# Supplementary material for: Transcriptomics provides a robust framework for the relationships of the major clades of cladobranch sea slugs (Mollusca, Gastropoda, Heterobranchia), but fails to resolve the position of the enigmatic genus Embletonia
Source: BMC Ecol Evol. 2021 Dec 28;21:226. doi: 10.1186/s12862-021-01944-0 (PMC8895541; doi:10.1186/s12862-021-01944-0)
Supplement: Supplementary file 2 — Additional file 2. Table S1: Sampling information for the species collected for this study. Table S2: NCBI accession numbers for all species used in this study. Table S3: Statistics of raw sequence reads before and after trimming. Table S4: Assembly statistics. Table S5: BUSCO results. Table S6: Results of the Quality Checker script and selection of the best assembly. Table S7: Information on sequences removed during contamination filtering. Table S8: Number of removed outlier sequences per species. Table S9: Group definitions to compile the intermediate data set. Table S10: Information content and evolutionary rates of the orthologs included in the strict data set. Table S11: Supermatrix diagnostics of data sets used in this study. Table S12: Results of the Quartet Sampling analysis. Table S13: Group definitions used for Four-cluster Likelihood Mapping (FcLM) analyses. Table S14: FcLM results testing the position of Embletonia. Table S15: AU test results on the intermediate and strict (partitioned, unpartitioned, SOS) data sets. [file 12862_2021_1944_MOESM2_ESM.xlsx]

## Sheet: Table S1
Table S1. Sampling information for the species collected for this study.
¹ outgroup taxa
Species	Sample ID	Collection Site	Collection Date	Collector/Reference	Authority	Tissue	Storage Temp.
Antiopella cristata	HW18	Sant'Andrea, Elba, Italy	2015-04-14	Heike Wägele	(Delle Chiaje, 1841)	whole organism	-20 °C / -80 °C
Armina tigrina	HW01	Banyuls-sur-Mer, France	2014	Bastian Brenzinger	Rafinesque, 1814	foot tissue	-80 °C
Berghia verrucicornis	HW02	Rovinj, Croatia	2009	Michael Schrödl	(A. Costa, 1867)	whole organism	-80 °C
Berthella plumula¹	HW03	Concarneau, France	2013-08-01	Daria Krämer	(Montagu, 1803)	whole organism	-80 °C
Calmella cavolini	HW04	Rovinj, Croatia	2009	Michael Schrödl	(Vérany, 1846)	whole organism	-80 °C
Caloria elegans	HW05	Sant'Andrea, Elba, Italy	2015-04-16	Heike Wägele	(Alder & Hancock, 1845)	whole organism	-20 °C / -80 °C
Cratena peregrina	HW06	Giglio, Italy	2013-05-27	Heike Wägele	(Gmelin, 1791)	whole organism	-80 °C
Doto sp.	HW09	Sant'Andrea, Elba, Italy	2015-04-16	Heike Wägele		whole organism	-80 °C
Duvaucelia manicata	HW21	Fetovaia Bay, Elba, Italy	2015-04-12	Heike Wägele	(Deshayes, 1853)	whole organism	-20 °C / -80 °C
Embletonia pulchra	HW10	Banyuls-sur-Mer, France	2014-04-01	Bastian Brenzinger	(Alder & Hancock, 1844)	whole organism	-80 °C
Eubranchus exiguus	HW11	Fetovaia Bay, Elba, Italy	2015-04-12	Heike Wägele	(Alder & Hancock, 1848)	whole organism	-20 °C / -80 °C
Facelina rubrovittata	HW12	Pomonte, Elba, Italy	2015-04-20	Heike Wägele	(Costa A., 1866)	whole organism	-20 °C / -80 °C
Favorinus branchialis	HW13	Elba, Italy	2015-04-13	Heike Wägele	(Rathke, 1806)	whole organism	-20 °C / -80 °C
Flabellina affinis	HW14	Giglio, Italy	2013-05-29	Heike Wägele	(Gmelin, 1791)	whole organism	-80 °C
Hancockia cf. uncinata	HW16	Cavoli, Elba, Italy	2015-04-19	Heike Wägele	(Hesse, 1872)	whole organism	-20 °C / -80 °C
Hermissenda emurai	HW17	Peter the Great Bay, Sea of Japan, Russia	2014	Tatiana A. Korshunova, Alexander V. Martynov	(Baba, 1937)	whole organism	-70 °C
Luisella babai	HW15	Giglio, Italy	2013-05-29	Heike Wägele	(Schmekel, 1972)	whole organism	-80 °C
Polycera quadrilineata¹	HW19	Cavoli, Elba, Italy	2015-04-13	Heike Wägele	(O. F. Müller, 1776)	whole organism	-20 °C / -80 °C
Pseudobornella orientalis	HW08	Peter the Great Bay, Sea of Japan, Russia	2014	Tatiana A. Korshunova, Alexander V. Martynov	Baba, 1932	whole organism	-70 °C
Spurilla neapolitana	HW20	Rovinj, Croatia	2009	Michael Schrödl	(Delle Chiaje, 1841)	whole organism	-80 °C
Trinchesia morrowae	HW07	Fetovaia Bay, Elba, Italy	2015-04-19	Heike Wägele	Korshunova et al., 2019	whole organism	-20 °C / -80 °C

## Sheet: Table S2
Table S2. NCBI accession numbers for all species used in this study.
¹ outgroup species
Species	Sample ID	NCBI Taxonomy ID	NCBI BioProject accession	NCBI BioSample accession	SRA accession number	TSA accession	TSA version	Reference
Armina tigrina	HW01	2518935	PRJNA522208	SAMN10924848	SRR8573928	GICV00000000	GICV01000000	this study
Berghia verrucicornis	HW02	929456	PRJNA522208	SAMN10924849	SRR8573929	GICU00000000	GICU01000000	this study
Berthella plumula¹	HW03	155528	PRJNA522208	SAMN10924850	SRR8573930	GICZ00000000	GICZ01000000	this study
Calmella cavolini	HW04	929458	PRJNA522208	SAMN10924851	SRR8573931	GICW00000000	GICW01000000	this study
Caloria elegans	HW05	929450	PRJNA522208	SAMN10924852	SRR8573932	GIBI00000000	GIBI01000000	this study
Cratena peregrina	HW06	154642	PRJNA522208	SAMN10924853	SRR8573936	GICX00000000	GICX01000000	this study
Dendronotus orientalis	HW08	1170242	PRJNA522208	SAMN10924854	SRR8573933	not submitted	not submitted	this study
Doto sp.	HW09	2518936	PRJNA522208	SAMN10924855	SRR8573934	GIDE00000000	GIDE01000000	this study
Embletonia pulchra	HW10	2483388	PRJNA522208	SAMN10924856	SRR8573935	GIBH00000000	GIBH01000000	this study
Eubranchus exiguus	HW11	76182	PRJNA522208	SAMN10924857	SRR8573937	GIBV00000000	GIBV01000000	this study
Facelina rubrovittata	HW12	1870837	PRJNA522208	SAMN10924858	SRR8573942	GIBG00000000	GIBG01000000	this study
Favorinus branchialis	HW13	934967	PRJNA522208	SAMN10924859	SRR8573943	GICY00000000	GICY01000000	this study
Flabellina affinis	HW14	154626	PRJNA522208	SAMN10924860	SRR8573945	GIDB00000000	GIDB01000000	this study
Hancockia cf. uncinata	HW16	252574	PRJNA522208	SAMN10924861	SRR8573946	GIDA00000000	GIDA01000000	this study
Hermissenda emurai	HW17	1840523	PRJNA522208	SAMN10924862	SRR8573939	GIDD00000000	GIDD01000000	this study
Janolus cristatus	HW18	154651	PRJNA522208	SAMN10924863	SRR8573940	GIBF00000000	GIBF01000000	this study
Luisella babai	HW15	2484170	PRJNA522208	SAMN10924864	SRR8573944	GIBD00000000	GIBD01000000	this study
Polycera quadrilineata¹	HW19	71382	PRJNA522208	SAMN10924865	SRR8573941	GIAZ00000000	GIAZ01000000	this study
Spurilla neapolitana	HW20	929453	PRJNA522208	SAMN10924866	SRR8573947	GIBE00000000	GIBE01000000	this study
Trinchesia caerulea	HW07	2066952	PRJNA522208	SAMN10924867	SRR8573948	GIAY00000000	GIAY01000000	this study
Tritonia manicata	HW21	2079462	PRJNA522208	SAMN10924868	SRR8573938	GIBJ00000000	GIBJ01000000	this study
Aeolidiella alba	JG01	1154711	PRJNA319376	SAMN05289901	SRR3726702	-	-	Goodheart et al. (2017)
Anteaeolidiella chromosoma	JG02	1154712	PRJNA319376	SAMN05289908	SRR3726695	-	-	Goodheart et al. (2017)
Austraeolis stearnsi	JG03	1154718	PRJNA279852	SAMN03447155	SRR1950943	-	-	Goodheart et al. (2015)
Berghia stephanieae	JG04	1287507	PRJNA279852	SAMN03451018	SRR1950951	-	-	Goodheart et al. (2015)
Bornella anguilla	JG05	1170240	PRJNA319376	SAMN05289910	SRR3726697	-	-	Goodheart et al. (2017)
Catriona columbiana	JG06	1421116	PRJNA279852	SAMN03451016	SRR1950949	-	-	Goodheart et al. (2015)
Cuthona albocrusta	JG07	1637245	PRJNA279852	SAMN03451011	SRR1950944	-	-	Goodheart et al. (2015)
Dendrontus venustus	JG08	797219	PRJNA279852	SAMN03451015	SRR1950948	-	-	Goodheart et al. (2015)
Dermatobranchus sp.	JG09	154606	PRJNA319376	SAMN05289911	SRR3726698	-	-	Goodheart et al. (2017)
Dirona picta	JG10	329893	PRJNA279852	SAMN03451013	SRR1950946	-	-	Goodheart et al. (2015)
Dondice occidentalis	JG11	1154717	PRJNA279852	SAMN03451020	SRR1950953	-	-	Goodheart et al. (2015)
Dondice parguerensis	JG12	1353478	PRJNA319376	SAMN05289906	SRR3726707	-	-	Goodheart et al. (2017)
Doto lancei	JG13	1637246	PRJNA279852	SAMN03451012	SRR1950945	-	-	Goodheart et al. (2015)
Eubranchus rustyus	JG14	763125	PRJNA319376	SAMN05289897	SRR3726692	-	-	Goodheart et al. (2017)
Favorinus auritulus	JG15	1325890	PRJNA279852	SAMN03451017	SRR1950950	-	-	Goodheart et al. (2015)
Flabellinopsis iodinea	JG16	1637247	PRJNA279852	SAMN03451008	SRR1950940	-	-	Goodheart et al. (2015)
Hancockia uncinata	JG17	252574	PRJNA319376	SAMN05289907	SRR3726694	-	-	Goodheart et al. (2017)
Hermissenda opalescens	JG18	1840525	PRJNA279852	SAMN03447153	SRR1950939	-	-	Goodheart et al. (2015)
Janolus barbarensis	JG19	797226	PRJNA279852	SAMN03451010	SRR1950942	-	-	Goodheart et al. (2015)
Learchis evelinae	JG20	1867923	PRJNA319376	SAMN05289898	SRR3726693	-	-	Goodheart et al. (2017)
Limenandra confusa	JG21	1867926	PRJNA319376	SAMN05289902	SRR3726703	-	-	Goodheart et al. (2017)
Lomanotus vermiformis	JG22	1170244	PRJNA319376	SAMN05289905	SRR3726706	-	-	Goodheart et al. (2017)
Melibe leonina	JG23	76178	PRJNA279852	SAMN03451014	SRR1950947	-	-	Goodheart et al. (2015)
Noumeaella rubrofasciata	JG24	1867924	PRJNA319376	SAMN05289899	SRR3726700	-	-	Goodheart et al. (2017)
Palisa papillata	JG25	1637249	PRJNA279852	SAMN03451019	SRR1950952	-	-	Goodheart et al. (2015)
Phestilla sp.	JG26	1919074	PRJNA319376	SAMN05289912	SRR3726699	-	-	Goodheart et al. (2017)
Phidiana lynceus	JG27	219669	PRJNA319376	SAMN05289904	SRR3726705	-	-	Goodheart et al. (2017)
Scyllaea fulva	JG28	1867925	PRJNA319376	SAMN05289900	SRR3726701	-	-	Goodheart et al. (2017)
Spurilla braziliana	JG29	1449875	PRJNA319376	SAMN05289903	SRR3726704	-	-	Goodheart et al. (2017)
Tritonia festiva	JG30	763133	PRJNA279852	SAMN03451009	SRR1950941	-	-	Goodheart et al. (2015)
Tritoniopsis frydis	JG31	1637251	PRJNA279852	SAMN03451021	SRR1950954	-	-	Goodheart et al. (2017)
Unidentia sp. 1	JG32	1867929	PRJNA319376	SAMN05289909	SRR3726696	-	-	Goodheart et al. (2017)
Armina californica	NC01	763115	PRJNA341693	SAMN05726953	SRR4124996	-	-	-
Prodoris clavigera¹	NC02	154601	PRJNA253054	SAMN02870748	SRR1505104	-	-	Zapata et al. (2014)
Doris kerguelenensis¹	NC03	763532	PRJNA253054	SAMN02870746	SRR1505108	-	-	Zapata et al. (2014)
Fiona pinnata	NC04	1287638	PRJNA253054	SAMN02870753	SRR1505109	-	-	Zapata et al. (2014)
Hermissenda crassicornis	NC05	205593	PRJNA270545	SAMN03267129	SRR1719366	-	-	-
Pleurobranchaea californica¹	NC06	404816	PRJNA253054	SAMN02870774	SRR1505130	-	-	Zapata et al. (2014)
Tritonia diomedea	NC07	70853	PRJNA252890	SAMN03267956	SRR1721590	-	-	Senatore et al. (2015)
Tritonia hamnerorum	NC08	508446	PRJNA342152	SAMN05736506	SRR4190242	-	-	-

## Sheet: Table S3
Table S3. Statistics of raw sequence reads before and after trimming.
Statistics of raw reads used in our study sequences are given for each sample before and after reads were trimmed with Trimmomatic. SE: singe-end reads. bp: base pairs. Samples marked with ¹ are used as outgroup species.
		Before trimming		After trimming
Species	Sample ID	Number of read pairs	Read length (bp)	Number of complete read pairs	Average read length (bp)	Average insert size (bp)	Number of SE forward reads	Average read length (bp)	Number of SE reverse reads	Average read length (bp)
Armina tigrina	HW01	23156957	151	23100592	118.1	188.4	10534	89.6	16774	92.5
Berghia verrucicornis	HW02	22627870	151	22593497	119.9	229.5	11926	93.6	11443	100.3
Berthella plumula¹	HW03	30551238	151	30424354	136.5	198.5	44383	117.6	16005	111.4
Calmella cavolini	HW04	20327440	151	20266817	123	193.2	10043	92.6	18317	91.3
Caloria elegans	HW05	41989675	151	41795941	136.9	190.2	21302	86.1	49136	86.9
Cratena peregrina	HW06	22181698	151	22110046	121.2	187.1	13318	91.6	20216	92.7
Dendronotus orientalis	HW08	21020172	151	20948156	120.9	184.3	13285	91.1	16306	91.6
Doto sp.	HW09	28179066	151	28039088	139.6	207.1	49600	126.7	22937	87.9
Embletonia pulchra	HW10	22793981	151	22730216	121.1	189.9	12456	92.6	20324	92.1
Eubranchus exiguus	HW11	41046780	151	40866104	138	193	22181	86.3	37201	87.6
Facelina rubrovittata	HW12	43795699	151	43524035	136.3	193.5	37477	88.2	86100	87.8
Favorinus branchialis	HW13	41347018	151	41190979	137.8	193.6	17382	87.4	38765	87.3
Flabellina affinis	HW14	22742811	151	22683983	121.6	191.5	12232	92	17991	93.9
Hancockia cf. uncinata	HW16	25073039	151	24882673	137	212.3	53787	117.1	50362	87.6
Hermissenda emurai	HW17	22649254	151	22579235	118.1	196.2	13429	90.9	19621	93.6
Janolus cristatus	HW18	25953695	151	25757900	139.6	219.9	53637	120.7	39213	87.3
Luisella babai	HW15	22100780	151	22039414	123.8	202	11895	91.3	17640	93.6
Polycera quadrilineata¹	HW19	30744574	151	30326419	133.8	178.4	42389	81.9	51944	104.6
Spurilla neapolitana	HW20	23116889	151	23047159	121.4	193.3	13053	90.5	18909	92.9
Trinchesia caerulea	HW07	38093097	151	37922424	137.7	195.9	21130	86.1	44621	87.2
Tritonia manicata	HW21	26738708	151	26572308	138.9	205.7	52665	124.3	39339	88.5
Aeolidiella alba	JG01	20119903	101	19954196	99.9	145.9	33055	85.8	21286	86.7
Anteaeolidiella chromosoma	JG02	22028554	101	21840194	99.8	154.1	41678	86.3	18238	81.6
Austraeolis stearnsi	JG03	22402787	101	21651546	100.1	178.9	21132	92.6	308486	80.2
Berghia stephanieae	JG04	24566095	101	24284069	99.8	169.9	26382	90.6	112304	80.7
Bornella anguilla	JG05	15451830	101	15344093	99.8	153.6	27269	86.8	8176	82.6
Catriona columbiana	JG06	28287547	101	26603745	99.8	143.7	66870	87.9	932948	80.1
Cuthona albocrusta	JG07	32024502	101	31566365	99.7	144.9	60594	85.6	92971	81.3
Dendrontus venustus	JG08	28385342	101	27994254	99.7	147.6	46893	86.5	85184	81.4
Dermatobranchus sp.	JG09	19297519	101	19130015	99.9	150.8	36954	86	14299	81.5
Dirona picta	JG10	26963454	101	26501903	99.1	149.6	44684	85.9	83991	81
Dondice occidentalis	JG11	32485273	101	31076527	99.7	148.3	57244	86.6	657658	80.2
Dondice parguerensis	JG12	20594290	101	20396423	99.8	154.7	42377	85.9	14750	82.5
Doto lancei	JG13	25807552	101	25273385	99.9	169.4	25321	92	245964	80.4
Eubranchus rustyus	JG14	22450358	101	22256736	100	149.7	34287	86.6	23954	87.2
Favorinus auritulus	JG15	26997524	101	26593367	99.5	144.9	50696	85.4	67984	81.5
Flabellina iodinea	JG16	32752088	101	30556125	99.9	147.4	87570	89.9	884819	80.1
Hancockia uncinata	JG17	22033261	101	21867902	99.8	156.5	40076	86.5	13658	82.4
Hermissenda opalescens	JG18	27323233	101	25754825	99.9	167.5	37284	90.6	804185	80.1
Janolus barbarensis	JG19	24474938	101	23377676	99.3	149.6	46163	86.1	549355	80.2
Learchis evelinae	JG20	19547116	101	19364174	99.9	148.4	33915	85.4	25807	85.3
Limenandra confusa	JG21	19778446	101	19624985	99.8	153.2	36030	86.6	13112	82.2
Lomanotus vermiformis	JG22	23608608	101	23340310	99.9	149.6	49592	84.6	27099	86.3
Melibe leonina	JG23	26121203	101	25539790	99.9	176.6	30741	92.9	217983	80.5
Noumeaella rubrofasciata	JG24	18635051	101	18464454	99.9	146.7	34117	85.4	19848	87.1
Palisa papillata	JG25	23759821	101	22845365	99.9	171.3	26791	91.1	324316	80.3
Phestilla sp.	JG26	21190321	101	21044159	99.9	151.1	37111	87.1	12313	83.1
Phidiana lynceus	JG27	19615299	101	19408769	99.9	149.9	39164	85.2	24639	86.4
Scyllaea fulva	JG28	21687315	101	21543946	99.9	152.9	29926	86.6	21505	87.1
Spurilla braziliana	JG29	20611549	101	20447386	100	151.1	31966	86	21399	87.2
Tritonia festiva	JG30	27361565	101	26613838	100	174.4	33447	92.8	374608	80.3
Tritoniopsis frydis	JG31	27481851	101	26544440	99.7	144.2	53797	85.6	487514	80.3
Unidentia sp. 1	JG32	18618895	101	18470189	99.9	159.7	35033	87.2	13331	84.4
Armina californica	NC01	24568512	125	24426051	113.4	196.4	50853	86.3	5444	89
Bathydoris clavigera¹	NC02	12878221	100	12815541	98	166.6	42480	95.2	1835	92.7
Doris kerguelenensis¹	NC03	14785164	90	14031128	89.1	198.1	661864	89.1	8712	84.6
Fiona pinnata	NC04	16450593	100	16313855	98.8	266.7	14280	87.8	27643	85.1
Hermissenda crassicornis	NC05	54693593	100	54468456	99.3	160.8	139610	94.6	32194	87.2
Pleurobranchaea californica¹	NC06	18723054	130	18500072	124.4	161.1	79923	115.6	5495	106.9
Tritonia diomedea	NC07	66578465	100	66277031	99.3	170	170145	94.5	38377	87.9
Tritonia hamnerorum	NC08	25532167	125	25423019	114.6	213.8	33758	89.8	6376	90.1

## Sheet: Table S4
Table S4. Assembly statistics.
Given are statistics for each sample (ID) and each assembler, altogether for six different assemblies per sample.
Taxon	Sample ID	Assembler	Number of contigs	Number of basepairs
Armina tigrina	HW01	BinPacker	70508	78850560
Armina tigrina	HW01	IDBA-Tran	77500	70893432
Armina tigrina	HW01	SOAPdenovo-Trans	131367	49350875
Armina tigrina	HW01	Shannon	175288	123772626
Armina tigrina	HW01	Trans-ABySS	191268	75220457
Armina tigrina	HW01	Trinity	124535	82607849
Berghia verrucicornis	HW02	BinPacker	105747	133322271
Berghia verrucicornis	HW02	IDBA-Tran	113260	107474285
Berghia verrucicornis	HW02	SOAPdenovo-Trans	176896	79931604
Berghia verrucicornis	HW02	Shannon	244241	189229188
Berghia verrucicornis	HW02	Trans-ABySS	282387	123452978
Berghia verrucicornis	HW02	Trinity	184802	129582851
Berthella plumula	HW03	BinPacker	104084	138723338
Berthella plumula	HW03	IDBA-Tran	97677	105082959
Berthella plumula	HW03	SOAPdenovo-Trans	202966	86103938
Berthella plumula	HW03	Shannon	255414	259179111
Berthella plumula	HW03	Trans-ABySS	322632	136518502
Berthella plumula	HW03	Trinity	199219	144575442
Calmella cavolinii	HW04	BinPacker	113246	175998041
Calmella cavolinii	HW04	IDBA-Tran	127696	146687504
Calmella cavolinii	HW04	SOAPdenovo-Trans	183761	77400793
Calmella cavolinii	HW04	Shannon	188592	190482115
Calmella cavolinii	HW04	Trans-ABySS	291120	130232903
Calmella cavolinii	HW04	Trinity	163013	145218343
Caloria elegans	HW05	BinPacker	128618	185543296
Caloria elegans	HW05	IDBA-Tran	121387	137672166
Caloria elegans	HW05	SOAPdenovo-Trans	193850	93778796
Caloria elegans	HW05	Shannon	264740	258536780
Caloria elegans	HW05	Trans-ABySS	389282	166287822
Caloria elegans	HW05	Trinity	224062	184580788
Cratena peregrina	HW06	BinPacker	89458	121591124
Cratena peregrina	HW06	IDBA-Tran	88276	83012620
Cratena peregrina	HW06	SOAPdenovo-Trans	136202	57121917
Cratena peregrina	HW06	Shannon	170010	146833120
Cratena peregrina	HW06	Trans-ABySS	242138	92920301
Cratena peregrina	HW06	Trinity	145225	98457828
Dendronotus orientalis	HW08	BinPacker	27625	16806460
Dendronotus orientalis	HW08	IDBA-Tran	16645	9841544
Dendronotus orientalis	HW08	SOAPdenovo-Trans	97808	19811210
Dendronotus orientalis	HW08	Shannon	38575	16276839
Dendronotus orientalis	HW08	Trans-ABySS	108742	22040295
Dendronotus orientalis	HW08	Trinity	44927	16597909
Doto sp.	HW09	BinPacker	133990	210395647
Doto sp.	HW09	IDBA-Tran	129600	137747770
Doto sp.	HW09	SOAPdenovo-Trans	211648	88581112
Doto sp.	HW09	Shannon	229454	237602642
Doto sp.	HW09	Trans-ABySS	370139	155895501
Doto sp.	HW09	Trinity	218618	185807934
Embletonia pulchra	HW10	BinPacker	124066	164515844
Embletonia pulchra	HW10	IDBA-Tran	125724	120183464
Embletonia pulchra	HW10	SOAPdenovo-Trans	202016	80337866
Embletonia pulchra	HW10	Shannon	148326	116445990
Embletonia pulchra	HW10	Trans-ABySS	345123	132039847
Embletonia pulchra	HW10	Trinity	225003	157060368
Eubranchus exiguus	HW11	BinPacker	250790	368725447
Eubranchus exiguus	HW11	IDBA-Tran	212227	157883975
Eubranchus exiguus	HW11	SOAPdenovo-Trans	331937	94257573
Eubranchus exiguus	HW11	Shannon	289873	254073826
Eubranchus exiguus	HW11	Trans-ABySS	598813	166971045
Eubranchus exiguus	HW11	Trinity	370721	246512286
Facelina rubrovittata	HW12	BinPacker	142782	197696190
Facelina rubrovittata	HW12	IDBA-Tran	129171	135020540
Facelina rubrovittata	HW12	SOAPdenovo-Trans	224031	100100889
Facelina rubrovittata	HW12	Shannon	157051	130078318
Facelina rubrovittata	HW12	Trans-ABySS	423706	175868867
Facelina rubrovittata	HW12	Trinity	266804	203401188
Favorinus branchialis	HW13	BinPacker	160431	210083461
Favorinus branchialis	HW13	IDBA-Tran	152624	142314957
Favorinus branchialis	HW13	SOAPdenovo-Trans	256081	91699008
Favorinus branchialis	HW13	Shannon	124316	93389653
Favorinus branchialis	HW13	Trans-ABySS	434794	159092092
Favorinus branchialis	HW13	Trinity	257225	191242850
Flabellina affinis	HW14	BinPacker	75394	72368913
Flabellina affinis	HW14	IDBA-Tran	73538	55145775
Flabellina affinis	HW14	SOAPdenovo-Trans	149278	48911556
Flabellina affinis	HW14	Shannon	180971	111208142
Flabellina affinis	HW14	Trans-ABySS	232199	73900849
Flabellina affinis	HW14	Trinity	139557	75664001
Hancockia cf. uncinata	HW16	BinPacker	113214	128002661
Hancockia cf. uncinata	HW16	IDBA-Tran	106936	100348559
Hancockia cf. uncinata	HW16	SOAPdenovo-Trans	218432	82638518
Hancockia cf. uncinata	HW16	Shannon	229602	178007086
Hancockia cf. uncinata	HW16	Trans-ABySS	324833	122111929
Hancockia cf. uncinata	HW16	Trinity	200849	138787844
Hermissenda crassicornis	HW17	BinPacker	92486	108317618
Hermissenda crassicornis	HW17	IDBA-Tran	95929	93433405
Hermissenda crassicornis	HW17	SOAPdenovo-Trans	204568	76093585
Hermissenda crassicornis	HW17	Shannon	247460	192479925
Hermissenda crassicornis	HW17	Trans-ABySS	300125	112392089
Hermissenda crassicornis	HW17	Trinity	180593	118434191
Janolus cristatus	HW18	BinPacker	74769	96429982
Janolus cristatus	HW18	IDBA-Tran	77024	89257915
Janolus cristatus	HW18	SOAPdenovo-Trans	126684	67063819
Janolus cristatus	HW18	Shannon	171479	160581710
Janolus cristatus	HW18	Trans-ABySS	196786	99354920
Janolus cristatus	HW18	Trinity	124675	113509290
Luisella babai	HW15	BinPacker	60343	78776973
Luisella babai	HW15	IDBA-Tran	63614	65209728
Luisella babai	HW15	SOAPdenovo-Trans	104533	49230153
Luisella babai	HW15	Shannon	118443	108292971
Luisella babai	HW15	Trans-ABySS	164505	73431453
Luisella babai	HW15	Trinity	98205	74699791
Polycera quadrilineata	HW19	BinPacker	142458	163487558
Polycera quadrilineata	HW19	IDBA-Tran	124498	103924713
Polycera quadrilineata	HW19	SOAPdenovo-Trans	254192	89458416
Polycera quadrilineata	HW19	Shannon	206699	190103353
Polycera quadrilineata	HW19	Trans-ABySS	375264	126634025
Polycera quadrilineata	HW19	Trinity	202815	146702779
Spurilla neapolitana	HW20	BinPacker	88120	103197755
Spurilla neapolitana	HW20	IDBA-Tran	83567	77252354
Spurilla neapolitana	HW20	SOAPdenovo-Trans	178461	62049676
Spurilla neapolitana	HW20	Shannon	177598	133928868
Spurilla neapolitana	HW20	Trans-ABySS	262484	92639886
Spurilla neapolitana	HW20	Trinity	141077	91604226
Trinchesia caerulea	HW07	BinPacker	152291	235581885
Trinchesia caerulea	HW07	IDBA-Tran	134408	143899928
Trinchesia caerulea	HW07	SOAPdenovo-Trans	208858	93534163
Trinchesia caerulea	HW07	Shannon	217385	209262863
Trinchesia caerulea	HW07	Trans-ABySS	424663	171824637
Trinchesia caerulea	HW07	Trinity	268148	197025167
Tritonia manicata	HW21	BinPacker	152312	203889195
Tritonia manicata	HW21	IDBA-Tran	154694	154184439
Tritonia manicata	HW21	SOAPdenovo-Trans	257673	109373513
Tritonia manicata	HW21	Shannon	282894	254424086
Tritonia manicata	HW21	Trans-ABySS	411904	167383477
Tritonia manicata	HW21	Trinity	260697	203200702
Aeolidiella alba	JG01	BinPacker	125831	110989547
Aeolidiella alba	JG01	IDBA-Tran	84408	65281063
Aeolidiella alba	JG01	SOAPdenovo-Trans	169669	49016488
Aeolidiella alba	JG01	Shannon	199152	136562963
Aeolidiella alba	JG01	Trans-ABySS	249476	79433157
Aeolidiella alba	JG01	Trinity	215286	110069229
Antaeolidiella chromosoma	JG02	BinPacker	96982	87813411
Antaeolidiella chromosoma	JG02	IDBA-Tran	64512	51427462
Antaeolidiella chromosoma	JG02	SOAPdenovo-Trans	126383	39947541
Antaeolidiella chromosoma	JG02	Shannon	173011	120734879
Antaeolidiella chromosoma	JG02	Trans-ABySS	198037	66353828
Antaeolidiella chromosoma	JG02	Trinity	164655	86291846
Austraeolis stearnsi	JG03	BinPacker	104939	111401899
Austraeolis stearnsi	JG03	IDBA-Tran	68458	65585666
Austraeolis stearnsi	JG03	SOAPdenovo-Trans	131001	55112061
Austraeolis stearnsi	JG03	Shannon	182900	148925506
Austraeolis stearnsi	JG03	Trans-ABySS	201077	84289236
Austraeolis stearnsi	JG03	Trinity	197760	119641674
Berghia stephanieae	JG04	BinPacker	135566	128270877
Berghia stephanieae	JG04	IDBA-Tran	102278	80341072
Berghia stephanieae	JG04	SOAPdenovo-Trans	242958	77976010
Berghia stephanieae	JG04	Shannon	262322	176186803
Berghia stephanieae	JG04	Trans-ABySS	341433	110545162
Berghia stephanieae	JG04	Trinity	282975	148160334
Bornella anguilla	JG05	BinPacker	72105	62208903
Bornella anguilla	JG05	IDBA-Tran	49649	42814256
Bornella anguilla	JG05	SOAPdenovo-Trans	116813	41698427
Bornella anguilla	JG05	Shannon	124548	89686444
Bornella anguilla	JG05	Trans-ABySS	156526	55523465
Bornella anguilla	JG05	Trinity	140168	77078583
Catriona columbiana	JG06	BinPacker	129179	130577077
Catriona columbiana	JG06	IDBA-Tran	82436	68207975
Catriona columbiana	JG06	SOAPdenovo-Trans	148166	43423459
Catriona columbiana	JG06	Shannon	169609	126470244
Catriona columbiana	JG06	Trans-ABySS	262371	83416606
Catriona columbiana	JG06	Trinity	219698	118918009
Cuthona albocrusta	JG07	BinPacker	151055	154225661
Cuthona albocrusta	JG07	IDBA-Tran	99009	83693409
Cuthona albocrusta	JG07	SOAPdenovo-Trans	189407	58423326
Cuthona albocrusta	JG07	Shannon	215183	167877217
Cuthona albocrusta	JG07	Trans-ABySS	326589	106182093
Cuthona albocrusta	JG07	Trinity	275625	149295744
Dendronotus venustus	JG08	BinPacker	139192	148515324
Dendronotus venustus	JG08	IDBA-Tran	106665	101879690
Dendronotus venustus	JG08	SOAPdenovo-Trans	194141	66704975
Dendronotus venustus	JG08	Shannon	186601	151640090
Dendronotus venustus	JG08	Trans-ABySS	289397	106022716
Dendronotus venustus	JG08	Trinity	242788	147337663
Dermatobranchus sp.	JG09	BinPacker	77653	57640747
Dermatobranchus sp.	JG09	IDBA-Tran	53255	35173155
Dermatobranchus sp.	JG09	SOAPdenovo-Trans	137082	36351588
Dermatobranchus sp.	JG09	Shannon	150216	87315003
Dermatobranchus sp.	JG09	Trans-ABySS	191311	51469113
Dermatobranchus sp.	JG09	Trinity	153778	66923750
Dirona picta	JG10	BinPacker	92451	95918802
Dirona picta	JG10	IDBA-Tran	65382	64362127
Dirona picta	JG10	SOAPdenovo-Trans	107535	41156485
Dirona picta	JG10	Shannon	122098	102897175
Dirona picta	JG10	Trans-ABySS	173059	70366550
Dirona picta	JG10	Trinity	146088	93137905
Dondice occidentalis	JG11	BinPacker	114828	98811853
Dondice occidentalis	JG11	IDBA-Tran	81847	70348223
Dondice occidentalis	JG11	SOAPdenovo-Trans	170952	59497181
Dondice occidentalis	JG11	Shannon	191566	140130290
Dondice occidentalis	JG11	Trans-ABySS	236583	84670567
Dondice occidentalis	JG11	Trinity	209360	112812511
Dondice parguerensis	JG12	BinPacker	95202	86056081
Dondice parguerensis	JG12	IDBA-Tran	67799	58994286
Dondice parguerensis	JG12	SOAPdenovo-Trans	169296	55454383
Dondice parguerensis	JG12	Shannon	178980	130531364
Dondice parguerensis	JG12	Trans-ABySS	224258	75568907
Dondice parguerensis	JG12	Trinity	190034	100445961
Doto lancei	JG13	BinPacker	110883	126835844
Doto lancei	JG13	IDBA-Tran	79408	70978518
Doto lancei	JG13	SOAPdenovo-Trans	145512	46211971
Doto lancei	JG13	Shannon	143875	123549700
Doto lancei	JG13	Trans-ABySS	217773	78024194
Doto lancei	JG13	Trinity	185001	113604179
Eubranchus rustyus	JG14	BinPacker	109023	116556041
Eubranchus rustyus	JG14	IDBA-Tran	70748	69630733
Eubranchus rustyus	JG14	SOAPdenovo-Trans	122270	48072208
Eubranchus rustyus	JG14	Shannon	164748	141881758
Eubranchus rustyus	JG14	Trans-ABySS	215418	85059911
Eubranchus rustyus	JG14	Trinity	194960	121223607
Favorinus auritulus	JG15	BinPacker	151518	152735417
Favorinus auritulus	JG15	IDBA-Tran	98402	87929949
Favorinus auritulus	JG15	SOAPdenovo-Trans	180503	63668464
Favorinus auritulus	JG15	Shannon	259158	205572486
Favorinus auritulus	JG15	Trans-ABySS	305084	111462233
Favorinus auritulus	JG15	Trinity	271825	155023492
Flabellina iodinea	JG16	BinPacker	129382	133383266
Flabellina iodinea	JG16	IDBA-Tran	82283	83767362
Flabellina iodinea	JG16	SOAPdenovo-Trans	159894	65795809
Flabellina iodinea	JG16	Shannon	189439	168145700
Flabellina iodinea	JG16	Trans-ABySS	243572	105720786
Flabellina iodinea	JG16	Trinity	223213	144071907
Hancockia uncinata	JG17	BinPacker	122608	123168180
Hancockia uncinata	JG17	IDBA-Tran	77426	71774047
Hancockia uncinata	JG17	SOAPdenovo-Trans	144467	55955471
Hancockia uncinata	JG17	Shannon	202086	158628094
Hancockia uncinata	JG17	Trans-ABySS	231046	88842946
Hancockia uncinata	JG17	Trinity	229299	132778926
Hermissenda opalescens	JG18	BinPacker	119100	139061409
Hermissenda opalescens	JG18	IDBA-Tran	78566	82430973
Hermissenda opalescens	JG18	SOAPdenovo-Trans	138634	54392009
Hermissenda opalescens	JG18	Shannon	171862	149363809
Hermissenda opalescens	JG18	Trans-ABySS	233786	96593175
Hermissenda opalescens	JG18	Trinity	201770	133272622
Janolus barbarensis	JG19	BinPacker	60350	48953427
Janolus barbarensis	JG19	IDBA-Tran	45054	36484549
Janolus barbarensis	JG19	SOAPdenovo-Trans	93435	29092788
Janolus barbarensis	JG19	Shannon	103807	66659402
Janolus barbarensis	JG19	Trans-ABySS	132714	43348599
Janolus barbarensis	JG19	Trinity	107240	54171795
Learchis evelinae	JG20	BinPacker	111586	99285511
Learchis evelinae	JG20	IDBA-Tran	79640	66005055
Learchis evelinae	JG20	SOAPdenovo-Trans	166524	53298503
Learchis evelinae	JG20	Shannon	185250	121988561
Learchis evelinae	JG20	Trans-ABySS	246646	81289172
Learchis evelinae	JG20	Trinity	214234	109314453
Limenandra confusa	JG21	BinPacker	217900	187379368
Limenandra confusa	JG21	IDBA-Tran	146637	119522349
Limenandra confusa	JG21	SOAPdenovo-Trans	279780	99601756
Limenandra confusa	JG21	Shannon	283764	195127040
Limenandra confusa	JG21	Trans-ABySS	398225	139148113
Limenandra confusa	JG21	Trinity	387175	197705105
Lomanotus vermiformis	JG22	BinPacker	80416	68280396
Lomanotus vermiformis	JG22	IDBA-Tran	55944	45058363
Lomanotus vermiformis	JG22	SOAPdenovo-Trans	130996	42975149
Lomanotus vermiformis	JG22	Shannon	153702	103606344
Lomanotus vermiformis	JG22	Trans-ABySS	177867	57925277
Lomanotus vermiformis	JG22	Trinity	160560	82704672
Melibe leonina	JG23	BinPacker	95547	113501402
Melibe leonina	JG23	IDBA-Tran	65695	69645303
Melibe leonina	JG23	SOAPdenovo-Trans	109700	46510485
Melibe leonina	JG23	Shannon	128642	115439696
Melibe leonina	JG23	Trans-ABySS	182929	79314232
Melibe leonina	JG23	Trinity	166165	110875676
Noumeaella rubrofasciata	JG24	BinPacker	121192	123724865
Noumeaella rubrofasciata	JG24	IDBA-Tran	81368	74032669
Noumeaella rubrofasciata	JG24	SOAPdenovo-Trans	144073	48677454
Noumeaella rubrofasciata	JG24	Shannon	165104	131074919
Noumeaella rubrofasciata	JG24	Trans-ABySS	224849	82646354
Noumeaella rubrofasciata	JG24	Trinity	200648	119005762
Palisa papillata	JG25	BinPacker	128685	141259467
Palisa papillata	JG25	IDBA-Tran	82294	71828360
Palisa papillata	JG25	SOAPdenovo-Trans	157517	56818031
Palisa papillata	JG25	Shannon	212197	164707405
Palisa papillata	JG25	Trans-ABySS	268608	96782690
Palisa papillata	JG25	Trinity	241198	138886085
Phestilla sp.	JG26	BinPacker	148967	147647411
Phestilla sp.	JG26	IDBA-Tran	113116	94923971
Phestilla sp.	JG26	SOAPdenovo-Trans	259752	76354847
Phestilla sp.	JG26	Shannon	241820	188680361
Phestilla sp.	JG26	Trans-ABySS	363299	114321978
Phestilla sp.	JG26	Trinity	289512	147082826
Phidiana lynceus	JG27	BinPacker	117688	123797622
Phidiana lynceus	JG27	IDBA-Tran	83280	86150099
Phidiana lynceus	JG27	SOAPdenovo-Trans	153356	59219718
Phidiana lynceus	JG27	Shannon	172821	149426660
Phidiana lynceus	JG27	Trans-ABySS	231264	94722949
Phidiana lynceus	JG27	Trinity	210516	128408066
Scyllaea fulva	JG28	BinPacker	115923	125932327
Scyllaea fulva	JG28	IDBA-Tran	95849	88442319
Scyllaea fulva	JG28	SOAPdenovo-Trans	192927	65812024
Scyllaea fulva	JG28	Shannon	179686	144353477
Scyllaea fulva	JG28	Trans-ABySS	269692	99543132
Scyllaea fulva	JG28	Trinity	220487	131462050
Spurilla braziliana	JG29	BinPacker	113591	113371097
Spurilla braziliana	JG29	IDBA-Tran	89961	81766608
Spurilla braziliana	JG29	SOAPdenovo-Trans	195905	66798899
Spurilla braziliana	JG29	Shannon	202284	149630295
Spurilla braziliana	JG29	Trans-ABySS	271293	97302462
Spurilla braziliana	JG29	Trinity	226051	125105500
Tritonia festiva	JG30	BinPacker	99637	105201816
Tritonia festiva	JG30	IDBA-Tran	64781	57644533
Tritonia festiva	JG30	SOAPdenovo-Trans	129376	40663221
Tritonia festiva	JG30	Shannon	129939	104911700
Tritonia festiva	JG30	Trans-ABySS	209037	70268769
Tritonia festiva	JG30	Trinity	158411	96212540
Tritoniopsis frydis	JG31	BinPacker	120310	123159481
Tritoniopsis frydis	JG31	IDBA-Tran	78530	69723612
Tritoniopsis frydis	JG31	SOAPdenovo-Trans	151794	51102226
Tritoniopsis frydis	JG31	Shannon	177821	151662574
Tritoniopsis frydis	JG31	Trans-ABySS	247264	88706743
Tritoniopsis frydis	JG31	Trinity	202959	118394761
Unidentia angelvaldesi	JG32	BinPacker	115081	114494535
Unidentia angelvaldesi	JG32	IDBA-Tran	76371	71717835
Unidentia angelvaldesi	JG32	SOAPdenovo-Trans	140189	53023567
Unidentia angelvaldesi	JG32	Shannon	181480	139865464
Unidentia angelvaldesi	JG32	Trans-ABySS	215701	85298375
Unidentia angelvaldesi	JG32	Trinity	204069	115004337
Armina californica	NC01	BinPacker	101555	126407525
Armina californica	NC01	IDBA-Tran	100967	113083074
Armina californica	NC01	SOAPdenovo-Trans	192335	83356097
Armina californica	NC01	Shannon	232056	212246785
Armina californica	NC01	Trans-ABySS	289735	131042939
Armina californica	NC01	Trinity	193891	158594615
Bathydoris clavigera	NC02	BinPacker	120020	119609729
Bathydoris clavigera	NC02	IDBA-Tran	84732	64140688
Bathydoris clavigera	NC02	SOAPdenovo-Trans	149591	50950341
Bathydoris clavigera	NC02	Shannon	183165	135419469
Bathydoris clavigera	NC02	Trans-ABySS	252264	78016399
Bathydoris clavigera	NC02	Trinity	273092	158744851
Doris kerguelenensis	NC03	BinPacker	46846	56736421
Doris kerguelenensis	NC03	IDBA-Tran	62091	42586555
Doris kerguelenensis	NC03	SOAPdenovo-Trans	190573	47248659
Doris kerguelenensis	NC03	Shannon	126141	66217896
Doris kerguelenensis	NC03	Trans-ABySS	209101	52242380
Doris kerguelenensis	NC03	Trinity	137725	65923069
Fiona pinnata	NC04	BinPacker	95269	101828112
Fiona pinnata	NC04	IDBA-Tran	65867	59396775
Fiona pinnata	NC04	SOAPdenovo-Trans	166065	58790547
Fiona pinnata	NC04	Shannon	124147	102967145
Fiona pinnata	NC04	Trans-ABySS	259035	80653442
Fiona pinnata	NC04	Trinity	175307	110080695
Hermissenda crassicornis	NC05	BinPacker	218576	313613132
Hermissenda crassicornis	NC05	IDBA-Tran	134182	125824135
Hermissenda crassicornis	NC05	SOAPdenovo-Trans	272638	95236973
Hermissenda crassicornis	NC05	Shannon	299298	287062302
Hermissenda crassicornis	NC05	Trans-ABySS	611238	179437117
Hermissenda crassicornis	NC05	Trinity	379319	240047939
Pleurobranchaea californica	NC06	BinPacker	222502	258805792
Pleurobranchaea californica	NC06	IDBA-Tran	112088	88435058
Pleurobranchaea californica	NC06	SOAPdenovo-Trans	300678	97917141
Pleurobranchaea californica	NC06	Shannon	293597	242288900
Pleurobranchaea californica	NC06	Trans-ABySS	387644	117587985
Pleurobranchaea californica	NC06	Trinity	498763	345311645
Tritonia diomedea	NC07	BinPacker	187522	236226884
Tritonia diomedea	NC07	IDBA-Tran	116920	116577997
Tritonia diomedea	NC07	SOAPdenovo-Trans	305184	113711588
Tritonia diomedea	NC07	Shannon	342406	319162859
Tritonia diomedea	NC07	Trans-ABySS	495573	183063196
Tritonia diomedea	NC07	Trinity	374348	275875369
Tritonia hamnerorum	NC08	BinPacker	125113	147904301
Tritonia hamnerorum	NC08	IDBA-Tran	116396	120493801
Tritonia hamnerorum	NC08	SOAPdenovo-Trans	235880	107839187
Tritonia hamnerorum	NC08	Shannon	276745	246258066
Tritonia hamnerorum	NC08	Trans-ABySS	314594	144040243
Tritonia hamnerorum	NC08	Trinity	223522	168006486

## Sheet: Table S5
Table S5. BUSCO results.
For each assembler and for each per sample, following percentages are listed: C: complete, [S: single-copies; D: duplicated], F: fragmented, M: missing. The results are based on the "metazoa reference set" including 978 orthologs (i.e. BUSCO genes).
		Assembler
Taxon name	Sample ID	BinPacker	IDBA-Tran	Shannon	SOAPdenovo	Trans-ABySS	Trinity
Armina tigrina	HW01	C:72.2%[S:49.6%,D:22.6%],F:9.7%,M:18.1%	C:64.6%[S:40.5%,D:24.1%],F:15.6%,M:19.8%	C:68.8%[S:65.8%,D:3.0%],F:19.7%,M:11.5%	C:69.7%[S:32.5%,D:37.2%],F:19.1%,M:11.2%	C:66.7%[S:47.6%,D:19.1%],F:21.2%,M:12.1%	C:70.0%[S:54.8%,D:15.2%],F:18.5%,M:11.5%
Berghia verrucicornis	HW02	C:90.7%[S:52.0%,D:38.7%],F:5.3%,M:4.0%	C:85.0%[S:50.4%,D:34.6%],F:8.7%,M:6.3%	C:87.1%[S:77.1%,D:10.0%],F:9.7%,M:3.2%	C:89.3%[S:40.4%,D:48.9%],F:8.7%,M:2.0%	C:87.2%[S:51.5%,D:35.7%],F:9.4%,M:3.4%	C:90.5%[S:64.6%,D:25.9%],F:7.9%,M:1.6%
Berthella plumula	HW03	C:85.9%[S:58.8%,D:27.1%],F:7.9%,M:6.2%	C:77.3%[S:55.6%,D:21.7%],F:12.2%,M:10.5%	C:84.4%[S:79.8%,D:4.6%],F:12.1%,M:3.5%	C:86.0%[S:35.0%,D:51.0%],F:10.5%,M:3.5%	C:84.2%[S:60.3%,D:23.9%],F:12.1%,M:3.7%	C:86.5%[S:60.1%,D:26.4%],F:10.2%,M:3.3%
Calmella cavolinii	HW04	C:90.7%[S:33.8%,D:56.9%],F:5.5%,M:3.8%	C:81.8%[S:30.5%,D:51.3%],F:8.9%,M:9.3%	C:83.5%[S:78.0%,D:5.5%],F:13.8%,M:2.7%	C:89.3%[S:35.3%,D:54.0%],F:8.2%,M:2.5%	C:85.7%[S:44.7%,D:41.0%],F:11.5%,M:2.8%	C:87.7%[S:50.4%,D:37.3%],F:9.9%,M:2.4%
Caloria elegans	HW05	C:96.4%[S:54.3%,D:42.1%],F:2.8%,M:0.8%	C:82.2%[S:45.0%,D:37.2%],F:7.0%,M:10.8%	C:94.6%[S:89.3%,D:5.3%],F:4.7%,M:0.7%	C:95.9%[S:35.5%,D:60.4%],F:3.6%,M:0.5%	C:95.1%[S:65.1%,D:30.0%],F:4.3%,M:0.6%	C:95.8%[S:60.3%,D:35.5%],F:3.6%,M:0.6%
Cratena peregrina	HW06	C:87.5%[S:42.9%,D:44.6%],F:6.2%,M:6.3%	C:77.3%[S:38.0%,D:39.3%],F:11.3%,M:11.4%	C:80.2%[S:74.9%,D:5.3%],F:14.9%,M:4.9%	C:86.2%[S:40.7%,D:45.5%],F:9.5%,M:4.3%	C:83.0%[S:55.1%,D:27.9%],F:12.3%,M:4.7%	C:85.0%[S:58.4%,D:26.6%],F:10.5%,M:4.5%
Cuthona caerulea	HW07	C:94.2%[S:46.9%,D:47.3%],F:3.6%,M:2.2%	C:84.2%[S:48.2%,D:36.0%],F:7.6%,M:8.2%	C:92.2%[S:86.0%,D:6.2%],F:6.3%,M:1.5%	C:91.3%[S:44.9%,D:46.4%],F:5.9%,M:2.8%	C:91.8%[S:54.1%,D:37.7%],F:6.9%,M:1.3%	C:92.9%[S:58.5%,D:34.4%],F:5.7%,M:1.4%
Dendronotus orientalis	HW08	C:19.5%[S:11.6%,D:7.9%],F:19.8%,M:60.7%	C:18.8%[S:11.3%,D:7.5%],F:12.5%,M:68.7%	C:17.7%[S:13.0%,D:4.7%],F:35.1%,M:47.2%	C:19.3%[S:10.5%,D:8.8%],F:24.3%,M:56.4%	C:17.5%[S:10.8%,D:6.7%],F:34.8%,M:47.7%	C:18.9%[S:11.8%,D:7.1%],F:26.3%,M:54.8%
Doto sp.	HW09	C:94.4%[S:32.2%,D:62.2%],F:3.3%,M:2.3%	C:82.6%[S:39.5%,D:43.1%],F:8.0%,M:9.4%	C:87.9%[S:78.8%,D:9.1%],F:10.3%,M:1.8%	C:94.0%[S:37.1%,D:56.9%],F:4.5%,M:1.5%	C:92.5%[S:49.2%,D:43.3%],F:6.1%,M:1.4%	C:93.8%[S:47.9%,D:45.9%],F:5.0%,M:1.2%
Embletonia pulchra	HW10	C:89.3%[S:48.2%,D:41.1%],F:6.3%,M:4.4%	C:79.9%[S:42.8%,D:37.1%],F:8.7%,M:11.4%	C:83.5%[S:79.4%,D:4.1%],F:12.7%,M:3.8%	C:77.0%[S:50.0%,D:27.0%],F:10.0%,M:13.0%	C:85.1%[S:52.8%,D:32.3%],F:11.0%,M:3.9%	C:86.4%[S:54.6%,D:31.8%],F:10.2%,M:3.4%
Eubranchus exiguus	HW11	C:96.0%[S:12.7%,D:83.3%],F:2.7%,M:1.3%	C:62.9%[S:26.3%,D:36.6%],F:22.8%,M:14.3%	C:59.7%[S:49.6%,D:10.1%],F:36.2%,M:4.1%	C:95.8%[S:25.7%,D:70.1%],F:3.4%,M:0.8%	C:94.3%[S:83.5%,D:10.8%],F:4.8%,M:0.9%	C:91.7%[S:26.6%,D:65.1%],F:6.4%,M:1.9%
Facelina rubrovittata	HW12	C:95.8%[S:57.3%,D:38.5%],F:3.0%,M:1.2%	C:82.3%[S:56.2%,D:26.1%],F:7.5%,M:10.2%	C:94.3%[S:88.3%,D:6.0%],F:5.0%,M:0.7%	C:82.1%[S:54.1%,D:28.0%],F:4.5%,M:13.4%	C:95.5%[S:64.5%,D:31.0%],F:3.8%,M:0.7%	C:96.1%[S:58.6%,D:37.5%],F:3.2%,M:0.7%
Favorinus branchialis	HW13	C:94.4%[S:34.0%,D:60.4%],F:3.7%,M:1.9%	C:78.2%[S:35.3%,D:42.9%],F:9.3%,M:12.5%	C:82.0%[S:72.3%,D:9.7%],F:16.4%,M:1.6%	C:67.6%[S:43.1%,D:24.5%],F:5.5%,M:26.9%	C:93.3%[S:63.0%,D:30.3%],F:5.9%,M:0.8%	C:94.2%[S:48.7%,D:45.5%],F:4.5%,M:1.3%
Flabellina affinis	HW14	C:73.8%[S:50.3%,D:23.5%],F:10.6%,M:15.6%	C:65.4%[S:42.2%,D:23.2%],F:15.3%,M:19.3%	C:69.5%[S:67.0%,D:2.5%],F:19.6%,M:10.9%	C:72.4%[S:35.5%,D:36.9%],F:16.8%,M:10.8%	C:68.6%[S:49.0%,D:19.6%],F:20.1%,M:11.3%	C:72.0%[S:52.2%,D:19.8%],F:17.4%,M:10.6%
Flabellina babai	HW15	C:84.4%[S:50.9%,D:33.5%],F:8.0%,M:7.6%	C:71.3%[S:39.4%,D:31.9%],F:13.3%,M:15.4%	C:80.8%[S:75.5%,D:5.3%],F:14.0%,M:5.2%	C:82.8%[S:41.6%,D:41.2%],F:12.0%,M:5.2%	C:80.8%[S:52.7%,D:28.1%],F:13.4%,M:5.8%	C:82.7%[S:58.8%,D:23.9%],F:11.9%,M:5.4%
Hancockia cf. uncinata	HW16	C:94.4%[S:51.3%,D:43.1%],F:4.4%,M:1.2%	C:89.4%[S:51.9%,D:37.5%],F:8.4%,M:2.2%	C:93.0%[S:78.2%,D:14.8%],F:6.2%,M:0.8%	C:94.6%[S:37.3%,D:57.3%],F:4.8%,M:0.6%	C:94.2%[S:55.5%,D:38.7%],F:4.9%,M:0.9%	C:94.2%[S:52.9%,D:41.3%],F:5.1%,M:0.7%
Hermissenda crassicornis	HW17	C:86.9%[S:62.5%,D:24.4%],F:7.3%,M:5.8%	C:78.4%[S:49.6%,D:28.8%],F:9.5%,M:12.1%	C:84.1%[S:80.2%,D:3.9%],F:11.3%,M:4.6%	C:86.7%[S:47.3%,D:39.4%],F:9.2%,M:4.1%	C:82.1%[S:57.4%,D:24.7%],F:13.0%,M:4.9%	C:85.5%[S:67.0%,D:18.5%],F:10.5%,M:4.0%
Janolus cristatus	HW18	C:92.3%[S:66.3%,D:26.0%],F:4.7%,M:3.0%	C:82.8%[S:49.8%,D:33.0%],F:7.0%,M:10.2%	C:91.2%[S:86.9%,D:4.3%],F:7.1%,M:1.7%	C:91.4%[S:44.4%,D:47.0%],F:6.6%,M:2.0%	C:90.8%[S:63.4%,D:27.4%],F:7.3%,M:1.9%	C:92.4%[S:66.6%,D:25.8%],F:6.0%,M:1.6%
Polycera quadrilineata	HW19	C:90.9%[S:43.5%,D:47.4%],F:6.1%,M:3.0%	C:70.3%[S:47.0%,D:23.3%],F:13.5%,M:16.2%	C:86.1%[S:79.6%,D:6.5%],F:12.0%,M:1.9%	C:91.5%[S:46.8%,D:44.7%],F:6.5%,M:2.0%	C:90.5%[S:77.5%,D:13.0%],F:8.0%,M:1.5%	C:90.6%[S:52.5%,D:38.1%],F:7.3%,M:2.1%
Spurilla neapolitana	HW20	C:83.2%[S:41.2%,D:42.0%],F:8.1%,M:8.7%	C:78.0%[S:36.5%,D:41.5%],F:12.6%,M:9.4%	C:78.4%[S:69.2%,D:9.2%],F:16.6%,M:5.0%	C:81.8%[S:39.6%,D:42.2%],F:12.7%,M:5.5%	C:79.5%[S:46.5%,D:33.0%],F:15.2%,M:5.3%	C:81.7%[S:53.2%,D:28.5%],F:13.2%,M:5.1%
Tritonia manicata	HW21	C:95.2%[S:33.9%,D:61.3%],F:3.7%,M:1.1%	C:91.4%[S:37.3%,D:54.1%],F:5.6%,M:3.0%	C:92.4%[S:63.3%,D:29.1%],F:6.7%,M:0.9%	C:94.0%[S:26.2%,D:67.8%],F:5.4%,M:0.6%	C:93.3%[S:38.1%,D:55.2%],F:5.5%,M:1.2%	C:94.5%[S:37.4%,D:57.1%],F:5.1%,M:0.4%
Aeolidiella alba	JG01	C:55.2%[S:11.3%,D:43.9%],F:10.2%,M:34.6%	C:57.7%[S:28.7%,D:29.0%],F:13.5%,M:28.8%	C:52.9%[S:48.1%,D:4.8%],F:24.3%,M:22.8%	C:60.4%[S:26.7%,D:33.7%],F:16.4%,M:23.2%	C:57.5%[S:34.8%,D:22.7%],F:19.4%,M:23.1%	C:54.8%[S:13.3%,D:41.5%],F:20.1%,M:25.1%
Antaeolidiella chromosoma	JG02	C:53.8%[S:13.4%,D:40.4%],F:11.2%,M:35.0%	C:55.7%[S:29.8%,D:25.9%],F:15.1%,M:29.2%	C:58.7%[S:57.3%,D:1.4%],F:21.9%,M:19.4%	C:59.8%[S:32.1%,D:27.7%],F:19.5%,M:20.7%	C:57.5%[S:35.0%,D:22.5%],F:21.5%,M:21.0%	C:53.6%[S:14.6%,D:39.0%],F:22.0%,M:24.4%
Austraeolis stearnsi	JG03	C:68.1%[S:19.2%,D:48.9%],F:8.8%,M:23.1%	C:72.2%[S:54.1%,D:18.1%],F:13.3%,M:14.5%	C:72.9%[S:70.0%,D:2.9%],F:16.9%,M:10.2%	C:72.2%[S:37.9%,D:34.3%],F:16.3%,M:11.5%	C:71.6%[S:54.1%,D:17.5%],F:18.0%,M:10.4%	C:66.4%[S:20.3%,D:46.1%],F:20.3%,M:13.3%
Berghia stephanieae	JG04	C:67.5%[S:18.5%,D:49.0%],F:12.1%,M:20.4%	C:72.9%[S:52.1%,D:20.8%],F:12.5%,M:14.6%	C:71.9%[S:68.1%,D:3.8%],F:18.6%,M:9.5%	C:72.9%[S:36.7%,D:36.2%],F:15.6%,M:11.5%	C:70.6%[S:54.1%,D:16.5%],F:18.4%,M:11.0%	C:66.8%[S:20.0%,D:46.8%],F:20.1%,M:13.1%
Bornella anguilla	JG05	C:53.0%[S:15.4%,D:37.6%],F:12.8%,M:34.2%	C:55.3%[S:40.8%,D:14.5%],F:13.8%,M:30.9%	C:60.3%[S:59.2%,D:1.1%],F:20.4%,M:19.3%	C:60.7%[S:34.9%,D:25.8%],F:16.8%,M:22.5%	C:57.4%[S:47.6%,D:9.8%],F:21.9%,M:20.7%	C:52.7%[S:14.2%,D:38.5%],F:23.4%,M:23.9%
Catriona columbiana	JG06	C:68.5%[S:14.2%,D:54.3%],F:10.2%,M:21.3%	C:67.2%[S:35.3%,D:31.9%],F:12.0%,M:20.8%	C:67.9%[S:64.0%,D:3.9%],F:18.8%,M:13.3%	C:73.0%[S:34.6%,D:38.4%],F:13.4%,M:13.6%	C:71.1%[S:40.0%,D:31.1%],F:15.2%,M:13.7%	C:67.7%[S:16.0%,D:51.7%],F:17.3%,M:15.0%
Cuthona albocrusta	JG07	C:65.7%[S:16.1%,D:49.6%],F:11.1%,M:23.2%	C:68.8%[S:40.9%,D:27.9%],F:13.6%,M:17.6%	C:68.7%[S:63.8%,D:4.9%],F:20.2%,M:11.1%	C:71.5%[S:30.2%,D:41.3%],F:16.1%,M:12.4%	C:69.7%[S:40.0%,D:29.7%],F:19.0%,M:11.3%	C:64.7%[S:15.7%,D:49.0%],F:21.2%,M:14.1%
Dendronotus venustus	JG08	C:83.3%[S:13.6%,D:69.7%],F:7.6%,M:9.1%	C:88.4%[S:34.4%,D:54.0%],F:6.9%,M:4.7%	C:84.6%[S:68.3%,D:16.3%],F:12.5%,M:2.9%	C:88.5%[S:36.1%,D:52.4%],F:8.2%,M:3.3%	C:86.3%[S:39.0%,D:47.3%],F:10.1%,M:3.6%	C:82.9%[S:18.3%,D:64.6%],F:12.5%,M:4.6%
Dermatobranchus sp.	JG09	C:34.5%[S:9.1%,D:25.4%],F:9.5%,M:56.0%	C:34.4%[S:25.8%,D:8.6%],F:11.5%,M:54.1%	C:37.3%[S:36.0%,D:1.3%],F:19.4%,M:43.3%	C:38.9%[S:21.2%,D:17.7%],F:16.5%,M:44.6%	C:37.3%[S:29.9%,D:7.4%],F:17.7%,M:45.0%	C:34.3%[S:10.8%,D:23.5%],F:18.6%,M:47.1%
Dirona picta	JG10	C:69.2%[S:13.4%,D:55.8%],F:10.4%,M:20.4%	C:69.4%[S:35.0%,D:34.4%],F:12.2%,M:18.4%	C:73.6%[S:72.3%,D:1.3%],F:16.4%,M:10.0%	C:75.0%[S:40.0%,D:35.0%],F:14.0%,M:11.0%	C:73.4%[S:43.5%,D:29.9%],F:16.4%,M:10.2%	C:68.4%[S:17.8%,D:50.6%],F:19.6%,M:12.0%
Dondice occidentalis	JG11	C:72.0%[S:18.5%,D:53.5%],F:11.5%,M:16.5%	C:77.2%[S:47.0%,D:30.2%],F:12.3%,M:10.5%	C:77.1%[S:64.6%,D:12.5%],F:16.3%,M:6.6%	C:77.8%[S:31.5%,D:46.3%],F:14.0%,M:8.2%	C:75.8%[S:47.6%,D:28.2%],F:16.6%,M:7.6%	C:70.8%[S:20.9%,D:49.9%],F:20.1%,M:9.1%
Dondice parguerensis	JG12	C:62.8%[S:19.8%,D:43.0%],F:14.4%,M:22.8%	C:68.0%[S:49.6%,D:18.4%],F:16.5%,M:15.5%	C:69.8%[S:66.8%,D:3.0%],F:20.8%,M:9.4%	C:71.2%[S:37.2%,D:34.0%],F:19.1%,M:9.7%	C:68.0%[S:52.4%,D:15.6%],F:21.5%,M:10.5%	C:63.2%[S:20.6%,D:42.6%],F:25.2%,M:11.6%
Doto lancei	JG13	C:58.3%[S:12.4%,D:45.9%],F:10.3%,M:31.4%	C:60.8%[S:28.9%,D:31.9%],F:14.8%,M:24.4%	C:54.3%[S:47.6%,D:6.7%],F:27.7%,M:18.0%	C:64.2%[S:30.4%,D:33.8%],F:16.8%,M:19.0%	C:62.4%[S:35.0%,D:27.4%],F:18.9%,M:18.7%	C:58.0%[S:16.4%,D:41.6%],F:21.0%,M:21.0%
Eubranchus rustyus	JG14	C:79.5%[S:14.3%,D:65.2%],F:8.3%,M:12.2%	C:78.1%[S:48.8%,D:29.3%],F:10.1%,M:11.8%	C:81.5%[S:78.4%,D:3.1%],F:12.8%,M:5.7%	C:83.2%[S:36.5%,D:46.7%],F:10.6%,M:6.2%	C:82.8%[S:49.4%,D:33.4%],F:11.2%,M:6.0%	C:78.9%[S:16.1%,D:62.8%],F:14.6%,M:6.5%
Favorinus auritulus	JG15	C:73.9%[S:15.0%,D:58.9%],F:10.7%,M:15.4%	C:74.8%[S:43.9%,D:30.9%],F:12.1%,M:13.1%	C:77.7%[S:74.7%,D:3.0%],F:15.6%,M:6.7%	C:80.4%[S:31.7%,D:48.7%],F:11.9%,M:7.7%	C:78.5%[S:50.4%,D:28.1%],F:13.8%,M:7.7%	C:73.0%[S:17.6%,D:55.4%],F:18.9%,M:8.1%
Flabellina iodinea	JG16	C:78.2%[S:16.7%,D:61.5%],F:8.2%,M:13.6%	C:79.5%[S:51.5%,D:28.0%],F:8.8%,M:11.7%	C:82.0%[S:76.1%,D:5.9%],F:11.2%,M:6.8%	C:81.2%[S:38.4%,D:42.8%],F:11.8%,M:7.0%	C:80.8%[S:54.4%,D:26.4%],F:12.6%,M:6.6%	C:77.4%[S:16.4%,D:61.0%],F:14.7%,M:7.9%
Hancockia uncinata	JG17	C:75.7%[S:18.6%,D:57.1%],F:9.9%,M:14.4%	C:75.3%[S:51.0%,D:24.3%],F:11.2%,M:13.5%	C:80.2%[S:78.3%,D:1.9%],F:13.1%,M:6.7%	C:81.3%[S:41.2%,D:40.1%],F:12.1%,M:6.6%	C:78.4%[S:56.1%,D:22.3%],F:14.6%,M:7.0%	C:75.1%[S:19.8%,D:55.3%],F:16.4%,M:8.5%
Hermissenda opalescens	JG18	C:71.6%[S:18.3%,D:53.3%],F:9.9%,M:18.5%	C:74.2%[S:38.5%,D:35.7%],F:11.5%,M:14.3%	C:75.2%[S:71.4%,D:3.8%],F:17.0%,M:7.8%	C:76.1%[S:37.7%,D:38.4%],F:15.0%,M:8.9%	C:75.0%[S:46.3%,D:28.7%],F:16.1%,M:8.9%	C:71.2%[S:21.6%,D:49.6%],F:17.9%,M:10.9%
Janolus barbarensis	JG19	C:42.6%[S:13.5%,D:29.1%],F:12.3%,M:45.1%	C:45.1%[S:26.3%,D:18.8%],F:15.0%,M:39.9%	C:46.8%[S:45.6%,D:1.2%],F:24.0%,M:29.2%	C:48.7%[S:28.7%,D:20.0%],F:19.7%,M:31.6%	C:45.9%[S:32.7%,D:13.2%],F:23.0%,M:31.1%	C:42.4%[S:15.3%,D:27.1%],F:24.5%,M:33.1%
Learchis evelinae	JG20	C:59.6%[S:18.3%,D:41.3%],F:13.4%,M:27.0%	C:68.1%[S:43.6%,D:24.5%],F:13.8%,M:18.1%	C:67.5%[S:65.3%,D:2.2%],F:19.7%,M:12.8%	C:67.7%[S:35.5%,D:32.2%],F:18.6%,M:13.7%	C:64.7%[S:49.1%,D:15.6%],F:22.0%,M:13.3%	C:59.9%[S:19.1%,D:40.8%],F:24.5%,M:15.6%
Limenandra confusa	JG21	C:73.5%[S:18.1%,D:55.4%],F:9.6%,M:16.9%	C:78.3%[S:39.5%,D:38.8%],F:9.7%,M:12.0%	C:74.2%[S:65.7%,D:8.5%],F:16.0%,M:9.8%	C:79.5%[S:35.2%,D:44.3%],F:11.5%,M:9.0%	C:76.8%[S:42.5%,D:34.3%],F:12.8%,M:10.4%	C:73.7%[S:22.9%,D:50.8%],F:15.2%,M:11.1%
Lomanotus vermiformis	JG22	C:55.6%[S:16.7%,D:38.9%],F:12.1%,M:32.3%	C:64.6%[S:53.4%,D:11.2%],F:13.5%,M:21.9%	C:64.0%[S:59.6%,D:4.4%],F:20.4%,M:15.6%	C:64.4%[S:35.1%,D:29.3%],F:19.0%,M:16.6%	C:61.6%[S:50.6%,D:11.0%],F:21.8%,M:16.6%	C:56.2%[S:17.2%,D:39.0%],F:24.9%,M:18.9%
Melibe leonina	JG23	C:70.2%[S:19.0%,D:51.2%],F:11.3%,M:18.5%	C:73.9%[S:43.0%,D:30.9%],F:12.8%,M:13.3%	C:73.5%[S:69.4%,D:4.1%],F:18.4%,M:8.1%	C:76.1%[S:39.1%,D:37.0%],F:15.5%,M:8.4%	C:73.8%[S:47.3%,D:26.5%],F:17.6%,M:8.6%	C:69.2%[S:19.0%,D:50.2%],F:20.3%,M:10.5%
Noumeaella rubrofasciata	JG24	C:69.0%[S:14.1%,D:54.9%],F:10.3%,M:20.7%	C:69.9%[S:32.3%,D:37.6%],F:12.5%,M:17.6%	C:67.0%[S:62.9%,D:4.1%],F:22.2%,M:10.8%	C:74.8%[S:34.0%,D:40.8%],F:14.4%,M:10.8%	C:71.8%[S:42.1%,D:29.7%],F:17.4%,M:10.8%	C:67.3%[S:15.6%,D:51.7%],F:20.6%,M:12.1%
Palisa papillata	JG25	C:67.8%[S:17.3%,D:50.5%],F:10.1%,M:22.1%	C:71.2%[S:50.0%,D:21.2%],F:11.8%,M:17.0%	C:71.1%[S:67.7%,D:3.4%],F:17.7%,M:11.2%	C:72.6%[S:30.5%,D:42.1%],F:14.1%,M:13.3%	C:70.9%[S:50.5%,D:20.4%],F:16.3%,M:12.8%	C:65.9%[S:18.0%,D:47.9%],F:19.9%,M:14.2%
Phestilla sp.	JG26	C:67.8%[S:17.9%,D:49.9%],F:12.4%,M:19.8%	C:70.9%[S:35.9%,D:35.0%],F:16.5%,M:12.6%	C:68.4%[S:62.4%,D:6.0%],F:24.2%,M:7.4%	C:74.3%[S:35.8%,D:38.5%],F:18.9%,M:6.8%	C:70.6%[S:43.3%,D:27.3%],F:21.4%,M:8.0%	C:67.2%[S:20.2%,D:47.0%],F:23.4%,M:9.4%
Phidiana lynceus	JG27	C:62.5%[S:20.2%,D:42.3%],F:13.7%,M:23.8%	C:68.3%[S:38.3%,D:30.0%],F:14.0%,M:17.7%	C:68.6%[S:66.9%,D:1.7%],F:21.2%,M:10.2%	C:70.3%[S:36.5%,D:33.8%],F:19.1%,M:10.6%	C:66.7%[S:46.1%,D:20.6%],F:22.8%,M:10.5%	C:62.0%[S:21.4%,D:40.6%],F:25.5%,M:12.5%
Scyllaea fulva	JG28	C:70.4%[S:17.6%,D:52.8%],F:11.1%,M:18.5%	C:78.2%[S:41.4%,D:36.8%],F:11.1%,M:10.7%	C:72.7%[S:69.7%,D:3.0%],F:19.2%,M:8.1%	C:77.9%[S:43.0%,D:34.9%],F:13.4%,M:8.7%	C:75.2%[S:44.2%,D:31.0%],F:16.5%,M:8.3%	C:70.1%[S:21.6%,D:48.5%],F:20.1%,M:9.8%
Spurilla braziliana	JG29	C:66.3%[S:18.7%,D:47.6%],F:12.7%,M:21.0%	C:75.0%[S:41.7%,D:33.3%],F:11.1%,M:13.9%	C:71.9%[S:66.3%,D:5.6%],F:18.4%,M:9.7%	C:75.0%[S:36.8%,D:38.2%],F:14.6%,M:10.4%	C:72.4%[S:45.4%,D:27.0%],F:17.6%,M:10.0%	C:65.7%[S:19.2%,D:46.5%],F:22.5%,M:11.8%
Tritonia festiva	JG30	C:46.8%[S:10.9%,D:35.9%],F:12.1%,M:41.1%	C:49.8%[S:28.2%,D:21.6%],F:17.7%,M:32.5%	C:48.3%[S:45.4%,D:2.9%],F:27.2%,M:24.5%	C:50.9%[S:26.1%,D:24.8%],F:22.2%,M:26.9%	C:49.1%[S:29.9%,D:19.2%],F:24.6%,M:26.3%	C:45.5%[S:12.7%,D:32.8%],F:23.9%,M:30.6%
Tritoniopsis frydis	JG31	C:44.7%[S:10.4%,D:34.3%],F:12.6%,M:42.7%	C:50.3%[S:27.8%,D:22.5%],F:13.9%,M:35.8%	C:48.1%[S:45.0%,D:3.1%],F:22.3%,M:29.6%	C:51.9%[S:28.0%,D:23.9%],F:17.3%,M:30.8%	C:49.2%[S:32.9%,D:16.3%],F:20.6%,M:30.2%	C:45.1%[S:13.0%,D:32.1%],F:21.5%,M:33.4%
Unidentia angelvaldesi	JG32	C:73.9%[S:17.6%,D:56.3%],F:8.9%,M:17.2%	C:74.3%[S:47.2%,D:27.1%],F:9.7%,M:16.0%	C:77.0%[S:74.3%,D:2.7%],F:13.9%,M:9.1%	C:78.3%[S:39.4%,D:38.9%],F:13.2%,M:8.5%	C:76.6%[S:48.1%,D:28.5%],F:14.1%,M:9.3%	C:72.7%[S:17.9%,D:54.8%],F:17.0%,M:10.3%
Armina californica	NC01	C:95.4%[S:57.4%,D:38.0%],F:3.2%,M:1.4%	C:93.1%[S:50.8%,D:42.3%],F:4.9%,M:2.0%	C:93.7%[S:84.2%,D:9.5%],F:5.5%,M:0.8%	C:94.6%[S:40.3%,D:54.3%],F:4.5%,M:0.9%	C:93.6%[S:53.4%,D:40.2%],F:5.6%,M:0.8%	C:94.6%[S:56.3%,D:38.3%],F:4.3%,M:1.1%
Bathydoris clavigera	NC02	C:64.0%[S:35.4%,D:28.6%],F:19.1%,M:16.9%	C:72.2%[S:60.4%,D:11.8%],F:16.7%,M:11.1%	C:68.5%[S:66.0%,D:2.5%],F:23.6%,M:7.9%	C:74.2%[S:31.3%,D:42.9%],F:18.7%,M:7.1%	C:70.1%[S:59.5%,D:10.6%],F:21.4%,M:8.5%	C:66.0%[S:27.2%,D:38.8%],F:25.6%,M:8.4%
Doris kerguelenensis	NC03	C:16.1%[S:9.5%,D:6.6%],F:12.6%,M:71.3%	C:29.0%[S:24.0%,D:5.0%],F:23.0%,M:48.0%	C:23.4%[S:22.8%,D:0.6%],F:37.6%,M:39.0%	C:26.9%[S:15.0%,D:11.9%],F:31.6%,M:41.5%	C:22.0%[S:18.7%,D:3.3%],F:37.2%,M:40.8%	C:18.0%[S:9.8%,D:8.2%],F:32.3%,M:49.7%
Fiona pinnata	NC04	C:70.2%[S:20.7%,D:49.5%],F:13.6%,M:16.2%	C:70.7%[S:44.9%,D:25.8%],F:14.7%,M:14.6%	C:76.1%[S:71.6%,D:4.5%],F:17.5%,M:6.4%	C:76.1%[S:46.8%,D:29.3%],F:15.4%,M:8.5%	C:73.6%[S:51.6%,D:22.0%],F:19.2%,M:7.2%	C:67.2%[S:22.0%,D:45.2%],F:21.2%,M:11.6%
Hermissenda crassicornis	NC05	C:93.3%[S:12.7%,D:80.6%],F:4.8%,M:1.9%	C:84.4%[S:42.6%,D:41.8%],F:8.9%,M:6.7%	C:92.1%[S:84.5%,D:7.6%],F:7.3%,M:0.6%	C:95.5%[S:37.5%,D:58.0%],F:3.6%,M:0.9%	C:95.4%[S:66.8%,D:28.6%],F:3.9%,M:0.7%	C:92.3%[S:16.2%,D:76.1%],F:6.4%,M:1.3%
Pleurobranchaea californica	NC06	C:73.1%[S:32.6%,D:40.5%],F:17.1%,M:9.8%	C:74.8%[S:59.7%,D:15.1%],F:15.5%,M:9.7%	C:77.2%[S:72.3%,D:4.9%],F:18.8%,M:4.0%	C:83.7%[S:35.1%,D:48.6%],F:12.7%,M:3.6%	C:77.9%[S:69.5%,D:8.4%],F:17.1%,M:5.0%	C:75.4%[S:23.9%,D:51.5%],F:20.1%,M:4.5%
Tritonia diomedea	NC07	C:94.2%[S:16.7%,D:77.5%],F:3.4%,M:2.4%	C:90.4%[S:64.6%,D:25.8%],F:6.0%,M:3.6%	C:94.8%[S:88.2%,D:6.6%],F:4.1%,M:1.1%	C:95.8%[S:36.9%,D:58.9%],F:3.3%,M:0.9%	C:95.3%[S:70.8%,D:24.5%],F:3.8%,M:0.9%	C:93.4%[S:15.4%,D:78.0%],F:5.5%,M:1.1%
Tritonia hamnerorum	NC08	C:95.8%[S:65.0%,D:30.8%],F:3.1%,M:1.1%	C:94.9%[S:63.1%,D:31.8%],F:3.9%,M:1.2%	C:95.0%[S:88.5%,D:6.5%],F:4.2%,M:0.8%	C:95.7%[S:41.5%,D:54.2%],F:3.6%,M:0.7%	C:95.1%[S:60.3%,D:34.8%],F:4.0%,M:0.9%	C:95.6%[S:64.6%,D:31.0%],F:3.6%,M:0.8%

## Sheet: Table S6
Table S6. Results of the Quality Checker script and selection of the best assembly.
Given for each sample are the name of the assembly followed by i) the number of sequences that were assigned to OGs, ii) the cumulative length of these sequences, and iii) the overlap (in %) between the cumulative length of transcripts assigned to OGs and the average lengths of the corresponding reference sequences. Assemblies are sorted according to their cumulative length.
Species	Sample ID	Best assembly	2nd best	3rd best	4th best	5th best	6th best
Armina tigrina	HW01	Shannon 1593 503095 42.97	Trinity 1582 502601 42.93	BinPacker 1423 491646 47.48	SOAP 1575 475966 41.22	Trans-ABySS 1571 472594 40.69	IDBA-Tran 1401 452540 42.79
Berghia verrucicornis	HW02	BinPacker 1702 645572 50.73	Trinity 1766 642786 48.81	Shannon 1762 639017 48.72	SOAP 1749 619964 47.10	Trans-ABySS 1746 615226 47.76	IDBA-Tran 1669 606957 47.99
Berthella plumula	HW03	Trinity 1714 593178 46.05	Shannon 1706 589488 46.37	SOAP 1718 585551 45.59	BinPacker 1610 582692 48.91	Trans-ABySS 1702 573199 45.37	IDBA-Tran 1551 538132 45.36
Calmella cavolinii	HW04	BinPacker 1743 642177 49.14	Shannon 1800 641682 47.50	Trinity 1804 638276 47.28	IDBA-Tran 1664 596842 46.94	Trans-ABySS 1758 595985 45.71	SOAP 1784 594646 44.38
Caloria elegans	HW05	Shannon 1904 784043 54.89	BinPacker 1891 781321 54.93	SOAP 1900 770690 53.85	Trans-ABySS 1895 770293 54.10	Trinity 1900 769899 54.55	IDBA-Tran 1699 673618 50.54
Cratena peregrina	HW06	Shannon 1658 544689 44.85	Trinity 1657 538256 44.08	BinPacker 1545 534818 48.09	Trans-ABySS 1627 509236 42.80	SOAP 1643 504210 41.87	IDBA-Tran 1491 483601 43.32
Cuthona caerulea	HW07	Trinity 1860 722752 51.85	BinPacker 1835 715917 52.23	SOAP 1855 707929 50.14	Shannon 1829 706969 51.51	Trans-ABySS 1839 703887 50.82	IDBA-Tran 1747 669263 49.19
Dendronotus orientalis	HW08	SOAP 1046 118373 16.07	Trans-ABySS 1034 115655 15.65	Trinity 779 109500 20.50	Shannon 749 107983 21.30	BinPacker 632 99223 24.54	IDBA-Tran 458 82409 30.36
Doto sp.	HW09	BinPacker 1842 732662 52.85	Shannon 1865 726476 52.10	Trinity 1864 724324 51.57	Trans-ABySS 1842 706348 51.34	SOAP 1848 683355 49.14	IDBA-Tran 1730 653395 49.10
Embletonia pulchra	HW10	BinPacker 1785 685683 51.39	Trinity 1832 677319 49.20	Trans-ABySS 1801 643697 47.96	SOAP 1816 641749 46.67	IDBA-Tran 1699 631844 47.71	Shannon 1642 601130 47.86
Eubranchus exiguus	HW11	BinPacker 1858 719994 52.04	Shannon 1872 719875 51.47	Trans-ABySS 1854 691122 50.39	Trinity 1878 686130 48.85	IDBA-Tran 1670 498496 38.07	SOAP 1814 491550 35.94
Facelina rubrovittata	HW12	Trinity 1881 764012 53.74	BinPacker 1860 758742 54.54	Trans-ABySS 1877 754709 53.38	SOAP 1890 753986 52.87	IDBA-Tran 1709 673066 49.82	Shannon 1626 648931 52.51
Favorinus branchialis	HW13	BinPacker 1849 700040 51.12	Trinity 1866 696416 49.88	Trans-ABySS 1859 680706 48.95	SOAP 1849 616377 44.68	IDBA-Tran 1688 605799 45.87	Shannon 1424 514943 45.77
Flabellina affinis	HW14	Shannon 1453 387471 36.76	Trinity 1470 387400 36.25	BinPacker 1271 376654 41.71	SOAP 1475 371775 34.37	Trans-ABySS 1473 365851 34.07	IDBA-Tran 1230 346434 38.41
Flabellina babai	HW15	Trinity 1569 486717 42.09	Shannon 1559 485710 42.55	BinPacker 1455 479107 46.47	SOAP 1573 463649 40.05	Trans-ABySS 1576 460323 40.08	IDBA-Tran 1350 417467 41.48
Hancockia cf. uncinata	HW16	Shannon 1858 705492 50.94	Trinity 1857 703962 50.56	BinPacker 1840 700365 51.01	SOAP 1856 698539 50.17	Trans-ABySS 1847 691416 50.18	IDBA-Tran 1811 657881 48.46
Hermissenda crassicornis	HW17	BinPacker 1705 619724 49.04	Trinity 1786 615930 46.04	Shannon 1768 613732 46.37	SOAP 1756 589577 44.72	Trans-ABySS 1736 581726 45.18	IDBA-Tran 1631 573249 45.77
Janolus cristatus	HW18	BinPacker 1763 673710 51.21	Shannon 1799 671056 49.99	Trinity 1802 669041 49.74	SOAP 1802 664495 48.93	Trans-ABySS 1799 658454 48.95	IDBA-Tran 1651 627826 49.17
Polycera quadrilineata	HW19	Shannon 1845 695727 50.41	BinPacker 1819 693154 50.58	Trinity 1836 681279 49.08	Trans-ABySS 1844 681041 49.74	SOAP 1849 656525 47.72	IDBA-Tran 1653 536216 41.19
Spurilla neapolitana	HW20	Trinity 1654 528076 43.30	Shannon 1652 527246 43.06	BinPacker 1560 524314 46.46	SOAP 1677 506212 40.43	Trans-ABySS 1661 492946 40.67	IDBA-Tran 1536 492482 43.64
Tritonia manicata	HW21	BinPacker 1863 720032 51.75	Trinity 1885 711828 50.74	Shannon 1875 711167 51.14	SOAP 1874 694333 49.34	IDBA-Tran 1841 692227 49.96	Trans-ABySS 1859 688607 50.32
Aeolidiella alba	JG01	Shannon 1207 326800 37.49	Trans-ABySS 1262 315723 34.46	IDBA-Tran 1087 311783 39.56	SOAP 1281 292903 31.30	Trinity 1166 279165 33.56	BinPacker 938 258733 39.74
Antaeolidiella chromosoma	JG02	Shannon 1225 314064 36.93	SOAP 1299 307333 33.35	Trans-ABySS 1292 302648 33.51	IDBA-Tran 1060 286075 38.66	Trinity 1186 274745 33.38	BinPacker 940 253334 40.39
Austraeolis stearnsi	JG03	SOAP 1523 451835 40.34	Shannon 1496 451479 41.33	IDBA-Tran 1383 443879 43.96	Trans-ABySS 1512 441734 40.31	Trinity 1426 389447 37.90	BinPacker 1206 374129 43.54
Berghia stephanieae	JG04	Shannon 1481 424389 38.92	SOAP 1527 421140 37.59	Trans-ABySS 1525 412366 36.85	IDBA-Tran 1375 412073 41.27	Trinity 1433 367056 35.16	BinPacker 1206 350111 40.92
Bornella anguilla	JG05	SOAP 1301 305086 32.54	Shannon 1220 300161 34.20	Trans-ABySS 1290 288574 31.35	IDBA-Tran 1031 271254 37.57	Trinity 1168 257862 30.78	BinPacker 901 233060 39.21
Catriona columbiana	JG06	Shannon 1401 426580 42.64	Trans-ABySS 1442 414506 39.95	SOAP 1457 406871 38.86	IDBA-Tran 1275 392096 42.61	Trinity 1363 372161 38.28	BinPacker 1141 353002 45.27
Cuthona albocrusta	JG07	Shannon 1459 436466 41.52	Trans-ABySS 1500 420660 38.74	SOAP 1510 419249 38.26	IDBA-Tran 1325 404733 42.44	Trinity 1419 379735 37.37	BinPacker 1180 357458 43.58
Dendronotus venustus	JG08	Shannon 1715 578403 46.04	IDBA-Tran 1661 567109 46.87	Trans-ABySS 1714 562963 44.73	SOAP 1734 548206 43.07	Trinity 1683 509784 41.72	BinPacker 1491 492099 47.25
Dermatobranchus sp.	JG09	SOAP 915 178248 26.92	Shannon 776 171418 32.42	Trans-ABySS 886 170500 26.63	IDBA-Tran 623 155924 35.91	Trinity 757 151069 28.70	BinPacker 563 134789 36.25
Dirona picta	JG10	Shannon 1430 421139 40.88	SOAP 1488 416887 38.81	Trans-ABySS 1463 405615 38.56	IDBA-Tran 1280 396572 43.14	Trinity 1390 370624 36.84	BinPacker 1159 345905 43.25
Dondice occidentalis	JG11	SOAP 1564 440341 39.61	Shannon 1502 435558 41.13	IDBA-Tran 1416 431525 43.32	Trans-ABySS 1551 425309 38.75	Trinity 1465 380463 37.58	BinPacker 1248 358125 42.26
Dondice parguerensis	JG12	Shannon 1586 477574 39.95	SOAP 1598 466106 39.15	IDBA-Tran 1431 452040 41.61	Trans-ABySS 1587 451709 38.25	Trinity 1541 389233 33.46	BinPacker 1234 362259 40.46
Doto lancei	JG13	Shannon 1257 337183 38.65	Trans-ABySS 1315 323018 34.92	IDBA-Tran 1161 319234 39.62	SOAP 1333 306779 32.79	Trinity 1224 294951 34.53	BinPacker 983 272172 42.08
Eubranchus rustyus	JG14	Shannon 1535 522228 46.98	SOAP 1571 512640 44.73	Trans-ABySS 1563 504196 44.33	IDBA-Tran 1435 497298 47.73	Trinity 1503 461690 42.73	BinPacker 1330 447041 48.07
Favorinus auritulus	JG15	Shannon 1557 486885 43.27	SOAP 1596 481261 41.31	Trans-ABySS 1566 473071 41.73	IDBA-Tran 1418 458980 43.68	Trinity 1513 422800 38.61	BinPacker 1308 405839 44.18
Flabellina iodinea	JG16	Shannon 1534 510311 46.27	SOAP 1601 509591 43.51	Trans-ABySS 1591 504632 44.03	IDBA-Tran 1438 489006 46.33	Trinity 1511 454767 41.98	BinPacker 1323 433517 45.74
Hancockia uncinata	JG17	Shannon 1683 567561 45.19	SOAP 1709 562814 43.72	Trans-ABySS 1674 547939 44.07	IDBA-Tran 1537 537129 46.09	Trinity 1621 493058 40.51	BinPacker 1443 483120 44.90
Hermissenda opalescens	JG18	Shannon 1550 475768 42.72	SOAP 1620 468045 39.64	Trans-ABySS 1590 454890 39.77	IDBA-Tran 1433 453317 43.45	Trinity 1514 407225 36.91	BinPacker 1253 388087 44.63
Janolus barbarensis	JG19	SOAP 1209 234967 27.00	Shannon 1056 229052 31.64	Trans-ABySS 1179 228408 27.22	IDBA-Tran 889 214577 35.34	Trinity 1014 194387 27.36	BinPacker 754 170534 34.86
Learchis evelinae	JG20	SOAP 1501 400365 36.60	Shannon 1429 398266 38.34	IDBA-Tran 1304 387101 40.76	Trans-ABySS 1473 385907 36.27	Trinity 1386 336955 33.71	BinPacker 1119 311357 38.93
Limenandra confusa	JG21	Shannon 1473 439570 40.87	Trans-ABySS 1473 418853 39.55	IDBA-Tran 1383 415958 41.65	SOAP 1499 402947 36.62	Trinity 1422 378798 37.14	BinPacker 1269 368450 41.91
Lomanotus vermiformis	JG22	SOAP 1447 380255 36.70	Shannon 1378 370979 37.66	Trans-ABySS 1425 363457 36.24	IDBA-Tran 1241 360796 41.20	Trinity 1341 321928 33.21	BinPacker 1024 292038 41.86
Melibe leonina	JG23	Shannon 1586 482306 41.48	SOAP 1625 469384 39.34	IDBA-Tran 1485 465694 42.32	Trans-ABySS 1606 462255 39.21	Trinity 1546 409682 36.49	BinPacker 1306 391849 42.36
Noumeaella rubrofasciata	JG24	Shannon 1488 453378 41.72	Trans-ABySS 1522 431519 38.97	IDBA-Tran 1363 430360 42.58	SOAP 1528 413191 37.06	Trinity 1461 388334 36.26	BinPacker 1226 369174 42.28
Palisa papillata	JG25	Shannon 1434 423911 41.17	SOAP 1496 417815 38.51	Trans-ABySS 1478 412525 38.73	IDBA-Tran 1330 411995 42.23	Trinity 1394 370413 36.72	BinPacker 1168 353164 43.13
Phestilla sp.	JG26	Shannon 1654 470960 37.74	SOAP 1673 450501 35.68	IDBA-Tran 1533 439538 38.01	Trans-ABySS 1652 439227 35.81	Trinity 1614 383465 31.53	BinPacker 1303 353765 36.84
Phidiana lynceus	JG27	SOAP 1630 464771 38.52	Shannon 1556 459322 39.83	IDBA-Tran 1448 453323 41.24	Trans-ABySS 1594 441166 37.79	Trinity 1538 381318 33.72	BinPacker 1247 354881 38.94
Scyllaea fulva	JG28	Shannon 1663 524635 42.85	SOAP 1706 508199 40.03	IDBA-Tran 1568 508047 43.87	Trans-ABySS 1666 500436 40.62	Trinity 1631 453608 38.03	BinPacker 1395 427824 41.86
Spurilla braziliana	JG29	Shannon 1525 466237 42.19	SOAP 1554 464424 41.00	IDBA-Tran 1434 458781 44.35	Trans-ABySS 1526 452171 40.84	Trinity 1503 407317 37.86	BinPacker 1257 385041 43.42
Tritonia festiva	JG30	SOAP 1304 263629 27.78	Shannon 1180 262855 31.01	Trans-ABySS 1302 257718 27.19	IDBA-Tran 1027 246777 33.72	Trinity 1137 229425 27.63	BinPacker 853 203734 35.99
Tritoniopsis frydis	JG31	Shannon 1016 251856 35.78	Trans-ABySS 1076 248727 32.68	SOAP 1099 246405 31.98	IDBA-Tran 912 237329 37.70	Trinity 980 222772 32.72	BinPacker 777 206676 39.68
Unidentia angelvaldesi	JG32	Shannon 1553 514907 44.60	Trans-ABySS 1568 499154 43.31	SOAP 1577 497608 43.23	IDBA-Tran 1410 481943 45.26	Trinity 1499 451979 41.05	BinPacker 1306 434442 46.55
Armina californica	NC01	Trinity 1802 681037 52.24	Shannon 1786 675354 52.48	BinPacker 1755 675170 53.69	Trans-ABySS 1779 666981 51.73	SOAP 1780 666616 51.26	IDBA-Tran 1725 654503 51.95
Bathydoris clavigera	NC02	Shannon 1700 562322 44.13	IDBA-Tran 1614 549748 44.63	Trans-ABySS 1663 531592 42.70	SOAP 1679 529876 41.70	Trinity 1659 472343 37.92	BinPacker 1484 457297 40.76
Doris kerguelenensis	NC03	IDBA-Tran 1353 373793 33.56	Shannon 1443 363641 31.54	SOAP 1535 351401 29.40	Trans-ABySS 1470 339096 29.35	Trinity 1344 264560 24.66	BinPacker 886 223769 29.25
Fiona pinnata	NC04	SOAP 1685 537567 42.34	Shannon 1609 502343 42.20	Trans-ABySS 1653 489792 40.27	IDBA-Tran 1494 472267 41.90	BinPacker 1404 432520 41.95	Trinity 1530 421100 36.94
Hermissenda crassicornis	NC05	Shannon 1857 748647 54.37	Trans-ABySS 1859 741195 54.39	SOAP 1862 711297 51.34	BinPacker 1807 710779 53.30	Trinity 1839 693020 51.66	IDBA-Tran 1727 634555 48.74
Pleurobranchaea californica	NC06	Shannon 1802 637546 46.84	Trans-ABySS 1775 601284 44.56	SOAP 1794 587559 43.11	Trinity 1776 535397 40.12	IDBA-Tran 1674 526278 41.50	BinPacker 1648 522834 41.96
Tritonia diomedea	NC07	Shannon 1866 764039 55.20	Trans-ABySS 1860 752974 55.27	SOAP 1865 749914 54.67	Trinity 1847 728040 53.80	BinPacker 1819 725697 54.53	IDBA-Tran 1790 697607 52.54
Tritonia hamnerorum	NC08	BinPacker 1849 760243 55.26	Trinity 1877 759751 54.11	Shannon 1865 753073 54.32	SOAP 1858 747527 53.95	Trans-ABySS 1848 738665 54.03	IDBA-Tran 1827 736937 53.77

## Sheet: Table S7
Table S7. Information on sequences removed during contamination filtering.
bp = basepairs. ¹Due to the low sequence quality, we removed D. orientalis from NCBI Transcriptome Shotgun Assembly (TSA) database.
		Number of sequences				Transcriptome size [bp]
Species	Sample ID	After assembly	Published	Removed	Removed [%]	After assembly	Published	Removed [bp]	Removed [%]
Armina tigrina	HW01	175288	175279	9	0.00513441	123772626	123767376	5250	0.00424165
Berghia verrucicornis	HW02	105747	105745	2	0.00189131	133322271	133307390	14881	0.0111617
Berthella plumula	HW03	199219	199174	45	0.0225882	144575442	144555176	20266	0.0140176
Calmella cavolini	HW04	113246	113245	1	0.000883033	175998041	175993133	4908	0.00278867
Caloria elegans	HW05	264740	264732	8	0.00302183	258536780	258533972	2808	0.00108611
Cratena peregrina	HW06	170010	170003	7	0.0041174	146833120	146830520	2600	0.00177072
Dendronotus orientalis¹	HW08	97808	27572	70236	71.8101	19811210	10009584	9801626	49.4752
Doto sp.	HW09	133990	133978	12	0.00895589	210395647	210382090	13557	0.00644357
Embletonia pulchra	HW10	124066	124059	7	0.00564216	164515844	164511689	4155	0.00252559
Eubranchus exiguus	HW11	250790	250762	28	0.0111647	368725447	368653729	71718	0.0194502
Facelina rubrovittata	HW12	266804	266784	20	0.00749614	203401188	203394665	6523	0.00320696
Favorinus branchialis	HW13	160431	160430	1	0.000623321	210083461	210074802	8659	0.0041217
Flabellina affinis	HW14	180971	180968	3	0.00165772	111208142	111206569	1573	0.00141446
Hancockia cf. uncinata	HW16	229602	229591	11	0.0047909	178007086	178003391	3695	0.00207576
Hermissenda emurai	HW17	92486	92475	11	0.0118937	108317618	108297098	20520	0.0189443
Janolus cristatus	HW18	74769	74766	3	0.00401236	96429982	96426624	3358	0.00348232
Luisella babai	HW15	98205	98179	26	0.0264752	74699791	74691498	8293	0.0111018
Polycera quadrilineata	HW19	206699	206599	100	0.0483795	190103353	190075505	27848	0.0146489
Spurilla neapolitana	HW20	141077	141025	52	0.0368593	91604226	91579701	24525	0.0267728
Trinchesia caerulea	HW07	268148	268138	10	0.00372928	197025167	197020931	4236	0.00214998
Tritonia manicata	HW21	152312	152310	2	0.00131309	203889195	203884419	4776	0.00234245

## Sheet: Table S8
Table S8. Number of removed outlier sequences per species.
Species	Sample ID	Number of removed outliers
Armina tigrina	HW01	19
Berghia verrucicornis	HW02	10
Berthella plumula	HW03	9
Calmella cavolinii	HW04	13
Caloria elegans	HW05	13
Cratena peregrina	HW06	18
Cuthona caerulea	HW07	15
Doto sp.	HW09	18
Embletonia pulchra	HW10	16
Eubranchus exiguus	HW11	11
Facelina rubrovittata	HW12	10
Favorinus branchialis	HW13	13
Flabellina affinis	HW14	12
Flabellina babai	HW15	17
Hancockia cf. uncinata	HW16	14
Hermissenda crassicornis	HW17	13
Janolus cristatus	HW18	15
Polycera quadrilineata	HW19	17
Spurilla neapolitana	HW20	14
Tritonia manicata	HW21	24
Aeolidiella alba	JG01	9
Antaeolidiella chromosoma	JG02	15
Austraeolis stearnsi	JG03	13
Berghia stephanieae	JG04	22
Bornella anguilla	JG05	16
Catriona columbiana	JG06	18
Cuthona albocrusta	JG07	18
Dendronotus venustus	JG08	17
Dirona picta	JG10	14
Dondice occidentalis	JG11	20
Dondice parguerensis	JG12	16
Doto lancei	JG13	19
Eubranchus rustyus	JG14	14
Favorinus auritulus	JG15	18
Flabellina iodinea	JG16	14
Hancockia uncinata	JG17	16
Hermissenda opalescens	JG18	19
Janolus barbarensis	JG19	13
Learchis evelinae	JG20	11
Limenandra confusa	JG21	30
Lomanotus vermiformis	JG22	13
Melibe leonina	JG23	17
Noumeaella rubrofasciata	JG24	17
Palisa papillata	JG25	15
Phestilla sp.	JG26	22
Phidiana lynceus	JG27	18
Scyllaea fulva	JG28	16
Spurilla braziliana	JG29	15
Tritonia festiva	JG30	15
Unidentia angelvaldesi	JG32	13
Armina californica	NC01	17
Bathydoris clavigera	NC02	13
Doris kerguelenensis	NC03	8
Fiona pinnata	NC04	14
Hermissenda crassicornis	NC05	15
Pleurobranchaea californica	NC06	15
Tritonia diomedea	NC07	14
Tritonia hamnerorum	NC08	17

## Sheet: Table S9
Table S9. Group definitions to compile the intermediate data set.
Of each group (taxonomic entity), at least one representative had to be present for each gene partition.
Group	Included species	Sample ID	Taxonomic entity	Number of species in group
1	Aeolidiella alba	JG01	Family Aeolidiidae	7
1	Anteaeolidiella chromosoma	JG02	Family Aeolidiidae
1	Berghia stephanieae	JG04	Family Aeolidiidae
1	Berghia verrucicornis	HW02	Family Aeolidiidae
1	Limenandra confusa	JG21	Family Aeolidiidae
1	Spurilla braziliana	JG29	Family Aeolidiidae
1	Spurilla neapolitana	HW20	Family Aeolidiidae
2	Tritonia diomedea	NC07	Genus Tritonia	4
2	Tritonia festiva	JG30	Genus Tritonia
2	Tritonia hamnerorum	NC08	Genus Tritonia
2	Tritonia manicata	HW21	Genus Tritonia
3	Hermissenda crassicornis	NC05	Genus Hermissenda	3
3	Hermissenda emurai	HW17	Genus Hermissenda
3	Hermissenda opalescens	JG18	Genus Hermissenda
4	Catriona columbiana	JG06	Superfamily Fionoidea	5
4	Cuthona albocrusta	JG07	Superfamily Fionoidea
4	Fiona pinnata	NC04	Superfamily Fionoidea
4	Phestilla sp.	JG26	Superfamily Fionoidea
4	Trinchesia caerulea	HW07	Superfamily Fionoidea
5	Berthella plumula	HW03	Superfamily Pleurobranchoidea	2
5	Pleurobranchaea californica	NC06	Superfamily Pleurobranchoidea
6	Polycera quadrilineata	HW19	Suborder Doridina	2
6	Prodoris clavigera	NC02	Suborder Doridina
7	Dondice occidentalis	JG11	Genus Dondice	2
7	Dondice parguerensis	JG12	Genus Dondice
8	Favorinus auritulus	JG15	Genus Favorinus	2
8	Favorinus branchialis	HW13	Genus Favorinus
9	Eubranchus exiguus	HW11	Genus Eubranchus	2
9	Eubranchus rustyus	JG14	Genus Eubranchus
10	Janolus barbarensis	JG19	Genus Janolus	2
10	Janolus cristatus	HW18	Genus Janolus
11	Armina californica	NC01	Genus Armina	2
11	Armina tigrina	HW01	Genus Armina
12	Doto lancei	JG13	Genus Doto	2
12	Doto sp.	HW09	Genus Doto
13	Hancockia cf. uncinata	HW16	Genus Hancockia	2
13	Hancockia uncinata	JG17	Genus Hancockia
14	Caloria elegans	HW05	Genus Caloria	1
15	Cratena peregrina	HW06	Genus Cratena	1
16	Embletonia pulchra	HW10	Genus Embletonia	1
17	Facelina rubrovittata	HW12	Genus Facelina	1
18	Flabellina affinis	HW14	Genus Flabellina	1
19	Luisella babai	HW15	Genus Luisella	1
20	Austraeolis stearnsi	JG03	Genus Austraeolis	1
21	Bornella anguilla	JG05	Genus Bornella	1
22	Dendrontus venustus	JG08	Genus Dendronotus	1
23	Dirona picta	JG10	Genus Dirona	1
24	Flabellinopsis iodinea	JG16	Genus Flabellinopsis	1
25	Learchis evelinae	JG20	Genus Learchis	1
26	Lomanotus vermiformis	JG22	Genus Lomanotus	1
27	Melibe leonina	JG23	Genus Melibe	1
28	Noumeaella rubrofasciata	JG24	Genus Noumeaella	1
29	Palisa papillata	JG25	Genus Palis	1
30	Phidiana lynceus	JG27	Genus Phidiana	1
31	Scyllaea fulva	JG28	Genus Scyllaea	1
32	Unidentia sp. 1	JG32	Genus Unidentia	1

## Sheet: Table S10
Table S10. Information content and evolutionary rates of the orthologs included in the strict data set.
Information content was calculated with MARE. Partition-specific rates were calculated with IQ-TREE. The rates are normalized such that the weighted average is 1, where the weights are the partition alignment length divided by supermatrix length. We further indicated which EOGs are ribosomal genes and which were included in the strict SOS data set.
OrthoDB Orthologous Group	Information content (MARE)	Partition-specific evolutionary rates	Ribosomal Protein	Included in data set strict SOS (335 orthologs)
EOG091F0034	0.8091	0.7471		x
EOG091F0035	0.6366	0.2387		x
EOG091F003A	0.9104	1.0215		x
EOG091F003Q	0.7751	0.6433		x
EOG091F005F	0.85135	0.6365		x
EOG091F005Q	0.762	0.2911		x
EOG091F0063	0.3804	1.4625
EOG091F006L	0.5773	0.2934		x
EOG091F006N	0.5938	0.5347		x
EOG091F007J	0.8333	0.4811		x
EOG091F0085	0.62655	1.4334		x
EOG091F008D	0.89375	0.1854		x
EOG091F009H	0.52795	0.4907
EOG091F009M	0.5609	0.3694		x
EOG091F00AL	0.47545	0.7753
EOG091F00AS	0.84805	0.2168		x
EOG091F00AZ	0.82475	0.7914		x
EOG091F00B1	0.44115	0.7729
EOG091F00B2	0.6687	0.2573		x
EOG091F00B9	0.7734	0.9097		x
EOG091F00C8	0.8056	0.3923		x
EOG091F00CP	0.7701	0.4279		x
EOG091F00D1	0.4706	0.7347
EOG091F00DE	0.5228	0.5071
EOG091F00DI	0.38255	1.436
EOG091F00DM	0.4921	1.4
EOG091F00DP	0.5755	0.7662		x
EOG091F00DQ	0.6687	0.6868		x
EOG091F00E0	0.71045	0.6299		x
EOG091F00E3	0.62975	0.6356		x
EOG091F00E5	0.4423	1.2267
EOG091F00E8	0.67955	0.6649		x
EOG091F00EE	0.79385	1.1971		x
EOG091F00EF	0.3918	1.0715
EOG091F00EM	0.8902	1.1387		x
EOG091F00EP	0.5472	1.5635		x
EOG091F00FH	0.60095	0.5138		x
EOG091F00FQ	0.53615	0.6283
EOG091F00G0	0.7909	1.4057		x
EOG091F00G4	0.85855	0.1366		x
EOG091F00G9	0.4431	0.8551
EOG091F00GD	0.7974	1.0444		x
EOG091F00GF	0.76585	0.7205		x
EOG091F00GP	0.4562	0.9256
EOG091F00GQ	0.83105	0.2874		x
EOG091F00H0	0.77	0.6653		x
EOG091F00H5	0.80985	0.8464		x
EOG091F00HI	0.33665	0.9143
EOG091F00HT	0.7433	0.5356		x
EOG091F00HY	0.9064	0.3245		x
EOG091F00I8	0.7838	1.5729		x
EOG091F00IT	0.68945	1.5445		x
EOG091F00IW	0.65555	0.5427		x
EOG091F00J2	0.8042	0.9014		x
EOG091F00J7	0.5969	0.8073		x
EOG091F00JJ	0.54625	0.9778		x
EOG091F00JR	0.77245	0.1947		x
EOG091F00KO	0.82285	1.253		x
EOG091F00KT	0.57825	0.4394		x
EOG091F00KW	0.75215	0.8845		x
EOG091F00L5	0.48555	0.8041
EOG091F00L6	0.779	0.5511		x
EOG091F00LC	0.69605	0.3422		x
EOG091F00LL	0.8883	1.1769		x
EOG091F00MI	0.74	2.3985		x
EOG091F00N3	0.89225	0.3974		x
EOG091F00N7	0.49	0.9575
EOG091F00NC	0.6767	0.4725		x
EOG091F00NF	0.47395	1.015
EOG091F00NH	0.4949	1.4183
EOG091F00NP	0.82395	1.1547		x
EOG091F00NS	0.4891	0.8552
EOG091F00NU	0.70045	0.3345		x
EOG091F00NX	0.57195	0.7696		x
EOG091F00O4	0.78935	0.7973		x
EOG091F00O5	0.9245	0.4361		x
EOG091F00OJ	0.7571	0.2773		x
EOG091F00ON	0.58335	1.6583		x
EOG091F00P2	0.6694	0.4402		x
EOG091F00PU	0.8432	0.1247		x
EOG091F00QA	0.62425	0.4291		x
EOG091F00QW	0.53965	0.6887
EOG091F00R0	0.9321	0.3306		x
EOG091F00RG	0.7516	0.2469		x
EOG091F00RZ	0.62655	0.5418		x
EOG091F00T2	0.54395	0.7852		x
EOG091F00T6	0.52485	0.7004
EOG091F00TF	0.78115	0.27		x
EOG091F00TN	0.63515	0.4727		x
EOG091F00TR	0.67625	0.4095		x
EOG091F00TS	0.6123	0.727		x
EOG091F00UJ	0.8639	0.9928		x
EOG091F00V0	0.48795	1.7638
EOG091F00V8	0.93435	0.1237		x
EOG091F00VI	0.43265	0.7492
EOG091F00VZ	0.48575	2.126
EOG091F00WU	0.76275	0.2377		x
EOG091F00X6	0.5366	0.6834
EOG091F00XC	0.6282	0.7318		x
EOG091F00XH	0.85245	0.1572		x
EOG091F00XI	0.6869	0.3433		x
EOG091F00XJ	0.3993	1.0986
EOG091F00XP	0.56755	0.8455		x
EOG091F00Y2	0.6719	0.424		x
EOG091F00Z0	0.81605	0.1757		x
EOG091F00ZF	0.85745	0.0559		x
EOG091F00ZJ	0.8228	0.1368		x
EOG091F00ZL	0.6199	0.5049		x
EOG091F00ZX	0.6187	0.5217		x
EOG091F0109	0.51095	0.8661
EOG091F010C	0.5122	0.7294
EOG091F011F	0.5993	1.9837		x
EOG091F011I	0.64805	0.5114		x
EOG091F012R	0.6988	0.5181		x
EOG091F0138	0.55155	1.0042		x
EOG091F013F	0.5968	0.8633		x
EOG091F013G	0.59755	0.5587		x
EOG091F013R	0.80465	1.0602		x
EOG091F0141	0.4661	1.1977
EOG091F014P	0.5143	1.0395
EOG091F014Z	0.7191	1.0372		x
EOG091F016Y	0.74895	0.7785		x
EOG091F0170	0.58365	0.0633		x
EOG091F0177	0.61265	0.5085		x
EOG091F017Q	0.83035	0.5133		x
EOG091F0182	0.5504	1.4146		x
EOG091F018E	0.8948	0.127		x
EOG091F018Z	0.57175	0.5908		x
EOG091F019F	0.3729	1.3263
EOG091F019S	0.84055	0.7546		x
EOG091F01BJ	0.63595	0.4248		x
EOG091F01BW	0.8556	0.2641		x
EOG091F01C4	0.69	0.3933		x
EOG091F01C9	0.56355	1.2199		x
EOG091F01CD	0.5767	0.6154		x
EOG091F01CW	0.70715	0.4181		x
EOG091F01DL	0.51925	1.7511
EOG091F01DR	0.5768	1.0984		x
EOG091F01DT	0.60145	1.095		x
EOG091F01E8	0.77125	0.3974		x
EOG091F01E9	0.57745	1.1298		x
EOG091F01EL	0.5156	1.219
EOG091F01EW	0.7999	0.621		x
EOG091F01FW	0.74515	1.049		x
EOG091F01HE	0.32105	1.5217
EOG091F01JC	0.57145	0.8994		x
EOG091F01JJ	0.78935	0.8604		x
EOG091F01KA	0.84465	0.8421		x
EOG091F01KC	0.7041	0.5087		x
EOG091F01KI	0.5662	1.3453		x
EOG091F01KN	0.80205	0.3894		x
EOG091F01KZ	0.6931	0.5267		x
EOG091F01LI	0.51405	1.3931
EOG091F01LK	0.65395	1.0713		x
EOG091F01M5	0.9317	1.6448		x
EOG091F01MJ	0.74495	0.9142		x
EOG091F01MT	0.4594	0.9933
EOG091F01N3	0.58515	2.0491		x
EOG091F01ND	0.86545	0.3325		x
EOG091F01NE	0.4826	0.9257
EOG091F01NV	0.6592	0.6346		x
EOG091F01O0	0.5055	2.2253
EOG091F01OF	0.3202	1.9062
EOG091F01OK	0.5547	1.7459		x
EOG091F01PE	0.70145	0.7772		x
EOG091F01Q3	0.5603	0.4066		x
EOG091F01QO	0.42725	1.6529
EOG091F01QT	0.6348	1.634		x
EOG091F01R5	0.3767	2.8633
EOG091F01R8	0.76025	0.9072		x
EOG091F01RF	0.4121	1.5067
EOG091F01RV	0.6323	1.5488		x
EOG091F01RX	0.5987	1.9517		x
EOG091F01S1	0.67855	0.5348		x
EOG091F01SB	0.53585	0.9764
EOG091F01TG	0.68795	0.9892		x
EOG091F01UH	0.45575	2.6003
EOG091F01UT	0.8465	0.1901		x
EOG091F01W2	0.48925	0.9739
EOG091F01WJ	0.7929	0.264		x
EOG091F01WY	0.53635	0.9063
EOG091F01X1	0.7234	0.9452		x
EOG091F01X5	0.4596	2.2011
EOG091F01XO	0.69005	1.1719		x
EOG091F01XZ	0.5816	0.7795		x
EOG091F01Y7	0.45735	0.9149
EOG091F01YW	0.45285	1.343
EOG091F01ZC	0.54125	0.8211
EOG091F01ZE	0.46105	1.1506
EOG091F020B	0.7986	0.8525		x
EOG091F021M	0.6867	3.0621		x
EOG091F021P	0.5823	1.5001		x
EOG091F022L	0.73795	4.9779		x
EOG091F023A	0.41085	1.3811
EOG091F026C	0.4557	2.2743
EOG091F026P	0.6707	0.4634		x
EOG091F0279	0.41075	1.5857
EOG091F028L	0.5415	0.8955
EOG091F028W	0.7799	0.6049	x	x
EOG091F0294	0.4093	1.628
EOG091F029J	0.65595	0.6302		x
EOG091F029R	0.71485	0.7266		x
EOG091F029T	0.7555	0.5691		x
EOG091F029X	0.4672	1.3077
EOG091F029Y	0.6755	1.5034		x
EOG091F02AP	0.6198	0.6865		x
EOG091F02BI	0.3618	2.0907
EOG091F02BJ	0.4953	1.4123
EOG091F02BK	0.6174	1.606		x
EOG091F02BS	0.49095	1.8912
EOG091F02BV	0.72225	1.7598		x
EOG091F02C1	0.5989	1.7295		x
EOG091F02EK	0.3188	2.567
EOG091F02EL	0.58415	1.0746		x
EOG091F02F6	0.59875	0.8924		x
EOG091F02FR	0.70245	0.3609		x
EOG091F02HG	0.5442	1.2071		x
EOG091F02IA	0.63995	0.9063		x
EOG091F02IJ	0.488	1.509
EOG091F02JN	0.6837	2.1763		x
EOG091F02JS	0.62645	1.1379		x
EOG091F02K1	0.7794	0.7217		x
EOG091F02L1	0.3999	1.4395
EOG091F02L5	0.78555	0.4739		x
EOG091F02LE	0.50665	2.0127
EOG091F02LO	0.77285	0.6187		x
EOG091F02LS	0.76335	0.3524		x
EOG091F02LT	0.55405	1.8157	x	x
EOG091F02LU	0.38655	1.6886
EOG091F02M3	0.6556	0.6676		x
EOG091F02N3	0.5704	0.9584		x
EOG091F02NK	0.7508	1.2316	x	x
EOG091F02NS	0.61055	0.8901		x
EOG091F02O2	0.9243	0.1261		x
EOG091F02O6	0.84665	0.1839		x
EOG091F02OR	0.7152	1.1052		x
EOG091F02PJ	0.6371	1.0951		x
EOG091F02PT	0.6099	0.8152		x
EOG091F02Q3	0.6899	0.5783		x
EOG091F02QI	0.9338	0.1976		x
EOG091F02QR	0.4253	1.4511
EOG091F02QY	0.7416	0.8337	x	x
EOG091F02RJ	0.7911	0.5144		x
EOG091F02RM	0.63175	0.033		x
EOG091F02RO	0.46545	1.0499
EOG091F02RV	0.51145	0.7775
EOG091F02S0	0.66625	1.343		x
EOG091F02S8	0.71555	1.7431		x
EOG091F02SJ	0.4397	1.6143	x
EOG091F02SU	0.7241	0.4167		x
EOG091F02SV	0.73665	0.8488		x
EOG091F02U1	0.6307	1.5308		x
EOG091F02UP	0.92235	0.1522		x
EOG091F02UQ	0.63635	0.4793		x
EOG091F02US	0.6438	1.1341		x
EOG091F02UZ	0.7372	0.4943		x
EOG091F02VN	0.85735	0.1686		x
EOG091F02VQ	0.81505	0.7597		x
EOG091F02W8	0.6107	3.042		x
EOG091F02WT	0.465	1.1478
EOG091F02WW	0.8638	0.2233		x
EOG091F02WX	0.8796	0.3821		x
EOG091F02X5	0.59225	2.153		x
EOG091F02X9	0.35135	0.0736
EOG091F02XA	0.44625	2.0951
EOG091F02XI	0.7495	0.5415		x
EOG091F02Y7	0.47815	1.0935
EOG091F02YG	0.91535	0.5656		x
EOG091F02ZG	0.677	0.7323		x
EOG091F030C	0.74575	0.4676		x
EOG091F031V	0.50605	1.4212
EOG091F031Z	0.80085	0.4305		x
EOG091F0327	0.89945	0.3543		x
EOG091F032G	0.6915	0.6247		x
EOG091F033C	0.6165	1.2131		x
EOG091F033L	0.6932	0.9544		x
EOG091F034I	0.81905	0.4214		x
EOG091F035C	0.5022	2.3257
EOG091F035V	0.58115	0.8444		x
EOG091F0366	0.7163	1.3702		x
EOG091F036B	0.72575	0.7656		x
EOG091F0373	0.88245	1.8917		x
EOG091F0385	0.6416	0.6421		x
EOG091F0386	0.444	2.0313
EOG091F03AG	0.86185	0.3569		x
EOG091F03AH	0.8616	0.3999		x
EOG091F03AN	0.49935	1.4856
EOG091F03B0	0.7052	1.0652		x
EOG091F03B2	0.4923	1.5321
EOG091F03B3	0.7217	1.441		x
EOG091F03CF	0.3958	1.9006
EOG091F03CM	0.6799	1.3265	x	x
EOG091F03CN	0.5426	1.5473		x
EOG091F03CS	0.4142	1.6565
EOG091F03D2	0.4659	1.5788
EOG091F03EF	0.8261	0.4389		x
EOG091F03ES	0.7981	0.4338		x
EOG091F03EU	0.3905	2.9847
EOG091F03F7	0.5399	1.759
EOG091F03FA	0.4664	1.2085
EOG091F03FB	0.5299	1.6258
EOG091F03FK	0.77035	0.9533	x	x
EOG091F03GD	0.6689	1.1286		x
EOG091F03GW	0.7934	0.8194		x
EOG091F03GX	0.883	0.8209		x
EOG091F03H7	0.3818	1.7871
EOG091F03I0	0.65885	1.1041		x
EOG091F03JT	0.6289	1.0228		x
EOG091F03KF	0.60825	2.4098		x
EOG091F03KI	0.67095	0.7165		x
EOG091F03L7	0.92415	0.2818		x
EOG091F03LV	0.5801	1.3225		x
EOG091F03MK	0.5653	1.3337		x
EOG091F03ML	0.63095	1.4308		x
EOG091F03MT	0.46265	1.9853	x
EOG091F03MX	0.54285	1.1528		x
EOG091F03N1	0.87445	0.3843		x
EOG091F03N5	0.90925	0.4713		x
EOG091F03NL	0.68395	0.8801		x
EOG091F03OG	0.7477	0.8383		x
EOG091F03OI	0.6104	1.7557		x
EOG091F03OM	0.7023	0.5758		x
EOG091F03Q4	0.477	3.2602
EOG091F03QJ	0.80435	0.3552		x
EOG091F03QL	0.4349	1.804
EOG091F03RC	0.7819	0.7404		x
EOG091F03RK	0.7991	0.875		x
EOG091F03RU	0.52715	1.2193
EOG091F03S6	0.3844	2.5205	x
EOG091F03SL	0.6202	1.7053		x
EOG091F03SV	0.88455	0.2888		x
EOG091F03TE	0.5044	1.6698	x
EOG091F03TV	0.7165	0.0856		x
EOG091F03TX	0.59195	1.681		x
EOG091F03U4	0.44275	1.2673
EOG091F03UH	0.6782	1.1394		x
EOG091F03UJ	0.69015	0.8685		x
EOG091F03UX	0.8705	0.1389		x
EOG091F03VL	0.38045	0.0222
EOG091F03VW	0.59865	1.3949		x
EOG091F03VZ	0.4398	2.0426
EOG091F03W2	0.59155	1.898		x
EOG091F03W8	0.7717	0.5118		x
EOG091F03WS	0.6824	0.2151		x
EOG091F03X4	0.7573	1.4348	x	x
EOG091F03XC	0.649	1.0873		x
EOG091F03XJ	0.6456	0.9565		x
EOG091F03XP	0.68865	1.2671	x	x
EOG091F03XY	0.5141	1.5846
EOG091F03Y3	0.9165	1.0486		x
EOG091F03YH	0.6299	1.687		x
EOG091F03YI	0.57385	0.9272		x
EOG091F03YU	0.86175	0.8085	x	x
EOG091F03YZ	0.65305	0.7746		x
EOG091F03ZN	0.6302	1.4018		x
EOG091F041M	0.7683	1.3155		x
EOG091F0421	0.70425	1.0335		x
EOG091F0429	0.40355	1.6043
EOG091F044K	0.60685	1.2289		x
EOG091F044M	0.58515	1.0458		x
EOG091F045A	0.84435	0.3314		x
EOG091F045T	0.58085	2.1169	x	x
EOG091F046Y	0.39295	1.8195
EOG091F0473	0.6098	1.4256		x
EOG091F0478	0.4717	2.5279
EOG091F0481	0.8732	0.6304		x
EOG091F0488	0.5433	1.7869		x
EOG091F048B	0.7124	1.2306		x
EOG091F048J	0.85855	1.7275	x	x
EOG091F048W	0.52075	1.5258	x
EOG091F04A0	0.69005	0.7357		x
EOG091F04A1	0.80585	1.6926	x	x
EOG091F04A8	0.9	0.2648		x
EOG091F04AQ	0.7568	0.6153		x
EOG091F04B4	0.6218	2.0198		x
EOG091F04BI	0.87175	0.4088		x
EOG091F04C2	0.57315	1.3131		x
EOG091F04C3	0.7431	0.8183		x
EOG091F04C9	0.55495	1.4805		x
EOG091F04CC	0.6887	0.0765		x
EOG091F04D1	0.89	0.3382	x	x
EOG091F04D3	0.56475	1.501		x
EOG091F04DN	0.5608	1.6082		x
EOG091F04ED	0.7065	1.0308		x
EOG091F04EH	0.62455	1.069		x
EOG091F04EP	0.593	3.8062		x
EOG091F04F1	0.70965	1.7155		x
EOG091F04IC	0.42605	0.0631
EOG091F04IL	0.6943	0.9194		x
EOG091F04J4	0.78815	0.5451		x
EOG091F04LH	0.5914	0.9207		x
EOG091F04M4	0.63575	1.4713		x
EOG091F04MM	0.7635	0.8287		x
EOG091F04OA	0.47025	1.2496	x
EOG091F04P3	0.85835	0.587	x	x
EOG091F04QF	0.70415	1.1109		x
EOG091F04QG	0.83295	0.6467		x
EOG091F04QI	0.4381	0.191
EOG091F04RM	0.4765	0.0818
EOG091F04TS	0.68855	0.9678		x
EOG091F04TW	0.6811	3.3808		x
EOG091F04UC	0.4556	2.4199
EOG091F04UG	0.85965	0.3785		x
EOG091F04UX	0.8185	1.1884		x
EOG091F04WG	0.80015	0.6145		x
EOG091F04WH	0.643	2.1688		x
EOG091F04WR	0.923	0.7011		x
EOG091F04WU	0.5166	0.0723
EOG091F04XD	0.7694	1.0771		x
EOG091F04XI	0.8342	0.7436		x
EOG091F04YI	0.7248	0.1218		x
EOG091F04YY	0.61205	3.4754		x
EOG091F04ZY	0.738	2.2529		x
EOG091F0507	0.64005	0.1028		x
EOG091F0509	0.6754	1.6615	x	x
EOG091F051V	0.8483	0.35	x	x
EOG091F052T	0.86275	0.3541		x
EOG091F0538	0.8339	2.4953		x
EOG091F054K	0.86105	0.3726		x
EOG091F054X	0.6634	1.0871		x
EOG091F055K	0.7932	0.3647	x	x
EOG091F056X	0.59185	2.0429		x
EOG091F0584	0.7819	1.5971		x
EOG091F058I	0.4947	1.7938
EOG091F05AV	0.81585	0.525		x
EOG091F05DM	0.8307	0.8463		x
EOG091F05DN	0.5832	1.7847		x
EOG091F05EE	0.80455	0.8329	x	x
EOG091F05EO	0.54435	0.0894		x
EOG091F05GU	0.72065	0.8789	x	x
EOG091F05HE	0.68095	1.3088		x
EOG091F05IB	0.56655	2.3757		x
EOG091F05L7	0.43005	2.0238	x
EOG091F05LC	0.82935	1.1351	x	x
EOG091F05MS	0.37525	2.5911	x
EOG091F05NA	0.54575	1.8108		x
EOG091F05NS	0.5128	2.0664
EOG091F05RN	0.6406	0.2423		x
EOG091F05S0	0.8091	1.573		x
EOG091F05TH	0.65625	1.1376		x
EOG091F05TP	0.7235	1.7283	x	x
EOG091F05VC	0.6566	1.7534		x
EOG091F05WP	0.5001	2.7716
EOG091F05YN	0.5763	2.0687		x
EOG091F05ZR	0.64645	1.8879	x	x
EOG091F0611	0.5651	2.5342		x

[truncated: 5 more sheets: Table S11, Table S12, Table S13, Table S14, Table S15]
