# Supplementary material for: Transcriptomics provides a robust framework for the relationships of the major clades of cladobranch sea slugs (Mollusca, Gastropoda, Heterobranchia), but fails to resolve the position of the enigmatic genus Embletonia
Source: BMC Ecol Evol. 2021 Dec 28;21:226. doi: 10.1186/s12862-021-01944-0 (PMC8895541; doi:10.1186/s12862-021-01944-0)
Supplement: Supplementary file 4 — Additional file 4. Archive S1: Illumina adapters used for adapter trimming. [file 12862_2021_1944_MOESM4_ESM.zip]

Archive with 2 entries (1 files):
- Archive1/
- Archive1/F1 adapters.fa
