# Supplementary material for: Transcriptomics provides a robust framework for the relationships of the major clades of cladobranch sea slugs (Mollusca, Gastropoda, Heterobranchia), but fails to resolve the position of the enigmatic genus Embletonia
Source: BMC Ecol Evol. 2021 Dec 28;21:226. doi: 10.1186/s12862-021-01944-0 (PMC8895541; doi:10.1186/s12862-021-01944-0)
Supplement: Supplementary file 4 — Additional file 4. Archive S1: Illumina adapters used for adapter trimming. [file 12862_2021_1944_MOESM4_ESM.zip › Archive1/F1 adapters.fa]

>TruSeq_Stranded_RNA_D501_forward
AATGATACGGCGACCACCGAGATCTACACAGGCTATAACACTCTTTCCCTACACGACGCTCTTCCGATCT
>TruSeq_Stranded_RNA_D501_reverse
AGATCGGAAGAGCGTCGTGTAGGGAAAGAGTGTTATAGCCTGTGTAGATCTCGGTGGTCGCCGTATCATT
>TruSeq_Stranded_RNA_D502_forward
AATGATACGGCGACCACCGAGATCTACACGCCTCTATACACTCTTTCCCTACACGACGCTCTTCCGATCT
>TruSeq_Stranded_RNA_D502_reverse
AGATCGGAAGAGCGTCGTGTAGGGAAAGAGTGTATAGAGGCGTGTAGATCTCGGTGGTCGCCGTATCATT
>TruSeq_Stranded_RNA_D503_forward
AATGATACGGCGACCACCGAGATCTACACAGGATAGGACACTCTTTCCCTACACGACGCTCTTCCGATCT
>TruSeq_Stranded_RNA_D503_reverse
AGATCGGAAGAGCGTCGTGTAGGGAAAGAGTGTCCTATCCTGTGTAGATCTCGGTGGTCGCCGTATCATT
>TruSeq_Stranded_RNA_D504_forward
AATGATACGGCGACCACCGAGATCTACACTCAGAGCCACACTCTTTCCCTACACGACGCTCTTCCGATCT
>TruSeq_Stranded_RNA_D504_reverse
AGATCGGAAGAGCGTCGTGTAGGGAAAGAGTGTGGCTCTGAGTGTAGATCTCGGTGGTCGCCGTATCATT
>TruSeq_Stranded_RNA_D505_forward
AATGATACGGCGACCACCGAGATCTACACCTTCGCCTACACTCTTTCCCTACACGACGCTCTTCCGATCT
>TruSeq_Stranded_RNA_D505_reverse
AGATCGGAAGAGCGTCGTGTAGGGAAAGAGTGTAGGCGAAGGTGTAGATCTCGGTGGTCGCCGTATCATT
>TruSeq_Stranded_RNA_D506_forward
AATGATACGGCGACCACCGAGATCTACACTAAGATTAACACTCTTTCCCTACACGACGCTCTTCCGATCT
>TruSeq_Stranded_RNA_D506_reverse
AGATCGGAAGAGCGTCGTGTAGGGAAAGAGTGTTAATCTTAGTGTAGATCTCGGTGGTCGCCGTATCATT
>TruSeq_Stranded_RNA_D507_forward
AATGATACGGCGACCACCGAGATCTACACACGTCCTGACACTCTTTCCCTACACGACGCTCTTCCGATCT
>TruSeq_Stranded_RNA_D507_reverse
AGATCGGAAGAGCGTCGTGTAGGGAAAGAGTGTCAGGACGTGTGTAGATCTCGGTGGTCGCCGTATCATT
>TruSeq_Stranded_RNA_D508_forward
AATGATACGGCGACCACCGAGATCTACACGTCAGTACACACTCTTTCCCTACACGACGCTCTTCCGATCT
>TruSeq_Stranded_RNA_D508_reverse
AGATCGGAAGAGCGTCGTGTAGGGAAAGAGTGTGTACTGACGTGTAGATCTCGGTGGTCGCCGTATCATT
>TruSeq_Stranded_RNA_D701_forward
GATCGGAAGAGCACACGTCTGAACTCCAGTCACATTACTCGATCTCGTATGCCGTCTTCTGCTTG
>TruSeq_Stranded_RNA_D701_reverse
CAAGCAGAAGACGGCATACGAGATCGAGTAATGTGACTGGAGTTCAGACGTGTGCTCTTCCGATC
>TruSeq_Stranded_RNA_D702_forward
GATCGGAAGAGCACACGTCTGAACTCCAGTCACTCCGGAGAATCTCGTATGCCGTCTTCTGCTTG
>TruSeq_Stranded_RNA_D702_reverse
CAAGCAGAAGACGGCATACGAGATTCTCCGGAGTGACTGGAGTTCAGACGTGTGCTCTTCCGATC
>TruSeq_Stranded_RNA_D703_forward
GATCGGAAGAGCACACGTCTGAACTCCAGTCACCGCTCATTATCTCGTATGCCGTCTTCTGCTTG
>TruSeq_Stranded_RNA_D703_reverse
CAAGCAGAAGACGGCATACGAGATAATGAGCGGTGACTGGAGTTCAGACGTGTGCTCTTCCGATC
>TruSeq_Stranded_RNA_D704_forward
GATCGGAAGAGCACACGTCTGAACTCCAGTCACGAGATTCCATCTCGTATGCCGTCTTCTGCTTG
>TruSeq_Stranded_RNA_D704_reverse
CAAGCAGAAGACGGCATACGAGATGGAATCTCGTGACTGGAGTTCAGACGTGTGCTCTTCCGATC
>TruSeq_Stranded_RNA_D705_forward
GATCGGAAGAGCACACGTCTGAACTCCAGTCACATTCAGAAATCTCGTATGCCGTCTTCTGCTTG
>TruSeq_Stranded_RNA_D705_reverse
CAAGCAGAAGACGGCATACGAGATTTCTGAATGTGACTGGAGTTCAGACGTGTGCTCTTCCGATC
>TruSeq_Stranded_RNA_D706_forward
GATCGGAAGAGCACACGTCTGAACTCCAGTCACGAATTCGTATCTCGTATGCCGTCTTCTGCTTG
>TruSeq_Stranded_RNA_D706_reverse
CAAGCAGAAGACGGCATACGAGATACGAATTCGTGACTGGAGTTCAGACGTGTGCTCTTCCGATC
>TruSeq_Stranded_RNA_D707_forward
GATCGGAAGAGCACACGTCTGAACTCCAGTCACCTGAAGCTATCTCGTATGCCGTCTTCTGCTTG
>TruSeq_Stranded_RNA_D707_reverse
CAAGCAGAAGACGGCATACGAGATAGCTTCAGGTGACTGGAGTTCAGACGTGTGCTCTTCCGATC
>TruSeq_Stranded_RNA_D708_forward
GATCGGAAGAGCACACGTCTGAACTCCAGTCACTAATGCGCATCTCGTATGCCGTCTTCTGCTTG
>TruSeq_Stranded_RNA_D708_reverse
CAAGCAGAAGACGGCATACGAGATGCGCATTAGTGACTGGAGTTCAGACGTGTGCTCTTCCGATC
>TruSeq_Stranded_RNA_D709_forward
GATCGGAAGAGCACACGTCTGAACTCCAGTCACCGGCTATGATCTCGTATGCCGTCTTCTGCTTG
>TruSeq_Stranded_RNA_D709_reverse
CAAGCAGAAGACGGCATACGAGATCATAGCCGGTGACTGGAGTTCAGACGTGTGCTCTTCCGATC
>TruSeq_Stranded_RNA_D710_forward
GATCGGAAGAGCACACGTCTGAACTCCAGTCACTCCGCGAAATCTCGTATGCCGTCTTCTGCTTG
>TruSeq_Stranded_RNA_D710_reverse
CAAGCAGAAGACGGCATACGAGATTTCGCGGAGTGACTGGAGTTCAGACGTGTGCTCTTCCGATC
>TruSeq_Stranded_RNA_D711_forward
GATCGGAAGAGCACACGTCTGAACTCCAGTCACTCTCGCGCATCTCGTATGCCGTCTTCTGCTTG
>TruSeq_Stranded_RNA_D711_reverse
CAAGCAGAAGACGGCATACGAGATGCGCGAGAGTGACTGGAGTTCAGACGTGTGCTCTTCCGATC
>TruSeq_Stranded_RNA_D712_forward
GATCGGAAGAGCACACGTCTGAACTCCAGTCACAGCGATAGATCTCGTATGCCGTCTTCTGCTTG
>TruSeq_Stranded_RNA_D712_reverse
CAAGCAGAAGACGGCATACGAGATCTATCGCTGTGACTGGAGTTCAGACGTGTGCTCTTCCGATC
>TruSeq_Stranded_RNA_HT_D501
AATGATACGGCGACCACCGAGATCTACACTATAGCCTACACTCTTTCCCTACACGACGCTCTTCCGATCT
>TruSeq_Stranded_RNA_HT_D502
AATGATACGGCGACCACCGAGATCTACACATAGAGGCACACTCTTTCCCTACACGACGCTCTTCCGATCT
>TruSeq_Stranded_RNA_HT_D503
AATGATACGGCGACCACCGAGATCTACACCCTATCCTACACTCTTTCCCTACACGACGCTCTTCCGATCT
>TruSeq_Stranded_RNA_HT_D504
AATGATACGGCGACCACCGAGATCTACACGGCTCTGAACACTCTTTCCCTACACGACGCTCTTCCGATCT
>TruSeq_Stranded_RNA_HT_D505
AATGATACGGCGACCACCGAGATCTACACAGGCGAAGACACTCTTTCCCTACACGACGCTCTTCCGATCT
>TruSeq_Stranded_RNA_HT_D506
AATGATACGGCGACCACCGAGATCTACACTAATCTTAACACTCTTTCCCTACACGACGCTCTTCCGATCT
>TruSeq_Stranded_RNA_HT_D507
AATGATACGGCGACCACCGAGATCTACACCAGGACGTACACTCTTTCCCTACACGACGCTCTTCCGATCT
>TruSeq_Stranded_RNA_HT_D508
AATGATACGGCGACCACCGAGATCTACACGTACTGACACACTCTTTCCCTACACGACGCTCTTCCGATCT
>TruSeq_Universal_Adapter
AATGATACGGCGACCACCGAGATCTACACTCTTTCCCTACACGACGCTCTTCCGATCT
>TruSeq_Adapter_Index_1
GATCGGAAGAGCACACGTCTGAACTCCAGTCACATCACGATCTCGTATGCCGTCTTCTGCTTG
>TruSeq_Adapter_Index_2
GATCGGAAGAGCACACGTCTGAACTCCAGTCACCGATGTATCTCGTATGCCGTCTTCTGCTTG
>TruSeq_Adapter_Index_3
GATCGGAAGAGCACACGTCTGAACTCCAGTCACTTAGGCATCTCGTATGCCGTCTTCTGCTTG
>TruSeq_Adapter_Index_4
GATCGGAAGAGCACACGTCTGAACTCCAGTCACTGACCAATCTCGTATGCCGTCTTCTGCTTG
>TruSeq_Adapter_Index_5
GATCGGAAGAGCACACGTCTGAACTCCAGTCACACAGTGATCTCGTATGCCGTCTTCTGCTTG
>TruSeq_Adapter_Index_6
GATCGGAAGAGCACACGTCTGAACTCCAGTCACGCCAATATCTCGTATGCCGTCTTCTGCTTG
>TruSeq_Adapter_Index_7
GATCGGAAGAGCACACGTCTGAACTCCAGTCACCAGATCATCTCGTATGCCGTCTTCTGCTTG
>TruSeq_Adapter_Index_8
GATCGGAAGAGCACACGTCTGAACTCCAGTCACACTTGAATCTCGTATGCCGTCTTCTGCTTG
>TruSeq_Adapter_Index_9
GATCGGAAGAGCACACGTCTGAACTCCAGTCACGATCAGATCTCGTATGCCGTCTTCTGCTTG
>TruSeq_Adapter_Index_10
GATCGGAAGAGCACACGTCTGAACTCCAGTCACTAGCTTATCTCGTATGCCGTCTTCTGCTTG
>TruSeq_Adapter_Index_11
GATCGGAAGAGCACACGTCTGAACTCCAGTCACGGCTACATCTCGTATGCCGTCTTCTGCTTG
>TruSeq_Adapter_Index_12
GATCGGAAGAGCACACGTCTGAACTCCAGTCACCTTGTAATCTCGTATGCCGTCTTCTGCTTG
>TruSeq_Adapter_Index_13
GATCGGAAGAGCACACGTCTGAACTCCAGTCACAGTCAACAATCTCGTATGCCGTCTTCTGCTTG
>TruSeq_Adapter_Index_14
GATCGGAAGAGCACACGTCTGAACTCCAGTCACAGTTCCGTATCTCGTATGCCGTCTTCTGCTTG
>TruSeq_Adapter_Index_15
GATCGGAAGAGCACACGTCTGAACTCCAGTCACATGTCAGAATCTCGTATGCCGTCTTCTGCTTG
>TruSeq_Adapter_Index_16
GATCGGAAGAGCACACGTCTGAACTCCAGTCACCCGTCCCGATCTCGTATGCCGTCTTCTGCTTG
>TruSeq_Adapter_Index_18
GATCGGAAGAGCACACGTCTGAACTCCAGTCACGTCCGCACATCTCGTATGCCGTCTTCTGCTTG
>TruSeq_Adapter_Index_19
GATCGGAAGAGCACACGTCTGAACTCCAGTCACGTGAAACGATCTCGTATGCCGTCTTCTGCTTG
>TruSeq_Adapter_Index_20
GATCGGAAGAGCACACGTCTGAACTCCAGTCACGTGGCCTTATCTCGTATGCCGTCTTCTGCTTG
>TruSeq_Adapter_Index_21
GATCGGAAGAGCACACGTCTGAACTCCAGTCACGTTTCGGAATCTCGTATGCCGTCTTCTGCTTG
>TruSeq_Adapter_Index_22
GATCGGAAGAGCACACGTCTGAACTCCAGTCACCGTACGTAATCTCGTATGCCGTCTTCTGCTTG
>TruSeq_Adapter_Index_23
GATCGGAAGAGCACACGTCTGAACTCCAGTCACGAGTGGATATCTCGTATGCCGTCTTCTGCTTG
>TruSeq_Adapter_Index_25
GATCGGAAGAGCACACGTCTGAACTCCAGTCACACTGATATATCTCGTATGCCGTCTTCTGCTTG
>TruSeq_Adapter_Index_27
GATCGGAAGAGCACACGTCTGAACTCCAGTCACATTCCTTTATCTCGTATGCCGTCTTCTGCTTG
>TruSeq_Stranded_RNA_HT_D501_rv
AGATCGGAAGAGCGTCGTGTAGGGAAAGAGTGTAGGCTATAGTGTAGATCTCGGTGGTCGCCGTATCATT
>TruSeq_Stranded_RNA_HT_D502_rv
AGATCGGAAGAGCGTCGTGTAGGGAAAGAGTGTGCCTCTATGTGTAGATCTCGGTGGTCGCCGTATCATT
>TruSeq_Stranded_RNA_HT_D503_rv
AGATCGGAAGAGCGTCGTGTAGGGAAAGAGTGTAGGATAGGGTGTAGATCTCGGTGGTCGCCGTATCATT
>TruSeq_Stranded_RNA_HT_D504_rv
AGATCGGAAGAGCGTCGTGTAGGGAAAGAGTGTTCAGAGCCGTGTAGATCTCGGTGGTCGCCGTATCATT
>TruSeq_Stranded_RNA_HT_D505_rv
AGATCGGAAGAGCGTCGTGTAGGGAAAGAGTGTCTTCGCCTGTGTAGATCTCGGTGGTCGCCGTATCATT
>TruSeq_Stranded_RNA_HT_D506_rv
AGATCGGAAGAGCGTCGTGTAGGGAAAGAGTGTTAAGATTAGTGTAGATCTCGGTGGTCGCCGTATCATT
>TruSeq_Stranded_RNA_HT_D507_rv
AGATCGGAAGAGCGTCGTGTAGGGAAAGAGTGTACGTCCTGGTGTAGATCTCGGTGGTCGCCGTATCATT
>TruSeq_Stranded_RNA_HT_D508_rv
AGATCGGAAGAGCGTCGTGTAGGGAAAGAGTGTGTCAGTACGTGTAGATCTCGGTGGTCGCCGTATCATT
>TruSeq_Universal_Adapter_rv
AGATCGGAAGAGCGTCGTGTAGGGAAAGAGTGTAGATCTCGGTGGTCGCCGTATCATT
>TruSeq_Adapter_Index_1_rv
CAAGCAGAAGACGGCATACGAGATCGTGATGTGACTGGAGTTCAGACGTGTGCTCTTCCGATC
>TruSeq_Adapter_Index_2_rv
CAAGCAGAAGACGGCATACGAGATACATCGGTGACTGGAGTTCAGACGTGTGCTCTTCCGATC
>TruSeq_Adapter_Index_3_rv
CAAGCAGAAGACGGCATACGAGATGCCTAAGTGACTGGAGTTCAGACGTGTGCTCTTCCGATC
>TruSeq_Adapter_Index_4_rv
CAAGCAGAAGACGGCATACGAGATTGGTCAGTGACTGGAGTTCAGACGTGTGCTCTTCCGATC
>TruSeq_Adapter_Index_5_rv
CAAGCAGAAGACGGCATACGAGATCACTGTGTGACTGGAGTTCAGACGTGTGCTCTTCCGATC
>TruSeq_Adapter_Index_6_rv
CAAGCAGAAGACGGCATACGAGATATTGGCGTGACTGGAGTTCAGACGTGTGCTCTTCCGATC
>TruSeq_Adapter_Index_7_rv
CAAGCAGAAGACGGCATACGAGATGATCTGGTGACTGGAGTTCAGACGTGTGCTCTTCCGATC
>TruSeq_Adapter_Index_8_rv
CAAGCAGAAGACGGCATACGAGATTCAAGTGTGACTGGAGTTCAGACGTGTGCTCTTCCGATC
>TruSeq_Adapter_Index_9_rv
CAAGCAGAAGACGGCATACGAGATCTGATCGTGACTGGAGTTCAGACGTGTGCTCTTCCGATC
>TruSeq_Adapter_Index_10_rv
CAAGCAGAAGACGGCATACGAGATAAGCTAGTGACTGGAGTTCAGACGTGTGCTCTTCCGATC
>TruSeq_Adapter_Index_11_rv
CAAGCAGAAGACGGCATACGAGATGTAGCCGTGACTGGAGTTCAGACGTGTGCTCTTCCGATC
>TruSeq_Adapter_Index_12_rv
CAAGCAGAAGACGGCATACGAGATTACAAGGTGACTGGAGTTCAGACGTGTGCTCTTCCGATC
>TruSeq_Adapter_Index_13_rv
CAAGCAGAAGACGGCATACGAGATTGTTGACTGTGACTGGAGTTCAGACGTGTGCTCTTCCGATC
>TruSeq_Adapter_Index_14_rv
CAAGCAGAAGACGGCATACGAGATACGGAACTGTGACTGGAGTTCAGACGTGTGCTCTTCCGATC
>TruSeq_Adapter_Index_15_rv
CAAGCAGAAGACGGCATACGAGATTCTGACATGTGACTGGAGTTCAGACGTGTGCTCTTCCGATC
>TruSeq_Adapter_Index_16_rv
CAAGCAGAAGACGGCATACGAGATCGGGACGGGTGACTGGAGTTCAGACGTGTGCTCTTCCGATC
>TruSeq_Adapter_Index_18_rv
CAAGCAGAAGACGGCATACGAGATGTGCGGACGTGACTGGAGTTCAGACGTGTGCTCTTCCGATC
>TruSeq_Adapter_Index_19_rv
CAAGCAGAAGACGGCATACGAGATCGTTTCACGTGACTGGAGTTCAGACGTGTGCTCTTCCGATC
>TruSeq_Adapter_Index_20_rv
CAAGCAGAAGACGGCATACGAGATAAGGCCACGTGACTGGAGTTCAGACGTGTGCTCTTCCGATC
>TruSeq_Adapter_Index_21_rv
CAAGCAGAAGACGGCATACGAGATTCCGAAACGTGACTGGAGTTCAGACGTGTGCTCTTCCGATC
>TruSeq_Adapter_Index_22_rv
CAAGCAGAAGACGGCATACGAGATTACGTACGGTGACTGGAGTTCAGACGTGTGCTCTTCCGATC
>TruSeq_Adapter_Index_23_rv
CAAGCAGAAGACGGCATACGAGATATCCACTCGTGACTGGAGTTCAGACGTGTGCTCTTCCGATC
>TruSeq_Adapter_Index_25_rv
CAAGCAGAAGACGGCATACGAGATATATCAGTGTGACTGGAGTTCAGACGTGTGCTCTTCCGATC
>TruSeq_Adapter_Index_27_rv
CAAGCAGAAGACGGCATACGAGATAAAGGAATGTGACTGGAGTTCAGACGTGTGCTCTTCCGATC
