# Supplementary material for: Transcriptomics provides a robust framework for the relationships of the major clades of cladobranch sea slugs (Mollusca, Gastropoda, Heterobranchia), but fails to resolve the position of the enigmatic genus Embletonia
Source: BMC Ecol Evol. 2021 Dec 28;21:226. doi: 10.1186/s12862-021-01944-0 (PMC8895541; doi:10.1186/s12862-021-01944-0)
Supplement: Supplementary file 5 — Additional file 5. Archive S3: This archive includes official gene sets of the three reference species Biomphalaria glabrata, Crassostrea gigas, and Lottia gigantea on translational and transcriptional level, the list of all orthologous sequence clusters (OGs) as required for Orthograph, and an exemplary Orthograph config file. [file 12862_2021_1944_MOESM5_ESM.zip]

Archive with 11 entries (9 files):
- Archive3/
- Archive3/readme.txt
- Archive3/data/
- Archive3/data/Crassostrea_gigas.GCA_000297895.1.pep.all.fa
- Archive3/data/Formatted_OrthoDB9_table.txt
- Archive3/data/Lottia_gigantea.GCA_000327385.1.pep.all.fa
- Archive3/data/Biomphalaria-glabrata-BB02_PEPTIDES_BglaB1.2.fa
- Archive3/data/Crassostrea_gigas.GCA_000297895.1.cds.all.fa
- Archive3/data/Lottia_gigantea.GCA_000327385.1.cds.all.fa
- Archive3/data/Biomphalaria-glabrata-BB02_TRANSCRIPTS_BglaB1.2.fa
- Archive3/data/template-config.txt
