# Supplementary material for: Transcriptomics provides a robust framework for the relationships of the major clades of cladobranch sea slugs (Mollusca, Gastropoda, Heterobranchia), but fails to resolve the position of the enigmatic genus Embletonia
Source: BMC Ecol Evol. 2021 Dec 28;21:226. doi: 10.1186/s12862-021-01944-0 (PMC8895541; doi:10.1186/s12862-021-01944-0)
Supplement: Supplementary file 5 — Additional file 5. Archive S3: This archive includes official gene sets of the three reference species Biomphalaria glabrata, Crassostrea gigas, and Lottia gigantea on translational and transcriptional level, the list of all orthologous sequence clusters (OGs) as required for Orthograph, and an exemplary Orthograph config file. [file 12862_2021_1944_MOESM5_ESM.zip › Archive3/data/Formatted_OrthoDB9_table.txt]

EOG091F0000	LotgiG230271	Lottia gigantea
EOG091F0000	CGI_10005381	Crassostrea gigas
EOG091F0000	BGLTMP001952	Biomphalaria glabrata
EOG091F0002	LotgiG122204	Lottia gigantea
EOG091F0002	CGI_10024887	Crassostrea gigas
EOG091F0002	BGLTMP009029	Biomphalaria glabrata
EOG091F0008	LotgiG210054	Lottia gigantea
EOG091F0008	CGI_10010858	Crassostrea gigas
EOG091F0008	BGLTMP011664	Biomphalaria glabrata
EOG091F0009	LotgiG233112	Lottia gigantea
EOG091F0009	CGI_10005879	Crassostrea gigas
EOG091F0009	BGLTMP002162	Biomphalaria glabrata
EOG091F000F	LotgiG140419	Lottia gigantea
EOG091F000F	CGI_10005249	Crassostrea gigas
EOG091F000F	BGLTMP006543	Biomphalaria glabrata
EOG091F000G	LotgiG202460	Lottia gigantea
EOG091F000G	CGI_10020015	Crassostrea gigas
EOG091F000G	BGLTMP001572	Biomphalaria glabrata
EOG091F000I	LotgiG156120	Lottia gigantea
EOG091F000I	CGI_10008963	Crassostrea gigas
EOG091F000I	BGLTMP013564	Biomphalaria glabrata
EOG091F000J	LotgiG217351	Lottia gigantea
EOG091F000J	CGI_10020890	Crassostrea gigas
EOG091F000J	BGLTMP012557	Biomphalaria glabrata
EOG091F000K	LotgiG234295	Lottia gigantea
EOG091F000K	CGI_10003599	Crassostrea gigas
EOG091F000K	BGLTMP000620	Biomphalaria glabrata
EOG091F000M	LotgiG104331	Lottia gigantea
EOG091F000M	CGI_10017406	Crassostrea gigas
EOG091F000M	BGLTMP010422	Biomphalaria glabrata
EOG091F000O	LotgiG127458	Lottia gigantea
EOG091F000O	CGI_10020238	Crassostrea gigas
EOG091F000O	BGLTMP014011	Biomphalaria glabrata
EOG091F000X	LotgiG214800	Lottia gigantea
EOG091F000X	CGI_10010427	Crassostrea gigas
EOG091F000X	BGLTMP010204	Biomphalaria glabrata
EOG091F0013	LotgiG214699	Lottia gigantea
EOG091F0013	CGI_10004932	Crassostrea gigas
EOG091F0013	BGLTMP001275	Biomphalaria glabrata
EOG091F0014	LotgiG190512	Lottia gigantea
EOG091F0014	CGI_10010911	Crassostrea gigas
EOG091F0014	BGLTMP006657	Biomphalaria glabrata
EOG091F0015	LotgiG172288	Lottia gigantea
EOG091F0015	CGI_10021563	Crassostrea gigas
EOG091F0015	BGLTMP009740	Biomphalaria glabrata
EOG091F0016	LotgiG213685	Lottia gigantea
EOG091F0016	CGI_10016431	Crassostrea gigas
EOG091F0016	BGLTMP002417	Biomphalaria glabrata
EOG091F0019	LotgiG239637	Lottia gigantea
EOG091F0019	CGI_10018964	Crassostrea gigas
EOG091F0019	BGLTMP003101	Biomphalaria glabrata
EOG091F001E	LotgiG232936	Lottia gigantea
EOG091F001E	CGI_10023941	Crassostrea gigas
EOG091F001E	BGLTMP007003	Biomphalaria glabrata
EOG091F001H	LotgiG239532	Lottia gigantea
EOG091F001H	CGI_10023793	Crassostrea gigas
EOG091F001H	BGLTMP005268	Biomphalaria glabrata
EOG091F001I	LotgiG158607	Lottia gigantea
EOG091F001I	CGI_10003521	Crassostrea gigas
EOG091F001I	BGLTMP000354	Biomphalaria glabrata
EOG091F001K	LotgiG233411	Lottia gigantea
EOG091F001K	CGI_10015202	Crassostrea gigas
EOG091F001K	BGLTMP006666	Biomphalaria glabrata
EOG091F001V	LotgiG164458	Lottia gigantea
EOG091F001V	CGI_10010720	Crassostrea gigas
EOG091F001V	BGLTMP002947	Biomphalaria glabrata
EOG091F001X	LotgiG160876	Lottia gigantea
EOG091F001X	CGI_10026852	Crassostrea gigas
EOG091F001X	BGLTMP004184	Biomphalaria glabrata
EOG091F001Y	LotgiG91191	Lottia gigantea
EOG091F001Y	CGI_10019711	Crassostrea gigas
EOG091F001Y	BGLTMP006245	Biomphalaria glabrata
EOG091F0025	LotgiG160793	Lottia gigantea
EOG091F0025	CGI_10028915	Crassostrea gigas
EOG091F0025	BGLTMP003510	Biomphalaria glabrata
EOG091F0029	LotgiG128794	Lottia gigantea
EOG091F0029	CGI_10020325	Crassostrea gigas
EOG091F0029	BGLTMP007932	Biomphalaria glabrata
EOG091F002C	LotgiG154021	Lottia gigantea
EOG091F002C	CGI_10011087	Crassostrea gigas
EOG091F002C	BGLTMP013503	Biomphalaria glabrata
EOG091F002D	LotgiG199704	Lottia gigantea
EOG091F002D	CGI_10004417	Crassostrea gigas
EOG091F002D	BGLTMP002243	Biomphalaria glabrata
EOG091F002E	LotgiG235639	Lottia gigantea
EOG091F002E	CGI_10027346	Crassostrea gigas
EOG091F002E	BGLTMP013223	Biomphalaria glabrata
EOG091F002H	LotgiG171263	Lottia gigantea
EOG091F002H	CGI_10003058	Crassostrea gigas
EOG091F002H	BGLTMP007967	Biomphalaria glabrata
EOG091F002J	LotgiG237433	Lottia gigantea
EOG091F002J	CGI_10025385	Crassostrea gigas
EOG091F002J	BGLTMP007079	Biomphalaria glabrata
EOG091F002R	LotgiG219687	Lottia gigantea
EOG091F002R	CGI_10007069	Crassostrea gigas
EOG091F002R	BGLTMP011794	Biomphalaria glabrata
EOG091F002S	LotgiG130403	Lottia gigantea
EOG091F002S	CGI_10013547	Crassostrea gigas
EOG091F002S	BGLTMP001654	Biomphalaria glabrata
EOG091F002V	LotgiG228960	Lottia gigantea
EOG091F002V	CGI_10007022	Crassostrea gigas
EOG091F002V	BGLTMP013288	Biomphalaria glabrata
EOG091F002X	LotgiG230094	Lottia gigantea
EOG091F002X	CGI_10012624	Crassostrea gigas
EOG091F002X	BGLTMP008019	Biomphalaria glabrata
EOG091F002Y	LotgiG224357	Lottia gigantea
EOG091F002Y	CGI_10010829	Crassostrea gigas
EOG091F002Y	BGLTMP001838	Biomphalaria glabrata
EOG091F0030	LotgiG157505	Lottia gigantea
EOG091F0030	CGI_10012044	Crassostrea gigas
EOG091F0030	BGLTMP010063	Biomphalaria glabrata
EOG091F0034	LotgiG227972	Lottia gigantea
EOG091F0034	CGI_10006403	Crassostrea gigas
EOG091F0034	BGLTMP001177	Biomphalaria glabrata
EOG091F0035	LotgiG188836	Lottia gigantea
EOG091F0035	CGI_10018777	Crassostrea gigas
EOG091F0035	BGLTMP004881	Biomphalaria glabrata
EOG091F003A	LotgiG237278	Lottia gigantea
EOG091F003A	CGI_10026576	Crassostrea gigas
EOG091F003A	BGLTMP004864	Biomphalaria glabrata
EOG091F003C	LotgiG225940	Lottia gigantea
EOG091F003C	CGI_10019123	Crassostrea gigas
EOG091F003C	BGLTMP005201	Biomphalaria glabrata
EOG091F003D	LotgiG228027	Lottia gigantea
EOG091F003D	CGI_10000284	Crassostrea gigas
EOG091F003D	BGLTMP002178	Biomphalaria glabrata
EOG091F003E	LotgiG213774	Lottia gigantea
EOG091F003E	CGI_10002439	Crassostrea gigas
EOG091F003E	BGLTMP001410	Biomphalaria glabrata
EOG091F003G	LotgiG223604	Lottia gigantea
EOG091F003G	CGI_10020334	Crassostrea gigas
EOG091F003G	BGLTMP001939	Biomphalaria glabrata
EOG091F003H	LotgiG136701	Lottia gigantea
EOG091F003H	CGI_10002922	Crassostrea gigas
EOG091F003H	BGLTMP008192	Biomphalaria glabrata
EOG091F003M	LotgiG210880	Lottia gigantea
EOG091F003M	CGI_10019578	Crassostrea gigas
EOG091F003M	BGLTMP002887	Biomphalaria glabrata
EOG091F003N	LotgiG201927	Lottia gigantea
EOG091F003N	CGI_10002990	Crassostrea gigas
EOG091F003N	BGLTMP006137	Biomphalaria glabrata
EOG091F003O	LotgiG165279	Lottia gigantea
EOG091F003O	CGI_10026011	Crassostrea gigas
EOG091F003O	BGLTMP007972	Biomphalaria glabrata
EOG091F003P	LotgiG224905	Lottia gigantea
EOG091F003P	CGI_10021125	Crassostrea gigas
EOG091F003P	BGLTMP002904	Biomphalaria glabrata
EOG091F003Q	LotgiG209160	Lottia gigantea
EOG091F003Q	CGI_10005537	Crassostrea gigas
EOG091F003Q	BGLTMP013589	Biomphalaria glabrata
EOG091F003U	LotgiG229291	Lottia gigantea
EOG091F003U	CGI_10022042	Crassostrea gigas
EOG091F003U	BGLTMP001475	Biomphalaria glabrata
EOG091F003W	LotgiG233244	Lottia gigantea
EOG091F003W	CGI_10005296	Crassostrea gigas
EOG091F003W	BGLTMP006995	Biomphalaria glabrata
EOG091F003X	LotgiG210794	Lottia gigantea
EOG091F003X	CGI_10010551	Crassostrea gigas
EOG091F003X	BGLTMP001147	Biomphalaria glabrata
EOG091F003Y	LotgiG103494	Lottia gigantea
EOG091F003Y	CGI_10017142	Crassostrea gigas
EOG091F003Y	BGLTMP004691	Biomphalaria glabrata
EOG091F003Z	LotgiG154947	Lottia gigantea
EOG091F003Z	CGI_10017186	Crassostrea gigas
EOG091F003Z	BGLTMP006949	Biomphalaria glabrata
EOG091F0041	LotgiG215952	Lottia gigantea
EOG091F0041	CGI_10019492	Crassostrea gigas
EOG091F0041	BGLTMP009837	Biomphalaria glabrata
EOG091F0046	LotgiG214826	Lottia gigantea
EOG091F0046	CGI_10002811	Crassostrea gigas
EOG091F0046	BGLTMP004466	Biomphalaria glabrata
EOG091F0047	LotgiG233341	Lottia gigantea
EOG091F0047	CGI_10014051	Crassostrea gigas
EOG091F0047	BGLTMP002507	Biomphalaria glabrata
EOG091F004A	LotgiG212720	Lottia gigantea
EOG091F004A	CGI_10018077	Crassostrea gigas
EOG091F004A	BGLTMP008464	Biomphalaria glabrata
EOG091F004B	LotgiG232430	Lottia gigantea
EOG091F004B	CGI_10017251	Crassostrea gigas
EOG091F004B	BGLTMP009379	Biomphalaria glabrata
EOG091F004C	LotgiG215487	Lottia gigantea
EOG091F004C	CGI_10005875	Crassostrea gigas
EOG091F004C	BGLTMP004036	Biomphalaria glabrata
EOG091F004E	LotgiG218902	Lottia gigantea
EOG091F004E	CGI_10015333	Crassostrea gigas
EOG091F004E	BGLTMP007040	Biomphalaria glabrata
EOG091F004H	LotgiG205701	Lottia gigantea
EOG091F004H	CGI_10007771	Crassostrea gigas
EOG091F004H	BGLTMP000967	Biomphalaria glabrata
EOG091F004L	LotgiG231078	Lottia gigantea
EOG091F004L	CGI_10014124	Crassostrea gigas
EOG091F004L	BGLTMP005030	Biomphalaria glabrata
EOG091F004M	LotgiG201946	Lottia gigantea
EOG091F004M	CGI_10025561	Crassostrea gigas
EOG091F004M	BGLTMP003616	Biomphalaria glabrata
EOG091F004P	LotgiG103875	Lottia gigantea
EOG091F004P	CGI_10012431	Crassostrea gigas
EOG091F004P	BGLTMP009589	Biomphalaria glabrata
EOG091F004Q	LotgiG137237	Lottia gigantea
EOG091F004Q	CGI_10003310	Crassostrea gigas
EOG091F004Q	BGLTMP000498	Biomphalaria glabrata
EOG091F004S	LotgiG200289	Lottia gigantea
EOG091F004S	CGI_10020867	Crassostrea gigas
EOG091F004S	BGLTMP007422	Biomphalaria glabrata
EOG091F004X	LotgiG153051	Lottia gigantea
EOG091F004X	CGI_10027036	Crassostrea gigas
EOG091F004X	BGLTMP005951	Biomphalaria glabrata
EOG091F004Y	LotgiG128853	Lottia gigantea
EOG091F004Y	CGI_10020713	Crassostrea gigas
EOG091F004Y	BGLTMP014102	Biomphalaria glabrata
EOG091F0050	LotgiG122039	Lottia gigantea
EOG091F0050	CGI_10001702	Crassostrea gigas
EOG091F0050	BGLTMP010428	Biomphalaria glabrata
EOG091F0052	LotgiG109334	Lottia gigantea
EOG091F0052	CGI_10012329	Crassostrea gigas
EOG091F0052	BGLTMP001322	Biomphalaria glabrata
EOG091F0057	LotgiG109875	Lottia gigantea
EOG091F0057	CGI_10003733	Crassostrea gigas
EOG091F0057	BGLTMP008739	Biomphalaria glabrata
EOG091F005F	LotgiG113446	Lottia gigantea
EOG091F005F	CGI_10009239	Crassostrea gigas
EOG091F005F	BGLTMP005055	Biomphalaria glabrata
EOG091F005M	LotgiG116243	Lottia gigantea
EOG091F005M	CGI_10017772	Crassostrea gigas
EOG091F005M	BGLTMP012659	Biomphalaria glabrata
EOG091F005Q	LotgiG111385	Lottia gigantea
EOG091F005Q	CGI_10009705	Crassostrea gigas
EOG091F005Q	BGLTMP011144	Biomphalaria glabrata
EOG091F005T	LotgiG184079	Lottia gigantea
EOG091F005T	CGI_10008892	Crassostrea gigas
EOG091F005T	BGLTMP001504	Biomphalaria glabrata
EOG091F005W	LotgiG232797	Lottia gigantea
EOG091F005W	CGI_10012818	Crassostrea gigas
EOG091F005W	BGLTMP000562	Biomphalaria glabrata
EOG091F005Y	LotgiG127487	Lottia gigantea
EOG091F005Y	CGI_10004565	Crassostrea gigas
EOG091F005Y	BGLTMP002870	Biomphalaria glabrata
EOG091F0060	LotgiG233044	Lottia gigantea
EOG091F0060	CGI_10003174	Crassostrea gigas
EOG091F0060	BGLTMP012546	Biomphalaria glabrata
EOG091F0061	LotgiG162282	Lottia gigantea
EOG091F0061	CGI_10026003	Crassostrea gigas
EOG091F0061	BGLTMP008574	Biomphalaria glabrata
EOG091F0063	LotgiG209438	Lottia gigantea
EOG091F0063	CGI_10017030	Crassostrea gigas
EOG091F0063	BGLTMP003303	Biomphalaria glabrata
EOG091F0069	LotgiG163888	Lottia gigantea
EOG091F0069	CGI_10018854	Crassostrea gigas
EOG091F0069	BGLTMP001028	Biomphalaria glabrata
EOG091F006A	LotgiG133465	Lottia gigantea
EOG091F006A	CGI_10013678	Crassostrea gigas
EOG091F006A	BGLTMP003829	Biomphalaria glabrata
EOG091F006D	LotgiG238728	Lottia gigantea
EOG091F006D	CGI_10021469	Crassostrea gigas
EOG091F006D	BGLTMP009984	Biomphalaria glabrata
EOG091F006E	LotgiG140025	Lottia gigantea
EOG091F006E	CGI_10020687	Crassostrea gigas
EOG091F006E	BGLTMP000083	Biomphalaria glabrata
EOG091F006F	LotgiG153895	Lottia gigantea
EOG091F006F	CGI_10006426	Crassostrea gigas
EOG091F006F	BGLTMP009618	Biomphalaria glabrata
EOG091F006H	LotgiG117101	Lottia gigantea
EOG091F006H	CGI_10016755	Crassostrea gigas
EOG091F006H	BGLTMP008572	Biomphalaria glabrata
EOG091F006I	LotgiG202232	Lottia gigantea
EOG091F006I	CGI_10008933	Crassostrea gigas
EOG091F006I	BGLTMP001202	Biomphalaria glabrata
EOG091F006K	LotgiG189716	Lottia gigantea
EOG091F006K	CGI_10003110	Crassostrea gigas
EOG091F006K	BGLTMP002818	Biomphalaria glabrata
EOG091F006L	LotgiG183679	Lottia gigantea
EOG091F006L	CGI_10023024	Crassostrea gigas
EOG091F006L	BGLTMP006642	Biomphalaria glabrata
EOG091F006N	LotgiG162536	Lottia gigantea
EOG091F006N	CGI_10025938	Crassostrea gigas
EOG091F006N	BGLTMP002391	Biomphalaria glabrata
EOG091F006P	LotgiG160865	Lottia gigantea
EOG091F006P	CGI_10002547	Crassostrea gigas
EOG091F006P	BGLTMP006462	Biomphalaria glabrata
EOG091F006R	LotgiG102587	Lottia gigantea
EOG091F006R	CGI_10024665	Crassostrea gigas
EOG091F006R	BGLTMP006397	Biomphalaria glabrata
EOG091F006T	LotgiG103140	Lottia gigantea
EOG091F006T	CGI_10023160	Crassostrea gigas
EOG091F006T	BGLTMP013529	Biomphalaria glabrata
EOG091F006U	LotgiG218699	Lottia gigantea
EOG091F006U	CGI_10026970	Crassostrea gigas
EOG091F006U	BGLTMP000291	Biomphalaria glabrata
EOG091F006V	LotgiG232739	Lottia gigantea
EOG091F006V	CGI_10012637	Crassostrea gigas
EOG091F006V	BGLTMP012762	Biomphalaria glabrata
EOG091F006W	LotgiG188369	Lottia gigantea
EOG091F006W	CGI_10012094	Crassostrea gigas
EOG091F006W	BGLTMP012314	Biomphalaria glabrata
EOG091F006X	LotgiG182249	Lottia gigantea
EOG091F006X	CGI_10021531	Crassostrea gigas
EOG091F006X	BGLTMP012873	Biomphalaria glabrata
EOG091F006Y	LotgiG233981	Lottia gigantea
EOG091F006Y	CGI_10007819	Crassostrea gigas
EOG091F006Y	BGLTMP002847	Biomphalaria glabrata
EOG091F006Z	LotgiG107567	Lottia gigantea
EOG091F006Z	CGI_10010637	Crassostrea gigas
EOG091F006Z	BGLTMP006953	Biomphalaria glabrata
EOG091F0070	LotgiG133948	Lottia gigantea
EOG091F0070	CGI_10005525	Crassostrea gigas
EOG091F0070	BGLTMP001074	Biomphalaria glabrata
EOG091F0071	LotgiG111687	Lottia gigantea
EOG091F0071	CGI_10009814	Crassostrea gigas
EOG091F0071	BGLTMP001557	Biomphalaria glabrata
EOG091F0077	LotgiG236919	Lottia gigantea
EOG091F0077	CGI_10017103	Crassostrea gigas
EOG091F0077	BGLTMP011472	Biomphalaria glabrata
EOG091F007A	LotgiG120568	Lottia gigantea
EOG091F007A	CGI_10013103	Crassostrea gigas
EOG091F007A	BGLTMP003267	Biomphalaria glabrata
EOG091F007C	LotgiG112611	Lottia gigantea
EOG091F007C	CGI_10021962	Crassostrea gigas
EOG091F007C	BGLTMP008330	Biomphalaria glabrata
EOG091F007G	LotgiG220929	Lottia gigantea
EOG091F007G	CGI_10012611	Crassostrea gigas
EOG091F007G	BGLTMP008939	Biomphalaria glabrata
EOG091F007J	LotgiG182193	Lottia gigantea
EOG091F007J	CGI_10013198	Crassostrea gigas
EOG091F007J	BGLTMP008070	Biomphalaria glabrata
EOG091F007L	LotgiG229359	Lottia gigantea
EOG091F007L	CGI_10001253	Crassostrea gigas
EOG091F007L	BGLTMP003821	Biomphalaria glabrata
EOG091F007M	LotgiG184912	Lottia gigantea
EOG091F007M	CGI_10013799	Crassostrea gigas
EOG091F007M	BGLTMP004833	Biomphalaria glabrata
EOG091F007N	LotgiG171288	Lottia gigantea
EOG091F007N	CGI_10021920	Crassostrea gigas
EOG091F007N	BGLTMP005185	Biomphalaria glabrata
EOG091F007Q	LotgiG111015	Lottia gigantea
EOG091F007Q	CGI_10015093	Crassostrea gigas
EOG091F007Q	BGLTMP001707	Biomphalaria glabrata
EOG091F007R	LotgiG143556	Lottia gigantea
EOG091F007R	CGI_10014541	Crassostrea gigas
EOG091F007R	BGLTMP003375	Biomphalaria glabrata
EOG091F007T	LotgiG179098	Lottia gigantea
EOG091F007T	CGI_10009261	Crassostrea gigas
EOG091F007T	BGLTMP004151	Biomphalaria glabrata
EOG091F007W	LotgiG136183	Lottia gigantea
EOG091F007W	CGI_10018916	Crassostrea gigas
EOG091F007W	BGLTMP005764	Biomphalaria glabrata
EOG091F007X	LotgiG181349	Lottia gigantea
EOG091F007X	CGI_10001851	Crassostrea gigas
EOG091F007X	BGLTMP011392	Biomphalaria glabrata
EOG091F0082	LotgiG135499	Lottia gigantea
EOG091F0082	CGI_10026590	Crassostrea gigas
EOG091F0082	BGLTMP006051	Biomphalaria glabrata
EOG091F0085	LotgiG214997	Lottia gigantea
EOG091F0085	CGI_10022530	Crassostrea gigas
EOG091F0085	BGLTMP007467	Biomphalaria glabrata
EOG091F0086	LotgiG124718	Lottia gigantea
EOG091F0086	CGI_10026025	Crassostrea gigas
EOG091F0086	BGLTMP002712	Biomphalaria glabrata
EOG091F0088	LotgiG232221	Lottia gigantea
EOG091F0088	CGI_10011723	Crassostrea gigas
EOG091F0088	BGLTMP011391	Biomphalaria glabrata
EOG091F008A	LotgiG199050	Lottia gigantea
EOG091F008A	CGI_10017178	Crassostrea gigas
EOG091F008A	BGLTMP003153	Biomphalaria glabrata
EOG091F008D	LotgiG198868	Lottia gigantea
EOG091F008D	CGI_10024342	Crassostrea gigas
EOG091F008D	BGLTMP010086	Biomphalaria glabrata
EOG091F008G	LotgiG203023	Lottia gigantea
EOG091F008G	CGI_10019472	Crassostrea gigas
EOG091F008G	BGLTMP000679	Biomphalaria glabrata
EOG091F008I	LotgiG205558	Lottia gigantea
EOG091F008I	CGI_10021808	Crassostrea gigas
EOG091F008I	BGLTMP010605	Biomphalaria glabrata
EOG091F008K	LotgiG185711	Lottia gigantea
EOG091F008K	CGI_10027858	Crassostrea gigas
EOG091F008K	BGLTMP005513	Biomphalaria glabrata
EOG091F008L	LotgiG141173	Lottia gigantea
EOG091F008L	CGI_10009282	Crassostrea gigas
EOG091F008L	BGLTMP012976	Biomphalaria glabrata
EOG091F008M	LotgiG201597	Lottia gigantea
EOG091F008M	CGI_10008406	Crassostrea gigas
EOG091F008M	BGLTMP002533	Biomphalaria glabrata
EOG091F008O	LotgiG180297	Lottia gigantea
EOG091F008O	CGI_10002339	Crassostrea gigas
EOG091F008O	BGLTMP010480	Biomphalaria glabrata
EOG091F008P	LotgiG177167	Lottia gigantea
EOG091F008P	CGI_10025827	Crassostrea gigas
EOG091F008P	BGLTMP007906	Biomphalaria glabrata
EOG091F008S	LotgiG143393	Lottia gigantea
EOG091F008S	CGI_10020971	Crassostrea gigas
EOG091F008S	BGLTMP008936	Biomphalaria glabrata
EOG091F008W	LotgiG177207	Lottia gigantea
EOG091F008W	CGI_10019517	Crassostrea gigas
EOG091F008W	BGLTMP000651	Biomphalaria glabrata
EOG091F008X	LotgiG212414	Lottia gigantea
EOG091F008X	CGI_10028183	Crassostrea gigas
EOG091F008X	BGLTMP002748	Biomphalaria glabrata
EOG091F008Z	LotgiG201834	Lottia gigantea
EOG091F008Z	CGI_10016530	Crassostrea gigas
EOG091F008Z	BGLTMP002030	Biomphalaria glabrata
EOG091F0091	LotgiG197664	Lottia gigantea
EOG091F0091	CGI_10028856	Crassostrea gigas
EOG091F0091	BGLTMP007733	Biomphalaria glabrata
EOG091F0093	LotgiG232926	Lottia gigantea
EOG091F0093	CGI_10022773	Crassostrea gigas
EOG091F0093	BGLTMP001513	Biomphalaria glabrata
EOG091F0094	LotgiG51557	Lottia gigantea
EOG091F0094	CGI_10013004	Crassostrea gigas
EOG091F0094	BGLTMP010485	Biomphalaria glabrata
EOG091F0095	LotgiG169573	Lottia gigantea
EOG091F0095	CGI_10020805	Crassostrea gigas
EOG091F0095	BGLTMP007213	Biomphalaria glabrata
EOG091F0098	LotgiG156686	Lottia gigantea
EOG091F0098	CGI_10021867	Crassostrea gigas
EOG091F0098	BGLTMP003310	Biomphalaria glabrata
EOG091F009A	LotgiG91252	Lottia gigantea
EOG091F009A	CGI_10012804	Crassostrea gigas
EOG091F009A	BGLTMP002701	Biomphalaria glabrata
EOG091F009C	LotgiG125515	Lottia gigantea
EOG091F009C	CGI_10006339	Crassostrea gigas
EOG091F009C	BGLTMP009294	Biomphalaria glabrata
EOG091F009D	LotgiG216694	Lottia gigantea
EOG091F009D	CGI_10021361	Crassostrea gigas
EOG091F009D	BGLTMP006233	Biomphalaria glabrata
EOG091F009E	LotgiG209465	Lottia gigantea
EOG091F009E	CGI_10014199	Crassostrea gigas
EOG091F009E	BGLTMP003884	Biomphalaria glabrata
EOG091F009F	LotgiG168864	Lottia gigantea
EOG091F009F	CGI_10012072	Crassostrea gigas
EOG091F009F	BGLTMP011221	Biomphalaria glabrata
EOG091F009G	LotgiG135750	Lottia gigantea
EOG091F009G	CGI_10013008	Crassostrea gigas
EOG091F009G	BGLTMP008222	Biomphalaria glabrata
EOG091F009H	LotgiG206376	Lottia gigantea
EOG091F009H	CGI_10012066	Crassostrea gigas
EOG091F009H	BGLTMP002167	Biomphalaria glabrata
EOG091F009I	LotgiG129137	Lottia gigantea
EOG091F009I	CGI_10005825	Crassostrea gigas
EOG091F009I	BGLTMP002427	Biomphalaria glabrata
EOG091F009J	LotgiG205708	Lottia gigantea
EOG091F009J	CGI_10015817	Crassostrea gigas
EOG091F009J	BGLTMP007487	Biomphalaria glabrata
EOG091F009K	LotgiG237306	Lottia gigantea
EOG091F009K	CGI_10014314	Crassostrea gigas
EOG091F009K	BGLTMP008471	Biomphalaria glabrata
EOG091F009M	LotgiG191967	Lottia gigantea
EOG091F009M	CGI_10013254	Crassostrea gigas
EOG091F009M	BGLTMP003940	Biomphalaria glabrata
EOG091F009O	LotgiG230204	Lottia gigantea
EOG091F009O	CGI_10006870	Crassostrea gigas
EOG091F009O	BGLTMP001370	Biomphalaria glabrata
EOG091F009Q	LotgiG114418	Lottia gigantea
EOG091F009Q	CGI_10001200	Crassostrea gigas
EOG091F009Q	BGLTMP004372	Biomphalaria glabrata
EOG091F009R	LotgiG91366	Lottia gigantea
EOG091F009R	CGI_10016931	Crassostrea gigas
EOG091F009R	BGLTMP002956	Biomphalaria glabrata
EOG091F009X	LotgiG226642	Lottia gigantea
EOG091F009X	CGI_10014999	Crassostrea gigas
EOG091F009X	BGLTMP004075	Biomphalaria glabrata
EOG091F00A1	LotgiG215712	Lottia gigantea
EOG091F00A1	CGI_10002242	Crassostrea gigas
EOG091F00A1	BGLTMP012364	Biomphalaria glabrata
EOG091F00A2	LotgiG195636	Lottia gigantea
EOG091F00A2	CGI_10025856	Crassostrea gigas
EOG091F00A2	BGLTMP000071	Biomphalaria glabrata
EOG091F00A3	LotgiG230088	Lottia gigantea
EOG091F00A3	CGI_10005763	Crassostrea gigas
EOG091F00A3	BGLTMP002761	Biomphalaria glabrata
EOG091F00A6	LotgiG210797	Lottia gigantea
EOG091F00A6	CGI_10027913	Crassostrea gigas
EOG091F00A6	BGLTMP010926	Biomphalaria glabrata
EOG091F00AA	LotgiG118162	Lottia gigantea
EOG091F00AA	CGI_10020318	Crassostrea gigas
EOG091F00AA	BGLTMP011278	Biomphalaria glabrata
EOG091F00AB	LotgiG208735	Lottia gigantea
EOG091F00AB	CGI_10003382	Crassostrea gigas
EOG091F00AB	BGLTMP009892	Biomphalaria glabrata
EOG091F00AE	LotgiG229452	Lottia gigantea
EOG091F00AE	CGI_10023650	Crassostrea gigas
EOG091F00AE	BGLTMP010208	Biomphalaria glabrata
EOG091F00AF	LotgiG114718	Lottia gigantea
EOG091F00AF	CGI_10007096	Crassostrea gigas
EOG091F00AF	BGLTMP012312	Biomphalaria glabrata
EOG091F00AH	LotgiG199879	Lottia gigantea
EOG091F00AH	CGI_10019491	Crassostrea gigas
EOG091F00AH	BGLTMP009745	Biomphalaria glabrata
EOG091F00AJ	LotgiG110908	Lottia gigantea
EOG091F00AJ	CGI_10012206	Crassostrea gigas
EOG091F00AJ	BGLTMP000943	Biomphalaria glabrata
EOG091F00AL	LotgiG214098	Lottia gigantea
EOG091F00AL	CGI_10024475	Crassostrea gigas
EOG091F00AL	BGLTMP012994	Biomphalaria glabrata
EOG091F00AM	LotgiG219375	Lottia gigantea
EOG091F00AM	CGI_10026936	Crassostrea gigas
EOG091F00AM	BGLTMP002383	Biomphalaria glabrata
EOG091F00AN	LotgiG217135	Lottia gigantea
EOG091F00AN	CGI_10028648	Crassostrea gigas
EOG091F00AN	BGLTMP007440	Biomphalaria glabrata
EOG091F00AQ	LotgiG228859	Lottia gigantea
EOG091F00AQ	CGI_10007481	Crassostrea gigas
EOG091F00AQ	BGLTMP000427	Biomphalaria glabrata
EOG091F00AS	LotgiG205205	Lottia gigantea
EOG091F00AS	CGI_10013025	Crassostrea gigas
EOG091F00AS	BGLTMP007128	Biomphalaria glabrata
EOG091F00AV	LotgiG116192	Lottia gigantea
EOG091F00AV	CGI_10018931	Crassostrea gigas
EOG091F00AV	BGLTMP012305	Biomphalaria glabrata
EOG091F00AX	LotgiG189920	Lottia gigantea
EOG091F00AX	CGI_10011917	Crassostrea gigas
EOG091F00AX	BGLTMP004647	Biomphalaria glabrata
EOG091F00AY	LotgiG211332	Lottia gigantea
EOG091F00AY	CGI_10016243	Crassostrea gigas
EOG091F00AY	BGLTMP013608	Biomphalaria glabrata
EOG091F00AZ	LotgiG174338	Lottia gigantea
EOG091F00AZ	CGI_10010139	Crassostrea gigas
EOG091F00AZ	BGLTMP010310	Biomphalaria glabrata
EOG091F00B1	LotgiG196362	Lottia gigantea
EOG091F00B1	CGI_10020381	Crassostrea gigas
EOG091F00B1	BGLTMP013921	Biomphalaria glabrata
EOG091F00B2	LotgiG206542	Lottia gigantea
EOG091F00B2	CGI_10008661	Crassostrea gigas
EOG091F00B2	BGLTMP006907	Biomphalaria glabrata
EOG091F00B5	LotgiG217319	Lottia gigantea
EOG091F00B5	CGI_10005154	Crassostrea gigas
EOG091F00B5	BGLTMP009199	Biomphalaria glabrata
EOG091F00B6	LotgiG122006	Lottia gigantea
EOG091F00B6	CGI_10024186	Crassostrea gigas
EOG091F00B6	BGLTMP012006	Biomphalaria glabrata
EOG091F00B8	LotgiG207583	Lottia gigantea
EOG091F00B8	CGI_10013807	Crassostrea gigas
EOG091F00B8	BGLTMP001782	Biomphalaria glabrata
EOG091F00B9	LotgiG114650	Lottia gigantea
EOG091F00B9	CGI_10020442	Crassostrea gigas
EOG091F00B9	BGLTMP013610	Biomphalaria glabrata
EOG091F00BA	LotgiG232653	Lottia gigantea
EOG091F00BA	CGI_10003397	Crassostrea gigas
EOG091F00BA	BGLTMP011509	Biomphalaria glabrata
EOG091F00BE	LotgiG139905	Lottia gigantea
EOG091F00BE	CGI_10020993	Crassostrea gigas
EOG091F00BE	BGLTMP000346	Biomphalaria glabrata
EOG091F00BG	LotgiG144613	Lottia gigantea
EOG091F00BG	CGI_10010914	Crassostrea gigas
EOG091F00BG	BGLTMP008331	Biomphalaria glabrata
EOG091F00BJ	LotgiG191134	Lottia gigantea
EOG091F00BJ	CGI_10025218	Crassostrea gigas
EOG091F00BJ	BGLTMP009380	Biomphalaria glabrata
EOG091F00BL	LotgiG135546	Lottia gigantea
EOG091F00BL	CGI_10008286	Crassostrea gigas
EOG091F00BL	BGLTMP002255	Biomphalaria glabrata
EOG091F00BN	LotgiG126173	Lottia gigantea
EOG091F00BN	CGI_10019240	Crassostrea gigas
EOG091F00BN	BGLTMP008296	Biomphalaria glabrata
EOG091F00BR	LotgiG139357	Lottia gigantea
EOG091F00BR	CGI_10007354	Crassostrea gigas
EOG091F00BR	BGLTMP003069	Biomphalaria glabrata
EOG091F00BT	LotgiG215748	Lottia gigantea
EOG091F00BT	CGI_10027983	Crassostrea gigas
EOG091F00BT	BGLTMP011974	Biomphalaria glabrata
EOG091F00BU	LotgiG206985	Lottia gigantea
EOG091F00BU	CGI_10009103	Crassostrea gigas
EOG091F00BU	BGLTMP006759	Biomphalaria glabrata
EOG091F00BV	LotgiG153142	Lottia gigantea
EOG091F00BV	CGI_10022554	Crassostrea gigas
EOG091F00BV	BGLTMP000778	Biomphalaria glabrata
EOG091F00BW	LotgiG115099	Lottia gigantea
EOG091F00BW	CGI_10016329	Crassostrea gigas
EOG091F00BW	BGLTMP008545	Biomphalaria glabrata
EOG091F00BY	LotgiG177445	Lottia gigantea
EOG091F00BY	CGI_10018654	Crassostrea gigas
EOG091F00BY	BGLTMP001690	Biomphalaria glabrata
EOG091F00BZ	LotgiG152898	Lottia gigantea
EOG091F00BZ	CGI_10007807	Crassostrea gigas
EOG091F00BZ	BGLTMP013231	Biomphalaria glabrata
EOG091F00C5	LotgiG218445	Lottia gigantea
EOG091F00C5	CGI_10022642	Crassostrea gigas
EOG091F00C5	BGLTMP011051	Biomphalaria glabrata
EOG091F00C8	LotgiG178587	Lottia gigantea
EOG091F00C8	CGI_10024442	Crassostrea gigas
EOG091F00C8	BGLTMP000755	Biomphalaria glabrata
EOG091F00CG	LotgiG130484	Lottia gigantea
EOG091F00CG	CGI_10021603	Crassostrea gigas
EOG091F00CG	BGLTMP003290	Biomphalaria glabrata
EOG091F00CH	LotgiG156984	Lottia gigantea
EOG091F00CH	CGI_10018452	Crassostrea gigas
EOG091F00CH	BGLTMP013118	Biomphalaria glabrata
EOG091F00CI	LotgiG206222	Lottia gigantea
EOG091F00CI	CGI_10015825	Crassostrea gigas
EOG091F00CI	BGLTMP008367	Biomphalaria glabrata
EOG091F00CN	LotgiG140484	Lottia gigantea
EOG091F00CN	CGI_10023639	Crassostrea gigas
EOG091F00CN	BGLTMP008431	Biomphalaria glabrata
EOG091F00CO	LotgiG199692	Lottia gigantea
EOG091F00CO	CGI_10026357	Crassostrea gigas
EOG091F00CO	BGLTMP002274	Biomphalaria glabrata
EOG091F00CP	LotgiG173187	Lottia gigantea
EOG091F00CP	CGI_10005619	Crassostrea gigas
EOG091F00CP	BGLTMP012007	Biomphalaria glabrata
EOG091F00CR	LotgiG215457	Lottia gigantea
EOG091F00CR	CGI_10004418	Crassostrea gigas
EOG091F00CR	BGLTMP008725	Biomphalaria glabrata
EOG091F00CW	LotgiG120690	Lottia gigantea
EOG091F00CW	CGI_10019934	Crassostrea gigas
EOG091F00CW	BGLTMP002313	Biomphalaria glabrata
EOG091F00CX	LotgiG181463	Lottia gigantea
EOG091F00CX	CGI_10028881	Crassostrea gigas
EOG091F00CX	BGLTMP002268	Biomphalaria glabrata
EOG091F00D1	LotgiG227052	Lottia gigantea
EOG091F00D1	CGI_10009501	Crassostrea gigas
EOG091F00D1	BGLTMP009051	Biomphalaria glabrata
EOG091F00D3	LotgiG134438	Lottia gigantea
EOG091F00D3	CGI_10022869	Crassostrea gigas
EOG091F00D3	BGLTMP007635	Biomphalaria glabrata
EOG091F00D4	LotgiG107128	Lottia gigantea
EOG091F00D4	CGI_10008117	Crassostrea gigas
EOG091F00D4	BGLTMP006999	Biomphalaria glabrata
EOG091F00D5	LotgiG174596	Lottia gigantea
EOG091F00D5	CGI_10028689	Crassostrea gigas
EOG091F00D5	BGLTMP005942	Biomphalaria glabrata
EOG091F00D6	LotgiG125375	Lottia gigantea
EOG091F00D6	CGI_10009369	Crassostrea gigas
EOG091F00D6	BGLTMP011428	Biomphalaria glabrata
EOG091F00DB	LotgiG181491	Lottia gigantea
EOG091F00DB	CGI_10014597	Crassostrea gigas
EOG091F00DB	BGLTMP012279	Biomphalaria glabrata
EOG091F00DD	LotgiG192362	Lottia gigantea
EOG091F00DD	CGI_10018143	Crassostrea gigas
EOG091F00DD	BGLTMP009378	Biomphalaria glabrata
EOG091F00DE	LotgiG188306	Lottia gigantea
EOG091F00DE	CGI_10016103	Crassostrea gigas
EOG091F00DE	BGLTMP002422	Biomphalaria glabrata
EOG091F00DF	LotgiG145169	Lottia gigantea
EOG091F00DF	CGI_10024297	Crassostrea gigas
EOG091F00DF	BGLTMP004443	Biomphalaria glabrata
EOG091F00DI	LotgiG228742	Lottia gigantea
EOG091F00DI	CGI_10020990	Crassostrea gigas
EOG091F00DI	BGLTMP008552	Biomphalaria glabrata
EOG091F00DL	LotgiG239325	Lottia gigantea
EOG091F00DL	CGI_10020891	Crassostrea gigas
EOG091F00DL	BGLTMP004925	Biomphalaria glabrata
EOG091F00DM	LotgiG235720	Lottia gigantea
EOG091F00DM	CGI_10026535	Crassostrea gigas
EOG091F00DM	BGLTMP004883	Biomphalaria glabrata
EOG091F00DN	LotgiG124272	Lottia gigantea
EOG091F00DN	CGI_10017773	Crassostrea gigas
EOG091F00DN	BGLTMP012131	Biomphalaria glabrata
EOG091F00DP	LotgiG111948	Lottia gigantea
EOG091F00DP	CGI_10007347	Crassostrea gigas
EOG091F00DP	BGLTMP001511	Biomphalaria glabrata
EOG091F00DQ	LotgiG207144	Lottia gigantea
EOG091F00DQ	CGI_10014259	Crassostrea gigas
EOG091F00DQ	BGLTMP011593	Biomphalaria glabrata
EOG091F00DS	LotgiG117914	Lottia gigantea
EOG091F00DS	CGI_10024137	Crassostrea gigas
EOG091F00DS	BGLTMP001681	Biomphalaria glabrata
EOG091F00DV	LotgiG207383	Lottia gigantea
EOG091F00DV	CGI_10003721	Crassostrea gigas
EOG091F00DV	BGLTMP009805	Biomphalaria glabrata
EOG091F00DZ	LotgiG138889	Lottia gigantea
EOG091F00DZ	CGI_10002257	Crassostrea gigas
EOG091F00DZ	BGLTMP011975	Biomphalaria glabrata
EOG091F00E0	LotgiG185986	Lottia gigantea
EOG091F00E0	CGI_10014151	Crassostrea gigas
EOG091F00E0	BGLTMP008757	Biomphalaria glabrata
EOG091F00E3	LotgiG190753	Lottia gigantea
EOG091F00E3	CGI_10006290	Crassostrea gigas
EOG091F00E3	BGLTMP011613	Biomphalaria glabrata
EOG091F00E4	LotgiG107737	Lottia gigantea
EOG091F00E4	CGI_10003384	Crassostrea gigas
EOG091F00E4	BGLTMP010823	Biomphalaria glabrata
EOG091F00E5	LotgiG206956	Lottia gigantea
EOG091F00E5	CGI_10021398	Crassostrea gigas
EOG091F00E5	BGLTMP005101	Biomphalaria glabrata
EOG091F00E8	LotgiG221280	Lottia gigantea
EOG091F00E8	CGI_10025924	Crassostrea gigas
EOG091F00E8	BGLTMP009220	Biomphalaria glabrata
EOG091F00EC	LotgiG155146	Lottia gigantea
EOG091F00EC	CGI_10028069	Crassostrea gigas
EOG091F00EC	BGLTMP003201	Biomphalaria glabrata
EOG091F00EE	LotgiG115951	Lottia gigantea
EOG091F00EE	CGI_10006128	Crassostrea gigas
EOG091F00EE	BGLTMP003361	Biomphalaria glabrata
EOG091F00EF	LotgiG103202	Lottia gigantea
EOG091F00EF	CGI_10024279	Crassostrea gigas
EOG091F00EF	BGLTMP003044	Biomphalaria glabrata
EOG091F00EJ	LotgiG161152	Lottia gigantea
EOG091F00EJ	CGI_10015472	Crassostrea gigas
EOG091F00EJ	BGLTMP010765	Biomphalaria glabrata
EOG091F00EM	LotgiG106381	Lottia gigantea
EOG091F00EM	CGI_10024811	Crassostrea gigas
EOG091F00EM	BGLTMP001455	Biomphalaria glabrata
EOG091F00EN	LotgiG106770	Lottia gigantea
EOG091F00EN	CGI_10009076	Crassostrea gigas
EOG091F00EN	BGLTMP013569	Biomphalaria glabrata
EOG091F00EP	LotgiG199566	Lottia gigantea
EOG091F00EP	CGI_10020463	Crassostrea gigas
EOG091F00EP	BGLTMP009388	Biomphalaria glabrata
EOG091F00ES	LotgiG213852	Lottia gigantea
EOG091F00ES	CGI_10027517	Crassostrea gigas
EOG091F00ES	BGLTMP009406	Biomphalaria glabrata
EOG091F00EU	LotgiG210457	Lottia gigantea
EOG091F00EU	CGI_10025107	Crassostrea gigas
EOG091F00EU	BGLTMP004431	Biomphalaria glabrata
EOG091F00EV	LotgiG195979	Lottia gigantea
EOG091F00EV	CGI_10025236	Crassostrea gigas
EOG091F00EV	BGLTMP012694	Biomphalaria glabrata
EOG091F00F0	LotgiG225475	Lottia gigantea
EOG091F00F0	CGI_10010809	Crassostrea gigas
EOG091F00F0	BGLTMP000345	Biomphalaria glabrata
EOG091F00F1	LotgiG206927	Lottia gigantea
EOG091F00F1	CGI_10027569	Crassostrea gigas
EOG091F00F1	BGLTMP009874	Biomphalaria glabrata
EOG091F00FC	LotgiG179396	Lottia gigantea
EOG091F00FC	CGI_10028150	Crassostrea gigas
EOG091F00FC	BGLTMP004792	Biomphalaria glabrata
EOG091F00FF	LotgiG164410	Lottia gigantea
EOG091F00FF	CGI_10025034	Crassostrea gigas
EOG091F00FF	BGLTMP000955	Biomphalaria glabrata
EOG091F00FH	LotgiG210722	Lottia gigantea
EOG091F00FH	CGI_10010636	Crassostrea gigas
EOG091F00FH	BGLTMP009204	Biomphalaria glabrata
EOG091F00FJ	LotgiG154476	Lottia gigantea
EOG091F00FJ	CGI_10016909	Crassostrea gigas
EOG091F00FJ	BGLTMP003292	Biomphalaria glabrata
EOG091F00FO	LotgiG195429	Lottia gigantea
EOG091F00FO	CGI_10004771	Crassostrea gigas
EOG091F00FO	BGLTMP003334	Biomphalaria glabrata
EOG091F00FP	LotgiG127560	Lottia gigantea
EOG091F00FP	CGI_10025364	Crassostrea gigas
EOG091F00FP	BGLTMP008948	Biomphalaria glabrata
EOG091F00FQ	LotgiG190497	Lottia gigantea
EOG091F00FQ	CGI_10026645	Crassostrea gigas
EOG091F00FQ	BGLTMP012899	Biomphalaria glabrata
EOG091F00FT	LotgiG198658	Lottia gigantea
EOG091F00FT	CGI_10027263	Crassostrea gigas
EOG091F00FT	BGLTMP000058	Biomphalaria glabrata
EOG091F00FU	LotgiG108604	Lottia gigantea
EOG091F00FU	CGI_10025604	Crassostrea gigas
EOG091F00FU	BGLTMP011655	Biomphalaria glabrata
EOG091F00FV	LotgiG71238	Lottia gigantea
EOG091F00FV	CGI_10015153	Crassostrea gigas
EOG091F00FV	BGLTMP006660	Biomphalaria glabrata
EOG091F00FW	LotgiG187016	Lottia gigantea
EOG091F00FW	CGI_10007230	Crassostrea gigas
EOG091F00FW	BGLTMP008208	Biomphalaria glabrata
EOG091F00FX	LotgiG104289	Lottia gigantea
EOG091F00FX	CGI_10014571	Crassostrea gigas
EOG091F00FX	BGLTMP002390	Biomphalaria glabrata
EOG091F00G0	LotgiG238331	Lottia gigantea
EOG091F00G0	CGI_10007216	Crassostrea gigas
EOG091F00G0	BGLTMP006644	Biomphalaria glabrata
EOG091F00G4	LotgiG127854	Lottia gigantea
EOG091F00G4	CGI_10003919	Crassostrea gigas
EOG091F00G4	BGLTMP005250	Biomphalaria glabrata
EOG091F00G8	LotgiG235105	Lottia gigantea
EOG091F00G8	CGI_10020409	Crassostrea gigas
EOG091F00G8	BGLTMP007621	Biomphalaria glabrata
EOG091F00G9	LotgiG221335	Lottia gigantea
EOG091F00G9	CGI_10022522	Crassostrea gigas
EOG091F00G9	BGLTMP012395	Biomphalaria glabrata
EOG091F00GB	LotgiG162307	Lottia gigantea
EOG091F00GB	CGI_10021840	Crassostrea gigas
EOG091F00GB	BGLTMP012454	Biomphalaria glabrata
EOG091F00GD	LotgiG126248	Lottia gigantea
EOG091F00GD	CGI_10024667	Crassostrea gigas
EOG091F00GD	BGLTMP010110	Biomphalaria glabrata
EOG091F00GF	LotgiG204242	Lottia gigantea
EOG091F00GF	CGI_10020709	Crassostrea gigas
EOG091F00GF	BGLTMP008000	Biomphalaria glabrata
EOG091F00GI	LotgiG139648	Lottia gigantea
EOG091F00GI	CGI_10007295	Crassostrea gigas
EOG091F00GI	BGLTMP008755	Biomphalaria glabrata
EOG091F00GJ	LotgiG132923	Lottia gigantea
EOG091F00GJ	CGI_10020202	Crassostrea gigas
EOG091F00GJ	BGLTMP002428	Biomphalaria glabrata
EOG091F00GP	LotgiG230274	Lottia gigantea
EOG091F00GP	CGI_10022824	Crassostrea gigas
EOG091F00GP	BGLTMP001394	Biomphalaria glabrata
EOG091F00GQ	LotgiG218665	Lottia gigantea
EOG091F00GQ	CGI_10027229	Crassostrea gigas
EOG091F00GQ	BGLTMP003747	Biomphalaria glabrata
EOG091F00GR	LotgiG207292	Lottia gigantea
EOG091F00GR	CGI_10019739	Crassostrea gigas
EOG091F00GR	BGLTMP005231	Biomphalaria glabrata
EOG091F00GT	LotgiG213986	Lottia gigantea
EOG091F00GT	CGI_10017714	Crassostrea gigas
EOG091F00GT	BGLTMP010815	Biomphalaria glabrata
EOG091F00GX	LotgiG160236	Lottia gigantea
EOG091F00GX	CGI_10022926	Crassostrea gigas
EOG091F00GX	BGLTMP001869	Biomphalaria glabrata
EOG091F00GY	LotgiG207048	Lottia gigantea
EOG091F00GY	CGI_10013051	Crassostrea gigas
EOG091F00GY	BGLTMP007557	Biomphalaria glabrata
EOG091F00H0	LotgiG179365	Lottia gigantea
EOG091F00H0	CGI_10015619	Crassostrea gigas
EOG091F00H0	BGLTMP005065	Biomphalaria glabrata
EOG091F00H2	LotgiG214385	Lottia gigantea
EOG091F00H2	CGI_10019878	Crassostrea gigas
EOG091F00H2	BGLTMP010482	Biomphalaria glabrata
EOG091F00H5	LotgiG198052	Lottia gigantea
EOG091F00H5	CGI_10012067	Crassostrea gigas
EOG091F00H5	BGLTMP000302	Biomphalaria glabrata
EOG091F00H9	LotgiG114133	Lottia gigantea
EOG091F00H9	CGI_10006704	Crassostrea gigas
EOG091F00H9	BGLTMP000607	Biomphalaria glabrata
EOG091F00HA	LotgiG207527	Lottia gigantea
EOG091F00HA	CGI_10008099	Crassostrea gigas
EOG091F00HA	BGLTMP003234	Biomphalaria glabrata
EOG091F00HI	LotgiG197084	Lottia gigantea
EOG091F00HI	CGI_10025730	Crassostrea gigas
EOG091F00HI	BGLTMP002139	Biomphalaria glabrata
EOG091F00HJ	LotgiG230434	Lottia gigantea
EOG091F00HJ	CGI_10012466	Crassostrea gigas
EOG091F00HJ	BGLTMP008991	Biomphalaria glabrata
EOG091F00HK	LotgiG51876	Lottia gigantea
EOG091F00HK	CGI_10014348	Crassostrea gigas
EOG091F00HK	BGLTMP004108	Biomphalaria glabrata
EOG091F00HL	LotgiG140251	Lottia gigantea
EOG091F00HL	CGI_10023938	Crassostrea gigas
EOG091F00HL	BGLTMP009542	Biomphalaria glabrata
EOG091F00HM	LotgiG128665	Lottia gigantea
EOG091F00HM	CGI_10021968	Crassostrea gigas
EOG091F00HM	BGLTMP006656	Biomphalaria glabrata
EOG091F00HP	LotgiG222456	Lottia gigantea
EOG091F00HP	CGI_10017691	Crassostrea gigas
EOG091F00HP	BGLTMP000314	Biomphalaria glabrata
EOG091F00HS	LotgiG169795	Lottia gigantea
EOG091F00HS	CGI_10015607	Crassostrea gigas
EOG091F00HS	BGLTMP002816	Biomphalaria glabrata
EOG091F00HT	LotgiG223522	Lottia gigantea
EOG091F00HT	CGI_10023511	Crassostrea gigas
EOG091F00HT	BGLTMP012861	Biomphalaria glabrata
EOG091F00HX	LotgiG116077	Lottia gigantea
EOG091F00HX	CGI_10002762	Crassostrea gigas
EOG091F00HX	BGLTMP003007	Biomphalaria glabrata
EOG091F00HY	LotgiG131165	Lottia gigantea
EOG091F00HY	CGI_10020543	Crassostrea gigas
EOG091F00HY	BGLTMP008158	Biomphalaria glabrata
EOG091F00I2	LotgiG126149	Lottia gigantea
EOG091F00I2	CGI_10011205	Crassostrea gigas
EOG091F00I2	BGLTMP007408	Biomphalaria glabrata
EOG091F00I3	LotgiG125960	Lottia gigantea
EOG091F00I3	CGI_10006555	Crassostrea gigas
EOG091F00I3	BGLTMP013316	Biomphalaria glabrata
EOG091F00I7	LotgiG126968	Lottia gigantea
EOG091F00I7	CGI_10018951	Crassostrea gigas
EOG091F00I7	BGLTMP002731	Biomphalaria glabrata
EOG091F00I8	LotgiG127397	Lottia gigantea
EOG091F00I8	CGI_10005969	Crassostrea gigas
EOG091F00I8	BGLTMP011476	Biomphalaria glabrata
EOG091F00IA	LotgiG178509	Lottia gigantea
EOG091F00IA	CGI_10019662	Crassostrea gigas
EOG091F00IA	BGLTMP003615	Biomphalaria glabrata
EOG091F00ID	LotgiG137804	Lottia gigantea
EOG091F00ID	CGI_10016663	Crassostrea gigas
EOG091F00ID	BGLTMP007939	Biomphalaria glabrata
EOG091F00IE	LotgiG236052	Lottia gigantea
EOG091F00IE	CGI_10006975	Crassostrea gigas
EOG091F00IE	BGLTMP003592	Biomphalaria glabrata
EOG091F00IF	LotgiG134513	Lottia gigantea
EOG091F00IF	CGI_10010091	Crassostrea gigas
EOG091F00IF	BGLTMP007129	Biomphalaria glabrata
EOG091F00IJ	LotgiG223884	Lottia gigantea
EOG091F00IJ	CGI_10022553	Crassostrea gigas
EOG091F00IJ	BGLTMP002171	Biomphalaria glabrata
EOG091F00IL	LotgiG193581	Lottia gigantea
EOG091F00IL	CGI_10004629	Crassostrea gigas
EOG091F00IL	BGLTMP011799	Biomphalaria glabrata
EOG091F00IM	LotgiG129615	Lottia gigantea
EOG091F00IM	CGI_10005339	Crassostrea gigas
EOG091F00IM	BGLTMP001168	Biomphalaria glabrata
EOG091F00IQ	LotgiG142208	Lottia gigantea
EOG091F00IQ	CGI_10004956	Crassostrea gigas
EOG091F00IQ	BGLTMP006071	Biomphalaria glabrata
EOG091F00IR	LotgiG115014	Lottia gigantea
EOG091F00IR	CGI_10028030	Crassostrea gigas
EOG091F00IR	BGLTMP006085	Biomphalaria glabrata
EOG091F00IT	LotgiG210534	Lottia gigantea
EOG091F00IT	CGI_10009552	Crassostrea gigas
EOG091F00IT	BGLTMP006094	Biomphalaria glabrata
EOG091F00IU	LotgiG166364	Lottia gigantea
EOG091F00IU	CGI_10016528	Crassostrea gigas
EOG091F00IU	BGLTMP011549	Biomphalaria glabrata
EOG091F00IW	LotgiG219170	Lottia gigantea
EOG091F00IW	CGI_10021188	Crassostrea gigas
EOG091F00IW	BGLTMP010133	Biomphalaria glabrata
EOG091F00IX	LotgiG211630	Lottia gigantea
EOG091F00IX	CGI_10018361	Crassostrea gigas
EOG091F00IX	BGLTMP012645	Biomphalaria glabrata
EOG091F00J2	LotgiG194952	Lottia gigantea
EOG091F00J2	CGI_10018490	Crassostrea gigas
EOG091F00J2	BGLTMP004486	Biomphalaria glabrata
EOG091F00J7	LotgiG108249	Lottia gigantea
EOG091F00J7	CGI_10007578	Crassostrea gigas
EOG091F00J7	BGLTMP006980	Biomphalaria glabrata
EOG091F00JC	LotgiG177462	Lottia gigantea
EOG091F00JC	CGI_10008210	Crassostrea gigas
EOG091F00JC	BGLTMP004382	Biomphalaria glabrata
EOG091F00JG	LotgiG209029	Lottia gigantea
EOG091F00JG	CGI_10008754	Crassostrea gigas
EOG091F00JG	BGLTMP012956	Biomphalaria glabrata
EOG091F00JJ	LotgiG230999	Lottia gigantea
EOG091F00JJ	CGI_10009222	Crassostrea gigas
EOG091F00JJ	BGLTMP013962	Biomphalaria glabrata
EOG091F00JM	LotgiG108108	Lottia gigantea
EOG091F00JM	CGI_10008895	Crassostrea gigas
EOG091F00JM	BGLTMP011606	Biomphalaria glabrata
EOG091F00JP	LotgiG200665	Lottia gigantea
EOG091F00JP	CGI_10010029	Crassostrea gigas
EOG091F00JP	BGLTMP012806	Biomphalaria glabrata
EOG091F00JR	LotgiG198443	Lottia gigantea
EOG091F00JR	CGI_10020630	Crassostrea gigas
EOG091F00JR	BGLTMP000429	Biomphalaria glabrata
EOG091F00JS	LotgiG131500	Lottia gigantea
EOG091F00JS	CGI_10023552	Crassostrea gigas
EOG091F00JS	BGLTMP005299	Biomphalaria glabrata
EOG091F00JT	LotgiG112524	Lottia gigantea
EOG091F00JT	CGI_10013398	Crassostrea gigas
EOG091F00JT	BGLTMP004041	Biomphalaria glabrata
EOG091F00JU	LotgiG121618	Lottia gigantea
EOG091F00JU	CGI_10022310	Crassostrea gigas
EOG091F00JU	BGLTMP001119	Biomphalaria glabrata
EOG091F00JW	LotgiG229439	Lottia gigantea
EOG091F00JW	CGI_10015639	Crassostrea gigas
EOG091F00JW	BGLTMP013180	Biomphalaria glabrata
EOG091F00JX	LotgiG239368	Lottia gigantea
EOG091F00JX	CGI_10005458	Crassostrea gigas
EOG091F00JX	BGLTMP004742	Biomphalaria glabrata
EOG091F00K1	LotgiG218210	Lottia gigantea
EOG091F00K1	CGI_10019329	Crassostrea gigas
EOG091F00K1	BGLTMP009876	Biomphalaria glabrata
EOG091F00K2	LotgiG170085	Lottia gigantea
EOG091F00K2	CGI_10003697	Crassostrea gigas
EOG091F00K2	BGLTMP012406	Biomphalaria glabrata
EOG091F00K3	LotgiG232539	Lottia gigantea
EOG091F00K3	CGI_10018434	Crassostrea gigas
EOG091F00K3	BGLTMP013824	Biomphalaria glabrata
EOG091F00K4	LotgiG111732	Lottia gigantea
EOG091F00K4	CGI_10011106	Crassostrea gigas
EOG091F00K4	BGLTMP007962	Biomphalaria glabrata
EOG091F00K6	LotgiG236127	Lottia gigantea
EOG091F00K6	CGI_10006872	Crassostrea gigas
EOG091F00K6	BGLTMP001473	Biomphalaria glabrata
EOG091F00K7	LotgiG196246	Lottia gigantea
EOG091F00K7	CGI_10024170	Crassostrea gigas
EOG091F00K7	BGLTMP006047	Biomphalaria glabrata
EOG091F00K8	LotgiG187643	Lottia gigantea
EOG091F00K8	CGI_10004940	Crassostrea gigas
EOG091F00K8	BGLTMP013986	Biomphalaria glabrata
EOG091F00K9	LotgiG216416	Lottia gigantea
EOG091F00K9	CGI_10015492	Crassostrea gigas
EOG091F00K9	BGLTMP007904	Biomphalaria glabrata
EOG091F00KA	LotgiG125797	Lottia gigantea
EOG091F00KA	CGI_10028289	Crassostrea gigas
EOG091F00KA	BGLTMP010173	Biomphalaria glabrata
EOG091F00KE	LotgiG71201	Lottia gigantea
EOG091F00KE	CGI_10023907	Crassostrea gigas
EOG091F00KE	BGLTMP006947	Biomphalaria glabrata
EOG091F00KH	LotgiG232969	Lottia gigantea
EOG091F00KH	CGI_10021944	Crassostrea gigas
EOG091F00KH	BGLTMP008274	Biomphalaria glabrata
EOG091F00KN	LotgiG227830	Lottia gigantea
EOG091F00KN	CGI_10025418	Crassostrea gigas
EOG091F00KN	BGLTMP006232	Biomphalaria glabrata
EOG091F00KO	LotgiG136673	Lottia gigantea
EOG091F00KO	CGI_10010150	Crassostrea gigas
EOG091F00KO	BGLTMP002796	Biomphalaria glabrata
EOG091F00KT	LotgiG199862	Lottia gigantea
EOG091F00KT	CGI_10017168	Crassostrea gigas
EOG091F00KT	BGLTMP005245	Biomphalaria glabrata
EOG091F00KW	LotgiG214375	Lottia gigantea
EOG091F00KW	CGI_10003744	Crassostrea gigas
EOG091F00KW	BGLTMP003087	Biomphalaria glabrata
EOG091F00KX	LotgiG197410	Lottia gigantea
EOG091F00KX	CGI_10028339	Crassostrea gigas
EOG091F00KX	BGLTMP000048	Biomphalaria glabrata
EOG091F00L1	LotgiG174264	Lottia gigantea
EOG091F00L1	CGI_10018465	Crassostrea gigas
EOG091F00L1	BGLTMP008333	Biomphalaria glabrata
EOG091F00L2	LotgiG238796	Lottia gigantea
EOG091F00L2	CGI_10013374	Crassostrea gigas
EOG091F00L2	BGLTMP013142	Biomphalaria glabrata
EOG091F00L3	LotgiG228755	Lottia gigantea
EOG091F00L3	CGI_10014046	Crassostrea gigas
EOG091F00L3	BGLTMP013057	Biomphalaria glabrata
EOG091F00L5	LotgiG223447	Lottia gigantea
EOG091F00L5	CGI_10022766	Crassostrea gigas
EOG091F00L5	BGLTMP014023	Biomphalaria glabrata
EOG091F00L6	LotgiG142246	Lottia gigantea
EOG091F00L6	CGI_10011943	Crassostrea gigas
EOG091F00L6	BGLTMP007108	Biomphalaria glabrata
EOG091F00L8	LotgiG187106	Lottia gigantea
EOG091F00L8	CGI_10010965	Crassostrea gigas
EOG091F00L8	BGLTMP002430	Biomphalaria glabrata
EOG091F00L9	LotgiG132462	Lottia gigantea
EOG091F00L9	CGI_10023361	Crassostrea gigas
EOG091F00L9	BGLTMP002551	Biomphalaria glabrata
EOG091F00LB	LotgiG211611	Lottia gigantea
EOG091F00LB	CGI_10008014	Crassostrea gigas
EOG091F00LB	BGLTMP004826	Biomphalaria glabrata
EOG091F00LC	LotgiG119755	Lottia gigantea
EOG091F00LC	CGI_10018499	Crassostrea gigas
EOG091F00LC	BGLTMP003071	Biomphalaria glabrata
EOG091F00LE	LotgiG132302	Lottia gigantea
EOG091F00LE	CGI_10007059	Crassostrea gigas
EOG091F00LE	BGLTMP005714	Biomphalaria glabrata
EOG091F00LG	LotgiG71215	Lottia gigantea
EOG091F00LG	CGI_10017994	Crassostrea gigas
EOG091F00LG	BGLTMP008239	Biomphalaria glabrata
EOG091F00LL	LotgiG228261	Lottia gigantea
EOG091F00LL	CGI_10011338	Crassostrea gigas
EOG091F00LL	BGLTMP010259	Biomphalaria glabrata
EOG091F00LR	LotgiG234130	Lottia gigantea
EOG091F00LR	CGI_10010706	Crassostrea gigas
EOG091F00LR	BGLTMP011389	Biomphalaria glabrata
EOG091F00LT	LotgiG209569	Lottia gigantea
EOG091F00LT	CGI_10008111	Crassostrea gigas
EOG091F00LT	BGLTMP005956	Biomphalaria glabrata
EOG091F00LW	LotgiG238523	Lottia gigantea
EOG091F00LW	CGI_10005907	Crassostrea gigas
EOG091F00LW	BGLTMP003242	Biomphalaria glabrata
EOG091F00M2	LotgiG223857	Lottia gigantea
EOG091F00M2	CGI_10009841	Crassostrea gigas
EOG091F00M2	BGLTMP000062	Biomphalaria glabrata
EOG091F00M8	LotgiG166491	Lottia gigantea
EOG091F00M8	CGI_10009931	Crassostrea gigas
EOG091F00M8	BGLTMP003179	Biomphalaria glabrata
EOG091F00M9	LotgiG168891	Lottia gigantea
EOG091F00M9	CGI_10028175	Crassostrea gigas
EOG091F00M9	BGLTMP000619	Biomphalaria glabrata
EOG091F00MC	LotgiG189601	Lottia gigantea
EOG091F00MC	CGI_10014979	Crassostrea gigas
EOG091F00MC	BGLTMP002965	Biomphalaria glabrata
EOG091F00ME	LotgiG136010	Lottia gigantea
EOG091F00ME	CGI_10023676	Crassostrea gigas
EOG091F00ME	BGLTMP011463	Biomphalaria glabrata
EOG091F00MI	LotgiG187839	Lottia gigantea
EOG091F00MI	CGI_10005185	Crassostrea gigas
EOG091F00MI	BGLTMP010514	Biomphalaria glabrata
EOG091F00ML	LotgiG214878	Lottia gigantea
EOG091F00ML	CGI_10025706	Crassostrea gigas
EOG091F00ML	BGLTMP007807	Biomphalaria glabrata
EOG091F00MN	LotgiG193725	Lottia gigantea
EOG091F00MN	CGI_10013515	Crassostrea gigas
EOG091F00MN	BGLTMP013274	Biomphalaria glabrata
EOG091F00MS	LotgiG172613	Lottia gigantea
EOG091F00MS	CGI_10011025	Crassostrea gigas
EOG091F00MS	BGLTMP007233	Biomphalaria glabrata
EOG091F00MT	LotgiG108770	Lottia gigantea
EOG091F00MT	CGI_10019620	Crassostrea gigas
EOG091F00MT	BGLTMP005400	Biomphalaria glabrata
EOG091F00MW	LotgiG108551	Lottia gigantea
EOG091F00MW	CGI_10004574	Crassostrea gigas
EOG091F00MW	BGLTMP005256	Biomphalaria glabrata
EOG091F00MY	LotgiG196341	Lottia gigantea
EOG091F00MY	CGI_10012749	Crassostrea gigas
EOG091F00MY	BGLTMP001374	Biomphalaria glabrata
EOG091F00MZ	LotgiG223730	Lottia gigantea
EOG091F00MZ	CGI_10013006	Crassostrea gigas
EOG091F00MZ	BGLTMP004813	Biomphalaria glabrata
EOG091F00N3	LotgiG115648	Lottia gigantea
EOG091F00N3	CGI_10020853	Crassostrea gigas
EOG091F00N3	BGLTMP002905	Biomphalaria glabrata
EOG091F00N6	LotgiG196563	Lottia gigantea
EOG091F00N6	CGI_10013088	Crassostrea gigas
EOG091F00N6	BGLTMP012253	Biomphalaria glabrata
EOG091F00N7	LotgiG220515	Lottia gigantea
EOG091F00N7	CGI_10011521	Crassostrea gigas
EOG091F00N7	BGLTMP006898	Biomphalaria glabrata
EOG091F00NA	LotgiG200654	Lottia gigantea
EOG091F00NA	CGI_10023111	Crassostrea gigas
EOG091F00NA	BGLTMP004317	Biomphalaria glabrata
EOG091F00NB	LotgiG124414	Lottia gigantea
EOG091F00NB	CGI_10008541	Crassostrea gigas
EOG091F00NB	BGLTMP000359	Biomphalaria glabrata
EOG091F00NC	LotgiG206617	Lottia gigantea
EOG091F00NC	CGI_10024501	Crassostrea gigas
EOG091F00NC	BGLTMP007312	Biomphalaria glabrata
EOG091F00ND	LotgiG137450	Lottia gigantea
EOG091F00ND	CGI_10019686	Crassostrea gigas
EOG091F00ND	BGLTMP008482	Biomphalaria glabrata
EOG091F00NF	LotgiG52457	Lottia gigantea
EOG091F00NF	CGI_10012095	Crassostrea gigas
EOG091F00NF	BGLTMP000402	Biomphalaria glabrata
EOG091F00NH	LotgiG221859	Lottia gigantea
EOG091F00NH	CGI_10020641	Crassostrea gigas
EOG091F00NH	BGLTMP007222	Biomphalaria glabrata
EOG091F00NJ	LotgiG141691	Lottia gigantea
EOG091F00NJ	CGI_10021472	Crassostrea gigas
EOG091F00NJ	BGLTMP007782	Biomphalaria glabrata
EOG091F00NN	LotgiG116228	Lottia gigantea
EOG091F00NN	CGI_10018049	Crassostrea gigas
EOG091F00NN	BGLTMP001293	Biomphalaria glabrata
EOG091F00NP	LotgiG133686	Lottia gigantea
EOG091F00NP	CGI_10006569	Crassostrea gigas
EOG091F00NP	BGLTMP004850	Biomphalaria glabrata
EOG091F00NQ	LotgiG179235	Lottia gigantea
EOG091F00NQ	CGI_10022035	Crassostrea gigas
EOG091F00NQ	BGLTMP001162	Biomphalaria glabrata
EOG091F00NS	LotgiG123266	Lottia gigantea
EOG091F00NS	CGI_10019072	Crassostrea gigas
EOG091F00NS	BGLTMP007187	Biomphalaria glabrata
EOG091F00NU	LotgiG201648	Lottia gigantea
EOG091F00NU	CGI_10023813	Crassostrea gigas
EOG091F00NU	BGLTMP003497	Biomphalaria glabrata
EOG091F00NV	LotgiG163615	Lottia gigantea
EOG091F00NV	CGI_10022961	Crassostrea gigas
EOG091F00NV	BGLTMP010092	Biomphalaria glabrata
EOG091F00NX	LotgiG230249	Lottia gigantea
EOG091F00NX	CGI_10021675	Crassostrea gigas
EOG091F00NX	BGLTMP006422	Biomphalaria glabrata
EOG091F00NZ	LotgiG138707	Lottia gigantea
EOG091F00NZ	CGI_10010712	Crassostrea gigas
EOG091F00NZ	BGLTMP002817	Biomphalaria glabrata
EOG091F00O0	LotgiG223114	Lottia gigantea
EOG091F00O0	CGI_10003395	Crassostrea gigas
EOG091F00O0	BGLTMP006758	Biomphalaria glabrata
EOG091F00O1	LotgiG115378	Lottia gigantea
EOG091F00O1	CGI_10011691	Crassostrea gigas
EOG091F00O1	BGLTMP002645	Biomphalaria glabrata
EOG091F00O2	LotgiG116541	Lottia gigantea
EOG091F00O2	CGI_10004811	Crassostrea gigas
EOG091F00O2	BGLTMP000358	Biomphalaria glabrata
EOG091F00O4	LotgiG134377	Lottia gigantea
EOG091F00O4	CGI_10011431	Crassostrea gigas
EOG091F00O4	BGLTMP000482	Biomphalaria glabrata
EOG091F00O5	LotgiG225469	Lottia gigantea
EOG091F00O5	CGI_10012718	Crassostrea gigas
EOG091F00O5	BGLTMP007273	Biomphalaria glabrata
EOG091F00O6	LotgiG166379	Lottia gigantea
EOG091F00O6	CGI_10019920	Crassostrea gigas
EOG091F00O6	BGLTMP005311	Biomphalaria glabrata
EOG091F00O9	LotgiG235866	Lottia gigantea
EOG091F00O9	CGI_10019733	Crassostrea gigas
EOG091F00O9	BGLTMP003670	Biomphalaria glabrata
EOG091F00OA	LotgiG168706	Lottia gigantea
EOG091F00OA	CGI_10011810	Crassostrea gigas
EOG091F00OA	BGLTMP003195	Biomphalaria glabrata
EOG091F00OB	LotgiG239085	Lottia gigantea
EOG091F00OB	CGI_10011801	Crassostrea gigas
EOG091F00OB	BGLTMP004150	Biomphalaria glabrata
EOG091F00OC	LotgiG103228	Lottia gigantea
EOG091F00OC	CGI_10027882	Crassostrea gigas
EOG091F00OC	BGLTMP009525	Biomphalaria glabrata
EOG091F00OF	LotgiG206663	Lottia gigantea
EOG091F00OF	CGI_10009040	Crassostrea gigas
EOG091F00OF	BGLTMP004349	Biomphalaria glabrata
EOG091F00OJ	LotgiG231565	Lottia gigantea
EOG091F00OJ	CGI_10004395	Crassostrea gigas
EOG091F00OJ	BGLTMP011238	Biomphalaria glabrata
EOG091F00ON	LotgiG124076	Lottia gigantea
EOG091F00ON	CGI_10026186	Crassostrea gigas
EOG091F00ON	BGLTMP002843	Biomphalaria glabrata
EOG091F00OP	LotgiG227892	Lottia gigantea
EOG091F00OP	CGI_10027967	Crassostrea gigas
EOG091F00OP	BGLTMP002330	Biomphalaria glabrata
EOG091F00OQ	LotgiG222671	Lottia gigantea
EOG091F00OQ	CGI_10010622	Crassostrea gigas
EOG091F00OQ	BGLTMP009950	Biomphalaria glabrata
EOG091F00OT	LotgiG190538	Lottia gigantea
EOG091F00OT	CGI_10025835	Crassostrea gigas
EOG091F00OT	BGLTMP006747	Biomphalaria glabrata
EOG091F00OU	LotgiG210168	Lottia gigantea
EOG091F00OU	CGI_10028781	Crassostrea gigas
EOG091F00OU	BGLTMP006210	Biomphalaria glabrata
EOG091F00OX	LotgiG186398	Lottia gigantea
EOG091F00OX	CGI_10005215	Crassostrea gigas
EOG091F00OX	BGLTMP012142	Biomphalaria glabrata
EOG091F00P1	LotgiG143268	Lottia gigantea
EOG091F00P1	CGI_10011666	Crassostrea gigas
EOG091F00P1	BGLTMP000150	Biomphalaria glabrata
EOG091F00P2	LotgiG150024	Lottia gigantea
EOG091F00P2	CGI_10015118	Crassostrea gigas
EOG091F00P2	BGLTMP007018	Biomphalaria glabrata
EOG091F00P3	LotgiG239568	Lottia gigantea
EOG091F00P3	CGI_10019932	Crassostrea gigas
EOG091F00P3	BGLTMP007958	Biomphalaria glabrata
EOG091F00P4	LotgiG218813	Lottia gigantea
EOG091F00P4	CGI_10021530	Crassostrea gigas
EOG091F00P4	BGLTMP000055	Biomphalaria glabrata
EOG091F00P5	LotgiG237567	Lottia gigantea
EOG091F00P5	CGI_10024309	Crassostrea gigas
EOG091F00P5	BGLTMP006242	Biomphalaria glabrata
EOG091F00P6	LotgiG110046	Lottia gigantea
EOG091F00P6	CGI_10026784	Crassostrea gigas
EOG091F00P6	BGLTMP001955	Biomphalaria glabrata
EOG091F00PB	LotgiG202629	Lottia gigantea
EOG091F00PB	CGI_10014503	Crassostrea gigas
EOG091F00PB	BGLTMP004922	Biomphalaria glabrata
EOG091F00PC	LotgiG205955	Lottia gigantea
EOG091F00PC	CGI_10013649	Crassostrea gigas
EOG091F00PC	BGLTMP008446	Biomphalaria glabrata
EOG091F00PE	LotgiG222053	Lottia gigantea
EOG091F00PE	CGI_10023744	Crassostrea gigas
EOG091F00PE	BGLTMP000584	Biomphalaria glabrata
EOG091F00PJ	LotgiG91728	Lottia gigantea
EOG091F00PJ	CGI_10021424	Crassostrea gigas
EOG091F00PJ	BGLTMP002649	Biomphalaria glabrata
EOG091F00PM	LotgiG222757	Lottia gigantea
EOG091F00PM	CGI_10027129	Crassostrea gigas
EOG091F00PM	BGLTMP013715	Biomphalaria glabrata
EOG091F00PO	LotgiG209547	Lottia gigantea
EOG091F00PO	CGI_10013776	Crassostrea gigas
EOG091F00PO	BGLTMP009291	Biomphalaria glabrata
EOG091F00PP	LotgiG133605	Lottia gigantea
EOG091F00PP	CGI_10024982	Crassostrea gigas
EOG091F00PP	BGLTMP001058	Biomphalaria glabrata
EOG091F00PS	LotgiG168977	Lottia gigantea
EOG091F00PS	CGI_10003603	Crassostrea gigas
EOG091F00PS	BGLTMP002001	Biomphalaria glabrata
EOG091F00PU	LotgiG127402	Lottia gigantea
EOG091F00PU	CGI_10022034	Crassostrea gigas
EOG091F00PU	BGLTMP001163	Biomphalaria glabrata
EOG091F00PV	LotgiG196647	Lottia gigantea
EOG091F00PV	CGI_10005813	Crassostrea gigas
EOG091F00PV	BGLTMP006560	Biomphalaria glabrata
EOG091F00PY	LotgiG185412	Lottia gigantea
EOG091F00PY	CGI_10025807	Crassostrea gigas
EOG091F00PY	BGLTMP013927	Biomphalaria glabrata
EOG091F00Q2	LotgiG225956	Lottia gigantea
EOG091F00Q2	CGI_10028509	Crassostrea gigas
EOG091F00Q2	BGLTMP012381	Biomphalaria glabrata
EOG091F00Q8	LotgiG221309	Lottia gigantea
EOG091F00Q8	CGI_10010148	Crassostrea gigas
EOG091F00Q8	BGLTMP013496	Biomphalaria glabrata
EOG091F00QA	LotgiG199820	Lottia gigantea
EOG091F00QA	CGI_10017263	Crassostrea gigas
EOG091F00QA	BGLTMP005209	Biomphalaria glabrata
EOG091F00QE	LotgiG209369	Lottia gigantea
EOG091F00QE	CGI_10021529	Crassostrea gigas
EOG091F00QE	BGLTMP000036	Biomphalaria glabrata
EOG091F00QK	LotgiG231798	Lottia gigantea
EOG091F00QK	CGI_10005252	Crassostrea gigas
EOG091F00QK	BGLTMP010283	Biomphalaria glabrata
EOG091F00QM	LotgiG192697	Lottia gigantea
EOG091F00QM	CGI_10026023	Crassostrea gigas
EOG091F00QM	BGLTMP008806	Biomphalaria glabrata
EOG091F00QQ	LotgiG91879	Lottia gigantea
EOG091F00QQ	CGI_10012198	Crassostrea gigas
EOG091F00QQ	BGLTMP012538	Biomphalaria glabrata
EOG091F00QR	LotgiG229906	Lottia gigantea
EOG091F00QR	CGI_10010267	Crassostrea gigas
EOG091F00QR	BGLTMP005504	Biomphalaria glabrata
EOG091F00QT	LotgiG115944	Lottia gigantea
EOG091F00QT	CGI_10024369	Crassostrea gigas
EOG091F00QT	BGLTMP006460	Biomphalaria glabrata
EOG091F00QW	LotgiG194671	Lottia gigantea
EOG091F00QW	CGI_10016140	Crassostrea gigas
EOG091F00QW	BGLTMP001159	Biomphalaria glabrata
EOG091F00R0	LotgiG161371	Lottia gigantea
EOG091F00R0	CGI_10011809	Crassostrea gigas
EOG091F00R0	BGLTMP006014	Biomphalaria glabrata
EOG091F00R6	LotgiG189289	Lottia gigantea
EOG091F00R6	CGI_10025837	Crassostrea gigas
EOG091F00R6	BGLTMP008194	Biomphalaria glabrata
EOG091F00RD	LotgiG211219	Lottia gigantea
EOG091F00RD	CGI_10025911	Crassostrea gigas
EOG091F00RD	BGLTMP001424	Biomphalaria glabrata
EOG091F00RG	LotgiG221777	Lottia gigantea
EOG091F00RG	CGI_10008815	Crassostrea gigas
EOG091F00RG	BGLTMP009716	Biomphalaria glabrata
EOG091F00RH	LotgiG224017	Lottia gigantea
EOG091F00RH	CGI_10011979	Crassostrea gigas
EOG091F00RH	BGLTMP000989	Biomphalaria glabrata
EOG091F00RK	LotgiG179045	Lottia gigantea
EOG091F00RK	CGI_10027824	Crassostrea gigas
EOG091F00RK	BGLTMP010808	Biomphalaria glabrata
EOG091F00RL	LotgiG133119	Lottia gigantea
EOG091F00RL	CGI_10027843	Crassostrea gigas
EOG091F00RL	BGLTMP008566	Biomphalaria glabrata
EOG091F00RQ	LotgiG117861	Lottia gigantea
EOG091F00RQ	CGI_10012885	Crassostrea gigas
EOG091F00RQ	BGLTMP008710	Biomphalaria glabrata
EOG091F00RU	LotgiG81378	Lottia gigantea
EOG091F00RU	CGI_10004760	Crassostrea gigas
EOG091F00RU	BGLTMP009841	Biomphalaria glabrata
EOG091F00RV	LotgiG131793	Lottia gigantea
EOG091F00RV	CGI_10024640	Crassostrea gigas
EOG091F00RV	BGLTMP008449	Biomphalaria glabrata
EOG091F00RZ	LotgiG213954	Lottia gigantea
EOG091F00RZ	CGI_10013567	Crassostrea gigas
EOG091F00RZ	BGLTMP007812	Biomphalaria glabrata
EOG091F00S0	LotgiG238545	Lottia gigantea
EOG091F00S0	CGI_10013447	Crassostrea gigas
EOG091F00S0	BGLTMP004867	Biomphalaria glabrata
EOG091F00S1	LotgiG117631	Lottia gigantea
EOG091F00S1	CGI_10023921	Crassostrea gigas
EOG091F00S1	BGLTMP010615	Biomphalaria glabrata
EOG091F00S6	LotgiG106669	Lottia gigantea
EOG091F00S6	CGI_10016498	Crassostrea gigas
EOG091F00S6	BGLTMP000126	Biomphalaria glabrata
EOG091F00SC	LotgiG116980	Lottia gigantea
EOG091F00SC	CGI_10017402	Crassostrea gigas
EOG091F00SC	BGLTMP001899	Biomphalaria glabrata
EOG091F00SG	LotgiG237817	Lottia gigantea
EOG091F00SG	CGI_10024112	Crassostrea gigas
EOG091F00SG	BGLTMP003769	Biomphalaria glabrata
EOG091F00SH	LotgiG111776	Lottia gigantea
EOG091F00SH	CGI_10017343	Crassostrea gigas
EOG091F00SH	BGLTMP000208	Biomphalaria glabrata
EOG091F00SK	LotgiG51941	Lottia gigantea
EOG091F00SK	CGI_10009341	Crassostrea gigas
EOG091F00SK	BGLTMP006091	Biomphalaria glabrata
EOG091F00SM	LotgiG223436	Lottia gigantea
EOG091F00SM	CGI_10025128	Crassostrea gigas
EOG091F00SM	BGLTMP007026	Biomphalaria glabrata
EOG091F00SN	LotgiG217098	Lottia gigantea
EOG091F00SN	CGI_10005314	Crassostrea gigas
EOG091F00SN	BGLTMP008661	Biomphalaria glabrata
EOG091F00SO	LotgiG204295	Lottia gigantea
EOG091F00SO	CGI_10008606	Crassostrea gigas
EOG091F00SO	BGLTMP007481	Biomphalaria glabrata
EOG091F00SQ	LotgiG168866	Lottia gigantea
EOG091F00SQ	CGI_10014677	Crassostrea gigas
EOG091F00SQ	BGLTMP000916	Biomphalaria glabrata
EOG091F00SR	LotgiG177715	Lottia gigantea
EOG091F00SR	CGI_10018790	Crassostrea gigas
EOG091F00SR	BGLTMP001304	Biomphalaria glabrata
EOG091F00SU	LotgiG215812	Lottia gigantea
EOG091F00SU	CGI_10022561	Crassostrea gigas
EOG091F00SU	BGLTMP012477	Biomphalaria glabrata
EOG091F00SY	LotgiG121966	Lottia gigantea
EOG091F00SY	CGI_10027394	Crassostrea gigas
EOG091F00SY	BGLTMP010170	Biomphalaria glabrata
EOG091F00T0	LotgiG126656	Lottia gigantea
EOG091F00T0	CGI_10009827	Crassostrea gigas
EOG091F00T0	BGLTMP006550	Biomphalaria glabrata
EOG091F00T1	LotgiG205565	Lottia gigantea
EOG091F00T1	CGI_10026426	Crassostrea gigas
EOG091F00T1	BGLTMP007120	Biomphalaria glabrata
EOG091F00T2	LotgiG196756	Lottia gigantea
EOG091F00T2	CGI_10023347	Crassostrea gigas
EOG091F00T2	BGLTMP000306	Biomphalaria glabrata
EOG091F00T5	LotgiG139346	Lottia gigantea
EOG091F00T5	CGI_10010728	Crassostrea gigas
EOG091F00T5	BGLTMP008181	Biomphalaria glabrata
EOG091F00T6	LotgiG237408	Lottia gigantea
EOG091F00T6	CGI_10011081	Crassostrea gigas
EOG091F00T6	BGLTMP013011	Biomphalaria glabrata
EOG091F00TF	LotgiG201878	Lottia gigantea
EOG091F00TF	CGI_10013347	Crassostrea gigas
EOG091F00TF	BGLTMP003362	Biomphalaria glabrata
EOG091F00TH	LotgiG214928	Lottia gigantea
EOG091F00TH	CGI_10017362	Crassostrea gigas
EOG091F00TH	BGLTMP010670	Biomphalaria glabrata
EOG091F00TJ	LotgiG110527	Lottia gigantea
EOG091F00TJ	CGI_10024995	Crassostrea gigas
EOG091F00TJ	BGLTMP012110	Biomphalaria glabrata
EOG091F00TK	LotgiG217498	Lottia gigantea
EOG091F00TK	CGI_10011234	Crassostrea gigas
EOG091F00TK	BGLTMP004045	Biomphalaria glabrata
EOG091F00TN	LotgiG177433	Lottia gigantea
EOG091F00TN	CGI_10024813	Crassostrea gigas
EOG091F00TN	BGLTMP001746	Biomphalaria glabrata
EOG091F00TP	LotgiG214760	Lottia gigantea
EOG091F00TP	CGI_10016736	Crassostrea gigas
EOG091F00TP	BGLTMP004323	Biomphalaria glabrata
EOG091F00TQ	LotgiG215534	Lottia gigantea
EOG091F00TQ	CGI_10001786	Crassostrea gigas
EOG091F00TQ	BGLTMP004474	Biomphalaria glabrata
EOG091F00TR	LotgiG210058	Lottia gigantea
EOG091F00TR	CGI_10026913	Crassostrea gigas
EOG091F00TR	BGLTMP011070	Biomphalaria glabrata
EOG091F00TS	LotgiG72085	Lottia gigantea
EOG091F00TS	CGI_10006763	Crassostrea gigas
EOG091F00TS	BGLTMP001873	Biomphalaria glabrata
EOG091F00TT	LotgiG112613	Lottia gigantea
EOG091F00TT	CGI_10015523	Crassostrea gigas
EOG091F00TT	BGLTMP012234	Biomphalaria glabrata
EOG091F00U0	LotgiG183140	Lottia gigantea
EOG091F00U0	CGI_10028786	Crassostrea gigas
EOG091F00U0	BGLTMP007689	Biomphalaria glabrata
EOG091F00U4	LotgiG163718	Lottia gigantea
EOG091F00U4	CGI_10025645	Crassostrea gigas
EOG091F00U4	BGLTMP013197	Biomphalaria glabrata
EOG091F00U6	LotgiG220364	Lottia gigantea
EOG091F00U6	CGI_10017188	Crassostrea gigas
EOG091F00U6	BGLTMP003459	Biomphalaria glabrata
EOG091F00UA	LotgiG153167	Lottia gigantea
EOG091F00UA	CGI_10027759	Crassostrea gigas
EOG091F00UA	BGLTMP003603	Biomphalaria glabrata
EOG091F00UC	LotgiG124977	Lottia gigantea
EOG091F00UC	CGI_10021731	Crassostrea gigas
EOG091F00UC	BGLTMP003820	Biomphalaria glabrata
EOG091F00UF	LotgiG213295	Lottia gigantea
EOG091F00UF	CGI_10007449	Crassostrea gigas
EOG091F00UF	BGLTMP013961	Biomphalaria glabrata
EOG091F00UI	LotgiG205996	Lottia gigantea
EOG091F00UI	CGI_10006416	Crassostrea gigas
EOG091F00UI	BGLTMP002466	Biomphalaria glabrata
EOG091F00UJ	LotgiG110816	Lottia gigantea
EOG091F00UJ	CGI_10006522	Crassostrea gigas
EOG091F00UJ	BGLTMP005615	Biomphalaria glabrata
EOG091F00UL	LotgiG136727	Lottia gigantea
EOG091F00UL	CGI_10009167	Crassostrea gigas
EOG091F00UL	BGLTMP009201	Biomphalaria glabrata
EOG091F00UR	LotgiG144386	Lottia gigantea
EOG091F00UR	CGI_10018346	Crassostrea gigas
EOG091F00UR	BGLTMP009911	Biomphalaria glabrata
EOG091F00UU	LotgiG102525	Lottia gigantea
EOG091F00UU	CGI_10019270	Crassostrea gigas
EOG091F00UU	BGLTMP009208	Biomphalaria glabrata
EOG091F00UV	LotgiG117728	Lottia gigantea
EOG091F00UV	CGI_10001604	Crassostrea gigas
EOG091F00UV	BGLTMP010213	Biomphalaria glabrata
EOG091F00V0	LotgiG150160	Lottia gigantea
EOG091F00V0	CGI_10026515	Crassostrea gigas
EOG091F00V0	BGLTMP001785	Biomphalaria glabrata
EOG091F00V1	LotgiG112349	Lottia gigantea
EOG091F00V1	CGI_10023439	Crassostrea gigas
EOG091F00V1	BGLTMP003325	Biomphalaria glabrata
EOG091F00V3	LotgiG206005	Lottia gigantea
EOG091F00V3	CGI_10005033	Crassostrea gigas
EOG091F00V3	BGLTMP003066	Biomphalaria glabrata
EOG091F00V5	LotgiG92273	Lottia gigantea
EOG091F00V5	CGI_10015072	Crassostrea gigas
EOG091F00V5	BGLTMP013493	Biomphalaria glabrata
EOG091F00V8	LotgiG197242	Lottia gigantea
EOG091F00V8	CGI_10015357	Crassostrea gigas
EOG091F00V8	BGLTMP012013	Biomphalaria glabrata
EOG091F00VB	LotgiG201560	Lottia gigantea
EOG091F00VB	CGI_10027165	Crassostrea gigas
EOG091F00VB	BGLTMP003804	Biomphalaria glabrata
EOG091F00VC	LotgiG138092	Lottia gigantea
EOG091F00VC	CGI_10015104	Crassostrea gigas
EOG091F00VC	BGLTMP009085	Biomphalaria glabrata
EOG091F00VD	LotgiG174735	Lottia gigantea
EOG091F00VD	CGI_10003376	Crassostrea gigas
EOG091F00VD	BGLTMP007863	Biomphalaria glabrata
EOG091F00VE	LotgiG61963	Lottia gigantea
EOG091F00VE	CGI_10025169	Crassostrea gigas
EOG091F00VE	BGLTMP000085	Biomphalaria glabrata
EOG091F00VF	LotgiG169498	Lottia gigantea
EOG091F00VF	CGI_10007711	Crassostrea gigas
EOG091F00VF	BGLTMP008200	Biomphalaria glabrata
EOG091F00VH	LotgiG191583	Lottia gigantea
EOG091F00VH	CGI_10018645	Crassostrea gigas
EOG091F00VH	BGLTMP003157	Biomphalaria glabrata
EOG091F00VI	LotgiG189106	Lottia gigantea
EOG091F00VI	CGI_10002375	Crassostrea gigas
EOG091F00VI	BGLTMP012270	Biomphalaria glabrata
EOG091F00VJ	LotgiG105202	Lottia gigantea
EOG091F00VJ	CGI_10018712	Crassostrea gigas
EOG091F00VJ	BGLTMP000499	Biomphalaria glabrata
EOG091F00VL	LotgiG233250	Lottia gigantea
EOG091F00VL	CGI_10019064	Crassostrea gigas
EOG091F00VL	BGLTMP001408	Biomphalaria glabrata
EOG091F00VN	LotgiG213568	Lottia gigantea
EOG091F00VN	CGI_10018336	Crassostrea gigas
EOG091F00VN	BGLTMP010411	Biomphalaria glabrata
EOG091F00VT	LotgiG230599	Lottia gigantea
EOG091F00VT	CGI_10025432	Crassostrea gigas
EOG091F00VT	BGLTMP002232	Biomphalaria glabrata
EOG091F00VZ	LotgiG239271	Lottia gigantea
EOG091F00VZ	CGI_10012474	Crassostrea gigas
EOG091F00VZ	BGLTMP001217	Biomphalaria glabrata
EOG091F00W0	LotgiG211744	Lottia gigantea
EOG091F00W0	CGI_10005457	Crassostrea gigas
EOG091F00W0	BGLTMP004827	Biomphalaria glabrata
EOG091F00W4	LotgiG199269	Lottia gigantea
EOG091F00W4	CGI_10009313	Crassostrea gigas
EOG091F00W4	BGLTMP002604	Biomphalaria glabrata
EOG091F00W8	LotgiG231795	Lottia gigantea
EOG091F00W8	CGI_10008002	Crassostrea gigas
EOG091F00W8	BGLTMP006760	Biomphalaria glabrata
EOG091F00WC	LotgiG181288	Lottia gigantea
EOG091F00WC	CGI_10024838	Crassostrea gigas
EOG091F00WC	BGLTMP002244	Biomphalaria glabrata
EOG091F00WE	LotgiG224130	Lottia gigantea
EOG091F00WE	CGI_10005913	Crassostrea gigas
EOG091F00WE	BGLTMP008543	Biomphalaria glabrata
EOG091F00WG	LotgiG113814	Lottia gigantea
EOG091F00WG	CGI_10027679	Crassostrea gigas
EOG091F00WG	BGLTMP010622	Biomphalaria glabrata
EOG091F00WK	LotgiG141957	Lottia gigantea
EOG091F00WK	CGI_10018969	Crassostrea gigas
EOG091F00WK	BGLTMP012530	Biomphalaria glabrata
EOG091F00WM	LotgiG128403	Lottia gigantea
EOG091F00WM	CGI_10028468	Crassostrea gigas
EOG091F00WM	BGLTMP010490	Biomphalaria glabrata
EOG091F00WQ	LotgiG213427	Lottia gigantea
EOG091F00WQ	CGI_10004096	Crassostrea gigas
EOG091F00WQ	BGLTMP011344	Biomphalaria glabrata
EOG091F00WS	LotgiG161287	Lottia gigantea
EOG091F00WS	CGI_10003285	Crassostrea gigas
EOG091F00WS	BGLTMP000736	Biomphalaria glabrata
EOG091F00WU	LotgiG205544	Lottia gigantea
EOG091F00WU	CGI_10009211	Crassostrea gigas
EOG091F00WU	BGLTMP007959	Biomphalaria glabrata
EOG091F00WV	LotgiG208936	Lottia gigantea
EOG091F00WV	CGI_10015190	Crassostrea gigas
EOG091F00WV	BGLTMP000626	Biomphalaria glabrata
EOG091F00WZ	LotgiG233068	Lottia gigantea
EOG091F00WZ	CGI_10025940	Crassostrea gigas
EOG091F00WZ	BGLTMP007176	Biomphalaria glabrata
EOG091F00X3	LotgiG119832	Lottia gigantea
EOG091F00X3	CGI_10007479	Crassostrea gigas
EOG091F00X3	BGLTMP011576	Biomphalaria glabrata
EOG091F00X6	LotgiG236225	Lottia gigantea
EOG091F00X6	CGI_10015539	Crassostrea gigas
EOG091F00X6	BGLTMP012226	Biomphalaria glabrata
EOG091F00X9	LotgiG52553	Lottia gigantea
EOG091F00X9	CGI_10025673	Crassostrea gigas
EOG091F00X9	BGLTMP001918	Biomphalaria glabrata
EOG091F00XA	LotgiG159505	Lottia gigantea
EOG091F00XA	CGI_10018383	Crassostrea gigas
EOG091F00XA	BGLTMP010511	Biomphalaria glabrata
EOG091F00XC	LotgiG215757	Lottia gigantea
EOG091F00XC	CGI_10010244	Crassostrea gigas
EOG091F00XC	BGLTMP000994	Biomphalaria glabrata
EOG091F00XD	LotgiG167477	Lottia gigantea
EOG091F00XD	CGI_10016399	Crassostrea gigas
EOG091F00XD	BGLTMP003586	Biomphalaria glabrata
EOG091F00XF	LotgiG104705	Lottia gigantea
EOG091F00XF	CGI_10006557	Crassostrea gigas
EOG091F00XF	BGLTMP000590	Biomphalaria glabrata
EOG091F00XH	LotgiG181363	Lottia gigantea
EOG091F00XH	CGI_10009055	Crassostrea gigas
EOG091F00XH	BGLTMP011486	Biomphalaria glabrata
EOG091F00XI	LotgiG193923	Lottia gigantea
EOG091F00XI	CGI_10019489	Crassostrea gigas
EOG091F00XI	BGLTMP007911	Biomphalaria glabrata
EOG091F00XJ	LotgiG207546	Lottia gigantea
EOG091F00XJ	CGI_10024258	Crassostrea gigas
EOG091F00XJ	BGLTMP001887	Biomphalaria glabrata
EOG091F00XK	LotgiG105585	Lottia gigantea
EOG091F00XK	CGI_10023381	Crassostrea gigas
EOG091F00XK	BGLTMP000421	Biomphalaria glabrata
EOG091F00XL	LotgiG115298	Lottia gigantea
EOG091F00XL	CGI_10024907	Crassostrea gigas
EOG091F00XL	BGLTMP005563	Biomphalaria glabrata
EOG091F00XN	LotgiG138828	Lottia gigantea
EOG091F00XN	CGI_10016870	Crassostrea gigas
EOG091F00XN	BGLTMP007130	Biomphalaria glabrata
EOG091F00XP	LotgiG207611	Lottia gigantea
EOG091F00XP	CGI_10005385	Crassostrea gigas
EOG091F00XP	BGLTMP002057	Biomphalaria glabrata
EOG091F00XS	LotgiG232224	Lottia gigantea
EOG091F00XS	CGI_10022697	Crassostrea gigas
EOG091F00XS	BGLTMP011685	Biomphalaria glabrata
EOG091F00XU	LotgiG178117	Lottia gigantea
EOG091F00XU	CGI_10018487	Crassostrea gigas
EOG091F00XU	BGLTMP013146	Biomphalaria glabrata
EOG091F00XX	LotgiG219908	Lottia gigantea
EOG091F00XX	CGI_10015257	Crassostrea gigas
EOG091F00XX	BGLTMP002840	Biomphalaria glabrata
EOG091F00Y2	LotgiG180212	Lottia gigantea
EOG091F00Y2	CGI_10010713	Crassostrea gigas
EOG091F00Y2	BGLTMP005602	Biomphalaria glabrata
EOG091F00Y3	LotgiG225788	Lottia gigantea
EOG091F00Y3	CGI_10023990	Crassostrea gigas
EOG091F00Y3	BGLTMP008960	Biomphalaria glabrata
EOG091F00Y4	LotgiG219173	Lottia gigantea
EOG091F00Y4	CGI_10014929	Crassostrea gigas
EOG091F00Y4	BGLTMP009672	Biomphalaria glabrata
EOG091F00Y7	LotgiG129928	Lottia gigantea
EOG091F00Y7	CGI_10022984	Crassostrea gigas
EOG091F00Y7	BGLTMP004104	Biomphalaria glabrata
EOG091F00YB	LotgiG228774	Lottia gigantea
EOG091F00YB	CGI_10028133	Crassostrea gigas
EOG091F00YB	BGLTMP000349	Biomphalaria glabrata
EOG091F00YJ	LotgiG115105	Lottia gigantea
EOG091F00YJ	CGI_10008402	Crassostrea gigas
EOG091F00YJ	BGLTMP007535	Biomphalaria glabrata
EOG091F00YL	LotgiG142853	Lottia gigantea
EOG091F00YL	CGI_10025634	Crassostrea gigas
EOG091F00YL	BGLTMP012816	Biomphalaria glabrata
EOG091F00YM	LotgiG111681	Lottia gigantea
EOG091F00YM	CGI_10026622	Crassostrea gigas
EOG091F00YM	BGLTMP010469	Biomphalaria glabrata
EOG091F00YN	LotgiG227518	Lottia gigantea
EOG091F00YN	CGI_10023069	Crassostrea gigas
EOG091F00YN	BGLTMP009434	Biomphalaria glabrata
EOG091F00YV	LotgiG225098	Lottia gigantea
EOG091F00YV	CGI_10004131	Crassostrea gigas
EOG091F00YV	BGLTMP003141	Biomphalaria glabrata
EOG091F00YW	LotgiG124780	Lottia gigantea
EOG091F00YW	CGI_10004471	Crassostrea gigas
EOG091F00YW	BGLTMP003039	Biomphalaria glabrata
EOG091F00YX	LotgiG199394	Lottia gigantea
EOG091F00YX	CGI_10003143	Crassostrea gigas
EOG091F00YX	BGLTMP004467	Biomphalaria glabrata
EOG091F00YY	LotgiG232953	Lottia gigantea
EOG091F00YY	CGI_10018998	Crassostrea gigas
EOG091F00YY	BGLTMP001329	Biomphalaria glabrata
EOG091F00Z0	LotgiG212332	Lottia gigantea
EOG091F00Z0	CGI_10019584	Crassostrea gigas
EOG091F00Z0	BGLTMP006812	Biomphalaria glabrata
EOG091F00Z4	LotgiG123164	Lottia gigantea
EOG091F00Z4	CGI_10020062	Crassostrea gigas
EOG091F00Z4	BGLTMP009715	Biomphalaria glabrata
EOG091F00Z6	LotgiG236399	Lottia gigantea
EOG091F00Z6	CGI_10027172	Crassostrea gigas
EOG091F00Z6	BGLTMP001314	Biomphalaria glabrata
EOG091F00ZF	LotgiG207066	Lottia gigantea
EOG091F00ZF	CGI_10026274	Crassostrea gigas
EOG091F00ZF	BGLTMP004901	Biomphalaria glabrata
EOG091F00ZJ	LotgiG203071	Lottia gigantea
EOG091F00ZJ	CGI_10019470	Crassostrea gigas
EOG091F00ZJ	BGLTMP010973	Biomphalaria glabrata
EOG091F00ZK	LotgiG214627	Lottia gigantea
EOG091F00ZK	CGI_10013189	Crassostrea gigas
EOG091F00ZK	BGLTMP005502	Biomphalaria glabrata
EOG091F00ZL	LotgiG195680	Lottia gigantea
EOG091F00ZL	CGI_10008811	Crassostrea gigas
EOG091F00ZL	BGLTMP012757	Biomphalaria glabrata
EOG091F00ZP	LotgiG208594	Lottia gigantea
EOG091F00ZP	CGI_10005722	Crassostrea gigas
EOG091F00ZP	BGLTMP009775	Biomphalaria glabrata
EOG091F00ZT	LotgiG109593	Lottia gigantea
EOG091F00ZT	CGI_10028573	Crassostrea gigas
EOG091F00ZT	BGLTMP005808	Biomphalaria glabrata
EOG091F00ZV	LotgiG216486	Lottia gigantea
EOG091F00ZV	CGI_10023943	Crassostrea gigas
EOG091F00ZV	BGLTMP007750	Biomphalaria glabrata
EOG091F00ZX	LotgiG141851	Lottia gigantea
EOG091F00ZX	CGI_10014602	Crassostrea gigas
EOG091F00ZX	BGLTMP001531	Biomphalaria glabrata
EOG091F0104	LotgiG132783	Lottia gigantea
EOG091F0104	CGI_10020208	Crassostrea gigas
EOG091F0104	BGLTMP005897	Biomphalaria glabrata
EOG091F0105	LotgiG155388	Lottia gigantea
EOG091F0105	CGI_10012229	Crassostrea gigas
EOG091F0105	BGLTMP001489	Biomphalaria glabrata
EOG091F0106	LotgiG107562	Lottia gigantea
EOG091F0106	CGI_10022951	Crassostrea gigas
EOG091F0106	BGLTMP000891	Biomphalaria glabrata
EOG091F0109	LotgiG184532	Lottia gigantea
EOG091F0109	CGI_10020662	Crassostrea gigas
EOG091F0109	BGLTMP012059	Biomphalaria glabrata
EOG091F010C	LotgiG223337	Lottia gigantea
EOG091F010C	CGI_10015638	Crassostrea gigas
EOG091F010C	BGLTMP013181	Biomphalaria glabrata
EOG091F010F	LotgiG216293	Lottia gigantea
EOG091F010F	CGI_10022255	Crassostrea gigas
EOG091F010F	BGLTMP011943	Biomphalaria glabrata
EOG091F010M	LotgiG207015	Lottia gigantea
EOG091F010M	CGI_10019605	Crassostrea gigas
EOG091F010M	BGLTMP012485	Biomphalaria glabrata
EOG091F010N	LotgiG190610	Lottia gigantea
EOG091F010N	CGI_10024267	Crassostrea gigas
EOG091F010N	BGLTMP008551	Biomphalaria glabrata
EOG091F010O	LotgiG208961	Lottia gigantea
EOG091F010O	CGI_10018568	Crassostrea gigas
EOG091F010O	BGLTMP004621	Biomphalaria glabrata
EOG091F010R	LotgiG125011	Lottia gigantea
EOG091F010R	CGI_10021243	Crassostrea gigas
EOG091F010R	BGLTMP009678	Biomphalaria glabrata
EOG091F0113	LotgiG179393	Lottia gigantea
EOG091F0113	CGI_10011096	Crassostrea gigas
EOG091F0113	BGLTMP001256	Biomphalaria glabrata
EOG091F0117	LotgiG149590	Lottia gigantea
EOG091F0117	CGI_10014474	Crassostrea gigas
EOG091F0117	BGLTMP001942	Biomphalaria glabrata
EOG091F0118	LotgiG117073	Lottia gigantea
EOG091F0118	CGI_10012695	Crassostrea gigas
EOG091F0118	BGLTMP004642	Biomphalaria glabrata
EOG091F011F	LotgiG208727	Lottia gigantea
EOG091F011F	CGI_10016097	Crassostrea gigas
EOG091F011F	BGLTMP011276	Biomphalaria glabrata
EOG091F011I	LotgiG175100	Lottia gigantea
EOG091F011I	CGI_10024081	Crassostrea gigas
EOG091F011I	BGLTMP011365	Biomphalaria glabrata
EOG091F011J	LotgiG224232	Lottia gigantea
EOG091F011J	CGI_10003530	Crassostrea gigas
EOG091F011J	BGLTMP005355	Biomphalaria glabrata
EOG091F011M	LotgiG139083	Lottia gigantea
EOG091F011M	CGI_10004288	Crassostrea gigas
EOG091F011M	BGLTMP008870	Biomphalaria glabrata
EOG091F011P	LotgiG216681	Lottia gigantea
EOG091F011P	CGI_10021363	Crassostrea gigas
EOG091F011P	BGLTMP002108	Biomphalaria glabrata
EOG091F011R	LotgiG218343	Lottia gigantea
EOG091F011R	CGI_10023358	Crassostrea gigas
EOG091F011R	BGLTMP010246	Biomphalaria glabrata
EOG091F011T	LotgiG208405	Lottia gigantea
EOG091F011T	CGI_10004835	Crassostrea gigas
EOG091F011T	BGLTMP002103	Biomphalaria glabrata
EOG091F011V	LotgiG218637	Lottia gigantea
EOG091F011V	CGI_10005276	Crassostrea gigas
EOG091F011V	BGLTMP006064	Biomphalaria glabrata
EOG091F011X	LotgiG218232	Lottia gigantea
EOG091F011X	CGI_10006036	Crassostrea gigas
EOG091F011X	BGLTMP002808	Biomphalaria glabrata
EOG091F011Z	LotgiG170127	Lottia gigantea
EOG091F011Z	CGI_10024106	Crassostrea gigas
EOG091F011Z	BGLTMP009691	Biomphalaria glabrata
EOG091F0123	LotgiG229367	Lottia gigantea
EOG091F0123	CGI_10016258	Crassostrea gigas
EOG091F0123	BGLTMP008822	Biomphalaria glabrata
EOG091F0124	LotgiG191781	Lottia gigantea
EOG091F0124	CGI_10015032	Crassostrea gigas
EOG091F0124	BGLTMP000601	Biomphalaria glabrata
EOG091F0125	LotgiG224456	Lottia gigantea
EOG091F0125	CGI_10025274	Crassostrea gigas
EOG091F0125	BGLTMP010077	Biomphalaria glabrata
EOG091F0126	LotgiG178767	Lottia gigantea
EOG091F0126	CGI_10015899	Crassostrea gigas
EOG091F0126	BGLTMP000510	Biomphalaria glabrata
EOG091F012A	LotgiG119057	Lottia gigantea
EOG091F012A	CGI_10019588	Crassostrea gigas
EOG091F012A	BGLTMP004065	Biomphalaria glabrata
EOG091F012F	LotgiG113809	Lottia gigantea
EOG091F012F	CGI_10019411	Crassostrea gigas
EOG091F012F	BGLTMP009510	Biomphalaria glabrata
EOG091F012K	LotgiG234681	Lottia gigantea
EOG091F012K	CGI_10020676	Crassostrea gigas
EOG091F012K	BGLTMP003147	Biomphalaria glabrata
EOG091F012M	LotgiG144987	Lottia gigantea
EOG091F012M	CGI_10016327	Crassostrea gigas
EOG091F012M	BGLTMP010471	Biomphalaria glabrata
EOG091F012Q	LotgiG232789	Lottia gigantea
EOG091F012Q	CGI_10025610	Crassostrea gigas
EOG091F012Q	BGLTMP001467	Biomphalaria glabrata
EOG091F012R	LotgiG212047	Lottia gigantea
EOG091F012R	CGI_10017011	Crassostrea gigas
EOG091F012R	BGLTMP001447	Biomphalaria glabrata
EOG091F012T	LotgiG236200	Lottia gigantea
EOG091F012T	CGI_10003299	Crassostrea gigas
EOG091F012T	BGLTMP005544	Biomphalaria glabrata
EOG091F012X	LotgiG115808	Lottia gigantea
EOG091F012X	CGI_10026838	Crassostrea gigas
EOG091F012X	BGLTMP008397	Biomphalaria glabrata
EOG091F0132	LotgiG110734	Lottia gigantea
EOG091F0132	CGI_10014483	Crassostrea gigas
EOG091F0132	BGLTMP002561	Biomphalaria glabrata
EOG091F0138	LotgiG135774	Lottia gigantea
EOG091F0138	CGI_10006740	Crassostrea gigas
EOG091F0138	BGLTMP010091	Biomphalaria glabrata
EOG091F013A	LotgiG157817	Lottia gigantea
EOG091F013A	CGI_10020162	Crassostrea gigas
EOG091F013A	BGLTMP003177	Biomphalaria glabrata
EOG091F013F	LotgiG213061	Lottia gigantea
EOG091F013F	CGI_10009185	Crassostrea gigas
EOG091F013F	BGLTMP007800	Biomphalaria glabrata
EOG091F013G	LotgiG108932	Lottia gigantea
EOG091F013G	CGI_10026479	Crassostrea gigas
EOG091F013G	BGLTMP005839	Biomphalaria glabrata
EOG091F013H	LotgiG121554	Lottia gigantea
EOG091F013H	CGI_10018020	Crassostrea gigas
EOG091F013H	BGLTMP007442	Biomphalaria glabrata
EOG091F013K	LotgiG119746	Lottia gigantea
EOG091F013K	CGI_10022543	Crassostrea gigas
EOG091F013K	BGLTMP012360	Biomphalaria glabrata
EOG091F013M	LotgiG108291	Lottia gigantea
EOG091F013M	CGI_10026049	Crassostrea gigas
EOG091F013M	BGLTMP006046	Biomphalaria glabrata
EOG091F013O	LotgiG177520	Lottia gigantea
EOG091F013O	CGI_10017619	Crassostrea gigas
EOG091F013O	BGLTMP001405	Biomphalaria glabrata
EOG091F013P	LotgiG139785	Lottia gigantea
EOG091F013P	CGI_10019057	Crassostrea gigas
EOG091F013P	BGLTMP009769	Biomphalaria glabrata
EOG091F013R	LotgiG125354	Lottia gigantea
EOG091F013R	CGI_10014054	Crassostrea gigas
EOG091F013R	BGLTMP003895	Biomphalaria glabrata
EOG091F013X	LotgiG123579	Lottia gigantea
EOG091F013X	CGI_10003911	Crassostrea gigas
EOG091F013X	BGLTMP012987	Biomphalaria glabrata
EOG091F013Z	LotgiG237933	Lottia gigantea
EOG091F013Z	CGI_10027104	Crassostrea gigas
EOG091F013Z	BGLTMP009712	Biomphalaria glabrata
EOG091F0140	LotgiG152778	Lottia gigantea
EOG091F0140	CGI_10024079	Crassostrea gigas
EOG091F0140	BGLTMP000065	Biomphalaria glabrata
EOG091F0141	LotgiG153262	Lottia gigantea
EOG091F0141	CGI_10006511	Crassostrea gigas
EOG091F0141	BGLTMP013001	Biomphalaria glabrata
EOG091F0146	LotgiG125461	Lottia gigantea
EOG091F0146	CGI_10011956	Crassostrea gigas
EOG091F0146	BGLTMP010547	Biomphalaria glabrata
EOG091F0148	LotgiG62194	Lottia gigantea
EOG091F0148	CGI_10005645	Crassostrea gigas
EOG091F0148	BGLTMP005196	Biomphalaria glabrata
EOG091F014D	LotgiG122741	Lottia gigantea
EOG091F014D	CGI_10018462	Crassostrea gigas
EOG091F014D	BGLTMP013327	Biomphalaria glabrata
EOG091F014F	LotgiG183748	Lottia gigantea
EOG091F014F	CGI_10017521	Crassostrea gigas
EOG091F014F	BGLTMP013505	Biomphalaria glabrata
EOG091F014J	LotgiG224824	Lottia gigantea
EOG091F014J	CGI_10009977	Crassostrea gigas
EOG091F014J	BGLTMP002153	Biomphalaria glabrata
EOG091F014K	LotgiG162045	Lottia gigantea
EOG091F014K	CGI_10027233	Crassostrea gigas
EOG091F014K	BGLTMP011689	Biomphalaria glabrata
EOG091F014P	LotgiG227857	Lottia gigantea
EOG091F014P	CGI_10024151	Crassostrea gigas
EOG091F014P	BGLTMP006235	Biomphalaria glabrata
EOG091F014T	LotgiG105753	Lottia gigantea
EOG091F014T	CGI_10020179	Crassostrea gigas
EOG091F014T	BGLTMP013372	Biomphalaria glabrata
EOG091F014W	LotgiG141007	Lottia gigantea
EOG091F014W	CGI_10014955	Crassostrea gigas
EOG091F014W	BGLTMP002757	Biomphalaria glabrata
EOG091F014Z	LotgiG157867	Lottia gigantea
EOG091F014Z	CGI_10019230	Crassostrea gigas
EOG091F014Z	BGLTMP000758	Biomphalaria glabrata
EOG091F0150	LotgiG182709	Lottia gigantea
EOG091F0150	CGI_10021885	Crassostrea gigas
EOG091F0150	BGLTMP005739	Biomphalaria glabrata
EOG091F015B	LotgiG126136	Lottia gigantea
EOG091F015B	CGI_10016867	Crassostrea gigas
EOG091F015B	BGLTMP013474	Biomphalaria glabrata
EOG091F015M	LotgiG237618	Lottia gigantea
EOG091F015M	CGI_10006033	Crassostrea gigas
EOG091F015M	BGLTMP003110	Biomphalaria glabrata
EOG091F015S	LotgiG136702	Lottia gigantea
EOG091F015S	CGI_10023305	Crassostrea gigas
EOG091F015S	BGLTMP006610	Biomphalaria glabrata
EOG091F015T	LotgiG212328	Lottia gigantea
EOG091F015T	CGI_10025394	Crassostrea gigas
EOG091F015T	BGLTMP012369	Biomphalaria glabrata
EOG091F015V	LotgiG132142	Lottia gigantea
EOG091F015V	CGI_10019208	Crassostrea gigas
EOG091F015V	BGLTMP003791	Biomphalaria glabrata
EOG091F015Z	LotgiG177172	Lottia gigantea
EOG091F015Z	CGI_10024668	Crassostrea gigas
EOG091F015Z	BGLTMP007458	Biomphalaria glabrata
EOG091F0161	LotgiG164102	Lottia gigantea
EOG091F0161	CGI_10006381	Crassostrea gigas
EOG091F0161	BGLTMP002556	Biomphalaria glabrata
EOG091F0162	LotgiG135618	Lottia gigantea
EOG091F0162	CGI_10007146	Crassostrea gigas
EOG091F0162	BGLTMP000284	Biomphalaria glabrata
EOG091F0167	LotgiG207033	Lottia gigantea
EOG091F0167	CGI_10023402	Crassostrea gigas
EOG091F0167	BGLTMP007409	Biomphalaria glabrata
EOG091F016B	LotgiG198714	Lottia gigantea
EOG091F016B	CGI_10004694	Crassostrea gigas
EOG091F016B	BGLTMP004983	Biomphalaria glabrata
EOG091F016D	LotgiG223717	Lottia gigantea
EOG091F016D	CGI_10012003	Crassostrea gigas
EOG091F016D	BGLTMP008707	Biomphalaria glabrata
EOG091F016F	LotgiG107011	Lottia gigantea
EOG091F016F	CGI_10023267	Crassostrea gigas
EOG091F016F	BGLTMP004819	Biomphalaria glabrata
EOG091F016H	LotgiG133730	Lottia gigantea
EOG091F016H	CGI_10015111	Crassostrea gigas
EOG091F016H	BGLTMP011993	Biomphalaria glabrata
EOG091F016I	LotgiG110393	Lottia gigantea
EOG091F016I	CGI_10021763	Crassostrea gigas
EOG091F016I	BGLTMP014037	Biomphalaria glabrata
EOG091F016J	LotgiG133609	Lottia gigantea
EOG091F016J	CGI_10027127	Crassostrea gigas
EOG091F016J	BGLTMP012785	Biomphalaria glabrata
EOG091F016K	LotgiG228978	Lottia gigantea
EOG091F016K	CGI_10020376	Crassostrea gigas
EOG091F016K	BGLTMP001518	Biomphalaria glabrata
EOG091F016P	LotgiG104557	Lottia gigantea
EOG091F016P	CGI_10004006	Crassostrea gigas
EOG091F016P	BGLTMP009253	Biomphalaria glabrata
EOG091F016Q	LotgiG186853	Lottia gigantea
EOG091F016Q	CGI_10022832	Crassostrea gigas
EOG091F016Q	BGLTMP000390	Biomphalaria glabrata
EOG091F016S	LotgiG189014	Lottia gigantea
EOG091F016S	CGI_10017370	Crassostrea gigas
EOG091F016S	BGLTMP003579	Biomphalaria glabrata
EOG091F016U	LotgiG108419	Lottia gigantea
EOG091F016U	CGI_10002413	Crassostrea gigas
EOG091F016U	BGLTMP001442	Biomphalaria glabrata
EOG091F016X	LotgiG200762	Lottia gigantea
EOG091F016X	CGI_10009015	Crassostrea gigas
EOG091F016X	BGLTMP007814	Biomphalaria glabrata
EOG091F016Y	LotgiG178463	Lottia gigantea
EOG091F016Y	CGI_10005720	Crassostrea gigas
EOG091F016Y	BGLTMP009375	Biomphalaria glabrata
EOG091F0170	LotgiG200510	Lottia gigantea
EOG091F0170	CGI_10013946	Crassostrea gigas
EOG091F0170	BGLTMP007802	Biomphalaria glabrata
EOG091F0173	LotgiG229373	Lottia gigantea
EOG091F0173	CGI_10009793	Crassostrea gigas
EOG091F0173	BGLTMP013252	Biomphalaria glabrata
EOG091F0176	LotgiG178639	Lottia gigantea
EOG091F0176	CGI_10025836	Crassostrea gigas
EOG091F0176	BGLTMP006748	Biomphalaria glabrata
EOG091F0177	LotgiG126234	Lottia gigantea
EOG091F0177	CGI_10021270	Crassostrea gigas
EOG091F0177	BGLTMP002020	Biomphalaria glabrata
EOG091F017B	LotgiG121440	Lottia gigantea
EOG091F017B	CGI_10015256	Crassostrea gigas
EOG091F017B	BGLTMP001702	Biomphalaria glabrata
EOG091F017C	LotgiG211436	Lottia gigantea
EOG091F017C	CGI_10010415	Crassostrea gigas
EOG091F017C	BGLTMP005178	Biomphalaria glabrata
EOG091F017H	LotgiG91758	Lottia gigantea
EOG091F017H	CGI_10006263	Crassostrea gigas
EOG091F017H	BGLTMP010586	Biomphalaria glabrata
EOG091F017J	LotgiG110879	Lottia gigantea
EOG091F017J	CGI_10016630	Crassostrea gigas
EOG091F017J	BGLTMP002888	Biomphalaria glabrata
EOG091F017K	LotgiG234520	Lottia gigantea
EOG091F017K	CGI_10010166	Crassostrea gigas
EOG091F017K	BGLTMP005011	Biomphalaria glabrata
EOG091F017O	LotgiG226384	Lottia gigantea
EOG091F017O	CGI_10023351	Crassostrea gigas
EOG091F017O	BGLTMP008579	Biomphalaria glabrata
EOG091F017P	LotgiG130390	Lottia gigantea
EOG091F017P	CGI_10020378	Crassostrea gigas
EOG091F017P	BGLTMP003288	Biomphalaria glabrata
EOG091F017Q	LotgiG218116	Lottia gigantea
EOG091F017Q	CGI_10013850	Crassostrea gigas
EOG091F017Q	BGLTMP008084	Biomphalaria glabrata
EOG091F017R	LotgiG110627	Lottia gigantea
EOG091F017R	CGI_10017613	Crassostrea gigas
EOG091F017R	BGLTMP011212	Biomphalaria glabrata
EOG091F017T	LotgiG220667	Lottia gigantea
EOG091F017T	CGI_10010825	Crassostrea gigas
EOG091F017T	BGLTMP007156	Biomphalaria glabrata
EOG091F017W	LotgiG177514	Lottia gigantea
EOG091F017W	CGI_10017098	Crassostrea gigas
EOG091F017W	BGLTMP011444	Biomphalaria glabrata
EOG091F017Z	LotgiG104431	Lottia gigantea
EOG091F017Z	CGI_10003904	Crassostrea gigas
EOG091F017Z	BGLTMP009196	Biomphalaria glabrata
EOG091F0182	LotgiG114529	Lottia gigantea
EOG091F0182	CGI_10004263	Crassostrea gigas
EOG091F0182	BGLTMP011911	Biomphalaria glabrata
EOG091F0186	LotgiG111028	Lottia gigantea
EOG091F0186	CGI_10025958	Crassostrea gigas
EOG091F0186	BGLTMP009588	Biomphalaria glabrata
EOG091F018A	LotgiG222667	Lottia gigantea
EOG091F018A	CGI_10013108	Crassostrea gigas
EOG091F018A	BGLTMP013504	Biomphalaria glabrata
EOG091F018C	LotgiG128945	Lottia gigantea
EOG091F018C	CGI_10007197	Crassostrea gigas
EOG091F018C	BGLTMP000266	Biomphalaria glabrata
EOG091F018E	LotgiG223290	Lottia gigantea
EOG091F018E	CGI_10027101	Crassostrea gigas
EOG091F018E	BGLTMP000061	Biomphalaria glabrata
EOG091F018H	LotgiG102908	Lottia gigantea
EOG091F018H	CGI_10002659	Crassostrea gigas
EOG091F018H	BGLTMP002303	Biomphalaria glabrata
EOG091F018I	LotgiG72314	Lottia gigantea
EOG091F018I	CGI_10010075	Crassostrea gigas
EOG091F018I	BGLTMP012321	Biomphalaria glabrata
EOG091F018T	LotgiG220913	Lottia gigantea
EOG091F018T	CGI_10028019	Crassostrea gigas
EOG091F018T	BGLTMP001204	Biomphalaria glabrata
EOG091F018Y	LotgiG211598	Lottia gigantea
EOG091F018Y	CGI_10014547	Crassostrea gigas
EOG091F018Y	BGLTMP000205	Biomphalaria glabrata
EOG091F018Z	LotgiG212778	Lottia gigantea
EOG091F018Z	CGI_10008487	Crassostrea gigas
EOG091F018Z	BGLTMP006518	Biomphalaria glabrata
EOG091F0191	LotgiG229208	Lottia gigantea
EOG091F0191	CGI_10016785	Crassostrea gigas
EOG091F0191	BGLTMP008717	Biomphalaria glabrata
EOG091F0192	LotgiG233005	Lottia gigantea
EOG091F0192	CGI_10006580	Crassostrea gigas
EOG091F0192	BGLTMP006505	Biomphalaria glabrata
EOG091F0197	LotgiG136233	Lottia gigantea
EOG091F0197	CGI_10006024	Crassostrea gigas
EOG091F0197	BGLTMP003933	Biomphalaria glabrata
EOG091F0198	LotgiG192316	Lottia gigantea
EOG091F0198	CGI_10020764	Crassostrea gigas
EOG091F0198	BGLTMP001131	Biomphalaria glabrata
EOG091F0199	LotgiG129347	Lottia gigantea
EOG091F0199	CGI_10028911	Crassostrea gigas
EOG091F0199	BGLTMP003026	Biomphalaria glabrata
EOG091F019A	LotgiG233052	Lottia gigantea
EOG091F019A	CGI_10021359	Crassostrea gigas
EOG091F019A	BGLTMP005459	Biomphalaria glabrata
EOG091F019B	LotgiG110026	Lottia gigantea
EOG091F019B	CGI_10007027	Crassostrea gigas
EOG091F019B	BGLTMP013060	Biomphalaria glabrata
EOG091F019D	LotgiG179683	Lottia gigantea
EOG091F019D	CGI_10013518	Crassostrea gigas
EOG091F019D	BGLTMP008118	Biomphalaria glabrata
EOG091F019F	LotgiG217054	Lottia gigantea
EOG091F019F	CGI_10003999	Crassostrea gigas
EOG091F019F	BGLTMP003819	Biomphalaria glabrata
EOG091F019P	LotgiG121549	Lottia gigantea
EOG091F019P	CGI_10012615	Crassostrea gigas
EOG091F019P	BGLTMP013196	Biomphalaria glabrata
EOG091F019S	LotgiG106123	Lottia gigantea
EOG091F019S	CGI_10020564	Crassostrea gigas
EOG091F019S	BGLTMP001503	Biomphalaria glabrata
EOG091F019U	LotgiG238436	Lottia gigantea
EOG091F019U	CGI_10018883	Crassostrea gigas
EOG091F019U	BGLTMP001997	Biomphalaria glabrata
EOG091F019V	LotgiG211655	Lottia gigantea
EOG091F019V	CGI_10009706	Crassostrea gigas
EOG091F019V	BGLTMP001067	Biomphalaria glabrata
EOG091F019W	LotgiG209676	Lottia gigantea
EOG091F019W	CGI_10022994	Crassostrea gigas
EOG091F019W	BGLTMP012486	Biomphalaria glabrata
EOG091F019X	LotgiG207382	Lottia gigantea
EOG091F019X	CGI_10006585	Crassostrea gigas
EOG091F019X	BGLTMP009530	Biomphalaria glabrata
EOG091F01A1	LotgiG214949	Lottia gigantea
EOG091F01A1	CGI_10006739	Crassostrea gigas
EOG091F01A1	BGLTMP000547	Biomphalaria glabrata
EOG091F01A6	LotgiG212528	Lottia gigantea
EOG091F01A6	CGI_10010040	Crassostrea gigas
EOG091F01A6	BGLTMP000854	Biomphalaria glabrata
EOG091F01AB	LotgiG134650	Lottia gigantea
EOG091F01AB	CGI_10022111	Crassostrea gigas
EOG091F01AB	BGLTMP009559	Biomphalaria glabrata
EOG091F01AC	LotgiG120142	Lottia gigantea
EOG091F01AC	CGI_10006276	Crassostrea gigas
[truncated: 3,976 more rows]
