# Supplementary material for: Transcriptomics provides a robust framework for the relationships of the major clades of cladobranch sea slugs (Mollusca, Gastropoda, Heterobranchia), but fails to resolve the position of the enigmatic genus Embletonia
Source: BMC Ecol Evol. 2021 Dec 28;21:226. doi: 10.1186/s12862-021-01944-0 (PMC8895541; doi:10.1186/s12862-021-01944-0)
Supplement: Supplementary file 5 — Additional file 5. Archive S3: This archive includes official gene sets of the three reference species Biomphalaria glabrata, Crassostrea gigas, and Lottia gigantea on translational and transcriptional level, the list of all orthologous sequence clusters (OGs) as required for Orthograph, and an exemplary Orthograph config file. [file 12862_2021_1944_MOESM5_ESM.zip › Archive3/data/Crassostrea_gigas.GCA_000297895.1.cds.all.fa]

>CGI_10000001
ATGGCGAACACTGAGGAAGACCCTCAAATCGAAGTGGAAGAATCAACGGAAATTAAGACAAAGAAGCATGATTCGGGTGCAAGAGATCTTGAAAAGGTCACCGATTATGTTGAAGAAAAGGAAATTTCGGCACAAAGCATAGGAGATGCTATGAAAGCAATGAGTGACCGGAAAACAAAAGAGAGGGCTAAAAAACAGGAAAGGGAGCGGGAACTAGCAAAAGTAAAAATAAACAAAGAAGATGTTGATTTGATTGTAGCGGAAATGGAAATAACAAGACAAATAGCTGAACGGACATTACGAGAACACAATGGGGACGTTGTGGAAGCATTGGTTGCGCTAACGAAC
>CGI_10000002
ATGTATGGAGTGATGAATTCCAATATCCATGAACACATAAACAACAGTATCATGAAATGTGATGTGGATATCCATGAAGACATGTTCTCTAACATTGTGTTATCTGGAGGTTCAACCATGTTTCCAGGTATAGCCGATCGTATGCAGAAAGAAATCACAGCACTTGCTCCAAGCTCTATTAAAGTCAAAATCATTGCTCCACCCGAGAGGAAATACTCCGCCTGGATTGGAGGATCCATCCTGGGTTCTCTCTCCACTTTCGAAGATATGTGGATCAGCAAAGAGGAATACGATGAAAATGGTCCCTGCATTGTTCACAAGAAGTGCTTC
>CGI_10000003
ATGGCGTTTACTACACGGGATCAGGATGATGACAGGTGGAGCGGCGGAAACTGTGCCACCGACTGGGGTTCCGCTGGGTGGTTCAATATATGTTTCAAGGCCAACCCTAATGGACAGTATATAGACTTTGAGAAGACAAATGATCCTAAATACCTTGTATGGTATCACTGGAAAAACTCGTGGGTGTCTCTGAAATCGATGAAATTGATGATTCGTCCTCGAGCT
>CGI_10000004
ATGTACGGGGACTTTCCTTTGGCCATAAACTTTTCCCTTATTTTCGAACCTGGAATACTTTTTCTGAAAGATGTCATCGGCAGACGGATGGAGGGGAAAATGGATTCCGAAAAAAGGGCCCTGCAGAAATTGGAAGATTATGTGAAGGAAATGGAGCGTTATCTTGGCCTACAATTTAGCTGCAATATCGTG
>CGI_10000005
ATGGCGAATGTTTTTACTGCAGCAAACTTACTGCCACGGTCGACAACACTGTCTGATTATAGGGGCCACGATGCCACGAAACATCGCGTGTACCCTCGAATATTGTCCCCTACCAGGCGAGCTAATCCGCACCCTATTGGATTAAAATATCAGCTAATCACTCAGAAAAAACCGGTAAGCATGATATTC
>CGI_10000009
ATGCGTCAGCACCCTCCGCTCGGGAAACCTGCGAGGGTCAGCGATAGTCGGAGGGAATCCTCGGTGTCGGAATCCGAGGCTTTCTCGAGCCGAGCTGGCCTGTGCGGCGGAAACGCGGCAGTACGCACGCACTGGAAAACCACGGTCACGAACGAAACGGGTTACCGGAGGGGTGGCTTGGAAAAGAAAAAAAAGGCCGGGGCACCCCCTCTTCCCTGCAAACCCTGCAGCGGGAGAGGGCGAGTGTGCACGAGCATTGTCGGCAAATGTGGCCTTATCTGGTTGATCCTGCCAGTAGTCATATGCTTGTCTCAAAGATTAAGCCATGCATGTCTAAGTACATACTCTTGCACAGTGAAACCGCGAATGGCTCAT
>CGI_10000010
ATGCTCAAGTTTGACGATCGATTTGCACGTCAGAACCGCTGCGGACCTCCATCAGAGTTTCCTCTGACTTCATCCTACTCAAGCATAGTTCACCATCTTTCGGGTACCAACGTGTACGCTCTTGCTCCGCCCCTTCGACGCAGTGCGAACGGGACGGGCCGGTGGTGCGCCCCGGCCGCGACGGACCGAGGATCCCACCTAGGCAGAACCCGAGGCTGCCTTCACTTTCATTACGCCTTTAGGTTTCGTAACACCCAA
>CGI_10000011
ATGGGCACGCTTTTGAAGGGTAAAATCGCCAGGTATAACAAAACAGGGAAAGAAATACAGAGCTTAAAACGGGACAACAAAGGACAAGGACTGTATAGTGGATATCCATACTACATCACCGAAAATATCAATGGTGATATCTGTGTATCAGACTTTAGCAAACTATCTGTGATAGTGGTGAATAAATCAGGACAACACATGTTTTCCTATACAGGTCAAGAGTCAAGGATTTGTCCCTTTGGTATCTGTACTGATATCCTCGGTCACATCCTGGTCTGTGATATCTACAGTAATACGGTTCATCTTCTTGATCAGGACGGTCAGTTCTTGACTCTTCTAGTCACATCTGAAAAAAGGAGAGAGAATCCGCTTTGTGTGTGTGTGGACGATGATAACAATCTTCATGTAGGATATGGTGACACTAACACAGTGCTAGTTTACAAATATATTCAA
>CGI_10000013
ATGTTCAAAGCCCAAATTATTGGAGTTGAAATGTATCGACAAATTCTTGAGCAAGCCCAGGCCGGGGACCAGGTGGGATGTTTGATCAAAGGTGGGAAAAAGGATGATCTTAAAAGAGGCGTGTTTGTGGTGAAACCTGGCACCTACCCCTTGAACAATCATGCCGAAGCTAAGGTGTTCTTTGTCTCAGAAAAAGAAGGTGGTCGATCAAAAGCTTTCATGAAGAAATTCTATGCCAATGTGTTCAGCTACACTTGGAACATGAACACTTACTTTGAACTGGTCGACAAAGACATGGTGATGCCAGGCGAGGATGCGAAAGTGAACCTTAAGATGCAGAAGAAGATGGGTTTGAAGGAGGGGCAGAGGTTCACCATCCGTGGAGGGGGTAATGATGGGAGCGTAACTGTGGGATACGGTGTGGTCACAAAGATAATGGATGAGGTCAACTTTGACGACATGCAGGCAGAGCTTATATCAGCTAAAAAAGCTAAGAAGAAGCTTGAAAAAGCCAACAGC
>CGI_10000014
ATGGGATGGATCTCGCTTCGACCGACACCCGAAATGAGCAACGGGTGCGTGTGGTCGTCTGCAGTGGCTATGCCCTTGCCGGCGCCCGCGATGCGGGGCCGCCGACACTTATCGTTGCCGCCCAAGGCCGAAGTGCATAAAGAGTATCGTTGTAGATCTGGGCGAGATTCTGACTTAGAGGCGTTCAGTCATAATCCCTCAGATGGTAGCTTCGCACCATTGGCTTATCAGCCAAGCACA
>CGI_10000015
ATGGCCAAGAAGATCAAGGACACATTCAGGAAGACCATGTCCTCCTACATCGTGGTGTGTCTGAATCCATTCAGAAAGCCCGACTGTAAGATGGGCAGGATCATCTCCACCGAGGACTTCAAACACCTGGCAAGGAAGTTAACACACCATGTAATGGCCAAAGAACTGAAACACTGTCGACATGTTGAGGACCTGGAGGTCAATGAAAATGTCAAATCCAAGGCCAAAGATTACGTCAAGAAGTACATGGGCAAATTTGGCAGTGTGTACAGTAAAACAGGCTCACCAGATATC
>CGI_10000016
ATGTTAACTACATATGTAGAAACGGTTTGGCTAGGAGGGACTGACGTCGGGACAGAAGGACGATGGGTGTGGGGGTCCGACAGATCCCCATTTACATACAGCGCATGGAACAGAGCCAAAGGACAGCCGAATAACTACAATAATCAGGACTGTCTCAGTCTTTATCGTCCTTACAACCTAACGTGGTGTGACGAGAAATGCGAAACAAGATACCAATACATCTGCGAAAAGGAGATTACTCAAGATTCA
>CGI_10000017
ATGAACTCAGGGTGGAGTGATAAATACCCTGACCCAAATGCCGTCTTCAACACCACCAACCCATCCGATCCAAACACATTTCACTTTCCAGCTTGGCATGAAGACGCTGCATCGTGGCTAATTAACAAAAGAAACATAAACATCATTGGAGTAGACACGCCTTCCACCGACTATGGCCAATCAAAGACCTTCCCAGTTCACATACTTCTCGGAAAGCACAACAAAATAGGGGTGGAAAACGTTGGCTTTTTAGATCAAATCCCCGAGAGCGGAAGTACGGTGTTTGTTGCTGTTGTTAAATTGAGAGACGGTAGTGGTGGTCCAGCTAGAGTTTTTGCCATGGTTGATGAAGGAAAAGACCAATGCACATCTGGCAGTAACTGTCAATTCTACAGTGCTTCCTTACTGATCGCTATAATTCTTTTTGTGCTTACGCAGAAATAT
>CGI_10000018
ATGTCTTATTTCTTGTTCTTGAGCCTTCTTGGAGTTTCACAATGGAAACATAAAGTGCGCGAAATTAAAGAACGACGTCAGAGGTACGTCATCGAAGATGATAACCCGGATGAATCCATGCAACCAATCCATAGGCAAGAAAACGGGAAAAGGCTCCGAAGCAATAAACCACATTCAGCAATAGAAGAGACGGCGTATCGG
>CGI_10000019
ATGGAGAAAACTTACGGATGTGACGTGTTTTGTTTTGATCCTAGCATGAAAACCGCTGATTATAAGCATTCGGATCACATCAGTTTCTACAACGTGGGGTTGGGTGATAGAAATAAAGACGTAACGGTCAGCGGCGAGACATGGAAACTCAAAACCCTGAGGACCATACAAAAAGAGTTAGGTCACACCAATAGAAAAATAGACGTTTTGAAAATTGACATCGAAGGAAATGAGATCAGCACCATCCCTGAAATGATATCATCCGGGGCTCTAAATAACGTTGTCCAGTTATGTTTAGAATTCCACCATTACTATGATCTGGGCTCTCTTCGGAAATTATACGACATTGGTTTCCGAATATTTTGGGCCCATCAAAATCCGTTTGCTGCTTTTTACGCCAATGGAGAATCTTATTCTTATGGAATGGAGGTTTATTTTGTAAATATTAATATGGCTGCAAATGTT
>CGI_10000021
ATGAAATCCAGGAAAAATTATAATAATGCGTGCATTTGGGAAGAAAAGTTTGATCATGATAAAAAATTATGTATCCATGATAATTATTCTAATGACATTTTCAATAGTTTTATCTTATTTTATTTAAATCATCTTACTATTATTTCAGGACCAAGAGCATGTCCAGGGGAATCTTTGGCAAAGACTGAAATGTTTTTGGTGTTTAGCAATCTCATTCAAAAATTCCGATTCTCTAAAGTGTCGGTTGATGATGTGTTGGACTTCAGTGGTATAACTGGCATTACCACCTGTGCTTCTCCATACAGACTTAAGGTGGAGAGTCGGCATGAC
>CGI_10000024
ATGGACGGGACAACCAAACTTTTTGCTTGCCCGTATCGTGCTGTCCAGAATGGGAACTCTGATATATGCGTGGTGGACATCCTGACTTCTAACACTGGAAGAGTTGTGGTTCTTAGAAAAGAGGGCGCTCTGAAATTCCGCTATGAAGGAAATGACACCTCCAAGACCTTTGACCCTTCGATGGTATGCTGTGATGTCAGCTACAATATTCTCGTCAGTGATTATAGCAATGATTGTGTGCATGTCATTACAGCAGATGGACAGTTTGTCAGGTACCTGTTGACCAGTCAAAATGGCCTCTTCAAACCCTACTGCCTTGCCATATTTAACAACTGCCTTTGGATTGGCTGTCGTGATGGAAAGATCAAGGTCGTTCGACATCATGTGACAAAGGATATGAACATTTCCTATGGCCTAGATGCTGTTGCCAAAAACAGCATCGACTTTGAAATGATTAAAGTTATTAATTATTGGAAAGCTAAAAATAAAGAAGAAGAGGAAGAGGAAGACGAAAACGATATAGATGTT
>CGI_10000025
ATGGACTCGCTACAAGGTGGTGGGGACCTTCTCCCTGATCCTGGGAATTCTGTCCATGTTCTTTACCTTGGCTCACGTCAGAACCAACAACTGTCCGTCTGGAGTCGTTACCTTGATAACGTGGACCTCAACAGGTATAGAGGCGGACTATTCTTCTACATGGTTGGGAAGTTCGCAAAAGTGACGGAGAATATGAACTCGGAGTTTACGGTCTTCCATTACAAGTACGCAGACGCCAACATCGACACGGACACTCCTTACTCGGTGGTGCTGATTGGCCTGGGATGTCTCGCCGCCTTCACCACCGCATTCATGGTGCTCGTCAACGTCATATGTTGCGGACAGGGTAAAAGTCGCCGCGTCCTGCGGTTCGGTCGCACCGCCGCCACCATGTCAGCGTTGTCTGGTACTGCGGCGCCCACTACCACCACGTCAGCGACGTCCATCTTGCGGTTT
>CGI_10000026
ATGCATAATAGCCAAACTAGTACTCCAGAGATTCCTGAATCTCCAGCCAGTGGAGGAGGAAATGGTCACCCACTTCATGACATAAGCTTTAACAGTTCTCATAGTTCTTTGAGAGGAGCAAGTCCAAAGTCCATACTGAATTCTTCACCCAGCTGTTTACGAGAAATGAATAGGAAACCTAAAAAGAGAGTGAGTTTCTCTGACTCTGAACCCAGTGATTTAGAATCTTCAAGCACACAAAATTCTAACAGGGCTAGTCCTGTGACCCCAGTGAGTTTTCCTATAAACCCAGCCGACAGATATATACCAAACAACGTCGGAACAAAACAACCCATTCGCATCACAGGAAACCACTTCAATAAAACCTCAAACCAATATCTACCCATGAAAACCTTTGGAAACGGGAGTGTACCATCAGCAATGGACAGTCATTATATGAATGGAACTGTAAGAACTGGGGCTGTTGTCAACGGAAATCAAAAACATAGTGCAATGGAGCCAAGAAATAGTGCTCATCCTACGTATAAAGCTAACATGGCTCCAAACGTTGGGAATCCTGGCGGTCCAGGCACCAGAACTTCCGATCAGATCAGACAGCTTTACTATGGACGCGGTGGCAGATCTCAGGTTCTCCAGTCATCAAAGTGC
>CGI_10000028
ATGAGAGAAAGAATTGCAGAGGGGCTCATGCATGATGGCTACTGTTACAAATATGATGTGTCCCTACCCCTCCAGTCTTTTTACGGTCTTGTTGAAGCAATGAGAGAAAGGATGGGCACCATAGTAACCAGGGTCATAGGTTATGGACATGTTGGTGATGGAAACCTGCATTTGAATTTAACTTCCCCAGAATACAGCACAGAAGTAATGGATAAGATAGAGCCATTCCTGTATGACTGGGTAGCGAACCACAAAGGGAGCATTAGTGCTGAGCATGGCTTAGGATTCAAGAAGAAGAATTTTATCTACCACAGTAAATCAAAATCAGCCGTTCGCCTGATGAAGGATATCAAACACACTTTTGATCCCAATATGATTCTGAATCCTTACAAAGTTTTACCAGACTTT
>CGI_10000029
ATGCTGGCGGACAGACTGCATCTGTTTCCTTTGTTCATTGTCATTTATGTGCCAGTGTCCTTCTGTATCACATACATCATTGCGGTAGCCAATAAACACGTAGAACCGGGATTCCCCTACATCAGTGACACGGGTACTTTGCCTCCAGAGAGCTGTGTGTTCGGTCAGCTACTAAACATAGGAGCAGTTGTCGGTAAACTACTAATAGATCTATGTATAGTCATTTACCAAGTCCAATCAGTCAATGAGAACCACGTGGTATTT
>CGI_10000030
ATGGGGGAGTTGGAAAAGTTGGGCTCCAAATACAGAGTAGCATTGAGAATTGCAAGAGATCCCAGATTCAAAAGGTTGCCATGTTTACACAAAGGAACTTATGCTGATGATTGTATTGTGCAAAGGATAACCCAGCACAAATGTTACATTGTTGCCACTTGTGATAAAGATTTGAGGAGAAGAATCCGAAAGATCCCAGGGGTACCCATCATGTACTTGCAACAACACAGGTATTCAATAGAAAGAATGCCAGATGCATTTGGTGCCCCCAAAACG
>CGI_10000031
ATGAATGACTTAGATGTTAAGAAACGGACTGAGGAGCTTACTGATTCTTTCATGGAAGCAAGAGAACTTATGCAAGATGCTAGAGAAAGCATGAACACAGTTTACTTTTCAGAAGACATGCAAGAGGCAGCAGAAGCTGTTTCCCAAACAATCCAGATGTATGAAAAACTTTTGAATGAACTGGATGAAAATCAGAAAAAGGATGTCGTTAGGACAATTGGACTTAAAATGGCCGAACTTAAAGCACAACAAGCTGCAATGGAGGAAGAACTGAAGTCAGAC
>CGI_10000032
ATGGTTGTTTCTGTGAACAAGTCTCTGCAGTGTTCGGTTGTTGGGGACGGATTTGTGGGGAAGTCGTGTCTTGTTGAGCGATTTCTTGGTGGAGAATTTAACAGCGAATATGTGGCCACTCTCCAAGATGACTACATTGCAAAGTGCAACGTTAATGGCGACAGCTTAGAGATGAATATTACGGACTTCGCTGGAGAGCATGACGACCTTGTCTCCATCGAAGTGCCTGATGTCTTTGTTGTCTGCTTTAGCCTTGTGGACAAGGACTCGCTCGAAAGCGTGCTCAACTTCTGGGTTCCAAGAATAAGATCCGAAGAGAAGCAAACGCCCATCGTCTTAGTCGGAACCCAGCTAGACAAGAGAAGAACACAAAGAAAGGGCCATATTTCTACCGAAGAAGGGCTCAGTCTCGCTCAGTCCATCTGCGCTTCAGCCTACGTGGAATGTTCGGCGAAAGACAACACAGGGGTGGATGTTGCGCTTTACAGCATCCTTCTGGCGAGCAACAAGTGTAGCAGAAGGAAAGCCAGTCTCTTTAAACGCGTTCTTGGCAGA
>CGI_10000033
GAGAGTGGTGCTAAGGGCTGTGAAGTCGTAGTATCAGGAAAGCTGAGGGGACAGAGAGCCAAGTCCATGAAGTTTGTGGATGGTCTTATGATCCACAGCGGTGACCCCATTAATGATTACGTAGACACAGCCGTCAGGCACGTCTTACTCAGACAAGGTGTGCTTGGAATCAAGGTTAAGATCATGTTGCCCTGGGATCCCAGTGGCAAGATTGGTCCTAAGCGCCCCCTGCCTGACCATGTCAGTGTGGTGGAGCCAAAGGATGAGGCCGTCCCCGCCCACCCCTACAGTGAGCAGAAGGGAGCCAAGCCCACAGAGCCCCCAGCTGCACAGGCT
>CGI_10000034
ATGGACTATCATTCAAACACTTATCCAGATTTTCCTGCCGCGGAGAAAAGGATGATAGATTCCCTTGCAAGTGGATTGGTTGGTAAGCGTATGATGGATTCCTTAGCAAGTGGGCTGGTGGGAAAGAGGACAATGGATTCATTAGCCAGCGGACTGGTGGGGAAACGCACCCTTGATTCCCTTGCTAGTGGTCTAGTTGGCAAAAGGCAAAGTTTTCCTGATTTTTCGAAAGGCGGAAACGAAGAGGAC
>CGI_10000035
ATGGCATCCATAGTCAGAAATTCTAAGCAGCAGCAAAGTGTGATTGGATGTGAAGGACTGGCCAAGCTGTCTACCCATCCTATGTTTGAGGACTTACAGGCTACACTAGCATCTGATTGTCTACAAGCATCAGTGCCTTATGCCTTGTGTTCCGACCAGTCTTTGCCTAACTGTGATTCTCAGCCAACACCCGAACATTCTTATGCTGTGGTTCAGGAAACCACATTACAGCAGCAATTCCTGGAACTATCCTCAAAGTCCAACTCAAAAGTTCAGGAACTAAAGACCTTCTACAACACTCAGCTGGCTACCATAGAGACACAGCGGCTGGATGCTGTGGCCAAACTGAAAGCTCACCCGATCGACACTCCATCACATTATCTGAAGGAGATGACCAGCATCCATGCATACCATGACAAACAGAGGGCCCACCTCACCAACCGAGTGTACAGCAGTCTACAGTTGCTGAAGATCAGCATAGACAAGCTTCCCGACAGTTCCACTAGCACCAGACCCCGCTCCCGCCAACTCAACTCCAAAGCCACCTCCATCATGTCACACTGGTTCGAGAAAAACATTGATCACCCCTATCCTTCCGATGAACAGAAAGAGCAACTGGCTAGAGAAGGGGGAATAACTGTGGCCCAAGTCAAGGCCTGGTTTGCCAACAAGAGAAACCGCACTAGCAACACAAAACCTAAGAAGCAGAAAATGCAGGTGGAGAAAAAGCTGTTGAGTATTTGCTCCGAGTTAACTGGAAGCTCCTCCAAACAGCCTGGAGTGTATGGGGAAATCATACAACAACTGTCTGACATTGTGAATGCTTCTACCGTGTTCAACCAGGGAATAGAGAGACCAGAAATGGATTATTTATTCTCCAGTGAGGACAGTAATGGCAGTGCA
>CGI_10000036
ATGGACTTCACTCCAATAACAACACAGCAGCCATTACCAATTGGACAGAAAGATGGACATGTCCAACCAACAGAACTCCTGAGGCGTGGCCCGGTGTCCGTGCGGAATGCCACTGAATCAGAAGAAGACAGGGAGTTCATAGGAAAGTTGGTGATTGAGGCGTTTGAACGAAAAGTCGTTCATGCTACCAGTCGAGCAAGTATTTTG
>CGI_10000037
ATGGAGGAACTTCTGGCAGATGCAGAAGACATCACATCAGAGTCTGATTGGTCCCACCACTCCTCTCCACAGAAACCGATTCGTTCGAGCCCAGAGCCAACAATCGGACAACAGTGTAGTAGCAGGATTAGTAGGGCTCCCGGTGCACGCTCAAGAGATTCCGGATGCCCAGTCAGGGAGTGCCCTTTTGTGGGCCGGAAGTTAAAGTTCCACGTCCAAAGCGAACACCTGCCTCGAATCGTATGGGATAACCCCCAGCCGCCCATAAAGGAGGAAAAGTTAGGGGAATGGACAGAGGGGAGGTACCAACTCCTGCTATTCCTCTCAAAAGCTTTAGTTGGATCAGAGAGGGTGGAGGATCTCGTTCGGTGGGCAGAGGAAGTATTATCTCCCCTTGTGCCCGTCCAGTCTCAAATCCTGGACCAGTCACAACAACAGATGAGGAGCCTATCAAGATGGATGCGATGGGTGGACCCAGGGCAGTTCAAATTAAGACCTATTAATTCTCCTAGCGTCCTAATTCATTGGAGATACCAGGTACTGATGGCGGAAAACCTGGAGCCTGCCCAAAGGTTGGAGTTCCTCCACTTTGGGCATGCATTTATGTCTAATTTAGACAATGTCCAGAGCTCGGTCTTTCCTTATGCCCTGTTGCATTCCAGCAACGCTAGGACCCTGGCAGGGGGAAGTGGTAAGGAACCACCTCGCGAAGTGCCCCGTCATTCA
>CGI_10000038
ATGCATGTTGATGGTGCCTGGGGTGGTGGCGCCCTCCTGTCCAAGACCTACAGTCCCCTTTTGAAGGGAGTGGAAAGGGCCGACTCCATGACCTGGAACCCCCATAAACTCATGGGTGTTCCCCAGCAGTGCTCGCTCGTCTTTACCAAACACAAGGGTCTGCTCGAGCAGTGCCATTCTGCCAATGCCTCGTACCTGTTCCAACAGGACAAGTTTTACGATGTCTCTTACGATACCGGCGACAAGTCCATTCAGTGTGGCCGCAAGAATGACGTCCTGAAGCTGTGGATCATGTGGAAGAACAAGGGAGATGAAGGCTTTGAGAGAGACATTGACAATCAGTTTGAATGTGCCAAATACCTGGCCCAGCTCGTCCAGGAGAGGGAGGGATTCGAGCTTATGCTGGAGCCTCAGTGCACCAACGTGTGTTTCTACTATATCCCCAAGAGACTACGTGGTCTAGAGAGAACTCCACAGTGGTGGAATGAAATCTCCAAGGTGGGGCCAAAGGTCAAGGAGGGAATGATGAAGGCAGGCTCCATGATGGTCGGTTACCAGCCTGATGGTGACTTTGTTAATTTCTTCAGGATGATCATCTCAAATTTGGACACTGTGAAAAGTGACATGGATTTCGTTGTTGATGAAATTGATAGGCTAGGAAAAGATCTC
>CGI_10000039
ATGCAGTGGGAAAACGTGATAGCCGACGCCTACACCCAGAGACTGAAACGGGACAGAGAAAACAGCATGGAGACCAAAGTGTTCGAAATCAGTGAAAGAGTTGAAAATATAGCCGGGAGAATAAGCGAGACACAATCCTCAAAGGACATTGTTCATCACCTTGATCGACGAATGGATTCAATGGAAGAAAAGGTACAGAAGGCAAAACATTTCATCGATTCTTCAGTTCTTGAACGCGGAAAGAAATCG
>CGI_10000040
ATGATTATTCCTTTCTCAATAGGTCCACGAATTTGTCCCGGAGAAACATTAGCAAAAGCTGAAATGTTCATATTATTTGCAAATTTGATTCAAAAATTCAAATTCTGCAAGGCGTCTCCTGATGACGAATTGTCCTTTGACGGAGTGACGGGTCAGATCAGATACGCACGTCCGTACAGGGTCAGGGCGGAACCCAGAAAC
>CGI_10000041
ATGGATGAAAACCATGGAAAACGTCCAGAATTTATACCATACCAACATCTCAGAATCAGGAAAAAGGCTTTCCCCTGGAAGGAAGGATCACAGAAAACACTTTTCTGGTGCCCAATCACTAACGCAGGATCAGAGGGATACCTGGAGATGACCCCCGAGGAGGAACTGAAATGGGGGAAATACCTGCATGGACAT
>CGI_10000042
ATGGGATGGATCTCGCTTCGACCGACACCCGAAATGAGCAACGGGTGCGTGTGGTCGTCTGCAGTGGCTATGCCCTTGCCGGCGCCCGCGATGCGGGTCCGCCGACACTTATCGTTGCCGCCCAAGGCCGAAGTGCATAAAGAGTATCGTTGTAGATCTGGGCGAGATTCTGACTTAGAGGCGTTCAGTCATAATCCCTCAGATGGTAGCTTCGCACCATTGGCTTATCAGCCAAGCACA
>CGI_10000043
ATGTTCAGTTTATTTCAAAGAATCAAGTTAAAATGGCTCCAATATCGATACAGATTTGTTCCTTGGATCGCTCTCAACTTGAATCAAAGGTCAGCGAGAACTGTGGATCAAGGTCATAGTGACAAACTAATTGCTGATCATGTGGTACTGCATTCTATTCTGGGTCTGTTTTCTGGATTCCATCAGTTTTACCAGCCTGAACAGAAGATATGTCTGGAGACTGCATATAAAGCACTGGCCAGTAGAGACCCTGCCAAGATAGCCAGACTGAACTCTCAGGCCACAGGGGCTCTACTGGGATTTACAGTAGAGAGGGGGCCCAGTACACTACCCCAGGGAGGGACAGGGGTGTTTGTGACTAGTGGATGTGTCCCCAAGGGATCAGTGGTGGCATTCTACCCAGGCACTGTTTACTATCCACATGAGGCCATTTTCTTCCAAAGCATTGGGAACTCGTTTATCTTCAGATGCATTGACGGTGTGTTGATAGACGGCAATGACAGAGGCCTCTCTAAGATGATTTTCAAG
>CGI_10000044
ATGTACAATGATGATAAAACTGAATCCAAAGTTGTACGTTATTCGGGATCAACAGAGAAACAAACAATTCAATTTGATGATGAAGGTAAACCTCTGTACTCAGGGAATAGTAAGATTAAATACATCACAGAGAACAGAAACCATGACATCTGTGTAGCTGACTGTGGGGCTGGTGCAGTAGTGGTGGTTAATCAGGACGGGAAACTCAGATGGAGATACACTGGTCATCCCTCAGTTACCAAGAAGAGACCATTTGAACCCTTGGGTATCACAACAGACAGTCAGAGTCGTGTCCTGACAGCAGATTGTAACAACCATTGTATCCACATTCTGGATCAGAATGGACAGTTTCTCCGTTACATTGATAACTGTAATCTGGAGTATCCCTGGGGTTTATGTGTAGACAATAATGACAATTTGTTTGTGTTTGAGTACAAAAAAGGCTATGTGAGGAAAATTAAATACATGAAA
>CGI_10000045
ATGTCTTTAGAGTCAACTATCGATGCAAAAATTGCCTCCAAAAAGGTAATCGTGTATTCCAAGAGCTACTGTCCTTTTTGTACTAAAGCAAAGAAAGTTTTTGAGACGTACATACAGGATGGGTCATTAAAACGGGACGATTACGAGGTCATCGAGATCGAGAATGACCCCCAGTGCTCGGCCATCCAAGACATCATGAAGAAAAAGACGGGAGGTAGTTCTGTACCCCGAGTTTTTGTGAATGGGAAATTTATCGGAGGCGGTGACGATGTTGTACGCTTGGATAAAAATGGAGAACTGAAGAAACTACTC
>CGI_10000046
ATGGCCTCCATCAGGATTCCCCACCAAGAGTCAGCCATTGGTTCAACAGCGTGGGTCAAAGGTCACTGTTTCCCTGCCATGGGCGTCCACTATTGGTATGCCGCTACCCGGGACATGTCATGTGACAACTTTTTCCCAGTGTTCCTCCTATACAATGGAGGTGTATTGAACGCATTTGGATGGGCGTTTCAAGCTGACCTCTCCTCGTCCCGATTTGAACACCCTACCACTTCCTCCTTTGCTGCCTTCATGAATCCTGTTCCACAGTGTTTATATAACGCTGGAAAACTCTCTACTTTGCACATTTATTTAAATGGAAATCCACAAAGTGACTTGATTTGTAAC
>CGI_10000048
ATGCGTCAGGACCCTCCGCTCGGGAAACCTGCGAGGGTCAGCGATAGTCGGAGGGAATCCTCGGTGTCGGAATCCGAGGCTTTCTCGAGCCGAGCTGGCCTGTGCGGCGGGAACGCGGCAGTACGCACGCACTGGAAAACCACGGTCACGAACGAAACGGGTTACCGGAGGGGTGGCTTGGGAAGAAAAAAAAGGCCGGGGCACCCCCTCTTCCCTGCAACCCTGCAGCGGGAGAGGGCGAATCAAAACCGATCGGTCGCAAGGCCGTCCTTTTTGGTGACTCTGGATAACTTTGAGCAGATCGCACGGGCTTGTCCCGGCGACGTGTCTTTCAAATGTCTGCCCTATCAACTGTCGATGGTACGTGCTATGCCTACCATGGTTGTAACGGGTAACGGGGAATCAGGGTTCGATTCCGGAGAGGGAGCA
>CGI_10000049
ATGATTATTCCAGTTCGCTGCTTTACTTGCGGAAAAGTTATTGGCAACAAATGGGAAGCATATCTAGGATTATTGCAAGTGGAATACACAGAAGGTGATGCTTTGGACGCCTTGGGACTGAAGAGATACTGTTGCAGGAGGATGCTATTGTCTCACGTTGACCTCATTGAAAAACTTCTCAACTACGCACCATTAGAAAAG
>CGI_10000050
ATGAATATTGGTGGAAGCAACACATTGGCTTGTCTATGTAAGATTGATGATAATCTCGGTAAAGCCACCAAAATCTATCCCCTTCCTCACATGTATGTTATCAAAGACTTAGTTCCCGACATGAGCAACTTCTATGCTCAGTACAGATCCATTGAACCGTATCTGAAGAAAAAGGATGGCAGTGACAAGAACATTGGAGACAAGCAGTACCTACAAACCACAGGGGACAGGGCTAAACTGGACGGTTTATACGAGTGCATCTTGTGTGCTTGCTGTAGTACATCCTGTCCCAGTTACTGGTGGAACTCGGACAAATACCTCGGGCCAGCGGTCCTCATGCAGGCTTACAGATGGATGGTGGATTCACGTGACGACTACACCAGCGAACGGTTGTTCCAAATGGAGGACAGATTTTCTGTATATCGATGCCACACCATTATGAACTGCACAAAGACTTGTCCAAAGGGACTAAATCCAGGACTTGCCATTGGAGAGATCAAGAAAATGTTGGCCAAATACAACAGCAAGGAAGCAAAACAACTGGCCCAGGCC
>CGI_10000051
ATGGTAGAGCAGTGTGACACACAGATCAAGTCCATAGAGATTCAATTAGTGCGGGTAGAAACATGTGGATGTGCTGAGGGATATGCTAAAGACGCCACAGAGATACAGAACATACAGATAGCTGATGGTGATGTGTGCAGGGGAATCTCTATACCCATCTTCATGATCTTCCCTCGTCTCTTTACATGTCCGACACTTTCAACCAATAATTTCAAAGTTGATTTTGAAATCAACATAGTAATTGTGTTTCAAGACAATCATTTGGTGACAGAAAACTTTCCTATCAAGCTGACAAGGTTT
>CGI_10000052
ATGTTGGTTATTGCTGGGATACCTTTGTTCTTCTTCGAGCTGTCCTTTGGGCAGTTTGCTTCAGAGGGCCCCGTCACAGTGTGGAAAGTCAGTCCATTCTTCATGGGAATTGGTTGGGCCATGTGTCTTATCAGTGCTATGGTCAGCATCTACTATAATGTCATCATCATGTATTCCATCTACTACATGTTTGTGTCATTTGTAAGCATAGACACAACACTGCCATGGCAAACCTGTACTAACATATGGAACACAGAAAACTGTAGAATAAAACCCTACCCCAAACTAAGCGAACTGAATGAAAGAAATAAAACTATGGAACTTATAGGACTGAACGACAAAAGCTGTTTGAATAAAAGCGTGGACGATGTGAACAGCCTATTTGGAACCAGCTTAACCAGCTATATGGAATTCAATTCGACAATGCTCGAGTCTAACGTCACAAAGCAGTGTGAAATTAAATTCAGAACAGCTAGCGAAGAATTCTGGACGCGACAGGTACTTCAGCTGCAGGAAACACCAGATGGCCTGTATGACATCGGAGATGTCAGTATCCGAAATCTGATCTGTTTACTGTTCGCTTGGATCTTCATTTTCTTCTGCTTAATGAAAGGAGTCAAATCCTCGGGAAAAGTAAGTCTTACAATT
>CGI_10000053
ATGGGTTCTCCTGATGTTGTGTTCTCTCCCCAGGTCAAACCGCTCATTGATGAATCCAAGATAATTACGGAAATAAACACTGAGTATGGAGAATCTAATGTATTATGCAGTGTATCCTGTCTGAGTGATGAACACGTTTGGACTTGTGGAAAAGACAACATACTGAGACTTTACAGTCTTCAAGGAAAACTAGAGCAGTCAGTCCGAACCAAGTCAGGAAACGAGGCAGAAGGCATAACTGTGACACAGGGTGGTGACCTAGTTTATACTGATTCATACGAAAAAACTGTTAACATAGTAAAGAATACACAGATACATACAGTGATCAGAGTACGAGAGTGGATTCCTGGCTTCATCTGTAGCACCTCTTCTGGTGATCTTCTGGTCGTCATGGTCAGTGATGATGAAACAGAAACAAAAGTCGTGCGTTACTCTGGTTCCACAGAGAAACAAACAATTCAATATGATGACAAAGGGCAACAACTCTATTCATCTGACCCTTACCCTAAATACATATGTGAGAACAAAAACCTAGATATTTGCGTAGCAGACTATTACGCCAATGCAGTTGTGGTAGTCAACCAGGCCGGGAAACTTCGGATTACTTACACTGGTCATCTCTCCTCTACCACGTTACCGTTTGAACCAGTCGGTATCGCTACAGACAGCCATAGTCGGATCCTAACAGCAGACTGGAACAACGAATGTATCCATATTGTAGATCAGGATGGACAATTCCTTCGCTATATTAACAAGTGTGATTTAAACCATCCGTTTGGTTTATGTGTGGACATGAGTGACAACCTTTTCGTTGCCGAATTATACAAAGGCAAAGTTAAAAAAATCCAGTATTACCTT
>CGI_10000054
ATGTTTCTGGACACCCTCAGCGTGGCACCCTTCTTTGGTAAACTTAATAACCTATGGAAAGGTTATCATTATCTTGTAACCGTTGTGTTTGGGACGCGCGATTCCATTGGTCAATTATTACTAACAGGTCACGATAGTACTGGCCGAACGCATCCAATTCTTATTACTAGTTCTGAGGAACAATTAAGAGCAGGAATGCCTCATTCCAAAGTAGTCATTTTAGAAAGAAGATTTGCGAACATTAAATCTATTGATGTTGTGTATAATTCGAACAAG
>CGI_10000055
ATGGCACGTACAAAGCAGACAGCTCGTAAAAGTACAGGAGGAAAAGCTCCTCGTAAACAGCTCGCCACAAAGGCTGCACGTAAGAGTGCTCCCTCCACTGGCGGTGTAAAGAAGCCCCATAGGTACAGGCCAGGAACAGTCGCTCTCAGAGAAATCAGAAGGTACCAGAAATCCACAGAGTTGCTCATCAGAAAATTGCCTTTCCAGCGTCTTGTAAGAGAAATTGCTCAGGACTTCAAGACCGACTTGAGATTCCAAAGTGCAGCTATTGGGGCTTTGCAGGAGGCCAGTGAAGCTTACCTCGTTGGATTATTTGAGGACACTAACCTGTGCGCTATCCACGCCAAGAGAGTCACAATCATGCCCAAAGACATTCAGTTGGCCAGAAGGATTCGTGGAGAGCGTGCT
>CGI_10000056
ATGAAACAGCTCAAAAGTGAGGATGAAACGGTGGTTGGAAATGCTGCACTTTGTCTCAGTCATTGCACCCAGATCCCCAAGGTCTGTGCAGCTCTGTCTAAGACAGACATCATCAAGGATCTTCTTGTCCTGGCCAGGGATGGAAAGAAATCCGGACTCCAACAGAACTGTGCCATTCTAATAGCCAAGCTTGCTCAAGGTGACCAGAGAAACTTAGAGAGACTCAGAGAACTTCATGGTGTTGATATTTTACACGACTGTATGAAATATTTAAAG
>CGI_10000057
ATGTTTTTGAAAAATGGAGACGAAGAGGACATTGTGATATCAAAGGGGTCCGACTTACCAAATATAGCCCCTCTTGGTACGAGTCCAATAGATGAAAATGAAAAGAAGAAGTATAAGAATGAGTACCTTAAGTATATCTCAAAACACCAGATTCTGTGCAAACAGATGCTTCGTCTTGGAAATATTGTGGATGGGGGGTGGGATATTTGTCATGATGTCCAGTTCCGTCCAAAACCTCCGTGCATTGTGTATTCATTCGGAATCAATTATGATTTTTCCTTTGACGAAGATATGGAGAAAACTTACGGATGTGACGTGTTTTGTTTTGATCCTAGCATGAAAACCGCTGATTATAAGCATTCGGATCACATCAGTTTCTACAACGTGGGGTTGGGTGATAGAAATAAAGAAGTAACGGTCAGCGGTGAGACATGGAAACTCAAAACCCTGAGGACCATACAAAAAGAGTTAGGTCACACCAATAGAAAAATAGACGTTTTGAAAATTGACATCGAAGGAAATGAGATCAGCACCATTCCTGAAATGATATCATCCGGGGCTCTAAATAACGTTGTCCAGTTATGTTTAGAATTCCACCATTACTATGATCTGGGCTCTCTTCGGAAATTATACGACATTGGTTTCCGAATATTTTGGGCCCATCAAAATCCGTTTGCTGCTTTTTACGCCAATGGAGAATCTTATTCTTATGGAATGGAGGTTTATTTTGTAAATATTAATATGGCTGCAAATGTT
>CGI_10000058
ATGTCGGTACAGTCTCTTGTTAGTGCTAAAAAGAAAACGTTTATTGGGTTGCCTGCCCCTTTAGGCTACGTGCCAGGTCTTGGAAGAGGTGCAACCGGCTTTACAACAAGATCTGATATTGGTCCGGCAAGAGATATAGATGATATTTCGATACGCCTGAGTCGTGTTCAGCAGAGAGAGCGCCCGCGAGCGCTCGCCAAAATTTGTGTTGCGGGTATAGGGGTTTTTGGCGAGCGCTCGCAAGCACCCGCTCTGTTGAACAGGCCTCTGGTTGCCTACTCAAATGAT
>CGI_10000059
ATGGACAAAGAGCTCCTGTTTTGGGTGTGGTTGTTAATATTGGCGGGACTAGCGGAGGGGTACTCCTGGCCTCGCTCTCAGAATCCCCGCTCGCAGAGAAGCCGCAGCGGCAAGAGTCAGAAGCCAAACATTGTGGTGATCATGACTGATGACCAAGATGAATTATTAGATCATAGAAGAGTAAAAAATTCTGAACCTATTAGTACAAAATACAATTACGTGTATATACTAAATTTGCCCTCCATTCACTGC
>CGI_10000060
ATGGCCATGGAAACTCCAAACCGAAAGTTCGCCAGCACTCCATCCAATGTGGATTCTCAATGGAGTGAACAGGCTCTCGATTTTATGAATGGGTCCGTGGATTCGGATGACGAAGAATCCATTCTGGAAAGAAGATTTGGCAATTCTTTAAAGAAACTGCATGCTGAGTGTGATAGCCTGCGACTTAAATGCAACCAATCCAAAAGACATCTACAGGAGGCGCGTAAACAGATGCATAGTTCATCCTCCCAGCTAGACTTTCTAGAAAATATCCGCCATGAGCCTCGCTTTGAAAACGATGTGGTCGACAACGAATTAAGTGACATTAAATGGAAACATGATGTCATGGATGAATCTTTCGATTCGGCATACCTTACCGTGACGAGTGGAAGGTCTACCGGATATAGTACAAGAAGCCGCCCGAACTCCTCCCGATCTCCATATAACAGAGACAGCGCAGCACCGCTAGTCGCCATGTCTACTCCCAGAAGACATCGGGAAGAAATGTCTCCATCATATTCGTCCCGATCTCTGTACTCCCCTGGATACGATAGTGCACTGGAAGATCCAGTGGAAGATGACTACATGCTAGCCAAGAAAACAACATTACCGCGTCCTCAAACAAAGGCTCCAATTCTGAAGAGGTCAACAGTGGTTACAACGAATACCACTCCCAGAGAACTTTACAGCGCGCCCGCTTATGAAGATAAAACAGACAGTTTTGAAGATGTTGAACTGGAGTTGGAAAACGAACACGGAGAATTCTTGGAACAATGCAAATCTCATTTTGTGGACATTGAATCAAAAAGTTATAAACTTCGACAGGAAATTCGACGTTTACGAATCGAAATGGGATTACCAACATTCCACAGCCAAGAGCGAAAGGTTTATTTTCAAACTTTAATTCTATCAAAATATAAGCATTCTCATGAACGTGTGTTTTTGTTATACTTATATTTAGAAATAATAATTCTAAATCAATATTTAACATGCATATGTATAATAATGTATTGTACCCTAAGGTTTCTCCAGTTCCTATCGCGAGAAATG
>CGI_10000061
ATGACTGCCGGCAATGAGATTGTACCATTAGAGGATATTCCCAATGACCAGGATGGCACTGACAACAGGGATGGAATGGCGGGTACAATCGATGGCAACAGGAATGGAATGGATGAAATCGATATAATTGTCAAACCTGCTGCTAGGCCGACTACCTTGAATATGAGGAACAATTCGGACGAAACAGACGACGTTACAGACTTCAGATCTGTACATGTTGGTCGAGGTTTAGATGTAAGTCCATTTTTATTTGAATTTTTCTATGAA
>CGI_10000062
ATGGAGTTAATGAAATACGGTTCCCTCTTAGTGTTCGTCACAGCATGTTTTGGCTGCGATCCTTCACCAAAGGTTCAACAAGATGATTTCTGTTACGCAAACTTTGTTTTTGAAGCAAACATAACATCCCGTAATATTGGTGAGCTCAATATTGAGTATGGGTTTGACGTACAGGCCATCTACAAGGTAAGAAATATAATTGGTATAATCAATTTG
>CGI_10000063
ATGACTGGAGCCATACGCCAGCAGCTCAATGCTTTTATGGAGGGCTTCTATGATATCATTCCTAAACGCCTCATCTCCATTTTCAATGAACAAGAGCTGGAGCTTCTGATATCCGGTCTGCCCACCATTGACATTGACGATCTGAAGGCCAACACAGAGTACCACAAGTACCAGGCCACCTCTCTACAGGTACAATGGTTCTGGCGTGCCTTGCGTTCCTTTGATCAGAAAGACCGAGCCCAGTTCCTGCAGTTTGTGACCGGAACGTCCAAAGTTCCTCTACAAGGCTTTGCTTATCTGGAGGGGATGAATGGATACCAGAAATTCCAGATACACCGAGACGACAGATCCACTGACAGACTGCCAGTGGCACATACATGCTTTAATCAACTGGACTTGCCTGCATATGAAACATATGACAAACTGAAAAGAATGCTGCTCTTGGCTATCAACGAATGTTCTGAGGGATTTGGTCTTGCT
>CGI_10000064
ATGGCTAATGAAGATCAAATCGAGGAACTTGAGGCTCTAAGGTCCATATTTGAAAACGAATTTACTGATATTTCAAAAGATCCACCATGTTTTATGATAAAACTGCAAGATGTTCAGATAAATGCACAGCAGTGGATAAATGAGAATGTTTCCACAAACACTTCTGAGCAACCCTGTGATAACAAGGAGTTAGAAAAAGAAGAGAAAAATGACTCAGAACTTACACCAGTCAGGTTTGAAGAACCGAAGCTGACAGGAGGAAGATGG
>CGI_10000066
ATGTCTGATCCTTGTAACTGCACTGCAACTGGAACATGTGTCTGCTCTGATTCGTGTCCAGCAACAGGATGTAAATGTGGACCCGGATGTAAATGTGGTGACGGGTGTAAATGTTCAGGCTGCAAAGTCAAGTGTAACTGCAGCGGATCTTGTGGTTGTGGTAAAGGATGCACTGGACCGGAAAACTGCAAATGCGCAAACGATTCCGAATGTGGCTGCAAAGTCAAGTGTAACTGCAGCGGATCTTGTGGTTGTGGTAAAGGGTGCACTGGACCGGAAAGCTGCAAATGCGCAAACGATTCCGGATGTGGCTGTAAGAAA
>CGI_10000067
CTTGTCCTGAAGTATACGGATACGGAAATCACGCTCGACTCACAGGGCACAGATTATGAAGAATTCAAATCCAAGTTTCAAGACGATGAGCGCGCCTTTGGCTACGTCAGGCTAATAACGGGAGATGAAATGAGCAAACGTTCGAAATTCGCTTTAATCACTTGGATAGGCAAAAACGTGAAACCATTGCAAAAAGCTAGGGTATCAACCGACAAGGCATTCGTGAAAGATGTCTTAAGAGTTTTTGCGATCGAGGTTTCCGTCGATGACGTCTCAGATATTACTGAAAACAAAGTCCGTGAAGCTGTCATCAAAGCAGGTGGAGCGAACTACGGAACCGGAAAC
>CGI_10000068
ATGGGATGGATCTCGCTTCGACCGACACCCGAAATGAGCAACGGGTGCGTGTGGTCGGCTGCAGTGGCTATGCCCTTGCCGGCGCCCGCGATGCGGGCCCGCCGACACTTATCGTTGCCGCCCAAGGCCGAAGTGCATAAAGAGTATCGTTGTAGATCTGGGCGAGATTCTGACTTAGAGGCGTTCAGTCATAATCCCTCAGATGGTAGCTTCGCACCATTGGCTTATCAGCCAAGCACA
>CGI_10000069
ATGTCTCCATTCTTCGTCCCGGGCGTTCTCAAGCTATGTGATTCCGCCGCAGTTTCAACCAAAAACTCTTCTTCTTCCTATGGCTTACCAATCTTGCGAAATCAGCCAAACTGGTGCTATTATGGAGGAGAACGAATACCTATGGGATCTTTGTTCGAGATCACTCCTTGCACTTATTGTGTCTGCAAACCAGGAGGATACTGGGACGAATGCAGGAGACAGACATGTCCCAACTATAATTGCGATTTCTTTGAATTTCCTAGCTCTGATCCATGTTGTCCAGTTTGTCGTGCTGCCTACAACTGTACAGCTCCGGATGGCGAGATTGTGATGTACAAAGAACCATACTTCATGAACGAAAACGAGGTTTGCCATTGCTTGGGCTGGAAACCAAATGATACCACTGTGTGTGTACCAGTCCATTACACAACTAACGTTGCCCCTATTGTTGGG
>CGI_10000070
ATGGACATCAAAGTGAAACAGATGGGCAGGAAGGAACCAGAGGCAGCAAAAGTTGTCATAGAGAGTCTAGATTTACCATTAACAGTTGACCAGTATCTACAGATGTCTCATGAGCAACAAGAAAAATTGTTTCCATCAGTTGAACTTTTGCCAGGAGCAGAGCGTCTAGTAAAACACTTGCATAAAAATGGAGTCCCCATTGCCACTGCTACTGGTTCACATACACAGAGTTTTGAGCTAAAAACCTCAGGTCACAAGGATTTATTCTCTCTGTTCCATCATTGTGTCCTGAGTGGAGATGACCCCGAATGTAAACATGGCAAACCTGCACCCGACTGTTTCCTGCTGGCTGCACAGCGATTTCCTGACAATCCTGATCCCAGCAAAGTGCTGGTGTTTGAGGATGCCCCCAATGGAGTGGAGGCTGCTCATGCAGCAGGGATGCAGTGTGTGTGGATTCCCCACAAGGGCATCAACAAAGAGACTCACAGACACCTGGCTACGTTGGTGCTAGAGAGCTTGGAGGACTTCAGACCCGAGATGTTCGGTCTTCCACCATATGACAGC
>CGI_10000071
TATCAAAAACATGTGAACCTTAGGCAACAGCTTGATGCTCAGTTGAATGAAAATTCTTTGGTGAAAGAGGAGCTTGATCGAGTGGAAGATGGTGCCAATGTATTTAAAATGATTGGCCCAGTCTTGGTGAAGCAGGATGTGACAGAAGCCAAACAGAACGTGCAAAAAAGAATAGATTACATTAATGGAGAAATAAAAAGACATGAAGGTGCAATTAAGGATTTGGAGAAGAAACAGGAGAGTCAGCGTGAGGCGCTGTCCAAACTTCAGCAGCAGTTACAACAGCAACAGGTCAAAGCTGCAGCCCGCTCC
>CGI_10000072
TTGTTAATAGATGCAGCCAAAAGGAAAACCCTGCCTGCTTGGATCAGAGAAGGTTTAGAAAAAATGGAGAGAGAAAAGCAAAAGAAGATGGAAAGAGAGCGAATTGAACAGGAGAAGAAGGAAGCAGAAAAACGAGAACAGGCGGAGAAAGAAGCAATGGATGACATGACGAATGACGGCGAGCCTCACGTTCCAAAGAAGAGTCGATTTGATTCGGATGATGAAGAGGATCAAAGTTCATTACCTCCAACACCTGTCAAGGACAGGTCAAGGTCACCAGAACAGGTCAAAAGGAGAAGCCCTTCTCCACAGGAGTTTAAATCAGAGGAGGAAAAGCAGATGGAATTTATGATGAAAGTGAGGAAAATGTTGACAGAGATTCTGTTGGATGTGACCAACTCTGAAATAAAAAGTGTTTGTAAAGAGGTGTACCTCAAAGAAAAAAGCAGGGCCTCCAAAGGTAGAAACGATAGAGGACTCTGTAGTCTCTATTTCATGTGGTATTTGAGTAAGGGTGAAAAGACATATTTTGGACAATATGATATAAAAACACTATTGTATATGTGCCAAATGATCCATTGGTTGAACAATGTTAATGTGTGTCTATATAAACTTGTAACAGTTAGTGTGGCACATACTTCAAATACACTGAGCCTCAAATCTGTTGAATTCAGTCAAACAATAGAGGATCTGATTTGGAGAATGTTTACTTTATTACCACTGTTGATATTAAGTCTTATTTTGAATAAATATATCTGTTTAAGTACAATACATGTATGCATTGTTAACATCTTGGCTAGGAGGGAAAAATTGATGTTGAAAAGTCATGGT
>CGI_10000073
ATGTCGAAGAAGGTGGCAGTGGTAACTGGATCTAATAAGGGGATAGGGTACGCCATAGTTCGAGGTCTGTGCAAGCAGTTTGAGGGAGATGTCTACCTTACTGCTAGAAAGGAGGAGCTGGGCCAGGAGGCCATCAAGAGTTTAAACTCGGAGGGTCTGTCTCCAAAGTTCCATCAACTTGACATCACGGACCAAGCCAGCATTGGTCGTCTGAGAGATTTCCTCAAGAATACATACGGCGGTTTGGACATCCTGGTCAACAATGCCGGGATTGCTTACAAGCAAGCTTCTACGGCTCCATTTGCGGAACAGGCAGAAGTGTCAATTAGGACAAACTACCAAGGAACATCCGATCTCTGCAATGCCTTGTTTCCGCTATTAAGACCGCATGCGCGGGTTGTAAACGTTTCAAGCATGGTTAGTACCTTTGCAATTAAGAAATGTAGCAAAGAGGTTCAGGCAAAGTTTTTAAACTACAAAATTACAGTCGACGACTTAACAAACTTAATGCACGACTTCATACAAGCAGCAAAAAAAGGTAACCACGAAAGCAAAGGGTATCCTAGCAGCGCTTACGGCATGTCAAAGGTCGGCGTGTCAGTTTTGACAGAAATTCAGCATCGCCAACTTTCGGCAGACCCGCGAGATGACATCTTAGTCAATGCTTGCTGTCCTGGTTACGTCGATACGGATATGTCGTCACACAAAGGGCATAAAACCATTGACCAAGGCGCAGACACACCCCTTTACTTGGCTCTTCTCCCGCCAGGAACCAAAAGTCCAGCGGGGAATTTTTTATCGGAAAGGAAGATTAAGAAATGGAACGAA
>CGI_10000074
ACACTACAGCAATGCTTTGAGAACATCATGAGGGCAGCTGTGCCAAAGAACAGGCGGTCAAAGGAGAAACGGGCGACCAGAAAGATGGGTCATTTCAAATTATTCAAGAAGGAACATTTTAAAGAAAAAACAGAGACATGTTTGACATGTGGAAACTATTACAGGCGAGGATTTCTCTGTGATCATTGTTATAATGTTGCCAAAAGGAAAACAATGAAAATTTGGAAGGATATTGGTGACAAATACATGAACTTTCAGTATTTCACGGTGGATGGTAATCCTGATAATGTGAGGAGATCATTTAAGTACGAAAAAGTGCAGGACTGGTTTACTGACAATGAAAATCAAACCACGGCATCGGAACAAAAAGACCCTAGTGCTTCTGACACCACGCTAACCAAAGAGCAAGTCTCAAACACT
>CGI_10000075
ATGTCTGAAAGGAAAGCAGTCATCAAGAATGCTGACATGTCAGAGGACATGCAACAAGATGCCGTGGATTGTGCAACCACAGCCCTTGAGAAATACAACATTGAAAAAGACATTGCTGCATACATCAAGAAGGAATTCGACAAAAAATACAATCCCACATGGCATTGTATTGTTGGAAGAAATTTCGGTAGCTACGTTACCCACGAGACCAAGCACTTCATCTATTTCTATTTGGGACAAGTTGCCATCCTTCTCTTCAAATCTGGT
>CGI_10000076
ATGGACGTGGAAGCTGACTGTCAAATAAATGGAACAGAAATTCCCACTTGCAATGAATTTGAAACACACTCAGCAGAAGTTGATGAAAGTACATCTCAGAAAGTGAAGAGAAAGAGAGGTCGTCCAAGGAAGAGCTTATCAGATGACCAGAGTTGTGCATTACCAGTGTCCTGCCCTTCAGTATCACCTACTGATGATGCAAGTACTACAGAGGACAATAACACCCAGTGTGAAGATGGTCAAAGCCTGGACGAACAAATTGCTGAGGAGAAAAAGTCCAGGAGACTCCGCAGAAGGTCTTTTGAAATTTTTAGAGCTAGTAGAGAAGAGCCCAATGAAACAAAAGAAGAAGAGCAGACAGAGCAGGAAGAAAAGAAAGATTTTGGTAGTGTCTTGAAAGATTTAAATGGTACAACAGCCCCAGTGAAAGCACCAAGAAAAAGAAAAAAGTTAGAATCTGAAGAAGACATTGCAAAAATTTATACTGCGAAAAATTATTTGCCACCACCACTGAAAGCTTTAGAGACAATTTCAGAGTCTCCCTCACTTGCGAAACAGGCCAGAAAATTGAAAAGACTGATAGACTTTGGAAGTTTGTATCATATCCCACAAATAAAGCAAAGGAAACGACAACAAAAAGCAGCCAAAAGGGGATGGGACCAGAAAAAAGTTCGTAAAAGTAAAATACCAGATGATGTGGCTCAGCAAAAGTTGCAAAGTATTTGGGATGAATTAGACACAGACAAAGAC
>CGI_10000077
ATGTTACCCGTTGCCAAGTGCGTTGCTAACGCTGAGGGTAATACGGCCAAGGCCAGGGGATCTTATCTCCGTGTTCACTTTAAGAACACAAGAGAAACTGCACAGGCCATCAAACGTATGCATGTTAAGAGGGCCACAAAATACCTCAAGAATGTGATGGCAAAGAAAGAAGTGGTTCCCTTCCGTAGATTTAGTGGAGGAGTGGGACGATGTGCACAGGCTAAAGCCTTTAAGCATTCCCAAGGTCGCTGGCCAAAGAAGAGTGCTGAATTCTTATTGCAGCTTTTGAAGAATGCTGAGAGCAATGCAGAGTACAAGGTAAACTACGGGGTGTCACAGAGTTGTTACAGCTTT
>CGI_10000078
ATGGTTACAGCTGGTATGAGCTGCACCAAAAAATTCTCCAAGGAGGACAATGCAAGGGCCACCATCCTTGCCCTGAGTAGAACAGTCCCTCCCGCTGTCCCAGGTGTCACCTTCTTGTCTGGGGGTCAGTCTGAGGAGGATGCCACACAGAACCTGAACCTGATTAATGCCATCAAGGGCCCCAAGCCTTGGGCTCTCACTTTCTCATTCGGGCGAGCCCTGCAGGCCTCAGTCCTTAAGGTGTGGGAAGGCAAGGATGAAAATGTGGCTAAAGCCCAGGCAGAGCTTATTACAAGGGCAAAGGCTAATGGACTGGCTGCTGTTGGAAAGTACCAGGGTGGTTTGGATAGTGCTGCAGGAGGACAGTCTTTGTTCGTGGCCCAACACGCCTAC
>CGI_10000079
ATGCTCAAGTTTGACGATCGATTTGCACGTCAGAACCGCTGCGGACCTCCATCAGAGTTTCCTCTGACTTCATCCTACTCAAGCATAGTTCACCATCTTTCGGGTACCAACGTGTACGCTCTTGCTCCGCCCCTTCGACGCAGTGCGAACGGGACGGGCCGGTGGTGCGCCCCGGCCGCGACGGACCGAGGATCCCACCTAGGCAGAACCCGAGGCTGCCTTCACTTTCATTACGCCTTTAGGTTTCGTAACACCCAA
>CGI_10000080
CCAGAGTTCTCCAAGGACGAAGTGGCGGATCACTGCGAGATCCACTCCTGTTGGATCATCGTCTGTGACAAAGTGTACGATGTTACGAATTTCACACGAGAGCATCCTGGGGGTTTGGATGTAATCATGGAGTATGCGGGGAGAGACGCTACGGTAGCGTTCATGGACAAGGGCCACAGCAAGGACGCGTGGATAGTACTGTCCGGCTACTACATCGGGGAATTAGTCAAAGTAAGTGACAATGCATTGACAATGGGAATCGGCCAAGATGTTCATTCTCTAATGTTGGAAAACGCG
>CGI_10000081
ATGGATCTTTCCATTCAAAAAGTCGTGAAAGACAAAATAAAACAGCGCTTTCAGCGATGGTATGCATCCTGTATTTCAAAGCAACTTGACAAAGGTGTCGACATAGAAACACTGAAACCTGTTGACCTCCGTCTATCTATTCTAAAACTGCTTGGTGCTAAATGGCTGGTAGAAACTTACAAAGACATAAGAAGCCAACCAGAGATGGTGATTAAGGGGTTCGAAGTGTGCAGAAAATCATCATTCAAAAGCTACTCTCCAACAGATTGTGATTGTGATTTAACACTG
>CGI_10000082
ATGTCTTCAACATCGCAAAAGCATAGAAATTTTGTTCAGGAACCGATGGGTGAAAAATCAGTCACAGAATTGGCTGGTATTGGAGAAGTATTAGGAGGACGACTCAAGGAACATGGATTTGATATGGCCTACGTTGTCTTGGGACAGTTTTTAGTTTTGAAAAAGGATGAAGAGATGTTCAAAGACTGGTTAAAAGAGACATGTGGAGCCAATGCTAAACAGCAGGGGGACTGTCACCAGTGTCTCAAAGAGTGGTGTGACAATTTCCTG
>CGI_10000083
ATGAGCAGCTCTCGGAGGTCCTCGTCCAGTGAGTATGTCCAGCATCGTTTGTACACAATCAACAGGTCGGGGTCCGGGGAGGCCTTCTACATCCTCCTGACCCCGGACCACAACAACGTAAAGACCTACCAGGTCAAGACAGAGCAGTGGAGAGCCACCAAGGACATCAGTAACTTTGGGGTGGCAGTCGTTAATAACTTCCTCTACATCATTGGAGGATTCAACGTGGCAACCGCCAGACACATAAAAAGAGTCGTCAGATTCGATCCAGATGATGGCATATGGAAAGACGTGAAACCTCTTCGGATAGCGCGCTCTAAGTTCTCCACTGCTGTACTGGATGGGAAGATCCTAGTACTAGGTATC
>CGI_10000084
ATGTTGGGGGATGCTCAGATCCTGGTAGCCCGACTTAGAGAACATGATTCTACAGCAGATATACTTATTGCTCATACACAGACACTGCACAAACGGCTAGATGCTATGAAACAGTATCAAGATGATATTAACGAACTGAACGAAATAGCGAAGCACCGTCCACGCTCAACCCTGGTGTTAGGTATTGCCCAGGAGAATCGCCAGATTCGAGAGTTGCAGCAAGAGAATCGGGAACTCCGTTTGTCTCTGGAGGAACATCAGCAGGCTCTGGCTTTGATCATGCAGAAATACAGGGAGCAGATAATGAAGTTAATCCAAAGTAACAAACAGGAGAAGACTATTGCCCACAGGAAAGATCAGTCGCAGGTAAAACTCTATTTACAGACAAATAATGAAAGA
>CGI_10000085
ATGCTTAAGGCTGGCAGGGCTTACTTCAAATACAAGGCAAAGAGGAACTGCTGGCCCAAAGTCAGAGGAGTAGCCATGAACCCTGTTGAGCATCCCCACGGAGGAGGTAACCATCAACATATTGGTAAAGCATCCACGGTCAGGAGAGACACATCAGCCGGTAGAAAGGTCGGTCTTATTGCTGCCAGACGTACAGGTCGTCTACGTGGAACAAAACAACAGAAGCCAACCGAGAAAGAG
>CGI_10000086
ATGCCATATCAGCCAAGTCCAGCATCCTCTGGTGCAGTTCACTCCGGGCTGCAGTCATTTCGATACACATTAGACAATCCTGTGTTGTCCTATGAGCAAAGGAAGTTCTACGAGGACAATGGATACATAGTGATAAGGAATCTGGTACCCAAGGAAAAACTAGATGTTTATAGAGAACGATTTGAGCAGATATGCAGGCGGGAGGTTGAAGTTCCTGGTTTGACCATAATGAGAGATGTAGCTATCGCTCGGTCAGAGTTTGTTCCAGGGGAACAGGCAGTGACCAAACTTCAGGAGTTTCAAAATGACGACGTCTTGTTTGGATATTGTGAACTACCAGAGGTACTTAAATTAATAAAGAATATTTTATTATCATATGTA
>CGI_10000087
ATGGATCCTCGTTCTAGTGCCCAGGATGTGCACCGATGTGACCTCTGTGAGACCGCCATAGTACACAGCTACTGTGACTTTTGTCATGTCAACCTCTGTAAACCCTGCATTGGAGATCACATCTCAGATGGATATGACAAACATAAAATAGTCCCTTTCCAGGAACGAAGATCTACTCTGATTTACCCAAAATGTGAGATACATTCACACAAAAATTGTGACTGGCAGTGCAAGAATTGCAACGACATATTTGTTTGTTCTTCTTGTACTGCATCAGAAAAACACAGAGGACATATATTTATAGAAGTTTCCGAAGTTTACACGTCAAAGAAAAATGCTATTGCAGATGAAGCAAATAAATTAGAAAATCTTATTTCTCCGACATATGAAGAAATTGCACTGGACTTGAAAAATCAGCTTGCCAACCTGGATGGAGGATATGAGAAAATTACGACAGCAATGTCCAAACAAGGAGAGCAATGGCACACAGAAATTGACATCGTTTTCAATAAAATGAAAACTGAAATCAGTGAGATAAAACTAAAACACAGAGACATTTTACAAAAACACTTGGATGAAATTAAACAGATACAGGCTCTCATAAAACAAACATTAGTAGCCATAGAAGACATCAAGAAATCCACTGAAGTATCTCCTACCATTGAATACAGCTCAAAAATCAGAGAGTTCAGCAAGCTCCCAACCAAAGTGAAGATTACACTGCCAACATTCATTCCAAAACCACTAGACCATAAAAAGTTGTATAATATGTTTGGGCAGATCACTCCATTGTCTACTGCTACAGAACAGAATGTCTTGTCACTAAACCAACCCAACACTTCAGTCAAAACACTTAGTCTACTGGATGAACCGGAGCTTGTTGCCACAATACAGACTGGGTATGAAAAACTACGCAGTGTTACCTATCTTAAAGAAGATTGTGTTTGGACATGTGGATTGACAAAGGATATTAAATGCTTTAACATGAAAGGTGCATTGCTTCATACAGTTAGCAACAAATCAGAATATCGACCCAATGATATAGCTGTAGACAGTGAGGGGAATTTACTATTTAGTGACGGGACATCAAGGACAGTGAATAAAGTAAAGAATGGACAGACAGAAGAGTTGATCAGATTACGGGGATGGTGGCCTTGTAACCTGTGTGTCACCTCTAATGGTGATCTCCTGGTTACCATGCTCAATGATGATAAAACTCAATCCAAAGTTGTCCGTTACTCGGGATCTACAGAGAAACAAACAATTCAGTTTGATGATGAAGGTAAACCTCTGTACTCAGGGACAAAGAATACTAAATACATCACTGAGAACAGAAACCATGACATCTGTGTAGCTGACTCTGAGGCTAGAGCAGTAGTGGTGGTTAATCAGAACGGGAAACTCAGATGGAGATACATCGGTCATCCCTCAGTTACCAAAAAGAAACCATTTAAACCAGTTGGTATCACAACAGACAGTCAGAGTCGTATCCTGACAGCAGATTATTACAACCATTGTATCCACATTATGGATCAGGATGGACAGTTTCTCCGCTTCATTGATAACTGTGATCTGGAGTATCCGTGGGGTTTATGTGTGGACAACAATGACAATCTGTTTGTATCAGAACATTTGAATGGCAATGTAAAGAAAATAAAATTTCTTAGA
>CGI_10000088
ATGGCACCAACAACAGTTGCCAAAACAGAAGTTGTTACAGCATCAACCGCACCAACAACTGTTGTTCCCACCACACTTATTACAACAACATTAAGCCCAGCTACCAAAACCGTTGAACAAACGGCAAATCCATCTTCATCTGCCTTCCCGACAGGTATGTTCAAGGACTGTAAAGAGCTGAAGTCAAATGGCTACAGCAATAATGGCGTTTACTCTATATACCCATACCTTCCGGTAACAACGTCAGTCAGAGTTTACTGTGATATGACGACGGATGGCGGTGGATGGACGGTTTTTCAGCACAGAAGAGATGGATCTGTAAACTTTTATCTTCTTTGGGACAATTACAAAAAAGGATTTGGAGAGCCAAACGGAGAGTACTGGCTTGGAAACGATCATCTTCACCAGCTGACATCTTTGGGAACTTCAGATTTTTACGTACGTCTCGAGAAATTCACTGGGGGATGGGCGTATGCAAAATATAACAACTTCACTGTAGCTGACGAATCAGATGGATACAGAATGAGATTGAAAGTCGGATCTTATCGAGGAAATGCAGGCAAGGAC
>CGI_10000090
ATGCTGAAAGTGCTGGACGTGTTCGTCGGTTCAGAAACAGGACTTTTAAAAGGAATCAACGTTTCTAAAGCCGAGTGGTTGAATTTACACGACACAGAATCTGTAGATAAATCAAAAGAAATCGTATCATTGTGTTGGAAAGAAGAAACGGAGACTGATGTGTGTATTGGGTCCAAAAACAGAACTGTGACAATTTGGCATTCGGCGACTCGAACCTTTTCCGATTCATTAATTCTTGGGACAGAGGAATCAAAACTTCGAGGTGTCAGATTGCTGAACGGTGATTATGTTTCATGTGTTGATACAGGACTTGTCCGTTTGTGGAAAGATGGCGAGGTAGAGTCCGAGATAAATGCTGGGAAGGACGTGTTTACTTTCGAGCAAAATCCAACTGAGAGAAATATTTTTGCTACAGGAGGGAAAGAAAATGAGCTCAAAATATGGGACATAGAATTAACGGAAAATCCAAAATTTACCGCTAAAAATGTGAGAAATGACTGGCTTAATTTACGGGTACCTGTTTGGGTCACCTGTGCAAGGTTTCTACCAAAGTCTGAGAAAATTTTCACTGCAACAGGTCACCATCAAGTGAGAATGTATGACTTGAAAGCACAGAGAAGGCCGGTTCTAGATATGTCATTTGACGAATATCCCATCACAGCTCTATCTCTCTGCCCGAAGAATGAAAACGAAGTCGTGGTTGGGAATACGGTTGGAAAATTAGCAGTTTTGGACATAAGAAAAGGGCGACCAGTTCAAGTGTTTAGGGGTCTCGCAGGTGCCATCCGGGCAGTCCAACATCACCCTACATTGCCGGTTATAGTGTCCTGTGGGTTGGATCGATATCTGCACATTCACTCGACGGATGACAAATCTCAACAGAAAATCTACTTGAAATCTCGACTCTCCGCTCTCCTTCTAAAATCTAGCTGGGATGGGAATGATGTGGACAATGAAGAGGAAGTGGTCGTCAAAACGGAGGTCGTCTCCGACGAAGATGGAAAAGACGACGAAATCTGGGGGAATATGGAGGTCGTCCAGACGAAAACCAAAAGAGAGGATGTGAAGAATTCTAACAATAAGAAAAAAATCAAAAGAAAGCAAACTGGAGAAGAATCAGGGGAATTTGATAAACAGTCAAAGTCGAAAAATGTTAAAAATAAGAAAAGGAAAACTGGAATAAAAGCT
>CGI_10000091
ATGGAGGAAATGGACACCAAACACCTGGCTGTCTTAGACAAACAGGAAGATGAAATTAAACACACCATTTCTGAAATCACACAGACCATTACTGAACTGAAGACGTTACTGGACTCCAATGATGTCAGCCGTGTCTCTGCCTACAAATCCAGGAATGATGAATTCAGAAGATTGCCTCCTAAACTCACAGTGTCCTTACCAAGTTTTACCCCTCAGGAGATCAACAAAGAACAGCTTTATCAACAGTTTGGATCTCTGTCAGCGTCATCTATCAAAACAGAAGAACATGGCTACACCATGGAATCTCCCGGTGCTGAGTCCTCTCCCCTGGACAGACCGCTCATTGATGTACCACGGATCATCACACAGATAAAGACCAAGTATGAACGATTATACAGTGTGTCCTGTCTGAGTGATGAGGAGATGTGGACGTGTGGTGAGGACAAAATCATGAGTCTGTACAACCTCAGTGGGAAACTAGTGAAGTCAGTCAAAACCAAGTCAGGGGACTTTCCACGGGACATAGCAGTGACAAGGAGTGGGGATCTAGTTTATACTGATGACAGAGATAGAGCTGTGAACATAGTGAAGAATAAAAAGATAAAGACAGTGATCAGACTACGGGGGTGGATACCTCTCGATGTCTGTAGTACCTCCTCTGGTAACCTCCTGGTTGTCATGGACAGTGATGATGATAAACAAACAAAAGTTGTGTGTTACTCTGGCTCCACAGAGAAACAAAGTATTCAGTACGACGACAAAGGACGACCTCTCTTTTCATCTGGTGAGTACACTAAACACATCAGTGAGAACAGGAACCTAGATATCTGTGTGTCCGACTGTGGAGCCCATGCAGTAGTGGTGGTCAATCAGGCCGGGAAACTCCGGTTTACCTACACTGGTCCTCCCTCTTCTACCAAGGGATCATTTAGTCCAATCAGCATCACAACAGACAGCCAGGGTCGGATCCTGACAGCAGACATTAACATTATGCACCAGTGTATCCACATCCTGGATCAGGACGGACAGTTCCTCCGCTACATTGACAACTGTCATTTACAGGGTCCACTGGGTTTATGTGTGAACACCAGAGACAACCTCTTTGTGGCTGAGTACACAGGTACAGTGAAGAAAATACAATATGTC
>CGI_10000092
CACAGAGTGGACTTCAGAAACTATGGCTCTTATAGGCCTGATGTAATAGTCCGACGAAAGGCACTGATGAGAAATGATGGGCTGGGACAGGAACACATCTTCCACCATCATGGAGATAAATACACACAGAACCACATCTCTTGGTATGACGAACATTACAATGGCCGATACAAGGAGAATACCCTCCCATCACTCCGAGACTGGAATAGCCACAAGCTTTCTTGGGCTCCAGAAAAATCAGATCATCCTATTCAAGGAAATCCCACTAACTTTGGACTGCATGAAAAACTGCAATCCAAATGGAAGGATCAGATTGCAGATGAAGTTAAGGGAGATTACCTATCAACCTACCAGAATTCCTTTGTGGGACACCCTAAAGAAAATCTGGTCAGAAACCGTTATGCTTTCTCCAAAGATATGTCGACAACTCTGCATCCTTACAACAAAGTTAATAAGGACCTACACCTGAGAAATGCTTGTGTCTTCAAATCACCAGAAAAACTCCCTGATCTAGTTTATACA
>CGI_10000093
ATGCTGGCCTCAAAATTGTGCCGCATTCCCATCACCAGTTTCGTTTCTGGCATTGGGAGACCTCTGAACAAGCCTCAGTTATGTATGAGAACCCGCACCCAGCAGCTGGCTTCAGATTCACGGTCCGGTGCGACCCGTCGAGCTCAGAGAACAAGAATTTCATTGGAGAAGCTGACTACACCAGCAGGTGAAACAGCTTTCACTGTTGGGAAAGGAATGGTTGCTGGCGGAGCAGCACTAGGCTTGGGGTCGTTGTGTTTCTATGGACTGGCCTCCAAAGAAATATCAGCCCTAGATAAAAGAGCATTCTGGTCTGATGAGGTCAAACAGAGAATTCGATCCACTTACTTTTACTTTGGAGCCAGCATTGGACTAACTGCTGCTACTGCTGTGGCCATTGCCAGAACTCCTGCTCTAATGAATATTGCAATGAAAAGTTCAATGACATCCATGATTGGAGGCATTGTAGTTCTGATTGGTACCAGCATGTTGACACAGTCCATCCCATACAAAGAAGGCATAGGCAGCAAACAGCTTGCCTGGATGTTACACAGTGCTGTGGTGGGAGGGATTGTTGCCCCCCTCACCATGCTGGGAGGTCCCCTCCTTGTTAGAGCTGCCTGGTACACTGCAGGAGTAGTCGGAGGT
>CGI_10000094
ATGGGCCTGCCTTATGTGCCAGCGGGCAAGAAGAGGTTAGGTGAGAAATTCTTGCTTCAAAAGATTGGAGGTACAGATGGTACTGACCACATGAAGAAAGCAATGTTAAGAACTATGACAAACTCGTACATGGCTGGTCTAAACATGAAGGGAAAACGGGGAAAGAAAGCTTTTGGTTCCTCCCAACTCTACCTCCTTATAAAAGAAACTGTATTGACATCTCATACACAGTATACAGAATCAAAATTCAATGAAGATTTGGCTAAATTCCTAAAATATGCCCCGGAGCGTGTGGGAGGAGGTGGAAGAAGGAGAAGAGAT
>CGI_10000095
ATGGCGACCTCTTCGCCCGCCCGGGGCCTGTGGATGAGGGGTATATGGCGTCTTTGGACACCTTCCGTAAGAGGCCCTCTACCCAAGGCTCTACCGGGGGATACAGATTCGGTCAACTCAGCCAGAACTCATTCTTTACACGACACAACCCCCACCCCAGCCGCGTTCGTCACATTAAAGAGTTACGTACGAATCATTAACGACAGTTCATATTCATTCGAAGTTGCTAAGGAAACATTAAAACCATGTAGCCTACATAGAAGAAGGATCTTCCTGGAC
>CGI_10000096
ATGGCTTCCTCCGATGATTACGACTACGATGCTCTGGTAGAGAAGATGAAGGCGTTTGCTCTGACACAGACCAAGAATGCCTCCAAGATGGACAGCAAGACAGTGGGCAAGCTGGCCAAGGAATGCTGGCCCAAGGCGCTGCAGCCGAGGATCGATTCCAGTGTGTTCCCCAAAGTGATGGACAAAACCACCAAGAGCATCAATCTGGACAACAAAGAGCAAGTTCAGAAATTCATTGCGGAGGCTTCAATTCAGTACGATGACGTCACCAAGAAAACCAAAGAGTTCAAGAAACACGAGAAATTTTTGGCTGATAAAGTCATCGCCTCTGACCTTGGAATCAAAAAGACGGCGATTTCCAAGACCGGCGGAGTTGACAAGATGACGGACGCTTCCAAGTACACCGGGGCCCACAAGGAGCGGTTTGACGACTCTGGGAAGGGTAAGGGCGCGGCCGGCCGCTCGGACAAGGCGGAAAACACCGGGTACGTGGGGAACTACAAGGGCCAGGGCACGTTCGACAAAAAG
>CGI_10000097
ATGCCACATTTACGGACAATGTGGCTAGGATTGTGTCTGAACTGTTACGAGTGTCAATCTAAGGATGACACTGTTTGCTTAGATCCCTTCACTGACGAGAGGAAGGACATCGTCGGGGATGCAGAATGTGACCCCAAGGCCACGCACTGTGTCAAGTACAAGACAGTCATGCACCTCCTAGACTCGGGGTTCATCACTGGAAGAGCGAGGGAGATTGTGGTGGTGTCGCGGTTTTGTCTGATCAAGCCTGGGGCTAGCGATGGCTGTATTGCGGTGGAGGGTGACGGAAGTTTTTACATCCAGTGTCTGTGTAGCACGGACAACTGTAACAGCGGTCGCTCAATCCTTCCCAGCATCCTCACTGTGCTAGTCACGTGTCTTACGGCGTTATGGGTCATGTGGCGG
>CGI_10000098
ATGTGTCACAAAGGAAAGACAGTCCCTGTACCTCAGCCAGCTCCAGCAACACACACCAAAACTCAACAGAAAGTGGTCATTCCTCTCCCTGAGGAGTCAGAGAATGTCACACGATGGATTGTTGATCAGCACTTCAGACGAGAACAGGATCGACTCAAAATACCCTTCGATCCTGTCCAGTGGAATGAGATACATGTTAAACACTGGATAGACTGGGCCATCAAGGAATTCAAACTCGTCGGGGTCAATCCAAACAACTTCAAAATCTCGGGGAAACAGCTGTGTGAATTAACTCACCCCGAGTTTGTGAAGCTGATTCCTAACGACAAGGGAGACATCTTCTGGACCCACTTGGAACTCCTTAGGAAGTGTAAATTTGTGGGTAAGACTCTCAAAAGTCCAAAA
>CGI_10000100
ATGGATCCGGTGAATGAGAGGAAAGTGTTTGAACTGGTTGTCCAGACTGTTTGTCAGAAGTCCAGGTCACAGTACTTTCTGCTGAGTCCCAAGCTCTTGCCCGACATGAACTACGCCGGCAACATGACGTACCTTTGTGTCTACAATGGACCGCACATGTTGAACCACAAGGACTGGGACCTTAAGAAGTTCATCCAGAGACGAAGGAAGTTAGAAAACGATGAC
>CGI_10000101
ATGTCCAAGTCAAGAACTGGTAACGATACAGGAACCTGCAGGGAAATGGAAGAAAAATCTCCAACTTTGGAAGAAAAATTGGGAAAATATAAAACTGAAAATGAAAAGTTAAAAAATGAAAAACAGAGTTTGTTATCAAGATTAAGTCAACTTGCTGGGGTTCAAATGACAGAGAATAACCCTAATGTAACAGATCTGAGTGACATTAATCGTCCCATCAACCTTGGCGAAGATTTCTCCGAGATATATGACAATGAGTATACAGATGTTCTTGTGTATTTAAAAAGAAAATCTGATGATGTTAAAAACATGCAAGACAAGTTGCTGAAAACAGCAGAGATTTGCCACAAGTTCTGTGAAGACTTTGAAAAGAAGCAGTTTAAAGAGATACTGGGAGTCTTTCACTTACCAGTGAGATATTTTTTTCTTTCCTTTATAATGGATCTACCT
>CGI_10000102
ATGTACCCCCCAGATACAGGAGCTGGATCTCTCCCTAAATCTCCTACCATCATGGCCCAGATTAGCAGCTATCTTGATAATCGTCTAGAAATGCCTACTGATGTAACAGAATTATGTGATTCTTTCTCCAATGTGAAAGTCTTAAAATTAAACAGAGTCCATTACAGTTGGCAACAGTTGTTGGAGTGCTGTAAAGTCTTTCCATGCCTGGAGCAGCTCCATGTGTGTTTCAATAATCTATCATCTGTACATTCCCCTGGGAGTCAACTGCAGAATTTAGTACTCCTCAATCTGGAATCAAACTGTCTAGAGTCCTGGGATCAAATTCTACAGTTGGATATTTGTCCAAGGTTAGAGAGTCTTATTCTGAATGATAATAAAATCAGCAGTATCACATTTCCTGATGCCAGTTTAGGAAGTAAAACCAAGTTCTTTTCAAACCTGAAGCACATCTACATCAACAACAATAGAATTTCACAGTGGAGCTGTATAAATGAACTGAACAAATTGAAGAGTTTTGAGGACCTGCAGATACATGGAAACCCTATACAGGAGACAGCCTCTCCAGAGACTGTCAGACAGCTCATCATAGCCAAAGTTGCCAACTTGAAGAAATGTCAAAGAACAGAGGTACAAAGATATTTAAATTTCAAACCCTACAAAAAATTCAGTCATGATTTATTGTTCAAATGCATACCATCACGTAGATTTCATCAAAGTGGACGTTTGATACCA
>CGI_10000103
ATGTCTCCCTCGGATTTTCAAGGGACGACGGAGGTGCACCGGACACCGCAAGAGCCGCGGTGCTTTACGGGAACTATCTCCCTATCTCCGGGCAAGCCGATTCCAGGGAGTCCTTTCCCTTACAAAGAAAAGAGAACTCTTCCCGGGACCTCCGCCGTCGTCTCCGAGTTCGTTTGCGTTACCGCACACGACCCCGCGAGGAGCCAACTCCGTTGCCAGGTTCGGGAATAT
>CGI_10000104
ATGCTCAAGTTTGACGATCGATTTGCACGTCAGAACCGCTGCGGACCTCCATCAGAGTTTCCTCTGACTTCATCCTACTCAAGCATAGTTCACCATCTTTCGGGTACCAACGTGTACGCTCTTGCTCCGCCCCTTCGACGCAGTGCGAACGGGACGGGCCGGTGGTGCGCCCCGGCCGCGACGGACCGAGGATCCCACCTAGGCAGAACCCGAGGCTGCCTTCACTTTCATTACGCCTTTAGGTTTCGTAACACCCAA
>CGI_10000105
ATGTTAGACTCCTTGGTCCGTGTTTCAAGACGGGTCGGGTGGACTACCGACCGATTCGCCACTGACCATCGGGCACAGCCCACGCATCCCGGTCCGGTGCGCACGACGCGGTTAGCGGCCACTGCCCCAGAGAGGCAGTATCCGCAGGTCGAAACGTGCACGCAAGGACAGGAGCGAAGAGCGGCCGGCCGGTCCTCGGTCTCGCGACGGCCCGCGTTCCGGAGGCTA
>CGI_10000106
ATGAACCTCAATCCTTTAGATTATCCAGTTGATGCTCCAGAACCGGAAACTAAGACTGACTTCCGGAAACGACTCTTCTGTAACACAGGAGGCTGTTTTGGAAGAAGAAAGCGATCAACATCCCAAACTCTTGAACGACGTCTCAACAACCGAGGATCTAAGGATTCGGACGAGTTTGTGTTTTTACTCAAACATGCTAACAAGCAAAAAGGGGGAGAGGGAGCTTATGTGTGGATATTTTATGTGATTAAAAGAAAAAAAATAGAGGAAACAGAGGTTCCCTTCTTCGTTGCTACGTGCCATGAAATGACAAATTCTCGAAAGGACGTTACAACAAAATTTAATGGGAAATCAATAGACGCC
>CGI_10000107
ATGTCATCCTTATTTTTCAGTTGTAAACAATTCAAGACCTCCAAGCTAGTGTATTACGGAGACAAGTGTGAGAAGACCAAAGAGTTAGACTCCGTGGAGCCTATTGGCGGGGAGTCGGACAACCTGACGCTGATCGGGGTCACCGCCGGCGTGGGGGGCGGCCTCTTCCTGTTTATCACGGTGGCCGTCATCTGTGTCTGCAGGAAAATTCACGAGCAGAAGAAACAGTTGAAAAGTAACCGGAGCTCCCTCTGTCATCTGGATCAGCTGGAACACAACAAGGGGGCCAAAGAGAACTTTTACTCCAAGGCCACCCACAACCCCCTCTATCAGGACAATGATGACGTCAGAGCCAGTACTAACGCGGAGCAAATCGTTCGAATTTTCTTACACGTGGAACCCGAGAAGAGTAGAAGCATGAGCATGCATAGTGTTGGTTCTATTCGTACTTCACGTAGCGGCGAGGATCCGCATGTATATATGATAGGAGATCGCAGGGACCTAGAAAGCCATAATTTTCAATCAACGGAAAAACAATCTAGAACTCCTTTGGAGGACGAAGCAGAAACATACAACGTTCATAATGAATCCTCA
>CGI_10000109
ATGGGTGAACAGGTCGCCAAGGACAAGCGTGTGGAGGGTCACTACAAGAAAACGGACAACTCGGAGTTACAGCCCCTGGTCTCTGCCGCCGCTCCAGCCGCCGCTGCTGTTGTTACCCAGGACGATCACGGTTCACCGACCATCAAAATCAGCGAGGACACCGACGATAAGGAGGAGAAGGGCGAGGAG
>CGI_10000110
ATGTCGCGGATTCGCCTTGGGTCAAAGAACTGTCTCATCTTGTTTGACCCGGAACTTATCAGCGAGGTCATGGCGCATGAAGGACCTTACCCAGAACGTTATCCGGTTCCATTGATGGAAACTTATGCAAAACGCACGAAGAGAGCCATGTTTAATCTCCAAAAAGGTCCAGATTGGCAAAGCATACGAAGCCCAGCACAGCAGAGCATTAAACCAAGCGTAATCAAGCTGTATATACCCGTGCAGAATCAGTGCGCCAAAGAATTGGTCACGTGGCTTTCAAACTATGGCAACAATAATCCTGACGTTAAGGAAGCTTTCATGAGGTATTCGGCTGATGCCAACTCCGTTGTGGCTTTCGACAAGAAGATTGGATTTCTGCAGAGCATGGGGAAATCGGATCCAGATCCGGAACTTCAACTTTTTCTCCGCAGCATTAGTCGGTTCATGGAATTAGTCGGACAAAGTATTTACACAGTTCCGACCTATAAGATATGGCGAACCAAGTTGTACACGGAGTTTGAGACCGCTGCCGATAACGTCTACAGGTATAATGTGTACCATCTCCTTGTTCTACAAAAAGGATTA
>CGI_10000111
ATGACTCGGCTGATTTGTAAAACCCACTACAACAGTTTCCAAAGAGCTCTCGCTTGCCAGTATGTCACATCCACTGTATCCCGAACATTCAAAGGCAGCGAGAAATGCCCCGGGGCTGCCCGAACTCTCTCACATGTCCCGGGACCCGAGGGGATTTACAACGTCCCCTTCATAGGAAATGCATTGCAGTTCCGTTCTTACAGTGAGTAC
>CGI_10000112
ATGCTGCCAACAAACGTTCCTGAGATCCAGCGCACGAATCTGGCCAGCACCGTGCTATCATTGAAGGCCATGGGGATCAACGACTTGTTGTCCTTCGACTTCATGGACGCCCCGCCGATGCAGACCCTGATCTCGGCCATGGAGCAGCTGCACGCGCTCAGTGCCCTAGATGACGAGGGTCTTCTGACTAGACTCGGAAGGAGGGACAAGCAAGACTTAGCGGACCAGAAGAAGGCCAAGTTCCACCAATCGGAGGGCGACCACATCACGCTGCTGGCCGTGTACAACTCGTGGAAGAACAACAAGTTCTCCAGCCCCTGGTGCTACGAAAACTTTGTGCAGATTCGAACTCTCAAAAGGGCCCAAGATGTCCGCAAACAGATGTTGGGTATTATGGACAGG
>CGI_10000113
TTTCCAGATTTTGATGATATATATTGCAAATACTGCTTCACGTTTGGACCGGATTGGCTAGTTACATCAGGGTTGGATGAAGGCCTGACACAAGTCACAAAGAAAAGTCGAGATGACAGGCAACAGTTTGTCTGGAATTTTCCTCTGGATATAACATTTAAAACCACTAATCCATTTGGTTGGCCACAGTTGATAGTCCATGCTTATGGCATTGATGCATTTGGGACGGATGTTGTGAGGGGATATGGAGTCACTCACGTACCCATCACACCCGGAAGGCACAAGATTCGCATTCCAATGTTTGTACCCGAGTCCTCCTCCCAACTTCAGAAATTAACAGCGTGGATCCTTGGGCGACGCCCCGAGTATGTGGATGTCAGGGTGCTGGCCCAGGGAGAGGGAAGAGAAGTAACCAGAGTGAGATCGCAGGGCTTCCTGACAGTGTCATTTAATGTTGTGATGAAAGACATGAAAAAACTAGGCTACGACGTCATTCCATCTGAAATGTCCACCTCAGTGATTCCAGAATCTGTGGGGCCCAACAGTGGGGGGACAACGGAAACA
>CGI_10000116
ATGCATGACGTTCGCTTAGGGGCACAGCATTCTAATGGGTGGGTATCGTACGATGAACAATTTAGGCTAAGGATTGCACACAACCCGTCACAGAACTGGGGAATCATAGATAATGAGCTTTGGTTATTATACATGACTGCCAATTCAAATAAATCTTCTAGTACCCAACACCACAAGTGCTTCGATTACAATCTCAAAGCAAACTGTTACAAGCCCCATTGTCCGTACATACACTGTTGCCTTAAATGCAATGGCACCCATCCATCTATGTTGTGCAACAGTGCTAACCCACCCCCGAGTCATGCAAATAACTCCTTTCGGGCATCCACTCCAGTCCGCAACAACTCTTATGCCACATTCAGGTATCAGACACCAGCACACCAAACACGCACCAACCAACATTGTGCGGGAAACCCTCGTCAACCCCAGAGACATTTGGGTCCTAGGGTATTCTCCCATAATCAT
>CGI_10000117
ATGTTGTGGGAATTTTCTTTATCCAAATTAGTGAATGAGCAGAAAAAATTAAGAGAAGAGATCTACAAATTAAACTGCACTCTAGAGGCATCCCAGGCACAGAAATGTGCCATAGTAGAGGGATCTCCCATAGAGTTGATGGGCAACAAAGAAGTAGATGTGGAGGGACTTGCTCTGAAGTCCCTTCACAACTACCTTTGGAAATGTTTCCTGCCGTCCCATGTTCCAATTCTTGATACACAGAGACAACATCTGACATTGATGCTGGTAAAGCCTTTCAGACTTGTA
>CGI_10000118
ATGCACCACCACCCACCGAATCAAGAAAGAGCTCTCAATCTGTCAATCCTTACAGTGTTCGGGCCGGTTTCGGCCACCCGAAGCAACTCAGTCAAGAGCACCAAGGGTTTACAACCGAGAGGTTGGGTCAGGACAGGCAGTGACCGCAACGAGGCGGACCGCCAGCCTGGACCCGAGATCCAGCTACGAGCTTTT
>CGI_10000119
ATGCGTCAGCACCCTCCGCTCGGGAAACCTGCGAGGGTCAGCGATAGTCGGAGGGAATCCTCGGGGTCGGAATCCGAGGCTTTCTCGAGCCGAGCTGGCCTGTGCGGCGGAAACGCGGCAGTACGCACGCACTGGAAAACCACGGTCACGAACGAAACGGGTTACCGGAGGGGTGGCTTGGAAAAGAAAAAAAAGGCCGGGGCACCCCCTCTTCCCTGCAACCCTGCAGCGGGAGAGGGCGACTCCGACCTCACGGGAAGAGCGCTTTTATTAGATCAAAACCGATCGGTCGCAAGGCCGTCCTTTTTGGTGACTCTGGATAACTTTGAGCAGATCGCACGGGCTTGTCCCGGCGACGTGTCTTTCAAATGTCTGCCCTATCAACTGTCGATGGTACGTGCTATGCCTACCATGGTTGTAACGGGTAACGGGGAATCAGGGTTCGATTCCGGAGAGGGAGCA
>CGI_10000120
ATGGAACAATTAACATTTGCTCTCAAATCAGAAAACTTGGTCATTAGACCCATACCAGAGACATCCAAACCAGTCCGTCCCATATTTACTGCTGGTCAATATAGCAAAGAAGATGTCGCCAAACTACTGGGTAGAATAACTGTCCCCAACACTAAACCAGAGAACAGAAAAATAAAACCCATGGAGACTGCTTATACACAGTTGAAACCTACAGGGAAACAGAGAAAACAAGACAGAGAGAAATCTGACGTGAAACAAACACTGTCTCTGTCTTCCTCTGTCACCAAGGTCAGGAAGTACACAGTACCAGGTGTTAATGATGTATATCATATATCACTGGGTAAATCAGGCAGAATCTGGGTCAGTGATAGATATGGTAACCTTGTCCAAACAGATCTACAGGGGTATCAGCTACAGAAGATACAAACCAGAGGTTATAGAGATGAAGGTTACCACACAGTCACACAGGACGGGGATCTGATCTATACCGACAGAAAGAACAAAGTCATCAATAGGATAACACCGGATAATACAATCACTGAATTCATTAAAACAGGAGCCTGGAAACCACTCAGTATACACTCCTCCTACATCAACGGGGACCTACTGGTGGGGATGTGGAAGGGCATAGAGGGTAAAGTCACCAGGTACAACAAGACAGGGACAGAAATACAGAACATACAGAGAGACAACAAAGGACAGGCACTGTACAAGTATCCACACTACATCACAGAAAACATCAATGGTGATGTCTGTGTATCAGACAAACGTGCTGTAGTGGTGGTGGATAAATCAGGACAACACAGGTTCTCCTACACAGGTCAGGGGTCAGTGTGTACTCCCTATGGAATATGTACCGATGTACTCGGTCACATCCTGGTGTGTGATTTTTTCAGTAAAACAGTTCATCTTCTGGATCAGGACGGTCAGTTCCTGTCTCTACTACTCACAGAACAACAAGGGGTAAAGGATCCCTGTAGTGTGTGTGTGGATGATGAGAACAATCTCTGGGTGGGACAAGAATATGACAATATGGGACAATTTTACACCAACACAGTGACAGTGTACAAGTATCTACAG
>CGI_10000121
ATGGGGGACCAATGTTCATGGCTTTTGTGGACTCAACAGAAAATTCGAGAGGTCATAGCCAAATACTTTACCTCAGAGGATATATCAGTTAAGGAGCTTCATCGAACAGCCATTCAGTCTTTGGCAGAGTTCACATCTAAGTCACTGGAGCAGTTCCACAAGGCTGGAGAGCTCATCATTCTACAGAGGGACACCAGTAAACACTGTGAAAGCAGGGCTCACAGCTTAGAGAAG
>CGI_10000122
ATGCAGGAACATGGGTATCCCAAGAAACACCCACACCGACTGGCATGCTTACGACAGGAACTTATAGAGGCATTTGTAGAAACAAGATATGTAGCCTTTGTCAGGCATGCTGCTTATCAGTTTCAACAGCTGCAACAACAGAGCCAGAAAAAGGCTGATGAAAACAAGGACCAGAAATTGGTTCCACAAGAGTTGGAACTTGATGGTCTTGAGGAGACACCTGAGGAAAAAGAAAAGAAAGAAAAAGCAGAGAGTGAAAATATAGATGAAGCCAAAAAAATAGTGGAGGCACTCACAAAATCAGAGGGAGAATCCTTTGAGGAGAACAGTAAGGACATTGTGAAGAAGGCTGCGGCTGCTGTGGGCTCTCTCAGTGACACTGGTGAGTGGGCACCTCTGGGCTCTCTATATATAAATCACCAAGTC
>CGI_10000123
ATGACGCCTACAGTTCCAGACCGATCCAGACGACGCAGGTCCACTATTGCGCCACAACCACCCCCAATTTTTGCTTTGAAGAAACAAGAAAAAGTGGAGGAGGAAGAGAAGGATGTAGAGTTGGGAGAGAGAGAAGCCACAACAGACGACACCGCACCAAAGGAACCGGTG
>CGI_10000124
GAATTTAGCAGAGATGCTTGGATGTCTGTCAAAAACACTCTAGGTCTAGCCTTTCCTAATCTTCCTTATTTCATTGATGGTGACATTAAAATTACACAAAGTAACTCCATTCTGAGGTACATCGGGGATAAACATGGTGTTTTGGGCAAAACTCCAAAGGAGAAAGTGGACTGTGACATGATGGTAGAGAACGCCATGGATTTCAGGAATGGAGTGGTCCGACTGTGCTACAATAAGGATTATGAAAAAATCAAGGAGGATTACTTTGCTAATGTTAAGGACAAGCTGAGACAATTCGACGCGTTCCTTGGAGACAAACCTTGGTTTGCTGGGGACAATATAACGATCTGTGACTTCCCAATGTATGAGTTACTGGACCAGCACAAACTGATGAAGCCTGGGATACTAGACGATTACCCCAACCTGGCCAAGTTTGTGGAGAGATTTGAGAACCTCCCAAAAATCAAGGCCTACATGGCGTCCGATAAATTCATGGCCGGACCCATCAACAACAAAGTTGCAGGGTTCAAG
>CGI_10000125
ATGGAATCTCCAGTGAAGAGTCCTAAAGAGAAAGCAAAGAGACCTCGCTCTAAAAAAGAAAATATAGATTCTCAGGAAGAAAACCAATCCTCAGGGGGTCCAAAGAAACGTGGCCGAAAAAGTGCCAAGAAAGAGAATGTTGCAGAGAATAAAAAGACAGATTCAGACTTGGATTCTTCTAAAGAGTCTCAGGAATTAAGTACTCAGTGTAGCTCTTCAGATGAACAATCGGAACAGGAACAAACCGAGAATCTTCCAAGAAGGCCAGGACGACCTCCAAAACAAGCTAATTCTAATTCCTCGTCAGCCAACTCCTCACCAAAAAGGGGCCGCAATAGTGATAATAAAGTGACAAAAGTCAAACAAATTAATGGTGCTTCACAAAAAACTTCTAATATTAAATCGCCAGCAAAAAACAGTCCCAAAAATGCTGTAGGGAAATCACGGAAAAGATCTGCACCCACATCATCCGAAGAATCATCACCAGTTAAAAAAACTCGAGGAGCTAGGGCAGCCGTAGTGAAGCAAGACAGCTCCGAGAGTGAACCTTCATCACCAATCAGTCTGGAGAGTGAATCATCATCGGTCAAAAGCTCACCTCGTAAAAAAGCAACCTCATCTACCGCAGCATCTAGAAAAACACTAACAAGAAGTAAGATTCAGTCAGAATCTGAGTCGGAAGGAAATAAAACTCCAGTGAAAGGAAGAAAGGCAACCAAACAGCTTAAAGTCGACCAGTTCAGTACCAAAGTGTCCACTCGCAATGTG
>CGI_10000126
ATGGATGACAACACCACCAAATACTCTCCCAAAGACCTCATTGACTATCTGTTCAGGGTGTCTGCTGTTAATGAGGAGGGACAAGTCTCACCACTAGAGACCAAAGAACCTGTGAGATTTAAGAGGAAGATAGAAAAAGCGTCGCCACCGGTTGGTCCAGTCATACTCTCAGACATTCAGAAAACCTCTTTGGTGTTAGCCTGGAAACCCAGCAAGAATGATGGCAGATCTCCTCTAACAGCTTACTATATTGAAATGAGGGACCCTAATAATGGATCCTGGTCTGCAGTCACCAAAGTGACCCCAGACATCACCAGCTACTGTTTCTTA
>CGI_10000127
ATGATTGAAAACCTCAAAGACCTGCGCCACTTCTTTGAATCTCAGAGAAAACAGACTGCTAAGGCTCCATTCAGCAGTCACATGTTTCCTGGAAGAACAAAGGCTATGAGAGAATCCATGCAGAGGAGATTTGCCCTGGACCTGAAGCTTAGATGCAGGACCGAGTACGAAAACTGCTACAAACACTACTCCAGTGACTTACCTTTGATCAAACGGGCCATG
>CGI_10000128
ATGATCAACATCACTGTCGACATCCATCACAGTATAATCAACATAACAACCACAATCCGTCACAGCAGAATCAATATCCGTTCCACTCTCAGCAGATTTCGAAACAGCATAATCATCACAATTTTATCACCGGCAGATAGAGCACATTTGCTGAACGATGCCGTTAGTATTTTTGCAAGAACCAAACCCTTGAATATGTCTGTTGTTATGGACTTGTTAAATTACATGGAAAAGGAAACAGATTTTCTACCCTGGTTCTCAGCTTTTCAGGCAATCGGGATCATGAACAATTTAAAACTGGGAGACATCAACCCCGAAGTTAAAGTTATGAGGCAAAAGGTTGCTACAGTAGCCACCAAAGCATTAGAACTGATCGAGAACCAAATGCAAGCAAAGGAAAACAATAAGGGTTATACGGATGATAAGAAAATGTCTGGTGAAGCTCATCAGGAGGATAAATTCAAGAGTGGGCGACAGTTCCCCAAGTACCTTAAGACCTTCCTC
>CGI_10000129
ATGGCTGATTTTAACAGTAATCCAGAAGTATTCATTTTCCTGTTAAGCACTAGAGCTGGAGGGTTGGGGATCAATCTGGTTGGGGCAGACACTGTGATCATATACGACAGTGACTGGAATCCCCAGTGTGATCTCCAGGCCCAAGACAGGTGTCACAGAATAGGACAGAGTAAGCCGGTGGTCATCTACCGCTTAGTGACCACCAACACCATTGACCAGCGCATTGTGGAGAGAGCTGCAGCCAAAAGGAAGCTGGAGAAAATGGTGATTCACAAAGGTAGGTTTGACTTGCCAACTGTAGAAACTACAACCTGTTCTTCT
>CGI_10000130
ATGTCCGATACAAATTGTACCACAAACGGCAATCACGTCCAGAATTCTGACTCCAAAACAGATCAACATGACGAAGAACTTTATCTGGAAGCGGTACAGCGGGTGATTGACCATGGGAGAAGGAAGAGTAACAGAACAGGCATCGACACTTTGTCAACATTTGGCATGCAGATGAGGTATAACTTAAGGGACTCATTTCCATTACTGACCACAAAGCGAGTTTTCTGGCGGGGCGTAGCTGAGGAGCTGCTGTGGTTTGTCCAGGGCTGTACCAATGGCAAGAAACTGAGCGAGAAAGGTGTCCACATCTGGGACGCCAATGGGTCCCGGGACTTCCTTGATAACCTCGGCCTGAACCACCGAGAGGAGGGCGACCTGGGTCCAGTTTATGGTTTCCAGTGGCGCCATTTTGGGGCAGAGTACAAAGACATGCACACAGATTACAGTGGTAAAAGT
>CGI_10000131
ATGAATTCTAATAATATAGTTCAAGAAGCTGTATTGACAAAGGGGTCTAAAAGTCCAGAACCCACTCATCTCCCTGTTAATTATGATGTCCATATCTTCTACTATCCTTGGTATGGAAATCCAGAACATGATGGAAAATACTTCCACTGGAATCATCCCTATCTTCCTCACTGGGACAAAATTGAGGCAGCTAAATGGCCATCGGGACAGCACAAACCCCCTGATGACATCGGTGCAAACTTTTATCCCCAGTTAGGTCCATACAGCTCTGGAGACCCAGTTGTGGTAGAGGACCACATGAAACAGGTTCAGCTCTCTGGAGCAGGAGTATTGGCTGTGTCATGGTATCCTCCAAATGATGCTGACAACGAGGGAAAAAATCCAGATAAACTGATTCCACTGATATTGGATTTGGCTGATAAATATCAATTGAAGGTTGCATTTCACATTGAACCATTTAAAGGCAGAGATCATCAGACTTTGAAAACGAACATTAAGTATATCATTGACACTTATGGAAAACACCCAGGTTTTTACAGGCACTATGACAGGATTAAAAAGAAGCACTTACCTGTATACTACATATATGACTCTTACCTAGTCAAGTCCTCCAATTGGGCAGAATTATTCACTCCTGGTGGATCTATATCTATCAGGAACACGGAATACGATGGAATATTCCTTGGACTTCTTGTGGAGAGACAACATAAAGAGAGTGTGGCAAGTGCTGGGTTTGATGGATACTATACGTACTTTGCTACCGATGGATTTACGTACGGTAGTTCTTGGAAGAACTGGAGGGAGATAAGGAAATATGCCAGAGGGAGGAGACTGATGTTTGTCCCTAGTGTAGGTCCAGGGTATATAGACACTAGGGTCAGACCCTGGAATGACAAGAACACTCGGTCTCGTCAAGATGGAAGATATTACAAAAATTCTCTCCAAAAAGCTCTAGACATTAACCCATCTATGATATCCATTACGTCTTTCAACGAGTGGCATGAGGGAACTCAGATAGAAACTGCTGTTCCTAAAGCCACAGACTCTTTTACTTACATAGACTATGGCCCTGAAGGGCCGCAGTGTTATCTCAATATAACACGACAGTATGTCTCCAAATTCATATCAGAAGAC
>CGI_10000132
ATGGCCAGCTACATAGATTACGAGGATCCAGCTTGGACCTACGTTTATGTACCGGCATATAGCTACGATGACGAACCTTTGGGTTTCTTCATCAACCCAAGGGAAAACATGTACAGTGGTGTCCGAAGTTACGATGACAGTACCTTCGACATTCGTCGTCGTCGCTACATCTTGGAGGACCAGCTTCTTGGAGATGACTGGGACTACATCCCGCTTCCCAGACGACACGCTTCTCCCGTGAGGCGGCGCTCGCGATCTGTATCACGAGAGTACGTTCCTGTATCCTACCAAGAAAACAGAAGTCGTCTGCCCTCTCCCGCCCCCGTCGCCTCTGTTCCCACCTTCCGAAGATCCCCCTCTGCCGGTAAATACGCCAGACAGCTAAGGTTTGACAGTAGAACCAGATGGATCCCATTCCCATCTCCAAAAGAAGATGAATTTTCCGTAAACCTTGACCTGAAAACGGACGCATTGAACCGTGTCCTCCTACGGCGAGACATTGACACCGCGCTGCGATCATCGTACGCCAACAAGGGGAGATCGGTGGTGCGTTCGAAGAGGGATTTTGATCTATCAGAGTTGCAAAGGCTTGATAGAAAGCAAGATCAAATTTCGAGATATCTTAGAGATTTTAAGCGTGATGCTATCAGAGCAAAATATCAAAGCAGATTTAGATATTAC
>CGI_10000133
ATGTTTGGTCTTCTATCCATCTTTGTAGTTGAAGCTGACTGTGGGGTATCTTCGGCTGGTTACGCTTTGGCTTGTAATGCTGGATATCACTGCTGTTCAAAGGAAGGTCACACTTGCTGTAAAGATGGAACTGTCTGCATGGGGAAAGCGTGCCTGGGATGGAGGTTAGCTGTTCCCATAATTCAATTATTACTC
>CGI_10000134
ATGGAGGGACTAGTCTTTATCCTAGCCGTGCTAAGTCTCTGGGTTGGATCCTCTTCTGCAGTCGGATGGCCTTCTGGAACGTACTCAATGATAACCCCTAAAGCTGGGTGCCCTTCCGGATGGAAATTGGGCTGGCGGTACCAGGATAATGAGGACACTGGAAATATTAACTCAATGACCAGTAATCATCACTTCAATGGATTCTTTTTCGATGACACAATTCATTATTACTGCTCCAAAACCTCGTACTCTGGATCTGGATCATGGCCTCGAGGAAACTACTGCATCATGAGATATGGCTCTTCCTGTCCTTCAGGTTTCAGTTCGGGCAGTATTTACTGGGATGACGAGGATTCCTACAATATGAATGGGAAGGGGGGATATGTACCCTCCGGGACTTATGGCTCTAATACACGAATCAACTACTGTTGCAGGAGTGACGGAAGCGCCTCCTCTTACATTTCACTCCCTACCACGGATCCGTTCTATCTGATGCGTTACACATCCTCAATATGCCAGAGGGTCAGTGGCATGACGGTTAGAGAGGAGATCATAACAACGGACGATGAGGACACATCTAACAATAACTCAGTGTCCGGAAGTCATCCCAAGGTTACCGGAACCAGCAACCATCGTCTCTACTACTGCTACTACAGT
>CGI_10000135
ATGGCCATATCAGTGAATAGCAATGACGTTCATATCTCGTATCTTCCTTTGGCTCACATGTTTGAGAGAGGGATGCAGGCACTAAGAAAAGACAGCATTTGGGATAAACTGGTTTTCGGCAAGGTACAGAAATTACTTGGTGGCAGAGTGAAAATTGTAATCACTGGGTCAGCTCCACTGGAGGCCAAAGTTTTCAACTTCATCAGAGCGGCTTTTGGTTGTGTGGTGATGGAGGGATATGGACAGACAGAGGCTACGGCTGGGATCACTTTCAGTATAGCAGGAGACCCATCAACAGGTTACACTGTTTTCGTA
>CGI_10000136
ATGTGGGGCCGCAAAAAGAACAACACGAGCATGACATATGAGAAGCTGAGCCGTGCTATGAGATATTACTATAAGCGAGGAATCCTCGATCGAGTGGACGGGAGGCGTCTGGTCTACAAGTTTGGACCCAATTCCCACGGATGGAAAGAC
>CGI_10000137
ATGGAAAGGACGCTCCTCAAGACGATAGGATTTGACATTGGGATGCCCTTGTCCTATCGCTTCCTCAGAAGATACGCCAAGTGTGCTAGAGCATCAATGGAGACACTAACGATGGCCAGGTATATCCTAGAGATGTCCTTGATGGAGTATGAGTTTATCAAATACAGGGAATCAAAAATGGCTTCCGCATGTCTTCTGCTGGCAATGAAAATGAAAAACGCAGGAGAATGGAGTTCCACCCTGGAGTACTACACTGGTTACACAGACAAAGACATCAGTGGTCTTGTCCAGGAACTGAATGCAATGATTGCCTCCCCACCCAAACAGCTAACCACCATCAGATCCAAGTATTCACACAGTGTGTTCTATGAAGTAGCCAAGGTACCAGCTTTATCAGAGGAGGCCCTGACATCT
>CGI_10000138
ATGTCGACCTCAGAGACAGCTTGGTGTTGGGTGGGTCAGGATTTCAGTGACAATGAAGCTAAATTAGAGCAACTTGCTGTAAAATTCAAGAGTATTGAACTAGCAAAAGAATTCAAGGATAAAATCGATGAATGTCAGAAAAATTTGATTGAGAATCCACCAACAGTGTCAGCAGAGCCTCAGCAATCAGGAACCACATCTCAGGAAAGTCCAGAAGAAGAACATGGCAGTGATGATAAAGATGATGAGGAGGAGGAAGACGATGATGATGAGTATGATGATGTGGAGGAAATCCTGCTGGAGAAGCGAGTGACGTTCCAGATGATGGAGGGGAACCAGTGGCAGAACAAGGGGACAGGTGTATTGAGGGTGATTTATGACGATGACGTTAATGCCAACAAAGTGACGTTCACCACGGACAAAAAGGAGGACCTCTGTAATCATCTCATTGCCATGGAGTCCATTATCAACCTTGACAAGAGCAAGCATTTCTGTGAATGGCACCCAATTGACTTTGCCACAGATGAACCAATCAGGCGGGGCTTTAGAGCGGTGTTCAGCTCAGTTCCTGCTGCGGAGGAATTCTACAAAAGTTTCCAACAGGTTCAATCTTTGGCTTCATGGTTTATGGAATACAAGCACGGGTTAATCCCGTACACCATTGATTGGACC
>CGI_10000139
ATGCTGGTCGGATTTGCAGCAGCACTGGTCGTTCAAGCTAAGAGACGAGCCAATGCATATAGACGCGATCTTGTGTTCCGCCCCATTGGAGACTATGGTGTTGCAGTGGTTCACAAAAGCAGACTTACTTTTGAGCAAACTACAAAAGAACAACTCAAGTCTGGAACAGCTCCGAAGAAACCTACAAAAGCAAAACCCTACCAGAACCCTTATCTTTACCACTTCCATTTTGATGGACAAAATCTGAAGTATGCTGACATAGACAGGAACAGAAGAAGACCTCCAGATGATAGGAATATGCCTAAAACAAGATTGGAGGATATGCACGAAGGAGACGAGTCTTCATTC
>CGI_10000140
ATGTTGCTATTCCAAATCTTCCGATGTCCGTGGTTTTTAATTAGCGTCTTTGTACCGTGTTATGGCAGCTTACAACCGGGCTTCTCTAAACTTCAGCGCGGCCACAGACTGGACCGGAAACTGATCCAATCATTCACAGAAGTCAGTTTCCTGGACTGTGTGATAGAATGTCTGGTTACATCACGGTGTAAATCTGTCAACTATTACAAAGGGGCTAATTTTTGTGAAATCAATTACGAAAATAAGACGACAGCAGAGACTAGGTACATGGAGAGTGCTGGATGGGTATACAGTGAAAAGGAGCACTGGCCAAAGGTAAATTTGTTAAAATCCTTAAAAACGACTATCTATACTCTGTGCAAAGATATTAATGCAGCACATGGTTACTGGCCT
>CGI_10000141
ATGGTCGAGCTGGATGTCGAGATTGCGCTGCAGCAGCGCCAGCTTGAGGACGCCGAGGCAGAGGAGGAGGACGACCCGATTTTTGAGGTAGACCTCGGCGACAACATCTCAGAGGAGCTGGCCAAGATGAGGAAGAACGCAGACAAACTGGACGGCATGATGGCTCTTATGTTTGAATTCATCAGTGAACGCTGTCGGAGAAGTGTTGTCGTCGGGAGTTTCGAGGGGATGACAACAGGCGGAGTCCTGACTGGCAACGAGAAGTTAATGGGTGGCGACAACGAATCGGAGCGCCTGCTGCATGCGCTCCTCATCGCTTTCCATGAATCACTTCTGTGCACCTACAAGTGTCGGTGCGTCCAGTTTTTAATCTTCTTTGCTTGCTCCTTCTCAACCCGATTCACCAGCGCATTCACTCGCTTCTTGCTCCATCAAGTCGGCAATGAGCAGATTCATGCCGAGGCTCGGATTGCATCAGCTGCATACCTTGCGTCTTTTCTGGCTCGCGCGTCGTTCGTCCCCCTCTCTACAGTACTTCCCCCTCTCAAGCATCTCTTGCTCTGGGCTGAACGCTACCAGATTGAAACCATTTCGAAGCTCGGCGGCGCGCCTGCACGGCTCGATGTCGCGCTTCATGGGGTCTTCTACGCGGTGATGCAGGGCTGCTTGTACCTCCTCTGCTACAAGAATTCCGCTCTGGGCAAACCCGAGGCGGCAGGTGATCGCGAGGTGATTGGTGAGCTCGTTGGGCGCATCGTCAAGGGCCCTCTTAACCCGCTCAAATTTTGTCAAGACGCAGTGCTAATAGAATTCGAGAGGCTGGGTGTGGTACAAGGGGTCGCCGACATCATCGCTGCCAATGAAGGGGTTGCTATCGACTCAAGGGACGTGCACGGCGGGGAGAACCGCCTAGATGATTTTTTTCCATTTGACCCTCTTCTCTTGAAGGTCTCGTCAACCTACATTGATCCACTTTATCAAGTCTGGGCTCCGCCGCCCCGTCGTGAAGAGCGCGAGTCCGAAAAATCGCACTTTTCGGAATCGGCATCAGATGTGTCGGACATGGTCGCCCGATCGCTGCAGGATATGTCTGTCACCCCTGGTGGCCACACACCTATTGATGACCTCGAAGTAATCATGAGGCGACGATTAGCCGAGCAGGTTGTCGGAGTGCAACTAGCGACTGGAACTGTCGTGGATTTGTGCCTCCACGATGCCGAGTGCAGATGGATAGCCCGGCTAGGGCAGCACACAACTGCACAAGTGAGGGCGTGCGGAGATGGAAACGTGAGCACGAAGGGTCTTTTCGCTTGGTTAAAAATCACAGTTAAGTTCTGCAATTCCCTGTGCTTCATGCGCCGCGCGCGACGGAGCGAACCTCACTGTTGCGGGTGGGGGGAGTCCGCGCCCGAGAGGGCCGGCTTTCCCCTCTCGGATGGTGCCTCGAGGCATGTGCGGGACGAGTGGAGGGATCCCTCCAGAGGATTATCCTCACCCGGGTTAGACTCAGGCTTTGACCTGCCCTTCATGGGCTCCGGCGGCGATGGCGGAGATGATGGTGGGGGGGCCGCAGAGAGATCAGAAGGAGAGGTGAGGGAGGGCATCACCTCCCACTATGAAGGTGGGGGTGGCGATGTCCGTCCGGAGAGGAGGAAGGGGGCAGGGCAGGCA
>CGI_10000142
ATGCTCAAGTTTGACGATCGATTTGCACGTCAGAACCGCTGCGGACCTCCATCAGAGTTTCCTCTGACTTCATCCTACTCAAGCATAGTTCACCATCTTTCGGGTACCAACGTGTACGCTCTTGCTCCGCCCCTTCGACGCAGTGCGAACGGGACGGGCCGGTGGTGCGCCCCGGCCGCGACGGACCGAGGATCCCACCTAGGCAGAACCCGAGGCTGCCTTCACTTTCATTACGCCTTTAGGTTTCGTAACACCCAA
>CGI_10000143
ATGTTAGACTCCTTGGTCCGTGTTTCAAGACGGGTCGGGTGGACTACCGACCGATTCGCCACTGACCATCGGGCACAGCCCACGCATCCCGGTCCGGTGCGCACGACGCGGTTAGCGGCCACTGCCCCAGAGAGGCAGTATCCGCAGGGCGAAACGTGCACGCAAGGACAGGAGCGAAGAGCGGCCGGCCGGTCCTCGGTCTCGCGACGGCCCGCGTTCCGGAGGCTA
>CGI_10000144
ATGATAATCGATGAAGCAGGCATGTGCACGGAGCCAGAAACTCTCGCACCAATCATCTCCTCTAAAGCAGAACAAGTTGTTCTTATTGGGGACCATAAACAGCTTCAACCAGTCGTGCTATGCTCTGAGGCAGCGTCGCTTGGGTTGGAAAAATCTCTTTTTGAAAGATACGCTGATCAAGCTGTTTTTCTGGATTGCCAGTACAGAATGAACCCAACAATATGCGATTTTCCCTCAAAGCAGTTTTACAACGGAAGGTTAAAAACAATGCCTTCCGTCGCTTGGAATGTTACTGAACCGTTATCCTTGTGGCAAGTACCTAACGTACCACACCTCTTCTGTCACGTTGAAGGAGTGGAGCAAACTCTCAGTGTATCCACTGATGAAGGCAATCAGCAATCCAAAAGCAACAAAGCAGAAGTTGATGAAGTGATTCGAGTCTACAATGAACTTATCACGCGTGAAAAAGTCAACCCCGGTCAGATCAACGTTATTTCGCAGTACAACGCACAATGCTCTGCAATTAAAGAGGCGATGAAAAAAGAAAAGTTCAACTACAATGTCAACACAGTTGTTGCTAGCCAAGGTGGAGAATGGGATTACGTTATATTTAGTACCGTCAGATCACTCCCGGATTACAGGATAGAGCCGAACCCGACTCTTGGCTGGTGCAAGCAAAACCTCGGCTTCATTACTGATCAGCACCAAATTAACGTTGCTCTTACACGTGCCAGGAAAGGGCTCATCATCATAGGAAACAAAAATCTGATGAAATGCGACAAAGTTTGGAAGGAGTTGCTGGAACACTACGGTCGTCAAGGATGCGTCGTTGACGCGGAATGCGTCAAATCCAGGCGTCATAAGAAGAAACACAAACAGAAAGAAGCATCAAAAGAGGAATTTGATTCC
>CGI_10000145
ATGCAGGTCGGCCAGTGGTTAGACTCAAAGGGATATGGCATCGGACTTCCGCAAGATTCACCGTACAGAGACAAGATATCCAGCATTATTCTAAAATTACAAGAGGACCAGACGATACAGAAGTTTTACAACACGTGGTGGAAGGAGAAGAACAAGGATGGAGAGTGTATAGACTCCACCAAGAAACAAACTAACGCCCTCACCATCAAGAATGTGGGCGGAATATTCGTGGTGCTAATCGCGGGGACCATGGCTGGCGTGGTGGTCGCCTTCTTTGAATTCCTGTGGAAAGCGCGCAAAAATGCCAAGGAGGATAAGCAATCGCTGTGTTCTGAAATAGGAGAAGAACTACGATTTGCAGTGCGTTGTTTTGATTCGTCTTCCAAACCCGTTCACCGGAAGCCTAGTTATGACGTCACAGACAATGGCCTGCAGAGCATGCCTTTGAATAGTTATAAAAATAATGGACGCAATGATATAGGCTTCAAC
>CGI_10000147
ATGACGAACACAAAGGGATACAGGCGTGGAACGCGTTACATGTTCTCCAGGCCATTCAAAAAGCATGGAGTCATTCCCCTGTCAACCTACATGCTCAACTACAAGAGAGGTGACATTGTTGATGTCAAGGGTCATGGAGCTGTTCAAAAGGGCATGCCACACAAGTTTTACCATGGCAAGACTGGTAGAGTTTTTAATGTAACTAAACACGCTGTTGGAGTCATCATCAACAAGAGAGTGAGGGAAAGGGTCATCCCCAAACGAATCAACGTGAGAATTGAGCACGTGAAACACTCCAACTGCCGACTCGAGTTTTTGAAACGAGTGGCCAATAATGAGCAGGCGAAAAAGGCTGCCAAGGAGGGGGGAGAAAGGAAGAACCTGAAACGATTCCCTGAGCTGCCCAGAAAGAAGCACTTTGTCAGTACAAAGTACAACAAGCCTGAAGTGTTGGAACCTATACCTTATGAATTCATTGCA
>CGI_10000148
ATGAAACTTCTGACTGACACCAATGCCAACGAGTCCTACCATAGATCTGCAAGTGCTAACATGCCCAAGAATGTGAAATTCTCTAGAACAATGGAAGGCCGTCTGCACTCCATGATTCACAGGAGGAATAACTTACCAGGAACCTCAACCAGACTCAAGTGTGAATCTGCCGGTGTCCGATACTCAGACTCCGGCAAGCAACGACTAGCCAGGATTGACCAGCAGTTCCTCTACAGACAAAAATACCATAAAAAGGAAAAGATTAAGACCAGAAGAAACAAACAGCAGGGTAGGAAAATGGAGGAACACCATCTATATCGTCAGGAACATCGGACAAAGTCAGACTACCGGAAGGGACAATTGGATATGAACCTACCTGCAGCACTTGATCATCCCTACCACAGGAGAGGGGCATGCCAATATCATATGAGGCCTCGCCCAGGATATGAC
>CGI_10000149
ATGCCATTTTTTGACGAAGTTAAAGATGACATAGATTCTTACCTTCGGCGGTTCGAGCGGTATGCAGAGGCACAGAAGTGGAAACCAGATACATGGGCAGTCAATCTCAGCGCACTGTTACGTGGTCGAGCCCTCGATGTCTATGCTTTGCTGCCTCAGGAACAAGCTCTCAACTATGATGCTCTGAAAACATCGCTG
>CGI_10000150
ATGTTAGACTCCTTGGTCCGTGTTTCAAGACGGGTCGGGTGGACTCCCGACCGATTCGCCACTGACCATCGGGCACAGCCCACGCATCCCGGTCCGGTGCGCACGACGCGGTTAGCGGCCACTGCCCCAGAGAGGCAGTATCCGCAGGTCGAAACGTGCACGCAAGGACAGGAGCGAAGAGCGGCCGGCCGGTCCTCGGTCTCGCGACGGCCCGCGTTCCGGAGGCTA
>CGI_10000151
ATGCTCAAGTTTGACGATCGATTTGCACGTCAGAACCGCTGCGGACCTCCATCAGAGTTTCCTCTGACTTCATCCTACTCAAGCATAGTTCACCATCTTTCGGGTACCAACGTGTACGCTCTTGCTCCGCCCCTTCGACGCAGTGCGAACGGGACGGGCCGGTGGTGCGCCCCGGCCGCGACGGACCGAGGATCCCACCTAGGCAGAACCCGAGGCTGCCTTCACTTTCATTACGCCTTTAGGTTTCGTAACACCCAA
>CGI_10000152
ATGTCTAAAAATGCAAAATGCAAAAGATATCGACTGCCTGTCACCTATCGAAAGGGAATCGGGTTAATATTCCCGAACCTGGCAACGGAGTTGGCTCCTCGCGGGGTCGTGTGCGGTAACGCAAACGAACTCGGAGACGACGGCGGAGGTCCCGGGAAGAGTTCTCTTTTCTTTGGCTGGGCCGGTCGGGCTGGAGTACGAAGCGAGAATGGGAACGGCCGCGGGCTGGGCGAGACCGTGCGCAAGTTCGGTCGAGCTCGGATCGCCGGTCTAACCCGTCTCGTGGACTGCCTCAGCTGTGCCGCGGTCTCTCCCCGAGGCCGTCGGCTTCGTCCGGCGACTAACAGCCAACTTAGAACTGGCACGGACCAGGGGAATCCGACTGTC
>CGI_10000153
ATGTCACTTTCATATAGTTGGAATGGAATCTGCCGAGCAATCATAATGTCGCTTCTTACCCTTCAACTGGAAGATGCTATTGGTGGAAAAGATGTTCGAAATATAGACGCTGCGGATGGGGAAAATATTGTGACTACAGATACGGCAGGAGTGGTCTCTGCTGCAGCAGATACGGACATCATGGCGGTTATGGAGGAGGTTATGGATATAAAAGAGGAGGTTATCATTGAGGGGAATACATACTTTGATATTGTGGCGGATAAGACGAGCACT
>CGI_10000154
ATGAACGAGGAATTCCCAGTAAGCGCGAGTCATCAGCTCGCGTTGATTACGTCCCTGCCCTTTGTACACACCGCCCGTCGCTACTACCGATTGGATGGTTTAGTGAGCCCCTTGGACTGGTCCCGACGGCGCGGCAACGCGTTTTCGTCGCTGGTGCCGGGAAGAAGGGCAAACTGTACTTTC
>CGI_10000155
ATGGAGTTTACCACCCACTTTGGGCTGCATTCTCAAACAACCCGACTCCTAGGACAGTCCAGAGCAGCCGAGGCCGAAGCCAGTAAAGGCCTAACACCCGCACTGGGTAGATGGCCCGAATCAAGAGGACTTGGGCTCCGGCACACGACCACAACAGACGTCCCAAACACCACAGTTCCCAGCATCGCTAGGATGAGGGATTCGGTGCAGGGCTCTTCCCGCTTCACTCGCCGTTAC
>CGI_10000156
ATGGACCCTCATTCCAGTGCCCAGGATGTACCTCGATGTGACCTTTGTGAGACCGCCATAGTACACAGCTACTGTGACTTTTGTCATTTCAACCTCTGCACGCCATGTATAGGCAAACACATCTCAGATGGATACGACAAACATAAAATAGTCCCTTTTAAGGAACGAAGATCAACCCTCATTTATCCATCATGTAAAATACATCCACACAAGAATTGTGATTTTCAGTGTGAGGATTGCGGAAACATTTTTGTTTGTTCTTCCTGTACTGCATCTAAGCAGCACAAGGGACATAACTTTGTAGAAGTTACAGAAGTTTACAAGACAAAGAAAGGAGTTATTAAAAGAGACACAAAAGACTTGGAGAATCATATTTCCCCTAAGTATGAAGAAATTGCACGCGACTTGGAAAATCAGATTGCCAACCTGGATGGAGGATATGAGAAACTTACAACAACAATGTCCAAACAAGGTGAGCAATGGCACAGAGAAATCGACATCACCATCAACAAAATGAAAACTGAGATAAACGAGATAAAAGCAAAACACAGAGACGTTTTACAGAAACACTTGAACGAAATCAAAGAAATACAGTCTCTCATAAAACAAACATTACAGACCATAAGGAAAATCGAGAAATCCACTGAAGTATCTACAACCATTGAATACAGCTCTAAGATCAGAGAGCTCGGCAAGCTTCCACCCAAGGTTCAGGTATCACTGCCAACATTTATTCCAAAACCAATAGACCGTGAGAAGATGTATAGTTTGTTTGGACAGATCACCCCGTTATCTACTGCTACAGAAGAAAATGTTTTGTCACTAAACCAACCCAAAACTTCAGTTAGAGAACTACTGGATGAACCGGAGCTTGGTACCACAATACAGACTGGGTATGAAGGACTGCGCAATGTTACCTCTCTAAATGGAGACAAGATATGGACGAGTGGAGAGACCAATGATATCAAATGCTTCAACATTAAAGGTTCACTCGTACGGACATTTAAAATAAAATCAGAGGAAAAGCCTAATGCTATAGCTGTAAACAGTGATGGGGAACTACTGTACTGTGATGGGAGGGATGGGACAGTGAACATAGTAAAGAATGGAAAGACAGAAGAGTTGATCAGATTACACAAATGGACGCCTGGTAACCTGTGTGTCACCTCTACTGGTGATCTCCTAGTTACCATGTTCAGTGATGATGAAACTCAATCCAAAGTTGTCCGTTACTCGGGATCTACAGAGAAACAAACCATTCAATTTGATGATAAAGGTAAACCTCTGTACTCAGGGAATGATGAAATAAAATGCATCACAGAGAACAGAAACCATGACATCTGTGTAGCTGACAGTGAGGCTGGTGCAGTAGTGGTGGTTAATCAGGAAGGGGAACTCAGATGGAGTTACACCGGTCATCCCTCAGTTACAAAGAACGAACCATTTAAACCCTGGGGTATTACAACAGACAGTCAGAGTCGTATCCTGACGGCAGACACTGACAACCATTGTATCCACATTCTTGATCAGAATGGACAGTTTCTCCGTTACATTGATAACTGTGATCTGGAGGATCCTACTGGTTTATGTGTGGACAATAATGACAATCTGTTTGTGTGTGAGTTATACAAAGGGAATGTAAAGAAAATCAAATATCTAAAG
>CGI_10000157
ATGGTGCCAGTCATGGATATGAATGAAGTTACTTACCACATGCTGGAAGTCACTCACAGCCATTTAGCTCTATCCAAACATGCAGCCAGTGGCATGTCCTCTGGAGCTCCCATGAATAGTTCCACGATGGGTGACAACATTTATAATAACCAGGACAGTGGGATGATTAGTGGACTCAACCAGGTCCAAAACCAGGTCCACTCAATCATCCAAAGCAATGTAACCGAGGAAGGTGCTAGCATAGAAAATGTCTGTAAGCAGTTACGAGGAGTCCCAGAGAGATCAGTCAGAGAGGCGATAGAGTTCTTGAGCAGTGAGGGGCATATTTACTCCACAATAGACGAGGATCATTACAAGGCGACCGACAGT
>CGI_10000158
ATGATCGACATCCACGACCTTTGGAAAGCCTATGACAATAACCCAGTATTAAAAGGGCTCACCCTAAAAGTAGAAAAGGGAGAGACTTTAGTCATTCTTGGCCGTTCAGGGGTAGGAAAAAGCGTTCTTCTTAAACACATCATTGGGATTGCTGTTGCTGATAAGGGGTATATTGAAGTCGATGGAGTGCGCGTTTCGGACTTAAGAGGAGAAAAGCGTTTTCAAATCACCCATAATATGGGAATGCTCTTTCAGGGAGCCGCCCTTTTCGATTCGATGAACATTGAAGAAAACACCGCTTTTTTCCTGAAACAGCACGGAAATTTGAAAACAGGAAAACGGTATTCTAAGGGGGAAATTGCCGATATGGTGGATGAGGCTTTAGAAATGGTCGATTTAGCCGGGACTCAGAAAAAGATGCCTTCCGATCTTTCAGGAGGGATGCGTAAACGTGCCGGACTTGCTAGGCTGATTGTCTACCGACCCGAATACCTTCTCTACGACGAGCCGACAACAGGATTGGACCCCATTACCGCCATGCAGATTAATGAACTCATTGTAAAAACACAGGAACAACTTCAGGCAACCAGTATCGTTGTAACCCACGATATCATTTCAGCCCTCTTTGTGGGAGATCGATTAGCCCTTCACAAAGATGGGAAAATTGCCTATATTGATAAACCAGATGCCTTTCTGCAAATCGACGACCCAGTCATTGCATTCTTGAGGAAAACGATTTCAGAAGATCCACGCAGTTTTAGGAGAAAAAGAGATGGT
>CGI_10000159
ATGACGGGATTTTCTACGGGGCTTGTGTTAGCCGCGCAATCGTTTTTTCAGTTAAGTGATAAGGGGCTGGCAGGGGCAACAGGACTCATGGTTGGGAAAGCCATGATCACGGAGCTGGGGCCTGTTCTCACCGCTTTTATGGTGACAGGACGCGTAGGAGCAGCGATGTGCGCAGAACTAGGAACCATGCGGGTGACGGAGCAAATCGATGCCTTAGAAACGATGGCTGTGAATCCCAACCGCTATCTTATCTCTCCCCGTTTTATCTCGGGGATGGTCATGATGCCTCTCCTTACCGTTTTTAGCATCTTTATGGGGATTTTTGGAGGATATTTGATCTCTGTTTTTTATTTCAAAATGCCCCCGACAACTTACTTTGATCCCATGCCCATTTACATTACCAATTTTGATCTGCTAACAGGGATCGTAAAGGCTTTTGTTTTTGGAATCCTCATCATCACGATTTCGTGTTACAAAGGGCTGACCACCTCTGGGGGGGCTGAAGGAGTCGGCCGCTCTACAACCAATAGCGTGGTGATTTGTTACACCTTCATCCTCTTCACCAACTTCCTCACCACACTCTGCCTAAACTTGCTCCAAAACGCAACGGGATGGTTTTCT
>CGI_10000163
GCTGGAAAACAGCATGAACAGATTCAGATTGAGAGCAATGCCACAGGTTACAGCTACGAAACACTGTTTTCCAGATTCCTCAACCAGTTTTTGACAGAAATTGAAGTGGAGGATCCATACATTCGGTCTCATCATCAGATATACAATTTCCTGAGATTTTGTGAATTGGTTGTGAAATCCAAAGCTCCAGTGAAAGAGATCCGGCTGTTAACTGGGAGTGATGAGAATCCCGAGCTCCAGTCTCAACAGCATGATAAGTTGGGACAGTTGTCAGAGAGTCTACAGAAGCACAATATAAAGCTGACCATCAAGTACTCGGACACTCTGCATGATCGAGAGATCAGGTTTGACACTGGATGGGTGGTGAAAATCGGCAGGGGTTTAGACATATATAAAGCTGCAGAGAGCAAGTTCTCCATTGGATTTTGTGACTTTGACCTTCGACCGTGTCATCAGACTACCATAGACATTTTCAACAGGAAGTATATGAAAGACAGTGTTGACACAGCTGAGGATACGGTC
>CGI_10000164
ATGGTACATGAGGGTTCTGAAGATGACGGCGAGCATGGGGCGGGGAGAACTCTGCTTAGCGCCATGAACGACAACGGAATCCAGAACGCGCTGATTGTGGTCTCCAGATGGTTCGGAAACAAAATCGGTATGCGTCGCTTCACCCATATCGTTGATGCGGGCTTGAGCGCCGGGAAAAACATAAATCCGTCC
>CGI_10000165
ATGCCCAATGGCTCTCTAGAGGACAGACTCCACTGCTTGAATGGCACGGCACCCTTGTCCTGGCACTTAAGACTAAACATAGCCTGTGGAACAGCGAAAGGAATTGTGTACCTGAATGACTGTGGTTTAGTTCACAGGGATATCAAAAGTGCAAACGTTTTACTGGACGAAAGTTTTGTGCCGAAAGTGGGTGATTTTGCCACCGCAAGACTCGCTCCATCTGGAAGTAGCACCACAGTGGCCTCTACAAAACTTGTGATCGGAACTTCTGCCTACATGGCTCCGGAGGCCATTAGGTTTGACATATCAGCTAAACTAGACTCTTTTGCTTTTGGTGTGGTGCTTTTGGAAATTTTAACAGGTCTTCCACCGAGTGACAGCACTCGAGAAGAGACAGACCTTTTGAGTCATGTTGTTGAGAATGTAGAAGAAAGTATCATTCCCCTTCTCGACCCCCGGGCAGGGGGTTGGTGTACCCAGACCGCTGACGATCTGTTCATGATTTCACAGCGTTGTTTGGTAGATAGAAAGAAAGATAGAGTCCTAGTCAAGGATATACTTCCTGATATACAGACTCTGGTGGCCAGATTTAGC
>CGI_10000166
ATGTCGAATCAGGTAACAGCGGAAACTTACATCCGCAAACTCCCGTATTCTGCCATCCTAAAACTCGTAAATTTCTTGGAACCAGACCAGCTGTGGAAAAGGTTTTTGTGTCACATCCCAAAACAACTGGATGGAAATAATTTTGAGGAGAGATACAATACATCTCAGGCGCAGATGATCGAAAACAGAGCATCCAAACCTGGTACTTACGCTACCAAAATTATACTGGAAGATTGGGGAACACAGAATGCCCGTGTAAGACATCTAATCAAAGTTCTGTGTAAGGCTCGACTCTATGCAGCAGCGGATTATCTATCTGTCACTCAACTCAAAGGAGACCCTGTGCCACGAGAAGACGAACCCATTTTGTCACCAGTGGGTTCCTGCTCTCTCACTCCAAATGAGCAGAAAAATCTGGAGAACAGAAGCTTTGAAAAGAGAGAACTATACAACAGAGTAAAGGTGCCAGACACTGCCCCTGTCCAGCCGGACAGCTCAACAGATAATGACACAAGCACCACCTGCAGTAGTCAGGACTCAGCGAGACACGATTCTCTCTCCTTCGCGCATCGTCACCCCTCGGAAAATGGTGTGATGGTGAACAGAATCGAGTCCTATGACAGTGGAGAACAGAGTCCCAATCTGGATGCTGCACCGTCCTGTTCAGAGTCCTCAGAAAAACATATCCCAAAACAACTCTCCGCGGTCTACCAGCCCGGGTCTCAAGCCATCAACTTCGCAGTGCTGCAGTATCACACTAATAACTTTGACGATAGGCCAGCTTCCCAGGGCGGTAGTGTTATAGGAAGGGGAGGCTTTGGAACAGTGTATAAAGCTAGTTTTTCCAACCAGTATGTTGTGGCTGTCAAGAGACTTAAAGATCCAGAGGGTCCGGTCCTGCAAAAGCAGTTTGAGACAGAACTGCAAACGCTCGCAAATTATCATCATGAAAACATTGTGGANNNNNNNNNNNNNNNNNGATGGTCCAGAAAAGTGTTTAGTGTA
>CGI_10000167
ATGCATCCCAAGAAGAAGAAAGTTTTACTGAGTCAGAGTCTGGATAACCATCCGAAAAAAGCTAGCATAGGAATGCCTCCACCAGGATCAGGAAAAGGTAAAGATCTCTCCAAGAGAAATTTTCAATACAATGGATCGTTGTGGCCCAATGGAATTGTTCCTTACGTGATTGATACCAGCTCGTACACCACCACTGATCAAACTAAGGTTCAGAACTTGGTACAAGAGGCAGCTAACATCATCCAGAGTCACTCTTGTGTGACGTGGAAGGTTCGAGACAGTGAACAGTACTACGTTCGTATTCAGAACGGAGGCGGG
>CGI_10000168
ATGGATGTCGGTTCTGGATTTGGAAATCCCAGTGGGTCTTTTGGAGAAATCCCAAGCTCAGGTCTAGACCAAGGCATGGGCCTTTCTAACAGTGCTGGCCAGATGACTGGACAAGGAGCGGTTGCACCCTCCGTTGGCCCATACCAAGCAAACAGAAACTACTACATGGCAGGCCCTACCCCAATTGTTCCCGGTGCACGCGGAGTGACCAGAAACATTAGCAGACGACCAATGACCATCATGAGACCACCGCCCATAATCCTTCTCCCCCCTCCTCAACGTCGCCGCGGCCCGTTCTCTCTGTTCCAACGTCGCCCTAGGGTCAACCTGATCCCCATTGGACCCCCAGTGCCTCTTCCATTTACCCCTGGACAGTTC
>CGI_10000169
ATGGCAGGAAAAATAGCCGGATCTGGGCTGACTCTCGGACATCTTAAGGCGATCAAGAATCGTGATGGTGAAGATGGACTCAGAAACACTTTTCTTGTTAAAACAGAAGGACAATCAAGAGTAAGCTGCACTAAGAAAACACTAGATGATGTTGTATCTAAACTCATGAGTGCTTTG
>CGI_10000170
ATGGCAGAGAAGTTGTCCAATGATTTGGTTCAGCGAGAGTTGGAGCTTGAAGTGGAAAGGCGGAAACAACTAGAGGAGGAGAGAAGAATCAAGGAGGATATGAAGAAGCGGAAACTTGAAGCAAAGAAGAGGAGGAAGGAGGAGCTCAGACATCATGAAACAGAACTGAGGGAGAAGATCCTCAAAAACTGGAAAGACAAGGTAGTGGGGTGGAACGCCAGCAACTGGACA
>CGI_10000171
ATGAGAGAGAGATTGAGGAAAAGATTACAAGGAAAGAAGATTCTAAAGAGTGCTGCAGTGAAGCCAAACTTTACAAAAGTGACAGCAAGTTCAGAGGTCAGGCCCGCCTCCTCCCCTCCTGATTGGCGGCAGCGTGGGGAGGAGTGGATCAGAGAGGAGTATCAAAACAAAGTCCTGCCCAAGGACAGAAGACTGAAAAAGCGGGCAGGGCACAGACTTCATAAAGGCATGCCTTATAATCCACACATGGAATGGAAAAAGAGGTTAAAACGAAAAGAGTCAGAAATGAGAAGGTGGAAAGAATGGATGGAGTGGAAGAAGCAGTTTTTGTATTGGAAACACAAATTCTCCATCCCCGTTCCTTATGTGGAC
>CGI_10000172
ATGTCGAGTACAACAGAGGGTTCTGTGGTTCTCCAGGACTTTGAAGTGACTATTAGGGTTGTTACTGAGGAGTGGAATCCTTTATACGCAGACCAATCAAGCCAGTTCTACACAAACCTGTCTATTGCTTACTATACATTTCTTTTCGATACATACTCTCTTGGTGTTTATGCTGACCGTTTTGAGGGAATCACTGAAGGGCTCAGATTCAGGTTCTTGAACTTTTCTTACCAAGCTATGAAACCAAACTGTTTGCATATTTACTTTTCT
>CGI_10000173
ATGAACTTCGTGGTCACTTTCCTTGGCGGCGAGGAGGTGGACGTATCGCTGCTTAACGATGACGTCAACCAGGCCTTCAAAGATGGATTCTTTGGACCAGACGTAATGATTGATCCCATGTTCACCTCTCACAAAATTCAGGATTTACGGAATTACACTCTTCTCGACAACACCATCTGTTGTTATACCAACAACGAGAAGTTCAACCACACTAGTAATTTCCACGACTCAAGCATCAACAACTCAAGCTCAAACCACAGA
>CGI_10000174
ATGGAAGTCTCTCAGCATTCTAAATACACATGTCAATTCTGTGGAAAGGATGCCATGAAGAGGAAAGCTGTGGGGATCTGGAGCTGTAGTCGATGCAGGAAGACCGTGGCCGGAGGTGCATGGGTCTACAGCACAACTGCCGCTGCTACCGTCAGAAGTGCAGTTCGTCGTCTCCGTGAAATGAAGGAATCT
>CGI_10000175
ATGGGAGAACAGTTTACCAGTATAAAAGATATCAAACCTGGACAAAAAAACATAAATATCATGTTTATTGTTTTGGATATTGGTGCTCCAACTCGAACAAGAGATGGCCATGACGTCAGGTCTGTTAAGGTCGCAGATAAAACAGGCAGCATCAACATTTCTATATGGGATGAAACAGGAGATCTTCTCCAGACTGGAGATATTTGCCGCCTTACAAAAGGATACTCAAATGTTTGGAAGAGTTGTCTAACTTTGTACACTGGAAAATCTGGAGAAGTTATCAAAGTTGGAGAGTTTTGTATGCAGTTTACAGAAACCCCAAACATGAGTGAACCAAAGCCAGAATATACAAATAACCCAAAGGTACATTGTTGTACAGGGCTT
>CGI_10000176
ATGGAAGTCGATAAGCCCCATGAGGAAGTAGAGAAAGAAAATCAGACTCCCAATAAAAAAAAGAGCAAAGAAGTCCATAGTCCACAGAAAGAAGAAGAGGTACAAAAAGAAAAAGATCAAAGATACCTAGTGGCTTTGTTCCACCTTCCCATTATTTGTGGTAACACCAAAATGACAGGAAAATTGAAGCCTGGGCACTTTCTAGTCCATGTTGTCAAGAGTTCAGAAACATGGACTGACGTTGCACAGGCACACAAAACAACATCTGGTGTATGGATTCTTCACAATACGATCGGAGACAAAACGGCAACATTATTGATGGAAAGAGACAATGTTCTATCTAAGTGCACAGGAGCAGAAGAAGCCATTTTGGCAATGTTGGGGTATTATTACCTAGGGATTTTACCCTACCCAGCCCAGGTTACTGGACCACTTCTTCTCCTACAAGATTTGGTTCTTGAGGACAAAATCCACAGTGGGGACACTAATGTCCTCAATAAAGCCAAAAAAGAATTCGCAGCCTATGCCTCAAAAAATCAAAGTACTGAAAGTACTGAAAGACGGTGGCGTGAAAAGTTGGGTTGGTTTATCAAGATGCTACTGTTGTCTGATTTCTTTAGGTATGGTAAAACAACAAAA
>CGI_10000178
ATGCGGGCTAGGACGTCGCTGCACAAGCAGGGATCCAACCTAGCCACACAAGCCGAACACCACTCATGTGCCGCACGTACACTTGCCTCGCCGATACATGCCGACAACAGCCCCAACACGCGACGCGCAGCCATGTGTTGTTGCCAATGCCAACATTGCAAAGCCAAGACAAGCCCCGCCAGGCACGAACCGTTGGAGTATATAAACGAACAAGGCGCCATAAAT
>CGI_10000180
ATGACACGTGACCAGATTGTAGAAAATGTGCTTAAGACTGTTGAGCAGCTCTCCCAGAAATTCCCAGGTGGGTCAAACAACATCAGAAGTCTCCACATCAAAACCACCAGCTCAGCCTCCATTCCATTCTTTGTGTCTCTAGATAGTGGAGATACAGTGGTATTTTCTGAAAGAAAGAAGGAGAAAAACAAACCAGTCATAGGGGAAATCACCACAGTCATGGATAAAAAGGTCAGGGTTACAATGGACGGAAAGGTCAAATTGGTAAAAGGGGGTGAAGGTGACAAGCCAAAAAAGAACAGAAAAAGAAAGAACCCAAAAGCTAATGATAAAGAAAATAAAAAGGAGGAAAGCACTGTTCGGGTAGAAGCAGTTGAGGTCAAGATAGAATATGATTCCCAAGGAGAAGTTGATGAAGAACCAGCACAAAAGAAGGTCAAGAAAACTCCCAAAAAGGACTCTGCTGTCACCCCTAAAGCCGCTGAAAAGAAAACTCCGAAAAAATCTCCAAAGGTTGTACAGAAAAAAGCAACGCCAAAAATCAGAAATCAGGTAAAAAGGAACAGGTTG
>CGI_10000181
ATGGATCAGTTCAAAGATCTACACAAAGAGGCTGAAGGATTAAAGAATGCTGGCTATAACACCGGAGAAATCAAGAAAGACATCTCCAACATGGAGGACGAGAAAGAGCAATTGATTAAGCGTGTTGAAAGGCTCAAAAGAAAGGTGGAGTCTCATCCCAATTCAACCACCATGATGAATGTGGCCAGAAATTTACGACTGGAACGAGACCGCGAGAAGAAGCTTGCTGAACAGCGGCAAGAACAGTCCACCCTGGTAAGTTCTGTGGAGTCAACAAAATCAAAAGCAGAAATATTCAACATGAAGATCAGAGAATTCGGCGACTTCAGTCTCAGC
>CGI_10000183
ATGTGCGCTTACGTGCCCAGTGAAGTGGTGTGTCAACCATTCGGTGATGGTATATCCAGTAGATACAATCTGTTAGAGAACGGGTTTCTCCGTATCATGGTGTGGATCGTCGCCATCTGTGCGTGCTTTGGTAACCTCTTGGTGCTTCTTGGAAGGAGTGTTCTTCGCGAGGATAACCAAGTCCATTCATTCTATATCAAAAATCTTTCATTCGCGGACATGCTCATGGGTTTATATTTAATTATTATTGGATTTCATGATCAACTTTTTCGAGGAAATTATCTAGTAGAAGACGAGGAATGGCGGTCAAGTGCTACTTGTGATGTATGTGGTATACTCAGTACGTTTAGCAACGAGGCATCAGTTTTGACCTTGACATTAATTACCCTGGACCGATATATCAGTATCACCCTTCCTCTTTTTAGGAGGCGAAAGAGTTTTAAATTCGCTTTGATGAATGTCTGCATCATTTGGATTATCTCGCTTCTGCTATCTGTTCTACCTGTGACTATTCCAGATTATTTCGGAGAATATTTTTACAAGGACAACGCTGTGTGCGTACCTTTTCAATTACACAGGCCAAGGGCCAAAGGGTGGGAATACTCCACCTTCCTTTTCCTGGGTCTGAATCTAGCAGCATTTTCCTTCATTTGCTTCGCTTATATTCACATGTTCATCGCAATAAAACGGTCAACGAAAACAGTGCGCTCTCATTTTGAAAACAAGGAGAGGACTCTTGTAAAACGTTTCTTTTTTATAATACTAACAGACTTTTTGTGCTGGATGCCCATAATTATCATCAAATTTGTAGCTCTTTCTGGCTACAAAATTAATCAGGATACATATGCCTGGCTGATTATTTTCGTCATGCCTATAAATAGTGCTATAAACCCTCTTCTGTACACTCTTACAACGAAACTATTCAAAGAGAAAGTGATGCCAAGTCTGTGTTGTGGATTCAAGATCGTCCGACAGGAACCCATCCTGAAGGAGACTTCCTCCTCGTCGTCTTCATCCGGCGGACGCCGGAACCGGTCGTCAGTCCGAAGCTCTCTCGAAAAGGATTTATGTGAGGTCGGCGCCAACACGCTGAGGGTCAGCGCCCGGAAACTCAAGGGCAATTTTGAATCGACGGGTAGTGTGGAGGTTGGCCGTAGTATGAACTACCTCAGCTTTAAGACCAGGTCCGAGATGAGCAGCTTCTACGGCGGTAACTCCAGCCGGGTCTGTAACAACGAATCTGTATACATCCCTCAGAGCTCGAGGCTATCAACCGCCATC
>CGI_10000184
ATGGAGGAGATTTTGGAACGGAAGACTCGAGGGCCGCCGAGCCTAGGCGGTCCCTGCGGACTTCTGGCCCGGTCTTGGCGGACCGGGCGTAGGTCCGCGGGGCCTCTCGCACCCCTCCTCCGGTGCGAGCGCAGATCGGGCGCGTCGACGCCCGGTTACCGCAGTCGCTCTGCGGTAAGAGGCCTTAGTCCGGCCCCGCTGCCGAGCAAGGCCCGGTCTGCGGGTGCTCTGCGGACCGGGGCGGGGGCCCCGCTGGGCGGGCGAGCAGAGTGTCTGCGGCAGCGGCAGCGGGTCCGAGGCCTCGGCACGGGACCCCGCGCTCAGGTCGGGAAGAGCGCGGGGAAAGGGGCCCCCGTCGTCTCAGCGGAGAAACGGCACTTTCCCCGCTACGAGATCGGCACTCGCTGTCGAGGCCGGTCGGTCGAGCAGAGG
>CGI_10000185
ATGTCGCCTTTTGAAGCGGGATTTTGCATTTTCCTCGAGAGCCTCTGCGATCTCTGCTTGAAATTGCCTGCTTTGGCTTTCCGTGTCGGAAACCGGCCGAGCCTGCAGACCAGGGGAAGCCGCCCCTTAACCTCTGCTCGGCCGACCGGCCTCGACAGCGAGTGCCGATCTCGTAGCGGGGAAAGTGCCTCTTCTCCGCTGAGACGACCGGGGGCCCCTTCCCCGCGCTCTTTCCGACGGAGCGCGGGGTCTCCCCTGCCGCCCGCCTCGGACCCGCTGCCGCAGACAGGTCTGCAAGCTGACTCGCTTGCTTGCTCGCCTGCCGAGCGAGCGAGAGGCCGAGAGGGGCCCCGGCTACGGACCGCAGATCAAACCGCGGACCGGGCCGTGCTCTTAGTCCGCAGAGCGACTGCGGTAATCGGGCGTCTGCGCGCCCCCGTCTGCGCTCGCACCGGAGGAGGGGTGCGAGAGGCCCCGCCGACCTGCGGGACCTGCGGCCGGTCCGCCAAGACCGGATCAGACGTCCGCAGGGGCCGCCGTGGCCGGGCGGCCCTCGAGGTCTTCCGTTCCAAAAACTCCTCCATATGG
>CGI_10000187
ATGTCCAAACAAGGAGAGCAATGGCACAGAGAAATTGACATCGTTGTCAATAAAATGAAAACTGAAATCAGTGAGATGAAAGTAAAACACAGAGACCTTTTAAAGAAACACTTAGATGAAATCAAACAGACACAGGCTCTCATAAAACATACATTACTAGCCATTGAGGAACTCAAGAAATCCACTGAAGTATCTCCTACCATTGAATACAGCTCTAATATCAGAGAGTTCAGCAAGCTTCCACCCAAATTGAAGGTTACACTGCCAACATTTATTCCAAAACCATTAGACCATGAAAAGTTGTATAATTTGTTTGGGCAGATCACTCCTTTGTCTACTGCTACAGAAGAGAATGTCTTGTCACTAAACCAACCCAACACTTCAGTCAAAACACTACTGGATGAACCGGAGCTTGTTGCCACAATACAGACAGGGTATGAAAAGGTTACCAATGTTACCTATCTAAATGAAGATTGTGTTTGGACAAGTGGATTTACAAAGGATATCAAATGCTTTAATATGAAAGGTGCATTGCTTCATACGGTTAAGATCAAATCAGAACAACGACCAAGTGATATAGCTGTAGACAGTGATGGGAATTTACTATTCAGTGACGGGAAATCAAGGACAGTGAATAAAGTAAAGAATGGACAGACAGAAGAGTTGATCAGATTACAGGGATGGGTGCCTGGTAAACTGTGTGTCACCTCTAATGGTGATCTCCTGGTTACTATGATCAGTGGTAATGACTATCAATTCAAAGTTGTCCGTTACTCGGGATCTACAGAGAAACAAACAATTCAGTTTGATGATGAAGGTAAATCTCTGTACTCAGGGAATAAAAACATAAAATACATCATTGAGAACAGAAACCATGACATCTGTGTAGCTGACTATGAGGCTGGTGCAGTAGTGGTGGTTAATCAGAACGGGAAACTCAGATGGAGATTCATCGGTCATCCTTCAGTTACCAAAAAAAACCCATTTAAACCATTTGGTATCACAACAGACAGTCAGAGCCGTATCCTGACAGCAGACTTTCACAACCATTGTATTCACATTCTGGATCAGGATGGACAGTTTCTCCGTTACATTGATAACTGTGATCTGGAGTATCCGTGTGGTTTATGTGTGGACAACAATGACAATCTGTTTGTATCAGAAATTTATAACGGCAATGTAAAGAAAATAAAATTTCTCAGA
>CGI_10000188
ATGTCGCCGTTTTTACAATACGAAATCCCATCTAACCAGGAGGCAATGACCAAGTTTGTGGACCTGGATCTGACCATCAATCTGGGAGAAACTTCCTATGTTAAACACAACCTGACAGAGGAACTCAACGAAATCAGAGAAATACTGGACAAACGCCTGGTGCTCCTCAAACGCAAAGAGAGCCTTACCTACGGCGCCCGTACTTGGAAATTCCCGCCTTGGTTCAGCGCAAAATTCCATTGCTCCCTTAACCTACCAAATGAGGAGAACGCCAGATTTGAGGATTTTTGGAAGATCCTATCTGAAAAATCAACAAAAGAGACAGTAGATTCCGTATTGGAATTTCTTGATACACAAGTCCGAGACAAGGAAACGGAAGTCAATAGAGTGCGGACGGAGGCCCTCCGCAAGTTGAAAACCAGCTCCGGGGACTTTGAAACCGAGCAAAAACACCTGGATGACAGAATCTTCAAAATTAACGAACAACAAACCAAAGAGATCCACCAATTCCGCAGTAAGTTGGATGCGCTTCTTGAATCTGCAGTATCACAAAACCCCAGAAGGGAAAGAAGGGAAACCGAGCACCGCAGGCCATTTCCTCGCCGTCACTATCCCCAGCGTGGCCACCCACGCCGTTCGAGGAATCAGCCTTAT
>CGI_10000189
ATGAGGAGCACAAATGTAGCACAGGGGGGTCAGGCATTCGTAGCAACGGCGCATCAAGCGTTTGCATTTCAAACTCCCGCAATCGGTGCAACTCTGCTTGAAGTGGTAGCAAAGTGGATCAAGACAATCATCGACGGACCTACGGATTCTGAGGGTCGGGTTGCAGATGTAGCAATAGGAGGAACAGCAGCTGTGGGGTGTGTACCTGTGGTGGTAGTGGTGCCGGTAGCAGCACCCAGTCAGGCAGCACGAGCGGGTCCGGGAGCAGGAAGAGCAGACGGTCTCGTCGCATGTCCTGCATCCGACATCGCATTCGACGCA
>CGI_10000190
ATGGCAGCCATACCGGTATCTTCCAAATACCCTTGTGCTCAAGAACACATCCCAATGTGTATAAAACACGATTTGAATATAGACATGACATGTGAGGACTGTGATGAGTTTATTTGTTCGCAATGTGCCAAAACAGACCACAAGGACCACGACTGGAAAACAATTCACACAGCAGGAAGTCTAAGGAGAAGAGAGCTAAAGAAAACTCTGAGTAAGGTTAAGGAGAAAGATATTGCAGAGATTGATGAGAAAATACAGAAGGCATCCAAACAAAAGGTGGGCAACAAAAAATGTTGTGATTCTGAGGTCTCTAAACTTCAGAAACATTATGATGCGATTGTGTCAAAACTTGATGAAATCAAGAAGAATTTGGAGACTAAACTGGTGGAAAATCTGGAAAGAAAAAATGCTGAAGTGAGTAAGAAAAACCTAGGTTTAGAAAAGAAAAGAGAACGTATCAAGGGTCTTGTGGAATTCCTGGAAGACAAACATGGTACCATGTCTGACTATAGTCTGATAGACAACCTCAGAGACTTGACCAACCTCGTGTCAAACACAGACAGTGATATAGAAAGGGGGGATCATTCGGTCAGATATAGAGGAGGGGACATCAGTGAGGGGTCACTGGACTCCATAATGGGACACACGTTTGATTTGGATGATTTCAGTGTTACTGAGACAGATTCATTTCAATATGGAGATAAATGTTTAGATGTGTTAGAGGCAATCGATAAAGATATATGTTTGGTGAGAGCTCATAAGTCAGATTGCTTTGAGCGAATGAACATTAGAAATAAGAAAAAAGAAAAATCTAATATCTGTGGAAATGAGGTATGTGTAACAGACAAAGATGATTTTTATGTCACTGATTATACTAACCACGCCATTGTCCGTGTGTCCCCGTCAGGCTCAGCCTGTACAGTATTAAATACAGCTCCACTAGTACCAGCAGGAATCTGTCAATCAACAGATGGAGGACTGCTTGTCACATTGGTAGATGATGATACAGAAACATTTCATCCGGACTCAAAAAGTAGACGTGTGCTCAGACACGTGACACTGACCGGTGACGTCATCCGTGAGTACGAGTACCAGGTGGACGGTCAGACCCGCCTGTTTACTCTACCATACAAAGTCAGACAGAACAGTAACACTGACATTTGCGTGGTGAACAGTACAAGTCAATCTACTGGTGAACTGGCGATCCTATCCTCCTCTGGATTTCTAAAGTCTGTCTACCATGGACAGAAACTGACCTTTGATCCATCTGATGTTGTTTTTGACTCACACTGCAACATCATTGTTAGTAACTGTCCCACCAGCCAGATACATCTGCTGAGTCCTGATGGGAAGTTCATGAAGTACCTACTGACAGAGAATGAAGTAAAACATCCATATTCAATGTCTCTGTATCAATCCACATTGTGGGTTGGGGACGACAAAGGACTTATCAAAGTATTTCAGTTCAATAACACT
>CGI_10000191
ATGTATGAGTTGCATGGTCGCTCACGTGAGCAGCGGTACACGCGTCTAGCTGACTGGGATTACATCAACCAGTGCGCCGAAGCAGGCAAACCCATGCCAGTGTTTGGTAATGGAGACATTCTGTCTTATGAAGATCTGGACAGACACTTGAAGAACACACAAGTGACGGGATGTATGGTTGCCAGAGGTGCTCTTATCAAGCCTTGGATCTTCACGGAGCTGAAGGAGAAAAGACACTGGGACATCTCCTCATCGGAGAGGTTCGACATGATGAAGCGATTCGTCAACAACGGACTGGAGCACTGGGGGAGTGACACTCAGGGGGTGGAGACCACACGAAGGTTCCTGCTGGAGTGGCAGTCCTTCCTCTACAGGACTGTTGGAGCAGCTGCCCCAGAAAATCAACGAGCGTCCTCCATACTATATAGGTCG
>CGI_10000192
ATGTCTGGTGCTCTAACCACTGACCCATTTCACATCAAGCCGATAGCTTGCCGTTGTGTGGAGCTGTTTGTGAGACACGCCAGCCTGATCCGGCCCCTGGGTGAGGGAGGGAAGATGAGACTGGCTGCTGACTTTGCCCAGATGGAGTTAGCCATCTCTCCCTTCTGTAGAAAAGTGTCTGATCTCGGCAACCATTATAAGCTACTAAAGGCATTTAGGGGTGCATTGGAGGGATATGTGAATCAGATGAAGTCCCGACAGGCGCGAGAGTTTGCCGAGATTTATCCAATCATGTTGGATCTATTACAGAAGGGACTTCAGTCCTGCTCA
>CGI_10000194
ATGTGCAGAGGTGGACGAATGTTTGCCCCCACCAGAACCTGGAGACGCTGGCACAGAAAAATCAACGTTAACCAGAAGAGATATGCTATCTGCTCTGCCATCGCTGCCACAGGAATCCCCGCTGTTGTCATGTCAAAAGGTCACAGAATAGAGGAAATTCCAGAGGTGCCCTTGGTGGTCAGTGACAAAGTTGAGGAGTTCAAGAAGACCAAGGAGGCTGTCGCCTTACTGAAGCGTGTCAAGGCCTGGGGAGACATCCAGAAGGTTTACAATTCTAAACGATTCAGAGCTGGCAAAGGTAAAATGAGGAACAGAAGAAGAATCCAGAAGAGAGGCCCACTTGTTATATACAACTCAGACAATGGCATTTGTAGAGCATTCAGAAATATTCCAGGTATCACACTCATCAATGTATCTCGTCTGAATCTTCTAAAGATCGCTCCTGGTGGTCATGTAGGAAGATTCTGTATCTGGACAGAGTCTGCCTTCCGCAAATTGGACAAAATATATGGTTCATGGAAAAAATTAGCTGCTGATAAAAAAGATTACAACTTACCTAAACCCAAGATGACTAATTCAGATTTATCAAGACTGTTGAAGAGTGATGAAATTCAGTCTGCTTTACGTTTACCCAAGAGGGATAATAATAGAAGAAGAGTGCTTAAGAAGAATCCATTAAAGAATCCTAGAGTTATGAACCATCTTAATCCCTACAGTAAAGTAATGAGAAAAGCCGCTCAGAATGTGGAGGCCATTCGCAAAGCTTCTCGTCAGGCCAAGCTGGATGCCAAGCGTGGAATCAAAACAGAGGCCAAGCCACCTGCAAAGAAAGCAGCAAAGGCCAAAAAGACAGCAAAGCCAGCAAAGAAA
>CGI_10000195
ATGGGACCTGTGCATGTCATTTCCATCAGCACAGAATATTTTTTTTTCATCAACTATGGAATCCTACAGCCCATTCACATGTATGAATGGTTGGAGAAAGATCTACAGGAGGCAAGTAAACCAGAGAACCGTGCTAAGCAGCCATGGATTATTGCCATGGGACACCGGCCAATGTACTGCTCCAATAACGACCATGATGACTGTACCCATCATGAATCCTTGGTAAGCTTCTCATTAATGTAC
>CGI_10000196
ATGAAGACAACAATTTTCTGGGCAATTCAACAAAACACACTGCCTCACTGGTGTTCACAAAATCTCCTGGCCGGTTTCTGGGTCTGCTTCAAACTCCTCCTTAAATGGGTGTATGTGGGAATCTGTCCAAACTTTTTCATCCCACAAATCAACTTGTTTCGGACAAAGGTCCATGGCTCAGCACCAAACAGATTGTTCCTACAGTTACATGAATTGTACAAGAAAGGTCTGGCCTGTCTGTTACAGAGTTCCTCTTTTAGGTCCTACATCATTGATGTCCTGTACAATCCTAGACTTTCTATTTGTACAGATGAGAGTATGATTAGGTCTGAAGTTGATTATGATGCAGACCTGGTCATAGAGTCCTCATATGTTTTAATTACAGCAGGGTATCTGTATCAAATAATGAAAGCCATACACACAACAGAACAGTTTATGGATTCACCAATGACACATCATCAAGTTGTGGCCATGCAAAAATTTACAGCCTTCGTCCTTCAGCAAATTTCTTTTCGATTACAAAACATGTACACAAACACATGTGTCAACAAACAGACATATATTTCAGATAAAATCTCCTGTCACATGCTCAAATTAGCAGCCAAGTTTGGGTGTGTATCTGACATGTTGTACATTGCCATGTATTATTACAAGACACTCAGATACAGGGAAGCTTTATCTGTTATAGAGATGACAAAGGTCAAGTTAGCACAGCCATATCTGATGTATATGGGAGATGTAGACAGAGAGAGGTATACTGAAGCTGTAGGGGGACAGTCCTGGTCTACAAAGATAAGACAGGCTATAGCAGAGGATATCACACTTTACAACACAGTCTGTTATATCAGTGAATTAGTACCAGAACAGTCTTTTCTACAAACTGGCTTACATATCCCGGTGTTTGTGCTGTTACATTTCCTAGAGTTCTTGTGTTACAGACACATTGATACAACATTATCGCAAGCAGCTCTAGATGAGCTACAGGTCCTAGTCCACCATGATCGGGGACTGTATGTACCTGATCTACTCAGAGACATCTCCTGGGAGATCCTGGGGATTTGTCAACAGATCATAGGGAACCTCAAGGCTGCTCTATACTCATACCAACAGTCACTCACACAGCATCCATACAACAGAATACAAACTGCAACACAGAAGAGAATACAGGACATAGTTCAGTCAACACAACACCAATATGTAGAGGATCTGCCTTTGGAT
>CGI_10000197
ATGAGTTTTCAAGACGGTCCTGATGAAAATAGAACAAGTCAGTCGCGACAAGCGGACAGCAAGGGGGTAAGAATAGAAGACCTGGTCAATTCTGATGACAGAGAAACTAACCCATTGGAGAAAATGAATAAAAGGAACGCCTTGCGGTCGACACAAACAGGTGGACAGTCGGGTCCTGATACCAATCGTCGTCAGAGTCAGGGATCCGCGGAAAACACAGGACGGATGAATATTCAAGGAAACGAAACATCATCG
>CGI_10000198
ATGGACTCGGGGATTGCCTTTCGAAGTTCACGTGAAATAAAGAAAGAACGAGAAGAAAAAAGGACTGCTAGAGAAAAAGTGTTGAATCAAGCTAAAACTCAATATGAACGTGAGGAAAGAAAGAGAGAACAAGCCAAAGCTCGAGGGGAAGATACTTGGATGTTGCCATCCTTAGAAAAGCGCATTGAGAAAGACAAAGAGGTTTGTTCATTTGTT
>CGI_10000199
GATGCAGATTTGGAGATAGCTGCCGAAAAAAAGGAGCCTTTCTTGGAGCTTCACAGGATATTAGGGGCCCTAAAACAGAGAGACCTGATCCCTGCATTACGTTGGGCAGAGGAGAACCGGGACAATTTGAATGAGATTCGGAGTTCCCTGGAGTTTAAACTCCATCGCCTGAGGTTCATTGATCTGTTGAAGCAGGGCCCCAGCCATCAGTCTCAGGCCTTGCAGTACTCCCGAAACTTTGAGGCATTTGCAGACAGACACACAAGGGACCTTCAGATTCTGATGGGAAGTATGCTGTACCTCCAGCAGGGGATAGAAAACTCACCCTACTCTCACCTCCTGGCTCCCATTTACTGGGACGAGATCTGTGATGTGTTCACCAGGGATGCCTGCACATTGCTGGGAATGTCCGTCGAAAGTCCTTTGAGTGTCAGCATTCGAGCAGGCTGCCTTGCCCTCCCCCCACTACTTAACATACGGCAGGTGATGCAGCAGAGACAGGTGTCTGGAGTGTGGAGCAACAAGGAAGAGCTACCGGTGGAGATAGACTTGGGCAGAGAATACAGATACCACTCAATATTTGCCTGCCCGATCCTACGACAGCAAAGCACAGAAGTGAATCCACCAATGAGATTAATCTGTGGTCATGTGATCTCTCGCGATGCTCTCGGCAAACTCTCAAATAACAACAAAGTGAAGTGTCCATACTGTCCAGTAGAGCAGCTGCCCTCAGATGCCAAGCAAGTCTTCTTC
>CGI_10000200
ATGGCCATGCAGGCAATAACACCACAGATGCAGGAACTTCGACTACAGAAGCTTCAGGAACAGGAAACACCAATACTTATGACGACCACCATACCATGTGTTGACGCCCTTCAAAACTGTGACCAGTATAACTACACCCTGATATGTGATAGGGATGGTATATATGCTACATGTGCCAAACAAAACTGTCGAGCGTATTGCGGATACTGCACAAGTAAAATTATTCTAAAGTCGAAGTTCTTTTTAGTCAAAAAAATCAAATGCGGTATCTGTATTCATAGTTACAAGATATATGAGCCTAATTTTCACATCACCTCATTATTTCCAACCATCTACGCCTGCAAGTCAACGTTTTACTGTCAACGTGGCAAGGAAATCCCGAAACTCCCGATCTCACCACAGGATATCGTCTTAGAGGGAAAATGGACCCGTAGTAACGCTGGAGACAACTTCCTTGTGGCAGATGATGGTAAAGACTCAAGAATTGTGATCTTTGGAACAAACAGCAACATCAACTACCTCGCCGCCAGCTACAGAGTC
>CGI_10000201
ATGGACAAGAAGTGGGTAAGAGCTGTGTGGAGAGAGGATGAAAAAGAGATGGAGCTTGCCATACCCAGTGTATGGGTTGAAGGAAATCGCATAAGATGGCCAAATACATCAAATGCAAAATCTGCACTCAAAGAATGCAAGAAACCTGCTGACAAATGGCTTTCATTTGATCTGATAAAGATCAAGTTTTCATCAGACGACTATCGAGAATGTGAGGACTATGATGAGACGACAGCGGTGGAATCTGAGTGTGACTCAGAACCAGTAATGAAAAGGAAACCAAAAAAGAAGGTCATGAGTGACTTTATTATGGATTCTGCTGAAGACAATTCATCAATAAAAATGCAGAAGAAGTTACCTGTAGCAGGT
>CGI_10000202
ATGGAAGATGCAAAGGACAAGGAGAAAGAACACACCCAGAGAAGCAGACGCCAAAGCAGAAGACGGGAAGTAAGAACTAAGTTTAGAAGATGGAGAGCAGCCAGGCTGAAGAAAACATTAAAGAGTGTAGGAGAGGACAAGTTAGGAGATTTTGACAAAAAGAGAGTGATGAAAGTTTTCACAGGAGACTACATGTCGTCTGAGGAGAGTGAGGAGGCTGAGGCCGGGGAGTTCTCCTATTTCAGTGTACGACGCCTGCCATGGCAGAAAGAGGCCTTCCAAACTCTGAAAGACAGGCTAGAGGAGATCCATAAGGAAAGCCTCACCCCCCAGCATAAGCGACAGCTGAAAAAAAGAAAGCTGGCGACAACATCGTCAAGAAGGAAGGCCCCA
>CGI_10000203
ATGTTAGACTCCTTGGTCCGTGTTTCAAGACGGGTCGGGTGGACTACCGACCGATTCGCCACTGACCATCGGGCACAGCCCACGCATCCCGGTCCGGTGCGCACGACGCGGTTAGCGGCCACTGCCCCAGAGAGGCAGTATCCGCAGGTCGAAACGTGCACGCAAGGACAGGAGCGAAGAGCGGCCGGCCGGTCCTCGGTCTCGCGACGGCCCGCGTTCCGGAGGCTA
>CGI_10000204
ATGGAGTTTACCACCCACTTTGGGCTGCATTCTCAAACAACCCGACTCCTAGGACAGTCCAGAGCAGCCGAGGCCGAAGCCAGTAAAGGCCTAACACCCGCACTGGGTAGATGGCCCGAATCAAGAGGACTTGGGCTCCGGCACACGACCACAACAGACGTCCCAAACACCACAGTTCCCAGCATCGCTAGGATGAGGGATTCGGTGCAGGGCTCTTCCCGCTTCACTCGCCGTTAC
>CGI_10000205
ATGAACGAGGAATTCCCAGTAAGCGCGAGTCATCAGCTCGCGTTGATTACGTCCCTGCCCTTTGTACACACCGCCCGTCGCTACTACCGATTGGATGGTTTAGTGAGCCCCTTGGACTGGTCCCGACGGCGCGGCAACGCGTTTTCGTCGCTGGTGCCGGGAAGAAGGGCAAACTGTACTTTC
>CGI_10000206
ATGTCTAGGGGTGCCGAGAGAATATATGACGAGTCCTTCTTTGGATTGGGATCTTGGAAGTCCACAGACATACTAATGGATGAAGTCAGCTGTACTGGAGATGAGCGGGAATTTTTATCATGTCCCTACACAATCAACCATGACTGCTCCGTTCAAGAATTTGTATCTATTCTCTGCAAAGAAAACACAGGGTGTGACAAGGGCTGGATAGCTGGACCAGAGGGCTGCTACAAGCTGCACACATCTGCCAAAAACTATCAAAAATCCAGAAAGATGTGTGCTAAGGAAGGAGGTCATTTGACCAACATAGAGACCATGACAGAACACAATTTTCTCTCCCTTCTTCTGTACACAGTTGATGATGATGCAAATCTTATTCGAAAGAAGCATGAAGCATTTGAAAAGCAGTGTTTCGAT
>CGI_10000207
ATGAACGAGGAATTCCCAGTAAGCGCGAGTCATCAGCTCGCGTTGATTACGTCCCTGCCCTTTGTACACACCGCCCGTCGCTACTACCGATTGGATGGTTTAGTGAGCCCCTTGGACTGGTCCCGACGGCGCGGCAACGCGTTTTCGTCGCTGGTGCCGGGAAGAAGGGCAAACTGTACTTTC
>CGI_10000208
ATGCACCACCACCCACCGAATCAAGAAAGAGCTCTCAATCTGTCAATCCTTACAGTGTTCGGGCCGGTTTCGGCCACCCGAAGCAACTCAGTCAAGAGCACCAAGGGTTTACAACCGCGAGGTTGGGTCAGGACAGGCAGTGACCGCAACGAGGCGGACCGCCAGCCTGGACCCGAGATCCAGCTACGAGCTTTT
>CGI_10000209
ATGTCGCGTAGACCAAAACAAGGAAACTCAACAGCTGCTGCAAGAATGGCTAATCATGATCTAATGGACAATCCTCCGTACTTAGGAGCTGGAGGTGCAACAAATGTTGAAGTAGAAGATGATTTATCTGGAAACATGCTAGAGACATGTATTGATGACACTGTGTCTTTAAGTGACCCAAAAGAAGGTGGCAAGCATGAAAAGAAGGGCAGTACAGCAATGATTGCCGATCAAAGAAAAGGTGTGGTTATCCAGGATAAAGGGGAACAGCACAAGCCACGGAAACTCAAACAACGCAAAAACAAACCAGAATTTGTGAGTACTACAGTTCACTGGGTTCTGACTGTGACCCAAGTTGCAGTA
>CGI_10000210
ATGAACAATTTCGATCGTGACAAGGAGAGAGCATTGAGTGGGGTAGATTTGAGCAGGAAGGGTTCAATTGATGAAAAGATACATGCTCTAGTCGCTCTTTTAAACACATCGACTGATTTCTTCACCACGAGCTCCTGTTCTGGTAGAATAATCATTTTTGATGACAGAGGTGACACATCTGTGAAGAAGAAAGGTTGCAAATGGTTGTATACAACACATGACGAAGCAGAGTACGATGCAGCTATTGCAGGACTTCAGTTCTTGAATGGAGATTCGGTATTCAAGTTTGAGCCCTTTGTTTTACATGTTCAGTGCAAGTCTCTAAGTAGTGCCCAGTCTATGCTAAGTTGTGCTGTGGCATCAGGATTTCGAAATTCTGGCATCAGTCTTGGAAATAAAGGAAAGATAATTGTGGCTGTAAGAAGTACCCATGGTTTGGAGGTCCCTTTATCACTGGATGGAGAACTCCTGGTAACATATAAGTACATTGAAAAACTTGTTCAAATTGCGAATAAAAAGATGCAGGAAAATTTTCTACGAATTGACAGG
>CGI_10000211
ATGGTTTTGAGTGGACATTCAGAGCCAGCTGCTGTGGATGATACAACTGAGACAGTGGTGGATGTCCCCAATGTCACATTCAACCTATCTCTCTCCACTACTCAGGATGAAACCCAACAGTCAGAGCCAGCTGCTGTGGATGATACAACTGAGACAGTGGTGGATGTCCCCAATGTCACATTCAACCTATCTCTCTCCACTACTCAGGATGAAACCCAACAGGGTCATCAAGAAGATTCCTTCTTAGCCGACAACTCCTATGCTGTGCCTGAAGCCATCCATGAAAACTCCATTCGAGATGAGACCATCGATGTTATAACCAATGCAGATGATGTAGAGCCGGAGTATGAGATAATAGAAAATGGTAGCAAGAAAGGCAAGCGAAAGCTGGTAGACAAGAGGCGCGCCAAAAGAAATGTCATCCCGGCAGGGGGTAGCGTTATCTCTGAAACTTTCCAC
>CGI_10000212
ATGACGACCAAGAAGTTGGTGTACTGTGACATGACCACGGACGGCGGAGGGTGGACCGTAATTCAAAGACGTATGGATGGGTCTGTTGATTTTTATCGATCCTGGCAGACCTACAAAGCCGGATTCGGAAAAGCACAAGGAGAATATTGGCTAGGAAATGATGATATTCATTTGCTGACCACCAGAGCCAAACAGGAACTACGAGTGGATCTTCAAAAATCCTCCGGTGATAAAGCCTACGCCAAATATTCCACATTTTCTGTGGGAAGTGAGTCTCAGAAATACAAGTTGGCAGTCGGTGGATACAGTGGAACGGCGGGGAATAGTCTTGGAGATCACAATGGGTTGAAATTTTCGACAAAAGACCAGGATAATGACACCTGGAAAGATCACTGTGCTGTGTCATTTAAAGGAGGATGGTGGTTTGGAGCCTGCTTGACTTGTGATCTCAATGGACTTTATCGGCCATCCGCTTCAGGCACTTGGCTATGTGTCTCCTGGTCCAAATTTGGCAAAGAAAATCGTGGTATGAAGACGGCATCAATGATGATCAGATCTAAAATT
>CGI_10000213
ATGACCAAGAAACAGAAATCTGTCCATATTTTGGCTGAAAGATTGAGACCAGGCTTGCAGGACGTCGAAAGAAAGTATTTAGAATCATGTGAGCTGGGAGACGAGAATTTTGTCAAAAATGTGTTGAATTCAGGAAGAGTCTCTGCAGATATTGAAGACACACAGGGAAGAACTGGACTTGATATATCAATAGAAAGTGGACACGTTTCCTTGGTAGATTACCTTTTGTCCAAAGTCAGTCCAAAAGTTATCCACCAGGGACTTCTATGTGCTATAGAATACGATCGGGAAGAGATATGCGAGATTCTTTTGAATCACCCGATTTACCAAACCACACATAAAGATAAAGATGGGGTGAAAAGCAACGAATATTCTACCATACAGGGCATCACATCTCCAAATGGGGTTACAACACCCGATGATGATGATTTATCAATGAGAACAGGGATTACATGGTCTTTTGCAACAGAAGACTTGATACCTTTCGAGCTCTGGCAAGTCCAGATATCTCTAACAGATGAAGATCCTGTCATGTCTTCCTTCTTCCTCAGCAAAAAGTTCAAACAACTTCAAGTCATGGAAACTGAGTACAAGGCAAGTGAA
>CGI_10000214
ATGCGCATTTCGAACGTGTATCATCCGAGGTGCGAAAGTGAAGACGGCAACCACAATCCGCATGATGTTACCAACCTAGCGTTGCAAAGACCTGCAAAACAATCATCAACGCATGCATGGACAGGAGTGGTCACCTCAGCCAATTTGGCAGTTGATGGCAACAACGGTACAGACTTTATCGTCGACAAGTGTTCATGCACAGTGGGTGGAGACACGAATCCGTGGTGGTTGGTAGATCTGCAGGCTGTATATTCCATCACATCTGTCAGAATATTCAATAGAGGAATGGACGAGTGGGGACTAGATTTGTCAGACCGACTGCGGAATGTCACCGTCACTGTAGGGCTGACAGAATCGGATGTCAACACTCCCTGTGGATTCTTTGCTGGTCCCGGTACTTTGTCTCAGCTGGTCGTCATCGACTGTCCGACATTACCACAGGGGAGATTCGTAAAGATCTCCATAATCACTGAGTATCTCACTCTTTGTGAAGTTGAAGTGCTTGGATACTCTGTC
>CGI_10000215
ATGGCTGCGCCCATGCTGAAAGTGCTGGACGTGTTCGTCGGTTCAGAAACAGGACTTTTAAAAGGAATCAACGTTTCTAAAGCCGAGTGGTTGAATTTACACGACACAGAATCTGTAGATAAATCAAAAGAAATCGTATCATTGAGTTGGAAAGACGAAACGGAGACTGATGTGTGTATTGGTTCCAAAAACAGAACTGTGACGATTTGGAATTCGGCGACTCGAACCTTTTCCGATTCATTTACTCTTGGGACAGAGGAATCAAAACTTCGAGGTGTCAGATTACTAAACGGTGATTTTGTTTCATGTGTTGATACAGGACTCGTCCGTTTGTGGAAAGATGGCGAAGTAGAGACGGAGATAAATGCTGGCAAGGACGTGTTTACTTTCGAGCAAAATCCAACTGAGAGAAATATTTTTGCTACAGGAGGGAAAGAAAATGAGCTCAAAATCTGGGACATAGAATTAACGGAAAATCCAAAATTTACCGCTAAAAATGTGAGAAATGACTGGCTTAATTTACGGGTACCTGTTTGGGTCACTTGTGCAAGGTTTCTACCAAAGTCTGAGAAAATTTTCACTGCAACAGGTCACCATCAAGTGAGAATGTATGACTTGAAAGCACAGAGAAGGCCGGTTCTAGATATGTCATTTGACGAATATCCCATCACAGCTCTATCTCTCTGCCCTAAGAATGAAAACGAAGTCGTGGTTGGGAATACGGTTGGAAAATTAGCAGTTTTGGACATAAGAAAAGGGCGACCAGTTCAAGTGTTTAGGGGTCTCGCAGGTGCCATCCGGGCAGTCGAACATCACCCTACATTGCCGGTTATAGTGTCCTGTGGGTTGGATCGATATCTGCACATTCACTCGACGGATGACAAATCTCAACAGAAAATCTACTTGAAATCTCGACTCTCCGCTCTCCTTCTAAAATCTAGCTGGGATGGGAATGATGTGGACAATGAAGAGGAAGTGGTCGTCAAAACGGAGGTCGTCTCCGACGAAGATGGAAAAGACGACGAAATCTGGGGGAATATGGAGGTCGTCCAGACGAAAACCAAAAGAGAGGATGTGAAGAATTCTAACAATAAGAAAAAAATCAAAAGAAAGCAAACTGGAGAAGAATCAGGGGAATTTGATAAACAGTCAAAGTCGAAAAATGTTAAAAATAAGAAAAGGAAAACTGGAAGCTTGATTGTATAT
>CGI_10000216
ATGAAAACTGAAATAGACGATTTAAAAGTTAAACATGGAGACATTTTACAACAGCATTTGGATGAAATCAAACAGGTACAATCCCTTATTCAGCAGACCATGCAATCTTTAAAAGAAGTAGAGGAATCAAATGAGGTGTCAATGATCATTGAATACAGTTCTAAGATCAGAGATTTTAACAAACTTCCTCCAAAGGTTGAGATATCACTGCCTTCATTCACTCCAAATCCAATAGACCGTGAGAGGCTGTATTGTTTCCTTGGACAGATCACCCCATTATCTACTGCTACTGAAGAAAATGTCTTGTCACAAAAGCAATCCAACACTTCAGTCAAAAAACTACTGGATAAACCGGAGATTGTTACAACAATCCACACCAAGTTTAATGAACTATTTAATGTAACTTTTGTGAATCAAGAAAATATATGGACAAGTGGAGAGACAGATGACATAAGATGTTTCAATACTACAGGGTTACTCCTCCATACACTCAAGACAAAATCAGGAAATTGGCCTAATGATATAACGGCAGACATTGAAGGGGATATACTGTACTGTGATTGGTCAACAAAGACAATATATGAAGTAAAAAACGAACAGACCGAAGAGTTGATCAGATTACAGGGATGGATGCCCTGTCAGCTGTGTGTCACGTTTACCGGTGATCTCCTGGTTACGATGTATAGTGACGATTATACTCAGTCCAAAGTTGTCCGATACTCGGGATCTACCGAAAAACAAACAATTCAATTTGATGATGAGGGTAAACCTTTGTACTCAGGAAATGTTTATATGAAATACATTACTGAGAACAGAAACCATGACATTTGTGTTGCTGATTGTGGAGGCGGTGCTGTAGTGGTGGTGAATCAGGACGGGGAACTAAGATGGAGACACACTGGTCATCCCTCCACTACTAAGTACGAATCATTTATTCCATGGGGCATCACGACAGATAGTCAGAGTCGTGTCCTGGCAGCAGATGGTGACAACCATTGTATCATCGTCTTAGATCAGAACGGACAGTTTCTTTGCTACATAGATAACTGTGATCTTAACTTTCCATGGGGTTTATGTGTGGACAATGATGATAATCTGTTTGTGTGCGAGAGTGTGCGAGGAAATGTGACGAAAATCAAATATTTAAAA
>CGI_10000217
ATGGAGGAACCGCGAGAAGGGAGCTTGGAGAGCAGGGATAACCCTTTCAAACCAGACGGCGAATTGTGTAAAGAGGCAGAAGACATTTTAAAACGAGCTACAATAATTCGTGATAAGTTCATACTGAACGAAAATCGAGAAAAGGGTGCTTCAAAGACTAGTCTGAAAGACACTGCGAATGGGGACTCGCCTCTACAGGCGGTGCAGGAGGAAAATATATCTCAGACTACTGTGAACCAATCCAAGTCTTCGCCGGTCAGTATTCAGCCCAAGCAAAACGGAGTGGAGGACAAAAAAGTTTCGCCTGATTCTGTTAGAGTGGATGTTGTGGATTCACATGCCATTAATGACGTCAGTTTTAAAGACAAGAAGAAACAGAAGAAGTGTTGCAGTGTTATG
>CGI_10000218
ATGTCCTGTCTGACAGTCGAATCCCCTGGCTATCCTGACGTGTCATTTGCCACCCATACGTGCATAACCAGCACTTTGGAAATGGAAAAGCAAAATGAAAACATGCATGAAACTCAGGATGAAATATCTTCTGAAAATCCTTCCACTTCTAAACTGTTTTGTTGTGATGTTTGTGGGAAAGACTTTATTCTCAAGTCTTACTTGCAGGTTCACATGAAAATGCACAAAGAGGAACGACCATATAAGTGTGAGGTATGCCACAAAGCCTTCAAACAAATGGCTGCTCTTGCACGACACAACCGTATTCATACCGACACATCAGAACACATACAGGGGAAAGACCATTTGTTTGTGAGATATGTGGGAAAGCATTTGTGGAAAATCAGCATCTACGTCGACATGTGCTGCGAATGCACACAGAAGAGCGTCCATATGTCTGTGAGACTTGTGGGTCTCGGTTTGCAGAGAAGGGGACTC
>CGI_10000219
ATGGCGTCTGCAAGGCATAGTGAGCACGAGGTCAAGATCCAAAAAGTAAAGAACATGGCGGTAGTGTGTTGTGAGGACCAAGCTGCTATGATTGTTGGAGATGCTGTAGCTCTTCTCCTGGATGGGGGTGTTTGGTGGCCAGGAGCATGTTCCTTGACGGAAAAAATGATAGAAGAAGAAGACATACAGGAAGATGAA
>CGI_10000220
ATGCACGACGTGGAAATGGAGAGAACTCTCCAGGACCATGACAAAAATAAGGACGGAATCATCACCAAAGAGGAGTTCCTCGCAGACACGGATAAAAATGACAAACAGCTTCTATTACTGGAGGAGGAAAGGTTCACGGACTTTGACAAAAACAGGGACGGCATACTCGACAAAAAGGAAATCAAGGACTGGGTTCTACCTGATAACAACGAGGCTGCTGTTGAAGAAGCAGAACATTTAATCGAGCGCTCAGATTCAGACAAAGATGGTAAACTGTCCATCGAAGAGATTGTCAACAATCACGAGGACTTTGTCGGGAGCCAGGCCACTAATTACGGAGAATTTCTTCCCAAGGATGAGCTC
>CGI_10000222
ATGCCTGTCTCGACAGCGCTCGATTCCTCGTCGCAGGGGCTGCTTGCCGTTGGACGTCGGCGAGCAACAGTGCCAGATATCCCTGCGCGCGAGATGCTCGTCCTAGGCATTGAGTCATCTTGCGATGATACAGGGGCGGCTGTTGTGCGAGGTGATGGCGTCGTGCTCAGCGAGTGTATCGCCTCGCAAGCGGGCATACATGAGCAGTGGGGTGGAGTGGTGCCTAAGCTCGCTCAGGAGGCTCATCGCGCCGCCATCGATTCAACTGTGGACGAAGCGCTTAGGCGTGCGGGTGTCGAACACAGTGCTTTGACCGCGATCGCCGTGACAGTCGGCCCAGGGCTTTCTTTGTGTCTCGGGGTGGGTGTCAAGAAGGCTCTTTCACTATGCCAAGAGCACCAGATACCGTTGGTGCGCGTGCACCATATGGAGGCGCATGCTCTCGTCACGTGGCTGCCAAGTAGTCTATCCGCTGCCAGTGCGACAGGCCCTGCGCCGACAGGCGGGGAGACGAGCGCTTCATTGCCAGCGCTGCAACAGGATCTGCAGCCACCATTCCCTTTCCTTACGTTGCTTGTCTCGGGAGGGCACAACATGCTTGTGCTCTCTCGCGGTGCCGGGGATCACACGGTGCTTGGTTCGACCCTTGATGACTCAATTGGCGAGGCGTTCGATAAGACAGCGCGCCTACTCGGCATCGACTCCATCCCCGGCGGACCGCCGCTGGAGAGGCTCGCTGCTGAGGGAGACCCGACGGCGTTTTCACTCCCCAAGCCGCTCTCCCGAAGCAAAGATGACCGACTGCGCTCCAGCTGCGATTTTTCGTACGCTGGTCTCAAATCTGCAGTTCGCTGTCTGGTTGAGGAGACACAGCCCACTAAGAGGCAGCGCAAGGCGGCTGCAAGACTGGCGGCTCGCAACGCGGCTTGCGGAGAGAAAGATGAGTATGGTGCCTCGGAAGCGACGGATCTTCCTGAGACCAAAGATGGGGGCAGCTGTGACGGCCCAGCGCCAATGACCGTGGAGGAGATGGCTGCGGCTAAGGAAAAGCGGCGCGCCGATGTAGCTGCGTCTTTTCAGCGTGTAGCAGTGGAGCACTTGGCCGAGCGGACCGAGCGCGCCATCGGCTGGGCCCGGGAAGTCGAGCCAACACTCAATTGTGTGGTCGTCGCTGGCGGTGTTGCGGCCAACAAGGAGGTCCGGCGTCAACTGACTGCAGTGTGTGAGCGCTCGCAGTTGCCACTTGTGTGCCCGCCCGTCAAGCTGTGCACTGACAATGGCACGATGGTGGCGTGGACGGGCATGCTACGACTTTGGCTTGGACTGGCAGAGCCACCGCTCCGTGAGAGCGACAACATCGACCTCTTTGTCGAAGTTCGGCCCAAGTGGCCGATTGGTAAGCGGGACCCGAGGTCCACAACCCAAGCGGAGCAGCTGGCACGGCGAAAGAGGCCCAACCCCAACAACAAC
>CGI_10000223
ATGCAGGGCTGGGGAGTGAGTCCTAGAGGAGCCGGGTACCTCTTTGGGCATGATGTGGTGGCACAGTTTAATGCAGCCAACAGTATTGAGCTTATATGTCGAGCTCATCAATTAGTAATGGAGGGTTATAAGTGGCACTTTAGTGAAACAGTTCTGACTGTATGGTCAGCTCCGAACTACTGTTACAGATGTGGAAATGTTGCAGCTATTTTGGAACTAGATGAACATTTGGACAGGGACTTCACCATATTCGAGGCAGCTCCTCAGGAGTCAAGAGGTATACCATCCAAAAAGCCACAGCCAGACTACTTCTTA
>CGI_10000224
ATGCCCCCCGCCAAACGACAGGAGCGACTGGGACTACCATTATCAGAAGTAGTTAAAAGAGTCTCCAAGAAGAAGATTCCTAGTCACGTAAAAGCTTTAGTGCTGGAGCTGTGCTGTAACGATACGGAGGGAGAGGATGTAGAAGTTCCGTACGTTAAATACAATCTACCACAGTCG
>CGI_10000225
ATGGAGTACAGAATTAGAAAGAACTCCGATGCCGATGTAGACGAAATGGAAACTGAACAAGCTTTGAGAAAAGAAAATAATCGCAAAAGGAAAGTGGAAGAAATTGATTCCGAAGAGGAACACAAGAATCTTTTAATAAAAAATGATGACGTTGAACTGTTTTCTGATTTTGAACGAAGGGATATAATGTCTGATGATGAAGATGAACCAGTAGATAACCAAGAAAATATAAAACCTCGCGGTCTTAATCTTCGCAACTACCAAGGGGAGCTAGCAGAGAACGCAATTCAAGGAAAGAACACCATAGTCTGCTCAGGAACAGGTACCGGGAAAACCCGTGTGGCATTTGCCATCATTGATGACCATATCAAGAAACATCCAGAAGGTAAGGTGGTAGTAATGGCCCCCACAGTTCCACTGGTTAACCAGCATTACATGGTCCTGAGACGTCTGTTGCCTCATTTAGTGGTAAGT
>CGI_10000226
ATGGAACAGTACAACTTCCTTCTATTCCTGGTGTTGACCGTTCTCTGTGTGAGGTCCACTCACAGCTGTATGTGTGATTTCACCCACCCCCAGAACAATTTCTGCTCAGCTGATTTCGTTATCAAAGCAACAATAGTGAAAGAAGAACTGAAGTTTGGGGACGAGTCAATGGGTATTCCATTCCCACTGCAGAAAAACTACACAGTGCAATTCAAGAAGAGAGACATATTCAAGGGGTCATCTCTGCTGGGTTCTAGCGACACTCTGGTCATCAAGACTTCCGGTACTCCGTGGAACTGTGGGGAAACATTCACTCTCAACAAAGAATATGTCATTTCAGGTATTGGAAAT
>CGI_10000227
ATGTCAACATCCAACCTGACGGACTACATACGTATCAGCTGTGACACTCGGTGGCAGCCAGCTGATGAGGCGGCGGATCCAAGATATGTGGGCGATATAGGAGCGGTGGCCCCAAAGTACGGCTTATTTGGTAAAGAAAAGGAAAAAGTGCAGAGAGTGGAGGATCTTAAACAGTTGTGGGGGATC
>CGI_10000228
ATGCTCTATCTAAAGTTGGCCCAGCTACATGGGACAGTGCAGAGTGTCAGGCAGGAGAATTCCTCGTTGAACGACCATGTGGAGTCGGAACAAACTTTTCGTAAAGATGTCTCTGACAAAGCATCAGTATTACAGAGAGAACTGGAGACAATCAGAAGTGATCTCCAATCTGTTCAGTCTATTGCTGTTGATATACCAGAGCAGTTTGAAAGATACACATCCCAAGCCAACAAGGTCATGCAGCGACATCGGCAGGTATTTCAGTCCCAGAGTTCCAACATGACCTCTCTGCAATCCCAGGTCACCAGCATGGAGCTAGCTCTACAAGAAATCACGGAGCGCCACGCCAAAGAGAAGAAACGGCGACAGGAATTACACAACATACTTATGGTTAGT
>CGI_10000229
ATGTGTTACGGTGTCATTTCTGTGAGACCCCGGGCCCCCCCTATGTACTGTGACATTTGTCATATACATCTGTGTAAAGCCTGTGTAGGGGAACATCTCTCTGATGAATCCAAAGAACACAAAGTTGTGCTATTTAAAAAGAGGGGGCTAAATCCTAAATGTTCCAAACATTCCACACAATTATGTGACCTTCATTGTGAACAATGTAACATTCCTATTTGTGTGGAGTGTGTCTCCTCAGGTGAACATCTAGGACACAAACAAGTGGGCATTTTAAAAATACTAGATGCTAAGAGAGAAGCATTAAAAAAAGATCTTCAAGAATTAGAAAATACCATTTATCCTAAATACCAAGAGATTGTATCTAACATCCCAGTTCAGAAAGCTGATTTGAATAAAAACTCCAAGAAACTAACAACAGCTCTTGACAAACATGGAGAAGACTTGCACAGAGAAATAGACATTGCCATCAAGAAACTGAAATCTGACGTGGATGAAATGGAATCAAAACACCTGGTTGTCCTGAATAAGCAGGAAAATGAAATACAACGCAGTATTTCTGAAATCACACAGAGCATTGCTGATCTAAAGAAATTACTAAACTCCTATGATGTCAGCCTTGTCTCTGCCTACAAATCCAGGATTGCTGAATTCAGAAGATTGCCTCCTAAACTCTCAGTTTCTTTACCAAGATTCACCCCTCAAAAGATTAGCAAAGAACAAATTTATCAGCAGATTGGTTCTCTGTCAGCATTATCTATCAAAACAGAAGAACATGGCTACACAATGGATTCTCCTGGTGCTGAGTCCTCTCCCCCTGACAGACCACTCATTGATGTACCACGGATCATCACAGATATAAACACAGAGTATGGAGAATCTAATAGATTACGCAGTGTATCCTGTCTGAGTGATGATGAAGTGTGGACGTGTGGTCGGGACAACATAATGAGACTCTACAACCTCCACGGTAAACGAGTGAAGTCAATCCAAACCAAGTCAGGGGAGATACCAGAGAACATAGCAGTGACACAGAGTGGTGAACTAGTTTATACTGATCCCAATGATAGAACTGTGAACATAGTGAAGAATACACAGATACAGACAGTGATCAGACTACGGGGGTGGATACCTCGTGGTGTCTGTAGTACCTCCTCTGGTGACCTCCTGGTTGTCATGATCACTGATGATAAGAAACAAGCAAAAGTTGTGCGTTATTCTGGCTCTACAGAGAAACAAACGATTCAATACGATGACAAAGGACAACCTCTCTATTCATCTGATTATGAATACCCTAAATACATCAGTGAGAACAAGAACCTAGATATCTGTGTAGCTGACACTAAAGCCAGTTCAGTAGTGGTGGTCAATCAGGCCGGCAAACTCCGTTTTACCTACACCGGTCCTCCCTCTACTTTCAAGGTACCATTTAATCCAGGCGGCATCACTACAGACAGCCAGGGTCGGATCCTGATAGCAGACTGCAAGAACCACCGTATCCACATCCTGGATCAGGATGGACAGTTCCTCCGCTACATTGACAACTGTCATTTAGAATATCCATATGGTTTATGTGTGGACACCAGAGACAACCTCTTTGTGGCTGAATACTTCACAGGTAAAGTGAAGAAAATCCAGTGTTACATG
>CGI_10000231
TTCACTCAGATCAAGGATGGAGTCGTTCAGCTCCTCCTCCACTTTCCCTCACCGGGTTGGTACAAGCTTCAGATTTACGCCCTCCCGTTGTCAGACCCAAGCAAGTCATTGCCGAACGTTTACAACTACCTAATTCACTGCACCAAAACATTAAACCCATGTTTTCCCTTTCCGAAACAATATGTGCAATGGAAGGATGGCTGCTACCTGTATGAGCCGTTGAACCTCTGCGAGTCTACTAAACTGACCCACGTCAAATGGCGGGTCCTGATACCCCACGCTAAACAGGTGGCGGTGGTCGTTGATGACGAATGGACCCACCTGGAGAACAAAGGCGGTCCCGTTTTCGAAGGCACGTGTAATCTTAATCAGTATCGCGGAAAGGACAAAAAAGTTACGTTAAACGCAAACTTCGGAGAGGATGAAAGCAAATATTCTACTATGCTAGAATACCACATCAAA
>CGI_10000232
ATGCCATCCTCTACCAAGAAGTCGGGATCAAATATTATTGCAGGAGGCATCGTTGGAGCTGGAATACTAGTGGTGATTGCCTGCATATTCACGATTGCTAGGAGAAAAGGCTGGAAAAATTATAAACATAAAAAGGCGGACAACAATAGGGAAAGGAGGGACTCTCGGGAATCAAATGAAACCGAACTAACGACCGTGCCTCAACCCGACAAGTCGGGGTTTACTGCAGTGGAAATAAGGAATCTAGGGTTCCCATCGACTAAACCTGAACCCATTCCAAAAGCTTCAAGTTCACTACAGGGACCAAACAGATGCAACGCACCAGCATCGAAAAAGTCTCATAAAAACATTGGCTCGTTG
>CGI_10000235
ATGAGAGATTTGTTGGTAAAAGCCACTCGATCTCGAGTGAAAGATATTATTGGTGTTGAGCTCAGAAAATTAGAACATGAAGTATCACGACTGGAGAAAGCAGCAGCAGATCCCGTCTCGTCAACAGAAGTACCACAGAAAAAACCAAGGCCACAAATCCAAACCCAGACCATCACTAATTATGCTTGGGACCAGTCTGATAAGTTCATGAAGATCTATGTCACAATTAAAGGAGTGCATTCTCTTCCAAAGGAAAGAGTTACCTGTGAATTTGGTAAGAGGTCCTTCAGATTACAAGTGGAGGAGGAGGAAAACAAGCGTCGTTCTGAACTGTACATATCCACCCTGCTGGAGGATATCAACCCCGAGGAGAGTTGGTACAAGGTAAGACAT
>CGI_10000236
ATGAGACTGTACAACCTCAGTGGGGAACTAGTGAAGTCAGTCCAAACCAAGTCAGGGAACGATCCATGGGACATAGCCGTGACAAGGAGTGGGGATCTAGTTTATACTGATTACAGTGATAGAACTGTGAACATAGTGAAGAATACACAGGTTCAGACAGTGATCAGACTTCAGGGGTGGAGACCTCGTGGTGTCTGTAGTACCTTCTCTGGTGACCTCCTGGTTGTCATGGACAGTGATGATGATAAACAAGCAAAAGTTGTGTGTTATTCTGGCTCCACAGAGAAACAAAGTATTCAGTACGACGACAAAGGACAACCTCAATATTTATCTGGTGGATACATCAGTGAGAACAGGAATCTAGATATCTGTGTATCAGACCGTAAAGCCTGTGCAGTAGTGGTGGTCAATCAGGCCGGGAAGCTCCGGTTTACCTACAGTGGTAGTCCCTCTACTACCAAGGGATCATTTATACCATTCGGCATCACAACAGACAGCCAGGGTCGGATCCTGACAGCAGACTGTTACAACGACTGTATCCACATCCTGGATCAGGACGGACAGTTCCTCCGCTACATTGACAACCGTCATTTACAGTATCCGTGGGGTTTATGTGTGGACACCAGAGACAACCTCTTTGTGGCTGAGGTAACAGGTAAAGTGAAGAAAATACAATATGACATG
>CGI_10000237
ATGCAGACAATAAAATGTGTGGTAGTAGGTGATGGAGCTGTCGGTAAAACATGTCTACTGATCTCCTACACCACAAATAAGTTCCCCTCAGAGTATGTTCCAACTGTGTTTGATAACTATGCTGTGACGGTGATGATTGGGGGAGAACCCTATACGTTAGGTCTGTTTGACACAGCAGGTCAGGAAGACTACGACAGGTTACGACCCCTTAGCTACCCACAGACTGATGTCTTTCTAGTTTGCTTCTCCGTAGTATCGCCAGCTTCTTTTGAAAACGTCCGAGAAAAGTGGGTTCCCGAAATAACACACCATTGTCAGAAGACCCCTTTCTTACTAGTCGGAACACAGGTAGATTTACGGGATGATGCAACAACAATAGAAAAGTTAGCCAAGAACAAACAAAAACCTATCACATTTGAACAAGGAGAAAAACTGGCAAGAGAACTGAAGGCTGTAAAATATGTTGAATGTTCAGCATTAACACAGAAAGGTTTAAAGAATGTATTCGATGAAGCAATTCTTGCTGCTTTGGAGCCCCCAGAACCGCCCAAGAAAAAGAAGTGTGTCTTGTTG
>CGI_10000238
ATGTTAGACTCCTTGGTCCGTGTTTCAAGACGGGTCGGGTGGACTACCGACCGATTCGCCACTGACCATCGGGCACAGCCCACGCATCCCGGTCCGGTGCGCACGACGCGGTTAGCGGCCACTGCCCCAGAGAGGCAGTATCCGCAGGTCGAAACGTGCACGCAAGGACAGGAGCGAAGAGCGGCCGGCCGGTCCTCGGTCTCGCGACGGCCCGCGTTCCGGAGGCTA
>CGI_10000239
ATGAACGAGGAATTCCCAGTAAGCGCGAGTCATCAGCTCGCGTTGATTACGTCCCTGCCCTTTGTACACACCGCCCGTCGCTACTACCGATTGGATGGTTTAGTGAGCCCCTTGGACTGGTCCCGACGGCGCGGCAACGCGTTTTCGTCGCTGGTGCCGGGAAGAAGGGCAAACTGTACTTTC
>CGI_10000240
ATGTTAAGAAACAAAAAGAAAAAAGGAATCAAAGCCAAATCAGCAGAAAAACATTCCAAACCCAAAACACATGTCAGTGCCCTCAAGTACTCATGTTATGCCTATTCAGATACTGACTCTGATGGAGACATTCCATCAGATTTTAGTGCAAGAAGTCAATATGGAGATGCATCTGAACCGGAATTTGAATTCTCTCCAATGAAAAGCTACAGAAGGGAATCTACCAGTAGAACTGCTCTTAAGTCTGTGGAGAATAGCCCCACCTTTTCTCCAATAATCACACCTGACCGTATGAACAGGGAAAAGGTGTGCAATGCTAATGGGCCTCTAATGAAACCATTTGTCAGCAGAGTTGGGTTCAATTACTTTGAAAAG
>CGI_10000241
ATGAACACGGAATACTCGGAATCAGATTTAGAATTAGAAATAAAACTGCTCCAAGACACAGTCCAAAAGCGACAGAAAAAATCCCAAACAATAGCTGTTATTGGTCAGCATGGCTGCGGAAAGTCGTCGTTTTTAAATACGGTCATGGCGGTGTTCAGTGGTGAATATAGTGAACGTGCGCTTGTTGGGAACTTCGAACAGGAAGGGGAGCACATGACCCGTAGACTGACCCGATACCCCAAAGAGAAATACGTAACTGAAGACCAATGTCTTATATACCAATATCCGACTTTAGTGGATATGATGGGGTTTCAGAACGCGGGGGACGACGTAGTCAAAAAGACACTGGACTTGATTTTCAATGGATGTCTCAAAGACAAAACCAAATTGAGTAAAGGAAACCAGAACCAAAGG
>CGI_10000242
ATGTGGGCCCCTGGAATTGCATTTTCAAATCGCCCACACGAAAACTTAGTCGCAAATGGTCACGTGAATTTCTCTGATGAGGTGACCGCAGCTTTCAGGATCAGTGATGGAGTGGTCATATTCATTGACGCAGCAGAGGGAATCATGCTGAACACTGAAAGACTCCTCAAACACGCTGTCCAGGAGAAGCTCCCTGTCACCATCTGTCTGAACAAGATTGATCGGCTTATGTTGGAGCTGAAGCTCCCTCCCACTGATGCTTACTACAAGTTGAGACATACTCTGGAGGAGGTTAACTCGCTTCTGAGGAGAAAATTCACAAAAAAACCTCCCTCGAGTTCATCTCAAAGAAGCTTTGTGGAATTTGTTCTGGAACCTATGTACAAGATTTTTGCTCAGGTTGTTGGTGATGTGGATGAATGCCTACCAAGGCTGTGTGATGAGTTAGGTATATCACTTACGAAGGAGGAGAGGAAATTGAACATTCGACCTTTGCTAAGGCTTGTTTGTAACCGGTTCTTTGGAGATTTCACTGGGTTTGTGGACATGTGTGTGAACTTTATAAAGTCCCCAGTGGACAATGCCCAGACCAAAATAGAAAACATCTACACAGGAGGCTCAGACAGTGACCTGGTGGAGCATATGTGTCAGTGTGACCCAGATGTAAGTTCTGTTAGATTATATTTATGGATCAGCACATACATG
>CGI_10000243
ATGGGTAACCCCGAGGCACCGACAGCCGCCGCAAGATCCGCGCTTTACCTGGACACCGGACGCGCCAAACCGGGAACACAACACATGGGAAATCCCCCGACATCGACCACAGCAGCAAGATCCACGCCTGACCGGGACACTGAACGCACCAAACCGGGAGCAGAACGTAGTGATGTGCGTACCGCCAATCACCCACCGGTATGGGGTAACCATTCGGCG
>CGI_10000244
ATGTTGACAGACACAACAGGTGTCCCTCTACATCGTGTGGAGGATTCATGTCGTGGTGGAGGATTACACACAGTGAACAGTGAGAGTGAACTGATTTATATAGATAGAAATTATAACATCAACAAACTGTCAAAGGATATGAAAACAAACACCACATTTATAGAGAGAATAGACTCTACATGGGAACCACGGTGTGTGTACTGGTCCCCGTCCACTGGGGATCTACTGGTCGGGATGCGTAACTATTATACAGAGACAGGCAAGGTAACCCGGTACAACCAGAGTGGACAACTCACACAAACCATACACCATGACAACACAGGTATGGGACTGTATAGTAGACCTAACTATATAACAGAGAACAACAATGGGGATGTCGTGGTGTCTGACTCATTCAGTGCTGTAGTGGTGACAGAGCGTGGAGGAAGACATCGTTTCTCCTACACAGGACATCTATCAGGATCAGGACTAGAGCCACGTGGAATCTGTACTGACCCGCTGTCACACATCCTGGTGTGTGATGTTACAACAGTACAGATGATAGACAGGGACGGTCAGTTCCTGTCACATCTACTGACAGAATCACAAGAGATTGGTGCACCATGGGGCCTGAGTTATGATGTCAACACTCACCGTCTCTGGGTCGGATCATGGGACAACAAGGTGTGTGTCTACAGGTATATCACCAGACAGGACGCTCTGACAGATGAACACACACCCCGTCCTGATGAGGAGGCCATGTCCAGCTCAACACCAGCCGTA
>CGI_10000245
ATGACCTCAGAGGCAAATGAGGGATTTCTGGACAATCAGGGCGAAAATGGGGAAAGCAAGGAGAAGGCGGGACCTGCAGACAAACGGGGCCATCTTAGGATCTGTGTCCGACGATCAGGGTCACGCTATGTACCCTACCCCTGCTTTAGAAGTGAG
>CGI_10000246
ATGGATTTTCACGATTCAAGCCAAGTCTTCTTTGAGAAGAAGAACAAGGCGACAGCCAGGCGGTCCTTTGCTGCGTTTTCTGTTGTGACGATGGCAGTTGGAATCGGCCTGGGTATCCTCATTGGTCGCTACGCCATCTGTGACGAGAAATCAAATTCCGAGGATTCTGGACAGTTGTCCTACAACAAGGAAGCTGATCCAAGGATTAGTGAGGAGATCATCAATCAAATTGATGCGGAAAAAATTCGGGAATACCTAAGAGATTTGTCCGAATTTCCTCACTTGGCTGGAACAGATGCTGACTACAAGCAAGCCAAAGAAATTCACGATTTTTGGAAGAATGAGGGCCTGGACGAAGCATTTATTACTCCGTATGACGTTCTGTTGTCTTATCCTAACACCACGGACCCTAACGTAATGAACAGGATATTTGTATACAACGAAAATGATGACATCGAATGGGAGTCAGCCCTGTACGAACCCATTCTACATCCCAGTGAAAATAAGTCCAATGTGGTGCCGCCTTTCAATGCGTTTTCAGCGCCCGGAAATATAACATCTGTAAGAATACACCATACTACATGTACCTATATTTTCTTCACACATAATTTAATT
>CGI_10000247
ATGTATGAGGCAAACGAAAAACAGGAACAAATCATCGAAGCGATTGAAAACAAGGACTTGTTGACTTTGGAAAACTTAATCTGTCACGCGAAGGTGTCTCCAAATTTCTACATCAATGGGACAACTCCAATTTGTACAGCTGCAACACAAGGAAATGAAGCGGCCTTAGCTATACTTCTCCGAGGTAACTGCATTCTAAACACCCCAAATGTAAGGGATGACGTTTGGCAAAGACTGCCAATACATATTGCAGCATCAAAAGGACATCTTGCCTTTTTAAAGCTTCTCCTTGAAAATTTCGAGGATGTGAATGTTAAAGACAGTGATGGGCGAACTGCTTTGCACTGGGCAGCTATATTTGGAAACAAGGATGTGGCTGAACTTCTCTTGAAGTCTGGAGCCAATGTAAATGGAGCACAGCGGGATGGATTCACCCCTCTCTATGCTGCTACATGTTTCGGACATATTGATGTGTGCTGTACATTGTTACAATATGGGGGAGATGCCATGGTGTGTGATGATGATGGGTGGAATATACTCCACACAGCAGCCAACTATGGACACTTACCAATTTTGAAACTTATATCGCTCAAGGGACCATGTTTATCCTGTAGAACGGTTGATGGGGAGAATGCTTTGCATATTGCAGCAAGTAGCGGCCACCTTCATATTGTTAAGTACCTGGTAGAGTGTGGTATTGGACTAGATGCACAAACAAACAGAGGTCTCACTGCCCTCCACCTCAGTGTACAATTCAATAAATCATCCGTGTTTAAGTTTCTATTACAAGCAGGGGCAAATATGTACATTCTCAACAATGACATGCAAAGCATATGCTATCTAGTAGCACTCAAGATGGACTCAAACTTCATTAAAATACTGGCCGATGCAGGCTACAACTTTAGTACAGAAAGATGGATCCTCGGTAATGATTTTCCAGCGACTAACAATATGAATGAGGACATGAAGAATTACATGAGGATGAATGCAGAAATTCCACGGACTTTGCTCAAAACGTGTCAGTTGAGAACTGCTCGTTTACTCGGCTGGAATTATGAGGCTCTAGCAGACTCATTACCTCTTCCAAATTATTTGAAAAATTTGATCAAGCAAACTGGACCG
>CGI_10000248
ATGTCAACTTTCCTCTTGATAGTCTGCGGTGTGTGGTGGACTGTGACAGTCGATGCACAGTCATGCCCGTCCCCTTGTTACTGCAGACCACCGGGACAAGTTTTCTGCAACGGAACGGGAATTTCCGAGATCCCGGATAATATTCCGACCGACACCAAAATCCTGTACATCGGCGATAATCCAATCCACGAAATCAAAAAGGGTTCATTATCAAAGCTCGTTAATCTGAATGCGCTGGACGCGTCGGGTGCCCGTTTAAAGGAAGGGTCAATCGAACCAGGTGCCCTTGACCTTCCCAGTCTAACGGATGTCGATCTGTCCATGACGGACTTCACTACGATTCCGAAAGTCCTTCCGAAAATCATGGACACCTTCAGGATGATGCAAGGAAACTTGAAAACAATTCAATCAGACAGCTTTAATCTTTATCTAAAGATCGTTTATCTTGACCTCTCAAACAATGAAATATCCAAAATCCAACCAGGGGCGTTTGACCCTCTTGTTGCAATGACAACACTCTACATCGGATTCAACAAGCTAACCGACGCAAGTTTTCCACCAAATGCTTTTTCGAAGTGTAGAAGCATCAACTCCATTGATTTCAGGTTCAACCAAATGCAAAGTATTCTCAATGATATCCCTACATGCATCCAACATCTCTGCTATGTGGGCAATCAGATAAATACCCTGCCTTCCTTTGGCTTCAAAGACCTGGTCAATCTTCAGACCTTGGCTTTCTGGCAGGGACAGGTAGAAACCATTGAGGACAATGCGTTTCACGGCCTTGACAAGCTTACCTTACTGGATTTTATGCAGGACCACATCAAATCTACACTGACAAACAATACCTTTGTAGGCCTCTCCAGTGTAGACACCCTCTACCTAGATTTAAACAATATCAGCCACATAGAGCCGGGTGCTCTGTATCCGCTAAAGAGTATGGGGTCCCTGTGGCTTCAAAGCAACCAGTTGTCTACCCTAAAGCCCGAGGTGTTAGACACGAGTCACCTGACCAAACTAAACACTCTGTTCATTGATTCAAATCCTTGGAACTGTGACTGCAATTTGAGGTGGCTGAGAGAGAAAATGGACCACGCGCCTTACGTTATTCAGGATCCGCACCTGATTGTGTGTAGTGGACCGCCGAAAGTCGCAGGGAAAGCTTGGGATGAGTTGAAACCGTCAGACTTTGTGTGTAATGAGGAA
>CGI_10000249
ATGGATCGTGGTTTCCGAGACAGCTCAGATGTTCTGGAAGATTTAGGAATTAGAATGGATATGCCATGGTTTTTAGCGAGAGGTTTTAAACAGCATAGCATGGAAGAATCAAACAGCTCCAGATTATTAACTAAGGTGTGCTGGGTGGTAGAATCAGCAAATGGCAGATTGAAAAGTTGGCGTTACCTTAATAGAACAGTCCCAAATACACAGATACCCTATGTTGCCGACTATGTTAGGATCATATCTGCAATACATAATAAGTACACCCTGCCCCTTAGCTCTGGAGAAACAGAAGAGGATATTGCCATTGCAGCGAAGATGGTGTATTTATTTCGCCAACCAAAAGAACGTCGGAATTTGATTAAAACCAAGGGAATCGATCGACGATCATTTACACAAAACTTGACGCCTCAGGTGTGGCTCCAGAGTTCCCTCAACTGTCTGAAGAAGAAATTCGTGAGA
>CGI_10000253
ATGCTCAAGTTTGACGATCGATTTGCACGTCAGAACCGCTGCGGACCTCCATCAGAGTTTCCTCTGACTTCATCCTACTCAAGCATAGTTCACCATCTTTCGGGTACCAACGTGTACGCTCTTGCTCCGCCCCTTCGACGCAGTGCGAACGGGACGGGCCGGTGGTGCGCCCCGGCCGCGACGGACCGAGGATCCCACCTAGGCAGAACCCGAGGCTGCCTTCACTTTCATTACGCCTTTAGGTTTCGTAACACCCAA
>CGI_10000254
ATGAACGAGGAATTCCCAGTAAGCGCGAGTCATCAGCTCGCGTTGATTACGTCCCTGCCCTTTGTACACACCGCCCGTCGCTACTCCCGATTGGATGGTTTAGTGAGCCCCTTGGACTGGTCCCGACGGCGCGGCAACGCGTTTTCGTCGCTGGTGCCGGGAAGAAGGGCAAACTGTACTTTC
>CGI_10000256
ATGTTGGCCAACACACTTTACGGAAGGCGATTTTTCCCGTATTATACGTGGAACATTCTCGCTGGCCTCGACGAAAATGGAGTAGGATGCGTGTACTCCTATGATCCTGTTGGAAACTACGAACGCGTGCGTGTCAATGTGACTGGGTCGGGAGAGTCACTCATTCAGCCACTTTTGGACAATCAGTTCGAAAGGCAGCACCAACAGTTCGCTGCGAAACCTCCACCGCTTAACGTTGATCTTTCTCTTGCCGACACCGAAGAAATTGTGAAAGATGCCTTCTACTCTGCCGGCGAGCGTGACATTTACACGGGTGATACCGTTGAGGTGATGGTCATTACTGGCGAGGGTGTCAGGATTGAAACACACGAACTCAACATCGAC
>CGI_10000257
ATGTATCGACCGTGCACAGCTCTGACTCTGTGCGCCTTCTGCCTCGACAGTACCAACACCACTGTGCTGGCGACGGGAGGTTTCCGTGGTGACATTTCAACCCTGCAAAAACTGTTGCGTGCTAAGCTTGTTGAATACGAGCACAAGCATGGGGAGGCAATGAAGGTGCAGCTTTGCACGCGAGAACGAAGGCAT
>CGI_10000258
ATGGTTTTCCCCTATGGTGGTTGCCGTGGTAACGATAACAAATTTGAGAATGAGGCCGATTGCAACAAGTATTGTACAGAAAACATGGCATTGTTTAATTCAAGAAACGAAGTGGTGACACCCATGGAAGGGGACATAAAAGTAACAACAATAAAAACCAAAAACATTAACAAAAGTAACAAACGCAAACGAGGAAAGGGGTCCAAGCGAGGGAAAAACAAGAAGAAGAAAAATAGGAGAAGGAAGAAGAATGGCAAGAAGAAGGGGAAAAGAAAGTCGCTGAAACCCAGACCCCCTGTGGAGCCCCACGACCCTAGCCTGGGTCCGGCTATTGACTGTATGGTGTCAGCATGGTCTGACTGGGGTCAGTGCAGTGTTACGTGTGGGCGAGGAGTGATGACAAAAACTAGGACAATTAAAGTGCCAGCCGATAACGGGGGACAAAGATGTCCCAGAAAGCTGATGTGGTCTCATAATTGCAACGGTGTGCTTACAAAT
>CGI_10000259
ATAATAGCTTTCGATGAACTCAAAACAGACTACAAGAATCCAATAGACCAATGTGGAAGCCTCAATCCACTGGTTCTGCCGGAATACTTCATCCACATTCTGTTTACATTCCTCTTCATCACGGCCATGGAGTGGTTCACAGTGCTCCTCAATATCCCTCTCATTATTTACCATATACGAAGGTACATAAATCGCCCGGTCATGAGTGGGCCGGGGCTGTATGACCCCACCACGATAATGAACGCTGACGAACTTAATCGAGCACAGAAGGAGGGATGGATCAAGCTGGCTTTCTATCTTATCTCATTTTTCTACTACTTATACTGTATGATCTACACACTTGTGTCTATCTACACTGTTTCGTCTATTTTCAGTATGATCTACATACTTTCGTCTATCTACACTGTTTTGTCTATTTATAGTATGATCTACACACTTGTGTCTGGA
>CGI_10000260
ATGTTTTTTTTTTCTACACATTCAACACCTGGGCCTTCTGTTGCCAACAACAGTAAAACTCCAGATTTGGATGAACAGAATAAGAAGGAAAGACAGGAAAAGATGAAAGAACTAACTGGGATTGTTAAAAAGCTGAAACTTGAGATTTTAAAAATGGAGCGTGGTCTGCATGAATTAACTGAATCTTACAACACCACAGTG
>CGI_10000261
ATGACGTGGCATGACCCTCGTCTGGTGTGGAACCCAAGCAACTACTTTGGTCTGACGTCATTGAGCATTACACCGGATATGGTCTGGACTCCGGATGTCACATTATATAACGGTGTGGGTGAAATTCAGAAAGCTGATCTTTTCCGGAGAATCACTGTCAACAGCAACGGAATGTTACTCTGGCTTTTTCCTGCGCAACTTGAGAGTGCATGCGTTTACAAAAAGAAAAATGGCAAATATGATTGTCGCTTGAAATTTGCTTCCTGGACCTACAACGGTCTTCAGTTAAATTTAACCCACACAGACAGACAGCTGGGCATGTCAAACTTCTACCCGAACCCGGACTATGAAATCGTGGGTACAAACTCCACGCTTAACTTGATGAGGTACGCATGTTGTCCAGAACCGTACCCAGACGTGTCCTACCAGTTGTCATTCAAGGGAGTCGGGAAGGGA
>CGI_10000262
ATGGTTTACTCATATTTGTTGTATGTGAGTATTGAGGAGTTGCCGGAAGACAGGCGTCCCATTAATATCACAGACTGCATTAAACTGCACTATAAGGTGCCCTGGCCAGTGGATGTGGTCATCAGCTCCAAGTGTCAGGCAATCTACAACCAGATCTTCACCTTTCTCCTGCAGGTGAAGCGGGCCAAGTACTGCCTGGACGAGCTCCGATTCTGTGACTTAGAGAAGGACCTTGGGCTCCAGAGTCACTCAGGGACAGAGTTTTCTCTTCATCTTGATGAGGACATGCCCAGGGAGGGACGCATTCACCGCATGCATGTTCTCAGAATGAGGCTGACCTACTTTGTCAACAGTCTGCACAACTACATCATGACCAGGGTATTTAATTTC
>CGI_10000263
ATGACTGCAAGTCTCAAAGCAGAAATTGATGACTGTTATTTTCCCTACAAAGAAGATGAAGAATGGGTTGATTTTGAGCAAGAAACAGAGAAAGACTACACAGGATTAAGAATTCAAAACCTGCAGATTAATAAAGATAAATCAGACCAAGAAGATGAGGGAAATGATAATGAAAATGATGATGAATGTGATGAGAATGGGGAAAGACGAGAAGGTGCTCAGGGTCCCTGGAATGTAAGCCAGGGACAGCCTTCTCAAAGCCAACAACAGCAACAGCAACCCCAACCACAGCAACCTGTGCCACAGGCTGCAGGTGACTTTCATATCTGCTACTCCAAGTGCAGAGGAAAGCAAATCAGACACAACTCCAGC
>CGI_10000264
ATGTTGAATATCTCCATTGTCAACCAACGATTGCCATTTGGAGGGAACAAAACAATGTTTGAGATCGACGATGTTTTACAGCTACAGTGTACAGGGGAAGTTGAAAACATCAACGCTATATCAAAAAATGACACAAATTTGGAATTCATGTGCGAGTCTAGGTATGGACCTGTCTGTGGAGCACAAGGCATCAACTTGACACTTAGTGTACCAACAATTCTCAAAAGCACAGGTGGA
>CGI_10000265
ATGGACATACCAGAACACCCCACACCACCTGAGATGCACTATGCTCACTGTGAAATAGAGCCCAATTCCCACATGGTGTCTTCACTCCATCACCGCGTTCACGGTAGCATTCGTATATCACAGCAGGGGTGCGGCACTGTACACATGGAGCTCAATCTGAGCGGCTTCAACACAAGCGAGGACTTGGCCCATCACAGACACGGCCTACAAATACACGAGTACGGTGATATGTCCCAGGGCTGTGGCTCCGTTGGGGAGCTGTATCACTACGAACACGCCCCAAATCACGAAAACCCCGGGGATCTAGGTGATATCGTTGATGATGCCAGTGGTGCGGTTCATTCCAGCAGAGCGTTTGATTGGCTGCATATTGATTTGACCGACGGTATTTTAGGACGCTCTCTTGTGATTCTGCAAGGCGATCACAACCATCCCGATAGCGAACAGATCGCGTGTTGTGTCATTGGGCGGGCCCAGGCTCAC
>CGI_10000266
ATGGCTGATGCCTATTCATTTGTTAAAGGCGGGAAGCTAAAATTAAAAGGTCATAAAGATAAAAAACATAAAAAACACAAGAAAAAGAGAAAGCATGACGAAATAGACAATTCTTCACAAGGCAGTTCACACACAGATCCTGACATAGCTGCTCATGGTGGCTGGTGGAAGGCAAAAAAGTTTGAAGATATTACAGGAAATGTTGCAATAGAAATAGGCGATAGTCGCTATGTTTCTGCTGTAGATAATGGCACATTTAGGCTTGGAGAGCCAAGGGATCAAGGTGATGGACCAGAAGCAGAGGAAATATTGACAGCTGTGCAAGTGTCGGACACAAAAATTGCTTTGAAGTCCGGATATGGGAAATACTTGACAGTGGATCCCGACGGAGATGTGACAGGAAAGGCAGAGGCCATCGGAATGAGAGAACAATGGGAGCCTGTGTTTCAAGATGGCAAAATGGCTCTGAATGGCAGCAATGGGAAGTTTTTATCTGCAAACAGAGATGATGAAATAGTTTGTCTCAGTTCCAAAGCTGGAGAGCAAGAAATAATACAGATTCGATTAAATACTTCTTTGGAAGTTGATCCTCTAGAAAATATTCCGAAGGAAGAGCGAGGAAAAGTGAAGGAAACTGAAATCAATTATGTGAAAAAATTCCAAAGCTTTCAAGACAGGAAACTAAAAGTAAGCAAAGAGGATGTATCTTCTCTTAAAAAGGCAAAGAAGGAAGGAATATTTCATGAAACTTTATTAGACAGGCAAGTAATGATATTGACATGTATTCTCTGTTTTGATCAATCAATTCTGTTT
>CGI_10000267
ATGGCAAATCTAAATGCATATGTTGCTGACCAGTCCAACATTGGAAAAGTATTTACCTCTGGAGACAAGTCTTACACATTAGCCAAGGCAGACAACTTTTCTTACACAGATCCTGTGGATCACAGCATTAGTAAAAACCAGGGTATTCGCCTGATATTTTCTGATGATTCCCGCATCATTTTCCGCCTCAGTGGAACAGGAAGTAGTGGCGCCACCATTCGGATGTATCTGGAAGGGTATGAGAGTGACCCAGCCAAATATGACATGGATCCACAGGTTGTTTTGCGCCCCTTGATAGACATTGCACTCAAGTTATCCCAGCTGCCTGAACTAACAGGAAGAGATGCTCCAACCGTTATCACA
>CGI_10000268
ATGGCACCAGACTCGCTCATCAAGCACCCCTTACAAAACAGATGGGCCCTTTGGTTCTTCAAAAATGACCGCAACAAAGAGTGGACAGCAAACCTTAAACTCATTACAGCATTTGACACTGTGGAGGATTTTTGGGCGTTATACAACCATGTACAGAAAGCCAGTAAACTGCCCTCAGGCTGTGATTACTCCCTCTTCAAGGACAAGTGTCACCTGAATAAACAACCTCTGACACGGGTCCCGCGTCTAACGCCTGGAGCCATT
>CGI_10000269
ATGAAGACATCTCTTGCAATAGTCCTTGTTCTGTCCCTCTTGGGACTAAGCAACGTTTCTGCTCAGAACAGTAACTCTAATATCCTCGGATCCTTGCTCGTCGGCGGGCTGGCTGGATGGGGGATCAACAACGTGATCCAGAGAAACAGACGACAGGACGCCATCAATGATGCTATCCTGGCTCGGGTAGACGACAAGACGAAAGGACTTCACTTCCCATCCACTAGCAAACCTATCAAATCATGGAAAAAATTTAGATTT
>CGI_10000270
ATGCAGAAAGTTTTCTCTGTTCATCACCAGGAAACAACGGTCAACTGTAGAAACTTCAGCTGTCCTCAAACGTCCGTCACCGGTGTAACAAAAATAAAAGAACAGAGGAAGAAATGTGATATTCCATTCAAAACACGAGGACGTGTTTTCCCCGGAGCGGTGGGAAACTATCACCGTGCAAAATTCACTGTT
>CGI_10000271
ATGAATAGAATCAGTGGAGACACAATATTTGTCACTGCTCCACATGAGGCCACCTCTGGAATCATTGGTGTCAACAGAAAAGGACAGGGAATTCTAAGGACACCTCAGACCATCCAGAGGTTCCAGCAGGTAGCTGCACAGCCCGGACAGAGCTCACCACTGCTGCAGTACTTCGGTATTCTGCTGGACAAGGGGCAGCTTAACAAATATGAGACTTTAGAGTTATGTCGTCCAGTACTACAGCAAGGCCGCAAACAGCTTCTAGAGAAATGGCTTAAAGAAGACAAGGTACGAGTCAAATATGAAGCATTAGATGTAATCATTTTATTT
>CGI_10000272
ATGGGAGATGACGTTTTCCAAGGTAATTGTGCAGAACATATTGAACAGATATACAATGGCTTTGAAAATCCTGCTCTAGACATTGAGCCTCACTATGATCCAGAGGAGGAGAGACAGTACTTCAACAGACACACCAAGTCCAACTTCATGCCACTGCTGGACCTTGATGACGTTCCCCCACCCCCATCTTATGAGTTCCCAGAAAATGACCATCCACATCCTAGCACATTGCATGCAATGAATGCATCTAAGGGACCGCTGGGCCGTACATACTTTACCCCCGGGACAAAGCCTCTAAGCAGAAGTGGTGCAGACTCTGGAGCCAGTTCACCTGTACTGAAACGCCGCCACAAAGTAGAGCCTGTGGAGGATGACACCACCTCAAGCCACAGTCCGCAGGATAAAAGGTCCAGGTGTAAGACGCCCGACCTGTTTACGGTCAACAACAAACCCAACGGACCCATCACCCACCCTGAGAATCCATCCAGATCGGCCACTCCGTCGTATGGAAAGCACAACAAGATATTGCCCCAGAGTGACAGCGACTCCCCATTGGGTAGTCATAACTCCAGCAGCAACAGGAGTGGTTCCTCCCGGCAAAGCTCCCCACAGACCCTTGAGATGGCTGTAGCTACAGAGCTCACGTTCTCTGACCTGGAACTGACCACTACACAGCAGACTAATCTG
>CGI_10000273
ATGAAGGCAGTGATGGAGGACTGCCGCAGGATTCTGAATCCTCGGAGAGTCCCGCCAGAGAATTGCGTTCTTAACGGAAGTTATGAAAGGACTGAGTTTGCATTGGGGGTGGAGGATTTAAAGGATAAAGTAAAAGTTGTGTTGATATGTCCCTCTGCTCTCTTTCAGTATGCTGTCCTGTTGGTCATCATATTCATCTTAGAAATCTCGGCGGGAATAGCGGGCTATGTGTACCATGGAGAGGTTGAGACGGAGGTTAAGAAGATGATGACGGAGACCCAGGCTGAGTACACTAAATCCGGAGGGGACAAGGCCAAAGTGTGGGACACCATCCAGAAAGAGTTCAAATGTTGTGGAGTGTCCAACTATACAGAGTGGAAGCCTCAGTTCGAAAATAGCACCACACAAGTTGTCCCTGCATCTTGCTGCAAGTCAACCAGCAACTGTAATGGAACTGAAGCAGATATTAACGCAGATAAGATATATAAAGAGGGATGTTTAACAAAGTTTGAGACCTTTGTCAAAGACAATGTCTTCATCATTGGCGGTGTTGGAATTGGTCTGGCTTTTGTTCAGGTAAAGATGATATCAAGGAAATCTATTATGGGTTCCCTTTTTTCTGTTGAACCGAATTCCGAAAAC
>CGI_10000274
ATGTGGGAACCATTAGTCGTTCACAAGGAGATCGGGAAACCCAAGGTTAACTTCCACGTCAAGATCCCCAAGGCCGAAGCTGTCGCCGTGGTAACGGATCAGGAGTGGACCCACCTTCAATCTTCGCAACCCGGAATCTGGCAAGGGGAGGTCAATCTGGCGCCTTATTACGGAAAAGGTGTCAAGTTCACAGTGAATGCAAACTTTGGAGGGGATAAGACTAGTTATGCAACCTTGCTGGAATATTCAATT
>CGI_10000275
ATGGTATATCCCGCCCACAGAAAAAGATGTGTGGCATCTTGCAGAAATAATGTATGTGATCGCTCTGGAAACTGTACCGATGGCTGTGAAGACGGATACTGGGGAGCAGCATGTGAATCTCGATGTCCTGCAAATTGTGAGAAACGGACCTGTGACAGTACAAATGGATTTTGTATCAGCTGTAAGTCTGGTTACTGGGGAAATACATGCAATTCACAATGTCCATTACATTGTATCGAAACAGTTTGTGATAAAACCAATGGTAGCTGTACACAGGGATGTGCATCAGGACATTATGGAGACATATGTAATAGAACATGCAGTCTCTGGTGTGTAGGAGGGACATGCGACAAACAAAGTGCAACATGTTTTAATGGATGTGTGCAGAACTGGGCAGGGTCTCAATGTGACGGATGTGACTCAAATCATTATGGATCTTCCTGTTCTCTGGAATGCAACCGTAACTGTAAAAATAGTACTTGTAATGACACTACTGGTTTGTGTACTTTGGGATGTAAAACGGGGTTCTTTGGAGACAAATGTGACCGACAATGTACGTGTTGTCCGTCAGGGTGTGATCGATTAACAGGACGATGTAATGGAGACTATCCAGTAGGCAAGTTCTGGGTATTCTGTGACAAAGCTTGTAACCAAGGTTGTAAAGTATATCTAAGAGATGTCCTT
>CGI_10000276
ATGCAACGAAGCTCCGACCTCACGGGAAGAGCGCTTTTATTAGATCAAAACCGATCGGTCGCAAGGCCGTCCTTTTTGGTGACTCTGGATAACTTTGAGCAGATCGCACGGGCTTGTCCCGGCGACGTGTCTTTCAAATGTCTGCCCTATCAACTGTCGATGGTACGTGCTATGCCTACCATGGTTGTAACGGGTAACGGGGAATCAGGGTTCGATTCCGGAGAGGGAGCA
>CGI_10000279
ATGCACAAGGATTTGATCGTTGAACTGTTTCAGCCATCTATTGATAGCATCATACAGTTCATGAGGGATGTTTTCGACAAAAAGCACTTGGTTGGTGTTTCGGACATCATAATGGTTGGTGGATTCTCGCAATGCAAACTGATTACCGATAAAGTCAAAGAAACATTCAGGGGTTTAAATATTGTTATTCCTCACGATGCTGACCTTGCGGTGTTGAAGGGCGCGGTCATTTATAGGCACTGGCCAGAGGTGATTTACTCTCGTCGTGCGCCTTTCTCTCTCGGAGCAAGGTTCAACCGAATTTGGCTCGACGGAGATGATATCAGTAAACAGTTTAGGAATACTGACGGCGAGAAGATGTGTATGGATTTTTTTAGTAAGTTCGTAACAATAGACGAGGAATTTGCATCCAAAGACAAGGCGACTCTTGAGGTATATCCAATTTGTGCAGATACGACTGTTATGCCTGTGGAAATATTCAAATCAGATGAAGAGAACCCAAGATACACAACAGATCTGTCCTGTAAGAGTATGGGGAACCCATTTAACGTTGACATGTCGGACTTAAGGGGCGGAATGGAACGGAAGGTACACGTGACTCTGACCATGGGAAGTACAGAAATAAGAGTGGAAGGACAACAGATTCCGAATGGTGAGGTCAAAAAAATCCAGCTCAACCTGCTAAAGGAC
>CGI_10000280
CGGCTTGGAATACATGGTACCCATTTCACATACAATGGACACAGGGTGTTCCTTGCTGGGATTAACAAAGCCTGGGAGCATTATGCCTATGACTTCGGCAACGGACAATATAATGGCGTCAAGGCCAGATACGAGCACGTGTTCCAACAACTACAGGCCGCTGGAGCAAACTCCATCCGAGTGTGGATTCATATAGAAGGAGAATCCTCGCCTAAATTTGACGGCAATGGTCACGTGACAGGGACTGACAATGGCGGTACTTTGATCAATGATATGAGGGTTATGCTTAGAGCCGCTCAGCAACACAATATATTTGTGTTTCCGACGTTATGGAATGGGGCTGTAAACCAAAATTATCACTATCGTCTAAACGGTTTGATCAAGGACACCGGTAAACTGAATTCTTACATTGATCACGCCCTGAAGCCCATGGTACTCGCTCTGAAGGACATGCCGTCTCTTGGGGGCTGGGATCTGATGAATGAGCCGGAGGGAGAACTCATCCCCGATCTGACCAGCACTGACCCCTGCTTCGACACTCGCCATCTCCACAACTCAGGGGCGGGATGGGCAGGCAAGCTTTACACACCGCAGGAACTGTTGAGG
>CGI_10000281
ATGCGGCAGATAGAATGGTCAATGTGGGCCAATGAACAGGCTATTATCAGCTCATCTGTTGTCTTGTTCGGTGGAATAATTGGCATCACTGGCTTCTTCAGAGCCTGGGAGATTGGAATATATGCTGTGTATCCTTTCTTAGTAGTAGCTGTTCTTGTGTTTGTGATTGAATATCCTAGAGGCAAAAGAGCTAAAGGAAGAACTACAGAGCGCAAATTGTGTGCTCCATTATGCTTCATCCTTGCTACCATTATGGGAGGACTTTGTCTGTTTGTTACCAGTATGATATATCTCGTTGCAGCATTTAAGGGAGAGCAGTGGAGTCCAGTAGGCCTGGAGGAGAAACCAGTTGAGGATAACAAAAAGGAACTCAAGTCCTTCCGTCAACCAAAGAAACCCCCACCCCGTGCGCCTCCCCAGGGGATAGAGGATAACCACATC
>CGI_10000282
ATGGACGAAGACACAGACCACAAACTTCCTAACTTAAAAATATGTATCGAGAATACGGAATCTGACGATGAAAGACGCGATCGGGTGGCTGTGTCTGAAGACGAAGAGCTTGATTATAATGAAGAAGTCGAAAGCAGTGGAAGCTCTGAGGAGGATAACGTGGAATTTAATGTCCGCTTGGGAAATCGAAAAAAGTCTGGTGACAAAGGTTCTCGACTGGACTCAAAGCTACTAAAGACTCGTGAAGACAGTAGAGTGATTAAATCAAAGTCCGAGAGTGAAGAAGGGGAGATAAATGACTCGAGTGATGATTCCCCGGTGGAGTTTAATGTCAGATTGGGGGAACTGTCAAGCCATTCAAGTAGACCAAAGGTGACG
>CGI_10000283
ATGTCAACCACGATTTCTCTGATGATACAAAACGAGAAAGTTTTCGCTAAAGTCCTCAAATTACCTATATCAGTAACTGTGAAAGATTCGAAAATTCCGGTATCGTCGGAGGGGCTCAATTTCATCGTAAAAGGCATTGTTTCTGTCTTCGTCGAACCAAAACTTAATGAACTCGGGGCAGCGGGATTCCCTCTTCCTGTCATTAATTCCGTGCATTTCACGAACACGCAACTGACCGTCGCCAAGGACACACTTTTGATTGCAACAGATCTGAAATACAGTGGC
>CGI_10000284
ATGTTCCCAATCAAGGGGGATATTGTTGATCTGGAGAAGGCAGATGGTAAGACCGACGTAGTGGTACAGGAGGGGGTCCAGACCGTCTCCTACACGCTGGATGAGGGACTCATCGAGTTCGGCACAGCTATAGATGATGGCGACTTTGAAAGGGCTGTGTCGTTTTTGGAGACACTAGAAATGTCGGCAGAAACTGAGGCCATGTGGAAAACTCTGAGTAAGCTTGCATTGGAGGACAGGCAACTGCATATCGCAGAAAGATGTTTTTCTGCACTTGGTGACATTGCAAAAGCCCGTTACATGAAAGAGACCTTTAGACTTGCAGAGGAAATATCAAAAACCAAAGGAGGAGATGGTTTTAACCACTACAAGGTCAGAGCAAGACTGGCTATCATGGAAAAAAGATTCAAAGAAGCTGAGAGCATTTACCTTGAACAGAATCATGTGGATGAAGCTATGGAGATGTACCAAGAGATGCACATGTGGGATGAAGCCATAGAGGTGGCTGAGGCTAAGATGCACCCAGAGCTCGAGAATCTGAAGAGGAGCTATTATCAGTGGTTGATGAACACGGGACAAGAGGAGGCTGCGGGAGAACTCAAAGAAAAAGAAGATGACCACCTAGCTGCCATTAACCTGTACATGAAGGCGGGTCTACCAGCCAGAGCCGCCCGGGTGGCCACCAGCAGAGAGGAGCTGATGTCCAATTCTGAGCTGATTTCAAGAATTGCCTCTGCTTTGATTAAAGGAGAGCTGTATGAAAGAGCAGGAGATTTATATGAAAAGATTAAAGACACAGCAAGAGCAATGGAATGTTACAAGAAGGGACATGCCTTCCGTAGAGCTGTGGACTTGGCTCGCTATGCCTTCCCTGCAGAAGTTGTGAAACTGGAGGAGCATTGGGGAGACTACTTGTCCTCTCAGAAACAGCTGGACGCTGCCATCAACCACTACATTGAGGCAGGGGCCACATCCAAAGCAGTGGAAGCTGCCATACAATCCCGACAGTGGCTCAAGGCTGTCCAGATCCTGGAAATACAAGACTCGTCCATGTCGGCCAAATACTACAAACAGATCGCTGACCATTACGCCTCCATTGGTGAATACGAGAAAGCGGAGCAGTATTATGTTGAGGCTGGTTCCACCCGAGAGGCTGTGGACATGTACAATAATGCTGGGAAATGGGAGATGGCACATAAGCTGGCATCTACATACATGAAGTCTGATGATGTATCCACACTGTACATATCACAAGCTCGTCAACTAGAAAGTCAGGCAAAGTTCAAAGAGGCAGAAAGGTTATATGTAGCAGTTCAGGAGCCTGACTTGGCTATTACAATGTACAAGAAGCACAAGATGTATGGGGACATGATACGATTGGTGAAGGTCCACCATCCAGACCTGGTGCCAGACACTCATCTACACCTGGCTAAGGTAGGGAATAGGTCTACT
>CGI_10000285
ATGATTGATTCACTGCTTACAGCCAATGCAACTGCCTCTGGCAACAAGAAAGGACAGAACAAGAGAAGTGAATATGTAGAAAAAGCTCCACTGGAGGTCTGTGCCAAGCTGGTGATCGAATCTCGCCGCGAGCGACGTGAGAAGGAGAGAAAGGAGAAGGACCAGAAACTGACAGATGATCTGGCCCAGATGAAGGCCAAGCGTGATGAGGAGGCAGCAGAGAAGAAAAAGGTTGTCATAGTAACACCAGAGGAAGCAAAACAAGCTATTTCCAGAAAGCAA
>CGI_10000286
GATATTGATGAATGCTTGCCGGATACCTGTCAAAACAATGCAACTTGTACAGACCTTGTCGATGGCTACCACTGCGACTGTGTTCCGGGATTCAATGGAACAAATTGTGAAAACAATATTGATGACTGCTCCCAAGATCCCTGTCAAAACAACGGAACCTGTATAGACCAGGTCAACCACTTCCAATGTGCTTGTGTTTCAGGATACAATGGAACAACGTGTGAAAACATGATCAATGAGTGCTTGCCAGATCTTTGTCAAAACAACGGAACTTGTACAGACCTTGTCGATGGCTACCACTGCGACTGTGTTCCAGGATTCAATGGAACAAATTGTGAAAACAATATTGATGACTGCTTGCCGGATTCCTGTCAACACAATGGAACCTGTACAGACCTGATCAACGACTACCACTGCGATTGTGTTCCTGGATTTAATGGGACAAACTGTGAAAACGATATCGACGACTGCCAAGCAGAACCTTGTCAAAACAATGGAACCTGTACAGACCTGGTGAACGACTACCAATGTGTTTGTTTTGCAGGATTCAATGGAACAAATTGTGAAAACAGTATTGATGACTGCTCGCCGAATCCCTGTCAACACAATGGAACCTGTACAGACCTTGTGAACGACTACCACTGCGATTGTGTTCCTGGATTTAATGGGACAAACTGTGAAAACGGTAAGTTC
>CGI_10000287
ATGGCTGCGCCGAAAAAAATCAAGTTAGTCGAGCATTCAATAGAAGTAGAAGGTTACGTTCACAACGTCTCTCCAATGAAAGTGTCTGGAAATAACAACAACTACTTTAACACAATATTTCAGGAGGATAAATACATCGATCTTGTATGTTTTGTACAAGATTACAATTCTGTTCTGAAGGACATCCAGAAAACAAAG
>CGI_10000289
ATGGAAACAGCAAGCACTCCATGTAAAGTACATCAATGTTCTAAGTGTCCGGGGGACACAGAGTACCATTGTGTATCGTGTCCATGTGATCTGTGTCCCCAGTGTAAAGAGAACCATGTAAAAGATCTCCAAACAATAGACCATGATGTTGTGTCACACCGTGATAAAATCAACTACATCCCAACACAAGAGATCTGTGTGAGACATCCTAGCCATGTTTATACAAAGTACTGTGAACCTTGTCAGGTTCCTGTGTGTGATTCTTGTTCCGAGGACCAATCACACAGATTCCCAATTTCTCTCTTTAACAAAAGAAGGCACAAGATTGAGAGTATACAAGCAGCATATCAAACAAAGGGACAACAACACAGAGGAACCATTCACACCATCAGAAGTGAGGCTCTCTTTTACAGACCTGTTCTCCTGCCACGAATCAAAACTGATTTCAAAACCTGTTGCACAGAATTCTCCCGCTATCAATCAGAGATGTTAACAAAGGCCCAGACACTGAAGCATCTCATTGACTATATACAAAAAGATTTCATGTGTAATGTGTTCTGTGACTTTGATTTCAAACACAGATGTTTAAAACAGGAGAAAGAAATGATCATACATATTGTCAGCCTACAGAGATATGTACACATATATGAACAGAGGAGAGTAATCAGACCGCTACAATTCCTCTCCTCCATAAAGACAGCCCTCCCCCGGATACATCCTACACTCCACACCAGCCAGCTCTCCATGACTGAGTCACTCAACAAGGAGGATGTGATGGAGTCACTGAGTGCAATCCAAATCACAGAGAGAGGAAACCAACGCGTAGGAAACCAGTGTCTGCTGAAACTGACGTCTGGTGCTGAGTTTCATCAATCTCTCACAGTGACAGGTGTTGGTGGTTGTTATCACATTTCCTGTGTGACATCAGACCGGGTCTGGGTCAGTGATAATAGAAACAATCTCATGTTGACAGACACAACAGGTGACCCTCTACATCGTGTGGAGGATTTATGTCGTGGTTTATATGGATTACACACAGTGAACAGTGAGAGTGAACTGATTTATATAGATTGGAAATATAACATCAACAAACTGTCAAAGGACATGAAAACAACCACCACATTTATAGAGACAACAGACTCTACATGGAGACCACGGTGTGTGTACTGGTCCCCGTCCACTGGGGATCTACTGGTCGGGATGTATAACGATGATACATACACAAGCAAAGTAACCCGGTACAACCAGAGCGGACAACTGACACACACTATAAAACACGCTAACACAGGACGGGGACTGTATAGAAAACCTATCTATATAACAGAGAACAACAATGGGGATGTCGTGGTGTCTGTCTCATTGACTGCTGTAGTGGTGACAGAGCGTGGAGGAAGACATCGTTTCTCCTACACAGGACCTCCATCAGGATCACGGCTAGAGCCACATGGAATCTGTACTGACGCGCTGTCACACATCCTGGTCTGTGATGGTAAAACCAAAACAGTACAGATGTTGGACAAGGACGGTCAGTTCCTGTCACATCTACTGACAGCATCACAAGAGATGGGGGAACCACGGAGTCTGAGTTATGATGTCAACACTCACCGTCTCTGGGTCGGATCAGGATCACTGGACAACAACAAGGTGTGTGTCTACAGGTATATCACCAGACAGGACGCTCTGACAGATCAAAGTCGTGTGATGGAGTCACTGAGTGGAATCCCAACCACAGGGACAGAAAAACCACAGCAAGGGAACCAGTGTCTGCTGAAACTGATGTCTCCCTCCGAGTTACATCAATCTCTCACAGTGACAGGTGTTCATTATTGTGATCACATTTCCTGTGTGACATCAGACCGGGTCTGGGTCAGTGATATGAACAATCTCATGTTGACAGACACAACAGGTGTCCCTCTACATCGTGTGGAGGATTCATTTAGTGGTTATGATAGAGGATCACACACAGTGAACAGTGAGAGTGAACTGATTTATATAGATAGGAATTATAACATTAACAAACTGTCAAAGGATATGAAAACAACCACCACATTTATAGAGAGGACAGACTCTACATGGGAACCACGGTGTGTGTACTGGTCCCCGTCCACTGGGGATTTACTGGTCGGGATGTGTAATATACATACATACACATGCAAGGTAACCCGGTACAACCAGAGCGGACAACTGACACAGACCACACAGCATGATAACACAGGACGGGTACTGTATAGAGAACCTAACTTTATAACAGAGAACAACAATGGGGATGTCGTGGTGTCTGACTATAGAGCTGTAGTGGTGACAGAGCGTGGAGGAAGACATCGTTTCTCCTACACAGGTCATCCATCAGGATCACGACTAGAGCCACGTGGAATCTGTACTGACGCGCTGTCACACATCCTGGTGTGTGATTATATAACCAAAACAGTACAGATGTTGGACAAGGACGGTCAGTTCCTGTCACATCTACTGACAAAATCACAAGAGATGAGTGTACCACGGAGCCTGAGTTATGATGTCAACACTCGCCGTCTCTGGGTCGGATCATACAACAACAAGGTGTGTGTCTACAGGTATATCACCAGACAGGACGATCTGACAGACTTTGCGTATGTATCACTACATAACCGGTATGATATACAT
>CGI_10000290
ATGGATGTGACGACCATTCTGTGTAAAAAAGTTGGCTGCTTTCGGGTTTCATTACACTGTAAAGACAAGTTTGTCCCACTCTACCAGAAGTTTGGGTTCTACATAGACGAGCCAGAGAACATCATGTGGCTGGATAAGAACTACCTCCAATCC
>CGI_10000291
ATGGAAGACGATGATTTTATTTACCCGCCCGATCTACTGGGATCCATAGACTTTGAGAAGGAACATATAGCTACATATGACCCCCAATTATCCTTGCCAAACCCAGGACCAAACCTGGTGGTGCGACCACTTCGGCGGTCGGACTATGATAAGGGATATATGGACCTTCTGCTCTCGGCTCTCTATGTTCGGGATCAAGGAATTACACAACAAGAATTTGAAGATAGATTCGACAGAATGAAGGCCAGTGGCGGATCCTACATCATAACTGTTATTGAGGACACCTCCACAAAGAAAATCGTGGGTAATGCTGTATTACACGTGGAGCTGAAGTTTCTACAACCCAGTGTGAAGGTTGTCTATTTTCACGAA
>CGI_10000292
ATGACTTTATCTGAGAAGTCGACAAACATTGTTGGTCTGTCCTTCACCCTTCATCAGGCATCCAACGTGATGGTTACCTTACTGGATAACAAACAATCTGTTATCAAGAAATATTTCGAACACTCCTCAGACAATCAGAAATGGAATGTAAAAGTAATGAACAGCGTGACCTCTCAGGTTCATTCCATCAGTGTAGCGGTGGTGTATAAGCACCAGTTTACTATCTCAACTATGAGGCTTCCTCTGCGAAAATGCAAAAATGAAGATATATCATCTGAGGTA
>CGI_10000293
ATGATCTTGAAAGCAGCCCAAATTTGGAAAGTGTACTGGAGTGAGAATGGAGAGCTGTGTTGTATCACTACAGACGAGTCGTTCTTTGTCCTGAAATACAACCCGGAGGCAGTGGAAAAAGCCCAGGGCAACAGGGAAGAGATCGGAGAGGACGGGATTGAGGAAGCGTTTGATGTGGTGGGAGAGATTGATGAGACGGTGAAGACTGGTGTGTGGGTGGGAGACTGCTTCATCTACACCAACAGTGTCAACCGGCTCAACTACTACGTGGGCGGGGAAATCGTCACAATAGCTCACCTGGATAGAATGATGTATTTGCTTGGTTACATTCCAAAAGACAATCGCCTGTACCTCGGAGACAAGGAACTCAATATTGTCAGTTTCTCACTCCTTGTCTCGGTGCTGGAGTACCAGACAGCTGTCATGAGGAGAGACTTTGAAACCGCAGATAAAATATTACCCATGATTTCTAAAGAACACAGATCAAGGGTTGCCCATTTCCTGGAGAAACAGGTAAGGAGTGAGCCTGTGACCCAACAGGTGTATAATCATGGC
>CGI_10000294
ATGTCGCTTCCTCTATGCAATCCCAAACTCGGCTACGGCGTCACACAGACCCTGGCTGACCACTACCCAGAAAGACTCGGAATGGTGAATTGTTTGAATCACAACGCCGTGTTTCACGCAGTATGGAAAGGCAATCAAAGTATTCATCGAAACACCGCATCGAAGGTGAACTTAGTTCGTTCGATGTCTAAAGTGAAAGAGCTTTTCCACGAATATTTTTCTGACGAATTAACAAATTGGTTACTCGATGAGATAAAAACAAACAAGAAAGGACCACTTTGTGATCATGATAGCCAGCAAAGATTCTGGGAACGACCTGCAAAAAAAGGCTCCCATGATCCTCGTGGGTGTCCGTCTTTTGTAGCCGAATACGTGGATAACTATTTGGAAAAGAAAGAAACGTCCAATCAGCGCGTTCACAGACCTTTCCCAACTATGATTGACAGTTTGTCTGGTAAATGTTGTAAGGTTCAGTCTAATTCTTCAAGGGACGAGGCTTCTTTGAGTGACGTCAGCGGAACCAGTAGTGACTGTGAACTAGATTCTGATAAAGCAGACGACATAGAAATTCCAGACGAGTTCAAAATTGACAACAGTGCTGTAAAACAAATCAGTGTGTCA
>CGI_10000295
ATGTCTCTAGGAATATTCCTTCTCAAAATGCGATCTGGAATGTCGAACCAGTTAATGTCAACAATATTTGGTATTTCAAAGTCGTCAGTAAGAAGAGCTATTTCAACTGTCAGGACTGCACTTATGAAAAAGTTTGTTCCAGAAAACGTAGGATTACACCATATATCTCGCCAAGAAGTGATAGCGAACCACACAAGACCACTGGCCCAATCTCTCTTTGGAAATATGACACAAAGTCAAGCCATCGCAGTCCTTGATGGGACTTATATATACATCCAGAAAAGCAACCATTTCCAATTCCAAAGAAGGACATACAGCATCCATAAAGGCCGCCCTTTGGTTAAGCCAATGGTTGTTGTTTCAACGGATGGATATTTCCTGACAGTAGTTGGTCCCTATCTTGCTGACAGTCGAAACAACGATGCATCCATCCTGAATCATATGTTGAAATCAAATATAGAAGACATCAAGAACTGGTTTGAAGATGACGATATATTTATCGTGGACAGGGGATTTCGGGATGCCCTTGGAGTCCTTGAGGAGTTTGGTATAAAAGCATACATGCCTCATCTTCTTGCCAAAGGGGAACGGCAAATGCCCACACCTGATGCAAATGCCAGTCGTTTGGTTACCAAGGCAAGTAGACTTCCTAATTTCAAAATACATGTACCCGGAAATGCAGATGACGATGAAGCTCTTGCAGCCAAGATGCAATACCTGTCAAAGCAAGTCAACAGTTTAAAGGCATTTGTGGAAGAACATGCACTTTACAAGAGGTCATCCTGCTGGGAAGTTTCATCCGATTCTTTGAATTTCCCCAAGCTAGACGAAGAAGAAATTAGAAATTTAACTTGTGGAGTATACCAAGTAAGGCTTTGTCCAAGTTATATTCAAGAATACATGGAAGGAGAGTCTGACATCTTGGTCCATAAAGAACACCCCGGCTTAATTAGAGTTAAGTTGCAGAGTAGGCATATTTCATCAAAGAAGTATATGCTCTGGATCCAATACACAGAATCAGCTGTCACTGCCTGGTATTGTAAATGCCGTGCGGGTGCACGTGTGGTAGGTGTCTGCTCGCACATTGCATCTGTTGTGTGGTACTTGGGATTTGCAAAGCACAATGATGTCGATGTTTCAGCTACAGGTATTCAGAACTGGGGTGAATATGTCAAAGACGCTGCAATTATTGATGTCTCTGACACTGATGACAGTGACATTGAAGAA
>CGI_10000296
ATGAAAATCATAAACATCTGCTGGTCACCAGATGGAAGAACTACAGCTGTGTGCAACAAGGATGACCTAATTACTTTTATTGATGTCAGAAGTCACAGGTCAAATGCCGAGGAACAGTTTAAGTTTGAGGTCAATGAGATCTCCTGGAACAATGACTGGGACCTGTTCTTCTTGACGAGTGGGCAAGGCAGCATAGACTTACTGAGCTACCCAGGTTTAAAACTCCAGTACACCCTGAATGCCCACCCTGCTAACTTTATCTGTATCGAGTTTGACCCCAAGAGAAAGACTTTGCCACTGGTAGTGCGGACGCCTGTTCAGCTGCTCTGCCTGATTGACAATGGAATGGACGCCTGTCGATATCACCAGACCTACGGAATGTGGGACCAGGCCGTC
>CGI_10000297
ATGGATGCTAAGGCAACCATAATGCGAAAGAGGTCTGCTATTAAGACAGAAACCAGAGGAGTCAAAATCACCGATGACGTCACGAAAGATAATGCGACCCTCATTTCCAGACTGAGTAGCGACCAACGGATATCATCAGCGTGGTATTTTAACGGACATGTGTACGGACAACATGGAAAACGTCGCATTAGATTCGACATATTTGACGATGTTACCGAGAAACTGCGCGAAAAACAATCCCGGAAATACCGTATAACGGGTATTTTTACGCGCTGC
>CGI_10000298
ATGTCTCAGCGCTGTGATTCTGACTCGAATGGCATTAATTTTGACGGGAAAAGCGTGGAAGAATCTGGTCCTTCGACGTCAACCTCAGCCAGTACTAGTCTGTATCGCCCGCCATCCAAACGCCAAAAGGTATCTCGTCGGTTGCCGGTTGACTTCGACTCCACTACAGAGGAAGAGCAAGAGGACGAGGTGGATTTTCAGGTAAACCCTAACTTTAACATATTTGATATTGTAGTG
>CGI_10000299
ATGGATCCCGATAAAATAAATCGCGAAGACGCCATTGGTTTACGAAGGAGGATACACGCCTCCTGTTTTGACGGTTACCAAAAGTTTGGATCTGGTCGTCTTGTGTGTCAGTCGAACGGAGAGTGGAAATACGACATACTGTGTGAGGAAGCAGGATGGACACAATTTGGTAATCACATATATCGCCTGTTCGCAGACCAAAAAACGTGGATGGGTGCTAAGGTCTGTATTTTA
>CGI_10000300
ATGAGACTTCCAGGGCAGACGAAACCGGAGGCAGATTGTTCTCCGTTTGAGATAGTAGAGGAATTAAAGGGGTACGAGTGTTTGCTGGATCCCATTTTTATTTGTGGTCGATTTGCTACAAATGGTAAATGCGTAATGGTAACACTTCCGAAAGATGAAGAATTTCAAAGATTAATTCACATGGAGGACCCTTTTACGCCAAGGCAAAAACAGCATTACATCGACACGGTGCTACCGAGCAGAGACGATGATCGGTGTTTAAAAGACGTTGAAACCATGGAATATTTTGAGAATCTTAAAGTAAATCAATGGTTCGAAATAGATGGAAAAATACTACGTCGCCGAAATTTCAATTGGTATTTTCGATTCTTAAATGCCGTGATAGCCATCTACGATCCGCCCAAAGAACGCGTCATTCAATGGATGAACCATTCACTGTCTGACAAGGCTGAGAGAAACTACAATTTCATTGCTTCTAGAATTGATCTTATATGTCGGTCAAAACACATGGCGTTTTTAAAAAGGATCGGTTTGAACATCGATGTGTCTTCTTTTCCAACCGAAGTATACAATGAGTACATGTATGAACCCGTTTGGAAAAAAGGCATTCCAGAAATGCTGTGCAAACCAATGCCAACGTTCAACGAGGTCACAGACTTTTCGCGTTTAGACCTAAACAGCAAAAGCGTCGTTGAATTAATTTCGGGTATAATGGGCTCCGGAAAAACCCACCATGCAATACAATTGATAAAAAAACTACAATCGGGATCAAAGGTATTGTACGTGATAGGAAGAAGAAAACTGGCTGAAGAACTGAGGAAGAGAATTAAAGAGGGGTTATCCGTTAAGGATAATGTAGAAATAGTAACCTCGCCCACGACCTATTTTAATGAAGAAGGAACAACCGTTCACGTGGTCGTAATCAATTCACTTGGCAAGGTCAAAGATAACGATTACGACCTCGTGGTGATTGACGAAGCCGAGACCACTATGGGAAATTTAGAAATGGAGGACGTGGATCCATTTGAAACTCTAGACCTTCTTGGGGAATTTGTTTCTAGCTTAAGGTCTAAAGTCTTGATTATGGATGCCATGTTTAGTACTTCTACACTCATTCTTACAAGAGGCATGTGCGAAATGTTGAAACATGGGGAAGAATGTAATTTTCCAGTCCGATTGTCTTCTCCCGAAAGTTTACAACAATTTCAAAGAGTGGGTGAAAAAAAATCCATAAATGCTTTGCAATTAGTTGCCGGTCCTGTCCAATCCAAAGTCATCGTACCGCTATTTAACGATAAATACACATTTGGAAAGTACATAGAAGTCACGGACGACAATACAAGGACCCCCTTGAACTATGGTAACGCATTTTTATTAAACATGATGCACCACGTGCATGATCAGGGGAAAAAAATTGCCGTTGCCGTTCCTACAAGGGTGTGGGTCGACACCATTGTAAAATTGTTTAGCAACAAAAGAGTTCTCGCTATTCAGAGCAATTCGACCTTTAACTCCAACATCCCTGATTTCTTAAAGTACGACGTGGTCGTTTACACATCGGCCATATCAGCAGGACACTCCATCGACATTCGCAATCATTTTTATTGCGTCTATGGAGTGATTTCTAATGTGAACAAAAATGCAGAATGGGTCACCCCTCCCATCGGAGAAATGTTACAGATGATTGGAAGAGTACGTCATCCCATTTCAAACCAAATATTTCTAACGCTAGACACGGTATCAAGAGGAAACACAATTAGAAGAAATAAATTTTATCACCCTTTTACAAACACCCCGTACTTGGCAATGATGTATAACAAAAAAATGTTTACCAACAATTTGTCCCTACTCTCCTATGTTGAATTCGAGTATTTGACCATCAAATGGATAACAGAAAAAGCGTTCCCAAAAAGTACGGTGAACAAAGACTTTTGTTTAAGTTTAACCAACATTAAGAGGACCATCCGCAATTCTCAAGAACAAATAAAGCATGCCAAGCAACCTGATAAAAAGACGGAAATATGGGAAAAACTTAGAAGACCCAATCTTTTTTACAGATTAGGATTTAAAAATCGTCTCGAATGCATTCCTCAATGTAAGGATGTATTTGAAGAAGAGGAAAAGTTAACGGGCCTAAAACTGGAACACGACGCTATTGCCGAAGACCAATATGTGATTACCGGCATTGTTGAGCCAAAAAAAAGGGATGAGAACGAAAGTGGC
>CGI_10000301
ATGGATCCCCGTACTAGTGCCCAGGATGTGCACCGATGTGACCTTTGTGAGACCGCCATAGTACACAGCTACTGTGACTTTTGTCATGTCAACCTGTGCAAGCCCTGTGTAGTAGATCACATCTCAGATGGATATGACAAACATAAAATTGTCCCTTTCCAGGAACGAAGGTCGACCCTCATTTATCCGAATTGTGGAAAACATCCACAGAAAAACTGCGAATTGCAATGCAGGGAATGCGGCAGCTTTGTTTGTTCTTCCTGTATGGCATCTGATCAGCACAAGGGACATAGCTTTGTCGAAGTCACAGAGGTTTACAAGACAAAGAAAGACATTATTGAAAAAGATACTAAAGAGTATGAAAATTCAATTTCTCCTAAATATGAGAAAATTGTACTTGACTTGGAAAATCAGCTTGCAAACCTAGATGGAGGATATGAGAAACTAACAACAACAATGTTCAAACAAGGAGAGCAATGGCACAGAGAAATCGACATCGTCATTAATAAAATGAAAACTGAAATCAGCGAGATAAAAGTGAAACACAGAGACATTTTACAGAAACACTTGGATGAAATCAAACAGATACAGTCCCTCATAAAACAAACATTACTTGCTATTAAAGAAATAAAGAACTCCACTGAATTGGCTCCAACCATTAAGTACAGCTCTAAGATCAGAGAGTTCAGCAAGCTTCCACCCAAGGTTCAGGTATCATTGCCAACATTCATTTCAAAACCAATAGACCGTGAGAAGCTGTATAGTTTGTTTGGACATATCACCCCATTATCAACTGCTTCAGAAGAAAATGTCTTGTCACCGAACCAACCCAACACTTCAGTGAGAGAACTACTGGATGAACCGGAGCTAGTTGCCACAATACAGACGGGGTATAAAGATTTACGCTGCGTTACCTATATAAATGATGACAGGATATGGACTAGTGGGTGGACCAATGAAATCAAATGCTTCGATGCTTATGGTTCACTCCAACAGACAATTGTTACAAAATCAGGAGGAATGCCTTTTGATATAGCTGTAAACGTAGGCAGGGATTTACTGTACTCAAATCGGACAGTTGGGACTGTGAATAAAGTGAAGAATGGACAGATAGAAGAGTTGATCAGATTACAGGGATGGGTGCCTAGTAATCTGTGTGTCACCTCTACTGGTGATCTCCTGGTTGCCGTGTACAGTGTTGATAACACTCAATCCAAAGTCGTCCGTTATTTAGGATCAACAGAGAAACAAACAATTCAATTTGACGAGGAAGGTAAACCTCTGTACTCAGGGAATTGTTATACTAAATACATCACAGAGAATAGAAACCATGACATCTGTGTAGCTGACTGTGAGGCTGGTGTAGTAGTGGTGGTTAATCAGGATGGCCAACTCAGATGGAGATACACTGGTCATTCTTCAGTTACAAAGAACAAACCATTTAAACCCCGTGGAATCACAAAAGATGGTCAGAGTCGTATTCTGACGGCAGACGAGAACAACCATTGTATCCACATTCTGGATCAGAACGGACAGTTTCTCCGTTACATTGATAACTGTGATCTGAACAAGCCTTTTGGTTTATGTGTGGACAATAATGACAATTTGTTTGTGTGCGATTTCAAAAAAGGTATTGTGAAGAAAATCAAATACATAAAA
>CGI_10000302
ATGCCTGAATGTCAAGCAAAATTTTGCACTGTCAGAAGGGGACAAGGATTTTATACATTTTCTATTCCTGACCCTAAGCGTGACTATGAATTGTGCAAAAGATGGATTCATAATTTGGGGAATGAGAAATTAAACATAAAGACTTTTGTGTTTGCATATCATAAAATTGTGTGTGAAAAACACTTTGAAGAGGATTACTTTGAAGATGATCTTGAGCTACTTGAAAATATTCTTGTCAATGCTGAAGATGATGACAATATAGATGAGCCAGGCTGTTCTTATGATACTGGGAGATCGGGACAGAAAAGGAAAGGAGAAACAATTCCGAATTCAAAGAACACTGTTGATGTTGGAATTCAGTTTGAATACATGGATGAAAGAACTATGAAAGATATGGGAACACAATGTGACATAAGAACTGAAAAATCAACAGATTTCTATGTCAACTGTAGATCAAGAGAAAACCCTGGTCTAGCAACATCTGATCACGGATATTCCTTCAACATCAGAAAC
>CGI_10000303
ATGATAATTTCGTTACTAGGCGCTCAGCATGGCCATCATGGCGGGAACTACCACCCGGACTCCCAGACCCACATCGACACGGAAATCCAGAACCTGGACGCCCACTTCGGGAAACATCAGTGTCTGGACCTCCTAATGGTCGACTGTCAACATCACGTGACCAACGGAGACGAGATGGTCTGTGGGAGTGACGGAGTGACTTATCCCAACCAATTAGCGCCATTCCTCCTCTCAAAGAGTCACCGGTATGAGAGTGTGAAA
>CGI_10000304
ATGTCATATAACTCTGAAGATGGTGATAGGTCTCGAAATGAGAGACCACAAAGTGGAGACCGTGGTGATACCAAAGAGGAGTACATCCCAGAAGCTGGTGGTCTCATTGAGAGCAACTGGGATGAGGTTGTGGACAACTTTGATGACATGAACCTCAGAGAAGAGCTATTGAGAGGAATCTATGCCTATGGATTTGAGAAACCCTCTGCTATTCAACAGAGAGCCATTATTCCTTGTATTAAAGGTAATTGTAATGTGAAGTTTATGACATGCCTTCCCAAAAGCACCACACTGTCTTTCTGTGACAGTGCTGGCCGTCAAGTGGAAGAATAT
>CGI_10000305
ATGATCGAAACAGAAATCGAAAAATATAGAGAGCAGGCGGCATCCAGGAAAGCAGAAGCGGACTTTTTCAGAGACAAATGGAAACGTGACCGAAAAACCCTCGAACGTCAAATGTTGGAAAAAGACAATACCATCAAGAAACAGAGTGAAGAACTCGGTGCCCAAAAAGAAGATCTGGCGGGAGCAAGGATAAAACAAGCAGAGCTCCAAGTCGCATTGCAGGCTTTACAAGACAAACTTGAATCAATGCAATCGAAAGAAAATCAAAAAGCATCATTTGAGAGACCAAGAGCTTCACACCGCGCTCAATCCGGACCAACACGTCATCCGGGACAACATTTCCAAACACGAAATCCTCGCCATGCTTTTCCGATTGCCCATTCATGCACCGGAAGTGCTACCGGGAGTGCAAAGAACTATCGGAAACACGAGGACGTGTTTCGGGGGGCGAGAGGGTATTGTCACCGTGTGAGAAACACTTATTTAGAG
>CGI_10000306
ATGACCGATTCGAATGTCCCAGACACCTTACAGGTGTATGTTACGGGTCACAAAAACATTCAATCGCTGAACAATTACCGCACAATAAACGATACACAGAAATTCGCAATCAGCAGCATTCTTTCCAAATCCTCATGCAAAACTTCTTCATTGGTTCCATTTTCAAACACTGCACAAAATACTCATCGGCTTGATACACCAGCAGCAGCCACGTCCTCGTCTACAATGGTAGATGTTCAACCACGCTTTGAAAATGCCGCCATTGAAACTCAAAATAACCAGGTCGCAAAGTGTTCCTCTTCAGCAAGTGCTTCCCATTCCATGGGATCAATATTCAGCGGTGGACAGATCTATGGGAATGTAACTGTCAACATCACAAACAACACAGTTCAGTCAAGAAAGAGAATTCGTGTGATTGACTCCGACTCCGAT
>CGI_10000307
ATGCTAGATCTCCACCCAGACATATTTGCTGTACATCCAAGGCTTGACATACTATACCACAATCTTAGATGGCAGGAATTTTACAAGAAAATAGATTACAATTGGACCCCTAGTCGAGGTGACCTTGATGTGTCAGGTGGGAAACAGATGCCCCAGAAGGGAACTGGGAGAGCCAGGAACCGCAACAGGAGCTCCATCATGTTCAGAACAGGTGCCAAGCCACTGGGTCCTAAAGGACCAAGAGCTTTGTTTTACATGTTGCCCAAGCAATACAGAGTTCAGGGCCTTTGTACAGCTCTCTCCTTTAAATATGCTCAGAACAACTTGCACATAGTGGACTCATTGGAAATTCCCACGGATGATCCAGAGTACATTCAGGATTTAATCGACACAAGGTTCTGGGGATTCTCCGCCTTATTTGTGGACGATACTGATTACATGCCAGAAAACATAACTTATGCATTAGCAGAATTTCCTTCCTATAACATCCTACCAGTATATGGATTAAATGTGCGAGATATGTTGAAACATGAAACATTAATATTGACACTAGCAGCGGTGGAAAAGATTGAACAGAAGCTGTTGTTTCACTCCAGCAGGAACAAGAGAAGTTCCAAGTTCTCTATGGACACAAGATATGACCAGTAC
>CGI_10000308
ATGTCTGATCCAAAGCACACCGAACCATTGAAATCTTCAGCATCCAAAGGAAAAGTTAAAGTAAAAATGAAAAAACACCAAAAGAATTCAGGGTCATCAGATACTCTGCCCAAACGACGGAAACTAGATACCGACGATGGGAGGCCAGCTGGGTCATCAACTGCTGAAGTAGAAACTGAAGCTCAACCTTCCTATCAAAGTGTGAAGGATCCAATCGGAGTAGAACATGAATTATTTATTGATGTAAGTGAGAAAATTTTGATGAGTTGGCCCATGGTCATGCAGTCTCCCCAATTCTGCAAATGCTTGCCCATTCAGCAGCTGTCAACAATATCTAAGGCATTAGTAAGCATATGCAAGACTGACCATTTCATGTATATTAGCCGGAATGGTAAA
>CGI_10000309
ATGTTTCATCTTATTTTTGGACATTGGCTCCTTGCCAACATTGTTTTTAACTATGTTATGGCAGCTTTTACCGATCCAGGGCATCCACCAAGGGTTTCCAATATAGGAATATGTGAAGTCCAATGTTTCAATGTTGTCCTCAGTAAGGCTTTGGGTTATGGAATTATCCTTGGCGCTGTTTTAGTAAAACTGCCCCAGATTATGAAGATAGTGAGTGCTGGCAGTGGGAAAGGAATCAGCCTGGTAGCTGTTATGTGCGAGTTATTTGCCATCTCAGCAACTACTACATATGGATTTGCCATGAGCTTCCCATTCAGGTGTGAA
>CGI_10000310
ATGGATTTAGAGCAACGAGAAGAGAATACTGGAGAAGTGTTCAATGAAGATGATGGGAGATTTGAAGATTCAGCGTTAAAAAGTACCCGAGCTAAACCGAAAAAGGAAAGACCAGGTCGAATGTGTGTGTTTTGCAGTAAAATAATTGAAGGAGGAAAGTTGAAAAGGCATATAACAAGTCACAAAAAAACACATGAGGAAGTTGCAGCCATCCTTAAAAAACCAGTTGAAGAGCAAAACAAATGGTTTGAAGAAAAACGTCATGAAGGAATATACAAATACAACATGCATCATTTGGACGATAATGATACCAAATTGATGAGGGAGAGGAAACCAAAAACGCCGGATGAGCTTCGGATGTGCTTGGCATGTAAAAAGTTTTTTTCCAACAGAACGTTTTACAAACACAAAGAAACTTGTAGCAGTCAAGCTCAGCCAGTTAAAACTAAAACACTAAGGCCTCTCGACCTTCACTATAGTGAAGAGTTTGTTTTGAATATCCTGAATAAATTTCGAGATGGTTCTATTGGAAACTTCATAAGAGAGTCCAAGATTGTTCAAACAATTGGATATAAACATTATCTTGCTAGACGATCAGAATCGAGTAAAACTACAGAGGTGAGAAGAGAAGTCATGATGGAAATGAGAGAACTCAGCAGACTGTTCTTTTGTTTCAAGTCTATTGCAGAAGAGGAGCTTTCGTTTGAAGAAATGTATGAAAGAAACCATCTGTCAACTCTAAAGGAAGCTTTCTCAACTTTATGCACAGGAGAAGAAGGAGAGAAGTATGGTTTGAAAATGAACTTAAACAGCATTTTCCAAAGAAGCATAAAGATTCTTTTGGGATATTACTCAGAAACACAGCTTGACTCCAAAGTTAAGGAATTGGAGAGGTTCAGAAAAGCGTACAATTTCAACCTTCCTGATATTGTTGGTAAAGCCAGATATCACACAGAGAAGAACTCTTTAAAGAAGGCAAGACTCCCCAAGAGCCTTCCACTTGAAGATGAAATGAGGAAATTGAAACAATTTCTCATTCAAGAAATAGATGACACCGTGGAAAACTTTTCACTTAATCGGTACACATGGCTTCGTTCATTAGTAGTCGCCCGATTAACTCTATATAATGCCAGACGAGGAGAAGAGGGTTCAAGGCTACTGCTTGAGGAATGGTATGATGCCATAAATTCAACCTGGATACCTCAGGAAGCAGTTGAAAGTGTTAAAGATGATGCAGAAAAGTACCTCATTGGCCAATATAAACTAGCATACATGGCTGGGAAAGGGAGAAAGTGTGTTCCAGTTCTGATTCCGAATGATTTGGTAGGGCCAATTGAACTGCTAATATCACACAGGCAGAAGTTTGGGATTGCAGAGACTAATAATTTTTTGTTTGCAACAAAAAGTTCAAGTTCACATTGCTCTGGATGGCATGCAGTATTCACTGTGTGTGAAGCAGTTGGCATATCCTCAGTCACAGCAACAAAAAATAGGCACAGAGTGTCAACAGTTTATGCTACCCTAGATATGTCGGAAAATGACAGAAAAATATTTTATGACCATCTAGGTCATAATGAGGCAATAAATAAGGACAACTATCAGTGTCCTCCAGGAGTGACCGAGGTCTTGCATATGGGGAAGTTTTTGAGCTCGCTAGAAGGTAAAAACATACTTCATACGAAAGTCAGTTTTTTGCATCTTACTTTTAAG
>CGI_10000311
ATGTGGGCCACTAATGTTGGGAATGAGTATGGTCAAGTAATTATGTCCGTCCTTACAACTGGTGAAGGCTTTGGACTAAGTCCAATGATTCGTGGCTTGATCAGGCGTTACAAAGAGGCAGAAGTTCCACCCCCTCATCTCCTCTATGTTGACAGAGATTGCTGTGGGAACAATCAACTGAGAAGAATGTTTTCTGACTGGCCGGAGCTGTCGATACGATTGGATATCTGGCACTTCATGAGACGTCTGTCTGTTGGCTGCACAACAGATGCCCATGCACTGTATGCCACTTTTATGTCTCGGCTCAGCCAGTGCATATACATGTGGGATCCTGAAGATGTAGAAGCTTTGGTAGCTGCAAAGAAGTCTGAGTTGGAAGCCATGCATGTGGAAAACCAGACGGATGATGATGTTTTTCGCCACATAAAGACCAGTGAATTGGCCATGCACTGTAGGAGAACAACTCGAGGTGTTGAGGAGACCACCCGCCTCATCTCCCAGTTGATCCAGTCTCTAGATGGTGACAAAGGGCGAGACACCCAAGGAGTGCCCCTTATCAACAGTGAGCGGATGGCAGAGATCTGGAAACAGCAGCAGAAGCATGTGCAATGTATCCAGGATCCTCCAAATGTCCAGTTATACACTCAAACTGGTGTAAGCAAGAAAGGAGGAGGCCCCCTTCCTGTATATCGTTGTGCGAGGGGATCAACATCTTTGGAATGTTTCCATCTGCACTTGGCTAGGTTCATCCCAGGTACGCTTGCAAATGCCACCCTGTTTCAAGCATATCTGTTAGATGGCCTTAACAGGTGGAATCAAGACAGAGGATCAGCTGCCACCACCACTTCATCTTCTGAACCGCAAACGTACAGTGGTCTTCTCCGCCATACTGCAAACTCACTTGGAGAAACGGTCTTTGGAAAAAAGATGGTTCCATCATATACTGCCCCTCACAAATATACTGGTGAACTCCTTGGAGTAGAATATCTCTACAGCCAGACAGGGAAGGATCTCGGGTCTGTTGGTCCAGATAACATTCCTGGCTTTGACAAAGTGCATACACTTGCAGACTTTCTTGTCGGACTAAAGGATAAAAGCCAGGCATTGTCTGATCAACAGGTTGCTGAAATTACAAAACTATGGAATAATCTTGTCGACTATGACAAACAAGGCACTGTATTTTCTGCAAGATACAGAAAGACGCAAAGTAAAGGGAGATTTAGGGCTACAAAAACAACAGTGTCAGCCGGAGTTGAAAGTGTGAGAAGGTGCTTTCTTGGACCAAACACTGGACCAGCCCAATGGCCAGACTGCAACAGATATGTAGAGGCAGTCATCAGCAAACTGTGCCAACTTTTCCCCGGCTCCAAACGTAATCCCCAGGGCATTAAAGTTGATAGATGGACTCTTATTGGCCGAGCATATGAACATATTCGCCAGTGCATTTTAAGTAATGCTCAAGTAATGGCCAATACATCATTGCAACTGCCATCTATCAACAAAACCACCTTAACACAATGG
>CGI_10000312
ATGGATAAAAGTCAGGATTATATTATAATTCAACATCGCTCGGACTCTCCGAATTCCCGATCTGTAGATAATTCTACGGCGAAGGACCAAGAGATGCTGACGCCATTAATTAACATGGCAGGGCACGCTGCCTCAGAGCAGCTCACTAAAGTGCCCACAGAGGCTTCAATGCCAAACATTTGTGGTTCTAATCCCACCTTTTCTGTGGCAATGCCACAATTGAGCAGCGCTGGCTCAAATAATGATCTCGTTTCTCGAGACGATTACAAGTTGAAGATGCGTCGTGTAATCCGATACGCCATCCATTTAGTGGATCTCCTTTGGCGCAAGGTTCGCCCATTCGGTGGCTTTGCCAATCTGCGCCAAATA
>CGI_10000313
ATGCCGGTGGCTATAACAGACACATTAACTGGAGGTGGGGGCATACACAGACCAATTGTGAAGGCCAAGCGGTCGGCTCCTCATGACCCGGCCAGTGAGTACCGAGCCAAGAAAGCCGGAGGGGACATCAAAAAGACGGGCAAGCCGGACCCCTATGACTACCTCCCACTCAACTTCCAAGCTCTCAACAAGAGGAAAAAGGCAAAGATGACTGGTCGATTTACAAATCTAGTGAAAGGAGCAAAAAAGGGGGCCAAGAAGGGAGCTAAGAAGAAGAAGATG
>CGI_10000314
ATGCAACCACTCCAGCTGATGATCCTACCAAGACTTGCATCAGACTTGACTGGGGACCGGGGATTCCACCTAGTGTCATCCTACGCATCATGGAGTGCAGCAAAGTCAGGCTGTGAGTCAAACAACATGAAACTTGCCTCCTTACCAAACCTGGACGCCCACAATGCCGCTAGTCAATTCATCAACGTTAAACGGGCAATAGCGTACGTAGCATTTGTA
>CGI_10000315
ATGTCGACTGAAAACAATGATACCTCAACCACTTCAACTCTGGAAGTAGCCCCAGCTGTATCAGAAAATAGTAGAGTGTCCACCTCCGAATCTCCCGCTAATGGTGTAGAACCAGCTGACATCAGCTGGCCAATTGAGGACAAGAATCCATTTAGTGGATTTTCTGAGGAGCACTTGAACAAGCTGGACGAGTTTCTCTCTTCTGAAGAAGCCAAAAAAATTCTACAGCAGACCACAGAGGGAGATTTTACCAGCACCATGGGTGACCTGGCAAACACACCCTCCACCTCTGATGACCCGGCTGCAGAAGTCCTTGGAGAAGACATTTTGAAAATGCTAGATGCGGTCAAGCCGTGTGAG
>CGI_10000316
ATGAAAAGCTACAGTGCGTGTCACTGCACGAGAGTTTGCTCCGGAAGTATGTACTGGGACAAACCGAGCGGAGACCGGAGGTCGCCGAGGTCACCCAAGCTGCTGACCCGGAAGACGAAGTCTGCGCGAGAGCTTTACCGCCCCGCCATCAAAGACCTGTGTGAGGAAACCCGTAATGTGTACCCGTATCCAGGTATATGTTTTCCCTCAGTTAACGGTTTATTACCGGTACAC
>CGI_10000317
ATGGGGGACATCAATGAGATGGTGCGGAGACGAGTGACACCTAACGATGGGATCGTTCAGATGTTAAGTGGAAGTATGAGAGAAGGTTTCAGACTGAAGGAATCAGATCTGGACTGTATGTACTGGCCAAACGACCACCGAGTGATCATGGACATGTCTCAGTCTGAGTATTACAACATAGCCAATACAACCCTGATTCTCTCTGACAGTTCTGGGAGTCCACCAGGATTCACTCTACTTCAGTTACTGACACCATCAAGATATAGAGAAGTCCAATTATCATGTGTCAGAATGAATGACAGAGTCTATATATCTAGTTCTGTATGGAGACAGTTAACTTGTTCAATACTTCATCCCAATTCTACTGCACACGGACCTTGTGCCAGTGGTGATTTAGGAGGACTAGAATATGACCATGCCTGGTGTTACGTTTGTGACTTTTGGCCTCCGTCTGCCTCCTCATGGATAGACAGATGTCACTCATGGCCTGATCCTGAAGTTGTTGATGACATTGTCAGAAATGGATGTCACTTTGTAGCGATAGGACACCCATTAGGGCCACATGAAAATCAAGAATGGAGAGTTTCTTTCTCTCAGGCAGAATATAAACTTGTTTCATCAATGAACCACTGTCAGTTTTTGACTTATGGATTGTTAAAACTTTTCTTAAAAGAAGTAATGAATCAACAATCAGAGGAAACCAATAAAATGTTGTGTTCCTATCACATGAAGACAACAATATTCTGGGTCATTCAACAAAACACACTACCTCACTGGTGTCCACAAAATCTCCTGGTCGGTTTCTGGGTCTGCTTAAAAGTCCTCCTTAGATGGGTGTATGAGGGAGTTTGTCCAAACTTTTTCATCCCACAAAACAACCTGTTTCTGACAAAGGTCCATGGCTCAGCACAAAACAGATTGTTCCTACAGTTACATGAATTGTACAAGAAAGGTCTGGCCTGTCTGTTACAGAGTTCCTCTATCAGGTCCTACATCATTGATGTCCTGTGCAATCCTAGACTTTCTATTTGTACAGATGAGAGTATGATTAGGTCTGAAGTTGATTATGATGTAGAACTTTTCAGGGAGTCCTCAGTGACTTGCAAACTTTCAACAGACCTATTTGGTCTTATCAAAGTCATACACACAATGGAACAATTGGTAGATTCACCCCTGACACACTATCAAGTTTTTACAATACAGAGTATTACAGCTTTCATCCTTCAGAACACTGTTTTTATGTTACACAACATATACACAAACACAGGTGTCAACAAACAGATGTATATTGCAAACAAAATGTCTTGTCACATGCTGAAATTAGCAGCAAAGTTTGGGTGTATTTCTAACATGTTGTACATTGCTATGTATTATTACAAGACATTCAGATACAGGGAAGCTTTATCTGTTCTAGAGATGACAAAGGTCAAGTTAGCACATCCATATCTGATGTATAGGGGACATGTAGACAGAGAGAGGTATACTGAGGCTGTAGGGGGACAGTCCTGGTCTACAAAGATCAGACAGGCTGTAGCATGGGATATCTTACTTGACATCAGAATCTGTTATATCAGTGAACTAATACCAGAACAACAGTCTGCTCTACAAAACAGAGATGGTACATTATGTATCCCAGTGTTCGTAATGTTACACTTCCTAGAGTTCTTGTGTTACAGACACATTGATACAACATTATCACAAGCAGTTCTAAATGAGCTACAGGTCCTAGTCCACCATGATCAGGGACTGTATATACTTGATATACAGAGAGACATCTCCTGGGAGATCCTGGGGATCTGTCAACAGATCACAGGGAACCTCCAGGCTGCTCTATACTCATACCAACAGTCACTCACACAGTATCAATTTAACAGAATACAAACTGCTACACAGGGGAGAATACGGGATATACTG
>CGI_10000318
ATGTCTCTGGTCAATATTGCACAAATGATTGAGAAAGAAAAGCAAACAGGAACACCTCAAACATATTGGGGAAGTAAAGACAATCGTCAACAGGAGGTCGAGAAGTCACTCGTATTTAACAACTGTCTAACTAAAGCTGTAATAGAATTTTCACAAGGGAAATTAAAACATTTGAAAACTGACCCCGAGGATAAAAATGATTCTGTTGTCCGAAAGCATGATGTTTCATCGAAAGATCTTCAAGAAGATATGGACATTAATTCAAATACAGATGAGTCAGATGACGAAACTGATGACACAGATTACTTTGATAGTGAGGATGAGTATTGGGGCAATCTTGGAAACAAAAATATAGATGATAACCCAACTATATGTCCATACTGTATTTCGTATCACCTCCCTCGAAGTGTCAATGAGACTAAAGGATGTTACTATGAAGAGGTATACGATCTGTCTCCATGGTGCACACCAGCAATACTAAAGTTTGCAAAAGACAACGATTTCGAAATCAAGGACGTTTATGGCGATGGAAACTGTCTATTTCGTGCTGTAGCAGATCAGTTTATGATCAACGGGTGTCCTGGGCATACCGAAGTGTCATTACGTGAAACTGCTATTGAG
>CGI_10000319
ATGTCGAATACCTCTACGTTTTTCAATAAATCGGAAGAACCTATAGTCGAATCTTCAACACTTTCTTTCGACTACGCACGAACAGACGTTTCCGCCTCTGTTTTCGAGTACGTAAATTATGTATTCCTTCCACTCTCTATTGTAATGGGAACCGTTGGTAACTTTCTGACCATCGTAGTCATGCGCAGTGAACGTTTTGCTGGTTCCCCGTCTTCTTATCTCCTAATTGTCCTCGCTATATCTGATTCAGTTGCTATTCTTTCTCAGCCGTTTAACAAGTTATTTTTCATTGATTTGGTTGGCACGGATATAAGAGCACTTCATGATATAAATTGTAAACTGTACATCATGATTCGACGGTTGTCTAAAATGACGTCATCATGGACGGTTGTAGGCCTGTGTATCGAGCGATTCATAGCTGTGTGGTTCCCATTGAAAGCTAAACTTCTGATCACCAAACGATCAGTCTCGGCCTTTACCCTGAGCGTCGTAGCCATCATCATCACGTACACTGGTATTTGGAGCTACGCCTCGAAAGTTGTCAACGGAAAATGCAACCCAGATGTCTACAACTACACGGACCCAAGGGAGAGGACCAAATTTGGAATAATGCTTCAAGGTGGCACAGCTATCTACTCCAACGTTCCAACCGTCTTACTAATGATACTGACTACGCTCATTATCATCAAACTGTTTCAACATCGGCGAAAACGAAGAAGCTTGACTCAAAGACCCTCGTCAACCAGCGACCAGGGCGGGAAAATCACGGCCATGTTGATAGGCATCGTCATTGCCTACGTCATTTTGATCCTGCCAATCACAGTGCTGCACAACACGGCCTACCAGAAAAGGGTGAAAGCTTTCACGGAGACGTCCTCGGGGTTTAGTCTTTTTACGGAAGTCGTACAACTGATGGAACAACTTAATTATTGCCTCAATTTCTTCTTGTATATCATGACGTCAAGGCAATTTAGAGAAACGCTCTTTCAAATTTTGTCGTCCAAATGTCACTGCAAACGTACAACACAAGTAGAATTACCCACTGACTCAAAAAGAACAAGATAT
>CGI_10000320
ATGAAACACTATTTTAGCATCAACGACACGGTTCCTCAAGATTCTGAATCCCTGAAAAAAGACGAAATAGATAAAAATATGATTGAAAGAAGAAGGGCAATGGAGACAGTCCATCAGCAGCTACTGATTATTGAAACGCCATTCACACAAATGAGAGATGTAGATCCACCGAACACCTCCGAAGAATCGGTGGCGGATCAGTCGACTTCCTCCAAAGAGAAAAAACTTTCAATGGGCCGACGGTTTCTCAAATTTTTCGGACTAAGAAACATAGCT
>CGI_10000321
ATGGTAGCCACATGCCAAGATCAATTGAAAATTTCCCCCTTTTTTCGCTCCAAGATTGAAGAAGAGAATATCTTCCCCGTTAGTTTCAAAGCCCATAAAGGAATGAACGATTGGCGTCCCTTTATTTATGGAGGAATTGCATCTGTTGCTGCTGAAAGTGGAACATTTCCCATTGATACAACAAAAACTCGTCTCCAAGTGCAAGGACAAACCATCGATGCCCGTCTTAAGGAGATTAAGTATCGGGGCATGATCCATGCTCTGAAACGAATATATGCAGAGGAAGGAATTCGGGCATTATATTCAGGCTTAGTACCTGCTCTCCTTAGACAGTCAGCTTATGGAACTATAAAGATTGGTGTTTACTATTCATTGAAAGGCATTATCGTTCCAAATCCAGATGATGAGACTTTACCAATCAATGTGTTTTGCGGGGTGGTTGCCGGAGTCGTGGGAAGTGTTATATCCAACCCAACAGATGTGCTCAAGGTGCGCATGCAGGCTCAGAAAGAGAACGGAGGAAGAGAAACCTTCACTCAGGCTTTTGTTAAGATTTACAAACAGGAAGGAGTGCCAGGCCTGTGGAGGGTAAATAAAGTCTCTCTGTTTTTCTCAAAT
>CGI_10000322
ATGAGAAAACGAGAAGCGGTTGTCGCTAATGCATCGTTGATTAATAGTATCTGTCGGAGGACAGTAAACGACTTAGATTGTATTTTAAGAGAACTTGAGAAATTTCGAACTTTCGTGCACCCAGCTGACCAAAACAAACGTAAAAGTCTAATTCCATTTGGTGAAAAACGTCTACCGGAGTCCATTGCAGGATGGCCTTGTGACATACGGAAAGACTTTGTTAGATTTGGACGATGTCCTGGAAACTGCCCTGCCCAAAACAGAAGTCTTCCCGACACTGGTTGTAGCATTGGGATAAAATCAGACAGTAGTTCAGGATCTGCTGGATTCCTATATAAATCTAAGGAACCGACAAATGCATTAGGGGATGGATTTTTTACAGCAGCTCATGTTGCTGTTAAAGCTTTTGAAGATTTGTTCCCGGACAAATCATTTAGAACGGCTAATCTTTGTCCAGAGCAATTAAGACTT
>CGI_10000323
ATGAGACTCTATAATCTAAAGGGAGAACTTCTTAAGTCAGTTCAAACAAGACCAGGTAGTTATCCTCTTGGCATAGCTGTGGCAAGGTGTGGTGATCTGATTTATGCTGATTATTTAGAGGGATCTCTGAATATAGTAAAGAATACAGATACTCAGAGGGTGATTCCAATACAGGGCTGGAAAGCCTGCGGTGTCAAACTG
>CGI_10000324
ATGTTTTTGGTTGTTCTCAAATTTCCCTTCTCACTTTTCTCTAGAACATTCAGCTCTAACTTGACCTGTGTCACAGCTCCTTCTAACAGTGCTTTTACCTCAGACCCACTATATATGGACATCGATCACCAACGAGTCAATAGTCACTTGACCTTCCGCTATGCGGAGGATCCAATTGTCACAGAGGTCAGCAGGCTCAACTCTTTTGTCAGTGGAGGATTGAGAGTTCTAGTTCGAGGAAAGGGATTCAATTCTATCAAAACCTCTTTGCCCAAGATGGTCTTCTACAGAATAGATCTCAACCAGACAGTAACAGCTTATTACGGGGTATGTCACATTATCCAA
>CGI_10000325
ATGACATTCAGAACAAAGAGTCGACAAGACGAGGTGGCCGAGTGGTTAAGGCGATGGACTGCTAATCCATTGGGGTCTCCCCGCGTGGGTTCGAATCCCATCCTCGTCGATTGTACCGGGTATGTGATATTAAAGTTTGAAAATGAATATTTACAGCAACATGCTGATGATTTCAACACAACGGCAGCCCTCTATGAACTGTACAAGTATATTCAGCAGTACTACGAGGATATCTTGGCAGCCCTGGAAGAGGATGAGTTTGCCAAGAAGAACCGACTGACTTACAAATTAGAACAAGTTAGAGCTGCAATGGAATCAGAAGTGTACTGT
>CGI_10000326
ATGAATGAAGAATTACAAGAAACAGCTCGGGAAGCAGAATTAGAATTACGAGAGGAGCTTGACCTTGCTACTGGACGTGCCAATGAGTTCAAGAGAAAGCTGGATGCTACAGCTGAGACATTTGCAGACTATGAGACAACAATTAGTAAATTCAGAGACTTAGTCTCCACATTGCAGGTGAATATCATACAG
>CGI_10000327
ATGATAAAACAACAGAACAAAACATGTGGTCTGAAGATCAGCGTATTAACTGTACAACTCAAGGACGATACGTTATCTACTACAATGAACGTAGACAGGGTGATCAGTATCCTAGCTTCTATTCACAATATGCTTATAATGAACTTTGTGAGGTGGAAGTATACGGGTGTAATGGAACCTATGGAGACGATTGCATTTATCCATGCCCAAAAAACTGCCAAAACAGGAGATGTGATACCAATACAGGCCACTGTTTTAGTTGTATTGCAGGATATCAGGGTCAAAAGTGTAACAAGGATTGTGATGAAGGAAGATATGGAATGCATTGTCAGTATAACTGCAGTCGCCATTATAGAGATGAATTCCATTGTTATCATATCAACGGGTCATGTT
>CGI_10000328
ATGCATTACCGGTTATTCTATGCCCTGTATCTGTTTGAGAATTCCTCTGTGGCCCATTATGGAGATCTAAAGGCAGTTACCAAGGGAGGTCAACAGAGCATTACCAATTACAGGTATTACAAAACTAGACAGCGTGGGGCATTTGAACACGTGCAATTATTCAACAGGACACTGGAAACGATCGGCACTTTCTTGGTTCAAACAGACGTGTCAGACTTTTATCACGGTCGATCAGATACAGTGGTGAAATTAACTCATGAACAGCTACGCATTGTTAACCACAATGTCCAGGCAGGGGAAGTAATCAAAATCATTGCTTTTGCAGGCCAT
>CGI_10000329
ATGGCTGGACAACTCTACATAGTAAATGTGATTACCCACGCTTACCGCACAAATCCTGCAACAAACATTGTTGTAAATTCCAGTGACGCTACAATTAGATTGGTTCCACGATATCCCGGGTACCTACTAACAAGAGAATGTGACTTCGCTCATGATAACTTGCTTCTGAAATGGGAACCCCCTGTCGAGACCTTTGTTACCAAGTATGAAGTAAGAATCGATGGCATCACTTATACTACAACAAATTTTTTTCCTATGCTACAAATCAATGGGAAAGTTTTTCTTCCTGGATGGCGTTATAAGGTTAGACTTATTACTGTCAGCGGGACCACTAATGTTAAGAAAAGCCTGGACAAAAATCAGTGGATTAGAACTACTCCAACAAGACCAGGTCCGCCAACCAATGTAAAATGTCTCGTTGATCAACTAGATATCTCTCTAGAGATATCATGGACGGCTCCAACGAACCCGAATGGAGTTATTGTTCAGTATCAAATCAATATCAATCCGGGAAAAATGGACCAGTCCAACATAACATCTGTAGCAACGAAAAAAATCGTAGATAACCTTATTCCAGACAGAATTACAGACGAACGGACTGACGTCATTAGACAAGCTGGAGATATTATGAAAGGTAAA
>CGI_10000330
ATGGGAACTCCTAGGGAAGCAAGAGTTGTACACACCGCCATGTCTACCCCATTATTAGCACGTAACAGACCTGAGAGAGCACGGGATTTTGCATTTCTACTATTATGTGCCCGTAGACCAACAGATTTGTGCCACCAGCTAGTTTTCTTACCACCCTTACAGAGAGTATGTTACACTCCATCTGCAACCTTCACCGCAACCCCCACTGTAGCACTTGATGACCCTGTCTACGATTCTAGACCTTGCTGGGGATGGAATGCCGGGGTTGACGTAAACAGACAGATTTTGCGGAAAAACAAATCTGACATCAAACCACGAAACTCGGAC
>CGI_10000331
ATGTCACGACCCAACGAAAACCAACGTAATCGTGCTGTTGGGATGCTGCAAGCTGGAATGGCACAAAATACTGTAGCAAGACACTTTGGAGTTCATCAGAACACCATTCAGTCATTATGGAAACGGGTTCATGTAGCATTCCGGGGATTCGACCAATTAGTCCAAGAACTGTGCGTAATCGTCTGCGCGAGCAAAACATCAGACCAAGACGCCCAGCAATTTGCCCAGTACAACTTCAACGTCATCGTATTGCCAGAC
>CGI_10000332
ATGTATTATGTGTTCAAAGTGGCATATAGGCCCGACGGGCCGGGTATCTCTAACCATGAGGAATACTCACTGGTCCGCGAGATGATGGACGACGAGAAAGAGAAGGCGCTGACTCTCCGCCGAGACAAGTCCATCGCCAAGGACCAGAAGAAACTCGACGAGATGAGAAAGAAACTCCACACGGACGACGAACTGGAGTGGTTGGACCATTCACGGACCCTGAGAGAACAGGGGGTGTTGGACGTGGACACACTACTGCTGTGGAGGAAGTTCTTTTTCTCCGACCGAAACGTTGACCAGCGTGACCCTGTACAACTCAACCTGCAATACGTACAGGTAACC
>CGI_10000333
ATGGCGGCCGAGTTTAATGGGTATGATGTTGATGATGAGGAGGAAGAGGACCCCGATTTCTCCGAAGACCCGACCTACCAGATAGATTTACAGGCATACCTCACGGAGTTCCTCCAGTCTTTGTCCCAACAAGCGTGTTACAGTACCTTCAGTTCACATCACAATGACTCCGAAAAACACGTTCTACGAACAATTAACATCAATCGAATGTCTACAGAGGCTCTGTGCTTACAGTCGCCAAAAAATGGAGTTAATGACAGA
>CGI_10000334
ATGACTAACTATCAGAATATTGTCTTCGGAGTGGACCTTGTGAAAGCCGCCCAAGATGAATACGACTTTCTGCTCAAGGTTGATGGCTTAGAATACCTTCGAAACGATGCAGTTCTTCAGTATGCCATTCACCGCTACGAGAACCTTTGGCTTCCTCTAGTCGCATCTCAAAACGACGAATATATCTTGCCAGAATGCTTAGAGCCTCCAGTTGATATAGCTTGGGTGTGGCATTGCCACATGCTATCACCACATAACTACGCCTCGTATTGTAAGTCGTTATTTGGAAAAGTCCTCGATCATTCTGTTTCTAAATCCAAAGCTGCTTACGACTTAACAAAGTCTACTTGGGCACGTCATTATCCCAATGAACCATTCGAATTATGCCAGGACATCGTGTATGGAAAATGTCCCACGGTTCCACCTTATCCAAGTAAAAGCGACTCGTTCGATCTTCTGGCAGCCATTCATCGGCAACAAGACTTTGTCTATAACATTCATCTGCCTCATTATAGAAACATGATGTTTCTTGAAGCGGGATTAACAAGATACAAACAGTATCTTTTTTTGAAGAAAAAACATCCGACAGTATTTCTTGTACCCTGCTACGATATTGATTTGATCTGGCACACCCATCAACTCCATCCAATTGATTACGAACGAGTCACAAAGTCGTTGCTTGGTTGGCTGCTCATTCATGACGATACAGATAGCGATAGAAACCCAGGATCTAAGCTTTCCAATGCTTATGAAGAAACAAGAAAACTTTGGCAAGAGGAGTATAATGAATCATTTATCAAATCAGGTGCCATGTACCGTGGAGATTCTCCAAAAGGTAGACTCTACCTTCTCACTAAACAAGACATTGAAGGATTCTCAGGCAGAAAGGCAGAAGCAGTTATTGAAAATATTTCTATATCTTTGCCTAATCCAGTTGGCAACAAAAATATTAAACTTAAAATATTGAAAAACAATTGGTCAAAGGGACTTCAACGTATTCAAAAATTAACAGGCAAAATGGGGAACATGACCTGGAATAATCTCAGTAATGTACAATTTTCATATGGACCTTCAGATGCTACGCTTGTTTTTGAGCTAGCTACAAGACATAACTTTTTTGGTGGAGGATCCAAAGCAATTGGTGGTTTTCAAGAACGGTTTGGGTTTTATTTGCAGAACCCCGAGCGTAGTAATGGCGGCTATTTCAAATTTGAAAGGGAAATGCAAATGTTAAGCACTGCATCGGCAGCCAAATGTATCGTTGATGGGAGATTTGGATGCCCGTCTCTTGCTGACATCGTTTTACTTTTGGAACCAGGTACCTATGAAGAGGCTAACATGCCAACAAATGTAGATCAATTATGGGGTCCTGTTCCTTTGCCGAAATCTGATGCCGAAAACATCTGCCAAGTTGCTTCGCATAGATTGCAAAACCCGAATGGAAATATCGTTTTTACTTGCCGGATAATACACAGTGTTAAGACGATGACATCAGTTGTGCATGTTTTCTTCCACGACAAATTGGCAGCAGTTGCACATGTTATTGGAACTGACCAGCTACCAATTGAAACACAGACATCTGAAAATATATCCCTCAATCCAGGTGCTGGGGAAAGAGCAGTCCTTATAAAAACTGGAGAAGGTGATTCTATGATACTTATAGGAAAATGGACAGGATTTGTCCGGGGAGTTGCTGGGACACGAGGTAAGCAAGGAATCCCTGGTAACCCCGGTCATTTGGAAGTTAGAGTATACCGAATTGATGCGAAAAGTGCTCCAACTGGAGAAAAAATTTATCTTTCTCAATATCAACCTCTAGAATATGAAGGTCTAACACTAGACTTGAATAGAGGCACAATAACCTGCAGTGGATTAAAATCGGATAAAATTCTTGAATATGTGACCCTTTCATTTTCTGTCGCTTTGCTACATGTGCTATGTGTTCCTCGCCCAACAAAATGGAAACCAGGAGAGTCTCTTAAACCGAAATTGGCAAAAAGAGGTAGACGAAAAGTGGAAAGGTTTCCAGATGAAGATATGTCCTTCATGATGGCTGCAGGATTGTTGTACTTGACGCCCTCTAATCACTATATATATCACAATTACGGTGCAAACGTCAGTGCAGGATGTGCTTCCGGAGGGATTGTGTCTGATTCTTGTGGCGTTGGCTTCGATCAAAGCCAATGTGTCATCAATTCCGATGGAGGTGATTTTGGTGGCGGGGGTGGTGGAGACATCGGGGGTGGCGACGGTGGGGGTGGATGTGGCGGATGCGGTGGTTGTGGTGGCGGAGGAGGTTGTGGGGGCGGCGGCGGAGGAGGCTGCGGGGGTGATGGTGGAGGCGGAGGATGCGGGGGTGGTGGAGGCTGTGGAGGTGGTGGTGGATGTGGGGGTGGATGTGGTGGTGGTGGCGGATGTGGTGGT
>CGI_10000335
ATGAAGACACTTTATCAGCACGATGTCCCTTGTGTTGTTTGCTTGGTTCGTAAACGGTCCGTTGTTCAAATGTTCCCAGCAAGAAAGACGTGCTACGCGGGATGGAAGCTAGAGTATCAAGGCTACCTAATGGCTGGTTACCATGGTTATAAAGCCGGATCTACCTACACCTGTGTGGACAGTCATCCAGACACCGTACATGGAGGACATGCTAATAAAAATGGATATCTATTTTATCCAGTTGAGGCTAGATGTGGTACACTGAAGTGCCCACCATATGTCGAGGGACGAGAAGTCGTTTGTGTTGTCTGTTCTAAAGAA
>CGI_10000336
ATGGAGCGGTTTTGTAGGGACGGATGGAAACGATGTTACGTTTTTACTTTCTTGGATTTACTATCATTTATCTACTGTGTTGGATGTAGTGCTGACGCAGACGTTAAATCTGACGTTGAAGTGGAAGAAACCAGAGTGAAGGAAACAACCTTCCCAGAGATCGAGGACAATGATACCCCGGACACGGAACAGGATTCTTTTGACATGGGTGACCTCCCTCCACCACCACCACCTCTACCATCACTAAATGAGTCCATCTCGAATGATTTTCCACCCCCACCATTCATTGAAATGATGGGGAATATGACAGTAGACATGGGCACCCCATTAGAAGAAGGACCTCAAGCAGATGAGCCCCTCCCCTCCCCACCCAGACTGCCTCTGGAGTCTGTTCAGAGGGTACCGATGAGTGTAAGTATGCTAATGCTTCCACTAACA
>CGI_10000337
ATGTCGGGGGAACGAGCCTGGGACCCCTGGAAGACCTTTAAGCTGTCCGATGCAGAGCGTGATTTAATTGACAGACGTCGACAAACGAAGGACAGATTTAGAATAGAATTCAACAAAATATATACCGACCCCCGAAAAGATTACGTTGTAAGTTCGAATTTTCTCTTCAACTGTTCAAGGGGACTGGATGAGATATCGGGAGAAAACGTACCCAATTCC
>CGI_10000338
ATGCAGCAAGATAAGATAAATGCATTCATTCGAAACCTGGATCCATTAGGAATTAACTTTGACCGTCCAAAATATCCGTCGTACTCGGTGCTAGCTGTAAGGGTGAGTTCCTTTGCGGATTGGCCATCTAGTTTAACGCAGACCCCTAGAGATTTGGCTGTTGCGGGGTTTCTGTATGCAGGTTACGGAGATTATACCCGTTGTTTCTTTTGTGGGGGAGGATTGCGTAACTGGGAACCTGGTGACGATCCGTGGACCGAACATGCCCGATGGTTTCCAAAGTGTGCCTTTGTGAGACAGAATAAAGGAGACAAGTTTGTTGCATTGGTTCAAATCCAGCATCAGGAACTGGAAGCTATGGGGGCAGCAAACGAAAACCAGGCGGGAGACCAAGCAACTGCAACTGGTCACGAAAACGTTACCTCTGAACGTTCATCAGAACCAGATGTTTCTAGTCTTCCAGCTTTTCAAAGTGTTCTAGAAATGGGATATCCATCTCATGTTATACAACAAGCATTCAATTTTCTGAAACACAAAAAAGAGTGCATAGACATTAAGGCCGAAGAAGTAATGGAGGTCATTTTGTCAGGTGATGACATACCACCGTCTTCTGCTGCGAAAACATCAGACAATGTCAAGGACATTACTGTAAAGTCAAATGAAGATAGTAAACATGCTAATGAGCAGCAAACCAAATCTTCTTTAATGGCAGATACAAAAGAATTTGAGGAAGCAGACACTCGCTCGTTGATCGAGGAGAACAGACAACTGAAGGACCTCAGGATGTGTAAAATCTGTATGGAGAAGGACGCCTCCATCGCCATGTTGCCGTGTGGACATCTTTGTTGCTGTACGGACTGTGCTCCCGCCATGAGAAAGTGTCCAATATGTCGGCAGTTCGTGAAAGGGACTGTCCGTACTTGGCTCGCA
>CGI_10000339
ATGTCCAAACAAGGAGAGCAATGGCACAGAGAAATCGACATTGTTATAAACAAAATGAAAACTGAAATCAGCGAGATAAAAGAGAAACACAGAGACATTTTACAGAAACACTTGGATGAAATCAAACAGATACAGTCTCTCATAAAACAAACATTACTTGCTATTAAAGAAATTGAGAACTCCACTGAATTAGCCCTAACCATTAAGTACAGCTCTAAGATAAGAGAGTTCAGAATGCTTCCACCCAAAGTTAAGGTAACACTGCCAACATTCATTCCAAAACCAATAGACCATGAGATGCTGTATAGTTTGTTTGGACAGATCACCCCGTTATCTACGGCCACAGAAGAAAATGTCTTATTACTACATCAACCCAACATTTCAGTCAGAGAACTACTGGATGAACCAGAGCTTGTTACCACAATACAGACTGGGTATGAAGGACTATACAATGTTACCTATATAAATGATGACAGGATATGGACTAGTGGGTGGACCAATGAAATCAAATGCTTCAATGCTTATGGTTCACTCCAACAGACAATTTTTACAAAATCAGGAAAAGTGCCTTCTGATATAGCTGTAGACGTAGGCAGGGATCTACTGTATTCAGATTGGATTGAAAGGACAGTGAATACAGTGAAGAATGGACAGACAGAAGAGTTGATCAGATTACAGGAATGGGTGCCTAGTAATCTGTGTGTCACATCTACTGGTGATATCCTGGTTACCATGTACAGTGATGATGACTATCAATCCAAAGCTGTCCGTTACTCAGGATCAACAGAGAAACAAACAATTCAATTTGACGAGGAAGGTAAACCTCTGTACTCAGGGAATTGTCATACTAAATACATCACAGAGAACAGAAACCATGACATCTGTGTAGCTGACAGTGGGGCTGGTGCAGTAGTGGTGGTTAATCAGGACGGTAAACTCAGATGGAGATACACCGGTCATCCCTCAACCACCAAGACCCAACCATTTACACCCCGTGTTATCACGTCAGACAGTCAGAGTCATATCCTGACAGCAGACCTTGACAACCATTGTATCCACATTCTGGATCAGAATGGACAGTTTCTCCGTTACATTGATAACTGTGATCTGAACAATCCTTATGGTTTATGTGTGGACAATAAAGACAATCTGTTTGTGTGTGAGTACAGCAAAGGCAATCTGAAGAAAATTAAATATATGAAA
>CGI_10000340
ATGACCAACTTCACTCAGAATCTCGTTTGGAACACATGGGGTCCTATTGCACAGTCTGCAAAGGCTGTGTTTGGATGGAGTGACAGTCAGATAGGACAGTTTGCCAATATTGGAAACATTGCATACCTTGTCACGGTAGTGCCGGTTTGTTATCTGATTGAAAGACTGGGATTACGTAAGGCAATACTTGGCTGTACTCTCTTGATATTCATTGGAACAGGATTAAGATGCATAACTTATGATAAAGAAGCGTTGACATGGTTGTCCTATGTGTGTTCAGTATTGAATGGAATAGGAGGAATAGTGCCCTTTGCTGGACCATCATTAGTGGCCAACACTTGGTTTCCTCTCAGTGAGCGTGCACCAGCCACTGCAGTGTCATCAGTGTTCATGTACATGGGTATTGGAATTTCCTATATCATTGGTGAGACCCTTTTTGTCATGAAAATTAAACCTATTGTAAATAAA
>CGI_10000341
ATGGAGACTGTCTCTATTCAGTTGAGACCTACAGGGAAACAGAGAAAACAAGAAAGAGAGAAATCTGACGTGAAACAAACACTGTCTCTGTCTTCTTCGGTCACCAAGGTCAGGGAGTACACAGTACCAGGTGTTGACAGTGTATATCATATATCACTGGGTAAATCAGGCAGTCTCTGGGCCAGTGATAATATAGGTAACCTTGTCCAAACAGATCTACAGGGGAATCAGCTACAAAATATACAAACCAGTGGTGAAGATGAAGGCTATCACACAATCACACAGGATGGGGATCTGATCTATACAGACAAACACAACAAAGTCATCAATAGGATAACACCGGGTAATACAATCACTGAGTTCATTAAAACAAGAGACTGGAAACCACTCAGTATATACTCCTCCCACATCAACGGGGACTCGCTGGTGGGGATGATGAAGTATAAAGAGGCTAAAGTCACCAGGTATAACAAGACAGGGACAGAAATACAGAACATACAGAGTGACAACAAAGGACAGAAATTGTATCGTTACCCATACTACATCACAGAAAACATCAATGGTGATGTCTGTGTATCAGACTGTGTCAATGATGTTGTAGTGGTGGTGGATAAATCAGGACAACACAGATTCTCCTACACAGGTCAGGGGTCTAGGTTTCCTCCCTATGGAATATGTACTGATGTACTCGGTCACATCCTGGTGTGTGATGCTATCAGAGAAACAGTTCATCTCCTGAATCAGGACGGTCGGTTCTTGTCTCTACTACTCACACAACAACAAGGGGTTAAGTCTCCCTGTAGTGTGTGTGTGGATGATGAGAACAATCTCTGGGTGGGACAACTTGACAACAACACAGTGACAGTGTACAAGTATCTACAG
>CGI_10000342
ATGTTTGAATTTGTAGAATGCGATATTGGATTCTTTGCTATAAGTTGTTCCTTAACCTGTCCGTATCCAACCTATGGACGAGGCTGCCAAAACATTTGTAACTGTACAAAAGATATGTGTGATTATGTTCAGGGCTGTCTTAAAGAAATTGGAAGTTTAGAAAACGGAACCGCCGTGATTTCGAAGAAAATTGCGCAGAGAAAGCAGGAAAATCCTACAAACACCACGATGACGTCAGCTCTGACCGGATTGGTCTCTCTCTTTCTCGGTGCTGGTGCTGATATTGACACCATTCAGAAGCGTTATGGTGGAAGAGACAAACCTATGCTGGACATTTTGGAAATGGGT
>CGI_10000343
ATGGACAAAAGTACAGGTGATAACTTGAATAGTGACTGCGAGTGTCCAGCTGGAAAAGGACCCCATGGGACCTGCAAACACTTAACTGCTGTGTTACTCATGCTGCAGCATTTTACAGAAACAGGGAGTGCTGTAATAGACAAAAGCTGCACTGAAAAATTGCAGCTTTTCCCCACGCCAAAAGCAACCTACCATGGGGTCCCAATGGATGCAGTAAGTATTCCATCAAGGATAAGGCCTTTTGATGAGTCCTTGGAAGAGCCGCGTCCTGCAAAATTCCGTAAAGTGCCAGGTTACCAAGATAATGTTAGAAGTCTACTAATCAACTACTTTTCCATGACATCAGAAGATGTTGCTCTCCGATATTTTTTCGGAAAGGCCAATATACAGGTTTGTTTGCCTACCATTCTTATACAG
>CGI_10000347
ATGACTGGTGTTCCTAAGACAAATGATAAAGTTTTGAATGACTTCATGATGCGAGCTAAAACGCTGGAGAGACTCGAGGAATACAGAGTCATTCAGAAGTATGCCCACGAACGCGAACAAGATATACAGCTGCTTCATAAGCATAGAGAGGAGAGAAAGATGAAAGAAGAAATTTCCAGAGGGAAAGGTTTGAAGAAGAAGAAAGTTGAGGAAGCCTTCGTGAGGAGTCAGTCTGAGGCAGACCTCATTGAGGAGACCCCCGAGGAACAACTGAGGCAGCTGGATGAGTTTGAGGCAGCCAGATTTGGGTCACGTGACTCAGATTCAGAC
>CGI_10000348
ATGTGTCGTCAGAATGGGCGATTCGTCATCTACTACAACAACAGAACACAATTTCCGCTTCCTGATGGATATAGTGTCTCCGCAGAAAGCGATCTCTGTGAAGTAGAAGTATATGGTTGTTCGAAATCGCGTCATTTTGGGGACAACTGTTCTACACCGTGCCATCAGAACTGTTTGGATGGACGATGTGACGTCGTGTATGGAACATGTTTAGGCTGCATTCCAGGATACACAGGACCTACATGTGATACAGCGCTAAGCATAGTTCAGCGCCTTATTGTCGTTAGACTACTACTTCCGGTGCAACGAATAACCGCCCTCTATGAGCAGAAGTTAACATCATTTAAACTGGTTAGGGAAGCAGTTTCAGGAGTTTGTGCACATAGCTGCACGGGC
>CGI_10000349
ATGTTTGAGGATGTCAGTGGGTTTGGTGCTTGGCACAGGAGATGGTCTGCTCTTCAGGGAAACAAACTCTGTTTCTGGAAGTATCCCGATGAAGAAACAAGAAAGGAACCAATGGGAATCATTGACTTGAAGAGATGTGTGACAGAGAAGGTGGGTCTGATCCCCCGGGACATCTGTGCCAGACCTAACACGTTTGAGCTGGTGACCGTGCGTCAGCCACGGAGAGGGGAGGAGGACACACTGGTCAGCAAGACTTACAACACCATGACATCCATCAGGTTCAAGATGACAGATCCAGTAAAATCAGGCCAGGAAAAC
>CGI_10000350
ATGGACCGCCGTACTTGGGCCCAGGATGTGTTACGGTGTCATCTCTGTGAGACCCCGGGCCCCCCTATGTACTGTGACATTTGTCATATACATCTGTGTGTAGCTTGCGTTGGAAAACATCTCCTAGACGAATCCAAGGAACACAAAGTAGTGCCATTTAAGAAGAGGGGACTAAATCCTAAATGTTCCAAACATTCCACACAATTATGTGACCTTCATTGTGAACAATGTAACATTCCTATTTGTCTTGAGTGTGTCTCCTCAGGTGAACATCTAGGACACAAACAAGTGGGCATTTTAAAAAAACTAGATACTAAGAGAGAAGCCTTAAAAAAAGATCTTCAAGAATTAGAAAATACCATTTATCCTAAATACCAAGAGATCGCATCTAACATCCCAGTTCAGAAAACTGATCTGAATAAAAATTCCAAGAAATTAACAACAGCTCTAAACAAACATGGAGAAGACTTGCACAGAGAAATAGACATTGCCATCAAGAAACTGAAATGTGACATGGATGAAATGGAATCCAAACACCTGGTTGTCCTGAATAAGCAGGAAAATGAAATACAACGCAGTATTTCTGAAATCACACAGAGCATTGCTGATCTAAAGAAGTTACTAAACTCCAATGATGTCAGCCTTGTCTCTGCCTTCAAATCCAGGAATGCTGAATTTAGAAGACTGCCTGCTAAACTCACAGTTTCCTTGCCAAGATTCACTCCTCAGAAAATTAACAAAGAACAGATTTATCAGCAGATTGGTTCTCTGTCAGCGTTATCTATCAAAACAGAAGAACATGGCTACACAATGGATTCTCCTGGTGCTGAGTCCTCTCCCACGGACAGACCACTCATTGATGTACCACGGATCATCACAGATATAAACACAGAGTATGGAGAATCTAATGGATTAGACAGTGTGTCCTGTCTGAGTGATGATGAACTGTGGACGAGTGGTGAGGACAACATGTTGAGACTCTACAACCTCCACGGTAAACTAGTGAAGTCAATCCAAACCAAGTCTGGGGACATGCCAGCAGACATAGCAGTGACACAGAGTGGTGAGCTAGTTTATACTGATCCCAGTGATAGAACTGTGAACATAGTGAAGAATACACAGATACAGACAGTGATCAGACTACGGGGGTGGTATCCTCTCTATGTCTGTAGTACCTCCTCTGGTGACCTCCTGGTTGTCATGATCACTGATGATAGGAAACAAGCAAAAGTTGTGCGTTACTCTGGCTCAACAGAGAAACAAACGATTCAATACAATGACAAAGGACAACTTCTCTATTCATTTAATGATTACCCTAAATTTATCAGTGAGAACAGGAACCTAGATATCTGTGTAGCTGACTGTGAAGCCAGTGCAGTAGTGGTGGTCAATCAGGCCGGAAAACTCCGGTTTACATACAACGGTCCTCCCTCTACTACCAAGGTACCATTCAGACCAGCCGGCATCACTACAGACAGCCAGGGTCGGATCCTGATAGCAGACAAAAACAACCACCGTATCCACATCCTGGATCAGGACGGACAGTTCCTCCGCTACATTGACAACTGCCATTTAGATTATCCATGGGGTTTATGTGTGGACACCAAAGACAACCTCTTTGTGGCTGAATTAAACACAGGTAAAGTGAAGAAAATCCAGTATTACATG
>CGI_10000353
ATGGGAGGAATCACCGGCTTCTCGTCGCTAGCTGACGGGTACCAGCGACTGGACCCCAGTGGAAAAGGGGCACCAAACAAGGGTTATTTGGAACAGTCAATTACATCTAACGACAACCCGTTCTTACGAGCTAACGTGCAGGCCATTAAAGCTCACCAGATGAGGAAAGAGGGAAAAGGTCTGACAAACCCTGATGACGAAATGTTTGATGACATCACAGAGCGCGTGTCTCAGATGCGACGACCAGGGGAGGAAGACATGGCATACTACGAAAGACGATATCAGGAGAGAGTAAGTCCA
>CGI_10000354
ATGGACTGTAAACTAGTCGGACCGGAGACGCCATGCTTTTGCAAACACAGGTACAAACAACACAAGACAGACTTTGAAGTCATTCCGACGGATCGGCCCATCCTCCTTCCTTGTAAACAGAAAGGCTGCAAGTGTGTGTCCTACAATTACATCCCAATGAACGGAAGCCAACCTATTCGCTGCACATGCAAGCATACGTCAGAGGAACATTTCGAGTTTGATCCTTTCATTTGCAAACGCAGTAAGGCT
>CGI_10000355
ATGAAACTACGTAGGACAAAAAATGCAGCTTATAGTTATTCCTGGAATGAAGAAGGGGAGAAAATGCTTCCGGAACATTACAAGAAGAGATGCCTAGAATTTATGAGCAAGGAACCAACATCAGTTCATTATATACCCTTAACAGGCACCTTTGGAATTCATAAAAATACCAAATTACCAAATAAGATTCAGAATGTCCCAATTCCTGTTTTGTACCCACAAGATGCCAATAAAGGACTCTGGGGAGGAGAGGGCTATATACTGGGCTACAAAATGGACAAGAGTCATCTCAGAATGAAAAACAGGCTCCCTAAGATATGGAAACCATTTATTTCAAAGCGAGCGGTGTACAGCGAGATATTGGACAAATGGTTCGAAATTCCAATGACAATGCGAGTTTTAGACTTGATTGATGAATGTCATGGCTTTGATAATTATATACTTAAAACACATGAACGTGATTTAAACTCCTTACTTGCAATGAAACTTCGAAGAGAGATGTTATTAGCTCTTGCCAACAAAACATGTTACCCAGATGACAAAGATAAACAGGAAAAGATCGTACATAAATACCACGAGTTCATAATCCCAGCAGAGGAGGCTGAGTGGGTGGGGCTGACCATTACAGAGGCCCTGCATAAAGCCTGGAGGAACAGGAGGAATCTCCCACAAAACCGACCCAAACCACTGAAAGAGGTTAAAGAAAGAGAACCAGTGGGAGGCAATAATGGAGGAGTCAGACCGGGAGAAACCACAGGA
>CGI_10000356
ATGGTATTTGCTCCACACAAACTGACTTCTGCACATTTTGCTCTCTCTGTTGTTGTTTGTCCTCTGTCATATCTGAGAGTTGCCTTCCTTAGATTACTGTTGTTTGCTCTCCCTGTTTCAGCACACAAGCTGTCTCGCCGCGCCCTGTACGTGGACTGGGAGAACCAGAGCTACAGCAGTATTGACCGGCAACGCAGAGCTCTGCAAGAGATCGAGGGGCTGAGGACTGTGTTCAACAACACCAAGATCAACCTGCTGGATCCATGTGATTTCCATGCCCTCAACTCAGTTTGGTGCACGCGATTTTATATTCTTGCGATTCGGCACAGAACGGTGGAGTCGCAGAAG
>CGI_10000357
ATGACTACAATACGTGGACCATTTGCATGTGTTTCCAACGAAAACGTGAAAGCCTTAACATTATCAGAGATTCCACCGACTCTAGCCCCCTGCTTTTTACTACCAAATTTGTACGTTGTATTACAGCAGAATGGTTATATGGTGGCTGGCATAGCTGGAGGAATTGGGTTTCTAGCACTCTGTGTTATAATTGGCTTTATGGTGTACAGAAGGATCAAAGCAAACAAAACAAATAGAAAAGTAGAAGATGACAGAAGAAACCTTCCAAAAAACGAAGACACTCCGGGAATGAACAATGTATCAAACAACGTTAAAGAGCTGCAA
>CGI_10000358
ATGACTGACAGCAGAAAAAAGATTTCAAGAACTCTGAAATACCAATTTATGTTGGGAGTGTACATTGTAAGAACTGAGAAGGCAGAGGACAGACAAAGAATCCAGGGTGAGGTAGACTGGAGGTCTGGGGGTCAGGCAGAAAACAGGAGGAGGCAGGGACAGGATCCTCCTAACCCAAGGACCAGGGGATTGGAAAACATCGAGAAAACCAAAGGATATATACTAGGGGGTGTTCTGTTTGATGTTCCCCTTGTTCTCCACCTGCAGCTCCTGAACACACTACAAGGAATCCCTCTACATCAGAACCCGGGAGTGATCCAGTTAAATCCGACCTTGTGTTTGCTCCAGATTCCCAGACCGAAAACTTTA
>CGI_10000359
ATGGATACAGAGGTGATTTCATTACAGGTCAAATACACAGACCAGAAAGACAACATAACAGATTTTGGAGATACATTGAAGATACTGTTAAGGGAGCAAGAGTGGATGGTCACTAACGTTTCAGAGCTGCACGGTAAAATGCAGGAAATGCGTGACGCGACCTCGATGAAGTGCTTGACATATGGTTCAAAACTTGTCGAAATAGAAACTAAGGCGGAGAATGACTTTTTAAAATCTAGCCTGATAAAGGATGAAGCTAATTACTGGACAGGAGGTAAGGATGACGTCACTGAAGGTCAATGGGTGTGGGTATCGTCAGGAACCACCTTTGATTTCTTGGACTGGAACACGGGAGAACCTAATGATGTTGGTGGGGAGGATTGTATGGAGATATCTAAACACAGAAACCGCAAAAAATCTTGGAATGATAAGTCATGCAAAAGTTCATTAAATTTGATTTGTGAGAAATTT
>CGI_10000360
ATGGAGTTAAAAGGGACAATTGTCGTGTTGTTTGCATCCATATTGAGTGTTCCAATTGCATATGCCGTTAACTTAATACCCGGAATCACAGAGAAACCGGTGGCAATATTTATAATTGGCCTGGCGTGTTTACTGCTAGCATTCCTCATCCCAGCATTAGCTAAATATTTCAAGTTGGTACAGAATGACGATCCTCTGTACTATGCTATGAGCATACTAACATTTGCCGCTGTTATTGATTTGACCATTGCCCTGGAGAATGATGGCTTTGTGCACAGTGTTATGGCATTTTATTTTGTAAGCGGTGAACCATACCTGAAGAGTGGCCATGGTTCGGGCATCAACTATCATGACGGAATCATTCATTTTGCTTGCTACATCATCATTTTGCTTGCCATAGATAATAGGAAGGACTACCGAGAGGTTGGCTTGTTCTGGGGTGGTTCCATCATCAACAGTCTCATTGTGCTGATGGTGGGCGGAGCTGTAGGTAAACATGGAGCAAATTGGTCAATGCTGTTAAATGTGATTTACATGGTGGTCCCTCTTTGGATAACAAAGAAAGTACTGGATAAGCCATCCAACTTGAAGGCAGCGCTTGGATGTAACTCAACTGTGACACTGAAATTAGTGAACAAATCTGAGCCATATCTTTCAGATCCAATAGCCTTCCCCAAAATTCAGGGCCAGATTCCATACATATTTGCTTCCCTCCATCACTTAACGGAAAAGAAGTATCGTCTTCCAAACACTGCAGATGCAAAATGGTCGTTTTGGACTCAGAACCTCTATCTCCTCATTGTCCCCCAGCTACTTCTCGTCTACTACTGTTGGACCAATTTAAAGGCCGGGAAGAAAGGCAGCAGTGGTAACAGCGTCAACAGCCCCCTTAAGACACCGAGCAGAAAACCAAACAGCGGGGTTGCAAATTCTGCTGGTCGCTACAACTTAAGGAACCGAAACGTACCCAAAGATCTAGAT
>CGI_10000361
ATGGCAACCCCAGAAGCAGTTGCTATTTCGACAGCGGCTGCGAGTGCAGCCTCTGCAAGCATGGAGAACAGCTGTGCTGGCAACTCAGTGGTGGCACTCACTGAGGTTGATGCTGGCCCTCCGCAAGCTGCGCTTGGCCAAGAGTCCCAGGCTTTCATCGGCGGCCGTGGTGGCAGGGGGCGTCTTCGTGGCTATGTCCGAGTTGGCAGGGGTGGGCGTATCATTTTCGACCGCGATGGCGGAAGCTATCGCCAATACCGGCAATCATGCTGGACGCCGGTGCTAGCTGATCCCCAACGAGTAGCAAACAGGTCCGAGCAATTGCTTCGCCACATTTTGAGTACGGGTAGGACGTGCTCCCCTTCAGCCCTTGAGAGACACCTGGATCCGGACGAGGCTTGGAGACAGAACCGGCCGTTAAAAATCAAGCAGGGCCCGCTTCTGTTTGACTTCAAGTGGCTACCAAGGCCACAGTTTGTGCCTTCGCAACAACCCAAATTCGAGCAAAACAATGGCATCAGGGCTGCCGCGCCAGCGACTTCGAAGCTTGTCAATGGCGACAGTACTAATGGTCCTACGAGGACGTTTGAGAATGCAGGCGGTGCTTCCAAGAGGCAAAAAGTATCG
>CGI_10000362
ATGGATCCTCGTTCTAGTGCCCAGGACGTGCACCGATGTGACCTTTGTGAGACTGCCATAGTACACAGCTACTGTGACTTTTGTCATGTCAACCTCTGCAAGCTTTGTATAGCTGATCACATCTCAGATGGATATGACAAACATAAAATAGTCCCTTTCCAGGAGCGAAGATCAACTCTGATTTACCCAAAATCTGCGACACATTCACACAAAAACTGTGACTTGCAGTGCAAGAATTGCAACGACATATTTGTTTGTTCTTCTTGTGCTGCATCAGAAACACATAAAGGACATATTTTTGTAGAAGTTTCCGAAGTTTACACGACAAAGAAAAATGCTATTGCGGACGAGGCAAATAAGTTAGAAAATCTTATTTCTCCTACCTATGAAGAAATTGCACTTGACTTGGAAAATCAGCTTGCCAACCTGGATGGAGGATATGAGAAACTTACAACAACAATGTCCAAACAAGGAGAGCAATGGCACAGAGAAATTGACATTGTTGTCAATAAAATGAAAACTGAAATCAGTGAGATTAAAGTAAAACACAGAGACATTTTACAGAAACACTTGGATGAAATTAAACAGATACAGGCTCTCATAAAACAAACATTACTAGCCGTAGAAGAACTCAAGAAATCCACTAAAGTATCTCCTACCATTGAATACAGCTCAAAGATCAGAGAGTTCAGCAAGCTGCCGCCCAAAGTGAAGGTTACACTGCCAATATTCATCCCAAAACCATTAGGCCATGAAAAGTTGTATAGTTTGTTTGGGCAGATCACTCCTTTGTCTACTGCTACAGAAGAGAATGTCTTGTCACTAAACCAACCCAACACTTCAGTCAAAACACTACTGGATGAACCGGAGCTTGTTGCCACAATACAGACAGGGTATCAAAATGTTACCAGTGTTACCTATCTAAATGAAGATTGTGTTTGGACGAGTGGATTGACAAAGGATATCAAATGCTTTAACATGAAAGGTGAATTGCTTCATACAGTAAGCAACAAATCAGAAAAATGGCCCAATGATATAGCTGTAGACAGTGATGGTAATTTACTTTTTAGTGATTGGACATCAAGAACAGTGAATAAAGTAAAGAATGGACAGATAGAAGAGTTGATCAGATTACGGGGATGGGGGCCTTCTAAACTGTGTGTCACCTCTAATGGTGATCTCCTGGTTACCTTGATCAGTGGTAATGACTATCAATCCAAAGTTGTCCGTTACTCAGGATCTACAGCGAAACAAACAATTCAGTTTGATGATGAAGGTAAACCTCTGTACTCAGGGAATATAAATGCTAAACACATCACTGAGAACAGAAACCATGACATCTGTGTAGCTGACTGTGGGGCCTGTGCAGTAGTGGTGGTTAATCAGAACGGGAAACTCAGATGGAGATACATCGGTCATCCCTCAGTTACCAAAAAGAAACCATTTAAACCAGTTGGTATCACAACAGACAGTCAGAGTCGTGTCCTGACAGCAGATTATTTCAACCATTCTATCCACATTCTTGATCAGGATGGACAGTTTCTCCGTTACATTGATAACTGTGATCTGAAGAGTCCGTATGGTTTATGTGTGGACAATAATGACAATCTCTTTGTATCAGAATATTTAAATGGCAATGTAAAGAAAATAAAATTTCTC
>CGI_10000364
ATGGAAGACGTCAGAATTGATATCACCAGGCTTCAGAATGATTTCAAGAAGCCAACAGCTTTCTGGGTCCCAGAGGTCTTATTGGATAGCACCCGAGGTTACTTCTTTTGCATTTTTGCACCCAAATTCAGAGTAACATCAAAATGGAATATGGTGGTAAAGAATGTGCATCCCTTAGAAGTAAAAAGAAAATCAAGGCAGAGGGAAAAGAAGAAAAAGATCTTTAAAAACACAGAGTATCAATGTGTTCCAGCCTTATCTCCCGCGAACTCAACCCGTGTGAAAATCTTACCGGAAGAGGAGAACCTGTATTCCGAAATCACCGGAAAGGGAGCCTGTTTCAATGATGAAGTCAATCCAGTTGGAAATGGCTATGTTGATATGAAAGGAATGCCTGGTCAAATGCGAAATGGTGCATACTGTAGCTCTTTTAGGCTCGGCAAAATTCCATCCACGCAGATGGACTCAACGTATTGT
>CGI_10000365
ATGAGAACTTATATGAAAGATCGTTATGACGACGACAGTGCTTCGTCAGACCCTTACGAAGACGATAGTTCTGAAGAAGAGGGCGAAATTGACGATTTTACGTACAAGTCGCCATTATCACGCACCCGGGAGCCCAAAGAGGCCGATTCGGATGATGAAATAGACGCTAAGCGTTTTGATCCGCTCAATGATGAGACGGAATATTTGTTGGACAAAAGCAAGGCAAAGTATGCTAAGAAGTATTTCAAACTTCATTTGACAGAGGAGAAGATCCGCTCCTGTATTTTAGAAGACGCTCCCATACCGGGTAACGAATTTTTGAATCCTCCGGAAATTGACGATTACATTGAGGACTTAGTGGCGGATCACAAGTCTATGAAGTTCTTAAAAATGCACGATTCGTCGTTGAAATTTGTTCAGAAACGCGTCGCTCAGTGTATGGGACCAGTATCTCGCATATGGGAAGAA
>CGI_10000366
ATGCTGATCCCTGGTCACGCATGGTGCCTCATCGTTGGAGGTTTGCGCTTCTCAAGAAGTTGTATAGGCTGTGTGATTTTGATAGCATTGGCCAGCTTGAAGGTGTTGTTAACAGATCTTCTACTACTAACACTGCTGTGCGATATCCAGCGTGGCAATGAAGATCCTGGAAAGAGTATCAGGGGCAGTGTTTCAAACAAG
>CGI_10000367
ATGGCAGATTTTGAGATGCTGGGTGTAGGGCAGACTATAGAGATTATAGATATTGATTGGGACACACTGCACCAATTACTGGATGGTGAATTTGATGTCTCAACATCAACAAATGAAGCAGAGGAGGAGCTTGAGAGGGTTTTAAACCCTATAAAAACAGAAGAAACAATGTTGCAAGAGCCATCCTATAGCAAGAGATTTAAATCTGTCAGTGATGCAGAAATTCAGGATCTTAAAGAAAGAAGACAGTCAAAAGCCACAAAATCTAACACTAAGTGGGGATTAAATTTGTTTCAAGAATGGAGTGTTGAGGCTCTTGGGCAGCCAACCAACTTTCATTCAATTTCTGCACCTGAGCTCAATAGCCATCTTGAAAAGTTCTATGCAGAGGCTGCACCAAGGCCAAATGAAAAAAGATCTCAATCTATGACCAAACAACAAGCGTCCGAATATCATAACAATACATTCAAAAGCATAAGATCAGCATTAAACCGTCACATTCATGATATTGGACGACAATTTGATATCGTACGTGACCGAGAATTTAGAGAAAGTAACAATGTTTTAGATGGAAAACTAAAGAAAAACCTACAAGATGGCCTCTCACGACCAATCAAACACAAAGAAATCATTCCTAAACAGGACCTAGACAAAATTTCTGCCTTTGTTTTCGGGGAACCAACACCAATCTCTTTAAGATTCCGAATCTGGTTACTTATTGCAATTCAATTTATT
>CGI_10000368
ATGGTTAAGTGTTGCTGTGTCTACAAGTGTCGGAACGTGTGTAACAGCGAAGCACGGGCAAAGGGGGTCAGTTTCTTTCGTTTCCCTAAAGACAAAAGGAAAAGAAGAGCATGGACTAATGCCGTGAACAGAGATAAGTGGACGCCAAATGAACACTCTTGGATCTGCTCTGATCATTTTGTTGAGGGATGGCACGGAGACGACCCGGGCGACGAAAACTATGCCCCGACTTTATTTTCCTACAAAAAGAAGCGGACAGAAGATGATTTTGATAGAGAACAGAGACGACTTGACCGAGAAACGATCAGGGTATCAATGAAT
>CGI_10000369
ATGGGGGATGGGAAAAAGGCCTCTTACATGGGCAGATCTACATCTGCCCTGGACTACTTGCTACATCACCCCCTCCCCCCCGTGGACCGGGCCAAGTTTGAACGGGAGAGTGGTGTAGGGGTGGTGATTACCCCCGACCAGATTGAGGCGGCGGTAGAGGAAGTGATTGGGAAGTATAAGAAGGAACTACAAGAGAAGAGATATAAGTTCAACATGGGGACACTGATGGGTAAAGTTATCTTCCCT
>CGI_10000370
ATGGATGACTTAGATGAGGTGACCTCATTGGAAACCTCCATAAAACCAGAGAACATTCTTCCTGAGATTTCAAGTAAAATGAAGGACTGTAATGATCAGCCAATCACAATGGAGGATTGTCATGAGCTTGTGGAGGACCTCAGCAAGCTGGATATCAATGAGATGATAGACCAGAGTGTGAACCAGTCAAAAACAGGGACCAGAACAAACAGACGAAAGGGAACAACTCAAAAGAGGCCAGCTACAGGGGATATCTCAGGGGATGTCTCAGAAGTATCTTCTAGGAGTAGTACTGCTGGTACAGAGGCACCAGAGGAAACACTGGAGACATCAGAGAAAAGTAAGAGGCCTGCTGGGAGAGGAAGAAAAGAGAACACACGGGTTAAGTCTGCCAAATCCACATCCTCAAAATTGGTCAATTCGATTCAGGCTAACTCCATTACCTCATTTTCTGCAAAAACAGCCAAGAAAGAAAAATCCAGTGTATGCAGGGAAGGTAGATGTAATGATGGAAGTTTAACAGATGAACTAACTCAAACCCCAGTGACAGAAAAACCAGAATTTGTTCTGAAAACTCCCTACAGTGTGAGCAGTAAAAAGGCGTTGATGTTTAGTTCTGACTCCAGTGATGATGAGGTCTGCTCGAAGCTTCCAGTGAGTATCAGCCGCTTGTCATCAGTAACTCCTGGTCATCAGGAGAGCTCCTCAGCTAACTCTACACCGTCCACAGGAAAAGCTAGCTCTGTATCCCGTATACCAAAGTATGTGAACAAAGCCAAATTTTCTGGCACTCATACGGAAAGTAAGAAAGCCGTGAAACAGGACAGTGGCACTCAGGAAAACAAGGAAAATCAGACGACAAAGAAAAGTGTTACAAGAAGGGGGAAGGCTGCGGTTAATCAGGAACCAGCCAAAGCCTCTAGTGGTGAACCAGTGAAGAGCAGGGGAAGGCGGAAGGTCACAGAAAAACCAAATGCCTCCTCTGTCAATCAGAAAAGTGCTAAAACAAAAGATAAAACATGTGTTTATGATTTTGATGAGAAAGACTTGCAAAGTAAGGAGGAGACAAAGGGAGTTAGGAAGCCGACTACCAGAAGAAATAACAGCAAAAGGCAGCCTGCTGAGAAGGCAAGAAGTGCATGGAAGGGCGGAAGGGATGCTGTCAGCATGGTGGATGTAGAATATGTCATCATCAAGGAGGAGGAGACCAGTTTACTGGAGGAGAACCAGTACAATGCTCTCAGTATTCAGATTTCTAATCCCAAACTAGAGGACGATGACTGGTATGAGAGAGAGAATTTACTGGTCCAGGAAGTTGAGGACCTTAACGATTCTATTGAGATTCTGCGTGGTGGTAATGACAAGAAGTCAGGAAGAGGACGTCCTGGCCGGAAGGTTACTAAATTGTCCAATCAGGTTAAAGGAGAGGAGTGTACAGGACCCGCAGGTGGAACAGACACCACCGAAATTCCAAGATCCACCACTCAGGCTAACATGCAGATTACGATGGACAGAATGAGAAGGGCAGCCCCTCCACGTAGACTCAATAAAGATTCACTAAGAGCTGATTCCCAAAAGGAAGAAGATTTGACTTCTATGTTGGAGGTGGCGTTTGAACAGGCGCGCCATCTGCCTACCACCGGGCTGTACAGTTCCATCTGTAACCTACTGGCCCTCCAGTACCTGGAGTTATGTCCCCTGAAGGCTGCCTACTACCTGACGGAGGGAATGGTGGTCACATTCAGGCACCAGTCTCTGGTCAACTGTAGCAGGAAAATCAGGAAGTCCAAGAAGGAAATGAGCTGTCAATCAGAAAAAGAGGAACAAGTGGGGGCCCAAGAAAGGGAAATTAAAAACACAATATATAAGAATCTGATGTTTAACAAAACTCCTCAAGATCTGCAAAATATCATAAAGCACCTGCCAGAAGGTATGACTCTGAATTCTGTTGCT
>CGI_10000371
ATGGCGCACAACCCGTCTTTAGATTCGGGTATTTTAAGAAGAAACCCACAAGATGACTTTGAGCTCATTCAACGAGTTGGGAGTGGCACCTATGGTGATGTTTACAAGGCCAGAAACTTTAGCACTGGTGAGCTAGCAGCAATCAAAGTCATCAAATTAGAGCCAGGTATG
>CGI_10000372
ATGCTTATGGACAGGAAGCAGGTTGGATACTTCAAAAATAAGAGGTTGGAAGAAATTAGCTTGGAAGAGACAAGGAAGAAGAAAAAGGTCAGTTTTACGAGGAGGAAATGGACAGTAGCAGAAGAAGAAGAAATAAAGAAGAGGTTTGCAGGTTTTCTTGCCCGGGACAAGTGTCCTGGGCAAAAAGACGTTGAGAAAGTGAGGACCCAAAGCAAGAAATATGGGGGTCTACTGCATGCAAGACCAAGAGACAACATTAAGAAGAAAAATAATACAACAAAAACTTGGTTGAAGGTAATTCAAGGAAATACCCTTACA
>CGI_10000373
ATGATCCCAGGAAAAATTGTTTGTCCTAGTCACTGGACCAAACAATTCGACGGATTCTTATCGTCAGGATCTCACTATACTGACCAAACTGGGGGAGAATACCTATGCTTGGATAGAGATCCAGAGTATGCAACAGAGGGCGCTAGTCAGCAAGACTACAATGGCCGTGTGTTTTACCCCGTGGAGGCAGTCTGTGGATCGCTTCCGTGTCCACCTTATGAAAACGGCAAATACGTCTCTTGTGTTGTTTGTACCAAG
>CGI_10000374
ATGGAAGCCACTCGGGAACTACAGCAGGAGAAACTACGCTCGACTCACCAGCGAGTAGACTCAGAGGGCAGTGAAGAGGATCCGGATCACTGGAACATTTACAAAACTCAGCTTGAGAGTATATGTCAGAGTCTGCAGTATCTAATACTACAGTATCAGGATCAGTTATCCTCAGGTGTTGAAGGTTCAGTTAATGTCCAGAGTCTGGAGATATCTCTCAAGGACCTACTGAGTGAACTCAAACAAACTCAGACAACACTTGCCTTAGAGTCGGACACCATGGACAGTCTGACGAGTCGACCCAACGCTCAGGCCGTGAACCAGCGAGTGTTACATCACAACTCAGAGCTGACTAACTTTGTGTCCAGACTGACAGAGGAGAAGATGGAGCTACGCAACACACTGGGGCGTCTAGAGGAGGAGATCTGGAGATACAGACAGAGGGGTGCCGAACAGCAGAATGGCCATGATACGAGTGAAAACCACACAGATCAGGAGAACCGCCATCTGGAAGCTCGCGCCTCATGGGCCAAAGAGAGGCTGTCGCTACAGCTGGCCCTTAATCAAATGGAACAGGAGCTTGACCAATGTCGGGCTGACCTCAGAGTGGAACGAGACCGAAGGTCAGGCATCGCTGGAGTAGGGACGGAGGGGGACAGGGATAGGATCCAGCGTCTGTACGGGAAGTACCTGCGGGCGGACAGTTACAGGAAGGCCCTGGTCTACCAGAAAAAGTACCTGCTCTTGTTACTGGGGGGATTCCAGGACTGTGAGCAGACCACCTTGGCTCTGATTGCCAGGATGGGGGTCTACCCCTCCCCTGAGGACCTGCAGCGAGGGACCAGGCCCCGCCGACCGGTCACCGCATTTAGGAGTGCTGCCAGGGTTGTGGTGGCTGTAACTAGGTCAGTATGTCAGACTGGTCACCATGTTCAAGAGTGTCGCCTCATTGGTAGTGTGGTAGTGGTTCAGCGTTACGCACCCAACTCTAACAGTTTCTCACCACCCCGCATCAACACTCAGTCACGCATGAACGGCTCCGGACCCTTCAACAGTCATGCATCATCGCCCCTCCATTCAAGTGTTCATCAGTCTCCATACAGTCCGTCCTATTTGTCTTCCAGCTTTACTCAGAGAGACCTCCTTAATGGAGCTTCTCCATATCACTCACTAGGGGGAGCCTCTAGTGGTTACCATGTCAACAGCAATGGAGTAACCAATGGGATCTCTCCTTATCAGTCAGTGGGAGGGATTTCTGATAGTTACCATGTCAACAGCAATTTCTCTGTCCATACCACACCCCCCACGCGGGATTATAGCAGCAAACCACACCCCACTTCTGAAAACTCAGAAAAATACTCTCTTCTTCCTCTCCCAACCCCACAAAAGTTGGTCACTCATCTCCAGCACGTCGAGTCAGGATCAGCGAGCCCTCGTCCCATGATGACTACATCTCTCGACTTGAGAATCTGCAGCAGAGACTCAGCGGGATGGATTCGGGTGAGTGAGAATGAAGGTTTAAGTCTCAAAAGTGACACCATTGTATTGCAAGGGGTCAAGTTTAAAGCCGAGAATGTTCTC
>CGI_10000375
ATGTCGCCCTTTGGGGCTGAATATGCAGTGGACGGCAACAGAGGTACAGACATTTACCAAGACAAGTGTACACACACATGGGAGGGCGACACCAATCCTTGGTGGAGGGTGGATCTACTGACTGTTTATTCCATCAAATCTGTCAGAATACTCAACAGAGGAATAGACCATAATGGAGATTTGTCAAACCGGCTAAGAGGTGTCACCGTCACTGTAGGGCTGACTGAATCAGACGTCAACACTCCCTGTGGTTTCTTTCCTGGCCCCGGTACTGCGTCACAGCTGGTCGTCATCGACTGTCCGACGTCACCACAGGGGAGATTCGTAAAGATCTCCAAGATAACTGAGTATCTCACTCTTTGTGAAGTTGACGTGTTCGGCGTATCCGTA
>CGI_10000376
ATGCTTGAATTTTATTACGATTGCCTTGATAAGTGTTGTAATCGAGAAGATTTTGAATTGATGTCTATGGATACTGATTCTTTTTATATGGCAATATCTGAGGAAGTGTTAACGAATATTATTATACCCGATATGAGAAATAATTTTAAACAAGAAAAGCGACATTGGTTCCCTAGAATTAATCCCCCCGAGGCCGCCGCCTTCGATCGTAGGGAACCTGGTTTATTTAAAGAAGAATTTGTAGGTACATCGATGGTGGCTCTTTGCAGTAAAACATATTGCGTAAAAACCGAAGCGGAGATTAAAAATAAAATTTCCGTTCCAGGCAATGCGGATTATATCGACCTTAAAAGAAGTTTGTTATACGTAAAAGCCAGTATAATACACGGCGACGGGACTCCTCTTCAAAAGGAAGAAAAAGTAGGCTACATAAACAATTGTTTGCACATCATCCTTTTGTTTAATGTCTGCGGAAGAGGATGCCAA
>CGI_10000377
ATGGACAACAAAAGTTCCAGCCGCCATGAACTATGCAGACAGTTTTCTCTGTTCATCACCAGGAAACAACGGTCAACTGTAGAAACTTCAGCTGTCCTCAAACGTCCGTCACCGAATGTTGCCATCGTTGAATCTCGTCCAATAAATGTGGAATCCTGCATCAATTGCCTGTTTATTTCTCTGGAACTGTATACTGGTGGACCTTCGGGAATACGGCAAACCTACCCTTCGTTTTTACCTTACGGCCCACAGCGCGCCTCAACCTTATACCTTATACCCTCGACGCCAACATTCCCTCACCCCGTCCGTACTGCACACGGCGGATATACAGCTCCAGACGAATTCCCTAGCACCGTAAAACTACGCGGTCACACTTACATGCATATGAACGTGTTTGAGTTAATA
>CGI_10000378
ATGGACACTTATCGATTTCGGCCAGCTTGGATGTCTTGGACCTTTCACCAAAATTCCAAACAACATAGACCCTGGCTCAGCAACTCTTGCTTCAGATGTCGCATGCCTGGACACTTCGCCAGAACCTGCACCTTTCACAGAGCAAAGAAATCAACATCGAACCAGGTACGTGGTAAATACAGGATCCAAGAGTATTCCGAACAAAAACAACATCTGAAGGAACTTCCATTCTACAACGTCAGAAATTCGGCCCTTCGTAATTTGATGGACTATTCGGCTGTTCTCAAACACGAACTTGCGCAAACGAAACAATCTCTTAAAGATTCACAGGACAACTTTTTAGAATTGATTACCCAGTTTAATGAAATGAAAAAGGAGTTAAATTCGACCAGACTCAGAATGCACGCGATTCAAGAGAATTCCCGAGAAGAAATACGACAGCTACAGACAAAACTGGACGCATCCAAAGAAATAAACAAAATGGCATCCGAAGAAATTCAAGCGCTAATCCAGAAAAATCATCACCAACTTCATATTTCTCAGGACCAAGAAGAAGACATCTCTGACTTGAACATTCGAAATTCCGATTTAAAATATTCTTTATCCGAGCAACAACATATCATAGATGACCTTCGTGATGATATTTATCGCCAAGATCAAACTATTCAACATCAGATGGAAGAAATCGAAGATTTACATCAAACAAATTTTGAATTAGAACAAGTCATATCTCAACACCGCAAAGAAATCTGTGACTTGCGAAACCAGTTATACCCCAACCATAGCAACGGTTACAACGGACACTATGGGAACGGACACTTCTACCGC
>CGI_10000379
ATGAAGATTTTGCGACCCGGGTCAAGTGAAGTGAAGTCGGGAGACTCGTACATGGATGCAGAGTCACCGAACCCCAATGCCAAACTTTACAAAAATGGTGTGGCTGTGTTTTGTGGCAATAAACTATGCAAGAAAGGCACCTATTTTAGAACCAAGGAAAAGGAAGTTACATGCCTAGGACATGAAGACTGCATTGCAACCATTCCTCCTGAGAACACCATAGAAGATGAAAAGAGATGGGCTGCGGAATGCATCGTTGAGCTGCAAAGTGATGACCGTCCACTTGTCATTTCCCATTTCACCAGTGATGGAGATAGTGCTGCTGCTTCTGGTGCATCTGAAAAGCAAGGGCATATGATTGAAAAACTCAAAGACCTGCGCCACTTCTTTGACTCTCAAAGAAAACAGACTGCTAAGTCTCCATTCAGGAGTGACATGTTTCCTGGAAGAACAAAAGCTATGAGAGAATCCATGCAGAGAAGTTTTGTTCTGGACCTAAAGCTTAGATGCAGGACGGAGTACGAAAACTCTAAAATCACTACTCCGGAGACTTACCTT
>CGI_10000380
ATGAAGGTCAAAATGACAGATGGAAGAACTCTTATTGGTGTGTTCCTGTGCACAGACAGGGAAAGAAATGTCATTCTCGGAGGTTGTGAAGAGTACCTTAAACCACTAGAGGGTAATGAAAAAGAGGAGCCGCGTATATTGGGATTAGCCATGATTCCAGGTCACCATATTGTCAGCATCTCGATTGATAAGTCACAACTTCAGGACTCAGAATTTCAG
>CGI_10000381
ATGAGTCTTTTAGGAAAGTTGTTTGGTTCGGGTAAAAATAAAGACAAGGCTCCTTCACCCCAGGAGGGGATTCAGAGGCTTAGAGAAGTCGAGGAAATGTTGATGAAAAAATCTGATTTTCTAGAAAAGAAAATAGAGCAGGAACTCACAACAGCCAAAAAAATGGGGACTAAAAACAAACGAGCTGCACTAGCTGCTCTCAAACGAAAGAAGAGGTTTGAAAAACAACTACAACAGATTGATGGAACATTGACAACCATTGAATTCCAGAGGGAAGCCTTGGAGAATGCCAGTACAAACACAGAAGTATTGAAAGTCATGGGTGTTGCAGCCAAAGCCCTTAAGGGAGCACACAATAATTTAGATGTTGACAAAGTGCATGACCTTATGGATGAAGTGGCAGAGCAGCAGGAAATAGCAAATGAAATTTCAGATGCCATTTCTAATCCTGTAGGATTTGGACAAGACCAGGATGAGGATGACTTACTAGCAGAACTAGAGGAGCTAGAACAAGAAGAAATTGACGAACAGTTGATTGGTGTCCCCACACCCTCTGCTGCAGACACACTTCCGTCTGTTCCAACCGACGAGATCTCGGTACCATCCACCTCAAAAAGTATGTCTCTTTGCTGCCTAAAAAAT
>CGI_10000383
ATGACCGATTCGAATGTCCCAGACACCTTACAGGTGTATGTTACGGGTCACAAAAACATTCAATCGCTGAACAATTACCGCACAATAAACGATACACAGAAATTCGCAATCAGCAGCATTCTTTCCAAATCCTCATGCAAAACTTCTTCATTGGTTCCATTTTCAAACACTGCACAAAATACTCATCGGCTTGATACACCAGCAGCAGCCACGTCCTCGTCTACAATGGTAGATGATCAACCACGCTTTGAAAATGCCGCCATTGAAACTCAAAATAACCAGGTCGCAAAGTGTTCCTCTTCAGCAAGTGCTTCCCATTCCATGGGATCAATATTCAGCGGTGGACAGATCTATGGGAATGTAACTGTCAACATCACAAACAACACAGTTCAGTCAAGAAAGAGAATTCGTGTGATTGACTCCGACTCCGAT
>CGI_10000384
GTAAAAGAGGGTGAAAATGTTTTTGGAGTGGCTCACATTTTTGCCAGCTTCAATGATACATTTGTACATGTCACCGATTTGTCTGGAAAAGAAACCATTGCACGTATCACTGGTGGTATGAAGGTCAAGGCAGACAGAGATGAAGCTTCTCCATACGCTGCTATGTTGGCTGCTCAGGATGTCGCAGAGAAGTGCAAGACCTTGGGAATCACTGCTCTCCACATCAAACTGAGGGCTACTGGAGGAAACAGGACCAAGACCCCAGGACCTGGAGCACAGTCTGCTCTGAGAGCCTTGGCCCGTTCAGGAATGAAGATTGGAAGAATTGAGGATGTGACCCCAATTCCATCAGACAGTACTCGCAGAAAGGGAGGTCGTCGTGGTCGTCGTTTG
>CGI_10000388
ATGATATGTGAGGTTCTTTTCAATCTGACCCAGACCTTTCAAACAGACAAAGAACCCTTTCATCTTGGATACAGATGTGTAAGAACACCATACGATGATCTTCCAGAGGGACATATCATATTAGAGAAGGATATATCAACTGATCGTGGGGTTAAATGCTCAAAATGTGAACAAAACCCTGAGATAGATGTAGACTCTTTAATGGGTGATTGGAAGGTGTGCATAAAGTCAATATTAGGATATATTAAACATATTTTATACATTTTGTGTATTGAAGATTCAAAAGAAATTTCATTGTATGTGCTTCATTCGAAAAAATCAAGTTTTTATTATTCTTTGATAAATATTTCA
>CGI_10000389
ATGAAGTCTGCTGTGTTGATTGTTTGTGTTCTGATATCTGTTTCCATCATCTCTGAAGCTTGTAAATGTTTCGTCCGTCATCCGCAAAACGATTTTTGCCAAGCAGATTATGTGATCAAGGCAGAAATACTCGGTGAGAAAAACGTCACTTCGTTTGAAAAAAGATACAAAGTAAAAGTGCTGGAAAATTACAAGAGTGGGTACACAAGTCCATTCAAATATTCCCAAGTATGGATATACACTACAACTTCATCGGCCGCATGTGGAGTACAGCTAGACATAGGAAAAACATATGTTATCACAGGTCCTAAAAGAGATACTAAACTTACGGCTAACACCTGTTCCTGGAATGTCGAAGTATCTGCCTTGACAAGTTTCCAAAGAAACGCCCTTAGAAAAGGCTATTACAGAAAGAATTGCGAATGCAAGGTATGTAATTGTATCGTTCAGCAATTAGCTCGTGCAACATATTTCAATGTTCTATCTTAC
>CGI_10000390
ATGTTTGGTGGAAAACCGAACCCAACTCCAGGGTTCACCTTTGGGGCCACGCCCAGTGCAGGCTCTACACCAGCAACAGGCGGGGGATTTTCTTTTGGAACACCCTCTACGCAGGCGACAGGAAATGTGTCATTCGGTGCCGCCGTAGGACAAACTCCAGCTGCTGGACCGACTTCTTCATTCAGCTTTGGTGCCATGCCTACTGCCTCCACAGACGTAAAACGTTCAAGTTTTGTCTTCGGAAATAGCCGAAGAGAG
>CGI_10000391
ATGCCATACAATGCATTTGTGAACATAGGCTACGTGATCTTGGGAGCTTTCTACTGTGCAAAGACATCAGTGGCCCTTGGTATCAAACAAATACAACGATCGGACAGTTTTTTATTCTACACGTTCAACATTATGTCTACTTTCTATGGCGCCATTCAAGCGGTAAGGATCTTGACCCAGTTTCACCGAGCAGCTGTAATGGACCAATGGTACACCCTACCTTTCTTTATGTGGGTTTACATATGGTCCCGTCACCTTGACTCCGGAATTGGATCAAAGAGCGTGACCTTTTGGACAACCATATCATTACTTTCATATTTACTGACTCTTGTGCATAAATATGGATTTGAACTTGCACTGGCGTTGCATATAGTTTTTGCACTTTATGGTGCTGTGACTATTTATAGAAAATTTCCTATTAAGGAGGCTCAGCAGCCGTTTGTTTGGGCACTGATTTGTTGTATTGGGTTTGTTGTCCTGAAATTGTTGGACTTGGAACTGCCAAAAATCAACCAAATGTTTGAGAAGATATCTGGACATTTTCTGTCCAAAATAGCTGACATTTTTCAAATATATTTTGTGAACAAATACTTTGAAGTATTGACTTTACATAAAAATGATAGAGAAAAGAAAAAATCTAAA
>CGI_10000392
ATGGGGCTCTACAATCTCCAAGGTAAACTGCTGAATTCTATCAAGACCACGTCAAAGAACGACCCATGTGACATAGCACTGACGGCTTTTGGAGATTTAGTTTACACTGATGGCAGTAATTGTACAGTTAACATAATAACAGATACAAGGATACAGGGTATTACCATATGTCAGGGGTGGAGGCCAAGCAATATCTGTCGCACCTCTTCTGGTGACCTCCTAGTCATCATGAATAGAATAGATAATGAACAAACAAAATTAGTACGACTCTCGGGCTCCAAAGAAATACAAAGTATTCAGTACAATGACAAAGGTCAATCTCTCTATTCCTCTGGTTGTTATAACACTAGATACATCACTGAAAATAGAAACTTCGATATATGTGTTGCTGACTGGAAAGCTGGTGCAGTCGTTGTGGTCGATCGAGTCGGAAAACACAGATTTACCTACACCGGTCATACAAGTAGTGTTAGCGAGGAACCAATGGATCCACGCGGCATTGCTACAGACAGCCTTTGTCAGATTCTAGCAGCAGATTGTGGAAGCCATCTTATCCACATCCTTGATCAGGATGGACAGTTCCTTCGCTATATTGACAGCTGCGATCTAGACTACCCGTGGGGTTTATGTGTGGACTCAAAAGACAATCTTTTTGTGGCTGAATGGGGCACGGTGGTAACGGCGGCTCGTAGTTTCCGCGCCTTATCTTCTGTATACTTAGATTGCGTAATTGCAAACTCTTACATAGCGATACCAAGTGCTGGGTCGTTCTTGATGATTGTTTCAAAGAATAGAGATGCAGGTGTCTCCAATGGTACAGGTGTTTGGTATGGTTACCGTGGTTACAGCAGCCATGTTGTACTCTGTCCACCTTGGATTCTTCGACTCCGTCCACAC
>CGI_10000393
ATGGAACATTCCGCCATCATTTCAGCGTTCCTCACAATACACAACACGAACGAAGACAGTGTCAGGGATGACGGTTTATACCAGCTGAATTGTGACTACGAAGTCGGAGACGAGTACGGAGCGCCAGACCCGCCATTTTTCATCCATATCGGGGACACGTGGCGTCGATGTACGTGTATGGTGTATGGTGACCGGGAGCGGTCTACGCTGGAGACGTTTGTATATGTGTGTTGTGTTGTGGTGTCC
>CGI_10000394
ATGTTAAAGTCAAGCTACAAGCGAGATACAGAGAATGCTGAAATTATACGGAAACTTCGAAAAGCAGCGTTACAACCTATATCTTTGAGCACGGCGTCCTCTAACGAGGAGAACTTCATTTTTGGACAGTTCCGTGGACCGTCGGATACAGAGGCGACATTTGATGGCGGAGAGTTATTCTCATTTCAAAACAATCTTACGCGAGAAGGCAACACAGAATGGGAGGCAACCATGAATAGCAGGTTCTCCGACTATAACAGCTGGCTTATCCTGAAATCAAATTCCACACGGGAAAGTTTGACTTTGTTGTTAATATACAAATCCGCTAATCGCTTGCAAACAACGTTCGTCGAAAATAGCTGCGAAATAGGAATAGAGAAGACTGAGATAGGTAACCAGACAGAATACAAAGCTACAACGAGGAACTGCGGGAACAATAACGTAGTTAGGGAAACATTTAAAGTCGTTTTGGCTTTTAGCAAAACAGAGAAGACAGAGAACATTATTACCCGCTATCCAGGCGAGGCAGTCTACGAAAATCATCTGAAATATGTTGATACATACAAAGTTGAAAATGAAGACACATATTACGCCATATTTAAATGGCCGGCGATGGAAAAGGATGGCGTCACCCTTGATGGTCTTTCCTTTGAATTGTGGGTAAATGAAAAGAATGCACGTATTTCTAGCAATCGCCTCTGGCGATTCAATATTGTC
>CGI_10000395
ATGTCAGTAAGTATTGAAAAACCTCGTGATGACGTCATTATGAACTGTAAGGCGTATGGCACCGGGGCATGCAAAGCCCCGTATGTGTCATTGGCGACCAAGAACTGCGCAAAAACATGTGGATTCTGTGATTTGATCAAACAAAAAGCCCAATGTGTATACAGTGACTGGATGACAGTGTCGGAAAGTTCCGTGAAGTGTGGGCGCGTTATAAAACGGAAG
>CGI_10000396
ATGGAAGAAAATAACACGGAGGATACCACGCCAGACAATTTTGATTTGGAAGATAGTAGCGAAACTGAAAAATCCAGATATGAATGGAGATTTTCTGACACGAAAGAACTGCTAACAGTTTTAAAAGCTCGAAAGGAAAAGAAGGAAAATTTTACAAAGAACATGTGGAACGGAGTTGCAAAGGAATTAAAAGAAGAACTGAAAACCAAAAAAATTCCTAGTCCTGAACAATGTAGAGAGAAGTTTTATTCTCTGAGAAGATCATATAGAAATTATATTGCAGAGAAGAAAAAGACCGGAAACAAGAGAATAAAACCATTTCTCCACGAGTCAGAGATGTATGAACTCTTACATGACGATCCTGGCTTTAATCCACCTGTGCTAATGAGTTCTCTAGGGGCAGTGGAAACAAATAACAGTGAAGAGAACTTATGCACAGAGAAAGATCCCCAAAAGAAGAGGAAATGTAGTAACGAGCTCACAGAATATCTTAAGGAAAGGGATGAGAAGTTCCTGAATGCATTTAAGGAAATGCATGAGAAACAAAATAAAATCATGGAAAAACTAATTGAGAAACTG
>CGI_10000397
ATGAGGAGGAACAATTGCCCTCTTGGCCGGATATTATCGCACCTACCCCAGAGAAAGAATGTTTTGAAGAGACAGAAGAGCCTTTGCATCGACCAACACGAGTTTAAAGAAGAATTGTATCTTTGTCCTCAGATTAAGACGTGGATACAGAGGATGTTTCCTACAGACCGTCTGTCGAGAGCGAAGAAGAAGCCAACACCACTGCTCCAGAAGAAGAGGAATCCTCAAAGGGATCAAGGCTCCCCCTATTACGGTAGGAAAGTGAAAAAAGGTAATGGAGCCCCGTACGAGTATGCATCTGGTCTGAAGCAAAAGCTTCAAGAAACTGGGTTTTATGATGTTCCTGCGGGG
>CGI_10000398
ATGGGACCTGATGGAGATAGTGTTGAGGAGCGAAATGTATTTATCGATCAATCGCTAAAGGATTTTCGAGCAAACGCCATGAATATAAGCCAACACATTTATTTCAATCCAAGGAGTTTGGAAGATAAACTGTACGACAAATCGGAGGTGCTTTTAATGATGCGACAGCTCGGTCATCTAGAAATACCGCTAGGTGCCCGTATGAGGGCACCAGCCCCTGAACTAGGACGTAAAAATCCGACCCACTATGTGGTTTCC
>CGI_10000399
ATGGCATCAACAACAATCAAATCCTCTAACAAGTGGGTTAAATATTGCGTTGAGCATTCCACCCAGGTAAGTTCCTATGTAGAATCGTTGAAAAAAGGAGGAGCTCTTGACGAAAACCATACCAATGAGAAGTTAGACATCCCTGCTTCCAAACTCAAAGAGTTGGAGAAATTTTTGTCTGAAAACTACACACGACTACACGAGTCCTCTGAAGCACTGCGACGGGTTTGTATATTTATTTCTTGTAAGGTGCGGACAAAACCTAGAACGAAGAATAATGATAAGAAGAAGGGCCAAATTAAAACGAGAACTGCAGATACAGGACCTGAAGATCAGTGCAATCAAACAACCTCTGCACCTGAAAAGAAGATTATCAGAGAAGAGAAGGTGGCAAAGGGCAAACACTGGGTACCCTGTAACTATTGCTTCGCG
>CGI_10000400
ATGGCGTACCAACAAAGACCGGGTACTCAGGAGTATTATTATCCTCCCTCCTCTAATTCTTGGGCTACACCACTAGATACGAGAAATGTACAGACAAGGGAAATCGATGAGAAATATCCATCCTGTTCAGAATGTGGTACCTTGTTTGCCAGCACGTATGATTTACAACGACATACCAAAAATGGTTGTCCAATGGAAGAAGAAGAAGATGATGCAAAGTCTGAGGTTAGTGAGGAGGATGATGACAGTGGATTTACACTCCTAGTCAATCAAGTACTGGAAGAAAATCAATCTCAGTTCGACAGAAAATTGGATCAACTTATGGATGAAAATTCCAAACTCACTCGGCATGAAGCTCGAGAGGAAGTGAGAGATATGATGCTACCGAAAGACAGAGCTCTGCTTTTCAGAAAATACAAACGTATTCTCATGATTACATCTAACCTAATCAAGAGCAAACTGCATCGTGCTATCCGAGAAGAAATAATAGCTGTAATGGAAAATACCGATATAGATGTGGAAACTGCTATTTCTCGCGTTCTTAATAAGCATAAACAAGACTTTGATGAATTACTTGAAATTGAAGATATTACTGATGATGAAGAATCTGATGAAGAATCTGGTGAAGATAAAGAGTCAGATGAAGAGTCAGGTGACGAGGAGCAATTAGAAGAC
>CGI_10000401
ATGGTGATCCAGTGGGTCCATGATAACATTGCTTCCTTTGGAGGAGATCCACATCGGGTTACATTATTTGGAGAATCTGCAGGTGGGGCAAGCTCTTTTTATCAAGCCATGTATCCGCCGAATAAAGGATTAATACACAGAATTATCTCTGAAAGTGGCACAGCTATATGTCCCTGGGCATACGGAGAAAAAGCTACTGTCGGAAGATTTGCAAAATTACTCGGATTAAAACTAAACTGTTCCATAGCGACCAACTCGGAGCTTTTGTCATGCCTGAGAACAAAACCTTATGAAGACCTGATTTCCAACGCTCAAGTTGGTACACAGGAAGATGAAATATACCGCCCGGAATGGACTCCCGTTGTAGACAAAGAATTCATCAAGATGCTTCCCCCGGACAATTATTTGTACCCTGAAACTATGTATGCTGATGTGAGAGATGCTCTCGTCGACCTTGATCTATTGATCGGCGTGAATGATGGCGATGGTGGATTCATAACTATGGTTTCTCTTCTTCCGTTTGTGCATAGTAAAGTTACTCCCTCGTACCCTGCTATTGACGTTGTCAACAATTACGTCACTAACTCAATGCTTACGGATAGGTTTGGTATAACTCTCGATTCTCTTGCTGATATCATGTCATTTGTTTACACAAACTGGTCAGGAAGTGAGACAAATGACACATATCGTCAAAAACTTCTAGACATGACAACAGATTACCAGTTCTTCATTCCGGCCTACGTTTCTGCACAGACTCTAGTTAAATTGCAGGCACCGGAGCGACATACATACAAATATCTTTTCACACATCGATCTCCCTTTGGGCGACCCATTCCATGGGTTCCTGGGGCTGCTCATGGTGATGAATTAGCTTACGTATTTGGGTTTCCTTCCAGCATGCAAACAGGACCTAGTTTCCAGAACACACTTCCATCGGAGGAAGTCTTCCTTGCAGAGACAATCATGACGTACTGGACTAATTTTGCAAAGACGGGG
>CGI_10000402
ATGTCTGACGCAGAGGTAGAAACCCCCGTAGAACAGCCCGAGGCTGCAGAGAAGGATGAAAAGGCCACCAAACCCGCAAAAAGTCCCAAGAAGAAGACTGCAAAGGCAAAGAACAAGACGCCATTGAATCACCCTCATTATCGAGACATGATCAAGGATGCTCTGACCAATTTAAAGGAGAGAGGAGGCAGTTCTCGACAGGCCATTTTGAAGTATATTGTAAAGAATTTCAAGGTGGAGGATGAAAAATCGGCCAATAATCATCTGAAAATGGCCTTGCGTGCCGGTGTTAAAAACGGATCTCTTAAACAGTCTAAAGGCACGGGTGCGTCTGGATCCTTCAGGTTAGGCGAGAGTAAACCTCCAAGTAAGCCAAAGGCAAAGAAAGAAAAGGCAGCGAAACCAAAAGCAGAGAAGAAAGCGAAAAAGAAGCCCAAAGTGAAGGCCAAGGCCGAGAAGAAACCGAAAGAAAAGGCCGAGAAGAAAGCCAAATCACCGAAAAAGGCTGCTGCCAAGAAAGCCAGCAAGCCCAAGAAAAAGTCGCCCAAGAAGGCAGCTGCCAAAAAG
>CGI_10000403
ATGCTGACGTCCAATAGTACTGATGTCCAGTCTGTTCTACATGTAATAGACCGCTGTTTGGTTTCAGTGGACGGTTGGGACACCGCCATACAGTCACGTGTTCCAGTCCGCGCCACAGTGGTGGGTAAAATCTACGAACCAAACTTCAATAACGGCCGCACCGCCCGGGCCATCAACCACACGTACGAGTTTGCCGAGTTCAGGGGTCAGTTTCCAGACTATGTAGACCCGACCCATTTATTTGAGACGCCGTCTGGGTATGTGTGTCCAGGCAGAAAGAACACGAAGCCACTACCGACCCCGTCAAACTACTTCAGATTTACGTCTGAAATTCTGGACCCAAACCAAAAAACCATTGGATTCATCAAAGTAAGTCTGACCAGACTGCCTTGT
>CGI_10000404
ATGAGGATTTTAAATGTGTGCGTGATTGGACATTCTCACATCAGAAGATTAAGAGATTATGGTATGCAGACAGAAACAGACAATCTAAATTTGGACTCTGAAGTGTTTAAAGTATCATTTAGAGGAAAAGGCGGTTTGAGATTAAACAAGCGTGTCTTCAGATCGGAGATTCTGCATTTTGACTCAATTCCCGATGTGGTGTTTTTACAGATTGGTGAAAATGATATCTGTGAAAATACAAACAGTGAGAAATTAGCTAGGGATATTATATCTGTGGGACAGTATTTAAGAGATGGGGTTGGAGTAAAGGTAGTGATAATAGGCCAGTTAATTCGCCGAATGCAGTTTGCAACATGCCAAAATTTTAACGTCTTTGTGGTTCAGACTAATGAACATTTGAAACGTTTTGCTGAGCCACTTGGTGGAATTTATTTCTGGGGACATCGGGGTTTTTGGAAGGATTTTCATTATTTAGGCCCGGATGGTGTCCATCTGCTGTGTACCCCTGCCGAGGACCAGCCCATGAGGAAGTTTCGCCGCAGCATTAGGAATGCGGTGATCCTGCACTCAAAAGTTTTGAGGCCAGTA
>CGI_10000405
ATGGGGAACATTAATACAGTTGGGCCAAATGAGGCGCTTGTTATTTCAGGAGGATGTGGTGGCTCCACAGGAAGAAAGACCATTGTTGGGGGCTGGGGTTGGTCTTGGTGCCTGGTGTCAGATGTCCAGAGAATCTCCTTGGAGGTTATGACCTTGAACCCAGTATGTGAGAGCGTGGAGACCTCTGAAGGTGTCCCGGTCACCGTGACAGGTGTGGCTCAGGTGAAAATCATGAAGGAGCCCGAGCTGCTGAAAACCGCCTGTGAACAGTTCTTGGGGAAGAGTGTGGCCCACGTAGAGTCGGTGATTCTACAAACCCTGGAAGGCCATCTCAGGTCCATTCTTGGTACTTTGACCGTGGAAGCAATTTACCAAGACAGAGACCAGTTTGCCCAGCTGGTGAGAGAGGTTGCTTCCCCTGATGTTGGTAAGATGGGGATTGAAGTTCTCAGTTTCACCATCAAGGACATCAACGACAGAGTGGAGTACCTGTCCTCTCTGGGACGAGCCCAGACGGCCAATGTCAAGAGAGATGCAGACATTGGTGTAGCAGAGGCAAACAAGGATGCAGGAATCAGGGTTAGTTTATTAAAAAGCCCAAATCAATTTTGGTTGTATGCTCTTTCAAAT
>CGI_10000406
ATGGATGATAGACATTTGATTGAAGATGTGTTTAACCGGTTTCGTTTTGTCTTCCGTCACTTCCGGTTCACACAGGAAGAGTTCAAACAAATCGAGCTGTTTATCAATGACCCCAACAACCTGCTGGAAAAATTGGACATTAACCCAGGCAGTACTGAAACACAGAGGAAGTTGCAGCAGCGATTGGCCAGCAATAACTGTTGGGAGGGAATAAGTCTGCTAGTTTTGGGAGTTCACGCCGGTCCTCCCTGTACCCTGGACGCTGCCTGCAGCCCGATAGATAACCTCTCAGTCGGAAATCTTCTGAAAAATATCTCAATAACAGAGCTGAAGAGGTTTGGTGTGGATTTGGCAGTTTGTCTCTTGAAGAGTGGGGCATCGTATGAAGACATTGAACAGAAGATGAAGGAACCTGTCATTCATGTGGGTCTGAAAGTTGCACTTGACACAGGTGTGTCTAAATTCACCAGTTTGTGGGGCAAATGTATTAAGCTTCACTTC
>CGI_10000407
ATGGCGGGGTTGGAGCTGGAAGAAAGACTGGCTTATATTGTGCTTTTAAGCATTCCACATCAACTTCTTCTTACATATGATTATCTGAGTAAACCAGTCGAAAGTATTTTCTACACAATCGGTTGCAGAAAGCATGGTGTGTATGGCAGTAACTGTGATATACCGTGTCCAATCAACTGTAAGGACAATACATGCCACATAGAAAACGGATCCTGTTTACAGTGTGAGCCTGGCTGGTTTGGAGGATACTGTAATAGAAGTATGAGTTTCAATACTAACACTTCA
>CGI_10000408
ATGGTGGGCAAGATCTTCTTTGTTTTGGCGAGCCTGTCTGTGGCTCTGGCGGAGATAACCCAGCTTCAAATGACTGATTGTGGGTCCAGTAGCGATGTGCGGATCAGTCGAGTGGCTATCACCCCCATGCCAATCCAGATTCCGGGAGACCTTCACATCTCCGTGGACGGGAGTTTGATGAGAGCCATTGGAAGCTCCAAGATGATGCTGTCAATCAAAAGAAAAACCTTCCTAGGACTAGAGGTCCCCATTCCTTGTATAGCGCACGTGGGGTCCTGCACGTACGACAATCTCTGTACAACAGTGAACCAGATGATAACGGAGAACTGGGCCGGAATTATGGCAGGAATGGGGAAACAGATCAACACGATGCTGTCTGGGGTCGGGGTGCCCCCCAGCCAGTGTCCCCAGCCCGCCAGGGACCTTCACATCAACGACTTCACCCTCCAACTACCGTCTATGCCATCCATTCTCAGCTTTTTTGCAGCGGGTGACTACCATATAAATATAAAGGTAAACGAGAATTCTGATGGCAGACAACTAGTCTGTATGGATCTCCAGCTATCAGTGACAGAGCACAAGGAGCCCTCTGGATCAGGCTGGCTGTTTGGCAGACGCAAGAGAAGATCTCCGTAT
>CGI_10000409
ATGGAGCGAGTCATCTTTGGACCGGTGGGAATGATAGATGGCGAGAAGGGAGTTGGTACTGGGATGAAGGCGATGTCATCTATTATACAAACTGGGATAAAGGTAAGAGAATCTGGGGATAAACCAACCTGCTCGTGGAAGGAGAACTGGTGTTGGCCCGGAACGTGCGTCGGACACTTGGCAAAAAATTGTGTTTGTAGCGTTGATTTCTACAAGTCCTCTTCCAATCCTGCTCGTTGTGAGCTTTTGAAAAAGCCTCATATTGAGACATGTCGCATTGGGGCTGAAAGTGATAGAGGCGAGGTAGGTAATTCTACATCACACGGTGAGTGTCAAAATGAGGAGTCGACCTACATCAACTTCCAGCCGAAGTCAATGTCTTTCAAACTCATTACGGCGTTTGAGACCCCCAAAGGTTTGCCAGAGAAACCGACACACATCCAGGAATATCATTTTGGTGTAGTTCACGCAGAAGTTTTGCTCTACAAAGAAAATATTTATGGTAAGTGTGAAAATTCTATATCGATTTTAGATTTTGTATTGCTTCTCTGT
>CGI_10000410
ATGGCAGAGGTCATGGCTATAATGAATTCAAGACCATTAGTACCTGTATCCAGTGATGTTGAAGCACCATTCATCCTATCACCGCAGATGCTGCTGACACAAAAGACCCAGGAAGTACCTACTGAATTTAAAGATCTTGATGTGAAAGACATGTACCGCAGTCAATGGAAAATGGTCCAGGTCATGGCGAACACCTTCTGGAAGCGCTGGAAAAGTGAGTTCCTTTCCACCCTGCAGCCTCGTCAGAAGTGGCTAGTTTCGACAGACAACCTTAAAGAAGGAGATGTTGTTTTACTCCACGACAAAGAAAGTGCACGTATTGATTGGCCAGTTGGTGTCGTGAACCGCATATTCCCGAGTAACTCTGATGGTCTGGTACGTAAAATCGAAGTGCGTATTCTTAAGGATGGAAAGCCATGCCTTTACATCAGACCGGCGACGGAAGTGATTTCATTGCTGACAGTG
>CGI_10000411
ATGTCTAAAGAGGAGGAAAAGGATGAAATGGCAAAGGATGGAAATAAAAAAGCCAGGAAAGGCAAGCATGGCAAGACGGAGAAAACAGAAACAACTGCAGACGCTCTTCAAACCGAATCTAATAGAACAGCAGGTTCTAAGACATTGAGGGATAAATCTATGTTGAACACATTGCTTGATCTCCAAAAAGAAGCGACCTCAAATCCGCTAACCAGAGAAATGGGTACGGGTGACGACGGTCAGTTGATAGTTCACGATGAAGACGGTTGCGTTACAGCAACAAGTATAGTAGAACTGAACTTTAGGTCAATAGGCGTGGCCCTAAAATCAAACGTCTTGGACAAGAAATCAAAGGAAGTGGGCGTGGCTCTGGACAAATCAGAAGACTACGAAGGTTTAGATTCAGGAGAACCAGCTGAGTCGGCCAATGATGTCAGCAAGTCAGGCGTGAAGAAACAGGGGGTGGGAGTTGAAGATGAACTAAGA
>CGI_10000412
ATGGAGTCGGGCCAATATCAGTACTTTGGGTGCTTCACCCCTTTTGGTTTTAGTTGCCGTCCGGATAAATATGGCTTCCGCGGGCCTTTGCACATATGGAACGAAAATGAGGGAAAATACACACTAGTTCCGAACGATATGACATCATGTGAGTCGTCCAAACGACGGAAGATCACTTACAACCCAAAGAATATTCATCACAGCTATGAGCCGACATTATGCTGTTGCCATGACGACACGGGGTCATGTGACAAA
>CGI_10000413
ATGGACGAGATAGGGATGACTGAAAAACAGGTGTGTGATGGAGACACTCAATGTGATTCTAGAACTAATGAAGACAATGAAACAACGGCAGATGGCATTACTGTGGAAATAAACTCATGCTCTAAACAGTGCATTGGGTCTGATCATGATGACAAGAAAATGGAAAATACAGACAACGAAACAACAAAACTTTTAACAGAGACCAAGCATCGCAGTAAAAACTCTGACCACGAAGACCCAAAGATAGACAATTTAGATACAGAATCAACAGAGGCTTTGAAGTCCGTGTGTCGCGGTGAAAAAATATCCAAAGGCAAGACTTCCAAACGAATTCGATGTTATCCCAATGAGGCGGAAGTTGCTAAAGTAATTGAGGTGTTCCAAGAGAGACTCGTTTTGACATTTAATCGCAAAAAGACAAAATATCAACGGGTTTTATCAGAGCTCGGTGTGAACGCCAAACCACACTGCGGAGAAACCGACCACGAGGATGAGGAAGACATGGAAATGATCATCGGTGAGACGTATTCTAAAGCGCGGTGCATTCGGAACTCCTTCCGGTTCGGTGGAAGCATAAATTTCCGAAGGTTTCTCAGAGGATTACATAATGTTATTCGTAGAAGGAAGGCAATCCGAATAACCAGGCCGTTGGATAGTATTCAGAAGGAAGATTTTGACTGTGAATTAAAAGCAGTAGCATCGGAACTCTCCATCGCGTATGAATATCAATTAGCAATGCTAGCGGATGCCGCGGAGGTGAATGCGGTGGCAGATCACGCAGTGCGGTGTATGATGAGGTACCTTAAGGACACTGACGCGGTGTTCAATCCAACCAACCTGCTACAGGCAGTGATAGAGGAAAACCCCCGATGCACTCTGAAATATTACAACAAAGAACTCCGCACGAGGATAGTGAAAACGGACAACCTAAGGTTGCAGGTGGATCAAAGATGGCGGCTGCATGACGTC
>CGI_10000414
ATGCAGTGCTTCAACTGCTGGGAGACTGGACATCGTAAACATCAGTGTAAGAATGACAGGAAATGTAGAGTCTGCAGAGAAACGGGACATGCTCCAGGATCATCCGAGTGTAAACACTATGTCGATCCCACCAACTCTGGCGATGTGATAGCTTTTCAAGGAAAGTCTCATCCGCTATCCAACTTCTATCCATGTCATCTCAACGTGTTTGGCGAGAAGCACAAATCTGCAGAGCATGCGTATCAAATGACCAAAGCAATTCGAGCCGGTGACCTTGAAGCGGCTAAGAAGGTGAGAGAGGCAGGCACAGCCTTGGACGCCAAGAGGATAGGACACACTGTAAAGGATCCGCAGGGATGGCACAAGGAGAAGGAGACGGTTATGGAGGAAATCGTAAGTGCGAAGGTTGAACAAATCCCGGAAGTGAAAGCCAAATTGGAGAACTCTAACAGCAGTACCATCTTCGCTGAAGGGACATTCGACATGCAGTGGGGCACTGGATTGGATGTCGACGCTACTTTGCACACTGACCATAAAAAGTGGCCCGGCGAAAACAAACTTGGAAAGATCTACCAACGAATTGCTTCCAAACTCACCAGAAAACTCCGAAGTTCTTCCCTCCCACGTAGAGGAGCAACAAATGAGGGTCAGTCCAATATTGAGGACTTCCTGAAAGATCTTAAAAAAGGCCGCAAGAAAAACGACAAAAGCGATGCCGGA
>CGI_10000415
ATGGCGAACTGTTTCATCAAGTGCTGTCGTACTGTTAAACATCTACCTGTTCGGATCATCTGCTTGCTGGTCTACATCCTTCATACAAGTTGTGTGGACTATTATCTCGTGGAACATAAAGACATCAGCTGGTTTGGTTTTCTGGTCGCAGACGTCATCATTTTCTGCCTTTTCATTGCGTCATTTTTGGTGTCCTATCGTAATTTAAGTGGCCCCAGATCCGATTTTAAGTTGAAGAAAGCTGGAAGCTGGCTCGGCGTGTGTTCATGGTTTCTATTCTCGGCCATTGTCGCGACTAAGGCGGGCATAATTTTCATTGACTTTGCAGACGATCTAAATGAAAATGACTTTTTTGGCCCAAACACTCTCAAAACTTCGCTAGCCCTTGCCGGAGTAGTATTTCTTCTCCATCTGTCATCGCTCCACGACGCTAAACCGGGTTCCGAGAGAAGAGCGTACATCGAGGAATTAACAGGGACCGTCATTTTCGACATCATGGACTGTGTGGATAGTATGGAACCACTGTTTATCAAAGAAGACCGCGACACCTTCCCACCAGGTCTTGTAGAAGCAATAGTAGCTATAGCCTGTCTCAATTTCGTAATTCCAACCATTCCTTTACTTACTCTTACATACACAAAATTTGGCCACGCCAAACTTCCACGTCGTCTGGTAATGCTACACAAAATTCTGCTCGCTTACATCATCAACCTTCCTCTCCTTATCATGAGGATGATACTGTGGCATGGTCTAAATCATGGCGTCTCCATATTTTCCTTGAAAAACGTCATTGTAATTGCCATGGTATCCCATGATTTCTACGAACACCACGAATCAAACATGGACGAAACTCGAGAAGACAACGACAAGAAAGACAAGCTAGAGGGTGGGGGGTTATCGAATAAAGCATACAACTTGGAAAACAGTTCAACTACGAATGACCCTTTCATCAGTAGCATTAGTTTCTCCCGAAACTTC
>CGI_10000416
ATGCTGCAGGCCGACCCTGGGAAGGTCAGCAGCCGGGACAACAAAAGGGGACCACCCCAGGTCAGTGGGAAAAATCAAACCTTCACCTGTGTAAATGTTGGGAACTCTGGAAACGGCAACCATACCGCCGAGATACAGGTGGTGGACAAGATCTACAATAAGTTTGCCGCCAAGAAGATGGGTATCGAGTATACGGGACAGGTGTGTGTAATGATCCATTGTGGAAGTCGGAGGCTGGGCCACCAGGTAGCAACAGATGCTTTGGTTGCCATGGAGAAAGCAATGAAGCGTGACAACATTAACGTTAATGACAGACAACTGGCCTGTGCCAAGATTTACTCCCCAGAGGGTCAAACCTCAAAAGAATGTGAGGAAGTGATCCATGGTTACATGGCAGGCATTAGCCGAAAGGCCATAAAGCTACGTCCCATTGCGGTAATCAATGGC
>CGI_10000417
ATGGCAAATCCAATCCGAATGACCGGAACTTACGAGGACTGGAGACCAGATATAGGCCAGTTTCCCCCTGACGCTCTGGGTAACGGGGTAACAACATGGAGGGGCGAACGCTGGGTGGACATCAGGGATACCAGAATCAGAGACGTCATGAGAAAACGCATCCAGATGGCGCAGCAGCAAGGTTGCCATGGCGTGGACCCCGGCAATGTAGATGGGTATACCCAAAGCGACCTGGGCTTCAACCTCACCTACGACAACCAGATAGATTATAACCGATTCCTAGCCAGAGAGGCTCACAACCATGGACTTGCCATTGGACTCAAGAATGATTTGTTACAAATCAAAGACCTACTTCACGACTTTGATTTTGCCATCAATGAATCTTGTGAACAATTTCGTTACAATGTTCAAAAAAACTGTCTTCTGTACCAGCCATTCTTTGATGCCAGAAAGTCCGGTAGATTTCACCCAAGAATTGCGCACGCATTTCCCGTGTCCACTGCACAAACCCGCACCGCATTTCTCGGCAAAATCGATGACTTTTTTTACGAGAGGTCCAAGAGAAAATTGAAGGTAATCTTTGACATTTTGGCAGTCCGCCCGAGATTTGAAGTTCTTACTGCTATCCCAGAGTATTACCCCGTCCATCCCAGCGTCAAAGGACTGCCCAATGGAGTTAAT
>CGI_10000418
ATGAGGAGGCAGGAAGATTATCGGGAGGACACAATTCGTCGGCTGCACGAGGAGAAAAGATTAGAAGCCAATATGAGTAATGAAGAAAGGATATCAGAGAAACGATTTATAAGGCGTACAATGATGGAACAAAAAGAAAGAGAAATGGAAGAAGCAATATTAAAGGCACAGAGGGACCGTTTGATCCGAGAGGAACAGATGTTACAGGAGGAGAGACTGGCTGCAGAGCTAGAGAAGAGGAAACTAGATTCCATCAGGGACGAGAAGATGAGACAGCAAATCAGGGAAACCAGTTTAGAGTTGAGAGAATTAGAAGCTAAGCTACGATCTGCGTACATGAACAAAGAAAGGACTGCCCAGATAGCAGAGAAAGAGGCCATCAAATTTGATGTCATGAAACGTGACTCTGAGATAGCTCGCGAGATGAAGATTGAGCACGAGCGAGCAGAGGAGGCGGCTCGGCAGCGCGAGGTGGAGAAGTACCGGGAACAGATCCGGTACCAACAGGAGCTGGAGAGACAGCTGGAGGAGCGCGAGGAGCAAAAACAGCAGGCCTACGAGGAGTTCCTGAAGGAGAAGCTGATGATCGACGAGATCGTCCGCAAGATCTACGAGGAGGACCAGAGAGAGAGGGAGCTGACGATGGCCAAGAAGAAGGCGACCCAGAAGTACATCTCGGAGTTCAAGGAGGCGCGCGAGGAATGGAAGGTCCTGGAACGCGAGAGGATGGAGGAGGAGAACCGCAAAATCCTACAGTTCTCCCGGCTCCAGGAACAGCGGGAAAACGCGCGCATGGAGAGCAAGAAACAAAAGGAGGAGGCCATGGCCCGCGTACAGAACGCTCTGGCAGAAGATATCGCGGCTAAGGACGCCGCCCGAGAGGAGATGGAGAGAATCCGCATGGAGCTGTATCTGGAGGAGCAAGAGGAGAAAGAAAGACAGAAAGAAAGGGATGACATGGAGAGGAGGATCAGACAGAGGCTGGAGCTACAGAGTACACACGCCCAACAGATGCACTTCAAGAATCTCCGACGGAAGGCCGAGGAAGACGAGGAGGAGGAGTTCAGGCAACAGATGATGGCCAAATTTGCGGAGGATGACCGCATCGAGCAGATGAATGCCAACAAGCGCCGCATGAAGCAGCTTGAGCACAAGCGAGCAGTGGAGAAGCTCATTGATGACAGGAAGTCTCAGTTCGCCGCAGACCGCGAGCGGGAGCTTGAGGAGCGCCGTGAGGAGGAGAGGATGGAGGCATTCAGGAAACAGATCATTGAGGAGGAGAGACAGAAACTGCTCAGGGAGCACGCCATGAGGCTGCTGGGATATCTACCCAAGGTAAGGGCTAATACTGATATCTACCTAAGG
>CGI_10000419
ATGCAGAATAGTCCTTCAGTAACGTATGCAATGGTGGTGAACAGCCCTCAGGAAAACAAATCTTGTTCGGAATCCAAACAATCACATTCGTATAATGCGTTTACCGCGGATTCAAAACAGAAACCGTCCACGTTAAACGACGTGTTTACGAACCAGGATCGTGATTCAGAGGTTGATACTGATGTTGCTGCAAAGGATAATACTCCAAACTCCTTCAAAGGATATACTTTTGTCCGCAAAAAGCATACACCCTCGAATCGTGTGGTCCTTGCCAATATCAAGGCACGTGATACCACTGTCGAAAAGGTTAAAGAAGATATCGCCAGCTGGTGCCACAACAAAAATGTCAATGTCTTTAGCATCTTCCTTTTGGCAAATCACTCTGCACGACGATACCCAACATTCGTTATCCGTGTAAATATTGACGAAAAAGATTATAACAAAACTCTAGAACCTGATTTCTGGCCAGATACAATATCAGCCAGAGACTGGATTTTAAGAAATGAAACCACGAACAGA
>CGI_10000420
ATGGCAGGAAACAATGAAAATATATACTGTACACAAACAGCTGATGAGGTTGATATAGAAATATTTGAAAAGATTAAAGAGCATTTTGGGCAGCTTGATAAAGAGTCGTTCATTCGAAAAGTCCTTGAGCAATATGATGGTGACTCCGAACAGCTAAATGCAGTTAGAAAAAGCATGTACGACTATGGTAAGTCGCGTATTGAAGATTTCCCAGCAGGGCATCTTACTGAACGTAGACAACGCGGCAAGACAGGCAAAACAATTGGGGAGAAATACGCTGCCGATGTTTATTACACCTATGCTTTCATTGAAGGTATAGTATCAATGTCCGAATTTCAAAGAGAAGTCATGAGCAAACACAAGATGAGAAATCAGGTCACACTGTGCATTTCAAATGATTCATGCGAGGAACATGAAACTGAACCAGACCTTAATGGATGCGATTTTGAAGAGTATTTCAAAAATGCTCTAAGTCCAGTCAATGAAAAACTAGCTGAAATACAATATACTCTTCGGCGTGAATTGAAAATT
>CGI_10000421
ATGGATTGCAAAGATGAGCTGCTTAACCTGGAAGAAGAATATTTGCAAGATGTTATTGACAAAGAGATGATGGGGCAGTATGAAAGACCATCTAAATATGAGGAGGAAAAACGCTCCAACCCTAAATCAACTGGGTTTGTGGTGGCAGGTGCCCCCTGGGATAGACCACCAGATACCTCCAGCACTGAGGACTTTCCCTCTATGGGAGCCAGCACAGTGGCACCCAAGGTCAACACAGCCTGGGGCTCCAACCGACTCGGCAAGCGC
>CGI_10000422
ATGTCTGCAAAGTTAAAGAAAACAATCAAGGAGAAGATCCAGGATATCAAAGACCAGAGAGACGTTATTGCTGCATTTTTAAATGAACTTGTCTCTGAGGCTGAAAGTAAAGCAGATGAATTGCTTGCCACCAAAGATGCTGGTCATTTCAATAACTACTATATTGAGGTCATGCAGCACCTGGACAGGTGTTATAACACCTTTGTATTGCTGTCAGCAGAGGCAGAGGAAAAAATAAACATCTCGTCGCCCATGGAGAAAAAGTTTGCAGACGGA
>CGI_10000423
ATGACCAGCCTTGGAATTGACAAGATGAACCCCCCACCAAGGACTTTTGACCCTGCAATATTGATATTTTACGATGGAGACTATTTAAAGAGGGAGGAAATTAATCACAAGCATGAAATAGGGGATGTGGTGATAGGAAGGATCATTGAGGTCCAGCAGAGAAGATGGAAGGTGGAGACTCATGCAAAGTTAGATTCCTCTCTCCTTCTGTCATCTGTCAATCTACCTGGAGGAGAACTTAGAAGAAGATCTGAGGAAGACGAAAAGATGATGAGAGAGTACCTTAAGGAGGGTGACCTAATTAGTGCAGAGGTCCAGTCTGTGTTTGCTGATGGCTCCCTCTCATTGCACACAAGAAGTCTCAAATATGGCAAGCTTGGACAAGGAACTTTAGTCCAGGTTTCCCCATCTCTGATTAAGCGAAGAAAAACACATTTCCATCACCTACCTTGTGGAGCCACCATTATTCTGGGAAACAATGGCTATGTGTGGATCTGTCCGACCGAAACAGAAGAGATGGACCAGACAGGGGGCTACGAGCTCAATTTGAAGAAGCTTTCCACACACTTTACAAAAAAAATG
>CGI_10000424
ATGTACAATTGTCAATGCGCAGTCTGGAATACGGCGGCCAGCCCCGGCCACGTCCGACTCTCCCAGAGTCTTGAGTCCGGAAGCCACTACTGCCCATATCCGACTTGTCTAATGTCCGGATGGGATTTCAGGTGTAAACTGTACAAAGACATGTCCGACGAGCTGTACAAT
>CGI_10000425
CAGGCTTTCCGAGATCTGTGGGCAAATGACAGGTTATTAAACGTCATCGAGCAGCTGATTGGGCCCGACATTGCTACGTCACCTGTATGGAATCTGAGAACAAAAACGCCAAAAAACAATGCCACTATTGTTCCTTGGCATCAAGATAGTGGATACTTCGACAACCAATCGTACAACGTGTTGATACCTACTGCGTGGATCCCCCTTTTAGACACTGATGAATTCAACGGAGGAATGCAAGTTGCAAAGAAAGGTCATCGCACCGGCCGCGTAGCAACGCATCAGTGTTGCTGGGGAAATACGTGGTACGTCATGCTAGAGGAAGAAGAAATGAAGAAAACATTAGGAGTGGACATGGACAAAGACGTAATCACATGTCCAGTACCCTACGGAGGAATGCTGCTGTTTAACAACCTGACCCCCCATCGAAGTCTCCCAAACATTTCCAACCAAATCCGCTGGGCCCTAGATCTCAGATGGCAGCGACCGGATCAGCCCTTTGGACTATATGGCCTCAAAGACGGTCTACTTCTACGCAAAGACGGCAAAAATGTGGAGCCTGACTGGGAAAAATTCGAGTCGGTGGATAGGACCACCGTCCAGAAGAAGTCAGTCGAGGGATTCGTGGACGTGATAGTCGATGAAGAGTTTGACACCACGATCCAAGGTCCCTGGATGAAAAAATGGCAAATTACTCACATGAATACGCACACTGACGCACATGAACGCGCAGAGAGGAAG
>CGI_10000426
ATGGACACAGCAAGCTCCAAGTATAGAATACATAAGTGTTTTAAGTGTCCGGGGGACACAGAGTACCATTGTGTATCGTGTCCATGTGATCTGTGTCCCCAGTGTAAAGAGAACCATGTAAAAGATCTCCAAACAATAGACCATGATGTTGTGTCACACCGTGATAAAATCAACTACATCCCAACACAAGAGATCTGTGTGAGACATCCTAGCCATGTTTATATAAAGTACTGTGAACCTTGTGGACTCCCCGTCTGTTTCCACTGCAGAAAACATAAAACTCACAAACAACTAGATGTTAGAACAGTCTATAAAACAAAGCAACAACAACACAGAGGAACCATTCACACCATCAGAAGTGAGGCTCTCTTTTACAGACCTGTTCTCCTGCCACGAATGAAAACTGATTTCAAAACCTGTCACACAGAATTCTCCCTCTATCAATCAGAGATGTTAACAAAGGCCCAGACACTGAAGAATCTCATTAACAAATTGAGAAAAGATTTCATGAAAAATGTGTTTTGTGATTTTGATTTCAAACACAGATGTTTAAAACAGATGATAGAAATGAGCAGACATATTGTCAGCCTTCAGGAATATGAACTCAGATATGTACAGCCAGAATTCACATTCAGTGCGCTACAATTCCTCTCCTCCATAAAGACAGCCCTCCCCCAGATACATCTTACACTCCACACCAGCCAGCTCTCCATGACTGAGTCACTCAACAAGGAGGATGTGATGGAGTCACTGAGTGCAATCCAAATCACAGAGAGAGGAAACCGACGCGTAGGAAACCAGTGTCTGCTGAAACTGACGTCTGGTGCTGAGTTCCATCAATCTCTCACAGTGACAGGTGTTGATCGTTGTTATCACATTTCCTGTGTGACATCAGACCGGGTCTGGGTCAGTGATAGAGACAATCTCATGTTGACAGACACAACAGGTGTCCCTCTACATCGTGTGGAGGATTCATGTAGTGATTTATATGGATTACACACAGTGAACAGTGAGAGTGAACTGATTTATATAGATAGGAAACGTAACATCAACAAACTGTCAAAGGATATGAAAACAACCACCACATTTATAGAGAGAACAGACTCTACATGGGAACCACGGTGTGTGTACTGGTCCCTGTCCACTGGGGATCTACTGGTCGGGATGGATAACTATGATACATGGACAGGCAAGGTAACCCGGTACAACCAGAGCGGACAACTCACACAAACCATACAGAACCACATCACAGGACGGGGACTGTATAGAGAACCTAACTATATAACAGAGAACAACAATGGGGATGTCGTGGTGTCTGACTCATTCAGTGCTGTAGTGGTGACAGAGCGTGGAGGAAGACATCGTTTCTCCTACACAGGACCTCCATCAGGATCAGTACTACGGCCACGTGGAATCTGTACTGACGCGCTGTCACACATCCTGGTGTGTGATGATAGAACCAAAACAGTACAGATGATAGACATGGACGGTCAGTTCCTGTCACATCTACTGATAAGACCATCAGGGATATTCTCACCACAGAGCCTGAGTTATGATGTCAACACTCACCGTCTCTCGGTCGGATCAGAGCACAACAACACGGTGGTTATATACAGGTATATCACCAGACAGGACGCTCTGACAGATCTGAATCCAGCCACTGCTGATGTGATGGGAGTCACTGAG
>CGI_10000427
ATGTCTCCCCCCGAGTTACTTCCCTCTCTCACACTGACAGATGTTTATGGTTGTTGTTACATTTCCTGTGTGACATCAGACCGGGTCTGGGTCAGTGATGGTGAATACAATCTCATGTTGACAGACACAACAGGTGTCCCTCTAAATCGTGTGGAGGATTCATGTAGTGATTTATATAGAGGAGGATTACACACAGTGAACAGTGAAAGTGAACTGATTTATATAGATAGGAATTATAACATCAACAAACTGTCAAAGGATATGAAAACAACCACCACATTTATAGAGAGAACAGACTCTACATGGGAACCACGATGTGCGTACTGGTCCCCGTCCCCTGGGGATCTACTGGTCGCGATGTATAACGCTGATACAAAGACAGGCAAGGTAACCCGGTACAACCAGAGGGGACAACTCACACAAACCATACAGAACGACAACACAGGACTGAGACTGTATAGTGAACCTAAATATATAACAGAGAACAACAATGGGGATGTCGTGGTGTCTGACTGGTGTCGTGCTGTAGTGGTGACAGAGCGTGGAGGAAGACATCGTTTCTCCTACAAAGGATATCCATCAGGATCAGAACTAGAGCCATGTGGAATCTGTACTGACGCGCTGTCACACATCCTGGTGTGTGATGGTAGAACCCAAACAGTACAGATGTTAGACAGTGACGGTCAGTTCCTGTCACATCTACTGATAAGACCATCAGGGATATTCTCACCAAGGAGCCTGAGTTATGATGTCAACACTCACCGTCTCTGGGTCGGATCAGATGACAACACGGTGGTTATATACAGGTATATCACCAGACAGGACGCTCTGACAGATGAACACACAACCCGTCCTGATGGGGACGCCATGTCCAGCTCAACACCAGCCGTA
>CGI_10000428
ATGTCGTTTTGCGGCTGGTTTTCTGGCGAAAAATTTCGAGATCACTTTGAGAAAGGGATATATGTATGTTCAAACTGTGGTAACGAGCTTTTCCATAGCCAGACAAAATATGAACATTCATCCCCTTGGCCAGCATTTACACATCTTATTAGAGAAGATTCAGTGACCAGAGTGAAAGAGAGTTCCACAGCAATAAAGATATCCTGTTCTAAATGTGGAAATGGTCTTGGGCATGAGTTTCTTGGGGATGGACCCAAGAAAGGAATGAATAGATAC
>CGI_10000429
ATGCTGGGGGTGGGAGTGGTGGTGGGAATGGAGGTGGCAATGCTGTTGGACCTAAAATCACGACTAAACGTTAAAGTAAACAGCGAGAAGAAATGGCCATTTGCGGTCATCGAAAAAGAACAGAAGGAAGAAGTTCAAAAGATGGGACAAAAAGATTCGACCACAACCTCCAACGAAACGCCC
>CGI_10000430
ATGGCGTTTAAAAGCGATCTAGTTGGATTACAGAACAGCAATTTCTTGCAGTGCAGTCCAGGGTATGAAGACATCAGTGGAACATGTGAGAAGTGTAAGATAGGATTCTATAAAGCTGAATATGCAGCTGCACTCTGTAAAGAATGCCTCACAGGTTTCATAACCTCTGAAGAAGGAACTGACAATGCAGCCAAATGTTCTGTCCCTGCCTGTGATCCTGGATATTACCTGACCAACAATAATTGTGAGAAGTGTCCCTATGACAAATATCAGCCAGAGAAATGGCAGAGTTCCTGCAAAGAGTGTCCCACCAGCTACGTTACTCAGAAACAGGGTGCTACTAATGTGTACGACTGTGTGTTGGATTGTCCATCCGGTGAGCAGTACCGGCCAGTGGAGAATGACTGCAGTGGTTGTGAGCGGGGCTACTACAGAGACAAAAATGACCGTTCTCAGATCACTTGTCAGATATGTCCTGTTGAGTTCATCACGCCAGGCGAGCGAGCCACCAGTGTAACCGCATGTACAGTCAGTGAG
>CGI_10000433
ATGGGTAGCTACAAACAACAGGGCCAAAAACTTGTACGAAAGACAGGGATATGTTACCAAAGAGACAACATCACTTTGCTGTTGTGGAATGTGGTGTCTGACTGGAGAAAGAGGGGTAAATATATTTTGAGCGGCATGGGGTTCGAAGACCGCCGTGAGGTCCCATGTAACTCCATTGCTTCTGAATTC
>CGI_10000434
ATGCTACATAGATTGACATCAACGAACCCCCAAGAACTGCGAGTAGATATGGAGAGATTTAATGGAGAGAAAGCCTATGCTGTATACTCTAATTTTTCTGTCGGGGACGAGGCCAGTAAATATCAGCTACAGGTGACTGGATACAGTGGGAATGCAGGGGATAGCCTGGATGACAGCAACAACATGAAGTTTACTACACTGGACCAGGACAACGACAGGAGCAGCCGTAACTGTGCCACCGAGTACAGATCGGCAGGGTGGTTCAACAGATGTTACCGTGCCAACCCTAATGGAGAGTACACCGACTCTGAGAAAACTGGTGGTGTATACATTACATGGTATTACTGGAAAAACTCGATTATATCTCTGAAATCAATACAGCTGATGATCCGCCCCCGAGCT
>CGI_10000436
ATGAGACACAGAGTTAACGATGAATCTACCAGTGATATCCTGGTATACTTTCTGAAATCAATATTTAACATGGAGAATGGAGATGATACAATTACAGTTACCATGACTGAAGAGGGCTATCTGTCCATGACGACCACACAAACAGATGAGCAGGATGAGCCAGCAGAGAAGCGACTGCGTCTGGATCCGGACAGCGAGGCAGCACAGGAACTGGTAGCACAAGATGGTGCACAAGATGTGCAAGTGCAGGAGGTCCAGATCGCACAAGACTTTACAAATGAAATACCAGAGTCTGGTGAACAAGTGGTGTCCTCAGAGGGG
>CGI_10000437
ATGGACGCCAACTATCAAGATTTACAATGCGCCGATCTAAAGCATATTCTAAAAACTAAAGGCATTCCTTTTTCGAACAAAAGAAAACAAGATTTAGTTGACTTATGTGAAAGCGCTGATGCTCTTAATTTGCCTGGAATCGACCAGAACGATAGCGAGAAAGAGGCTTCAATCGAGAGACGGACGGTTCGGGGGAAAACTTATCAACATCCATGTTACGACACTGGAATCGTCTGGAGTCGTAATCTAGCTACCATCCCAACCATTGATACGTTTGATGTGACATCTTTTCTCCAGAACTACTGCGGATGGTCTGAAGAACGCCTGCGGAGGAGAAAATCGGACAATGGCTACAAGCTACATTGTTCCGGCCACATTCATGATGTCACAATGGCAATGTTAGATGAAGATGTGTTCTATGTTAAAGGCAAATGTGTGCCTGAAACAAGGCAGTCCAGTGATCCCTATATCCCATGGATTCTGGTTGAGAAATCAGGACACATATTTTCAGCTGAATGTACATGTGTTGCG
>CGI_10000438
ATGACCAGCATTACCCAGAACGACATAATCAGTACTCTACAATCTCTCAACATGATCAAGTATTGGAAGGGCCAGCACGTCATCTGTGTCACGCCGAAGCTTGTAGAAGAACATATAAAGAGTGCACAGTACAAACGTCCAGTATTGACCGTCGACTCTTCCTGCCTTCGCTGGGAACCACCGCGCAAGAACCAGAAACTCCTCAAGAAG
>CGI_10000439
ATGGATTACTCTTTTGTTGGTTATGAACGCCATGAATATAGCAACACCTTGCAAACCATTGATGACCTCGGCGGTGAAGGAGAAGGCGGAGAATTGCAGGAAAGCAGCCGGACAAAGATGGCGAACTCATTCCTTTTCTTTGTGTTTTCTGGAACATCTGGTGTCTTCTTAATGGAAATCAAGGTTCGTATGAAGAAGATCGCGTTTGCAGAACATAACAGCGCTACAGGAACCACGAAAGATGCCAAGAGAGAA
>CGI_10000440
ATGAAAATCATCTTGGAAGCACCCATTGCCGTCCTTTTCGAGAGATCTGACGCAAACAAAGACAACATCCTCACACACAACGAGTTCTCCAAGTTTTTCTCCTCCTTTGATACAAATGGGGACCACAGTGTGACGCGATCTGAGTTCGAACACGGCTGGACGTCATCCGGATTCGGCACCAGTACAGAGGCCGACACACTGTTCGCTGCCCTAGATACCGACCACGACGGACGCATCACCGCCTCACATGACCTCAACTCAAGATTTACCGCCCTTGATGTCAACCATGACCATCATCTTATCATTTTGGAGGCCATTAAGTCGGTTTCTTTCGTCACCGTGATGCATCGGTGGACGACAAAATACAGGCTG
>CGI_10000441
ATGGCACTAATGGAGGAAGACATTGAGTTTTTAGAAGATCAAATCGTCCCCGATCAAGATGATCTTTTTCTGCCTCCAGCAGAAGTCACATGGAATGTCAAATCCGTGGATTTTGAGAAGTACCTGCATCTAAATGATCAGGGACCAGCGGCCAAGAAGCTGCGCCGCGAGAGCTCATCACTCGTAGACGAGTTCTTCAAGGATGAAAACAAAGACAATCCAGAGCTCCAAAGCGCCAAGCATATGGTCAACCAAGGCTTTTTGGGAAGGAAGCGCTTCATGGACCTGAATAACTTAAGAACCGGACTGTACAACCCTCCAAAGTCCGACGGATTCCGGCGCGAGATCTCACCTCTGGTGGAAGAATGCCGAGAGGACGGTCTGCAGAGATTGGGCCTAATCACCTCCCCTGCTAAGACCACAAAAATTGACTTGAGTGAAACCATGATGGATCCAGCTTCCATGATGACTGGGGGTTTCGTTGACCTTCGGGAGCAGAGTAAACACGTGGAGGATTCGATCTGGGAGGACGTGAAGGACAGTATTGATATGGTGAATTCTAAAGACAATTCGAACTCTCCCAACGATCCCATAGTGATTAAACAAGAAGACTCGGAACTATCATATAAACCAGCTTGCCAGTTTCAAAATTCTAGAATCCCCTCTTTTGAGAACATTTCAGTGAAAATCGAGCCGTCAACTTCTAGTTGTCTTTTGGCGGGCTCCAATTCTGCCGAGAGTTTGACATCAAGACCCAAATCTCTCTCCGTCTCCCAGCAACAACTGATGTTTTCTCAGTCCCCATCTCCTGTTGCCCACTACATGGCGCAATTGAATAGCATAGCTATGAACAAATCCGGCATGACATCACCGACGTTTTCGACGGCAACGCCTCCTCACATGGTTCCAGTATTCCTTCCCCCGACTCCACCCAGTTCAGAACCCAACAGTCCTAGTCAAGATGTCCCAATGAGGCGCACTCCCCCTCCCCCCTACCCAGGGGTTCACCAGGGTTACAACACACTTAGCATCCAGCCCATTCCATTCACCCCTTCACCCCCGAGGGCATCGAACAAAGTCCAGAGGACTCACCCAGGGTGCTCAACAATCAAATACAACAGAAAAAACAACCCGGACCTAGAGAAAAGACGAATCCACTTTTGCGATTTCCCAGGTTGTAGAAAAGCATACACGAAAAGCTCGCATCTGAAAGCTCACCAGAGAATTCATACAGGTGAAAAACCATACAAATGTCATTTCCAGAGCTGTCAATGGCGCTTTGCGAGATCTGATGAGCTCACGCGCCACATACGAAAACACACGGGAGCCAAGCCTTTCAAGTGCAAGGTTTGCGACCGCTGTTTCGCCCGCTCTGACCACCTTGCTCTTCACATGAAACGTCACGAGCCCAAATCCAAG
>CGI_10000443
ATGTATTCCTATGTAAAATTCGACCCACCCATTGTGGCTGCACCATACCCCCGGGATCATGGTTTGAACAAATTTGAATCTAAACTACCTGAGGATACTTCCAAACAAGTTACAGCTTTTCTGGCCTACTGGTTTTTGTTGAGAAGATTTTTCTCTATGTATTCCTATGTGAAAAATTTCGACCCCATTTTGGCCCCACCTTACCCCCGGGGATCG
>CGI_10000444
ATGAAGTGGTGCAAGTATTTGCAAGACCCAGAAAACTACAAACCTAAACACTTGCCGTATGGAAAATATCTCACGGGTGAGGATTTTCGTAATGATTTGCAACATGTCTTTAGTGAATTGGCGAAGGATGCAACCAAACTCTCCAATCTAGGGAGTACACAGGCCAATGAAAATTTTAACAGAATTGTGGCCTGTAAAAATCCAAAAATGTGTTATTTGGTGGATCAGAGAGCACATCTTTTCGTGTGGCAGCTGCTGTTACCCACAAGAATATTGGAAATCAGACCATTGAAAAAG
>CGI_10000445
ATGTCTTTGGCCTTTGATATTGCCGGGCCAACTAGCCGTCTGAACCGGCAGGCGACTACAATAGACCTGTTGGGGAAGTCTACATTGAACCCCCTAAGACGTCATCACTCTTCTTTAGATCTTCTACAGTTGACCAAGGAATCCAAAAATCACAAGATCCCAACAAGTGACCGGTTCCTTGACGCCATGGGGGTAGAGAGAAGAAAGCTACCCCCGGCGTTGAGGTGTTCTCCGGATTCGAACAGTCGACCAGGGTCGAAAACGTCGGAGGATGAGAAAACGGAATATAAGTCCCCGCGAAAGTTTCCGATCCTGGGACCTACTAGACAGCAAGCGGAGATTTATTTCAAACAAAAATCAAAACAG
>CGI_10000446
ATGGTTGGTGCCTTTAAGAATGTCTTTGGAGAGGACCTGTCTATCAGCAGTGGTCCCTGGTGCTGGATCAGAGGCTGCCTAAAGAATATGGAAATAGTGAAATGGATGACAATCACGGGAAAGGGCTGGGAAATTGCTACTTACATCGTCACAGCTTTCCTTTACATCTATCTCAAATACTACATGATTAAGAGGCGCCGGCGAGAGCATGCCCCTGATCTGCGATACAGTCAAATCTCGATGCATCTTCGAGATGACAACGAGAACTACGTCCTTCTGTGGTTCGTTCTCTATCTTTTCCGAATCTGGGGTACTGCTAGATACGGAATTTTTGTTTTTAGGGTAATCCATGGAAAAGATGTGTACAATTTTGACGAGACGGACATGGTGCTGATGCATTTACAGTGTATCGGGGACAGCGCTCAGGCTTTTTGTAACTGTCTTCTCTTCTGTGTCAAGGATACAACTGTGCGACGTGGAATTTGGAGAAATTTGTGTTGGAGAGAAAGAGATCGACAGCTGAGAGACTACAATCAAATACAT
>CGI_10000449
ATGCCGCTTCCACCTGCCCCACCACTTCAGGCCAAAGGCCTGTTTGGGCTGTACTGGAAGGATGGAAAGCGCGAGCTCTCTGAAGATGAGGTTGGTGAGCTGATCGGAGATGAGCTTGACACATATCTTCGCTGGGTAAAGAAGAAGAAGGGAGCAAAATCGCAGCGTGGAAAGGAGCGTGACTATGCCGTGCGCACTGCGAAGAAAGCCAGCGCATCTAAAGCCATTGTATCCGCTGCGGCGGCGGCTGCTCGCGCTGCCAAGGCGGCAGGTGAGAGTGTCAAGGGGCAGCAAGCTGCTGCGCAGGTTGCAGCAGAGACGGCCGCAGACAACGCTGTAAAGAACGACATGACTGGTACCCTCAAGCCATTCACGCGCGGTAATATCAAGGGCTTTGTAGCGGATGCTATGACACAGTTAAAGGACGAGCTT
>CGI_10000452
ATGTACGTTTTGGCGACAATGATAAGCTATATCCTGATGTACGTTTTGGCGGAATTTAAACGGTTTATCTTTTCTCCCAAGGAAATAAGCCACAACCATGCGCCGGAGATGCGGGTGGATGATGACTCCTGGGATGAGGATGTGGCCCAGCTGGATATTTCTCAGTACGACCTTCACCCCGGTCCACTGCGCCTTCCCGAGTCAATCGCTTCCGAGGAGGAGTTAGTCAACATGTCCGGAACACCAGTAAGGGCTGATCCCAGGGCCGCCTTTATAAAGCAAGAAACTCCAGACGATTCCACAGAGCAGACGACGGAAACATTGCCAAGAAACCATCACCTTCAGCCGCCGACCAGCGAAGTCCTTGACCCGAGGAGGAGTAGTAGCAACAGCCCTCGGACAGCGTGGGCCAACTGGCTGACTGCTGAGGTGATGGAATTACCCGAGGAGCTTTGGCGGAAGTTCCAAAGGGAGTCATTTGAACTTGTCATGCGCTACAAAGAACAGCAGCAGGTACATAGGCAGCAACAATCTAATCACCCGGGATCAACTTCCGGTGCAACGGTAATTAAAGTGTTATATTTTTTTTTATGTGTCCGAAGGAAATATCCATCATATGACAAAATAATTTCTCTCAATTTGTTGATAGCTGTCTTTTTAAAAAATATTTTACAAAAACACGAAAAAACATTAAACAAGAGGCCCATGGGCCACATCGCTCACCTGAACAGCAGTTCCTTG
>CGI_10000454
ATGCTGTGCTCTCTACCGAGGCATGCACAAGCACACCATCGCATTCTAGTGTACCGCTTCCGGGACAAGGATGGTAAGGTGATCGATGGATCGATGGATGATGGGGAGTTTGGTGCGGGAAGGAATCTACTAAAGCACTTTGAGGAACGCGGCCATGAAAATATTGCGTGTGTCATTACAAGATGGTATGGCGGTGAGCACCTTGGTGTTGCACGGTTTGGTCTAATGAGGGAACTTGTAGATCAAGTCGTAAATGACATCGAAAAA
>CGI_10000455
ATGGATATGGTATTAACAGACTTGGTGGCTATTCCTGACTTTTCATCTGGAGCTATGGAGAACTGGGGCTTGATCACTTACAGAATGACAGCAGTGCTGTATGACCCCGTACACTCCTCTACAAGGGACAAGGAGTGGGTAGCTATTGTGGTGGCCCATGAACTCGCTCATCAGTGGTTTGGTAACCTGGTCACTATGAAGTGGTGGGATGACTTGTGGCTGAATGAAGGCTTTGCTACATTCGTGGAGTACCTAGGAACAGAGTCGCTCAATGAAACCTGGAAAATGGAGCAGCAGTTTTTTGAGCTGACGTTGTCCCCAGCCCTAACATACGACAGTGTGAAGAGTTCCCACCCCATAGCCACACCTGTCCACAACCCAGACCAGATCAATGACCTCTTCGACTCCATTTCTTACTTCAAGGGAGCCTCTGTCATTCGAATGTTGAAGACTTTTCTCGGAGAGGCAGATTTCAACAAGGGCATCAGCAGCTACCTTAGGAAGTACAGCTACAGTAATGCTGTCACTGCCGATTTGTGGCAGTCTTTATCAGAGTCTTCGTCTCAGAAAATAGATGTTAAGGCTGTAATGGACACTTGGACCCTGCAGATGGGATATCCTGTCATCTCAATCAGTAGACAGGGATCAAGGGTCACCCTCTCTCAAAGCCGCTACCTCAGCTTCCCAAACTCAGTCATAAAGGAGGAGTTTCAGTCTCCATACGGGTATGATATCATGAGATATTGTCAGATATCATCAAAG
>CGI_10000456
ATGGACTATATAGAAATCACAGATGAAATTCTTGATGTCAATAAAATATCACATATGGTAACAGACCCAAGTTGTGGAGCTATATCAATATTTGTTGGAATAACCAGAGACAATTTTGACGGTAAAAAGGTTTTGAGACTTGAATATGAAGCATATAAACCTATGGCAAAAAAGAAGATGAAAGAAATATGTGATTCCATTCGTAAACAATGGGAGATACATAATATAGCCATGATTCACAGAATTAATGTAGTCCCCATCTCTGAGGCCAGCATTGTTATTGCCATTTCTTCCCCTCATAGAAAGGAGTCACTACAGGCTGTGGAATATGCAATCGACACTCTAAAAGCCACAGTGCCCATCTGGAAAAAGGAAATTTATGCAGATGAGTCATCCAGCTGGAAGGAAAACAAAGAGTGTTCATGGAGTAAAAAG
>CGI_10000457
ATGACAGACATTTATGAAGCACTTGCACAACTGGTCAAGGCTCACATAGAATCTGTTGTACAGGAAAGGTTTGGGTCAAAATGTTTGAGAATATTCAGAGTTTTACTGTTAAAAAAGCATCTTGAACAGAAGCAGATTGAAGATTTTGTCATGATATCCGCAAAGGAAGCCAAAGACCTTCTATATACCTTATTCTCAGAAAACTTCATCACCACTACAGAAATCTCCAAGACCCCTGACCACGCCCCCTCCCGGACCTTCTTCCTTTTTACTGTCAACATTCAGCACGTGGCGTCTATGGTGCTGAATAGGTGTTACAAGGCCTTGTATAATGCAATGGTGAAGAAAGAAACAGAAGTAAATGAACACAGACGTTTGCTGGACAAACAGGAGAGAATGGAGGCCATTGCTGCCTCTGTAGAGGATGCCAGTCAGCGAGATGAGATCCTAAATACCATAACCCCCTCAGAACAGGAGCAGATCATAAAAGTCCGGCGCACAATCCAGATGTTAGACCATAGTGAATTGCAGATCTGTGAGGGAATATTTATTTTGGAAATGTATTTGATGTATTTTAAACAAAGACAGAAGGATAAGTCA
>CGI_10000460
ATGTTAAGAAAGGCCCAGACACTGAAGCATCTCATTAACAAAGTGAGAAAAGATTTCATGAAAAATGTGTTCTGTGACTTTGATTTCAAACACAGATGTTTAAAACAGAAGAAAGAAATGATCATACATATTGTCAGCCTACAGGAATATGAACTCAGATATGTACAGCCAGAATTCACATTCAGTGCACTACAATTCCTCTCCTCCATAAAGAAAGCCCTCCCCCAGATACATCTTACACTCCACACCAGCCAGCTCTCCATGACTGAGTCACTCAACAAGGAGGATCTGATGGAGTCACTGAGTGCAATCCAAATCACAGAGAGAGGAAACCGACACGTAGGAAACCAGTGTCTGCTGAAACTGACGTTTGTTCCTGAGCTCCATCAATCTCTCACAGTGACAGGTGTTGATCGTTGTTATCACATTTCCTGTGTGACATCAGACCGGGTCTGGGTCTGGGTCAGTGATACATACAATCTCATGTTGACAGACACAACAGGTGTCCCTCTACATCGTGTGATGGATTCATTGTATGGTTATAATAGAGGATTACACACAGTGAACAGTGAGAGTGAACTGATTTATATAGATAGTAAAGATAACATCAACAAACTGTCAAAGGATATGAAAACAACCATCACATTTATAGAGAGAACAGACTCTACATGGACACCACGGTGTGTGTACTGGTCCCCGTCCACTGGGGATCTACTGGTCGCGATGTGTTATATATGTACAGACACAGGCAAGGTAACCCGGTACAACCAGAGTGGACAACTCACACAGACCATACAGCACGACAACACAGGGCGGGGACTGTATAGTGGACCAGACTATATAACAGAGAACAACAATGGGGATGTCGTGGAGTCTGACTTATATAAAGACTATAGGTCTGGTGCTGTAGTGGTGACAGAGCGTGGAGGAAGACATCGTTTCTCCTACACAGGACATCCATCAGGATCAGTACTAGAGCCACGTGGAATCTGTACTGACGCGCTGTCACACATCCTGGTGTGTGATGATAAAACCGAAACAGTACAGATGTTGGACAAGGACGGTCAGTTCCTGTCACATCTACTGACAAAATCACAAGAGATGGGTAGACCACGGAGCCTGAGGTATGATGTCAACACTCATCGTCTCTGGGTCGGATCAGGGTACAACAACAAGGTGTGTGTCTACAGGTATATCACCAGACAGGATGCTCTGACAGATCAAAGTCGTGTGATGGAGTCACTGAGTGAAATCCCAACCCCAGGGACGGAAAAACCACAGCAAGGAAACCAGTGTCTGCTGAAACTGATGTCTCCCCCCGAGTTACTTCACTCTCTCACACTGACAGATGTTGATGGTTGTGATCACATTTCCTGTGTGACATCAGACCGGGTCTGGGTCAGTGATACATTCAATCTCATCTTGACAGACACAACAGGTGTCCCTCTACATCGTGTGAAGGATTCACATAGTTTTTTGAGTGGATTACACACAGTGAACAGTGAGAGTGAACTGATTTATATAGATAGTAAAGATAACATCAACAAACTGTCAAAGGATATGAAAACAACCACCACATTTATAGGGAAAACAGACCTTACGTGGAGACCACGGTGTGTGTACTGGTCCCCGTCCACTGGGGATCTACTGGTCGGGATGCATTATATACGTACAGACACAGGTAAGGTAACCCAATACAACCAGAGTGGACAACTGACACAAACCATACAGCACGACAACACAGGACGCCGACTGTATAATCAACCTAACTATATAACAGATAACAACAATGGGGATTTTGTGGTGTCTGACTATAGAGCTGTAGTGGTGACAGAGCGTGGAGGAAGGCATCGTTTCTCCTACACAGGACATCCATCAGGATCAGGACTAGAGTCAAATGGAATGTGTACTGACGCGCTGTCACACATCCTGGTGTGTGATTATAAAACCAAAACAGTACAGATGTTGGACAAGGACGGTCAGTTCCTGTCACATCTACTGACAAAATCACAAGAGTTGGGTGTACCATGCAGCCTGAGTTATGATGTCAACACTCACCGTCTCTGGGTCGGATCAAATTACAACAACAAGGTGTGTGTCTACAGGTATATCACCAGACAGGACGCTCTGACAGATCGTAGACTGCAAGCCGAGAATGCCCAGGAACTCAAGAAGATGGCCCTGGAACTCTATTTCAAGAGGAAGAATCTCAGATCCTTTAAGTCTGGTTACAAGGCTCAACTCGAGCAGCTCAGCACAGGAGTGGAACACGAGAGGGCCAAATCAAACGACCTTCAGGGGAAACAAATGGAGTCTGTGCTTCAGAAACTAGACATCACTCGGCACTATGAACACGAACGTGACCAAGTCTCGCGGCTCAAGTCTGAACGTGAACTCCTGAGGTCAGAGGTCAAATCCCTGAAGGATGTCATGAACGAGAAGGAGAGAAATCGTGACACGGAGAAAGTGACGGAGCGTCGGTCACAGAGACAGCTGGAGAGGGACGACCAGAAAATGAAGATGGTAATGATGTGTTCTCAG
>CGI_10000462
ATGGCAAGCTTTGAAGATCCAGAGGCTGCTGAAAAGGCTGTAGAGGCTCTTAATGGAAATGACAATGCTGGAAAAATAATATATGTTAGATGTGATCAGAAGGAGATCGAGCGACAGGCTGAGCTTAAGGAAAAGTTCCAGCGCATCAGGATGGAGAGGATCAACAGGTACCAGGGAGTCAACTTGTACGTCAAGAATTTGGCCGATAACATCGACGATGTGCGACTCAGAAAGGAATTTGCTCAGTTTGGTACCATCACCAGTGCCAAGGTGATGACCACTGAAGATGGAAGATCCAAGGGATTTGGATTCGTTTGCTTCCGTTCCCCAGAGGAAGCAGCTAAAGCGATCGTTGAGATGAATGAAAAACTTATTGAGGCAAGACCTCTGTATGTGGCTCTGGCTCAAAAGAAACAGGATCGTAAGGCTCAACTTGCATCACAGTATATGCAGCGCACTTCAAGCAGGGACATGCCAGAACACCGAATAGGACCAGGAGTAAATTTGTTTATCAAGAACCTTGACAAGAGTATCGATGATGAGAAATTGCGAGAGGAGTTTTCTCAGTTTGGTACCATCACCAGTGCCAAGGTAGTA
>CGI_10000463
ATGAGTCTGACTTACAGTTTGTGTGAAGAGAGTCGGACATTTGAGCTCCGCTGTAACTACACCGGGTATTCTCCACGTCTTGATGTTATTCTCACCAGCCTTCCAAGGTTGTACAATGTACAAGGATCAACAGATAATCTTATGTCTCTCATTCTTCCAGTTAGAGAGTTTGAGAAAGAATGTGACACTACACTATCAGCGGAAACCAAAGTTTCAGCGGAGACAGAAAACCATTTACCGTATACACTGGGACTTGTATGCACGGCATTTGTCGTCGTCATCATCATCGTAACTTTACTTGTCCTCAAGAAAAAAGTCGAGTCTCTCAACAATGGTGAATGTCACTGGAACTCTTCAGGATTACAGCATACCAATCCAGAAAATACAGTGACCACTAGGACTTTACATAACGAGTTGCTTAGATCATCGGGTTCTCAGGCATCCATAGCAACACAAGACATCGAATATTCAATGATAGAGTTAAACTTTGGGAGTCCACTCAATAATCTGAACAAA
>CGI_10000464
ATGAATGGTGATGTTTTGTCTTTTGATGGATTTGACTGTTTAGTAAGTCCTACAAACGAACATCTTGACTTGAAAAAAGGGGGATTTTCAGCAGCCATTCTTGCAAGAGCCGGAGAGAAAGTTCAGGAAGAATGTTTCAAGGCAATTTCTAACAGAAATAAGATTGAAGTAGGAAACTGCGTCAGCACAACAGCAGGGAATTTGAATTACAGTCTCATAATTCACACAGTTGTTTGTCCTTGGAGATATTTTTCCTCCAAATATCGAGCACAAGATGCATTAAATCATATCAAAGAAGTAGTTTCTAGATGTTTAAGTTTAGCCAGTAAAATGAAAATGAGATCAATTGTCTTTCCTGCCATTGGATCTGGTAAG
>CGI_10000465
ATGGCTCGGACCTCCAAAACGATAGAGGATCAGGTTCCATGGAGGAGTGGGCATCCTCTGCTGACCTGTCACACCCGCCATGTGCTCTTTGTCGCATACGAAGAGGGAACGGAAAAAACAAACTTAACGTGCTCTACCACGAGTTTTGCCTTGACTGTTGACGACATCAACGATAATGCGCCGAACTTTACCAAGCCCAACTATACAGGCAGTGTCGATGAAAATGCCAAAATTTCTATTTCTTTCGATAAAAGTATTGAGGTTAAAGATATTGATCAGGTAGGATGTTTACATGATCCG
>CGI_10000466
ATGCTTTTTGCCAGCCAAGATGACCGATCAAATCCACAAAAGATAGCAGCAAAAGAGTTGAAGGGGGATTTCCTGAATGTTATTGACAGTGAAGAATTCAAAGAAGAGGCTGTGCTGATGTCTAAACTGGAGCACGATAATGTGGTCAAGTTTTTGGGAATCAGCGACAACATGTTGATCCTAGAGTATGTTGAAAAAGGAGCCCTGAACATGTACCTTAGAAAATTTAGGAAACAGAACACCTACCTTCCTGTGTGGAGATTGATGAAGATGATAAGTGACGTGGCTCAGGGAATGGCCTACCTAGCCAGTATGAGAGTCATCCATTGTGATTTGGCTGGAAGAAACGTTCTGTTGACTGATAAACTGGTGGCCAAGATTACAGACTTTGGGTTGGCAAAGATTTTGCAAAAAGATGAGGACTATTACACGAGATCCACTGGCAAAGAACTCCCTTTGATGTGGTGTTCTCCGGAGAGTATTGCCAACCGAAAATTCACAACCAAGGGGGACATTTGGAGCTACGGTATTCTGATGTGGGAGGTCTTTACTCACGCCAAGCCACCGGTTCTGTGCAGCAATTTCTCCAAGGAGGGATTCAAAAAATTGGAGGAGGGAAAACGCCTTAAGAGACCAACCCACTGTCCAGAATTGGTTTATCAATTCATGGAGAAGTGCTGGAAATTCAAGCCAGAAGAAAGGCCAGATTTCAATGAGGCTTGTCAGAGTTGCAGGGAGTTTGCAAAAATTTACCCGGAACCAGTGGTAGAACAAAGGGTGCCAGGTAGCAATTTTTACCTGAAA
>CGI_10000467
ATGGCGAGCGGTACTGTTCAAACAGATTCGACGGAACATTTCCCTGACGAAGAACCAATACCAGATTCCACACCTTCCAAAAAGGATGACGCCAATTCAGATGCAGAGAAACAGGACACATCGGTGTCCAGCCAAAATACCAGCAGTGGATCCACCCCTAGAAAAATTTCAAAGAACCTCAAGCCTTCGAACGGAATCGCCTCCAAACTGGGGTACACACCTGGAATCTCCCCCAGAGGAAGAGCTGGGCCGTCGGTGCGGAGTGGGGCTTATGCCTTTGGCAGTAAAGTTGCTTCTTCGTCATCGGAGTCGACGTCAGCCACGCTTCCGTTCCTAATGGATAGTATATATACGGACACTGTTCTTGTTGTTGAAGGTAAACGGTTCTACATACACCGCTCGTTGCTAGGGTACGCGTCGGAATATTTTCAGAAACTGTTTGCTAACGCGCATGCTGCTTCGGGAGAGAAATCTTTAAGGGTGAAACCAGAAGTTGTCATCAAGGACAAAAGTTACAACGACTTTTTGGAACTTCTTGCATTCTTTCACCCGGGAGTTATACGGGATCTAACAGAGAAAACGGCCGTTAGATTGCTGCCCATCGCTGAAGAATATGAAATGCTACCATTAAAGAAACGCTGTGAAAGTGTCCTGGTGAATTATCTGAAGAAAAATTCTGCCATGTTTAGCACCACGTCCAAAGGTCCTCCAACACAGCGATTCCGTCGCGACAATGCGCCGGATATTTTATTGAAATGCACAAAAGCGGCCGACAAGGGGAACTCTAAGGTTGTCTTGGAGCAGTGTCTGAAAGTATTTGCTAATCCGGATATTCCTTTGAAAGATCTGAAAACAAATCCTGAAATATCTGACCAGATTAAGGCCAAGATATTCGAGACACGCGTGGATACCACGTCGAACAAATTATCTAAAGTTTTTGGTGAACTCGAGAAAGAAAAACACGAAAACCATATTCTGAAGAAGCAACTGAACGACAGATACCATATTATACAAAAAGCTGGAGTGCGCATGTCTATCATCACCTCAGATGATGACAAGGCACATCCTGTTCCTTCGTCAGTTCCGGTTCTGCACACCCATCACTATCACAGTCACCACCGACAGAAGTTAGATTCGGAGAGAGAGAAAAAACAAAAACCCCTGCCTTCAACGAAAAGAAATTTAAAACAT
>CGI_10000468
ATGGCGAAAAAATCGCGAAAACTACCTCAAACTTTCAGCGACGTGATTGATAAGTCGCAGAAGTTCTTTACAAATGTTAACATATTTATTTTAAATGCTGGAATCGAAAAAGCTCGCTGTGATATATTTCGGAGACAGACGGAGAGATTTGGTGGCACACTCGTGTCTGGGATAGAAGATTTAGGGGCAGATGATGCAGGATCGGGCTATGTTGTCGTCGATGACAAAATGGAAGCAGACAGAATGTGTAGGCTTCTGAAAATAGATCACCCTCCTCCATATGTGAAGACTGTAAAATCATCTTGGTTAAGTGCGTGCATAAAACAAAAGCAACTGGTAGACAGTGTCGCCTATGAATTAGATGTATCTGGGTTAAGTCGAAAGAGAAAACATGAAAATAAAAGTGATACAGAGAGTGAAGAGGGTAAAGTTTCAGAGGAAAGGAAGGAAGTTAAACCGGCCACAATGTGGCATAGTTACAAGAAACCCAAGACCCAAGAAATTGAGGGAGAGGATCCAGACAGTGATTACGCCCCCAGTGATGGGGAGGGACCAGATGAAGTACAGGGACCTAGCGTCAGCGCTACATCATCAACATCACCAGAGAAGTTAATTGCTGTAAGT
>CGI_10000472
ATGCAGATGCTCGGGGTGGATGACAACAAAGCCGAGACCAAAACAGAGAAAGACGAGGGGGAGGAGAGTTGTCGTAAACCCTATGAACGGAACTACTGGAGAGTTTGTTATGAGAACGATCTAAACCCCAGTAAGAACCACAGACCCGACAAGAAAGGCAAAGAACCAAAGTTGGTTTTATGGCAGCATCCAGGAAATGACGTCACGGGAATGGTGGCGCGCTCTAGAAAAGTTGCAGAGACATGTCAACAGTTGTTAGGGGGAGAGGTTTACCATTACCACACAAAGTTAATCACCAAAGAACCATACATAGGAGGGACGTTCGAATGGCATCAGGATTACGGGTACTGGTATAAATATGGTTGTCTCTTTCCTGACATGATGACTGTATTTGTTGCTTTAGATGACTGCAACAAGGAGAACGGTTGCTTGCAGGTCCTGAAAGGCTCACACAAATGTGGACGGATTGACCATTTGATTGTGGCTGAACAAACCGGAGCTGACGTCGAAAGAGTTCAGGAAATAGAGAAAGTGTGTGATCTGATTCACGTGGAATTAAAAGCAGGCGATGCTTTATTCTTCCACTGTAACGTGCTTCATACTAGTAGTGACAATACAAGCGGGAACCAGAGACGAGCACTCGTTATAGCTTACAATAGGGCTTCCAACGATCCGGGCCCACACGAAAAACATCCAGGATATACTCCTCTACACACAGTACATATTTCACACATATTAATAGAGACCAACAAAAATATTAACATTTCTGAATTGCATGCATACATTTTTCATTTCGTGTTCATTTACAGGTTGAGAATTCTGCCA
>CGI_10000473
ATGAAGAGCCCTCTAAAGGCATCCATTAAAAATGATTACATGGGATTTAATGGCACCAACATTGTCAGTCTAGGCTGGAATTTTGCACACAGACAGGTAAAAATCAAAAGAGGGCTCATGTTTTCGTGCTGTGGGGTAGACAGTTACAACGATTTCACGGGCGGAGTCAAATGGAACACAAACTACGGTGGCGGGCTGAAGGCCCCGATCACGTGCTGTGTCACAATACCTGACTCGGCCACGCCTACCTGTGCCGTGACACCCTCTGACATATACACAAAGGTAAGTCTTCGATTGTTCTGTGAATTTGAATGGAAAGTAGACCAACGAATTCAGGAGTCTCTAGGAGGCTTCTAT
>CGI_10000474
ATGCAAAGAGGCACGTTTGTTTTATTGCCTCGTAGACTACCTATAATACAAGGGGCAACAGCTGCCTTCCTTATGCCTGTGTTTGCACTGATGTCACAACCAGAATGGAATTGCCCTTTTGACCAACAAGCAAACGACAACGAAACTATAAACTTACCGGAAATTGGAAGCCAAGAGCACAGATCTCTCTGGACAACCCGACTCTCTGTGATATCAGGTTCAATAATGGTTGCATCCCTTTTTCAAATGTTTCTGGGGCTGACAGGATTAATTGGATTTTTACTTCGTTTTATTGGTCCATTAACAATCAGTGTTGTGACGTCATCCATATCGCTGTCTCTTTTTCCCATAATAACGTCATATGCACAAAAGCAGTGGTATATAGCTTTCGCAACAATTGCCCTAGTGGTTACCTTCTCTCAATATCTCAGGAGATGGAAGATCTGCGAACTGTTTCCGATTTTGATATCAGTCGGCTTAAGTTGGTTCCTCTGTTTTGTGTTGACTGCCACTGGAGTATTTACAGATGATCCAAACGGTTGGGGATACGGTGCTAGAACTGACATTAAAACTGACGTGCTGACAAAAACCAGCTGGTTTAGATTCCCGTATCCAGGTCAGTTTGGATGGCCCACCGTGAGCATCGCGGGAACCTGTGGAATGATAGCTGGTGTTTTAGCATCAGTGATGGAATCAATCGGCGATTATTACGCATGCGCCTTGCAAGCAGATGCAGGAAAGCCACCGAAACATGCAATTAATAGGGGAATTGCTGTTGAGGGGCTGGGTTGTTTATTGTGTGGATTTTGGGGAGCAGGCATAGGAACAACATCATACAGTGAGAATATTGGAGCTATTAGTATCACTCGGGTACGTCAA
>CGI_10000475
ATGCAGACGATGCTGTTATCCCTACAGAGGAGCCATTTGGCGAAATTAAAGATGGAAGAAAAATTTACTTTTACCAACAAGAACAATATCACGGTGCGCATCATCAGCTATGGAGCAACAATTACCGATATCCTGATGCCGGATAAAAACGGAGTACTTCTTGATATTAGTTTGGGATTTGACACTGCTGCTGAATATGAAGATAGACACACGAAAATTGGGGCTGCTCTCGGTCGGATAACAGAACGCCTAAAAGGCGCCAAATTCACCATAGACGGAGTGGAGTACAATGTCTCGGCCAACGAAGGACAAAATCAAGTCCATGGGGGCTTCTATGGCTTCGATTCTAAATTATTTGACGCCAAGATAAAAGGGAACAAAGTGGAGATGACGTACGTGAGTCCGGATGGGGAAGAGGGGTTTCCTGGAGAGCTGACCTCCGTCATTTCATTTCAACTCACAAATGAAAACGAACTAATTCTAGATTACAGGGCGACAACAACAAAAGCGACCCCTATCAACCTTTCTAACCACGTCTACTTCAATCTGGAGGGTCATGTATGGCTTGGTTTTTATGGT
>CGI_10000476
ATGTCAACGGCAATTTCTCTGTCCATACAACACCCCCCACTCGGGATTATAGCAGCAAACCACACCCCACTTCTGAAAACTCAGGTGCTAGAAGGTAAGTTATATAAACCAGACTCAGGTGCTAGAAGAAAAATTATCTCCTCTTCCTCTCCCACCCCCACAACAGTTGGTCACTCATCTCCAGCACGTCGAGTAAGGATCAGCGAGCCCTCGCCCCATGACGACTACCTATCTCGACTCGAGAATCTGCAGCAGAGACTCGGTTGGATGGATTCGGTACTCCAAGGTCTAGGTTATTTCCACGGAGATAGGAGGGAGATCCAGAGACTTTGTCAAGACTTTGCTGTCCTCGTGACCTTGTTCGACCTTGACCTTCATTGGCTTCATACTCTC
>CGI_10000477
ATGTCTTTCTTTCATGACACAAATCCATTCCACAGACTGATCAAGTTGACGGTAAAACCACGTCTGATTGTAATAAGACACGTCTCTTTATTTACAGGTTACGCACCCAACTCTAACAGTTTCTCACCACCCCGCATCAACACTCAGTCACGCGTGAACGGCTCCGGACCCTTCAACAGTCACGCATCATCGCCCCTCCATTCAAGTGTTCATAAGTCTCCATACAGTCCGTCCTATTTGTCTTCCAGCTTTACTCAGAGAGACCTCGTTAATGGAGCTTCTCCATATCACCCACTAGGGGGAGCCTCTAGTGGTATCACGTCAACAGCAATGGAG
>CGI_10000478
ATGGTATGGAGACCTGGTGTTGTTACGACCACGGGATGTGTGGTTGATGTAGCATATTTTCCTTTCGATAAACAGTCCTGTAATATTACTTTTACAAACTGGGGTTTTACGAAGGATGAGGTAAAGTTCAAACCGACAGCAGACGCCATTGATCTTAGAGACTTCTCACCATCAGATGAGTGGAAAATCACCAAAACGAGGCTTATTGAAGAAACACTTGACAACGGCTCGTTCGTCAAATTCGAGATTTCTTTGGAGAGGCAGCCTATGTATTATTTAATCAACTTTTTCCTACCGATTGTTATAATGGGTATTTTGAACGCGTTGGTGTTTATTTTACCTTTGGAGAGCGGGGAGAGAGTGGGGTACTCCGTGTCTTCATTCCTTACGTTCGCCGTGTATTTGACTCTAATTGCTGATGGAATGCCGCGAACATCCGAACCAATGGCAATTCTGAGTTACTACCTAGTATCCATGATCGTCATGAGTTCAGTTGCTACAATCATCACCATTTTCACCCTTCGAGTTTACCTAAAAGACGAAGACGACCCTATCCCAACACCCGTTACCCTTATCGTTGCCTGTCTTAACTGTTTGGTTTGCACTGTTGAAGATGATGATGACGACGATGAAGACGAAACGCCGTTGCTAGATTCCGATGGTCTAGAAATGGAAACCATGGGAAAAGGATCGGCGAGATTACACCAGTCTCCGATAGAAGATAACACAAGCTGGACCAGTGATGTACCCGACAATAAATACGAGGTGGACTGGAAGCTAGTAGCGAGCACTTTAGACGCCTTTTCATTCGTGGCTGTTCTTGGCGGGAGCATCGCCATAGCTGTCGTGTTTCTTATCCCTCTTGTGGCTCAAATG
>CGI_10000482
ATGCGAGCCCAAACAGCTCTAAATGAGCTACAGGTCCTAGTCCACCATGATCAGGGACACTTTGTACCCGAACAACTTAGGGACATCTCATGGGAGATCCTTGGAATATGTCAACAAATCAGAGGAGACCTCCGAGCTGCCATGTTCTCATATGAACAGTCACTCATACAAAAGCCATTCAATAGAATACAATCAGCTACAAGAAAGAGAATCCAAGATATACATACTTACTTATACGGATTTTTACTGACTGTATACGAGGCATTCTCGGGTTTTAACAATTACGAGGCGCCTCCTGTGGATTAT
>CGI_10000483
ATGAATACATTAAAAAATCCAGAAGATTTGTTCATTGGGGATACAAGTGTTTGTCATAGTAATGCTGACGGCCATTATGAAATTGGTTGTCGCTCATACGTCATCTGTACCGGGGGAAGGGGAGTGATTCATAACTGTCCCGACCCCCCAGCGCAGGAAACCGTATACAACTCCGCCAAAGGACACTGTGATAATCCGGACAATGTAGCCCGACCCTGTGGACACTGGCAAGACTGTTCAAAACTTCCAGACAAGCGCTACCCAGACATTTACACCAATTGTACATCCTACTACACCTGTCATGGCGGCACCTTCTTTGGCCACAACTATTGTAACCCTGGCAAG
>CGI_10000484
ATGTCTAACTCAACTAAAGACGTTGGCAGTGAGAAAGCAGTTGATGGTTTATTCACTGACCGTGGTAGTGGTGGTCAGTGTACGTTGAGTGATGGCGGCCATTACACAGCTGAATGGAGAGTAGACCTAGGTAGTGTAGTAAGCATCAGTCGTATTAACATATACTACATGACGGACAACCAAGATCCTGGGCCATACGTCCATAGATTAGCAGGATTTTCTCTTTACGTCTCGAATACAACGTCCAAACTTGATGGACAACTTTGTTACAAAGACGAAACTGGAGGCACGCCTTCAGTAAACCAAATCATTAGCTGTTCTATTGTCGGACGCTACGATGCCGTGGAAGCTATGGTGATGGTTGTGTTCATCCGTGTCCAACACACTGTCTTAATTGTGACACCTATTCAGGAGACTGTC
>CGI_10000485
ATGTTATCTCGTTATTGCTCTTCAGACTGTGGATGTGTACGTTCACCCTGTCGGTGTCTGTGGGTGCCATCCTCCTACTCCCTGTCTCCATCGTGTCCAATGAGGTCCTGCTGCTGTACCCCAAAAGTTACTACGTACAGTGGCTCAACTCCTCACTCATCATCGGGTATCTGGTCGCGGGTGTACGAGGCCGCTATTCTGCTGGTACTAGTCGGGATACTCATCATCGGACTCGCCTGGGTCGCCTCCGCCATATTTGATGGCAACAAACACACACAAGAAACGCTACTAGGTGACCACACCATCCTTGTGTACCCCTGTCGGGTTCTCCAGAATGTTTACTGTGATGGGGGAACTCATTGCCAAACCAAAGACAAGGCAGTTCCTGACCGACTTGCAAATGGTCACCTGTCGACGGATGAGCTGATCGAACAGCTAGAGAAGAACCAGTCCACTCTTAAGGAGCTAGCCACTAGATATGTTATGCTGGCCTCTGTGCTGGGTTTCTACAGCCTGCCAGGGTTCCGCAATCTTCGCCCCGTTCCACACGGCACTCCGATGGTCAAGGTGATAGGAAACTGCATAGTCCTCCTGATTCTTAGTTCAGCACTCCCTGTCATGTCCAGGACTCTAGGTTTAACAAATTTTGACCTGATTGGTAACTTTGGCAGTATGGACTGGCTGGGGAACTTCTACATCATCATGCTGTGCAATGTCGTGTTTGCCGGGCTCACCACGCTATGCTTAGTCACAAAATTCACCAAAGCAGTCAGGACGGAAATCTACGACCGACTGATGGCGTTCTTCATCAGAGAACAACCTGCGCCAGGTCATACTCATTCTTCTGTTGCAAACGGAGATGTTAGCTCAAAAGAGGAC
>CGI_10000486
ATGAAAACAACCGCCACATTTATAGAGAGAACAGACTCTACATGGAGACCACGGTGTGTGTACTGGTCCCCGTCCACTGGGGATCTACTGGTCGGGATGTATAGAGAACCATGGACAGGCAAGGTAACCCGGTACAACCAGAGTGGACAACTCACACAGACCATACAGAACGACAACACAGGACGGGGACTGTATAGAGAACCTAACTATATAACAGAGAACAACAATGGGGATGTCGTGGTGTCTGATGGTGAGTCTGCTGTAGTGGTGACAGAGCGTGGAGGAAGACATCGTTTCTCCTACACAGGACCTCCATCAGGATCAGGACTATGGCCACATGGAATCTGTACTGACGCGCTGTCACACATCCTGGTGTGTGATGATTGTACCGAAACAGTACAGATGATAGACAGGGACGGTCAGTTCCTGTCACATCTACTGATAAGACCATCAGGGATATTCTCACCATGGGGCCTGAGTTATGATATCAACACTCACCGTCTCTGGGTCGGATCACGGGACAACAAGACGGTGGTTATATACAGGTATATCACCAGACAGGACGCTCTGACAGATCTGAATCCAGCCACTGCTGATGTGATGGAGTCACTGAGTGAAATCCCAACCACAGGGACAGAAAAACCACAGCAAGGAAACCAGTGTCTGCTGAAACTGATGTCTCCCCCCGAGTTACTTCCCTCTCTCACACTGACAGGTGTTGATCGTTGTTATCACATTTCCTGTGTGACATCAGACCGGGTCTGGGTCAGTGATAATGGAAACAAACTCATGTTGACAGACACAACAGGTGTCCCTCTACATCGTGTGGAGGATTCATGGAGTGGTTTATATGGATCACACACAGTGAACAGTGAGAGTGAACTGATTTATAGAGATGAGGATTATAACATCAACAAACTGTCAAAGGATATGAAAACAACCACCACATTTATAGAGAGAACAGACTCCACATGGAGACCACTGTGTGTGTACTGGTCCCCGTCCACTGGGGATCTACTGGTCGGGATGTATAACTATGATACAAAGACAGGCAAGGTAACCCGGTACAACCAGAGTGGACAACTCACACAGACCATACAGCACGACATCACAGGACGGGGACTGTATATTGGACCTGAGTATATAACAGAGAACAACAATGGGGATGTCGTGGTGTCTGACTCATGGAGTGCTGTAGTGGTGACAGAGCGTGGAGGAAGACATCGTTTCTCCTACACAGGACATCCATCAGGATCAGAACTATGGCCATGTGGAATCTGTACTGACGCGCTGTCACACATCCTGGTGTGTGATCTTAGAACCCACACAGTACAGATGTTAGACAGGGACGGTCAGTTCCTGTCACATCTACTGATAAGACCATCAGGGATATTCAGACCATACAGCCTGAGTTATGATGTCAACACTCACCGTCTCTGGGTCGGATCAGATGACAACAACACGGTGGTTATATACAGGTATATCACCAGACAGGACGCTCTGACAGATGAACATCCACCCGGTCCTGTTGTGGATGCCATGTCCAGCTCAACACAAGCCATGGGCCGATTTTACCTGACCATCAGGGGAGAAAATAGAACAACTTCCTTTGAAATCCTTAAAGAGGAAGACAGAAAACAGACATTGGCTACG
>CGI_10000487
ATGGCACCAGACTCGCTCATCAAGCACCCCTTACAAAACAGATGGGCCCTTTGGTTCTTCAAAAATGACCGCAACAAAGAGTGGACAGCAAACCTTAAACTCATTACAGCATTTGACACTGTGGAGGATTTTTGGGCGTTATACAACCATGTACAGAAAGCCAGTAAACTGCCCTCAGGCTGTGATTACTCCCTCTTCAAGGATGGTGTTCAACCTATGTGGGAAGATGAGCGAAATAAAGATGGAGGAAGGTGGTTAATAAATCTTAACAAAAATCAGCGTATGACAGATCTTGATAACTTCTGGCTAGAAACTCTGCTGTGTTTGATTGGAGAGTCTTTTGAGGAGTACAGCGAGGACATCTGTGGGGCTGTTGTCAACATTAGAAATAAGGGAGATAAACTCAGTCTGTGGACAAAAGAGGCTGGAAGACCTGATGCTATATTAAAAATTGGAAGAAAATTAAAAGAAAGATTAAGTATACCAGCCAAGATCCAAATAGGGTTTCAGTCACACAGAGATACCATGACGAAGACTGGTTCCACAGCCAAAGATCGTTTCCGAGTT
>CGI_10000488
ATGGAGATCTCAGTGGGCAGAGGCTGGGTCCAAATCCAGGCGACAGAGAAGGACAGAGATGAGGCGCTCTTTGATACAGAGGAAATATTCAAACTACATCAAAGTGTTTGTGCAAAGATAAGACAAGGAGCAAAAGCTCTTTTATTCGTTGGAACCAGCAAGTCGAATGTGGCCATGCACTCCATCGCAGACAAGCTGTCCATTCCGGTGTTAATGCCGCTATCAACGAAGTACTCACAGACTCACAGCGAGTTCACTGTATCTTTACAGCCGTCCCTCATCAGACCCATCATCGACGTCATCCAGAAAAATGGCTGGAAGCAAGTCTTTTATCTGTTTGACTCAGATGAAGGTTTACTGCGTCTGCAATCACTCTTCCAAGAGCTAGGTGAGAGACACTTGGCCAATGACGTCATAATTCGATCCCGCCGGATAACCAACATATCTGATAGTTACGAGTTGCTGCGCTCCGTGGATCGGCAGGAATTGAATTGTAGCAATCTGGAACCATGTCGGTGCACGCGACCAATTATACTAGACCTCTCCACAATCGCTGCATTTAACGAAACACGCAAACAGATCATCGACGTCGGAATGAACAGAGAACACTATCATTATTTATTAGCAAACCTGGGTGCAGATGAGCTGGATTTGTCCTCTTTTAAATATGGAGGCATGAACGTAACTGGATTTTCCATTAAAGATCCTCCATTTGAAGAAAATTTCCAACAGAGCGATTGTTATTCATATAAAGGACTTTGTCCTGTTAGCCATAAATCAGCGCTTGTGATGGACACCCTGGAGTTCCTGAGTTACGCAGTCAACAAGACAGGGACCTACAATAACCCCTCCATGTTCACTCCAAACAGCAACGGCTGTGACGTGTCAGAACAACACAGAAATTTTGGACGAAAATTCCTGAATGCTATAAAAGAAACAAAAGTACAAGGTTCATCGAATATCGGGACAGGGACACTGGCTCTAGATAGCTATGGCAACAGGAAGGACTACGTGCTCAACGTCAAATTCTTTACTTTTAATTTTTCCAAGCTTGAAAAGGTGGGAATTTGGCAGGAAACGGGTCTCAGCATAAAGTTGCACTATTGTAAACCGTCCAAGGAGCCAGTAGCCAGCCATAACAGAACGTGGATCATCACAACAATTGTGGTAAAATTACCGAAAACAACACACTTAATAAGAGATGAGAAGCATATAGTGTATCTCACGTGCGGATCAAGAATATTTCCACGGTCGGGGAAGGGGAAAATGTTGTTTGCCGGTAAGGGTTGGGAATGGGGTCGTTGGTCCTTAGGCCTATTTTTGGTAACAATGCTATACCGGGTATGTGAATGTAATGTAAGTTTAAACGGAGTT
>CGI_10000490
ATGACGTATATCTCCGCTATTTTAAGACCTGCTGAATATTTCTGCTTCGTTCACAACTCCTTTGCCATATGTTTCCCTAACCGTATTGACCACCATCTTTGTAATGGTGTGCATTGCTTACCTCTGGCGAACATTCCAACGGTCGCACAGAACATCTCTACATTTGGAACTGACCACTGGACCAAGCTGCGAACTCTTTACGCTGCTAACACTACCACTGTGTCCACA
>CGI_10000491
ATGTGGGATGCTGTCTTGTCACCAACGGTGAAATTTGACACCTGTATACCCGTATTTCTACCAATCGTCTCAGTCCTCTTTGTTGTGTACATCAGACAGGGAGATTACGGAGATGTCACAGACAGAAAGAAGCTTCGGGAACGTTTGCAGTGCCATAGCTTTGAC
>CGI_10000492
ATGTCAACTGATATACAAAACCAACGACGTAGTTTCAATCACCACCTCATGAAGGTTTCACTTCTACTCCTTTTGCTCGTGATCACGTGTTGTCTGATTGACGATTCAGAAGGTTGGGGGAGACGTCGCTGGCGAGTAAGGATCAGAGTCAGAAGAGTTTTTAAAGCTGTCTGCAACACTGTTTGTCGTATCAAATGTGTGAAATCTTGTCCATTATGTACACCAGTATGTGGCAGAGTTTGCGGAAAATTTTGTGGCAGAAAAAGAAGCGAGGATTTTCAAAGTAATTCGCTTCCTTGTGACTTTGTTGCTTGGGACAAGAACGGAGATGGACATATTGATATAAAGGAGTTTTCTACTGTTGCCTACGTCGCTGTTGAAGAAGGAGAATTGGCTTTGGCCTTCGAAGCCACAGACACAAATGGAAACCAAAAGATTTCCGAAGAAGAACTTAACAAAGCTACATTTCTGTTTGGAAAATGT
>CGI_10000493
ATGGATGGCACCAACAGGAAGGTGTTTGTAGAGTCGGACCTACGACTTCCTAACGGCCTGACCGTCGACCTGTACTCTAGCCAGGTGTGCTGGGGAGATGCAGGCACCAGTAAAGTGGAGTGTATACGAGAGGATGGAGTGGGGCGTGTTCTTCTGACCGACTCTGCACCTTATCCCTTTGGTCTCAGTTACCATGGGAACAACATTTTCTGGACAGATTGGTCACAGAAGGCGGTGATGGAGGTTAGCCGAGGGGGAAGTCCAAGGGCGTCTCTGGAGATTCCAGTAGGAGGAAATGGTCGACTGTACGGACTGACTAGTGTGACAGAATGTCCCAGGAAGAAGGAGGAAATGGTCACAAAATACTCGCGCCAAAAGCAGCGATGGACTACGTGTGATATGACA
>CGI_10000494
ATGTCTTGCGCCGGCAGAATTTTAATTTATGGAGGCAAAGGAGCTCTAGGTTCCTCCTGCGTTAGCCTGTTCAAGTCTAAAAATTACTGGGTTGGATCCATTGATCTGATGCCAAATGAACAAGCAGATGCAAATGTTGTGGTTAAACCAAGCGAGTCATGGCTTAACCAAGAAGACGAGGTCTTGAAAGGAGTAGAAAGCATTATAGGGGGCGAGAAACTGGACGCTGTTTTGTGTGTAGCGGGAGGATGGGCCGGAGGAAATGCAGCCTCTAAAGAATTCATCAAGAATGCTGACATGATGTGGAAGCAGAGTGTTTGGACAAGCTCAATAGCAGCAGCTCTGGCAGCTAAATACCTGAAAGAAGGGGGAATAATCACCCTGCCTGGAGCTGCACCCTGTGTCGGTGGCACAGCAGGCATGATGGGATATGGAATGGCCAAGGCAGCTGTACACCAGTTGGTCAAGAGTCTGGCCTCCAAAGGAAGTGGACTGCCTGCCAACAGCTCAGCAGTGGCTATTCTACCAGTCACTCTTGATACGCCAATGAACAGGAAGTTCATGTCAGAGGCTGACTTTACTACATGGACTCCATTAGAGTTTGTTGCAGAGTTGTTCTTTAAATGGACTTCTGATGGATCCACTCGCCCAGAGAACGGGAGTCTGGTAAAACTGGTAACCAAGGAAGGGAACACAGCGCTCCAAAATGTG
>CGI_10000495
ATGGCATTGTCCAAGCCAGATGTTCCAAATACTGTTCCAGACCTACCAGTGGTTGCCCAGCACTACTTGGTGTGTGGTAATGAAGACTGTAAGAAGAACTTTCAGTTTTACTGCAATCCCTGTCACCGACCGATGTGTAACACTGCAGGGATAAACATCAGAAGAGTCCGGAAACCAAGAACCATGAAGTGGTTCCTTACCGACAGCGAAAAATACGATTACCAGTGGAGAAGTGCAAAGATCATCCAAATAAAGATA
>CGI_10000496
ATGGCCAAAGGGCACAAAACCGGAAAAGTTGGCACCCACCAGTGTTGCCATGGCGGCACGTGGTACGTGATGCTAGAAGAAGAAGAAATGAGGAAGACTCTACCAAACATGTCAAAGGCAATTCGCTGGAGTTTGGACCTGCGTTGGCAGAGACCCTCAGAACCAGTGGGGTTCTATGGTCTGAAGGAGGGGCTGTTGATGAGGTCGTCCAAGGATCCCGGCATGAGGATTGACTGGGAGTCGTTCGACGCCGTGAACCGCCACGACAAGCAGACGGCAGCCATGACTGGCAAGGAGGAAATAGACGAGTTTGATACGACAATCCAGGGTCCCTGGATGAAGAAGTGGGAGATCGTGCACGTGAACCGTCACGTGGAACGGCATAGAGAAATGGAGGACAACCCGGAGTCCTGGACAAAGGCG
>CGI_10000497
ATGAAGATTGAGATCGCTGTGTTGTTGATCTGTTGCTTCCAATGTGTCCTCTCTGGATGTTGGTGGTGGCGATGTGCACATGTTGGCAAGGGTTCGACTGAAAAAGAGAAGAAAACGAAAGCCTCGTTGCCATGCAACTTTGAACTTTTTGACCAAAACCGAGACGGTGTCATCAACATTGAAGAGTTCGCCATGAAGTCACCGGGAATGGACAAGACTAAACTACAGAAATTATTTGACACAGTTGACAAAAATAAGAATAAACTGATTTCATCCACGGAATACAAAGACGGATTAAAACATTTGCATGACCAAGGCCTACTCGGATCTTGTCAC
>CGI_10000498
ATGACACTAATAATATCCTCTTCTACCAAGACTTCTACGGCCAAGGCCCAAAAGTCCGCCGCCACCGAATCGTCCAAATCCGGAATTCCATCCTCCGAGTCCGCCACCGATCAATCCACCCCCGTAATATCCACCTCCGAGTCCGTGACCACCGTAGTAGTTTCCACCACCCCCGTAGTAGCCACCCCATTGACCTTGGACAACAGCAACCATGACACAGGCCAT
>CGI_10000499
ATGAAATCTGTATACATCGCACTCTTGATGGCCTGTGTTCTGGTCTCCGTTGTCCAAGGTCAGTGGGGTGGCTACTACGGGGGTGGTGGAAACTACTACGGTGGACACGGACTCGGAGGTGGATATTACGGGGGTGGATTGATCGGTGGCGGACTCGGTGGATGGAATTCCGGATTTGGACGACTCGGTGGCGGCGGACTTTTGGGTCTTGAGCGTAGAAGTCTCGGTAGAAGAGGATATTAT
>CGI_10000500
ATGGCATTTTATCCCTGTTACTACACGTGTGTAAAAATGCAATGTGTCTCACTGACGGCAGCATCAGTGCTGCCCTCTCTTAGATGCTTAGAGATAACCCAGCAGGGAGAACGTCCATCCGTTCCCCCGTTTTTGATACGTTGTGTGAACCGTGTACTCAGTGACAACTGGGAAGCGGGGCAAAGTGAATTCCTCCAAAGCGAGATGCCTAATGAGAGACAGGACAACCAGGAACCTAAAACTGAGGTTGAAACTACTTCGGAGCAGGAAAAGAGACGCCGGTCATCAGACGGGACAACGCCCAAGCCACAACAAAAACAAGTGAAAATGGCGGAGAACTCACCCGAAAGCCCCGAAGGCTCTGGAGGTATGTTAGATAGAATGACTGTCATTGCGGAAGCTATCGATTCACTCCAAAAAGGTCAAAAATCACTTCAATCTACTTTGGACAGCAAATTAGATAAATTTAGTAAAGAATTTATGTCCAGCATTGGAGACAAATTCAAGGCTATGAAAAGCGACTTCGACTTAGAGCTGGGTAAACAACAAGCCCAAATAGATACAATGTCACGGACCGTTGAGCTCATTATAAAGCGTCTAGACAAAGTTGAAACCACAGACCGTGCGGAACCAGAGTTCCCTCGCGAACACGAGCACACTGCCAACACAGTCAACGACCCCGAATTAACTATCATAGCTACCAACATCACTCAACTGCCAAATGAAAACATTTTTGACGTTGCAACTGAACTTATCAAATCGGTGAACGACGCGGTGACGGTAGTAGACGCAGCCCGGTTAAGATCGAGGAGAATCGGCAGACCCGGTTTGGTTAAGATTAGCTTTTCGAACTTGGAAGAAAAAAAGCAGGTTTTGAGAGAGAAAAGAAAATTGAAAGAAAAAGATCAATACAAAACTGTTTTTCTCAGAGGAAGCAAATCACATACTGAAAGAATTTTAGAACTCAATGCTCGTACATTACTGAGAGAAATGCCGAACGGAAATCAGTTTCGTATAACATCGAACGGTCGAATTGTTAAAAAGACACCGAGGTCTACAACCTTAAACCCAGAACCACGATTCGAGCACGACGATCACGACGATCACGACCCTGATTAT
>CGI_10000501
ATGAAGTTTACAACACGCGACGAAGATAACAACAGGTACGACAACGTTAACTGTGCCACCATGTTCAGATCGGCATGGTGGTTCGACGACTGTTATTATGCCAACCCTAATGGACAGTACACCGACTCTGAGAAAACTGGTTTTGAATACATTACATGGTATCATTGTAAAAACCCCTTTATATCTCTGAAGACGATGAGGTTGATGTTTCGTCCTCGGGCC
>CGI_10000502
ATGTCTTTATATGAAAACGAGGCTGAAAATGACAACGCTGTGGATGCTGACAATTTTGAAAACGAAATGGATTCTCCCCAGTCATCAGAGTCTAGAAATGATATGGCTCATTACGAAGGCTCCAATGAAAACCTCGGTTACAACTTGCTCTCTGATATACAACAGTATTTAGAACAAGAAAGACAATCAAGCGCTGCATTGAAAGAAGAGGCTCAGGCTTTGAAAGAACAGATTACCAACAAGGAAGATGTTTTAAAGGAACTTGAAAAGAACAATTCTGATCTTCTCTCTAATTACCTGGAGATGAAGAAAAAGGAAGAAGAGTTGGCAGGT
>CGI_10000503
ATGAATTTTGGATTAGTGGGTCGGACGCTTCCACTGAGGGTCAGTGGCTATGGTACGGGAGCATCCAGTCCTGGGGGCGAGCCCAATGACTCTGGTGGCGAGGACTGTGCCAGTTTGCTGAACAGTGGACGGTGGAACGATTACCCATGTAGCCGAAGCATGGCCTACATCTGTGAACAAACAACTGCATTGGATGATTGTGACTCTACCTGGAGTTTCAGGGACGGTAGATGCTACAAGTTGTTTACGTCAGAGGTCACATGGTCTAACGCGTTGAAAACCTGTCAGGCCAACTCAGCGAACCTGGTTAACATTGCTGATTCCGGCGAAAATGCATTTGTTTACGGTTTGCTTCAGGGAAAGAGCGTGTGGATGGGAGGGTTTGACGGACCGACGGAGGGATCGTGGGCGTGGTCCGGGGGAGTGTTCACCTGGAGCTACACTAACTGGAAGGCTGGCGAGCCCAACAACTCTGGAGACGAAGATTGCAACGCGATGCTCGATTCCGACGGAACATGGAATGATGGAAATTGTCTGGCAACTCTTCAGTTCATGTGCGAAAAGAACACACCACCAATTAATGGTGGATGGGCGGGATTCGGTTCATACGGCGCATGCTCCAAAACCTGCGGGGGAGGTACTCAGACGAGGTCAAGGACGTGTACAAACCCCGCCCCTCAGTGGGGAGGAGACAACTGTCCCGGATCAGCTACTGAGTCCCAGGCCTGTAACACTAATGCCTGTCCAATTGACGGTAACTGGGCAAGCTGGGGCAGTTACGATACATGTACCGTTACTTGTGGAGGCGGGACCCAGCAGAGGACTCGCACGTGCACAAACCCCGCCCCTCAATATGGCGGAGCTGACTGTTCCGGTGACACTACCAGTTCCCAGTCCTGTAACACCAATCCTTGCCCAATTGACGGTCTGTGGGCCTCATGGGGATCCTGGGGGTCGTGTACGGTGACATGTGGTGGGGGCACTCAGGACCGATTCAGGACGTGCACCAATCCCGCTCCTCAGTATGGCGGTGCCGACTGTGTGGACGTTAATAACAGTACACAGGACTGCAACACACAAGTTTGTATCAGTAAGTATCAA
>CGI_10000504
ATGTCGGAGATATCAGTGTTACTGGCTCATGCTGAACAGGCGGAGGCTGAGATCAAGAGACTGGAAGAAGAGATACAGACCCTACAGAACCCTCAGAAGCTCTTGGCGGAGGGGGTGGTGTCCCCTCAGTTGGAAGCTCTACAGAATGAGAATTCCAAGCTCAAATATCAGATCAACATATTAAAAAGGGTAAGATGTCAGCGAATTATTATTGAGGACAGGTTGTGTTTGACATTTGTATTCTCATGGTATACG
>CGI_10000505
ATGATGGACAACAATGTTTTCTGGGCAACATCTGCGTCTATCATAGCGTACACCAGTGCAGTTGAGGTTGACTCTGAAGTGGAAAAAAATGCTCCTCCCCTTCCAGAGCAAAGACCAGCAGGTGGACTCGAGGTTGACTTACAGACTGCCCTGAAATCTCCTGAGAAGTCAACAGTCAGAGGAAAGATTGTGATGATGATAGCGGATTCTCCAGATATTGAGATAAAGGATGAAGACAAGGAAAAGGTGTATGATGACCTGGACTTCGCAGAAGAAACACAGGCTACCAAGCAAATTGTCCTAACAGACTTCACGGAGTGTGACATTTATAATTGCTGTGATATGCCACGTAATTATGCTTTAAAAATTTTTTTTTTACATGGAACCATCGAAAAAGTATTGCGCCAAACAATTGAATTCCAGACAAAGGATGAGTTAATTGTACAGGTTGTCGAGAAATTACCGATTCGCTTCACGGCTGCTATTTCAAACAATAACTTTGTGAATGTGTCCATC
>CGI_10000506
ATGAACACAGACATGTTGCATAATGATACCTCTTATGGAGGACTTGTATCATACACATGCGCTGCTGGATACAAACACGTAAGTGGCGATCTCCAACGGACATGTGTCGGAAATGGTAGTTGGAATGGAACAGAGCCTCTATGTAAAGCTATTGGGTGTCCAAGACTTAATTTTCCGAACACCAATATAATCAGCCTAGACAGCTCACCAGGTGGTGTAGTCAGTCTCTCCTGTTTGGACAAGAGACGTCACAGACACGTTAGTGGGGATCTGATACGTACATGTAATGAGAACGAAACGTGGACTGGAACTCCACCTGTTTGTAAAGAATGTAAGTGTCCTTGTTCAGCTATTGGCTCGGCACCGATTAAATCTAACGACACAGAGAAACTAAATCAACGAATCAAAGAATTGAGATCAATGCTTTTAATACAAAAAAACATGACTGCTAAAGCTAGGCTTCTAAAGATATGTGCATCTGATCCGCGACCATCCGCCAAGGGAATAGGAGTCGTGTTGGGAATAGGAGTTTTAGTTGTTATCATTTCAAGCATTGTTCTCCTGGATCTACCCAATCTTATAAATGCAGTCAAATCAAAGAAGCAG
>CGI_10000507
ATGGGGTTGTGTGGAGTAGGTTGTCTACATTCGATAGCAAAATGGGTCCTTGTACTGTGCTTCTTGGCGTTTTGTATTCAATATTGGTTAAATAAGAAACAGCATTTGACGAGTGGTGAAGAGATTGCTGCAATTGTAAAGAAATATTCAGATGTAAAATCTTCAGAAGCTAAGACTGCATTTGATAAAATAGCCACAGTCCTTCGGAGGAAGTACCCTGGACACATTCTGCCCGAGGAAGACATGCAATGGATTTTCATGAATGCCGGGGGTTGGATGGGGAGCATGTGTCTTATGCATGCCTCCCTAACGGAGTACATTCTGTTCTTTGGCACAGCTGTAGAGACATCAGGTCATTCAGGTCGATACTGGGCAGAGATTTCCGACACCCTGATTACAGGATCCATGAGACAATGGCGGGAGGGGGAACTACAAGCCCACATCTTTAAGAGTGGTGACACTGTGCCCCACCCAATGGGGAATGCGACAGCGGTCTACTTTGAAGCTGACACCTGGATGGTGGAGTATGGCCGAGGTTTTATCCCGTCAACACTCACATTTGCCCTCGCCGACACTTTTTTCAGCACCACAGACTTTGTGACACTGTTTTATATTCTAAGGGTCTATGCCAAGGCTCTGTTCATGGAGATTAACGCCTCTATTGATGATTGGAGGGACTATGTCAAACACAATATA
>CGI_10000508
ATGGGAGGTCTTCATGAACAGCAGAGAAACAGGAGGAAATACTTCGTGAAGATCAACTGGGAGAATATACAGAGTGCTTACAACGACCAGTACGCTCTCAGTGCCCAGACAAAGAACAACGAGGTGTACGACTACGCCTCCATTCTGCAGTACCACTTGACGGCTTTTACATCAAATGGCAAGAACACAATGACAATACCAGACCAGGACTTGGAGTATCTGATTTCCAACTTCAAGAGCGGGTTTTCCTTTTACGACATGGCGGAAGTCAACCAGGTTTATAGCTGTCCTTCTGCATCGTGCACAGTTTCCTGTCAAAATGAGGGTTTCCGAATGCAAGCTGTGGACAAAACCACGTGTGAATGCCAGTGTCCTTCGGGTCTCAAGGGCACAACGTGTGAGGAACTCGACACAGACGCAGATTGTGGAAAAATCATAAATCTCTCCAATGGAGGATCAGAAGAAATCAAAATGACGTCATATACCCAAGGAAAAACATGCACTTGGCTTGTCAAGGGGGAGTCTGATTCCATTATCAAAGCAACTGTGACGTCAGTCGACCTGCCATTCAGCTCACAGAACGACTGCTACCATTGGTTAGAATTCAGAGACTATCTGATTGGAGACGAGGGAAAAGAATTGTGCGGACAGTCTACAACAACCAAAACATACACACAGGCTAACATCGGGAAGGTGTCACCATTTATGATCCGATTCAACAGTCAAAAAACTCAAACACCAGGAACTGGCTTCACAGTAAAAGTGGAAGCCGTAAAATCAGGATGTATCAGTTCTCCCTGTAAAACAGGATCTCTCTGTACCGAGGGGAGCGGTGACGGATCGTACACCTGCTCCTGTCAAAATGGCCTCTCGGGCAAAAACTGCGACGAGTTCAGGGCACCATCTTACAACCTGTGTGACCACGAGGATGATTTCGGCACGTGTTTGTTTGACCGGGACCCTTCCTCCGATATTGGTTGGAACTTCAATACGAGGCTGTGTGACTGGCGGGGCTGTGGGTCAGGAGTGCTGACCAGGGGGACCGGATACCAGTTCCTCACCCTCACACCCTATTACGACGGGGTACCATGGAATTATGGGTCGAAAGCAGCCATTAAAACCTCTGCACAATTAACTGCTGTTGACCGCTGTCTATCGTTCGACTACTCCCTCGGTAATTATGAACAAGGCAGTTTTTTAACCGAGATCAACGTGTATGTAGAAGGAACCGGAAAGACAAAAACTAACGTCAAGAACCTGAAAACGACCACAGATTATACCTGGAAGACGGAAACTGTGTCCATTTCAGCTGTTGACAACTTAGTGGTAATGATCTATACTGATCTGTATCGATCACATGTCATTAAAACGTTTCAAAACATTTCT
>CGI_10000509
ATGGTGTTTGAACTAGAGTCGTACAGGGACGAGCTTCGGGATCTGAGATATTGGCTGGCAAAGACAATACATGTGCATCCTGGTCAAATTCTTATGACAGCTCTTAAGAATGGACCAATTGTTGTTACATTTTTAATGAGAGAAAATCATGGCAATGCTATTCTTGAATACCTAAAGACGGACGATGGTCAAATTGCTGCATCTCATAAAAGGATTGAAAAAATTGTCCAAAATGGGAATGTCATTCAAATTGGAAAAGCCCTAAATGGATCGACCTTTGTTCATATCCGTCTACGTTTACCAGAAAATAGTTCTGGGATACGGGAGAGTGTGAGGAATTTAGCATCGATTTTTACTCGACGCACAGGGATACCTATTGAAGGCACAGAGGTCTATACAAGAACTGTCCCAGCAGATCGAAAAAGAAATGAAACCAAAACCAAGCCAATCAAAGAGGAATCATTTATTGAGAAAAACCGCGGCCTTATTTTAGAGAATATAGAGCCTTTGACCATTGAACACACAGACATTGCATACTTGTTTAACAGAGAAGACCTGGCAGATATGAAGGATATCCCAGGAAGACGAGACCGAGCAGAATACTTCTTAAAACTGTGCGACGGGCTACCAACTGAAAAGAGAGAAATAGCATGTGGATATTTGGAAGGAATTGTTTCTTTGCCTAAAGAAAAATCAACTTCTGATGAGGAGCTATCTCCTGCAAAGAAATGGATTCAACAAAATAGAGAGGATCTTCTGGATGAAATAGACTCTGGGTTTATCGAGAGTACATGTACCATCTATCAGTTGGAAGATGTCCCTGAGGAAGTGAAAATCTCGTGGTCTGACCCGAACAAAAGTAGAAAGGAAAAGGCAAAGATATTCTTGGATTTTGCTCTACAAAAGGATGAATATGTTAAAGCGTTGAAGAAGACAATGGAGGAATACGGAATGCAGTTTACGGAA
>CGI_10000510
ATGGCTGTACAACTTAAAGAGCTGAATCTGTGCAAAGCAATTACAGATGGGCATTTCTCCTATAGTTTTATCTACAGCCACCCTGAGAACATATTAGGCAAACCATCAGTGAACAAATTTTTTCAGTGCAGATGTTTTGAAGAGAACAGAGTTGTGATAGTTATTGATGAAGCCCATTGTATTTTGGAATGGGGAGATGATTTTCGTCCTGAATACAGTAAACTAGTTGAACTTCGAGCTGTGCTTCCTGAGGCAACATTTCTTTGTCTTTCGGCAACACTTTCCATCAAAGGTCAGGCTGATATAAAAAATTGTTTATCTCTGAAGGACTGTAGGATCCATGGTGAGATTCCAGTGAAGCCTAATATTTCAATTACTGTTTTAAGAAGACCTGCAAGCTCTAAGGATGTAACATTGTCTTACAGACATATTCTGGATGTCTTATTCAATGAACTGAAAGTTAAATTAGGTGCTACTCCACTGACTATTGTGTATTTCAATTCATCACTGAACTATATAGGATTTGCCTATGAACATGCTTGTCGAGTCTTGGGGAACTTGGTGTACAATGGGGAGAAGAATCCAGAAAATGCCAGAGTTGTTATGTATCATGCATCTGTAGAATATGGGAGTGAAAAAGTAAGAATTAAGAAA
>CGI_10000511
ATGGTGTGTCCCCACAAAGACGTCAACGCCTGGGTCACGTGTGACGACGGCCGTTGGAGCGACTACTACATTAAATACTGTGATGAAGCAGTTGTCTCGAAGAAACGTCACGTGATCAAGAAACGAGGATTCAGATTCCGTGCCAGAATCAGGATCAGATTCAGAAGCGGAATAAGAATCAGAGCTTGCTTCTTCTGCAAACGTAAGGACTCTCAAGGTTTTTTT
>CGI_10000512
ATGACATGTGGCTCCTACCAGCTTAAACTCTCAAGGTGCTACATCCAAGAGCACCTTGACGGAAACCACGACATCCTCGTTCATAGAGAAGATCCACAATTTCTAAAAGTTAAGATGCAGAACAGACATGTGTCTTCAAAAGCACATGTCTTGTGGATATCGTACGATGAAGTTGAGGTTATGGCATGGTATTGTCTGTGTAAGACTGGGGCGAGAGTGGCCGCTGTGTGTGCACACGTTGCTTCCGTCCTGTGGTATCTCGGGTATGCCAGACACATACAGGACTCTTGGAATATTGGGGTTAGGAACTGGGGGGTCTATGTTGAAGACGCAGCCAACGTTCCTGAACCATTAGACACATCTGACAGCGAGGACAGCACCATAGAAGAA
>CGI_10000513
ATGGCGCTAGAGCGTCGCACCTATACCGAGCCGTCGCCGCAATACGAGCACCCAGGGTGCCAAGCGGCGACGAGTAAGAGGGCCGTCGCGGTGTGCTTTGAAGCTTCGGGCGTGAGCCCGGGTGGAGCCGCCGCGAGTGCAGATCTTGGTGGTAGTAGCAAATATTCAAACGAGAACTTTGAAGAC
>CGI_10000514
ATGCTCAAGTTTGACGATCGATTTGCACGTCAGAACCGCTGCGGACCTCCATCAGAGTTTCCTCTGACTTCATCCTACTCAAGCATAGTTCACCATCTTTCGGGTACCAACGTGTACGCTCTTGCTCCGCCCCTTCGACGCAGTGCGAACGGGACGGGCCGGTGGTGCGCCCCGGCCGCGACGGACCGAGGATCCCACCTAGGCAGAACCCGAGGCTGCCTTCACTTTCATTACGCCTTTAGGTTTCGTAACACCCAA
>CGI_10000515
ATGTTAGACTCCTTGGTCCGTGTTTCAAGACGGGTCGGGTGGACTACCGACCGATTCGCCACTGACCATCGGGCACAGCCCACGCATCCCGGTCCGGTGCGCACGACGCGGTTAGCGGCCACTGCCCCAGAGAGGCAGTATCCGCAGGTCGAAACGTGCACGCAAGGACAGGAGCGAAGAGCGGCCGGCCGGTCCTCGGTCTCGCGACGGCCCGCGTTCCGGAGGCTA
>CGI_10000516
ATGAACGAGGAATTCCCAGTAAGCGCGAGTCATCAGCTCGCGTTGATTACGTCCCTGCCCTTTGTACACACCGCCCGTCGCTACTACCGATTGGATGGTTTAGTGAGCCCCTTGGACTGGTCCCGACGGCGCGGCAACGCGTTTTCGTCGCTGGTGCCGGGAAGAAGGGCAAACTGTACTTTC
>CGI_10000517
ATGCACCACCACCCACCGAATCAAGAAAGAGCTCTCAATCTGTCAATCCTTACAGTGTTCGGGCCGGTTTCGGCCACCCGAAGCAACTCAGTCAAGAGCACCAAGGGTTTACAACCGAGAGGTTGGGTCAGGACAGGCAGTGACCGCAACGAGGCGGACCGCCAGCCTGGACCCGAGATCCAGCTACGAGCTTTT
>CGI_10000518
ATGCAACGAAGCTCCGACCTCACGGGAAGAGCGCTTTTATTAGATCAAAACCGATCGGTCGCAAGGCCGTCCTTTTTGGTGACTCTGGATAACTTTGAGCAGATCGCACGGGCTTGTCCCGGCGACGTGTCTTTCAAATGTCTGCCCTATCAACTGTCGATGGTACGTGCTATGCCTACCATGGTTGTAACGGGTAACGGGGAATCAGGGTTCGATTCCGGAGAGGGAGCA
>CGI_10000519
ATGAACGTTCGAATTGAACAACAAAACCCAGACATATGTAAAAATGTCACCAGTGTTGAAAGTCTTTCTGGTGTAAGATTTGTAGAAACTGCAAGAAATGTCAAGACTCATTTAGAGAAAATGCATTTGCGATTGATCTCCGACGTTGTACTAGGAGAAAAAATTCTTCGAGATGGGACATTTCTTTCCCAAGGGCAGTTCATAATTTCAACCGCAAATCATAATAGCAAGAGCGGGGAATTTGGCAAATGTGTTATTTACGACAAATGCGGTAAATATTTGCGCACAATAAGCACATTATCGTCTCCCTTTGGAATTCTCCACGACGTTTCGGACATAAAAATAGTATTTCCATCTAAAAAATATATGCAAGCAGTCTCATCGCATTCAATTTTTTCTGTTGGCTCAAAACCTATAAAACTTCCCAATGAGCCATATTGTATTACACGGCTCTTCCATTATTTATATGTGGCATGTAATGATAAAATAATAAAAATAAACAACTTTGGAAGACAATCTGCAACATTTGACACGGGGCCTTCAGTAAAGCACGTCACTAGCACATCATCAAACATAATTTACAGCAACAGGAAGACCAACGAAGTGGTCGCAATTGACTGTCAAGGTACCACCGTGTGGAGATACAGCAGTCCCGGTCTCCTGTCTTCATGTGGACTGAGTGTGGACGGAGATGATAACATCTATGTGGCGGGAAAAGAGAGCGAAAACATCCATGTGTTGACCAAAGACGGACGGTGTGTCCGGGTGTTCGAGGACATCACCAGACCAGACTTTATGAAAGTGGACAAGGAGAGAAAGATGTGTGTTGTGGGCAGTATGAGGAAGTATGTCAAGGTATATGAAATGCTG
>CGI_10000520
ATGAAGTCAAAAAGTTACGTCGACGTCAACCTAAAACCATCACTTGCCCTTAATAAAGTGCAAGCACCAGGATTTCTAAAATATGACTTGAGTAAGATACCACCAAAGTTAAGGAGGAAAAGTAATGTTTGTGCTGCAAGCAGTTCTGCTAAATTTGTCAAGAAATCAGCTCCATTGTCCATATTCAATGAAGAGTTAGACGTGCCAAATGAAGTTCCTCCGACCATGGAAGAAGTTTCTGCAGCATCCTGCAGTATTCCTATTGAGAACAATTTCAAACTTTATTGTCTTGGAATTGTTGAATCACAGTATTTTTGTCCGTGCAATGGCAGCATGACTGTATTTGCTCTGGCTGATTTTGATGAAACAAGAAAGGAACTTCAGAAGCATCAGATACAAACTGTGAGAAGGAAAGCAGTCAAATTTGAAGGAGACACTCGATGGATTTGCTTCTGCTCCTGTAATCCACTGCATGCAGAATATGTGGATGCATTGTCTGCAAATCTACTTACTTCATATGAAGACTTCTCAGAAACGAAATGTATACATGTTAGAGTGGTTGAGAAGTTCACTGATGAATTTGATGATATTTCCCCGGATGTGTACTTCTCAGCTGTCGCTTTTCTTTGTAATGGATTTGTGGGTTTGAGAATTCATGCATCCATGCAGATTTACCAGAAAAGAGAGAGAACGAGCACATGGCGAAATCTGTCCTGGAATGGAAGCTTGATGGAAGAACTGTTCCTCCTGGTAAAGTTATTTCTTCTCTTAGCGGTGAAAGGACTGCGAACGATAGCATTGTCTAGCCGCCTAACTAAAAGTCATTTTTTGAAAGTTGTC
>CGI_10000521
ATGTTCAGTTCCCAAGAAACCAAAGAAAGTTGTCACAGAGGAACTATTGGATCAGCCAACAACTTCAGTTGTTCAGGAAGGAAGACTAAAGAGCGTGAAGGATGGGAAACAGTACAGCCTTCAATGTTCAGGGCTAGGGTGGAGGAAATGTGCCCATCAACATGGGAATGTTGTTTTTGTGGCAAGGAGACAATGCACATCATTCACTGCCCAGACTGTGGACCAACAGCCCACTATTGTGAAGAATGCTGCACACAAATCCACAGTGTGGTGCTTTTTCACAAGCCATGTGTTTGGAAAATGGAGTTGGCTGTGGTCCTTCAGCTTGAGGGTTGTCTGTCTTTAAAATCTTTCTGTGATGCCATTATTCAATCTCAGAATGGATTTCCTGTTATGGTGCGACCTGATGAGGGTTGTAAGGATACCGATATGGCAGACATTGCC
>CGI_10000522
ATGCTGGATACAATTACAGCCCGTGACAACGACACAGTTCATGTGTTCTATGTCAAGTCTGGCCAGCGATTGGCTCAGGACATTCTACGCAATGTGGGGTCTCAGCGTGGCATACAGGGCCAGTTCCTGGAGTTCCTCCACTCCCTGGGCTGGCCGGTGGACGTACAGAAACATGCCGGCTGGACCGGTCACATCAGCACCAGCTGGAAAATCTCACAGCCTGAGGATATCCAAGAGAACGCCCCGCGTGTGGGGACGGGAGGCAGTATCTATGACGGTCAGCAACAGGTGCTGTACTGGGCGGACGTGTCCTCAGAGGTCGCCTTTATTGTCCCCTCCCTGGACAACTTCCACAGGCTGCAGAACGACGGGGGTGACCTACTTCCGATGACCAGCACGGGTCTGGAGCAGTACACTGCGACCAGCAGCTCGTCCATGAGACAAGACAAGGACATCTTCCTGATCTACATCCACGCCCTACAGAACGGACTGTTCCGGATCCACATGGAGGGAAACACTGGGAAGATCTCCATGGCGATTCCTCTTGTTGATGGAATGGTGGTCAGCAGACGTACGCTAGGCTCCATGGTCCGGCAGACGGCGATAAATATCGGACGTCGGAAAAGACTAGAGAGCGACTCGTATCAACCTCCTCATGTTAGGAGAAAAATAAAAATTCAGGAAATTGTGGACAAGTATCATCTGAAGATGACGGAATCCGAGTTCTACACAGCTTTATTCCAAGATGTTCACAAG
>CGI_10000523
ATGGCGATGTCTAAGCCATTAGTTCCAGATACTGTCCTAGAAGAACCAGTGATTGCCCAGCATTATTTGGTGTGTGGCAATGGGAATTGTGAGAAAAACTGTCAGTTTTATTGCAATCCATGTCACTTACCAATGTGTGAACAATGCAGAGAAAAACATCAGAAGAGTCCAGACACCAAAAATCATGAAGTGGTTCCTTATCGACAACGCAGACGTGAACTTCCGGTAGAAAAATGCAAGGATCATCCGACAAAAGAAATAGACATTCTCTGCGAAGACTGCAAAGTTCCGTTATGCTACAAATGTGCACTACAAGACCATCAGAAACATACACTGACCGATTTAGAAACGATTTATTCAGAGAGATTTACTCTTTATCTTCGTGAAATTCATAAAATTCATCAGTATTTTCTCCCAACTACAAAAGATATACAGTCAGATATAAAAGAAGAGGCCAAAAACATAAAAGCAGTCATGGATAAAATAAGAGAATCTATGAAGTCTGGCGCTGAATTCCTTAAAAGTCTTGTGGATACAGTAACGTCAGATAATATAGAACAAGTCAACAAAATAGAGGAGTCAATAGTGGAGAATCTTCAGAGTCAAGAAAACAAATACAAAGAATATATCTGCTATCTTGAGGACCTCGTCAAAGAGTTCCAAGGCTACTTGTCCTCGACCAAACTTCAAAACAATCCAATCATTTTTTCTTTTTCTGATCAGTTAAAAATCCAACCGATACCAAAGACCACCAAACCAGTCCCGCCAGTATTTACTGCTGGTCAGTGCAGCAAGGAGGATGTCGTCAAACTACTAGGTAGAGTAATTGTTTCTAACACTAAACCAGAGAACAGAGAGATAAAACATACGAAAAATGCCTCTACACAGTTAAAACTCTCAGGCAAACAGAGGAAACAAGACGATGGGAAATCTGATATGAAACCAACACTGTCTCTGTCTTCCTCTGTCACCAAGGTCAGGGAGTACACAGTACCAGGTGTTGACAGTGTATGTCATATATCACTAGGTAAATCAGGCAAAATCTGGGCCAGTGATCATGTCGGTAACCTTGTCCAAACAGACCTAGCACAAGAGAATCGGCTACAGAATATACAAACCAGTGGTGGATCTGAAGGCTACCACACAGTCACAAAGGACGAGGTTCTGATCTATAAAGGCCTTAAAAACAAAGTCGTTAAGAGGATAACAGTGGATAATACAATCACTGAATACATTAAAACAGGAGACTGGGAACCACTCAGCATACACTCTTCTCATATAAACGGGGACATACTGATAGGGATGAGAAATGGTAAAGATGCTAAAGTCACCAGGTACAACAAGACAGGAGAAGAAATTCAGAATATACAGAGAGACAACAAAGGGCAGGGGATGTATAAGTATCCACACTACATTACAGAAAACATCAATAGTGATATCTGTGTATCAGACTTAAACAAAGGAGCTGTAGTGGTGGTGGACAAATCAGGACGATGCAGGTTCTGCTACAGAGGTCCGTGGTCAACGAGTCTTCCCTTTGGTATCTGTACTGATCTCCTTGGTCACATCATTGTCTGTGACGGTTGTACTATGAATAGGACAGTTTACATCCTGGATCAAGACGGTCAGATTTTGTTTCGACCTACAATACAACAAGGGATAGTTTATCCCCGTAGTGTGTGTGTGGATGATGAGAACAATCTCCATGTGGGACAGTGGAACAACAGCAAAGTGAAAGTGTTCAAGTACCTACAG
>CGI_10000524
ATGTGCTGGAGAGGTCCAATTCACGGTGGATGGTCCAGTTGGTCTGGATACGGATCGTGCTCCAAGTCCTGTGGTTCCGGGTCCCAGTCCCGGAGTCGTAGCTGTAATAACCCCTCCCCAGCTTACGGCGGTAACTCCTGCTCGGGGGCCTCTATCTCCTCCCGGAGCTGTAACACACACAACTGTCCTAAGATCGATAGAGCTGTAACACTCACAGCTGTCCTATTCACGGCGGATGGTCCAGTTGGTCTGGATATGGATCGTGCTCCAAGTCCTGTGGTTCCGGATCCCAGTCCCGGAGTCGTAGCTGTAATAACCCCTCCCCGGCGTACGGCGGTAACTCCTGCTCGGGGTCCTCTACCTCCTCTCAGAGCTGTAACACACACAACTGTCCAATTCACGGTGGATGGTCCAGTTGGTCTGGATATGGATCGTGCTCCAAGTCCTGTGGTTCTGGATCTCAGTCCCGAAGTCGTAGCTGTAATAACCCCTCCCCAGCTTACGGCGGTAACTCCTGCTCGGGGTCCTCTACCTCCTCTCAGAGCTGTAACACACACAACTGTCCAATTCACGGTGGATGGTCCAGTTGGTCTGGATATGGATCGTGCTCCAAGTCCTGTGGTTCCGGGTCCCAGTCCCGGAGTCGTAGCTGTAATAACCCCTCCCCAGCTTACGGCGGTAACTCCTGCTCGGGGTCCTCTACCTCCACCCAGAGCTGTAATACACATAACTGTCCAACGCACCGAGCAGGCTGACGCCAGGTTTATTTTTCAAACACATAAACAAGCCATTGGACAAGGCATTAATATTGAG
>CGI_10000525
ATGGCTTGTAAACAACACTTCAGGCCGAGGGAGTTTGGATTTTCTCACGGATTCCCGGGGGATTTCGTGCGACTCGAGTTTGGACGCCCGCTCCTGTATTTGCCCTGGTCTGCAGCATGGGCCCTCTACCACTTTATCTGGGTGTGCCTCGAAGGATACTGGTGGTCACTGAAGTCTTATTACAACACGCTCGACTGGTTCCGGCAACTCAGCAACCTTGGTTACACTGTTCTGACGGCATTCGCCCTCGTCGACTTCTTCATTGCGTTTTATTCGTACTGTCTAGCGCCTAGATTAGCACATGCTGAACCGGAAGTCATGCAGTGGTACCACGAGCTTTCCTGGGCTTTGTACAATATTACCATAACTACTGCATTGTCGGTCACCGTCGAGTACTGGGCGTTTCTCTCTGAGGGTAAGCTTGTAAAATCT
>CGI_10000526
ATGACCACGACACGCACACACAGACGTCCAGCTAAATTTGAAGAATGCATCACAGGAGACGACTTGGACGAAGTCGTAAATTCAGACGAGGAATCTGTAACCGTTCATCGACAATGTGATGTTGTCGTTCGTGGGTACTACTTCTATGTACAAGCCCGTCAGATAAGAGGAGGCGCAAAGGTGTGTTCAAACTTCGTTGAGAAGTACTATCATAAATTCAACCCAAAATCAGTGTTGATTCACGTTGGAACAAGAGACCTCCACAACAACAACGTAAAAAGTGAGGAATTCTCAGATCTTCTAAAGTTATGTACAACAGTTTGGACACACTCCAAAATATACTTATTACCAATCATATACCGAAAAGATATTAATGCTAGCAAAGTGGATCAGGCAAATGCTGCAATCTATGCAGCTTGTCGTCAATACTCAAAAGTCACTGTTGCAGACCCATTCCAACCAACAGAAGACATGTACCATGATGATGTCCACCTGAACTTTAGAAAAGGCCTACCAGCCATTGTAAAACATTTGAAATTCGCTCTCAACATTGCTCGTGACAATGGAAATGGTCGTCGTCAATCTACCCTGGGCTCGGCGGGAGCCACCACGCGGCACAGCGGATCTCGGCCTATGAGTAACACCAAATACGAGAACCCTCCTTTGTTCCACTTCCATGGACACCCAGGCAGTGCACCG
>CGI_10000527
ATGGAGAAATTTGATGTAGATACCACGTGCCCGTGTGTTGCTATGACAACCACTCTTCCTCAGTGTCACATCCACCATCTTATTGTTCGACTTAACCACGTTATAACAAGTTTACAGAGGGCATACAAATTATTTCAATCGACCATAGCATCCCCGCATCCTTCTCCTTGTACCAACATAGAACGCCACCACTCTGCAGCCCCCAGACGCCATCCGGAGTTGACCGGAGTCCTGTTGGAATCTTATGAAACAATTTCAAAAGTGACACTTGATGTCGCAATTGTTCAACATCACAACAATTCCAGAGTCAGAGACTTGCCGACAACAGACCTGGGGAGTGTCTTATGCTACATAAAACGGCTGTTGGTGACTACAGACATTCGTCCGTCGGTTACTGCTCATACAGTGACCCTTGAACACAAGAACATTGAACAGATGGTTCCGTACACTTGCCAGACACTCAAAGACGCTTTCCATGTACTAAGACAAGTCAAGTCCGACATTCTGGAAACGTTTTACAGTCGTTTTAGA
>CGI_10000528
ATGGAGGGAGAGTACACGGGCCATGTGAAGGAGGGCAAGATGCACGGAGTGGGCATCTGCGAGTACACTGACGGCTCACGCTACCAGGGCGACTGGAAGGCCGGCTTGAAGAATGGGAGCGGCACTCACTCGTTCGCAAGTGGCGACCAGTACGAGGGCGAGTGGGAGAACGGGTGGATGCATGGGCTTGGCGTCTACACCTGGAAGATTGGGGACAAGTACATCGGAGAGGTACGTTGGCGGCTGCAGTACGCACCCACAGCAGACGTCCATTGCATTCCCCTTGCAAGAGCCAGCGCCACAACTGTGCGCTCCTTCGACGATCTTCTCCCCAGG
>CGI_10000529
ATGACTGTGTGCGTCCTTTACAACTGGTTTGCCCTCCCTCCATTCACCATCAAACCTAGACAGGCAAATCCATGGAATGTGACCAGCAAATACAGAGGAAAGTTGATGATGTTCGGAAGGGCAGAACCGACGAAGCACAGCCACACTTGCGTGGCGGCTCGGGCCAGACAGACGGCAGCATGCATGGTGGCCGCA
>CGI_10000532
ATGCCAGGCCCTACGCTCGTCATGGCGATCACGCTGCTCGCCAAAGGCAGGAAGCATACGGCCGTGGTCGACCCTACATGTGCTAACCAGACGGCTGCGCCGCTGCCCACGCAGAGCGAAGAGCGCATGAGTGTGCTGCTCAGGGAGCAGGCCGAGCTTGTGAGGCTGCAGAGCGAGCGCATCGCTGAGCTCGAGCGTAGGCTCGGCACTCTCGAGACGCCTCCTAAGGTCTCCACCGCCCCGTCAGCTCCGCCACCTGCTGTACCAAGGCAGCAGGGTGCTTCCTTTGAAGAGCTTGCTGCGAGCGAAATGGGAGCATTTCACACGGTGGACGAGCATATCAGCAATGAAGGACGACTGCAGACGTTGTTCAGCACCTCGACCGGTTCGCCGATCCGCGCGCTTGCACTTTCCCGCCACATGGTCTACAAGGGTTCCCCTCAGCTCGTGGCTGCAGCAGATGCAAAGAACAATTTGTGGATCTTCAACCGGTCCGGCGAACTCTTGGTGACAGCACCTCTGAGCCACACGCCCTCGGCTTCGGTGATTGCTTTGGCCTTTGGGCCGCGTGAAGACCCGTTTGTCGCCTCGGCTGGCACTGATGGCCAAATCCGCATCTTCAACCTGAGCTTGCCGTCTCGACCTTCCAGATCAATGGTCAATAGGATTGCCTCCACTACATCGCCGCCAAGCGATGAGAGTGCTCTTGCCGCGCTAACCTTGGACATCGTTTGCCATGTTCATCACGACAACGATGCAGACGGCTCCGCGCCTCGTCGGTCGGGACCGCCGCCACCAATCGTTGGCATTGATGTGTACACGCGACGACGAAGAACGCAACTCCTCGTCATGGACGCCCATGGCAGTCTCTTTGTCGTTGGACGTAATGGGAGCGTACATCGAAAACTTGAGATGGGCAGTCCAGTCACAGCGTTCGCCCGCAGCGGCACGATGATAGCTGTTGCCACCACCAGCGACCTCCTCGTGGTCGATATTTCCAAGGCAGAAACCACACCGCTCCCATGCGAGATACCAAAGTTGATGGGTGCGAGCGTTGATGAATTAGGATTCGGCGAGATCACGGGGATGGCTTTTGACTTGGAGTTACCACAACTCCTCTATGCTGCGACAAGCGGCGGTGAGGTTCTGCTTTTCAACACTCGCACTCGTACAAAATTTAGATCTGGGCCGTCGGATGCTCCGCCAGTCACGAAACGGAGTTCATGCCGACTCGTTGAACGACTTCGGGGGCACCAACCTTCAGCTCTGGCTATTGCAGCGGTTCGTGGCTACCTCTTTTCAGCCTCTCCATCGCTTCTAGTCGCTCACAATGTCAGTGGACTCTACTCCCGTTCTAAACAGGCTGCGCAAGCAGTGCTAGGTAGGCCGCTGGGCAAACACACACGTAGCAAAGCTGGAGCTACGGTCTTGGCTGCGGCGTCGCCCCTCGCTACAGTGGCCATATCGTCGTTGCCACCCTCGCCACCCCTCCTTGCGCTTGCTTACGGTCCCAAGGGTACACTGACTCTGTTCAGCTCTCGTCTGCCCTACGACAAGGAGAAGCCAAAGTGGTTATTGAACGGGCTCTTCAGCAGCCCGCTTCTCATGGGCATCGCCATAACTGCAGTCTTCTACAGCTTGATCAAGGCATGGCGTGCTGTCGCAGCTAGAAGCGCACCTGATATGGTAGGATATCCCGGTATGACGGGCTCTGACATGACAGAGATGTCTGGCCACTATGGTGGGAAGAATGATGAAAATTTCGTGCGTGCGATGGCAATGGCCGATACTGGAAGACCGGTGCGCGGGCAGTCCTTGGGCCGTTTGCACGCCAAGCCCAGTGGCGCTCGGCACCAAAGGGCTCATTACGGCACTAGTGGCATGAGCATGCGAAGGCAGTTTGAGCCAGCCCAGATGGATCTTCTC
>CGI_10000533
ATGCTGAATAGGAAATACCAAGTTAAAAATCTTAAGCTGAATGTAATAAACTCATTAGCTGCAGCAGTTGGTCAACAAGTTGGAAAAGGTCAAAGTTTCCCACTGAATGCTGTCCAGATCATTCAGCAGCCAGCTTCAGGGTCTGGTGGACGACATCTCACCTACTCTCTTCAACAATTCATGCAACAAAACAAAGGCTCTGGTATGATCATAACATCCCAACCCATCATCACCACGGTTACCCAGAGCCAGCAACCCCAAGGACAAATGGTCACTAAGGTTCTTGGTAGCTCAGCTGTTCCTACAACTCACCTTCAGACCCTGTCTGCAACCCCTATCTCTGTAACCCATGTGTCAGCAGTTCAGGCCTCTAATGTGACAGCCCAACCAACAGCCAGTACCATCAGTATAACTGGAGTAGGAAGCCAAGCAGGTAAACCGTTGACTGTAAATACAGTGGCTCAGGATGGTAGCACAGGCACCACTATTCAAGTACAACCTTCACCAAGTGCAACACAACTGGGGTCTCAGACAACTACACAACAATTAATACCGCAGCAGATGGTGCAACAGGTGTCTGTAACTTCCCACACAGCCCAGAAAATCTTGACACAGACAGCCCACCAGATACAGGTTACTCCAGGAACCATTCAACAAGTGCAGTCTGGCAATATTGCACAGGTTGTTTCTGCTACACCGACTGCTGTTACTGTAACCATAACCCCAGCAGCCCAGTCTAACCTCGGCACAGGCACACTGCTACAGCAACCAGTAGTGGTGACACAGGCCACTACCCAGCCCAGCACTGTAACATCACAAGCAGCGTTAGCAGCTGCAGCAGCCTTGCCAACAACAACATTAACAGTTGCTTCTGCTGTACAGTCCTTATCTCAACCTCAACAGACCCAGGCCACTCCATGTGCAGCGAAACCTTCAGCCCCTTATGCCATGAGAACTAGAAATCATCCCAAAACA
>CGI_10000534
ATGGAGCCCAGTAAAATTAGACGTGTAGATGCATTCGAAAAATCCTATACACCAAATGGCCAAAATACGAGAGTTGCAGCGCCAAATTCACCAGGAACAATGAGCCAAAGGTACCAAAGGTTTCGGAGCAGCTTACAGGAGTACGGAAACAGTGCTTCGTTCCACGGCCTTCGGTTCGTGACTGACCCGCTGGCCAACAAACCAAGAAGACTGATCTGGCTCTGTTTGCTGACGGCATGCCTCGCTGTTCTTGTGTATCAGATAGTGGACCGTGTCACACACTTTTATTCCTACCCAGTCACAGTTAATGTAAAAGTCAACTATAACACGACACTACAGTTTCCGGCTGTCACAATTTGCAACCAAAATGCATTCAAG
>CGI_10000535
ATGTTAATAGATTTAGAGAGGAAAACGTTTACGTTTGATGAGTATACTATTCAAAAAGCACGTTCCGGGGCAATTTGTGTATTTGGAGAATCAGAAATATTTTGTGGAAAAACAGCTTGCTTTGAAGCTGAAATTACACTAGAAGACGATGTCTTTTTACCAGTCAGCTGGGATAGAGTAGACGGAATGCATAGGAAACAATTAGACGTACGCGATGAGAAGTATAGGGAAAGTGACAATAGACAGCTCCGTATCCACAACGTTTGTAAAGATGATGAAGCAGGATACCAAGCTGTTCTCTCAAGAAATTACGATGTCAAAATATTAAGCAACACAGTTTATCTCCGTCCAAAGGGAGGCATATCAAGTGCAGAAATAGTATCAACATCGAACTCGAAGGTTGTTTGCGGATCAGATACTACATTCGACTGTACTGTATCTGGATACCCTTCTCCTGATGTAGTGAAATGGAAACATAGTCCTGACGGAAAATTGTTTATTGATCTTGATACTGATACGGATAAATATTTACAAAGCCGAAGTTCACATTCTCTCCTTGTACGGAAGGCTACTTTGAAACAACAAGGATATTACCAAGTCGTTGTATCAAATAGCATTGGAAAGTGCACAAGCAACAAACTTTTCCTACAAGTTACAGGAAGTAAGCCAAATGTATCTGAAGTGACATGCTCTTTACATGGCAACTCGGTGAAACTGAAATGTGATGTATTCCTATATGACGAATCACCTCCACTCAACTATGTTTATTGGACTAAGGGCGTTAAACATATAGTCATTGCAGCAAACGATGAAAAATATTCGGGGGCGGACATAAATGACCCATCACTGACTATTTATAACGTGAATAATGATGATGCTGGCGAGTACCAACTTATTGCTGTCAACCCCGTTGGTGAGACGTGGAGCACACAAATGAAGCAAGCTCTGCTCATC
>CGI_10000536
ATGGAGCAGAAATTCAACCCAGAGACAGCTAGGGTCTACCATTTTCGGTATATGAGGGAGTATCGCGCTATATGCGTTCTGTGGGGGCTACTTTCTATTATCTGGTGTATTCTGAATCTCGTGGCCTTCGTCCAGCCACAATGGATTGGAGATACCCCCTCGTCTCCGGGGTTTGGCCACGTTGGTGTGTTCCAGCACTGCTACCCCGACAACTCCCAGGGAATCTACGTGTGCAGTGGGTCTTTTACCACTTTTGATTCCATTCTCAACGATTCTTTCCGAGCCACGACGTTTTTCGTTGGAGTTTCGGCCCTCCTGATGTTGATCACTGTGGCTGCTTTGTTGCTTTTCTTCTGCTTCAAGAAAACATTCGTCTTCTACTTTTGCGGCATTATGGAACTGATTTCAGGTGAGTCT
>CGI_10000537
ATGCCTCAGGCCATCAGGGACAAAGTAGATGAATACATCAACTGTGAAGACATAGCCATGAACTTTCTTGTCTCGCATATCACTCGGAAACCTCCAATGAAGGTGACTTCCCGCTGGACTTTTCGTTGCCCCGGATGTCCAGAGACCCTGTCCAGTGACATAGAGCACTTCAACGAGCGACACAAGTGCATCAACTTCTTCGTCCAAACGAACAAAGAGGTGGAGCATTGTCCAATGAGGAGTAAAAATAAAGATCCTCATGTAAAGGGTGCCTTCTTCTGC
>CGI_10000538
ATGGCAGATGACAGAATAAGGGAATTAGAAATCATGATAAGACTGATAGACATTGAGATTATTTTGGCCAGAAGGCACGAGGGGAGACAAGAACAGGTAGTGTCAGTGGGTCCTCCAGCTCATCAGGATCGACAGAGTCAACAGGTTGAAGTGGTCGGAGGGCCTTGGTGGCTCTTTTTGTATTCTCTCTGGGAGAATCTTCCATGGTGGGGATTCTTTTGGGGACCTTCTTCTTCTTTGGAGGCTTTATGTAGCAAGTACTCTGTTGTTTCAAGGTGT
>CGI_10000539
ATGCACCTGGACAAATCCGTCCTTGACCAGGGAGCCCGCGAAATAGAGATCCGTGCGTGCACTGAGTTAAGCCTGTCTCACACAGAACACACGGCTTATACGGTTGGCCACCCGTGTAAACCGTACATACAACCAAACCAACCGTGGCCTTATCCGACTTACACTCGGGCCATTCGAGTGTATCCA
>CGI_10000540
ATGACATGTATTCTCTGTTATTTCAGCTCCTCCTGGGCCTGTGTGCAATGTAAAGCCCCCTATGACATGGACGAGATTGAGGACACACTTCTTGATGCTATTCACCGGAAGTCCATGGCCTTCATACTTCAAGACCTTAAATGTGTTAAATGCAATGGAATTAAGGAGAACAACATGAGGAAGTACTGTAGATGTGCTGGAGACTTTACAAACACGGTGCCCGCTGCTGATCTGTACAAAACACTGATGACATTCAGAGGAATCGCAAGG
>CGI_10000541
ATGATTTTTTTTTTCTACAGGGAGCGGTCATTGCCGACCTTCACCTTGCGGCCTCACTGTGGGGAGGCAGGTAACGTGACACACCTGGTGGCAGGATTCATGCTGGCCGAGAACATCTCCCATGGTCTTGTTCTCAGAAAGGTCCCGGTGCTGCAATATCTGTACTATCTGGCACATATTGGCATAGCCATGTCTCCCCTCAGTAACAACTCACTGTTCCTCAACTATCACCGCAACCCACTGCCCGAGTACTTTGCTAGAGGCCTCAATATCTCTCTCTCCACTGATGATCCACTGCAGTTCCACTTCACTAAGGAAGCCCTGATGGAGGAGTACAGTATAGCAGCCCAGGTGTGGAAGCTGTCCACCTGTGATATGTGTGAAATTGCCAGGAATAGTGTGTTGCAGAGTGGCTTTGAACATGAGGTGAAGAGACATTGGTTAGGGCCAAATTACACTAAAGAAGGTGTGGCAGGAAATGACGTCAGTCGAACCAATGTTCCAGACATTCGCGTGGCGTACCGATACGAGACACTGGTGGATGAACTGAAGTGTATCTGCCGTGGCGCCATACTGTATGATGAGTCAATGGATTCTGTGTCCAGTAAAAAG
>CGI_10000542
ATGTATGCTGCTAGAGTTTGCAAGGATTGTGGGGCGGACTGCGTCTTCTTCTGCGAGACATGTGGGAAGGACCTGTGTTCTGTCCATAAGGGCGTACACATGGTAGACCTGGACAATGCCAATCACTTTGTTATCCTCTACAGGGAAAGGAATGGATACTTTATCAAGGACGAATATTGTGAGAAACACCCAGAGTTGGCGTGCAAGTTGTGGTGCGACAGTTGTGATGAGCCCTTTTGCGATGAGTGTTGGAAGGAAAAGAAAAAAGATCATGAGAAGCATGCTATGATGGAAGTATTTGAAGCTTATAAGAAATATAAAGAGGAGTTCAAGCCAAAGATTGCACAGCTCCGATCAGAGGTGTTGCCGTACAACCGGGCCATATTGGCTGGAATTGAGCCAGATATTCCTGAATGCGAGGCGCAAATTGCAGAATTGAAAGAGAAAATGAGAGATAAGGCAGAGAGGCTGAAGAAGTATATTGATAAATGTGTAAAGAAGAAATGTCCTAAGCGACTCAAGAGACTGGAAAATAAGATTATTGGTCAACTAAACCAGCAATGCATAGATTTGCAAGAGCACATTGATTACCTGAGAGAGCTGGTCTACAGATATGAGCATTCTGCCAATAAACCTGCAGAATTCTTGCTTTTTCTGAAGGACCACCCCCTAGACAAAGTACCCGACATTCCCGAGAGCTGTAAAGAGCTTCCAGAGATGACCTTCAACACAGAAGTAACGAAAGAAGACGTACTCAAATTACTCGGGGAAATCACAGTTGAGGAGACTGGAATCCGAAAGCCAGAATACAGATTCACGCTGGAACGTTTGAGGGTGGTTAAATATTTGGGGACGGTTCCTGTCACTGGTGTAAAATCTGCATGCCATATGTCCTGTAAATCAGCCACAGAGTTTTGGATCAGTGATAAAGTAAATCTTGTACTGATTGACCAGACAGGAAAAAAGCTGTCTGATGTTAAAGATAAGCTTGATAAAGAATGTGGGGTCCATGCCGTCACCAAGGATGGAGATCTCATCTACATTGACAAGAAATCCAATATTAGAAAATTGTTGAAAGACAAGAAAGATAAGCCATCAACTCTGATCAATAGTAAGGAAAGTTGGGAGACCCTGAGTGTCTTCTGCTCTTTTGAAAGCGACGACATTTTGGTTGGAATGATAATCCATAACATTAACCGGGCTATGGTGGTCCGTTACAGCAGCGACGGAAAGGAGAAGCACTTCATCGAGTGCGAACACTATACCACCCCTCTGTTTGTCACTGAAAACCATAATCAGGATGTGGTGGTCTCCAATCACGATCGGAACAGCAGCTCGGTAGTGGTAACCAATGGTGGAGGAGAGTACCGCTTTTCTTTCAATGGCCCTCCAAAAGAACCAGGATTCAAACCAAGAAGTATATGCGTGGATGGATTGTCTAACATCCTGGTATATGATGATAACTCCAAGTCCATAGTGATGATTGATGTAGATGGCCATTACTTGGAAATTTTCCAGGTGCAGCAAAATTTGATCCAGTCACCTAGATGTGTTAGTTACAGCATTGACAACCACACAGTCTTTGTTTATTCATCCTCCAACAGCCACGTGGTTGTTAGTCGCCACATTAACAGACAGGAGTACCTGGGAAAGCCCACAATAGATCCCGATGCTGATAAAAAGAAAAAGAAGAAGAAC
>CGI_10000543
ATGGCGGCGCCCATTGCCAATCCTTGTTGTCGAATTTGTCACGGTGTTTTGCCTAAAAAACAAAGAACAATTTTTGGCAAGACGTTCGGGGTTTATAATCAGCTGCTAGATATAATAGATCGTGTTCCACACCCAGACGACGATTTGGACAACTATGTTTGCGGTAAGTGTTGGAATAAACTGAACAAACTGTCGAAACTTAAGCACGACATCAAAACGAAACTTGAACCCTTCAAAGCAGATAGGTTGGAATTAATTCGGACGTTAAGGCAGAAATACCAAGGAGAATCTTTTTTGCATCAGCCTAGAATGTGGACACCAAAGTCCAAAAAACACAACATTATCCATTCGCCAACGCCTAGAAAAGTGAAACAACTGTTCGTTCCATCTAATCAGTCAGATTTAACAGGGTCAAATACAATCTCAAATAGCCAAGCGTCGTGCTCGAAGAAAACCCCAGAACACGAGGAAAAGAAGGAAAAAAGAGCCAAAATTCAGTTGTTTTCCCCCAGTATCAAGGTATATACATACATAATTACACCA
>CGI_10000544
ATGCGAGAAAGTGTTGACAACAAGAAATGTAAAGATTACTATTCAGTTGACAACTTCTCCGACTTCAGAAACCACTTCCAAAGGGGTCTACAATGTTCATATTCCTCCGCCTCGGACTGCGGACGAGCAGTGACTAGATCCTGGATATTTATCGCTGCCTTTACTTGCGGAACGTTCTCCCAGTACTTGCTGGTGCAGAGTTCGGATGGCGCCATTTTTGCATCGATCGTAGAGGCAGTAGTTGGTCCGTTGGCGTCGCTATTCTGGACTCTGTATAGATACAATAAAAGTGACAACAGTATACATTGGCATCCAGTGTTTAACGAGACTACAGCTTTCTCTCTCGCTGGTCTTGAAGTTATCCTCCAGAAAGATGCGGATACGCTATGGAAAATCAAGGAACCCTCATATGGTTTCAAACGT
>CGI_10000545
ATGCAGAGGAATTACCAAAACAAGTTTTACAGCAAGGCCCAGAATCTGATTCAGCATCTTACAATGGAATACAACAGAATTCTAAAGGATTATGACGTCATTGTGATGCCTACTTCTTCTGGAAAACCTATCAAACTGCCTACCAGAGCCGATTCCATAGGCGAGACCCTGAAACTTGTGCTTGGGATGATTAAAAACACTGCACCGTTCAACGCCACCGGGCACCCCGCCCTCAGTGTCAACGCCGGCCTCAGCGAGGGTCTACCCTGTGGGATGATGATAGTGGGCAGAATGTTTGATGACCTCACGGTTCTACAGGTCGCCCGAGCCTTCGAGAAAATTCGGGATGGTGCTAAC
>CGI_10000546
ATGCCCTTTACTACATATGACAGGGACAATGACAATTATCCAGACAACTGTGCTGTGTATGCAAAAGGAGGATGGTGGTACAATGCATGTCATAATAGCTGTCTGAATGGAGTGTATGGTGACGACAGCTATGCAAAGGGTGTTAACTGGGAGGACTGGATGACTCTATCCTACTCACTGAAATCCTCTGTCATGAAAGTCAAAAAGCTG
>CGI_10000547
ATGGGCAGGATTTTGGATCTTTTCACCAGAGCAGAGTATGGAAGATATCCCTATTATCAGCCGTTCACATCATCTCAGCAATGGTACAGAAAGGCGGCATCATCTTCAAGTGGAAGTAGCGGAGCAGCAGCCCGGAACATCTGCTTCTACTGCAACAAGTTCGGACACTGGGCCAACAAATGTCCGGAAAAGGGAAACAGAAGTTTCACAAACACAGCACCAGCAACATCATGCAGC
>CGI_10000548
ATGGTTGGACAACTCCTTTACGAACTGTTTACACATGGATGTCATCCATATACAGAGCTTTATGGACATTCTTTAGACAGAGTTTTGGAATTGGAAAGCCCTTCGGCATTAGGCGACATAACACTCGAGGGCTTCCCTGTCACCTCCGGGCAGATATTCTGCTATGTCGCCCTCGTAGCCATG
>CGI_10000551
ATGCTTCTTGTCGCAAACATCAAACCAGCATCAGCCACAAACATTCATCAGACCTGCAACAAAGTATGCAAAATCATCACTGATGTGAACAAAAACAGCATGAAGAAAATAAGGCAGGTCATTCAAGAGCTTAACGAGAAATGTGGACTTGCCAATACACCTATAAGGGCAGAAAGAGATGCCCGGTACAACAATGCCACCTTCAGTGCAATCGGGAAAACACCATTCCAAGCTGCCACACAAGTGACATACACCTTAAGTGAAAATGTTACCAAGAAGAAGAATGTTATGGCAGTGTTTTGTGGCAATAAACTGTGCAAGAAAGGCACCCATCTTAGAGCCAAGGGAAAGGAAGTTACCTGCCCAGGACATGAAGACTGCACTGCAACCATTCCTCCAGAGACCACCATTGGAGACGAAAAGAGATCGGCTGCAGAATGCATCAGTGAGCTGCAAAGTGATGACCGTCCACTCGTCATTTCCCATTTCACCAGTGATGGAGATAGTGCCGCTGTTTTTGGTGCATCTGAAAAGCAAGGGCATATGATTGAAAACCTCAAAGACCTGTGCAACTTCTTTGACTCTCAAAGAAAACAGACTGCTAAGGCTCCATTCAGCAGTCACATGTTTCCTGGAAGAACAAAAGCTATGAGAGAATCCATGCAGAGAAGATTTGCCCTGGACCTGAAGCTTAGATGCAGGACCGAGTACGAAAACTGCTTCAAACACTTCTCCAGTGACTTACCTTTGATGAAA
>CGI_10000552
ATGCGGACCCTGAAAGGAGTTACAGGGTCGGCCCCTAAAACGACCCTCTCCAGATATCTCCAGAACGTTTCTCTTGTTATTGGTTTAAGAGCTCTGCTTCTTACAGGAACTTCCAGCTTTACTTCCGACATGAACGGAAGACCCACTCGTTGCTTTGCAACGAGCTTTGCTCTATGCATTCCCTATTCTGTTTTATTAGAAGAACTGGATATGCAGAATTTACGAACACTGGAAGATTTAATTATTGAAGTTATCTATGCTGATATTGTTCATGGGAAGTTAGATCAAAAGAACCAACAACTGGAGGTGGATTATGCTTTAGGTCGAGACATTCGACCCGAAGCTGTCCCAGAAATTGTATCTGTCCTTCAAGACTGGTGCACAGGCTGTGAGGCAATGTTGCAGAGTATAGAAACCCAGATCTCTAAGGCTAACCAAAATAAGGAGAACAACATACGAATCAAACATCAGATTGAACAGGAAGTAAGATCAAGCAATGGTTATTCTGGTAAACAT
>CGI_10000553
ATGAACGATGGATACAAATCCAAGTGTACTGCGTGCGGGGCATACAATGATGATCTTGATCACCATGGAAAGACGCTGGACGATCACCTACGGACGGTTCCGACCAGTCTTAAGAAAATCCTTGGCCAATGCGATGATCGTTGCATTGCGTTTAACAATCGGGCCCCGAGTCCCGCTCGGCACGATCAAGTTGAGGATCTTCTTGAGATGATTGATGGAATCGTCCGTCAAAATAATGGAGAATATTACACGAATGAAATGTACTCGGAAGCTGAAAAAGTAATGAAACATCGTCAATACCAAATCGAAAGAGAAAGAGAAAGAAAACATGAAAGGGAAAGAAAAGAAATTGAACGCGATGTGGAAAAAAAGTACAAGACCCACTACCAAAGCCAAAATGCCTTGGAGCAAAGAGTAGCGGAACTTGAATCAATGCGCGATCACTACGCAAGCCGATCGACTGCTCTTGAGAAAGAAGTCCGGGAGCTAGAGGAACAGATAGACCACGAAAAGAGACAGTATGGATCCCCAAGCTCTAAACTTGTGACAAAACTCAGACATCTGCAAGAAGAAGGAACAAGACTGGGTTCTGGGAGAGGGTCAGAGAAAGATAAAGAGATTGAAGAGCTGCGGCATCAGCTTAAGCATATGCAGAAAGAGACGAAGAAAATCAGTAAGGAGAAAGATAGGCTGTATCAAGAGAGGCTTGGGGAGCTTGATAAAAGATACAGCGAGCTTGAACATGGCCGTCACCAAGCGATAAAGGAAGTGGAGACCGGAAGCGGAAATGTTGGCGAAGCCTTGATTGGTGGTATCATGACCATAGGAAAGCTCGCGTGGAAAGGAATACAAATGTTCTTT
>CGI_10000554
ATGGAGGATGAATTCGTACCCAACTATGAATTTGGATCAGACATCGAGACACCAAGTCCGCCTAAAATCCAAGAAGCCACCAAAAATTTCAAGAAGCTTAGTGGTATTAAAGCCTTCTTTCCTGATGTACCGTTGATCGGAATGAGTGGGACCTTAACAACTGAACAGAAGAGGACAATACCAAAACAGTTGGGCTTAGACAGTTATAAACTCACAGAGGAGACACCTGACAGGCCGAACATTTTTCTTGAAAAGTACAGGAAAGTGTCTGGCAGTGATGTTACTTCGGAATACGAAACGATTGTCCTTGAACTGTGTAACAGACTCTACGAACAAAAGAATGACTTCCCCGTCACCTTGCTGTTTATACCTGTTCACTTCATGAGTGAAGGATTAATGTATCAACAGAGCCTCTTCCAAACTAGAAACATCAACGAAGCAATCTACAGTGCAATATGTTCAGGGCAGGATGAATATGTAATTAACACAACAATTGAAGAACTGAAA
>CGI_10000555
ATGGACGATAAAGAAAAATTAATGCGACAAGTTTTGGAGAAAAACAAAGAATGCAAAACTCTTAACAATAGGTTACAAGAAGCAAAGAGTTTCCTGGATGGATACAATTTATGCATCTTTGCCTATGGTCAAACTGGGTCTGGTAAAACATACACTATGGAGGGACCTCAAGGAAAGAATGAGGAAATGAAACATCAAGGGATAATACCCAGGGCAATGAAGCAAGTGTTTAGAAGTGTTGAAGACTTTAAAGTGTGTGGATGGACGTATCAGTTTCGTGCATCATATTTTGAACTCTACAATGAAGCGATACAAGACTTGGCAAAGGGTTCGAATGATGAAGGAAAGAATTTGACTAAGGGCGCAACTGAAAATAATAGAACATCGAAACCAATTATTACTGAAAAGGAAGTGAAAACCACGGAAGAGAAAACCAACATCACCCCCTCCAAGAAC
>CGI_10000556
ATGTTTCACCAAGGACACTTATGCTACACCATGGACATTTTAATGGAGTATGTATTGATCAAGAAGAAGAGGAAGAAGAAGATGAAGGAAATGCCTGTAAGGTGGATGAAGGGGGCACAACTGTTTGTGGGATTGCAGATGTACAGAATGATGAGGATGGGGAAATCACTGCAAAGACAGGAGTCGATGAACAAACTCAAGCAACATCTGGTAGAATATCATGAGATC
>CGI_10000557
ATGTTTGATGAAGAACCAATGTTCGATAATACGACAGAAAAACATCAGAACGATGTCAAAGCTCCGTCTAGATTACAGTCATCCGTTTATCCTGGAAAGTCTAGAGAAAGGGATTATAGGACATCACAACGACCCCCTATTAAGGATTCATTGCAAAAATCAGGTAGAAACGAACATCATGGTTCCGCGTCTTCAAATGAAACCATCGACAAATGTACAAGGTATGGATACGGAAATGTTTATAAATCAGAAGAAAATTGGTCAACAGGATCATCAAGCAATGAAAATGGCCTGGTCAATAATAACAATCATCACATTTTTGGCGCGTTTTCCAGTGTTATTTACGGACATGGTGACAAGTTTCGAACACACAGTGAGTTTGACAGAAGCTCGGTGATTTCAGAGAGGTCGGACGGTTTTCTGAATGATTTCGAGCTCCAGCCGTGGATGGATAAAATTACTGGTGGTACATTTAGAAAGGAGTATTTAGACAAAAATTTGTTTCGGGTAAGATATATAATT
>CGI_10000558
ATGTTAAAAAAGGCCCAGAGACTAAAGGATCGCCTTCACAATGGGTTTGGTGGATTTAATTTCAAACACAGATGTTCAAAACAGAGGAGATATTGTTACAGTACAGAAAGATACGAGCTTAGATATGAACAGTCAGCAATAAATCCAGTGCAATTTCTCAGAGAGAAATCTCACATCCCCCAAATATGTGACAGCCCACATCTTACTATCCACACCAACCATCTTTCCATTAATAACGCTATCAACACAAAGGATGTGTTGGAGTCACTGATTGATATCAAAATGAGAGATGGAGAAAAACGACACTTTAAAAATGAGCGTCTGCTGAAACTGATGACTGGTGTTGAGTTACATCAATCTTTGTCAGTGAAAGACGCAAGACATTGTGACCACATTTCCTGTGTAACATCAGACCGGGTTTGGATCAGTTACAGAGACCATCTGATGTTGATAAACACAAAAGGTGACACTCTTTATTCCTTGAACAAGTTATCAAATTATTCTGATGGATTTCACACCGTGAACAAAGAGAACGAATTGATTTTTATTGGTAATGGTTGCATCACTAAACTTTCAAGGGATATGAAAACAGCCACTACATTTATTGAGACAAAAGATTCTCCGTGGAGACCAAGGTGTGTTTACTGTTCTCCGTCCACTGGAGATCTACTGGTCGGTGTGTATCGATATTTAGAGGAAAAAGAGACAGGTAAAGTTACCCGGTACAACCAGATCGGAAAACTGACACAAACAGTATTTACCGACAACACAGGAAATAACTTATATAAATCACAACGCTATATAACAGAAAATAACAATGGGGATGTCGTGGTGTCTGACATTAATATAGGAGTAGTTGTAACAGATTGTGTAGGAAGACATTGTTTCTCCTACACAGGACATCCACCAGAAATAGGACTTATTCCATATGGAATCTGTACTGACGTGCTATCACACATCCTGGTGTGTGATGGTAAAGCCAACACAGTACAGATGATAGACAGGGACGACGCTAAATGGCAGTATGTAAAATGGCCATTCTCTACTACGAATCAAACTTCTACCTGGAGACCACGATGTGTTTGTTGGTCACCGTTCACTGGAGATTTACTGGTCGGGATGTACATAGAGGAACCAAACATAGGCAAAGTAACTCGGTACAACCAAAGCGGAGAACTGGCACAAACAATACAATATAACGACAACGAATTGGAACTGTACCGTGGACCGCGCTTTATAACGGAGAACAACAACGGGGATATCGTGGTGTGCGACGATGATGCTTTAGTGGTAACAGATCGGGATGGAAGACATCGTTTCTCCTACACAGGGCATCCATTAGGATCAGGACTATTACCAGGTGGAATCTGCACTAATGCATTGTCACACATTTTTGTCTGTGATAGTATATCCAAAACAGTGCACATGATAGATAAAGATGGACAGTTCCTGTTGCATGTGATGGAACCGCAAGAGGAAGATGAACCTTGCAGTCTGGGTTACGATGTTCATACTCAAAGCCTTTGGGTAGGAACACTGTACAACAACACATTGAGTATTTACACGTTCAGTGACCAGGACACTGTGACAAATGAACTACCACCCTCTCCTGGTGAGGATGTCCTGATCGGCGCAGGGTCAGTC
>CGI_10000559
ATGGCTGCCCTGATAACGACACTGAACTTGTTTATTCTGGCGGTGCCATCTACGTTCGCTGGGGAAAACATGGATGTCCTGACAACGACACAGAACTTGTTTACTAGGGTAAGAATATGTAGATGCTTTGATAATTATTCTTTGGGTCCCTTTAACCTTTCGATGTCACGTATTAATTTA
>CGI_10000560
ATGTCAACAAACCAACAACAACAAAGGGTCACTAAAAAATCCGAACAGTGTTCACTGAGTTCATCGAGCCAGGTAAACAAAGATGTAAACAAAAGTATTCAGGAGTTACAGACTTCGATAAACAATTTAAAGCACAAACTCTTTAGGTATGAATCTTTGGTTGACGATGTTACCAAAATAAAATCTATAATCGAAGATGAGGATTCTGGGGTAGTCAAATCACTGAAATATGTGTCCGAACAATCGGAATGCAATTACGATGAGATTCACTCTATTCGTTCTGAAAATGCGCAACTTCGAGGTGAAGTCGATTTATTACGTGCGATGATTATCAAGATGGATCGAAAGATGGGCCACCTCGAACATGAAGTAACAGATTTACGTTCTCGTTCAATGCGGGATAACATTTTGATTCATAATTTTGCTTACACCCCCGGCGAGAACTTATCAGAAAGCATTCCTCAGTTAATTCATGAAGTTTTAGGGGTGCATGTCTCGTTTGTTCGTATTCACAGGAACAGTGTAAAGGGCATGATGAACTCCAGACCAGTGTCAATAACCGCAAAATTGGTAGACAGAAGCAAGAAAGACGAGATTCTGCAAGCACAGAAAGCTAAGAAACTACAAAGGGTTAAATTACCATTCTTTATAACATCCCAAGACCCACCTGTAGTGCTTGAAGAGCGCAAAAGGTTATATGCCATCTCAGATTCTCTCCGGGAGCAAAAAATTAAGTCAAAGGTGGAACGAGGGCGGTTGATCCTACCCAATGGGGAATATTACCGAGATCCTGTTCCAAAGATTGAGACGGCGGATGCCTTGCAGCTAACACCAGACGCGATTGATGCCCTACAACTACCCACACATTCAACGCAGCCTACTAAACTTAAGGGTTCCGAAATTTTGGCAACGGGTGTAAAAGTTAGCTCGGTGGAAGAGGTCCAGGACCTGTACAGAAAGGTGTGTGTTGATCCATATTCTGCGGCGGCGGATCACCGTATTCTGGTCTATAGGTTTGTGGATTCTGCGGGGAAAACTCATGAAAGTTTCTGGGATGACGGGGAGCACGGTGCCGGCCGACGCCTTCTACAATACATGAAAACAAATCAAATAAACAACGTGGGTGTGGTCATTACGCGCTGGAGTGGCCCCAGACACCTTGGTCCGGACCGCTGGCGAATCATGGAGGAACACTTGTGTGAGGTAGCCAATACTCTGGATGGG
>CGI_10000561
ATGAATGACTTTAGCAATGTTAAACTTGTACAAAGTCCCAGCAAACATTTACATGTACCACAGGAAGAAATCCTCCTGGAGAATATTCTATCACATGACCTCTGGTGTCGTCTGCTAGCTGAGGACGTCTGGTGCTTCCTTGTCAGATACGGATCAGCAGACTTGTGCAGGGATCAGGTGAACTTTCTAGTGGAGCTGATGAAACAGTCGCCTCCAGCATTCCAACCTCCGTCCCCGCTCCTCTCACTGACTGTCCGCTTGATTAAATGTCTGGCTCCGGAGCATCAGGCCGAGCTGACACAGAGACTGGGCGCCTCTGATGACACGGTCTCCCTCAGGGTCCTTGCCAACTGTGTGCAGGGATTCTCTGACCCCGGCCTCTGCCAGGGGTTCCTGTGCTTGTCCTGCCTCTGTGAGCTGCTGGGTCAAAATGACACGATCCCATTGGCTGTCCAACCCCATGTGACCTCCTCCATCACTGACACCATTGGTCGGCTGTGGAAGGGGATTGTGGCGTCTGATTGGCTGAACACTTCACTTTCATTGCAGTGTCTTGGGAAATTAATTCTATTGAGCTCATATCTGCTGCTTTCTCTTGATAATGATGTCCTGGACAAGATTTTGACAGGAATGAGTTCCTGCCTTCAACAAGAGAGCTCTGTTCATCTACATCTAACCCTTGTCTACTTTCTGCGGTCATTTGGAAAAGTCACACTGCCAGCATCACCAGAGCAACCTCAGATGTTGAAAAGATTATCTGATCTATTTGTGGCAACCTTGACCTCATCTGACCTATTTATCTACCACCACGGGTTGTCTGCCTTTACCAAGTTTGCAGAAGAAACCCTGCATGAGGCCGTGGTCCCCAGTTGTATAGAGGATCAGCCCGGGCTTCAGGACTGTGTGGTGCAGTTTATTAACAAGAGTCCTTACACCTGTTCAGGTGAGTTGAGTAGATTGGATTTTCTGAGGATTGTGCCCCCATGTAGAATAGGCGTGGACATGGACTCAGACTCTGGTGTCAGTGACCACCAAAGTGGGGTAAGGCCTTACACACACACACACTCTCTCTCTCTCTCTCTCTCTCTCTCTCTCTCTCTCTCTCTTTCCTTTTTTCTCTCATTCTCTTTCTCATTGATC
>CGI_10000562
ATGACTGAAAAACCTACAATCTATTTCGCCGGTAGAATCACTGGAGGGAGAAAGTATGCTGATTTATATCAACGAATTGTTGAACAGTTAAAGACATACGGCAAAGTTTTGACAGAACATGTGGCAAACCCAACAGTTGAAGCTGATGAAGACAACGCGGGATTAACTGACGTTTTTATACATGATAGGGACATGGACTGGCTATATGATTGTGACGTCATTGTTGCCGAAGTAACACAGAAGTCATTAGGAGTGGGATACGAGATTGGAAGAGCGGTTGCTCTCAACAGACTTGTCATTTGTCTTTTCCGTTCTGATTCTGAAGAAAGGTTATCACCGATGGTCGCAGGAGCTGTTGGAGAAAAATTCTTCGTATACAACTATAAAGAAGATCAATTGCCTGAAATTTTCGCAAATCATTTGAAA
>CGI_10000563
ATGCGTTTAGGAGACAAAAATAACCTTGTTTTCATAAAAAACGCAGCGGCTATATACGAGAATTCTCCTCTGTATTTTGGGAAAGGTACAGGGTATATCGACACAAGTCTTTATGGTTTACGTTGCAACGGGGATGAAAATTCACTTTATGATTGTCCTCATTATCCGGAAGAGGCAGATCCATATCATACCCACCGATATGACGTGGGAGTCGCATGCATGGACATACGTTTGGTTGGTGGATCATCGCCGATGAATGGAAGAGTCGAAGTAAACTTTGGAGAGGGCTGGGGGACTGTGTGTGACGATGATTGGGATAACAACGATGCTCGGGTAGCGTGCAGAATGCTGGGATATCATGGGTCTGCCCAGGGCCTTCAGGGTTCATCCACCACTGGAGGACATGGTTTTATTTTGTTAGACCACCTTCTGTGCACGGGAAGTGAAACCTCATTGGCAAAATGTCCGAGAAGTGTTGAAATTGGTTTCCATGGATGTAGTCATGTCGAGGACGCGCGTGCGGTTTGCCATAAT
>CGI_10000571
ATGACGTATACCTACATGTGTATAAAACGGCATGTTAAGAACCGGTCCCCGGTACATGCGGTATTGCAGAGAGCGAAGCAATTGGACAGAATCACCATTGCAGCTATTGACAAGAATGGAAATGTTGATCCGCCTCGTTCTACTTGGATCCTTGACAATGTCGGCGACATTTGTGTCGTCCTGTCCTGTGGAGATTTGTCGATGTATCCCCGACAAGCAAATCATCGATTGCCAGTACAAAGGGCTGACAGCGATCCCCAAAATCACGCCAAG
>CGI_10000572
ATGGCCATTTCAAAAATGAAATTAAAAAAGCTGCAGGGCTATTTGGAGAGTGTTGACGTTTTCGAAAACCCAAAGATTTTGTTGGAGCAATATCCAACTACACCACATATTGCAGCAATTATGCTTCACGAGATTCAAACAAAGTTTGCAGACATAGATGGTTGTTCTGTCTTGGACCTTGGTTGTGGCTGTGGAGTTTTGAGCATAGGCTGTGTGATGCTGGGAGCTTCTTATGTCCTAGGAATCGATGTTGATGAAGAGGCTTTGGAAGTCTGTCAGAAAAATTTGGAGGGTTTTGAGATATTTAATGTGGACCTACTTCAACAAGATATAGTAAATATTTGTCCTAACTCAGAGGATGCATCAGAAAAACTTTTGTCCAAAAAATTTGACACTGTTATAATGAATCCTCCATTTGGAACTAAGAAAAATAAAGGCATCGACATGGAATTTGTGAGGACTGGTTTAATGATGTCAACAAATGCTGTTTATTCCCTACATAAGTCTAAAACTCGGGAACATTTGGAGAAAAAAGCTCAGGATTGGGGAGTGACGTTTGACTTTCTTGGACAATTTAAATTTAATGTAAAAAATACATTCAAGTGTCACAAGCAAAAAGAAGTTGACATTGAAGTTGATTTTGTCAGATTTGGCCACAAAAATAAA
>CGI_10000573
ATGTTCCAAAGGCTGGAGAAACTTAACAAAAATGCATTTGCAAGTATGTGCATATTTGGAGAGGACAACAAAAACACCGTTTCTGGAGTTTGGGTTTGGAAAGGACATCAGCTTGCTTTTGAGCTTTCACCAGACTGGCAGATAGACTATGAAAGCTACAGTTGGAAAAAACTGGACCCAAATACTGAGGAAACTAAAAATCTTGTGAAAGAGTACTTTGCTTGGGAAGGGAATTTTAATGGAAAAAAATTCAACCAAGGCAAAATTTTTAAG
>CGI_10000575
ATGGATAGAGACGGGCACAAACCTAATTGGAGCACGGATGAGCTAGAGGCGTTGGGGCAGGGAGTTTCGGCCAACACAAAATCAATTAAAAGAAAATTCTCCACTGGCCTTGGCATTGGTCGACTTGTTAACGTTCCCGAGGTAAGTCACATTCTATGCATGGACGAGGCTCTGTGTATTGGCCTGAGAGGTGAAGGTGACTGGCGGCCTATGGTGGACGACCGGAAGATTTTCAAGAAGTTGATTACCTGGAGCAGG
>CGI_10000576
ATGGGTGACAGGTTTCACCTCCTTTGCAAGCACATGTTAACTGACATTCATTTCCGTAGTAAGGAGGAACACAAGATACAGCACAGTTTGGACCCTGAGAGCCTGCTGGGCAATCTGAAAAATTGGGAGTTTGAGTACTACACAAATAACAGGACCAACAGCTACACAAAGGACGGGAAACTGTTTATCAAACCCACCTTGACAGCTGATAACTACGGGGAACATTTCCTGTCATCAGGCACTTTAGATCTTTGGGGTGGGGAGCCAAACTCATTATGCACAAGTAACCAGTTCTGGGGGTGTAGCCGACAGGGCTCCCCTGAACACATCATCAACCCCATACAGTCCGCCAGGCTCAGGAGTGACAAAGCCTTCAACTTCAAGTACGGCAAAATGGAGGTCAGGGCCAAAATGCCCAAAGGAGAATGT
>CGI_10000577
ATGGCCAGTCAAGACTCCATAAAGCTTCCCATTACCAAGACAGTTATCAAAAGTGCAAGAATCATCCATAAATTTGTTATCAAACAAAAACCTGCTCAGAAAGACCATAGCATATCATCTTCCTCGACCCAGCAAGGAAATGGGGATGAATCCTCCTCATGTGATGAAATCTGTGGTCCATCATTAATTGAATCAGCTGCCTCACAGGAGAACAACAAATCTAATACGGAGACGACTGCAATGAAAAGTGACGAAAATGGGTTTACTGTAATTAGATGGGAAAGTTTAACAAAAACCAAGTTTGATGATAATACATGTGTAAGCAAGGGCAAAGTGATATCGAACCTAACTGTTGAAAAGCTGGAAAATGTAATCTTGAAGCAAGAGAGTAAAAAATCAAATACCATAGACCCAAAACAGAATCATCCCATAAACTATCAGTGTATTCCCATGGATAGAAGTAATGATGGTCAGGAAACTGCAGAGTCTGAAGTGCCTAATTTGGCAAGTAGAAAACAACCAGTTGTTGTCCTCGAGAGGATAAAAGTGGAACCTGATTTGATGGTTTCCAACATATCTGAAGAGTTGGGGGAAAATATGCAAGAGGGATGCAGAGAAAACATTGGGAATATAAACCTTTCTGAGGACAGTGTTGCAAGGACTTTACTTGACGTAAAAACTGAAGAATATTCCATTGAATGCTCCGAGCAGGGAATGTTTTTGAGAGGTGTAACAGTGCCTTATACCAGCAGTGGTGCTCAACAGGAAACTAAACAATCACAAGATGAAATGTTGGCAAGTAAGGTAGATTGTGAGGACTTTGTGATGAGTAAACAAATGGAGGAGGAAATTCAAAGTGTAATCCAGACAAACGTTGAAGAGATGTTGATCTCGGAGCAAACAAGTAAGGGAGAAGGATTCACGTACAGTTATCCATTTGCTTGTGGACAGTGCAGCTATACTGCAAAATTGCAGCATCATTTGAAAAACCACATGAAAACACACATGTCTGATCGACCTTTCGTGTGCGAGATTTGCGGGAAGGGATTCAAGCACGCTCACCACTTGTCTGGACACAAGCGAACGCACTCGAGGGAGCGACCATACTCGTGTGAGCATTGTGGGCGAGGCTTCACTCAAATAAGCAACATGCTGCGACATCAGAGGACCCATCAAGGGCTCACGGAGCGAGACCAGCACAAATGCTACAAGTGTGGCAAGAGCTTCTTTACAGCGTATTCCCTGCGCCGTCATTCGGAGATGCATGAAAATCTTAAGAAAAAAGTCAAAACTATTAAAAATATCAAAAAGAAAAAGTTAACTTACAACCCAACTGTGGACGACCATCAAAGAAAGTTTGAGTGTTATATGTGTGGGCGCAAGTTTACCAGAAAGGAGCATGTGATGCGACACATGATGACACACACCGGAGAGTCGATGTACACATGTGAAGTGTGTGGGAAGGGTTTTGGCAGCAAGAAGGCTCTACAAAAACACATCAACATCCACACTGGGGATGATATAGAGGTGGATGAGGATGACACAGGGTCCTCATCTTCCAGTGACTCATCAGGAGAGGATGATATGGAAGACTGT
>CGI_10000578
ATGGAGAAATGGATTACCAGACTGATAAAGACAGTCTTCATAATAAAAGCGCTCAAGAGAAAAGGAAAGCACCCTCTGATGGCAGATCTACCGATGAAAATTCTGCAGGCAAACGTCACAAAACACAGAAAAAACCATGGAATCCATCTGAAA
>CGI_10000579
ATGAGAGAACTAGGCAGACTAATTGGAGAAGCCAAAAAGACACCTGAATGGGGTATCCAGAAGATTGAGGATTGTTTTAGTCCTGAGAAATTTAACAATGTTGTGTCGTGTGTGAAGTCCCTTGCAGGATTTAGTGAAGATACACATATGTATGCAACTCCTTCACTGGCACTGAAAATAGGGTATAGTCTTCAACGATGTGCAAGGATTTATAGATCAGATGGAATTATTGAGTCAGATATAACAAAACAAGAGAATGGTTCAGCTTTCATTCAGCTGTATGAGTCTGATTGGAACGATCTCATCTCTTCCCGTGCACGACAAACTTTGAGTGAGAAAAAGTATAATGCGCCAAAAATGTTACCTCTAAGCGAGGATGTGTACAAGCTTAATTCCTACCTAAAAGAAAAAATCAAAGAACTTTTGATGAAATTGTCGAATGATTCAGCTTTCTACATTGAGCTGGCAAAGATGACGCTATGTCACATAACTCTTTTTAACAGGAAGCGTGGAGGCGATGTGCAGCGTATTACTGTAGACAATTACAAGCAAGCTATTGAAGCACAAAACAGTGTTCCCTACGATGACGAACTTAAATCAAGTTTGTCAGACGTGGAAATTGAGCTTTGTCGTTCTTTGACTCGAATTGAACTCAAAGGCAAACAGGAAAGAAAAGTTGCAATATTACTTACTCCAGAGATGATTAAATGCATTGATCTCTTAATGCAGAAAAGAAGTAATGCAAATGTATGTGGAAAATATTTATTTGCTAGACCATCACCCTCCACACGAACACTAAGGGCAAGTGACGTATTGAATGAAATATGTGGGAAAATAGAATTGCGCTATGGAAACATTATAACCTATACAAACCTCAGAAAACACATTGCCACAATGGCACAAATCCATGAGCTTAGTGAAAACGGTCAGGACCAATTAGCCAAATTCCTTGGCCATGACATAAGAATCCACAGAGAAATTTATCGGCAACCATTGGATATCATTCAAAAAACAAAGATTTCCAAGATGTTAATGCTAATTAACGAGGGGAAAAATGTCACGGAGATGCCATTTAATAATCAGGGTGAGTTGTTTTCTTTAAACAAGGATTCAGTGTTG
>CGI_10000580
ATGGCATCTGAGAATCACAGAGGCCATAAATTTGTAGAATTATCAGAGGTTTACAAGACAAAGAAGGAGGTCATAGAAAAAGATAAAGTAGAATTAGAAAACCTTATTTCTCCTACATATGAAGATATTGCATTGGACTTGGAAAATCAGCTTGCCAACCTAGATGGAGGATATGAGAAACTTACAACAACAATGTCCAAACAAGGAGAGCAATGGCATAGAGAAATCGACATCGTTATCAACAAAATGAAAACTGAAATCAGCGATATGAAAGTAAAACACAGAGATATTTTACAGAAACATTTAAATGAAATCAAACAGATACAGTCTCTCATAAAGCAAACTGTAATAACCTTAGGGGAACTCCAGAAATCCACTGAAGTATCTCCGACCGTTGAATACTGCTCTAAGATCAGTGAGTTCAACAAGCTTACACCCAAAGTTCGGGTGTCACTGCCAACATTCATTCCAAACCCAACAAACAGTGAGAATCTGTATACTTTGTTTGGAAAGATCATCCCGTTATCTACTGCTACTGAGAAAAATCGCTTGTCACTAAACCAAGTAAATACTTCAGTCAGAGAACTATTAGATGTACCGAAGCTTGTTGCCACAATAAAGACTGGGCGTCGATGTTTACGCAATATTACCTGTCATAACGAGGACAATATTTGGACAAGTGGAGAGACCAATGAAATCAAATGCTTCAACAGTAAAGGTTCACTCCTCCAGACGGTCTATACAAAATCTGGAAAATTTCCCGATGATATTACTGTATACAGCGATTCAAATCTAATTGTCTCTGACGGAAACATTAAGACAGTGTATAAAGTAAATAATGGAAAGACAGAAGAGTTGATCAGATTACAGGGATGGACGCCCTTTAATCTTTGTGTCACCTCTACTGGTGATCTCCTGGTTACCATGTACAGTGATGATGAAACTCAATCCAAAATTGTCCGTTACTCGGGATCTACAGAGAAACAAACAATTCAATTTGACGATGAAGGTAAACCTTTGTACTCGGGGAATAGTAAGATTAAATACATCACAGAGAACAGAAACAATGACATCTGTGTAGCTGATTTCATGGCCAGTGCAGTAGTCGTGGTTAATCAGGACGGGAAACTTAGATGGAGATACACTGGTCATCCCTCAGTTACCAAGAATGAACCATTTATACTCCGGGGTATCACAACAGACAGTCAGAGTCGTATCCTGACAGCAGATAGTGACAACCATTGTATCCACATTCTGGATCAGGATGGACAGTTTCTCCGTTACATTGATAACTGTGATATGGCGACTCCTTATGGTTTATGTGTGGACAATACTGACAATCTATTTGTGTGTGAGTATTTCAAAGGGAATGTAAAGGAAATAAAATATCTAAAG
>CGI_10000581
ATGGGTACCAACAACATGTTGGCGTTTGCTTTATTTTCTGTCATTTCTGTGGCATCAGGTTTATATTTTCACATCGGCGAGACAGAAAAGAAATGTTTTATCGAAGAAATTCCAGATGAAACTATGGTTGTCGGTCATTATAAAGTAGAAATGTTTGACAGAAATGTCAATGATTATGTACCAACTGTCTACGGACTTGGTATGCATGTAGAAGTCACAGATCCTGAGGATAAAACTATCATGTCACGGGATTACCTCCCCTCTGCCCCGGGGGTGGGCATGTTGGTTGAGGTCAAGGACCCCGAGGACAAAGTAGTCCTGTCCAGGACATACGCTGCTGATGGCCGCTTCACCTTCACCTCCCACTCAGCGGGGGAACATGTGATCTGTCTACACTCTAACTCCACGGCCTGGTTCTCCAGTGGCCAGTTGAGAGTCCACATGGATATCCAGGTTGGAGAACATGCCGTGGATTACTCCCAAATCCAGGCCAAGGACAAGTTATCCGAACTCCAGCTGAGAATCCGACAGCTGCTGGATCAGGTGGAGCAAATTACTAAAGAACAAAATTATCAGAGGTATCGTGAGGAGCGTTTCAGACAAACCTCGGAGAGCACCAACCAGCGAGTGCTATGGTGGTCTATAGCCCAAACCGTCATACTTCTCATCACAGGATTCTGGCAGATGAGGCATCTCAAGAGCTTCTTCGAGGCCAAGAAACTTGTA
>CGI_10000582
ATGCTCACCGAACAGGAGTTATCGAAACTTGACATGGCGGACGGGGAATTAAAAACTCCCTTGTCGACAACGCCAACCGAAGATTTTAACCCACTGGTGGAAGATCCAGACAATTTCATCAGTGGACATTCTCCTCAAAGACAAGGTCATCATGATGCAGATTGTAGTGGAAGTGAAGAAGAGAGTGATTACCAATGTAATTCTATGGAAGAAATGTCAACAGGAAACTTGTATGGTGTCACCCCACCAACTTATATGCGCGGAGTAAAAAGAGACAAGAAAAAACACCAGACAAACATTCAAAAATCATCCTATAAACAATTCACAGAACAACTGAAGAAGGCCTCCAAGAAGTCACATCGAAATGCGGACTGCCCCTGCTGGTTCGGTCAAGTCGTCAAAGTGGACCCAACAGCTGAAACAGCCATTGCATTGTCTCACACACAGGCTGTTGTACTGCCTCAGACGATCGAGCTGTGTCATCTTCCGGTGGAATGGTCCTGCATGGTCCCAGCGCACACTGACCTTGTTGGCAATGAGAGA
>CGI_10000585
ATGACAGAGTTGGGGGACTTGGATCCACTCTCCAATTTGAAATCATTACAACACCTCAGTTTACTCCGAAATCCTGTCCAGTCAAAGAAACATTACAGATTATACATTGTTCATAAAATTCCTCAACTGAGAGTGTTGGACTTTCAAAGAATCAGGCAGAAGGAAAGAGAGGCAGCTGCTAAAATGTTTAAGGGCAAAAAAGGACAAGCTCTTGCCTCAGATATTGGTAAACGCAGTAAAACATTTGTACCTGGAGAGAAGATTCCTGAGAAGAAAACCGGGCCATCTAAGGAAGACATAGAACTCATCAAGATGGCAATTGCCAAAGCTAAAACTCTGAATGAAGTGGAGAGATTGAACCAAATGCTTAAAACAGGAGTCATACCAGGCAAGGAGTTGAAAAAACTCAGGGGGGAGAGGGTAGAGGAAGAGGAGGATGAGGATATGGAGGTGGTCAATGGAACC
>CGI_10000587
ATGCTCCTTGCCTGTAACCTGAGTTTCAACTCTACAGTAACTATAGCTTTAGCAGAAAATGAAACTGACACTTCTGGAAATTATATTTTGCAATGTTTCGGGATTCCTGGAAAACAAATTGATTGTCCACAACAAGATTATGCAACAGGGGCTTACAATGAATGTAACGATATTCTGGAAGTCGAATTCATATTTGACTACACGAAACACATTCAGCATTATTTGAGGATATGGACAGATTGTAATTCCAGCTCCATCGCCATGAAACCTTGTCGATTTACTGGAAACGTGGACATCTCTAACAGCCCTGCAATCACAATTAAAAGCGGAGGAGGA
>CGI_10000588
ATGGTGGAATCCAACTCTGAAGACCTAATCATATCAGCCAGTAAGAAAGCATTTAAACATTTGCCAAACTTGAAGAAGGCTGTAGAAGAACTTACAGTTTTAAAAGCAGTTGGTCCTGCAACAGCCTCTGCTGTCCTAACTGCAGGTGCTCCTGACCAAGTAGCCTTCATGGCAGATGAGAGTATGCAGGCGTTGCCAGGTTTAATGCCCTTACAGTATACCCTGGGATTTTACTTACAATATATGGACCAAATTAAACAAATATTAAAAATTCTTCAAAAAGAGGATAAAACCTGGACTGCTCATCAAGTAGAACTGACACTGTGGACTTTCCAGTTCCTGAAGCTAAATGATCCACCTCTTCTGATTGAAGCAATGGAGGGCTCATCCAAACGAAAACAAGAAAATTCTAATGGCGATGCCAAGTCGGGATCGGAATACAAAACAGTTGACTGCACCGGTTCCGCCATATTGATTGGTCACGTTGAGTTCCATTACGGCATGGCTCATTTCAATCCTCCTCAAATACAGGACAACCCAAGTGGGTGGGGTCCTTGTGCGATTCCAGATCAATTTAAAGATTTGCCATACCAGCCATTTTCCAAGGGAGATCGCCTGGGAAAGGTAATTTCGTATACCCGTATGGTAGCCGGAAAATATTCCTCTGCATTTGGTGGGGGCGCAAGCCAGTATGCTTATTTTCATGAAGAGGATGAAAACAGCTTCCAGCTGGTGGATACTTCTAAGATCCAGAAACCTCAATACCAGAGAGGCCGCAGAGTGTTCCAGCAGGCGCCTCTGAAGAACAGGGATGCCTCTGTTCAGGTCAAGGACAGCTGGGAGGTGGTGGAAGAGATGGATTTCCCCCGACTGTCCAAGCTCAGTATGCCATCAGTGGATGATGGAGAAGACCTG
>CGI_10000589
ATGATGATGAATACTGTTGCCGTGACAACGGACAACCGTGTTATTCTAAGTGGAGTGCTGGTTGGTTCGGCTCTTGCGGCGTCACAATATGGGAGCTACACGTTTAGTCCACTAGAGTTTGCAGCTTTGACGACTTCTCTTCTTGTTTTGAACTATCCTAGAAAACAGACGCAGACTATGAAAGGTAAAAAGTACACATGGCTGGCTGATAGGAAACTTTTA
>CGI_10000590
ATGACATTGCTTAAACTCAATAAACTGTTCATAAATAGGTCCCTAAGATCATTCATTACACCAAGAAAATATTCATCTTTCCATGGGGCAAATAATAAAGCTACTGAAGATGTGCGAGACTTACGGAACATTGGAATCATCGCCCATATCGACGCCGGGAAAACTACAACCACGGAGAGAATGTTGTATTACTCTGGGTTTACCAAACACCTAGGGGATGTGGACCACGGGGACACTGTGACAGATTACATGGAGGAGGAGAGAAACCGGGGCATAACAATTAACTCTGCTGTTGTGACCTATCACTGGAATAAGCACAGGGTCAATCTAATTGACACACCAGGGCATGTAGATTTCACGATTGAAGTAGAAAGGTCTGTCCGAGTTTTAGATGGAGCAGTTACAATTCTTGATGCTTCTGCTGGTGTTGAAGCTCAGACTGTCACTGTGTGGAAGCAAGCCAGCAAGCACCATGTTCCGTCCCTCATTTACTTGAACAAACTAGACAAAATGGGAGTCAGTGTAGAACTTTGTTTGGAGTCCATCAGACAAAGACTGCACATTGAACCATTTCTTATCAACTTTCCCTATGGACCTGATTTACAGAAATTTCAAGGATTAGTAGACATTGTTGAAATGGCTAAATACGAATGGGACTTAGCAAAATCTCCCGATGGAAGAAAATTCTCTGTTCATCAACTAACAGAAAAGAGTGATGGTAAAATTTGGGAGTATGCAATAAAAGAAAGGTCTAATTTGATTGGTCAGCTAAGTAACACTGATGAGAACATAGCAGATGAGGTTCTATTGGTAGACAGTATAGATAAGATCAAAACTGAATTAGTGAGAAAAGCTCTAAGAAATGCAACAATGAAAAGACAATTAACTCCTGTTCTATGTGGATCCTCCTTAAAAAATAAAGGAGTCCAGCCTCTGATGAATGCTATCTACGACTATCTACCCAGTCCGAGTGATCGGGAATTTCCATTTCTTGAGTATTATGGATCAGATCTTTGTGCATACGCTTTTAAAACCATTCATGACCAGCAAAAAAATCCTCAGACCTTCTTTAGGATTTACTCAGGAATTATGCATTCAGGGAGTGACATTCAGAACCTTAATAGGCATTGTAAAGAGAAAGTGAAAACATTGTCTAGAATATTGGCCAACGATTATCACAGAATAACAGCAGCTCATCAAGGAGACATTGTTTGTGTGTCTGGACTTACTGAGACCAGAACAGGAGACACTGTCACCTCCAAAGAAGGGTTGGCCCGAATCAGACCCATGCTGAGGCAGTATGAGCACAGGCATCATGAGGAGGAGGAAGATTCTTCACACGACCTTGAGAGTCATGATGACCTTGACCATGACGTGGTGCTAGCCGGTCTACAGGTGCCCTCGCCTGTTTACTTTTGTTCTGTGGAACCTCCTTCAATGGCTAGCCAGAAAGACCTTGACCTTGCCTTAGAATGTCTTCAGAGAGAGGACCCTAGTCTCAAGGTGGAGGTGAACCAAGAGACGGGCCAGACCATCCTGTCTGGGATGGGAGAGTTGCACCTGGAGGTCATCAAACACCGCATACTGTCAGAGTTCAAGGTTGATGCCTACATGGGTCCCCTGCAAATCGCATACAGAGAGACCATTGAGGACAAGGTCACCCACACAGAGACCCTAGAGAGTACGGTCGGGGGAAGTAAACACCACGCAGGCATCACCCTGACGGTCAGTCCCAGTACAGACGCAAACAGGAAGAGGAACGTGCTGTTTAAACCGCTGGAAGAAAAGTCGTTTATGATGACGCCAAAGTTCAGGAGGATGTACAAGTCTGCCATTGAAAATGCTGTGAAAACCTCTCTCTCTTATGGTATGAGTCAACTTCACTTAATTATCTTGTTATGGTACCTCACTATACACCTAGATTTACTCTTTTTAAGATGCTACGTCACAAGATGGCAATGTGAATGTTTTGTCAAATTGTTTCTATCAATCGATTTTGGCGAATGTTATCTTAGC
>CGI_10000591
ATGTTAAAGCATGCATTGAGTGTGTTGTCAGCAGCAACAGTGGTTGCTAAGCACACGTCGGCCCTGTGTAACGCCTGTCGCCTGGCCTCCAGCAAGACCTCCAATCCTGTCGCTAAGCGACACTTTGTACAGAGTGCCAAGGACGTTGCCAACAGCACAGCCAACCTGGTCAAGACCATCAAGCTTCCCAAAGATTTAAATGATATTACTGACACCATTATTCAGGCGCTGGACCAGGATTTCACGGAGGAGAACCGCCAGCGATGTGTGGAGGCCGCCAAACCACTGACAGATGCAGTGGATGAACTCACCACATTTGCCCCCTCTCCCGAGTTTGCCAGCATGCCAGCCAAGATCAGCCCTGAGGCAAGGAAGGCCAAAGAGCCCATTGTGTCGGCAGGTAAGGCGATGATCGATGGAGCGTGTCACATGGTGACGGCCGCCAAACAGCTGGCTGTCAACCCGAAGGACCCGCCCACTTACCAACTGTACTCCAACCACTCCAAGAGTGTGTCCGAGGCCATCAAACGACTTGTGTCCTCCATCAAGACCTGTTTGACTATATACACGCCGGGTCAGCGTGAGTGTGATGAGTCGATCGACAAACTGAACCGCTCCATCCGCGACCTGGACCAGGCCTCACTGGCCGCCATCAGTCAGAGTCTACAGCAACGGACCGAGAAATCCCTCAGGAAGACAGACTCCCTGATCGAGGGTTTGCCGGACGGGTATACTATCTATGTTTCCAGCATGTAC
>CGI_10000592
ATGGGGAAAATTCAGCCTGCGTATGAGCTAGCCTGGTTCCTGTGCGTAATGGGTAGCTCAGGGAACCAGGCTAGCACACGTTTATCTGAATCGGGATCGGGATTCCGTGCCATATGCACACTTAAGTTCAAAGGCGCTCATTACTTGCCTCAAGGTAGCCTACATTGTATTCCCCTCAGTTTCTCCTATGGAAATGACTTGATCTGGAGGAACTGGAACCTTCCGGCTCCCTTAACGGTATACTTTAATTGTATACTGACAATCGTAAAAGAAAAAAATGCT
>CGI_10000593
ATGTTCTCCTACAGTACAATGCTTATCTTCAGATATCCGTGGTTTATATACAGTTTTCTTGTGCCGTGTTATGGAAGCCTAAAGCCGGGCTTCTCTCAACTCCAGCGAGGACACAGACTGGACAGGAAACTAATCCAATCCTTCACAGATCTCAGTTTCCTGGACTGTGTGATAGAATGTCTAGTAACACCACGGTGTAAGTCTGTCAACTATTTCAAAGGGGCTAATTTCTGTGAAGTTAATTACGAAAATAAGACGACAGCAGAGACGAACTACATGGACAGTGCTGGATGGGTGTACAATGAAAAGGAGCACTGGCCTAAGGGTCTTGCTGGAGCTTGTTCAAACTCGAACTGTCAACTCAACGAGACATGTAAACACAAAAGATCTTCTGAGGATAAATTCTTTGAATGTGTTTTGTCCGATTGTGGAATACCCGATCTAAAAGGAATAGATCTGAATACAACACGACGTGAGGACGCCATTGGTATACACAGGAGGATACACGCCTCGTGTGCTGACGGATATTCCCAGTCTGGTTCAGGACGTATGAACTGTCAATCAAACGGGGAGTGGAAATACGACATTGTCTGTGAAGGTGAGGGGTTAAATGGT
>CGI_10000594
ATGTTCAAAACAAAACAGAAGAACGGACCTTCTTTAAACATTGCCTCTACGTGGAAGCAAGTAACACAGGTCTACGAGGACAAAGAATTTTACTCAGACAAGAACACTGAATACATCGTCGTCATGACGCAGGCACCGACGTCTAACGACGCTTGTCTGAGCATCGTACATAGTCTGATGTGCCATAGACAGGGAGGAGAGAGCGAGAGCTTCGCCAAGCGCGCCATCGAGAGTCTGGTGAAGAAACTGAAGGAAAAACGGGACGAGCTTGACAGCCTCATTACGGCAATCACCACCAATGGCGCACACTCCACGAAATGTGTGACCATTCAAAGGACCCTCGACGGACGGTTACAGAGAGAGATTAAAATTCCAGTGAGAAAG
>CGI_10000595
ATGGGTCCTAAATTCGATCCAACCGCTATTACGATCGTGTATGTGAAAGCAGTTGGAGGTGAAGTTCCAGCCACTTCATCCTTGGCTCCTAAAATTGGTCCTCTGGGTTTGTCTCCAAAGAAGATTGGTGATGACATTGCCAAAGGCACAGCAGATTGGAAAGGCCTAAAAATCACGGTGAAGCTTGTGGTCCAGAACCGTCAAGCCAAGGTAGAAGTGGTGCCCAGTGCTTCTTCACTCCTCATCAAGAGCCTGAAGGAACCACCCAGGGATAGAAAGAAGGTTAAACATGTCAAGCACAGCGGAAACCTCTCTATGGATGACGTTATTGCTATTGCACGTCAAATGCGTCCAAGGAGTATGGCAAAAAATCTCGCTGGTACCTGTAAAGAAATTTTAGGTACTGCCCAGTCAGTTGGGTGCTCTGTAGAAAGATGTCCACCTCATGACATAATTGATAAAATCAATTCTGGAGAAGTGGAAGTACCCGACGTAAGTATT
>CGI_10000596
ATGAAACTGTTTGACTATTGGCAGATTATATCTTGTTTGGCTATTCTTTGTATTATTTTCTTATTCCTATGGTCAACACAAAATGATACGGGTCACAAAAACTACATATATGCGAACTCAAGCCAACCCGAGAAAATAAAATCTTATCAAACTCGGCAACAAAGCTACATATATTCGAACTCAAGCCAACCCGAGAAAATAAAATCTAATCGAACACAGAAACAAAGCTACATATACTCGAACTCAAGCGAACCCGTGAACAAAATTTTTCGCATTGCATGGTACGAGCAGAATTCTGAAGTTCTATTCGGTATATCGAAATATGATCCGACTAAATGCAACATTCCCAATTGTCTCGTAGAGAAAAACACTTCTTTGGCAGACATCGTTGTATTACGTCACAGTTATCTCCCTTATCATAAAACCATCGAAAAAACTAAAGGACAAATGTGGGTATTTCATACTAACGAGAGCCCGTACCATACCTTTCGACCCCCCAAACAATGGGCCGATAAAATTGATTTATCTGCTTCCTACATGGAGACATCAGATTTCTTTGTGCCATTGTATGGAAGACTTTTGCATAATAAAACATACCCCTTACAGAATTATACCGGAGTTTTAGCCAATAAAACCAAAGATGCTGTGTGGGTGTCGAGTCACTGCAGCACACCTTCTAAAAGAGAAAATCTGGTAAAAGAGCTAAGCAAACACCTTACGGTTGACACATACGGAAAATGTGGAACGAAAAATTGTGGCAAACAATATGACGATTACACAAAGTGCAAAGCAATATATGAAAAGAACTACAAATTTTTCTTTGCGTTTGAAAACTCCATTTGTGATGATTATACTACTGAAAAATTGTATTCACTTTATCGCGATCATTCACCCATAATTCCTGTCATAAACGGTCCGCGAGACGTTAATAAGTATCTCCCCAAAGGAACATTCATCAACAGTCGAGAATTCTCTTCACCAGAGAAATTGGCAGAAAAACTAAAAGAAATTGGATCCGATGAATCTAAGTATATCCGTTATTTACAAGAAAAGGATAAATATTTCCTTCCTTCTGATTTCATTGAAAGAGCTGTCTACAAGTTCCAGTGTGATTTATGTAAATATTTGGATGGACTAAACAATGGCAGTCTCCAAAGGAAGCCTATTGCTTGGAGGAAGCTTTTCGATACCAGTGGGCTGTGTATACCAGGAAAA
>CGI_10000597
ATGAACCGCCGAAGTGACGTTCACGCCATTAAAGTCGTAGAGACTCAGAGGGCAGATTGTGCGACACAAACAGACAAAAGAAAATCAAAGAAGAAAATTCAACACGACAGAGACTGGATCAGAATTTTCAACGAAAAACGCTTTCTACTTCAGAACTTCCTTTTTCGAGGATTAAAGACTCTCAATTCTATGAGGATCTTACTTAGAATCAACTGGGTGAGGCAAAGCAGAAAA
>CGI_10000598
ATGCTCAAAAATAACCTGTCCTGCCGTAACCGCGACTGCACAGCCACTGCCGTGACCAGGATTCGAACCTGGGTTGTCGCGGCCACAACGCGAATCAGGAGGAATTTCACGATAATATGTGACCCACAGAAAATGTACAAGTCGATCGGTATTCGTTTACAAGATTTATTAAAACTCCACAAACTTATTACAATATTCCGCGAGGTCGGAAGTCGGTGGTACGAGCGCCTTGACCGTCGCTCTCCAACTGCCGAA
>CGI_10000599
ATGGATAAAAATCAACCTCTGTATATTTGCCCCACTTACATAGCAGAGAACGGTAATGGAGACATATGTGTCTCTGACGTCAGAGCCATAGTTGTCACCGACGCAGGCGGGATGTTGAGATTCCGTTACCAAGGGAACTTCAGAGAAACCAACTTTGATCCATATGGCATATGCTGCGACTCAAAGTACAACATTATTGTTGCTGATATGAAAAACGACAGGATACACGTGGTTGACAAAGACGGTGAATTTCTTCATCACGTGACCTATGAGGGAATCAAAATGCCCCGTGCTGTATGCATTGACGAGAAAGACAGGGTGTTTGTAGGAGAATTGGATTCAGACGCCATTAAAGTCATTGCGCGT
>CGI_10000600
ATGCAGGAACAAAACAATGATCGTATTAACTGCCTATATGGAAAGTATCATTCCGTTAAAATCCAATCTGTAACTTTAACAAAAATGCCACCATTTGCAACTTATTCGTCAACAACTAGCGGATTTTCTGAAAAGAAAAAGCAATGGGAACTAAGCGGTCCAGACATAGTGTGCGGAGAAGATGTAGATTTTATACACCGTGGATGTGGACCAAAATCTGGATTTACAGCACACGGAATAACAACCACTAAATCTGGGGGGGGGGCATCATGCTTTGTTTATGGAACAATGAATTTGGAGAAAGGAGTT
>CGI_10000601
ATGTCCACAGCTATCGATAAACTGAGGGTAAAAGGAGCGCCTGCGCCACGAAACACACCTACGTCATCTCCAGTCATGGCGACGTCACGAGCGAATCGCCCGGTTATAACGAGCACTATACTGACATTAGACAAGTCGTACGAAATCATCCTAAAGCAGACGTCACGTCACTCCCTTGAGCTAGCAGCGGCGGGAATGTCTGCTGCTTCACGGAGAATGGAGTATCTGAATCGTGTGCAACACGCAAATTTTGGAATTTCCACCATGGATTCGCCATTTATTGTTTGCGAGGACAGTATAATTGAAGAGAAACCGTACTTTGTTCTATGTGGACAACCCGTTAATGGAGTTTCGGCCAAATCTCTTGAAAAGTACCTGTCGGAAAATCGAACGGGAAACTTTAAGACTTCTCCCCATGAAATGTATAGAGTACGTCACGGGGTAAAAACAGCAAAAGTCCGTACAGAACCTCCATTTCTAGTGTCTCGGTCCAAAAGGGCCAAGTCTGATCTTGTGGACTACTCTAGTCATCGCTCCGACACCGTTTTATCTTCTGCAGTGTCACGGAAACCTCTCTCGGAAGCCAACTCTAGCGCCGTCCCTATCGAACTGACCACCAAATCTCTTAAGAGTTTTCGTGAACCCGGAAGAGCTACAGTTCAATCTAAGTCAGCCGATTACTTGGCTTTCCGACCAATCAAATCCAGCAAGGTGATGATGACGCGACACGAGATGACGGAGAAAATAGTGAGGGACCACGAGTCTGGGAAAGCCCTGTTGACGTGTATCCACGTCAATAATCACATTCCGGGAAACGCCCGGAACCACGAGGTTGATGAAAACAGTATACAGGCGCAGAGTAAAGCATTTTCTCAGAACGGGTTACGGCCGTTCAATAACCCGTACCGAAATCTCAAGCACAGAGAAACCGTCATCATGAAAGACCGGAAGACTGACATGAAATCGGTCCGGAAGATTGCAAATTTGCCGGTGGATGTCCATATGATCCAAAACGGAAAACAAATAGACCTTCCTAAAAATATCCTTCGCGTCCCCAATCCGTGCTCAGATACTTTTTTGTTGCAAATGCTGCTTACAGCGAACAACCCAAAAACTTACCAACCACCCAAAGCGACTCGTGTATCCACGGGGAAATACTCGGACATAGCTTTGCAGCGAGATTTGGATGACTTCAGTCAAGTACGGAGCCCGTCGGTGCCCCCAAAATCCCCGGCAGGTCCAGCAAAATCCCCGGATGAGAAAACGTCGAGTCACCAAGAAGAAGAAGAGAGAAGCATAGAAGCAGTCGATTCAAAGGATCAGAATGACGAAAGCCAG
>CGI_10000602
ATGTTCCAGCCATCCTTCCTTGGAATGGAATCATCTGGTCTCCATGAAACCACATACAACAGTATCATGAAATGTGATGTTGATATCCGCAAAGACTTGTACGCTAACACGGTATTGTCTGGTGGTTCAACCATGTTTCCCGGTATTGCTGACCGTATGCAGAAGGAAATTACATCTTTAGCTCCCCCAACAATGAAAATCAAGATCATTGCCCCACCTGAGAGGAAATACTCCGTCTGGATCGGTGGTTCCATCCTTGCTTCTCTCTCCACCTTTCAGCAGATGTGGATCAGCAAACAGGAGTACGACGAATCCGGTCCATCGATTGTACACAGGAAGTGCTTC
>CGI_10000603
ATGGAAAAACAGGACAGCTTGACCCTCAGGGAAAGCAGTGAGCATTTTGAAGGAGGCTCACAAGCATGTCAAAGTGGCATAATGGATTTTGTTGAAAATTCAAACCTTAGCACCCTATCCGAGGAAGTCTCATGTGTTCCTACGCCAGAGTTTAATAAAGTCTCGTTCAACCAGACGCTCGGCTCTCTCCGTAAATCTCCGACAAGCAGAGAGGCTTTCTTGCTTGTCGGAGATAAACGGAGACAGCCGAGCGTCTGGTTGAACGAGAGTTCGATATCAATAAGTGCTCCTTTGAGATCGAAAACGATGATGGATGGAGCTAAAGTTCTTGCAAGCCCAGTTGCAGCCAAGAAGACTAAAAGCAGCTCAAATGATATATCTTTGTTGAAGGTTAAATGGTCTAAAGATGAGACAGAAGCAATCAAATGCTTCCTCCAAGGTAAAAGAAAAATCCAGGAGTTTTTGGAAAAACATAAAATGTATTCATTGGAAGGGCTTGATGAGAGGACCGAAATTATTGAAGAT
>CGI_10000604
ATGACATGTTCAGATCGTCCATGTCTACACGGCCAGTGTACTGATAGGGGATCATCAGGGTTTCTATGTAGGTGTAATGTCAAGTACACAGGACATACGTGCAATACACTGATAAACTGCAGTAGTCACCCGTGCGATCATGGAACATGCCAAGACACAACTCGCGGATTCTCTTGCACGTGTGACCTTGGATACAAAGGTGAAACATGCAACATATCTTTACAGTGCAGTGACAGTCCCTGTCAACACGGATCCTGTCGTGATGTCGTCCAGGGGTACACCTGTTCCTGCCATCCGGGGTACTCGGGAAAGAACTGTGATACAGCTACAACATGCAGGGACAACCCGTGCCAGCACGGATCGTGTACAGACCAATCAGGGGGCTACGTGTGTAGGTGCTCGTCGGGGTACACAGGGAAAAACTGCCAAACAGCAGAACCATGCAAGTCTAATCCTTGTGGGCATGGTCGATGTATCAGCAGAAGCGGTTCATTCGTCTGTCAATGTGACGCTGGTTATACAGGACAAAAATGCGACAAAATGATAAATTGCAGCTCCCGTCCATGTGTTCACGGTTCATGCAGAGATACCTCTCTCGGATATGTATGTACATGTGACCCTTCCTACAGAGGAGACAACTGCGACACACTAATCAAGTGTAGTGACTCCCCTCCGCCTTGCCTTCGTGGAGTGTGTAAAGACACCGCCGCTGGTTTCGTCTGTGATTGTCCGTCTAAATATTCAGGAAGGACGTGTGACACTTGTAAG
>CGI_10000605
ATGGCTCTGACCTCGTTTGCTGCCATGCAGATGTTCAAGCAGCAGCTGGCAGGGTCTGAGTACATGACCATCGTGGGAGGACTCCTAGGAAGCACCATCTTTTTCTTTGTCCTGGTTGGTGTCGGCAATCTCGAGAACTCAATGTTCGGCAGTAATTTCCAGACCAAACTTTTTCCAGAAGTGCTCTTCTGTCTGGCTGTGTCGATGTTTGCCTCTGGCCTGGTCCATCGAGTATGTGTAACAACATGCTTTTTGTTTTCTCTGGTGGCATTGTACTACGTTAACAAGATTTCTCAGAATAAATATTCTGCCCCAGTGGCAGCTGTTCCAACCAAAGCAACACAAGGCAAAAAGAAGAAA
>CGI_10000606
ATGGATCCTCGTTCTAGTGCCCAGGACGTGCACCGATGTGACCTTTGTGAGACCGCCATAGTACACAGCTACTGTGACTTTTGTCATGTCAACCTCTGCAAGCTTTGTATAGCTGATCACATCTCAGATGGATATGACAAACATAAAATAGTCCCTTTCCAGGAACGAAGATCAACTCTGATTTACCCAAAATGTGCGACACATCCACACAAAAACTGTGACTGGCAGTGCAAGAATTGCAAGGACATATTTGTTTGTTCTTCTTGTACTGCATCAGAAAAACACAGAGGACATATTTTTGTAGAAGTTTCCGAAGTTTACATGAGAACGAAAAATGCTATCGCAGATGAAGCAAATAAGTTAGAAAATCTTATTTCTCCTACATATGAAGAAATTGCACTCGACTTGGAAAATCAGCTTGCCAACCTGGATGGAGGATATGAGAAACTTACAACAACAATTTCCAAACAAGGAGAGCAATGGCACACAGAAATCGACATCATTATCAATAAAAAGAAAACTGTAATCAGTGAGATAAAAGTAAAACACCGAGACTTATTACAAAAACACTTGGATGAAATCAAACAGATACAGGCTCTCATAAATCAAACATTACTAGCCATTGGAGAAATCAAGAAATCCACTGAAGTATCTCCTACCATTGAATACAGCTCAAAGATCAGAGAGTTCAGCAAGCTGCCACCCAAATTGAAGATTACATTGCCAACATTCATCCCAAAACCATTAGGCCATGAAAAGTTGTATAATATGTTTGGGCAGATCACTCCATTGTCTACTGCTACAGAAGAGAATGTCTTGTCACTAAACAAACCCAACACTTCAGTGAGAGAACTACTGGATGAACCGGAACTTGTTGCCACAATACAGACAGGGTATGAACAACTACGCAGTGTTACCTATCTTAATGAAGATTGTATTTGGACATTTGGATCGACAAAGGATATCAAATGCTTTAACATGAAAGGTGAATTGCTTCATACAGTTAGCAACAGATCAGAACAATTCCCCAATGGTATAGCTGTAGACAGTGATGGGAATTTAATTTTCTGTGACGGGAAATCAAGGACAGTAAATAAAGTAAAAAATGGAAAGACAGAAGAGTTGATCAGATTACGGGGATGGGTGCCTTGTCAGCTGTGTGTCACCTCTACTGGTGATCTCCTGGTTACCATGTTCAGTGATGGTGAAGCTCAATCCAAAGTTGTCTGTTACTCGGGATCTACAGAGAAACAAGCAATTCAGTTTGATGATGAAGGTAAACCTCTGTACTCAGAGAAATTAAAGGCTAAATACATCACTGAGAACAGAAACCATGACATCTGTGTAGCTGACTCTGAGGCTGGTGCAGTAGTGGTGGTTAATCAGAACGGGAAACTCATATGGAGATTCATCGGTCATCCCTCAGTTACCAAAAAGATACCATTTAAACCATATGGTATCACAACAGACAGTCAGAGTCGTATCCTGACAGCAGATTGTTACAACCATTGTATCCACATTCTGGATCAGGATGGACAGTTTCTCCGTTACATTGATAACTGTGATCTGAAGAATCCTTATGGTTTATGTGTGGACAATAATGACAATCTGTTTGTATCAGAAGTTCATAACGGCAATGTAAAGAAAATAAAATTTCTCAGA
>CGI_10000607
ATGCCCGCTTCACTCAACACTACAAGTTATGATGTGGTCTTTTTTGCAGGTGATGACTATTTGAGTTACAAAGAGTACGAGAAAATGATGGTTGAACAGCTGGAATCACAGATCGTTGAACAACAGTTCCTGGAACAATGTTTTGCAAAGATGGATGTCAACAGAGATGGTACTATCACGGCTAAAGAAATTGCAAAGACCATGAAAATATCGAATGCGGAAGCTGACGAACTAGTGAGAGAAGGGGACACGGATGGAGATGGAGAATTAACATTCGAAGGTACTGGAACACATTTGGCTTGTAATTCTCTAGGGATAGGAAAT
>CGI_10000608
ATGACCTTAACCTTATACCTAAAAACATGGTTCAAGGTCACTGCACATCCTTTACCCAAAGGAACCCTGTGGATGAGGTATGAGCCAGATTGGGCCAAGAGGAGAGAAGCTATGCTCCGGTCAAGCAATCTCGAATGGACAGACGGACAGACTGATCAC
>CGI_10000609
ATGAGTAGGGGTCATCAAAGAGATGGGCCCCGTAAACCTTACAGTTCCAACAAGAAAGACAGTAATGTATACCGTGTAGGTGAAGTGGTGCCTGATGATCCAAATGCTATTCAATCTGCCATCAACAACAGTCTCGATCAAAAGAAAGCAGACCTTAGTGATGTCTCCAAGGCAGCAAAAATGGAGGAAAAGAAAAATGCATTAGCCAACATAGACATCAACAATTACGCAAGTGTGGTTGTAATTGATGAGGTTCCTGAGGTGACCAATGATGACCCTGCTTTCCTGTTTGAACAAAATGATGGTTTTCAAGAGGTCACCTCCAAGCGCACAATTAGAAGTAAGCAGAAAGCACAACAGGAAATAGAACTTATGAAGCAGAAGGAACTATCCAAAAAATCTGTCTCAAAGGTTGTTGTCAAACCGAAAAGTGCTCATGCCAAAGTGTTAAGTGTGGAGAAACAACCAAGATACAAAACCAGCAAACTACCTCCTAGACTGGCAAAGAAAAAGGAACAGATGGAGAAAGAAAGGAAGGAAAACAAGGGGTTTGAAATGAAGATTGAAAACTGGGACAATGAACTGGCCAACAATATTCCTTCTCACTCGGACGGCTTGGGGATCACTGCAGACCAGAAAGGAATGATGAACACGATGTCACAAGTGTCAACCACACAGATACCCAGTTCGATGACTATCCAGAGCAGCTCCATGGGATCTTTGGTGACAGCACCATTACCTGTAGCCAGTGCGTGGGGTGCTAAACCTCACATCTCCTATGCAACAGCCACTGGATCTGTGGAGAAACCAGAAAACCACGATAGTGGAGTTGATGTTAGTGACCAACCTAATTCTGCGAGCTCATCCACGCGAAGCTCCCCAAGTGCAGAAAATAAATTGAAGAATGAGAAGGCAATTCATCCTGAAGATGATAAGCTTTCCAATGCAGAGAAATCTTCATTTGGATCACCTAAACCACAGAGGCAACCTAAGATCACTAGAAGTGAAAAAGTCAGTGTAAAAGACACTATGGAAAAGCCAGATGGGATGAAAGCGATCAAGAAACCTGAGTCACTGAAAGATAAAGCCAGAAATGCATCTGCTATTGAAAAACCAGAACCTATTCAACTTCCTCCAAGCTTCAGTAAAGTAACAATGGATGAGTCCAATGAGATCAAGCTTGACTTCATCTATGATGATGATCTGGCCACCAGCTTTCCTGATAAATCTGAGCAGAAGACGAGTACAGCAGAGGAGGGTTCCCCTGTCACAGTGTCACTGTCTAGTGGGACGGGCAGTGACCACAATGCTGGGCCTGCTTCTCCTGCAGCCCAAGATCTGAACTCCAAAATAGCAGCGGTCAAAACCTTCTGGGAAAGTGATCAAACAACTGTCTTTGATGTAATGCCAGGTACTGCTGGATTAGGGAACACAGTTGCTACTTCTGAAACGGATCTAGCGAGTGCCCCATCATTTCATAGCTTTAGCTCAGACAACAATTTGGCAGGTCCTGACAGTTCTGGCTTAAATATAGAATCGGTTGTCATGTCTGTAGCTGATGATGGAAGCAGAGGTGCATCTAAGAATTTATCTCCAAGAATGCAGGATGCATTAACATTTAATTCATCATCTATGGATGCTTCGATGGACAGCAAAAATGGGGAGCAGACCAACGTATGCAAGGTTAAGCCTCAACAGCTACAGTCTCAGTTGGAATCTGACAGCTTGTCAAATAGTGCAGGGAGTGGAGGTATGCTAGGTGTGCCAACAGAGGACCCAAGTTCATCTCTTCAGTCCATGCTTTCCTCGCAACATCCCTTTGTGAGTTTCCCTATAGGAACCTCACAAATTCTGCAACAAGAAACAAGGCCCATGGGTAATGGAAATAGAAAAACAGGCGGAGAACAATTGATGTTTCAAGCTTGCATACTATCTGGAGCGCTGCAGCAAGCTGCTGCAGCAGGACCTCAATTCTCCATGCAAACCTTTGGAAATCAGACCAATAATCCAGTTGCAACAGGGCTCAGTCTCCCCCTACAGGCCTCCAATCCAGCTGCAGCCGTAGCTCAGCAGGCACTGGGTCTGGGGCATCAGACAAACGTCTCCAAAGTGTCACAGTTCAGCCACCCTTTGCAGCAGCCTAGCCAGACTCCAGTCTCACCTCAGAGCACACCTGTAAGCCCTCCCTTCACTTCTTCCCTCCTAATCAGCAGCAGTAATCTTGGCCTGTCAAACTTT
>CGI_10000610
ATGAGAACCCCGTACCAGAACAACTCGCCGGTCCTTTGTATTGCGGCTATGGAGGGATTCACGGACATGGTGTCCCTGCTTCTGGAGTTCAGTGCCAGTGTGGACGCCGTCTCAGACAGTGGGATGTCGGCTCTGTGTTATGCTGCCAGTGCTGGACACACGGAGATCCTAAGGATGCTGTGTCAGAGGAATGCTCGGCTGTCACATGTAGATAAGAGTGGTCAGTGCCCAGCTGTTCATGCCGCCATGCATGGCCATTTGGATGCCCTCATCTTCCTTCTGCAATGCGATTGGTCAGAATATGATGGTCAGCTGACTAAAGTGGAGGCCATGCAGCAGGCAATGGTAGCTTCTGCTGCCACAGGACACACAAATATCATTGACTTCCTATTACATAACTACTCTGCAACATCTGATGGATTTGGAATCAACTACTGTGATACTTTACTGGGAGAAACAGCATTGACGGCATCTTGTAGCCATGGTTTTAAGGATGTGGTCCTATTTCTGATAGACCAGGGAGCCAGTCTCCACCAGCCAAACAACAAATCCCTGACCCCACTGTTGTGTGCTGTGGATGCTGGTCACTGGAATGTGGCCGACCTACTTCTTGGAATGGGATCCTCCTTGGAACAGACAGACAAACATGGGAGAACACCTCTTATGATAGCAGCATACAAAGGCCACATTGGAGTATTAGAGATGCTGTTAGCTAGAGGGAGCTCCCTGCATCAGGTGGACAAGGAAGGTCTGACTGCCCTGTGCTGGGCCTGTCTGAAGGGACACCACCACATCATACAGACCTTGTTGGACAAGGGAGCTAATCTCCATCATGTAGACAGAAGGGGGAGAACTCCTCTCCAACTTGCAGCATTCCATGGTGATGCTCAAGTGGTGCAATCTTTATTGGAGAGAGGAGCCCAGATTGAGCATGCAGACCAGAACGGGATGAGGGCGCTAGATCGAGCCATTGACAGGAGGAATACAGCTGTGGTGGTGTGTTTCCTGAAGAAGGGAGCCAAGCTGGGACAGACCACCTGGGCCGTAGCAGCAGGAAAACCAGACATACTGATACTGCTGCTCAACAAGTTGATGGAGGATGGAAACGTGCTGTATAAGGTGAGAAGTCATATAGGT
>CGI_10000611
ATGGCAAAAAACACTGGTGCCAGTAAGTTTAGAAAAGTAAATGTTGATGAATACGACGAAGAAAACTTTCAGGACAATGAAGATTCAGATGTCGGTGTAGTTGGTCCAAATGAAAACGAAGTTACCAACTTTTTAAACCAATCTAAAAATGTGGAGGCACTGAAGGCTGTTTTGCAAAATCCCCTGCAGGGTTGCAGAGACAAAAGACTAAAGGACAAAGTTGTACAGCTTGTAGTTCGAGTGCTGACTGCATTCAAAGCCAGTGACATAGAGAAAGGAGTGAATGCCCTTGACAGTCAAACATTGGACATTCTAATGAAATATATTTATAGAGGATTTGAATTTCCATCAGAAGGGAGTAGTGCTGCTCTTCTGTCATGGCACGAAAAGGTGTATGCCAAAGGTGGCGCTGGCTGCATCATCCGTGTCCTGACCGACAGAAAAAGTGTG
>CGI_10000612
ATGCCCGTAAGTTCAACTAATTACCGGAAAGAACAAAAAGCAAAGGTAAAGGCCAAGGAACTCCGTGGCAAGAAGAAGGAGGATTTGGAAAAGCAGTTGGATGATCTTAAACAGGTTGGACACAATTACCTAAACAAGAACTATTCCCCATTTCAG
>CGI_10000613
ATGGATCCTCGCTCTAGTGCCCAGGATGTGCACCGATGTGACCTTTGTGAGACCGCCATAGTACACAGCTACTGTAACTTTTGTCATGTCAACCTCTGCAAGCCCTGTGTAGTAGATCACATCTCTGATGAATATGATAAACACAAAATTGTCCGATTCCAGGATCGAAGATCAACCTTGATTTATCCAAAGTGCGTTATGCACCCACACAAATACTGCAAATATCAATGTAAGAATTGTGACAACAGTTTTATTTGTTCTTCTTGTACTGCATCTGAACAACATAAAGGCCATATCTTTGTAGAAGTCTCGCATGCATACAAGACACAAAAAGGAATTGTTAAAAAGGATACAGAAGAATTAGAAAACAGTATTTCTCCTAAATACAAAGAAATTGCACTCGACTTGAAAAATCAGCTTGCTAGCCTTGACGGGGGATATGAGAAACTTACAACAGTAATTTCCAAACAAGGAAAGCAATGGCACAGAGAAATCGACATCGTTATAAACAAGATGAAAACCGAATTGAGCGAGATAAAAGTGAAACACAAAGAGATTTTACAGAAACATTTAGATGAAATTAAACAGACGCAGTCTCTCATAGATAAAGCGTTACTGGCTATGAAGGAAATTAAGGAATCTACAGAAGTATCTCCAACTATTGAATACAGCTCTAAGATCAAAGAATTCAGCAACTTGCCACTTAAAATAACGGTAAGAATGCCAACGTTCATTCCAAAATCAATAGACCGTGAGAAGCTGTATAGTTTGTTTGGACAGATCACCCCATTATCTACTGCCACAGAAGAAAATACTCAGTCGGCAAACCAACCGAAACCTTTAGCCAGGGAATTAATGAGGGAACCTGTTCTTATTACCGAAATAAAGACGGGGTATAATTTTTCACGGAGTTTGGCATGTGGAAGTGAAGACAAGATATGGTTGAGTGGATTGTCCAATGAAATCAAATGTTTCAACATTAATGGTTCACTGCATCAAACAAACACTACAAAATCGGGAAACAGGCCTAGAGGTATAGCTGTAGACGTTAATGAGAATATTCTGTACTCTGATGATACGTCAAATACAGTTAATATACTAAATAATGGACAGACAGAAGAGTTGATTAGATTACAGGGATGGGTGCCTACTGAGCTGTGTGTCACCTCTACTGGTGATCTCCTGGTTTCCATGTACAGTGATGATAAAACTCAATCCAAGGTTGTCCGGTATTTAGGTTCTACAGAGAAACAAACAATTCAATTTGATGGTGAAGGTAAACCTCTGTACTTGGGGACAGATTATAGTAAATACATCACTGAAAACAGAAATCATGACATTTGTGTAGCTGACAGTGGGGCAAGTGCAGTAGTGGTGGTTAATCAGGACGGGAAACTCAGATGGAGATACACCGGTCATCCCTCAGTTACCAAGAACAAATTATTTGAACCCTGGGGTATCACAGCAGACAGTCAGAGTCGTATCCTGACAGCAGACACTGACAACCATTGTGTCCACATTCTTGATCAGAATGGAAAGTTTCTCCGTTACATTAATACGTGCAATCTGAGGTATCCTTACGGTTTATGTGTGGACAATAATGACAATCTGTTTGTGTCAGAGTCTCGAAATGCCAATGTGAAAAAAATCAAATATTTACAA
>CGI_10000614
ATGTTTGTACCCGAGTCCTCCTCCCAACTTCAGAAATTAACAGCGTGGATCCTTGGGCGACGCCCCGAGTATGTGGATGTCAGGGTGCTGGCCCAGGGAGAGGGAAGAGAAGTAACCAGAGTGAGATCGCAGGGCTTCCTGACAGTGTCATTTAATGTTGTGATGAAAGACATGAAAAAACTAGGCTACGACGTCATTCCATCTGAAATGTCCACCTCAGTGATTCCAGAATCTGTGGGGCCCAACAGTGGGGGGACAACGGAAACA
>CGI_10000615
ATGGGTGGTGTGGATATTGTCAGTCTTGCATATTCCGTGACTGTAACAGCTGGAGGGCTGATGGGATATGTGAGGGCAGGGAGTATCCCCTCTTTGGTTGCTGGTCTTGCCTTTGGAAGTTTGATGGGGTACGGTACTTATCAGACCTCCAACGACCCACAAAACGTCAACCTGTCTCTGGTGACGAGTGGATTGCTGGCTGGTGTGATGGGATACAGGTTTTTCAACTCTGGAAAGTTCATGCCTGCTGGTCTTGTATTTGGCTTGAGGTATAACCTGTATTTTTATAGACTC
>CGI_10000616
ATGGCGGCCCAGGAGGCCAACAAGCTGGCCCTGAGGGCAGAAGAGGCGGCAAACCAATATACCACTACAGCTCAGGATCTCAATTCGAGATACAATCTCACAACTCAGGCTCAATCTCGTGCTGAGACTCTCAAGAGGAGAGCTGATAAATTGGCCACCGATACCACAGCTAAGCTGAAAAAGTTGAAAGATATGCAGGAAAACTTCAATGCAAATGAGAAGAGATTGAATAAGCTTTCCACTGACATTGATGAACTCAATCGACGAATGGCAGAGTATTTACAAGCCATCAACGACAAAGCTACAAATTATTACAACTGTAAAACA
>CGI_10000618
ATGGGCAATGGGGCCCCCCTAGGAGGTGGCCAGCCAGGAATGTCCTCATTGATCAACTTCGATAACCCACACGTTCAGAAGGCGCTAGACAACCTGATTCAAAGTGGCCCAAATTTGTTGAAGAACATCTCCTCCACACCTGGAATCAAGCCAGTGTCTGCTGGACTGATGAGTCGAGAGGGTGAGCCAATGAGAAGAGAGGGTCCCGGAGGTGGGTATGGAAGTATGCCAGGTAACGCCCCCATGCAGCAGATTCGAGGTCAAGGTGGACCAGGGGGTCAACAGCCAGCACAGAGGCCCATGTACGGGAGTGGCCCTGGGGGAGCCCCCCTCAGACCAGGGGGTCCTGGACAGATTCGGTAC
>CGI_10000619
ATGGCTATTGCTTCTCAGATTACTGACCTTGGATCAGTTTTCTTCGTAGAAATTTCACCACCGGGGCAGTATTCTACGGGGGTCACTTTCGTCGTCACACCGGCGACGCGTCTTCCAGCAATCGGCGATGTAGGCAACGCTGGAAAATCTGGCCTGTCTTTTGAGAAACTGCAGAGGTCCCCAGCTGAACTTCCATTACAACATCTGTACATTGTCAACATGAACCAAAGTGTACAAGATGCACCATACATAAAGGAATTGACCATGGATCCCCGACGCAGTGCCCAGGATGTGGTGCGTTGTGATGTGTGTGATACCCCTGTCCCCCCACTACACTGTGACTTCTGTCAGACCAATCTCTGCAAAGCTTGTGTTGGAGAACACATGCTGGATTTATCCAAAAAACATCAGGTGGTACCGTTCCAAGACCGAGGATCTACTCCAAATTATCCCATTTGCACAAAACATTCCTCCAAGCAGTGTGAGCTTCATTGTGAACAATGTGACATTCCTATTTGTGCCCACTGTGTTTCCTCTGAAAGTCACAAAAATCATAAGTTAGTAGACATTTATACCAACTATGAAAAGAAAAGAGAAGATCTACAAAAAGATTTGCAAGAACTTGTTAAATCCCTTTCTCCTAAATACCAAGAGATTGCAAACAAAATAACAGTGCAGAAAGCTGATCTGAGTAAAAACTCCAAGAAATTTACAACAGCAATTGACAAACATGGAGAAGTCTGGCACAGAGAAATAGACACCATTATACAGAAATTGAAATCTGATCTTGATGAAATGGACGCCAAACACCTGGCTGTCTTAAACAAACAGGAAGATGAAATCACACACACCATTTCTGAAATCACACAGAGCATTGCAGATCTGAAGAAGTTACTAGACTCCAATGATAAGATTGCCTCC
>CGI_10000623
ATGGACAGCATGGAGGAAAACGTGGAGAGCGCATCTGCTTATAGTGGGGGCAAAAGCTTACATCAAACTCAATATGTACCATTTGGAAGTCCTCTGAGAAGAGAGGCCAGGGAGGAGAAGTGGGAGTCACAGAGGAATCAGATAAATTCTGACAAGGAACCGACACCAGAAAAAAGGGAAACCAAAAAATCAAAAACCAATAAACCCAAGAGAAATAACTATAAACTCCAAGACGGGAGCAATGGCGCTGGCCGTGCTGTTTACTCAGCATCAGTGAACGGGACTAATGCCCAAAACGATGAGGACAAGGGTTGCGTTGATGAAACAGGACAGAATAGAAAAGAGCCGGTAGGATTATCCAAGAAGATACGTATT
>CGI_10000624
ATGATACAGGTGCCAAGATGGCGTCTGCACGTGCTTGCTACCTCTAAAGGATGCATTGCAGGTAACCTGTGTTTCCACGATGTTGACGGTAATTATGTTGATTGTAGCCAGACCAAAGCAGGAATCCAAGTACCGAGCCACATAGAGGGCCTGGAACATATCCAAACGGACGCAGATCTTGTCTTAGTCGTAGAAAAAGATGCCATATTTCAACGGTTACTGAGTGAGGGCTTTTGCGAACGCATGCGACCATGTATAGTAATTACGGGCAAAGGTTTTCCTGACATGAACACCAGGATGCTTCTTAATCGATTGTGGAGGGAGTTTTCCCCTAAATTTTACATCCTGGTGGACGCTGATCCGTACGGAATAGAGATTATGACCGTGTATAAGTACGGTTCCCGTTCCCTGTCCTTTGAGGCCCCCATGCTGACGGTTCCCGGCTTGGAATGGCTCGGAGTTCTACCAAGCGACATACAACGACTACGCCTTAAGGAGGATAGCCTTATAGACCTTAAGCTTTCAGACAGGAACAAAATATCTGATATTTTGGCTCGACCGTATATTTCCAAGTCACAGTTGTTGTACAAAGAATTAAATGTTTTGTTGGATCTTGGCAAAAAGGCTGAAATCGAGAGCCTCGATTCGATATCAACTTCCTTTCTAACAAACGTATACCTTCCGACCAAGCTAAAACACGGGTGTTCA
>CGI_10000625
ATGGACTGTATGCATATGTATGTGTTATGTCCACCGGAAACCAGTTCCGACTCGGTATGCGATACGGACGGTAAACACAAACAACTTCCCCAGATTGTTGGTCTGACAGAATCGGACAACGTGGTAAGAACAAAATATGAGAAAGAAGCAATGGATTTCGTCCTCAGCTATTTTGATAAGTTCAGCACCGATCGTCTTCGTGTTGGTGAAGACAAGACGGAATTAACACAGCAAGTCGAAATTCCAGATCAAGGTAAC
>CGI_10000626
ATGGACGAAATGAAAAGTGACATTGACGAGCAGGTTGTGAAAATATCAGAGTTTTTAAAAAGAGAGCTGAAGCCGGGTGATGTTTGGTATCTAGTTAGTGCTGGTTGGTTCAAACAATGGAAAAAGTATATTGGTTTTGACGGTTCGAACAAGACATGCAAGGGAGAGTGCGACGTTTATCCTGGACCAATAGACAACTCAGCACTGCAGGAGGGACACATTACAGAGAAAAGTGAT
>CGI_10000627
ATGAGTACAAACAAGAAATCTGCCAAGAAGGGCAGCCATCACTTTCATGTGGATGAGTCAGACCTTTTGTGTAAAAATGGCTGTGGTTTCTATGGTAACCCAGCATGGCAGGGGTTTTGTTCCAAGTGTTACAGAGAGGTTTACCAAGCGGCTAAGCAGGCCCAGGCTCAGCATGATGAACAACAACACAGTAATGACCTGATGCTGAGTAGTTTTGATGGTAACTTTGTTGTTGACAGGCCGATGGGGGAAACAGAAGAGGCCAGTACCCCCCTCTTCTCCAAGTTCACCGAGAAGAAATCGCTGCAGTTCAACAAAAGATCTCACACTGTCAAATCCATATTCAGGAAAACTCCAACAAAAGGTCAG
>CGI_10000628
TGGGTGCATGAGAAAGAGAATGCAGAAATCTTGAAAACCATAATAAACTCTCTAGAATTATTACAGAATGAAGACAAAAAAGGCACTGTCTATGATATTCATAAGGTAAGCCAAGACTCAACTTTTCTGAGGATTTTTGTCTTCACCTGGGCTGAGTGGTTAGATGTGATGGAATTCACAGTCCACAAGGACACAGTTGAAGCATGCTCCTTTTCATCTGGCCTGTTTCCACTTTTTATCCCTTTTACTAGTATTGTTAATTGTGTTTTGTTTTGGGTACCCTTCCTGGATAACGGACTGAACAAAAACAGGATTGCCTCTTTAAGGACACTACTAAAGACATATATAAAGGAGTTCAAAGCATCC
>CGI_10000629
ATGATTGTGGTGACAGCGACTGGGTACATTGTGTCAGTTCTTGGCCCCTATCTAGCAGACAGTAAGAACAATGACGCCAGCATACTGAGGCACATGATTTACCATAATGCTGAGGAACTCAGGAACTGGCTTCAAGAGGAGGATGTGTTTGTAGTGGACCGTGGCTTCAGAGATGCCCAAGATGTTCTGGAAGATGTGCGATGGGTAGTTGAAGCATGTAATGGACGCCTGAAACAGTGGCAGTATTTGTCCAAGACCTTGCCAAACTCCCAGATTCCATTCATTGGTGACTATGTTATAATAGTTGCAGCGCTCTGTAACAAGTATAGGCCTTCAATTAGTAGATCATCAGAAGAGGATGAACAAGCTGCTGTCAAAATGCTCCATCTTTCACAGAGAGCAAATACACTACAGGAATGTGTTGAAGGTGAGGGACTGGATAGAAGAGGAATGCGTTGGTCAAAAGTGGATGTGGAGAACGTAGCTCCAGATTTTCCATGCTATGATGAAAGTGAACTGCGCCAACTTACGCTCGGGGTATATCAGCTGCGCATGGCCCTCTCCTATGCTCAGGAACACACTGACGCAGAAGGT
>CGI_10000630
ATGCGTGGATATGGGGCGCTGGGGATGAAGGGCTGGATCCGTCATATGAGAAAACAGAAACATGTAAACTTCATTCAACTGAATGATGGAACTGGCAAACCAGCAGCACAGATAGTGACATCGCCAGAAATCTGTTCCAAAGATGTGACAGAGGGAAGTTGTATTACTGCATATGGAAAATATCAAGAAAGCATTGCACAGGGACAGAGTGTTGAATTCCTGGCAGAGGAGATTAAAGTACATGGACCTTGTAACATGCAGAAATATCCTTTTCAACCAAGGAAAATTCACTCGCATGAACACCTGCGGCAGTTCTTGCACCTGCGTCCAAAGACCGCCTTGACATCTGCCGTCCTGAGGATCCGGAACACCGCCACAATGGCGGTACACAAGTACTTCCAGGAGAATGGGTACATTTTTATACACACTCCTATTTTATCAAGCAATGACTGTGAAGGCGCTGGACAACTATTTACTGTTAAGGTCTCGGAGAAAAATGATGATGACGAAAAGAAACCTATCCCAGAGTTCTTCACTAGCCCAGTATTCCTCACAGTTTCAGGACAGCTCCATCTTGAGGCGGTAGCAAGTGGCATCAGTAAAGTTTACACATTTAGTCCAGCCTTTAGAGCAGAGAGAAGTCAAACAAGTAACCATTTAGCTGAGTTTTACATGATAGAAGCTGAGCTTTCCTTCACTGAATCTTTAGAAGATATTATGCAGGTAATGGAAGGTCTTGTAAAGTTTCTCACTCGAGAAGTGATGGAGACTTCAGCCGATGATATTAGATTTGTCCACCGGAGAAATTCTGCCTCTTCTGATCTGTTGACAGCTATTGATGGCATGATAAATAAAGAATTTATAAGATTGCCTTATGTAGAAGCACTCAACATAGTGAATAAAATCTGTGAAAGTCCAGAACTCAAGGTAGGAAATTGTGATTTTATAATG
>CGI_10000631
ATGGGTTGCTGTTATTCACAGATTTTTAAGGGCAAGGATAAGAAGAGGGACTCGTCCAGTTCAAGTTCAGGGTCGTCTCAAGAGCGATCCAAGAAGCCGCAGTCCATCAAAGCATTTATCGACGAATGTGTCAAGGTCCACAATAAGTACAGGAAAAAGCATGGAGTCTCATCTCTTAGTCACGCCAAGGATTTGAGTGCATTTGCTCAAAAGTGGGCGGAACACCTTGCAGCCTCAAATTCATTTCAACACAGCGACTGCATGCACAAAGGGGACCGACTGGGGGAGAACATCGCTTGTAAATGGTCCTCCTCAGGGGGAGATTACTCGGGTAAAATACATTCATACAATCATTATTTCGTGGTGATT
>CGI_10000633
ATGTCAGAGGAGAAAAAGGATGAAATTAAACCTGAAAGCAGTGAACACATTAACTTAAAGGTCACTGGACAAGATGGAAGTGTTGTGCATTTTAAAATTAAGAAGAACACCCCCCTGAGGAAACTGATGTCTGCATACTGTGACAGAGCTGGATTAAAGCTTGGAGTTGTGCGATTTAGATTTGACGGAAATCCCATTAATGAAACGGACACACCTTCAGGGTTGGATATGGAAGACGGAGATAGTATAGATGTATTCCAACAGCAGACAGGAGGTTTATTG
>CGI_10000634
ATGGAAAAGAATGAAACTGATGGAATCATAGCTGCTGGGGGAGGAGGAACACTCCTAGAGGTCAGTGGAAGCATTACAGGGGTAGTCATGATCAGTGGTGCCCCCAAGGATGGAGAGCACATTGCTTGTTTTAGTGAGGATGGAAGAAACACCTACTCATTGGTCGGGCTGACTGCAGGGGCATACAAGGTTTTTGAGGAGGTTGAGGCTGAGGATGGTCAAGAGGAGGAATACACCTCAGAGGATGTAACAACTGTAGAATTCTCTGTCATTGCTCCCATTGTTCAAAACCAACAACAGAAAATTGTGGCCCCTGAACTACACATTGGTCCAAGTCAAATTGCCAGAAAAGACTTCATAAATGAAGGG
>CGI_10000635
ATGGGGTCTACCTGTGGAATTATTTATGCCAGCGAACACGGAACGGAAAGTCTCGAATTTTCTCCAAACCAACTTTGTACAAATGACTACGGAATTCAAAAAGCCACCCCCTCTTTCCAATTGCCTCCATTACCATTACATGTTGGATATTCAATTTGGATGATGATAGAAAGAAGAGCTGGAGCGTTCTTCCGTCCATCTGAAGTTGATACCCAATGTTGTAAAACCTTTAGAATAGATAGGCGCCTAGTGATTGGT
>CGI_10000636
ATGTCCCAGACGAGTGATTTTACCCAAGAACCGTTAGCTTACAAAACTACAAGTGCCCAACCAAGCGTAAACAAATCGGACGACAGGCCCATAAGTCGGGACCACCTCGCTGCGCCTAATCATACAAACAATCACACTCGCGACGGTGAGAGTGTAAATGCTAAGCCAGAGGGCACACATATCAATAGCAAGCGAAATGACAAACCAAATACTACTGAAATGATCATGATAAAATCGAAAAAACAATCAGACCAGGACGATGGGCACAAAGATCAACCCAAAAAGACAGTGGCATGCAGGGGGACATCCACAGAACCCGAGAAGTCGCTGTTTGGACCTATGATTCCAGAAAATGATCATAGCCGTACCGAACAAGTATTCTACCCAAACACGAACAAGTCGAGTAAAACCCAATACAGGGGCGAAGCAAGAACAGAGGCGTCCAGCGATAACGAAGGTGTTTTACGTCGACGTGACAATGGGGAGCATACAGGGGACGAGGCGGAACCCGATATTTTTGAGGGTGTGACCTACAAGCGTAAGGCTCGTTACTATATTGCGGGAATTAGCTCTCGATCCACGCGAACAGGGCTTATGAATTACGTATCAAAGAAAGGGGTTAAGATAACTCACTTTATCCTATTCAAACCAAGATACCCGGGGGCACGCCTGACGGCCAAAATCAACGTATCGCCTAAGGACTCGGAGTTACTGGAATCGGGAGACTTCTGGCCTGAAGGAGTGAGCTGTCGAAAATGGCTAAATCAAAGAACATGGAAGGAGAAGATCGATAGCGAAAACCAGAAGAAAGGCGATAGCGAGCGGGAAGATGGTGACAAACAAGAACTCGATGACGAACACGATGATGACGATGAAAACTAT
>CGI_10000637
ATGGCATCTTCTTCAGTGAACGAAGAAGAGGGGACACGTCTCTCTGAGAATATTTTGAAGTTCTCAAGAGACTCCGTTCAATTTGGGTTTTTGAGACTTGGAAAATATTGTAATGCTAGTGACAGTTATTCGTTTACGAATGCAACGTGCAACATAAGTTGTATAAAGGACGAAAGAGACGATGTTGCGTTAGTTAGAAACTTTGACGACGTGTTCAGTCGTGGAGTAGAAGTATTGAAGAAACTAAAGAGTGGGGATGGGACTACCTTGAAACAACACGACAAAAATGCTATCCAGACTGGCAGTGCCTCACAGTCCACCTTTCAAAAGAGAATAAAATTACATGAAAAAAGCCTGAAAAAAGTCTTGGATAGGAATCAGAGAGATGGAGGTCGTTACAGTTCAAGCAGTAGCAGAGAGATGGAGATCACAGTCGCACTTGCAGAGCATTTGCTAGGACAACTCTCACCAGGGCAGTTGTATGTTATTGACTCAAGTTTTAAAAGCAACGGAAAATGTAGCTGTGGTGAGGATCATTGCAAATCAAGTCCAAAATATGGAAGCAATGGTATAGTATCCAATGTTGAACTTGTTGAA
>CGI_10000639
ATGGATGAACTGACAGAGAAGCTTGCCGGGAGCTTTAATGTCACTTTGGAGCAAAACAGCACCGCAGCCCAGCATCCAAGATTTGCTCAGTACAAGTGTAAAACAAAAGTGGACCAGGAGACAAGGAGAAAAAGAATTCTTGAAGAGCAGAAAAAACAAAGGTTTGACTTCTTGAAACATGTGCGAAACTTGGCTGAGGATTCCTGGGAAAACACTGATGCCGAGTCCGTGGCCTCAGAAGACTCCATGGATGTGTCCATTTCAGGGGACAAAGTTCAAATAAGGCGACCTGGAAAATACTACAGAAATCAGATAATGTATTCAGAGTGGCTTGTAGAGAAACCAGTGGACTTTGAGCAAGAATGGCTGGCTGTGATTTGTCCCTGGGGGAAAAGAAACCTAGTTGTTGCATCAAGAGGGAGAACTCATGCTTACGCTAAAAATGGAGGTAGAATAAATTCCTTTTCATCGCATTTACCTGGAGGAAACTATGGACAAAAAGGGCGATCCAAATCAGAAAATGTGATTTTGGATTGCCTCTTTGATGAAAAGGAAGGGATATATTACGTTTTGGATATCATGTGCTGGAGCAACCATCCTGTGTATGATAGTGAGACTGATTTCCGATTTTTCTGGTTGGCAAGCAAGTTCCAGGAGATCCCACAAATTATGGAAAAGTCCCCAAATAATCCGATTGATGGACTTTTGTTTTATCATAAAAGAACACACTACACATTTGGTTCTACCCCCCTTGTGGTCTGGTTAAAACCATATATGTTGCCAGAAATTCTTGAAATTGAAGTCCCAGAAAAACTTTTGGCTGAACGCCCAGATAATTACTCAAACTATGCTGCCCATCTTGAGCATGTAGCTGAGATGAAGAAAAAACAAGAAGAGGAGAGAAAGAAAAAAGGAAAAACACCTCCAAAAGGAAGGGGTGCTGGTGGGGGTGATTGGAAGGAAGTCAAAGAACCCAGGAAAAAGAAAGGAGGAAAATCCCCAGGGGGACCCCAACAGGGAATGGAGTACTGTGAAAACAGCCAATCTGAGAGGGAGCCTTACTCAAAGAGAACTTATGGACAAGATTTCAAGATGGATGTGAGTGTTGATGTTGATGAGGATGATATTGAAACTTGTGATACTATGGCCGCTATTCCTGAA
>CGI_10000640
ATGTATGCGTTTTTGCAAGGATTCAAGAACCACAAAGTTCCCAAGAACTTGGACGTGGTGATCATTGGGAGTGGCATTGGAGGTCTGAGTGTGGGGGTTCTGCTTGCTCGGGCTGGCAAAAAAGTGCTGGTGCTAGAGCAACATGACCAGGCCGGAGGATGTTGCCACACCTTCCATGATAAAGGGTTTGAATTTGATACAGGCATTCATTACATAGGAAAAATGGACCCTTCTTTTGAGAATAGGGTTCTAATGGATCAGTTGACAGGTGGTAGGGTGGAGTATCCACTAATGGATGAAGCCTATGATATAGTCAGAGACCCAATGAAAGGAAAAGTCAGCAAATTTCCATTTGTGTCCAACAAAGAAAAGATCATGGAAAATTTGATAACCCGATTTCCAAAGGAAAAGGAAGGAATTGAAAAGTTTTTCAAGTTGCTCAAGGAAGCTAGACATTTTTTTACTGGATGTGTAGTGCTCAAAGTTATCCCGAAATGGCTGGCAAAACTTTTAGTCTCAACTGGACTGATGAACATCATTTTCAAAGCCTATGGTAAATTTGGAAAACTTTCACTTAAAGATGTACTGGACAGCGTTACAGATGACGAAGAGCTAAAAGCTACACTGGCCTACATATTTGGAGATTATGGTGTTGTCCCATCAAAGACCCCCTTTGGTCTGCATTCTGTCATCCTTGGCCACTACTTCAGTGGGGCCCACTACATTAGAGGCGGGCCCAGCGAGCTGGCCTTCCAGATGATTCAGGTCATTGAGGAGAAAGATGGGCGGGTCCTCGTCAATGCCCCAGTGTCTGAGATACTGATGTCTGAGAAAGGCAGGGCTGTAGGTCAGTCTTGGAGAGGACAGTGTACATTTGTGATTCTTAGGTTTAAATCTACTAGCATGCAG
>CGI_10000641
ATGTTCCCACAGTCAGGTTTTCGGGTGGTGGGGTCTGGGCGAGCAATCACAATGTACGACCACACGAAGCTAGATTTTGCGCACAATTATGGCATCACATGTTTCGATTCCGAGTATGATCAGGTGATAGAATCCATTGTTGGCAATAGGAAAGACAGTTTTATGTTCATTAGGGGAATAGCGGATTATAATGATGGATCAAAAAATAAGGAGTGGCAGCCATATGCCTCACTAGCTGCTGCAGCTAAGATGAAAACCATTGTGAAGATGATCTTTAACCCCTATTTGGGTGTTCTT
>CGI_10000642
ATGGTGAAACACATGCCAAGCATTGCTGCCAACCAACAGCCCACCATCAGAATCATTATAGCTAACTACTTTGAGAAGCTCGCTGTGGACGCCATGATGGATAACATAACCACTTTTGTCAAATACAAGACAGAGGGAGAATGTTCTGTGTACACAGTGGGTTTTATTGGAGAACATAAATGTGTGTCCACCAAGCTCCCAGAGATCGGGCAATCCCGGGCAGCTCAGATCTCATCAGGCAACACTACCACCCGACTACTGGGAACATTCCAGAATATTGAACATGTGTTAATGATTCTACAGGACAAAGAAGGCAACATCCAGTACAAGATGAGGACCTGGTCATCCAGAGACCTGTCCCTACAGCGTGTCGCAGAGAAAATCGAGCAGAACTACACAAGGAAACCAGAAAAGGGTCAC
>CGI_10000643
ATGGTTACGGATGGCGGTGGATGGACGGTGTTTCAACGGCGACAAGATGGATCAGAAGATTTTATTCGTAATTGGAAAGAATACAAGACGGGATTTGGAGATCTGAGAAATGAATTCTGGCTGGGTAACGACATCCTCCATTATCTGCTACGTCAGGGGACGTATGAGATGCGGATGGACATGGCAGACTTTGAAAACCAGACACGTTACGTCAAGTACAGCAGTTTTAACGTAGGAAACGAGACATCGAACTATAGTGTTACATTACACGGGTACTCGGGTAATGTTGATGCATATGATTGTTTCGGTGCAAGTATCAACAACATGATGTTTTCTACAAAGGACCAAGACAACGATGCATGGCCACGTAATTGTGCAGAAGAGTTCCAATCAGGCTGGTGGCACAACGCGTGCCACTGTGCTAACCCTAATGGTGTGTACCTGGCTGGAAACACATCAATCTACGCTGTGGGGATAGTTTATCAACCATGGAGGGGTTATTATTACTCGCTGAAATCAACGCAGCTTATGGTACGAAGAATATCGAAT
>CGI_10000644
ATGTTTGTTGGAAATTCGCCAAAGGAGTGTCTGTACGATTTCGCAGACAACAGTAAATTAGAAGAGGAAACTCAATATAACGAAGAAAATGAGGAACTGTATCATCATCTCAGAGAAAGCGTTCCGACAAATAATGTGAATGACAATACATACATGGTAGCTGGATACAAGACATCGGACGAAGACAACGTGTATTTTGGAAGGATGGAGGATCCATACGATCATCTTAGAGGGACGGATCGTACAAGACAGGAAGACAATACCTACGACCATGCACCGATTGTAGGCGAGTCTGACTATTCTAGCTTTAACATTGATGTGGGCAGGAATACAGGCAACGCGGATCCCGTATTGGCCCGCGTTACCGTCACGGTATTTTTATCGTTCCCGCGATACACCATCGCGGTTTTTGATCGCGGTATGGATTGCGACCGGGATGACACCGCGACGGTG
>CGI_10000645
ATGATATCTCTAGCCAGTTACACAACATTCCTGATCCAGTGCCAGGAGAAGAAGGACACTACAAGGAGTTCAGTGAGGTTCTACATCCAGTTACCCACAGAGGACGCTCATGAGTTTCATGCGGAGCTGCCAGCAGAGCCAGCCCCGGTGGTGAACCCCGAACCAGACACCCTCAAAGAGAGGCTAGACCCAAGAGTCCGACAGAAGATCCGCGAGTTAGTGGCAGCCGGGGAATGTAATGTGTATGCTGTCCGCAAACAGCTACGGGTTGTCTCTAAGACTCGGGAGGCGGGGAATTCCCCCGTGCTGTACATGGGCACTGAGGTCCCAGAGAGACACGACCTGACCCTGTTCCCCACGGTCAACGACCTAAAGAACCAGATCCACCAAGCCATGGTGGACGTAGAGAATGGCACGCTGGCCGTAACTAGTCCCCAGGTGAACGTGGAAATTGTCGGCCAGTCGTCGTCCAGTCAGACAACAGAGTTCTCTTCGGTGGTGGACGGGTCGATGTGGTCGTCTGATGGGGTAGAGCCTGTCCCAGAGACAGTGACCGTCACCCTCACCCAGAAACCAGGAGATGATGGACATCATGTGATATCTCGGATAGAGACTCACCTGAGTGACGGCTCGACTCGGATCAGCACTCACCTGACCCCTGAGACTGCTCAACTTCTGTCAAGACTCCACCCCAACATGTTCCCTGCCGGCTGTCTTCTACCATCACAAGACATGGACGAGGCACAGCGCTCGCTACTAGAACCCAAAACCGACGACTTTCCCCTAAAGGAGGACTCATCGGACACCCTGTGCATCGGTGCTATCCCATCATCTTCTAGTCAGAGTCCCTCCATGTTAGACGGCGCAGAGACGCACGACATCGAGTCGCTGGCGGTGATTGTGAATGGCACGGACTGCGACGGACGGACGATGATGTCGTCCATGGATCATCACGGAAGTCACCTAGACGACACATCGGACCCTCCGTCTGTCGTACATCACGCAGAGGACGAGGACAATTCCATCGAAAATCAGTTGATTAACTGTGTTGGTGTTTCCATGACGACAGACTCGGGAATTATTCTCAGCGATCCGCCGGTGTCGGAGTTTCAGCATTTACCGGATTCA
>CGI_10000646
ATGACAGATTCTAATTCTATGGCTGTAGCAGCAGTGGTCAGTCCAAGTGCCCACTTGCAGACCACAGTAACACACCGGTCCCCCCGGGTCCCAGAGTTCTCCAAGGACGAAGTGGCGGATCACTGCGAGATCCACTCCTGTTGGATCATCGTCTGTGACAAAGTGTACGATGTTACGAATTTCACACGAGAGCATCCTGGGGGGTTGGATGTAATCATGGAGTATGGAGGGAGAGACGCTACGGTAGCGTTCATGGACAAGGGCCACAGCAACGACGCGTGGATAGTACTGTCCGACTACTACATCGGGGAATTAGTCAAACTAGTATTTATATGCTGTAAAGATGACTGCACATCC
>CGI_10000647
ATGCCGCAGGATGAAGAAAGAAGGTGGAACAAAGGAATATTCGGCGATAAAGATTCGGAAACTCTTCAGCATACCATGTTCTATTACAACTGCAAACTCTTTGGTTTACGTGGACACCACGAACTTGAGTGTAGTCAGTTTGTTCTTGGGACCAACAACTCCGGAAAATGTGTAGAATTTATCGGGCGTGCCAGCAAGACGTACAAGGGCGGTTTGGCGCAAATGCAGCTAACAAATAAGCGCATACGACATCACAGTTCAGCAGGAAGCCCGCCAAAATATGGAAACCAACTCGTCGGTGTGAACAAACTGAAATCAATGATGAAAGTGATATGCAAAAAGGCTGGATTGGAGGGAAATTACAGTCACCACTCCGGTAAACGCACCTGCGTAAAACAATCATACATGGCAGGGGTGGAC
>CGI_10000648
ATGAATGGCAATGGTGCTATTCATTCTACTCAGTTAATGATTAATACAGAAGAATGGGGGATACTTTATGCCCATTCTGCCTCTAGCAGCTGGATTCAGAGTACGAATGTAGTGGTAGCTCATGCAAATAAGGGTGACGACGTTTTTGTAAAAACTTCGTCGTTCAGCAACGGTGCAGTATATAGTGAATCAAATGATAGAACCATTTTTGCAGGATGGAAACTGCAT
>CGI_10000649
ATGAAGACCAATGTTGAAAACTACTTGGTCGGCGATGGTTATGGACAATTTGGTTTCAAGGGGATCAACAAAACAAAGGATTTCTATACGTGGATGCAAAAAACTTTCATTCCTACCTACTATCCCGAAACTCAGTATTCTGGAGCCAGTCTCGGCGAGCAGGATAAGAGGTATTTTGGCGATCTGTCAAGCATCCGAGTTGGACCAGGTCGTCTAAGACAAGTGCGCATGGGCAAAGGGGAGTGTATTTACCACAAACTGACCTGGCCTTACTACTGTGTGAATTACTATGATATGTACCAGGAGGACGAAAAAGAATACTGCTTGGGCTGGAAAACGTATAACGCGACTGCGTGCGACACTGTTCAATACAAGTCTCTTTTCCAGACATTCGAAGCCTGGAGATACACTAAATCTATTGACATATGGGGCCTACCACTTACAGGGGAGTACAACACATATGGGGGTGGTGGATACATACTAAAACTACCCAAAACCAGATTGCAGGCACAGAATCTGATGAGTGAACTGAACACCTTCAACTGGATTGACAGAGGCACTCGAGCCATTTTGGTTGAATTTACCCTCTATAACCCGAATGCCAACCTGTTTACATACGTCACATATATAACAGAGGTGACAGAAATGGGCGGCTCCTTCACGTGGACAGAAACGAATCCATTCAGGCCAATGGTGTCTTTAAATGCGATGGGAACGTTTGCTATCATCTGCTATTGTATATACGTTCTCTACCAGCTAGTTCTCACATACGAGACGATTAAGGGGCTTAAAAAGGACGGATGCTGCAAGTACTTCAGAGTAGTCTGGAATAGCGTGGATACAGTATGTTTGTTTTTAGGATATGCAGCTATATCCATATTCATAATTAGACTAATTAACACCAATCAGGCGATGGATCAATTTTACGATGACAAACTTACTGGAGCAAACAGTTTCATCAATTTCTTTCACATTGTCGTCTGGGACATGCTGTTTAACATCATAATGGCCATCCTTGTATTTATCGCATCGTTGAGAATCCTGCGGATCTTGGGCTACAACCAAAAACTGACTGAAATCATAACCGTGGTCTCTAATGCAGCAACTGAAATCATTGGATTCGGGTTCGTTTTTGGAATCGTGTTCGGGGCATATGTAATATTCGGGTATCTTATATTTGGACGCACTCTTTACGAATACAGAAGTATATTCACGTCTTGGGGGACTCTCACCAACGCCCTGATCGGGAAGAACAGCCTGGATACAATGATGATGGCAGCACCACAACTTGCACAGTTTTACTACTTCACTTACGTATTCTGTGTCCTCTTCACCCTCATTACAATGTTTGCCGCCATACTTAACAAAAGTATAACTGATGTCCGGGGTGACGCGAACAAGAAGGGAGACCTGTTCGGTATCGTCGATATGTTGACCAAGTCCTTTAAAGATTTAGTTGGCATTGCATACAAGTCAGAAGCACCTGCATCGAAAAGAGCCGAGGCAAAGAAAAAGTACATGCAGAGTATTGGCCTCAATCCGAAGTTTGACACTCAAAACATTCTAAGGCTTGTGCGCACCACGCTCGATGAAGTCAACGACGGACAGAACACCAGCAAGGGAGATATTAACTCGGAAGACCTCCTTATGAAACGCCTGGATCCACAAACACCGAATAGATCGAACTCAAGGATCTCGGGGGCCGAGACCCCAAGAGACATCAGCCTCTCTATTGTTGATCGCTTGAAACCCATCTGGATCGAGAGGAAAGACACCCGATACGATATGAAGATGGAAAATAACAATTTATGGCGAAAC
>CGI_10000654
ATGTACACACTGCAAGACGGCGGCAACGTTCTAGACGCGCCTGGCGTCGGCATCGTCTTCCAGGTAATCACGGTCTTGCTCGGCGCCCTCATCATCCTAAACCTGTTCCTCGCGGTGATCGCAGACAACTTTGGGATCGCAGAGAACAGCGAGGCCATGGACGCTGAGGACCAGGCGGGCGAGCCCAAACCGACCACTGCTGAGTGCGCAGCCAGCCTCGAGCATACCAACCGCGTGCGCCAGTACTGCCTGCACCTGTGTACCCACCCGCGATTCGACAAGGTCATCATCGCCTGCATCCTACTGAACCTCATCGTGATGATGCTCGAGTTCGCGCCCGCCACTCCTGACGCCTTCGTTGTGTCCGGCGCGAGCGCGGCCACCGACTTCGTCTGGCCCGCTTACTTTTGGGTGCTGTTCTCCGCCAACTGCCTGCTCACCCTAGCATTCGTCGTCGAGGCGATCATCAAGATGCTCGGCCTTGGCCTGAGCTTGTACTTTCGGGACCTGTGGAACATCTTCGACTTTGGGGTGGTGGTCATTTCATTGGTCGAGCTCGTGCTTGACTTCATGGGCAAATTCGGGGTCATGGAGAGCCGGATACCTGCTCTCTCACCGCTGCGCGCGCTGCGCGTATTGCGCGTGCTCAAAATGGTGCGCGCCGTCGAGACCCTGCGCAAAACGGTGCGCACGCTACTGAAGTCCTTTGTCTCCGTCATCTACCTCCTCGTCTTGCTCGTGCTCTTCATGATCATCTTCTCGCTCTTCGGTATGGAGCTGTTCGCCGGCTACTTCCCCAAGCCATGGTTCAACCAGCGGTGGACGTCGGCCAACTACCCGTGCGCTTTTGCCGAGATGAAGACGGCCTGGGCGGACGATGATCCTTACCCAGCCAACAACTTTGACACCTTCTTTGGCGCCTTCTTGTCCATCTTCGTGGTCCTCTCTGGTGAGAACTGGAACGAGATTTACTTCGACCAGCACGCCGCCACGCACGAGTATAGCAATTCCATCGCCACGTTCTACTTTCTGCTTTTGTTTGTGGTGGGTAACCTGGTCCTCTTCAACCTCTTCATCGCCATCCTGCTCATCAACATGGAGCAGGATAGGGAGGAAGAGAAGGCCTCGGAGCAAGCCAAGTCGCTCGAGCGGCTGAACGAGTCGGAGCGTGCGCCTCAGCAAATGATGGTTTACGTCTTTGGCCGCTACCGAATCCTCGAGGCATCGTCCAAGCTCCGACGAGGGCGGAGCATCGACCGGGGGCGAAGCATCGACAGCCTGCCTGTTGAAGACTCGGCGCGTGTCTCCAAAGCAGAGGAGTTGCCACAATTGCCGCCCGCAGACGACGAGTGCAAGGACCGGTCGCTCTTCCTCTTCTCCTGGAGTAGCCCTGTCCGGCGATTCGCGGCGTCTGTTGTGTGGCACCGCGCTTTCGAGTGGACCATCTTCGTGCTCATCGCCATCTCGTCGATCCTCCTTGGCGTCGATTGGCCCGGCTGGCACCAAGACTTTTGGTTGAAACGCACCATTGCCTATTGCGACCTGATCTTTAGCGCTGTCTTTGTCTTGGAGATGGCGCTCAAGATCGTCGCCTTCGGCTTCGTCTACTCGCGAGACCCGCGCCACCCGGCGTACCTGCGCAACAACTGGAACAAGATTGACTTCGCCGTCGTCCTCGTCTCCGTCATCTCCATCGCCACCGACGGCAACAAGGAAGTGGCCGCGTTCCGTGCGCTGCGTGCCTTCCGCGCCATCCGCCCCCTCCGGCTGATCTCGCGCTCCGAGAACATGCGCGTTGTCGCCAATACGCTCGTCGACTCGCTCCCGTCGCTGCCACCCTTTGCAATGGTCCTAGTGGGCGCGATGCTGGTCTTCTCCATCATCTTTGTGCAGATGTTTGGCGGGAAGCTCGGCTATTGCATCGACCCACTCTACTCGACGGGCGTCTGGCATGCGGACTGGTTGGCCTCGGACCGCGTAGTCCCGGGCTATCTCAACGGGCAGAGCGACTACGACGAGTGCATGATGCTCCCAAAATACAACCTGACGCGGTACAATACGCTAGGAGTGAAGCTGACCGACATGCCTGACTGGGCGGACAACTACCGCAAACACACCGAATTCCCGCAGTGGACCAACCCCAACTTTGGCAACTTCGACAATGTGGGCTACGCGATGCTGCTGCTTTATGAGATCGCCTCTTTAGAAGGGTGGCCCGACGTCATGTACGTGGTGATGGCCACTGACTCAACCCAAAAGTACGTGATGCCCTTCTGGCTGAGCACCGAGCAGGCGGACGGGGCCCTCGGCGCGCACGAGCATTACACGTTGCCGTCGCTCGGCGCCTTTTTCTTCGTGGTCTGGATCGTTTTGGGGTGCTTCGTGCTGCTGAACATGGTTGTAGGCGTCGTGCTAGACTCGTTCAACAAGAACCAAGAGGAGAATGACGGCCTCGCCTTCATGACGGAGGAGCAAAGCGAGTGGATCCGTGCTCAAAAGTCGATCCTCGAACACCGCCCCCACCGCCGGCCCGACCCTCCGAGGCAGATGTGGCGTGTACCCTTCTTCAACCTCGTTTGCTCGTCGGAGTTTGACTTGGGCATCATGTTCATCATCCTCTGCAACACGGCGGTCATGTGCGTTGACGTGTACAACCCGGACCCCGAGTCCACCTACTGGGCCGAGACGTTCTATCAAGTGTCGGCAATATCCAACATCGTCTTCTTCGCCTTCTACGTGCTCGAGATGCTACTCAAGTGGATCGGCCTCGGCTTTCGGCAGTACTTCAAAGAGCCGTGGAATGATTTCGATTTCGTGCTCGTCTGCCTCACCTTGTTTGACATTGTCACCACCGCCATGGCCTCCGGAGTGCTCCCGTTCCCGGCGGCGTTGCTACGCGTCGTGCGCCTGCTACGCGTGATCCGCATCTTGCGTATCCTCAAAACGGCCAAGCAGTTACGGACCATCATCATCACCGTCAAAATCTCGCTGCCCGGCCTCCGCAACATAGGGGTGCTCATGGGCCTCTTCATGTACATCTTCTCAGTCTTCTTCACCTCCTTCTTCTGGGCCGCCAACTACACTCCGGGCAACTGGGGCCAGACGAGGTGCAATTCCGATCCCGCGCACGGCAACTTCACGTGCACCAACACGTGGTCGACCGACGGCGGCACTTACCCGTGGCACGGCGGTGCGCCCGTTTCGTATGACCCGTCGCTCGCTGAGGTGCTGCCACAGAATATTCCATGTTCGTACTACCAGCGCACGATAGGCCTAGGCGAGAATTGCACTACGGAAGAGACACCGTACTACTTTTCGATGGGTGACTCAAACTGGGGCGACAACCTGAACCGCCATGCGAACTTCGGGTCGCTGCTTGTTTCCTTCCTGACGCTCTTCCGCTGCTCAACTGGCGAGTCCTACAACCTCATCATGCACGACCTATTTTCTGCTGACTGGGGCGACAACATGCTCAAGTGCTGCCCCACGTGCGGCCCGGTCGTCGACTCCACGGGCCCCGTGAGCTCTTGCGGTGCTGACCCGATTGGCTCGTTCATCCCGGTCATCTTCTTCATCTTCTTCTACGTGCTGATGGGCTACATCATTCTAAATGGCCTCTTCATCGGCGTGATAGTCGATAACTTTCAGAACATTGGCTCAGAGAACAAGTGCGTTACAACCGAAGACTTGGAGTGTTTTCGTGACGTCTGGTTGCGGTTCGACCCCAAGGGCACCTTTGTTGTGCCTTCACACAACCTGCTTGCCATCTTGCAGCAGCTTCCCGAGCCGCTGGGCATCAGCGGTAGCCGCCGGTCTCGCTCTCAGATGCTCGAGCTGCTTGGTCGACTCGATATCCCAGACCACGGAGGCTGTATACACTTTGTCGAAACTCTCACCGCACTCGCGCATCAGGCCACGTGCGAGCGACTCACGAGTGAGCTGCAAACACGAGAGGGCCAAACTGGCGCAGGTGCGGATGGTGCCATCAACGTCGAGAGTATGGAGATACCCGTGTGCGAAATGACAATAAAGATTTCCAGGCAGCTAGCACGCACACCCACGCTCAAGCGCCTCGAGCCGGCGCACCATTCAGCGCTTACAAACTATCTGGTCTCGTTGCTACAGTCGCGCTGGCGCGGATATGCTATGCGCAAAATGTACGAGGACATTCCGGCGGGGCAGGGGCGTTCGAGTGTGGACTCACTTGGGCGACGGCGGATGCGGAATCGAGTGGCGCCTGCCGAGGACGGCGATGACAGCCCGGACCTATCGACC
>CGI_10000655
ATGGATTCTGAGAATGCTGAACAAACGGAAACCACTTCTCCTGTATCCAACAATAGTAAAAATCATGGAAATTCCTCAACATCCAATAGACAAGGGCGAGAACAACATTACGCCAGACCAACGCTATATAGGAATCAGAGAGTTGACAACGATAAACTAAAAAATCAACAAACGGATTGCTGCAGGAGAATCAATCAAAACCATTATGGCCAAAGACCTAAACGGCACAGACCATCAAACATCTACAGAGATGGGAAAACAACCTTTATTGGACGTGGAGTACAACATCATTTTTTAGGAGGAGGCAAGCCCAATCGAGGGCAAAGATACATACCGAGGAAACGCCAACAACGGACACAGATGTAT
>CGI_10000656
ATGCCAAAGAAGTCTGTGAAAACTTCCCTCAGAAAACTAACGCAGTTCGAGTTCAGCTCGAGATCAGATATAAACAGTGCTATAACCAAAGGTCAGGGAGACATAGACACTACACAGAAGGTTTTGAGTAGTAACCTCATCTTAAAGGTGTTTCTAGAACAGTTGATATACTGGCTTGCTATCGATTGCACTAATAGT
>CGI_10000657
ATGGATAAGGAACAGGAAGGAACAAATGCCTATGACCACCTCCATCTGGACCCAAGATTTTTCTTCTTGGGTGCTCCATCCAGTTACAGAAAAGAACATTGTGCTGAAAAACTTATCAAGGTTAGGGAGAGATCCGTTCGTACGGGGACCAGAGCAGTATCATTTTTTCCCCCAACCCTGGATCACATCAGGAAGGAGGAAACAGCCATCCTACCTGATGGGACCACCTACCAATTGCGTTCCTTCTGGTATCGTACATCGACGACAACTAAATGTACAGCAACCCAGACAGAGAAGACCATCAACTCATCTTCATCTGTGAAACGTGATGCGCAAACTCAGTGTTCTGTCCATTTGCAACTTGCTGAT
>CGI_10000658
ATGGATAAACACAGGCGCAAGCCTAACTGGAGCACAAATGAGTTGGAGGCGTTGGCCCAGGGAGTTTCGGCCAACATAAAAACAATTAGAGGAAAATTCTCCCCGGGCCTTACAAACAGTCACAAAACGGAGTGTTGGAGAGAAATAGTTGAAAGAGTAAACTCTGTTAATGTCTCTGATACAAACAGAGATATCAATGACTGTAAGAAAAAATGGCATGACATCTCTTGTGCAACAAAGAAGAAGGAAGCATCAAGAAGAAAAGAGATGAGGGCAACAGGGGGTGGTCCTGCCCCTCCTGATGACCTCAAGGCATGGGAGAGACTTATTGCTGGTACTCTGTCTAAAAGTTCAGTGGAAGGAGTGGAAGGTGGAGTGGACACTTTAGAGTGTGTCATTGCAACCCCAGTGCAGACATCAGACCCCAATGAAACATCTTCGAGTTGTTTTGAGTTGATGGACAAAGAGAGCATATCAATGATGGAAGGAGCATCCGCATCCACTCAGTCATTCACTTCATCAGGTATTCAGATATATTTTTAT
>CGI_10000659
ATGGGCGTGGCCGAGGCTCTGGTGTACGCCATCAGTACTCTGCCTGAAGGTGGATGCATGCTTGCTAACACAGAGGACTACAAGAAAATGGCAGTCACGAGAGAGCAATACGAAGAACACGGACATACTATCTGCTCAGAAAAATTTGACATC
>CGI_10000660
ATGGTGATGGATGAAACGTACGTCATTAACCAAGTGAAGGAGGATGTCTGCTATGTGTCCTCACAGTTTATGGAGGATATGGATATTGCCAAGAAGAAGGGTAAAGAGAACACAATAGCTAGGGACTATGTTCTGCCTGACTACACCCACATCAAGAGGGGCTACGTCAGACCCCCAGAGGAGACCACAGGGAAGGCCAAGGACGGGGAGCAGGTCAAGGTCATATCAGAACTCTGTGAAAAATCTTTGTTTGGACCATATATTCTCTGCACTGAGCCCAATTTAGTTCAGACTTAC
>CGI_10000661
ATGTCAGCATTTACATTCACAAATGATAAAAATGTTATATGGCATTACTTGCAAGAGTTGAAAAGAGACGTGGAAGAATACACCCCGTTGGAAGAAACTGGGGTAGAGCAAGTCAAAGTGCTTCTTACCGGTCAAGTGAAGGCTGGGAAGTCTAGTTTCATCAACACCATCATCTCAATATTCAAAGGAGCCATATCAAGCCAGGCTCCGTCTGGATCAACGGGGAAAAGCCTGACAACCAAGTTTAGAAACTATGACGTGAAGAAGGGAAGATCAGGGCCACATTTAAACTTCAAGTTGTGCGATACGAAGGGTCTGGAAATTGATGATGGGATAGATCCCGCAGAATTCTCTTACATCCTCGATGGAAACATGCCGGACAAGTATTTGTTTAATTCTTCAACGCAGTTTAGTTCTGATAGTCCTGGTTATGTAGCAACTCCATTACTCAAAGACAAAATTCACATCGTTGTCATCGTGATGGATGCCACAAGTGTAGACATTTTCCCACAGGCGATAATTGATAAAATAAAAACACTGCAAGCAAAAGTTTATCAGAAAGGAATTCCACAAGTTGTCCTTCTTACACAAATTGACAAGATCTGCGAAGGTTTGCAATGGGACGTCTCCAAGACTTTCTCCATTCCCGCCATCGGAGATCTGGTCGACAAGGCAGCGGACCTCGTGGGCCTTCCTCGTGCTCACATACTTCCTGTCAAAAACTACGAGAGAGAAATGGAGCTTCGACAAGACATCAATATTCTAGCTTTGTTAGCTCTCCGGCAAATACTGAATTTTGCCGACGATTATTTGGCGAGCTAC
>CGI_10000662
ATGGATTGCAGATTGCAGTGCATCGGTGTGATACTTCTGTTGGTTGTTTTGGCCACAAATGCGTTACTGGAAGATTACTCACCCATAAACAAGAGGCGTTCAAAAAGAGCGATAGTGGAGACATCGGAATGCAAAAAAGAAATAGAAAACGATGGTATGGACTTGATTAACTACGGAATGGAAGTGTTGACAAAGGGAGCGGTTAAGAAAAACCAATGCTCATTTGTTGATTCACTAAAATCTGTTTTTGACTTCTTACAACAACACCGTAACGATATAAAGCAAAGGATAGCCGAGGCACTTAAAAAGAGGTATCGGACTGGTTACCAAACTCTTATCAAAAAAGCTAAAGACCTTTCCAAACTAGAAGACACTCTTGTTTATATGTACACAGATGATGATATCTACGGGGATTTAAACTTTGCTCTTTCCCAACACAAATGCACAAAAAAGACACTTGAACAAAAGGACAAAGAACTGGCACCTTATGCAGCTGCCCTATTTGCAACATTACTATACTGGGAAAAGTTGCCTGGATATAAGGGTAAAACCTATCGTATGATTGGGAATGTTAGAGGTGATATGACTAGCGCTCTTAAGAGTTATCAAAAAGGAAAAAGCGTTGTATTCCCAGCATTTACATCCTCTACCAATCTCAAAAATGCGGCGTTCAATTTCATAGGACAATCTACAGACAACAACATATTGTTAATCATCGATAATTCGACCCCAAGTTTGTGGAGACCAAAGGACATTCAGAGGTACTCAAAATATCCGACTGAGCGCGAGTTTCTGTACCCATCAGTGGCTGAATTTCAGATTCTGTCGAATCCTGTAAAGAAAGCATATGTTAAAGGAACCTCCTACTACGAAATTCGTCTTCAATTAGTCGGACAAAAAAGAAAAGAAAGTTTACTACAAAAACTACGAAGGTTTTGTCGTATT
>CGI_10000663
ATGTTTCCAGGAAGAACCAAAGCCATGATGGAATTAATGCAGAGAAGATTTGTCCGGAATCTGAAGCTCAGATGCAGGGTTGAGTACAAAAACTGTTATAAACACTACACCGAAGATTTACCTTTAATGAAACGGGTCATGTCAACTGCTGTCGGTTCCATCATCAGCTGCTACCAAAGGACAGTGCAGAAAGTCCTGCCAACTTCATTCCTTCTCCTGTCGCGGACTGAAAAACAACAAGTGGAACTCTTCAGTGTTGCCTCG
>CGI_10000664
ATGGCTGTCGGCCACTTGGGTACCATCCTTACAACAGAGGATATGTGTGGTATGCTTCTTGGCGCAAACATCGAACCAGCATCAGCCACTTACATTCATCAGACCTGCAACACAGTAGGCAAACTCATCACTGATGTGAACAAAAACAGCATGAAGAAAATAGGGCAGGACATTCAAGAGCGATCGGGAAAACACCATTCCAAGCTGCCACACAAG
>CGI_10000665
ATGCAAAAGAAAGGACCAAAGTGCCTGCATCGTCATCAGTACAAAAAAGGAAGCATTCCTCACAACAAGGGCCAGAAAAGTACAGGGACCACCAGCCCAGTACAGTGTCTATGTCCTATAAGGAGGCTGAGTAAAGAAGAGTTTCAGGACGTTGTACAGCAGCAGAAGGATGGAATATTCACAATAAGCGATGCTGAGCGTAGAGGTAGTCAAATTAAGATTTTGCGACCCGGGCCGAGTGAAGTGCAGCTGGTAGACTCCTACAGGGATGTAGAGTCACCGAACCCCCATTCCAGACTTTACAAAGTACTCCATCAAGAAAAAACTGCTAAACTTTGGAACCATGAATTTAAAGAGCACTCACAGAAATTCCCGGACTGTGATGGTTCACTGGACTGGAACCAGCAAGGGGAGGAAAAGCGAGGCCTGGCAAGGATCCTTTCCATTCGAAGTAAGAAGTGCCCTTACACCAGTCACTGTGAAAAGCTGTACAAGGAAGTCATTAGATCAGAAAGGGGA
>CGI_10000667
ATGAGCAATGGAGAATACGCTTTTATCTGTATCCATGGAGATGTCATGATGAAACCCTTAGAAAAAAAACATTGGGTTTTATTCAAAGAATATGCAGGAAAATTTAGTTCAAAGAAAGATCCAAACTGGAATTTACCAGAACCGCCAGGAAACTACACAACAAACAATAAAACTGAGGAAACTCTCAGTCGCTGGCCAAACGGTAAAGTGGGCATCAAATACGCTCCTCCAGACGAACCAATCTGTGGCTTCGATGGAAAGAAGTGCCCAGAACGAAACGAACAGCCAGACAGGACATTTATCTACGTCTTCTCTGCTGGTGGAGTTGTGTTTGTCGTTGTTGTGGCTACCATTCTATATTGCATCCTAAAG
>CGI_10000668
ATGGATGGAGTTGCTCTTCTGGCGTCGCATTGGAACACTCCAGTGTTTGGATGGGTGTCTCAAGATTTAGCTTTTCAAGACAAGACAATGTACTCAACTTTAGTGCGGTTTTTAGGACCTTTGAATCGATTTCCCAATGTGCTGTTCCATTTGCAGTCTCTTTTTAAATGGTCGCAGTTTTCTGTTGTTCATGACATTAGAGATCCCTACAGGGCAGTGTCAGAAGCTTTAGGTGAATATAAAACCTACGGAAACAAAGATATGGATTGGTACAGCATTGTCAACACTTTCAAAGTGTCCAACGACATGGACGATAAACAAATAGAGGAAATCTTCCGTCAAATTCAAAAGTTCTCGCGAAGTAAGTTC
>CGI_10000669
ATGTCAGCCAATAATGGATTACCAAAACTTATCCCATGTTTGGACATAAATGACCCCCAGTTTGATGGAGTGGTGGTTGTTACAGACACTGTCCAAAAGCTAGTGGACAATAAGCTTGATAAAGTTGCTGCTGCAGTACAGGAATACGCAAAAGTGGACTCTGCTTTTAACAAAGATGTAGTTTTGATAAACACAGATGCTGTTCCATCAAAAAGATTAATCTTTGCCCCAACTGGGCCTTTGAACAGGGACTATGATGATGTGAGAAGATTTTATGATGCAGCTGAAAAAGGAATCAAGAGAGCCCTACAAGCTGGATGTAAGAAACCCCTCCTTGTGCGTCCAGTAGACAACAGTTTCCCTAAGGCAGGGAGTGTCACCACACTAGGATGTCTGTCAGCCCTCTATGTGCCCTTGGAGATCCGTGAGGATGTTCCCACCAGAGCCAGTAAAGCGGAGGCGGTGGGGATCTGGTGTAACTCGGAGGAGCGGGTTCAACAGGGGATTGTCCTGGCAAACGCTGTGGAAGCTGGAAGAATTGTGACCAGAGATATTGGTGGATCTGACCCTGAGAGAATGGCCGCCCCTAATGTTGCCAAGTACGTGGAGGAGGTGTTCAAGGGAACATGCATCAAGGTTTCTGTGAAGTCAGACCAGGACCAGTTGAACAAGGAGTACCCTCTGTATGGAGCAGTCAATAGGGCAGCCAGTCAGGTCAGCAGGCACCAAGGCAGGGTGATTTTTCTGGAATACACAGGAGAAGGAAACACTGAGAAGACTCTGTTCTTAGTCGGCAAGGGTGTGACCTATGACACTGGTGGAGCTGACATCAAGGCCGGTGGGGTGATGGCGGGGATGCACAGGGACAAGTGTGGGGCAGCAGCTGTGGCAGGATTCTTCAAGATTTTGAGTGAAATGAAACCAAAAGGTCTAAAGGTTGTTGGAGCCATGGCAATGGTCAGAAACAGTGTAGGATCAAACTGCTATGTGGCTGATGAGATCATCACTTCACGAGCTGGGGTCAGAGTTCGGGTCGGGAACACTGACGCTGAGGGACGAATGGCAATGGCCGATGTTCTCTGTCATCTTAAAGAGCAGGCATTGACTGCTGTCAACCCTCAGCTGTTTACCATTGCCACTCTAACTGGTCACGTGATCAGAGCCTATGGAGAAAATTACTCGGCTATTCTTGACAATGGACCAGCTAGAAACATGAACAATGCCCAAGAGATTCAGGCAGCAGGGGATGAGTGGGCAGATCCATTCGAGATCTCCACCCTCAGGAGAGATGACTACGACTTCCACCGTGGGAAGTCAGAGTATGAGGATGTCCTGCAGTGTAACAATGCCCCCTCCTCCGCCACCGCCCGGGGTCACCAGACACCCGCCGCATTCCTGATAGAGGCCTCAGGGCTGGAGAAGCACGGGAAGGATTCGGACAAACCTTTGCCTTATTCCCATCTGGACATCGCCGGCTCCTCCGGTCCATTCCCTGGTGTCCCCACTGGGGCCCCAATTGTTGCCATGGCAGCACGATTTGTGTTTCCACGATGC
>CGI_10000670
ATGGAACTTTCTATACCAGAATGTGAGGAAGAAGGGCTGTTTTATTGTGACTGTACCAAGTATACAGGAATCCCTCGATGCCATTCAGACTTGGGTACCTGGTTACAAGAGAGTCCGACAGGGGAGATAACAACCAGAGCAAACCTGTTACTGTACGGTGACAGGGAATCTGAGGACTCCGAGCTAACACAGATACATCTGTACAAAGTCATA
>CGI_10000671
ATGAGAGTAAATCGAGTGACGATGAACCATTACAAACAGTACCATAGTACTGAAATGCCATCTGTCCGACTACTCAAAGGACGCAACCGTAAACTAGCAAAGAACGGTGTCAAATCTTTCTTTATATCAAAAAAGCTGGATGGTTATGAGTTTCCAGTTTACTCAACAGAATTCTGTCCTAGAAATCAAACAGAATGGAAAGAAAGATCGTCTGCAATCAGTTGTAACGAGTCTAATGGATACTTATGTTTACCGAACGAAAACATCACAGCACTTCTTGAGTTTTGTTATATACATCCTTTCATATGGATACAGGAAGGT
>CGI_10000672
ATGTGGACACTGGTTGTTAGCACGATGGTCATGTGGGGTGTTGATGCCAAGGGAATCAAACTTCACCTCTCAGATGAGATGAAGTCCATGTTAGAGAAATCTGACTGGGACCACAAGGACACAGCATTGTCCATCCACGGTCCAATGACTCTAGATATTCAATCCAGCTTTAAACTGAAGGAGGGACAAGTCTTCCTTAAATCACGAGTTCATAGCAGACACAAGGACTGTGCACATATAAAGAAACACAAACCGTCGAGTAGAGATGGAGTGTACACAATTTATCCAACTCCGACGACAAAGAAGACAGTGTTTTGTGACATGACCACTAATGGAGGGGGATGGACGGTAATACAAAGGAGAATAGACGGGAAAACAAACTTCTACAGAAACTGGAAAGATTACAAAAACGGGTTTGGTCACGCTGATCACGAGTACTGGTTTGGTGATAGTTTGGGCAGGGTTAGCAACAACATGTACTTCAGTACTATGGATAATGATAATGACAAGCAAAAAGGCAACTGTGCAGAGGACTACAAAACTGCAGGATGGTTCAACAATTGTTTTTATGCCAATCTGAATGGGTGGATCCGAAAAGACTCGCGCAAGGATGCTTCAGAATTATGTTGGTACGACTGGGGACCCACGTGGAGCTCACTGAAGTCGGCTAAAATGATGATACGACCAATG
>CGI_10000673
ATGGCTGAAAACCAAGGTGTAAGTGCTTTTCCCCTTCCTCCCAGCAAGTATGTTAACATGTACACGGATGAAAATGTGAAGCGAGGGAGAGCACCATTACCACCCCCTCCTATTCAGGACACATATACCATGTTTGGAGCTCAGTTCAATGCTGATGATGCTATTATCAGACCTTTAGAATCTCAGGGATTTCGAAGACTGCATCCTCAGAACTACGATCATAAAAGAGAGCTGAAAAAGTTGAATCATTCTATTCTTGTCAACTTCTTAGATTTGATAGACATTCTGATCAAGGCTCCAGACTCCACCAAGCGCACAGAGAAACTGGAGGACCTGAATTTGCTGTTTATTCACATGCACCATTTAATCAACGAGTTCCGGCCTCATCAGGCGCGCGAGACTCTCCGTGTCATGATGGAGAGACAGAAAAAAGAGAGAGCACAAATATCTAAGAACTTTGAGACTCATCTAAATAAAGTAAAAGAACTGATTCAAACCAGTCTGCAAAGTTTGCCTGAGGACTTTAGCTTTGATTCCAAGAGTTTAGTCAAAACTGAACTTTTACAAGCATCTCAACATCACAATGGGTATGACATGGAGACTGAACCGTGTGACCAACTAGACAGAATGATGTGTGACATTGTAGATGGAATGGGA
>CGI_10000674
ATGATGAATAATTTGCAGATATTCGATTTGAGGCTAAAGCTGTTCCACTCTACAATGGACTTTGAAACCTCTCCCCCTGGATGGCCTGTGCAATTATTTGTACAGGCAATTCACTCCTCCAGGAAAGTGTCCTGTGGACATGAGGAGAAAGAAGATGACAATAGCACTCGAACAAGGAAGAGAAAAATGAATTGTTACATGGCAATGGGGAATAAACTCCTGAGAACAAAT
>CGI_10000675
ATGGAGGAGATGTTTGCCAGTGATGTGTTGGATTTGTCTAGAAAACCACCCCCAGCTTCAGCCCCAAAAGAGAGCATGGAGAAGAAATCCAGTGAAGCAGATCTACCACTGGACCTGAGTAAAGGCAAAGAGTCTGCCTCTAAATCCAACCGTGGGAGAGGAAGACCACCGCTGAGCCCAGAGAAGAAGCGAGCTCGGGAAATGAACATTGACTTGTGTATTGAGGCAGTATTGAAAAAGACATTAGAAGAAGGGGAACAGGAACAAGCAAAGGACAAGGAAGAAAAGGCGGAGAAGATTTCAGAGCTGGTGGAATCGGAGCAGGAAGACACTAACCCGGCCATCGAGGACAGCAGTGATGGTCCTCCATCTGTGTCGGTGAAGAAGGAGATGATTGAGGATAGTGGTCCTCTGTTTGATGTACCGGAGCAGAAAAAGAAGAAGAAGGAAAAGACACAGAAGCAGAAGGATGACTCTAAGGTAGAAGTCAGAGACAAACTGAAGGATAAACTGAAAGCCAAGGAGCCAGTCAGTGAGAGCATTAAAGTGGAGCCCCCAGATGAGGTCGCAGGTCCCCCCAATGTGTACGACTTCCCCGAGAGTCCCAAGGCTCCGGTAAAACAGGAGTTAACCCTGTCCCCACAGAAGATGTTTAGTGTTGAGTTTGTAGATAAAGATATGGAGAGCAAGGAGGGAGAGAAGGGGAAAGAAAAAAGCAGAGATAAAGAAAGGTCAAAGCCTGGCTACATTCCAAATGTGTCCAAACTAAAGATAAGGATTGGTAGTTCTCCATCATCGACCACGGTGAATTACATGTCCGAGGGGTCATTGAAGTCTCCGCCCAACGACAGTGCCCAGAGTTCACCCAGACCAGAACTAAAACTGGTGATCAAGGCATTACCCCCCTTGTCAGACAGGAGTTCTGCATCTCCACAATCTAGAGGTGGATCAACGCCCAGGGATGTAGAGAAAGAGAGAAAGAAGGAGAAGAAAAGAGAAAGAGAAAAGAAGAGAGAAGCTAAGGCAGCCTCCCCGTACCTCCCTGTCAAGCAAGAGAGTGTAGATCAGCCCCTGTTCGCTCCTTTGCCTATATCAAGACAACCAACACCATTTTCATCTTCACCCTCAAAATCTCCGACCCCTCCCCCACCAAAGAAGCCATCTCCACAAGGTCTCTTTGCCCCCTTTATCAAAACCCCCACACCCCCACCCGCAAAAACTCCCACACCTCCTCCTCCAAAGAAAGAGCCAACCCCACCACCCTCAAGAAAATCCCCCACCCCTCCACCCCCGAAAGTCCCTACACCTGTACCCAGAGCCCCTACCCCTGAGACTGACTTTGAACCCGACTCTGATCACGAGACAGTGGTGAGAGATGAGGAGGAGGAGTTACAGAGATTTACCCCTTCTCCTGCCTCCACCCGCAAAACCTTCACCCCATCCCCCTCCAATTCTCCACTTAGATCTCCTTCTCCCTCAGCAGAATCAGTTATGTCTTATGCCAGATCTAAATCTAATTCCCAGTCCCCTGTCCGTACCCCTTCCCCTGGAAGATCCCCCTCCCCACAGCACTCACCCCCTCCCTCTCCTAGCCCCTATAGAGCCTCTGTGTCACCATCGAATACAAAACCATCCACGCCTGGTCATATAACCTCTAGGAGCCCCTCCCCATCATCTCCTTCCCCCTCACCCACCCCTATGACAGTGAAGAGTGAGGTTATCCCTCCAATGCCACCCCCCAGCATGCCAGGAGCTGCCTCCGCCAAGGCAGGAGTACAGAGGACAGTGATAGCAGAGACAGTCACCACCTTCTACGACGAGTCTGGACAGAAGGTGTGGATCTGTCCGGCCTGTAAGATGCCGGACGACGGGAGTCCAATGATTGGCTGCGACATCTGTGACGACTGGTATCATTGGCCTTGTGTTGGGGTGAAGGAGGAGCCAGCAGAGGAGGAGTCCTGGTACTGCTCCAAGTGTATGGGGAGGAGCAAGAAACCAGCCAAGCGGGGCCGAGGGCGGGGCAGGGGCCGAGGCCCAGGAAGGGGAAAGAAGAAAATGATG
>CGI_10000676
ATGTCGGAAGAGTATTGCCAGGGTATACTCAGAATTGCTCTGGCACAGTTATGTCAGAGTGTTGGCTGGAATGCTGCCCAGTCCACTCCGCTGGAACTGTTGACGGATGTGATGGGGCGCTACATGTTACAGCTCGCTAAAGTCACCCACAGATATGCCGAACAATTTGGAAGAACAACCCCCACTCTGGATGATGTGGGTCTGGCCTTCAGAAACATGGGAATAAGTCTGAGTGAGTTAGAGGAATATGTCCGCCATGTAGAACCGCTGCCCTTTGCTCATGAAATTGTCCAATTTCCAGCTCCAAAGAAGAGCAATCTCCAGATCCCTAAGCCTGGTCACAAGGAGCTCCTGTCTCGTGAGGAGCACATTGAGGACTATATGCCTCTGTTGTTTCCTACCCCTGAGGATGAAGTAGAGAATGAAGCAGACCAGCTCCAGAGTCAGGGTGAGGGGCCCACAACCATGCAGATGGATCAAGGTCAGTCTGGGGTCGGAGGTCAAGGAGAGGTCACAGACAGTCTCTCAGTTCCTGGTGACAAAAGGATGATGACAAGTCCAATAGAAGGAAGCCTTCCCAAGAAAAGACCCAGGTTGACGAATAGTGCTTTACCAGAAGAAGCCATGCATTCTCAGTATGAGATGAAAAGTGTGTCAATCACAAACACAGGGGATCTGACCCCTACCAAAGGAGGAAAGTTACCTGATGCCAGAACCCCACCCCAGGGATTCAAGAAGGCAGGCCATGACAAACCTTCAGTCAGTAAAATCTTTAAGAAAGATAAAGGGGACACTAGACCAGCTACTCCTGTGAGTCGATCAGAAAAAACAACCGATGCTGGAGATTTTGGTAAAACTGAAACATCAAGAAAAGAAAAATCCCAGACAGTGGAGGAAATAATGATTTTCCCAGATGGCAGCAGTGAGAAAATTCCTCAGCAGAAGGATGATGAGGAAGCAGCCCCAGGGGCCGTGGTAGACCCCCAAAGGATAAAAGCCTGC
>CGI_10000677
ATGGCGATTTATGCTACATATGAAGAAAAAAATGAAGTCAATTTTAAATTTTTGGAAAGTGAGCCAAATCCATACGTTAACGTGACGTACGAGCGAAATTCAACTGCGACAGGAACAGTGGTATTTTCTAACCGAGTTTTAGAAAAATTTAAAACTTTTCTGTTTTTGGACAGCCACTTGACCTTGAACGTGAACGACGTGGTGAGATCCATAACGTATAGATTTACACAGGATATCAGTCCAGAAAAAACAAACGACGAGTTTGAGTTCTTAGAAAGTATTCCAAATCAAGAACTTCTAGAAGGCGAAAGGGTAACAATATCTTGTGAAGTTCTAGGAAGAAACCCTCCTCCTGTTAGAGTTGAGAGAGATGGGATGACAATATCAGATACAGGTGATGTTTATATTACCAGCAGTAGGTCCACAAGTTGGTCAACATCCTATGTAACATACCTTCACGCATCAAAGGAAATTGAGGGGAACTACACGTGCGTCGCAGACGGCAAGAGCAGAGAAGTGTTTCCATTATCTAATATTGAATTAAAACCTAGAGTCAGATGGGATCTCATGTATGACGCCAACGTCACAGACGAGGAACAAGTTTACTTAGTCTGGTACCCTTCCCACAATTCCGTTCGCGCACTCTCTACATACATTGTAGAGAGTGCGCGAACGGAATTGTGGGAAGGGTACCAGACTACAAGAACCCTGTGGATGAGGTATGAGCCAGAATGGGCCAAGGGGAGAGAAGCTATGCTCCTGTCAAGCCATCTCGGATGGACAGACGGACAAATTGATCAC
>CGI_10000678
ATGATATCTTTGAAATTCATCGCTATGCGCTTTGACGATGACCCTACACAGACAAAGTATCAAGTTCTTCTTTCAAACTGCTACTACAAGCCGTGCACTGCTAGCGTCGCCATCGTATTGGACAGAATTAATCACGTGATCGGAGTGCAAACCCAAACCGCTGGAACAGGCAGCTATATCTGGTGGCATCCTGTTAAATACCAGATACGCATCACCACGAGTCCACCTATCGTGGAC
>CGI_10000679
ATGAGTGTTGAAGAAGCTTTGATGTTGCTTGATCGCTTATGTGAAAATGACAACCCAAGCAATCAGACCTACGAAGTTGACCCTGTCATAGCTTTGTCTTCTGATGCCACATTATCTCTAAGCAACTTGAATTCAAATCCAGATAAGCAAACAACAGATTTTAATTCTGATAGTCACATTGAAAGTACTATTGATAGCAACAACAATTCGTTTAACATCGAGGAGCCTGAAAACTTATTTGAAAGTCTTGAAGAAGAAAGCTCTATTGAATATCCCAACGATCCAGACTTTAATATAAATGAGGAGAATGGCGATTCATCAGATGGAGAGGCCAATAAAATAAATAACAATTGTAGGTATTCTCTTCTTCAGGATGTAAAAGATGGGCTAATCCAAATGACAGCCAGACGTACTTTGAAGAAATACACAACCGAAACATTTCTCGGCCATGTGCTCCTGGATCTTCTTTTGACCAATCAGCATGCGGATGCACACACCACG
>CGI_10000680
ATGGTGTTTACATCATCGAAAAGGAAAAAACGAGAAAAGAACGTTGTTAGTGCAACAAAAGCTAGATGGGTGATTAAGAAACAATCGGCCCAGATATCGGAAGAGCATAATTATGCTAATGCAGGTACATGTAACGCTACATCATCCCTGTCTCTAAATCTTCCGGACCTAAACAACATCGTCGCAGACGAAGAAGTTGACGATGTCAATGCCGACACAGACGACAGTGATGACTGTGAATCAAAACATTCAAGCATGCCATGGGACAGTGGAAGACGCGTCGTTGAGCTTGGGGTTCTTGCAAACGCGTTGGCGTCCTGCAAAAACTGCACAAACCCCCTCCAACTGTCACATGCCACCTCAATAAGAACGTACGGTCTTGCTGCCATTTTAAAGCGACAAACCGAGGTTGGACAGGCAGTGGAAGTGGTGGCAAACAGTTCTGTTTTAGAGTGTCTCGAGGAGGAATGTAACGCAACTGAGAAG
>CGI_10000681
ATGTCAGTGTTGCAGTGTTTAAGAAGTGTGGCTTTGAGCAAGAGAGTTTTTCTGCCTCAAAGTGGACAGTTTTTACATGGAAGACCAGGAAGGTACAATGCAGTGTTGTGGGAAGGGAGTAGGCGGTGTTACTCTCAGTCATCAGAAGAGACCCTCCCGTCCCTGCCCCAGAGTGCCAGAGTGGTCATCAGTGGAGGGGGTGTGGTTGGAACCTCTGTGGCCTATCACCTGGCCAAGGCTGGCTGGACAGATGTAGTGTTGCTGGAACAGGGACAG
>CGI_10000682
ATGTCCCTTGTTTGTTTTAGGTTGACAGGGGGCACTACCTGGCATGCCGCAGGGTTGATCACACAGGCCAGGGATGACCTACCCACCTCTAAGCTGATGCAATATAGCAGAAAGCTATACGAAGATCTGGAGGCAGATGGACAGAATCTGTGTATGTTGAGCAAAGCTGCTGGTAATGAAAGTCATATTATTACACCACAGGAAGCCAAATCACTATGTCCATTACTCAAAGTGGACGATTTAGAGGGAGCCCTGTGGATACCAGGAGATGGAGCCCTGACTGCCCCAGATGTAGCCTTGACCTTTGCTTCCCTTGCCAAAGAGATGGGAGCAAAGATCTTTGAGAGAGTGGGTGTAGAGAGTGTGGTTGCCAAGAGAAGAGTTGTCTCCCATGTTGAAACCACTGCTGGAAAAATCGAATGTGAATACTTTGTAAACTGTGCGGGAATGGTAAGGAAATGCCAG
>CGI_10000683
ATGGTAGGGTTCTTCTTACTTCCTCAGTGGGCACACAGCCTTGGAAAGAAATCCAAACCTCAAGTCAGGGTGCCTCTTCATCCCTGTGAGCATTTCTACATCACCACAAAACCTATCGAAGGCATGGATCCCATGATGCCAGTGGTGAGAGATTACGATGGTCTGGTCTACTTCAGAGAGTGGAGCGGAGGGATTCTTGCTGGTGGTTTTGAACCTGTTGCTAAACCTGCATTTCTGCAAGGCATTCCCAATGATTTTCAGTTTGGCCTGTTACCAGATGACTGGGATCATTTCCAGGTGTTGTTGGACCCCATCCTACACAGGTACCCTGTGATGGAGACGGCCAATGTCCACAAGATGTTCAATGGACCGGAGAGTTTCACTCCAGATGGGCATTGGAACCTTGGAGCAGCTAGTGAGATAAAGAACTACTACGTAGCAGCAGGGATGTCATCCATGGGAATAGCAGGGGCGGGAGGGATCGGGAAATACCTGACGGAGTGGATCATTGACGGCATGCCCAGCATCGACTTATCCAGCCATGATATCCTCAGACATGTTCCTCATCACAACAACCCACAGTTCCTGGCTGAGAGGGTCAAAGAAACTCTGGGTAATTACACTCTGAGATACCCGACAGAGCAGCGATACAGGGGGAGAAAACTCCGCACCTCTCCACTTCACACAAGGCTTGAAGTTCAGGGAGCCTGCTTTGGAGAAACCAATGCTTACGAAAGACCAATGTGGTTCACAAATTCTCACGATGACTATCTGTATAACCAGTACAACTCGGAGAAGGGAAAAGGAACTTTTGGGAAGCCAACATTCTTTGACAATGTTAAGGAGGAATACTGGGCATGCAAGGAACATGTCTGTTTGATTGACATGTCGTCATTCACCAAAACAGAGGTCAAGGTCAGGTCAACTTGTAGCTTATCTTCTGAA
>CGI_10000684
ATGTCTAACAACGTGTCTTACAAAGCTGCAATTACAGTGTTGGTGAATGATTTCTTTTTGGTGGCGTGTTTGGATGACTTCATTGAGAATGCTAGACTGCTGATCTTTGAGACTTTCTGTAGGATTCATGAGTGTATCAGCATCAATATGCTGGCTGAGAAACTCAATATGACAGAAGAGGATGCCGAGAGATGGATCGTTAATCTAATCCGTAATGCTCGTCTGGATGCCAAGATTGACTCAAAACTTGGTCATGTAGTCATGGGAGCCCAGGCTGTATCCCCATACCAGCAGGTGATTGAGAAAACCAAGGGCCTGGCATTCAGATCACAGATGCTTGCCATGAATATTGAGAAGAAGCTTGGAATCAAGACAGGAGATCTACCACAGTGGGGTCAGGAG
>CGI_10000686
ATGGATTCACTCTCGGTGTCTGTGTATAAGTGTCCAGCAAGCTGTTCATTAGAGGAGAATGCTGTGTCCGACGTACAGTGGCCAAACTCAGAGGGGCCAAGCTCAGAGTACGAGGAGGTGCCAAGGTCTCCAAAGAGGATCAATGAAGATCCTTTCGATGGGCCCCCATCTCCCAAGTCTCCTCGCCATGTCCCCTGTATGGGCCCAGATTTAGGATCTTTGGTCAGAAGAGTCAGAAATGTACGGATCATAGCTTATGCTCCAGAAACTTGTGTG
>CGI_10000687
ATGCCTATTTTATTTGGAACCGAGTCAACACTTAGAACAGAAGGATGGGACTATGAACCTCAAGATGATGAAACACATGTTGGTGCAGACATTGAAAGAATAAGATCTATGTGGAACAAGTATTGTGATGATGACTTTGAACTTAAAAACCTTGATGAAGTGTATAACCGAATGAAACAGAAGTATGGAACTGTAGCAGTGCTTGGAGGTGATTGGAACAGAAAACCTCCACATAAAGACCAAGAGAATACAGAAGAAGAGCTTGAAGGTGATGGGAATAAGGATCCTGTACATAAAGATGAAGAACATTCAAAAGGGTTAGAATGTATGAAGATAAAAATACAAAGTATTAAGCTGAATCCAGATTGCACAGTGGAGAAAGGCATTGTAATTACAGAAAACATATCCACTGCACTGAAAACTCTTCGCTCAAAGAATGTTGTGATTCTTAAAGGCGTGATTGGATGTGGCAAAACACATGCATTAAAGGCCATCAAGAACCACTTCCAGGAAAGAAACTGGAAGACAGTATGGGTGGAATCTGAAAATTTTGAAGGGGAAATTTCTCATGAAAAACCAACAATCTTTCTTTTGGATAATCTTTTCGGAAAATTTGGGGCCAGTGTATTTTCACAAGATGCTGTTAACAAAACCGAAAAGGCACTGAAAGTAATTGAAAGTTCTAAAGAAGAATCAAAAGTTGTCATTGGAATTCACACTCATGTTTATGATGAAGTTAAGAAAAATTTAAAACTAAATTTTCTTCATCAAAAAAACATAACAGTAGAAATGGATAATCTTTCAGAAGCAGAGACATTATTAATTTTCAAAAAACAACTAACAAATGGACATTGTGAAATGAATCCCAACTGTTGGTTTAAAACTATTGGATTTCAGTCAGTGTTGGATAAACTGTTAAAGAACCAAGGTCACGTAGGAGGTCCTTTCCTAAGTCTGATGTATTGTAATCAGCACGAACTGTTCTCTGACGAAGCCTTCTCTGTCAACCCTGTTCAGACATTGGTGCAGTACATGGGAAGAATGAGGCACGATTCTCCTAAACTCTATCACTGTCTTGTTTACCTAATGTGTGTTCAACAGTACAACTGTGAGGAAGAACCAGAGGAATGGGCTGGGGAGATCTATGTAGATATAACAAAAGATAATTTTATGGACTTAGCCAAAACATCTGGATTACTTCAAGTGGAGAACAAAAGAGCTACTCTTGCTCATGGGTTGTTAACAACTGTTTTATTCAAATCTGCAATGGAGTCAGAAATAATTATTAAACCAGTACTTCAAAGGTGTAAAATTGATGTAATTCTTCAGCTTTTGAGGCCCACAGATAGCACTCAAAGTGACCTTTACCTTGAATTCACATATACTGAATCAAGTCAAACTTCAAAAAATGCAGGGAAATTGTGTGCATATAGATTGGCCCAAATATGTACGAAACAAGAAATAAACCATCCATTAATGAAAATAGAATTTGTAAAGAAAAAATGTGCAGAGTATTTAAAACGTGATCCAAAACAGCTTAAGGGTCCTAAA
>CGI_10000688
ATGTACTGTGACATTTGTCACATACACCTGTGTACAATCTGCGTGGGGAAACACCTCACAGACCTATCAACAGAACACAAAGTGGTGCCATTTGCAAATAGAGGATTCAACCCTATGTGCCCAAAACATTCCTCTAAACAATGTGAACTTCATTGTGAACAATGTGACATTTCTGTTTGTGTTCTGTGTGTTTCTTCTGAAGAGCATCGAGGTCATGAGTTTCTGGACCTGGTGAAAGAACTTGACAACAGAAAAAAAGTCTTAGAGATAGATTTACGAGAATTAGAAAAATCAATCTATCCTAAGTATTTAGAGATTGCATCTAACATACCTCTTCAGAAAGCTGATTTAGAGGAAAACTCCGAGAAATTGAAAACAGCTTTTAACATGCATGGAGAAGATTGGCATAGAGAAATTGATTCCATGATTAAGAAACTGAAATCTGATCTTGATGAAATGGACTCCAAACAACTGTCTGTCTTAGCTAAACATGAAGATGAAATTGCACGCACCATTTCTGAAATCAAGCAAAGCATTGCTAAGCTGAAGAAGTTGCTAAACTCCAGTAATGTCAGCCTTGTCTCTGCCTACGAATCGAGGAATACTGAATTCAGAAGATTGCCTCCTAAACTCACATTTTCCTTACCGAATTTTACCCCTCAGAATATTAACAAAGAACAGATTTATCAACAGTTTGGTTCTCTATCAGCGTTATCTATTGAAACAGAAAATGATTCTACTATGGATTCTCAAGGTGCAGGATTCTATCTTCTGGAAAAACCGCTCATTGATGAACCACAGATTCTCACAGAAATAAAAACAAAATATGGATTTTTTAATCAGATGCGTTGTGTGTCATGTATGGGCGATGACGATTTATGGGTTTGTGGTGGTGACAAAATCATAAGACTCTACAACATACGGGGGGAACTAATAAAGACTATCACAACCAAGTCTGGAAACAAACCAGAGGACATAGCAGTGACAGGAAAGGGTGATCTAGTCTATACTGATAAAAAAGAGAGGACTATATATCAAATAGAAAAACATACTGAGATACAGACTGTGATCAGCCTAAGGAGATGGAAACCTCTCGGTATCTGTAGTACCTTCTCTGGTGACCTCTTGGTCATTATGGACAGCGATGATAAACAATCAAAAGTTGTGCGTTACTCTGACTTCACAGAGAAACAAAGTATTCAGTTCGATGATAAAGGACAGCCTCTCTATTCATGTGGTGGCACTAAATACATCAGTGAGAACAGAAACCTAGATATCTGTGTGTCAGACTATGGAGCAGGCGCAGTAGTAGTGGTAAATCATGCCGGGAAATTCCGATTTACCTGCACTGGTCCACCGCCCACTTACAAAAAATCATTTGATCGGCCATGCGGAATTACTACAGACAGTCAGGGTCGCATCCTGACAGCAGATTGGTACAACGAGTGTATCCACATCCTGGATCAGGACGGACAATTCCTCCGCTACATTGACAACTGTAAGTTAGAAAGCCCATGCTACGTATGTGTGGACAAGAAGGGCAACCTTTTTGTTGCACAGTCATTCAAGGGTACGGTAAAAGGAATCCAATATCACAATCTTATGCAAAAA
>CGI_10000689
ATGGCTTCACTTGATTTCAGACTTGTGACGACTCATTCTCTGAAAGCACCGGACAATGCTTTACCTTATGAAGCCTGTGAACCTCCATTCGAAAAATTGACAAATGCTAGTAGTTGTTACTACATCAGCAAAGACCTAGTAGGGGGAGACGAGGCGTTTGCACGTTGTATCAACATCGGAGGTTACCTCGCCAACTTTGAGACATTGGAAGAGGCCATGCTGATGAAACAAAAGTTAAAGAAAATGAATTCGGGTATGAAAAACAAA
>CGI_10000690
ATGGCAACTACAATCCGCACGGATTTTATAGACGGCAACATCACGCAAGTGCGTGGAATGGCAACTCTGAAAGAAATTCGTGTCCGCTTAAAGTCGGTCACAAATATTCAGAAGATCACCAAATCCATGAAGATGGTGTCAGCAGCCAAATATGCCAAGGCTGAGAGAGAACTGAAGCCCGCCAAACCATACGGAGAACAGGCAACTGCTCTGACCAAGAACTTGAGCATGAAAGATGATGATGAGACAGAGATGATCATAGCATTGACTTCTGACAGGGGTCTCTGTGGGTCGATCCACTCCAGCGTGGTCAAGGCCATTAAGGCACGCCTGGTTGAGAAAGATGACGCCAAGCTGGTGCTGGTCGGAGACAAAGCCAAGGCTATGCTGCAAAAAATCCATGGTAAAAAAGTGCTAGGACATTTCAATGATATTGGAAAAGCCCCTCCAGTCTTTCAGGATGCCTCAAAGATTGCACTGTCGGCCATAGATCTAGGACTGCAGGATTATACTAGAGTCACCATGTATTACAATTCCTTTAAACGCTCGGCTGTCTCCGTAAATCTCGTCGGAGATTTACGGAGACAGCCGAGCGCCTGGTTGAACAAGACTTATTTAAATGTCATCAGTGTTGTG
>CGI_10000691
ATGCTGTCAAGAAGCTTTCGTTTCCTGCAATCCCGTTTGTTCGCCACCAAACATCGCCACACGCGGAATTCTTTTTACTATGATGTTCTGAAACTTCCATCTACCGCCAGCCAAACACAAATCAAGGAAGCATTCTTTAAATTGTCCAAAATACATCACCCAGATGTCAGCGACAGCGAGGATTCTAAACTACAGTTTCATCTGATAGCTGATGCCTACGCCATCCTAGGCAACGTTCACTCCCGGAGAATGTATGACAGAGGCCTGATATCAGAGGCTACTTCAGCCCCGCTAGCAAAACCCGAGGAGGAGGAATACAATCCATTCAAGTTACCACCAAAGCCAGTGAAAAGCGATTTAGACAAAGAAGTTCTGCAAAAATACCAAGATATATCAGTCCAAAGACGACGGGAAAAGCAGTTAGGTGTGGCTGTAAAAGAAAAAGAAAAAGCAAAGGATCATGACTCAGACAATTTAGGTCATATTGGGTATGGAACACTCAAACTGAAAAGAAAACGTGAAAAATTGAGTAATCTTGAGTCAGGTTTAACATTTGCTTTCGTGTTTTTAGTTGGTGTTGTAATGTTCAAGGTTGGATACCATGGATACTTTTTTAAAGATATTGATGCAAAACAAATGGGATATGATAAGGAAGCTCAAAGGGGGTCAGTTCCTAAAACTCTATAT
>CGI_10000692
ATGGATCCTCGTTCTAGTGCCCAGGACGTGCACCGATGTGACCTCTGTGAGACCGCCATTTTACACAGTTACTGTGACCTTTGTCATGTCAACCTCTGTAAGCTCTGTATAGGTGATCACATCTCAGATGGATATGACAAACATAAAATAGTCCCTTTCCAGGAACGAAGATCAACTCTGATTTACCCAAAATGTGCGACACATTCACACAAAAACTGTGACTTGCAGTGCAAGAATTGCAACAACATATTTGTTTGTTCTTCTTGTGCTGCATCAGAAAAACACAGAGGACATATATTTATAGAAGTTTCTGAAGTTTACACGACAAAGAAAAATGCTATTGCAGATGAAGCAAATAAATTAGAAAACCTAATTTCTCCTACGTATGAAGAAATTGCACTCGACTTGGAAAATCAGCTTGCCAACCTGGATGGAGGATATGAGAAACTTACGACAGCAATATCCAAACAAGGAGAGCAATGGCACAGAGAAATCGACATCATTATCAATAAAAAGAAAACTGTAATCAGTGAGATAAAAGTAAAACACCGAGACTTATTACAAAAACACTTGGATGAAATCAAACAGATACAGGCTCTCATAAAACAAACATTACTAGCCATAGAAGAACTCAAGATATCCACTGAAGTATCTCCTACCATTGAATACAGCTCTAAGATCAGAGAGTTCAGCAAGCTGCCACCCAAAGTAAAGATTACACTGCCAACATTCATTCCAAAACCATTAGACCATGAAAAGTTGTATAATATGTTTGGGCAGATCACTCCTTTGTCTACTGCTACAGAAAAGAATGTCTTGTCACTAAACCAACCCAACACTTCAGTGAGAGAACTACTGGATGAACCGGAGCTTGTTGCCACAATACAGACTGGGTATGAAAAACTACGCAGAGTTACCTATCTAAATGAAGATTGTGTTTGGACATGTGGATTGACAAAGGATATCAAATGCTTTAACATTAAAGGTGAATTGCTTCATACAGTTAGCAACAAATCAGAAAAATGGCCAAATGATATAGCTGTAGACAGTGATGGGAATTTACTTTTCATTGACGGGAAATCAAGGACAGTGAATAAAGTAAATAATGGACAGACAGAAGAGTTGATCAGATTACGGGGATGGACGCCAAGTAACCTGTGTGTCACCTCTAATGGTGATCTCCTGGTTATCATGTTCAGTGATGATAAAACTCAATACAAAGTTGTCCGTTACTCGGGATCTACAGAGAAACAAACAATTCAGTTTGATGATGAAGGTAAACCTCTGTACTCAGGGAATATAAATGCTAAACACATCACTGAGAACAGAAACCATGACATCTGTGTAGCTGACTTTGGGGCTAGAGCAGTAGTGGTGGTTAATCAGAACGGGAAACTCAGATGGAGATACATCGGTCATTCCTCAGTTACCAAAAAGAAACCATTTTGCCCAGTTGGTATCACAACAGACAGTCAGAGTCGTATCCTGACCGCAGACAGTGACAATTATTGTATCCACATTCTGGATCAGGATGGACAGTTTCTCCGTTACATTGATAACTGTGATCTGGAATATCCGTATGGTTTATGTGTGGACAATAATGACAATCTGTTTGTATCCGAACATTTGAATGGCAATGTAAAGAAAATAAAATTTCTCAGA
>CGI_10000693
ATGTCTTTCCCTCATTTGGCTTGCAAATCCGGGCTTCCACTGCTATTGCTACCTAGTTGCATGGCAGAGAAGTTGAAATACCATGCATTCAAGAGGAACACTCTTCTTGAGGAGCTACAAACTATTCTACACGAGTATCCAGATAATGAGCAAATTATTAAGGAGTTACTACAAAATGCAGAGGATGCAGGAGCTCATGTTGTCAAAATGGGATTGTGTACCTCATCGAGATCGGAACATCTACCTGACCCGTACAAAAAATATTTATCGAGTCTACGATTCTTCCTACAAGGTTCAATGTTAGACCCCACACCCTTT
>CGI_10000694
ATGGCTCTTGTTCTTCAAGAAGGCGACACCGGGGACATGGTTCGTACGCCTCCTAATTTCCCAACATGCGGTAGCTTTCAGACTTCAAAGGAACAAATTGAAAAAGCAATTAGTGTCTATAAGAAAATATTGATAGCAAGGGAAGCAGGAAGTTCTTTTGAGTTCAAGGAATTGGTCAGCACTGGTGACGGAGATTATAGAATGGTGTACGCCATCAACGGACAAATTCCAGGCCCCGAAATAGTCGTCACAGAAGGAGATGTGGTGAGCATG
>CGI_10000695
ATGGCAGAGGGATTATGGGTCATGCGTAGTCCTGACTTGAACCTTGAAAATGACGATAAGGAGGAGGGTCACGTGGGCACAGTTGTCAAGGACAATGGAGAACAAACGTATGACGTTTTCTCGGACATGGTTGGAAAGTCCACATGTCGAGTCGGTGAAGGCGGGAAATTTGACCTGCACAGTTTAGACAATGCACCAGTTGGTGGATCTGGAAATACAGGAAAGGTAGAAGACCTCCGAGAAAATGGATCAGGTGTAGGCGGAAGAAACACAGTGCGCATGCGTTTGGAAACATCAGGGGAGGCAAACTGCATAGACGAAATTGGAGTAGTGAAAAATTTCCCCGACGACAACACAGTCGAAATTGAATACAAAGGAAAGACTTACCAGTTTCACGCAGGCGCAGTCAGAAAGGTTTACGAAGTCAAAGTGGGAGATGTGTCGCTTGGGAAGGTGGGTAAAGTGATGAAGATAGACTCAGATGGTGACGTAGCTGTTGCCTTTGGTTACCAGACTTGGGTATATAACCCTGGACTGCTGATCCCTGTTACAGAGGTCAATGTTGATGTTTTGGATGACGAGACTGACAAAGAAAGTGATGAGGAGGATGAAGATGACTTCAGTGGTTCACAAAACCGTGATGAAAAACTCCAGGAAGGGACAAATCTTACAAAGCTGGTGGCACATTTGTTACTCAGAAAAGCATCGGGTGCTCAAAAGCCGACTGTCGATCCAGAGCAAATGTTCAATGCTTGCGCAGATGGCAATACCGGGGCAGTAAATCAGTTGATTCAGAGAAACAAAGATCTGGATGTTAAAGGCAACACCCCGCTACATGACGCCATTGCAAAGAGAAGTGACAGGGCCGTCAATATATTTCTGAGTCATCCCCAAATAAACCTGAAGTTACCGAACAAACAAAAACACACACCGTTGATGTGGGCGGCGATGAAGGGCCACGAGTTCGCGGTTGAACGTTTGATCGAAATGAAGCCCAGTCTGGTAAACGCCCAGAAAAAGGATGGATACACCGCTCTTCATATTGCTGCAATAAACGATCGCCAAGATTCTGCTAATATCTTAATCTTAAAGGTGGGACAACTGCCTCTATTCATTACTGAGTCACTTAAGTTTTATTGCCCCAGATATCATGACTTTGTTGGGCCAACGTTGGCCCGATGCTATCAGTTACACTGGCCCATTATTAGCGAA
>CGI_10000696
ATGGCGTCACTGAATCCAATGAATTGCTGTCTCAAGGCCATTCGGAACACACAATGTCTTAACATTGCTCTTTATGAATTTATCAAACTGCAATTTCAGATCAAGGAGTTTGATCGTGTGGACTCGGAAGACGACATATTGGGGGAGTATCGGGAGGAATGTAAAATCGGATCCGGATGTTTGCGGAAAAGGACGGGGCTAGAGAAGTGTTTTGGGGGGTGTATCGTCGTCCTTTTGATTCTCACTCTTGCCTTAATCATCGCGTTAGCACAACGAAAAAGTGGACCAGAATCTCGACAAGTCTGCGAAACCAAAGAATGTATTCTTGCAGCAAGTTCCATACTTAAAGCCATGGATCAAACGGTTGATCCGTGCACTGATTTCTACAAGTACGCCTGCGGGGGCTGGGAGCGAGACACACCCATCCCCCCAGAAAAACCACAGCATCCGGTTAATTATGACTCCGGAAAGAAGACCCGGAAGTTTTACCAAAGTTGTATGTCAGAGAGTCGGCAGAGGAGAGATCAGACCCTTGCCGACTTCACCGATCTCATCCGGAACGTATCCTCCGGGGATAGTTTCAACTTCGCCGTGGTGCTGGAGAAGGTGCACCTCCTGGACGCATGGCCGTTATTCACGGTGTCTGTAGGCCCTAATGAAAAGTCAGCTCAGGATATTAATGTCGCTAGGATAGATTATGGGTTTGCCCAATACCCCTTCCAGAGTTTCCCCAAGCCGTCCAACCCTCCTGCCACCGTCGTGATTACGGCCCCGTCAAACAACGAAACCATCCCCGCCTCCCCCGCCACCCCCTCAACTAAACGAGTACAGAGAGCCACGCCCACCTATCTCAGCTGGGACCTAGACCAGATAGTTAGGAACTATAAGAAGGAAACAAAGAGGATATTGAAGGTCGTGTTCAACAAGACTGATCAAGCGGCAGAGTTACTATCAGAGAAACTCCTGGAACTGGAGAAGCAAATCGGATGGGCACGAAACAGTGAACAGGACGCCTATAACAGATCGGCAGCATACAACACCATAAAGGTCAAGGAACTTCAGATCAAATGTCCCATGCTGTCCTGGGACATGTACCTGTCCAGAGTTCTTTTCCAATCTCACGTGACAGTCACTGCCGACACAGAAGTGATGGTACTACATGAGACAGGACTCGCCCAGCTGTGTTCTCTTGTACAGTCCTATAACAAGGACCACGCAAAATCCAGGTATCTGCCATTAGTGCACACAGGCCTAGGTAGTGGAAAGTGTCACCTTCAAGAATATAATTATTTT
>CGI_10000697
ATGATCAAATTCTTTCATAGATTGCTGGAGAAAGTGGAGAAAGAGCCTGAGCTGAAGGATAATGGTCGCCAGTTTGTCCTGTCAGTGACCAACCTGTTGGAGAGGCTGCTCGACTACAGACAAGTATGTGGTGGAGAGGACCACAGGAGCAGCCACATGAAGTGTACCTTCAACATCTTGAACTTTTACAAAGACAACACAAACAAAGAGGAGATGTACATACGCTACATTAAGAAGTTGTACGACCTTCACCTTGGGGCTCAGAACTATGTGGAGGCTGGGCTGACCCTCAAGTTGTACGCCCAGCTGCTGCAGTGGAAGGACGGAGTCAGGAAGGAGGAGCTCGACTACCTGGCCCAGCCCGAGTGGGAGAGGAAAGAAAGGGTCTACCTACAGATCCTGGACTGCTTCGACAAGGGCAAGGAAAGACAGGCACGGTTTTTTAGCAACATATTAGATGGGGTCAAAGTTCAGGAGGAGGGACAGGACAGGCCGGTCTTCTACCCACGTCAGGAACCCACCTACTTCAGAGTGGCGTACTACGGCCAGCTCTTCCCTCCATTTGTTAGAAACAAAGTGTTCATCTACAGAGGAAACGAGTGTCTGAAGCTACAGGACATCATTAATCAGCTAAAGCAGGAGTACCCAATGGCTACCATCCTACAGTTCAACAACGTCATCGACGACCAGAAAAAAATGGGGGAGGCTCAATATATACAGATTGGCAGCGTCAAACCTCGCCCAGAGGATAAGCCTGAGTTTGTGTACAACAGTGGTGTAGCTCCTGAGATTAAAAACTTCTATACGGTTAATGATGTCAGTACATTCCAGTTTGATAGATCTTTTCACCGAGGAGAGAAGGATCCAAACAATGAGTTTAAGACCCTGTGTACAGAGAGGCTGGTGATGCACACCAACTACACGTTCCCCGGGATCCTCCAGTGGTACGAGGTGATCCGCACCGAACAGCTGACCCTCAGTCCTGTGTGTACAGCCAATGAAGCTGTCAAATCAGCATGTAAAGAACTGCAAAAAGAGATCGACAAAACTAAAAAAGACTCTTCCATTGATGCTATTAAATCTCTTTCCATGAAATTACAAGGAATGATTAGTGCCTCTGTTCAAGGTGGAATACCAAAGTATCAAGAGGCCTTCTTTTCGCCGGATTATGAGCGACTTCACCCTGAGGAGAGAGACAGAATACGAGAGCTGAAGGAACTCTTGAATGAACAAGTCAAACTACTGGACCATGGACTCCATTTAATGAAGACCATGGACCGCATGCATGGGACGGGACTGTCAGATATGCTGCGTTCCCTTGGTGAAATATTACGGGATATCAAGGAAAGTCTGGGAATGCAGTCCTCTTCAGTACGCAGATCCTCCTCTCATCTCTCTGTGTCCTCAGTGAGGGTAAGTCTATGTCTAATAATGGTGTCATTGATGTGGGTAAGTCTTCATCTTATCTCTATGTCCTCAGTGATGGTA
>CGI_10000698
ATGAGGAACTATAAGTCAGTGGTCACCACGATATATTTTGATTGTGGGGAAAGACGTCACCGGCCCTACAGTAGATGTGTGTGTAATGACAACGACCCTTATTCCGCCTACTCCTGTAAATCATCAGGGCAGTGTAAATGTGACGACGACAACGACTGTCCAGGATCGAGCAAATGCCGGCGTAATGACGTCATACCAGGAAGATATTGCGGGAAACCGAAAAGATGCCGCGTTCGATATGCTAGGAAGCTGAGCTACTTAATGGAAAAGTACTATAAGAAAATTCGCTATTACAACAACGTTGCTGACGGATTAGATGATCGTGAATGGGTTGACGTCACGGAAGGCATTACCCCAAGTGACGTATTACCCCATGACTGGAGCTACTTCACGTACCAAGGTTCTCTTACCACTCCGCCATGTTTCGAAACAGTCACATGGATTAACATGAGATGTCCAATCAAAGTTTCAAAAAGGGCTTACAAACACCTGTCATTGGTCAGGGATGTTAATGGCGCCTATCTGAAGAAATTCGGACTGGACAGACCGCCACAGCGAGGGACGTATGATGGCCCACGGGTGACAATAGAACGTAATTTCCAGTGGGACTCTGTCGGAAGAGAGACATTATTTTGTTCTCAAGATAGATAC
>CGI_10000699
ATGCCAGGTTCTGGTCAGAAACACTATGGCTGTTTCAACTGTCCTAAAAGAGTAAGACAGAAGGATAGGCACACAATATCGTCTAGAAATAGAGCTTTTATTGCCAAATTAACAGGAAGGACTCCATCAAACAGTGACTTCCTCTGTAACAAATGCAGATGTAAGTGCCAGCATCACATCAAAAAGAAAACCAGTATCCCCAGCCTGGTACAGCAGGTTCCAGCACAATCCACTGAAGCTCCTCCATTCAGTCCTCCATCCATTCCTCTCCCATTTCCCAGCACATCTAGAGGACATGCTTCATGCTGCATGTGCAAGCGCCAGGGTCCAAAGCTGGTTGTAGTTCCAGTAGGTGTAAGACATCACATCTTCATCACTAAAGAGGTCATCATCCCTGCTGGAGCTCGCTGCTGTCCAAACCACCTACAACAGAACATAGACGATCTCAATCCTTTATCTGATTCTACTTTGTTTAATAAGACAGGAATCACAGAACTAGTTAAGTTTTTGCGGAATGAGGTTTTAAAGAAGGAGAGGACGAGATTAGACTTGGATAGCAGCGGGAATCTTGCTTCAACAGATTACCAAAGTCTGCTTGGAATTCCAAAATCAGCCTTTGAGGACTTACTGAAGTATGTTGAGGGGAAAGTGAAGGTCACTCCAGTAAGGACAGTGCGGACAACCTTAGCCATATTTCTAATGAAATTAAGAGGAGGGGAGTCAAATCGAATTCTGTCCACTCTATTCAACATATCCAAATCCAGTGTACATAGAGGTGTGAAATCAATACGGACAGCACTGATGAATGGTGGATTTGTAGCCGAAAATCTGGGATTTGGACATGTTACCAGGGAACAGATAATTCAGGAGCACACAAGACCTTTGGCCCAGATGATTCTTGGTGATACAGTTTCCCAGCCAGCAATACTTGTCCTTGATGGTACTTATATATATAGACACAAAAGTGGCAATTTCAAGTTTCAACGACAGTCATTCAGTCTTCACAAAGGACGGCCACTGGTGAAGCCAATGATTATTGTATCCACAACAGGTTACTTTGTGTCAGTACTGGGTCCTTATATTGCTAGAAACAATGATGCTACAATCCTTAACCACATAATGCACAGCAACCTTGAGGACATTCGGAGCTGGGTACAGGAGGAGGACATATTTGTGGTTGATCGTGGATTTAGGGATTCCTTGGACTGTCTGGAGCAGATGGGGATTAATGCCAAAATGCCTTCATTCCTGAACAAAGGAGATAAGCAGATGTCGACAGAAAATGCAAACACCAGTCGATTAGTGACAAAGGTATGGAATATAATTAGTATCAATATATCTTTCAATATAAGATATATTTGTAAAATAAAT
>CGI_10000700
ATGCAGGCCCGAGTACCACTCAACCATCCAGTTTTCAAGGTGAAAACTGCTCCAAAAGACAACGCCAAGTACTCGATCAAGGTTTATTCTGATATGAAGCCCAGGAGAAAGGTGTCCATCCAGAAGTTGTTAACTATCAGATGCAGC
>CGI_10000701
ATGGAAGACACATTAAAGCAGAGCAATAGAAAGGGCTCAAGGGTACAAAAAAACACAACAGCAGCAGAGAAACTTGACCAGGAAAACCTAGCTTCAAAGCCTCAAACTAAAAAATCAAGTAAGACAGAGAATAATGGAGAACAAGAGAAAGGAACTGTAATATCCAACAAAAGTGGTGCCAGAAAAACAGCAAAAGTGAATGGTGTTAGTGAAAGTAATGAGGCACCTAGAGCAGAGAATGGCAAGGCAGAAGAAGAAATGATCAAAATCAAGCAAGAGGAAGATACTGAAATCAATGAACAGAGGGGAAAAGATAGGCATGTTGACGAATCTGAAGCTAAGGGAGAAATAAATGCAAAGGAGAAAATTCAACCAGAAACACAAAGAAAAAATAGCCATGAGGATAGCTCAGGCATTGTCCCTGTTAAGAAAAGAGGAAGACCTAAAAAAGGCAAAGAAAATCCTGAAGTCAATGGACAGGGGGACAAAGTAAACACTGGTCTGGATGGAGTAGCAAACACTGATCCAGGTAGAGGGATGCACACTGGTCCAGATAAAGATGTGAACACTGTTCAGGATAATGATGGAAATAATGTTCTGGACCAAGATGTAAATTTAGATCCAGATAAAGATGTAAACACTAATCCTGATAAAGATGTAAACACTAATCCAGATAAAGATAGAGACACTAGAATGGATAAAAATGAACATGCTCAGTTGGACAAAAATGTTAAAAAGAAGTCCAGAAAAGGAGATGGTAAAGTACACAATAAATCACAGGAGACAGTAACTGAAGAGACAAGGGTCTCTGAGGAACCAACAATGGCTGAAGAAGGAGAAAAGACTGATCACAAACCAGTAGGTGCTGAGGACAATGAGGGCAAGTCTAATAAAGCCACGAAGAGGAGAAACGAGCAACCAAAAGCTGTGATGGCAGATCATAGCAATTTGGACTCTGAAAATCAGTCCAATGAAAATGATGATTATACCTCTCCTGTCAAACGTAAAAGAGGAAAACTAGTTGAAGTTAAATCTGAGGCTGCAGGAGACAAGGAAATAAAGGAGAAAATTCACACAGAAACTCAAAAACAAAGCAACAAGGAGGATAGCTCTGAAACTGCCCAGGATAGCTCAGAAACTGCCCATGCTAAAAAAAGAGGGAGACCCAAAAAAGACCAGAAAAACGTAGAAATCAATACCAGTCTCGATAAAGATATTCACAGTGGTCTAGCTAAAGATGCAAACACCAATCTGGATAAAGATATTAACACTGATCTGGATAAAAATGTAAACTCTGTTGGATCTAAATCACAGGAGACAGCAACTGCCAACATTAAATCAGAGGAAACAGAGACTGCAGATATAAACATCTCTGAAGGCTCAAAAACAGTCCCTACAAGTAAAAGAGGAAGACCTCCAAAAGGCCAGAAAAATACAGAAGTGAATGGACACGGGGACAAAAATATTAACACTGGTCTGGACAAAGATGTCCAGAAGAGGCCAACACAGAAAAGTGAAGTCCAGAGTAAATCACAAGAAAAGGGGGATGATAAAGTGGATGCTGAGGATAATCAGACCAAGTCTGCCAGAGCCACCAAGAGAAAAATCGAGCAACCAAAAGCAGTGATGGCAGATCATAGCAATCTGGACTCTGAAAGTCATTCTAATGAAAATGATAATTGTACCTCTCCTGTCAAACGTAAAAGAGGAAAACAAGTTGAAGTTAAATCTGAGGCTGAGGGAGGCAAGGGAACAAAGAAGAAAATTCACACAGAAACACAAAAACAGAACAAGGAGGACAGCCCAGAAACTGCCCATGCTAAGAAAAGAGGGAGACCCAAAAAAGGTGAGGAGAAAACTAAATCCAGTCCCAAGAAATTTGAGGAAACTCGGGATCCTAAGAGCGATGGGGAAGAAGCCACCAAGAGGAAGAGAGGAAGACAGGAACACACTGTGCCAGGAGATGAAGAAAAACCAACTGATAAGAAAGGGAAAGGAAAGCACACAAGTGATAAATCACATGCAACATCCAAATGGGAGGAAAATGCTGCCAAGTTCAAGTGGGCAAAAAGTGCCAAGAAGAAGTTTGTTGGAGGACATGTGTCAATTGCAGGTGGACTTTACAAAGCTGTATTGGAGGCTGAGGAGATGGGGTCCAGAGCATTTGGATTGTTTCTTAGATCCCAGAGGCAATGGGCTACTAAACCCCTGGCTGACAAAGATGCACAGAAGTTTCGTGATACTTGTGTGGAATATGGCTACCATCCTGACATGATACTCCCCCATGGGTCTTACTTGATGAACTGTGGCTCTCCGGAAGAGGAGAATCTACAGAAGAGTCGGAACCTGCTGGTGGAGGAACTCCAGCGCTGCCAGAAACTGGGACTCACAAGGTTCAACTTCCACCCAGGTAACCAGGGT
>CGI_10000702
ATGCCAGGCCCATCAAACATGGAATTGAGAAGTTCCTCTCAGCAAGGCAGAATACAGGAGGAACAATCAGAACAAGGGATCACTGAAGCCACAGCTTCAGTCAATGAAGTAGAGGCCCTGCGGAGACAGCTGGAGACCTTAAAAGCATCCAGAGATGCAGAGTATCGCCGGAGAAGAGAATTGGAGGAGCAAATTGACAGACAACCTCAACCGGTAGCTACACCAAGGCAGGTTTGGGAGCCAGCACCCAGAATCCCAGTGCCACAAATGGACAAATTTGATGGCAATACCCCTGTGTCAGAATGGTGGACCACATTTATGGCCTACATCGCCCTACATTCAATCACCGAGGCCAAAGCCATAAAACTATTGCCATTCTATTTGATGGGAATAGCCCTTCAATTCTTCACACACTTGGACAGCTTGTCAAAAACCTCACTAACCAGCATCAGGGATGCTTTCTTTTCTAGATTCCGACCGACAGTCCCCTCGCGAATTTACTTAGTGATTCGT
>CGI_10000703
ATGAAGAAGAAGAGGACAATTAGGGAGAAGAAAGAAGAGAAAAGCCTAAAACAAAGCAGAAAAAGAAAATCAACGGAGGATGAGAAATACTTACCAGTCTTAGAGAGGCCCAAGCTAAGGACAATAAAACCAAAGGGCGAAGCAACGGCAAAGGAGACTAGCGCCACCAGCCTCGCCAGCGCCCTCACCACCGCCAGCCCCTCATTGCCGGCGCCTACTGCAGCTCCGGAGAGCCCCAGAGGGAGAAGAAAGTCGCCCCAGCTGTCGGCCCCCAGCGTTGAGATATCTGGCTCCTTCCCCCTGGTCCACAGGGAGCATCGCCCTATCACGTTTGTTCCATGGACTTGCCGGACTGGGCCTACAGCCAAGAGGGGATCATCCTCCCAAAATGTGAGCGGTGAAAGCAGAGGTTCCGCCATTCCA
>CGI_10000704
ATGCCGACCATCAACGAACGTTACAGATCGAAACCGTATTGCTATGCGTATGGTGTGGTTTTTAAAAGTGACTTTAAAACGTTTGGTAATTTCTCCATCGTGAAAAAAGACGTTTGTAGTTCTTTCGGGGATCTCTCTTGGAATGTTGCCGATCAGTACCCGATGGAGAGCTGGTTTGTTCCGGATCCGAACGGATCGAGGGAAGACGACGGAGTTCTGTTGACCCCGATGCTTGATGGGAAACTTGGCAAAAGCTACCTAGTAATCCTCGATCCCAAAACGATGAAGCCTATATCTAAGGCCCAGCTACCGATCCTTGTCCCTTTTCATTTTCACGGCCGATTTATCGATAATGTGTAT
>CGI_10000705
ATAATTTGGATTGTGGGTTCGTCCATTATTAAGAGAGCCTTTTGTCAGACAAGGCATTCAACATTTCAAACTCACCTCGAGCTAGAAAGGCATCGGGCAACAATTTTCTGGCAGGGTAAGGGTGGAATGAAATGGGGGGAAATTCTGCCGAAAATCAAGTGTTTACTAAAAGTAGAGGACCCACCCAATTTCCTCGTATTGCACTGTGGGGGCAATAACATACCGGGTGATAAAGGTGAGAAGTCTGTTGATTTAAGACTTAGAATCAACAACACCTTGGTCAGTTTGGCCAAGCTGTTGCCCGACACTGTTTTGGTTTGGTCACAGATACTCCCCCGCCAGCACTGGCGAGGCGGTGTTGACCAAGAAGCAATGGATATGGTCAGAAAACGGTTAAACAGTTTTGTTGCAACCGCCTTAATCCGCACAGGGGGGAAATATATTGGATATCCAGAAATTCAGATTGGTTGTCCGCACTTGTTTGCCCCTGACGGAGTTCATCTCTCTGAACTTGGTAACCAATTTTTCTTGTACCGCCTCCAACAAGGTTTGCAGACCTTCATTACAAAACCCACTGAAAAAGTTTCACCAAAATTGGGACAGTTTGGGCCA
>CGI_10000706
ATGTCATCATACAATGTTCATGTGTCGTTTGCAAAGAAGTGCCTACACCATGAAGGACCTGTCGTGGAGATGTGTACTGACAGTGTAATCCAGGCTCAACATGCAGTCATATTAGAAACTTCTTTATTTTCCGGAAAAGGGAACTGTGTATGTACATTCAATGTAACTGGTGATTACCTGGAAATAGGCCATCTTGACTTTCCCGAGCAATGCGGCAATAAGTTAGACTTCCATCTAGGAGCGGAAGGAAGTCCTCATAGTGACGTTCAGTCTATTGAATGTACCAAAGTCACAGCAGAGTTCAATACAACGGAAGTGAAGGAAGGAAATGTTCTGTTATCACAAACGGAATTTGGTGCCGCGGAACCAGGATCATCTTGCGTTTCTATGGAAACGGATCCAAATGAGTTTGTTTATGTGCACTGCGAGGCTGTTGTAGAAGAGAGCACAAGAACCCTGACTTCAGACACCACTGCAGACAACAAGCTGACTCCTATTTCCATTAAAGATATGTTTCAAGATCAGTCAACTGGGGCGTCAAATGCAATTCAGGAACTTCTAAGTAAATCCGGATTAAGTCAGGATAGTATTTTTATGGAACCCAATCTCATACAGACTCAGTCAATCAACTCTCTCAATCTGATGGACAAAATGGTCACTCCGGAAATGATAGGTGAAGATATGACTGCTTCAACACCAAGGAGTGTTTCATCAGACTCCACTCCCATGTCAACAAAACAGACCACAGCTGAAACAACTATATCTTCTGCAACAGTCCCACAAGAAACATCATTACTCGAAACTACTGAACCAACAACAGTGTCTTCTTCAGTTTCTTCATCTACTACTCAAGAAACAACTGCTCAGACTACCAAGGGTTCTGCCATTTCTTCAACTGTTTCACAGAAAACATCTTCAACCTCATCACAAAGGTCTTCTACCACCACAACCACTAGTAATCTGACAACACCCGTCGTTGATTCTTCATCTCTCACTTCTACTGTCGCGAGCACCTTGTATTCTTCAACACCAAAACCTGAATCTCATACGGATGAACACAGTCTCTCATCATCTACATCATCACCATCAACAACAAGGAGTAGTTCTACTTCAAACCCATCATCAACCCCACAAGCAGTAACACAGGCAACCAGCTTGAAAGTGGAAAAAACAACAGTTGAAGAGAATGTCACACCAAGTGTACCTCCATCTTCTACAACAGTTTCAAATGAGGTGAAAACAACAATTTCAACACAAGAGACATCATCTACAACTGCAGCAATAGATGTTACCTCGAGAGACAAAGGTTCAGACACCACAACACAAGAACCTACAACAAAGTCGGTAACACTAGATGTGTCACCGACTGTGAAAAGTTCAGACATAACTACAACCATTTTGTCAACAACTGTTCTAGGACTGTCCTCAAAACAGGAAAAATCTACATCTTCCGCACCAAGCTCAGACCTGACGACATCTGTTTTGTCTTCCACGCCAAAAAGTTTACCCGTCACAACGTCCCCAGTGGATAATATTCCATTGAAAATGCCCGAAGAATCAAAGACAACACCATCAGAACCAGCTGAGACGACGACGAAAATATTTCCGACCAAATCTGTAAAAGATACAATTTCAACACCAAGTATGCTTGAACCATCAACTCCTGAAATTTTATCCACCTCTCAGTACACGTTTTATACCGCACTCCCTGACTTAAACGAGCTCTATTCAGAAGAACTTCAACGCATAGGGTCTTCTACAGTATTCCCTGTTCACATAGCAGAAATCAAAACGACAACGAAATCAGATATGGCCAAAACAACAAGCTCTCCTGATGTTCTGAACGAAAAAGCAACAACAGAGGCGAAAACAACAATTGATACAGCAACGACAGAGAGAACGACAACAGACTCGCCAAGCACAACATCTGAAACGTCAAAAACAGCAGCGTTTGTAAAACCAACAGCAATGTCCGTCACAGAAGCGCAATCAGAAACAACAAGCAATGCTGTTACAAAGCAATCCAATACTGCAGATAATGAACCATCAGAAGCTCCTATCACTTCAACAATAAGAACAACTAAAGAAGAAGCAACAACGCAGGTAGTTTCCAGCACAACAACTGCCAAACCCACAACCTCAACGGCAAAGACAACAACATTGAAACAAACGACATTTAAACCAACAACAGAAAAGGTTGTCCCAACAATAGCTATAAAGACAACAAAAGCTCCAGTTGATCATGGCCATCATCATGATCATGCGACTCCAGAACCAGCCTTTGTACCTAGCATCAAACCAAGAGGAGACGTGGAGCCGAAAACTGCTCAACCCATGATCGTCGACAAGCCAGTCATGACGAGACTACCTCCAATCGTCATCCCTGTTGACGGGACGAAGCAGATCGCGTTCAAGCCGTCGTTCACCCCGGAACATAAGGACTCGGATCACTCACACGTTATCGTGGTCGGGTCTGTGATTGGTATCCTAGTCTTCATCGCCATCATCGTCATTTTGACGACATTTTTGAAATCAAGGAGAAATGCTAGCAAACAGACGGAAGAAAAGGACGACATAGAAATGAACGGAGGGACCAAAGGAATAGATAATCCGCTGCTCCAGTTAGAGGAAGAGGAATCAATGGCGGCTAATGGAACAGCGGGTCATGCCAACGGAAAGGCGAACGGGGTGGTAGAAGGAAAAGCGGAAGAGTCTCCAAAGGAAATTGCAAAAGACAGCGGTGCGGAAAATATCTCAGCGGAAGAGAAGACGACGACAGAAAATAAATCTGAAGATATC
>CGI_10000707
ATGGACATCTTTGAATCTAGAGCTGTGAATGGATTGAGAGCTGCCAACAGTAATCTTGTGTCAGACAGAGGCAACAGAGCTTTTGCTGAGACATTTCAGAAGCGATTGGAGCAGGTTCTTGACAGAGTGCAACAGGTCACATCAGGTTTATCTGAGGACAACCACCCCAGCATTCTTAGTCCACAGCGCAAAAATCTCAGACAGACAGGCGGGATGAGCATAGCGAGGAAAATATCGGAAGGTCTTACTTGTGCTGTGCAGAAAATAAACAAGCACAGATCCAATCTGTTGTGTGGAGAATTGTTAGCCTGGACCAACCATATTGTAGACATGGCAAAACACATAGGCCCTTACTGCTTAGGCACAAAGCAAAAAAGCATTAGGAGTCTTTGTCATGAAACTGACCTCTTGGCATCAGAAATCATAGATCAAGCTAAGTCAGTTCTGACTGGAGATGCAGATCAGATGGACGAGCTAAATGAACATTGTCTGAATTGGAAAACTAAGGCAGAGAAATTACAGGTATGTGTCGATGCTACTGTTGACACATACAAGGTGGTCCCTGATGCTTTGATAGAGGCACTTAGTGAGCAAAACCTAGTGCTAGCAAAGGAAGAGTTGGATTGTCTCAAGACTCACTATTCCTGTGTGGGTGATGTTGTGCTGATGACACAAGGTTTAGTCTGTACCGACCAGGCTCCATTGAGGCACTGTCAGGACCTCGCGGAAGAGCTAGAGAACATCACTATTACCATTACCACAACCGCTGAAATGAGCTCACAAAGATTGAGTGACGAGGATATTAATCAGCTTGACCAGCTAGGAAGAGAGTGGGCTGTCATGATGTTCTGTATTCTCTCTGATCTGGACACCATTGTAGAGGAAGTGAGCAAGATGGGAATAGAAAGGAAGGTGTGGTCTACACAGGATATGACATCGTTAGAACAAGAGGATATAATTGCACATGTTGAGCAAGAGAACAAAAGGTTGAGAGACATTCTTCATGGGGCATGTATCGGCAATGAATCTAAAGCCAAAGAGGCACAGGACCTTTGTCATTGTATGAGTGAACTCCTCGACAAGCTGAGATCTGAGATGGCTCGGCGAGTCACGAGCTGTCAACGAGCCTTCATGGTGTCTAAATCCTATGTTCCTCTCAGAATTCGAATGGCCAGTATGTGTTGGATTGTAAAGGCAAGTGTACATTTA
>CGI_10000708
ATGCACGCAAGGGTCCTGGTATTTGGCGCAAATAATAACCCAACAACGCTAAAGCATGTCTCAACGCCACGCCCAACACCAGAGTCGTGGGAGTACACCACCACGTGGTTTGCCTATGATGCAATCAACCATTTCATGTGCTGTGCCCATACCACTAGATTGATGAGGGTATGTCTGTGTTACCATGTGCCTTATGAGGAACAACGATTAATGCACGATCGACAAAAATCCATTGAAATCGAGGAGAGGATACTTCGTCTATATGTCGATGGTCACCACGCTCCAATGAGTGATCTGGAGTATTACAGCAAACTAGCCTACGAAATGTGTATAGGACACGGTAGATACCGTAATACTACGCTTCTACGCGTGTACGAG
>CGI_10000709
ATGAACTTAACAGAAAAAGAAATTAGAATAGTTCTTCTGGGAAAAACTGGATCTGGAAAAAGTGCCACAGGAAATACCATCCTTGGAAGGCGCGACTTTGAGACATCGATATGTGGGTCATCTGTAACAAAAACATGTTCCCAAGAAAATACAATTCGATTTAATTGCAAAATTGTCGTTGTTGATACTCCGGGTACTTTTGACACAAAAACAAGCAATGAGGATGTGCAAAAAGAAATTTTAAAATGTGTAGGTCTCACATCACCAGGTCCACATGCATTTATTCTGGTTCTTAGCCCTTCGAGGTATACAAAAGAAGAGGTAGAATCTGTGGAGCATTTTGTACGTTATTTTGGAGAAAGAATATATAAATACCTAATTGTACTCTTCACGAAAAAAGATGATCTTGATTACGAAGGAAAACAATTATCGGATCATATAATTTCCGCTCCTGACAAACTTAAGCTTCTGATTCGTAATTGTGGTGGAAGAGTAATTGCATTCAATAATAGACTTTTGGGAAAAGAGCAAGATGAACAAGTAAAAGAACTGCTGAAAATGATTTCGGAAAACTTAAAAAAGAATCAGGGTAATTGCTATACACATGAAATGTATGAACTAGCGGAAATCGAACTAAAGAAAATAGAAACAGAAAAAATAAAAAAATTTAAGGAGGAACAAGATCGAAGATATAAAGAAATAAAAGCACAAATGGATAAAGAGTATGAATTAAAGTTTAAAGAAAGTGAAGATATGAAACAAAAGCTTGAAAAACTATTAATGGAAAAGGATAATGACGACAAAAATGCTGAAAGTGAGAAAAAGAAGATTGAAAAACTCTTGGAAGAAGAAAAAAGACGAATGGAAGAGCAACTTAAGCAGCAAAAGGAAAAAATGGAACAGTTAGAACAAAACATGTTTAATGAATTAAAGAAAAAACAGGAAACCATTCGAGATGATGTCCGTGATGATGTCCAAAATGAAGCATATGTCATTACAAAACTTTGGGAGTATGTAAGACCACAGGTTATAGAATACATTTCCTCTTGGGCTGGCTGGTGGAATCAGCTGATACAGTCACAGGAA
>CGI_10000710
ATGATTGGAGGCATTGTAGTTCTGATTGGTACCAGCATGTTGACACAGTCCATCCCATACAAAGAAGGCATAGGCAGCAAACAGCTTGCCTGGATGTTACACAGTGCTGTGGTGGGAGGGATTGTTGCCCCCCTCACCATGCTGGGAGGTCCCCTCCTTGTTAGAGCTGCCTGGTACACTGCAGGAGTAGTCGGAGGTTTGTCAGCTCTTGCCATGTGTGCACCTAGTGAGAAATTCCTGAATATGGGAGGCCCTCTAGCTATTGGACTTGGTGTTGTTTTTGTCTCTTCACTTGGAAGCATGTTCTTGCCGCCCACTACATCCCTGGGTGCGGGCCTCTACTCCATCAGTATCTACGGTGGCCTGGTCCTGTTCAGCATGTTCCTGCTCTATGACACACAGAAGGTGATCAAGAGGGCCGAGAATCACCCTGTCTACAGCGCCCAGAAGTTTGACCCCATCAACGCATGCATGGGAATTTACATGGACACAATAAACATCTTCATCAGAATTGCTACAATCCTGGCTGGTGGTGGTGGTAGAAGAAAG
>CGI_10000711
ATGTTTTTAGATAGTGGTCAGAAAAATGCCAACATGAAACAACGGAATAATCAAAAGGAAAGTAGTAAGCAGAAAACGGAGACACAATCATCGATCAAAAGAAGTGAAAAGAGAACAACAAAGAGAAGAGTGTCCACAGATAGAGCACCTCACAGACCTGATAGAAACAACAAAGCATCAACGAGAATATCGAATTGGAACCAACAAATAGTGTCCCCAACAAAACTTGCTAACGTCAACCGACAGGCAAACACAGTCAAAGATCGAAAGCAAAAGCCGAAAAAAGCAAGTCGCTCAAACAAAAGAGATATCAACCTGAAAAAGATTGTACCATCTTCAAAAAGAAATGAAAGGAAACAATCACTACGTAGGGGAACTTTAAGGAAAAACGAAAAGAATACACTCTCAAAAGGAGGGCAAGAGAGTTTGCAGACCACAAGTCGACCAAACCAGAAAAGGGGAATCCGAACTGGGCAAGGCCAGATATCAGGTCCAAAGACAAAAGTAACACAACCCAGAACTTCACAGAAACGTAAGAGAAAAGGTTTTCAATCATCAAAAGAAAAGATTATTACACCGTCGACAGATTGCGCTAGAACAGCATTGGATGATGGTTCAACGCGCAAGAAAACTCGAAGAAATCTGAATGACAATTTTCAAGATATGCTTTTGAGGAAAGTAGATGTAAAAGCTCATATTCATTTTGGTATCGGTCAGAACATACTTGGAATTAGTGTTACGCCGGACAACCAGGTGTGGGTGAACTATCAGAAAAAGCATGTAAAATTGTTCAGTGCATCTGGAGACGAACTTAGATCTTTCGATTTGGAATATTGTCCCGTTTTCAATTGCTGTACACCAAATGGCGACCTCCTAGTGACACAGGGTTACGCTGGGTGGTCCTCAGCGGTAATACAAATGATTTCTCGAGAAGGAACGGAAATGATGTTTGCAGATCTTTCCTCATACGCCGATTTGCTTTGTGGAGTTCATTACCAAGATGAAAATATGTACGTCATCGGTCACCGGCATGTTCCAAAGAGGTATTTCGTACTCAAACTTAACATGAATGGAGAAGTAGAGGAAATCCTTGAAACAAACACAGAATGCAGAAACATAAATCATATAATTTCTCATCAAGGACAAATCATTGCCATGTGTACTACCGAATTTGCTATGCTTCCAATACATAACGGTGGAATTTCAGCCCGACCCATTAATAAAGTGCAATTGAAGAACACATATTCCGCTAGTACATCTGTTGACAGTCTTGGAAATGTAATTGTGGCATCTGGCTCAAAGATTATGATCATCGATCTAAGTCTAGAGCACGTGTTCGAAATAGATACCGATATACAAGGGACAATTTTGTCAACGGCTGTCGATCAACAAAACCAGCTTTGGATCGGAACGGAAAATGAAAACCTTTATATCGTAAAATACCTTCGG
>CGI_10000712
ATGCTGCTGAGTCGAAAACTAAAGATATTCTCGATATTGGCCATTGTTGGAGTGGTTTTTGTGACTGCATCTTTTGTCAGTCCGGGATGGGTGATTTGGTGGCCTCTTCATTTTAAGCTGGAAACCCAGATCATGTCCTCCATTGGACTTTTCTGTGCTGTGCTTGGCTTCACGGGGACTATTGTATACACACGGACTTTAACGAAATCCAGATGGGCTGGATTGTTAGCCTGCATCAGTCTTTTCATCTCGGGTTGGACGTATATCGCAATGATAGTGAAGATGGGAATTTCAGTTAATACTCACCACGAAGAGTTTTGGGAATACACAGGATGGGATATAGACCAATTTTATTGCCCTTGGGGTCTCATTTTGGTAGGAATTGGGGGCGTCTTAATCCTGGTTTCAGCCGTTGGCCATTTGTTTATCCTGTCCAGAAATAAAACAAAGGATGACATACACGTGTTCCATATCCACAAAGGAACGAACCAAGAAATCATCTCGCAGCATTCTTACACGACCATAGCGCCACCAGGATACCACGCGACAGTTGAGTTAAAGGTGCCACTTGTTGGCAGTATGGAGAAAAATGAGGAGGCCGGCTGTCGTTCATTTAAA
>CGI_10000713
ATGACTTCAGAAAAAATCCTGTTTGTGTTTGACTTTGATCATACAGTGATTGATGATAATAGTGACTTGTATTGTAAACGACTGGCCCCCGGTGGGAAGATTCCCCAGGAGATCGAGGAAACCTACAGTGACCTGGGCTGGACCCATTACATGGGACTTATATTCGATTACCTCCACAAACATGGTGTTACAGAAAAACAGTACCGAGAATGCATGAATGAAATTCCGCTGACAGATGGCATGCGAGAACTCATCGAACACGTAGCCGAAAAAGGCCATGAATGTATCATTGTTTCCGATGCAAATTCAGAGTTTATTGATTATATTTTAACTGAAACCGGTCTTAAAAATGCTTTTTACCGAGTGTATACAAATCCTGCCAAATATGACGCAGAGGGAAGATTGACTATAGAGTATTACCACACCCAGGACTGGTGTGATCTAAGTACTGTCAACCTGTGTAAGGGTCAAATAGTGGTGGATCATAAAGAAACACGGGAGCGGGAAGGAACACAATATAAGTGTGTCGTACTGGTTGGGGACGGAAATAACGACTTTTGTCCCGCACTCCGACTGTCGGAAAAAGATGTGGTCTGTCCGAGAATTAACTACAGGCTCTGGAAGAAGATCCAAAAGTTGAGGTCTGAATCAGAGGAAGGAAACGATGGACTGAAAATCCAAGCTCAGGTCGTAAACTGGACTTCCGGATTAGAAATTCTAGAATTTTTGAAAACATTGAAT
>CGI_10000714
ATGAGGGCTTGCGAAGAGAAGTGGATATTCCTGGGAACGTTTGACAAAGTGGGTCTGGCGGTTACCGGAATAATGAAAGCTTTCTCGTGGAATCGTATCGGAATTATTGCACAGAAACACACGGACGTGATCTGGATGTACACGATGGACGCGGTCAAAAGTATGGCCGACGACCACGGAATGCACGTCGCCATCTCGAAAACATTCAACGGATCGGAAAACCTGTACGATTTGTTGAAGCAAGTGGCAATGACTTCGAAAATCATTGTTCTGGCCGTTAGAGGGGACACTTTGAGAGCGCTGATGATCCACGCCTACGACATGGGTCTGATAAAGGAGAACTACATGTTCATCTGTGTCTACTACTACTCACAGAAAAATACCTTTGGGGACATTTCCTGGAAACAGTGGATGGAATGCGTGGTTCCTAGCACGTTACGAAAA
>CGI_10000715
ATGACACGAGACAACGGGGCCATTTTGGTTTGCTGCGGGCCGGGATACAATGGTGGAGTGGGTTTAGTGTGTGCCAGGCACCTTAAATTGCTTGGATACAGACCAACCGTGTTTTATCCAGTGAAATCCAACATGGCGTCGATCTGTGATAGTCTAAGCAGGCAGTGCGAGAGTATGGATCTTCCCTTTCTAAGTTATTTCCCCTCGGAGTCGCATCTGATCCAGGATTCGTACAACCTCGTTGTCGATGCTCTGTTTGGTTTCCGGTTCAAACCCCCGGTGAAAGATACTTTTGCCAGCGTCATAGAGACGCTTAAGAAAGTGGAAATCCCCATATGTAGCGTGGACGTTCCTTCCGGCTGGGGTGCAGAATCCGTGAGTCCTGACGGACTACAACCGGAACTGCTCATCTCGATCGCCGCTCCAAAAAGGTGCGCCAAACTATTCCAGGGAAAATTCCACTACCTCGGTGGACGGTTCGTCCCGAGGACTCTCGAACAGAAATTTGACCTTAAACTTCCGCCTTATCCCGGAACTGACTGTGTGGTAGAACTAAAAACCCAGAAGTCAACAGAGGATGAGAAACCAGACGACACAGGCGAA
>CGI_10000717
ATGACGAAATACGAAGAAAGCTCAGACTGGCGATGTGGTTACTTCGGGGATGAAAGTTACAAAAGCAAGGTTGTACAACTCAAAATTGCAGAAGGCACAAGGACGTTGGTTACGTGCTCTGTAAATAGTGATGCCTACCCCGCCCCCATCATCCAATGGTTTATCGGAGAAACTGAAGTTAATGGGACCAATCAAAAATTGGAACTGATAGCTGACAAAAATGATGACGCAAAAATATTACGTTGCCGGGCGACCAACAACAACAACTCGCTCACTACAGCTACAGTCCTGAATATTCTCTACAAACCCGTTACCAGGATTGCATCTCCCAAAGTCCTGAATGTTAATATTGGCGGGAAAGTAAAAGTCAACTGTGAAGTTGTAAAGTCAAACCCTGTAGTAATTCTGGAATACCTCTGGTCAGTGCCAGGAAATCCTGAAATTGTTGGAAGAGAATCGTATTTAAGTATTGATAGAGTTTCACTGAGGGGCAACAATACTCTGCAGTGTAGCGCCAGAAACAGTGTTGGGTGGTCGGATGCTGCTTCAGTTGCCATCAATGTTCTCTGTGAGTTCAAGATT
>CGI_10000718
ATGCCTCTTTCCCCAAAGTTCATCAAAGCAATTTGCTGCTACGACCATGCCGATATTATATGGGCAACATCAACGTCTGGTTCTGTGGAGCAAACATCCTTTGTACAATGGGCTTCAGATGCAATTAATGGGCCCTTCTATAACGCAGCAACAGACGCTGTGAACACGACAGAGGAAGACGTGTATTCAGTGAGGGTGAACCACTTGTCCCCAGACAGCAGGTACTTGTTCCGAGTGGTGTCCGTGAACCGGTACGGATCCGTCAGCTCAACGACTGTCTCGTGTCAAATCAAAAAGAGAGATGGTAACACAACTAAGTCACCCAGATCTAAGAAGGACACAAACTATGAAGCCGAATCTATGAAGCTATCAGACGTGCACCAATATCAGGAAATAACAGTTTCT
>CGI_10000719
ATGAAAAAGGAAGATGTGCCATCTGAGTTGTACGGACCGTGGTCGAATCGAGGTACAAGTGATTTATCTTTCCCAGATAAGGACAGAGAAAAGTCGATCGATGTTAACTCCATATCATATGCAATCGAAAGTGTTTCCCAAACCATCCCTCCGATAACACTGGCTAGGACCCCAGTTCCCCGTTATTCTTACACCAGTCACTCTGACCTCGGCGACTCTGAGGTGTCCACCATATTTTCTGGTCGTTCCTGGTTTTTTCCTCCGGATAAGGACTCGGACGTGGACTCTGCTTACGTCACACAAAGTGAGTGCATGAAGCAAATTAATGATTCGTACGATGCCTCCAGGCGGACCAGGAGAAATAATCCCGGCTCACTAGATGTAGAAGCAGTGAGTCTGGGGGAACGCAGCGTG
>CGI_10000720
ATGTTTTTGGAAGACAATGCCACCATCAATGGATTATTCTTCAATGCAGGTCCAAATGAAAGTAAGATGGCAACGCCATACCAGAATATTATGGCTGGGACTTCTGTGCATCCAATCTTGCAGCAGATAGACCAGCTTAATGCTTTGTACCAACCAGCCATCCCAACACAGACAGGAATTGGACCAAGCTCTCCAACAGCCAACAAAGAGAATGAGGAACTTAAACTCCAAGATGAAGGCGTTCAAGAAGCAGTCAGCTCAGAAGTATTCTCAGTTTACCAGCATAAAGAGATTGTGAAAGGCTGTTGCCCACACCCTGGTGATATTGTGGAGGCTGGGCCATTAGCGGCGTTGAGTCAGCCGGACCCCGTGTACCCACTCACAGAATCCTTGCCAGAGGAGGTGATCAAAGAGGGCAAGCTCAGCAGTCTACAGCTAGAAGGAGTGCTCTATGCTTGCCAGCAGCATATGAGAATATTGCCGAGTGGTCAGAGAGCAGGCTTCTTCATAGGGGATGCAGCAGGTGTGGGGAAGGGGAGACAGATAGCTGGAATTATACTAGACAACTATGCAAGGGGGAGAACCAAGCACATCTGGTTCACAATCTCGTCCGACCTGATTGTAGACAGTAGAAGGGATTTAACAGACATTGGTTGCCATGTTAGAGTTATCGATGGATGTCAGGAACTGGACAGAGAAACTAGGGTTCTTGGATTGCCCGCTGATTTTAAAGAAGGCGTTGTGTTCAGTACTTATGCTACACTGGTGTCTTCAGTCCAGAGAGGAGTCTTCAATGGCAGCAAGCAAAGCCGTCTACAGCAGCTGGTGAACTGGTGTGGAGGAGAGGAGTTTGACGGATGTCTGGTGTTTGACGAATGTCACAAGGCCAAAAACTTTGTTCCTGGAAAAGAACAGGCCAGCACCAAAGTTGCTTTAGCTGTTACAACAATTCAGAGGTTGTTGCCAAAAGCTAGAGTTTTGTACTGCAGTGCTACAGGAGTGACCGATGTTAAAAATATGGCCTTCATGGAGAGACTAGGACTGTGGGGTGTGGGGGCACAGTTCCGCTCCTTTGAGCAGTTCATCGAGTTTGTCCAGAAGAAGGGGCTGGGTATGGCGGAGATGTTGGCCATGGAGATGAAGATGTCTGGGATGTACGTGTCCAGGGGACTGAGCTACAAACAAGCTGAGTTTAGTACTGTGGAGATCCCACTGACAGAGGAACAGAGGAAGGTCTATGACACCGCAGCTCATGAACGAGCTAAGGAAGGCACTGGAGAGTGCCATTGTGCGGAC
>CGI_10000721
ATGAATGAGAGCCACCAAATCGAATATCACGAAGAAATGCAGAACGTAGAATATGAAGACACCGAACGCTATAGAACGGTCGCATGCGATGATAACAGTGGAAATGGTATAAACACTTCTCAAGAAAAGATGGACTCTGTGTCTATCATACCTATCTTGTTATCGTTGGAGTCGTCAACCGACGAAGCACTTAATAGACACCACGTCAGCGAAAATACAATGTACGAACGCCAACTGAAGATAGATATAAGAGAAACGGGGCATCAGATGGTATATATGTCATTGGCCGCGGGGATAATCCCGACCCCCAATAGACAGGAAGGGCCCAGATATCTTGAAAACACG
>CGI_10000730
ATGAGGACCCCAAATTTCCGAAAGTATGCCAATGGAATGCTGAATTTATCAGACACACCAGCTGCAGTCTCTATTGCCAGAGAGAACAAGGCAAGGGGATACTGGGGGAAACCAAAGACGGATGAACATGTCAGAGCCATTGCCTTGAGACATATTCGCCAGCAGCATGGAGTAACCAGCAATGAAGTTGATGTACTGGGGCCACATGAACTTCAGTTTGGTACTTATAGAGGCCAAACTTTTAGGTGGATTCTGGAAAATTGCCTTGGATATGCGGGATGGTTGGTCATGAAAATGGAAATGGAGGCAGAATCCAGCAAGGAGCAATCAAAAGACAACAAAGAACATACCATCAACAAACAAAAAATTCGGAAGTACATGGTGCACTTTCCTGAGGGAAGAGAGGCAGTCAAGATAAAAAGGGAAACTCATTCGTCTTTGAAGCAGGCTCCTTCCCCTCAATCGTCATCTGTTGGGAAGTCTTTGGAACTGAAGTCCCTGGTGTTAAGCAGCCATTTGACCCCTCACGCTCTACAGCATAGGGCCAGGAGACTACTGTCACCGAAGAAAGTTCAGCCTACTATACCAACAGGCATGACTGATAATGCCCTCCTACATGTACATCATGTGCTGGAGATGGAGAAATCACTTTACATTCTATGCAAGATAAAGTATGTGAACTTACCATGTTTACCTCACTACACC
>CGI_10000731
ATGCACAGCAATGCTATTGCAAAGCTGGGGCTAGTCGAACAATATGCCGGGAGACGGAAGCGAGATTTGACCCAGTTCGGTCATATGATCTATTCGTCCACTGGTCGTGACCCCTTTGAGTTCATCGACTATGGAAATTGGTGCGGTCTCGGCGGAAACGGAAGTGTGATAGACGCCATTGATGAATGCTGTTTTCATCATGATAATTGCTATGCCGTAATCATTGGAATACCAGCATGTGGAAGTGTTTACACCACCAAATACAACTTCAATATCAGCAAAGGGGAAATCGAGTGTCATGACGAACGTCCCTGTGAGAGGGCGCTGTGTAACTGTGACAGAAGGGCATCACTATGTTTCCATGCCAACCGTAAGGCCTACAACAGTACAAACAAAGGAATACTGGCGAAACTCATTTCAAAGTTATTAAAAGGCTTCTCCATAAAAAAAAGAATTCCAATTCAAGCGGAA
>CGI_10000732
ATGTCTGCTGAGGATCGACGGATACGGAAACTCACACCCAAAGGCCTCGTCATGTTCAACGAACAGTGTGAACAGCTGAAAAGTAAAACCGATGAAACCTTGGCGGAAGTGGAGGATGCTCTTGTAACATCTGGAACATGCGCAAAGGACTTCCAAAAAATAAGAGAAGTAGAACGTTTAATTTCTGTGAAATTCAAAGATTTCTGTATATCTAGTGAAGACTATAAGAAATATCTACTTTCTCAAAGTACAGAGGAGGCGGTCAACTTGTTAAATGAATTAGAAGTTTCAATGAACAAATGTTTTTCAATTGTAAAAAGAACAAGTGATGAGTTGAAGGAAACCAAATTTGAACTCCTTGAAACACTAAGTCATGTGTCGTCTAATGTATCAAGTTTTCAAAGAGCTAAAGCGCAAGCTGAAAGGGCGAAACTAGAGCTGATCAAGAGAGAAGGTGAGCTTTTAAAACACAAAACTGATATCGAAGCAAAAATTAGTATCGTCAGACAGGAGAAAGAAATCATCTCAGCAGAAGCGGACTTCACAGAAGAAGAAAAGATTGATCTTCCGATCTACTCAAGGGAACAGATGACAAGTGCGTTTATCCTCAAATATGGCCCATCGTTTAGAGTTCGCAGAACCACCACGTGTTCGACGCGTGACAACATCCCAAGGTCCAAAACAGTCGACACCAACGTAGGTAAATGGAGGACAAGCGTG
>CGI_10000733
ATGAAGATGGTGGGAGCTGAGTTTCTGGACAAAGTCTTGTATTACAAGAAGTCATGGTTACCAGCTAGAGAGCTAGTGGAAGAAGCCGTCAAAGGGAGAACAGAGGTAGACCCTAGTGGGGAGATAGTGGTGTTTAAGACGGGGGGCTGTCCCTGGAAGGACCACCTGTTTAACTTGGAGGCGGAGCTTGATATCAACCCACCAATCAAATACGTCCTATACACAGACCAAGCTAACAAATGGAGGATACAGTGTGTGCCAGAATCTCTAGTGTCTTTTTCAAACAGCATTATGCCATTGTCAAAGAATGGAAGTCCACCTAATTTCTCAAACTTCTCCCTATCTTTCTGTGAGGGAAAATTTCACAAG
>CGI_10000734
ATGAATCATGTAGAACAGGCGAAACAGGAACGTGATTTTTACAAGCTTTGTACGGAAAAAGCTAGAGTTGAGCTTCAGAATGTTGAGCGACCTCATGGAAAATATCTGCAGTCATGTTCCATGCCCTTTACTGAAGTTCATTACACGTTTGATTTTTCGCAGTATATCACTATACCCCATTCCTCACAGCAAGTCGGCGCTCTCTTCTTCCTTCGACCTAAAAAGGTCCAAATTTTCGGCATCTGTGATGAGAACTTTCCCGTTCAGACAAACTACCTCATCGATGAGAGTGAAACGATAGGGGAAAACGGAAGCAAAACACATGGACCTAATGCAGTTTTAAGCATGGTACACCATTACTTAAATGCCAGCAGTTATGGAGAAATAGCGTGCCATTTTCATGCAGATAACTGTGTTGGACAGAATAAAAACAAAACGACACTGCATTATCTTGCGTGGCGCTGCTGTACTGGACGACATAAAGAAATCCAACTTCATTTCATGATTGCTGGTCACACGAAATGCCTTTGTGATTCCTGTTTCGGCATGCTCAAGAAGAAATTCCGCAGATCGGAGGTGAATGGCATCGACGAACTTGAAACAGTGGTGGAAAATTCCGCAAAATGCAACACCGTGGCACGATTTGGAGGAAATGGGAATGGGCTGCAGTGGTATGGATGGGATGTTTTCTTCAACACTCACTTCAAGCCTTTAAAGGGTATCGGAAAATTCCAGCACTTCCGATTTACTGCCGATGAGCCAGGTGTAGTGTTTGCCAAACACATGCTCGATTCCCCTGAAGTCCGGATCAACCTTTTTAAAGAGAGGGTAAACATGGATGAAGTTCTCCACGGATTTCCAGAGGTTCTCGCTCCAGCTGGACTTTCAGCAGACAGAAAACGCTATCTCTTCAAAGAGATTAGACCTTTCGTAAAAGCGCCGTACAAAGACTTGACGTGCCCTGCTCCTGACGAGGAA
>CGI_10000735
ATGTCCCTTGTTGCAAATGCAGACGGATCTGGCGATGATCAGGATGACAAATCTTCAACTGCCAGTACAATCATGGAGGATGCCTCCTCTAGGAGTGACACTCCTACCCAGGGGGTGGGGGGCCGACGGGGCAGGGGGCGCAACAAGAAATGGAGAACCAAACTACAATTCAAGTGTACCAATTTTGTGAAGGAGGACCATGGCCAGCCAATATTTGGGATAGATGTGAATAAGAACACCAAAGATGGAGAACCGATTGTGTTTGCATCGGTGGGACACAACAGGGCAGATGAGAACTTTTACTGCTGCGCCTGGTCGTTTGATGATGTCACAGGTCAGCCGCTAGTTGCTGTGGCTGGACTACGTGGAATAATTCGTATTCTAAGTCCTATTGCTCTATGCTGTGTGAAAGTAAGTGCTTTATTCAAAATATCAGTTTTTCCCTATCCTACACAGATA
>CGI_10000736
ATGTATGAGATGCGGATGGATATGGCAGACTTTGACAACCAGACTAGTTACGTCAAGTACAACAGTTTTAATGTTGGAAACGAGGCATCCAAATATAGAGTTACATTACACGGATACTCGGGAAACGTTGATGATTGTTTCACGACAAATACGGGAATCAACTATATGATGTTTTCAACACCGGACAAAGACAACGACAGAAGTAGTTTAAAGGACTGTGCAAACAAATACCAGGCTGGGTGGTGGTATCGTTATTGTCATTGTGCTAACCCTAATGGCAAATACTTAGCCGGAAACAATACACAATTAGGAGTAGGGATAACATATAAAGCATGGCGGGGCCAGTTGTATTCACTGAAATCCATACAGTTCATGGTTAAACCACACCATAATTATTCCACGCACGTTCCAGAAATCATGGAGACGGAGTCTGAGACTTATCTTAATATC
>CGI_10000737
ATGCAGACTGGATATGAATTTTTAATGAATGTGACATGTTTAAATGAAAACAAAATCTGGACGAGTGGATTGACCAAAGAAATTAAATGTTTCAACATTAATGGTTCGTTGCTTAAAACAAACACCACAAGATCAGGGAACCGGCCTAGAGATCTAGCGGTAGACAGTGATGGGAATCTTCTGTACACTGCGGATAAATCAAATACAGTGAATTTAATAAAGACGGGACAGACAGAAGAGTTGATCAGATTACAGGGATGGAGGTATAATAAGCTGTGTGTCACCTCTACAGGTGATCTCCTGGTTACCATGTTCAATGATAGTTGGACTCAATCCAAAGTTGTCCACTATTCGGGGTATAAAGAGAAACAAACAATTCAATTTGATGATGAATGTAAGCCTTTATACTCGAGGAGTAATGGTAATAAATATATCACAGAGAACAGAAACAATGACATCTGTGTAGCCGACTGTATGGCTGGTGCAGTAGTGGTGGTTAATCAGGCCGGGAAACTCAGATGGAGATACACCGGTCATCCCTCAGTTACCAAGACCCAACCATTTAAACCCCGTGGTATCACGTCAGACAGTCAGAGTCGTATCCTGACAGCAGACTGTGACAACCATTGTATCCACATTCTGGATCAGAATGGACAGTTTCTGCGTTATATTGATAACTGTGATCTGAAGTATCCTTCTGGTTTATGTGTGGACAATAATGACAATCTGTTTGTGTGTGAGTGTTGGAAAGGCAATGTAAAGAAAATCAAATAT
>CGI_10000738
ATGTCGCGAGGGGATGCTCCGCTTAGCGGTGCTCTTGTTCTGACTGGACAGCCTGTTTTGATTGGAGGAACCATGGAAACGTGTAGCTACGTGCTGACTGGTACACAGCAGGGAATGGATGAGACGTACGGAACCACGTGTCACGGAGCTGGTCGAGCTTTATCTCGAGCCAAGTGTCGGCGTAATCTGGACTACACAGAGGTCCTGTCAGCTTTGGAGGAGAAAGGAATCAGTATCAGAGTGGCTTCACCCAAGCTGGTCATGGAGGAGCACAGAGGTCATATATTTGTAGAAGTTTTAGAAGTTTACAAGGCAAAGAAAGAAGTTATTGAAAACGATGCGGAGAAGTTACAGAAACTTATTTCGCCAAAATATGAAGAAATTGCACTTGACTTGGACAATCAGATTGCCAACCTAGACGGAGGATATCAAAATCTTGCAACAGAAATTTCCAAACAAGGAGAGCAATGGCACAGAGAAATAGACATCATCATCAACAAAATGAAAACCGAAATCGGCGAGATAAAAGAGAGACACAGACATATTTTACAGAAACACTTGGAAGAAATAAAACAAATACAGTCTCTTATAAATAAAACATTACTGGCTATGAGTGAAATCAAGGAATCTAGAGAAGTAACTCCAACCATTGAATACAGCTCCAAGACCAGAGAGTTCAGCAAGCTTCCACCCAAAGTTAAGGTAACATTGCCAACATTCATATCAAAACCAATAGACCGTGAAAAGCTGTACAGTTTGTTTGGGCAGATCTCCCCATTATCTACTGATACAGAAGATAATGTCTTGTCACAGAAACAACCCAACACT
>CGI_10000739
ATGGACGATGTTCAGAGAATTCAACGAGTGATCATGATAAAGAGTCTGAACCGAAGCAAAATGCAACGTTTGAAACTAGAGGCAAAGCAACCTAACGCCATCAATTCGTTGGCAAACTACTCTCAACTTCAACTCGAGGGGGCTCATAATAATGGTTATTCTGATTTACCTGAAAACAATGCCGCCTCTGATAATTCTGCGAACGATATATACGACAACATG
>CGI_10000740
ATGCCTGTACTTGTGGTCAGAATAAGTGATCAGGAAGGTACTGACTTATTGGCAAATACAGTCACCAACTTTTCGGGGGGTAAATTCTACGAGTTGTTTGAAAAGTGTGTGGAATCGAAAAACATTATCTTGTCTGTTGATTCGATTGTGGAAGTTCGTCTGCGTGAAGGACAAAATGCCCAATTCATCATCGCAGATAATGCTGATATGGACGTTTCAGAAGTAACCTCTACACTTAATTGTAAGTTTGTACAATTTATTATTGCACAGCAACTAGCATTAACCAGCTCCTCAGCATGTAAAGAACCTAACCCTGCTTCATGTAGTACTAGCACCAAAAACGCTTTTGCTTTACTAATGCATGGTAGCAAAAATATCATACTACCACCTAAACCAAAACCTGAAGATGGCAAAAAGTTAAATGGTCCCCAAAGACTTCAGTGTGATATAATAGACTGGATGGCCTCAAAGGGTTATGGGTGGACACAAAGTTCTAGGGATACAGCTGACTTTGTTGTCAAGATCTTGAGAAATTCTCTATGGTATATAGATCATGCCCATGAAAAATTCAAGGAAAGTGGTTGTCCAATTCCTAACTGTTTCTGTACATTTCATGGATACAATGAATTTAAGAAATTGCACCACAGAATACCACAGATAACATCAGAAAGACTTAATGAACTCTCGATGGATCTGACAAAAGCATTATCTTTTCCATCAATGTCCTTTTCTAGAAACAAGCAACTCTCCTCTGACATGGAATCACTTCTTGCCACCTTAAGTCAATACAAAACAAGATTAGACAAAGACAATGCTCGTCATAAAAATTCACGAAAATCTTGTTCCCCTCCACGCTCACTTGAGTCGGACACATCCCTAAAGTATATACCAGGGAAACCTCAAAATGAAAATTGTTTAGATGATTCCAGCGTATACAAGACTCTAGAGGAAGATGTGAAATGTGTAGAAAGTTTTCAGTTCATAGATCTAGATAATTACACGCCTGAAAACAGACTAAAACGAAGGAAATACATTAATAGTTTGGAATTAGATGTGCCAGTGATGCTGTATAGAATGGCATTCGGTGGTTCTATTGGTACCTTGAACTTTATTTGGAAAGTACCTGGAGATGACAGCAATGATCCAGAGGTTTCAACAAAAAATATCAAAATTGTTAACAAAATCAACAAATCACTTCCAAAGTTTTCAACAAGGTCCATGAGAAAGCAGTTCATAAACCGCTATTTTAAGAATGTCAAGACTACGAAGTCTGTGCTGAGAAACATATTCTTTGATCTTACTGGCTGTGAACCTTCATGGGAATCTAGTGAACAAGCTGAAATTGATGAGCGTGTAGCATCTATATTACTTAATGGTGATGATCCCTCTCTTCTACTGGATTACAGATCTTTAAATGGAAAGGATATTGATTCCAAATACGGAGTTTTCTTTGAGGAAATGGGTAAATACTTTGATGAACAGTTAATGCCAGTTAATGAAAGGCGACATGGGGAAGAACTTTACTTACCTATGGCAATATCAATTGAAGATTTGAGGAATCAAGTTTCAAAGAGATTACCAAATGGCACACCAATTCCATGCAGTGAAACTGTTCGCTTACAGTTTCAACCAAACAGTACGTTTCAAAAGACTGCTTTAAAGTATTCTGGTAGATTTAATGTGAAATTTCGTGTGCAAACTCGACTTGCAAGAGTAAACCATGTTGACGCAAGGTATGTAGCTACCTCATTTAGATATCTGAAGGAGTTCTGCGTTAGTAATCGGGATGATGTTACACTAGTATGTTTAGATGACAAAGCAATTGTTCCCGTTGGGGAGCCAGGAATACCTATCAGTACTGGTGTTAGGGGGCATAATAAAGTGCTGACTCCTTCAGATGGTCCTAAACTAGTATGTACCGACCATGATTTTCACATAGCAGGTCTAGTGCCATCTGTAGCCTTTGTATCTAGGATACCTCGAAACAGTAATGACAGTTTCTTTAAAGGAAATGTTTACATTACAACGAAGGATAAGGTCTTTCAGCCATCAACACCCCACCGTCATGCATCTGAACTTACCAAGATATTACGTGAACAGTATTCTGAAAACAGTGTTGATTTGGAGGAACTGTTGCTGCGTTTAAAGGAGGATCATGTTTACACATGTGGAGACCCCATGGTAGCAGAGGATGTGGAAGATCCAGGCATGGTTGTTCGTGAGGCCATAAACTGCACAACAGAAGTGGAAACAAGTTATTTCTCAACCTCCTTAAAGCACTACTTACCTCCAGTTTGTGTTCACTGCGGAAGTGTTGACAGTCTTTTAGATGATACAGACCCTTACATTTCTAGCTTATTTGAGCAATATTCTATTGTTAGACCCATATGCCAGATTTGTAAAAATAATGGCAAAGATGCAAGAACATGGGGAAAAAAATTTCTGCCTAAGAAGTGCAGAAGA
>CGI_10000741
ATGGATTTGGAAAAAGAAGACAGGTATTTTGATCCAGATAGAACATGGAAAGGACTGGCGTTGGTGATTACCAACTTTCTTAAGGGGCCACACATTCGAGGTGGCGCTGATAATGACCGGAAGTACATGAAAGAATCATTTGAACAACTGGGGTTTGACTCAAAGAAGACAGATTTGAGCTGTTTTGCGTTTGCTATTAGTTCCCATGGGTTCGAAATGGAGAAAAAAGAAGATGAGAATGCAAAACAAGAGAAGAAAGAAAAAAAGAAACAAAAGACAAAAACTAAACATCACGCAATACAAATGTTTGATGGAAAGTTTGTTTTTACACACGATATTTTGGACTGTTTCAGTGATACAAAATGTCCTGGTCTAAGAAATAAACCCAAGATATTTTTGATTCAGGCCTGTAGAATTCCTGTTAGCAAGGCCACAGTTGATCAAAGGATAGCTGGGATTGGTTTTGACAAAGGCTGTTCTGTACCTAAGATTGCAAAATTGAATCCTGCAGAACCTAATCCTGTAAAACCAGATCCACAGACTGCTATCGAAATGGAAGTTGATTCTTATCTACCTGATGCAACAAAGACAGAGGTATTC
>CGI_10000742
ATGGCTCCAAATTTACTGAGCTACAATATCAATATGTGTGTTCAGAGAAAACGTGGGAGACTTAACTTCCGAAACTGTCAATGGACCGACTATGTGAACAGCTGGGACTCCAATGTCGACTACTACGTCCCTGCAGGTAGTTACGTCATCAGAGGTGTGTCCAGCTACCACAGCAACTACTATGAG
>CGI_10000743
ATGCAGGGAATAAGTCGTCTCACGAATATCCTACTGAGGGAAACGAAACTAGTAAAGTCACAGTCACCACGAAACATTCCTCAGCAGGAAAGTGAAACTAAGATAAAATTGAGCTCCACCAAGTTTTCTGGCCCTGGAACCCAACACTTTTTTGCTTACATTTGGCGATTGTGGCAACAAGGTGAATACAGCCATGTAGACAATGAAGGTCCGGGGAGGGACAACTCT
>CGI_10000744
ATGACGACAGAGACGGAGGAGTCTCACTACGGCTGTCTGCTGGAGGCCAAGTGTAAGTGGAACAAGATGGCTGATCTCCTGGAGCTTCTACAGGAGTGGATCTCAGCCGGCTTCAGGGGTGGAAAGAAAGAGAGCACAGCCAAGAAGGGTAAGGACAAGAGGAAGTCGGTGACGTTCGCGGAGGAGGAGAACCAGTATGGACCGGTTCTGGCTGCCCGCTATCTGACCTACCTGATCACCCACCCAGTGTGTCGGGCGGGGGTTCTATCCCATCACCCCCGGGAACTGATCCAGATACAAGAACAGCTACAGAAGTCCATGCTTCATATGGGGAATAGATTGGACCAGACCGGTGATTCTCTGAACGACGATCTCCTGACTCAGTATTTTGTGATGTACTGTAGACTCACACTGCTTCTGCAGGATCAAGCACAGGAGGACTTTGATGGTCTGTCGGCCCTGGTATCGGTGATGGAGTGGGCTGAGGACAAAGTTCTACCTCACATCAACTCCGGCGGGGTGGAGGAAGAGGGCAAAGATGAGAAGTTCCTCCTGTTGTCTGACATCACTTCCTGTTTGTACCATGTGACTGAGTTTGTTGTGAGTCTGGAGGAGGAGAGCGGTGAGCAGAGCTCGGTGGTTGTAGATCTCCTCACCGACGTCCTGATGTCAGCTCAGAGGAAGTCTCAACACACCACAGACACAGAGAAAGCGATTGGTGCAAATATCAAGGGCCCGGTTACAGAGATCCTGACCTCTGTATACAACAGAGGGGGGCAGCAGACAATGAAGCAGAGCCTCACGGCCGCCCTCATCACCACTGTCATGGACGAGATGACCCAGGCCAGTGTCAAGGACATTTTGGAGGGAGTGACAGAGAGCCTAGACAGCCTTCCCCCTGTATCCTCTCTCCTCACCGGGGTCATCAGCAAAAAACCCAAAATATTATGG
>CGI_10000745
ATGCCTAACATCGCCGTGCTTGGGGCAGGCATAATAGGTGTCTCTACAGCCTTGAACATCCAAAATCTGATTCCATCGGCTCAGGTCAAGATAATCTCGGAGAAATTTGGCCAGGAAACGACAAGTTGGGGCGCTGGAGGGTTATTTCGACCGACTGCCAAATTCATCCAAGGAGTGCCCGAAGAAAAAATACGGAGATGGGCTCGGGTAGGATGGGATTTCTACTCTTCTCTTGCAGTGTCAGATAAAGCTAAAGATTCGGGGATGCAAATAGTCTCTGGGTTCATACTTAGTCAAACGAAGGTCGAGTTGGTCGGTCAGTACGATTTGGTGGTTAACTGTACGGGTATCGGGAGTCGCTCTCTGTTTGGAGATACTTCCATCTTTCCTGTTCGAGGTCAGCTACTGAGGGTTGTTCAATACTATGGTCATGGTGCTAATGGAGTTTCTATGAGCTGCGGAACCAGCATAGATGCAGCAGAACTAGTCAAAGATGCATTA
>CGI_10000746
ATGTCACAATGTTCCCATGTGGCCCTTAACCCTGGGGAAACACCTACTATCAGGGATACTACTTTATGCCCACCTGAGCCTCAGGGGCAAACCCCAAATTTGTTGGATTTTGATCCCCTTACTACCCAGGATTCACCCCCCAGTAATCCAATGCCCACCCGGCCTGTACGGCCCGGATGCCAGTCCTCAGATAGCCAACATGTCTATTCACAAGGGGTTACACCCGAGTCTAGAGATGTAGGTCAGGGGCAGTACGATAGACCAGTTAAGGCATTTGACTTAAAGCCCCAGGTTCCACCCACCCAGAACCCCACTGTCCCAGATGCACAGTCTCAGCTCAGTGGTAGCCATCGAGATGATCGGTATTCACCAGGCCCGTTTTTTATGGGCGGGTGTTCGGATCATCGGCCTAGTAGTTATCCTGTACCAGTACCTGAGGTCCCCTCCCAACCTTGTCATTTTGGGGGTGAAGGAGGGGGGAGAATGGCACATACATATGAGCCCCCCACCACTGAAAGACCTTATAATGTAAGTCACGCGCGGATTTCCGCAGCGTCTCAATGTCCCTCAAATTACGCGCAGAATACTCCATCCATCCATCCCCCGGAATACTCGTGGAGACCAGCAGCAGCCTATGGTTTACCTGGAGATGTGCAGACCCCTGCAGCGCGCTACAACCTCCAAGAGTTTCTTGCACCGCCCACCAGCTACCACAATCCGACAACCTGGAGTAGGCCGAGGTATAAGGATTTGCATTTTGATGGGAGATCCAGCTGGAAGCCATTCCTGCACAAGTTTGTTAGATTGTCACGAAGCCAGCGCTGGACAGAGACTGAGCAACACGACCAGTTCTGCTTCTTCTTGGAAGGAACCGCTAGTGAGTACTACACTCTGTTACTGGAGACCAGCCCTGATTTGCGCTTCGCCGACATCCTGAGGAAGTTTGACAAGCGCTTTGGCTCAGCAGCACCTGATTTGGCCCACCAGCTCAACTTCGAGTCTGCAGTCCAAAACAGCAGTGAGTCCCTGAGGCAGTGGTCAGACCGAGAACTGATGTTGGCTACTCGTGCCTTCCCCCAGCTACCGGATGTTCACTCTCAGGCTATACCCCGCCTGTGTTACGGGGCAGAGGACCGGGAGGCAGGCCTATATGCCCTGGATGGCCAGCCCAAGACCGTCGATGAGGCTGTAGACCGGATGCAGTTCTACCGGCATTCCCGGCGGGGCAGACCCCCAGGCAATAGCTACAATGCAGTGAGGAGTTTGGTTGTAGATGAGGAGTCGAGTAAAAGAGATGGGAAAGCTGAGAGTCAGATACGGGAGTTGAAAAGCCGAGTGCAGCATCTTGAGAAGACCCTAAAGGAAGTTCTCGATTCGATGCGGAAAGACTGGGCATTTCCGGAAAGAGTGTCCTGCTGTCCTAAGACGGAAGGCGGAAGGAAGCGCTGGAGAGGTTGTAGCCGTGGTGCCTGTCAAGGAGTTGCAGATGAAGAGACCAAGACTTGCAGTCAAGCGCCCAGCGGGCAGCTTCGCACTGTGTGCTTACTAACCCAGGATGAGAAAACCGGTTTTAGGAAGCACCCTGCAGATGACTCATGTGTTGTGGACAAGGACGCCCCTTGTCCCAACATAAGGCGCAGGAGGAAGCGTGGTAGGCGTAGGATGCGACACAGGAGACCAAACTTGCTGAAGTCCTTCTCCACAGATCCTGATGTCCCTGAAGAGGAAGTTACTCCAGTGGACAGTAATTGTCGGCTGAAAGTGCTGCGCAGCAAAGTGATTCCTACGGAATCCAAGTGCCCCGAGGCCAAGGGCAAGGATGACATAGTGGGAGACTCTTGGCCCCCAACCCAGGGGGCCGTCTCAGACGATCTGTTTGTCATGGCAGCTCGGACTGCCAGTAAAGCCAAGCTGAACATACCAGGAAGCAGTCTTGAGACAACGGTTGAGGATGTCCATGTCCCTGCAACTAGGAACTCCCTTGCTTGGGAGTCAGTTGGAAGAGGACAGCCTTTAGAAGCAGCCCCGAACTTGGAGTATCGCCATTCAGGTGTCCAGATTAGGGAGACGGACGCACGGGAGATGCAGTCATCGCCATCTGGATTGTGCAGGACATGTCTCGTGGATCAGACG
>CGI_10000747
ATGGATACCTCTTTCTTCCTAGGGGTCAGCTGTGATTCTTGTCTGAAGGGAAACTTTCGCGGGCGTCGCTACAAATGTCTGGTGTGCTATGACTATGACTTGTGCTCAACCTGCTTTGAGGCTGGTGCTACAACAACCAGGCACACAGCTGACCACCCGATGCAATGCATTCTCACCAGGAATGATTTTGGGGTCAGCTGTGATTCTTGTCTGAAGGGAAACTTTCGCGGGCGTCGCTACAAATGTCTGGTGTGCTACGACTATGACTTGTGCTCAACCTGCTTTGAGGCTGGTGCTACAACAACCAGGCACACAGCTGACCACCCGATGCAATGCATTCTCACCAGGAATGATTTTGATTTGTACTATGGAGGAGAAGCTTTAACAGCAGAACAACCTCAGTCTTTCACTTGTCCCTACTGTGGAAAGATGGGCTACACAGATGCCACACTTCATGAGCACGTCACTGCAGAACACGGGGAGGCCTCCACGGAAGTGGTCTGTCCTATCTGTGCATCACATCCGGGTGGAGACCCAAACTGTGTGACCGATGATTTTGCAGAACATCTCTCAATACAACACAGAACACCAAGAGAATTCATATCCTTTTTTATCTCTGCATTTGAAGCACTTGAAGACGATAAACATTTTGTAAGATTCTATTATAATAGAAAGCTGCGAGTGTCAGTTTTTGAGCTGACAAATTTCAGTTTCCTTAACACTCTGTACGATGAACCAGCGGGAGTTCGACATGTTCGTAGAATCCCCCACCCCGGCCGAGGTGTGAGCGGCACTAGGACGAGGCGGGCCAACATGCACTTCTCGTCTGGAGGGTCGGCCCTGTCTGGACTGTCTCCCGGCACACGGGACACCATGGATCCAATTGCCGAGCTTCTGTCTCAATTGTCCAGTGTTCGCAGCCGAGCTGCGGCAGCACAGAGTGTATCTTCACAGCTACAACAGCTCGAGATGCAGCTGCAGTCTACAAGTTTGGAGAGCTCACAACACTCTTATCTACCCTACAGACAACAACTAGAGAGACTACCGAACAGGCGGCAGGTGGAGTCTAGTAAAAGTAATGTGACTAATTCAGCGAATTCAGGGAGCTCGACAGATAACCAAGGCGGACAGGCACAGACCAGTGCCAACAACGCTGCCAAGTCTAACTCTCCGTATTTGTTGGTTAGGTGTATGGAGAATGCGGATAATGCCAGCAAGAGTATCGGTCAGGAGGCATATGATAGGAGTATATTTGTACAAGAACTGTTGTTGTCAACTTTAACAGAGCAACTTCATGTGTTAGAGGAGACATCAGTCTGTATAGAGGAAGAGGCTCCGCGGTTATCTCCCCCTAGTGATGAGGCACCCGAGAGTGTGTCACCTTCAAATTCGAGCACTCACAACAAAGTTCCTCCTACAAAGCTATCTACGTCGGAGAAAAGTAGTTCTACAACGTTGGCCAAAGCACAACAGCCCACTGGCGGAGGAGGAGGGGGTGGTATGGCCGCTAACGGATCGGGGGTGACGTCATCAAGCTCACGAGGGGGACCGTCTCAAGGCGCCTCGCCTGTCGTCCGCCAGGGTCACAGTTCTCACGGAGGAGTACAGCAAATGTACAATTCACACTCTGGGGGTAATTCTATGTCTGCACTAGCAGGGGCCAGCATGAGTAATCCCGTGCCATTGCCGGGGCGACCCCTCTCGGGGGGCAGAGAGAGAGACAATAGAATGAACCCTGCTGCTGTCAAGAAAACAATGTTCAAGCCCATGCCAACATCTCAAATGTCAGATCGGGAACCCCCACCCCAT
>CGI_10000748
ATGCAGTCAACCTTTTCAAACCCTTCAAGTGGAATGACCAATGGAACGGACAGTTCTGCTAGAAGTAGTTCATGCAATATAGACTTCTTGGCAGAGTTTGAGCGAAGGGTCGATCTTCTGGAATACACTGATTATGCTTTGGAAGAAGTATTTGTCATGTTAAGAAGTTGCGTGGAAAAACTTTGTGTGAATAACGGTATCGTTTTCGAAAATCAAACAGAAAGCCTTAAAACGTGTGAAACAGGTGGCTCTGCATGTGAAGAAAGCACGAAGGAAACCACTGAACACGACAAGGAAGCGGAAGTTTCAGCAAACACGGAAGCAAGCGTTTCTGCAGACAAGGAAGCCGACGTTTCTGATACAGAAGGAACCGAGAAAAATCATGGGGGAGATAAAGATAAACTTATGGAAAATGAAACCAAATTAGCAGAAGAAAGTGATACCCAAGACAATAGGGGATATCTTCAAGATCTTTTGGGGTTGCTAGTGGAACTAGAAAAACGGTTCGAACATTTCACAGCTGAAATTGGAGACCTTGTTCAGCTTGGAGCTTTGTCTGCCAAACATGCTGCGAGGATTGAACAATACGCCAGATGTGTTCAAAATACGTATTTGAGTATGAAGGCCGACAATGAGAAAATGCAGGACTACCTACAAATCAAGGAGACCGATTGGGTGCAGACACAAGCTCAACTACATAATGAAATAGTACGTCAAACAGAAGAAATCCAGGCGCTGATGACTGAACTGTCTAAGAGTAACATGAAAAACCGGATCCGTAACAACACTAGCTACCAGTTAGATGATGTCATTGGATGTGACGAGATATCTACAGGTTGGTTTTTTAAGTCAGAGGTAACCCGATTATGGGTCATCGAAGCTGGTCCCGCAAACACGCTGCTTAAAAAGTGCAAGAACATAACTGGAGATCAGAGGAAGCAATTCCAGTTAGAGCTAGCAGAGAAATCTAAAGAAACAAAACGTCCCAAACAAGTGCTTTTGATGATTAATCCAATTGGTGGGAATGGAACAGCACGGAAAGATTTTGCTGAAATTGTGGAACCCGTTTTCAAACTTGCTGGGATATCCATGGATATTCTGTTTTCCGAACGTTCCAAGCACATGGTTGATGTTGCCAAATTGTACGACTTTACCAACACTGATAGGGTTGTTCTGCTGGGGGGTGATGGGTCTTACCATGAAGTGGTGAATGTTTTGATGAGAAAGAAACAAGAAGAACATGGGATTGATGTAGATGACCCAAATTCACCTCTGTCACCCCTTAACATTCCGATTGCCATGATACCAACCGGGAGTGGAAATGGAGTATCAGAAAACAACACAGGGAGTAAAGATGTTTTGACGGCTGCACTTCATGTTGTTAAAGGGAAAACCACATCCTCTCACTTACTGGCTCTCTACAGTGGCCATAAGCTGCTTGGGTTTGGCGGGACAGCCTCCACTTATGGATTTATGACGGATCTTCTTTACTACTCGGACAGAAAGTTCCGCTGTGTTAGTGAGCGCCGCAACAGTGACACCAGTAAAACAGAGGTCTATGTTGGCGAGCGGAAATTGACAGGTTATAGCTCCTATACTGCAGACACCATGGTCTTTAACAGAACCTTGTGGAACATGATGACCCTGAATGGTAATGTCATCTTTGATGGTCAGGTGGTGTTTGATGTACCCAGGATGTTTGTTCCTAAACCGTCCCTGTTTTGTTCCTTCATCTTCTATGACACAGTGTCTGTTAGGTCGGTTTTCAAGTTCTTCAAGCATGTTTCCAAGAGGACACCTGCGGATATTCTGAACACAGAAATGGAAGTTGTGAGTGCACGAGGTTTGGAGGTAGAACTGGTGGACGGTATTGAGGCAGAGAACCAGGACCTGAGGACACTGCGACGGCTAATACAGCTGGACGGAGAAATGTATTCACTGGAGACCCCATCATTTCAGTTATGG
>CGI_10000749
ATGTCGCAGCTTAGAAAACAACAGAGTTTGAACAAGTCAATGGCCGGTTCAATCCCTTTGTTAACTGGGACGGTGAAGATGATGATGCGAGCTACAGGTTTTGGGATCAATAACTCCAAACCTTACGGATACATCCTACAAAGACTTGGAGTCAAGATTTACATGGCTGCGAACAGGAGGCCACTATACACCCACAGGATGCAAACCGAGAGAACGGGATTTGGATATGTACTTAATCTGGCTTTTCTTTACAAGGCTAACGAGAAACCATTCAATAGAGGAAAGCTGTTCAATATTGGATACAAAGAAGCAAAAAAGTTTAATCATACTTGCTTTGTCTTCCATGACGTTGATCTAATTCCTGAGAATGATAAAATACTTTATGGATGTGTAAGGAGTCCCATGCATTTGTCAAGAGCAGTTGATGCATTCAACTACAAG
>CGI_10000750
ATGTACCCTCTAAGTTGGGCCCAGGATGTGTTACGGTGTCAGATTTGTGAGGTCGCAGCACCCCCTTTGTATTGTGACATTTGTCATATACATCTGTGTAAGGCCTGTGTGGGGGAACATCTCTCTGATGAATCTACTGAACACAAAGTTGTGCCATTTAAAAAGCCGGGACTAAATCCTAAATGTTCAAAACATTCTACACAATTGTGTGACCTTCATTGCGAAAAATGTGACATTCCAATTTGCGTGGAGTGTGTCTCCTCTGGTGAACATCTGGGCCATAAAATGGTTGGGATTTTGAAAATTTTAGAAAGCAAGAAAGAAGCTTTACATAGAGATTTACAAGAATTAGAAAAAAACATTAATCCTATATATCAAGAGATGGCATCTAACATCCCAGTTCAGAAAGCTGACCTTAATGAAAACTCACAGAAACTAACGACAGCTATAGAAAAACATGGAGAATACTTGCACAGAGAAATAGACACTGCTCTCGAGAAATTGAAATCTAATGTGGATGAAATTGAATCCAAACAAGTGGCTATCCTAAATAAGCATGGAAATGAAATCAAACGCATTATTTCTGAAATTGCATTGACCATTGCTGATCTAAATAAATTACTGAACTCCAATGATGTCCATCTCGTCACTGCCTACAAATCCAGGATTCATGAATTTAGACGATGGCCCCCAAAACCCACAGTTTCACTAACAAGATTCACTCCTCAGAAGATTAACAAAGAACAGATTTATCAGCAGATTGGTTCTCTGTCAGCTTTATCTATTAAAACAGATGAACATGGCTACTTAATTGATTATTCTGGTGCTGAATCCTCTCCCCCTGACAGACAGCTAATTGATATACCACGGATCATCACAGATATAAACACCGAATATGGAAACTCTAATGAATTATGCTGTGTGTCCTGTTTAAATGATGAAGAAGTCTGGACGTGTGGTGATGACAATACCATGAGACTGTATAATCTTAAGAGGGAACTAGTAAAGTCAATCTTCACAAAGTCACGGGAGAGGCCAACCGACATAACAGTGACGCAGAGTGGTGAACTAGTTTATACTGATTTCACTGATAGAACTGTGAACATAGTGAAGAATACACAGATTCAGACAGTGATCAGACTAAAGGGGTGGGTACCTTGGTATGTCTGTAGCACTTGCTCTGGCGACCTCCTGGTCGTCATGGTAAGTGATGATAAGAAACAAGCAAAAGTTGTTCGTTACTCAGGCTCCACAGAGAAACAAAACATACAGTTCAATAAAAAAGGAAAGCCTCTCTATTCCCCACAAAGTCACACCAAATACATCTGTGAGAACAAGAACTTAGACATATGTGTGGCTGACAGTTACACCCGTTCGCGTGCAGTAGTGGTGGTCAATCGGGCTGGGAAATTCCGTTTTAGTTACACCGGTTCTCCGTTTTTCACCAAGAAACCATTTGAACCAGTTGGAATTACTACAGACAGTCAGAGTAGAATCCTGACATCAGACTATAGCAACAACTCTATACACATTCTTGACAAGGATGGACAATTCCTTCGCTACATTGACAACTGTCATTTAGACGATCCAAACGGTCTGTGTGTTGACACCAGGGACAATCTGTTTGTGGCTGAGAGTGTCACTGGAAAAATAAAACAAATCAAATATGGTATC
>CGI_10000751
CAGGTTATTCAGATGATCAGAGATGACATCCTGTCCTACTCCTCCACCATCCCTGCCGACTTTGTCAAACAGATCATGAAACTCCTCAACAGGGGCTCCATCCACTCCACATCTTCTGACTCGTTCATAGACACAGATTCCAGCAAAAAACTACGGGAAGAATTTGCCAAGACCTGCTTTGAAACCCTTCTCCAGTTCTCTTTCATCAACAAGTCTAAAGGTGAGGAGGGAGGAATAACCAAGATGGCGGTGATGTCACTTCTACAGCGGTGCCAGGAAGTGGTGCGTAAACACGTGGATGATGAACGACTCAGCGGAAAGTGTCCGCTTCCTAGACCTCGGTTGGCTGAGATGGCCTCTGTCCTAAAGGCAATCACCACATTATTGAGGTCACTAAAGCAAGCCCCACCAGGAAACGTAGAGAAACCAGTCTGGAAACTGGTTCTCCAGCTGTATCCTTGTCTGGTGGACTGTACCACCTCCCCCTCTCCCAGCGTATGTAAGGCACTCAGGGACGCCCTCCACGAGTATGCTGACCTTCTCTCACCCCCGGCAACTGTCATCACCAACGGGACAACC
>CGI_10000752
ATGAGACAAAGAACCCTCGACATCACAAAACAATATAAATGTGAGGTAGTCGCTCAAGTCGACAACAACAACACCAAGTTAATAATACCGGATTTAGTGTTGAGAGGCCGTCCAGACCTTGTCCTTGATCCAAATCAGTTGGAAACACAACTCCTCAATTCCGTATCTCTAACTGTGAAACTCAACATTGGCTGCACACATGTGTTGGACATTACACACATCCAAAAT
>CGI_10000753
ATGGCATCCGCACAGAAACGTCCAAAAAGAGACGAAAACGAAACCATAGATGGTTATATCCATATGATATCCCCCGTGAAGACGTCAAAAAACAAAAACATCAAGTATTTCAACGCCGTCATGCAAGAAAAACTGAAATTTACGGACGTTGTTTGTTTCAAGCCAGACCTACACTGCAACTTCCAAGACTTGGAAAAGAAAAAAAGCCCAGTGTCCCTCAAGAACATACAGAGAGTTCCAAGCAATAGAACTTCAGCAGACTTTGACATAAGGGTTGGATTTGCATCAGAATTGTCTACTCCAGTGAGAGCATTGGACTTTGACTTTCAACCTCCACCTACGCTTCAAACCACAACTATCAAAGATATTGAGCAGAACTTGAATGCTTTTCAAAAGGTAAAACGCACAAGATTTACAGTTCATTTCATTCTGGCCTATGAAACCAAAGTTCTTTTTAAGTTTTTGTTTTATTATGTCCAA
>CGI_10000754
ATGGCAGGACCAGCTGTACAAGTGCCACAATCTTTAAAGGAAAAAGCAGTTACCATAATCATGCCACCATCACCTACAAAAACCTTGAAGGATGCAATGTCATCGCCTGTTAGAGAAATCCTGACTGTTCAAGGGCAAATTATTCGTGATGAAGCAATCAAAACAGTGAAAGTTGCCCAGAAGGACACTAAGATTAGAGCATTTACCTTAGAAGAGAATGGACAGACAATGGAACTAACTCTTTGGAGAGAACTGAGTGAACAAGACTTGAAGATAGGGCAATACATTGAAGTTACTCATTGTCTTGTATCTGAATGGCTCAGAAAGAAGAGTCTCAACTCCACAAGAAACACCACCATCAAGGCTGTACAACCTAAAGATATGGTTGTAACCGGAAATGTCGAAGCTCTGTCAATGACGGACACCCACTGTGAAATGTGTGTCAAGGAAGATGACATATATAAAGACTTTATTGTGGATCTGGACATGGTTCGTGCCCAAGTTCAAAGATATGTGGAAGAAGCCGGAACATTCAACTTACAACAGCTAGAAAATATGATTGTTGACAAACTTCTCTTCCCTGTGAAGCTTGTCATCAACGGCACAACAGTCATTTCCTTTGAATTGTTA
>CGI_10000755
ATGACCCAGACTTCCCACATCATGGACACAGCAAGCTCCCAATACATCACAGCAAGCTCCCAATACACCACAGCAAGCTCCCAATACATCACAGCAAGCTTCTCATTTAGACTACATCAATGTTCTAAGTGTCCGGGGGACACAGCGTACCATTGTGTATCGTGTCCATGTGATCTGTGTCCCCAGTGTAAAGAGAATCATGTAAAAGATCTCCAAACAATAGACCATGATGTTGTGTCACACCGTGATAAAATCAACTACATCCCAACACAAGAGATCTGTGTGAGACATCCTAGCCATGTTTATACAAAGTACTGTGAACCTTGTCAAGTTCCTGTGTGTGATTCTTGTTCCGAGGACCAATTGCACCGATTTAGAAGTTTTCTCTATGGCCAAGGACAGCACGAAATACTGGATATACAAACAGCCTATAAAACAAAGCGACAACAACACAGAGGAACCATTCACACCATCAGAAGTGAGGCTCTCTTTTACAGACCTGTTCTCCTGACAGGAATCAAAGCTGATGTCAAAACCTGTCGCACAGAATTCTCCCTCCTTCAATCAGAGATGTTAACAAAGGCCCAGACACTGAAGGATCTCATTGACTATGTGGTATATGATCTATTGAACAATGTGTTTTGTTACTTTGATTTTAAACACAGATGTAAAAAACAAAAGATAGAAATGATCAGACATATTGTCAGACTAAGGAGATATGAACACAGATATGTACAGCCAGCATTCACATTCAGTGCGCTACAATTCCTCTCCTTCACAAAGACAGCCCTCCCCCAGATACATCTTACACTCCACACCAGCCAGCTCTCCATGACTGAGTCACTCAACAAGGAGGATGTGATGGAGTCACTGAGTGCAATCCAAATCACAGAGAGAGGAAACCGACGCGTAGGAAACCAGTGTCTGCTGAAACTGACGTCTGGTGCTGAGCTCCATCAATCTCTCACACTGACAGGTGTTGATTGTTGTTTACACATTTCCTGTGTGACATCAGACCGGGTCTGGGTCAGTGATCATATAAACAATCTCATGTTGACAGACACAACAGGTGTCCCTCTACATCGTGTGGAGGATTCATGTGGTGGTTATGGATTACACACAGTGAACAGTGAGAGTGAACTGATTTATATAGATGAGGATTATAACATCAACAAACTGTCAAAGGATATGAAAACAACCACCACATTTATAGAGAGAACAGACTCTACATGGAGACCATGGTGTGTGTACTGGTCCCCGTCCACTGGGGATCTACTGGTCGGGATGTATAACTATAATACATACACAGACAAGGTAACAGGCAAGGTAACCCGGTACAACCAGAGTGGACAACTCACACAAACCATACAGTACCACAACACAGGGCGGGGACTGTATAGATTACCTCGCTATATAACAGAGAACAACAATGGGGATGTCGTGGTGTCTGACGCTATGTCTCGTGCTGTAGTGGTGACAGAGCGTGGAGGAAGACATCGTTTCTCCTACACAGGACATCCATCAGGATCAGGACTAGGGCCACGTGGAATCTGTACTGACGCGCTGTCACACATCCTGGTGTGTGATGATATAACCGACACAGTACAGATGATAAATAAGGACGGTCAGTTCCTGTCACATCTACTGACAGAATCACAAGAGTTGGGTTATCCATGGAGCCTGAGTTATGATGTCAACACTCACCGTCTCTGGGTCGGATCAGTATCACTGTTCAACAACAAGGTGTGTGTCTACAGGTATATCACCAGACAGGACGCTCTGACAGACCCCGTCCTGATGGAGACACCCGATACACGACACATCGTCACAACAACTCATCAACTAAACGAAGATGAACACAGACCCCGTACTGATGAGGACGCCATGTCCAGCTCAACACCAGCCGTA
>CGI_10000756
ATGGAAAGATTTTTAAAACCGCTTAACCAAGCAGAATTAGATGATTTGGTGAAGAAAGATTTTTACGTGAAAGAATGTGAAGTTGACAACACTGCGGACACCTGTGCGCCCTGCCCCGCGGGGTCCTTCATGTTTGACCGCACGGACTCTCACTTTCCATTCCAGTGCCGTAGATATTCATGCCCGCCCGAAGCAAGACCGAAAAGCACTTTCTCAGAGAAAGGTTGTAAGTTGCCTTGTGAATGTGACGAAAGTAGAGGATATATTGGCGAGGATCCATGCTTATGCAGAAAACGGGCGCGGTCTTTTCTATTACAAACACTCCATAGAAAA
>CGI_10000757
ATGAAGGAGTTCGTTTACTCAGTAGTAGAAAAAGTCTCCATCGGTAGGACTGATGATAGGGTTGGTCTCGTCTCCTACAGCTCAGATCCACAACTAGGATTCCATCTGGACAGTTTCTTCACAAAGAAGGACATCAACAATGCTATTTCCGCCATGCAGTATCTTTATGGCAGTACAATTACCGCTGCAGGGTTGAAGATGGTCCGACAAGAGATATTTAACATCTCCAAAATGGCGATAGATCTAATGTACCCAATACATGTATTAATCATGATCACGGACGGTAACTCTAACGTCAACAGCATCGATACAATACCCGAAGGTATCAGACTGAGGGAGGCCGGTGTTCACATCTTTGTTATTGCCATCAATTTCGCAGGCGATATG
>CGI_10000758
ATGTCCTCTCGTGAAAGTGGTCTCTCTAACCCGTCTACGTCACACGTTTTTCTAAACCAGCCACAGAAGAAGGCCAAGACAACGACTGACCTGACTGTCACACAGGAACAAGATATGGCATCATGGCTTGAGGTGAACGACCTCATCTATAACAAGAAGCTAAACGCCTACAAGGATTTCAGAAAGAAAGATGCTCTATGGGAATCCAAAGCAGCAGACATGGACAAAGATGTGGATATTCTAAAAACCTGGTACAGATCCATCCGCACACGCTTTACACGCCTTATGCATAGGAAGTCTGGGGACGGCTCTGGTGAGTTGACAGAAAGGGACCGCTGGATCCTTCAGAACTTTGCTTGGCTGAATGTTCACGTCGTCGAAGTTAAAAAGAAAACAACAGTCATTATGAGAGATAAGATATCTGCTGCATCATCTGTGGAGGACGTGAATGACGAGTTGGAGAAACCACCCGAAGCAGAAACTACCTCTCGTCAGCAGCTGGAGCCGCTCCCATCAGTTTCGAACAACAAGAAAGCAATTCAAGAGGAAGAACGACTACTAAGTAATATCGCAAACAGAGGTGAGCAGTCCATGGCTTTTCAGACTAAAGTCTTAGAGATGTTGGCACCACAAAAGACAACGGAGAGAACTGCCTACGCTGACTGGACAAAGGAAGTGATAGTTAACCTGCATCCGTCACTGTGGCTAAAGTTCCAAAGGGAATGTACCAACCTGTTGTATACTTACCAAGAGAAGAGTGAAGAACTCCTTCATCCTGTTGCCAGTGAACAGGTCTTCCCTGTTCCACAACTGCAATATTCAGCTCAGCAACAGCAGTGCCAAGCTTTTCCCGGGACTTCCTCTGGTACTGCATCGACAAGCGCAATGTGGCAACCTCCTCCTCAGCAGTGGCCTACAACCGTCGAACAGAATACGTCTGTGTGGGGGTCGCAGAATCCTGTCTGGGTCCAGGCACAGATGACCAACCTACAGCCGACAGCAATGATGACCTGTGGACACACTCCATCCCCCTTATCGAACAGAGCCACCACAAGCACCCCTACCCAATCTGCGGAACAATCATTTAACTTAAGCAGCCTGGTCAACAGCAGTATGGAAATGTGCAATACCTCCCTTGATAGGACTGTCGTTGATGAATGTAAGGAGCGTGAAAAGCAG
>CGI_10000759
TTTGCAGACTGTACAAATGTTGTTAAGTTTGACAAAAACCTGAGAGTGGTCATTCTAAGAAGCTTGGTCAAAGGTGTATTTTGTGCAGGTGCAGACTTGAAGGAGAGAGCTAAAATGACCAATGAAGAGACAGGACCCTTTGTGGCAGGATTACGAGCGAGCGTGAGTGAGGTTGCCAACCTTCCCATGCCCGTGGTGGCGGCCATTGATGGGTTCGCCCTGGGTGGAGGACTAGAGGTGGCTCTGGCTTGTGACATTAGAGTATCCTCTGATGATGCAAAGATGGGGTTAGTGGAAACAAGATTAGCCATTATCCCAGGAGGAGGAGGAACACAAAGACTGGCCAGAGCCATCGGACCAGCCAAGGCCAAGGAGCTCATCTTTGCTGCCCGCGTGTTCAACGGTAAGGAGGCAGCAGAGATGGGGGTTGTCAACCACAGCGTGGAGCAGAACTCCGACGGAGATGCTGCCTATCAAAGGGCACTGAAACTTGGTCAGGAAATCCTTCCACAGGGACCAGTTGCACTCAGAGCTGCAAAGTTTGCCATCAACAGAGGAAGCGAGGTGGACATAGCAAGTGGACTCTCCTTTGAAGAGGCAGGATACTCACAGGTGATTAATACCAAAGACAGACTGGAGGGGTTGTCGGCATTTAAGGAGAAACGCCCACCAAGATTCTCAGGAGAA
>CGI_10000760
ATGAGAGGAAGACATCGGTTCTCGTACACAGGATCCCCACCAAACACGTTGAATCCAATGGGTATATGTACTGATGTACTATCACACATCCTTGTGTGGGATTACACAAGCAAGACAGTCCAATTATTAGACAAAGACGGTCAATTTCTATATTATTTACTAGAAAATGTAGGACCATCTTTTAAATCATGTAGCTTGAGTTATGACGTCAATACTCATTATTTATGGGTCGGATCAGAAGACAGCACAGTGAGAGTTTACAAGTATATCACAAGGAAG
>CGI_10000761
ATGTTTTTCCGACATGAGTGGTATTGTGAAACAGGAGGTGAGAAAGACTTCATTTACTCCATTTTTGCATTGTGTGAATACCTGGTAGTATTTTCTAACATTGCCTTCCACTACACGGCCAAATACGACTTCTCTGACCAACAGGTGTTGCTGGCCGGGGAGGAGAGTGGGGACCACCCCAAAGAAATTCTATGCAACGCTTATAGTCGACAGAGAGACGTCAAAGTTGGCGTCTTACCACAGGAGCCTGAAGTACCTAATTACCTCCCCTCTATAAGTGCCGCCATTGGAGGATACATTCCACAGAGAAATGTCTGGAGAATCTGCATTGCTCTCCATGCGTTTCCTAGGTTCCTTATTGCGGTAGCTTACTTCCGTTTCCACATGCGATTTTTAGTGGAGAAATGGAGGAAGTTGTATTCGACACTGGCCGGACTGTGCACTCTTCTACACGTGGTGGAGAATTTTGCGTTAGTTGTGCTCACGTACATTTCGTCTTTAGATGACCGAGAAATTCACGAGAGCATGTTCGTTTTATTCATGGTGACATCTGAGGTCTACATGCTGTTAACCTGTTTGTTGTACCGATGGGGACACACAATAGGGGGCCGAAAGATGACTCCAAATGAAATACAATCCTACCACTATAAACTTGGAATGTTTGTGTCAAATTTCATCATTTTCATGATGGCGGTATACATGTATTTTCGACATAACTGGTATTGTGAAAGTGGCGTGTACACTGGTTTCGCTGCTTGTGAATACCTTGTGGTGTTCACCAACATCGCTTTTCACTATACAGCAAGACTAGACTTTCACGACCAGTACTTGTCTCTAAAAGGTGAATCTCATCGGACGTCCAAGACGGCC
>CGI_10000762
ATGATCAAATATTTCAATTTTTCCAAATATAACCATAACTTCTACGCTCCATGGTGTGGCCACTGTAAAAAGCTGGAGCCGATTTACAGACAAGTGGCGGACACTCTGAAGTCACATCCTGTCAAAGTGGCCAAGATAGACTGTACTCGCTTCTCCAGTATCGCCTCAGTGTTCGACGTCTCCGGCTTTCCCACCATTAAATTTCCACCTGTTAGAAGTATGGCTAGTATTGGAAAATTTAATGAAGGAAAGCTGGAACACAAAGATGGAGTCTTCTTCTTGTATCTTGGAGATGGGAATTTAGAAATTGATCTCTATGATGTTACTCCAACAAAATTTCCAACAGTTCTAGTCATTAAAGATCGCTCTTGGTTTGAATATTCAGCATCAGATGCTAGTTTGGCCTCCTTAGAACAGTGGATAAATGGTGAGCGTTTCACATCTTTTCCAAAAGCTTCAGGGGGGAACATCAATGATATGGCAGAGACTGGAAAATCCTTGGTCATGATTGTTGTCAACCCAGAGGATAGAGAGAAAGCAGACCTTACACACAGG
>CGI_10000763
ATGTGGGTCACATGCAGATTACTGACCAGGCAGTCCGACCCAGAGTCTTATCCGTCCTTACATAGGTATTTTACAATCCTTATCTACCCATCTTCTCTGACTTTGCCAACGATTTTGCTAAAGCAGGCTCAGTTGAACATGTCCTTCACTAAAATGGACCCACCACCTTTGGTATTTGATAGCAATACAGGCGAGGTACTAGCGTCCAGTAGCATAGAGACAAAGAGGATAGAGCCAAACGAAGGG
>CGI_10000764
ATGAGGGGTGTATTAGTTTGTATGTTAGTGATTTTAGTGGTATACGGAAATGTCTGGCGTAAATGCATTAGAAACAAAGGGAGGAGGCTTGAATGTAAGGACACTAAAGGCAACTTGACGTGCAGAGACATTTCCGAGGTGATGAAAAACGTTGAAGTCCTTGTGCTTCGCAGGGTGTACATATCAGCGCTCGACATTACTCCAGTCTGTCTACCCCAACTTAAGAAGATCATCGTGGAAAAAGCAAGAAATATGGTTTGCAAAGACTTTAAGGAATTTGAGATGATCACATCTATCAATGGGCAAAGTTGTTTGGAAGACACGACTACAGCGCAGAATGAAACGACAACTTCAACCACTCTGAGAACCACCACTACTTCCCATGCTACAGCACCTACCACCACTGTTTCCTCCCAAAGATCACCACTGACCACTCGAGAAAAGGATCTTTTGACTGCTGCTGTGTTTATTGTCATTGGTGGACTTTTCGGATTCCTTTGCCTAGCATTCGCAGTCATTATGGCAATCAACAAAATGAAGAGATGTTGCCGTCGAAAGCATACTAGTATTCGTAAAATCCCAACACCCCAGAGTTTGGGAAGCCTAGAATCAGGATCTAGTCAAACTCTGTACTTGAGAACCCTCAAAACTGAA
>CGI_10000765
[truncated: 34,984,070 more chars]
