# Supplementary material for: Transcriptomics provides a robust framework for the relationships of the major clades of cladobranch sea slugs (Mollusca, Gastropoda, Heterobranchia), but fails to resolve the position of the enigmatic genus Embletonia
Source: BMC Ecol Evol. 2021 Dec 28;21:226. doi: 10.1186/s12862-021-01944-0 (PMC8895541; doi:10.1186/s12862-021-01944-0)
Supplement: Supplementary file 5 — Additional file 5. Archive S3: This archive includes official gene sets of the three reference species Biomphalaria glabrata, Crassostrea gigas, and Lottia gigantea on translational and transcriptional level, the list of all orthologous sequence clusters (OGs) as required for Orthograph, and an exemplary Orthograph config file. [file 12862_2021_1944_MOESM5_ESM.zip › Archive3/data/Lottia_gigantea.GCA_000327385.1.cds.all.fa]

>LotgiG100015
AAAGATGAGGCTTATTGGGAACGACGGCGTAAAAATAACGACGCGGCTAAGCGTTCACGCGATGCGAGACGTGCTAAAGAAGACGAAATCGCTATTCGAGCTGCCCTGCTTGAACAAGAAAACTTAAAATTACGAGTCGAAGTTGCTGCATTAAAAAGTGAAACAGCA
>LotgiG100018
GATTTCAAGAATTTCTTGAGAATGGACGCAAACAGTTTTGATGAACTATTAGATATGATAACGCCTCTAATTGAAAAACAAAAGACAAACATGCGAGATCCAATTTCCCCTAGTGAGCGACTTTCAGTTACGCTACGGTATTTGGCTACAGGAAATTCATTCGAGGATTTGAAATTCAACACAGCTATATCACCTCAGGCCATAGGGAAAATCGTCATCGAGGCTTGCGAGGCCCTCATAACGTGCCTTGGACCATATATTAAGGTA
>LotgiG100028
GATTTCAAGAATTTCTTGAGAATGGACGCAAACAGTTTTGATGAACTATTAGATATGATAACACCTTTAATTGAAAAACAAAAGACAAACATGCGAGATCCAATTTCCCCCAATGAGCGACTTTCAGTTACGCTACGGTATTTGGCTACAGGAAATTCATTCCAGGATTTGAAATTCAACACAGCTATATCACCTCAGGCCATAGGGAAAATCGTCATCGAC
>LotgiG100031
TCTATAGCACCTACAACAGTCACGTTAAGAAAGAGAAGAAGGCCGTATTCCAAATTTCAAATTGCTGAATTAGAACGGGAATATAATGGTTCCACTTATGTCTCAAAATCTCGCCGGTGGGAACTTTCCCAACTAATCAACCTATCAGAGCGTCAAATTAAAATCTGGTTTCAGAATCGACGAATCAAGGCGAAGAAAATA
>LotgiG100062
AAGCCACCCCACTCTTACGTGTCTTTGATATCAATGGCGATACTGGAATCGGAAGCAAAGAAGATGATTTTAGCGGATATTTACAACTACATCATGACTAAATTTCCTTATTACAACAATCAAGATAAAGCCTGGAAAAACAGCATCAGACATAACTTATCTTTAAATGAATGTTTCATTAAAAACGGACGAGCTGAAAACGGTAAAGGAAATTATTGGTCTATCCATCCTGCCTGTCTTGAAGATTTTTCTAAAGGAGATTTC
>LotgiG100069
ACAACATCAAAGAAACACAACTATTTCATAGCGGAGCCTATGGGTCAAAAACCAATCACCGCCATACCAGGGCTTGGGCAGATTCTTGGACAAAGATTGGCGGATGCTGGCTATCATTATGTGAGGAACATACCAGTAACCTATTCAATATTTAAG
>LotgiG100075
GGAGGTTCAGGACCATCAAATGAAGAAGCCATGGAACAAGTGAAGCAGCAAATCGCCATGGCAAACCTTCAAGAGTTGATTCAGAAAATCACAGAGAAAAGTTTCAAGAAGTGTGTCACTAAACCAGGATCGTCATTGGACAATTCTGAACAGAAATGCATCGCTATGGCTATGGATAGATATATGGACGCTTTTGATGTTGTTTCTAAAACATATGTTTCTAGACTTCAGCGTGAAATGAAT
>LotgiG100112
AGTACAATTCTGAAGACTGAAGTATATGGAATATTAGGGGGAGTACCTATATCATTTCCCATGCCAAACCCTGACGCCTGTTCAGATTGTGGGGTGACCTGCCCTGTTAACAGTGATACTAGTTACTCCTATAACAGCACCTTACCTGTATTAAAACAATACCCCACATTACAAGTAGTGGTGAAATGGCAACTAGTGGGAGAAAATAAGGACATCGTGGCTTGTGTATTGTTCCCTATATCTATTAAA
>LotgiG100140
AAGGTTTACCAGTGTACTTACAACGACTGTACCAAGGTTTATAGCAAAAGTTCCCACTTAAAGGCACATCTACGGCGACATACCGGAGAGAAACCGTTCGAGTGTACGTGGCCCGGATGCGGTTGGCGGTTCTCCCGGTCCGACGAGTTAGCCAGACATAAGAGGTCGCATTCCGGTATCAAGCCTTACCAATGTAAATTGTGTGAAAAACGTTTTTCTAGATCCGACCATTTATCTAAACATCTGAAAGTTCAT
>LotgiG100155
GTTAAGTTACCAAAAATTGATTTGCCAACTTTTGATGGAAATGTGTTACAATGGCAACCATATTACCAATCTATTGAGGTTTATGTTATCAAAAACCAATCCTTGGCAGATGTCCAAAAGTTAGAATATTTAATGAGGTCATTAAAGGGAAAGCAGCTGAAACTGTTTGAG
>LotgiG100213
GATGACGCAAAAGAATCAGATAGTGATGATGGTGTTGAAGATATAGACGCTGGAAAAGACGAAAATGGAAATACACATTCAATAACGTCTTCAGGAAAATTTGGAAAATCTCGTCGAGCCAGAACAGCTTTTACTTACGAACAACTAGTAGCGTTAGAGAATAAGTTCAAAACAACGCGATATTTGTCAGTTTGTGAGAGACTTAATTTAGCTCTATCGTTAAGTTTAACGGAATCACAAGTAAAAATCTGGTTTCAAAACAGAAGAACAAAGTGGAAGAAACAGAATCCTGGTTTAGATGTGAATAGCCCAACAGTTCCC
>LotgiG100217
AGACGACCAATGAATGCATTTATGATATTTAGTAAACGTCATAGAGCTCTGGTACATCAACGTCACCCTAACCAAGATAATAGAACAGTCAGTAAGATACTAGGTGAATGGTGGTATGCTCTTGGTCCTAAAGAAAAACAGAAATATCATGAACTTGCTTCACAGGTAAAAATCACTTTTATGTTAATCAAT
>LotgiG100237
TGCGCCATGCTGCCAAAAACAGGCAGATGTAGAGCAGCCATTCTACGTTATTACTTTAATTCCACGACCGGACGGTGTGAAAGTTTTATTTTCGGTGGATGCCAAGGGAATGGTAATAATTGGAGAACTCTGGCAGAATGTCGACAAACATGT
>LotgiG100263
CGTAAACAAAGACGAAGCAGAACAGCCTTTACCAATCAACAGTTAGCAGCATTGGAGAAAACATTTGGAAAAACTCATTATCCTGATGTTGTAATGAGAGAAAGATTAGCAATGATGACTAATTTACCAGAGGCACGAATACAGGTATGGTTTAAAAATCGTCGGGCCAAATTCCGAAAGAAA
>LotgiG100384
AAGAACCGACAAAGACGGAACCGCACATATTTCAGTGATGAATCTTTAGATCGTTTAGAAACAGTTTTCAACGAGAATCCATATCCAGATATAGTACAGAGAGAAGCTTTAGGTTTAGAATGCGGTGTCACCGAAGCTAGAATCCAGGTATGGTTCCAGAACCGTCGTTCCCGTAATAGGCGT
>LotgiG100387
CCTTCAATTGCACCCAAGCCAAGATCAAGACGGGGAAGAACAGCCTTTAGTGAAAACGCAATTGACAGATTGGAGGGGGTTTTCATGGTAAACCGATATCCTGATATCAATCTAAGAGAAACCTTGGCTCAACAGCTAGGCGTAGCCGAATCGAGAATTCAGGTTTGGTTTCAAAACCGCCGATCTAGAGGAAGAAGA
>LotgiG100393
CTGTCTCCAGGTCGAAATTATGGCTATGCAAAATACGCAACAAAAGAAGATGCAATGAGAGCAATACAGAGTTTACATGGTCAGAATTTAGCTGGTCAGAGAATTAAAGTTTTAGAAGCTGAACCACCTAAATCTGGGGAAGGAGATGAC
>LotgiG100449
CATATTCTTACTCATAGTACAGAGCGACCATTTCAGTGCAATACTTGTAACAAAGCCTTCAAAAACAAACCAACGTTAACTTCTCACCAGCTTATAACTCATAGCAGCCAAATATTTCAATGTGATATTTGCAGCAAATGTTTCACATTGAAAGGCACCTTGAAAAGTCATGTTGCAACAGTTCATAATGGTGAACGTAATGAAATATGTCATATTTGTGGAAAAAGTTTC
>LotgiG100531
GTATTAAAATGTTTAGTTTGTAGTGATAAATCATCAGGAGTCCATTATGGGGTGTTAGCTTGTGAAGGATGTAAGGGATTTTTTCGAAGAGCTTTACAGAATGTCGGTGATCCAGCTAGAAAGAAATGTTTCTACAACAAGAATTGTGAAATTAATTTACAAACTAGAAATAGATGTCAATATTGTCGATTACAGAAATGTTTAGCTCTAGGCATGTCTAGA
>LotgiG100545
AGAAAAAGACGCGAAAACAAACCAAGACGTCAGCGAACAACATTTAGTAGCGACCAAACGTTAAAACTAGAAATGGAATACCGAAGAGCAGAGTATGTGACTAGAACCAGACGTCTTGAACTTGCAGACGATCTCAATTTAACAGAAACACAGATTAAGATATGGTATCAAAACAGACGTGCTAAAGACAAACGAATAGAGAAAGCACACATTGACCAACAT
>LotgiG100548
AAAAGTTTTAATAACTCAAGTGCTTTAGCTAAACATAGATTAACTCACAGTGAAGAGAGGAAATATATCTGTAATGTTTGTCATAAAGGTTTTAAAAGACAAGATCATTTAAATGGACATTTGATGACACATAGAGAAAAGAAGCCTTATGAATGTCAAGAAGAGAATTGTGAGAAGAGTTATTGTGATGCAAGGTCACTACGCCGTCATCTTGAAGGTCAC
>LotgiG100616
TGTGGTGACAAGGCCTTAGGCTATAATTTTGATGCCATAACCTGTGAATCTTGTAAAGCTTTCTTCAGAAGAAATGCATCTAAAAATAAGGGGTATAACTGTAGTTTTGAGGGAAATTGTAAACTTGATCCACATACCAGAAAGTTTTGTTCAGGATGTCGATTAAAGAAATGTTTCTCTATTGGAATG
>LotgiG100633
TTACAGGTGACGTGGCGAAAATTACCAGAAATAAGTCCTTTAACAATTGGTACAGACACGTGGACGGACGACTCACGAATTCACGTTGAACACGTTGCTAAAGACAATGAATGGAATCTGATTATTGATGACGTAACTCGAAGCGATTCCGGAGAGTATGAATGTCAAGTGAGCACA
>LotgiG100635
GGTAAAACACGAACTAAAGATAAATATAGAAATGTCTACACAGATCATCAACGATTAGAACTGGAAAAGGAATTCCATTACAGTAAATTTATCACCATCAGAAGAAAAACTGAACTTTCAGCTAAACTTAATCTTTCTCAAAGACAGGTGAAAATCTGGTTCCAAAACAGGAGAGCCAAAGAACGAAAACAGAATAAAAAG
>LotgiG100648
GGAAAACCTGGCGAATATGGATATACACCACCGTCGACTGCAGCGCCACAAACAGGACCAAATTCAGGAAGAACAAATTTTACTAATAAGCAGTTAACAGAATTAGAAAAAGAGTTCCATTTTAATAAATATCTCACACGAGCTAGAAGAATAGAAATAGCTGCATCTTTAGGTCTCAATGAAACACAAGTTAAAATTTGGTTCCAAAATCGACGAATGAAACAAAAGAAGCGC
>LotgiG100678
GGAGCTACAGTTTCGGTGGAAGATGAAAATAAACGAACCAGAACGGCTTATACACGTGGACAACTTCTAGAACTCGAGAAAGAATTCCATTTCAATAAATACATTTCTAGACCGCGCCGCATTGAGTTAGCCGCCATGTTGAATTTAACTGAAAGACATATTAAAATTTGGTTTCAGAATCGAAGAATGAAGTGGAAAAAAGACGAG
>LotgiG100771
CCGCCGTTCCCATGCCTGCTTCCAAAAGAAATTGACAGTATTTGGTTTACTGTGGATAAACCATGTGATGATGAAAGTGAATTAGCCAAACAAGAGCGTGATTACAATCAATGGCTACAACAAATAGAAACAAAAGACAATACGATAGTACCCATTGGAAAGACA
>LotgiG100776
CCACCGTTGAGCAAATACAGGAGAAAGTCAGCAAACGCTCGAGAACGCGGTCGGATGAGTGACATGAACCTAGGCTATGAACAGCTTCAAGCGGCACTACCCGAAATGGGAAACAGCTCCAAAATCACGAAACTGACTTTATTACGCCTGGCAATGAACTACATCAAATCATTACAGGATGTATTA
>LotgiG100787
AATTTTCAAAGATTGGCAGAGTCATTGATAAAACCATCAGATATTAGAACAGCACCAATTCTCCATGGGAGGAAGTATGAAGATGCTGCAATTAGAAAGTACGAAAACATTTCTCAAAATAAGGTCACAAGATGTGGAATCTTTGTTTGTGAAGAGTTCCCGTTCTTGGCAGCATCACCTGATGGGTTTATCAATGACTCAACTGTGATTGAAGTTAAGTGTCCATATGTTGCCAAG
>LotgiG100789
ATAAGAAGATATCGTACAGCCTTTTCTAGAGAACAACTCAGTCGACTGGAGAAGGAATTCCTTAAAGAGAATTATGTTTCCCGACCAAAACGATGTGAACTTGCAGCATCATTGAATCTCTCTGAGAGTACCATTAAGGTGTGGTTTCAGAATCGTCGAATGAAAGATAAAAGACAACGA
>LotgiG100793
GTAAGACGATACCGTACAGCCTTCACCAGAGAACAAATCAGTAAGCTAGAGAAGGAGTTTGCCAAGGAGAACTATATCTCCAGGCCTAAACGATGTGAACTAGCAGCTGCCATGGGTTTATCAGAGAGCACCATCAAGGTGTGGTTTCAGAATCGTCGTATGAAAGATAAAAGACAACGA
>LotgiG100801
ACTTCCTGTGGTGCCAAGCATCTTAGATCAACCAGGGTGGTTAATGGTAAACCTTCTTCAGAAGGTAGTTGGCCGTGGATGAGTGAGATACTTTATAAAGGACATCATGGGTGTGGTGCAGTTCTCATATCTCCTAAATGGGCAATAACCGCTGGCCATTGCGTCAGG
>LotgiG101176
GAACTCGGAGGTGTTGATCATATTTATAATGAAATGAAGGAACTTATTACATTGCCTCTACTACAGAACCCTGATTTCAAACAGTTGAATTTAGACTCACCTAAGGGTATTTTATTACGAGGTCCAGCAGGTTGTGGTAAATCATCAATGGTGAAGCTGCTATCATATGACTGTAAGGCTGCTTTAATAACTATCAATGGACCAGAGGTCTTGGGATCTCGACCAGGGGAAACTGAAGATAATATTAAAGTATTGTTTGATAAATGTAAGAAACTAAGTCAAGAGGGACCATGTATTCTGTTTATTGATGAACTAGACTCACTGTGTCCAAAGAGGAGTTCCGGAAGTTCCAATGAGTCCAGAGGAACCAGTACTGTGATAGCATGTTTAGATGAAGTACAATACATAGAGAATATTATTATTATTGGAGCCACCAACCGACCATCTGCTGTTGATTCTTCTTTACGAAGACCAGGAAGATTTGAAAGAGAGATTTTAATGAGTGTACCTAATAAAGAGGAAAGAAGGGAGATAATAAAATTATTAATAAAGAAGCTACCTACTAGTGATATAGATATAGAATATATGGCCTCTATAACTAATGGTTATGTTGGGGCTGATTTAAAATCTCTATGTAATGAAGCTGTATACAATGCTATGAATAGAAATGATGATAGTCAGGTAATTTCTGTATCTCTTATATTTAAGGAAAGAGAGATAACTATGTGTGATTTTAAAGAAGGTATAAAAAAAGTGATACCAAGTTTAGAGAAGGGTGTAGAAGGTATTGTAGAATATAAACCTGTATTATGGAGTGATATAGGTGGTTTACCAGACATTAAACAACAAATAAAACAGGCTGTAGAATGGCCAATGTTACATCCTGAAGCATTTGAAAGGTTTGGATTACCAGTATCTAAAGGTGTATTATTGTATGGACCACCTGGTTGTTGTAAGACTACTCTAGTCAGAGCTGCTGCTACTTCCACACATACTACCTTTATATCTCTTAACGGTGCTCAGTTATTCTCTCCCTTTGTTGGAGAATCAGAAAGAATTGTGGCTGAGACCTTCCAGAAAGCGAGATCACTGGCTCCCTCTATAATTTTTCTAGATGAATTAGATTCTATAGTTGGTAAGAGATCAGGGTCTTCACGAGGTGTTCAAGAAAGATTGTTATCAACATTATTAAATGAAATGGATGGTATTGGAGTAAGACTGGATGACATATTAGTTGTAGCTGCTACCAACAGACCAGATTTAGTAGATTCTGCCTTATTAAGACCTGGAAGATTAGATAGAATTATATATGTACCTCCTCCAGATTATCAGGCTAGATTAGAAATATTAAAGATAAGTTGTAGAAACATACCAGTTGAAAATATAGATGTAACATCTTTAGCTGAACAAACTGAATTTTATACTGGGGCAGATTTAACCAGCCTGTGTCGAGAGGCTGCTATGTGTGCTATGTCAGAGTCTATAGAAGCT
>LotgiG101181
CTTCACGACGCCATTTCTCAAGGCAACGAACAGGAAGTTCAACGTTTGCTTCAAAATGGTGCCGACGTTAATGCCTTGTACAACAGAGAACTTCCGTTTACGAGAGCCGTGGATTTATGCAACAACAGAATTGCCGAAATTTTGATCGGACATAAAGACTTCAACCCTAATTCCAAAAATCAATTAGATCGCACGCCAATTTTCTATGCAGCAAAATACGATAGGCTGTCTATGGTTCAAAAGTTGAAATCGTTCGGATGTGAAACGGACGCCAGTGATATAAGAGGAGTTACTCCCCTTGGAGCTACGAGCTGGGATGACGCAGCTAGATCAGCGGACTTCTTAATTCAAAATGGCGCCGACGTAAACAAAATCGACTTCAAGGGAGAATCGCCTTTACATCGCGCATGCTCCAATGTCAGTATAGAAGTGATTAAGTTATTATTGAATCACGGTTGTTGTGTTAATTCTCAAACAAAAGACCAAAAGTTGTCGCCCTTGATGATGTCAATACCGTCCTCCTACGAACTGGATGTTCGGGGGAAACCATTGACTAAAATGATCGATATAGTGAAATTACTTTTAACAAAAAACTGTGATCTTAATTTAAAAGATAAAAATGGAAGGACAGCTTTACACCATGCAGTTGACTCGAACGAATTCCACAGCGCTTGTTTATTTATGGAACATGGTTGTGGTTTGGACATTCCAGATAATGAGGGATTAACTCCCTTTCATTTAGCTATAACACTGACTGATAACAACACGTCTGTCCTGGAATCCATTTTGAAATCTAAAATTATCGATATTAACTCACCGCTTAAGGATAAATCTCCTCTGACCCTTGCAACCGAACGCGGCCATATCGAATGTGCCGTCTTACTTCTCCAACATGGCGCTGACGCGACAGAACTTGATCCAAACGGACAGAATTCTCTCCATGTTGCTGCGTCCAAAGGTAAAGCGGAACTTTTACAAATTCTAATGATTAATCAGGATGTAAATTGTCGCAATGCAGAAAATAAAACGCCATTATGGTTAGCAGCCGCGGAAGGTCAATTCGATTGCGCCATTTTGTTATGTATGAACGGAGCAGACCCGTCACTGATGGGCGATATTCGCGTTCCTGCCTTACATTTTGCAGCCGGAAGTGGACAAGTGAAGGCTGCGGAGTCTTTTCTTCAACATGGCGCCGAAGTCACAGCTTTAGACGGTAACGGTAATACGGCGCTCCACGTGGCGGCATCACGAGGG
>LotgiG101222
CACCACCAAAAGATGTTGGGATTTGGTGCTGCAATGACCCATTCCTCAGCTTATTTGATCTATCGCAATACTCGTAGGAATGATATAATGGAATCGCTGTTTTCTGCAACAAAAGGTATTGGAATCAATGTCATCCGCATTCCTATTGATGGCTCTGATTTTTTACCAGGACAACCTTATACTTATGCTGACTCAGGAAATTTAAACGATTTCAGTATTCGGAAAGATAAAGAATACATGCTTCCAATTTTAAAACAGGCTTTATCAATTAATCCCCAATTGGCGATAATAGCATCTCCCTGGAGCGCACCGGCATGGATGAAGTACGCACCATTTTGGGATCGAAGCCATTCGACACTTAATGGAGGATCCTTCAACATGAAATACAAAGATGAGTATGCAACTTATTTGGTCAAGTTTCTACAAGAGTATAAGAACGAAAATGTTCCCATCTACGCCATCACTGTACAAAACGAACCTGGTTTCGAAGCGGATGGTTATCCAACGATGAAGTTAGATGCCGGAGATGAAAAGGAATTAGTAAAAACTTTAGGACCAAAATTCTCCAGTGCCCATATCTCAACCAAAATCATCATATACGACCATAATTGGGATCATCCTGAATATCCTATAAGTATTCTAAACGACCCACAAGCAAAAATGTTTATTGCAGGATCAGCGTTTCATTGCTACGGTGGTGATCGTAAAGCACCGCTTCAAGTTGTTCATGCACATCCCGATAAAGGGATATACTTCACAGAGTGTACTGGTTCAAATGCAGACACTACTTGGAAGAGAGTCTTCAGATGGAACTTTGTCAATCTCTTTATTGGACAGCCAAGAGTTTTCGCTAAAACGGTTTTGTTATGGAACTTGGCATTAGATGAGCACCATGGACCTGTTTTAACCACCCCGGGTTGTTCCAGAGGATGTGGCTGTAAAGACTGTCGAGGCGTTCTAACAATTAAAGGCAAATCCACATTTGAAAAAAACGTGGAGTATTACATTCTTCAACATTTTACGAAATTCGTTCAAAGGGGTGCTGTAAGAATAGAATCTACCAGTGATGTTGGAGAAGGTGGTACTCTTCATTCAGTTGCATTCAAAAATCCAGATAACAACATCATATTGATAGTTATCAAC
>LotgiG101234
ACACCTCTACATTGTGCCTGTAAGAATGGAGATATGAAGGCAGTAGAGATGCTAGTGGTAGCAGGTGCTGATGTGAACTCTGTAGATCATAATACCTGTACCCCACTGTGGTTGGCTGTGGAAGCAGAGCGAACTGATATCCAAGCTGTGGAGGCACTGTTACAGGCTGGAGCAGACGTCAATGTGGGAGACTTTCGTGATGTCCAACCAGTAGCTCTAGCTTGTGAAGAAGGACAATTAGATATATTGAATCTGCTACTCCAATATAATGCCGATGTT
>LotgiG101238
ATTGCTTACAAAGATAAGATATTAATCTTGACACCAATTCACAATGTCGCAGGCATATTAGTTCGCTTTTCCAATCTTTTAAAAGGAATTACGTATCCTCACGAATTGATCTCAATAGCTTTTGGAGAAGACTGCAGTACAGATGCAACATTAAGTGTAGCTAAGTCTAGTGCAATTGATCTGCAGAAATCCTTTCCTAGTGTCAAAGTCTTTCATTTTAATTTAACAGGTCAAATTAAAGGACCATGGAATCGAATCCATAATCAATATTTACAATTACCAAGAAGAAAACACCTAGCTCAGGTGCGCAATATGTTGTTGAAATCTAGTTTGGAAAAAGAGCATAAGTGGGTCTTATGGATAGATAGTGATATAAGTTTTCTACCTCCTAATATTATTGAACTACTTCTGTCATCAAAACGTGATATAGTAGTTCCGTTATGTGTTTATCAAGATGGTAGCAAGAAAAGAGTCTTTGATAAGAATACCTGGCGTGAAACCAATTATTCCTTAATGAAGCAAAAGGACATGAAAAAAGATGAGTTAATGCTGGAAGGTTATGGCACTATTTTACGCCTTTATCTTTCTGATCTACGAGCCGAGGGGCGTGTTGTACCAATAGATGGAGTTGGTGGTTGCACTTTATTGATCAATGCAGATTTACATCGCAAAGGTCTTGAATTTCCTGAGACCATACTTGATCATCATATAGAGACTGAAGGTTTGGCAAAATTAGCTAAGAGAATGGGATGGGGTGTATATGGTATGCCATATGTAGAAGTGTTTCAT
>LotgiG101255
AGATTTCTACTGGAAGTTATTTATGAATGTTTGGTGGATTCAGGGTTGAAATTAAAAACATTCCAATCAGAACGTACAGGGTGTTACATAGCTTACTCTTTCAGTGATACAGATGCCATACAGACTAGCCTGGATATAGAGGCTAGTAAAAGTAAGTTTGTTAATAGTGGACCATCAATATTAAGTTCTGTAGTCCGCCATTTTGGTTTGACCGGTCCTGCTATTACCATAGATACGGCTTGTAGTTCCAGTCTTTCAGTATTAAACAGAGCTGTACGCGATTTGACACTGAATCAATGTAGATATGCTATCGTAGCTGGTAAGTGTACGTCCATAATTGATAACCCCAATGCCAGCTTGAGATTTCTAAGACTAAATATGTTGAGTCCCAATGGAACCAGCAACGTCTTTGATAAAAATGCTAATGGTTATGTTAGAGCGGACGGCATGGCGGCCATTTTACTTGCAAGGAATTTCATTATTTGGGTAATTTTCCTCATTATCTTCTGTTTTTTTTTATCAGGAATAACTTACCCTAGTTCCCAGTCACAGGCTAATCTACTTACCTCCCTTTACCACGATATTTCCACCAATCAGATTGCTTATGTGGAGGCTCACGGAACTGGCACACAGGCTGGAGACAAGAATGAAGCCCAGTCTTTAGGAACAGTTCTAAGTGAGGGCAGACCTTCACCTCTGTTAGTTGGATCAGTTAAAAGTAATATGGGACATGGTGAAGCAGTTGCTGGATTAGCTGGAATAATAAAATGTCTGCTATCAATTCATCACGGCAGAATTCCTGGCAATTTGAACTATAAAATCCCAAATCCAGAAATA
>LotgiG101269
TTTATTGACCTATATATACTAAAGCTAATGTTTATTGACCTATATATACTAAAGCTAATGTTTATTGACCTATATATACTAAAGCTAATATTTATTGACCTATATATACTAAAGCTAATGTTTATTGACCTATATATACTAAAGCTAATGTTTATTGACCTATATATACTAAAGCTAATGTTTATTGACCTATATATACTAAAGCTAATATTTATTGACCTATATATACTCAAGCTAATATTTATTGACCTATATATACTCAAGCTAAACTATATTGACCTATATATA
>LotgiG101291
TCTACTGATACATCTGAAGGACCTCCACCATTAAGAACATGGACATTACCAAATGATAAGAAGATAGAGGTTGTGAAGACTGATATGAGATATTTAAGCTGTGATGCTATTGTTAATGCTGCTAATGGTCATCTAAAACATATATCAGGTCTGGCAGGGGCTATAGTTAAGAAGGGTGGAAATGAAATACAGAGAGAGTGTGATGAATATGTGAGTACCAAAGGAGAAGTTAAAGTTGGTGAAGTGATGGTTGGAAGTTCTGGTCAACTTCCCTGTAAAAAGATTATTCATGCTGTTGGTCCTATTTGGAACCAAGGATCCACAAAGGCAGCAATCCATCTTGAAAATGCTGTTTGTAACAGCCTCAAAGCAGCAGATAAAAATAACCTAAGATCTATTGCTATCCCAGCTATATCAACTGGTATCTTTGGCTATCCAATGGCAGAAGCTTGTAAAATAATTGTGAAGACCATTGTTAATTATTTATTGAAGTCAAAGAGTGAAGTGACCCATGTACTACTTTGT
>LotgiG101295
GAAGTTTTTAAAGAAGTTTGGCAAACTGATAAATTACTAACAAGTATTGATGGTGTTGCTATTTCACCCCCTCCAGAGCTGGGAGGATTTTCATTTGCTGTTGCCGACAGTCACTGGTTCCATGTTGATCAGGGTGCAACCAGACAAGGACGGCATGCTTATCAGGGTGCTTTATATCTAGAGGAAACAACAGAAACAGATTACGTATTTCGCGTTTTAGAAGGATCTCACAAATGGCACAAAAAGTTCTACGAAACCTTTCCAGAAGTTGCCAGGAAGGCCTCAAAATATGATTTTTATAAACTAACCCCAGAACAGTTTCAATGGTATCAAGACAGGGGATGCGTTCAACGCCGAATTCCGGTTCCGAAAGGAGGAATGGTTTTGTGGGACTCCAGAACTATTCACGATAATAATCGGCCTGAATTCGGACGAGCGAACTCCGATAGGTGGCGATTTGTAGTCTTTTCCTGCATGACCCCTGCCGTGTGGGCTAAACCGGCAGACATCAGTGCCAAGCAAAAAGCTTATAAAGAAATGTTGATGACCGCACATTGGCCTTCACAAAATGTT
>LotgiG101308
GAAGATTTAAAAGAAAAGGGATATACAGTTGTTAAAAATGTTGTAGATGAATCAGATTGTGATGTCTACATCCAGCAATATAAAGATTGGCTTAAGCAATTTAAAAACGGCGCGTGGCCAGTCAACATGCATTCCTGTATACAAAAATACAGGATCGCGCACATGGAACCTTCCTGGAATGTCAGATTAAAATCTAAGAAAGTTTTTGAAGAAATTTGGAAAACTGATCAACTCTTGTCCAGTTATGATTCTGTTGCCATCGCCTGCCCTCCAGATTATCTCGACACCCCAAACAATTTGTATGCAAACACTTCTGTTGCGTCTTCAGGCTGGTTACACTGTGATCAGACATATCTTCGAGAGGGCTTGCATGGTTATCAAGGTGCAGTATATCTAGAAGAAACCAGCGAAAAGGACTGGACTCTAGAAGTTCTTGAAGGATCTCATAAATTATTTGAGGAGTTTTTCGAATATTCGGATAATGCCAGAATCCGAAGCATTTTAAACCATGTGTACCAAGTGAAACCCAGTGATCGAGAATGGTTTCGTCGAAAAGGGTGCATCAGGAAAACTATTGCAGTGCCAAAGGGCGGTATGGTACTATGGGATTCTAGGCTCATCCATGCCAATTCACGGCCAAAAGAGAATCGCCCTGTCAAAGACCGTTGGCGATTTTGTGTTATGGTCTGCATGGCTCCTAAAGTTTGGGCCACTGACGAAACTCTCGAAGTAAAAAAGACAATCTACAGAGATATGCTGATGACAACCCATTGGCCC
>LotgiG101342
AATATACCCCAACCATCTATTACTTATACTACTAGAACACCACATCTCAAATATACCTCAACCATTCAACCATCTATTACTTATACTACTAGAACACCACATCTCAAATATACCTCAACCATTCAACCATCTATTACTTATACTACTAGAACATCACATCTCAAATATACCTCAACCATTCAACCATCTATTACTTATACTACTAGAACATCACATCTCAAATATACCTCAACCATTCAATCATATATTACTTATACTACTAGAACACCACATCTCAAATATACCTCAACCATTCAACCATCTATTACTTATACTACTAGAACACCACATCTCAAATATACCTCAACCATTCAATCATATATTACTTATACTACTAGAACACCACATCTCAAATATACCTCAACCATTCAACCATCTATTACTTATACTACTAGAACACCACATCTCAAATATACCTCAACCATTCAACCATCTATTACTTATACTACTAGAACACCACATCTCAAATATACCCCAACCATCTATTACTTA
>LotgiG101404
GGAGAAGACTTCAGAGGTACCTTCACTATTGGTTTATTCGGCGATTCAGTTCCCATGACAGCTCTTAACTTCGCTGGAATATGTAAAGGTTTCAAAAGAGGCAACAAAGGACCTAAACTTCACTACAAAAACACCTACTGCCATCGAATTGTTAAAGATATGTTAGTCCAATGTGGTGACGTCACTATTGGTGATGGAACTGGAAGCAAATCAATCTTCGGTGATAAATTCAACGACGAAAACTTCGTCATCAGCCACAGCAGTGCCGGTATTATCTCAATGGCTAATCATGGACAAGACACCAACGGATCACAATTCTTCATCTTATTCACCAGAGCTAGATATCTTGACAATAAACACGTCGCTTTCGGAAAGATCGTCAAAGGATACGTAAGTATTTCAATATTTCAATCTGTC
>LotgiG101422
ATTAACGTAATACAAGTTGATATTACGACTCTATCGGTGGATGTAATTGTTAATGCTGCTAATGAAAACCTACTGCTTATTGGAGGAGTTGCTGGTGCTATCAGAGACAAAGGTGGGTCTTCTATCCAGCAGGAATGTGATGATTATGTTTCTCTAATCGGGCCTGTTCGTGAAGGGGATTGTATGATGACTGAAGCAGGCAATCTTCCATGTAGAAGAATAATCCATGCAAATGGTGGCCCACGATTGCGTGGTGGAAAATCACTTGAAAAACTAACAGAAGTTATTAACAGAGTATTAGATATGGTGGAAACACATGGTTTAATATCAGTTGCTATACCTGCTAATACTACTGGAGTATTTGGCTATCCACTCCAAGCAGCAACAGATATCATTGTGCAGTCTATTGCAAGCTATTTTAAAAGAGTTAAAAGATCATCCATTACAACTATTTATTTGATAGACATCTTACCT
>LotgiG101480
TTCACATTTCTCTGGGTTTTTTTTATTCCTGTGTTATTCTGTATACCCCTAATGTTACACATTTCTTTGGTTTTTTTTATTCCTGTGTTATTCTGTATAGTCCTAATGTTACACATTTCTCTAATGTTTTTTTTTTATTCCTGTGTTATTCTGTATACTCCTAATGTTTCACATTTCTCTAATGTTTTTTCTATTCCTGTGTTATTCTGTATACCCTTAATGTTTCACATTTCTCTGTTTTTTTTATTCCTGTGTTATTCTGTATACTCCTTATGTTTCACATTTCTCTGGTTTTTTTTTATTCCTGTGTTATTTTCTATACTCCTAATGTTTCACAGTTCTCTAATGTTTTTTTCTATTCCTGTGTTATTCTGTATACCCCTAATGTTTCACATTTCTCTGGTTTTTTTTATTCCTGTGTTATTCTGTATACTCCTAATG
>LotgiG101520
TTTATTGACCTATATATACTAAAGCTAATGTTTATTGACCTATATATACTCAAGCTAATGTTAATTGACCTATATATACTAAAGCTAATGTTTATTGACCTATATATACTAAAGCTAATATTTATTGACCTATATATACTAAAGCTAATGTTTATTGACCTATATATACTAAAGCTAATATTTATTGACCTATATATACTCAAGCTAAACTATATTGACCTATATATACTCAAGCTAATGTTTATTGACCTATATATACTAAAGCTAAACTATATTGACCTATATATACTCAAGCTAATGTTTATTGACCTATATATACTCAAGCTAAACTATATT
>LotgiG101567
TATTTCTTATATTATTTATATTTCTGGTTTGTATCTTCACCAAACCATTTCTTGTATTATTTATATTTCTGGTTTGTATCTTCACCAAACTATTTCTTGTATTATTTATATTTCTGGTTTGTATCTTCACCAAACCATTTCTTATATTATTTATATTTCTGGTTTGTATCTTCACCAAACCATTTCTTATATTATTTATATGTCTGGCCTGTATCTTCACCAAACTATTTCTTGTATTATTTATATTTTTGGCTTGTATCTTCACCAAACCATTTCTTGTATTATTTATATTTCTGG
>LotgiG101578
ACAAAAGGTAAAAAATGGTTTGATTTACCAGCCACAGATTTAAGTGATGATAAAAAGAAGAGTTTTGAAATTTTACAGATGAGGAAAGCTCTTGATCCTAAACGATTTTATAAGAGTAATGATTTAACAGATTTTCCAAAATACAGTCAGTTTGGTACTATTGTGGAAGGTGCTGCAGACTTCTATAGTGCAAGAATACCCAAAAAACAAAGAAAACAAACATTAGTTGATGAATTGTTGGCTGATGCTGAATTTAGAACATACAATAAGAAGAAGTTTGAAGAAATCCAGTCCTCTAAAAGACGTGGA
>LotgiG101611
GAACACGGTTTACATGTACATGAATACGGAGATATGAGAGGTCATTGTAGCTCTGCTGGTCGGATCTTTAACCCCTACCAAATGGCACATGGAGGTAGACAAAGTGCTGTGCGGCGCTTGGGTGACTTTGGTAATGTACGTGAAGATGCAGAAGGCAACATATTTCAAACGTTTGAGATACCTAACACATCAATTATTGGACCACTGACCATAGTTGGAAAAGCTCTGGTGATCAAATCTGGCCCCGATAGCCTTGGTGCTGGAGGAATGCCCCTCGGAGCACCTGGTGGTGGATCGGGCTATCCAGCTGGGTGTTGTGTCATAGGA
>LotgiG101671
CCAGCAGAATGTCATCCTGTTGCAGCCATTGGTGATGAAGTTTCTGTACATTACACTGGGAAATTAGAAAATGGTGCTGTTTTTGATTCCTCAGTTCTTCAACAACGAGATCCTATCTCTTTTACTCTAGGTGCTGGACGAGTGATACCAGGATGGGAGCAAGGTATTCTGGGAATGTGTGTCGGAGAAAAACGCCTACTGACCATTCCACCTCAGTTAGCCTATGGTAAAAGAGGTGTAGCTCCACAAATACCACCTGATGCAACAATAATTTTTGAAACAGAGCTAATGTCCTTGAAGCCAAAGGGT
>LotgiG101741
ATAACCGTGTCTTTTATTATTACATTGGATCACAAAATAACCGTGTCTTTTATTATTACATTGGATCACAAAATAACCGTGTCTTTTATTATTACATTGGATCACAAAATAACCATGTCTTTTACTATTACATTTGATCACAAAATAACCATGTCTTTTATTATTACATTGGATCACAAAATAACTGTGTCTCGTATTATAACATTGGATCACAAAATAACCATGTCTCGTATTATTACATTGGATCACAAAATAACCATGTCTTTTACTATTACATTTGATCACAAAATAACTATGTCTTTTATTATTACATTGAATCACAAAATAACTGTGTATTGTATTATTACATTGGATCACAAAATAACAGTGTCTTTTATTATTACATTGGATCACAAAATAACTGTGTCT
>LotgiG101743
CTGACTTGTATAGTTTCTATTACTGTTTATTCTACCATTAAACACAATATAAGTCAGACTTGTATAGTTTCTATTACTGTTTATTCTACCTTTAAACACAATATAAGTCAGACTTGTATAGTTTCTATTACTATTTATTCTACCTTTAAACACAATATAAGTCTGACTTGTATAGTTTCTATTACTGTTTATTCTACCTTTAAACACAATATAAGTCTGACTTGTATAGTTTCTATTACTGTTTATTCTACCTTTAAACACAATATAAGTCAGACTTGTATAGTTTCTATTACTGTTTATTCTACCTTTAAACACAATATAGGTCTGACTTGTATAGTTTCTATTACTATTTATTCTACCATTAATATAGGTCAGACTTGTATAGTTTCTATTACTATTTATTCTACC
>LotgiG101818
TGTCCAAAGGTGTTCACTCACAGATCAGCACTGAATGTTCACACAAGAATTCATACTGGTGTCCGACCATATACCTGTCAAATCTGTGGAAGAGGTTTTACAGATAACTCCACTTACGTCAAGCATCAAAGAATCCACACCAACGAGAAACCATACAGTTGTGATATTTGTTGTAAGTCTTTTAGTCAATCTGGAAATCTAACTCGCCATAAGAAGACTCAC
>LotgiG101891
ATAGGTCTGACTTGTATAGTTTCTATTACTATTTATTCTACCCTTGAATACAATATAGATCTGACTTGTATAGTTTCTATTACTATTCATTCTACCCTTGAATACAATATAGGTCTGACTTGTATAGTTTCTATTACTATTTATTCTACCCTTGAACACAATATAGTTTCTATTACTATTTATTCTACCCTTGAGTACAATATAGGTTTGACTTGTATAGTTTCTATTACTATTTATTTGACTTGTATAGTTTCTATTACTATTTATTCTACCCTTGAACACAATATAGGTCTGACTTGTATAGTTACTATTTATTCTACCCTT
>LotgiG101900
ATTTGTCTTCTTGCCAACTCAACTCACTTACTCCAACCACTACATGTGGCATTTTATGGACCTTTAAAAAGGTATTGGAGAAAAGTTATTGACAACTGGAAAAGTAGCAGCAAGAATACTTCACGAACATTAAATAAAGACAGCTTTCCTATGCTCCCGACTAAACTATATGACTTGTTTTATCCAATTGAAGACTTACAAAGTGAAAATATAATATCTGGTTTCAGAAAATGTGGAATTATGCCCTTCAGTCCTGACATTGTCCTTCAAAGGTTA
>LotgiG101919
CGGCGTCTGCCTGTTGTCATGTTTAAATTAAATATGGCGGAAACGTTAAAAGCTGCAACAACCTTTATTGAACAAGGACATATTCGAGTTGGGCCAGAAGTAATAACTGATCCAGCTTTTCTAGTTACCAGAAGTATGGAAGATTTTATAACATGGACTGATACTTCAGCCATCAGAAAACAAGTCATGGAGTACAATGATATGGTA
>LotgiG101925
CTCGGTACAAGACACCAGACCAAAGAAAAAACGGGCGTCTACAACACTCGGTGTTCCCAGGCGGTCACCCATCCAAGTACTAACCGAGCCCGACGTTGCTTAACTTCAGTGATCGGACGAGAACTGGTGCTTTCAACGAGGTATGGCCGTAGACATTATATA
>LotgiG102125
ATGGCAGAGCAAGCTTCTACAATAAATGCAACTTTCAATGAAACTGCGGCAAATGGAACCGCAAAGGTTCCTGCAACTCCCGAAGGAATGGCCATGGCATACACGAGTTTGTTTTTGATGGCCATCTTACCTATATTTTTTGGTTCTTTCCGCTCAGTAAAGTACCATAAGGAACAGAAGGAATCTGGAGAAAAGCCAGAAACTATGTCATCAAAAGATGCTGCTATGTTTCCAGTGATTGCCAGTTGTACATTGTTTGGAATTTACATAGTCTTTCAGATATTTTCTAAAGAATATATCAATTTATTGTTAGCTGTGTATTTCTTCTTTTTGGGTGTTTTGGCTCTTGCCCATATTGCTAGTCCTATTGTATCTAAGTTAATTCCAGAAGCCTTCCCTAATAAAGAATATCATCTTATATTTACTCAAGGGGTTAAAGAAAAGAAAGAAGAATTAATGAACTATGAGTTTGATCGTAAAGATATACTATGTTTAGCTGGCTGTGCTGTTATTGGTATCTGGTATCTTGTTAAAAAGCATTGGATTGCCAATAATTTGTTTGGGTTAGCTTTTGCTGTTAATGGTGTAGAAATTTTATCATTAAATAAAGTCAGTACTGGATGTATATTATTAGGTGGTCTTTTTGTTTATGATATCTTTTGGGTATTTGGTACCAATGTTATGGTTACAGTTGCTAAATCCTTTGATGCACCAATTAAATTGGTGTTCCCTCAAGATTTGTTAGAGAAGGGATTAGCAGCTAATAATTTTGCTATGTTAGGTTTAGGTGATATTGTTATACCTGGTATATTTATAGCCCTTCTTCTGAGATTTGATCTGAGTTCTTCATCAAAAGTTAAAAGTAAAACATATTTCTATGCTGGTTTTATTGCTTATATTCTTGGTTTAGGAACAACAATCTTTGTCATGCATTTCTTTAAACATGCTCAGCCTGCATTGTTATACCTTGTTCCAGCCTGTGTTGGTATCCCAGTATTTGTTGCTCTGGTCAAAGGAGATGCTAAAGCAATGTTTTTG
>LotgiG102128
AATATTTTTTATTTCAGTTTTGTTACTTTACGAGAAAATTTAAAACTTCAGATAAAATATCAGGGTCATATTTACAGTGAGTGCCCCACCCTAGCATCTGTGTCCCCCTATTTTATAACTCCAGAGAGTGATGATGGAGAAGGGATTCATCTGATAGTTTGTGTACACGGTCTGGATGGTAATAGTGCTGACCTAAGACTAGTAAGAACCTATGTTGAAATGGCATTGCCTGGTTACAGACTGGAATTTCTCATGTCCGAGAGAAATCAGCAGGATACATTCAGTAATTTTGATGTAATGACAGATAGACTTGTAGAAGAATTATTATCTTATATAGATCTATATGGACTTCAAGCTTCTAAAATTAGTTTTGTAGGTCATTCTCTAGGTAATATAATAATTCGGTCAGCGTTGGCTAGGAAAGAGTTAGAACATCTATTACCTAGAATGTATACCTTTCTCTCTCTATCTGGTCCACATCTAGGTACATTGTATAATACTAGTGGACTGGTCAATATGGGAATGTGGTTTATGCAGAAATGGAAGAAATCTGGATCATTACTGCAGCTATCATTAAAAGATAACACTGATCCTAGGAAAAGTTTTCTATATCAACTCAGTCAACGATCAGTTTTACATCATTTCAAGAATGTGGTGCTAGTAGGTTCCAATCAGGATAGATATGTTCCCTATCATTCATCTAGAATAGAATATTGTCGAGCTGCCCAGAGAGATGCCAGTGTTATGGGTAAGATATATAAAGAAATGGTAGAGAATTTGTTACAGCCTATAATTGGTACACCTGACTGTAAATTAATACGTTATGATGTATTCCATGCCTTACCCAGTACAGCTAATACCATGATTGGTAGAGCAGCTCATATTGCTGTCTTAGATTCTGAAATCTTTATAGAGAAATTCCTCACAGTGGCTGGTTTGAAGTATTTCAAA
>LotgiG102151
CATATGTTAGAAGGTACCGTAATATTGAGAGGACAACACACTAATTCTCAGAAATTGTTACCTGTTATGGCAGATCCTAGTAAATCAGATGGTGATACTACTTTAGATGAATGGTTAAATCAGGTCAAATCTGGTCAGAAGGGGATTAAACTGGTTTTTACTAGTATTGATGCTGTTGAAATATCTTTACAAAAACTAAAAGCTTTAAAAGAAAAGGGTTTTTTAAAGTTTCCCGTTTGGATTCATGCTGATGTATTGCAAGGACCAAATGGTGAAAATCCAATCATGGATTCAACAAGATTTTTGAGGCATTTAAAAGGAAATTTTCCAAAATGCACACTATCATTAGGGTGGACTAAAACTTCTCATACAGATACAAGTCAGAGTGGGTATACATGGGAAATGGTAATTGCCATGTATAAAATAATACAGAGCTGGGAAATAGATGACCAACCAGTGGTATTTAATGCTTATCTTTCCTACTTGAAGAACTCTGTACCACAATTAAAGTGGCTATCAGACAATATCCTCCATTCTAGTCTACTGGTACTTCATTCTCCTAATGAGTTAGGTTCTAGAGAAGACATGTTATATGCTGCCTACAGATTCCCTCCAGAAAAATTATTTTTCAATTTA
>LotgiG102152
CAGTATGTAAGGTTGAGTAGTTTTGATACGAAACCAGAACAAGTTTTACAACTCCTACAGAAAAACTGGGGATTAGATCTTCCCAAATTACTAATTACTGTTCATGGAGGCATTTTAAACTTTGATATACAACCAAAGTTAAAGCGAGTTTTTAGAAAAGGTTTATTGAAAGCTGCTAAAACAACTGGTGCCTGGATTGTAACTGGTGGTACCAATACAGGTGTAACTCGTCATGTAGGAGATGCTATCAGTGATCGCACAACGAAAGCTAAAAATAAAGTGGTAGCTATTGGTATATCACCATGGGGAGTGGTAGAAAATAGAGATGATCTCATTGGTCGAGATATTGTGGTACCATACCACTGTGTGTCATCAGGGAAAAGTAACTCTGCCGTCCTTAATAGTAATCATTCATACTTTATGTTGGTTGATAATGGCACAGTTGGCAAGTATGGTGGAGATATTCTCTTCAGAAAAAAACTGGAAAAATTCATTTGTCAACAAACAATTTCTAGTGGTTTTAAAGGTCGAGGCGTACCTGTGATATGTGTTGTATTAGAGGGCGGGGCTAATACTATACGTTCAGTATTAGAATATGTAACAGACACGCCCCCTGTTCCTGTCGTTGTATGTGATGGGAGTGGCAGGGCAGCAGATTTATTGGCATTTAGTCATAAATATACCAGTGATGATGGCACCATGCCAGAAAGTTTAAGAGATCAGTTGATTTTAACGATACAGAAAACTTTCCAATATTCTCTAGAACAAGCTGAAAAACTCTTTATAGAATTAATGTTATGTGTCAAGAAGAAGGAATTGATCACTGTATTTAGAATGGGAGAAGGCAGTCAAGATATAGATCTTGCTATTCTCACAGCTTTATTAAAAGGTTTAAATCTAATTCTGCTTAATATTGCTGAATTGGGTAGCTCTGCCAAGGTGTGTTTTATATTATATCAGCTATGGTTATTGGAAGGGTCATTAGAACAAGCTATGATGGATGCTCTAATTAATGATAGAGTTGATTTTGTAAAGTTATTATTAGAAAATGGTGTCAGTATGCATACCTTTCTTACTATACCACGTCTAGAAGAGCTTTATAATACTGTAAGTCAACTTTTTATATTATTCTTTCATTTCAAAGTTTTCTTCATTAGCCCACAAGGTGCAGAA
>LotgiG102163
ATGTCACAGGTTTATTCTACTAATCAACTTTTTTGCAGACAAACTGTCAACATGCCTACAGACTGTGAAAAAACCATCGATGATATAGAAGACATAATATCTGCCAATGATGTAACTGTTGAAGATAGGATAAAAGCCAAGAAACATGTGATGCCTCGAGCGAAGAAACACTTGAAAGACAAAAATAAATCAACTAATTTAAAAGTTGTAGGAGACAGTTATATTCCAGGTAACCAATCAATATTTGTTAAAACCTGGGGATGTTCACATAATAATTCAGATAGTGAATACATGGCTGGCCAGCTAGCCACTTATGGCTTTAAAATCACAGAATCTAAAGAAGATGCAGATCTGTGGTTATTAAATAGTTGTACAGTCAAAAATCCTGCAGAAGATCATTTTCGTAACGACATAACCCTAGCTAATAAACTTGATAAACATGTAGTTTTGGCAGGCTGTGTACCACAAGGACATCAGAAGTCTGAATATATGCAGGGATTAAGTGCTATAGGTGTCCAACAAATTGACAGAGTTGTAGAAGTAGTAGAGGAAACATTAAAAGGCAACACAGTGAGATTTTTTAGTCAGAAAAAAGAATCTGGTAAAAAGACAGGAGGAGCAACTCTTGATTTACCCAAAATCAGAAAAAATCCCCTAATAGAAATCATTGCCATCAATACTGGTTGTTTAAATCAATGTACATATTGTAAAACAAAACATGCTCGTGGTGAACTGGGCAGTTACAGACCTGAAGCCATTGTAGAGAGAGCTAGACAGTCTTTTAAAGAAGGAGTAGTTGAGGTATGGCTAACATCAGAAGATTTGGGAGCATATGGTCATGATATAGGGGTCACTCTACCTCAGTTACTATGGCAACTGGTAGAAGTTATACCTGAAGGTGCCAGAATGAGATTGGGAATGACCAATCCACCATATATTTTAGAACATTTGGAGGAAATGGCTAAAATATTAAAACATCCGAGAGTTTATTCCTTTCTACATGTACCAGTACAGACAGCTTCTGATAGTGTTTTAATGGACATGAAGAGAGAATATTGTGTGGAAGATTTTAAACATGTCGTCAATTTTCTTAAAACAAGAGTACTGGATGTAACTATAGCAACAGATTTAATTTGTGGTTTTCCAACAGAAACAGAAGAGGATTTTGAAGAAACGATGCAGTTGGTAGATGAATACAGATTTCCAAGTTTATTTATTAATCAATTTTTCCCTCGACCAGGAACACCTGCTGCTAAAATGCCTCAAATAGACAGACAAATAATAAAACAGAGAACAAAAAGAGTATCTGAATTATTTCAGTCTTATCAACCTTATAATCATAAATTAGGTCAAGTACAGTCAGTCTTAGTAACTGAAATATCTCATGATGGACAATATTATGTAGCACACAACAAATCATATGATCAGGTTTTAGTTCCTAAAGAAGAAGATCTTATGGGTAAAATGTTGGAAGTTGAAATAATTGAAACTGGAAAACATTTTATGAAAGGGAGATTACTCACAAGAGGAAAGAGACCACTGAATGTACCTCCTCCAATGAAAAAGGGGGAAGTTTCTGGTAAACCGGTGGTGTCTTACAGTGAGGTAAGAGTTTTATTT
>LotgiG102164
ATGTTATTGTGGTATTTGGAATTAGTCAGTTCGGACAGAAGACATATACTACGGCGGACGCAATACGGGAAAGTGTCCGGTGAGGTAGAGACTCTCTCGGATAATAAGCGAATAGAAAAATACCTGGGAATTCCCTACGCCAAACCACCTGTTGGTGATCTGAGATTTGAGCCGCCGGAACCTCCTGAACGATGGGAAGAAGATATATTAGAAGCCTATACTCTACCTCCTGCTTGTGCTCAGCCTGATATGGGTGTATTGTATATAGATCATCATGTACCTGGCTTCAATGTAACTAGTGAAGATTGTTTATATTTAAATATTTATACACCATGGGTAAGATTACGGTATCCAGTGATGGTGTTTATACATGGTGGTTCCTATGAGAATGGTATGGGTGCCATGTTGGAGGGTGGTTACCTCGCCTCTCAAGACATCGTAGTGATAACTTTTAACTACCGACTAGGACCTTTAGGTTTTCTGACAGCGTATGATAATGATATCCCGGGTAACTATGGAATGCTGGATCAAATTCAAGCATTGAGATGGGTGCAAGAAAATATCCACGTGTTTGGTGGAGATCCAAATCAAGTTACAATTGATGGACACAGTGCTGGAGGATGCTGTGTTGGTTTGTTGATGCTCAGTCCTTTAGCGAAGGGTCTGTTCACCAATGTCATTCAACAAAGTGGTTCTCCGTTTGCCCATTGGGCAGTTCACCATAGCCATAAAACAATGGGATTTTACTCCAAGAGTTTTATAGCTTCAATGGGATGTATGATGAATACATCAAAAGACATCAAGGCATGTCTGAAATCTGTACCACAAAGAACAATTGAAAGAGTGATACTGGAATATGAGGTAAAGTATTATGAATTGTACCCGTCGTAT
>LotgiG102170
GCAGAGTTTGCTCAGCAGATGGCCGCCGCCCACGAACATTTCTCTAAAGAAATTCAGTCTGTGATATCATCATTCAGGAGGCGGAACTATGAATTAAAAAAAGAACGCCCAGTAGATACTGAAAGTACAGTATTTAAAGCATGGGAAACTCTACTCAATGTTTCTGAGATGGATGCACAGGCCCATCTAGATGCAGCTAGCCTCCTGATTAAAAATGTCTACCAGCCTCTTGAAGCTGTGGCTGAACATAAACGAAGTCAAGCTCAACGTATCTGTTCATTCCGAGAAAATTTTGAAACAATTTTACACAAATCAGACACCAAAGTCAATTCCTGCTATCGTGAAGCACATAAATCGTACAATGACAGTAGTAATGGAGTCAAAGATCTGGCTAAATGTGATGTATATACAGCTCATAATGATTATGTTTTACAACTACGAGCTGCCAATAGACTAGTAGAAGAATTCCAATCAGCAGTTCCACAAGTTTTAGAGGAATTAGAAGAAATATATATAGATACCAGTAATACAGTAAATGTAGCTATAGAATCTCTGGCTTTATTATTACTTACCAAGGCCAATGAACAACATAGAAGATTTGATGATTTATTGTGTATCTGTCGTCAAGTCAATCCTCAACTTGATATTTCTTACTTCGTTAAATTTATAGCTCAAGATATTCCTACTCACCAATTATCTTATCATAACTTCCAACCAGCCGACCCTAATTCAGAGATTTTTAAATCTTGTTTTTTATATTTTCAGTTATCTATGCAGAATCAGTTAATATTTGATCGAGGTACAGAAAATTCTCTGAAAGAACAGCGTCTGGTTCTTCAACGTGAAGGAATCGGTCTGGCATCGTACATGAAACAGAACCAGGATACTACTAATACACTCATTAACGTCTGTCAAAGAAATCTTGCTAATCATCAATATGCGAAAGTATACGAAACTCAAGAGGATTTATGTCGGAAGCGAAATGAAATACGGGTTGCTAGTATGCAATTATCAGCCATCAGGGCTCAGGTAAGCCTTATTGTATACAACTCACTGTTAACATCACAAATTACATTACACAGTTCATTTTGCACA
>LotgiG102176
GGACAACACGTCTGCTATCCAACGATAGGTTGTTTTGATATTCTACCTCCATTTAACAACACTGGAATTTTACCCCAAGATCCTGGATTTATCCAAACAGTTTTCAAACTATATACCAGACAACATGATGGTGCTCCTCAAGATATAACACCAACTTTTCATGGTGATTTCAATCCAGGAATCAATACTAAAATCATAATCCATGGATTTCTCCAGGACTATTCAGCACCTTGGCTTGATAGAGCAGCAAAGGAACTCATAAGAAAGGATGTGATGAATGTTATAGTTGTTGGTTGGGGACATGGCGCTGGATTTCCGTACAGTCAGGCAGCTTCCAATACACGTGTCATTGGGGCTGTTGTAGGCCAATTTGTTAACACCCTCCTGAACACGACATCTCTGCAAGCTAGAAAGGTACATCTTATTGGGCACAGTTTGGGAGCCCACGTAGCTGGATATGCTGGCAACCTCATTCCGGATCTTGGACGAATTACAGGCCTTGATCCCGCTCAACCAAACTTTATTGATACATCCACCGTAGTACATCTTGATAAAACTGATGCTCGTTATGTTGATGTTATACATACTGATGGTTCTACATACAATACATTTAGTGGTTATGGTATGTTGACAGCAGTTGGCCATGCTGATTTTTATCCTAATGGTGGTATACACCAACCGGGATGTGGTGGCGAGACGTATATGGATGTCATGTCTAATGCTTTCAGTAACGGAGTTGAGAGTGCTGAAAACCATTTAGGATGTAGCCACGACAGAGCATGTGATCTGTTTATTGAATCTATCAACGGACCATGCTCTTTTATTTCATATCCATGTTCTTCAAAGCGTGACTTTGATACAGGGAAATGTTTAGATTGTGGTAATAGGTTTTGTCCACGGATGGGTTTAGATGGTGCTCGATATAGATCAAAGGGAACATTTTATCTACAAACCAATGATAGGGCGCCATTTTGTGGTGAGTATTATTTCAATTTGTACATACAATCTAGGCTACCACTTTCTAGTGTGGTGATCCATGGAAGGCATCCCAGGCGTATTGTT
>LotgiG102200
ATGTCTAATTTGAATCATTTTATATTTTCAGCGGCTGGATATTCGGGCTATGATGACTATGATGACGGACCAATACCACGGTTTAAACCAACCAGAAATAACTATACTTATTTCGTCGGGGAACTGGCAGTTTTAGAATGTGTTGTAGATAACCTTGGTGATAAAAAGGTCGTATGGCGGAAAGGCTCCAAGTTAATTACAGTGGGTTCCAATACATTTGTAGAAGATGCCAGGATTCAAATAGAACATCCTGCCAGATCGAACCAATGGAATCTGCTGATTAAACAGGTCCAGTTTAAAGATGCTGGGGTGTATGAGTGTCAGATCAGCTCGAAAGTTCGCCATCTTAGATATTATGTCACGTTATTGGTTAAAGGTAAGAATATTCAGATATCCGGAGCACGATTTGTAAACCGTGGTGAACGAATCATACTTACATGCAACGCAACAGGTCGAGAACATCCACCAGATGACCTAGATTGGTTCCGAAACGGCGACAAACTCTCAACTAACTTCGCTCAGAAAATCTACATACGAAAGAAAGTTAACTTAGGCTTAAAGACAATTTTTAGTCGTTTAGAAATTAGAGATGCTAAATTATTAGATGCCGGTTCTTATGTTTGTAGAACATCAGATTTACAAGTTACCAGTACAAGAATTAATGTTTTAAACAGTAAGTATGGAGCTTTGATCCTTCACCCGAACTATATGTATATACTGTTA
>LotgiG102205
ATGGATAACCAAAGAAATGAAGAAATTATCAGTGAACCAATCTATGTTAATGTTACTGGTAAAAGACAAACAAGTCCTGTGGAAATCTCACAACTTTATGATTATATAAAGAAAAATAAAGAACATAATTGTTTAGGCTTCAAAAAAGAATTTGAGGAATTACCAGTTGGATTATTAGCATGTTGTGAAGTGAGTCGAAAAGCTGATAATAGAGCTAAAAATAGATACGGTAATATTGTGGCATATGATCATTCTAGAGTTATATTAGATCCTATACAAGGAGAACCTAATACAGACTATGTTAATGCTAATTATATGGATGGTTATTCAAGAAAAAAAGCATTCATAGCCTCACAAGGACCCAATAAAACTATGATCAGAGATTTTTGGAGAATGGTATGGCAGTTAAAGATATCTAAAATAGTTATGTTAACAAATTTAGTAGAGGCATGTAAGAGAAAATGTGAACAGTACTGGCCTGAAGAAGGTTCTATAAAATATGGTGAAGTTACAGTCAAACTTGTACATACCCGAAAATACACAGACTATACTATTAGAACTTTTGAAATTGCAAGGGTAGGTTCTTCTGAAGAAATTAGTAAAATAGTAAAACAGTTCCATTTTACTACATGGTCAGATCATGGTGCCCCAACCTACCCTACAACATTATTAGCTTTCAGACGTAAAGTATTATTATATAATACAGATAGTACAGCTCCTATACTCTGTCATTGTAGTGCTGGTATTGGAAGAACAGGAACATATATAGCTTTAGATTATCTGTTAGATCAAGCACAACATGAGAATGTTGTAGATGTTTTAGGTATAGCACAAATAATGAGAACGAATAGAGTGAATATGATACAAACGTGGGAACAATATGTATTTGTGTATGATGCTGTTCTAGAAGCTATTAAATCTGGTAATACAACTATTTTAAGATCTGTATTTAGAAATGTTTATCAAGATATGTGTACAGCTCATGATGATGGTGAAAAAACAGAACTAGAAAGACAGTATGAGGTAGATGTT
>LotgiG102206
ATGATTGATTTATTTAATAATTCTAATGGTAGAAAATGGAGAGAAGGTGCTTTAAAATCATCTTTCAATTATTTACTTCTTGATCCCAGAGTGACCAAAAATCTTCCATTAAGAGCTAAAAATATGGCTGATGGAGATGTATTCTGTACATTTGTAGCTGCTATATTTTATATTGGTAAAGGCAAAAGATCAAGGCCTTACACTCATTTATATGAGGCAATAACACAGTTACAGAAACCTAAACCTAATGTTAGTAATAAAGTTCAACAAATATTAGATATATGGTATGAACAACAAGGTGTCGTTTCATTACATATCTTTCAAAACGTTATACCAGTAGAAGCTTATACTAGAGAGGCTTGCATGATTCAAGCATTCAGTTTAGATAAGTTAACTAATAAAAAGAAGGGAGATTTTTATGGAACATCTTCTACTTGGTCTATGAAAGTTAAAAGAAGAATGGGTGTGTATTTTTTGAAGAAAGCTTTACAGATTTTTTTAGCTGAAGGAGAACGTCAAATTTGTCCACCTGATATCAAAATGGGACAA
>LotgiG102208
CCCACACCTCGACCCCAGATTCCCAATATTGAGACATCCTTACCCACACCTCAACTCCAGACTCCCTATATTGAGACATCCTTACCCATACCTCAACCCCAGACTAGACTCCTTATATTGAGACATCCTGACTCACACCTCAACCCAAGACTAGACTCCCTATAT
>LotgiG102212
ATGAACCTAAGATGTAATAATCGTTCAAGAAAAACCATAGATGCGTTATGTACAAGATCTTTATATCTCCGATCAGAAAGTATCAAAGGATCAACTGCAACCGAAGAATCAATCAATATGATTGGACCAACTGAAGAATCAACCAATATGATTGGACCAACTAAAGAATCAACCAATATGATTGGATCAACTGAAGAATCAACCAATATGATTGGACCAACTGAAGAATCAACCAATATGATTGGACCAATTGAAGAATCAACTAATATGATTGGACCAACTGAAGAATCAACCAATATGATTGGACCAACTGAAGAATCAACCAATATGATTGGACCAACTGAAATATCTTCTTGTATAATTCGTCCAAGATGGCTAGGTGAT
>LotgiG102217
TGGCTCAAAGGTAGCAAATACTGGCTCATAAATAGCAAATTCTGGCTCATAGATAGCAAATACTGGCTTATAAATAGCAGATACTGGCTCTTAGATAGCAAATACTGGCTCATAAACAGCAAATTCTGGCTCATAGATAGCAAATACTGGCTTATAAATAGCAGATACTGGCTCATAGATAGCAAATACTGGCTCATAGGTAGCAGATACTGGCTCATAGATAGCAAATACTGGCTCATAGATAGCAAATACTGGCTCAAAGATAGCAAATACTGGCTCATAGATAGCAAATTCTGGCTTGAATATGAAATCCCAATGAAAATCCAAGATGTAAATTTA
>LotgiG102223
TCAGGCACAATTACATCGCAGAATTATCCTGAAAACTATCCACTGAATTCAAAATGTTCTTATGGGATCACTGTTCCAGATGGAATGATAATAAAGTTAACTTTTACTGACTTTGAGGTGGAGATGGAAGCAAATTGTAATTTTGACAGCGTTACTGTACATGATAATGATGATATCTATGGTACTTTTTGTGGTACTATAGTACCATCTTCAATCTACACAAAACAAAACCGAGTCGGAATTATTTTAACTTCAGATGGATATGCTACAAGAAAGGGATTCTCGTTAGATTTTCTTGCAGTTGCCGGTAAGGTAGAACGT
>LotgiG102237
ATGTTTTTGACGAAACTAACCAATCGAACGCTTAATGATGGTACCTCATTAGTTTACGAATGTGACGTCATCGGAACACCAGAACCTAAAATCATGTGGACCCGAAATGGATCTTCGATTCCAGATTATGTGAATTATTGCTCATCTTATGATGGACGTTTGGCTAAGTTGGAAATTCCAGTTGTGACAATTAAAGACTCTGGGAGATATGAAATTGTGGCTGAGAATTCTTGTGGGCGTATATCTATGGATTCTATTTTAACTGTGCAAGGTGTGTATCACTTTATTTCTCTTATTCAA
>LotgiG102242
ATGTCGCAAGACAAAAGTGGTGAAACCCCAGAAAAAATTGATTTAACACCAGAAAAAAATGGTGGCGTTTTGAAAGAGATTTTGAAAGCTGGTGACGAAAATGAAGGATCTCCATCAACCGGAGACAAAGTTTTTGTTCATTATGTTGGGACTTTGTTGAATGGGGAAAAATTTGATTCGAGTCGTGATCGAGGAGAGAAGTTTGAATTTACTTTGGGAACAGGACAAGTAATCAAGGCATGGGATCTAGGAGTGGCGTCGATGAAGAAGGGGGAAGTGTCAAGGTTGACTTGCCAGTCAGACTATGCTTACGGGGATTCTGGTTCTCCACCAAAAATTCCACCCAAAGCAACCCTCATATTTGAAGTGGAATTGTTCTCTTGGAAAGGTGAAGATTTGACCGAGAAAAAAAATGGTGGAATTATACGGAGTATAAAGAAACAGGGGGATGGATTTAAAACACCTAAAGATGGGTCAACAGTTAACATTCATCTAGTAGGAAAATATAAAGGGAGGATATTTGAGGAACGAGACGTGGAGTTTATAGTGGGTGAACCAGAGGAACAGAATGTTATAGAGGGTATTGACATTGCTGTGACCAAAATGAAGAAGGGAGAGAAGTCAGTATTTAAAATTGCCCCAACCTTTGCTTACGGTCAGGTTGGAAATAAGGACTTTGATATTCCAGCAGAGGCTCATCTGGAATATGAAGTTTATTTATCCTGCTTTGAAAATGCTAAAGAAGCGTATGAAATGGACCCACCAGAGAAACTTGAACAGTCAGAGATTATGAAAGCTAAGGGAGGGAACCTGGTGAAGGCAGGTAAATATCTTAGAGCTATAAAATGTTATAAAAAGATCATAGATTATCTAGAACACGAGACAACATCTACATTAGAGGAGGCAGAAAAAACAAAACGAGATTTTCTCATGTTAGCAGCTCATCTTAACCTGGCTTTATGTTACCTCAAAACAGAAGAGTTCAACTCAGTTTGTGATGAGTGTGAAAAGGCGTTGGAATTTGACCCTAAAAGTACAAAGGCTTATTTCAGACGAGGACAGGCATATTTTAGTAAACATGAGTACGAACTGGCTAAAGCTAATTTTGAGAAAGTTTTAGAGTGTGAACCAGAGAACAAGGCTGCTAAGAATCAAATTATCTTGAGTAAACAGAAAATAAAACAATTTAAAGACAAAGAAAAGAAGACTTACTCTGGCATGTTTACGAAGTTTGCTCAACAAGATATCAAGGTAGGT
>LotgiG102248
GCTGGAAAACCTGCACCTGGTCTTCATCTTGATGTTATTAAAGAAGGTAAAATGGTTCAGAAATTGATGATTGACGAAAAGAAATGTTATTTTTTTGGTAGAAACAAACAAATGTGTGATTTTTGTATTGATCATGCCTCTTGTTCCAGAGTTCATGCTGCTTTAGTGTGGCATAAACACCTTGGTCGACCATTTATTATAGATTTAGGAAGTACTCATGGAACATATATTGGTCACATAAGATTGGAAAAAAGGAAACCACAACAAGTACCTATTGATAGTGAATTACATTTTGGTGCCTCTACTAGAATTTATATAATAAGAGAAAGACCCCAGCCTCTAGGTTTCGATGATAATGATAAGAGTGATATTAGAGATGGTAGTTTATTAGGTTTACCAGAAACAGAAACTGAATTGGACAATTTAACAGAGTTTAATACAGCTACAAACAGAAGAGTAGCCTCTGTTGTAGAAGGTAGTAATAATAAAAATCCTTTAAAAAGAAAAAAGAAAGGTGTACACATCACTTTTAATGAAGATGAAGAAGTCATTAATCCAGAAGATATAGATCCATCGATTGGAAGATTTAGAAATCTTGTTCAAACAACAGTCATACCATCAAAGGTAAATAACTCATTTTTACAGTATATATTCCTTTACAGTATCACAAAACGTTTACAAAACTTTTCTTATGGTGCTGCTGGTTTATATGGTGACTTGCCCACGTTGGGAAGTACAAATGCTGGCTCTACATTAACAAGTACCTTCAGCATGGCTGCTAAATTAGGACTCTCTATGCCCAATTTAGCACCCGATTTGGATGTGTCAGCACCAGAAGTGAAAGCTCCTGAAATTAGTGTTGCATTTACACCTGAAGAGGTGTCTAAAGAACCGAAGAAAAAGAAATATGCCAAAGAAGCCTGGCCTGGCAAAAAACCTGTGCACAATCTTTTAGTG
>LotgiG102258
ATGATGGATGCTCTAATTAATGATAGAGTTGATTTTGTAAAGTTATTATTAGAAAATGGTGTCAGTATGCATACCTTTCTTACTATACCACGTCTAGAAGAGCTTTATAATACTAGACAAGGTCCGTCCAATACATTAAGATATCTGTTTAGAGATATATGCAAGGTAAGACTTCATTTCAAGCAGCATCAACATTCAAATTATAGAGTTACTCTTCCTGATGTGGGCGTAGTTGTACAGCATTTAATGGGTGGTGCATTTAGATCTTCATACTGTAGAAAACGATTCCGACAGAAATACTATGCCTTGAAAAATAATGTGACATCATTAGGAAATGTAGTGACATCCATTCCACATCTCGTCAATACTAAAATGGTGGAAGATTTATTCCCATATCCATTCCATGATTTGATGATCTGGGCAGTGTTGATGAAACGACAGAAGATGGCACTGTTTATGTGGCAGCATGGGGAGGAAGCCATGGCAAAGGCTCTATTAGCATGTCGTCTGTATAAAGCGATGGCACATGAAGCTGATCAAGATGATCTAGAGATTGAACTAACAGCAGAATTCAGAAGATATGCAAAAGATTTCCAGACATTAGCACTGGAATTATTAGAACATTGTTATAAAATAGATGATGACTATACTCAACAACTGTTAACTTATGAACTCAAGAATTTTAGCGAACAGACTTCACTCAGCTTGGCAATGGTGGCAAACCATCGTGAGTTTATAGCTCATACCTGTTGCCAGGTTTTATTAAATGACTTATGGATTGGTGGTCTCAGAATGAGGAAAAATACCACCTTTAAGGTTATCATGGGTATCTTTATACCACCATCTATCGGTTTATTAGAATTCAAGAGTAAAGAAGAATTACAGTTGATGCCTCAGACAATGGAAGAACATTTAGAAGATCTGGAAGATGCTGATTCCACAGTGGATCATATGTATGCTTCTTTTGAAGAAGAACAGGTGATTGAAGTAGCTACTAAAGAAAATGGTGCCGTTCCTCATGATACTAGTATAATTTCACACCTTCCTTTCCGCAAGAAGAAAAGTCCTCTACGAATGGGAAAGAAGATATATGAATTTTATAATGCTCCTGTAACTAAATTCTGTGCTCATACAATTGCCTATTTAACGTTTCTGGTATTATTTGGTTATACAGTTCTATCACAGATTCATACTGGTTTAAAATGGCAAGAAATCTATGTTATGAGTCATATTTTTACTTTAGCCATAGAGAAAATCAGACAGATCATTGCCTCAGAACCAGTGAAAATTTCTATGAAGATTCGAGTATTTTGGGAAAGATTGTGGAATATCTGGGATACCATTGCAATTTTATTATTTTCTGTTGGTGTTGTCTTCCGTAATTTTGAGTCTCTACTACAAGCAGCCCATATCATCTATACTGTAGACATAGTGTTTTGGCTGGTCAGAATACTGGAGATACTTAGTGTCAACAAATACCTTGGTCCTTATGTCAAAATCATTGGAAAATTGATAGTGGATATGGCATATTTTTTGGTGATATTATTTATTGTGGTGACAAGTTTTGGTATTGTTCGCCAGGCAGTCCATTTTCAGGCAGAACCTGTTGACTGGCATTATACATTAAGGAATATCTGGTTTTATCCATATTGGATGATATATGGAGAATTGTTTGCTGATGAGATTGATCCATGTGATGAACCTGATAAGTGTGTATATGCAGCCTGGGTAGCACCAGCTCTGATGTTTTTATTTTTATTGGTGGCTAATATTCTCATGGTCAATCTTCTGATTGCCAGATTCAATGCAACTTTCATTCGAAACAACGCCATATCACGGGAAATATGGAAATTTCAACGTTATACCTTGATTATTGAATATGAAATGAGACCAATATTACCCCCACCTCTGATTATTTTTAATCATATGTATTTAGCTGTGAAATATCTACGTAGAAGGTGTAAAGGAAAAAGAGAGTACTTTGATAATGGTCTAAAATTATTTTTATCACACGAAGACACAGAAAAACTGCATGATTTTGAAGAAGAATGTGTAGAAGATTATTACAGAGAAAAAGAATTAAAATTTCAGGCTTCTTCAGAAGAAAGAATACGTCTGATTAGTGAAAGATCTGAGAATATGGCCTTGAAAGTGGATGACATGAATCAAAAAGAAAATACCATCAAACTTTCTCTTCAAACTGTTGATTATCGCTTGACAAAATTGGAAGAAATT
>LotgiG102263
GGTGGAGTATTTGGTCCAGTTATAAATAAATATAATGGTGGATATGTTTGTGTTATAAGTGGATTTGTAGCGTTTGCTGGTTGTATTATCTCATTCTTTGCAACATCTGTAGTGATACTGATTTTCTCCAATGGAGTGCTTACAGCTGTCGGATTGTCAACGCCATTCCTGCTACCATTTGTAATAGTTGGAGAAATATTTGAAGAGAAAAGACGAGGATTCATGATAACTATTATAAGCCTAGCTCCTGGAATTGGTACTGTCCTGTTTCCCTTCTTAACAGGATTTCTCTCGGATAAATATGGGTGGCGGGGTACCATCTTGATATACGGTGGACTCGTTCTTAATGTTATTCCCATTGGATTCCTAAATGCTTCTGTAAAAAAGACGCTGAACAAATCTCATCACGCGTCACCCAAAAGCCTGAAAGACATTTTCACTTTTTCACTTTTTCGGAAAAAAGAGTTTTTAGTACTGGTGTTTTGTATATTTCTTCTTAATACCCTATTTCCAACTATTAACTTGTTTTTCATTGACATGATCCGAGACAAGGGTTTTGACATAGCTACTGGTTCGGCGTTATTGTCTATTAACGGGTTTATGAACGTCGGTGGAAGACTGGTAAATATGGCGATTTCACCATTCATAAAACTCTCTAGAATGGTTCAGTGGACAGTATTTCTGTTTATAGTTTCTGTAACAGTTTCCTTCTATGTGGTATTCAATGACTATGCGTACCTTCTTGGAACTTCTATTGTGTATGGATTCTTTTGGGGAATGTGCATTATTTCCTACCCTGCAATGCTGTTGGATATAGCTGGTCAAAAGAGATATGCAAATGCTATTGGATATACCAACCTTATTGGTGGTATAAGCGGGTTGTTTGGAGCTCCAGCAGCAGGATTTATTAAAGACACGACAGGATCTTATGACTATGTTTACTATGGAACAACTGCTCTTGGTTTGTTGGCTTGTGTCTTTTTATTGATAACCATCTTCAAGAGAAGCAGACGTCGGAAATCGGATATGAAGCAAGAAGAACTCGAGTCTACAGATTTA
>LotgiG102265
ATGCTACTATACCCTTTTGTTCCATTACGACCCCAGGAGGTAATAGCATTAGCGGTCTTTTGTCTCCAGCCATGTTCATTATCCTCTTTACATGTTCATTATCATCTTTACATGTTCATTATCCTCTGTACATGTTCATTATCTTCTTTACATGTCCATTGTCCTCTTTACATGTTCATTATCATCTTTTCATGTTCATTATCCTCTTTACATGTTCATTGTCCTCATTATAATGTTCATTGTCCTCTTTATAATGTTCATTATCCTCTTTACATGTCCATTATCATCTTTACATGTCCATTATCATCTTTACATGTTCATTATCTTCTTTACATGTTCATTGTCCTCTTTATAATGTTCATTATCCTCTTTACATGTCCATTATCATCTTTACATGTTCATTATCATCTTTACATGTTCATTATCATCTTTACATGTTCATTATCTTCTTTACATATTCTTTATCCTCTTGACATGCTCATTGTCTTCGTTCCATGTCCATTGTCCTCTTTACATGTTCATTATCTTCTTTACATGTTCATTATCCTCTTTATATGTTCTTTATCCTCT
>LotgiG102290
ATGGAGGTCAGCAATAATAGTTCACTATCCTATGAACAGACTGGTGGGCTGGGACCATCCGGTCCTATTACATGGGATGATGCTACCTGGATTTTAACTAGTTCATTTATAATTTTTACTATGCAATCAGGCTTTGGATTGTTAGAAGCTGGTTCTGTTTCTGGTAAAAATGAAGTTAATATCATGATGAAGAATGTTGTTGACGTGGTGTTCGGTGGTGTTACATACTGGGCTTTTGGATATGGATTTAGTTTCGGACAAGATGAAGGTTCCAATCCATTCTGTGGATTTGGGAGTTTTTTTGTTGATACTCATGGTGACGACATGGGTCTTGTGTACTCAACGTTTGTATTTCAGTTATCATTTGCGACGACCGCAACAACAGTAGTGTCCGGTGCAATGGCTGAACGAACCAAACTTATGGCCTACATGATATTCTCGGTTTTTAACACTGTCGTTTATTGTTTTCCGGCTCATTGGGTTTGGGGTCACAATGGTTTTCTACGTGACCTCGGTGTCGTTGATTTTGCTGGTGCTGGAGTTGTCCATCTTGTCGGTGGAGCATCATCTCTCGTAGCAGCTGCGTTTCTCAAGCCTCGTATTGGAAGGTTTGACGAAGGCAAGACAGCACCACCTATGAACAATCCTGCCGGGGCTATCGTTGGAATGTTCATGTTGTGGTGGGGATGGTTAGCTTTCAACTGTGGTAGTACATTTGGTATATCTGGTGGCAAATGGAAATTAGCAGCCAAATCCGCAGTGACAACTCTGATATCGTCATTTTCTGGTGGAATAGTTGGCATAGGGTTAAGTTTTGTTGTATACAAAAAGAAATATGATGTTGCATACATGATAAATTCTGTCCTTGGGGCCTTGGTTAGCATCACAGCTTGCTGTGCATTAGTCCGGCCATGGGAAGCCCTGGTAATCGGCATGGTTGGTGGTTTCTGTACAATATTTGTTATCAAAATAACAGAGATTGCTAAGATAGATGATCCAGTAGGCGCCATTGGTGTTCATGGCGGTGGTGGTTTGTGGGGTCTCATAGCTGTAGGTATATTTGCCGCTGAAGATTCTCTGGAGCAGCTGACTTACGGAAGAGCAGGTTTAACCCATGGTGGAGGGTTTTATCTATTAGGTGTACAAACTTTATGTATCGTATGTGAAGTATTTTGGAGCGGCCTCGTCACGTTTATTATTTTATTTGCTATCGACAAAATAATAGGATTGCGAATGTCGGCTGAGGATGAACTACTTGGATCAGATCTTGTGGAACATAATGTTGGTGAATGGCCTAATACGAATAGTGATTCTAAGGAAGAAAATGAGCCAAAAGAAAAAATTGAAGATAGTGACAAACTTGAAAACCGTCGCCATTCGTTGTTAATTGGAGACTCCGGTTGGTCAAAGGCTACTAGATTGTATCGAGATAAGCGAAATAAAGTTCGAATATCATCAATTAAAGAACAACTTCAATCGAGTAGCACTTCGGAAACCTCTACTAACAGAACTTTACAAGTATCATTGCATTTG
>LotgiG102305
ATGGATTTTACCAAAACTAACAGCGATAACATTAAAGAGATGTACATAATCCAAGAGATAAAAGGAATTACCTTTAAATACAAAGATCTGGTCACAAAACATAAATCTTTCGTTGTAAATTTAAGGCAGAAAACTTCAGAAATACATGTGAAAGACGGATGTAATGCAATTATTGACTTCTTAGAAGGCAGGAGTTTGGATTCACTTAAAGATGAATTGGCCGCACAACAAGAAGACATTGACAATCTGGATGTTCGTGTCACCAGCAATGAAAAGAATATAACTATAGTCACGAAGGAAGTGACAAAACAGAGAGTTGATATCACTAACATTAAGCAAGATGTCAAAGGTCAAGGAAAGAAGCTGGATAAACTGGGGAATGTTGTGAAAGCAACAGTTACCAAAGTTGAAGAAATTGATTTAAAGACCTTAAGTCATGCTCCATATTGGTCCAAAGATGTTTCTAAACTGCTGAACCCAAAGTCTGAACATGATTGGCGATTATTATCGAGCCGACTGGGTTATTCCAAAGACGATATACGAGCCTGGTCTCAACAGTCGGATCCTTGTATGGCAATGTTGAATGAATGGTATACAACACATAAAACTAGTGAAGCAAACTACGGACTGTTGACAGCTTTACAAGAAATGAGTAGGATGGACGCTGCTATTATTATTGAGAATGGAATGAAGGCATCAGAACCAGTTGTAGAGGATGAAGAGTTTGACTACATCACACCACCTTCAATATTTCTCAGTTATCAATGGGGTCACCAGGAAGAAGTGAAGCTACTTAGAAATCATCTAGAGATGGCCGGGTATTCATGTTGGATGGATATTGGTCAGATGGGTGGTGGTGATAAACTTTTCGAAAAGATTGATAAGGGTATTAGAGTAGCTAAAATTATTATTAGTTGTACTACTGAGAAGTATGCTCAATCTCCAAACTGCAATCGAGAGGTGAATTTGTCTGTAAATCTAAAGAAACCTATCATACCATTATTATTAGAAAGCTGTCCTTGGCCACCTAAAGGTTCAATGGGTCCAATATTTAGCGAGTATCTCTATATACAGTTCTATCAGACTGAAAATGATGAAGCTGCACCAGATGATAGATTCTGGCCAATACCAAAATTCCAGGAGCTCTTGATGCAGCTTAGTATGAATGGTGTCCAACCAGATGAATCTCGTGTATTTAAATTATATCGAAACTGGTGGAAACCTCTTGTTGATGAACTAAAAATTGACAAATCAAAAACATTCGAAGGTGGAAAACATAGGAAAGTCGTCGAATCTTCAGAGAAAAGGGAGGACACAAAGTCGCCAGCTGTTTTCATATCCTATCAGTGGGATAAACAGAAGAATGTGATGAAGTTATATAAGAAATTAACAGAATTGGGATATCACTGTTGGATGGATATCTATCAAATGGGTGGTGGTGATTCGTTGTATGATAAAATAGATCGCGGAATTCGGGGATGTAAAGTTGTTGTATCTTGTGTCACTGACAAATATTCACTCTCATTGAATTGTAGACGTGAAATTAGTCTTTGTGATTCCTTAAAACGCCCAATCATACCCCTTCTGTTAGAGAATATACCGTGGCCACCAAAAGGCCCAATGAGTATGACTTTTACTCAGTTGTTGTACATTGATTTACATTCAAATGATAACGTTCAGGAGGAATGGTCTGGGACTAAATTTGACGAGTTACAGTCAAAATTGAGAGAAATATTACCAGACCAAACCAGCAAAACAAACGAAAAGCAAAAATCCAAAGATATATCAGAATCAGAAGAGATAGTGAAAGGAACAAAATCGACCCATTTAGAAAAGCCAAAACCTCCTCCCATAACCGGTGAAACCAATAAAAGCCATGAAAATCAAACAAAAATGCATTTGTCGACTAATTCAAGTAACGTCAAATCTGCTACTCCAGGATCAAAGTTCGGTGATACACCAAAAGTCAAACGATTTGTCCCACCGCCGCCGCCGATACAGTCAGATGTGGAACATGAGAAGAGTACACCTGTACCAGGGCAGCCATCATCAGATACACAAGTTCCCCACACACATCCTCCCCCTAAAAATTTTAACGAGCAGTACCACCAAGCTCATAATTTTAGTAACCAAGAAAACAACAACGATTCAGTAAAATCTAAATCTTGTGTGATTTTG
>LotgiG102306
ATGTCATCTCATCTGTTGTTGTTAGTATTTCTTTATTTTATACAAGGACTGCCGTATGGTCTACAGTCTAGATTTCTGCCAACTTATTTCAGATCCAATGGAATGTCTTTAACCAAACTAGGACTATTTAAACTACTATTGGCACCATGGATGCTAAAGACACTCTGGGCACCATTGGTAGATAAATATGGCAGCAAGAAGTCGTGGTTGGTGACTAGTATGGTTGGTTTGGTTGTAACATGTTTCTTTGGTGCTGTTTCTGAACCAGACAATATAATTCAACTGACCAGCGTTCTGTTACTCTTCAATTTATTGACTTCTACACAAGACATTGCCGTAGACGGGGTGGCAATTAATTTACTAACGACCGTGGAATTAGGCTATGGGAATATTGCTCAAGTTGTAGGGTATAAATTTGGTGCTATATTTGGTGGTGGATTAATGACGTGGTTAATGGAGTATATAAGTTGGGTAGTATTATTTCAATCCTTAGCTATGGTTTACTGTCTTGGGGTTTTCATTGTTCTCACATTCCTCCCGAAAACTAGCGAAAAAGAAAATTGCGACCTTAAAGACGATGTAGTTACCAACCAAAATAGTTGGTGGAAACGCCATATTTCAGATGTTTTCAATACTGAAGGAACTTACTGGATTCTAGTGTATGTTCTGATTTATAAATTAGGAGAGCAAGGTGCTTTAAGTATGACACCATTGTTCTTACTGGATAATGGTGTATCTACGACCAAAGTGGGATTTTGGATTGGTGTTGTTGGTCAAATTGCTTCTATTGTCGGTTCCATCATCGGAGGCTATGTTTCATCTTATTTCAGG
>LotgiG102320
TGTCGTCAACAGTTCACCAACAAACGTCAATTAGATCTTCACATGAGATCTCATGCTGGCATGGAGAAAAACTACAAATGTCCCCATGAAGGATGTGATAAGGTATTTTTCTCAAGGAATTGTATGGGCTCCCATGCTAGAGTACATCTTATAGAGAAAGAAGATCTACAATGTAAATTTGAAGGGTGTGGGAAAGTGTTTGATAAAATGTGTCGTTTAAAACAACATACACGACAGCACACTGGAGAGAGACCATACGTTTGTACATATGAGGGATGTACTTGGGCGTTTGCTACAGCTAGTAAATTAAAACGACATTCTGCGAAACACACTGGGTTGAGGCGCTGGACTTGTAACATCTGTTTAAAAGGTTTCATGAGGTCCGAACATTTGAAAGGTCACATGATCACTCATTTTGGTGATAAACCATTCAACTGTCCTGTAGGAAATTGTATGGCCAAGTTTTCAGCCAAGGGAAGTCTGAATGTTCATTTAAGGAAACATGAGTCAACAGATAAAAAAATAACATACCATTGTCCTATAGAGGGCTGTCTTAGTCACTATGCCAGCAAATCTAATCTACGTAACCATATTCTCAAACATTATCTCAACATCACTCCAGGT
>LotgiG102339
ATGGGGGTTCCAGGGGAGACTGCTGTGACCAGACATTTTGCTGCATTGGATGAAGCGCCGCCCGACCCACAGACCATCCTCAGAAGTAAACAGAGTACAAAACGTGTGATATTAAATGTTGGGGGTGTGCGGCATGAAGTGTTGTGGAGAACTCTCGATAGAATGCCGCACACCCGACTTGGAAAACTTCGCGAGTGTATAACGCATGAATCTATAATGGAATTATGTGACGATTATAATTTATCAGAAAATGAATATTTCTTTGATCGGCATCCTCGATCATTTGCTTCAATTTTGAATTTTTATCGTTCGGGAAAATTACATCTTGTGGAGGAAATGTGTGTGTTATCATTTAGTGAGGATTTAGAATATTGGGGAATAGATGAATTATATTTGGAATCGTGCTGTCAACATAAATACCATCAGAAAAAGGAACACGTGTTCGAGGAAATTCGCAAAGAGGCAGAGTCGATACGACAACGAGATGAGGACGATTTTGGAACCGGTCGATGTGCCAAAACTAGACAAAGAGTATGGGACTTACTGGAAAAGCCAACAACTTCAATGGCAGCTCGGGTAGTGGCCATTATTTCTGTCCTGTTCATCGTCTTGTCAACTATAGCCTTAACATTAAACACCATACCAGCTCTTCAAGACCGTTCCAAACCCAAAGAAGCTGCGGACAATCCTCAACTAGCAGTAGTAGAAGCAGTTTGTATCGGCTGGTTCACTCTGGAATATTTAGCCAGATTTTGGGCCTCGCCGAATAAGTGGAAATTTTTTAAGGGCCCACTCAACGTTATAGATCTACTCGCTATAATGCCTTACTTTATATCATTAGGACTGACAGAATCAAATAGGGACACTACAGAACAATTTCAAAATGTACGTCGAGTTGTACAAATTTTTCGTATCATGAGAATTCTTAGGATTTTAAAATTAGCACGACATTCGACAGGCTTACAGTCTCTGGGTTACACATTACAAAGAAGTTACAAAGAGTTGGGACTGTTGCTTATGTTTCTTGCCATTTCTATATTACTTTTCTCTAGTTTAGCATATTTCGCGGAAAAGGACGAACCCGAAACAAAATATAAATCAATTCCTGAGACATTTTGGTGGGCGGCCATTACAATGACAACAGTAGGGTATGGAGACATTCATCCTACGACGGTTTTAGGAAAAATAGTCGGTAGTGTGTGTTGTATTTGTGGAGTATTAGTTATTGCTCTGCCGATTCCTATCATAGTGAATAATTTTGCCGAGTTCTACAAGGACCAAATGAGGAGAGAAAAGGCTTTCAAACGACGCGAAGCATTGGAAAAGGCGAAAAGAACGGGCAGTATCGTTTCCTTTCATTCCATCAACCTAAGAGATGCGTTTGCCAGAGATGTGGATTTAATGGAAGTGAATTCCGGTGGAGGCAAGGGAGATAATCAAGACGGAAGTAGCTCAGACAGTAAAGGTACGAGTCCTCCACCTTGTGTTATCAAGTTTAATAACCAACCCAATTATCAAAACGATGATGTCGAGGGTTGTAATGCAAAAACACTTCATGTAGACAACGACAGCACGAATAATCTGTTGGATGCAGACGAAGAGTCGCTCAAACGCATGACATCATCGCAACCACTGTTAAATTCGCAACCTCAGGGACTACTTGGTTACTCACAGGACAGTGAAAGCTCAGATAGGATTGAGATGAAACAACTTCACCGCCAGAGCAGTACCACTAGTACGGATACCTATAATAGTTGTATGACCCACCCGCATAATAGCCCCTCCCTTGTAGGGCTGGGCAGCCAGGGTAGCCAAGATCCCCCTCAAAATATTTATATTAACCCACTCGATGAT
>LotgiG102343
ATGTTATATAAAGAGTGTAATGATGCCAACCCAGTAGATATGTTCGAACTTAGTCCTATGGATGGGTATGTTACAGTACACAGCGCCGTGACCTACTCAGAACTTTCAGGAACTGCAGCCTCAGATTTACCGTTTGTTATGAGGTTGGATCAGGATCCTAGAACTACTTGCTGGCCAGGAAGAATGATCTACCTAATGACCACAAATTTTAGTGAGAAACAGCGCTGGGTAGCTTCTTTAGAGGCAGCTATAAAAACAGCTCATAGAGGAGAGGTCTTCCGTCGAAATAGACTACAGATGAATACTATCCTGTCTATGTCCTGTTCAGATAGAAAAGAGTTCAACTGTTCTTTAGTCCTGTCAAAACAGCTAGTATTACTGGGAGCTGAAGAGGGGTTATTTGCGTTGACTATTCAAGATAAAACAAATGAGCTGATTCAGCTGACTGGAATATCCAGTATACATCAGATATCTCAAGCCTCTGGTCTGGGTTTAGTTGTTTGTCAAGACAGAAAATTAATAATGATAGAAAAAAATATAATAAAATGCCGAGTTTCCCAGGCTACCACACCAGAAACGATTCCAGTTCCGTTTAAACATGTTGATGGTATTCAGAGTTGTACAGTGTTTGATGTTGGCATGTGGGACGACGCCACCTATCTCTGTGTAGGAATGCCTAAAAAAGTAGTCCTCATGAAATTTAATCCTAGTTTGGCCATGTTCTGTTTGAGAAAGGAATTTCCCAGTACAGAGCCATGTAGTTGTGTATGTATAACAGAATATACAGCTTTAGTTGGAACAGAAAAATTTTACTCCATCAACATGGAACATCCTAGTTATATGGTTGATTTTGTTGATAGACAAGACAGTACCTTAGCGTTTGCTGCATTTGGTGCTGCTAATCACCATAGTTACCCACTAGCTGTTGTCCAGGTGTCACCAGCTGGTCTTCCGTTAGAGTTTTTACTCTGTTTCCATGAAATTGGTGTCTTTGTTAATAACAAAGGACAGCGAAGCCGACCAAAAGATGTGAAATGGAGTGGTCTCCCCTTATCATTCGCTTATAAAGAACCATTCCTGTATATTACCTATTTTAATTCAATACATGCCACAGTGGTTCCTGCTGATAAAGAAAGTGTTAGGTATGTAGTTTCTATCTCACAGCGCCAAATTACATTCATCTCACAGGTTTACCAAGTACCTGACACATTTCATTCATGCACCAGGGTACTCCTG
>LotgiG102349
GAAGAAAGTGCTCTGTTTCCAGTGGTGTTTAATCTGGCAACACGTTCTAGAATAACATCCAATGCTACATGTGGAGAGAATGAACCAGAAGTCTTCTGTAAATTAGTGGAACATGTCCGTATATTCCCTGCCGAGAACCGTCATTGTGATATCTGTGATATAAGAGGTTCCAACAGGAAACAGTCTCATCCTATCACCAATGCAATTGATGGTAGGAACTCCTGGTGGCAGAGCCCAACTATTTCCAATGGACGTCTGATGAACTATGTACAGATTGATCTAGATTTAGGACAGGTAGTAAATTGTATTTTCTTCTTAATTATCATTCTTGCTTACTTTTTACTATTG
>LotgiG102351
ATGGATATATCAGCTATATCTGGTGTACCAGAAGAGCACAGAAAAACTAGAATGGTGAGAATCTTTGTTCCTGCTAGAAATGCCATGCAGTCTGGTTCATATGGTACAAGAAATTGGAAGATAGAGTTTGACCAACGAGAACGATGGGAGAATCCTTTAATGGGATGGGTTTCAAGTGCTGATCCTTTATCAACTATGAATTGTGAATTTAACACAGTGGAGCAAGCTCAAAAATTTTGTGAGAAAAATGGTTGGGAGTATTTTGTAGAGAAACCTCATGTACCAACTTTTAAAAAGAAAAATTATGGAGATAATTATTCCTGGAATAAACGAACCAGAAAATCTACCAAA
>LotgiG102354
ATGGGGTGTGTATTTTGTAAGAAAAATGGTGAAACTTATGAATATTATTCTACTCATGTGTTAAAAGATAATAGGGGTAAAGTTGTGTGCCCTATTTTGAGGAAATATACATGTCCTACTTGTCAAGCTACTGGAGATAGTGCTCATACACAACGTCATTGTCCGCTACTGAATGCTAAAGGGTTTGGAAAA
>LotgiG102357
ATGTTTCAGTTACATGGAAGTCCAGGAGATTATGCATGGGGAGCTCATGGTTTTGATTCTATTATATCACAGCTTTTGAATCAGTTAGAAGGTTCTGGTGCACCTCCTGCCCCTGAAGAAAAAATAGAAAATCTGCCCAAAGTTAAAATAAACCAAGAACAAGTTGGTAAAACTTTACAATGCTCAGTTTGTTTTGATGATTATTCATTAGGAGAAGAAGTAAATAAATTACCTTGTGAACACCATTATCATCCACAATGTATTATACCTTGGTTAAAATTACATGGCACATGTCCTATTTGTCGTAAAGATTTAAATGGTGAAGTTGTTGAAATAAAAGATAATGATATGCCACCAGATTCACCTTTT
>LotgiG102360
CAGGAAGAATTAAATGTCATAATCGTCTATTGGGAAGAAGGAGCGGCCATGTTTTATCCACAGGCGGCGTCTAATACTAAAACAATGGGACGGAGACTAGCTGATATGATCGAGGCTATGAGTGACTCGGAGGGGATATCGTTAAACATGGTACATCTGGTAGGACACGGTCTGGGAGCTCATGTCGCAGGCTTCGCCGGTAAAAGATTGAATTTTCTTGGAATTGGAGAGAGATTGGGTAGGATCACGGCTTTGGATCCATCCGGTCCAGGATTCGCTTTAGAAGATGACAACGATCACTTGGATATGACAGACGCTGAGTTTGTGGACGTCATACATTCCAATGATGGCGAGCTGTTTCATCTAGCCTTTGGTTATCTAAGTGGAAGATCTGTGGGACATGCTGATTTTTACCCAAATGGGGGTAAAGTTCAACCCAACTGCCCCGATCCTGACATCAGAGATTTAATAAGCAATATCAAAGGTTGG
>LotgiG102365
ATTGGCGCTGATATTTGTGGATTCTTTGGTGATACAACTCCTGAATTGTGTAAAAGATGGATGCAACTTGGTGCCTTCTATACTTTTAGTAGAAACCACAACGGCTTCGGATACACGGTATTTTCTCTATTTACTTCTATTTATTTAGTTTCAAGCAAG
>LotgiG102378
ATGCCGGTCTTTCATACAAAGACGATAGAAAGTATCCTAGAGCCTGTGGCTCAACAGGTGTCTATGTTAGTGATCCTCCATGAGGAAGCAGAAGATGGAAATGCTATGCCTGATCTGGCTCAGCCAGTCAGAACTGTTAAAATAGCTGTAGACAATCTTGTTAAGGTTGGATATGAGACAATCAATTCAAGTGATGATCAGATATTAAAACAAGACATGCCACCAGCTTTACGACGTGTGGATGAATCATCCTTACTCTTGTTACAAGCATCTGATATGTTACGAGCTGATCCTTATTCTGGTCCAGCTAGAAAAAAGCTTATTGAGGGCTCTAGAGGTATATTACAAGGGACATCATCTCTGTTGTTAACATTTGATGAATCAGAAGTCAGGAAAATTATCCGAACTTGTAAAAATGTGTTGGAATATCTGGCTATCACTGAAGTTGTTGAACGAATGGAAGATCTTGTTACTTATGTTAAGAATCTAAGTCCAGTTATTACAAAGATGATGAAGGAGGTTGATAATCGTAAAGAAGAGTTAACTCATATTGTACATCGTGATATGTTAAAACGCTCGTTAGACCAGGTGAAAAACCTCACACCTGTATTAATCAGTGGTATCAAAATATTTATCACGGCTAAAGCCAACAATCTAGGTTTTAATGAAGCTCAGAATAACCGAGATTATGTGGTACGCAAGATGTCTGATGAAATCCATGAGATTATTCGAGTGTTGCTATTGACAACCTATGATGAAGATGAATGGGATGCTGATGATTTGACTGTCATGAAAAAATCACAGAATGCTATTGAAGGTAAAATGCAGCAAGCCCAGGATTGGTTGAAAGATCCTAAAGCTTTAGTTGGTAGTGCTGGTGACAAGGCGTTACGTAATATCCTGGAAGATGCCAAGAAGATAGCTGAGAGATGTACCAACCCTCAAGATCGCGATGCCATTATGAAATGTGCTGGTGATGTGGAATCCATGGCCAACGCACTATCTGAACTTAGAATACAGGGCAAGGGTAACAGTCCACAGGCATTAGGTTTAGCTCGAGAGATCCAGGGTAAACTAGATGCCTTACAGAACCTGACACAGCGGGGTATTATGAACACTGAGAGAAGTGGTATACGTAAACCAGCCCCAACTGTTGACGGCAAGATTGAACAAGCTCGTCAATGGTTGGCCAATCCAGGAATCAACGACAATGGTTTAGGTGAACAAGCCACAAGACTAGTAGTAGCTGAAGGGAGACGTGTTGCCCAGTGTTGTACTGGACCACAACGACAGGAATTATTACGGTCATGTGACGAGGTGGAAATATTAACCAATCAGCTGGCAGATATGTGTAAAAAGAATATGGGTAACAGTCCTCAAGCTGCTGCTGTAGCCAGACACATGTCAGATAAACTACAACATCTTAAACTTAAGATTAGAGATGCTCTTATCAGTCAGGTAGCTGAAGATTTTACTGATATTTCAACTCCATTAAAACAACTAACAGAGGCAGCTGTCGCAGCTCCAGGTTCACCTAATAGAGATGCTAATTTTGATGAGAAAGCTCGTAATTTCCAAGCCCATGCCTGTAAACTGGCAGATACAGCTACTCTAGTAGCAACAGCTGGTGGGTGTAGAAACAAGAAAACTGTGGAAGAAATCTTTGCTAATTCTAAACAGATTAAGGATTTGACCCCACAAGTAATTAACGCTGCCAGAGTTTTATTCTGTAACCCTGGTAACCAGGCTGCCCAGGAACATTTTGATTTGATTAAGAAACAATGGACAGACAATATGGAAAGGCTGCGATTCCTGGTGGATGAGGCTGTAGATTCCGCTGCTCTTATTAAAGCTGAAGAGGAAGCTATCAGTAAAGATACAGACAGAATAGAAGAAGGAATAAGATCTGGTGATGTACCAAAAATAGTCAACAATACAGGAGATATTGCCCGACGAGCCAACCGTATTTTACAGGTAGCTCAACAAGAGGCTGAGAACAGCGAAGATCCCCAGTTTTTAGCTCGAGTCAATGCTGCTTCTCAAAATCTTAAACAATCTATTGCACCAATGTTACAGAATGCTAAAAACTTGGCCATGAATCCTCGAGATGCCAACGCTGCTGCCAACTGGAGAAAATCTAACCAAGCTGTAAAACATACGAAAGATTCAGTGGAGAATTACCCCCCACCCCCTCCAGATCTCTCTCAACTTCATATAGCAGGTAATTATTATTTACATTATTCTACTTACAGTGCCCCACCCCGACCACCATTACCTCATGAGCTGGCCCCACCCAGGCCTCCACCCCCAGATACAGATGATGAGGAAGATTTCCCCATCCCACAGGCCAATCAGCCCATCATGATGGCAGCACATGCTTTACATATGGAAGCTAAACAATGGTCCAGTAAAGACAACGAAATTATCACGGCTGCTAAAAAGATGGCGCTACTCATGGCTAAACTCAGTCAACTGGTCAGAGGTGAAGGAGGATCAAAGAAAGAATTAATAGAAACAGCTAAATTAATCGCCATGCAGTCTACAGAAGTCACTCGACTGGCTAAAAAGCTGGCGTCCGATTGTACTGATAAGAAAATGAGAAACAGTTTACTGCAAGTTTGTGAAAGAATTCCTACCATTGGAACACAATTAAAGATTCTATCTACAGTCAAGGCTACTATGTTAGGAGCACAAGGTTCAGAGGAAGATCAAGAAGCTACAGAGATGTTGGTTGGAAATGCACAGAATCTGATGCAGGCTGTCAAGGAAACAGTTCGAGCTGCTGAAGGAGCATCCATCAAGATTCGTGTTGACTCAGGCTACCAAATTAGATGGGCTCGTAAACGACCCTGGTACACA
>LotgiG102397
ACGGAGTTTTTGTTGTACGTCAAGGACAGTTCTGCAGAGGAGATACTTGACCCTGAAGATCTTTCAACGATAGACGACAGTGGATTTGTCAAAGGTGCCAAAACCTTGTTTCTGATCCATGGCTTCAGCGATAATGGTAAGAGTGGATGGATTCAGGCCATGAAAGATGAACTCTTGAAGCTGGTACCAGTGAATGTTATAATTGTTAACTGGAAAAAAGGAGCGAATGGCTGCTACTTTTCAGCCATAAGAAACATCAAATATACGGGGGACAGTACAGTCGAGTTGATTGGTATTCTCTCAAGTGAAGGGGAGGTTCCTTTATCGAAATTTCATTTGATTGGACATAGTCTTGGAGCTCATGTTGCTGGACACGTTGGTCAGTTTGCAGAAAATATTGGAAGAATAACTGGTTTGGATCCTGCAAGTTTTGGATTTTCAACAAAGGGTACATCGAAACGACTGGATGCGAGTGATGCCGATTTTGTTGATGTAATTCATACCGACGATGGTGCATTATTTGAATTGTCCTTTGGTTATGTGCCTGGAGTAACCGTGGGTGATGCTGATTTTTACCCAAATGGTGGAAGTAATCAACCAGACTGCCCAATGGCACACTTTAGATTTTTCCAGGACGTATTGAGGGGCAAAATGGCACAAATGACAAAGGCTATAGCATGTAGCCACATGAGAGCCGTGGCTTATTTTACCAGCTCAATTAATACATGTGAATTCCCAGTGCACACTTGTCCAAATGGAGACGAAGTACCTAATGCGTATATGGGATACCATGCTTCTCCTGACTTGCATGGTAAATTCTGCCTGGAAACCACCGGTACTAAGCCATTTTGTGTAAGTAATTTAGTAGCTTCA
>LotgiG102400
AGATTCGATACGGGAGTAGGTGGCTTGGTCTTCGCCGACCAATTTTTACAAATCTCCACCAAACTACCTTCTACTAGTATTTATGGTTTTGGAGAAAATCTTCATCATTCCTTCCGCCATGATCTGAGTTTTGAAACCTGGTCAATGTTTTCAAGAGACCAACCAACAAAACATCTTAATCACTACGGTGTCCACCCATTTTATGTTGGAATGGAAGACGATGGTAAAGCTCACGGTGTTTTATTGTTGAACAGCAATGCCCAAGATTATTCGTTTACACCCCTTCCAATGCTTACATACAGAACGATAGGTGGGATTTTAGATTTCTATATTTTCATGGGACCAACACCAGAGAATGTCATACAGCAATACACTAAAGCTATTGGTCGTCCTATGATGCCACCTTATTGGTCTCTGGGATTTCAACTGTGTCGCTATGGTTATGACAGTCTAGATAATTTGAAAGCTGCCGTTGACAGAACAAAAGCTGGTGACATACCACACGATGTACAATATGCTGATATAGATCATTATGATAACAATAAAATATTCACTGTTGATCAAGAAAAATTTGGCGGGTTATCGGAATATTTCAGTCAGTTACGTGCAGAGGGCATGAGTACCATAATCATTTTGGACCCATGTATCGTATCGAACGAAACAAATTATCAACCCTATGATGATATTCGTCAGATTAGTGGATCTATTATGTGGCCTGATAACTTCAACATTCCAGATGGTAGCGCTGATACAGATAAAGCTATGTTTGGCTATGTTTGGCCTCAAGGAAAAGTTGTTTTTCCTGATTATTTTAAAACAGAAACCAGCAAGCTGTGGAAGAAATGGATCAAAGATTACCATAAGAAGCTCGTCTTTGATGGACTTTGGATTAGACCATGGAACTGGCCTGAAAAGGACAAACCATACTGGAGCTTAAAATGTGGCAATAATACATGGGACGATCCCCCATATAGAACAACTCGACTATCGGATAAGACATTGTGTCTTGTTGGTCGACAGGGTGATCGAGGGCAATACAGTCACTATGATGTCCATTCTTTATATGGGTGGAGCCAAACCATGCCGACATTTGATGGATTACAAGAAGCTACGGGAGAAAGGGGTATCGTAGTGACCAGATCAACATTTGTAGGAAGTGGTCAACATTCTGGACATTGGCTAGGAGATAATAAAAGTACATGGGAAGATCTCAGACTTTCAATTATTGGAATGCTGGAGTTTAATTTGTTTGGAATTCCATATGTTGGTGCTGATATCTGTGGATATTTTGAAGATACAAATGTGGAACTGTGTAAAAGATGGATGCAGTTGGGAGCCTTCTATCCCTACAGTAGAAATCATAATGGCAAAGGATATATTGATCAAGATCCTGGAGCATTAGGCGAAGAAGTAGTCATAGCATCAAGGGAAGCTTTAAGGACTCGTTATCAACTATTACCCTATCTGTATACATTGTTTCATCAAGCTCATGTTGACGGTAATACAGTAGTCCGCCCTCTTCATCACGAATTTCCAGACGATAAGAAAACTTATGGTATCCAAGAACAGTTTATGTGGGGACGATCTCTTTTGATATCACCAATTCTTTATCCTAACCAAACTAAACTGAAGATGTATAAACCAAATGGTGTGTGGTATGATTTTTATTCTAAAACAGCTGTATCTGGACCAACTACTGGCCTATATAAAACATTAGATATAAGTTCCGATTCAAAAATACCACTACATATCCGGGCTGGTTCAATCCTGTGTTTGCAGGATCATGCCAGAAATACTAGGGAAAGTCGGAAAAGGCCAATGAGACTATTGGTAGCTTTGGATGTTAACAATAATATAACTAATGGGGAATTATTTTGGGATGACGGAGTTTCAATTGATACTTATGAAAATGGAAATTATTACAAGGCAGAATTTGAATTTAAAGAGGTA
>LotgiG102421
CTAGGTAACCTAAGATCCTCAGTTAGCCTAATAACAGAATATCTAGGTAACCTAGGATCCTCAGTTAGCCTAATAACAGAATATCTAGGTAACCTAAGATCCTCAGTTAGCCTAATAACAGAATATCTCGGTAACCTAGGATCCTCTGTTAGCCTAATAACAGAATATCTCGGTAACCTAGGATCCTCTGTTAGTCTAATAACAGAATATCTCGGTAACCTAGGATCCTCTGTTAGCCTAATAACAGAATATCTAGGTAACCTAAGATCCTCAGTTAGCCTAATAACAGAATATCTAGGTAACCTAAGATCCTCAGTTAGCCTAATAACAGAATATCTAGGTAACCTAAGATCCTCAATTAGCCTAATAACAGAATATCTCGGTAACCTAGGATCCTCTGTTAGCCTATTAACAGAATATCTCGGTAACCTAGGATCCTCTGTTAGTCTAATAACAGAATATCTAGGTAACCGAAGATCCTCAGTTAGCCTAATAACAGAATATCTAGGTAACCTAGGATCCTCTGTTAGCCTATTAACAGAATATCTCGGTAACCTAGGATCCTCTGTTAGCCTTATAACAGAATATCTAGGTAACCTAAGATCCTCTGTTAGCCTTATAACAGAATATCTAGGTAGCCTAAATGTTACG
>LotgiG102422
ATGACGTTGCCTTTGATAACTTTAATCAATTTACAGTTAATTAGTGCATTAAGGTGTCCACCATGTGAGAAACTACACTGTTCTAGGTTATCAAAGTCGAGTTGTAAAGGGGGAATAACTACGAGTATATGTGGGTGTTGTGCTATATGTGCTAAAGTAAAAGGTGAACGATGCGGTGGTGAATATCAGTATTTAGGTAAATGTGATAAAGGACTGTATTGTCAACCATTAACAGACAAATCTAATATCATAATGTACCATGGTAAAGCAGAATTAATTGGTTCCTGTACCAAACGTAAGTTTCCAGGTCCTCAGGCAGACGAAGGAAAATCTTCATATTGTAGGCCAGAATGTTCTCCAATATTTTGTAAGCGAAATCCTCGAGCAATCTGCTCTGCTATCAAGGTGGCAGACATAAAACAAGGATGTCAAGAGCGATGTCAACATACGTCATGTAACGCATGTAGTTACAGAAAGGAAGCAGATTGTCCAAAATGCCGGAAAAACGACTTCCGGTGTATGAAGAAATACGGAAAATGTATAATGCGAGATTTTTGTAGTAGAAGAAAATTTCCGTGTAAACGAAAGAGATTAAAGATTGTTGAAGATGGAAAGTTTGTGTGTAAAGTACCAGAGTGTTTAAAA
>LotgiG102430
ATGGCTTCTGTGAATTCAACACACCTTAGTGTTGCAGATTATTTAGAACATAAGGCAGCAGAATGGATATGGATCGTTGTTTCGCCTATTTTAATGATTGTTGGTACTATTGGAAACTTGATGTCTATTTTGGTTTTAACCAGATCTAACATGAGGAAGTCGAGGGTATCTATATATTTAACAGTACTGTCCTCGTGTGATATTCTAGTGTTATATACAGGCCTTCTAAGACAAGTTATAATGTACCATACCAATTTTGATGTACGCACCTTAAGTGATTTATCATGTAAAATTAATACCTGGATGGTATATTTTACCCTGGACTTTTCAGTTTGGATATTGGTAGCTGTTACTGTTGAACGCATTGTATCAGTCTGGTTTCCGCACCACGTTCGTCACACCTGTACTGTTAAATCATCTACTGTTACATTGGTAATTATTGCTATGGTACTTTTAGCAATCAATTCTCACTTT
>LotgiG102434
TTCAGGACGTATGATTCAGTGGAATTTTATCCTGGACCCAGTTTAAATGTTATCATTGGACCAAATGGGACTGGTAAATCAACTATAGTATGTGCTATATGTTTGGGGTTGGCTGGAAAAACAAGTCTATTGGGTCGAGCTTCTCAGTTTTCTGAATACATTAAATATGGAAATTCTGCAGGAAAAATTGAACTTGAATTGTTCAATGCCTCAGGAGATAACTATATTATTAAACGTGAAATACATAAAAATAATTCATCGACATGGAAGGTCAATGGTAGACCATCTACACAGAAAGCTGTTGAAGAAACAGCAGCTAGATTGAGTATTCAAGTTGGTAATTTATGTCAGTTTTTGCCACAAGAGAAAGTGGCAGATTTTGCAAAAATGTCTCAACAAGAAATGTTGGAGAATACAGAAAAGGCGGTTGGTGGTATGGAATTGTATGAAAACCATCAGAAACTGAAAGATGCCAGGAAACAAGCCAGAACTTTAGAAATTGATTTCACAACATTACGAGACAGACTGGAACAAGAAAAACAGAAAAATGCACGTCTGGAACAAGATGTTAAAAACTTTGGTGAAAGACAATCACATATTGAAAGAATAGATTTACTGAAGAAGAAAAAACCTTGGGTGGAATATGAAAACACCAGAAAGAGTTATATAGAAAAAAGGAACAATTTAAAAGAAAAAGAGGATGAATTAAAGAAAGCAAAATCCAGCCTCATTCCTTTAGAAAAAGAACTTCAGGCAGCTAAACACCTTAAAGAATCATTTGAAGCCCAGATTAAACAGAAAAGTACACAGATTAAAAGTTATGCTGATAAGGTGAAATCAGCTACAGATGAATTAGAGAGTTGGACTGATAAGATAACTGACATTCAGAAAGATTTGAAATTTAAACAAGAGGAGGAAGATGGAAGATTGAAAAAGTTAAGTGGGTTAAAGAAACAGTTACATGTTTTAGAGAAAGAATTATCAAATTTAGACACTACAGAAGATGTACAGCCTGCTATAGAAAAGATCAATCTAGATATGAGGAATGCTGGGAAAGAAATGAGTAACTTGAATCAACAGGGTGACAGTCTCAGAATGGATATCAACAACAAGAAGAGAGAGTTACAAGAGATGCAGCTGTCATTACGCAGGCTACAAGATATTGGTAATCAAAGACTAGAAAGTTTACGACGTAGTCACAGGGATACATATGAAGCTGTTGTGTGGTTAAGACAAAATAGAGATAAGTTTAGAGGAGAAATTTGTGAACCTGTTCTGCTCTGTGTGAATGTATATAATCCAGCTGATGCCAAGTATTTAGAAACTCACATCTCCTTTAATGATATGAAGATGTTTGTAGTAGAGAATGCTGAAGATCTGGAAGTATTTCTATCTGCTGTTAGAGATCAACAGAAACTGAAAGTTAATGCTGCTAAAATGCCACCTCAAGCTGTGTCATCTTATAAAGCTAAATATGATATTAATCACTATAGACGCTATGGTTTTCACCATTATTTAAAAGATATGTTTGAATGCCCTGATCCTGTGATGAGATATCTATGTTGTTTATATCGTGTTCATTCTATACCAGTAGGAGATAAATATACTAAAGATAATGTAGATGGTGTTATTAAAGATCATTCTGAATTAAACATTTTTCTACCACAATCCTGTTCTAATGAATTTTTATCCAATCAAAGTGTGTCATGTAGAATTCATTTTTTTTTAACAATGACTCATGTGTTATGCCATAAAATGGATATGCCTTTTTTTCAGAGCCATGAGAAAATAATCAAATCTCTAGAAGATAAATATCGTGAAATTCAGACTAAATCAAAAGAATGGGATGCAACTCTCAATCAACTGAGAGAACAAAAGAAAAAATTACAAGAACAGAAAGGAATAGAAAGACGACTACAGACTCAGATATCACATAAAAAAGACAGTATATTACGTGTAGAATCAGAGAAGGTCGATTTGACAGCTGAAGAAAATGATGCAAAGAATCAGATTAAACAGATTACTATCAAAAAATGTAAAATATTGAAGGAATTAAAATCTAATACTTTGGTAAGAATCTTGAATATTTATTTTTATTTTGTGGTAATAAACTTATTGCTTTTTTCTTATTTTCCAGAAATCTTTTTAATTATGCATTCGATAAGTTCCAAGTGCAGTGGAGAGTTAAAAGAAAGTTCCAACAAAGTAAAAGATGAAGCCAGAAGGATGTTGTCTATTGCTAAAAAAGCTACCAATACTGCTCAGGATGAAGAACTCTCCCAGGAATGGAAAAATGTAACAATCATTGATGATTATATTTTCCAGCTATTTTCAACCTGTCCGCTGGAATTAGAGACTATAGAAGCTGAAATACATGAAGAACAAGCTCGAGCTGATTGTACTTTACAGACTGATGAATCGGTAGTAAAAGAGTATCATAAAAGAAAAGATTCTATCAATAAACTAGAGAAAGAGTTAAAACAGAGATTAACAGCTAAAGAAAACCATCAAGATGAGGTGAACCGAGCTAAAGAAGAATGGCTAGGGCCTTTACAACAACTTATTGCAAGGATCAATAAAAATTTCAGTTATTTTTTTCAATGTATGAAATGTGCTGGGGAGGTTGAATTGGCAATCCCAGAAAACCCTGAAGACTATGAGAAGTATTCAGTTAAAATTAAAGTTAAATATCGTGATGCTGATGCTCTAAGGGAGTTAACTCCACATCATCAAAGTGGTGGAGAGAGAAGTGTCGCTACTGTATTATATATGTTGGCATTACAAGAATTAGCCAAATGTCCTTTTAGATGTGTTGATGAAATTAATCAGGGAATGGATCCAGTCAATGAAAGAAAGGTGTTCGAATTAGTGGTAGAAACAGTGTGTAGAAATGCCAATTCACAATATTTCCTTCTTACACCTAAGTTACTGCCAGATTTGGAATATGCTGATAACATGAGGATACTGTGTGTTCAAAATGGCCCGTTAATGATGAACCATACTGACTGGAAGTTAAAGGCTTTCTTAAGAAGAAGGAATAATATTAACTGTGATTCTCAAGACAAT
>LotgiG102436
CCACATGATGACAGACCTCTACCATTATGGAGTAAGCTATGTTTTGCTGTTGGTGGTGCACCCTATCAGATTACTACCAACGTCATTGGATTCTTCCTTAATATTTTCTTATTGGAGGTAGCAGAGATCGACCCCTTCTACATATCTATCATATTGTTTGTGGGTAAAGCATGGGATGCCATCACAGATCCAGCATGTGGTTACTTTGTAAATAAAACTGAAACCAGATTTGGTAAAATGAAACCGTGGATAATCTTAACAGCACCTTTTGCCTGTGTATCCTATTTTTTCTTATGGTATGTTCCTGACCTATCAGAGACAGGGAAGTTTGGATATTATTTCGCTATGTATTGCATATTCCAAGGTCTACTATCAGGTCTCCATGTACCATACACATCATTAACCATGTACATATCAAACGATCAAAAAGAACGAGATTCTGCCACTTCTTTTAGGATGGTATTTGAAGCATGTGGTGTATTAACAGGCGTGATTGTTCAGGGTAAAATTATAGAAAAATATAGAATAGCTGGGCAATGTGCAGATACATCGGCTACAGCTTCCCCAGAATCTCTACGCTTACAGGAAGAGTCCTACCGCATTGGTTCATACATTGTATTAGCTATCTATATGGTTTGTGCATGTACAGTTTTTCTTGGTGTGAAAGAAAAAGAAGGTGTGGTGGACTCAACGGGAAATACTGATGGATATTTCAAAAGTTTAAAAATTGTATTTACGTATAAACCGTATTTACAAGCAGCTGCAATATTCTTGTTTATGTCATTAGCAGTAGCCATAGTACAAGGCAACATAGCTTTATATTGTACACATTCATTAAAAATGGGAAATAAGTTCACAAATTTCGTCATCGTTTTACTTGTTGTTTCTATCACAGCCATGCCTTTATGGCAATTACTCTTACTAAGATTTGGTAAAAAGCCTGTGTATGCCGCAGGAATACTTATATTCATTCCGATATTAATAGCACAGTTGTATTTACCTGCTGATAATGAGTATTTATATTATGTTATTATGGGTTTCGCTGGTCTCAGTATATCTGTCTCATTATTATTACCATGGTCTGTGTTACCAGATGTCTTAGATTTATTTATGTTAGAGACACACACTAGAAAAGACGCCATGTTTTATTCGTTTTATGTATTTTTCAATAAATTAGCTAGCGGAATAGGTCTAGCATTGTCTCAAGTTGCCTTGTCTGTTGGTGGATATGTTACTGGTGCTTGTACTCAACCGGAATCAGTAGATTTAACACTGAGAATGCTTGTGGTACCTGGTCCAGTCGTATGTCTTCTCCTTGCTCTAATATTCCTCTGGTGCTATCCTATTAACGAAGATAAGAGAAAGGCCATCAAACAAGAGGTATTAGACACTATG
>LotgiG102443
CTAAGAGATAAATGTTCTCAATTACCAGGATGTTCTTCTTTAAAAGAGAAATTAGAGGCTTGTAATGAAAGAATAAACAACACAGAAAAAACAGAGGAAACTTGTAATGAAGAATTGATAGATTTCATGCATTGTATAGATGTTTGTGTAAGTAAGACCATTTTTACTCTCCATTTTGCCATACTTTGGACGAGATTT
>LotgiG102448
ATGTTCACCCTGGTGTATGTTCACCCCGGTATATATTCACCCTGGTATATGTTCACCCTGGTGTATGTTCACCCCGGTGTATGTTCACCCTGGTGTATGTCCACCCTGGTATATATTCACCCTGGTATATGTTCACCCTGGTATATGTTCACCCCGGTATATATTCACCCTGGTATATATTCACCCTGGTGTATGTCCACCCTGTTATATATTCACCATGATATATGTTCACCCTGGTATATGTTCACCCTGGTATATGTCCACCCCGGTATATATTCACCCTGGTATATATTCACCCTGGTGTATGTTCACCCTGGTATATATTCACCCTGGTATATGTTCACCCTGGTATATGTTCACCCTGGTGTATGTCCACCCTGTTATATATTCACCCTGGTATATGTTCACTCTGGTATATGTCCACCCCGGTATATATTCACCCTGGTATATATTCACCCTGGTATATGTTCACCCTGGTGTATGTCCACCCTGTTATATATTCACCCTGGTATATGTTCACTCGGGTATATGTCCACCCCGGTATATATTCACCCTGGTATATATTCACCCTGGTATATGTTAACCCTGGTATATATTCACCCTGGAATATATTCACCCCTGTGTATGTTCACCCTGGTATATATTCACCCTGGTATATGTTCACCCTGGTGTATGTTCACGCTGGTATATGTCCAACCTGGTATATGTTCATCCTTGTGTATGTTCAACCTGGTATATGTTCACCCTGATGTATGTTCACCCTGGTATATGTCCAACCTGGTATATGTTCATCCTTGTGTATGTTCAACCTGGTATATGTTTACCCTGGTAGTGGAAATATATCAGGGCGGTCATATATACCCTCCGCGGGTTGTAGAAGTGTTTACCCAATCCCTCAATACCATCGTTCTCTATCTGGCAATGGATTGTGCATTTAGATCAGGATTTGGGAATTCCTTCTTTGAGACTTTAATTGTTGATAACAAAGTCCTCAGT
>LotgiG102459
ATGGAGTCGACGAGTCCAGGACTACCACGCAGTGTCTCACCGTCACAGTTCGGATCTCAACAAATCAGTCCAGATTCATCGACGCCTTACTCGGACGCTACAAACTGTAAGAAAGCAACAAACCATGTCAAGAGACCAATGAATGCTTTCATGGTTTGGTCTCAGATGGAAAGGAGAAAGATCTCCGAAGTGTCACCTGAAATGCACAATGCTGAGATTTCAAAACGTCTTGGCAGACAGTGGAAGTTACTCAACGACGAAGATCGACAACCCTTTATAGAGGAAGCTGAACGGTTGAGATTATTGCACCTTCAGGAATACCCCGACTACAAATACCGACCAAGGAAGAAGGGAAAAACT
>LotgiG102460
CAGGACCTGGGTCATTTACATGTGATGTTGACCTATGAACCCCGAGGTGAAAGGTTAACCGTGATGGTAGTGGAGGCTACTGGTTTACCCCAACATAATATTACCGGACCCCCAGATCCTTATGTTCGAGTGGAAGTTATCCAGACAGGACGTGGTGTGGACAGAAAACAAACCAGAACACGAAAAAACACGACTCATCCAGTGTTTAAAGAGACATTCACTTTTACAATTTCCACACATCCAGAGGATTTAAGATACACCACTTTAAAACTAACTGTTTTTGATCACGATAGGATAAGGAATGATGACGTCATTGGTGAAGTGCGTATCGGATACGGAGCTACGGAGGAAAGTGGATCGGAACATTGGACTCGTGTCACTAGAGATCTAGAGCGCGAGACCAGTCGATGGCATTATATCATTGATCCGACCAACACTGTT
>LotgiG102471
TTACTTGTTCATTATCTTCTTTACATGTTCATTATCCTCTTTACATATTTATTATCTTCGTTCCATGTTCATTATCTTCTTTACATGTTCATATTTCTCTTTACATGTTCATTATCTTCTTTACGTGTTCATTATCTTCTTTACATGTTCATTATCTTCTTTACATGTTCATATTTCTCTTTACTTGTTCATTATCTTCTTTACATGTTCATTATCTTCTTTACTTGTTCATTATCTTCTTTACTTGTTCATTATCTTCTTTACTTGTTCATTATCTTCTTTACATGTTCATTATCTTCTTTACTTGTTCATTATCTACTTTACTTGTTCATTATCATCTTTACAGGTTCAATATCCTCTTTACATGTTCATTATCTTCTTTACATGTTCATTATCTTCTTTACATGTTCATTATCTTCTTTACATGTTCATTATCTTCTTTACTTGTTCATTATCTACTTTACATGTTCATTATCTACTTTACATGTTCATTATCTTCTTTACATGTTCATTATCTTCTTTACATGTTCATTATCTACTTTACATGTTCATTATCTTCTTTACTTGTTCATTATCTACTTGACATGTTCATTATCTTCTTTACATGTTCATTATCTACTTGACATGTTCATTATCTTCTTTACTTGTTCTTTATCTTTTTTACATGTTCATTATCTTCTTTACATGTTCATTATCTTCTTTACTTGTTCATTATCTTCTTTACATGTTCATTATCTTCTTTACATGTTCATTATCTTCTTTACTTGTTCATTATCTACTTTACATGTTCATTATCTTCTTTACATGTTCATTATCTTCTTTACATGTTCATTATCTTCTTTACATGTTCATTATCTACTTTACTTGTTCATTATCATCTTTACTTGTTCATTATCATCTTTACATGTTCATTATCCTCTTTACATGTTCACTGTCCTCTTTACATATTTATTATCTTCGTTCCATGTTCATTATCTTCTTTACATGTTCACTATCTTCTTAGCGTGTTCATTATCTTCC
>LotgiG102489
ATGACAACATTTCATAATACTTTCAATTCACTATATTTGATAGTCTTACTTGCACATTTTTGTTTATCACTTAAATTATTTCAGAAATTAGTATTTCAAAGTGGCCAGCAAGTCAGACTACGTTCTAATCTTCCTGTAAATACAGTTATTAAGTTTGTTCCACAACAAGAAGCTTGGATAATAGAAAGATTTGGAAAATTCAACAAAATTCTGGAACCAGGTTTGAATATTTTGCTACCAATTATAGACCAAATAAAATATGTCCAGGTTTTAAAAGAATTGGCAATTGCAGTGCCTCACCAATCAGCTATCACAGTTGATAATGTATCACTCATGATGGATGCTGTTTTATATTTGAAGATTGTGAATCCATATAAGGCGTCATATGGAATAGAAGATCCTGAATATGCTATAACTCAGTTGGCACAGACAACAATGAGATCAGAAATTGGTAAAATAACATTAGATGGTGTTTTCAGAGAACGAGAGTCACTTAATACCAATATTGTTTTATCAATGAATAAAGCTTCTCTAGATGCCTGGGGTATAGATTGTATGAGATATGAAATACGTGATGTTAAAATACCTGACAGAGTTCAAGATGCTATGCAGATGCAAGTTGAAGCTGAAAGAAAGAAGCGAGCATCTATTTTAGAATCTGAAGGTATCCGAGAAGCTGAAATCAATGTAGCTCAAGGTAAAAAACAATCTAGAATTTTAAACTCTGAAGCTAATAAAACAGAACAGATAAACACTGCTATGGGTGAGGCAGAAGCTTTGATAGTTAAAGCTAATGGTAAAGCTAAATCTATAGATATTATTTCATCTTCACTATCACAACAGAATGGGGCAAATGCAGTAGCTTATAATATAGCAGAACAGTATGTTAGTGCATTTGGTAATGTAGCTAAGGAAGGCAATACACTTATTTTACCTTCTAATGCAGGGGATGTACCCAATATGGTTGGTCAGGTAGGATACCACCAAATGATA
>LotgiG102496
GATGTGATGGTGAGTTGGGTAGAAATTCTGTATATGTCGTTAATTGCTTTAGCTACTGCTATATTGATGATTGTAATGTTGAAGTTATTTACTGGCGTTGTTGTGTGGATGATAGTAATTTTCATGTCTATCCTGGTAACAGGCGCCGCTGGCTTTTGTTGGTATAAATGGTATTTATCTGATAAGCTGTATAAATCAACAGATCCAACTTATCAGACTCCAGAACAAGCAGATGTTGTTCGAACATGGTTGATTTATTCTTTAGTAGCTTCAGGAGTGGCAGTTGTAGTTTTACTAGTGTTACTAGTTATGAGAAAAAGAATCAAATTAGTAGTTCGGCTATTTAAAGAAGCTGGTAGTGCAATTGGTAGAATGCCACTTCTTCTAATACAACCAGTTTGGACATTGATGATATTAATAGCAGCTCTAGGAGTCTTGCTAGCTTTAACCTTTTATTTGGAATCTTCTAGTGACCTTTATCAAAATAAGTCGAGGAAGAGATTCAAAATGGTTTATTTACGCTGGTATCATCTGTTTGGTGTATTATGGATATCAGCCTTTATCGTAGCTTGTCAAGATTTGGTCATAGCAGGAGCAGTAGCTGTCTGGTATTTTTCAAGAAAAAAATCAAAGCTTGGTTGGCCTATTGGAAGAGCAACATGTAATCTTATTAGATACCATATGGGTTCAGTAGCACTTGGCTCCTTTCTTATAGCCGTGGTACGCTTTGCTAGATTGATTCTCATGACGATACAACAAAGGTTGAAAGGAGCGACCAACAAATTTGCCCAGTTTCTACTAAGAATGTTACATTGTTGCTTGGTTTGTTTTGAAAAGTTTCTACGGTTTCTCAATAGAAATGCCTACATCCAAATTGCGATCCATGGAACTAGTTTTTGTGAGGGAGCTAGGAAAGGTTTAATTGTTATAATAAATAATGCATTACGTGTATTAGCTATTAATTCTGTTGGAACTTTCCTGTTATTTCTGAATAAAATAGGATGTGTAGCTATTGTTGTGATGGTCGGTAGTGTGATAATACAGTTCCATCAAGACATAACTTATACATGGGTACCATTAACCATTGGAGGAGCTATAGCTTTTCTAATTGCCCATTGTTTTATGTTGGTATATGAAATCTGTCTGGATACTATATTTATGTGCTTCTGTGAAGACTGTGAAATGAATAATGGAGGTGACAAACCATATTTTATGAGTACCAATTTACTGGTAAATATTTCCTTGTTTCGTTCAACGTGGTCGAACTGGCAATCCAATTGCAGAGTGACAAAATGGTTTCTTGGTTCGTTTGGAAGTCAATACTATCATAATTGTGGAGTGCAATTACAATCAATATGTTGGAATATG
>LotgiG102513
ATGGAGAACAGACGATATAAGAAAGAGAGTACGGTGAGAGTAAAGGTAACTGATTTGAAACTTATTACGTTGGATGAATTTATTGAAGCAGTAGAAGGGAAACTCGGGGAGGGGTCATGTTTTGCGTGTGTACCCAGGTACCCCTCGACTATAGAAATAACGGTCGATAGTGTGGAAAATGCAAATCTGTTGTGCGAAGGACTCACTGTGAACGATTTAGGATATGAACCCGAACTTTGTTTTTCACCTTATATAGTAGTCTCCTTTTTTAATTTACCCCCCTACCTTGAAGATGATATTATTGTAAGGAAATTGGAAAGATTCGGAGTGGAAATTGTAGGCCCAGTAGTAAGACACTTTCATAAGAAGTTTCCCAATGTAGCTGACGGCACTCGGCACGTGAAATGTAAATTTCCACCCACATTGAGATCCCTTCCGTGGGCAATGAACTTTGAGACTCTAGAGGGGCCACAATCCTTTAAAATCCTACATAACAACCAGACTAAAGTTTGTTACAAATGTTTAAGCCCGGACCACGAGAAGAAGGAATGCCCCCAGATCAAATGTGCAAAGTGCAGACTTTTCGGACATATGGCCTTCAAATGCCCCACCCCTACTTGTGAAAAATGTGAAAAGGCAGAAAATTTGTGTAAATGTGAACAGTTTTTTGACACTAACGAAGGGGAACATGACGAAGAAATAGTGAATAATAATAAACGAGACCTAAGCACTGATAAGAGTGAGAACAATCAAGAGGGGAAAAAACAAAAGAAGGACAATGACGACGAAGGGAACATTAAT
>LotgiG102524
ACTGAACAGACAAGTGTACTTAATGAACAGGCAAGTGTACTTACTGAACAGACAAGCGTACTCACTGAACAGATAAGCAAACTCACTGAACAGGCAAGCGTATTCACTAAACAGGCCAGCATACTCATTGAACAGACAAGTGTATTCACTGAACAGTCAAGCGAACTCACTAAACAGACAAGCATACTCACTGAACAGACAAGCGTACATACTGAACAGACGAGCGTACACACTGAACAGACAAGCGTACACACTGAA
>LotgiG102525
ATGGAATTTCGAAGTGGAAATTTGTTATTTACATCTAAATTTGATTCTGGAAATTTAGCTAATGTTGAACGAGTTTGTAAAGACGAGGATGAAGGAGGAGGAGGTAAGTCATCATGTATAGATCTGAAACCAGATTATGAATATAATGTATGGACTAAACCAGACTGTGCTGGCACAGAATATGAAAATGGCAATAGATCTTGGTTTTATTTTGGTATACGAGGCTGGGCACCAAATCGTTTGATAAAGATCAACATAATGAACCTCAACAGACAGGGTAAACTCTACAGTCAAGGTCATACACCATTTGTTAAAACTATACCTGGTAAACCAAAATGGGAGAGACTTAGAGATAGACCATCGTTTGAGATGGTAGATGGGCAGTTTATTCTATCATTTATCTACAGATTTCCAGAATTTAAAGGCTCTACAACCTATTTTGCTTTCTGTTTCCCCTGGTCTTATACAGAATCTCAGAACCAGATGTCAGAGCTAGACAATAGGTTTGAGAAATGTAAAACATTTGACACTTCAACGCCAGTAAATTCTATCTACTACCATCGTGAGTTAGTGTGTTTAACTTTAGATAAACTACGTGTTGATTTATTAACTATAACATCTTGTCATGGTATAACTAAAGATACAGAACCCAGATTTGATAAACATCTATTTCCCGATCAGAGAAATCCCAGGTGTAAAAGATTTAAAGGGAAAAAGGTTTATTTTCTAAGTAGTCGTGTACATCCAGGAGAAACGCCTGGTAGTTTTGTCTATAATGGTTTCCTGGAATTTATTTTACGAGAAAAAGACCCAAGAGCTATTCAGTTGCGAAAACAATATGTGTTCAAATTGATACCGATGTTAAACCCTGATGGGGTTATGAGAGGACATTATCGTACAGACCCAAGGGGAGTCAATTTGAATCGGGTTTATCTAGACCCTAGTCCAGCATTACACCCGTCTATTTATGCCGCTAAAAGTTTGTTAGTATATCATCATATTTATAATAGAAATATATCGGAAGGAGAGACAGAAACATTTCAGATTGGATTTCCGACATCAGAGAATCTAGAGTTCAGTCCTCAGTCCACCTCGCGAACTGTAGTTCCCAACAGTGCTAGTTGTGATGATATATCAGATACAGAAACAGGGGCAAACGCTGTAGTGAACAGTGAATTACGTTTACAATTATCGGAATTGACCATGTCTGAAGACTATCGTGGAGACAGTGCTTTTACTGACAAACTATCTGATTCAGATCCAAATTTAGAAACAGAACATCTAGGTAACGAAGGGTCAGAAGATGAAGGCGATTATGTCCCCTCGTCTAATATCAATGCCCCACATCTCGTGAATCCTAAATTATTAACAATATTACCCAGTGACAGTGGTATAGCTTTCTACGTGGATCTCCATGGACATGCATCAAAACGAGGAGCATTTATTTATGGTAATTATGTTGAAAATGAGGAAATGCAGGTAGATAACATGTTATACACCAAACTGATCTCTCTAAATACAGCACATTTTGATTTTACTGGCTGTAATTTTTCTGAACGTAATATGTATTCGAAAGATAAACGTGATGGTATGTCTAAAGAAGGCAGTGGACGAGTTTCTACTTTAAAAGCTATAGGTATCATTCACAGTTATACTCTAGAATGTAACTATAATACTGGTCGGATGGTAAATCCAGTACCTCCCGCTCAAAACGATGATGGTCGAGCCACCCCACCCCCATTAGCTGGGTTCCCTCCTAAATATACTCAAGCTCATTATGAAGAGATTGGTAAAGCCTTAGCCATAGCAGCATTAGATATGACCGATTCCAATCCCTGGTCTCGTATTGGTTCCTCAGAGCATTGTAGCCTGCAGGGGGTCAGGGAATCAGTCAGGAGATTTCTACGTAGTCTAAGAGGAGGACCTCGTGGTGGGAAAAACGGTTTGAGCAGGATTATGAATCGTATTGGG
>LotgiG102542
TCTAATAAACATTTACCAGCCCATTTCTTAATATATCACAAACATACAGACTTCTTAATTCATATAGTAGTGTTTTATAAGAGATATAGAAACTTTATTTGGTGTGACAGAATACAAATCGAAGATTTAATTCAGAGAATAAAACAAGAAAATTTATCTTGGTTAAAAACAGAAATGTTGGATAATCTACGTTTCGGAAGAGTACCTCTTAGTTTTAAGAAAATAAATACAACTCGTGGAATATTGGGAAACACAAGACTTTTAGTTCCTGAAAATGGAAGTCAATTTCTAAAAGATTATAATGAATCTGAATTCATCGAATGTAACTATACTAGAGCAGAAAAATATTACAAAGAATATAAAATGCCAAGGGAACCTACAGACTTCGCTTTGAAGGCTTTAAAAATGTTAGAAAAAACTGGAGAAGCGTTGGACAAGCTTGGAATTCCTTTTACATTAGGTGAAGGCACATTATTAGGTTGGTATAGACAATGTGGTATAACGTCCTTTACCACAGATTTGGATATTTTGGTGTTCAGGGAGGATTATAGTGATGATATTCTGACAAGCTTAAAGAAAATTGGATTTACTCATATGTTTACTTTTGGAACAGTGGATGATGGTTTGGAATATTCGCTTATGTTTATGGGGGTGAAAATGGATTTATTTATTGTTTATAAGGAGAGAGATGTATTTTGGTTAGGAGCTATTGATGGGCATAGAAAATTGAGGTTTACTCTACCGAAGTTTACAAATTGTTGGTCAGAGTTGCTTGGTGTTCGGGTTCGAGTTCCCTGTGAATCAGCAGCGTATATTAAAAAAACATACGGAAAAAATTGGCATAAACCATTAAAGCAGTTTTCATGGGCGAGTGATTCAGCTAATTTTAAGGTTGTTGGGACTGTA
>LotgiG102550
TATATTCCCCATCTACTCTCTAGACAAACCTATATTCCTCATCTACTTTCTAGGCAATTTTATATTCCTCATCTAATATCCAGACAAACCTATATTCCTCATCTACTATCTAGACAAACCTATATTCCCAATCTACTATCTAGACAAACCTATATTCCTCATCAACTCTTTAGACAAACCTATATTCCTCATCTAATATCCAGACAAACCTACATTCCTCATCTACTATCTAGACAAACCTATATTCCTCATCTACTATCTAGA
>LotgiG102554
CACACGATAAATCATACCAGAACTACAATGCACATGATAAATCATACCAGAACTACAATGCACATGATAAATCATACCAGAACTACAATGCACATGATAAATCATACCAGAACTACAATGCACATGATAAATCATACCAGAACTACAATGCACATGATAAATCATACCAGAACTACAATGCACATGATAAATCATACCAGAACTACAATGCACATGATAAATCATACCAGAACTACAATGCGCATGATAAACCAAATAACCAAATTT
>LotgiG102560
ATGGATAACTGGGTTCCCAACCCCAGAGCTCGACCATATATTCCCAAACGTAAATTGTATGGAACAGCTGGTAGTAAATTGAGAGAGTATAGCAGTAGAAGATGTATCTCCAAAATATTTCAGGGTGGACTGATACTGGTATTGATAGTAACAGTTGTAATTAATATTACATTTTTATTAGATACCAGTAAAAAATTACAACCAGACCCACAGATCACAGAAAACAACTATCAGAAGTTTAAAGATGGGTTATCTCAGGAATTGGAACAACATAATAAAATGAAAAGTTTGAAGGCTACAATAGAAGTTATATCAAGTAAAGAATTAGTTTCTATTACTGTGGATGGAACTGCTGTATTAGAAGATGAAGGGTTTGATACTAATAGAGGAGTGCATGTGGTAGTGTTAAATCAAGCTACAGGTAGTGTCATGGCCAAAAGAATATTTGATACCTATAATCAACATGAAGATGAGGCTATGGTACTGTTTTTAAAGATGATTAGTGATGGTAGAATTATTATATTTACTATCAAGGATGAAGGTACATTCCAGTTAAAATCAACAGCTCGACAATATTTAGCCAGCATGGGAAGTGAATATATTACTAATATAAACTGGAGAGATACTTGGGCATTTGTAGCCATTAAGGGTGGTAAGAAGATTGGTGAAGCTCATAATAAATCACCTAGTTTGTCCAGTTGGGGTGAAAAATCTGTTTTAACTGTCCACATTAAGCTTTCTCCAAAATCAGAATCAAGATGTAATTGGCCTGATAATGAAAGTAATAGAAGAAGAGAAGTATTCTGTAGTAAAGTAGAAGGTTATGGTAATGTTTGTAGTTGTACAGATCCTTCACCTATATCATTTTCACCTCAAAAGTTAGAGAACAATAAGATATCTGATATACCTATAGCTGTGATAGCCAGTAACCGTCCCCATTATTTATATAGAATGTTAGGTACCTTACTATCTGTACCGGGTGCTAATCCTCAATTAGTTACAGTATTTATTGATGGTTATTTTGAGGAACCATTAGAAGTAACTAAGTTATGGGGTATTAAAGGTATACAACATACACCAATGGGTATTAAAAATGCAAGAATATCACAACATTATAAAACAAGTTTAACAGCCACCTTTAATTTACATCCTAAAGCTGACTATGCTATAGTTATAGAGGAAGATTTAGATGTTTCACCTGATTTTTTCAATTATTTTAGTCAAACTAAACATTTATTAGATGAAGATAGTAGTTTATATTGTATATCAGCTTGGAATGATCAGGGATATGAACATTCATGTAAAAATGAGAGTTTATTATATAGAGTAGAGACTATGCCTGGGCTTGGTTGGTTGCTAAGAAGAAAATTATATAAAGATGAGTTAGAACCAAAATGGCCGACCCCGGATAAGCAATGGGATTGGGATATGTGGATGAGGAATAATTTTATACGTAAAGACAGAGAATGCATAATACCAGATGTTTCCAGAACTTACCATTTTGGATCCAAAGGCTTAAATATGAATCCTTATTTTCAAGAAATTTATTTTAAAAAACATTCCATAGTAGCCAAACCTGATGTTAAATTGAAAGATTTAGATAGAATGAAACAGAAGGAATATGAAGGTGTAATAAATGAATTAATCAAATCTGGTGAAGTTTTATCAGAAAATCATAATCCATGTGATGACAGCTTTATACCTAATACAAAGGATAAAACCTATTTATTATATATCAGTATGAAATCCCCTACAGACTATACTACTTGGAAAATATTAGCTAAGTGTTTTCATATATGGGATTTAGATGTAAGAGGTTTCCATAAGAGTATGTGGAGATTATTTTTAAAAGAAAATCATATTTTAATCATTGGAGTTCCTGCCTCACCTTATTCG
>LotgiG102561
ATGGAAATTTGTGTTTTGGTTATCATTTCCCTTCTACTCAGATGGTCAACATCTCAGGGATCTTATTCAGGACAGGGTAAACCACCTATGTTTGGTGATTATGAAGCCCAACGCCACTGGATGGAGGTAACAGTCAATTTACCAGTTAAAGATTGGTATAGAAATACAACTGAGAATGATTTATTGTACTGGGGTTTGGATTACCCCCCTTTAACAGCATATCACAGCCAAATATGTGGATTCATTGCTCAGTATGTCAATCCAGAATGGGTTAGATTGAATACATCTAGAGGACATGAAAGTTATCAGCATAAACTATTTATGAGATATTCAGTGTTTCTAGCTGACATATTGGTATTTCTACCAGCATGTTTGTTGTATTACATATCTCAAGATGAAGTTGAAGATAAGTCAATGATTTATGGATTAATGTGTCTATTACTATACCCTGGTTTGATTCTCATAGATTATGGTCATTTTCAATATAATGGTATCAGCCTGGGATTAATGATTATGGCTGTAGCCAGTTTAGGTCTCAAACAACAAATTCTTGGCGCAATATTTTTCACATTGGCTTTAAATTATAAACATATGGAATTATACCATGCTCTTCCCTTTTTTATGTATTTATTTGGTGTAAATATACATACTAACTCTATGAAAGGAGTGTTTCAAATAGGAAAAATTGGTGTAGCTGTGATATTAACTTTTATGTTATGTTGGTTGCCATTTTTATCTGATATCGATTCATTCAGAAATGTTTTAATTCGTTTATTTCCTTTCAATCGGGGACTGTATGAGGATAAAGTTGCTAATCTCTGGTGTAGTTTATCACTGGTTATTAAATTAAAAAACATTATGTCTCAACAAGCTCTAGTAGTTTTAAGTTTTCTATCAACATTAGTAGGACTTGTACCATCTGCATTTCATTTGTTATATAAACCTACCTTAACTAACTTCAAATATTCATTGGTAAGTTGTCATGTGAATTCATCACTAGTATTTTTCTTGTTTTCATTTCAAGTTCATGAGAAATCCATATTAATTCCAGCATTATCTGTATGTCTATTAGCTGACAAACATCCATATATAGCACTGTGGTTTCTGTCTATTTCAACATTTAGTATGTTACCTCTTTTAATAAAAGATGGTTTATTGATACAGTGTTGTGGACTTTCAGTAGTGTTTCTAATATTAGCATATTATTCATCGCAACAACAATTTAGTCACTATACATCTAGATTACAGAATTGGATGAAATTTATGTTTTTTTCTTCCATATTTGGAGCAGTTATATTGACAGTTTGTAGTGAAGTTGTACAACCACCACCAAGATTGCCAGATATATTTCCTGTTCTTATATCTGCTTATTCTTGTGGCCATTTCCTATTTTTCTTATTTCTATTTCATTATTGTCAATTCTTTAATAATGTACCAAATTATGTAGAAAAACATCGTAAAGTTTCCCAACATAAAAAGTTTTCAAAAGAGAAAAAAGTGAAA
>LotgiG102562
ATGGCGCTAGCGGTAGAAAAGATTGCCACTAAACCTTACGATGACCAAAAGCCAGGAACAAGTGGATTGAGGAAAGGTGTGAAAGTTTACCAAAGCAAGGAAAACTACACAGAGAATTTTATCCAAGCCACTTTAACCGCCGGGTTAGGTGACAAAATTCAAGGCAGTTGCTTGGTAGTTGGAGGAGATGGAAGGTATTATGGTAAAGAAGCTACTGAACTCATTGTTAAAATGTGTGCTGCAAATGGGCTATCCAAATTACTGATAGCTGAAAATGGTTTGATGTCTACTCCGGCTTTATCATGCTGCATCCGTAAATATCAGACAAATGGAGGTATAATTCTCACAGCTTCTCACAATCCTGGTGGACCAGACGGAGACTTTGGTATTAAATTCAACACAGCCAATGGAGGTCCAGCCCCAGAAGCTGTTACTAATGGAATATTCGAAGCAACAAAATCAATTTCTGAATATAAGATATGTCGAAACCTTCAGATCGATCTATCTAAGAAAGGAGCAACTAACTATAATATAGAAGGGAGACAATTTACAGTAGAAATAATAGATTCTGTTGATGACTATTGTCAATATATGAAAGAAATATTTGATTTTAATTCTATAAAAAATTTAATCGGTGGAAGTAATGGACAGCCACCTTTAAATATTCTCCTGAATTCAATGCATGGAGTTATGGGACCTTATGTCAAGAAAATAGTCTGTGGGGAGTTAGGTGCCCGTGAATCTAATACAGTAAACTGTGTTCCATTAGAAGATTTTGGAGGTCACCATCCTGACCCTAATTTGACTTATGCAGCTGACCTTGTCAATGAGTTAAAGAAAGGTCAACATGGATTTGGTGCTGCTTTTGATGGAGATGGCGATAGAAACATGATATTAGGAGAGAATGCCTTCTTTGTGACACCATCAGATTCACTGGCAGTATTAGCCAATAACCTAGAGTGTATACCATACTTTCAAAATACTGGGGTCAAAGGCTATGCTAGGAGCATGCCCACTGCTGGTGCTGTAGATAGAGTAGCTAAAGTAAAAGGTAAAGAAATGTTTGAAGTACCTACAGGCTGGAAATTTTTTGGGAATTTAATGGATGCTGGTAGATTGTCTCTTTGTGGTGAAGAAAGTTTTGGTACTGGATCTGATCATATAAGAGAAAAAGATGGCTTATGGGCAGTGCTGGCATGGTTGCAGATTTTAGCTCATACTAAGAAATCAGTGAAAGAATTAATTACAGATCATTGGACTCAATATGGTAGAAATTTCTTTACCAGATATGATTATGAGAATTGTGAATCTGGTCCAGCCAATACAATGATGGAGAATTTAAATAACTTGATAAGTTCACCAACTATTATTAACAAAGAATACAGTCATGATGGAAAATCTTATACTGTAGCTCAGGCAGACAATTTCTGTTATACTGATCCTATTGATAAAAGTGTCAGTAAAAATCAGGGAGTAAGAATTATATTTACAGATGATTCAAGAATTATTTTCCGACTGAGTGGAACTGGAAGTAGTGGTGCTACTATACGTCTATATATAGAAGGTTACGAAGCAGATATAGCCCAGCATCAACTTGATGCACAGGTTGTGTTAAAGCCTTTGATTAACATAGCATTACAGATTTCTCAACTAAGAGAACTTACAGGACGACAAGAACCTACAGTTATTACA
>LotgiG102564
TGTAGCAGAGGAACCAGTTTATGTGACAGAGGAACCGGTTTATGTAACAGAGGAACTAGTGGATGTGATATTGTAACTGGAGGCTGTAATAAAGAAACAATTTTCTACAACAATGTAACCATTTTTTTTAACAGACTAATCAGTTTC
>LotgiG102569
TTGAATGAAAAGTTTAGAGAGAGATATCCTTACATTCAACTTACTTTGACCAAATTGAGAAGTTTAAAAAGAGAACTTCTCAATATTGCTCATACAAAGTGTGGTGTTGATTTATGGACCATTGCTCAAGCATATGTTTTCTTTGAGAAAATTATATTGAAGCATCTGATTAATAAAAGTAATCGTAAATTTTGTGCTGCAGCCTGTATGTTTTTGTCAGCTAAAATGAATGATGTGAAGGGTCAGGAGTTTGATAAACTTTTGGAGACTTTGGAAGATGATTTTCGGCTCCATAGAAAAGAAATGATATCGTTTGAGTTTGCAGTATTGGTAGCGTTGGAATTTGCTTTATTAACCCCAGACAACGAAATATTCCCCCATTATCAAAGATTACATGATAAGTTA
>LotgiG102583
ATGACGGTCCGATGGTCATGCCTCCGAAGATATACCGGTACGGGTGTACATGTTTCGACTTTGAATTTGAAAGGGAAAGGTGCAGGTACAACGAACTGTCCTGCTAGATTGTACTGTCTTGGTCGTGATGACAAGGTGCGAGTTAGGTTTGGACCAAGTCCCACTGGAATGTTACATTTAGGGGGCTTAAGAACGGCTCTATATAACTATGTTTTTGCTAAAGCAAATAATGGTACTTTTATTATTAGAATTGAAGATACTGATCAAACCAGGTGTATTGAGGGTATGTCCCAGAAACTGGAAAATGACCTGAAATGGGCTGGATTAATTCCAGATGAAAGTCCAAAAATAGGTGGAGATTATGGTCCATACTTACAGTCTCAAAGATTTGACTTGTATCAAAATGAAATAAAGAAACTCCTTGATAATCACAGTGCCTATCATTGTTTTTGTTCTTCTAAAAGACTTGAACTATTAAGAAAAGATGCTGCACGAAGAGGTGAACAACCTAGATATGATAATAAATGTAGAAATTTAACATCCACTGAGGTTAGGGAAAGACATGAAAGAGGGGATCCATTTGTAGTTAGATTAAAGATGGAATCATCAAATGAATCTTTTGAGGATCTCATTAAAGGGCCTATTTCTCACAATGTAGCTGACATAGAGGGAGATCCAGTTCTCTTAAAAACTGATAAATTTCCAACCTATCACTTCGCTAATGTAGTTGATGATCATCATATGAAAATAACTCACGTCTTACGAGGTGATGAATGGTTAACTTCTACACCAAAACATGTGATGCTATATAAAGCTTTTGGATGGGAAATTCCAAAGTTTGCTCATTTGCCACTTATTTTGAACAGAAACGGAACTAAGTTGTCAAAACGCCAAAATGATATTCAGGTTGAATATTTGCGTCAAAGTGGATATTTTCCAGAAGCTGTTATAAATTACGTTACTAAAGTAGGAGGTGGATTTAAATCTGAAAATCTTACTGGATTAAATATCTCAGACTTAATTTCTTTGTTTGATGTGAAGTTGATAAAATCAAACAGTGGCAGATTGGATCCAAGATTTCTTGAAGAGTCCAACAAAAAACAACTGGTAAAAAAGCTAAAAGATGATAGGCAAACATTAGTAGCAAAGGCTAAAAAATTAATGGAAGAGACATTTCCTGTAAAGTGCAAATCTTTTTTATTGTCTGAAAATGATTATGTTAGGATATTAGAATGGGGAATTTCAGAGGGTAGAGTGACCAATCTGTGTGAGCTAGTTGGACCAAAGTTTAACATATTATGGTCAGTGCCCACCAGTGATCAACTGAAAGAGTTCTCAAAAGTCATAGACTCAGAAAAAGTTTTGCACGATTGCAAAGAAAGGTTAAAAGAATTAAATGTTTTTGAACAAAATGTTGTTTTGGAAGTTTTACGGTGCCATATGAAGGAGGAAAATCTTTCCCCAAAACATTATATGTCATTTATAAGAATGTCATTGTGTGGATTAAAAAAGGCGGCACCAGTAGCAGAAATATTAATGGTATTGGGGAAGAATGAGTCTATAAATAGACTACAAAGTGCATTTCAAAAGCTATCCTCCAAC
>LotgiG102587
ATGGAGACATACATGATTCGAGTCTATACTGGCTCACTCAGTCAGGAAAGTGAATTTGTTTCTGTGGAGGCAGAAAAATCAACAGCATCAGTGGATATCACTAAAGTTGCTGTTCACAAGTTGAAAAAATTAGGAAATAGTGATAATTTTGAACTCGCTGAAGTTTTTATTTCAAGTGGTCAACTGTGTAAAGAACGAAGATTGGATCCAATGGATACCCCTGTTGGAATCCAGCTTCTCTGGCCAAAAATTATCAATGCTGACATTGACAAAGGTCAAGGTCTTTTGACTGGATACCGTTTTTATTTACGAAAGAAAGATCCTGAAGTGTCTCACAATTCAGGATGGATGGAGTGTAAAGATACAGATACGTTCCTGATGTCATTTCTAAAACAACCAATCGGTAACAAGGAATATACTGATTTATGTAACCTACCGAATCTCAATGAAAAAACTCTTCTAGAAAATTTAAAAACTAGGTTTAGCAATAATTATATTTATACCTATGTTGGATCTATACTCATTGCTGTCAATCCCTTCAAATTCTTTCCTATCTATAATCCAAAGTGTGTCAAAATGTACCAAAACAAACGACTGGGAGAGTTACCTCCTCATATCTTTGCAATTGCTGATGCAGCATATTATACTATGTTGAGAACTAAAAAGAATCAGTGTATAGTGATATCAGGTGAATCAGGTTCGGGTAAAACAGAAAGTACAAACTTATTACTGCATCATTTAACAGCGTTAAGTCATAAAGGATTACATGGTAGTGGTGTAGAACAAACTATATTAGGTGCTGGCCCAGTTTTAGAGGCTTTTGGTAATGCTAAAACTGTCCACAACAATAATTCTAGTAGATTTGGTAAATTTATTCAAGTAAATTATAAAGAAAATGGAATGGTTCATGGGGCAATTGTAGAAAAGTATCTGTTAGAGAAATCTCGGATTGTATCTCAAGCTAAAAATGAAAGGAATTACCATGTGTTCTACTATCTATTAGCTGGTGCTGATGATTCTGAAAGACATTCCCTAAATTTATCTACTCCTGAAAACTATAACTATTTGTCTTGTAGTGATTGTATTACTCTAGATGGAACAGATGAAAAATATGAGTTTGCTCGGCTTAAGCAATCAATGGAAATGGTTGGGTTTTCTCCAGAAACACAAAAAAGAATATTCAGTGTTCTTTCTGCTGTACTTCACCTGGGTAACATAGAGTTTAAAAAGAAAGGTGATCAACACCATGATGAATCTGTGTCCATTAAAAATGAAGATGATGTTAAAATTATCTCAAATCTACTCAAGGTGAAAGAAAAGACTGTGATAGAAGCATTAACTACCAAGAAAACTGTAGCTGGAGATGAAACAGTGGTTATTAATTTTAAAATGGAAGATGCAATAGCTACAAGAAATGCAATGGCTAAATGTATATATGGTGCCTTGTTTGATTGGATTGTATTAAAAGTAAACCAAGCGTTATTGGCGAAAAAACATAACAGTGATCATCAGGGTAATTCAATAGGTGTCCTTGATATTTTTGGATTTGAAGATTTTGGTAATAACAGTTATGAACAGTTCTGTATAAATTACGCCAACGAACATTTACAGTATTATTTCAATCAGCATATTTTTAAATTTGAACAAGAGGAATATACTCGGGAAGGTATACAATGGAAGAATATAGAATTTATAGATAATACAAGATGTTTAGAATTATTCTCTAGTAAACCAAAAGGTTTATTTTGTCTCCTAGATGAGGAATGCAATTTTCCTGGTGCCACCAATGATACCCTATTATCTAAGTTCAATCATCTACATAAAGATAATCTATATTATGAAGTTCCTGTTTTAAGAGAACAGGCGTTTGTTATAGTACATTACGCTGGTAAAGTCAAATATCAGATAAAGGATTTTCGAGAGAAGAACTCAGATCATATTAGAACAGAAATAGTTAGTGTTTTAAAGAAAAGTTCCTTATCATTTGTTCGAGAATTAATGGGAATCGACCCAGTAGCTGTCTTAAGATGGGCTATAGTAAGAGCCTTCTTTAGATGTTTCTTTGCTTTCCTTGATTCTGGTAAAAGATGGAGAAAACATGGAGGTAATAAAAGATTATCAGATTCTCAACTCTTACAAGATCCTAATTATAATGACAACTTGCTCAATGCATGTCACCAAGTTAATACAAGTAGTGATGAAGATATATTTTATAAAGGGCATGAAACATCTTGTGATGATGACCTATCAGTTATAGAGAATCACTTACCAAAATCTAAAGCTCGTATAATGCGTCGAGCCTCCAAACTTATCTTGAAAAATAAATCATTCAAACCAAAACCTCGCCCCCCATCATTGAGTTTTCGAGATATTCGAACACTAAAAGCTATCTCTGTTAACACTATTTATGGTGGAAGTGTTCGTCAATCATCTAAAAAGCCTCCTAGTGTTAGTGCTCAGTTCCAGTGGTCTCTGTCTAGATTAATGACAACATTAAATCAAGCTAATCCATTCTTTATAAGATGTATTAAATCAAATTCGGAAAAGTTACCATGTACGTTTGATGAAGAAATAGTTTTACGTCAAAGTATTATAACTTTTTCAATGATCCTTTTGAACATTACTGGTTATTCATTTGACATTTTGATTTCTGTTTTTCAGGAATTTATACAACTATATAAGATTCTACTACCTAGAGGTTTGTTAAGCTCTAAAGAAGATGTCAAAATATTTCTAGAGCATATGACTTTTAGTTTAGAACACTATCAAATAGGAAAAGATAAGGTATTTCTACGTGAAACTGAGAAAATGTTACTAGATGAAGCCTTACATCGTGCTATAATGGAGAGAGTTGTTCGTATTCAAAGATGGATGAAAACTATTATAGAGCGGCAATTATTTGTCAAGTTACGCTGGGCTAGTCTTATCTTGCAGAAATATGTCAGAAGATTTTTGGCGGTTAAAAAATTACATCAGTTACGTAATGAAGAGTTTGCTGCTGTAACAATACAGAGATGGTATAGAGGCTATAGAGTTAGAAGTTTTTATCATTTCACTAGAAATATGGTTATTTTAATACAAGCTCAAGTCAGAACATTTATAGATAGAAAGAGATTACTTGATATGTGTTTTATTTGTGAGGTTGATTCTCAGAAGCCTGGATTAAGTCAGGGTCATGGAGAATTGAAGAGAATTCTAACTATCTCGATGACAACTTTCTGTTTGCACAATTACTTCACTGCTATTATTGTACACTTAAAACTAGTTCAAGAAAAAGAAAGACAAAGAATAATAGAAGAAGAACATAGAAGACGTGAAATAAAGAAACATCATGAAGATATGCAGTCATCTGCTAGTGATGAAGGGGTGTTAATGAAAGGTTCTAGTGCTGAAGAGTTAGAACAAGTAGAAGAATCAACGGACGGCAGAAGTGTTTTAATACGTCGAGGATCTCAAAGATGGAAACCACGACCAGCTGACTCCCCAACCACACCAACTGAGACTAGTAAACCTAGTGGTATATCAGTTGTTTCACCAGAACAACTCAAGAATATAGAATCTGCTGTATCTAAGGGTCGTGATAAACCTGAGAATCATCTTGACCCTGATAAAAATCTTGAAGTCAGTCAAAAAAGTCATAAAGCAATGTTTCAAAATTTAAAAAATTTCCTTGCAGGTAATTATATAACATTTGGTACTTTGAAGTCATTTTGTTGCAATGTGAAGATTAATTCTAAACTTTTCCTAGCTTCAAAGGTCTTAAATGCAGCTCTTCGAAATTCAGAAACTATTTCAAAATTAACGTATCAGGTTCAGATTGTGTTATATAGAGGGATAAAGTATTTACCAATTATTTTGTATGAATTGAAACATCATATTCAAAATATCACTGAGAGAGCCAAGAAGAGAAAAGATGAAAGTGATGAAGAAGAAGAATCAAGTAAAAAACCAACAGAATGTAAGTTGCCTTTTAAGTGGCAGAATGATTTTATTTGGGGGACAACTGTCAGAGTCTGTTTGCCAAGTACAATCGATCTCACCCCCATCACTAGAAAGAAAGAATCAGTTATATTAAAAGGGATAGTAAACTGCTTTTCTAAATTTTTTATGTGTATCGTGGAAGAGTCTATTAAAGCTGGTTGGAATCGTAAGAAGAAACGAAGACAAAGATCATCCCAGAAAGTAACTTCACAGGATCCTCAGCCTACTTGGAGTGTAGCTGGTACATCACAATGGCAATATCCAGCAGAATTAGTTATAACTGATCTCAATGAGATAATGGCATTGGATGAATTTATCAGCAAAAAGTATATGGAACTATTTAAAGACAGTGAAAAAAGAAGTTATACTATATTTGATAAGATATTTAAAGGTGCTATTGAAGATTTCAGAAGAGATCTTAAAACTTTAATTGGTTTATTTCTATTTTTTCAGAGAGATGAAGTTTGTGTGAAGTACAGAGATTTATTAAGTAATTTTGAGCAAGTACTAAAAGCAGGGGTAATTCGAGAAAGAACTACAGCTACATTTCCAGTAACTATGGGAATTAACGCATTCCATGCCTTTCTTGATGGTTTTATGAAAGCTCAACCAAAGAAAAAAGAAAAGAAAGAAGAAAAGAAGACAGAAACTAAAGCTGTTAAAAAAGATAAAAATAAAAAGGATTGTACAATGGATCATCTAGGTCACAAGTTTCTGCAGGTTCAGTTTAACATTCCTACATTCTGTGAGCTTTGTTCATCTTTAATATGGATTATGGAGAAAGGTCAAGTCTGTCAAATTTGTAAATATACTTGTCATAAAAAATGTTGTTCTAAGTCTAGTTCAGCCTGTAAAGGAACCTTAGATAATAGGGGTAGTTCTGGTTCTGTTATGAATGTTCCATTACAATCATTATTAGCTCCTAATGAAAAAGTACCTAATATAATAGAAAAATTAATCAGTGTGATAGAGATACAGGGTTTGTTTATAGTCGGTATTTATAGAAAATGTGGTTCAGCACCAAAAGTTCGGGCATTGTTACAAGAAATTGACAGTGACCAGAACAATGTCAAATTAGAAGACTATCCTGTCCATGTTTTATGTACTGTTTTGAAAAGATTTTTCCGTGATTTACCTGAACCTCTGATGACGTTTGACCTCTATGATGAATTCCTTATGGCTGCAGATATAAAAGATGACAAAGAAAGAATTCAAACCTTTTCTTCTGTGATAGCAAGTCTCCCCAAACCAAATTTTGATCTCTTTGAACGCTTAATTTTCCATTTAGCAAGGGTTGCAATGCATGAGGATAGTAATATGATGAATGCTCAAGCTTTAGCTATTATTTTTGCTCCATGTTTACTACGAAGTAATAAGAATCTACAGGCACAAGATTGTCTGAAACAAGTTCCAAAACAGAATATATGTTTAGAGAATATTATTAGTGAAAGGTTAAAGAAATTAAAAGCAACATTAAGTGATATAAATACACTTGAGTCGGCTGAAAAGACTGCTACTGATAGATTAACATATCTTAGAGCTAGTATTAGATCTCCAGTAAGTAATCTTCAATTAATATATCCTGTTCAACGAGTTCACTCACTTTGCTCT
>LotgiG102597
GATGAACAGAAGTTGATCAACAAATTGTCTGAAAATTATGATATTTTGGCGAGACCAATATTCAATGCATCCGATATCGTGACAATTAAATTTGGAATGGCATTGATACAGCTACTTGATATGGATGAGGTTAATCAAGTTTTAACGATCAATGTTTGGTTAGAACAGGAATGGCAGGATGAAAGATTATTGTGGAATCCAGAAGATTATAATGGTTTAAATGTGTTACGTATTCCTTGTGAGAAAATTTGGTTACCGGATATTGTGCTTTATAACAGTGCTGATGATTTTACAACGGGTTATATGAAAAGCAAAGCTATGGTGTCGTATGATGGTAATGTGTTTTGGGCACCACCAGCGAAATTCAGGAGTTCATGTAAAATAGATATTACATACTTTCCTTTTGACGATCAGCGGTGTGAATTAAAATTCGGATCGTGGACATACGATGGATTTCAGGTAGACATTGTGAATCGATCTGATCGTGTTGATTTAGCGAATTATGTATATAGTGGTGAATGGGAACTTATTGATGTGAAAGTGGTACGCCATGAAGTGTACTATGCCTGTTGTAAAGAACCATACCCTGATGTGCGATTTACTATCATTATCCGTAGAAAAACTTTATATTACTTGTTTAATATTATTTTTCCGTGTTTGTGGTTAACTATTTTAAGTTTGTTGGGGTTTTGGTTACCACCAGATTCGGGTGAAAAAATAACTCTCGGTATAACTGTGTTATTAGCCTTTTCAGTGTTTATGTTATTAATAGCTGAAAGTATGCCGGCAACTTCAGAATTTGTTCCTCTGATAGGCATATATTTAACAGTTACTATGGCAATGACCTCTATGTCAATTATATTAACAGTTTTTGTGCTACAATTACATCATGTGGGACCACATCAAAAACCTGTTCCAAGATGGATGAAATCCCTCGTGTTTAACATTTTAGCCAGATTTGTATGCATGCGTTCAGTTGCTGACAGTACAATGTCTATGACGCGCACAATTAAAAGTAATGATATGTGTTTATCAACGTATATGGAAAATATAGAGACCGGAAACTGTAATGGCGGAAGGCCACAAAATGGAATGGTGTTATCACGTGATAGGACACATGAACGGAAGGACGACCACTGTGATAAAGTGACTAATCACTTGAGAGTATTAGTTGGTCGACAAGATTCAGAAGATGAACATCAAGATATTGTACAGGAATGGCAGTTTGTGGCTCATGTAATGGACCGACTACTGTTCTGGATATTTTTATTCGTGGCTTTTGTGTCTTCCATAGTTATTTTAGTTATAAAACCATTAATGAAGCCCGATCTT
>LotgiG102605
ACAGGAATCTATATTGGTTGGCGCTGTCCAGAATTTAAACATGACTGTCAGAGACTGACCCGTCAATCAAAATGTTTCTGTGGTCATTATTTAGCAGAACATAACAAATATACAGGTAAAAGTGTCAGGGTGCCCTGTAAACAATGTCCATGTAAAGCTTATGCCTGGATTCCAGCAAGACCTGAAGAAATTGGAGAATTCTGGCACCAGAGAAGACGAGATTTTGATCCTAGTGCCTGGAGAGCTAAATGTAAATGTAAACATCATCATGAACAACACGATCCTAATACCAGTCATAGATGTAAAGTTTCAGGTTGCTCTTGTGGAAGATTTTTCTCAGATTTTCTGTGTGCAGCTTGTGATCGACATTGGGAGGTCCATGAAACATTTTTTGAGACAGAAGACATGAGGGCTCAGAATGGTTTACCAATAGGTATG
>LotgiG102611
ATGCTGTCATTTGCTAATCCTGGTAAATTTCTAGATGACTTTGATCCTGAGAGGAGTACAAGAGAATTGAGAAAAATGCAACGAAAATTGAAACCCAAATGTCCTATTACAAAGCCAAGTAATACATTATATGATGAGACAGGGTGTATACGTGAAAGTGGAGTAGATATTTGTGATTGTTTAGATATTGACTGTCCTGGATGTCATTTTCCATGTTCAAAATGTGCTTCTGAAAAATGTGCCACTGAATGTCGCTGCAATAGAAAGTGGCATTTTGACAATATATATGTTGAAGGTACAGAAGTCCATATCAAAATGCCAATGAAAATCAATAAAGTTACA
>LotgiG102627
ATGATAACCATCATAGTAGGACTTACACATACTCATTTATTGAATTTTTTTTTCTGTTTTCAGGAAAGTGAACTGAATTCATTCCTGTGGACTATTAAACGCGATCCTCCATCCTATTTCTTTGGAACTATCCATGTTCCATATACACGAGTGTGGGATTATGTGCCAGAAAATACCAAAAAGGCTTTCAAACAGGCTGAAAATATTTTCTTGGAGCTGGATCTTACAGACCCTTACACAATTTCAGCATTGTCAAAATGTCAACTTTTGCCTCACGGAGAAAATTTATCCAATGTGTTGCCACAGGATATTTATAACAGATTGAAGAAACATCTGGATTATGTACGTGATGCCTTGCCAGAATGGATGACTGCTGATCAGAAAGGACGAGGACTATATCCAGATTATTTATTTAATGCTATAGCGGGTAATTGGGAAAGAAAGAGACCTGTGTGGGTAATGTTAATGGTCAATTCATTAACAGAAGGGGATATAAAATCACGTGGAATACCAGTTTTGGACCTCTATTTAGCTCAAATGTCTGAACAACAAGGAAAAGTGACCGGTGCTGTGGAAAGAGTAGAAGAACAGTGTGTTCCTTTAAATGAATTAAATTTTTCACAGGTAGTGTTTGCATTAAACCAAACACTATGGCAACATGAAATTTACCGTCAAGGGAAGGAATCCATGCCGTATACAACTGATGATTTAATACAGCATTATAACTGTGGTGATTTGAACTCAATTATATTTAATCATGATACTGCTCAGGTGCCAACTTTAGTCAATACCTCACTACCTCCTAGTGATTTACATAGGGCCCAGACTATCGATGACTATTTCCGTAATGAGCTTATAGATAAACGAAATCAAAGAATGACAGAACGGGTTATACATCTTCTACAAAAATATCCACAGAAAAGTTTCTTCTTTGCTTTCGGTGCAGGTCATTATTTAGGAAATAATACAGTGATAGATAGAATGAGAGAGGCAGGTTTTGATGTTCAACATACTAGTCCAGATTACACCATACCAGAG
>LotgiG102635
ATGGCAAGAAAATTGAAATATTTCTTTTTTCAGGAATTTGTGGGTAATCCAGTTCTATTTTCTGATGGAACAACCAGATTTGATATCGGACAGAGAAATCCCCAAACATGTTGGTTCCTTGCCATGTTAGCCAATTTATCAGAGGATCAGGAATTTTTCAGACGGGTACTTACAGACGACTCCTATTATACCAGCCCAGATCGTTATGATGGTATATTTCATTGTAAACTATGGAAGTTTGGTCAATGGCGTGACGTATACACAGATGATTACCTTCCAGTAGGAATAGATCGTAACAAACGATTGTATATTTGGACGTCACACTCGGCTACAGACAACAATGAAATGTGGGTTTCATTGATGGAGAAAGCATTTGCAAGATTCCATGGATCCTACGATGAAGTATATGGTGGACAGCCCGGTGATGCGTATCTAGCTTTAACTGGTGGTGTTTCAGAGAGAATTGTGTTTGAGGATCATCGTATAGAACCAATCAAATTATTCCACAGAATAAGAAATGCTTTGAGAACTGGAGCTCTAGTATCTTGTGGAGTCTGGGTAAGACATGCCGTTTTAAAGTTATATTTCCGAAACACTGGTAGGTTAATTTCAATGATTTCTACCATGTTTCAGGTTGAAACCAGGCATGGTGACCGAGTATGTCTATTAAGAGTCAGAAATCCTTGGGGTAGAGTTGAATGGAGGGGAGACTGGAGTGATACGAGTCGCAAATGGGACGATTTAATAGATGGTGCCAGAATTCCAGATCATGCAGAAGATGGCGAATTCTGGATTTCCATTGGAGATTTTCTGAGATATTTCTTTCAACTGACCATTTGCTCCATAACACCGGATGTTGATGTCGATGGTAGACGAGATGATTTAAGTGAGTATATTAGTTATGAAAAAGTCCTG
>LotgiG102637
ATGACGGATGGTAGAGGGGTCAGATTATTAACAGATTTGAATAATATTTTTAAAAGAGATCCGAATATAGATGAATATGATGTATTACCTGTTATAGAACCAAAACATAATAAAAGTCCCTTGGTTGTAGTTGATCATAAACTGGGAGTAGAACTTTGGTGTGTTTCTATACTTTATCAACATGCCTATGATAGATTATTTTCTTGGAGAGACAAAAATGGAGGTGGAAAATTTATAGACCCAGTAGAAGTAGGTAATTTATGTCGTGCTGTATTATTAGTTAATCCTGAATGTTATACAGCTTGGAATATCAGAAAAGAGTGTGTGGAATCTTGTACCTTAAATATTGAAGATGATCTGAAACTTGGAAGATTGATATTAACAAAACATCCTAAAAGTCCTGAAACATTCATTCATAGGAGATGGTTATTACAAAGATATATTAACCAATGTTTGATTTTTCTGCCAACAAATCAAAATTCCTCTAGCAATAATACCCTAATTCCTGTACAACTCAATACCAATATACAACGATTAGTCACTCAGGAATTTGCTGTTTGTTTACATGCTGCCGAACATTATCCATGCAATTATCATGCCTGGAGTCACAGAATATGGTTGATACAGACAGCTTATAATAATTCTATTCAGGTATTACTTACAGAATTACAGAAAACTATTATTTGGTTTGCACAACATGTATCAGATCACAGTGGTTTTCATTACCGCCAGTTTCTACTTACCTCATTAATGAACCAATCAAAAACATTGTTACATAAATACCATATAGATATAAATGATATAATAACTCAGGAATTTGATAAGACTTGTGATTTGATTGCATGTTTTCCAGGACATGAAGCTCTGTGGTATCACAGG
>LotgiG102639
ATGAATTCTCGCGTTTGTGCTAAAGAACTTATCGTCGATATTGATGTAGTTGATTTAACTAAAATTAACATTGGTGAATTTATTGACGAAATTGAGGATGTGGTTGGAATTGGAAATGTGTACGCCGTGACTAAATGTAGACCCAACATCATACAAGTTGCCTTGAATTCAAAAGAAAATGCCGAGAAACTTTGTAATGGATTATCTGTGAATGATAAAACTTTTGATTGCAATTTTGCATATTCACCATATACCATTGTCTCCTTCATGGATATACCTTCGTATATTGAGGATATTGTTTTGATTAACAAACTCAGGATATTTAATATTGAAATCGAAGGTAAGGTTATAAGACATTATTATGATAAGTATGAAACTATTGAAAATGGTATTCGACACGTCAAATGTATTTTCCCCCCAGACGTCAAATCCCTCCCATGGGCAGTAAATCTAGAGACGATTCATGGATTTAAAAGCTTCCGAGTAATCCACAATAACCAGACTAAAGTGTGCCATAAATGCCTACAGGACAGTCATGTAATAGCTAATTGTCCTAAAATAGAATGCAGAAAGTGCCACCAACTAGGACATATGGCTAATAAATGTACAGTCAAATATTGTGAAATTTGCAAAAAGTTAGATATTAATTGTGTGTGTAGTAACTACTTCGATGATGACATTAACAGTACTTCTAATGAACTTCTGAGTGATAACTCTTTAGCCAATCAAGATATAGAAAGCAAAGTGAACAAAAGCGTGAGCAAACAATCCAATAATTCAAGC
>LotgiG102642
ATGGATATTCACGAAGGGAAAAGAGAGTATGTGAACTGCACAATATGTGGTAAAAAATATGCTTCAAAAAGTTCTTTATATAGTCATATGCTGACACATGATCAGTCAATGTCTGTAAAATGCAAACATTGTGACAAATCATTTCCATCTCAATCTTATGTACGTAGGCATATAAAACGTGTACATATAGAGTTTTCTGAAAATCCCAAAATTTTCCAGTGTGATTTGTGTCAAAAGAACTTTAAATGTCTGAAAAGTTTCAAATATCATGTTCTATCTCATACTGGAGAGAAGCCATATGGATGTACAGATTGTGAAAAGCGATTTAGATCAAAGGGAACTTTAGATCTTCACAAGAAAACACATACTGGTATTAAAGACCATGTTTGTACTTTTTGTGGAGATTCATTTTTAAAAACTAAACAAACCTTTAACATACATATGAAAAGACATCGTTCTTCCACGAAGCATATCTGTAAGATGTGCGGTGTGTCATATAAAGACGTTGCAAACCTTAGGCAACATGTCAACATTCACAAGGGTGTCTTCCCTTATAAGTGTAGGAGCTGCGACAAAGCCTTCCCTTCTGCCAAGAAGAGATTAATACACACAGTCAGTGTGCATCAGCCAGCCAGATTTAATTGTGATCTGTGTAAGAGAGATTTTAAGGTTTCGAGGAACTTCAAAAATCACATGCGTCTTCATGAAAATCTGAAACCCTTTTCGTGCACCCAGTGTACCGCACGTAAAAGTTATACAAGTCATCAAAATCTGAAAAACCACTTGCGTTTACACAGTGGGCTAAAACTTTTCACTTGTTCAGACTGTGGTCAAAATTTTAATTGGGAATCTGGATTACTGCGGCATAGGCGAAACAATTGTGGTATTCGTTTTCAGAGAAAGTTGGCAACTTTCAAATGTGGTAAATGTGATCAACGCTTTCCAACTAAAAACATCTGCCTTTCTCATATGAAAAGGAGACATCAATTATGTAGATATTCTTGTACAGTTTGTAAACGGTCATTTAGATGTAAGAGAAAATTGAAGAATCATCTGAAGACGCACAGTGATTGTACGACTGTCACTAATACTAGTGACAGAGAAATGCTTCAGACAGAAAACACTTGTACAACAACCAAAAGTTTCATAACAGAACAGGGTGTATGTAGGATATCACAAACGGGTTCCAATACAACTGCTATGGAATTATTTGAGGCCATGCAAGGAAATGAAGAATGGACTGCAGATGAATTTGAATTAGAATATAAT
>LotgiG102650
ATGTTAAATGAAGATAATGTTCAGCAGAAGTTAGAATGTATAACTAGTGCACAAGACAGTATACAGAGTGTGTCGTTATGGGTCATTCATCATAAATCTGAGAGTAATCAATTAGTTAAAATATGGCTGAAAGTATTGAAAAAAGTTGATGTATCTCAGAAACTTCTCCTATTTTATCTATGTAATGATGTGGTGCAGAATTGTAAAAGAAAACAGGCTGTTGAGTTTTTGGAAAGTTTTAAAGGTGTTCTAGGTGAAAGTATTCAATTAGTCAAGGATACAACAATTAAACCAAAAGTATTAAGAATTTTAAATATATGGCAAGAAAGAAATGTATATAAAGCTAAATTTATTACCAAACTAAAAGCTATTCTTGTGACACCATCTCCAGTAAGTAAAGAAGTATATAAAGCAACGAAAAAAGACCCCAAGTCAAATGGAACCAAAGAATCAAAAGCTAAGGAGACACCTGCTGTACAGAAGATTGACAGTGCCCAACTTTTGGCTGAGTTCAAGCCGCAATTATTTATACATAAAGTAACAGATTTAAGGAAGTTAGAACTAGAAAATGATATTAAACAACAACAGTTATCTAAGGTTAAATTTGATGAATCCAGTCTTGATACCATCAAACAATTAAAAGATAAAACCCAAGGGAATGAATTCTCTAAGAATTTTGAAGAAGCTGTAGCTAAGTTAGAATCTACAGTGAAATATTTAGAACAAGATGTTAATGATAGAGGTGAAGTGATAGATCTAGCTGAAACTAGTCAATTATTCTATGATGAACAGTATAAAGAAGCAAAAATAGTTGTAAATGCTTACAGAAATTTTGGCACCCGAATCAATAATATGAAAAAGAAAGTGGAGGACATAAAGAATAAGTTCCCGGCTACTCCAAGTCCAATACCATCACCTACCGGTTTACTAGATGCACCATCACCTGAGCCAACCCCTCCTCAGGAAGATCCCAATGATTATGCAGATCCTTTAGATATGGACATTGATTCTGATGATGAGATGAAACAGAAACGAGGTGAGCTTCTTGGTTTTAATATGCCTTTTAGAGTG
>LotgiG102666
ACTGAAAGTGGTACAATTCAATCACCAAATTTTCCAAATCTTTATCCACAGAACGCTGTTTGTGACTGGACTGTGGAAGCTCCTGAGGATAAAATTATTATCTTAACATTTAATTATTTTGACGTAAGTTTTCATCCAATACATTATATATTATTTTCCAGTGATTATAATTGCGAGTTTGATTTTGTTGTTATTTATGATGGTGACAAAGAAATAGCTGTATATTGTGGTTCACCTATTCCTGATCCAGTTACAAGTACCACGAATAAACTTCGAATAACGTTTATATCTGATGACCAATATGAATATGAAGGCTTTAATGCAACTTATAGCATGAAAGGTAAACAAGACCTCATTAAGTTA
>LotgiG102700
ATGTCTGAAGAGGAACCCTCTGCAGCCCCAACGCCAAAAGATGGTCAATGTTCATTTTATTTGAAGAAGAAAAATCGTTTCTGTCGATTTCGGCCTAATAAAGATCAGAAATACTGTGCTGAACATTCTATCACTATGGGGGTAGAATTAGAAAGAAAAAGAGTTGTCTGTCCTTTAAATCCATTACATACCTGCTATGAGGATATGTTGAGGAAACATATTAAGAAATGTAACAACAGAAAAAAACCAGAAGAGGTGCACTATGTTGAAGGTATCAACTCCGGTAGTGATGTTGAAGAGAAAAAGGTTTCTTTTAACTCTATAGATACTGCAGACCTACGTTGTCTCATAGAAAAAATAAACAAACTTTATGATGAGTATATTGGAACTATAGAAGAAGATATCTTAACACATGATTGTTTAAAAGAAGAATTAGAAAATAGTTCGTATGGAACGGCAGCCATGAGACATCGGAAACAACAGGCGTCACTAGTAGGTCATATGAATAAATTAGGTTTACTTCAAGATAATACCAGGTTTATTGAGATGGGAGCTGGTAAAGGTCAACTATCACACTGGGTAGAGAGGGCGGTACAAGATAAAAATAATATAAGTTTTTTACTGGTAGATAGAGGAAGTGCTAGATATAAGGTAACATTATTTTTTGAGAGGCTGAAAATAGATATAGAACATCTGGATCTAGATAAAGTAGCTAGTATCAAAAACAGTCAAAAAGAAAATGTGGCCATTGGTAAACATCTTTGCGGGGCAGCAACAGATTTAGCTTTAAGATGTCTGTTAAGTCACAATGGTCAGAACAGACACACTTGTCCCGAGAGTCACAACAGTGAATTTCCAAATAAAAAACTAAAAACAAATAATGGAGGTTCTATAGCTCAAACAGAAAGAAGAAGTATAAAAGGAGTGGTTATAGCGCTATGTTGTCATCATAGATGTACATGGAAATCATATGTTGGTAAAGAGTTTATACGTTCAGTAAATCTTACTAGTACAGATTTTAATATTATGTCCAGTATGAGTAGCTGGGCAACCTGTACATGGAAAGGCTGGAAAGCTCAAGCTGACAAAACAGACAATAAACAAGAAGAAGAGAATAAAAATATTGAAAACATTGATGATGAACATGAAAATAATCCACAAGAAGATTATAGAGGTGCTATAAAACTAGAGGCCAGTGAAAGAGAAGAAATAGGTAGAAGATGTAAGAGATTGATAGATTATGGTAGACTAAAGTTTTTACAGAACAACAGCTTTACTGTCACTTTAAAATCTTATATTGACTTTTATTTAACACCAGAAAATATTGTTCTGTTAGCTCATAGA
>LotgiG102713
GATATAGCTCCTATAAGAGGACAGATAACATTTCCTGCTAAAGTAACAACTGCTGTCATGCAGCTTCAAGTTCGCGCTGATAATATACCAGAGAACACTGAAAGTTTTACTATCAAACTAACAAAAGTCAGTAGTGGTGCTAGAATTGAGGGTGGTGAAATAGAAATTAGAATCTTGGCTAATGATGCACCAATTAGCTTTGAAAAGGGTGAATATAGGTATGAAGAAGGACCAGGAATAAAAACAGCCCATGTGGTTCTGTTTCGTGGCATTGTGTCTGATAATTCTATACCTGTAGGTCCCATTGACACTCAGGTTTCTGCTGACGTCATCTTAGTTAGTGGTACTGCCATATTAGGACAAGATTTTAATGGAGAAAGTCGGAAAGTCGTGTTTCCACCAGGGGTCATGAGAACTAATTTCACTTTTCAAATTTTGGACGATTTAACTCCAGAAATGGAGGAAACATTTAAAATTCAAATCGGCAAGTTGGAGGGTGAAGTCGTGTGGGGTAAATTAATTGAAGTAGTGATCAAAATAAGTGCTAATGACAATCCAAATGGAGCAATTAGTTTTGAATCCATTAATGCAGCCAATAGTTTAACAGTTCGTGTCAACGAAGACACTTTTACCGTAGCAACATTCCCTGTCATTAGAAACGGTGGAACTTTTGGAGCAGTTGCTGTCGAGTGGGAGGTGGTACGATCTGGAGATTCTACAGTCCCAGTGCAAGATGATGTTGGTCCATTGAAGGGAACGATAACATTTGCTGCTGGACAACGCGATACTGAAATAAGTTTAACAATTGTACAAGACATTAGTCCAGAGATAGCAGAGAAGTTTCTGGTGCGTCTGAAACCAGATACTGTTGTTGGTAATGCTAAAGTTGAAGGTATTATACAAGCTGAACTAATTATAGAAGATAGTGATAATGTTTATGGGACAGTAGAGTTTGGACCTGATAATACTCACCTAATACCTACTAAATCTGGAAACCGGTATCTACAGTTACAGTTAAATAGAAATGATGGACGTGTTGATGATTTATTAGTCAATATTACTGTTGTATTCAATGACGTGGACGGTCAACTCACTGCTGATGATATGCTGGCAACACCAGAAATGCAAGTTACCATGGCAACAGATAAAAATCCTGTTATTGTAGAAATACCTCTACTGCGAACGGCTTTTCTGCAAATTGGTGGAAACTTTGTGGCTACATTGTCAGACATTAGACTTCAAAATGAATTTGGAGCATATAACAGTCCTAAACTAGGTAGTAGAAAATCTGTTACTGTGGAAATCAAAAGTGAAGAAGCAAATGGGAAGATAGGATTTTTTAACATGACAGATGAGATAGTTGAGGAACCTTCTGTTGGACTTTTAGAGATACCACTGGTAATTAGTCGAGAAGGTAAAAGTGGTGATGCTGTAATCAGGTGGTCTATCAAGGGAGTTGGTGATTCTGTAGGCCAGGTCACCCAGGAAGATGTTGTTGCTCTCTCAGGATCTGTCAGCATTCCTTCAGGTTCTAACAATGTGGGTTTATCAATACAAATACGACCAGACAATATCCCTGAGAATAACGAGACAATGGTAGTTACCTTAGACTCTGTGGAACCTGCAGCTACCCAACGTTTACATCAGGCAACTCGCTCTATTACTATAACTATACTAGAGAATGATAATCCAGGGGGTGTGTTTCAATTTGCTGGTGTAATGAGAAATTCTTATTTAATATCGGAAGGAGATGAAGCTATAGAAGTAGTAGTAGAAAGAACTGGTGGTAATTTAATGACTAAAGAAGTTCAGTATGTTATAGAACCTGATGGAGTCAAGGAATTCTTTGGTGCCATCAATGTATTGAGATTTCAGCCTGGAGAGACGAGGAAAACTGCCACAGTTATAGCTAAGAGTGATAATATACCCGAGCTCGGAGAAACATATACTATGAGATTATCAAGTTATGGTGAAAGTGAGGCGACAATTGGTGATAAAAATTCAGTACTAATCACAGTAAAAGAGAATGACCAACCCTATGGTGTTCTACAGTTTAAAGATAATCCTATGGTTATTTATATCAGAGAAAGTCGTGGATCTAATATAGAAAATGCATCTTTACCGCTTGAAAGAATTAAAGGTAGTTTTGGTACCGTTACTGTCTCATGGACATTGCTGCCCTCTACAGGAGATGATTTACGACCAACGTTTGGTATAGTGACAATGCGACCTGGTGAAACTACAGCTAGTATTGATATCACCTCAGTAGATGATGATATCGCGGAACAAGATGAGACAATCAGAGTCCAGCTGTCAACACCAACAGGGGGCGCCACATTAGGACAACCAAACATGGCAACTATAATCATAAGATCCAATGATAATCCTGTATATTGTGATGAGCCAGCAAGTCTGATATTTACTGTTATACGGAGAGGAAATCTAGCAGAATCTGCTACAGTCCGATACCGAACACTAGATGGTCCTGCCAAGTCTGCTGATGGTGATTTTAGTCCTATACTTGGTCAAATTATAACGTTTCAACCTGGACAGGCCATGTTCAATCTCACTGTATCAGTTTTAGATGATGATGTACCTGAAGGAAATGAAACGTTCGTTCTTCAACTCTTTGATCTAGGAGGTGATCTGCTACTAACTGATAAATCAACAGCAACTATAACTATACTGGATAATGATAATGCTTATGGTATTTTTAAATTTGAGTCATCAACTGGTAGAACTATAGAAGAAGGTAGTGAATATTTCTTAAATATTGATAGAAGTGAAGGTCGAGAAGGATCAGTGGAAGTGTTCTGGAGAATTCGCTCCCTATCTACAGGAAACATTTTAGACAATGGAGACCAGTTTGAACAGACACAAGGCTCGGTGATATTTCAATCACAGGAACGCAGACAACAATTATCAATCAAACCATTGGCTGATGATATACCAGAAACTAATCTAGCTTATACTGTAGAATTATACAATCTTATAGGTTATCTAGCTAACCTTGCTCGTACAGATACCACAGTACTATTGAATGTTGTTGCCAGTGATGACCCCAATGGTCGCTTTGCTTTTCCTTCTAAAACTCGTGAACTTCAAATAGCAGAAGACTTTGAAGTTGGGAAAGACTCAACAACCAGGACTACTGTAACAGTAGAAAGACGTCAAGGTGTTCTGGGTAAAACTGAGGTGGTATGGGAGATATATTCTGATTCTGTTGGTGGAACATTCCCAGATTTAATAGATCTGATGTTTATTGGTGACCGACCTTCTTCCATGGTACCTATTCCTACCAAACAACGGAATCAAACTGGTACTCTGGTTCTTCTTTTCTCAGGCGGTGCAGGCAACTATGTAACAGTTTCTAAAGACAAGACCCCAGATGTAACCAAGTTTGAAAATGGTCTGACATTATCAGCTTGGGTTCAACCATTCCCTAACGCTAATGGATATATTATAGCTAGAACTTCAGCCAGTGGTGTCCGACAATTTTACAGTTTAAAATTACAATCTACAGGGTCCACTGTTAATATAGATTTAACTCTTTCTACTGCTGAATCAAACCAAGTTATTTCTAGTAGTTCTAATAAAAACATTCAAGATGGTAAATGGCATCACATTCTAGTAGCTGTTTCAAATAGTTCTATTATATTTTATCTTGATGGTATATCTATAGGCACCAGTAAAATGGTAGGAAATAGAATACTAGATAGTCCTGAAGGGGTTTTGTTGGTTGGAGCCCGAGCACCAGGGACAGAGACGTACAATGGCTACCTACAGGATGTCAGGTTGTTTAAACGTAAACTTGAGGAAAACGAGATACGTGAGACATATGATCTACCAGCAAGAAGGGAAGTAACTCCTGTATCAGGTATTCTAGTATTTGAACAGAACGTTAAAAGTAATACGTTTGAAGTTCGTTCATTACAAGATGTAGAAGAGGAAGGGAATGAGGTGTTTTCTATTGATTTAGTAACGGCTAATGGTGGCGCTACTATCTCTGCTGATGATGGAAAGGCAACATTAACAGTATTAAAGAGTGACAATGCTAATGGTGAATTCAGATATAAAGATCTATGTACACCAGCTAGTACTAATGTAGAGAATACAGCTATCACCTGTTCTATAGAGAGGCTACGAGGGGATGATGGGACTGTATATTTAACGTGGGTAGTACGTCAGGTGACCCCCACTGGTACAGTCGATGCTGTAGATGATTTTGTAAATTATACAGGTGTGGTGACCTTTCCACCAGGCAGCAGATTACAAACTTTTCAATTTGAAGTTAAAGAAGACAATATACCAGAAGTAAGAAAGACATTCATGGTAATATTAGAGAAAGTTGTATCAGATGATGGTGTGGTAGGGACGACTAATACAAGTGGAGCTAGTATCAGTCCCAGTGGACGTCTGTCTCAGATTATCATAGAAGAAAATGACTATCCTTATGGTTTATTACAATTTTCTGGTTCTCGTACACCCCCTGTAAATAACGGTAGCATGATTCTACCCACGGAATCAGAACCAGAGATAATGATACAAGAAGAAATAGGGGTAGCAACTCTAGTGGTAGTAAGAGCTCAGGGAACTCTGAAGAAAATTACAGCTGAGTGGAGAACTGAGGATGGGTCTGCTAAAAGTCAAGGGAAATCACCTATAGATTTTGTGGGAGACGCCAGTGTCATTACTTTAGAAGAAGGAGAAACCTGGACGTTTGTTAATATAACGATCAAGGATAATGTTATACCAGAAGATGACAAATATTTCTATGTTAATCTGGTGAATCCACAAGGTGGGGCTGCTATTGGTGTAGGCGGAAGGTTAAAGGTCACAATAAAACCATCAGATGGAGCGTTTGGTATTTACAGATTCTCTGATTCAGCACTACAAATTATTGCTGATGAAGAAGGAGATTTGGGCTTCAATTCAGTTTTCTTTGAGGTTGTGCGACTTGGAGGAGCGATAGGTAACTCAACAGTGACCTGGATAACAGAGGGTGACGTTAATAATGATCTGGTTGATAAATCAGGGGAGATAACTTTTGAATCTGGTCAGATTACGTCTAGAATAGAAATCAAGATTAGAGGTGACATCGATCCAGAACTGGATGAAATATTCAGAATCACTTTAACTGCAACTAGTGAGGGTGAACTAGGAGATAAATTAAAAAGATCTAGTTTATTGATAGTGAAAGCTAATGATGATCCATATGGTGTATTTGTTGTAGCTGATCAATCTAGATCTATCAGAGCAGATGAGAGAAATTCAGATATAACTATTGAAGCTCAGAGACTAAAAGGAAGATTTGGAGGTGTATTGCTGACCTATGCCACTCTAGTTCCAACACAAACATATCCATTTTTACCAGGACCATTAACTCGTGCTGATGTCACTGATTTCCGTGCTGTTACCAAGACAGTAGAATTCTTACCAAAAGAAGAATTTAAGAATTTTACTGTGACTATATTTGATGATAGTATCCCTGAAGAAGATGAATCTGTATTTGTTAGGCTGATAGCAGTTAATGTTACACAAGTTGCTCAAGTCTCATTTATTGCTAAATCTCCAAGACTTGGTGAAAACTTCCAGACCTATTCTCAGATTATAATCAACAGTAATGATGATGCTGGTGGTGTTTTAGAGTTATACCCCCTAGCTGTAAATGTTACAGAGGGGTCACAACCAGAGCTTAGCCTTAGACGTTTAGGTGGACTGTTTGGAGAGGTTACAGTACTCTTCCGAGCTATACAAGATTCAGCTACCTCGAAAGTAGACTATGAAGTCCTACGAACTGAAGTGATCCTGAATTCTGGTGAAGCCAGTAAGAAGTTACCCATTGAAATATTGGATGACAGAATTCCAGAACTGATGGAATCATTTACTGTTGAGTTAATTTCTGTAAGTTCTGGTGGTGCCACGCTAGGAACTAATAAACAGGCTGTTGTCAACATACTACCATCAGATGATCCTTACGGCTTATTTAGATTTGCAATGCCCAGTCAGAGTGTAGAGGAACCAGAGAATGGTATAGCCTATACTATAGATATACGGGTTGAACGACTGGGTGGTAGTATGGGCATTGTTAATTTAGAATGGATGTCAGACCTGAATGGTGAAGAAGCCGTACAGGATATACAACCTTCATCAGGAACATTACGATTTGTTAGTGGAGAATCTAATTTGAAAATATCTCTACAAATTCTACCAGATGATATACCTGAAGGACAAGAGGATATAAGATTAAGTATCAAGTTAAAGTCAGCTGAAGGAAGAATAGACACACAGAATACATTCACCCTGACAATAGCTCCAAATGATAATCCTCATGGTTTTATACAGCTATATACCAATGAATATAGAGTTAAAGAGAAAACAGATGAGGTTGTTCGTGTTCAAAGAAGTGGAGGTACATACGGCAGTCTAAAAGTCTTCTACACAGTTAGTGAAATAGATCTGGTATCCGAGGCTATACGACGTGGCGAGGCTGTGATTGGTTACTATGACAGTGGTACTAGTGGTAAACGTGCTGATACAGGAAATCAAGTTAATATCACTTCCTCAACTGATTCTCTACTGTCCTGTGCCTCTGTCTGTTTAAGTATTGAAGCATGTTTAAGTTTCCAGTTTTCAAGGGCAAGTAACTCTACCTGTCACTGGTTTACAACTGAAACCAATAAATTGACTATAATACCGGATTCTGATTCTACTATTTATGATAAAAACAGTGAGAGGTATGAAATGCTACAAGCAGCAAAAGCCAGAGCAGATGTGGACTTTGGACTGGTCACAGAAAATTCCATCATCATTGGAGACGGTGAAACATCAGGGGCAATAAATTTGAGTATCATTAATGACAACTTGCCAGAATTGGACGAGAAATTTGAACTGAAGCTGACTAAAGTCGAAGTAGCTGACGAAAAGTTCAAAACGAAGGAGGATCCCAAGTTAGGCGAGATCAAGTCAGCCCTGGTGGTGATTGAGTCTAATGATAATGCTAATGGAGTGTTTAATATCTATGGAACTCCTGCTAGTCTTGGTCGAACTGTGGAAGTAGAGGAAATTGATAAATATGCTGTAGATTTGGTTGTTGAAAGACAAGGTGGTAATATTGGTGATGTAAACATACAATGGTCAGTAGATACTGGTAACGCCACCTATGGTAAAGATTATATTGCGGACGGGGCTATACTTAGTTTCGCTAATGGAGTTACTCGTAGAGTAATAACAGTAACTATATTAGATGATACTATACCAGAAGACCGAGAGGAGTTTATGATTTATCTAACTAACGTAGACGGTGTAGCAGAACTCGGTACCGAGACCAATATATCAATAGTTATATTAGAGAATGACTATGTCGCAGGTCTACTGGCTTTAGAGTCTACTTCTGTACTAGCTTCTGAAGGTGATAAATTACCAGTGAATGTAACACGAACTCCACCAGCTCATGGTACAGTCAAGGTGGATTGGTCTATTAAAGGAAAGGGAGGCCTAAAACCTGATCTTGGATTTAAAACATCGTTTGGTTCTCTTATATTTCAACCTGGTGAAACAGCAAAGAGACTAGAACTAGAAGTATTAAAGGATGAAACACCAGAAATTAATGAAGAATATGAACTACAGTTAATTAGTGTTCAAACACAAGGTGTTGGTAAGACAGGAGCAGCGTCAATAGATCCTCAGTTTAAAACAGCTTTAATCACCATACAAGGTAGTGATAACCCCCATGGTATAATACAAATAGCGTCTGCATCATTAACTGTTAGAATTGAAGAAGATATTGGACAGGTTCGAATCAATATTGACAGAAAGTTTGGAGCTATAGGTGTGGTGAGGGTCAACTACGAAGTTCTCAGTGGGTCCATAGCTTCAAGTAATACAGCATTAAGTGCTGCCACTGTTAATGATGACTTCCGTTCGACAACCAGTTTTATTGACATTGCTGATAAAGTCACCAGTGGCCAGATTGTAGTAGACATTATAAATGATGAGAGACCAGAAATAGATGAAGTATTTAAAATAAAGTTATTATCTGTAGCTCTAGTTGGGTCGTTAAATTCCGATCCCCCTCGTTTAGCCAGTAATAATACAGAAGCTGAAGTTATAATCAATGCCAATGATGGAGCTAAAGGAATTATTGTGTTTGCTTCAGACTCCAGAAGG
>LotgiG102725
ATGAAACCAGGCACGTCTCCAGGGCCCGATGAGATGGGCATCGATCTTTTACGATCATGTCCGGAAATATTATCTAGCACCCTGGGTCTATTATTTAATGAGATATTTGAGTCAGGTTCGTACCCTACGATGTGGACAAAGGCCCTCATTGTACCATTGTTGAAGAAAGGGTCCAAGGCAGTCCCAAATAGTTACAGGGGGATATCTCTTTTGGATTGCCTTGGGAAACTTTACTCAACAATTCTAAATGAGCACCTAAAAAGAATTGTCAGATTCGAA
>LotgiG102727
AAAAGTTTTAAACCAAAACAAGAACCTCTGAAATCTTCTGAGCCTTTTGATGGACAAACCGGAAACAAACGTGATTATGTAGAACATCCGATTGAACCTCGTAAACCCAAACCAAAGGATACCTACAAGCCTCCATCAGACAAATTCGAAGGTTCTAGCACAGCACGGAATGATTTTCGTGGTGAAGTTGTTCCGAAAAGAGCCAGTTTTAAACCTGAAAACAAACCCAACACATCGAGTGAGCCCTTCGATGGCGCCAGTACTGCGAACCAAGATTTTAAAGAACACCCTGTACAAAAAAGACCTAAACACCAACGGAAACAGGATGGGTACAAACCTCCGACGGAGTCGATGGATACTTCAACGTCAAACAGGAACGACTATCCAGAACACGAGTTGCAAAAGAGACAAAGCTATAAACCAAAAGGAGATGCCATAAAATCGGATGATCCGTTTGATGGTTACACTGGCTATAATGACACATACAAAGAGCATCCAATACAACCTCAACAGCAGCGGAAACAGGATGGGTACAAACCGCCGACAGAGTCGATGACCACATCTACGTCAAACAAGAACGACTACCCCGGCTACGAAGCGCAAAAACGAAAAAGCTTCAAACCGAATGGAGATGCTTTGAAATCGGATGATCCGTTCGATAGCTATACTGGTTATAACGATACGTACAAAGAGCATCCGATTCAGCCCAAACAGAAACGGAAACAGGATGGGTACAAACCACCGACAGAATCGATGGCTACGTCTACGTCCAACAAGAACGACTTTCCCGAACACCAAGCGCAAAAACGAAAAAGCTTCAAACCGAATGGAGATGCTTTGAAATCGGATGATCCATTCGATGGCTATACTGGTTACAACGATACGTACAAAGAGCATCCGATTCAGCCAAAACAGCAACGGAAACAGGATGGGTACAAACCACCGACAGAATCGATGGCTACGTCTACGTCCAACAAGAACGACTTTCCCGAACACCAAGCGCAAAAACGAAAAAGCTTCAAACCGAATGGAGATGCTTTGAAATCGGATGACCCGTTCGATGGCTATACTGGTTACAACGATACGTAC
>LotgiG102728
ATGATTATAGACCAACGGGTGCTAATTCAAGTGATCGTCCTAAAAGGAAAGGTGTCAAAAGCTGGTCATTTCGTTAAATCATTCTTTATTCATTACACAAGCTTATTTTATTTTATAGGATATTCATTCTTTAATTATGAATCCAGCAAGTCCTTTTCTGCTTACAAAAGTTTTGAAAGATTGACGTCCGGTTCTCTGACAGGAACGGGCATCAGTGGTGCACCATCCCTCGTGTGTTATGATAACTTAGGTTGCTTTAACAACTTTCCACCATTCCATAACGATGTTCTACCTCAGTCTCCTCTAGACCAGAACTTGGCTTATGTCTTGTTCACTCAAAAAAACCCGTTGGTACCACAACTACTAGACTGTTCTTCTCCAGAAACGATTGCTGTATCAAATTTTGACAATTCCAAGAAAATCTACGTTATCATTCATGGATATAAAAATACAGGACTTGATATCTGGGTACGACAGATGGCAGCACAAATTCTTACAAAGGAAGATGCTAATGTAATTGCTGTTGAATGGTCAAAAGGTGCAAGTGGTCTGTACAAACAGGCTGCTGCCAATTCTAGAATTGTGGGTGCTAGTGTTGCTGCCATGCTAGATAAATTGGCATCAAGTAACCTCTATACTATTTTCACACCTCATCACATCCATATTATTGGACATGGGGTTGGAGCTCATGCTGCTGGTTTTGCCGGTAAGAAGTCGCCATGGATTGGCAGGATTACTGGTTTAGATCCAGCAGGTCCATTATTCGAAGATGTTAGTGCCTGGGCTAGATTAGATTCTTTTGATGCTCAAATAGTTGATGTGATACATACTGATACACCTGGAAATGGACAGATAGGACTGGGCATATCAAAATCTATTGGTAGTGTTGATTTCTATCCTAATGGTGGAATAGATCAACCTGGATGTCCACCTGCCGCATATTCTTTAGAAGATTTCCTACTGGGGAATATCGATGCTATTGCGTGTGATCACCTACGTGCTATAGATTATTTTGTTGCGTCTATCAACAACTGTGAATTCCTAGCAGTGCCATGTGATGAATCTATCATACGTACAGCACCACTGACTTGTAATAGCTGTGGGTACCAAGGTTGTGCCAGAATGGGATTTAACTATTCACCAACATCGAGCTTTGGTCGTGGTTCTTATTTCTTACTTACTACACCGACGTTTCCGTTTTGTATTGCT
>LotgiG102742
TCATTAATAGATTTGTATGCATCTTTAATAGATTTGTATGCATCTTTGATAGATTTGTATGCATCTTTTATAGATTTGTATGCATCTTCAATAGATTTGTATGCATCTTTAATAGATTTGTATGCATCTTTAATTGATTTGTATGCATCATTAATTGATTTGTATGCATCTTTAATAGATTTGTATGCATCTTTAATAGATTTGTATGTATCTTTAATAGATTTGTATGCATCTTTAATAGATTTGTATGCACCTTTAATAGATTTGTATGCACCTTTAATAGATTTGTATGCACCTTTAATAGATTTGTATACATCTTTAATAGATTTGTATACATCTTTAATAGATTTGTATACATCTTTAATAGATTTGTATGCATCTTTAATTGATTTGTATGCATCTTTAATAGATTTGTATGCATCTTTAATAGATTTGTATGCATCTTTAATAGATTTGTATGCATCTTTAATAGATTTGTATGCATCTTTAATTGATTTGTATGCATCTTTA
>LotgiG102752
TGCAGTAAATTGTACTCCTACATTGTAAACTGGACTCATGCTCAGGTAATATGCGAGATGGACGGAGGGCATTTATTTGTAGCGGATACAACCGAGAAGATAGCTATCCTTCGTAAGTATTGTTTCAAACATGTTGCTTGTGGTTGGGTTGGAGCAACAGATATTTTAAGAGAAGATGATTGGTATTGGTTAAACGGTGTCCCTGTAGATCGAAATATGTTTAAAATTGGAGAGCCCACTAATACAAATGGTGATGAAAATTGTTTAGGAAATTTTGCTCTCACAGCGCCTAGCTTTAACGACATCCCGTGTTCTTATAAATATTATTTTATGTGTGAAGTTCCTACAAAAATAGCTCTCAACCAA
>LotgiG102754
ATGGAGTTAATTCCACGACCTACGGCTAAAAGAGCGCAAAATGAATTGGATAAAGATGGATCAAAATGGTATTGTCGCACTTGTAACCTTCAATGTGAAAATCATAATATATTTCTCAACCATTTGACGACGGAAAATCATCGTCAGCGGAAGCATTTTTCACAGAATTTTCAAAGTTCTGAAAGACAAAATTTGTCTGAAAAATTTGTTGACGGTTTTATAGAAATATTATCGAAATTTAAAAGAAAACGGGTACCTGCTAGAATGGTGTTTAAGGCTTACAACTTACAAAGCAACTCTATTTCATTAGAGAACACGCAATGGAAAACTATACCCGAGTTTCTCTACTGGTTGAAATGCTGCAAAAAATGCCAGGTGAATGAGACATTTGAACTTATTCAAGAGTTTGACAAAGAAACTCCAAAAATCGACACGATTGAACGGCAAAAAAAGTTCACGAAAGTGAAATCACACAGTTTGTGTCCATATGTAAGAAAAATGCTGAAACTTGACAAAAATAAGAAGCGCAATACGGTAACTTCTGAGAAGAGAAAGTTGTCCAGAGATCCAAATGAAAAAATCAACTTCACCCTCTCAAAGTGTTCAAGAAAGAGCAAAGAAACACCGCCTATCAGCGAAGAACATATTGGAAAAGAAATGAACAAATGTATTAATTCCTTCAGTTCTTTTTCAGACTTGAAAATCAAAGAAAACTCACCGAAGTCCACAAAGAGGAAAAGAAATGCTCTAGAAGACATTAAAATGGAACTTGAGTCAGAAAGAGACCACCTGAACAGGACATTGAGTTGGGTAACCCTTGGTTTACAGGTTAGAATATCGTCAAACTTTGCTGGGAAACAGAACATTGGTAAATTCGGAACCGTTGTATATTGTTCAATCTCTGAAGATAACTATTTGATTTTACTCACAGACTCGAATGAGACTGTCAGTGTCCGTCAGCAAGATTTACAAACAGTTATACCCAATCTGGGTTCTCCTGTACGTATCGTTAACGGTGGGTATCGAGGTTTAAATGCTATATTAGATTCTGTAAATAAAACATATTTAGCAAGTGTGCATATCACTAATGGATTGTTAAGCGGTCGAGTTCTCAATAATGTCCATCTCAATGATATTTGTGCTTTTACAGATGTTACATTTAAG
>LotgiG102757
GAAGCGTCTGCTAGCTGGCCACCCTGTATACGAGTGATGGTGAACCAATCAGAATGTCTAGATATTGGTGATTTATTTATAGTAACATGTACAGGTGGTACGATTGGTCGAGAGAAAGGAAAGAATCATGTGATCGAGATAAACAATATTAATATTAGTCGGGTGAGTAAGCCACGTATTTTTGAAATGATCTTAGTGCTACGACATCCTAGACACAGTAATCATTGTAGTCTAAGGTTTGATTATACCAACAATCAGTATGTGGTAAAAGATGATGGTAGTCAACATGGTACTTTTATTAATAATATTAGATTGTCTCAGGCACATGAAGAGAGTACAGAGAGGGGAATAACTCATGGTGATGTATTAAAGCTGGGTACAACAGAGTTATTGTTACATATTCACCCGGGTACAGACACCTGTACAGACTGTGAACCTGGGGAGGTCAAGGCCAGGGTCAAGCTTGAGCAAGCAAGAAAATATATAATTTCAGTTCTAATGACTGCCAAAGAGAAGAAAAAACAGCAAAAACTAGAATTGAAAAGTATTAAAAAACGATATGGATTAAAGAATATGAATTTTGAAGACAATGAAGCGATAAGCAATCCGGCATACGAGGACAAGGCTGCTACTAGAAGAAAACAGGTCGGAAGCGACGGACCAGGACATAAGTCTGAGGCTCCTGCATCTGTTCATAAG
>LotgiG102759
GCTGGAATATGCTGGTATACCGTAACTAAAAGAGGAATGTGTCGAAACGTGAATTTCATTAACTCAACAAGAGATGAATGCTGTAGAACAACCCTACCTACCATGTCTTGGAGTCCACATGAGTCACCAACGCGTGGAACACTGTTTTATTGGGATATCCTGATGAGAGGAGCACCTCGGTGTTCTCCCTGTCACACTAGTTGTACCAATGTTCACTGTGGCAGCAACAAGAGATGCCGAATGAGACATGGTCGACCAAAATGTGTCTGTATACCAAATTGTCCTAGAGCGTTACGACATTCCGGATTGGTTTGTAGCAGTAACGGAATAACCTTCGATGATGCCTGTGAATTAAAACGACACAACTGTAGACATGGGGAGCATCTAACTGTAGCGTACACTGGACCTTGTAGACGGTCTTGTCGAGATGTGAATTGTTCGAGAAATCTAACATGTTTGGAGGATCAGAATGGATTACCACACTGTGTACCCTGTGTTCAAAACTGTTCTCATGTGACCAGGTCTCCACCTGAGTTGTGTGGTGAAGACGGGGTAACCTACCCTAGCCGCTGTCATCTGTTTCAAGCTATTTGTGCGAAAGGGAAAACGATAAGGTTGGCTTACAAAAGTAGCTGTATAGAAAATGCATCCTGCAGTACCATCAACTGTCCAGAGAACTATACATGTCTAAACGACCCGAGGACGGGTCGACCACAATGTTCCAACTGTAACCATCTCTGTAACACATCTACACGTGATGTGACTGTGTGTGGTACGGATGATATAACATATAGTAGTTATTGTGTCATGCAGCAAACTGCATGTGCATCACAAACTGTTATCAAGACTAAATATTCAGGAATATGCAATGGTATGTATGATTATATTATATTA
>LotgiG102760
CAGCATTGTTTTACTATAACTTATAAAAGTGAAGGACAGAGACAATATGATTTACGGTGTGATTCAGAATCGGAATGTACGGCCTGGATTGACGCCATTAAACGTGCCAGCTATAGTAAGGTGGTGGAGATGAAAGAGGAGCTAGAACAGAAACATCTACACCTACTCCAGATACTAGACAGTGAGAGACAGGCCAAATGGCAGTACGTTCAACAAACTGACGAATTTACCATCGAAGTTAAAAAATTAAAAGCTGAGGCAAGTTTTCTTCAAAAATTTAAAAATCAAATTTGCTCAAATCACACTGTAGATGAAGAGACAGATGAAATACGTAAAATCAAAAAGGTTCAGAGTTTTTTCCGGGGTTGGTTATGTCGGAGAAGATGGAAACAAATCGTAGAGTTGTATATCCGCAGTCCACATGCGGAGAGTATGAGAAAAAGAAATAATATCGTGTTCAATATGGTCGAATGTGAGGAAGAATACAACAGACAATTATCGTGTTTAGTCACATGTTTTTTACGCCCATTACGAATGGCTGCCAGCTCAAAGAAACCACCGGTTACTCATGAAGATGTTAATAGTATATTTTTAAATAGTGAAACTTTGTTATTTTTACATCAAATATTTTTAAAAGGGTTAACAGCGAGATTAGAAAACTGGCCAACATTAGTGTTAGGAGATTTATTTGATATGTTGTTACCAATGTTAAGTATTTATCAGGAATACGTAAGAAACCATCATTATAGTCTACAAGTTTTAGCTGAATACAAACAGAAACCAGAATTTAACAATTTGCTCAAACGTTACGAAGAGAAACCAGCTTGTGAAGGGAGATCACTGGAATTATTTTTAACATATCCTATGCATCAGATTCCTCGATACATCATCACCCTACATGAATTATTAGCTCATACACCCCATGATCATGTAGAAAGAAAAAGTCTAGAATATGCCAAAGGAAAGCTGGAAGATCTGTCTCGGGTGATGCATGATGAAGTCAGTGAAACAGAGAATATCAGAAAGAATCTAGCTATAGAGAGAATGATTGTAGAGGGTTGTGATATTCTATTAGATGTTAATCAAACATTCGTTAGACAAGGTCCTCTCTTACAAGTGCTCAATGAAAAAGGAAAATCGAATCGAGGGCGTCTAGGATCTTTTAGCTCTTCATTTAAGGAGTCCAAAAAAGAAATAGTACGTCAAGTCTTTTTGTTCACTAATCACATGCTGCTAACACACAGAGCTTCTAATGGTCGACTGCATTTAGCCAAGCACTACGGTAAAATATCATTGATAGATTGTACATTAATAGAAGATCCAAATTCAGATATATTTTTCTTTGATGAGGAAAATAAGGATGTTAAGGCTGATTATTATAATGGTTTAGATTTCCGTATTATAATTGATTCTAAAAGTGGGCCCCCCATTACCATCAGTCTTGTAGCCTCTACTCTACATGAAAAGGCTGCGTGGTGTAGTGATATCAGTCAGTGTATAGAAAATTTACAGTATAGTGATCTCCTCAACAGCTCAATGAGTGAATCGTCCTCTGTCACAATGCCACAGTCTGTACGGTCAGATCCCAAACTGTTTCGAGATGATGTCGATATCAAGTTTAGTCGAACTCTCAATTCATGCAAGGTTCCACAGATCCGGCATGCTAGTGTAGAGAGACTGCTAGATAGACTAACTGATTTGAGGTTTCTTAGCATCGATTTTTTAAATACATTCCTATTAACATACCGTGTATTCACCACTGGTCAAACTTTGTTAGAGGCGTTAAAACGTGTGTATAAAAACCCTGAAGCTACTAATATAGACTCCAAAATTGCAAGAAGGAAAGTTTCTGTTCTAATATTAGATATATTTTATAACAGATCCTTATCTGATGCTGAAGAAGGGAGTCCACCTCATACAGATTTTACTGGTGAACCACCAGAAGTGGATTCTAAGTATGTTATCAAACCACAAGCTGAGAAGTTTCGACGTATCAGTACTGGCTGTATGAATGATTCTCAAGCTATAGACAGACTTCCTCTTGGGGGCTTCCACGGCACAAAAAGTAAGATTAAATCTGTTGATAGCGATGATAGTCGTTCAGAATTATCTACATATCTCATACCTCCAAAACCTAAACTAGCACCTATAGCTTCTTGTGAGACTCTTTACGACCATGAAATACCTGATGTTCCTTCAATTACCATGGAAGATTCATCTACCACATCTTCAGGGGTAGTTTTATCGGATTTTGATGTTGGAGAGTCGTCTGTTGATACGTGTGATAGTGACACTGAGGGCAAACTGGCACCTCCGTTAATAATATCAGGAGCACCGTCAGATTTTAACGAGACGTTGATGCGAACTAGTCATTACACGTTAAGTTCTGCTGCAAGTTCGGATACTTTGACTCCAGGCACACCTCAAGTTAGTCCCATACCTTCACCACTCGGTAGTCCAAAGAAAATCAAATTTAATTTGAAACAGAATGGTAATAAAGGTCGGCCAAGGAGTACAGATAGACCTGCTAAGAAACGTGAATCAGTCATTAGTACAGCGGCTACCATGAGAGTACTCAATATATTAAAACATTGGGTGTCCAAACATCAACAGGACTTTGATTTAAACCTGGTATTAAAGTCTGCTGTAATAGATCTACTGGAGGAAATGGTGTGTAATACCAATCTACTACCAGCAGAACATAAAGCTGCAGCCTCTATACTGCGTACTATTACTAAAGATACCTCAGACAATAAGAAAGTGGACCTGGAAAAACTCTTACAGCACACTTCAACACCATCAAAAGATAATTTTGACTCACTGTCAGCTCTAGATATAGCAGAACAATTGACTTATCTAGATCATCAAATATTCATGTCTATCAGGAGCGAGGAATTACTGAGTCAAGCGTGGATGAAAGGAGATAAAGCTACTAGAGCACCACATGTACTTCTAGTTAGTAAACGATTTAATGAGGTGAGTCGACTGGTTGTATCAGAAATTGTTGGTAGACAGACCCAGTTAGATCGGGTAGCCTGTATAGAGAAATGGGCAGCCATTGCTGATATCTGTCGTTGTATGCACAATTATAATGGAGTATTACAGATCTGTGCTGCCTTCGTCAACAGTTCAGTCTACAGGTTGAAGAAAACATGGGAGAAGCTTTCCAAACAGGTACGACCAAATTATTTTGGTGTAAAAATTATTACCTTTGATTTCCAGTTGATAACCATATTTGCCTTTACTAAAAATAAGACTAGCCCAAAA
>LotgiG102761
ATGAATTTTACAATTCCAAACGGTCTTGGAGATATGCTGAGGGAATTCACTGTGTCGGCCATTAGAATTAATCCCGATGATCTTTATGATTTTGCAGTGGAGTATTTTACCAAGGCAAGAGACGAAAGAAAGGTGAAGACAGTGCCGATGTATATTATTGTCGACGAAGATGAAGAAGCAGGTGAGCCAGATCCAGAAGCCATCAGAAAGAAAACAAACAACAACAACCGATTCGCCAGACGTTCATCTGTGTCGGCGGAACGTTACGATCCCGAGGAGGACGATGACGATGATGAAGATAAAGTTGTGTATCCCAAAACCGAGGAACAACGGAAACGATTGGCCGAGGAAGTGTCTCATATTTTAATTTTCAGGGCTCTCGATCGAGATCAAATCAACGACGTTATTGACGCCATGTTTGAAAAAACATGTCAACCAAATGACGTCATTATCAAACAAAATGACGACGGGGACAATTTTTACGTGATCGACTCCGGTTCATACGACGTCTATGTTTTGATAGACGGAGTTGATAAAAAAGTGAAAAGTTTCAAAGATCATGGCAGCTTCGGTGAGTTGGCCTTAATGTACAATATGCCGAGATCGGCAACGATCAAAGCAACTACCCCCGGCAAACTTTGGGCCATGGACAGACTTTCTTTTAGAAGAATTGTGTTGAAGGCCGCATTTAAAAAACGAAAACTTTATGAAGAGTTGTTAGAAAATGTTCCGATTTTAAAAGCTTTAGAGTCGTATGAACGGATGAATCTTGCGGATTCTCTAACGACCAAGGAGTACCAAGATGGTGCCTATATCATACGCCAGGGAGACGACGCAGACGGCATGTATTTTATAGAAAAAGGAGCGGTAAGTGTAGAAATATCAAATGATAAAAAGGACGATATTATGACGGTGGGTCAGTTGAAGGGCGGACAATATTTCGGAGAATTGGCCTTGATCAACAATAAACCGAGATCAGCGTCTATCAAAGCGGTTGGTACAGTGAAAGTGGCTTTCTTGGAACGAGAGTCGTTCGAACGGTTGCTTGGACCGTGTTTGGATATAATGAAAAGAAATACGGAAATATATAGAACCTATTCCGACCAATCGCACCAC
>LotgiG102775
AGACATTTTACCAAGTCATACAACCTACTGATACATGAACGAACACATACTGATGAAAGACCCTATTCCTGTGATGTTTGTAATAAAGCTTTTAGAAGACAAGATCATCTCAGAGATCATAAATATATCCACTCAAAAGAAAAACCATTCAAATGTTTAGAATGTGGTAAAGGATTTTGTCAGTCTAGAACTTTGGCAGTTCACAAAGCCTTGCATTTACAGGTACGTTTATACCACTTTTCTTTTTTGGCGTTAACAGAATTCAATGTT
>LotgiG102784
ATGTTTTGTAGAAAGGATGAAGGTTGTGATTATGAGGAATTGGAAAAAAGACAGACGCCATGTTTGTGTATATCAAAGAGATATATTGTAGCTCTGATGGTTTCACTGGGATATGTTGGGATATACACTGCCAGAATACAAATGAGTATAGGAATTATTGCAATGACTACAAACAATACACACGTAGGAAATGGGAGTTCCTCTTCTGGTTATGGTACACGGTTTGACTGGAACTTACAAGTACAAGGATATGTATTAACTGCTATTTATTGGGGCACAGTGATAACACAATATCCAGGGGGTCTCCTAGCAAAACGATTTGGAGGTACTGTAATATTTGGCTTGGGTGTACTTGGGACTGCACTGTGTTCCTTAATAATTCCATGGGCGTCAACATGGGGAGTATATGCTGTTATTACCATTCGATTTCTTCAAGGAACTTTTGATGGAGTTACAACCCCTGCTACGATGGAAATCTGGACACGATGGGCCCCTGTCCAGGAGAAATCACAGTTGGTATCTTTGGCATCCGTTGGAGTATACATGGGGTGCTTTTTTGGTTTGTTTGTGTCGGGACTATTAGCAGAAACTTCCCTGGGATGGCCACTTATGTTTTACTTCTTTGGGGGAGTGTTTGTTGTATGGTATTTACTCTGGTATATCTGTATATTTGAATCACCGGAATCACATACATCAATCAGTACAGGAGAACTGGAATATTTAAAGAATAATGCCCCACATTATCTAGATATTGAAAAGAAAAGTCACAAAACACCATGGTTCTCTATTTTAACATCGATGCCATATTGGTCATTGGTCAGTGTTCATTTTGCCATAGATTGGGGATTATTCATGTTGATGACAGACATTTCTACATTCATGGACAATGCGCTGCATTTTGAGATAAAGCAGAATGGTTTGCTGGCAGCTTTACCATATTTGTTTATGTCTGTGATGGTGGTTATAACGGGTCGGGTGGCGGACTGGCTGATAAACAGAAAAATTTTAACCACAACTCAAGCTAGGAAACTTCCTTTATGTGGAGTTCCCTTATTGATGTGTATAATTATGATAACAGCGGGGATTTATAGTCAGTCGGCATTGATAACTGTTATATGCCTATCTGTAACGCTTATCTTGCAAAGTGCAACTTGGAGTGGTGTAATTGTGAATTTCTTGGACTTATCTCCGAACTATTCCACTGTTTTGGTTGCCATCTCAAACGCTTTGGCGTTTCTTGCCGGTGTCGTGAGCCCGGGTCTAACAGGTACACTGGTCAATCGCGGCGGCAGAGAAGCATGGAGTATTGTGTTCTATATATGTTCGGGCTTATATCTGGTCTCATCTGCCCTGTATGGAATATTCGGATCAGGGAAAACACAATCATGGGATTCAGAAACAGATGCCGTCTGTGAAGAA
>LotgiG102792
AGCCTTCAAGCATTGACAACTACAATTAGTCTCCAAGTACAATCATCTACTAACAGCCTTCAAGCACTGACAACTACTCTTAGTCTCCAAGTACAATCATCTACTAACAGCCTTCAAGCATTGACAACTACAATTAGTCTCCAAGTACAATCATCTACTAACAGTCTTCAAGCACTGACAACTACTATCAGTCTCCAAGTACAATCATCTACCAACAGTCTTCAAGCACTGACAACTATTATTAGTCTCCAAATACAATCATCTACTAACAGTCTTCAAGCATTGACAACTACAATTAGTCTCCAAGTACAATCATCTACTAACAGTCTCCAAGCACTGACAACTACTATTAGTCTCCAAATACAATCAACTGCAATCAACTACCATCAGTGTCCAAATACAATCAACAACCTTCAGTTGTCACTATCAATCACTCTGATAAATTTTTATATATTCATTACTTTTTTTCAAGAACACAAAACTAGCACGTGTTTCATTTTATTAAGTACATGTCTTTCTAACATTTTAAAGTTCATTTTAAAGTTCATTCATCAGTTTGTTTTAGTATTTAGTTTACGACACACTGATCTAAATAAG
>LotgiG102799
TTCCTCATCTACTATCTAGATAAACCTACATTCCTCATTTACCATCTAGATAAACCTATATTCCCCATCTACTATCTAGATAAACCTATATTCCCCATCTACTATCTAGATAAACGTATATTCCTCATCTACTATCTAGATAAACCTATATTCCCCATCTACTATCTAGATAAACCTATATTCCCCATCTACTATCTAGATAAACCTACATTCCTCATCTACTATCTAGATAAACCTATATTCCTCATCTACTATCTAGATAAACCTACATTCCTCATCTACTATCTAGATAAACCTATATTCCTCATCTACTATCTAGATAAATCTATATTCCTAATCTACTATCTAGACAAAACTATATTCTCAATCTACTCTCCAGACAAATCTATATTCCCCATCTACTATCTAGACAAACCTATATTCCCCATCTACTGTCTAGATAAATCTATATTCCCAATCTACTATCTAGACAAACCTATATTCCTCATCAACTCTCTAGACAAACCTATATTCCCCATCTACTATCTAGATAAACCTATATTCCCCATCTACTATCTAGACACACCTATGTTCCTCATCTACTATCTCGACAAACCTATATTCCCCATCTACTATCTAGATAAACCTATATTCCTCATCTACTTTCTAGATAAACCTATATTCCCCATCTACCAACTAGATAAACCTATATTCCCCATCTACTATCTAGACACACCTATGTTCCTCATCTACTATCTAGACAAACCTACATCCCTATCTACTATC
>LotgiG102804
ACGCGAACATTGACACATGTGAACATTGACACATGTGAACATTATCACATGCAAATATTGATGCATGTAGACATTTACACATGTAGACATTTACACATGCAAACATTGACACATGTAAACATTGACACATGTAAACATTTACACATG
>LotgiG102805
GATACCTCCCGATTCTCGCCTTTATATAAAATGTGTTTCTACATTTCAGGCGCGATTATGGGGCCATTGCTAAACAAGTATAATGCTGGTAAAATTATGATACTTGGAGCTGTTGGAATTTTGATCGGATGCATTATGTGTTCTTTCGCTCCTTCCATCATTGTCTTAGTCATTGCACAAGCCTTCACAGGTATTGGTCTCTCTCTTACGTTCGTACTGCCGTTCGCAGTTGTTGGTGAAATGTTTGAAAAAAGAAGGGTCATTATGATAACCACAGTGGGTGTTTTTTCCGCAATAGGCATAGTCTATTTCTCTCACCTTACTTCTACTTTAAACAATGAATTCGGCTGGAGAGGAACCTTTCTAATATTTGGTGCACTTTTCCTCAACTGTGTACCAATTGGAATGTTGATTATGATTTTCAGGACAAGACGAAATCGATTATTAGGCCCGCAGAAGCCTAATTTTAAATCATTGTTGAATTTTCATTTGTTCAAGAATCCTGCTTTTCTAGTATTTGCGTTTAACAGCTTCTTTGTTAACGGCATGTTCACAACTTTAGATATGTTTTTTATCGATATGTTAAGAAGCCGACATTTTGATATACGAAATGGTCCTTTTCTGTTGTCTGTCAATGGATTTGCAAATATTGGGTGCAGAGTTTTAGTAACTGTTATATCGCCATTTTTGAAATGCAAACGAATGACAATTTGGCCCCTATTCCTTTCCTTGTGTTCGGTGACAGTTTTGACATTTGCATATTTCGAAACCTATAATCAGTTACTTGTAATCTGTATTTTGTATGGACTTTTTTGGGGCAACTGTGCTGTACTTTATCCTGCCATTGTCATGGATATTTCGGGACTGAAGATGTATTCAACTGCTCTAGGATACATCAATTTTATTGGTGGAGTTGCAGGAATGTTCGGTGGCCCGCTTGCAGGTGATACATATATTTTGCATTTCATTGTT
>LotgiG102813
ATAGAAGATGAAGATGATTTAATACAGACTGTTATAACAGATATAACACAGCTGTGTGCCGAGAACGTTATACTATGGACCAAGTTTCTAGAAACTGTCACATTGGCTGAAAATGTACAAAGTTATTTAGCACAAGAGCATCATACAGCTAGAGTAAGTGTTAGATAT
>LotgiG102821
GGAAGTGGAATAGAATCAGGGGAGCTTACTCATACAAGAAGTGGAATGGAATCAGGGGAGCTTACTCATTCAGGAAGTGGAATAGAATCAAGGGAACTTACTCATACAAGAAGTGGAATGGAATCAGGGGAGCTTAATCATACAGGAAGTGGAATAGAATCAGGAGAGTTTACTCATTCAGGAAGTGGAATAGAATCAAGGAAACTAACTCATACAAGAAGTGGAATGGAATCAGGGGAGCTTACTCATACAGGAAGTGGAATGGAATCGGGGGAGCTTACTATTACAGGAAGTGGAATAGAATCTAGGAAACTAACTCATAGGACTCACTCCACTAAAATATTTAATGCAAATGATTGTATAGGAATG
>LotgiG102822
CATTACTCTAGAATTGACTGCTACCCAGAAGTTATGGGAGGGATTGAGAAAGTAAACGAAGGTAAATGTCTAGCTCGAGGATGTTTATATGACTCGGTTGTTATGTCAGGGGTACCACACTGTTTCTTTAAAACAAATGATTATGGCTATATGATAAACGGTACTAGAGAAGATACAGATTTAGGGTACCAAATTCCATTGAAAAGATCACCACTACCAGGTCCGTTCCCTGAAGATCTTCAACAAATTACATTTGAGGTTCAAGAGTTAGATGATCATCTGCTTCGAGTCAAGATATTTGACAAAAACAAGAAACGATTTGAAGTTCCGCTGGAATTAACCAACCCTGGCACAAAAGCTGAAAATCCCCGTTATATGGTTAAATATTTCAATAATAACACTTTTAGTTTCCAAGTCATCAGACATACTACAGAAACAGTATTATTTGATACCAGTGTCGGTGGACTTACATTTGCTGACAAGTTTTTACAGATCTCTAGCAAGTTACCATCAACAAATATTTATGGATTTGGTGAAAATGCTATTAAAGATTCCTTTAGACACAATCTTTGGTTCAAATCATATCCTTTGTTCAGTCGAGATCAACCTACAAATGAACCTTTAAACCACTATGGCGTCCATCCCTTCTACACAGTTCTAGAGAATGATGGCAACTCTCATGGAGTTTTAATACTCAATTCTAATGCACAAGAATATTCTTTTACCCCATTACCAATGTTGACATACCGAACTATTGGAGGAATATTAGATTTATATTTCTTCCTCGGTCCTGAACCAGAAAATGTTATTCAACAATACACTACAATGATAGGGAAACCGTACATGCCACCATACTGGAGTTTAGGGTTCCAATTATCGCGATTTGGTTATGACAATCTCGAAGAAATGAAACAGGCTGTAACAAGGACACGGGAAGCAAAAATTCCTCATGATGTTCAAATGGCTGATATAGATCATATGAATCAGAGAAAAGACTTTACAGTGGATGATGTAAATTTTGCCGGATTAAAAGATTATTTTAATGATTTGAGAAGTGATGGAATGAGGACTATCATTATTCTGGACCCAGCATTACAAGCAGAAGATACAAATTATGAACCGTATGAAAGAATTAAAGCAGTAAATGGTTATATAAAATGGCCAGTTGGTGCATCTATTCCCTCAGATATGGTATTTCCAGATTTTTTCAATGAGAACACAGCACGAGTCTGGTCGGAACTGATAGCTGAACATACAAATCTGGTCCCCTTTGATGGTATTTGGATTGTAAGTTTATTCCTGTTTACTTTTCGC
>LotgiG102840
ATGTTTCAGAGTAAAACTCCAGTGTTATCAGCAATGAATAAACGTCTAGCTCAATCTATTGGAGTTCGGCTACGTAATTTATTAAAACTACCCAAAGCTCATAAATGGGTTTGTTATGAATGGTTTTATTCAAACTTAGATGCACCATTATTTCTGGGAGAGAATGATTTCTGTATCTGTCTGCGTGAATCGTTTCCAGAATTGAAAACTAAGAAATTAAATCGGATTCAGTGGAATAAAATCAGACGACTGATGGGCAAACCCAGAAGATGTTCACCAGCGTTTTTTCTAGAAGAACGAGCGGTGCTGGCTGAGAAGAGAGATAAAATGAGGTTATTACAACAAAGAAAATTGAACGAGTTTAATAATCTTAAAGATTTACCTGATGAAATACCATTACATTTAGTTATTGGTACCAAAGTAACAGCTCGATTACGTCAACCTCAAGATGGTTTATTTACTGGTACGATAGAAGCTTTAGATACGAATGATAATTCTTATCGTGTTATATTTGATCGTCCAGGACTGGGTACACATTCAATACCTGATATTGAAGTTTTGAGTAACGAACCACCAGAGACGATTCCATTATCAGCTTTTCAACATAAACAACGACCACGGCTACAGAACCTCTTCTCCCCGCCCCGTTTTATACCCAGTCTAGGTTCACCCAGCCAACATCTAGTAAATAATGATCCGTTACTAAGTGGGTCACCATTCAAGGGGAGATTACTGAGTTTAGACGGAGGAACATATGGTGGATTCCCAATCAGATTTCTTGTTTTAGTTACTAGATTATCCAAGATATTAACTATTAAAAAAGACTGGATACAACAAGTAAAAGATATGAACACCCAGGCTGAAAAATCAAAATCGTATCTTCAACCTATCACAGTAGATTTTCAACGTAAATACGCCAACATAGTTCTAGAACTGGACAAACTTAATAAAGATTTAAACGAATATTTGATGGGGGTTCAAGAATTCTGTCAAGAGATGGGACCACCTCATGGAGTAACAGTTGTTGACCAACCATCAGAAATAAAACGAAAATGTGATGATGAGGCACAAGAATTAGGAATGTTCAGCAATAAGAAAACAGCTAAAAATGAAAGTGTTTTAAGTCTAGTGTCTAATTTAACATCACTCATGTTACAGATCAGAACGTTTACTCAGAATGATTTCAATTCGTTTGAGTTTAAATCTCTACAAGATACACTAGCAGAAATTAAATCAGGCATGAATTCCAATAATATCAACTCATTTCAAAACAATGTTGAAATTCATATTAATCATATACAGAGCGGTTTAACACAGATGGGAAATCTTAGTGCTTTTTCTAATTCCTTGGCAGAG
>LotgiG102843
AAACACGATGTCAAATATTTCCGCAATTTAACCAAATCAGAAAGTTCTAAGTTATCAACATCCAACATTGAGTGGAATACATATCTACAACAAAATAAAAACTTAACAGAGGAAGTTGAGGGCAGTATAAGAACAGTTGTAGGTCAATCTCAGCTTCTTATGGATCAAAGGTTTAAACAGTTCACTGGTTTAATAGATAATTGTGAATTTAACACTGGAGAGAAAGAGACTAAATGTGAAGATTTACAAGGTTTCTGGGATATGATATATTATCAGGTTAGTAAAATCTCCCGTTCT
>LotgiG102857
GAAAGAGCAGATAATTATAGAGATGATGGTAACGATAACTTCAAAAAAAAAAGATACAGAATAGCCATTGATAATTATACTGAAGGTATAACATCTAATTCACCTGATGTCACTCTCAATGCTGTTTTATACTGTAATAGAGCTGCTGCACAGTTTCATCTTGGAAATTACCGATCAGCATTCCATGATTGTATATTTGCCAGAAAATTCAAACCTGATCATTATAAAGCAATTATCAGAGGTGTAAAATGTTGTCTAGAAATGAAGAAATATGATGACTGTATAAAATGGTGTGATGCTGCTTTAATGATGGAACCAGATGATAAAGATGTGTTAGATTGGAGATCAAAAGCTGATAAATTACAGAAAACACTAGAAAAAGAAATACGAAAACAAGCAGCTCAAGAAAGAAAAGAAGAAGCTGAAGAGAAAAAGCTGATAGAACTAATTCAGAGTAAAGGTATCAAGATAGCTGGATTAGACAAACTTAGATCAGAAACTAAATTATCCCCCCTGATATTAGCCAATGTGGAATCCCATCATCCTGCTGGTGCGAAAGTGAAAGTCGATGAAAATAATATTTTACATTGGCCGGTACTTTTCTTTTACCCTGAAAACTCTCAAACAGATTTTATTGAAGCCTTTAATGAAACAAATACGTTTGCTGATCATATTATAGCTATGTTTGGGATTGATTCAGATCCTGCAGCATGGGATATTGATAAGAAATATAAACCAGAATCTTTAGAGATATATTTTGAGAATAGAGAAGAAGAGAGGCTATATCGTGTAGATATAAACTCTACCCTACATGACACAATGCTACATAAAACG
>LotgiG102859
TGCTCAACTTGTTTACGATCTTTTAATTCCAAACGATTTTTAGACATTCATTTGGAAGTGATTCATAAAGAAAAACAATTGTGTTGTGAAAAATGTTCCGAATTCTTTGATTCTGAAGAGGATTTGAAAAAACATCTGAAATTCCATAATAATCATTATAACCCAAGATACTGTATAATTTGCAGCCGAACGTTTAAATACAGTAAGGCAGTTGTAGATCATGTCCAACGCCATGCAAGTATTAAAACTGCAGAGAGCTCAGAGAAAAGCATGAAATGCGATAACTGTTCAAAATCATTTCGAAGTTCTGTTGGTTTGCGGCTGCACATGCAAAAAGCTCACAATGCAAAGCATAAAAGTAACAACACTTGTACAATCTGTGAAAGAGTCTTTGAGAACAAGACTGATTTAAAGGCCCATAAACAAACTCATGTTGGAACCAAACCATTTACTTGTTCAATCTGTCCAAAATCTTTCCGAAGTAATTCAGACTTAAAGAAACATATGACATTACATACTGGTGAAAAGAAGTACCAGTGTGATACTTGCGGAAGACAGTTTAGATTTGGGAAACTTCTCAACATGCATTTACGTGTCCATTCTGGTGAAAGGCCTTATTCCTGTGAATTATGTGGAAAATGTTTTGCACGCTACAGTGGTTTGGCTACACATAAGAAATCTCATGCAGAATTACGTGCATATCAATGTGAAATCTGCAGTAAATTGTTCAAGATAAAGCACACCTTGCAGCGTCATATGAAAATTCACAGTGGAGGGAAACCATTTGTTTGTGATGTTTGTGGCAAATCCTTTAATCAGAAGGGAAATTTACAAACTCATTATCGTATACATACCAGAGAGAAACCTTTTAAATGTCCAATATGTGGAAAGGCGTTTATGTATAGTGGCCTCTGTAATGATCATATTAAGTCCCATAATCAACAACAACTACAGCCTACAGAGCAACAACCTGATTACAATGATTATAGTCCTATTCCAGTTCCTCCACCTCAGCTGCCAACATTACCCCCACACCCTTCATCATCACAATTACACTTTGATAAATATAATATACCTAACCTGTCACAGCCAATGTTTCCTATGAATTTATCTGGAGTAGATTTCTCAGGAAGACATGATATGCCTAGTATGGTACCTTATAGTCAAGCCAGAATG
>LotgiG102865
AGAGCTGGATGTAAAGTAACAGTTTTAGATAGTTCTGATCCAGATTGGTGGAAGGGCCGATACAACAGTAAAGTAGGATATTTCCCAGCCACCTATCTTCAGAGAATTATTCCAGGACAGAAAGTATTCCAGGTTACCCATACAATGAATCTTAGTGAAGGTTTTAATGGTATGAGGCTTCATAAAGATCAGATTGTGGTACAATGTGGAGACGAAGAGAATGGAATGGTTCACGTCAGAGCCACCAGCAACAAGGAGGCAGTTTGTCCAAAGAAATTTTTAAATGAGATATCTTCC
>LotgiG102876
ATCTACCCTTACAACATCAGTCTTACAGCCTCACATCTACCCTTACAACATCAGTCTTACAGCCTCACATCTACCCTTATAACATCAGTCTTACAGCCTCACATCTACCCTTTTAACATCAGTCTTACAGTCTCACATCTACCCTTACAACATCAGTCTTACAGCCTCACATCTACCCTTTTAACATCAGTCTTACAGCCTCACATCTACCCTTACAACATCAGTCTTACAGCCTCACATCAACCCTTAGAACATCAGTCTTACAGCCTCACATCTACCCTTATAACATCAGTCTTACAGCCTCACATCTACCTTTACAACATCAGTCTTACAGCCTCACATCTACCCTTA
>LotgiG102885
CATCCTGACCCACACCTCAACCCCAGACTCCCTATATTGAGACATCCTTACCCACACCTCAACCCCAGATTCCCTATATTGAGACATCCTGACCCACACCTCAACCCCAGGCTCCCTATATTGAGACATCCTGACCCACACCTCAACCCCAGACTAGACTCCCTATAT
>LotgiG102889
ATGGCTGCCACGAAGCAGGAAATCAATTTTACCAGACTTTTAAACCGTTGTGAGGTTATGTTAGCCGACCAAAACAATAATGATTGGCGGATAACCAAGTATGCGAGTGCATTACAGCAACAGTTAATTGATTTGAAAAGATCTCAGAGTAAGCCCCCTCCTGATACACTAGCAGAATACTGTAGAAAGGTTGAAGTATTGAAAGGTTTAGTAGAAGCAAAACAAATGCCAACTGTCAGTGAGAAGATTCTAGTCACAGATAGAATACCATCAGTCACAAGTACCAATACACATACTAAAGAATTACAGATATCAGCTAAGTCCAAATATAGGAAAGAACAGAAAGAAGAACTATTTGAATCTAAAGGTATTTTGCACTTGATTATAATTTCATGGAACAATAACATGGGATATTATACTGAGGCTGCACTTGCTACAGTCTGTGTAAACAAACAAGAGGAAAATGATATTGATACGATTCTACAACATCATCATCAGATACAAGAAAAATTAGCTGATGAATTGTTAAATTTAACTAGAAATTTAAAAGATAATATAAAAGTTTCAAGCAAAATAGTGGTGGAAGACACAAAGAAAATTCAAGATAGTACCAAGTTATCAGATGTAAATTATTTTAAGTTAAAAGTTGAAAGTGATAAATTAGAAAGTCATACTAAAGCCTGCTCCTGGTGGATATGGATTATGCTGGTTATGGTAATGGTGACTTTCTTATGGATGATTATGTTTATGAAAATGTTCCCTAAAAAG
>LotgiG102894
ATGGACGCAGCAGAGCATGTTCACAGTTATAAACACACTTTAAATCTTGATCCTTCTTTCTTCCAGTTGATATTAAAAGACCAGAATGAGAGATTACAGCATCGATTGGAATCGCTGACAGGAAAGTTTGGTAATTTATCTAACACTAAAACTGATCTGTCACAACAATTACTGGCTAGTGAGGAGGAGAAACTAAAGGTGTCTCAGTCACTAGTTGAGATGCAGATAGAGAATAATAAGATCAAGGAGGATGCTGAAGCCACCAAATTTGAACTGACAAATAAGATAATAACGTTAGAAAACCAGTTATTAGAGGCAGAAACAGAAAGAGATAGACATTTAAAGGGAGCTAAGAATGCAAAGGAGAAACTGGCTGACATGGAGAAAGATAGGAAAGATCTAGCTGATGAATATGTAGGCTTGAAATCAAATTATTCAGCTTTAAGTAAAGAACACACAAGGGAGGTTGCAAGAAATGAAGAGCTAGCCATTGAACTGTTGAAATCTACTGCCTTGATGAGACAAGTTCGAGTATTAACTAATGGAGATACGACAGTTGGGGATCCTAACGCTGAAATAGCCAGAATTAAAGCACTGGTGGCTAAAAACTCCAATGGTCGTATTCGAGTTGATCAAATTATAGGTGATCAGAGTGATAGAGATCGTACTGCAGAAAATATATTGAGTAGGAACCGATTCTATGAAAATGAGATTTCCAGATTAAAGAAAGACAAAGGCAATGATACTGAGAGACTAGAAGGAAGATTGACTAATATATACAAGGAATTGACACAAGCAAGAAATCTGGCCAGAGAGAGACAACATCAAGTTTCAGAATTAAATGCTAAATTGATAATATTACGAGGAGAAAATGAATCTATTCAGACTCAGTTAAATAGAATGCAACATAAAGTGAAAGATATTGGTGAAGATTATCGAGCTAGATTAGTCAAATATATAGAAGATATCTCAGAGTATGTAGACAAGGGAAGTGGTGTGCCTAATGCTGCAACTGAAGCCCGATTGAGAGAATACACTCATAGTATGTTGAAAGATATCAGACGTTCTCACAGAGACCGAGAAAATCAACTCAGTCAAGCAGCTCAAAATTACAAACATCGATTACAAAATATTCTACGTAAATTTGAAGAAGTCTTGATTGCTTATAGAAATATGCGTCAACTGTGTGAAGCTCGTGGAATATCAGAGGCTGATATGGGACCTGACGAACATCACCTCAATTTATCAGATGCTGATATCCAGTCTGCTCATTTGAAGGAAATTGGACGTCTAAAAGCTGAATTATCTAATATGAGATCGGATAGTGAATCTCATAAAATAAGGGTAAGCTGTGGGTTTTCTAAAAGATTTGATAATAATAAAGATGGTCCTAGTAGTGATTCGTGGGGAAGCTTACGTAAACAAATGAGAGAGTTTACATTGAATACCCAACAAGGGTTAGAACAGGAGAGAGCCAGGTTACTCAGTGAAAATAATGTATTAAAAGAACAGTTGAGAGAAAGTCAAGATTATATTGATAATCATTTAGTAAGATATAAAGAAGAGATATTAAGATTAAGAAGAATGTGTGGAATACAGGAAGATGCTGTATTATTATCAGATAGTGCTACACATACAGTTATCAGACGA
>LotgiG102897
CTCCTGATTCTATATATACCAATATTTCTACTAGCTGTATTGGGCAACTCCTCTGTACTTATGATAATACTCTGGCATCCACCGTTAAGAACGATAACTAATCTATTTCTGGTGAATTTAGCCATGGCTGACTTTTCAGTTTGTATAGTCTGCATACCCATGGCAGTTGGTCAAGCAGTTTACAGTGTGTGGATATATGGAGAATTTATGTGTAAAGTGACAGGATTTTTACAAGGTGTCACTGTGGTGGCCAGTATTTTCACTATAGCAGTGTTAAGCTTAGACAGACTGTTGGCTATCAGGCACCCAATGATATTCAAGAGAGTTGCAAACTACAAGATGGCTGCCAGAATCATTTCAGTTATTTGGATTTTATCTTGTAGTGTGATGGCGCCATTATTAGTGTACAGAAAAACACAGACGTTACCGCTCAGTCCAAACGAAAGTTTACATTTCTGTCATGAAGATTGGCCTAGTTTAAAACATCGTCAGATATACGACAGTTGCTTGTTTGCTATAGTGTATGTTATTCCTGGTTGTATAATAGCGACCAGCTACGGTTTGATTGGTCGACAGCTATGGACAGAAGACGAAAATTTAAAACGCTCAGAATCAGAGATAAGTCGTGGAATGTCACAAAAAATAATGGTTGGACGAAAGCGTATCGCCAAAATGTTAATAGCATTAGCCATTTTATTTGCAGCTTGTTGGCTGCCTTATTATATTGTGACGTTATATTTGGATTTTGAAACGGACCAATCAGACGATTTCTTATTAGTACTACCATTCACTATATTTCTAGGCCATGCTAACAGTGCCTTGAATCCAATATTATATTTTTATACCAGTCAAAGTTTTAGAAAATATCTCTTTAAATGGATCAACTGTAATAAATCACGAAACCGAACAGATACACCGGTAAGTTGT
>LotgiG102899
ATGGATTTTAGAGAAATAGCAGAAAAAACAGCCGACATTTTAAAAGGGTACTTAAAAGATGACAGTGGATGGGAAGTGGCTAAAAAGACGAAAGATATACTTATAGAATACAAACCTTCCAAAGAATTTGGTGGCCATTTATATCGAGGAACAAGTGAATACAGTTGTCCTGTAGAAATAGTGTTCCAATATGTCGACCCGTTGCCAGGTGACGCTCCCAGATTAAAGTGGGATAAAGGAATCAAAAAGATTGAAATTTTAAAAACTATATCAGATGATGTAAGAATTAACAGAGTATGTACAGACAGTGCCTGTATGGGGATGATTTCTCCGAGAGATTTCGTTGATGTTATTTTAAATAAAAAGACTGAAGATGGCATGTCTACCAATGTGAGTATAGATTATGCAGAATGTCCTGTTGATAAAAAATATGTTCGAGGTTGGAATCACCATTGTGGTCTGATCTGTATGAATATACCAGATAAACCAGGCCATACCAAGTTAGTGAGTTTAATACAACCTGATATAAAGGGCATGCTACCCCGGGCCCTCGTCGACCAAGCTATCCCAGGATCAATGACTGAATTCTTTGCCAATCTACGTCAGTGTTTGAAGGATGATGGGAAACTTCAA
>LotgiG102901
GGAAAACCAAAGAATTTATTGGTTGTCATAAACCCAATAGGAGGTACTGGAAGAGCTAGACAAACATATGATAAAAAAGTAGCACCATTGTTTAAACTAGCTGGCATTGTTGTGGATATTAAAGTAACAGAAAGATCAAATCATGGGTATGAAATAGGAAAATCTGTAGATGAAAGTAAATGTGATGGTATAGTTGTGGTATCTGGTGATGGGTTATATCATGAGGTATTAAATGGGTTGATAATTAAAACCCAGGAAGAGAATAATGTAGACTATAATGATGTTAATAGTCAATTGGTATCACCTACCTTACCAATTGGTGTAATACCTGCAGGTACAGGTAATGGTGTGGCAGGTCTGACTTGTGGTGTTATAGATGTAGAAACCTCAGCTCTACATATAATTAAAGGGGAACATCATAAAGCATGTGTTATAGATATAAATGTAAAAGATAAACATGTAATATATGGTGGGTTATTGATGGGTTATGGTTTCTTCTCTGATTTAATCAAGAAGGCAGAAAGTAGAAGATGGATGAAGATTATGAGATATCCCGGTATATTTTCTTATTTATTTATTAATAAAAATAATAATTACTTCTTCTTGGATGATAAAATTGTACTA
>LotgiG102906
ATGGGCAATATTGGACCGTTTCAGAAACCCTATAACAAAAGACAATATTGGGACTGTCGACCTATATACAGGTCTCACAATTTGCCCAAGACAGCTTTAGTCAGTTTTCCAGGGTCGGGGAATACATGGTTACGTCACATGATACAGCAAGTTACTGGAATAGCTACAGGCAGTGTTTATAATGATTCTTCCATTTACAATCAAGGCTTCCCGGCAGAAGGAGTTCACGATGACACTGTAATCCTGATCAAAACTCATGAATGGGGGGAGAAAGAAAAAGGTAGATATCAGAAAGCTGTTATTTTGATCAGAGATCCATTTGATGCTTTAAGAGCAGAGTTTAACCGACAACATAGAGGTCATTTAGGTCACGCTTCATATTTCGACTATAAACAATGTAAGTATAAGATACGTATGATTGTACCAATAATCATCAAACGTCTTTCTTTTCCAGATTGGCGAAATTTTATCCACGAAAACGCCGGATTGTGGAATATAATTTACTTGGATTGGTTGAAATTCAAAGGCCCAATTCAAGTGATTCATTTTGAAAAACTACGAAATGACCCTGCTTATGAAATCCAGAAATTGCTAACGTTCTTAGTCGTACCGTATACGAAATCGGACATGTCTTGTATGATGAAAAATAGAGATGGTAGATTTAGGCGGAATTTTATTCAAATCCTTCAACCATTTCAGAGGTTTTCTTATTATATGAAGATGTCGATCAAGGCGTACAAATTGAATATCACAAAAGAAATTGGTCTACTGACTAGAAAT
>LotgiG102908
ATGGAATTGCATGGCTGGCCCACCGATGTTGGCATTATTGCTGTGGAGGTTTATTTCCCATCTCAATATGTCGATCAAACAGAATTAGAACAGTTTGATGGAGTGTCAGCAGGGAAATATACAATAGGTTTAGGGCAATCAAAGATGGGATTCTGTTCTGACCGTGAGGACATTAATACATTATGTTTAACTGTTGTTCAAAAACTTATAGAAAGAAATAATATATCATATACTGAAATAGGAAGACTTGAAGTAGGGACTGAAACTATTATAGACAAATCTAAAAGTGTTAAGACTGTATTGATGCAGTTATTTGAAGAAAGTGGTAATACTAATGTGGAAGGTATTGACACTACTAATGCTTGCTATGGTGGAACTTCTGCGTTGTTTAATGCTGTTAACTGGGTGGAATCTAGCTCCTGGGATGGACGTTATGCTTTAGTTGTTGCAAGTGATATTGCTGTTTATGCAACTGGTAATGCTAGGTGTACTGGTGGAGCTGGTGCTGTAGCCATGTTAGTTGGTCCTAATGCTCCTTTAATATTTGATAGAGGAGCTAGAGGAACTCACATGCAGCATGTTTATGACTTTTTCAAACCTGATATGGCATCAGAATATCCTACTGTGGATGGTAAACTGTCTATACAGTGTTATTTACATGCCTTAGATAAATGTTATGAAGTTTATTCATCTCGAGCTAAAGCTACTGGAATAAAAAGTAATGTCTTAGATAATGCTGCTGCCTTTGTATTTCATTCACCATACTGTAAATTAGTGCAGAAATCTGTTGGTAGATTAATGCTCAATGATTTTCTCAGTGATCCTAATCCAGATTTCCAGGGTGTTTATTCAGGTTTAGAACAATTCAAAGATATTAAACTAGAAGGAACATATTTTGACAAGCAAGTTGAAAGTACTTTTGTAAAAGCCAGTCAAAAAGTTTATGAAATGAAAACTAAACCATCACTTTTAATGTCCAACCAAGTTGGCAATATGTATACAGCTTCTTTGTATGGTGGCTTAGCCTCTTTAATAGGAAAAGAAACAGCAGAAAACTTAGCTGGAAAAAGAATTGTGTTGTTTTCATATGGTTCTGGTTTAGCCTCTACCCTGTTTTCTTTACGCTTTTCTGATGATTTGACACCTGACTCCACTTTACACCGTCTATTTACCAGTCTTCAAGATTTAGAACAGCGTCTAGATAGTAGGACTAAAGTTCATCCACAAGATTTTGATGCCAATATGAAATTAAGAGAACAGACCCATCATTTAGCACCCTATAATCCTGTTGGTTCAGTAGAAGATTTATTCTCTGGTACATGGTATTTAACACATGTAGATAACATGCATAGACGAAAATATGACAGAACATCCGACAGTCCCTCTTCTACTTCACAAACCTCTACCACGGTAAAATTTATGTGTTATCTGGAAGGGAAT
>LotgiG102930
ATGGTGGTGATTGTTATGTCTTTCCTGCTCGTCATTAGTGGTTCTATTACAACATTAACATTCACGTTGATGATGGAATGTTCAAAAAGAGCACCATCCAATGTTCAAGCCACTCATTATACGACTCTGGCCACTTGTGAAGTGATTGGTAAACTGTGTTTTTCTGTTATAACCGGAGCTTTAACGGACTATCTTGGTTATGAAATTATTTATTTCGTATTTTTAATGTTAGCAGTATGTGTTATGCCGATGTTGTGGACATATCGTTCTTATACAATTACATCTGAAACTAGCCATAATGAT
>LotgiG102951
ATGGACGCTTTGAAAATCGTGTTGATATGTATTATGTGGTATATGTGTAGTTCGTGTGATAACATTATAGGAAAAGTTATTTTAAACGAGTTTCAATATCCTATGACAATTACAATGGCTTACCTAGTGACATTGTCAGTTGGTTTGGAACCATTCTTACGGTACATGAAAGTACCAACTGAGTTGAATATACCGAAACGCTATTATTTTACTATGATCATTCCCTTAGCTTTAGGAAAATTTTTGTCGTCATTATCGTCTTTCATCAGTATATGGAAATCATCAGTCTCCTACGCACATACAGTGAAAGCCACTCTACCACTCTTTACAGTAGTTTTATCCAGAGTTATTTTAAAAGAAAAACAGACATGGCCTGTGTATATATCTATATTACCTATCATAGGGGGTGTTATTATAGCCACAGTTACAGAGAGCAAATTTGAAATTCTGGGTTTATATAGTGCTTTATTTGCAACTACTTGTTTTTCATTACAAGTCATCTTCTCTAAAAAGTGTTTAAAAGAGACTGGTCTCCATCATTTAAGATTATTAGTATTATGTTCTCGAATAGCAGCTATGTTATTTATTCCTTTCTGGCTATTGTGGGATTTTAGAAAAATCATACATGATGAAGAATTTATGGAAAGTGGTAAAATAATGCAGACTTTATTCCTGATACTATGTGATTCTGTTTTTAATGCCTTACATAATGTGTTTGCCTTTACATTACTATCAATGGTTATGCCATTATCGTATGCTGTAGCTAATGCCACAAAACGTATTGTCATCATATCTAGTTCCTTAATAATTCTACAGAATCCTGTTACTTCAATGAACATTGTAGGAATGTTAGTGGCAATATTTGGAGTTCTATGCTACAATAAGGTTTGTTCCTTTTTCTATAGAAATTTGAGTTGTGGAAACTATGTTTTTATCTTTAAAGCACAACATTTATAT
>LotgiG102960
CTTTTTTTTCAGTTAAGAGGTTTTGATGATAATTATCTCTTACGCCACAAAGATGTGCCTTCTAGATCCAGGCGAAGTGCGGATCATCACACGAAACGGTTAATAGACGATTCTAGGGTTGAATGGGCAGATCAACAGTATACAAAGATAAGAGTAAAACGAGATTTTTTAGACGATGATCTATACGATGGTGATTTCACTGCCAAAAGAGAAGCCGAAAATTTAATTTACAGTAAAACAAGTTTCAACGATCCACTATGGGAAAAACAATGGTATTTGCATGATGATCGAGAAGATTTAAGTGAAAGCAAAAAAGATTTACATGTTATACCAGCTTGGAAAAAAGGTTATACTGGAAAGGGCATTACTGTTTCTATTCTTGATGACGGTCTTGAAAGATTACATACAGATTTGGCAGATAATTACAGTCCAGAAGCTAGCTATGATTACAATGGAGATGACGACGATCCAACACCAAGATACGATCCAACTAATGAAAACAAACATGGTACCCGATGTGCAGGAGAAGTTGCTATGATAGCTAACAATGGAAAATGTGGAGTTGGCATTGCTTTCAATGCCAAAATCGGTGGAATTCGAATGTTGGATGGTGAAGTAACTGATACTTTAGAAGGTCAAGCTTTGCAACACGCTATTGATGTAGTAGATATATTCAGTGCTTCATGGGGACCCAATGACGATGGTAACACACTGGAAGGACCAGGGAAACTAGCGCACAAAGCCTTTGAAAATGGTGTCACTGAGGGAAGAAAAGGTAAAGGTGTTATCTATGTATGGGCTAGTGGTAATGGTGGGAGATTATATGATAATTGTGATTGTGATGGCTATACTGGAAGCATTTACACTCTATCCATCAGTAGCGCCTCTCAAGTTTTTAAAAGACCATGGTATGGAGAACTTTGTGCCTCAACAATGGGAACAACTTATTCTAGTGGTTCGGCAATAGATGATAGAATCAGTACAGATTTGAACGACACGTGTACAAAGAGTCACACTGGAACATCTGCTGCTGCTCCGCTTGCTGCTGGTATCATTGCTTTGCTTTTAGAATCAAATCCTGATTTAACATGGAGAGATGTTCAACATTTGGTAACATGGACATCACAAGCTGGTCCTCTGATACAACAGAGCAAATCAGGATGGACTAGAAATGGAGCAGGATTTCTGGTCAACACTGCCTTTGGGTTTGGTATATTAGACACTGCTGGTCTTATTGATGCCGCTGAAAAGAAAACATGGAAAAGTGTACCAAAACAAATGAAATGCACAATAAATTCTACATCCAAATCCAACCTTCCCCATAATCAACGTTTAGAAATACAAATATATAGTTCTGGTTGTGAAGGACAGGAGAATGAAATCAACTATATAGAACATGTTCAGTTACATTTGACTTTAGATTATACAAAACGTGGTGCTATCAGTGTTCACATAACATCACCTTCAAATACAACAACAATGTTGCTGTCAGAAAGACCTTATGATAAATCTACCAAAGGTTTCCAGAGCTGGCCTTTGATGTCTGTACATAACTGGGGAGAGGATCCAAAAGGAACATGGAAAGTTGTTCTAGAAGATACTACTGATGACAAAAATAATGGAATTTTACAAGATCTCAGATTAGTTATCTATGGTACTACTGAACAACCACACCATATGAGACATGGACCAAGAAAATACATAGGCAACTATAATCATGTTCAGAATAAAGAACAAGTAGGTATCTCCCAAAAGAAGCTACCCAAGCAGCAACGACAGTTTTCCTTCATTGACATAAATTCTCAAAAGTCTGATCCGAACAACAAGACTGTTTTTGTCTGCCGCCTCGGTCTTCATTACCAACAAGGGACGACACGTTGCAAATATGGAATTAACTTTATGGTT
>LotgiG102968
CTATGTTATATTGAATTACTTGTCAATACCAGAAGTGAGTTGTCATTAGCAACAGTATTTAACATACCTGATAGAGAATTAGGCCATTTAGCATTCACAGCATTAAAACATACATCACGACAGAAAAAACTTCCCATGTACCAAACTGCTGTATCTCATATTATAAAATTAAGATTAGGAAGCAAAGCACATGCTCCATCTTTGGATTGTGAGTTAGCACCCTTTGTTAAAGGTATTGGAGAATTAATAACGTTTGTTCAGAAGTTACAATGTGTTGTAGAAGAAGATTCTGATATTAGGTATTGTATTTCAAAA
>LotgiG102986
ATGAAGTCACCTATAAAGAGAAGAAGAAGTGCAAGAATCACTTTGAAAAATTATAAGGGTAAATCAAAGAAAACAGTTACTAAAAAATCCAAGGAAGTCAAAGTTACACCAAAACGTTTGAAAGCAGAAATTAAGCCAATAAAAACACAAAAGCCCCCACGTTATGTTTGTAGAATATGTGATGAAGGTTTCACGCGTGAAACTAATTTTCAGGCTCATATAGCAACACATACAGGAACATTACCATTTATTTGTAATGTAGAAGGATGTAATAAAGGTTTTAAGAATAAATATCTTTATTTACGGCACCAGAATATTCATCAAAATGGACATATGCTGTCATGTCTGTACTGTGATAAAAAATTCAGAAGAAAAGATCATCTAAAAAATCATATGCTAGTCCATGATCTGAACAGAAATATCTGGAAATGTGAACAGTGCAATAAAATATACATGAGATATGAACGCTACAAATTTCATCTTGCTTTGCATCATGCTAAAGAAAGTGAACCTCCACACTGTGTTTTCTGTGAAAAGGATTTTGAGTCAAAAGAAAATGTGATTTTTCACTTAAACAGTGTTCATAGTCGTTATAAATCTATTTGTGGTAAAGAAAGACAAATTAAATGTCATTTATGTGATAAAATGTTTCTCACTAATCAAGATGTACAGAGACATATGATAACCCACACTCAGAAGAAAGAATTCCTCTGTGATATTTGTTCTCAAGTTTTTGGTAGAAAAGATCATTTAACACGCCATATTAAAAATGCTCACCCTGATGGCTTGGTG
>LotgiG102989
TTAGGGAAATCTGGATCACAGATGAAGAAAGTAATTTTAGAAGTAGAAACAGATCCTAAAATTCTTGTGACAAAATGTTGTGGAGCTAATATATATGTGGATGGCACAGATCCAGATCTTAAACCAGACAGTGAATATCCTGATTGGTTGTGGACTTTACGAACAGATCCAAAACCTATTCCATTGGATGAATTAGACCCTAATTCAAGAGAATATTGGAATAAATTACGAAAACTTGGAATACGCAAAAGAAATGAATCATTTAAAAGGCAAAAGTTT
>LotgiG102990
GATGATCCATTTACTGCTGGTTTATGTATGAGTGATAGTGACAGACGGCATGATGCTTGGATTCCATCTGATGCTACACGCCATATTTTAATCAGTATGACCAGTAGTGTACCAGGAACCTACATGCCTGCTGTAGAACAACTCTGTTCACCTTCTGTACTGAGAATTGACCCACAGGGAGACCCTGTACGTGATTTAGTATTGAAATACATGGGTGAACAAGAAGCAGTAAAGAGACAAGTTTTAACTGCAGATTCTGTATCCAGAGATGAAAATGGTTTGGCACAATTAGTGGCTGCGGGCTGTTTGAGAGCTGGAGTAGATTTAACTGGATTTCTTTTAGCAGACGTAGGACAAGGTCATGGTCAACAAGAGGCAGGAACCATAACTCAACATTCACCTAAAACCTTACAGCTATGGTTTTGTCGTTTTGCTTTATTAATGAGATTAAGATTATTTGAGATATTAGATTCAGAAATGAGAGCCTTCAATTCAATGGATTCCCCAGATTTATATTTTGAATTCTACCCTCAACTTTATCCTGGCAGGCGGGGCTCTATGGTATCATTTGGTTTAAGAGTACTCCATGCTGAATTACCACACTATCTCAATAGACATCAAGAATCACTAGATAAATTATACTATGTTTTAGCTGTTACATCTAAGATTGTGAAGAATTTAGAAAGTGGACTGTCAGAAGATGGGGCTGGTATAGAATTATCTCTAGATAGCAGGAAAGCATCTTTGAAATTATGGCAAGCCAGAGAAATCCAAGTACAATATAAAATAGCTTCAGTATTACTGTCCATGAAGGATTATGAAGCTTCTATTAGTATATTTGAAATGTTGATGAATAAAGAATGTGAAAATAGAATAGCTTTGATGAGTGGTATAGGTAGAATATACTTACAGGTAGGTAATTTAAAAGTGAGTGAAACATGTACCCGTGGAAATACTTTCATTGCAATGAATTCTATCAATAAGGGATTTCTTGCTATGTGTGTAAATAATTTCTCAGAAGCTTATGAACATTTTAAATCAGCTGTACAATTGGAACCCAGTAATACATGTGCTGTAAACAATATGGCAGTGTGTTCTCTATATATGTGCCGTTTAAAGGATGCTTTGAATACATTAGAAGCTCTAGTTCACAACAATCCTGGACAGAATCTACATGAAGGAGTGTTGTTTAATCTATGTACATTATATGAACTGGAATCATCAAGAGCTCTACATAAAAAACAAGCTGTATTAGATATGGTGAATAAACATAAAGGAGATGGCTTCCCAGTTGTTTGTCTAAAGATGTCA
>LotgiG102993
ATGCAAAAGGGTATAAGAATAAACGATGGCCAACTGCTGTATCTGGCAGGGAAGGCCAAACAAGAAAACACAATCTGTGGATATCTTTATAAGAAAAGTTCGGACACTGGAAAGTGGCAATTGAGATATTTTATACTGTACCAGAACTTTCTGTTTTATTTTGAGAATGACACTGCTACCAGACCATCTGGTGTGGCTATCCTAGAGGGTAGTTATTGTGACAGAGCTATTACATCGACTACAGCAAGTAAAGGCAAAGATCTGGATAAACAGGTCAGTGAACATTTTATCTTTTTGTTCAGTTGTTTATTTTACTATTTATTCATATGCATAACAAACGTTAGTTACTATTACCAATATATTTCAAAAGTATTCTAC
>LotgiG103000
ATGCCATCAATTCAAAATTTGAATTGTTCAGAATTTCGAAAAGTTTACGGATATGATGACTATTCAATAAGTGAAGAAGAACGCAACTTTCCCATCGCTTATAATATTTTACTCCATACAGATTTCATCCAAGCGGAATTTTTACTCAGAGCTATATACAGACCACAGAACTATTATTGTGTCCATGTGGATGGATTTTCCCCTCCCAGCTATCACGAGTCAGTTCAGAAATTAGCCGATTGTTTCGAGAATGTATTTATAGTATCAAAAACTGAAAATGTGACGTATGCGGGCTTCTCTCGTCTTCAGGCTGATCTTAACTGTATGAAGGATCATTTAAACCAGGGCAAACCCTGGAAATATCTACTCAACATCCCCGGACAACAATTCCCGCTAAAAACTAACGCAGAAATCGTCGCTATTTTGAAAAATTTGAAACACTTAAATAATATCGACAAAGGAGAAAAAGTATTTGAAAATCGCTTCAAAACAAAATTCATTGTTGTACCAGATTCCGGACACCCGGGTCGTCGGCGAGTGAGTCGTACTGACGAGAAAACCCCTCCACCACCCTACAATGTTACTATTTATAAAGGTAGTGCGTATGGTATATTTTCCCGCCAATTTGTGGATTACGTTATAAATAATAAGAAAGCACGTGACATACTGAAATGGTGCCGTGACGTGTATTCCCCAGACGAATACTACTGGGCAACTTTAAACTATAATTTAAAGTTACATGCTCCAGGAAGTAATTCAGTTGGTGATGAAATGAAACCATTCCTTGCTGTATACGTATCTTGGACACCATCAGAATGCTACGGGAGGAGATATAGAGCTTATTGTATATTTGGTATCCGAGATCTACCGACCCTGGTCAAACGACCTGAAATGTTTGCCAACAAATTAAGGATAGACTACGATGCTTTAACATTAAGATGTCTTGGTGAATGGGTATATAATAAAACTTTAGGTCTTGTGCCTTCTGGGGTC
>LotgiG103006
ATGTTTAAACGAGCTATCAGCTTATTGAGTTGTTTTGCAGCAGGTGTATTTTTAGCAACATGTTTTTTAGATTTATTGCCTGGTGTTCGGCGTACAATGGTCCATGTGTTATATCGATTAGATATCTACACTGGATTTCCCATGTCAGAATTTGTCATGGTGTTTGGATTTTTTCTGATATTGATTGTAGAACAGATAGTATTAACTTACAAAGAAGGTAAATTATCTCAATCTCAACAAAATGTAAACGATGTGAACAAGCCCTTATTAAACAATGAAACAGAAGAAGACCTCCAAAGCCAACATTCCTTGACTGGAATACGAGATGACGATTCTCATTCTCATTCTGGACACAGTTATGACATTCCCCATTCCTCTCTTCGTTCCGTCATCTTATTAATTGCTTTATCTATGCATTCTGTTTTCGAGGGACTTGCAGTTGGACTTCAGAAAACTTCTGGAGACGTTATAGGAATATTCTCAGCTCTTATTCTCCACAAAAGTATCCTTGGATTCAGTTTAGGATTGAATCTAGTCCAGAGTAAACTTTCTCAGGGTGTTGTTATGCGATCTGTGTTAATATTTTCCGTGTCTGCTCCACTCGGTGTTGGGGTTGGTATGGGTATCATAAACTTGTGGGATTCAACTATGTCCAGTTTAGTGCAAGGACTTCTCTCTGGTATCGCCACGGGAACATTTCTATATGTGACGTTCTTTGAAGTTTTGCCCCATGAATTTAATGCTCATCAAGACCGTTTGTTAAAGATTTTGTTTTTAATCCTGGGTTATGGAACAGTGACAGGTATTTTGTTTTTAAGCGGTGATATCAAAAAACCTTTTTGTGCGGTGGAGAACGATTTGAATACA
>LotgiG103020
ATGAAGGATCTGGCATCCAAACAGAACAATCGAAATATACCAACGCCTAATATAGTATTATTTATTCGTGCTATTATAGTCCTCGTGTTTTTACTGGGTTATATTTTTAGAGAATATTTACAAACTATCATCAACGAAAGTTGGTCATTTTTACTAGAATCGTCTGTGTTTAATTCTGTGTATTTTGAAAGCTGGTGGGCGACTCTTTGTTATGCAATTGTGATCCCTGTGTATCCGTTCGGGATTCATTATATCGAACCCTTGGATAAGTATAAGATAGATCCGTCCGTAACGTACGTTCATCAGACCATAATGGAATTGGTTGGTCAAGCTGTGATATACCTTAGTCCCCTCATGTTAATGGATACGTTCATGGTGAAGAAGTATGCTGGTGTTGAGCCGACAATTTGGGTCGAGAAACGTCAATCGTGGATTCAGACCACCAGAGCTTTACCAGAGGATCCACCAACATTGTTCTTTCTAGTGTTTGATTTATTCGGCAGTATCCTAATATATGATGCATTGTTCTTCTTCTTCCATTTCGCCATTCATAAGAACAATTGGTTATATAAGAATTTACATGCCGTGCATCACCACCACGACAAAATGCACGCGCATATTACTAACCAACTGAGCGTCAGTGAGCGTATTATCCTAATTCTCTCAGCGAACTTTGCCTTAAAAATACTCAACAGCCATCCTCTTACCAGACTCCTGTTTGTACCAGTGTTTATATTTTTACTAGTGGACAATCACCTCGGCTATGACTTGCCATTTGGCTGGGATAAAATAGTGCCATTCCATCTGATGGGTGGTCCCAGAAAGCATTATCATCATCATATTCACGGCGGTGGAAATTATCAACCGTTCCTCTGTTATCTTGATCAACTGTTAGAGAAACGAAGGCAGAAGAAAGTT
>LotgiG103045
ATGGATTCATCACTTCGACAGCGTTCAGCTGCCAATGAAGTTACTGACCACATCCGTCAGTTCAACTCTGGCAATTACGAAGATGAACATTCCAAGAGGAAAGGCAAAATTTTTTACCAAAATCATGTGAATGGACTTACTTTGATTCCTCTGCTACTTTTGTTACATGCCATTTTGACATTTTTTGTTCATAATAGATTGAATAGTTTTCCACAACCTCTGACAATCAGGGGATCAGAACCATCAGACTTTGTGGAAGAAAGAGTTAGAGTTACCTTGGATTCTCTGGTCAGTCTAGGACCCAGAGTAACTGGCAGTGATGCCAATATTAAAGCAAGAGATGTCATTCTTGGAGTTATTGAAGATGTCCAGAGAAATTCAAATAATGTGCATCAAATATCTATAAATCAGCAAACAGTTGATGGAGACTTTGCAATAGATTTTCTAGAAGCTGGTCATTTTACCAGTGCCTATAAAAATATCCATAATATTATGGTCAAGTTGACAGCAAAGGACAAGCCTTCTAATCACAGTTTATTGGTAAATTGTCACTATGATTCAGTTCATGCCAGTCCAGGAGCAAGTGATGATGCTGTTAGTTGTTGTGTCATGTTAGAATTACTTCGTTCCTTTTCTCAACACAATCAGGCATTTCGCCATAATGTCATCTTTCTTTTTAATGGAGCAGAGGAGAATGTTCTTCAGGCTAGTCATGGTTTTATTACTAAACATAAATGGGGAAGTTCAATTCGTGCATTTGTTAATTTAGAGGCTACAGGAGCTGGTGGCTGGGAGATGGTGTTTCAGACAGGTCCCGAGAACCCTTGGTTGATACGAAAATACATTGATTCTGTAAAATATCCCTCAGCTAGTATATTTAGTCAGGAAATATTTCAAACTGGAAAAATTCCTGGTGATACAGATTTTAGAATATTTCGAGACTATGGTAACATACCAGGTATTGACATTGCTCATATTAAATATGGTTACGTCTACCATACACCCAATGATTTACCCAGATATATACAACCAGGCTGTATTCAGAGAGGAGGGGAGAATTTATATAGTTTGATTACATCGTTAATATCTGGTGATGAATTAGTAGATCCAGGACCCCAGAAACATGGCACTGTGGTATTCTATGATTTTATTGGTTATTTTATGATATCTTATCCAATGAGAATGGCTGTTATATTGAATGTTGGAATCGCAAGTCTGTTTCTGTTGGTTATAATCAGAAAGGTCAAGGGACATAATCATATTGGTGAAAATGGTATACGGTATATAAAAGACCTAGTAGTATCTACAGTACTGGTGTTTTTAACCTGGGTGGTTATAATAGCCACTAATATTGGTCTGGCTAGACTAGTTACTGTATTAGATAAAGATATGTCATGGTTTACCAATATTAGTAATATTATATGGTTATATATTCTACCTCCTATAGTTTCTGTGTTATCTTTACATTACTGCCTAAAAAACACTTTTTATAGGACAAGTAATGTATGGTATATAGAGAGTTTGTTTCATGAGGCCAATATGTTATTATGGTGTATAATTTTATTAATATTAACTTATTGTAATATAGCCTCAGCCAGTGTTTTACTGTTTATAATCGTATTTCCATTATTGATTCGAAATCAAGTCTTTAATTTTCATTTTAAAGAGAAGAATGAATGGTATACCCCAATACATATATCTTCTCTATTGATACCAACTCTTTATATTATATATTTATTCAATAATCTAATTGGTTTAGTAATACCCATAATGGGACGCAGTGGTACTGATATAATTCCAGACCAAACTGTAGCAATTCTATTATCTGTTCCTTTACTCCTTATTCTATCTTATAATTGTGGTGTAGTATATGTTTGTTCTAATATAGGAAAATGTATAATATTATTATCAGTTATCTCATTAACTGGAATAGCAGCTTTTGTTTTTACCTCCCATGGATTCCCATTCTCATCGAATGTAGAAGATGGATCGATGCAGAGAGCTTACTTTACTCATTATGACAGAATTGATCATAAACTAAACAGTGAACCAACATTTGATAATTCTTATTTCTGGCATGTACAGCTAGATTATAAAGGACCCAAAGTATTTCAAACACCAGAATACTCACATATATTTAAAAACGCATCATTTGTTGAATGTAATGGACCGTTCTGCAGCATGCCTTTCTTGTTACCACTAATTAGAAAATCTGTACAGATGCCAGCACCTCGTTTATTAGGTTATAAACGGGCTGATGTACAGTTAATAGACAGAACAAAATTATCAATGGATACAATTAGATTAACATTTCAAGTAACTGGTCCAGATCATATTACCAATTTTATCATGCCAAGAGAAGGTGTCAGTGTACAAAGATGGAGTTTAGAAGATGGAGAACCTCTACCCATTATTTCACTTCCTATATTTCAACAACCTACATACTTCATTTACTATAGTTATGAAACTAAACCAGTAGTACCTTGGCAGTTCTCTATTATTTTACATGTAAGAAGAGATGATAATATACCATTGTTAGATTATTCAGTTGTCGGCCATTATTTACATGGCAAGCTTCAAGTCTCACCAGCATTCTCAACATTATTACAACAACTGCCTCCCTGGTGTGCTATTACACCTACTACTGCCACAGTGGATGTTTATGAATTT
>LotgiG103053
ATGTTCATTATCGTCTTTACTTGTTCATCATCTTCTTTACTTGTTCATTATCTTCTTTATTTGTTCATTATCTTCTTTACATGTTCATTATCTTCTTTATTTATTCATTATCCTCTTTACATCTTTATTATCTTCTTTACTTGTTCATTATCTTCTTTATTTGTGCATTATCTTCTTTACTTATTCATTATCTTCTTTACTTGTTCATTATCTTCTTTACTTATTCATTATCTTCTTTATTTGTGCATTATCTTCTTTACATGTTCATTATCTTCTTTACATGTTCATTATCGTCTTTACTTGTTCATTATCTTCTTTATTTGTGTATTATCTTCTTTATTTGTTCATTATCTTCTTTACATATTCATTATCCTCTTTACATCTTTATTATCTTCTTTACTTGTTCATTATCTTCTTTATTTGTTCATTATCTTCTTTACATGTTCATTATCTTCTTTACATATTCATTATCCTCTTTACATCTTTATTATCTTCTTTATTTGTTCATTATCTTCTTTACATGTTTATTATCTTCTTTATTTGTTCATTATCTTCTTTACATGTTCATTATCGTCTTTACTTGTTCATTATCATCTTTACTTGTTCATTATCTTCTTTATTTATTCATTATCTTCTTTACATATTCATTATCCTCTTTACATCTTTATTATCTTCTTTATTTGTTCATTATCTTCTTTACTTGTTCATTATCTTCTTTATTTGTGCATTATCTTCTTTACATATTCATTATCTTCTTTACATATTCATTATCTTCTTTATTTATTCATTATCTTCTTTACATGTTCATTATCGTCTTTACTTGTTCATTATCTTCTTTATTTGTTCATTATCTTCTTTATTTGTTCATTATCCTCTTTACATCTTTATTATCTTCTTTATTTGTTCATTATCTTCTTTACTTGTTCATTATCTTCTTTATTTATTCATTATCTTCTTTACATATTCATTATCCTCTTTACATCTTTATTATCTTCTTTACTTGTTCATTATCTTCTTTATTTGTGCATTATCTTCTTTACATATTCATTATCCTCTTTACATCTTTATTATCTTCTTTACTTGTTCATTATCTTCTTTATTTATTCATTATCTTCTTTACATATTCATTATCTTCTTTATTTGTTCATTATCTTCTTTACATGTTCATTATCATCTTTACATGTTCATTATCCTCTTTACATCTTTATTATCTTCTTTACTTGTTCATTATCTTCTTTATTTATTCATTATCCTCTTTACATCTTTATTATCTTCTTTACTTGTTCATTATCTTCTTTATTTGTGCATTATCTTCTTTATTTGTTCATTATCCTCTTTACTTGTTCATTATCTTCTTTACATATTCATTATCCTCTTTACATCTTTATTATCTTCTTTACTTGTTCATTATCTTCTTTACTTGTTCATTATCTTCTTTATTTGTTCATTATC
>LotgiG103055
ATGAATGCATTCAAACAGATGGATAAATCAGCAAATCCAGCCGGGGCTAAGGGAGCACCAAAGATGACACGTAGTCCAAGTGCTATAAAACAGATGCTGTTGGAATGGACTAAAGCCATGACTAGTGAATATGAGAACGTTGAGGTTACCAATTTCTCTAGTTCCTGGAACAATGGAATGGCTTTTTGTGCTTTGATTCATCATTTCTATCCTGACTCCTTTGATTTCTCCAAGCTGGATCCCAAACAACGCCGTGCTAATTTTAATCTAGCTTTTGACAAGGCTGAAGAGTTGGCTGATATTGCTCCGTTATTGGACGTCGAAGATATGGTGAAGATGAAAAATCCTGATTGGAAATGTGTCTTTACGTATGTTCAGAGTTTTTACCGAAAACTTCGAGATCATGAACGCAACAAAGCAGCTCCAGCCAAACTCCCTCCTACTGCAGAACAA
>LotgiG103064
GTTGTTGTAGTTACTGGTTTAATAAATCCAAAGGAATTAGGAAGAACGTTAACTCACGAACACCTGTCAATTAATTCAAGTGCATTTTTTATTGAACCCTCTGATTCTGAGTTTAAACCAAATGCTCACAAACCAATTGCTCTGGATAATTTTGGCTGGATTCAAAGACACCCCTACAGTCACTTATCAAACCTACAAATTGATTCATCTGATGAAGAAACTATTATAGAAGAATTGAAATATTTGAAGGCACATGGAGGCAGTGGAATAGTTGAGAATTCAACTGTAGGTCTTCATCCTGATATAAATTTTATTAAAAGAGCATCAGTGGAATCAGGAGTCAAAATAGTGGCTGCCACAGGCTTTTATGTAGATGGTTTCCAAGATGAAACTACAAGAGCGTTGTCAGTAGAAAAGCTCTGTGAAAGAATTAGACATGATATTATCGAGGGAGTAAGAGAAACAGGGATCAAATGTGGTGTTATAGGGGAAGTTGGGTGCACATGGCCACTTTCTGAATTTGAAAAGAGATCAGTTCAAGCATCTGCTATCATGCAACAAGAATTGGGTGCACCAGTTATATTCCATCCTGGAAGGAACCAAGAGGCACCATTTGAAACATTACAGGTATTCCTTGAAGCTGGAGGAAAAACAGACAAAGCTGTCATGTCTCATTTAGATAGAACATTCTTGGATGAATCAAGACTTTTAGAATTTGCCAATACTGGTATATATTGTGAATATGATCTATTTGGAATTGAGATGTCAGACTACCAACTGTGTCCAAGTTTTGATATGCCTAGTGATGGACAGCGTATTCAATGGATCAAGCTTTTGTTAGATAATGGATATGATGATAAAGTTTTGATTGCTCATGATATGCATACAAAACATAGACTGATGAAATATGGTGGTCATGGTTATTCACACATATTGCTTAACATTTTACCTTACATGGAAAGAAGGGGAATAACCCAGCAAGAAATTGATAAAATACTTATTCACAATCCTAGAAAATGGTTGACATTTCTTAAT
>LotgiG103070
ATAGATTTGTATGTATCTTTAATAGATTTGTATGCATCTTTAATAGATTTGTGTGTATCTTTAATAGATTTGTATGCATCTTTAATAGATTTGTATGTATCTTTAATAGATTTGTATGCATCTTTAATTGATTTGTATGTATCTTTAATAGATTTGTATGTATCTTTAATTGATTTGTATGCATCTTTAATAGATTTGTATGCATCTTTAATAGATTTGTATGCATCTTTAATAGATTTGTATGTATCTTTAATAGATTTG
>LotgiG103072
ATGTCGTCGTTTGCCGACCTAGGACTAAATGACTGGCTTGTCAAGCAGTGTAAAGCCATGGGATTGACGAAATCGACTCCGATTCAGCAACAATGTGTCCCACACATTTTGAAAGGAGAAGATTGTATTGGTTGTGCTAAAACTGGAAGTGGTAAAACAGCAGCCTTTGCCTTACCTGTTTTGCAGAAGTTATCAGAGGATCCTTATGGTATATTTGCATTGGTCTTAACTCCTACAAGAGAGTTGGCATTCCAAATATCTGAACAGTTTCGAGTTTTAGGTAAACCAATTGGTGTTAGAGTAACTGTAATAACTGGAGGCTTGGATATGAATCAACAGGGTATAGATCTAACAGTAAAACCACATATAGTTATATCGACCCCTGGTCGTCTAGCATCACATATTGAAAACTGTGATACTTTCTCACTCAAGAAAATTAAATTTCTGATACTAGATGAAGCTGATAGATTACTAGAAGATGATTTTGGTGAACAACTAGAAACTATATTTAATACATTACCTCAAAAACGTCAGACATTATTATTCAGTGCCACTTCCTCACCTACTTTCAATGAGTTAATGTCTGTTTCCGATAAAAAACCATTCTTCTGGCAGCAAGAAGCCAGTATAGCTACAGTAGAAGAATTAGACCAGAGATATGTTCTTTGTTCAGCTGATGTGAAGGATGCCTACATGTTTCATGTCTTAGACAAATTCCTGGAGGACAATCCTAGAAGTTCTGTCATGATCTTTACAAATACATGCAAATATGCTCAAGTATTAGGAATGATATTACAAGAAATGGGTGTAAAATGTGTTATTCTTCATTCTACATTACGTCAACCAGAACGACTGGCTTCTTTAGCTTCATTTAAATCACATAAGGTTAAAATTATGATAGCCACTGATGTTGCTAGTAGAGGTTTAGATATACCAACAGTTGATTTGATTATAAACCATAATGTACCAAATAGACCTAAAGATTATGTACATAGAGTGGGGCGTACAGCTCGAGCAGGTGGATGTGGTAAGGCTATTACTATGGTAACACAATTTGATATTAAATTAGTTCATGCTATAGAAGAATTTATAAATTGTAAGCTAAAAGAACACTCTGCTGAAGAAAGTGAAGTGATGGAAATATTAACAGAAGTGGCTGTTTCTAAAAGAGAGGCTGAAATTAGATTAGATGAGAAAGATTTTGGTCAACAGAAAATTTTACACAAGAAAAGAAGAATTGTAATGGAAGGAGAAGTAAGACTA
>LotgiG103075
ATGAACGTGTATTATAATATATTGATATTATGTCTTGGTGTATATTGTACACTTGGAGAAAAAGAAAAAGTACCAAATGAACCAGTTGATCAAAAACACACAAAAGATGGTGAACATAATCCACATTATGATCATGAAGCTGTTATAGGATCCAAACAATTAGAACATGAATTTGATGAATTGCCTCCAGCAGAAGCCATTCAAAGATTAGAAAACTTAGTGAAACATCATGATTTAAATGCAGATAACATAATCACACATGACGAACTGAAAAAATGGATATTAGCTTCTTACATGAGTTTGGATGAAGAAGAATCAGATGAGAAATTTCAAGAAAATGATGTGGATGGAAATGGTAATGTCTCATGGAGAGAATTAGTGAAAAAAGAGTTTGGTTATGATTTAGAAGATATTGAAGATTTTAAGAAAAACACTGATAAACAAGAACCAGATACTAAAGAATTTTTACTGATGTTGGATGAAGAAGAGAAGAGATTTATGACTGCTGATACTGATAATAATGGTAATCTAGAAAAACAGGAATTCCGTGCATATTACCATCCTAATGAATATCCTCATATGCATGGTGTTGAAATTGAAAGAGCTTTAAGAACGCATGATAAAAATAAAGATAATCAGGTTTCCAAAGCAGAATTTATAGGAGGTTTGTTGTTCCTAGAAGATAGAGAAGTATATTTAACAGAAGAAGAAAATTTTAATAGTTTTGATCTAGATGGTAATGGTAAACTAAGCCAAGATGAAGTGCGAGCCTGGGTCATACAAGATAACAACCAGGCTGCAGAAGATGAAGTTCTTCACTTAATATCACAAGCTGATGATAACAAAAATAATGAACTAACCCTGGCTGAAATTTTAGAGCATTATGATGATTTTGTGGGTTCAGCCACTGATTATGGGCATAAATTATCGGACGAATTA
>LotgiG103088
ATGAATTATTTTGAAGTCATTGGCAATGATTCTTCAATCAACCGATCTGGGAATTGGGGAATCATTATACCCGAACCTCAACCACCAACATTCGATGATATCGCAATGACCAAATGCATCGTATTTGGAACTATGTTTGTGATTGCGTTTATTGGAAACGTTGCGACCCTGATACAAATGTATAGAATGCGACATCGGAAATCAACGATTAATACCCTTATAGTAAACCTAGCTATCGGAGATTTGTTTATTGTTTGTTTCTGTTTTCCTGTGGAAGGAATCTGGGCTGCTACTGTTCAGTGGTATGGAGGAACGGCAATGTGTAAAATTATTAAATTCATCCAAGTGTTTTCGTTATATCTTTCAACTTATGTCACTGTAGCAATAGGATTGGACAGGTGCGTGGCTATATTAGACCCTATGAGAAGAAAGAGCGCCCCTACGAGGGTGCGGACTATGATTATGCTTGCCTGGTTTTTCAGTGCCTTGTTCAGCATTCCTCAGGCTATAATCTTCAACGTGAGGAGAGGTCCATTTAAAGAAGATTTCTACCAGTGTGTGACGATGGGTTCCTATCCCAACGCATGGCAGGAAGAAGTCTATTCCATAGCATCATTTTTGTTAATGTTCGTTATTCCATTGGTTATCATCGGCACTGCTTATGGATTGATATTCAGCACAATAGCTAGAAAATCTAAAGAATTCATCAAAAAAAATCCGACAGTTCGAACGACGAGTTATAACGATATACAGAGAGGTCCTGTTCGGAGTAATTTATTACGAAAAGCTAAACGGAAATCATTACGGATGTCCATAGTGATCGTGGTGGTGTTCGTTATGTGCTGGACACCTTATTACGTTATCTTCATCTGTTTAACATTCTTAGATTGGGAAGAGATCAATCCAAGAATCTACCGACTGGTGCTATGGCTGTTTTTCCTGGGAATGAGTAACGCTGTTATGAATCCACTGATATACGGTGCTTTCCAGATCTGCAAGGTGCATACTCCAAGGTCAGTCCATCTTAGAGCATTTCGAAGTCACAAAATCCTTCTTCTTTTCTATTCAAAGTTTTATGATGGCTTTATGTTTGGC
>LotgiG103089
ATGAAACATTTGAGACATTCTCCAAAACCAGCCTTACTTCTTGGGTCTTCTGGATTAATTCCCTTTATAAGTGCGCCATGTTATTTGATCATGTCCCAAACATACTTGCATCACATTGCGTTTGCTCAGTTGATGTATGGGGCTACAATATTATCTTTTTTAGGCGGTGTCAGATGGGGATATGTTATAACCAAAGATGAATTGTTAAACTGGTTCAATTTGGGCTACAGTGTAACCCCACCGTTGATTGCTTGGATTGGACTATTATTTCCTTTTCCTATAGGAATGATAACAATGATATCAGGATTAGCTTTATCAGCATATTTTGACACTATGCTAAGAGGATACCCTCCATGGTTCAAGGCCCTAAGATTTACCCTGAGTTTTTTTGCTGTGCTTTCTCTGTGGACAACTTTTGTTTGTCGATATCTGTTAGATCACCCACAAGAAAACCGGGACGAGTTAACTAACCAA
>LotgiG103096
ATGAGAGAAGAAGATATGGAGGTAGCCATCAAGGTGGTTGTTGTGGGCAACGGGGCAGTGGGGAAATCTAGTATGATCCAAAGATATTGTAAAGGAATATTCACTAAGGATTATAAAAAGACAATTGGTGTGGATTTTTTAGAGCGACAGATTGAAGTGAATAATGAAGATATAAGATTAATGTTATGGGATACTGCTGGTCAAGAAGAATTTGATGCCATCACCAAGGCTTATTATAGAGGTGCACAAGGTTGTGTTTTAGCATTCTCCACAGTAGACAGAGATTCATTTGAAGCAATAGAAACCTGGAAGAAAAAGGTTGAGAATGAAGTAGGGGAGATAAATATGGTAATTGTACAGAATAAAATAGATTTAATAGATGATGCAGTTGTACAAGATGAAGAAGCTGAAGCTTTGGCTAAAAAATTAAGGTTAAGATTTTATCGTACATCAGTCAAAGAAAATGTCAATGTGGATGAAGTATTTCGATATCTATCTGAGAAATATATACAAGAATTAAGTATGGTTAGTGAGGATGATTCTCTACCATTAACTATAGGTCAAGATGTCCAAAATGATACTAAAAATAGTTCCAAAGACAAAAACTTGAAACATAAAAACAATAACGATACCATAACACTGAAACCTAGTAAAAAAAGGACTAAAAAGTTACTGATGAATTCTAAATGTGTTGTGTTA
>LotgiG103099
ATGATAGAGTTTGAAATTGTAGGTGAACCATCAGAAGAAGAGCCCATAAAATTGACACCAGCTCAGAGGGCTAGAGTAGAGAGAAATAGACAGAAAGCTTTACTATTGAAACAAGCTAGACTAGCCAATAGACCTTATACTATTGGTAAAGAAAGTCACAAAGTTCAGGCAGCACCAAGAGAAGTTGATACTGGTTCAGGGTTTTTTATTGAAGAAGATAACAAAGAAATTAAAACAGGAAAATTAGAAGTTAAACATCAGCCAGCACCAGTTATAGCAGTAGATAATATATTCTGTGAGTCTTGTGAAAAAGAATTCCTGGATTCCTATATTTATACTCATTTTAACATTCCTGCTTGTGATACCTGTAGAGAAAAGGACAAATATGACCTGATAACCAAGACAGATGCAAAGAATCGTTTTTTATTGAAAGATGCTGATCTAGATAAACGAGAACCACCTTTGAAATTTATTGTGAAGAAGAATCCTAATAATAACAGATGGGGAGATATGAAGCTATTTCTAGAATATCAGGTTCAAGAAAGAGCGATGGAAGTTTGGGGAAGTGAAGAGGCCATTGAAGAAGAGAGAGAAAACAGAAATGAAAAAAAAGATAAAGCTAAACAAAAGAAATTTGATAAGAGAGTAAAAGAGTTGAGAAACACTGTTAGAAGTAGTTTGTGGAGGAAAGGAACAACATTTCATGAACATGATTTTCAGGAAGAAACATACGATGAGGAAGAAGATATTTATTCAAAAAAATGTAAAACTTGTGAACATATAGAAACGTATGAAAAAATG
>LotgiG103100
ATGTCGAAAAGCCAATCTGGAGACGTTCTAACGAATGGGTTCAGTGAATATAAAGATGGATATGAAAAACTAAGCCAAAGCACTTGTCACCAATTTTTGCGCCGACATTTGAATAATACTGTGATCCCAATATTACTGATATGTTTTGTACCCAATCTTGTCATATTCTTGTGGTTTACGGCCGTCAAATGCAATGGAAGTTACTTAAAAATGTTGGAAGTCTTCTCTGGAGTTTCTGTGTTCGATGGGCTCTATTCGATTTGGAGTCAAGTAAGGTTTGGCAGTTGGACAACTTCTAGTATTCTTATTGGTTATTGTGTGTACGCTCTGGCCATGATGAAGCTTCTTCCAGGTAAACGTGTAGAAGGACCTGTTACCCCAAAAGGAAATGTACCCGTTTATAAAGACAATGGTTTTTTGTTTTACATTACCACTATGGGTTTGTTTGCCATATTGACAGTTGTGCTAAAACAATTTGGATCCAGTCCCACTATTGTTTATGATAGGTTTGACGAAGTATTGACAACTCTAAACATCTTTAGCTTTGTGTTCTGTTGGTTCTTGTATATCAAAGGATTATTTGCACCGTCTACAACTGATAGCGGAACAACCGGCAATGTAATCCTTGATTATTATTGGGGCACAGAACTATATCCTCGCATATTTGGCTTTGATATTAAAACATTCACTAATTGTCGATTCGGCATGATGGTGTGGGCTTTACTGGTCTCAATTTTCGCGCTCAAAAGCTACGAACTACATGGATTTGTGGACAGTATGTTTGTATGCGCAACTTTGCAGCTCATCTACATCACCAAGTTCTTTTGGTGGGAAGCTGGCTACCTGAAAACAATTGATATCATGTTAGATCGAGCTGGATTTTATATTTGTTGGGGATGTTTGGTATACGTTCCCGGACTGTACACATCTGTTAGTCTGTATAATGTAAACCAACCCGTACATCTCGGACCATTGTTAACTTCTTTGTTCTTGGGGATGGGTATAGTCAGTATTTACATCAATTATCAAGCAGATGAACAGAAACAACAAGTGCGGTATGCAAATGGTAATTGCCTTGTTTGGGGAAAGAAACCTGAAATCATCCGAGCAACCTATCGCCTAGAAAATGGCGACAAGAAAGAGAGCATTCTGTTAGCTTCCGGTTGGTGGGGTTTGTCACGACATTTTCATTACATTCCAGAAATTATGTTGGCTTTCTGTTGGACCATACCATCACTTTTATATAACTTAATGCCGTATTCCTACGTCATTTTTCTAGTCATATTATTGACACACAGAAGCTTCCGGGATGATGAAAAATGTGGAAACAAATATGGTGTCTTTTGGCGGGAATATTGTCAAAAAGTCCCACATAGAATCGTCCCTGGACTATTT
>LotgiG103109
AGAGTTGGTACCAGGATCATCATGAAGGACGCTCGCTTTAGACCGGCCCTCGAACCTGGTATGAAGCTGGCCCTGACTTTGCGACACCTTGCCTCTGGTGACAGCTATTTCTCGCAGAAGTTTAGCTGGAGAGTACCTCACAACACACAGTCACTAGTAATAGGATACATTTGCAATGTCATACTGGACGAGTATCTGGAAGAGATGCTGGCCTACCCCAGCACGCCAGAAGAGTGGAAGGAAGTTGCTAACAGATTCTACCAGAGGTGGAACCCATGTCATAGGACCAGAAATGTCGCC
>LotgiG103111
TTGTTTCAAGATTTATTTGAAGAATATAATTATGATTCCAGACCAGTGCAGAATGCCAGCCAAACTGTTCATATAGATTTTGGTATAGCTTTAAACCAAATATTGGACTTGGAAGAAAAACACCAAGTTTTAAGTACAGCTGTTTGGATCTATGAGACATGGTATGCTGAGAATTTGATGTGGGATCCTAGTAAATATAATAATTTAGATACATTAATCATACCTTCTACTAAAATATGGTTACCTGATTTATTTCTCTTTAATACCGCCGGTGAAAATCTGGACGGCTTTGTAAATGTAACCGGAAGTAAAGTAATGATACATTATGATGGTTTAGTTAGATGGATGATACCTATAATGCTGAAAAGCTCTTGTAGTGTTGACGTTACATACTTTCCTTACGATTATCAGAAATGTGAGCTGCGGTTCGGGTCGTGGATTTACGACATCACTCAAGTCGACATGCACCTGAAGGAATCTCAAGTTGATATCAGTGACTATATAGTCAATAGTGAATATGACCTGATCAATGCCAGTGTAACAAGGAAACTAGTGGATGCGTCTTGTTGTCCCGGGGGTGGTACTCATACCATGATTAGTATATTCATACATGTCAAAAGAAAGTCTCTATATTATGACTATATAGTCATAGCACCAACTATTATGTTATGCTTTATGACATTATTTACTTTCCTCTTACCGTGTCATAAAGGCGAGAAGATAGCCATTGGTTTAACAGTATTTTTAACATTATATGTTGTACAGTTGTTTATTGCTGAAAATGTTCCTGATACCAACTCAACTCCAATCTTAGGTACGTACTTTTATACGAATAATATTGACTACCCTTAT
>LotgiG103112
ATGTTCGGCGGACTTTCTGAACCTCCAGTAGACGGTGGTATTGTTGGACCAACATTTGCTTGTATCATTGGCCAACAATTCAAAAATCTGAAATACGGAGATCGATTTTGGTTTGAAAATGAACGAATTCTGAATTCCGAACATTCTGGATATTCTTTGGGTATGGCGTTTATAAATTCAATTATGAGGATAAACGAT
>LotgiG103119
TTTCAGGTTTTGCAGCTATTAACCCCAAATATTGAAAAAGATGAATGTTCTTCAGCATTGATTCCTGAAAATATTCTTAAAAATAGATTTAAAAATATTTTACCAGCAAATAGATGTCGGCCATTCCTGTATACACCTGTTGATGAATGTAATGACTATATTAATGCTGTCTTCCTACCTGGTCATAGTCAAAAAGATCATTTTATTGTTACACAAATGCCTCTACCAAATACTGTAGCTGATTTTTGGAGAATGCTATATGATTATAATTCAGATACAGTTATTATGCTCAATGAATTTGAACGAAATGATTCAAGTTGTGCACTATATTGGCCAGTAGAGTATGGTTATAGTGAGGAATATGGACCACTCAGTGTTGAATTGTTATCATCATCTGAAGTAGATCCTGATGTTACTATGCATCTTTGTCAACTAAGTCATAAAGGAAAGGGTGAAGAGAGAGCTGTTAAACAGTTTTTATTTAAATCTTGGCCTGATTATCAAACTATACCAAATTCTACTACGAGTTTACTTCGTCTACATAAACTAGTCACAGATTCTTTAAAACAGAATGGTAAAGGTCCTGTTACCATACATTGTATGAATGGGGCAAGTAAAAGTGGATTATTTAGTGCTATATGTATTATATTAGAAAGATTAGAAATCGATCATGAAGTAGATGTTTATCAATCTATTAAACAAATTAGAATGAATCGACCACAATTTATAGAGAATATCGAACAATTTCAGTTTTGTTATCAAGTTGTTATGGAATATTTAGATAGTCAA
>LotgiG103126
ATGATACATCTACCTTCCTTTCCACCAAACACACTCTATGATGATGTATATTTCACACTCTATGATGATGTATATTTCACACTCTATGATGATGTATATTTCACACTCTATGATGATGTATATTTCACACTCTATGATGGTGTATATTTCACACCCTATGATGATGTATATTTCACACCCTATGATGATGTATATTTCACACCCTATGATGATGTATATTTCACACTCTATGATGATGTATATTTCACACTCTATGATGATGTATATTTCACACTCTATGATGATGTATATTTCACACTCTATGATGATGTATATTTCACACCCTATGATGATGTATATTTCACACTCTATGATGATGTATATTTCACACCCTATGATGATGTATATTTCACACTCTATGATGATGTATATTTCACACCCTATGATGATATATATTTCACACTCTATGATGATGTATATTTCACACCCTATGATGATGTATATTTTAAAACTCCTGCCATA
>LotgiG103132
CTGTTTACTAGTTCAGACACTTTCTGTCAGTGTTGTTGTCTGTTTATAAGTTCAGACAATTTCTGTCAGTGTTGTTGTCTGTTTACAAATTCAGACAATTTCTATCAGTGTTGTTGGTTGTTTACACATTCAGACAATTTTTGTCAGTGTTGTTGTCTGTTTACAAGTTTAGACAATTTCTGTCAGTGTTGTTGTCTGTTTACAAGTTCAGAAACTTTCTGTCAGTGTTGTTGTCTGTTAACAAGATCAGACGCTTTCTATCAGTGTTTTTGTCTGTTTACAAATTCAGACAATTTCTGTCAGTGTTGTCTGTTTACAAGTTCAGACAATTTCTTGTTGTTTGTTATTAACAAGTTCAGACTCTTTCTGTTACAGTTTTTGATTGTTTATGAGTTCAGATTCTTTCTGTTACAGTTTTTGATTGTTTATAAGTTCAGATTCTTTCTGTTACAGTTTTTGATTGTTAATGAGTTCAGATTATTTCTGTTACTGTTTTTGATTGTTAATGAGTTCAGATTCTTTCTGTTACAGTTTTTGATTGTTTATGAGTTCAGATTCTTTCTGTTACAGTTTTTGATTGTTTATGAGTTAAGATTCTTTCTGTTACAGTTTTTGATTGTTTATGAGTTGACTAGCTCAGACACTTATATGGTTTTGAGTTCAGATACTTGCTGTTACCTAAAT
>LotgiG103136
TTGCAGTTTGTATACCAGGCTCCATTATTACCTGCCCTTGAATTGATAGATAATGAGTCTGTTACACTTCTGACATCACCGAGTGGTAGAGAAGTTTATCAGGTTGTAGGAAGTGCTGGTACAAAATATTATACCTGTTTTATATCTAGTCATTATTGTTCCTGTCCAGCTTTCAGATTCTCAGTTTTGAAAAAAGAAGATTATTTATTGTGTAAACACCTACTGGCTATAAAACTTTCTGAAGCTATGGAGAAAGTAAAAAGAAATCCAATAACAGACAACGAAATGGTTACCATCATACAGGAAGTGGAA
>LotgiG103137
GCAGTATGTATTGGTATTATGTCATTTATGATAGTAGATGTAATATTAAAGAGACCAGAACACCTGATATCAGCTGTTGGTATAATACTTATAATATTGATAATGTTTATAACTTCGCATGACCCAGCTGCTATAAAATGGAAAACTATATTCTCTGGGTTGTTGCTACAGTTTATATTTGCTTTAATGATACTACGAACGTCTTGGGGTTACGAAGCTTTTAAATGGTTGGCAGCAAGAATTACAGATTATCTTTCGTTTACCTATGAAGGGGCGAAATTCGTTTATGGTGAAAACTTTGGTGAACATTTTTTTGCGTTTGGTGTGATGTCCATAATAATATTCTTCAGTGCGACCATTTCTGTATTGTATTATTTGGGTTGGATGCAGATTTTCATAGAAAAGATTGTGTGGATTATCATGAATGGCATGGGAACTGGTGCCATGGAATCGTTGCATGCTGCTGTCAACATATTTGTCGGGTGGGGAGAGGCTTTAATGATAGTGCAACCATTACTTCACAAGATGACAACAGCTGAAATCCATGCTGTGATGACCAATGGTTTCTCTACAGTCGCTGGCAGTACACTTGGGGTTTATATTTCTTATGGTGCTCCAGCGAATCATCTTATATCAGCATCATTTCTGTCAGCTCCTGCAGCCCTGGTTATTACTAAATTAACCTTTCCCGATAGATTGGACGATAGAATTGAGAAGAAAAAGATACCCAAAATACCGCGTACAGGGGGTGGTATTATGGACGCAGCTTCCAGTGGTGCAGTAGCTGCCTTGATGATTATAGGACACATTATTGTCAATGTTATAGCATTAGTATCATTGCTGGAATTCATAAATGCTGTATTGTTGTGGTTTGGAGAGAGAATTGGTCTGGGCCCACCAGACTACGCACCATTAACGTTCCAGCTGCTCTGTTCCTATGTTTTCTGGCCACTGGTTTACATATTGGGGGTTCCTGCATCTGATTGTAAAATTGTTGCCCGAATGGTCGGCGTAAAAGTGTTTGTAAATGAATTTATAGCTTATAAAGATTTGGGTAATGTGGTAAGGAACAGATTGGCCCTACAGAACTATAATGAAACCAGAATCAGCAAACGTTCTGAAATGATAGCAACCTATGCTATTTGTGGGTTCTCTGATTTTGTAGCTCTGGGTATAATGGTAGCAGCATTAACCTCTATAGACCCGTCCAGAAAAAACGAAATACTCAAATGCGGGCCAAGGGCTTTAGTATCTGGTATTATGGCTTGTTTTATGACAGCTTGCATGGCGGGTAAGACATTTATAAAAGTGATGTGGACAAGATGTGTTACTTTTGTCTCTTTTTTCTCCAAACATATGCTTAAATCAACGCCA
>LotgiG103140
CAGCCTTACCATTGGCAGAGTCACAATGTTAAAACCAGTGGGGTGGATGACATGGTTCTTCTACAGAAAATATCAGAAGCCGCCATAGTAGACAATTTAAAGAAGAGGTTTATGGAAGATTGTATTTATACTTATATAGGCCCTGTATTAGTTTCAGTTAATCCATTTAAACAGTTGCAGATTTATTCTGACAGGGAAATAGAGTTTTATCAAGGAGCAGCCCAATATGAGAATCCACCCCACGTATTTGCGTTAACAGATAATATGTATCGTAATATGTTAATTGAGATGGAGAATCAATGTGTTATTATCAGTGGTGAATCAGGAGCTGGAAAAACAGTAGCTGCCAAATATATTATGTCTTATATAGCTAAAGTTAGTGGTGGTGGACCTTTAGTTCAGAGAGTAAAAGATATAATATTAGAATCTAATCCATTACTAGAAGCCTTTGGTAATGCTAAAACAGTGAGAAATAATAACTCCAGTAGATTTGGTAAATATGTTGAAATACAGTTTAGTAGAGGTGGTGAACCTGATGGTGGGAAAATCTCTAATTTCTTACTAGAAAAGTCTCGTGTAGTTAGTCAAAATATAAAAGAGAGAAGTTTTCATATATTTTATCAAATATGTTCTGGGGCTACTGCTGAAATGAAAGAAAATTTAGGTATAAGTCATCCTGAATATTATTATTATTTAAACCAATCAGCGACTTATGATGTTGAAGGTACCAATGATTCACAGGAATTTCAAGATACTTTAAGGGCTATGCAGGTAATTGGTATAGCAGATAATACTCAGATGGATATCATGTCATTAGTAGCAGGAGTTATGCACCTTGGTAATATCAGTTTTGAAGAAAGTGGTAATTACGCTGTAGTTTCTAATGATGAATTTTTAGAGTTTCCAGCGTATCTGTTTGAAGTAGATAAAGAGTTATTACGTGATAAATTAACTGGGAGAATCATGGATAGTAAATGGGGTGGCAAGTCAGAAAGTATTGAAATGAAGTTAAATGTTGAACAAGCAGAATATACTAGAGATGCCTTAGCTAAAGTTTTATATACAAGACTGTTTGATTATTTAGTAACATCTGTAAATACAGCCATGCAGAAAGATACAGAAGAAGTCAACGTTGGAATTTTAGATATCTATGGTTTTGAGATCTTTCAAAGAAATGGTTTTGAACAGTTCTGTATAAATTATGTTAATGAGAAATTACAACAAATTTTCATTGAATTAACTCTAAAAGCTGAACAGGAAGAGTATGTACAAGAAGGTATAAAATGGTCACCAATAGAATATTTTAACAATAAAATTGTCTGTGATTTAATAGAAGAAAAAAGACCACCTGGTATTATGTGTGTATTAGATGATGTGTGTGCTACTATGCATGCTGTATCTGAGGGTGCTGATAGTAAATTCTTAGGGAAATTACAAGGAGCAGTAGGAAATCATGAACATTATCAGGGTGCCAATGATGGCTTTATCATTCACCATTATGCAGGCAAGGTTACGTATACTGCTGATGGATTTTGTGAAAGAAATAGAGATGTATTATTTTCTGATCTGATACAACTGATGCAATCAAGTGAAAGAAAGTTTATTGCTCAACTGTTCCCTGAAAATGTTTCCTCTCAAACTAAAGGCCGTCCAACTACTGCCAGTTCCAAAATCAAGACACAAGCTAATAAATTAGTAGAAACATTAATGAAATGTACACCACATTATATAAGATGTATTAAACCCAATGAAACTAAGAAAGCTAGAGATTGGGAAGATAGTAGAGTGAAACATCAAGTAGAGTATTTAGGTTTGAAAGAAAATATTCGAGTAAGAAGAGCTGGCTTTGCATTTAGAAGAGAATTCAAAAAGTTCTTGAAAAGATATAATATATTAACTCCTGAAACTTATCCTGAATGGCGTGGTGATCCTAGACAAGGGATTACACATTTAATGAATTCTGTCAATATGGATCCAGATCAGTTTCAAATGGGAAAAACAAAAGTTTTTATCAAAAATCCTGAATCGCTATTCTTACTAGAAGAAATGCGAGAAAGAAAGTATGATAAATATGCCAGAGTTATACAGAAGGCTTATAGAAAACATTATGCATGGAAACAGTACTATAAACTTAGAGAGCAAGCATGTGATATTCTTCTGAATAAAAAGGAAAGAAGAAGATTTAGTATTAATCGTAATTTTGTTGGTGATTATATTGGATTAGAAGATGCACCAGAGTTAAGGGCCTTGGTTGGTAAAAGAGAGAGAATAGAATTTGCGGACTCTGTTAATAAATTTGATAGACGATTTAAGAGTGTAAAAAGAGATTTGTTATTAACAGCTAAAAATCTATCTTTAATAGGTTTAGAATTAATTAAAAAAGGTCCTGAAAAAGGAGTTAAAAAGTTGGTTGTTAAAAGACAAATTCCAATTGATCAGATATCTTCTGTTTGTTTAAGTACTTTACAAGATGATTTTTTTATTATAAATGTTGTTAATGATTACAGTAGTTTTTTAGAATCAGTTTTTAAAACTGAGTTTTTAACTGTTTTATCTAAGAAATACAAAGAGAAAACGGGTAAAACAATTCCTCTTCAATTCTCAGATGTATTAGAGTTTAGTGTGAAGAAAGAAGGATGGGGAGGAGGGGGAACTAGGACTGTCAAGTTTGTCAGAGGCTCCGGTGAACAAGCAGTGTTAAAACCATCTTCTAAAGTTTTAACTGTTAGTATAGGACCTGGTTTACCAAAAGATTCCAGTAAGTATTGCTATTTTTTGTAT
>LotgiG103141
ATGTGTGAACTACAAGCTACAATAGAGTTTGCTGTAGAATTAAACAGGTTTTATAATGTGGACTTATTTCAGAGAGGCTTTTATCAAATACGCACATCCATTCGCATGTCACCAAAATCACCTGCTAAAATAGAAGTTTATGTTGATTATATTTCAGAATGTGATTCTCTACTTCCCTCCAGTATAGTTGATAATGTAGCTATCAGTAAAACATTTCAAATATTATATCGTAACGAGGATGTCTTAATTAACGACCCTATGATATTCAGAATTCATACTCTGGTAGACAGTACTAAGTTGGAAGAAAACCTGGAGAATTTAGACATGCAGTTATGTGTAGAATTATGGTTTGGAGAGGAAGATTTTGGATCTACACTACTAGAGAAAATGGAGATGGTGAGTGAAAGAATACTGCAGCTACATTTTAATCCTGTAAACGGCCTCCATCATCATCTACCAGTTTTATTTGACTATTTTCATCTAGCATGTATAGAGGTTACGATACATGGTTGTTTAATAGCTCTACATCAACCCTACTTAAATATGCCTAGACCAGCTAAAACAGCTTGGGCTAATAAACCACCAGACCAGTCAACCCTAGAAACAGTTTATTTTGGACCTAGACCACAAACATCAGTAAGTTCTCTTTACTGCAACATCATCATTATCATTGCCATATTAAATCAAGCTAACGATGTTCACAAATTAATCTGTAAAATATTATTATCAGCCTACGAATCTTTACAGTCAACTTATCAATTCTACCTCACAAAATTACCACAAAATAAAACTAAACTAGTTACTGACCTTGCTAAATCATCACAAAATAAAACTAAACTTAGGTGGGTTACCTACCTTGCTAAATTACCACAAAATAAAACTAAACTAGATATTAAAGATTGTCATGTTCGATTGAAAAAAGTTTTAACTAATTTACAGAGTATAGAAGATGAAGATGATTTAATACAGACTGTTATAACAGATATAACACAGCTGTGTGCCGAGAACGTTATACTATGGACCAAGTTTCTAGAAACTGTCACATTGGCTGAAAATGTACAAAGTTATTTAGCACAAGAGCATCATACAGCTAGAGTGAAGAGGTTTGCTGAAGCATTCTTTACCTTTGAATATCCCAAGATTACTTGTCTTTCTTGTTATGATCCAAGTATCCATGGTCATGATGATATAGCGAAGACAGTAGCAGCATCAGATTATTTCCAGAATATGCCACCAATAGATGTAGAGTGCCCAGAGATAGATGGAGATAGTAACACTATACCTATTATATTTGAAGATATCTATCATGACAGTTGGATGAATGCTTTAGGTTTG
>LotgiG103148
GAGCCAGAGGTCCATGACCTTACAGATCCAGCAATTCAGAACCTTACTTATCCAGCAGTTCAGCACATTACAGAACTAGCTACAGCTAGCATTACAGAGCCCTCTATACATAACGTTACAGATCCTTCAACACACAACGTTACAGAGCCTTCTATACATAACCCTATAGAGCCTTCTATACATAACGTTACAAAGCCTTCTATACATAACGTTACAAAGCCTTCTATACGTTACAAAGCCTTCTATACA
>LotgiG103152
ATGCACGTCGTACACAATCCATCAGAATATTTTGATTCCACGAGGTTGGCGACACCAAAATCGCACGTAATTTTCACGGCACATTTTACCAACGCTACTGACAGTAAACAAGTGTATGCTTTGAAAACTGAGCGTCGTACCAACTCGACATGTAGCGTGTCTTTAATGAAGTCGTATACAATTGGTGTCAACGTTGATATAAAATTAACCCCACCAAACCCTATTATTGAGGCCAATGCTGGATTCCACGGGGAAATGTCCATGGAAAAGGGAGCAGAGGAAACATTTGAGGAGGAGCTGACATGGACAGTTGATAATCAGATTACTGTACCCCCGGGATTTGTGACCCAGGCTGACCTCGTTATCAAGGAAGACAACTTTACAGCTGCTTTCAAAACGGAATCTAGATTTGACGGGAAAATTCACGTGAATATAAGAAGTAAGAAAGATAACTCTGTCATTAACCATCTGACTGCCACAGTTAGGGAAGTTTTCACTCAGGATAAAGGATTCAGTAAAGTTGATAAAACTGGATCTACTCTCACCACAGTTGGGAAATGTAAATGTAGATTTGGAGTGGAGCAACATGTAAAACTTACACAGAGAAAGTTACAGCCTGAAGCCGAAACA
>LotgiG103161
ACTGATCCTGTAGATGTGGCAGCACATTTAAAATTAATGGGAGAATCCTTATGTAATATTGGTATGAGATTACAGGAAACTAAAGGTCATATGGCTGTTCAAGGTGGACTCTCAGTGCTTTTGGACTCATTAATTTGTGCTTGTGGACCTCTTATGTGCTTAACCCAGCAACTGTATGAATTGAATGGTTGTGACCGTAATACTCATGCTAAGACATTAGACAATATAGCCTATATAATGCCAGGACTT
>LotgiG103176
ATGACAGATGAAGATCCATCATTAGAAGCAACAAGTTCTGCTGCAAAAGCAATGTTACAGCAACGACAGTTACTAACAGACATGAGAGCTCAAAATTATGATGTGATACGATTTGCTACCTACAGAACAGCTTGTAAATTACGCTTTATACAGAAAAAAACTAATCTACATTTGATAGACATTTGGAATGTGATTCAAGCTTTTCGTGAGAATGGATTAAATAGCATGGATCCAGGATATGAACTTAGTGCTTCCAAAGTCGAGTCTATATTAGCCACATTGTTTACTCAGTTAAATAAACGATTACCTGCTGCTCATCAAATAGAAGCTGAAGAATCTAAAGTATTATTATTAAATTGGATACTTACAGCTTATGACAAAGATAATAGTGGTAAAACTCGTGTATTATCTATTAAAGTCGTATTATCTACATTATGTTCAGGAAAATTAGTAGATAAACTGAGATATATATTTACCCAGTTAAGTGATTCTACTGGTTGTATGATATGGTCAAGATTTGAAGTCTACCTCCGTGATATTTTAACATTACCAACAGCTGTTTTTGAAGGTCCATCTTTTGGTTTTAACCAGTCAGCAGCACGAAGCTGTTTTGAACCAACATCCAAAGTGAACATCAATGATTTTCTCAGTGTTATGATGGCTGACCCTGGACCTCAATGTTTAATGTGGCTTCCAATATTAACTAGAATGGCTACTGTGGAAAATACCCTTCACCCTATACCATGTGAGGGTTGTCACAGACAGTCGTTTACAGGGTTCCGGTATAAATGTGATAGATGTCATAACTATCAGCTATGTCAGGATTGTTTTTGGCGGGGACGTGTTTCAGGAAATCATAATATAGATCATCCCATGAAAGAATACAAATCATATAAAAGTCATGTGAAGCAATTAGGTCATTCCATAAAGAAGTCTTTCCAATGTGTTCCACATAAAACGTCAAATAACCACAAATTGCCCCATTTTCCTGAAGCACCAGAGAAAAAGATAGATCTGTCGTATATAGTTACACCACTGTATATAACTTTAATGAAATTTCCGTCAATAACCCAGCTATTTGATCTCTATCTTTCTAGCCCTCCAACTCCTTTACAAACTCGAAATGGTTTCCCTAATAATTTATTAGTACATACGGCAGAGGTGTCTTCCATAGATAGTACTTGTAGTTCTGCACCTAGAAGTATTGAATCATGTCGTATAGATGATGAACATAGACTAATAGCTCGTTATGCTTCAAGATTAGCTGCTGATGCCAAAAATGCTGCCAGAAGTCCATCAGAAGTTCATTGTAGTGCAGATTCTAATAAAGCACAAAGAGAGTTGATTGGACAATTAGAAGCCAAAAACAGAGAGATTATGAGAGAAATTCAACGCTTAAGACTGGAACAAGAAGCATTTGCACAGGAAAACGCTGAGGCTCAATATAACCCTACTTTATTAGCAGAATTACGTATATTAAGACAACGGAAAGACGAATTGGAGTCAAGAATGCAGTCATTACAAGAAAGCCGCAAGGAGTTAATGGTTCAATTAGAAACTCTAATGAAACTTTTGAAGGTAATTATTGTG
>LotgiG103177
GTTTTTCAGAATCAACCAAGTTCTCAGCGTTCAACACCAAATAGTTCGCCACGATCTCGCAACGCCATGTCTCCCACTATCATCAATAATGTTAATAATAATAAAGTCAATTCACCAAGTACACCAATGGAGTCTTCCCTGACTGGTCTAGGTGGTGATGTCAGACAAGCATTTAGTCAGCGTCCGTCTGCTAGTATTAATAATGTTGGTGGTATGGGAAATTTCCGTCAAGATTTACTAGTAGCTGCTGATTCTGTAACCAATGCCATGTCTTCTTTAGTCAAAGAGTTGAATTCAGGTTGGTATTTTGACATTTTGTGGCAGATATATAAACCTAGA
>LotgiG103178
AAAAATCTTCCGTCTCATTATCTCCTGTTTCAAAATGGCATGGTACTCCACCTGGTGGTACTATATACTAGGGGAGATAACTTCATATGGTCTGATAAAATAGTTTTTAATCCTGCGGTACAGACACCTTGGTTTCATCTGAATAGAGCATCTTATGGTCAGCATGCTAATGTTTATGATAGTTTTGAAACAAGAGTGATAGAAATAGACAAAATTCCAATCACAGTGCCAAAAAACATTTTACAATTTGTAACAGAATCAAACAAAACATTTTTAGAGTGTAATTATAGTCAGGCTGAACAGTTTTATAAAAAATATCCCAAAGATACAAAGCCACAAGCTCTTCATTTTCAAAAGAAAGGGAGGCAACTCTTAGCTAAAGCAAAGGAAATTCTTGATGCCATGAACATTAAGTTTTGGTTAAGCAGTGGAACTTGTTTAGGCTGGTACCGACAGTGTGGTATTATACCTTATAGTAAAGATGTGGATATTGGAATATGGATCAAGGATTATAAAGATGGTTTAACTGAAATGTTTGAAGATAAGGGATTTCTTCTAAAACACTTGTTTGGTCGGTTAAATGATAGTTTTGAACTATCATATCAACTAGGAGAAGTGAAGCTTGATATATTTTTCTTCTATGAAGAAAATGACCATGTATGGAATGGAGGAACTCATGCTTGGACTGGTCAAAAATACAAATATATATTTCCTAAATTTACCTTGTGTTGGACAGAACTGTTAGAACTAAAAGTTCGGGTACCGTGTGAGACAGAATTATACATCATAGCAAACTATGGACATAACTGGCATGTTCCAGTCAAAGATTGGCAGTGGAATAAAAGTCCTCCTAATGTCAAAGAGAATGGGATGTGGCCAACTAAACTGTGGGATACATTGATACAAGTCTATGAT
>LotgiG103195
ATGTATTTTGCAGGGAGATCATACAGTGTATTAAAAACAATTTGGAGAAGTCAAAACCAATCATTGCGATTATTCTTTAAGAAAGTTAAAACATCATCGTCATTGAATTTAGTTTTTCCCTGTAAAATTAGTCCTGTGCTATCAGTTCCCGAATCAATACCAAAACCTCCCTATGTCACTAATAATGGATCCTATAGGACAATTGATACAATTGAAATAAAAAATGAGAACCAGATTGGACATCTAAGACAGTCATGTCAGTTAGCCAGAAAGATCCTCGATTATACTTCTTCCAAATTAGAGGTTGGAATAACTACAAATGATATAGATATAATTGTACATAATAAATGTTTAGAAGAAAACTGTTACCCATCACCATTATTATATCGTAATTTCCCTAAGTCAGTCTGTACATCTGTTAATAATGTAGCCTGTCATGGTATACCTGATTCTAGACCACTACAGAATGGTGATCTCATCAATATAGATATTACTGTTTACTATAATGGATATCATGGTGATTTATCAGAAACTTATATCGTTGGTGATTGTGATGAATCTGGGCACCATTTAGTTGATGCTGCAAGAAAATGTCGTGATGCTGGAATACATGCCTGTAAACCTGGTGCCATGATCTCAGACATAGGCAGGAATATTAGTGAAGAAGCGGAGAAAGAAAATGTAAATATAATATCAGTATTTTGTGGTCATGGTATAGGAGAATATTTTCATGGTTTACCTAGCATTATTCATGACAATGTCATGATGGAAGCAGGTATGAGTTTTACTGTTGAACCAGTTATAACAGAAGGTAATGATGAAGTAGTAATATTAGAAGATGGTTGGACAGCTATAACCAAAGATAACTGTAGAACAGCTCAATTTGAACATACAATTGTAATTACATCTACTGGTGTAGAAATATTAACTTTA
>LotgiG103202
ATGACCCCACCACCAGAGTTTATTGAGAAACGACAGAAATTATGGGATAGATTAAAAAAGGAATATGATGATTGGGTAGCGGCACAACCAGCTCAATCAATCAAAGTCACTCTACCTGATGGTAAAGTAGTAGAAGCTGAATCATGGCGTACTACTCCGTATGAAGTGGCTAAAGGCATTAGTCAAGGACTAGCTGATAATACTGTGATAGCCAAAGTTAATGGAGAGTTATGGGACTTGGATCGTCCATTAGAGAAAGATGCGTCTTTAGAATTATTGAAGTTTGATGATACAGATGGTCAGTATGTGTTCTGGCATTCCAGTGCCCACATGTTGGGTGAAGCAATGGAACTACATTATGGTGGCCATCTTTGTTACGGTCCTCCAATAGAGAGTGGATTTTATTATGATATGTTTGTTGGGGACAAAAATGTATCAAGTTTTGATTATCCTAAACTAGAAACTATTGTTAAAAACATCACGAAAGAAAAACAACCGTTTGAACGATTGGAAATGAAAAAAGAACATTTACTGGAGATGTTTGAGTATAATAAATTTAAACAAAGAATTTTAAATGAAAAAGTCACCACCCCAACTACTACTGTATATAAATGTGGTCCATTGATAGATTTATGTCGAGGACCTCATATCAGACATACTGGTAAAGTTAAATCATTCGCTGTTACTAAGGGATCTTCTACTTATTGGGAAGGAAAAGCTGATGCTGAATCTCTACAGAGAATTTACGGAATTTCCTTTCCTGACGGTAAACAAATGAAAGAGTGGAAACATTTCCAAGAAGAGGCTGCTAAACGGGATCATAGAAAAATTGGGAAAGAACAAGATTTATTTTTCTTCCATGAATTGAGTCCTGGTAGTTGTTTTTTCCTGCCTCGTGGTGCCCATATTTATAATCTATTGGTAACATTTATTAGGGAAGAATATTGGAAACGTGGGTTTAAAGAGGTGGTATCACCCAATATTTATAACAGTAAACTCTGGGAGGTCTCTGGACATTGGCAACATTATTCTGAAAATATGTTTTCATTTGAAGTAGAAAAAGAAACGTTTGCTTTGAAACCCATGAATTGTCCAGGACATTGTTTAATGTTTGATCACACCACGAGATCATGGAGAGATTTACCTTTACGATTTGCTGATTTTGGAGTTTTACATCGTAACGAATTATCAGGGGCACTAACTGGTCTGACTCGAGTTCGTAGATTCCAACAGGATGATGCTCATATCTTCTGCAGATTTTCTCAGATAAAAGAAGAGATAGCTGGATGTTTAGATTTTCTCAATGGTGTTTATAATGTTTTTGGATTTACGTTTAAATTAAAGCTTTCAACCAGACCAGAGAAATATCTGGGTGAAATAGAAATGTGGGATAAGGCTGAGAAGGCTTTAGAAGAATGTTTAAATAATTTTGGTTCTAAATGGGAATTGAACCCTGGTGATGGAGCTTTCTACGGACCAAAAATTGATATCACCATTCTAGACGCGTTACGAAGACAACATCAATGTGCTACTATTCAGTTAGATTTTCAACTTCCACTTAGATTTAATCTGGGCTATATCAATGAATCTGGAGAGAAAGAGAAGCCAGTTATAATCCACCGAGCTATATTAGGATCTGTCGAGAGAATGATTGCTATTTTATGTGAATCTTATGGTGGAAAATGGCCATTCTGGTTATCTCCTCGACAAGGTATAGTTATTCCAGTAGCTTCACCATTCAATGATTATACTGTTAAGGTAAGACCGAAACAGATTCAAGAAGCAGGGTTTCTATGTGATTATGATATCGATGATGCTGATACAATGAATAAAAAAGTTCGAAATGCTCAAATAGCTCAGTATAACTTTATCTTTGTGGTAGGAGAGAAAGAATTAAACGCTGAAACAGCGAACGTAAGAACGAGAGATAGTAAAGTCCACGGAGAACATAGTATAACTGAAATTATTAATAGATTTAAGAAATTTCAATCCAGTAAATGTCCCAATGCTGAGGAGACCTTCGATGTT
>LotgiG103205
ATGGAAGAGCAGATGAAATTTCTACACGATAAGCATGTCAAATTTTTTCAGCGAATTCTACAGATTTTACCAAGCAGATATGCCACCCTTGACTCTAATAGAATGACCATTGCCTTCTTTGCCTTATCTGGAATAGATGTATTAGATAGTTTAAATGTATTGGATAAAGATAGAGATAATATTATTGAATGGATATATTCTTTACAAGTTCTACCAAATCAGACAGAATCTAATTTACATCGTTGTGGGTTTAGAGGGTCCCCAGCTATTGGAAGTTTTTATGACACAGAAAAGGCTCAGAAGAATAGTATAAAGTATGATTGTGGACATATAGCTGATACATATACTGCATTATCTAGTCTAGTTATATTGGGTGATGATCTCAGTAAACTAAACAAACGGGCTATATCAGCTGGATTGAGAGCCTTACAACAAAAAGATGGCAGTTTTTGTGCAGTACCTGAAGGCAGTGAGAATGATATGAGATTTGTATTTTGTGCTAGTTGTATATGTTATATATTAAATGATTGGAGTGGAATGGATATAGATAGAGCTGTAGAATATATCAAAAAGAGTGTGACTTATGAAGGCGCTATAGGTCAAGGTCCAGGTCTTGAAGCCCATGGTGGTCCAACATTCTGTGCAATAGCATCTTTAACTTTAATGGGGAAATTACAATCAACATTCACACAGAAAGAATTAAAACGTTTAAAAAGATGGTGTATATTTCGTCAGTCATCAGGGTTTAATGGTAGACCAAATAAAGTAGTTGATACTTGTTATTCTTTCTGGGTTGGAGCTACATTAAAGATACTAGAAATATTTGAGTTGTCTGATGCAGAGTTTAATAGAGGATATATTTTAGAAACACAGTCAGATATAACTGGTGGATTTGCAAAGTGGCCTCAAACTTCTCCTGATGCACTCCATGCCTATTTTGGTATTTGTGGTTTATCATTATTGGGTGAACCTGGCCTTATTAAACTCCATCCAGCTTTAAATATTAGCCAGCGTGCCTCAGATCATCTTCAATACATACATCAACAATGGAAACAGAACTCT
>LotgiG103213
ATGTTCATTATCTTCTTTACTTGTTCATTATCTTCTTTACTTGTTCATTATCTTCTTTACTTGTTCATTATCTTCTTTACATGTTCATTATCTTCTTTACTTGTTCATTATCTACTTTACTTGTTCATTATCATCTTTACAGGTTCAATATCCTCTTTACATGTTCATTATCTTCTTTACATGTTCATTATCTTCTTTACATGTTCATTATCTTCTTTACATGTTCATTATCTTCTTTACTTGTTCATTATCTACTTTACATGTTCATTATCTACTTTACATGTTCATTATCTTCTTTACATGTTCATTATCTTCTTTACATGTTCATTATCTACTTTACATGTTCATTATCTTCTTTACTTGTTCATTATCTACTTGACATGTTCATTATCTTCTTTACATGTTCATTATCTACTTGACATGTTCATTATCTTCTTTACTTGTTCTTTATCTTTTTTACATGTTCATTATCTTCTTTACATGTTCATTATCTTCTTTACTTGTTCATTATCTTCTTTACATGTTCATTATCTTCTTTACATGTTCATTATCTTCTTTACTTGTTCATTATCTACTTTACATGTTCATTATCTTCTTTACATGTTCATTATCTTCTTTACATGTTCATTATCTTCTTTACATGTTCATTATCTACTTTACTTGTTCATTATCATCTTTACTTGTTCATTATCATCTTTACATGTTCATTATCCTCTTTACATGTTCACTGTCCTCTTTACATATTTATTATCTTCGTTCCATGTTCATTATCTTCTTTACATGTTCACTATCTTCTTAGCGTGTTCATTATCTTCC
>LotgiG103227
ATGTTATCCGGTGAAAATGGGAGAGGACTGATTTTTGTGGCACCAGAGAAAGAAATAGTGAAAGGACTAACAGAGCATTTCCAAATTAATGTTTATGCCAGCGATTTGATTCCAGTAAACAGACACGTTCCAGACTCAAGACTTCCAGGATGTGCAGCATTGAAATATGAAGATGAATTACCAACAGCCAGTGTGATTATTCCATTCTTTAATGAATGGCCGTCTATATTATTACGAACAATATACAGTGTTATTAACAGAACACCAAGACATCTTCTTCAAGAAATAATTCTAATTGATGATGCCAGTACCATGGAAATCCTGAAAGATCCATTAGATGAGTATATAGATACATATTTCCCTCGTGGATTAGTTCGTTTAACTCACTTACCAACACGAGTCGGATTAACTAAAGCTAGAACAGTTGGTTGGAAGCATGCTACTGGTGATGTTATTGTTATATTTGACAGTCATATGGAAGTGAATATTGACTGGATCCAACCTTTATTAACAGAAATAAAAAAGAATAGAAAAACTGTTGCAATGGGTGTACTGGATTATGTAAACCGTGAAAATTTTGAATATGCCTATAATAATGGTTATTTGACTAGATATGGATTTGATTGGAGGCTTGAGTTCTTTGAAACGTTTTTTCGGCCAGATCAAATAGGACCAGAGGATTTCAGTCCCAGACCAGGAACTGTTATGGTCGGAGCAGCATTTGCAATAGACAGAAAATATTTCAGTGAGATTGGTGGTTATGATGATGGAATGAAAATATGGGGTGGTGAAAATTTAGAGATGACATGGAGGGTATGGTTATGTGGCGGTAGATTGGTTCATTTGCCATGTTCTCATTTTGGTCATATTGCTCGAAGTCAGCCGTATTCTTTTCCTGGTGGTCGAAAAGCAGTTACTAATTATAACTCTAAGCGAGCTGTTGAAGTGTGGATGGGTCCATTTAAAAGATTTGTGTATGAATCTTCTCCAGAAATGAAGGATATCGACGCAGGTGATATTAGTGAAAGATTGGCTCTAAAGGAAAGGCTTCAGTGTAAAAATATGACATGGTTTTTTCATAATATTTGGCCAGAATTAGCTATTTATGATGAAAATGCCAGCGCCTGGGGTTCCTCGAGGAATATTGGTACCAATGTATGTTTAGATAATAACGGTTATTTATTTCAATCGGTAGCAAAACTTTATTGTCATCCATGCGATTTTAAACTTCATGCTCAGGTAAAAACCTTACACATAATTAAATATAGGTTGTTGCTGCAAGCAACGCCCACTCTTCTCGGGGAACGTTACCCCACGTTTACGCCATTGAAACACCGTTCA
>LotgiG103228
ATGATTTCTGTTTTAACTTTCATTATTTTTTTCAGTCTAAGTTTATATATTGGACTGCTAGTTATCTCCAGGTTTCTGAGAGCTGTTGGGTTATATATAGCGTATGATCTTCTTAAACTGGTACCTGTCGTACAGTTTCTATTCTTTGTCAAGTTAGGGAGTGGAATACCATTTCTCTTTTTACAGAAGCCATTTGGCTCTGGCCGTAGACTGAATGCCTCTCAGTGGTTTAGAATTAGTAGACATGCATTTTTTGGAAGTATATTAGGTCTGATGTGGCTGTTTGGGTTAACATTATGTGGACCATTGAGGAGTATATTGTTATATGAACACAGTGATATTGTAGTTATAGCAGCTATAACAGCTTTATTCACCAGTAATAGTGGGGGACCAGCCAAGTTACGTGGTGGTGTATTTTTTGTGTTGGCTGTGATTGCCTTACTCTTATTTGATCATGATGAGAAATTAGATTTAATGACAGATCATGAAAAAGAACAACATGATGATATCCACAAAACAGTCATATCACATATCTTTTACCATATAGTTAATTTAGTTGGCTGGTCAGACCATAAAGGAGGTGTTGTATTACTATCTATAACTCTTTGTCTACAAGTTGGTTTTAATGCTGCATCAAAAAAACTATCAGTAGAAGTGGGAGGAGCTAAACGTCTACACTCATTATCAACATTAGTATCTTCTATTCTCTTATTACCATGGGCTGCATTTATATATTTAACTAAAGAGACTGACATACAATCAACAGTGTTTCTCATCTTTCCTCTAGTATTAGTGATATTATTTGTGTTCCTATTGGACTATTATATAGAAGCTGTATGTATAAACCATCTACAACCAGCTAAAACAGCTCTATATGGCTCTATATTTATGTTTATTAGTGCTGTGTTATTAAGTCTGACATGGAACCATCCGTATATAGCTCAGATTACCACGATGAGTAAACTAAGGGAAATAATTACTGAAGATCATGTGTTATCTGGTGGTGTTGTATTCAGTGTTATCATTTTTCTCTTTGGTAAGAATACTACTAAACTATTGGTATCACAGCCTAAATCAAGTCGTGGTAATTTTATTGGTTATTCACCAACTGGAGTACCGTTATATACCTTTGCTGGTGATGCTTTACACAGAACTTCTCAATCTTTACTTATTATCATGAAAAATGGTTTAAAACAAATACTAGAAGAATCTGATTCGAGGAGGATATTTTATTTTCTGTGTATTAATTTAGGTTTTACGTTTGTGGAGTTGATCTATGGAGTATGGACCAACAGTCTTGGTTTGATATCTGATGGTTTTCATATGTTATTTGACTGTTCAGCATTAGTTATGGGTTTATATGCTTCCATTATGGCTCGGTGGAAACCAACCAGAATATTCTCCTATGGGTTTGATCGAGTAGAAGTATTATCTGGGTTTATCAATGGATTATTTCTAGTAGTGATAGCTATATTTGTATTCTCAGAAGCTGTAGGAAGACTGTTTGAACCACCTGAAATCTCAACAGAAAGATTACTAATAGTTTCTGTGTTGGGTCTTTTAGTCAATTTAATTGGTATATTTGCATTTAGTGGTAGTCATGGACACAGTCATGGTGGGGGACATGGACACAGCCATGGAGTATTTTTACATGTACTAGCTGATACACTAGGTAGTGTAGGTGTTATTATATCTACATTATTAATAGAGAATTTTGGTTGGAATATAGCTGACCCACTGTGTTCATTATTTATTGCTACTATGATATTATTGAGTGTTATACCATTATTAAAAGAAACTGGCTCTATCTTGTTATTACGAACACCTGGACATTTAGAGACAGAATTATCTGAATCTTTACAATCGATATTAAATATAGAAGGGGTAATAAGTTATAGAGATCCTCATTTCTGGCATCATACATCAGATAAAATATTAGGTTTGATCCATGTACAGATATCACCAGAATCTTCCGAACAAAAAATAATAACTCAGGTGACGTCCATATTAAAAGAAGCTGGTATTATAAATGTTATGATACAAGTAGAAAAAGAACAATATTATTATCATTTATCTGGACTCAGCTCATCTTTTGATCAAATGATTGAATGTTCACACAGTTTTAATAAACTTCAATATGATGAGAAATTGAATAGAGTCAAAGCAATA
>LotgiG103233
ATGTTATTGGTACATCATCTTGGTGGTACACCATCCTGTAGGTACACCATGTTATTGGTAAATCATCTTAGTGGTACACCATCCTGTAGGTACACCATGTTATTGGTACATCATCTTGGTGGTACACCATCCTGTAGGTACACCATGTTATTGGTACATCATCTTAGTGGTACACCATCCTGTAGGTACACCATGTTATTGGTACATTGTTTAATGGTACATCATATTGTA
>LotgiG103236
ATGGTGAGTTTCATACTCTGTATTGGACTGGCTTTTTCGGACCTTATTAGATGTGTAATGCTGTTGGTTATTCCAAATTTTTTCACGAGTCAAGGCAGGTCCTTCCTGCTAATGTACGCCATGGTACTGGTGATGATTTACCCCGTTACTAACTTTAGTAACAATATCCTGGTCATGTCGGAAAGTGCTACGTGTGGACAAGGCATGGCATTAAATGAAACAAAAGATCTGGTTAAAACTGCAGTTTCTCCAATAGCCTCGATGGCTGATGGTTTGCGAGAAATGTTGAAGGCTATCTCCAGATTTGCTAGATCCATTAAAAGAGCTTTCGTGGCAATGAAGAATGCTATACAAGAGATTTGTTCAGCAATAGCTCGAGTGTTTAAATGGTTGGCCAGTATAACTGATATATGCAACGAAAATATGGGAGCACCTTATAAGAAGTGCCTGAAGGCTTTCAAGGATGCATCTGATGACTGTCAAGTAAAACTAGGATTCATGAACTTCTTGTGTGGAATAGTGGATATTGTTGCCAGTGTATGCAACGTGGCTCGAATAGGTGAATTGTTGTGCATTGTGGTGGACGCTGTCGTGAGTTTTGTGGTGGACGAAATTGGGGCTCCAATAAAGGCCGCCATTCACGACGTAGAGAAAATGTTTTATTTTAATGTTTCAATGGAATATCACTATAATTTGACGATGGTACAATCTAAATCCTATGATGATGTGAAGCGGGATATTATGAATGATGTTAAAAGTCGACTATCAGTCTTAGATCAAGCCATCACGGGAGCTGAAAGTATTATGATGTTTACCTTTCTACTGGTGTTCGTCCGGGCAATGTTGTATCGATGGAAATATTTGACTAAGGATAAATATGACAATACGTATATGACTGAAACAATCAAATATATCGACAACAAGAGAAAACTGAGAGGCTTGCCAACTATACTCCCTTTGCGGACAAAAGAAAAACAGAAATATATCGGTACCTTCTCGCCAAGTTTCACCGAAAACGAACAAAAGAAACTATTGAAAGGAATTGTATTTCTTGTATTGAATATCATCAATGCATCATTTTACATCTTGAGTGATTACAGTTTATATTGGACTCTATTATTGATCAAGGAGCAGTTACAGATAAAAACAACGGCCCCTGTACCCGCTCATCTTAAAGTACATGTACAGGGTGAAGGATCTATGGCTGATATGTATCGCTCCATGATGGGTGTCCTTGACCCTGTAACGGGTCATCAACTAAACGTGGATACCACACCGTGCATGCCGAACCCTGGAGTACCCAATTACAGAATTTACAAGATTGTTACTGGCATTTTGATTTGTTGTTTGATAACGAATATCTTTGAAGCTTATGGTTTACGACTCCGGCATATCATCGCAGGTTGTTATTATCCAAAACGAGATCACGCCAGAGCTATTTGGTTGTACAACAGAATTCTGAAGATGAGGGGTAAACTTAAGTATAAGATGGCAAGAATGATGAAACATAAGTATCAAGGAGTCAAATCTACTGAAACCACCAGTTTAAAGGCTCGTATAGCAATACAGTATCCAAGGATCGGTAAAGTTATGAAATTTCTGGGTTACAAACAGAAGGCTTGTATAAATTGTGGTACTGAAGGAAAAGAGAAAGACTATGAAAATTTCCATCATTGTGAAGGTCCTGGGTGTAATGCCGTATACTGTTTGGATTGTTTCGTCGATCTTAACAATATATGTAATATATGCATGAATATTTTGGACTATGGTGAAGATTCTGATATAAGTGAAGAACTGGACTCGAGCGAAGATGAATTCCATGTTCTGGCCATGAGAGAAAAGGCTAGAGCACGTAAAAAGAAGATAGAAGAAATCCGAGAGAGGAATAGGCTGAGTAATACTATACTAGAATTCAGATATCTGGCTGGTATCAGCGCACAAGCGACCGCGTCTGAAGTTATTGAAATGGATAGAAGGGCGCCGTTAATAGAATCCGATGCGTCCACCGTCTCCAGTTTCGGCAAGCCAGCTGACCAGAAAGGTAAAGGTCTGTTGTTATCACCATCTAGTAGTAGCTTGAGTAGCCTAACCAGTAGTGAT
>LotgiG103237
AACAAAATCATCATCAGAAATATTCCATATGAAACTCCATGGCAGGAGTTGAAAGATCTGTTTAGGAAAGAAGTGGGTCATGTTGTCTATGTAGAATTATTTAAGGGACCAGATGGAAGACCCAATGGCATGGGGGTCATGGAGTTCCGAGATCGAGAAACGGCCAGAACAGCTTTAGAGAAAATGAACAAACATGTCTTGATGGGAAGATCTCTTATATTAAGAGAGGTGGGACCTCCTATGGGTCATGGAGGACCAGGGCCTATGGGTGGGCCAGGACCAATGGGAGGACCAGGGCCGATGGGGGGTGGAGGTATGGGTATGAGTGGTAGTATGATGGGAGGTGGAGGTAACTCAGCTTCCGGTATCAGCCCACAACTTCTACAACAGCTTGGTATTGATGGTCCTGTAACCAACTCTGTTTTTGTGGCCAATTTGGATTATAAAGTAACTTGGCAGAAATTGAAGGATGTATTCCGACTAGCTGGTAACGTAGTAAAGACTGAGATTAAAGTTGGTAAAGATGGTAAAAGCCGAGGAATGGGAACAGTTTTATTTGATACTTCTATTGAAGCTGTTCAAGCAGTCTCTATGTTTAATGGACAGTCACTATTTGACCGAGTAATGTCAGTGAAGATTGATAATTTAGATACTGAACGAGGACCACCACCTCCTAAATTACCATCTGGGTTAAAGTCAATTGGAATGGGCCTAGGTTCTGGTGGTGTTCCATTACAGAATATTAACCAAGGTAGAGTTGTCTTTCCTTTATTTCAAGTCAACATATGTGGAGAATGCAATTTGTTAGTTGTACATATTATGCAATTTGATTTAATTTTCACAGGGTTGGTT
>LotgiG103252
ATGTTTTTTCAGGAAGTTTCAGCTTCAGCATCAAAAGTAAGTAAGAAGGGAGACCATCAACCACCATCAACACCATCAAGAAAGAGATTATCTCAAGACATAACAGCATCACCATCATTACGGCGGAAATCATTTGGTATCAAACCTAAAGTTATGTTTACTGGTGTGGTGGATGAACAGGGAGAAAGGATTATTAAAGATCTGGGAGGAAGTATGGCAGAAACCATTCAAGAGTGTACACATCTTATAACAGATAAGATAAGAAGAACAGTAAAGTTATTAGGTGGTATATCATTAGGCATCCAGATTATAACCAGACAATGGTTAGATGACAGTAAACAAGCTGGCATGTTTTTAGATAGTAGTAAATATATACTATGTGATAAAGCCTCTGAAAAACAATACAAGTTCTCATTACGTCACTCTATAGAAATAGCTACTCAATCTTCTATGTTAGAAGGTTATAAAATACATGTTACTAAATCAGTTAAACCTCCTCCGCAAACTATGGCAGAAATATTGGAATGTTCAGGTGCTCAGGTGTTAAAAAGTTTACCGAAGAAGAAGGAAGATAATATGGTGATAATATCATGTGATGAAGATAAGACATTATGTCAGCCTGCTATTTCTAATGGTATAGATATAGTGTCATCAGAGTTTATATTGACTGGTATATTACGCCAACAAATAGATATACAATCATATCCTTTACTATATAAACTGTTTATTAGTTCATTTCTTTTAGAATTCAGGTTGGCGTTTGTGAAAAAATTTTACTTTATATATTTATTG
>LotgiG103257
ATGAGCTACTCACGAAAACAATCAACACACAGTTTGATAAACCGAGGAACTATCTACTCCTTATCTTCTGGTCATGGTAAATGTGGTGTTGCTGTCATAAGAGTTTCAGGGCCACAGGCATCTGATGCTGTTAAAAAGGTGATAAATAGAGACAGTTTACCAGCACCAAGAAAATCTCATCTGATGAAGTTTTATCATCCTGTGTCCTTTGAAGCTATTGATAAAGGATTATTGCTATGGTTTCCATGTCCCAAGAGTTTCACTGGTGAGGATTGTGCAGAGTTTCAGGTCCATGGTGGTTCTGCTGTTACTACAGCTATGTATGATGCTCTAGGCAGTATACCAGGTTTACGGACAGCAGAGGCTGGAGAGTTTACTAAAAGGGCATTTATGAACAATAAGTTAGATCTGACTGAAGTGGAGGGTTTGGCTGATTTAATTCATGCTGAAACAGAAATCCAACGTAAACAAGCTTTAAGACAAATGGATGGTGATTTGAGTCAACTTTATATGAGCTGGAGACAAATTCTTGTTAAGTGTGCAGCTAATATAGAAGCCTACATAGATTTTGGTGAAGATGAAAATATAGAAGATGATGTTATTCAAACAGTGAATGAAGAAATTAAGAAGTTATATGTGAAGATTGAAAATCATCTAAAAGACAATAGAAAAGGTGAAAGACTGAGATCTGGAGTACATGTGGTCATTATTGGTCAGCCTAATGTTGGTAAAAGTAGTTTATTAAATCTGTTATGTAGAAGACCAGCTGCCATAGTCTCACCTATAGCTGGTACTACCAGAGATATTATAGAATCAGCTGTAAATATCGGTGGTTATCCAGTATTACTATCAGATACAGCAGGGCTACATCAAGCAGATGATGATATTATTGAAGTTGAGGGAATCAGAAGAGCCATTAAAAGAGCACAAGAAGCAGACATTAAAGTAATTGTCGTAGATTCTACTAAACTTTTATCAAAAATGTCAAATACTCAGGATTTTATAAGCAAACATTTGAAGGAGCTCGGAATTACGACTGAATCTTCAAATGATGAAATAGATCTGTCAGAAGTGATATTAGTTCTGAATAAGATAGATTTGCTCAAGAACAATATTGATATTAAATCAAGAGATCTTAAAACTATTGCTAAATTATCCTGTGTTACACAAGATGGTATAGATGATTTTTTAGCCTTGCTAACAGAAAAAATAAAAAATTTATGTGGTAATCCTTTGGCTGGAAACCCTAGTTTAACACAGACTCGTCATCGAACTCATTTACATAACTGTATATATCATCTCAATCAGTATAAACAATATATAGAACTAGAAGATGTCGTCCTGGCAGCTCATCAACTACATCTTGCTTTACGAGAAATCGGCAAAATAACTGGTAAAATATCATCAGAGGAAATTCTAGATGTTGTCTTTAGAGATTTCTGTATTGGAAAA
>LotgiG103262
ATGTCACGCAAACCTAGCAACACTGATAGTTTTGATACGAGACCATTTAAGGGAGATAATGTTTCCCACTTTGTGGAATCATATCCACAATTTCTGTTGAAGAATCTTTGTCAACTGTGGAATGATGGGTTATATTGTGATGTCAGTATTGTTGTATGCGAAGTTACTTTCAATGCCCATCGCCATATTTTGGCTGCTTCCAGTTCATTTTTCAAAGCAATGTTTATGTCTGGTATGACAGAGGAGAAACAAAGAGAGATTACTCTACATGGTGTAGATAAAGAGATCTTACAAGGATTATTATCGTTTATTTATTCTGGCATAATAGAAATTACCTTAGACAATGTGCAAGAGTTAATGGCCACATCTGATATGTTAGGTTTAACTGATGTTACAGAAGCATGTGGTCAATTCTTACAACAACATTTAAACTGTGATAACTGTATAGGTATTTATTTATTTTGTGAAGCTCATGCTTGTTATGATATAAAAAGAGCTGCAGAATCTTTTATACGGAAACATTTCCTTCAGGTTGTCCACTGTGAGGAATTTCTACAGTTACCAAAAGAGACCTTGATACATTTCTTATCAAGTGAGAATCTTCGTATTGAGAATGAAACTCAGGCCTTTAATGCAGCTATCAGATGGATTCAACATGACTTAATAGCAAGGAGACGTGAAGTTTTTGATATTTTAGTGCCGATACGTTTTCCAATAATTTCTGACAAATTTCTGGAAAAATTCATTGAAGAGTGTGAAGATATTAGCCTGAAAATTGCTATTCAGAAAATTATCCAAGACTATAAAATGTCGCGGAAAATGTGTTTAGAACTTCAGCTCTCCAAAATTAATCCTATGATGCTCCAACCTAGATTAAGTGCAAGAAAAAATATTTATATCATTGGAGGATATTGTCGTAAACGTGGGGATCGCTGGAGTGATATGCATACATTGCGATCTGTAGAAAGATTTGATACCTTCCATAAACAATGGCAGTCATTACCATGTATGAGAAACCCTCGGAGTGGATTAGGCGCAGCAGTATTAGATGGTAAAATATATGTTGCAGGTGGTGAAAATGATTCCTTGATTCATGATTCTGTGGAAATATTTGATCCAGATGAGAAAAAATGGACGAAACTGGGAACTATGACAGATCCAAGATGTGGATTAGGTTTATGTGCCTATCGAAATAATTTATATGCATTTGGAGGTTGGATTGGCTCTGTAATAGGAGATACTGTGGAGAAATATAATGCTGATATCGACCATTGGTGTATTGTGGGTAAATTACCGACACCAAGATTTGGTATGGCTGTTATAGAACATCAAGGTTTAATCTATGTAATAGGAGGGTTGAGTGAGATGGGAACAGAATTAAAGTTTATTGATAGTTTTAATCCAGTGACTAAAGAATGGATGAGATTATCAAATATGCCGTCCCGTAAAGCCTATATTGGAGCTGCTGCTATTGATGATTATATCTATGTAGCAGGAGGGTGGAATGAACATGAAGGTCCTTTAAATACTGTACAAAAATACTCTTTATCATTGGATGAATGGTCAGTAGTACCTCCACTGTCTATGAAACGAGCTGGACCCAGTGTGATTGGAGTTAATGGTTTATTATATGTTATTGGTGGACGTTATTACCCAGACCAATACTCAGCTCCCATCACCACAGATTCCATGGAATGTTATGATCCTTCTAGTAATAAATGGGTGCAAATGTCTAATATGCCCAGCAGTCGTTGTGAGGCTGGTGCTGTTGTTTTA
>LotgiG103271
TGTGGTGGAGTAATAAACACTGAAAGTGGTACAATTCAATCACCAAATTTTCCAAATCTTTATCCACAGAACGCTGTTTGTGACTGGACTGTGGAAGCTCCTGAAGATAAAATTATTATCTTCACATTTAATTATTTTGACCTTGAGGATTATAATTGCGAGTTTGATTTTGTTGTTATTTATGATGGTGACAAAGAAATAGCTGTACATTGTGGTTCGTCTATTCCTGATCCGGTTACAAGTACCACGAATAAACTTCGAATAACGTTTATATCTGATGACCAATATGAATATGAAGGCTTTAATGCAACTTATAGTATGAAAGGTAAACAAGATCTAATCAAGTTA
>LotgiG103277
ACAGGTTGTCCGTCAATTATTACTCCATTGAAAGACATCACCACATCAGACAGAACTAGCGTAACATTAGAATGTTACATCACTGGTATTCCTACGCCAGAAATAGTCTGGTATCTTAACAACAACCCTATAACTGACCTGTCTATCTATGCTGTATCGTACGACAGTGAAACTGGACGGGCTGCGTTAGTCATTGAGGATGTTACTGAAAGGTTAGAAGGTGTATTTCGATGTTTTTTAAAGAATGACGTCGGTGAGGCAGAAACCAGATGTATACTTTCTGTTAAAAACACTCCCAAGCATGTTCCTTCATTCACTGAACCTTTGCATGATGTCAAAGTTTCTGAAGGTCATTCAGTGACCTTGACCTGTCGTGTTGCAGACGCTGAATCTGTCGTCTGGCAGAAAGATGGCGTTGTTCAGAAGAGCACAGAAGATTTTAAGCAGAGTTTTGATGGTGAAGAAGCAAAATTGGAACTGGATGAAGTTTTTCTGGATGATTTTGGAATTTATTCCTGCATTGCTAGGAATGATCTTGGAGAAGAAAGTAGTTCCTGTAAACTTAAAGTGACAGGTGAGTTTGAGATTTCTATTTTGTTCAGGCATACATGTCTAATCTACCGATGTTGTCAAGTTTCTATTGCTTTTGCATGTTGTCCACCGCTCTACCGACGGAAGACTCAATTCTACCGATTTTTTGTATTTTTCCAATGTCCAAATTCTCTACCA
>LotgiG103282
ATGGCTCCAGTAAATGTTAGGCTAAACCCTACAGGATTTGTGTTGAGTATTGTGCTATTGGTGTGCATTGCTTTGTATGCATTTGGTTTACCATCATGGTTAGGTAGAAAGGAAGAAAGGATTAGTATGAAAGAATTGCTATCAGTTAGTATCGAATTGGCAAGACGAGGTGGAGTCAAAGTGAAAGCTGTAGCTGAGTCTCACAAGTTAAAAGCAGAAGTTAAATCAAGGACAGAGGAGGGCGCCAAAGAGATGAGGACAGATGGTGATATGGAATCACATAGAGAGCTGATTCATGGTTTTGCAAAAGCTTATCCAGCAATGAAGGTGATATCTGAAGAGCATGACCGAACACCAGTTGATTTGAGTACAGTAGCTAGTGTAAATAAACATTTAAATGAAGTGAGGGAGGTTGTAGAAAGTGATCAGTCAATACCTATTAGTCAAATAACAATCTGGGTTGATCCTTTAGATGCTACTAAGGAATATACAGAAAACTTAAAGGAGTATGTGACTACTATGGTGTGTGTTGCAGTAAAGGGACAACCTGTAATAGGTGTTATACATAAGCCTTTTGAGGACAGTACAGCTTGGGCCTGGGTAGGCTATGGTCATTCCAAAAATTTACAGAAAGCAGATCGTGATACAAGAAATCAAAATAAAAAGATAATAGTGTCTATGTCACATACCGGTACTGTTGCTGAAGTAGCTAAACAAGCATTTGGACTAGATACAACAATAACTCGTGCTGGAGGCGCAGGATACAAGACTTTAGAAGTTATAAAAGGAAATGCTCATGCTTATGTTCACTCGACACACATCAAGAAATGGGACATTTGTGCTGGTAATGCCATTCTGAGTGCAGTGGATGGGAAAATGACCACATTAAATGGAGACTATATTGACTATTCCTTCAATAGTGAGCGCAAAGTGAAAACTGGTTTACTGGCTACCATATATGACCACAATGACTATTTAGAAAAATTACAACCTATTACTAAAAAAGAGGTTAAAGTAGAACTGAGCAATATTGGTTCAAGG
>LotgiG103296
CTCTTCTTTACAGATGATGATATGGAGAAACCCAAATTTTCCTTTCCCTCTCCAGGAGCAAAAGTACCATTTATTTTATCACATAATGGAGATGAGCAGAACATTGTACCAGCGAGTATAAATCAGTATCTAAGAGACTATCAAAGAGATGGCATCAGGTTTCTCTACAATCACTATCAGTTAAAACAGGGTGCTATACTTGGTGATGATATGGGATTAGGAAAAACTGTTCAGGTGATTGGTTTCCTAGCAGCCATCTTGAATAAAAAAGGAAATAACGATGATATTATGAAACAAAAATTATCATTTATTAAGAAGGTGTGTATGTCTGACACAAACTACAACGAACCAGAAAGATCAACTAGCCCCTTTCTAATCATTGGTCCTGGAAGTGTAATATATAATTGGTTAGATGAATTGGATACATGGGGCTATTTTACTACCAGTAAATACCATGGTACTGATAAAGAATACTCTTTAACAGAAGTGAAAAAAGGAAAGCTAGAAATAGTTATTACTTCATTTGAGACATTTAGAGACAATTTAAATGATATATGTAGTGTTGATTGGCAAGCAGTAATAGTAGATGAGGTACACAGAATCAAGGATGTGAAGTCTCTAACAACTCAAGCCCTACGTAAAATACCAACTCAACTACGATATGGTTTGACTGGTACTGCCTTACAAAATAACATGGTGGAACTCTGGTCCATTTTAGACTGGGCTCAACCAGGAATTTTAGGATCTGTGTATGAATTTACAGAAGAGTTTGTGCGACCAATAGAAAAAGGACAGAGAAATGATGTCACAAAACGTGAATTAGCAGAAGCCAGAAAGAAAAAAGAGAAGTTTCGTGAAATACGAAAGAAGATAATGTTAAGAAGAATGAAAGCATTGATAGCTGATCAACTTCCTGAAAAAGATGATAATGTAGTATTTTGTAAGTTGAGCCACCTACAGACCAGTGTGTATAAAGCTATATTAAACCATCCTGATTTATTATTGGTATTAAAAATGGAGGATCCATGTAGCTGTGGTAGTGATAAATCTAGAGCAAAATGCTGCTTTAAGATTAATAGAGATGGCATTAATATTCAAAGTATAAGATTTTCATTTATGCATTTATTAATGAAAGTAGCAAATCATGTAGCTTTACTGATTCCAAGGGAGGGCACGAGTTATCTACAGAAAACACGTTCTAATGAAATTTGTGAAATAGCTCTCAAAGATCATCAGGAGTTCATCAATTTAACAAAAGATGCTACTTTCAGAACATTATCAGATCCTAGATACTGTGGAAAAATGAAGGTTTTACAAGGTTTATTACAAGTATTTGAGAAAACACACAGTAAAGTTTTGATATTCTCACTTTCTACAAAGTTATTAGATATATTAGAACAGTATTTGATAAGTTCAAGTTATGAGTTTCGCAGATTAGATGGTTCTGTCAGTAATAAAAAACGAATGGAACTTGTTAGAGAATTCAATAAAAATCCCAATATATTTATATTCTTGATTTCTACAAAAGCAGGAGGGTTAGGTTTAAATCTAACTGGAGCTAATAGAGTAGTCATATTTGATCCAAACTGGAATCCAAGTCATGATCTACAAGCCCAGGATAGAGCTTATCGTATAGGACAGAGACAGGATGTTCAAGTCTACAGACTTATATCAGCCGGTACTATCGAGGAAAATGTTTATTTACGACAAATTTATAAACAGCAACTTGGAAATGTAGTTGTGAGTTCTGAGAATGCTAAAAGATTATTTCATGGTGTTCAGGGCAATAGATTTAGACAAGGAGAATTGTTTGGGGTACAAAATATGTTTCAATTAAGAACAGGAGAGTCTTGTTTGACAATGGATATACTAGAGGTAAGAAAGTTTTGTACATCTTTCATTGTATTCCTTACCACTGGCAAG
>LotgiG103305
CATTATGTTAGTATTGAACATTATGTTAGTATTGAACATTATGTTAGGATTGGACATTATGTTAGTATTAAACATCATGTAAGGATTGAATATCATGTTAGTATTAAACATCATGTTAGGATTGAACATCATGTTAGTATTAAACATCATGTTAGTATTAAACATCATGTTAGTATTAAACATCATGTTAGGATTGAACATCATGTAAGGATTGAACATCATGTAAGGATTGAACATCATGTAAGGATTGAACATCATTTAAGGATTGAACATCATGTAAGTAGTGAACATCACGTTAGTTCTGAAAATTATGTTAGTTCTGAAAATTATGTTAGTATTGAACGTCATGTAAGGATTGAACATCATGTTAAGATTGAACATCATGTAAGGATTGAACATCATGTAAGTAGTGAACATCATGCTAGTATTGAACATCACGTTAGTAAGATTGAACATCATGTTAGGATTGAACATCATGTTAGGATTGAACATCATGTTAGGATTGAACACCGTGTTAGGATTGAACATCATGTTAGTATTAAACATCATGTTAGGATTGAACATCATGTAAGGATAGAACATCATGTTAGGATATGCATAATATTG
>LotgiG103317
ATGGATCCACAAACTTTCATGGAAGTCGCCACAGTTGTGACGAAACTGAAAATGTATCCATATTTCGACATAGCACATTATTTATTGATGTGTATTTCAGTGCGAGATGATATGCCCCAACCTCAAGGGACACCACCCTTCTGGAGAAAACATCCTCTATCAACGTGGGTCTCTTCAATGTTGATATGTTTTGCTGGAGGTATTATAGCTAACTTACTACTGGGTGAACCGTTAATAGCACCTTTGAAAGATCATCGTAGCATTTTAACTGCTACTATTGTTTGGTATTTTGTATTTTATTCCCCATTTGACCTGGTCTATAAACTCACCAAGTTATTACCTTTCAAGGTACCTATTTCAATGTTAAAAGAGTGTCAGAGAGCACATAAAGTCTACCATGCTGTGATCCACACAGCTAAAATCTACCCCAATTCTTACCTAGTTATTATACTGATTGGAACCATTAAAGGTGCTGGCAGTGGTTTGATGAAGAATTTTGAAAGATTGGTGAGAGGTGTTTGGGTCCCAGGATCTAATGAAATCTTACAACCAACATATGCAAGTAAAGCTGTTTGTTTGTCTGCTATAGTGTTTTTACTGGAAAGATTAAACTATATCACAGTACCACATCCTGTTGTTTACTTCGGTGTTGTTATATTCTTTGTTTATTTCAAACTTTCCTCAATTATCCTGGGAATCCATGATCCTTTTGCACCATTCGAGAACCTGTTCTGTGCTGTTTTTATGGGAGGAATGTGGGATGCCATGAAGAGAGCTGCTAATCGTGAACCCAAGAAAGAAGAAAAAGAAGGAGACATTAGAAATGATGTCATGACAAAGAGCAAAGAAGAAAAGAAAAAGGAT
>LotgiG103318
ATGTTAAATGCTCCTCAATGGTTGACAGGGGAATTAAGATCAAATATTTTTGATAAATGTGAAGTATCGGCATGTCAATTTCATTATAAAGAACCATATAAATATGTGAACGATAGTGATGCGGTTATTATAATTCCATTGGGATACTCTAACAAAAGATTCATCATACGAAACTCGAATAAAGGACAGATTTGGATATTTGCCGTGTGGGAACCTCCAATTCTTTCATATTCAGCAGAATTTAATGAAACAATATCAAAAAGGAAGATAAATTGGACCATGACTTATCGACTGGACTCTGATATTCCCGTACCTTATTGTTTGGTAGAGAAAACTAGTGGGCAGTCAAAAAATTACCCAAAAATTATGGCAGAGAAAACAAAACTGGCAGCACAAGTAGTAAGTCATTGTCCAACACCAAGTTTACGTGAACAATATGTCAAATCATTACAACAATATATAACAGTAATGGTTTATGGGGCATGTGGACACGCGAAGCAAAGGAGTCGAGATAAACATTTGTTTCATAACATTGAAAATTCCTATAAGTTTTATTTGTCTTTTGAAAACTCTTTGTGTCGTGATTATGTAACTGAAAAATTTTTCCAGAGGCAAAAAAGTAATATTGTTCCCATAGTGAGAGGTGACGGTAATTATGAACATTTCTACCCCAAAAATTCTTACATAGATGTCAGAGATTTTAAATCAATTTCTGATTTAGCCAAATACATTCAATATTTAGATAGAAATGACACAGCTTATATGGAATATTTGAAAGCCAAAGAAAATTTCTCTTCTACAAGGGGTATAGGTCGAACCATTGTTAAATCATTTTGCCAAGTTTGTAAGATGCTACATAATCCTGATAAATATAGGAATATTTACTCAAATGTTCAAGATTGGTATAATAATGGAGTTTGCAGACAGGCAACTGATTTAGAAATA
>LotgiG103320
ATGTGTAGTTCAGGCACACATCAATATCTCCCTTACATCATTTATATCACATATGCAGTTGCGTCAAAGTTTTTTTTAACAAAACTAATCTCTCTGCCATTTAAGACTGTGCATATTTTCTTTTTTTCAGCTCTGGTTGAGCGTGTTTTTCTACGTATTGGTTCCGCTGATACTGATGAACAGCTAGAAGTTGCTCTAGGAAAATTTCTCACTCCAATTCTTTTAAAATTAAACAGTTCAGAAGATGGCATTCGAACAAAGGTGATGGAGTTGTTAGTACATATAAATAAAAGATTGAAAAGTCGAAGTAAAGTTCAACTACCAGTAGAATCATTATTGACTCAGTTTCAAGATCCTACAGCTACTCCATTTGTTACAAACTTTACTATTTTGTATATCAAGATGGGGTTTCCTCGGTTAGATCCTGTTAAACAAGCAGAGTTATTGCCCATGTTGATTAATTGTTTAGAGGGTCGACCAAGCAACCAAAAAGACAGTTTGCTATTATTAATGATACCAGCTATTCAACATCTGAAATTTCCTTCTGATTTAACAAAGAGAAAGTCTATGTTTCAACTAGCAGATAAACCTGAAATAACTAAGTTATTATTAGATTTTATGATGGATATTTTACTATTAACATACAGTGCACATGCTTCAGCTCAAGCTGCTAGATCTGGTGGTGGTGCTGGAGGGCGTGGTCCCCCAGTTACAGTTCCTCCTGGTCTCAGTGAAAATTCTCTTAAACGTGTTCTAGGAGAAAATCCTATGACACCAGAAGGTTTAGAAAAGGCAAAGTTAGGAATATTGAATTTTTTAGGAGCTGGAATTCTGTCTGACAATGACCTAGTATGTCATTACATAGTAGCATCATCAGATACAAGACATAGTGTTGCAACATCAGCTGATATGGAATTAAAGAGAATAATGGGAAGTATAGATTGGAACAGTAAAGAAATTATTAGTAAATTATATAAGATATTTCAAGGCACTGTTGTATTAAAAGGACAAGTGAGTATAGAAGGTTGTAGACTGTTACCAGAAGATAGAAGAGTTCCAGTTTGTACCAGAATCAGATTGAAAATTTTCCCATTCTTCTTGAAGTCTAAAGAGGCAGTTGGCATGTTCCCATCTTGTATTCAGGTGGTTTTTGATTGTTTATTTGGTACTAATCTGAATGCCAAGTTACGTGTTATGGCTGTGCAGTTTGTACATCATATTTGCTATAACTGTGAAGACAGTAAATTTAAGATGTTTGATGCTGTTCTATTGTCTGGTATGATCAAACTTATTGGAGAGGCCAAAGAGGACAGTAAATTACGTAGTTTAGCCTATGTTGCAGTAGGTAAAATAGCTAGACGATCTCCAGACAGAGTAGCCAAAGATATGACCTTGATACAACAGTTTTTTCAATCAGTCTGTGAGGAAGATACCGAAACCAGACTAGCAGTTCAAGAAGCACTATCTTTAATGTCAGAAGCCTTTAAAAAATTAGATGAAACCAACCTTAAACTATTGGAAGCTTTGATTATGCAGTATATAGACAAGGTAGAACCACAAGCTAGGTTAGTAGCTGTACAATATGCTATAGCTGTATTTCCTTCTAACCATATACCATCAAGATATATTTTACTCTTGGCATCTGGAGATAATAAAGATGATATAAGAGGTGAATCTATTAAAGAATTGAATAATACAGAAAATAAAGATGGTGTATCACTAGAATTACCACAGTTCATCAATATGATACAATATATAAAAGAAAAGGCACAACAAAGAAAAGAAAGTAATCAGAAATACGTATCAGGAAATACTGTCTTACCATTCAATCCAACAACTTATACACAGATGATAATATATTTACGTATGTGTTTGATAAAAAGTGCTGGTGGTAAGAAAGTTGTACAAACTACTGATGAAATATTGAACGAATCTCCACTACTGTCTCACTATGTTAACCAGCTTTTGAGTACTTACACCACCAATGATGGTCCCATACAGACCTATATAAATATGATAAAAGATATACTCTCAGTCAATTCTGATTCCAAGACAATGTTTTGTTTGTTAGAAGTTGTTGCTGTAGCAGCAGATAAATTATCATGTGACCTGTTGTCCAATGTCGATTGGCTGATGAGCTATGTCTTTTCCCCTAAGGAAGATTTAAGGTTAAATGCTAGTCAGTTGTATGCAATATTAATCTTTCACAGCAATAATCACAGTCTAATTTCTGATACATTACATGAACTTTATAATAATATACAGTCTAAATCAGAGGTAAAAATACAGCTGGGTTCAATATTAACATTAGGATATATAATAGGACAGAAATTATATAGTAAATACCAAGATGTTACTATAGAAGATATGGATCATACTTCAATACATGGACAAACAGATAATATTAGAGATATTGTTATCAAAATAGTATCCATTATGACGAGTGGAAATGCTAACCTATCAAGTGCTGCTTGTATTGCATTAGGTGAAATTGGCAGAAATGGATCATTACCCCTGCCATCTGGTGGTGATGGTGACAATCAAGGGCAGATTACCATAATGTCTGTTATCAAACATTTCTTATCTATTCTTCAAAAGAGTGACCATTCAAACAAGATGAAAGAAAAAGCTGCCATGGCTCTAGGTTATATATGTATTGGTGATGTAGATTTTCCACATAGAAAACATGTCATGTCGGAATTATTCAATGCTGTCACAGGTAAACAAGTTGATCTTCATTTTACCATTGGGGAAGCTTTAGTTTGCGTGGCTGAAGGAAAGAAGTCTGTTTTAGCTCGTGATTTATGGAGAGAAGAACCTGAAGAATATACAAAAAAACATGCTGAAATTAAAGATGAGATGAAGTATTATTTAGATCAGATATTAACTGTTTATATACCACATTCTAATCAACATTTACGTCAGGCTGCTTGTATATGGTTACTGATATTATTAAGAAAATCTGGTCATCATCCTGTTATACAGAAAAAAATTATTGATATACAGAAAGCTTTTATGAGATTGTTATCTGAAAATGATGATATAACACAAGATATAGCATCTAAAGGATTGGGCTTGGTGTTTGATATTTGTACACAAGAACAGAAAGATTTACTAGTTTCTACATTAGTTGATACTTTAACTACTGGTAAAAGTACTAAACATGAAGTAACCAGTGATACTACAGTATTTGCTGAAGGTTCTATTGGCAAAGCACCAGATGGTGGTGGTCTATCAACTTATAAAGAATTATGTTCAATAGCTAATGATTTAAACCAACCTGACTTAGTTTATAAATTTATGCATTTAGCACATCATAATGCTGTTTGGAATTCAAGAAAGGGGGCAGCATTTGGATTTAGTACTATAGCAGCTCAGGCTGGTGAACAGTTAGCACCCTTTCTACCACAAATGGTACCAAAACTTTATAGATACCAGTTTGATCCCAACCCTAAAATACAGCAAGCTATGAGTAGTATCTGGAATGCTCTTGTTAAAGATAACAAGAAAACGGTTGAAATTTATATGAAACAGATATTGGATGATTTGATAAAGAATTTGACCAGTAATCAATGGAGGATAAGAGAATCAAGTTGTTTAGCTGTCAATGATTTATTACGTGGTAGAAATATTGATGATATTATTGAGCAACTACCAGAATTGTGGCAGACATTATTACGGGTCAGAGATGATATTAAGGAATCTGTACGAACTGCTGCCCATACAGCCTGTAAAACTCTTAGTAGAGTGTCTGTTAAAATATGTGATATTAATAATGGTAAAGTAGGAGAAAGAGCTATACAGTCAGTATTACCCTGTTTATTAACTAATACTTTAAATAGTACAGTGAAAGAAGTTAGACAAATTGGATTATCAACTATATTAGATATCAGTAAAAACTCTGGTAAATTATTAAAGCCACATATACCAGTGTTAGTTATAGCTTTATTGGAAGCTGTCAGTGGGCTGGAACCCCAAGTTTTAAATTATTATAGTTTACATATGGGTAGTCAAGATACCCAAGAAAAGTTAGATAGTGCTAGGATTTCATACTCTAAAACATCACCTATGATGGAAACAGTCAGTAAGTGTGTACAGTATGTTGATGATACTATTTTACCAGAGTTGGTACCGAGATTATGTGATTTAATCAAATCTGGTATTGGTGTGGCTACTAAGGCAGGTTGTTCTAGTTTTACTATATCTTTAGTACATCACTGTCCTAATGATTTAGCACCATATGCAGGAAAGTTAATGGCTTCCTTTCTGAATGGAGCCTGTGATAGAAACTTATCTGTTAGAAAATATTATTCCTCTGCTTTGGGTCATTTATCAAAGATAGCAAAAGATAGCAGTGTTGAAAAGTTGATAGCAAGAATTAAAAGCTGGTATTTAGAAAAAGAGGATGAAAATGCACACAGTGCTAGTGGTCTAATCCTACATGCTATGAATAGGCATAGTCCTGATGCTTTACAAAGAAATGCTGCCTTAGCTATGCCTTTAGCATTCTTTGCCATGCATCAAAAAATTAATGAAGATGAAACATCAAAACAAACTATAAAGATATGGCAAGATGTATGGAATGAAACAACCCCCAGTACAGAATCGGGTGTACGCTTATATCTTGGTGAAATAGTTTCTATTCTACAATCATCACTAGACTCACAATCCTGGACAACCAAAGCTCAAGCTGCTGTTTCTATGACAACATTGGCCACTGAATCAGGCACCAATCTAAGCTCTCCACATTTGAACCAAATACTACAAGCTTTGATCAGTGGCTTACAAGGTAGAACTTGGGGTGGAAAGGAAGAATTATTAAAGGCTTTATCAACTGTATGTACATCATGCAGGGAAGCTATATCAAATGAAATGTTAAACAATCAGCCAGCAATACATCAGATAACTGACTGTGTTTTGAAAGAATGTAGAAAAGAAAAGAGTGACTATAGATTAGAGGCATGGAAATGTATGTCAGCTGTATTAGAAGAATATGAAATTGATAAATTTCAAGATATGTGGGATATCATGATACCTGTTTTACAAAAGGTAAATCTTAATCAGAAAGATGATGATGAAGCTATAAGTAGTAATTTAAAAGAAAGCAATAGAGAATGTATATATTTATGTTTAGGACAATGTTGGCCATATACATCCTCTGTACAAGATGATTATAAGAAGAAGTTATTAGATTTACTACTATCATCATTACCTCTCAGTACATGGAAAGTACAAGTCTCAATTTTAAAATCTTTAAATACATATATTGAGAGG
>LotgiG103326
ATGACGATTGATAACAGAACATTGTACAATACGAGTGCTGACCAGCGGAATATCACTGCATATTCCAGCCCAGATTTCATTCATCCATTCAGTTATCTACATATCAAGATTATCTTTATCATTCTGTATGGTGTAGTGTTTACTGGTTGTTTTATAGGAAATATTGGTATAATATTGCTTATTATCAAAAATAAAGCTCTGAGAACCAGAACGAACTTTTTTCTAGCCAACTTAGCTGTAGCAGACTTTTGTGTTGGAATATTCTGTGTCTTACCAAATCTGTCTACATTTTTATCTCCAGCATGGGTTTTAGGAAAGGTAATGTGTAAGTTGTATTATTTTGTACAGGGAATGAGTTATACGGCATCCATATTATTATTGACAGTCATAGCAATAGAACGTTACATAGCCATTATGCATCCATTACGATCGCGTCATCTTTTTACCTTTGTGCGTCTACAAATTGCACAAGTGTGTATCTGGCTACTCGCTTGCTGTTACAATATTCCACACTTACTAGTGTTTGATACCGTGGACATTATAACCTCCAAAGGTGAACAAATGTCTTTTTGTTTTGTGAATTTGTCGGATAAAGATATGAGAACGTTATCAACTGTTAATTTTGTGTTATGGTACATCATACCGTTAGTTAGTATGATTATAATGTACACACGGATTTCTATAACGTTATGGAGAACTAGCCATTCTCAATCTGAAATACGTCCAACATTTGTTTTATACCAGAAAAATAGAAATGTTAAAGGCAGTCAAATGAAAAAATTGTTGTGTGTTAAAGTTCATGAGCCAACCGATGGTGATGATAACTATAAACATAATATGAAATTTGATATGTCCAATAGGGACACGTCGTCATCAGGAAGCGGTTTAACTGCCCGTAGGAAGGTCATAAGGCTGCTTATGATACTGTTAATTACCTTTGCCTTCTGTGTCCTGCCAAATCATCTACGAGTTTTATTACACTATTGGCACATTGACCCTCCCCAATCTGCGGGTATTGGACTCTTGCCACCTGTATCTTATCTTTTGTTGTATCTCAATAGTGCTTTAAATCCAGGTCTATATTGGGTGTTCTCTGAAAGTTTCAGGCGAAGCTTGCGCGAAACGTTTACGTGTCGCCGTCGTAAGAGACGC
>LotgiG103333
CTAGAGGACATTGAATTAATCATAAAATGTGGCGCCAACGTCAACGGTGCAGTGAAACGCGGGTTACGTCCCTTGCATTATGCTGTTTACGTGGAATATGTAGCTGCAGTTCGACTGCTGATTGAAAAAGGCGCGGATGTTAATCTTCCAGACGATATAGGCTATACGCCAATGCACGTGTGTGCACGCAAAGGTTCCTACAGATCTATGAAAGTCTTGATAGAAAATGGTGCACACGTTGACTTTTTCGATGAAAAT
>LotgiG103342
ATGTTCATTATCTTATTTACATGTTTATTATCCTCTGTGCATGTTCATTATCCTCTTTACACGTGCATTATCTTCTTTACATGTTCATTATCCTCTCTACATGTTCATTATCTTCTTTACATGTTCATTATCTTCTTTTCATGTTCATTATCTTCTTTACATGTTCATTATCCTCTTTACATGTTCATTATCTTCTTTACATGTTCATTACATGTTCATTATCTTCTTTACATGTACATTATCTTCTTTACATGTTCATTATCTTCTTTACATGTTCATTATCCTCTTGACATGTTCATTATCCTCTTTACATGCTCAATATCTTATTTACATGTTCATTATATTCTATACATATTCATTATCTTCTTTACATGTTCATTATCTTCTTTACATGTTCATTATCTTCTTTACATGTTAATTATCCTATTTACATGTTCATTATCCTCTTTACATATTCATTATCCTCTCAACACGTTTATTATCCTCTTTACATGTTCATTATCTTCTTTTCATGTTCATTATCCTCTTTATATGTTCATTATCTTCTTTACATGTTCATTATCTTCTCAACATGTTCATTATCTTTTTTACATGTTCATTATCTTCTTTACATGTTCATTACATGTTCATTATCTTCTTCACATGTTCATTATCTTCTTTACATGTTCATTATCTTCTTTACATGTCCATTATCTCTTACACAAATTCTTGCTATGTTTTGTTTTCTTTTATTTTCTTTCATTATCTCATACTCATGTAACG
>LotgiG103360
ATGAAACACTCAAAATCAGACCACTCTGGCATCGGCCAGGGATCTGGGAAATCACGGTTGCTCGGAAAAACATACTTGAGTAAAAGTCACGAGAATTTATCAAGTCACCAAAAAAAGAAATTATCCACAGTGATGGAACAGCCGAGTGTAAGTAAATCTAAAGGAACAACCAAGTTATCAGACTCATCAAAATCTGTCGATAAAAATAAAGAAAATGTGGCCTTAAAGGAAAAGGAGAAAGGGTCTGGACGATCCAAACCAAATAAACCAGCCACTCTTCCAACCCCAGGTCAAATTCCATTACGTAAAGCTTCCAGTACGCAGTCTATAGATAAAACTAGTCTTGGTGGTTCTAGCACCATCAGTTGTCCCACTAAAACACAACCCATGAACACTAGCAACAAAACTTTATCAATAAAACGTGCTCAGAGTACACAGAACGTGAGCAAGGATAAATTGACGCGTAAACGAACCTCAGCCCCAGCTGATGTAATGGCATACAATGCTGAACTTTTGGCAAATTTTGAAAAAGAGAAGAAACTTCAAGAAGCGAGAATATCTGAGTTGATTCAAAAAGCTGAGGGTCGAAAAGCTGAAATTGAACGTTTGAAATACGAAAATAAACGGTTAAAAGAACAGATTCCGTCAGTGGCAGTAAAAGATGAGTTGGAATTATTACGGAATCAGAATAAAAATTTATCAGATCGTCTGACAGAATTAGGAATTCCCATTGAGCAGATAACAGACGCAGAG
>LotgiG103366
CAAGTTACTAACTTAAAAATTCAAGTTACTAACTTGAAAATTCAAGTTACTAACTTGAAAATTCAAGATAATAACTTGAAAATTCAAGATAATAACTTGAAAATTCAACATACTAACTTGAAAATTCAACATACTAACTTGAAAATTCAAGTTACTAAATTCAACATACTAACT
>LotgiG103375
TTGCTACGGTATCAACAATCTTGCTACGATATCACCAAACTTGCTACGAAATCACCAATTATGCTACGATATCACCAATCTTGCTACGATATCACCAATCTTGCTACGATATCACCAATCTTGCTACGATATCACACATCATGCTACGATATCACACATCATGCTACGATATCACCAATCTTGCTAAGATATCACACATCATGCTACGATATCACCAATCTTGCTACGATATCACACATCATGCTACGATATTACCAATCTTGCTACGATATCACACATCATGCTACGATATCACACATCATGCTACGATATCACACATCATGCTACGATATCACCAATCTTGCTAAGATATCACACATCATGCTACGATATCACCAATCTTGCTACGATATCACACATCATGCTACGATATTACCAATCTTGCTACGATATCACACATCATGCTACGATATCACCAATCTTGCTAAGATCACACATCATGCATCTGGGACG
>LotgiG103377
ATGAGCGATATAGTTCGTGTATCGAAAAATTTCAAAAATAATCTGCTGGTTCAAGATGAAGCGGGGAATACTCCAAGACGAGAGGGAAGAAAGCTAGCTGGTGGAAGTGCTCGCTTATTGCTCAATGTTGGAGGAGTCAGACACGAAACGCACGTGTCAACTTTACGTAATGCTCCACACACACGTTTGGCTAGATTAGCTGAAGCTCATTTAGAATCAGGATGTAAGACTGAGGAATATTTCTTTGATCGTCATCCAGCAGTGTTCAATTCCATCATAGATTACTATCGAACAGGGGAACTTCATGTGCCATTAGAAGTTTGTGGTGCTGTAGTGAAAAGAGAGTTAGATTTCTGGCAGATTAACCAATTTCAGATAAAAGCGTGTTGTTGGCGACATTACAGATCTTATATAGACAATCAGCGAATATTGGAGTCCTTCAATAACAGTTTATTAAAGGAGAATGTTATCGTTAATCTCACTGGATTAGACGGCTGGCAGAAATGGCGGACGAAGATCTGGTTAATTTTAGAACATCCTCGAACATCAACAGCTGCCATGGTATATGGTATAACTTCCTTCCTATTTGTCATGTTATCTATAGCTGGGTTTTGTTTAGAAACTTTACCAACAGATGATAATATCACATCGTCCTCTTCTTGTGAAGGGAATAATGAAGCTATGGGCACTAACACAATGAGCGCTGATAATGCTTTGGATATCCTTGATATTATTTGTTCAATATTTTTTACTTTAGAACTTATATTTCGTTTCATATTTTCGCCAAATCGTCTTAAATTTGTTCGTTCAATGATGAACATCATAGACTTGCTGGCTTTAGTGCCGCTGTATGTAGAGGTTTTCTTTACTCAAGCTAAGTTAGGGGGATGTTACTTGAATGAAAGATTTGTGATTGAGATTATGTTTATTTTGCGAATCATTAGAATGTTTCGTATCTTCCACCTAGTGAAACATTACCAAGCATTAAAAGTATTAGTTTATGCTATCAAGGCCAGTATTCAGGAATTATTGATGTTGTTTATATTCTTAATGATTGGTATGCTTGTTTTTGCCACAATGATTTACTATGCAGAGCGTACAGATGCCGTTACTCCCGGTGAAAAGTTTAATACTATACCTATGGGATTTTGGTGGGCAATTATTACAATGACTACGGTAGGATATGGTGATGTGTATCCTACTAAACCTGTCGGATACATCGTAGGAACTGCTTGTGCCGTTAGCGGTGTCCTCCTAGTTGCTTTGACTATTCCAGTCATTTCAAACAATTTTTCATTATTTTATACTCACGTTCGATCTAGATCAGGCGTACCTATTGGCTCAAACGCGGCTTCAAATGGCGTTGATACCGGGAGACTATTATTAGAAGAGAGACGAGCTTCTAATGCGTCTACAATTCCAGAAACCTTAATGAATGGCAAAACATGTGATAATGGGACAAAACACCACGTGTATGTTCCTATAGCAAGATTCTCAGAATCCAATTCCATGACTGACATAGTGTTACAAAGGACCAACTCTGATTATCAGTTTAAACGTGGTCGCTCTGGAAAAGCTTACTCTGATGATGGTGTTCGTTATCAGGGCGATGTCATA
>LotgiG103379
ATGGAAATTGTGATTCCGACGGAGAGGTTGAAGACAGTTCTAGAGAATGGACAGGTCAAACAGCGTTCAGTGTTTGTAAACAAACAGCCTGATCACAGAGAACTGGCGTCAGAAATAATACGTTCAGATTGTATTAACAAAGGTTATCGTGTTGTCAAGAGCTTAGGATCTGGTGCCTATGCTAAAGTGAAACTTGCTGAAGTTTCTGTGTCTAAATTAGCCAGACATGCCTCAATGGCTGATCATCTAGACACTGGAAATCTACAGGTAGCAGTAAAGATCATACAGAAGAAAATCGTGCCTCAGGAGTTTTTGAAGAAATTTTTACCACGAGAACTTGATAACCACATTGTTTTGCCCCCACATCCTCATGTAGTACGGTGTTTTGAGCAATTTTCAACCAGTGATTTCACCTATTTGGTTATGGAGTATATGAGTAATGGAGATCTATTAGATATGATCAACCACAGTATCAGTAAGATTGAACGTGGTTTGGGGGAGGATATCAGTAAAAAGTTTTTCAAACAGATTGCACTTGGTCTACGTCATATACATCAGAATGGAATCGTTCACAGAGATATGAAATGTGAAAATATTTTGATAGATGGAAATATAGATGCAAAAATCACAGATTTTGGATTTTCTTGTCGATATTACGATAAAAGTGTCTTGTTGAGAACTTCGTGTGGATCTTATGCTTATACTGCACCAGAAGTGATCAAAAATCAACCTTATGATGGAACTCGTGCTGATATTTGGAGTCTG
>LotgiG103386
CAATCTAGATTAAATGATAGTTTATTAGGTAATAAATCATCAATACCAGCTTCTCCTGCTCAATTAGATCCTTTCTATACACAAGGAGAAATGTTAAAATCTTATGACATGTTAGATGATACTTGGGTCACCATATTTGGGTTTAATAAGGGTGCAACATCATTTATATTAGAACAGTTTTCACAATATGGTCATATAGTTAAACATGTAGTGGCTACAGAAGGAAACTGGATGCACATTCATTACCAGTCTAAAATTCAAGCTAAGAAAGCACTTAGTAAAAATGGTAAAATATTTGGTGGTTGTATAATGATAGGAGTTTTACCCTGTATAGATAAGAATGTAATGGAAGGAAGAGCGTCTGCTAGTGATATGCCCATGACCCCTACCACCCCTTTAACAGACCTGACACATCACTCTAATATTAATAAAAATACTCCTACTATACGACCATTAACAGCAGCTTATCAAGCTTCTAGAAGTGATTATGACGTTGTAAAAGGTGGTCAAGTTCCTCAGAAAGACAATAGTTTAATGTCTAAAGTTAAAGAATACATAATAGGATGG
>LotgiG103410
ATGGAATTGGTACAAATCAACGTTGGTGGAAAAGTGTTTTTAACTACCAAATCAACACTGTCAAAGATTCCCAATACCAAACTCTCTGATTTAAAAGAAACATCATCTCATTACCGCACCGAGTTCAAAGACTTTTATTTTGATCGAGATCCAGAAGCGTTTTCATGTATTTTGAATCTGTATCGAACATCAGAGCTGCATCTAACATACAAAGTGTGTGGTAACGCCATCAGAACAGAACTCGAGTATTGGGGAATCGACGTGAACATTGTCCGCAGTTGCTGCTGGAAAAAGCTTTTCGAAGTCGACGAAGATGAAACCATCTTGAAAACGTTAAAGAAAGGAATTTCTACTTGCGATGTAATGTATGGCGATCATAGTTCGTCTAAAAGACAAATTTTGAAAAATAGAATATGGATTTTACTGGATAAACCAAATTCCTCCACAGCTGCCAAGATTTGGAACTGGATCTACTTGCTACTGGTGATAATATCAGCAGGCATATTCTGTTTAGAAACCATCGCTTTCCGGGTGCCTAAAAGTCAAATTGATGGTACCAATTCAACAGAAGTCTTCAATGTCAGCAATCCTAAAATACGAGAATTTATTTCCACTGAACTCCATCCCGCCTTAATGATTATCGAGATCATCTGTTTAATTGTGTTTACGTTAGAATTGGCCTTACGTTCACTGTGCTGCCCTGCTGGGACAGCATTCTTAAAGTCATTTTTGAATATCGTCGATATTTTGACGGTGTTGGTCGGATGGACAGCAGTGATCGTTGATATGTTTTTCTTCTTTACAGGAGAATTAGAAACGTTATTATTGGCTAATGTTTCATTCGGACTGCGGTGCTGTTATATATTGCGTCTCTTCAGGTTCTTCCGATTGAAGGAGAAATATATCGGGTTGAAGGTCATGTGGCTGGCGATTTTACAGTCAAAAGACGAATTGATGCTTTTAGTCATCTCCTCGTTAATTCTTTCCACCATATTAGGCTCCACCACATATTACTGTGAATTGGAAAATCCCGTGTTTTCATCCATACCACAGGCAATATGGTGGGCCATTATTACCATGACGACTGTGGGATATGGTGATATATATCCTATATCACCTATAGGGAAATGTGTGGGTACAGTATGTTCGCTCTGTGGTCTGTTGATAATCTCCATGCCTATAGCCATTATAGCAGCTAATTTCAACCAATATCACCGCCAGAATAAACAATTACAGTGTATCCTTAATGATCGATACCGATCACAGATTAAAACTAAGAAAGAGACTCACATTAGTGGCTGTTTA
>LotgiG103433
CACTGTATAATATATATCAAAAATTTACTAGGCATGTCTCATCACTGTATTATGTACTATATAATTCTATTAGACTTGTATCATCACTGTGTTATGTACTATATAATTCTATTAGACTTGTATTATCACTGTGTTATATACTTAATAAGTCTATTAGACTTGTATCATCACTGTGTTATATACTTAATAAGTCTATTAGACTTGTATTATCACTGTGTTATATACTTAATAAGTCTATTAGACTTGTATCATCACTGTGTTATATACTTTATAAGTCTATTAGACTTGTATCATCACTGTGTTATATACTATATAAGTCTATTAGACTTGTATCATCACTGTGTTATATACTTTATAAATCTATTAGACTTGTATCACCACTGTATTAGTACTTTA
>LotgiG103452
ATGGCGACGGCTTTACTAAAACATCCTTTAGAATGTTCGATTTGTTTAGAAAATTTCAATACCCGTACACCCAAAATTTTATCATGTGGACACTCGTTTTGTCTCGAATGCTTGGTGACATATATAAATGGCAAAAAGGAGACATTTCCATGCCCAGTTTGTAAACAGGATATTGAAATTCCACAAGGTGGTGTCGACAAGTTAATTACAAATTTTTCTTTA
>LotgiG103457
ATGGGGTGCCTTTTCTCAAGATTCAATTTCAGTGGCAGACAGCACTTAGAGGAAAACTTTGAAGAGCAGCCGAAACAGTATTCATGGGATAAAAGAGAAAAAAGCAATGCAGAAGATTATCTAATTGATGGTGTTAAAAATGAAACTGTTGGAAGATTACCTGGTGTATTAAATGGACAACAAATAATTATACAGAATTGTGAGAATTGTAATATTTATATCTATGACTATACTGCTACAGTAACAGTTGATGATTGTATTAATTGTAATATATTCCTAGCACCAGTTAAAACCAGTGTATTTATAAGAGATTGTAAGAACTGTAATGTAGCTGTGATCTGTCAACAATTACGTACTCGAGACTGTAGTAAACTGAACATCTATCTATGTTGTGCTACTCAACCCATTATTGAATCTTCAACTGGAGTTAAAGTTGGATGTTTCCAGTATTATTATCCAGAATTAGAAGGTCAGTTTAAATCAGCTGGGTTAAGTATATATAATAACAATTGGAGTAATATACATGATTTTACACCTGTACCTGGTGAAAATAATTATACTTTAATCTCACAGGACTGTAAGATAGAAGATTTAATACCACTGCCAACAACTGAACCCTTTTCTACAATACAAGTATCATTAGAGAAAGACAAAAGTGTGGTACCATATACATTAGGTAGCAGACATAAAAACTCAGATGAGTCATGTTTAGTTGTATTTTTTAATGATGGAGGTTCACATTCAAGAGCAACAAGTTTTACTGATTCTTTACTTCTACAGGTATGTAAC
>LotgiG103463
TGTGACAGTGGATTTGGTCATGCTTTGGCCAAAAAGTTAGATAGTATAGGTATGAGAGTTTATGCTGGATGTTTGATAAAAGATGGACCTGGTGCTATAGAATTAAGAAATAACTGTTCAGAAAGGTTAGTGAAACTAAATTGTAAGCTGATACTGCTGTCTTGGAAAAATGTTTCCATCATTTCCCACTGCATAGTTTTCTCATTCATTCATTCATTCATTCCAGGATTATGGGGACTAGTAAATAATGCTGGTGTGTGGTATTGTAGTGAGTTAGAAATGACATCTGAGAAGATTTTACATCGTGTGATGGATGTTAATTTATTTGGGGCTGTAAGGATAACGAAAGCTTGTTTACCAATGATCAGAGCCTCCAAAGGAAGAATTATTAATGTTTCTAGTTTATTAGGTATATTTCCA
>LotgiG103470
ATGATTGAATTTATACTTTTATTCCAGGCACACTGTTCAAAAGAAGTTGTTCCTTTTTTTGCCTTATTGATATTAGTTCTGGTATTGGTAGCAACAGCTATTCCAACTAAGGCAGATGACAACAAGAAACGTGTAAAGGATAAGCAATTAAGTGGTGAAGATCATATAGAAAATGGTGAACACAATGCTGATTATGATCATGAAGCATTTTTAGGAAAAGAAGAAAGACAGACCTTTGATCAGTTATCACCAGAAGAGAGTAGAGAAAGATTGGGTTTAATCATAGATAAAATAGATAAAAATAAAGATGGTTTTGTATCAGAAGATGAATTAAAAGACTGGATACAATATGTACAGAAACGTTATATTTCAACTGATACAGATCGTATGTGGAAAGATTATGATACTACAGAAGATAATAAAATAACTTGGGATGCCTATATGAAGCGTACTTATGGTTATTCTGAGGGTAGGTGTCATGATGAAGTGTTGGAATATAAAGACATGATCTCTAGAGATAAAAGGAGATGGGAAAGAGCTGATACTGATAAAGATAATCAACTAAATAAAGAAGAATTCAGCAACTTTTTACATCCTGAAGATGCAGAACATATGAGGGAAATTGTTGTTCTTGAAACATTAGAAGATATTGATAAAGATAAAGATGGTTTTATTAATGAAGATGAGTATATAGGTGATATGTTGCCAGATCACAAAATTGGAGATCCAGAGCCAGATTGGGTAGCTAGCGAACGAAAACAATTTCACGATTTCCGAGATAAAAATAAGGATGGAAAGATGGACCCCAAGGAAGTCATGGATTGGATTATTCCAGCCGACTATGATCATTCTGCCGCAGAATCTAAACATTTGATTTACGAATCAGACGTAGACAAGGATAACCGATTAACTAAACAAGAAATTCTTGACAAACATGATATGTTTGTTGGTAGCCAAGCAACAGATTTTGGTGAAGCTCTCACCAGACACGACGAGTTT
>LotgiG103471
ATGAAGACTGCAATTCCTCCAGTGACGTATGTAGAATGGAAAGAGTGGGGTGATATTTTAGGATCAACAACTGTTACTGAACCACAAAATCAATCGAGTGGAGATAGTGGCCCTATATCAATTGTACCTAAACCACAAAATCAATCGAGTGGAGATAGTGGCCCTATATCACGTGTGAATAGACCACAAAATCAATCGAGTGGAGATAGTGGCCCTAAAACAACTGTACCTAAACAACATCAATTTATTGGGGGTGTTGGATTTAAACGTACACCACATCAATTTATTGGGGGTATTGAACCTACAACAACTGTACCTACACCACATCAATTTATTGGAGGTAGAGAACCTACAACAACTGTACCTACACCACCTCTATTTATTGGGGGTAGAGAACCTACAGCAACTGTACCTACACCACATCTATTTATTGGGAGTATAGAACCTACAACAACCTTACCTACACCACCTCTATTTATTGGGGGTAGAGAACCCACAACAACTGTACCTACACCACATCTATTTATTGGGGGTAGAGAACCTACAACAACTGTACCTACACCACCTCTATTTATTGGGGGTAGAGAACCCACACCAACTGTACCTACACCACATCTATTTATTGGGAGTAGAGAACCTACAACAACTGTACCTACACCACATCAATCGAGTGGGGGTAGGGATAGTGGACCTATAACAACTAAACCTACACCACATCAATTTATTGGGGATAGTGGACCTATAACAACTAAACCTACACCACATCAATTTATTGGGGATAGTGGACCTATAACAACTAAACCTACACCACATCAATTTATTGGGGATAGTGGACCTATAACAACTAAACCTACACCACATCAATTTATTGGGGGTAGTGGACCTATAACAACTAAACCTACACCACATCAATTTATTGGGGATAGTGGACCTATAACAACTAAACCTACACCACATCAATTTATTGGGGATAGTGGACCTATAACAACTAAACCTACACCACATCAATTTATTGGGGATAGTGGACCTATAACAACTAAACCTACACCACATCAATTTATTGGGGATAGTGGACCTATAACAACTGTACCTACACCACATCAATTTATTGAAGGTAGTGGACATATAACAACTGTACCTACACCACAT
>LotgiG103475
GAAGAACCTTTTGTGATGAGAAAAGCTGGTTCACTAGTAAGGGATGGACATGATGAATATGAAGGATTTACTATAGATTTGTTACACATACTCGCTCAAACTCTCAACTTTCAATACGAGATATACGTCAGTCCTAAAAACCAATATGGCGCTAGACAAAATGGCGGTGTGTGGGATGGTATGGTCGGTGAAATTATTAGTGGGAATGCCACATTAGCAATGGGTGCTATATCAATTACATCACAAAGAGAAACAGCTATAGACTTCAGTCTGGGAGTTTTAACTACAGGAGTAAACATACTAGTACTGATGCCAGATGACCATTATACCATATTCCAGTTCCTCAAACCATTTTCTCTCGAGTTGTGGATGGCCATCCTTGGATCTTCAGTAGTCGTATGTTTGGTGTATTTTATTTTGGATTACACTCATCCTTCCAGAAAGTTTACAATGAAGGAGACTTTGTGGTTTTCTATTGGAACACTTCTAAAACGCGGTACAGACTTCTCTCCTGGACCAATATCACAACGTATTCTTACCATCGGCTTTGGTTTCTTCGTTCTCATCACTGTCGCCACCTATACTGCAAACATGGCGGCCTTCTTGACAACCAAAAATCTTGGAAAAACTGTCGACTCATTTGAAAGTTTGTCACAAAATGACGATATAGAGTGTGGAAGCGTCAAGAATTCGGCAACGTTGAATTTTCTGAGAATGGGTACAAAGCCTGTTTTTAAAAGATTGTTTGAGAAAATCGAAGAATCTGATGGAATGGTGACAAATTCCTCAGAGGGCCGGAAGCGAGTGGCAGAGGGGGATTTCGCTTTCATTTTTGATTATCTGATCAACTCTTATGCTGAAGGTAATAACTGTAACATCACTGCAGTGGCGTCACCTATCCTGATTCAGGAACATGGTATAGGGATGGCAGCAGGAGCACCTTTTAAAACTAGCGTCAACATAGAATTACTAAATCTTAAGGAAAGAGGTACATTACAAGGGCTGAAAAAGAAG
>LotgiG103481
CCTAAAGCAACAGCTAATAAGGGTTTTTATTTCAATGAAATGCCATCACATCCTGATGGTATGTTTAATAAAATTGAAAATATCCACAAGAATTGGAAGGGAGATTACAAGTTACTTGAAAGACATCATGGTTATATTCAATGGTTGTTTCCTATTAGAGAATCAGGTATGAACTGGCATGCACAAGAACTTCAACTACATGAAGCAAAGGCTATCAATAGTAATAAGAAAGCACACAGTAGAATTTTAGAATCCTATAAGTTAATGTTAGATTTTTATGGTATTGAATTAGCAGATCCTAATACAGGTGAATTGAAAAGGTCAAAAAATTGGGAAAGTCAGTTTCAACATCTAAATAGGTCCATGCATAATTATTTAAGAATTACAAGGATTTTAAAGTCATTAGGTGAATTTGAATATGAACATTTAAAAGAACCTTTTGTGAAGTTTATGATGACTGAGGCTTTAAAGGAAAAGACTTTACCTAATGTTGCATCCAGTTGTATGAATTACTGGGTGGGAACAATCAGAGATGATGAACAACGAAAAAAATTGAGAGAATATGCTACTGAATTGGGATATGATGAAGGAAAATTT
>LotgiG103494
ATGTCAGACTTTTTGGAAAATGAAGCTGAAGAGTCAGAAAGAAGTAGCTCAGAAGATGATGATGATATGTCAAGGAAAATTAAACCTAAGAAACAAGAAAAAAAGAAGAAAAAAGCCAGAATTGATGATGATGATGAAAATGATGATGACGAAGAATTGATAGAGGAGATGAAAGATTTTATCAATGAAGATGTTGAAGATGATGAAGAAGGTAGTGGTGAAGAAGAAGGAGAAGGAAAGAGAAAACATGAAGATTCAGATATTGATGATCAGCTAGAAGATGATGATTATGATTTACTGGAAGAAAATCTGGGTATTAAAGTTAAAAGAAAGGCAAAGCGTAAACGTATCCGTGTAATGTCAGAAGATGAAGACAGTGATAAAGAAGAAGCTGAAGCTGGAACAGGAGGTAAACAAGCTATAGAAGATCAGCTGTTTGAAGGTATTGAAGAGGAAGGAGAAGATGATGCTAGATCTGTAGCTACAGCTAGAGAAGCTACTGAGGGGAATGATTTTGGTGATTTAGATGAAGAGGAAGAATCAGATATTGATGATTTTATTGTGGATGATGAAGGAAGACCTATTAGTAAAGGAAAGAAGAAGAAACACATAATTCATAGTGACAGAGCGTTACAAGAAGCTCAAGATATATTTGGTGTAGATTTTGATATTGAGGAGTTTGCTGATTATGATGGTGAGAGTGATGAAGAAGATATAGATGAAGAGTATGAAGAAGAGGATGAAGATGGAGTTGCCAGACCGAAATCTAAAAAACAATCACGGGGACGTAAAACTAAGAAAACTATTTATGATGTTTTTGAGCCAAGTGAGTTAGAGAGAGGACATTTTACAGACTTAGATAATGAAATTAAAACTGCTGATATGCCAGAAAGATTTCAGTTACGTCAAGTACCTGTTTTATCAGCTGAAGAACCAGAATTAGAAGAAGAAGCTGAATGGATTTATAAACAAGCTTTCTGTACTAAACCAGTTTCAACACAAACATTACTAGAACAAGATAAAGGAAATGACTTTAATTTTGATCGTAGAAAGGGTCCAGAAGTAACCAATAAGATTAAGAAAGCTATAGATTTTATGCGAAACCAAAGATTGGAGGTACCATTCATAGCTTTCTATAGAAGAGAATATGTGGAACCAGAGCTGAATTTTGCAGATTTATGGAAAGTCTGGAATTGGGATGAAAAGTGGACACAGTTATCTCAGAGAAAGAAGAATTTAGTCCGATTGTTTGAAAAGATGCAGAATTTTCAATATGAAGTCAATTCTGATGTAGAAAAAGTCTTGGCTTCATCATTTAGAAATTTAACTGAAGATGATATTGAAAAGGTACGTAAAGTACAATCTATAGAAGAACTGAGAGATGTCTATCAACATTTCTTACTATATTACGGTAGTGAAATACCTAAAATGAGAAATGCTGAGAAAAAGAAGCAGACACAGGAAGAAATGGAGAAGACTGGAGATGAACCAGAAGAAAATAATGATAGTATCAAACAAGCCTCTAGAAAGAGTGGTTATTCTATTTGTCAAGATTCTAAATTAGATGAAGTAGCCAGAAGATTTGGTTTAACACCAGAACAATTTGGTGAAAATTTACGAGATAATTATCAAAGACATGATGTAGAACAGTGTCCTGTTGAACCACTAGAATTAGCTAAAGATTATGTCAATAGACAATTTCCAACAGAAGAAGATGTATTAATGGGCGCTAGACATATGGTTGCCATGCAGATATCACATGACCCAGCAGTTCGTAAATCAGTCAGACAGACATTTGAGGAGAGAGCTAAGATTAAAGTTGTTCCCACCAAGAAAGGCATGAAGGAAATAGACGAAGCTCACTGTTGTTATCCTATGAAATATTTAAAAAATAAACCAGTCAAAGATTTGAAAGATGATCAATATCTGAAGTTACATTTGGCTGAAGAAGAAGGCTTACTGACTATCTCTATTATGATAGATGAAGATGGGTTAACATCATCAACATATTTTGAAGAAGTCAGACAGTTATTTCACAGAGACGAATTCAGTCATCTTGTACAGCAATGGAACACACAGAGAAGTGAAGCTTTAAAAAGGGCATTAACTAAGATATTGTATCCTCAAATGGAAAAAGAATTACGAATGACTTTATTGGCTGAAAGTAAAGAAGGAATTAAAAAGAGTTGTGCACGTAAGTTGTACTGGTGGTTAAAGGTAGCACCATATCAATGTGATCAACTGTTATATGAAGATGATTATTATGATACTGATGGTCTCAGAGTAATGGGGGTTGGTTATTCTTTAGAAAAGATTGATAATAAAGATCCCTCATCATTCTGTGCTCTAATTGATGGAGATGGTGAAGTGACAGATTATTTAAGATTAACACATCTTACTACTAGGATTAAATCATGGAGACAACAAGACAGAGAAGGAAAGGTCACAGATCTAGAGAAATTAAAGGAATTTATATCTAATAAAAAACCTCATGTTATAGCTGTCACTGGAGAATCAAGAGAGGCATTAATGATAGTAGATGATTTAAAGAAGATTATTACTACATTAGAAGAAGAAGAACAGTTACCACCTATTAGTGTGGAATTAATGGATAATGAATTGGCTCTAGTCTATGAAAATACCAATAAAGCTGCTCATGATTTCCGAGAATATCCACCAGTATTAAGGCATGCTATATCATTAGCTAGAAGACTACAAGATCCATTGATAGAGTTTGCTCAGCTATGTAATGCAGATGATGATATCTTATGTTTGAAATACCATACATATCAGAATGAAATAAATAAAGATGAACTACGTGAAGCTCTATATCTAGAGCTAGTTAACAGAGTCAATGAATGTGGTGTAGATGTAAACAGGGCTCTAGCTCATCCTCATACAGCTTGTTTAACACAATTTATTTGTGGTCTGGGTCCTAGAAAAGGCTCACAGTTGATAAAGATATTAAAACAGAATAACAGTAGATTAGAAAATAGAACTCAGCTGGTATCATTATGTCATATGGGACCTAAAGTTTTTATTAACTGTGCTGGTTTTATTAAAATAGACACCAATAGTTTAGGACACAGTACTGACACTTTTGTGGATGCATTAGATGGTTCTCGTGTTCACCCTGAAGCTTATGAATGGGCTCGTAAGATGGCAGTAGATGCTTTAGAATATGATGATTCTTCAGAGGATGCTAATCCTGCTGGGGCACTGGAAGAAATCTTGGAAAGACCAGAGAGTTTAAAAGAATTAGATTTGAATGCCTTTGCTGTTGAGTTGGAACGACAGGGTTATGGAGATAAACGTATTACACTTTATGACATTAGAGCAGAATTAAATCATAGATATAAAGAATTACGTAGTCCATACCGTCCTGCATCTGTTGAGGAGAGATTTAATATGATCACCAAAGAAACTCCTGATACATTTTATGTTGGAAAGTTAGTAATGGCTGCAGTAACTGGTATTGCTCATAAAAAACCACAAGGTGAACAGTTAGATAATGCTAATCCTGTACGAGATGATGAAACTGGTTTATGGTCTTGTCCATTCTGTAAACAAAATGATTTCCAAGAACTTAGTAATGTATGGAGTCATTTTGATGCTGGTAATTGTCCAGGATCAGCTATGGGTGTAAAATGTCGGCTAGATAATTCAGTGACAGGTTTTATACCCACTAAGATGATCAGTGACAAGAGAGTCACAAACCCAGAAGAACGAGTACAGCCTGGAATGACAATACATTGTAGAATAACTAAAATAGATATAGAAAGATTTCAAGTTGATTTAACTTGTAAATCATCAGATTTAGCTGATAAAGACGGCAATTGGAAACCAAAGAAAGATCTGTATTATGATTTTGATTTGGAGAAAGATCAGTCTGAAAAAGAAGAAGAAAAAAAGAAACAAAAGGCTAGACAAACTTATATTAAACGAGTTATTGTTCATCCTTCCTTCCACAATATAAGTTATGCTGAATGTGAGAAATTAATGGCTAATGTAGAACAGGGTGAAGTTATGATACGACCAAGTAGTAAGGGTGCTGATCATTTAACAGTTACATGGAAGGTAGCTGATGGTATATTACAACATATAGATGTACGGGAAGAAGGCAAAGAAAACGCATTTAGTTTAGGAAGATCATTGTTAATAGGAAATGAGGAATTTGAAGATCTGGATGAAATTATCGCCCGACATGTTCAACCAATGGCAGCTCTGGCCAGAGATATTCTCGGCTTCAGATATTACAGAGATTCAGAAGGTGGCAAAAGAGAAATCTTAGAAAAATTATTAGTTGTTGAAAAGAGGAAAGGTCCTTCAAGAATTCCCTATTATTTAAGTGCATCGAAAGCATATCCTGGTAAATTTCTGTTATCTTACATGCCTCGTAATAAACCACGTCATGAATATATCTCTATCAATCCTGATGGTTTACGATATAGAATAACTAATTTTCATTCCCTCAACTCAGTTGTACGATGGTTTAAAGAACATTTCCGTGACCCTATACCAGGTAAGGTGGTAATTACTATTTCTATATTGAGAGGGCAG
>LotgiG103502
ATGAGTAAATCGAAAGATGCTGGAGTCGTGGACGCCGTAGAGTTGTATCTGAATAGACAAAACAGACCTTACAGTGCTGTTGATATTTTCAATAATTTAAAAGATTTTGGTAAAACTGCAGTGGTTAAAGCATGCGAGTCACTTGTTGAAAACAGTCGAATCACAGAAAAGGTTTATGGAAAACAAAAAGTGTACGTTGCCGATCAGTCTAAATTTTCAGACGTTGATGAAAATGAGATCAAGCAAATGGACGCTCGAATTGTAGAATTATCAGAAAAGGTGTCAACGAAGCTTGAACGAGTGAAAGCCTTAGAATCAGAAGTGAAAGGATTTAACAACGCCCTTTCAACCAAAGATGCGAAAGCTCAGGTCGCCAAATTATCTGAAGAATGCAAAAAATGTTCAGAGAAACTCCAAAAACTTTCAGAAGGTCAAGTACTTATTTCTACCGAAGATAAAGAAAAGGTCTACAAATGTCGTGAAAAGTATGTGAAGGAATGGCGAAAAAGAAAAAGAATATCGAATGAAATTGTCAACGCCATTTTAGAAGGTTATCCAAAATCAAAGAAAGAACTTTTAGACACTATTGGAATTGAGACAGACGAAGATATTGGTGTTGTTGTCCCGAATGTA
>LotgiG103505
ATTAACAGGTATAATGGAGTGACTATAAAATCTGAAGAACAAAACCTGGAAGATATTCCACTATTTGTAGAGCAACTTAAAGAGTCACTTTTGAAATGGAAAGGTGAGAAGATTAGAGGAATTTGGTTTCAAGTAAAAAAACAAAACTCGGCTTTAATTCCTTCATTAATTGAGGTAAATTTTGAATATCACCATGCCCAGCCAGGTTACGTTATGTTGACTAAATGGATCAGTGATACAGAGCCTAATGGTTTACCACACTATGCCAATCAGTATATAGGTGTAGGAGGGTTTGTGGTCAATGATAATAATGAATTACTGGTTATACAAGAAAAATATGCTGATAGAAGACTATGGAAGTTACCTGGTGGCCATGCTGACCCAGGAGAAGACTTAGCAGACACAGGTGTCAGAGAAGTATTTGAAGAAACTGGTATTAAAACTGAGTTTGTATCCCTATTGTGTTTTCGACATCAACATCAATATAGATTTGATTGCTCGGATATATATTTTGTCTGTTTGTTGAAACCAATTGGGGGTAAAATTAACCCCTGTCAACAAGAAATAGCTCAATGTACATGGATGAATATTGAAGAGTATATCAAGCTACCTGATTTAACAGAAACATTAAAACATATTACACAGTGTTATTTAAATATAACAGAGAATGGTAGTATATCAATAACACCTGAACGCATCAATAATTATAACAATACTTGTAAGAATAACATCTATAGTGTAGGACATATACAATTA
>LotgiG103525
TTACCAGATTGTTCAGAAGATGATTTCGCGTATGATCTAGATCCTGCTGGAAGTTTTATGGACAGTTCATATCAAGTTATAAAATGGCAGTTATATCAATCTAATAAATGGACGCCACTCACTGACTCAGAACTCAAAGATTTACCCCAACCCACATTTCGTGTTGATGCAGATAAAGGATTTAATTACTCACCCTCAGATGAATCCTTTGTGTGTCAGAAGAAGAACCATTTTCAAGTCACAGTACATATTGGTATGCATGGTCATGCTAAATATGTCCGAACAACAGAGGGAGTCAAGAAAATAGATAATTTCTGTCTACATTTTAAAGGCATCAAGATGGAGTCACCTACACAAACTATTAAAGTAGAACAATCACAATCAGATCGCAGCAAAAAACCTTTTAATCCTATCAGAGTTGATTTGGCAGCTGATCAAGTAACAAAGTTCACAGTTGGTAGATTACATTTCTCAGAAACCACAAGTAACAACATGAGAAAGAAAGGAAAACCTAATCCTGATCAGAGATATTTTATGTTAGTGGTATCACTACAAGCCCATTGTGGTAATACTGATTATATGGTAGCTGCTAGTAACTGTGAACGTATTATTGTTAGGGCATCAAATCCAGGTCAATTTGACAGTGATGTCGATGTTTTATGGCAGAAGGGACATACTCAAGAATCAGCCTACCATGTGGGTAAGGTAGGGGTCAACACTGACCATCCCGAAGAAGCTTTGACAGTCCATGGTAACATCAGACTGACCGGTCATCTCATGCAACCATCAGATATTAGAGCTAAAGAGAATTTTAAAGAGATTAATTCTAAAGAACAAAAAGAGAATGTAGAGAGGATTAAGATCTATAAATATAATTATAGTGAAGATTTTGCTGAATCCGCTAATTTACCGCCTAATTTCCGTGAAGATACTGGTGTATTGGCCCAGGAAATACGAGAAGTGTTACCTGATGCTGTACAGGAAACAGGAGATGTTGTATTACCTAATGGTCTTACTATTGATAACTTCCTAGTTGTTGATAAGGATCGTATTTTTATGGAGAATGTTGGAGCTGTAAAAGAACTCTGTAAATTAACAGACAATCTAGAAATTAGAATTGATGAATTAGAAACCATGAATACCAAATTATTAAAATTAAAACGTTATGATAGTTTAAAATCTACAGCTAGTAGTAAATCATGTTCGAGTATTAGTACTGTCAGG
>LotgiG103544
GTTATTATGCAAACATTACCAGGCTTGGTTATTATGCAAACGTTACCACACTTCGTTATTATGCAAACGTTACCAGACTTGGTTATTATGCAAACGTTACCAGACTTGGTTATTATGCAAACGTTACCAGGCTTGGTTATAATGCAAACGTTACCAGGCTTGGTTATTATGCAAACGTTACCAGACTTGGTTATTATGCAAACGTTACAAGGCTTGGTTATTATGCAAGCATTACAAGGCTTGGTTATTATACAAACGTTACCAGGCTTGGTTATTATACAAACGTTACCAGGCTTGGTTATTATGCAAACGTTACAAGGCTGGGTTATTATGCAAACGTTACAAGGCTTGGTTATTATGCAAACCTTACAAGGCTTGGTTATTATACAAACGTTACCAGGCTTGGTTATTATGCAAACGTTACAAGGCTTGGTTATTATGCAAACGTTACAAGGTTTGGTTATTATGCAAACGTTACAAGGCTTGGTTATTATGCAAACGTTACAAGGTTTGGTTATTATGCAAACGTTACAAGGTTTGGTTATTATGCAAACGTTACAAGGCTTGGTTATTTCATTA
>LotgiG103548
ATGATTATAAAATACCAAACATTGATTATACAATATCAAACATTCATTATAAAATATGAAACATTCATTATAAAATATCAAGCATTCATTAAACAATATCAAACATTCATTATAAAATATCAAACATTCATTATAAAATATCAAACATTCATTATAAAATATCAAACATTCATTATAAAATATCAAACATTCATTATAAAATATCAAATAATGATTATAAAATACCAAATAATGATTATAAAATACCAAACATTGATTATACAATATCAAACATTCATTATAAAATATCAAACATTCATTATAAAATATCAAACATTCATTATAAAATATCAAACAATGATTATAAAATATCAAACAATGATTATAAAATACCAAACATTGATTATACAATATCAAACAATCATTATAAAATATCAAACATTCATTATAAAATATCAAACATTCATTATAAAATACCAAACAGTGATTATAAAATATCAAACAATGATTTAT
>LotgiG103560
ATGTCTGTTCTTCAAAAAATTGCCGAAATCGAAGCTGAGATGGCTCGTACTCAGAAGAATAAAGCAACTAGTGGCCATCTTGGTATGTTAAAAGCCAAGTTGGCTAAATTCCGTCGAGAATTGATTGAACCTAAAGGTGGTGGTGGAGGTGGTGCAGGAGAAGGTTTTGATGTAGCCAAAACTGGAGATGCTAGGATTGGATTTGTTGGTTTCCCATCAGTTGGTAAATCAACATTATTAAGTAATTTAGCTGGTGTATATTCTGAAGTAGCTGCCTATGAATTTACTACTTTAACTACAGTACCTGGTGTGATTAGATATAAAGGTGCCAAAGTTCAGTTACTAGATTTACCAGGTATTATTGAAGGTGCTAAAGATGGTAAAGGTCGTGGTAAACAGGTTATAGCAGTTGCTAGAACTTGCAGTTTAATCTATATTGTGTTAGATGTATTAAAACCATTACAACATAAACATTTAATAGAAAAAGAATTAGAAGGGTTTGGTATACGACTGAATAAAACACCACCTAATATTGTATTTAAAAGAAAAGATAAGGGTGGTTTAAACTTGACATCTACTGTGGCTCAATCTGAGTTAGATAATGACCTAGTAAAGACTATATTAAATGAATACAGAATATCTAATGCTGATATTACATTACGTATTGATGCTACAGCTGAAGATCTTATTGATGTTATTGAAGGAAACAGAGTCTATATACCATGTATTTATATTCTTAATAAAATTGACCAAATTTCTATTGAGGAATTAGATCTAGTTTATAAAGTACCTCACTGTGTACCTATATCAGCTCATCATAAGTGGAATTTTGATGATTTATTAGAGAAAATGTGGGAATATTTAGCTTTAGTTAGAATATATACAAAACCTAAAGGACAGTTACCAGATTATACAGCTCCTGTTGTTTTGAGAGAAGGAAAAACTACTATAGAAGATTTCGCCAATAAACTACATAGAAGTATCATGAAAGAATTTAAATATGCTCTAGTTTGGGGTTCATCAGTTAAACATCAGCCTCAGAAAGTTGGTAAAACTCATATTTTACAAGATGAAGATGTAGTTCAGATAGTGAAAAAG
>LotgiG103576
TTGAAAACCGTTTCCTTTCAGACAGTAGATTTGGTCGTGGCACCTATTTCAATATCACCAGATCGAGAGGAAGTTATGGATTTTACCACACCTTTTTTCTATGAGAAGTCTGGTATAGGTCTGAAGATGCCAGATCCAAACTCAACAAAATGGAAGCGGTTATTACAACCATTGTCTTGGCAAGTGCTCCTGTGTTTGACAATATCTTTCATGAGTGTTTCTATGATTTTGACCGTCATGGAAAGAACCAATCCTTATTATCAAACAATTGGAAGTAATAAACGATATTTATCAACACAAGTTCAAGCCAAGATTTGTTATTTATGGGGTGCATTACTATCACATGGTGGTCAGCCCGTGACGAAATCAACATCTGGTCGAATTCTTATTGGATGTTGGTGGATATTTTGTATTATAATGGCAGCTACGTACAGTGGTAATTTAATAGCATTTTTGACCGTCAGTAAAGACAAGCCACCTATCTCTAGTCTGTATCAAATGATTGAAGATCACGATTACAAATGGGGTATCCTTGGCGGAACTGTTTATATGGATTTATTCAAGAATTCCAAAAGAGAAGATTATAAGAAGATATGGGATGGAATTGTGGAATTTAATAAAACTGATCCCAGAGTTCTTAGTTTGAATGCTGACGACCATCTAGATCTAGTACTGGAAGAGTCATATGCCTATCTAGGAGAATATACACCGATGGAACTGTGGCAAAAAGATCACTGTGACATAGTGACCATCAATGAGAATTTCTTCCCGATGTCATTTGGTCTTGGATTACCCAATAATTCAGCATTTACTTTGATATTTACAGAGAGACTAATGAAGATTTATGAAAGTGGATTACTACATGTGTGGAAAGAACAATGGTGGCCTAAACCTAACTCTACAAGATGTTCCGTTTCATCATATACTCAAGTAAAAGCTGTAGATCTTTTGTCCCTCCAAAGTGCCTTCTATGTCATTACTATAGGCCTATTCTTATCACTTTTGTTGTTAACGATCGAAAACCTCGCTAGTCCAAAACGGTCTGGATTGAGTTCTTGCCTTCCTTGCAATAGGAGAGAGAAACATCCTTCAATTGAAAGGGAACGGAAATCTTTTTCTCGCACATCCACATCTGAGACTCTGACCGGTACAAAT
>LotgiG103588
ATGTTTTCTGTAACCGGTCTTGTAATTGGCTTCTTAAGACAAAAATTATCACAGCCGGGAATTTTATTTTGTTTTCTATGCATAGCACTATTATTTGGACAGACATTTTGCAACCCAGAAGTTGCGTGGGCAGTAAATTGCGGTGGTTCTTCTCACACAGATGTACACGGTATACGTTACCAAGCTGACACATTGCAGATCGGTTTTGCATCAGATTATGGTAAAAGTTTGCTGATACAGAGAGTGGTACCACAGGATCAGATTTTATATCAAACCGAAAGGTATCATAGATCGACATTTGGTTATGATATACCGGTGACAAAAGATGGAGACTATGTTTTAGTGTTGAAATTTAGTGAAGTGTGGTTTACTGCACCATCTCAAAAGGTATTTGATGTGATATTAAATGGAGAACATACTATTGTAAATGAATTAGATATATTTGCTAAAGTAGGCAGAGGAGTAGCTCATGATGAAATCATACCTTTTACTATTAAAAATGGTAAATTAAGGGTGAATGGAGAAACCTCACAGATAGATGGTAAAATATCAGTAGAATTTTTAAAAGGTGATCTAGATAATCCAAAAGTTAATGCTATTTATGTTATAAAAGGAAATATAGATGATGTACCTATGTTAGCACCACTTCCAGGTGGAGAGAACTCTCAAGATGATATAGAAGAAGAGGAAGAAGAGGAAAATGAAATGCCAAAACCATCCAAATCTCGTCGACCATCTGGACCAAAAGCCAAAGATCCTTATGCTGCTGATGACACCAGCGTTATGTTACTACCAGTTTTTATTGCCATTGGTGCTTTTCTGCCTCTATTATTTTGTTTATGTAAATTG
>LotgiG103600
TTTCTAGGATATCTTAGGTTCTTACATTGTCTAGGATATCTTAGGTTCTTACATTGTCTAGGATATCTTAGGTTCTTACATCTTACACTGTTTCTAGGATATCTTAGCTTCTTACATCTTACAGAGTTTCTAGGATATCTTAGGTTCTTACATTGTCTAGGATATCTTAGGTTCTTACGTCTTACACTGTTTCTAGGATATCTTAGGTTCTTACATCTTACAAAGTTTCTAGGATATCTTAGGTTCTTACATTGTCTAGGATATCTTAGGTTCTTACATCTTACACTGTTC
>LotgiG103603
ATGTCATTGAATTTGAGTTGTCCTGTAGTAAATACTGAGATGTCATTGAATTTGAGTTGTCCTGTAGTAAATACAGAGATGTCATTGAATTTGAGTTGTCCTGTAGTAAATACAGAGATGTCATTGAATTTGAGTTGTACTGTAGTAAATACTGAGATGTCATTGAATTTGAGTTGTACTGTAGTAAATACTGAGATGTCATTGAATTTGAGTTGTACTGTAGTAAATACTGAGATGTCATTGAATTTGAGTTGTACTGTAGTAAATACTGAGATGTCATTGAATTTGAGTTGTACTGTAGTAAATACAGAGATGTCATTGAATTTGAGTTGTACTGTAGTAAATACTGAGATGTCATTGAATTTGAGTTGTACTGTAGTAAATACTGAGATGTCATTGAATTTGAGTTGTCCTGTAGTAAATACTGAGATGTCATTGAATTTGAGTTGTACTGTAGTAGATACTGAGATGTCATTGAATTTGAGTTGTACTGTAGTAAATACTGAGATGTCATTGAATTTGAGTTGTACTGTAGTAAATACTGAGATGTCATTGAATTTGAGTTGTACTGTAGTAGAATTTGAGTTGTACTGTAGTAAATACTGTAGTAAATACTGTAGTGTCATTGAA
>LotgiG103616
GTCGGGGTATTTTATAAAGTAAGGTTACCAGTCGGGGTATTTTATAAAGTAAGTTTACCAGTCGGGGTGTTTTATAAAGTGAGGTTACCAGTCGGGGTGTTTTATAAAGTAAGTTTACCAGTCGGGGTGTTTTATAAAGTGAGGTTACCAGTCGGGGTGTTTTATAAAATAAGTTTACCAGTCGGGGTGTTTTATAAAGTGAGGTTACCAGTCGGGGTGTTTTATAAAGTTAGGTTACCAGTCGGGGTGTTTTATAAAGTAAGGTCACCAGTAGGGATGTTTTATAAAGTGAGGTTACCAGTCGGGGTGTTTTATAAAGTAAGGTTACCAAACGGGGTATTTTATAAAGTGAGGTTACCAGTCGGGGTATTT
>LotgiG103620
ATGAAGTTAATAATAGACGTGGATACTGGAGCGGATGATGCCATGGCTATACTTTTTGCAGTAGCTCAGTGTCATTCAGGAACGGAGATTCTGGCAATAACATGTGTGAATGGTAACATAGATTTAAATAACGTCAGTAGAAATACTCTCAGAACTTTGCAGTATGCAGATGCATTACACATTCCTGTTTTCGAAGGTGCCTTCAAGCCGCTTCTTTCTCAAGGCAACACTGAGGATGCTAAGAATTATTTTGGAAACGACGGTATGGGGAATGCTGAGTGGACTGATCCTGTAGATACGGGGATGGTACAAAAAGAGAATGCCATACAGACTATGATAAGATTAACGAAGGGAAATCCTGGGGAAATAACTCTAGTTACATTAGCTCCGTTAACCAATGTAGCTCTAGCTCTCCAATTAGATGAAACTTTCAGCTCCAATCTAAAAGAAGTGTTGATCATGGGAGGAAATATGGAAGGTAAAGGTAATGTCAGTTTTTCAGCAGAGTTTAATTTTCACGTGGATCCTGAAGCCGCTGCTATTGTTTTACAAGATCTGAAATGTCCTGTTACCATGGTAACGTGGGAAGCTTGTCTGAATGCTTCGATATCTTGGAGCATTATGGATGAATTGATTGTGTCATCATCATCAAAAAACATGGAATTCTTCAAGAAAGTTTCTTCTAACGAATTTAAACATAGAGATAAGTGGGCTAAATTGGGTCTTGATGACTTCCGGTCATGTGATTGGATCGCAATGATGGTATTATTTGACAGCTCTGTCTGTTTGGAGTATAAAGAAGTCTATGCAAGCGTCGAGACACAAGGAAGATTAACTCGTGGTAGTGTAGTGATAGATTGGCTGAATTTACAGAGTGAGAAACCAAACGTACGACTCGCAATGAAACTTAATAAGGAAAAAATCTTCCAAATTATGAAGGAATTTCTGAGC
>LotgiG103637
GTCTGTGGTTCTTGTGGAAGGACTATAGATTGTGAGTCGTTTATTCAAGCCCTTTCCAAAGATTGGCACACTGAATGTTTTCGGTGCTCAAGGTGTAAAAAATGTCTACCAAATTGGTATTTTGAGAAAGATGGTAGTTTATTTTGTCAGTCAGACTATTGGGCTAGATTTGGTGAATCATGTAATGGTTGTTCAGATCTCATAACAGGACCTGTCATGGTGGCTGGAGAACATCGTTACCATCCAGAATGTTTTAAATGTGTTCATTGTGATAGTTATATTGGTGATGGTGAAACATATGCTCTAGTAGAGAGATCAAAACTATTCTGTGGAACATGTTACTCCAAAGTAATGAAGCCATTATTGGCTGCATCACCACGAAGACGGAAACCTCATTCTATACAACTAGTAGAAATACCTCCTACCCCAGACAGAAATCGTGGTGTACAGTTTACTATGGATAGACAGAGGAACTCATCCTATAGGGTTTCTAGAAACAGTGATATCTATAGGAAATCACCAGCCATTAAAATTACAGATCTGGATGTTAGTCCAGATCTACAGGGTTTAAAGATTGGTGATCGTATATTAGAAGTAAATGGTTTAAATGTTAGAGATAAATCTGTAGAAGATATTGACACAATATTTAACAATACCAATGAAGTTTTACACATAACATTAGAACGTGACCCATCACCATTACGCCATAGTTCAGATAGTGATAGTCCTACAGATACATCATCACCTGATCAAGTTATCATTGGTAATACACCAGTTCAATTACGTCCTAGATCATCTTTAAAAGCCAGGAATCCATCAAGAAGAAGAAGTAAATCACCTTCCCCATTACCCACTAATAGAGCACTAAGTATAGATCTATCGAGATCTAGTTCCTTACGCAGTCAAACAGGTTCTCATCGTGTCTTCAGAGTCATTGATCTAATAATTGGTGATCTCCTTGGTCAAGGCTTCTTTGGACAAGCTTTTAAGGTAACACATCGTGTAACAGGAGAAGTTATGGTATTAAAAGAATTATTTAATTTTAATGAAGAAGCTCAAAAAAATTTCTTGAAGGAGGTTCATATGTTACGTAACCTAGATCATTCCTGTTTGTTGAAGTTTATGGGTGTACTATATAAAGATAAAAAATTAAATTTAGTCACAGAATACATCGGTGGGGGAACATTACAAGAACTTTTATTAGATGAAAGTAAAGAAATAACCTTAGTCAATAAAATAAAGTTTTTAAAAGACATCTCTAGTGGAATGAGCTATTTACATTCTATGGATGTTATACATCGAGATCTCACATCACATAATTGTCTGGTTAGATTAAATAATACAGTAGTAGTTGCTGATTTTGGTTTGGCAAAAATAATGTCTAAAAATACAGATATGCCTTATCCTGATATAGAACGAACACCAAATAACAACTCTAGCTCAAACTCCAAATATAAACGTAAAACTAAGAAAAAGCGATATACTGTAGTTGGCAGCCCGTACTGGATGGCACCAGAAATGATGTCTGGTAAAATTTATGATGAAAGAGTTGATATATTTTCTTATGGTATTATTGTGTGTGAAGTGATAAGTCGAGTGTCAGCTGACCCAGATTATCTGCCTCGTACCCTCGACTTTGGTTTAAATATGGAACTATTTAAAAAGCAATATAGTGGAGATTGTCCTGACACCATGTTTATGTTGGCTGCATTGTGTTGTCAACTTGTTCCAGAAAAAAGG
>LotgiG103639
ATGGCGGCTGCCGAAGGGAGTCTTCATGCTAAAATGCTCTTGCATCTGGCAAAATCACTTGCATCGCTGAAACCAACACCCTTCGATAAGGTAAAAAGATTAATCAGTTTATGTCCAGTAGAAAGTAAAACTGGTAGTTTAAAGATAGATTCCAGAGGACAAGATGCTGTGATAGCTTTAGGTGTTTATTTCTTAGAATCTGGCTTACAGTATAAAGATGAGATCCTACCACTGTTATTATCTATATTGAGGGGTTTATCTAAAGCCAAATATATTGATGGACCAAAAGGACTGAATAAATTTAAGCTTCCCATGACAGAAAATTTTAGTTTTTGTTTAAATACTATTTTAAGTGATGTAGCTTTTAGAGATGATAATTCTAGAGATGAGATAATATCTGCTCAGTTAGATTTAATGGAAGTTTTAACAAAACTTTGTGAAGGAGCATTTGATATCCCTAAAGATGTATTGTGTTTTAATATTGTACCTATTTTATTGGGCTTGGCTAGATCAATTGGCAGGTCAAGTGATGAAGACAAACCTTTAATATCCAATGTTTTATATGTAAATAATGGTGGCAAATCAGTACTCCCAGTTGCAGAGCAAGAGACTGTGCAGACGCATCGGAGAGCTTTTAGTACTTTTAGACCAATTTTACCCCGGACTTTATCTTCGTTGGTAATCAATACAGAAAGTCCTAGTCCAACTTCACCAATACCATTTGATTACCCAGAGAACAGACGAGAGCGATCTCCATCACCTTTATTACCTCCAAGTAGAGAGAGCATACATAGTAACTCTGAAAAAGAAGAGCGACCACCTTTGACATCTGTTTACTTGAATAAAGTAGCTGCTAGTTTCACCAGAACTAAACCATGGGGTTTCGAGATCATTCCAGAACAGGATCATTTAGAATTTTGCAGTTCACATCTACAGACATTAGTTAGTGTGGCTAAAAGATTATTGAATAAAGATGTATTAAAAAATTTAGACAATCATTTAAAAGATTTCTTAGCTGAAAATTTATACAGATTTCCATATAAATCATTTAGTGAAACTATAACAGTTGTTATTGTTACCTTAATGAGAGATGTTCTAGAACAAGAAAAAGATCTCCCAGCATCTTTTATGAATGATGTTCAGGATTTTGTGAAGAGCTTGTATCATTCTGGACAGGTTGATTTGGAGAAAAAGTCCAGCCATCATCATAAAGACCATGAGAAAGATTTTGAGTTCAATCCATATCAGCTGACTGTTTATAGTAATGCTGCTTGTGTTGATTTATTATTCTGGGCTATACGAGAAATATCAGAGGCTGAAAATTTATGTTTAAAACTAACAGAGAAAATTAGTAATAATACAGAAAGAAAATTACTGTTGTCTCATGCTCCATTATTACTAGTTTCATTAGAGGCTTTAGGGAAGTTGGCAGTAAAATTTCCACCACTAGCTAGTACAATGGTAGCATCATTACGAGATTTCTTAGTTTCACCATCACCAATACTTAGTAAACTCAATAAATACGCCTCCTCAGAAAATAAAGGAGGGATCAAAATAACAATAACAGATGTTTCTCACAACAAACCAACTAAATCAAATGGGGATAATGGTAAGAAACACCCCAACAAGTTGCTAACAGCTCTGGAGAATCTAAGAGATAATGCCATTCACAATATCTGCAGAGCATTAAAAGCCGGTTTAATTGAGGATCCTGTGTGTGTTCAAGCGTTTTTAGCAGCCATCTCTAACAGATTATATCAGGCAGAAATGAGTGACAGGGAATCCAACTTAATATCCACCAATACAATATTAACATTAGGACATTTAGCTGTGGCATTGAAAGATACGCCTAAAACAGTGGAGTCTATATTACAAATATTTCAACAGAGATTCTGTGCTCCGCCATCACCATTAGATGTACTGATTGTAGATCAGATGGGGTGTATGATAATGGCTGGTTGTGTAAGTTCAGGTATTTATTCAGCTGTAATGTCAATGTTTACACAAATATCAGTAGAAAGTTCAGCACCATATTCTTCTGGTGAAAAAGATGAAAAGCTTAGAGGCTATAGACAAGTCTCCCACTCTGTTATCAATGCCTTTGCTAATATATCAGCTAACATCCAAGGTGAAACAGAACAATTAGATTTACTAGGTCGTCTCTTAGAACTCTTCGTACAAATGGGACTAGAGGGAAAAAGAGCCAGTGAAAAAATTTCCACCACAGCTAAGGCATCAAGTAGTGCTGGTAATTTAGGTGTGTTAATTCCTGTGATAGCTATATTAACAAGAAGACTACAGCCAATTAGAGAACCTAATAGAAGATTACATAAATTATTTCGTGATTTCTGGCAGTATTGTGTTGTTATGGGATTTGCTACAGAAGGTTCAGGTATATGGCCACCAGATTGGTATGAAGGTGTATGTGAAATAGCTACAAAATCACCATTATTAATATCACGAGAACATCTCAGTAAAGAATTACAGTATAATGCTGCTTTAAGAAATGATTCAGCTGCCCCTGGGGAGCTGTATGAATTGCGAGTTAATATCAGTAATCTATTAGATAATCCAACAGAAGTTGTTACTTTAATCCATAAGTTAAACTTCGCACAGTGTACTTATTTATTATCAGTTTATAAACTAGAAGAGTTAAGAATAATGAATTCCACAGATATTCTAGCATTCCATGGTTTATTTGAGTATTTAGAAGATAAAACTATATTTAGAGATAAAGATGGTATGTGGCAATGTATTTTGGCAGTAGCTGATAAAATATTTTACAGATTTCTTGGCATGATCTCTCTAAAGCCTAAAACAGAAGAAAGAGAAGAAGAGTTAGATAGACATGCCCAGTTTTTACTTGTCAAGTTTAACTGTATACATAGTAAAATACGACGTGTAGCTGATAAATATTTATCTAGTTTAGTAGATAGATTTCCATATCTACTATGGAGTAAAGTTGTGTTAACAACCATGTTAGATATTTTACAAGTTTTATCTAGATCTTTAGAAATGGATGCCCACCAAGATGCACCAGAGTTAAAAGTACCACATACTAAATATACGTTACGAGCTATGGATAGTATTGTTGATAGAGAGGCACGTATATTTTCTATTTATTTTGTATTTCGAAGCACTGATATTTTACAAGAATCATTGAAATGGGCACCAAATACCACTCGCTCTCATCTTATTGAGTATTTATTACGTATGGAGAACTCTACAGCTGGCTTGTTTCAACACAGTGGTTTAGCTCTAGTAACAGAAAGTGTTTTAAATTATGCTGGTTATAATAAGAACTCTGCACCTTTAGGAAGTGCCACGTTAGATAGAAGACCTAAATGTGTGAATACAAACAGTTCTAATTTTATGGCTAACCTCAGTTTAAGAAGTAGATATTCAGGAGAGGTGACACATTACTTAAAGGTATTGCAAACTCATTTTCAGTCAGATGTCTGTGAGTCTAACACTGTGAACACTAGTTCACTTACGGCTAAGCATTTCTTTAATTACAGGAACCACAGACATCTGACTGAAAATTCGATGATGTCTATTCTCTATAGCTCAGTCAATTTGAATAGAAAAATCCTACATACAATGTGTTGGACACCTATCAACCATTTTGAAGAGAGAACAATGGAGGCTAGTGTTGCATGCTGGGAATGGCTATTGTCTGCTAGACCAAATTTATCCACAGAGTTCCTGTGTGAAATGGCAGCAGCTTGGCAGATGTCTGTAGATTTAAAGCTTGGAATTTTTGAAGAAGACCAACCGATACCAGATCCTCTAGCTAAAAAAGAAGGTGTGGACCTAGCTCCACAACCACCTTACACTGCACCACATGCTATCTGGACTAGATTCTTAATGGAGAGGATTGAAATAGCTAAATATAGTAACTCAGTCCATGTGGATATCTTGTTGAGTTTGTTGAACAAATCTTTACCAGTTGGTGTTGGTAAAACACCAGCTATCATCTCTCGACATCCTGCAGCCATAGGTCCTAGAACCAGGTTATTGATAATGGGTCTATCATTATTACAAGGTGATATTTTACCCAATACAGCTGGTAAAAGTGTACTCAGAGAAAGAATCTATGCTGCATCATTGGACTACTTCTGTGGTCCTATCATGTGTCCAACTCAACAAGGTTCTAACCTACGAGAAGATATCATAACTCTTATTAAATTCTGGCAGATGATGCATGCTGATAAAAAATACCTGAATTCCAATATGTTATCATTTAATGATATGGACTCTTCAGTGTTGACACCACAAACATTATCAATAGGTGGTATACCACCAGATAGAAGATCTCAAGCTAGTGGTTGGATGAATACTATGAACAGCAGTGTTTCTACTTACTCTAGACGCTCAGCAAGTAAAAAGAATCAAGCTGCTACCAGTAGTTTACTAAAAGATTATATTAAAAAGAGAAATCTTATCTTGTCCTTAGTGGCTGGAGCAGTTGATGCCCTTATTACCTGGCACAATCCTCTAGAACTATCAGAATTAAAAGTACCAGATGAAGACAAAATAGCTACATGGCGTAGCACACCTTTAACAGAAAAACAATGGAGAGATACAGCTAGGTTGAGTTGGGACATATCACCTACCCTGGCTGTGTTTTTACCCTCCAGGTTCCGTAATTCAGAAGCCCTGGTTCGTGAAGTAACTAGATTAGTAAGATCTCATCCTGGTGCTGTGAACCATATACCACAAGCTATAGAATACCTGGTCACACCTCATTCCTTAGAGGCTGATGCCACAGAGTTAACCCATGTTCTAACATGGCAGATAGTCTCCCCTGTTTTAGCTCTCTCTTATTTTTCACGATTGTATCCACCACATCCATTAACAGCTCAGTATGCTGTCAGATGTCTACGCTCTCATCCACCCGAAGCTTTGTTATTTTATATACCACAGTTAGTACAAGCTTTAAGATATGATCCTATGGGGTATATAGGAGAGTTTATTTTATGGGCTGCTAAAAGGTCACAGTTATTAGCACATCAAATACTGTGGAATATGAAAACTAATACTTTCACTGATGAAGATGCTACTATAAAAGATGCTGAAATTGGTGATAAACTAGAGAAAATTATGATGCAAATAACACAAGATTTATCTGGTCATGCTCTTCAATTTTATGAAAGAGAATTTGACTTTTTTGGTAAAATAACAGCTATTTCAGGAGAAATAAGACCATATCCTAAAGGTCCAGAAAGAAAGCAAGCGTGTTTAAATTGTTTAAGTAAAATAACATTACAACATGGCTGTTACCTACCCTCCAATCCTGAAGCTATTGTCACAGAAATTGACTACAAATCTGGAACACCCATGCAAAGTGCTGCAAAAGCTCCCTTCCTCGCCAGATTTAAAGTAGAGAAATGTGGTATCAATGAATTAGAAAATTTAGCCATGTCAGAAAATACTACTGTTGATGTAAAGAAAGATCAGAAGAGTAAGAAGACCAGTGAACATTGGATGGCCTGTATATTTAAAGTTGGTGATGATGTCAGACAAGACATGTTAGCTCTCCAAGTTATTGGTATGTTTAAGAATATATTTGATCAAGCTGGTCTTGAGTTATATTTATTTCCATATAGAGTAGTAGCTACAGCGCCAGGGTGTGGTGTTATAGAATGTGTACCAGACAGTAAATCTAGAGATCAGATAGGTAGACAAACTGATATTGGAATGTATGAATATTTTATCAATAAATATGGTGATGAAAACTCTCCCAAATTTCAGGCTGCCAGGCATAATTTTATAGTCAGTATGGCAGCTTACAGTATTATTGGATTTTTATTACAAATTAAAGATAGACATAATGGTAATATAATGTTAGATAAACATGGTCATCTGATTCATATAGATTTTGGTTTTATGTTTGAAAGTTCACCAGGAGGTAATATGGGCTGGGAACCTGATATAAAGTTAACTAATGAAATGTTGCTGATAATGGGAGGTCGTGATGCTCCACCATTTCAATGGTTTATGGAACTATGTGTACAGGGATATTTAGCAGTGAGGCCATATCAAGAAGCCATCATATCTTTAGTATCATTAATGTTAGATACAAGATTACCATGTTTCCGTGGACAGACAATCAAATTACTACGTACTAGATTCTCACCCCAGTATTCTGAACGTGATGCAGCTAATTATATGTTGAAAATTATACGTGACTGTACCAAAAACTGGAGAGGAAAAACATACGACTGGTTACAATATTACCAAAATGAAATTCCATGT
>LotgiG103661
ATGTCACCATGGAAACGCCTTAATCAAGAATTAGGCTTTGGTGGTGAAGAAAAGCCATTTATTCCGAGAGAGACAAATTTTCTGATTGTTGGAGGTGGACTGGTTGGTATGTCTTTAGCTTACTGGTTAAAAGCATACAGCAATAAATATAGTGGTCAAAGCAAAGTGGTAGTTGTGGAAAGGGACCCTTCTTACACCAGAGCTTCAAGTGTTTTATCTTGTGGTGGACTACGACACCAGTTTAGTTTAGCTGAAAACATCCAACTGTCCATGTATACAACTGAGTTCTTACAAGAGATTAAAGAACATTTAAGTATTCTAGGGGAAAATGACCCACCAGATGTACAATTTAACCATCAGGGATATCTGTTTTTAGAAGGTCCAGAAAAAGCAGAAAAATTGGCTAAAATGGTAGATATGCAGAACCAGATGGGTGCTAAAATCAGACTTCTTACTAAATCACAATTGAAAGAAAAGTTCCCTTGGATCAATCTTGAAAATGTTGAAGTAGGTTCCTATGGAATACAAGGAGAAGGATGGTTTGATCCATATCTTTTTTTAAGATGTCTGTACCAAAAGAATCTTGCTTTGGGCATTGATATCGTACATGGTGAACTAGATAGATTTGAATTTCAACCTGGACCTTTAGGAAAAGACAGATTGTCAGGGGCATATATTAAAACTAATGATGGTCAGGAACATGGGATTAAATCAACTTTAGTGTTTAATTGTGCTGGAAGTTGGGCAAGGGAAATAGCAATGAAAGCTAACCTTTGCTCCAAAGATTGTAGTGATTTTGCTGTTCAACCTAGAAAGAGATATGTGTACACTTTCCATTGTCCAGATGGTCCTGGCATTGAGTCACCGTTTTTTGTGGATACTACTGGTGTATATTTCCGTAGGGAAGGACTTGGTGGGAATTATATTTGTGGTGCTTCCCCATCTAAAGATTATGAACCTCCTTCTGATGACCTTAGTGTTGACTATAAATTTTTTGAGGAA
>LotgiG103662
ATGAAGGAGACGATTGACACAAATAATCCAGAAATTCGACCCGTTTTGAATTTTAGCGACACCCTTATTGTATCCATATCGTTCCATTTGTTGGCAATCACGAGCTTTGAGGAATTGTCGGAATCTTTATACTCGACTGCATGGCTCAGCGTCAAATGGACGGATCAGAATCTAAAATGGTTGCCATCCGACTACGGTGGTTTGGTAAAGACAACAGTTCCACCTCATAAAATCTGGAATCCAAGTATTGCAGTTTTAAACAGCATCGATGAACTGAAACCAATCGATAGCCAGTTTTTACACCCTACCGTCTGTTCAAATGGAACTGTAAGATGGACTCCGGGATCTGCTTTCAGGACCTCTTGTAAGATGAATGTGGAGTCATTTCCTTTTGATGTACAAAGCTGTGAATTGGAATTTTTTGTGTGGGGACACGAGATCGAATCAGTGGATCTTGAGCCGTATATTGATCACGTAGACTTAGATACCTTTAAAGAAAATGGCGAATGGGAGCTAATTGGGTCGTCTCTAGAAAGAAAATTCTTGAATACTGAAGGGAAACCTCACCCAACGATAGTGGTAACTCTAAGGTTAAAACGACGAGCTACAGTTTTAATCCAAAGTATCATTATACCATTAGTGATTTTGGCCAATATAAACGTATTGGTGTTTTTAGTACCTGCGGAAACAGGAGAAAAAATATCATTCTCTGTCACCATTCTATTGGCGTTCGGAGTGTTTCTTGGATTCATTAACGATAGGATGCCACAGACGTCTGAAACTACGTCATCACTTTCTGTGTATATGTCATGCCTTCTTGCCTTCAGTGCTGTATTCGTCTTCATGTCAATTCTGATTGCAAAGATACACAACAAAACACAGAAAATCTCTGGCTCCTGGTTGTTTTTGTACATGCGTGTTTTGCGACCATGTTGTGGAAGACGTAAGGACAATATTACGGTAACGTCTGAAGGAAAAGATGAAGAGGGTCCAAAGAATTCACCGAATGTAACTTGGAGATCAATAGCCAGATCCATTGACTCATTGTTATTCTGGGTTTTCTTTCCACCAGTCTTTCTTACTAGCTTTGCTTTGCTTATAATACCTTCCATACTGAATTGTTCCCGC
>LotgiG103673
ATGATCAAAAGATTTTTTGCTAAGACTTCAGGAGTTGTGTTTTATTCAGTCAGTTTTGCATCTGTTTTTCACTGCTTTTTTGAACATATTGCCAGCTTAATTGTGGCAGATGGACCATCTATGCAGCCCACCATTTATACTGATGATATATTGTTATCCGAGCAAATTAGTGTAAAGAATGAAAAGATTATAAAGGGTGATGTTGTACTAGTGAAATCCCCTACTGATCCATTAGGTATTATAATTAAACGAGTGATTGGTATGGAGGGAGATATGGTCTTTAATTATTCATCACAATCTTTTAAATATGTACCAAGAGGTCATGTATGGCTAGAAGGTGATAATAAATCTAATTCTACTGATTCTCGAGAATATGGTCCAGTACCTTATAATTTACTACATGGCAGAATATTTCTGAAGGTGTGGCCAATTGGTGATGTAGGATTTTTAGGACTGCGAGAC
>LotgiG103681
ATGTTCCTAGATTACCGTACGATCTACTTTCATAGTGTTTTCTATCTTCTATCACATCCCACAATTTCTTTCAATTACTTTTCAGGCTTGTTTGATGTCCACGAGAAATCCGTCAACCCTTTCTTATGTGGAAAAGTGAACACTTTACATGGATTCCAGCTGTTGGAAGCTTTCCACTACGCCCTCGGATTGGTAAATAATAAGCAAGGAATCTTTGCTGATAAACTTCAGGGAGTCCAAGTTGGTGGAATTGGTCTAGATGGTTGTCAGAGTGACATACGAAGCGGATTTCTGGTTTCAAATATCCATAACGGTATGGTTAGCTTAGTCAAAAATGGAAAAACCATAGATCCAAAAGAAATCGATGCTTACATTGGAACATATAGCAGTGATAGCTCAATCTATGTTAACAGAATCTTGAATGATCTGAACATACCACAAGTCAGCTACGCCTCTTCGTCCACTCAACTCAAAGATCAACTTAGATATCCATATTTCTACAGAACCGTGCCCGCTGACGACAACCAAGCTGAAGCGATGGTCGATTTCCTAGACAAGCACAATATACGTTATGTACAGGTGCTTTATACAGATACTAGTTATGGTATTCTTGGATCAAAAGCTTTCGAGGAGGCGGCTTCTCGAAAACGTATCTGCGTAGCTCAGATGGTTTCGTACCCTGATGAAGGCATTGTGTCGAATGAAATATCCAATGATGTAGTAACAGCCTTGCTACAAAAACCAGTAGCTAATACCGTTGTGGTCTTCGCTGGTACCAACTATATAAATGCTTTATTGAAAGCTGTAGGCCGAGTTGCTGGTGACACCAGTCCTTTCAAATTTATTGGATCAGAAACCTGGGGAAACAGTGAAGATGCCATCATTGGTTCTGAGAAGTACGCCAGTGGTTCAGTCAGCCTTGGTCTAGAAACAGTTAACTTGAAGGTCTTTGATGAGTACCTTGGAAAGAAAACTCCACTCAACTCACAAGGGAATCCATGGTTTAGTGAATATTATGAAGAAATTTGGGACTGCTATCTGTCAGTTCCCTCTGTCAATCGTCAGAAGGAATGTGCTCAAACTGCAAGAAGCATTCCATTGAGCACACAGTATAGGCAAGATCCAGGAGTTCTTCACGTCATCAACGCAGTCTTCTCTTCAGCTCTAGCTCTGGATAAGGCGTTAACTGAAGTCTGTGGGGAAGGTTATACTACAGTTTGTGAAGCTTACAAGAACAGAAATGACCGAAGAGACGTCTTGTTGAAAAAGTTGGACAGTGTGGAATTTGAAGATCTTTCAAAAACAAACTTTAAGTTTGAAAATCGTGAAGGCAATAAAGGTTATGACTTCTATTCAATAACCATTCAATCAGTTACGAGTGGATATATCTATAAAAAGGTACGTATG
>LotgiG103688
ATGAAAAACACAGACTATGATGAGGTTGAATCTAAAACTGAGCTGGTAGTTTATGGTGTAGGTAACTTCTCATCAAGTCTTATAGCTAAACAACAATTGGATTTGGTTTCAGCTTTGAGAAGAGATCTAAAGATTTCTAAAGGTTCTTCATATTGTTATGATCCTGTGTTTACACAAGTAGAAATCAAGGCTTTGACACAGTTGGGTTGGATTGTCCCTAATGAAAATGAGGAAGGAAAAAGAAACAGTAAGAATAAATGTATTTATTATCTACCTCATTGTGGGAAATCATTATATAATAATATATTATGGTCTAACTGGTCTGTAGATACCTTACCTGGTATTATTATTATTGGTAATAGTTTTACAGCCATCACTGACAGAACACCTAAGAGACTGTTAGAGAAATGTGGTGGTTATATATTGAAGATTCAACCATATACAACAGAGATACCTCTACCTACTAGACTGTATAAAGATAATGATGTATTTAATGATATATCAATCCATGTATTCACTAGATCTAATATTCAAACTTTATCTGATGTATTCTGGACTGATGTTACTGAACCTGTTTATACAGATGAGGATTCAGATTTTATAAGTGCTAAAAAATCTACTAGTGTTATAAAA
>LotgiG103703
ATGCCACGTAAAAAGATAGATAATAGAATCAGGGTATTGATAGAAAATGGAATGGTTAACAAACATAGAAGTATGATAGTTGTTGTAGGTGATCATGGAAAAGATCAGGTTGTCATTTTACATCATATGCTATCTAAAGCAGCAGTCAAAGCCAGGCCCTCAGTTTTATGGTGTTATAAAAAAGAGTTGGGGTTTAGTAGTAATAGAAAGAAAAGAATGAAACAGCTTCAAAAGAAAATAAAGAGTGGTAAATTGGATGTACAAGAAGATGATCCTTTTGAGCTATTTGTAGCTGCTACACAGATACGATATTGTTATTATACAGAAACACATAAAATATTGGGTAATACTTATGGCATGTGTGTTTTACAGGATTTTGAAGCACTAACACCTAATTTATTAGCTAGAACTATAGAGACAGTTGAAGGTGGTGGGTTAATAGTTCTACTGTTACGTACAATGACATCATTAAAACAACTCTATACAATGTCTATGGATGTACATTCAAGATACAGAACTGAATCTCATAGTGATGTTGTTGGTAGATTTAATGAAAGATTTTTGCTGTCATTGGCATCGTGTCAATCTTGTATGGTTATGGATGATCAGTTTAATATATTACCATTATCTACTTTAACATTGAATATAGAGGCTATTCCACCCAAATCAGCTGTAATTGCCCACGTTCATGTTGATAACAATTCCACCTTGTATTTACAGGATGATCCATTAAGTCCTCAAGAAATAGAACTAAAAGAATTACAGGAATCATTACAAGATACACAACCTGTCGGTGCTTTAGCTAATTGTTGTAAAACATTAGATCAGGCTAAAGCGGTATTAAAGTTTGTAGAAGCTATATCTGAGAAGACATTGAGATCAACTGTAGTTATGACTGCTGCTAGAGGAAGAGGGAAATCTGCTGCTTTAGGTATAGCTATAGCTACTGCTGTAGGATTTGGGTATTCCAATATATTTGTAACGGCACCAAGTCCTGAGAATTTAAAGACATTATTTGAGTTTATATTTAAAGGTTTTGATGCTCTAGAATATCAGGAACATATGGACTATGAAATAGTACAATCAACTAATCCTGATTATAACCAAGCTGTAGTTAGAGTCAATATATTTCGTGAACATAGACAGACAATACAGTATATTCATCCATCTGATGCTCATAAACTAGGTCAAGCTGAATTAGTATGTATAGATGAAGCAGCTGCTATACCTTTACCATTAGTGAAAAATCTACTAGGACCTTACTTAGTTTTTATGTCTTCTACTGTCAATGGGTATGAAGGTACTGGTAGATCATTATCATTAAAACTAGTACAACAATTACGACAACAATCAGCTACGTATGGTGGTAGTAATAAAGAAATACAGAAAGCAGCCAATATGGCGAGTGGGCGTATACTTCATGAGATAGTTCTCACAGAATCTATAAGATATGCTAATAATGATCCTGTAGAAGACTGGTTATATAAATTATTATGTTTAGATGCTACAAGTGTACCTAGAATTATTACTGGCTGTCCATTACCAGAACAATGTGATCTATATTATGTTAACAGAGATACATTATTTGCTTATCACAAAGCTTCGGAATCTTTCTTACAACGTTTAATGTCATTGTATGTCTCCTCACATTATAAGAACACACCTAATGATCTACAGTTATTATCAGATGCTCCAGCTCATCATATATTTGTATTATTAGGACCAGTTAGTCCTACACAGAATTCATTACCAGATATACTCTGTGTTTTACAGGTATGTTTAGAAGGTAATATATCTAAGAAAACAGTTATAAATAGTTTATCTCGAGGTAGATCAGCATCTGGTGATTTGATACCCTGGACAGTTTCACAACAGTTCCAAGACCATGATTTTCCATTGTTATCTGGTGCCAGAATTGTCAGAATAGCTACACATCCTGATTATCAATCGTTTGGTTATGGAAGTCGTGCTATTAAAGTTCTTCAAGAATATTATGAAGGTAAAATACCCAGTTTAAAAGAGGATAATGATGATAATGAAACACAGAAGTTACCTACTGTGGACAATGAGGAATTTGATATATTACAAGAAAGTCTAGCACCAAGAAAAAATTTACCACCATTATTATTAAAGTTAAATGAAAGACAAGCTGAGAAATTAGATTATCTTGGTGTGTCTTATGGTTTAACTTCCAATTTACTCAAATTTTGGAAGAAATGTGGTTTTGCTCCTGTATATTTAAGACAAACACCAAATGAACTAACTGGTGAACATTCTTGTATTATGTTAAAAAACTTGTCATCAGATCTTACTTCTACTGATAATGATTGGTTACATGATTATTGGAAAGATTTCAGAAAAAGAATGGTATCACTCCTGTCCTACCAGTTTCGAAATTTTAAACCAGCAATGGCATTAAATATATTATCACAGAAACAGTACAAACATAAAGATCAAATAAATTTGACCAGAAAAGAATTGGAATCCAATATGACAAGTTATGATTTAAAACGTCTAGAACTATACTCACAGAATATGGTAGATTATCATTTAATAATAGATTTATTACCATGTGTTAGTAGATTATATTTCTTAGGATTAATACCAGTTTCATTATCAGCAGTACAACAGGCACTGTTATTGGGATTAGGTTTACAACATAAAACAATAGAAGATTTAGAGAAGGAAATAGAATTACCAGTCAGTCAGCTATTAGCATTGTTTATTAGAATTATGAAGAAAATTGTTCAGTATTTCAATGAGATATTAGAACAAGATATTGCTAAAGACATGATAACAGAATCAGATGTTAAAATGAATCCAGTAAAACAATCCTTAGCTGAAGATTTGAATGAAGGAGCTGATATTGTGATGGAGAAAGAAAAACAGAATATTGAGTCATTAATTAAAAATGGTCTGGAGGATTATGCTATTAAAGGATCAGAAAAGGAATGGCAAGAAGCTTTAGAAGATGGTGGTGAGAAAAGTAGATTAAGTATCAAAAGGTTAGCATTATCATTTTTTGCTTATTTTCTTATAAATGACTGCAAAGAAAAAATTGATTCTTTGACACCATGC
>LotgiG103711
GTTAGTAATGAAACCCCGGAACATCCTGTTATTTCACCAGTATCAGGACATGTTTTTGAAAAAAGGTTAATTGAGAAATATATACAAGAAAATGGAACAGACCCTATGAATGGAGCTGAACTTTCAGTTGATATATTGATAGACATTAAAGTGTCACCATTAGTTAAACCTAGACCACCATCAGCTACTAGTGTCCCTGCTATACTTAAATCCTTACAAGATGAATGGGATGCTGTTATGTTACATAGTTTTACTTTACGACAACAGTTACAAACAGCTAGACAAGAATTGTCTCATGCTTTATATCAACATGATGCAGCCTGTCGTGTTATTGCTAGATTAACTAAAGAAGTCACAGCTGCCAGAGAGGCTTTAGCTACATTGAAACCACAAGCTGGTATAACTGCTGGTGCTCCAGGATATGCTCCACCTTCTCAAGCACCAGCCTATGCTGCTGAGGCAGGTGCTGAAGCTGTTCAACCAATGGAAGAAGCTGGTATGAGTGAGGAGGTTATTCAGAAGTTATTAGACAAGGCTACACTGCTAACAGCTGAACGTAAAAAGAGAGGTAAACAAGTACCTGATGGATTAGCTACAGTAGAAGATATAAGATCATATAGACAGTTGGCTTCACATACTGGTTTACACAGTGCTAGTGTGCCAGGTATATTGTGTTTAGATATGTGTTTAAAAGATACTTCAAGAATTGTTACAGGTGGTAATGATAAGAATGCTGTAGTATTTAATAAAGATACAGAACAAGTAATGGCTATATTAAAAGGACATACTAAAAAAGTTACTAGTGTTATATATCACCCTGAAGATGAAATTGTTATATCAGCCTCACCAGATTGTTCTATTAGAGTATGGGGTGTACAGACAGCTCAGTGTGCTCAGTTAATACGTGCCCATGAAGCCCCAGTTACTGGTATTAGTTTACATGCTACTGGTGACTATCTGCTCAGTTGTTCCACAGACATGCACTGGGCATTCTCTGATATCAGAACTGGAAGAGTTTTAACTAAAGTAACTGATACATCAACACAATCGGCTTTAACTTGTGCACAGTTCCATCCTGATGGTTTAATTTTTGGTACTGGTACTGAAGATTCTGTTATTAAGATTTGGGATTTGAAAGAAAGAACTAATGTAGCGAATTTCCCTGGACATCAAGGACCTGTTACTAGCATTGCATTTTCTGAAAATGGTTACTATTTGGCTACGTCTGCTGAAGATTCTGTTGTTAAATTGTGGGATTTGAGGAAACTGAAGAATTTTAAGACAATTCAGTTAACTGACAAATATGAGGTTCGCTCATTAAGTTTTGATCAAAGTGGTACCTATCTGGCTGTTGCTGGTTCAGATGTTAGAGTATATCTATGTAAACAGTGGAATGAATTGGCTATATTTAATGACCATACAGCCACAGCTACTGGTGTACAGTTTGGTACCAATGCTAGATACGTTTCATCAGCTAGTATGGATAGATCATTGAAATTCTTTGGACTACCT
>LotgiG103713
ATGCAAATCGCTTGTGGAATTATTTTGTTTACTGTGATTTTAGAACGGTTGGCTTTCTATGGTCTGAGTGGAAATCTTGTCTTATTTTTAAACACAAAACCTTATGTATGGATGTCTTACAACGCCCTAACTGCTATGTTCTATTTTTTTGGAATTTCCTACATTAGCCCACTATTTGGGGGTTGGCTGGCAGATTCTATCGTGGGACGTTTTAAAGCTATTCTAGTTGCTTTTCTTATATATGGAGCTGGCTATGCAATGCTACCCTTTTTAGCTCCTGTTAGTGATGACATTATTTCTACTACAGAACCTTTACCAGAGATGTGTTTAGTACACCATGATTACAATGCATCATATAACTCCACTCCACTTGATATTACCTCAAGCACAACATATAATTCTTTCGAAGAAAACTGTGCTTGGTTGATATATATTGTGTTAACTGTGATAGCTATAGGAGCTGGCTCAGTGAAGGCCAACATTGCACCTTTTGGGGCAGATCAAGTACAAGGTGGTGATCAACAGAATATGTTGGTTTTCTTCAACTGGTTTTACTGGTGTGTCAATTTTGGAGCTTTCATTGGGCTGGGAATTATAACCTATGTTGAACAGCAATTTTACTTCTTCTATGGCTTTATATCTGCTGGTTCTGCTCTGGGGTTTGGTGTTGTACTGTTTATTTTAGGTGGTTTTGTTTTTATCAAGAAACCTGCATCTGGTAGTGTTCTATCTAATATATTCAGAATATTGAAAGAAGCCTGTCGCAGCAAAAGAAGAAGTCAGAAAATGTCCAAAAGAGATCAAAGGTATATTGCCTTGAACTTGGATGAGAATTTGAGTTTTCTGGACTATGCCAAACTTCGACATGGTGGTATATTCCATGAATCTATAGTAGATGATGTTAGAGAACTGAAAAAGATACTGTGTGTTTTTCTTACATTGATTCCATATTGGATAGTGTTTTTCCAGATGCAGACAACTTTTCTATTACAAGGTTTACATATGAGATTAATGTTTAAAGATATAGGTAATGATGAGGTCCACAACAACACTGTAGCAGCTTGGTTGTCTCTAGCTGATGCCATGATCTTGATACTGATGTTACCATTATTTGATAGAGTTATCTACCCTCGATTAGCTAAAGCTGGTCGGCCATTTACAATGACTAAGCGTATTTATGTAGGAATGATTTTTGCCATGGCATCAATGGTTGTTGCTGGTGTTGTGGAGCACTTTCGATTAAAAAGTTTTTGGCCACATAATGATGAGCCATGTAAAAATAATTCTGTAATGCAACTGATAGGTGAAAATGAATATCAAGCTGCTGATTTGTCAATATTTTGGCAAATTCCTCAATATGCTCTGGTTGGATTGAGTGAAGTCTTTACTAGTGTAGCAGGATTACAATTTGCAGTGTCTATGGCACCAAAATCTATGAAGAGTATAATCATGGGTTTGTTTTATTTTATGTGTGGAATTGGAAGTTTCATTGGAACTGGACTAATCAGTGGGTTAAATTCATACAGAATATGGTTTGTTGATGGTAACGATCATGGCGATATTAACTGCCGTTTGCCATGTTCAAAGAAAGAACCGTATTTTGTGAATAACAAATCTTGTCACTTAGACTACTACTTCTTCTTATTAGCTGGTGTAGAACTGATTGGACTTATTTTATTTCTTATTGTGTCAAAAGTTTTTCATTTGGATCAAGATCAGCATAATCAAATGCCTTTGCAACTTCCAGCAGGAGAAAGAAACTCTCGAAGTGGCGTGGTTCATTCAATACAACGCTCAATTTCTAATGTGGAT
>LotgiG103735
ATGGTGTTTGTAGCGGTGTTAGGAGGTTACATTATAACCTCCTTACTCTTATTTAGATTTCCAAGACTTGTTCATAAAAAGAAAAATCTGAAATTTAGAGCTCATCATATCAGTCACAGAGGAGGCGCTGGTGAAAATTTAGAAAACACCATGACAGCTTTCAGGCATGCTGTAAAACTAGGAACTGATATGTTGGAGTTGGATTGTCATATAACTCGAGATGGACAGGTTGTGGTAGCTCATGATAATGATTTAGAAAGAGTTTGTGGAAAAACTGTTAAGATTACTGAAACTGATTATGCTGATTTACCCATGATGAAAGATACTATGTGTTTAGATTTTGAAAGAGATTTTACTCTCCATGCTGGTGATGATAGGATTATACCTTTATTAGAAGATGTTTTTGAAGAATTTCCTGATTTACCAATAAATGTAGATATCAAGATAGATAACAATGAACTCATTGCAAAGGTGTCTGATCTAGTCAAGAAGTATAAGAGACAAGATATAACAGTATGGGGAAATCGAAGTAGTACTATTTGTACAAAAGTATACAAGGAAAATCCTGAAATACCATTATTATTTTCTATGAAAAAAGTCATAACATTATTAATATTATTTTATACTGGTTTATTACCATTTATACCATTTAAAGAATCATGTTTAGAAATCATCATGCCTTGTATTTTATTAGACACCAAAAAATTTCAGTTGAATTTGAATAAAAAACAAGGTTATTTAGTCAAGTTTTTAAATATGATATTAATGAGGCCATTATTGTTTAAACATTTAGAAAGAAGAGGAATACATACATTTGTATGGGTATTAAATAGTGAAGAAGAATTTGATATAGCATTTAAAACTCAAGTCATGGGTGTCATGACAGATTTTCCTACCAAATTAAAGGATTTTCTACAAGAACATCCGCAATATGTGAAACAGTCT
>LotgiG103736
ATGCTAAGAAGCTTAGTTCAGCTTACCAAACCAACTACACTTGTTAACATTAACAATTCTACTCGGCTTATATCCAAGAAAAACTACAAATTTCCAGAGTTATTGGAATCTGATTTGGAGGAAAGTTTTGTGAGAGGAAGTGGTTCAGGTGGACAGAAAATAAACAAAACTAATAGTAATGTTGTTTTAAAGCATAAACCAACTGGAATAGTCATATCGTGCCAAGATAGTAGACTCCAAAACGAAAACCGTGTATTCGCAAGGCAAAGATTAAAAGAAAAATTAGATTATTTGTATAATGGTGAAAACAGTTATTTTGCTTTGAAAAAGGCTGAGAATAACAAACAGAGAGCATCAACTAAAAGTAAAAATCAGAAGAAAAGAGAATTGAAATCGGCTTTTCATGAAAGAGAAGGGCTGGAC
>LotgiG103737
ATGGCGGCAGTACAACGTGATCATTCCAATGGAACGACCAAACTTTATGATAGATATGATAAAATACACAAAGCTACTGCTCATGATTGGGAGGAAGACAAAAGAAAACAGAATGATTTCTGGGATGATGGTACACTCTCATTTTTTTGGAGAGCTCATACTATAACAGTGCTAGTCATATTTTCCTGTATATTAGTTTATGTTGCTTTGTTTGAAGAACAGGTGCTAGATGCTGATTATAACACCAAAAGAGGTGTATTTGCCGTAGTTTTAGCTTTTCTACTATTCGGTGTAACTCAGACTCCAGATGGTGTATTTGTTCGACCTCACCCAGCGTTCTGGAGATTAATCCTGTGCCTCAGTATTGTTTACGAACTTGCCTTAGTATTTCTATTATTTCAGACAGTGGACTCTGCTCGTCATATATTAACCCATTTTGATAGTAGTTTAGGGCGGCCATTACCAGAGAAAAGTTATGGTGGAAACTGTCTAATTTATGATGAAAATATGCCAGATAATCCATTCCATCACTTAAAGGATAAATTAGATGGGTTTGTCCCTACTCATTTTTTTGGATGGTGGCTAAAGACGTTAATATTACGAGATTGGTGGCTATGTACAGTATTTAGTATCATGTTTGAAGTATTAGAATACACCCTAGAACATCAACTACCTAATTTTAGTGAATGCTGGTGGGACCATTGGATAATGGATGCATTAGTATGTAATGGTTTAGGTATATATCTAGGTATGAAAACATTACGGTACTTAAAGATGAAGCCATATCATTGGAGAAGTATGTGGAATATGCCAACATACAAAGGTATGTTGAGAAGAGTAGCAGCTCAATTCACACCCTACAGTTGGACAGAATTTGATTGGAGACCTGTTTCTAGTTTAAGTAGATGGTTGTCTATGTTAGCATTGATAGCTATATTTTTACTAGCAGAATTAAACACATTTTATTTAAAATTTGCATTGTGGATTCCACCAGAGCATTGGTTATGCCTCAGCAGATTAGTTTTCTTTTTATTTATGGGTGCTGCTGCCATGAGAGAAACTTTTCAGTTCCTTGATGATCCGGATTGTAAAAAGTTTGGGCGTCAATCATGGTTGATAATTGCAATCATTGTCACAGAATTTTTAATCATAGCTAAATTTGATTGGAAGACTATCAGTAAGCCCCTCCCTAGACCAGTAGCTGCTTTTTGGTTGGTCGGTTTATGTGGTCTTGTAATTTATACTATATGGAAGTTTTATATTAAACGCGATGTTAAGAATGATATCCCTGAAAAGATTATCAACAATAATACTGCTGATACGCCAGTGAATAAAAATACTCAGCATTCCAATTCTAATAATAGCTCTGTACGATCTCGACACCGTAATGGTGTTAAACAT
>LotgiG103741
ATGCTTTTTTTTTTATCTTTTGCAGACCCAGTAAGTGCTTTAGAGCATGCTTTGCAAATCCAAAAGAAGGCACATCGAGTACAAGACTTAGAAATCGAAAACAAACAACTTCGAGAAACATTAGATGAATATAACCACGAGTTTGCAGAAGTGAAAAATCAAGAGGTGACAATAAAACAATTAAAAGAAAAGTTAAAAGAACATGAAGAAAAACTTGAATCTACTGCAGACAGTCGAGCCAAAGAAAAAGAACGGGAACTGCAAAGAAGTTTTACAGAAAAGGAACGCCAACTTCAGGAAACTCAGCTGACAGTCGCAAAGAAACTTGGAGAAGCTGAACAAAAGATTTCATCTCTACAAAACTCTGTGGAAAGCTTACAAAGTGAGTTATTTGAAGCTAAAGCTAAACATGATGAGACTACAACTGCAAAATCTGATGAAATGGAAATGGTTATGGCCGATCTAGAACGAGCCAATGAGAGGGCTGCTGCAGCTGAACGTGAAGTAGAACAGCTTCGAATTCAATTTACTTCTGCTACAACTAATCAGAGAGAAGAAGATCAGATGCAGAAATCATCAGACATGGAGCAGGCTATTGATATTTTGAAACGTTCTAATCTGGAAGTAGAACTAGCAGCTAAAGAGAAGGAGATTGCTCAGCTTGTTGAAGATGTACAGAGATTACAAGCATCTTTAACTAAATTGAGAGAGTCTACAGCTTCTCAGATTGCTGCTCTGGAAGAAGAGTTGTCTTTAAAGAGTAAGGCTGTTCATGTTTTGGAAGAAAAACTGAAATCTCAGGAAGATTATGAAGAGGTCAAACGAGAACTCAAGGTTTTGAAATCTCTTGAGTTTAACAATGAAGTTAAAGAAGAAGGAAGGGGCAAGTCTCTAGAAATTCTTCTTCTTGAGAAAAACAAAGCTCTACAATCTGAGAATACTACTCTTAAAGTAAACAGCACAGAATCCACAGGTAGGTGGTTTGGCGTTTGGTTTGAGTGTTTTTTTTTT
>LotgiG103758
ATGCAAGCGCAGCGTAGAAAACCGTGTTTACAGAGAGAGGACTCTTTTCTCAAAAAGTTCTCGACTCGACGAAATTCGAGACCAAACGAAACTTCTGACAATGAAGGCGAATCACAAAAGTTCCCCATGCATTGGCGGCCCCGTAATCATGCGCGTAAATTTGTGTTTCAACATCATGGAAGTTTTATGTTTAAATGGTTAGGTGTGGTTACCATTGCTGTGCTTTATAATTTGTGGACATGTATTGCCAGGGAGGCATTCCGAGAAATTCAGGAAAGTTGTCCTGCCGTGTGGTTTTCCTTGGATGCAGTAAGCGATGTGATTTATATTTTGGATATTGTGGTACAGTTCCGTACAGGATATTTAGACCAAGGATTAATGGTGTATGATTCCAAGAAACTTGCTCGGAAATATATTCATTCTAAATATCTTTATATGGATCTATTATGTCTCTTACCTCTGGACTTTTTCCAGTTTTTGATTGGAATTCATCCAATGGTACGTTTTACTCGCTTTCTTAAAGTGTACAGATCATTTAACTTTTTGCACATGCTGGAATCTCGAAATGCCTATCCGAACCTTATACGTGTTGCTAATCTTAGTCATATTCTATTCCTTGGAGCACATTGGTTTGCAGCATTTTATTACCTTATATCAGAGGCTGAAGGATTTCAAGGTGGATGGTCGTACCCTCAGCCTGTAGGGGAGTACGCCTCAGTTACTAGGAAATATCTGGCATCTTTATTCTGGTCAACTCTAACTTTAACAACTATAGGAGATCTACCACCACCTGAAAGTAATTGGGAG
>LotgiG103779
ATGGATTTGTTTGTAGTTAAAACCAAAAGGAAACGTGCTGACAGTCAATCGGAATCGTCAGGATCTAAAAAGTTTAAATCTTATGAAAAATCAGAATGTAATGTCATAGACTTTAAAAAATTCAGGCTTGAAAATCTATCTTGTGACTATGGGATTCTCTATTCAAAAAGAGAAGCTGACAATCTTCTAAAAGAGTGTGAGAAAATTCTGTGTTATAATGAAGGAAAATTGGCAAAAATTTGTCTCTTTGGTAAATGGCACAACATTCCACGGAAACAGGTTGCTCATGGAGATGAAGGTTTGTCTTACAAATTTTCAGGAAACTCAATTCCTGCCCGGCCATGGTTACCATTATTAGAGAATATCCGAGATGATATTACCAGACAGACTGGCTACAAATTTAACTTTGTTTTAATAAATAGGTATAAAGATGGCAGTGATTATATGGGAGAACATAAAGATGATGAAAAAGATCTAGAAGCAGATCATCCTATAGCCTCATTGAGTTTAGGTCAAGCTAGAGATTTTATTTTTAAACATCAAGACAGTCGAGGAAAGAACTCAACTAGACGTGATATTCCACCATTAAAACTGGTACTTCAACATGGTGGATTATTAATGATGAACTATCCAACTAATTCTTACTGGTACCATTCCTTACCGTGTCGGAAAAAACTTTTTAATGTTAGGATTAATATGACATTTCGTAAAATGGTGGTAAAA
>LotgiG103781
TCTCTGATAAGTTCTATTTCAACTAGGGTAAGTAACAGTATAGTTTATAACCATTCTCTGATAAGTTCTATTTTAAGTATGGTAAGTAACAGTATAGTTTATAACCATTCTCTGATACGTTCTATTTTAAGTATGGTAAGTAACTGTATAGATTATAACCATTCTCTGATAAGTTCTATTTTAACTATGGTAAGTAACAGTATAGTTTATAACCATTCTCTGATAAGTTCTATTTTAAGTATGGTAAGTAACTGTATAGTTTATAACCATTCGCTGATAAGTTCTATTTCAACTAGGGTAAGTAACAGTATAGTTTATAACCATTCTGTGATACATTCTATTTCAACTAGGGTAAGTAACAGTATAGTTTATAACCATTCTCTGATACGTTCTATTTCAACTAGGGTAAGTAACAGTATAGTTTATAAACATTCTCTGATAAGTTCTATTTCAACTAGGGTAAGTAACTGTATAGTTTATAACCATTCTCTGATAAGTTCTATTTTAAGTATGGTAAGTAACAGTATAGTTTATAGCCAATCTCTGATAAGTTCTATTTTAAGTATGGTAAGTAACTGTATAGTTTATAACCATTCTCTGATACGTTTTATTTCATCAAGGATAGTAACAGTA
>LotgiG103786
AGAGTGCGACCATTGAACAGTAATGAGGTATCAAGAACTGACAATTTCTCACTGGAGTTTCCTGGAGAGGGTCAAGTTACTATTGAAACTAATGGAGCTACAAGAAATTTTCAATTTACTGGTGTATTTGAACCAGATGCTACACAAGAAGAATTATTTGAGAATTGTGGTATTACCAGACTAGTTGATATGGCTTTAAATGGGTATGCTTGTACAGCTTTGGCGTTTGGTCAAACAGGTTCTGGTAAAACACACACAATGACTGGTCCTCCTCATCAGTTTATAGATGGCAACCTGACTGATCAGAGTATGATTGGTTTAATACAGAGATCATTTAAATATTTATATCAGCAAGTTAAAAACAGCCCAGAAAATACTGTCATTAGAGCATCGTATTTAGAAATCTATAATGAACAGGTAATAGATTTGTTGAATCCATCCCATAAAAGATACCTGTCAGTTCGCTGGTCTAAAAATAAAGGATTCTACGTGGAGAATCTATTCTCAATAGAATGTGCAGCCATGGATGACCTGAAAGCTGTTTTAGAGGAAGGTATGAGAAACAGAACAAATGGATCTCATGGATTAAATGAGAACTCTAGTAGAAGTCACAGTATGTTAACAGTGACTATAGACTCGGAAGCCCAGGACCAGGATGATGAGAATCTCTATATTACTAAACGGGGAAAATTAACTTTTGTTGATCTTGCTGGTAATGAAAAAGTAAGGGATACCAATTCTACTGGAGGAACTTTATCAGAAGCTAACTGTATTAATAAAAGTCTTCTAATATTGGGTAATTGTATCTCACATCTTGGTGATTCTAAAAGACGTCAGGGTCACATACCGTACCGAGATAGTAAATTAACTAAATTATTAGCAGACTCACTAGGTGGTAACGGTGTCACTCTAATGATTGCCTGTGTAACACCAAGTTCCCACAATGCCGGTGAAACATTGAATACACTACGATATGCCAGTCGGGCTAAAAAAATCAAAACAAAACCAGTCATTAAAATGGACCCTAGAGAAAAATTAATACTCAGTTTAAAGCGAGAAGTGAAGGTATTAAGAAATGAGAACCATTATCTACGTCAACAACTAGAATTCCCTGCCAAACCTAAAGGTCAACTTCAGAAAGAAAATGATGAAAAATTCATGACATTTATGAAGGAACAGGAAAGAAAAGATATATTGTATATTACAGAGAGTGGGTTATATGAAATGTTACAAGAATATATGGTGGAGAATGAAGCTTTAAGAACAGAGAATTCTGACCACCATTCTACTAAAGATAGAATAAGAAGAGAACAACAAGGTCTTTATAGAGAAAATGAAAAATTAATGAAGAGAGTAGAGGAGCTAGAAAGGTATATACAAGTTTTTTTTTTTGCCTTGTTTGGAATT
>LotgiG103790
ATGTCTACAATATCTTTTTATCTGTATTGTCAATTATTGTATCGTCTACAATCATCCCTCTCTATATGTATTGTTTACATTCTTCTCTTTCTATGTATTGTCTACAAACTTCCCTTTCTATATGTATTGTTTACAGTCTTCTCTTCCTATCTATTGTCTACAATCTTCTCTTTCAATTTGCATTGTCTACTATCTTCTCTTTCTATTGGCATTGTCTACAATCTTCTCTTTCTATTGGCATTGTCTACAATCTTCTCTTTCAATTTGCATTGTCTACTACAATCTTCTCTTTCTATTGGCATTGTCTACAATCTTCTTTTTCTATTTGCATTGTCTACTATCTTCTCTTTCTATTTGCATTGTCTACAATCTTCTCTTTTTATTTGCATTGTCTACAATCTTCTCTTTCTATTTGCATTGTCTACAATCTTCTTTTTCTATTTGCATTGTCTACAATCTTCTCTTTCAATTTGCATTACTACTATTGGCATTGTCTACAATCTTCTCTTTCTGTTGGCATTGTCTACAATCTTCTCTTTCTATTGGCATTGTCTACAAACTTCTCTTTCTATTTGCATTGTCTACTATCTTGTCTTTCAATTTGCATTGTCTACAATCTTCTCTTTCTGTTGGCATTGTCTACAATCTTCTCTTTCTATTGACATTGTCTACAATCTTCTCTTTCAATTTGCATTGTTTACTACAATCTTCTCTTTCTATTGGCATTGTCTACAATCTTCTCTTTCTATTTGCATTGTCTACAATCTTCTCTTTCTATTTGCATTGTCTACAATCTTC
>LotgiG103815
ATGAATATTTGTTTTTTTTTATTAAAGGAAAAACTCCACGAGATACAGGAGAGTGACGGCGCCAAGAAACGTCCTGAATTTTTGTCTACAACATATGATAATTCTGAAGGAATTTGGGATCCAGAAAAATGGTGTAAGTCTTTGCATCCTGAAGGTCGTGAAGGTTCACCTAATACCCTTGGTGAGATAAGAGAACGCAAACGTCCAATAGATCTAGATCGAGACTTGTTGAGAAGAAAAGTTTCAGCTGATCCTAAAGAGCGTTTGAAAGAAGAACAAGATGGAATAGTTCTAAGTCCCCAGAGAAGAAGTTTTGGTACAGGATGTCATGTGACCCAGAATAGTAGTTTAATAAGACAATCTAGTACAACATCAGACTATAATGATGATCGAGAAAGAGGTGATCGGCGAGGTGAAAGACGTATTGGTAGTGGTAGAATACAGATTGATAGAGATCAAGGGAGAGATTATCGTAGTAGTAATAGTAATACTGGTGGTAATAGGTTTGATAGAGATGATGATAGACATGAAGACAGACCTGTAGTAGACAGAAGATTTGATAGGAACGAAAGATTTAGGAGAGATTTTGATGATAGGGTACGTCAATTGATGTCT
>LotgiG103819
ATGGGGAAATATTCCAGCAAAACATGTCGTCTTCTCACCATGCTGGGTTTGACAGCCTCATTCTTCTTAGTTGAGATTGTAGTTGGATATGTGACAAATTCTATTGCATTAGTGGCTGACTCTTTCCACATGTTATCAGATGTTGTGGCTTTAATTATAGGATTTGCTTCAGTGAGGATGTCAAAATGGCCTTCGAAACGGAATACATTTGGCTGGGCGAGAGCTGAAGTATTGGGTGCTATGATTAACTCAGTATTTCTCATAGCTTTATGTTTTTCTATTATGGTGGAAGCTTTAAAAAGATTAATACAAATAGAGGAAGTTGAAGATCCTAAATTGTTATTAATAGTTGGTAGTGTTGGATTACTAGTCAATATTATTGGTCTCTTTCTTTTTCATGATCATGGTCATTCACATGGTGGTGGAGGTCATGGTCACTCACATGGTGGTAAGAAAGGTCATGGTCACAGTCATGGAAAGAAGGGGGATAATCATCAACTCAATGGTGATTGTAGTGGATATCATGAAGATCAAGCACTTGTTGAACAGGTGAAGGCAAGCAATAAAATAAATGGAGCTGTTACTGAACTTAATGAATTAAATATGAGAGGTGTATTTTTACATGTATTGGGTGATGCCCTAGGGTCTGTTATTGTTGTTATTAGTTCACTTGTTATTTGGTTTGGAGAAGGAGATTGGAAATATTATGTTGATCCTGCTATGAGTATAGCTATGGTTATGATTATTTTATCTACATCTATTCCATTATTAAAAGATTCTTCCAGAATATTATTACAAACAGTACCATCACATATAGAAGTAGAAGAGATTAGTAAGAAATTAATGGAGATTGAGGGTGTAATGCATGTACATGAGTTACATATCTGGCAGTTAGCAGGCAGTCGTATTGTAGCTTCAGCTCATATTAGATGTCACGATCCAGCTAGCTATATGAAAATAGGCAAAGAAGTCAAAGATTTCTTCCACAATGAAGGCATACATTCCACTACTATACAACCAGAATTTGAGGTAAGAATTGGTATCATGAACATTATGCATGGACATTTT
>LotgiG103821
TCCGAATTGGGATATATGTATGGCTCAGAATATCAAGAGGTTCCAAAGCCACTACTGAATTATAAAGTACCATGTGCTGTATGTCGAACAAACCAGTTTTCTACAGTATTAATGATACCAGCTAGAACAGAATGTTATCAAGGATGGCAGAAAGCATACCATGGAGAGTTGGTCAGTGAGAGGTACAATCATGCTGGGGCGTCTCAGTATGTTTGTCTTGATGATAACCCACAGATCAACGGAACTAATACTAATAATGATGGTAAATTAATGTATCCAGTGAGAGCACAATGTGGATCACTACCATGTCCTCCTTATGAAGATAACACTCTTCTTACATGTGTTGTCTGTTTGAAA
>LotgiG103823
ATGGAAATTATAGTGCCTCAGAAACATATTGTTCCTGTCATAGAAATTATACTTCCTCAGGAACATGCTGCACCTGTCATAGAAATTATAATGCCTCAGGAACATGCTGCACCTGTCATAGAAATTATAATGCCTCAGGAACATGCTGCACCTGTCATAGAAATTATAATGCCTCAGGAACATGCTGCACCTGTCATAGAAATTATAATGCCTCAGGAACATGCTGCTCCTGTCATAGAAATTATAATGCCTCAGGAACATGCTGCTCCTGTCATAGAAATTATAATGCCTCAGGAACATGCTGCACCTGTCATAGAAAATATAATGCCTCAGGAACATGCTGCTCCTGTCATGAAAATTATAGTTCCT
>LotgiG103824
ATGCCAACTGGTACCGCATTTACGCCATCTATTGGCACTCTATCTACAACAACATCGTCTGGTACGGCATCAACGCCAAAAACTAATATTACTATATCTACACCAATATCTACCAGCACTACAACTTCGACAACAACTACAACATCTACTGTAACTAATGGAACCCAAACGTCAACTGTTACAGTTAATACACCCAATTCTCCAGTAACTACTGGAACCCAAACGTCAACAGTTACAGTTAATACACCAACTTCACCAGTAACTAGTGGAACCCAAACGTCAACTGTTACAGTTAATACACCAACTTTACCAGTAACTAATGGAACCCAAACGTCAACTGTTACAGTTAATACACCCAATTCTCCAGTAACTACTGGAACCCAAACGTCAACAGGTACAGTTAATACACCGACTTTACCAGTAACTAGTGGAACTCAAACGCCAACAGGTACAGTAACAACACCACCATTAACTGGAGCAACAAATGGAACC
>LotgiG103845
ATGGAACCAGAAAATGGCCAGCGCTCAGGATCTGACACACTTCTTGTGCTTCAACCGAAATCTTTTCGTTCCTTCAATAATAAGGATGAATATTTATATGCTATGAAAGAGGACCTTGCAGATTGGTTCACTTGTTTGTATAAAATAGAAATAAATGGTGATTTATTTTTCGAAGTTATCGAAACTGGCATATTACTCTGCAAACATGCCAACGAAGTTATCAACTTCACCAAGGAAAGACGAGAAAAAGGAATTGAAATTATTATGAAATCATATTTTGTGACTCATATTCCTGAAAATTTGATCCAATATAAAGAAAACAATGTGAAGCCAGGATCATTTTTAGCGCGTGATAATATTTCTAATTTTATTTCGTGGTGTCGATTACTTGGCATACCGGATGACCTTCGTTTTGAAACTGAGGATTTAGTGACCAGAAAAAATGAAAAAAGTGTTATTTTGTGCCTCCTGGAAGTGGCAAGAGTTGGTGCAAAACTTGGAATGTTGGCACCAACTATTGTACAAATGGAGGAAGAAATTGATGCCGAGTTGGCTGGGGAACCCCCACCACAAATTATTACCTGTGATTTGAAATCTTTAGATGAAATGGTAAGTTCGAATGTTTTTAGGGGTTGGATGATGACAAAAAACAAAATTTACACCTGTTTCAGTTTGGTTCGTCTATTAGTAGGATATTGTACATGTCCCATACAGTTTGCTATGGTTAAAGTTGGTGATGGAAAATATCAAGTTGGCGAATCCAAGACACTGATATTTGTTAGGATATTACGAAAACATGTAATGGTGCGTGTAGGAGGAGGCTGGGATACATTAGAAAGATATTTAGACAAACATGATCCTTGTAGATGTAATGGTAGGTTTATTGATTTCTTTATCAAGCCGTTTAGGTTCAATGTCCCTCAAAGAAATACACTGATACCACCAATTTCAAGGAGAATGCAA
>LotgiG103847
ATGGAAACAATCAAATCAGAAACAACAGTAAATTTTGTTGGTCACATAGACACAACTGTGAATTATGGGGGTCAACCAGAATCAACTGTGAATTATGGTGGTCAACCAGAATCAACTGTGAATTTTGGTGGTCAACCAGAATCAATTGTAAATTATGGTGGTCAACCAGACACAACTATGATTTATGGTGGTCAATCTGACACAGCTGTGAATTATGGTGGTCGACCAGACACAACTATGAATTATGGTGGGCAACTGGACACAACTATGAATCATGCAGGTCAACCAAAAACAACTATAAAGCAACTAGAAACAACGGTGGATTATGGTTGTCAACCAGCAACAACTGTAGATTACAGTGGTCAACCAGAAATAACAGTTAATTTTGGTAATCAACCAGAAACAAGTGTGAATTATGGTGATCAGCCAGAAACAATTGTGAAT
>LotgiG103853
TACTTATTTGTTATCGTGAGTTACTTAATTGGCGTTTTCATATTTGCAACAATTGTGGGCCAAGTTGGAAATGTGATAAATAATAAAAATGCAAGTCGTCAAGAATTTGAACGGTTACTGGATGGTGCCAAATTATACATGTCCACACACAATGTTCCTCATGATTTACAAAAACGTGTACAAAGATGGTATGACTATGTTTGGTCGAGATTAAACGGTGCCGACATTAATTCGCTTGGGTTGTTACCTGATAAATTAAAAACAGAGTTAGCTATCCATGTTAACTTAGAAACACTTAAAAAGGTTACCATTTTCCAAGAATGTCAACCGGAATTTCTGCATGACCTAGTACTTAAGATGAAAGCTTATATTTTTACCCCCGGCGATCTCATTTGTCGACGTGGAGAAGTGGCCCGGGAAATGTTTATTGTGGCTGATGGACTTGTGGAAATTATAAGTGAATCTGGAACGGTATTGAAGCAAATGGGAGCAGGTGACTTCTTTGGTGAGATTGGAATTTTGAATTTGGATGGTGGAATCAACAGGCGGTCTGCTGATGTTCGTTCTCTGGGGTATTCAGAACTATTTGTTTTGTCACGAGAAGACGTTCTTGGTGCCTTAAAAGACCACCCAGATGCCGAGGTATTGTTATCT
>LotgiG103856
ATGATAATTGTTCTAATAGGTGTATGTACTCTCCTGTTTTCTGTTATGGGCAAGAATACGGCTATTTTGGAGATCGTTTTGTATGAAACGACAGAGAATGGCGGTTATAAGACGAATTCCCAACAGTTGTACGGCTATTTTTCACCGGCTGGAACCCTTGTTGGAGCCGAAGGTCGTATCATGCAGGTAGGACAA
>LotgiG103869
ATGGATGGTAAAAGATGTTATATACATAGAATATCTAGAGTACAGAATTTAACACTGTGGAAATACTATGCTTTAAAAAAGATTGAAATGCTGCATGAAAATGATGGTATAGATGTAAATGAAGAGAAATTATTCCATGGAACACAGTCACATTGTGTTGAGGCTATTTCTAGAAAAGGTTTTGATTGGAGAGTATGTGGTAAACATGGAACTCTTTATGGAGAAGGTTGTTATTTTGCCAGAAATGCTCGCTACTCACATGACTACACAGACTACCATACTTACAAACAGCAGAAACGAGCCAAGAACTTGCTCAAGATGTTTTTGTCAAAAGTGTTGGTAGGGAAGTCAACTGGTGGACAAAGAGGATTCCGTAAACCACCGCCGCTGTTTCCAGAAAGTGATGCAATGGGCAGATGTTATGATTCCTGTGTTGACGACATCTTTGATCCTAAAATTTGGGTGATTTTTGACAGTCACCAAAGTTACCCTGAGTATTTAGTTGAGTATACAAGTTCTGAGTTAATGGATTATTCCTGTGTA
>LotgiG103874
ATGATTGTCAACAATTATTTCTATGAATACATTTTGTTGGTAATTCATACTTGCTTAGTTTTTCCTCACAATGATTTTATTTTTTGTATTTTCAGACATGAACGTAAAATGTTTGAGAAATACCAGAAAACAATAAGATCTATACCTGATAAAAAAGATAGGGAAGAAATAGACATGTTGAAAAATCAGATAAATGAACTTCAAGAAGAAATGAAAAGGAAAGAAACGAGATGGACGTCAAGTCAAACAAGATTAAAAGATAAACTAGAGTTAGTGGAGTTGGAGAATAAAGAATTAAAGGATGAAATAAAACTACTAGAGAAAAAGAGAATCGAATGGATGCAGAAGGAAGCTGCTACTACATCGTCTATACACCTACAAAGGAAACAGAAGATAATCAGCCTAATGTCAATACCCATCACAGTAAGTAACTTCACAGACCATACCCTTTTAACCAGTTATAAATATCTAACTAGGTCTTCAGAGAATAATTCAACCTCTTTATCAACTTCCACATCAGCTTTATCATCATCAACAGCAACGACATCAAGTGTACCGCGTAAACTAGCTTCTAGATTGTTACTGGATAATCCCACCATAGACAAGGGGAATAAACAATATGAAGAATCACAACACTCTGATGGCAAGATTGAAAGAATATATAAGAATGGTGCTAGAGAAATATTATTTGCTAATGGAACTCGAAAAGAAATCTCATCAGATGGTCAATCTATAGTGGTATCATTTTTTAATGGTGATATAAAACAGATTTATCCAGATAAACGAGTGGTATACTATTATGCTGATGCCCAGACCTCACATACAACTTATCCTGATAGCCTGGAAGTTTTACAGTTCCAAAATGGACAAATAGAGAAACATTACCCAGATGGAACCAAAGAAATTACCTTCCCAGATCAGACTGTAAAATATTTATTTCCTAATGGATCTGAAGAGAGTATATTTCCTGATGGAACAGTGATCCGAGTGGATGTCAGTGGAGATAAAACTATGGAATTTCCTAATGGACAGAGAGAAATTCATAATTCACAGTTTAAGAGACGTGAATATCCAGACGGAACAGTTAAAACAGTTTATCCTGATGGTAGACAAGAGACACGATATTCCACTGGACGAGTGAGGCTAAAAGATAAAGATGGAAATGTTATTATGGATAGAATATGT
>LotgiG103875
ATGTCTGAACTACACAAGAAATACTTCTGTCCGCGATTATTGGACTATATTGTAATCACTGGAAGTCGGAATCCCAATAATAACAACAATGTGGCTCAAACTCCAGAACTCTTACGTAGATATCCATTAGAAGATCATAAAGACTTCCCTCTACCAACTGATGTTATATTTTTCTGTCAACCTGAGGGATGTATCAGTGTGGGACCAAAACGTATGAGTCTTCGAGAAACAACCTCCTTCGTGTTCACATTAACTGAAAAAGATTCTGGAATTGTACGATATGGAATTTGTGTAAATTTCTTCAGACCTTTTGAAAAACGAAGCCATACTACCAGTGTTGATTGGCAAAACAAGGAACGTAACTCTAGTTTAGCCAGTACACATTCCGTGGACACTGTGAGTTCTACTGAAAGTGATAAACCTAAATCTCCACGAGCACGACGGAAGGGTGGCCCATCTTGTCGTGTTCGAAACAATACATTAACTTCATTGTGTATAGTCAGTCATCATCCATTCTTTTCCACATTCCGTGAATGCTTATTTATTTTAAGAAGACTTATTGATGCATGCCATGACAGAAGCTGTGTTCGTAGAATTGGTGGTTCAAAAGGAGCAACAAGGGACACTGTTTGGGGTGTTTTAACCGGCCAATGTAGTGATAATATTACCTCATTAGTTATGCATGATGTTCGTGAAATAGAGACATGGATTTTACGTTTATTAAGTGCACCTGTACCAGTCCCTGGTAAAACTAGAGTGGAGGTACACATTTTACCAAAAGATCTACAAGCACCATTGTTATTTGCCCTACCAGACAATACACGGTTTACTCTGATAGACTTCCCTCTTCATTTACCATTAGAATTACTAGGTGTTGATACATGTCTTAAAGTTCTTACTGCTGTTATGTTGGAACACAAGGTTATTTTACAGTCTCGAGACTATAATGCGTTATCAATGAGTGTTATGGCGTTTGTTTATATGTTATATCCGTTAGAATACATGTTTCCTGTTATACCGTTATTACCTACGTGTATGTCCTCTGCTGAACAGCTGTTATCAGCACCCACACCATATTTAATTGGAGTACCAGCCAGCTTCTTTCTGTATAAAAAGGGTTTTCTTTTACCAGAAGATATTTGGATTGTTGACCTTGATTCAAATAAAATTCACCCTCCTAGTAAAGCTGAACCCTTGCCAAGTTTACCAGATCCTGAAGGGGCTGTATTAAAAACTCATCTAAAACAGGCATTAGCCAGCATGAGCATGACTCCACAGCCTATTAAAAATCTTGATGCCTTGGCTCAGAATGCTGAGATATGGCAACGAAGAGAAAGTTTTTCTTCTCAGACTGGCTTCAACCCGTTGATTTATGGTAATGATGTTGATTCAGTGGATGTAGCAACCAGAGTAGCCATGATTCGATTTTTCAACTCAAGCAATATCTTAGGGAATTTCTGTGAACATACGCGCACATTACGTTTGTATCCCCGACCAGTAGTGGCCTTTCAGTTGTACAGTTTTCTTAAATCTCGTCAAGTTAGAACACATTTTTCAGTTCGTCTTGCCAGAACACAGGCTGTTGAATACTATGCAGAATGGTCATTAAGTCCTCAGAATTTAGTGTATTTACGAGTGCATACAGGAGTATATGACCCCTCACTAATCGGTGATAAACCAAAATGGTATGCTCATCAACTACAGTCAGTAGAATTCCATGTTTATGACCCAAATTCTAGTCTTAGTGCAGCATTAAATTCTGTCTCTGATGTCTTGAGTGATGAAATACCAACAGATGAGAGTGGAAGTGATAGTGAGGGAGCTGAAAGTACTAGTTCATCTTATTCATCATTAAGTGATTTTGTAACTGATATGGTTAATAGTGAAATAGATGGCGAAACACCAGCTGCCTTTATACCAGAAAATCAGATCTTGGCTGTAGATGAATCGAAAGTTTTTACACCACCTGATAAACTGCATGTACCTGATGTTAATGCTACTAACAGTGACTCAGCTCTATCACTTCCTGAAGATAGTGATGTGAGTTCTTCAGCATCTTCCAGTCCAACTTATAGTGATAACATTCCACGATCAGAGAGAGAGGACAAGGATTTAGAGGATATAAAAATTCTGTTGGGTGCAGTTCTTCCAGGACCTTCAGAAGCTCCAAGGAGTCCTAAATTACCTTCCTTTACAAAGAGTACCAATTCTGCATTTGATGTTTATGAGAAACCAAAACCATTATTAGCATTGATTCCACCCAATCCAAACATGATGAGAGCTCAACGAGGCAGTGTGTCCAGTAGTTCCAGTACTTCAACAACTAAAGGAAATCTTCGTGTTCCAAATATCAGTGACCATGAGTCAGACAGGTCCTCTTCACCATCATCAATAATATCAACTATTAGTAATGAATTAACAGATATGGCTCAATCAGCTACTCATACCATGTCTGAACTATTTGGTAATGGTAACAATTCAAATAAACCTCAATCTAAACCATTTACTCCTTTAGGTAAGCTTATATACTTCTTGATTTACCAATTACTTCACATTTATGCGTCAGTAGAGAAATCAGGTTTAGTCAAACAGTCGTCAATAGGAAAGAAACCAAAAGAACCATCTCCTAAACCATCACCAACTGATTCCAGAAGTTCTTCTAATAGTGAAAACCAGCAATTCCTAAAGGATGTAGTGAATAATGTAATGGAAGGACAAGGTACAAGTTGGTTAAAGATGGGACGTGTTAAAACCTTAATGGAGGATGAAAACTATCGTAACTTTGTTGTTAGTAGATTAAATAAAAATTTAGATAAAAAAGTCACTGATGAATCTCTTCATATTGATGATGTGTGTGTTTCTCGTCAAGTATTTAAAGGAATGTTAGCCATGTTAAAAGCTATCATTCATGGTTTAGAAAAAACATTCCAGAATCACGGTTTAGGTGGCACTGCCAGTGCTTATATGGTATTAGAAATAGCACATACACATTATTGGTATAGAGAACCTGCACTGTATAAAAGCGAATCAAGCTTAACACCTGATGTAAGTGGAAAACCTGATCATAAAAAATATTTTAACTTAAGATCTCCAGTAATAGTGAATGGTGACGAATACGAGAATATTGAAATACATCCAGACGTAAATCTGAATATGAGATCATTAGACAATGTTCAAGGATCACGACAAGACCAAAATCGCAATGTACATAAGCATTCATGTGATATAATAGTGACAGATCATGACATTCCCAGTGCCAATACGCGGTCAGGAGATATGTTACATGAAATGGTCAAGAATAAAGAACTGATAAAGGCTAGTCGATTAGATAAGATTAGTAGTGTAGATTCAGAGATGTCTGATGCCAGTACCCTAGTCAGTACCTGTTCTGATGATGAGAGGAAGAAATCCAGGATTAACCATCATTCTATTAAAAGTTCTATGTCTGATAGTGAAGCAGATCCTAGTGGGGTAAGTTATTTTTTTGATGAACTCTTCATTTTACATAGTTTGGAGTTATATGTTGAGAGTAAACTAATCAGTACTTCTACCACAACTAATACTGAAACTGGCAGAACTTTTCTTTTTGAAGGTTTATTAGGAAAGGAAAGAAGCAGGTTGTGGGATCAAATGCAGTTTTGGGAAGATGTATTTTTAGATGCTGTAGCTCAGGAAAGAGACATTATTGGAATGGATCAAAGTCCTTCAGAAATGATGGATAGGTATGCTTCACTTGGTGATATGGAGAGAAAACGACTTGAACATGATGAAGATAAAATATTAGCTACTATATTGTTTAATTTAGTTAGTTTTATGGTGATGTTACGTGTTAATAAAACAGAAATTAAGAAGAAGAGTCGTAGATTGTTGGGAAAATCTCATATTGGTTTGATACATAGTCAAGAAGTTAATAATCTACTGGACCAAATCACTATGCTGCATGGAAATGACATTGATTTAAAACCAATCTGTAGTAGACAGATGCAGAAACAATCATTTACTGTCCATTGGGGAACAGATAATACTGGAGATATGTTATTTATGGAGGTATGTGATGATTGTTTATTATTAAGAAGTGTAACAGGTTCTATACATGACCGATGGTGGTTTGAGAAGCTAGTCAATATGACTTATTGTCCTAAAACTAAAGTCTTATGTCTGTGGAGAAAGAATGGTGAAAAGGTTCAGCTTAATCAGTTTTACACTAAAAAGTGTAAAGAATTGTATTTCTGTGTGAAGGAAGCTATGGAGAAAGCAGCAGCAAGAAACAGTGGCAAACTTCCTGGTCCTGAACTTGGTGGAGAATTCCCTGTTCAAGATTTAAAAAGTGGACAAGGGGGATTACTCCAAGTTTGTATGGAGGGAATTGGTCTCCTGCTGGCAAACAGCAAGTTCTTTATTGAGCTAGCGCATATCAGGAAATGTTTCACGTTGAAGGGAGGTATTTTTGTGCTAGAGGAATTTGATACCAAAAATAAAAAAATAATTCAGCACAAATTCAAATCCAGAATGGCTGACCAAATGTGTTATGCAGTTTTATGTTTATTTTCTTATGTAGCAGCCGGAGTCGAGCAAAAGAAACAACAACCTCAACAAACATCATCC
>LotgiG103896
ATGACAAAACCCGGTTATAAAAATGAAGCCGAGCTAATAGAAGACGATGATGAAAGAGAAACTTGGAGTAAAAAAGTGGATTTTTTATTATCTGTGATTGGTTTTGCTGTAGATTTGGCCAATGTTTGGCGTTTTCCTTATTTATGTTATAAAAATGGTGGTGGTGCTTTCCTTATACCATATCTAGTCATGTTATTAGTGGGAGGTATACCTTTATTTTATATGGAGTTAGCATTAGGACAATTTAATAGAACCGGTGCCATTACTTGTTGGGGACGACTTTGTCCTTTATTTAAAGGTATAGGTTGGTCTGTTGTTCTCATCGCTTTTTATACAGATTTTTTCTACAATGTTGTGATAGCGTGGTGTTTACATTTCTTCTTTTCATCCTTCACATCCGAACTTCCATGGGCTCGTTGTGATAATGCATGGAATACAGAGTATTGCTATGATGGCCACATTCGGGGTAACACGTCTGAAAATAGTACCCTGTTAAATGTGACAGAACTGTTCGGTGGAAACAATACCAATGGTACTGAAGTCATAAGAAGATCAGCCGCAGCTGAATATTTCGAATTTGGTATGTTAGAGGTCCACAAATCAGGTGGCTTTTATGAAGTAGGAGAATTAAAATGGGAGTTAGTTCTGTGTCTATTGGGTGTCTACATCATCTGTTATTTTAGTTTATGGAAAGGAATCCACACATCAGGAAAGGTTGTATGGTTTACAGCTTTATTCCCTTATGTTGTACTATTTATATTGATGTGTCGAGGAGCCACATTGGATGGAGCTGCTATTGGTATAGAATACTACTTAACACCCAAATTTGATCGATTACTTTCTTCAGAGGTATGGGTTGATGCAGCAACCCAAGTATTTTTCTCGCTGGGACCAGGATTTGGTGTGTTATTAGCGTATGCCAGTTATAACCCTCTACATAATAATGTTTATAGGGATGCATTGCTGACAAGTGCCATCAATTGTCTAACGAGTTTCTTCTCTGGGTTTGTCATTTTCATGATCTTAGGATACATGTCTCAAAAGTCCGGACTTGACATTGATAAGGTGGCGACAGAAGGCCCTGGATTAGTTTTTATCGTTTACCCAGAAGCCATAGCAACACTTCCGGGCGCGCCATATTGGTCTATTATATTCTTTTTGATGTTGTTAACACTAGGCTTAGATAGTTCGTTTGGCGGATCAGAAGCTATTATTACAGCAATAGGTGACGAATTTCCAGTACTTAGAAAACATCGTGAAATATTTGTTGCCATATTGTTCTCCATCTATTTCTTATTTGGTTTGGCAAGTGTGGCCCAGGGCGGTGTGTATGTTGTTAATTTGATGGAGAGATTTGCTGCCGGATATTCTATATTGTTTGCGGTATTCTTTGAAGCATTGGTTGTATCATGGGCTTATGGTGCTAACCGATTTTCCGAAGATATTGAGATCATGATTGGTAGCAAACCAGGGAAATATTGGATGTTGATGTGGATGTTTGTAGCTCCGATTTTCATATTTACGATTATGGTATTTGGGTTGGTTAATTATCAGCCAATAGAATATGATGGATACATGTACCCACTGTCCGCAACCCTAATCGGATGGGCAATAGCTCTATCCTCTATACTTTGCATACCTGGATTTGCTTTTTATGGAATCCTGACTGCTAAAGGTTCACTTATGGAGGTAACTATATTTAATAAAAATAATATGTCTTCAACTCTTAAAAGGATAATGTGCCATTTT
>LotgiG103911
ATGAATTTCAGGAATCTGCAAGGAATAAGACATGGGTCTACCATACCTCACCAACCGATAACTAAAGTATTGATAGCTAATAGAGGAGAGATAGCTTGTCGCGTCATCAGAACAGCTCAGAGTCTGGGCATTCGTAGTGTAGCTGTTTATAGTGAGGCTGATAGAAACTCTTTACATGTTGCTATGGCAGATGAGGCATATTTTATTGGTCCTCCACCAGCCAGTCAAAGTTATTTATGTCAAGATAAAATACTAGAAGTTGCAAAACATTCTGGTGCTCAGGCAGTTCATCCAGGTTATGGTTTTCTATCAGAGAATACAGAGTTTGCTGAGTTATGTGAGAAAGAAAACATAATATTTATTGGGCCACCTGCTTCTGCTATTAGAGATATGGGTATTAAAAGTACATCAAAGGCTATTATGTCGAAAGCTGGTGTACCTATAATAGAAGGTTACCATGGTGAGGACCAATCAACTGAAAGATTAAAACAAGAAGCTGATAAAATAGGTTATCCTATCATGATAAAAGCTGTCCGAGGTGGTGGGGGAAAGGGTATGAGAATAGCCATGACAAAAAATGACTTTGATGATCAATTAGAATCAGCTAAAACGGAGGCTATGAAATCTTTTGGTGATCAGATTATGTTATTGGAGAAGTATGTTGAGACACCAAGACATGTAGAAGTTCAGGTATTTGGTGATCGTCATGGTAACTATGTATATTTATTTGAAAGAGATTGTAGTGTACAGAGAAGACATCAAAAAATCATTGAAGAGGCACCTGCTCCTGGACTAAGTGAAGAAGTAAGGAGATCTATAGGAGAAGCTGCAGTAAGAGCAGCTGAAGCTGTTAATTATGTTGGTGCAGGTACTGTAGAGTTTATAATGGATAAACACCAGAAGTTTTATTTTATGGAGATGAATACCAGATTACAAGTTGAACATCCTGTAACTGAGATGATAACTGGTACAGATCTCGTGGAATGGCAACTCAGGGTTGCTGCAGGAGAAAAAATACCTAAAACTCAGAAAGAACTCAAGTTGAAAGGTCATGCATTTGAAGCTAGAATATATGCAGAAGATCCCAACTCTAATTTTATGCCTGGGGCAGGTCCTCTCTTACATCTATCTACACCTAATCCTACTGATGACATTAGAATAGAGACAGGGGTTAGACAAGGAGATGAAGTATCAGTGTTCTATGATCCTATGATAGCTAAACTAGTAGTATGGTCTGAAGACAGGCAATCAGCATTACAGAGAACAATAGCAGCTTTAAAACAATATCAGGTAGTTGGTCTAAGCACCAACATCCAGTTTCTATTAGACTTAGCCAACCATAAAGAGTTTCAAGCAGGAAATGTTAATACAGATTTTATACCACAATATTCTAAAGAATTATTTCCAGACCAACCTTTGACCTCACAGGCTATATGTCAAGCTGCTCTAACTATGATATTAAATAAACAAGATCAGTTATATCGCACCAGTATTGATTCTCTAGATCCCTACTCACCATTCTCCTGGTCTACTGGTATGAGAGTTAATGAAAATAGAACACAAACAGTTTCATTATTTGATGGAGATAATGAAATATCAGTAGAGATCATACAGTATTCTAACAGTGAGTTTGAGATCAAGACACCTGATGGCAGTATACATGAAGTAACTGGTGAGATAGAGAATAGTGGTGATAAATTAGAACTAACGTGTTTTATTGATGGTATTAAATCATCATCTTCTATAGTTATTAATGGTAACTCTCTACATCTCTTCTCAGGGACTGGAAATCGTGAATTAAAACTTCCAGTACCTAAATACATGGAATCTAAGATAGGAGGAGGGGCAGCAGGAGATGCTGTAGCACCAATGCCAGGTGTTATAGAACGTGTATCAGTAAAAGAAGGATCTAGGGTAGAACAAGGAGATCCTGTAGTAGTTATGATTGCCATGAAAATGGAGTATGTTATAAGAGCACCTAAATCAGGAGTAGTAGAGAAAATAGTACATCAAGTTGGTGAAACAGTATCTAAAGGGACATTACTCATACATTTAAAAGAAGATAGTGAATCA
>LotgiG103922
ATGAGCAAAAAAGTGAAATTAAACATTGGAGGTCATGTATTTGTGACCAGAGCCGAAACGTTGCAACGAATTCCACACACCAGACTTTCAGATCTCAATCCTGAGGTCGAAGAATATGACTCGGAATCAGACGAATACTATTTTGACAGAGATCCAGAAGTGTTTAGACCCATTTTGAATATGTACAGAAGCAATGAGCTTCATTTGCCCAGAAATATGTGCGGTAACGCCTTAAAACTGGAAATGGATTATTGGGGAATTAAGGTCGAAAACATTGCGGATTGTTGTTGGAAAATTATGTATAGAGTAAAGCAAGACAGTCGAATTGGAGCTGACATGCGTGAAGTAGGGGAGTCGGGGAAACCAATTCCAATATTTCCCATAGAGTTACAAAATTCTTGGAACAAATTCCGTTTTGGTTTATGGAAATTTCTTGCAAAACCAAATTCTTCAATGGCTGCTGCGATATGGAATACAGTTTATTTTGGTCTGATATTACTATCAGTTAGTATTCTAGTGGTGGAATCTCACAAAGCATTTCGTATTCCGAATAACGATATCAATATGACGTCTATTAGTTTTAACATTTCTGGTAAATACAGGCTGTATTACACCACTCAATTACTACCTATACTATATTATCTCGATGTATTTTGTGTATCTATCTTCACGATTGAATTATCTCTGCATTTCTTAACATCGCCTTATAAACTTTTATTCTTAAAATCCTGGTTAAATCTCCTCGATGCCTTGGTAATCATTGCCAATTGGTGCAACCTTATCGTAGAACAGAATTATGGCAAAGAGCTTGTGTCGTTATTAAATAGAGACCTTATTACTGCTTATAGAATATTAAAGTATATCTCCATACTGAGAATTTTACGATTTTTTAAGTTAACGGAGAGATTCCATTCATTAAAGATAATGACTTTGGCTATAAAACAATCGTTCAGGGAGCTATTTATGATGTTCATGTTTATAATCGTCATTGCTACTTTATATGGATGCGCCTTGTTCATTATGGAATTTGAATCTGAAGAATTAACAGACATTCCTATTGCTATATGGTGGGCAATTATTACAATGACAACGGTAGGGTATGGGGATATCATCCCAAAATCTGATTCAGGTAGAGTGATCGGTGTTTTCTGTGCAATCAGTGGATTGATGGTGCTTTCAATGCCAGTCGCCATTATCGCCTCAAACTTTAGCGACTATCATGAAAGAGACACTGACAGAAGAATGAAAATATCCCATGATCATGAAAAGCGGATACATTGTGAAAACTCAGATACAAACAAATGTAAGATATTAAAAGATTTTAGAAATGAACAGAAAACAAAAATGATCATGGTTGAAAGTGCAAAA
>LotgiG103926
ATGAGAACAACCACTGAGGAAGCAACCACAGTAACCATGAAAACAACCACTGAAGAACCTACTACAGTCGCCATGAAAACACTGACAGAAGAACATACTATAACAGAACCAACTACAATAACCATGAAAACAGCAACAATGGAACCAACTACACTTGCCATGAAAACAACTACAACAGAACCACCTACACTTGCCATGAAAACAACTACAACAGAACCACCTACACTTGCCATGAAAACAACTACAACAGAACCAACTACAGTTGCCATGAAAACAACCACTGAAGAACCTACTACAGTTTCCATGAAAACA
>LotgiG103927
ATGGCGTCGAACGAAAGGTTGAACAATGAAATTCAAGTTGGAATTCTTACGATCAGTGACACATATTATCATGACAGTCAAGGAGGAAATCAAGGAAAGGGCAAGCACCTCAGAAAAATCATCGAGGGCGACAAAATATTCCATGGTCGTGTAGCTTACGAAGAATTGGTACCCGATGACCGAAAGATGATTACGGACACGTTAAAAAATTGGTGCGATGTGAGAAAATTAGAGCTGGTTTTAACGTCCGGAGGCACTGGTTTTACTGAGAGGGACGTAACTCCTGAGGCTACAAAAGATATCATGGAAAAAGAAGCTCCTGGAATGGCTATTGCAATGATAAATGGTTCCCTGTTAATTACACCATTAGCCATGTTGTCAAGATTAGTTTGCGGAATAAGAGGTTCAACTTTAATCATCAATTTGCCAGGAAGCCCAAAAGGTTCAGAAGAATGTTTACGAATCGTGTCACCGAGTATTCCACATGCGATTGATCTGCTCCGTGGTTGTAGGCCTCAAGTTTCGAAAGTGCACAGAGAATTGCAAGAA
>LotgiG103941
GATGCATCCGATAAAGCATCAGCCGGTGATATTGCCTCACAAGTGATGAAAAATCCTCAAGTATTAGCTGCTCTACAAGAAAAATTAGTCAGTATGGTTGGTGCTCATTCAGGATATATACAGAGTTTACCTAAAGTTGTGAAACGCAGATTAAAAGCATTAAAAAAATTGCAATTTGATGTGATAAAATTAGAATCTGAATTCTATAAAGAAGTACATGATTTAGAATGTAAATATGCTAGTAAATATGTTTCTATGTTCGATAAAAGACGTGAAATTTTAACTGGTAATGTTGAACCAACAGATACTGAATGTGATTGGCCTAGTGATGATGAGAAAGACGACGAAAACAAAATCTCAGAAGACTTAAAAAACAAAGTGAAAGTAGATGATAAAGCTGCAGAAGAAAAGAAAGATGAAGATGATGGTGATACGAAGGGTATACCTCATTTCTGGTTAACAATATTTAAAAATGTAGAAATGTTATCAGAAATGGTACAGGAACATGATGAACCTATTTTAGAACATTTACAAGATATTAAAGTAATTTTCACAGAAACAGAACCTAAGGGTTTTACATTAGAATTTCACTTTGGTAGTAATGAATATTTTACAGACACATTATTAACAAAACATTACACATTACGATTTGAACCTGATCCTGAAGATTCTTTCTCTTATGAAGGTCCAGAAATAGTCAAATGTCAAGGGTGTCCTATCAATTGGGTGAAAGGTAAAAATGTCACAGTGAAAACAATTAAAAAGAAACAGAAACACAAAGGAAGAGGAACTACCAGAACAGTCACTAAAACAGTTACCAATGATTCCTTCTTTAATTTCTTCAATCCACCTGAAGTTCCAGAAGATGATGCAGAAATGGATGATGAATTAGAAGCATTATTAGCTGCTGATTTTGAAATTGGTCATTTTATACGAGATAGAATTGTACCTAGAGCTGCTTTATATTTTACTGGTGAAGCATTAGAACAAGATGATGTAAGTATT
>LotgiG103944
ATGAATTTTCTTATTTCAGAGATTCTGTTAAAAGAAGGACAAATAACAGATGTAAGCCTGTATGATGATGTGACTACTGTTGTCCACATATTAGATAACTCTGTGAAAGACATTAACTATATAGTATTAGAGATACATTCTCAAGTTTATAACGTAACTGTGTCAATGGTACCTGATTTTAAACTGTATGATGAGACTGTCAGTGGTAGAGATATTGGTATTATAACAAAGTACCCCAAAGCTCCTGCTGTCCACTGGTTTGTTAATACATCTAGTATTCAAGTTGTACAATCTTTAATGTTAATTACTTATATCAAACAGAATGAACCTATACCAGGAGGATGCAATCAAATAATGAACTTAGAAAATGATGCTAATCTTCTACTGTCTTATACTAAATATTGGACTGCAGTACATTACCAATGGTCAAATACAGCTATTGAAAATGATTGTGAAAGCTCTGAGACACAGAAACTTCTAGAATATGATGTTTATGTGTATTTTTTAAAAGAAGCCAGTTTAGGGGGAGAATATTACAAGAAAGGCATAAAAAACATGATGGGCAAAGAAAATATTATGAAAAATGGTAGAAAGTTATTAACTATGACCAATGATATGAGGACAGTATCTAATTTTTCAATGTCCAGTATCAATGGACAAGGTGTAATATATAGTATAATAGTAAGGCAGACTAATTTTGGTACCTCATCAAGTTATATTAGTATGGTTTCTTATGGCTGTGATTTACTTAAACAAACCTGTGATATTAAAATTGATAAATCTGAATATGTTATCGGGGCATTAAGTGCTATTATTGGTTTAGGTTTATGTTTCTGTGGACATCGCTTTTTCAAAACAGAATTGTTTATATTTGGATTCCTGACATTTAGTATTATATTTTTTCTCATATTTTCAATATACACAAATTATATTAATACTGATGTGTTAATACCACTAGGATGTTCATGTGGTATTATAGGAGGGTTACTAGCTGTATTGTTTTGGTGGTATTTTGGTATACCAGTATTATCTGTATTATTTGTTGGACTAGTTGGTGGCTATCTATTCTCAGCTATCATATTTTTTACTCCCTTTGGGAATTTGAGTTATTGGCATACCGAATTTAACTATTGGATGACATTTGTTTGTGGCTTATTATTGTATACATTGGTACTTCTGTGTTTTACTAAAACGTTAAATATTGTAACCTGTGCTTTTGTTGGATCTTACTTGTTATGTTTATTTCTGGACATATTACTTAAGACAACACTGAAGTTAATATTGTTAAATAATTTTAATAAAGCTATAATCAAAGATTATTTAATGGTTCATATTGTAACACCATTTCAGCTCAATGATATTATACTAGTGTCAACTTGGTTAATATTGATGATAGTTGGTATAACTGTTCAGTTCAAACAATCTAAAGGTTATCCCCCCTTTCCACCATGTCCTAGAATATTAAGGAGAAGAAGATTAGAACAGGAAGTTAATAGATTGAGAACTATGGAGCAATATAATAATGAACGAACACCATTAATATCTGGTAATGATCAACCACCCTCTTATACACAAATAGCTAGTGCACCACAAAGACAAGAGCTATACCAACCAACA
>LotgiG103971
CAGCAAATTAAGGCAGCTGAAAGATATTTAAAGAAATTAGAATTCCATTTAGCAAAGGTAGATGAATTATATGATTGTTATTTGGTTCATCAACAGTTACGCGAGGGTGCCAGAACAATGGCTCGTGCCTTCACTACATCACCTGGCCATCGTAAAGATTCTATAACCAATGTCAAATATGGCTATAAAGAATGTTCACAGACATTATGTGCTATAGAAGCTCAGCTAGAGAATATGTTGGGTACATTCCATTGTAAACTAAAAGGTATGGCTGGTTTTGCTCGACTCTGTCCAGGAGATGTGTTTGAGGTAACTATAAGACATGGACCACAGAAATGGAAAACTAAAGGTAGAATAGAGAAGAATAATACACAGAAGTGGGATATTCCAGAATTCACATTTAAATCTTTAGTCGGAGATATACTGACTATAAAGGCATTAGAATCAAGAAGTTTTAAAAGTGTTTTATTAGGCCAGAAGAATTGTGAAGTAAAAGATTTATTTTCTGCTAATCCACAACTAATGACTATTAGTATCAATTTTAATGGTTCTTTAAAACTGAGTGTTGTCATTACATGGAAG
>LotgiG103976
ATGTTGAGGAATGGTGAATATATTGGTTTTAATATTGATCTATTAAAACATCTGGCTGAAAAGCTTCACTTTACCTATGAAATATTTGATGTAACAAACAAGAAATATAAAAACAACCAGAATGGTCAACTGATAGGATTGGTACAAGAACTCATCAATGGGAATGCATCAATGGCAATTGGAGCACTAGAAGTCACAGCTCAACGAGAAGAAGTCGTGAGCTTCTCCTACACGATTTTATCATCTAAGGCATCCCTACTCATCAAGAAAGGTGAAAGCACCCGGAACTTCTTCCAATTTCTAGGACCCTTTTCAACTGGACTATGGTTAATGATTATGGGTTTTGTTGTCGCTGCTGGTCTGATAATGTACATCATGAGTCGTTACGACCAAACCCAAAGTCAGTCTGAAAAGCGGTTTAATCTGAAAGAAAGTATGTGGTACTCAGTGAATATCTTACTTCAAGGAACTACAGATTATTCTCCTCAAACAACCTCAACCAGGACCATCATCTCATTCTTTTGGTTCTGTGTATTGGTAATTGATGCTGCATATACTGCTAATCTGGCTGCTTATCTAACATTACAACAGATTGATAATAGAATAAGAACTGTATACGATCTTTCTGGACAAACTACTACTCTGTATGGTTTGGAAAAGGACAGTAGTATTATGCACTTCTTCAAAGAGCAGAAAGAAGATCCTTACGAACGAATGTGGGCCTTCATGAAGCTGAACGAAGAAGAAGCGCTGCTTACAGACAAGAATGATATTATTGACAGAGTAGCTGGTGGGAAGTTTGCCTTCATTGCTGATGGCGTGGTCAATGATTATTATGCTCAGTCGAATTGTGATATTGAGTCAGTTGAACAACATTTTGGTGGTAAGGACTACAGTCTTGGTCTGCCACGAGGCGCACCTTATAGAGATGACATAAATAGAGCATTATTGGAGCTAAAAGAGGAGGGTGTTTTGGACGGACTGAAAGAAAAGTGGTGGTCTGCTGGTTCGAACTGTAGTGATGAAGGAAAGGCCAGATCAATCAGTGATAAAACAACAGCCGAACTTCAGATTGAGAACATGTTTGGTGTATTTCTGGTATTAAGTGGTTTTGTGGTTTTGGCAATCGTTTGGGAAATAATCGATAGAATCAACAATTGTAGAGTAAGCATGAAGAAACCTTCCAGCAAACCTCCTTCAGAGGAGATACTCCCGGAATATAAACCTTACAATACT
>LotgiG103988
AGAATAAATTATTTAGTACGGAAAAGATGTGAACTAGAAGAGAATATGGCCTGGTTATCAACACTTGGTGGTGGTTATTCTTCATTAGGAGACTATTTTACTTATTGTGCCAAAAAAGCTGGTAAAATTTCTAAATATCAACTGAAACTGGCTATAGAAATGTCCGACCCAATCATGGCTTCAAAATGTCGAGTTTTCTGGGCCCAGAGTTTGTTACAGCAGGGACATTTAAAACTAGTAAAGAAGATTGTTTGGAATGTGTATCAGTATGCTAAACATAATGGAATAAAAGATATGAGATTAGAGAATATGTGTCAGTCAGTGTGGAATCGTCTTAAATATCTTTATAAATATCATCATAAACCAAACAAGCTACAGACCATTCAAAGTTTTCAAGAAAAAAATGGTTGTTTGACTAAAATATTG
>LotgiG103995
ATGAAGACGAAAAAATCTGGAGCAAGTTCCAAAAGTTTACCAGTTCGTGTAATAACTATGGATGCTGAACTAGAATTTGATATTGATAATAAAACTATTGGCAAAGAATTATTTGAGTTAGTTTGTCGTACCATTGGTTTAAGAGAAACTTGGTATTTTGGCCTCCAGTTTGTTGACTCTAAGGGTTATATTGCTTGGCTGAAGTTTGAGAAAAAGGTTCTAGATCAAGATGTACCAAAAGAAGCTCCAATCCCATTTACATTTCTAGCCAAATTTTACCCAGAGGATGTCTCAGAAGAATTGATACAAGAAATCACTCAACATTTGTTCTTTCTACAAGTCAAACAGTCTATATTAAATATGGATGTGTATTGTCCACCTGAAGCATCTGTACTCTTAGCATCTTATGCTGTCCAAGCCAAGTTTGGAGACTATGATGAGAGTACCTATAGACCTGGTAGATTAGCTAGTGAAGATTTATTACCACAACGTGTTATAGACCAATATCAAATGACAGCTGAAATGTGGGAAGATCGTATTAAAGTTTGGTATGCTGATAGAAGAGGCATGACCAGAGATGAAGCTGAAATGGAGTATTTAAAAATAGCCCAAGATTTAGAGATGTATGCTATTAATTATTTTCAAATCAAAAATAAAAAGGGTACTGAGTTATGGTTTGGAGTAGATTGTAGGGGTATTAATGTGTATGAAAGAGATAACAGATTATCACCCAAGGTCACATTTCCTTGGAGCGAAATAAAAAATATTTCGTTTAAAGATAAGAAGTTTACAATCAAAAATGTTGATAAAAAGGCTCCAGATTTTATGTTTTATGCTCCTAAGTCAAGAATCAACAAACTTATATTAGAACTATGTGTTGGTAATCATGATTTGTTTATGAGAAGAAGAAAACCAGACTCAATGGAAATTCAGCAGATGAAAGCTCAAGCGAGAGATGAAAAAACAAGAAAACAGCTGGACAGATCGCGATTGGCTCGTGAAAAACAGATGAGAGAAGAGGCAATGAGAGAAAAAGAAGAAATGGAAAGAAAATTAGCTTCACTACAAGAAGATATTCGTGGTGCTCAAGAAGCTTTGATTAGATCAGAGGAGTCAGCTGATTTACTAGCAGAGAAAGTGAGAATATTAGATGAAGAAGCTCAATTATTGACTCAGAAAGCCTCAGAAGCTGAAGGTGAAGTCAACAGAATGAAGTTAACAACTATGAAGACTGAAGAAGAAAGAATGATAATGGAACATCGTGCAATGGAAGCAGAATTTATAGCTGTAACACTTCTAGAAGATTCTGAAAAACGAGCTAAAGAGGCAGAGATGTTACGTAATGAGTTGGTACAAGCTAGAATATCTGAGAAGGCAGCTAAAGGAACATTATTAGAACTAACACGAGATACACCTCATTATACAGTAAGATTATCAAGTGATTTAACCAGTGAATTAAGATTAAATTCAGATCTAGGGTCTGGAGATCAAGATGAAATGAGTTGTGATTTAATACCAGCTGATATGGACCATGATCAACTCTCACTAGAAATTGAAAAAGAAAGGGTAGAATATATGGAGAAAAGTCAGCATTTACAAGAACAGTTAAAAGGTTTAAAGAGTGAAATTGAGGTATTAAAAGTGGAAGATAAACAGACAGATTTTGATAGGTTACATGAAGAAAGTATAGAGAGAGGAGAAAATAAGTATTCTACTCTATCTAAGATTACTGCCAGTACTTTAAGGTCAAGGGTCACATTTTTTGAAGATTTA
>LotgiG103997
ATGTCACTACAACATATAAGATGGCAGACAGCCTTGTGTCTCACCTGTGGACAATTTCACGATTCTCATGGAACACATCTTTACGATTACTACCAAACGGTTGACGAAGATTTGACATGTCAGATTTGCTTGCAGCCATTAGTGAATCCCCTGGACACTAAATGTGGACATACATTCTGTCAACGTTGTTTAAAGAACTACCTCAAGATTCAGAAGCAATGTCCACTAGATAGACTACCATTAACTATTAAAGATTGTTCTCCATCCAGTATATTAGTACGCAGATTACTTGATAAATTATTAGTTGTTTGTCCTAATGTTGATTATTGTGAAGAAGTTTTAACACGATCAGAATTAGAAGCTCATTTATTACATAGGTGTCGAGGTGCTGTCAAACGGTGTATCAAAGCCAGTTTAGGCTGCCATTTTCAAGGTCCAAGAAGTGCCTTACAAAGTCATCTTTGGGAATGTCCATATCGTGATCAGCAAGCTGGTAAGGGCAACCAACACAAGTGTATTCTCTGTAAAAATCCTGTAATGGATGGTGAAGTATCTACTATAGAAATACAGAGAGCTAGTCCTGAATTAGGCATTAGTATTGTTGGTGGATGTGATACCCCTCTTATATGTACTGTGATTCAAGAAATAGTTCCTGATGGTGTTGTCCATAAAGATGGTCGTCTTTTACCTGGGGATCAAATTCTTGAGGTAAATGGTGAAGATCTAACACAAGCTAGTCATTATCAAGCTAAATCAGCTCTATATCAATATTATCCTGTATGTAGATTAACAGTATATAGAGAAAGAGCTGAGGAGAGTCGTCCTATTGAAAAAGAAGGTACTATACATACCCTTCAGTTGATTTATATGGGAATGCATGTTTTCTTGCCTGGAAGACCCCTTGGAATAAAACTGGTGGGAAAAAGAAATGGTCCTGGAGTATATATTTTAAATCTAGTACCAGAATCATTAGCTGCATTTGATGGTAGATTAAAACAAGATGATAGAGTATTTGAAATCAATGGTAGAGATGTAACTTATGGAACTCAAGAACAGGCTGCTGATATTATACAGTCTGATCCAACCTGTGTTCAGTTTGTAATATCTAGAAGAAGTCGTCCACAAACTCCTGATCTCATCCGTTCTACCTCTCATGATGCCAGTAATTATTCTGTTTATTCTGATAAATCATCTACATCCTCATCTTCCAACTCTTTATTAAATACTCCAATAGTAGAAAGAACGATACACGTTACCAAGGATACATGTGAAACATTAGGTGTCAGTGTAGCAGGAGGTGTAGCTAGTCATAGAGGAGATACACCTATCTATATTACTAATATAAATCCTAAAGGTTGTCTGGGTAGAACTGGTAAATTAAAGCGTGGAGATATTATTTTGAATGTCAATGGTAATAGTTTATTGGGACAAAGTCATAATGAGGCTGTGAAACAACTGAAATTAAGCTCTGATCTAAATCAGTTGACATTACAAGTTGTTGATGGTGCTGAAACATGTGATGGACCAGGCAATTTTATACCTACATGGCTATATTGGTTAAAAGTTCCTAAACAATGTTATATTTTACGGTCAATCTCATTATTAAGAAGTCCAAGTGGTAGTCTGGGTTTCTCTATAGTTGGTGGAAGTGATCATGCTCATGGTGCTATGCCTGTTTTTGTCAAGTCTGTTGTTCCTGACACACCTGCAGCTAAAGATGGCAGGCTCAAATGTGGTGATATAGTTCTCAGTGTAAATGAACATAATTTAAAAACAATAACTCATGGTAAAGCTGCAGAAATATTAAAACAATTAGATGGTGTTGTGAACATGACCGTGGTTTCGTGGCCGGGCACTTTAGTT
>LotgiG104002
TGGTTTCATCCTGGTATGAACCGCCATACTGCAGAAAGTTTATTGATGCAGAATGCTAAAGAAGGAACATATTTACTACGACCTAGTTCCACAGCAGGAGAGTGTGCAATATCAGTCAGATGTGAAAATTCAGTGAAACATTTTCATATAACCTATAGTGGAACTCAGTATGTTTTTGGACATGGTACATTTGGTAATATTGATGAATTAGTGGAACATTTTGAAAATCAGCCATTAATAGGTGGAGAATCTGGTCAGTTAGTGTTATTACGAACACCATATCCTAGCAATATAGAGGAACCTCAGTGTTATGAGTCAGTCACAGTTCATGCTGAATTTAATTCGGGAAAAAATACACATCAACAAGAATTCTCTATTAATTCTAAAGAAGGTTATTTAACTAAAATTGGTGATATTTTTAAGACATGGCGCCATAGATGGTTTGTATTACAGAGAAATGAATTGAAATATTTTAAAAGTAAAACTGACCATAAGCCAATAAGAGTGTTAGATTTAAATGAATGTATTGAATGCTGTGAAGACTCTACACATAAAGATAAATTAAATTTATTCAGGTTAAAGTTTCCATGGAGGACATTTTATTTATTTGCTGCCACAGAACAAGATATGGATGAATGGATCAAAGTTATCAATTGGAGATTGGTGAGTTTTAAAGATATGTTTTCCCCCGTTCCAATTGATTTAAAGATGGGTTCTTTTTTTTCAAATAATGTA
>LotgiG104026
AGATACTACTGTGACTATTGTGATACCTATCTCACACATGACTCGCCTTCAGTAAGGAAGACACATTGTAATGGAAGAAAACATAAAGAAAATGTGCGATTATTTTATCAGAAATGGCTTGAAGAACAAGTACAAAAAATTGTAGATGACACAACTGCTGCATTCAAGGCAGGTAAAATACAACACAATAATCCATTTACACCAGGACAACCAGGACCAGGTGGTGTTATGATACCACCTCCTTCAGGATTAGGTATGGATTTT
>LotgiG104050
AGACCTATTTTTCCTCATTTGCCATATTCGCCTTACGGATCACCGACTGGTTCACCAAGGTTACGAAGACAACCAACAATGGAGACCCATCGTGTTTCAGTTTCAGATGGAGATGGATATACACAGTTAAATCAGTATAAATTAAAAGATGAAATAGGAAAGGGTTCCTATGGAATTGTGAAATTAGCTTATAGTGAAGAAGATGAAATACATTATGCAATGAAAATCTTGTCCAAGAAAAAGCTTATGAAGAAAGCTGGATTTTTTAAGCGTCCATTACCTGTAAGAGAAGGTAAAAAAGGTCACTTGCCACCAAACCCTCTAGAACGTGTATATAGAGAAATAGCTATATTAAAGAAGTTAGACCATCCCAATGTGGTGAAGTTAATAGAAGTCTTAGATGACCCAGAAGAAGATAATCTTTATATGGCTTTTGAGCTTGTTGAAAAAGGTGCTGTAATGATGGTAGGAACAACCCAAGCTTTCTCTGAAGAACAATCAGGAAACTACTTCCGAGATGTTGTACTTGGTTTGGAATATTTACATCATCAAAAAATCATTCATCGTGATATAAAACCGTCTAATTTACTTCTGGCTGATGATGGCCATATAAAGATTGCTGATTTTGGAGTTAGTAATGAATTTAGTGGAGGTGATGCCTTTCTTTCTAATACAGTTGGTACTCCAGCTTTTATGGCACCAGAAACTCTTAGAGAGGATAGAGAAAAATATGGTGGCAAGGCCTTAGATATTTGGGCTTTAGGGATAACTTTATATTGTTTTTTATTTGCTAATGTGCCTTTTAAAGAAGAATATATTCTTGGTCTTCATAAAAAAATTCTTAAAGATCCAGTCAAATTCCCTGATGATGTCAATGTATCAGATTCTGTAAAGAAACTAATTTTAAGAATGTTGGATAAAAATCCCTTAACACGGATCACATTACCAGAAATAAAGAAACATCCATGGGTAACCAACAATGGAGAGATAACACTACCATCAGAAGAAGAAAATTGCGAATTGATCACTGTAACTGAAGAAGAAATAATGAATGTAGTTAAACATGTGCCTAAACTTGATACACTTATTTTTGTGAAGAGTGTGTTAAAACAACGTTCATTTAGAAATCCATATCGAGATAAAGAAAATATGACAAAAGAAGAATTTCAACGCAGTGGTCGATCTTATTCTGCTCCTGAATCATTTCATCATGTTGTCAAAAGG
>LotgiG104051
GTTTCAAATCTATCAGTAGCCCTAGTTGTAAAAGTTGTTTCAGATCTACCAGTAACTATTGTTGTAAAAGTTGTTTCAGATCTACCAGTCACTCTAGTTGTAAAAGTTGTTTCAGATCTACCAGTCACTCTAGTTGTAAAAGTTGTTTCAGATCTACCATTAACTCTAGTTGTAAAAGTTGTTTCAGATCTACCAGTAACTCTTGTTATAAAAGTTGTTTCAGATCTACCAGTCACTCTAGTTGTAAAAGTTGTTTTAGATCTACCAGTCACTCTAGTTGGGGAAGTTGTTTCAGATCTACCAGTAACTTTAGTTGTAGAAGTTGTTTCAGATCTACTAGTAAGAGGTTGTCTCAGATCTACTAGTAAGAGGTTGTTTCAGATCTAC
>LotgiG104054
CCAATGGTCAATTTGGAAGCCAATCAGGACAGTACATTGACCCAGCAAGCCAATCAGCTCAGTACATCGACCCAGCAAGTCAAACAGGACAATACGTCGACCCAACAAGCCAAACAGGACAATACGTTGACCCAGCAAGCCAAACAGGACAGTATGTTGATCCAGCAAGCCAATCAGGACTGTACGTTGACCCAGCAAGCCAAACAGGACAGTATGTTGATCCAGCAAGCCAATCAGGACAGTACGTCGACCCAGCAAGCCAAAATGGACAGTTTGTTGACCCAGCAAGCCAATCAGGACAGTACGTGGATCCTTTGGGTAACCAAGGAGGACAATATG
>LotgiG104058
ATGTACGGCTTGTTATTTGAGAGCATCCAACATTTCATACAATTGGATTACGGCGAAGAGGCCTGGCAACAAATTCTAGAACATGCAGGGATTAAAAACATGGTGTTTACCACCCATAAGATTTATCGAGATCAAATTATGTTAGATTTAGCAGCAAGTGCTAGTCATGTCGTGCAGGATAAAACATCGGAAGAATATTTAGGTTATTTTGGAACGTGTTTTGTCGACTTTTGTGCCTCCTATGGATACGATAAAATACTGCGAACTGCAGGGCGTAACTACAGAGATTTTCTAATTGGTATTGACAACCTACACGAAACAATCAGATTCAGTTATCCCAAATTAAAAAGTCCGTCTTTTATTGTTGAAAGTGAAGACGCCAACGGATGCACCCTCATTTACAGGTCTGTGAGACAAGGATATACCAGTTACGTAGCCGGGCAACTGAGCCATTGTGCAAAGAAATTTTATAACGTGGACGTTAAAGTGACCTTAAAAGAAAACGTAGTGAAAAATAATCGAACTAATGCAACATTCCGATTAGAATTTGACAATAAAGGTTATGACCACGTTAAGAAGGCAGCAATTTGTCCTGAATATAGGACTGTCCTGGGTGCAACATTTTTAAAGTTATTTCCATTTTGTATATTATTTGATGAAAAGTTTGTTATACAGCATGTTGGTGAGAGTCTAGCCAATCTTATTGGAAATGTTACAAAAACTAAATTAGAAGACCACTTTAGCCTTAGACGTCCATTATTTGATTTTACTTGGGAAAATATTTTAAGTCTCCAGAAAGTTATATTTGAATTAGAAGCTGTAAATAAATTTGAATTGCCTCAAAATAAATCTAGTTCTTCCAAGAAATCCAGCCATTCCAAAAAGCTTTTACTCAAAGGGCAAATGAAGCTCTTAAAAGAGTGGAAGATGGTGGCCTTTTTATGCACTCCTTTAATAACTAATCTAGAAGATATGCAAAAAATGGGATTATATATAAATGATTTAAATATGTTTGATAATAGTCGAGAAATGGTGTTAAAAGGTTGGCATAATGCCTCGCAATTAGAACACCGGGTTGATCAGCAAGTTGCAGCCAGTAAGAAGATTGAAGAAAATTTGAAACAACAAGAACAATGGCGACGGAAGGGTGATCTTCTGTTATATTCTATGATGCCTATAACCATAGCTAAACGATTGAAAAATGGCGAAGATCCTATCAATACATGCGAGACATTTGATTGTGTAACGATAATGTTTTGTTATTTTGTTGGATTTGACGAGATGTGTGGGAGGGCATCACCATTACAAGTTGTTGAGTTTATAAACAATGTTTTTATTGTATTTGATGATGTGGTTGACCGACATAAAGCTTTTAAGGTAGAAACATTAGGAGATGCTATATATATGGTCGCTGGTGGTGTACCAGACAGACAACCTGGTCATACAGAACGATTAGCTAATCTATCTCTGGAGTTTGTAGAAAAAGCAAGTGCCTTCAAAGATCCACTTTCTGGAACTAATTTGCAAGCTAGAATTGGTATGCATATAGGAAGTATAGCAGCTGGTTTGGTAGGAAGGAAAACCTCCCAATATTGTTTATTTGGTGATACTGTTAACACAGCCTCAAGGATGCAGTCCTACGGTGAGGCAGGAAAGATTCATATTAGTGAACCATGTAAAGAATACTTACAGGATAAAGGATTTATTATTAAATATCGAGGCTATCTGGAAGTTAAGGGAAAAGGTCTTCAAACAACTTATTGGTTAGAGGGCAGAGAGGATGAAGAAGAATTACATAATAAATTAATACAAACTGATCTACGAAAGTACACTAGAAAACCTCCTAGG
>LotgiG104060
ATGTTAGCTATTTCTGCTCCATCATCTGCTGATCTTTTAACAGATGAAGAAACCATTTCTGCAACTTCTTCAGAAACTGGAACACTTCTTAAAGGAGGGACAGGTAAATCACCTGAGAGGAAGATTAGCAAGCAGTCAAAAAACAGCTGCTCAAAAGAAGATGTCACTCAGGCATGGTTTACAACGAGAGATGACAAAAATAACTTACAAAGTCATGGTCACACATGGAAGCAAGGTCAATGGACAAAATCAGAAGTTGATTTACTCAAGAAGAATATTGAGGAGTATTGTGCAGAGCGTGGAATTGAAGATGCTACAGAAATAATATTTCAAATGAGTAAAGATGAACGTAAGGACTTTTATAGGACAATAGCTAAGGGTTTAGAGAGACCATTGTTTTCTGTGTACAGACGTGTGACTAGAATGTATGACCAGAAAAATCACGTTGGTCGTTATTCTCCTGAAGAAATGGAAAAACTACGTGATTTGAGAGTCACTTTTGGAAATGATTGGATTTCGATTGGAACAGCTTTAGGAAGAAGTGCTTCATCTGTGAAAGACAAATGTCGGTTAATGAAAGATAAGTGTAATTCTGGGAAATGGCTATTGGAGGAAGAAAAGCGTTTGACAGCAGCTGTACATGACCTGGCCAAAAAGAAACCAGGAGAACAAGTAACCAGTGGATTGTCTTGGGCTTTAGTTGCAGAACAAGTTGGTTCAAGATCTGAGAAACAGTGTCGAACTAAGTGGTTGAACTATTTAAATTGGAAAGAAGTGGGTGGTACTGAATGGACTAGACAAGATGATGTTCAGTTGATCCTCAGATTGTCTGATTTAGATGTTGAAAATGAATCAGACATTGATTGGAATGAACTGTGTCAAGGGTGGCCCAGTGCTCGATCACCCCAATGGCTGAGGGGAAAATGGTGGTCATTAAAAAGGCACATCAACAATTATCAAAATTTATCATTC
>LotgiG104068
TTTCAGGGTTATTATGATACTATGGATTCAGGATTCCGAGATGAGAAAGGGTATATAGCTGTAATGGCTAGAACTGATGATGTTATCAATGTAGCAGGACATAGACTATCTACAGGGTCTCTTGAGGAAGCTATTTTAGAAAATAAAGATATTGTTGAAACGGCTGTTATTGGGGTCAAAGATGAATTAAAGGGGCAGGTCCCTGTAGCTTTATGTGTTATTAAACAAGGTCTCAGTAAGCCACATAAAACTATAATAGAAGAAGTCATATTGGCTGTTAGGGAGAATATTGGTCCAGTAGCAGCTTTTAAACAGGCTGTTATAGTACGAGGTTTACCTAAAACTAGATCGGGTAAAATATCTAGACATACTATAGCTGAAATGGCAGCAGGAAATGATTATATTGTAAGTAAACTA
>LotgiG104069
TTTCAGCTTGTATTAGTCGGAGATGGTGGTGTTGGAAAAACAACTTTTGTAAAACGTCACGTTACAGGAGAATTTGAAAAGAAATATGTTGCCACATTGGGTGTAGAAGTAAATTCTATGTTGTTCAACACAAATAGAGGCCATATTAAATTTAATGTATGGGACACAGCTGGTCAAGAGAAATTTGGTGGTTTAAGAGATGGATACTACATTCAAGGTCAATGTGCTATCATTATGTTTGATGTAACATCAAGAATCACATATAAAAATGTCCCTAACTGGCACAGAGATTTAGTGAGAGTTTGTGAGAATATACCAATTGTTTTATGTGGTAATAAAGTTGATATCAAAGATAGGAAAGTAAAGGCCAAATCTATTGTTTTTCACAGGAAGAAGAATTTACAGTACTATGACATCAGTGCTAAAAGTAACTACAATTTCGAGAAACCATTTTTATGGTTGGCCAAGAAATTAGTGGGAGATGCAGATTTAACATTTGTTGAAATGCCTGCTTTAAAACCACCAGAGGTTCAAATGGATGAAGCTACCCTTAGACGATATGAAGAAGAACTCAGAGATGCAGCAGAAACAGCTTTACCAGATGATGATGATAATGATCTT
>LotgiG104070
ATGGGTAAAAAATTTAATCATTCAGAAATATTTCCTAATAACCCAATGCTCATGTGTATATGCGGTAGTTCCGGTTCTGGGAAAATTCATCTCACTTTTAACATGTTGACAACACCAAACCTTTTAGATTTCGATTCTTTGTATATCTACACAACAACACCAGAGCAATCGTATTATCAATTTCTCAAAGCTTTAGAATATCTACCAAAGAGAGATGTTCAAGACCTATTTCAATATTACAAAGAAAACGAAGAAAAAGTGGAATTGAAAGATTTCATAGATAACTACCTCGAAGGAAAGAAACCAACGGATATAAAAGTTTTTCTTACGAAAAATGTTAATGATCTAGATTTGTCTCAAATTGATAGCGAGCGAAAGAACTTAATGTTGTTTGACGACTGCGTGGCGCAAAGAAATCAAGCTGTTCAACAAGAATTCTTCATTAAAGGAAGACATCACAACTGTCACTGCATATACCAATCCCAATCTTTTTACGGGATGGATTCTATGTTCATTAGAAAAAATGCAAATTGTTTTTTTATTATT
>LotgiG104078
ATGGAAGTAACTAAAATAGTTGTTATGGGACGAGCTGGTGTTGGTAAATCAGCTCTGGTTGTAAGGTATTTGACAAAAAGGTTTATATGGGAATATGATCCAACCTTAGAGAGTACATATAAACATACGACTAATATAGATGAAGAACAAGTATATATGGAGATATTGGATACAGCTGGCCAGGAAGAAAATATCAGCAGAGAAAGCTATGTAAAATGGGCGGATGGATTTATTCTTGTGTACTCCATCACTGATAAACAGAGCTTTGATGACGTACTACAAATTAAACAATATCTTGATGACGTCAAGAGAACAAACACACAATGTGTTTTAGTGGGGAATAAAGTCGATTTATTACATGATCGTAAAGTCAGTTATGATGAAGGCGAATCTATAGCTCAGGAAATGTCGGCTGCTTTTTTCGAAACTTCAGTGAGTGATGGGGGTGAAGATATTATTGATGTATTTCATGAACTTCATCGTGAAGTTAAACGACGTAAAATGATGGAGATAAAGGGTCGTAGACGTAGTTCTGCCCAACAAGTCCGTCACGTGTTTAACCGGATGTTGAATAAAATAGGAAATGGAACG
>LotgiG104100
AAGTTAAGAGAACTGGAATCTGAACAAGAACAGTTGAATTCATCTTTATTGGCATTGACATCACATTTTGCTCAAGTACAGCTACGATTAAAACAAATAGTTAGTGCTCCTGCTGATGACAAAGAAAAACTATTAACAGAACTAGAACAGTTTGCATTTCGTGGAATACCTGATGTTAGAGGCTGTAGTGAAATAGAAGATGCTATGAAAGTTATGAGTGAAAAAGAACATGAAGCTAAGATCTCACAACAAAGAGAAAAACAAAAGGAATTAATAACACAGTTAAAAACTCAACTTGAAGATCTGGAAACTTATGCTTATGAGACTGGCAATGCTGAACTTCCTACTACAAAAGTGATAGAAAAACAGAAAATAGTTATAGATGAATTAAAACAGAAGATAGATTTAGACCTTCATGATTTTGATTATTTATCTCCGGATGATCTAAAGGAGGTTGTAAATCATGCCATAGCTCAGATTGTGAATCCTGGTAAAGTTAAAGAGAAACTGGTAGATCAGTTACAAACTCAGATTATTGATTTAGAAAGATTTATACAGTTTTTACAAGGTGAAGCAAGCAGTCCTGGTCCATTAGGTAAAGAGAGATGTACGTGTTTAAATCCTATTGATGTAAATAAATGTACAGATCGTTTTTTACCTAAATCATCGTCACAAACTGATTTCAAGAAAAAACACCATGAGGATGTAAAAGAAAGTACCCGAACTACAGTAAAGAAAGTATTAACAGTATTACAGATATATATTATTAGTCAACTAGGGTGTGGAAGTCGAGAATTTAAACATAATATGATGAAAAAAACACCAAAGGGCAATCATTGGGGAGATTTACGAGCTAAGTTAGAAGTAGCTATAGATAAAACTATTCAAACTGTTAAAGCACAAGAACAAAAGAAATCAGACACAGATACAGAAGATTATTCTGATGATTCTACAGAGGCACGTATATTTAGTGCTGAAGTTGTTCAGGCTGTTAGAAGAGATTTAGCTATGTCCATTAAAGATCTGATGGAACATGGGCTGATGGAAGTTGGTCAGAGTAGCAGTATTGTACCATTTGGATGTTTTCCATCTCGATCAGCTACTATCACCAGAGCATTACATGGCTGGGATCTTCTCCTTAAATTTTATGAAATGAAGCATGGTAGAGAATATAATGATTCACCAGCTAGAAAGTTATCTCAATCATTTCATCTAGATATTGTAGGTGGTAAACCTATTACAGCTAAACAGACATTATTAGGTGCTATAGATACTATAGTTACTACCCATACACCATTAAAACGTAGTGAAGATTCACATTTTAAAGCCTTTATTTGTATGGCATTAAATGAAAGAAAGTTAGTAACATGGTTAAGATTATTATTCCGTACACAAACTTTAATAGATTTATATTATCAAGATTGGAGTTATGTAGCTAGAACAGGATTTGATGATGCATTAAAAGCTTTAGACAGATTAAATACTGTTCAGTTTAAATTACCAGTTGATATGGCAGTTAGACCATTCAGTAAAATTAGAGATGCTTTC
>LotgiG104108
ATGCTCAGTCCCCATAATTTTGCCTTTGGTTTCAGATGTATAAGTTCCACACCATCCAGTTTGCAGGAAGACCAAGCAAAAGCTGGCTGGTTAAAAAGTATTCTTCCTATTCGAACCCTTGAACCAAGTAAAGAGTCACATTCAAGTCAACTTTCATCAAAAGAAATAGTGTATGAAATTCAATTTCATTCTGTAAAACCAGAGTGTATGGAAGCTTACCTCAATAAATTTTCTGAATTTCAAGATTTAATGCAGAAGAAAGAAACTGGTTCTAAATTAGTGGGTAGTTTTACTGTAGAAGTTGGCAACCAAGATGAAGCTATTCATATATGGGAATATGATGGTGGTTATCCAATGCTCAATGAAACAAATGCAGTGTACAGAACAGACAAGGACTTTATAGATTTTAGAAGAGAAAGAAATAAGATGTTACGCTCACGAAAAAATCAGATTTTATTAGCATTTAGTTTCTGGCCTAAACCTGTAGCTAGAGAACCTAGTAATATCTATGAATTAAGAAGTTATGTTTTAAAGCCTGGTACTATGATAGAATGGGGAAATAACTGGGCTAGAGGTATAAAACATAGATCAGAACAAGAGGCCCCTGTAGCAGGATTTTTGACTCATATTGGAGAACAGTATAATGTTCATCATTTATGGTGCTATAAAGATTTACAAACAAGAAAATTTACTCGTGAGGCAGCTTGGAGTCGACCTGGCTGGGATGAGTGTGTAGCTTATACAGTACCTCTGATACGACATATGCAGTCTAGAATTTTGATACCCACACCTTTCTCCCCTCTACAA
>LotgiG104127
CTAAAGGAATATGGAGAAGGGGGATCTGACTCCGAAGATGATAATGGTATTATAAATGTTGGAAATGGATTCCATCTGTATAAAGAATTATATGATAAGCTATACCGACATCAGAAGGAAGGGGTACTATGGATGTGGTCGTTATTTAAAAAGAAAAAAGGTGGAATTCTGGGAGATGATATGGGATTAGGTAAAACAATTCAAGTAATCAGTTTCTTATCTGGAATGTTTGATATGGAAAAAATACATTATGTCTTGATCGTCATGCCTGTAGCCTTGGTTGTCAACTGGGAAAACGAATTCAATAAATGGGCTCCAGGTATTAATGTGACAGCCTATCATGGAACTAGTAAACGAGAAAGAGAAAGATCTCTAACCAAGGTTCAGAGAAGAGGGGGTGTTCTTATTACAACTTATGGTATGGTGGTCACCAGTTGGGAACAACTTGGTGATAAAGATGGCAGGAAATTCTCATGGGATTATATGATATTAGATGAAGGTCACAAAATAAAGAATCCAACTAAAACCACTAAAGGAGTATATAACATACCAGCTAGAAACAGATTGATATTAACTGGTACTCCTGTACAGAATAATCTAAGGGAGTTGTGGGCTTTGTTTGATTTCGCCCACCATGGTACATTGTTAGGTACTGCTAGAACATTTAAAATGGAATTTGAGAATCCTATCACTAGATCTCGAGAAAAAGATGCCACAGTAAATGAAAAGAAATTAGGACAGGAAATCTCAGAAGCCTTGAAGAAAATCATAGCACCATTTTTCTTAAGAAGAACTAAAGCTGAAGTACAGGCCAAGAAAAATGAAAGATTGGAAGGGAATGAAAAGGAACAGAGAAAATCTGCCCAGATGCCTAATTTAACACGTAAAAATGAGCTGGTAATTTGGTTATATTTAACACAGACACAACAGAAAATATACGAAGATTTTCTAGAGCTAGATGATATTAAAGAGTTATTGATGACAACTAAATCACCTCTAGTAGCTTTAACAGTTTTAAAGAAAATCTGTGATCATCCCAGACTGTTGACAACTAGAGCTTGTGCTCAGTTAGGACTACATGGTCATGATGAACTAGATGAAGACATGTTAGAAGCTCCTGAAGCATTAGAAAGTGCTGCTACCAAAATACAACATGTACAAGATCATATTTTAATCCAAGAATCTGGAAAACTGATAGTTCTAGTAGAATTATTAGATAATTTAAAGTCTGAGGGCCATCGTTGTTTAGTTTTTTCTCAATCCAGAAAAATGTTGGATATTATACAGAAATTAGTTACTAACAGGGGCCATAAAATAATGAGATTAGATGGAACAGTATCAAAAGTAGCTGATAGAGAGGAAAGAATACAGAAATTCCAAACTGATGACCAATATTCCATCTTTCTACTCACAACACAGGTTTGTTGC
>LotgiG104132
TGGGGATATATGTATGGTACAGAATATGACTCCGTTCCGCAGCCAATAAAGGATTACAAAGTACCATGTGCTGTATGTCGAACTAGTCAGTTTTCTACAGTATTAATGATACCAGCTAGAACAGAATGTTATCAAGGCTGGCAGAAAGCATACCATGGGGAGTTAGTCAGTGGATATTATAAGCATAAAGCATCTTCACAATATGTCTGTCTAGATGAGAAACCACATACGAATAGTTCTGTAACTGACTATGATGGTAAATTAATGTACTCGGTGCAAGCAAAATGTGGAGCACTACCATGTCCTCCTTATGAGGAAAACGCTCTTTTAACGTGTGTTGTCTGTTTGAAG
>LotgiG104146
CAGGTGTTTGAAGGAAATGCTGATTCCTATGCCGTACGCCATGCCTACCTCGATACTCCTATTATTGCCAGATATATTAAATTTCATACAGTACAATGGCATAGACATCCCAGCATGAGAGTAGAGGTTCTTGGTTGTCAATGTAAGTATATAAATGAACCAGTAGGATTACCTCCCTATGGTAAAATAACAGCTTCCTCCAGTAGGAAGTTTAAAAAGAAGAGTTCGTGTCAGCCAGATGATGGTAACATATTCAGTACTAAAGGCTGGTGTCCAAAGAAACAAGACGAAAATCAGTGGATGCAGATAGATGTTGGTCCACCAACCTTGATTACTGGTGTTATATCTAAAGGTCGTGGTGATACCAAGAGAAATCATTGGGTTGAAAGATTCAAGATCTCTTACAGTAATGATACTCAAGTCTGGTACTTCTATAAGGACGCCCACCATCTTGATCCCAAGCTATTTGGTGGAAACAACGATAAGAATTCTGTTAGAACGCATTTCTTGAATTCTCCTTTCGTAGCAAGATTTATTAGATTTCACCCAATAGAATGGAAGGGAAGAATTAGCATGAGAGTTGGACTGTTGGGCTGTCCTTTTAATGGTAAGTGGAACTGTTCCTACCAGGATTATCGATTGATCGATTTGCGCTTTTTTTCTCATTATTTTTCGTTACTGCCTTCAATCTTATTTTCTTCATTAACT
>LotgiG104147
ATGATCTATACACACTACGTTGATATTGTACATTCTTTTTCTCTAGTTGCTTCAAATGATTGTGAATTCGATTGGTTACCCTGTGGTTCAAACGGTAATTGTATACCTAAAGAATGGTTTTGCGATGGTGAACAAGATTGCTTTGATAACAAAGATGAAAATAATTGCGAGAGTTGTAAAATGGGTGAAATACCTTGTCATGACGGTTCTTGTTTACCACAGTACCAGAGATGTGATGGTATCCCACAATGCACTGATGCTGAAGACGAAGATGAATGTAAGTGTCAGGAGAAGGTCTGTGGTATTGTATCAGATACTATTCCTCAAGCTTTTATTGTTGGTGGAAGTCAGTCAGCAATTGGGGAGTGGCCGTGGATGGTAGCTGTAATGTCTGGTGATAAACATCGCTGTGGTGGCACTATCATATCAGATCAGTGGATTCTAACTGCTGGTCATTGCATAAATGATATCCAACATTCCCCACAAACCACCAGTATCATTGCGGGAGCAACAAATCTGAAAGCGAATGATGTCCAATATCGCAAAGTGTCTGAAATGATTCTACATCCTCAATACAGCTTCATATATTCCGCGGATCTGGGGTTGATGAGACTTCGGCAACCACTGGTCTTCTCCAACACAATCCGACCACTCTGTCTACCAGCAAGACTCCACACCTGGTCGCCATCTCTACCATGTTATATTGCTGGCTGGGGTGCAACAAATAATCAAGGTGAGTTTTCTACAGAAAGATACATGGTCCAAGATGTCGGGTTAAAAGTATGGCCTAAAAGTAAATGTGAAATGGCTTATCCAAATAAGACAAAAGACTCTATGGTTTGTGCTGGGTACAAGTACGGTCATATTGACGCTTGTAAGGGTGATAGCGGTGGACCATTGATGTGTAAAGTGGGTAGTGAGAATGATTGGGTAATTGTGGGTATCACCAGCTGGGGTGAAGGTTGTGGTGGGGTCAATAAACCTGGTGTGTATACCAGGGTGGATTATTATAGACAATGGGTACAACAGCTAACACAGAGAACAGGTAAGAATTCAAGTATAGAACAATGGACGCGTAGGACACAGTGGCGATTCTGCGGAGGGGGCTGGACAGTGACGTATCTGGGAAACTTAGGTGAGGGGGCCGAGCATGGGCCACAAAATTTTTCAGGGGGAGGGGGCACAGGCTATACTTCCACTATG
>LotgiG104152
TGTCGTTTATTATGGGAATTCATCCATCAACTTCTGGTAGATAGTAAATATAAACATCTTGTCTGCTGGGAAAACACTAATGAATTAGTTTTCCGTATCGTAAACCCAACTGGACTTGCTGAATTGTGGGGCCATCAGAAAAATAGAACTAATATGACGTATGAAAAACTGTCTCGTGCCTTAAGATACTATTATAAAATGAATATAATTAGAAAAGTTCCTGGGAAAAGATTGACTTATAAG
>LotgiG104153
TTTATTACTGGAAATCAGTTGAAAGTTCATGTGAAAGTACATATTACAGGTAAACCTTACCACTGTGATGTTTTTAACAAACAATTTATTACTGAAAATCAGTTGAAAGTTCATGTGAAAGTACATATTACAGATAAACCTACCACTGTGATAATTGTAAAAAGAATCCATTAC
>LotgiG104165
AGCGTGGAGGAAGAGAGAGCTAATTGGGGAGGAAAAATGGAATTTCTTCTCACTTGTATTGGTTACGCTGTGGGTTTGGGAAATGTTTGGAGGTTCCCGTATCTTTGTTACAAAAACGGAGGAGGTGCCTTTTTAATCCCCTATTTGATTATGTTGGCAGCGGTTGGTTTACCTCTGTTCTTTATGGAACTTGCATTTGGCCAGTTTGCAAGTTTAGGGCCAATTGCTATTTGGACTGTCAACCCCATTTTTAAAGGATTAGGTTATGGTATGGTGATATCATCATGGTTAATCAGTTTATATTATAATGTTATTATAGCTCATACATTATTTTACCTATATTCCTCATTTACTAGTCAGTTACCTTGGATCAGCTGTAATAATACCTGGAACACAGAAAACTGCCTTCCTTATGAGTTTACTCTTACTGATGAAGAACTGCAGAAAAGGTGCCTTAACACTTCGACATGGACCACAAATGAGGCATTAAGAAAATCTTTCACACGGATCAATTACACGTCTACACATGCCCATAATGGTTCAATGAATACGCCTAGTGAAGAATATTATAAATATTACGTTCTAGAACAGAGTGAAAGTATTGATGACTTTGGTACTGTTAACTGGAAATTGGCAATCTGTTTATTTCTTGCCTGGTTAATCGTAGGTGCATGTTTATTACGAGGTATCCAGTCTCTTGGAAAGGTTGTGTATTTTACCGCTGTATTTCCCTATATTATGTTATGTATATTGTTAATACGAGGTGTTACTCTAGAAGGTGCTGTTAATGGTATTATTTATTATCTGAAACCTGATTTCAGTCGACTGTCAGATCCTAGGGTATGGAGCGATGCTGCTACTCAAATTTTCTACTCATTAAGTACCTGCAGTGGTGGTCTTATAGCTATGTCGTCTTACAACAAATTTAAGAATAACTGTTTCAAAGATTCCCTGATTGTCGCCTTGATTAACTGTTTCACCAGTATTTTCGCTGGATTCGTCATCTTCTCGATTCTTGGTTTTATGGCTCACGAAAAAGGCGTTGAGGTTTCTGAGATATGTTTTTTTTCTTTTACAGGACCTGGATTGGCCTTTATTGTATACCCAGAAGCTATAGCAAGAATGCCAGTTTCACCACTTTGGGCTGTTTTCTTCTTTCTGATGATGTTAACCTTAGGATTTGGTTCACAGTTTTCCATAGTGGAGTGTGTTTTGAGTGCTTTGACTGATGAATTTCCCAGATATTTAAGAACTCATAAAGGATCTTACAGTTTCCGTATAACAGTTATGGTTACATCATTCTTACTTGGTTTACCAATGATTTGTAAGGGTGGAATACATTTATTGAACCTCGTAGACTACAGTGTTGGTGGTTTCCCATTGTTGGTCATTGGTTTCCTGGAATTGTTTGTCTTGAATTGGATTTACGGTTATGATAGGTTCGCTGAAAATATTGAAATGATGATTGGATTTAAACCCCAAATTTATTGGAAAATTTGTTGGAAATATGTCTCCCCCATAGCTGTGATGGTAACTATTCTATGCAATATGATCTTATATAAAGAACCAACATTTGATGATAAACCCTATCCTAGTTGGGCAGTGGCATTGGGATGGTTAATATCTCTCTTCCCTATTGTTGTTGTACCTGTATGGGCATTGTTTAAATATTGTACAGAAGGTGGCTTTACAGTAAGTTTATTTTACATTTTC
>LotgiG104167
ATGATCACAGACGCGAGTCAAGACGACAGCGTTGAACAAGCTCTAAAAACTTGTAAAATGGTGCAATTTATGATTGATTTCACTGCCAAACAACTTCTGGGTCTGAGAACTGAATGCAAGAAGACTGAAGAGATCACACAGAAGGAGATCCGAGAGACAGAGAGTAAACTAATTAAGTTATTTAGTAATCAGTTAGTGGCTAAAGCTAAATTAAACTGTGATAATATACCTCAACCATTGAATGAATATCCTAATACACAGCAATGGTTACAGGTAGCTGGCGTTAGTTCAGCCTCTATCAATGCATTAAAAGAGAGAAATATAGGATTGAATAAGTTATTACGGATGAAAGAAGATGAAATAAATAAAGTTTTAAGTCATCATGGTGCTAGTGAAGAAGAGAGTAGAACATTAAATGCTGCTTTAAAAAATTTAAGATCTTGCACAGGTAACAGTATCACAAATCAAGATTGGCATTTCACAGACTTGTCACTCACCAGAAACAACAAATCAGCATCGAATAGTCCTTGTAATGGAAACTCCCCTAAATATCAGCCACGCCCCTCGACATCCTCTTTACCTGCTGATAATGTGACTGCAATTATAACTGACATCCCAACTCCACCTGTCAGTACCCCTTCCTCGCCCCTCCCAGTTTCATCACATTCCTATAATTATAAATCCACCCCACCGGCCACGCCTCCCCCTTCCCGCCTTAAGTCAAGTGGAAAATATCCCTCAACGCCTCCACCAAAGAAGAAAATGCAGTTATTTCCAGAAATGGCTCCTATCACTAAGAGTAAATCTCATGAGTCTCAGCTAGCTAATCGTGTTATAGACATTGATCCAGTTAGTCATGAAGCTTTATACAGACGACGTTTATCAACGGACGGATCGGATAGATCTGATACTGGTTCGTACAGGGGAATGTCTGGTCATAATTCTCCGGGCATGTCTTCCCCACTACGCTCTCCCCCATGTTTTAAGCATGAGGCTACTAATGAAATAACAAAATATTCTAATACTTTAACTGTTCCAAAATCACCAAAAACTCCCATGGGTACTAAGATGAAACACCATATCAATCACAGGTTTACCAATACATTTAAAATCACAACTTGTGATGTTTGCCATAAACAAATGTTTATTGGGTTTAAATGTAAAGATTGCAAGAAAAAGTTCCATAAAGATTGTGCATCGCGAGCGTTACCATCGTGTGGTATGACTGATAATTATATTGATTCCCTGTTAACGTGGTCAGGTAAACATACTAATATAAAGGTTCATGCTTTATACCATCATAATGTTAAAACAAAACCAACTAATCCTAATATTAATCTACAAGACAGTTACCTACAAGATGGTCACCTACTAAAACAAGTGTCATCCTTACCTGGCTTTCCTACTTCTCATTTACCAGATTCTAGTTCCACGTCATCCTGCAACTCTTCTACACCCTCGTCTCCAGCGCTACATGCCACATCGTCTGGTACTATAACTTCTCCTTCCCCATCTCAATCTCCACATTCACAAAGTAACACTTTTAGATTCCCAGGTAAATTACTTCAGCTTTATCAAAAGAAAGAACAACTTGTTGAGTTTACTTTAGAAATTTCGACATATGATTTATTAAACACGTTTAGTAGTAATACTTCTGATAAAGTGTTATTAGATAGAGTAGACTCAATCGATAGTCAAGATGATCCAGGTGGGCATAACTGGAAACGAGGCAATAGTGTAATTACTATGAAGGAATGGGATATACCATATGAACAACTAGTATTAACCGAACAGATAGGTACTGGTAGATTTGGTACTGTATTCAAAGGTCATTGGCATGGTCCTGTTGCTATTAAAGTACTAGCTATGGATGATAGTGATAATCAAGCTCAACTTGCCGCTTTTAAATTAGAGGTTGGTGTGTTACGGAAGACAAGGCATGAAAATTTAGTGTTATTTATGGGAGCCTGTATGAAAGAACCCAGACTTGCCATAGTAACAAGTTTTTGTAAAGGAGAAACATTATTTAGTTTAATACATATAAAACGTGATAGTTTTAAATTAAATAAAGCTCTAATAGTCGCCTCACAGATAGCTCAGGGTATGGGATATTTACATGCTAGGGGTATTATACATAAAGATCTCCGTACTAAAAACGTCTTTGTGGATGCAGGAAAAGTTGTCATCACTGATTTTGGTTTATTTAATGTCACAAAAATTTGTCGAGGAAATAACATTCCACCAGGATGGTTGTGTTATTTATCACCAGAAATAATCCGAACGCTTCACGCTAGACAGAGTGTAAATATGGAAATACCCTTCACAGAAATGTCTGATATATATGCATTTGGTACCATGTGGTATGAATTATTAGTCAGTGATTGGCCATTCAAGTCCCATCCTGCCGAGACTATTATCTGGCAGGTCGGGCGTGGTATGAAACAATCCTTGAGTTATATTGGTGCTCCTCGGGAGGTGAAGGATATTTTGATGTCATGTTGGGCATTTAAGAAAGAAGAGAGGCCAGAATTTAGTCAAATTTCTAAAGCTTTGGAAAGGATACCCAAAACAAGACTGATACGTAGTCCCTCACATCCAGTTCATCTATCGCGGAGTACAGAGGGCATATTTAATACT
>LotgiG104185
ATGGGGTTGTCGATTGTATTGAGACAATTATGGAGTATTCGTGTTCTTTTTATTATGGTTTTAACACCATTACTCCTTCTAGCATTACCTTTATATATAGGCACAGTGGAGGCTAAGGCAGCGTTTGTTCTGATATTGATGGCGGTTCTATGGATAACGGAAGCAGTACCAATAGCAGTAACAGCGATGCTTCCGATATTTCTATTTCCAATGTTAGGCGTGGTTAAAGCTAAGGACATAGCTCCAGCATATATGTCTGACACATTGATGGTATTTATTGGTGGTTTGATAATGGCAACTGCAATTGAAACTTGGGACATCCATAAATTATTGGCACTAAGGATACTATTATCTGTAGGTTCCAAACCTCGCTGGTTAATGTTAGGATTGATGTTACCCACGTGGTTTTTATCAATGTGGATCAGTAATACAGCTACTACTGCTATGATGATACCTATTGCACAAGCTATATTAGCACAACTGAAAGCTACCAATATATTACTCAAGGAAGAAACCGCAGATAGTGTCATTGCATCACTGCCCCACCCCTTCCGTCTACCCACCCATCCCTGGGTATACTGTGACGATTTATCTTTTAAATATAGAGAAGCTGCAGATGGTGATGATATCAAGTACAAAAAGTTATGTAAAGCAATTTCATTGTGTATCTGTTATGCTGCCAACTGTGGAGGAATTGGTGCTTTAACAGGAACCGGACCAAATTTAGTGGTGAAGGGATTTGCAGATGAATTGTATGCGGCACATGGGTTGAAGAATCCCGTTACGTATGCAACATGGATGGGATATGGTTTACCGTTATCTTTTCTGGTTCTTATGGTTACATGGAACTGGTTACAATTTTTCTTTTTAGGATTTTCTGCACTCCTCTTTTATTTCAGCGCTACGTTTAGTTGTAAAGATAAGAAACAATCAGGAGAAAACAAAGTGCAGGAGATGATTCGAAAACAATATGATGCATTAGGTCCAGTGACGTATGCTCAAAAGAATGTGCTAGTATTGTTTTCAATATTAGTGGTATGCTGGATAACTCGAGATTTAGGTGGTGTTGGTGGCTGGGGTGATTTATTTCAACCTCTATATGTAAGAGATTCTACACCAGCCATACTTGTTGCCGTTCTGTTGTTTTTCCTACCATCTGAACTTCCACCGATCTTCTGTAATCGAGATAAAAAGAACGATAGAGATATGTTTAGAACACCACGGCCTCTATTAACGTGGCAGAATGTACACGAGAAGCTTCCTTGGGGTTTATTCATATTGTTAGGTGGTGGATTCGCTCTAGCTAAAGGTTGTCATGTATCAGGACTGTCCAGATGGATTGGTTTACAGTTAGAAGTATTTATTGGATTAAATAAATGGTTGATGTTATTAGTATTATGTTATATTTGTGAAATGTTAACTGAATTTATAAGTAATGTAGCCCTGGCAACTTTAATTATACCTATCCTGGCCGAACTGGCAATGAGCACGGGAGTCAATCCACTATTTTATATTCTGCCAGCAGCAGTTTCAGCGTCTTTTGCTTATATGTTACCAGTAGCAACGGCACCAAATGCTTTATGCTTTTCTTATGGTCACATTAGAGTTTTAGATATGGTGACAGCTGGATTTTTTATGAATCTGATTGCTATTCCAATGCTAGTGTTTGCTACCTTCACTTGGGGTGACGCCATTTTTCATTTTCAGAATGTTCCTTTCACGTTCGACAGTGTTAACAAAACTCTTCTGTTAAACTCTACGATG
>LotgiG104198
CTAGAAAATAATAAATTATATTGTGATCCACATTTCCCAGCTAATGACAGAGTTTTATTTTTTAATGGCTATAATAATGATATGGTTATAAAATGGATCAGACCACAGGTTTATGGTACAGAACCTGAAATGATGATAGATGGTGTAACAAGAGATGATATAAGACAAGGTATATTAGGAGATTGTTGGTTTTTATCATCTTGTGCTGCTGTTTCACAACAAGAACGATTCATGAAAAAGATATTACCTAAAGATCAACCATTATGTGGTAGAGGGTATCATGGTGTGGTATGTTTTAGATTCTGGAGATTTGGTGAATGGGTAGAAGTATATATAGATGATAGATTACCTACTGTAGACAGAAAACTAATCTATGCACATTGTACAGAACCTAATGAGTTCTGGGTAGCTCTTATAGAAAAAGCCTATGCAAAGTTGAGAGGTTGTTATCAAGCTCTAGAAGGAGGACAGACAATGGATGCTCTGGTTGATTTGACTGGTGGTTTAGCTGAAAGATATATGTTAGAAGATTATGATCCCAATATGTTCAGATTGATTTTACGAGCTCACAAGACTGGTGCTTTTATTGCTTGTTCTAGAAAGGGTGATTGGAGAGAAAGTTTTAAGAATGATGCCACTGGTCTTGTTTCTGGTCATGCTTATACTATAACTAGTGTTATTAAAGTAAGTTTTTACTATATTTTAATTAAACATCAGATGGGTGAAGAGAAATTATTACGTATTAGAAATCCATGGGGAGATGAAAGAGAGTGGAAAGGTTCTTGGAGTGACAATGATGTAAATTGGAAATGGGTAGATAAAAAAACTAAAGGTATAATGCAGTTACAATCTAAAGATGATGGTGAATTTTGGATGTCATTTAAAGATTTTTATCGCCATTTTCAAGAAGTAACAATATGTTTAACTGGTCCTGATTTTGATGGTGATGGTGTTTCAGATGTTGTTGGTAATTATTTCTGTCATATGGAGATGATAAAAGGTGAATGGATTAAAGATATATCAGCTGGTGGATCTAGAAATAATTTAGATCTGTTTACAACTAATCCACAGTATTTATTATCATTATATCAGCCTGATGATTTTAATCTACAAACTGATGATCCTGAATTAGAAGGAATGTGTAGTGTAGTTATCGCTTTGATGCAAGAACAAAAACCAACCAGGGAGGAAGGTCAAAATTCTCACCAACAAATTGCCTTTGTTATATATGAGGTAAGGATTCGAAATCCTAAGCAACGTTTAAATAAACGACATTTTCACAGTCATCATGATAGTGGTAGATCAGGTTTATATATCAACTATCGTGAAGTTAGTGGAAGATTTGAATTATCACCTGGCCATTATATTATCATACCATCCATGTTCCAACCTCATAAAGATGGTCAATTTCTGATCCGAGTCTTTGGTGAGAAAAACTTTAAATTAACAGGG
>LotgiG104209
AGGAATTTGTTTTTCCGCGTGTCTCATCTGACTCAACTTGGTGTTAAATTGGTATTTGTGATCGAGGGAGAGGCCCCAGAGCTAAAATGGGAGGAGATGTGGCGAAGACAACAAGCCAGGGGAATTGTCAAGCCTGGAACAACTTTCAGACATGTAAAACGAAAAAGGTCACAATTCTCATCTTGTTTAAAAGAGTGTTGTGAATTACTTGATCTGTTGGGAATACCACATATAACTGGTCATGGTGAAGCTGAGGCGATGTGTGCTTCCTTAAATGCTGCTGGTTTGGTGGATGGATGTCTAACAGATGATGGTGATGCCTTTCTATATGGAGCTCAGACTGTATACAGAAATTTTACTATGAATTCTAAGGATCCACATGTAGAAAGCTATTGTATGTCAGATATTCAGACAGAATTAGGAATAAACAGACAAAGCTTAGTGGGACTTTCATTATTACTGGGTTGTGATTATGTACCAGGTGGTGTAGCTGGAGTGGGTGTGGCTAATGCTGTTAAACTGCTCAAATCATTGGCTGGCATGGATGTCATTCAAAGG
>LotgiG104223
ATGTTTTGTATTTTTTTGTCATTTCAGCTCCATCCACTGGGTTTGTGCAACACAAATGATTATGATGAACTGTATCAGTTTGGTTGGGTTGGTGTGGTTAAACTTGAGAAACCAGAATTGGAACCAGAACCCTGTCTTTCAATTTTTGATAAGGCAGGGAGAGCATTACAAAGGGGTGCAACTGCTGTAATATTTGATATCTCAGATAATCTGGAGGTTGCTCAAACATTACAGAAGTCCAGTTTAACTCACAGTCGTCCAGTGATATTAGTACGAGGTCTTGACGCTAATCGCTTGATGAAAATTGTTAACACACAGGATGAAGCTCGTATTCGGATTATTTATAATTCTCAGGATGCCACTCAGGATAATGTTGAGGTTGGTGGAAAGTCTTTCTGT
>LotgiG104239
GATGAAGAGAAACAATGGTTAGATGCTTTAGAAGCTGGAGAATTAGATGATTATGGTGATATCAAGAAAAATGCCAACACTAAACCATTAACCACCAGGCAGAAAGCCTTATTACATGGTCAGCAAGAAAATGAACTGTTACAATTACCCTCAGGTTATAAAAATGTTGAACTCACAGAAGAGCAATTACAACGAAGACAAGTCAGAGCCAAGAAACGTAGAATACAGGCACAGGAAAAGAGAGAGAAAGATAAGAAGCAGACTTTAGATAGATTGTTAAAAAAACAAGATTCAAGAGCTCGAAAGGGTAGAGGATCTAAAAGATCAAATATACCAAGAGTTAGATATTTATTAAAATCAGGAGGAAACACAATATCTATACCACAAGGTTTTCAATTACCATTCACTCCACAACCACCTAGACTACCACCAAAGCCACCTGTGAAATGTGGTGTAAAAGGTTGTAATAATGTGAAGAAGTATAACTGTTCTAAAACTGATGTACCATTGTGTAGTTTAACCTGTTACAAGAAAAACTTAATTCATAGTCAATCTCAGACTGCTACCTCTGTTACC
>LotgiG104260
ATGTTAATAATAAGTCAGCTTTTAAAAAGATACATGTTAATAATAAGTCAGCTTTTAAAAAGATACATGTTAATAATAAGTCAGCTTTTAAAAAGATACATGTTAATAATAAGTCAGCTTTTAAAAAGCTACATGTTAATAATAAGTCAGCTTTTAAAAAGCTACATGTTAATAATAAGTCACATTTTAAAAAGATACATGTTAATAATAAGTCAGCTTTTAAAAAGCTACATGTTAATAATAAGTCAGCTTTTAAAAAGATACATGTTAATAATAAGTCAGCTTTTAAAAAGATACATGTTAATAATAAGTCAGCTTTTAAAAAGTTACATGTTAATAATAAGTCAGTTTTTAGAAAGTTACATGTTAATAATAAGTCACATTTTAAAAAGATACATGTCAATAATAAGTCATTTTAAAAAGATACATGTTAATAATAAGTCATTT
>LotgiG104265
ATGGTAAGTAACTGTATAGTTTATAACCATTCTCTGATACGTTCTATTTCAACTAGGGTAAGTAACAGTATAGTTTATAACCATTCTCTGATACGTTCTATTTCAACTATGGTAAGTAACTGTATAGTTTATAACCATTCTCTGATAAGTTCTATTTTAAGTATGGTAAGTAACAGTATAGTTTATAACCATTCTCTGATAAGTTCTATTTTAAGTATGGTAAGTAACTGTATAGTTTATAACCATTCTCTGATAAGTTCTATTTCAACTATGGTAAGTAACTGTATAGTTTATAACCATTCTCTGATAAGTTCTATTTTAAGTATGGTAAGTAACAGTATAGTTTATAACCATTCTCTGATAAGTTCTATTTTAAGTATGGTAAGTAACTGTATAGTTTATAACCATTCTCTGATAAGTTCTATTTTAAGTATGGTAAGTAACAGTATAGTTTATAACCATTCTCTGATACGCTCTATTTCAACTATGGTAAGTAACTGTATAGTTTATAACCATTCTCTGATAAGTTCTATTTCAACTATGGTAAGCAACTGTTTAGTTTATAACCATTCTCTGATAAGTTCTATTTCAACTAAGGATAGTAACAGTATAGTTTATAACCATTCTCTGATAAATTCTATTTTAAGTATGGTAAGTAACAGTATAGTTTATAACCATTCTCTGATAAGTTCTATTTTAAGTATGGTAAGTAACTGTATAGTTTATAACCATTCTCTGATAAGTTCTATTTCAACTAAGGATAGTAACTGTATAGTTTATAACCATTCGCTGATAAGTTCTATTTCAACTATGGTAAGT
>LotgiG104270
ATGTCACAACAGCAGAAAGGATTATTAGATAAATCACGCTACAATGATATTGAATGTGATCGCAACAAAATTCCACATCCAGAAACGGTGGAGAGAGAGACTTGGGGAAAAAAGATTGAATTTTTATTAGCCATCATTGGATTTGCTATAGATTTAGGAAATGTGTGGCGTTTTCCATTTATTTGTTTCAAAAACGGCGGAGGGGCCTTTTTGATACCCTATTTTATCATGTTAATATTTATTGGTATACCCTTGTTTTATATGGAACTGGCTTTAGGGCAATATCATAGAAGTGGTCCAATATCAATATGGTTACATATCTGTCCAATATTTTGTGGAATTGGTTACGGTATTTGTTTTATAGCCACATTTATCGGTTCATATTATAACACGGTTATAGCTTGGGCGGTGTATTATCTTATAGCATCGTTTACTGCCGAGGTTCCCTGGAAGTCTTGTAATAATTCCTGGAACACACCAAACTGTGTCTCATTACAAACTGCTGAAAACATCACCAATACCTCTTCATCTCCTGCAGAGGAATATTTCTTGCGGGAAGTTTTGGCAATGCATAAATCAACTGGCATCAATGAGCTCGGGAACATAAAATGGGATTTATGTTTGTGTTTATTAGCTGTTTTTATCATTATTTATTTTTGTTTATGGAAAGGAATTAAAAGTTCGGGTAAGGCTGTATGGGTAACAGCAATAGCACCATTTGTGATATTATTTGCCTTATTAATACGTGGTGTGACGCTACCAGGAGCTGAGATTGGTTTACTGTACTATATCAGACCAGATTTCACCAGACTTCTTACTGTTCAGGTTTGGTTGGATGCTGCAGCACAGGTTTTTTTCTCGCTGGGTCCAGGGTTTGGTACTTTGATAGCTTTATCCAGTTATAATAAATTTGATAATAATTGTTATTTTGATGCTATAATAACATCTATTATCAACTGTTTTACCAGTCTCCTAGCCGGGGTGGCTGTTTTCTCGGTTATTGGTTATATGGCTTTAAAGCAAGGCAAAGCGATAGAAGACGTCGCTTTAAAGGGCCCAGGGTTAGTGTTTATTGTATATCCAGAAGCTTTGGCAACTATACCATGGTCTTCGTTCTGGTCTATATTATTCTTCTTGATGTTGCTGACTTTGGGATTGGACAGTTCGTTTGGAGGTCTAGAATCTGTAATAACAGCTCTATCAGATGCTTACCCAAAACTGAATAAACGACGTGAGCTATTGGTACTCGCCGTTATTGTTTATTGCTTCGTTCTTGGACTACCAACTACAACATACGGAGGTCAATATTACATGCAGATTATGGATACACACGGTGCTGCCATCTCCTTACTCTTTATTTGTTTCTGTGAGATTGTTGCTCTCAATTGGTTTTATGGTGTAAGAAGATTTTCTGATGATGTTCAGGCTATGTTAGGGCACAGACCTGGTATATTCTGGAAGATATCTTGGTGTTTCATCAGTCCTATAAGTTTACTGTTAATATTTATACTATCAATAGTGGGATATGCTGGTATAAGTTTAGATGACTATACGTTCCCAATATGGTGTCAATATGTTGGCTGGGCTATAACATTCGCCTCTATTGTCTGTGTACCTATTTATATGGTGTACAGAGTCTGTATTACTCCTGGTTCCATCAAAACGGTACGCATTAATTTTTTTCTGGATAACGAACCGAACATACTTCCCTATATATACTCAACACTTCAAATGGAAAGCCGACAACAGCATAGCAACATATCAATTAAACAGGGATGCGATGGGTGG
>LotgiG104274
TACAACAGAGATCCTTACTACAGCAGAGACCATAATTACACCAGAGACCATTATTACACCAGAGACCATAATTACACCAGAGACCATTATTACACCAGAGACCATTATTACACCAGAGACCCTTACTACAACAGAGACCATTATTACACCAGAGACCATTATTACACCAGAGTCCCTAATTACACCAGAGACCATTATTACACCAGAGACCCTAATTACACCAGAGACCATTATTACACCAGAGACCCTAATTACACCAGAGACCCTTACTACACCAGAGACCCCAATTACATCAGAGACCATAATTACACCAGAGCCACACATCGACATCCTAGCTACAGCATGCTCCGGTATACCAGTGGTACTAACCACATCACCAAATGCTATAGTATCTCCGGGATATTTAGAAAACGCAACCTATCCAAG
>LotgiG104281
GACAGAAATCCCTCTCCACCTCCAGAATTACAGGCAAACATTGAGGCATCATCTGGTGATTGTATTGGTCAAACAGCTTTTAGTAAACATTGGTTGTTTACTACTCTTATGAAACTTATAAAAGAGGTTGAACCAAAAGAAAGTGAAATTAAAAATGGTTCTTGTGATGGAAACGATTCATCTTCTGCATCAAATGATGTTAATAATGAAGATAATGATGATGAAGAGGTGGATGAAGAAACACAGAATGAATTATGTAAATTATGGGATATGTCAATGAATGGGGAAGTGGCCACCTTTCTTCATGAGTATAAAGCAATAGATATTTTAACTGGTGTTATTGAGAAATCTAAAGCACCAAGAGTAACAGAAATTTGTGTAGGTATATTAGGCAATATGTGCTGTGATTCAAATATTTGTAAAGCAATGGTACAAAATGAAAAACTTGTTAAAATGATATTTATGTTGTTAAAGGATTCTGATCCACCAACTTTAACTGAAACTACTAGGTTATTATATACATGTTTATCTAATAAAGAAGCAGCCAAGACCTGGGTAGAATATATTAGAGCAGATGAAGAAGTGAGAGTAGATTTACAATTTATTTTACAGTCATCAACCAATAGTGATTTATTAAAGAATACAACAGAATTTATAGATGTACTATTAGACTATGATGAGATATTATGTAAGAATTGGGCTGAAGAAGATCTAGTCATATCTTTATTAGAGGCTATTAAACAAGTTGGATACAGCCATAGTGAAACATTAGAGGCATATCTTCATATATTTCAATTATTATCAACAAATGAATCAGGTGTAGAGGCTTTGGGTAAGTACTTTCTG
>LotgiG104288
ATGGCGTTGCCTTCCTTTTTTCGACAAATTTGGACTATACGACATATTCTTGTAGTTTTGTTTACTCCGATTATCTTCTTGCCTTTTCCACTTGCGGTGGACTATCCGGAAGCAAGATGTGCATACGTCATCATTATCATGGCAGTATACTGGACAACCGAAGCAATACCAATAGCAGTGACATCCCTTTTACCAATTGTTCTGTTCCCCATAATGGGAGTTTTAACAGCAAAGCAAACTTCCGGTGCCTACATGAATGACACATCAATGTTATTTTTTGGTGGTTTGATGTTGGCGGTTGCAATTGAAGTCTGGGATATTCACAAACGATTGGCTTTATTGGTTTTAATGAAAGTTGGTTCTGAGCCGAAATGGTTATTGTTAGGTATAATGGGAGTTACTTGGTTTTTATCAATGTGGATCAGTAACACAGCTACTACTGCTATGATGATTACAATAGTTCAAGCTATATTACAACAGATAAAAATAGCAGACGCTTCCACAGCTGAAGACAATGTGAAAGCTTATGAAGTCACCAATCCTGATACAAAAGCTAACTTGAACGAAAATAAACACAGTGAATCCCCAAAAGAACAGAAAGGAAGCAAAGGAGCCAAAGTTAATGATGTTTTCCATACCAGAATCTCTAAATGTATGTGTCTAGCAGTAGCGTATTCAGCCAATATTGGTGGTATTGCTAGTTTAACTGGTACTGGTCCTAATTTGATCCTGAAAGGTCAGGCTGACATTGTTTTCAATGATTATGGACTAACATCGCCTATAAGTTTTAGTACGTGGATGGTTTATGGTCTTCCACTATCACTAATTGTGGTGGTTATTTTGTGGTTTTGGCTACAGGCATTTTTTCTACGCTGCAAAAAGAAAGATGGTAAGGATACAGTGGCTGAAGTTATAGAGTCAGAGTACAGAAAACTGGGCAAAATAAATTTTCCCCAAATTACTGTAGTTATATGTTTTACTCTGTTAGTCATTTTATGGATAACACGTGATCTTGGTGGTATAGGTGGCTGGGGTACTTATTTTTTTTACAGGACAGTTTCTGATTCTACGCCAGCTATTTTAATTGGTATACTATTGTTTATTCTACCGACAGCAGTACCGAATGTATTCTGCTTCCGGAAATCGGGAGACTGTTCAAATGCTGTAGTTAAACCTTTACTTACTTGGCAAGATCTGCACGAGAAGATGCCCTGGTCATTGTATCTTCTGTTAGGGGGTGGTTATGCTATAGCTAAGGCTTCTCAGGAATCTGGTTTATCAGAAATGGTTGGTACGTCGTTACGAGTATTTAAAGATTTGAATCCCTGGTTAATGTTGATGATACTGTGTTATATTATAACATTTTTAACTGAAATAACCAGTAATACAGCTATCTCAACTTTAATGATGCCCATATTAGCCAGTTTGGCTTTATCGTTACAAGTTAACCCTCTGTACTTCATGTTTCCGGCCGCCATTACCACGTCTTTTGCTTTTATGTTGCCAGTAGCCACACCACCAAATGCAATAGTGTTTTCCTTTGGACAAGTAAGAGTTATAGACATGGTGCTGGCCGGTCTATTCATGAACATCGTATCTGTCCCAGTATTACTTCTCGCCACAGCGACATGGGGCAATTCTTTCTTCCATTTCACTGACGTTGATCCAGCGTTCTTGGCTTTCAATGAAACGACAACGCTTGCTACAATC
>LotgiG104289
ATGGCGCTGTTGGAATATGAAAATATGATATTTTTGGATGCTTTCCAAGAAGATGGTCTAACCATTCTTGCTCAGGGACTTGGGATACAGAGGATTTTTATAAACTTTTTGAAAGTCTGCTCAGATCCTGAAAATTTGGTGTTAGTGCTAAATACATCTTCATCAGATGAAGAATATTTTTTAGAACAATTAGAAACTGCTAGCATCAAACCATTGCCTAAAGTCATCACTAATGAAATTAATGCGAACACACGTCATTCTACTTATTTACAAGGTGGTGTTGTCTTTGTCACGTCAAGAATTCTAGTGGTTGACTTACTAACAGACAGAGTTCCAGTTGATCAAATTTCAGGAATACTTGTGTATAAGGCACATAAAATCATTGAATCCTGCCAAGAAGCCTTTATTTTACGTTTGTATCGTCAGAAGAACAAAACTGGATTTATCAAAGCCTTCTCTGATAGCCCTTATTCGTTCACAACTGGTTTCTGTCATGTTGAAAGAATGATGAAGAACCTGTTTGTAAGGAAATTATTTCTTTGGCCAAGATTTCATGCAAGTGTTGTGGCATGCTTAGAGAAACACCAAGTTGAGGTTGTTGAAATTCATCTTCACATGACTCAGTCTATGACAGCGTGTCAAACTGCGTTACTGGATCTGATTAATGCTTGTATCAAGGAACTGAAAAGATGCACCACTGCTGTAGACACAGAAGAAGTGACTGTTGAAAATGCCCTTGGAAAATCTTTTGACAAAACTATCAGACTTCAGTTAGATCCTGTGTGGAACTCTTTAGGACAAAAAACTCGCCAGCTTGTGTCAGACCTAAAAACTTTACGACTGCTTTTGAAATTCCTCACTCAGTATGACTGTGTTTCATTCTACAGTTTAGTCCATTCCATAAGGTCTAATGAAAAAACATTTGGACAAAACACTGGCTGGTTATTTCTTGATGCTGCAGACAGTTTATTTGTACATGCTAGAGATAGAGTGTATGAAATTGAAGACAAAAAGAAAAAGCTCAAATCTGATGATAAATACAAAGAAAAGGAGCCCGAACCACTTTTAGAAGACTGTCCAAAATGGAAGGCATTAACAGATCTGCTAAAGGAAATTGAAGAAGAAAACAAAGATGCTGATAGATCTGCTGGTCCTACCAATGTTCTTGTTTGTGCAGAAGATGATAGAACATGTAGCCAATTGAAAGAGTATCTGTGTGAAGGTGGTAGATCAATTCTGTTTAGACTGTATAATAAATTCATGGCTTTGAAAGGAGCACAGCAAACAGATCAAGAAAGGTTCAAATTTCCTAAGAAGAAAACTGCATATGCCAAGGAAAAGGCAGAGTCAGATGAGTTAACATTGACTCAAATGATGGTTAATATGGAGAGAGAAAATGATGGTGATTTGAAACCAGACAATGAAGCAGATAGTACACCTCATTCTTCACAAGATGCTTACTATGGAGTCATCTCTGCTCCTGTGACAATTCTACATCCTTTGCATGGCTGCTCTGATCCACATGGCTTGACTCGAGTGCTTCAGGAAATTCAACCAAGATATGTCATCTTGTATGATGCTGACATGCAGCTAGTGAGACAACTGGAAGTTTTCAGAGCTTCCAGACCAGGTGTACCACTAAGAGTTTACTTTCTCATGTATAAAAACTCTGTTGAAGAACAATGCTACCTGACAACTTTAAGAAAGGAAAAAGAAGCTTTTGAACATCTGATTGAACAGAAAGGAAAGATGGTTATTGAAGAACAATGTGATGGAAAACTTGATGAGGATCCTTCTTTAGCCAGAAACCAGGTGGCAGCTAATGAGACAACAAACTCTCGAAAGGGTGGATTAGTAGGAGAACCTAAAAATAGAAAAATTATTGTGGATATGAGAGAATTTAGGTCAGAGCTGCCATCTTTAATTCACAGGCGTGGAATTGAAATTGAACCTGTTACACTTGAAGTGGGTGATTATATTTTGACTCCAGACATTTGTGTAGAGCGCAAAAGTATAAGTGATTTGATTGGATCTTTATCAAATGGTCGTCTATATAATCAATGTGTTGCAATGTGCCGATATTACAAACGTCCAATCCTCTTGATTGAATTTGATGCTAACAAATCTTTCTCTCTTCAAGGAAAATATGCCTTGAGTAATGATGTTTCAATGAAAGACATTAGTTCACAATTAGCCCTGTTAACCATGCATTTTCCAAAGCTTCGTAATTTGTGGTGTCAAAGTCCATATGCCACTGCAGAACTTTTTGATGAGTTGAAAGAAAATCGTGGGGAACCAGACAGTGTGGCAGCAATGTCAGTCAGTGCATCAGAAACCACTGATGATATCTCTGATAGATATAGTCATGGTCCCCAAGACTTTCTGCTCAAAATGCCAGGAGTAAACTCTAAGAATTTCAAATACATTATGAACAAAGTAAAAGATTTAGCAGAATTGGTTAGTCTATCTGAAGAAAAATTAACTGAAATCATGGGAAGCTGTAACCATGCCAATCGTCTTTATGAGTTTTTGCACACAAATGTTGATGAAGCTGAAAAGGCTTCAGCTGAATTAAAGAAAAATGAAAAACCTTTTAAAAAGGGTTATGGTTTTAAGAAAAGAAAA
>LotgiG104299
ATGATCAATGCTCGAGAACATATTTATGATACATGTGTTCAGAATGACGATGGGGCAGTCAGTCAAATTTATACTTATCAAGCCCAAAACATAGCATATTGTCCAGTAGCGAAGGTTGGGTCAACATTCTGGAAACGTGTTCTGTTGTTCTTGCATAATGACACTGGTAAATTTAATGTGGACAGTCCTTTTCAAATACCACGCTTTTTTACTCACTATGGACCTAAAAAGAGAATGAAGCGGATGACGTTTGATGTCATTTCTAGAGAGTTTATTAGTAAGCAAACAAGGTTTATGTTCGTAAGGAATCCTTATTCTAGGCTGTGGTCGGCTTACCTAGATAAATTCTTTCTGCCAGATTTCTGGGGTAGAGCTGCTAAAGCCATTGTGGCTTTAAGAAAAGAGAAGCAAAAATTAAAATCAAAAGTGTGCGGTCATGATGTGACCTTTTTGGAATTTCTCAAGTACGTTTTATCATTAAAAGAGTTCCTTTCTAACCCAGCAGTCTTCAACGAACACTGGCGTCCGATTCAATACATGTGTAACCCTTGCCAATATCGTCCACATTTTATAGGAAAGTTAGAGACGTTTTCGCAGGATTCAAAGCACATTATCAAACAATTAGGCATTGAGCATATTTTCGCTAACGATGAAGGATCAAAATATCAGATAGAAGAAGAACTGAAAACTTTAGTTGATTACAATTTTAAACGAATTACGATGAGAGAAGTGAAAGACTGTTTAACACCAAACGAACTTGCTGTCCGATTGTGGACCGTGTTTGAATTTAACGGTTACCTTCCGTTCGGATCAAGACATGTTCTAAATGGCACTGCAAACATGACTGCCGATGCTTTTCTAGAACTAGTCTTGAAGACGAGGCGCTTAGGAGCAAGCTATGAAGATCGTTGGAAAAGACAAAGACTGTCAACATTGGAAAGTGCCTATAAAACCGTTCCTGATGACGTCATGACAGGCTTGAAAGACCTTTATAAAATGGATTTTGTTCATTTCAATTATGATCCCGATCCTTTCAAA
>LotgiG104300
TCTCAGAAAGAAAAAGATGAGATCATAGCTCAGATTACTAACCTAGACCAGGAGATTCATCAAGTTGAATCTAAGATTAAAAACCTGCAGAAGAAACAGGATCAACTAGAAAAAGAAACAGCTAAACCACAAGAAGAGAAACGTGAATCACCAGAGTTAAACCAATCAGAACCTAAACATCAGAGTATAGCTCAAATTATATATGCTGAAAATAGGAGAAAGGCAGAAGAAGCCCATAAAATGCTGAGTAAAATGGGCCCAAAGATTGACTTGCCTCTGTATCATCAACCATCAGATACAGCCATATATCAAGAAAATAAACAAAAGTTCGCTGTGTTTAAAAACAGGTTAATATTACATTTAAAGAAGAGACATCAAGCCAGAAGAATAAGGGAGAAATATTTAACAGAAAGATATGATCAGTTGATGCAGGCCTGGTTGAAGAAAATAGAGAGAATTGAAAACAATGCAAAACGAAAAGCGAAAGAAGCCAAATCTCGTGAATTCTATGAGAAATTGTTTCCCGAGATTAAGAAGGCTAGAGAAGACAGAGAAAGATTTCAGAGTCGAGTTGGAACACGAGGTAGTATAGCAGGCTATGCTAGAACTGATGCTGAATTAGAACAGATAGTAGATGGTCTCAATGAACAAGAGGAAGAGGAGAAGAAGATGAGAAGTTTTTCTGTTATTCCACCAATGATGTTAGATTCTCATCAACGTAAAATGAAGTTTATCAATAACAATGGTCTACTAGAGGATCCTATGTTTGAGTATAAAGAAAGCCAGGCTTTGATTAAATGGACTGAAACTGAGAAACAGATCTTTAAAGAAAAATATCTTCAACATCCTAAAAACTTTGTGCTGATTGCATCATGTTTGCAGAAAAAGAGTGTACCAGAGGTCATACAGTTCTATTATCAAAGTAAAAAGAAAGAAAATTATAAACAATTATTACGTAAACAAAATATGAAGAAAAGGCGTCCCTTTAAGGTAAGTTACACA
>LotgiG104326
ATGTATGATTTGTCTGTGATCGCAAATAGTACCGAAGATCAAATTTATACGGAAGGCTTTAGTAGACATTATTTCAACCAATTTGTAAGTGATAAGTTAGATCCAAACCGAACGATTCCTGACGTCCGGCATAAACTATGTAAAAACAGAGACTATCCAGTATTCAAGTTACCAACTGTTACTGTTGTTATTTGTTTTCTAAATGAAGCTTTCTCGGCATTGATACGAACCATCCATTCTGTTATCAATAGAACTCCATCAGAACTTCTTAAGGAAATCATTATTATTGACGATTTCAGTTCATTTGAAGATTTAAAAGGACACCTTGGAACGCATCTTAAAATAAAATATTATAAGAAAGTCATCTTATTGAGAAATCCAGTGAGAAAAGGATTGATCATGTCTCGGATAATTGGCTCCAGACATGCTACTGCCGAGGTATTGGTGTTTTTAGACAGTCATTGTGAAGTGAATACTGGATGGATTGAACCATTATTAGACAGAATAGTTCTGAACAGAAAGACGGTGGTAGCACCAATAGTAGATAGTGTTGATGCCTATACAATGGTCTATGATTCAGTTCCAGTACTTGTGGGGGGTTTCAAATGGAATTTATTCTTCAGATGGGATCCGATTCCAGTCAAGATCAGAAAGATGCTTTCAGATCTATCTCAGCCAATTAAATCTCCCACAATATCTGGTGGATTGTTTGCTATTGATAAAGAGTATTTCAAAGAACTCGGAGAGTACGACCCTAAATTGAAGATTTGGGGAGGTGAAAATATGGAAATATCTTTTAAAGTATGGCAATGTGGTGGAAAGATTGAAATTGTGCCCTGTTCAAGAGTAGGGCATATTTATCGTCAAGTTCAACCAAACAACGACAAAAATGATGTCAATATTAAACGAAATTTGTTACGAGTTGCACATACCTGGATGGACGAATATCAGCAATATGTGTATGATGCACGACCAAATCTAGAAGGGGTGGAATATGGTGATATAACAGAACGAGTGACATTAAGAAATCGATTACGTTGTCAATCTTTTTCATGGTACTTGAAGACGATCTTCCCAGAACAGGTAAGGCAATTTTCAGATTCACATCGCTTTGTACATTTTACAGACATTGTGCAAACACGAATAGGAACTTATTGCTCAGAAGGTTTT
>LotgiG104331
ATGGCAACTCAAAAGCCCGGGGAATGGGTGCAGTCGCTTATTACACGTTTCGATCTAAAGCTACCTATCAAGTCAGGTCCACACACTACTCAGTCAATGCAGAATATTGAACAGAATAAAGAATGTTTGATAAATGTTAGCAAACATAAGTTCTCTCTAGTCATAAATGGACTTACCAAAACTCTTCAGTCAGTTGCTCAAATGGTGAATCCTAAACTATTTCTACTTTCATTTTGTATCTTTCAGAAATTGAACTGTCCTGAGGCAGAAAGAAATTATTTTGAGTCACAACTGATTATATTAGATACACTCAAAGATGTTCTTAATTCTCAACCAAAAGATACCTCAAGATATGATGAAGCCATGTATGTCAAATTGTTACTGCCAGAAATTTGTAAGTTTTTAAATCACCCCATGGAGAGTTGTTTGTTAGTTAGTCAGCTGAAGAATTTAGCTTCAGAAGTTCTGTTTGCTCTCAGTTTGAATAATTTTACAGCTGTGTTTAATCGAATATCAGCAAGATTAACAGCATTACAGAATCCAAGTGATGACCAATCAGATTTATCCGATCTAGAACTAATACAACATATGAATATGGATATAGCTAGATTGACTAAATTACTCAATGAGGTATCCAAATTTCGTAACTTAAAAACCAAGCCAGTTGCTATTACTCTTAGTCAAAACTTAGAGAAGGCTATTTGGAATTGGATGGATAACTACCCAACAGAATTTACTGAATTACAGAAGAGACCAAACGAAGAATTACAGGAATGCTGTGATAAATTATTTGAACAGTTTAATAATGCTGAAGCTTCGAACAGAAAGAAAGCATCAATATGGCCTTTACAGATGATGTTATTAATACTGTGTCCTAAAATCTTAGAAGAAATTAATAATGCTGATACAGGAGCACCATGTTCTCAACAACATATCCGTAAGAAACAGTTTATAGATGAAGTGAAGAAAGCTATAGCCTCACACCATGGTTATAAACCACTGACAGAAGGAGCTGCTGTAACTTGTGTTAGATTGTGTAAATCCTCCACTTATATCAGCATTAATGATAGACTTAATGTACTCTTTACCCTGGTACAATCTGTTATACAAGATTTAAAGACGTTGCTGTTTAACCCCCCACCAAACTGTAAACCATTCACCAAATTCTCCCAAAGTTTAGTTGGTCAAGACTATGACTTGTATATAGATTGTTTTGTATCATGTTTCCGTATAACACCTCACAATAATGATGTGTTAAAAGTCTGTTTAAATACCAATTCTAATCCGCTGTATCATTATGTACTTGTTAATGCTCTTCACAGAATTATCACAGAGACACGTTTACCCTGGTGGCCTGATATCAGTTTAATCTATGGTAAAGCAGGAGAATTAAGACATATGTTTACTGATACAGTTAATAAAGTAACTCAAGGTTTTAGTAGCCATTGTACAACAAAATCTTCCACGTCTGTAACAAGTTCCTTCAAGATGACAAAAACAGCTGATGAAACTTTAAATAATTATAAACATATATTGTTATGGATAGTAAAGTTAATACATGCTGATCCTAATCTTATGTTACATAATCAAGGTAAACCTGGTCATGAAATACAGAGAAGTACACTAGAACTGATAACAGGTTTAGTATCATTGGTTCATCAACCCTGGATGACAGATGTAGCACAGAAAGCTATGAAGGCTTTATTGTGTTTACATAGACCAGAGAATATAGAATTATGGAATCCTGAAGCTCCAATGAATACCTTCTGGGATATCAGTTCTCAAGTACTGTTCTATATCAGTCAAAGACTAATTCAACATCAAATAGTCAACTATACTGATATACTGAAATGGTTGCGTGATATTTTAGTATGTCGTAATAGATTCTTACAGAAACATAGTACTATAGCTAATGTTGGTAGTAACAAACAAATCTGTATTCAGGCCCATATTAAACTTGAGGTTGTATTCTTTATGTATTTATGGAGTTTTGAGATAGATGCTGTATTAACAGCTATGTCTTGTTTTCGGTTGCTATGTGAGGAAGCTGATATAAGATGTGGAGCTGATGAGATGGCTGTCACCCAGTTATTACCTAATTATAATGTTTATTCTGAATTAGCTGCCACTAGTACAGTCCTACCTACAGGTCGTGCTGCTCTACAGAAAAGAATTATGGCGCTATTAAGAAAAATAGAAGTTTCTACTTCTGGTAATTCACAGGCTTGGGAAGATACGTATAGAAATTGGGAGAATGTAACCAGACATATTGAGTCATCACCTAAGAAGTTTGAAGAAGGAGGTAGAGAAATAGCTGATCTAATGAGATTAAAACGTAAAACAACTCATCATTCTTATACTGAACTAGAATTAGAGGATCAGTTAAATGAATGGGCCAATATGACAGGATTTTTATGTGCTTTAGGAAGTGTTAGATTACAGAATAAAACACCAAAAGTCAGTACATCATCAGCTGGTATATTAGAATCAGGTAGAAAGAGTAGTATAATGCAGACAGTACAAACTGAACAATACTGTCCTGTTACTCAATTCATTGGTTATCTGTTAAAACTATTGGTATTTCAAAATGAGAAGATAGGAGCACCTATACAGAAACATGTCAAAGAATTAGTGGGTCATGAATTGAACCCTGCTCTATATCCTATATTATTTGAACAAACCAAAGTTTGTGTTGATAAATATTTTGACTCTGGGGGACAGGTAATAGTAACCGAGATGAATACCCAGTGTATAGTCAATGTTATATTTATATTAAAAAGTATATTAGAAATGAAAGGAGATCAGCCATGTGAATATCTTGGTGTTACCAGTATTGAATCTTTAATGTTAGCTATTGTCAGATATGTGCGAAACCTTGATTCCTCAGTACATGCTATACCAATCAAAACAAGACTGTGTCAACTAGTAGGGGTGATGATGAAGAGAAGAGATGAACTGACGTTTCGTCAAGAGATGAAGTTTCGTAATAAACTAGTAGAATATTTAACAGATTGGATTATGGGTAATTCACATCAAGTCAATATACAGGGTGATATCTGTAGCTTATCAAGAGAGTTAGATCAAGCCAGTATGGAAGCTGTAGCAGCATTATTAGCTGGTTTACCATTACAACCTGAAGAAAGTGATAGAGGAGACTTAATGGAGGCTAAATCTCAACTCTTCTTAAAATATTTAACACTATTTATGAACCTGTTAAATGATTGTTCAGAAGAAGAACAAGATAAAGCTCTAGATCCTCATAGAAAGAGAAGCATGTCTAATTTATCTGTATTAAGAAATTGTACTGTACAGGCTATGTCCAATTTACTCAATGCTAATATAGATAGTGGCCTCATGCATTCTATTGCTTTAGGATACCATAAAGATCCTCAGACTAGAGCAGCCTTTATGGAAGTTTTAACCAAGATTTTACAACAAGGAACAGAGTTTGAGACATTAGCTGAGACAGCTCTAGCTGATAGGTTTGAGAGATTGGTAGAGTTGGTCACTATGATTGGTGATAAAGGTGAACTACCCATAGCTATGGCACTAGCAACAGTTGTTTCTAACTCACAAATGGATGAATTAGCTCGAGTATTTGTTAATCTATTTGATGCTAAAAGATTGTTGTATCAGTTACTATGGAATATGTTTATGAAAGAGGTTGAAATAGCTGATTGTATGCAGACATTATTTCGAGGTAATAGTTTAGCCAGTAAAATTATGGCGTACTGTTTTCGCTTTTATGGTCAGACTTATTTACGAGAACTTCTTCAACCACTGATATTAGAAATGTTTAGAATGGATGCTGAGAATAGAACCATGTATGAAATAGATCCTGCAAGGCTAGAAAGTGGTGAAAATATAGAAGACAATAAAATGAACCTGTTGAATATTACACAGAAAGTCTTTAATGCTATTGTTGAATCAGCACCAAAGTTTCCACCTAAATTAAGAAGTATGTGTCACACACTGTATCAGGTTGTAACTCAAAGATTCCAACAAAGTAGTGCTGACAGTGTGTGGACTGTTATAGGCACTGTCATATTTTTACGGTTCATCAATCCTGCAATAGTTTCACCATATGAATCTGGTATTGTTGAAGAAGAACCAACATCTCGTATGAAGAGAGGGTTAACATTAATGTGTAAAATCATGCAGAATATTGCCAATCATTTACTCTTTACCAAAGAACAACACATGCCAGCTTTTAATGAGTTTTTGAAAAGTAATTTTGATGCTGGTAGAAGATTCTTTACAGAGATAGCATCTGATTGTGAAACCTTGGATACTGGAAATCACAGTCTATCATTCATCAATGATGCTAATGTCTTGGCGCTTCATAGACTGTTATGGAATAATCAGGAAAAGATTGGAGATTACTTATCAAGTAGCAGAGATCATAAAGCAGTTGGAAGAAGACCTTTTGATAAAATGGCTACTTTGTTGGCTTACCTTGGACCTCCTGAACACAGACCTTTAGATTCTCAATGGAGCAGTATGGATATGACCAGTACTAAATTTGAAGAAATCATGTCAAAACACAACATGCACGAGAAAGATGAGTTTAAATCATTGAAGAATTTACATATATTTTATCAAGCTGGGACAAGTAAATCTGGAAACCCTGTATTTTATTATATTGCCAGAAGATATAAAGTTGGTGAAATTAATGGTGATTTGTTAATCTATCATGTCTTGTTAACATTGAAACCATTTGTACACAAACCATTTGAATTGGTGTTGGATTTTACTCATACTTGTGCTGAAAACAGATTTAGGACTGAGTTCCTATCGAAATGGTTTGTTGTTATGCCTGAAAGTGTCTATCAGAATATTGTAGCAGCCTATATTTATAACTGTAATTCCTGGGTCAGAGAATATACCAAATATCATGACAGAATACTCAATCCTTTAAGGAATAATCGAAAGTTGATATTTATTGATCACCCAGCTAAACTACAGGAATATGTTGATGTTGATCATCAGAAGCTTCCAGGACCTACAGTAGCTCTGGAAGAAGATCTGAGAGTCTTTAACAATGCTTTAAAATTATCACATAAAGACACCAAAGTAGCTATCAAGGTTGGTCCAAATGCTATCCAAGTAACATCTTCAGAGAAAAGTCGTGTTTTAAATCACAATGTATTATTAAATGATGTATATTATGCTGCTGAAATAGAAGAGGTTTGCCTTGTAGATGATAATCAGTTTACTCTAACTATAGCTAATGAGAGTGGACCTCTATCATTTATACATAATGATTGTGATAATATTGTACAAGCTATAATACATATAAGAACCAGATGGGAGCTATCACAACCTGACACAGTTACTGTACATACTAAAATACGACCTAAAGATGTACCTGGTACACTTCTTAATGTGGCATTGTTAAATTTGGGTAGTTCAGACCCCAGTTTAAGATCGGCTGCTTACAATCTTCTCTGTGCTTTAACTCAAACTTTTGATTTAAAAATCGATGGACAACTCCTGGAGACCAATGGTCTGTGTATTCCTGCTAATAACACTATATTTATCAAATCTATCAGTATCAAATTAGCTGAAAAAGAACCACATTTAACACTAGAGTTTCTGGAAGAATGTATTCAAGGTTTTGGTAATTCTAATATTGAGATGAAACATTTATGTTTAGAATATATAACTCCATGGTTACCCAATTTAACTAGGTTCTGTAAACATAATGATGAGAATAAACGACAGAAAGTAGCCTTGATTTTAGATAAATTAATTACCATGACCATTGAAGAAGATGAGATGTATCCTTCAATACAAGCCAAGATATGGGGTAATATTGGTCAGATAGGTGATCTATTAGACATGGTTTTAGACAGTTTTATAAAGAGAAGTGTTACAGGAGGTTTAGGATCAATACAAGCTGAAATCATGGCTGATACAGCAGTAGCACTAACTTCAGCTAATGTATTACTGGTATCAAGAAAAGTAATTGGTAGATTGTGTCGGTTAATTGACAAGACATGTACATCACCAACTCATACATTAGAACAACATTTAATGTGGGATGATATTGCTATATTGGCCCGTTATCTACTTATGTTATCATTTAATAATTCACTTGATGTGGCTAGTCATTTACCATTTTTATTCCACATTGTAACATTATTAGTATCTACTGGTCCATTATCATTACGTGCTTCAACTCATGGTCTAGTCATCAATATGATACATTCATTATGTACTTGTGCTATTCTACACTTTAATGAGGGCACACTTCAAGTTTTAAAACTGAGTTTAGCTGAGTTCTCTTTACCTAAATTTTACCAGTTATTTGGTATCAGTAAAGTCAAATCAGCTGCTGTGAGTGCTTTCAGAACAAGTTATCGTCCTGGTGACAGATCTTTTACTATGGCACCACCAGAAAATGAAAAGATGCATCTGAGTTCTCTGGAGGCTATCTCGGATGCTTTATTAGAGATAATGGAGGCTTGTATGAAGGACATACCACAATGTGATTGGCTCCAGCAGTGGACTGATTTGGCCAAAAGATTTGCATTCCAGTATAATCCAGCTTTACAACCAAGAGCTATTATTGTATTAGGTTGTATTAGTAAATCTGTAACAGATTCTGAAATTAAACAGTTATTAAAAATTATGATGAAAGCTTTAGAATCATATACTGATTTAATATTAATAGAATCAGTTGTTATGTGTTTAACTCGACTACAACCTCTCTTACGGTCTGAATCACCAATTCACAAGTTTTTATTCTGGGTAGCTATATCAGTTTTACAGTTAGATGAGGTATCATTATACGCAGCAGGTTTATCATTATTAGAACAAAATCTTCATACATTGGATAATATAGGTTTATTTGAACATGAGGTAGAAGAGTGTGTTATGAGTGTAAGAGATCCATTAGAGTGGCATTTTAAACAGTTAGATCATGACATGGGACTTAGTTTTACTAATTACTTTAATTTTGCTTTGGTTGGACATCTACTCAAAGGGTTTCGTCATCCATCAGGTACAACTGTGTCTCGTACAATACGTGTTCTTCATCAGCTTTTAAATATTACTGTCAAACATACCAATAGAGATAAATTTGTTGTTACAATTCATACAGTACCTTATCTAGCAGGTCTAGTTTCGGTTTCGGAAGAAGTTAGAAGTCGATGTCACCTCAAACATCGAACACCAAATTACATGATCTCAGAATCCACATCTAGTGACAGTCTTAATGCAGAGGTAAATAACATGAATCAAGGTAGTTCTCCTGTTACCCCACCACCAACTGCCACCTTACCACCACCCTCGGGCACACCACGACGACAGAAAAGTTGTGATCTTTTAGACCAAAGTGCAATGAATGCAGCCAAATTACAGAAAAGCCAAGTGAATCAGTACTCGGAACCAAATTCCCGACCGCCATTTAAACATCGGAGTAGTTCGGTTCCTACACCAGGCAGTAAGAAGATCGATTCAGTCAAAGTTATTCCTCAACCAAGAAGTGGACGTAGTTCTGTATCCAATGAAAACAATGTTTTATTAGATCCTGATATTTTAAATGATTATCCTACACAAGCTTTAGTTTTAACTGTTTTGGCTACATTAGTAAGAAATACGACTGATGAAAATGAAACTAGAATATTATATGAATATTTAGCTGAAGCTTCTGTTGTATTCCCTAAAGTTTTTCCTGTCATACATAGTTTATTAGATGCTAAAATAAACAGTGTATTATCATTAAGTCATGATCAAGCTATATTAAATGCTGTACAGAGTATTATACAAAATATGATAGCTTGTGAAGATTCTAGAGAGTCCCTTACTTATTTACAAAGTATTGGTTTTGGTGGGTTATGGAGATTTGCTGGAACATTCACAAAGAATGCTGGTGGAAGTGATACACCACAGTTATTTGTCAACTGTTTGGAGAAGGCCATGATGGTAGAATCCTGTCTCCCTGGTGATGACCTTGACATTCACAATCCATATCCTAGTAATCTTGGAATCTCATCCAATCTAAACCTATCTAGTTCCATGTCGAGTCTTAGTGTGAGTAGCATGCATTCCCCAACAGATAAAGACAATCACAACTTAGACAAAAATCTCAATGGAAATCGCATGCGTCATTCTTCGGCTAACAACTTGCCACCTAAAAATCGTGCTGGGAGCTTTAAGCAGAAAGAAAAGAGAAAGTTAGTGGAGCAGAATGAA
>LotgiG104339
ATGTTTGTCGGTCATGGGTTTACCTATCATAGGTTTACTGCCTACAGGTTTGTCGGTCATGGGTTTACCAACCATAGGTTTACTGCCTACAGGTTTGTCGGTCATGGGTTTACCAACCAAAGGTTTACTGCCTACAGGTTTGTTGGTCATGGGTTTACCAACCATAGGTTTACTGCCTACAGGTTTGTCGGTCATGGGTTTACCAACCAAAGGTTTACTGCCTACAGGTTTGTTGGTCATGGGTTTACCAACCATAGGTTTACTGCCCACAGGTTTGTCGGTCATGGGTTTACCAACCATAGGTTTACTGCCTACAGGTTTGTCGGTCATGGGTTTACCAATCATAGGTTTACTGCC
>LotgiG104341
ATAAATGAATGTGCTGATAATAATGGTGGATGTCAAAATGGTTGTGAGAATACTATTGGTAGTTATAAATGTGCATGCAGACCTGGATTTAAATTACATGCAAATAAAAAAGACTGTATAGGTAAGACCCCGTCCGATTTTTGCAAA
>LotgiG104342
ATGGACGCCCTAAAACTAGCCTGTGTAGCTTGTTTTGTTTGCTCGAATTTAGCTCAAGTTCCAATACCGACACGTGAAGTGGGATATGTATACAAACAAGGACAAGCCAATGCATCAATTCATATCGATGCCTTTCTGGATCTTATTTGTCCCGGAAGTAAAGAATCCTTTCCAACCTTAAAGGCTGTAGCTGAACATTATGGACCATCTATACTACAATTTACAGTCCATTTCTTTCCATTGCCGTATCACAGAAACTCGTTTTATGCCACAAAGGGTGCTCATGCTATGGCATCTTTAACAGAAGGAAACAAGACATTTGACTGGATAAAACTGGTGTATGATCATATAGATTCTTTAGTGAATTCAGCAACCAACCAATTTTCCGAGGATCAAATGAAAATGAAATTAGCAGATCTGGCTCATGATTTGGGACTTATGCCAGAACTCTTCATTCCTTTGTTAGATAACCCCACTATTGAAGAAGATACAAGAGTAGCCTGGAAGTACGCTTGTTCAAGAGGGGTGGTAGGAACACCAACTTTCATGGTCAATGATGTTGTGGTAGCTGGTAGTCCAACATGGACACTAAATGATTGGACTAAACTTATTGACTCAGTTCTCAAACCAACAGAGCTAAGAATTAATCATCATGTAAAGGTACCGTTTTATTTTATTTTT
>LotgiG104363
CCCTCTTCAATGTTGGAAGTGATTGCTATGACCTCAGAGATAGACACTCTTGATCTTACCAGTCGAGTCAAAGATGTTCTCCAATTTCACAATCTTGGTCAGAAATTATTTGGTGAAGCCGTTCTTGGGCTGTCACAAGGTTCTGTTAGTGAACTTCTTTCGAAACCAAAACCTTGGCACATGTTAAGCATCAAAGGGAGGGAACCCTTCATTAAAATGCATCTGTGGTTGAGTGATCCTCAGAACATTGACCGATTAAAACATTACCAAAGTCAAATTAAAGGTAGGTGTGACTCATCACAATGCAAGTGGTGCCTGTCC
>LotgiG104367
ATGTTGCATTTAATTTACTCATTTCCGGTCCAATTACAGAATCTAAAAGAAGGTATAAAGATAAAGTTAACACAAAGAGAAGTTTTACAAAAAACAGGAGTAATATTTGTATTTAGATGCAAGATCAATCTAAGCGCTGATTTTTTGGATACTCCTGATTTTTATTGGGAAAGAGATAATTTAGAATCAATTTATCAGAGTATATATAGTCATTTATTAATTGGTAAACGAACTAGGATATTAAATGAACGAATAGAATTATGTAGTGATTTAACACATTTAATACATAATAAATTAACAGATAAAACTCATATTAAATTAGAGAAATATATTATAGCCTTAATTTTAATAGAGGTAATGTACACTTTTTTATTTCTTGAATTTTTTATGATGGAAAAT
>LotgiG104370
ATGCAATATTTTAATATTCTAGGTTGGACGGTGATACAACGAAGACAGGACGGTTCTGTTGATTTCTTCAGAAAATGGCAGGAATATAAAGATGGTTTTGGTAATTTAGAAGGTGAATTTTGGTTGGGCAACGACAAGATTCATGCTTTGACAACACAAGAAGACACAATGATAAGAATGGATATGGAAGACTGGACTGGTAAACATCTCTTTGCCGAATATGATAGTTTTGGTGTTGATGGTGAAAAGAACAACTACCGCCTTCATGTCAGTGGTTACCATGGAAACGCAGGCGATTCTATGACGTCATATTGGGAAAATCATGATGGCATGTTCTTCAGTACGCATGACAAAGATAATGATGGTCGCTACTATGACAACTGTGCAAAGGCATACCATGGTGCTTGGTGGTTTAACAATTGCTTCGACTCACATCTCAACGGCAAATATTACCATAAGGGTTTCCATAGCAACTACTTCCAACGAGACGGCATCCAATGGAACAGCATCCATATGTATTCATCGCTTAAGTATGTTGAAATGATGGTAAAACCGTCCGACAGGCCCAAACCTACAGCTAAAATTAGCAACGATATT
>LotgiG104371
ATGAATTTGCCTGCTCCTTTTGGACAAACAACACCAACACCTCCAGTTGCTGAAGAAGCAAAAGAAAGCAGCAGTGAATCAGAAATAGAAAGTGATAGTGGTTTTGGAGTCATAGAGCCACCACCAAAACCAGTAGAAACTGAAAACACAGAGGAAGAAGCAGATTGTAGTGAATTCATCTCTGAAAAAGAATTAAAACATGGATGCATACCAGAACATAAACGAAAAGATATCAATGTGTTTAAAAAATATAACAAAGGTGATCCTAGCAGTCGACTTTACATTAAAAATTTAGCAAAGCAGGCGACAGAAAAAGATTTAAAATATATTTATGGAAGATACATTGACTGGCCCAATGGCACTGAAGCTAATGCTTTTGATATTCGAGTTATGAAGGAAGGTAGAATGAAAGGACAAGCTTTTGTGACATTACCATCAGAGACTGCAGCTATCAAAGCTTTGAATGATACTCATGCCTTTGTGTTACATGATAAACCTATGGTGGTACAATTTGCTAGATCAGCTAAAGCTACAGCTGATCCCAATACTGAAGATAAA
>LotgiG104372
ATGAAATCCTTGTGGGATGAATTTAATGAATTGGGAACGGAAATGATCGTTACGAAAGCAGGGAGACGAATGTTTCCAGCATTTCAAGTACGAGTAACAGGAATGGATCCCCATGCTGATTACATGGTCATGATGGATTTTGTGGCATCAGATGATAAACGATATCGCTATTCCTTCCATAGCTCTAGTTGGGTGGTGGCTGGGAAAGCAGATACTCAGATGCCGGGAAGAATCCACATGCATCCAGATTCTCCTGCTAAAGGATCACAGTGGATGAAGCAGATTATATCATTCGATAAATTAAAATTAACTAATAATTTATTGGACGACAATGGACATATTATTTTGAATTCCATGCACTCGTATCAGCCTCGTTTCCATGTTGTATATAATCCTCCAAAATCAGAAGACGTGTCAGAGATGGAAGTCTTTAAGCATTTTATTTTTCCTGAAACCAAATTTACTGCAGTCACAGCTTATCAAAATCATAGGATAACACAGTTAAAGATAGCCAGTAATCCATTTGCTAAAGGTTTCAGAGATTGTGATCCCAATGATTGG
>LotgiG104376
ATGAATTTCTCGTTTTCGGGATGTGGTTTTCTTGGAATATATCATATTGGAGTAGCTAGCTGTTTCAAAACACATGCGCCACAACTTATTGAATCCTGCAAATTTGCAGGTGCCAGCGCCGGAGCTATTGTGTCATGTTGTTTAATGTGTGGATGTTGTTTGGGGGAATGTACTAACTTTACTTTACGTCTGGCAACAAAAGCAAGATCAAGAACACTTGGACCTTTACATCCTAGTTTTCATATCAACAAAATATTACGTGAAGCCTTGCGGCAAGTTTTGCCTGAAAATGCCCATGAAATTGCCAGTGGAAGATTATTTATATCATTAACCAGGGTATCAGATAAACAGGCTGTTATCGTTTCCCAATATGATTCCAAAGAAGAACTCATTCAGGCATTATTATGCAGTTCTTTCGTGCCATTTTACAGTGGATTGATTCCACCAAAATTTCGAGGAGAGAGATATGTAGATGGTGGATTGAGTGATAATTTACCAATATTAGATGAACATACTATCACAGTGGCACCTTTTGCAGGTGAAAGTGATATTTGTCCAAAGGACCCCTCATCTAATTTTTTACATATTAATATAGTTAATACCAGTATGCAGTGTAGTGCTAAAAATTTATACCGTATGTCCCATGCTCTGTTTCCACCTGACCCAGAAGAATTAAGTAATATGTGTCGTCAGGGCTTTGATGACACATTAGTCTTCCTTCAGCAAAATAGTCTGATATCATGTACAAGACATCTGACAGTAAGATCATCTATAACAACTAAATCATTAACAGAAGATGAATCAATGTTAGATAGTCTAAATTCTCCATCTACCTCCCATAATAATCATAATGAAGATGAATGTCCAGAATGTAAAAAGAAATTACAAGTTGCTTTATTAGATTCTTTACCACCAAGTGTTGTTTATGCACTACAAACGGCATGTGATTCAGTGAATAAAGGATTGGTGAATTATTTTTATAGTACCAGACCTATTAGATTATTATCTATTGTTTTTACACCTTGGATGTTACCTGTTGAAATAGTTTATAATACTGGTGTTAAG
>LotgiG104386
AGAGAGTCACCATATCCTCTTATTTCAGTCACAGAGGCCTTAAAAATAGTATTAGAACATTCTCAAATAATGAAAACCGAATCTGTGAGTATCACTGAGGCCTTGGGTAGATATTTAGCCGAAGATATTTTCGCCAAAGATGCTCTTCCTCCTTTTCCTGCTTCCATCAAAGATGGTTATGCTGTTGTTGCTGCTGATGGTGATGGTCTACGAACTGTTATTGGTGGCTCAACTGCAGGGGATATGCCAAAGTCAAAAGTTTGTCCTGGTATATGCATGAGAATCAATACAGGTGCCCCTCTTCCACCAGGTGCTGATGCTGTTATTCAAGTTGAGGATACAGTTCTAACCAAGTATTCTGAAGATGGTAAAATTGAGCTTGAAATTAAGTTGATGTTAGTACCAAAGCTTGATCAAGATATTCGTCGAGTTGGATCAGATATTGCTCAAGGGTCACAAGTACTTTCCAAAGGTCAACGATTGGGTCCAGCTGAACTTGGTCTCTTGGCAACTGTTGGTGTAACATTGGTTTCATGTTATGCTCTTCCAGTTGTTGGTGTAATGTCGACAGGTGATGAACTAGTAGAACCAGGACAGGAGTTGAAAGAAGGCCAGATTCGAGATAGCAACAGAACAGCATTGTTGTCTCAGCTGAAAGATTTTGGTGTGAATCCTAGAGATCTTGGTATTGCTCCTGACACTCCCGATGGATTGTTACAGTTCATGAAGAAATCATTGGAAGTTGCTGATGTGATTGTCACAACTGGTGGTGTTTCAATGGGCGAGAAGGATTTTGTGAAGCAAGTTCTTGAGAAAGATTTTAAAGCTACTATTCATTTTGCCAGGGTATTTATGAAACCAGGAAAACCTACCACATTTGCTACAATGCAGCATTGTGGTAAAAAGAAACTGTTTTTCAGTCTTCCAGGGAACCCTGTCTCTGCTCTAGTCACATGTAACCTCTATGTCATACCCTCTTACCATAAGATGATTGGGTCACCAAACCCTAAGAGAACAGTCATCAAAGCCAGGATCTCTCAAGATGTCAGATTAGATGCAAGGCCAGAGTATCATCGTGCTGTTCTCTCGTGGGAAGATGGGGAACCCTTGCCTTTGGCAGTTAGCACTGGGAACCAAATCAGCAGTCGTTTACTGAGTCTTAGCTCTGCTAATTCTTTGCTGATGTTACCTCCAAAATCAGACAGTCAAACTATTATTAAGAAAGGGGAAATTGTTGATGCAATGATTATTGGTAGGATATCA
>LotgiG104391
ATGGTAAGACGAGATGATCCCGATTCGGATAACGAGGTGTGCGAAGAGGCAGCATTGGAGGCTGCACTGGAAGCAGATAAAGCTAGATTACTGCGGCAGTTACGAGTCATGGAATCAGATAAAAGAGCTTATGCAGAAGAAACTGGAAATATCATAAGGAAACAAAAAAGTCAGATTAAGACTCTACTGAGAGAGGATAAAGAATTGGGTACAGTTCTAAAATTAGCACAGAGTGACAAGAACTGTAACCTAGATGAGAACAACACCTATATATTACAACATCTTGTCGAGTTGAAGGATGAATATGAACTTGCTGGTGAAGAAGAAAAGAAGAAAATTGCAGAATTGGATGTTGAGATTAAGAAAATGGAAAAGGAGTTAGCTCAACAAAGAAAAGCGAATGGTTCGGATACTTGTGTATCAGCTGAGATGATGATACGTAAAAGAACAAGAGTGTTGGAGAACAGATTAGGCCAGAGCACGGTTAAGTTTAACGAACAACTTGCTATCAATACCAAACAACGTAAATTAATTGACCATTCTAGACAAGAGAGAAACCTCTTTACTAGTATCTTTAATAAGTTGGACAAAGAACTTCAACAACTTAGAAAAGAAATGTCTCAATTTATTGAAGAAGCTTCACAGGCTTATGAACAGAGAGATGAAGCTTACAATAAAATGGTGGCACTAAAAGAACGCAGTGAGAAAGATCAAGCTCAGTATGATTTGGAAATGAAAGAATTACAAAGATTCATTGATCATGATAATAAGCTGAAAGAATTTATGATGATTAAAGCTAATGATAGAGCTGAATTCAAGGAGGAAGAAGAAGCCAAGAAAAAAAAATCTGAAACAGCTCAGATAGAGACGTACGAAGAAGCTGCTCAAGAAATCAGAAACATCACTGGAGAGCAGGATTTTGCAGCTATTACTTCAGAATTTCTCAGAAAAGAAAACGAAAACTTTGCCTTGTTCAGTTTTGTAAACGAGTTAAACAACGAAGTGGAAAAACTCCAAGAAGACATAAGTACAACTAAACAGGAAATACAAAGATTTGAAGAAGATGACGTCAAGATGGAAGCCGAAAGAAGAGATTTTCTGTTAGAATTTGAGACGCAAAGCAAAATAGCTAAACAAGAGACAGAGCTGGCAGTATCAAGAATCAGTGAATGTTCCGATAAATTAAACAAACTAACAGAAGGAGTCAACTCTTTATTTAGTGGTTTAAAATGTGATAGCTCTGCTATCAAGGAAATGTTGGGAAGTGAAGACGGAGTTACAGAGAAAAATATCTTGCTCTACATGGGAATCATTGAACATCGTACCATGGAGTTACTGCATATAATACATTACATCGATATGAAGGTTTGTAATGAG
>LotgiG104408
GACGGCTTCCTGTTAGTTTATTCTATTAGTGAGAGGTTTAGTTTTGAATCAGCTTTAAGAATCAATGGTGTACTACAGAAGGTCAGAGGCAATTCTGAGACGCCTATAGTATTAGTGGGTAATAAAACAGACAGATCTGTATGTCGAGAAGTAACTATATCATACGGTCGAGATCTAGCATTCGATCTTGGCTCAGCATTTTACGAAACGTCGTGTTACTTCGACCCTGTGAATATTAAAAGTGTGTTTCATGATGTGATAAGACAAGTACGGTGTGTTCGCATGCGATCGAGGTCTAAGGAACAAGCGTGTACAACCGTTCGTGGCTTTATACACAGGCTTAGCTTTAAAGGCAAAAGGAAATCGTTAAAATCGTCATCATCATCTTCCAGTACGAGT
>LotgiG104411
CTATTATCAATCTACTCCACAACACTGCTAACCACTATACCCCTCTCCGTATTCTATACTTTCAACTTTCAACTTTCTACTCCTCCACCAAACCACGGCACTATTCTCAATTTATTCCACAACACAGCTAACCACTATACCCCACTCAATATTCTATACTCTCAACTTTCTACTCCTCCACCAAACCACGGCACTATTATCAATCTATACCACAACACAGCTAACCACTATACCTCTTTCCATATTCTATACTTTCAACTTTCTACTCCTCATTCCACAACACAGCTAACCACTATACCCCTCTCCATATTCTATACTTTCAACTTTCTACTCCTCCACGAAACCTCGGCACTATTATCAATCTATACCACAACACAGCTAACCACTATACCCTCTCCATATTCTATACTTTCAACTTTCTACTCCTCCACCAAACCACGGCACTATTATCAATATATTCCACAACACAGC
>LotgiG104414
ATGGAAACAAGATTTAAAGAAGTTAAAAATGAAGCTAGACAAGACTGGCACCAAACTAGTACGGGTGTTGGACATCATTACAGACCCGGTTACTATTTTCCAGATTCACAATTTCGAAGTGTTATGAATGAACCTTTACCAAGAAATTTAGCAGCACCAGATGAAATAATAGATAATCAGAGATATGATACAACAACTGGCAAAGCTCATGATAATAAACATCCTGGTACAACTTATAATAATTTAGTTCATTTAAAACCTCCTGGACATTGGAAAGTTAACTATGTCAAAGATTTAGCTGAAAAGCTTGGTCAAGGAGGTTGGAGAAGACCATTAACTATGGGAAATCAGAAAACAGAAACACAAGATAATTTCCGAGCTCAACCTGGTATTAAAGATCACTACAGATTTGAAGAAGTTTATCATCCACAAGGATTTCTCTTACAAGACTATCATAATGAAGGCCCCTCAAAGGTATCTAGTACTACTAATCCTAAATTACAAGGTAAACCATTCTATGTACGTGATGGTGGTGTTTTACCTTTACTAGATCCTTATTTATCAACAACACACAAACATCATAGATCCTTTAAACCCAGTGAACTGAAGAAATACCCTAAGAAAGATATTGCCACCTATTGGGATTGTGAAGAATATCCTAAATCTATGGGATTTGGAATGAAAGAAAACCCATTACCTAAAAATTCAGTACCAAGAGATAGATTACCCATGAGAGATACTATGGTATTTCCTACTGCTACTAAAATACCACGCCAACCAAAAGCATTGGTACCAGTACCACACAGTGGTTTGAAATCAGTGTATAAAGATAATTATACCAGACCATCAGATGTTCGAATGAAACATAACCACTACTGTCCTGTTGATACCCCCTACACCTTACCAGACCCTGGTACCAACTCTATCATGACAGCACCTAAAATGTATACTACAGAGTACAAAAATGTTGGTAGTGGAAAACCTATTGTGGTT
>LotgiG104429
AAAAGACTGTCTAAAAATAACGTCAGTTTAACAAAAGAAGTTCTTCAAGAATTAAATCAGCTGATGGAATTGAAGCATCAGAATGTTTGTGCGTTTGTTGGAGCTTGTTTAGATCCTGGTCGAATAATAGTCATATGGGAATATTGCCCTAAAGGTAGTTTACAGGATATCATCTGGAATGCAAATATCAAACTAGATCAGCTGTTTAAATTTGCATTGTGTCAAGATGTTGCAAAGGGTCTGGAATATATCCATAAAAGTTGTGTTGGTTACCATGGTAATTTAAAGAGCTGTAACTGTGTAGTTGACAGTAGATGGACCTGTAAATTAACTGATTTTGGTGTTCCTAGACTCAGGGCCATGGAAAAGGCTTCTATACCCAATGAAGAAGCGAGTGATAAAAAGCTATGGACAGCACCAGAAGTTTTAAGAAGTGAAAGAAATGTTGATTTTCAGAAGGTTGATATCTATGCGTTAGGTATTGTTGTTAAAGAGGTGTTCACGAGATCTGGTCCATATTCAGAGTTCGGATTCTTGAACTCGGCTGAAATTCTTGACAAAGTTCGATACTCTACACATGGATCATTATTCCGGCCGTTTTTAACCCGAGAAATACGTCAAAATGGAGAGTTAACGTCCCTGATTGAAGATTGTTGGTCAGAAGATCCTGGTGTTAGGCCGTCTGCTTCACGAGTTTTAAAAACACTACATAGAGTTAATCCATCCAAACATAAAACTATGATAGATAATATGATAGCTATGTTAGAGAAATATGCCAATCATTTAGAAGAATTGGTAGCAGAAAGAACCAGTGAACTAGATGTAGAGAAGAAAAAGACTGAAAATCTTCTATATAGAATGTTACCTCAATCAGTAGCTGAAGATTTAAAGTTAGGAAAACCAGTGAAAGCCGAATTATTTGATGAAGTCAGTATATATTTCTCAGATATTGTCGGTTTTACTAAAATCTGTTCTGAAAGTACCCCGATTGAGGTTGTAAACTTGTTAAACAGTCTGTATACATTATTTGATGATATTATAACCAATTATGATGTATATAAAGTTGAGACAATAGGAGATGCCTACATGTTAGCTAGTGGTCTACCTAAACGTAACGGCGATAAACATATCAAAGAAATAGCCGATTGTTCTATGGACATCCTGTCTTCTATAACTACCTTCAGTATTCCTCATCAACCCAATAAAAAAATTAGAATCAGAATTGGTATACATACTGGTCCAGTAGTTGCTGGTGTAGTAGGATTAGCTATGCCTAGATATTGTTTATTCGGTGATACAGTTAATACGGGATCTAGAATGGAATCAACGGGAGTGCCCTTGAAGATTCATCTTAGTCCGCTATCTGCCGAGAAACTGTCAGCGTATGAGAGTGGGTATTATTTACATTGTCGTGGTGAAATTCAAGTCAAAGGAAAGGGAGCAATGACAACGTATTTCTTGGAAGGTAAACAGGGATTTGATAAAGTGTTCCCTTCAGATGATGACTTCACAACGTCCCCTAAACCTGAACAGTACAACACATCCAAAAATAACAGTGAACCGGTGAAAGAAAAATCTGGAAATCATTACATTTATCCACTTAAAAAAATTATTATTGAAGAAAATATGAACCCTTTAGAAGAAATTAAAATGAAAGCAGTGGGATTAAAGCGACATCGGGAAGATTACAATAATCGTGCTAACATGTGTATCGACACTTCGTTT
>LotgiG104431
ATGGCTTCACTTATAAAGAATCAAATACTGAAACATCTATCCAAATTCACCAAGAATTTGTCGACTGATAAAATTAGTTTGAGTACGTTGAAAGGAGAGGGAGAATTGAGTAATTTGGAGCTAGATGAACATGTCCTGACTGAATTATTAGATTTACCAACATGGCTGAACATCAAAAAGGCTACCTGTAACCATGTTGGAATAAAGATACAATGGACAAAATTAAAGTCACAACCTATTGTTTTGTGTTTAGATGAGATCATTGTAGAGATGGAAACTTGTGAAACACCAAGAGAACAACCTAAAACAGAAAATGATAGCAATTCTAGTTATAGGAATCATGGTAAATATGGTTTTATAGATAGAGTTATTGATGGTATCTTTGTTCGGATTAATTCTGTTCTAGTTAAACTGGTTTCAAAAACATTTCAAGCTTCTGTAGAGCTATCTCGTTTAACAGTTCAAAGTATGACACCACGTTGGAAACCATCAGAAAACCTCAGAGATTCCAGAGCAAAAGATACTGAAAATGATGCCATATTATTATTTAAAGAAATAGAATGGCAGAATACCAGGATACATGCTTCCTCTGTTGATATCGGCACCACAGACTTTTCTTCACCATTAAGATTAATAGCAAACCAGGCTAAAATTAGAATAACTATGAAGAAAAAGATTGCAGATTCCAGTATTATAGCTACCCGTCTACAACTGTATCTAGATGATTTACTCTGGGTTTTAACTAAAACACAATTAAAAGAAGCTATATTATATGCTAATTCACTATCTAAGATAATAGAAAATTCATCAGCACAGAGTAAACAGAGAGCTGCTGAAAAATTACAGGTACTGAAAATCTTGTTAGCAGAAGATAAATCACCACAAACTTTAAGTCCTAGTCATGGTCCACAGCCACCACCAGCCAGATCTCCTCCATTATATTATGATGTTAAATCTACATCTTATCATGTATTTATTAATCCTATAAATCTACATTTATGTGATGATAGCAATAAGGATAGATTATGGAATATTGAAGGTGGTTCTATGCAGATAACAGTATATAAATTCTGTATGGACTTTTATCCTTTTCATCCTGCAGGCAGTGAGAGAGATCAATGGCATAATTATGAAACTGTTGGTACCAGAAATTCCTGGGTTCAAGGCTTATTTGCAGAATTTAAGAAAGATGCTGTTAATATTAAAAGCATGGCTGTTAGTGCCCAAGTCACTCCACTAGCTAACCAAAGACAAACTAAACCAGGATCAACTGCAAGACAACCTCAGTCACCAGCCAAATCCAAACAAACTAAGCTACTAGAAAGTTGTTGTGTAGTCAAAGTAAAAGATATAGCAGTATACATGGTTTCTACTAGTTCAACTAAACAATCCACATTACATAAATTCCTAGCAGCAGATAAACAAGTTCCCCTACCATCTGATACCTGTACATCTTTAATCCATTTACAATATACTGATTATTTCTTCCCAGAGGAAATGCAGTATCCAGGTATGATCTTTATCATA
>LotgiG104432
ATGGACAACCCTGGTGTGGCAACTATTAATGGTATTAGTAAAGTGACCTCTTATATCACAGTAGCCACATTGCTATTTATTAATTTGTTAAATTATATGGACAGGTTTACTGTCGCAGGGGTTCTAAAAGATGTTATAAAATATTATGATTTAAATCATTCCCAAGCTGGGTTGATTCAGACATCATTTATCTGTAGTTATATGGTATTTTCACCAATATTTGGATTATTAGGTGATAGATACACCAGAAAATATATCATGGCAGTTGGTATTACTATGTGGTCTGCTGTTACTTTATTTTCATCATTTATTCCAAGAGATAGTTTCTATGGTTTTGTAATATTACGAGGTTTAGTTGGTATTGGTGAAGCCAGTTACTCTACTATAGCACCAACTATAATAGCTGACTTATTTTCTAAAGGAATGAGAACTAAAATGTTGATGGTATTCTATTTTGCCATTCCAGTTGGCAGTGGAATGGGCTATATTGTTGGATCATATGTGGCATCTCTTGCAGGAACATGGCAGTATTCTTTACGGGTTACCCCTGGGCTAGGTGTAGTTTGTGTAATATTAATATTGGTATTTTGTAAAGAACCACCACGAGGAATGGCAGATGAAGGGACACATTTATCAAATACAGGTGTTATAACTGATCTCAAGGCAATATTTAGATGTAAAAGTTTTACATTATCTACAATTGGTTTTACATGTGTAACTTTTGTCACTGGAGCCTTGGCATTATGGGCACCAACTTTCATGTTAAATTCCATTTTATATCAAAATCATCCAGCTACAGAGGAAAGTATTTACATTTTTATTTATAGTGTATCATTAAAATTTGGTATAATAACAGTAGCAGCAGGATTTATAGGAGTCGCTGTTGGTGCAGAAGCTGGCAGACGCTATAAGAAATATAACCCAAGATCAGATCCACTTGTTTGTGCATTGGGTTTATTATGCTGTGTACCATTCCTATTTTTTGCTTTGGTTTTATCTCAATACAATACCATTGTAACCTGGGTGTTGATATTTATAGGAGAAACATTCTTATGTTTAAATTGGGCTTTAGTAGCTGATATGTTACTGTATGTCACAATACCTACAAGAAGATCAACGGCTGAAGCTGTACAGATTCTGGTCTCACATGCTTTTGGTGATGCTGGCAGTCCATTACTCATTGGAGTGTTTGCTGATCAGATATCTGCAGCTTATGGTCCAGTAGCTAAAAGTACACCAGTTCAATTTATATCATTACAATATTCTCTCTATTCAACGCCATTTGTATGTATACTAGGAGGTGCCTTCTTTCTAGCTACAGCATTAGTTATAGAACAAGATAGAAATAGTGCTACAAAACTTACTAAAGGTAAGACAGACAATAAGTTCTTGTTGAGCGTAGTCATTAATGATTTG
>LotgiG104436
ATGTCTCATACGCATAGAGAGGAGCTGTATGTGGGCCCCTACAGACTGGAAAAGACCCTGGGCAAGGGGCAAACAGGTCTGGTAAAACTTGGCGTCCATTGTGTGACAGGCAGACGGGTGGCCATTAAAATCGTAAATCGTGAAAAACTCAGTGAATCAGTTCTAATGAAGGTGGAGAGAGAAATAGCCATTATGAAGTTAATAGAACATCCACATGTGTTAGGATTATATGATGTGTATGAAAATAAAAAATATTTATATTTAATCTTAGAACATGTTTCTGGTGGAGAATTGTTTGATTACCTCGTTAAAAAAGGACGCCTGACGCCGAAAGAAGCAAGAAGATTTTTCCGACAAATTATATCTGCTCTAGACTTTTGCCATAGCCACAATATATGCCATCGTGATTTAAAACCAGAGAATTTATTACTAGATGAAAAGAATAATATCAGAGTAGCAGATTTCGGAATGGCGTCATTACAGGTTGAAGGGTCCATGTTAGAAACAAGCTGCGGGTCTCCACATTATGCTTGTCCGGAAGTGATACGGGGAGAGAAGTATGATGGTAGAAAGGCTGATGTTTGGAGTTGTGGTGTTATATTATATGCTCTCTTAGTGGGAGCTCTTCCATTTGATGATGATAACTTAAGGCAGCTTTTAGAAAAAGTGAAAAAAGGCGTGTTTCATATCCCCCATTTTGTCCCCCCTGATTGTCAAAATTTATTACGAGGTATGGTGGAAGTAGATCCTGATAAACGTCTTACATTAGAAGAAGTGATGAGACATTCATGGGTGGTGGCGGGCGTTAAACATGAAATAGAAACGGAACTACCAATGACACAAGTTGTTCAGACATCTATTGTACCTACAGTAGAAGATTTAGATGCGGATGTTTTATCTACTATGAATTCTTTACAATGCTTTAAAGATAAAGACAAGTTAGTGGCAGAATTACTGAGTAGAAAACATAATACAGAAAAGGTTGTGTATTTTTTACTGCTAGATAGAAAGTTACGGAATCCCAGCGTAGAAGATGACCTTGAAATACGCAGTAGGTCAGAATCAGGTAAGGGAGCTGATCCACCTAGAAAGAGAATTGATGCAGTCCAGTTGAATGGTCAAGCAAGACTATCACTAGGAAATATCAGTGAAGGATCCCCAGTAGCATCTAGGAGGGCGCTAGCGGTACAGCAAGTACGGAAAGCCAGCTTCAGTTCAAGTCCTGGAAGTTCTCCATTATCCAGTCCGAAATTACCACATCGATGTACCCCAACACACAGTCCTTCAGCAACGCCGCCTGGCTCACCAGGAATCCAAGCAACACCCTGGAAATCAAGACTACATACCATTAAAAACAGCTTCCTTGGTTCACCGCGATTTCATCGTCGCAAGATGCAAGTTCCAACATCTGATGATATCTCCATGTTACCAGAATCACCAGAAATGGCAAAACGATCATGGTTTGGTGGTTTAATGGGTATGGAACAAGAACATCATTTTATGATGGTTCGAGATAAAACATTTAATCAAGTTAAGGCAGATTTAGTACATGCATTCCTTTCTACTTCTGATCTCAGTCATAGTGTGATATCTACAATGACGTTCCGTGCTGAATATCGACGTGGTGGCAGTTCCTCTATGTTTTCTCGGAATGTCAGGTTTCAGGTTGATATTAGTACAGCACCAGGAGAACGCGATGTTACCTCAGCTACAAGCTTTTGTCTTACTTTTACACTCATCTCAGGCCCGTCTAGAAGATTCAGAAGAGTTTGTGAACACTTACAATCGTTGATGTCAACGCCACGTGGAGATGGTTTACATCATCGTAAAATTAGTACGGACAGCACAGTATCCTACACCTCCGAACTAGTTCCTCCATCATACTGCTCTATAGTGAAAGAAAATGGCGACAATGGAACAGTGAGACACCGTGTTTGTTTATTTCAAATTTTAGGCATCTCTGTTCCAAATATCAGTATTTATAACTTTTTACCATTAGCTGATATTTCTGTTATAGGTGCTCGACATAATATTCTATTTGATAGGGCATGTGTACTC
>LotgiG104442
ATGTTTATTAAATCTAGAACTTTATATCAAGTTATATGTTCATACAGGTATCATTATTATGGTATTGGTATCAAAGAATCTTCAATTCATGACCAATCTGTGTATACAGGAAAAGGTTTGTCAAGTTACAATCCTTTTCAGGGTTCACAAAAGAAGTACTCACTTTGTTCTCATACTGGAACTCTACTACCAGACTTTCCTGATATTGATAATTTCATTCTACTTCCATCAATCGACAGGGATAAGATCAGTACGTTCTTCATGATGTACAGAACTCATTGTCAAAGAATATTAGATACTATTATAGGCAGCCATTTTGAGGAGGTAGAAGGTCTTATGCTTCATTTTTGGCAAGGCATGCCAAAACACCTTGATGAAATACTGAATAATACGATTACCTCCGACGTCATCAGCTGGTGTGATTCCGCATTGTACAAGGTATTAGTAGATGTGTTAATCCCATCATCCATTCAAGATTTACCTCAAAGCTTAAAAAATGAAATAGAAGAATTCATAACAAAGTTGCCTTATTGGATCAAAATATCGGTTGATGAAACTTCGCAAAAAATACAAAATGTCAAAATAAACATTTGTCAAAGATTTGTTAAGATAGTTAAAAGACATTACTCTTTCATTCACTTATCCCAGACTGCCCGCGGTGTCTTGCTGAATACAGAAAATGTCAACACAGTAGTCAAAGACCTTGGTGAAGTGGATCTCCCACAAATCATTTCCCAGCTTCAGTTCATCTATTGCCGTGACGACCTCAGAATACTTACTATCTCTGAATCCTTTGAGACATTTAAAGTGCTTTTACTTGAACAAGCCTCTATCGAGTACCTTATAGAATGGTTAGATGAATTACTAGATAAGAATGTTTTTAATGTAATTACAGAAGATGAATTTGATGACGCTGTTGCAGCCGATTTCCTGTTAAACTGGTCGCTGATTGGTGCATTTATTATGAGAGATCTGACATTACAAAGTGCTTCTAGTTTTGGTATATATATTTTCACGTTCCGGTTACAGCAAACTGCAATTGTTTCGCTGTACAATCTGTTAGTTAAATATATACAAAAA
>LotgiG104450
ATGTATTTATCATATGTTTTGTATTATCAGAAATTATGGGAAGAATTAGAAAATGAAGACATACCATCCCACATTCGTGAAGCTAGGTTAGATAACCTTAAAAAACAAGCTAAAGAATATGTTCAGATGAGAGAACAGCAACATGGCATTTACACTGATTTACAGACTGATAAAGAATTTTTAGATCTAACAACTAGTGTTGACAGGTGTATTGTACATTTTTATCACAGTGATTTTAGAAGATGTGCTATCATGGATACACACTTGGAAAAATTGGGCAGAAAATATTATGAAACTAAATTTGCAAAAATAAATGTAGAAAATGCCAAATTTTTAGTAGAGAGGTTAAAAGTTCAAGTGCTTCCTGCTATTTATTGTTTCAAGAAAGGTATTGTTGTAGATAGAATTGTTGGTTTTGAAGAGTTAGGTATATCGGATAGTTTTACTACCAATGTTTTAGAAAAAAGACTGGCAAAAGCAGGTGTCATCAAAGTACCAGATGATGAATTACCTCAGAAAAAAACTATTTTTGGTTATAAAAAGAAAACAGATGACAGTGATGATTCTGGGGATGATGAA
>LotgiG104452
TTAAGACTGGCAGTCAGGTCTAAAGCCTGGAGTGCCTCACAATCAGAATGGATTCTGGCAGGACAATGTGTACAAACAGAGGAAAAAGAACGAATTGGTCGATTCGTATTCAGGAAGGATTCCAAGTCTTCTATGATAGGTCGTTTGTTGATCAGAGTAGCTACATCACACATATTAGGCATTCCATATACTGATATAAAGTTGGGACGTACTGAAAAGGGGAAACCAATACTACTAAATGATCTGCCACCAGAATTCAGCAACTACAACTTTAATATTTCACATCAAGGAGATTATGTTGTCTTAGCAGCAGAAAAACAACATCAAGTTGGTATTGATGTAATGGATTCACAATCACAAAGAGGTACCTCTATATCCAAGTTTTTTGGTGTAATGAAAAGACATTTAACAGATAATGAATGGAAAACAGTAGCTAGTTATTCTAAAGAGTCTGATCAGATGAAAATATTTTATAGACATTGGTGTTTGAAAGAAAGTATAGTTAAAGCTTTAGGAGTAGGCATTGGTTTTGAGATTGGAAAATTAGAATTTACTCTACCAACAAGAGATTTATCTACCAGTAAAATATCTTATGATACCACTGTTAAAATAGAAGGTAAACCTGATCCTCAATGGTCATTTGAAGAAACCATGTTAGGAGACCATTGTGTGGCTGTTGCCATTAGAAACCAAAATAATAACAACCAATCAAAATCTCAGGTAATAGCTGCTTTTATTTTAATTTTGAACTAC
>LotgiG104455
TTTGACTGGAGTGTAGAAATTCAGGGATATATATTAGCAGCATCATCAGTTGGTTTGGCACTATTCCAGATACCCACAGGCTTTTTGATCAGAATTGCCGGTGGAAAATTTTTATATGGTCTATCATTAACTGGAATATCCATTGCGTCACTATTTACAGCACTGGCCGCATGCTGGAGCGAATATGCCTTAATGACACTCAGGTTTATCCATGGTTGTTTGGAGACTAGTGTTTTACCAACTACGATGATTTTATTATCAAAATGGTCTCCAGCTCAAGAAAAATCTAAATTAGTCACTTGTTCGATTGTTGGTTTAGATGTGGGTACTATTCTAGGCTTCTCGCTATCTGGTTTCATATCTTCTAGTATAGGATGGCCGTTTATATATTATATATTTGGTGGTTGTGAGCTGGTGTTTGCTCTCCTCTGGGTTTATTTGATAACAGAAGATCCAGAAAGTCATCCTACTATTTCTAAAGAAGAGCTAGATTACATCAATCGTTATTCACTTTTAGATGATCATTCTCAGAAAGAAGACCTACCTTGGAAAGACATACTGACTTCTCTGCCACTGTGGTCCCTGTTGATTGCAAATTTTGCTGTTATCTTTATATTTTATTCTTGGATTAGTCATCTTCCTCAACTTTTAAATAGTGTTTTACATATGAACATTGTAAATAATGGTATGACATCATCACTACCACATATATGTGCTGCAACATCTACACTGTTTGCAGGATGGCTGTCTGATTTTTTAGAAAATAAATACAAAGTCTCTTCCACTTTACTACGGAAGTTATATATATTCTTCTGTTTGGCATTAGACGCTGTGTTATTTTTGGTGGCGAGTTTTATATTAGAAAGTCAGCTGGTATTATTGTGTATATTACTAGTGTTTTTTCTCCAAGGGTTTATTTGGAGTGCAGTGTTAACCAATAATTTAGACTTATCAGCGGAATACAGTTGGTTCATTGCAGGGAGTATATGCTTGGCTTCAGCAATAAGTGGTATATTAGGACCGTCTTTAAATGGAATAATTCTTGGAAAGGGAGGTTTGATGCAATGGAAAATTGTGTTTTATATGGATGCTGCAGTTTGCTTAATCGGAGGCATCGTATATGCTACATTCGGATCGGCAGAAGATCAAAGATGGGGTAAACGTGAAAAGAAATTCGTGACAGACATAATGAAAGGT
>LotgiG104472
CAGACAACAGCCGTGCGAATACATACATCAAGTAATAAAGTTAATACAACATTTCCATTAATGTTTGTTGTAAGACAACAGCGAGGATTATTATCATGGCAGATTCCATTGTCTATAAATTATATCTATCGCTATTCCTATGTGGCAAGAACTTTATGTCCAATGGATAAGAATGCAAGAGCAACACTAACTAAAGATCAGCTTTTGTATGTTGATGTGTCATCTATGTCAAAAGAATTTACTAATTTTACTATAGAATCAAATTTATTACAAGATTTTTCTCTCAGCCATAATGCCAAAAAGAATGTGAGTGTATCACCATCAGAACCTGTATATTTTATGTATACATTTCCTGAAGATATAGCCTCAGTATTGGTTACAGTGGATTCTGAAGATACAGAATGTATGGTTGTGTCTATACAAGATATCAAGTGTCCTGTGTTTGATTTAGATAATAGTATAGAATTCCAAGGCAAATATCAAACTATGACTAAACAGGCAGCTATCATATTAAATGTAAGTACAAAAGAAGATTATGATGAAGGATCATTCTATTTAGTTATGGTGGTCAAATCCAATGATTTAGAATGTAATCAAATACAAGATATAAAATCCGCCTACCGTAGTAAAACAGTTTCTATTATGATAGAGGGTACAATTTCAAGTAAGATGAAGAACTTTATTATCAACAACTCTCTTTTTGCTGTTACTTTTTATTCACTGAACATTGATGTT
>LotgiG104485
ATGTATTTTTCTCTATTTGCAATTTTATTGACTTTAAATGTTAATAATTGCAATGCAGGTGAAGTTTTAGGATGCGGTGGCTTTGTAAGATCCGATATTGATATTAATTTTTCTCTAGTAGTGGTCAAGTTATTTACACCTCATGGAAGTTTGAAATATCAGACTGATTGTGCACCAAATACTGGTTATTATCTTATACCTCTCTATGATAAAGGAGATTTTGTTATGAAAGTTGAACCTCCTCAGGGATGGAGTTTTGAACCAACAAGTGTAGAATTAAAAGTTGATGGTATTAATGATCAATGTAGTAAAGGAGAAGATATCAACTTTTTATTCACTGGCTTTTCAGTACTAGGACAGGTAATAAGTAAGGGACAATCAGTTGGACCTGCAGGTGTCAGTATTCATCTGATCAAATCATCTAATGGTGAAACAATACAAACAACTAAAACAGCAGACACAGGAAGATATTCCTTCACCAAAGTATTACCAGGAGAATATAAAGTTAAAGCTTCTCACCCCACATGGAAATTAGAAAAGAGTGAATCAACAGTTAAAGTAGTAAAAGATAATGGTAAAGTTCTAGATAATTTAGTTATATCAGGCTATGATGTTACTGGTGAAGTTTTAAGTGAAGGAGAGCATATCAAGGGAGTTAACTTCATCTTATTTTCATCAACCGTTAAGCAACAGGATATAACAAGCTGTGAGAAGACAGCACCAAAAGGTTATAAAACAAACCAAGCCAATAAACCATTGTGTTATGTTACCTCAAGTGATAATGGAAAGTTTGTGTTCCCCTCGTTGCCCACTGGAAAATATGAAATTATACCATTTTATAAGGGAGAACATATCACGTTTGATGTTTTACCTGATAAATTATCTTTTGAAGTGGAACATCAATCTCTTAACTTACAGGAACCATTCAATGTTGCAGGGTTTTCTGTGAGTGGAAGAGTTCTGGATTCAGAAAAGGGTAGTGGAGTAGCCAAAGCTAAAATTTTGATTAATAATAATGAACAGACTACAACAGATAAAGATGGGGTATATCATCTAGAGAATATGAAAACTGGTACATATAAACTATCAGTACAATCTACAGATATCTATTTTGATGATGTCAGTTTAAAAATTACACCAACTTCTCCTCAACTACCAAATATCATTGCTTCAAGTTTTAGTTTATGTGGACAAGTAATAATAGATAGACTCCCTGAAGGATTACCAGCTCAATCATCTCAAAGACGTATTATATATCATCGTGATGGTAAGAAATCAGAAGCTGTATCTATTACACCAGAATCAGATGGACATTTCTGTACTAAAGTAAAACCTGGCAAATATATTGTGGCTATACATCTGAGTGCTACTGAAATAAAAGCTGGACTCCATCTATCACCACAAGAACATACTGTTACAATTACCAACAAACCAGTTAAAGATATTAGATTCTCACAGTTTAGAGCTAAAGTATCTGGTACTGTTAACTGTATGGAGAAATGTGGTAATATTGATGTTTCATTGGATGCTATAGAGAGAATAGATAATAAACAAATAGTTCAGGTGAAAGATACAGGAAAGGGCTATAGTTTTATATTAGATAATGTTATGCCTGGAAAATATAAAGCCACAATTCTACAAGATAGTTGGTGCTGGAAAGAAAAGGCTATAGAATTTGAAGTGGTAGACTCTGATATATCCAGTCTCGCATTCAGTCAGACTGGTTATATATTAAAATGTAGTGTGTCTCATCCCATTAATATTAACTTTGCTCATGAGAAGAAGACTGGATCAGTTGGTTCATTCCAGTTGAATAAAGGTTTAAACCGATTCTGTCTAGCTCAACCTGGTGTATACAAGCTCACTCCAGATTCTTGTCACAAATTTGAAAAAGATGTGTATGCTTATGACACATCCAATCCTCTACTATTAACGTTAACAGCTACACAACATATAGTATATGGTCAGATTAATACTAATGATAAAGTTAATGATATTGTTGTTACTATCACATCTAATTTAGAAGAAACACCTACAGTTCTTGGTCCATTGAAAGCAGGAGATAGAAACACTAAGGCACCATTTCAATATAAATTTTCACATTGGTCAAAAACTGGTGAAAAGTTAGTTATATCAGTGAAATCAGCTGAAGTCTTGTTTTATCCTCCTTCTATAGAGACTACCATTACTGGAGATGGGTGTCCGGGTGAAGTCGGCAAATTTGAAGGCAGAAAGGGAGTGTTTATTAATGGAGATATTAAACCAGCTATACAGGGAGCATCTATTACTGTAGAAGCTACAGATGGTTCTATAGAACCTTTACATTTAGTCACAGATACTAGTGGAAAATTCAAAGTTGGTCCTTTACATAGTAATATAGAATATACTGTATCAGCTGAGAAAGATGGTTATATTATGACAAAAGAAAAGGGCAAATTAGCCTCATTTAGAGCGTTTAAATTAGGAGAGATTTCAGTCAAGGTATTAGATGAAATGGGTAGTGCTCTACCTGGTGTACTATTATCATTAAGTGGTGGTAACCAGTATAGAAATAATAATTTGACTAAAACTGATGGCTCTTTACATTTTACTGCTCTGAGTCCTGGTCAGTATTTTCTACGTCCAATGATGAAGGAGTATAAATTCGAACCTGTATCACAAATGATAGATGTACAAGAAGGTACCACTGAAAAGATAGTTATTAAAAGTTCCAGAGTAGCCTATAGTTGTTATGGTAAAGTAACATCATTAAATGGTGAAGGAGAATCTGATATTATAGTAGAAGCTGTCAGTGCACAATGTTCTAATCATCAAGAAGAGAGTAAGACAGAACAAGATGGTTCCTTTAGAATTAGAGGTTTACAGCCTGGTTGTCTGTATGAAGTCAGTTTAAAAACAGGAGAAGAAAATAAACATATAGAAAGATCTATTCCTAAAACTACAGCTGTTAAGGTAGAGAAGTCAGATACTAAAGATCTACATATTATAGCTATGAGACATATGAATCAAATGGATATTAGTGGTAATATGATAACTACTGATGAATTTCTCTCTACATTAAAGGTTATATTAAGTAGAGAAGAGAATCCTGATTCACCAATACAAACTATATCATTATCTCGTTCTTATTTCTTCTTCTTACCATCAGTACAAATAGATAACTCAGAGTATATAATAAGATTAGAAACATCTCTATCTAAAAACCTATATAAATATGATTTACCAGAGATTATATTCTCAGCTAATACATCATATAAACATTTTACATTTCAATTTCATCCACAGAGACGTAGTGGTGATACAGAATTAAGTCGTGGATCATTTTTAGTTTTACCATTTACATTGTTATTAATTTATGCTGTCTACAATTATCAAAAGGTAGGAAAGTTTGTAATT
>LotgiG104487
ATGGAAATTGCCAGCCTGTGTCTGTGGCTCTGGTGGCTATGTCTGCCATTTACCTGTTCAGCTCAATATTCACCATTAAACAAGGATAATTTTAATTTCACCAAAAGCCTCTATAATGTGTCTATAGCAGAAAACTCTATAGCTAATACCTACGTTACCTCATTTGAAAAGATGGGCATTCCAATTTTAACAGCCAACCCTGAATATTTACAAATTGAATACAGAATTGAAGGGGATGGAAATAACATATTTAAAGCAGAGGAACATTTCGAGGGAGATTTTTGCTTCTTGCGAATTCGTACTTCGACAGTGAGTTTTCGTAGTGTGATCAATCGTGAGGCTAGATCATCTTATTCTCTACGTGTTGTGGCCACTGCTAGCTATTCTTTTGGGAATCAGTTGCACACTTCTGCCGATCTCATAGTTAATGTGTTAGATGAAAACGACTTGAGTCCATTATTTGATAAAAACTTTTATAGTGTACAAGTTCCAGAAGATACACCTTTACATAGCAGCATAGCTCAAGTCTCTGCATCAGATGCAGACATAGGTATTAATGGAGAGGTGTATTTTCGTTTAGCCAAACGGACAAACAAGTTTGCTATTCACCCAACTAGTGGTGTCGTAACATTAACCCATAAATTGAAATATAGCTATCAAACTATTTATGAGGTCAATGTTTTAGCCAGTGACCGAGGACCAAAATTTCCAAATGGGCCTAAACCCACCGTAAAAACTCTACTTAAAATAACTGTAACTGCAGTAAATTATCAATCACCTACGGTCAAAGTTCATCATCATCCATCCATAGTAGAACATGGTCATTATGGCAGCATTTATGCCATTCTTATGGTATCAGACTCTGATGATGGTAAAAATGGACACATCAATTCTGTTGATATTGTAGATGGTGATCCTGAGAACCGGTTCCGCATAGTCCAGGGTAAAGAAATTAATTTATATAATATTGAAATCCTCAGTAGTTTAGATAGAGAGACCTCACCTTATGGATACAATTTAACAATACAAGCTACAGATAAGGGTAACCCACCAAAAACCTCAACAACAAATGTTCATGTGCAAATCCAAGACACCAATGACAATGAGCCAAAATTCAAACAGAACTCTTATCAAACATCTATTTCGGAAGTAGTTCCTGTTAATACCCCAGTAATTATTATAAATGCCTTAGACAACGATTGGGGTAAGAATTCAGAAATTATTTACTCTATCGTGGCAGGGAATACTGATGGTCTGTTTAAAATTGATGAGTATTCAGGATTGATAACGACAAATGCTCCATTGGATGCTGATTTTATCGCAGGCGTGAACCGCTCAAATACTACAATTGTTCTCACCGTTCATGCAGAGGATCAGGCTAATAGTGGCACACGTAAATTTAGTGAAACAAAAGTGAAAATCGTGATCTTGGATTACAATGACAACTCTCCAACTTTCGACCAGAAGACATTTACAGGAGAAATTGATGAGAATGAACCAGAAGGAATTTCTGTCTTGAGAGTTGTAGCTCGTGATATTGATGCTGGTGACAATGGCACCATCATTTATTCTATTCCTGACGCTCAATCAGTGCCTTTTGATATTGATCAATTTTCTGGTGTGATTACTACAAATACGAGATTGGACTTTGAACAGATGCAGTCTGAATACAATATTCGTGTGAGAGCATCAGATATGGGATTACCTTATCGTAGAGAAGTAGAGACTACAGTTACCATCAAACTAAAGAATGTCAATGATAATCATCCTGAATTTGAAGTTGTTGATTGTAGTGGAACCATTTCACGTGAAGCTAAGGAAGGAACTTTGATAACTGTCGTCACGGCGATCGATATGGATATTGGTGATGTCGTAAGCTATCGTATTATTGGTGGTAATGAACACAATTGTTTCAGAATTGAGCCTTCTTCAGGGGCAATAACTCTTAGATGTGATCTTCTTAGTTATCCAAATGACAGTCTAAGTTTAATGGTTGCAGCTACAGATGACAAACATATATCAAAACCCACAACTATCAATATGACTCTTATTCATAACAAACCCTTGCCTGGAACTTCACAAGACATTAGAATAACATGTTCAGAAACAGATGTACGAATGCGGCTGGCTGAAAATTATAAATTACAAACTGCTTTCACAAATAATAAACTGAATGAAGTTTCAACGACTTCCGGTACACCAGCTGCTAATAACCATGCACCAGTGTTTAAACCAAATACTCCTGATTATATTGAAGTGCCTGAAGACCAGACAATTGGGTCACAAATAAAATTATTCCAAGCAGATGACCAAGACATTGGTTATAATGGTCGTTTAGTGTATGGCATAGCCAATGGAAATAAAAAAGGGGCTTTTGACATTGATACTTTTACTGGAGCTTTGAAATTGATGTCTTCCCTTGATCGAGAGACAACTGCTACTTATACACTAGTGATATCTGTTTCTGATTTAGGCTCACCCCATAAAAATTCCTCCACCAATCTGCGAATTGTTGTCACAGATGTCAATGATAACAGGCCAACATTTGAAAAGGATACATATGAAGTAAATATTTCGGAAGATCAACATGTCAACACCACTGTTATCTCTATAATGGCAAGGGACATGGACCAGGGTCACAATGCCAAAATACACTATTCCATTTTAACAGACACAGATGATTTTAACATCGATACATCAGGGGGGATAATTCGTGTCAATCGTCCTTTAGATAGAGAGACTCAAAACTCCTATAAACTCATTGTTCAAGCTAAGGATTCAGGCCGTGAGGTCCAACTTGCTTCCCAAACAATAGTGACCATCAATTTAGTAGATGTCAATGACAACAGACCCAAATTTATCCCACCTACTTATTTTGTCAAAGTCAGGGAAGACTTACCTGTCGGTGCTTTAGTGACTATTTTAACTGCTGAAGATTTAGATAGTGGCAAAAATGGAGAACTAACATACTCTCTAACTCTTGGTGCAGACGACAAATTTGAAATTGATGCAAACACAGGTGTCATTCGAATTGCTGGAAGATTGGATTATGAAGAAAAACAATTGTATAATATCAGTGCCTTAGCAGAAGATGGAGGCATCCCTCCTTTAGCGTCTGCTTGTTTAGTGAATATTGAGATTGTGGATGTAAATGAAAATTTCTCTCCACCATTATTTGATAGTTTTATTGCTAAAGGTTATGTGGATGAGAATGGGAAAGTGGGTACATTTGTTATGAATGTGCTAGCTAAAGATCCTGACAGTTTACCTAATGAAGATAATGCTATCATCTATTCTATCAGAGATGGATCTGGTCTGGGAAGATTTACAATTGATAATAATGGAACTATAAGAACAACTCAAGTATTAGATCGAGAAACTGCTTCACATTACTGGTTGGCAGTGTATGCTCAAGATCGTAGTTTGGTGCCCAGATCATCCAGACTAGAAGTATTAATTACGGTACTGGATGTTAATGATAATGTACCACACAGTCTACAACCTGGATATTATACATCTGTATCAGAACGAGAATCTAATCAAGATATTGTCACAATACAAGCCATGGATGATGATCAGAACCCCAACCAACAACTCCATTTTAAGATTACTGGTGGAAATCCACAAAGTTTCTTCAAAATTAATCCTCAATCAGGTCTTATTTCAACAACTGATCGTGAATTAGATCGTGAAACTCAAGATGAACATGCTTTAGAGATTACAATTTCTGATAATGGCCGACCCAATTTACAATCCACAACTCGAGTTATTGTTAAAGTTACTGATGTCAACGATAATAAACCAAGGTTTTTAACATTCTTTAAAGATGCCTATGTTCGTATCCTGGAGACATCAAACAGCAATTCCAGACCAATTTACAGAGTTGTGGCTTTTGATAAAGACGATGGTCCGAATTCATTTATTACCTATTCCATAGTGAAACCCAATAATTCACCATTTAGTGTTGATAGCAGTACTGGTAATATATATGCTATTAGTAGTCTGGATCCACGCAGAGATTATGTTTTGCAGGTTAGAGCTACTGATCATGGTTCACCACCAAGAAAATCTCAAACTAAGATTAGATTTTCAGTTTTAAAACGTCCCAGATCATCTCAACATGCTCCTTATTTTGATGCTAAGAACTATTCAGCTATAATAACAGAGAATGATGTTGTGGGAGAATACATCATTATGGATGTTACTGCTACTGATGATAATGATGATATATGGTACTTTATTGATGGTGGAAATGAAAACCACACGTTTGCTATTTTGCCTTCGACTGGTAGTTTATTGTTGGCTCGTAAAGTCGACCGAGAAAAACAAGCTTCTTACGATCTTGGAGTTTGTGCAACTGATGGCATTCATACCAATTGTACTTGGGTCCATATAAGAGTAATTGATATCAATGATAATGAACCAGTCTTCTCTCAAGATACCTATATAGCTGAAATATCAGAGAATGCTGATATTGGGCAGTCTGTCGTCCAGTTGTCAGCTACTGATGCCGATGAAGATAATCGTGTATTTTTTACCATCAGATCATCGGTCAATCTGGTCAGTCAGAAATTGTTCGAAATAGATGAAAGACAAGGTATCATCAAAGTAGCACAGCCATTAGATAGAGAAGTTCTTTCCCGTCATGTACTGACTGTTATGGTCAATGATCTGGGAACGCCATCCAAGCGAAGTTTTGCTCGTGTTAAGATTACAGTATTAGATGATAATGACCACAACCCAGTCTTTTTATCTCCTGTTTTCTCAGGAAGAGTTTATGAAACATCTGCAGTTGGTACATCTGTTGTTCAGTTAATAGCTACTGATAGAGATAAGGGAGATAATGCTGAAATAACTTATTCTCTGGTAGCAGGTAATGCTGGTGGTACATTTGGTTTAGATAGTAAACTTGGTCTGATAACAGTTGTTAAAGAACTAGACAGGCATAATCAAGATGGCTACTCATTGGAAGTGGCTGCGACAGATCATGGTACTCCACCACGATCCAGTACAGCTATGGTTAACATTGACGTCACCATATCTGATAACTCACCACCTAAATTCTCTAAGCTGGAATATATGGCAGAAATGAAAGAAAATCGACCAGTTGGAACAATCGTTTTGGCACTCCAAGCTTCAAGCCAATCATCTTTAGTGTATCAAATATTGCCATGTCTTGCAGAAGAGTTTTTTCTGGTTAATCCTAATTCTGGAGTGATTTCTACACGGAAAGAAATTGACTTTGAGGAACATAAATTTTTCAATTTTACAGTCAAGGCTACAAATATTGTAGAAGCATCATCAGAAGTTGCTGTTGTTATACATATAACTGACGCAAATGACAACCATCCAGTCTTTTTGCACGAAATTTACAATGGACACATTCGAGAATCAGATCCTACTAACAGTTTTGTGTTGGATGAAAACAACTCCCCATTGGTAATCCAAGCCAAGGATGAAGATTATGATGCCAATGCTTTGTTGCATTATGAAATCATTGATTTGAATGCTCAAGAATATTTTCTTATTGATGCAAACACAGGCACCTTACGTACCAAAACCACCTTAGATCATGAGACTATTAGCAACTTCAATTTCTCCATACAGGTTTATGATGGTGGGAAACCATCTCTAAATGCTCTGAAACCAGCCACAGTGATCATTAATGTCATAGATGTCAATGATTCTCCACCAAGGTTTCCCACTCACACCCATAAAGCCAAGGTTCTTCTTCCAACTTATAAAGACATCACAGTCATTGAATTAAAAGCCTCTGATCCAGATGGCAACAAAAACGAAGCATTAACTTATAGCATCATGGGTGGGAACGAAGGAAACAAGTTCACTATTGATTCCAAAACTGGTGTCATCACCATCCAAGATGAATCCAACATGAAGCCTAGTTACTATTTACGAGTAATGGTCACTGATGGCAAGTTCCAAACTTCAGCTGACATCAGCATCACTGTTGAAAAAACTGTTGACTATGGATTAAGATTCACAGAAGACCAGTATATTGTCTATGTTGAAGAAAATTCCAAAAAAGTTGATCGGTTGCTTGTGGTACAACCAGTTGGTCATTCCATCAATGAACATTTAACATTTAAATTGTTGAACAACAAGAACATGTTTTCTGTTGGACAGACGTCTGGTGTATTGTATACTAAAGGTGTACCATTTGACCGAGAGTTGAACAATAACTATACTGTTGTAGTTTCTGTAGAAGATTCACGACAACCACCACGCTATGCTCATGTAGTCATCAGTGTTATAGTGAATGATTTAAATGATAATGTTCCAATGTTTATAAACCAACCATATTACTCGGCTGTTTCTGTAGAATCAAAAGCTGGTGATGTCATTAAACAGGTGACTGCTATAGATAAAGATTTTGGAGAAAATGGAAGAATAACCTACAGTCTGATACCAACTAGTCATGATAAATTTGATATTAATCAATATACTGGTGAAATAGTAGTGAAACAACTTACTATAGATGATGAAAACAGTGTGGTCATGTTAGATGTAGAGGCTAAAGACCATGGGGATCCATTTTACAGTGCCAGAGCTCAAGTACCGATTAACATTGTGAGCAGTTATAGTCCAATGTTTGATAAACAGTTTTATAATGTAACTGTACCAGAGAATGTTGTTCTCTACACACCAGTGACAAGTATACACGCTGTCAGTCCAACCAATCAGAAATTGATCTATTCTATCAGTGATGGAAACCATGATGAAGATTTTGCTGTTGACTTCAATACTGGGTTGATGTCAGTAATGGGTGAATTAGATTATGAAAATAAGAAACAAGATACTCTTACACTACGAGCAACTGATGTTACATCTGGTAACTATGCTGAAACTAGAGTACATTTACATATCAAGGATATAAATGACAATGAACCTATTTTTACCAGTATGACATATACAGAGGCTGTGTCTGAAGCCTTAGCTGTTGGTTCAACCATCCTTAAACTAACAGCCACTGATGCAGACGCGGGCATGAATCAAATGATAAGTTACAGTCTCGCACCAAATCAGGTTGACAACAATGATATGGAGTATTTTCATGTCAATTTTGAAACTGGGGATCTATTTCTTCAAAAGAAACTTGATTGTGAAGCACAAACAAGCTACCAATTTTTAGCTGTTGCTACAGATGGTGGAATGCCTGCTCTCAGCTCTACAGCTTTGGTCCACTTGATGGTTCTAGACACCAATGACAATGCTCCTCAATTCTTCCAAACATCTTTTGACTGTTCTATAACTGATCAAGCTCAACGTGGACAACTGGTCACAAGACTCTTAGCAACAGATGCAGATAGTTCAGATGTGAATAATTTAAGCTATATGATTATTGGTGGAAATGAGAAGCAGACGTTTTCTATCGATTCTGCTTCTGGTTTGGTCAGTATTTCTGGGCAGCGCAAACCAGTTTTTCAACCAGTTCACTCCCTGAATATCTCAGTCACTGATGGTGTCTACACATCCTACACTAGACTGACAGTATCTGTTCAGAATTCTAATAGACATACACCACAATTCAGTCAAACTAAGTATGAAGCTGAGTTCTATGAGAATCAGGCGCCTGGAAGCCTGGTTGGAACTGTGTCGGCTGATGATGAAGATAGAGGTGGTTATGGATTATTAACTTATTCTATTACCAGCGATATCATGCAAGAATTTTTCCAGATTGATGCTGACACAGAAGTATTAAGTATGAAAGTATTAGATAGAGAAGAACAAGAGAGATACACTATTCCTATAGCAGCTACTGATAATGGTGGAAAGATGAATTTTACCACACTCTATGTTACTATTAAAGATCTGAATGATAATTTACCAAGTTTTAAGATTAAAGAATATAAAAGCAATGTGTATTATAATGCTGCAGTTGGAACTGAAATTCTTAAAATTGAAGGTGATGATTTAGATGATGGTGAGAATGGTAAAATATTGTACAGTATTTATCAAGAAGAAGACCCTGATGTTAATACCATATTTGCTATAAATAGTAACACTGGTAGTTTATCTGTAAACTCTTCACTAGCTGATAAAGAAAATGCTGTTTACCAATTTTTTGTTCGAGCTAAAGACAGTGGTGATATACCTCTAGAGAACCATGTTCCAGTTGAAATATTGATCATGGGTCCAGATGAAAATCCACCAAGTTTTGATCAAGACAGATATGCCTATTTTATCAGTGAAAATGCTGAAGTTGGAACCACCATTGCTACTATTAAAGCAGATGGAGAAGGTCCACTGATGTACAGTATTGTTTCTGGAGTAACAGAAGCTACAAACTCGCCACCCAAATTTACCATCAATAATTCTGGACAGCTGAAGATCATTGAAGCTCTTGACAGAGAATCAGTTGACACTTTCATGTTGACAATTCGTGCTTCAACTCAGACTTCTCCAGCTTTAGTTGCCAATGCAAAGGTGGTCATCAAACTCAAAGATGTTAATGATAATTCTCCTGTTTTCGATTCTGATCCATATATCATCACATTAGTTGAAAATACACCTGCTGGTGCTAGTCTCATACAAGTCCAAGCAGAAGACAAAGATGAAGAAAGTTTGTTAGAGTACAAACTGGGGGCAGATATGGAAGAGGAAGCCAACATTTTCAACCTTGATCCTGAATCAGGATGGATCACTCTTCTGACTTCAGTGGACCGGGAAGAGCGAGAAGAGTTCAACATTACTGTTGTGGTTTATGATAAAAATCTTGGAATTACCCAGAGTGCAACATCATCTGTGTCTGTCACTGTCACAGATTTTAATGATAATTCACCAGAATTTAACAGAAATCATTACAGTACTAGCGTCAACGAAGATGCTGAGTTGGATATCATATTTTTATCAGTTACAGCAACTGATGTAGACATTGGTCAGAATTCTGAAATTTCATATTACATCACCCATGGCGATAAAGAAGGACATTTTGACATCAACAGAAATGGTGATTTATTTGTCAGCAAGCGATCACTGGATAGAGAAAGTAAAAAACATTACCGGTTGACCATTGCTGCTACAGATGGTGCCTATGTTAGCTATGCTACTGTAGATATTGATATTTTAGATGCTAATGATAATAGTCCACAATGTTCTAAGCTGATGTATACGATATTTGAGAAAGAAGATGTACCAGTTGGGAAAAGATTGGAATTTATAGAAGCTACTGATCAAGATGATCCTGCAACTAGGAATTCAAGATTAGAATATCAATTATTAGGAATTGGTGCAGAATCATTCTACCTTGATAGAACTACAGGTATCCTAACTACAGCTATAGAATTAGATCGTGAAACTCAATCTAAATATAATTTAATAGCGTCTGCTATAGATGGTGGAGGTTTATCTTGTACATCAGAAGTGAATATTTATATTAGTGATATCAATGATAATGCCCCGGTATTTACACTAACAGAGAATACTTTTAGTATTCAAGAAGATGCTAGAATTAATACATTAGTCACTAGAGTTACTGCTACTGATAAAGATTTAGGTATAAATAAGAAGATAGTATATGGTATAATGGGTGATTCTAAATCTACATTCTCTATTGATAGTAATAGTGGTATAATTAGTTTAATTAGTCCATTAGATAGAGAAATAACATCACAACATATTATAACAGTTACAGCTAAAAATCTGGGACCAACACCACTATTTAACTCAACTGAGTTAAGAATATTAGTATTAGATGTCAATGATAATAAACCAGAATTTGAACGGACTAGTTACTATGTTGAAGTACCAGAAGATACTAAGTTACAGTCTACTGTTATCACTGTTAAAGCCTCTAGTCTAGATATTGGTCAAAATGCCAATATTACCTATTCTATCATGGCTGGTAATGAACAGAATAAATTCAAGATTGATCCAAATAATGGTGCAGTAATTGTTCAGGAACCATTAGATTTTGAGTTATCACGAGAGTATTTTCTGACTATATTAGCTAAAGATCATGGTGAACCTCCACTCAGTAATTCAGCTATAGTTAATATTAATATAACTGATATTAATGATAATAAACCCAGGTTCTCACCATCATCATATTATACTGTCTCTGTTAAAGAAGATCTGAAATTACATGAAGAAATCATTAAGGTACTTGCTACTGATGAAGATGGAGAAAATAATAATAAATTAACATATTTAATACAAAGTGGAGATGTTTATGGTCAGTTTCATATAAATAAAGATAATGGATCGTTGACAGTGGTCAAATCTTTAGACAGAGAAATGATGGATACATATGTCCTACAGATAGATGTACGTGATTCAGGACAGCCAGTATTATCTAACTCTGCAGCTGTTAATATTAAGATATTAGATGCTAATGATAACCCTCCATTATTTAGTGAAAGAAATTACACCGCATATATACAGGAGGGAAGTAAAGCTGGTATCAACATCTTAAAGTTATCGGCCACAGATGATGATCTAGAAGAAAATGGTGGACCATTCTTATTTGATATTGTCAATGGTAACGAAAATAAAGAGTTCCATATCAACAAAGATGGTGTCATTCTGACGTCTGGTGGAGACTTGAAGAAAAAGGTCAAGGAATCCTATCAGTTGACTGTTAGAGCATTTGACAGAGGAAGTCCAGTCTTATTCTCGGATGTTGTTGTGGACATCAATGTGGTAGATGAGAGCATGTACCCTCCACAAGTTCGTAACCTTACCATAGCCATCAGTTCGTATTTAGGCAAAACCATGAAAGGAGTCATTGGAAAAGTCAACGCTTTTGATTCTGATCCTTATGACATTTTAAACTATAGGATAGTGTCAGCAAATGACCATCTTTTTGATGTACATCCTATCGATGGGCGAATCATTGCCAAATCTGGATTAGATGCAGGAAGTTACAAGGTGAATGTGAGTGTAACAGACGGTCGATTCAACTCCTACAGTATTGTTACAGTAGAGGTCATGGAGATCTCAGAAGAAATGATGGACAGTTCTGTTACTATCCAGTTTAAGGAAATGTTCCCTGAACAGTTTTATGCCAACTATTTGAAAGATTTTCAAAAGATTCTGAAGCGCGAGTTAAACGTCCGAGCTAAAGATGTTGAAATTCTTAATGTTCAGCCTTCAGATGAAAGTATCATCAATAGATCAAGAAGAAGGAGATCTTTAAGCAGTAACTTGGATGTTCTATTTGTGGTGCGTAAAGTCACTGGTAAACTGTTCAATAAGAACTCTTTAAGAAGAAAGGTAGAAAGAGCTAGAGATGCCATAGAAACAGGATTGAATGTTGAAGTTGAGAAAGTATTCAATGATATTTGTACCAAGTCGATGTGCGATTCTGGACCTTGTGTCAGCCATCTTGTTTTTGATGACACCGACCTTGAACCTGTGACAGTTGGTGCTGATAGTTATGTATCTGCTCGACATCGATATATTTTCTTCTGTAACTGTTCAGATGGATCCTGTAATGGTGTAGTTTGTGGAGATAAGAGATGTTCAGCCAATCAGATCTGTCACAGAAACAACAACAGGTACTCATGTCGGTGTCCGTCTGGTAAAACAGGAAGTAAATGTCAAGATAATGTTTATTCACCATCAACTATCTGTAGAAATCAACCAATGACTTTTAATGGTAAAAGTTTTGCGAGATGGACTTTAACAGAGACTACAGAGAAAAGATTGACATTATCATTGAGATTTCGAACACGTAAACCAAGTTGTAATGTTATGTATACCACAGGTCAAGTAGACTATAGTATACTGGAGATTAAAGATAGTAATATTCAATACAGATTTAACTGTGGTTCAGGTGAAGGATTTGTTAAAATACCAGTAGATGTCAGTGATGGACAATGGCATCTGATTATGTTAGAACGTAATGGCCGAACTGCTGAACTATTTTTAGACCAAGGCTACAAAGCTATATCTTCTGCACCAGGCACTAATGATGAGCTGAATCTGGACTCATTTGATGTATATTTTGGAGCAGAAGTGGAGGTTTTTCCAGAAGGTTACAATGATATTAAGAGAGGTTTTGAAGGTTGTATGGAGGGTATTAGAATGTTTAATATATTATTACCATTTACTGGTACCAACCGTATTGCTATCAGTCAGAAATTTGAAGATGTGGAATTTAAATGTAAAGATTATGCCACCTTACCAACTACTGGAAACATCTGTGGTAGACATCCTTGTATGAATGGTGGAACCTGTCAATATAGACAAATCAATTCCTACTTCTGCCAATGTATGCCAAGATATCAAGGTATAAGATGTGAAATTGATAATGATCCATGCCAGGATAATCCATGCTTTAATCAAGATAAAGATGTGATCAATGGTTATACCTGTATCTGCCCAGGGGAATTGAAAGGGAAACAATGTAAATATGGTAAATTTTGTCAACCTGATACGTGTAAAAATGGCGGTGTATGTATTGAGGGACCCAATTCACCATTATGTCATTGTCTATCAAAATATCAAGGACTATATTGTGAAAAGATGGTGGATCCATGTGTTATCAATCCATGTTATGGAGGCGGTACTTGTATTAGTAATAATAATAATTATCGTTGTGAATGTACTAAAGATAGAATTGGACGACATTGTGAAGATAATGTATCTGTTGCTGCTTCTATTAAGATACCTGTAATGTTGATATACATTATTATTGTTGTTGGTGTCATAGCAATAGTAATACTTATTATTATTATTTGTTGTGTCTGTAAGCGACGTAGAAAGAACAGACGGCGATCTCATGATGCACACAACTCAAACGAACTCAACAGAATGTTACCAGAAGACAAAAAACGTTCTAATAAGAAGTTAAACGAGGAGATCTTACTATCCAATTATCCCAAAAATCCACCTCCAGTTCCAGATCGGCCTGTTTCTTACACACCTAGCAACCATGATTCTATGAACACATTGAACAATTTTGACAATGTCAGGAATTATGGCAGTGCAGCAGATGAACTGGAGAGAAGTGGCGTTCATAATATTCCATCTTTCTGTCCAGCAGACGTCTACACTCACAGATTTGGTACTCCACCTGCTGCTAAACATTATTATTCTACATTCCAATCACCCCCCTCTAATCCTCAATCAGATACTGACTCTATACAGAAAGATCCACAAGAGTATGAATATCCTACTAATTTCTTAGAGAACTATTCTGGTAAG
>LotgiG104488
ATGAACTCAATAGTTCTGATATTTTTTCTGTTAAATTTACAATGTGCATCCGGGAAAAAGAATGTGTTATTCATTGTTGCAGACGATCTTAGACCGGATATCGGTGTCTATAGAAAGAATTACCAGACTCAGATTTACACGCCTAATTTGGACAGCTTAGCATCGAAAAGTTTACTTTTAAAAAAGGCATATGTTCAACAAGCATTCTGCTCTCCTAGTCGCACATCTTTCCTCACAGGTCGCAGACCAGATACAACTCACGTCTACGACCTGAAACGTTATTTTCGCGACGTTGGTGGAAATTTTACAACGATTCCTCAGTATTTCAAGGAGAATGGCTACCGAACAATCGGAATGGGTAAAATTTTTCATCCTGGAATTCGTGCTTCTAGTAACGACGATCCCATTTCATGGACAGAGCCGTATTTCCACGTCGAAGATATTGAACAATACGAAACCAAGAACGTCAGTTGGCGCTCAGTTCCAAAAAGTGAATATCAAAATTTGTCTTTACCAGATTCGAAACTTGCAGATCATGCCATCGAAGTGTTACGATACATTGGTCCAGCAAGTCGCTTGGACGACAAACCATTCTTTGTGGCCATAGGATTCAATAAACCACATCTTCCTTTTGTTTTTCCGGAGGAGTTTCTAACCTTTTATCAAAATGATAGTATCCATATACCCAATAATGGTTTTATACCACAAGGCATGCCTTACATTGCGTGGCATAAATACTGGGAACTGATGAATTATAGAGATATCAAATCTTTAAATGTTACTGGAAATCCAAACACCACTATCCCTATTCATGTGATACAAGACTTGACCCGGGCATACTACACTTCAGTATCTTACATTGATTTTGAGATCGGAAGAATCCTTCAGGAATTGGATGATCTGGGATTAAGTAACAATACCATCGTGTCTTTCATTGGTGATCATGGTTATCAGCTAGGTGAACATGGAGAATGGTGTAAACACACGAACTTTGAGGAATCCATCCATGCTCCGATGATGATACGAATTCCCGGCAGAACAGATAATGGTGTTGTATCAAACAGACTTAAATCTTTTCTATATATAGCAGTGTCTCAAGAGAACCTTCTTAGGTTGACCGATAAGGGCATTGTTACTGAGAAACTGACGGAGTTTGTGGACCTCTTTCCTACTTTGGTAGAAGCTGCTGGTCTACAGCAAATGGATATTTGTCCGGAAGATTCGTCGAAAATAGCACTCTGCAGAGAGGGAACGAGTTTAATGCCACTTATACGCAACCCGTCTCTATCTTGGAAGCCTGCAGTATTTTCACAATATCCAAGATATCAAAACAAAACTCATATTATGGGTTATACCATAAGAACTGATCGTTTTAGATATACAGAGTGGCCAGAGTTTACCGGACCCCCCAACTATAAACCAGTATGGACAAATCTGTTTGGTACTGAACTATACGATCATGTAACCGATCCCGAAGAAAATTACAGTCGTGCAAATGATCCTTCCTATGCTCAAATCAGGACAGAATTGAGTGCTCGATTACATTCTGGATGGCGTAACAGCCAGCCGTCTATTTCC
>LotgiG104493
TTGTATGTATATCTATCTCTCAAGGTAGAACTTTTATTTAGTTTGTATGTATATCTATCTCTCAAGGTAGAACTTTTATTTAGTTTGTATGTATATCTATCTCTCAAGGTAGAACTTTTATTTAGTTTGTATGTATATCTATCTCTCAAGGTAGAACTTTTATTTAGTTTGTATGTATATCTATCTCTCAAGGTAGAACTTTTATTTAGTTTGTATGTATATCTATCTCTCAAGGTAGAACTTTTATTTAGTTTGTATGTATATCTATCTCTCAAGGTAGAACTTTTATTTAGTTTGTATGTATATCTATCTCTCAAGGTAGAACTTTTATTTAGTTTGTATGTATATCTATCTCTCAAGGTAGAACTTTTATTTAGTTTGTATGTATATCTATCTCTCAAGGTAGAACTTTTATTTAGTTTGTATGTATATCTATCTCTCAAGGTAGAACTTTTATTTAGTTTGTATGTATATATATCTCTCAAGGTAGAACTTTTATTTAGTTTGTATGTATATCTATCTCTCAAGGTAGAACTTTTATTTAGTTTGTATGTATATCTATCTCTCAAGGTAGAACTTTTATTTAGTTTGTATGTATATATATCTCTCAAGGTAGAACTTTTATTTAGTTTGTATGTATATCTATCTCTCAAGGTAGAACTTTTATTTAGTTTGTATGTATATCTATCTCTCAAGGTAGAACTT
>LotgiG104497
GACAATTTGAAATACTATGACAATTTGAAATACTATGACAATTTGAAATACTGTGACAATTTGAAATACTTTGACAATTTGAAATACTTTGACAATTTGAAACACTATGACAATTTGAAATACTATGACAATTTGAAATACTTTGACAATTTGAAATACTTTGACAATTTGAAATACTATGACAATTTGAAATACTGTGACAATTTGAAATACTTTGACAATTTG
>LotgiG104526
TATGCTGTAAGATCATTAGGTTGGGTCAGTATAGCTGAAGATGATCTCACACCAGAGAGAAGTAGTAAAGCTGTTAATAAATGTATTGTAGATTTATCATTAGGTAGAAATGATATCAATGATGTTGTTGGACGATGGGGAGATGGTAAAGATTTATTCATGGATTTAGATAGTAAAAGTTTAAGATTGGTGGATACCCAGGATTTTACCATCCTCAACTCTCAACCAATACAATCTATTAGAGTCTGGGGTGTGGGGCGAGATAATGGAAGAGATTTTGCGTATGTGGCAAGAGACAAGATGTCAAGACGACATATGTGTCATGTATTCCGATGTGACAATCCAGCTAGACAGATAGCTAATACATTAAGGGATATCTGTAAGAAGATCATGTTGGAAAGAACCCTACAGCAAACCACCATGAAACTGAACAGACCAACTGATCTACCAAATCTAGAAAAAATGGCTGTGAATTTTCCAACCCCAATGGAAGAACCTAAGAAGTCTATAAGATGTCATTATTTAGGGACAGAAATTGTTCCAAGAGCAACTGGAATGGAGATGTTAAATCTAGCTGTAAATAGAGTCTATGATAGAGTTCCACCAGAAAGATGGCATTTTGTTAATGTCTCCATAGCTCCTTCTACTATTACTATTACTGAAAATGGAAATCCAGAGAATAAGTTAGATGAAATCCGAGTGAGATTCTTATCCTTCATGGGTATAGCAATGTCAAATGTCAAGTTGTGTGCATTTGTAGTACATACAGCACAGAACTTATTTGTAGCCCATGTATTTCATTGTGAACCATCTGGTGGCCCTTTGTGTAAAACTATAGAGGCTGCTTGTAAGCTAAGGTATCAGAAATGTATGGATGCCCACCCACAGAGTCCTAAAACTCCACCTAGTCAGGGCAAGGTAGGTAACTCT
>LotgiG104529
ATGGACTTGCCATCTGAAAGATGGATTGCGCTCATTGAGAGAGGAAAATGTCCCTTTCAAGACAAAATAAAGAGAGCCACTGAAAAATATAATGCCACTGCAGTAGTGATATACAACGAAAATAAAACTGAAGATACAATATTTATGAGCCAGGAAGATTCTGAAGTGCTCTCTGTGAATCTAAAGAAAGTTGATGGTGAACATATCAAACGACTGTTGGCAAGTGGTATCAGTGTTAAAATGACAATTTCTATTGGTAAAAAATACACTAAAGAAGCTACTCAAAGTAATATTAGTAAAACTTCAGTACTATTTGTCTCAATATCCTTTATAGTGCTGATGATCATATCTCTTGCTTGGTTGGTGTTTTATTATATTCAAAGATTCAGATATGCCCATGCCAAAGAACGACTAGCTAGAAGATTAGCAAGTGCAGCTAAGAAAGCTATAGCTAAAATACCACAAAGAAATGTCAAATCTGGAGACAAGGAATTGGATTCAGATTTTGACCAGTGTGCTGTATGTATAGAAGGATATAAAGCTCATGATGTTATACGCACTCTTCCTTGCAAACATGTTTTCCATAAATCGTGTGTTGATCCATGGTTATTGGAACAAAGAAGTTGTCCTATGTGTAAGTTAGATATATTGAGAGCATATGGCATGCAGGTAAGTACGTCTCTTCTGTTTGATGTATGTATTGAGGTATATTTAATGAAAGAGAAT
>LotgiG104539
GTCTTATTTGTTAACCTATGTTTGTTATACGAGGGTAGTGTAGTCTTATTTGTTAACCTATGTTGCAGTGTCTTATTTGTTAACCTATGTTTGTTATACGAGGGTAGTGTAGTCTTATTTGTTAACCTATGTTTGTTATACGAGGGTAGTGTAGTCTTATTTGTCAACCTATGTGTGTTATGCGAGGGTAGTGTAGTCTTATTTGTTAACCTATGTTTGTTATACGAGGGTAGTGTAGTCTTATTTGTTAACCTATGTTTTCTTATTTGTCAACCTATGTGTGTTATGCGAGGGTTGTGCAGTGTCTTTTTTGTTAACCTATGTTTGTTATACGAGGGTAGTGTAGTCTTATTTGTTAACCTATGTTGCAGAGTCTTATTTGTTAACCTATGTTTGTTATACGAGGGTAGTGTAGTCTTATTTGTTAACCTATGTGTGTTATGCGCGGGTAGTGCAGTCTTATTTGTTACTCTATGTGTATTATACGAGGACAAAATCACAATGTTAAGTGTTCCACAACAG
>LotgiG104540
ATGAGCGGAGGAACCCCTTCACCCACGGATTATCACCATCATCATCCGCATCATCATCATTATGCCCAGTACGATCCGAACCCACATCGTCACGTTAAGCGCAAAGGAACCGCAAATAAAAAAGAACGAAGACGGACACTAAGTATAAACAGTGCGTTTTCAAATTTAAGAGGATGTATTCCGAATGTTCCCACGGACACAAAACTATCCAAAATAAAAACTTTGCGGTTAGCCACAAGTTATATTACATATCTTATGGACGTTCTGTCAAAAGATGACCCAACTCTAACTCAAGCAGGATTTAAAGCTGATCTCTCCAAAAAATCTTCTTCGCACTCTCATAATGCAGTGAATAGTTTAACAGATAAACATATTAAGAAAGAGTCGGTGAACGAAAAGAAAAATAATATAAATGGGCGAACGGGTTGGCCGCAACATGTTTGGGCCTCGGAGTTAAAACAA
>LotgiG104546
ATGAAATTTTTTTTTCTAGATTTGTTAGGGGAGGGAGCATTTTCTAAAGTGTACAGAGGGTACTACCAGGCTGCAGAGGTAGCAGTTAAAATGTTAAAAGTTCCACTTAATGCTCAAGATAAAAATTATTTTGCAGCAGAGGTCAGCTTGCTGCGTGATTTACGCCATCCAAGAGTAGTGCTATTATTGGGTGTATGTACTGATACTAAATTACCATTAATGGTATTAGAATATATGAGTAGCGGTAACCTCTTCAACATATTACATGATACTAGAAGATCACCATTAGATCATGTAGAGTTCTATCAGATATCTAGTGATATAGCAGCAGGAATGGTTTATCTCCATAACAACAGACCACCAGTACTTCATTTAGATCTGAAATCAATGAATGTTTTAATTGGAGCTGGAAATAGAGCCAAAATTGCTGATTTTGGGTTCTCAAAACATGAAGCTGACTTAAAGGCAGCTAAAAATAAACAGATACAAGGATCACCAGGTTGGATGGCACCTGAACTGTTATTAAATGGTGAAGTCACAGTGAAGGCTGATGTCTATAGTTTTGGTATTATATTATGGGAAATGGTAACCAGAAAACATCCATATGAAGGCTGCAGTATGTTTCAGGTTTGTGCCCAAGTGAGGTTGAATCAAAGACCAGAATTTCCTGATCATTGTCCATCAGAACTGAGGAAACTTATTCAGAAATGTTGGCACCATAACCCGGCTAAAAGATTGATCTTTAAGGTGAGTTCAATCTTTGTATCAAATAAAGTAACTTATTTGTTTGGTAATGCAAATGGGCATCAAGTC
>LotgiG104548
ATGGCAAAAAATAGTTTGCGTGATAGAGTAGATGGCAATGAACTTGACCTTAGTCTAAGTAACTTGTCTGTGGTTCCAGTGAAAGAAATAGCAGCTTTGAAGAAGGCAAACCACTTAGACTTATCTTGTAATCAGTTGAAAGCTTTAAATGACATATTTTCCACATCTTTAACACATCTGGTAAAAATTGATTTAAGTAAAAATCAGCTCACATCATTACCACATAATTTTGGAAGTTTAAAAAACCTTCAACATTTAGATGTCCTTGGTAACCAATTAACAACATTACCAGTCAGTTTCTGTCAGCTAATAAAGTTAAAATGGTTAGACTTAAAAGACAACCCCATTGAAGAACCATTAAAGACTGTGGCAGGAAATTGTTTAAATGATGCAGAATGCAAGAAATGTGCTCAAAAGGTGAGGAAGTGTAAATGTTTTATGTTGTCGGGTGTG
>LotgiG104549
GTTCAAGTTAGTATGTTGAATTTTCAAGTTAGTATGTTGAATTTTCAAATTGGTAACTTGAATTTTCAAGTTGGTAACTTGAATTTTCAAGTTAGTATCTTGAATTTTCAAGTTAGTATCTTGAATTTTCAAGCTAGTATGTTGAATTTTCAAGTTAGTATGTTGAATTTTCAAGTTAGTATTAACTTGAATTTTCAAGTTAGTATGTTGAATTTTCAAGTTAGTATGTTGAATTTTCAAGTTATTATCTTGAATTTTCAAGCTAGTATGTTGAATTTTCAAGCTAGTATGTTGAATTTTCAAGTTAGTATGTTGAATTTTCAAGTTAGTATGTTGAATTTTCAAGTTTGTATGTTGAATTTTCAAGTTACTAAATTCAAGATTACTAACTTGAAAATTCAACATACTAACTTGAAAATTCAACTTAATAAATTCAACATACTAGCT
>LotgiG104557
ATGACAGACAGCCAGACTCAGGACGACGTGTCCGGGATGCACCATCGGATACCCAACTCATTCCGAGAACCATCAGCGGCTCCATTACGGAAACTCAGCGTAGATCTCATAAAAACCTATAAACATATCAATGAGGTTTACTATGCAAAGAAAAAACGTCGAGCTCAAGGTACCCAGGGCGATGAGAGTGGAAACAAGAATCGTAAAGTAAATGTACATCATTACAATGATGGGTATGATGATGCAAACCATGATTATGTGGTCAATCCTGGTGAGAAGTGGTTAGATCGCTATGAAATAGATTCCTTAATAGGGAAAGGTTCCTTTGGTCAGGTTGTAAAAGCTTATGATCATAAAGACCAAGAACAAGTGGCTATTAAAATCATCAAAAATAAAAAACCTTTTTTAAACCAAGCTCAAATTGAAGTGAAGTTATTAGAAATAATGAATAAACATGATGCAGAAAATAAATATTATATTGTTCGTTTGAAAAGACATTTTATGTTCCGAAATCATCTGTGTTTAGTGTTTGAACTATTATCTTATAATTTATATGATTTATTACGGAATACAAACTTTCGAGGGGTCTCGTTAAACTTAACGAGGAAATTTGCTCAACAATTAGCGACAGCGTTACTATTTTTAGCAACTCCAGAACTGAATATTATACACTGTGATTTAAAACCTGAAAATATTTTATTATGTAATCCCAAACGTAGTGCCATTAAGATTGTTGATTTTGGTAGTTCGTGTCAATTAGGGCAAAGAATATATCAGTATATACAGAGTAGATTTTACCGATCACCCGAAGTTTTATTAGGTATTCCCTATGATCTAGCAATAGATATGTGGAGTTTAGGCTGTATTTTAGTTGAGATGCATACTGGAGAACCTTTATTTGCTGGCTCAAATGAGTTTGACCAGATGATGAAAATAGTTGAAGTTTTAGGAATTCCACCGGATAATATTTTAGATCAGGCACCAAAAACAAAAAAATATTTTGAAAAAACGCGAGATGGTTCCTATGTGTGTAAGAAACCAAAAGATAGCAAAAAATATAAACCACCCAACTCAAGGCGATTACATGATATAATTGGAGCTGAATCAGGAGGTCCAGGTGGCAGACGGACAGGAGAACAGGGTCATACAGTTGCAGATTATCTCAAATTCAAAGATTTAACATTACGAATGCTGGAATTTGATCCCAAGAAACGAATAACACCTTACTACGCTTTACAGCATAATTTCTTTAAAAGGACAAATGATGAAAGTACGAATACATCTAATAGTACATCCACAAGTCCAGCCTTGGAGCAAACTGTCTCGAGCCCTACAGGTATGAGTACAAGTAGCGGAAGAGCTAGATCAGATCCAACGCATCAACAT
>LotgiG104558
GCAAACCTTGGTGGTGTTCAGACATTGGACTGCAAACTGAAATATCCCCGAGGAAATCCCATACCATATATCATCCAATGGAAGAAGGATGGATTAGCACAGCCAATCTTTATCAAATATGATGGCTACCCTGCTCAAATTCCTCATCATCAATATCGGAATCGCCTGGCGCTAAAGGATGAAGTATCACTGGAGATTTCCCACATCCAAGCTAATGATGAAGGATGGTATGAATGTAATACTATATTTATTGATGGTGCTGAAGAGAGAACTGTTAATGGATCTTGGATATATCTTACTGTACATTCGCCACCAAGAATTATATCAAGTTCACCAAAATTATTACAGCCTCGCCGTGGAGATGATATAGAATTATTCTGTGAGGGGAAAGGCTCACCCCAGCCAACACTTACATGGCGGAAAGATTCAAGGGTGATAAAGGATACATTACGGTTAAAAGTGGAAGGAAATCGGGTAAAAATACAGAACCTTCAGAGAGATGATGGTGGGGTTTATACATGTACTTATATTAATTCAGTAGGAGAAATATCACAGCTTATCAAACTGGTTGTTGAAGGTGGTCCCTATATCATGCTGTCCCCGAAAAACATGACAGCCATCTTGGGTCAAAGGGTGAAGTTTTCGTGTGGAGCAGAAGCTTATCCAAATAACATCACATATTACTGGTTTAAAAATGGAATTGATGTCAGAACATTATCTGGTTTTGAAGCAAAGAGAATTGGAATCAGTACAGATGGTAGCTTGTTGATAAAGTCTGTTGTCAAGGGTGACATGGGATGGTTTCTGTGTCGCCCTAGCAACGGTATAGGGGAGGATGAGGCTGCAGCATTTCTAAATGTAACATATTTACCAAAAGTGTTACCAATGCCAAGTCAGTTAACATGGGCTCGAGGTTTTCGTGAAAAAATAGATTGCCCTGTTGATGCCAATCCACCAATGACTGATACAATTTGGACCAGGAACGAATACATTATTAATATTGATAATACCAGACAATTACTTTTTAGAAATGGGACATTAGTAGTAGCAAATGCATCAGCAGAATCTGCGGGTAGCTACCGCTGTACACCTGTTAGTTTACTAGGTCGTGGTGAAACATCCCCACCTGTTCAGGTATTTGTAAGAGATCCACCATACTTTACTCTTCGTCCTCCATCACAATTTCGACAACATACAGGTGATAGTGTTTCTCTGCCGTGTAAAGCAGATGGTAATCCTACACCACGTGTTACGTGGAAGAGGTCTAAAGGAGAATTTGAGAATAGTAACCGAATACAAATTAACAATGGTAACCTAACTATCAATGATTTAATAAAAGAGGATCATGGTTTCTATGAATGTATCGCAACCAATGATATAGCATCTGTTGTGGCTGTAACAGAACTACGCATAATGAATACAACACCTCATGCACCATATAATGTTACTGTTATACCTAGTTTATTCTCTGCTAAAGTTACTTGGGAACCAGCTTATGATGGCGGTAGTCCCCAATATTATGTTTTGTGGTATGTAATATATACATGTACTTATCAATGGCAAACGATTCAGGTTCCACAGGAATCTATGGCTTTTACCTTATATAGACTCAGCCCAGATACAATGTATGAATTTATGGTGTTGTCCAGAAATGAACATGGTGATGGAATGTACAGTGAACGGGTTCGAGCTCAAACACTTGATTTAGTAACAGCATTACCAACAGATCAGTATGGATCAACATATAGACCTGATATACAGGAGCCTATAGGTAAGTTGATAGTTGAAATCCATTGTCCAAGACCAAGTGCTCCTGGTAATGTATCTATAGCAATGGAGGAAAATGAAGTGACAGTTTCCTGGTTACCACCAATTAATTCCAGCGTGCCTATATTATATTATGTTGTGGAGTTTCGTACAAACGGAAACTGGCAGAAGTATGATGGTGTTGTACGAACATCTGATAGACTCTCTATGAAAATGTCTAATTTAAATCGTGGGACTCAGTATGATATACGTGTATTATCTTATGGTGTTTTAGCCTATAGTTTACCTAGTAATATAGTTTCATTTAATACTACACCTGAACCATTTCGATTACCTGATGCATTAATAGGAGGAATTGTTGGTGGGTTGTTGTTTTTGCTTGTTGCCGTCCTATTAGCTGTTATAGCTGTTATACATAGTAAAAGAAAAGAACAGAAAACTAAAGTTAGTCGATACAGTAAGTACAGTGTAATTTTCATTGAGAAA
>LotgiG104573
ATGATACCTAAATATCTTTCAGAATCCGGTGATTTGCTATCACTACCTAAAGTTCTCAGTTTAACTGATAGTCATATTGCAGCTGCTGGTAATGTAGAAGAAATAGAAAGAATGTGTCATGATGTATGTGAATTGGACCTTACTAAAAATGCCTTAACTAACTGGGAAGAGATTTTAAAGATTTTAGAAAGAATCCCTGGTTTAAATTTCTTGAATTTGACATCAAATGATTTACAATCAACTTTACAATTAGGAAGTGATGACTTGTGTTTTCCTACTGTCAACCATCTTGTTGTTAATAATACTGGTGTAACATGGTCTACTGTAGACTCTCTTCTCCAGCTATTTCCTGAACTCACAGAACTACATTTAAGTTTAAACAACTACACAAATATAGACTTTTCTTTAGATGAACCATACTCAGCACTTAAAACTCTGCATTTTAATGGAAACAATGTACATTCCTATCATGAAATCTGTAAAATTGGTTATAATTTCCCTAATATGGAAAGATTTGTGATGACAGAGAATAATATTAGTTCTATACAACCAGAAGATGTTCTGCCTGATGCCTTTCCATCTTTACAATGTCTCAACCTCAATAAAACACCATTACAAGACTGGCAAGAACTAGACAAACTCCGTAAATTTCCAAAGTTAAAAGATGTTCGTTTGTTAAAGATTCCTTGTTTTGAGACATTAGATGATAATTTACGACGTCAACTACAAATAGCTAGACTACCAAATTTAACACATTTAAATGGAAGTAGAATTGCTGAAACTGAGAGAGAAGATGCTGAACGAGCATTTATAAGACATTATATGGATAAAGATGATAATCATAAACCTCAACGATATTATGAATTAGAAAGAGTATACGGAAAACTAGATCCCTTAGTGGAACTAGACCTTAAACCAAAAACACATTTTTCTGTCACAGTTCAATTTGAAAGTGAAGAAAAGAAAATCAAAGTGGACACAAACAAAACAGTGGCACAATTAAAAAAATCTTTGGAAGAATTTGTGGGTGTTCCTCCATCAAAATTCAGACTATTTTATGTAGCAGAGGAATATTATAACTCAGATAGTTCTGGTTATGGTTCAGAAGAAATGAAATATGGTACAAGACAGTTGTATCGATACAATATAAATAATGGAGACTATTTTCTTGTTGTTTTAAAG
>LotgiG104577
ATGAATAAACCTAATAAAATCAACAATACACAACCACCAGAACCATCAACTAATGTTTTATATTTTACTGATACATCAGTTACACCTAAAATGTGTAAAATATCTAAAATGCTAGGTGAAATTAAATTACGTGATTTTAAGAAATTATTTGATAGACCATCAATGTATAGATATCATTTTAAAGCTTTAGATCCAGAATATGGTACTGTTAAAGAAGAGATGGCTAATGATGATGATATTGTACCAGGCTGGGAAGGTAAAATAGTGGCATGGGTAGAGGCTGATTTACAAACAGAATGT
>LotgiG104627
ATGGCACTAAATATAGTAGCACTGATAGTTCTAGGTGTATTTTATATATTAATTATGGGGGTTGGAATTCTTGCTGGGCGGAAAGTGAAAATCCATGGGTATGAAAAGGGAACAATGGAAGCCAATATGGTGGCTGGTAGAGACCTCAATATGTGTGTTGGTATTTTCACAATGATGGCTACTACAGTAGGAGGTGGATATATTAATGGTGTAGCTGAATCAGTAGCCACTAGTGGATTGTTATGGACTTTAGCTCCACTTGGTATATTTATTGGTTTGATTTTAGGTGGTATAATCTATGCTAGAAGAATGAGAGATGAGAAATATTTAACAATGTTAGATCCGTTTCAACTACGTTATGGATCAGTGGTAGTAATATTGATATATATAGCTAGTTTATGTGGAGATGTCTTCTGGACAGCTTCTATTTTATCAGCTTTAGGATCTAGTCTGGCTGTAATGACTGGTATAAATCGACCGATCGCAGTCTGTGTATCATCAGCTATCACTGTTATCTATACTATGATTGGGCAAATGATTGCAGTAGCTTATACAGACATAGTTCAGTTAATACTCATTATTATTGGCTTGGGTGTCAGTCTACCATATATTTTCACCAATGAGAATACAGGTAACATCAGTAACACAACATGTGATTGGCTGGGAAATATTGAAGTTAAATATACAGGAGTTTGGATTGATTTACTCATTGCTATGTCTTTTGGAACCATTCCATGGCAGGCATATTTTCAAAGAGTATTATCAGTAAAGAGTGGAAGACAGGCCCAGATATTGTCAGTAGCAGGAGCATTTGGTGCCTTGGTTCTAGTCATACCTTCTGTTTTAATTGGTACAGTTGCTACCTCAGCAGATTGGAACAGTACAACATTAGGTAAAAACCCTGTAAAATTAGGCCAGGCCAGTGATGTTCTTCCATATGTTTTACAAGAATTTACTCCTTATATTATATCACTATTAGGATTAGGAGCTATCTCCGCAGCTGTGATGTCATCAATGGATAGTTCTATATTAGGTTCATCATCAATGTTTACGCATAATATTTATAATAATATATTCAGAAAAAAGGCCAGTCTGTTAGAGTTACAAATTGTCCAACGAATAGCCATCTTTATATTAGGATGTATGGCCACAGCAATATCATTATCAGTACCTATATTATATGGACTATTTATATTAGCAGCAGATATTGTGTTTGTTATTGTTCTTCCTCAATTGACTTGTGCTATATTTCTTAGAAGGACTAACAACTATGGCTCAATTTGTGGATATATTGTGGGCTTAGTGCTACGTTTAGGTGCAGGAGAACCTGAGTTTAATCTTTCAGCTTTTATATATTATCCTTATTATGAAACTCAAGCAGGACAACTTTTCCCATTCCGGACTTTTGCAATGGTGTGTTCCATGATAACAATTGTTATTGTATCTGAATTAACAAACTTATTTTTCAATCGAATTGTGTCTGCTCAATCTTGTGATATTTTTGGATCTTTTGATTATGATATTGTGGATCAATCAATGCAATCGAATCATTTAGCTCGACCAAGAAGAAAATCAGTTGATAAAGAGGAACTTACAATATTA
>LotgiG104632
ATGGAAGGGACAATTGGATTACTGTTAATAATCAACGTCTGTGTCTTGTTTCATAGTGTTTTGTGTCAGGATATCATCTTTTATTTACTAGAGCAAAAAAGATCGGGTACGGTTGTTGGGAATGTGGCCACTGCAAGCGGTGTCGCCCAAGATCAACCAAGTGAAGCACCGTATTTAAGATACTCTTTCATGAATCCTAATAGTCTACAGACATCTCTGTTCGGCATCAATTCCAAGACAGGTGTCATTTATACGACTGCCATGATCGACCGTGAACGCCAGTGTGATCTAGCCGTTACGTGTAATATAGAATTTGATGTGACAATCCAATCTGAAAAGTCCTCGTTTCTGAAATTGTTAACTGTTAGAGTAGTCATTGAGGACATAAATGATAACCAGCCATTTTTTGTCAGAAAGGAACAGACTATTTTGATTCCCGAATCTGCGACACCTGGAACTAAATTTCGAATTGATGGGGCTACTGACAAAGATATGGGTGGTAACAATTCCTTGATTTCTTATCGAATTCGATCCAATAGTAAAAAATTTAACGTAGGCGTAGAAAGAAAATTAGATGGTAGTTCGGACGTTCGGATAATACTTTTACAAAAATTAGATCGGGAAAAAATAAATCGTTACACATTAACTATATTAGCCACTGATGGCGGGACCCCTCCATTATCCGGAACATTAACTCTTCATATAAATGTGACGGACATTAACGATAATGTGCCTAAATTCAGAAAGAAAAACTATAATTTTAATGTTGCTGAAAACACAGCCATTAACTCCAATATTGGTAGAATACAGGCAGTGGACCAAGACATTGGTGATAATGCCAAAGTTTCTTATCAGTTCAGCGCCTTACGAAGTGGCAAGATTGAACAATTATTTGCTCTTGATTCGGCGACTGGCGACCTGACAGTGAAAGCCTCTTTGCAATTTGAATCGGGAAAAACTTATGAAACCATTGTGGAAGCAACTGACCACGGCAATCCTCCTCAAGTAGCACAAACTACCCTATTAGTGAATATTATCGACGTAGGAAATGATCCTCCAAAATTACAATTAAATTTAGCTTCTCCTGTCAATAACAATAGCATATTGCTTTCTGAAGCCGCCCGACCTAATACGTTTCTTGGCCACATCAAAGTAGAAGACCGTGACCCCGGGGCAAATGGAGAAGTGTCATGTCGTGTTGAGGACCCTCATTTTAGTGTACAGGAACTAGAAGGAAAGGGATTCGCATTAATTCTTAGAGAACCTCTTGACAGAGAAACTCAACAACAGAAAACTATTAGAATCGTTTGCAATGATGAAGGGTCTCCTAAACTGTCTAGTTCCACAAGTTTCGTTGTCATGGTAGCAGACGTCAACGATAATGCACCGAAGTTCCAAAATTCGACTTATTATGCTAACGTATCGGAGAATGCTGCGAGGGGAACCTTTGTGACACAAGTGTCTGCTACCGATCCCGACTTAGGAATAAACAGTCATTTTATTTATCGACTAAGTTGGGATGCCGATTCATTATTCGATGTTGATCCTGACACAGGAATAATAACAACGGTCGGCAAGTTTGACCGAGAAACTAAATCACAAATGACTTTTACGGCTAAAGCGATAGATCAAGGAAGAACGGCGTTGATAGGTATCGCTACCGTGGTTGTTAATATATTAGACGATAATGACAACATTCCTGTTATCAAACCAGAATCTCTTCATCTTAGAGTGTTAGAAAATCTCCATGCGGGTAGTATTGCTGGAAAAGTCCAAGTATCTGATCAAGATATTGGCGTTAATGGTGAACTAACGTATTTCATGGCCGAAAAAAATCCCACCATTCCATTTGAAATTTTTACCGATGGTGTTATCAGGACAAACCGAGTATTGGATAGGGAGAGAAAATCCCGTTATGAATTTAATATCATTGTACAGGATCGCGGAGAGAAGCCACTTAAAACCACCGGTCACGTAGTCGTAGACGTAATAGACGATAACGATCACAGTCCAGTCATTGAATTCCCTGCTTCAGAAAACCGAAGTGTGATAGTATCGTCTGACTTGAAACCTGGGGATACAATAACCAAGATTATTGCTTACGATGGCGACGAAGGGGACAATGCCGAGCTGTCGTATTCAATAGTTAACGGAAATGAAGGAAAGTTGTTCGATATTTCTCCAAAGACTGGTATCGTCTTTCTAACTCGAATTATTACACTTGATGACAATGAATTTTACAAATTAAAGGTTTGTGTTCAGGATCATGGTGCGAAGCAAAGAGAAAAGCGTGATGTGTTGAATATTAAAGTAATTTTTACTAACGCCACACTGGCAGCTAGTAGACAAAGCTCAAGTGGACAGAAATATATCATCATTGCAGGAATCATTGCCGGTTCCACAGTGGTACTTGCCATCATAATAGTGACAATTATTCTCAGAATAAGAAATTCTGATGACAGACACAGACATGGGGAAACAGTGGGTATACAGGAAGAAGGTGACCCGAGAGATTTTGAAAAGGGAAAAGTTGATGGAACTTTTAAGAAACCTGTGACTTTAGCCCCTGGTGAAAGTTTTCATATCTTCCCTAATTCAAAGATGGAGAAAGATCTCAAATTCACTTTTGGTTCAGATGACAAAGATTGTTATGATTCTAAACCAAATTCCAATCATTACAACAAGCCAGAATTTGTCACATTTTCAAAGGTGAGTTGCTTTTATCTTTATTTCCAAATTCATATCACCTATAACCCT
>LotgiG104642
ATGGTCATATCTACAATATATTCACTGTATACATTGTTTATAATTAAGAATGCTGGTCGACTATTATATGCTCACCAAGATGATTGGGTACATGTTAACTGTGCTCTATGGTCAGCTGAAGTCTATGAGGAATTAACTGGAGCCTTACAAAATGTTCATACTGCAGTTGGTAGAGGAAGACAATTGAGATGTGAATATTGTACTAAACATGGTGCTACAGTAGGATGTTGTACAAGAGGATGTTCTGCTAACTATCATTTTGTGTGTGCTAAACTATCTCACTGTGTATTTCAACAAGATAAGAAAGTTTATTGTGCATCACATGCTTCTCATGCAGTGGGTGAGCTGGTACATGGTGCCAAGTTCTGTGTAAACAGAAGAGTTTGTGTCAATAATGACAAGGTGAAATTTAATAAGAAAACCTGGAATCGTGGACTTGACCCTTCAGTTATGAACATGGTTATTGGTGAGTCATTTGCAAATCTG
>LotgiG104647
ATGGAGACCGGAAGTCCTAAATTACCTGGAGTGTTCAACTATACTGTGATAAAAGTAAACGATGTTAATTGTCGAGCTTTATTTGATGGCGATAAAAGAGAACAAAAGAAAGCTAAAAGTCTGTTGAAGTGGGACAGCGTTAACCATATATCACTGGTATGGTATTACGTCCACACTAGGAATTGTCAACGCTTTAAAAGCGACAGGGGATACATAACCAAACCCTTAACATCCGAAGAACGTGATTTCCCAATAGCCTTTAGCATCCTCATGTTCAAAGACGTAGAGCAGTTTGAACGTCTCTTGCGTGCCATATACCGACCACAGAATTACTATTGCGTACACGTTGACGTCAAGGCCAATGAAGATATACAAAATACCGTCAAAGTGATAGTTGAGTGTTTTGATAATGTTTTCCTAATTCCAACACCGGTGGATGTACAATGGGGCACATTTTCAGTGCTAGAACCCGAACTACTTTGTATGGAATTGTTATTCAAGCATAAAAACTGGAAATATTTTATCAATTTGACTGGCCAAGAATTTCCTCTGAAAACTAATTTTGAATTAGTGAGAATATTGAAGGCTTATAATGGTTCCAATGATTTGGAAGTAAATTATTTCAGAGCCAACAGAAGAAGATGGTTGAAAGTTACGAAACCTCCTCCTCATAGAATCCGCCCAGTAAAAGGATCAGCGCACATTGCTGTTAATCGAGGCTTTGTAGATTATGTTTTGAACAACCAGACAGCCAAAGATTTTTTACAATGGACCAAACTCGTAGACGTTCCAGATGAGATATTTTTTGCAACTTTAAATCATAACCCACATCTTGGGATTCCAGGAACTTATACAGGTATTCCTGAAACTAATACAAATTCGAAACCATTCCTAACTCGGTTTAAAAACTGGGGAACTTGGCCATTCGACTGGCCATGTAAGGGGAAGCGAGTACGGCAAATCTGTGTGTTAGGTATTGGTGATCTCCCTTTACTAGCATCGCGGAAAGAAATGTTTGCCAATAAATTCTATTTTGATTACCAACATTATGCCTTAGACTGCCTGGAAGAATTTCTGTATAACAGAACACGAGATGAATATTTAGAAAAGTTAACATTTAATGATTCTTATTATAAAACATTGGATTTCGTCAAAAATCGAGTT
>LotgiG104663
AAAGAAAAAATTTATATTGATCTTCAAACCCAAAATGCCTGTTTCAGAGTTTTAAATGCCACTCACCAAGTTGGTTGTTCCTCGAAATCAGGAGGTAATGTAGGGACATTACATTATTTAGAATCAGAAGAAGATTATAATTGGGTATTAAAATCTGGACCACATACTCCATATATTGTTTTAATTACTTCTCTAGATTTTAGGAAAGATAATGTAGAAAGATTAGTAAATACTAAAAGAGTCAATGGTATATTGGTGTTAAATATACTGAACAATCAAAGTTTATCACCGATACCAACTGAAGGTTTCTCAGCTGATAAATCATGTCCTAATGATAACTATGGTATATACAGTAATTCCAGTGATTATCAACATTGTAAAAAAGTCAAATGGAATGCAGCTGGTGATGGGCTGTATTTTAAAGATTATCATGATTTTCCCATGTTTGCTATTTCTAATGTGACAGATTTTAATGTATTAGTAGATCAGTGTTATCGTAAATTTAACAAACCAATCAATGGCACTGCTAGAAGTTTTCCTATTTGTGCTGCCCAATTAAATGACAGAATGGATGCAGCTAAAGATACTATCACATGTATCCGCCGATCTAATCACATGACCAATCTGAAACAGACACGATATTGTGATGCCATGGGGGATAAGAATATTGTAGCAACTACCAAAATGGTTGATAAATCGGAACAAAGACTCAATAAATCAGTTGTTGTTGTTTCTACAAGAATGGATTCGTTCTCTATGTTTGAATATGAATACCAGAATTCAGATACAACTGTCACTGGTATAGTAGCGTTATTATCAGCTGCTAAAGCTTTAAGACCAGTGAGACAAATATTACAGAACGCTTCTAAAGATCTCATGTTTACATTCTTCCAAGGGGAAGCGTTTGATTATATTGGTTCTAGTAGAATGGTATATGAAATGGAGAAGAATAGTTTTCCTTATGAAATTAAAGATGATGTGAAGTCCAGCCAAATTGTTAAACTACCATCTATATCACATATAATAGAATTAGCTCAGTTAGGACATCGTGATGAGGGCAAGCTTTGGATTCATACAGATCCTATATCTAGAGGTAGTGGTTCAGCTAGTGAGATAGAGAAAATGATTAAGTATATAAAAGATATAGGTACAGAAGAGAATGTTAGTTTAGATGATGTAGGACCAGATCAACCCCTACCACCAGCTTCTGTTCAACGATTCCTGAAAAAAGCCAATATACCTGCCATAGTTCTAACTGATCATAAACAACAATACACTAACAAATTTTATAACAGTAGATTAGATTTACCAGACTTTATAAATGCTAGTTATCCAGACGATTTAAATGAGACTGAGAAATATGATTATGTAACAGAACAAGCTAAAGCATTAACACATGTATCTACAGTGCTAGCTCAGTTTCTGTATAAATTAACCACTGGTGAAGATATAACTCCAAATATCTCTCAACAAATACAGGCTGATGAATTAGAGATTGCCCATCTATTATACTGTTTTCTGGAGAATCCTGTCTGTGAACTATTTAAACAGAGTGTCTCTCCTGAAGATTCTGATGACTTAACCAAGAAACCATTCCCATTTTATGTGAGTGTAGATAGTAATACCAATCAGATTACTAGACTCACTCATTCTATATTAGCTCAGTATCTGGGAGAAAGATTGGTCAATAGTACTAAAGATGATTGTAAACAACCAGATTCAGATAAGGTTTGTCATTTTATTTTATATAATTATTTATGGATGGAAGGATCTATTAAGTCTGGTAGTTCTGATAGAGAGGGCTGGTGTATCAAATCTACAGCAATACTGTCTAAAGCTCAATCCCCAGCTTTCATTATAGATAACTATGATTGGTTATCTGAAGAATATTCAACTTGGACTGAAAGTGTTTGGTCTGTGTTTAAAGTACGTGTATTTTTAATACCCAGTGAATCACAAAAGGTACTAACATTCTGTGTAGGTTTTGGCATCCTACTCGTTTCATTGGTTGTCTTATACTTATTAAGTATAAGTGCTGATATCTTGTTTATGTCTGCTGCTACATCTGATAGTCAGCCATCT
>LotgiG104682
ATGGAATGGCCAATAAATAATAGTTCTTACAAATCAAAGAGAACCGTGCAACCAGTACTTTTTCATTTGCCAATACCACATTTAGTCATTATTAGTTCTCTGTTACCAATTTTTGCTACCATATTTTGTATTATCTGGTCCATTCTCTATAATTTTCAAGAAGCCAACCATACACACTGCAATGTATATAATTTCTTTCCATCAGTCAGTTCAACAATCAGCCATTTTGCTCCTCAAAAGTATATTTGGAGAATATGTATTGCACTGCATTGTGGACCACGGTTTTTCATTGCAATTTCATATTATAAATTTCATACATCTCGAAATGTTGGTACTCACAAGACAATATACAAATGTTTGGTTGTTCTCAATACAGTACTACATATTATGGAACTCATTGGCTTGATTACACTAAGTTATGTTTCATCAACAGAAAATTATAGAATCCATGAGTCCATGTTTATTTTGTTCATAATCTCAAGTATATTGTACATGCTTTTAACATGCTTTTTAATTGGCTATGGTAAAACAATAGAACTTACCAAGCAGGAGAAGAAATCTTTAAATTTAAAGGTCTATTTGGTGTTATTTAAAATTAGCATGTTTTTGATATCGTTATATTTTTTCTATCGCCACAATAATTATTGTGAACCAAGAGTATACTCTGTTTTTTCAGTCTTAGAATATGTTATCATATTCACAAACATTTTATTTCATGCTACGTTGTATTGTGACATCCCTTCATTTTGTTTTACAATATGTGATAGTTATCTAGTTGATAATGGCAAAAAACATCAC
>LotgiG104694
ATGGGTTCGAGGACTTACTCGAAGGAATGTGTAGTGGAAATTTTAATGGTGGATGTGAAAAAGGATAATTTGGATGATATGATTGATAAATTAGAAGAATGTATTGGAGTTGGAAATGTTTATGCAGTGATACCAAGGAGACCGGATATTTTGGAAGTTACAGTTAAGGATAAACAATGTGCAGAGAAACTTAGCGAAGGATTCAAAGTAGGTGATAAAAATTTTGTCTGTCGCATCCCATATTCCCCCTTCACTGTAGTGTCCTTTATGGATATCCCGTCCTATATTGAAGATAGCGTATTGGTCGAAAAATTGAAGGTCTTTAGAATAGAGATTGACGGAGAGGTTGTAAGACACTTTCATGATAAGCATAAGACAGTTGAGAATGGAATTCGCCATGTTAGATGTCTTTTTTCCCCAGAGCTCAAGTCCCTACCATGGGCGGTTAAGTTAGAGACGATCAATGGAACTAAAAGCTATCGTGTGATCCATAATAACCAAACTAAGGTGTGCAATAAGTGTTATTCAGACTCTCATATAATTGCCAATTGTCCTCAAATTCAGTGTCGGAGATGTAATCAGTATGGCCATATGGGTAATACATGTATGATAAAACTATGTAATATTTGCAAACATTTGGAAACAGAGTGTGTGTGT
>LotgiG104703
GACGAACCGATTGATAGAGGAAATTGGAGTGGACGATTAGATTTTTTACTCTCCTGTATTGGTTATGCTGTTGGTTTGGGAAACGTATGGCGATTTCCCTACTTAGCCTACAGAAATGGCGGGGCTACGTTTCTGATTCCTTATGTTATTATGTTGACCATTGCTGGTTTACCACTTTTCTTTATTGAGTTGGCTATTGGACAATTTGCTTCAGAAGGCCCAATCACAGTATGGAAAGTCAGTCCTGCATTTTCAGGTATTGGGTTTGGTATGTGTTTAGTTAGTGGTATGGTTAGTATCTACTACAATGTTATCATTATGTATGCTGTTTACTACATGTTGGTATCATTTGTTAACATGGATACACTATTACCATGGCAAACATGTAACAATACATGGAATGACCACACGTGTCGAATCGAACCATACCCAGCACTTAATAAACTGGTTGAAGGTTGTAAATTGAAATGGCAAACTGCTTCAGAACAATATTGGACACGTTCTGTATTGATGTTACAAGAAGCCGATGGTTTGGAATGGTTAGGTGGAGTCAGTTTGAGAAATTGTTTATTGTTATTCTTTACATGGATTCTCATCTTCGCCTGTTTAATTAAGGGTATTAAATCTACTGGAAAGGTCGTATACTTTACTGCTACCTTCCCATACATCATTCTTATTGTCTTATTAATCCGAGGTCTGACTTTACCTGGATTTAGAAAGGGTATTGACTTCTATGTTATTCCTAAACCAGAAAAACTGTTGGATCCTAAGGTATGGGGTGATGCTGCTACACAGATTTTCTATTCTTTGGGTATTGGTTTTGGTGGATTATTGACCATGTCCTCGTATAACAAGTTTAGAAATAATGTCTACAGAGATGCTATATTGGTAGCTTGTATTAATTGTGGTACAAGTATATTTGCCGGTTTTGCTATCTTCTCATTGTTGGGTTTTATGGCCCATGTTACCAATCAAGACGTAGCCGATGTCGCACAAGATGGTCCCGGTTTAGCTTTTATTGCCTATCCAGAAGGTATTGCCCGTCTACCTGTTGCTCCTATTTGGGCTTTCCTGTTCTTCTTTATGATTCTAACCCTCGGTTTAGATTCTCAGTTTGCTATGATGGAAACGGTTATTAGTGGTATCACCGATCTGTTCCCACATATTCTTAGAAAGAGGAAATTAAGTTTCACCTTCTTCTGTTGTATGATTGGATTTTTACTTGGTATTCCTATGTCAGCTAGGGGTGGTATCTATGTGTTGACACTATTCGATTGGTATTCCGGTAGTTATAATCTGATGTTCTTGGCACTTATGGAACTTATTTGTCTTATGTATGTGTATGGATTCCGAAATTTCTGTAAAGATGTAGAAATGATGGTTGGATATCAACCAAATATATATTGGTTGGTAACCTGGTTGGGTTTGACACCACTTGCTCTTATTTTCATTATGATTATTTCTGGAATCTACTACACCCCTGCCTATTACGGTGATTATAAATTCCCATCATGGGCAGAAGGTATTGGTTGGATGTTAGCTATGATACCGGTTGCTGTCTTTTTCTTGGTCATGATTATTCAAGTTATACGTTATGGAGTAACTGATGCCTTTAAACCCCAAAGCGATTGGGGACCAGCTTTACCAGAAGACAGAACAGGAAGATACCAGAGACAAATAAACAATGCTTTTCAGCCCGGACAAATAAACGATGCTTTTCAGCCCGGACAAATAAACAATGCTTTTCAGTCCGGACAAATAAACGATGCTTTTCAGCCCGGACAAATAAACAATGCTTTTCAGTCCGGACAAATAAACGATGCTTTTCAGCCCGGACAAATAAACGATGGTTATGAGAACGAATGTGAATTGGGCGTGCAGAACGTAATGAACGGAAAGAAATTGCCGCCGCCGTATAACATTGCTAATGAAAAGTACATCGTCGAAAAGATG
>LotgiG104705
ATGTGCACATTTGAAAACAACGCACAAGACCACAAATGTCATGTATGTGAATTTCCCAAAAAGGGTACTGTTTCCAAGACAACTAGTGATTCAAGTCAAAACAGAGAGAACTCAAGACCAGAGAATGGAGCTGTTAATAAAATCAGACCAAAGAGTGAAGGAGATGCTTTAACAGGTGCTAAAGGTAACAAAAATGAGTGGAAATGTAAGAGATGTACATTGTTGAATTCTGCTGGATCTGAAAGGTGTTCTGTGTGTGAATCCCCAAGAAAACCGCCCAGCCCTAGTCTACCAGGTACTCTAAGTCGACAAGAAAGTTCACTGATGGAAGATTTATTGAAATTAGAAGTCGAGGAAGCTCTGGATAGATTGGAATGTATCAGACTGTTCTGTAAACAGAATAAAGAGGTATTTGTTGACGATTCGTTTCCTCCTGCTCCTAAATCACTGTATGTTGATCATAAATCCAAACTGGTAGCTAGAAATATACAATGGTTGCGTCCCCATGAAATCACACCTTATTATCAAGATGAGAAGTCATTAAAGTGGGTTATTTATAGGACACCCATGCCAGAAGATATTTCTCAGGGAATTCTTGGTGATTGTTGGTTTTTAAGTTCATTAGCTGTATTAGCAGAAAGACCAGAGCTAGTAGAACGTATTATATTGACTAAAGATTATTCATATGAAGGTGGATATCAAGTGAGGTTATGTAAAGATGGAATGTGGACTGTTGTTTTAATTGATGACTTTCTACCATGTGATCAGAATGGAATGCTGGTATTTTCTCAGGCTAAAAGAAGACAGTTATGGGTGCCTCTGATAGAGAAGGCAATGGCTAAGTTACATGGTTGTTATGAGGCTCTGGTTGCAGGAAAATGCATTGAGGGCTTAGCAACACTAACTGGTGCTCCTTGTGAAAGCATCAATTTACAGGGAGATTCAACTCAGGGAAGAGTTATAGAACCTGATTTAATCTGGGCCAAGTTATTAAGTTGTAGAGATTTAAAATTTTTAATGGGAGCATCATGCGGTGGAGGGAAAATGAAAACAGATTTTAACCATTTTCAAGAACTAGGTTTGAGATCTCGACATGCTTATTCTATATTGGACGTACAAGATGTGGAAGGAAACAAATTATTACGATTAAGAAATCCATGGGGTCGATTTTCCTGGAAAGGTGATTGGTCTGATAAATCAAGTAAATGGCACACTATTAGTTCTACTGTACGAAACAATTTAATGATACATGGTGAAACCGAAGGAGTTTTTTGGATTTCATTGGATGATTTACTCAAATATTTTGACAGTATTGATGTATGTAAAATTAGACCTGATTGGAGAGAAACTAGAATACAAGGTGTTTTCCCTAGAAATGCTATGGAACCAATGAAGATTGTAAAATTGACCGTATTTTATACCACAGAGCTGGAACTAGGCCTGTTTCAGGAGGGAATTCGTGGTAATGAGAGTACAACATTAGACCTATGTCTAGTTGTCCTACGTGAAGTTAAAAATACATCGACAGCAGCTGGTCGTGTTGTAGGTGGAAGTAAACGTGAATTAAAAAGTTTTATAGGTTGTAATATGATGATAGAACCAGGAGAGTATTTGGTCATGTGTCTGGCTTTTAACCATTGGACACTTGGTAAGTTACTTTCAACATACAATTCATGGGAAATTGAAATGCTGAATATCCCAAGTAGCAGTCCATTACATCATTATGTATTATCAATACATAGTTCTAAAGCTGTAATGGTGGATGAGATTACAACTTATAGAAATAGACTATATGAACATATCTTACCTGATGCTATAATACAACTCTGTATTGCTCATGGTCATGCTCAAGAGATAAGAGATGGAGTAACATTATATAATCTAATGAATGGATGGGCCGGTGGTATTTTTATGGTTGAAAACCGGCTGCCACAGAATTATGTCCAAATATGGTGTGAGTGTAATGATAGTAGTAATGTTGTATCAACAAGAGGAGAATTAGAAACTAAAGATGCTGTTCCAGCCCTCAGCAGACAAATATTAATGGTGTTATCCCATTTAGAAAGAACACAACCATATCATTTATCCCGTGTTATAAAGAATAGATTATCAACCAATCAACCAGGGCTGGGTAACTGGGGTAGTCCTGTCTGTAATAATAGTCCTTCATTGTCACCTACTATAGCTTTATTTCATTCACCAAGACCACTG
>LotgiG104723
ATGAATTATAATTGTCCTTACTGGGATAATAAAGATTTATTATTATTAACTCTATTTGTAGGTGGGTGGTGGGAAGTAAAAGAATTTGAAAGTATAGTTGGAAATGTGGCTATAGAAATGAGTGATATGAGATATGTAAGTGCTATGGATAATGGTGGATTTACATTGGGTGATAAGATATCTAAAGGTGAAGGTCCAGATCCAGTTGAAATATTAACGGCTATAAAAATAAACGATACCAAGATAGCCTTAAAATCCGGTTATGGTAAATATCTTGGTGTAGACACAGATGGGAAACTTATTGGTAAAGCTGAAGCTGTTGGAAGTCGAGAACAATTTGAACCAGTCTTTCAGGATGGTAAAATGGCAATAAATGGATGTAATGGAAGATTTGTATCTGTGACTAAAGATGGTGATATTATTTGTAGTTCTAAAACAGCAGGAGATACAGAAATGATCAAGATTAGGTCTAGTATAAGTCTTGAACGTGATCCACTGGAAGATATACCTAAAGAAGAAAGGGGAACTTTAAAAGAATCAGAAATCAAATATGTGAAAAAGTTTCAGAGTTATAAGAACAACAAGTTAAGAATCAATGAGAATTCAGTAGGTGAATTGATTAAAGCAAGACAAACGGGAAAACTTCATGAATCTCTGTTAGACAGGAGGGAGAAGATGAAGGCAGATAGATATTGTAAA
>LotgiG104732
GTAGGATACGAAGCCATTATTGCCTTACACAGATTAATAGATGATGATACCAATGGTTATGTTGATTTACAAGAGAGTGGTGAGTTTCTTCAAGATGAGTTACAGATGAAAGATGGTCAGGAGAAATCAAAACAATTCCATAGTAATGATAAATTGGTCACTGTTGAGGATCTGTGGAGGATCTGGAGAGGATCAGAAGTATATAATTGGACAGAAGAAGATGTAGTTCAATGGTTAGATGAACATGTTGATTTACCTCAATATAAAGATATATTTATTTCTAACCATATAGATGGTCAAGCTCTACCCAGGTTAGCATGTAATAAATCCCCCTATCTATCTGTAATAGGTATAAATAATCCTGTACATAAACAGAAATTATTTCTTAAAGCCATGGACCTTGTTTTATTTGGAGTCCCTAAAAAAGTGCACAATTATATAAAAGATATAGCATTATTAACATTGTTAGTGGCAGCTGTAGGAGGTTTCTGGTATGCCTATTTACATAACAGAGACTCACAGAAACAAGTACAGAAATTAATGAAAGACTTGGAATCATTGCAGAGGGCTGAGGATTCACTCAAGGAATTGCAAGAAAAAAATTTATGTTATTGTGTTGATTATTTCAGTATAAATCATTCTGATGGAAATGATGGATTATCAGCAATGCATTACAATACACTGTCAATGCATACAGGTAGACTCAAGGATCCTGAAGATGAAACAGAGGAAGAAATAGAAAGGTATAAGTTAGCAGAAGCAGAATTAGAACAGATCAGAGCATCGTTACGACGAGCAGAGAAAGAATTAGAAAATCAGAATAAATGGTCAGCACCATCACAGTTACAGTGTTGGTTACAATATACACATGAAGTAGAACAGTTCCATTTTAATGCCAAACGTCATGCTGCTGAGCAACAGCTTAAAGCTACCAAAGAATTATGTGATAGAATGAAGAAGAGAAACAGAGCATTTTTAGGATCGTTACGGATGGCTCACAGTACATCTTTAGATGATATAGATCAGAGAATTCTAAATGCCAGATCTTCCTTAGCGGAAGTAAAGAATGACATGCAAGAAAGAGTACAAAGATGGTCAGCTATAGAGCAGATGTGTGGGTTCCCTATTATGACTAATCCAGGCATGCCAACATTGAAACAATTATTACAAAGGGAGATTTCTCAAGGT
>LotgiG104744
ACCTATTTTCAGATGTTAAGTCCAACGTATAAATCTCGCAGTGAAGATTATCATAAAATATTTAAAGATGTTCCGAAAGATGAAAGATTAGTTGTTGATTATTCCTGTGCTCTACAAAAAGATATATTAGTACAAGGTCGTATGTATATTTCACAAAAATGGATCTGTTTTTATGCTAATATATTTCGTTGGGAAACTGTGCTATGTATACCGTGTTCAGAAATAACAGCTATAACAAAAGAAAAAACAGCAAGAGTAATACCAAACGCTATACAAATAACAACAGAAAAAGAGAAATATTTCTTCACATCATTCGGAGCCAGAGATAAAACATATATGATGTTATTTCGACTCTGGCAAAATGCTCTTCTTTCAGAGCCAATGAATCCTAAAGAACAATGGCAATGGATTCATTATAGTTATGGTGAAGAATTAGGTCTCACTTCTAGTGATGAAGACTATGTAGCTCCCCCTGGTATGGATGATCTCATCATGAAAGACAAGTTATCTTCTCCTGAAATGCCACCAGAATTAACAGATTCCTCTGATCTACATGGTACATCTGAAATGTTAACTATGGCTAGTAATGATGAAGATCCTATACCATCAGATGAAGTATTTAGTCAGCCTGGTCTGTCATTAGAGTCACCTCTACCTCTCAATGTAACTACTGAAATACCTACTGACTTTGGTGATACCACTGAGGATAGTGAAGGTGAAGTAGCATGTTCTGGACATGATCATCTAGAGAAACTATATGTTGATGAAGTATTTAATATGAATATAGATAAAATGTTTACCTTATTGTTCACTGATACACCATTCTATAGGATATTTGTAGAATCTAGAAAAACATTTGATTTAGATATACCAAGTTGGGGAGAGGAAGTAGATGAGGATGGTAACAGAGTTCGTACAATACATTATACATTATCATTAAATCATTCTATAGGACCAAAAACATCTCCATCATCAGAGAGACAGACATGTTATAAACAGAGTAAACCTGGTATAATATATGTTGTTGATTGTCAGTGTGAAAATAATGGTATACCCTACGCTGATTCCTTTTTTGTGGTCACCCAATACTGTTTAACACGTGTCACTAAAGAGAAATGTCGCCTGCGTGTTACTGGTGAAATAAAATATAGAAAGTCTGTAATGGGCATTGTTAAAAGTATGATAGATAGATCAGCTGTGGGAGGATTAACAGATTATTTTCGTGATTTAGCCGTCCATTTACGACGAGAGGTGGAAGAGAATGAAAAACTATTAGGTCATACAATTGCTAAGAAAAAGTTACGGAAACGACGAAAACCTACAACTACAACCTCAGAACCACTGGTAACATCACGTCAGACAGATAGACAAATATCTTCTCCTCCCTCACCACATAGAAGTAAGGCTCAGAAATTTTCACTATTATTTCTAGTGTTGTGTAATGCTGTGTTATATTATAAACTATGGTCTTTAGAACATTATACTTCAAATATATACTCTTCTAACTCAGCTCAAATATTAGATAATCTGGCAAAATATCCAGAATCACGTGAAGAATGGTTTAAATTATTGAAACAACAACAATTATTACATGATAGTGAAATAGATAAATGGAGAGAAGTATTGTCAGCATCTATAGTCTTGGTTGATCAGATGAAAGGAACATTGGTTCATCTGCATGATAGTTTAGAGGGTCGTTTAAAAAGTGCTACAACAGACAGAAAACCCAACAGT
>LotgiG104793
ATGCAAGAATATCAGGAGGCAACAAATGAAATTCAAGACAGATCACTAACAGCAAATGATTTACATGGTACGAAATGTCTAGTTTGTGAAGATAGAGCGTCTGGTTTTCATTATTCAGTGTTTTCGTGTGAAGGATGTAAAGGTTTTTTTAAACGGACAGTACAGAAGGCTTTGACATATGTTTGTAGAGAACAAGGAAATTGTGTAATAAATAAATTTACCAGAAATAGTTGTCAACATTGTCGTTATAATAAGTGTGTTGCACAGGGCATGAGAAAAGAAGCTGTAAGAGAAGATAGATCACCTGGAGGAAAACATAGATTAAAACGACCACGATTAGAAGAAATACCAGGCACTCTAGACGCTAAAGATGAAATTTATGATTCAATGATAGAGACATTAGTTAATGCTCAACCTGATATATTTCCTAAATCTGAAAGTAGGTTTCTTTCAAAGGTACTATTTCAACAGAAGAGATTGAACATAAGAGGTCTAGGCTATTACAATGATAAGCTTATATGTTATTATATTATAGAAAATTTTGGTGGTAATATTGGAGTGAATGATTTAATGCAGTATGGCTATTTAGAATTAAAATTTATTATTGAATGGGCTAAGAAAGTACCAGGTTTCCAAGAAATGAGTATGGATGATCAGATGTGTTTATTGAAATCAGCTTTCATGGAATTAAATGTTTTACGACTGGCGTATAGATCTATGAATTTAGATAGATGTATTAAGTTTGCTGAAGGTGTTGTTATACCAACTGATGTAGCTCAAGGAATGGGGTGGGGTCGTGAATTAGTTAATGCCACCATAGAATTTACAAGTCGTTTACGAGAATTAAAGATAGATCGTACAGAGTTTGCTATATTGAATGCTTTAGTCCTTACATTTCCTGATGCCATTGGCATTCAAGATAAATTACAAGTTTTAGGTCTTCAAACCAAAATACTAGATGCACTACGTCGATATACTTCACGTAACTATCCTACAGAAACACGTAGATATGGAAAAATATTGCTAAGATTACCAGCATTACGAACAGTTAGTGCTAAAGCAGCTGAAAAGTTTTTGTCTTTAACTTTAGATGGTTCCATACAACTGAATGATCTAGTGTTTGAAATGATTACA
>LotgiG104796
ATGAGTAAAGTTGGAAGAGATCGCCGGGAAAATATCTCCAATGTTTTGTTACGTGTGCCCATTTTTGCGTACGCCGTTGTAACGGTTTCATTGCCTGCCGTTGCTTTATTTTTATGTTTTGTAACGGCTGTCATATTTCGCTATGACGAGATTAATGACACACAATGCAATGTTACCAACTTTGTTCCTTCTATAAGTGCAGTAACAGGAATCAGACCACAAACCTATCTCTGGAAGATTTGTATAGCTCTACATTCAGCGCCACGATTTGCTGTGGCTGTTATATACTATAATTATTATAAAGACCTGCTGTATTTAGTGTCTGACAAATACAAAGGACTGTTTGGGTTTTTGATGACAGTTAATTTTTGGTTCAACACCATAGAAGATGCCAGCTTGGTTGGAGTAACATACATTTCTAATAAAGACAATTATCCTGTACATGAGAAGATATTTATAGTATTTATGGTATTATCTTTATGTTATATGTTGTTAAATACCATATTATACTATTGGACTCGTACTGGCAAGCTGTCTGAAGATGAGAAAAAGTCTTTAAAATGGAAAGTTGCTATGTTTATTGCCAATTTTACTGCTACTATGGGTTTACTAGCATTTTTTATACAACATCGGTTTTATTGTAAACCCTTAGCTTTTAGTTGGTTTTCAGTCTGTGAATATATAATAGGCTATACAAATATGGCATATCATTTGTCTGCTTATTACGAGTTTCAAAACATGTCACTAGCTTTTGGACGCTTAGAACCGCCACATACAAATGGTTCTGTTGCTTCAAATAATAATAGTATTACAAACAATAATAAGAAGAAAGATCAG
>LotgiG104799
TTACAAGAAGTAAAAGCAGGCATCAATAAACTAAAGACTTACAAGACTCATGATTCGGATGATATCATCAAAAAGTTCATGATATTTTCAGTATCAAAAATGTTGTTATTGTATGTGAATTTGTTCAACCTTATTCTAGAGTCAGGAGTAATTCCTACTGATTGGCAATTAGGTAATATTACACCTATTTACAAGAAAGGTGACAAATCTGATGCCATTAACGAGGTATTACAGCCC
>LotgiG104833
GGAACTGATCCATTCTCAATAGTTGTTTATACCCATGGTTCAATGTGGTGTTTGTTGTTAATATTTGATAGATTTTTACGCTATAAACATCATATTAGTCGTCTGCATGGTTACTTAGAATTTTATCGTAAAACTCGACATATCAGACGCTGGCCTTTTACTCTTAATTCAGGAGCCAATGCCCTTGCAGTTATAGTAGTCAGAGTTTTAGACAAGTTTTGTAATGCAGAGACCCCATGTAATAAAATTACCAGAGAGAATTATTTACAGATATTAATTACAGTGGAGGTTTTACTGGTTCTTCCTTTCTTAATTCTTTATCTTGTTCATACTATAAGATTCAATCGTCAGAAAGCTTATCCTGATGTATCACAAGATGAAATGTTAAATAGTTTTATCCAGTCACAATCTGTAGCCTCTGATATTGGTTTTAAAGATGAAAACTATGTAGACCAAGTGTTAGAGAAACAAGCTGATATGATTCGCTATTTAAAGCAACATAATACACAACTCAGTAAACGTTTAGTGACTTTAACATCTGAGATTAATGTTTTAAAGAACCAGACGCAGGTCAACTCCAGTGTTGGATCCATCAAT
>LotgiG104834
TCATTTTATCGTTTCAGGAAAATGTCTAAACCAGAACTAACCGATATCGAAGAATTAGTCAAAATCTGGGCATGGGATAACTTTCTTAAAACTCGATCAAAAGATCATATCAAACTCCGACTTGAAGATATCATTATGGAAGTCAAATGGGCGAAAGTTAGGTTTATTAATGGTACACCAGAATACTCGGATGAAAAGAAACTTGACAAACCCAATTCACAGGTTGTTTTTAAGTCAACATATGAAAACTGGACAGATCATGAACAAGAACATTCCTTTCAAACAGAAAGAACAACAGTATCAAGCTGTACTACGGAAGTATCTAAGGGCTATTCTAAAGGATTTAGTCTGGAAGTTAAGCTAGGATTACCAGATGAGGTGGCCGGAGCAACAGCAGGGTTTGGACGAGAAGTGAATATGGGGTCAGTAGAGGAGACTTCTCAAGAAGAACACATGACATGGTCTATCAACAGTACCATTAAGGTGCCAAGGAAGCATAAGACAACTGCTGAACTATTGGTACGTGAGCAGGAATTTACGGCTAATTTCAAAATGGATGTTTGCATAAAAGGGCGTGTATTAGTAGTGATAACAAACCTTAAAGACAATAATTCATTTGTTCAATGCATCGAAGGAGATTTTAGTGACATCTTGAAGAAACATGGTGATAGTCGACATTATATCATTGAAAACAAATCTGTGAGATGGCCTCTGGTAGGTAAATGTAAATTTAGATTTGGAATTGAACAACATGTTCAACTTACTGAAAATCCTCTTGGAGAATCA
>LotgiG104845
TGCATAATTATAATATTAAAATTGTTTCTGATTACTTCCATTTCAGAAAAGTATGTTTTTCAGTCAAGTAATATCTTAAAAGGGTTGAATATTGAATATATTAAAGAGAGTTGTCTACCTTGCTTGGTAAAGAACTGTATATTACCTGTAAGTCTTGATGAAGAAACATGCATGATAAGATCAGGTCTATGTGGGACAGTCAGACATCTTATACAATCATCACATCACAATAATCCTGGAGAAAACTTCATAGATTTATTGGGGTTTAGAAGTGGCAGTTTGAGAATGTGTGCTGAGGTATCTGGGTGGACTAAATTGTGTGAAGTTGATCTTCCTGATGCTATTTTAAATCTTGTTGAAATGGATATAAAGGAAGAGAATGAAATTGCTATTCCAGTAGATTTGTTGAAATTAGAGATGCATTTTTCAAAGCCTCCTAAAATACATAATGATCATAAAATAAAAAAACGTATACTAGTTGAAAATAGAGATGAGATCCTCAATTCTGAGAGTGTTAAAATTGATGTGAATGATTCAGTTGACACTGATGAACTTTCAAGAAGCATTTCTGATAGTGACTCTACAACAGGAGACAATTATGGCTGTGTAAAAAGTGAACCATACACCATAGAGGAAATAATATCAGCATTTAAAACTATAGCTATTTTAGATGTAGAATTTGTTCATGTATATTCTGAAGGTTTAGAGATGACTGTTGCTGATCTGATACTGTTTGTTTATTGTTATTTGTTAATGAAAAGTTTGAACTTTAAAATGGATGCCTTAAAAGAACATCTACCAAATATTTCAACTTGGTTAGATCATATGTTATCATTACCTAGAATAAAGGAATCCTGTCAGCAGTGTGGTTTATCATGGAATCCCAGACTTGCAGGAATAAATAATGTAACATTTAAAATTCTGTCTGATACTGTTCCTGTGGATGAAAATATGGAACTTCATAATATTGATATCAAGCTAGGTAAACATCCTTGTAATGAAGATGTTGGTATAAATTGGAATGATTTACCACTAAGTGCTCATCCACAGGAAGGTGCTGTTCCACAGAAGAGAATAGAAAGAAAATGTCAACAATTAGAGAATTTAGTAACAGCTGTAGTGAAACTAGCTAAACCTGGTAATATTATTGTAGATTTCTGTAGTGGAGGTGGACATCTTGGAATTGTTATAGCTTATTTGTTACCACATTGCAAGATATATTTGATAGAAAATAAAGAGGAATCAATAGATAGAGCTAGAACAAGAATAGAAAGTTTACAGCTGAGAAATGTTGTAATATATCAGTGTAATCTAGATTATTTTCATGGTAATTTTGATATTGGGGTATGTTTACATGCCTGTGGTGTTGCAACTGATATGGTATTACAACAATGTTTAGATAATAATGCATCATTTGTTATCTGCCCTTGTTGTTACGGTAGCATTGTGAAAACTCATAGAATATATTACCCTCGTAGTAAATTATTTACAAATACTGGTATGACATACAAGGATTTTGTAACTCTAGGACATGCTGCAGATCAAACAGAATTTAATATTGCTCTTGCAGATCAAGGTGTATACTGTGCTAACCTAGTTGATACAGATAGAGCTGAATTGGCTAGAGAAAATCATTACTCTGTTAGTCTTTGTACTTTGCAACCTAAATCATGTACTCCTAAAAATAATCTCTTGATTGGTGTACCCTGT
>LotgiG104847
TGTGAAGAATGTATGACTAGTTATAGTCCACAATGTCCAGTACATCGAGCTATAGTAGTATCAGATAAAATTGTATTATCAAGAGCCTGGTCTAGTCTACCACAGATGTTACAGATTTATAGATTTAATAAAATAGGTGTATTTGCCAAGAAGCCTGTAAGCAAGATGACTCAATTTGGACCATTTGTAGCTGATATGGTGAGCTCTCAAGATGATTTGACCAATACAAGATTTCTTCTTATGGTATTAATGAATTTTTTTTTATATTTTCAGTTAGAGAAGAATGATGGTACATTAGGATATTTTGAAACATCAGATGAAAATAAATGTAATTGGATGATGTTTGTTAGACCAGCTAGAAACTTTGCTGAACAGAACGTTGTTGCCTATCAATATGGACAAGATATCTATTTTACTGTCATGAAAAATATAGAAGCAAGACAAGAACTTAAGGTTTGGTACTCAGCTCATTATGGTGCTAGAATAGGCATACCAATACATGAGATTACAGAGAGAGATAAGGAAGCTATGGATGAACAAGAGTATAAATTTCCTTGTTATGAATGTAATAAGAAATTTCGCTCAGCCCCAGCATTACAGCGCCACTTGGTTGTACATGAAGAAGCTGCAGCTAGATGGTTTAGAAATAAAGGAAAACAGATGAAGAATGGGGAAGGGGGAGAATCTTCAGGCTATCAACCAGATTCTGAGAAGATTAGAAGAACAATACAATCTATGTATAAAAGGAAAGGCAAAGAAACTGGAGGGAATGAATGGGTGTGCATGCACTGTGATCTAACTTTTGATAACTCTAGTCTACTCAATCTTCATACATTAACTCATGCAGCTGAAGATGTGGGCCTGGAGGAGATCCAGAAGTTATCAAGTGTTGCTGCCAGTATTACCTCTGAAAATGGTGAACCATCTTCAGATAATGGAGTAGTGGCCTTGAATACAATCCTAGCCTGTCCAATGTGCCATGCTAAATTTGATGATAAGAATGATTTGATTGCTCATGCAACTCAACATGGTACTACCAAAAAGAAATCCTTGAATGCATTGCGACCACATAAATGCACTAGCTGTTGGAAGGCTTTTGGTACACAAGAGCGTCTCAACAAGCACATGCTCTGTCATGGATCAGAAGAATCCAAACCATTAGAATGTAATGTCTGTCATAAGCGCTTAATGAACAATTCAGCCATGGCATGTCATATGAAGATACATAGTGATAAGAAGTATTATTCTTGCCCCATGTGTCATGAAGGCTTTGATCAAACACATGGTTTAAAAGAACACTGTGCTACACATGCTGTCAACGGTATCTACACATGTCAGGTGTGTCAAAAACAATTCCCAGATTTCAATCAAATTCGTAAACATATGAGGCACTTGCATTCAGAAAATGAATATCCTTGTTTGCATTGTGATAAAGTATTTGCCAGACCTGATAAGCTAAAGCTTCACATGTTGAAACATTCTACTCATCGAGAGTTTATGTGTGAAAACTGTGGACGTCAATTTAAAAGGAAGGATAAACTTAAAGAACACATAAAAAGGATGCACATTGAACAAAAGGAAACTAAAATCACATCATCAGATGAAAGGGACAAGAATTTAAAGAAATTTGTACCTAAAGTACTTCCTACAGATTACCAAAGGTTCATCTACAAGTGTCATACATGTCTACTTGGTTTCAAACGACGTGGTATGCTTGTCAATCATCTAGCTAAGAGACATCCAGATATCACTCCTGACTTGGTACCTGAACTTAATTTACCAATCCTAAAAACTCAGAAAGATTATTACTGTCAGTATTGTGATAAAGTCTACAAATCCAGCTCCAAAAGAAAGTCCCATATCATCAAAAATCACCCTGGGCTGGATCTGCCAGCTAGCAGTCGTAAGAAATCTCTTACTTTAGACATATCTGGAGTACCAAATCCAACATATTCTCAAACTGTCGGAAGCATCACAACTCTTCCTCAACAGTGTGTCTTCTGCCATAAACAGTATGCTAGTAAAGCTAAATTAATGCAACATCAACGAAAGAAACATCCAGATTTAGTTCCTCCATCTAATGACAGACGAAAGTCTGGTTGTAAAGAAGATCAAATAACCACCACAACTGTACAGCTTGTTGATCCAAATCAACAGCAATTAGAAGCTTATCAAGAAGTTACTGTCACACAAGTTCCTCAAGTCCATGATTTACAAGCTGCTGATCTATTGACTCAAGCTATGAGTGAGTTGACCCAGACACTTCAGGAATACAGACCTGCTACAGGTGGTGACTATCATGCTCTAGCTGCTCGGATAGCCCAAGGTGTACAAGGTCCAGCAATGGTCCATGTCCAACCTGCCCAGCTACAACAACTTCAACATACAACCATAGAACTGAGTCATTTAGGATCCACACTGGCTCATGCCCAGATCACTTCATCACAACCTCCACAGTTAATACCAGCTGGTACCATTCTTACAGGAACTCCTCAACCACCTCAATCATTAAGTCCCCAGCCCCAGGCTCCTCAAGCTGTACCTGTATCACTCGTTGTCACCAATCCAGGAACCCCTAATCTGGCTACATCTGTCGCTAATGGTTTGCCACAGAATTATGTACAAGGTGTTCGTCAAAACTGGCAACCTTACCAGGGCTTTAGA
>LotgiG104853
GCTGCTATTCTGATCCAGAAATGGTATAGAATGTATGTTGCCAGATTAGAGGCTAGACGGAGGTATACATGGACTATTTTTCAGTCTATAGAATATTCTGGTGAACAAGATCAATTGAAGCTTCACAACTTTTTTAACAGCATGATTAACCAATTGAAGCTTGATACTGATGGGCAACCCAAGATTGCTCGTGCTTTTGCTTCTTCACAAAGACCAGCAGTTGTAGCTAGTGAAACCAGTGATATATCAGGCTGTATAGAGGGTATAGAAGTAGAAAGTTCCTATACTGGACCTCATCTAACATTCCCTATAACACATGCTCAAGTTAAAACTCTCATACAGGCCTTCAAAGCAAAAAGGCGCCTACATGTAAGATATTTATTGGAATTGCTGAATGAAACTCAGAAATTATTCAAACAGATGAAAAATATCAACTATGCCTCCACATCTATCTCTAAACAAATCACAGTGTGTGGTGATTTACATGGTAAATTAGAAGATTTATATATGATCTTCCATAAGAATGGCCTTCCATCTGTAGATAACCCGTTTGTATTTAATGGTGATTTTGTGGATCGTGGGGCTTCGTCTATAGAAGTTTCCATTATATTATTTGCCTGTTTCCTTGCCTCACCTAATGAAGTATTTTTAAATCGTGGTAACCATGAAGATCATGTCATGAATATGAGATATGGTTTTATGAAGGAAATCATTAGGAAATATAAGGACTATTCTACACAAGTAACAAAGTCCTTTACCGAGGTGTTCAGCTGGTTACCGTTAGCAACTGTGATTGATGATAAAGTTCTTGTGGTGCATGGTGGGATATCTCAACATGTCAGTCTAAAGTCTCTGGCGCGACTAGACAGACATCGAGTAAGTAGAAACGAAAGCATGATTTGTGCTACATTGAAACAGCAATACCACTTATTTCTTTTAACTCTGCAAACTGTCGTCTCCCATAATGATTGTTATGGTTGGTCACCAGTTCTGTCCTTTTTGCAGTTTATATCAGTATTACGACCACCATCATTATCAGAAGTCAGTAGTTTAGAAAATGTGTCATTAGAATTGCAACGCTTAGAAGAATGGAAACAGAACATATTTAACGATGAAACCAACTTTTTAACGTTGAAACCAACTTTTTATGTACAGGTATTAGATTTGTTATGGAGTGATCCTAAAAGTTTAATGGGATGTAATCCTAATACATTTCGTGGTGGTGGATGTTATTTTGGACCTGATATTACAGAGAATTTTCTTGAAGAACATAATTTTAAACTGTTGATACGCTCACATGAATGTAAACCAGAAGGCTTTGAATATAACCATGACGGCAAGGTATTAACCATATTTTCTGCTTCTAACTATTATGATATTGGAAGTAATAAAGGTGCCTATGCTAAGCTAATGGGACCAGACCTGACAGTTCACATGGTTCAGTTTCTAGCTTATCAAACTGGCAGCGTTCGCAAATTAACATTTACACAAAGAATCAGTTGTTTGGAAGCGTCTGCTATGCAAGATTTGAGGGAGAAGATTCTAACCCTGAAATCTGATTTGATGGAAGAATTTAAAAAACATGATACAGAGGAAACTGGAACAATAACAATAGCCGATTGGTGTTCTGCCATGGAGTCAGTAATGGATGTAGATGTACCATGGAGAATGTTACGTTCTAAACTTGTTAAATTAAACTCTGATAAGCGGGTCAATTATGAATCAACCTTTGAAGAACTTCAAATTTACCATCGATATAGTGAGGCAATAATGGAGATGTTATATAGATATAAAGACAGTTTAGAAACTATATTTAGAATATTTGATAAGGATAATTCTGGATTTATTTCAATGAGTGAATTTACTGATGCCTGTACTCTTCTTACAAGACATACAAGCGTCAACTTATCACCTAACCAAGTTAATGACATTGCTAAAAGTTTAGATTTAAACAAAGATGGCCAAATTGACTTCAATGAATTCCTAGAAGCATTCAGGATAGTGGATCAGAAGAATTTAAATACAGTTTCCCCGAGGAATACTGAATCAGAAGATATCTATGATTGTGCCAGTGTGAATAGTTTTGATGAACCAATGGGAGTGAAGCGTAAAATCACATCTAATTCTGAACTAAGTAACTTAGAAACA
>LotgiG104854
ATGGCAGTTGAGGCTCCACCAGATGGATCAGAAGAAGAATTTAAACGTGAAACATGGACTAATAAATTGGATTTTTTATTAGCTTGTATTGGATTTAGTGTTGGTTTAGGAAATGTTTGGAGATTTCCCTATCTGTGTTACAAAAATGGTGGAGGTGCCTTTCTCTTGCCTTATTTTATATGCGTAGCAATAGGAGGAATTCCGCTGTTCTTCCTGGAAGTAACTGCCGGACAGTTCATGGGCAAAGGTGGTCTTAAAACATGGAACCTGGTTCCACTTTTTCAAGGCATTGGTATCACAACTTGCATCATCATGTTCCTGGTCAATTGTTATTACAATGTCATCTTATGTTGGGCTTTCTACTACATGTTTAACTCATTTCAAGCTGAATTACCCTGGTCTTATTGTGGACATGAATGGAATACAATCTGGTGTAATGATGATTTTAAATCCAATGTAACTGTCAACGATACAGCAGCTAAATATAATTTGACCATTTATGAAAATAGTACATATAAATTTTCTGATCCTGTCACAGAATTCTGGGAATATAAAACTCTGGCTATCTCGGATGGTATTGATGATGTTGGAGTTATTAAGTGGGATTTAGCCCTGTGTTTATTATTTGCATGGATTGTGGTGTATGCCTGTATTTGTAAAGGAATTAAATCTTCAGGAAAGGTTATGTATGTAACAGCTACCTCACCCTATATTTTTATGTTGATTTTATTGATCAGAAATTCTCTATTGGATGGTGCCTATGAAGGTGTATTATTTTATCTTACACCTGATATGGAGAGGTTAGGTGATATTCAGGTATGGGTTGATGCTGGAACACAGATTTTCTTTTCTTATTCTATTAGTTTAGGTAGTTTAACAGCATTAGGAAGTTATAACAAGTTCAATCATAATTCATACAGAGATGCGATTCTGTTCTCAATAGCTAACAGTGGTACCAGTTTCTTTGCTGGCTTTATAGTGTTCACAATTTTAGGTTATATGTCTGTTACTCAAGGTATTCCTATAAAAGATGTAGCTGAATCAGGACCCGGTTTAGCTTTTATTGCTTACCCTAAAGCTGTAGCTCAAATGCCGATATCTCCATTGTGGTCTATATTATTCTTTTTGATGTTGATTCTACTCGGTTTGGACAGTCAGTTTGTTGGTGTTGAAGGTGTCGTAACAGCTATAGTGGATCAGTATCCTAGCTATTTAAGAGTTGGATACAGAAAGGAACTATTTATTCTGTGTATTTGTATCAGTAACTTCTTCATAGGTTTATCTATGGTTACTAATGGAGGGATGTATGTTTTCCAATTGTTTGATTATTATGCGAGTAGTAGAGTTGTTTTACTGGTAGCTTTCTTTGAGTTAATAGCTATAGGATGGTTTTACGGTGTAAATAGATTCTATGATAATATAGAAATGATGTTAGGAAGAAGAATCATGCCTTACATGAAAATCTGCTGGGTTGCATTATCACCATTGTTCTGCATAATTGTATTTATTTTGAGTACCATCAACTATTCTGAATTAACATATGAACGCCCATCTACAATCTACAAATATCCTAATTGGGCTGTTGGTGTTGGTTGGGCTATGGCTTGTTCATCTATTGTTTTCATACCTATTGCGGCAATTTATAAATTTGTCAAATACGGCTTCACCTTACAGGTAATATTTGTTTTTTCAATAGTCTTTAAATGGACGAGATGTCATAGTATTGGTAAAATTTTCACGGAAGATTGCGATAACGTTATTAACATTTTTTGTCACTTCCGTGAT
>LotgiG104858
ATGTTTCTTTCAGCGGCCTCAAATTCTGAATGGTTCGCTGATGTGAGACTCGTCAACGGATCAAATTCAAGAGAAGGAAGAGTTGAAATTTATTACAGAGGTGAATGGGGAACTGTATGTGATGATAATTGGGGACAACTCGAAGCCAATGTTGTTTGTCGACAATTAGGATATATCATGTCGACGACGAAAGCCATAGCAAAACAGAAGGCTTTTTATGGACGAGGTTCTGGAAAAATATGGTTGGATGAAATGCATTGTGTTGGTACTGAGCCTCTCCTAGGTAGATGTGAAAGCCCAGCCTTTGGATCACATGATTGTAATCATGGAGAAGATGCTGGAGTGATCTGTGAAGGTACTTGT
>LotgiG104873
[truncated: 26,734,334 more chars]
