# Supplementary material for: Transcriptomics provides a robust framework for the relationships of the major clades of cladobranch sea slugs (Mollusca, Gastropoda, Heterobranchia), but fails to resolve the position of the enigmatic genus Embletonia
Source: BMC Ecol Evol. 2021 Dec 28;21:226. doi: 10.1186/s12862-021-01944-0 (PMC8895541; doi:10.1186/s12862-021-01944-0)
Supplement: Supplementary file 5 — Additional file 5. Archive S3: This archive includes official gene sets of the three reference species Biomphalaria glabrata, Crassostrea gigas, and Lottia gigantea on translational and transcriptional level, the list of all orthologous sequence clusters (OGs) as required for Orthograph, and an exemplary Orthograph config file. [file 12862_2021_1944_MOESM5_ESM.zip › Archive3/data/Biomphalaria-glabrata-BB02_TRANSCRIPTS_BglaB1.2.fa]

>BGLTMP000001
TTCAGCGAAGAACAAGGTGTTAGAGACAACAACAGCGGCAACTTGATTGATCTGTGTGACAACTTGATTCCCTGCCCTTGTCTTTGCATTTTGTTTTCAAAGGAAATTGATATGTCGGAGTGCCACAAGCCAGACGACAAGCTCGGGGAAGCGGGCAGAGAGATAGAGAGTGGAGACAGAGAAATAGAGGGTGAAGGCAGAGAGTTTGAGAGTAGAGGCAGAGAGATGAGGCAGAGAGAGAGTGGAGACAGAGAAATAGAGAGTAGACGCAGACATGTAGAGAGTGGTGACAGAGAGTTAGAGAGTAGGGGCAGAGAGATAGAGAGTGGAGACAGAGAAATAGAGGGTGAAGGCAGAGAGTTTGAGAGTAGAGGCAGAGAGATGAGGCAG
>BGLTMP000002
ATGAAGATATATAAAGTAAAAGCGTATGTTCCAGCTTGGACACATTGTCCCGGCTTCAATATTGACCCTGAACTCGTCACCGACATGCGACAAACAGCTATCATCGACAGAGAACTCAGCAGACTAAACATTGATGTGGCCTGCCTGCAAGAAACCAGACTGGCAGACACAAAGGCAGACAGAGAGAGAGAGAGAAAAGAGATACAGAGAGAGAGAGAGAGACAGGGAGAGAGAGAGAGAGAGACGAGGAGAGAGAAGAGACGAGGAGAGAGAGAGAGACGAGGTGAGAGAGAGAGAGAGAGAGAGAGGAGAGAGAAGAAAAGAGACAAGGAGAGAGAGAAAAGGGAGAGAGAGAAAAGGGAGAGAGAGAGAAAAGAGACAGGGAGAGAGAGAAAAGAGACAGGGAGAGAGAGAGACAGGGAGAGAGAGAAAAGAGACAGGGAGAGAGAGAGACAGGGAGAGAGAGAAAAGAGACAGGGAGAGAGAGAGACAGGGGGAGGGANNNNNAGGGAGATAGAGAGGGGGAGAGAGAGAGGGGGAGAGAGAGAGGGGGAGAGAGGGAGAGAGGGGGGAGAGAGAGAGAGAAAGAGAGAGATGGAGGAACAATGGAAAAAAACATTTTTATTTGTGTGGGAGTCC
>BGLTMP000003
ATGCCCAGGACCTGCGGTGTCAGCATATCTCCTGGGGGC
>BGLTMP000004
ATGAGAAAAGTGAAAAAGGTAGTGAGAGAAAGATTGAGAGAAAGAGTGAGAGAAAAAGTGAGTGAAAGAGTGAGAAAAAGAGTGAGAGAAAGAGAGAGAGAAAGAAAGAGAGAAAGAGAGAGAGAAAGTGTGAGAGAAAGAGTGAGAGAAAGAGTAAGAGAAAGAGAGAGAGAGAGAAAGAGGGAGAGAAAGAGAGAGAGAAAGAGTGAGAGAAAGAGAGAGAGAGAAAGAGAGAGAGAGAAAGAG
>BGLTMP000005
ATGTTGACCTTGGATAACCGCTTCATGAAAAGTGCGCCTCCAGATTTCTTTTTTAATAAAAAACTTTGCCGCTGTAAGACTAATCAATCTTATCTTGTGAGGTGTGTGCTTGAATCCGAGCTCACCACTCAAGTTTCGTTTCGAAGCTTCGAGTTTTTAAAACTGCACAAATCTGATTACGAGGGGTGGCCTGCTGTACGGGTATACGACAACGAAGGAGAAAGAGAGAGAGAGAAAGAAAAGGGAAAGAAAGATGGAATGAGAGAGGTGGAGAAAGAGAGAGAGAGAGAGAGAGAAGGGAAAGAAAGATGGTATGAGAGAGATGGAGAAAGAGCGAGAGAGAAAGAGAAGGGAAAGAAAGATGGTATGAGAGAGGTGGAGAAAGAGCGAGAGAGAAAGAGAAGGGAAAGAAAGATGATGGCGCCACTTATTAAGGCAACCTTGATGACCTTCATGGACTCACACTGTATACACCTATATTTCAACTCCATGCAACACTTAAACCCAGATAGCGTAAAG
>BGLTMP000006
ATGCTGAAAAAGCGCTATCGCATCCCGCTGTGCTTTCGCAGATCTGTCGGCTGGGTTTCTGGAGTACTAATATGGAAAAGTAATCCATTTACAGAAATTATATGTCATCTGTCTTGTGGCATCTTAACCAAATGTCATCTCGCAGTGAATGAAAGGACGCAGGCTGGAAGAATGGAGACGGAGAAAGAGAGAGAGAGAGATAGAGAGAGAAAAAGAGAGAGAGAAAGAGAGAGAGATATGCTTGGGAAGTGTAGCCCCACTCTTTCTATCTCCACCTCTCTCATACCATCTTTCTTTCCCTTCTCTTTTTCTCTCGCTCTTTCTCCACCTCTCTCATACCATCTTTCTTTCCCTTCTCTTTCTCTCTCGCTCTTTCTCCACCTCTCTCATACCATCTTTCTTTCCCTTCTCTTTCTCTCTCGCTCTTTCTCCATCTCTCTCATACCATCTTTCTTTCCCTTCTCTCTCTCTCTCTCTCTCTTTCTCCACCTCTCTCATTCCATCTTTCTTTCCCTTTTCTTTCTCTCTCTCTCTTTCTCCTTCGTTAGGAGG
>BGLTMP000007
ATGGCTGATGACAATTTAGTTCTCTCACCAGAATGTGTGAAAGGGAGTGACCTGCATGTCAGAGCAGGCTCTCGGACTCACGGTTGTAAAAGTAAAGAGGAATGGAAAGAGGGAGATATAGAAGGAGAGAGAGAAAGAGCGAAAAAGGGAGAAAGAACAGGAGAGAATAAGAGAGAACTTGAAAGAAATAGAGAGATAAAGAGAAAAGAGAGAGAAATAGAAAATAAGAGAGACAGAGATAGAAAGCCAGAGACAGAAAGAAAGATAGAAGAATACAGAAAAAGATATAAAGAGGGAGAAAAAATGCATAAACTAGGTGCCAAGAAAGAAGAACAGAAAGAGAAAGAAAATATAAGCAAGCCTCTTTATCAAAACGAGCTAATTGCA
>BGLTMP000008
ATGGAGGCGAAGTTTCAAAGGGCAAGGGAGGATGAGGGTGATAGAGAGAAAAAAAGAGACAGAGACAGACAGAGAGAAAGAAACAGTGAGATAGAAAGAGAGGCAGAGATAGAGATAGAGAGAGAGAGAGAAAGAGAGAGAAAGAAGGAAAGATGTATAAAGAAAGAAAGAAAAAGACATAGAAAGAAAGAGAAACAGGTCGATAGAAAAAAAGAAAGATACACTGAAGACACACAGAGAAAGAGAGAGAAAAGAAAAAGAAACAAACTGGTAGAGAGAAAGACAGAGGGATATAAACAGAGAGAGAGAGAGAGAGAGAGAGAGAGAGAGAGAGAGAAGAGAACCAAAGAGAGAGAGAGAGAGAGAGAGAGAAAGAAAGACAGAAAAAGAAGAGAAAAAAAAAAGAGAGAGAAACGGACAAAACTGATGAATGCGGGACCCAATACCAAACAAAATACAAGGGAGTTAATAGAAGACACGAGGGAGGCAGACAATAATTTCAATTACATGGCGGCATGTAGGCCGACCTTACAGGAGCAGCGCAAGGCCATGACTGATAGAAACTGGAATCCACTAGACTGTAAACGACTTCCTGTTTACACTTCTCTTAACGCTAACTCCAAAGGAAAATCAAGAGGGTTCCAATCAAAAGACTCACTTGTAGACGGTTCTTTAAATTACATGTCACGAGCTCGCCAGGGAGGTAAGTTCATGTTTCAGAACATCAAAACACCTGGAAAGGATCACGTGATCGACTCTAGAAGGGAATCAAATGGAAATCGTTACAGCGCCTTCAAAGCAGTAACAATCTTAGCTGCCCGTTTGTATAGGTTAACTATCAATGATATGCTTTCTTTGTGGAGTACATCTATTATGTCCCTTTACCTAACCTTACAGCAAGCGTCCCTAGAGACGGTGGTGTATTATTTCCGGATGGATTGGATCATGAGTACGGTTCATGCACGAGCTGCCACGGACAATGGTGTAGCCACTACAGAAAGAGGACAAACCTCTATTAGTACAAGCAGGGCT
>BGLTMP000009
ATGGTAGGCGAGTTTCTCTCCCCCTTGCCTAAGTACCCCGAGAATTCACGCGTCTACACACATCAGTTTCCCACACTCCACACAGAAGTTCCCCACTCTCCACACATCAGTTTCCCACATTCCACACAGCAGTCCCCCATTCCACACAGCAGTTCCCCACTCTCGCCACAGCAGTTTCCCACACTCCACACAGCAGTTCCCCACTCTCCACACAGCAGTTTCCCACACTCCACACAGCAGTTCCCCACTCTCTACACAGCAGTCTACACACATCAGTTTCCCACACTCCACACATCAGTTTCCCACACTCCACACAGCAGTTCCTCACTCTCCACGCAGCAGTTTCCCACTCTCCACACAGCAGTTTCCCACATTCCACACAGCAGTTCCCTACTCTCTACACAGCAGTTCCCTACTCTCTACACAGCAAAAACGGAAGCTGAGCTTGAAAGAGTTGAAAACGAGGCAGTTGGGGAGGGTATATTACCATTTCCTGTAGAATTTCAATTGTTTGGACTTTCTTGTGTGTGTGTATCTCAAAGTGAGAGGGAGAGAGAGAGAGAGGCTGGGAGGAAAACAGAGAGAGAGAGAGAAAGGGGCTGGGTTTTGAATGCATTTGGACGAGCTAAACCTGTGGTCCATGTTGGGTCATGTGATAGCGGCTTAGTCTTCTGCTGTGAATGCGTTGTCTCGGTTGCACTTATTGGTGTAAAACTGCGACAGCTGGGACTAAGCAAAGAAGAAAACGAGACTCGTCAGGAAGCCGAGCAACACAGGACGATAGCAGTTCATCCACTTCTAGAGCCAATTTTCTCATCAGGTAGAGAGACTACTCTAACGAAAAGGGAGAGAGAGAGAGAGAGAAAGAGAGAGAGAGAGAAAGAAGGGGTTAGAAGAGAGATAGTGGCAAAGGTGAGAAAAAGAAGAGAGAAAGGTGAGAAAAAAGGTGGGAGAGAGGTT
>BGLTMP000010
ATGAGAGAGAGAGGTGAGAGAGAAATAAGAGAGAGAGAGAGAAATGAGAGAGAAATGAGAGAGAGAGGTGAGAGAGAAATAAGAGAGAGAGGTGAGAGAGAAATGAGAGAGAGAGAGAGGGGGGAGAGAGAAATGAGAGAGAGAGGGAGAAAGGCAAAGGGGAATAGCGCGAAACANNNNNGAGAGAGAGAGAGAGAGAGAGAGAGAGAGAGAGAGAGAGAGAGAGAGAGAGAGAGAGAGAGAGAGAGAGAGAGAGAGAAAGAGAGAGAGAGAGAGGGGGAGAGAGAAATGAGAGAGAGAGGGAGAAAGGCAAAGGGG
>BGLTMP000011
ATGAAAACATCGAGACATGTTACTGAAATAGCAAATAAAAAGGGTGGCAGAATTGTGAATAAAATTGTCATGTTCTCACAGGTCTTCAAGTTGTTCATAAAAGTTTGGGTTGAAAGATTGAATGATGGAGTTAAATTATTGAAGAATGTGGTTGAAAGATTGAAGGATGGAGTTAAATTATTGAAGAATGTGGTTGAAAGATTTAAGGATGGAGTTAAATTATTGAAGAATGTGGTTGAAAGATTGAAGAATGTGGTTGAAAGATTGAAGAATGTGGTTGAAAGATTGAAGGATGGAGTTAAATTATTGAAGAATGTGGTTGAAAGATTGAAGAATGTGGTTGAAAGATTGAAGGATGTGGTTGAAAGATTGAAGAATGTGGTTGAAAGATTGAAGAATGTGGTTGAAAGATTGAAGAATGTGGTTGAAAGATTGAAGAATGTGGTTGAAAGATTGAAGAATGTGGTTAATAGACTGAACGAGTTTAAAGGC
>BGLTMP000012
ATGAGAGTGAAAGAGAGAGAGAGGGAGTCAGGGAAAGAGAGAGACAGAGAGAGACAGAACGAAAGAGAGAGAGAGAGAGACAGAACAAAAGAGATAGAGAGACAGAACGAAAAGAGAGAGAGACAGGACGAAAGAGAGAGAGAGAGGGACAGGACGAAAGAGAGAGAGACAGAACAAAAAATACAGAGAGACAGAACGAAAGAGAGAGAGAGAGACAGACAGAGAGAGAATGAGGGAAAAAGAGAGCTTAAC
>BGLTMP000013
ATGGCCTCATCAAAGCTCTGTGTGGCGCTGAAGCAGGGGGCGCCACGGGCGGTGAGGGGGGGGGACACATGGAGACGTGACCTCCGTCTATGTCGAAGGCGCCGATGGAGACGAGCAGAGAGTAGAGAGAGAGAGAAAGAGGAGAGAGAGAGAGAGGAGAGGAGGGGAGGAGAGAGAGAAGGACGGCGATATTGCAGTAAAGAGAAAGAGGGAGAAAGAGAAATAGAGCCAGAAAGAGTACAGTACAAAGAGAAATTATGTCTGCGATTGAGAGTGAGAGAAAGAGAGAGAAAGACAGAAAGTGTGCCAGAGAAGGAGAGAGAGAGAGAGAGAGAGAGAGAGAGAGGAAGACAGAAAGAGTGTCAGAGAGAGAGAGAGAGAGAAACAGAAACAGTGCTACACAGAGAGAAACAGAAACAGTGCTACTCAGAAAGAAACAGAAACAAGAGAGAGAGAGAGAGAGAGAGAGAGAGAGAGAGAGAGAGAGAGAGAGAGAGAGAGAGAGAGAGAGAGAGAGAGGAAGACAGAAAGAGTGTCAGAGAGAGAGAGAGAGAGAAACAGAAACAGTGCTACACAGAGAGAAACAGAAACAGTGCTACTCAGAAAGAAACAGAAACAGTGCTACATAGAGAGAAACAGAAACAGTGCTACACAGAGAGAAACAGAAACAGTGCTACACAGAGAGAAACAGAAACAGTGCTACACAGAGAGAAACAGAAACAGTGCTACACAGAGAGAAACAGAAACAGTGCTACACAGAGAGAAACAGAAACAGTGCTACACAGAGAGAAACAGAAAGAGTTACTAGAGAGAGAGCATATGTGTGAGTGTAACAAGAGAGGAAGACAGTGCGCCTGTAAGATGAAGAGGCTCCAGAAGAAAGATAAACAAAGAAGAGCATATAACCAAGCTCCAATTTCAAAGCGTGCGAAATATCAGATGTATCACGTGACCTGGCGAGAGGCCGGAAGACGATACCCCCAATTTACTGCCTTACAGAAAAAAGACGGACTGAGAGAAATGATTAGAGTTACACGGGCAGACATGAAACTATCCAATACCCTAAATGAGATGAGAGAAAAA
>BGLTMP000014
CACCCCGCACCACCCTCTACCCCGACGCCGGGGACAATTTCCTTTAGTCCCTCGGGAGATAAAACAAGGGGAGGCCACTTAGCTCTGCGGGAGACAAGAAGCTGGTGTAGCAAACTCTCTGTCTCTGTTTCCTCACATCACAGCTCATGTCAGTTAGCCTCTCTCCATGAATGTACTCAACTATTACAGCTCTACCAAAACCTTCTTCGCCACGGACTGCACCAACCACGTGACCTCACCAACCACGTGACCTCACCAGGACCGGGA
>BGLTMP000015
ATGGCCGAGGCTAGCGCGCAGAAGATCGAGCTGGAGTATAGCATCCAGGAAGAGGTCCCTATCAACCAACCCATCGGCAACATAGTCCAGCACCCGGTGCTGTTCAACTACGTTCAAGGTCTGGCCACCAGGGATCTTCGCTTCAGCTTTCTGGCGGAGGGGAATCCCCAGGCATCCTACATATCAATCAACGAGACGTCAGGAGACCTGAAGACCGCCTCCAGGATTGACCGTGAGACACTGTGTCGGCGCCAAGTTACGTGTGAGCTACGTGTCCAGACAGCAGTTCAGGCAGACCTCAGCTCCTTCTTTATGTTAGTCCTGGTCAAGATTGTCATCCTGGATATTAATGACAACGCTCCTGCCTTTGCGTCCAACGTTTTTTCATTGAGAATACCAGAGAGCGAAGGGGCGGGAGCGACTTACCTTCTCCCGACAGCGACGGACCCGGACACTGGGGTCGGGAACTCGATCATCGCCTACAACACGGTGGAAACGGGGGCCCCATTCACGCTTTTGGTTAGCGGCAGCTCGGCCGCCTCCTTCGAGATACGGATGCGCCTGGACGACAGCCTGGACAGGGAGGTCACCCCTTCCTACCAGGTGCTGGTCAGGGCGCTGGACGGTGGTGAGCCCAGGCTAACTGGCACCCTGACTGTTAACGTGGAGATCGCTGACGTCAACGACAACGCCCCAGTGTTTGAACGCCGCCGCTACTCGGCCAATGTTTCCGAGGGAAACCCCGTGGATACGGTGGTCGTGACAGTGAGGGCCGCAGACCAGGACGTAGGGCCCAATGGGACGGTGACCTACGTGATGCTGCCCACACAGGACGACCTTGACGTATTCTCCATGTTCGCCATCAATAATGTCACCGGGGAGATTCGAACCCTGGCTCCGTTGGACAAATACGCAGGTAGAACCTACAGTTTGAGCATCCAAGCCCAGGATTCAGGTCCGACACCCAAAGCTGACCAGACATATGTAGACATCTCAGTGCTGGACACTCGGAACAGTCCACCTAACATTTTGCTTCATGTGCTTCGAACAGCAGGCAAAACATCTCAGGTCTCAGAACTGGCCGAGTTAGGACGTGTGGTGGCCTACTTCTCAGTATCAGATCCCGACCCCAAGACCAGCCCAAACAGTGTGGTCACTTGCTCTACGGACAGTGACCAGTTTGAACTTCAGGCCATGGATCAGAATCAGTACAAGGTCATCTTGTCGAAACGTCTGGACAGGGAGCAGGCAGCGTATCACAGTGTCAGTGTCACGTGTTTTGACGCTGGGAGTCCGCCCCTGAACGCCACCGCGAACTTCTTGGTAGAGGTGCAGGACGAGAACGACAACGCCCCTGTATTCGACTCCCTGTTCTACACCGCCGACGTCAGCGAGGGGCCAGTCAACGCGGACAACAGCATTATTCTGCGTGTCCACGCCTCGGACAACGATGTGGGAATCAACTCTCAGATCACCTACAAGCTGGCAGACAGGTCCGACAACGATTTTGGGATAAACGGAGAGGGAGATCTCTATGTGTCCAGGGCCAGGGGACTGGACAGAGAAGACAAGGTTAAGGGACCCAGGCGAGAGCTGACAGTTATGGCGATCGATGGGGGAAATCCGGCGCTGACCGGAATCGCCACGGTGGTTGTGACCGTGCGTGACGTCAATGACAACCCGCCTAAATTCTCGGAGCCGGTCTATTATTTTAACGTCCCAGAGAACTCTCAGAGCGGGCGCATCGTGAACAACCTGTCCGCCACGGACGACGACGCGGACATGAACGCCATTTTTTACTTCAAGATGTTACCGTCGTACAAGCATAAGATGCCCTTCGAGGTGGGCCTTGACGGCAACATCCGGGTATCCGGAGATCTTGACAGAGAGAGGCAAGCCAACTACGACTTCCAGGTTATTGTTTACGACCTGGGAGAGCCGCCTCTGACCTCCACTGTGACGGTGCACGTGAAGGTCACAGACGTGAATGACAACGCCCCTGTCTTCATGTTCCCCAACGACGACAACTACACTCTGCACATCCCACACACCCTGGGCGCCAACACTGTGTTCGCAAACATCATAGCCACGGACAAGGACGAAGGCAGGAACGGCGCTCTTGTGTACAGCTTAGAGGGGGGAAACGGCTCCAGGTTCTTTGACATAGTCTCCGATTCCGGAAAAGTTCTGCTCACTCGGCCTCTGTCCGTCAGCGATGTTGGTATCCACGTTCTTAATGTCATGGCCCATGACCTAGGCTACCACAACCAAGAATCCACGCAAGCCGTCCTGCATATCCACGTCTTTGAAGGCAACGCCACCTTGGCGCATCTAGAGGGCGGGATCGGCTTCAGGAACATCCTGGTGGTCATCATTCTCATCGTGGTCACCCTGGTCCTCGCGCTGATCATCCTCATGACCATCATCCTCATCCGCCGAGTGGACAGGCAGCGCAGGCTGTACCACGCCAAGCAGGAGGAGACCAAGGCTGACACCAGCGTGCGACACTTCTACCCTTGCCAGGTTCAGGATGTGGAGTCTCCAAGCGGCGTCTCAGACGACAACGATGACTTCAAAGAGTGCAGCAAGAAAAAGAAGGAAGTTAGTTTCTCGTTGGATGAGGACAACAACATCAACCAGACGCCAACCATGACAACCTTCAGCCCTGTTGTATCTGATAAGTATGATCCACTGGTAGAGGCAGACAGAGATAAGCTAAAG
>BGLTMP000016
ATGGATTGGGTGAGACACCCCACCGTGGCTTTGGAGCTCCACATCACTGCCGCCCCTGCCGCTGTCGCTGGTGCTGAGGTCACCGCTGGCGTCGCTGAGGTTGTCGTCATGGTGACGGTGCGGGACGTTGCTGCCCGTAGGGTGGACCTGGTGAAAGTTGAAAGAATTGATGTCCTTCTTAGAGCTGGAACTTTTGTGAAGACTCTCGGCCTGGTAGTGGTTGCTGGTCAGCACGTCGTTCTGAAAGCATACAACTTCACCCTCAGCAACAAGTTCATCAACAACATCTGGAAACCCAACAGCTATTTCATCAACGGCAGGAACAGCAAGCAGCACAACCTGACGGTGCCCAACGCCTTCATCCGCCTCAGCTACGACGGCAGCATCTATATGTCCGTCAGGCTGACTGTGAACGCCAGATGTCCCATGATGTTGTCCAGGTACCCCATGGACAGAGTGGTGTGCCCTTTGTTCATCGGCAGCTTTGGCTACACAACAGATGAGGTGGTCTACAGGTGGGAGAACCAGGTGGACATTGATCCAGGCGTGACCTTGTCCCAGTTTGAGCTTGGGCGCATAGAGCAGCAGAACATTACCAGGAAAGGGAAATATGGAGACTTTTCCATCTTGCAAGTGTATATCCACATGAGTAGAGCAGTTGGGTATTTCGTCATTCAGACTTACGTCCCTTGTTATTTAATAGTCTGCCTCTCCTGGGTCTCGTTCTGGATCAACAGAGACGCTGCACCTGCAAGAGTACTGCTAGGCGTCACCACTATTTTGACCACAGCCGCCATAGGTATGACTGTGCGGGAGGGGCTACCAAGGGTTCCCTACCCCACAGCTCTAGACGTGTTTCTCAACATGTGCATCTTGTACCAGATGGCCGCCTTCATCGAGTACGCCGCTGTCAACTACTTCACCAAGCTCATGCCACTCGAGGGAGGCGCCGATGAGGACGATGACGAGGCGGATAACTTGGTAGGTGAAACCAGGAATCAACAGAAAAGTAAAAAAAGACGGCGAGAATCACACGGCAGAAGCCGAGTCTCTTCTAGCAGGAAATGGACAAAATCTGGACAAAACTTA
>BGLTMP000017
ATGGAGGGGGAGGGAGAGGAAGTAGGGATGGAGGGAGAGGGAGAGGAAGTAGGGATGGAGGGAGAGGGAGAGGAAAGAAAGGAGGAGAAGGGGAAAGAGAGAGAGAGAGAGAGAGAGAAGAGAGAGAAAGAAAAAGGCGAAGATAAGGCCGAAGGAAAGCGAGCAGGAAGAAAGGAGAATGGCTGCGAGACTCCACCTGTACCTGGTGACAATCAATCAAAAGCACAAGATCACTGTAAATTACAGCAACAAAAGATTAAGTCCCCTATACAGTCTACAATATACACTTATGATGAAGATAAAGAAGAACAGTGCTATGAGACTTATGATAAAGATAAAGAAGAACAGTGCTATGAGACTTATGATAAAGATAAAGAAGAACAGTGCTATGAGACTTATGATAAAGATAAAGAAGAACAGTGCTATGATTATGATAAAGATAAAGAAGAACAGTGCTATGAGACTTATGATAAAGATAAAGAAGAACAGTGCTATGAGACTTATGATAAAGATAAAGAAGAACAGTGCTATGAGACTTATGATAAAGATAAAGAAGAACAGTTCTATTTGACT
>BGLTMP000018
ATGATATACCAAAAGGCTGTAATTATGTTTTTCCATGACAGACTGGTAAACAGCAAACGAACAGAATCGCATTGGAAGGTAGCAGCGTCAACAAACGTGCTGGACCTGAGCGCAGTCTTCGGAAAGCTGTCGCCAGATATGTCCAAGATGGCGGAATACAGAAGCCTTGCAATAACATTAAACCGGGTCCAGGGGACACCCGATTACATCATCGTGACCAGGACATGGTGTCAGAATAGTTTTAATAATGCTTGGACACGGCTAGTTTATCTGTCGGTCTGTCCAGTAGTTTATCTGTCGGTCTGTCCAGTAGTTTATCTGTCGGTCTGTCCAGTAGTTTATCTGTCGGTCTGTCAAGTAGTTTATCTGTCGGTCTGTCCAGTAGTTTATCTGTCGAGAGAAACTAGAGGAGAGAGTGAAAACGATAGAGAGAAATGGAAGAATAATAGAAAGAGGAGGAAGAGAAAGAAATTGATAGAGAGAAAGGAAAGAACGAGAGAAAGAGATAAGAGAGACAAAGAGAAGAGAGACAGAGAAAGTGGGTTTTTGAATGACCTTGACATTTACGCTATTGTTCGCATTCCAGACAGGAATTGCTTAGCAGCAGGGAAAATGGAATCCATTCACCTGGCACGTACGTTCCTATCA
>BGLTMP000019
ATGAGAGAAAGAGAGAGAGAAGGAGAGAAAAAGAGTGTGAGAGAGAGGGGGGGAGAGAGAGAGGGAGAGAGAAAGAGAGCGAAAAGTCGGGGGATTGTAAGGCATTACAGAGGAACCAAGCGATCAGGTACCGAGCGCAAGGGGAATAAGACAAACTTGCAGAAGTCAGAGATTGAGGAGGAAAAAAGGTTTAGGGACAGACCGACAGATAAACTACTGGACAGACCGACAGATAAACTACTTGACAGACCGACAGATAAACTACTGGACAGACCGACAGATAAACTACTGGACAGACCGACAGATAAACTACTGGACAGACCGACAGATAAACTACTGGACAGA
>BGLTMP000020
ATGAAAGGGGGATTGTTGGACGGATATGTTATAATAGCAGTACCCATGTACATACAGCCTTTATGCCACCGTGTCAGAGGCGTGTCAGGCTTAGTTGTCACCTGCATCTCCAACAGAGCGAATGGAATTAGATGGGTGGGACAGCATGACCTGGCTACACCCACAGCAAACGTTCTGTGTGCACTACTTAATGAAAATGTTAATCAGGGCAAACGTCGGGGGACATTAACACCGTACAGGGGAAAAAAAGATAGAGAGGGAACTCGAGCTGGAGAGTTATTTACCGTACGTGCCAGAGAGAGAGAGAAAGAGAGAGTACAAATGTGTATGGGATGGAGAGAAAGAGAGAGAGAGAGAGAGGGAGAGAGAGGGAGAGAGAGAGAGAGAGAGAGAGTCTTCAAGACAGGTGAAATTAGAAATATCTGCAGAAGGAAAATAAAAAGAAAAAAGGTGTGTGAGAGAGAGAGAGGGGGGGAAGGGAGAGAGAGAGGAAGAGAGAGTGAAAGGAGAGAGAAGGAGAGAGAGAATGAGAGGTGG
>BGLTMP000021
ATGGATACACGTGCTGTTTCACGAATGACAGCTATCAGAATGACATCTACCGCGGCCAGGTTTTGGGGCTCTAACATCAATCTTCTCAGCTGTGCCATTTGTGACCATAGATACAAGGACCCAAAGGCGATCACGTGTCCAGTTTGTCGTCAGCAGTCCATCTTGCCCCTGGACGGGGTGGCAGCACTACAAAATAACAACTTTCTTTTAAATCTACTCAAGGTCATCACATCACCGGAAGTGTGTACCAGCTGCGGTCAGTTGGCATCCATCCCTACTTCCAAGTGTTTGGATTGTCAAGAAATTTTGTGCGCTAACTGCAGCATCAAACATACCAACATGGACAACACTAATAATAATGTTGGCGGCTCTGATCACCATAGAGACACAACAAACAAAATGGAGGACGCTCCTCAGGAGAAAAAGGAAGTCCCAGGACAGCATCATCTTGTTTTGTTAGCAGAAGCGCCAACCTGTAAATCGAACTCTCTGACCAATGGCGGTTCTAAAGAAGTGGAGTTAGGGGCCATAGTCTGCCCCAGCCATGCAGGGAGTCCTCTCAAGTATTATTGTTCACTCTGTGATACAGCTGTCTGTGAAACATGCACTCAGGTAGAACATATAGGTCACATGACCGTCATCTTATCAGAGGCAGTGACAGAACACAAAACTTCCCTCGCCTCTCTTGTGTCCAGAGTCAGACAGATGACACCAGAGGTTCAGCATGCGATAGAAGAAGTGGATGCTGTACAGGAAATAACTGATTTATTTAATGAAATGACCTCATTACTAGAGGCTAGGAAAAAATCTGCCATAGAGGAATTGAGCCGAGTGTCAGCCATAAAGGAGAGAGTGTTAGAGGAACAGAAGAGGTCGCTGAAAAAACATCTAACCTGCATTAGTAGCTGCTGTGATCTAACCGAAGACTCACTGCTTCATGGGAATGACACTGATGTTGTAATGGTAAAGAAAGAAATGGCAGGCAAGCTAAATGACCTTCTAGCCTGCGGAATTAGCCTACAACCTGAGACCAATCCACTAATTGTATTTGATGACAAAGACTTTGAAGGATTAAGGGAGACTATCACTGGCATAGGCTGCGTTTGCAACAATGCTGCTGTTCCACATCAGACTACAGTGGGCGGGGAGGCTTTCAGCAACTGTATTGTGGGGAAAGCATCCACAGTGACAGTCACCACAAGGGACAGAAATGGTGATCTGGTTAAAACTGGATTTGCTCCCATTACTGCTTCATTGTCAACAGATAAAAGTGAAGAGAGGTTATTTCCTACAATCACAGATCATCAGAATGGAACCTATGACCTGACCTTTGTCCTTCAGTCACCTGGAGTGTATTATCTTAGTGTTTGTATGTTTGGCCTACACACTAAAGGGTCACCCTATAAAATTCGTGCAGTGGATATAGGAGATGCAAACGGTAATGGAACCACAAGAATTCCTAGAACTATGGCTGTTAAGCAGAAAGGAGTGAAGCGTCCCTCTAGTTCAAGGTCTCAAGGCTCAAGCAACAGAAGAACCAATCGTATTGAAGATGATCTTATTATCAGAATTGGTGTTAAAGGCAGAAACAAAGGAGAATTTTCAAACCCACAAGGTCTGTGCTACCATGACGAGAGAGTTTTAGTCGCAGATAGCAACAATCAAACAGTTCAAATTTTTCTGCCTTCTGGTGAATGTTGTCTCAAGTTTGGGACACCAGGTCGAGCCCCTGGAAAAATGCAGAGACCGACAGGTGTAGCCGTTACGCTCAATGGAAATTATCTGGTTGCTGATTACGACAACAAGTGGGTCAGCGTTTTTAACCCTGAAGGAAAATATGTCAGACTTCAAGGTCCAAAAGGAATCGTAGTGGACAAAGAAGGAAGAATAATTGTGGTAGACAACAAGTCCAGCTGTGTTTTGATATTTCAGTCCAACGGTAAATTGCTGCACAAATTTGGGTCAAGGGGAAACCGAGATGACCAGTTTGCAGGTCCCCACTATGCGGCTGTCAATGAAAACAATGACATCATTATCTCGGACTTTCACAACCATTGTGTGAAGGTATTTGATTCGACTGGATCATTTCTGTCCTACGTCAACACTGCCAGTGAACCACTTTATGGACCGCAGGGACTAGCTGTGGCATCATTAGGTGTTTTAGTTGTTGCTGATTCTGGAAATCACTGTTTCAAATATTACAAATATCTGCAA
>BGLTMP000022
ATGCCAGCTGTCTTAGAGGATCATGGAATACGAGATGTTTGGGCCTCAAATATGGAGGAAGAACTGAGAAACATCAGCAGAGTTGTAAAAACTCATCGATACATAGCCATGATTGGTTTTACATTTTTTGATGAGGAAGGAAACAGAGCCCAGCCAATATCAACATGGCAGTTTAACTTCAAATTTTGTCTTGGAGATGACATGTATGCTCAAGAGTCCATTGAACTTTTACGTAAATCTGGTATCCAGTTTGAACGACATGAGCGAGACGGCATGGACCCTTTTGACTTTGCTGCTGAATTAATTGGAGCTGGTAACAGTGACCTGGAGGAAGATGATGAAGAGTTTTTTTCCAAGCTTCGGTTACACTGTCCTGATATTTATGATGTGAAATACTTGATGAAGTCCTGTAAAGATCTGAAAGGAGGACTGCAAGAACTCTATTTTGAGAATAATATTGAAAGAGAGAAATATTCAGGACACTTGTATGGGCTTGGACCTTTTGCTGCCAGTGCTGCAAATGTGACCAATGGATCTGGATATGGTGAATACGACTCAGCTGCTGACAATGGCACTCAAGGCACAGCTTCG
>BGLTMP000023
ATGCAACGAATAAATTCCAGAAGTTTCAATTGTGTCGAGAAAGATAGAAGAGAACGACACAGAAAGAGAAAGAGAGAAAAAGTGAGAGAAAGAAAGAGAGAGAGAGAGAAAGGTGGATTCGAAAAAGTAAGAGTTTGCTCATTAAAAGAGAGAGAGAGAGAGAAGAGAGAGGGAGAGAGAGAGGAGGGAGGAGAGAGAGAAGAGGAGAGAGTGAGGGAGAGAAGAGAGAAGAGAGAGAGAGAGAGAGAAGAGAGAGAGAGAGAGAGAGAGAGAGAGCGGATAGAAAAAGAGAAAATTAATAAGATTACTGCTCTTGAAAAAGATGAATTCTTAAACTTGAAAATTTCATCCACATTAGAGAGAGAGAGAGAGAGAGAGAGAGAGAGAGAGAGAGAGAGAGAGAGAGAGAGAGAGAGAGAGAGAGAGAGAGAGAGAGAGAGAGAGAGAGAGAGAGAGAGAGAGAGAGAGAGAGAGAGAGAAGAGAGAAAGAGAGAGAGAGAGAGAGAGCGGATAGAAAAAGAGAAAATTAATAAGATTACTGCTCTTGAAAAAGATGAATTCTTAAACTTGAAAATTTCATCCACATTG
>BGLTMP000024
ATGAACCTATTACTTTCCAAAGAAAATGAAGAGCTGCAAAGAAGTAAAAAATCGTCCTTGTCCTTGAAAAGACGCTCAAAATCTGTGAGTGCACCTGCATTAGATGCTATGGGAAAAGAATCCAGTGGCCAAGGTCTTGTATTTAAGATTCCCTTGAGCAAATGTCTCATGAATGACAAAGAATTAGAAAAAAGACGTAAGCGAATAGCGTCCACCGTAGGAGGCAGTTCAGTCAAAAACAAGGGTGATGCCAATGAAAACTCAGAGTCTACCAAACCAAACAGGAAGTCCAGCAGCTCGTCTCAAGGTTTGCAAACTTTGGGAATCTTCAGAGTTGGCTGCTCAAAGAAACGAGTTAAACAGCTGCGTGAGGAATTTGATAGTGGCAAAGAAGTTGTGCTGACAGATGAGTACCATCCCCATGATGTAGCTGCATTACTTAAAGAATATTTTAGAGATTTACCTGACCCACTTCTTACCAGGGAGCTTTACTTGCCATTTTTGTTTGTCAAAAGAATGAAGGATGAGCACAAGAGACATAATGCATTGCGTCTGCTGATTTCAATGTTGCCTGTGGCTAACAGAGATACTCTTTGGGCCCTCCTAAGGTTTTTGGCTACTGTTTGTCAGCATGCAGCTGATGCCACAGATGAAAAGGGAGAAATTATTGCTGGTAACAAAATGGACTCCCATAATTTGGCAACTCTCTTTGGTCCCAATATTCTTCATCGGACAAAGACAACAAATGATAAGGAATTGATGTCAGAGTCAGCTGAGCGTGTTGAGCAGAGCAAAGAAATCATTGAAGTTGTTAAGGATCTTATTGATAACCATCATGAACTGTTTGAGGTGAAGATCTATGCAAACTGCTACACAAAATTGTTCTATAGCTTAAGAGATGATGTGCTTAGACTGCTGGCAGAAACAAATCAAGAAGTAGTGGATAATATTCTCAAATTCTTAGCTAATCAGAATCAAATTGAAGCTGATCCTGAATCCATGTGCAGTGTGTTTGAGGATTCTATGAACAGTCCCTACTTATACCATGCCATGAATAGTGATGCTGATTTGTTGACTTATACCCGCAAGCAGTCTTTGACATCCCATCGACCTTTAAGGGTTACCAAAAGTGCAGACAACAGTCTAGACTCTCCTGTCTCGAAATCTCGAGCAACCCACTTGTCCGAATCTCAAGCCTTTTCTCCAACATCAAAGGACAACCAGGCATCGGTTTCTAGTACGACATCCAACCCTGGCAAGCAGAGATATGATTTGGGATATGGCTTCCCCAACCCTATGTTGGGTCTACTTCCAATTCTGAGGGTGTCACAGGAGCCTGTTAATCAAGATGTAGTAATGAGGGGTAGGGTTGAATCTGGATATGCTGAGCGTCCACATTCAGAAATTTATAACGAAAATTTAAACATTCCAAGGCCTGTGTATCTTAGAGAGAACAGTTACTCTAGTGTCTCCAGCGGTTTGTCGTCTTCGTTAAACAGCCAGGGTGGTTCTGATTTGAACCAGTCAGGACAATGGGCACTCCCGACACCACCAACCTCAAGAGGCTCATCCCCGAAACCATCTTTTAAAAATAGTTCATCTTCATCGACGTTAATAGCCCCTTCACTGTCCCCTATGATATTAAAACAAAACTTTTTGAAGCAAGACGATGAAAACAAACCACCTTTACAATCTTCAGACTGGGAGAGGTGGAGACATTGGGAAAAGATGGCTGCAGAGAAAAAAAATTCAGAGTCGGAACAAGAAACATTAGTT
>BGLTMP000025
TTTGTCACAGATGGCATTTTCAAGGCCGAGCTCAACGAGTTTCTGACTCGTGAGTTAGCAGAAGATGGTTACAGTGGTGTTGAAGTTAGAGTGACACCAACACGCACTGAGATTATAATCCTTGCAACACGCACTCAAAATGTTCTGGGTGAAAAAGGTAGAAGAATACGTGAATTAACTTCCGTCGTTCAGAAACGTTTTGGTTTCCCAGAAGGCACTGTTGAGTTGTATGCTGAGAAAGTTGCAACCCGAGGACTTTGTGCAATTGCTCAGTGTGAATCCTTGAGGTACAAGCTGATTGGTGGATTAGCAGTCAGAAGAGCCTGTTATGGTGTGCTGCGTTTCATCATGGAATCTGGTGCTAAGGGCTGTGAAGTAGTAGTTTCTGGCAAACTTAGAGGACAGAGAGCCAAGTCAATGAAGTTTACAGATGGTCTCATGATTCACAGTGGTGAGCCTCTGAATGACTATGTTGACACAGCTGTCAGGCACGTACTTCTTAGACAAGGTGTCTTGGGTATCAAAGTTAAAATTATGTTGCCATGGGATCCAAGTGGAAAATTGGGTCCAAGACGACCATTACCTGATCATGTCAGCATAGTAGAGCCTAAAGAAGAAACTGCTCCAGCACAACCTTACAGTGAAGGTAAAGGTGGAAAGGCAACAGATGCTGCTGCTGCTCCAGCCATTGGAACAGTGCCTGCA
>BGLTMP000026
ATGTCTCTCATGTTTGTTGCAGCGGCTGATGACATTATCCGCCAACATAAGGCAGCATGCCTAAGAATAACAGCACTGATGGTATGCAAGGATTTGCTGTGGGTTGGAACTAGTGCAGGTGTTATCCTTACCATTCCCATACCTCGTATCACCTCAACCACAACACGTGGGAGTCTGGCTGTTCCTACTGTGACAGGTCTAATATACGGACATACTGGGCATGTGAGATTTTTGACTAGTGTGGAGATCAGTAGTACTGCAAGCACCAAAGCTGAACTCAGTAAAGAAGGTACTAGTGGGGAAAGTGCAACAGCAGAAAGAGGTGGTGGATTCTCGTTCCAAGACATTCACAGAAGGTCTTCGATGGCCGCAACCACAGCGACAATGGCATCCCGAATGCTGGTGATAAGTGGAGGTGATGGCTATGAGGATTTCCGTAACAGCGCAGCCAATGAAGGTGCAGGTAGAGATGACAGCACAAACCATCTTTTATTATGGCAAGCACTGTTCCAATGGCTGGAGCAGCAGCAGCATCTGTTGCCTTTCCACCTTTACCTTCACTGTAAGTACAAAATGGGCCTTGAAGTTTACAACAGTAAC
>BGLTMP000027
ATGGTCCCGTTGAAAACTCAAAGCAGTTTTGCAAAACAAACAGTATTAGAAAGTTATATGTCATTTGTTGAAAATTACAATGCTTCTGGTAAAGTCATTGAGAACGCACTCACCACTAAATCATCTGTACAGAAATTCATTGAGCAATGCCAGAAGGACAGTGGCAGCAAACTGACCATGAAAGATTTGATAGTTCGTCCCATTCAGAGAATACCCAGATATGAATTGCTTATACAGCGTTTATTGGACAACACACCAAGAGACCATCCTGACCACCCTCTTCTTCAACAAGCATGTCGTGTGATGCATGACCTAGCTGTAAAGATTGGAACAGTGAATGATTCGCAACAAGAAGAAGATATGCAGGAAACTCTTAAGAAGTTGGAGCTTTTGTTAATTACAGATCTGGCTGTCCCAGACAGAGCCTACATCCGACATGACATGGTTCAATTATTTGTAAAAGAAAATGAATTATCTTTTCAACCTGTGTCATTCACTCTCCACAGGAAAACTCCATTAGGCCAAGACTTTGCTGAAAATATAAAACATAAAGTCTGGCTGCGTGTTGGCTTGGATGATTTAGAGATTGTCAAAACTCAGGGCACTCTGACTCGCAAACCAACCCTAGACAAAGAGCAGTTAGAGGAAGATATTCACATTGTGACTCAGCTGGGGGATCTTGCGGGCAAGTTGTCCTGCCAGCATCAGAGTCTTGATGATGCAATCAAAGAATTGAACACAAATCTTTGTAGGCAGCACTCAGAGGTGACTGCCAGAAATGCCTCCTCAGACTCCAACAAGATGGAGCTGGTAGTCACCACTCAAGAGGGAGTGTTGCATCTTGTTATTGGATTCTCGTCTGCTGAGAAAAGAGCAGCATGGGAAACTGCTTTTACAGATGCCAAGCAAAAGTTGTCTCTGCTGTCTGATAAGCGTGCACCAGAGTTTCTTCAGCCTCTTCAAATCACTAAAACCAGAGCTGGAATGCAGTTTTCCTGTGCAGCTCCTATTGATGGTGTTAACTCAAAGCCCATTGTGACACTCAACACACCAGTGCCAGGATGCAATGCCAGAATTTTGTGTATATGTGCAGTGCCTGCTTTCAGTGGAGCCTTCAGGAGGCGAGCATCTCAAAAAGGAGCCCGTAGTCAGCGGGATTCCATTGTAGTCACAACCATTCCTGAGGGGCCTCGGATTAATGTTGAGAAGAGTGAAGAGGACAATGTGATACTAGAAACTCCCCAACCCACATCAGAGCCAGCCATCATCATACCCACCACAACCATTACCACTACCCTGGTGGAGGATGTGGAAACCAATGATAATTTCAATGAAGAAGGCTACCAGTCTGATTCAGACACTAGCGATGATGAACCCATGTCTTTCTTACCCAGGACGACAGAGGAGCTCTATGTGGGAGAACTCTTGTCGGATGACGAAGCTCCCAAGCCTAAAGTGTCGGAGCTGACTGAGAGTAGTCCTGATCCTATTACAACATCTGAAGGTCTGTGGGACACTGAATGTCCATACACAAGGACTATTGGATCTGCATCATCTCCTATTACAAAAATGTTGGCTGTTGCTGGAAAACTTTGGTGTGGCTGCCAGAATCAAATTCATGTCATTAATCCATTAGCTTTAAACATTGAGACATCTTTTCAAGTAACTCCAGATGTGACTAAAGCTGTTCAGTGCCTCGTGTGCTCTGGCCAAGGTGTTTGGGTGGCCTCTCAACAGAGTTCCAAAGTTATGCTATTCCATGCTGTCACCTATGAATTTCTTCTGGAGGTCTCCATTGCCCAAGCAGTGTCACATAATATCAGATTTGACCCAAAACAGAGAGTAGCT
>BGLTMP000028
ATGGCGAGTTGCAGAACTAACAACACTGAAAATAGTGATGCTAATTTTACCAAAGAACCAAGGGTTTCTTTCTCAGGAGACACATTAGACAATGACCATTGTAAAGTGACCATTCGTACCCCTAGTGCCACTTCAAAAAATAAGAAACACAAACATGATCATTTCTTACCCAAACCTTTTGAACGCTCAAATGGAAGTTTACTGAATCCTAAATTTGATAGTGAAATTCTTGAGAATTATCTGCAAAAGTGTTATTTCCCACAAGCGAAAAGGTTATTTAGACATATTGTTTACTATGTGACTATTGCTTCCTTTTGTTGGTTAGTATTTTTCGGACTCAAGCAAATAAAATTTAAAAAAGAAAACTGGCTATATTTTGTGGGCGGCTCAAGTGCCCTGCTGGCTATCATGCTAACACTTTTATTTATCACCTGTACAAGACATTACGCAGTTTACTCTAAATCAATAGCCTACATTTTAGCAGTCATATTAGTAATAACAGTGCAGCTTCCATATGTGTTTGAATCTCCGGATATATCGCCAGTAGGTACCTTCTGTGGGGTTGTGGAGATATTGATTTTATTATATTCATTTTTTCCCATCAATTTATTTGCCGCTGCTGGACTTGGATGCTTTCTGTCCATATCATATGAAATCATTATCGCTCTTAGATACCCAGAAATGTGTAAGGCTTACTTTATTATCTCAAAACTTTTGCTTCATCTCATTGTACATCTGATCGGAACATTCATATACATTATGTCAAATACGAGAGCACGTAGTAGTTTTTCAAAAATTGGTCAGTCTGTTAGTGCCCAGAGAGATCTGATGATAGAGCGAGAAATTAAAGAAAAAATGATCCACTCACTCATGCCCCCAGTTGTAGCACGCTCTGTCATGGCGGCCCACCCTTCGAAAGAGGATGAAGAGAAAGATGAGAGTGAGAAAAAGAAGCAAAGAAAAACCAAACACGTCAAGGGTGAAATCATTTTCAGAAAATTTCAAATGGATGAGATGAAAAATGTGAGCATTTTGTTTGCGGATATCGTCGGCTTCACAAAGATGAGCTCAAATAAAAGTGCTGAGAGGCTTGTCGGTCTGTTAAATGATTTGTTTGGCAGATTTGACAAACTGTGTAACGCCTCAGGATGTGAAAAGATCAGTACACTAGGAGATTGTTACTATTGTGTCTCCGGATGCCCAAACCCTTGCGAGGATCATGCGAAATGCTGTGTAGAAATGGGCCTCAGTATGGTCATCGCCATCAGAGCATTTGATGAAGATCATAAAGAAGAGGTGAACATGAGAGTGGGTGTGCACACTGGCACAGTGCTCTGTGGGATTGTAGGAACTGTTCGTTTTAAGTTTGATGTTTGGTCCAACGATGTAACACTCGCCAACACCATGGAATCTACTGGGGAGCCAGGAAAAGTTCATATTTCAGAGTCGACAAGAAGTTTCCTTGTGGATGAATACGAGATGGAAGAGGGAGTGGAAGTGCCAGGTAAGATTCTA
>BGLTMP000029
ATGGCCCTAAAACGAGTGGACATTTTGTGTCCAACTTCGCATTACACAAACATTCAACTGGGAGGATGTGTTTCTAGTCCAAACAAACATTCAACTGGGAGGGTTGACAATGTCAAGCTAATTGACAGATTCAGTGGTCGCAAGCCTCAAGGCACGCTCTACCTGACCCAGACACACCTGATCTTTGTGGGCGCTGAGGGCAAGAAAGAGACATGGGTGAGTGATGACAAGCGTCACCGCAATTGTTCCTGGTCAAGTCGTATAGAACTGATTATTCGTGTCACGAAACTCGAGGCTCAGATGTTAAGGCTGGTAGTTGGAAAGATGTATGAAAGGTCAACTGAAATCAACAAACTGTATGCCTTTGAGTTCATCTCTAATGAGAACATTGAGCGCTCCTATGGCTGGGACGCTTTCGATTTGCAATCCGAGTTTCTCAGAATGGGCGCCCCGAATGGCAACTGGATGATCACGAGCTTGAATGAAAAATACGAGGCTGCCCTGACAAGATGTAGTCAGCCATTGTCTGGCTTCTCTGCCAGATGTGTTGAGGATGAACAGATGTTGCAGGCCATACTGAAGGCTAACCCCAATGTGTTGATTCTTGGGAAAAGAAGCCATTGTCAAATGACATTCACTTGTTTGCGATATTTGCACAAATCTGCTTCTGCAAGCTCACTTGAAAACCCTGTCAAGCCCGTTTCGGATCTCTTCACTAACCCAGTAGATCGGCTGCAGCCGCTATTACAAATTCCAATAATTCCAAATACAGATAGGGCTTTTCGACCCTCCAGAAAGGAAATTGAAGAAGCATCTTTGTTGTTTGAGCCTAAAAATTTGGTAGGAGAATGTTTTAAATTTTTAGGTGCTTATCCGAATCCTCATATTATGCCACGATGGGATGTACCTGAGGTTGCATTTATAGGAAAAAGTAATGTGGGTAAATCATCTCTACTGGCAGCCATGTTTGCCCAAGTACCAGATTTGAAAGTCAGAGTTTCATCAAAACCAGGTCACACAAAGTTGATGAATGTCTTCAATGTTAGTAATCTGTTTCACCTTATTGACATGCCTGGCTATGGTTTTAACATGCCTGATCACTTTGAAACAAGCGTAGAGGCATATCTGAAAACTAGACGCAGTTTGACCAGAGTAATAATGCTGATTGATGCCACCACTGGTCCAGTAGATGTAGACTATTTAGCCATTGATATGATGGAAGAAGCATCATCTCCTTATGTTGTGAGTCTTGTGATGTTTCAAAGAGAAAAAGTGCCGAGTATAATGGTCCTCACTAAAATAGATTTAGCCAAGCCATCAGCTTTGCTACGTAGCATCGTCTCATGTCTCAGATTCAGAGATGAAACTAAAGCCAACAGTTGTTTTCCTCAGCCATTCTTAGTCAGGTTAAATCCTACGCAGCCTAAAATGGCTAAGAGTGTTCAACATTCCAAAATTGTATACCCACCGGGATGCAAGGAACTTACAGAGGATGTTGGGAAAGATGAACTTATTCGCCGTTTAAAAATTTTGGCCAGAGCATTTCAAGATATGGGGCAAGATGACAATGATAGCTATGCCCCACTGGCTCTACTGTTGGCTACAGACACCTATATGGAACATAGCAACAAAGATGTCCGCTTGCTTACAGCATGTTGTATTGCTGATGTGTTCAGAATTTTTGCCCCTGAAGCTCCCTACAAAGAGCTTGATCAGTTAAAGGAAATCTTTATGTTCTTCATACAACAGCTGAGGGGATTAGAAGATCCTGATGCTCCATCTTTTAAAAGATATTTCTATTTACTAGAGAATCTGAGTTGGGTGAAATCTTTTAACATTTGTATTGAGCTAGAAGACAACCAAGAAATATTTTGTGCCCTGTTTAAACTTTTCTTCTCAATCATTAATGAGAAACATACCAGCAAAGTGAAGACCTTCATGCTGGACATCATGGCACCTCTGATTACTGAGGCAGACTTTATGTCACCAGAGCTACTGGAGACTATACTTGTCAATATGGTTGACCCAAACAAGACACAGAAGAAAATGGCTTTTGCTATGGCCAAAGACTTGATCAAGAGAACATCCACTACTATTGAACCTTATATTCAGACACAAGCTGAAAATGACATTGGCAACCACTTGTATGATTTGATCTACGAGTTGAACCAGGTGTCACCAAGTATATTGTTGGCTGTCATACCTCAGTTGGAGTTTAAACTTAAGAGTAATGAGGAAACAGAAAGGAAGAGTGTCACCAAACTTCTGGCTAAAATGTTCTCTGAGAAGGATTCAGATCTTGCTGTTCAGAACAGAGCTCTTTGGGTCTGCTTTTTGGGAAGATTTAATGACATAAGTGTCTCAATCAGAGTAGCATGCATACAACAAACTCAACACTTCATCTTGAACCATCCAGAATTGGTCAAAGACATATTAGAGCAAATCAAGGTTCGTCAGCATGACCCAGAGGAGTCGGTTAGAATGGATGTAGTGAATAGCTTGCTGGCAGTTGCTAAAAAAGATTTGAAAGCCATGACATCAGATATGTTGCAGTTTGTCAAAGAGCGCACATTGGACAAAAAGTTTAAAATTCGGCGTGATGCCCTGTGGGGTCTTGGTACAATGTACAAGCAAGCAATAATTGATAAAGAAGTGCCAGATCCTGAACTGGTCAGCAGATTAGAGTTTGTGAAAAACAAAGTATTTCATCATTACTACCAGAATACACCGGATGACAGATTGCTAGTTGAGCGTATGTTGAACATTCATTTAGTTCCCTATCAAAAGCCAGTCAATGAGAGAATGGCAATCCTTCTGAATCTCTATTCCACTTTGGATGAGCATGCTGTCAGAGCATTTTCTGAGATGTTAAAATGTAGAAACAATGTCCGTCAGTTGGTCTTACAGCTGGTTGAAGCTCATGACAAAGCTAATGAAGCAAGCCCCCCACCTGTTTTGCCTAAACTGAACCAGTTGGCCCGGACAATGTCAGACTTACTTCGGCCTCAAGAATGTTTGAAAAAGTTTAACCTCTTGCTTAAAGACGATGCCAGACTGAGGTTGTTGATGAAGACGCTGGTGGGATCATCTTGTACTTGCAAAAAAGCTGAAGAGATTGTGAAAGAAATCTTGAAGAAGATTGGGTGCACTTCAGGAACACCCAACATACTGTATCAACTAGTTAAAACATTGCTGGAGAGAGTAGCTCCTGTGATGGTGGACTCTTTGGCCATTGACCACTTAGTTCTAGCTGTGTCTGAGAGAGTTGCAGGTGTTGAAGATGACAAGGACCCCATAGATGGTGGAGATCAGAAAGGAGTCCAGCTTTTGCTGACCCTGTCACAGTACTTCCCATTTTACTTCAAAAGTGTGGAGATTTTTGAAAATTTCTTGACATTTGTTAAACATGATGATGATATTGTCAGCGATCTGGCCATACAGATTATAACCAATACAGGCTCACAGCTTCACATAGACCATCCAGATGTTTATTCTTCATTGGTTCCTCTACTGACAAATATTGCCAAGTTTGGATCACCAAGACAAGCCAAACATGCCCTCAGGTGCATCAACACTATCTGTATCAATAAAGAGCAGGCGGTGACCAGTATATTTGAGTCTATCCAAGGAGCGTTGAACCCAGACAATGCTAACTATCTGACAGCCATTGTCTCCCTTGGTCACATTGCCCAACTGTTTCCTAAACTATTTCCTTCCGAGATCAAAAGCATTGTTTCTAAGACGCAAGGATTGGCAACAGAAGATTCTTGGTGCTCTGATCATCAAGTGTCTGATGAAACCAAAGCTAAAGTGCAAGCTATGAAACTTTTAGTCCGATGGCTTTTAGGAGTTAAATCTAATACCAGTAACTCTGGTACGTCAACACTAAGACTGTTGTATACTGTTATTATTCATGACGGTGATCTTATGGAGAATGGCTTGACAAACAAACCCGAGTTGGCAAGACTGCGTCTCCAAGCAGGATGCTGCATGCTAAAATTAGCAGAAGAACCATGTTATGCGGAAATTATTGTTAAAGAGCAATTCCAAGCCCTGGCATTGATGCTAAATGATGTGTGTTATCAAGTTCGACTTCGTTTTGCCAACCGCCTTCACAAAGGTCTGATTAGTTTGAAGCTGCCGCTTGAGTATATGTCGATACTGTGTCTTGGTGCTAACGATCCAATCAAAGAAAGAAGGCAACAGCTAAAACAGTTCCTGTCTCAGAACATCTCCAAGAGGAGAGATTACATTAAACAAAACCCAAGTGCTAGAGGCCGTATGTTCTACTTGCTGCCAGACTATGTCATCCCTTACACAATACATCTCCTTGCTCATGACCCAGATTTCAAATCTTATGAAGATAAATTGTATGCTGTGTGTGATATTGCTCTTGGTTTGATGCATGCCAAGACTGGAACAATCACTTTGAAAGAAATAACTCAAGATCCAATTTTACCCAGCAAACTTTTTACTGCTCCAGACAAGAATTATTCAAATCTTCAAAGTTATTTACCTAAAGATTTTCCTTTTGAATCAAAGAGGCGGGTTGGTGGCTCAGTGAATTATACTGGGGAGGTGAAGAAGTCTTCATCATCAGAGCAGACAACCACAGAGATAGTTGTGCTGAGCCATGCTCCTGTTGTTAATCCTTTACCTAGAGTACCACCTCAGGACAGAGGGCCCTTTATGAGAAAAAGGAAAGCCACAGAGAAGGAGAAACAGTCTGTTGGGGAAGGCTTTGACTCTGATTCTCAATCATCTAAAGTCTCTGAGACGGATGAACCTGTAAAAGCCAAGCTGGTCAAACCTAAAATGTCTGCGGCAGTGAAAGTACCTGTGACAGTGAAAGTACCTGGTAAGAGGGGTCGGCCCAAAAAAATTCGAGATGATGACCCCCCACCTAAGGAACCAAAACCTGAGCTTAAAGGATCTGAATCTCCACCAGCTGCCAAGAAAGCTAAACCATCAGCTGTGAAAGCTGGCACTAAACAGACTAAAATTGAAGACTTTGCTGGTGGCAAAGGTAAAACTTCACAGAATGGAAACACCCCAGTACACAAAGCCAAAGCTCAAACACCAAGCAACAAAGATGTGAAAAAGAAAGCCCAGCTCCCAGCGTCACCGCTACTCAAAGTTGTCACGCCTCCTGCACCAGGGAGAGGTAGGAAGAGAAAGTCTGAGCAAGAATCTGCGGGAAGTGGGAAAAAAGATGACAGACCAAGTCCTGCCGTGGTGAAACGTCTAAAACCTCCAACTTTGCGAGAAGATTTATCCAAAGTCAGCCGAGGTGTTCTGAGAACATCTAGTGATTCAGGCTCAGAAAGATCTTGTTCCCCTTCAGCACTAACACCCCCTGCCAAGCGAGGTCCAATGACTAGACCGGAACCTATTCAATTGAATGTTCGCAACACGAAAAGTCGAGTAGCAAATGGTACATCAGATGGAGAAGATACACCAGAAACAGAAGTTTCCCAGTCATCAAGTGTAACCCCCAATAAACCTGCTTCCAATGCTTCATCGTTATTAGATGAAGAGGAAGACACATTAAATAGCAAGGATGAGTTTGAACAGTACATGAACATAAGAACTGCCTGCTTCCACTTCATTAAGCTGCCACACAATCACTTCCACACTGGTTCCGATACATTCGCTGCAGCGATCAACATTCTCGATGTTTTCCTTTGGAAAGTCAAGATA
>BGLTMP000030
ATGTCACTGGACTATAGATTTGAACGTCTTGAAATAACTTGCAAGTATAACTACAAGAATCTTGAAATAACTTCCAAGTGTAACTACAAGAATCTTGAAATAACTTCAGAGTATAACTACAAGAATCTTGAAATAACTTATAAGTATAACTACAAGAATCTTGAAATAACTTTGAAGTATAACTACAAGAATCTTGAAATAACTTCAGAGTATAACTACAAGAATTTTGAAATAACTTCAGAGTATAACTACAAGGATCTTGAAATAATTTCAAAGTATAACTACAAGAATCTTGAAATAACTTCCAAGTATAACTACAAGAATCTTAAAATAACTTTGAAGTATAACTACAAGAATCTTGAAATAACT
>BGLTMP000031
ATGCATGCAGAGATGGCCATCATCCTCCTAGTTACGCTCATTGTTGCCCAGATAGTGCTAGTGCAATGGAAAACTCGCCATTTCAAATCTTATCAGAGAGCTACATTAATAGGAATGTGGTTGATTCCTGTAGTCATTTGTATTAAATTCAGCTGGTGGAGATTCTGTGTGTTTTGGGTGATCTTTTCAATAATTACAGGATTTGTGACCTATAAGGCATCCAGGAAACCTTTATCAGGATCAACACCTCGATGGGTGTACAAGTGGTTCTTGTTGCTCTACAAACTCAGCTATGCCTCTGGTATCGTCGGCTACCTCATCATAATGTTCACCATATTTGGTCTGAACATGCTGGTCCTGGTCAAACCACAAACTGCTATGGATTTTGGTCTTCTTCTCTTGTTTTATGGATTGTATTTTGGTGTGGTATCACGTGATTTTGCGGAAGTCTGTGCAGACACTATGGCTGCACATATAGGTTACTATTCTACTACAGGTCTTCCTGCTAAGAGGCTGGATTCTAACACGTGCGCAGTCTGTGGCAATGAAATCTTTATCATGAGCAATGACAATGCAGTCATAGAGAAAACAATAAAACTTAATTGTGGTCATATATTTCATGAATTTTGTATACGAGGATGGTGCATTGTGGGTAAAAAGCAGACCTGCCCATACTGTAAAGAAAAAGTAGATTTAAAGCGCATGTTTCCTGGGCCATGGGAGCGTCCCCATGTGATGTATGGAAATCTTCTTGATTGGATCAGGTATTTGGTTGCCTGGCAACCAGTCATCATTGGAATCGTTCAAGTCATCAACTGGGCTTTGGGTCTAGAA
>BGLTMP000032
ATGCCATATGAGGCAAAACCTGTGAAGAAAGTAAAATTAAATGAAATCGTCCCTCCTGTGGATTTTTCTTTCCTTCATGTGTCAACTCTTGAAGAATGTGAAAAAGAAGAGCCACGAGACCCATCTCCACTTAGAAGTATCAAGAAAAAAACTGAAAAAGATGTACCAGATAAATCAAACAGCCTCTGTCTTAAACTAAACAACAATGGATTAAAAGAAATCTCTAAACTGATGTATATAGCTAGTGCACGATTTAAAAATCCTCTCAATATTAGCTGGATTGATTTGTCTTTTAACTTTCTTCCAAACATTGATCCGGTCCTGACACAGTTTGAAAATTTGAAAATCCTTTACCTTCATGGCAATGAAATTTCAGATCTGAAAGAAATTAACAAACTTGCCAGTTGCCCCAAACTCACAAAGTTGACATTGCATGGCAATGCGATTGAAAATATTAAGGGCTATAGGTTCTTTGTTTTGGCAGCACTTCCCAATCTGGTCAACTTTGACTTCAGCATTGTAACAAAAGGGGACAAAGTCACAGCTAAAACTTTCAAA
>BGLTMP000033
TGGGACCAGGAGACGGCGTTGGGGGTAGGGTTGGGGGAGGAGGGGCGACTTGAAGAGCGTGTTTTTACCTCGTACAGAGCTCGTGGAGAGAGAAGCCATGTTGGATATCCACGAAACACCACAACCAAACTGGTTGAACAGCAAAGTGTTGCCAACTGTGGTTGCACAGTGCTTGGAATAGAGAGAGACAGAGAGAGAGAGAGAGAGGCAGAGAGAGAGAGAGGCAGAGAGAAAGAGGAAGAGAGAGAGAGAGAGAGAGAGAGGCAGAGAGAGAGAGAGAGATTAAACAGTATTGCGCATAATATCCATTTTAAAGCCAAGTTTGTTAGTATAGCTTTTGGAATGAAGAATCTAGTGTTTCAAAATGTTTATGTAATTCATAACTACTCTGTAAGAAAAGCATATACTGAAACTCGATGGAGGGAGGGGGAGGGAGGGAGAGAGAGAGAGGGAGAGAGAGAGAGAGAGAGAGAGAGAGAAAAAAAGAAGTATAAAGGCGCCAAGGTTGCCACAGCGATAGCAGTAGTTGGGGGCGCTAAACACCGTGAGTACGTGGCCCGCGTGGCACCAGTTGAATCCTTCCATGACCATCTGGTGGGCCCTGGCTATCACGGACAGGCTGTTGCTGTGATTGAACGCCATGGATACGTCCTCGCCAAAGTTGTACCCGGCACCCCGGGGCGACACCGACCAGCCTTCCCTGTCCTCCGGATCCGACCACAGCAGATCGCTGATAGGCCCGTCGTG
>BGLTMP000034
ATGGAGAAAACTAAAGCGTTCAATGTGAAGGACGCAGACGAGTGGATCAAACATCTGCAGCAATGCAGACCACTTCCTGAAGAGCAAGTAAGAGTTATGTGTGAGAAGGCCCAGGAGATTGTAATCGACGAGTCCAACGTCCAAGCTGTCCAATGCCCAGTGACCATATGTGGAGACATCCATGGTCAGTTCTACGATCTCCTTGAGCTGTTCAAAATTGGCGGAGAATTACCAAATACAAACTATTTGTTCTTAGGGGATTACGTCGACAGGGGATATCACTCTGTAGAAACAGTCTCACTTTTGGTCGCTTTAAAGGTACGCTACAGGGATAGGATAACTTTATTGAGAGGGAACCACGAGTGTCGCATGAGCTCTCAGGTCTATGGCTTTTACGACGAGTGCTTGGTTAAATACGGTAGTCCCAACGTGTGGAAATATTTTACAGATTTATTTGATTACTTCCCTTTGACGGCCATCGTCAACGACTCCATCTTCTGTCTTCACGGGGGGTTATCTCCCTCCATTGACACGCTCGATCACATACGAGTTTTGGATAGAATTCAAGAAATACCACACGACGGGCCTATCAGCGATCTGCTGTGGTCGGATCCGGAGGACAGGGAAGGCTGGTCGGTGTCGCCCCGGGGTGCCGGGTACAACTTTGGCGAGGACGTATCCATGGCGTTCAATCACAGCAACAGCCTGTCCGTGATAGCCAGGGCCCACCAGATGGTCATGGAAGGATTCAACTGGTGCCACGCGGGCCACGTACTCACGGTGTTTAGCGCCCCCAACTACTGCTATCGCTGTGGCAACCTTGGCGCCCTGATGGAGGTGGACGATGTGGGCAGCACGAGGTTCTCACAGTACGACCACGCGCCCTCTCAAGGGCGGATATCGATAACAAAGTCCGTACCTGACTATTTTTTG
>BGLTMP000035
ATTAATATATCTATATATTATTATTTTATTTCTTTTGAAGGAGTCCGTCAGAGTTTAGAAAGTTGGGTCAGAAAGCTTGAATGTAATGGGGATATTGAAAAGCAACATTTCTTTAAAAAGAAATTTGTCAATAGTTTAGGTGCTGCACCAATTGCAACACACACAGAGCTAGCCAATGAACAACATTATGAAGTTCCGACAGAGTTTTTTCTTGAGGTATTAGGTAAGAGACTTAAATACAGCGGATGTGTTTGGCCAGAAGGAGTTAGTACTCTTGATGAAGCTGAAGATGCAACACTTGCTTTGTATTGTGAAAGGGCGCAGTTACAAGATGGGTACGCTGTTATGGATCTAGGTTGTGGTTGGGGTTCTTTAACTCTTTACATCCTAGAAAAATTTCCCAACTGCAAAGTAACTTGTGTGTCCAACTCAAGCACACAGCGAGCATCTATTCAGGAGAGAGCAGAGAAGCTAGGTTATGCTGCAAGACTTCAGGCCATTACTGCAGATGCCAACACATTTACAACAAATGAGCAGTTTGATAGGATCATATCTATTGAAATGTTTGAGCACATGAAGAACTATAAAGCCCTTTTCCACAAAGTGTCGTCATGGATGAAACCCAATGGGTTACTTTTTGTACAGATTTTCTGCCATAAACACAATCCTTATGCTTTTGATATCAAACCTGGTTCAGACACAGAATGGATGGCCAAAAATTTCTTCACTGGTGGAACTATGCCTTCCTCTGACCTGTTTTTGTTTTTTCAGAACGAGATCAAATCTATTACATTATTTCAGAATGATATCAATCTAGTAGACTGGTGGGTAGTCAACGGCACTCACTACACTAAGACTTTAGATGCCTGGCTGGCCAAGATGGATGCCAGCAAGGCCAAAGTGGAAGAGCTGTTTGCCAAGCACTATGGGAATGATGCTGCACAGCAGACGTTCAACTGGAGGCTTTTCTTCATTTTTTGCTCAGAGGTTTTCCAATACAAGAATGGAAATGAATGGCACATATTACATCAGCTTTTTACCAAAAAATTAGCTAGTGCTCTA
>BGLTMP000036
ATGGCTTCTCAACCAGCGTATCTCCATGGTCGAGGGAGGGGCAGAGGGACAAGAAATCAAAATGTTAACCATACATCACATTCGTATGGGCAGTTTCAAACACCAAATGGCAATAGTCCTGTGAGGCCTGGTCAGAAACTCTTATCTAACAATGGACTGGCTGTTTCAAGTCCCACAAGTCCCGGTGGTGAAAATCGTTTGGAAGCTTCATTAAAATCTGTGGAAGATATGTTTGCTGAAGCTAGAAACAAGCATATGGAGTCTGCACAGCGTCACTTAACCAACACTGAAGCAGAACTGGATGAATCAGAAGATGAAGAAGATATTGGAAGCCTGATCTGGAATTGCTATGGATGTTTCTGTATGTTCCACATTACTTGTATACAAAAGTGGGTAAGAGAAGGAGTTTATCAAAAGCAGTACAGCTCTGGTGACTTTATTCAAGAAAAATCAAGTACACCAATCTCCTGGCATTGCCCTAAATGCAGACATGAATATTCTCAGAATGAAAGCCCAACAAAATACTTTTGTTTCTGTGGTAAAGTGGAGAATCCAAAATTTGATCCTTGGTTTGTACCTCATTCTTGTGGTGCAGTGTGTGGACGTAAACTTCAACCACACTGTGCCTGTCCACCTTGTCCTATGACAGTAGCGTCTACTTGTTATTGTGAGAAAAGCTCGCCAAGGATGGTCAGGTGTAGTGCCAAGTCCTGGTCATGTGGCAAGACATGTGGACGTCTCTTGTCCTGCAAACAACACAAGTGCACTCAGACTTGTCACTCTGGTGTTTGTCCACCTTGTGTTAAAACCAGTTTTCATCCATGTCTCTGTGGTAAGGACAAAGCTGAAAGACCGTGTGATTCTATTTCTTGGCACTGTGATAAAATGTGTGGTAAACCTTTAAATTGTGGTAATCATGTTTGTGAAGTTGTTTGTCATGATGGCAAATGTGGCAGTTGCCCTCGTTCTGGTCTCAGGAAATGTCCCTGTGGGAAAACAGAGAAGTATAAACTTCCATGTACTGAAGACATTCCAACCTGTGGTGATACGTGTGGTAAGCCTCTAGCATGTGGTCAGCATACCTGTACTGGCAGGTGCCATTTAGGAGAATGTGGCCAGTGTATGCAAATGTCTGTGAAGAAATGTCGATGTGGGCAGCGGCAGAAGGAGGTTCCCTGTGCTAAAGAGTTTTTGTGTGAGAAGAAATGTAGCAACATGAGAAACTGTGGTGTCCACAAATGTCCCTGCTATCCATGTCCATTAACAGTTAGTGTCACATGTAACTGCCAGGCTACCAAAATTTCTGTTCCGTGTGGAAAGGAGCGTCAGACTAAGCCTCCACGTTGTAATATACCTTGCCAAAAACCATCTGAATGTCATCATCCAGTGCGTCAGAAACATAGATGTCACTTTGGTGATTGCCCAGCATGCAACTATGTGTGTGGACAAAAGCTGGACAAATGTGAGCACACCTGCCCTGTCATGTGTCATGATGCAGTCATGACTAAAGTGGAAGACAAAAGTGTTAAAGTAGGTCCTTGGGATGCTAAACCTGTAATCATTCAAAAGATAGCCAAACAATGTCCACCATGTCAAGTGCTGATTGCTGTCCAATGTCTTGGAAAGCATGAAACTAGTGAGATTCCTTGCTCCAGAGTCAAGCCGTACTCGTGTGGCAGGAAATGTGGTCGTCAGTTATCCTGTGGTAACCATCTCTGTCAGCTGGACTGCCACAAAGTGACGGATATTACAGACAGTGACTTGATGGCCTGTGGTCATCCCTGTGGAGCTACATGCCACAGTGGCAGCTGCCCCAATACTAACAAATGTGACAAGAAAGTGATATTGAAGTGTAAATGTAAAAGGATAAAGAGAGAGATCTTTTGTCGAGATAAGGACTGTACTACTAAACCAGAGTGTGACAGCAACTGTAAACCTAAAACACAGAATGTAGATGACATGGCCAAGATCAAAGAGAAAGAAGATCTGAAAAAACAAGAGGCTGAGCTACAGGAATATGAGAGAATGATGAGAGGTCGCAAAAAGAAGCCAAGAAAGCATAAAGAGGAAGTGGTTGAAGAGTCTTTCTTCAGTAAATATAAACTACATATCCTCTTCTCCTTAAGTGTGCTAACAGCATCTTCTGTAGCTGTGTACCTGGCATATGTT
>BGLTMP000037
ATGTGGGTAGATTCATTTTGTTCATTAATTCACCTGGTTAAATTAGATCTCAGCAAAAATGCACTGACAGAGCTTCCAAAGCTGTTTGGTCAGCTAGAAAATTTACAGCACCTGGACCTATTAGGAAATCAACTGAAGACCTTACCAAGATCTTTTTGCCAGCTGAAAAAATTAAAATGGCTTGATCTGAAAGATAATCCTCTTGAAGAGGGCCTGAAGAAAAATGCTGGGAATTGTTTGAATGAAATAGAATGCAAGAAATGTGCAACAAGAATATTAATGTACATGACAGACCTAGATGAGCAGTTAGAATTACAATCACAAGCAAAGAAGAAGAAACAAGAAGAGGCTGAAGCTAAACAAAAAGATAGAGAAGAAAGAGAGAAGCAGAAAAAGCGTCAAGAGAAGAAAGCTGAAAAAGAGCGACGGCGTAGAGAACATGAAGCCAGGCGAGCTCAAGAGTTACTAGCACAGAATGGAGATACTTCAGATGAGGAAATAACTGCGGCTAGAGGTGAAATTACT
>BGLTMP000038
ATGGATGATGAACATCCACTTACCAATGAGGACTTTCGTAAAATGCTTATGACCCCAAAGCCTTCATCATCAACGTCATACAGTGAAACTGTTCGACATGCAAGAAAAGAAGCTCCTGTTAAAGAAGATGAGGCAGAAGAAGAAGATGCAGCAACAAGAAGGAAGAAAAAGAAAAGTTACTATGCCAAGCTCAAAAGAGATGAAGAAGAAAGGCAAAAAGAACTGGAGGCTAAATACAGAGATAGAGCAAGAGAGAGGCGAGAGGGACATAACAAAGATTATGTGGAGACAGAAGTCATTAGTACTACTGCGGACTACAGGGCTGTGGCACCTGATGCAAAAGCCATTGAGAACTATGCTGAAAGACGTAAACAGGTGATTCAAGCATCCAAATATTTGGGTGGTGATATGGAGCACACTCACTTGGTGAAAGGCTTAGACTTTGCTCTCTTAGAAAAAGTTCGAGCAGAGATCCAAACCAAAGAAAAAGAAGAAGAGGATTTGATGGAAGCAGTTGTTTCACAACCAAAAGAAGAAGAAACTGGAGAAGAAAAGATTATTTTCAAGACAAAATTAGGTAGAAACATCTATCGAACTTTGTTCAAGACTAAGCTGCCACACAGGAATGAGTTGTTTCTCCCTCGAAGAATGGCTTACGTTATAGACCTTGAAGATGATTTTGCTGAGTCAGATGTTCCAGCCACACTTATAAGAAGTAAAGCTGATTGTCCAACTCTGGCAGCTACAACAACACTAACGACCAATGATATCGTGATCAATAAACTGACCCAGATCTTATCCTACTTGCGACAAGGCAAAAGAGAAGCCAAGAAATTAAAGAAGAAAGAAAAAGGTGGCTTGTATGGAGAAATAGGTGATTATGAACCAGCATTCAATAAACCAAAGGATAAAAAGGATAAAGATAGAAAAGAAAGAGATGGAAAGACAGACCGTGAAAGAGACAGAGATCGGGATAGAGGCAGGGAACGAGATAGAGATAGAGACAGAAATAGAGGCAGGGAGCGTGACAGAGACAGAGAAAGGGAACGAGACCGCAGAGATCGTGAAAAAGAGAGAGAGATGGAGCGTGAAAAAGAAAGAAGTGATCGTTACAGGGAGACAGAAAAAGAACGAGCGCCAAAACGATCCTATTTTGAAAAGCCAGTTGAAGAGGATGAGGTTAAAGAAAAAACTAAGCAGACAGCAAGTGAACTAGTGAAATCAATCAATGACAGATTCAAGGGTTATGCTGAACTTGAGGAAGAGAAAGAAAACATGATGGAGTCAGCGGATGCTATAGATGATTCAGATGAAGAGGTTGATTTTACAAAGATGGACCAAGGTAATAAAAAGGGTCCAGTTGGTAGATGGGACTTTGACACAGCTGAGGAATATTCTGATTACATGTCCAACAGAGAAGCACTACCAAAG
>BGLTMP000039
ATGATCAAAAAATATATCAGAAACTTGGAGAAAAACAATCCTTGTTGCCCTCTGTGCACTAGAGGCTTCCAACAAGCTCAGGAAGTCAGGGAACTGATACTGAAGCTCCAAGAACAACTCCGCAAAGTTCCCATCAATATCAAGAAAGCTGACGAAGACGTAGAGAAGTACCAACAAAAATATGATGCTATCATGCAGTTGAAACCTTTGAAAGAAAAGTCTGTCAGTTTGAAGGAAATCGACATTCCTGAACTCAAGTCAAAAATCAAAAAGTTAGATGATGAATTGAAGAGTATTAAGGATATTATCCAAACTAAAGAGGACGAGGTCAGCATACAAGAAACTGACTTGCAGATAGCCAAAGGTTTTCATCCTGACATTATTGACATGGACAGACGAAGGGGAGAAGTTAGAGAACTGGAGAGAAAAATAGAAGCCCAAAGAGCTCTTTTGCTAGGTGGGGGCTCTAACCGTCAGATTGAGCAAGTTATGAAAGAAAGAGAAGAGAAACAGCTTGAGCTGGATACCATGAACCGTACGCTGGACAGCCGTAGAGATAAACTTAGTGATTTCCAGGAGCAAACTCAGAAACTAAGAAGTAAAGTGCATAGCTTACAGTCAGAGAAACTAGGCCTCGAAGGGGAACTGCAGCAGAAAATAAAACTAGAGGAGCGAAAGACCACCTTAGCAAGTGACAATAAAAACTATCAACGAGACATAGATGAAGCCAAATCTCAGATCAGGCCAATAGATAGCCAGATTCAAAAATTACTTGAGGAGAAAGGGGAGGTAACTAACAGTAAAGACAAGATGATGGAAAATGCCAGGGCAGATGTGGAGACTGTGAAGAACAAAGGGACATCTGTGAAAAATTTGAACACAGAGATCAAGAACTACAACCAGTCTGGAAAGCTAGACAAGCTGAAGGTTTGCCTTAAAAAAGAGAAAGAACTAGATGCAGAGAAGCTGAAGAAAGGAGAGTTACTAGAAGAGCTGAGTGTCGCTGTGAAGAAGATCACCAATGAAATCAGCAACCAGCAAATAAGAGAGAGGGAGCTGCAGGACATTTTGCTTCTACGGAACAAAGAAGAAGAGGTGAAAAGCTTGGAGGTTAAGATCGCAGAGCTGCAGACTAAGCTTGGAGGGCTGGATGTTAAGACGCTAGAAAAAGACAGGCAGGCTCTGCTAAGAAAGGAGACAGAACTCAACCAGAAGCAAAGCACAGCCCTTGGAAGGCAGCAAGGTTTTAAAGATCAAATCAAGTCTGTGAAAAACGATTTAAACTCTGACATGTACAAGGAAGCTGAAAAGAAATACAAAACTAAAGTTATTGAGATCAAAACAACAGAAATTGTAAACATGGACCTACAGAAATATTACTCTGCATTGGATAAAGCAATCATGATGTATCACAAAGCAAAAATGGAAGAAATTAATGTCATTATACAAGAGCTGTGGAAAAATACCTACAGAGGCAATGATATCGAAACTATTCTAATCCAGTCTGAGGTGGATGAAACAACAGCTGGTGCAATGAAGAACAGACGTACTTATAACTATAGAGTTGTCATGAGAAGAAATGGCATTGACTTGGACATGAGGGGCAGGTGTAGTGCTGGTCAGAAGGTCCTGGCCTCTATCGTCATTCGCCTAGCTCTAGCAGAAACATTCTGCACTAACTGTGGTATTCTAGCACTGGATGAGCCAACCACTAACTTGGATAGGGCCAACATTGAGTCCCTGGCCATTGCTTTAGTCAGTGTGATCAAAGAACGTCAAAGCCAGAGGCATTTTCAGTTGATAATTATAACTCATGATGAAGATTTCGTGGAGCTTCTTGGCAGATCTGAATATGTAGATGAATATATACAAGTCAGCAAAAATCCTGAG
>BGLTMP000040
ATGCATCAGCAACTCACTTCAATATTTAAATCAGCACAACGTGAGGGTTCTCAGTCTAAGTCACTCACAGTGAGTCACAAAATGACAGATGACAAAGGGAAAACTATTCCTGTTATGGTGGCACTGCGGTGCCGCCCACTTATTGATAAAGAAGTGAAGGAAGGTTGTCAGCCTTGTCTTCAAGTAATATCAGGAGAGCCTCAAGTTGTTCTAGGCAAAGATCGAGCCTTTACTTACGATTTTGCTTTTGCACCTAATGATCCACAAGTGGATGTCTATAGCAAAGCATGCAAAAAGCTTATAGCAAGCATTTTTAAAGGTTACAACGCTACTATTTTGGCTTATGGTCAAACTGGCTCAGGGAAAACCTTCACAATGGGTGGATGCTATAAGTCATCACTGGAAGGAGATGAAGATGACATGGGAGTCATTCCTAGAGTTCTGAGAGACATATTTAAAAATATCAATGACAACTGCAATATGGACTATACAGTGACGGTTTCCTACATTGAGATCTACAATGAAGACTTGAATGACTTGTTATGCTCAGCATCACAGAGGGAGCAGCTTAGTATTAGAGAAGAAACCAATGGTGGCATTAAAATTCAGGGTTTAAAGGAAGTGGAGGTCAAAAGCTTTGAAGAGACAATGAAATATTTGAGTGAAGGGTCCCAAAGCAGAACAACCGGAGCTACAGCCATGAATAACACCTCTAGTCGTTCTCATGCCATTTTTACTGTTAACATTGACCAACGAAAGAAGGATGACTTAAATGACTGCTGCAAAGTCAAATTTCATCTGGTTGACCTGGCCGGTTCAGAAAGATGTAAACGTACCCAAGCTGAAGGAGAGAGATTTAAAGAAGGTGTTAATATTAACAGAGGCCTGTTAGCATTAGGTAATGTTATAAGTGCTCTTGGTGAGGAGGGAACCAAACGAAGTCACATACCTTACAGAGATTCTAAACTGACAAGAATACTACAAGGGACAAACGGTTTTTTAAAACAGAGTAGAATTGACTTGGACCTTTTGAGTGCTAGTATGGATTTGGAAAACAATCCACAGTTAAAAGCTGAAATTCAAAAATTACAAAAGCTAACTCAATCTGTAAGAGATGTGTCCTGTCAGTTTGAGGATGAAGAAAATGAGGAAGAAAATAAAGATGAATTGGAATCAAGTGATGATAAGCATGTGCTGAGGCAGGCTGAGCTTCACAGAGAACTGAATGAGATCAACAAAATGCTGACCAGCAAACTAGCCCTGGCTGAGAAAATGAGCAAGGCAGATGAAGAGATGGATAGCATGAGGCAAAAGTATGACGAGATGGCCAAAGAATTTAAAGCTAAGACAGAGCAGCTAGAGAGAGAAAAGGAGGAACTCACTGTTACACTTCAAGATGCTCAAACCAATACTAATGCTGCCAATTTGAAACAGCAACGTGTAAAGCTTTTGAAACAAATGAAAGAAGAAATGGCTAATTTCCAGAAATGGAAAAAAGAAAAGGACAAAGAAGTTCTGCAGTTGCAACAGAAAGATAGAAAGCGTGAATTTGAACTTCAGCGATTGAAAAAAGAGTTTGAAAAACACCAGTCTGTTCAAAAGAGGAAAACTGCAGAGGCCATTGCTGCAAATAAACGTCTAAGAGAGGCGCTAGCAAAGCAGAAAGAGGTTGAAACAGAGAGAACAGGAAAACTTGAAAAGTATGACTCCACTAGTATTGGTAACCGTGTGAGGGCTGTGTCAGCCAGGGCTGATAGTATAAAGGCAAGTGGAGAGTTAAGAACAGTTCAAGATAAAGAAAAGGAAGACGAGGACACAGTGAAAGAGTTGAAGGCTACAATCAGCAGACTACAGAGCAAACATGAACGAGAATTGAACAAAATAACAAGAGATTATGATGAAAAGACACTCTTCTTGTTAAATGCTGATAATCCAAATGGAGGAAAAATTACAGATGCCAAACTTAAGGACAAAGCTAAACTCTTGGCTCAGAAACTTGAATCAACAGAGGAACAGCTGAGATCAAAAGAAAAAGAGTGTGAAATAATGCAACAGGAAGAGCCTAGTTCCAGCTCCCTAAACAGTACCTTTGTTGTCGATGAGATCCAACCCCCTGCTCAGCAAGAGGTCAAACCGTTGCACAAAACTCGGAACAAAGCACTGAGCAAGCAAGAAAGCTCATCAGATAGTTCTCTAGAGAATATTGCTGAGAAG
>BGLTMP000041
ATGTCAGCTGGTCCCCAGGATTTGTTAAGAGGTTCCTGGTTACCAAGTTCCAAATTGGAACAGCTGGATGTCGATGTTGCAGAGCTAAAAAATGATATTGAACATTTTAAAGCAGAACAAAATCATTTAAATGAAACCATCAATGAGTTAAAGTTGAAAAACACTGAGTTAGAAGAAGATAGAAAAGCCTTGTCTTGCCAGCTGGAAGATGAAAAAGAAAAGGCAGAGAGACATGAAGCAGAATTATTGGAAGAAAAAGTCAGACTAAATGATATTATTGCTGTTTTGCAGACAGAATCTTTAGCGTTGAAAAATGAATTAACTAATTCCGTTCAAGAATGTCAAGTTCTTTCAACGCAACTGAATGAAGAAAATGTGAAATATTTAGAAATGAAGTCAACTATCTCAAGATTGGATGAAGAAGTTAGGTATTTTGAAAATACAAAAGCTAGCCTGGAAAAGGAGAGGGATAGCATCTCTTCCAGTATGAAGGAGGAGCAAGAAAAGTTTCATAAAGAATGTTCAGTACTGACATCTTCAATCTTAGAATTACAGACCACAGTAACAAACTATGAAGACAAGAACAATGTCTTGAATAAAACCGTACTAGAACTGCAATCTAAAAATGCTCATTTAGAAAATGATATGAATATCATTTCTTCCCAGCTAGTTGCTGAGAGAGTCAAGTCAGCAAAAGAGAATTTTGAGCTTAAGTCAACCATATCTGCATTGCAAGAAGAATTTCAAACAGAAAAAGACCAATTGAAAATGACCATATCTGCATTGCAAGAAGAATCTCAGGCAGAGAAAGACCAATTGAAAGTTACCATATCAGAATTACAGAAAGACACCATAGAATTAAAAGAGAAATTAGATTGCACTAAGCAAGAGTGTCAAACTGTTTTGTCTCAACTGCATAAAGAAAGGGAGTCTCTAAACCCATACAAATTAGAAAACTCAGAGATGAAATCAACTATTTTGAATAAAGAGAAAGAAATAGCAGATTTGAAAGCTGAAATTAGAAAACTAGCTAATACTTTAGCGGAATCGGAATACATTAGAAACGACCTTGAGAAAGGCAAAAATGTCCTCTCTTCTTGCTTAGCTGATGAAAGGGAACAATTCAAGAAAGAATGCTCCGTTTTGATCTCATCAGTAGCAGAGCTGACGCGGAAGCTTGAGCACTTTGAGAATGAGAGAAGTAACTTGAATCAAACAATACAGGAGCTCAAGACTATGATTGTCCAATTGGAAAAAGACAAGGAGGCTTTGTCATCACAGCTGGAAGAAAACTGGAAATTAAAATTTGAAGAGCTAGAAAGAAAAATTGAGCCTTTCAGAGAAGCCTTGGATAATTTTGAAATGGAAAAAAAATTCTTGTTGGAAAGAGACAAATATACAAGTGAGCAAATGGAAAAGCTGACCAAAGAAGCCATTAAAAACATGGGTCATCAAAACCATCGCCAGAAAAAGTTTAAAGACACACAGGTTGAATTACAAAGACAGCTGACTCTGACCAAGAAGTACAAAGATAAACTTGATAGATTGGAAGGTTCCAAAGTGACACAGACACCTGGCAAACCAAGAATTCCTTTAAAAGAGGAGGAAAGAGAAAAGTCCAAAAAAGAATGTTCAGTTTTTATGTCATTAATAACAGAACTAAAACAGGAACGTGAACAGTTTCACCCGGAAGTCTTTCTCAAGACTAGCTCTAACAGAGTGAAGAAAATGACGTTCAGGTGTATTCCTTTGTGTTCATGCTCCAAGGCTGCTTACATAGTCAGTACATTGGGTTTAATATTCGTCATACTCTTTATCCCTTTCCTAAGAAACGCAGTCCTCCAGCCGGTCTGGCCCTACGCGTGGAGAGAGATGGGAACGCTGGACGTCCTCGCCCTCAAGTTTTTCACACAAAACACACTGGCAGTGGAGCCAGTTTCTTCGTGCCCCGTGAAGACGGAGCCTGTGGTGAAGCCGTCAGATATCGATGCCAGCAAGGTACGCGTCTACAGTGAGGTGAAAGGCGCTCAGCTGCGCACCCTGGAGCACACGAGATTTCTCCCAGCCCTAACGGCCATCGAGAAGCTGCAGTTGCTTCACACGTATCTGGTGATGGCAGAGGCCCTTAGATTGATGCGAGTGGAGTACTTTTTTGTACAGGGATCTCTGCTTGGCGTGCATCGTCACGGGGGTATCATTCCTTGGGACGATGACATTGACATCACAATCAATACATTGATCAGATTTCTTTTCTTTTTAAATGAAGACCTGATAGGAAGGCAAAAGTTTAACAAGTTTTCAAAAATTATATCTGCTGGGCATTTCAAATTGAATAAAGCAAAATGCAAAGCCTTTATTTGCAGTCTGGTTTGTCGCTACATTCATGGCAAAGTATGTGATAAAGAAAAGGCTTTATTGTTTGAACAGTTGAAAGATCATAAAAGCAGTTTAAAAACAAATTCCAAATTTACAATATTGGAAATAGGTGTTGGAAGTGGCATGAATTTCAAGTTTTTTCCCTCAGAGTGTGATGTAACCTGTCTTGATCCTAACCCTTACAATGAGAATTTTGATGCTGTGGTGTGTACATTTACCATGTGTTCAATTAAGGGATTGAATGACGCCATTGAAGAAATTAGACGAGTTTTAAAGCCGCATCGTTTAGTCTTCTTATTGAGCACATGG
>BGLTMP000042
ATGACAGATGACTTTGATGAAAATACGCCTCAAGAGTACATAGCCTCAGCTCTGAAAGTGGATGAGAAATTGATTGAACTGAAAAAAGGAAAGAAGGTACGGCTTTTTATATACGACACTGGTGGTCAAGAAACTTTCAAACATTTGAGAAAATTAAACTATCCTAAATCTGACGCAGTCATCATTTGCTTTAGTGTTGATAACATAGAGAGTCTACAGAATGTTAAAAAGAACTGGGTGCCGGAGATGCAGAGGCTTTGCCCTGGCATACCTATGTTGCTAGTCGGGAATAAAGTTGACATCAGGCATGAAAGCGAGTCCATAAAAAATTTTGTCCCCAGGGGCAAAGGAGAGAACACTGCCAAAAAAAACAAGATGGTTGGCTACATAGAGTGTTCTGCCAAGACAGATGAGAAGGTCAAGGATGTATTTGAAAAAATCGCACAAGTTGCACTCCAAAGAAAGGTCATTAGAAAAGAGGAGACAGCT
>BGLTMP000043
ATGATCCCGATATATTTAATTGTTGCTGGGTGTTTTGGTTGTGCCAAAAATATAGTGAGCCTAATTCAAAGAGCCCGCAAAACTGAAGCGGAGAGGGAAGAAGACCAAAACAATGTCAATCCGATTGAGACTCTTGTTAGCTGCTTTTTATTTGCTTGGTTTATTACTGGCTGTGTGTATATTTACCGTATCAAAGATAAAGTCCAGTTTGAACATCCAAACGACGAATACTATTGTGATGAGAGACTATACCTCTTTGCCTTTTGGATCACAACGGCTGTGTACATCATAATAGGGACTTCTTGCTTC
>BGLTMP000044
ATGGCAGAAGCAGATGCTGAACTCCACAATCGACTTATCTATTATGTTTTACCAACGATAATTGTATGTTACATTACATTTCGTTGGTGTGGATTCAAGAAAGCCAAATTTCAAGCTTTTCTTTGCAATCTAGTTTGCAGTTATGTTCACAATAAATTCTGTAAGAAGGAAAAAACATTACTCTTTGACCAAATGAAGAATTATGAAAAATCTAGGTCTAAAACCCATGCTGCATTTACGATACTAGAAATAGGCGCTGGAAGTGGCATGAATTTTAAGTTTTTTCCCCCTGGAAGTGAAGTAACTTGCCTTGATCCTAATCCATACAATGAAAAATATATTATTGATAATTTAAGAAAAGCAGACAACAATATCAGACTTGTCAAGTTTATTAAAGGTTTTGCAGAAAATATGCCAGATGTACCAAGTGATAATTTTGATGCAGTGGTGTGCACGTTTACCATGTGCTCAATAAGAAGACTAAACGATGCTGTTGAAGAAATAAAAAGAATTTTAAAACCGGGAGGACACTTTTTTTACCTGGAACATGTAGCAGCTCCAAAAGGTTCATGGATACGTTACTTTCAAGACAAACTTCAGTGTATCTGGCCATACATATCTGATGGTTGTAATATTAATAGGGAGACTTGGAACATTTTAGATCATTCAAATTTCAAAGAAGTCCAGTACTGTCATTTCTCTGCAAGCACATGGCTGGCATTTTTCGCCAGGCCTGGTTTGTATGGATCAGCAATAAAA
>BGLTMP000045
ATGTTTAAAAAATTCGATGATAAAGAGAATGTTGGAAACACAAACATTGCTAAATCATCAGTTCAAAAGGGCATTCGGAACCAGATTTTAGATCAGTTTCAACACATTGAAGATTATTTGGATCAGATTATGCCCAAAAAGGAGCCATTGAAACTTGTTAAATGTACAGAACACATTGAGCTGTTAAGTAATCAAGCTGGAGAGGTTCTTTTCTTTCGTCAGCGTGAAGGGCCATTGTATCCCTCACTAAGACTTCTACATAAGTATCCCTTTATCCTGCCGCATATGCAAGTTGACAAAGGAGCTATTCGATTTGTTTTAAGTGGTGCCAACATCATGTGTCCAGGCTTAACTTCACCGGGCGCTCGTATGACCAATGTTGATAAAGATCAGATTGTTGTATCCTTTGTTTTACATTGCATAGGA
>BGLTMP000046
AAAAGAGCAGATAAAGCCCAAAAAGAAAGATCAATTGACAACTTGAGAGCCCCTGTTGTATGTGTCTTGGGTCATGTTGACACTGGCAAAACAAAAATTTTGGACAAGTTGCGCAGAACCAATGTACAAGACAATGAAGCTGGTGGTATCACACAACAGATTGGTGCCACCAATGTTCCCAAAGAGGCTATCATAGAGAAAACAAAGATGTGTAAAGAGTTTGCTAAACAAGAGTTGAAATTACCAGGTCTTCTGATCATTGATACACCTGGCCATGAATCTTTCAGTAATCTACGTGTGAGAGGTACCTCCTTGTGTGACATTGCTATTCTAGTCATTGACATCATGCATGGCTTGGAACCTCAGACCATTGAGTCTATCAATATTCTGAAAGAAAGGAAAACACCTTTTGTTGTAGCTTTGAACAAGGTAAATGATTCATGTACTCGTCAT
>BGLTMP000047
ATGTATCAGAAGCAACCTGCTCATGTAATGATAGAGGAGAGGGAGAGAAGAGGGAGGACTATAAAGCTCATGAATAGCAACATGGCACGGTGCCACACGCACCTCGGGAAGCCTTTTTCTACCACGTTCGCGGACAAACCGATACATGAAAGAAGGCTGAGCCACATAGAGTCGCGTGTTGAAAGGATTAGTTTCTCTAGAACTTTGAATTGTGCCCATCAATGTGACTACTTC
>BGLTMP000048
ATGGGCACCACTATTGATGTCATTCTGATCAATGGAACAATTAATGAAGGCGACACCATAGTGTTAGCTGGAACAGAAGGACCTATAGTGACCCAAATCAGAGGTCTTTTGATGCCTCAGCCCATGAAAGAATTGCGTGTCAAGAGTCAGTATGAACACTTCAAGACAATCAAGGCTGCTCAGGGAGTGAAAATCATTGCTAAAGATATGGAGAAAGCTCTAGCTGGACTGCCTCTCTATGTGGCTCATGACAATGATGAGAAAGAGTATTACAAAGAAGAGGTGGCAGCAGTATTGAAGGAAACACTGGAAGCTATAAAAGTTCAAGAAAGAGGAGTCTTTGTCCAAGCTTCCACACTGGGGTCTCTGGAAGCACTGTTGCAGTTTCTGAAGACCTCAGAGATTCCTTTTAAACACAGATGTATTTTAACTTTCTTCTTCATGTTTTTCTTTCCCCTCCTGTCCAGGTATGCTGTGATCCTTGCCTTTGATGTGAAAGTTGAACGAGAGGCCCAGGAGTTGGCGGACACACTCGGGGTCAGAATCTTCACCGCAGACATCATTTACCATTTGTTTGATGCCTTCACAAAGTACAGAGAGGATTTGAAGAGGAAGAAACAGGAGGAGTTCCGACACATTGCCGTGTTTCCTTGCCGGCTGCGTATACTGCCTCAGTTCATTTTCAACAGCAGGGACCCTATTGTGATGGGGGTCAGCGTTGAGGCTGGCTTTCTTAAAGAGGGGACTCCACTGTGTGTGCCAAGTAAAGAGGTGAGTTGT
>BGLTMP000049
ATGGGCAAACAAGGCCAAGAGGTTTGTATCAAGATCTCTCCCATTCCTGGAGAGGCTCCCAAGATGTATGGACGTCATTTTGACGAAACAGATATGCTAGTTAGCAAGATAACAAGACAGTCCATTGATGCTGTCAAAGATCATTTTAGGGATGAGATGTCTAAACAAGACTGGAGGCTGATGGTAGAGCTGAAGAAACAGTTTGACATTTTA
>BGLTMP000050
ATGAGAACTTCCCTTAGAACCATTTCCCCGCCTGAATCATTCAGTAGGCAACTTTCTACACCCATCATCACATTGGGTCAGGTCAGGGCTGGGCCCCGGACTACCAATGAGTATGTGGATAGCCCCCGTGTGCATGCATCATTGCCGCTCAAGCCTCACCTGCCCACTTTATCTGTAGGGGGGAACCACTTGACTGGATTACCTCACGGAGTTACCCCTTTGACCCGAGGAACACATACACTGACGCCATCACCTTCACCAGTTGTCTCTCAGCAACCTCTGTCTAAATCCCCGCCTCTGAAGAAGGAACTGGTGATTATACAAGATGGAGTCAGAGGCGGGGAAACCACCCAGGTGGAAACAACTGGTGGGAACATTGCCAGCACGGGGGCTAACCACGGGGACAGCATTATGTGCGAAAGTTGTGGAAAGTGCCGCTGTGCAGCCTGCACAGAGCCTCGGTCACTGCCATCTCACTGGTGCTGCCGGGACACCTGTGAGGTGAGCCCAGACAATGTGATAGACTTCTGTACATGTTTCTGTTGTGTCAAATGCATGTTCTACCACTGTGGGTCAGAAGAAGAGAACCAGTGCTATGAGAACCCTTGCGGTTGCTGCTCCACGGCGCACTGCTGCCAACGCTGGACTGTGATGGGCATGATGGCTCTGTGCCTGCCGTGCCTGTGGACTTACTGGCCGGCAAGGGCTTGCCTGGCCGCAAGCACCTTTTGCTACAGCCACTGCCGACGCAAAGGGTGCCAGTGCAATGTTAAACATGATAAGACAAGCGTTCTTTCAGGAGGGGGTGGTACTGCTGTGAACTGTGGTGGTGGTGGAATTGGGGGAAACTCCAAACATTCGCAGACTCGTCGACTTTTGATAGAGTCAGACTCATCGAGTGCT
>BGLTMP000051
ATGAAAGAGAGCGAGAGAGAGAGAGAGAGAGAGAGAGAGAGAGAGACGGAAGGGAGAGGACAGAGAGTTGAATCAACGAATGAAAGAGAGAGGTATAGAGAGAAAAAGAGAGGAGAGACGAAAGAGGGAGAGAGAGAGAGAGAGATGAAAAAACTGATGAGAGAGAGAGAGAGAGAGAGAGACAGAGAGAGAGACAGAGAGAGAAAGAGAGAGAGAGAGAGTTTTGAAATCACCAGTTCTAAGACAATGTGCTTACAGCGCAACGTCATCTGTCCCACGTGGGTTAAGAGAGAGAGAGTGACAAAGGGAGAGGCGGAGGAAGAAATACAGGGAGAAGAGAGAGAGAAAAAGAGTGCGTGTCTGAGAGAGAGAAAGAAGCAAGAGACAGCTAGAGAGACAGAGCTAGAAAGTAAGAGCAAGAGACAGCTAGAGAGACAGGAGCTAGAAAGTAAGAGCAAGAGACAGCTAGAGAGACAGGAGCTAGAAAGTAAGAGCAAGAGACAGCTAGAGGGACAGGAGCTAGAGGGACAGGAGCTAGAGAGACAGAGAAAGAGAGACAGAAAAACACGGGAGTCTAAGCCAAGAGAATTAATGGAGAGACAGAGAAAGGGAGACAGAAAAACACGAGAGTCTAAGCCAAGAGAATTAATGGAGAGACAGAGAAAGGGAGGCAGAAAAAGAGAGAGA
>BGLTMP000052
ATGCAGTGGCTGGACAAAAGGCTGGACTTCCGCAAACTGCACAACGCCCCGAAGCTGGAAGTCGGCTACAAGTTGATGCCCTTGGTTTGGGTGCCCGACGTCTATTTCAAGAACGTCAAGAAGGCGTCCTTCCATAACGTCACGGTTCCAAACAGATACATTCACATCTACCCCAACGGCTCAGTTATTTACAGTACGAGGTGTGACTATTCTATGGAGATTTATATCAATATGATATGGATGGACAAGCGACTGGAGTACACACACTTGCCGACCAACTTTACGTCTATGGAGGTCGACTCTAAGCTGATGGAGTTGGTCTGGGTGCCCGACGCGTACTTCCGGAACGAGAAGCGTAGCTCTTTCCATGACGTCACTGTCCCCAATAAATACATGCACATTTACAAGACTGGCCAGGTGCGATACAGTTTAAGG
>BGLTMP000053
ATGAAGAGAAAGAGAAATAGTGAGGGAGAGAAAGAGAGAAAAAAAGAGAGAGTTGAAAAAGTGAAAGGAGAGGAAAAAAGAGAGAAATGTAGAGAAGAAAGAAAGAGAGAGCTGGACAATGAGAATGACAAGTACAAAGACGAAGCGAAATTCGCCTGCATCAAAGCTTTCTTTACCCTGAAGAGAGACATTGGCTTCTACATCATTCAGATCTATGTGCCCAGCATCCTCATCGTGATGCTCTCGTGGGTGGGCTTCTGGCTGGACCTCGAGGCCACCCCAGCACGTGTGTCGCTCGGCGTGCTGACTGTGCTCACGCTCAACACGCATGGCTCCAACACCCAGGCGCAACAGCCGAAAGTGTCTTATATCAAAGCTATAGACGTCTGGGTGGTCAGCAGCCTGATTTTTGTCTTCGCTGCCTTCTTAGAGTTTGCTTACGTCAATGTCCTGTCCAGGAGAGGCGAGAAGCTGCAGGTCCTGAACGAGATCAATGGCAAACTCTCCAGGCAACCAGGGGCGCCTAACCCTGCTGCAATTTTCAAACAACGTGCCAGACGAGTGGACAAGATGTCAAGAGTTCTGTTCCCTTTGTCCTTCTCCGTATGTGCTAAAATTCTGCATAGATCGTCTGACATGTATGAGCCAAGAGGATTGAACCCACGCCTTGCGCCGACAAAAGTGGTTCGCAACATAAGTGGTAGTATGTCGTCGGTTGGGCCACGCCCCCAAGGGAATGTGGGCACAGGACAGCACGGAATGTGGGCGCAGGGCAGCAGGGAATGTGGGCGCAGGACAGCAGGGATTGAGGGCACAGGACCGCAGCGAATGTGGGCGCAGAATAGCAGGGAATGTGGGCGCAGAACAGCAGGGAATATAGGCGTAGGACAGCAGGGAATGTTGGCACAGGACAGCACCGAATGTGGGCGCAGAATAGCAGGGAATGTGGGCGCAAAACAGCAGGGAATA
>BGLTMP000054
ATCAAGGCGGCCATACTTATCCAGAGATGGTACAGGCGGTACAAAGCGAGGCTAGAGGCCAGACGGAAAGCCACGTGGTGCATCTTCCAGTCTATAGAGTACGCTGGGGAGCAGGATCAGTTCAAGGACGAACAGCAGAACGCCCTCCTCAAAGTCTTTGGAGAAAATCAGCAGAGGTCGCTCGTAGCCACTATGTCCCCGTTCGACCTTCGCAAAGAAGAAGAAACCTTGAGGCTCGCTGATCCTTCAAAGATCCCAGTGGACCCACGATACGACGGCCCTGTCCTTCAGTTCCCAATAAACAAGACGCAGATCAAGAACCTAATTACAGCTTTCAAGGCCAACAAAGTTATTCACGAGCACTACCTACTGGACCTGCTGCACCATGCAAGGACCTATCTCATGAAGCTGCCCAACATCAATCGAGTGTCCACTCTACTCACAAAGCAGGTGACCATCTGCGGTGACATACATGGTCAGCTCAATGACCTGTTTGTCATTATCCACAAGAATGGTCTCCCTTCAGACGACAACCCTTACATTTTTAATGGAGATTTTGTAGACCGAGGGAACAACAGCATTGAGGTCATTACACTCCTCCTGACTTTCCTCTTGGACCCCTCCTGCAAGGTCTACCTGAACAGAGGGAACCACGAGGATCACGCCATGAACATCAGGTACGGTTTTACCAAAGAAGTGATGCGCAAATACAAGGTAAGAGAAAGTCAGCTG
>BGLTMP000055
ATGAGCAGTGAAATTAAAGCACCCAAACCTACAGAAAATATGTCAAAGCGTAGTGCTGCTGCCCAAGAGCTAATCCTTCAGTACTACTGTCAACTGACAGAAGGCTGTGGAAATGAGTCCTGTGATAATGAGAATTGTGCCTCTAGTAAACATTTTCGTCATAAAGAAAGTGACAACAACAGGCTAGCACTGCAAGCAATAGAGCTATCTAAAGCCAAAGCCTCGCTCTGCGACAGAAGGCCTAACAAGATTTCTCGCTTACCTACAAATGATGAGAAAGATTTGACTTCCTCTGCTGATGAAGACAAGTTAAAAAGTCAGCCTGTGGGTATGGGAGCAAAGAGTAAAATACCATCCCCAACATCTTCTACAGTTGACTATAGCTCTATTCTTTTACCAAGTGGCAGCAACACTTCATTAGAGACCCAGTATTTCACAGAAGACAAAATAATGTCGTTGATTTCTGAATGCCAGTCTAGCAACTCTTGGTTAAAACTTGTTCACCAAATAGGATCTGTATTTAATAGTCCAGAGCTGCTCATCAAAAGCTTTAGAAAAGACTTGACCACATCACCTACTAAAGGTGGGAATACATCTAATCAGGATGAAAGCACAGTCTTGCCAGATCCTCTATGTACATCTCAAACATCTCTATGTTCTAATAAAGATGTGTTTGTAACAGTGGATATTTTGTCTGTGAGACAAGCATTTCAGCGCCTTTTAGAAGTACCAGACCATCCGTTTCAGGGTGCATTAATTAATGCCCTGACTGCGCTTTCCCGTACTGTAGAGATGGAACTGAAGTATCACAACATCTTGGAGCGCCAACCTGACTACATCAATATATTTATCATTGTGATGGAAATACCTATGCTTCATTTTCCCGAGTATTTAGAATGCGCCTTTCCAAATATATGTAAAGTTATAGGCATGTTACCAGTCAGCACACAGGCCAAACTTGCCAAAATATGGTCATCATATGGACAGATTCGACTTAGAGAGATGGTTCAGTCTCTTCAGCAGATGATTACTGTTAAGGTGATAAACTGTGAAGGACAATGGTCCTCAGTCCTAAGGCTGTGTGATGATATGTCCATTACAAATGCAACTCGAGTGTTAAAGATACTCTATTATGCCAGCTTGCTTGGTGGTAAGATGGACAGCGTTGATTTGGTGGAAGAGGAACTCAAGCTGAATGAACAAGAGTCTATACAAGAACTGATGCAAGGTGCTTTTGGAATTGAGCCAAAGGAGACACCTCCAGTCAGGGAGGACCCTTTAGGCAAAGAGTTGGGAGTCAAGGCCATAAACTGTCGGGAGCCTCTTATACCATATGAGGAGTTTATTAATGAGCCGTTGAATGACTGCATAGACATTGGGACCGACTACACCAATCACAGGCTGGATCCAGAAAAAAAGTTCTCCTTTGTGCCCTACAGCTTCATACTTACGACTGCTTCCAAACATACCTTTATGTATTATGATAACCGCATTCGTATGCTGCAGGAAAGAAGGACAGCGTTTGTTCAGACTTTGGTGCATGGTGGTGCGCCGAATCCATTCTTGAGAGTGCGAGTGAGGAGAGATCATATTATTGATGATGCACTTGTCAATTTAGAAATGGTTGCTATGGACAACCCTAGTGACTTACGTAAACAACTGTTTGTGGAATTTGAAGGAGAACAAGGACTTGATGAAGGAGGTGTATCAAAAGAGTTCTTTCAGCTGATTGTGGAGGAACTGTTTAATCCAGATATTGGTATGTTTACTTACAATGAGGACTCCCACCACTACTGGTTCAACTCGTTGTCTTTTGAAAATGATGCACAGTTCACGCTGATCGGCATTCTCTTGGGGCTGGCTATTTACAACAGTTGTATTCTTGACATCCATTTCCCTATGGTGGTCTACAGGAAATTGATGGGGAAAAAAGGGACATTTTTAGATCTTTACGACGTTGACCCAGTTCTAATGTCAAGCTTGAAGGAAATGTTGGAGTACACTAAAGATGACTTTGAGGACGTGTTTGATCAGGTGTTTAGAATTGGTTATCATGATGTATTTGGCAACAGTCACACATATGATTTGAAAGAGAATGGTGACTCTATACCAGTGACTCAGGAAAATAAACAGGACTTTGTGGATTTGTATTGTGACTATCTGCTGAACAAGTCAATTGACCAACAGTTTCGGGCCTTCAAGCGAGGGTTTGTAATGGTGACCTCTGAGTCACCTCTTAAACAGTTGTTCCGTCCTGAGGAGATAGAGCTGTTGGTCTGTGGCAGCAAGGAATTAGATTTCCATGCTTTGGAAGAGGCAACAGAATATGATGGTGGTTTTGCAGCAGACTCTCCAACAATAAGAAACTTCTGGAAAGTTGTTCATGAAATGGTGGAAGATGACAAAAAGAAATTACTGCAGTTCACAACAGGGACAGACAGAGTTCCGGTTGGTGGCTTATCAAAACTGAAAATGATCATCTCACGGAATGGACCCGACTCTGACAGACTACCCACGTCTCACACATGCTTCAATGTCCTCCTCCTCCCTGAGTACCCCACAGTGGAGAAACTGCGAGACAGACTCCTGAAAGCAATCAACTACTCCAAGGGCTTTGGAATGCTG
>BGLTMP000056
ATGCTTTGGAATGCTGTGATTTTCGGGCCCCATGATACACCGTTTGAAGATGGCACTTTTAAATTAACTATTGAATTCACAGAAGAGTATCCTAACAAGCCACCAACTGTCAGATTTATTTCAAAAATATGGAGTCCAACATATGATGTTTCAGCAATCTTAACATCTATCCAGTCTCTGCTTCACGACCCTAACCCAAATAGCCCTGCCAACAATGAAGCCGCTCAGCTGTACAGAGAAAACCGCAGAGAATATGAAAAAAAAGTGGCTGCCATCGTTCAGGAAAGCTGGAATGATGATGAAGAAGAGGGAGAAGAGGATGAGGAAGGAGAAGAAAGTAAAGCAGGGTCT
>BGLTMP000057
ATGTCCAATGAACGTAGAGACTTGGAACATAAAAATCAAGTCCGACAAATGTCTATTAAGTCGGTAGTACCATCCGCTGATGGAAGTACAGATCCTGCAAGTTTAGAATCAGATAATGTCAAAATACTTGAAAGACAAGTACAGAAGAGAATTTTCAAAATAATAGTTATAGGTGACTCCAATGTCGGGAAAACATGTTTGACTTACAGATTTTGTAGTGGCAAATTTCCAGATAAAACTGAAGCAACCATTGGTGTAGATTTTAGAGAAAAACAGCTTGATGTTGATGGGGAAAACATAAAACTACAACTTTGGGATACAGCTGGCCAGGAACGCTTTCGAAAATCTATGGTTCAACATTATTATCGTAATGTTCATGCTGTAATCTTTGTCTATGATATTACAAAGATAAGTTCATTTGAAAATATGCATCAGTGGATTGAAGAGTGTGACCGTCACAACCTTAACAAGCACATACCACGGATACTGGTTGGTAACAAATGTGATATGATGGACAGGATTGCTGTCAACACAAACATGGCGCAGAAATTCGCAGACTCACACAGCATGCCCTTGTTTGAGACATCCGCAAAGGATGACGACAGAGCGAATCACGTAGACGCTATTTTTATGACTGTTGCTCATAAATTGAAAAATGCTAAACCAATGATGCCTGTTCACATGTCAAACTTCCATGTCAGGGATACTGTTCATTTAAGGGAGAGCCCCCAGCATAGAGGCTTGCAGTCAGCTGTGAATCCAATATCCACAGAAGAGCGCTCAGATTGCGCTTGC
>BGLTMP000058
AAATGCTATGAACAGAAGCATTACAAAAGTGGCTTAAAGTTTGCCAAGCAAATTTTGTCCAATCCAAAGTTTGCAGAACATGGAGAAACCTTGGCAATGAAGGGCCTAACATTAAATTGTTTAGGCAGAAAAGAGGAAGCCTATGATTTTGTTCGAAGAGGACTTCGCAATGATTTGACTAGCTGGCATGTTTATGGCCTGCTGCAGCGATCTGACAGGAAATATGATGAGGCCATTAAATGCTACCGCAATGCTCTCAAATGGGACAAGGACAATCTCCAGATTCTTAGAGATTTGTCATTGCTTCAAATTCAAATGAGAGATTTAGAAGGTTATAGAGAAACTAGGTATCAGCTACTTGCTTTAAGGCCAGGTCAACGAGCCTCCTGGATAGGATATGCAATGGCCTATCACTTGTTAAAAGATTATGACATGTGTCTCAAGATACTTGAAGAATTCAGAAAGACCCAAACACCTAAACCTGTTTATGACTATGAACACAGTGAGTTACTGTTGTACCAAAATATGGTAATGCAGGAAGCTGGCATGAATCAAGAAGCTATTGAGCATTTAAAAACTTTTGATAAACAGATTGTTGACAGGCTATATGTTCAGGAAACTACTGAGGATAAACCAGATGAACGCATGAAAATGTACAGAAGTATTATGGAACAATTTCCTCGTGCTACAATGCCAAAACGTTTGCCATTAGACTTTGCTACAGATGATGTATTTAGGGATTTAATAGATGATTATCTGAAAAAGTCACTGAGAAAAGGAGTCCCGCCATCTTTTGTGTCTATTAAATCAGTTTACAAAGATCCAGTAAAGATAAAAGTTATAGAAGATTTGGTGCTTTCATATGTGGACAACTTAATCAAAACTGGAAAATTTGATAGCAAAGGAGAAGTTGAGCCAGCCACATCTCTGCTTTGGGCCTATTACTATTTGGCCCAGCATTTTGATTACTTGAAAAATATTGAGAAAGCATTGGAATATGTCAATTTAGGTATAGAACATACTCCACTTCTCATTGAGCTATATGTTCTCAAAGCTAAAATTTACAAGCATGCAGGTGATATGGATGAAGCAGTTAGACTCATGGACGAGGCTCAATCATTAGACACAGCAGATCGCTACATCAACTGTAAATGTGCTAAATACATGCTTCGTGCTAACCTCATACAAGAAGCAGCTGAAATGTGCTCTAAATTTACTAGGGAGGGTGTCTCAGCTGTGGAGAATTTGAATGAAATGCAGTGTATGTGGTTCCAAACAGAGTGTTCTTTTGCTTATAAAAGATTAGGCAAATGGGGTGAAGCTCTGAAAAAATGTCATGAAATAGACAGGCATTTCACAGAAATTATAGAAGACCAGTTTGATTTTCACACATACTGCATGAGAAAAATGACTCTGCGTTCTTATGTTGGGTTGTTAAGATTAGAAGACTCTCTGCGCAGCCATCCATTTTATTCAAGAATAGCCATTTTAGCATTAGAGATCTACTTACATTTATATGATCATCCATTAACAGATACTGACCATGACAGTGATGTCAATTCAGAAAATTTGTCCCCAAGTGAATTGAAAAAGATGAAACGTAAACAGAGAAAAGCTCAAAAGAAAGCTGAACTAGAAAAAGAAAAGCTAAAAGCAGAGCAAGAAAAGAGGGATCAAAACAAGAACAAAGCTGCAGATGGTGAAATGGATGGTCCAAAAGAAGAGGAATTAATACCAGACAAATTAGCAAGGAAAAAGAATTGTATAGAAGTCTTGGAGGCACTGTGTCGTGGAGACTTAGGAAAGTGTGAACAAGAGGCTCTGGAATATCAGGCA
>BGLTMP000059
ATGACCAACGAGGCTTCTCCTGTAGTCTCCTTGCAGACTGCACTAGAAAATGTGGACAATCTTCACAGCACTTCTCCGCATGACCAACAGCCTTGTATCGAAGCACTGTCTCTATCTCTTCATTTCCGTGCAATATTTGACACCAACTTTGAAGATAAAAATGCATTTGTTACCAGTGTGGCCAAGTATAAAGAGCAAGCCTCTGGTCAGGCAGAATTGAACTTGCTACTTGAAGAAGGGGAGATCTATGCAGTTATGCTGTATACATGGCGATGCTGCTCACGTACTATCCCACAGGTAAAGTCCAATAGCCAAGAAAACAGGGAAGAAATTTATCGTCAGACTGTGGAAGTACTGCAACCACTGATTGATAAATTATTTCAGTTCATGGCGTTTCAGACAAAAGCTATAGACTTGTTCTGTGAAGAAATCAAGAAGTTATGTCTAGTGGCTAAAAATGGGTTTATTTCGGAAGCATATCTTCTGACCCTAGGCAAACTGCTGAACATGTTTGCCGTATTGAACGAGCTTACCAACATGAAATCAAGTGTAAACAATGATTTCTCTGTATACAAACGCGCTGCCCAGTTTCTGAGTCCAACATCAGATCAACGAGAGTTTCAGATGGCGTCAATGAATTTAGCAACACAGAATAAGATTAGAGACACCCTCAAGTCAAAGCTGGCCACTATACAGGGTTTTGAAGAAATTTTAGCAGAAGTTGTGAACATCTGTGTCATGATGTATGAGAGAGACATGTACCTTGAACCAAATGAGAAACACATGTTGGTTAAACAACTTGAAATGGTTCCACTCTATGGTGACATGATGATTGCACCCTATGCTTTCATCAAGAATGGTCCCAACTTTGATGCTTCTAAATGGCCATCTTGTGAGTCCAGCCACCCGAGCCCACAATCCAACATACTAGGCAGCCTGGAACAGATACGACAGACACACATGCAGTATGTCAGTCAATTGGCCAGAATAACTAACCAGGCAGCAACCTTGTCTCCGGGCTCAGTGAAGTCTGATGTAGAAAACAAAGAACTAGCAGACTTGGCATTGAAAGGTCTGACCTTGATGTCCAAATGGACACAGCAAGTCATGGAACTGGTATCATGGAAACTCATGAATCCAACCAAACCTGAAAACAACAAAGAATGTCCTAAAGAAGCAGAGGAATACGAGAGAGCCACTCGATACAATTACACAACTGAGGAGAAGTTTGCTATTGTAGAGATCATTGCCATGATAAAAGGTCTCCAGCTCTTGATGGCACGCATGGAAACACTTTTCACCACGGCCATCAGAGGCCATATTTATTCTGAGCTCCAGATGTTTGTGCAAATCTTCCTGAGGGAACCGCTGCGTAAGGCTGTCAGCAAGAAGAAAGACATTTTGAAATTCATCATCATGTCAATTAGAGAGACTTGTAGTGACTGGTATGATGACACTGAACCTAGAAATGATCCAGCACTTGCTGGAAAGAAAGATCCTCCAGACGGCTTTCAGATTAAAGTGAAACGCAGGAATGTCGGACCATCATCAACGCAGTCTCTGATCGATGAAAGAAGTGGTGCCAAGAAAAATTTGCGAAAAGATCATGTAGCCCCTATTGAGGAATTCCATAGGAAATCTTTTTTCTGGAACTATCTCCTGAATTACAATACATCTTTATTTAATTGTGGTGACCTGTCCCAGTTATGGTACAGAGAGTTTTTCCTGGAAATGACCATGGGCAGACGTATCCAGTTTCCTATTGAGATGTCCATGCCTTGGTTACTTACTGACCACATACTTGAGACACAAGAGGCTTCAATGATGGAGTACATTTTCTACCCACTGGATCTGTACAATGACAGTGCTCAGTACGCTCTGATGAGGTTTAAGAAACGTTTTTTATATGATGAAGTTGAGGCAGAGTTAAATCTGTGTTTTGACCAGTTGGTTTATAAACTCAGCAACCAAATCTTTGCTTACTTCAAGCATCTGGCTGGCTGGGTCAATGAACTGATGTTAAAATCATTGGAAACAGCCATTACCAGGTTTGAAGAAGTGGAAGACTTAACTGCAATACTGGAGCTTGAAGGTCTGATAGAAGTAAACAGACATACCTATAAGCTACTCAGTGAATATCTTGTGCTGAATGACTTTGATGCCATGTTTAAAGAGGCCAACAACAATGTGACTGCCCCCCATGGAAGGATAACTCTGCGTGTCTTTTGGCTGCTGAATATTGACTTCCTGCCCAACTATTGCTACAACTCATCTACTAATAGATCGTTCAGTACAATCTACAGCTTATATTCTGGTTTCATTGGAACTCCACATTTTCGCAGCATCAGTAAACTATTGAACTACCAGGGCATTGCCATTGTGGTTGAAGAGCTGTTGAAAACTATTGGAGTTTCTTTAAGTGAGACAATGCTCAATGATGTGGAGATCCTGATAGATGCTCTGCCACCTGTCTGTAAACTTCCTTGGTTCAGTTATGGCTCTCCTGGTGTCTTTGGTTTCTATAAACTGAATCTGGAAAGTTTCATGCAGATTCCAAATTTAAAAACTGACGTCTTTGAAAGTTTTACAATTATTGGAAACACAGTTATATTTTGTTTACTGCTGGAACAAGCAATGAATCATGAAGAAATCAGAGACCTCAACCAAGCAGCACCATTTTTAAATATTTTCCCTCGACCATATGTGCCAAAAGAGCCAAAAGATGGTGGCATGACTCTTGAAGAAGCAGTAGAGCAGCAGAAATTAAAGTACGCTCCCTTTCATGCTGCTGCCATTATTGAAAAACAAGGCACAAAAGAGCAGAAACTGTTGATCAGAGAAGCAGAGGAGATAACTAGCAAAAGGTTCTGCACTATGGGCTCCATGTTTGACAATGTCCTGCAGAGAATTCAGACTTTCTTAACCAACAAGGTGTGGCATGGTGGACCTCCATCCAATGGGGTAATGAATGTAGATGCCTGCAATGAGTTTCACCGCCTCTGGTCAGCTATTCAATGGGTTTACTGTATTCCTGGGAGAGAAAATGAATTTACTGTTGAAGAAATGTTTGGTGAAGGTCTTAACTGGGCTGGCTGTGTACTTATCACTCTATTAGGCCAACAACGTCGGTTTGAGGCTTTAGACTTCAGTTATCATCTGCTCAAAGTGAACAGACATGACATGAAGGATGACCCGGTCACTGTAAGAAAA
>BGLTMP000060
ATGTCAGGAGAAAATAAAGTAACGCTGACCAACGCTCTTGAAAATGTGGACCTCCTGGATGACCTTCCACTACCCGACCAGCAGCCCTGTATAGAAGCACTCTCACTCTCTGTTCACTATAGGGCCAATTTTGATACAAACTTTGAAGATAAAAATGCTTTTGTCAAAAGTGTTGCCAAATATAAAGAACAAGCTACGGTTCAGGCAGATTTGAATCTGTTACTAGAAGAAGGTGAGGAGTATGCTGTCATGCTGTATACTTGGAGATGCTGTTCAAGAGCTATACCTCAGGTGAAGAGCAATGAGCAAGAGAATAGAACAGAGATTTACCAAAAGACAGTCGAAGTTCTGGAGCCACACGTGAACAAACTAATGCAATTCATGTTCTTTCAGAAAAGAGCCATAGACCTCTTCTGTGAGGAGGTAAAGAGGCTGTGCCACAAGGAGAAGCGTCAGGATTTTGTTTCCGAGGCTTACTTGCTGACCCTGGGCAAGCTAATCAACATGTTTGCAGAGCTGGACGAGTTGAAGAACATGAAGGCCAGTGTGCGAAATGACTACTCTGCATACCGGCGTGCTGCCCAGTTTTTGAAGGTGATGGCAGACCAGCAAGCAATGCAAGACTCACAGAATCTCTCTATGAATTTGGCCACTCAGAACAAAATTAGAGACACTTTAAAGTCTAGGCTGGCTGAGATTCAGGGTTATGATGAGCTTCTGGCAGACGTTGTGAATATTTGCCTTGTCATGTATGAGAAAGACATGTATCTGGAACCCACAGAAAAGCATATGCTAGTCAAGGTTATGGCGTTTGGTCTTTTCCTCATGGATTTGGAGAAAGGGCCAAATATTTACAGGATGAATGACAGGAAGAGAATAAACTTGGCCAGGATTGATAGAATTCTAAAGCAATTAGAAATGGTTCCTCTGTATGGTGATATGATGATAGCACCCTACAACTACATCAAAAATGGGCCAAACTTTGACCCCTCAAAGTGGCCAGCATGTGAGTCCAGCCAGCTGAGTCCACAGTCCAATCTCCTAGGCAGCCTTGAGATGATCAGAGAAAGACATATGCAATACATTAGTCAGTTGGCAAGACATAATAATGAGGCCACCACAACAATGAGAGAATCTCCTCGCAGTGACAGTGAAAATAAAGAATTGACAGAGTTAGCTTTGCGTGGATTGACTCTGTTGTCTAAATGGACACAACAAGTCATGGAATTGTATTCTTGGAAACTTATGAATCCCACAGATCCCCACACCAGTAAAGACTGTCCAGAAACAGCTGAAGAGTATGAAAGGGCCACCCGCTACAACTACAGCAGGGATGAAAAATTTGCTCTCATTGAAGTCATTGCCATGATCAAAGGCCTTCAACTTCTCATGGCTCGAATGGAAACCATTTTTATGGATGCCATCAGGCGGCACATTTATGCTGAGCTGCAGGATTTTGTACAGCTGTTCTTGAGGGAGCCACTGCGCAGAGCCTCCAAGAAGAAGAGTGATATCATTAGAATAATCATAATGTCTGTCAGAGACACTTGTGTTGACTGGCTGAGAGGAACAGAACCTGCGGACGACCCAGCACTTCTAGGGAAGAAAGACCCTCCTGATGGTTTTCCAATCAAAGTTCCACGCAGAAATGTCGGGCCATCTTCTACTCAGTTGTACATGGTAAGAACAATGCTGGAGTCACTGACAGATGAGAGGAGTGGTGGAAAAAAAAGCATGCGCAAGGAAATGGATGAACAACACATACAGGCAATAGAAGACTTTCACAGGAAATCATTTTTTTGGAATTATTTGCTCAATTTTAATGCTTCACTTTTTAACTGTTGTGACCTGTCACAGTTGTGGTACAGGGAGTTTTTCTTGGAACTCACCATGGGCAAACGTATTCAGTTTCCTATCGAGATGTCCATGCCATGGATATTAACAGATCATATCCTTGAAACAAAAGAACCTTCCATGATGGACTCAAAACAATTTGTTTATTTTCAGGTGAACCTCTGCTTTGATCAATTTGTTTATAAATTGAGTGATCAGATCTTTGCTTACTACAAACATTTATCTGGATGTATTATATTGGATAAAAGATTCAGAGCTGAATGTATGAACAATGGAGAAAAAATCAGTTTCCCTGTTGCCAACAGATATCAGACCTTGCTGAAGCAAAGACACGTACAGTTGCTGGGACGCTCTATAGATCTGAATAAACTAATTAGTCAGTTAGTGAATGCTGCTTTACAGAAAGCCCTGGATGTTGCAATATCTCGTTTTGAAGGCGGGGATATTACTGGTATAATAGAACTTGAAGGTCTGATAGAAGTCAACAGACTGGCTCACAAACTAATGGGGGAATATCTTCTGCTAAATGACTTTGATGCCATGCTGAAAGAAGCCAATCATAATGTTAGTGCACCTTATGGGAGAATAACTCTGCATGTTTTCTGGGAACTAAATATAGATCTGCTGCCTAATTACTGCTACAATGCTGCTACTAACAGATTTGTCAAGACAAGACTTCCATTTGAAAAAGAAACCAAACGGGAAAAGCCACCCAATCCTTCAGTGCATTATGTATGGGGGACCAAGAGACTGAATCACTCATTCAGCACTATATATAGTCTTTACACTGGTTTCATTGGAGCCCCTCACTTCCGAGCCATATGTAGATTGCTGGGATATCAGGGCATTGCTGTAGTCATAGAGGAACTTTTGAAAACTGTTGAAAACTTTTTAACTGGCACAACACTGGATTATGTGACCACATTGATGAAAGTCATGCCAGTTACTTGTAAACTGCTGCGCTTTGATTACGGCTCTCCTGGTGTGATGGGCTACTACCAGGCTGAGTTATGTGACTTGATTCAGTATCCTGATCTTAGAACTGAAGTATTTCAGAGTTTCAGAGAGATTGGCAATGCTGTCCTCTTTTGTTTGTTGGTGGAGCAAGCACTGACACAAGAAGAAGTCTATGACCTGAAGCAAGCAGCACCATTTCAAAACATGATCCCTAAACCTTACATTCCTCCTAGAGAGGGAAAGGATAGAGAGGCCGAGGCCAAAGCAGTCATGAAACAGCTGGAAAAGAAATATGCTGCTCTCAAAGTTGTTCATGTGATAGAGAAACTGGGCAACAAAAGTCAAGCTCACATAGCCAGTGAAGGCGATCTGCTGACTAGAGAAAGGCTCTGCTGTGGCCTGTCTATATTTGAGGTGGTCTTGAAACGCATAGAAACCTATCTGGTCAGCCCTATGTGGCACGGAGAGCCGCCAGCCAATGGTGTCATGAATGTGGATAAGTGCAATGAGTTCCACCGCTTGTGGTCAGCCATACAATTTGTGTACTGCATTCCCATTGGAGAGAATGAATTCACTATAGAGGAACTGTTTGGAGAAGGTTTGAACTGGGCCGGATGTGTTCTTATAACTTTATTAGGTCAGCAGAGACGGTTTGAAGCACTGGACTTCTGTTATCATCTGCTCAAAGTCAACCGTGTGGACATGAAGGATGAAAATGTCAAGGGAATTCAACTGAAGAAAATGGTGGACAGGATCAGGAAGTTTCAAATTCTAAACAACCAGATTTTCTCTGTCCTAAACAAGTATCTTCGAACCGGTGACAACGACAGCATGCCCACAGAACATGTTCGCTGTTTTCCTCCACCCATCCACCAATCTCTTGCCACTGCCATT
>BGLTMP000061
AATAAAAACTCTGACTTCTGTGCCCCGCTGACATCATTTGATTGGAATGAAGTTGATGCTAATCTCCTTGGCACCTCCAGCATAGATACAACATGTACTATATGGGGTTTAGAGACTGGACAGATAGTTGGTAGAGTCAACGTAGTGTCTGGTCATGTCAAAACTCAGCTTATTGCACATGATAAGGAAGTCTATGACATTGCTTTTAGTCGAGCTGGTGGAGGGAGAGACATGTTTGCTAGTGTTGGAGCTGATGGTTCAGTCAGAATGTTTGACCTGCGTCACCTAGAACATTCCACAATCATTTATGAAGATCAGCAGCATGTGCCATTGTTGAGGCTGGCTTGGAACAAACAGGATCCTAATTATCTGGCCACTATGGCCCTAGATGCTCTTGAGGTTATAATCTTAGATGTCAGAGTACCTTGCACACCAGTAGCAAGATTGGCTAATCACAGAGCTTGTGTCAATGGGATAGGGTGGGCACCTCATTCAAGCTGTCATATTTGCACAGCAGGGGATGATCATCAGGCATTAATATGGGACATTCAACAGATGCCTCGAGCTATTGAAGATCCTATCTTAGCCTACACAGCAGGGGGAGAAATCAATCAGATACAATGGTCATCTACCCAGCCCGACTGGATCAGTATTTGCTATAATAATTGCATGGAGATATTGAGAGTG
>BGLTMP000062
ATGGCAGAACTATTGGACGTGTCCCCTACTAACTATGAACATGATACTGATGTCAACCTTCAACTTGGAGAGCTAGACTTCACATCAGAAGACTTCTTGCTGGATGAAGTGGATGTACATATACAAGAGAATCTGGAAGATGAAATAGTGAAAGAAGCTTTAAAAAAGGGAGTGGACTTGCGACACTATTCTAAAGAAATAGAACAAGAACTGCTGAAAAGAATGGAACAGATGTTGAATGGTTTCCAAGGTGATCTGAGTAGCATCAGCACAGAGATACAGTCTTTACAAGATCAGTCTATAGCCATGAATGTCAAACTGAAAAACAGACAGTCGATACGTGGTGAATTAAGTCAGTCCATTCTAGAGTGTCCAGTGACGGAAGATGATTTCAAGGAACAGCTCCATGAGTTAAACCACAAAATAAACTTTGTCAAAGAGCAGTCCTTTAGAGATGCCAGAGCTTGTCTTGATGTGAAAGATATTTTAGAAAAACTCAAAATCAAAGCCATTTCCAAAATCAGAGAATTTTTACTTCAAAAGATTTATGCATTCAGAAAGCCCATGAGCAATTATCAAATTCCTCAGAATACGATTTTTAATGAATTCCTGATGGCCAATGAGAGGCATGTTGCTAAGGAAGTGAGAGATGAGTACATAGATACTATGAGTAAAATTTATTATTCCTACTTCAAAGGCTACTCCAGCCGCTTGACCAAACTTCAGTTTGAAGAAGCTGCAGCCCGAGATGATTTGATGGGAAATAGATCAACAGTGTTTACACTTGGTAACAGAGGTGAAATTTTAACCGCAGAGCTAGAGGCCCCAGTCATTGTTCCTCATGCAGCTGCTAAAAATGAAACAAGATATTCCTTTGAGAGTATATTCCGCAGCCTTCAGTTTGCTTTGATGGACAATTGTTGTAGAGAGTATTTGTTTTTGTCAGACTTTTTTATGGTGTCAGGAAGTGGAGCACAAAATCTGTTTGAGAGCATCATGGGAAAAACTTTGACCACATTTATTAAATTAATGGAAGAAAATATTCAAGACTCTTACGACTCCATTGGAATATTTTTATCTGCACACGTTGTCTACAGATATCAAAGCATCATGTCAAAGAGAAATGTTCCTGCTCTGAACAGATACTGGGACACTATCTTGAATTTGTTATGGCCAAGGTTTGAGTACATTGTGTCTATGAATATCCAGAGTGTAAGAGAATGTGAGCCCAGTAAACTAGGTCACATTGACAATAGACCCCACTATATTACTCGTAGATTTGCTGAGTTCTCAGCTGCAATAGTTGGCATCAATGCTTCATTTCCAAATGATCGGGTGAATCGTGTCCTTGGTCAGCTTCAAGCAGAAGTGGAAAATTTTATCCTCAAAATGGCAGCAGAGTTTCCCCAGCGGAAGGAGCAGCTCATCTTTCTCATCAACAACTATGACATGATGCTGGGAGTTTTAGTGGAGCGAACAAGTGATGATTCTAAAGAAGCTGAGATGTATCGAGACCTTCTAGCAGCTCGGACTCAGGAGTTTGTGGAAGAAATCCTGGCCCCTCACTTTGGTGGACTGATCACGTTTGTCAAAGATTCAGAAGTTTATTTGGAAAGAAACCAAGCTGACAAGCTCCAGGCAGAAGAAAAAAGAGTTCTACAAATCGTGAGAGGATTTAACAATGACTGGAAGAGGGCTCTAGAGAATATCAACCAAGATGTCATGAGAGCTTTTACTAATTTTAAAAATGGCACTCAAATACTGCAGGGAGCTCTGACCTTACTCATCCAGTATTATCACCGGTTCCAGAAAATTCTCTCCCAGCCAGTGTTCCGCAACTTGCAGATCAAACATGAGCTCATTAACATTCACCATGTGATG
>BGLTMP000063
ATGTCTCTAGTTCTGCCTGAAAAGTTTCAACACATTCTTCGTGTTATGAACACGAACATCGATGGACGAAGAAAGATTTCCTTTGCCATCACATCCATTAGGGGTGTTGGTCGTAGATTTGCAACAGTTGTGTGCAAAAAGGCTAATGTAGATATCAGAAAAAGGGCAGGAGAGTTGACAGAAGAAGAGGTTGAACGCATTGTGACAGTCATGACCAATCCTAGACAGTACAAAATTCCAGACTGGTTCCTGAACAGACAAAAGGATATTAAAGATGGTCGTTTTAGTCAGGTTCTTAGCAACGGTTTGGATAACAAACTTCGTGAGGATCTTGAAAGGTTAAAGAAAATTCGTGCTCATAGAGGTCTCAGACACTATTGGGGG
>BGLTMP000064
ATGTCAGCAGTGGCAGCTACTAGAAGTATTTTGGAAAAAGAGTTAGAGAACATCAAAGCTGCAGGAACATACAAAAATGAGAGGATAATCACATCTCCTCAAGGCCCATCCATCACTGTCAAAAGCAGCCAAGGACAAATCTTGAACTTTTGTGCTAATAATTATCTTGGATTGTCAAGCCACCCAGAAGTGATAGAAGCTGGAAAGAAAGCTCTGGACACGCATGGAGCAGGATTAAGCTCAGTGCGTTTTATCTGTGGAACCCAGGACATTCATAAAGATCTTGAGAGTAAAATTGCCAAGTTTCACAACAAAGAAGATGCCATTCTTTACATAAGCTGTTTTGATGCAAACGCTGGCGTATTTGAGACACTACTTAGTCCTGAAGATGCTGTTATCTCTGATGAGTTAAATCATGCTTCAATTATTGATGGGATTCGACTTTGTAAAGCACAAAGACTTAGATATAAACATAGAGATTTAGAAGATTTGGAAAAACAACTGGAGGAAGCTAAAAGCTGCAGACAACGATTAATTGCTACTGATGGGGTTTTTAGTATGGATGGAAATATTGCACCATTAAAAGACATAACGAAGTTGGCTAAAAAACACAATGCTTTGGTGTTTATTGACGAGTGTCATGCAACAGGTTTCTTTGGTCCAACTGGAAGGGGAACTGAAGAACATTTTAATCTCTCTGTCGATATCATCAACTCAACATTAGGCAAGGCTCTAGGAGGTGCTGCAGGTGGTTACACAGCTGGACCTAAACAACTTATTGATTTACTGAGGCAAAGATCTAGACCTTATTTATTTTCCAATACACTTCCCCCACCAGTAGTGGCCTGTGCCAGTAAGGCTTTGGATCTAGTGATGTCCAACACAGATCTCCCTAAACAAGTACTTGCAAATACCCAGAGGTTTAGAGCCAAAATGTTAAATGCTGGATTCACCATATCTGGAGATCCTTGTCATCCAATCTGCCCTGTTATGTTAGGAGATGCCAGGCTTGCTTCTGAGTTTGCAGACCAAATGTTAGGCAATGGTATCTATGTTATTGGGTTTAGTTATCCAGTTGTTCCTAAAGGCAAGGCCAGAATCAGAGTGCAGATCTCAGCAGCTCATTCGGAGAAAGACATTGACAGGGCTGTAGATGCTTTCATTAAAATAGGACGGAATTTAAAAGTCATTAAG
>BGLTMP000065
ATGCCAGCCTCTCTGAGACCGAACGACTTCAAGTTATTGCGGTATTGCAGCGAGCAAAGGAGTTTGATGCAATTGAGGAAGCCAAACTTCAGAAAATCAATAAGCATTCAAAGTTATCAGTATCGGTGGTTTGTGCTCAATCCAGAATCTGGTACTCTAGAATACTTTGAAGCAGCAGTTGTTTCTCCATCGGAAGAAGATTCTCAGACTTTTATAATTAGTGCTGCAAGTGGGGAACTTTTCAAATTACGAGCTGCTGATGCTAAAGAGAGACAACTTTGGGTAGATCGTATTCGATCTACAGCAGAATATCACACTGCTAACATGGCCCAGGGTCAGACTGCTTTAGTCCAGAAGTCACAGTCTTTAGCCACTGATCAATTGTCTATACTGTCTGTCAGCCCTACACAGAAGGGATCAATTGTCACACAACATTCAACACATAAGGATTCTTTCAAGAAATCCAAAGGTTCTCATGAAAATTTGCATTACATCAAAAAAGTCAGCAGAGATGAGACACTAACTGAAGTCAAAGACTATTTATTAGAAGCTGAAGATTATGCCAGACATTTAGAGGACAAAATTCTAGCACTTCCTGTTTCTGGACATTACATTAACTCTTTAGATTCCGATATTTTAATGCTCAAGGCAACAGCAGCAGCCACTTTACAGTGTATACAAGATTGTATCAATATACTTTATACTGCTGAGCTCCCAGTGAGGTCGACAGTTCAGACCTTAGATGAGCAAGTTGTCAACAAGTCGGCCATTTTACGTTTAAGTGGGGGAGTAATGGATGATTCTGAGCCCTTACCAGATCCTGAAGAAGAGGTTTTAGATGAAGTTGTTGAAAAAGATACAGAGCTTGAGGGAATGGAGGAACATAAATCTGTGATACTGCATTTGTTGTCACAACTCAAGTTGGGCATGGACTTGACTAAGGTAGTGCTACCAACGTTCATATTAGAAAAGAGATCTCTGTTAGAAATGTTTGCAGACTACATGTGTCACCCAGATTTGTTCCTCAAAATTCCAGAAATTACAGAGCCAGACAAGAGAATGCTTGCTGTGCTAGAATGGTATTTATCTTCATTTCATGTGGGAAAACAGGGCTCAGTCGCAAAGAAACCCTACAACCCAATCATTGGTGAGACATTTCATTGCTCCTGGAGACTGAGAGGTTCAGATGAGAAGCAGCAAACAATTATTTATACAGGAGAACAAGTGTCCCACCATCCACCTATTTCAGCCTTCTACTTTGGCAGTCCTGGTGGTAAAGTTAAAATGAATGCATCCATTTATACCAAGTCCAAGTTCATGGGCATGTCTATAGGTGTCTCCATGATAGGCAAAGTCAAGTTGTCCTTTGAAGAGCTGAAAGAGGATTATATATTTGGTATGCCAAGTGCCTATGCCAGGTCCATTCTGTCTGTCCCATGGATGGAGCTTGGTGACAAAGTTACGATTGTTTGCGAGAAGACTGGCTACCAAGCTAGCATTGTCTTCCACACTAAGCCATTTTATGGAGGCAAGTTGCATCACATCACAGCTGAAGCTAAAAATATGAAAACAGGGGAAGTCATTTGTAAAGCCCAAGGAGAGTGGAATAATGGCTCCACGAAAACGCTAGATGTCAACTTGCTCGATGTTCACAGGAAGTATGTCAGGCCAGTAGAAAAACAGAAAGAGTATGAATCTCGTAAATTGTGGTTGCATGTGACCAAGGCACTGTCCTTGGGAGATATCAACACTGCTACAGAACATAAGAAAATTCTTGAAGAAATCCAGAGAGAAGGTGAAAAACATCGCCGTGACCTCAACATAAAATATTCAGCGAAGGGATGTTTGGGACCCACCGTGAATGCTGTCATCCTCACTGACGTTAGACAGAGTGGACATGCTGTCATGGCTACTGCTGGTGCTTGGGGCCGGGGAGCTACAGGGGTAGAACATCTGTGGGCACTCCATATAAGGGTCTTGCAGCTGCTGCCTGGACATAGTGACGCAGTCATAGCTGTCTTGAACACCGACACACGAGGGAACGTTGCTGGCTGCATGACAAAAGGAACAGTTGGCATTATAAAACAGCTGCTGCAATCAGACGACAAGATGAAAGGCTATTCAGAGAACCAAGGGCTGTGCACCTATACAGCAACTGAAGTTTCTGAGAAAGGGGAGACAAGTAAGGAATGTGACTGTCCTAAAAAACTTTCAATGAGAACTCAGTACTCACCAGACTTTAACAGCTCTATCTCCATGCTGATGGATGGTCCAGACTCGCCAAAGCGTCTTAACAGATCGTTGCTGTTCAAAGCACAGAGTTGGGCGAAGCTCATGTTGCTGTTGGAAGAGCTGTCTGATTTTGATGAACGAGTTTCCGAGTTTTGTGGAATGCCTGTGGATGGGCCCCACACACCTTATCAAAACCAATGTGGTGCCACTGTACTTCCAATGCCATGTCAGTGCACTGCCAATGTGGTGCCACTGTACTTCCAATCCCATGTCAGTGCACTGCGCTGCCCATGTGGTGCCACTGTACTTCCAATGCCATGTCAGTACACTGCCCATGTGGTGCCACTGTACTTCCAATGCCACGTCATTGCACTGCCAATGTGGTGCCACTGTACTTCCAATGCCACGTCATTGAACTGCCAATGTGGTGCCACTGTACTTCCAATGCCACGTCATTGCACTGCCCATGTGGTGCCACTGTACTTCCAATGCCACGTCATTGCACTGCCCATGTGGTGCCACTGTACTTCCAATGCCACATCACATTTTTCTGCACGGGGATATAGCTCAGTGGTAGAGCATTCGACTGCAGATCGAGAGGTCCCCGGTAGGACG
>BGLTMP000066
ATGTTTGAACTTGGTGACTATATTCACATGCATTTGTTTACAGATTTTACGGTCATCGGTCAATTTGAAGCCATGGCTAAGGATCTGGAACTTACTACTGACTCTTCCAATCCATGTACGAGACGGGTACCAATGAACAGTATGGATGACTGTATGCCTCTAAAATCCGACATTAAAGAAGAACCAGATTTCCTTTATCAGAATCATCCTGAGTTGGACTTTAACAACATCTTTAATGAACAGTACAGCGACAGCTTCCAGAAACTGATTCCCACCACGGTCGCTACCCCGCCGCCTTACCCGGCGCCCTCCAACACCGAGGTGTTAGTCCACGCCCCTCAGTACCCTCCCGTCACCCACAGGACATTCACAGGGGTCAACGCCAGCGGCTGCACTATGTTCTCCCACCCAGACTACCTGTCCGGCGCATCAGTGCCCACCGGTATGGTCGAGAGCAGAGATCTGCTAGACCTAGACAACCAGAACCAGCAGGATTCATTTTACGAGGAGCTGGGCTTAACGAAACCACGCAATGTCTTGGATGCCTCTGCCCTCGGCTGGGAATTCCCCTTTCAGTGCATGCTGGAGCAACTTCAAGAGGAGCTAAGCCGAATCGGAGTACCCCGTGATCCAATGGAGTGGACGACTGAACACGTCCGCAACTGGATCTCTTGGATATGCACGAAGAACAAAAAACCAGACAGCTCTTCCAACAGCAACATGAGCTTCGCCCAACTCTGTGCTTTGAACAGCAACGATCTGTTAAGACGCTTTGGCGAGTCTGGACCATCCATCAGCATGGAGATAGAGCTGTTAAAGTCTGCCAGCAACGTTCCCTCGTGTGTCGGTGTTCAAGACAGCTATGACTGCGTCACTATGTCCAGGCAGCAGCTGCAAGACCCTTATATGGAGTGCCCACAGATGTTCTACCCCTGTAGCTCCCCGGCCCCAAGCACCAGCAGTAGCCATGACAGCATGTCCACTCTGTCTAACGTCAGTGAGGATGACAGCATTCACGGTTCTTCTTATGCCAAAAATGTACCCAACATAGCCAACAATGATAACTACAACAGAACTCCAGTCAAAATGCCATCTGGTCGTGGACACAAACAGACAATCCATTTGTGGCAGTTCCTGAAAGAGCTCCTATTATCCAAAGAGAACCACAGCGACTGCATCAGATGGTTGGACCGCAAAGCTGGCATCTTCAAGATCGAAGACTCCAAGACAGTCGCTAAACTGTGGGGTAACAGGAAGAACAGGCCGGCCATGAACTATGACAAGTTGAGTCGTTCTGTCAGGCAGTACTACAAGAAAGGAATCATTAAGAAAACAGAGCAGTCTAAAAGATTGGTCTACCAGTTCTGCAATGGCTACTTG
>BGLTMP000067
ATGGTTCAGCGTGGCAAATCTGACACGCGTACCACCTGTTGGCGACACTCGGCGTTAAGGGATCGCCTTGGTTTGAACAGCACAGAGGGCCATGTGGCGCAAGATATTTCAATACGCCTTGTGCTGTGTATATGGGCTGTGTATATGTGCAGTGGATATGTGCAGTGGGTATGTGCAGTGGGTATGTGCAGTGGATATGTGCAGTGGATATGTGCAGTGGTACTGGATGGCCTCCCCTTGAAGTGGGGCTTAGTCCGATGCGTTGGTGGTGGTGTTTTGAGTGAAATGACAACGACATGGTCGCCATGGCGGGTATTAGGACTGCGACTTGGTGAAATGATAACAAACCTTTGTGACCCCCGCACGCCGNNNNNCAGAGAGAGAGATAGAGAGACAGACCGAGAGACAGAGAGAGACAGAGAGAGAGACAGAGTGAGAGAGAGAGACAGAGAGAGACACAGAGAGAGGGAGGGAGAGAGAGAGGGAGGGAGAGGGAGAGACAGAGACAGAGAGAGACAGAGAGAGAGACAGAGAGAGAGGGAGAGAGGAAGAGAGAGAGAGACAGAGAGAGACAGAGAGAGAGAGAGAGAGAGAGAGAGAGAGGAGAGAGAGAAGAGAGAGAGACAGAGAGAGAGAGAGAGAGGAAGAGAGAGAGAGAGAGATGAAGGAACAGAGAGAGAGAAGGAAATTAAAATAGGTATAGGGAAACCAAAGGGAGGGAGAGGAGGAGAAAGAGGAGGAGAGAGAGATAGAACAAGAGAAAAAAAGAGTGAGAAAGAGAGAGAGAGAGAGGGAAAGAAAAAAAAAAGAAAAAGAAAGACAGATGAAAGAGAAAGAAATAAAGAAAAAGATAGAAAGAGGAAAGCTGGACAAAGAGGTTCATGGCCCTTCGCC
>BGLTMP000068
ATGGATGAAATTGGAGAAATTGATTTTGATTTATCTGAATGGATGGTTCTTGATGATGTTTTAGTCAGTCCATTGTCTGATACAGCTATTAAGAATTCAGAGTCAGAAAAAGACATTAAATTACAGAGCTCTGATACAAATCTTGCTTCAGTGAGCATCAAACAGAAGAGCAGTCCAAGGCCAGCTAATATTTCAGCCAATCAATTGTCTGATACAGTTGTCAAAAATTCAGAGGCCAAAAAAGATGATGGTCAGTTACAGAGTTCTGATTCAAAGCTTGCTTCAGTGAGCACCACACAGAAGAGCAGTCCAAGGCCAGCTAATAGTGTGACAACGCAGCCTAAAGAGGCAACAATTTCAAAAGAATCTACCGAAGTTTTAGCCAATCAATTGTCTGATACAGTTGTCAAAAATTCAGAGGCTAAAAAAGAGGACAGTAAATTACAGAGCTCTGATTCAAATCCTGCTTCAGTGAGCACCACACAGAAGAGTAGTCAAAGACCAGCTGGTAGTGTGACAACACAGCCCAAAAATGCAACAGTCTTACCAAAAACCACCATTCCGATTGGAAAGGATGGTAAAGATTCTTGTCAAGTTACAGAAAAGGTTCAAGCTATAGTCACTCAACCTAAACCACCCACAGCAAAGTCCATAAAAAGCCCTAAAGTGCAGACCAGACCTAATACAACATCATCTTCCAATCTGAATAAAGCAGCATCTAATAAACAGCCTGATAACACCACACCAAAGTCACCTAAAATAAATAGTCCTCAATCCACTTCACTCAAGCAGACCCCTAAAGCAGAAAATACTGTCATGAAAAAGATCCAACCAAAATTAACAGAATCATCCTCTAAGACCATGGGTAGTGTAGATGTCGGGGATAAAATAAACAAACCCAGTCCTCAGGCACCAGGTAAATCTTCTGCACAGTCTAATACAGCAAACATTGATTCAAAAAGCTTAGCTGCTGTAATGTTGTCAGTGGAAAAAAAAAATGCCCAGGCCACTAATGAAACTTTAGATGCTGGAACAAAATCAGAAGTTTTTGGGACAAAGCAAGAGATGCCCAGATCTGATTCAGAACCAGTTAGAAAAAAAACTAAATTAGAAGAGCAGACATCAGATGGTGCAGTGGAGAAAAATGAACATCCCCAAGATTGCAAACAGGGATCACATACTCAATCACCTGCTCAGTCTAACACTATGAAAATTGATTCAACAAGCATAGCAGCTGCAATGGTGTCTGTGGAGAAAAAAAATTCCCCAGTGACCTATCAAACTTTAGAAGCTGGAAGAAAATCTGATGTTTTGGGGATAAAGCGAGAGATGGCGAAATCTGAGGCAGAACCAGTCAGAAAGATAGCTAAATTAGAAGAGCAGGCATCAGATGGTACAAAGGACAAAAAGGATGAAAATGCTCCTGAATTCAAACAGGCATCAGTTAATCAATCAGCAAATCTTGCAGGACCTCAGTCAAAAGCTTCAGCCAAGCGTATTGTTCACAGGTTTCATAGAGCCACCCAAACTGTGTCTCAGCAGCTGGACAAACCTGTCCAGTGTAGTTTGATGTGCCAGCCCCAATTGGTGGGTGTGTGTGTGCAGGCAGGATCGCCAAACAAACCTAGCTGGCAAGATGAGGTGCGCTTCATCAGAACACTGCCAGACTCAGTCTACCCTAGCATATTCAAAATGGTGTCAGAGTTTAACATTACCAAAGTGGCGGTACAAAATATTCATTCAGAGATCACTTCATACAAGTTTGGCATCAGAATGGGTCGTTTAGCTGCCGCCCACGTGATGAAGGACCCATTTAAAGAGAACATTGTGTTCAAAGCTGATTATTTCAAGACCTACTTTGAAGGATTAGAAACTGGCGTTGTTGACCTGCATGTGAATGACCAAGAGAATCTTCTCAATATAATATCTCAGTTCAGAAAGACAACTATTGGCCCTCGACATTTAGTAGTGACAATATCAATGAGATTGGATGAAGATGAAAGAGACCCTTTATGCCCTTTGAATGATGTCAAATGTACTATTGTGTTTGACAGATTTTTTGCAACATCAACATTTTATCGAGAGGGTAAAGGACTACGGGCAGCACATTTAGCTCGTGTGGTCCAACTGAAAGGACCACTGGCAGCACATTTAGCTCATGTGGTCCAACTGAAAGGACCACTGGCAGCACATATACCTTGTGAAGGCCAACTGAGAGGACCACTGGCAGCACATTTACCTTGTGAAGGCCAACTGAGAGGACCACTGGCAACACATTTACCTTGTGAAGGCCAACTGAGAGGACCACTGGCAACACATTTACCTTGTGAAGGCCAACTGAGAGATCCTGCTTGGATGAGACCCAAAGCAGTGGAATCTGTCAGCTTTCACAATGTTCCTGGAGGAATACCATTAAGTTTCTTGAAGATTCTAGTCCCTGAGGCCATCACTATACAATTAACACCTGACAAAGACAACAAGTTTACCAAAAGTGGCAGAAGGATCATCATGAACTTTGCCAAAAAGGCTGGTGAGCATTTTCTACAGCTGTTTTCTCAGATCTACATCAATAATGAGTGTGTGATTGCCACTCTTGGTTTGACGCAGCCCAAGCAGGTCCCTGAGTTAGCTGACATAGAAAAAGCTAAAGCCAATTGGCTTGTAGAAATGGAACAGTTTCCAGACCCCTGTGTTTGTGTCCGAGATGATGCTCCAGTCACAAGAGATGTTGCAGAAAAACAAAGCTCAATGGCTCAAAGAAAAGAACCAATAGAGGTTTTTGCCAGTAGACGTGAGACTTCACCTGATGCTGTTGAAAGGAGCTCTGATGTAGGAGGTGACTTGGAGAAAGCATTCTCCAATGTCTCTGCAGATCTATCTGATATCTCAGACACTTCAGACATGGATGGGCCCACTCAGAAGACTACTAAAGTGGCCCTGAAGAAGAGCAGCACCAAAAAGCAGTTGGATAGTCTGAGATCAACGCTAAAATCCCTGTCTAAACCCTCAGTGGAAAAGTCCAAAAAACAACAGGCCAGTCACAAGGTTTTAAAGGGTGCAAAGACACTGAAGTCTAGTACAGCCCTCAAGTCAAGACGAGAAGGGACATCCAGGTTACAAAGAGATAGTACAAAATTAAATGCAACACGTCCACACAGATCATTTGAGAGAGGTCAAGAACGGAGTCCCAGAGAGAAACTTGATGTTTCTCACAGGTTAAATAGGAGCATAGAGCCTATTCGTCGCCAAAACAGCAACAGGTTAATGGGTAAAGATGTTGGTAGCCAAGATCGAGTGAGACAAATCAGAGGCCAGAGAGAGAAGGTAGACAAACTGAAAACTCCTGAAAGTGAAAGACGTTCCAGAATAGATAGTGTTAAACCTAGGTATTCCAGAGATCACAGTGAACATAGGAGTCAGACCAGTTACATCACAGGTAATGCTAGAGCTGTTGAGAGAGAGGAGAGAAGAAAGGATAGGTCACTAAGTACTGAGAGACAAAGAAGAGCTTGGTCAAGGAGTCCAGTAAGACAAGCCAGGAGAGTCAGGTCCAAGAGTCCAGTTAGACAAACTGAGAGAGTCTGGACCAAGAGTCCAGTTAGACATGTGAACAGAGTGTGGTCCAAAAGTCCAGTTAGAAAAGTTGGACGAGGAAGAAGCCCTAATGCATCAACACCCCGAGAATATGGTAAACAAAATCTGTCCCCCATCAGTGCTGGGGATGACATGGATATGGCCGAACCAGAGGGAGGCGTATGGCTACAACATGCTCCTGGTCACTCTGAAGGCTGGGTAGATTTACTTCCCTGTACACCTTTCACTAGACTGTCAAGGTCTCAGAATATTCAAATTCTTTCTGGAAGAATGACAAGAGAAACTGAGACAGGCCACGTTTCTAAAGCTGTAGAGACAGGCCACGTTTCTAAAGCTGTAGAGACAGGCCACGTTTCTAAAGCTGTAGAGACAGACCAAGTTTCTAAAGCTGTAGAGACAGACCAAGTTTCTAAAGCTGTAAAGACAGACCAAAGACAGGCCACGTGGCCTGTCTCTACAGCTTTAGAAACGTGGCCTGTCTCTACAGCTTTAGAAACTTGGTCTGTCTCTACAGCTTTAGAAACTTGGTCTGTCTCTACAGCTTTAGAAACTGTACAAAAAGACAGGGCCCAGGAAAACAGAGAACTGCTCACCAAAATTATGGAACAGATGAAAACTGTGAGTAATGTTCAGTTTGGTGACCCAAACCTGACCAAGGCCATTGAAGTCTCAGCCCAGATTCTAGAGACAATAAAAAATGCTCGTCCTGCTCCTAAAGCAACAAGTAATGAAAGCAGAGCTCTTCCTGACTCGGGTATGAAGTCCTCAGATACTTCTAGCCAGGGTGTCAAAAAGTTGGAGCCATTTCAAGGCTATGTAGGTGAAGGTACTAGAGGAAGTCAGTCAAGCAGACCCTCAGAGAATTTGTTAGGGTTTGGCCACAGCAATTTAATCAACAGGTTCCCTGGGCAGTCGCACCAGCAGCAGCGTCCACTGCACCCAGGCATCATGTCCAATTCAAACATTCGTCTGCCCCCGCCAATCCCTCCACCTGTGGTGCCACCAATGTTCAACAATAATACAATGTTCTCCTCCCAGGACAGGCTCTCTCAGATGGAGGCTCTTGCTCAGCAGCTAGCCAGCGACATACAGAAACACCAGCAGCAACCATTGATGGGGGGGCAGCCCAGGTGGAACCAGCCTCAGCAGCCTTCCAACCCCAACCCCATGCAGAACTTGGATGTCAGTTTACATTTCAGCAGCAATGAGAGAGGTCTGAAAATGAAGAGTGGAACTTGTCTTTGTTTTTTCTCCAAGAAAGCCAATGAAATAACTAATGATGCAATCAACGATCTGAGCAATCACAGAAAGAGAGTAATGGCGGCACCAATGCCTGCTTCAGTATTCCCTTTACAACTGCTACTAAACATGTACAAATTGATCAGCAAGAATCCAACATTCAAAGCCATGAAACCAAAAATAGCAAAAGCTTGGACAGCATTAATATCGTCTGAAATAAACAATAGTTTCTCAGTTACTTTAAAACCCAAACTTCGCACAATATTTGGTCAAGTACCTGAGACCAGGAGACTGATGGCGGCTGCAAGTCCAGTCTCACCATTGCCCTTACAACTTCCCCAGAACATGTACATGACGATCAGAAAGAATCCAACATTCAGGCCCATGAAGCCAAAGATTGCAAAGGCCTGGATAGCAGAGAAAGAGAGACAGATAGAGGGAGGAGAGAGATACTTTGACAAGGTGCCACTTGGTTATGTCACGTGCTTGTGTCACGTGGAGGTGTTGCGTGAGTTATCACTAGACAATACTCCGCTAATAGCAGCCAAGATACCTGGAGACGCAGCCAAGATACCTGCAGACGCAGCCAAGATACCTGCAGACGCTGCCAAGATACCTGGAGACGCTGCCAAGATACCTGCAGACGCTGCCAAGATACCTGCAGACGCTGCCAAGATACCTGCAGACGCTGCCAAGATACCTGCAGACGCTGCCAAGATACCAAGACGAAGGAGTAGCCCAAACCCCTTT
>BGLTMP000069
GGAGAAGTTTATACCGAAATAGAATTCACTTATGAAGAATCCCACCTACTGCTGATACAAAAGCGCCTACTCCAAAAGGTGTTACCAACCCTGATAATACCACAACTGTGGATGCGCTCAGCACAGATGAAAGTTACTTTGGGGATAGATGTACTGAAACGTGCAACTTTTGTGCTTCAAAACCTTGTTATAATGGTGGTCATTGTTCTTCCAATGGCTCAGATGTTACTTGTGCATGCCCAATTGCAATCACTCCACAGTTGTACAAAACAAGAAAGAATTTGTGATTCTCATTCTTGTGTTCATGGAACTTGTGAGAATTTAGGAACTCTACACCATGTTTGTATTTGTGAGCCAGGATACACTGGACAAAACTGCTCAGTGAACATTGGTAAAACATTTAATTTGTATAAACTGAGTGCATTGTTAGATGATTGTGCTCTGAACCCTCATGGGTGTTTGCATAACGGTATCTGCCAAGACCAAGTCAACACTTACAATTGTTCCTGTAAATCTGGATTTGATGGAGACCATTGTCAAGTACTTCCTGATCTGTGCAATGGAAATAGTTGTCAAGAGGCAGATGGTGGAATTTGTGTGGAAGATTATCAGAACCTTAACCATAGATGTGTTTGTGGGGAGAATTATAACCAGACATACATTGGCAACAATACAGTGTGTACAAAAAAAGATTTTTGTTACCCAACTCCTTGTAAAAATGGAGGAACATGCCAAAGTAATGCAGGCAGTTTTTCCTGTCAATGTACTGATGGATTTGAAGGTTCTTTATGCCAGATTGAAATAAAGGCAGAAAAAAATGAAACAACATGTGAAAGTATAGATGTTTGTCAAAGTGCAATGAAAGAGTATTTCTGTCACTGGTGCTCTTCTTCAATAATAAAAATTGATCCTTCAATTCATATGACAGTTGTCTCAATGAGTCATGTGTACATACATGTAGAAGCTTTAATAATCTCACAGCTGAAGAAAGGATTCTATATAGATGATATCTGTTTACTGAATGATCCATGTCTTCATGGTGGCAAATGTACCAACACATCTAGTGGTTACAGCTGCTCATGTAACATTGGTTGGACTGGAGAGGACTGTGAAATTCCAGTAGATTACTGCAGCCAGAACAATACATGTAAAAACAATGCTGGTTGCTACAATCTGGCCAATGACACTTACTGCCATTGCCCCAGTGGAACTGGTGGTAAAACCTGTGAACTAAAAAAAGAATTATGTGAGAATTATGGGAACTTCACTTGTAGACATGGTAGTTGTGAACCTGATGGTGGATCAGCTCAATGTAAATGCCAGGATTCTTACACTGGTCAACAAGGTGCAAGTAGTACCTACTGCAACTCTACTGTAGATCCTTGCAGCAAATGTCCACCTAGTTCTAATTGTACAACATATATAGATGATAATGGTCTGCAGCAAGCTGCTTGCCTCTGTCCACCTGATAAGATACTGTCTGGAAATGAATGCACAAAAGTGAACAAGGACTTTGATCTTGTCTTTGTGAAAGACTTTGCTATCAAGAAACAATGGATCACTTCATTGAGAGGATTTAGTTTAGAAAACGTCACCTCATTGACTCTAACAATGTGGCTGGCTGCAGCTAAATCTTTAAATGACTCTGATGTTATACTTTCCTTGACCAGTTCTGAAAAAGAAAACTTCTTGAGTCTACTGAATTCCAAAGTAAGGTTGAACTCAACAGAAATAGCCTTCCATTGTCTGCATACACATTGTACTTTGGATGCTGACAACATTTGGCATTTTATAGCGCTGTGGAAGTCTGCTATTACTGCTGAAGAAATTTCACAGTTATATGAAGATGAAAATTATGTCCCTCAGCCTGAAAATCTACTGTTAGACTGGACCTATTATTCGTTTGATGAGAAAGTTTTTATGTCCAAGACTTCACTGGCTAAAAAGAATACATCAATCTGTGTGAATATCACATTGAGTGCTTTGTTTCCTTTGGAAGACATTTGTCATGGTTATAATGATGTACAATATTTCTCCCACGGTGCCTATGATATTGCTGTGGCTGCTAATGACTCCTCAGGGAATATTGGAGTGTGTATGACTAGAACATTTATCACACATTTTACACAAATGATTTTCTGTTGGGTAGTACTTAAAGTTTCTACTACTAAAGTTTACAGACGCTTTCATGGTTTTGCTCTCCAAGACTTGAGAACTTACAAAGTACTGACTAATAAGTGTGAAGATACGAAACCTGCCAACTACACTGAATCCTGTAATCATTCTACTGGTGTAGTAGTGGTCTGTCCAGATGGTTACTTACCCAGTGAACAGACACCTAAAGTACTTGCTTGTGGTCAGCTGAAAACATATAATCTGGACAATATGTATGAATTACCTGACAGAATTGTTTGTGGCAAAACAGCAAACCCTAGCAATATTCAAAATGGGAACTACCCTTGTCCAGATGGTAAAACGCTAAGGGATAATTTGTGTGTTGAATGTGGCAGAGGCTCTTACTACAAAAATCAAACTCGAACTTGTGAGCTCTGTGCCTTAAATTCCTACAGTAATGAAAGTGGTAAAACTGAGTGTATACAATGTCCAGCAAGTCATGGGACATTACAGAGAGGAAGTTCAAGTCTGTCCGACTGTGTGGGTCTTAAAGGGAACAGTCATGTCAATGAGCAAGCCACATGTTTTAGTTTGACAAAGTACCAGTCAGTCAAATACTCCTACAACCAGGGCTGTGAACAAAGTATTGCATTCATTGAA
>BGLTMP000070
CATATAGCGAAAACAATCAACAGTTTCTGTCTGTTCGCAACACACTTCCATGAACTGACAGCTTTGTCTGATGAGATTCCAGCTGTCAATAATCTCCATGTGACTGCCTTGACCACAAATGATACACTAACTCTTCTGTACAGAGTTAAACCAGGTGTATGTGATCAAAGTTTTGGTATTCATGTGGCTGAGTTAGCACACTTTCCTAAAAATGTTGTAGAGATGTTTCACATTATCACTGGTCCTAACATGGGAGGCAAATCTACGTACATTAGATCTGTGGGAGTCTGTGTTGTCATGGCACAGTTGGGATGTTATGTCCCTTGTCAGACTGCAGACATGACTGTAGTGGACTGTATCCTGGCCAGAGTTGGAGCTGGGGATATACAGATGAAAGGAGTCTCCACCTTCATGGCAGAAATGTTGGAAACAGCTTCTATACTTCGGACAGCAACTTCAGATTCACTTATAATCATTGATGAACTTGGGCGGGGCACTTCAACATATGATGGCTTTGGTCTTGCATGGGCTATATCAGAG
>BGLTMP000071
ATGGCACGACACTTAGAGTTTTTGACAGAACATACATTTTTGCTATTCATTGCTGGTAGAAAAGTTGACTATTACACAGTACATGGTGAAGATGCTTTATTTGTTGCTAAAGAAGTTTTTAAAACAAATGGAGTCATCAAATTTATTGGAGGTTCCAAGAAAATTGAATCTGTTGTAATGAGTAAGATGAATTTTGAGGCTTTGGCTCGAGACCTGCTTTTAGTTCGCCAGTATAGGGTGGAAGTTTACACAAATAAAGGCGGGGCTAAATCTAATGATTGGGTCATTGCCTTTAAGGGATCTCCAGGCAATCTCTGTCAGTTTGAGGAGCTTTTGTTTGGCAACACTGAAATGTCTGTGACTGGGGGAGTTTTAGGACTTAAGATTGCTAATGAGAATGGACAAGTGTATGTTGGTATTGGTCTTGTTGATCCCATTTTGAGAACTTTTACAGTCAGTGAATTTCCAGATAATAACCAATTTTGCAATCTGGAGGCTCTCCTTGTGCAACTAGGACCAAAAGAATGTTTGATACCTAGTGGAGATATTCCAGGTGATGCTGTGAAGTTAAAACAAATTCTTGCCAGGAGTGAATTCAACAACAAAGACATAGTGCAGGATCTTAACAGGCTACTTAAAGTCAAAAAAGGAGAAAAATCAAACAGTGCTACATTGGATGAAATTGATAAAACTATTGCTATGTGCTCATTATCAGCTGTCATTCGATACTTGGAGCTGTTGACTGAAGAAGACAACTTTGGTCAGTTTAAAATTTCAACCTTTGACCTCAGCCTCTATATGAAATTAGATGCGGCTGCTGTTAAAGCGCTTAACCTTCTACCTGTTGCCAATGAAACCAACAAGAATCAGAGCCTATTAGGCTTACTCAACAGATGCCGCACTGCACCAGGTCAAAGACTGTTGTCTCAATGGGTAAAACAGCCACTGATGGATCTAAAAAAGATAGAGGAGCGTCTGAATGTTGTTGAAGCATTGATTTCAGATTCAGATCTCAGACAAACTTTGTATGAAGATCAGTTGAGGAAAGTTCCAGACTTCCAAAGACTTGCCAAGAAGTTTCAAAGAAAAAAAGCTTCACTTCAAGATCTCCTGGCAGATTTCTCTAAGTTTCAAGAGATGGTTGAGACAACTCTTGACCTTGAGCAAGTGCAGAATCACGAATATGTCATCAGAGCAGACTTTGACGATTCACTGGCAGGTTGTGAACAATTTCATTTGCAA
>BGLTMP000072
ATGCATACAAAAGTTGAGGATGGTTTGATAGCTGAGAAAGACAAAGTATTAATGCAAGAAAACATTTTTCTCGATGAGACTTTAGAATCGGAAGACAAAGGCATGTCTTCTTCCAAGTTAAATTCACTGGCCTCAGGAAATGTTTCAGTATTATCTAATCAAAATGATATTGAGCCATCTCATTTCCTTGATGCCATCAGCTGTAGTGACATAGCTGTGAACATCCGAGATTTCCCAACCAAAATTGCAATTGAAGTCCATAACATGTGTGATGCACAGGAGAATCTCTGTCAGCCTGTGAAGAAAACCTTGGCTTCACCATATTCTGTGTTTAAACTACCAGAAGAGAAGAACCCTGACGTAACTGCTGCTAAAGACTTTTGTACCCAACCCCCAACTTCTCCAGATAAATTTTGTCAAAAAACTAAAGCAGCTTCCTCAAAGCTACTTGTACAGCCATTAAGCCCTGCTGAAAGTGTTTATATTGCAAACTCTGATGCTGGCACAGCATCTTCTACAAAAGGTGTTATATCTATCAGTGGGGAAACTCCTAGTATAAAACCACTATCCTGTCCAAACAAGTTTTGCCAAAAACCTAAAACAGCTTTTGTCAAAAAATCAATATTTTCTGAGAGCACCAGTAATGATGCTGTAGGTCAAGAGTTTCCTATGACGGCCTACAAGGGTGACCTATTCATCTCTCTTCAGAAGTGGCCATTGTACATAGCAAGCATGATGTGGGATAGCAGGGAGAGTATCTACAGTGTCTACAGTGATGCAGGGGAAGTAAACTATGGCAGGATTCCTGTGACAGGAGAGATAATGTTTCATTTGATCTACAATGCCAAGTCCAGTGCTCTAGAGGTCCATGTGAAACAGTGCCGCGGTCTTGCTCCAGTAGACGCCAAACATAACAGATCAGATCCG
>BGLTMP000073
TATTCAATAACAAAAGCAGAACTGGAGTCACGAACTTTGTGGGTGACAGTGTGGCACAATGATAGATTTGGCAGAAACGACTTCTTAGGGGAAGTTACCATATCTTTAGATTATTACAGATTTGATGAGAGCGAACCCCAGTGGTATCCCTTACAAGAAAGAGTAAGTAAGTACATACCAGGGGACATGGTGGACAACACACCCAAGAAAAAACCCAGCCTGCTGCGTAAGAAAAACAAGGAAAAAGAGAAGCCAGCCTCGACTGGTCAAGGTGAAATCCATAAGACTCCAGCCATTAAAAAAACTACCAACCCACAGTGGCAGCATGTCCTGATCTTTGAAGGTGTTGACCAGTCTCAGCTTTCCCAGCATGGGTTGGAGTTGACCATCTGGGATTATGAGAAGATGTCAAGTAATGATTTCTTAGGAGGCGTCAGACTAAACCTGGGGCAAGGTAGC
>BGLTMP000074
ATGTCCATCAAAGCAAATGAGATCAGCACCTCTCAGAACATGCGGGGACTTAAAAATGTCGAGGCTATGTGCATAGTGGCAACAGAGACCTCATTGAGAGGCAGCTATAGGGTCCCGCCGTTGAAGTTAAAGGCTGACTGCAAAGCGAATTTCTCTGACTGTTGCGGCCAGGCAGTGGTTCTTAGAAGCCAAAAGTCACACAGTTTGACAACGAATGAGCTGGCCACTGTGAGACGCGGTCTAGCCAATTTAACAGTGCTCCTTGATAGCAAGAAGAAACCAGCAGAACGTGAGTGTCGCTCCTACGAGTTTGAATGTCGGAACAAAGAGTGTATCAGCATGTCCTACCGCTGTGATCGAGTCAATGATTGTGGTTGCACTGTGGACTGTGATGAAAGCGGATGTGAAGGAATCAACCTAAGCCAGAGTAACTGGATTGCTTCTCGAGTAGAGGAGAGGGCCATGTATACAGTTGGTGGTGGAGCTGACGTTCAATATGATGTATTTATTATGTATCACCCACGTGCTATGTTACACTATATTAAAAAACTCTTACCTCAAAAGGCTGAAGCTGCAAGATGGCGCAGAATAGCATTTGACTGTACTAGCAGAAAATCATTGTCTCGAAGAGCAGCAAAAACTATGCCTGCTGAAACTCCTCAGTTGTCCAACACAGGTGTGAATGGTACATCTCCGCAAGAGAAGCCAAAATGTAAAGCCTGTTGTGCTTGCCCAGAAACAAAGAAAGCAAGAGATGAATGGAGTTTTAAGCATACTCAACCATTTGTTACTGCTATTGAAATTATTAAGAAAAGATTCCAAACTAATGGAACGTCATTGAGAAAGGAGAAGAAAATTGTGAGGCTAACATATCCTTGGTTACCTGATGATGTCATTGATTGGAATATGGAGAGTCCTTTCATCCAGTGTGTGAATTTCAACTGTACAACCTGTAAGAGCTCTACCAAGAGGGACACGGGCTCTGTGGATCAAATTGGCACCATCACAAAAGTAATCATGGAAGGGGATGTCTTGGGTGTAAGAGTAAACCCTCAAGTAATTCAATTCTTCAACACAAAGCCTCGCACCTGCGCTGAAATAAACCTAACAGTAAGAAATGTCAGCAGCTCTAGTAAAAGTATTCGACTGTATGGACCGAAATTAGAATGTTTTGCATTGAAAGTAAAAAACCCAGAAGAGCCAGTAGCGCCAGGTTTATCTGTGACAGCAGTTGTGCTATGTGAATCTTCAATTGAAAGAGAAGAAAAGGACAGAATCATCATCTCAGTGGATGGCAATATTTTAGAAGTCCCAATATATTCTTATCCTAGTCAACCAGTGCTGGACATTGATAAGGAAGTTGATTTCGGTACAGTGGTCACCAACAGCAAAGTGGTAGCCAGGGAGATAACCGTGACAAATACTGGCTCAAAACCTGGTCGATTTGAACTGAAATACAGTGGATATCATCCAATCGCGATAGTTCCCAATCAAGGTCTGGTGCCAGCTAACAGTGAAACCAAAATAAAGGGAGTAGATTTCACCCAAACCACAGCTGCCTCACTGGCTATTGAAAAAGACCCATCACAAAAGAATGGACATACAAATGAAATCATCTCCTTGGTGACTGCTATTCCAAACCAAGGTGTTCTCAAACCTTACCAAAAAGTGCCCATATTTTTCAAGTTTAGTCCAAGGAAGGATTTTGCCCTTTACATGAGATTGCAGATTATTGGAGCCAGCAGTGGCTTTAGCAAAGACCAGAATGCAAATGCACCAGGATCCCATCTAGAAGTTGCTTTAACTGGCACAGCATTGCCAGTACTGATGAACATATCTCCTTCTGTCAAGTATGATTTTGGAGAGTGTCCTGTTGGTGAGCATGCTGATGTCTTGTGCACGATCAGAAATGAATCCAAATTTCTACCAGCTTTATTTGAATTCAGGCGTGTTGCTCATTTTTCGTCGCACCCTCCTAATGGGAAAATTTTTCCCGGACAAACTCAAGATGTCATCATCTCCTTTGCTCCTAAACAAGTTGGTACTTTTAAACCTGACCTCTGTCTTGATGTGATTGGTGAAGTGGCTGACAAGAGTCATCCTGCCAACTCCCATGCTGAGGTCATCTACACACTGCCCATCAAACTGCATGGTACTAGTGACCCAGTGACCACTGTACCCAAACCAAAAACTTTGTTCACCAGAACAGATCGTTACAACTACATTGATTCTGACTATTCTTATGATGATCTAGAAATAGAAAAGAAAAAGAAGCATGATGAAGCCTACTCTCAGACACTCTATGAACAGAAAGAGAAATGGATTGCTAAACAGAAAATGAAAGAGTTTCTTGAAACCAATAATCCAATAGACATTGGATTGAAAAGTGCTTCAGGAATAAAACCCAAAAAGTTAAAACAGGATGAGATCAAAACTGATCCCCCAGCTCTGGAAGCACCTAATGCTCAATGGAAACTTCTTAGTACCAAAGAATTGGCTGCACTAGAGTCGGAAGCAACATCCAAACCTGTAAGTTATCGTGGAGTCATTACACTCTACAATCGATTAAACTATCCAGCTGAGTTCACCTGGTTACCAAACTTGACAGAGAAAGGGACAGCATTCTCCATTCGACCCGCTTCAGGAGTTGTAGATCCTGAATCAGACTTGGATTGTGAGATTGTCTGGCATTCTTCCTACAGTGCACCTGAAGAGGGCTCCTTCACACTCTCTGTCAATGGTGGAGACTCTTCTAATCTTGTTTGCAAAGCAGAACTTGGCACCACCAATGTTTATTTCCTTGACCAGCGTATTTCTTTTGGAATAGTGCCAGTCAATTTGACTTCAGTGGGTGTAGGAATACTGCACAATGCTGGAAATAATCACGCCTACTTTCAGATTTCAGACCCCAACCCATTGCCTGGCCTGTCTGTGAGTCCAGTTCAAGGTGTCGTTCCGGTTGGAGGCAGTGCAGAGATTCATGTGGCCTTGAATTCCGACTCCATCCTCAAATTTGACACAAAGATTCACATCTCGATCAAAGGAGGGAAATCTCTTGAGCTTAGGATAGGAGGAAGTGTTGAAGCACCCGTCATTAACTTCGATGTGCTTTTAGTTTTGGAGGAGTATATTGTGGGTCAACTGCAAGATGTAGACAGTGATGGAGAAGAGTACAGTCATGAAACAGATAATGCAGACTATCTGGGCTACAGATTGTGGTATGCTCTTAGTGTGGACGTGAAACCCTCCTTGCCAGAGAGGACTATCAACATTACATGTGCTTGCCAGAAAAAAACTGTTATGGAGGTTATTGTTCGTAACCCAACACCTCAAGAGCTGACATTAGCGGCTACCATCACAGGCTATGATTTAAGTGGACCTCCATCTATAACCTTACAACCTGGTGCAAAGGATGTATATGCCTTGACCTTTGCCCCTGCCATGGTGCAAGAGACCAAAGGGAGTCTTCTCTTTTACAATGAGACTGTTGGAGAGTTCTGGTATGAACTCATTCTGAAATCTGATCCACCAGTTCCAATAACATTACCTCCCTTGGAATGTGAACTTGGGAAATGGACAACACAAATGATCAAACTGCAGAATCCAACCATGGAAGTGCTGGAACTAATACCAGTCATAACAAATTCAAACAACTTTGCTCTTGAAAGAGACTTAGAGAAGCCAATCATTTTGAAAGGGAAGTGCACTATTGAAGTACCGCTGAGATTTATGCCAACTAATCTGGGTTATGACAATCACATGAGCAGAATTATATTTCAGTGCCGGCAGCTAAAAGAATGGATATTTATAGCATCAGGGTCAGGTCTAATACCTCGGCCACAGCCCCCAGTCAGCGTACACACAGCCACAGGCTCCAACACAACAGTTATCATACCATTCAGAAATCCAACAGATGTTCCAGTGATGGTTGATGTTTTGCTCACAGATACTGAACAAGCATCAGATAAATTGTTTGATGGAATGCCAGCTCCAGACCCAGCTTTCAAATTACTGCTGAAACACAACAGCTCGATCATAGTGGAGGCCAAGTCAACTCTAGAAATCCCCATCAGCTTTGCACCAACAGAAATGATCAACTACAAGGCATTTTGTACTGTGGCTATTAGGAGAGAGGATGGACAGCAATGGCCATATGTGCTGGAAGACACTCTTGGGTTATCCATTACAACATCTGGACTAAATAAAATTCGATGGCTATACCCTATTGTTGGGATCCCGGAACACAAGATCTCCAAAGATGCCACAGCAACCCACATCATCTGCCAGGCAAGAGACCAGGTGGAACAGAGGATGGAAGTTGTACTGTCAGGCTGCGCCCCAGGAGCCAATCAAGCTGTGTCTCTGAGAGCAAAGACACCTAAAGACAAAAAGTCAAAAAGTCCTCAAGGAGTTGTAGTAGGGAATACTATGGCGACTGCTGATGAGTTTAGTTTTGAGCTGGTCTACCCAAACGATGAAGTGAAAGAGAAATTGAGCAGTGCTGTGGCTATCAGCATCACCAGACATTACAGAGACCCCAGTTCTGGGCTGCATTGCTCACTCAGTGAATGTCCCGAATGTAACCAAGAAAAAGTTAACTTACAAAACACGTCTGTCGAGTCTGATCTGCCATTCATCTCTGGGCCACAACACATTACAGCCTTACCCAACCAAACCTGTTTGTACACGTTCAATGCCAGCCCCAAAAAGAGGGGAACGTACAAAGGTGTCCTGGTTTTCACAGCCAGAACTAACATTGACAAGTATCACATGAGTGACCTAGAAATCCAACGCAGGGCTGTTGCAGGGACACTTTCTACCTGCAGCGTGAAGGCCAACACCATCAAACACATATCTAACAATCCAGATGCATTTGTCTCCCTTGCCAAGAGTATTGGCCCAGTGGCTGATGTCTTCAGAGTGGAAATAGATTCTGATTTTTTTAAAGTCCCTAACATACTGGTCATGCCTGCATCTAAAGATGGTCAAGGAAAGTGTCTACCAAACATTGGGGATAAAGGTAAGCCATTCAGAGCACGAGAGGCTGGACACTATTCAGCCACTATCACACTGAAGTCCTTTGATGATATAAGAGTCTACCGCATTGAGTGCACTGTAGTAAAAGAAAGCAACATAGCAGAACTAGAATTTAGCTCCCCAGTCCATCAAGTGGTCAGTCAAGACATCCCTATTGTCAACATGACTGACACAGACTGGAATCTCAAGGCCACTATTACAGGAAATGGCTTCTCTGGACCCTCTGAGCTCCTGGCCAAGGCTTACACAACATCTTACTATCCCCTGAAGTTTAGACCAATGAAAGAAAGGGAGGGTAGCTTGGTTCTTACCAATCAGATGGATGGAACAGACCAGACATTTATTATCAATGGTATTGGACTGCGACCACTAGCACTAGACCACATCAAGCTCATTTGTGCTGCTAAGGCCAGGTATAACTCATCCATCTCAGGGACTCCCAGATATCGTGATGGAGCCACCAACAGACCACCAATGAGCAAAGAAACTAGTGCCCTTCAGCTCCACTTTGACCGAGCGTACTTAACCAGAGACCTAGAAGGTGGGGAAGGTGGAGAATATATCGCAGGAGTTCTATCAGCCACTCAGAGATGGTTTTCCTCACAAGGATGGCCTGGTGGACCTTATCCCATGTCCATTCCTGAAACATTGAGATCGTCAATTAGTAAAAAGATTGCAACAGATACGTCTGTTATCAAAGAAGAGACAGTCAGTAAAGTCCCTATTAGAGGCAGCAAAAAACAAAAAGCCAAGACAGGTTTCAACAAAATGGCCAAGACTATCTACGATATGATCAGCTTCCTTAGTGGCCGCCCCGTCCCAGGCATCCCCATCAACTCACCACTTCCTGCAGACCCACTGGAACGAGTCAAACAGATTTACTGGCAGCACTGTACTCTGTTAACTTTCTTAAGATGCCAGGGAGCTTCTGTTGCTTCCATCGACCCAGAATTTCTGATGGCACCTGCTGATTATCTACTTTGGCGTCAGCTTCAATTCTCTGTCAAGAAGGAATTGCTCCGGCAAGGCAATGACAAAGAGGCAGAGGCTGTGAAAATACTTTATGAAGTTGATGAAGAGAACTTTGAGTTTATCTCTCAGAGGATGTGGCTGGATGTCTTGCTGCAAATTCTCAAAGTTCTAGTGTTAGCAAAAGTCACTCCCAAGACACTGAAGGCTTTGTCCACACCATACAAAGACATATCCATGCCAATAGTGAACCCTGACCCTTTGGCCAGCAATATCTATGGTGTGCCAGAGCGAATACTGCTGGCCTGGATGAATCATTACTATGAGACTTACAGGGCTCAAATTTGGCAGGACTGCACCAAAGGTGGTGTACCTCCAGCACGTTGGATTGTCAACTTTGACTATGACCTCATGGATGGCTTAGTTCTGGGGGCAGTACTCGGAGCACATCTGCCATTCTTGTTGGCTGCAAACTTTTGTATGCATGAATCTGTTGTGAACATCCTGGCCATTGATATCACTGACCCTAATCCGATAGCCATGCTCTTGCTTCTGGTCAACTTGTATCATCGGCTTCCTCATTATGTACCAAAGGCAACAATAGAATTTGTAGGAGATCTGCACACTACAGTTTCAAGACAGGTCAAAGTTAACAACTCTAGTGTCAAAAGTCTGGTCTACCATGTCTTGTTAGCTGGCCCAGATGCCAGAGACTTCAATGTCCAGAAAGGCAACCTAGTGACTGTGTCCCCCAAGTCCACCTTGACCCTGACAGTGGATTTCAAGAGCAGGTTTATGCGCCATGCTGATGCCCTGCTGATTCTTGTGGGCAGGCGCTACGGGGCTACCATGGGGAACACACTCAGTTTTAAACTGACCACAGATATTGATGTGGTGAAGGCTAAAGGGACTCATCCTAAAGGGAGAAAAGCACTTCAGAAAACATCTGACATGCAGTGGAGTTACATGATAAAGGGAGTCTTACCTGAGTACAAGCCTCCCAGGGGCGTATCTGCACCCCCAATCTCAGGCCCACACCCAGAGCTAAAAAAGCAGCATGCCAGGAGGAACTACATTCGTGAAAACATGAGACTGATAGCCACCGCTAATGCCTTGAAGTCTGGTGTCTGTGATAGTTTGGGGATCTTGATATGGACAGATGCTCTCAGGGTGGTACCCAAATTCTTGAGGGCAGCTGGAGGCTACAATGACTGGCCCACTGGTCGTGGAATCTTCTTCAATGACAACAAAACCTTCTTGGTCTGGGTCAATGAGGAGGACCACCTTAGATTTATCTCTATGCAAAAGGGAGGCAACCTGAAAGAAGTATACGTCAGACTAGTCAAGGTGGGGGAATCCATAGCTGTCATGGCTGCGACCAACGCGGACACGGGTGGACACGATCAGGTTACCTTCGGGGTCAAGATCGCCGAAGTCGAGCTTGTCCACATCACCAAAGTCTGGGTTGGGGTGGTTCAGCTCGCTGACCTTGTGGTAATCCTTGATGACGGCGTCCAGCAAGGGAGCAAACACGATCGCGCGAACAGGAGCGAGAGAAGAAAAAGTGTGTGTGTGTGTGTGTGTGTGAGAGAGAGAGAGAGAGAGAGAGAAACAGGGAATCGTAATTTTGGACATTCATATAGCAATGATCCAGTGGCGCTTAGCAACGTAAGACGCGATTACGACAATGGGCTTCGTGTGGCAGACGACCAACAGAAG
>BGLTMP000075
ATGATAAAAACAAATATTTATTGTTTTGGGCATCTTATCTTTTATTGTAAAGGTCTGTATGGTGACACCGAAGAAGAGGCTGCGTTAATTGACATGATCAATGATGGCGTGGAAGATCTACGGTCAAAATATGTTAATTTGATTTACAGGAACTATGAGAATGGGAAGGATGAATATATTGCAGATTTACCAAACCAGCTTCAGCCTTTTGAGAAACTGCTGTCTTCAAATGGAGCAGACAGAAGTGGCTGCTGTGTTGGCACCAAACGTTCATTTGCTGACTACAACTTGTCTGATCTGCTGGATGTTCACGTTGTCCTGGCACCCAAATGTCTTGAGGATTTCCCAACATTGAAAGCATATTACCAACAATATTTGGCTCGACCTGGTATACTTGAATACAGAGAAACTGAAGCTTTTAAACAAAGACCCATAAATGGCAATGGGAAACAG
>BGLTMP000076
ATGCAGGTTGCTGAAGCATATGATGTCCTCTCAGACCCTCGCAAACGTGCAGTCTACGATCAATTTGGGGAGGAGGGCTTGAAGCATGGTGTACCTGCTGGTAGTGGTCATGCAGGAGCTTGGACATATGGCTATGTCTTCCATGGAAACCCAGAAAAGGTTTTTAGAGAATTTTTCGGAGGTGACAACCCTTTCCAAGAGTTTCACGACCGTATAGATGGAGACCTAAGCATGGGATTTGGAGGCTTACATGGAAGAGGAGCTAAAAAACAAGATCCACCCATTGAGAGAGACTTGTTTCTTAGTCTAGAAGAAGTTTACCATGGCTGCACAAAGAAGATGAAAATTTCAAGAAGGGTGATGAATGAAGATGGACACACTTCAAGTATTCGTGACAAAATTCTTACAATCACAGTGAAAAAGGGATGGAGGCCAGGCACAAAAATAACATTTCCTCAAGAAGGTGATCAGGGTCCAAATAATGTACCAGCGGATATTGTATTTATTGTCAAAGACAAGCCTCACCCAAGGTTCAGACGTGATGGTGCCAATTTGATCCACAGAGCCCGTGTCCCTCTTGGTAGAGCTCTTACAGGTTGTACAGTTGAAATTCACACACTGGATGAAAGGACTCTCCATATTCCAATCAATGACATCATCAGACCTGGTTATACAAAAGTTGTGCCAGGAGAAGGCATGCCACTTGTGGTAGCACCCTGTGACAAGGGAGATCTCATTATTGAATTTGACATTGAGTTCCCACCTTCCCTACCACCTGAGAAAAAAGAACATGTTCGAAAGGCTTTAATAAAT
>BGLTMP000077
ATGGACCCTTGCGCAGAAGTTGAAAGATTATACAGAAAGCTGATAGGGGCCACAGAAAGTCATTCCTTATTGAAAAAACATTTGACCAACAATATTTACACAAGATTAAAATGTCTGAAAACAAAATTCAATGGAACTCTAGCGGACTGTATACGATCAGGATGTGAAAACACTGACTCTGGCGTTGGAGTGTACGCCTCTGACCCCGATGCATACACCGTGTTTGCTCCCTTGCTGGACGCCGTCATCAAGGATTACCACAAGGTCAGCGAGCTGAACCACCCCAACCCAGACTTTGGTGATGTGGACAAGCTCGACTTCGGCGATCTTGACCCCGAAGGTAACCTGATCGTGTCCACCCGTGTCCGCGTTGGTCGCAGCCATGACAGCTATGGATTCCCCCCTGTATTGAAATTGGAGGTAAATGTCACTTCATCTATTAACCTACTGATTTTTGTTGCCTCCCTTTTGCATAGAGATAAATCTAAGGTGGTCCTCCTCATTGACCCAGACCAAGAAGGTTTTGTTGTCATTGAAGAAGATTCCACGACCAGTGGGCCAGTCATTGCTATTAAAGCCTTAGAGAGCAGTGGATTGTCATTTGCCAAGCGTGAAGGTTTGGGCTATTTGACATTCTGTCCCTCTAACTTGGGTACCACCCTGAGAGCATCTGTCCATATCAAGATCCCCAAACTATCACAGACACCAGACTTCAAGGCATTCTGTGACAAATATAATATTCAAGCCAGAGGTATTCACGGTGAGCACACAGAGTCTGTAGGTGGCGTCTACGACATCTCCAACAAGAGGAGGCTAGGACTGACAGAGATCCAGGCCATCCAGGAAATGCGCAGAGGTGTGGAGGCTGTCATTGCTGAAGAGAAGAAATTGGGCGGC
>BGLTMP000078
ATGGCTATGAAACGTATTTCTAAGGAATTAATGGACCTGCACAAAGATCCACCTACTAATTGCTCAGCAGGACCTGTAGGAGAGGACATATTTCATTGGCAGGCAACTATTATTGGGCCAGAAGACAGTCCTTATGCAGGTGGATGCTTCAACCTTAACATACACTTCCCTACAGATTATCCATTCAAACCACCAAAAGTAGCATTTTCAACAAAAATCTACCACCCTAACATCAATAGCAATGGTAGCATATGCTTGGACATTTTGCGTGGTCAGTGGTCCCCAGCCCTCACTATTTCAAAAGTCCTTTTATCTATCTGCTCGCTTTTAACGGATCCCAATCCAGATGATCCTCTAGTTCCAGAGATTGCTCGTATTTACAAGACAGATATTGCCAAATACAATGAAACTGCACGCGGCTGGACCCAACGCTTTGCCATG
>BGLTMP000079
ATGGTCTGTGCAAGCTCGGGTATCGGTGCAGCCACTGCTACTCTTTTTGCCCAACTGGGGGCCAGGTTGGCTCTGACTGGAAGAAATGAAGTCAATTTGAAAAAAGTTGGTGAGAAATGTGAAAAAGCAAGTGGGAAAAAACCATTACTTCTTGTTGGTGACTTGACAGTAGATGCTGATACAAAAAGAATATTTCAAGGAGCTGTGGATGGCTATCAAGGCCAGCTAGACATATTGATCAACAATGCTGGTATTATTGCTCTGGGTGGAATACAGAAGGCAACATTAGAACAATATGACAAAATAATGAACACAAATGTCAGAACTATGTTTCACATGACGCAGCTTGCTGTTCCGTATCTCATCAAAACTAGAGGAAATGTTGTGAATGTCTCAAGTATAAATGGACTACGTGCCTTTGCTGGTGTTCTTACATACAGTTTGTCCAAACATGCAATAGATGCCTTTACACAGTGTGTTGCTTTGGATTTAGCTGACAAGAAAGTCAGAGTCAACTGTGTGAACCCTGGTGTAACTCACACTGAACTACATAAACGAGCTGGTCTAAATGAAAAGGAATATGAAGCATATCTTAAGAGAGCAAGATTTACACATGCTTTAGGAAGATACGCTGAGCCAGAGGAAGTAGCAGATTGTATAGCCTTTCTAGCATCAGATCAGGCCTCCTTCATCACAGGAGCAAGTATACCAGTGGATGGTGGTCGGCATGCTTTGTGTCCCAGCAGCTTATCACGTGAAGAGGGTGCAAATATTGAAATTAAAGTATTTGTATCACAAATTATACAAAATGGACTCCAGAAAGATGAACAGTTTACTGGAGATTTTTCAGGTCAGTACAATGTTGGAAGTGATACTGATGATGACTCTATGAGTTATACAGAGGAAAGTGGACATGCTCTCGGCCAAAAATACTCAGTCACACCACCTTCTTTACCAAGGAGCCGAATACGTGAAAAAGAACGTAACGGTGCTAAAAGTCGCAACTCTGATAAGTCGTACAAAGAGTTTCTTATTAGTAAACGTCAGCAGCAGCAGCCAAAGTCAATGAATGTGATAAAAAATGAGTACCTATCAGACCCTGCGCTCTGCAGCCTCACAGAGTTTGACTCAGATGATAATCTGGACATGGATTCCATTAAAGAAAAAAGAGAAAAAAAGAAAAGAGAAAGCAAAGTGACAAAGAAAACATTATCTATGATTCGCTTCAATGATCGACAAGAAAAACGGTTATCCGAAGATTTTAGTCTGCTAACTGTGAGTGATCCCTTGGAGCAAACTCCTATGACAGTAAAACTTAACGGTTCTGGTCGGTTTGAGCACTTTCGCAAAAAACCTGTTCCCATAAGCACAGGTAGTGTCGCACGGCAGCAAATCACAGAAGCTCCAGTTTGCCAGAAAGACAGAGAAGAGTTCTACATAAATTTTTCATTACTGATTAGTCTAGGAACTGAGGCTAAAAAAGACAAAGAGAAAAAAATGTCTTCTGCCAAAAGGCAAATCAGTGTAGAACTGTACCAGTGGCAGGCAGCAATGTCTGAACAGCTTTGGATTGAGCTGCAGGCATACATCAATGGCAAAATATCTCCAGAGGAGCAATCAGATATTTTAAAAAAAGAAAGACAGCAGCATGAGCATGTGATAGACGAAATCAACAAATTTTGTTTCACAGACACCTTGACGGAAGAAAGTCCTGACAGTGCATTCAGTAAAGACTCCAGTATGAGCAACGGTTTCTTCAACAATAGCCCAAAGGACAAGTCATACAGAGAGAAGGTCTCCAGAAGCGTCTCTGCTTCTTTCTATGAAGTGAACTTGACCAACGATGTGGTGTGCCTTCAGGTTAAGGCCTTGACTCAGGTACAAAAGCTGCTGGACAGACTAGACCACTATGAAAGCTGTTTCAATGCTACCAAAGCCTGTGAGAAGGAAAATAAGAAATACATGGATCCGGAATTCCAACGACGAGTGAAGTGCTTGAACCTGTGGCTAAACATCACTTGTGACTTATGCCAAAAGCTTAAACTCTTTGGTAAAATTATTTGCGCACACACTCGAGGTATATCATGGCCACTTATAAACTTTGAATTCCCTAAACCTCAGCCATTGGAATTCCTGGCCAATCAGAGAGCCAGTTTGCCAAATGTGTTAGAAACAGAGCCAACAGACTGCTCTGATGTTGATGAGGCTGATGACAGTTACGGCAGTAAACCAGGTGACAAAGAAACCACAGGAGATGCTGCTGAAGCTCAGGGTCAATTATTCTTGAGCCCTAATCGTAAGCAGGTCAAGTTTCAGTTTGGAGATGAAAGCAATAGTGATCAGGGCTCCCCTTCTGGTAGCCCCCTAAACTACAGTCCTTCTAGTCCCTCAAACCCTCTGAACTGTAGTACACCTTTGCGTCAAGGTGACACCTCTTCCTGTGGACAAACTGCTTCATATTCATCTGTGCTTGGGTCCTCACAGAGTAATTTAGAGGATAGTCAGGTTCACAATTCATCTCTATACAGACATTATGTTGAAAAGTGTTTAAGGAAAATGGGTTTGCAGAGACTCAATGTCAGGCTTCGGGATTTGTTTCACCGCAGTTTGCACAGAGCTAAAGAAGCTTTGCAAAGACCTAAAGATTCATCATATACTGATCTTGGTGCTGCTGAAAAAATTGAAGACATGCCAGAGAAACAAGAAGAGTACTCTTCCATCAGTTCCTCTGGTCCATGTTCAACTGACACTTCTACACGCCCTGAGCTCATCAGAGGAAGTAGCTTGTCTGAGCATGGTGAATGGAGTTCCCAGTTCATAGAAATGGGGCTGCCTTCTTTTCGGCCCACTTACTTGTACATTGTTCGGATCCAGTTGGATGTTATCCATGAATGTCTAAAGTTGCGAAAAGATCAAAGACCCATAGGGGATCCATCTTTTCTGAGTATTCGACAGCTCATTCGTGAATGCAAAGAAGTGTTGAAAGGAGCCACTATGGTGAAACAGTATTACCATTACATGGTGGATGCTGTCATATGGGATGAGCAGGAGGCTGAAGCCAAGTTGGAGACAGATCTCTATGAGTTTGATGAGGACATGAAGAGTATACTAGATTATGAATGTGAAGTTGAGGAGAATGATTCAGATGATGAC
>BGLTMP000080
ATGGGTGTCCTTGTGGTAGGAGACAACATCATAGAGTTTGGGATTGAGAAAGGTTATCAAAACTTCTCCCTGAGTGCTGTGGAGTTTCTGGAAAAACAGGGGAACACCTCCCATGGGCCCCTTTCTTTCCTCACCTTCAAGAGTGTGCTTGCTCTCCTTGGCATGTTAGTTGGAGGCCTGCTGACATTTCCAGGCCTGCGGCTGTCCAAGCTGCACCAAGATACAGTGAAATATACAAGAGATCGCAAAATGGTGAACATGATTGTCCAAATTAATTACCTTTTGCCACTTGTGTTGATGCTGCTGTGGGTGAAACCAGTGGGTAGAGATCTTCTCTGTGGGAAAGCTATTAAGTTTGGTAAAGCTTTATTGTACGAAGATCAGTTTGATGGTTTCCGATTACATCTTTTGCTATTGATGTGTGGCTTGAGGTTTCTTCTGATGCCTTTGTTTTTACAGTCACATCTAAACCTTGCTTATGAGAAAGTAGAAAATATGAAAAAAGAAAGTGGAAGAATTACAAATATTGAGCTACAAAAAATGGTCGCTAGAGTGTTTTACTATTTATGTGTTGTGGCCATTCAGTATGTTGTACCGGTTCTTTTGATAATGTTTCTAACATTTCTGCTAAAAACACTGGGTGGACTTTCTTGGGCAAGTTTGTTTGGAGAGACAGCGGTTGACTTCTTCACACCTGCGCCTAAGCCACATATGTCTTTTCCTAAAATAAATGCTGAGGGAACAGTGGGGTCTATCATGGAGTCTGCTGCCCAGCTTACTGGTGCTCTTGGGGACATCAAAGGCATATTCAGTCCTGTTTGGTACAGGGGCATTATCACTTACTTCCTCTGGTGGGTCTTAACTGTGTGGTTCACCAGCACATCATTGGGCATCATGTATTACTCCCAGTCCTCA
>BGLTMP000081
GATAATTTATTTGAATGGCACTTCACAGTCCGAGGCCCTTCAGATTCAGATTTTCAAAATGGCATCTATCATGGTCGCATAATTTTACCGGTGGACTATCCTATGAAGCCCCCAAGCATAATATGGCTTACGCCTAATGGACGTTTTGAAACCAACAAAAAAATTTGCTTGAGTATCTCTGGTCACCACCCTGAATCTTGGCAACCTTCCTGGTCAATTCGCACTGCTTTGCTTGCCATCATTGGTTTTATGCCCACACATCCAAATGGGGCTATTGGTTCACTTGATTATACACCCGAAGAAAGAAAAATATTGGCCAAGAAGCAAGTGAGCAAAGATTGGAAATGTCCAGTTTGTGGTGATATTAGCGATGTTTTATTAGAACCAAACAGTGAATCTATTGTTACAGAAAAAGAAGCCAAAGAACTTGCTAACCATATAGACTTTCAGGTTGAGAAACCTAAAAGTAATGATGGAGAGCCTATGGGAGGAGGAAACGCTGCACCTTGTACCACAGTTTGTACTACGTCACAAACAGATGATCATTATCTTGCCAGCTCTCGCATTCCTTTTTCAGTGTATGACACTGCAGCAACAGCCTTTACTGTTGGTGGTCAATCTCCAGTAGTAATGAGTGCTTATAGGAATTCAGGACCTAGAGTTATGCTCAACACCCCAACCAATTATCCTGCAGCCGCATACCCTGCTCCTTACTCCCAATTCCATTCTGGTCCACCGGCAGGTGAGGCCTCAATGCCAAATTTTCCTTATCCACCCAGCCGGTACATGCAGTGTGGGTACTCATCTTTCTTCAGATCTGGCTGTTCACTTCCACCAGGTGTTGGTATGTTTCCTTGTCCTCCATATCCCCGAGTTGCAAGTCCTTGCAGTTCACGCTATATCTCAAGGCCGTACTGCTGCTCAATACCTGTACCAGTACCTGTACCCACTCAAAATGTCAAGGCCACAGACACTGGTGAGGACAACATATTTCGAGAAGGTGTTAAGTCAAAGGATTCAGAAGATGATATGTCTCCCAAAACTGAAGGAACATCACAGAAACCATCTCAAAGAGCATCTTATGATGTTGATAAGGCAATATCTCCTTCCAAATCTGATAAGGGGAAATCACTCAAGACAGAAAAAATGTCTCAAGGTGAGGAACAAGTTTCTCCCTATCCTGATCAAAATGTGAATACCAGCTCAATATCTGCTGACTCCAGTAAATCAAAGGAATGTGTCAACTCTGTGAATAATAGTGATTCCTTTCAGAAAGATCCTAGAGGAGTGGATGTTGGAGGCTTCAACAAAGACTTTTCTTCTGACATGCATTCTTCTGACTCGGAGAAAGAGACCTGCTTGCTGATCAAGAAAGTGTCTCCCATTGAGGTGAATGGATTAGAGCTGACCAACTCAGAATTGCATGTCGTTGATGAAGACAGCAGTGACACTGGCATACCACAAATAGAAGTGTCCGATACTGAGCAAAGGTCTCACTTCGAGAAAAGCATCAGCAATTCTTTGCCAGATTTAGAGAAAGTGCGACAGAGCAACGTCAAAGGTCTTAGACACAGGCAGTCAGCACCAGGTCAGGCAATGTCAGATGTTAGCGAGGTCAGCCAGAGTTCAGCCTCATCAGATGTGACTGGGACAAGGAGGATAGAAGCTGCATCAGGGGACAATCCTCATAGGACCAGTCCACAGGGCATCCGTATTGTGCAGCTTGGAAGGGGGGGACAGCAGCAAGACCGGGAACAGCAGAGTAGTTTCTCAATTGATGGAATGTTCCTGCTCATGGTGGCACTCAGTTTGGTATTTGCTCTGATCTTGTTGAATCGCATCTTGCATATGGTTGATTGGTCTGAGATGGGCTCCAAGCTT
>BGLTMP000082
ATGTCTTGGTTTCCACAAAGAAGGCAAAGGACTTGGCTCCAGAAAGGATGTGAGGCTATTCTAACAGTTGGACCGGTGCCAAAGCATGTGGCTATTATAATGGATGGTAACAGACGGTTTGCTGTCAAAAAAAGTTTAGCAAAATGTGAAGGTCATTTAAAAGGATTTGATAAACTAGCTGAGACACTCGAGTGGTGTTTAGATCTGGGCATCTCAGAAGTGACTGTTTATGCTTTCAGCATTGAAAACTTCAAACGCTCATCAGATGAGGTCTCATATCTTATGGAATTATCTCGGCAAAAGTTTGCAAAGCTTTTACAAGAGAGAGATCTTATCCATAAACATGGTGTGTGTGTTCGCATCATTGGAGATATATCTTTATTACCAAGAGATCTGCAGGAATTGTTAGCTGAAGCTGTTTCTATTTCCTCCGAAAATAAAAGAGCAATACTGAATGTCTGCTTTGCTTATACTGCAAGAGATGACATCTGTATGGCTATGAGAGAGCTGGCTATTGCTGTGAAAGAAGGACAGATTAAAAATAGTGACATTTCAGAAGAGTTATTAGAAAAGTGCCTGTACACTTCTCACAGCAGTCCTGTGGATTTATTAATACGTACATCTGGTGAGACAAGGCTAAGTGATTTCTTGTTATGGGAAAGCTCCTTTTCTTGTCTAGCATTTGTCAAAGTTCTGTGGCCTGAGTTCAGTATATGGCATCTGTATGCTGCAATCCTTCATTACCAACGAAATTACAATAAAATCCAGATAGCCAGACAGAATCAAACTATAGAAAGAGAAAGGCTTCAAAGGGATTCAGATTATCATTGCATGATGGAAGAGCTCAGTCTAGAAACTGCCAGCAGAGATAGTATCTCTTGCATGACTGCCCCTAGTCCATTGTCTAATACTACAGAGCACAAGAGCATGCAGGAGAGGGTGCAGCAGTATGCACGGGAGCGTGAAAAACGAACAGAAGCCTTCCTCTCCTGTGTTTATGAACGAAGGAAACAATTCATGAAAAGTTTGCTTCCAGTTCGACCCATCATGTCAGCTAAACCAACTGCTGTTTTAACTTGT
>BGLTMP000083
TGGATTCTTCATCCATTCTTGAGCCTGGCTCTTCTAGAAGAATTGCAAGAATTCAGGCTTCTACCTCAAAGAGTTGACTGGGAAGGCAATACACATTTCAGGAGCTATGAAAACTTGGTGTATATGAACAGACACATTAAAAGTGACCACCTTCTTCGAGTTGTAGAAAGAGTAGGAACACTTCTTGATAAAGAAATAAAACCAAGTGTGCCAGGAGTGAAGTCTCTTCTTGGAGCAGGCAGCCTTTCCTTACTTAGAACAGCAGAAGACGTAAAGCAAACAAAATGGAGTCCAACCCATCATATTGTACGCCAACATGGAGTACCTCTTTATCCACCTGCCAACCTTGTGAGCCCAGCTATTCCTCATGTATTAAAAGCATATGAGATGTCTGGTGTGGTTCGACAGCACAGTGTTGTCCCCACCTGCCTCTACAACAAAATTGTGATGCATGGTCGCAAACTGGGTCACCTTTCTGCTGTTTATTGCGTATTGTTTGATAGGACAGGAAATTACATATTTACTGGTGCAGACGATGCTCTTGTAAAAATCTGGAGTGTTTATGACATGCGACTTCTTGCCACACTTCGTGGTCATTCTGCGGAAATAACAGATATGGCAGTGTCATTTGAGAACACCTTCCTTGCCAGTGGTAGCTGTGATAAAGCTGTTAGAATATGGTGCCTTAGAACTAAGGCTACAGCAGCTGTCTTGCAAGCTCATTCCAGCATGATCACATCTGTTCAGTTCTTTCGTCAAGTCATTCTTTTACAATTTAATATTATCCCGAAACCCACAAAGTTCATTGAGAAATCTAGAGCAGGGGCACAAATGTTGTGTTCATCCTTTTCTCCAGGAGGAGCTTTTTTGGCCACAGGAAATTCTGATCATGTTGTCCGTGTTTACTTTCTTCATGCAATAGGAATTGAGAAAATTTGTGAACTAGAGGCTCATACTGACAAAGTGGATAGCATCTGCTACAGTAACAGTTTAAACAGATTTGTAAGTGGCAGCAATGATGGAACAGCAAGAATTTGGCGTTTTGAGAAGCAAGAATGGCGAGCTACAATTCTCAATATGAATGCTAACACTCCTCAGTGTCCAGAAGCAAACAGGACAGAGAACAATAAAGACCAGTTGAGAGGTCATGAAGATGAAGTATTTGTTTTAGAAGCCTGCCCCACTGATGCACGCATTTTACTAAGTGCTGGTCATGATGGCAAAATGATCATTTGGGACATCTACACTGGCACCAAGATAAAAAAGTTTTATAATTTTATTGAAGGTCAAGGACATGGTGCTGTGTTTGATTGCAAATTCTCACCAGATGGTTTTTCTCTAGCAGCCACAGATTCTCATGGTCACCTGTTGCTTTTAGGATTTGGCACAAATGAAAGATGTAAAAAGATCCCTCAGCAGCTGTTCTTCCACACAGACTATCGCCCTCTAGTCAGAGATGCCAACAGTTTTGTACTCGATGAGCAAACTCAGCAGCCACCACACATAATGCCACCACCATTCCTGGTAGACATAGATGGAAACCCGTATCCTGCCTCTGTCCAGCGTCTGGTGCCAGGTAGAGAGCATTGCAATGAGTCTAGTCTGGTGCCTCAAATGATAGTCAATGCTCATGGTGAGTCTGAAGTGATAGGTGATATAGTCAATGATGCAAGACCAGCAGCTGCTCAACCAGAAGATTCTGGCACAGAGGAAGAAGAAGTGGCGCCACTGCCACCTCCACGTAGGGGAAGGCCGAGCAGGAACGCCAGGTCCAGTTTAGATGCCATGATACAAGAATTGCAAAGGCAGCAGGATGAGAGAATCCGCCATGAGCCCGAAGGAAATAGAAATGATAATGTCATGTCACCACCCATTGCCTCTCCTCCCACACCAAGGTCTCACTTGCAGAATCGAATAGGCATGAGGCGTAGTGGTGAAATTGAAGGTGTCCGCCAATCTCTTGGCCATGTTTCTGTTCGTTCTACAAAGAAAGAGAGAGATGCAGCCAAACGTCATGTGACTGTTAGGGCTTTAGATCTTGAAGCTTTAAGAGCATCTGAAGAAAAGAGATCTGCATTTACTGAAGAGGAAATCAGAAAATTTGTAAATGAACGAAAGAAAAAGTTGCTCTCCCCTCATGAGAATGTCAGTGCCAGTGTTCAAAACAACAAGAAACGTGGCCAGAAGACGAAGAAAGCAGCAGGAGAGAGAGCAGGGGAAACTCCTGAAAATGTAGAAACAGCAAGAAATAGACTGACCACGAGAGCTTTGTATGACACAGAGGAGGAGGATGAAGAAGAAGATGCAGATTCAGACATTTGGGAAAGCGATAACAGCAGCAGTGACTACTCTGATTGGGTTGGAGACCAAGGCAGTAGTAACTTGGAGCCTCCCAAGCGGCGGTCTCAACGGAAGCCTAAAAGGAGGTGTCTGTCATCAGACGAAGAGGACTTGGATGAAGAGGAGGAAGAGGAAGAAATGGACACAGAGGACACCACAACAGAAGAAAGCAGTGATGATGAGAAAGATAATCGCAAGAAAGCTCATCGCACTCCTCCTGATCCAAATCTTAAGCCAATAACTGAGCTAGATGAGAAGATGAAACCGCCTGAGTGGATCACCACAGTCATTCCTAGAAAGGCTCCCTTTGTGCCTCAGATGGGTGATGAGGTTATATACTTCCGCCAGGGTCATGAGCAGTACCTCCATGCTGTGCTAAGGAAAGAGGTCTACAATGTTGACATTGACAAGAATCAGCCTTGGCATAAAATTCCAAACCTTAAGGCTCATGAATTACTGAAAATAGTTGGCATCAAGTGGCTGATCAAACCAACTCGACTTTGTTGTCTTAAACTGGCTTTTATGGATGCCAACTCAAGCAAAGTCACAGGGAAAAGTTTTACAATAAAATATCATGATATGCCTGATGTGATAGATTTTATAGTGCTTAAACAACATTATGACATCTCTGTCAATAGAAACTGGAGGCCAGGATTGAGGTTCAGATCCATGATAGATGACCAGTGGTGGATGGGGGCCATCAAATCTCAAGAACCACTCTGTCCAGATTACCCAGATAGCTTGTACCAGTGTTTTAATGTGCACTGGGACAATGGTGAACACGAGAAACTCAGTCCATGGGATATGGAGCCGATAGATCCTAAACGTAAACCAGCTGTAGTTGGAGGTGGTGTTGGAGTCACACAGGATGAATACAAAGCTTTGTTGTATGTTCCAAAGAAAACTGAATGGCCATCTTGTGGTAGGGAAGCAGAATCAAGGCGATTGATTCGAGGACTGGAGGCCCTCATGGAGCATTCGTTGGCAGAGCCATTCATTGCCCCTGTTGATCTGCAGCAGTTCCCTACCTATGCTTGCTTTGTGCCTTATCCCATTGACTTGAGCACTATCAGAACAAGACTTGAGAATGGCTTCTACAGGCGAGTAACAGCATTACAGTGGGATATTCGTCTTCTGGCAGCTAATGCTAGCATCTTCAACAAAACTGGAAGCAATATAGTCAAGAGTGCCAATGTTGTCTCCGAGACTCTGCTCAGGTTTATCAACAGCTCATCTCGGAGAAGATCAGGCAATAAACTTAACCCTGAGGCATGGCTTGAACAAAGCGAGTCACTACTGGCAATGTTGTTTGAATGTGAAGACTCTGAACCTTTCAGAATTCCAGTCAATCCTGCTGTCTATCCGGATTATGAAGATATAGTGACCAACCCAATGGACTTGACCACTGTACATACAAAGTTAGCCACTGGTCACTATGGAAATCCAGTAGACATGAGTCGGGATATTCGACTTATCTTTCAAAATTCCAAACTTTATAATACCAATAAACGCTCAAGGATATATTCAATGACCCTTCGTCTTTCTGCCTTGTTTGAGGCTCAAATTGTAGAAATTATTGATGGCTGGAAGGCAGCGCTGAAAGCTTCTGGTCATGTGAAGAAAAAGTCCCGGAAAACAAAAATAGTGAATGGCTGTGGTGACGACTCGGATGCGACAATTGTTGACGAGGACAAGAAGGAGGATGAATGTGATACTGAAGTGTGTGATGAGGAGGGTCATATGAATGGACACTTGAGCCATTCTGACCATGAGGAGGAGAGCTACGATGATGCAGGTGATGATGACAAAGACTATAGACCAACTAGCAAGTACATGGTGACAGTGACGCAGATCTGCTTTCAGAAGAGGACAATGAGATTGAGGAGAGAGTCTCTTATAGATCAAGCCGAGGCAAAGCTAACAGGATTCATGACGATTCAGATGACGGGACTTCATCTGATGACCATTTACCGCCTGCGCCGAGAAAAGGGAGAACATCCAAAGGCAGCAGCAAAAATAAACAGACTAAATCTGAGCTCAAAGTATTCACACAAAAAATATGCCTCAGACATTGGGGAGACTTTGACCCACAGGAAAGCTCGCAGCACAAGGCCGAAAAGAAATCAAGTGCTCCACTCAGATGATGAAGACTTTTCTGATAAGAAATCCTCGGCACCTGCCTTATCTCGTTCAGCCAGGTCTGCTAGGTTTAGAAAAAAAGATTACAATGAAGCAGATACTGATGACCAGCTGGAGGAAAGTGAGAGTGATGAAGGCAGTGATGAGGATGATAAAGATTCCTCAGACTTAGAGTCATCTGATGAGGACCTTGATCAGGACTCTGAGGATGAGCTTATCGCTGAAACTTTAAAAAATGGTCCCTCTAAGTCATCGAAAGATAGTGACGGTAACTTGCAGAGAAAGCGCAAACGCTTGTCTTCTCCAGTTAAATCTCCCAAAAAAATTCCCACTGTGAAATCCAGGTTGAAGACTGCAGCATCTAAAAAAAATTCCTCTAGCAAAGATGTTGCCGGAAGACAAACCAGGAACAGGGGCAAGCAGAGAGTGACCTACAATGATGACTATTCTGAGGATTCTGAAGAAGAAATCAGCAAATCTAATGATGTGAACAATTCCGACAGTGATTCTGATTCTTCTGTTAATCATTCCAGAAGCGTGAGCAGCCGAGGCAGGGTGAGGAAGCTAACAGCACGTGCCAAAGCAAGTTTAAAAGGTCAC
>BGLTMP000084
ATGGAGCAAGAGAGAGAACAAGAAGCAATTGTTGTGACAGATGGTGAAAGGATTCTGGGTCTTGGTGACCTGGGTGCCTATGGTATGGGAATCCCTGTAGGTAAACTCTCACTTTACACTGCCTGTGCAGGCATACCACCCCAGAGTTGTCTGCCCATCACCATCGATGTTGGTACTAATAATAAGGATTTATTAAATGATCCCTTGTATATTGGACTTCGTCAAAAGAGAGTGACTGGCCCTGAATATGACAAACTCATTGATGAATTTATGAAAGCTGTTGTCAAAAGGTATGGTGAAAGTTGTTTGATTCAGTTTGAAGATTTTGGAAACCATAATGCTTTTAGACTGTTAGAGAAGTACAGAAGTCACTATTGTACTTTTAATGATGACATACAAGGTACGGCTGCAGTTGCTGTGGCTGGTATTCTCTCCAGTCTCATGATTACAAAAGTGTGTCTTAAGAACAATGTGTTTCTCTTTCAAGGTGCAGGGGAGGCCTCTATAGGTATTGCTAAATTATTGGTGAAAGCCATTGTAGCCAGTGGCCAAACAGAAGAAAATGCTTTAAAGCAAATCTGGTTGGTTGATTCCAAAGGCCTGATAGTCAAGAAACGCCCTAAAGGTGGGGTAGAAGGGGAGAAAGTATTGTTTGCTAAGGATCATCAGCCACTTGATAAACTGGAGGATGTTGTGGAATCAATTAAACCAACATTAATTAAGACTCAAGTGTTGCATTTTATTCATTTCAATTTTTTAACTTCTGTAGGTGCTGCTGCTATCCCTGGAGCCTTCACTGAGAAAATATTAAAGGACATGGCCAAGTTTAATGAGATTCCTGTCATCTTTGCTCTGAGCAATCCAACTAGTAAAGCTGAATGCACAGCAGAGGATACTTACAAGGCAACAGATGGCAAAGCAGTATTTGCCAGTGGTAGTCCATTTGATAAAGTTGAACTCAAGGGCAAGACCTTTCACCCAGGTCAAGGCAACAATGCCTACATATTTCCTGGTGTTGCTCTTGCTGTCATAGCTGTGGATATACGTTGTATAACAGAGGAAGTGTTCTTGGCTGCAGCAGAGTCTCTTGCCAAAATGGTTACCAAAGAAGATCTGGCAGAGGGCAGAGTCTACCCCAAGCTTTGTCAAATCAGATCTGTTTCTCTGCAGCTTGCTGAGGATGTCATCAACTATGCCTATAACAACAACCTGGCCTACCATTATCCTCGGCCAAGTAACATCCAAGAATTTCTGAGGGACTTTATCTATAACACAGATTATGAGTCTTATCTCCCTCCAGTCTATAACTGGCCAAAGTACAATGAGCTTCCCATCAATGCC
>BGLTMP000085
ATGTCAAACTCAACCAGTCCAGTCTTCACCTCCAAACTGAACAGTCACCAAACCAAAGTGGAAGTGACCAACCAGGTGACTCCCACAGCTTCACCAGTCACAGGACCCTGGGTCTCTAAAGCATCAGGACAAGTGAATGGGGGAAGTAACAAGGACAATGCTAGCAAATTTAAACGTGTCAAGCGACCTGTCGACACCGACAGTGATGAGGACACCTCTACAAAAAACAAAGATGATTTTTGCCGCCTTAAAGAAATGTTTCCAGAGAAGAGTGAGAACAGAATCAGGGCAGCTCTCATTATGTATCCCAAAGACTTTCAGAGAGCTGTTAATTTTATGGCCTCAGAGAAGTGTACCACAGCCACTGCAGAAAAGCGTCCATTACCTAAATCAGAGGAGCAGCCAGAAATTACTGGTAATTATAAGAGGATCAAAATGATGCCTGAAACACCATCACCCGTGAAAGTTGTTGGCATTGATTTTCTCCAAGAATCACAAAATTTACAGAAAGCGCTGGAGTTTTTACAAGGATGTTTCCCAGCAAAGTCTATTCAGCATTTAAAAAAGGTTTTGAAGGCCCACAATGGGAATACAGATACTGCTGTAACAGAAATTTCTAATGAAGACATTATAATCTTGGATGATGATGCTGAGGAGGCTGGACCTAGCAGTGATGCTCCTAGCCAAACAGTAAAGAAAACATCTGCACTGAAACCTAAGTTGTCTGAATCAAAAGTGCGAAAGAAAAAAGAAAAAGATGTAGATGTTAGTGATGAGGATGAAGATTATGATGATTATGGCAGTGGTGACAGTGATGACAGTGAGGATCTTGATAATAAGACCAAGTCAGAAACAGACAATTTCTTACAATTCTTTCAAGAAGCTACATTTGAAGAGCTCACTGCCATGCCAGGATGCTCTAAGAAAAAAGCAGAGCTCATCCTGGACGCGTTCAATGCAGAGAAACAGTTGTCCACGTCACTGATTTCTGGGTGTAAGGAGATTATGCATGTTAGAAACACCATCCGCCGCCTAATGATGAAGTGTGAAAGTATCTCCCAACAGATGGGAATGGTTGTGTCCAGACTTACTAGGCAGGATTCCCAAAGCACACAGAGAGATGAGTTGAAAATTACAAAACAACCCGAGCTACTGAATAAAGAGTTTGAACTTCAACCCTATCAGTTGATAGGTGTTAGCTGGCTGAAGATAATGCATGAGCAACATTTAAATGGAATTCTAGCGGATGAAATGGGTTTGGGAAAGACTATTCAGGCAATTGCATTTTTGGCTCACCTTATGGAATCAGGCGAGGAAGGACCACATGTTATAATTGTACCATCCTCTACAATTGAAAACTGGTTGAGAGAGTTGCAGAGATGGTGCCCTGCTCTAAAAGTAATTGTGTACTATGGCTCTCAGGAAGAGCGAAGAGCTGTTAGACATTCCATATTTTTCCAAGGAGAAGAATTTAATGTTCTCTTGACTACATATAACATGGCCACAGGTGGTGTTGAAGACAGGGTGCTTTTTAAAAAATTTGAATTCCATTACGCAGTATTTGATGAAGGTCACATGCTGAAGAACATGTCCTCTCTGCGGTTTCAAAATCTCATGAAGATAGCGGCTGAACGCCGTTTGCTTTTGACTGGGACTCCTTTACAAAACAATCTTCTAGAACTGATGTCATTACTCTGTTTTGTGATGCCAGAAATATTTCAAGGCAAAACAGATCATCTCAAGAAAGTCTTTGCCATGATATCAAGGTCAGAAGAGAAGCAGAAAAGTAGATTTGAGAGAGACAGAATTGCTCAAGCTAAAAGAATTATGAAGCCTTTTGTTTTACGTCGGTTGAAACGAGATGTCCTACAACTACTTCCAAAGAAGACAGAACATATAGAAAAGTGTCAGTTAGTACCTAAACAGCAAGAGTTGTATGATAGCCTAGTAACAAAATACTCTCAGGAGATAGGAGACAATCCTGATGCAGCGCCCAATGGAGGAGTTGGTATATTCATGCAGTTTAGGAAAGCTGCCAACCATCCGCTGCTACTTAGGAATTTATACACAGATGATATGCTCTCAAAAATGGCAAAAGACATTGCTAAGGAACCGTCTCATAAAGAAAGAGGAGCCCTGCCCAATCTTATACAAGAAGATATGGCTGTGTTGAATGACTTTGATTTGTTTAATTTATGTAAACAGTATAAGAAATATCTTGGTAAATACTCCTTAGACCCATCAGTGATATTAGAGTCTGGGAAATTTAAAAAGATGGATGAATTGATGCCAAAGATGAAAGATAGGAATGACAGAGTCCTAGTCTTCAGCCAGTTCACCATGATGCTTGACATTCTTGAGATTTACATGGACCACAATGGCTACAAGTACCTGAGAATGGATGGACAGACTCCAGTCCCTGACAGATTGCAGCTTATTGACCGCTTCAATAATGAACCCGATATATTTGTGTTCCTCTTGTCTACACGTGCTGGTGGCCTAGGCATCAATTTGACTGCGGCCAACACAATTATACTCCATGACATAGATTTCAACCCTTACAATGACAAGCAGGCAGAGGACAGGTGTCACCGACTGGGACAACAAAGAGAAGTAACTATAATCAAGTTGATCTCTGAAGACACTGTTGATGAAGCAATGCTGAGTTGTGCCAATGGTAAACTTATGTTAGAAAAAGATCTAACAGGTCCAGCCAATGAAGAAGAGAATGAAGATAATACTAAAGATGTCGCCAGTTTATTGAAAGAAGTTTTAAGGTCAAGGCAAAAAAAGAAAGATGACCATAAGGAAGGCAGCAGCCAGCACTTGACCAAAGTGGACAGCAAGGCCAGCTCATCA
>BGLTMP000086
ATGTCAGCAGCAGAGAAGGTGTCAACCTTAGGAATAGATTTAGGAACTACTTACTGCTGCGTAGGGGTCCTTCGAGGGGATGAGGTCGAGTTGATTCCCAATGATCAGGGAAATATCAATACGCCAAATTATGTGGCTTTCACTGATACAGGATGTCTTGTTGGAGACTCAGCTAAAAGCCAGGCCACAAGGAATCCATCCAACACAGTATTTGACATCATGAGACTTATTGGTAACAAGATCGATAAGTATTATACTCAAAAGTATCACCTGCCTTACACGGTCATTGAAAACGAGGGTCGTCTTAAACTTGCTGTCAACTACAGAGGTGAACTGCATTTATTGTCCCCGGAAACAATCGTTGCAATGGTTCTCAAGAATTTGAAAAAGACAGCTGAGCATTATATTGGCCATAGAGTGACTCAAGCTGTCATTTCAGTTCCAGCCAATTTCAACTACTGCCAACGACAAGCCGTGAAAGAAGCTGGGCATATCATTGGTCTGAATGTCCTTAAACTTATCAACGGTCCCACAGCTGCTGCCTTGACTTACGGACTTCGCCATAAATCGAAAACGTTGCAAAATGTGCTTATCTTTGATCTAGGGGGTGGTACCGCGAATGTTAGTATTGTCTCAATTTTTAGCAGTTCTACTTTTGAAGTGTTAGCGACAGCTGGTGATGCACACTTAGGTGGGGAAGACTTTGACAACAGACTAATCAGCCACTTCGCCAAAGAATTTCAAGAAAAATTCAACAAAAGTATCACAGAGAATAAAAGGGCATTAAATCGCCTAAGAGCAGCTTGCGAACAGGTCAAGAAAAATCTGTCCGCCTACGAAACAGCTCGAATAGAAATCGATGCTTTATTAGATGGAATCGATTTTTCTAGTCAGATTACCAGAACACAATTTGACGGTCTTTGTTACGATTTGTTCACCCATACTCGATTCCTTTTTGAAAGAACTCTGCATGACGCTAATCTAGAAATAGATGAAATACAGGAAGTTGTTCTAGTCGGTGGGTCAAGTCGTATTCCTTTCATTCAAGAGATGATTAGTGTCATCTTTTCTGGCAAAACGCTCAACAAATCTATCAATCCTGAAGAAGCTGTTGCTTGCGGCGCTGCTTTACAGGGCGTTGTTCTGAACAAAGACAAAAACGCCACTGTTAAAGACGTACTCCTCATGGATGTAGCGCCCTTCTCTCTCGGTGTGATGTCCAAATGTGGAGAGATGGACTTTTTTTTAAAAAGAGGGGAGCCTATTCCGACCAGAATATCTCGAGTTTTCACAACGTTTTCGGATAACCTCCCTTCTATGACTGTAAAACTCTATGAAGGGGAATGCTCCCATGTGAAAGATAACACATTTATAGGTTCTTTTTACATCACGAAAATTCCTCCAGCCAAGAAGGGTGTGCCGCAAATACAAGTTATCTTTGACATTGATGCTAATTGCAGTCTAAAAGTGGAGTTTCAGGACCAGGGCTCTGGCAAGATGTTTACCATTCACATTGATAGCAACAAAGAAAGACCAAAGATACAGGATATAGAAGAAATGCTGAGAGATGCTAGGCCATACAAAGACAAAGCAAAGAAACAAAAGCGAAAACCAATGCCCAGAGAAGATATTCCATGCAAAGACAGAGAAAAGAAAGAAGACTCCAAACCAATGCCCAGAGAAGATGATCCATGCAAAGACAGAGAAAAGAAAGAAGACTCCAAACCAATGCCCAGAGAAGATGTTCCATGCAAAGATAGAGAAAAGAAAGAAGACTCCAAACCAATGCCCAGAGAAGATGATCCATGCAAAGATAGAAAAAAGAAAGAAGACTCCAATCCAATGCCCAGAGAAGATGATCCATGCAAAGATGGACTACAGCAACAGGAGTTAGAACAAAGACTGAAACATGCTGAGCAATCAAAGGAAGAAAACAGACAATATCAAGAAAAATTGTCGGCCAAAATTCAACTCGAAAATTACGTACACTCCATTAAAGAGAAGGCCGAGTCCCTGTTAAATACTTGCAACAGCACCTTAGAATGGTTGGACAGCAGTTCTTCATTACACGAGAAAGACATGTATGCAGCCAAGATAAAACAGTTACAGCACTCCGCGTTTCTCATGAGTGGTCCGTACTGTCAAGAACAGTGTGATTAT
>BGLTMP000087
ATGTTACTATTGTGGTATCGGTTTGAAGTCTTGGAAATTGGGAGACGATGTGGTGACAGAACATCAGAGGTTCAGACCCAATTGTCATTTCCTGATCAAACTGTTAGCGTCAGATTTCAATGTCAGGCCTGGGGGGTATCAAATGCCATCACAAGAGGAGATACTGGACTCCCACGAGTCACAGGAGTCAGCAGAGGAACTGCTATGGACAATAATGTGGTGGCGTGCCTAACGTCTTCAGAGACAGAGTTGAAGGTGACATTACTGCCATCAGAGAGTCCAGTCCAAATAGGCTGCGATATTGTCGTCATGCAAGCTTTAGTGTCTCAGCCTGAATACAGTAATCGTACATATGTTGGCAATCGTTCATATGTTGGTAATCGTTCATGTGTTGGCAATCGTACATATGTTGGTAATCGTTCATATGTTGGCAGTCGTACATATGTTGGTAATCGTTCATATGTTGGTAATCGTTCATATGTTGGCAATCGTTCATATGTTGGTAATCGTTCATATGTTGGCGGTCGTACATATGTTGGCAATCGTACATATGTTGGCAATCGTACAAATGTAGGTAATCGTTCATATGTTGGTAGTCGTTCATATGTTGGTAATCGTTCATATGTTGGTAATCGTTCATATGTTGGTAATCGTTCATATGTTGGTAAACGTTCATATGTTGGTAGTCGTTCATATGTTGGTAATCGTTCATATGTTGGTAATCGTTCATATGTTGGTAATCGTTCATATGTTGGTAATCGTTCATATGTTGGTAGTCATTCATATGTCAGAAATACT
>BGLTMP000088
ATGTACCTTGTAGAAAGAAATTTCTTCAAAGCTCATCATGAGCCTAAATTTTTATTTAGTCGCGACTGTAAGCAAGTAGAGAGAGAGAGAGAGAGAGAGAGTTCATTTACGTTTAGGACCAGAGACACCAAGTCAGACATAACTTTACCAAGAGATGTTTCCACTTCAAGTCGCCAGTATTTTCTTGTTGCATTGAGGACAATGGGAGAGGTTTCCGGAACATTCCTGGCAGGCATAGAGATCACCGCACGTGTTTACGACATGTTAAGTATTTCTGACATA
>BGLTMP000089
ATGATTATGATTATTGATGATGATTATGATGGATGTGATGATTATGATGTTTGTGATGATTTTGATGAAATCTACTTTTGGCTTTTAAGTCGAGTGTGGGGGCATGATGACGGTTATATTGTTGAAAATGGATACAGTGAATACATTACATCTGCTGTGGCACGTGAGATAAAGTATCGAGTGACAGCCATAAAATCATTTTTGTCTTGGTTGGATACCACTTCGCGAGAAATAGAAAATAAATCTCTCTACCTACCTGTGGAAATGAGAAAAACAAATGATGCATTACGAGATCTAGGGATCATTGTCTGGATCATTGCTGGGAGAATCGTTGTGATAATTACTGGAAACGTTGTTGGAAAAATTGCTGGGATCATTACTTGGATCATTGCTGAGATCATTACTTGGATCATTGCTGAGATCATTGCTTGGATCATTGCTGTGATAACTGCTGGGATCATTGATGGGAATTATGCTGGGAACATTGCTGTGATTATTGCTGGGAATATTGCTGGAAACATGGCTAGGATCATTGTTGAGATAATTGCCAAAGTCAAGAACTCATTT
>BGLTMP000090
ATGGATGATGTGGAAGCAGACAGCGCCCCAAGCAATGGATACGTACAAGAAATTGAAGAATCAAATAAGAGTGACACTGCATCAGCTCTAAAGGCCACTCGTAGAAGCTTTGAAAATGTTACCTCTAGTTATTCTCAACACAAGTCAAGAATTTCTTTGTTGACATCTACAGCCTTTTACTTTCAAAATGAAAGAAATGTCCTGGGAAGTACAGAAACTATCTGTGAAAGCCCAGAAGAAAAAGCGTCAGAAACCGTGGAAAAGATTATTACTGATACAGTTGTTTCCAGTAATATTCTCAGCAATTTTTCCAGAAATGTCCCCAGCAATTATCCCAACAATTATCTCAACAATGATCCTAGCCATGTTTCCAGCAATATTCCCAGCAATAATCACAGCAATGTTCCCAGCATAATTCCCATCAATGATCCCAGCAGTTATCACAGCAATGATCCAAGCAATGATCTCAGCAATGATCCAAGTAATGATCTCAGCAATGATCCAAGTAATGATCCCAGCAATTTTTCCAACAACGTTTCCAGTAATTATCACAACGATTCTCCCAGCAATGATCCAGACAATGATCCCTGCAATTTTTCAAGCAATGATCCCAGCTATGCTCCCAGCAATGTTTCCAGCAATGATCCCAGCTATGCTCCCAGCAATGTTTCCAGCAATGATCCCAGCTATGCTCCCAGCAATGTTTCCAGCAATGATCCCAGCTATGCTCCCAGCAATGTTTCCAGCAATGTTTCCAGCAATGCAGTTCTCACGGTCACGATTACGGTTGACGAAATAAGCCCAAGGCGCCTAGAAGAAAGAAAACCGAGTCTTCCTTTGCATGGAAATGGGTGGATCTTTGACAAACCTGGAGAGGTCATGTTCACTAGAGGATCAGCAGTGCCCCAAGGCGTTTTCTATGTGGCCACTAGTTCAAATTTGATTCCTGACAACACCGAGGCTCGCAGGTGCGAGATAGAATTTTCGCCATCGTGTAAGAGCTACTTCAAGAGTACAATCTTTCGAGCGGAATCTGTTGAGCATGTTACAAAATCAGGGGCGGTACAAACGTATCTCAAATGTGTAACCACTGACCTAGATCTCGTCTACAAGATAAATGAAATACAAAGAGAGATAATTAAGTTGGCTAATGACCTCCCTTTGACGATGAAACAGAGGCTGTCCAGAATGGCTTTTGTCATTGGCTATGCTCACGGAGGGCACATGACATTATCAAACAGCGAGGCGGTCATTATCAAACGTAAACTTGTTCACGAATTTGTGGAAAGAAAACACAAAGTTTGGTATAAAAACCTAGCAACTTGTTCTTCAGACCTGGCTTGTCATACCGTCCAAATACTTCTACATAGTGCCGTCACGTGCCAAGGGTACCAAGGTGCTCCTATCATTTCTTTTCAAAAGATGACAAATGCTGTGGAACAATACCAATTTAGTACATGGACTCATGAAGGACTCCTTAAGCCCTCAGAGTTTGGATGCTCATCAAGCAAAGCTTGCTGCGATGAAGTTACTCCTATACTACAAGATACACTTGCTATTCAACAAGCAAGCAACCTGATGTGTGTTAAACAAACTTTACCCGTGGCTGGCCCACTAATAGTAGGACAAACACAACACCAGGTAATGCAGTCAGTACAACAGCAGAAGATACAACAAGCACAACAGCAGGAAATACAACCAGCACAACAGCAGGAAATACAGCCAGAACAACAGCAAGAAATACAATTAGTACAACAGTGGGAAATACAACCAGCACAAATGCAGGAAATACAACCAGCACAACAGCAGGAAATACAACCAGTGCAACAGCAGGAAATACAACCAGTACAACAGCAGGAAATACAACCAGCACAACAGCAAGAAATACAACCAGTGCAACAGCAGGAAATACAACCAGTACAACAGCAGGAAATACAACCAGTGCAACAGCAGGAAATACAACCAGCACAACAGCAGGAAATACAAACAGTACAACAACAGGAAATACAACCAGCACAACAGCAGGAGATACAACCAGTACAACTACAAATACAGCACATATCACCTCGAAACAATGGTTTCAGGACTGTTGAACCCATCAGGTTTAATAATCCATCACCTCCATCCTACCCAGCCTATTTGAGTTATACAAAACGAATGGAGAGTTTTATGGTATGGCCAGCGGGAAACATCCATGCTCCCGAAGATTTAGCCTACAACGGTTTCTTTTATGCAGAAAAGCAAGATGACGAGTCCAATAAACCAGGTGAGACAAAAGACCATAAAGAACAGCTTGGAACATTGCAACATATCAATAATAGTGAAACCAGACCAGAAGGGTCACAGAGTATTGAATCTAAACTTTTGAAGAAGGAGAATACTAACTTGAAAGAATTGATGAATTGTAAGGTATACACACAAAAACGAAGAGATACAAAATGCAACTTTTTTAATATTCGGGCCAAGTCGTTTGACTGGATATTCAAATGGTCTAACCCGTTGATGCTAACAGACCATTTTGCATTTCCGGTCACATCGACGTTCTCGCGATTAAATAGCTTTGCACCTTTGTTGAATATTGCCAGCAAAGCGCAAACAATATTTTTCACTCGCTTGGCAAATGCTGGTTTTAGAGTAGGTTTAAAAAATTCAAACGTGGTTTGTGAAAGCTGTGATCAGAAATGGAGAATAGACAATTTTGATGCACCTCCAGAGTCTCTAAAGTTTCATAAGTGGAATTGTACGTTTGCCTGCAGAGATGTCGTGAATGGAAATAAACCCGACATCAACGACCCCTTAGTTGAAGTGGATGGACAACCTTTTTATACATGTCAGGAATCTGAGGACAAGCACTTGACGGAACAGAAATATGATACAGAACTATTCGGTAGCTTGAAAGAGCTTCAAACTTTATTGGAGCACAAAGATGTTGTCCATTGCGATACACTCTATGGCAATACACTTATTTTTCATCTTCAAAGAAACATTTCTATTATCAGACAGGAAACCATCATGGAACTTTACACCAGGGAAAATGTTAACTTT
>BGLTMP000091
ATGAGATATCAAAGAGAGAAAGAGAACAGGATAGAGAAAGAGAAGAGCAGGATAGAGAGAGATAGAGAAAGAGAGAAGAACATAGAGAGAATGAGAGAGAGAGACAGAGAGAGAGAGAGAAGGATAGAGAGAAGAAGAGATACAAAGAAAATGATAGAGATAGAAAGAGAGGGAGAGAGAGAGAGAGAGAGGGAGAGAAATAAAGAGAGAAAAAATAGAGACAGAAGAAGAGAGAGAAGGATAGAGAAAGAGCTGGAGAGAGAGAGAGGGAGAAAGAGACAGAGAGAGAAAGAGAGAAGGACAGAGAGAGAAAGATATATAGAGAGAAACAGAGAAGGA
>BGLTMP000092
ATGAACGCAACGGACTTTCAAGAGTTGGCTCTGATCAATGTTTTCACAGGAAACATTGTGACTTTGTTTACCACTGAAGCAGTCACAGGAACCGGTCGTGTAGACACCTATGGAGACTCATTTATAAATCTCCACTGGGACTACCCAACAATGTCTGCGGTTGGGACTTACCAGTGCACTGCTCACGGGTCAGATACCATTGGACACGACATTCTCATCAACAACCTTACTAGTGTGGACTACACTAAACCAGACCAGGATGTCCTACTGAATAAGATTCATGAAATGGACAATGCATTGAAAGCTCTCCAGAACAAGATGGATGAGCTGAGAAACTACAGTGCGGTCGTAAGCACACTGCTCAGAGAAAACACACATTTGACAGAGTGCTGCAATGCCAACTCCAGAAAAGTTGACGTCTTGTTACACAGTGTCTTTGCACACGTAGTCAACAACAGCTATTTTCTATCCAAGGAGAACTCAAGTCACATCACTGAAGCAGCGGCTGTGTGTAACAGATATGACGGATATCTTGTGGAGATCACTTCAGCTGAACAATATCACGTGATCAGAGATTTTTTACTCTTGAATTCCACGAACGCTTTGGGCATTTTCCTTGGAGCTAGAAAATACGGTAACACCTGGCGTTATAGCCACAGTTTCAGGAATGTCAGCTACTTCAACTGGGATTATGATGAGCCCAATCCACTGACAAATTATGACTGTATGTATTTACAATATAGGTCCAACTTAAAGATGTTCAGTTTCCCTTGTACATCTAGTTTTTATCAGTTTTATGCTTTGTGTGAATTTCCAATGTTTGCTTCAGATTCACTTCACGTT
>BGLTMP000093
ATGTTCCACAAGAATTTGATTTGCTTTGTTTTCCTTGTATTACTTTTACTAGGCAGATCAGAAAGTCTACTAACTGCAGTAGCTACACCGTCGCAACTTAACATAGGTCTGAGCAACTCACTTGATGTTAGATGTTACTACCATTCATCTAACGGGTCTCCCTCAGCACTAGTGTCACTCATAATTGGTCGGTCCAACAATGGAACAGCCTTCGACGACTTGGCTTCCGTAAACGTATTCTCGGGTCAAAAAGTATTTACGACAGAGGGTGTTACAGCGACTAGCGCCATCAACAACAATGGGGAATCTTATCTTAATCTCCATTGGGATTTTCCTGGTGAGTTTGCTTCAGGAAACTACGAGTGCTCTGCCCAGGGACCGGACGATGTCGGCCACAACATCGTCATCACCAACACTACAAGTGTATCCTACAGCAAGCCTGATCAAGACGTTCTTCTGATCAAGATCCGCGAGATGGACGCACTGCTGAAACACCTGCAGGACACAATTTCAGTACTGAGATACAACAACAGTGCCGAAGATATCCGTCTCGCCACCAGCATCTACAACGTTGAGCAGTGCTGCATCGCCAACACCAAGAAAACAGATGATATCCAGCTACTCGACAATGTGAGAGACAATACTTACAGAGCCTTACTGTGGAACCTGCAACCTCAATTTATCAGCTACAACCTGAACAACAAATACTTGATATCAAAAGGTATCTTCCAGAGTGTTCAAGACGCAGAGAAACTGTGCAACGCTTTCAACAGCCACCTTGTCGAAATTAACAGCCCAGAAGAATATAATCTTGTCAGTTCTTGGCTTCAGAACACCACAGACATCAACTACGTCTACACGGGCGTCACCAAAGTCGGAAACCAGTGGATGTACAGACACAGCAATAGGCCGGTGGACTACTTTAACTGGGCTGACAGTGAACCAAAGACTGTCGCTGAAAATGACTGCATGTTTATGGAAGTCACAATGAATTGGCAAATGTCATCGTACAAGTGCGCTTCCCCAAGTCCAATTCATGCCTTATGTGAAGTTGAA
>BGLTMP000094
GACTTGGAGTTTCATGGTGTAGTCAGGTTTTTCTTTCAAGGTGGAATAGGTGCCAATGTGATTACAAAATGTATCCGAGTGTCCAGCACAGCCACGACAAAGGAAGTAATAGGTGTATTGATAGAAAAATTCAGACCTGACATGCGCATGTTGTCTCAGAGTAAATATGCACTCTACGAAGTTCATGTCAATGGAGAGGAGAGAAGACTGGGTAATGAAGAAAAACCTTTATATGTCCAACTGAACTGGGGCAATGATGTTAGAGAAGGAAGGTTTCTGCTCAGGAATGAGGACCACCCCACAGTCAGGGATCCTGCTTTGGGTTTTGACAATTCTGTCCTACAACAAGATCAAGCTGGATTTAAGAGAAAGCTGTCCAAAAGAGAAAAGAAGGAAAAGAAGAAGCGAGATAGAGGCAAAGAGAATGTGAATGGAGATGACAGTGTGGCCAATAAACTGTACGAGGAGGCCCCAGAGACTAGCTTCACTCGAAGTATTTCTAACCCGGAGGCTGTGATGAGGAGGAGGAGGCAGCAGAAGCTGGAAAAGAAGCTGGCTCAGATGAACGCTGTTGAAGGTGGCACAGATAGT
>BGLTMP000095
ACAGAAGACTTTAAGAAGAACCGGAAATACCAGTTGTCGGGCTACACGTTTGAAAATAAAGTGGGAGGGTTGAAATCCAATGAGCATGGAGCACATATCAGTAGTATTGTTTTGGACACGGGAGTTGGTGGTACACTTAAAATCTATGGAGAATCCTTGCAGCGGGAAGTTCCATACAAAACATTATTTCTTTCAACTGCGGATCCTGCTTCTGCTGTTGTCAAGGAAGCTCTGGAAAAATATGGCAGAGAGAAAGAAGATCCCAACAACTACTGTCTTGTTGAGGTGCTGCTGCCCCCTGGTGGTGTTGAGTATCATGGAGGCTCTGTTGGGGATGAGCGTGTGTTAGATGACAATGAATGTCCTCTGGCCATAGTCATGCAGCATACCAAGCACAGAGGTCAGGGTAAGAGAGGTCACATCATATTTCAATTACGAGAGCGCTCAGCTGATTATAAAAAGAGAAGCAAACGTCCAAGGGCTGTATCTCAAGATGACCTTCGTAATCACCAGAGTGATCATAGGCACACCAATGTTGACATGCTCCCATACCTAACAGAGTTGAATGTTAGAGGTAAACCAAAGCGCCATGTACTTCCATTGAATGTTACGGAAGTTGTCAATGCCAGTGAGGTAGCTAATAACAGGCAGGACTATAATGGAAAACATTTTCTACAGCTTTCTGGACCTGACATTCGTCCTCGGCACTGTGTCATTGCCCATACAGAGGGTATAGTGACTGTCACACCAAATAGCCAAGATGCTGAAACGTATGTTGAAAGGCAAAGAATTTTTGAAACAACCATGCTGAAACATGGCATGACAGTGCAGTTTGGAAAGGATAAAATATACAGATTCTTGGACCCTCGTTTTGATGAACCTCCTATGCATAGCCAGCCTTATCAACTCCCTAACAAAGCACAGCGTGGTCAGCCACAGGAGACGAATTTTGATGTGGATGGAAACATTGAGACTGTAGAAGTTACCTCTCCAGCACAGAGACCTACATCATGGGATAGCCAACAGAGAAGGAGTAACTCGGATAGATCACCAGGATCATCTCAAGGCACTTACAGTACAGATGATCTTCTGCCTGCATCAGTGGAATATTTTATGGATGCTGAAGATCGTTTGCTTCAAGGCTCAATACTAGAAGTGAACAGCAAGCAGCTTCAGTTCAAGTTGGCTCCAACCTATACCTTGTACATGGCAGTTAGGAACTTACTGTCTGCTCGGTCACCAGTTACACACAGATCACAGTTGGTGGCCGACTTTGCCAATAAAACTGCTAGGATGACTCAACAGAGTATTCAGGAGCACCACAATGATCCATCAGCACTAGCATTTTGGATGGCCAATTCATCTGAGATACTTCACATGTTCAAGCAAGACAGAGATATCCATTCTCTCAGTTTTGTGGCACAGGAGATGCTGGCAGAAGCAGTGCAGACAGCCTTTCACCATTTGGTGAGTTGTCTTCAAGGAGACCTGCAGAGAGTCATGCCTGCCTTCTTGGACCCTTCTGACAATACTGATGCTGAGGATGAAATGGGCCATCGCTACAACATGGGTCGGCCTACATTAACAGATGTTCTCAACACATTATCTGTGGCAATGACACTTCTCCGTCGCTGCCGTGTAAATGCAGCGCTGACCATTCAGCTGTTTTCTCAGCTCTTTCACTTCATTAACATGTGGCTATTCAACATTTTGGTGACGGAGCCCCAGCTCCAGCTGTGCACCAGAATGTGGGGCATACGTCTGAAAAGAAGACTAGGCAGTGTGGAAGCTTGGGCTGAGAAACAGGGCTTAGAATTAGCCGCTGACTGTCACTTGTGTAGAATTATTCAGGCAGCTCATCTGCTACAGACACCTAAGTTTAGTGCAGACGATGTCACAAATATCAGCTCTACTTGCTTCAAGCTGAACTCTCTTCAGCTGCATGCTCTATTGACACGTTACATACCTGAACCCAATGAGCCTCCTGTGTCTGCATCATTCATTGACAGAGTTGTATCCATAGCAGAGAATATGGCAGATGAATTGACTCGCACAGATGGTCGTGAGGTCAGACTTGAGGAAGATAATGACCTTCACCTTCCTTTCTTGCTTCCAGAAGATGGTTATTCTTGTGATACGATCAGGGGAATCCCCAATGGTCTTCCAGACTTTGTTCGACAACTAGAAAGCCAAGGT
>BGLTMP000096
GGTGCCGGTTCTGCTGGATGTGTGTTAGCCAATCGTCTCTCCGAGGACCCTCATGTTACTGTACTCTTGTTGGAATCGGGAGAAGATGACTGGGGCTACGATGATATTAAAGTTCTTGGATACATGCATCAGCATTGGTTGACAGACATAGACTGGGCTTACTTCACAGAACCTGACAAAGATACATTAAAAGGTTTTCAAAATGGGGTCTCCTACTGGGCACAAGGTAAAGTGCTTGGTGGTACCAGTAGCATCAATGCTGCACTCTATGTCCGGGGTTCCAGACATGACTATGACAGATGGGCCAAATACACTGGCAGTGAAGAATGGGACTACAGGCATGTGTTGCCATATTTTAAAAAACTTGAAGACATTCAGGTGGCAACGCTTAAGGGCTCTGGTGAGGATTTAACATTTCTAAATGTAATTCAAGTA
>BGLTMP000097
ATGGTCTGTGCCACTGTCGAGATTAATGAAATTCCTGACTGCGGCTTTAGCATTCAGAGAGAGAGAGAGAGAGAGAGAGAGAGAGAGAGAGACAGTGAGAGAGAGAAGGAAAAAGAGCGAGATAAATGGAGAGCAAGAGACAGAGTGAATGGGAGAGAAAAGAAGAGCTGTAAAGAGAGGCGAAGTAAAATAGAGAGAGAGGGGAAGGGAGAGAGAGAGAGAGACAGAAACGGA
>BGLTMP000098
ATGGTTTTTGTCTTGGATCCTCGACGTGTGCCGGTTCCACTCAACGCGATAAATGGGGTGGTCGAAAGCATGTCCACAATAGTTTGGTTTGAAAAAGCGTGCAAACTTATTAAGCAGCTACAGGATCTCACCAACGCCAAGAACGAGACTGGAGCGTACAAAATACTCAACAGTTCACTCGGGCACGCTTCCATCAATCTACATCTTCACTCTATCATCATTACGTTCAGGTCAGGAGCCATTCTGGAGAGCTGGCTGAGGAGACGGTCAAGAGGCTTAATAAATAAAAAGAAACGCTGGCTAGCAAGGTTTCACAGACCCAAGAATGAGAGATATATGGGGGAGGGGAATGAGAGAGAGAGAGAGAGAGAGAGAGAGAGAGAGAGAGAGAGAGAGAGGAGAGAGAGAGAGAGAGAGAGAGAGAGAGAGAGAGAGAGAGAGAGAGAGAGAGAGGGAGAGAGAGAGTACGTACGTACGTACGTACGTACGTACGTACGTACGTACGTACGTACGTACGTACGTTACCGTACACGGCTGCTTGGTGCAGGGCAAGAACAACAACACGCTAAGGAACGAAGTGTTGAACGGATTGACACTTTGGGTGTGTCTAAACGTGCTAAGGATACATTGCTAGTATTCCATGAGGAACAGTGTCGAACCTGTCCCATGTGGAGGGAGTTGTACGCCAGACCCAAAGTTTTCTACCACAAGTTTTCACAGGACGAGAACTCTGGTCCGCATCTGTTCAGAATTCAGTACCAAACGCCACAGCTCACAGCTAACTGCACCCACTGCTCCCAGTCCACTGCTCCCAGTCCACTGCTCCTAACACCCTTGGGGCTCCAAACACCAGTCTTTTCTACTCGAGCACATCTTCCTTACAAACGTCTGTGTCAACAAGCGTCTAACTCAGGGCAATGGACGCTAATAGTGTCAGCCAAACTTTTGGTTCGACGTGTTTACCCATTGAAAACAGACAAAGAGAACATTGATTGGAGAAAAGACAAGAACATAGATCGATGGAAGAAAACCAAGCAGCAGTGCCGCCTTTGGTGGGTCCTTTCTTACGTCATGTGTGATGGATTGCCCAATGACGTCATAGCTCCGCTCGAGAAAAGAAGATCTTTTTTAAACCCCACCTCCACTAAAGTGATGAGACCAAAGAACATGACACAGAAGAATGGAACACTCGATACACAAAACATTGCACAAGTCCAAGAAATAAATCAAACGTCTCGCCTTCATGTTTTCTCTCTGAATTACCGACACATATTCAAAGGTTGTCTGATTGAAATCTGGAGGGGAAGGCGATGGATGGGAAAAACTGTTTTCGTATCTTTAATAGAAAGAGAAGAATGGCAAAAAAAAAAAAACCAATACAACACAGAACCTTTTGAAGACATTATGTATGCTATGCAGACTGTCTCAAACATTGCACGCAGAAACATTTTTGTGTTGTTTCAGTTAACTACCATTGATCTACTACACAAAAAATCT
>BGLTMP000099
ATGAGTAAGATAGAACATGAAAGAGAGAGAGAGATAATGAGACAGATATTGAGAGAGAGAATGAGAGAGAATGAGAGAGAGAGACCCGAGTACCCACTGAGTAAACTGTTCACATTAATTATTTTAAAGACACCAATCAAAGGGTTCGACCAGATACGAATGATTTATGATGGCCGTGATGACACTTCCATTCGTAATTGCAAGTCCTGTGAG
>BGLTMP000100
CTCCTCCCTAACATAAAGCTGGGATGGGATATCCGTGACTCTTGCTGGAACTCAGCCATCGCTCTGGAGAACAGCATTGACTTCATCCAGGACTACATTACCAGCAGCACCCGGAAGAAAGACGAGTCTCCTCCTGGCAGCGCCCTCAACGGCAGCAATGTGAACGGTACGCAGCCGTCTCACTGTAGTACGTCTAGACACTTTAAACCAATCATCGGTCTGATTGGTCCAGGTTCCAGTGACACCACAATGCAGGTTCAAAATCTCCTACAAATCTTTGAGATCCCACAAATCGGCTACTCAGCGACAGTCAACAGTCTCAGCGAGAAGTCTCAATATCAATACTTCATGAGGGTCGTACCTCCGGACAAGTACCAGGCGCAGGCTATGCTGGAATTCATCCGATATTTCAAATGGACATATATACTGACCGTCCACACTGCC
>BGLTMP000101
ATGGATCAGTTTAAAACTTTCGCCAAAGAGAAAGGTGTCTGCATTGCTGAGGATGTGAGCGTTGCAAACACCGACAACAACGACGCCTACGACAGGGCCCTGGAGAAGCTTCTCAAGTTTAACAATGCCACCGTGGTTGTCTGCTTCTGTGAAGGCGCCACAATGAACAATTTGTTTCGGGCGACCAAACGAAATAACGTGGTGGGTCGCTTCGTGTTTATTGGCAGTGATGGCTGGGGAAACCGCCCAGACGTCGTGGATCAGCTGGAGTCTGCGGCCGCTGGGAGCGTCTCTTTCATGTTCTATTCTCCGCCTCTGCCAGACTTTGACCCTCACTACGCCAGCTTAACTGCGCACAACCCAAGAAATCCTTGGTTCAGAGAATTCTGGGAGTTCAAGTTTAACTGTTCTCTGAACACCCCGGACTCTGAGTACTATGCTAAAAACTGTACAGGGAATGAAAGTCTAGCGGGCACTAAGCAGGATTCGAAACTTGGCTTTGTGGCTAACGCTGTGCTGACTATGGCTCACGCTCTACACAGCATGCATCGTGACCTGTGCCCGGGACACACTGGTCTTTGCCCGGCCATGGAGCCCATCAACGGAAGTCTGTATTGGCAGTACCTGCTCAACGTCAGCTTCCTGGGATACAATCAAGAGGAGATTCGGTTCACGGCTCAGGGAGACCCGCCCGGCAGG
>BGLTMP000102
ATGAGGGGCCATAATGTCAGAGAAAGATTTTGTTCAGTCACGCCGGCTTTAGTGTTTTACGTTCCCGGCCGTGTCACTCCGTGTCAGGATAACAAGGGGAAATACATTGATGGCTCCTCGCTGAACGTTGGGGTCAAGAAGATGACAGACTTGACAAAACTTTGCCAACACAAATCAACTCGGCCGTGTCATGAAGATTACGCCAGGGAGACACCTAGGGCCTTGGCAACCACGACCTCTGAGGCAGAAGTACCAAATACAAGGGCTGTGTCAATCAGCTTTCCACCTGAGAACATCGCTACACCAGTCACGCAGGTAGCATTAGACAAGAACGAAACGAACACCATAGTCACAACCACAACATCCGCGTGTGGATACTCCGTCTTGTGGATGCTAGCTTCCTGTCTCATTGTCACAGCGTATGCTGACCTGGATGCATGTTCCCATGGATGCAAGTGTACAGACCACACGGCAACCTGCACATCTTTGACGAATAAATTTACTAGCAGATTCCCAGATCATATCAAGAAAATTATCATAGAGAAATCAACGCTGGAGTCACTGGAGAGTTTGCTTTTAGGGAAGGAAACTAAACTTATTGTAATCAGAGACTCGGAGATAACACGCTTGGAAACATATTTCCTTCGCGACATCAGTGCACCGATTACACTAGAGTTCAGCAAAGTTCTCATAATGGTCATAGCAGCAAATGCTATTCATAATGTTCGGTTAAAAAAAATTAATTTGGATTATGTTAACATTGAAACAATTGAGTCGCACGCTTTTAGCAATGTATTTGTTCATGATCTAATTCTAACAGACTGTGATGTGACGGAAGTTCAAAGTGCCTCTTTTCATTCAGTTCACGTCATGGATCTGTTGAAGCTGAACTCAACAGTTCTCAGAAAAATTGAGAAAGAAAGTTTTAAAAACATTCTAGGCATAAGCAGACTTGACATTGAACAGAGCAAGTTCATGGCCATGGAGTGCCACGCTCTTGTGCCTCTGATGGAGGCTAGTGCTAAAATCGTGCAGAAAATAATGAGTACCAAGACGAACCCTAGAGGTACCACAATCCCCAGATCAGAGGTGTTGCAGACCAGGCGAGCTTTGGTTTACTTTGATTTATTGATACTTTCTGGCAAGACAAGAGCCTGTCATGGTCTGGACAGTATCGGCATTCATTGGATCGGACATCGCCTGGCAGGCCAAGGTCGGCTTGGCACAGTTCGGTCATTGGAAATTAATCTGAATGAAATGTCTCGAGACAAAAATTTTGGGGCTTGGCAGATGAAAGACGGACGATTCAATAGACATGTGATTAAAAGATTCTCGAATGGATGGATGGATGGCTGGATGGATGGATTGATGGATGGATTGATGGATGGATTGATGGATGGATTGATTGATGGATTGATTGATGGATGGATGGATGGATGGATTGATGGATGGATGGATGGACGAATGGCGGTGGACGTACGAAGAGCTGACGGACAGACAGAAGACAGACACACAGACACACAGATAGATCCAAAAAAAAAAGAGTCAGAGAAAAGGGAAGAGAAAAAGAGAGACAAAAGAAGTCAAAAAGAGACTAAAAGAGATTTTAAAAAGAGCAAGATAAAAGAGAGAGAAAAAGAGACAGTAAAGTGTGACCAAAATGAGACAGAAAAGAGAGAGAAAAAGAGACACATGAAAAGATTCAACGAGAGACAGAAAATT
>BGLTMP000103
ATGTCTTTGGCCTGCCTGGGAATCTGCTTCACCTTGTGGATCTTCGTCATCTTCCTGCGCTACAAAGACACGCCCATCGTGAAGGCGTCCACCAGGGAGCTGAGTTACATCATTCTGGTGGGCATCTGCCTCGCCTTCAGCGCCAATTTTGTAATCGTGGCCAAACCAATTAGAGAGTTCTGCTATTTGACAAGAATCTTGCCAGGTTTGAGTTTCTCACTTATGTACGGTGCTCTGGTCACCAGAACTAATCGAATCGCTAGAATTCTGGAAGGCAGCAAAAGAATCATGACCAAGAAACCAAAATTTATGAGTGCTACAGCGCAGGTGGTCATTACTGGTATCATTATTGGCATCGAGTGTACAGTGATCACAGCCATGTTGGTTCTACAGCCGGCTGACATAAAAATCGATTACCTATCACTGACCAAAGCTCGC
>BGLTMP000104
ATGACAAATGCAATTCTTTGTCTTTCTCAGACTTTGGATGGATTCATCTTCGTCGTCGCCCCTGATGGTAAAATAATGTACATCTCCGAGACCGCCTCTGTTCACTTGGGATTGTCACAGGTTGAGTTGACCGGTGGGAGTATCTATGAATATATCCACCCTGCTGACCATGATGAGATGACTGCACTGCTGACAGTCCATCATCCTTATCACACCCACATACTGCAAGATGTAGAAATTGAAAGATCATTTTTCTTGAGAATGAAATGTGTACTGGCTAAAAGAAATGCTGGACTGACGTCAGGAGGCTATAAGGTAATTCATTGCAGTGGATATCTAAAGATCAAACAGTACACGATGGATATTGCGCCTTACGATGGGTGTTACCAGAATGTCGGACTAGTAGCCGTTGGTCACTCCTTACCTCCTTCGGCCATCACGGAGATCAAGATGTTTTCCAATATGTTTATGTTCAGAGCATCGCTGGATCTAAAACTCATTTTTCTAGATGCCAGGGTTGCGGCGCTGACGGGTTACGAGCCCCAGGATCTGATCGAGAAGACGCTTTACCACTACATCCACGCCTGTGATATCCTCCATATGAGATACGCCCATCACACACTGTTGCTCAAAGGTCAGGTGACCACCAGGTATTATCGCTTCATGGCCAAAGACGGGGGCTGGGTTTGGATGCAGAGCTACGCCACCATTGTCCACAACAGTCGGTCAAGCCGACCGCACTGCATCGTCAGCGTCAATTACGTCTTGAGTGAGGTGCTTAACAAAGATGTCCAGATTCAGATAGAACAGACCATGTCAGCCAAGGAATTATCGCCTTACTCGGCCATGAAGAGTGGCAATAGCAGCACCTCCACGGCAAGCAGCTCCACGGCAACTAGCTCAGGGGCATCCGGGGGCAAGAGCAGACCGGCCAGAAATAAATCTCGTCGATCTCCTTACCCCCAAATGGCTGCCGAGACCCCCGAGTACTCCACTGAATTTTCTGTGGAAAAGACGCCGATGGATTACCCAGCTCCGGAGGTACCTTCCGTCCCTATCCAGCCGTATCCAAACATGATGTATCCTCCAACACCGGAAGCTATGGGTGTGGACCGGTACAGCGCTCTATATTCTACGCCGTATCCACATCCAGGTATGACCATGTACCGAGATGCGGCATGTGTTTACTCGCCCTATCAACCTTCAGCCCACCAGAGATACTTAGAGAACCACAGCCCTTACCGGTCCTACGAGGAGCGTTATTACCCTGCCCGAGATCCAGCGGCGTATCCGGGCTATCTTTCGTCCAACGCTGCCATTCAAAGTGCAGCAGCGGCCACAACTTCTAGACTCACCCACTTGTCAGACTCGTGCCAAGATCCGAACCAAAACGGTCTGGCACACACCCACTCACAGTATGATTTTAGAACCGCCCCCAGTATGGACATGGGAGGGGTGTCCTCGTCTGCTTTAGGAAGTGGGATCGTTAACTGCCCGCGTAGCAGCTCCAGTGACGCCCACTCCTACAACACCTCGCACTACCCAGCTCCCTTCAGCAACAGGTCAGAGTCTTCCGCCTCTGAGGTAGATGTCGGGAGCGAAGAGTTCACGGAAAAACAGCGTCATCAGCACCAGAAGCATCACCAGAAGCACCACCAGAAGCACCACTATTCTTCTAAATCCCAGCATTCACTCAATCAATTGTCAGACGTTTCGAACGGCAACAGCACAATCAGTGGTGCTAATAGCGGAGGCAGTGGAGTTAATACCTATGATATGACTTCTAACGGAAGCATAAAAGAAGACACGCTTGTCAAAACTTCAGCAGAGGTAACCGGGTCAAGGACAGTATCCACAGTCTCTCCCCCGCACAGGGAATCTTGCATACCCCAATCCGTCATCCGCCGTCACTCTAATGCTACCTCTACCTACAACTCTACGGAGAGGACGTTTACCTCTTCCCCAGATTACAGCGCCAAAAACAACAGCAGCAATGCCAACAGTAGCAGCTCCTCAAGCACTTCGTCAGTCCCACTGTCCAACACATTGTCTTTTGTTCAGCACGCGCCTTCCTCTAGCGCGGAATCTTCCTCATCCACATCGTCTTCCTCGTCCATATCATCCACTACAACGTCCTCGATTCCGTCTTCGGCAACAGTGCATCATCATCACCACCACCATCAACAGCACGGCGGAAGTCAGCTTTCAGGTCACCACACTGGACAGCACCTCCAGCCGCATCACAACACAAGCGGCCAGGACAAGACGCCCATGCCCGGCGACCTCTTGCCGCTGACCACACCTCTAACCCACAGCATGGACATGCCCATGGCTGGCAGCGCCGCCTCGTCCAACGGCGATGCTCTGACTTCGGGCGGGCTCGCCAACGGTAAGACCTACGACATGTCCTCGCCGGATGTCAGCACAACGAAGCACTACTTTGACATGTCCTCCATGAACCCAAGCAAAATGTACGACATGTCAATGTCTTCGTCCGTCGGCAAACTCTACGATACCACCTCGTCCGTCGGCAAACTCTACGATACCACCTCGTCGGCGTCCAACAAACTCTACGAGATGTCCGCCGCCCACCACACGGCTAAGAACCTCTACGAGATCTCCTCTCCCGACAGTGTGACTTCCAAAAAACTTTACGACATATCCACCACCGCCAACAAGTATTACGACATGCGGATGATGCACGACAAGGCTATGTCCGCTTCCGTCGCCGACTACAACAGCTGCTTCAAAGGCGCTTGCAGCTATGACAACTACACGCAGGGTTCAATGTATCAAACAACGGCCCTGCAGACCCAACGTCCGTATACTGGCATCCCACAAGCCGGATACACCAGTGTCATTGTTGACCCACAGCAGTATCATGTTGCTAATGGCTACGCTGTACAC
>BGLTMP000105
ATGGTACTCGCCCAAGGGGAGAAGGAGAATGCTGAGTTCTACGAGCTGGCCAAAATGTTGCCTCTGCCTTCAGCCATTACGTCACAGCTGGACAAGGCCTCCATAATTAGACTGTCCACCAGTTATTTAAAGATGAGAGCGGTTTTTCCTGATGACACTATCACATCTTTAGATTCAAAAAAATCTCTAGATGCCATCACATCTCTAGATACCATCACAACTCTAGATGCCATCTCATCTCTGGATACCATCACATCTCTGAATAGCATCACATCTCTATATACCATCACAACTCTAGATACCATCACACCTCTAGATACCATCACATCTCCAGATATCATCGCATCTCTAGATACTATCACATCTCTAGATATCATCACATCTCTAGATATTATCACATCTCTAGATACTATCACATCTCTAGATATCATCACATCTCTAGATACTATCACATCTCTAGATATCATCACATCTCTA
>BGLTMP000106
ATGTCAGTGTCTTTGTCCTATGGCTTTGAATCTCCTTTGGTAATGGCTGCTGATGCTTTGAGGGTTGCTGTTGGGCCTTCATACTCTCCATTAACACCCGGGCAAGAGAGTATGGTGAAACGAGGAGTAGAGGTGGGGTGGAGGGAGTGTGTTAAACAACTTCACGGATGTAACGGTTTTGTTAAAGTGCGTTCACACAAGAGCCTCGTTCGATTCACTTCCAATCTCCATGAGGCACACTGGCATGAG
>BGLTMP000107
ATGTCAGTAAAAAAAGAGAGCAAAGAGAGAGAGACACACACTCACACCGAGAGAGAAAGAGATAGGAAGAAAAAGAAAGAGACAAAGAGAAAGAGAGAGAAAGAAGGAGAAAAAGAGAGAAAGAGAGAAAGAAGGAGAAAAGAGAGAGAGAAAAGAGAGAGAGAGAGAGAGAGAGAGAAAGAGAGAGAGCGAGAGAGAAAGAAGGAGGAAAAAGAGAGACAGACAGAGAGAGAGAGAGAAAGAAAGAGAGAGAGAAACATAAATATATATATATATAGAGAGAGAGAGAGGGAGAGAGAAAGAGAGAGAGGGAGAAAGAGAAATAAGGGAGAAAAAGAGAGACAAACAGAGAGAAAGAGAGAGAGAAACATAAATATATATAGAGAGAGAGAGATAGAGAGAGAGAGGGAGAGAAATAGAGAGAGAGAGAAAGAGGGAGAGAGAGGGAAAGGAGGAAATCACACTCCGTATCATTCCATCGTGTCATCATGTGAGAACGGCTGTACAAATATTGAGTCCAATGTGACCCCCCCCAAGGACCGAGTTATCGAACGGTTC
>BGLTMP000108
ATGTCCGAGGGAGGGAGAAAGAAAGAGAGAGAGAAAGAGATAGAGAGAGGGAGAGAGGGAGAAAGAGAGAGAGAGGGAGAAAGAGAGAGAGAGGGAGAAAGAGAGAGAGAGAGAAGGAGAAAGAGAGAGAAAGAGAGAGAGAGAGGGAGAAAGAGAGAGAGAGAGAGGGAGAAAGAGAGAGAGAGAGAGGGAGAAAGAGAGAGAGAGGGAGCTAGAGAGAGAGAGAGAAAGAGAGAGAGAGAGAGGGAGAAAGAGATAGAGAGGGAGAAAGAGATAGAGAGAGGAAGAAAGAGAGAGAGAGGGAGAAAGAGAGAGAGAGGGAGAAAGAGAGAGAGGGAGAAAGAGAGAGAGAGGGAGAAAGAGAGAGAGGGAGAAAGAGAGAGAGGGAGAAAGAGAGAGAGGGACAAAGAGAGAGAGAGGGAGAAAGAGAGAGAGGGAGAAAGAGAGAGAGAGGGAGAAAGAGAGAGAGAGGGAGAAAGAGAGAGAGAGGGAGAAAGAGAGAGAGAGGGAGAAAGAGAGAGAGAGAGAGAAAGAGATAGAGAGAGGGAGAAAGAGAGAGAGAGAAACAGAGAGGGAGAAAGAGAGAGAGAGGGAGAAAGAGAGAGAGAGGGAGAAAGAGAGAGAGAGAGGGAGAAAGAGAGAGAGAGAGAGAGAGAGGGAGAAAGAGAGAGAGAGAGAGAGGGAGAAAGAAAGAGAGAGAGAAAGAGA
>BGLTMP000109
ATGGTAAAGATACACGTGAAACGTGGAGATGACAGCCAGTTTCTTTATGAAGCAACTTTGGAGACTCCAATGTCTGATATTTTGAAGGATTGTGCTACTATATACAATGGCCGTCTGAAAGTGGATAGAATTTGTGGCGAAATGGAAGAGTTAGTCAAACATGGAGTCTCTCTGCCACCAAATATGCAAGGCCTGACAGATGAGCAAATTGAGGAACTCAAATTAAAAGATGAATGGGGTGAAAAATGTCAACCAAGTGGTGGAGTTAAATTTAACAAAGACACAATAGGATGTCGCAATGGACAGGCACCAACTCCAAAGATGGCAGAAGTATTGACAAAAACTATAAAAGAGGCAAAAGATATGATATCGAAGGCCTCACTTGAAGTGATAGACATTGACCAGGCCTCTTTGTGGTGGGCAGGGAAAGAATTGTTACCCAACAAGAAACTGGGAGACTATGTCGGAAAGAATGAGAAAACCAAAATTGTGGCCAAAATTCAGAAGAAAGGTCATGGTGCCCCATCTCGAGAGCCTGTGGTTAGTCCAGAAGAGCAGAAGAACATGATGGCTTACTACTATAAGAAACAAGAAGAAATGAAGAGATTGGAGAAAGAAGAAGATGATGCATATATGAATGCTGAATGGGCTGACCAGCATCAGTTGAAACGCCAATTTCAAGGACTTAATAATATCAAATGGGGTCCAAGA
>BGLTMP000110
ATGATTCATGTAGCTGCTCCAAGTACAATGATTCATGTCGATGCTCCAAGCACAATGATTTGTGTAGCTGCTCCAAGCACAATGATTCATGTAGCTGCTCCAAGCACAATGATTTGTGTAGCTGCTCCAAGCACAATGATTCATGTCGATGCTCCAAGCACAATGATTCATGTAGCTGCTCCAAGTACAATGATTCATGTCGCTGCTCCAAGTACAATGATTCATGTCGCTGCTCGAAGTACAATGATTCATGTAGCTGCTCCAAGTACAATGATTCATGTCGCTGCTCAAAGTACAAAGGTTCATGTAGCTGCTCCAAGCACAATGATTCATATAGCTGCTCCAAGTACATGTAGCTGCTCCAAGTACAATGATTCATATAGCTGCTCCAAGCACAATGATTCATATAGCTGCTCCAAGTACATG
>BGLTMP000111
ATGGGGAGCATGGGAGGTCCTCCTATGGCAGGGCCCATGCAAAGTTACCCTGGATCTCAGCAAAGCATGTACCCTAATGGACCTGGCCCAATACAAGGGGCTCCTATGTATGGAAATATGCCAGGAATGAACAGAAACTTGGGTCAACAAAATTATATCACTGGTCCTTATCCACAAGGTAACACCAACATGGGTGGAATGCCAAGCAACCAATACCCAGGTTACAACATGGGACCTATGCCTGGTCAGCATGGTATGCCTCAGCAAACTGGTGCCGGGCCAATGCCACCAGGTTCAGCCTCAGGACCTATACCTCCGAACATGGGGGCCCAGCCAGGACTCATGATGTCACAACAGCACAATAGCTCATCGAACAAAGCTGCTCAGGCTGCACAGGCAGCTATGATGGCTGCTGCTAATTCAGTGGGTCCTCGAATGGCGCACACTCCTCGGGGTTCAATGAGTCCTTCTAGGGGAATGTTTGGACAGCCAGGTGGTCCTCTGGCTCAAATGAACAATATGACCAACTCACCAAACTTGGGAAGTCCTAGTTTAAACAGCATGTCCAATGCTGTTGAACAGTTAGCACGGAGTAGTGTTATGCCTCCATCTGCCATGGGGGGCAGCGCCACCTCAATAGCGTCGCCAGTGCCTAAGCCGGCTAACAGTCCAGCAGCTATGGCTAACAACACGTCATCCAGTATTGCTCACAGTGGTGACCATAACCAAACGTCACCATTGTCCAACACAGACACTCATGAGTCTTCTTCTCGGCCGAACTCCACCACAGCTCATCACCCTGACCTGCCCACTAGTGACTCCACCACTGGCTCAGACAGCTTGAGTGGCATGCCTAGTGACTCCACATCTGTAGACAGTGGTTTCCATTCCTCTGATCAGGGTGACAAGACGGACTCTGTGAGCACCCCAACCTTATCTGGGGTCTCTCCACCACCTTCCAGTTCTCACCACCAGAATGGGGATACCTCTAGGACGCTAGAAAATATTAGCCCACCTGGGCATTTGGCTAGTCATCACTTACATCACCAGCACATGCAACACCCCCATCATCATATGGTTCCAGAGTCCAAGATGCCTTATAGTGATGGTGGGATTCCATTACCTCCCTCCTCTATGTCATCTGCCATGTCATTGATGCCTTCATCTAGCAGCAGTGTTGTCACCACAGCCAACACAGGTCCCATGTTAACATCTGTAACACAAAGCATTATGTCTCCTGTCACGAGTGTTTCTACATCAATACCCCATCATCCCCACCCACATAGTCATATCATGGGTCCACACGGAGGACCACCTCCACACATGATGGGCCATGGGATGGGCCCTGGTCCACATGGGATGATGCCAAATGGAATGCCTCCCAATAACATGATGAATACTGGACACATGGGTGGCCAGATGGCACCAAACCTAGTTGGATCACACATGATGCCGCCAAACATGGGCGGACCTAACATGAATATGAATCAGAATGGCCCAATGATGGGAGGTCCAAACGGTCCTTTGATGAGCCATAATGGTCCCATGATGCCTGGGCATCCAGGGATGAATGCTGGTGCAAACATGCCCCCAATGATGAGTCAAATGCCTGGACAGATGAACTGCATGCCTCCTATGAGCAACAACAACAGTATGAATGCTGGCACCAACACTCCCTCTGATGAACCCCCCAAAAAGAAAGTCAAGGAGCCGGAGGGCCAGCCTCATGCCGGCTCAGCAGGGCCATACTACACAGAGGAACCCAACAGCCCTGGGGCCCTTAAGTCCTCATCAGACTTGTCCAAGTTGTATGAGCTGGGACCAGAGCCAGACAGACGTATGTTTTTAGAAAGGATCCTCAGCTTCCTGGAAGAAAGTGGCCATCCAGTGACAACCTTGCCAGTGATATCCAAGACTCCACTAGATCTGTATAAACTCTATTTCTGTGTTAAAGAAAAAGGTGGTTTTGAAGAAGTTACAAGAAGCAAAAAATGGAGAGATATCTGCACTGTTGTAAATATTGGCACATCAGCTAGTGCAGCTTTCACATTAAAGAAAAACTATATCAAGTATTTGTTCAACTATGAATGCAAATTTGACAGAGGTGGTATTAACCCAGCACCCATTTTGGCACAAATGGAGGCGCAGTTAGCCCACAAACGCGAGCAGAAAAGTAAACGTCCCATTTCTCCAGGTATGCTTTCCCTG
>BGLTMP000112
ATGCCTAATATAAAACACCATAAAGGCCATCGCAATGGTCAAGACGAAGTGCAACAAAATCAGATTGGAAACCAGCCTGTTGTAAACAATCCTCGTATGGAACACCAACATCATCAGGATAATGAAAACGGTGTACGATTGCAAAACTGTTGTGTTCCAACTGGCTGTTGCGACGATCCTATAGATCCATCCGACCCGTGTGATGCTGTTAAGGTAGTTTGCAATAATGATGCTTGTACCTTAGGAAACTGGATGCATAAAAACTGTTTTATAGAGTGGGAAAAGTCCGTCCTGTCTTTTCTGAGATCTTGTGGCCGAGCGCGGAGTTGGAGCGAGAAGCAAAGACTGCAAAATTTGTGGACGAAGAAAGGATATGATCTAGCGTACAAAGCATGCGATTGTAAGTGTGGTCGAGGACATTTACGTAAAGATTTGGATTATATACCAGCACCTTACAATGAAAATGCTAAGAAAGTACGCAAAAACAAGAAGAAAAACGACAAGCCCATGCCAGTGGTGAGTACTAACCATAAATCTGCTCACAACAATAATCACATGCAACAACCTCACGCCGTGGATAACCACCAGCACTTGGCACCACAGCCTAGTCTTCCGGTGGACAACGCCACCAAAATTCTTCGTCGAGATTCGGTCACGGATAATTCAAGGCGCAGGGGCAGTGACAATACTATAAACAATAATCCGAGCAATGTCGGCAAAGAGCGTAGCCGAAACAACAGTATAAATACCCCTGGGCATGATTTGGAAATACTGGACAATAGTGCTCACCATGTCAATATGACTTTCTCAAGCCACCCATTAATACTCCCGAACAGTGCTCTTCGGATGCGTACCAACAGCGTGAGCAGCACTGGTAGCGTGGGGAGTCAAGCCAGCAGCAGCGGAAGTATTCCAAGCTCTGCCGGCTCTATTTCCCCTCTGTCCAGCTCTCCTGTCAACGGCAATGTGTTTTTTAAAGGCAAAAAAGGTGAAGCATATGACCCGACTCAGACAAGCATGTTCCGGAGACGACAGGACCTCTCTGCATTTAACGCCTTGCCCCGTTGCAAGAGAAACCCATACAACATTCACATCGAGGATGTGCAAGAAGATGAAGACACGCGAAATTTTGTGCTCAGCAACTTAACTACCAAGAGAATGACGGCACTACGCTGTGTCCTCTGCAAATCTCAGCTTCCAGTCTTCGATCGTTTCCCACTGGTGGATGGGACATTGTTTCTATCCCCTCAGGCATACGATCAGCATGTAGTGCAAGTGATATGGGAAGGAAGAATTCAGTTCCTCAATGCAGTGTGTATTGGTTGCCTAGAGGGCGCGTGCGAAGCAAGGTGCTCTTCTTGCAAAACTCCTTGGGACGGCACCTCATTCGTTGTGGGCACCATGTACACCTATGACATTTTTGCCGCCATGCCCTGCTGCCAGAAGAGGTTGACCTGTAAGCATTGTCGTCGTGCTGTTATTGATGTTTCTGTTGGCTTGGATTTCTACAGCCAATACAGTCGGATGATTATATGTCCTTATTGTAAGGCCAATGACTATCATTTCATCAGGTCACTAACGGATACTTTCACTATGAAAGATTCTATA
>BGLTMP000113
ATGACAAGGCATGACGGGATTGGGAAAAAGAAAAAAAAGACTGTGGGAGAGAGAAGAGAGAGGGGGGAGGGAGAGAGAGAAAGAGTGAGAGAGAAAGAGATAGAGAGAGGGAGAGAGAGAAAGAGTGAGGGAGAGAGAGAAAGAGTGAGAGAGAAAGGGAGAGGGAGGGAGAGAGAGAAAGAGCAGAAGTCTGGCATTGGACAAGGCCACCGAGACTACCGTTTAAGCATTTTAGAGAGAGAGAGAGAGAGAGAGAGAGAGAGTGTAAAACGAACGAACGAATGTATTGTTCGCGAGGTCCTCGTCATCATCAGCGAAACGTTTCGGGATATGTATTTATCGGATGTTGAACTCACCCCCTACGTGTCGGGCTGCACACGATCCCACCACGACGCTTGCTGGACACTCCATAGCACAGGTCATACCTTGCCCCAAGGGCATATGGTCAGCGGCGCGAGGAAAACAAAATCGTGCGCTGCGGAACGCGCTCAGATTGAAACTTTCCATGTATCACACGTTGCACTACGACCTCTCAGCACTCGAGTTGGTCATCTCGACCATGTAATGGTCACAGGGGCGAATGTTATTGACAAGTCCCTTAATGTCCGTCGTCTGTCTGGTCACCCCGGCCGTCTAGAAATGGATGAGGCCAAAGAAGTTTACGACATGGGCTGTTTATTGAAACCAAAGTCCTCTGCGACTTCACGGCTCAGTTATCTGTATCATTTTATGTTAGTAAGCAGCCGCCTTCCCGTCAAGAAGTCTTTGTTTTCTAAAATGGCGAAGTTACTAACTCACCACTTACTTACTCCGGGTCACATGTCTAGGCTAGTTGACCCGAGCTCTAAAGAGGGAAGTTTGACA
>BGLTMP000114
ATGGACCAAGAAACGTTTGATAAAGCACGAGCCTATCATTTAGACAAGAGTTCATTTGGATTAGTTCACTCTGTCTTTAGCCAGATTGAATCAACAACGTTAGGATTTTTCTTCAAAGACATGGCCAAACAGCTTGCGGTGACTTTAGTTATTTCTTTGCCGGTGGTGGCTGCCCTCATCTTTATAATACAAGTTGGAGGAACATATTTCTTCATCTATGCCTGGCTCTTCATATTGACTGTTATGATCACCGTCTATGCAGATTATATTGCACCTCTGTTTGATAAGTTTACGCCACTGCCTGATGGAGACCTACGCACACGCATCGAAGAGATGGCAAGCAGCATTAATTTCCCTTTGAAGAAACTCTATGTTGTCGAAGGTTCCAAGAGGTCTTCCCACAGCAATGCTTACTTCTATGGATTCTTCAACAACAAAAGAATTGTTCTATACAAAATAAATCAACTCTCAAAATCAAAAGCGCAGTATGTACGACTAAATTTTACTCATCTTGTCATGTCTGTTTTTCAGATTAAATCTGAAGAGCAAGTTAGTTCACAAGAGGAGAAAGAGCTGAAAGAGGAAGCCTTGGAGGAGAAAACTTCTGAGAGTGAGAAGGCTTCTGAAAAGGAGACACCTTCTGAAAATGAGAAGAACTTATCTGATACCGAGAAAAAAGAAAAGAGGAAAAAGAAAGGCTGCACCAATGATGAGGTTCTGGCTGTCCTGTGTCATGAACTGGGTCACTGGTTCCACAACCATGTTTTCAAACAGCTGGTCCTCACTCAGGTGAATTTATTATTGTGCCTGATGGTATTCGCTGTGCTGATCAAAGAAACTGTTTTATATTCAGCTTTTGGTTTTCACACACAGCCCACTTTGATTGGACTTATCATCATATTTCAATTTATTTTTGCTCCCTACAATGAGATTTTGTCTTTCATTGTCACCTACATCACACGTCAGTTTGAGTTCCAGGCTGACGCTTTTGCCCGTGGCAAGAACCGTAGCGCTTCACTTCGCTCTGCCTTAATCAAACTGAATGAGGACAACCTCAGTTTCCCACTCAGCGACTGGCTATACTCTGCCTGGCATTTCTCGCATCCTCCATTGTTAGACAGGCTGCGAGCCCTGGGTGACGACAAGAAAGAAGAG
>BGLTMP000115
ATGCCTGAAGCTGAGGATACTGGAGAGACATGGGAGCAGATGAAGCTGCTCAGAAACAAGTTTGGTGGAGAAGTCTGCGTTCTCAGGAATAAAAGGTGTCTCCTTTTCAGAAGCCTTCTCACTCTCAGAAACTACAACTCACAGAATGGACCAAAGAAAAATAGCTTTGAAGAATTGCGGGATGCCAGGCGAGCTTTGCCCATCTTCTCTGCAAAACATAAAATTGTATCAGAAATCAAAAAGTTTCCTTCTGCCATTGTGATTGGTGAGACAGGCAGTGGGAAGACAACTCAGATACCACAGTATCTTCTTGAAGCAGGCGTTCATCAAAATGCCATTATTGCCATTACACAGCCTAGAAGAGTGGCTGCAATATCTGTGTCTCAGAGAGTAGCTTTAGAGAAAAATACCACAATAGGAAGTTTGGTTGGTTATTGTGTGAGGTTCGAAGATGTCACGTCTGCTGGGACGAAGCTCAAATTCATGACAGACGGCATGTTGCTGAGGGAATCAATTTTGGACCCCACACTGACACGCTATTCTATTATCATCCTGGATGAGGCCCATGAGCGGACCATTAACACAGATGTTCTCTTTGGTGTGGTGAAGGCTGCACAGAGGAGAAGGTTGAAAACTGGTCAGAAGTTATTGAAGATTATTGTAATGTCAGCTACCATGGATGTGGACCATTTCTCGGAATATTTCAACAAGGCCCCAGTCTTGTATTTGGAAGGAAGACAGTACCCTATTCAGGTGATGCACACTAAAGAACCACAAAGTGATTATCTCTTTGCATCTCTGATCACACTTTTTCAAATTCACAAAGAGGCTCCAGCAGGAGATGACATACTCATATTTCTGACTGGTCAAGAGGAAATTGAGTCTGCTGTCAAAACCATTAAAGACTTGGCGAGAGATTTGAAAGACGTCCCACAACTTGTGGTGCTGCCCCTGTATGCAGCCCTGCCTTCCCAGACACAGATCAAAGTGTTTGCTAAAACTCCACCAGGTCACAGGAAAGTTGTTGTAGCCACCAATATTGCCGAAACATCCATCACAATACATGGAATCAAATATGTTATAGACAGTGGCATGGTGAAAGCTAAAGTGTACAATCCTCATAGCGGTCTCGACCTTCTCAAAGTCGTCACAGCTTCCAAAGCTCAGGTGTTGCAGAGAACTGGCCGTGCCGGGCGTGAGGCTCCTGGAGTCTGCTACAGGCTGTTCACAGAATCAGAGTTCCAGAACATGAGCACCAACACAGTTCCAGAAATACAAAGGTGTAATTTGGCCAGTGTGGTGCTACAGTTGATGGCTCTGGGTATCTCAGATGTGTTAACCTTTGACTTTATGGACAAGCCCGCACCAGAGCTTACTCCATTAGGCAAACAGATGGCAGCTTTCCCTCTAGATCCAAGATTTTCTAAAGTCATACTTTTGGCTAAAGACTACGACTGCCTTGAAGAGATACTAAGTATCATTGCGATGTTGTCTGTGGAATCTGTTCTAGTCTCTGTCTCCAATAAGCGCAAGGAGTGTCTAGAGTCTCATCAAAAGTTCATGTCCAGTGAAGGTGACCACATTATGTTATTAAACATATACAGAGCGTACAAGTCTGTGAATGGCAACAAGGTGAAGTTG
>BGLTMP000116
ATGAAGAAATTTGAGTACAAGGGCAAACAGTGGCATGATTGGTGCTTCGTCTGCTCAGAGTGCAACCAGCCAATCGGAAACAAGAGCTTCATCCCACGTGACGAAAGAGTCATCTGTGTCCCATGCTATGAGAGTAAATATGCACAGAGGTGCAGCAAGTGCGGCGATGTGATCAACAAGGGTGGCATCAGCTACAAGAACACGCCCTGGCACAGGGAGTGCTTCACCTGCACCAACTGTAACAAGCAGCTGGCTGGGGAGAAGTTTACCTCCAAGGAAGAGCACCCTTACTGCGGTGATTGCTATGGTGAATTGTTTGCCAAGAGGTGCTGCAGGTGCACTAAGCCCATAACCGGTATTGGTGGCACCAAGTTCATCTCCTTCGAGGAGCGACACTGGCACAGCGACTGCTTCAACTGCTACAAGTGTGATGCTAGCATGGTGGGAAGAGGTTTCCTCATGAACGGCGAGGACATTGTGTGCCCTGAATGTGGTCGCAGT
>BGLTMP000117
ATGTTGATCTTCTCTGCCGAGTACACCAAGGCGATGGAGGAGAACTACCACAAGGAGCACCTGGCCTGCCACAACTGCGACAAGCAGCTGGTGGCTTGTAGGTACATCGTCAAGGAAGAGCACCCGTACTGCATCCCGTGCTACCAGCAGTTGTTTGCCCATAACTGTGACGAGTGCGGCAAGCCCATTGGACCGGACTTCAAGGACCTTTCTTACAAGGATCGCCACTGGCACGAGTTCTGCTTCAAGTGCTGTGGGTGCCAGAAGTCTCTCGTGGACCAGCCGTTTGCCTCCAAGAACGACAAGATCTACTGCTCTGACTGTCATGACAACAACTTCGCTGCCCGGTGTGACGGCTGCGGGGAACCTTTCCGTGGAGGTCAGTTTGTTGTTGCTTTTATGGAAAAGACACAAGACATT
>BGLTMP000118
ATGATTCTCATTTCAAACCATGTCAGACAGACGGACATACGGACGCACGGAAGGAGAGATGGTCGGACAAACAGAAAAATATACAGACAGACAGACAGAGAGAGAGAGAGAGAGAGAGAGAGAGAGAGTAGTAACTATAATTTCTGGAATGTCCGAGTCCGGGAAACTCATCATGTGCAGATGCATCCAAACAGGAATGGTTTTGACAGTTGTGGGGAAGTTGACAACTCTTTTGAAAAAGTACGTTTGACATATGAACGTAGTGCTTTAAACAAAATTAGAAGGGGAAGACAATCGTTTCGAGAGGAGCTTCAGGCATTCATTACAAAAATATACAGCAAAATGAAAAAAAAAAGAAGCAAACCTAAAAAGGAAGGTTCTGGCGGTAAAGCTAAAAAGAAAAAGTGGTCCAAAGGAAAAGTCCGCGATAAACTCAACAATTTGATCCTTTTTGACAAGGCAACTTATGATAAACTGTACAAAGAAGTTCCCAGCTATAAACTCATTACCCCTTCAGTGGTTTCTGAAAGGTCAGAGGATCACTTGCAAAGCAGGCCCTCAGAGAGTTGCATTCAAAAGGTT
>BGLTMP000119
ATGTCTAAACTAAAGCAGCCAACTGTTGAAGAACTTGTAGCTGCTGTCAAAATTCAGAAAGTCTGGAGAGGATATTTTACAAGAAAACTGAAAAAAGCTCGTGTTGGAGGTACAGAATTAAATGCCAAAGTATTTGACACCTTAAGCAGGTGTTTGACAATCATTGAAGCTAATTCAGAGGAAAATGGCCTTTTCTTACTTAGAGAAATTTTCAAGAGAAATCCTGACATAATGGCCCAGTACCCCTTTTTTAAAGATGAATGGAATAAAATCTGCTATGCTGATTATAAAGGTGCTTACACTGAGCAGCCATCAATGAGCTGGTTTATTGTCTTCAGAGATATATTTTATGTGAAAGAAGAGACACTGGTAGTCCCTAAACTGTATGTGCCTATAAATACATGTTTACTTCGAGTCATTGACAATGACACCTACCAAGAGATTCCAAGAGTTTTCCAGAAGGTTGCTCCATACATCTATAAGAAAAATAAGAAAGGCTACTCTTTTGTAGCTGAAGCAAGAACTATAGAGCAACCTTTGACCCCTGGCAACTGGCGCATGCGTCTCATAGGCTCATTAAGTCCTTTACCAGCACCACAGACACAAGATGTTTGTTGCAGCTTTATAACAAAAGAAATTAGAGATTACTACATTCCCAATCCAAAAAATATCATTTTGAGGCAAAGTGTGAAGGTGGCTGAGGATCACTTTGCCAGTCTTCAGCTCAACACATCTAAACCTGATGCATACATCAAGCTGGCTGTCCTGGACAATGAGGAGGAAATCATCAGTGCTGTAGGACAAGGTCATGTTGTTATACCAGCATTCACTTTCCTTAAGGACATTACCCAGGAGGACTTGGACAATAGAAGGGCTAGCTCTAGAGCATCTTTACGTGGTTCAAACAATGCAATCTCTGCTAAAGCTGACAAGCCATCAAGAAGCAAGAGAACAGAATCTGTTACCAATGCAGAACAGTCCCCTCCATCTAGAAGCAGCATGAGATCTGATGCTGAACTGGCAGAGAGATTAGAAGATAGCAGGCCTCACAAATATGTTATACAAGCCACAGTGTTACAGAACAGTTGGCCACTTTCTGAAAGTGCCTGGAGATTTGTTCAAATGTTGAAAGAGATGGAGAAAAATGATTTGAAAGTGAGTAACAGGCCACTTTCATCACCCAAGTTGGAAAAGACACCAATTCCAAAACAATCTTCTAAACCTAAGGTAGGCAAGGAAAAGGGGGCAAAAGAAAAGGAGAAGGGTCAAGAAAGCAGGTTATCCAGGCCTCCATCTCAAACTTTTGACCTCAGCAAACCACACTGGACCTTAAGAGTTGTCAGTGATACCTTTGCTGCTGAGGAGATTGAGATCAAGAAAGATACTGAGAGAGCAGATGAAATCAGAGCTATGAAGAAAGCTTGGGAGGAGGCAGAACCTGGACGAGCAGCTAAGGCCCTACAGTCAAGACTTGCCTACCTTAATTCTCATGCTGTTAAGATAGCACAGCCTGCAGGTGAGTTAAGTGGTGGAGTGAATGCAGAGCATCCACCTGACATGGGCTACGTCAACAATGACCAGGAATTGTTACCCCCACTGACACCCAATTCTTTGACTGATATGGTTGAATCTGAGGTCAATTTGACCCTGGAGCCCCCTAGCCTCGCCTACTCTAGGGAAGTTATTGAACCTTTAGACCTGACACCATTTATCAAAAAGACTCTACCAGAGCCTAAATATCTGGATGAGTTTGAGCAACAGAAACTGCTAGAGCAGCGCCAGCAGGAAATTGCTGAGTACAAGGCTTTTAGAGAGAAAGTAGAACAGTGGAGGGAGTTGGATAGACAGTTGAGGAATAAAGCCAAAATTCAACAGTTGAAACAGTGCCAGGCTTTGCAGGCAGCCATTGATGCAGCAAGGGAGAAAATCAACATCCCCAGAGAAGCCATCAGACAAAAATTTCTGGAAGCTGAAAAACATCGCTTGGAGGAAGAAGAAAAACTAAGAAATGCATTAAAAGCTGAACAGGATGTGAAAACAGCTAAAGCTCCAAAAAAGAGTGCCAAAAAGAAG
>BGLTMP000120
GAAGCTACAAAAAGAGATGATAAAAAAGGCAAATCTCCTGTTGTTGTTCCTGTTGTTGTTGACACTGAGCATATTCCAGAAGGTATTGATCTTTTATCTCAAAATGGTCATCTGGACAATAGTGAGATGCTACGCTACTGCATTAGCCAGATCACTGCCCTCTGGGACATGCATACGGTTAAACCTACCAATGAAGCAGCTTTGGAAGCCACTATTCCTGGTGATGACCCCACACATTCTTGGCAGCCCTGGGGTCACATCTACTCTCTGTGCAAAGCTGGGAAAGGGCCACACTTGCCCTTGTATAATAACTATGGGAAATATGTGGTGAAGATATATTGGATGGGATGTTGGAGGAAAGTCTACATTGATGACTTGATGCCTTTTGATGAGAATGACAACCTGCTGCTTCCTGCTTCTGCATTGAAACATGAACTGTGGCCAATGCTGCTGGCAAAGGCACTCATTAAAGTTGCTTCCCTTGAG
>BGLTMP000121
ATGTCTTCTGTTGGTTATGTAGCCGTTTGTCAGCCAGAATCTTATGGTTACAGAACTACAGTCAGACCAACAAGGAGACCAGAGGATTGTCAATTCAAAAAAGGCTGTCGAACTCTCTCTGACTGCTTCCAAGGAACAAATCTCCGTGACTATGAAGCTTGTGGGTACAAGACAGTAACCGTTTCTCAGACAGAAGAATCCAATGATTACATAACTACAGTAGCCGTTTCTCAGACAGAGGAATCTAATGATTACATAACTACAGTCAGACTAACAAGGAGACCAGAAGAGTGTCTATTCAGAAATGTTTTAGGTGCTTTGAATGTTTTAGATGTTTTGGATGTGTTAGTCATGGCTATACTCGGAGTAACCGTTGGTCAGACAGAAGAATCTAATGATTACAGAACTACAGTCAGACCAACAAGGAGACCAGAAAACTGTCAATTCAAAAGCTATCAAGATGGCGTCAACATCACGCTCACAGCTTTAGCCCTAAGTGATATCGGAGCTCTTGCCAACATGCTGGTATACATCACGATGCTCAATCCGCTCATTGACGAAAACGGGGTCACCGTTTCAAAGGTTGCTATCGGTTACGTCTCCTTTTTCTTGCACGAATATTTCATCAAAGTTAGCAGCGTCATTATCACTTTTGCTGCTGTTGAGAGATGTCTCTGTGTGGCACTTCCTCTGAAAGTCAAGAGGATGATTACCGCGAAACTCGCCGTTGCTGTCAATGGAACAAACCAGACAGTCCTGAGGTTTCATTACAAGAGCATTAGAGTTATGTATCTACCCACGGCGTACTACGCTACAGACATATTTCTACCTTACTGTACATTTCTGGTGTTAATTTCCTGCTCTGCAATCATCTTCGTGAAGCTTAAGTCAAAGTCCAAGTGGAGGCAGTCCAACTCAAGCTGGGGAGATAAACTGGCCAGTCTTACGTACAAGGAAAGAAAGACAGCCAAGCTTTTCATGCTGGTGTCAGTCACCTGCGTGGTTCTTCTACTTCCGTATTACCTGATGTTTACCTGTACTGCGTTCATGAGAGAGTTGGCCTTTGATGGGGCTCAGAGTGTCATCGCGTTCATGAGAGAGTTGGCCTTTGATGGGGCTCAGAATGTCATCGGTTTTCTAGTGAGCTCCTTTACAATACAGCTGGAAACCATCAACTGTAGTATCACCTCGTCTCAAAGTGAGCTACTGGGCCTGATTGACGTACTGTTCTCCTGTGCCATTGTTAACATTATCGCAGTTCTAGGAATCATGGGTAACGTTTTGAACATCGCTGTCCTGTGTCACCACGACCTTAATGAGACCACCACAATCCTGCTGCTGGCCATGTCCACGACGGACATGCTCTTTTTGTTGACCAGCATTCCCAGACGGTTTGTCTGCGTCCTGTCGAAGTTTTGCACATATGCAGCCAAGGTCCTCAACGCCTTCGCTACAGCTTACTTGTGGATGCCCAACAGATACTGCGGCCTTGTTTCTTCTGGCTTGGTTACTTTGATCGCACTGGAACGCTTCGTTGCGGTGCATTTTCCACTCAGTGTTGCCAGTATGATCAACCGTGAGAGAATGCTGTTGGTGATATGGCTGATGTGTGTCTTTTGGGCGACTTTGTCGGCTCCTTTCTTTGCTCTTTACGACATTGATTGGAACCAGGAAGCAGATGCGTCCCCTCACATTGTGCTCGCCAGTTTCATAGAGAAAGACACAAACGGTTACAACACGCTTAACGTGAGCATAGCCATCATCAGAGGTCCAGTCAGTGTGCTGGTCATTGTCGTATGTTCAATGGCTATCGTAGCGCGGCTGTACGACGCCACTAAAAAAATGGCTGAAGGGTTATCAGCACAGAGAAGCACGCGGGACTTGCGCGTGCTGAGGATGCTACTTGTCGTCACTTCCGCCATGACCTTATTAAATAATGCACAAGCTTTGATACTTAATTTTGAACACTTTTCAGCCAATGAAATTGCTACACGAGAACATAAAGAGATTTACAGTTTTTCACTGAGCATTGACAACAGTGTTGCCTCGTGGAGATATGTCACTTCCAGATCTGTGCATCAGCTGACCCAGAATCTGGCTGTACTGCTCTCCAAACACCGATCGATTAAGTCTGACGACAATGAGAAAATAAAGGAATTGCTAAAGACACCTGTCAAGAGAAAAGATGAAACAAAAATTAGCTCATTATGGTGGGCGGATTCTAATGATGACACACCTGAAAAGGCTTCAACCTTCCAGAATTCTAGTCCATTAAAGACAAGATCCAAGTCAAGGACTGAAGTCACAATGAGTAAAGACAGTCTAGAGGACACCAGCTTTGATGTTCCTCCTACTAACACAAGTCATGGGCAGCCAGGCTGTGACACTCTTGATGAAATAGCTGATAAGCATAATTTTTTCCAGAACCTTGAGAAAGAATCTGACAGGACTGTTGACTATGGGAAACTAAATCAAGAGCTTAGTCAGACAGGAGGAACATCTTTACTGTCCCCAGCGGTCATGGTGGGCCAGAGTCCGGTTGACATATCTACTGATGGGGAGGCAGTGGCTGTTGAACAGAGTCATGTCGCAACAAATGAATCCTTACAGAAACCCAGTATGTTGTCTAAAGTACAAATTGGGACTAATACAAGTAAAGAAATGGAAGATCTTCAGCGAGTCCTGAGGGAAGTTGAAATGTCTCCAACTCTCTATGGTGCAGATTCACGACCACCTACAGGCAAAATGAACATCTTGTCCTCAACCCCTTTGTATGAAAAACGTGATGTTGATCGTAGTGTTGGAGAAATTATCAGAGAATATGATGCCATTGATCACAGGGGAGCGGAAGAATTTGACGATGATGTCCCTTTGCGTTCAGATTACAAAAGTCTCAGGAGTCCAAGATCACATGCAAAAAGAAAGAACAGGTCAGGGGAAGGGGACAGTAACATTGACTACTCTCCCACTGAAGAAACAGAGTTGTTCAAGCCACTCACTTCAGTGTTCGATCAGCAAGGGATAAATTCTCTCATGTACAAAGCTCAGGCTATGGAAGGTCAGCATCACCTCCCACTAGCAGAAAGTCAAGGTCACTGTCTGCTGGAAAGTCACCACCTAAAATCCAGAAGTCATCAGTGGATCAAGGGACCAGAGACAATACTAGAAACCAAAGACCAGTACCTACAGCTAACAGAGAGAGGGGCCACAAAAAGTGGTAATGAGAGGGAAGCAACACTTTTGGAATTTGAAAAACATATTAACTCTATTGAATTGATGACAAAAGAAAAAGAATTTCAAAAACAAATGGATGGTCTCAAGGTGAAATATGAAGATGAAATTCAAGCCCTGAAGCAAGAAAACTTTGTTTTAACTGCCAAGCTAAAAGAAGTGGACAGGGAAAGAGAACTGAAATCTAAGAAAGTAGAAAACTCTTCTGGTATCACAGCAGAAGTTGAAGAAAGCACAGAGTCCAGACTAGCTCGTGAGATACAAGAACAAGAAAACTTACTGGCTGGATACCAGGCAGAGAATAAAAAACTGTATGAAGAAATAAAAAATCTCCAGAAGCAGGCCAAGGCAACTGAGGCCAGTATGTTCAAAGAGAACCAGCGACTGACGGCAGAACTATCTAATGTGAAACAAGAGCTGGAATTAAAAAACACTGAGCTTCAGAACAAAGGAATTATTACAAGCATGGCAGTGCAGCAGCAAATAGCAGCAGGGAATGCTGAGGCGATGATGGGAGCTAGTCGTGTGGCCCATTTGGAAGGGGAGCTGGCAGAAGCTAAACGTGTTCAAGATAATTTAAGTAAAGAGTTGAAAATGGCACAACATAACAGGTATGAACTAGAGAGACATCTGGAGAGTCTGTTGACAGAAAAAGATGGGCTGGCTAAACAACTTGCTGTCTCTCTAACACCAGATCAAGTGAAAGAATTGGAATCCAAGCACAAAGAAGAACTGGACAGATTGAATAAAAAAATAAAATGGTATGCAGAGAATCAAGACTTGCTAGATAAGAGCAATGTAAAACTCAGACAGAAAGATGATGAAATTCACAAATTAAAGATGAGGCTTGAGGGTTTCAAATCAGAGGCAGGAAGAAAACTTGAAGAGAACAAGATAAGAGCTAAAGAGAAAGCTGCAGATGCTAAGAAAATACAAGATCTAGAGAGACAGGTGAAAGAAATGGAACAAGTCATTAGAAGAAGGTTCCCCAACTCCCTGCCAGCCATGATGATGGTGGCCGCAAATGCACCAGACGTCAGTTTAGATGTGGGTCAAACCAAAGGTCGTAGTGTTCAAGTCCTGGAAAACCGCATCAGGAAACTGGAAAAGGAGCTGGAGGAAAAAGATGAACTGGCACAGCAGGATCTGAGAGCCATGGAGCAGAAGTACAATCAGGTCAAGCTTCAGTTTGAAGAAAGGATTGCTGACCTCGAGCACCAGCTGTCCTACTGCCAGCATTCGGGGGAAGGGTTCCGAGACCACCCTCACAGCCATGCCTTGGCCCTGGAGCGAGAGCTGGACAATGTGAAGGACAGGTGCCGCAGGCAAGTGTCTGAGATGCAGAGTGAGGTGGACAGGCTAACTGCAGAGTTGAACAAAGCGAAGAAGAATCAAGAAAATTTGATGAAGAATGACATGCGGCAGATAGAAGGAGAATATAAACAACAGCTGCTGAGTTTACAGACAGAGTTGAAGAACAGAGATCATGATATACAGCTCCTGCAGCACACAGTGGATAAACTTCGGTCTCGATCAGGTAAAAAAAGTAATCTTGTAAAGGTCAACACAGAGACAACAGATGTACAGTCCAACTTTAAAGTATCTGCATCCACTAGAGAATACAAGCCTGGAGTATTTGCTGACACTGACATGTCCTCATTGATTGAAGAGAATCACCTGCTGAAAAACAAAATTGATGAGTTACAGCTAGAGCTGGATCAGCAAAGAGTGGACTTAAGGAAATCTTTGGCAGAAACAGAATCTGTGGCCAGAGTGAATCAAGAGAGGCTGGAGAATGAGGTGATGATACGCCATCTCCAGTCACAACTTAAGAAGCTGAACTTTGAGCTGGAAGAGTTGCCTCAATTGAAAGTAAGAGAGTCACAGATGTTAAAACAAATAGAAGATCTCCAGCATAAGCTTAAAGAAGCCAGGACTGTACAGGCTCCAGAAATGCGCCATTTTGAATCTCTGGAAGAAAAGCTGACAGACTTGGTGATTCGTCAGAAGAAAAGGGAAGCTGAACTGGACAGTGTGGTTAAACATAACCAAATGATTGGTCGTCAAGAGTTGGAGGAGGAAGTAGATAAATGGAGACGGATGATGGTGGCAGCTTGGTTTAGTCACCTGCTGCCCAAAGAAATTGTTAACATCTACTTGTTGATGTATGGAGAGGCGATCGTGTGGATGTACATTGGTAATATATCTGGAAAGGATACGAATACGCTCCAGCAAGAAGTTTACTGTCCATTGTTTATAATCGGGCTATGTCAGAAAATAGCAAACGGAATTCACAAGTGTAGTTTACACTGGTTGGATACCGTCATCCGCCATGTTGTTTTTAGTTACAGCCTGCGCAAGAATTATAAGCATCCAAATGAAGCCAAAGCAGACATCTTAAAAACCATTAACCAATACAGAGATCTGCGTCCATCACTTGACCCGTTTGGAAATACATACAACATCCCTATTTCAATATGGGTGATAGACACACATCCATACAACCCACCAATGGTGTTTGTCAAACCAACAAGCACAATGCAGATCAAATCTGGCCGCTATGTTGATACTAATGGAAAAGTTGACATGCCTTATATACGGGAATGGAGACATCCTACTTCAGATCTCCTCAGTCTAGTTCAAGTACTGGCGCTTGTATTTGGAGAGGAGTGTCCAGTGTTTTCACGTGCGTCTGGCCCAAGACCTCAGCAACCTCTTCCATATCCAGGCCAGCCACCTTACCCAAATAATCCTAGCAGTATGCCACCATATCCTGTAACAACCGGTGTAGGTCCAGGATACCCAGGAGGATACTCAGCACCAGGATACCCAGGATATCCTAATAACCAAGCAGGATACCCAGCAGCAGGCTATCCATCCTACCCTCCCCAGTACCCAGCGAGCTCATATCCAAATGGTGCAAGTGACATGTCAAGGCTAACTCAAGGCGGAACAGTAACAGAAGCAGACTTGAGAGCTTCGCTACTCTCTGCTGTAGAAGACAAAATGAAAAGAAGACTCAGAGAGACATTTGCCCAAGCTCAGGCTGATATAGAGAAAAACATTGAACTGCTTAGAGAGAAAGATAATGAAGTTAAAGAAGCCATTCAGAAGATGGAGTCTAATCAGAACCTGAGTATAGATGATGCTGTGGATTTATCAGATGAGCTGTCGAGTGCTCAGAAGCAGACTTCAAGGCTCAAATCTGAGTTCAATCTGAAGAGTAAACATGCATTCCATTCTGTGGGCATATTAGTAGATGCTTTTGCAGAGGAGCAAGCCATTGAAGATGCAATTTATTATCTAGGAGAAGCATTGAGAAAGAATAGTGAGAGAACTGTCAAGAAAGCAGTTCATGCTAAGGGCTACCATTCAGAAGTGCAGAGAAAAGGCAGGATTACCTCCGCTAGCATAAGTCAAACAAGCATGAGGGAAAGCAACTTGAGTGAAGATCAGATTATAGCCGAGGTCAAATTTTCCAAAACGAGTGCCTTGGATACGTACGTACAAATTGCCTATATCACTTTGTCCCCACCGAGTGGCAACCAGGCTTTCCTGGTTTACCGATTTCAACTCCGCCTTTTGAACCTCTGTTTACATCTAAACAATGTGGCCATCATT
>BGLTMP000122
ATGAGAAACAGTGAGCGGTCCTACACAGTTAAGGGAATGGAGGGCGGTATTTACGTTAGGAACAGAGTGCACATCCAGCCCAGGAATGTCCCTTACTCAGACATCTTTTCAGATGATGAAGCGTGTTTAGCATTTTCTGATGTTAATCCACAAGCACCAACTCATTTTCTTGTGATTCCCAAAAAAGTCATTCCAACACTGAGCCAAGCCACAGACAATGATCAACTATTACTAGGACATTTACTGCTTGTTGCCAAGAATGTTGCTGAACAACAGAAACTTGAGAAAGGCTTCAGATTGGTTATCAACAATGGACCTGATGGTGCACAGTCTGTCTATCACTTACATATACATGTGTTAGGTGGACGTCAGATGGGATGGCCGCCTGGA
>BGLTMP000123
ATGTCAAGTCAGACTTTGACCGAGGTTACATATGAGCCAACGGTGCACATAAAGTTAACTACACAAACGATAGCCGGTGACGGCAAGAGAAATGCTAACTTACCTTTACGCATTAAAACTAAATCTATCAAATTAGATCCTACTAGAGCCCTAGAACCAACGCGCAAAAAGCTCTCAGCTATAGAATCTCAAAGAATTATGGCAGTGTTTGAAGATACTATTAAAAGAGCGGAAATCGTAACTGCTTTTCCATATATCTTACAAAATATTGATAGATTTAGAATATCTCTAGGTTCTGAGCTAGTGGATCTGCTGCAGAAACATAGCCACATTCAGAGCAGCTATGAAGAAATTCGAAATAATTTGGATATTCTGCTAACTAAACGAAAAAAACAAATTACAAAAAAACTAAAACAAATAGCCTTAGCTAAAGAAGAAGAAGAAAAGAAAAATATTATCTCACAAGAAAATATTTTAAATGGTAGTGATGATTATCAGAACTTGAACATTGAGCCCTCTGCTTTGACAGAAGTAGAATCTTCAATACAAGGTGATATACAGCAGGATGTAGCAGACAACACTCAGCGCATGGTTAGAGAAGAGGATGAAGAAGAAGGAAGGTCATCATCTGCAAAAAGTAATCATTCTTTTATTTCTGACTATGAGCCTCGTATTGAAGAGACTATGAGAAACCTTGGCCTTGTAGCACAACAGGTCAATGATTGCCTGTATCTTTTGAAAGCATTTCTGCATTTAAATTATAATTTCTGGAAAAAAGTCTACTTTTTACTATTAAACATTGATTTAACAATCTTATTTAATCTTCCATTCCAGATAAGTCATTCTTGCAAAAATATTCTGCGCCTCTTCAATCTTAATCCTACTGCAATAAATGTCATATCCGAAAGCTGCGAAAGGAATGAAGGTGGAAAGACAATAATTTCCAATATGCAAGAACTCCGGGACATACTAATGCACAAGCTTCTGACCAATCCAGAGGAAGAAAAGGAAAGAGAGGCTTATCTAGATGAGATCTCAAAACGAGAACGACATCATTATACAGTTATTGAAAAACTTGAAAAAGATTTAAAGACAGCCATTGAGGATAGAGATGAAGAAATTCGTAAACATAATGAAATTATCAAACGTTTGCAAACGGAGCTTCACAACATTGAGAAAGCCTCAGATGAAAATAACAGGCGTATTCGTTTAGAGGCAGAAAAACAAGAGATGGCTGATGCAAAAAATGGTCAGCAGAAAAGCCAAAAGCTCCAGTCAGAGATCAATGCTTTGCAATCTGCATTGAATAGCTCTATTACTGAGCACAGAGAATTTGAGGCAGATTTAAGAGCAGTAAGTGGCCAATTACTACTGAAATTGAATTTTTTTCAAAAAATTACA
>BGLTMP000124
CAAAATACAATCTGTGTGTGGGATCTTCGAGATAGAATAGCAGCTTCAGATGATAGAGATGATGAAATCAGCGCTTTGGATCATGAGCCCCAGAAGACTTTTGAAATGCCATATGCTGGCGATGTCCTTGACTTACAGTATCTTTCAAGTAATACATTTGCTGTAGCATCATCAACTGGTGCAGTAACTGTTTTAAAACATTTGTCCAGTAGTGAGACACTAGCCCACTTATGTACATGGGATAAACATCACCAGTTTAAAACTGGCAGTCCTGCTGCTTGTACTTGCTTGGCCCCTAGAGGTGATGAATGGATAGCCACTGGTGGGGAGGATGGACAAATTGTTATAGTTGCATTAGAGCAGAGGCAGCCAGTTCAAACACTAGAATCAAGTGCAATAAACAGTTGCTTAATCCACAGCACAGAAAACCATACTCCATTACTTTGCTTAGATAAACACCCAGGTCAGGCTCACATAGTAGCTACAGGGGGTGAGGATGGAATGTTGACTATCTGGGACCTAAGGCAAGAGAAATTTCCTATGACATTGCTTGAAGCCCACACTGGTGCCATGTGGGAAGTCAAATTCCACCCACACAACCCCAACCATCTGTTCACATGCTCTGATGATGGCTCCTTGTGGCACTGGGATGGCTCCTCCACAGATCCTGTCTCCAGTTTTACAGGCACCAAAGGTAAGAAACACAGCATT
>BGLTMP000125
ATGGAGGTGTTGTCAGTACCTACCAAGAGTAGCTTGGGAAATCTGCTTAGAGCCACAACTATCTTACCAATCAATGACCTGAAAGGAGTCAAGTGCTCAACGTATGCTGAAGGTGAGCAGCAGCTTAGATGCAAGCTCGCTGCACTGTACCGTGTGGTGGACTTGTGTGGCTGGACTCACGGCATCTACAACCACATCAGTGTTCGTGTGGACACCAGCGACCAGCCACAATTCCTCCTCAACCCATTTGGTTTAATGTACCACGAGATCACAGCATCCTCATTAGTCAAAGTGAATCTCAATGGGGACATAGTGGATCAAGGAACCTCTATGTTCGGTGTAAACAAAGCTGGATTTACTCTCCACTCTGCGATCCACGAGGCTAGGTCAGACATCAAGTGTGTCATACACTTGCACACCCCGGCTGCCACTGCTGTATCAGCGATGAAATGTGGTTTATTACCCCTCAGTCAAGAGTCAATGCTACTTGGCAACATCAGTTACCATGAGTATCATGGAATATTTGTTGACGAGAAAGAGAAAGAAATTTTAGCTAAAAATTTGGGACCCACCAATAAGATCATAATACTCCACAACCATGGAGTGGCTGTGTGTGGAGAAACTATAGAAGAAGCTTTTCACTTGACATTCAACTTTATGGCAGCGTGTGAGGCACAGGTGAGGTCTACATCAGTGGGACTAAAGAATATTGTTCTGCCATCTAATGATGCACAAGCCCAGGCCTACAATGTGGGCAACAAGGGAGCTGTTTCAATAGACTCATCAGGATTTGGATGGAAATGTGGGGAGCTGGAATTTGAGGCCATAATGAGGGCCATGGACAGTGTAGTAAGTCAC
>BGLTMP000126
ATGTTTTGGAAATTTAATCTTTTGACATCTTCACATATAGATACATTGTTGGACAAAGAGGATGTGACACTACGTGAGTTAATGGATGAAGATGACATCCTTCAGGAATGTAAGGCACAGAATAGAAAGTTGGTGGAATTTCTTATTCAACCAGAAAATATGGAAGAAATGGTCAAATTAATTACTGTAGAGCCACCATTAGAAGTCGATGAAAAGATAAGATTTAAGTATCCTAACACAGCCTGTGAGCTGCTGACGTCTGATGTTACACAGATTAATGACAAGCTTGCAGGTGATGAAGGGCTGGTAGACAAGCTGTATTCCTTTCTGGAAGGAGAAAAACCTCTCAATCCATTGTTGGCTTCATTTTTCAGCAAGGTCATGGGGCTCTTGATTACAAGAAAGAGTGGCATGATCTTCGAATATTTGAAAGCAAAAAGTGATTTTGTAGGTAGCCTCTTGCATCACATAGGGACATCTGCAGTTATGGATTTGTTGCTCAGGCTTATCACTTGTATAGAATCATCAGAAACACGAAGAGCTGTAATTGAGTCCAAACATATGCCATTTGTTTCTCCCCAGTGGTTGAATGAACAGAAAATTGTTGAAAAGCTTGTGGATTCCATTGTTGCTGAGAAAGATGAAGATATTCATTGTAATGCTGCTCAATCTTTATGTGACATTGTGAGGTTAGGCCGTGAGCAGTTTATTCAACAACAGGACTCGTCAGATCCTGATCCACTCTTGATGACCATGGAGCAGGAAGCAACTGTTGCAAAGCTTCTGTCAAACATGTTCAATTCAGGGAAAAATGAATCAGTTTTGGTCAATGGTCTCTGTGTCATTCATACACTTTTGGAAGTCAGACGTCAGGGAATGGATCAGCCAGAGCAGCTCTCAAATGGAGACCATGATAGGTTCTCACTGGGCATTAATAATGTTATATCAGCCATCATTCCACGATTAAAAGATTTTCATGACTTGCTGGAAAATCCTCCACTGCAACGTTACAGTGTCATGCCAACCTCTGTTGGGGTATTGGAGCCTCCATTGGGAAACACCAGACTTCAGGTGTCCAAATTAGTCACAGCATTGGTGGGTGCTAACATGCATGACGTGAATGTGGAGCTGACCTCTCTAGGAACAATACAAACTCTTCTTAACTTGTATTTTAAATATGAATGGAATAATTTCTTACATACCCAACTGGAACAGTGCCTTCTTATAATCCTTAATAATAACCCTATAGAGGTGGATGGTAAACATGAACATCCACTTCTAATACAGCTGTTTAAAGACTACAACTTGATTCAGAGACTTCTAAATGAATGGGAAGCCAATGACCAGCAGCAAAATGCACCCTCTGGAAAAAGAAGGGGTTTTATGGGTCACTTAACAAAAATGGCAAACTCGATAGCTGGCCTTGTTGAAAAAAGTGATTCAAGCAGTATGGTTAAAGATCAATTTAATGGAGCGTTAGCTGAAGTCAATAAAAGGAACACAATAGAACTGATGCGAGGTCATCCACTTGCCTCAAGCAGTGAAGATGATGATGCTGACTTCAAAGACCTCCCTTTCCCCCAAGACACAGCCATGCAACAGGCTTTCTCGGATTATCAGTTGCAGCAGATGACTAGCAACTTTATTGATCAGTTTGGCTTCAATGATGAAGATTTTGCCGAGCAAGATGAAAAAATTGAGGCTCCTTTTACAAATAGGATTTCCAGTATAGATGCTGATATTCAAGGCGCTGATGCCAATCAAGCCAATGTAGCATTGTTTGAACAAGTTTGTAATGAGAAGATACAGCAGTTTGACAATGATGACAGTGATGAAGATATATGGGAGGAAAAAGCTATTACCTTTGATAAGGGTCATTTAGCTCGCCATGAGCGTCTGCCAGCTGCAACAGCCAGGTGTAACAGTAGTGATGAAGACAGCACAGACAGTGGAGAAGAACTAGATTCGCCAGCTAAAATTATTCAGCAGCACACAGAAGGGATGGATGTAGACAGCGCTGAAAATGCTTGGTCAGTTGATTCCAGTTCACATTCTGAACACACAGCAATGGATACAACATCCTCACCCTGGGAGAAACCTACAGCACCACCATCAGTGCCAGTGGAACAGGCGTGGGCAGATTTCAGCAGTGTTCCCACACAGTCAGAAGAAGACAACTGGGCAGACTTTACATCGTTTGGTGACATCCAGTCCTCAACTGGTATGGGACCAAGGAGTAGTTCCCCTGTTGAGATGGATACAACCGAAACTACAAGAAGCAGTGCTTATGGTAACATTAATTCCATTAGTTTTGTTTTAAATTTAAATAAAGAAGATAATCATGTCATGTACACAACATGTGGTTTTCTAGTAGTTCAAGTTAAAACCAAATCTGTTCCAATTGTATCTTCAAATACAAATGACCTTAAAGGTGGTTTACAAGCATTTTCAGTACCTGGTGCAGTCACAGGTGTCACATCAACTGAAAATGAGCTTCACCTAGCAGATGTTGAAGATGAGACCTGCATTCCAGACTCTACATCACACAATCCAGATTTGGGTGATACGATTCTGAACTCCTCGACAGAGAATGGTGAGCAGCCTCCCTTGCCTGACTCCTCTCCGCCACACCTCCTCAACACTTCCACCACTTTGACAGAGTCAGGGGCATTAACAGATTCTCAAGTCACTAGTACATCTTGTGAAACAGTTCAACTTGCTAATGAAGATGAAACACATGCATCCAATCTGGTACTATCCCATGTCTCTTCAACTCTATCTGGTTCATGTCGAGATGGTAGCAGTGTAGATGTAGTTGTTTCCCTTGCAACAGCTCCAGTCTCGGCAGATTCTCCATCTTCATCTAGCACCACAGAAAAAGGTACTTCCTCCTCGGATGGAAGACTTAGCCCTAACAATCAGAGACTAACAAAAGACGACTGTGATGGCAGTGATTTGGGGGCCAACTTTGATTTCTTGGCGTCATCTGGACTGTTAAAGAAAGCATCCTCCAGTACTGTGGCAGCAGCTTGCCCTAGCCGGCAGTCCTCTGAAGCTCAGGGCAATGGGCCAGTCTCTCCCCCGGCTGCCTCAGTACCTCCTGCAGCACTCTCTCCATCACTTGTGTCATTAAGAGAGGACCAGACTTGCTCAAGTCTGGAGCCAGATACTACAGAATGCACATTGACACAGGCTCAAAAAATCGAAAGAGCCAGAGCCCAAGCTAAAGAAGCTCAAGAAAAGTATGATGCAGCAGCCGTGGTGCACAATGGGCCAGTT
>BGLTMP000127
ATGCCTTTGGCACTAAATGCCGATCCATGGCGTCGCATGGAACTTGCACATGAGACTGAGGTACGATCAATTTTGTGGATTAAAGCTGGAAGCACAGAGGATATGCTAGTTGATGACCAGGAGTCTGAAAATGAGGTGGAAATCACAAATGTTTCAAAAAGTGGAGAAAAAGCTGATCCTAGTCACTTTGAACTTCTCAAAGTTTTAGGGCAGGGTTCTTTTGGAAAGGTTTTTCTTGTAAGAAAGATTACTTTACCAGATGCTGGTACACTTTATGCAATGAAGGTATTGAAGAAAGCTACACTCAAAGTTCGAGATCGTCAACGAACAAAGATGGAGAGAGATATTCTGGCTGATGTCAATCATCCATTTATAGTTCGACTTCATTATGCATTTCAAACAGAAGGCAAACTATATTTAATTTTAGAATTTCTTAGAGGAGGTGATTTATTTACAAGATTATCTAAAGAAGTTATGTTCACAGAGGAGGATGTCAAATTTTATTTAGCAGAATTGGCATTAGCTCTAGACCATCTTCATAGTTTGGGCATTATATATAGGGACCTTAAGCCTGAAAACATTCTTCTTGACACTGAAGGGCATATAAAGTTAACTGACTTTGGTCTAAGTAAAGAATCAATTTTTGAAGAAAATAAAACTTACTCTTTCTGTGGTACAGTGGAATATATGGCTCCTGAAGTGGTAAATAGAAAAGGGCATGGAACTCCTGCTGACTGGTGGTCTTATGGTGTTTTAATGTTTGAAATGTTGACTGGAGCGCTTCCTTTTCAAGGTGCTAATAGGAAGGAGACAATGACTCAGATTTTAAAAGCAAAGCTTGGCATGCCACCATTTTTGAGTGCCGAAGCTCAAAGTTTGTTAAGGGCATTGTTCAAAAGAAACCCAGCTAACAGATTAGGTTCAGCTCCTAACGGTATGGAGGAAATCAAGAAGCACCCATTTTTCAGCACAATAAACTGGGTGAAACTTTTCAAGCGAGAACTTCAGCCCCCATTCAAACCTGCTGTAGTCCAAACAGATGATGTGTTTTACTTTGATAAAGAATTCACATCTAAAACACCCAAAGCACCAGCTCTTTTAGAATCTGAAAATCCTACTCCACCCCCAGATCATGTTCTTGTCAACAACAACAATCTGGCCAAGCTTCCTGGTGTAAAGACAAGTCTATTTAGTGATGATTATGAATTAAAAGAGGATATTGGCATTGGGTCTTATTCAGTCTGCAAGCGCTGTATTCACAAAGCCTCAGGAAATAGTTTTGCTGTAAAGATAATGGACAAAGACAAAAGGGATCCATCTGAAGAAGTAGAAATTTTGTTGCGATTTGGTCGACATCCTAATGTGATAACTCTTAGAGATGTTTATGACAATGGAAACAAAGTATATTTAGTCACAGAACTAATGAGAGGAGGGGAACTGTTAGATAAAATTTTGAGACAGAAGTTTTTCTCTGAGAGAGAGGCTAGTGCTGTGCTTCAAATCGTCGCCAAGACAGTGGATTATTTACACTCAAATGGGGTAGTTCACAGAGATCTCAAGCCATCGAATATCTTGTATGCTGATGACAGTGGGTCTCCTGATAGTTTACGTATATGTGATTTTGGCTTTGCGAAACAGTTGCGAGCAGAGAATGGCTTGTTGATGACCCCATGCTATACTGCTAATTTTGTAGCCCCTGAAGTGTTGAAGCGCCAAGGATATGATGCATCCTGCGATGTCTGGAGTCTTGGTGTTCTGTTGTATACAATGCTTGCTGGTCATACTCCTTTTGCAAATGGTCCTAATGACACGCCAAATGACATCTTAGCAAGAATTGGAGAGGGTAAATTTTCTCTTGTTGGTGGAAACTGGGACTCTGTGTCACCTCAAGCCAAGGAACTTGTTAAGAGGATGCTACACATTGATCCACACAGTCGATTAACAGCTTCACAAGTGCTCAATCACCCGTGGATATCTCAGAGAGACTCATTGCCCCACCTCAGGCTAACTCTTCAGGATGCACAGTTAGTTAAAGGATCTGTAGCTGCAACATTTAAGGCTCTTAATTCACAGAATTTCAAACAGGCTACTCTAGAACCTGTGGGTGCTTCCAGGCTAGCTCAACGACGTGGCAAACCTCGGCCCAAGAGCTCCACAGAGTTA
>BGLTMP000128
ATGATCCATCGTTTGACACATGGGAAAAAAGTCAACAGAAAGAGAGAGAGAGAGCAAGAGAGAGAGAGAGCAACAAAGAGAGAGAGAGAGAGAGAGGGAGAGAAAGAGAGAGAGAGAGCAAGAGAGAGAGAGAGCAACAAAGAGAGAGAGAGAGAGAGAGGGAGAGAAAGAGAGAGAGAGAGGCAGAGAGAAATCTATGGAGCGAGAGGCAGAAAGAAAAAAGAAAGATGCAGAGAGAAAGAGAGGCAGAGAGAAAAAAGAAAGATGCAGAGAGAAAGAGAGGCAGAGAGAAAAAAGAAAGATGCAGAGAGAAAAAGAGGCAGAGAGAAAAAAGAGAGAGAGAGAGGCAGATTGAAAGAGAGAGGCAGAGAGAAAAAGAGAGAGGGAGATACACAGAGTGAGATGAAAGAAGAGTTGAGAGAGAGAGAGAGAAGGAAAAGAGATGAATTA
>BGLTMP000129
ATGGAAAAAAAAACAAGAAGCAGGGAGAGAAAGAAAGAAGAAGGGAGAGAAAGAAAGAAGAAGGGAAAGGAAGAAGAAGCAGGGAGAGAAAGAAAGAAGAAGGGAGAGAAAGAAAGAAAAGGGAGAGAAAAAAAGAAAGAAGAAGGGAGAGAAAGAAAGAAGAAGGGAGAGAAAGAAAGAAAGAAGAAGGGAGAGAAAGAAAGAAGAAGGGAGAGAAAGAAAGAAAAAGGGAGAAAGGGAGAGAAAGAAAGAAAAAGGGAGAGAAAGAAAGAAGAAGGGAGAGAAAGAAAGAAGAAGGGAGAGAAAGAAAGAAGAAGGAAGAGAAAGAAAGAAGAAGGGAGAGAAAGAAAGAAGAAGGGAGAGAAAGAAAGAAGAAGGGAGAGAAAGAAAACAAGAAGCAGGGAGAGAAAGAAAGAAGAAGGGAGAGAAAGAAAGAAGAAGGGAGAGAAAGAAAACAAGAAGAAGGGAGAGAGAGAAAGAAAGAAGAAGGGAGAGAAAGAAAGAAGGGAGAGAAAGAAAGAAGGGAGAGAAAGAAAGAAGCAGGGAGAGAAAGAAAGAAGGGAGAGAAAAAAAGAAGGGAGTGAAAGAAAAAAGAAAGGAGAGAAAGATAGAAGAAGGGAGAGAAAGAAAGAAGCAGGGAGAGAAAGAAAAGGGGAGAGAAAGAAAGAAGCAGGGAGAGAAAGAAAGAGGGGAGAGAAAGAAAGAAGCAGGGAGAGAAAGAAAGAAGGGAGAGAAAGAAAGAAGGGAGAGAAAGAAAAAAAGCAAGGAGAGAAAGATAGAAGAAGGGAAAGAAAGAAAGAAGCAGGGAGAGAAAGAAAGAAGGGAGAGAAAGAAAGAACAAAAAGGGAGAGAAAGAAACAACAAAAAGGGAGAGTAAGAAGGAAGACGAAA
>BGLTMP000130
CAACAATCGCTAACAAAACAGCAACAACAACAGCAACAACAACAACATCAAGAACATCAACAACAGCAACAACAACAACAACAGCAACAACAGCAGCAACGAGAACAACAACAGCAACAACAACTAAATAGCAACAACAACAGCAACAACAACAGCAGCAACAACGACAACAAAATAGCAACATCATCAGAACTAACAGAAAAACAGCAACAGAAACAACAACAAAACATCAACATTAAAAGCAAAAAAAAACAAAAAACACAACAGCAACAAAACAGCATCAGAAACGGAAGCATTAACAGCAACAGCAGCAACAACAACAATAGAAAAAAACCCAGTAACAGCAGAAACAACAGTAACATAACAACAGAAGCAGTAACAACAACAACACAAGTAAAAACAACCTCCACAACAATACTAATAACAACAACAAAAAAAAACAACAGCAGCAGCAACAAGAAGCGCACT
>BGLTMP000131
ATGAAGAGGATTAACATAAATGATAAAGAGAGAGGGAGAGAGAGAGAGAGAGAGAGAGAAGAGAAGAGAGAGGGAGAGAGAGAGAGAGAGAGAGAGAGAGAGAGAGAGAGAGAGAGAGAGAGAGAGAGAGAAGAGAGGGAGAGAGAGTGGAAGAAAAACTTTGATAATTTGAAGAAACATTGCTCTTTGAATCGTCATGTCAGAAGTAAATATTTTTATGAGATGGATGAAGTGTGGGTGTGTGGCAAAGAGAGGGAGAGAGTGAAAGAGAAAGAGATAGATAGAGAAAAGAGAGCAAGAGACCTAGAGAGAGAGAGAGAGAGAGAGAGAGAGAGAGAGAGAGAGAGAGAGAGAGAGATAACAAAAGAGATATATGGTTACAGAGACATAGAATCACATGGGAATAGAGAGACAGAGACAGAAAAAAAACTATTATTCAAATCTGCAGAGAAACGGAGCTATAGAACTCCTGAAAATCATGTCTTGAAAACTATGGGCAATGAGAGAAATGATATTCAATCGGACGTCATAGCCTGGGTCAGAGTATCGGGGAGTACAAATAATGAGGTCACTAAAGCATTACAGCCACGTCCAGGGCGACAGAGAGTCCAAGAGAGAGAGAGCGAGAGAGAGAAAGAGAGAGAGAGAGATGATGTAAGAATAAAATGTGTGAGAGAGAAATGTATCTTTCCTAAGATGGGAATCGGGAAAGCAAGAAAGAAAGTC
>BGLTMP000132
ATGCATAGAGAGAGAGAGAGAGAGAGAGAGAGAGTAGTAGTATGTGTGGTAGTACGTTACGTTTTAACGTTTAACAACAGCAGAAGTGGAAAGGAAATACCCAAGTGGAACAGAAATGGAGGTACAATAATGGAGTGCCCGTCTCTCGGTCAGACAGCCATTATGGATTTAATGTCTTGGAGACTACCGAGAGCGAGAGAGAGTGCATTTATTAACGTTTTACGTGAACGAGAAGACCCGGTTAAACATGCTGTAGTCAAGTGTATTGAGAGAGAGAGAGAGAGAGAGAGAGAGATTGAGAGCGAGACAGACAGAATGAGAGAGACAGAGAGAGAGACAGAGAGAGAGAGAGAGACA
>BGLTMP000133
ATGGCTTCCAAGATTGTGTTGTTGCTTGCTTGTACCATAGCAAGCTCTTTTGCTACCTATGGAGGCCTTGGAGGTCTTGGAGGCGGTTACGGCCTTGGAGGCGGTTATGGCCTTGGAGGCGGTGTCGGCCTCGGTGGCGGTCTGGGATACGGTGGTGGCGTCGGAGGTGGTCTCGGATACGGAGGTGGTCTAGGATACGGAGGTGGACTAGGATACGGTGGTGGTCTAGGATATGGAGGTGGTCTTGGTGTTGGAGGAGGTCTAGGATACGGCGGTGGTCTAGGATACGGTGGTGGTCTAGGATATGGAGGTGGTCTTGGTGTTGGAGGAGGTCTAGGATACGGCGGTGGTCTAGGATACGGCGGAGGTCTAGGATACGGCGGTGGTCTAGGTCTCGGAGGAGGTCTAGGATACGGCGGCGGACTTGGATATGGAGGAGGTCTAGGTCTGGGAGGTGGTCTAGGTCTAGGAGGTGGTCTTGGAGCTGGCTACGGTGTTGGAGGTGGTTACGGCCTTGGAGGAGGTTACGGAGCTGGCGGATACAACGGCCTCAATGCAGGTTACGGACTCGGAGCCGGAAACTATGGCGCTGGCGGTTACGGAGGCGGTTACGGAGGTGCCAATGGTTTCGGAGGAGCTCAAGGTTTCGGAGGCGGCAAAATAGGAGGAGGATCTAGTGGATTCAGCAAAAGCACCACCTCCAGCTCATCTGGACACTCCACTGGAGGATACGCCAGCGGAGGCGGTGGCTTCGCCGACCTCGGAGGCTTCAACCAAGGAGGAGGCTACGGAGGCGGAGCCGGAGCTTACGGATCTAATCTAGGAGCTAACGGTTACCTCGGATCCGCCAACGGTTTCGGAGCCGGAGGCAACTATGGAGCCGCAGGTGGCTTCGGAGCCGGAGCCGGTCTTGGAGCCGGAGGCTTGTTGTAT
>BGLTMP000134
ATGTCTTGTTTACCACGTACTATGTCGTTTAAATACGAACGTGACGTCAAGGCAGGCCACATCTTTATGGGCCTTGTCCATTCTGCTGAACAGAGGATGTCCATGTATAATGGACTTTTACCACAGGACATTAAAGTCCAAGTCACTTCCTCTCAAACAATACCATTAGCCTTCTTCCCCCAAATTGATGACATCGAAGTTTTGGCCGTTTGGGTGACAGAGCATTTTATAGAACAAAAGAATAAAGCATTGTCAACATTGTCATATTGTAGCAATGTGCCCTATGGTACTGACTATCAATCTCGCCTTTCCTTAACTTCTACAATTGTCTGCTGGGATGAAACTTCCGGTCTACCAGTGACATTTGGGGAGTTGGCTGGAATAGAAAGAGAGAAAAGAGAGAGAGAAAGAGAGAGAGAGAGAGAGAAAAAAAAGAGAGAGAAAGAGAGAAAGAGTGAGAGAGAGAAAGAGAGAGAGACAGAAAAAGATAGAAAGAAAGAGAGAGAAAAAGGGGGGGGGGGAGAGAGAGAGAAAAAAAAGAGAGAAAGAGAGAGAAATCGAATAAAGTCGAGCGGCTCTGAGGATGACATTCTTCAGGCCAAGTATCCGAAGGAGAAGCTGAACAGCGGGGAGCTCCGGAACGGACAGACGAGATATGGCGGGACACCCAGTCCTCGCCACAACATGGAGCTCTCCGACAGGACGAAACAGATTAAGAAGGATGTTTATGAGCGGGCGCTAAAAGAGAAAGCACTTCCGGGATTGCTTAAGCTTCACCAGATCTTAGCTCGTGATGGCGTCGGAACACGAGCCGAAAGAAAACTGTGTAGGCGCTTACTACACGACCACCCAAGAGAGATCTCAAGGTCGGTTTCGAGTGACATTGACCTTGGTGTAGGTAACTTCCGGTGTTCCACTTCCTTTATTTCTGAGCGTTGCCAAAGAGGACGACGGTACCCAACAAAGTGCTTACTAAATAAACTACATAGTGAGAATCGACTGTCCAGGGAGTTGATTAAAGTACATAACGCCACACTAGACTTTAGAGATGGGCAAGGCTTGGACACTCCTAAAGAAAGGTTGAGGTTACGTCCGAGATATCCAGTGACTCTAAGAAAGGCTTTCAAAGACTTCGACACGGGATTATTGGAGATTGTCTGCTTATGGATGTCAGGAAGGGTGGATATGGAAGTCTCTATCTGGTTATTTAATTCGGCTGGTCACAGCTGCAAGTTTCGGCTAGATGATGTTTACTTTGGCGCGCCGGACTTTGGCGATATGAATATGTACTTAAGATCAACTGTTGTCGGAAAATGCTTCATTAATGTTATTGAC
>BGLTMP000135
ATGTCTGCTGAGTGTCATCTTCCGCCAAACGAAGAAAAAGAAAAGAAAAAGAGAAAGAGAAGATGTGAGAGTAAAACATCAAGAAAAGAAAGAGAGAACGAATTAAGGAAAGAGAGAGAGAGAGAGAGAGGGAGAGAAAGAAAAGAAAAAAAAGACAAGAGAGAAACACTGAAAAGTGAAGCGAAGAATTTGTCGGCGCCAACTCCCGCTGTAGACTTAAAAAAAACAACAGCAACAGAACAGCAGCCAGAAGTGCTCTCAGCGTTTTCCCCGTGCTGCCTTTGTACCATGACACTGTTTTGTTCACCACAGACATCTGCGAGACGAATG
>BGLTMP000136
ATGTATATTGCGATTGGCTTGTTGGTACACAGTCGTAGAGCTATCCATAGCTCTACTTCTGGTTGCATCAGAAAACCGCACACACGCTCCACAACAGTGCTGGCCTTGCAGAGGCGACTTCTGGTGGGCGCCAGCCTTAACAGTCAGAGTCGATCAGCGTCGGAGGAGGACAAGGGAGAAGGGGAGTCCAGCGTGTGGAAAAATGTCAAATCTATCGCCAGCATGCTCATGGATGAGGCGGAGGTGGTGGAGCGAGGCGCCCAGGGACCGTACGTGGAAGGGGTCGACTACAAGCTGGGCAGCCTTCAGCTCGGACTTATATACGACTTCCAGTCATTGACCTTGACACTGAGGATTATCAAGGCCAAAGATTTACCCGCCAAAGACGTAACGGGTACCAGCGACCCCTACGTGAAAATCATGCTTCTGCCGGATAAAAAACACAAACTTTTAACCAAAGTCAAGAAAAAGAACCTTAACCCGCATTGGAATGAGATCGAATATTCCGAATATGTTAGAATGCTTCCTAGCAGATTA
>BGLTMP000137
ATGACTGAAGATGACATCTTTGATGCCAGTGATGATATGTTTGAGGAATCTGAGTCAGAAGAAAGTCAAGTACCCTCAAAGCAAGGGCAGGCTCAAACTCAAAGTCCTGTTAATGACCCAGCTCTAAGTTCTGTTGACTACCAAACTCAAAGCCCTATTGATGACCCAGCTCTAACTTCTATTGACTACCAAGTTCAAAGTCCTATCGACGACTCTGCTAACCAAGACAAACAAAACCTCCCCATCACATGCCCTTTTTGTGGTACTTGTCAGGACAGCATAAACACATTAGAAGTTCACATACAGCTCTCACATCCAGAAAATGGAAATGTGGAAATAGATGTTGCAACTAACACCTGTGACAGTGATAACGATATGAAACATCACTTGGAGACACACAGCAATGATGGCACTGTTTATGGAGTCAGCCTGTGTCCAGAAGTATCTTCCGTGATGCCTTGCCCTGTATGTGGCGTGGATTTGGTACCAAATTCTTTTTCTGGCAATTCTATACAACTGAATGCTAATGACCTAGTTCAGCGTAGAACAGACAGTATGAGATGCAGCAATCAATTTACCCTCAAACCTTTACCCCTTACAAATGAGCATGATATGAATTTACAACCCACAGGCTTAATTCAGAAATTAGAAACCCTCTACAGAACACAAGCCAGACAAGGTCAGAGTGCCATATTGTGCTCTCCTGCTGACCATTACTCAGCTTCCTATGGGGACAAAGGCTGGGGATGTGGCTATCGCAACTTTCAAATGATACTCTCCTGTCTCTCTTCATCACCAGAGTTTGCTGCTAAAATATTTCCAGACCAGCAAAAAAGCATTCCTTCCATTCCTAAAATTCAAGAGATGATTGAATGTGCGTGGAAGAATGGATTTGATCGACAAGGCTGTCTGCAGCTTAATGGAAAGCTTGTCAACACCAAAAAATGGATTGGGGCCACAGAAATATTTATACAAATACCATCCTATATCAATGGTAGGTGTCAACTTATTGACTTCCATGCACCATCTTCAGATGACGGAACCCATCCTAGGCTTCTGGAGTGGGTCAGTGACTACTTCAGAACTACTCAGATCAATGGATTGGGCAGACCACCTCTCTACTTACAGCACCAAGGTCATAGTCGCACAATAATTGGAGTTGAGTTTGACAGAAGAGCTACCAAGTTATTGCTCTTTGATCCTGGTACACCCAGAGATGAACTTGCTCGACTAGCCAGAGGTTCACTTGGCTGGAAAGATCTTAGAACTTTTCACAGGACTCAAGCCGGTTTTAGAGCCAAGCAATATCAGATAGTAGCTGTGATAGGATTGTTATCCCAAGCAGAATAC
>BGLTMP000138
ATGTTTATGAGGGGAAAAGTTTTATCAACATGGGGACATGGGGATGCAAACATGGAAAGTGAAGAAGCTATTATGGAAAATGAAAACAACTCAAATGTTGAATCAGAGTCCATTATAAGAGTTAGAGAAGGGGCTATCAGTAATGATTATCAAAGGGAATCTAATGATGCTGCCTTTGATAGCGTTGATTTATTGGAAAATTCTGAAGATTCTAGAATTCCTGAGAATATTTCATCCAATTCAGATGACAATATTTGCAACTCTGATTCCTCAGTACTGCCTTTAGATGTTAAAGAAGCAACGGAAAAGGAAGATTGTGCTGGTAACATTAGCATTTGTCCTCCAAATCTTTCAAATCTCTTAGACCATAGTAGTGTAGTTTCTGATTTAGAAACACAGCAGTCCATTAAAGAGACATGTGACACTGAAGGCAAAGATGTAACAGAAATAGTCCCAGATGATTGTTCCAATAGTGAAAACAATGAGAATGAAGAAGAATCTATGGATGTGGACAACTATAACTATCCAGGTAGCATCCAACATCAATCAAAGTCCTGTGCGAATAGTGAAGATAGCTTGAGTCACAGAGATGATTCCATTCAAGGCACTCACCAGGAAATTAATGAGTTTTCTACAAACTATGAGCTTAGCAATAATGGGGTATTAGGTACTTTAAACATGGAATCAGTGGGGAATAATAATGAAGATAATTTTCAAGATAGCAATGAAATGGAAAGTGAACCACAAAAGTGTGAAACACCTAAACATGCTCAAGATATATCAACAAAAGAAAAAAATGATAGTGAAAGTTATGAAAAGGCAAATAATCTTGATGCAGAAATGAGCGGGGCCAGTTTTTTTGTTGCCTCAGAATCAAAACCCTCTGATACACAGCCAGCTGAAAGTTTTCCAGTACTTGATACTTCAGATGAAAATTCAGCTGAACTAGTGAATAGAGGGGAAATACCAGATTCAGACATTCCGAAAGAAGCTGCTTCAATACAATCTTCTCCAAATAAGAAAACTGAAGAGGAGCATGGTACTCCCCAAGCACAAGAGATGGCATCTGTTGCAGACAATGAAGATGGTGAGATTAGGATTCTGCAGGTAGAATCTGTTGCAGGTAATGAGAATAATGATACTGCACATTTAGATACCATTGCAGATACTGTGAGTGACAATGATTGTGAATTGCAGCTATCATCTGAGATAAAAGCTGGAGGTAATACCGTTGATGCACCACCTACAATACCTGAGCCAAACACTGGTGCAGATATTAATGCTGATGATGATCGTGCCGTATCGCAGCTATCAAATACTGCAACAGATGGTGGTGACGATTGTGAAATGCCTATGATTTCTGAGCCAATAATTGTTTCAGACAATGAAGGGGATGATTCTGAAATGCCTAATATATCTGAGATAGAATCTGCTCCACTAATGAATGGTGAATCTCAATCAGATTTACCTAAACCATCTGAGACAAATACTGCTCCACTAATGAATGGTGAATCTCAATCAGATTTACCTAAACCACCTAAGACAAATACTGATTTAGCAACTGCTGTAGAGAAACAAGTTGATGGAGATACTGTGGAAGAATGTATTTCTGATGTTGAATATACTAGCAATGCTATACCAAAATTATCAAGAAAAGATTCAATTAAAGATAATCTGCAGCATAGTGATAGTAGTGCCTCTGGAAGCTTTTTAGAATCTTCTAACACTAGTGACACACTTGACAAAAAGGACTGCAGCAATAGTCAAATTGAGATGACAGAAAGGACTGTTCAAGATGAGTCTAGTAGAAAAAGTATAGACTTTGTTGATTGTGATAACATCGATGGCAACAGAGACAAAACTAGTGACACTGCTGCTGCTACAGAAAGTGTTAATGTAGCTTCTGTCAATGAAAGTGATGATGACCTGATTATAGTGCCTGCAGCCAATACGGAATTGGCTAATGAAAGTCTTAAGAGTCAAGATTCAACCTCCAACCTTGATGTCAAAGCAGAGCAGGGCGCAAGTGAGGATGATGTTGTTGTTCTGGACGACGAAGGAGAAGTTTTACCTGTTAAAAAGGAGGGCGATGACAGCAAAAGCATAGACAATGGCCTCGGCATCCAGATTTCTGAAGCTATTTCCTTAAGCACATCTGAATCTAAACAGTCTTCAAAGCCTAGGAGTAAGTCCAAGATGCAAATCTGCATTGTTTGTTCAAAGTTTAGAAAGAGCCCCAGCTCTTTTCTAAAGAATAAAGAAGGAAAGGGATCCTCAAAAGATGCAAAGGTTTCCAAGAGTTCTTTGAAACCAACTTATGAATATCCACCACAGACTCCAGCATATAAGACCTGTGCCGTTTGTCAGTTAATGGATTTGAATGTACAGCCCTCTTTCTGTAATTGGAAAGGTTTAGACTTTTGTGGAGAATCTTGTCTTGGTAAATTTCAGGCTACCTTGAACACCTCCTGCTCCTTCTGTCATGCTTATATCCCTATGGACATGAGAGCCCTGTACTGCTTTAAGATTGGCAATGACATGCGGCCATTTTGCAAAACCAAATGTGTCACAGAGTTTAAAAAGAAACTGAAACTTTGTGCCTTCTGCCAGAGGGACATTGCAGCACTGCCTGGTGCCACTTCAGCTGTCGTAGGAGCTGGGGTGAGGAGGGAGTTCTGTTCCCAGGCTTGCGTGAGCAAGATGGAGGAGCAGCTGAGCGCGGTGGAATTCATGAGTGTCAGCAGCCAGAAACAAGAGGGATCCTGCACTGTATGTGACAAGCAAGGGATGCCAAAACATATGGTCAAGTTCAAGGGCAAGATCCACAAGCTCTGCAGTGAGCTGTGCCTGTCAGCGTTCCAGTACACCAACAAACTAAACATCACCAGATGTGACAGCTGTTTTTCAATAAGCAGGCTGGAGGAGACTCAGGCCCACTTCATCCAGTTTGAAGGGCATATGAAGAGGTTCTGCAGTGACCACTGCGTGAATAATTTTAGGCGTCAGAACACCAAGGTAGTGAGCTGTGACTGGTGTAGCACCAAAAAGCTGAATTTTGATATGATAGAGAGGCTGGACACAGAGAACAAATATCAAATGTTCTGTTCACTGACTTGCCTGTCGCTCTATCGTGTCAATCATCAGGCCAAGTCTAATCAAGCAATTTCTTGTGATCAATGCAGAAAGGTTGTTCCAGCTCAGTATCACCTCACTATGAGTGATGCCTCAGTTCGTAACTTTTGTTCCTATGTGTGTGTCATGGCATTTCAATCTCAGTTTACAGCTAAGCACAGTGTACAGGGTTCATCACAGAAAGACTCGTTTCCTGTAATCTCTAATGTTATATCTTTAGCTCCACCAAATACTAGTGATAAACAAGTGCAGCCTACTGAATCTTTAATACCACCAAAAGTGACAAATGTGCCACAGACTGGCAACATAGTTAGCAGTGGGGATGGCAAACATCAAATCTTAATTCAACCGCCAAATCCAGTGACAGTGAAGAATAAATCTCTCCAGTGCCGGCCTATCACACAAACCAAAGCTACGTCTTGCAAACCTCATTCGCAGTCTAAGGAGATTCAAACAGATGAGCAAGCTCCCAAGACAATATTAATTCCTGTACCTGTACCGATCTACATACCAATGCCATCTGTGATGTACACTGCCCCAGCACCTCAGTTAGTACCTTTCCCCATTCCCATACCGGTACCAATATTTATACCGACAACTAGAAAATCTGCTCAAGGAATTTCAAAAGCCATTAAAGAAATAGTTGAAAGGATGCCAGCGGATCCTCTTGAAGCTGAACTCCTGATGATGGCAGAGGCTGTAGCTGCTGACTCAAGACAAGTGGAGAGTGAGTCAGAGTCTGAAGAGGATGTTGGCGGTGATGATTTTGAGCCATCAGACCCTGTATTGTACTATGAAGCTCAGTTGAAAACTAAAATTGACCTACGACATTCCTCAAAGGAGGATGATGCTCAGATGATGAGGAAAAGAGATGGTCAGGGTGAAGAGGATATGATCCAGATGGCCTTGCGAATGGCAGAGGAGATGTCTGGACCCATTGAAGATTTAGAAAGCTCTGTTGAACCTGTAGCTGTCAATTCAGATCCACGTGGGCACCAGAGCATACCCAGTTATGACACTCAAATAGATGAGGAATATATTCCACCTGTCTCTGCAAGAGGTGCAAAAAGATCAAACAGGGGCAGGCCTCCATCAACCAGACCCAAACGGGCTCGGTACGAACGTCAGTCTTATGCTGATGATGACACAATGTCCTCCTCTCAGTCCCAAGCTAATAATACTATGGAACCTCCTCCTGATGCAAACTACAGACTCAAGTTCACTTATGGCGTGAATGCATGGCGTCACTGGGTCATCACTAAAAATGCTCAGCTGGAGAAGGCACGACAAGGGTCTAACAGTCCTAAAATACGAACATTCCCCACAGACATATTGAAGTGCACCACAGATGAGCTTAATTTTACACTCTGCCTATTCATCAAAGAAGTCAGAAAGCCAAATGGTGATGTTTACTCTGCTGATAGCATTTATTATCTTTGTTTAGGTATTCAGCAGTATCTTTATGAGAATGGTCGAATAGACAACATTTTTACTGATTTGTACTTTGAGAGGTTTACAGACCTGTTACATGAAATATTACAGACCCTTCAGCCTAAAGTCAACAGTCAAGGTCAAATGTTGTGTCGTATAGAGGAGGAACACTTGTGGGAGAGCAAACAGTTGGGAGCACACTCTCCTTTTGTCTTGTTGAACACTTTGATTTACTTTCACACCAAACATTTCATTCTGAAGACAGCGCAAGAACACATGGCTCTGTCTTTTGCTCAGATTCTTAAACATTGGAAGAAAGGGGTTCCTGTCAAAGGTCAGGCTGCAGCTGGGAAGAATGTTTCATTAAGGTTTTATTGCCTCGCTAATGGTAAAAAAGATGGCTTGGCTCGAAAAAATAAGGATGGTGTCCCAGTGTATGAAGTGACAGAAAATTTTGAGAATCCTTTAAGATGTCCTGTAAAATTGTATGAGTTTTTCTTATCCAAATGCCCAGAGAGTATTAAAAACAGAAATGATATTTTCTACCCTGTGCCTGAAAGATCCTGCGTTCCAGACAGCCCAGTGTGGTACTCTACTCAGTCCATTGATGTACACACTATGGATAAAATGTTGACCAGGGTGCTTCTGGTGAGAGAAATTCAGGAGGCTCATCTACATGCCCAGCCTCTTTATTTG
>BGLTMP000139
ATGTCCAAGCAAGGGGTAAACACCACCCCTACAAAACAAGACAATAATTCATTTAAAAAAGATAACAGAAACCAAAATAGTGGACTAAACATCAATGTGAAAGAAGAACGAAGATCAGGTGGATTTAATTCTACACCCGGCAATCAACAGGGACGCGGTGGTGGTCAAAATCAAAATAATTCCAACCAGAACAACCAACAACATGATAGAGATCGATCTTCAAATCGAAATGAAAACAAACAGTTTGACAATAAGCCTGTGACAGAAACCGAAAAGACAGCTGAAAAAGATGACAAAAACGTTGAAGGTTCTACTGGCGGCACAGGGCCAGCACCGGGAGAAAAAAAATTCACTGGGAGATGCAGATTGTTTGTGGGCAATCTGACTCCTGACGTAACAGAAAGTGATTTCAGAAAAATGTTTGAACCATTTGGAGAAATTGCTGAAGTTTATGTTAATACTTCTAGAGGCTTTGGATTCATTCGGCTGGATTACAGACAGAATGCTGAGGCAGCTAAAGCAGCTTTAGATGGTCATCAGAGAAAGGGTCGAATCCTAAGAGTTCGCTTTGCTACTCATGGTGCTGCACTGAAAGTTAAGAATCTCCACCCTTATGTTTCCAATGAACTTTTGGAACAGTCTTTCTCACAGTTTGGTGAACTGGAAAGATGTGTAGTTATCGTAGATGATAGAGGTAAACCTACAGGAGAAGGAATAGTAGAGTTTGTCAGAAAACCAGGGGCTAATTCTGCCCTCCGGCGTATTAATGAAGGAGTATTTCTAATGGGCATTGATCCCAAGCCTGTTGCAGTTGAGCCACTTGAGCAGAAAGATGAAGAAGATGGAATGCCAGAAAAATTTCTAACCAAAACTGACCAATATAAAAAGGAGAGAGAAAAAGAGCCTAGGTTTGCTCCCCCAGGCACCTTTGAGTATGAATTTGGAATGCGATGGAAAGCTCTTGAAGATCTGGAAAAACAGCGCATTGAACAAATAAAAAAGGACACTGAAGAAGCAAGGCTTAAGCTGGAAGATGAAATGCAAAATGCATTATATGAATATCAAGCAGAACAGATTCGTCAAGATCTTCTAAGACAACAAGAAGAATTAAGGCGGCTTGAAGAATTAAGAAAACAGGATAGAATGAGGAGGCAACAGGAAATGGAATTAAGGCGCCAGCAAGATGACAGAGAGAGAGCACAGCAAGAAGAGCGTCGGCGAACAGATATGATGCTAAGCATGAGACAGCAAGAACTAGCCAGAGGTAGAGGTCCCCTCGATTCTAGAGGAAGAGATGATATATTGATGGCTGACCGTTATGGTGACAGAATGTCAGACAGAATGCCAGACCGCATGGGCGACAGGATGTCAGATAGAATAGGGGATCGCATGGGACCAGGCCAGTCTGGATTTATGTGGGACGATAACCAAAGGGGAGAGGCTGGTATGAGAGGTGATGGTGGCAGGGGGCGGGACATGAGGGGCTCTGGTGCTCCACCCCTTCAACCCCCGCCTGTTCCACCCTCAGGACCGGGTGCCTTGGAACGTGGGGGGCAATCCATGGCTGCTTCTGCACAGAGTTCTAAATCTAGTCCTAAACCTTTGATGGGCACTAGTGGGTTTGGAAACATAGGCAACCAGCCTGGTAATGCTCCTGGTGCTAATAACCCATCAGCCTCATCTGACAATTCTAATATG
>BGLTMP000140
ATGGGCACTCAGTTAATGAGAGCACAAGCTTTGAGGGGGGCTGCATTGCTTCAACAGGCAGCAGTTGGAACCCAGCCTTCCATGCTAAGTATTCCTGGACCAACCATTATGTCCACGTCATCAGTGCACATCCAGCACCCCAATGGGGCAACTATCATGCGGCAGCAGACTGTCAGTGCTGGCCTCAATGGTGGCGGCATCACTCAGGCCACCCTGATGCAGCAGCAGGCTATGGCCAATGGTGCTCAGGCAACAGCTGTCCTGCAGCAAAGAACTATGACCAACAGGAGTCAGACAATGGTACTGCAGCAAAGGACAATAAACACTGGTTTGGGGGCCATGACCCAGCAAACTCTTGTTCAGCAGCGCTTAGCTGCACCTAACAATGTGGCACAAGCAATGTTTCAAGCTAATGCATTGAGGCATCGTGCAATGGTTAGCCAGAAAGCTACTATACTACAACAAAGGGCCATAAGCCATACTGATACATTAGACTTCAAACTACCTCCATCTTTACATGTTGACATGGACAGCAACAATTCCTGTTCTGACTATAACCAAGTTTTAGAAGAGTATAACTCCACATATGAAGCTGCAGCAGATTCTGATAATTATAAACAGACAGTGCCATCAGAGGACAGTCCCATTTCTGACTATAATCAAAGTGATGTCAATTTGATTTCCTATAAACAAACATGTTCTGAGGATGTGAGTGACATGGATACTGAAGGGTTGGACGAAAGTACTGCTCAAACCACTGATAGTCCAGGTATTTATCAGAGCTACGAAGAAGGCATTTCTTCACACTATGGGAGTGCAGCATTAAACTCTTTGATAGGTGTGCCTGGTGTTGCAGAGTATAATACAAGTGCTACTTCTGAAGAGAACTGGGTATCTTCTGGCAGTGGCGATTCTAGTGCTGCTGTTATATCCAACTCAGAAGTACCAAACAACAGCTACTTGAGCTCATCTTCATTTACAGACACTCAGAACACCTTGACAGTCGCAAGCACATCCTCAATGTCTGCCACTGTGACCTCAACTCAGAATAAGGTGTCAGGTGGCAGCAAAGATGATCATGAAGGAGCGCTTTGTACTGGAGATCAGTCCTTCAAAACTGCTGCTGCAAGACAGTCAGCAATGGGTCCATTTCTGCAGGCTTCAAGATCTGTTCCCTTTGTTCCTAGCATCAATCCATCTATCTATGCAGGAACAGCAATGGTTCAGGGT
>BGLTMP000141
ATGCCCCCTTCCATTATTCCTTTTCTCAAACCTAATTATCACAATACTTTAGAAGACTCCATCAGAGACAACTTTTCTTTAAAATCAGATTGCACAGTATCGGAAGATGTGCTTAGTCAAAGTGCTGACTGTTTGAAGAAGGGTGGTGTTATTGCTGTGCCTACAGATACTGTCTATGGAGTTGCATGTCTAGTACAGAATACAGAAGCTATTAACAAAATTTATGCAATCAAAAACAGGAATTTTCAAAACCCTATAGCTATAAGTGTTGCTGCTGTTGAGGACATTCCAAGATGGAGTGAGGTAACAGTCAGTGAGGAGTTATTACATGAACTATTACCTGGTCCGGTCACTTTGGTCTTTGAAAGGAAGCCATGTTTAAACCCTTCGCTCAATCCTCTCACCAACTTGGTAGGGATTCGCATTCCCGAGAACTGGTTTATGCAGGAGCTGCCTGCTCGATGCGGTGGCCCCATTGCTTTAACTAGTGCTAATTTAAGTGGCACTAAGAGCTGTTTACAGATAGAAGAATTTGAAAATCTTTGGCCTCAGCTTGACATTGTTGTAAATGGAGGGAGATTAAATGATACAGAAGAAGCCAGATTAGGATCAACTGTTGTGGACTTGTCTATCCCTAATGTCTACAGAATCATTCGTCCTGGCAGCGATTCCTGTGAAGTATTACAAAATGTATTACCTATTTTG
>BGLTMP000142
ATGGATGATGAGAAAATTGTTATCAAGACTGAGCCAATGGACAGTTTTGATTGGGACAACCAGCAGCTAGACATAGGGGCAGGCAAGAAAGAGTTGCCTAAACAAAGTAAGGAAAATTCTACTTCATTCAGTGCTGCAGAAATTGCAGAAAAAGTAAAGAATATTAAGAGACGATTGTCAAGTCATGATGATTCCAATGATGAGTCCTATAAAGCTGATCACTATGATGATAATGTATTTTCTGAAACTATGTTGGACAAAGAAAAAAAGTGTAAACCAAGTCAAATAAAAAGAAGTATTTCAACTGACGAAGATATTCAGTTTCAAAATAAAAGCAAGACAGAGAGAGTTTCTTTCAAAAGAAGTGATTCTGATAGCTATGACAATTACCATTATCATACTCTTGCCTCCAAACAAGACAAGAGTGAAGAGGATTCCCAAAATACTGTGGACCTTAAACCAGACATAGCTGACCTAGATGATGAGTCCAGACCAGCTTCAAAATCCAACTCTATTCATTCTTTGTCAGGAGATAACTCTCTGGGCAAAACTTTAGCTACAAGCTTGCAGCTTATTGCTACCAATACTGCATCCTCTCCAATTGTCCCTAGTTCAACCGCTGTTAACCATACCCAAAGTAGGACAAGTCCTTCATCTAGCTCTCATTCTTCTTGTGCAGCTACCCATGTGGTTGTGATATCGCCTGTTGACCCACCTCGTAGATATAGGACCAGGTCAGCTTCTAAGACTGATAAACCAAAGCGGGAGAGACGCACGAGAAGTGCAACTAAAATAAGCAATGCTAAAGTCAAAGAGAAGGATGTGGAAATGATGAAACCACTTCTCAACAAAGATGGCAGTGTGACACTCTATCAGTGCGAGGAATGCAATAAGGTTTTTAACAAAAAGCAAACTTTAAGACAACATTTCATAACTCATACCAACAGATTTGCTTGTCCATACTGTGATGCACGATGTAAAAGTAAAGGAGATCTGAGAACTCATATTCAGACTCACACAAAAGAAAAGCCATTCCATTGTGATATTTGTAACACAGACTACACGCGGGAAAGTATTCTTAGGAAGCATATGAAAACCCAGACCCACATTAGAGCTTGTTATGAACGGGACAACATGCTGCGTCTGCAGAGTAAGGAACCTCCAAATACCTGTGAAAAAGAGGTTGATCAATTTGTTCCTTCTCAAACGAAAGTGCGTCTAGAAGGTTTTTCATGCAGGCATTGTAAAAAAGTTGTTTTTTGTAAATCTGAGTATAAGAAGCATGTCAAATCACATAGTTTTAAACATGTGTGCAATATTTGTCAGAAAGGGTGCATAAACGCCTTGCTTCTCAAAATTCACAAACGCTCTCATACCAAAAACAACCTATTGTCTTGCAAAGTATGCTCCAGAACCTTTGCTAACTTGTATCGCCTCAAAGAACATGTCAAGACTCACAAGTCACTGAATATAAATAAACCCTCTCAAGAAATGCTCATCAAAGCTGCCATTAACAAACATAATAAAGATTTAAAACAAAAGATGTCTACCGCCAAGTCTGGACAAACTAGCAGTGCTAAGGGTGGCAAATTAGAATGTGAAATCTGTCAAAAAACATTTTCCAGCGAGAAGCGGTTTGAAAACCATAGCAGAGTGCATGAGGGTACTTACGTTTGTGGAGTTTGCAAGAAAACTTTTGGGTCAGTGCCAAAATTAAAAATTCATTTGCGATTTCATGGTAGAATGTTTCACTGTGACACTTGTGATAAGAGCTTTTTTGATGATAAGGATCTGCAGGATCATATCCACATACAGCACGTCATGGAGAGAAATTATCCCTGCAAAATTTGCAATGAACGATTTATAACTGCCGGTGATTTAAAGGAGCATGTCAATCATCATGCTCCAACAATGCTTTTTAGTGGTGCTTCATTGGAAGAAAGCACCATTCCTGTTGTGAGCAGAACTGGTAAGAAAGGCACTAGCTCAGGGTTCAGTGTTTCCAAATTTTCAGAAAGTGAAGACTCAAGTGAAGAAGAAACCAGAAAACAGCAAGAAAGTGCCAAAGGTGACTCTGATGATGAAAGTATCCTTAGCAGCCATGAGTTTTTTGATATTATCAACAGTGCTCTGGATGGAAATGTAGAGAAGATCATTGCCATATCTCAGCCACAGATTGTCACTTCTGGCTCTGAAAGCAGGGAGCGCTTATTTGAATGTGGAGAATGTGGAAAGAGGTTCTTCAAGAATGGTCACTTGAAGTCCCATATGACTATCCATACAGGTGACCGGCCCTTTGTGTGCCGCCTGTGTGGGAAGGCATTTGGAAGGGGAACAACTTTACGCAAGCATGAAAAGACTCACATGAAGAGATGCAAAATTTGTGATACATCTTTTAATCATAAATACGAGTTAGATCTGCACATGCAGATACATAGAACATATGCTTTCTATAAG
>BGLTMP000143
ATGAATGGATTATGGCTTCATTGCGATTTATCAATAGAGCAACACAGAGATCGATGTAAAACTGCAACAGAGTTTGGTGGTGTTATCACTGACAGGAATTTTGCTCGATCTGATTGGGTAGAAAAGAGTTTCAGACGCTACCAGCTGCAGCCTGATGGATGCCAGGACTTAGTTGAACCGAGTGAACTTGCATGCGCCTTGAGATGCTCAGCAACCACAGATTGTGTGGCGTTTTCTTATGACAGCATGGCCCAGTTGTGTAGTAAATGTTTCCAAAGTCAAGTCACCTCAGTCAGTGTCAACAAGAAAATGTTCTGGTTGAGAAATTCCTCGCTGTTTGACGTCATGCCGCATTCATATGTCACCGGAGATCACAAAATACTGATTAAGATGTACGGAATTTTGCTTCCAACCAACGACACTAAATGGTTTCATGCGCAGTTAGAAGGTACAATGGAAGGGCAGGTTGTCTTGGTGTTCAAGCTCTTGTTTGAAAACTGTGGAGACATTCAGATAAAAGCAAAAACTACTCAGGACTGGGTCGGCACCAAACCCTGCTGCTCCTCACCTGTCATCTCTGAAGCAGGGACTACGTCCTGCGCCTACTTCGTTCTCTACACAGCTTTGATTGAGATTGTCAGTTTGGAATTTCGATCGACACAAAATGAAATGAGTGAAGCCTTGCGAATTGAGGCTTCGTCACAAAACAGAGAAGAGGCATTCTTCAGAGTGAGAGATCGGTATCGTTATCTGAATGATGTTGTCAACAAGTTAACCCTTCTAACAAGGTTCTATGCTATGGCCACGTTCATGTATACTTTAGCCATTGTTCTGTTTGTTCTGTTTGTACTGGGCGGGGAAGGTTTGGACGCAGAGGAAACGTTCACGGAAATAGCTTTTCTTGGAATTGGATTGTTTCTTATAGCATTTATCTGTATACGTTGGGGGACTCTACCTGGCTCAACAGACAGACAGACAGACAGACAGACAGACAGACAGACAGACAGACAGACAGACAGACAGACAGACAGACAGACAGACAGACAGACAGACAGACAGACAGACAGACATACAGACAGACAGACAGACAGACAGACAGACAGACAGACAGACAGACAGACAGAA
>BGLTMP000144
ATGTGCATATCAGAAACTGTGATGTCAACAAGAGAATCTGTTCAAGATAACACTTCACAACAATACACAGCAGAAACTACAGTTATTAAAATACCCATGGTCAGACCCAATCCTGGCTTGCTTAATGTGATACACTTGAATGGTGGCAAAGGAGAGGTTTTCACAATGCAGGAGGTGACCCATCATGTGATACAGTACATTAAGGACAGGGCTCTATATGACCCTAACAATGTAGCTGTTGTTCATTGTGGGGGTGATCCTCTGGGCACTGCTTTGAATATGGTCAGTTCCTCTGATGAGAGTCTCTACTCCAGAGCCAAACATCCTAAGCGGCGGAGAACTAGCAGCAGCACCTCAATCAATGTTCAAATTGATGAGCCAGACAGAGCCGGTGGTTCATGGGAGTGTCAAGTCGTATTTGAGGCCAATACTGACAACACAAACACTCAAAATGATACAGTGTTAGTTGAATATGATTCAGACTCTTTTTCTGTGGAATATGAAGTGGAGTCCAGTTCAGACAACAGCCCTATGGATGGACCTCTGGAGGTCTCAGGAGAGTCTGATGTTAGCAGTTCAGCGGCAAAAGATGCTGCACTGGTGATTGTGTGCGAGACCGATGTGGAATACTTAGCAGACTACAGTGACTCTGATAATGAGAGTGAGACAGAACTTACTGAAGCTGACAAGTGGTGCTGTGAGTACTGCAAACTGAAAAATCCACCATTCCAGAGAAATTGTGGGGGCTGCTGGAGTGTTCGACCGGATTGGCTGCCACAAGTATCAAACAATAGTACTGATGAGACCTGCGCTCCTAGCCAGGATAGTATTACCACAGAGGATGCAAGCTGCTCCCAAAATAGCAACTTAAACCCTACACCCTCATTGAAAATGCAAGACTGTCCCTCCTCCGATTCAGAATCCAAACAAGACATTGAGGTGGATGGGGAAGGGTGCACAGAGAAAAACAATTCTGACCTGTGTGTGATTTGCTACTCACGCAGAAAGACAGCCAGTCTTGTTCATGGCAAGACAGGACACCAAGCCTGCTGTTATAAATGTGCAAAGAAATTGAAAAAGCAGCGCAGGCCATGTCCAATATGCAGAAAGCCAATACAGAAAGTGATTCGAAATTTTAATGTG
>BGLTMP000145
ATGGGCTACCAGTGCTCTTGCTACAACGGGTTTATGTTGGCAAAACAAAATGGCACCTGTTTAGACATTGATGAATGCCTTCAACCAGGACAGTGTTCACAGAATTGCACCAACACTCCAGGATCTTACATTTGCAGTTGCTTCAGTGGATACGCCCCTGACGACAACGGCATTTGCATAGACGTTGACGAATGTGTTCTTGCTGGGATCTGTCAACATAATTGCACTAACTCTGAGGGATCATATTTCTGTTCCTGCAGATCTGGATACGCCCTTGATGCCAACAATTATTCTTGCATGGACATAGACGAATGCAAGACAAACAAAAGAGTGTGCAATCAAACTTGCACGAATACATTAGGATCGTACAGCTGCAGCTGCAACGCTGGCTACATGCTGGGCAAAGACTTGACGTCGTGTCTGGATGTTGACGAGTGCGCCGCAAACGGCAGTCTGTGCAGTCAAATCTGCAACAACACCAGTGGCTCATACTACTGCAGCTGCTACCCAGACTATATTCTGGCTTCAGACAACAGACGCTGTGTGTATACAGACGTGTGCAACGCTAGCACAAAGGAGTGTGCATATATGTGCGGTGGAAATTCCCGCCAATGTTACTGCTACGCTGGTTGTGAAGCCGCTGGGGTCAACATCACTTATGTGCAAGTGAGTGAGTGTTCCGTGAGAACTGGACTCTGCGACAACCTGTGCAAGGTCAGCGGCGGGGCATACGACTGCAACTGCAGCAGTGGATACGCCTTCGCTGCAGACAACGAAACCTGTGTGGATGTTGATGAATGTAGCCTGAACACTGACAAATGTAGCCAAATTTGTATAAACACCAATGGCTCCTACTTTTGTCTCTGCGACAGTGGCTACTACTTGAGCGGAGACAACATCACATGTTTCAAACAGGATGAGTGTATGAAGACAAATCTGCGCTGCAGTCAACTTTGCAGCAACATAAGTGGATCGTTTGCCTGCGCTTGTCGTCCTGGACCGGTTACAGGCTTGCTTCAGATAATGCAACGTGTTTGGATATTGATGAATGTGCGAATTCTACCAACGATTGCTCGCAAATTTGTAACAACACCATGGGTTCGTACGATTGCCAGTGTCGAGATGGATACACCT
>BGLTMP000146
CTCAGATTACAGGGAAATGCTGGGACCAGAACCCCACTTGGGGAGAGCAAGAGTCCCAGGCTGACGACAACGTTAGGAGTCTGCCAACAAGTTGCCAAAAAAGATGGAACTCTGTCAGCTCCTAATGAGGCTCTTGAAGAGAGAGAGAGAGAGAGGACGTGGCCCGAGAAAGGAGTCAAGAGAGAGAGAATAGGGGAACCTTCCATTTCTCATCTCAGACCCTCCAAGTCAAGATGGAAGAATGCACTGGGGCTTGCTTTCTGGAACTCTCAATGGCTACTTGAGTTGGTAGCTCAATGCTTTTGGAAAGAACAAATATCGGTCTACGTTTTCGCCTGCTGTATTGAATTAGTGCCAGCCTGGCCTGCGGATACATTTACCTTAAGTCTGCGACACGATCTTCAGACCTGCGAAATACCAAGGGAGATTAATGGACAGATGGAAATAATGTTAGAGTGGACAGGGAGCATCGGTCAGATCAGAACAAATGAAATGGTAGCTCTGCAACTGTACAGCAGAAAAAGGATCGAGAAATGTGCAAGTGTGTGTGTGTGCACTTTGAATCTCATGGGTCAAGACCTGAAAAGTGGTCATGCTGAGAAGAAGGCTTTTAGGTCACCTCGACTTGGACACTACTCTTTTATGTATATCAGTGAGGGAGAGGTGGGGACCCAGAGACCAATAGGTGGAGACCCAGAGACCAATAGTGAAAAGAGAAAGGGCACATATAGAAGAGAGAGAGAGAAAGAGAGAGAGAGGAGAGAGAGAGAGAAAGAGAGAGAGAACGAGAGAGATTTAAAAAAGAAACAGGATTCAGCCAGGAGAAGGAATACAGAGAAATGGAAATGTCGAAATGAAGTAAGAAGCAAAGAAAAAGAA
>BGLTMP000147
ATGGTTGTTTGTTTGTTAGATCTGCCCTACGTGAACAGACTCGTGCCAGCACCAACACTGTCCCAGTCCAGTCTTAAAGAAACCAACAAATCAGACAAGCCTGAGGCTTTTAAATTTCTCAATGGTGACAAACATTTGTCCCCCCTCAGATCAGCTGACAGTCAGACCCCAGCACTCCATGCAGAGCCTGCACTTGTGTCCGGGCTCCACTCTCCGCCCTCCTCTCAGTACACAACGTTTTCCTACTCTCACTTACCCTCCTCACACCTGGGCCGCGTTTCTAGCTCTCAACCAACCTACCTTTCCAGTCCGCCTCCGCCCCTGAGAATAAACAACGCTGCAAATTCAGACGAGTCATCGCCCATTCTTGATTTCAGCATCTCAAAGAAGAACTCTCGCAGCGCAGAAGAAGTCAGCAATGTCAAAGTGGAGCGCAAGACTCCTGAAAATCAGACGAAACCTTCTACTGAAGGAGCCATATGGTCACCCAGGTCGCCACAACGCCCAAAAGTTCTAGACCAAGAAAGAAAATCCCACTGGGAGCCGGTCAAATTTGAACAAGCACAAGAAAGTAACAAAGGCAGAAGATCTCCAAAAGAAGGTGCGAATTCACGACGGTCCTCAACTCCTAAGGGCCAGATTCGATCTCGAAGTCCCATACAAAATGACCAGCCACCTGCAGCTCACCAGGGAGGAGGATTCAAACCCTTTCAATCTCCGTCCAAAAGGCACGCTGGCCTTATTGAAAATCTCCTTCTGAAAAAAATGCAGGAGCAAGGGGCTGAGTTTCCAGCGCAGTATTTCCCTCCTCGGGGTGGGCATTTCCCTATTCAGCAGCATCCATCACAGACTCCAACAATGAATGAACTTAAGGCTAATACCAATCCGGATTCGAAGCCTTGCTACACTTCAGAAACGCCAAAGAGAGGATCCGAGGAGCTCTACCCTTTTAATCCGTTCCCTATGTTTAAGTTTGGCAATTTGTATCCGCCAAACTTTCTGCTGGATAGACCTTACAATCCTCTGCTGAGCCCTGTGAAGGCTGACAATCTAAATTTTATGTCAAGGTTCTTGCCTGCCATGAAGCATTCTGCTTTTAACTCGCCCATGATGCTTCCGAACTCGTCCATGCCTGGTCTGCCTGGCTTACCTGGATTGTTTCCAATGAATCCATTATACCAGCAGTTAGCTCAGCACTACCCATCGCTACCAACTTGGCCGCTTTATCCCCCATTCTCAACAGCAGACATCGCTCCGCCATCTGAAAATCAAGTCCCACACTTGCCAAATAGTCAGGATAAAGGCCTCAATTTGACGAAGCCTAAGACAGTTCACCAGCATATGACTTCCAGGGGATATCGCAACCTGCCATATCCTCTCAAAAAGAAAGACGGCAAAATGCATTACGAATGCAATGTGTGTATGAAAACATTTGGGCAACTTTCTAACCTTAAAGTTCACCTTCGAACGCATACTGGCGAGAGACCATTCGTTTGCCAGACATGTAGTAAAGGCTTCACGCAACTCGCCCATCTTCAGAAACACAATTTAGTCCATACGGGAGAAAAGCCACATAAGTGCCAAGTCTGTGATAAGAGGTTCAGCTCAACGAGTAACCTCAAGACGCATATGCGGTTGCATTCTGGGGAAAAACCCTTTCACTGCAAATGCTGTAACGCTAAATTTACTCAATTTGTCCATCTCAAGCTCCACAGAAGACTGCATACAAACGAACGTCCATTCGAGTGCTCGCAGTGCAATCGTAAGTACATCAGTAGGAGCGGATTGAAAACTCACTGGAAGACTGGTTCCTGTGTACCCCAGAATCCCCTGGCAGACTTTAACACGCTTATAGATATGAGCTTTGATGATAACGGGGATGAAAGGAGCCACGACTCCTTTGACGAGTCTTCAATCAATTACGACAACGAGATTGACGTTGACGACTCCAATGACGCCGAAGAGCATCACTTAGACGAAGAAAACATCAAGGACGAAGAGGATACGGACGAAGTGGACATTAAATGGCGCAGAGATTTCCCTCATCTTGATGAGCGAGGTCTCTCCCCTGAAGACAAAGTCAGATCAGATTCTCTGAATTCACATTTCCAAGGCATCAAGGAACCTCACACGGGCGACGAGGCGGTTTTGTCCCCTAACAAGCCCAGAGAACGATGCAGCAGCAGGGCTTCCTCGACTAACTCTCATCCTACCTCAAGCCCTCTGCGAACGTCTACTCCAAACCCAGATTCCCCTGGGGGCCATATCACGAAAAACGAGGACCAAAACCCTCAGCACTTCAGGTTGTCCGAACACTCAGCTCGCCACAACGACACCAGCAAGGAAACATCGCATGTCTCATCATCATTGAGTCCGACTGGAAGGAGTGAGAATGCTTCCAGACACCCCCAAGACATGGCCACCTCATCCTCAGGAGTAGCAACTCCTGCTAACCTTCCACATAGCCTTTATCCTTTCGGTATGGTTCACAGAAGTCTGTCTGAACCACAGCCATTTCCAGGACTGCCTCCAACAAACTGCTTATCCTCTTCACACAGAGAAATGCTTTCAACG
>BGLTMP000148
ATGGGAGCCATCACTTTATTCTTGGGCTGGTTTGAACTGGTTCTTTTAATCCAGAAGTTTCCCAGATTTGGCATCTATGTGGTGATGTTCACTGATGTACTACACACCTTCAGCCAATTTTTTGTGGTCTTCTTTTTGTTCATCATTGCATTTGCCTTGGCATTCTTTACATTGTTACAGGGGCAGTCTCTGATCAAAACATCTGTCATGTTGATTGGTGAGTTTGAGTTTGATGACATTTACAATGCTAAAGACAGCCCGTTGCCCTACCCTGTGGCCTCCTACATCATCTTTGTCATCTTCCTCATCATCATGAGTATCATCATCATGAACTTATTGGTGGGTTTGGCTGTAGATGACATCAAAGCTGTCCAGGAGCAAGCTGCCCTCAAGAGAATGGCCATGCGGGTAGAGCTGGCTCTGGATGTGGAGAGGTTGATCCCTCACTTTATCAGGATAAAGGCATTCTCCCGGCGGAGGACCCTAAAGCCTAACATGACCCACTCCAATCCAGTACGACGAGCTTTCACCAGCTCTTACTTGAGTCCACAGTCATTACAGAAAGCCTTGAATCCAGAGTTG
>BGLTMP000149
ATGTCACTTTCAGGTCGACTGTATGCAATGCAACAAGCTATGGCAATAGATAAAAGTTCTCCAGAAGCTCGGCAGTATCTTGTGTCTCTCATGGACTTCCTTGAAAAGTCCAAGAACCAGTTAAAAGATGAACAAGCTGTGCATAATGAAATAATTGGCCAAGCTCATGTAGAGAATTATGCCCTGAAGCTCTTCCTTTATGCTGATAATGAAGACAGAGCGGGACACTTTGGCAAAAATGTGATAAAAGCTTTCCTGACCTCCAGCTTATTGATGGATGTTTTAACAACATTTGGTGATCTTAGTGAAGATATTGAAAAGAATAGAAAGTATGCAAAATGGAAAGCACTGTACATAAATAAATGTATTCAAAGTGGGGAGACTCCTATTGCTGGTCCACTGCCTGAAGATGGTGATGGCTACGATATTCCTGGTATTGGCTTTGAGAATGTAGCTGGTCCAAGTGAGCCACCTAATCACATGACCTTCAGTACAGACAGCGGTCTTTACCCAGCACCTGGTGCACATGCTCCACCCAGCACCCCACAGGATCCACCTGCATCCACACAGCAGCCCATCCCTCAGAGAAGTCCACAGCCGACGCCTAGGGCTGCAGTTTCTCAGACTGTTACACCTGACTGGGAGCCACCCCCTAATCCAGCTGGCCTTAAGCTGACACCAGAGCAGTTTCAGAAAGGGATCAAGTATTGTAAGTTTGCTAGTTCTGCCATGCAGTACGAGGACGCCAAAACTGCGATTGACAATCTAACCAAGGCTTTAAGGCTGCTGACCACTGGAAAGGAA
>BGLTMP000150
ATGTCTATGTTTTTAATCCTGCAGGGATATGTAGCCAATGAAATAGAGACTGAACAAATTGTTCAAGACACTTCAGTCACATTTCTGGGTCATGGTAAGGTCACTTCCTATGTCCAGCATCGTGGGTCAGTCCCCCTCTTCTGGTCGCAAGACATCTCCAAGATGGTCAAGCCACCCATTTCCTTGGACCAAAGGGATCCTTACCACAGTGCTGCAGGCATGCATTTCAACCAATTATTGTGTCGTTATGGGGCACCAATTATTGTGTTCAACCTTGTTAAGACCAGAGAAAACAAAAGACATGAGAGCATTTTAAGTGAAGACTTCATCAAGGCCATAGATTATCTGAACCAGTTCCTACCTGAAGAACATGGTATCCAGTACATTGGCTTTGATATGGCCAGAGTCAATAAGAGG
>BGLTMP000151
ATGCATGGAGCACTACAGACACAGTACAATGCATGGAGCACTACAGACACAATACAATGCATGGAGCACTACAGACACAGTACAATGCATGGAGCACTACAGACACAATACAATGCATGGAGCACTACAGACACAGTACAATGCATGGAGCACTACAGACACAGTGCAATACACATTCAGCACAGTTCAATCCGAGACCAAGCCTCCGCTATTGCTGTTGTGTTGCTCATCATGCAAACTGCCCTCTCCACTTTGGCCAGATCTCCACCTGGCACGACTGTTGGAGGGATGGATCTGTTGGGAGGGATGGATCTGATGGGAGGGATGGATCTGTTGGGAGGGATGGATCTGTTGGGAGGGATGGATATGTTGGGAGGGATAGATCTGTTGGGAGGGATAGATCTGTTGGGAGGGATGGATCTGTTGGGAGGGATGGATCTGTTGGGAGGGATGGATCTGTTGGGAGGGATGGATCTGTTGGGAGAGATGGATCTGTTGGGAGAGATGGATCTGTTGGGAGGGATGGATCTGTTGGGAGAGATGGATCTGTTGGGAGGGATGGATCTGTTGGGAGAGATGGATCTGTTGGGATGTGTGAATGGATTGGATGCATTGATTACAGACGTTCATGATAAGATGATTATTATTCCTGAGAGGCACAAGAGAGAGAGAGAGAGAGAGAGAGAGAGAGAGAGAGAGAGAGAGAGAAAGAGAGAGAGAGAGAGAGAGAGAGAGAGAGAGAGAGAGAGAGAGAGAAAT
>BGLTMP000152
ATGGGCAATGCCTGCTGGGAACTCTACTGTCTGGAGCACGGCATTCAGCCTGACGGCAACGTGATAGAGAATGGATCCAATGGAGAGAGTTCCATGCACACGTTCTTCAGTGAGACTGGCTGTGGTAAACACGTACCCAGGGCTCTGTTAGTTGACCTGGAGCCAACAGTAGTAGAGAGAGAGAGAGAAGATTACCAGGAAGAAAAAGATGAACAGAATGAAGCAGAAGATGCAGATGAAGATAGGCTGGTAGCTTTTATGCACACGAGAGACAGAGAGAGAGAGGGAAAGAGAAAGAAAGAGAGACAGAGAGAAAGAGAGAGGCAAAAGGGAGAGAGAAATAGAGAGGAAGAGAGAGAGACAAATATAGAAAGAGAAACAGAGAGAGAAAGAGAGAGAGGGAGACAAAAGGGATTGAGAGAAATAGAGAGACAAAGATATAGAAAAAGGAGAGACAGAGAGACAAAGAGAGAAAGAAAGAAAGAAAGGATGTTGTGTGGCCAACACAATGGAATTCAAACACCAGTTTTTATCAAACAAATGTTACATAGGATAGTCCGAACTGGAACCTACAGACAGTTGTACCATCCTGAACAGATGATCAGCGGCAAAGAGGATGCTGCCAACAACTACGCCAGAGGTCACTACACTGTTGGCAAGGAGATCATTGACCTGGTCATGGACAGGATACGAAAGTCTGCTGACCTTTGCAGTGGTCTTCAAGGCTTCTTGGTCTTTCATAGTTTTGGAGGGGGCACAGGTTCTGGTTTTACATCTCTGATGATGGAGAAACTGTCGGTTGATTATGGCAAGAAATGCAAATTGGAGTTTGCTATCTACCCTGCACCACAGATGTCCTCTGCAGTGGTGGAACCCTACAACTCCATCTTGACCACACACACTACCTTAGAACACACAGACTGCACTTTCATGGTAGATAATGAGGCCATCTATGACATTTGTCACCGCAGCCTGGACATTGAAAGACCCTCTTTCATCAACCTGAACAGACTCATTGGTCAAGTGGTCTCATCGATCACAGCATCTCTCAGGTTCGATGGAGCCCTCAATGTTGATTTAACAGAATTCCAGACAAACCTTGTGCCATATCCCAGGATTCACTTCCCTATAATAACCTATGCACCAATCATTTCAGCAGAAAAGGCTTACAGCGAGAGATTGTCTGTGGCAGACATCACCAACACTTGCTTTGAGCCACACAGCCAGATGGTGGTAGGTGATGTGGTTCCCAAAGATGTTAGTGCCGCTATTGCCAACATCAAAACCAAGAGATCCATACAGTTTGTTGATTGGTGTCCCACAGGGTTCAAGATAGGCATCAACTATCAACCTCCAACAGTCGTGCCAGGTGGAGATCTGGCCAAAGTGGAGAGGGCAGTTTGCATGATGAGCAACACAACAGCAATAGCGGAGGCTTGGTCTCGGCTGAATCAGAAATTTGACCTGATGTATGCCAAGAGAGCTTTCGAAGGAGAGTTCCACGAGGCCCGCGAGGACCTGGCCGCATTAGAAAAAGACTACGAAGAGGTCGGCGCTGACACTGTAAACGGTGCAGCGGAAGAAGAAGGCGAAGAATAT
>BGLTMP000153
ATGACAGAGAGAGAGAGAGAGAGAAGGAGAGAGAGAGAGGAGGGAGGGAGAGAGAGAGCATGCGAAAGACAGAAGGAGAGAGAGAGCAAGAGAAAGACAGAAGGAGAGAGAGAGCAAGAGAAAGACAGAAGGAGAAAGAGAGAGGGAGAGAGCAAGCGAAAGACAGAAGGAGAGAGAGGGAGGGAGAGAGAGAGCAAGCGAAAGACAGAAGGAGAGAGAGAGGGAGAGAGAGAGCAAGCGAAAGACAGAAGGAGAGAGGGAGAGAGAGCAAGCGAAAGACAGAAGGAGAGAGAGAGAGGGAGAGAGAGCAAGCGAAAGACAGAAGGAGAGAGAGAGAGGGAGAGAGATAGAGCAAGAGAAAGACAGAAGGAGAGAGAGAGAGGGAGAGAGATAGAGCAAGAGAAAGACAGAAGGAGAGAGAGAGTGAGAAAGACAGAAGGAGAGAGAAAGAGGGAGAGAGATAGAGCAAGAGAAAGACAGAAGGAGAGAGAGAGAGAGAGGGAGAGAGATAGAGCAAGAGAAAGACAGAAGGAGAGAGAGAGAGGGAGAGAGATAGAGCAAGAGAAAGACAGAAGGAGAGAGAGAGAGGGAGAGAGAGAGCAAGAGAAAGACAGAAGGAGAGAGAGAGAGGGAGATAGAGCAAGAGAAAGACGGAAGGAGAGAGAGAGAGGGAGAGAGAGAGAGCAAGCGAAAGACAGAAGGAGAGAGAGAGAGAGGGAGAGAGTGAGCAAGCGAAAGACAGAAGGAGAGAGAGAGAGGGAGAGAGATAGAGCAAGAGAAATACAGAAGGAGAGAGAGAGAGGGAGAGAGATAGAGCAAGAGAAAGACAGAAGGAGAGAGAGAGAGGGAGAGAGA
>BGLTMP000154
ATGCGTTGTTACATTCATCATACTATTTCAGAGGATGAAATCCTTATGCAAATCAACCCTGGTAGCAGCAAGATGCCATCCAACCCATCCCATGCTACACTAACTATTGAAAGCCAGAATCCCAGAACCAAAGCTAAAGAAGTCACCAGGTTCAAGTGCACATTTTCTGGATGTGCTAGAACATACAGTACACCTGGCAATTTGAAAACTCATGAAAAAACACATCGGGGGGAGTATACCTTTGTATGCAGTGAGATGGGCTGTGGTAAGAGATTTTTGACTTCATACTCACTGAAGATTCATGTCCGGGTCCACACGAATGAGAAACCATATGAATGTGATAAACCAGGCTGTGAGAAATCTTTCAATACAATTTACAGATTGCGAGCTCATGAAAGGCTTCACACAGGTGAAACATTTAAATGTGGCTCAGATGGTTGCACCAAATACTTCACCACTTTGAGTGATCTCAGAAAACACATTCGAACTCACACTGGGGAGAAACCATTTATATGTAATGAAAATGGTTGTGGGAAGGCTTTTGCAGCAAGTCATCATTTAAAGTCTCATAACAGAATTCATACAGGTAATCTAGATTCCCTT
>BGLTMP000155
ATGCTAGATAAATCTGGAGGAGTTTTTGCACCTAAATGTAGTCCTGGACCTCACAAAGCTCGTGAGAGCTTTCCCTTGACACTGTTTCTGCGTAACCGTTTGAAGTATGCACTTTCTTACACCGAAGTGAAAAAAATTGTCAAGCAGAGGCTTATCAAAATTGATGGGAAAATTCGTACTGATAACTGCTACCCAACAGGATTCATGGATGTTGTTACCATTGACAGAACCAATGAAAACTTTAGGATCTTGTATGATGTGAAAGGAAGATTTGTTGTTCATAGGATTAAAGCAGAAGAAGCCAAGTACAAGTTGTGTCGCGTTCGTAAAACTGGCACAGGACCTAAAAATGTTCCCTTCCTTGTCACCAATGATGGCAGGACTATTAGGTATCCAGATCCATTGGTGAAGGTTAATGACACTATCATGCTTGACATAGCTTCTGGCAAGATGAAGGAATTTATCAAGTTTGACACAGGCAACCTTGTGATGATTACTGGTGGCCATAACTTGGGACGTGTTGGAACCATTACTCACAGAGAGAGACATCCTGGTTCATTTGATATTGTCCATGTTAAGGATGCGCTTGGACACACTTTTGCCACCAGGTTGTCCTATGTGTTTGTCATTGGTAAAGGAAGCAAACCTTGGATCTCTTTGCCAAGAGGAAAAGGTGTTAAGCTGACCATTTCTGAAGAGAGAGACAGGAGAATAGCTGCTAAGACCCAG
>BGLTMP000156
ATGGATAGTGAGGACATTCAAGTGTACAAGTATTACAGAGATCTGATTAACTTCAAATGTCGAGGAGATCCAAGTGCTATGTTGAGATGTATCAATCCCAATGAAGCAAAGCTGTTAGATGCTGCTGCAGGAATAAACATTCGATTTAGATTAGCAGGTGAAAAGTTCCCTCCAAATATTTATTACAAAATTTTTACTAATCGGCCCATTCAAGATTTGTGTGCCAACAGCCCCAAAGATTATACGCAATCTAAAAAACTGACACCCAAAGACACACATAGTCATGTTCGTGTGCCAAAGATCCAAGAAGATGACAAACAAGGCTGGTATAAGAGGATAGAAAACAATGGATGGAGACTCGTCTCTGATAGATTGATTCACCATATTCTTAATGATCCTGTCACTTGGGAAACATCCAGAAAAGAATACAAGTTTGATCACAGTCGAGTGAAAGACAAGATGTTGAAAGAAGGAAAAAAAGAAAAAATTAAATGGATGCAGAAATTGTACAGTCAAGGTTTACTGAAAACCAAAGCTGATGATGAAGAGACCACACAGCTGATTGAAGGGGCCACAGCAGGCATGATTGCAACCATTGAGTCCCAGGGAGTGGATGCTTTAGAAAACTGGGAAGTTGATGAACTACTTGCTTGGACAACTGGACTGAACTTCGATGAATATAGGGATACCTGGCGAGAGCTTGCTACTAGTTCTTCATCTCAACAAGTTATAGAGGAAAGATTTAAACTCTCAACCAACTCTGATGATCCATTTGAAGTGAGTTTATCCACTGGTCCATCACGCTACCCCTCCACCCGACAGTCACATTTTACTAATGTCACTTTGAACACTGGAGGAGCTATGGAAAAAAAACAGTTTGATAAC
>BGLTMP000157
ATGGATGTGTGTCAGACACACACAAAAGGCGTGCATGTCTGGATCAACTTTGAACTTCGCTGTGGGAGAGTTGACTTTTCAGTGGATGACACCGTTACGTCCCTTGTCCGTGACAGGAAATACGTGTGGGCAAAGGAAACATTAGCCGAGCAGATCCGCGGGTTATCTTCCCCTTCGGCTCTTAACGCAGTAGAGAAAACAAAAGGTCTGCCCCCGGAGCTGTACGCCATCTGGGAGGCGTACCCGTGGAGGCTCGGGGAGCCCTTCTGCTACCTGCGCCAAACGGTGCTGGAGCTGACCTCGTACGCCTCTGTGCTCACCATCACTGCCTTCACGGTGGAGCGGTACTTGGCCATTTGCCACCCTCTGCTAGCGCACAAGATCACAGCCCTATCCAGGGCTGTCAAAATTATTATCACCATCTGGACAGTGTCCGTAGGAGTGGCCTTGCCCTACGCCGTCCACACCCGCATTTACTACGGGGTGGTATTTCGGGCTGTCAAAATTATTATCACCATCTGGACAGTGTCCGTAGGAGTGGCCTTGCCCTACGCCGTCCACACCCGCATTTACTACGGGGTGGTGATCCCAGGCACCGACATTCCTGTGCCGGACTCTCTCATCTGCAGCATCCCGCAACACTTCCTGTCCGGCTTTATGTACTACATGTTCCAGGTGTCCACTTTCCTTTTCTTCATCGGACCGGTCACTTTGATCGTCATCTTGTACATCATGATTGGCATCGCCCTCCGGAGGTCTCCGCTGTCCAGGGCGTCGTCCGACGAGAAGCGGTACTCCAGTATGCACTCCTCGTCCAGCCTGCCGCACCAGCCCCGCAGAGTGGTCATTAGGATGTTAGCGCAAGGTCACGCGCGACTCATTAACGACCGCATTACGCAAAGCGCAAAGCTTCATATACATCTCTCGCTTTTGTATTCATGCGCCTGTCGAGACCGACTCGAGACGAAGCGAGGGCGCCAATGTGTTCAGAGAGAACTCTTCCTTCTGCAAAGTTGCTGTGACCGCTGCCTTTATAATCTGCTGGGCACCTTTCCACACCCAGAGGTTGATGATCTTGTATGTTTCTCTCTGGACGCCTCATATGCTGGCTGTCCAGTCTCATATATTTTACATCTCAGATGTTCAAAACTTTTTATATTCGCAGTGTTGGGACTTGAAGTAGAGACAACAAAAGATGTGAAACCGAGCATTCCCCAAACCTGGAACGATGTCGTTGATGATAAGTCTTTGGGATTGAAAGCCAGGATAATGGACAACCCAGTGATCGTCAAATCTGGACAGTTTATAGACAATTTTAACCAAAAGACATTCAAGGACTCTATCAACAAGACCCCAAACATGCAGTCGACGCCCCTGAACGGAAGAGGACTGGATAACGACGACGAAGCCCCGGTGATCCATTCCTCCAACAGCTCCGAGGACAGCATGGGCCTCCCTTCCGCGGACCAATCTCCGGGCCGGCGGGCTGACCCGAGGTCCGTTGAGCTCGAGTCCGAGGACCCCGCCGGACATTACGTCATCAAAAACAAGGCGGCTGGTATAGAGTTTCAGTTTCTGACCAGCAGCAGAAGGACAGTCGAGGAACTAAAGAAAGCGGAGAGGCCAAGGAACAGCTACGCCCACCAAGTCAATGGTCGCGCCTGCTTCAAGCCAGACTCCGTGGCCTTTACCAAATGTGATCCGAGCCACAAGTCTGTGGTTAGA
>BGLTMP000158
ATGAGCAAATTGCTTTGTAAAAAACAACTATTAATTATCTCGCTCTTCATTCGCGGTTTTGGTGCTGGTTATGGTGCTGGTTATGGTGCTGGTTATGGTTATGGTTATGGTGCTGGTTATGGTTATGGTGCTGGTTATGGTTATGGTTATGGTGCTGGTGCTGATTACGGTTATGATTATGGTGCTGGTTATGGTGCTGGTTATGGTGCTGGTTATGGTTATGGTTATGGTTATGGTTATGATTATGGTGCTGGTTATGGTTATGGTGCTGGTGCTGATTACGGTTATGATTATGGTGCTGGTTATGGTTATGGTTATGGTGCTGGTTATGGTGCTGGTTATGGTTATGGTTATGGTTATGATTATGGTGCTGGTTATGGTTATGGTGCTGGTTATGGTGCTTGTTATGGTTATGATTATGGTGCTGGTTATGGTTATGGTGCTGGTTATGGTGCTGGTTATGCTGCTGGTTATGGTTATGGTTATGGTGCTGGTGCTGGTTATGGTTATGATTATGGTGCTGGTTATGGTTATGGTTATGGTGCTGGTTATGGTTATGGTTATGGTTATAGTTATAGTTATAGTTATGGTTATGGTACTGGTTCTAGACTTCAAACTTACATTCTACAA
>BGLTMP000159
ATGTTTCATGCTACCATATGCTGTAAAGGCTGTTATGTAGCCAGAGGCTGTAAAGGCTGTTATGTAGCCAGATACTGTAAAGGGTGTTATGTAGCCAGATGCTGTAAAGGCTGTGATGTAGCCAGATGCTGTAAAGACTGTGATGTAGCCACATACTGTAAAGGGTGTTATGTAGCCAGATGCTGTAAAGGCTGTAATGTAGCCAGATGCTGTAAAGACTGTGATGTAGCCAGATGCTGTAAAGGGTGCAATGTAGCCAGATGCTGTAAAGGCTGTGATGATTTCCGTTACAGAGACATGATCCAGGGTTTGTGTTTGATTGCTTGTAGAAGATTGCCTTTACCTTGGTGTACAGCTTACCTTGCCGGAAGCACGTATGTGTGTTTTGAACGTCGGGAAACAAGATGGCGGTCGGAGTCCATCTTGTGTATGAGAAATGTCGTTAGCGAAGGTCATTCAAAGTTCACCAGTCTCAGTGGACGAACTGAT
>BGLTMP000160
ATGTATATTAATAGTTCAAAGGAAATTCCCGCTAGAGAGAAACGAGGAGAAAGAGAGAGTGAGAGAGAGAAAGAGAGAAAAGAGAGAAAAGAGAGAAGAGAGAAGAAAGTTAGAAAGAGAAAGGCAGGGAAGGAGAGAGAAAAAAGAGAGACAGTGAGAAAGATAAACACAGAGAAAAAGAGAGAGAAAGAGAGAGAGAGAGAGAGAGAGAGAGAGTTAGACAGAAAGACAGGTAGACAGATAGAAAAGGAGAGAGAGAGAAAGAGAGAAGAAAAAGAGAGAAAGAGAGAGATAAAGAAAGAGAGGAAATATAGAGAAAGCGAAAGACAGATAGAGAAAGAGAGAGAGAAACATAAACAGAAACAAAGAAAAAAAGAGAAGAAAAACAAAGAGGAAGAGAGAAAAAATATAATAGAAAAAGTGAAACAAAAGAGA
>BGLTMP000161
ATGAATATCATGCTAAGTAAAGAGCCTTTCGTTCCGAACCTCTTCTTCCCAAACACGACACTGGATATCTACCAGAATGCCACCACGGATATTAACCAGCTGCTGGTGGAAACACTGGGCCAGAAGAGAAAGGATATCGTCTCGGCCGTGGCCCTGACCTTCGTCTATTCGATCATCTTCCTGTCCGGAATGGTGGGCAACATCTGCACGTGCCTGGTCATCGCGAGACCGCACAGATCTAGAATCTTTAACTCTCTAAAGAAACAAAGAGTTTACTCACGAGCTATAGGTGTAAGTGCGAATACTGTCCTTACCCATGCCCTATGT
>BGLTMP000162
ATGTCTAATAATCTTATTATGCAGGTTATTATCAATGACAAGAAGAGAGCCGTGGGTGTCGAGGTGATCAAAGACGGGAAAAAATATACTGTGGGCGCCAAGCGAGAGGTCATCTTGTCTGCAGGGGCCATCGGGTCTCCTCAAATTTTACTTTTGTCAGGCGTGGGACCCCGGAAACATCTGGAATCACTGAAGATTCCAGTTGCTGCCGATCTGCCTGTTGGAGAGAATCTTCAGGATCATTTGTGGTTTGATATCGGCATCAAGGTCAAGGAACCTATCACAGCAACACTGGAAGAGTCTAGTTCTTGGTGGTCTTATCTGAGATATTATTTCTTTGGTTCAGGATTTCTTGGTTCCCCGTTTCAACTGGAAGTTTTGGCTTTTAAAAGTACAACCAAAGAATTCCAAGAGAAAGATTGGCCTGACCTTCAGATCCATTTCTTCAGTATCCTTCCGCCAACAACTGCGGATGGATATGGCTACTCCGATGAAGTACTGGCCGAAATGTCGGAACGGAATAAAGCCAAGTACGGTTTCAAGTGTCTACCTTCCTTGTGTAGGCCAGAGAGTAGAGGGACCTTGACCCTCAGGTCACGTGATCCCTTTGACTATCCCATCATCCAGGCCAACTACTTGGATAAACAAGGCGATGTAGACCTAATGATCCGAGGAATTAAAGACTGCAGGAAACTGGTGGAGACCAAGACCATGAAAGACATTGGGGCTGAACTGACCGAGAAAACGTCACCGCCTTCCTGCAAGCAGCACCAGTACGGCTCGGATGAATATTGGGCCTGCATGCTGAGATTCAGGGCATTGACCATCTACCATCCTGTTGGTACTTGCAAGATGGGGCCAGCTAAAGATCCGACAGCTGTAGTTGACCCAGAACTAAGGGTCAAAGGTATAACTGGACTTCGTGTGGTAGATGCTTCCATTATGCCGTGGCTTGTGTCCGCCAACACCAATGCACCTACTATTATGATCGGGGAAAAAGCCTCAGACTTAATCAAAGGTGTACCGCCTCTCAAGCCTCTTGAACATTTA
>BGLTMP000163
ATGGCGTTCTTCCCACTAGGCGCAGTTCCACTTCTCCACACAGCAGTTCCACTTCTCCACACAGCAGTTCCACTTCTCCACACAGCAGTTCCACTTCTCCATACAGTAATTCCACTTCTCCACGCATCAGTTCCACTTCTCCACACAGTAGTTCCACTTCTCCACACAGCAGTTCCACTTCTCCACACAGCAGTTCCACTTCTCCACACAGCAGTTCCACTTCTCCACACAGCAGTTCCACTTCTCCACACAGTAATTCCACTTCTCCACAAAGCAGTTCTATTTCTCCACAAAGCAGTTCCACTTCTCCACACAGCAGTTCCACTTCTCCACACAAGAGAGAGAGAGACAGACAGACAGACAGACAGACAAGGAGAGAGGGAGAGAGAAAGAGACAGAGAAATGGAAAGAGCGCGAGGGAGAGAAAGAGAAGGAGAGAGAGACACAGAGAGGGACAGAGCGCGCGAGGGAGAGATAAGAGAGGGAGAGGACGCAGGCGAGAGAGAGATAAGAATGACAGAGAAAGAGAGGGAAAGAGAGAGAGAGACGGAGAAGAAAAAAAGTAGAACTTCCATTCATTTCAAGGAATACTCATTTTCAATAAACATTTTCAATACAAATGAGTGTTTGGAGTGTCAAGATCTGTATACTACGCAATACGACGTCAGAGAGCAGAAAGCA
>BGLTMP000164
ATGTCTCTTTCCTGGACTCGTCCAGATAGTGGAAACATTTGGGTTTTATCACCTGTCATCGTTTTCGCCGTGACGTCAGCACACCCCCTTATCAGATGGCCTCCACTTGGTCAAGAAAAACAATCTCAAGTTGGCTTGTGGGCTGGGGAAGCTACTTTTACTAATCTATCTGCTTCCGGCCTCGGCCATGTCTACGACATCGACCAGCTTTTGTCTCTGGGCATTGTTGTTTGGCACGTCCTATTGTCACGTGTTATTCGGCCATTTTGGTTTCTGTATAGAAAGTGGACCAACCAAAAACTTGCATCACACTCACCGGAAGGTGTCCACTTAGATCTGCTTCGTTTCCTGTATCCTGATGTATCAACAGCCTCAGCGGCTGAATTTAAAACCATGTCCAAACTGGGCAGGGAAGTGGAACTGCTGTGTGGAGAAGTGGAACTGCTTTGTGGAGAAATAGAACTGCTTTGTGGAGAAGTGGAATTACTGTGTGGAGAAGTGGAACTGCTGTGTGGAGAAGTGGAACTGCTGTGTGGAGAAGTGGAACTGCTGTGTGGAGAAGTGGAACTGCTGTGTGGAGAAGTGGAACTACTGTGTGGAGAAGTGGAACTGATGCGTGGAGAAGTGGAATTACTGTATGGAGAAGTGGAACTGCTGTGTGGAGAAGTGGAACTGCTGTGTGGAGAAGTGGAACTGCTGTGTGGAGAAGTGGAACTGCTGTGTGGAGAATTGATTTATGAACTATCATCTGTTGACACGATCAATTTATTGATTCTGGAAGTC
>BGLTMP000165
ATGGGCCGTTCTGTGTCTAAGATTTGCTGTGTAAAATCCTCTGTTTATTGGGGAGATCCACTTCTTTTTGTGTTCGATCCACATTGTATTGTAACCGGAAACAGATCTGCAGCCTTGGTTTTGTTATCATTACGTTTCTGCCAACGACATGCATTTACGACCTTACGATCGCACATGGATGATGGATCATGGATGAGACTGTTGGATGGAGAAGAGGAGGAGAAATGCTTA
>BGLTMP000166
ATGTCAAAGTGCTTGCCCGACATATTCCTTCAATATCTGAGGGTTTTGTGTCCAACAGTGTCGCCAGACACAAGGACATATAAAAACACGCACACACACACACACACATATATACAAACGAAGCAAATCTTGAAGTATAAAAACACGCACACACACACACACACATATATCCAAACGAAGCAAATCTTGAAGTATAAACACACGAACACGCTTACAGTGGGCTCTAGAACTCGCAACATTTGCTGCCGCAAACAACGCACTAGTTGCTCTTCCGAGGAACACAAAATTGGAGATGGCTTTCATGTCTATGACATCTATCTGGTGGCTTGTCTTTTTCTTGGCAATGTCTTTCAA
>BGLTMP000167
CGAGAAAGAGAGGGAGAGAGACAGAGAGCAAGAGAGGGAGAGAGACAGAGAGCAAGAGAGGGAGAGAAGGAGAGAGACACAGAGAGAGCAAGAGAGAGAAAGACAGCAAGAGAGGGACAGAGACAGAGCAAGAGAGGGAGAGAGACAGAGAGCAAGAGAGGGAGAGAGACAGAGAGAGATCAAGAGAGGGAGAGAGACACAGAGAGAGCAAGAGAGAGAGTAAGAGAGGGAGAGAGACAGAGAGAGAGAGAGCAAGAGAGACAGAGAGAGAGAGCAAGAGTGACAGAGAAAGAGAGCAAGAGAGAGAGAGACAGAGAGCAAGAGAGGGAGAGAGACAGAGAGAGAGACAGAGAGAGAGCAAGAGAGAGAGAGAGACAGAGA
>BGLTMP000168
ATGAGAGTAAAAATGAGAGAGAGAGAAGTGAGAGTGGAAATGAGAGAGAGAGAGAAAGATGAGAGAAGAGAGAAAGATGAGAGAGTGAAAAGGAGAGAGAGAGAGATGAGAATGAAAATGAGAGAGAGAGAGAGAGAGAGAAAGATGAGAGGGAAAATGAGAGAGAGAGAGGAAAGA
>BGLTMP000169
ATGAGAGAGAGAGAAGTGAGAGTGGAAATGAGAGAGAGAGAGAAAGATGAGAGAGTGAAAAGGAGAGAGAGAGAGATGAGAGTGAAAATGAGAGAGAGAGAGAGAGAGAAAGATGAGAATGAAAATGATAGAGAGAGAGAGAAAGATGAGAATATTGAAAATGAGAGAGAGAGAGAGAGAAGAGAGAGTGAAAATGAGAGAGAGAGAGAGAGAAGAGAGAGTGAAAATGAGAGAGAGAGAGAGAAAGATGAGAGAGTGAAAATGAGAGAGAGAGAGAGAAAGAAAGATGAGAGTAAAAATGAGAGAGAGAGAAGTGAGAGTGGAAATGAGAGAGAGAGAGAAAGA
>BGLTMP000170
ATGAGAGTGAAAATGAGAGAGAGAGAGAAGAGAGTGAAAATGAGAGAGAGAGAGAAAGACGAGAGAGTGAAAATGAGAGAGAGAGAGAGAGAGAGAAAGATGAGAGTAAAAATGAGAGAGAGAGAAGTGAGAGTGGAAATGAGAGAGAGAGAGAAAGATGAGAGAGTGAAAAGGAGAGAGAGAGAGATGAGAGTGAAGATGAGAGAGAGAGAGAGAGAGAGAGAAAGA
>BGLTMP000171
AAAGCTCTTAACGGAAACGAAACGATACGAAATGAGATTACTGCTCAAGATTTACCGCCAATAGAATTTCTGCCTTCTGAGAAAGCTGGGTATTACAATGCAAACTCATATATTAGTAAATGTTTACATATTACGGAGAGGTGGAAAACCACGTTGTTGATGGATTCTAGGAAGATCACCGAAATTTCACTTCGCATGCAAATTAATAATTTCTCAAGATTGGGTGTGAAATCTATGATGAAGGCTGTGCTGAGAATTAAACAGACAGACGGACAGTCAGAGAGAATGGTCGATCATATAAGGGCACTGGGCTTGGAGCGTAGAGCAGGAAGTGAATCTTGCCAGGTTTCACTATTTCGGCCGCTAATCGATCCCACAGTGCTTTTCTCAGGGTGTCGTCATCGGGCCGGCTCTGCTTCACGGAAACTTCCGAATGTTTGCCGTGAGACAACATTGCCATTAGTAGCCAGTGCACGCGCCAGGCATCGATTCTATTGGCTGATCGGGGGGCCCCTCCGCTTCAGCGACCTGCAAGGGAGAAAGTGTCAGAGAGCAGTTAAGAATTTGACCTATAAAGCATCGGGTCTCGAATTTACACCTTGGAGTAACATCGGAATCATGTGTCGTGGTGGACGAGAAATAACGCGGCTGGCTTTAGAACTGAGGGCACTGATTGAAGGCAAAGATGCTTCACGGCTCGAATCAATTGCATTGTTTGTCGAGAGACCTTTTCTGTATCAATTCACCACACTCTCAGTACCCTCTCGAATAAGCACCGCGATACCCCGTCAGGTAATGGCAGGGGTGGGATGCAGAATGCCATATGTATTTACCTATTTAATGAGCTTCCGATTGCTAAGAATCGATACCGAGAAAAAGACTTCCACCAAAGAGTACGAAACTACAAAAAGAATGTCCTTCCCTAGAAATCTGTTC
>BGLTMP000172
ATGTTGTTTGGTGCAATAGCTGGTCTTGTTGGTCAGTCAGCATCCTATCCTTTAGATATTGTTAGGAGGCGAATGCAAACTGCTGGTATTACAGGTCATATTCATGACTACACATCTATCATGAACACCACCAGAAGTATAATTAAAGAGGAAGGCTTTATACGTGGCATGTATAAAGGTCTCTCTATGAACTGGATCAAAGGACCCATTGCTGTAGGGGTCAGCTTTACAACATTTGATATTCTCAAACATTGGTTAAGGAAGTTGCCTTATTTCCAAGATGATTCAAAGAAAACA
>BGLTMP000173
ATAGTGCCCATTGAGTCAGAGTGGAGTTTTTCTTTCTTCCAAGAGTCCCACCCCGCCTGGTGTATTTCAAGGGTGGAGAGAGAGAGAGAGAGAGAGAGGGAGAAAAAAAGGGGGGCAAGATGTGTGCAGTTAGTAGACAAATGCACCACTGCACTATTTCCTAGCAGACGACGCATAACTGTGGCCGTCATTTTGACTTTTCATTGCCCCGTAGAATCGAGCCCCAGGTTGTCTTCTGGAGATGTTCATGAATATTTCGGCGACATTCTAACACAGAGAAACAGAAACAAAGAGAAAGAAAGAGATAGAGAGAGAAAGAGAGAAACAAAGAGAGAGAGAAAGAGAGAGAGTGATAGAAAGAGAGAGAGAAAGAGAAACAATGAGAGAAAGATGATAAACAAAGAGAGAGTGATAGAGAGAGAGAGAAGAGAACAAGAGAGAACAGAGAGAGTGAAAGTCTTTGGCATGAACCCAGGG
>BGLTMP000174
ATGAATGAATGGGAGTGTAAGTATGACAGAGATAGAGAGAGTGAGAGAATGATAGAGATAAAGAGAGAGAAAAAAAAGAGAAATGAAAGAGAGAGAGAGAGAGAGAACAGAGAGATTGAGAGAGAAAAAGAACACCTTAGAGACAGAAAGAAAGAGAAAGAGAAAGAAAAGAGAGAGAGAGATTGTATAGAAACAATAGATTGGAATAGAATGACATCAAAGAGAAAACTCGAAATTGTGCACCGCCACAGAAGGAACCATTCTAGACAAGAG
>BGLTMP000175
ATGGAAAGACAGAGAGACAGATGGAAAGACAGAGAGACAGATGGAAAGACAGAGAGACAGATGGAAAGACAGAGAGACAGAGGGAGAGGCAGACATAGAAACAGAGAAATTCTGACAGATGGAAAGAGAGAAAAAGAAATACAGACAGACAAACGAATATTTTCTTTCGCTACCCCACTTCACCCTATTCCCGCCCGACCCTGGACATGGAGAGAGAGAGAGTTGGAGCGTGAGTTTCAGACCATATCGCTCTCCACCTGTGATGTTTTATTCTATATGAATCAGAGAGAGAGAGAGAGAGAAAGAGAGAGAGAGAGAGAAAGAGAGAGAGAGAGAGAAAGAGAGAGAAAGAGAAAGAAAGAGAGAGAGAGAAAAAGAAAGAGAAAGAAAGAGATTTGGAGAGAGAGAAATAAAGAGAGAAAAAAAGAGAGAGAGAGAAAGAGAAAGAAAGAGATTTGGAGAGAGAGAAATAAAGAGAGAAAAAAAGAAAGAGAGAGAGAGAAAGAGAAAGAAAGAGAGAGAGAGAGAAAGAGAAAGAAAGAGAGAGAGAAAGAGAGAGAAAGAAAGAGATTTGGTGAGAGAGAAATAAAGAGAGAAAAAAAGAAAGAGAGAGAGAGAGAAAGAGAAAGAAAGAGAGAGAGAAAGAAAGAGAGAGAGAAAGAAAGAGAGAAAAAGAAAGAGAGAGAGAGAGAGAAAGAAAGAGATTGGGAGAGAGAGAAT
>BGLTMP000176
ATGATTATAAACACACAGAAATTTAGATTTCGATTTTATTCTGCCACAGTGGAAACTCCAGTTAGGTTGGATAATCCAGGTTGGATAATCCAGGTAGCTTGGATAATCCAGGTAGCTTGGATAATCCAGGTAGCTTGGATAATCCAGATAGTTACCAAGAAAGAGAGAGAGAAAGAGAGAAAAAGAGAGAAGGAGAGTAAGAGAGAAAGAGATAGTGAGAAAGAGAAAGAAAGAGATGTAGAAAGAAAGAGAGAGAGAAAGAGCAAAGAGGGAGTAAAAAAGAGAGAGAAAGAGAGAGTGAGAAAGAGAAAGAAAGAGACAAAGAGAGAG
>BGLTMP000177
ATGATTATCGTCGTCATCCTCGTCATTAACATCATCACAATTATCATCATCATCATCATTATCATCATTATCATCATTCTCATCACCATTATCATCATCATTATCATCGTCATCATCATTATCATCGTCATCATCATTATTATTATCATCGTCATCATCATTATTATCATCATCATCATCGTCATCGTCGTCATCATCATCATCAATATTATTATCATCGTCATCGTCATCATTAACATCATCATTATCATCATTATCGTCGTCATCCTCGTCATTAACATCATTATCATCGCCATCGTCATCAGTAACATACACCATCTCTGTCGTCAGAGAATGATCTTAGTCTGTCGTCAGAGAATGATCTTGTCTTTAATGTCAGCTTGGCTGTCTGCCACACTTTCGCATCAAGTAGGAACAACTGAGGGACTCCAAGCTAATGTCTTTTCACTCCGTTTGGGGAATAGAATGAGCTGTGATGGCTCTCGTGTGAGAAGAGAGGAGAGGGAGGGAGGAGAGAGAGGGGGGAGAGAGAGAGGAGAGAGAGAGGTTGAGGCTAAGGAGGAAGCATGGATGACGTCTTTCATTGACAATCGCAGACATGTTTTGTATCATATTTGCAGATGTGTAGACATGTCGACTGCCCCTCGCATTTTCCTTGTTTTTATGGAATTACTTTTTCATCTCTCAGATGTAGCGACTACTCCTCAAGCTAAAACTGTGGTAGTG
>BGLTMP000178
ATGATGACGATGGTGTATGTTACTGATGACGATGGCGATGATAATGATGTTAATGACGAGGATGACGACGATAATGATGATAATGATGATGTTAATGATGACGATGACGATGATAATAATATTGATGATGATGATGACGACGATGACGATGATGATGATGATAATAATGATGATGACGATGATAATAATAATGATGATGACGATGATAATGATGATGACGATGATAATGATGATGATAATGGTGATGAGAATGATGATAATGATGATAATGATGATGATGATGATAATTGTGATGATGTTAATGACGAGGATGACGACGATAATCATGATAATGATGAGGAGGAGGAGGTGGATGACAACGATAATAATAATGAGGATAAAGATGATGATAATACGAGGTTCTATTGTATTGCTCATCGTAAACAGTCACGTTTAAAAACAAGT
>BGLTMP000179
GCTCGGCGGGTGTTGAAAATACGAGACATCAAGTGGAGGCCTGCCTTCAATAAAAGAGATACTTCCACTGCATTTGTGGCGCCCTATTGCGGAGAGAGTTCGCCAGTTCTGCGCTTTACTATCCAGGCCAGAGCGAGAGATCCTGTCAATATGTTACATTCCTGTTTCAAGACTCTCAGCGAAGGGGAAGGTCAACAAGTAAATATAACAGACTTACAGTCAGGTCAACAAGTAAATATAACAGACTTACAGTCAGGTCAACAAGTAAATATAACAGACTTACAGTCAGGTCAACAAGTAAATATAACAGACTTACAGTCAGGTCAACAAGTAAACATAACAGACTTACAGTCAGTTCATCAAGTAAACATAACAGACTTACAGTCAGGTCATCAAGTAAACATAACAGACTTACAGTCAGGTCATCAAGTAAACATAACAGACTTACAGTCAGGTCAACAAGTAAACATAACAGACTTACAGTCAGGTCATCAAGTAAACATAACAGACTTACATTCGGGTCATCAAGTAAACATAACAGACTTACAGTCAGGTCAACAAGTAAATAAAACAGACTTACAGTTGGTTCTAAAGCTATCAAGAAATGATGCCTCTTCTAGGACAGCGGAGATCAACGTTACA
>BGLTMP000180
GAGAGAGAGAGAGAGAGAGAGAGAGAGAGAGAGAGAGAGAGAGAGAGAGAAGGGACGGGAAATAATGAGGAAGAGATAAAAAGAGGTTATGGAAAGAATAGCTCGCAACGTCAAAGAGATGTCAAGGGACCTGTGGATGTGATTTCTAAAGACTTTGTGGGTCGTGATGGAATGGCAGAAGCGACACATACATGGTGTATCTTAATACAGAGCGTAGGCCGAGTAGTGTTCCGCATGACGATTCTCCTAGACGTCAGAGAAGTTAATCGCATGTTGTTAACAATTCAGATGACTATATTTACTAACATAGGAGCTGCTGTTCTGTTAGTATGCCGTAATGTCACGCGACGTCGCAGGGGGAAAGAAAAAGCGGCTCAGAAACATAGATCTAGGTGTAAGAAGCAACTTGTTGGAGAACAGATGCACAGAGAATTATGGGATATAAACAAGAAAGATAGGGAGAAAGAGAGAGAAAGAGAGAGGGAGAAAGAGAGAGAGAGAGAGAAGAGAGAGAGAGAGAGAGAGAGAAAGAGAGAGGGAGAAAGAGAGAGAGAGAGAGAAAAAAGAATAAAGTATGTTTGGACTATCCTCTTTCCCACACTTAAGCACACACAGACACAAAGACAAGCAAACACAGGCACAATGACAAGCAAACACAGGCACAAAGACATGCAAACAGACAAAGAAACAAATATGACTCATTTATCATGGCCCCACTTCGCCGCACAAGATGAGAACCATTGTCCTCATTACAGGATAAAAGCTCAGAATTCTTGCAAGTTAATCGACGGATACCTTGCAGAACTAGACACTCAGGGAGAGATGGATTTCTTTAGAGAGTACTTGATCAAAATGAATATCTCATATTACTTCTGGTCAGGGGCAACAAAGCAGAACGGCGGATGTGCAACGAGGATTCTCCTTGATTTAAACTTAATACGAACAACAGATGGTCTGGACAAGACTAGAGAGATTGCGTGTAACGTCAATTACTGCAGACACTCTCAGAACAAAGAAATTATCAGTGGATATATTGGAGCGGCTTCCTTATTAGTCAGTCGACTGTGCCGGTGTCCTAACGACTTTCCTCCGGGTCCGAACCCAAGACCATCGTGGTCAAAGGTCAAAAGG
>BGLTMP000181
ATGCTGGTTGAAGATTATCTGGCCACACTGGAGATGACAAAACCACAGTACTTCCTTGCGGACATTGTCGATCCCCAGGATTTACGCGTGTCTGAGCAGTGCCACTCGCTGGCCTGGGACTTAAAACTTCAAGCTTTTAAGCTGGTCTCATTAAACATCCGAGACTTCCTTTTAAGCACACTAAGGAAGGAAAGAATTATAACTAAAAAAAACAAGAAAAAAAAAACAAAGAGAACTATAAAGAGAAGGAGGAAGATTACAAAAGAGAAAAGAAAGACAAAACAAAAGAGAGTGAATACAAAAGAGAGTGAGAGAAAAAAAAGAGATAGAGAGAAAAAGAGAAGAGACAGAGAGAAAGAGAAACATCAAAAAGGCAGAGATACAGAAAAAAAATGTAGCAGATACAGATCAAGAGAGAATAAGAGAAAACAAATAGTGAAAAGAGAGAAAAGAAAAAAGGCTTATAGCAAGATAGAATTAGAGAGACAAAAAGAGAAAAGGAAAGAGAGAAAGAAAGATACAGACAAATGGCAATTATTAAAATACAAAGATGTTTCCTGGGTGGTGATTTTAATCATTGCCGGCATAACGTTGACCTCAGCTGACGTGTTAGTTCATGAGTGCCGTCGGCCGGCGCCTTCGATGTGGGGTCACGGAGGTCACGCGTCAGCACCTGAGGATCTCACGTTCTATGAAAATGTCCTATTTCTAGACGACAACATAACACTTACAGTAAATCCACCTTATATCATAAACGGGCTGGCCTCAAACGTTGATGTCCGATGTCTTTTCAAACGGGATCAAGTTCCCGCCATGTCCACCGTACTGTCGCTGGTCATCGCTTACTCAAACGCAACTGACCAACCAGTCTACAGCTTTGTGGCTTCCGTGAATGTGTTTGAAGGTCATGCGCACAACATTTCTCACGACGTTGAGGTCATTTCCGGTTCCATTGACAACCGTGGAGAATCCTCATTGCACATCCGGTTTAAATATCCTGACTCAAAGCTGACAGGAGTGTATGTATGCGAGGCCCAAGGATTTGACCGAATCGGAAGGCCCATAACAAAATACACCAAGCTCCAAATGTTATCAAAAGATGCACAAGAGATTTTTAATCAAATCGATGTTTTACAAAGTGCTGTGAAAGATTTGCAGATGTGCCGGGACGGACATCTAACTTTATTTGATAAATTATTACACAAATCATCCCAAACTATTGAATATAACTTTACAAATTCTGCTCTTTTCCAAGGACATCGTTATTTCTTAGCTGATATGATCCCACTCTTTGACTATATTGTGGACCAAACTGTGTGTAATTCGATAGAGGGCTATCTAATAGAACTGGACACTCCAGACGAGATGGCTTTCTTTGAACGCTTCTTAGCCCAAACTAATGCTACCTACGTGTGGACAGGAGCTAAAAAAAACCAGCATGGTGTTTGGTACAATGAACATAACTCCTCTGTTAGACCGTTGTTTACATGGTTACAGGGACAGCCATTGAACGATGAAAGTCATGGCTGTCAGTGTGCCGGTCACAAGTGCGACTCACTAGAGAGAACAAGGAAACAGTCAATCACTTTCTCAGAGACTGTCGCAACTTGGAAGATACGTGAAAAGGTTTGGAGAGAGAGAGAGAGAGAGAGGGAGGGGGGAGGGGCTAGTGAAGATCTTTTGTTCACTGATAGTCTGCTGACACTTGACGAGAACGTAACAATCTCATTCAGTCCGCCTTTTATCATCAACGGGCTAGCTTCTGACGTCGACGTTACATGCAGTTTCACACGGGACCAATTTCCAGCTATGACCTCAATATTTTCTCTGGTCATCGCACACTCGAGCACAACTGACCAGCCGTTATACAGCTACGTGGCCTCGGTCAACGCGCTGGAAGGTCACGCCCACAACATCTCGCATGATGTTGAGGTCATTTCCGGTTTAATAGATAACCAAGGAGAATCCTCGTTGCACATCCGCCGTTCTGCTTTGTTGCCCCTGACCAGAATTTGGCGTACTTTGTTACTGGTTTACCTATTTGGTCAAAACCTTGGACTTCACATACGTACAGCCCAGTCAGATTTGAATCAGGTATACATCAAGCTCAGATGGTCCACGAAATCATTGGTCAGAATTGTACACAAAAATTTTGACTATTGGAGGACCACTGGAGGACCACTGGAGGACCACTGCGCAGATAATGACAAA
>BGLTMP000182
ATGTCAGTCAAAACTATCAAAGAAGAGCTCCTGGAGAACTGTGAATGTGACAGCAGTAGTGTCTCACTCAATCAGCATTTTCTCTCTGCAAGTGATGGAGCATTGACTACAGATATGAAGCCAATCTTATCAGAAGTACTAGAATCTGAAACGAATGAGAGTGATGATCCAAAAGTGAAACCTAATGACCCATGCCCAACGTCTTTAAAATGGTTTTCAGGCCATGATTCCATAAAGCAAGAACTTAAACCTAATATTTTGGAAATAGATCCACTCTTGTCTGAGAATGTCAAGCGAGATATATCTACTGCTCATTCACCATCACTCAACTCACTTCAGAGCCTAGAGGATGTTAAGCCTGACATAAGTAGTAACAACGTAACATTTCATGCTAGGAACACAACAGCTTGTGCATTAAATTCTGTTAAACAAGAAATATTACATACAAAGGAGACAGTTTTACATGAGTTAGATGCAATACAACCATTTTCTTCCACTGTTAATTCAATTAAATTTGAAGCTAAGCAAGAGCCAGTGTCTGATGAAGAATCACACTGTAGAGATCATTTGAATACAATGGAAACTGGCTTTCCAGAAAGTCATGAAATACCAAAGAGAGGAAGGAGGAGAAAAGTACAAGAGATATTTGAATGTGAAATCTGCAGCAAAATTTTCTCTTATCGCTGTCGACTTTTAAGCCATCTTAACAGACATGCTGATGTAAAGAGATTTAAATGTGAGCGATGCAACAAGTGTTTCTCTCAGAATCATACTTTAAAAGTACATCATTGCAAAACTAGCACAAAACAAAATGATTTAAAAAAGAAAGTCAAGTTAGTTCAACCTAAGGTGAAGAAATGTAATAGTGATCAAGTGCTACATTTTTGTGATGTATGTGGCAAGAGTTCTCCAAGGAAAACAGATATTGTGATCCATAAAAGAATGCATACTGGAGAGAAGCCCTACTGTTGTGTCTTCTGTGACAGGAGGTTTGCTAGAAACTCTGATTTACATGTGCACCTCAGGAGGCACTTGGGAGAGAAACAATTTTCTTGTGAATTATGTGGGAAACAGTACCATAGAAAAAATCACCTGAATGTACATAAGTTGCAGAACCATAGCAACGAGAGGCCATTAAGTTGTGAGTTCTGTGGCAAAACATTTGTGGTCAGAGCAAGCTTGCTTGTGCACAGAATGACTCACACTGGAGAAAAGCTACACAAGTGTAGCAAGTGTGGCAAAGCGTTCACCCACTTTACCTCTCTGAAGAAACATCTGATGGGGCACACAGGGGAGAAGCCCTATCAATGTGAAATATGCTTCAAAGGATTTAAGACCAAGCATGATATGATTTCACACAAGAGGAAACATACTGGAGAAAAACCGTATAACTGTGATTTGTGTGATAAATCATTTTCTTTTCAGACTTCTTATCGGAGGCATAAACTCATTCATATTAAGAAAACAAATATA
>BGLTMP000183
ATGGAGGCTGAGGTTGAGCAGCTGCCTGAAGGAGATGATCTTGTTCGTGAGATCAGAGAGAAGTATTTTAAAATCAAGTTGAAGCATGACATATTGAAGAAGAAGTATGAAGAGATCAGGAGAGAGTACTGCGATGTTAGGAAGGAGCTTGACATTGTCCTAGAAGAGCTGGACAAGCATGAATCAGGTATCATTCAAAGAAAGAATTCAGCAGTTTTATGTCACATTCGCAATGGAGTCAAACCCAATTCTTTACCTAATGATGATCTAGAGAAGCATACATTCAATAATGTTTTGATTAAACGTGAAGTTAATGAAAATGAAGAGACGGCTTATTCTTCTGATGAGCGCCACTACATCATGACTCTCAACCCTAATATTTCTTGTGATGACATCAGCAATGAATTTGGGGATACAGTAGTAAAAGTGAATGTTAATGGCAGACTTAAGAAAAGGTCTAGAGATTTTTACAAGCGTCACAATGAGTTCATGCAAAACAGTTGTCATAAAGACCTGGCAAATGACCACCAGGTTTCTCCCTACCCTAACATTTCCCCCGTCCAGTGTTATTATAGTGGAGATAATCCTAAATCAGAAATTATTGATGGTGATGTAATTGGTGAGGATAGTTGGGCACTTGGCAGCTGTGGTTTGACACACACTCCAGACTCGTTTAAGGACTGTAAAATTTGTTCAGTAGATACACAGTCAGATGACAACATTCCTCACTCATTACTGCACCTTTATGGTGACCTGTCATCTACACCTGGAACTTGGCGCAAACGTAAAAAGCTTTCAACACAGCCTTACAAATGTGAAATTTGTGGCAATTATTTTGCAGGTACCTATAATTACAACCGTCATAAGCTCATTCATACTGGGGAAAAACCATTTAAGTGTGATCTTTGTGACAAGACATTTAACAGGAAAGATAAATACAAAGTGCACATTAGGTCACATCATGAGACCACAAACCTTAATAATTACCTGAATGATCAATCTGTTCAACCTGATAACTCTGTTACCATTGATCCTAGCCTTATCAAAATTGAACCTGTTGATGAAATGTCAGCAGCAATTATCAATGGTTCCCTCTTGCCCAGTGTTAAAACAGGCAAGAAGAAAATCAATAACATTACCTTCGAATGTGATATTTGTTATAAGAAAGTCCAAGGCTCTTTGAGTCTTATCCGACACAAGGAGAGACATGCTGCCAAAAAGCCTAAAGAATGTGATGTGTGTGGGAAAGTGTTCATCAAGACGTACAGTTTTAACAGGCACAGAATGTTACACACTGGGGAGAAGCCCTTCATTTGCAACCTGTGTGGGGAGGGCTTTTCCAGAAACGATAAGCTTCTGGTACACACCAGGAAGCACAAACGATATTCCCCAGATAAAATGAAGTTCAAGTGTGATGTCTGTGATCTATTTTTCTCAGAGTCCGAGCATGTGACCAAACACCAGTCCATGCACAATGGTGAAGAGTGGTTCACTTGTGATATTTGTTTCAAAAGTTTCAAGCTTGAGTTGGACCTCATTGTGCACAGAAGAAGCAGACATATAATTAGGGATGAAACTAAAAAAAGGAATGATAGTTTTTCTCAGTTGATTGAAACCTATGCCAAATCAAAAGTCCCATATATTTGTAAGAAGCAACACAAGTGCAATGATTGCGGGAAGGGGTTTGCTGATAGATTTCGTCTGGCTAGACATAAAAGGGCACACACAAGTGGGAAATCCCACAAGTGTTTAGAGTGTGGGAAAGAATTTTTAGAAAAGTTTGTGCTGAACAGGCATGAGAAAACACACAGCAAAGACAAGCCTCACAAGTGTGAGGTTTGTGGTAAGAATTTTCTAGAAAAGTCCAAGTTAATGAGGCATAAAAAGATACATGATAATGTTAGGCCATTCAAATGTGGAGACTGTGGCAAAGCCTTTATAGAGAAGCACAGGCTAGTGAACCACCAGAGAATCCACGCCACTACCAAGTGTAACTTATGTGATGAATACTTTACAGATCCTGATGCCTACCGTGATCACCAGCTTCTTCATAATGAAGACAAATTAATTTTCACT
>BGLTMP000184
ATGGGTTGCAGTTGCCACAGGAATGAGATTCGTGAAGAACATGTGTATGCAAGCATCCCAGCCAGAGTTAGAAGAGTAAGTCCGAAAGAGAAACACTCCACCAACTCCGTAAACATCGTCATTAAACCAGCAGATAAAAGCGGCTCTATCGTAGTGTGGGATAGAAACTTGTACATCAAGGAGGCCCTTAACCAGCTCAGCGACACCAATATTTATGCACCCAGAAAAACTGACGGAACCATCTCTAATAATAAAAAAGTTAAGGTTGAAATAGATAAAATTATTGCTGATAACCTACTTCCACGATCGGCCCACAAACTACGACTCCATGATAGCGAATTAGGAAAACCATATTTCTACCTCTTACCTAAGATTCACAAACTTAATTACCCCGGCAGACCCAATGTCTCCGCTTGTTCCTGCCCCACTGAACTTATCTCCCGCTTTCTGGACACAATCTTTCAACCTATAGTCGAAAAG
>BGLTMP000185
ATGATTGACAGCAGAGGAGAATCTCTTGATAAGAAAATTGGCAGACTAGATGCAGATTTAAAAAAATACAAAGACCAAATGAAAAAGATGAGGGAAGGACCTGCTAAAAATCAAGTGAAGCAAAAGGCATTACGAGTTTTAAAGCAGAAGAGAATGTATGAAAATCAAAGAGACCAATTAGGTCAGCAGTCATTCAACCTAGAGCAACAGAACTATGCCATACAGAGTTTAAAAGACACAAAAACTACAGTAGATGCCATGAAAATTGGAGTCAAAGATTTCAAAAAAGCGTACAAACATGTCAACATTGATCAGATAGAGAACATGCAGGATGACCTGGAAGACTTGATGGAACAGAGCAGTGAGATCCAGGAAGTGATGAGCAGGAGCTACGGCATGCCAGAGCTGGACGATGACGAGCTGGAGGCGGAGCTAGACGCCCTCGGGGATGAGCTGCTGGACGAAGACACAACATATTTAGATGATGCTGGAGATGTGCCTGTTGATGAGTTTGGATTGCCGCAGATTCCACAGAGTGCCAAA
>BGLTMP000186
ATGTATTTATTTAAGGTTAGTGACACCACGATAAGCAAGAAATGCTCAACCTACATCTTTTCCTATGCAGATGTGACATACTACGTTTTCTATGCAGATGTGACCTACTTCTTTTTCTACACATATGTGACCTACTTCTTTTTCTATGCAGATGTGACCTACTTCTTTTTCTATGCAGATGTGACTTACTTCTTTTTCTATACAGATGTGACCTACTTCTTTTTCTATGCAGATGTGACCTACTACTTTTTCTATGCAGATGTAACCCACTTCTTTTTCTATGCAAATGTGACCTACTTCTTTTTCTATGCAGATGTGACCTACTACTTTTTCTATGCAGATGTGACCTACTTCTTTTTCTATGCGGATGTGACCTACTACTTTTTCTATGCGGATGTAACCCACTTCTTTTTCTATGCAAATGTGACCTACTACTTTTTCTATGCAGATGTGACCTACTACTTTTTCTATGCAGATGTGACCTACTCTTTTTCTATGCAGATG
>BGLTMP000187
ATGGAGAATCAAATGATAGTGGAAGCCATTCAGACGGTAGAGAATATAATTTCAAGGCCGCTAGAAGGCTCAAGGAGAATGTCTCTTGTGGACTTGGGAAAGCGTTTGTTGGAGGCAGCTAAGCGCGGGGAAACTGATACAGTTCGAGCATTGATGTCAAATGGAGCACCTTTTACCACAGACTGGCTGGGAACATCGCCATTACACTTTGCCGCTCAATATGGTCATCAGGAGACAGCAGAAGTTCTTCTGCGTGCAGGCATCAGCAGGGATGCTAGAACTAAAGTGGACAGGACACCTTTACATGTAGCTTCACAGGAAGGTCACCTGGCAATTGTCCAGTTATTGTTACAGAGTAATGCAGATATTGATGCGAAAGATATGGTAAAATTGATTTTTACTGTTGAAACTTTTTGTTTTCAGTTGAAAATGACCCCTCTCCACTGGTCAACAGAGAAAGGTCATGTGAACATTATAGCCACTTTGATTAGAAATGGTGCTGATGCTACACTAGAAGACAAGTTTAATCGCACGCCCTTAGACATTGCTATAGCCAATGGGAGAACAGACATTGCTCAGCTGTTGCAGCTGCATCAGGACACATCCGGTGTGATAGAGGACTCTGACACCATTAACATAGAAACATCAGAAACACTAGTGACAGAGACAGTGTCGACCAGCGATGGAGTTGATGGTCTAGTCATAGACACAGATAAATTAATCAAGTCAGAGCCTGATGACTCCACTGACCAGAGCAGCACGTCTGTATTGGCCACCCTAGCAGCATTAGCAGAGGCTACAGCCCCTAATTCTGGTAATCACACATCTACATCTGAAGCCATGAGCTGGCTAGAGAGCCAAGGTATTACCATGATCACCACTGATGGCAGTCTCATAGCCTCTGCTGTAGAGAGTGGACAAACCATAACATTGACAGAGGCTGGTAAAATAGCCCTGAACCAGTTCATTCAGCAGGAGGCTGGGATGCATGGAGTGACAGAAGAGGATGGCGAGGAGCTGGAAGAAGTGAATGAGGGCGGCATGGGAGAAGAGATCACAGAAGAATCCATTGTGGAGCACGGCACAGGACACGAGGAGGGAGATGTGGATGATGAAGATGGAGATAATGTTATTACCATTGTGACAAGAGCTGAGGATGACTCGGACGAGGATGTGGAGTCGGAGGGGCAGATTATCATGGAAGAGGCCATAATTCAAGAAGGTCAAGACGGGGACATCACTCATGTCACAGACGAAGATGGCAATCCTCTGGTCATTGAAGAAGCCAATGGAGGAATGGTTGGATCTGAAGAAATGGGGGAAGAAGAAACATCTAATGAGAATACTGCCCATCAAGAAGAAGGTATCACATTGGAAGAAGAAGATGAACTGCAACTTCAACTAGCAGAAGAAAATCAAGGATCAGAG
>BGLTMP000188
ATGGAATGTGGAAATTGGAATTTGGAAGATGGAATGTGGAAGATGGAATGTGGAAGATGGAATGTGGAAGATGGAATGTGGAAGTTGGAATTTGGAAGATGGAATGTGAAAGATGGAATGTGGAAGTTGGAATGTGGAAGATGGAATGTGGAAGATGGAATGTGGAAGATGGAATGTAGAAGATGGAATGTGGAAGATGGAATGTGGAAGATGGAATGTGGAAGTTGGAATGTGGAAGATGGAATGTGGAAGATGGAATGTGAAAGTTGGAATTTGGAAGATGGAATGTGGAAGATGGAATGTGGAAGTTGGAATTTGGAAGATGGAATGTGGAAGATGGAATGTGGAAGATGGAAATTGAAAGATGGAATTTGGAAGATGGACTGTGGAAGATGGAATATGGAATGTGGAAGATGGAATGTGGAAGATGGACTGTGGAAGATGGAATGTGAAAGATGGAATTTGGAAGTTGGAATTTGGAAGCTC
>BGLTMP000189
ATGGGAGAGGGGGGCAGAAAGAGGGGAAGAGAGAGGAAAGAAAAAGGAAAAGAGAGTGGAAAAGAGAGAGAAGAGAGAGAAGGAAGAAATAGAAGAAGGGGAGAGAGGGAGAGAAAGAGAGAGACAGAAGGGAAGAGAGCGGGTGGAAAAGAAAGAGATAAATGGAGAGAGAGGGAGAGAGGAAGAGTGAGAAGGAAGAGA
>BGLTMP000190
ATGTTACGTTTAATAAAATTTGATATTCATTTTATTCTTGGTCGTGTTGATGTTGTTGCTCGTATTGATGTTATTGCTCATGTTGATGTTGTTGCACTTGTTGATGTTATTGCTTTTATTGATGTTGTTGCTCATGTTGATGTTGTTGCACTTGTTGATGTTATTGCTTTTATTGATGTTGTTGCTTTTATTGATGTTGTTGCTTTCATTGATGTTGCTGCTCATGTTGATGTTATTGCTCATGTTGATGTTGTTGCTTTTATTGATGTTGTTGCTCATGTTGATGTTGTTGCTTTTGTTGATGTTGTTGCTCATGTTGATGTTGTTGCTTTCATTGATGTTGTTGCTTTATTTGATGTAGCTGCTCATGTTGATTTAGTTGCTCATCTTGATATTGCTACTTATGTTGATGTTGTTGATTATGCTTTATATTGTTCCTTATGCTTTATATTGTTGCTTATATTTTATTTTGTTGCTTATTTTATTGTAATGGTTTCT
>BGLTMP000191
GGCTACAAGCCAACTCTCTTCTACCCAAAACAAAACAATAAACCATTATTCAAAGCCTTGGCATTACAGTGTGAACGCTTGGATATCCCTACTCTGTCTTTCTTCCCCACTGACCCTCAGTGTGTAGTGGACAGCTTCAATTTGGTGGTGGATGCAATATTTGGTTTCAGCTACAAGCCTCCAGCCAAACCAGAGTTTGCTAGCGTTCTACAAAGTCTAATTCAGATACAAGAGCGTGTTCCTATTTGCTCTATAGATATTCCTAGCTGGGATGTTGAACAAGGAAATCCTGAAGGTCTACAACCTGACCTACTTATCTCATTGACAGCACCTAAACAGTGTGCTACTCATTTCAAAGGAAAGAGACATTTTCTTGGAGGCAGGTTGGTACTTAACAGCTTCTTGAAC
>BGLTMP000192
ATGGGTTTTGAAGTAGAGGAGATTCAGGTCATTGAACTTCATATGATGGACAAAAGGAAGTACTTTCCACTGACCCTTCTCAGTGGCCTTACTATTAGAACAATGCTTTATCCTTTTGTCTTGATTAAGACACGATTGCAAATTCAAAAGGGGAACACAGTATACCGAGGAACCTTTGATGCATTTGTCAAAATTGTAAGAAATGAAGGCAGAACTGGTTTATATAGAGGATTCTGGGTATCATGTTTACAATTATTTCCATCTATGGCTTACATATCAACCTACGAGGGAACAAGACACTATCTTAAAGAACATTTAGGAGTTACTGAAAATAGCATACGTTCATTTGTGGGTGGAGGCTTAGCATCAGTCACTGGTCAAACTCTAGCTGTCCCAATAGACATCATATCACAGCATTTAATGTTAATGGGAAGACGAGAGAAATGCAAAGATTTCAGTGAGTGGTCCAAAGAAGAAAGGCGCGCTCAAATAAAACTATCCAATCTTCAAAACATACACCTGAATGAACGTGTCTCAATGTCAAGGTTTGGTGCAGTGAATGCCATTATTAGGACCATCTACAAGAGAGATGGCTTACTGGGTTTCTACAAAGGTTACTTTGTTTCTCTGGCTTGTTTTGCTCCCAACAGTGCTCTCTGGTGGTTTTTCTATGATTCTTATACAGTTTTATTTGCTGGTGTGATACCAACCTACATTCCACGTCTGGCCATACAAGTTGTGGCTGCTCCACTGAGTGGGTTAGCAGTGATAAGCCAAGTACTTATTAAGGTTGAAGGCACCAAGTTTGGAGAGACAGTCCGAACCCTGTGGACAGAGGAAGGTTACTGGCTGGTGACAAAAGGACTATCAGCTCGGCTAGTACAATCTGTGACCTTTTCGATATTTATTATTTTAGGCTACGAAACAATCAAAAGATGGAGTATTCTAGAGCAATATAAAGACAAAGTCAGGTGG
>BGLTMP000193
AGGTTGAGCAACATTCAAAGATTAGATTATAGAAAGAGAAAATATATTGATAAGAGAGAGGGGTCTTGGAGATTGAGAGAGAGACAGGCAGAGGAACATAGAGAGAGAGAGAGAGAGTCAGAGATAAATACAGAGAGACAGAGAGAGAGACAGACAGACAGAAATAATGGACAGAGAGAAAGAAAGAGAGGGAGACAGACATGGAGAGAGACAAGGAGAAAAAAGAGAGATAAAGAGAAAGAGAGAGACAGAGAGAGAGTGAGAGAGGGAGAGAGAGATTGGGAAGTTTACAATATA
>BGLTMP000194
ATGCCTCTGAAAAGATCCATCCATGCGAACAAAGAAAGGTTTGCTGAACAGGGCCTGGTGTCCGGTGATTATAGGTCAGGCACACATTCTAAAAGAGAAAACTCTTGGATCAGTAAGTCGTGGATCATTAAGTCTTGGATCACTAAGTCTTGGATCATTAAGTCTTGGATCATTAAGTCTTGGATCATTAAGTCTTGGATCGCTAAGTCTAGGATCACTAAGTCTTGGATCACTAAGTCTTGGATCAGTAAGTCGTGGATGACTAAGTCTTGGATCAGTAAGTCGTGGATCACTAAGTCTTGGATCACTAACTCTTGGATCACTAAGTCTTGGATCACTAAGTCTTGGATCACTAAGTCTTGGATCACTAAGTCTTGGATCACTAAGTCTTGGATCACTATGTCTTGGATCAGTAAGTCGTGGATCACTAAGTCTAGGATCACTAAGTCTTGGATCACTAAGTCTTGGATCATTAAGTCTTGGATCAGTAAGTCTTGGATCACTAAGTCTTGGATCACTAAGTCTTGGATCAGTAAGTCGTGGATCACTAAGTCGTGGATCACTAAGTCTTGGATCACTAAGTCTTGGATCACTAAGTCTTGGATCAGTAAGTCTTGGATGACTAAGTCTTGGATCAGTAAGTCGTGGATCATTAAGTCTTGGATCATTAAGTCTTGGATCCTTAAGTCTTGGATCATTAAAATGTATGACGTCAAGGGGTTGATCAAGTTTACGTGGCTGCTTGCAGTCTGGCCACGTCCAGCTGCCCAGTGTCACAGTAATGCTGACGTAAAGATAGGCGCAGAAGATCCTCTGCCTGCTGGTTTGTTTGAAGACATTAAAATACGAAAGCTCGACCTTTGTCATCGTAGAATTGGCAGTGCACAGTTTCAGAGGACCTTTGAATGTAGAGCTACTTCATTGATTAGACTTGGACTAGGAACATCTAGGAGTGGATATGATTTCTACAGCAACAAGCGTGATTCTGTCTCAGACCTCGCGTCTAGCGTGATTCTGTCTCAGACCTCGCTACCTGCCATTAGTGAAAGTGTTTTTCATGTACCCCCCAACCTGTCTGCCTATGTCCTCCCCAGGTGTGCGCGTACCTCTGTTGAAGTACCCGGAGATGGCTCATCGTGCGCTCCAGCCGTCACTGCACTTGTCAGTTCACACAGAGACGCTGTGCAAGTGTCTTTGATTGAAGACGAGGAAAAATTGAAGAGATGGACGAGTCCAAAGATATCTCTTGGAGTATTGGCACGAGGAACAAACGGACACACTACACACTGCTGGGCCCGTGTTAGGTTCTCACTAAAGTTCAGACATGGAATAGCCTCTGCTTTGAATCCAAGACGTGTCTCGACGGCTAGACAGGAAATGAGCGAACGCCGTCTACGAGAATCTGTGCGACTTTTGTTTCTCCGGGAATTCCCGAAATGGATGTACACCAGAAGCATGTTGAGACAGACACACAAT
>BGLTMP000195
ATGATCCAAGACTTAGTGATCCAAGACAGTCATCCCAGACTTAGTGATTCCAGACTTAGTGATTCAAGACTAGGTGATCCTAGACTTAGCGATCCAAGACTTAATGATCCAAGACTTAATGATCCAAGACTTAATGATCCAAGACTTAGTGATCCAAGACTTAGTGATCCTAGACTTGGTGATCTAAGACTTAATGATCCAAGACTTAAGGATCCAAGACTTAATGATCCAAGACTTAATGATCCACGACTTACTGATCCAAGACTTAGTCATCCAAGACTTACTGATCCAAGACTTAGTGATCCAAGACTTAGTGATCCAAGACTTAGTGATCCACGACTTAGTGATCCACGACTTACTGATCCAAGACTTAGTGATCCAAGACTTAGTGATCCAAGACTTACTGATCCAAGACTTAATGATCCAAGACTTAGTGATCCAAGACTTAGTGATCCTAGACTTAGTGATCCACGACTTACTGATCCAAGACATAGTGATCCAAGACTTAGTGATCCAAGACTTAGTGATCCAAGACTTAGTGATCCAAGACTTAGTGATCCAAGACTTAGTGATCCAAGAGTTAGTGATCCAAGACTTAGTGATCCACGACTTACTGATCCAAGACTTAGTCATCCACGACTTACTGATCCAAGACTTAGTGATCCAAGACTTAGTGATCCTAGACTTAGCGATCCAAGACTTAATGATCCAAGACTTAATGATCCAAGACTTAATGATCCAAGACTTAGTGATCCAAGACTTAATGATCCACGACTTACTGATCCAAGACTTAGTGATCCAAGACTTAACAGGGTAAAAAAGAAAGAGAGAGAAAGAGAGAAGAGAGAGAGAGAGAGAGAAGAAGAAGAAGAAGAAGAAGAAGAAGAAGAGAGAGAGAGAGTAGAGAGTAAGGAAGGG
>BGLTMP000196
TTTGATGGCATTCGTGTGTTGATCATAGCAGGCAGAGAAGTGGCAGACGTAGAAATACAGGCAAGAAGTGAAGAAAGGAAACAAAGAAAGAGACAGAAAGAGAGAAAAAGAAAGAGAGAGAACGAGAGAGAGAAAGGGAGAGGAGAGATAGGAAGAGAAGGGGAGTCGAGAGAAAAAAGAGAAGACAACGAGAAAACCAGAGAGAAAGGTCGAGAGAAAAAGACATATACAGAGAGAGATAGAGGAGAGAGAGAAAGAGAGAGAGAGAAGTTGATGAGACACACATACACACACACATACACACACAAACACACAGAGACACACATACACACAGAGACGCACATACACACACATACACATAGAGACACATACACATATAAACACAGAAATACACATACACACAGAGACATACATACACACACATACACACAGAGACATACATACACACACATACACACAGAGGCACAATTACACACACATAAACACAGAGGCACAATTATACACACATACACACAGACACACAGAGGCACAATAATACACACAGCGACACACAAAGACACGTCTTTCAACATGTTACTACAAATATTTCGTCAAGAAGGAAGTACATTTATAGTTTCCCTTGTTGACCTTGATGACCCTGTATCGTGTGTCTTTTGGCCAGTGCGTTACCGTGGTGTTGTTCGAGACGTATCCAATCGCAATGAGGCTTTCATCTGTAGCCCCATGCAGTTCACAACGCCGTTCAATCTCTTGGAGGATTTAGAGCCGAGGAGGAGAAGAAGAAAAAAAAGGACGAAAAGCGACAAAGCGAGTAGAGGCTTGCTGGGTATTTCCTCACAGGTCATCGGAACTCACAAGGCTACCAGAAACCAATGGACCGGAAATCTGACAAAGATGTCTTTCCAACTCATTTCCTGTCTAGCCGTCGAGACACGTCTTGGATTCAAAGCAGAGGCTATTCCATGTCTGAACTTTAGTGAGAACCTAACACGGGCCCAGCAGTGTGTATTCCGTCTTGAAACTGTGCCAGTCGTACAGAGCAGTACTGCCCGAATATATAAGTCCTATGAGGGTGGTATAAGTCCTCTGAAGGTGGTACAAGTCCTAACCAATACTCCAAGAGATATCTTTGGACTCGTCCATCTCTTCAATTTTTCCTCGTCTTCAATCAAAGACACTTGCACAGCGTCTCTGTGTCTCAAGATAAACATAACATTT
>BGLTMP000197
ATGGAGAGATACAAAGAGGAGAAGGAAGAAAAAGGTGCGAAAAAGAGGGGTGGGGAGTTGGAGCGGCTTGCTCTTCATGGCGCCGCCTCTGACGTGACTTCCTCATTCTGGTGCCTCCATCCAATCTATATTCCACCAGTCTATATTCCACCAGTCTTTATTCCACCAGTCTATATTCCATCAGCCTATATTCCACCAGTCTATATTCCACCAGTCTATATTCCACCAGTCTACATTCCACCAGTCTTTATTCCACCAGTCTATATTCCACCAGTCTATATTCCACCAGTTTTTATTCCACCAGTCTATATTCCACTAGTCTATAATCCACCAGTCTTTATTCCACCAGTTTTTATTCCACCAGTCTATATTCCACTATCTTTATTCCACCAGTCTATATTCCACCAGTCGCTTAGCCGTACTTTAAAAGTATTGAAACGAAGAGCTATTTCTCAGCTGTTTCAAAGCTTCACATGTAGAGCTGGTGCAGGGGTAGAGGGGACTTATCACGAGCGCTGTACATCTGACTATCAGAGGGGTAGATTTCAAGAACCGGATAGCACTGTTGACATTTGTATTGCACCTGGCGTCCAGAACACCAAACCTGCCAATTACAGTGTCTTTCTA
>BGLTMP000198
ATGGCCGTGAAACCTCGTTCTGGCGTTTCACGTGAATATCACATGAGAGAGGGACTGAGAGAGAGAGATACAGAGAGAGAGACAAAGAGAGAGAGAGAGACAGAGAGAGACAGAGAGAGACAGAGAGGGAGAGGGGATAAAATAGAGAGAACGATGAAAAGAGAAAGACAGAGAGAGAGAGACAGAGAGGGACTGAGAGGGACAGAGAGAGACAGAGTTAGAGAGAGACAGACAGAGAGAGAGAGACAGAGACAGACAGACAGAGAGAGACAAACAGAGAGAGACACAGATAGACAGATAGACAGAGAGAGACGGATGGCGCGGATAATTAATAAGAGAAAGAGAGAGAAAGAGGCGGATGAT
>BGLTMP000199
ATGGAGAGAGAGAGAGAAAGAGAGGGAGAGAGAGAGAAGAAGAAGAGAGAAAGAAAGAGAGATAGGGAGAGAAAGGGAGATAGGAGAGAGATAGAGAAAGAGAATGTGATAGAGAGAGCGAGAAAGGGAGAGATAGAGAGTGTGACAAAGGGAGAGAAAGATAGAGAGCGATATGTAGAGAGAGAAGATAGAGAGGTAGAGAGAGGATGTGTCTCTGCACCTCGTGCTGGATGTGTCTCTGCACCTCGTGTTGGATGTGTCTCTGTACCAAGTGCTAGCTGTGTCGCTAGGTGTCAC
>BGLTMP000200
ATGAAAAGCCCTCCGGGCGGTCGTCACCGACTCGAGTCTTACCTTGTCTACAATGGTGTGGAGCAGCTAATGACGCTGCTCTCAATGACTCTGACGCCACTTCAGCAACAGGAGAAGAGCTCAAATTTAGCTCTTCAGACGGCCAGCGTTCTTTATTCATTTCTTTGTATGAAATGGGAAGGAGTTAAAGGGAAAATGGGAAATCGGAGTTCAGTGTTAAAACGAGTTGCTCGTTATGACGATATATTACGTTTAACAAGTGGTCCGCAGAGCACTTTCGGCCCGAGAGCTGTTGATTTAGGCTGTAAGGGCCAGATTTCTTATCGACTGAGCTTTATAGAAAGATTGCGGTCTTTCAAGACAGAGAGGGAGAGAGAAAAGAGAAACAGGAGAGATGGTGGGAGAAGAAAGAAAAAGGAAAATAAGAAACGTGAGAAGATAGAGAGAAAGATTGAGAGAGAGAAAGAGAGAGAAAAAGAGAGAGAGAGAAAAAGAGAGAGAGAGAATGAAGAGAAAAGAGAACAAGAAATGAAAGAAGATAGGGAGAGAAAGATGAAAGAAAAAAAATCTGTATTA
>BGLTMP000201
ATGGCAGAGGAAAATGTCAAAGTTGCTAATGCTCGAGAAAAGGCTCGTAGTGCTCAACTCATTATCAGCATGGTTGGTAACCAAACAATCATTAAAGATCCTGCAAATATGAGTGCGGAACCTAAAAATTTTGCATTCGACTATTCCTATTGGTCTCATGATGGCTATACTGAAAAAGATGGATACTTTGCACCAAATGACAACAGATATGCAGATCAGAAAAAAGTATTTAATGAATTGGGGAAAGGCGTTTTGGACAATGCTTGGAAAGGCTACAACTGTTCACTTTTTGCCTATGGCCAAACAGGAAGTGGAAAATCTTACAGTATTGTAGGATTTGGAAACAACAAAGGCATTGTTCCTCTAGCATCTGTCATCTCTCTTCAGGTGACACTGAGTATGCTAGAAATTTATAATGAACAGATTCGTGATCTACTCACTTCTAAAACAGCTGTAAAAGGTGGACTCAAAGTTCGACAGCATGCTTCTAAAGGTTTTATTGTTGAAGCTTTAACTATTGTTCCCATGAACAGCTATGCTCAAATAGAAAGCAAAATTAATGAAGGCACAAGAAACCGAACTGTTGCTTCAACCAACATGAATGCAACAAGCAGCCGCGCTCACACTATCGTAGCTCTAACCTTTGTACAAAAACAAAAGAATGAGGCTGGACAGAATATGACCAAAACAGCTGTTATAAACTTGGTGGATCTAGCTGGCAGTGAACGAGCTGAAACATCTGGAGCGACAGGTGACAGGTTAAAAGAAGGTTCATCCATTAATCTTTCTTTGAGCACTCTGGGGAATTGTATTAATGCTTTAGCTAATCAGTCATCAGGCAAAAAGAAAATTATAGTGCCTTACAGGGACTCTGTGTTAACAAAGCTTCTTCAAAATGCCTTAGGTGGCAACAGCAAAACCATTATGATTGCAGCATTAAGTCCAGCTGATATAAATTATCAGGAAACACTTTCAACTTTACGATTTGCCGATAGAGCTAAAATGATTAAGACTCAGGCTGTGGTCAATGAAAATCCGACTGACAAACTCATTAGGGAATTACGAGAAGAAAACTTGAGATTAATGGAGTTACTAAAAGCTGGTGGTGCAGGGGCAGCAACTGGAGCTGTAGCTAGTAGTCAAGAAGTTGAAGAGATGAAGAGACAATATCAAGAACAAATGGAAGCCAATCAGAGAGAGCTAGAGATGATGAAGAAATCTTGGACAGAGAGTAAAGAATCTCAAGCTGAGTCGTTGAGAGGTATTTTGAACCTTGGTGTGAAGAGAGGTATTTTGAACTTTGGTGTGAAGAGAGATATTTTGAACCTTGGTGTGAAGAGAGGTATTTTGAACTTTGGTGAAGAGAGCATTCAAAAAGAGCATGCTACTTTGACCAACAAGAAAGGCACTGTGACCTTAAAACCTTTGACTGGAGCCAAGATAACTATCAATGGTAAACCTGTGACAGCTGAGGTAGAGCTCCATCACAATGAC
>BGLTMP000202
ATGCCATCTTCTTTTAAGTTTTCCTCCATTGGTAAAACAACACTCCTGCGTACTTATAAAACAGAAAGCAACATATCAAAGCCATCGTACCCTGCTAACTCGAATGGAAAGCCAGTATTTCACCATGATCACATGTGTTTTAATGTTGCTCAAGTTCGTCACATGTCAAATAAAAACTTCTTTCAAACAGTCATTGATAATATTAAACAAGAGATGAAGAAAAACAAAGATATCAAGGAAAGTATAGAGGAAGAAACTCTCAAAAGCTCAACAGCTATTAGAAAGACTCTAGGAGACATAAAAGAGAAAGTATCTGAGACTGTTGAGGAAGCCCAGAAAAAGGAGTTTGTTAAAAAAGGAATAGATACCGCTAGAAAAGGTCTGGACACAGCGTCAAAAGCTGCTGAAAGTATTCAGAAATCTGGTATTGCTTTGGGTCAGACAGAAGCTTTCAAGCAGATCTCTCAGGGTGTGAAGACAGCCAAACAAGAGTTTGATGAGATCACGCTAAGTAGAGCCAAACATTATAGAACACCAGCTAAATATGATGAAAGTGATCATGTTATGGTTAGAGCCACACGATTCTTTGCAGACAAAGTAGGACAAGTATTTGGTGGAGTCTTTACCAAAACAGAAATGTCAGAGGTTTTAACAGAAATTTGCAAAATAGATCCCAATTTTAATAAAGAGCAATTTTTAAGGCTGTGTGAAAAAGAAATTATACCAAACATTTTGGAGGCAATGGTTAGAGGTGACTTGGAGATATTAAAGGATTGGTGCTTTGAAGCAGTAAGTATATATCTGACAAAACTAGTCAATACGCATCCAATTGAACAAGCCAAGAAAGCTGGATACGTGTTTGACTCCAAAGTTTTGGATGTTAGTCAAGCCGATGATAAAATTTTAAGGATACTGTATGTTTGGGCATTGTGTAGAGACCAAGAAGAATTGAACCCCAGAGCAGCTTGGAAACTATTGGACATATCTGCTAGTTCCTCAGAACAATGGTTG
>BGLTMP000203
ATGGCGTCGGCAATGTCAACTAAGATTCTGGGACCTCTTCGACTGTCAAAGCAATTGATAAGTGCCAGGTCAAAATCAGATTTAACTGCGGCCACTGGACATACTTTCACTGAATATGAAAAACAGAGAGACAAGAAAGATGTCTCAATAATTGTGAATGAGAAAATGGACATTTCGGCTATAAGTGGAGTGCCGGAGGAGCACATAAAGACCAGAACTGTCAGAATATTTGTTCCTGCTCGTAATACAATGCAGTCAGGAACCTATAATACACGCCGGTGGAGAATGGAGTTTGATTCACGAGAAAGATGGGAAAACCCATTAATGGGCTGGATCTCAACTGGTGATCCTTTGTCTAATCTTGAAGTCAACTTCAACAGTAAGGAAGATGCCATTTCATTTTGTGAGAAAAATGGCTGGGATTGGTTTGTCGAGGAAGAGAAGAAACCAAAAATGGTCAAGAAATCGTATGGTGCCAACTTTGCTTGGAATAAAAGAACCAGAGTTTCCACCAAG
>BGLTMP000204
ATGGGTTTCGTAACATCCTTGGAAAACTATTTAAGTAACGATGGACTGTGGTCTCTTGATGAAGACAATAAATCTTATAGTAGAGGGAGCAGGCATCTTTATTCCCATAGAAGAAAACGAGGTCGCCCCAGAAAATATTTACAGAATACCGAAAAGAAGATTAAGGTGACGGAAAGAAATGAGGTAAAACAAGGATGTCAAGAGAAAGATGATCCAGGCTCATCTAACATTTCTAAAGAAGGCCATCTTGAGGAGTGCAGACCTGAAACTCAGAAAGATAGCCTGCAGGCTTCAGACTCCATTCAGGCCTGTATCTCTGAGGAACAGAGCAACACTCAAAATGAAGGGTTGAAAGCAGACAAGAGCGTTAATGATGAAGAAGAGCATTCTGAAATGAATCAGAGCTTGGAAAATAGGATACAAGAATCAGATGTCAAAGAAGGACAAGAGAACCCCTTACCTACAGAAGTGATAGTTACCAAGAGACGTGGCAGACCTTGCAAGAAATATGATACATATTTGACTGTGGAGAAAGCTCTTCCTAGAAATCCACTGGCAGAGTCACTGGCTACAAAACAGCAGAGGAACTATGAGGAACATCTGGCCTTCAAATTCTTCTGTTCCCAGTGTTCCTTCAAGACAAAAAGGCAGAGCCATTTTCACCTGCACATGAAGTGCCACAGAGATGGAACAGAGAGAAAATACTCTTGTGGTCACTGTGAATTTGTTAGCATAAGTCTTCCTATGCTGAAACGGCATGAGCTGAAACATAAACAAAATTTATTTAGGTGTGAAATATGTGGAGCTTACACAACAGATTCTCAGAAACTGCTTCATCGTCACATGAGATTGAAGCACAGCACTGATCAAACATTGGAGGAAAAGTTGGCTTGCCAACAATGTACATTTACCTGTTTGCGTCCAGAAGAAATGGCCCAACACCAAGAAGGACATGATAGGCTGTCTCAAGCCTCGAATTGCTGTTCCATGTGTGAGAAAAACTTCAGAAGCAGAATGCACCTCCAGCGTCACATAAGAGATGTGCATGGTCCTGAAATACGACCTCATCTGTGTGACACCTGCGGCAAAGCCTTCAAGAGGACAGATGCACTCCAACAACACAAGCTTGTGCACATCTCTAAATCCGCTCGAAGTTTGCCTTATAAATGCAGCATTTGTGATAAAGGGTTTCGATCACAGGTCAGCAGAACTAATGTACAGCAAAATTACAATCTTGAAAAGGGCATGGGATGGGGAGGCAAAATTAATTTCTCTGAGTTGAAGAGTCTTTTATTTAGCTCGTTGGGTAGAATGGATGCTTTTCCTTTGATGTCTTTGTGTCTGTATCCCATCATTCATTGCCAGGCTCACCTGAAAGAGCACTCCAGCATGCACAGTTCAGAACGTCCATATCTCTGTCAATATTGTGGAGCAGCATTTAAAACTCAACCAGTACAGAGGAAGCACATAATGACCTTACATCTCCAGCCCAAAAATCATGTCTGCAGCGTCTGCTGCAGACAGTTCAAAACCAAATATGCTCTTCATCGTCATGAGAGTTCCCACAAGGCTGAAACTGAGCCAGCAACAGCGGCAGCCGCCATTTTGATTATTGATAGTGACAACTGTAAGACAGAGATTGATGCTGAAAAAAATACCCTGTCCAGTTTAGATGTGTACCCTGTATCTCTCAAAGGTGCCACAATCTCAATGGATGACCAGGTGTCTACATGTTTAGTTCAGGACATAAGAGGGTCAGCAGCCACAGTTATTGAAGCCCCCTTGGAACAGTCAGCTCAATGTTTGGAACAAGCCTTTATTCAAGCACATTCAGATGGAACGTTATATTATTTTACTGGAGAGCTTCCAACACTG
>BGLTMP000205
ATGGCAGCAGCATCTAACGAAGTACCAGTGGGGTGGCCTAATCATAAGGATGATTATGAACTTTTGGGAGTAATAGGTGCTGGTGCTACAGCAGTTGTCCAGGCTGCCTTGTGTAAACCTCGAAATGAAAAATGTGCCATTAAACGCATTAATTTAGAGAAATGTAATACAACTGTTGAAGAGTTGTTGAAAGAAATTAGAGCAATGAGCCAATGTAAGCATGAAAATGTTGTCTGCTACTATACTTCCTTTGTTGTGAAAGAGGAATTGTGGGTAGTTATGAAATTATGTGGAGGATCAATGCTGGACATTATTAAGTCAAGGCTACGGTCAGGGTATGGAAAAAATGGTGTGCTGGATGAATCTTGCATAGCTACTGTGTTGAAAGAAGTCTTAAAAGGTTTAGAGTACTTTCATGCAAATGGTCAAATTCATAGAGATATCAAAGCTGGTAACATCCTGATTGGTGATGATGGCTCTGTCTTTGTGGCCGATTTTGGTGTGAGTGCTTGGCTTGCCACTGGCAAAGATTTGACTAGAGATTCTGTAAGACATACCTTTGTTGGCACACCTTGTTGGATGGCTCCAGAGGTCATGGAACAGGTCACAGGATATGATTTCAAAGCAGATATATGGAGCTTTGGTATTACTGCTATAGAACTGGCCACAGGGACAGCACCTTATCACAAATATCCTCCTATGAAGGTTTTAATGTTAACACTCCAAAATGAACCCCCGACACTGGACACAAATGCAGAAGACAAAGATCAATATAAGGGATACAGTAAAATATTCCGAAAGATGATCAGCGATTGTTTGAAAAAAGATCCAGAAAAAAGGCCAACAGCTAAACAACTGTTGAAGCATGAATTTTTCAAAAAAGCCAAGGATAAAGCTTATTTACAGAAAAGTCTGTTGGCTGAAGGTCCTGCCCTTAAAGGTCAAAAGGTGAAACGAGTTCCTGGATCTAGTGGTCGCTTGCACAAAACAGAAGATGGTGGCTGGGAATGGTCTGATGATGAAATGGATATGACATCAGAGGAAGGAAAGGCTGCAATGGCTGAAGGAAGGTCTCCACGTGTTAAAGTTTCACCTGACCAGATTCCTGATTTAAACATTCCAATCTCGTCCGACTCTGCTGGGGATGGCAGGGGAGGAGACTCTGAGGAAGAGAGTAATGGAGACTCAAAACCTGATCCTGAAGGGGAGGATGTAGCAGCCAATGGTAAAGTTGAGCCGAAAATTGATGAAAATGCTGAGAAACCACCCAGGAACATGGTTTTGAGATTAAGAAATGATAAGCGAGAGCTTAATGATATTAGATTTGATTTCAAAGTAGGTCAAGACACAGCTGATAGTGTATCTAGAGAACTGGTTGAAGCTGGTCTTGTAGATGGCAGAGACATGATAGTT
>BGLTMP000206
ATGAATGCAAGTCCAAATGATATAGAGACTACTGCGTTAGGCAGTCGCGAGCCCAGACAAGTAACTGGTTTGTACCCTACATATGCTTATCAGCCTCCCTTAGTTCAAGCTTGTTTCCATGGAGATCCCGATGAAGTGCGAGCTCTTTTGTACAAACGGGAAGATGTTAATTACCAGACGATCATTTCAAGCTCAGTTTCAACTAACAATTTCTTTGCTTGCACACTTGGCCAGGATGCTGAAAAGCGAAGTCCTCTTCATGCTGCTGCTTACTGCGGTGAAGCGGAGATAGCAGAGCTTTTGATTATGAGTGGAGCGAGAGTCAACACTAAGGACAACAAATGGCTGACACCACTACATAGAGCGTGCTGTGCCAAAAGTGCTGAGACTGTTGAGAAACTGTTATGTCAGGATGCAGATGTAAACGCCAGGGATAAAAACTGGCAGACTCCCCTTCATGTTGCTGCTGCCAACAACGCTGTCCGCTGTGCTGAGTACATCATCCCTTTACTGACCAATGTGAATGTGTCGGACAGAGCGGGCCGAACAAGTTTACACCACGCAGCTTTTAATGGTCACAAAGAGAAAGGGGCAACAATAAATGCTTATGACAAAAAAGACCGCCGAGCTGTTCACTGGGCAGCCTACATGGGCCATGTTGAGGTGGTCAAGTTGTTAGTGGATCACGGAGCAGAGCTCAATTGCAGGGACAAAATGATGTACACACCATTACACGCAGCTTCAGCCAGTGGTCAGATTTCAGTGGTTAGATTGCTCCTGGAGCTAGGGGTGGAAGTGGACTCTGTGAATATCCATGGGAACTCCCCCCTCCACATCGCTTGCCTGAATGGACAGGATGTTGTGGTCAGCAAGCTGATTGAATTTTCTGCCTCAGTGAATGCTGTCAACAATATGGGGATGACACCTCTACACTTTGCCGCTGCCTCAACACATGGAAGTATTTGTCTAGAAATTTTAGTTTCTGAAGGTGCTAACACGAAAGCGCAAGCTACTGAGGCGGAAACAGAAGTGACAAGTGCTGGCAAATCAGGTCTGCTCGGTCCTGTCACCATTAGTAGAGTGAATCGAAACATGGCA
>BGLTMP000207
ATGTTGTCCAGAAGAGGTCATATGGGGATGTTACCAATACATATAGCTGCTCTGAATGGATATGTTGACTGTGTTAAAAAATTACGCTCGGCCATGCCAGCATTTGACATCAACATACCAGACGATGCTGGAAGAACATGTCTCCATGGTGCTGCTTGCAGTGGGACTCCTCTGCATTATGCTTCAGCTCATTGTCACAGCCAGAATGTCTTGACATTGCTGAATGCTGGCAGTGACGTCAACACTGCCGACAGCCGAGGATGTACTCCATTGCATTATGCTGCGGCCAATGACGTTGATGCAAAAATTAACTGTTCCTTGAATGATGCCTTCTCCAGGGTGGTAGAGATTTTGCTGCAGCATGATGCCAGACCAGGACTTCGAGATGATGAGGGCTATAATGCTGTCCATTATGCAGCTTTAAAGGGACATAAGTTATCACTTGAAATGTTGCTGGATGTGGCAGCCACAGATTTGTTGAGAAGTGGAGCTCCATACTCTCCTGGTCACCTAGCGGCTTACAGTGGTCATCATGAGGCTTTAAAAGTTTTATTGACATATATGATGAACTTGGACATTAAGGATGTTAATGGTCGTACAATGTTGGATCTGGCATGCGTTAGAGGTCAATCTGATTGTGTGGCATTGCTTCTCGCTCAAAATGTAAATATTTTAGTCAATGATAATGTGACTCGAAGGACACCCTTACATGCTGCTGCGATCGGAGGTCACGCCAGATGTTTGAATTTATTACTGGATGCTGCTGATGATGGGAATATTGTGGATTGTACAGACATGTATGATAGAACTCCTTTGATGTTAGCTGTTGAGTTTGGTCATGTGGAGACTACTGGTTTTCTCTTACGTAACAATGCAATAGCCAATGTTCAAGATTCTGACGGTAGGACAGCTCTCCACAGAGGTGCTGCTAATGGTCATGATGACTGTGTGGAAGAATTGATTAGAGCTGGAGCTGATTTGACCTTACGAGACAATCAAGGTCGCACTGCAGTTCACATGGCAGCCTTGTGTGGTCACATGACCTTGCTAACAAATCTTTTAGCTGCTGGTCCTATAGATAGGTTAGATGATCGTAGAGGCTATACACCTCTTCACTATAGTTGTTATAATGAGTTACTGCTGGAGTATGGAGCAGACTTGACCAAGTCAGATAATGATGGAAACACTGCCTTGCACCATGCTTGCTTTCATAGTCGCGAAGATATTGCTTTACTTCTTTTGGATAAGATTGAGGATTCTGTCACCATCAATATGGCTAATACAGAATTGAAGACTCACTTAATAATGATACAAAAATGTATTAATAAAGAAAAACCGAATGGCTATAGTCAGGAGGTAGAGAGTGTAGAGATTGATCTCCTTACCTTTATGAAGTCCTCTGCCAGCTGCTCAACAGAAGATCCTATTGCACCATTAGAAGGACGTGGGAAATCCCCAACCACTCCTATCAAAAATGGCTCTCTGGGCTCCTTGACTCAGTCCAATGAAGAGCTGGATGCCAATGATGGTAGCAGTACCAGCGGGACAATACGAGATAGGCTGCGTCATGGTGGGAGTCAGGATCTGCTGAGTCACAGTGAGGAAAGTGATGTGACGGATGACACTGACAAGAGAATGTCTGGTTTGTCTTTTGACTCTGGTGAGTTAAGCATAGGGCCAGTCTCACTTAAGGACTGTTTAATCATAGACTCTGTCAACTGGTTGCTCAGCCTGTCCTCGGGTATGGATACTGACCTTCGGATTTCTCGACGGTTTACTGCGACATTATCAATGGGTCCATTTGATGTTGAGCTGCTTTGCTGGGCGTGGGAAGTTTTAGCTTCTGCTGATGAAGAGGAGCCACTGTTTGAAATATTACTATTGATAGGGAGAGACGGGCAAGTGATGCCAAAGAAATGTCATCTTCCTCCTTTTTTATCAAGTCTGAAAAGTTCAACCTCAACTTCAGTGGGTCGTCAGAGTCCTGACCTTGACCTGCTGCAATGCGAGGAGGTCTCCAGCTGGCAAAAAGGCTCATTGAACGTGGCCTTCAGTACCTTCTCCCCGCCAGCTCCTGTTAGGATAAATGTTGAGAAACTGGCAACAGGATGTTGCGCATCAGCTGCCCAGCACTCTATGGTGGCCCCCATCGGGAGGCAGAACATAGGCACAGACTGGGGCAAAGGGAAGCGAATGGATGACCGTAGAGTTGCCGACTACTTTGTTGTGGCTGGCCTTGACCCTAATGTTCAACTTCCTTTGGAAGAGTTTTCTAACGAAGCCATCACAAAGCCAACCAGTCGATTAGATCCAATTACTGATATTACAGTCATCAACAGGAGTAAAGCTAGTGATCAAGACATGACTAATATCCTCTACCCTGAGCTAATACCAACTGGCAGAGAAGGCAACTCTAAAATAAATCATGTTGTAGATGATGTGGTGCTGTGGCTGGTCAAAGTCGTACGCCACGCTGGCGCCTGCCTCGTCCTCCTTCAGGCTGGCCTGAAATTTGAGCTGCGTTTTATTCAGGGTGCTCTCGTACCAGAAGCTGGTGTCGAACTCCGTGGTCATGTCCAGGGTCTGGTACCTGTTGTCCAGAGACTCGATATCCAGGTCAATCTTCCAATGAAACAAGTGCTGATGAAGATTGCCGCGGACGCTGTTGTGAATGCGGTTGCCATAAGGACGCTGGCCGGCAAGATCATGCTCCAAGAAGCCATGAGAGACCGTAGAGACCCAACCAAGACGTCTCTGGACTGTAGCCCGTGTAAAAAGCGAAGA
>BGLTMP000208
ATGCAGCTGGAACTTTCGATACAAGAAGTGTTTCTCAGATTTACTGCCAGTTTGTTAAAAGATTACAAAAACTTCTTAAACCCAATAACAAAACAGCCCAACTTAAGGGCAACTGATGCCTCTTCCTTGTTTGATATGCAGGGTAGTATTAAAAACGGGCTGTTGCATTGTTGTATTTTAGGTTTTCTCAAGAGCAGAGATAAAGCCAACACCAAGTTTTACTCCCAGATGATGCGCACACAGATGTTCTTCCGGTTCATCGAGGAGAGATCTTTTGTGTCAGATAAAGATGTCATTTTTGCCTTCTTTGATGAATGTACAGAGAAGGTACGTTCCATTTTATTCATTTCTATT
>BGLTMP000209
ATGGTGAAGCTTGCTTTTTTTTTTGACAGGAGTCTTGGTGAAAAAGTCCCCAAAGGATATGAATGTATAGAGCAGACGCCAACCGGTTACCCAGCCAATCTGAACCATGGAAGCATCCGCTGTCCTGACATGTTTATATGTTACAAGAGAGGCAGGGATAAACCTCCACTTAAGGACTTGGGCATCCTGTATGAAGGTAAAGAGCATGTGATGGAAGGGTGTGAGGTGGTGAGTACCACCCTGGAGGGTCATCCTGCCAATGTCAATAACAGCAACAGCAGCCGCACATATATAACCTACAGACGAGCTGAAAAGTCTGCACCTACTGATACTCTGGTAGTTGTTGACATTTGTGTCATCTTAGGCAACAGGAATGAAGAGCCACCTCTTACATTTTTGAAAATATTGAAAAATTTAAATAAAGGAATGAAGTTGTCAGGTCAAAAAAAAAAAGATGTTGCTCTACTTTTCTTTGCAGCTATACTTGACAGATACCCCTTAGAAGACTACAGTGACTTCCCTTTGCCCCAGTCTGTGCCTATGTTCTGCCTCCCGATGGGGGCCACCATAGAGTGCTGGGCAGCTGATGCGCAACATCCTGTTGCCAGTTTCTCAACATTTATCCTAACAGGAGCTGGCGGGGAGAAGGTTTATGGAGCAGCAGTTGGTTTCTACGAAGAATATAGAGAAGAAGATTTGTCTGATTTACAAATGAGGTCACTGGGTCTAAAGAATCGTCAAATTCGGCAGCAGTTCAGCATTCAGAAGACTGTTCATGTCAGAAAGTCCATTTCTTTGCTTTCACATTGGCCTTTCTTTGACGCCTTTAAGAAATTCCTGTCCCAGCTGTACAAGATCTCTATCACAGGTCCGCACAACGTTCCCATGGAGCGGCACATCTCACATTTCATGTTTGATGTACCCTACCCCTCACCGGAAAGGCCGAGAATATTGGTGCAGCTGACCCACGACTCTTTGTCATTGTGTATGCCTGAAGACTCACCTTTGCCACAAAGGTCAAGGATCAACTTTGTT
>BGLTMP000210
ATGGATGAAAACATGTGGGACCTCACACTGAATGAGACAGCAAGATGGTGTGTAACCAACAAAGCTGAAGAGGTGAAATGTGCTCAATTGAAAGCAGAGCTCCAGAAGGCAGTGCAAGCGAACAAAACATTATCAGCTGTGTTACCAGAAGATTTCCAGTGTATCAGTGCACAAGATGTCTTTTCTTGCATGGAATTGATTGAAACAGATCAGGCTGACCTGGTCAACTTTGACTCAGGTCTGGGCTACTATGCAGGTCGGCAGCACAACATGATGCCCATCATGGCAGAGAAATATGACACAGGTATTGGAATGGCTGCTGGTTGGGTTTATCCGATTGGCACACTACTAAAGAACAACTATATACAAATCACTGAGTGTAATGCCTTGGTCAAGGCGGTAGCCTCTGCTTTGGGAAACAACCCGACATCAGTTTGTGAGTTGTGTACTGGACAGAATGAAGAGTTCTGTACAACTAGTGACACTTTTGCTGGCTATGATGGTGCCTTCAGATGTGTGGCTGAGGGCAAAGGGCAGTTGGCATTCAGTTATCAACTCCTGTGTCCAGATGGTAAGACTGCAGCTGTGACCGATTACGCAACTTGTAATTGGGGGCAGGTGACATCAAATGTCATCCTGACATCAGCCGTCAGAGAGCCTGACATTGTCAAAGGTTATAAAGACTTTCTATTAACTGTTCAGCAGCTCTTTGGTAGAGGAGGCAGGTTAAGCAGCTCTTTTCAAATCTTCAATTCTGAGAGTTCCTACCCTGTGGACGTGTTCAAGCGAAGTTACCAACTCCTGTGTCCAGATGGTAAGACTGCAGCTGTGACTGATTACGCAACTTGTAATTGGGGGCAGGTGACATCAAATGTCATCCTGACATCAGCCGTCAGAGAGCCTGACATTGTCAAAGGTGATATTTTCAATGATATGCTGACTGCCATGAACCGCTGTCCCTCTGAGGTCATCCGCTGGTGTGTCACTTCCATGGCCGAGAAGCTGAAGTGTGAGGACATGATTATGGCTTTCAAAGCTAAAGAGCTTCAGCCTGAGATGGACTGTCTGTATGGAGGGAATACAACTTCTTGTATGGAAATGATTTGGAGAGGGGATGCTGACCTGATCAACCTGGATGCTGGAGATATATACATAGCTGGACGTCGCTATGGCCTGATCCCTCTTGCAGCAGAAGATTATGGTGATATGACAATGAAGTTTAAAGTTGTTGCTGCTGCTAAGAAAACAGACAAACAGACTACACTGTTCAATATGAAAGGTAAAAGGTCATGTCAGCCTGGTATTGGCCGAGGAGATGGCTGGGTGATTCCACTCAATATCTTCATCGAAACGGAACAGTTTCTGCCTAAAGATTGTACTATTTTTAGAAACATTGGTGAGCTCTTTTCTCGGAGCTGTATACCTGGATCACTGGACACGGAGTACAATCCTGGTGGCCGGCCAATCAACCTGTGTGAAGCATGTGGTGCAAATGATGGCGGTGACATTGCCTTTGTTCGCCACCTGACAGTGCGAGACAATACAGATGGCCGCAATCATGCCATCTGGGCCAGGAATCGAAGGTCCGACGACTATGAACTGTTGTGCAAGGATGGGCGTCGTCTTAACGTGGACAGATTTAAAGAATGCCATTTAGGGGAAGTTCCAGCTAATGCAATAGTTACATCAGCTGCCAAAACAGAGGAGCAGAAAGAAATCATCTGGAATGTTCTAAACTATGGGCAACAGTTTTTTTCTTCAGACATTGATGGAGACTTCCATATGTTTGACTCTGGCATCTGGTACAGTGACCTTATTTTCACTGATGCTGCTGTGCGTTTGATGAAAATCTCCCCTGATCGTCAAAACTACAAGGACTGGCTGGGCGAAACTTTCATCGCTCAGATTGAGAACCTCCATCGCGTTCGCACAATGTCCGTG
>BGLTMP000211
ATGTTCGGTTTGCATACTTTTACTTTAGATATTGTTGAAAATATAGAGCTTATTTTTGAGAGAGAGAGAGAGAGTGAGAGAGCTAAAGAAAGAGCGAGAGAGAAAAAGAGAGAGAGAGAAAGAGAAAGAGAGAAAGAAAGAGAGAAAAAAGAGAGACAGGAAGAGAGAAAGAGAGAGAGAAAGAAAGAGAAGAGAGAGAGAGAGAGAGAGAAGAAAGAGAGAAAGAGAGATTCAGGAAGAAAAAGAAGAAAAAAAGAATTGGAAAAAGATTATTACCACAGCCTCTTACACGACACA
>BGLTMP000212
ATGCACATCCAGCAGGTCAAGCTCTTGACCTCATGGCACAATACGTTTTATGGGCCTCGGTCAAAGAGAGTTGAAACCGGTTCGACTGCAAGAGTCTGTGAAGAAACTGGGGCGGATGCACCAGTTAGGGAAGCTAACGGACTAGTTAAACCGCTTTGTGTAGAAATTGAATTAGTTGCACTTGTCAGTGATGGAACTCCACCGACAGCACCAGTTAATGTAGAGACAGGTTGTGTTGCACTTGTTATTGAAGGAACTCCACCGACAGCACCAGTTAATGTAGAGACAGGTTGTGTTGCACTTGGCAGTGAAGGAACTCCACTGACAGCACCAGTTAATGTAGAGACTGGTTGTGTTGCACTTGGCAGTGAAGGAACTCCACCGACAGCACCAGTTAATGTAGAGACAGGTTCTGTTGCACTTGGCAGTGAAGGAACTCCACCGACAGCACCAGTTAATGTAGAGACTGGTTGTGTTGCACTTGGCAGTGAAGGAACTCCACCGACAGCACCAGTTAATGTAGAGACAGGTTGTGTTGCACTTGGCAGTGAAGGAACTCCACCGACAGCACCAGTTAATGTAGAGACAGGTTGTATTGCACTTAGCAGTGAAGGAACTCCACCGACAGCACCAGTTAATGTAGAGACAGGTTGTGTTGCACTAGTTATTGAAGGAACAGCACTGACAGCACCAGTTAGTGAGGTGACAGGGTTGATTGCATTTGTCAGTGAAGGCTCCACAGCACCTGTTATTTTTGCAACTGGTTCAGTAGCACTGATAGCTGAAGTAAGTGTGCCCGAAGACTCCATTAAATTGCCTGCAGCATTAGTGATGCCGCTAACAATGGACTCTATCGGTTTGACAGCACTATTTATTGTACCGGCAGCATTAAGGGAGCCAGCTGAGTTCAACAAATTCCCAACGGTGTTGGTGGCACTCTGTAGAAGTGAATCTAAGGGCTTGGCAACGTTTTCGAGCACGCCCAGAGTGTTTTCGACACCAACATCTTTCAGTGGAAGAATATTCAGGAGACCCAATACCAGACCGTCAGACAAAGATTGCATGCATTCACAATTAGTGGAAGATGGGACATTTTTTAGCGGTTCTATAATAGGCACAAAATGTTCTCTGACAGAGTCCTGGCCTGATACTGTACACTCGTCAGCAACCAAAGGAGTATCACAGGTAACAGCTGGAATAACGTTAGGAGCCTCGCTGGGTAAGGAGGGCTCTCGAGTTTGGAAAGTGCGAAAGACGTCACTGGGGCGTGTAGTGTCGTCTTTAGATGATGGAGCAGTGCGCCATCTGTCTTTGAGTCTCGCGATACTCTTTATTCGTTTGAGTTCCCGTGTCGGTCGTTGCCGTGAGGCCGCTGGTCAGGCCTCCAGTGAGTCCGCCCAAGAGTCCACCACTGGACGTTGCAGCTGTGCCGGTGTTGGTCGAAGTCTGTCCACCAAGCGATGTTCCAAGCAACCCGGAGTCGCACCGCTTCCTAACAGACCAGACAATGCCCCTGTTACCGTGTTGACCACGTTTCCGGTGCTGCCCCCGGTGCCCCCACCACCTAACAGACCTGTCACTGTGTTCAATAGGTCCCCAGCTGTACCCGTCGCGGTGTTCACCACGCTTCCCACAGGGTTACCATTTAACAGGTTTCCAAGCGTTCCAGTCAATGTGTTGACAATGTTCCCGGTGCCGCTTCCGGTCGCCCCACCACCCAACAGACCTGTTGCTGTGTTCAATAGGTTCCCAGCTGTTCCAGTCACTGTGTTGACAACGTTCCCGGTGCCGCTTCCGGTCGCCCCACCACCCAACAGACCCGTTGCTGAGTTCAATAGGTTCCCAGCTGTTCCAGTCACTGTGTTGACTACGTTCCCGGTGCCGCTTCCGGTCGCCCCACCACCCAACAGTCCTATTACTGTGTTCAATAGGTTCCCAGTTGTTCCTGTTGCGGTGTTCAAGACACCGGATACTGGGTTACTGTTTAACACGCTCCCCAGAACATTAAGCGCCCCGTTCGTGTTTCCCCCTGTAAGATCGTTTAACACATTTCCCGTTAATCCCGTGATACCATTCAACAAGTTCCCCGTGGAGCCTCCGCTTAGCGCCCCCAGCAGGGAGTTCACCAGATTTCCAGCACCACCAACGCCATCAGTGGTGCAGTTAGTTCCGTTCTTTTTTAGAGAGATAGAGAGAGAGGGATTGAGAGTGAGAGAGAGACATCAAGAGAGAGACGAGAGAGAACTTGTACGAAGCATGAAGAGACCTGATAGAAGGTTTACACCCCCACCTGCCCCACCACCACCCAATAACCCACCCACAACACCAGTACCGCCAGTACCGCTACTGCCTGTTCCGCCCCCACCGCCCAGTATACCCGTCACTCCGCTCAACAAGCCTCCTCCAGCTGATCCACCTGTGTTCGAGCCTCCACCACCGCCCAGCAAACCCGTAACTCCGCTCAACAAGCCTCCTCCACCGGTTCCACCTGTGTTCGAACCTCCACCCAGGAGACCGGTCGTTCCACCTAACAAGCCTCCAGCGAGATTAGTCACCACACTCAAAGGCCCACCGCCGCCGCCTAACAGTCCGTTCAACAAACCTCCGCCAGATCCGCCGCTGTATGACGACCCTCCTCCAAGTAGACCTCCAAGTAGGCCCCCGTTACTCCCGCCAAGTATTCCATTTAACAGTCCTCCTCCAAGCAGACCCCCTACAAGGCCACCGCCCCCGGATGCTGAAGCACCCCCACCTCCAAGAAGCCCACCCAGGAGGCTTATTATGGGCGCGAAACGAGCTTTCTTACAGCGTTCTGATTCCGAGTATGTCTTACACTGGGTAGCGAAAAGCACTGGGGAACTTTCATTGATGTATTGGACTTACCAAGAAGAGATGGGACTC
>BGLTMP000213
ATGCAGCTATGCATAGAAATCGACATTCTGGGAATTGGGAAACTACTCACGCCCATAATAAGCCTCCTGGGTGGGCTTCTTGGAGGTGGGGGTGCTTCAGCATCCGGGGGCGGTGGCCTTGTAGGGGGTCTGCTTGGAGGAGGACTGTTAAATGGAATACTTGGCGGGAGTAACGGGGGCCTACTTGGAGGTCTACTTGGAGGAGGGTCGTCATACAGCGGCGGATCTGGCGGAGGTTTGTTGAACGGACTGTTAGGCGGCGGCGGTGGGCCTTTGAGTGTGGTGACTAATCTCGCTGGAGGCTTGTTAGGTGGAACGACCGGTCTCCTGGGTGGAGGTTCGAACACAGGTGGAACCGGTGGAGGAGGCTTGTTGAGCGGAGTTACGGGTTTGCTGGGCGGTGGTGGAGGCTCGAACACAGGTGGATCAGCTGGAGGAGGCTTGTTGAGCGGAGTGACGGGTATACTGGGCGGTGGGGGCGGAACAGGCAGTAGCGGTACTGGCGGTACTGGTGTTGTGGGTGGGTTATTGGGTGGTGGTGGGGCAGGTGGGGGTGTAAACCTTCTATCAGGTCTCCTTGGTAAAAAG
>BGLTMP000214
ATGAGAGAGAGAGAGAGAGAAAGAGAGAGAGTGAGAGTGAGAGTGAGAGAGATAATGAGAGAGAAAGAGAGAAGTATCGCGAGACTCAAAGACAGATGGCGCACTGCTCCATCATCTAAAGACGACACTACACGCCCCAGTGACGTCTTTCGCACTTTCCAAACTCGACTGATGATCACAAATATTGCTCCCATATTGTTACAGACAATGAGCGATTGGAGTGGCATTTTAAAGATGTGGGACATAATAGTGTCCGTACTGGCGGTGCTCTTTGCTTTAACATGTCGACCTGTGGTCACTGACGAAAGTGTAACGGAATCAATTTTGGAGGCGGGCTTGATGTCAACTCCTGCAACCACTGATGTAGATACAACGACTTCTTCACAAACAGAGCTACAGTCGGACAATGAGATAGTCAGTAGCCCCCAAACAACATCAGCGTTGATCGGCGAAATCGCACAAGATTCGGACATTGGTTTCCCTCCGACCACTTTGGCGACCACCGCATCTGCTACGGTTGAGGAGAGCCCAGTCAAAGCTGTAGCCGAGTCTAATATGGACGACGTCCAAGCTTACGAAGAGTCAGAAATTGCCGATGGCTACTCCAGCGAAGAAGAAGCATCCTCTCAAAGCACAACTTCAACCCCAACTCAAATCAGTGATGCGTCTAGTTTGCCTTCCGAGAACGATAGCTCGCCCACCATCTTGGAAGCCGTGCCCCCGGAAAACAATGCATTCGACTCTTCAGTAGACACCCCCGTCTCGGCACAGAACATTTCAAACGATACAGTTTTGGTCGTGACTCCAACATCTACAAAAATGGTGGACAGTGTCGAAGAAACAGAGCAAGTGCTTATTCCACCACCTCCACCAGCGACCAACGACACAGCTCAGAATAAGACTGTTGAGGCCATTGCTGAAGTAGATCTGCAGAATGAGAGTTTAGACACTTCCATGGGGAACGAAGACAAAGACAAGCTCCAGGCTGTGTATTTGAACCATTTAAAAAACTTGAAAAAAGTATTGCATTGTGAGCTGAAGTTAAAGGCTTGTCAGCAACAGATAGGGTTCCAGAACCGAGGCTATTGCGACCTCGTTTTCAAGCAATGTTTGTTACAAATACAAAAAGAACAAGAGGGAAATGCCCAAAAAAGGTCACTACTTGACCCCATTACCACCAAACAGGAAGCAGCTTTACCTGTTCCCCTGACCAATCTTCTAGAGACGGTTCTAACCTTACTTGGGAATGCAGCAAATCAGGTCGGCAATACCAAGCCGGATCAACTCCTGGTCAGTCCAGAAAAAAAGTGTCCTTTCACGAACGAGCCCTCCTTACCCAGCGAGGCTCCTAACGTTATTCCAGCTGTTACCTGTGATACTCCTTTGGTTGCTGACGAGTGTACAGTATCAGGCCAGGACTCTGTCAGAGAACATTTTGTGCCTATTATAGAACCGCTAAAAAATGTCCCATCTTCCACTAATTGTGAATGCATGCAATCTTTGTCTGACGGTCTGGTATTGGGTCTGACAAAAGGAATCACAGATGGTTTGGGCAACAGCATTCAGGACATCCTCAAATCCGTAACGGAACAACTAGCTGATGTCTTCTCAAAGAGTCTTGCAGAATCTCTCGCTAAATTACTTTCCTCTTTAAACACTATTATAAACTCTGCCCTGACATCCTTGACTGGGATCACCAACCTCAGAATGGATGAACTTTTAAAGACAAAGCTAGATAAAGTCACTGACCTCCTGAATATTCTTCCACTGAAAGATGTTGGTGTCGAAAACACTCTGGGCGTGCTCGAAAACGTTGCCAAGCCCTTAGATTCACTTCTACAGAGTGCCACCAACACCGTTGGGAATTTGTTGAACTCAGCTGGCTCCCTTAATGCTGCCGGTACAATAAATAGTGCTGTCAAACCGATAGAGTCCATTGTTAGCGGCATCACTAATGCTGCAGGCAATTTAATGGAGTCTTCGGGCACACTTACTTCAGCTATCAGTGCTACTGAACCAGTTGCAAAAATAACAGGTGCTGTGGAGCCTGTTGTGTCACTTCTTAATAATGTTGGCAGCAATGTTGGGAATCTCGTGAATACTGTTGAAACACTCACTTCCGCAGTTAATAAAATAAGTAACGTGATGGGGCCTGTAACTGGTACAGCTTACACTGTTGCTTCACTTGCTGGTGATGTACCTTCACTGACAAATGCAATCAACCCTGTCACCTCACTAACTGGTGCTGTCAGTGCTGTTCCTTCAATAACTAGTGCAACACAACCTGTCTCTACATTAACTGGTGCTGTCGGTGGAGTTCCTTCACTGCTAAGTGCAATACAACCTGTCTCTACATTAACTGGTGCTGTCGGTGGAGTTCCTTCACTGCCAAGTGCAACACAACCTGTCTCTACATTAACTGGTGCTGTCGGTGGAGTTCCTTCACTGCCAAGTGCAACACAACCAGTCTCTACATTAACTGGTGCTGTCGGTGGAGTTCCTTCACTGCCAAGTGCAACAGAACCTGTCTCTACATTAACTGGTGCTGTCGGTGGAGTTCCTTCACTGCCAAGTGCAACACAACCAGTCTCTACATTAACTGGTGCTGTCAGTGGAGTTCCTTCACTGCCAAGTGCAACACAACCTGTCTCTACATTAACTGGTGCTGTCGGTGGAGTTCCTTCAATAACAAGTGCAACACAACCTGTCTCTACATTAACTGGTGCTGTCGGTGGAGTTCCATCACTGACAAGTGCAACTAATTCAATTTCTACACAAAGCGGTTTAACTAGTCCGTTAGCTTCCCTAACTGGTGCATCCGCCCCAGTTTCTTCACAGACTCTTGCAGTCGAACCGGTTTCAACTCTGAATAGTGCGACCTATTCTGTTGCTGCACCAACGAACACTTTAACAGCCATTAATCCACCAACAGGATTGTTGAGTCTTCTTGGGCGACGTATTGTTAAA
>BGLTMP000215
ATGAAATCCTTGAACAGAAAAGGTGCTGAGCTCTCCTTGAACAGAAAAGGTGCTGAGCTCTCCTTGAACAGAAAAGGTGCTGAGCTCTCCTTGAACAGAAAAGGTGCTGAGCTGTCCTTGAACAGAAAAGGTGCTGAGCTGTCCTTGAACAGAAAAGGTGCTGAGCTCTCCTTGAACAGAAAAGGTGCTGAGCTCTCCTTGAACAGAAAAGGTGCTGAGCTCTCCTTGAACAGAAAAGGTGCTGAGCTCTCCTTGAACAGAAAAGGTGCTGAGCTCTCCTTGGACAATTCAACT
>BGLTMP000216
ATGTTGCTAGCATGCCGCACGCGACAGGCAGGTTACAGTTTCCGTGTCCTGACGACGAAATTATGGCTCGTCAAATGGTCGCTTCCTCATTTAGGTTGTCAGTTTACCAAGACAACATGGGACATGGACAATAACTATGTATCTATAAGAGCTGTCGATCAGACTATTAGCAGGCCGTCAACACAAGGTGTCTGGATAACTTTAACCGCAGGTGTGGTGGCAGGTTTTCTTGATAATACCAGAAATTACGTGTCTGGCATTGATGACGTCAATGGCCTCGCGTGCCCCCACAGAGTCTACCCTAACTCTCCACCCCCCCATCTACCCCTTCTCTCAAACACACCATGGGCTAATCACAATAGAAGAGGATGGATGGAATCAATACAATCGCTGTCTTGTGGCACTTCGCCCCAACTTGAATTAATCACACCGACAAATATATTTAAAAAGAAAAGAAAAACGCCTTCCAACCTTCAAGGGTTTTCCAGGAAACGCCCACGA
>BGLTMP000217
ATGGCTAACTGCACAGTGGTGCCCACCAGGTCGACAAGGATACCAGTGGCGTCGACCACAGGCAAAGGCGCGTCACCGTCTCCAGTGAGAGCGGCGCACAAGGGGGATAGGAAGTCGATGCACACGGTGATCGCTGTCACGCCGAAAAAGTGCATCGACGCGAACAGTAACCGGAACCTGGCGTCTACAGCGGAGATTATTCCGCCGTGCAAGACCGACCCGAGCAGGGAAGAGTGGGAGAACAAGGATAACGATGAGGCAGCGCGAAGTGGTGAGGAATACGGCGTGGAAAACTCTGAGGAGAACCGCAAGAGAAGCAACGTGGGCATCGAGCTGATCTCCCTGGAGAAGTCCATTCACAAATCCCTGGAGAGGTCGCTCGAAAGCCAGGCGTCCTTACAGTCTTCGACGCATTCTTCCTCCTCTCTGTCCACTGTGGCGACAACGTCCTCTTCCTCCCAGTCATCGGCGTACTCGTCCTCAAACACTGACCGCCACTGGGCGGCTGGGCACCACCTCAACCAGAGCACCAGCAGTGAGAGCAGCAGCAGCCCCGGTGCGGGAGGGGCGACGTTCGATAGCAGCGCCAGCAGCTGCAGCACCACCAACACCGCCACGGACAGCACGGCGGTGGCCGCCATTGTGGATAACGTCGTGGGCGGCGTCAAGATCTTACCGAGTGGGAGCAATGGATTAACTGCTCAAATCGCTGAGGGAAAATCAAAAGTCGGAGTAAGTCAATCAGAAGCCAAAGTAAAGAGCCCAAAGGTTTTACTGAAATCCTTAAACGTTTTACCTGATGGTTCAGACGAAATTATTAAGTCTAGAGAAGGCGGGGAAGAGAATATCGATCACTTGGAGAAGCGTTCGATGGAAATGCTCAGCCTAGGAAGAAGCGCCTCTGACGACGAACAGAAGTCAAAGAGAACTCGAGAGATAGACCGCCACACAGAGATAGAGAGAGAGAGAGCGTTTGACGTCAAGAGATACAACCGCCACACAGAGATAGAGAGAGAGAGAGCGTTTGACGTCAAGAGATACAAAAGACTAGAGATATTTATAAAAAGAGATACATACACCACCAAAGAAAAGAGAGAGAGAGAGAGAGAGAGAGAGAGAGAGAGAGAGAGAGAGAAGTACAGAGACATACAAAAATCACCATTGACACCAGTTTACATCTTTGCTGACACCATTCCTCGCGCCATGAAGGAGTTGATAGATATTATTAGTAATGAATCACTACACAGCCCTGGTGTAGAACGCTACTATTTAAATCTTGACCCCCGCACCAAACGTGTGATGGGATCCTTTAAACAGAGGGGTCGGCTAAGAACTAAACTGTATTACCTGGCCAGAGGTGGACACTCGTTGTTTTGCTATTTAACTGCTTGGACTCACGATCCGTGGCGATCGTATTTT
>BGLTMP000218
ATGGCTTACTGCTCATTTATGGAGAGTCAGAGAGAGGTGGAGAGAGAGAGAGAAGAGAGAGAAGAGAGAGAGAAGAAGGACAGACAGAGAGGCAGAGAGACAGCGACAGAGAGAGATACAGAGAGAGAAACAGAGACAGAGAGAGAAACAGAGACAGAGAGAGATACAGAGACAGAGAGAGAACAGAGACAGAGAGAGATACAGAGACAGAGAGAGAAACAGAGACAGAGAGAGATACAAAGACAGAGAGAGATACAGAGACAGATACAGAGACAGAGAGAGACCGAGAGAGAGAGACAGGGAGAGACTGAGACAGAGACACAGAGACAGAGAGGGACAGACATAGAGACAGAGAGACAGAGAGACAGCGACAGAGAGAGAGACAGAGAGAGACAGAGAGAGAGACAAAGAGACAGAGACAGGGAGAGAGACACACACAGAGACAGACAGAGAGAGACACACACACAAAGACAGACAGAGAGATGCAGAAAGAGAGAGATACAGAGAGAGACAGAGAGAGAC
>BGLTMP000219
ATGATGAGAAAAGAAGAAAGACAAGGAATGCGAATGAAAGAGAAGAGAGAGGGAAAGAAAGAGGGAGAAAGAGAGAGAGAGAGGGAGGGGAAGGGAGAGAGAGAAAGAGGGGGGAAGGGAGAGAGAGAGAGAGGGGAAATAAAGACC
>BGLTMP000220
ATGACAGAAGACCGTGAAATGTGGGCTTACGGTGACAAAGCCCAAAACCCAGTTGGATCCCTCGAGAATATTGACAGTGTGGATAATGATGCCTCCAATGGAGGGGCTCGACACGATTACCCAGCAGCCGTATCAAAAGTAGCTTACGAGGAAATGTCCGACGGGCGATATGAGGATAGATACTACAGATACTACAGATACTACAGATACTACAGTGCCTACGTTAAAGAGAGAGAGAGAGAGAAAGTAAGGGGGAGGGGGGGAAGGAGAGAGAGAAGAGAGAGAGTGCGAGATACAGAGAGAGAGAAAGAGAGAGAGAAAGTGAGAGATACAGAGAGAGATGGAGAAAGAGAGAGATACAGAGAGAGAGAAAGAAAGAGAGAGATACAGAGAGAGAGAAAGTGGGAGATACAGCAAGAGAGAGAAAGAGAGAGAGATACAGAGAGAGAGAAAGTGGGAGATACAGCAAGAGAGAGAAAGAGAGAGAGATACAGAGAGAGAGAAAGTGGGAGATACAGCAAGAGAGAGAAAGAGAGAGATATAGAGAGAGAGAAAAAGAGAGGTGCAGAGAGAGATACAGAGAGAGAGAAAGAGAGAGAGATATACAGAGAGAGAGAAAGTGGGAGATACAGCAAGAGAGAGAAAGAGAGAGAGATACAGAGAGAGAGAAAAAGAGAGGTACTTCGTCCATTTCCTAAAGCGTACGACATATCGCCCCCGGGGAAGCCGACGCGACATAATGCGGATGGCACACTCACTGGACAGCGCCAAAGAGCAAAGTTGATTGACTTGGGGCGCCCCAGGCAAAATAAGGGTAAACGAGGTTCAGATTGCCCCCGCGACCTGCAATCAGCCGAGATCCCTAACCTCATAGGTCTGGAGAGAAGCGTGGGAGATACAGCAAGAGAGAGAAAGAGAGAGAGATACAGAGAGAGAGAAAGTGGGAGATACAGCAAGAGAGAGAAAGAGAGAGATATAGAGAGAGAGAAAAAGAGAGGTGCAGAGAGAGATACAGAGAGAGAGAAAGAGAGAGAGATACAGAGAGAGAGAAGAGAGATATACAGAGAGAGAAGTGAGAGATACACAGAGAGAGATACACAGAGAGAGATACACAGAGAGAGAAGAGAGAGATACAGAGAGATAGATAGAAGAGAGAAGAGAGAGATACAGAGAGATGCAGAGAGAGAGAAAGAGAGAGATGCAGAGAGAGAGAAATTGAGAGATGCAGAGAGAGAGAAAGAGAGAGATATA
>BGLTMP000221
ATGCCTTGCTCGATGAGGCAAAGGAGGGAAAAGAGTAAGAGAGAGGAGGGGAGGATAGGAATGAGAGAGAGAGAGAGAGAAGAAAGAGAAAGAGGGAAAGAGAGAGAGAGTAGGAGGAAAACAGAGAGAGAGAGACTCGTTTTGATATTGACTAAAGTGTTGAGTTATACGGTAGGCGCCCCGGTCGAAGCTCGCTGGTATCTTTTAAAACAAGAAACGCCATTGAAGCCGATGATTAAATTAAACTCATTAGAGACAAAGGAAAACACCAGATCAAGTCTGTTCAAACGGCGTTCTGGGGCCTTCAATCTCATTCACAGCCCACTGGAGAGCATCACAGAGTTAACAAAGAGGAAGAAACAAGAAAACGAAGAAGCAGAAGAAGACAGGGGGAGAGCAATCAGAAGTAGACAGGGGGAGAGCAATCAGAAGAAGACAGGGGGAGAGCAATCAAAAGAAGACAGGGGGAGAGCAATCAGAAGAAGACAGGGGGAGAGCAATCAGAAGAAGACAGGGGAGAGCAATCAGAAGAAGACAGGGGGAGAGCAATCAGAAGAAGACAGGGGAGAGCAATCAGAAGAAATCATAGAAAAAAAATACCCGGAGAGTGCTCCCTGTGGCTGCTGGTTCTGGTGCAGCCGCCCTTTCTCAGCAGAGCCTGTGGCCGGGCACCCGGACCTGCCGCTTCCGCTTCGTGTTATGAGGGCGCCGCCTCCGCCCAGGTTGACATTGTCCTTGGAGGGCGCCGGGAGGGACGCTGATGTGGACGAGGAGGGCGGGGCGGACGATGAAGGCGCCGGAGATGCCTGGACTGCTAAAGGGGCTGTAGGTTTACCGTCTTCTGATAAGTACAAAGCGAACATTTTGTCGTCTTACAAACACAGCAGACGCCAAGACAACGTGCAAAACTTTCAAAACAAAGCTATAAAAAAAAACAATGTGACCATTCAAAACCAAGAGATAATGGCAGCACAGTTACGAGACGAGCACGCCTTAGTCATAGCCCTAGGACTTAATGTCGAGAGC
>BGLTMP000222
ATGGGGGGAAGGCTTTCTCTTGGTAACGATCTGTCAGATTGGCAGAAACCTAAGCTTCCACATCTTGTAGGATTTAGTCCAGATCAAGAGTTGGCAACTGTAAAAGCTTGGCTAGAAAGTCGGCGTTTCCGGCTCGTGTCAGTCAGTCTTCTTATCTCGCTGTCGAGATACGTCAAGAGAACGATAATGGATGACTTAGGGCAAGACTTGGAGAACAATGTGGTCCTAGCAATGTATCGAGGACTGTTCATGGTTTCTTTATTTTTACGAATCACATATTCAGAGAGGACTATGGCTGTATTACACTGTACGATGGGTTTTAATCGTTTTGTGCTAATCAAGCAGGCAACTCCTTATCTTTTCTGGTTTATTGTCCGTATCAAA
>BGLTMP000223
ATGTGTCCTTCATCTGGTGAGGCAATAGTCTACGTCCTGTCTGGTGAGGCAATAGTCTACGTCCTGTCTTACAAGTCATCTGGTGAAGCAATAGTCTACGTCCTGTCTGGTGAGGCAATAGTCTACGTCCTGTCTTACAAGTCATCTGGTGAAGCAATAGTCTACGTCCTGTCTGGTGAGGCAATAGTCTACGTCCTGTCTGGTGAGGCAATAGTCTACGTCCTGTCTTACAAGTCATCTGGTGAAGCAATAGTCTACGCCCTGTCTGGTGAGGCAATAGTCTACGTCCTGTCTGGTGAGGCAATAGTCTACATCCTGTCTGGTGAGTCAATAGTCTACGTCCTGTCTGGTGAGGCAATAGTCTACGTCCTTTTTTTTTTTTACAAGACATCTGGTGAGGCAATAGTCTACGTCCTGTCTGGTGAGGCAATAGTCTACATCCTGTCTGGTGAGTCAATAGTCTACGTCCTGTCTGGTGAGGCAATAGTCTACGGCCTTTTTTTTTTT
>BGLTMP000224
ATGGAGAGAGAGAGAGAGAGAGAAAGAGAGAGCGACAAAGAGAGAGATAGAGACAAAGAGATAGAGAGAGACAAAGAGAGAGAGAGAGAGACAAAGAGAGAGAGAGACAAAGAGAGAAAGAGAGAGATAGAGACAAAGAGAGAGAGAGAGAGAGACAAAGAGAGAAAGAGAGAGATAGAGACAAAAAGAGAGAGAGAGAGACAAAGAGAGAGCGACAAAGAGAGAGATAGAGACAAAGAGATAGAGAGAGAGACAAAGAGAGAGAGAGAAACAAAGAGAGAGAGAGACAAAGAGAGAAAGAGAGAGATAAAGACAAAGAGAGAGAGAGAGACAAAGAGAGGACAAATAGAGAGAGATACAAAGAGAGAGAGAGACAAAGAGAGAAAGAGAGACAAAGAGAGAGAGAGAGACAAAAAGAGAGAGAGAGACAAAGAGAGAGAGAGAGAGACAAAGAGAGAGAGAAAAAAGAGAGAGATAGAGACAAAGAGA
>BGLTMP000225
ATGTGGTCCTCGTCTTTGATCCCGTTACGGTCTGGTAATTCCAACACTGGCGGGTCAGTTCGTGCCACATCACCTGCTGCCCAACCCTCAGGCATCCCCACGCCGATCGGCCGGGGCATCCCCACATCTCGGAGCCAGACCCTCGCGGACAAGCAGTCGAACCGGACCAGCGCGGGCTCCACCACATCGACCTCCTCGTCCAAGAGCAACAACTCTTCCAAGCCGCCGTCCAGCAACAAAAATTCAATGTTGGACAAGTTCAAGTTCTTCAAGGACAAAGACAAGGACAAGGAGAAAGACAAAAACAAAGGGGTGGTGAAGAGCACGTCCAAGAACAGCAGCACCAGCACCAGCACCACCAGCAGTAGCTCCAGAAGTGACAGTGACTCCAGAACGAGCAGTGATCCCTCAAAGTCCTCGTCTTTTACCAGTAGCCAGAGTTCCAGCTCTGGGGATCAGGGTGTACCCAACTTGCTTGGTGCCGCCTGTGCTTCACCTGCCAGCAATCCAGGCACGCCTTCTAAAAGCTCGAGCAAGTCGGGAAAAAAGTCCTTGGTGAAAGCTTTCAGTTCTAAAAAAGAGGCACCAGACACAGTTCCTCCTCCTATACCTAGTGCTGTAGGGTTAGGACCTCCAACAGGTGGTCCTTATCCTCAACAGACACAGGCAAGTAATGGGTCACAGAAGAACGTGTCTCCTGGTCAAAGTAGGAAGTCTGGATCAAAATCAGAAAGATCAGAGTCTCGTCAGCCTCAGCCTGATCCTAGGCTAGCGACCGCCAGTCCTACGCCATCGAAGAAAGCTTCTAAACTAGGGAGTCTTACGGGTATTCCCAAAACTCAGTCATCAACATCATCTAGTAAATCCTCCAAAGGCTCATCACCTTCTGCCACAGTTGCGATTCCACCTTCTACATCGTTATCATCAATTCCGGCATCTTCTGGGATCCCTAAGCCCAGTAAGTCGTCAGGAAAGCTCTCAAAAGAGGACAAAGCTCGAGCTGCAGCTGCAAGCAAAGAATATAACAAAACTCTTTACAAAGATTTACCTGGAGTAAATGTGCCAAAGACATTCGGTTCTAGCTCCAGTTCCAAATCATCGTCACTTTCATCCTCCCAAATGCAACAGCTTCAACAGCAACAACAACAGCAAATACCACAACAGCAACTTCAACAACAAGCATATCAGCAATCTCAGCAGCAGCAGGCGTATCAACAGCAGCAGGCCTATCACATGAGGCAACAGCATTATTCCCAACAGGCTGCATACGCCATGCAGCAACAGCAGCAGCAGCAATATCAGGGATACCAACAGCATTATCCAGGCATGAGCCAGGGGTCATCCATTTCTGAAAGCCCTTACAGTTTGTCTCATGGATACACTCCACCTTACGCGCACAATCCTGGCTATGCCACACCAACTCGTGTTCCAACTAGTCCTCTGGTACAAAACGTCCACCCAAGGGTGAACATCCAGAACGTAGAGCGCCTCCAGCAGCAACAACAACAGCAGCAGCAAAACCAATCTGTTGAGCAGACCAGTGCCTTTATACCGTCCCAATCTAGAGGAATGAACCAAGCATCCCATTACGTGCCAGTCACCATCCCTGCCGTCAATATGGATACACATCCGGCAAATGCTTCATCCTCAGGAAGATCGATGAAACAGACTCTTCCCCAAAGCCCGATGATGAGTCCCAATTTGAGTCGACACAACCCGTCGGTCAATGTAGTAAAACCAACAATGTCTACATCTACGCCCACTACCTCAGTGCAAAAGTCGAACAAATCCGACAGTAACACGCAAACGAACTTGTCCGTGCTCCACAGGTCAGCCACTCCTAAACAATCTTTAACACCAGATTCCAGCAGCAGAATTAACTTAGCTGAATGCTCTCCGATCTCATCCACAAGGCTTACTTCCGCCCCTTCGTCTCCTTCCATGTCCCACAAACTAAATAAATCTGCCACCGATAAACTAGAAAGATCTCAAGATAGCCCAACGATAAACTCAAGCCCCAAACGTTCCACCCCAGACAACGACCTCGAAAAGCCGAACAAGGTCACTTCCAGCAGGGAGAACCTTCTCAGCGCTAAATCAGAGTCTGACCCGCCTCCCATGTCAGGGATGGCCAAGCCAAGCATGAAGGATACTTCCAGCGCTGCACTGGACAAGCCACTGACCACTTCAAGCACTAGCTCCCCGAAGCTTGGCGTCAAGATGTTGGGCTCGCACATCACCAAGAACGCCAGTAATGTCGCTGTCGTTCAGCCGCGCCCGGGGGAAAAGATGGAGACGACTTTTGACGCCGAGGTCCGCACGGAAACAATTCACAAGCTGAACTCCGACACTGAAAAAACTCTGTCCGCTAAAGAAACGACTTTCCTAACTCCCGATAAGGACGAGAAGACATTGTTTGTGGATGATTCCGGGGAAGCTATGGATATTAAACCTATGCCTCCCATTATGAGAGCTTTGCCTTATGGATATTTCCGTGGATACACTGGATATGGTGGATTTAACAACAGAAATTTCCATATTCCAGGTATCTCAGTCCCAACAACGGCGATGTACGCCACCAGGACGGCCAGCGCCCATGGCCTGGGGATGCCGCGCCCCTTGGTGGAGCCAGGTCAGACCAAGTTCTACTCTGGGCAGATTAAGAGGACGGGGTCCACCAACGGTCCAACGTCCGCCTCCAGCGATGCTGACTACGCCTCTGAGTCGGACACCTACGACTATGTCTCCGGCTACATGTCGGACGGGGACATCCTAAAGAACAACCGGAATAACGGCTGCAGCAGCGGCGACGAGTGGACCAGCGGCTATCTGAGCGAGGGCGGCGCCTCCCTCTACGCCCGCCGGCTGCAGCAGCGTTTCCGCGAGGGCATGCAGGCGGTCAGGGAGTGCATGCAGAAGAGTAGCGGCATCATGGACGATGACAGGCATATCATTAAG
>BGLTMP000226
ATGACAGGGAGAGAGAGAGAGGGAGAGAGAAAGAGAAAGAGAGAGAAAGACAGAGAGAGAGAGAGAGAGAGAGGAGGAGGGAGAGGGAGAGAGAAAGAGAAAGAGAGAGAAGAGAGAGAGAGAGAGAGAGAGAGAGAGAGGGAGCTAGTGGCCTCGTTGTGGATGTACAGACTATATTTTACATTGCTTCCTTTGTTTAGGAGAAATGTCGGAGTTCAGCTTGTGAATTGTTTCCGTGCGGACCTCGGCGTCAAAAGTCGTCTCCATCTTTTCCCCCGGGCGCGGCTGAACGACAGCGACATTACTGGCGTTCTTGGTGATGTGCGAGCCCAACATCTTGACGCCAAGCTTCGGGGAGCTACGCTGGAAGTATCCTTCATGCTTGGCTTGGCCATCCCTGACATGGGAGGCGGGTCAGACTCTGATTTAGCGCTGAGAAGGTTCTCCCTGCTGGAAGTGACCTTGTTCGGCTTTTCGAGTTTGTGGGACATGGAAGGAGACGAAGGGGCGGAAGTAAGCCTTGTGGATGAGATCGGAGAGCATTCAGCTAAGTTAATTCTGCTGCTGGAATCTGGTGTTAAAGATTGTTTAGGAGTGGCTGACCTGTGGAGCACGGACAAATTGGGACGGTATAAAGGCACTGGTCTGCTCAACAGATTGGTTTTGCTGCTGCTGTTGTTGTTGCTGCTGGAGGCGCTCTACGTTCTGGATGTTCACCCTTGGGTGGACGTTTTGTACCAGAGGACTAGTTGGAACACGAGTTGGTGTGGCATAGCCAGGATTGTGCGCAAATGGATGACCCCTGGCTCATGCCTGGATAATGCTGTTGGTATCCCTGATATTGCTGCTGCTGCTGTTGCTGCATGGCGTATGCAGCCTGTTGGGAATAATGCTGTTGCCTCATGTGATAGGCCTGCTGCTGTTGATACGCCTGCTGCTGCTGAGATTGCTGATATGCTTGTTGTTGAAGTTGCTGTTGTGGATGAAAGTGACGATGATTTGGAACTGGAGCTAGAACCGAATGTCTTTGGCACATTTACTCCAGCTGCAGCTCGAGCTTTGTCCTCTTTTGAGAGCTTTCCTGACGACTTACTGGGCTTAGGGATCCCAGAAGATGCCGGAATTGATGATAACGATGTAGAAGGTGGAATCGCAACTGTGGCAGAAGGACCACCTGTTGGAGGTCCTAACCCTACAGCACTAGGTATAGGAGGAGGAACTGTGTCTGGTGCCTCTTTTTTAGAACTGAAAGCTTTCACCAAGGACTTTTTTCCCGACTTGCTCGAGCTTTTAGAAGGCGTGCCTGGATTGCTGGCAGACGAGGACTTTGAGGGATCACTGCTCGTTCTGGAGTCACTGTCACTTCTGGAGCTACTGCTGGTGGTGCTGGTGCTGGTGCTGCTGTTCTTGGACGTGCTCTTCACCACCCCTTTGTTTTTGTCTTTCTCCTTGTCCTTGTCTTTGTCCTTGAAGAACTTGAACTTGTCCAACATTGAATTTTTGTTGCTGGACGGCGGCTTGGAAGAGTTGTTGCTCTTGGACGAGGAGGTCGATGTGGTGGAGCCCGCGCTGGTCCGGTTCGACTGCTTGTCCGCGAGGGTCTGGCTCCGAGATGTGGGGATGCCCCGGCCGATCGGCGTGGGGATGCCTGAGGGTTGGGCAGCAGGTGATGTGGCACGAACTGACCCGCCAGTGTTGGAATTACCAGACCGTAACGGGATCAAAGACGAGGACCCTGCAATCAAA
>BGLTMP000227
ATGGCTAACAGAGACAAGGCTTCCAATCAGTTGAATGATTTCTTGAAATCACATCAGAAACAAGACACAATAACAACAGCTGCTGGGGCTCCAGTTGGTAATAAGAATGCTGTTCTCACAGTTGGCCCAAGAGGGCCCATGCTTATCCAAGACCATGTCTTCCTGGATGATATGGCCCATTTCAACAGGGAGCGCATTCCAGAACGGGTTGTTCATGCTAAAGGGGCAGGCGCCTTTGGCTACTTTGAGGTGACTCATGACATAACGAAGTATAGCAAAGCTAAAATATTTGAACATGTTGGCAAGAAGACACCAATGGCAGCCCGTTTCTCAACAGTTGGTGGAGAAAAAGGTTCTGCAGACACAGCCAGAGATCCCAGAGGTTTTGCTCTCAAATTTTATACAGAAGATGGTAACTGGGACCTAGTCGGAAATAACACCCCTATTTTTTTCATCAGAGATCCCATTCTGGATGCAGACATGACGTGGGACTTCTTTACCCTGCGCCCTGAGACAACTCACCAGGTGGCATTCTTGTACTCTGATCGTGGGACACCAGACGGTTACAGACATATGAATGGCTATGGTAGTCATACATTTAAGCTGGTGAACAAAGATGGCAAGTTTAATTACTGCAAGTTTCACTTCAAGACTGACCAGGGCATCAAGAACCTGACAGCTGATGCTGCTGCCAAGCTTCAGGGCACTGACCCAGATTATGCAACCAGAGACCTGTACAATGCCATCGCTGAAGAAAATCCTCCATCTTGGTCAGTATACATCCAGATCATGAGCCCAGAAGAAGCAGAGAAATTTAGATGGAATCCTTTTGACTTGACAAAGATTTGGCCACATTCAGAGTTCCCACTGATCCCAGTGGGTAAAATGGTCTTGAACCGCAATCCAAAGAATTATTTTGCAGACATTGAGCAGCTAGCCTTCTCACCTGCCCATCTGGTGCCAGGTATTGAACCAAGTCCTGATAAAATGTTGCAGGGTCGTCTGTATTCCTACACTGATACTCACCGCCACCGCTTGGGCAGCAATTATTTACAGATCCCAGTTAACTGCCCTTACAACACAAAAGTGAAAAATTACCAGAGGGATGGCCCACAGTGTGTGACTGATAATCAAGACGGTGCACCGAACTACTTTCCCAATAGTTTTGGAGGACCAGTTGATGTCCAGGCTCAACTTGAATCAACCTTCACTTTGTCCGGAGATGTCCAGAGATACAATACTCACGATGATGACAATTTTACCCAAGTTGGAAACTTTTGGAGAAAGGTTTTGTCTACTGATGAGAGGACCAGTCTGGTAGAGAACATTGTAGGCCACCTGAGGGAAGCCCAAGATTTCATTCAAAAGAGAGCAGTCCAAAACTTTTCTAAGGTTGACCCTGAGTTTGGACAGCGGGTCAAAGATGGACTCGGCCTTGGAAAGGGTTATATCCCATGTATCAAGTTTGAAAAC
>BGLTMP000228
ATGTTTCTGAACAAAAGTCCAAAACAAGTTTTGCCGCTGACCAGAAGCTCAGAGATGATTGGTTGTAGACAATGGCAGCCAACCAACCATATTCTGTATCACTTGGCCAACGGTATGCTGTGTTTGGGGCTCCTGGTACCTGATTACAACTACGGGGCTCTCCTTCTACATGGGCTCATGTTTCTAGGCTTTCTCCTGATGTCAATCTGGTCCTGGGTCATCTTGTGCGCACCAGATTTTTTCTCCTGGAACTTCGCCTTTCTGATACTGAATGGCGTGCAGACGTTTTCTCTCATGTATAGCATCAGACCCGTCAAGTTTTGTGCTGAGCTGGAAGAGGTCTACGTGTCCTTGTTTTTACCTTTTCGTGTCTCCAGACACTTGTACAAGCGGCTAGTGTGTCCGGAGTTTTGTACTTTGATGACCCTTCACGAGGGCGAGGCCTACGCCACTCAATCAGTCACCCGGACAGACAAACTTGGTCTGCTTATCTCTGGAGTCATGCACGCTTACAGCAACCGAAGTCTCCTGCACACGATCACTGAGAAACAGTTTATTGACTCACCGGAATTTGAATCCACTTCAACAGGAGAGGAAAAATTTCAGGTGTCCATAGTGGCTGCAGGACTGTGCCGTTATATCTTCTGGCCACGTCAGAGTGTAGAGTATCTACTTATCAAAGAGCCCTACCTGGCTTGTATCATGAAGACTTTGATC
>BGLTMP000229
ATGGATGATGTCCCTTTGTGGTCAGAAAAGGAAGATGGGACTCTTTATCTCAAAAAGCTTCGGGCCTTGTCAATTATAAATTATCTTATAAAAACAACAAGAGTTAGGAAGAAGAAGAAGAAAAAGAAGAGAGCGAGAGAGAGAGAGAGAGAGAGAGAGAGAGAGAGAGAGAGAGAGAGAGATGACAGAGAGAAAAATGGGAATAGAGCATACGGCGTAAGTTCCCAAGAAGTTGAGAGTGAAGCTCAATTTCTCTGTAAAGGCGAGCCAAAAAAGAGGGAGCGGGAGAGAGAGAAAGAGAGAGAGAGAGAGAGAGAGAGAGAGAGAGAGTTATTCCGCTTGTCTGTCGACTTTTGTGAACGGCATTTGTCCTCGTTCTTAGAACGTGTTCTGTTCTTGTGGCGTGTCTGCCGATACAATAAGACTGTCACTCATTCATTTCCTGGTACGCGCGACACGATTCAAGAACCACAATCATGTTTAAAATGGTGTCGGCTGACTCCTAGGCAGCGAGAAAAAAAAGTGACCCTACCCCCTCCACGCTTCTTTCCCTCGTATCCCCCCACACCCTCCGCACTGCCCACCCGTACCTCCTCTCTTACTCCTGGATCATCTTGTCACACGAATGTATCATGTCGGTGGCACGACAAGATGGAGGTGATCAACAGCTACTCGTTCGAACAAATAATGCACATTTTGACTGAGGGGAGAGAGAGTGTGAGAGAGAGAGAGAGAGAAAGAGAGAGAAAGACAAAGATAGAGAGAGAGAAAGAAGAGAAGAGAGAGAGAAGAGAGAGAGAATCAGAGAGAGAGAGAGTGAGAGAAGAGAGAGAGAGAGAAGAGGAC
>BGLTMP000230
ATGAATCTCGCTCGGCCTCTACCTAAAGATAGGGCAGCGGCTAGGGAAGCAAACGTTCCGCTCTATGGTGGTGGTGGGGGGGGGGCGGTCAGCGGCGGATCGTTGGGTAAGAAGGAAACTCGCATCTTTGATTACACCCGAGTGGCTTCCCTTCGTCACCATGGCTACGGAAGGCAAATGGCCGTGGAGCAGAATTCACTGGGTAACGAGTGCTACGAAGCATGGGTGGTCTACACAGCTGTACGTGGTCCACGCCAAGATTCGGTCTTATGGTCCCAAAAACTCCCATTTGAGAAAAACAAAACTGTCTGGAGAGCTGCCGGGTATGTAACTCATAAAACTATTTTCATCCAAAAATCATTGACTCTTAAACAGCCTGAAAAGTGGGCGAGTCTCGAGAACAAAACAAAACAAAATGTGGTCTACTATGGGCTTGGTCGGATCGTAGGCATCGGACCATGTACGAACCAGGGTGCTACAGTGCTACCTAATCACAAGAATGGAACCTTATCGGATAAATTACAGATGGTCCTTCAAAGACAAAGATACCCACGCCCGATCCTCTTTTCAAACACACACACACACACAGATGAAAAGGAGAAAAATATGTATAGACCAAAAGCAATTAGTAAGAGAAGATGTGATAGAAAGATGCGATTGAAGAGAAATAGAGAAACGGAGGAGAGAGAGAGAGAAAGAGAAGGAGAGAGAGAGAGAGAGAGAGAGAAAGAAAATACGAAACCAATAAAAAAGAAAGCGAAAGAAGAGGCATGCAGACAGACACTGACAGAGACAGACACAGATACTGACAGACAAGCAGAGGGAGAGAAAGAGAGGGACAGACAGACAGACAGAGAGAGAGAGAGAGAGAGAGAGATAGGCAGAGATAAAGGAGGACAGAGAGCAAAGGTGTGTGAAGACTGTCCACATGAAACTGTTGGTCGCCAAGTAGCTTCTCAACGTGGTGTGGCACCAGGACAGGATCAAGGAATCTTCACTGGACCGCATTTTATTATGACTGTTGTCTTCCTACTGATGGTCTCCCTTTTCTCTGTAGCTGTAATTACAAACGCTCCTATGAAATCCCGCCACCATCGATCGTATGACTACGAGAACGGGCTACCTCACCTGAAAGAGAGTATGCTGAGCATCCATCCAATCGTGGCATGCCTCCCAATGCGAGGCACCAGCAGCCGCTGTCGTCGTGGCGGGCATGCCGGCCACAGCTCTGTTGCCTGCCTCACTGAGGTCAGACATATTGACGTGAATGTTTTTGTACACGCCGTAGTGTTCCGTGGAGCCCTGCACAAGCTCCACCATCTCCTGTGTGATATTGATGAGCGACTTAAGTGTCCCGAAAATGCTAAGAAATGGCAAGAAAAACGAGATCGGTTGGTGGAACAAGAAGATTTGTTTTGCAGACGTGATCATCTGGTGGAACAAGCATACTTGTTCAGCAGACGAGATCAGCCAGTGAAACTAGCATACTTGTTCAGCAGACGAGATCAGCCAGTGAAACTAGCATACATGTTCAGCAGACGAGATCAGCCAGTGAAACTAGCAAATTTGTTCAGAAGACGATTGGTGGAACTAGACTACTTTTTCAGCAGACGAGATCGGTCGGTGGAACTAGAAGATTTGTTTTGCAGACGTGATCATCTGGTGGAACAAGCATACTTGTGCAGCAGACGAGAACGGCCGAGGAGAATATCCAAGCAGCAGGCAAGAATTAAGCAGACGACAACAGCCAGAGTTGGTGCTATGGAGAAGGAATCTAGTCATGGCGAGTCAGAACGTCTAAGAAAGCGGCTTGACCCACACACGCGCTCACACACACGGGGAGGCTGGCTCACGAGGCAAAGAGAAGAAGAACATGAGAAACTAGAAAGAGAAAGAAAAAGAGTGAAAGATAGTGATAGAATAAAGAGAAAGAAAAAGAGAATCTACAAGAGAAGAAATGGCTGTGATAGAACAGAAAAGAGAAAGTTACTAGGAACTAGAGAGAGTCAGAAAGAGAAATGCGTTATAATAAGGACAGATAGGCTAGAAAGAGACAGAGAGCTGATGAGATGCGGATGGCGTAGGGGGAAGAGAGTGATTGGAAGTCGCTGCGAGCAGGGTTCGAACCTGCGCGGGAAGATCCCATTGGATTTCAAGTCCAACGCCTTAACCACTCGGCCATCACAGCTGTTACGAATTTGGGTCACTGAAAATATATTCTTCCAATTATTCATTGTGGGCTATGGCTGGTATATC
>BGLTMP000231
ATGGACCTGAAGAGAAAAATAGGAGAGAGAGAGAGAAAGAGAGAGAGTGAGAGGGATGAGAAAGGTAGAGAGAGAGTTGAGAAAGAGAGAGAGAAATATAAATGTTTAAAAAGGAGAAGAGAAAAGAAAAGATCAAAAGAGAAAGAGATTGTGATTGGAAAAAAAGAAAATAAAAGAAAAGAAACTAAGAGAGAGAGAGAGAGAGAGAAAGATGTGAGAGATTCCTTCTCCATAGCACCAACTCTTCAATCTCAAGCTTCTTTCTTCAATGCAGACATTTCTTCTGCTGTTCCAGTCAACGAGAGCCTGTGTCATCTGAATGATTACGAAAAGCAGCTCGATTACAAGTCGCTCATCAATATCACACAGGAGATGGTGGAGCTTGTGCAGGGCTCCACGGAACACTACGGCGTGTACAAAAACATTCACGTCAATATGTCTGACCTCAGTGAGGCAGGCAACAGAGCTGTGGCCGGCATGCCCGCCACGACGACAGCGGCTGCTGGTGCCTCGCATTGGGAGGCATGCCACGATTGGATGGATGCTCAGCATACTCTCTTTCAGTTGGCCAACCTATGTGCGGCCGTGTCACTGCTGACCCCTAGCAGCTTTCGCCACCACCTGCTGTTCCTCCGCTGCCTTCTCTTGATATCATTCCTGCTCTTCATCCTCTGGGCTGGCCTCTTTGAGTGCATGCTGGACGTCCTGGTCTGGAACTGTCTCTTCTTCGCGGTTGACCTTGTCCACATCATCATCCTAGTCTATACTAACATACCGTATCGACATAGACGAGACAGAGGGAGAGAAAGAGAGAGAGAGAGAAAGAGAGCGATTGAGGGACGGACGGACGGACAGACTGATCAACAGACATACGGAAGGACGGAAAGAGAGAGAGAGAGAGAGAGAGAAAAGAAAAGGGGAGAAAAAAAAAGTAGATTCAACAAAAGTTTGCTGGACCTGTACGACAAGAAGATGAAGCCTCTGAAAGTTGGACGCCGGGACTTCGCTGAGCTCTGCAGCCATGGGAACATCATCCCGCTGCGGAAGGGCATCAAGTACGCTATGGAGAATGTGACGCCCTGTGGGGAGAAAGTGACCATCACGTCCAGTGAAGATTCCTTGATCCTGTCCTGGTGCCACACCACGTTGAGAAGCTACTTGGCGACCAACAGTTTCATGTGGACAGTCTTCACACACCTGGTGGGCAAGGATGTGAGCGATAAGTTGTACAAAATACAGGAGCTATTGTTGAGGGAGCCGACAGACAGACATTCACCCTCCTTTCTAACTCGTAACTCCTCCATGGTAAATGTCCGCAAATGTCTGCTGACCAGTGATGGACGACAGTCGAGTTTGACCAATGGTAAGAACGAGGATACAGCTATGAACAACTTATCTCCAGCTATGAACAACTTATCTCCAACTATGAACAACACTGCTCCAGCTATGAACAACACTGCTCCAGCTATGAACAACCTGTCCTCGGAAGCTAACCAATCGGCAATTTCGAGATCTCGTCACCCAGCCTTAGCCGTTCCTAGATTTGACCCACAACCGTTTGGCCAGAGCCGAGTGCGCACCAGAACTACTCTGCCCAAACTTCGATATGTGCATTCGGCGGTGGCTCCAACAGAAATTTGGGTACCAGCCCAACCAGAGTTTGTT
>BGLTMP000232
ATGTGTAGAGTCAGAGAGAGAGAGAGAGACAGAGAGAGAGACAAAAGAAAGAGACAGAGAGAGAGACAGAAAGAGAAAACAGAAAGAAGAGAGACAAAAGAGATAGACAGAACCAGAAAGAAAGAGAGACAGAAGAAGAGAGAGAGAGAGAGAGAGAGAAGAGACAGAAGAGAGAGAGACAGAAGAGAGAGAAAGATAGAGAAAGACAGAAAGAGAGAGAGACAGAAAGAGACGGAAAAAAGAGAGACAGATAGAGAGAGACAGAAAGAGAGAGAGAGACAGAAAGAAAGAGAGAGACAGAAAGAAAGAGAGAGGCAGAAAGAAAGAGAGAAAGAGAGAGACAGAGAGAAAGAGAGAGACAGAAAGAAAGAGAGAAAGAGAGAGACAGAAAGAAAGAGAGAAAGAGAGAGACAGAAAGAAAGAGAGAAAGAGAGAGACAGAAAGAAAGAGAGAAAGAGAGACAGAAAGAAAGAGAGAAAGAAAGAAAGAGATAAACAAAAAGAAAGAGAGACAGAAAGAAAGAAAATA
>BGLTMP000233
ATGTTGAACGCTGTGTTGCTAGAACTATCTCGAAGTGCAGACGTCGACATGCCTGACGATGTGAAGGGAGTTTTCTCTTTCAACTTTCGTGCAATGGACAGTAAATGGGACAATGACCGTGCCAGAGTAGCCATTGATTGGGTTGGAAAGAGAATCGGTGAGCATTTGGAAACAGATGGTTCAAAAGAAAGTGTCTACAATCTCTTGAAGGATGGCATGGTTCTTGCTAAATTAGCCAACTGGGTGAGACCAGGAAGTGTGGCTGCTGCCAAAATGAGCAAAGCCCCATCTCTGGCCTTCAAGCAGATGGAGCTGATTGGGATGTTCTTGAAGACAATTGATGAAGGAGAAGGGGGCTGTGTGAAGAAATCTGAACTTTTCCAAACAGTCGACTTGTACGAGAAGGTCAACATGGTGCAAGTGATTACAACATTAGAAGCTTTGGGCAGAGCAATGTTGACACAAGGCAGGGAAGGTTTCGGCAAAGCAGAGTCCAAAGGTCAGACCCATGAATGGACAGAAGAACAGCTTAAAGCTGGACAAAATATCATCGGGCTCCAGATGGGCACAAACAAGGGAGCCAACCAGAGTGGACAAAACTTTGGCAAGACAAGGGCAATAGTGGAC
>BGLTMP000234
ATGGACACTTGTCAATCCCCAGGTGATCGTCTGTTGGACATTCCCTGCAAAGTCTGCGGCGACAGAAGTTCCGGCAAGCATTATGGGATATACAGCTGTGATGGTTGCTCAGGCTTTTTCAAACGCAGCATCCACAAGAACAGGGCCTACACCTGCAAGGCTCAGGGGCCACTGAAGGGCCGTTGTCCGGTAGACAAAACCCACCGGAACCAGTGCCGGGCCTGCAGACTTAACAAGTGTTTTCAAGCAGACATGAACAAAGAAGCCGTCCAGCATGAGAGGGGTCCTCGGAAACCTAAAACTAAGCCTGGAGATCTCACGGGCCCTTTACTGGTGGACACCAGGTGTCACAGCTCGCAGGAACATCCCATAGACCTGAGCCTTGGGGTCAGCGCGCCCTGCCCTCTCTTGCCCATGGCCTACCAGCACGAGGTGTCGCTGCCCAACCCGCACGGGTTTCCTGACAGCCAGATGCTCATGCTGAGCTACGTGAACAGATTTAGTGACATCATGCGCGTGCAGGCCCCATCAGCGTTTAGCAGCCCAATGTCCACGCCTCTGGTGACCAGTTTCCACCAAGATATACTTCAAGAAGTAATGGTCAGACTCATGTTCACTGTGGTCACTTGGGTCCGACACATCCCAGCATTCATCTCTCTCTGCTCCGCTGACCAGACGCTTCTAATTGCATCAGCGTGGAAAGAATTGTTTTTGCTCGGACTTGTGCAGTGGGGACTTCCGGTTGAGCATCTCATTTCCCGAGAAGAGCTCGCCACGTCCAGCGTTGACCTGGACGACTGTGTGACCGTGTGTCAGATGATCGCCAGGATCCGAGAACTCTCCCTTGATCCGACCGAAGTCACGTGCGTCAAAGCGATTGCTCTATTTAAACCAGATGTGCCCGGCCTGGCAGACAAGAGTCAAATCCAAGGAATCCAGGATCAAGCCCAGCTCATGCTTAACCGGCACATCCAGTTGACCTACCCCAGGCAGATGATCCGCTTCGGTCGTCTGCTGATGCTCCTGTCCAAGATGCAGACGATCCACGGCAGCGTGGTGGAGAGACTGTTCTTCAGAGGCCTCCTGGCTTCCTCCTCCATCGAGAAACTCGTCGGGAACATTGTGCACGGTGATTTCTTG
>BGLTMP000235
ATGTCATCAAACGTTTCCAGCCTGCAGCTTTTTAACTGGACACACCCACTTTTAGGAAGACCCCGCTGCCAGACAAGTAGACTGGCTCAAACGATTTTGTTGTCAGCCTGCACAATCTGGGCACTGCTTCTCATTTTACGGCTTGGACGTGGACATGGCGTTGCGGGGGACTGTGGTTTAAAGGCTGGGGTAAGAGGCCATGGAGAAAATAGCCCCTGGAAATGGAAGGAGAGTCGAACAAATTGTAATGGCATGTTGATTTTTTTCGAGCATAAACAAGATACAATTACATTTTTGTGTGTACTGCAATTCTCTCGCAACTTTTCTGAAGAGCTCAGTGAGTGTTTAGAAAGAGAAAAAAAAAATAAAGTCAGTTATTACTGTGTGAGCAAGAGCACACGTGAGAGTGAGTGGCTGTGTCGTGTCGAAGAGCTGGATTCTTCTTTTCGCAGCGCCACAGTCATGGGCGTATCTTAC
>BGLTMP000236
ATGGAACTGATCAAATTTTCACTATTTTCTACAGACCCTTATGTTAAAATCTACTTGCTGTACAATGGTCAAAGAATAGCCAAGAAGAAGACACATGTCAAGAAAAGAACTCTAAACCCGGTCTTTAACGAGTCCTTCCTATTTGACGTCCCTTACAATGAAGGACTCCAGAATGAAGTGGTCGGTCGCCTGGAGATTGGGTCCAAATGTGAAGGTCAAGAGGCACTTCACTGGAGTGAGGTCATTAACTGTCCAAGGAAACAGATTGCCGAGTGGCATAAACTCCAGGAC
>BGLTMP000237
ATGATATCACTCATTATACCTCCTAGAGATCAAATAGCTCGTGTGAATAAAATGCTTGCTGATGAGTTTGGTACAGCTTCAAATATCAAAAGTAGGGCATTAACAGCATTATTAGCTGACGACAACAAATTTGGATTCATTGTAATGGATGGTAATGGGGCACTATTTGGCACATTGTCAGGGAACACAAGAGAAGTTCTACACAAATTTACTGTAGATTTACCAAAGAAACACGGTAGAGGAGGTCAGTCTGCCCTCCGTTTTGCTCGTCTCAGAATGGAAAAACGTCATAACTATGTGAGAAAAGTGGCAGAAGTAGCCGTTTCATTATTTATCGCAAATGACAAGCCAAATATTGCTGGATTAGTTTTAGCTGGTTCTGCTGATTTTAAAACAGAGCTAAGTCAATCAGATATGTTTGATCAACGATTGCAAGCCAAGATCATTAAAATTGTAGATGTTTCCTATGGTGGAGAAAATGGATTTAATCAAGCAATTGAACTTGCTGCTGACTCATTAGCAAATGTGAAATTTATTCAGGAAAAGAAACTCATTGGCCGTTATTTTGATGAAATATCTCAAGACACAGGGAAATATTGCTTTGGTGTGGAAGATACCTTGAAAGCTATGGAGATGGGTGCTGTAGATATTTTAATTGTATGGGAAAATTTGGATATACAAAGATTTGTTTTAAAGAATCATTCAACAGAAGAGGAAAAAATTTTACACCTCCGGCCCGACCAAGAAAAAGATAAAACATATTTCATAGATAAAGAGACAGGTGTTGAGTTAGAGTTGATAGAACAAATGCCACTTCTAGAATGGTTTGCTAACAACTACAAAAACTTTGGTGCCACACTAGAAATTATTACAGACAAATCCCAGGAAGGAGCTCAGTTTGTGAAAGGATTTGGTGGAATAGGAGGAATATTGCGGTATCAAGTAGACTTTCAAGCTTTAGACTCGTCTTTGCAGGAGGCATTTCTTGAAGAATTTGATTTGGATGATTAC
>BGLTMP000238
ATGTATCAACTACCAAGGGAACATGCTGCAGAGTTAGGGAACCCAGTACCTAGCAAGCCAATACTTTTCCTGAAGCCAACTTCTGCTTACATTTCTGAAGGTCAAGCCATAAAGATCCCACAAGGATGTAATGACTTGAACCATGAAGTAGAACTTGGAGTTGTGATTGGCAGCAAAGCTATTCAGGTAGCTCCAGAGGAGGCCTTGAACTATGTGGGTGGCTATGCTCTAGGGTTAGACATGACTGCTAGGGACTGGCAGTCCGAAGCCAAAAAACAAGGACATCCATGGTCTTTAGCTAAAGGATTTGATACCTCCTGCCCAGTCAGTGCATTCATTGAAAAAGAAAAGTATTTTACATTAGAACCTGGAGATTTACTTTTGACTGGCACACCTTCTGGTGTTTCCAAACTAAAACCTGGTGATATCATTCAGGCTGGACTAGGAAATCTGATTAGCATGCAGTTTAAAGTGGACAAG
>BGLTMP000239
ATGGAGGGACGTAACTCAGCTTTTTTAGAACTAGCATTTAATCTCACGTTTGCAGGACTTATGATTATTGTCATTGACCGATGCATTCATTTCGTCATATTTCTTCTTGACTCTGTAATCTATCACACAGAATTAAACTTTTACGCCGTTATATACAAAGCACAGGAAGTGGAACGCATCCCTGCGTCTGAAGATTACAAGCTGTACAGGTATGACTTTGATGACAAGCTCATGTCTGATGATGACACCATCAAAGCCACCATCAGGATGTTCCTAGACGCTAATCTCATCTCACAATTCAAGGTTCCTTACGAGACGATGTGTCGCTGGGTTTGTACGGTGAAGAAGAACTACAGGCCGGTGACGTACCACAACTGGAGACACGCCTTCAATGTTTGCCAGACCATGTTTACAATGCTCTATACAGGGGATCTTCGTCCAAAGTTTGATGCTGTAGAGGTCTTCGCTTTAATGGCGGCCTGTCTTTGCCATGACCTTGACCACAGGGGAACTAACAATGCTTTTCAAGTCAAAGTGGCTTCCCCTTTGGCTATGTTGTACAGTACCTCTGTGTTGGAACATCATCACTTTGACCATTGCATTATGATCATCAATAGCGAGGGAAATAACATATTTCAATCTTTTCCACCTGAAGAGTACCGCCGTGCCATTAAGATTTTAGAACATGCCATCTTGTCCACAGACCTGGCACTTTATTTTAAGGCTATGATGATGACTGCCTGTGATGTAGCAGCCATCACCAAGCCATGGAAAATTCAAAAAGAGATAGCCCAGCTTGTGACAGCAGAATTCTTTGAACAAGGGGACATTGAAAAAACTCAACTAGGAGAAAAGCCAATACCTATGATGGACAGAGAGAAAAAAGATGAGCTGCCTAAAATGCAAGTGGATTTCATTGACTTCATATGTGCTCCAGTATATGAGGTAGGC
>BGLTMP000240
ATGACAGCTGTGGTGTATAAATGCTACCGCAGGCGTGTCATGCAGAACGCCCAAAACAGGCTTTCGTCGGCCATCAAGAAAGGATTGCAGGAGAGCAATTCCGGCAGCTTCAAGAAGAACATGAATGTCAGAAACACCACCAAAGTTATGAAGTCAAAAGGCACCAGTCCAATAACTCCCCCAGGAGGTGAAGGAAGCCTGGAGAGGATACCCATGATGGGGTTCTCCGCCGCCGGCCATGTAACAGACCCGGCCCATTGCGTGAAAGCTGAGATGCATATAGAAAACGAGAAAGACGGAGCCACCCCAGAAAAAGAGGACGCCCTGAGGGAGCGCGCCGTGACAACCCCAGAGAGGCCCACCAAGCTAGGAAACCTGACCTTCTCAGTGGACCACGACCAGCAGAAATGTGCCCTGATTGTCACTATCGTAAAAGCAGACGAGCTCCCACCACGTGACCCCAGCCTAGGAGGCTGCGATCCTTACGTCAAGCTGCAGCTTCTCCCGGAGAAGAAACACAAGTGCAAGACGCGAGTCCTCAGGAAGACGCTGTCTCCGACTTACGACGAGACGTTCACATTCTATGGGGTGACGCCAAACCAGATCGCCAACACGACGCTTCACTTCGTGGTCTTGAGTTTCGACAGGTTCTCCAGAGACGAGATCATTGGTGAAGTCATCTACCCGCTATCCGAGACAGACGGGTATGATTCAATAAGTGAGGTG
>BGLTMP000241
ATGTACCGAGGGCTTGACCCATGCATCACCCTGTACTCAATCCAACAAAAGGTCATCTACCTGAAATCCCTGCAGGTAATCACAACTCTCGGCTTCCCTTCTTATCACGTCACTCGCCACGTCAGCAAGCTCCGCCCCAATTGTGAAATGACCTGTCGACGTTTGGTGTTAGCTTCAGGGGAAACAATTAATCTTGCATTGTCTGCCGTTGAAAGCGACAGGGTTCAGGCTACAGGGTTCAGGCGACAGGGTGCAGGCGGCAGGGTTCAGGCGACAGGGTTCAGGCTACAGGGTTCAGGCGACAAAGTTCAGGCTACAGGGTTCAGGCGACAGGGTTCAGGCGACAGTGTTCAGGCTTATGTTTTGGGTTTGATCCTGAGTGGGCCTGTACGCAAATCTGCCCACTGTAAGGCCGTACACTCAATTCTGCGTACAGTATTGCATAGGAAAATGAAGCTGACAGTATTTCTGGTGTGTTCAGTTCTGACTGTTTCCGTAGTGTCAGCTGGCGCTCCAAAACCTTCCAAAAATCTCTATCGCTTCTTGACCGTACTCAGCGGCTACTTTGTCCGTCATGACGTGTACAATGGAGAGTCTGACCACGGCGAGTCGTCTCACTTGTGGAGACCCGTCTGCCTCGAGGCGTTTCCCGATAATAGTTTAAACTCTTGGTTGAAACCTAGGAATGTGTATTTTAACTCAAACTTTGGACACCTGTCCTTCTTTCATTGCAGTCCTAAAGAGCTGGAGAATGCAGACTTCAACGAAATTGAATTCCAGGACTTGTCTCACCCCCCAGATTGTGATGTCCTGTTCTATGCTGCTGACCAGAATGTTTTCGTGGGCACTATACCTAATTGCCCTGATAATTACTTTAAGGAAGTGCCCAAATTCGGAGTGACCTTCACCTGTTTCTCCGTGAGCTATCACGTCTGTAATGCCGAATTCATACGAAACCACCCAAAGCTTCCATTCATCAACTTCAAGAAGTACAGGCAACTTCCACTTTTGCCCCACTATCCACTTTTGACACACCTTCCACTTTTGCCCCACTATCCACTTTTGACACAGTTCATCTTTTGCCCCACTATCCACTTTTGCCCCACTTTCCACTTTTGCCCCACTATCCACTTTTGCCACACTATCCACTTTTGCCCCACTATCCACTTTTGCCCCACTATCCACTTTTGCCCCACTATCCACTTTTGCCCCACTATCCACTTTTGCCCTTTTGCCCCACTATCCACTTTTGCCCCACTATCCACTTTTGCCCCACTATCCACTTTTGACCCACTATCCACTTTTGACCCACCATCCACTTTTGCGAAATGTGGGCTCTTCGGTGCTATACAAGAAACTACAAATATGACTAGTCCAAAAAAGCAAAAGAAAAGCAAGAAAAAAACAGAAATATTAAATAAAGAAAACCCAGAAAATGGTTCTGTTAATGGATTTGTTGGAACCAACTTACAGACTTCTGTTACACCAGACCAATCAGATGCCATTATTGCCAAGAAACATAACAAGAAGAAAAGTATTGAAGAAAGTACTGGTATTGAAAAGATCCACAGCGTAGAAGACATTGTTACCCAAAGTGATGTTAGTTCTACGAAGAAAAAGAAGCACAAGAAAGAGTGTGAAAAAGACCAAGAGACATTGCATTGGGAAGACAAAGGTGAAGAAAAGGTACAGAAAACCAAGAAGAAAAAACGAAAGAACATTGTATCAGAAGAGTCTGCAGATTTAAGTCTTAGTGACAAGACAGAAGATGTAGGGGAAGAAACTGTTCAAGAAGGAGCACAAAAAACAAAGAAGAAAAAGAAATCTGTATCAGCAGAATCTGTTGATTCACGCCTTGTTGACCAGCTGGACATCAAAATAGAACATTTAGAAACTGGAGAAGAAATGGCACAAAAAAACAAGAAGAAAAAGAAATCACCAGAATCTACAGATTCAACCCTAAGTGAAAAGCTTGACATCAAGACAACAGATGATGTAGTGGATGATATCTGTGAACATTCAAAGAAATCCAAAAAGAAACAGAAAAAACGAAAAAAGGATGATCAGGATTTCAAAGTTGACAACAAACCTAAAAAGAAGAAATTATCCAAGGAAACTAATGTTGAGGCTGACAATTGTACCGAGCACGAAGTACATGATGATGGAGAAGGGACAAAGAAATATTCCAAACAATCTTCTGTTAATGTCAAGGAGTCGGCGGAATCACGAGTAGAAAAAGTTCATCAGAAAAAACATGATAAAGAAACGAAAAACAATAAAGTATCGAGCAGCAAAAGTGATTCATTAGATAATAAATGCATCAACTCTAGTTCTACTTCTACTCATGCAGAGGATCCTTTGAATCCAGTTGTCGAGAATCAGTGGAAAGTTTTGCTGAGCACTGTTGACCTTGAACTATTGGAGGTAGCAAGAGATGTGACTGTGGCACCAGTGATGCTGGATGTGTCCGAGAACAGGTCTGCCCCAGTTTCATTCCATTCTCCTCCATCTGTTGATACAAGTGTAGATCTAGTTGGGAATATGAGTGCAGCACTTTTCAGTATGTGGTGGTCGCAGTCCAAGAAGACTATAGCCACACCACTAATGGTGGCAACTTCTGCAGTTGCCAATAAACTTGATCCTTTCCCAAATTCTACTTTCGTAACATTAATTCGCCTCCATATTTGGCTTCGACCTGAAGCGATAGAAGAAAAACAGACAAAAACACTCTATGGAGAAGTCACTGCATTCATTACACGAGAGCTGGCGTTCAACAGAGTGAGAGAAAGTGAGAGAGAGAGAGTGAGAGAAAGTGAGAGTGAGAGAAAG
>BGLTMP000242
TTCTGGGAAGTCGCCAGCGATGAACATGGCGTGGACCCAACAGGAACCTATCGTGGCAACTCGGACCTACAGTTGGAGCGCATCAACGTCTACTACAATGAGGCCACTGACAGTGTCCGCGGCAGTCCTTATGGGCGCCTGTTTCGGCCGGACAATTTTCTCTTCGGCAAGATGGGGTGCAGCAACAACTGGGCCAAAGGTCATTTCACAATTGGGGCGGAGCTTGCTGACGTGGCGAGTGACGTGATAAGAAGGGAAGCCGAGAGTTGTGATTACCTGCAGGGATTTCAGGTCACTCACTCAATAGGAGGAGGAACTGGTTCAGGTCTTGGGTGTCTGCTACTTAACCGACTTAACGACGAGTTCCCAGACCGTATGATGTGCTCATTCTGTGTTGTCCCATCACCTAAACTGAACGGAGACCTCCGTAAACTTGCAGTTAACATGGTGCCCTTCCCCAAGCTTCACTTTTTTACCCCGGGGTACGCACCTCTGACCTCCAGGGGTACCCAGCCTTACAAGACCATCAGCGTGCCGGAGCTGACCGCCCAGATGTGGGACGCTAAGAATATGATGTGCGCCATCGACCCACGCAACGGGCGCTACCTGACAGCTGCAGCCATTTTTAGGGGCCGAGTGTCCACAAAGGTATTCGATACAAACACATCTCTCCACACATCTCTCCACACATCTCTCCACACGTCTCTCCACACATCTTTCCACACGTCTCTCCACACGTCTCTCCACACATCTCTCCACACGTCTCTCCACACGTCTCTCCACACATCTCTCCACACATCTCTCCACACATCTTTCCACACGTCTCTCCACACATCTCTCCACACATCTCTCCACACGTCTCTCCACACGTCTCTCCACACATCTCTCCACACCCCTTACTTCATTGAGTGGGTGCCCAACAACGTCAAGACCATCATGTGCGACATTCCGCCCCGGGGGATGCGCTTGGCCGCCACTTTCATCGGCAACACGACTTCCATACAAGAGATCTTCCGGCGCCTCGTGCACCAGTTCTCAGTTCTGCTAAATAGGAAAGCTTTTTTACAC
>BGLTMP000243
ATGGACCTAAGAGTGATGACGCAGAAAGTATCATCAGACGTACAGAGGGGCTCGGATATCTCAGAGGAGAGAGAGAAAGGAGAGAGAGGAGAAGAGAAGGAGAGAGATGGGGAAGAGAGAGAGGAGAGAGAGAGGGAAGATAGGAGAGAGAGTGGAGAGAGAGAAGAGAGAGAGAGAGAGGAAGAGAGAGAGGAGAGAGAGAAGAGAGAGGACAAAAGAGAGGAGGGAGGTGGAAGAGAAAGAGAGAGAGGCAGGAGAGAGGAGAGAGAGAGGAGGGAGGAAAGAGGGGGGAAGAGAGAGAGAGAGGGGAAGAGAGAGAGAGAGAGGAGAGAGAGAGGGGAGAGAGAGAGGAGAGAGAGA
>BGLTMP000244
ATGGAGAGGGGAAAAGAGGACGCTCCTGAGTGCACCCCTACCGCCCCCCCCCTGGATCCGCCAGTGTATGGGAGAAGGTATTTGGGAGAAGGCATGGAAGAGTCGGAGTTTGTTGACGCCAGAGAGGGAGTGATGGATCTGGTCTCTGAGTACCAGCAATATGTCCTTTTAATACGTATCAGATATGTCCTTTTAATACGTATCAGATATGTCCTTTTAATACGTATCAGATATGTCCTTTTAATACGTATCAGATATGTCCTTTTAATACGCCCTATCAGATATGTCCTTTTAATACGTATCAGATATGTCCTTTTAATACGTATCAGATATGTTCTTTTAATACGTGTCAGATATGTCCTTTTAATACGTATCGGATATGTCCTTTTAATACGTATCAGATATGTCCTTTTAATACGTAGCGGATATTGCGCCGTCATTTCATATCTGATTATGTTTTTAACCGCACGGAGTCTGCGTGAGATTCCAGAAAATCTCGGTGCTAGACTCGCGCTGGCCAGGGATGCTAGACTCGCGCTGGCCAGG
>BGLTMP000245
ATGGAACCACCAATCGTATTACTTTCAAAGCCCCAATTCAGCTCTCCTGTCGACGTGAGAATGTCCAATGTTTCAGATGAAACAATAGTTTGTGCCTGTTTGGCTATTCACTGCGAACTTCTCTTGATTCTCTCCCTTCAGTTCTCCCCTTCCCTTCAAAGATCTGAGGAAAATCTTTTGGAAAACTCAATCCTGCCGGGACGCGGAGGTGAGGCGGCAGTGCATTGCATTACCAACGCAATGCACACGAACCTCTACATCGGATTGGTTGCTTTGCTCACGTGGTCCACGTCGAGGGCGTGTCCAGAGTTTTGTTTCTGCTTCGACAACACCTTTGTCACATGCTCCAACTTCCAGATATTGGACCTGGCCATGTTGCCCTCTCGCACGGACACGCTGACCATCAGCTCCGGGGACATTGACGAGTTGCCCATGGGCTTCCTGGCCATGGCTAAACGTTTGGCCAATCTGGACAAGTTCTCGATCACAGACTCTACGTTTGATATAGTGGAGCCGGAGAGCTTTAGTGGAATGAGATCTATTCAAGAGTTTGAAATCATTAGTTCTCAGTTCGGAAGAGTCGGCAAGCACGCCTTCTCCTCCCTGTCGAGCATCCGGAAATTCACCATCTGGCTTTCATCCTTCGGCACGCTCGCCGACGAGGCCTTCTTCCGGATGCATGACGTCACATCCTATCAAATCTACTCCAGCAACGTCACCCACGTGGGCAGGGATATTTTCAAAGGGGTGAAGGGTGTCGAGGAGGTCGTAGTTTACGACAACAATATTGATTCCATGTCAGAGAGAAGCTTCAGGGATTTGGCTGTCACTGTCAAGAAACTGTCTGTCCGCCAAAACACGTTTGTATGTTCCTGTAGCCTATCTTGGATATTAACCAACCCAGAAATGACGGACAATGCGTGTGTTTTTCCTGGTCAGTTTTTCACCGCGAAGGAGAGAACCTTCCAGCTCCGGGATCTGACTCCGGAGATTTTATGCTCTGCTGCTCAGCCTGTGCCACAAAGCACAGAGGCGTCGCCAAGCGTCAGTCTATTTCCTAACATCAGCGACGACGTGCCCGAAGTCCACGACGACATTCAAACTGAAATTGAACAACCTTCAGAGGACATTGGGCGAAGCACGACGGAGAAAGTGTCCGAACCACAGATACTTCCGGTGATCGAAACGTTTGACGATGATTTGACCTTCATTGACCAAATCCTGTTTGAAGACAATATATCCCCGACCTTGATGGACAATAACGAAACAATGTCTGTTTCCATTGAAGAAAGTAACTTTGAACTGGAAGGCGTCTCCCCAGAGCCCACAAGACAGCTCCATGATATAATATCCATGGTTGGCACAGTTCATGTCCTTGAGAATGTGACTCAGAGTGTAATAGACATGAGTGGAAACCATTCCGTAGAACTAGTCCTGGTGGGAAGCGCTAAGGTCGTCACAGATAATCCAGAACAAACGTTTGAAACAGGGGACACGAGCACGGAAGACAATAACATGGAAGCCTCTGTGCACATAGTGGGGGAGTACATTGAAGCCTCTGTCACACCTGCGTATCAAGAAGTGGATCTGTCTCTTCCTTCTGAACACGACACGCTACCTCAGCCGAAATTTCCGGACAACGCAACGACTGATAACGCGGTGGTCACGTGGGAGCAAGAGAACGTCTACTTTGACCAAAAGACGCAGCTGTCTTCTTCAGAACACGAAGACGGCTTCGGCTCAGAGCCATCGTTGGATGAGTTCTTGGACGAAGACTCTGAAAGGCGGGAAGATAGCGTCACCGACGACAGCGAAGCCGGCAACGATTCCTCAGCCACGAAAGTTGTGGTCGATAAATTAGCTCTCGCTGTGAGTGGAAGAGTGAACGAGCAGGCTCGACACGAAATGCACGAGAGGAAAGACGAACGGAAGAAAAGAAAACCTGGCAACTCTGAGATGAGCCTTCGTGCAAGTTTACTCGAGAGAAAGGGAGAGAGAGAAAGGAAGAGAGAGAGAAAGGAGAGAGAAAGAGAAAAAAGGAGAGAGATAAAGGGAGAGAGAATTGGAGAGAGAGAGAAAGGGAGAGAGAGAAAGGAAGAGAGAGAGAAAGGAGAGAGAAAGAGAAAAAAGGAGAGAGATAAAGGGAGAGAGAATTGGAGAGAGAGAGAAAGG
>BGLTMP000246
ATGAATTCTCCATCCGTTGACGCGCTTCACTTAAATTTTAACCATGATGACGATGAAGATGAAGATGATGATCAAGGTCGTGCTGCTGATGATGAGGAAGAGGAGCTGGAGGAGGATGGTGAAGATGGTGATCATGATGATTATGATCATGCTGCTGATACGTTGATTATGTCGATGATTATGATCATGGAAAAGAGAGAGAGAGAAAGATGGAGAAAAGGAAACAGAGATTGGCACACTGAAGAACAGAGTATTGCGATATTGAAAGAGAGAAATATGGCGAGAGAGAGAGAGACAGAGACAGAAAGAGAAAAGATAATGAAGAAATACAAAGAGAAAAACAGAAACTACAAAATAGCGAAAGAAAGAAAGAAAAAAGGCATAAAGAAACGTATAATGAGAGAAAAAGAATTAAAGAAAGAGGTTAAAAAAACAGAAAGATGTAGAGGAAGAGAGATAGAAAAAGAGATATTGAAATTGAAACAGAACTCAAAGAGAAATAGAAAAAGATGTTCAAAGCTAACGAAAAAAAAT
>BGLTMP000247
ATGTCAGGTGCATGTGTTTGTGTATGTCAGGTGCATGTGTTTGTGTATGTCAGGTGCATGTGTTTGTGTATGTCAGGTGCATATGTTGGTGCATGTGTTGGCGTATGTCAGATGCATGTAATTGTGTATGTTAGTGCATGTGTTGGTGTATGTCAGTTGCATGTGTTGGTGTATGTCAGGTGCATGTGTTTGTGTATGTCAGGTGCATGTGTTGGTGTATGTCAGGTGCATGTGTTTGTGTATGTCAGGTGCATGTGTTTGTGTATGTCAGGTGCATGTGTTTGTGTATGTCAGGTGCATGTGTTGGTGTATGTCAGGTGCATGTGTTTGTGTATGTCAGGTGCATGTGTTTGTGTATGTCAGGTGCATGTGTTTGTGTATGTCAGGTGCATGTATTTATGTCAGGTGTATGTTAGGTGCATGTGTTTGTTTATGTCAGGTGCATGTGTTGGTGTATGTCAGGTGCATGTGTTGGCGTATGTCAGGTGCATGTGTTTGTGTATGTCAGGTGCATGTGTTGGCGTATGTCAGGTGCATGTGTTTATGTCAGGTTGCATGTGTTGGCGTATGTCAGGTGCATGTGTTTGTGTATGTCAGGTGCATGTGTTGGCGTATGTCAGGTGCATGTGTTTATGTCAGGTTCATATGTTGGTGTAT
>BGLTMP000248
ATGAGAAAGAGTATTGACATTCTATTAATTGGTAAAACCGGCAACGGAAAAAGTGCCACGGGAAATACAATCCTGGGACGTGAGGTCTTTGAATATAAAGACAGTGCTCAGTCAGTGACCTGTGAAATCAAACACGCATACACAACCTTCAATTGTCGAGAGATCAAGGTCGTCGATGCGCCTGGAGTTGATGATACTGACAACATGAATGATTTGGCGGTATCCACGAAAATAATGATAGACAGAATGCAAGACGCCGTCTTGGATCACCCTGACGGCTACCACGCTTTCCTTTTAGTGGTGAAATATGGAGGAAGATTTACCAAGGAAGATAAAAATGTTATCGAAACATTAAAAAACATATTTGGGCCTAATATTGTTAAGGAGTACTGCATTCTTCTTGTCACTCATGGCGACAACTACAGATCAAACAAAGCCAACAAAGATAAACAATTTAAACAGTGGCTATGTGAACAAAAAGGCGTTTTCCAGGAGCTATTTAAGGAGTGTGGATCTCGTGCGGTGCTTTTTGATAACAACACAGAGGATGACCAAATCAAGAAAAAACAGATGAAGAAATTGATATCAGCGATTGATAATTTACAATACGGTCGAAGATACAGAAGCTCTCATTTCCATGCAGCTGAGGAAAGACGAAAGGAACTACTACTTAAATCGAACGAGCCTCAAATCTCTGAAGAAATTAGAAAAAAGTGCAGCGCTCTGATGATGCAGTCGATGAGTATAGTGCACAAAGATCCAGAAAAACAAATTTCTCTGCTTCAAGGCTTAATTAACGAGGCGAGAAAGCTGCAAAAAAAAGTTATTGTTGACGACAAAGGTACCGGTATTTTAAAAACATCAATTGATACTACAAATCATTTACTTCTAACAGTTGAAAAACAGCTCACTATTTTAAATATGCAAAAAGAGAAATTTCGTGTTGAAAAGCTAAAAGAGGAAATGGAGAGAACAAGTGAAGTGAAAATGAAAGAATACGAAGAAGAGTTAAGGCGAAAGGCTGATGAAGAATCCAAATCGAAAACTCTGCAGATAGAACAACAGATCAAGGAGAAATTTTCTGAGGACAGACATCAGATAGAGAACTTGGAGAAGACGATCAAAGATCTGGAATCAAAACTCAAAGAGCAAGTAGAGACTTACCAAAAAAATTTAGTTGAGACTCAGGCTAAATATGAGGAGATGATTGCAGAGATGACAATTCAGCAGGACAAACTTGATCTCTGGTATACTTCACACAATCTTGTGACTTATCTCCATATTCACATCCTGGGTAAAAGTCAGTGTATCCATTTTTCAAACTGTATGGTGTTGACCATCGAAATTGATGGATGCTCA
>BGLTMP000249
ATGCGTCACGCAGCTGCTTGTGACGCTTTGGCTGCCGCCTGGAAAAAGAACCTCGTAATCGATTTCCAGGGACAAATGAACTTTCTCGCAAGTAAACTGCTACTGGCTATTTGTTTCTATTTCCTAATGAGCAGATGTTTGATCAAAGACTTTGAACAGAGGCCATATGCCAGGGAACTTTTGTCCCATCCATTTCTGAGGATAGTCCCTAAAGACACGTCTCAGCTCAAAGCCACACTGGTTAATATCACCTCCACCATGGAGAGGAAAGTGTCCCAGCCAGACGTCACAACCAAGCATGGGCAGTTCAAGTCCAACAGAAAGTCCCGGAGAGATGTTGCCACTGTTGAAAACCTAGCAATGCTAGAAGTCCTAGATGAGGAAAGTATTGTCAACCAGTTACACAGCCGTTACAACCAGGATGAAATCTACACCTACATTGGGGACATCCTCCTGGCTGTCAACCCTTTCATCACCCTCCCCATCTACACAGAGGAGTGTATAGTGATCAGTGGTGAATCTGGTGCTGGTAAAACTGAGAGTGCAAACTTGCTGGTCCAACAGCTGACTCAACTTGGAAAGGCCCCCAACAGGACACTGGAGGATAGAATATTACAAGTTAATCCTCTGATGGAAGCATTTGGTAATGCCAAGACAGTCATCAATGATAACTCAAGTCGCTTTGGGAAATATTTAGAGATGTTTTTTACTTCATCAACAGGGGCGGTGGTAGGAGCCAAAATAACCGAGTACTTGTTAGAGAAATCCAGAGTAATTCACCAAGCAGTG
>BGLTMP000250
ATGTGCGTGTTTAATCGAAGAGATCACAGAAGAAACTCTGGCATCGGGAAAGAACGGTTCACCAATGACTTGCAGGTCAAAGAAGGTGACGATGGCGACACGCCACTCTCGGCTCAGCGCCCACACAGACCTGGGGCAGTGGTGGTTGGGTTTTCCCATTGCGGAGCCTATGCCATTCTGTCTGCTCTCTCCGTCCATCCGCACCTGGTGGTCAACAAGAAAAATAATATTTTTCGCTTATTTCTGTTAAAAGAGAGAGAGAGAGAGAGAGGAGAGAAAATAGGAAACATGGTTCCGGAAATCCGTTTTTTTTCTATTGCTTACGTCATTTGGCGGTATCTTTTGGCGTCTTCTTGGCAGATATTTGATGGAGTTATAACAAACGATCCACTACACACTCTAATGTTTTCTGTCATTAAAGTGGATGAGAAGAAGCGCTATGCAGATATTACCTTCCTTCGAGCTGATAATTATGAATTTCGATACGACATGAAAATGAATGGGCAGAGCTATTACGCGCAGTACGACCACTTTAAGGTGTTTGATGAAAATCACTCTTACCAGCTGGAAATCGGTCAATACATAGGGGGCAATACCACGACTGACCTAAAGAAACACAATGGCGCGGCGTTCAGCACCCGGGATAGGGATAATGATAAGTCAGAAGGGTCTTGCGCTGAAACGTACCAAGCTGGTTGGTGGTACACTGATTGCGGTCCACTGATCCTGAATTCGCCGCAGGCAGAAGATAATGAAACCAGAGGGACAAACTCTAGGGATTCTGGCACCCAAATTCATATGCAAAAGAATGAAGGATTGACCGTACGTCTGCCCAACAAAAATTTTAAAGGAAGGGACACACCAGATAAAGGAAGGGACACACCAGATAAAGGAAGGGACACACCAGATAAAGGAAGGGACACACGAGATAAAGGAAGGGACACACGAGATAAAGGAAGGGACACACGAGATAAAGGAAGGGACACACGAGATAAAGGAAGGGACACACGAGATAAAGGAAGGGACACACGAGATAAAGGAAGGGACACACGAGATAAAGAAATAAAAAAAACGAGA
>BGLTMP000251
ATGATGACCAATGTAGATACAGAGTATCAGAACTGGAAGAGAAGGTCCGCTCAGAGGAAGAAGAATTGTTACAATATAGCGCTAGATTGTCCAATCCTGAGAAATGTGGCCGTGGAAACTCTCGATCTTTTGCTTATTGGAAAAACTGGAAACGGAAAGAGCGCCACTGGAAATTCCATCCTAAGAAGCGAAGCGTTTGACAGCAAGCCATCTTTAGTTTCTGTCACCACAGACGTCACTTATGAAATCAGTGAATGGAACGGAGCTAAAATAAAAGTGGTGGATGGACCTGGAGTTCAAGACACAAGAATGAATGAATCTGAGGCCACGAAAGATCTTCTGGCTGCTGTAGCTAAGGCCATTTCACTGAGTCCTAAAGGCTACCACGCCTTTCTGCTTGTTGTCAAGTATGGAAGTCGTTTCACGAAAGAAGAAATTCGGACAGTTGAAACTTTGAAAAAAGTTTTCGGTGACATGTTTTTCAGGAACTTCTTCATTATAATTATGACTCACGGCGATAAGTTTGAAGAAGAGCTCAATACAGATTTTAACAGCTGGTTACAGCAGCAAAACAGTAAAGAATTTGAAGAGCTTTTATCGGCATGTAACAACAGGGCAGTTTTATTTGATAACAGAACCAAAGATGAAGCCAAACGAAACCAGCAAGTAAAGAATCTTTTTGATGTCATTCAAGCTCTCAAAGAACAGAACTGTCGCTACTGTGACGAGCATTTTAAGACCGCTGCCGCATCTAGGGCAGCTCTGTTGGTTGAGGCTGAGAAAGATTTTATTGAGGACGAGATAATGAACGACGCAAGCTTCATTTTGCAAAGACTTCAACTCATTTTAACTGACATCCAATGCCATAAGAGTACTCCGTTCTTACAAGACTTAAACGAACGAGCGGAATCTCTTTACCTCAAACTCAAACAGAAAGACAAAGGCACAGGCGTCCTCAGCACTTTGTCTCAACACGTTGAGTCAATCATAAACACAATACGAGATCAGATCAAGTTTTCGGAAAACATCCTAAAAGAAACGAAATTGTTACGACAGAAAAGAGAAGAAGAGGCCAAAGCCCACGCCGAAGAGTTGAAACGGCAAAGAGAGGAGTTCAACAAATGCTACCTTGAAGGCAAAGCTCAAGAAGAGAACAGGATCAAACTGTTACAAGAACAAATTGAGCAGATCGCAAAGACCAAAGAGCTGTGGAGTAATCAAGATAAGGAAATGAAGTCAAAAGCCCAAAAAGTGCGGCAGACTGAACAAGAGAAACTGAAAACTGTTGGCGAAAAAGTGAAAAAACTCAAAAATGATCAAATTAAGTCAACCAATGAAAAAGTCTCAAAAAGCGTTTTTAAAATATTAAAGCAAAAAATATTTCAGAAAGGTGGAAACCCAAAG
>BGLTMP000252
ATGTGCCACTCAATACCACATCCTGTTCCTGGGCGTAATCCAGATCAAGAAATAGATCTGCTGCTCTTAGGCAAAACCGGAAATGGAAAAAGCGCTCTGGGAAACTCTATTTTAAGAAGGAATGTCTTTGAGAGCAAACCATCAATGGCGTCCGTGACGGTGGATGTGACCTATGATGTAGAAGAGTGCAACGGAGTTAAGATTAAAGTCGTTGACGGGCCTGGAGTTGGCGACACCAGACTTGACAAGGAAGAGGCAGTCAAAGATATTCTAGAGAAAATAGCCAAGACTATTTCCATCAATCCACAAGGATATCATGCCTTTCTGCTTGTAATGACACAGACAAAAAGCGGACTAATT
>BGLTMP000253
ATGGATGAAAAGCCCACAAAACCTACGCCCATGCCGAGGAAACAAAAAGATGCCCAAAGTTCACCAACAAATTCAGAGGCTAAAGGTCAAGACAACTTGCCAAAAGATGAAAACTCAAAAGTTCGAAATTTAGTTCGGATGATGGATAAACAATTAGACACTTTTAAAACCAATTTTTCTAAAATTCGAGGTTCAGAGGCTAAAGGTCAAGACAACTTGCCAAAGGATGAAAACTCAAATGTTTCCAAACTAGTTCTGATGATGAAGAAACAATTAGAATCATTCGAAATGAATTTTCCTAGAAATGAGTCACAACTTCAAAGGGAATCGAATTTAAATTGCTCAAAACTGCCAGAAAACGTGTTGGACGAAGTAGATCTACTCTTAATTGGAAAAACAGGAAGCGGAAAAAGCTCCCTAGGAAATTCAATAATGAGGAAAGCTGTTTTTGAATTTGGGGCTACATTATCTACAGTGACTCAAGCTATAGATGATGCTGTATGCGAATTTCATGGAACCAGAATTAAAGTAGTCGATGGACCGGGTATTGGAGATACTGATAAAAGTCAAGAGAAAGGTACTGTTGACATTATAAGAACTATGTCTGAAGCGATAGCCATTAATCCACGAGGCTATCACGCATTTCTTCTCGTTCTGAAATTCGGCAACAGACTTACACATGAAGATAAAAACGTCATTTCAATCTTAAAGAAAATTTTCGGAGAGTCCTTCTTTGTGAAATATTGCATACTAGTCATGACTTGTGGCGACCAGTTTGAAACTGAACTCAAATTCTCTGAAAGAAAAGCAAATGAAAAGGAGAAATTTAATTTAAGAGTGAAACAAGAAATGTCCGAAAACGCCATGAAAATTCATCGACTTCAAGAGGAATACGAGCAAAAAATTGAAACTGGTAAATTGCAAGAAACTAGGGCGATAGAGATGCTTCTCGAGCAGAGTGAACGAATGAAAGAGTTAGAGCAAGCGTGGCAGAGGGAGAAACAAGATCTCGAAAAAAATCATAACATCGAAAGATTAACCTATGACAAACAGTATCAGAAATTAACAGATCAGTTTGACCAAATCAAAACAACGTATGAGAAACAGACGCGAAAACAACGCAAAGACAATATCTTCAAGAAAATGTTTGAAAAGACGAAGTGTAAACCAAGAAATGTGTTTATACGACCAATGAAAATGGACCAAAAACTGCAAGAAAGCTTGCCGGAAGATGAAAAAGATAAAATCACAAAACTTGAAGATTTAGCATTGTTGATGGAAAAAGAATTGCAATCATTTGAAGCGATCGGAATCTCTCAACGAATCAAGTCTGGATATTTCAAAGTA
>BGLTMP000254
ATGTATCCTCATAATGCAAAGGAGACAAAGGTCAAGACTTTATCTAACACAATTACAATTCCAACTGAAAAACACGACGGACAAAGCAACACAAACGTTTTAAGTGAACCAGGACAGTATGTAACTGCACATGAAGATAGTGTAAAAGAAGTGTCTACGCTTGCACCACAAAACATTACCAACCCCAACCCATTTGCCACGACTGCTATAGAACCTTTTGAAAGCGAAAGAAATTTAGATGACTATCAAAGTAAAGCGACTGAAGTAACGACAACTGTTCCAGAGACCGATAATTCCTGCAGAAGTGATTTATTAAAATGCAAAGACAGTCACCAGCATGAGAAAAACCCATTTGGTTTGCTTGAAGTCGAGAACCTTGTCCCTTCCAACGACAGATCAAATAACGTCTTAGGCTCCAACAAGAAAGACATTGACAAAGAAAACGTCAAGATCAGTGATCAGCTTAGGCCTATTCCAGCCGAGGACAGCAGCTTGCCTAAGGAGGAGCACATTCCAAATAAGAATAATGTAACAGACACAAATCAAAGTTATGATTCCAATGAAATTATGAAAACTAAAAATAATTCTGAAAGAATTAAGGAAGGTAGCCCAGTCCAAATAGATCTACTTTTGATTGGGAAAACTGGCAACGGAAAAAGCGCTTTGGGTAATTCTATTCTGAACAGAAAAGTTTTTCGTAGTGATAATAGCACAAGTTCCGTCACTAAGATTGTTCAAAAGGAGACTAGTGAGGAAATTTGGTATTCTTGTCATGACTTGTGGCGACCTGTTAGAAAAAGAAACGGATTTCCAGAAATGGATAAAGCAAAAAAAGAAAGACAATTTAATGAGCTTATGAAAATAATTGATCATCTTATAATGGAAAACTGTCGGTATTCAAATGAAGAGTTTGAACTGGCTCGATCAATACGTCACGAAATCATCTTAGAATCTAAGAAGCCGGTATCAGAAAAGCTAGTCGACATACATAAAAGAATGGAGGAAAAAGAATTACAGTTACAGCGTAAACATGCGCAAGACGTCATGACTTTAAAGAATGAGCTTAATGAACTCTATCTAGAACAGAAAGCAGAAGAGAATAAAAAACACATGCTTAAGGAAGACAAATTGCAAAAAGAAATAGAAGAGTGTGAAGCCAAGAATTCATCTCTGGCAAACGAGAACGGCAGATTGTTTCAGCGGATCACCATGATTATTAACGATGTTTGTATTCGA
>BGLTMP000255
ATGAGCACAGAATTACTTCAAGCACGAAGGAGCCGCTACCTTAGCCGAGGCTGGCATGCGAGGCGTGAAAACATACTACACCGCACTTGCCAGAGCTCAGAAGTGAAGGCAACGTTACTCAACCCTGACGTCAATGAGGTCATAAATACGTGCGAGTTATTTGAAGGCACAAAGGAAAACAGATTGTGTATCATCGATCGGGAAAGATATCGATCGATGGAGGCTGGGTTATCCAAGACGCTGTACCACAGACGCGCGTGCGGTTTTCAAATCGAATGGCGATACGATCGTGGTATCTCCAACAACAACATGGTCAAAACAACTGGACCACACAATTACCACAGTCGGAAGCCTTCGTCTTTAACTGACACTCTGAAGAAGCCTTCGTCTTTAACTGACACTGTGAGGAAGCCTTTGTCTTTAACTGACACTGTGATGAAGCCTTTGTCTTTAACTGACACTCTGAAGAAGCCTTTGTCTTTAACTGATACTGGAATCGATAAAGAGTCACGTACAGAAAATACTACCCTGGCTCTTTTGTGTGAGCGATGTCGACCGAATAAC
>BGLTMP000256
ATGGGTAAAGGGGCCCAAGGGGAGTCCAATGGACTGATTGTGAAATCAAAATTGGAAGAATTCACGTGGGATGTTATCAAGGAAAAGAATACTAGGGAGGAGAAGTGGATAGTCATAGAGGGAGAGGTATACAACATTACAAACTGGGCTCGTCGTCACCCAGGAGGCCCAAAAGTCATAAGCCACTATGCTGGACAAGATGCCACAGATGCATTTAAAGCTTTTCATAATGATCTCAACTTTGTGAAGAAATACATGAAGGCCATCCATATAGGTACTTTAAAGGATTCCCAGCATGTAGTTAGTCCTATTGAGCAGGACTTCAGGGAACTCAGAGAAACAGCTGAAAAAATGGTACAGTTT
>BGLTMP000257
ATGGACAAAGACCCTGACGTACGTGTTGAAGCTCTCTTTGTTGTGGGGGACAAGATGCCTGTGCAGATAGCCAAGAAGTACAAGAAGAGCATGCCCTACAACTGGCAGAACTATTACTTCTTTTTAAACCAAGTATTAACAAAAAAAGTATTACCAAATAACTTGTTCTGTTTGTTGTACATTTCAAGATGTCTAGAGAGCCATTGGTTTACATGGGTTGCCCAGTCTAATCATGTCCCGATGGAGATTGACCACGACAAAGCCATGCCCTGGCTGCCTCTACAGATGCAAGCAACCTGTAATGTAGAGCAGAGTTTTTTCAATGACTGGTTCACGGGACATCTGAACTTTCAAGTTGAACATCACTTATTTCCCACCATGCCAAGACACAATTTGTACAAGATAGCACCACTAGTGAAGTCTGTATGTGAGAAACATGGCATCAGTTACCAGGTGAAACCATTGAGTACAGCCTTTGCAGACATTGTCAGGTCATTAAAACACTCTGGGGAGCTGTGGTATTCTACTTACCAAGCCTATCATGCTTCCACCTCC
>BGLTMP000258
ATGTTTACGGCTGCAATCTGGGATGCATTAAATAATTTTTGTTATGCTGATGCAATTTTTTTAGCAGAAAGGCTGTATGCGGAAATCTCCAATAATGACTCCCTGTACTTACTGGCTATCTGCTATTATCGCTCTGGTAAACCTTACCAAGCCTACATGCTATTAGAAAGAAATCTTTGTCAGACAGCTCAGTGCAAATATCTCATGGCTAAATGCTGCATGGATATGAACAAATTAGCTGAGGCTGAGAGAATATTGGCTGGTACAATATTGACTAAAATCAAAACTCATGAGGAGATTGAAACAGAATTTGGAGAATACATTCGACCTGAATCAGTATTCCAGCCACCCCCACAGCCCCCAGCCAATGTGGGCATTATCTCATCTCCTGGTATTGAAGAAATAGCTGATTCTTTACCAACAACTATTACTTCCACAGAAAATCTATTGGCCCCTCGAAACATTTTCCCCAATCAAACGCCAGAAAATCTTCAAAACCAACCAATCATCGACATTGGTAAAGCACCACGCGCCAACAAACTGCTTCCAAGAGGAAAAGTAACGCCGGAGCCTATTCTGTTCCGCAAGAGAGCTGGTCCAACAAAGTTGTTTTCCGATTCCAGTCAGAACTCACCGAGCTTTGGTCTTCTTCCTGTGGAGAACACATTACCAGTTTCTTTTAGTGCCACACCTACCTTTATATCCCCACTACCCACAGACACACAAGGTCTTGAGGTGCAGGCTCCTATTAAAAACAGACCAGCAACAAGGAGGACACAGATCAAGACACAAGCCCCTACCCTGAACTGGTCCAACACTTTAAAGAAAATGAAAGAACAAGAATCTGGGAGAACAATAAGAGTCAAACAACAGGAACATATACAGGAACAAAGGGAATCAACAGAAGGTGATTGTGAATCTGATACAAAACCTTCTCCAGGCAACTGTGATTCCTTAGAACAGATAGTTCAGATGCAGCAGCAGTCTTTAGCTGGAATTTTGCACTTGTTAAGAAATATAGGTAAGGCTTACCTTGCCTTGTCACAGTACAACTGTAAAGATGCTGTGGAGTTGTTTTCTGACCTTCCTGAACACCAGTACAACACAGGCTGGGTACTTTGCCAAGTTGGGAAAGCATTTTATGAGTTGACAGAATATCAGAAGTCTGCCAGAGTGTTTGAAGAAGTGCGAAAGTTTGAACCCTACCACCTGGATGGCCTGGAGCTGTACAGCACAGTGTTGTGGCACCTGCACAAAGAGGTGGAACTGTCGCTGCTGGCCCAAGAGCTGCAAGCCATGGACAAGAAGTCTGTACAGGCCTGGTTTGTAACTGGAAACTGTTTCAGCTCACAGAAGGAACATGATGTGGCCATCAAGTTTTTTCAGAGAGCCATTCAGGTTGACCCAACATTTGTCTATGCCTACAGTGTGTTAGCGTTAGAGTACATGTACCTTGAAGAGTTTGATAAAGCCCTTACCTGCTTCAGGAATGCCATCCGATTAGACCCCAGACATTATCAAGCATGGTATGGAGTTGGTATGATTTATTACAAACAAGAAAACTTCTGCTTGGCAGAAGTTCACTACCGTAAAGCATTATGTATCAACCCACAGAGCTCAATACTCATGTGTCACGTGGGGGTGGCACAGCATGCACAACAGAAAACAGATTTAGCCTTAAGTACATTGAACACTGCCATCAAAATAGATCCAAAGAACTCTATCTGTATGTTTCATAGGGCCTCCATTCTATTTGCCAGTGATAGGCACAAGGAAGCATTGGAGGAACTCGAAACATTAAAGCAGATCATTCCCAGAGAATCCTTAGTGTACTTTTTAATGGGCAAGGTTCACAAGAAACTTGGAGACACACACTTGGCCATGATGAACTTTTCATGGGCTATGGACTTGGATCCTAAAGGGTTAAACAACCAGATCAAAGAGGCTGTGGACAAACGTTATGTATCGGAAGATGATGACCCTCAGGCCAGGTTGGACCAAGAAATAGCCCTAGAAGGAGGTGGGGCCAGCGCTGATGGTGGAGACTTAGACCCAGAGGATACTAGTCAGGATGAAGTCTCTCAAGGGGGCGGAGGCCGGGTTGACCTGATTGACATGCCAGATCTACAAGCCATTGAAAGTGATGAGAGTTTA
>BGLTMP000259
ATGAAAGTAACGCATGTAGTGAATGCTTGTATGGGTAACAAGCTGAACCAAGTAGACACTAATGCAGACTACTATCAAGCAGCAAACATTCATTTCTATGGCATACCAGCAGTCGATCTGTCATCCTTTAACATAATACCTTTCCTTCGACCAGCAGCAGACTATATAGAACAAGCTTTAGCCAACAAAGGTATAGTTTTGGTCCATTGTCAACTCGGGATATCTAGGTCAGCCAGCCTAGTCATAGCATACCTCATGCTCAAAAGGAACATGGACTTTAAAAATGCTGTGCAATATGTTAGGCAGAGACGAGAGATCTTCCCTAACGACGGCTTCTTGAAACAGTTAATCCTACTGAATAGAGAAATCGTAGCCTCTAAAGTCGTTTCTCAAGAGAAACCGACTTTCTTTGAT
>BGLTMP000260
CATATCCCTAACTCTATCCTTAATCATAATGGTTTCCCTAAACTGAATTCTAACTCTGCTTTACAGCGCTTACCAGGTAAATCCACGTTTCAGAGACTGAGCTACAGGTATGTTATGTTTCTCTTGACAGGCAAAACTTCGCTCAATGTACTTCTGGTTGGTAAGACAGGCCACGGGAAAAGTGCCACCGGAAATTCCATCCTTCAAGAAAAGTTGTTCACGGCTAAGAGCAGTATGACCTCCGTGACCAAAAGTGTTTCTCTAAGTTTCAGCGAGAAGGGGAACGAGAGGATACTTGTGGCCGACACTGCAGGCTATGCGGACACTGAGTCGGACAGATCAGGGGGCAAGACGGAGAACGTACAGCTGGTCATAGATCAAGTCAGGCAAGCTCTGGTTATGTTCCCGCCAGGATACGACGCCATTTTGTATGTCACACGATTCGACATCCGGTACACGGCAGAGGAAATGGAAACTTTCCAGATTATCAGGAAGGTTATAGGCACCACGAGCTTTAAGCGCCGTGGGATTTTAGTTTTCACTCACGGTGACGCGTTCGACCAGGAAGAAATAGGAATGTCTTTTAACGATTGGTGCAGAGGCCAGACCGGCCACTTTAAAACAATTCTGAACCATTTCGGAAAACGTGTTGTCTTAATGAACAACCGAGCTGACGCAGAGACCAAAGCAAGTCAATTAAATCAGCTGTTGACGGAGATTCGTTATGTGCAGCAGACGTCAAAATATAATAGATATTCGATGTCTAACTTCATTGCGTCTGAAGAGGGAAGAAGCCAGATAGTCGACTACTACAAGAAAGATGACATGGTGAGATCAGTGGAGAAGAGAGTTACAGAAATCAGTCAGCGGCTTAAGAAATTGAACGGTTCGCCACTGCAAAAAATACGGTCTGCACAAAGTATTCAAAACTGCATTGCATCTGAAATACAAAATATTGAATCAGAAGATAAAGGTACAGGTCTGTTTGAAATTCAGCTCAAGAAGCTTGATCTACTGAAACAAACCGCGGAGGATGTTAAAAGCCGGGCTGTGAAAGAAGATCTGGAGGAGAGACGACTCGAGGCCATCAGACAAAGAAAAATGGAACTTGAACAAGAAAGAGAGACGCTGGAAGAAAGAAGGCGATGTCAGGAGAGGGAATTGGAAAGAGAGCTCGAAGAGAAGGCGAGGAAGAGAAGTGAATATGCCAGACAAAAACAAAAAGAGGAAGAAGTGTGGAAAGATATGGAGAACATCGTGACAACTGGAGCTGTGGTCATCTCAGTGGCTAAAGTGGCTTGGACTATTTTCAGAGCATTAAGAGGA
>BGLTMP000261
ATGCTTACAAGTAAAGCCATGCTTACAAGTAAAGCCATGCTTACAAGTAAAGCCACGCTTACAAGTAAAGCCATGCTTACAAGTGAAGCCATGCTTACAAGTAAAGCCATGCTTACAAGTAAAGCCATGCTTACAAGTAAAGTCATGCTTACAAGTAAAGCCATGCTAACAAGTAAAGCCATGCTTACAAGTAAAGTCATGCTTACAAGTAAAGCCATGCTTACAAATGAAATGATGTCCCTTTTGTTAGTAGGAAAAACAGGCTGCGGAAAGAGTTCCACCGGGAATACCATTCTCGGACGTAACGTCTTTAAAGCTGTAATCAGTACGACTTCAGTAACAAAAGCTGTGCAGTACGACTATGCAGCGGTCAATGGTCGTGAGGTGAAGGTCGTGGACTGTCCTGGAGTAATGAACACTGACTGCCAACCACACGAGTCCGCGTTCATGCTTTGCCAGGAAATAGAGCAAGCCATTCTAGTCAGCCCGGACGGCTACGATGCTATCCTGATAGTGACAGACATGGCGCGGTTCACCGACGAGGACAGGGAGGTAATGAGGCTACTGAAATCAACGTTCGGTGAAGATTTTATTGAGAAATTCTGCATTTTGATCGTAACCCACGCGGACAACTACGACCCGGAAGAGAACGGGAAAAGTTTAGAGGATTGGTGTCATGACCAGACCGGAAACTTTTACGACATTAAAAAGGAATGCCTCAGCAGAGTCGTTTATTTTTTCAATAAAACCAAAGAGGACAAAATAAAAAAGGAGCAGGTGGATCGCTTATTTCAATTCGTGGATCAGATTCATTCCAAACATGGCCGTTACGACAAAGATTATTTCGAGGCGGCCAGATGTGTAAGAGAGCACTTGCAGGTGAAGTTAAAAGAGCCGCTACTGATGGAGGAAACAGAGAGGAAGATACGACTCAGAATGCAAGAGCTGCGGGAACTGGACGAGAGCAACGAACAACAAGCAAGGCAGAAACTTGATGCCATGAAGCAAGAAATAGCTGCAGTGCTGGAGGATGTAAACATAGCGGATCAAGGAACGGATGCTTTAGCTAATGTTAAGTGCTTTGTTCAAAGATTTCTTCATCAGATTGACGACAAGATTGAAAACTTGAATGTTTCACTCACCATAAAAGAAAAGATAAAGAAATTAGAAGATGGATCCGAAGTGGAAAGCGACAAAGACCTTGCGAAAATCAAGTCCCTTGAGAAGGAAATACAAATATTGAATGAGAAAGGAATCAAAATGAAAGAAGAAATGAGCAACAAGATAAAGTCCCTTGAAGATGACTTTAAGGAAATTAAACAAGAACAGACTGCAGTTAGAATAAATAATTGCATTAAACTTATAAAATCTGTATGGGATAACTTAGGCTTTCCCAGACCAACTGAAATCATTATCCAATTAATCAACAATTTCAAAAGAAAACAG
>BGLTMP000262
ATGCTAGCTGCCAATATTTTGAGAGACACTGTGGGTAACATCAAACTAACTGATTTTGGAGTTTCTAAACAGCTTCAGAGCATTTCTTGTGCATCTGGTTTAAACACAACAATTGGAACACCTTACTGGATGGCCCCTGAAGTTTTCAAGGAGTTAGGATATGGTCATAATGCAGATTTATGGAGCGTAGGTTGCACTGTTGTTGAAATGTTGACCACAAAGCCACCATTCTTTGACCTAGAGCCTGGAGCTGCTATCTACCAGATAGTCAATTGCAAGCACCCAGACTATAAATTGCCTGCTGATTCATCTGACATTGTCAAACACTTTCTCAAAATAACATTTCAACTCAATAGTTTCAATCGAAAGTCAGCAGCTGAGTTACTTCATCATTCTTTTGTTACAGGTATGTGTACTTCAATTTTC
>BGLTMP000263
ATGACAGTACAAAAGCAGATTGAATCTGCTTTTGTACTGTCATCAGTGTCACCCTTCACTCCCGAGGAAGTGAAGGGTGACACTGATGACAGTACAAAAGCAGATTCGGGAGAAAAGGGTGACACTGATGACAGTACACAAGCAGATTCGGGAGTGAAGGGTGACACTGATGACAGTACAAAAGCAGATTCGGGAGTGAAGGGCGACACTGATGACAGTACAAAAGCAGATTCGGGAGTGAAGGGCGACACTGATGACAGTACAAAAGCAGATTCGGGAGTGAAGGGCGACACTGATGACAGTACAAAAGCAGATTCGGGAGTGAAGGGTTCCAATAACAAAATAAAATGTGATAAGGCAGCATTTGAAAAGAAAGTCCATGACAACTTTATCCGTAAGAAATACACTTTTGACTTTGATATGTGTTATGAACATTTAAAACAAAAAAATAAAAAAGAAAAGAATGAATTAAAAAGATCAAATAGTTTTAAAGTTTTGCACCCCTCTACCTGGTCCAATTTATTAAGA
>BGLTMP000264
TCGCCCTTCACTCCCGAATCTGCTTTTGTACTGTCATCAGTGTCGCCCTTCACTCCCGAATCTGCTTTTGTACTGTCATCAGTGTCGCCCTTCACTCCCGAATCTGCTTTTGTACTGTCATCAGTGTCACCCTTCACTCCCGAATCTGCTTGTGTACTGTCATCAGTGTCACCCTTTTCTCCCGAATCTGCTTTTGTACTGTCATCAGTGTCACCCTTCACTTCCTCGGGAGTGAAGGGTGACACTGATGACAGTACAAAAGCAGATTCAATCTGCTTTTGTACTTGTTACCTTTCACTCCCGAATCTGACTTGTGTACTGTCATCAGTGTCACCCTTCACTCCCGAATCTGCTTGTGTACTGTCATCAGTGTCACCCTTCACTCCCGAATCTGCTTGTGTACTGTCTGCTTTTGTACTGTCATCAGTGTCACCCTTCACTCCCGAATCTGCTTGTGTACTGTCATCAGTGTCACCCTTTTCTCCCGAATCTGCTTTTGTACTGTCATCAGTGTCACCCTTCACTTCCGAATCTGCTTGTGTACTGTCATCAATGTCACCCTTCACTCCCGAATCTGCTTGTGTACTGTCACCAGTGTCACCCTTCACTCCCGAATCTGCTTTTGTACTGTTTTCAGTGTCACCATTCACTCCCGAATCTGCTTGTGTACTGTCATCAATGTCACCCTTCACTCCCGAATCTGCTTGTGTACTGTCACCAGTGTCACCCTTCACTCCCGAATCTGCTTTTGTA
>BGLTMP000265
ATGTTTGGCCTCAGCAAACTCAATCGTGCCAACCGTTTGTTACTAGGTGTCATTGCTCTTCTGATTGTTGATGTCATATGGGTGGCATCAGAGGAAATAACAAAGTATCTGTTTCAAGAGCCAAAATTTGATAAGCCGTTCTTCACCACCTATGTCCGGACTGTCATGTTCTCAACCTATCTTTTGGGATTCATTGTGTGGAAACCATGGAGAGACCAGTGTTGCTATAAAAAGCTTGCATTGGGAGATGAAATAGCTCCTGCCCCATCCCCCGTTGAGCTGGAGTCTATGTTGAGCTCTCCTATTTATGTCCCCTTGAAATATGACAGTCATACAAGTGGTGGAGAGTCAGATGATGCCAGCAGTGGAGGCACAAGCAAGTCTGTTAGGTTTAGTAATTTATCTGAAGTTCGTCAGCTCTCAGTAAAACTTCCTATATGCTATTTAGATTTAGAAAGAGAACGTGTATCTCAATTATATGAAGTGAAATCCTACTGGTTCTTTGCTACCTACACCTACCAGCTAGCCATGGACCAAACAGAAGCTGGCGTCAGTGTTTTTTCATCTATCTCAGGTCTTTTGGTTCTTATGGCTTCCTCTATCTTTCCCAGTGGAACCACAGACAAGTTTACACTATCCAAGCTTGTAGCTGTCTTTATCAGGTATCTGGTTAGATTTGAG
>BGLTMP000266
ATGATAAGTCATGGCCTGGAAGATGGAGGAGTGTCTTGTCTCATTTCCAACACCATGCCAACCAACCAGACCATCTCGTACATGGATGTCCTCCCTTGGTTCACCAGAGTAAAGTTTAGCTCCCTTCAAGTGACCAACAACGGAGTCAATGTGCCATATCGAATGAATAAAACTTTTTACCTACCTGCCAAAGACAGAGTTAGACCTCATCAGTTAGAGCTGACCTTTACCTTGTGGGCTAAGTCTGTGACCAAGGTCCACTTCACCTTCACCCGGGCTTTTCTGAAGTGGACAGAGTATCCCCCAGATGCCCATCATGGGTTTCACATTGGCGCAGCTAGTATCACTGCTAACATTCCTTCCTCACTGGAGTACACAGCTCCAGGTCAAACATCCTCACAGTTGAGCTCCATATTCACAGAGAAACCTTCGGATGATAATCCCAGATTTTTCCTAAGGATTCACACTGAGACCTTATTAGTGTCATTGCCCACGCCAGACTTCTCAATGCCTTACAATGTCATCTGTCTGACATGTACAGTGGTGGCCATTGCTTTTGGAAGCATTCATAATTTAACTACAAGAAGATTTATTCAGCTTGATCCATTGAAGAAGAAAGGATTGTTGTCTAAACTAAAGGCCTTAGTGGCCAAGTTACGAGGAGTTCAACCAGAAACCAAACCAACAAGTGAAACCCAGCAGGACAGTGTCTCGGATAAGAAGACAGAAGACCTTGTCTCAGATAAGAAGACAGAAGACCTTGTTGATGAAGGGGAAGAAAGTAGAACTAACCCGTTGGCCCTGCCAATCAAGTACTGCGGGTTGGCACTGCCAATCAAGTACCGCGGGTTGGCACTGCCAATCAAGTACCGCGGGTTGGCACTCCCAATCAAGTACCGCGGCAATGTAGGTCAGGTCAGTACGCCGTGGCTTCTTGTACACTGGGCACTTGTACATCTTACTAGTGTCTGGCGGTGCTGTGGTGTTGCTGACAGCGGTAATGAGAATGACTGGCATGGCCTCAAACAAAACCTGAAAGCCTGTCAGCAGACACTGGATTGGCTGCCTTTAAAACAAAATCTTGGTGCATTTCGGGATAGTGTAGCCCTTGTAGAAATTGAAGGTTGGCTGGAACATGTTTTCACCAAACCAGATGCGGCAGAAAGTGTTGAGCAGCCTCTTGTCGTAGTCATCAGTGACTCTGCCACCATACTGGATCTCTCCAAACATTCAGTGGTCAATGTTGAGTCAGTGGTCAAAGTTCAGTCAGTGGTCAAAGTTGAGTCAGTGGTCAAAGTTGAGTCAGTGGTCAAAGTTCAGTCAGTGGTCAATGTTGAGTCAGTGTTCAATGTTGAGTCAGTGGTCAATGTTGAGTCAGTGGTCAAAGTTCAGTCAGTGGTCAAAGTTCAGTCAGTGGTCAATGTTAAGTCAGTGGTCAATGTTAAGTCAGTGGTCAAAGTTCAGTCAGTGGTCAATGTTGAGTCAGTTGTCAATGTTGAGTCAGTGGTCAAAGTTCAGTCAGTGGTCAATGTTGAGTCAGTGGTCAATGTTAAGTCAGTGGTCAAAGTTAAGTCAGTGGTCAAAGTTGAGTCAGTGTTTTACCTGGCCATTGAGAGGTCAAACAGTTGTAAAAACTGTTTCAATGATGTCTGGTACATGACATTCACAAGGCTCATTTCTGTGATCAAGAAATACAAGATGGAGCCCCTTGTAGCCACAGGGCGGAACTCTTCTCTGGCAGAGTCTCAGCATCATCCATCAGAGCCTGCTTCTCAGACATGGCCTTGTCGTACTCTGCCTGCACAGCCTTTAGCTCAGCTTCTTTGGCATCTAGCTGTGCTTGAGCCTTTTCTAAGACAGCAGACCAGCGACATCACCGCAGACATTCTTGGCAATGTCCAGCGTGTAATCCTCCGCATTCAGTTCAAGCACAATGTTAGTCTAGTCAACCTGCTACACAGTGAGACTACACACACAGCAAGGAGGCAAACAGGAGAAACCCTGAAAAAAAAATGCTTCATAAAGCTACCTCAGAAAATCAACAAAAAGTCCATCTGGTATTTGGGGCAGATCAAGCTTGATGGTCTCATGTTTGCGGAGGAACTCCTCCATCCTGGCTCTGCCATCCAGCTCCAAGAAGGCTCCGATGCTCCACATGAGACAGAAGATGTAGAGCCTCTCGTACACCTCCCTCGACAGCTGACCAGTTCCTTCTTTGTCATCTTTCATAGGAATCAGGCCAAAAGGGCTCTAGGGCTCCAGCCCAGACCAGAGCTACTCATGTACACCATGCCGTTTCTGGAGACTGTGGCAGTTGGGGGCCATGGGGATTCTGTCACCGTTGGCCAGGGTCAGCGTTTTGTTGTCGTCCAAGACAGAGTTGAGGTTCTCAATCCAGATGGCGTCCACAGGCCCATCAAGTACAAGCCAGATGCAAGGACTATGGCTATCTGTTGGGCAGCCACAGACAAGACAGGGAGGGCCAGCAGGAGCCCCTCCCATAGACATGCCCAGGGCCTGGGCCAGTGTGATGTAGCATCTGTACAGAAGTCCTCAAAAGCTTGCCAGTCTTTCAAGGCACGAGGCAGCTTGCGACATCTGGCAGAAACAATGATTTATATCGACCATTTAAGCCCGTCTGTTCATGCTGTACATATCATCTTACATGCCTTGATAATTGATGAGATCATCTTCCATGCCTTGATAATTGATGAGATCATCTTCCATGCCTTGATAATTGATGAGATCATCTTACATGTCTTGATAATTGATGAGATCATCTTACATGTCTTGATAAGGGATGAGATTATCTTCCATGCCTTGATAATTGATGAGATCATCTTACATGTCTTGATAAGGGATGAGATCATCTTACATGGCTTGATAAGGGATGAGATCATCTTACATGTCTTGATAAGGGATGAGATCATCTTACATGTCTTGATAAGAAGCCATGGCAAACCGGATATCATCAAGGTCTTTGATTGGTCGGGCCAGACGTTTGCTAAGGTCCTCAATGAAATTGAAGATTTCATCCATCTCAGCTTTAAGGGATGCCAGTTTGGCTATCTCTTTATTTTCACTAACAGACTTCCAGTAATTCTTTGGCTGCTGTACAATGTTATAGCTTCGAACAGACTCTACACCATCTGTCTTCTTACCAAAGTTGTCAACATG
>BGLTMP000267
ATGGGCCCACCTGCAGTCAAAGTGTTAAAGTCAAACAAACCCAAGCTCTTCATTGCAGACGGGAAGGAGACGCCTCTGAAAGGGGTTTGCCTTGTGTTCACCAGAATGCCTTCCACCAGCCAAACAACAGTGACAGAGGCCAACATAACAAAGGAGGTGAACTTCACTATGCTGGATACCAATGGTCAAGGAACAAATGGGCGTGGCCTGCTCAGGGCAGTGGAGAGTGTTTTGTCAAGTGTCTTTATACCAGCCTTGAAGAAATTAGAAAATGGTTGGGATCAGCTTTCCAGCCAGGAAGGAGATGGAGTCAGATCTGTGGCCAATAGCACAGAGTCATTGGAGAAGATAGAAGAGTGCATGAGAGTCTGGATCAAACAAATAGAGCAGGTTTTGGCAGAAAGTGAGCAGATGAGACGTGAAGCAGACGACATTGGACCCAGAGCAGAACTGGAACATTGGAAGAAGAGAATGTCCAAATTCAATTACCTTGTAGATCAAATCAAAGGTCAAAATGTCAAGGCTGTCCTTGGAGTTCTGCATGCAGCCAAGTCAAAGCTGATTAAGATCTGGCAAGAACTGGACAGACGTATCACAGACACAGCCAATGAAGCCAAAGATAATGTCAGGTTCTTGTACACACTAGAGAAACTGTGCGATCCACTTTATCACAGTGACCCAATCACAAATCAGATGATCACTGCCTGTAAAGCTTACATTACAGACAATAGAATTGAGACTGTTTGGTCCCAGAAAACGCCAGTAGTGAGACAGAAACTTGGAGCCTGCATCAAACTGAATGAAGAATACCAAAACTATTTCCATAAAACTAAGAAGCCCTATGACTTTCTGGATCAACGTAAAATGGAGTTTGATCAGGATTACGAAGACTTTAAGAGGCAAATCAATGACCTCCACGCGGCCATTGTTGCCTTTATGGACCAGAAGTTTGAGAAAATCAACAGCACTTTAAGAGCTTTGGTTTTGCTGAGAAAGTTTGAAATGCTTCAGTTGGACAATCTTGGGATTCAAGAAAAGTATCAAAGAGTGCTGCAATATTACAGTCGGGACATTGATATGGTCTCAAGAATTTACCAGAAACAAAAGAATGACCCGCCCCTTGACAGGGATCATCCTCCGATCGGCGGAAAGATTTCATGGGCCAGACAACTCTTTAGAAGAATTCAGGGTCCCATGGAAGTTTTCCAAAGATATGGAACCATTCTCCAAGGGTCAGAGGCCAAAAAAATTATCAAAAATTACAACAAGATTGCCAAAGTATTGCTAGAGTTTGAACTGCTGTATCATAGAGGTTGGCTCAGACAGGCCTCCCTGTTGGTCAGACACCAAGAGACCAAAGAGCTCTATGTCAACTTTGACTTCCTGATTTTTACCATGATCAAAGAGACCAACCACATGTTCCATCTTGGGCTGGACATTCCACCGATAGCAAAGACGATGAGGGCTAAAGAAATGGAATACAAAAGCAATTACTCTGCGTTATGTATGATGCTGGAGGAGAACAGTCGTGTGAGGAAGAAGATTCCAGCAGCGTTTGAGGCTTTGATGGGACTTCACTTGGCCAAAGTGGATGATGCTCTAGAGCCAGGCTTGACCATGTTGTCATGGACCTCCATCAAAATTCCAGACTTTATTCAAAGTGTCTACAAGGCTCTGGGAGAATTGGAACTTTTGGTAGACAGAGCTCATGATGTGACAGAATTCCGTATTGATGCTATCATGAGAGAAATGGCCACCACCACTTTGTGTCAGTTGCCAGAAGATGAACCTTGGACCGTGCCAGATTTTATTGAGAATACAAAGAAACTCTGTGCTAAAGGGGCTCACATACTGCAGACCAAGAGCCAGACCGTGGAGGAGGCAGCCAATGAGTTGATCAACATGCTCTGTGATGTGGAGCCTCAGGAGAAACAAGTCGAGACAATGGTTGGTTCAGCCACTCACTCCAGAGCTGGAAGCAGGAAGTCACGGCCAGTCTCCTCCAAGTTGAACGCTGCAGCCAAAAAGAAAAAAGAAATGAGAGAGAATATTGAAGAGTCGGCGATGGAGCTCCTGAACCACTTTAACAGTAGGAACTTGGATGCTTTACTGAAGGCCACACGCAACACACTGGAGTCATTAAGAAAGCGAATCACATCTAGCTCTATGGCTCACTACATAGGTAACCGGCCATTCTTTAGGACCAATGCCACACTGGCCATCCCAAACATAGTCATGCACCCTGCCTTGGATGAGGTCCAGCAGGCTCTTAACAGAGCTGTCCACAACATCATCAGTGTAAGTGGAGCAGTGGCCCAGTGGAGCAAAGAGAGGCGGAAGATTGTCAAACCAGTCAAAGTTGACCAATCCCAGTTGGCAGATGGCCTCGAGAGAAGGGGAAGTGTGGTCAGTCTTGCTCCTTCAGAAGCCTCACATGTTGACAACTTTGGTAAGAAGACAGATGGTGTAGAGTCTGTTCGAAGCTATAACATTGTACAGCAGCCAAAGAATTACTGGAAGTCTGTTAGTGAAAATAAAGAGATAGCCAAACTGGCATCCCTTCTGTCAACAAGCATCAACTCAAATAAAAAGGAAGTGACCACTGCATTGGATCAGTTTGCCGAGTACCACAAGATTTGGGAGAAGGACAAGGATGTGGCCATGGAAGAGTTCATGAAGGAAGATCCCAAGCTGTCAGAGTTTGAAGCTGCCATACGAGGCTTTGAACAGCTAGAACTGGCCATCAATAGCCTCTCAGAATATTATGATGCTGGTCCCATAGCTCTGTACACAGAACATTTGAAAATTGGTTTGATCAATGAAACCAAGTCCTGGAGGATGTTGTATGGGAAATACTGCAATCAGAAATACAAAGCTGAGATGGATGAAATCTTCAATTTCATTGAGGACCTTAGCAAACGTCTGGCCCGACCAATCAAAGACCTTGATGATATCCGGTTTGCCATGGCTTCCTTGAAGGAAATCAGAGAAAATGAAATTAGGATAGACATGTGCATTGGTCCTATTGAGGAATCCTACGCCATGTTGAACAGACATGAACTTAAACCAGAGAAAGAAGAGGCGGAGAAATGTGATACACTTCGTTACTCCTGGGAGAGGCTGCAGGTCCAGGCTGTGGAGGTCCAGGATCATTTGATCATCATCCAGCCAGAGTTCAAACAAGAACTGATTGAGAATGTGAAAATATTCAAAGTAGACTGTGACAATTTCTATGCCAGCTATGATGAGAAAGGTCCCATGGTTCCTGGTGTTCCCCCAAGAGAGGCCTCAGACAGGTTGATCATATACCAGAACACATTTGACACACTACACAGGAAGTACATCACTTACACAGGTGGAGAGGAACTCTTTGGTTTGGCGCCTTCAGACTATCCAAAGCTGCTGCAGATCAAGAAAGAATTGAACTTGTTACAGAAACTGTATGGCTTGTACAATAGCGTCATTGACACAGTTCATGGTTACTATGACATTCTGTGGCAGGACGTCAACATTGATAAAATCAACAACGAACTGCAAGATTTTCAAAACAGATGTCGCAAGCTGCCTCGTGCCTTGAAAGACTGGCAAGCTTTTGAGGACCTGAAGAAGACTATTGATGACTTTAATGAAATGGTTCCTCTCCTGGAGCTCATGTCCAACAAAGCCATGAAGCAGAGGCACTGGCAGAGAATAGCCGATGACATATGTATCAGTGCGGTTAAGGAAAAGGATATCGAAGCCAAATTGAAACAAGTCATTACTGACTGGGGAGCACAAGAGTTCACTTTTGGCAACTTCAAGAACAGAGGAGAACTCTTGCTGCGTGGAGACTCAACTAGTGAAATTGTCTCCCTTATGGAAGATTCCTTGATGGTCCTTAGCTCACTTCTTAGCAACCGATACAATGCTCCCTTCAAGAAGAACATCCAAACCTGGGTGGCCAACTTGACCAATTCATCAGAAATCATTGAAAACTGGATGACAGTTCAAAACCTTTGGGTTTACCTGGAGGCTGTCTTTGTTGGGGGTGACATCGCTAAACAGTTGCCAAAGGAAGCCAAACGATTCAGCAACATTGACAAGTCTTGGGTGAAGATAATGACCAAAGCCCATGAAACACCAAATGTGGTCCAATGCTGCGTTGGGGATGAGACTCTGATGCAGCTTCTGCCTCACCTTCTAGAGCAGCTGGAGCTCTGCCAGAAATCTCTCACTGGATACCTTGAGAAGAAGAGATTGAGCTTCCCCAGATTTTTCTTTGTGTCTGACCCTGCACTTTTGGAAATTCTTGGCCAGGCCAGTGATCCTCACACCATCCAAGCTCATCTTTTATCCGTCTTCGACAACACCAAGAACGTGCGCTTCCATGACAAGATTTATGATCAGATTTTGTCCATCATCTCGTCTGAAGGAGAAGTTATTGAGCTAGAGAAGCCTGTAAAAGCTGAAGGCAATGTTGAAGTCTGGTTGATGAGTCTGATGACCATGTCCCAGAAATCTCTGCATGCAGTCATCAGAACTGCTGCTATGGCCATTCAGGACCAAAGCTTCAACTTGCTGGAGTTTTTGAACTCATTTCCTGCACAGGTTGGTTTGCTGGGCATACAGATGATCTGGACTAGAGATGCACAGGAGGCCTTGACCACTGCCAAATATGACCGCAAGATCATGGCTCAGACCAATGATTCTTTCCTGAAGCTGCTGAACTCATTGATTGACCAGACCACCATGGACTTATCTAAAGTGGACAGGACAAAGTTTGAGACCCTCATCACCATCATGGTCCACCAGAGAGACATATTTGATGACTTGTGTCGCCTCCATGTGAAATCCCCAACTGACTTTGAATGGCTGAAGCAGTCCAGGTTCTACTTTGTGGAGGACCAAGACAAATGTCTGATTGCTATCACTGATGTGGACTTTAGCTATCAGAATGAGTTCCTTGGATGTACAGAAAGATTAGTCATCACACCTCTCACTGACAGATGCTACATCACACTGGCCCAGGCCCTGGGCATGTCTATGGGAGGGGCTCCTGCTGGCCCTGCAGGGACAGGTAAAACAGAGACAGTCAAGGATATGGGCCGATGTCTTGGAAAGTATGTTGTCGTCTTCAACTGCTCTGATCAGATGGACTTCAGAGGCTTGGGCAGAATCTTTAAAGGTCTGGCTCAGTCAGGGTCATGGGGATGTTTTGATGAGTTCAACCGTATTGACCTCCCTGTCTTGTCTGTGGCTGCCCAACAGATAGCCATAGTCCTTGCCTGTAAGAAAGAAAGAAAGAAGAATTTCATCTTCACTGATGGGGACAATCTTCCAGAAAACTTGAAGATCAACTTTAGAACTGTGGCCATGATGGTGCCTGACAGACAGATCATCATCCGTGTCAAGCTGGCCGCTGTGCACTATGATTTTGGTCTGCGTAACATTCTGTCTGTGCTAAGAACTCTGGGAGCAGTGAAGCGTATGAATCCAACAGAAACAGAGCAGACTGTGGTGATGAGAGTACTCAGGGACATGAACCTCAGCAAACTTGTGGACCAGGATGAACCATTGTTTGTCTCCCTTATTGGGGACTTGTTCCCAGGTATCACATTGGACAAGGCAGGTTATCCAGACCTTGAGGCAGCTATTGCTAAAAATGTGGATGAAGCTAAATTAATTAACCACCCAGAATGGACTATTAAACTTGTTCAACTGTTTGAGACTCAGCGAGTCCGTCATGGCATGATGACCCTTGGCCCCAGTGGTGCTGGTAAGACCTGCTGTATACACATGCTAATGAAGGCAATGACTGACTGTGGAGAACACATCTGGCTTGTACTTGATGGGCCTGTGGACGCCATCTGGATTGAGAACCTCAACTCTGTCTTGGACGACAACAAAACGCTGACCCTGGCCAACGGTGACAGAATCCCCATGGCCCCCAACTGTAAAATCATCTTTGAGCCTCACAACATTGACAACGCCTCACCTGCCACAGTCTCCAGAAACGGCATGGTGTACATGAGTAGCTCTGGTCTGGGCTGGAGCCCTATATTACAAGGTTGGTTGAATCATCGGCCATTCCATGAGAAAGATATCCTGACAGAGCTCTTCAACAATTCTTTCACAGCATTGTGGAATTTTGCTCTTCAAAACCTGGAGTTTAAAATGGATATCTTGGAGGCTTTTGTTATTTCTCAGGCCTGCAAGTTATTGACTGGCCTGATTCCTATGAAAGATGACAAAGAAGGAACTGGTCAGCTGTCGAGGGAGGTGTACGAGAGGCTCTACATCTTCTGTCTCATGTGGAGCATCGGAGCCTTCTTGGAGCTGGATGGCAGAGCCAGGATGGAGGAGTTCCTCCGCAAACATGAGACCATCAAGCTTGATCTGCCCCAAATACCAGATGGACTGGATGCCACCATGTTTGATTTTATGGTGGACACAGATGGAAAATGGATCTATTGGGGTGAGAAAGTGACCAACTATGTCTACCCAACTGACCATGAGCCTGAGTACACCAGTATCTTGGTTCCTAATGTTGACAATGTTCGGACAGAGTACCTGGTCAACCTGATAGCCAAGCAAAACAAGGCCGTCCTTTTGATTGGTGAGCAGGGCACTGCCAAGACTGTCATGATCAACAACTATATGAGACAGTACAATCCAGAGTACCATATTGGTCAGTCGGTCAGTTTCTCTTCAGCCACCACACCAATGATGTTCCAGAGAACCGTGGAAAGCTATGTGGACAAGAGAGTTGGTTCCACCTATGGGCCCCCTGCTGGCAAGAAGGCTACAGTGTTTATAGATGACATCAACATGCCTGTCATCAACGAGTGGGGAGACCAGATAGCCAATGAAATTGTCCGACAGTTGATGGAGAACCACGGCTTCTACAGCCTAGAGAAACCTGGTGACTTCACCACTATCGTGGACATGCAGTTCTTGGCAGCCATGATTCAACCAGGTGGAGGTCGTAACGACATCCCACAACGTCTGAAGCGCCAGTTTGCAATCTTCAACTGCACCCTGCCATCCAACCCCTCCATTGATAAGATCTTCTCTGTCATTGGACTGGGTCACTTCTGCAAGGAGAGAGGATTTAAAGAAGAGGTCATCGCCATGGTGAAAAATTTAGTTCCCATCACCAGAAGACTGTGGCAGCTCACAAAGATTAAAATGTTACCAACTCCAGCCAAATTTCATTACATTTTCAACCTGAGAGATTTATCCCGTATCTGGCAAGGGATGTTGAACACCTTGAGCTCAGTTATAACAGATGTGAAGCTTGTGATGGGTCTGTGGAAACATGAGTGTTGTCGTGTCATCGCTGACAGATTCACGAGTCTCGACGACGCTGCCTGGTTCACCAAGACAATGTCTCGTGTTGTCAATGAAGAGTGCGGTGAATCGGTCGCTGCATTCTTAGACAAAAATGACCTTTTTGTTGATTTTCTGAGATATATGTCATCAATTGGAATGTTTGATTCACAGGTTGAAAGTTTTCAACATCTGGAGGATAGACTTTCCTACTTCCTACAACAGTATAATGACAGTATTCGAGGTGCCGGCATGGACTTGGTCTTCTTCCGTGACGCCATGACACACTTGGTCAAGGTGTCTCGCATTATACGCACGCCCAGAGGTCATGCTCTGTTGGTGGGTGTTGGAGGTTCTGGCAAGCAGTCGCTGACCAGGCTGGCCTCATTTATTGCAGGCTACAAGACTTTCCAGATCACACTTACCAGGACCTCAAATCCTTGTATAGGACAGCTGGACAGCAAGGAAAAGGCATTACATTCATCTTCACTGACCAGGAGATCAAAGATGAAGGTGTCTAACTTGTTTGCAAGAGATGAGATGGATGAGATCCTGGGGGAGTTGGTGCCTGTCATGAAGAAAGAGTTCCCCAAGCGTCCGCCCAGCAATGAAAACCTGTATGAGTATTACCTGACAAGAGTCCGAGCCAACCTGCACGTCTCTCTCTGCTTCTCACCGGTCGGTGAAAAGTTCAGACAGAGGGCACTCAAGTTCCCAGGTCTTATCTCTGGCTGCACTATGGACTGGTTCCAGCGCTGGCCCAAGGATGCCCTGATTGCAGTGGCTGACCACTTCCTCAGAGACTTTGAGATCATCTGTACAGAGGAGGTAAAGAAACAGGTGATTCACACAATGGGCATCATCCACGATGGTGTGGCAGAGAACTGTATTGACTACTTCCAGAGGTTAGTACATATATATTTAGGCCAGTTCTGTACACCCAACTTTTCCAGAGACACCAACTTTTTGAAAAATCTGGTAGAGTATGACAAAGACAAGATCAACGATGAAATGTGCGAGTTCATTGAGCCCTACCTGAATGCGGAGGATTACACGCTGGACATTGCCAAGAATGTCTGCGGTGATGTCGCTGGTCTGCTGTCCTGGACAAAGTCTATGTATGCCAATCTGGCAATCCAAGAAGGCCGTCTGAAAGTAGCCATGAATGACTTAGAAAAGGCTCAAGCACAGCTAGATGCCAAAGAAGCTGAGCTAAAGGCTGTGCAGGCAGAGTACGACAAGGCCATGTCTGAGAAGCAGGCTCTGATGGATGATGCTGAGACCTGCAGACGCAAGATGTCTGCTGCGTCTGCCCTGATCAATGGCCTTGGAAGTGAGAAAGAGAGATGGACAGAACAGAGTAAAGAATTCAAAGCACAGATTGGAAGATTAGTAGGAGACATTTTGATCTGTACTGCATTCCTGTCTTACTCTGGTCCATTCAATCAAGACTTCCGAAGTCTATTGAACAAGAACTGGATGAAGGAGCTGAAAGGTCGCAAGATTCCATACTCCAACAATTTAAACATTGTAGAACTTTTGAAATGGTTTTCTAAAGTGAAAGCCAATAAAGCTATTTTTTTCATTTATCTGCAATTTTTCTTTAAATTAGGACACATTGTTTTGTGTACTAATATTGCTGAGTGGAACTTACAAGGTCTACCAAACGATGAACTCTCCACACAAAATGGTATTATTGTCACCCAGGCTTCCAGATATCCTCTACTCATTGACCCTCAAGGTCAAGGCAAAAGTTGGATCAAGAAAAAGGAAGAAAAAAATGAGCTACAAGTGACCTCTCTGAACCACAAGTATTTCCGTCAACATTTGGAAGACTCCATGTCACTAGGGCGCCCGTTGATGATTGAAGACATCGGAGAAGAGCTCGACCCTGCCTTGGACAACGTCCTTGAGAAAAACTTCATTAAGGTTGGAGACAAGGAATGTGATGTCATGAAAGGCTTCACCCTGTACATCACCACCAAAATGCCCAACCCGTCCTACACACCTGAGATCTCAGCACGAACTTCCATCATCGATTTCACAGTCACCATGAAGGGCCTTGAGGATCAGCTGTTGGGCCGGGTCATCCTAACAGAGAAAGCTGAACTGGAGAGTGAACGTCTCAAGCTGATGGAGGAGGTCACTGCCAACAAGAAAAAAATGAAAGACCTTGAAGACAGTCTCTTGCTACGTCTGACCACCACTAAGGGCTCTTTGGTTGATGATGAAGACTTGATCAATGTCCTCCACATCACCAAAGCCACCTCTCTAGATGTCACCCAAAAGTTGGACATTGCTGCAGAAACTGAGATCAAAATTAACTCTGCCAGAGAAGAGTTCCGCCCTGTGGCTACAAGGGGCTCCATCTTGTATTTCTTGATCACAGAAATGAGCCTTGTGAATGTCATGTACCAGACATCATTGAAACAGTTTTTACAACTGTTTGACCTCTCAATGGCCAGATCCACCAAATCGCCCATCACATCCAAGAGAATCCTCAACATTATAGATTACATGACTTTTGAAGTTTTTAAGTATGCAGGCCGAGGCTTATATGAGAGTGACAAAATGACCTTCACCCTGCTACTGGCCTTGAAAATTGACCTGCAGGCCATGAAAATAAAACATGATGAATTTATGACACTTGTGGAGAGAAATGACAAACAATGGAAGTTGTGGTTTGAGAAGGAAGCCCCAGAGGAAGAAGTCATCCCAGATGGATACAACAACTCTCTGGATGTTTTCCGTAGACTGTTGTTGATCAGATGTTGGTGTTCAGACAGGATTCTGCCCATGGCCAAGCGGTATATTGCTGACACCATGGGAGAAAAATACTCTGATGGCATCATCCTTGATCTTGAGAAAATGTGGCAGGAGAGTAACAACCGCTCCCCTCTCATCTGTTTACTGTCCATGGGTTCAGATCCCACTCCATTGATTGAAGGATTGGCTAAGAAACTTAAGCTTGAATGTAGATCAATATCCATGGGTCAAGGTCAAGAAGTCCATGCCAGACGTCTGCTACAACAAGGAGTTACTTCTGGGGGTTGGCTTCTTCTTCAGAACTGTCACCTTAGTTTAGAATATGTCAATGAGGTCCTGGATGTAATTGTTGAGACAGAGACCATCCATGATGAGTTCAGACTGTGGGTCACCACCGAAGTCCATCCCAAGTTCTCAATCAACTTCCTACAGATCTCCATTAAATTCACCAATGAGCCCCCTCAGGGAGTCAGGGCTGGATTGAAGAGAACATTTGCTGGCATAACTCAAGACTTCCTGGACATTTCCAACATGCCCCAGTGGAAGCCAATGCTATATGGAGTTGCCTTCCTCCACACTGTAGTCCAGGAGAGGAGGAAGTTTGGCCCACTAGGCTGGAACATTCCTTACGAATTCAACACTTCAGATCTCAATGCCAGCATTCAGTTTGTACAGAATCACTTGGATGACATGGACCCAAAGAGAATCCAGTATGGTGGCAGAGTCACTGATGACTACGACAAGAGGCTGCTCAACACTTTCTGCCGCATCTGGTTTGGTGAAAACATGTTCCAGCCAACCTTCAATTTCTACAAGGGCTACACTATCCCGAAATGCACCAAGATCTTAGAGTTCCATGAGTATATTAACAACCTGCCGTCCACCGACCCACCAGAAGTGTTTGGTCTGCATGCCAATGCAGACATTACCTACCAGAATGTGACGGCCAAGAACATACTGGACACTATACTCAACATTCAGCCCAAGGATAGCTCCTCTAGCGGCGGTGAAACCCGTGAGTCGATGGTCTATAAGTTCTGTGATGATGTTCTCAACAAACTTCCTGTTGACTATGATCCCTTTGAGAAAGTTGCTTGTCTGGCTAAACTGGGCAAGCTGGAGCCATTGGTCATCTTCTTAAGACAGGAACTAGACCGCATGCAGAATGTGATTACAGCAGTCAGGAACACTGTGATAGATCTCAAGCTGGCAATCGATGGCACCATCATCATGAGTGAGACCTTGAGAGATGCTTTGGACTGTATTTATGATGGACGTATACCTGCTGCATGGAAAAAGAAACACACAGTTCAGAAGTTGGCTTTACAATGGATCCCCCAAGTCTTTTTGGATGACTGGTTTCTTCAATGCACAGGGTTTCTTGACAGCAATGAGACAGTTGTCCTCCACAATGAAGTCACCAAGTTTGAGAACATTGATGCCATCCCTACAGAGCCTCCAGAGGGAGTTTTGTTTGAGGCCATGCCAGTCATTCTCATTACCGCTGTCAGCAACACCACAGCACCGCCAGACACTAGTAAGATGTACAAGTGCCCAGTGTACAAGAAGCCACGGCGTACTGACCTGACCTACATTGCTGAGGTAGTGTTGAGAACATCGCAGAACACTCACCCAGATCATTGGATCTGCCGCGGTGTGGCACTTTTGTGCGACGTCAACCTTGGTATCGCATTGAAGTATTTCAAAATACGATTTACAAAATCTTTGTATCAAATTCTTGCTCTGTATGTATTTGGATTGTTGGTTCATTTCATCATTTTTTTTTTGCTACTTCATACATTATTTTTTGCAACTATAAGC
>BGLTMP000268
GTCAACGAATGCCTGTTCCCGGATGTCTTCCCATGTTCCAGGAACAGGGTCTGCTACGATGGTGTGGGGGGTTACAATTGTTCTGACTGCATAGAAGGCTACAAGGGACCTGACTGCTCTGAGCCTGATGACGAGTGCTTATTGGATGACAAATGCTTTGCTGGGACTTGCATAGATGGACCTGATCTTTATGACTATAGATGCATATGTAACCCTGGTTACACAGGTGTAACTTGCAGTGTTAGAATTGATGAGTGCTTATCAAATCCATGTCGGAACGGCGGGATCTGCAACGTTACAGAGACTTCCTTCACCTGCATGTGCCCTGGACCAAACATGGGCTCTTTGTGCGAAAGACCTTTTTCACCTTGTCTTCATAATCCCTGTCGTAACAATGGGGTCTGCAGTGACGACGGTTCTGATGGATACACGTGCGTCTGCCGTGAACATTTCACGGGGAGAAACTGCGAGCGCCAACTCAGCTGGTGTGAGGAGAATGCTTGTCTAAATGGTGGCACCTGCGTTAATGTTTCCAGCCCTGAAGCCGATCAGACTGGGTCGACGTCTTCCTGCTTGTGTTTAGCAGGCTGGACTGGGAAACAGTGCGGGGTGAAGGTCATTCCTTCCTGTGAACTTTCACCCTGTGTCGATGGTGGGACTTGCATCTCTGTGCCGAATTCCATCTACGGGTACATCTGCCGGTGCCCTCATCGCTTAGGAGTGACATTGGACAGAAATTGTGCAGTAGTCAATCCTTGTGAATCGTCGCCTTGCCCAGCTACTCACGTATGTGTTGCCCAAGATGAGACCTATACATGCAGTTGTATAAAGCAGGAATGCCTGCCTTGGTATGGTCCCAGTAACACAACAGCAGACTCTGCAGTAGATAAAATGGAGAGTACATATGCAGAGCTCAGTGATGACTACAATGTTCCAGACAGAGACGATGACTACGATGACCAAGTTTACCAGCCCAGTACCCTCACCTCAGTCAGCAGCATCAGAAAAGCCCCGGCCAGTAGAACGTCTTCTAGCTCTTCCTCAGGCTCACTCGGCTCCCTCCGATCGTCGTTAACCAAAAAGTTCCAGAAAACCAACGAAACCAACACGCCGCTGCTGTCTGACGACTATCTTGAGCCTATTGTTGTGAGAAAGGACACTGCAAGCCCCCATTATGTTTCCCACACATTGAAGCTTGAGCATAATTTTGCACCTGAACAAGCGCCAAACTCCGGAGTGCTCAATGTCGGATTCAATCCGGAAGACTACATTATACCAGACAGAGACAGGCACAAGTCTCCGAAATTAGCAGAAGAAAATGTTATCAACAAAAGTGATTCTGAGGATCACAACAAAGAAGACTACATTGCAATGGGAAACTATAAAGTTCCTTCCGAGTTGCATGCTTCTGGCAACTCCAGCCCTTCCACTAACAAAACGGATAAACCCAAAAATATTTATGTCAATCTTAAATCTGTTCCAGCCTCGAATTTACCTAAACGAGCCAGGCCGGTAATTGATAATGGGCAAAACTCATCTGCCGTTAGCTCAAGTGCAGCGTTACAAGTGCCAGTGAACATTCATTTAATGTCTCATCCAGGGGGACCACCATTGCAGACTTATGTCCCATTCTCGGATGTTGCAGGGCAAAACAGGAGGCAACTGGATAAAACCGAATCATTAAAAGTTGTTCAGAAAAATATAAAGCCTCTGGACTCTACATTGATGGCCCCTGACCCCTTTGACACCCAGCTGAACACTGACTCTGCCGAAGCCATAAAATTGTCTGATCCTGACCCATCTCCTGCACCAAGTGAGTTTGTTTTGGAAGATTTCTCCAGCAGACTTCCCAGAAGTGCCAAGGAAAAGAAGACAAAGCGTGATGCCAAGAATACAGTGTTGCAAGACTTTTCAACCAAGAAGAGCAGACCAAAGAAAGATAACCCCTTGTTTTTATCATCTGATAAATCTCAACCGTCTGGCTTCACACATCCTACTAAATCTTCCTTGAAACAAGAAGAGATGAAATCATCTTCTGCTGGCAATGCCACTTCTGGAGATGGCAAGCAAAGCCTACAAAATATACAGAAAAGACAATTACCTCCCTTACCACAA
>BGLTMP000269
ATGAAAGAGCAGCCTTACGGCTTCGGCGCGATAGAAGATAACAGCGAAATGGAAAGGGGAGAGAGAGAGAGAGAGAGAGAGAAGAAAAGGTTAAAGATTACGAGAGAAAATGAAAAGAGAGAGAGATGGAGAGAGAGAGAGATGGAGAGAGAGAGAGATGGGGAGAGAGATGGAGAGAGAGGGAGAGAGATGGAGAGAGAGGGAGAGAGAGGGAGAGAGAGAGAGAGAGATCAAGCCATCCAGCTCAATGTATTCGGCCTTGCAATACGTGCTAATAAGTTGAACAGTTTTCGGGTCGTTGTCGGGTCAGCCCAGATACCGAGCACTAGAGAATGTCGCCGTAAACATCACGAGACAGTA
>BGLTMP000270
ATGAAAACTGGCAAGTCCTTGGAGACAAGGGTTACTGCCAACAAGAGGTCGGCTGCTCGGAACATGCTTACTGCGCCTGTGGAACGAGGTCTGGCCTGTATCTGTGTGTGTGTAAAGATGGTTACCATGGAGACGGAACTTCTTGCGCAGTTCGATTCTGTATCCCCCTCCCTCCCATCACTCATGGCCAAACGTTTCATGTACCTGGGCGTGTGTTTTACTGAATGCTATGGTGATATTGTGAAGTTTACTGAATGTTATGGTGATATTGTGAAGTTTACTGAATGTTATGGTGATATTGTGAAATTTACTGAATGTTATGGTGATATTGTGGAGTTTATTGAATGTTATGGTGATATTGTGAAGTTTCCTGAATGTTATGGTGATATTGTGAAGTTTACTGAATGTTATGGTGATATTGTGAAGTTTACTGAATGTTATGGTGATATTGTGAATTTACTGTATATGTCCACTTACGATCTGACAGAAAACAAGTGTCCAGCCCTGCAAGTGACCCCAGGTCTGATCATCACGCCAGTCATCTGTGGTCAGTCTGCCCTGACTCCGGGCTCCGTTTGCCAGTTTATATGTGAAAAGGGTTACAGTCTGATTGGTCCAAACAATGTCACGTGCAACGACAAGGGTGCCTGGAATGGAGCGTCTCAAACAGAGTGTATAGATATTGAAGCACCAGAAATAGTTTGCCCTGAAGACATCACAACGCCAATTACCGAAGCTAACTACGCTCTGGTACACCTTAAGGTGAGCAGCTTGAGGGTAACAGACAACTCGAATGAGTTCACAGTAGAGGTGGTTGGTGGTGTCAACGAATCTGTCCGGCTGACAGCTGGTGTCCATCAGTTCAAGTACATAGCCAGGGATAAGGCAGGGAAAGAAGGGCATTGTTTTCAAACAATTACCGTAGTGGACTCTGTGTTTCGTTTGGTCAAGTGTCCAGAACAGAACATCAGCATCCACATGAACCAACACCTAGCCGAGGCCAACTGGCCAGAGGTGGTCTTCGCGGACCACAACAACCTGACAGTGGAACACGCCTGCGCCCCTGCTAACAACTCCTTGCTGCCCCCTGGCAAGTACACGGTGCAGTGTACGCCCGCAGCTCACACTATTAGCAAGGTCATGTGTGAGTTCCAGGTTCTGCTTTATCAGCCTCAATGTGTCGTTCCCAAGGCACCACTTCATGGCAGCTTGACCTGCTCCCCCACACAGACCTCACTTCTCACCTGCCAGGTCAAGTGTAATGACAACTACGACTTTCACTCCCTGCCCCAGTCTCACTACATCTGTGACCTGCAGGGGGTCTGGAACTTGAAGATACCAAACTTGTTTTGGCCTGATTGCACCCGAAAATTCCTTCCCGGCAGGGCGTTACTAAGAGGTCAGGCCAGATTTTTCTATTACAGAGGCAGATGTGAAGATACCAGAACTCAAATAGCCCAGACCTTTACAGATTTTCTCCAGACACACTCTTGGAATGTGTGCGGTCAGGAACTGTGCAGCATTGAGGAGGTCAAAGTTCACTGTGGAAGTGAATCCAAAAGAAAAAAGCGTGAGGAAGACATTTTTCTCGGCTCTCTAAAATTGGCCAACGCCAATCTTTCGCACCGAAGACAAATAAGAGAGAGCAAGATGATGTCGTCTGCTAATAAAACTGGAGGGATAGATGGTGTGGGCATTATTTCAAGGAAGCTAAGCAATGATGCTCAAGGTAACAGCACAGATATCTATCGAGAATTATTTCGGATACCTGATGAAGAAACGAAAAAAACCCAGAAAGATAATCCAGACGACATTGAAAAAAGCGCGGGGAAAAGTTTCGGAAAGCCTGGGTTTGGTGGTGGGGAAATTTTACAAGAACAAGACGAGACATCAACCCAGGTTTTTACCTTAAATAAAAGACAGGAAAACAGTGAAGATCAATTCGGGTTCTTAGACAGAAGTGGTGCTGGACCTTACGGTGATGATGTGCTGGAGGAAGCAGACAGTATGTACGACGTGGATCGACTGACCAATATGACGCAGTCTGGACTACTGGACGGTTACAATAGCACTATCTCGGACATGAACCCGGATGACGTCACTTGGTTACAAGGAAGTGATGGTAAAGAAAAAGTGACAATTACCTTTCAAATCATCTCCAAAGTCCCCCCTGGTCATCCAGTGACCACCAATGCCCAGAGTGACATGGTACAGCATCTCTACGACGTCTCGGACACCTTGACCTCGGCCTGGCAGGCTCTCAACCTTACTGTGCCCACCAATGCCACCGGGCACATTGGGAATCACACGTTTGAGAACAGCACCTTTGGGATTCTGTCGGACATTCATCAGATAGTCCTTGACATTTGTGACGTCTGCCCAGACCACGAATACCAACCGGAAGAAGCTCAGCTGACATGTCTTTCTTGTCCTGACGACACATACACACCTCATCGTGGAGCTGATAATATTTCTTTGTGTTTAGTTCCCTGCCAGCCATGTCCAAAGGGAAGCTACTCTCCAGACCTTGGGGCCATCACTTGTTTCCTGTGTGATGAAGGGCAGAGCACTCTAGGACTTGGTTCTGTAGACAAGTCATCCTGCATTGAATGGGATCCATGCCTGGAGACAAGCCTTGTGTGTGAGAACAATGGCACATGTAAAAAAAACTCTCTCATTGCTGTGTGTGAATGCCCATCTGGATTTACTGGGGACTGGTGTGAGGTCAACATTGAGGACTGCTGGGAGTCTCTATGCCACAATGAAGCCACCTGTGTTGATGGGGTCAACAGTTTCACCTGTGTCTGCACCCCTGGTCATACAGGTCGGTACTGTGAGGTGGGTATTGACGAGTGTTTGTCCTCTCCTTGTCAAAATGGAGGCTCATGCCTGGATAAGATCAATGACTATCAGTGCTTCTGTCCTACTGGCTATACCGGAAAGCAGTGCAATGTCACTATCCCACCGTGCACCAAGGAGATCTGTGTGCATGGCACATGCCAGACAATGGCTGTGGATGACATCCGATGCGTCTGCAACAGTGGTTATGCTGGAAGACTTTGCGATGTGGCCATTAACCACTGCAGCCCCTCCCCTTGCCTCCCACACTCTGCCTGCATCTCTTTGACTTCCAGCTACTACTGCAAATGTCCAGGAGGCTGGTCAGGAAAGCATTGTGACAATGAGACGACTGCTGACTTTGATCTCATCTTCAACCCAAGCTCCCTTGAGGTTCACTATGTGGTCATCCCTTCTAGCTTTATGCCCACGCTCCAAGCCTTCACCCTGTCCACCTGGCTACGCCCTGGTCTCATGTCTGCCTTTGCTACCATCGTCACCTTTATACTGCCACAGCATGGGTCAGTGGATAAGAATGATGACAGTGATTATGAGGTGGTGTTTGCATTACAGCACACGGACAAATTAATTATACTTTTTAGAAATAGC
>BGLTMP000271
ATGGACACACCAGCTCCTATTGCAAGAATAACAAGTCGTGAAAGAGTTGTGGAGGCTTGGAATGATGCTAAACAAACAACTATTGATGGCTACAAGGACAGATGTCCTAAGAACAATGTCATTAAGACAAAGAAAAGTGTGCGAACACAATTACACAATTTTTACCGTAATTTTGAAATGCTAGGAGGAGATGGAAAAATTGTTGAAATTGATGAAGCAAAGTTTGGAAGAAGAAAGAATAATAAAGGATGTTTTTTAAGAGACAGAACCAAGGAAACTCTTTTACAAATCATAAAAGAGAGAATTTTACCCGGTACCACCATCATGAGTGACTGCTGGCGTTCTTATGACTGCCTGAACAGTGAAGGGTATCGACATCTAACTGTAAACCACTCTTATAATTTTGTCAATCCAGAGACAAAAGCTCACACTCAACACATTGAGAGGCTCTGGAGAAAAGACCAACATAGGAATATCAGAAAACATGTCACTTCTTTTATGATCACTCATGAAGAAAATTTTGAGATGTTTGTAGATGGTGACTGCAAGATGTCTTTGGGAGATCGACTTCTCCTGGCGGCCACAGTGACGGATGTTCATGATGGATTATTTGTCTACCAAGCCTGCAAGTTTTGCTACATCAAACTCTCTGACACAAGCTACGACAACACATTCGTACAGAAAAAGGAAGTGGCTACAGATCAAACAGCATTGAGAAGTCAACTTACAGGCACCATCCTCATCATAGTTGTCCAGATCAGGTTGGATAACTCTGCTGAATTCAAGGATATTACACCACTGAGTTTTGAACAGCAGCAAACCTTGACCTATATAATACTGGCCATCAACACATCATTTCATCCAGCCATTGGTATACATTTTGGTCTTCAACAACCAGGTCCATGTTTCGAAACTCAAAAAAAAGACAAAAATCAGGAAATTTTACTTGAAGACATTTGTCAAAGTGACAGGGCTGAGAGAAGTTGCCAGGTAGCTCTTCCTGAGTTGACAGCTGTGCAACTGCTGCCACAGACTAATTCTATAATATCATTGACAGTGGTAGATAGTTTGGAAAATTTTGCGAAGCGTGTTGATGAGATGGGATATTTACAACTCAATGATGTCAACTGCGAGATCATTAGGTCGTTATGTAGACAGAACAATGCATATTCTCCTGAGAATAGCCTCCAGTTCAAATCAGGAGACTGTTCTTTCACTGTAACACCGTACTGCAGTCAAGAAACTCTAAGACTCAGCTGTGATGTTTCCTTGTCTATGATAGCTGATGGCAAGTTACCTGATCACACACCCCTAGCTAAGAATAACACAGACATTAGATTATCACCATCACATCTAGAAGTGGTCAAAGGCACAATTTTAAATTGCCAGAGTTCTCTTCTCTTTGACTCTCAGTATAATCTGGCTGATAGAAACAGACTAACCAGGTCATGTGACCTAAAAGAAGATGGCCTTGCCCCACATTCATCAGTCAGTCTGGCTTCATCTTCAAAGGATGCTTATGGTATGGAGCATATGCCAGAATCTGAAGACCTTGAACTATTTTTAGCTGCTATGAACTCAGAAGCAATGCCAGATGTGGACCTTGTAACACAGAAGTATGATGAGAAATATATCAGTCAAACTTTCACTGACAATTTAAAGGAGGTAGATTATAAATGTGCTCCGAATGTTGCTAATGATATGTCTAATGACAGATTAAGCTCCAGCAATGACGAGATGGCTACTCAGAATCAAAGTTTCTCTATGACTGACGAATATGCTTCAGCTATTTCTTTCAATATTCTGTCAATAAGAACTGTACATGAGCAGCTTCTGAGGCTTCTAACTGCCCAGGAACAAAAAGAGCTGAGTGTCTCTGAGGCATTTACTCCATTTCTGGGGCTCAACCCCCTCCAGTACAATCCATACACACAGCCCCTGTGGGCGGCAGCTGTCCAGCAATATGAACGTTCCATGGAGCCCTCACAGCAGAGAATTGCTGGTAAACTACGGAATCAGTTCAGGCAGTTAGACCAGAACCCACAACAACTTCTGAGAGAGTTTCAAAGATATAAAGAACTTGTTAGGAGGCCAACAATTACTAAGGAACTCATTGCAGAGAGACAAGTGAATGAAGACTTCAACTCTTGCACTGGCAAAGGAGGAAAAGATCGTATTCCTAAAGGCAAAAACAACCCAGAAGTTGTCAACAATATCATCTATGTAAAACAACTGGAGGCTAAGGTTTATGCCCCATTGCTGTTGGATGATGGGAAGTACAGCCGTAACATTGACCCCAAACTCCAAAGTTTATTGAGTGAACTAGAAGCGGGGCTTGGCTCTGCCATACGCAAACGAGATCCTAGTTTTAAAGGACGCACAGGGGAAGAGGAAAATCTTGGCAGTATTTTAACGCCAATGGATGAATTTCAATACTGGCAAGACATGACCAGATCCAATGCAGGAGGTGGGGATCTAAGAGAGGCTGCAGAGAGTTACACTGAACTTTTTGCCCCTATATCCAAAGATTACGGAGGACTGGATTCTTTGTCGTTGCAAGATGGCATGGAACTAGTGGAGATAACCCAGGACACACTGGATGACTTGTGGAAGCAGGGAAGCCCACCTTACCCTGAACACAGAATGAGACATCTTATGGAAATTATTGTAGTCAAAGCACCAGTCGGTGTCCAGGAGCTAATGTCTGTTGATTTATTGAGACAGCAGCAGCGCTGGAAAGATGGCTTGATGGACATACGTCATATCATGGCCAACTTGGTCCAGCAAGGGTTTGCTAGTGAGAATATGACCCCATGGAAGTCTCACTGGGACCGACAGTTGTACAAAGCTTTAGAACATCAGTATCTCATGGGTCTGGAAGCGTTGAATGAGAACCTTCCAGAAATAAGAGTTGAACTGACTTACAGG
>BGLTMP000272
ATGCTAGTCCTGGCTTACAAACTCAATGCTAAAAACATGGGTTTTTTCACTGTTGATGAGTGGATGAAAGGAATGACTGAACTGCAATGTGACACAATTGGAAAGCTTCAGAACAGACTGGACTATCTCAGGGCGCTGTTAAATGATCCTGCCCTTTTTAAAAATATTTACAGATTCGCTTTTGACTTTGCACGGGAAAAAGACCAAAGAAGTCTAGATCTGGACACGGCCAAAGCGATGCTGTCATTGGTCCTGGGCAAAGACTGGCCTCTCTTCTCTTACTTCCACCTGTTCTTAGAGCATCAAACTAAATACAAAGTTATTAACAAAGACCAGTGGTGTAATATCCTTGAATTCAGCAGAGTTATCCAACCTGATCTGGACAACTATGATGAGGATGGTGCCTCAATTCTTAATCAAGCACAAAAC
>BGLTMP000273
ATGACCAACCTTCACATTGTCCTCATTATGGACAACAGTAACAGTAACTTTATACTGAACTGTGAGAGTAACCCAGCTTTCTATAAACAATGTGCAGTCCAGTGGATGGAGGGCTGGAGCAGAGACAGTATGCTCAAGGCTGGTGTTTCTAAATTGAATGATGCCAAAGTTTTGGTGGATGATTTGAAAAAGAAAGCTGGTGAACAGAGTATTTTGTTGGCAGAGAAACAGGCAGAGGCAGATGGTGCCCTTAAAGAGATTACAATCAGTATGCAGAATGCAGGAGATCAAAAAGTAGAAATGGAAGAACTGAAGAAAAATGCAGCAGAAGAGAACAAAATATTGGAGAAGAGAAAGAAAGCTATTGATGTCGAACTAGCAGAAAATGAATCCTTATCAGAGATTCGAGCTTTGAGAGCGCCACCAGATGTGATTAGAGATATATTAGAAGGAGTCTTACGTTTGATGGGCATCTTTGATACTTCATGGGTCAGCATGAAAAGGACAATATCACCAGAAATAAGAAAAAGTGTAGAGGAACTGTTGAGGAAAAATAAAGATTCTTTTGATGCTAAGAATGCTAAAAGAGCATCGCAAGCAGCTGAGCCCCTGGCAGCCTGGGTTGTAGCCAATGTCAAGTATTCTTATGTGCTGGAGAAGATAGAGCCTCTGGAGGCTGAACAAAATGAATTGAAAAGAAACTTGGATAAAGTTGAGTCCAGAATGTCCAAATTAAGTCAAGCTCTGGGAGAAGTTGACCGGAAAGTAGCCACCCTACGCAATCGTTTTGAAACTTTGACCAAGGAAGCAGCAGAACTAAAAATAAAACTGGACCGAGAGAATGAAACAATTGATGCTGCCGAAACCTTGGTGACCAAACTGGAAGGGGAATACCAGCGATGGAATCAACAGAGGAGAAATTACCTCAAACAGTGGCAGGAAACGGTGGGTGTGGATAAATTTGATCTTCGACGATTCTTATCTACTGAAAGTGAGCAGCTGATCTGGAAGAGTGAAGGTCTGCCATCTGATGACCTGTCCATGGAAAATGCATTAGTTATATTGCAGGTTCATGACATACCTATTGGGAGTTCTTTGCGCCCATTCTTGATTGACCCCTCTTCAAGAGCAACAGAGTGGCTTAAAGTCCATCTCAAGGCTAATCGTCTTGAAGTCATTAATCAACAGGATGCTAACTTTAGTACTTCCCTAGAGTTGGCAGTCAGATTTGGCAAGACTTTAATCATTCAAGAAGTAGATGGTGTGGAGCCCATTCTGTTTCCTCTCTTAAGAGGCGACCTGACTGCACAAGGTCCCAGGTTTGTGGTGCAGATAGGAGAGAAGACAATTGACTACAATGAAGAGTTCCGATTGTTTCTCACTACTAGGAACCCAAACCCAGAGATAACTCCAGACGCTGCAGCCATCATTACAGAAGTGAACTTTACCACCACAAGAGCTGGACTGACAGGC
>BGLTMP000274
ATGGAAGGCAGACGTATCGCCGTGACAAGGATGGCTGCACTGCGGCCGCCGCGTCGATCGTACACAGGCGTTGAGGAGTGGGGTGGGGCAAGTAGAGACGTGGGGAAGGGTGGGGGAGAAGGAGGTGTGCCTAGGGGCAACATGTGTGCCTCAAACAGTAGGGCACTGGCTTCAATGTTCAATGTTGGTGTCCATCTTCAGATCAAAGATTTTGTCACCCCAGAAAAAGCCCAAAATTTGGTTTCCTTGAATGAGTTGCCCCAAGACATTATTGCCCAACGTAGAGCTCACACTCAGACGAATGTCAACACAAAATTCAATATCGGATCTCCGCTAAGAGTTGGCAGC
>BGLTMP000275
ATGTATCACAGTATTTTAGAAATAAAAGACACAGTTGAAGAGAGAGAGAAAGAAAGAGAGAGAGAAAGAAAGAGAGAGAGAAAGAAAGAGAGAGAGAAAGAGAGAAAGAGAGAAAGAGAGAGAGAAAGAGAGAGAGAAACAGAGAGAGAAAGAGAGAGAGAAAGAAAGAGAGAGAGAAAGAAACAGAGAGAGAAAGAGAGAGAGAAAGAAAGAGAGAGAGAAAGAAAGAGAGAGAGAAAGAAAGAGAGAGAGAAAGAGAGAGAGAAAGAAAGAGAGAGAGAAAGAAAGAGAGAAAGAGAGAGAGAAAGAAAGATAGAGGGAGAAAGAGAAAAAGAGAGAGTAAGAGAGAGAGAAAGAGAGAGAGAGAAAGATAGAGAGGGTGTTGGCTTATTA
>BGLTMP000276
ATGAAGAGTGGAGAGAAAGAGAGAAAGGAGGAGAGAGAGAAAGGAGGAGAGAGAGAGAAAGGAGGAGAGAGAGAGAACGGAGGAGAGAGAGAGAGAAAGGAGGAGAGAGAGAGAAAGGAGGAGAGACAGAGAGAAAGGAGGAGAGAGAGAAAGGAGAAGAGAGAAAGGAGGAGAGACAGAGAGAAAAGAAAGAGAGAGAGAGAAAGGAGGAGAGAGAGAAATGAGGAGAGACAGAGAGAAAGGAGGAGAGAGAGAAAAAGGAGGAGAGAGAGAAAGGAGGAGAGAGAGAAAGGAGGAGAGAGAGAGAAAGGAGGAGAGAGGGAGGAGGGAGAGAAAGGTGGAGAGAGAGAGAAAGGAGGAGAGAGAGAGAAAGGAGGAGAGAGAGAAAGGAGGAGAGAGAGAGAAAGGAGGAGAGACAGAAAGGAGGAGAGACAGAGAGAAAGGAGGAGAGAGAGAGAAAGGAGGAGAGACAGAGAGAAAGGAGGAGAGAGAAAGGAGGAGAGAGAGAAAGGAGGAGAGAGAGAAAGGAAGAGAGAGAGAAAGGAGGAGAGAGAGAAAGGAGGAGAGAGAGAAAGGAGGAGAGAGAGAAAGGAGGAGAGAGAGAAAGGAGGAGAGAGAGTAAGGAGGAGAGAGAGAGAAAGGAGGAGAGAGAGAAAGAAGGAGAGAGAG
>BGLTMP000277
ATGAAACGTATTAAGAGAATCATTGAAGATGCTAAAAAAGGAAAAGAAAATGGCGGGAAAATTTGTTTGAGGTCTCTACAAGACTTGATGCCATTCTGTTTAGATTTTTATACTCGAGGATTTGGTCGAGAACTGTTTAGCGATCTGGTGAAATCTCATTTTTTAACGATTGTCCCACAAGTAGATGTAAAGGAAGAGCCGGAACCATTAGAATCCCCCCCAGCAAGCACTGACCTAGCTAGATTAAGAATACCTCATTTGGCATCAGGAAGGTCTTACAAGAAGCAGGAGAGCAACCGACAGAATTATACAGAGGAAGACATTGACCTTGCAGTATCTGATATTAGAAGTGGCAAGTTGGGCACTCGAAGGGCAGCCATGATTTATGGGATACCTCGTTCCACACTGAGAAGCAAGATGGTCAAGCCAGAACGAGACTCCGCTGCACCAGAGGATTACGCTGAGGGCCTCAAAGATATTAGTGATCTTGAACTCTACCAGTCAGCTCAACCTTGTCCCTTGGCGGGATTGAAGATGTCAGATATGGGCGTGTTTGGAATGTGCGAGTCTGTGATGTCATTTTTCCCACCGATGCCCTTCCCTGTTTGCCTGAAGCACACAGTTAGTGATCTTGTGGCTGAACAGCGTCTGAGCCAGATTAGACGAATGCACAACTTAAATGGGTTCACTGAGAACCATCCTCGGCCAGCTCACTCTAACCAACTCAGACTTCCACTCCTGGTCAACATCGTTCGTAAGCTAGTTCAGCAGAAGATGATGGAGATAAAGGAAAATTTCAGCAGAAAAAGTTACGAGACTAAATCTCAGCAGACGCCAGATTCAGATATCTTTAATTCTTTTGGTCCATACTTGCCAGCTTTTTCCCCATTTTTAAATTCTGGTCACAATGATGAGAATCTAACTGGCCCTATGTACAAACACATCATGGAAAGTATCTACTCGAACATGATGAATGAGGACAATCCACTCCCTAAACCTTTTGGGAAGGTCAATGAAAGCAGCAGGATTGGCGACACGCTCAAAGACATTATTGCTAAAACTTTGTCTGAGAAAATCAAGTTCCGGGATGGGAGTTCCGATGAAAGCTCATTACACTCCAATCCTGACACATACAAACATTTTACAGCTAAGCAGCCAGAGCGTAGTTCACTAGGATTTACTTTAGATTTACATGTAGCTAAAAAAGAGGGCAAAGTTTCCAATGGGGGCTGCTCTCCACCCAAAAGAGTTAAAAAAGATTGTATTAAGTCAGCTCTCCATCCTCCTAGTTCCGAATCTAACTCTTCAGCTGGTAAGAAAACACGGCCGAAACGTGGACAGTATCGCAAATATAACTCGCAGCTTTTAATGGATGCTGTTAAAGCCGTTCAACGAGGAGAAATGAGCGTCCACAGAGCTGGCAGCTATTTTGGGGTGCCTCACTCCACACTAGAGTACAAGGTCAAAGAACGGCATTTGTTGCGTCAGAAAAAGTCTCGAGATCTACTTTCACCATCCAACTGCAAAGAGGAAGTGATGACATCAGTGACCTCATTTCCTAATAATTCCAATGGTAGCCCATTGCTAGATGAAGATAGTCACAGCATGTCCAAAATAATAGATGGTCAAATGTCCCCTTCCGTGTCATCTGTTGCACCTACATCGAAGTCTGTGAGCCCACCAGCCTCCTCCCCTGCCCCTGTGAGTGCCTTAGGTCTACCTGCAGTCAACAAGGAAGCTGGCATGGCCTGGTTCCAGCCCTATATGGCTACTGCTCCCAGTCAACTGGACACAGTGCTAGGTATTCACCCGAATCTCACCCTCAACAACTCGGCCTCAGAGCTATTAATACAGCTGCAACACAAAGTTCAAGCAAAGTGCTCTGCGGCATTCCCAGCAGACACTGCTTTTGATTTGCCTTGTAATAAAGATCGTGTCTTTGATCTAAGCTCCACCAGCAGCAGCGCATCATCCGATCGAATCACTCTTTACAAACAAACTATC
>BGLTMP000278
ATGATATGTAATGGTGCTACATCTAATGGGGAGATTAAAACATCCAAGAATATATCAACAGAAGATGTTGCTGGTGATGAAATTGCTGATCACATGACCTCCTTAGATGAGGAAAATGAATCACCACTTTCCTTGGCTGAATTTTTTTTGGAGAGGTTCGGTTCAAAGCTGACAAAGGCTTTCACTGTTGCTTTACTGATCCTGTATTTCACCTACTTTATTGGTGCCATCTTGTTTAGCACTCTGGGATCATGCTATCAGGAACAGGATATAATGGACTTGGTGCAACTAACTGTAGTGGTCAGTGTCCTTGTGATTAAATGGAGACCTGTTGTTGGTGGATTTTTTCTTCAATTTATTATGGCTACACTTGTGTTGAAGTGGGAGCTGGGTTTTAAATTTCTTGAAATGTTAGGATCTCTCTTTACCAATACTATCATCACTCTCTTGTATTATTTGGGCATTATGCAAGTCATCATTGAGAAGATTGCTTGGTTCATGAAGTTTACTGTGGGGACCACTGGGGCTGAATCTTTGTGTGCTGCTGGGAATATTTTTGTTGGTGCTACTGAAGCTCCCATTATGATTCGACCATTCCTGGCAGACATGACCAATTCAGAACTTCATGCTGTTATGGTGGGTGGTTTTGCCACTATTGCTGGCGGAGTTATGGCTGCTTACATAATGAATGGGGTCCCAGCAGCATATTTAATTACAGCTTCAGTTATGAATGCTCCTGCATCATTAGCAGTTTCCAAAGTTATTCACCCTGAACTAAGCAAAAGCAAAATAGCCAGTATTACATCAATCATGCAGGAAAAGCAGCCCTACAACAATCTTCTACATGCAGCTGCTTCTGGAGCATCTGCTGCTATCTCATTGGTAGCTAACATTGCTGCCAACCTCATTGCTTTTGTCTCTCTTCTTTATATAGCCAATGCAGTGGTGTCTTGGTTTGGGAGCTTTGTTTGTCTTCCTGAGCTGAACTTTGAGATGATCTGTGGTTATGTCCTTCGTCCACTAGTATTTACTATGGGTGTTGAATGGCAGGATACTGGTCACGTAGCTGAACTGATTGGGATCAAAACATTTATTAATGAATTTGTAGCTTACAGCAAATTGGCTGACATGATCAAATCAAGACAACAATGCCTACAAGGAGAAGTGAGATCTGAAATAATTGCCACGTTTGCACTCTGTGGATTTGCAAACTTTGGGTGTATCGGTGTTCAGTTGGGAGGCCTGGGGCCTATGGCACCCTCCAGATTGGTGGACATGACGAAATTGGCTATATCAGCCATGTTTGGCGGCCTAGTTACAAACCTGATGTCTGCATGTCTTGCA
>BGLTMP000279
TTTGTGCCTCTGATTGTTGAATTATGTACCAGAATAGTCGAAGCTCGTGGATTAGAAGTTGTAGGAGTTTATCGAGTTCCTGGTAACTCTGCTGCAGTCAATGCCCTTACAGAGGAATTCAATAGAGGCATTGACACTGTCAACATTGACAATGAAAAACTATTGGACATCAATGTAATCAGCAGTCTTCTGAAATCATTTTTTAGGAAACTACCAGAGCCGCTGATACCAGCAGATATGTATGATGCCTTCATTGAAGCTAACCGTTATCCAGATGAGGACAAGAGGAAATTAAAAATCAAGCGCCTCCTCCACTTACTTCCCCAACACAATAATGAAACATTTAAACATATGGCAGAACACTTAAATAAAGTAGCGTCTTATGGAAATATCAATAAAATGGATGCCAAAAATCTGGCCATTATGTTTGGACCAACACTTATTCGTAAGAAAGGGGATGACACAGTTTCATTGGTAACAGATATGTCAGATCAATGTCGCATTGTTGAAAGTATTATACTACATGTAAGTTGCATGTCAATGCACTGT
>BGLTMP000280
ATGAAAACTACTTTCAGAAATAGTAGCAAGAACAATGCTACAACAAATGAAAATCAAGCCACCACGATGCTGTCCACTCCATCTATTATCATCAGCATTCTTACACAACTCTTCATTGTATTGTCTTTGGATCAGATATGTGCAGTAGTTAGAGACATAAAACAGCATATCAGAGAAATGGGTTTGGATGGTGTTTTGCTCAGAGTTATGGAAAAAGCTAACCTGGTCTGGTTGTTGAGGGAAATGAAAGAAGCTGTAGTAATTCAGTGTTCACATGTCTTCCACAAACACTGCCTGCAGAAATGGCTGTTCATTCAGGAAACCTGTCCACTGTGTCACACTGACCTGAGGATGGATGTCAAACTTGAAGCCACGAATCACTTAGAACAGTTCAGCAAGGCTGTTAATATATTCAGGGACAGAGCATTACAGATTTTGATATTTATTTTGTATCGCATTACCAGACGCCTAGTTCTTACGTTCCAGAAGTTTACCTGGGCTGTGACAGGTGTGGAACGAATCAGACGAGACGCAGCTCGCGGGCTGAACTTCAAACAAAGCGCTCATGTCCAGGAGATATTCTGGAAAAGGAAATTTTTAGATCATTCCGTGGCCGATCCTTGTCATTTTATTACTGTGCACAAAGGCTTCCGGCCACCAAACTGCATTTTTAAACCCAATGTCTCTCTGTATTGTATGACCCGGAAGGAGGCGGTATTTGTTGAGGTCAAGGAGTCAGACAACGTTTACAAGGCCAAAAACAGCACGTGCCTATACCAAAACCAGTATCTTTTGGCGGTAAACGTCATCACACTGCCGCTTGCGGCGTTTCATAAGATGGCCAGTGACGTAGGAAATCCAAGAGTGCCTGTTACCTGGCTTGGGTGTACCGCCAGGAGTGGATCTACATTAATTAGCCAGATGATGTTCCGAATTCCAGGCATGCTGGTCTTGGCCGAACCAGACGCCATCACCACTCTAGGATTCTTGTTTAAAACCAAGCAGATTCAGCAGGGGGAATACAACCAACTCTTGGCTAGCTGTGTCAGGCTGCTGTGTAAACCGGACGATCGGTTCAGTGCTGTGTTCATCAAAGCCAGACCGTGTACCACTAGCTTACTGGAAGATATCATTCAAGTGTTCCCACGCTTTAGGAACAGTATGAAGAGTCTTCTGTCTAACCTCAGCATCTTCCAACAAGATCCGGCACCAAAGGCTTTACGTTTCATTATGGACAATAGCATCTTGTCGACATTTCTACCATTTGTCAGATCTCATTTCTATTACTACAATGTGTTTCTAAACGAAAAGAAAGTGTCTGGAGTGGTTCCCAAAAAACTAGATTCGGTGGGCATTTGGACATGTGCATGGGCGGCAAGTGTGGCTCAGTGCTCCGAATTGAGGTACAAAGGATACAACATAGGGTCAATCTTGTACGAAGACTTCATGAACAATCCCAGGAGATCCTTGTCTTTCTTGTTGCAGAAGCTGGATGTCCGGGCAGAGCATCTCGGAGTAGCGGCAGAAGCCCTGAAGGTGGACTTTAACATAGGAGCATCCCATGATCCCTCTATGGACCCTCGTCGTAACACTTGTTACCTACCTCTGGCCTACGATCTGCTAGATACGTCCCATCACTATGACCTAACTAGTACTTTGAGTAACATGCCATGGAATCGAAGGTCAAGATGTTGGGCATACGAG
>BGLTMP000281
ATGGCACCTTCTCCAAAGAAAATTGTTGCAGCTGGGAGACATAAGTGTTCTTTTTGTTCCAATTATTATGGCGATGTTGTCGAAGGACGAGTTGTTAAATTACACAGAGTGCCTGCAAATAAGTTTCTTGGACAAGCACTGGAACGGCGATTACGACTACTTCGACCAGATTATAGAACATTGAAACAACCCCGTGTATGCTCTGAGCATTTTGTTGGCAAACAAGGATCGATTCTTGGCGATGATATTCCTAGATCTATTAAGTTAATGAAGTATCGCAAACCTACGTCTACGACTACGGGTTCACAGATTTCACATCATGCAAATGCTGAGCAAGAACTGTCAAAGGAAGTTTCATCATCAACAAACCCAGCATTATCTCATGAAGAAGATCACCTAACTGATCCGGAATTTTCTATGCTTCATCATGATTATGCTTTGAAAGTAGAACAGTCCAAATTAATCGCAAGTCCATCGCTTGCGTGCCAGACTGATATTTGCACGACTAATACTTCAACTCAGACCAATGCAATCATTCTTAATAGTAAGTGGTTTCATTTTAATTGTGATTCTCAGCAAACACAGACTGACATCCAAACGGAAAGTACTCCCATGCATTTTGAGCATGTTTGTAATAACGATGCAACAGTTCGTCTGTACACTGGTCTTAAAGACAGAGCTACTTTTCAAGCATTGTTTGATAAGCTGGCAACTCCGGATATCCTTTCTTTTGATGCTGGAAGAAAAAATATTCTCAGGCCTGTTGACCAGTTCTTTATGACACTTATGCGTCTGAGACTGGGTTTGGTGTTAGGAGATTTATCCTTCAGATTTTCCATATCGACACCAACTTGCTCAAGAATTATAAATAGATGGATCGATATCATGTATGAACACCTTTCCTTTTTGATCTATTGGCCCACACGTAATCAAATAAATGCTACAATGCCTGAGGACTTTCAAGAATTATTTCCAAACACAAGGGCCATTATTAGCTGTACTGAACTGCTAACAGAAACACCACTGATATTGACTGACCAATCGTTAAAGTTCAGCCAGTCCAAAGCAAATATGACCTGGAAAGGTTTAATTGGAATAACTCCTAATGGTGTTATTTCATTTGTGTCTGACCTTTGGCCTGGACCAATCACTGACAAACAAATTGTTGAGCAATCAGGACTTCTAGACTTGTGTGAAAAAGGAGATATAATTATTGGAGATGATACATTTCTCATTTCGGATTTGACAACACCATTAGGCATTCAGTTAATCACACCACCTAGAAAGAAACCTACGAAGCATATGACCAATGCAGACATACTTCTAAATAGACATATTACTCAGGTGCACATTCATTTGGAGAAACACGTGGAAAGGATAAAAAAGTTTCGAATTCTTCGAAACCTAGTTGGAACAATGAAAGCTAATGTTTCAAAGATCTGGAAAATTTGTAACTATTTAACAACATTAAAT
>BGLTMP000282
ATGACGCTAACTGGAGCCATCATAGTTTTTTTGACATCCTTAGCAGCACTTCCTTGTTCCTATACGTTTAATGCAATATCTGTGTTGAAAGATGAGCGTCTTATTCTAATCACTGGCCTAGTTACTTTTACACTTGTTTCTGGAATACCATGGATAATACTACGGAGAAGATTACAGAAAGTGGACTCCTTTTTTTATGTTTTGAGCCTGTTAACCTTCAACTCAGTGATGAGTTTAATCATTGCATTAGAAAATGATGGACTGATTGCTGAGTTTATGGGATCCTATCTGAGGGAAGGTGAGCCATATTTAAAGACAGCACATGGCACAATGATGTCCTACTGGGATGGAATAGCACATTATGCCTTGTACTTAATGATGCTAGCTGCTGTATCATGGAATCAAAGTTTCTATGATGTTGGATTATACTGGATTGGTTCATTTGGCTACAGTAAACTTGTTCTTCTTCTGGCTGTACTCATGGGTAAAGATGGAGTTGGATGGCCATTGTTACTTCATCTTCCTTGTGTCGTTATTTCTGCTCTTATGTCTGTGAGATTTTTTCATGAGAAAATGCAAGAAGTGAAAAAATTTAAGAGCCACATTTCAAGTCAGCCTAACCAGAGGGACTCCCAGACAAGTTTTGAGAAACTTGGA
>BGLTMP000283
ATGTCAGATAAGTTAGCTATCAATGAGATTCCTGTTGATGATACTTCAAATGGCATTGATGAATTGACTGCTTCAAAAGGAATTAGTGAATCAGCCACTTCAGATGGTATTGTTGAATTGAATTTATCCAGTGACATTGCTGAAATGGAGTCCAATGCTGTGTCCCAAGCTAACATTCAACCGAACCTACAAAAACCTGGCTATGCCTGCATAAAATCAGAGACTAATAATGCAACCAATGTATTTGGTTTCAGATTTCTTGTGACTAACTACAAGCCTGTAGTGCTGACAGAATTTCTCTCTGATGAGACCAAACTACAGATAGAAAAAGAAGTGTGCACTTCAGAGGCTGAACCACCTGCCAAGAAAGCTAAACTAAAAGGTAGAAACAAACATCGTCCAAGAAATGAGAAAATTCAGTCAAAGGACAAAATGTGTCCTTCAATTCTAAGAGATCAAGTCTGTAACTATGGTGACAAGTGTATATTCAGCCATGATAGAATTGATTTCATGAAGAGAAAGCCAGAAGATTTAGGAAATTCTTGTTATCTCTTTAAAACATTTGGTAAATGTCATTATGGTCTGACATGTCGTTTTGCTAAAAGTCATCTTTCAGAAACTTTGGAGAATGTGATTGACAATGAACTTTATCAGAACACAAACAAAGTCAAGGCAATTAATGAATTAGCTGCAGAAGTGAAAAAAAAACTGTGGAAAAAGAAGTATAATTTTCAGGCTGCAGATTCTATAGTTAAAGAAGTCAATAAAAATTTCCAAATGAAAAATAATTTAAACTTACAAAAACCTTTAAATAGTGAAGATCATCGTAAGGAAGCACTAAAAGAACAGCATTCTGAGTCCCCCAAACAACAGACTGATCAGTCTAACTCAATTAAACAAGAAACTCCAGAAAATAATTTAGCTGCTAATAAGGGGAACACTCTTGATGAAAGGACCTCTTGTACAACAGAATTAAAAAGTGAGTTATCTCAAATTCCACAAGAAAAAAGAGAATGTGTTGGCCGTCTTCTGGATGAAGAAATGATTCCACTTAGACCTGCAGAGAAACCTAAGATTGATTTTAGGAATAAACTCTACCTGGCACCTTTAACCACACTTTGTGGAGCCTATCCTGACACAATGACAAGGTGTGCACAGCTTCTGAAAGAAACAGCTCAAATAGATTTTATTGACATCAATTGTGGATGCCCAATTGATTTAATCTGTAAAAAGGGGGCTGGAAGTGCTTTGCTGAGTAAACCAGGAAAATTGGAACAAATTTGTCGTTCCATGAAAGCAGTAATGGGGGATATGCCACTGACAGTGAAGTTGAGGACTGGTGAAAGTGATGGGAAGAATGTTGCTCATACACTTATTCCTCGTCTCCAATCAGCTGGAGTTTCACTTGTGACTCTCCATGGTAGATCCAAGGCACAGCGTTACACCAAATTGTCTGATTGGAAGTATATTGCTGAATGTGTTGCTTTGGGAATGCCCATTTATGGTAATGGAGATATTCTGAGTTATGAAGATGTTAATTTACACATGCAACAAAGTGGAGTCAGTGGAGTCATGATTGCAAGAGGAGCATTGATCAAACCTTGGATATTCACAGAAATCAAAGAAGAGAGACATTGGGATATCTCTTCTGGGGAGAGATTTGACATTTTACGGACATATACAAATTATGGCCTCGAACATTGGGGTTCAGACCAGCAGGGTGTAGATAATACTAGACGTTTTCTACTGGAATGGCTTTCTTTCTTGCACAGGTATATTCCAGTGGGAGTTTTGGAAGTGGTGCCACAGCGAATCAATGAAAGACCTCCTTATTTTGTAGGCCGCAATGACCTAGAGACATTGATGGCCAGTGCAAGCTGTGCAGATTGGATTAAACTGAGG
>BGLTMP000284
ATGGAGATTCTGTATCAGAAGAAAGCGAACACTCAGCTGAGGTCGAAACAGATGAAGAACAGCCCACACGAAGAACCAGAAGATCTGCTGCAATTGTTGGCTAGCCCAGCCAAAAAAAGAAAATTGACAAAAGATACAAGTGATTCAGATAATGAAGAGACAATAGAAAACAAAACAGAAACGAAAGGTAAGGCTGTGCCCAGAGCCAAGAAAACTGCCAAGACAGCAGTGGCGGTGTGTAGTGAAGATGTGGACTCAGAAGATGGAAACTCATTGCTAGGGCTAACAGAGAGAAGGGCAACTCCAAAAACAAATTACGATGAGACAAGTGCCCATTGCCCTTTACCAGGATGTGATTCTAAAGGCGAATCATATGAGATTCTAATGACAAAGTTCAAAGTCAGATATGAAAAAAGAATCAAGAATATTGAAGACAGAAAAAAAGTAGTTGCTGAATTAAAAGACAGAAGGGGGCTGCGCCATCAGGCTTTGAGTGAAAGCCAGAAATTAAAATATGAGAAGATTACCAAGGCTAGAAACAAAAGGCCAGAAATTACTGAAGAAGTGAAAGAAAAGCAGAGGAAACATAAGGAAGAACATGGAAATTCTAGACAACCTCTAATAAGTGGGTTAACATCAGACTATGATTATGAACTGTTTAAAGAAGCACAATCTCGAGCTTGTGAATTACTTGAGCATCAAATGACTCAACACTTAGCCAAGTCTGACCTTCAGGAATACCGCATTAAGAAACTGGAACTGGGCTGCTATGAAATGAACACATGGTACTCATCACCCTACCCAGAAGAATATGCTCGGCTTCCCAAAATTTATCTCTGTGAATTTTGTTTGAAGTATATGAGAACAGCAACAATTTTAAGAAGACATATGGTTTATTGTCAAAACTTGTGTCTACTGGCTAAACTTTTCTTGGATCACAAAACTTTATATTTTGATGTGGAGCCATTTCTTTTCTACGCAATGACAGAGAATGATGGCAATGGGTGTCATCTTGTTGGCTACTTCTCTAAGGAAAAAAACTCGTTTTTGAACTATAATGTTTCTTGTATTTTGACACTTCCTCAATACATGAGACAAGGATTTGGGAAAATGTTAATAGATTTTAGTTATCTATTGAGTAAAGTTGAGGAAAAGGTTGGCTCTCCAGAGAGACCATTGTCTGACCTTGGCCTTCTCTCCTACAGAAGTTATTGGAAAGATGTTCTCCTAGAGTATTTACACAAATATAAAGGTCAAGAAATTTGTATCAAAGATGTGAGTCAAGAAACTGCAATAAATGCCAATGATATAGTCAGCACATTACAAGCCCTGGGTATGCTCAAATATTGGAAAGGAAAACATTTAGTCCTAAAAAAACAGGATTTGATTGATGAATTTCTGGAAAAAAAAGCCAACCGGCCTGCAGAGTTTGCAAAC
>BGLTMP000285
ATGGCTACAAATGAGATTCAAGTTGAGGAACCAGAGGTAGAAGACAATGATGCAGAAGATGAGTCTAAAGGCAAGAAAGTTGCCAAACACGATGCCGGTGCTGCAGACTTGGAGAAGGTTACAGACTATGAGGAAGAAAAAGAAATTGCTGCCCAGGATATTCAAGATGTAAGCTATTACATTCCATTGTCTGTTGTCATTAATTATATAACAATTGGT
>BGLTMP000286
ATGGAGAGAGCTCAACCCATGGTACTGGAAACATTGGCAAATGCATGTAGTCAGGATGCATCCATTTTAAAACCAGCAGAACATAAACTACAGCAATGGGAAACAGAGCCAGGATTTTATTCCATTTTAACAGATATTTTCTGCAATCATGAAATCGATGTAAATGTCCGCTGGTTGGCAGCTCTTTATTGTAAGAATGGCGTTGAAAGATATTGGAGGAAATCAGCTCCCAATGCCATTCGTGAAGAAGAAAAGGAAGCGATCAAAAAAAGATTAGTCTCTGATTTTACAGAGCCAGTACCACAGATTGCAACACAAATAGCTGTATTAACAGCTAAAATTGCACGCCTTGATTGCCCTCGCAATTGGGATAGTCTTTTGCCAACACTCCTGACTGCTCTGACTGCTGATGTGTTTGTTTACATGGTTTCCTTATGGAACATGCAACTGTCTCAATTTTTTCATCTTGCTGCACAACATGAAGAAATGTTAAGAAAGCAGCTCTGTTATGGGCTTCAAGAAGTTCAAACAAGTCCTGATGCTATGAACTTTATATCCAGCCTTTTCCCCCAATTGGATGCTCTTTTAGACTGCCGTCGCAGTCTCTGGGGTCATAATATTTTGGTAGAGAAATGTGAGCACTTAATTTCTAGTATTACTAAAGTGCTTTTAGATTTATTGGGACTACATCCCATCTCCTATGTGCACTTTATCAAGACAACCTTAACATGTGTAGTGCAATATAACTTTACAGCCAAAGGTCTCCTGTTTGAGAGATTTACTGTCAATTGTTTCAACTTAATGAAGCAGATTTTGTTTAGTGATGTTTATAAACCAAGGAAAAAAATGATGTTCATGTTTTTAAAAGAAGTGATTCTTATTGATTCCACAGAGGAACTTTGTTCCGTAACTCTCCAAGCGAATGAAATCATCACAGAATTTTTCACACCACAAATTTTGACAGAAATATGTCGCAGGCTTGTATCAGAATATTTTCTTTTACGAACAGATGACTTAATAACATGGGAAGCTGATCCAGAAGAATTTTGCCAAGAAGAAGGTGGAGACTCCTACAAGTATTCTCTTAGACCTTGCACAGAGACATTATTTCTTACCCTCTTTAAATCATTTCGTCAGTCTTTGAGTCCGGTTTTGTTGGAAATGGTTCAGGAAGCACAGGGTCCATGTGAACCAGACAATTTGGCTGCCTTGCTCAGAAAAGATGCAGCTTACACTGCTGTGGGTTTGGCTTCTTTTGATTTATTTGATGATATTGACTTTGATCATTGGTTGACTACACATTTATTGCCAGAGTTACAAGTCAAACACAAAAGTTATCGAGTGATTCGAAAACGAGTTATTTGGTTAATAGGTCAGTGGGTTGGAGTCAAGATGTCTGTAAAACTTCGTCCTGCTCTCTATGAAGCTGTCATTGGCTTGCTGGATCGGAATGAAGATTTGGCTGTCAGACTAGAGGCTGCTCAAACTCTTAGGGTTGATATCCTTTTTCTAATTGCC
>BGLTMP000287
ATGCGTATAGACACAGATCTAGATCCAGATGCTAACCTTCTTAGCAATTTATTAGCACAGCCTCAAGGTTTTAAAAATGAAGGATCTACTATAAATTTCGATGACTCGCTAGGTTTGGAGAGGCAGTTCGAAGGCATTGGAGGACTCAGTGGTGGAGATGGAACTGAAGCATCCCACATGCACAATAGCAATGATGAGAACTATGAGAGAGGATATGAATGGTGGCTTATGCTTGAAGCCAAAAAGAGAAATCCTAATATTAAATTGTATGGTCTTCCTTGGGCATTTCCTGGTTGGATTGGCCAAGGCACACAGAATCCTTATACAAATGTTTCTCTGACAGCTGACTACATTGTTCGATGGATTTCTGGAGCTAAAAGAATGTATAATTTAACAATAGACTACATCGGG
>BGLTMP000288
ATGGCTAGTTTTGTCAAAGATTTGATGCGTCAATATGATGAGGCATATCCACATGCTGACCCACGTACTCGAAACTGGTTTCTGGTGTCAGATAGCCCTTATCCAGTATGGATTATAACATTCCTATACCTGGCTATGGTGGCTTTGGGACCACGTTTAATGAAGAACCGCAAGCCATTATCTTTACAATGGTTTATGGTCATCTACAATCTGGGACTTGTTGGTCTCTCCATCTACATGTTTGTTGAGTTGAAACTGGCTTACATTGAAAATATTGATCAAATACTAAAAATAATTCTCAGCATCTGGGATGCAGGATATGATCTTGTTTGTGCCAACTACAATAAAGACTCTATAACAAATCCTAAAGAACTTAGGTATACTATTGGAACTAAAATTGAGTATACTATTGGAACTAAAATTGAGTATACTATTGGAACTAAAATTGAGTATATTATTAGAACTAAAATTGCTTATGCAAGAAAGAAACTAAAACCACAAAGAAAAAAT
>BGLTMP000289
ATGTTTCCAACCCAATTAACAATATCATGGAATCTGATTGGAAGTTACTACTATGGACTGCCATTCTACAGAGATGGACTTATGACTGCAGTAGAACCTTGGTCAGGCAACTATAATGTTAGCACTCCCATATGGATAACAGCTCATACAACTCAATTTACTTCTATTGGTTGGAGATATTTAAAGCATGACAGTGGCGTAGGAAAATTACCACAAGGTGGGTCTTATGTTGGATTAGTCAGCCCTGATGGAACTGATCTGACCATTGTTATTGAAACCATGGCTAGACTAACAAGCATGAATGTCTGGTACAGTAAGTTAGGGTTTAATGGCCAACCTGACATAATGTTTCAGTCCCTGGGACAGTTGAAG
>BGLTMP000290
TCGGAAGTGACCCGTACGCCTCAAGGCGCCACTGCCACTCAAAAACTCAGACACCTCTGGTTGCCCCAAAGCTTACAACGAATTCGGCGCGACTCCACCCGAGAAGACAAGCCATTGGTGTCAGGGGAGACAAATCGCAGCAAAGGGCAATATAATATTGACAGAGGCAAAGCTTGGAATCTGTGCCACTCGGGGAGAAAATATCAACAATCAACAGTGTATGTTGTGAAAGATAAAGCCGGCAATCTCAGAAGCAACTTAGGGACTCAACACCACAGATATCATAAGACTACATGGCATATGGAGATTTCAATCAAACTAAGAAAAATAGTCTTCTTTGCAAGGGCAATCATCCATCTCATGAAATTTTACAATGTCAAGGGGCGAGGGAGCTGGCTTACATTTTTATGGAAGTATTTAGTGTTAGCTTTCGTCTTCAAAGAACAAGAGAGAGAGAGAGAGAGAGAGAGAGAGAGAGAGAGAGAGAAGAAGAAGAGAGAGAGAGAGAGAGAGAGAGAAGAAAGAGAGAGAGAGAAGAAGAGGAGAGAGAGAGAGAGAGAGAANNNNNCTATTTCTCTCTCTCTCTCTCTCCATAGAGAGAGAGAGAGAGAGAAGAGAGAGAGAGAGAGAGAGAGAGAGAGAGAGAGAGATATAAAGGAAAAGACGATGCGAAACAGAGACACAGAGGAGGGAGAGACGGAGGGAGAGAGAGAAAGAGAAAAAGAGAGACAAAAAAAGAGAGAAAGAGAGAGAGAAAAGAGAGAGAGAAAGAGAAAGAGAGGGGATATAAAGGAAAGACGATGCGAAATAGACCTAGAGAGTGTGACAGAAAGCGGGAGGGCTAGAGATGGGCAGACAAAAGAGGAGAAAAGAGAAAGTTTTGCTGTTTTCAAAGGTGTGGGTGGGGTGGAGGGGGAAGAGAACGGAGAATTACCTTCTGCTGTGTGTAACGCAGGCACCAGGAATGAAACCAAAATATGGCGGGTGGCTGGACACCACTCTGGTCCCTGTAGTGGTTACCATATTCAGGACGGTAGTGGTCACCTCTGTGTTGGTCAGGCCTATAGCCTGCCCTGTGTTCATTTCTACCACGGAAATCTCTGTGATAATACCGGAACACACATGATTGAGATCAAACATCAGTTTCACCATCCTTATCCCAATGAGATCAAACATCAGTTTCACCATCCTTATCCCAATGAGATCAAACATCAGTTTCACCATCCTTATCCCAATGAGATCAAACATCAGTTTCACCATCCTTATCCCAATGAGATCAAACATCAGTTTCACCATCCTTATCCCAATGAGATCAAACATCAGTTTCACCACCCTTATCCCAATGAGATCAAACATCAGTTTCACCAAGCTTATCCCAATCACCTGGTTTATGCTACATTTTCATTCATTACGAAACTACTGGAGTCATCTTTATCTATGATTTCTGCCTTGGATTTGGGATTCCGCTTGCGTGCTTTGGATGTTAATGATATCAAGAAACTAATGAAACAAGAAGGATGGTTTAGCGATACTGATCCAGTGACAATCATTGAAATTTACTACGATGATCGTCTATGTGACAATGTCTATGCTTGGACTTGGATATCATTACCAATCAAAATGGAGAGTTCGGATGCTCCTAAGCCCCATTACAGAACATTGGAGGATGAACGCCTTACAGCGGATGAAATGGATGAGCAAAGGAAGAGAAATATTGCCTATGAATATCTTTGTCATCTGGAAGAAGCGAAAATCGTT
>BGLTMP000291
ATGACAGCGTTTCGCTCATTTAGACACGTAGGGCTATCTTCACTACCTGACCTGACTACTCCCTTATTTGGGCCCAGTAGCAAGAGTAAGGCTAGTGACGATTTAGAAACGGAGCGACATTCACACCTTATAGGCAATGGCCTTGAAGATTCCATGTCTGAATCAAGCGGCTCAAGTTCTGACTCCGATGCAGATAATGACGATGTGAAAAACAAAAACATTTCTTCGTCTGAGGACGAAACTGAACTCTCAAAGCAAACAAATTTAACCGACGACGATGATGAAGAAGAGGATAAAAAATCGAAAGACTCTAGTTCTGATGACAATGTTGAATCTGAAAAAAATGATTCGCACTCAGAATGTGGTGAAGAGAAAAAGGATTCTAATTCTGAAGCTGATTCTTCTGATGATGAAAATGATGAAGGGAGGAAAGCGCAGTCGAAGAAGGAAGCTCGCAAATCAGACATCAAGCGAGCACTCTTTGACACTGACTCCCAAGACACCTGTGATAATGAAACAACCAGAAGTAGTGGAGGTAGACGAGTCTCCGCAATCAGAGAATTAAAAGACGAGTGGGATCAGAAGCCAGATCTCTATGGCATTAGACGCTCTGGTAGATCAAGAAGAGAGGTGGTCAGATACAATGTAGGGAATCCCAGTGACAGTGAGGGTGAAAAGAGGAAAGGTAGAAGGAGAAGAGAGTCTGAAGACTGGAAAAGTCAGGATGACGACAATGATGACAGTGATGAAGAAAGTAGTGGCAGTGAGGATTTCAAACCTAAATCAACCAGACGAGTTCGCCCTCCCACAAGAGTTGCCAAAAAACGCTCTTCTAAAGTTGCCAGTAGAACTAAAGGAAGGACCAAAAACTTGTCATCATCTGAGTCTTCAGAGGATAGTGATTCCTACAGTAGACCAATACCACAAAGGAAAACTGCACAAAAGATTAGGAGCCAGTATAATCGTCCAGCCAGAACAAAAAGTTCTAGAAAGACGGTTAGTTATAAAGAAGACACTGATGAAGCAACAGACTCTGATGACATCATTGAAGCTGCTACTCCCATGGCTGATATGGAAGAAGAAAACAGAGAAACTATTGAGAGAGTGTTGGAAGTAAGGCAAGGGAAAAAAGGAGCCACAGGTCACAAGACCACTTTGTATAATGTCAGAGAAAATGGTGATCCAAACTTGAGCCCTTTAAAGGAAGGAGAGAAAGAGGAAAAAGAAACTCACTATTTAATCAAATGGAAGGGCTGGTCCCACATCCATAACACCTGGGAGACTGAAGCATCCTTGAGGGAGCAGAAAGTCAATGGCATCAAGAAATTGGAAAATTTTATGAAAAGAGAAAATGAAATCCGTGACTGGAAAGACAATGCCACTCCAGAAGATGTAGAATATTATGACTGTCAACAGGAAATGATGCAAGATCTGACAGAGTCTCATAAAAATGTAGAAAGAATAATAAGTCATCGTAAAGAAACCAATGGCACTGCAGATTATATGTGTAAGTGGAATGGATTGCCATACTCAGAGTGTACATGGGAAGATGGAGAGCTTGCTTCCAAATTGTTTCAAAGTCACATTGATAAATATCTGGCCAGGAACAAATCTCAATGTATACCAACAAAGTTGACAAAAGTGTTAAAGGTGAGACCAAAGTTTATACCACTCAAGTCTCAGCCCCCTTACATTGGAGGAGTGGATAACTTAGTACTTAGAGACTACCAATTGGATGGTCTGAACTGGTTGATTCACTCCTGGTGCAAGGAACATTCTGTGATTCTAGCAGATGAGATGGGTTTGGGTAAAACCATTCAGATCATCAGTTTTATCTCCCATTTGTTCAACCACTACCACCTGTATGGACCTTATCTCCTGGTAGTCCCATTGTCAACAGTTGTAGCATGGCAGAGAGAGTTTGAGAAATGGGCGCCGGAGATGAATGTCATTATATACATTGGAGATGTAGTTAGTCGTGGAGTGATCAGAGATCAAGAATGGAGGCATCCTGGCAATAAAAGATTAAAGTTTAATGCTTTAATTACGACTTACGAAATTTTGTTGAAAGATAAATCATTCTTAGCTGCAGAGTCTTGGGCTTTTCTAGGTGTTGATGAAGCTCATCGCTTAAAAAATGATGATTCTTTGTTGTACAGATCCCTGGAGAACTTTGATACCAATCATAGGATACTTATAACTGGCACACCTTTACAGAATTCTTTGAAAGAACTTTGGTCACTTCTTCATTTTATAATGCCCAATGTATTTGATAGTTGGCCAGATTTTGAAGAAAAACACTCCAAAGAAGAAGGTAAAGGTTTTTTGTCTTTGCACAAACAGCTTGAACCCTATCTACTGAGGAGAGTAAAGAAAGATGTGGAAAAATCACTGCCTTCTAAAACTGAAAGAATTTTACGTGTTGAATTGTCTTCATTGCAGAAAACTTACTACAGGGCCATATTGAAAAGAGAATTCCGAACATTAATAAAAGGATTGCGTGGGAATGTTTCCTCATTTGCCAATATCATGATGGAGCTGAAGAAATGTGCTAATCATGCTCACCTTGTTGTTCCATTGGAAGTGGAACCACAACTCAAAGATAAACTCCAGGTTCTATTGAAAGGAAGTGGTAAACTGCTGCTACTTGACAAATTGTTGGTCAGGTTGAAGGAGACTGGGCATCGTGTCCTCATCTTCTCTCAAATGGTGCGCATGTTGGATATTGTGGCAGAGTACCTCCAGTGTCGGCACTTCCAGTATCAGAGATTGGATGGTACTATCAGAGGAGATTTAAGAAAACAAGCCTTGGACCATTTCAATGCTGAAGGCTCTCAGGATTTTTGTTTCTTATTGTCAACAAGAGCTGGAGGTCTGGGTATTAACTTAGCTACAGCTGATACTGTGATTATATTTGACAGTGACTGGAACCCACAGAATGATCTGCAGGCTCAAGCTAGAGCACATCGTATTGGTCAAACCAAACAGGTGAGTGTGTATCGTCTCGTAACAAGTTCTACTGTTGAGGAAAAGATTGTGGAAAGTGCCAAGAAAAAAATGGTTTTAGATCATTTGGTCATTCAAAGGATGGACACTACTGGCAGAACTGTGTTGGATAGAGGATCAGCACCATCAAGTGCTGTACCATTTAGTAAAGAAGAGCTGTGTGCTATCCTCAAGTTTGGGGCTGAGGAATTGTTCAAAGAGAAGGAGCATGATGACGAGGAAGAACAACAAGTTGATATTGATGATATCTTGAATAGAGCAGAAGAGCATGAGACAGAAGTCAGCACCGTAGGGGATGAACTACTGTCACAGTTTAAAGTGGCCAGTTTTGGCAATCTAGAAGAAGAAACAGAAACTTCACGTGCCAGTTTTACTGAAGAAGGGAAAGATTGGGATGAGATCATTCCAGAAGATGTCAGACAAAAACTAGAAGAAGAAGAACGAAATCAAAAAATGTTGGGTCTTGAATTAGGTCCTAGGAATAGAAAAACAATTAAACAGCTGCAAGTAGACTATGACTCTGATAAAGACAATAAGAAGAAGCGTAGAAAGAAGGGACAGTCAGAGTCCGAAGGCAGTGAAGATGAAGAGGAGGAGGAAGAGGATGACCAGCCTCGTAAAAGAGGTCGTCCACGAGGTGCTGCTAAAGATGGTGTCAAGGGATTTTCGAATGCTGAAATAAGACGCTTTGTCAAAAGTGTCAAAAAATTTCCTGCTCCATTGAAAAGATTGGATGCCATTGCTGAAGATGCAGAACTTCAAGAGAAAAGTGAAGCAGATCTGCGTCGCTTGGCTGAATATTTAAAACGAGCTTGTGAAGATGCACTGAGAGAACATAATCAGAAACTTCAAGAAGCTCCAGGCACAGAAGCTGGCAAGAAATCCCACAAAGGTCCTTCCTTCAAAATAGCCAGTGTTACAATTAATGCACAGGCTCTATTGAAAGCTGAGGAAGATTTAAAGCCGTTAGCTGAAGCCATGCCAGAAGATAAAGAGCAAAGGAAAAAGTGGCGCTTAAGTCAACCGGTTAAAAAGGTTCACTGGGATTGTTTTTGGAACATTGATGATGACAGTGCATTGTTGAAAGGCATCTATGAATATGGAATAGGAAGCTGGGAGGCTATCAAAATGGATGAGAGTCTTGGATTGTCTGACAGGATTCTTCCAGATGGAGAATTAAAACCTCAGGCTAAACATTTACAAACCAGAGTTGACTATCTTCTGAAGGCCATGAAGAAAGATGTTGCTACTACACCAAATAAACCATCCAAAGCACGCAAGCGGAATCCCAAATCCAAGGCAGAAATCATAGATAAAGATGACTCCAGTAGTTCTGAGGATAAAGAGAAAAAATCCACCAATGATAGTGGCACCAAGAAAAAACAGACGCCAAGTGAGTCCAAGAAAGAGAATGAGCTCTCAGATATTAGTGATTTAGAACTGGACTCAGAGGATGGCAAGTCTGGGGCCAAAGCGAAGGGAAAGTCTGCTAAAAAACAGCCAAAAGATGGGAAGAGTGATAAGAAACCAGTGAAAAGTAAAGGCAAGAAAAAGCAGCCAGGTCCTATGCATTACACAGCATCATCAGAACCTAAAGAAATAGCTGACGAAGCTGAGGAAGAAGAGAGACCTAAGATGGAGAGCAAAGTTTTTGATGAGTGTAAAGAGAAGATGAGGCCCCTGAAGAAAGTTCTCAAACAGCTGAGTGAACCTGATGAAAGTTTAAGTGAGAAAGAGCAAGTTGCTTTTATCCGAAGTATTCTCCTGAAACTAGGAGATCACATCAATACATGTATAGAAGAATTGTCAGATCCTGAAAAAATCAAGTTCTGGAGAGAAAGTTTGGACAAATCAGAGAAAGATGTTTCCAACAAGAAGGCCACCCATAGGCAAGATCGCCATCATCACCACAACCCTTCACAGCAGCAATCTCATCCTCTACAGCATAAAGACAAACATCATCCAAGAAACCCAACTGCTCATCCCCATCGACCAGGAAATGGTAAAGATGGACAAGTCCCTGATCAGGGTGGTGTCAGTCCAAGTAATTCCTGGACACTGGCCAGTCCTTTGTCTCGAACAGAAGATGCTACACGTAACAGATATGATAACAACACATACAACCGCCATCCCCACCCCCACCCATCCTACACTAGTCATCACGAGGCACAGCGTGGAGACAGAGCCACATCCGAGTCCAAAGATTCTTACTACAGGTTCAATGATAGGCAGGGACAACAACATTATCACAGAGATTTCCGTGGTAGAAATGAACACAGGGCAGGCTATAGGCCTGACCAACACAGAGGTGACCACTACCGTCCTGAATATGGTAACCACTACAGGGACCAGAGTGGTGTCCAGCCACCTAATCAACACTACAACAGAGAAAGAAGTGCTGATGACTGGAGCTCTAATAGCCACCATCCCTACATGGCAGAGAGAAAACGGCGCGGAGAAAGACCTGAAGACTGGGAGAGACGAGCTCACAAAGATCCCAGGCTAGAAATGAAGTCCAGGTTTCCTCAGCCCCCACCACCT
>BGLTMP000292
ATGTTAGAAAATATGGAAATTGGTATAACAGTAGCTGACAACATGTCGCTGCGTAGGGCCAACCTTCCTATTCTTAGAGCCCCTTGGGACACAACTCATGAGTACAATGCCATCTCTGTTGGAAGCCCCAGACAGCTTTTAACAGCAGACCAGCAGCAGCAGCAGCAGCCAAGACAGATCACTGAAATTGTGCCAGTTAGAAATGATCTACCTTCCAGAATAGACAGCATTGAAGACAGACTTTCTATGCAAGAACGGAACACGCAGGCTCTGATTGACAAAGCCTTCAAGATTAAAGAGGATGTGATTGAGAGCCTAAATTTTACCCAAGGTTCATGGAATGAAGAGAAGCAGGCTCGAGCTTTATTACAGGAACATATTCGTACAATCACTTCTGTAGTAAACAAACTAAATGGAGACATAGCAGCTCTAGAATCATCAATAAAAAATCGTGATACTGCTCATGTGACAACAAATAATGCTGTGAAAAATTTGGAAGTTCACCATGTTCAGTCCCTAACAGACTTGCGAGGGAGGATAGTTCGTTGTGACAGTTCTATTTCTAAGTTAAGCGCTGATGTACGCTCATGTTTTGAATCCATCAAGCAACTTTCTCATCAACAGCAAGAAATACAGAGTCGTATGATGGACAGAATGCATGGCATTGAAGCCCAGGTCAGTTTTAGATGTAACATAGAGAGAAGTCACGGTGAGAGCAGGTTAAAAATTCAACACTTAGAAGGAGACACCAACACCCAGATGTCAATGATTGACGCTAAAACACGCCAGCTGATTGATGACTTGAAAGCCAATCTGATCACAATGCAGAGTACTTTTGACACTGAGAGGGAAAGGTTAGAACAGCGTCTGCTCAGCGCCGTCGACAAAGCAGAAGCAAACAATGATCTCACAGTGGAAAAAATCATGAAAAAAATAGACGATGGTCAGTATGTGACTGATGCAAGAATAATTAAACTTGAAGCATCACTTCTGGAATCTCGTACCTATTTCGATAACACACAGTCGTCATCTGATGGAAAGTATTTGGCCAAGCTGGAGAAAACTGTTCATAGACACACCGAGGAAATTGCTAAACTCAAGAAAGAGTGTAGAGAAGGTTTCTCAACTGTCCATGAAAGTATCAGCAACATGAAAACAGTAGTAGAGGGAAAGCGCAAACTTTTGGAAGACCAGCTCAGGAAAGAGATTGGACAGTTGCGTAAAATGGTAGTCCTTGTT
>BGLTMP000293
TGGATTGAAGCCTGTATCAATGAAGAGCTGCCAACAACAACAGAACTAGAAGAAGGTTTAAGAAATGGTGTCTATTTGGGCAAGTTGGCTCATTTCTTTGCCCCTAATGTTGCCCCACTTAAGAAGATCTATGACAAAGAGCAGACTCGATACAAGAGCCGAGGTCTTCACTTTCGTCACACAGATAATATCAATCATTGGTTGAGAGCCATGGAGGAAATTGGTTTGCCAACTATATTTTATCCAGAGACGACAGATATCTACGATAGGAAAAATATGCCTCGTGCTGTCTACTGTGTCCATGCTCTAAGTCTATTCCTTTTTAAGCTGGGCCTGGCACCACAGATACAAGATTTATATGGGAAAATAAAATTTACAGAGGAAGAAATCAGTGCAATGAGAAAGGAGCTTGATAAATATGGTATCCAGATGCCAGCATTTAGTAAAATTGGAGGTATATTAGCCAAT
>BGLTMP000294
ATTGTAGGTAACTTGTTGTACTACAGATACATCAATTCTGCCATTGTGGCACCAGATGCCTTCGACATTGTCAATGTGGGGGCAGAGAAAGCTCTGACTAACGACCAGAGGAGAAACCTGGGCTCCATTGCCAAGATTCTCCAGTTTGCAGCTTCTAATAAAGGGTTTGGAGGTGAAAGTGCTTACCTGGCCAGTATGAATGACTATATTAGAAACGCTCATGAAAAATTCAAGAAGTATTGCCTGGCAGCGTGTGACGTGGAAGAGCCAGAAGTCAGATTTAATGTTGACCAGTACAGCGATGTCACCATGATTACAAAACCAGTAGTGTATATTTCAGTTGGGGAAATTGTTGATACTCACCAGCTTTTGCTGCTCCATGAGCAAACCATTGCACCTGATGCCTCTGACCCTGTGCATGAGTTACTGGAGGATCTTGGGGAGGCCCCCACCATTGATGAGTTGCTGGGCACTGAACTGACTGGAGATGATGCCACCAAAGATGCCCTGAGAGCCCAAATGGCCAAAACAGAAATCTCCTTGACCTTGTCCAACAAGTTTGATATACATCACACAGACGACAAAGCAGACATGAAATCATTACTAATAAGAACAAAGCGCATGATAGTGGATGTTATTGCCTGCCAACCAGGGGACAATCTGGTGGTCATCTTGGACTCCCCCTGCAACCAACAGCAGGAGGAACTGCATCAGGCTCTGGTCAAGAAGAGAGATCTGATTGACAAGAAAGTGGCTCAGCTGCCGATAGAAGTTATGAAAACTAAGGTCAAGGCCAACCTCCAAGCCCTTGAATTAGCAGGTATGGTCAGCAGACAGAACAAGTATCAGGATCTTCTCAATGCCATAGTCCAGGATATTCGCAACCAGAGGCGTTACAGAAACAACCGTAAACAGGAACTGATGAGGCTACGCTCTACTATCAAGAGTTTAAGTGAAAAGCGTACCTTTTATGAGTCGCAGATTGATTACTACAATCAGTATGTTAAAACTTGTTTGGACAATCTCCAGAGTAAATCAAAGAAAAACCGTAAGTCTGGTTTGTTCCGCCGAGATGATAAACGTAAAGGATCTGTGACCTACACAGCAGCTCGTCTTTATGAAAAGAAAGTTGTTTTGGAGATTGAAGGTCTGCCCCAGAACCAGTTTAAGAATGTGATGTTTGAGATCAGCTCAACTGATGACCCGGGTGTATTTGATGTGAATGCTAAGTTTATGGGAGTCAATATGGACAAAGTGGAGTTAGTATTTCAGGATCTACTTCAACTCCAGTATGAAGGTGTCGCTGTCATGAAAATGTTCAACAAAGCAAAAATTAATGTCAATCTTCTCATTTTCCTTCTGAAT
>BGLTMP000295
ATGAAAGAACACGGACACGTCAATCTTATTTTGCAGGCTCTATGCAAAGACAAAATTTTTCCTTTCCTGGGATACTTTGGAGTTGGCTACGGTGCTAATGATAATCCTAGAAGAGCTTTCATCTTATGTTTTGTGATTGGTTTTGCCTTTCAGTTAATGGCTGACCTAGATAGAATTGCTCCTCTTATCTCAAATTTTTTCCTCATGTCCTATGCACTCATCAACTTTTCATGTTTTGATGCTTCAATAGCCAACTCACCTGGTAAGTTA
>BGLTMP000296
ATGGCTAAAATGGCGTACAGTGGATGGCGGAGTGTCCAGTTGGAAGACGGTTGGCCAGCTGTCAACGTGGATGTCCTGAGGCCGAGAGCCAGTGATTTCAACCAATTTGGCCAACACCGTTTGGCCATCACCGAAAGTTTCTTATTTACACCCAGCAGTTTGGCCATCACCGAAAGTTCCGTATTTACACCAAGCAGTTTGGCCATCACAGAAAGTTCCGTATTTACACCAAGCAGTTTGGCCAACACCGAAAGTTCCGTATTTACACCAAGCAGTTTGGCCATCACCGAAAGTTTCTTATTTACACCCAGCAGTTTGGCCATCACCGAAAGTTCCTTATTTACACCCAGCAGTTTGGCCATCACCGAAAGTTTCTTATTTACACCCAGCAGTTTTGTGGCCATCACCGAAAGTTCCTTATTTACACCCTGTCCACATTTTGGATTCAGCTCTAGTAAGTCATTCGTTGTCCCGAGAATGCACTCTGAAGAAGTGAGCGCCATGAAAATGTTGGAAGACATACAGGGCAAATGTAAAGAATTTCAGATTCTGGGAACTCAGAGACGACAGAACATCAGTGATTCTGGGAACTCAGAGACGACAGAACATCAG
>BGLTMP000297
ATGCACGATAGCAGGTGTCATGGCGACAAAGCAATATGGCGGCCAAATGCTGTAAACAGGGCTATGGATCTAAAGGAACACATCAAAGTCAACAAACAAGTTAATGATGAAGTGAAATGTAAAACTGTACGTAGAGACATGGAGCTAGACACTTTTCTAGAACTAGACCCATTTCCTCAAGTATTTACCTTGATACGAGCCCCTGACAAACGCATGATGCTGTTGTCCCCATGGTTGAGGTTTGAACCCGCCACACCACCACCACCCCTGGACTCCTCTGGAAACTTTGATCACGTTGCCTTGTTTACCAATGATTCGACCACAGATGCTGTTTGGACACAAGATTCTGAAGGGAACATCTCTGCAATCATCAGAAAGAAAAATGAACTCAGATTTGTGCTAACAAATAATGTAACAATCAAAAGAGGTTTGATTGCGGCTGTTGATGAATGGGGCATAGCCTATATCACGGTGACAGCCGTGGATGAACGACAGACGCCTCTCAATGGAGCTGTGACAGCCGTGGATAAACGACAGACGCCTCTCAAGGGAGCTGTGACAGCCGTGGATGAACGACAGACGCCTCTCAATGGAGCATCCAAGTTGTGCATAAGTGATGATGTGAACCCTGTTGTAAGCAATTCTGTGAATCACGAGAAAATTGATTATCTTATGAACTACATTAACATAACTAAGAAAGCTCAGAACTTGATGACTACGAAACTAACTTACCGCCATGTTGGCGCACGTGCTCTCTGTGAATGCGATACAAGGATTTACGAGCCGCTGGGTAAACTAAATGAGCGAATGAGAGAGAGAAGGGGTCAAGGAGAAACAAAAGAAGAACTGGAGCAACGAAAGAGAGAAAGAGAAAAA
>BGLTMP000298
ATGAAGAGAGAGAGAGATAGAAAGAGAGCGAGAGAGAGAGAAAGAACGAGAGAGAGAGAAAGAGCGAGAGAGAGAGAAAGAACGAGAGAGAGAGAAAGAACGAGAGAGAGAGAAAGAACGAGAGAGGGAGAAAGAGAGCGAGAGAGAGAAAGAACGAGAGAGATAGAAAGAGAGCGAGAGAGAGAAAGAACGAGAGAGAGAGAAAGAGCGAGAGAGGGAGAAAGAGAGCGAGAGAGAGAAAGAACGAGAGAGAGAGAGAGAGAAAGAACGAGAGAGAGAGAGAAAGAACGAGAGAGAGAGAGAAAGAGCGAGAGAGGGAGAAAGAGAGCGAGAGAGCTACCGAAAAAAAAAACAGAGAGACACAGGGAGACATGGAAGGAGAGAAGACGCAAGAGAGACAGACAGGGAGACATAAAAGAGAGAGAGATAGGACTCAAAAGAGACAGACAGGGAGACATGGAAAGAGAGAGAGAGAGAGAGAGAAGACGCAAGAGAGACAGACAGGGAGACATAGAAAGAGAGAGAGAGAGAGAGAGAAGACGCAAGAGACAGACAGGGAGACATGGAAAGAGAAAGAGAGACAGACAGACCTTTACAGAATGTGAG
>BGLTMP000299
AGAAAGAGAGGGAGAGAGAGAGAGAGAGAGGAAGGGAGAGAGGGGGAGAGAGAGAGGGAGGGAGAGAGAAAGAGAGAGAAAGAGTGGGGGAGAGAGAGAGGAAGAAAGAGAGTTAAAGAAAGAGTAGAGGGAGATAGCAAGAGTTTTGAAGAACAAAGCAGGGATCGAAGAAAGAAAGAGAATAAGAGAGAGAGAGAGACAGAAAAGAAGAGGGTT
>BGLTMP000300
ATGGAAGGTGCTTCCTCATGGCTCCAGCAGTACTATCATGCTATATCTTCTGGCATGGAAAGGCTGTACACATCTGGAGCCCACACAGATACTACCATCATTGTGGAGGAGAAGACCTTTCAGTGCCACAGAGTGATCTTGTGTGCCATATCTCCATACTTCGATGCCATGTTCTCATCCGGAATGAAAGAAAGTGTCTCTGGGGTCGTCAAAATTGAGGGCACTGACAGTTCTGTGTTTGAATCCATTCTAGACTACATTTATAAAGGGTCAGACAGTGTGAATGAAGATAATGCTGAAGCCATATTAAAGGCAGCTTGCCTTCTTCAGATGGAATGTTTACAGAAAAGGTGTGAGGAATTTATCTGTAAAACTCTGACAGTCACAAATTGTTTTGAAAGGTGGCGATTAGCTATTTGGCATTGCAGCCAGCACCTCAAGCAACAAGCCTGGCGATTTATAATGACAAATTTTGTGAAAATATCACAGCAAGAAATTTTTCTTTACTTGGAGAAAGAGGAACTAATATCTGTAATAAAAGATGATGACCTGAGCTGCCCTAATGAGGAATTTGTGGTTGAGAGTGTTCTCAAATGGTTTCAGCATGACCTTGAGGAGCATACTGAGTGCCACATGTACATAGATCATGCTAAGAATTTTCAGCTTCTGCCAGCACATCGTCATGACAGCAGCAGTCCCGTCACATCGTACAGGACCACTTCTTTATATGAGGATGTTCTTGTAGTGATCTCTGGAGGCGGTGGGTTGTACAAACATTGCTTCTTGCGGTATCGTTCAAAGAAGGACAAATGGTCACAATGCCGCTCAAAATTGAAGAACGGTAGACGGCGGCATGCTATGGCAGCATGTGGCAACAAAATCTATGTTATTGGTGGTTACAACAGTGAGTTGGAACAAGGATCTAAAGTCCTTAGCTCCATAGAAGAATTTGAACTTGGCTGCAGTGAGTGGACAGAGGTGGCCAACCTGGTAGTGCCAGTTAGCTCCATATCAGCAACATCTACCAAGGACAAGGTTTTAATATTTGGTGGTGAGACTAATGATCGCACAGATACAGCTTCCATCCAGTGCTTCGACACTCAGACCCATACAACCAGTGTTATAGCTCAACTACCTATAGCTTGTAAATTGACAAGGGCCACTGTATGCAACAGCTGTAGTTACGTCATTCTCTACAACGGTAAAATAGTGCAGTTTGATCATCGTACAGATTTAGTGAAGGTCATGGGCCACATACAGAACTTCGATTGTGTTCATTACGGCCTAGTCCATAGACGAGGTTGCTTGCTGCTCCTGGGTGGTCAAAGAATTATACCAGGTCCTAACCCGGTTAGAGCCCTTGTGGACACCATGCTTCTTTATGATGTGAGAAATCAGAGGGTCATAATGTTGAATGATAAAATTCCTACACCAAGATTAGTTGACAGTTGCGCCAAGATTAGATGGTTTTTGTATGTA
>BGLTMP000301
ATGAATGAAAAGGAAAGGCTTTGTGACAGATGTTTATTTGTTCCTACACTGGCCTCACACCATAACTTTGGCCCTGGAACAACTGCTGGCAACCAAATAAACCTTTTGTCTGCCTTGGTTCCTTTTGACATCATAGATGCAGTTGACATACTCAGCATATTTTTTTTCGAGGAAGATAGAGATACTCTTGAGCCAGTTCTGGCATGGTTCATCATCATTGTTGCTTGTCTGAATTTGGTGCTTCCCACTGTACCACTCATGATGCTAAGCAAGAGTCACTTTGGTGCCCAGCCCATTACGTCTCAGTTGGAGTATCTGAATAAACTCATTCACATCTTTGTCATTAATTTACCTCTGCTGGCTATTCGCCTGATTCTGTGGCAGAAGCACAGGATGGAGATATCACCATTGTTAGTGAAAAATGTCTTCATGATAGTTGTGCTGGGCATTGAGCTGCATGAGAAAGAAAAAACACAACAGAAAAATATGGATGATGTTGCAAGCACTGGCAACAGAGCTGGAATAAAGATTGAGAAACATGCAAACTTGTACAACAGTAAATATGTCAGTGCCAATCTTATCTCAGTGCCATCCCAAACTTGTGAAAACACTCAATGTAAACATTTCTTTGAAATACTGAGTCCAGAAATTCAATTATGTTTAATAATCTATGATTGCTTTTATGGTTGTGCAGGCACGTGGTTATTGTACTGGCCATGTACTTGGAGTATTGCTTTAGCAGCACCGCCAGGATGTATGCCAGATTTGAAATTACTATCGCTATTTGGTGCAGGTGCTTTTTTTATGAGAGGAGCTGGATGTATTATCAATGATATGTGGGATAAAGACTTTGATAAGAAGGTCGCCAGAACAAAAGCAAGGCCATTAGCTTCAGGGGAGTTGACTTATTTCCAAGCACTTGTCTTCTTGGGGACTCAACTGTCCTGTGCCCTTGCCATCTTACTGCAGCTGAACACATACAGTATTTATCTGGGAGTAGCCTCCATGGGGCTAGTGATAGTGTACCCACTGTGTAAGAGATTCACCTATTGGCCACAGATAATGTTAGGGCTTACTCTTAACTGGGGTGTCCTGCTGGCGTGGTCTGCACTCCGAGGTTCATTAGAGCTGCCTGGTTTGATCTTGTACCTGGCCTGTACCACGTACACCATTGTATATGACACAGTGTACTCACACCAGGTACATGCAGTTAGTGAAAAAATTCAGTTTTTCTTGGACACACGCTTCGCCTTCAATTATGGTGCCCTATTGGGGTGGGCAGCAGTCAGGGGCACAGTAGACTGGCAGATATGTCTGACCCTGTATTTTTCCAGTATATTGTGGACTCTTGTTTATGATACAATCTATGCTCATCAGGATAAGTATGATGACATGCTGATTGGGGTGAAGTCCACCGCCATACGACTGGGTGAGCAGACCAAGCCCTGGATGGTTGCATTTACAACAGGGATGACTGCTGGTTTGACTGCCACAGGGTTCATGTGTGACATGACATGGCCTTACTACACTGCAGTTGGAATCACAGCTCTTCGACTTGCCCAACAGGAAAAAAACAACAAATCTACACTACAGATT
>BGLTMP000302
ATGTGTGAAATTTTCCGACACTTCCTGGATGAAAATTTTGATGTTAAAGCTCATGCGAATAAAGCCATTCAAGGTCAGGTTATTTCTGAACAGTTGGGAAAATTAGCAGAAGGTATAAGTTTGTTAGACAAAGAAATACATGCCCAGATTGTTACTCACCATGAAGACTTGCTGTCTCAAGCTACAGGTGTGGAAACTCTGGAAGGAGTTCTACAAATGATGCAGTCTCGCATCCAGTCTTTGCTCTCAGCCATGGATAGGATAAGAATGAAAGTTTGTGAACCATACTCTAAAATTCTGGCTCGAACAGTACAGCTAAGAAACCTGCAGAACCAGACAGCTGTTGCCACATCCCTGCAAGTGTTCTATAACCTGGGCTCCCTGCATACAGTTGTTGACCGTGTAGTGGCTGGATGTCGAGCCACCCTTCACCAGCAGGTCAGGGCTTGTTTAGATGTCCAAGCCTTGACCATGGCTTCTGGAGGTTCCGCTAGAGCCCCAGGCCGTGCTGCCATGCCTGCCCCCAGTAACATCCCAGTGCTCAGAGCCAACATGTGGACCAACATGGAGAAACTAATGGATAACATATACTCAGCTTGTGTTCAGGTTCAACACCTTCAGAAAGTTCTAGTTAAAAAGAGAGATCCAGTGTCACATGTTTGTTTTATTGATGAGCTGGCGAAGTATGTGAAACCATTGAATTTATCAAATTCACTGTTTAAAATTAAAAGTCCTGTAACTAATAAATATTCATTGCTCTTCAACCAACTTCAGCATCATCACAGTGATGTTAATATCATTCAGGCTTTCTGGGATGATGTCACAAAGATGTTGACTCTTGAATTCAACACTGCTGCTGAGCATTCTTCATTCCTGAAGCAGTCATTTGAAGGGGAGTACCCTAAGCTTCTTAGGCTCTACAATGATTTGTGGCGTCGGCTGCAGCAGTTTAGCATAGCACTTAGTGTGACACCTAGTGCTGGAAATGTAGATATTATTCCAGCTGGTGAAACAGAGGAAGACTTCTTTGCCCAGACAGAGAAAGCTAGGCAGCAATATGATTCTGAGAAAGTTTTACGTGAAACTCTAGCAACGTTTGAGAATGCCTACCTGCGAATGTCTTTGTCTAGACTCTTTGACAGCATCAACTTAGTGTTTACATCATCGTCTTCTAACCCGCCCACTCCAGAGGAAGTAGACAATATAGTCAAGACTATAGCAAGTGTTACAGTAGCCAAGAATGTAGCTAAGACTGTCAAACTGTTTTGTGTCAAGAGTGAACAGCTGCTGTCTACAGATGGAGAGGCCAGTCAAGTTATTGGACCTCTATCATCTGGCCAACTTCGTAATGTGGGCGTAGTGAATACTTTGTTTCTCTTTCATCAGGCTGTATCAAAAGTATTGTCTGGCATCTCTCACTTCCCCGATGAAGCCCAACAGAGCATCACATCATCACTAGAGTTCATTGTCCAATTGATGGGCACAGCACTGCAGCCCCTGTTTTCCTCTATATCTGATGCCTTAGAAGCTATTATATTGACCATACATAGTGAAGACTTCTCTGGGCCAGCTCCCAGCAAGTCTGAAACAGAAGCCCCTTGTTCAGGTTACATGAAAGAACTTCAAAGTTTTATTGTCAGATGCCAGTCAGATTACTTGGCACCATTCAAATGTAAAGATTTTATTCTTGACAGCATCAATCCCCTGGCTTGTCGATGTGTGGAGCTCTTTGTCCGCCATGCTAGTTTAGTGCGACCCCTTGGTGATGGAGGTAAACTGAGACTGGCTGCAGACTTTGCTCAAATGGAGTTGGCCATATCACCACTTCCAGCTCTTGGAGAAATCATTCCATACAGTACAGTCTTGCAGTTTTTATTTGCTAGAGCACCTTCTGAGCTGAAATCTCCTCATCAGGTGTCTGATTGGTCAGTTATCAGGTATTCCCAGTGGCTAGATGATCATACAGCAGAAACAGATCGATTGAAAATAATAAAGGGTGCCCTGGAAGCTTATGCCAAACTAATACGCCAGAAACAAGGCAAAGAATACACAGCTGTCTACCCTATCATGTTAGACTTACTACAGAGAGGTTTACAC
>BGLTMP000303
ATGATTGCTTATGCCTGGAGACATAGTGCGGGTACTACTATGGATGTTGATAAGCCTGTTGTTTCCTATAATAATAAAACCAAGCAAAATGAACATGGTCACTACCCTGACTGGATGAATCAAAGAGCTGTTAAAAAACACAAAGCAAAACTGGCAAGGTCTAAAAAAAAAGTTGGAAAAAAAATTAAATGG
>BGLTMP000304
ATGTCACTGGACACGTTACTGAAGATGTTACTGGACATGTTACTGAAGATGTTACTGGACACGTTACTGAAGATGTTACTGGACACGTTACTGGAGATGTTACTGGAGATGTTACTGGACACGTTACTGAAGATGTTACTGGACACATTACTGGAGATGTTACTGGACACAATACTAGAGATGTTACTGAACACGTTATTGGAGATGTTACTGTACTCATTACTAGAGATGTTACTGGACATGTTACTGAAGATGTTACTGGACATGCTACTGAAGATGTTACTAGACATGTTACTGGAGATTTTACTGGACTCGTTACTGGAGCTGTTACTGGACACATTACTAGAGATGTTACTGAACTCGTTACTGAAGATGTTACTGGACCCATTACTGGACACAGTATACGTTACTGGAGATGTTTTTGGAAACGTTACTGCAAATTATACTGGACATGTTTCTGGAAACGTTACTAAAGAAGTCACTGGACACGTTACTGGAAATGTTATTGGACACGTTATTGGAGATGTTACTGGAAATGATACCGGAGATGTTACTGGAGATGATACTGAAGACGATACTGGAGATGATACTGGACACGTTACTGGAAATGATACAGGAGATGTTACTGGACACACTACTGGAGATTTGTCTGCTTTGTGGCACATTGATAATAAAGTTGTTCATTTCAATTGTCTGCCAGTGACCAAGGCTGACAGCACTTGTGGAGGCTACAGGTGCAAGAACAACCACTGCATTTCTAAATCTCTGATGTGTGATGCCGTGGACAACTGCTTTGACTTCAGTGATGAGACTACTAATGGCACATCTTTCTGTGAAGCGGAAATTGTGTTTCTGGCTTTTAGCGGCGAACCCAAAGGTCTGATGGATACCAGCTCAACGAGAATTTGTTTAAATACCCACGTGATCAGTCTGTTCCCGTATGATAACATTTGTATCATTATTGGCATGGAGCTTAGGATGGTCGTAATTACAAGCATTCAAAGTGACAAACATCAAAGTGAAGAAATCCGACTTACT
>BGLTMP000305
ATGTCTAGTAACATCTTCAGTAGCATGTCCAGTAACATCTTCAGTAACATGTCCAGTAACATCTCTAGTAATGAGTACAGTAACATCTCCAATAACGTGTTCAGTAACATCTCTAGTATTGTGTCCAGTAACATCTCCAGTAATGTGTCCAGTAACATCTTCAGTAACGTGTCCAGTAACATCTCCAGTAACATCTCCAGTAACGTGTCCAGTAACATCTTCAGTAACGTGTCCAGTAACATCTTCAGTAACATGTCCAGTAACATCTTCAGTAACGTGTCCAGTGACATCTCTAGTATTGTATCCAGTTACATCTCAAGTAACATCTCCAGTAACGATCTGAACCTTGACGTTTGCTGGAACATTGTGAGATTTCATCTGTACTGCGTACATTTCTTTAGTTTAATGGTGTCGAAGTCTGATGGTGATGGTGGACGAGTCAACGTGGACTATACCTGGGTCAGAGCTGACACAGCTTTGGGACAGCTGGGCAAGAAATCAAGTGAACAATGGTCAGTTGTGGAAAGGCTTGCCCACCGGTGGGTCAATCTGACCATCGAAAAGCTGCAGCACAACGTCACAGTCAAAGATCTCCACATTCTCCACCTTCACCATCCAGACGTAGCGCCCTGGGGCGGACAGCGTCACCTCACACATGTCCTCAGGCACCAGGTGGCCAGGAGCCCCTTCCAACACAGCGGCGGGCAGGCGCCGGTAGACGCTGTTACAGACGGGCTTCCTCATCAACACTGTATAGAATCAGGCTGGACATGTAACATTGTCCGAAGATGTCCACTTTGTTGTCGGCAACTTGAGTTAAATTGCGGGAAAATCGTCTCTAAATATAGAACTCAGAATGAGTCACCCTCAGACAAGGGAGAGCACTCTAACGATAAAGAAGATGGCACAAGAAGGAGAAGAGAT
>BGLTMP000306
ATGTTCTGGTGGAGAGTTACCAAAGAAAATAAAGATGACAAGCTAGATGTGAAAGAAACCAATGTAGCAGGTCACGGTGATAAAAGATTTTATCGTATCACTTTACCCACAACTCTTGATGCGGGCAAAACAGTGACAGTTGATGTTGAGGCAGTCTATGCTCATGTCTTGAAGCCTTATCCATCAGAAATTACTCAGGCAAGTGAAGACAAATTCTGCCTATTAGTCATTCTAGGTAGAGGTTTAATAAAAAAAATGGACATATTATTCTGTGACTCAGTCAGCCATTATTCTATTTTTTGGATGAATGTTTCATTTCAGTCAGAAAAGCAGTTGGTTGTATTGGATACCAACCTGTACTTCTACTCTCCATATGTAACCAAAAGCCAGACAACAGTTGTCACCACAACAAACTCTAACATTGAGTCCTATACTAAGATTAAACCAGTCACTCAGTCTGATAATGTCATTACTTATGGTCCTTTTGAAGAGAAAGCTCCATTTTCTGAGTCCCAGCTCAGAGTTCATGAAGAAAACAACAGCCCATTCTTAACTGTCACCAGCATGGAGAGAGTGATTGAAGTTTCCCTCTGGGGTAATATTGCTGTAGAGGAACACATTGACATGAAACACACTGGAGCCACGTTAAAGGGGCCATTCTCAAGATTTGATTATCAGAGACAGCAAGATGGTTATGCCTCTATTAAAACCTTCAAGACATCCTTGCCAGCTTCCGCTAGAGATGTGTATTATAGAGATGAGATTGGTAACATATCCACATCCAATATGCGTGAGCTGGATGAATCTGTTGATGTTGAGTTGCGGCCTAGATTTCCACTTTTTGGTGGTTGGAAGACCAGATATTTTCTTGGTTACAATGTACCTAGTTATGAATACCTGTACTACAAGGGAGATCACTATGCCCTAAAGCTGAGATTTGTTGATCACATCTATGATGACATGGTGATTGATGAAGTGCAAGTGAAGATCATATTACCAGAAGGATCAAAAAATATAGAACTGAAAGTTCCATTTGATGTTGAAAGAAGAGGAGATGAAATTCATTACACTTACCTTGATACCCTTGGACGTCCAGTGGTTGTTCTCAACAAACATAATCTTGTGGAACAGCACATTCAGGACTTTGAGCTGCACTTCACATTCCAAAAGCATCTTTTGTTGCAAGAACCTTTGTTAGTTGTTGGAGTCTTCTATTTTTTGTTTCTGGCTGTTATCATCTATGTTAGATTGGATTTTGCCATTACAAAGGATGAGGCTAAAGAAAGCAGAATGAGAGTCTCTTCTTTGATTGATGAAGTTCAGAGTGCTCATGACCGTCGTAGTGCTTTGTATCAAAGTTATGATGATGCCATCAACAAGTTTAAAAGCAGCAAGGATGTGACGGCTTTCTCAGCTAGCCGGAAAAAGATTGATGCTGACTACAAACAGTTGACTCAGCAAATTCAAAACCTACAAACCCAACTAAAAGCAGAGGGTTCTGAGGCAGCTGAAAAGGTTGCTCAGTTACAACGTTTAGATACGCTATACAAGGAGCAGATTGGCTTGGCTATAACTGCAGCAGAGAAACTTGTCTCTGGGAAATTAAACCGCCAGCAGTACTTAGATACTCAAGCAGCTACTACTGCCAAGTGTGATGATACTTACAAGGAAATGGAATCCCTGCGAGCTGCTTTG
>BGLTMP000307
ATGCAACTTAACAAGAAAAAGTTTAAGTCAACTGTGTGGTCAATTCATTGTCGTCTGATTGCTATTCAACGCTGGCACCGACAGTTTCCGGGGCTGTCAGGACACCAACCATGCCACAGTTTACAAAATGGAAGAGCTTCCGAAAAGAAGAGAGTGAAAAAGGTTCAGGAATGCTTTGTGATACAGGATAAAAGAGAGACAGAGAGAGAGAGAGAGAGAGAGAGAGAGGGTAGGGAAGAAGTAGGAGAGAGAGAGAGAGAGGAAAGAGTAGTGGAGATGGAGAGAGATAGAGATAGAGAGGAGAGTGTGGAGAGGGAGAGAGGAAAGTATGTGAAGAGGGAGAGAGAGAGAGGGAGAGAGACAGAGAGAGGAAAGTGTATGGAGAGGGGGAGAGAGAGAATGAGAGGAGAGTGTGGAGAGGGAGAGAGGAAAGAGCGAGTTCTGTATAAAAGCGTAAAGCGAATTCTTGTCACAGAACTTTGTTTTGGGCTTCTCTCATTGCTCATTGCTTCCGTCGTGAGGCTCTGGCTTTTGAAAATGCAAATAACAGCTTACTCTAGGGTCGGGAGTAGAGAGAAGAGGGATGTAGAGGATGAAATGAGTAGAGATAGACTGGAGAGGCTTACAATGGTGAGGGGTGTAGAGGATGGAATGAGTAGAGATAGACTGGAGAGGCTTGCAATGAGGGAGCTAAAGAGTCTGAAGAAAGAAAGAAGTGTAGATAATCAAGTTCACGAAATCAATTCTCCAAGAGAGAGAGAGAGAGAGAGAGAGAGAGAGAGAGAGAGAGAAGGATTGAGAGACGGATTAAAATTGAAGTTTGCTAGAGAACAGCACAGAAAGATCTTACAGATGATACAGTTGAGGAAGGAAAAACACAGAGAAGATCTTCCAATGCTAAGTGAAAAAGTGTTTGACGCTATTGTAGTTATTGTGTCTTTCACATTGGATGTGGTGTTCAGCTTCGTCTCAGTGACCAGTGTGGCCCAGGACGCTGCTGGATTTATGGTGATCCTTCGACTGTGGAGAGTTACTCGAATTATTAATGAATGTCCTCCTGGAAGTCTCCGTGACATTCTATTACATGTTCTGTCAGTTTCTTTGTCTCGGTACATTCTATTACATGTTCTGTCAGTTTCTTTGTCTCGGTACATTATATTACATGTTGTGTCAGTTTCTTTGTCTCGGTATATTCTATTACATATTGTGTCAGTTTCTTTGTCTCGGTACATTCTATTAGATGTTGTGTCAGTTTCTTTGTCTCGGTACATTCTATTACATCTGACACCTGGGTATAACGAGCGTGTCACACTTCGTCTGCTTAGGTCACGTGTCAATGACATCGTCATTAAATCCAGTGTCACAAACGCGTTGTGCGCGCATGCGTGTGTGCCCAAGCGTGCTGCTCGCGAGAGTATCGAT
>BGLTMP000308
ATGGGGGTCATCCTGTCCGTGAAGCTGGACGCCAAGAAAAAGATTGATGCCATGAAGCGAACATTGCGACACTCGGAGCATGAGAACAAAAAGTTGAGGTCCAAAGTAGAAAAGTTAGAAAGAAAATTGAAAGTTCTTAGGGAGAAATCAAGAGTGAACGATCCAAACCTGCTTACAGATAAA
>BGLTMP000309
ATGGCAGGGACCAATCACTACTTGCTGTATGTTTCCAATGGGCATAATACTAAGGGGCCTCAAGACTGGCACTGCGGGATAACAGGATTGCATGGCGACCATCTCCTCGATAAAAATTTTACTTTTGGTGACCACAACGCAGCAGGGGTGAAGATGGTTAGGCTTGGAGAGCTGCTCGACATAGCACCAGAGAATGTCCAGGACAGACTCTTGCTCACTTCTCATTCTCTCTTTGCCAGGGTGGAAGGTGGGCGACATGTCTCCAAACAGTTGGACCTCTTTTCCGAAGGTCCAGTGACAGCAGGAAGTGAATGTGACAGATCTGAACTTGAAATGACGGCTTTTGGTTCCAGTGGTTCGGAGCCTGATTTTGTTACCGCTGGGTTGCACACTGTTTCTAAGTTTAGTGCTTTGGCAGAGGCTAAGACTAATGCTGGTTGCGGTGACGTGCCGGTCGTTAAGGGAGACCTGACTTCTCCCACATTAGAGGTTTTCTTGGGTGTGGACAAGTGTGGGCTATACGTGAGAGTTTGTTACAGACCAAAGATCAGTATGAAGTCACTTCACTCCAGCTTTACTCACTTACTGAGAGACTTAAACTTCCTGAGCCGACATGTGATTGATGAGCTTCGCTATTTGGGCATTCTCGAGAAATATGGCCAACACCACCACAGCCATAGCATTTTCTTTCATCTGGTCCACGATCCTCTGGGCAGTCACGAGCAAGATGACCATTCTCTCCACATCTATAGCATGGACGACTGCTTACTTCAGGACAATCTCGGCTATATACAGATGCAACTTGGGTTCAATGAAGAGGTCATAGAAGCTGCCATAGCACTAGGGATCCAGGCACTGGCAGAAACAGACAATTGGCATCATGTAGAGAGGGAGCTGAAGATTATTATTTTCGTGTCCCTTGGTCAATTTAAGTTTAAAATTTATACAAATTTATTAAATGAATTTCACAATCTTTTAGCACATGGGAAGAAAAATGCAAGAAGATTTGAATCTCCTAAAACGTTGCCATTAGAAAATTTTAAGGAAACAATGCATCCTTGCCACCATTCCATACAGGAAATTTCTCCTGCAGAGGAAAAGAAAGCTAGATTTCACCTCACAGATACAAACACAGACACAAAATGTAATTTAAATATTAAGGACAAAAGTAGAAGCACTTATGCAGACCTACCATCTAAAGGTGAGAAATACACTGTCCACAGGAATGTCCAGGCTAGCCCTGAAAAAGTGGACACTGTCCTGGCATCGCTCAAGTCTGAAGGTTTCATCAATTATTATGGCATGCAGCGCTTTGGCACAACCTCAGTGCCGACTCACAAAGTTGGTAGTGCCTTGCTCCATGGTGACTGGGAGAAAGCCATCGACTTGATTCTAATGCCCAGAGATGACATGGCACTAAATGGTGTCTACTTGCTTCAGCAGTTTAGAAATGAGACCCAGAGCGTCCATGGTGTCTTTGTTCTCCTTATAGAGCACAAACTTGACAAACTGGCAAGCTTTCTTGGACTTTGGCCATTCCTCATTATTAGAGCCACGAGAATTTCCTTAGGAAAAAAAAAACACTTCATTATGGACAACATCTTGCAAGACAGCACAAGAGATGTTGAAGAGGACTCAGAACCTATTTGTAAAAAAGCCAAGTTGAGCAATGGCAAAACAAATGTAGATGCTGTGATTCAGTTGGAAAGTAATTCAGAAGAGGCTAGCAAAGAAAGCATCCGAAGTAATGACATTGGCATAAGTGTTGAGGTTCCACCAGCTGAGAAGCTTCTGCCTCTGACAGAGTCACAGGCAGGCATAACAGAATATTTGAGCGATCATGAAGGTTTCAGTGCAATCATTAAACAAAGGTACTCAGACTTTATTGTCCATGAAATAGACAAAGAGGGCAATGTTGTTCACCTGACAGACTTGGCAGTGCCAGAGGATGACCAGCATGAAGAGACTGCACCTGAAACCGAAAAGGTTACAGAAAGTTGTCCTGAAATAACAGAAGACATTCTAATGAAGCTTGATCAACTCGCTAACAGTGGAGATAAAAAGAGCACAGTTGATGCGCCAGAAGATAAAGAGCGCAGAACACAGATTCACTTGATTATAAAGAAAAGATTCCCTCGGCTGGAGACTAAGACTGTTGACAAGGATGGTCAAAAGTTCATCCAAGCTCTTTTGAGATCAGGTCATTGTCTGCGCGGTAACTACAGTGCTAGTCGGACTGCTCCTTGTAAACCTTGCCCTCTCAACTACTACAACCTGAAGTACTTTAGTTTCAAGTGTAATCCTTGCCCTGACAATCAGGTCACCAAAAGTGTGGGCAGTAAATCACGCAATGAATGTGTCCCAGGTTCGGTCTGTTCATCAAGTCATGACCCATGTCAGAGTCATCCTTGTCACAACCATGGCACCTGTCACACAAATGGCAGTGAGTTTACTTGCGACTGTCCATTAGGTTACACAGGACCAACATGTGCTCAGCTAGTACCCAGTTACCAGTCAGTATCATGGGATCATGGCAATTTGATTGATCTTTCTGTTTTGTTCCAACAGCTGGATGGATTCACTGGCATACACTGTGAAGTGAACATGGATGATTGTCTGGAGAACTATTGCTTGAATGGTGGACAGTGCCTTGATGGAGCTAACATTTTCACTTGTTTATGTCCCAAGGGTATTTACTATCTT
>BGLTMP000310
ATGATTGTTGTATTTGTGACAGAAGAGTTTGATTACAAGCTTCATTGTTTTGTTTTAAAGCCCAGTTTGGTCCATGAGGTGGAGAGCTTGAGCAGAGGAGCTTGCTACAATTGCAAAAATCCTGGTCATGTCCAACGAGATTGTCCTGAAGTAAGCAGTCGTCCATGCTATAGATGTGGAGAGAATGGTCATCTTGCTCGTGACTGCCCAGAGGATCGTGGACCAGATGAAAGAAAATGCTATGGCTGTGGTGGTGTTGGCCATATTTCTCGAGAATGCCCAACTGCTCAACGCAATCAAGGACGAGACTGCTACAGATGTGGCTCAACTGATCACTTGGCTCGTGATTGCCCAGAGGGCAACAGCAAGACTCAATGTTACAATTGTAATCAGATGGGTCACATTGCTAGAGATTGTCCAGTGGAATCTAATGACTTGGTGGCAGCAGCA
>BGLTMP000311
ATGAGTGGAGGAGACTGTTACAAGTGTGGAAGGCCTGGCCATTGGGCAAGAGACTGCCGAAGCGGTGGACCAGGTGGTAGTGGAGGTGGTGGTTTTGGTGGCAGAGATAGAGGATCTCGAATGGATTTTCGCAATGGTAGAGGCGGTGGTTTTGTAACTGTGTATACACTTGTGTTTCAGACAAATGTTATAAATGCAACAGACCTGGCCACTTTGCCAGAGAATGTAGAATGGATCAAGATCGATGTTACAAATGTAATCAGTTGGGGCACATTGCCAAAGAATGTGAAAAAGACATCGATTCAGGTTTACATAATATCTGTAACTGTTGGATCCTATGCATGGACAGTGAAACATCGTTACAGCGAGTTTCATGATCTTCATGAAAGGGAGATCCATGGAATTACTCAGGCTATGGCAGAGGATCTCTACAATAGAGATAGCGGTGATCTTAAGAAAGATTTAGGCCATATTCTTGACTTCATTACCAGAAGTAAACATCTAAAAGTCGTGAGTGGTAAAAAACCAGTTGGCACTAGTAATATTATTATGAACAAGCTGCCATTTGATTTGACCTTGTTTAAGTCGTTGCAAACATTAGAGATCACTGGGTGTAATTTTAGACTTATCACTGGTCTTGAAACTGTGAAGCAGACGTTGACTCGATTTGATGTGCATGAGTCATCATCTTCTTTAAAAGAAATCTTATTACAAGATGCACCTCATTGGAAAGCAGAAGATGGTTCTTTGATTGTTGGCTATTGGGACTTAGTGGTAGAAGCAGATTTGAGTCGGAACTCTTTCTCGGACATACCAGATTGCATTCAACTGATGCCAAATATTGAAAAGTTGAATTTGGGCGACAACCTGATTGAGAGTATTCAAAATCTGCAGTGGCTTAGCCAGCTTACTCATCTGGATTTGAGTCACAACAACATCAAACATGTGGATTCACTTCACACAAAGATGGGCAATGTCAAGGTCGTCAGAGTAGCTCACAATCGCTTGGAGAGTCTCCATGGTTTTGCAAAACTTTTCTCGCTGGAAACGCTTGACGTGTCGTTCAACAAAATTGCTTCAAAAGAGACTTTTGACCTTGATAAAGACGAGGAAGTTAAAATTGTACTGGACAACCAGCCCCCAGATCAAAAAGAACTGGACACGGTTGCTGTGTTGCAAGCTTTACGTAAGGCCAAGGATGTGAAAATTACCAAGAGGCCTAAAAAGAATCCATCTGTTGTTAGTCTCTCAGAGTATGGTCAATGTTCACCAACCAACTCCCTCAATAGTACCAATGAGGGCAAAGTCAGCAGAACTGAATCTCCTTTGCCTGGTGTAATCAGTCGGTCAGTTCCCTCAGCTTCCGACTGGTCTAGAAAAGAGCAGCATGGTGTTGAGTCTATATCATCACAGAGTGATGTCCATGAGGCGGAAGTCAGTCATGATGGTCAGTCTCAGCAGCCACCATCTCAGACCAATGCTGAATCTTATTTCAACACTAACAACAATAGTGACAGTGATGGCCTCACTGAAGTTTACGCTCATGAACTTGTTCCAGAGGCACATCCGTTTGACTTGGGCTCTGAAAACCCTGCCTCCTATACGTATAGCCCACACTTGTCCACACCCAAGAAAACCTCTAATGTGGGAGAAGTCAGGTCTCCCTTAACGACCGGCACGTCACCGCAACCAGCATTAGTCTTAGCCTCTGCCAAAGCACTAAACTTAGAAACAGTGTGCAACCCAGCGGTAACAAAATCAGGCTCCGAACCACTGGAACCAAAAGCCGTCATTTCAAGTTCAGATCTGTCACATTCACTTCCTGCTGTCACTGGACCTTCGGAAAAG
>BGLTMP000312
ATGAACCAAATTATCGGAAAAATTATGACAGTCGCCCAAAATATAATCAAGTTTGTCGATACTTTCTGCATGGTTCTTGTAATAAGGGGAGGGAATGTCAGTTCAGTCATGATAAGTCAAGAGCAGTTCCCATGGATACTGTATGTCGATATTACTTATATGGACGATGTAGTTATGGAGATAAATGCAGGCGGCTTTGACAAAAGCAGAGCACACTCTAGTAACTCAAGCAGAAATGATCACAGAAAGAAGTGGGCCATGGCCAGAGATTTTGTACCAGGGCAGAAATATTATGGAGCAGTTAGCTATGCTGATGCTGTGCACCCTGCGATGGCCCACGACAGCTCATCATTTGAGCCAAGAGAGTATGAGGAAGGCCTGTGTCCTTACTATGCTTTAGGAGAGTGCCCCTATGAGGAGAACTGCGCCTATCTTCATGGTGAGATTTGTGATCTTTGTGGTATGCCCCGGCTGCATCCTACAGATATAGAACAACGAGAACAACATGTTAGGGACTGTATAGCGGAGCATGAAAGACAAATGGAGTTAGCATTCTCTGTCAAGCAGAGTAAAGACAAGGAGTGTGGCATCTGCCTTGAGAATGTGATGGAGAAGGAAGGAAAGGATTCGAAAAGATTTGGAATCCTAGAAAATTGCAATCATTGCTTTTGTCTAAGCTGTATTCGTCAGTGGCGCAGTAACAAAAATTCACTTATAGAGACTCATAGTAAAAAGCCATGTCATTATTTCAAGCTTGGTAAAGGAGAATGTCCTTTTGACTCAAGATGTTTCTACCGCCATGCTCTTCCTGATGGCAAAGTCGTGACTAACAATATTGTCAAGCGTCGTCGCAGGGAAAATGCAGAAGGCGATAGAATAGTAGATGATGAGAATCTGTTGTGGGATTACATTTCAAGGAGAGAGAGGGACGGGGAAAGTGATTATTCTCTAGAAGATGATTTATATATGTTCTTATTAGAGACCTTTCAGGACGATGATGATGATGATAACAATAGCAGTTTTATCCGTTTCGCATTGAGGGAAAATCTTATCCTGTCAGATACAGATAGTGATTCAGATGATTCATATGATTAT
>BGLTMP000313
ATGTATCCTGTGCCTGAGGGTCGCAGTGGTGCCCATGTGGTTGAAGTCTTACAAAAGCAAGTGGAGACAATTGGTGGAGTGAAGATGGGAATTTCTAAAACATTGCAAATTTTACACAATACTGAGTATCCAGCTTCTTGTTTTGCCGTGTTAGACTCTGGAGCCACACTTGTAGCAGACACCCTTTTTAATGGACTCCTGTCTCATCTCAAAGCTTATTATCAAGCTCGAAAGGGTTCTAAAATTGAGTCTAAAGGCAACAGGTACCAGCTGGCTGACTTTGTAATCAAGATTGGATCTGTCACTTTATCTGGAAGTTTTAAAGGCATTCTTGTGGAGGTTGAGTACTGCCCATCAGTAATAGCTTCAGAATGTTGGAACTTGATGAAAGAATTGCTACAGAGTCTCATTGGAAACATTGCTGAGTCACCTCCACCCAGCCTTAAAATGAAAATGGATGAAATCTACACCCCAGCCATGACGATGTTACAATACTTGGAGCATTTCAACAATTTCCGTAAGGCAGCC
>BGLTMP000314
ATGCTGACATTAAAAGAATTGTGTGGGGGTCTTCCCCTGGATCCCTTGCCAGAGCTTCAGCCCAGGGATCCTAACGTCCCACATGCACCAATCAGAGTTCAGGAGCTTACACGTGAAGAGGAAAAGCTAGCAGTCCAGAATGCATTGCGATATTTCCCGGCTCGGTTCCACGAGCTGCTGGCTCAAGAGTTTGCTATTGAGCTCCGAACGTACGGCCACATCTACATGTACAGATTCCGGCCGGATATTGATATGAGGGCTTACCCCATTACAGACTATCCTGCCAAATGCACTTCTGCTGCTGCTATCATGCATATGATTATGAACAACCTTGACCCCAAGGTGGCCCAGTTTCCTCACGAGCTTGTTACTTATGGTGGCAATGGACAAGTGTTTTCCAACTGGGCTCAATTCTGGCTGACAATGCACTATTTATCCGAAATGTCAGAAACACAGACATTGGTCATGTACTCTGGTCATCCAATGGGGCTATTTCCAAGCATGACCACATCACCAAGACTAGTCATTACTAATGGAATGATGATACCAAACTATTCCAGTAGAGAAATGTATGATAAGCTATTCTCCCTTGGTGTGACCATGTACGGTCAGATGACTGCTGGCAGTTACTGTTACATTGGTCCACAAGGCATTGTCCATGGTACTACATTAACAATTTTAAATGCAGCAAGGAAAAACTTGAAAACAAATGATTTGGCAGGAAAGGTTTTTGTGAGTGCAGGACTTGGTGGTATGAGCGGAGCACAGGCCAAGGCTGCTGTTATTTGTGGTTGTGTTGGTGTTGTTGCTGAGGTTAGTGAGGATGCACTCTTAAAAAGATACAATCAAGGTTGGGTTATGGAACTTGTAAATGATTTGGATAATCTAGTTGCATTGTTGAAAAATGCAAGGAGAAGAAAAAAGCCTTTGAGCATTGGCTACCATGGAAACATAGGAACGCCTGGTGAAGTTTTAGTGGACTTAGGCTCAGATCAGACTTCTTGCCACAACCCATTTCAAGGAGGCTACTATCCTGTTCAAATCAGCCATCAAGAAGCTAGGGAAATGATGCACCAGGATCCTGTCAATTTCAAGGTTCTTGTGCAAGAAAGGCAAGTGGCTGCTATTAACAAGCTTTCAGCAGGAGGCATGTACTTTTTTGACTATGGGAATGCCTTTCTACTTGAAGCAAGTCGAGCAGGCGCTGATGTTGGACGCAAAGATGGACTTCATGGTACCACTTTTAAATATCCATCCTATGTACAGGACATTATGGGAGATATATTTTCATTAGGCTTTGGACCTTTCAGGGGTGAAGTCATGAATGGAGGATTTGGTCTAGTGTTAGATGGCTCAGAGGAAGCCAAAACTAGAGCAGAAAATATGCTAGCATGGGATGTCAGCAATGGG
>BGLTMP000315
ATGTTTCTCCTCACCAGGTACGGTGACATGACGCCAGAGACAATCACAGGAAAGATAGTCGGCGGTGTTTGCTCGCTCAGTGGTGTGCTGGTCATCGCGCTTCCTGTTCCTGTTATAGTCTCAAACTTCAGTAGGATCTACCACCAAAACCAAAGAGCGGACAAAAGAAAAGCACAGAAGAAAGCGCGGGAAACCAGAATCAATATGGCCAAGAACGCCAGCAGCGCGGGTTTCATCAGTGCCAAGAAACGAGCCGAGGAAGCGCTGTTGGCTCGAGAGGCAGGCCTAGAGATCGAGGAGTACAGCAAGCACGACATCTTTGAAATGCAGCATCACCATCTTCTGTCATGTTTGGAAAGAACAACGAAATCAAAGACCAGAGAAGGACGAAGAACAGTTTGCAATTTT
>BGLTMP000316
ATGTATCAAACGTTTTTGAGATTACGCAAGGCGATAGAAGTTGTCTGTTTGAGAGAAGAGGCTCGAGAAGCCCGTATCGATTTCTACCCTGGTCTACAACAGCACCAGGAGGATGAACTGGCTGGCCAGAAACAGATGGCAATAGGTGACAATGGGCTGGTTAATGTCTTTGCTGGGAATGGAATAATGAGATACAGCATAGGATTAGTGCCGGATTTAAGGGTTGATAAAGAGCACCCATCTGACGCAAAGGCTTCCTTTGTTGCCCTGCTCACCTCTGGACCCCAATTTATGTTAATACAAGAAAGCATCATTCTCTGTGCTAATCTTTGTCAGGGCTTAAAAATAATGCCTGAAGCAATAATCAAACGTGTTACG
>BGLTMP000317
ATGATAGAGCCAGAGAGAGAGAGAGAGGGTGGGACAGAGCCAGAGAGGAGAGCTAGAATGAGAGACAAAGAGAGAAGAAAGCAAGAGAGAGAGAGAGAACGAGAGAAAAAGAGAGAGAGAGAGAGAGAAAGAGAAAGCAAGAGAGAGAGAGAGAACGAGAGAAAAAGAGAGAGAGAGAGAAAGAGAGATAGAGAAAGAGAGAGAAAGAGAGAGAGAGAGAGAAAAAGAAAAGGAGAGAAAGAGCGAGGAAGAGAGAGAGAAAGAGAGAGAGAGAGAGAAAGAGAGAGAGAAAAAAAAGAGAGAAAGAGAGAGAGAAAGAGAGAGAGAGAAAGAGAGAGAGTAAAAAGAGAGAAAGAGAGAGAGATAGAAAAAGAGAGAGAGAAAGAGAGAGAGAAAGAGAGAAAGATGACGAAA
>BGLTMP000318
ATGAAAAGGAAGATCTCTATACCTGGTCAGTACCTGTGGTCAGTACCTGGTCAGTACCTGAGACAAACTCACATAGCCAAATGTACGGATTGTAAACGTGATATGCATAGTACCGAGCAGGACACATACAAACAAACAGAGAGAGAGGTGGAGGGAGAGATAGAGGGAGAGACAGAGAGAGGGAGAGACAGAGAGAGAGAGAGAGGAGAGACAGAGAGAGAGAGAGACAGAGAGAGAAACCGTCGATGTACGATGGGGGTTGATAGGAGGAGGGGAGAGGAGCGCTTAATGAGAAGTGGGAGGGACTTAACGAAGAAGATGAGAGAGTATGGGGCCTTGCTTAGTGGTCAGCCTCATCTTCATATGGGCATCGTCTCCACCACTGGAAAGGAACGGGGAAGGAGCGGCGTTGCTCTGCAAAGAAAGAACCAAAGATACAAACTACACCTGCAGCAATTGAAAACAAACTTACGCATTGAATCATCGCTGTCTACGATATCATCCTCATCGTCAAATGTTGCCCAGTTTCTGGGAGATATTGGTGGCGAGGGCAACTACGCCTTTAATAAAGCCAATAAAGCAGCAAAACTCTTGCTAGAAGAAGACCTTAGTCATTGTCCAGCTGAAGCAGCACACAGGAGTGCAAGCAAGAGAGTGCATTTCTTTTTGCGATCATCTGTTGGCTCTTCAGCGTGCCATATCTTCTTAGGCTTTGATCTATTCAACAAGTGTACTTCGAAATTCCAACTCCACGTCAAATGTTTTGATGCAACCTTGACATTGTATTCTGGGTTATCTTTTATTTTGATGACAATGGTGTCAGAAACGACAGATGGAGAAAGAGAGAAGAAGGAGAGAGAAGAGAGAGAGAGAAGAGAGAGAGAGAGAGAGAAGAGAGAGATAGAAAGAGAGAGAGAGGAGAGAGAGAGAGAGAGAGAGAGAGAGGAGAGAGAGAGAGAGAGAGAGAGAGAGGAGAGAGATAGAAAGAGAGAGGAGATAGGCTGTTCCCGCCAGCACCGTGGCGTCAAAGCAATTAGGCGTGGTGGTGCTGTTGCTGCGGCTGAGGACGCAATGACGCTGGTACATGTGGCCGGGAGGCAGATCCGGAGCGCTGCCGTAGGCGCTGTGCTGCTGGATAAGATCGGAGTGGGAAGAGCTCCTGCCGTACGTGTGGAGCGCCGGACGGCGAGTGGGTACCTGGAGTCAAAACTCTCCCCAACTATGTCCAAGTCTTTCAAATGGCCCACTCTGGTCGTGTGGTCACTCAATGACCGGTCCAGCCCGACCAGAGGCCCCGGGCGCCTTGTGCGAGGTGGGGAATTTAAGCTGGGTACCCGGGCCTCTCTCCGAGTCACAGACGTTCGACACTGCTGGGCGACGCCTCTGTCGGTGTCGTTCTTCGGATATCCAAAAAGGCTTCGGACTGAGGCCGTGATACGAAGACGTAGAAACGTCTCCCACGCTGTCCGTTGTCATGACTGGACTGACCTTCTCATATCTGGCTTCCGACAGTGCCATCTTGTCCACTGGCGTGACGGATGCCGAGTCCACCCAGGAGTCCAAGTCTTGACCTATCTAACATGGAAAATCCAAAACACGGCTAGGCCATGGAGTTTGTTTAAAGATGGCTTCCCAAGCAAACACGTGTTATTAAGATGGCTTACCGGAAGTGAAGAACCCCTGAGCCAGAGCAAACTGTCCCTACGTCCCGAAGGTTTGGGACTGGAGTCCGAACACGGAATCTGGATTTCAAATCTCAATCTACTGATACTCAAGCCAGAGAATTTTGAGATAGGAAATGAAAAGATTGACCTCTCGCCATCTCTCTTCTCAATTACAAACAACGGAACGAGGCTACAGCAAATTTCA
>BGLTMP000319
ATGACGATCAGACCAGTCATTAAGGCTAATATTGTCATGAAAAGAAACAAGAAGTTTATTCGCCATCAGTCAGACAGATATGGGAAAGTTAAGCCAAACTGGCGTAAACCTAAAGGTATTGACAACAGAGTTAGAAGGAGGTTCAAGGGTCAATACAAGATGCCAAACATTGGTTATGGTACCTGGAAAAAATGCAAACACATCTGCCCTGATGGCTTCAAGAGATTTCTGGTTCACAGTGTTAGGGAGTTGGAAGTATTGCTAATGCAGAACCGTACATTTGCAGCTGAAATTGCACATAATGTTTTAAGCAAAAAACGCAAAGATATTGTAGAACGTGCTCAGCAGTTAGCCATTAAAGTGACAAATCCCAATGCTCGCCTCCGCTCTATGGAAGACGAG
>BGLTMP000320
ATGCTGCCGGTGATCAAAGATGATCTGTCAAAGTTCAACACACAGCCAGCCCTAGGTATCAGACACATGTGGATTGGTCATGCCACATCGCTTCTACAGTTTGATGGAGTCACATTTCTGACAGACCCCATTTTTAGTGACTATTGCTCTCCTTTAAGAATGTTAGGGCCCAGGAGGTTTGGTGACAACTTGACCTGGTATGTTCCATTAGGTCTCAAGCAGTGGATGAATGATAGTGGATGTAACAATGTGATTGAGATGAACTGGTGGGAAGAACACACAATCAGTGCGAAAGATGTCAGAGTCATCTGTACACCATGCCAGCACTGGTGTCGTCGTGGCATTTGGGATACAAACAAGGTTCTGTGGTGTAGTTGGTGTGTCGTTGGTCCAAAGTCTAAATTTTACTTTGCTGGAGACACAGGCTACTGTGATGTGTTCAAGACCATTGGCAAACATTACGGCCCATTTGACTTAGCGACAATTCCAATTGGTGCTTACAACCCCAGGTACTTAGTTTGCTTTATGAAC
>BGLTMP000321
ATGCCCGTCGTTGGACTTGTCCAAAAAACTATCGCTACATCCGCAAGTGCTGGTCAGCTGCCTCTCCGCCACCTCGCTTTCCGGTCGTCTGATCTCGTCGATGCCGTCACTGGCGTCGCTGGCAGTGCTGCTCATCATGCTGTACGAATCGCTGCTAAAGTCGCTGAGGTCACTGCTGGGCAGCTTCCTGGAGCGGGGCTCCGCGTAGCTGTGCAGACGAAACTGAAAGCCTTGTCCCAGGCTGACGTCGGGCGTTTTCATGTCAGACCTGTTTTGGAAGCGTGGAGAGAAGGCGAGTTTACATGTGTTGTTCGGCCAGATGTAGGCTACTGTTTTGCATGGCCGAGAAAAGTCTCTAATCTAGGAAGTGTGAGAACTAAACGTGTACAAGAGTCCACCCAGACAGACAGACAGACAGACAGAGTGAGATTGAGCAATGGTGAAGCAGTAAGTAGAGGCCCTAATCGAGCAATGATGGAATTACCTGACAATCTCCAAGTGACCATTATCCGCGGCTCCATGGAGTGGGGTGGCTTGGCTCTTGTCCGTGACCGAAAGGCTGGCCCCGTGACGCCTTGTTGGAGAAGGCATTTGGCCAGCGTTATGTCGCCTGACTTAATGGCGTCAAAAAGGAGACGGGCCATAGAGGCCAGGGGGGGAGTGAGCCTCGGAGACGTAGGCGTCACTCCTAGGGAGAGCTCGGAAAAGCCCCCGAATCTCAAGAGAACGAGAGAGAAAAAAAGAGAAAGAGAGAGAGATAAAGAGAGGGAGAGAGTGGGAGAGAGAGAAAGAGAGAGAGAGAAAGAGAGGGAGAGAGAGAGAAAGGGAGAGAGAGAGAAAGAAAGAGAGAAAGAGAGGCAGAGAGAGAAGAGAGGAGAGAGAGGAGAGAGAAGAGGAGCGAGTAGAGAAAGAGAGGAGAAGAAGAGGGAGAGAGAGGGAGAGAGAGAAAGAGAAAGAGAGAGAGAAAGAGAGGGAGAGAGAGAAAGAGAGAAAGAGAGGGAGAGAAAGAAAGAGAGAAAGAGAGAGAAAGAGAAGGAGAGAGAGAAAGGGTGTGTTTTGATGTCACCATTCATCTATCCTTGTAGTCACCCCGTATTGCGTACACAGATGAAGACCTTAAAAGTCTGGGGTCCTATCTACGTCACTCCAACAGATGTTGACGTCACAAAACACAGTCATATAAATATTACCACACCAGGCTGGGTAATCACTCCTCATTCATCTTCCTGTATGCTTAGAGTACAGCTGTTATGCCACTATGCTCCTGTAGTTCGCGTAAAAGGAGGCAGCGAGGGAGAGAGAGAGGCGAGAGAGAGAGAGAGAGAGAGAGAGAGAGATCGAGACAGAGTGATTCACCAACAAGAATGGGAAATCATGACAGGGAGAGAGGAGAGAGAGAGAGAAGAGAAGAGAAGAGAGGAGAGAGGAGAAAGAGAGAAGAGAGAGGAGAAAGAGAGAAGAGAGAGAAGAGAGAGAGAGGAAAAAGAGAGGGGAAAAGAAGAGAAGAGAAGGGAGGAGAAAGAGAGGGGAATAGAAGAGAAGAGAAAGAGAAAGAGAGGAGAAAGAGAGGGGAATAGAAGAGAAGAGAAAGAGAAA
>BGLTMP000322
ATGTCAGCAATCCAGTCCATTTCTTATCCACCTAAAGTCTCCTGGAGCATCCCTAGTGTAAATACACTGACACTTGTCATACTTAGTCTCAATGTGTGTGTGTGTGTTTGGAGAAAGGTAGAGGTGGGGAAGGAGGTTGTAGAGCAATACAAAGGACATAAAAGTGATAAAGGTGACACCCATCCAAAAACAAAATGTGGGAAATATGATATCAAAGTCAACAACAAAATAGTTGGCCATTACAACAATGAAGGTTTCTTTGGAGAGTTAGCCTTGATGTATAATATGCCAAGAGCAGCCACCATAGTGGCATCTTCAAAAGGCACAGTCTGGGGTCTGGACAGACAGACTTTTAGAAGAATAGTATTGAAAACAGCCTTCAATAAGAGGAAGCGGTATGAGAAGTTAATAGAAGGCTGTTCCATGCTGAAATCACTTGATATGTATGAGCGTATGAATGTGTGTGATGCCTTGACTTCTCAAGCATTTGCCCCAGGAGATAAAATTATAACTCAGGGCAGTGAAGGTTCACATGTTGGTGACAAGGCTGATTGTATGTATTTTGTGGAGGAAGGTGAGGTACGAGTGGCCATGATCAACAAGTATTACACCAATAAAAGTTTGGGCACTGTATCATCAAAGTATCCTTCTAATGTGTCTCCACGTTTCCTATTTCAGGCAGATGGGGCTGACCCTAAGGCTACTGTTGAAAAAGAAATCAATCGTATAGGCCCAGGAGGATATTTTGGAGAATTGGCATTAGTGACTAATAAACCACGAGCTGCTTCAGTCTATGCCATTGGCCCTGTCAAATGTGCAGTGCTGGATGTCCATGCTTTTGAAAGACTGATGGGTCCCTGCATGAACATTATGAAGCGAAACATTGAAAACTATGAAGCCCAGTTAGTCCAGATATTTGGCAACAAGTCCAATATCTCTGATTTACGA
>BGLTMP000323
ATGTTTAAAGTGTTGTTGTTAAAAACAGATGGCAGAGAGAGAGAAGAGATTGGGGAAAAACAGAAAGGAGGGAGAGAGAGAGAGAGAGGAGAGATGGAAAAAGTAAGAAAGGAGAGAGAGAGAGAGAGAGGAGAGATGGAAAAAGTAAGAAAGGAGAGAGAGAGAGATGAAAAAAAAAAGAAAGGAGAGAGAGAGAGGAGAGATGGAAAAAGTAAGAAAGGAGAGAGAGAGAGAGATGAAAAAAAAAAGAAAGGAGAGAGAGAGAGAGAGAGAGAGAGAGGAGAGATGGAAAAAGTAAGAAAGGAGAGAGAGAGAGATGAAAGGAGAGATGGAAAAAGTAAGAAAGGAGAGAGAGAGAGAGAGAGGAGAGATGGAAAAAGAAAGAAAGGAGAGAGAGAGAGAGAGAGGAGAGATGGAAAAAGTAAGAAAGGAGAGAGAGAGAGA
>BGLTMP000324
ATGTGGATAATGCCTTGCCGAGAAGATATTATGTCTAACTTGGAGCCTGGGGACTACTACACTCCTGAACGTCTCCGAGACGACATCAGCAAAAGCCCAAAGAGCCTGCTGATCATCGATTGCAGGTCACAATCGGATTACTCCCGCTCACACGTTCGGGGCTCCATTAACGTCACGTTGCCGTCTCTCATGCTCAAGCGATTGAAACGCGGGAATCTGAACATATCGTCAGTCATCCAGAACAACGAAGCCAAGGAGAGATTTACCAAATACTCCAAATCGGCATCTATTGTTCTATACGATGAGTGTTCAACAGATTTAAACTCCAATCCATCTTCTGTTATTAATTTGCTGATTAAAAAACTGAGGCAGGATGGTTGCCGAGCTTCATTTCTAATTGGTGGTTTCTCCACATTTGAAGAAAGATTCCCAGAGTATTGTCAGCACCAGGACCATGAAAGCAGTATTTTGGGACTCTGCAATTTGAGAATCTCAGAGGAGTCAACGCTGTGTGATGCAGACACCTTGTCCACTTGCAGCACAGCCAGTCCCATCTCTTGTCCATTTCCAGTTTGTGTTCTTCCATACCTTTACCTGGGCAGTGCCAAAAATTCTGCAGATCTGGCACAACTGAAAAAGTATGGCATCACTTATGTCCTTAATGTCACAACCAATGTTCCCAACATGTTCGAGAATGAAAAGAATTTCAAATATCTTCAAATCCCAATTTCTGACCACTGGTCCCAGAATTTGTCAGTCTATTTCCCAGAAGCAATCAGATTTATTGATGAGGCAAGAAACAATCAGAAAGGTGTTCTTGTCCACTGTCTGGCTGGGATTAGTAGGTCTGTAACTGTGACAGTCGCTTACCTTATGAGTCGGGAAAGCATGACCCTGAATGAGGCTTACGATCACGTCAAGAACTGCAAACCCAATATTTCTCCGAACTTCACTTTCATGGGGCAGCTGTTGGACTTTGAAAAAGATTTGAACAATGAGAGATCTAATGATTCTTGTGATGAAAGTTTAATAAGTGATTGTGAGAAGCTGAGTCCAACAAGTAGCAACTGCAGTCCCATA
>BGLTMP000325
ATGGCAGTTGGAAAAGCTCTTGGCAACATTGATATTCCCCCAGGCAAGACAATATTAATGCTTCATACACCTGCTGCTTTAAAGGCAACAAGGAAGGAGTTTAAGGATTTAGGAATAGTGTCTATGCAAATTGATTTTGAGAAAAGTCAAAACAAAAAGCTAGAGAAAGATTTGAAGAAAGCATTGGCCAGCTTAGAAGAGGAGAAAGCAAATGCTGCCAGACATAAACAAGTGGCAATTATGCTGATTAAGGAACGTAAAAATTTAATTGAACGAATAGTTGCTGAAAACCATCTGCGTGATGAGATGGAAAATGCCTTAACAGATGGAAAATCTAAAATTCAGAGTATGGCAGAAGGCTTGGCTCAAGAAAGTAAAAAATCTCTGAAAATGGAAGTTGCCTTGGATAAACAAAGCTGTAAATTTGATACTGAAAGAGAAGCTTTAAGACTTAGATTGCAGGAAGAAGAGAAACAGACCAACATGTTGCGAGCAGAAGTTGCTTGCCTTTCTAAACAATTAGAGAGTTTACAATTGCAGATTCGCAACAGTACTTCATCACCAATAGCTTCACAGTTAAGATCAAGTGTATCACCAGCCAGAACTACGAATTCTTCTTCTGCTAGATCCACACCCTTGACCGGAGGGGTTTTATCTGCTTCTGCTGGGCTAGCATCTCAATCTGTAAGTTCAGGTCCTAATACTCCTCCTCCCCAGGGTTACAGTCCACAGCCATCCTCCGTAGCATCAAGTGTGAGACCTGGTGCTAATCTTTATCCAGCCCATGGTCTTACTAAGGTGTATACATCTCCACCAGGATCTAAAGGAGCTGAAGGGATTAGAATGAATTCCAGTTCACCAGAAAAAGAAACATACAAACCAGATGTTTCTCCTGTTGGAAATGTTATACGAAGAAATACTGGGCAAGTAGGTATGCGTTTAGGTACAGTTGGTACAATAGAACGATTAGAAGTTGATGTAGGATCGGGATCAAGAATGGTAAATATTTTACCTAGTTCTTCAGTAACAACACATGGTGCAGGGAAGATTTCATTTCATGTTGCAAGCAGTGGATCACAAAATTCTGGTCAAACTCCAATGAGAAAGACAGCTGCTTTTAGTCCAACTAACACATCTGCAGTAGGAAGAGGGGTACCACCACCTTTACCCCCAAATAAGCCAAATTTTGTCTCACCTTCTTCAAGCACTAGCAAACCTTGTCCTCCTCCTAAAGTGTCTGTACTCCAAACTTCTGGACAGGATCATCATTACTCCAGCCCAGCAGGTAAAACCACTGCTCAACAGTCTCAGCGTTCAGTTCAGATTCCTGTCACAGTAGTAGGTGGATCCAACCAGCCATCACCATCTGGTTCAGTAGCCAGTGTTCGTACACAGGTCAGAGAAACATCTCCATCAGCGGTGAGGAAATCATCACAGGTTTGTGTCAATGCCAAA
>BGLTMP000326
ATGCCCACAGGGCACAAAGGTCATTCGGGCATCTACTTCCATGCAAATTTTGCACTGGCGCTCTTCCATCAGTTGTCGATATTTGTCAGCCAGAGTTTGATCGTCGTGTTAAGCTTGCAGGACAAGGGCTTGAATTTGTTGCCGCTAAGTGATTGCTGTCGAGGTTCGACTCGCTGGATGTGCTATGCTCAGAATCGGTCCTTAAATTCAGGGTACAAGTGTCGGCATGTGTATTCTGCGTGTTCGTCTCGTCTAAGATTGTATTCAGTAAGAGTTCAGTCTCAGAGAAGTAGAAAAGAGTGGAACAGAAAAGAGGGGAACAGAAAAGAGGAGAATAGAAAAGAAGGAAACAGAAAAGAGGGGAATAGAGAAGAGGGGAACAGAAAATTGAGAACCATTGTCCCAGATGACAGAGATCCATTTACCACAAGACCCGCTTCGTTCAACAACTACAGTGCCAAGATGTCCTTCACCGCCATCTTGGTTTCCCCATGCCCAGTCTGGACCACGCACAACTCTAAGGCCAGGTACTATGGTCACCGTAGAGAGAGAGACAGACAGAGAGATAGAGAGAGAGAGACAGAGAGAGAGACAGAGAGAGATAGAGAGAGAGAGACAGAGAGAGAGATAGAGAGAGAGACAGAGAGAGATAGAGAGAGAGACAGAGAGAGAGACAGAGAGAAAGAGACAGAGAGACAGAGAGAAAGACACAGAGAGAGAGACAGAGAAAGAGACAGAGAGAGAGACAGAGAGACAGACAGAGAGAGACACAGAGAGAGAGACACAGAGAGAGAGAGACAGACAGAGAGAGAGAGACAGAGAGAGACACATCTTATTCGCCTGAAAGAACGTGTACAATATTTATACCAGACAGACGGACAGACAGACAGAGTGGGCGTTCAGTTCGGACAGCGAGTGAAGAAATGCCAAATCAGTGACGCTGCAATCTTCGAGGCATCTGGGCTGGCGACATCCAAGACCTTTGCCAACTTGGCTGTTTACACTATTAACTCTGCTACCAACTGGGATTGGGAAGATCTGGCTTATGGGCCTTGCCTCGATGATTGCCAGAATGGCACCGTATGTAGCGACGTCTCTGCACCACGAAGATATTGTCTCTACATCGCAGACATCGGCGACCGCGGCGGTAACGTACCAGTGAACAACATCTACGTCATCAGGGAGCCCGCCACCGTACAGAACTCAAGCGTGGACCTTGCCGGTGTCCTCAAGTTTAATCGAGTCGATCTGGACCTGAGTCAATCTGGAACTCTCAAAATCAGCACCCCCAGCAGAGATCCTTTGGAACGTAGTGAAATGAAAATAAAATGTTCAAACTTCAAAGTTAAACTTCAACAAAGCAAAAGAAAAACCTTTTCTCTGTCAAGGAGCAATTCGAATCTCGAGGGAGGCCTTCTCCCCTGTGTGGACAGCCTCGTGCTGCTTCAGCAGGATGTTGGTCAAGAACTGGGCATCACACACCTCACACTGGAATGGCCTCTCGCCAGTGTGTATCATCTGATGGTAGAGCATTTAAACGGCTTGACCCCAGAATGGGTGACCAAGTGGGATTTCAAAATGGTGCACCGAGTGAACACGCGATTGCAGATAACACACTTATCATCGCTGCTACTTGCAGGCTTTTTCTTGGACAGATCAAGAGCTTCTGACAAGGCTCCTTCATATGACCTCGGAAGTTCAAAGTTCATCTTGCAGTCTGCATATCATAAT
>BGLTMP000327
ATGGTATCAAATGATGAAGACACGGTGACCATAGTACCTGGCCTTAGAGTTGTGCGTGGTCCAGACTGGGCATGGGGAAACCAAGATGGCGGTGAAGGACATCTTGGCACTGTAGTTGTTGAACGAAGCGGGTCTTGTGGTAAATGGATCTCTGTCATCTGGGACAATGGTTCTGAAAATTGTTACACAGCTGATACTAAGTCTGCTTATGACTTGTGTGTTCTGGACAGTGGACCAAGTGTGGTGGACAGTAAAGTGGGGTACAGAAATGTGGTGGACAGTGAAGGGGGGCACAGAAAAGTGGTGGACAGTAAAGTGGGGTACAGAAATGTGGTGGACAGTGAAGCGGGGCACAGAAAAGTGGTGGACAGTGAAGTGGGGTACAGAAATGTGGTGGACAGTAAAGTGGGGTACAGAAATGTGGTGGACAGTAAAGTGGGGCACAGAAAAGTGGTGGACAGTGAAGCGGGGCACAGAAAAGTGGTGGACAGTAAAGTGGGGTACAGAAATGTGGTGGACAGTAAAGTGGGGCACAGAAAAGTGGTGGACAGTATAGTTGGGCACAGAAATATGGTGGACAGTATAGTGGGGCACAGAAAAGTGGTGGACAGTAAAGTGGGGCACAGAAAAGTGGTGGACAGTATAGTTGGGCATAGAAAAGTGGGGGACAGTGAAGGGGGGCACAGAAAAGTGGTGGACAGTAAAGTGGGGTACAGAAATGTGGTGGACAGTGAAGCGGGGCACAGAAAAGTGGTGGACAGTGAAGCGGGGTACAGAAATGTGGTGGACAGTAAAGTGGGGCACAAAAAAGTGGTGGACAGTGAAGTGGGGTACAGAAATGTGGTGGACAGTGAAGTGGGGTACAGAAATGTGGTGGACAGG
>BGLTMP000328
ATGGTTACTGGTCTACGTGTGGCCAGAGGTCCGAACTGGATCTACGGAAACGATGACGGGGGTGAAGGTCACGTCGGTACAGTGACTGACGTCCACGATGGCCACAAGAAAGTTACTGTGTTGTGGGACGACGGGTCAGAAAACAACTACAGAACCGGACAAGACGATGCGTTTGATCTTTGTGTTCTAGACTGCGCTCAGCTAGACATTCAACATTTCTCTGTGACTTGCGATGAATGTCGTGAGATGCCAATCAAAGGACTGCGTTGGAAGTGTGCTGTGTGTCCAGACTTCGATCTCTGTTCTGCCTGCTACAACCAAGACAAACATGACACGTCACATCCTTTTTTCAGATTTGAATACTTCGCAAGGACCAGAGAAAACGTCAAAGTTCCACCCAGAAATACAGAAAGTCCGACAGACAAGATCAAAGCAATGGGCATGTTTCCAGGTGCTAAAGTCTCTAGAGGCAAACATTGGACTTGGACTGACCAAGACGGTAATCAT
>BGLTMP000329
ATGAACTTTGAACTTCCGAGGTCATATGAAGGAGCCTTGTCAGAAGCTCTTGATCTGTCCAAGAAAAAGCCTGCAAGTAGCAGCGATGATCTGGTTGTGAATATAAAACAAGAGAAGGAAGATGATATGGAAGAGATTGTTGCGCCTAGTGTTGAAGCTTCTGCCAGGATGTTACAGGAGCATTTTAATGCTAGGATACAGGCCAGCCTTTATAGTGAAAGCTTGGCTTATCTGTCCTACCTAAAACAGCAACAGTTGCATCAAGCTGAACAGCAAAATGTACTAAAAGCCAAATCCCTGAAAGCTAATTCCACTAGCAACAATGTTGCAACTAACAATAATGTACCGCAAAGTGGTGCACCAAAGGGCCAGAAGAAAAAACGTACCAAATCCTACAAGTGTGTTATCTGCAATCGCGTGTTCACTCGGTGCACCATTTTGAAATCCCACTTGGTCACCCATTCTGGGGTCAAGCCGTTTAAATGCTCTACCTGTAATAAAGAATTTGCGAAAAACGCCTACCTCAAACAGCATGAAATGGTACACACTGGAGTGAAGCCATTCAAGTGTGACCTCTGTGATAAACAGTTTGGCTTTAAGTCAAAGCTAAAATACCATCAGATGATACACACTGGCGAGAGGCCATTCCAGTGTGAGGTGTGTGATGCCCAGTTCTTGACCAACATCCTGCTGAAGCAGCACGAGGCTGTCCACACAGGGGAGAAGGCCTTTAAGTGTGAGATCTGTTTTAAGCAGTTTAACTACAGCTCCAAGCTGAAATATCACATGCTGGTCCACACCGGGGAGAAGCCGTTCAAGTGTGACATCTGCGACAAAGTCTTCTCGCGCAGCACCAAGCTGAAGCTCCATTTGATGATCCACACAGGAGACCGGCCGTTTGAGTGCGAAATTTGCGAGAAGAAGTTCTCATTGGGTTCCCACCTAAAGCAGCATCTCATCGTCCACTCCGGGGACAAGCCCTTCAAATGTGAGGTGTGTCACAGGCGATTTTTCTACAGCTCAAACCTCAAGAGACATATGATAGTCCACTCAGGGGAGAAAAGATTTGAATGCCACTTCTGCTTCAAGGAGTTTTCAAACCACACTTACTTAAAAAATCACATTATGATACACACTGGTGAAAAGCCTTTTGCCTGCTTGGACTGTAACAGGAAATTCTCCAGTTTTTGGAACCTTAAGAATCACCTGATAGTCCACTCGGGTGAGAAACCTTTTAAGTGTTTTGTGTGTGAAAAAGATTTTGCCAACCACTCCAATCTAAGAAAGCACCAAACTATTCATATCAGGGAAGATCCTTTTGAGTGTGAGGTTTGCTTCAAAAAGTTTTCTATGCGCTCAAGTTTAAAGAGGCACCAGAGGAGGTCGTGTATAAAGGAAGCTGCTCCACCTAGTTCTGAG
>BGLTMP000330
ATGCCAACTGATGACTATAAGGTAATTATTAGAGCTGATAGAGTACCCAGTACAGAACATCCTAGACGCTTTAATGCTCCGATTACTGATGAGGTGGCCATTGTGATGGTAGGAAATGAATTTGAAAAACGAGATATAGTACTTGAGAGGAGGAACAACACCTTGCAAAGAGTTGCAGAGACTCACAGGTCGTACGATGCTTTGCAGTACCCAATCATCTTTTGGCAAGGCGAAGATGGATACCACTTTGGAATTCCGCAGAAACTTCGAACAGACGAATATATTCACGTGAAAGATGCCATTGAAAATGATGCCGATCCAAATGAATTAGGTAGTGACCAAGCAATGTTTGGATTACACAAAAATGGACCGAATTTGGATGAAATTGAATCGTTTCAAACTGGGAGATACATCAGCTCCAATGAAGCTGTTTGGTGGATAGTGGGATTCTCAATACACGAACGTCCCCCAACTGTGGTGCATCTCAGTGTGCACTTAGAAAATGGTCAAAGAATGTATTTTGATGCAGCAAGCTTAAAAGAAAAGTTACAGTCGCCACCAAAATCTACCCTTCTTGCATTTTTTGAGCTGTGTCAGAAGGACCTGTACACCTGTTTCCCAGAGCCTGACCCAGATTATCTGAATGATGATGATGATGATGAAGAAGGCAAGACATTCCATCCTCCAGATGCTGCAGCTGATTTCCCCCCACCTCCTCCACCATGCTCAGCAGAGGAGCTGAGTGCAGCAGTGGCTGAGGCTTACAGTGCTCAACACAGCAATGGCATTGCACCAACAGCTGATGGGCTGTCTCCAGCTGATGCACCATTAATTAAGCCTAAACCTTTGGTTAATCCATGTCTAGAATCCAGGGAGCGGCAAGCTCTCCACAGAGAACTCTTGATGAACTATAAAATAGGTAAAGATGTCTTGAAAAAACCAGAGCTAGATAAAGTGATGAGGGACAGGAGAGAGGTCCAGAGGAAAAAGGAATGGGATGAACAGAAGTCTAACAAGGGCAGAACAAGTCTTGAAATCAAGTTAGAAGAGAGAGCCAACAGAATGAAAGAAGAAGAAGAAAAGAAAATGAAAGTTATTGTGGAAGAATCTCAGACACCAGAATTAGTTCGAATCCAAAGAAAGATTTTGAAGTCTAGTGGTACTGACCGTTGGTGTTCCTGTGACCCACAAAACAATAAGAATATGGAGAGAGAAAATTTTAAATCATGGAGTGAGAAGAACCGTGACTTAAGTTGGCAAAAATTGTGGCTGGGTCTGGAAGAGGTTACTGCCCAAGAACACAAACAAGTTACAGATTTGTTGGCAAGGCCCATTCGAGGTGATGAAAAAGAGAGCGCATCAAGATGGCCAGAGGCCGCCCCTTTGTCAAGCATAGACTCTAAACATGTGGCTGAAGCTCTGTTCAATATGTTCACTCGGATAGGCTTTCCCGAAGAGATATTAACAGACAATGGTTCTCAGTTCACAGGGAAATATGTCGCCTCATGTCCACAGTGCCAAAAGTTGTCACCAAAGAATCGCATTCCGCCCGTTCCTCTGGGAAAAACCCCTTTGATCGAAACTCCGTTTAAACGAGTATCTGTGGACATACTTGGTCCTCTACCCCGCACGAAGAAAAGAAACGCCTACAGGGCTACTATATCGACGAGATGCCTGCAACCAGCTGGTTGTGCCCAAACCATACAGGGAGCAGATGCCATTCGCCATTACTCTCCTCCTGATCTCTATCCATTTCAACTTCTTGCAGCTGCCATTGCTAAGACACTGTATTACTGCAGGTTTGTGTTTCAACAT
>BGLTMP000331
ATGGCAGAGAAGAATCGACTCAATGATGTGGACATGCTCCTGGCGCTGGTATGTGCTTATCACCTACAGCATGAAGGCTGCACACAAAACCCAGTCACTGATGCTTTCAAGATGGCACAAGGCCATGCACTGTTGGCATCCTCATTAATCTTCCTATCCAAACATGATGACCCTACAAGAGTTTTAGAGTCCGGCGTTGAATCAAAAGTTAACTCTGTTATTCTCCTGTTGACTAACTTGTATGACAACATCGACACATCAGATCTACTCTACACCAATGATGTTGAGGCACTTATTGGTATATTTGAAGAGTTTCTGCGTGACTTGAGCAGAGATGATCCAAAGCGGAAGGAAATACTTCATCTCCTTGAAAATTTCATGAGAAACTATCCTGATACAGTTACACTCCGGGGATCCCTGAGCCAGCGATTAGGTCCCCTTCTTTTCAATATAAGAGAAGAGAAAAATAAATTTGGAGAAATGGCAGCCCGTATACTGGAGGACAATAGCCTGGAGACAGCCCATCAGCTGTTGGTGCAATGCCATTGCTGTGTTGAGCACTGTAAGCCTCAGCCACTGCTGCACTCAGCTCCTCTGCTGAGCATGGTGGAGGAGATAATCTGGGTCAGGCTCTGGGAAACAGGTGTACAGGTCCTCTGTGGAGACATTTTAGCTAGCTCAAATTGTGTTGAAATAGACATTGAAGAAATAGTTCACGGAATATCAATCATGGAGGATGACATGAAACAGGATTTTACTAATGATCTAAAAAAGCTCATGGAAATTGAGAAAATAGGATGTTCTCTTCATTCAACAACACCAGAAAAGATCTGCATTGGACCAACTTTAGCAGAAGAAATAGAGGAAAAAAAGGTCAATCTGATTCAAGAAATGTCTTCAAACCAAGATATGTGTGATAGAAACACTCCAAGCAATTACAGAAACTTCTATCACTCTTATGAACATAAAACCTACCAGCTGGTTGATGCAGAGAAACAATCTAACCAATTCGAAATATGTAGAGAAAAAGTCTCTACTTCATCAACCTTAAGGAGTCATGAATTTATTTATTCTACTAGAAGGACACTCAAACATGAAATACTTCAGAAAGAAATGACTCAGTCTTCAAGCCTTAAAAAAAAGGGATCTATTCATTCAGGTCACCTCGCAACTCATATTGGAATAACATTATTCAAATGTAGTTTTTGTGGGGCTAAATCCAATTCACCCACAGCTTTGAAACGCCATGAGAATGCTCATTCTGGACGGCATGAATTAATTCATTTTGTGGAAAAACCATTTAAATGTCCATTCTGTCGAAAAGGCTTTTGTTATCTTTCAGACGTTAGTCGCCATATATTGATTCATTGTAATAAAAAGCAACTTAAATGTCAAATTTGTGAAAAAATTTTAAGTTCCTCAAACCTAAAATTGTATTCAAGGGTTCCTTCTCTGATTGAATTAAAAAAGATGATTCAGTCTGATAAAATTACTTTAATATGTAAATTTTGTCAAAAAGAATCAAAACAGTCCTTAAAATCCCAACAGATGATTCATTCTGGTTATAGATCATATAAATGTCACATTTGTCAAAAAGAATTCATCCATTTGACAACATTTAAACGCCATGAGATGACACATTCTGGCAAAAAACCATTTAAATGCCAGACTTGTCCAAAGGCATTCATTCAATCCACAAACTTAAAGCGCCATGAGATGACTCATTCTGGTCATAGGCCATTTAGTTGTCACATTTGTTACAAAGGATACATACAGTCATCAAGCTTAAAACGACATTTTATATTGCATCATTCT
>BGLTMP000332
ATGGTGCTGGATTTGGATCTTTTTCGAGTCGACAAAGGCGGAGACCCGGCTAAAATAAGAGAAAGCCAGGCAAAACGTTTCAAAGATGTTACACTTGTGGATAAAAAAAAAGAGCCTGTAGGTACGGATGAGACACTTCCTGCAGGAATTTTAGACAAGCTGGATGATGTCTTACCAGAGCAACTGCAGCCTCTGACTGTAACTCAACTGAAGCAAGTGAGACTAGCTATAGATGAACAGATGAAAGAGAATGATGCTCAGCTCGTTGTGGAGGAAAAAGAAAGAAATGAAGCGCTGAAAGAAATAGGAAATCTACTGCATGAATCTTGTGTCATTAGTAACAATGAGGATGACAATGGTATTGAAAGAACTTTTGGTGATGTTGTGACTAGAAAGAAATACTCTCATGTTGACTTGGTTGTCATGATAGATGGAGCTGACAATGATAGAGGTGCTGTCACAGCAGGAGGACGAGGTTACTACCTCAAGGGACCACTAGTTTTTATGGAACAAGCTCTGATCAACTTAGCCATGTCCATGTTACATGAGAAAGGTTATGTTCCTCTTTACACTCCATTCTTCATGCGCAAAGAAGTGATGCAAGAAGTAGCACAATTGTCACAGTTTGATGAAGAATTGTACAAGGTTGTTGGCAAGACAACAAAGGATGAAGGTGATTTAGATGAGAAATACTTGATAGCCACTTCAGAACAACCTATTGCAGCATACCATCGAGATGAGTGGATTCCCACTGAGTCACTGCCTATAAAATATTTGGGTTACTCTTCATGTTTCAGGCAAGAGGCTGGTTCACATGGCCGAGACACAAGAGGAATCTTCCGTGTTCATCAATTTGAAAAAGTGGAGCAGTTTTGTATTACCTCTCCAGAAGACAACAAGTCTTGGGAGATGTTTGAAGAAATGATTGGGAATGCTGAAGCATTTAACAAAGCCCTAGGAATACCTTACAGGGTAGTGAATATAGTTTCAGGGGAACTCAACAATGCTGCCTCAAAAAAGTTTGATTTGGAAGGCTGGTTTCCAGGATCTGGGGCATTTCGAGAACTTGTATCCTGTTCAAACTGTTTAGATTACCAGTCAAGGAGACTGAGGATCAGATATGGCCTGACTAAGAAGATGGGTCAAGAGACTAGCTATGTCCATATGTTGAATGCAACCATGTGTGCCACAACTAGAACTCTATGTGCCATTCTGGAAAACTATCAAACTGAAGATGGTGTCATTGTCCCTGAAGTTTTGCGCAAGTACATGCCTCCAGATAGACATCCTACCAAATTGAAAAAGTTGAACGTTTTGTTGAACTAC
>BGLTMP000333
ATGTACTATCTTGAAGGACATTTCTTTTTGGTGGAAGTGTCCGCTTACGAAAGAGAGTGGATTTTAAAGCCAGACAAAATAATTATAAAAGACGTTGTACCTCATACCAAGAAGTTGAAAACAAATAAGAAGAAAAGGCAAGAAGAACAAAGAAGAAGCAGAACTGGAGACATGGACCTGGTTATAATATTATACCTAAATCAAAGTAAACTGACAAATTACTTAACAGCCATCAATATGGACAATTTATTTCTAGTGCCTCTTGCTCCTCGATCACCGGAGAAGCCTCCAGTTGCAGCTAAGCCTAAGCTCGCTCCTCCCCCTCCCCCAAAACCTTTATCTTTGTCCCCTCAAACATCTAAGGTTGCTATTCCACAAACCTTGCCAAATCACAGCAACAACTATCCAAAAGCTTTACTGGCTAATGAAACATTTATTACTCCACCAGACAGACCAATAAACGGCATTCTGCCTGAGAATTCATTATCCAAATTACAAAATGAACTTGAGAATGACTGCATCAACACATCACCTCAAAAGCCCCCTCTTCCCACATCCCCACCTCGAGTACCCAGCAGGGGATCATTGTCCCCCTCATCGTCTTCCTCCTTGCCAGCTAGCTTTCGTAGAAAAAAAACTAGTAGCACTGCTTTACTTTCAGCACAGAGCCAGACGCAAGTTTGTAAAGAGTTCCCCTCCCCAACCTCATGTTCCTCCATCTCATCCACACCTCATTCAGACCAGGAAACTATATCTGCCAAAGTACCACCAAGCATTCTTCCTAAACCTAAGTCGTCAGCACTTTCCAAGTCTGATGCTACGACAGAACAATTGCCACCCACTGATTCAAATGTAGTTTCAGTATATGCTGAAGATGATAAAAAAGCAACCATTTCCTTAACAAAAGCTACCCAACTAGTCCTAACCCTTCCCATCCTCAACACAGAATCACCACTAGAAACTGCCACACAGCCTGTAAATACATCAGCTTCCAAGACTCAAGTTAATGCCAAAGCTGGTCCTCCACCACTACCTAAGAACCCACCGAGAGGTAATATTCCTAGAAAGCCCAGGAATTCTAGCAGCAACAGAACACCTACATCAGACACCAGACAAGCATTTCCCGCCACATCTCCTCCAGCAGAGGGGACATTGACATTGCAAGGAGAAACTGCGCATTTTTCAAAATCATTAGATGAGTCACCAACAAGCTGTGTAACTAGTGTTGGTGATATTCTAACTGTGCAGAAGAGTGGCTGTGCACCAGAAATTCCAAAGACTGCACCCAAACCTCGACCCAGGACCAAAGTAAGCTCAGAAATCCCAAAAACAGAACATCCAGTTCAAGATCAGAACTTAGAAGCTACTTCTATCAGCAGTACTGATTTAATAACTGACCCTGGCAAAGATAAGGTGGAACATATACCAGTGGAGCTAGAATATGTAGAGGTCTACAGGGGTGATACTGAGGATCTTACTTCTTCGTTGAATAAAGTTGTTAACCTCATACCTTCTGAGAGCACTGCTACCAATTATTCAAAAATAAACTCTGGGAATAGTGCAATATCTGAAAGTGGTGCACAGGACCACATTGGTACAGAGTTATCTTGTACCCACTTGGACAACTTCAGTAGTTTAAGAGAAGAGGTAAAAGATGAAGATCTTGAGACCACATGTGGTATGCTCAAAGAAATTGAAGAGCTACTCAAGACTAAATTAGGGGAAGATTTAAAACTTGATGCAGAAACTGCAGGCTTCTCATTAACCGAGACAGTTGAAACTGTTGATGGTGGATCATCCTCTTCCACTAGTCCAGTTCGGCCTCCCAGACCCAAACACAAAGCCAATATTGTCAGGCATATTGGAAGCCTTGAATCTCTCACAGGCTCTATAGACAGTTCTAGCACAGAGTGCCTCTCCACTGCTGGTCTTCCTACCACTGGAAAAAAAATACCCCCTAAGCCCAAGCGCAGTTTTTTGAGCCGTATCAATCGCAGTCACTCTGATGCAAGTGATATAAAAAGTGTCAACTCTGATCTTGTGTGCTCCCTGGCTCCAGTTGATAAACCATATCTTCCACCCAGATCAGACTCATTGAGGAGAAAAAGCCCTCCACCAGAACTTCCCCCGCGTTCTAGTCAGGTTTACTTAGTGAAGAAAAGCGCAAGAACTGAGACCAAAGATGAGAAGCATGCTGGGAAAATTCCATTGCTTAAAGTTCTCAGTCCTGAGGATCAAAAAAATCGAGAAAAGAAGGCCAAAAATGCTTTGGTGCAGAAAGTTACGCAGAGTCTTGGATTAGGTAAAATTACCAAGAAAAGTAAATCTTCAGACAACACAAATGATTCCAATAGCTCCAGGAATTCTAGTTTTGATAGAAAGATTAATCCCACCCCTGAACCAAGTGTGGCACTTGAAGCTTCTGTCGCTCCAAAATCTGCCTCAGTTACAGCTTCAGTCATTGAGGAAGAGCAAACCAATATTATAGTTAAACAAAGTACTGAGCTGGCCCCTGACTCTTCTGCCGGTTCATCTGAACGACCATTATCAGTCATTAGTCAGCACAGCTCCATAAGTGGAGATGGAGAGCAACAAGTACTAGAAGAGACTCCTACAAGTTCTGACAGTGAATCAGAGCCAGAGCCTGATAAAGAAGAAATATATGCTCAACGAAAGGCCAAGAAAGTGTTCTTCATAGCCAAAGAGATCATGTCGTCAGAACATAATTTTGTTGATGTGCTTAAATTGCTCAATTTGGATTTTCGTGTTCATATTTCAAAAGCCACAGAAAAGCTAGGTCAACCTGTTATACCCACTGATATTCTAAATAAAATCTTGGATTTATTGCCACAGTTACTTACCTTCAATGAAGATTTGCTAAAAGATATCACAGAGCGTGTGGAAAAATGGTTGGGCCCATTTTTAAAACTGTATTCCACCTACATCGGCAAATTTGAGAATGCCACAGAGCTTCTTGAAAGTGCAACAAAAAAATATCCTGCATTCATGGCTGCTTTAAAGGAATTTGAAATGAGTCCAAGATGTGCCAATTTAGCATTAAAACACTACATGTTGAAACCTATACAGAGAATACCTCAGTACAAGTTACTCCTTCAAGATTACCTCAAAAATTTGAGCCCTGCATCCAACGACTATAAAGATACAGTCACCGCATTAAACATCGTGAGTGAGGTGGCAGATCATGCTAATGAGAGCATGAGACAAGGGGACAATGTCCAGAATTTGTTGGAAGTTCAAAGGTCATTGGTGGGTCAGTGGGAGTTTAATGATGTACTGCTTCACACAACTGCAACAGCCACTGGCTACAAGATTAACAACATCTTACCTCTGACTGGCATGAGGGTAAGT
>BGLTMP000334
ATGCCCTACATGTACAATGAGAGAGAGAAAGAGAGAGAGAGAGAGAGGAGGAGGAGGAGGAGTAAAACTATGAGAAGTCGGGAAACTATGAGATGTCGGGAAACTATGAGATGTCGGGAAACTATGAGAAGTCGGGAAACTATGAGATGGCGAGAAACTATGAGATGGCGAGACTTTCTGTCCGTTAGTAAGTCAGACATTCAGTCGATGGGTCTGTCCGTCTCCATGCAAGCATTTTTCAACATCATGGGAGTGGAGAGGGTGGGGACAAGTCGTTACTCAAAGGCGGATCTCCAATTGCAGTTGTGGTACATAGAACAGAAAGAAGATGGTCTCCAAGTGTTGGTCAACTTGAAACAGTGTTTGAGAGCCGTCGGATTAAAAACGTTTCATAAATTGGCATCTGCATTTAACCATCTCAGATTGAACGAGTGCCAGAGAGACAAAAGAGAGAGAGAGAGAGTACGAGAGAAAGAGAGAGAGAGTGAGAAAGAGAGAGAGAGTGAGAAAGAGAGAGAGAGAAGAAAAGAGAGATTTTTGACTCACTATTCACTAAGGGACCCCCATTTCACTGGTGAGTTTTTGATGAGGCGCTCATGCTTTAGACGTTTCTTAAGGACATCATGTGATGCACAGAGAGAGAGAGAGTACGAGAGAAAGAGAGAGAGAGTGAGAAAGAGAGAGAGAGAGAGAGTACGAGAGAAAGAGAGAGAGAGTGAGAAAGAGAGAGAGAGTGAGAAAGAGAGAGAGAGAGAAAAAGAGAGAGTGAGAAAGAGAGAGAAAGAGAGAGAGAGAGAAAGAGAGAGAAAGAGAGACAAAAAAAAAGAGAAAGAGAGAAACAGAGAGAGAGAGAGAGAAAGAGAGAGAGAGAGACAGGGTGATGATGGAAAAGAATTTTCAATAGCCCTGGATAATTTTCGATTTCTCAGTTTGACAGAAGGACAACAGGGCGATCAGATGGTTACACAACATACACTTGAAGTGATTAAAATAAGTACAGATCCTTTAATATCAGGCACTACCGCCAAGGCCTGTCGAGACGACTGTACCTGTCCTATTGAAATTTATGGCGAGAGTCAGGTG
>BGLTMP000335
ATGAACCCAACATGTCCTAGTTTGAGCATCACTGTTTTACACGAACAGAGAGGAAAAAAAGAGAAAACAGCGAGAGAGATAAAAAGAAAGAGAGATGGAGAACGAGAGAGACAGAGAGAGAGAGAGAGAAAGACAGAGAAAGAAAGAGAGAAAGAGAGAAAGAAAGAGAGAAAGAAAGAGAGAGAAAGAAAAAGAGAA
>BGLTMP000336
ATGCCTGACACTTATCTGAATTTTACTGATGTTGTTGATAAAACGAAGAGATACTGCAACTCCAGTAACTCTAACTACAGTAACTCTAACTCCAGTAACTCTAACTCCAGTAACCCTAAATCCAGTAACCCTAACTCCAGTAACTCTAACTCCAGTAACTCTAACTCCAGAAACCCTAACTCCAGTAACCCTAACTCCAGTAACTCTAACTCCAGTAACTCTAGCTCCAGTAACTCTAGCTCCAGTAACCCTAACTCCAGTAACTCTAACTCCAGTAACTCTAACTCCAGTAACTCTAACTCCAGTAACCCTAACTCCAGTAACTCTAACTCCAGTAACTCTAACTCCAGTAACTCTAGCTCCAGTAACCAACAAGAAAAAAACAATGGGATAACATCTTGGAATGGGAGCATGACAACAAAACAAAACAATGTGTATTTTCTGTTTGAAATGTCACTTTCCCACAAACCTGAAGGAGTGTTCAATGAACAAGAAAAAGATTTGGCTGAATTCAAGTTTCCCCCTACCCCGACAACAATGTCGGCTAGTCATAGGTTCAGAGACGAGCGTGGCGTTCCAAGGGAGGTTATTCAACTCTGTGACAAAAAACAACTGTTTACAGGTGCGCGAGTGCAGCTTAGAGAGAGAGAGAGAGAGAGAGAGAGAGAGAAGAGAGAGAGAGAGAGAATAGAACGACAAAGGCCAGAGAGAGAGAGGTACACTGTGAGAAAAGTGGAAATAACGAGAGAGAACAAGGAGAGGAAAAAAAGAAGAAACAAGTACGGAGAAAAAACTATTGGAGAAAAAAATTATAAAGAGGAAAGATTTCCTGCATTTGAGCACCTGGATTGGCATTCCTGTCTCATAGGATTAGCAGAAGAAACTGAAGCTGAATGCTTTTTCCATATTTGGGCATTTACTTGGGTATCATGTCCAATTTGTCAACAAAGTCACAGATGTCAGCTCGAGGTCACTTCCGGGTTTCCTTGTCCCAGATTAAGAAGGTGTGAAACAGCCAATTATCCAACAGATTGCCCAGATTTCTATCAGGAGACGTACCTCCACGTTATCCAGGGATCGAACTATGAACGTCATCCAACCTCTCCCACGTTGATATTCTTTCACGACAACCTGAACGCAAGCCAGAAAAGATTATTTCTTTGTTCTCATTCTGCAAGTGAAGCTATTCTACTGCGATCATTGACACAATGGTTAATCAAATCTGATGAAGTGTCTGATCATCCAAATCTTGAGGGAGAGAGAGAAAGAGGGAGAAAGAGAAACAAGGAGAGAGAGAGAGAGAGAAAGAAAGAGAGGGAGAGAGGAGGGGGAGAGAGTGGAGAAGAGAGGGATAGAGAGAAAAGAGAGAGAATAGGGAGAGAGAAGAGGGAGAGAGAGAGAGAAAGAAGGAGAGAGAGAGAAAGAAAGAGAGGGAGAGAGAGAGAGGGAGAAATAGGGAGAGAGAGAAAGAGAGGGAGAGAGAGAAAGAAGGAGAGAGAGAGAGAAAGAAAGAGAGGGAGAGAGAGAGAAAAGAGACAGAGAGAAATGAACAAAGAAAGAGACAGAAATTGTAAGAGAAAGAGAGAGAGAGAGAGAATCAGAGACAGAGAACAGAAAGAGAGAGATATATACTCTATGTGGTGCCTTGACCTTCCTACACCTGCTGGCTTGTCTGCTGGATCGGCTAAA
>BGLTMP000337
ATGATTACTTTACAGAGAGATAATACCTTCATCACTCTACCTGGGGAGCGTTACACCTGGAGCCGGGGGCGTTACACAAATTTGGGGCTAAAAGTGAAAAAGAAAAAAAATGCGGGAGGGGGGTTGTTCTGGCATCAGCGTGCTGCCCAAGTTAATTGGATTATGTACACCATCATCACTCCCAATCCTTTCCCCACAGATTTAGTTTTAGAGATGTTTCCATACATA
>BGLTMP000338
ATGCAAGAGCTAAAATTTCAAGACAAGGTCAGAGTTGCCATCATTCGTAGTGAAGTGCGTGGAGTTTTTTGTGCTGGAGCTGACCTTAAAGAACGACTTCAGATGACCAATCAGGAGGTCAACTTGTTTGTTTCCAAGTTGCGCTATACAATATCTGAGCTGCAAAATCTACCGATGCCAACCATTGCTGCCCTTGATGGTGCAGCTCTTGGTGGAGGCTTAGAAATGGCCTTAGGATGTGATCTGCGAGTAGCTGCCTCAAATGCCAAATTAGGCTTGATAGAAACAAGTCTGGCTATAATACCTGGTGCTGGTGGAACTCAGAGGCTACCACGTATTATTGGCCCAGCTTTGGCCAAAGAACTGATTTTTACAAGCCGGGTCTTGGATGGGAATCAGGCCAAACAGTATGGTGTAGTTAACCATAGTGTAGAACAGAATAGCAGTGGTGATGCAGCTTACCTTCGGGCTATAGAACTAGCTGAGGAAATTCTTCCACAGGGTCCAATTGCTTTAAGAATGGCTAAAGCTGCTATAAACAGGGGAATTGAGGTTGAAATTGAGGCAGGAATGAAATATGAAGAAGCTTACTATGCTCAAGTGAGTTCTTACCTACCATTTCATGGCATGGTTGTGCCAACAAAGGACAGAATAGAA
>BGLTMP000339
[truncated: 14,800,340 more chars]
