# Supplementary material for: Transcriptomics provides a robust framework for the relationships of the major clades of cladobranch sea slugs (Mollusca, Gastropoda, Heterobranchia), but fails to resolve the position of the enigmatic genus Embletonia
Source: BMC Ecol Evol. 2021 Dec 28;21:226. doi: 10.1186/s12862-021-01944-0 (PMC8895541; doi:10.1186/s12862-021-01944-0)
Supplement: Supplementary file 6 — Additional file 6. Archive S4: Unmasked multiple sequence alignments on amino acid level including Doris kerguelenensis and Calmella cavolini prior to the removal of outliers. [file 12862_2021_1944_MOESM6_ESM.zip]

Archive with 1,770 entries (1,768 files):
- Archive_S4/
- Archive_S4/Alignments/
- Archive_S4/Alignments/EOG091F022K.aa.fasta
- Archive_S4/Alignments/EOG091F04WH.aa.fasta
- Archive_S4/Alignments/EOG091F002Y.aa.fasta
- Archive_S4/Alignments/EOG091F03Y8.aa.fasta
- Archive_S4/Alignments/EOG091F04A1.aa.fasta
- Archive_S4/Alignments/EOG091F029X.aa.fasta
- Archive_S4/Alignments/EOG091F03H0.aa.fasta
- Archive_S4/Alignments/EOG091F03SM.aa.fasta
- Archive_S4/Alignments/EOG091F02WB.aa.fasta
- Archive_S4/Alignments/EOG091F00RG.aa.fasta
- Archive_S4/Alignments/EOG091F00LT.aa.fasta
- Archive_S4/Alignments/EOG091F01TG.aa.fasta
- Archive_S4/Alignments/EOG091F00EV.aa.fasta
- Archive_S4/Alignments/EOG091F01TT.aa.fasta
- Archive_S4/Alignments/EOG091F04UG.aa.fasta
- Archive_S4/Alignments/EOG091F03OG.aa.fasta
- Archive_S4/Alignments/EOG091F0385.aa.fasta
- Archive_S4/Alignments/EOG091F00NJ.aa.fasta
- Archive_S4/Alignments/EOG091F008Z.aa.fasta
- Archive_S4/Alignments/EOG091F00CW.aa.fasta
- Archive_S4/Alignments/EOG091F02JS.aa.fasta
- Archive_S4/Alignments/EOG091F033M.aa.fasta
- Archive_S4/Alignments/EOG091F02LT.aa.fasta
- Archive_S4/Alignments/EOG091F03XK.aa.fasta
- Archive_S4/Alignments/EOG091F00RZ.aa.fasta
- Archive_S4/Alignments/EOG091F00BV.aa.fasta
- Archive_S4/Alignments/EOG091F00W0.aa.fasta
- Archive_S4/Alignments/EOG091F02ZP.aa.fasta
- Archive_S4/Alignments/EOG091F03SV.aa.fasta
- Archive_S4/Alignments/EOG091F02KH.aa.fasta
- Archive_S4/Alignments/EOG091F02CQ.aa.fasta
- Archive_S4/Alignments/EOG091F006H.aa.fasta
- Archive_S4/Alignments/EOG091F01JW.aa.fasta
- Archive_S4/Alignments/EOG091F02FK.aa.fasta
- Archive_S4/Alignments/EOG091F03YU.aa.fasta
- Archive_S4/Alignments/EOG091F03JW.aa.fasta
- Archive_S4/Alignments/EOG091F02ML.aa.fasta
- Archive_S4/Alignments/EOG091F06YV.aa.fasta
- Archive_S4/Alignments/EOG091F026C.aa.fasta
- Archive_S4/Alignments/EOG091F009A.aa.fasta
- Archive_S4/Alignments/EOG091F02I3.aa.fasta
- Archive_S4/Alignments/EOG091F00SC.aa.fasta
- Archive_S4/Alignments/EOG091F02L8.aa.fasta
- Archive_S4/Alignments/EOG091F02IF.aa.fasta
- Archive_S4/Alignments/EOG091F03JU.aa.fasta
- Archive_S4/Alignments/EOG091F02B4.aa.fasta
- Archive_S4/Alignments/EOG091F0118.aa.fasta
- Archive_S4/Alignments/EOG091F00PY.aa.fasta
- Archive_S4/Alignments/EOG091F03RC.aa.fasta
- Archive_S4/Alignments/EOG091F03ES.aa.fasta
- Archive_S4/Alignments/EOG091F0182.aa.fasta
- Archive_S4/Alignments/EOG091F01Q3.aa.fasta
- Archive_S4/Alignments/EOG091F0264.aa.fasta
- Archive_S4/Alignments/EOG091F0528.aa.fasta
- Archive_S4/Alignments/EOG091F016S.aa.fasta
- Archive_S4/Alignments/EOG091F0263.aa.fasta
- Archive_S4/Alignments/EOG091F04DW.aa.fasta
- Archive_S4/Alignments/EOG091F037V.aa.fasta
- Archive_S4/Alignments/EOG091F01VW.aa.fasta
- Archive_S4/Alignments/EOG091F02VQ.aa.fasta
- Archive_S4/Alignments/EOG091F02B0.aa.fasta
- Archive_S4/Alignments/EOG091F0575.aa.fasta
- Archive_S4/Alignments/EOG091F041D.aa.fasta
- Archive_S4/Alignments/EOG091F02TP.aa.fasta
- Archive_S4/Alignments/EOG091F02OR.aa.fasta
- Archive_S4/Alignments/EOG091F01WL.aa.fasta
- Archive_S4/Alignments/EOG091F015Z.aa.fasta
- Archive_S4/Alignments/EOG091F00ZK.aa.fasta
- Archive_S4/Alignments/EOG091F03YI.aa.fasta
- Archive_S4/Alignments/EOG091F01ZZ.aa.fasta
- Archive_S4/Alignments/EOG091F03XY.aa.fasta
- Archive_S4/Alignments/EOG091F03YY.aa.fasta
- Archive_S4/Alignments/EOG091F03MH.aa.fasta
- Archive_S4/Alignments/EOG091F03D3.aa.fasta
- Archive_S4/Alignments/EOG091F0146.aa.fasta
- Archive_S4/Alignments/EOG091F01QO.aa.fasta
- Archive_S4/Alignments/EOG091F009M.aa.fasta
- Archive_S4/Alignments/EOG091F021M.aa.fasta
- Archive_S4/Alignments/EOG091F04RM.aa.fasta
- Archive_S4/Alignments/EOG091F0063.aa.fasta
- Archive_S4/Alignments/EOG091F02X9.aa.fasta
- Archive_S4/Alignments/EOG091F00DV.aa.fasta
- Archive_S4/Alignments/EOG091F029T.aa.fasta
- Archive_S4/Alignments/EOG091F04I3.aa.fasta
- Archive_S4/Alignments/EOG091F02K1.aa.fasta
- Archive_S4/Alignments/EOG091F00S6.aa.fasta
- Archive_S4/Alignments/EOG091F01N3.aa.fasta
- Archive_S4/Alignments/EOG091F00CN.aa.fasta
- Archive_S4/Alignments/EOG091F0201.aa.fasta
- Archive_S4/Alignments/EOG091F003X.aa.fasta
- Archive_S4/Alignments/EOG091F023D.aa.fasta
- Archive_S4/Alignments/EOG091F00WV.aa.fasta
- Archive_S4/Alignments/EOG091F01A6.aa.fasta
- Archive_S4/Alignments/EOG091F025J.aa.fasta
- Archive_S4/Alignments/EOG091F02IX.aa.fasta
- Archive_S4/Alignments/EOG091F02VL.aa.fasta
- Archive_S4/Alignments/EOG091F041M.aa.fasta
- Archive_S4/Alignments/EOG091F035K.aa.fasta
- Archive_S4/Alignments/EOG091F01D5.aa.fasta
- Archive_S4/Alignments/EOG091F016I.aa.fasta
- Archive_S4/Alignments/EOG091F00NF.aa.fasta
- Archive_S4/Alignments/EOG091F01JQ.aa.fasta
- Archive_S4/Alignments/EOG091F0386.aa.fasta
- Archive_S4/Alignments/EOG091F03Z1.aa.fasta
- Archive_S4/Alignments/EOG091F02ZH.aa.fasta
- Archive_S4/Alignments/EOG091F017P.aa.fasta
- Archive_S4/Alignments/EOG091F02VO.aa.fasta
- Archive_S4/Alignments/EOG091F0088.aa.fasta
- Archive_S4/Alignments/EOG091F00JU.aa.fasta
- Archive_S4/Alignments/EOG091F021F.aa.fasta
- Archive_S4/Alignments/EOG091F00RV.aa.fasta
- Archive_S4/Alignments/EOG091F02AA.aa.fasta
- Archive_S4/Alignments/EOG091F03EQ.aa.fasta
- Archive_S4/Alignments/EOG091F00NC.aa.fasta
- Archive_S4/Alignments/EOG091F05AV.aa.fasta
- Archive_S4/Alignments/EOG091F020S.aa.fasta
- Archive_S4/Alignments/EOG091F00MY.aa.fasta
- Archive_S4/Alignments/EOG091F004Q.aa.fasta
- Archive_S4/Alignments/EOG091F0093.aa.fasta
- Archive_S4/Alignments/EOG091F02ZW.aa.fasta
- Archive_S4/Alignments/EOG091F01EJ.aa.fasta
- Archive_S4/Alignments/EOG091F00VC.aa.fasta
- Archive_S4/Alignments/EOG091F01PY.aa.fasta
- Archive_S4/Alignments/EOG091F0150.aa.fasta
- Archive_S4/Alignments/EOG091F01VP.aa.fasta
- Archive_S4/Alignments/EOG091F03AW.aa.fasta
- Archive_S4/Alignments/EOG091F01AC.aa.fasta
- Archive_S4/Alignments/EOG091F037C.aa.fasta
- Archive_S4/Alignments/EOG091F02IJ.aa.fasta
- Archive_S4/Alignments/EOG091F01JJ.aa.fasta
- Archive_S4/Alignments/EOG091F0126.aa.fasta
- Archive_S4/Alignments/EOG091F00BR.aa.fasta
- Archive_S4/Alignments/EOG091F0240.aa.fasta
- Archive_S4/Alignments/EOG091F004S.aa.fasta
- Archive_S4/Alignments/EOG091F03N3.aa.fasta
- Archive_S4/Alignments/EOG091F001Y.aa.fasta
- Archive_S4/Alignments/EOG091F04LV.aa.fasta
- Archive_S4/Alignments/EOG091F00Y7.aa.fasta
- Archive_S4/Alignments/EOG091F02BS.aa.fasta
- Archive_S4/Alignments/EOG091F05KA.aa.fasta
- Archive_S4/Alignments/EOG091F00P1.aa.fasta
- Archive_S4/Alignments/EOG091F01JZ.aa.fasta
- Archive_S4/Alignments/EOG091F026W.aa.fasta
- Archive_S4/Alignments/EOG091F003M.aa.fasta
- Archive_S4/Alignments/EOG091F002C.aa.fasta
- Archive_S4/Alignments/EOG091F03MX.aa.fasta
- Archive_S4/Alignments/EOG091F02OL.aa.fasta
- Archive_S4/Alignments/EOG091F00Y2.aa.fasta
- Archive_S4/Alignments/EOG091F04WR.aa.fasta
- Archive_S4/Alignments/EOG091F00MC.aa.fasta
- Archive_S4/Alignments/EOG091F010F.aa.fasta
- Archive_S4/Alignments/EOG091F03IX.aa.fasta
- Archive_S4/Alignments/EOG091F00GB.aa.fasta
- Archive_S4/Alignments/EOG091F05NS.aa.fasta
- Archive_S4/Alignments/EOG091F02SX.aa.fasta
- Archive_S4/Alignments/EOG091F03ZS.aa.fasta
- Archive_S4/Alignments/EOG091F01YQ.aa.fasta
- Archive_S4/Alignments/EOG091F058B.aa.fasta
- Archive_S4/Alignments/EOG091F0162.aa.fasta
- Archive_S4/Alignments/EOG091F04GO.aa.fasta
- Archive_S4/Alignments/EOG091F03XZ.aa.fasta
- Archive_S4/Alignments/EOG091F00B1.aa.fasta
- Archive_S4/Alignments/EOG091F03KN.aa.fasta
- Archive_S4/Alignments/EOG091F02RU.aa.fasta
- Archive_S4/Alignments/EOG091F01Q4.aa.fasta
- Archive_S4/Alignments/EOG091F03UI.aa.fasta
- Archive_S4/Alignments/EOG091F04IO.aa.fasta
- Archive_S4/Alignments/EOG091F01U9.aa.fasta
- Archive_S4/Alignments/EOG091F017W.aa.fasta
- Archive_S4/Alignments/EOG091F00IA.aa.fasta
- Archive_S4/Alignments/EOG091F03K8.aa.fasta
- Archive_S4/Alignments/EOG091F035G.aa.fasta
- Archive_S4/Alignments/EOG091F02SJ.aa.fasta
- Archive_S4/Alignments/EOG091F01H7.aa.fasta
- Archive_S4/Alignments/EOG091F004Y.aa.fasta
- Archive_S4/Alignments/EOG091F0046.aa.fasta
- Archive_S4/Alignments/EOG091F04DL.aa.fasta
- Archive_S4/Alignments/EOG091F035Y.aa.fasta
- Archive_S4/Alignments/EOG091F0125.aa.fasta
- Archive_S4/Alignments/EOG091F0061.aa.fasta
- Archive_S4/Alignments/EOG091F052X.aa.fasta
- Archive_S4/Alignments/EOG091F029D.aa.fasta
- Archive_S4/Alignments/EOG091F01WV.aa.fasta
- Archive_S4/Alignments/EOG091F05EO.aa.fasta
- Archive_S4/Alignments/EOG091F02L1.aa.fasta
- Archive_S4/Alignments/EOG091F03U4.aa.fasta
- Archive_S4/Alignments/EOG091F01DT.aa.fasta
- Archive_S4/Alignments/EOG091F02PT.aa.fasta
- Archive_S4/Alignments/EOG091F037L.aa.fasta
- Archive_S4/Alignments/EOG091F014J.aa.fasta
- Archive_S4/Alignments/EOG091F01A1.aa.fasta
- Archive_S4/Alignments/EOG091F0057.aa.fasta
- Archive_S4/Alignments/EOG091F021Y.aa.fasta
- Archive_S4/Alignments/EOG091F02BI.aa.fasta
- Archive_S4/Alignments/EOG091F03KF.aa.fasta
- Archive_S4/Alignments/EOG091F04DN.aa.fasta
- Archive_S4/Alignments/EOG091F03FA.aa.fasta
- Archive_S4/Alignments/EOG091F014P.aa.fasta
- Archive_S4/Alignments/EOG091F03B2.aa.fasta
- Archive_S4/Alignments/EOG091F00K1.aa.fasta
- Archive_S4/Alignments/EOG091F00A3.aa.fasta
- Archive_S4/Alignments/EOG091F01F9.aa.fasta
- Archive_S4/Alignments/EOG091F00L6.aa.fasta
- Archive_S4/Alignments/EOG091F01TR.aa.fasta
- Archive_S4/Alignments/EOG091F00P4.aa.fasta
- Archive_S4/Alignments/EOG091F013K.aa.fasta
- Archive_S4/Alignments/EOG091F00AL.aa.fasta
- Archive_S4/Alignments/EOG091F00GF.aa.fasta
- Archive_S4/Alignments/EOG091F038W.aa.fasta
- Archive_S4/Alignments/EOG091F0019.aa.fasta
- Archive_S4/Alignments/EOG091F022N.aa.fasta
- Archive_S4/Alignments/EOG091F05B9.aa.fasta
- Archive_S4/Alignments/EOG091F01MF.aa.fasta
- Archive_S4/Alignments/EOG091F041B.aa.fasta
- Archive_S4/Alignments/EOG091F01ZH.aa.fasta
- Archive_S4/Alignments/EOG091F03CN.aa.fasta
- Archive_S4/Alignments/EOG091F02R3.aa.fasta
- Archive_S4/Alignments/EOG091F00X9.aa.fasta
- Archive_S4/Alignments/EOG091F00FH.aa.fasta
- Archive_S4/Alignments/EOG091F01JV.aa.fasta
- Archive_S4/Alignments/EOG091F01JB.aa.fasta
- Archive_S4/Alignments/EOG091F006U.aa.fasta
- Archive_S4/Alignments/EOG091F04EE.aa.fasta
- Archive_S4/Alignments/EOG091F0354.aa.fasta
- Archive_S4/Alignments/EOG091F037G.aa.fasta
- Archive_S4/Alignments/EOG091F00ZX.aa.fasta
- Archive_S4/Alignments/EOG091F044V.aa.fasta
- Archive_S4/Alignments/EOG091F051R.aa.fasta
- Archive_S4/Alignments/EOG091F01G2.aa.fasta
- Archive_S4/Alignments/EOG091F058Z.aa.fasta
- Archive_S4/Alignments/EOG091F04J1.aa.fasta
- Archive_S4/Alignments/EOG091F00N6.aa.fasta
- Archive_S4/Alignments/EOG091F00BW.aa.fasta
- Archive_S4/Alignments/EOG091F00JG.aa.fasta
- Archive_S4/Alignments/EOG091F029V.aa.fasta
- Archive_S4/Alignments/EOG091F010R.aa.fasta
- Archive_S4/Alignments/EOG091F0243.aa.fasta
- Archive_S4/Alignments/EOG091F04J5.aa.fasta
- Archive_S4/Alignments/EOG091F03CE.aa.fasta
- Archive_S4/Alignments/EOG091F028F.aa.fasta
- Archive_S4/Alignments/EOG091F038F.aa.fasta
- Archive_S4/Alignments/EOG091F008L.aa.fasta
- Archive_S4/Alignments/EOG091F01SB.aa.fasta
- Archive_S4/Alignments/EOG091F03VL.aa.fasta
- Archive_S4/Alignments/EOG091F03U1.aa.fasta
- Archive_S4/Alignments/EOG091F00N3.aa.fasta
- Archive_S4/Alignments/EOG091F017R.aa.fasta
- Archive_S4/Alignments/EOG091F020X.aa.fasta
- Archive_S4/Alignments/EOG091F04UX.aa.fasta
- Archive_S4/Alignments/EOG091F03AN.aa.fasta
- Archive_S4/Alignments/EOG091F02GW.aa.fasta
- Archive_S4/Alignments/EOG091F05AS.aa.fasta
- Archive_S4/Alignments/EOG091F00H2.aa.fasta
- Archive_S4/Alignments/EOG091F00E3.aa.fasta
- Archive_S4/Alignments/EOG091F01R5.aa.fasta
- Archive_S4/Alignments/EOG091F02RX.aa.fasta
- Archive_S4/Alignments/EOG091F027S.aa.fasta
- Archive_S4/Alignments/EOG091F01P4.aa.fasta
- Archive_S4/Alignments/EOG091F039N.aa.fasta
- Archive_S4/Alignments/EOG091F0246.aa.fasta
- Archive_S4/Alignments/EOG091F00Z0.aa.fasta
- Archive_S4/Alignments/EOG091F00QE.aa.fasta
- Archive_S4/Alignments/EOG091F00OJ.aa.fasta
- Archive_S4/Alignments/EOG091F01LG.aa.fasta
- Archive_S4/Alignments/EOG091F01KN.aa.fasta
- Archive_S4/Alignments/EOG091F004P.aa.fasta
- Archive_S4/Alignments/EOG091F03L7.aa.fasta
- Archive_S4/Alignments/EOG091F033C.aa.fasta
- Archive_S4/Alignments/EOG091F002R.aa.fasta
- Archive_S4/Alignments/EOG091F057C.aa.fasta
- Archive_S4/Alignments/EOG091F030S.aa.fasta
- Archive_S4/Alignments/EOG091F00SH.aa.fasta
- Archive_S4/Alignments/EOG091F04TW.aa.fasta
- Archive_S4/Alignments/EOG091F01JC.aa.fasta
- Archive_S4/Alignments/EOG091F0218.aa.fasta
- Archive_S4/Alignments/EOG091F036L.aa.fasta
- Archive_S4/Alignments/EOG091F009H.aa.fasta
- Archive_S4/Alignments/EOG091F01BW.aa.fasta
- Archive_S4/Alignments/EOG091F044R.aa.fasta
- Archive_S4/Alignments/EOG091F00BU.aa.fasta
- Archive_S4/Alignments/EOG091F02S3.aa.fasta
- Archive_S4/Alignments/EOG091F02Z5.aa.fasta
- Archive_S4/Alignments/EOG091F0507.aa.fasta
- Archive_S4/Alignments/EOG091F03MK.aa.fasta
- Archive_S4/Alignments/EOG091F013R.aa.fasta
- Archive_S4/Alignments/EOG091F01EX.aa.fasta
- Archive_S4/Alignments/EOG091F02RJ.aa.fasta
- Archive_S4/Alignments/EOG091F00QM.aa.fasta
- Archive_S4/Alignments/EOG091F02J2.aa.fasta
- Archive_S4/Alignments/EOG091F03P4.aa.fasta
- Archive_S4/Alignments/EOG091F03I3.aa.fasta
- Archive_S4/Alignments/EOG091F03WX.aa.fasta
- Archive_S4/Alignments/EOG091F00IT.aa.fasta
- Archive_S4/Alignments/EOG091F01W1.aa.fasta
- Archive_S4/Alignments/EOG091F02SV.aa.fasta
- Archive_S4/Alignments/EOG091F02CC.aa.fasta
- Archive_S4/Alignments/EOG091F01AI.aa.fasta
- Archive_S4/Alignments/EOG091F02LA.aa.fasta
[truncated: 1,470 more entries]
