# Supplementary material for: Transcriptomics provides a robust framework for the relationships of the major clades of cladobranch sea slugs (Mollusca, Gastropoda, Heterobranchia), but fails to resolve the position of the enigmatic genus Embletonia
Source: BMC Ecol Evol. 2021 Dec 28;21:226. doi: 10.1186/s12862-021-01944-0 (PMC8895541; doi:10.1186/s12862-021-01944-0)
Supplement: Supplementary file 6 — Additional file 6. Archive S4: Unmasked multiple sequence alignments on amino acid level including Doris kerguelenensis and Calmella cavolini prior to the removal of outliers. [file 12862_2021_1944_MOESM6_ESM.zip › Archive_S4/Alignments/EOG091F022K.aa.fasta]

>EOG091F022K|Biomphalaria_glabrata|BGLTMP008853
MSE---GKKVVLAYSGGLDTSTILVWLIEQGYQVIAYLANIGQEEDFDAVRT-KALKFGALKMVILDLRKEFVEEFIWPAVQANATYEDRYLLGTSLARPLIARAMVKVAVDEGAHYVAHGATGKGNDQIRFELGAYALHPTIE-------------------------EHGIPLP---------VTLSSPWSMDANLMHISYESGVLEDPNHQAPAGLFQMTADPEKAPDNSDVIEIEFKKGI-----------------------------------------------------YETPGGTILLTAHTDIEVFTMDRELRKIKRTLDIQFGDQ----------------------------------------------------------------------------------------------
>EOG091F022K|Lottia_gigantea|HW03_Berthella_plumula|TRANSCRIPT
---------VVLAYSGGLDTSTILVWLIEQGYQVVTYLANIGQEEDFDAVRQ-KALKFGALKMIIPDLRQEFVKEFIWPAIQGNATYEDRYLLGTSLARPLIARAMMKVAAEEKAQYVSHGATGKGNDQIRFELGAYALDPNIKIISPWRMPEFYKRFAGRKDLFKYAEEHSIPLP---------VTLSSPWSMDANLMHISYESGILENPNTHAPNDLFQMTKNPESAPDKADVIEIEFKGGVPIKVV-CP-ADN-QIKTEALELFEYLNQLGGKHGIGRADLVENRFIGMKSRGIYETPGGTILIAAHTDIEVFTMDREMRRIKRDLDLKFGDQVYRGFWFSPECEFTRACIAKSQELVEGTVTLKLYKGAVHILGRKSP-VSLYNEELVSMDVQGDYEPTDAGGFIKINALRLREYSRLRK------
>EOG091F022K|Lottia_gigantea|HW04_Calmella_cavolinii|TRANSCRIPT
---------VVLAYSGGLDTSTILVWLQEQGYQVIAYLANIGQEEDFEAVKQ-KALKFGALKMVIPDLREEFVTDFIWPAVQGNAMYEDRYLLGTALARPLIAKAMVKVAVEEGAQFVSHGATGKGNDQIRFELGAYALQPDIQVISPWRMPEFFKRFPGRNELFTYAEEKGIPLP---------VTPKTPWSMDANLMHISYESGVLENPDHHAPDGLYQMTVDPEKAPEQADIIELEFKKGAAVRVS-NS--AAGVTKTNPLEIFVYLNELGGKHSIGRVDLVENRSIGMKSRGIYETPGGTILIEAHTDIEIFTMDREMRRIKRSLDLQFGDQVYKGFWFSPECEFTRKCIDLSQESVEGVVTIKLYKGRVYILGRRSE-LSLYNEELVSMNVQGDYEPTDAGGFIKINSLRLKEYARLRQQ-----
>EOG091F022K|Lottia_gigantea|HW09_Doto_sp|TRANSCRIPT
-------KKVCLAYSGGLDTSTILVWLVEQGYQVITFLANIGQEEDFDAVRK-KALQFGSQKMEIPDLRKEFVESFVWPAVMANAMYEDRYLLGTSLARPIIIKSMMEFAMREKANYVAHGATGKGNDQIRFELGAYSICPSIEVISPWRMPEFYTRFPGRKELFTYAEQHNIPLP---------VTPKSPWSTDANLMHISYESGILENPDNPAPSGIYQMTTDPEKAPDVADVIEIEFKAGIPVRVS-N--EKGGETITESLEMFTFLNKIGGKHGVGRVDLVENRFIGMKSRGLYETPGGTILIAAHLDIEIFTMDKEMRRVKRDLDLKFGDQVYKGFWFSPECEFTRFCIAKSQEMVEGIVRLKLFKGGVYILGRKSQ-MSLYNEELVSMDVQGDYEPLDAGGFIKINALRLKEYSRLRKK-----
>EOG091F022K|Lottia_gigantea|JG13_Doto_lancei|TRANSCRIPT
-------KKVCLAYSGGLDTSTILVWLVEQGYQVITFLANIGQEEDFDAVRK-KALQFGSQKMEIPDLRKEFVESFVWPAVMANAMYEDRYLLGTSLARPIIIKSMMEFAMREKANYVAHGATGKGNDQIRFELGAYSICPSIEVISPWRMPEFYTRFPGRKELFLYAEKHNIPLP---------VTPKSPWSTDANLMHISYESGILENPDNPAPAGIYQMTTDPEKAPDVADVIEIEFKAGIPVRVS-N--EKGGETITESLEMFTFLNKIGGKHGVGRVDLVENRFIGMKSRGLYETPGGTILIAAHLDIEIFTMDKEMRRVKRDLDLKFGDQVYKGFWFSPECEFTRFCIAKSQEMVEGIVRLKLFKGGVYILGRKSQ-MSLYNEELVSMDVQGDYEPLDAGGFIKINALRLKEYSRLRKK-----
>EOG091F022K|Lottia_gigantea|JG11_Dondice_occidentalis|TRANSCRIPT
-------KKVVLAYSGGLDTSTILVWLVEQGYEVVTFLANIGQEEDFEAVRA-KALKFGSRKMEIPDLRREFVESFIWPGIMGNVTYEDRYLMGTALARPLIIKAMMEFAIRENAHYVTHGATGKGNDQIRFELGAYSLCPTIKVISPWRTPEFYTRFPGRQELFKYAEERNIPLP---------VTPKTPWSMDANLMHISYESGILEKPDNPAPEGIYQMTSDPENAPDKADVLEIEFKAGIPVRVS-NV-GEKGHAVTDALELFIYLNQIGGKHGVGRVDLVENRFIGMKSRGLYETPGGTILLAAHMDIEIFTMDREMRRIKRDLDIKFGDQVYKGFWFSPECEFTRSCIAKSQEMVEGEVKVKLYKGGVYILGRKSP-MSLYNEELVSMDAQGDYEPSDAGGFIKINALRLKEYARLRQK-----
>EOG091F022K|Lottia_gigantea|JG12_Dondice_parguerensis|TRANSCRIPT
-------KKVVLAYSGGLDTSTILVWLVEQGYEVITFLANIGQEEDFEAVRA-KALKFGSRKMEIPDLRREFVESFIWPGIMGNVTYEDRYLMGTALARPLIIKAMMEFAIRENAHYVTHGATGKGNDQIRFELGAYSLCPTIKVISPWRTPEFYTRFPGRQELFKYAEERNIPLP---------VTPKTPWSMDANLMHISYESGILEKPDNPAPEGIYQMTSDPENAPDKADVLEIEFKAGIPVRVS-NV-GEKVHAVTDALELFIYLNQIGGKHGVGRVDLVENRFIGMKSRGLYETPGGTILLAAHMDIEIFTMDREMRRIKRDLDIKFGDQVYKGFWFSPECEFTRSCIAKSQEMVEGEVKVKLYKGGVYILGRKSP-MSLYNEELVSMDAQGDYEPSDAGGFIKINALRLKEYARLRQK-----
>EOG091F022K|Crassostrea_gigas|HW02_Berghia_verrucicornis|TRANSCRIPT
------------------------------------------------------------------------------------------------------------------------------------------------------------------------KRHSIPLP---------VTPKTPWSMDANLMHI----------------------------------------------------------------------------------------------------------------------------------------------SPECEFTRSCIAKSQEMVEGSVKVKLYKGGVYILGRKSP-MSLYNEELVSMDAQGDYEPTDAGGFIKINALRLKEYARLRQ------
>EOG091F022K|Lottia_gigantea|JG04_Berghia_stephanieae|TRANSCRIPT
-------------------------------------------------------------------------------------------------------KAMMEFAIRENAHYVTHGATGKGNDQIRFELGAYSLCPTIKVISPWRTPEFYTRFPGRQDLFKYAEEHSIPLP---------VTPKTPWSMDANLMHISYESGILENPDNPAPAGIYQMTSDPENAPDKADVLEIEFKSGIPVRVS-NVGEGS-RSVTDALELFVYLNEIGGKHGVGRVDLVENRFIGMKSRGLYETPGGTILIAAHMDIEIFTMDREMRRIKRDLDLKFGDQVYKGFWFSPECEFTRSCIAKSQEMVEGSVKVKLYKGGVYILGRKSP-MSLYNEELVSMDAQGDYEPSDAGGFIKINALRLKEYARLRQK-----
>EOG091F022K|Crassostrea_gigas|HW20_Spurilla_neapolitana|TRANSCRIPT
------------------------------------------------------------------------------------------------------------------------------------------------------------------------------------------------------------------------------------------------------------------------------------------------------------------------------------------------------FSPECEFTRSCIAKSQEMVEGSVKVKLYKGCVYILGRKSP-MSLYNEELVSMDAQGDYEPSDAGGFIKINALRLKEYARLRQ------
>EOG091F022K|Lottia_gigantea|JG02_Antaeolidiella_chromosoma|TRANSCRIPT
-------------------TSTILVWLVEQGYQVVTFLANIGQDEDFEAVRA-KALKFGSQKMEIPDLRREFVESFIWPGIMGNITYEDRYLMGTALARPLIIKAMMEFAMRENAHYVTHGATGKGNDQIRFELGAYSICPTIQVISPWRTPEFYKRFPGRQDLFKYAEEKNIPLP---------VTPKTPWSMDANLMHISYESGILEKPDNPAPAGIYQMTTDPEKAPDKSDVLEIEFKSGIPIRVS-NL-EEKGHSVTDALDLFVYLNQIGGKHGVGRVDLVENRFIGMKSRGLYETPGGTILLAAHMDIEIFTMDREMRRIKRDLDIKFGDQVYKGFWFSPECEFTRSCIAKSQEMVEGSVRVKLYKGSVYILGRKSP-MSLYNEELVSMDAQGDYEPSDAGGFIKINALRLKEYARLRQ------
>EOG091F022K|Lottia_gigantea|HW05_Caloria_elegans|TRANSCRIPT
-------KKVCLAYSGGLDTSTILVWLVEQGYQVITFLANIGQEEDFDAVRD-KALKFGSQKMDIPDLRREFVESFIWPGIMGNVMYEDRYLMGTALARPLIIKAMMEFAMRENAHYVTHGATGKGNDQIRFELGAYSLCPTIKVISPWRTPEFYTRFPGRQDLFKYAEEHKIPLP---------VTPKTPWSMDANLMHISYESGILENPDNPAPEGIYQMTVDPEKAPDQADMLEIEFKAGIPIRVS-KV-GEEGHAVTDPLELFVYLNEIGGKHGVGRVDLVENRFIGMKSRGLYETPGGTILMAAHMDIEIFTMDREMRKIKRDLDLKFGDQVYKGFWFSPECEFTRSCIARSQQMVEGNVKVKLYKGGVYILGRKSP-MSLYNEELVSMDAQGDYEPSDAGGFIKINALRLKEYARLRQK-----
>EOG091F022K|Lottia_gigantea|HW06_Cratena_peregrina|TRANSCRIPT
-------KKVVLAYSGGLDTSTILVWLVEQGYQVITFLANIGQEEDFEAVRA-KALKFGSQKMEIPDLRREFVECFIWPGIMGNVMYEDRYLMGTALARPLIIKAMMEFAIRENAHYVTHGATGKGNDQIRFELGAYSLCPTIKVISPWRTPEFYTRFPGRQDLFKYAEEHSIPLP---------VTPKTPWSMDANLMHISYESGILEKPDNPAPEGIYQMTVDPEKAPDQAEVLEIEFKAGIPVRVS-NV-GEEGHAVTDALDLFVYLNEIGGKHGVGRVDLVENRFIGMKSRGLYETPGGTILIAAHMDIEIFTMDREMRKIKRDLDLKFGDQVYKGFWFSPECEFTRSCIARSQEMVEGSVKVKLYKGGVYILGRKSP-MSLYNEELVSMDAQGDYEPSDAGGFIKINALRLKEYARLRQK-----
>EOG091F022K|Lottia_gigantea|HW12_Facelina_rubrovittata|TRANSCRIPT
-------KKVVLAYSGGLDTSTILVWLVEQGYQVITFLANIGQEEDFDAVRD-KALKFGSQKMEIPDLRREFVESFIWQGIMGNVMYEDRYLMGTALARPLIIKAMMEFAIRENAHYVTHGATGKGNDQIRFELGAYSLCPTIKVISPWRTPEFYTRFPGRQDLFKYAEEHSIPLP---------VTPKTPWSMDANLMHISYESGILEKPDNPAPEGIYQMTVDPEKAPDQADILEIEFKAGIPVRVS-NV-AEEGHAVTDALDLFVYLNEIGGKHGVGRVDLVENRFIGMKSRGLYETPGGTILIAAHMDIEIFTMDREMRKIKRDLDLKFGDQVYKGFWFSPECEFTKSCIVRSQEMVEGSVKVKLYKGGVYIVGRKSP-MSLYNEELVSMDAQGDYEPSDAGGFIKINALRLKEYARLRQK-----
>EOG091F022K|Lottia_gigantea|JG24_Noumeaella_rubrofasciata|TRANSCRIPT
-------KKVVLAYSGGLDTSTILVWLVEQGYHVITFLANIGQEEDFEAVRA-KALKFGSQKMEIPDLRREFVESFIWPGIMGNVTYEDRYLMGTALARPLIIKAMMEFAMRENAHYVTHGATGKGNDQIRFELGAYSLCPTIKVISPWRTPEFYTRFPGRQDLFKYAEEHSIPLP---------VTPKTPWSMDANLMHISYESGILEKPDNPAPEGIYQMTTDPEKAPDKADVLEIEFKAGIPIRVS-NV-SEEGHAVTDSLDLFIYLNEIGGKHGVGRVDLVENRFIGMKSRGLYETPGGTILIAAHMDIEIFTMDREMRRIKRDLDLKFGDQVYKGFWFSPECEFTRSCIAKSQEMVEGNVKVKLYKGGVYILGRKSP-MSLYNEELVSMDAQGDYEPSDAGGFIKINALRLKEYARLRQK-----
>EOG091F022K|Lottia_gigantea|JG29_Spurilla_braziliana|TRANSCRIPT
-------KKVVLAYSGGLDTSTILVWLVEQGYQVITFLANIGQEEDFEAVKS-KALKFGSHKMEIPDLRREFVESFIWPGIMGNVMYEDRYLMGTALARPLIIKAMMDFAIRENAHYVTHGATGKGNDQIRFELGAYSLCPTIKVISPWRTPEFYTRFPGRQDLFKYAEEHNIPLP---------VTPKTPWSMDANLMHISYESGILENPDHPAPAGIYQMTSDPEKAPDKADVLDIEFKAGIPVRVS-NV-EEEGHAVTDSLELFIYLNEIGGKHGVGRVDLVENRFIGMKSRGLYETPGGTILIAAHMDIEIFTMDREMRRIKRDLDLKFGDQVYKGFWFSPECEFTRSCIAKSQEMVEGSVKVKLYKGGVYILGRRSP-MSLYNEELVSMDAQGDYEPSDAGGFIKINALRLKEYARLRQ------
>EOG091F022K|Lottia_gigantea|JG01_Aeolidiella_alba|TRANSCRIPT
-----------------------------------------------------------------------------------------------------------------------------------------------------------------------------------------------------------------------------------------------------------------------------------------------------SRGLYETPGGTILIAAHLDIEIFTMDREMRRIKRDLDLKFGDQVYKGFWFGPEC-----------------------------------------------------------------------------------
>EOG091F022K|Lottia_gigantea|JG25_Palisa_papillata|TRANSCRIPT
--------------------------------------------------------------------------------------------------------------------------------------GAYSLCPTIKVISPWRTPEFYTRFPGRQDLFKYAEEHSIPLP---------VTPKTPWSMDANLMHISYESGILENPDTQAPEGIYQMTVDPEKAPDQAEVLEIEFKAGIPVRVS-KV-GEEGHAVTDPLELFVYLNEIGGRHGVGRVDLVENRFIGMKSRGLYETPGGTILIAAHMDIEIFTMDREMRKIKRDLDLKFGDQVYKGFWFSPECEFTRSCIARSQEMVEGIVKVKLYKGGVYILGRKSP-MSLYNEELVSMDAQGDYEPSDAGGFIKINALRLKEYARLRQK-----
>EOG091F022K|Lottia_gigantea|JG03_Austraeolis_stearnsi|TRANSCRIPT
-------KKVVLAYSGGLDTSTILVWLVEEGYQVITFLANIGQEEDFDAVRD-KALKFGSQKMEIPDLRREFVESFIWPGIRGNVMYEDRYLMGTALARPLIIKAMMEFAIRENAHYVTHGATGKGNDQIRFELGAYSLCPTIKVISPWRTPEFYTRFPGRQDLFKYAEKHSIPLP---------VTPKTPWSMDANLMHISYESGILENPDTQAPEGIYQMTVDPEKAPDQAEVLEIEFKAGIPVRVS-KV-GEEGHAVTDPLELFVYLNEIGGRHGVGRVDLVENRFIGMKSRGLYETPGGTILIAAHMDIEIFTMDREMRKIKRDLDLKFGDQVYKGFWFSPECEFTRSCIARSQEMVEGIVKVKLYKGGVYILGRKSP-MSLYNEELVSMDAQGDYEPSDAGGFIKINALRLKEYARLRQK-----
>EOG091F022K|Lottia_gigantea|JG20_Learchis_evelinae|TRANSCRIPT
-------KKVVLAYSGGLDTSTILVWLVEQGYQVITFLANIGQEEDFDAVRA-KALKFGSQKMEIPDLRREFVESFIFPGIMGNITYEDRYLMGTALARPLIIKAMMEFAIRENAHYVTHGATGKGNDQIRFELGAYSLCPTIKVISPWRTPEFYTRFPGRQDLFKYAEEHQIPLP---------VTPKTPWSMDANLMHISYESGILENPDTQAPEGIYQMTVDPEKAPDQAEVLEIEFKAGIPIRVS-NV-GQEGHAVTDALELFVYLNEIGGKHGVGRVDLVENRFIGMKSRGLYETPGGTILIAAHMDIEIFTMDREMRKIKRDLDLKFGDQVYKGFWFSPECEFTRSCIARSQEMVEGKVKVKLYKGGVYILGRKSP-MSLYNEELVSMDAQGDYEPSDAGGFIKINALRLKEYARLRQK-----
>EOG091F022K|Lottia_gigantea|JG27_Phidiana_lynceus|TRANSCRIPT
-----------------------------------------------------------------------------------------------------------------------------------------------------------------------------------------VTPKTPWSMDANLMHISYESGILENPDTQAPEGIYQMTVDPEKAPDQAEVLEIEFKAGIPIRVS-KV-GEEGHAVTDALELFIYLNEMGGKHGVGRVDLVENRFIGMKSRGLYETPGGTILIAAHMDIEIFTMDREMRRIKRDLDLKFGDQVYKGFWFSPECEFTRSCIARSQEMVEGCVKVKLYKGGVYILGRKSP-MSLYNEELVSMDAQGDYEPSDAGGFIKINALRLKEYARLRQK-----
>EOG091F022K|Lottia_gigantea|HW17_Hermissenda_crassicornis|TRANSCRIPT
-------KKVVLAYSGGLDTSTILVWLVEQGYEVITFLANIGQEEDFEAVRA-KALKFGSRKMEIPDLRREFVESFIWPGIMGNCMYEDRYLMGTALARPLIIKAMMEFATRENAHYITHGATGKGNDQIRFELGAYSLCPSIKVISPWRTPEFYTRFPGRQDLFKYAEENNIPLP---------VTPKTPWSMDANLMHISYESGILEKPDNPAPEGIYQMTVDPEKAPDTAEVLEIEFKAGIPIRVS-NE-GQEGHSVTDALELFIYLNEIGGKHGVGRVDLVENRFIGMKSRGLYETPGGTVLMAAHMDIEIFTMDREMRRIKRDLDLKFGDQVYKGFWFSPECEFTKSCIAKSQEMVEGTVKVKLYKGGVYILGRKSP-MSLYNEELVSMDAQGDYEPSDAGGFIKINALRLKEYARLRQK-----
>EOG091F022K|Lottia_gigantea|JG18_Hermissenda_opalescens|TRANSCRIPT
-------KKVVLAYSGGLDTSTILVWLVEQGYEVITFLANIGQEEDFEAVRA-KALKFGSRKMEIPDLRREFVESFIWPGIMGNCMYEDRYLMGTALARPLIIKAMMEFATRENAHYITHGATGKGNDQIRFELGAYSLCPSIKVISPWRTPEFYTRFPGRQDLFKYAEENNIPLP---------VTPKTPWSMDANLMHISYESGILEKPDNPAPEGIYQMTVDPEKAPDTAEVLEIEFKAGIPIRVS-NE-GQEGHAVTDALELFIYLNEIGGKHGVGRVDLVENRFIGMKSRGLYETPGGTVLIAAHMDIEIFTMDREMRRIKRDLDLKFGDQVYKGFWFSPECEFTKSCIAKSQEMVEGTVKVKLYKGGVYILGRKSP-MSLYNEELVSMDAQGDYEPSDAGGFIKINALRLKEYARLRQK-----
>EOG091F022K|Lottia_gigantea|NC05_Hermissenda_crassicornis|TRANSCRIPT
-------KKVVLAYSGGLDTSTILVWLVEQGYEVITFLANIGQEEDFEAVRA-KALKFGSRKMEIPDLRREFVESFIWPGIMGNCMYEDRYLMGTALARPLIIKAMMEFATRENAHYITHGATGKGNDQIRFELGAYSLCPSIKVISPWRTPEFYTRFPGRQDLFKYAEENNIPLP---------VTPKTPWSMDANLMHISYESGILEKPDNPAPEGIYQMTVDPEKAPDTAEVLEIEFKAGIPIRVS-NE-GQEGHAVTDALELFIYLNEIGGKHGVGRVDLVENRFIGMKSRGLYETPGGTVLIAAHMDIEIFTMDREMRRIKRDLDLKFGDQVYKGFWFSPECEFTKSCIAKSQEMVEGTVKVKLYKGGVYILGRKSP-MSLYNEELVSMDAQGDYEPSDAGGFIKINALRLKEYARLRQK-----
>EOG091F022K|Lottia_gigantea|JG10_Dirona_picta|TRANSCRIPT
-----------------------------------------------------------------------------------------------------------------------------------------------------------------------------------------VTPKTPWSMDANLMHISYESGILEKPDNPAPEGIYQMTADPEKAPDKADVLEIEFKAGIPVRVT-TV---GGPTKTDPLDLFIYLNQIGGKHAIGRVDLVENRSIGMKSRGLYETPGGTILIAAHMDIEVFTMDREMRRIKRDLDLKFGDQVYKGFWFSPECEYTRSCIAKSQEMVEGTVNIKLYKGGVYILGRKSP-MSLYNEELVSMDAQGDYEPSDAGGFIKINALRLKEYARLRQK-----
>EOG091F022K|Lottia_gigantea|JG16_Flabellina_iodinea|TRANSCRIPT
-------KKVVLAYSGGLDTSTILVWLVEQGYQVVTFLANIGQEEDFEAVKK-KALQFGSQKMEIPDLRLEFVESFIWPAVMANAMYEDRYLLGTSLARPLIIKAMMEFAIKEDAHYVTHGATGKGNDQIRFELGAYYLSPSIKVISPWRMPEFYNRFPGRQDLFRYAEEHSIPLP---------VTPNTPWSMDANLMHISYESGILEKPDNPAPEGIYQMTTDPEKAPDTADVLELEFKAGIPVRVT-NL-EGGGVTKTNPLELFVYLNQIGGKHGVGRVDLVENRFIGMKSXGLYETPGGTILISAHMDIEIFTMDREMRKVKRDLDIKFGDQAYKGFWFSPECEFTRSCIAKSQEMVEGTVKVKLYKGGVYILGRKSP-MSLYNEELVSMDAQGDYEPSDAGGFIKINALRLKEYARLRQ------
>EOG091F022K|Lottia_gigantea|JG32_Unidentia_angelvaldesi|TRANSCRIPT
-------KKVVLAYSGGLDTSTILVWLVEQGYQVVTFLANIGQEEDFDAVRE-KALKFGSQKMEIPDLRKEFVETFIWPAVRANAMYEDRYLLGTSLARPIIIKSMMEFALKENAQYITHGATGKGNDQIRFELGAYSLCPSIKVMSPWRMPEFYTRFPGRQDLFKYAEKHGIPLP---------VTPKTPWSMDANLMHISYESGILENPSNQAPEGIYQMTTDPEKAPDKADELEIEFKAGIPVRVT-NL-DGSGVTKTDSLELFVYLNEIGGKHGVGRVDLVENRFIGMKSRGLYETPGGTILIAAHLDIEIFTMDREMRKIKRDLDLKFGDQVYKGFWFSPECEYTKSCIAKSQEMVEGEVKVKLYKGGVYILGRKSP-MSLYNEELVSMDAQGDYEPIDAGGFIKINALRLKEYARLRQK-----
>EOG091F022K|Lottia_gigantea|HW14_Flabellina_affinis|TRANSCRIPT
-----------------------------------------------------------------------------------------------------------------------------------------------------------------------------------------------------------------------------------------------------------------------------------------------------SRGLYETPGGTILITAHIDIEVFTMDREMRKIKRDLDQKFGEQVYKGFWFSPECEFTRSCIANSQKMVEGSVKVKLYKGGVYILGRKSP-MSLYNEELVSMDAQGDYEPADAGGFIKINALRLKEYARLRQK-----
>EOG091F022K|Lottia_gigantea|HW13_Favorinus_branchialis|TRANSCRIPT
-----------------------------------------------------------------------------------------------------IIKSMMEFAMRENAHCVTHGATGKGNDQIRFELGAYSLCPSIQVISPWRTPEFYTRFPGRQELFKYAEENNIPLP---------VTPKTPWSMDANLMHISYESGILEDPDHPAPEGIYQMTVDPEKAPDQADVLEIEFKAGIPVRVS-NV-NEEGHSVTDSLDLFIYLNQIGGKHGVGRVDLVENRFIGMKSRGLYETPGGSILIAAHLDIEIFTMDREMRKIKRDLDLKFGDQVYKGFWFSPECEFTRSCIARSQEMVEGKVKVKLYKGGVYILGRKSP-MSLYNEELVSMDAQGDYEPSDAGGFIKINALRLKEYARLRQK-----
>EOG091F022K|Lottia_gigantea|JG15_Favorinus_auritulus|TRANSCRIPT
-----------------------------------------------------KALKFGSQKMEIPDLRREFVESFIWPGIMGNATYEDRYLMGTALARPLIIKSMMEFAMRENAHCVTHGATGKGNDQIRFELGAYSLCPSIQVISPWRTPEFYTRFPGRQELFKYAEEHNIPLP---------VTPKTPWSMDANLMHISYESGILEDPNHPAPEGIYQMTVDPEKAPDQADVLEIEFKAGIPVRVS-NV-NEEGHSITDSLELFVYLNQIGGKHGVGRVDLVENRFIGMKSRGLYETPGGSILIAAHLDIEIFTMDREMRKIKRDLDHKFGDQVYKGFWFSPECEFTRSCIARSQEMVEGKVKVKLYKGGVYILGRKSS-MSLYNEELVSMDAQGDYEPSDAGGFIKINALRLKEYARLRQK-----
>EOG091F022K|Lottia_gigantea|NC08_Tritonia_hamnerorum|TRANSCRIPT
----------------------------------------------------------------------------------------------------------------------------------------------------------------------------------------------PKTPDANLMHISYESGILENPYTPAPEGIYQMTFDPEKATDKADVLEIEFKAGIPIRVT-N--AEEGATKTDPLELFVYLNEIGGKRGVGRVDLVENRFIGMKSRGLYETPGGTILIAAHMDIEIFTMDREMRRVKRDLDLKFGDQVYKGFWFSPECEFTRSCIVRSQEMVEGVVRLKLYKGGVYILGRKSP-MSLYNEELVSMNVQGDYEPSDAAGFIKINALRLKEYARLRKK-----
>EOG091F022K|Lottia_gigantea|JG30_Tritonia_festiva|TRANSCRIPT
------------AYSGGLDTSTILVWLVEQGYQVITFLANIGQDEDFDAVR---------------------------------------------------------------------------------------LSPTIQVIAPWKMPEFYTRFAGRQDLFKYAEEHKIPLP---------VTIQSPWSMDANLMHISYESGILENPDHPAPDGIYQMTVDPEKAPDKADVLELEFKAGIPVRVT-QT---EGPTKTDPLDLFVFLNEIGGKHGVGRVDLVENRSIGMKSRGLYETPGGTILIAAHMDIEIFTMDREMRRVKRDLDLKFGDQVYKGFWFSPECEFTRSCIARSQEMVEGVVTLKLYKGGVYILGRKSP-MSLYNEELVSMDVQGDYEPSDAAGFIKINALRLKEYARLRKK-----
>EOG091F022K|Lottia_gigantea|HW11_Eubranchus_exiguus|TRANSCRIPT
-------KRIVLAYSGGLDTSTILVWLVEQGYEVLTFLANVGQEEDFDAVKE-KALRFGSKKMEIPDLRREFVESFIFPSIMANGTYEDRYLLGTSLARPIIAKAMMEFAMAEEAQYVSHGATGKGNDQIRFELGAYYLCPSIKVISPWRLPEFYTRFPGRQDLFKYAEERGIPLP---------VTPKTPWSMDANLMHISYESGILEKPDNQAPDGIYQMTCDPEKAPDTADVLDIEFKAGIPTSVT-NM-DGS-KTVTDALDLFVYLNEIGGKHGIGRVDLVENRFIGMKSRGLYETPGGTILVAAHMDIEVFTMDREMRRIKRDLDLKFGDQVYKGFWFSPECEFTRSCIAKSQEMVEGSVKVKLYKGNVYIMGRKSE-MSLYNEELVSMDAQGDYEPSDAGGFIKVNALRLKEYARLRQK-----
>EOG091F022K|Lottia_gigantea|JG14_Eubranchus_rustyus|TRANSCRIPT
-------KKIALAYSGGLDTSTILVWLVEQGYEVVTFLANVGQEEDFDAVKK-KALQFGSKKMEIADLRKEFVESFIFPSVMANGTYEDRYLLGTSLARPIIIKAMMEFAIAEKVQYVAHGATGKGNDQIRFELGAYYLCPSIQVISPWRLPEFYTRFPGRQDLFKYAEEHGIPLP---------VTPKTPWSMDANIMHISYESGILEKPDNQAPEGIYQMTTDPEKAPDTPDVLEIEFKSGIPIGVT-NM-DGS-STVTDPFELFVYLNEIGGKHGVGRVDLVENRFIGMKSRGLYETPGGTILVAAHMDIEVFTMDREMRRIKRDLDLKFGDQVYKGFWFSPECEFTRSCISKSQEMVEGSVKVKLYKGNVYILGRKSA-MSLYNEELVSMDAQGDYEPSDAGGFIKVNALRLKEYARLRQK-----
>EOG091F022K|Lottia_gigantea|JG06_Catriona_columbiana|TRANSCRIPT
-------KTIVLAYSGGLDTSTILVWLVEQGYRVLTFLANVGQEEDFEAVRQ-KALKFGSQKMEIPDLRREFVESFIWPSVMANGVYEDRYLLGTSLARPIIAKAMMEFAIREKAQYVSHGATGKGNDQIRFELGAYYLCPSIKVISPWRLPEFYTRFPGRQDLFKYAELHGIPLP---------VTPKTPWSMDANLMHISYESGILEKPDNPAPEGIYQMTTDPEKAPDTPDVLEIEFKAGIPVRVT-NS-DGS-ATITDALELFVYLNNIGGKHGVGRVDLVENRFIGMKSRGLYETPGGTILIAAHMDIEVFTMDREMRKVKRDLDVKFGDQVYKGFWFSPECEFTRSCIANSQEMVEGVVTVKLYKGGVYIVARSSP-MSLYNEELVSMDAQGDYEPSDAGGFIKVNALRLKEYARLRQ------
>EOG091F022K|Lottia_gigantea|HW07_Cuthona_caerulea|TRANSCRIPT
-------KTIVLAYSGGLDTSTILVWLVEQGYRVLTFLANVGQEEDFEAVKQ-KALKFGSQKMVIPDLRREFVESFIWPAVMANAKYEDRYLLGTSLARPIIAKAMMEFAIAEKAQYVAHGATGKGNDQIRFELGAYYLCPSIKVISPWRLPEFYTRFPGRQDLFKYAEQHGIPLP---------VTPKTPWSMDANLMHISYESGILEKPDNPAPEGIYQMTTDPEKAPDTAEILEIEFKAGIPVRVT-NM-DGK-TTITDALELFVYLNDVGGKHGVGRVDLVENRFIGMKSRGLYETPGGTILIAAHMDIEVFTMDREMRKVKRDLDIKFGDQVYKGFWFSPECEFTRSCIAKSQEMVEGVVTVKLYKGGIYIVARKSA-MSLYNEELVSMDAQGDYEPSDAGGFIKVNALRLKEYARLRQ------
>EOG091F022K|Lottia_gigantea|JG07_Cuthona_albocrusta|TRANSCRIPT
-----------------------------------------------------------------PDLRREFVESFIWPAVMANAKYEDRYLLGTSLARPIIAKAMMEFAIAEKAQYVSHGATGKGNDQIRFELGAYYLCPSIKVISPWRLPEFYTRFPGRQELFKYAELHGIPLP---------VTPKTPWSMDANLMHISYESGILENPDHPAPEGIYQMTTDPEKAPDTADMLEIEFKAGIPVRVS-NL-DGS-TTITDALELFVFLNDIGGKHGVGRVDLVENRFIGMKSRGLYETPGGTILIAAHMDIEVFTMDREMRKVKRDLDAKFGDQVYKGFWFSPECEFTRSCIAKSQEMVEGVVKVKLYKGGVYIMGRKSA-MSLYNEELVSMDAQGDYEPSDAGGFIKINALRLKEYARLRQK-----
>EOG091F022K|Lottia_gigantea|JG26_Phestilla_sp|TRANSCRIPT
-------KTIVLAYSGGLDTSTILVWLVEQGYRVLTFLANVGQDEDFEAVRQ-KALKFGSQKMEIPDLRREFVESFIWPAVMANAKYEDRYLLGTSLARPIIAKGMMEFAIRENAQYVAHGATGKGNDQIRFELGAYYLCPSIKVISPWRLPEFYTRFPGRQELFKYAEKHGIPLP---------VTPKTPWSMDANLMHISYESGILEKPDNPAPEGIYQMTCDPEKAPDTADMLEIKFKAGIPVQVT-NL-DGS-ATITDALELFSYLNTIGGKHGVGRVDLVENRFIGMKSRGLYETPGGTILIAAHMDIEVFTMDREMRKVKRDLDIKFGDQVYKGFWFSPECEFTRSCIAKSQEMVEGIVTVKLYKGGVYIMGRKSA-MSLYNEDLVSMDVQGDYEPSDAGGFIKINALRLKEYARLRQ------
>EOG091F022K|Lottia_gigantea|JG28_Scyllaea_fulva|TRANSCRIPT
-------KKVVLAYSGGLDTSTILVWLVEQGYQVVTFLANIGQEEDFEAVRD-KALKFGSQKMEIPDLRKEFVEEYIWPAVRANAKYEDRYLLGTSLARPIITKAMMEFATKENAQYVAHGATGKGNDQIRFELGAYYLCPSIQIIAPWKMPEFYTIFPGRKELFKYAEEHGIPLP---------VTPKTPWSMDANLMHISYESGILENPDHPAPEGIYQMTTDPEKAPDTPDVLEIEFKAGIPVRVT-NT---DGTSLTDALEMFIYLNTLGGRHGVGRVDLVENRFIGMKSRGLYETPGGTILIEAHMDIEVFTMDREMRRVKRDLDLKFGDQVYKGFWFSPECEFTRFCITKSQEMVEGTVRLKLYKGGVYILGRKSP-VSLYNEELVSMDVQGDYEPADAGGFIKVNALRLKEYARLRQ------
>EOG091F022K|Lottia_gigantea|JG22_Lomanotus_vermiformis|TRANSCRIPT
-------KKVVLAYSGGLDTSTILVWLVEQGYQVITFLANIGQEEDFDAVRK-KALQFGSQKMEIPDLRREFVESFIWPAVQANAMYEDRYLLGTSLARPIIIKAMMEFAMKENAQYVSHGATGKGNDQIRFELGAYYLCPSIQVLSPWRMPEFFNRFAGRQDLFKYAEQHGIPLP---------VTPKSPWSTDANLMHISYESGILENPNTPAPDGIYQMTTDPEKAPDTPDILEIEFKSGIPVRVT-N---GD-VTKTEALDMFIYLNEIGGKHGVGRVDLVENRFIGMKSRGLYETPGGTILIAAHTDIEVFTMDREMRRVKRDLDLKFGDQVYKGFWFSPECEFTRFCIAKSQEMVEGTVRVKLYKGGVYIHGRQSV-MSLYNEELVSMDVQGNYEPSDAGGFIKVNALRLKEYARLRK------
>EOG091F022K|Lottia_gigantea|JG08_Dendronotus_venustus|TRANSCRIPT
-------KKVVLAYSGGLDTSTILVWLVEQGYQVVTFLANIGQEEDFDAVKE-KALKFGSQKMEIPDLRKEFVEGFIWPAVMANAMYEDRYLLGTSLARPIITKAMMEFAAKENAHYVSHGATGKGNDQIRFELGAYYLCPSIQVISPWRMPEFYTRFPGRQDLFKYAEQHGIPLP---------VTPKTPWSMDANLMHISFESGILENPNTPAPEGIYQMTTDPEKAPDKADILEIEFKAGIPVGVT-MK---DGATKTDPLEMFIFLNEMGGKHGVGRVDLVENRFIGMKSRGLYETPGGTILIAAHMDIEVFTMDKEMRRVKRDLDQKFGDQVYKGFWFSPECEYTRFCIAKSQEMVEGTVTVKLYKGAVYIMGRKSA-MSLYNEELVSMDVQGDYEPADAGGFIKVNALRLKEYARLRQK-----
>EOG091F022K|Lottia_gigantea|HW16_Hancockia_cfuncinata|TRANSCRIPT
-------KKVVLAYSGGLDTSTILVWLVEQGYQVVTFLANIGQEEDFEAVKQ-KALKFGSQKMEIPDLRKEFVESFIWPAVRANATYEDRYLLGTALARPLITKAMMEFAIKEKANYVSHGATGKGNDQIRFELGAYSLCPSIQVISPWRMPAFYTRFPGRQDLFKYAEQHGIPLP---------VTPKSPWSTDANLMHISYESGILENPDNPEPAGIYQMTTDPEKAPDEADIIEIEFKSGVPIRVT-DK---AGVAKTDPLDIFTFLNEIGGKHGVGRVDLVENRFIGMKSRGLYETPGGTILIAAHLDIEIFTMDKEMRKVKRDLDSKFGDQVYKGFWFSPECEFTRFCITKSQEMVEGTVKVKLYKGGVYVVGRKSP-MSLYNEELVSMDVQGDYEPTDAGGFIKINALRLKEYARLRK------
>EOG091F022K|Lottia_gigantea|JG17_Hancockia_uncinata|TRANSCRIPT
-------KKVVLAYSGGLDTSTILVWLVEQGYQVVTFLANIGQEEDFEAVKQ-KALKFGSQKMEIPDLRKEFVESFIWPAVRANATYEDRYLLGTALARPLITKAMMEFAIKEKANYVSHGATGKGNDQIRFELGAYSLCPSIQVISPWRMPAFYTRFPGRQDLFKYAEQHGIPLP---------VTPKSPWSTDANLMHISYESGILENPDNPEPAGIYQMTTDPEKAPDEADIIEIEFKSGVPIRVT-DK---AGVAKTDPLDIFTFLNEIGGKHGVGRVDLVENRFIGMKSRGLYETPGGTILIAAHLDIEIFTMDKEMRKVKRDLDSKFGDQVYKGFWFSPECEFTRFCITKSQEMVEGTVKVKLYKGGVYVVGRKSP-MSLYNEELVSMDVQGDYEPTDAGGFIKINALRLKEYARLRK------
>EOG091F022K|Lottia_gigantea|HW18_Janolus_cristatus|TRANSCRIPT
-------KLVVLAYSGGLDTSTILVWLVEQGYEVVTFLANIGQEEDFEAVRE-KALKFGSKKMEIPDLRREFVESFIWPGVMANATYEDRYLLGTALARPLIIKAMMEFAMKEGAQYVSHGATGKGNDQIRFELGAYSLCPSIKVISPWRMPDFYIRFPGRQDLFKYAEEHDIPLP---------VTPKTPWSMDANLMHISYESGILEKPDNHAPDGIYQMTSDPENAPDKSEVLDIEFKAGIPVRVS-HT-DG--TTKTDALELFSYLNEIGGKHGVGRVDLVENRSIGMKSRGLYETPGGTILLASHMDIEVFTMDREMRRIKRDLDQKFGDQVYKGFWFSPECEYTRHCIAKSQERVDGTVTIKLYKGGVYILGRKSP-MSLYNEELVSMDAQGDYEPMDAEGFIKINALRLKEYARLRQ------
>EOG091F022K|Lottia_gigantea|JG19_Janolus_barbarensis|TRANSCRIPT
-------KRLVLAYSGGLDTSTILVWLVEQGYEVLTFLANIGQEEDFDAVRD-KALKFGSKKMEIPDLRREFVESFIWPGVMANATYEDRYLLGTALARPIIIKAMMEFATKEGAQYVAHGATGKGNDQIRFELGAYSLCPSIKVISPWRMPEFYIRFPGRQDLFKYAEEHGIPLP---------VTPKTPWSMDANLMHISYESGILEKPDNHAPNGIYQMTSDPENAPDKAEVLDIEFKAGIPVRVT-HS-DG--TTKTDALELFIYLNEIGGKHGVGRVDLVENRSIGMKSRGLYETPGGTILLASHMDIEVFTMDREMRRIKRDLDQKFGDQVYKGFWFSPECEYTRNCIAKSQERVDGTVTVKLYKGGVYILGRKSP-MSLYNEELVSMDAQGDYEPMDAEGFIKINALRLKEYARLRQK-----
>EOG091F022K|Lottia_gigantea|NC01_Armina_californica|TRANSCRIPT
----------------------------------------------------------------------EFVESFIWPAVMANATYEDRYLLGTALARPLIIKAMMEFATKENAHYVSHGATGKGNDQIRFELGAYSLSPTIQVIAPWRMPEFYTRFPGRPDLFKYAEQHKIPLP---------VTPKTPWSMDANLMHISYESGILEKPDTQAPAGIHQMTTDPEKAPDQADVLDIEFKAGIPVKVT-NT-DG--VTKTDALELFVYLNEIGGKHGVGRVDLVENRFIGMKSRGLYETPGGTILIAAHMDIEIFTMDR--------------------------------------------------------------------------------------------------------------
>EOG091F022K|Lottia_gigantea|JG05_Bornella_anguilla|TRANSCRIPT
-------KKVVLAYSGGLDTSTILVWLVEQGYQVVTFLANIGQDEDFQAVQQ-KALQFGSLKMEIPDLRREFVESFIWPAVMANAKYEDRYLLGTSLARPIIIKSMMEFAAKENAHYIAHGATGKGNDQIRFELGAYAINPRIEVISPWRMPSFYTRFPGRQELFKYAEEHSIPLP---------VTPKSPWSTDANLMHISYESGILENPDTSAPDGIYQITTDPEKAPEKADILELEFKAGVPVRVT-N--KNDRQTKTDSLEMFIFLNEIGGKHGVGRVDLVENRFIGMKSRGLYETPGGTILMAAHTDIEVFTMDKEMRKVKRDLDLKFGDQVYKGFWFSPECEFTRFCIAKSQELVEGTVTLKLYKGGIYILGRRSA-LSLYNQELVSMDVQGDYEPSDAGGFIKINALRLKEYARLREK-----
>EOG091F022K|Lottia_gigantea|HW15_Flabellina_babai|TRANSCRIPT
------NKKVVLAYSGGLDTSTILVWLVEQGYQVVTFLANVGQEEDFEAVKN-KALQFGSLKMEIADVRKEFVESFIWPAVMANATYEDRYLMGTALARPLIIKSMIEFAIKEGAQYITHGATGKGNDQIRFELGAYSLCPSIKVISPWRMPEFYTRFPGRVDLFKYAEEHGIPLP---------VTPKTPWSMDANLMHISYESGVLEKPDNPAPLGIYQMTSDPESAPDKADVLEIEFKAGVPIRVS-NS-SDR-VVKTDPLELFIYLNDIGGKHGVGRVDLVENRFIGMKSRGLYETPGGSILIMAHMDIEVFTMDREMRRVKRDLDVKFGEQVYKGFWFSPECDFTKSCIAKSQEMVEGVVIIKLYKGGIYVLGRKSA-MSLYNEELVSMDAQGDYEPCDAGGFIKINALRLKEYARLRQK-----
>EOG091F022K|Lottia_gigantea|NC07_Tritonia_diomedea|TRANSCRIPT
------------------------------------------------------------------------------------------------------------------AQYVSHGATGKGNDQIRFELGAFSLSPTIQVIAPWKMPEFYTRFAGRQDLFKYAEEHNIPLP---------VTIQSPWSMDANLMHISYESGILENPDHPAPEGIYQMTVDPEKAPDKADVLELEFKAGIPVRVT-QT---DGPTKTDPLDLFVFLNEIGGKHGVGRVDLVENRSIGMKSRGLYETPGGTILIAAHMDIEIFTMDREMRRVKRDLDLKFGDQVYKGFWFSPECEFTRSCIARSQEMVEGVVTLKLYKGGVYILGRKS-------------------------------------------------
>EOG091F022K|Lottia_gigantea|JG23_Melibe_leonina|TRANSCRIPT
-----------------------------------------------------------------------------------------------------------------------------------------------------------------------------------------VTPKSPWSTDANLMHISYESGILENPYHLAPEGIYQMTTDPEKAPDTPDVLEIDFKAGVPVKVT-N--QGSGKVLTDPLDMFVYLNEMGGKHGVGRVDLVENRFIGMKSRGLYETPGGTILIEAHTDIEVFTMDREMRRVKRDLDLKFGDQVYKGFWFSPECEFTRFCIAKSQEMVEGTVKVKLYKGG---------------------------------------------------------
>EOG091F022K|Lottia_gigantea|HW01_Armina_tigrina|TRANSCRIPT
--------------------------------------------------------------------------------------------------------------------------------------GAYSLNPTIQVISPWRMPEFYTRFPGRQDLFKYAEQHKIPLP---------VTPKTPWSMDANLMHISYESGILENPDTQSPAGIHKMTTDPEKAPDQADILYIEFKAGIPVKVT-NA---DGVTKTDALELFVYLNKIGGKHGVGRVDLVENRFIGMKSRGIYETPGGTILIAAHMDIEIFTMDREMRRVKRDLDLKF-----------------------------------------YIMSRKSP-MSLYNEELVSMDVQGDYEPSDAGGFIKINALRLKEYARLRK------
>EOG091F022K|Lottia_gigantea|HW21_Tritonia_manicata|TRANSCRIPT
-------KKVVLAYSGGLDTSTILVWLVERGFQVVTFLADVGQEEDFEAVRE-KALKCGSQKMEIKDLREEFVRDFIWPAVMANAKYEDRYLLGTALARPIITKAMVEFAVKEGAQYIAHGATGKGNDQIRFELGAYCLNTTIQVISPWKMPEFYEKFPGRQDLFDYAKQKNIPLS---------VTPKDPWSMDANLMHISYESGILEDPYAEAPEGIYQMTCDPEKAPDKADVLEIEFVAGIPVRVT-N--TEDGTTKTNALELFKYLNVIGGKHGVGRVDLVENRFIGMKSRGLYETPGGTILIEAHMDIEVFTMDREMRRVKRDLDIKFGEQVYRGFWFSPECEFTRHCIKKSQEMVDGIVTVKLYKGGVYILRRKSP-MSLYNQELVSMDVQGDYQPTDAEGFIKINALRLKEYARLRKE-----
>EOG091F022K|Lottia_gigantea|NC02_Bathydoris_clavigera|TRANSCRIPT
-------KKVVLAYSGGLDTSTILVWLIEQGYRVVAYLANIGQEEDFKAVEE-KAMRFGALKMVIPDLRREFVEEFIWPAVRANATYEDRYLMGTALARPLIARAMMKVAADENAKYVSHGATGKGNDQIRFELSAYTLNPNIKVISPWRLPEFYERFKGRKDLFKYAEDHNIPLP---------VSRKDPWSMDANLMHISYESGILENPNHQAPDRLYQMTTSPESAPDKGEVLDIEFKKGVPVKVT-N--QEDGTSKVDGLDIFIYLNQLGGKHGVGRVDLVENRFIGMKSRGIYETPGGTILIAAHMDIELFTLDREVRRIKRDLDIKFGDQVYKGFWFSPECEFTRFCIDKSQEHVEGNVTVKLFKGSVSILARNSP-LSLYNEELVSMDVQGNYEPLDAGGFIRVNALRLQEFARLR-------
>EOG091F022K|Lottia_gigantea|HW19_Polycera_quadrilineata|TRANSCRIPT
------NKKVVLAYSGGLDTSTILVWLQEQGYQVVAYLANIGQEEDFKAVEE-KAMKFGALKMVIPDLRREFVDDVIWPAIQGNATYEDRYLLGTSLARPVIAKAMVKVAIEEKAGFVSHGATGKGNDQIRFELGCYALHPNIKVISPWRMPEFYQRFPGRQELFDYAEERGIPLP---------VSKKNPWSMDANLMHISYESGILEDPNHQAPEDLYLMSTSPENAPDKGEVIDIEFKNGVPIKVT-N--KDNGTVKTDSLELFIYLNELGGKHGIGRVDLVENRFIGMKSRGIYETPGGTILHAAHMDIELFTMDREVRRIKRELDVKFGELIYRGFWFSPECEFLKTCIKNSQEHVEGTVTLKLYKGNVSILARKSP-VSLYNSELVSMDVQGNYEPTDAGGFIKVNALRLQEFARLR-------
>EOG091F022K|Lottia_gigantea|NC06_Pleurobranchaea_californica|TRANSCRIPT
------QKKIVLAYSGGLDTSCILVWLIEQGFEVVAFLANIGQQEDFEFVRQ-KALKHGAVKMVITDLRMPFVKEFIWPALQANATYEDRYLLGTALARPLIARAMMEVAEKEGCTHVSHGATGKGNDQIRFELGAYALNPDIKVLSPWRMPEFYDRFAGRKDLFEYAESHNIPLP---------VTQSKPWSMDANLMHISYESGVLEDPNAEHPEDLFNMTADPEAAPNEPDVIDIEFKRGIPVKVT-CL-NDG-ISKTDDFEMFEYLNTLGGKHGIGRRDLVENRFIGMKSRGVYETPGGTILIAAHTDIEVFT-----------------------------------------------------------------------------------------------------------------
>EOG091F022K|Lottia_gigantea|LotgiG231283
MSNGDVKKLVVLAYSGGLDTSCILVWLKEQGYDVVAYLANIGQDEDFDAIKS-KALKFGASKMIIPDLKKEFVEEFIWPAVQANAQYEDRYLLGTALARPLIAKEMIKVAKQEGANYVAHGATGKGNDQIRFELGAYGLHPTIQVITPWRIPRLLEIFCPQFW-------HNSFNNTFLKLAGCLLTKSKPWSMDANMMHISYESGVLEDPNHQSPDDICTMIVSPELAPDSPEILVLEFKRGVPVKVTNKT---DGTELTKPLDLFLYLNKVGGRNGVGKIDIVENRFIGMKSRGIYETPGGTILLAAHTDIEVFTMDREVRKIKRELDIKFSEQVYRGFWFSPECEFTRFCINKSQDSVEGKVTVKVYKGGVYILSRESP-LSLYNEQLVSMNVQGNYEPTDADGFIKINALRLREYGRLRQQPTGK-
>EOG091F022K|Crassostrea_gigas|CGI_10027748
MSE---SKRVVLAYSGGLDTSCILVWLIEQGYDVIAFCANIGQDDDFDAAKE-KALKLGAKKMIIPDVKSEFVEEFIWPGIQANAAYEDRYLLGTALARPCIARAMIKVAVGEKAQFVAHGATGKGNDQIRFELGAYALHPTIKVISPWRLPEFYNRFQGRADLFKYAQEHGIDLP---------VTPKAPWSMDANLMHIS----------------------------------------------------------------------------------------------------------------------------------------------PECEFTRSCIQKSQDHVTGSVTVKLYKGGVYILGRESP-LSLYNAELVSMDVQGDYEPTDAGGFIKINALRLQEYCRLRQNSASGK
>EOG091F022K|Lottia_gigantea|JG21_Limenandra_confusa|TRANSCRIPT
--------VVGICVSGGLDSKTVALRLRLAGVKVKCFTADIGQPDEEDVNDVIKKMAPCGVDTIVVDL-KKEIAEGAFEAVAAQAMYDGGYWQSTGIGRYVTARGLLETMKKHSCTVLSHGATGRGNDQVRFERYVNVMDPSFKVYAPWRDPVLLDEFPGRTQMLSFLQKHGIGHQIVSQA-------SKRYSTDANICGLSNEAEDLESMQTPITIVNPVMGVWPKDAPDQQEEITMKFVAGRCVQIN-G--KD-----VSPLEAVQQSNQIAGRNGIGLCQALENRILGTKSRGVYEAPGMTLLGHALDCVYMSVLDRRSTALFRQLSTHISDQIYDGRYFDPSTRAAINAVWQLAEPASGTVKLGLHKGHMFFLSLTGCPHSIYFEEDSSMEASGGLNPASSQGYLEVSSVEAK-------------
