# Supplementary material for: Transcriptomics provides a robust framework for the relationships of the major clades of cladobranch sea slugs (Mollusca, Gastropoda, Heterobranchia), but fails to resolve the position of the enigmatic genus Embletonia
Source: BMC Ecol Evol. 2021 Dec 28;21:226. doi: 10.1186/s12862-021-01944-0 (PMC8895541; doi:10.1186/s12862-021-01944-0)
Supplement: Supplementary file 6 — Additional file 6. Archive S4: Unmasked multiple sequence alignments on amino acid level including Doris kerguelenensis and Calmella cavolini prior to the removal of outliers. [file 12862_2021_1944_MOESM6_ESM.zip › Archive_S4/Alignments/EOG091F04WH.aa.fasta]

>EOG091F04WH|Biomphalaria_glabrata|BGLTMP004679
-----------------------------------------------------MMVAKFIECDQDLSGDLDVMDVKYLLQKLGQAKTHLEVISMIKEVDSTHKDAINYRDFVRMMLGPKSSILKIILLFEGLGKPKEKPKGPPPKRDLASLP
>EOG091F04WH|Lottia_gigantea|NC03_Doris_kerguelenensis|TRANSCRIPT
-----KNKQGGKAFGEYMAKWEKELDSINQEFM-E---DETFNEDEELESKLKAYKDKFIECDQDLSGDLNYMDVKYMMEKLDQAKTHLEVMKMIREVDTTQSEAINYRDFVRMMLGPKSSILKMILMFEGLAKPKEKPQGLPPKRDLSSL-
>EOG091F04WH|Crassostrea_gigas|HW04_Calmella_cavolinii|TRANSCRIPT
------DKQGGKVYGQHMAKFETEIDEINKSFL-Q---DGDYEEVEDLEFKLAEFKNKFTECDRDKSGDLNVMDVKYLLEKLGQAKTHLEVVNMIKEVDSLNQGAIGYTDFVRMMLGPKSSVLKIILLFEGLGKAKERPKGPPPKKDLASL-
>EOG091F04WH|Lottia_gigantea|HW09_Doto_sp|TRANSCRIPT
-----KDKQGGKAFGEYMIKWEKTLDDINATF--E---EDYKEEYEDIVDRLQAYKKQFIENDQDLSGDLNLMDVKYMMEKLGQPKTHLEVVKMIKEVDSTDTEAINYQDFVRMMLGKKNSILKTILMFEAMTKPKEKPTGVAPKRDLSSL-
>EOG091F04WH|Lottia_gigantea|JG13_Doto_lancei|TRANSCRIPT
-----KDKQGGKAFGEYMLKWEKTLDDINKGF--E---EDFKEEYEDICERLQSYKEQFIENDQDLSGDLNLMDVKYMMEKLGQAKTHLEVVKMIREVDTTNTEAINYTDFVRMMLGPKNSILKTILMFEAMSKPKDKPTGVAPKRDLSSL-
>EOG091F04WH|Lottia_gigantea|JG10_Dirona_picta|TRANSCRIPT
-----RDKQGGKAFGEYMEKWEKKLDEINQGF--E---EDFKEEYDDITDLLTSYKAQFIDCDQDLSGDLNIMDVKYMLEKLGQAKTHLEVLKMIREVDTTDTEAINYTDFLRMMLGPKNSILKKILMFEALAKPKEQPTGIAPKRDLSSL-
>EOG091F04WH|Lottia_gigantea|JG01_Aeolidiella_alba|TRANSCRIPT
-----KDKQGGKAFGEYMAKWEKTLDEINQGF--E---EDFKEEYEDIEERLQQYKVQFIECDQDLSGDLNLMDVKYMMEKLGQAKTHLEVVKMIREVDTTDTEAINYTDFVRMMLGPKSSILKKILMFEALAKPKEGPTGVAPKRDLSSL-
>EOG091F04WH|Lottia_gigantea|JG11_Dondice_occidentalis|TRANSCRIPT
-----KDKQGGKAFGEYMEKWEKKLDEINQGF--E---EDFKEEYEDIVERLQQYKEQFIECDQDLSGDLNLMDVKYMLEKLGQAKTHLEVIKMIREVDTTNTEAINYTDFLRMMLGPKSSILKKILMFEALAKPKEQPTGIAPKRDLSSL-
>EOG091F04WH|Lottia_gigantea|JG12_Dondice_parguerensis|TRANSCRIPT
-----KDKQGGKAFGEYMEKWEKKLDEINQGF--E---EDFKEEYEDIVERLQQYKEQFIECDQDLSGDLNLMDVKYMLEKLGQAKTHLEVIKMIREVDSTDTEAINYTDFLRMMLGPKSSILKKILMFEALAKPKEQPTGIAPKRDLSSLP
>EOG091F04WH|Lottia_gigantea|HW20_Spurilla_neapolitana|TRANSCRIPT
-----KDKQGGKAFGEYMEKWEKTLDEINQGF--E---EDFKEEYEDIVERLQQYKEQFIECDQDLSGDLNLMDVKYMLEKLGQAKTHLEVIKMIREVDSTNTEAINYTDFLRMMLGPKSSILKKILMFEALAKPKEQPTGVAPKRDLSSL-
>EOG091F04WH|Lottia_gigantea|HW06_Cratena_peregrina|TRANSCRIPT
-----KDKQGGKAFGEYMEKWEKTLDEINQGF--E---EDFKEEYEDIVERLQQYKEQFIECDQDLSGDLNLMDVKYMLEKLGQAKTHLEVTKMIREVDTTNTEAINYTDFLRMMLGPKSSILKKILMFEALAKPKEQPTGVAPKRDLSSL-
>EOG091F04WH|Lottia_gigantea|JG29_Spurilla_braziliana|TRANSCRIPT
-----KDKQGGKAFGEYMEKWEKTLDEINQGF--E---EDFKEEYEDIVERLQQYKEQFIECDQDLSGDLNLMDVKYMLEKLGQAKTHLEVTKMIREVDSTNTEAINYTDFLRMMLGPKSSILKKILMFEALAKPKEQPTGVAPKRDLSSL-
>EOG091F04WH|Lottia_gigantea|JG25_Palisa_papillata|TRANSCRIPT
-----KDKQAGKAFGEYMEKWEKKLDEINQGF--E---EDFKEEYEDITERLQQYKEQFIECDQDLSGDLNLMDVKYMLEKLGQAKTHLEVIKMIREVDTTDTEAINYTDFLRMMLGPKSSILKKILMFEALAKPKEQPTGVAPKRDLSSL-
>EOG091F04WH|Lottia_gigantea|JG27_Phidiana_lynceus|TRANSCRIPT
-----KDKQGGKAFGEYMEKWEKKLDEINQGF--E---EDFKEEYEDITERLQQYKEQFIECDQDLSGDLNLMDVKYMLEKLGQAKTHLEVTKMIREVDTTDSEAINYTDFLRMMLGPKSSILKKILMFEALAKPKEQPTGVAPKRDLSSLP
>EOG091F04WH|Lottia_gigantea|JG03_Austraeolis_stearnsi|TRANSCRIPT
-----KDKQAGKAFGEYMDKWEKKLDEINQGF--E---EDFKEEYEDITERLQEYKGQFIECDQDLSGDLNLMDVKYMLEKLGQAKTHLEVIKMIREVDTTDTEAINYTDFLRMMLGPKSSILKKILMFEALAKPKEQPSGVAPKRDLSSL-
>EOG091F04WH|Lottia_gigantea|JG02_Antaeolidiella_chromosoma|TRANSCRIPT
-----KDKQGGKAFGEYMERWEKKLDELNQGF--E---EDFKEEYEDIVERLQQYKEQFIECDQDLSGDLNLMDVKYMMEKLGQAKTHLEVIKMIREVDTTNTEAINYTDFVRMMLGPKSSILKKILMFEALAKPKDKPTGVAPKRDLSSL-
>EOG091F04WH|Lottia_gigantea|JG21_Limenandra_confusa|TRANSCRIPT
-----KDRQGGKAFGEYMERWEKQLDEINQGF--E---EDFKEEYEDITERLQQYKEQFIECDQDLSGDLNLMDVKYMLEKLGQAKTHLEVIKMIKEVDSTNSEAINYTDFLRMMLGPKSSILKKILMFEALAKPKEQPTGVAPKRDLSSL-
>EOG091F04WH|Lottia_gigantea|HW02_Berghia_verrucicornis|TRANSCRIPT
-----KDKQGGKAFGEYMAKWEKTLDEINQGF--E---EDFKEEYEDITERLQEYKGQFIECDQDLSGDLNLMDVKYMLEKLGQAKTHLEVIKMIREVDTTNTEAINYTDFLRMMLGPKSSILKKILMFEALAKPKEQPTGVAPKRDLSSLP
>EOG091F04WH|Lottia_gigantea|JG04_Berghia_stephanieae|TRANSCRIPT
-----KDKQGGKAFGEYMAKWEKTLDEINEGF--E---EDFKEEYEDITERLQEYKGQFIECDQDLSGDLNLMDVKYMLEKLGQAKTHLEVIKMIREVDTTNTEAINYTDFLRMMLGPKSSILKKILMFEALAKPKEQPTGVAPKRDLSSL-
>EOG091F04WH|Lottia_gigantea|JG24_Noumeaella_rubrofasciata|TRANSCRIPT
-----KDKQGGKAFGEYMEKWEKRLDEINQGF--E---EDFKEEYEDIEQRLQEYKAQFIECDQDLSGDLNLMDVKYMLEKLGQAKTHLEVTKMIREVDTTNTEAINYTDFLRMMLGPKSSILKKILMFEALAKPKEQPTGVAPKRDLSSL-
>EOG091F04WH|Lottia_gigantea|HW17_Hermissenda_crassicornis|TRANSCRIPT
-----KDKQGGKAFGEYMEKWENKLDEINRGF--E---EDFKEEYEDIVDRLQEYKEQFIECDQDLSGDLNLMDVKYMLEKLGQAKTHLEVTKMIREVDTTNTEAINYTDFLRMMLGPKSSILKKILMFEALAKPKDQPTGIAPKRDLSSLP
>EOG091F04WH|Lottia_gigantea|JG18_Hermissenda_opalescens|TRANSCRIPT
-----KDKQGGKAFGEYMEKWENKLDEINRGF--E---EDFKEEYEDIVDRLQEYKGQFIECDQDLSGDLNLMDVKYMLEKLGQAKTHLEVTKMIREVDTTNTEAINYTDFLRMMLGPKSSILKKILMFEALAKPKDQPTGIAPKRDLSSL-
>EOG091F04WH|Lottia_gigantea|NC05_Hermissenda_crassicornis|TRANSCRIPT
-----KDKQGGKAFGEYMEKWENKLDEINRGF--E---EDFKEEYEDIVDRLQEYKGQFIECDQDLSGDLNLMDVKYMLEKLGQAKTHLEVTKMIREVDTTNTEAINYTDFLRMMLGPKSSILKKILMFEALAKPKDQPTGIAPKRDLSSLP
>EOG091F04WH|Lottia_gigantea|HW13_Favorinus_branchialis|TRANSCRIPT
-----KDRQGGKAFGAYMEKWEKSLDEINQAF--E---EDFKEEYEDIIERLQQYKEQFIECDQDMSGDLNLMDVKYMMEKLGQAKTHLEVTKMIREVDSTNTEAINYTDFLRMMLGPKSSILKKILMFEALTKPKEKPTGVAPKRDLSSLP
>EOG091F04WH|Lottia_gigantea|JG15_Favorinus_auritulus|TRANSCRIPT
-----KDKQGGKAFGAYMQKWEKQLDEINQAF--E---EDFKEEYEDITERLQQYKEQFIECDQDLSGDLNLMDVKYMMEKLGQAKTHLEVTKMIREVDTTNTEAINYTDFLRMMLGPKSSILKKILMFEALMKPKEKPTGVAPKRDLSSL-
>EOG091F04WH|Lottia_gigantea|HW12_Facelina_rubrovittata|TRANSCRIPT
-----KNRQGGKAFGEYMARWEKTLDEINQGF--E---EDFKEEYEDISERLQQYKEQFIDCDQDMSGDLNLMDVKYMLEKLGQAKTHLEVIKMIREVDSTDTESINYTDFLRMMLGPKSSILKKILMFEALAKPKEQPTGVAPKRDLSSL-
>EOG091F04WH|Lottia_gigantea|HW10_Embletonia_pulchra|TRANSCRIPT
MPIDPKDKQGGKAFGEYMLKWEKTLDEINTGF--E---EDFKEEYEDIVERLQAYKEQFIGCDQDLSGDLNLMDVKYMMEKLGQAKTHLEVVKMIREVDTTDTEAINYTDFLRMMLGPKSSILKKILMFEALAKPKEGPTGVAPKRDLSSLP
>EOG091F04WH|Lottia_gigantea|JG32_Unidentia_angelvaldesi|TRANSCRIPT
-----KDRQGGKAFGEYMAKWEKTLDEINQGF--E---EDFKEEYEDITERLTTYKEQFIECDQDLSGDLNIMDVKYMLEKMGQAKTHLEVMKMIKEVDTTDTEAINYTDFLRMMLGPKSSILKKILMFEALAKPKDQPTGVAPKRDLSSL-
>EOG091F04WH|Lottia_gigantea|JG30_Tritonia_festiva|TRANSCRIPT
-----KDRQGGKAFGEYMAKWEKNLDEINQGF--E---EDFKEEYEDITERLAQYKDQFIDCDQDMSGDLNMMDVKYMLEKLGQAKTHLEVVKMIKEVDSTDNEAINYTDFLRMMLGPKNSILKKILMFE----------------------
>EOG091F04WH|Lottia_gigantea|NC07_Tritonia_diomedea|TRANSCRIPT
-----KDRQGGKAFGEYMAKWEKNLDEINQGF--E---EDFKEEYEDITERLAQYKDQFIDCDQDLSGDLNMMDVKYMLEKLGQAKTHLEVVKMIKEVDSTDNEAINYTDFLRMMLGPKNSILKKILMFEAMNKPKDQPTGVAPKRDLSSL-
>EOG091F04WH|Lottia_gigantea|JG20_Learchis_evelinae|TRANSCRIPT
-----KDKQGGKAFGEYMQKWEETLDQINQGF--E---EDFKEEYEDIKERLQQYKEQFIECDQDLSGDLNLMDVKYMMEKLGQAKTHLEVIKMIREVDTTNTEVINYTDFVRMMLGPKSSILKMILMFEAMAKPKEQPTGVAPKRDISSLP
>EOG091F04WH|Lottia_gigantea|HW15_Flabellina_babai|TRANSCRIPT
-----KDRQGGKAFGEYMERWEQKLDEINRGF--E---EDFKEEYEDIEERLVQYKEQFIECDQDLSGDLNLMDVKYMLEKLGQAKTHLEVTKMIKEVDSTNTDSINYTDFLRMMLGPKSSILKKILMFEALNKPKEQPTGVAPKRDLSSLP
>EOG091F04WH|Lottia_gigantea|HW14_Flabellina_affinis|TRANSCRIPT
-----KDKQGGKAFGEYMQRWENELDQINTQF--E---EDFKEEYEDIAERLQTYKAQFVECDQDLSGDLNLMDVKYMLEKLGQAKTHLEVIKMIKEVDSTNTEAINYTDFLRMMLGPKSSILKKILMFEALAKPKEQPTGVAPKRDLSSL-
>EOG091F04WH|Lottia_gigantea|JG16_Flabellina_iodinea|TRANSCRIPT
-----KDRQGGKAFGEYMEKWEKKLDGINQEF--E---EDFKEEYEDIEERLVTYKAQFIDCDQDLSGDLNLMDVKYMLEKLGQAKTHLEVIKMIREVDTTDTEAINYRDFLRMMLGPKTSILKKILMFEALAKPKEQPTGVAPKRNLNSL-
>EOG091F04WH|Lottia_gigantea|NC08_Tritonia_hamnerorum|TRANSCRIPT
-----KDRQGGKAFGEYMATWEKKLDEINQGF--E---EDFKEEYEDIAERLAQYKEQFIDCDQDLSGDLNIMDVKYMLEKLDQAKTHLEVIKMIREVDTTDTETINYTDFLRMMLGPKNSILKKILMFEAMSKPKEKPTGVPPKRDLSSL-
>EOG091F04WH|Lottia_gigantea|HW05_Caloria_elegans|TRANSCRIPT
-----KDKQGGKAFGEYMEKWEKKLDEINQGF--E---EDFKEEYEDITERLQKYKEQFVECDQDLSGDLDLMDVKYMLEKLGQPKTHLEVNKMIREVDSTNTHVINYTDFLKMMLGPHSSILKKILMFEALAKPKEQPTGVAPKRDLSSL-
>EOG091F04WH|Lottia_gigantea|JG28_Scyllaea_fulva|TRANSCRIPT
-----KDKQGGKAFGEYMERWEKELDSINQTF--E---EDYQEEYEDIKERLEAYKVQFIECDQDLSGDLNLMDVKYMLEKLGQAKTHLEVIKMIKEVDSTDSEAINYTDFVRMMLGKKNSILKKILMFEALTQPKEQPTGIPPKRDLSSL-
>EOG091F04WH|Lottia_gigantea|JG17_Hancockia_uncinata|TRANSCRIPT
MPLNSRDRQGGKAFGEYMEKWEKTLDDLNKGF--E---EDFKEEYEDIEERLSAYKEQFIDCDQDLSGDLNLMDVKYMLEKLGQAKTHLEVLKMIKEVDSTDSEAINYSDFVHMMLGPKSSILKKILMFEALMQPKEQPTGLPPKRDISSL-
>EOG091F04WH|Lottia_gigantea|JG05_Bornella_anguilla|TRANSCRIPT
-----QDKQGGKAFGLYMQKWEKQLDDINQKF--E---EDFKEEYEDIVERLASYKQQFVECDQDLSGDLNLMDVKYMLEKLGQAKTHLEVIKMIKEVDTTGKEAINYTDFLHMMLGPKSSILKKILMFESLSKPKEQPTGIAPKRDLSSL-
>EOG091F04WH|Lottia_gigantea|JG23_Melibe_leonina|TRANSCRIPT
-----KDRQGGKAFGEYMERWEKELDEINRTF--E---EDYAEEYDDIKERLENYKEQFIGCDQDLSGDLNLMDVKYMMEKLGQAKTHLEVIKMIKEVDSTNSEAINYADFVHMMLGKKNSILRTILMFEAMSKPKEKPTGIAPKRDLSSL-
>EOG091F04WH|Lottia_gigantea|JG14_Eubranchus_rustyus|TRANSCRIPT
-----RDRQGGKAFGEYMEKWEKSLDEINLAF--E---EEFKEEYEDIAEKLQTYKDQFIDCDQDMSGDLNLMDLKYMLEKLGQPKTHLELKKMIGEVDTTNTEAINYPDFLRMMLGPKSSILKKILMFEALAKPKEVPTGIAPKRDLSSL-
>EOG091F04WH|Lottia_gigantea|HW01_Armina_tigrina|TRANSCRIPT
-----KDRQGGKAFGEYMEKWEKSLDEINQAF--E---EDYKEEYEDIAEKLAAYKEQFIDCDQDLSGDLNLMDVKYMLEKLGHPKTHLELKKMIKEVDSTDTEAINYSDFLRMMLGKKNSILKKILMFEALSKPKEGPTGVAPKRDLSSL-
>EOG091F04WH|Lottia_gigantea|HW18_Janolus_cristatus|TRANSCRIPT
-----KDRQGGKAFGEYMVKWEKSLDEINQGF--E---EDYKEEFDDITERLAMYKEQFIDCDQDLSGDLNVMDVKYMLEKLGQAKTHLEVMKMIREVDSTDQDAIGYSDFLRMMLGKKNSILKKILMFEALAKPKEQPTGVAPKRDLGSL-
>EOG091F04WH|Lottia_gigantea|JG19_Janolus_barbarensis|TRANSCRIPT
-----KDRQGGKAFGEYLAKWEKTLDEINQGF--E---EDYKEEYDVITERLEMYKDQFIDCDQDMSGDLNLMDVKYMMEKL----------------------------------------------------------------------
>EOG091F04WH|Lottia_gigantea|JG06_Catriona_columbiana|TRANSCRIPT
-----KDKQGGKAFGEYMERWEKTLDEINLDF--E---EEFKETYDDITELLVSYKEQFVECDQDLSGDLDQMDLKYMLEKLGQPKTHLELMKMIREVDSRNTDAINYADFLRMMLGPKSSILKKILMFEAMSKPKEKPTGIAPKRDLSSLP
>EOG091F04WH|Lottia_gigantea|JG26_Phestilla_sp|TRANSCRIPT
-----KDRQGGKAFGEYMEKWEKSLDEVNMAF--E---EEFKETYEDITELLASYKEQFVECDQDLSGDLNLMDLKYMLEKLGQAKTHLELMKMIREVDTRNTDAINYSDFLRMMLGPKSSILKKILMFEAMSKPKEKPTGVAPKRDLSSL-
>EOG091F04WH|Lottia_gigantea|HW07_Cuthona_caerulea|TRANSCRIPT
-----KDRQGGKAFGDYMEKWEKSLDEINEAF--E---EEFKEEYEDIADLLASYKEQFVASDQDLSGDLDLMDLKYMLEKLGQPKTHLELMKMIREVDTRNTDAINYSDFLRMMLGPKSSILKKILMFEALTKPKEMPTGVAPKRDLSSL-
>EOG091F04WH|Lottia_gigantea|NC04_Fiona_pinnata|TRANSCRIPT
-----KDRQGGKAFGEYMEKWEKSLDDINQDF--E---EEFKEEYEDISERLQSYKEHFIECDQDLSGDLNLMDLKYMLEKLGQAKTHLELKKMIKEVDTRDVEAINYADFLRMMLGPKNSILKKILMFEALSQTKEKPTGVAPKRDLSSLP
>EOG091F04WH|Lottia_gigantea|HW11_Eubranchus_exiguus|TRANSCRIPT
-----RNHQGGKAFGEYMEKWEKSLDDINLTF--E---EEYKEEYEDISERLQSYKDQFVECDQDMSGDLNLMDLKYMLEKLGQPKTHLELKKMIGEVDTTDSQAINYTDFLSMMLGKKGSILKKILMFEAMMKPKEVPTGVAPKRGLDSL-
>EOG091F04WH|Lottia_gigantea|NC01_Armina_californica|TRANSCRIPT
-----KDRQGGKAFGEYMEKWEKNLDEINQTF--E---EDYKEEYEDIVERLASYKEEFIDCDQDLSGDLNLMDLKYMLEKLGQAKTHLELKRMIGEVDSTDSGTINYTDFVKMMLGKKNSILKLILMFEAKTKAKEGPSGVAPKKDLSSL-
>EOG091F04WH|Lottia_gigantea|JG22_Lomanotus_vermiformis|TRANSCRIPT
-----KDRQGGKAFGEYMQKWEASLDAINQGF--E---EDFKEEYEDIAERLQTYKAQFIECDQDLSGDLNVMDVKYMMEKLGQAKTHLEMVKMIREVDSTDSGVINYTDFLKMMLGPKSSVLKKILMFEQLMKEKEKPTGVAPKRDLSSL-
>EOG091F04WH|Lottia_gigantea|JG08_Dendronotus_venustus|TRANSCRIPT
-----KDKQGGKAFGEYMERWEKQLDEINRGF--E---EDYREEYEDIEDKLAAFKVQFVECDQDLSGDLNMMDLKYLLEKLGQAKTHLEIVKMIKEVDTTDNDAINYHDFVQMMLGSKNSILKKILMFEALMKPKEQPTGLPPKRDLSSL-
>EOG091F04WH|Lottia_gigantea|NC02_Bathydoris_clavigera|TRANSCRIPT
------NRQGGKAFGEYMDKWGKELDEINKNFL-E---DDYFKDEEDLDEKLKAYKEHFIDCDQDLSGDLNIMDVKYMMQKLGQAKTHLELKKMIKEVDTTDTEAINYLDFVRMMLGPKSSVLKIILQFEAFSKQKEKPTGVAPRRDLSSL-
>EOG091F04WH|Lottia_gigantea|HW19_Polycera_quadrilineata|TRANSCRIPT
----ASDKQGGKAYGEYMDKWSAKLDEVNEKYL-S---DEFFNDDDDLKEKLAAYKAQFIDCDQDYSGDLNMMDVKYMMEKLGQAKTHLEVKKMIKEVDTTDTETINYEDFVAMMLGPKSTVLKLILQFEAFGKPAEKATGVAPKRDLSSL-
>EOG091F04WH|Lottia_gigantea|JG07_Cuthona_albocrusta|TRANSCRIPT
----VMDHKGGKAFGASKKQLERSLDEINTAF--E---NDFKEEYEDITERLAAYKEQFVEYDQDQSGDIDLMELKMMMEKLGQAKTHLELKKMIAEVDTRNSGTIAYSDFLNMMLGSKSSILKQILMFEAMSKSKEKPTGIAPKRDLSAL-
>EOG091F04WH|Lottia_gigantea|HW16_Hancockia_cfuncinata|TRANSCRIPT
---KMSNHQGGKAFGQLKRQQEQSLDEINKQYL-EDDDYKDEDDYPDLENQLAGFKKQFMEYDKDNSGDIDLMELKMMMEKLDQAKTHLELKKMIAEVDRENRGAISYNDFLFMMLGKKSSVLKLILKFEAAMKESEKPKGVAPKRDLASL-
>EOG091F04WH|Crassostrea_gigas|HW21_Tritonia_manicata|TRANSCRIPT
---ESKNHQGGKAYGALKNDQEGKLDEINKSFI-NTGDYDDEEEWPDLEGTLNSYKQQFMEFDEDNSGDIDIMELKRMMEKLGQAKTHLELKKMIAEVDTTNSGTITYEEFLHMMLGKKSSILKKILMFEALSKEKEKPKGLPPKRDLASL-
>EOG091F04WH|Crassostrea_gigas|CGI_10027605
MSLDFKDKQGGKRYGALRKKQEDELDEVNRDFL-D---GDTYKDVEDLEEKLNEYKEKFMEYDLDNSGDIDIMELKQMMEKLGQAKTHLELKKMIAEIDTTNSGTIHYPEFLNMMLGKKSSILKIILMFEEKNKEKAKPTGLPPKKSLSDLP
>EOG091F04WH|Lottia_gigantea|NC06_Pleurobranchaea_californica|TRANSCRIPT
----MANYQGGKEYGASKKKAETSLDEINQTFA-E---DEDYSDVEDLSERLQDYKSRFVEFDRDASGDLDLMEVKYMMEKLGQAKTHLELKKIIAEVDTTNSGTITYFEFVTMMLGKKNSILKRILKFEEMMKEKEIPKGPPRKKSLADL-
>EOG091F04WH|Crassostrea_gigas|HW03_Berthella_plumula|TRANSCRIPT
------NHQGGKQYGALKAESEANLDEINKTFRED---YDSDSDIEDIDEKLASYKTLFVEYDQNVSGDLDLMEVKYMMEKLGQPKTHLELKKMIEEVDTTNSGTITYTEFVTMMLGKKNSILKLILMFEEKKKEKEKPKGLPRKKSIDEL-
>EOG091F04WH|Lottia_gigantea|LotgiG216097
MTTQVKNHQGGKEFGKLLKQIELTCDEINQTFL-E---DEFWQDVEDLEDQLGSYKKQFIEYDADKSGDLNLMDVKIMMEKLGQAKTHLELKKMIAEVDISNSGTITYSEFLQMMLGKKSSVLKLILKFEEKMKGIEKPTGVPPKRDLSSLP
