# Supplementary material for: Transcriptomics provides a robust framework for the relationships of the major clades of cladobranch sea slugs (Mollusca, Gastropoda, Heterobranchia), but fails to resolve the position of the enigmatic genus Embletonia
Source: BMC Ecol Evol. 2021 Dec 28;21:226. doi: 10.1186/s12862-021-01944-0 (PMC8895541; doi:10.1186/s12862-021-01944-0)
Supplement: Supplementary file 6 — Additional file 6. Archive S4: Unmasked multiple sequence alignments on amino acid level including Doris kerguelenensis and Calmella cavolini prior to the removal of outliers. [file 12862_2021_1944_MOESM6_ESM.zip › Archive_S4/Alignments/EOG091F002Y.aa.fasta]

>EOG091F002Y|Biomphalaria_glabrata|BGLTMP001838
MENSTMSGYRPGTR------------------------------------------------------------------------------------------------------------------------------QYKVSYFEIYCERVRDLLNP---SNKNALRVREHPLLGPYVEDLSKLAVQSFEDINNLIDEGNKARTVAATNMNETSSRSHAVFTIIFSQRRYDPDTKIVGEKVSKISLVDLAGSERADSTGAKGTRLKEGANINKSLTTLGKVISALAEI-------AKNKKKKADFIPYRDSVLTWLLRENLGGNSKTAMVAALSPADINYDETLSTLRYADRAKQIMCKAVVNEDPNAKLIRELKEEVARLKDILTSEGIELGEGQSMQEYLEQRGRS-RSRKESVTLEGGDDALERLKETEKLIAELNLSWEEKLHKTESIRKEREALLAEMGVALKEDGGTIGVFSPKKSPHLVNLNEDPLMSECLLYYIKEGTTRVGLHDAEKPNDVQLSGSNILEEHCLFENIDGNVTLIPCEGALCYVNGRQVTE-PVKMKTGARVILGKHHVFRFNHPQQARASRALMSESMIESTDNPITEPVDWTFAQLELLEKQGIDLRKEM-ESRLMLLEEQYRKEKEEADLLFEQQRQDYENRIQSLQEQVERHSMISSVATTNIF-EEEEEE------EEVHWSDREKDLAAWAFRKWKYHQFTSLRDDLWGNAIFLKEANAISVELNKKVQFQFVLLTDTLYSPLPADLLPAEERDDSRPFPKTIVAVEVQDTKNGATHYWSLEKLR---------------------------------------------------------------------------MTGGDPFYDRFPWFRLVGRAFVYLSNLFYPVPLVHRVAVVNDKGDVKGYLRVAVQAIT-D----KDDPQEYSAGVKQSGNAKITFSDEEYFNKKQIQATSFPLPPGMEKPVDTMVSSLEELRIVEGEGQTMDNSMLISENHLIESD-NKTKGQYGKFDYCPEMNASDLPEHLTIGSQFQFRVTILQASNISPEYADIFCQFNFLHRHDEAFSTEPLKNTGKGPPLGFYHVQNFTVTVTKSFIDYIKTQPLVFEVLGHYQQHPLHEQSKDCPY-VRPPPSRSFPT-MPVSKPVPSPKYGIIAPSSKSEEDEKDKNDDL-ERKKK--RKAQDSSSPVHSQCDLLVWFEICELAPNGEYVPVVVDHSEDLPTKGIFMLHQGIQRRLRITIVHEK--RTHFAWKDVRELVVGRIRNTQEFYDYDIETTVLSLGLFPAHFLQYQNDDRVFFQFEAAWDSSLHNSPMLNRVTAYGEKVYMTLSAYLE------------------------------------SLFGVARYPDCGKVSGIYELLLRQYSDSGSPGVERRQRRVLDTSLTYVRGEENLNGWRPRGDSLLGDHQWELEKLARLQLVEKTRHVILLREKLAEQNKSHELSKLDKEIVNRQAK--NQKIQGY-----EHTEIKSDENPKDVDIKEKNVQILCRGESFDLKTDGDPEKELAARCVRLMLQGRLPLKPPPVKL-----DSMLSSTTTVTSEESETSSDSLGTSLSSSMVSDIVKAV----P--IQSSKSCDSLLTSSPSPSGESADRKLSLPIK--TINLDTPMFVPDIEEVRPSPVVSRRGYLNFLEDNTNGWIKKWVVVRRPYVYIFNNEKDPVVRGIINLATANIEYSEDQQALLKTQNAFSVMTKHRCFLLQTLDDKDFHDWLYAINPLLAGQIRSVLITIKLNTTLLL----------------------------------------------------------------------------------------------------------------------------------------------------------------------------------------------
>EOG091F002Y|Crassostrea_gigas|CGI_10010829
MSSVKVAVRVRPFNSRELGLNSNLIINMKDKTTFITNPKAGPKDQKVRNFSFDYSYWSHTTPGDENFATQKQVYEDIGVEMLDHTFEGYNVCIFAYGQTGAGKSYTMMGKSEPGQMGIIPQLCEDLFERIKAVKSEDVQFSVEVSYMEIYCERVRDLLNP---GNNKALRVREHPLLGPYVEDLSKLAVQSFDDINNLIDEGNKARTVAATNMNETSSRSHAVFTIIFTQRRRDEATNMVGEKVSKVSLVDLAGSERADSTGAKGTRLKEGANINKSLTTLGKVISALAEV-S------NKKKRKADFIPYRDSVLTWLLRENLGGNSKTAMIAALSPADVNYDETLSTLRYADRAKQIVCKAVVNEDPNAKIIRELKEEVAKLREILHTEGIQLGEG--IEGLPDPRVMT-RSRKDSLTMDDGENAIERLQMSEKLIAELNESWEEKLRRTEAVRKEREATLAEMGVALKEDGGTIGVFSPKKSPHLVNLNEDPLMSECLIYYIKEGTTRVGLKDAAKNNDIQLSGSNIFEEHCLFHNSEGKVTLLPIENAVVYVNGKQITE-ETEMKTGARVIIGKHHVFRFNHPDQARQSRAHLIDFDQIESVG--SEPVDWTFAQLELLESQGIDLRRDM-EARLQGLEEQYRKEKEEADQLFEQQRKDYETRIQNLQEEVMRHSMMSSFAATEETI--EEEE------EEFTWTEKEKQVAAWAFRKWKYHQFTSLRDDLWGNAIFLKEANAISVELSKKVQFQFVLLTDTLYSPLPPELFHPGERDDDRPFPRTVVAVEVQDTKNGATHYWSLEKLR--LELMRDIYNEDQSPGTPEAKQNFFQCLAGCGPSQNYFNFINLIPSRQRLELMRQMYHNEAELSPTSPEPNIDSMSGGDPFYDRFPWFRLVGRAFVYLSNLYYPVPLVHRVTIVSEKGEVKGYLRVAVQAIT-E----KEEAPDYTPGIRQSGNAKISFNDNDYFKRKQQFSDLSS---------QT-APSTENLRYVEGEGQSPDNSINTSEPYICETK-TK------AVDLFPDIDEKELPSHLKVDSQFQFRVTILEASGIASEYADIFCQFNFLHRHDEAFSTEPLKNGGKSHPLGFYHVQNFTVSVSKSFIDYIKTQPLVFEVFGHYQQHPLHEQAREIPYNVRPRPKRNFPPMIPVSKPVPSPKYGVLSPP---------------------------SCSHIHSRFDLLVWFEICELAPNGEYVPCVVDHSDNQPCAGLFMLHQGIQRRLAITIMQEQSPEIDLIWKDVKELVVGRIRTTPEYHEVDNETSVLSLNLFPASYIQYPGDDRIYFRFEAAWDSSLHNSHLLNKVTASGDRIYMTLSAYIEVENCQQPACITKDLSIVIHSRDTKISTS----RTLRNFFGGSKSLDGNRVSGIYELFLRRASESGSPGAQRRQRRVLDTSSTYVRGEENLNGWRPRGDSLIFDHQWELEKLTRLEMVEKSRHVLLLREKLAEQNKTQELSKLDKEASNKSKKAKHDQEKEEILNKSDISEDKSVEKWEKDDATEKYERQGHGV--YNFTTDGSREQELTAKCLRYILQGKSLLSPPTPKLLSQMTESMASNTTTDSEADLIPSDQSMLSSIASSSASDLCRHA-NNPPPNITVSKSCDSLMSNSTS---EVCDRKFSLPIKPNTTDLDDDNYIPLVDEVRVSPVVSRKGYLNFLEEKHTGWVKKYVIVRRPYIYIYNSEKDPVERAIINLATAQIEYSEDQQSLLKVRNTFSVLTKHRGFLMQTLDDKDFHDWLYALNPLLAGQISWKCDNLQVLWRSYSPVCSGCLEVEDEHHVLTHAPKSSHSYKNSVHGLQKITNKFTFSKIYGQETNQKEFFNGTMLGTVKNFIDGQNCLVFSYGVTSSGKTYTIQGEPRDAGILPRALDVLFNSINNKQVSGYDLKPKMFMDVVKLNKEEADEEKRLKEKTLKLSNDEDPDVMSLLGDDASDASQLTNITTCSESSNISFMPNKG
>EOG091F002Y|Biomphalaria_glabrata|NC06_Pleurobranchaea_californica|TRANSCRIPT
-----------------------------------------------------------------------------------------------------------------------------------------------VGYFEIYCERVRDLLNP---SNKHSLRVREHPLLGPYVEDLSKLAVQSYEDISNLIDEGNKARTVASTNMNETSSRSHAVFTLILRQRHQDPGTKIVGEKVSKISLVDLAGSERADSTGAKGTRLKEGANINKSLTTLGKVISALAEI-------ANKKKKKADFIPYRDSVLTWLLRENLGGNSKTTMVAALSPADINYDETLSTLRYADRAKQIMCKAVVNEDPNARLIRELKEEVARLKDILTIEGIDLDEAQTAQGMLEMKGKATRSRKQSVTIDGGEDAMERLKESEKLIAELNLSWEEKLRKTESIRKEREAVLAEMGVALKEDGGTIGVFSPKKSPHLVNLNEDPLMSECLLYYIKEGITKIGLHDSEKINDIQLSGFNILDEHCSFTN------------------------------------------------------------------------------------------------------------------------------------------------------------------------------------------------------------------------------------------------------------------------------------------------------------------------------------------------------------------------------------------------------------------------------------------------------------------------------------------------------------------------------------------------------------------------------------------------------------------------------------------------------------------------------------------------------------------------------------------------------------------------------------------------------------------------------------------------------------------------------------------------------------------------------------------------------------------------------------------------------------------------------------------------------------------------------------------------------------------------------------------------------------------------------------------------------------------------------------------------------------------------------------------------------------------------------------------------------------------------------------------------------------------------------------------------------------------------------------------------------------------------------
>EOG091F002Y|Biomphalaria_glabrata|HW04_Calmella_cavolinii|TRANSCRIPT
------------------------------------------------------------------------------------------------------------------------------------------------------------------------------------------------------------------------------VFTLIFSQRKLDPLTKMVGEKVSKISLVDLAGSERADSTGAKGTRLKEGANINKSLTTLGKVISALAEM-SAMDAKANKKKKKADFIPYRDSVLTWLLRENLGGNSKTAMVAALSPADINFDETLSTLRYADRAKQIMCKAVVNEDPNAKLIRELKEEVARLKDILSSEGIELNEGQSMSDYMKQRQRP-LSRKESVTLEGGDDAMERLKESEKLIAELNLSWEEKLRKTESIRKEREAVLAEMGVALKEDGGTIGAFSPKKSPHLVNLNEDPLMSECLLYYIKEGTTRVGL-----------------------------------------------------------------------------------------------------------------------------------------------------------------------------------------------------------------------------------------------------------------------------------------------------------------------------------------------------------------------------------------------------------------------------------------------------------------------------------------------------------------------------------------------------------------------------------------------------------------------------------------------------------------------------------------------------------------------------------------------------------------------------------------------------------------NTVEFYDYDIEPTVLSLGLFPEHFLQYQNDDRVFFQFEAAWDSSLHNSVMLNRVTPYGEKIYMTLSAYLE------------------------------------NLFGVTRNPDCGKVSGVYELLLRQYSES-----ERRQRKVLDTSLTYVRGEENLNGWRPRGDSLLGDHQWELEKLTRLQMVEKTRHALLLRETLSEQNRTSELSKLDKEIVNRQAKVEGKRSHKLLENMVATPTGKTDENPKDVDVKEK--------ESLDLKTDGEPEKELAAKCVRLMLQGRLPLKPAPVKM-----DAMMSSTTTATSEDSEGSSD-------------------------------------------------------------------------------------------------------------------------------------------------------------------------------------------------------------------------------------------------------------------------------------------------------------------------------------------------------------------------------------------------
>EOG091F002Y|Biomphalaria_glabrata|JG26_Phestilla_sp|TRANSCRIPT
-------------------------------------------------------------------------------------------------------------------------------------------------------------------------------------------------------DEGNKARTVAATNMNETSSRSHAVFTIILSQRRVDPATKIVGEKVSKISLVDLAGSERADSTGAKGTRLKEGANINKSLTTLGKVISALAEM-TGGDLKANKKKKKSDFIPYRDSVLTWLLRENLGGNSKTAMVAALSPADINFDETLSTLRYADRAKQIMCKAVVNEDPNARLIRELKEEVAKLKEILTIEGIELGEGQSAQEIMEIRGRS-RSRKQSVTLDGGDDAMERLKESEKLIAELNLSWEEKLRKTEQVKKEREAVLAEMGVALKED-GTIGVFSPKKSPHLVNLNEDPLMSECLLYYIKEGTTKVGL-ETEKDNDVQLSGMNILEEHCVFENKDDVVTLVPSEGAMCFVNGRQVNS-PTVLKTRARVILGKHHVFRFNHPQQARQSRALMSDSMIESTDMPITEPVDWTFAQLELLEKQGIDLRTEM-ESRLMVLEEQYRKEKEEADLLFQQQREDYENRIQSLQEQVERHSMISSIATTHIFDEEDEEE------EDVPWTEREKDLAAWAFRKWKYHQFTSLRDDLWGNAIFLKEANAISVELNKKVQFQFVLLTNT--------------------------------------------------------------------------------------------------------------------------------------------------------------VAVVNDKGDVKGYLRVSVQAILPG----QDDQCEMAPGVKQSGNAKITFSDENYFSKKREHATNFPLPPSVTKPVEA-VSSLEELRVVEGEGEGNDNSYLASEVG---QNGIKTGDAANKFDYCPEIVPADLPEHLEIGSQFQFRVTILQASNISPEYADIFCQFNFLHRHDEAFSTEPLKNNG-------------------------------------------------------------------------------------------------------------------------------------------------------------------------------------------------------------------------------------------------------------------------------------------------------------------------------------------------------------------------------------------------------------------------------------------------------------------------------------------------------------------------------------------------------------------------------------------------------------------------------------------------------------------------------------------------------------------------------------------------------------------------------------------------------------------------------------------------------------------------------------------------------------------------------------
>EOG091F002Y|Crassostrea_gigas|HW16_Hancockia_cfuncinata|TRANSCRIPT
MSSVKVAVRVRPFNSREMNQNSELIIDMNGHTTSISNPKPGPKESQTKSFNFDHSYWSHTTPEDPRFSSQKKVYDEIGVEMLHHAFEGYNVCIFAYGQTGSGKSYTMMGKNEPGQKGIIPQLCEDLFQKIQDPKAESTSYSVEVSYFEIYCERVRDLLNP---SNKNTLRVREHPLLGPYVEDLSKLAVQSFKDINNLIDEGNKARTVAATNMNETSSRSHAVFTIILSQRQEDPRSKIIGEKVSKISLVDLAGSERADSTGAKGTRLKEGANINKSLTTLGKVISALAEV-A------NKKKKKADFIPYRDSVLTWLLRENLGGNSKTAMIAALSPADINFDETLSTLRYADRAKQIMCKAVVNEDPNARLIRELKEEVAKLKDILITEGIELTEGQTIQDYMETRGRS-RSRKESVTLEGGDDALERLKESEKLIAELNLSWEEKLRKTEQVRIEREAVLAEMGVALKEDGGTIGVFSPKKTPHLVNLNEDPLMSECLIYYIKEGTTKVGLQESAAANDVQLSGLSILDEHCVFESQDEVVSLVPCGDALCFVNGKQVTG-PTILKTGARVILGKHHVFRFNHPQQARQSRALMSESMAAM--MTDSMPVDWTFAQLELLEKQGIDLRKEM-ETRLNVLEEQYRKEKEVADILFEQQRQDYENRIQTLQEQVERHSMISSIATTHIFDEEEEEE------EEVAWTDREKDLAAWGFRKWKYHQFTSLRDDLWGNAIFLKEANAISVELNKKVQFQFVLLTNSLYSPLPADLLPSSDKRAAQPFPKTIVAVEVQDIKNGATHYWSLEKLRHRLTLMREIYNEDLSPDTPETKQDFFTCLSACG-QQNVFNFRTLIPQRQRLELMREMYHNEAEMSPTSPEPNIDSMTGGDPFYDRFPWFRLVGRSFVYLSNLFYPVYMTHRVAIVNDKGDVKGYLRVAVQAIS-G----QDDPMEMIPGVKQSGNAKITFNDENYFAKKRE-----------------------------------------------------------------------------------------------------------------------------------------------------------------------------------------------------------------------------------------------------------------------------------------------------------------------------------------------------------------------------------------------------------------------------------------------------------------------------------------------------------------------------------------------------------------------------------------------------------------------------------------------------------------------------------------------------------------------------------------------------------------------------------------------------------------------------------------------------------------------------------------------------------------------------------------------------------------------------------------------------------------------------------------------------------------
>EOG091F002Y|Crassostrea_gigas|JG12_Dondice_parguerensis|TRANSCRIPT
MSSVKVAVRVRPFNSREINANSELIIDMNGHTTTITNPKAGPKESQTKSFNFDHSYWSHTTPSDARFSSQRKVYEEIGVEMLHHAFEGYNVCIFAYGQTGSGKSYTMMGKNEADQKGIIPQLCEDLFQKIQDANDAETSFSVEVSYFEIYCERVRDLLNP---SNKNTLRVREHPLLGPYVEDLSKLAVQSFKDINNLIDEGNKARTVAATNMNETSSRSHAVFTIILSQRRVDPATKIVGERVSKVSLVDLAGSERADSTGAKGTRLKEGANINKSLTTLGKVISALAEM-T------------------------------------------------------------------------------------------------------------------------------------------------------------------------------------------------------------------------------------------------------------------------------------------------------------------------------------------------------------------------------------------------------------------------------------------------------------------------------------------------------------------------------------------------------------------------------------------------------------------------------------------------------------------------------------------------------------------------------------------------------------------------------------------------------------------------------------------------------------------------------------------------------------------------------------------------------------------------------------------------------------------------------------------------------------------------------------------------------------------------------------------------------------------------------------------------------------------------------------------------------------------------------------------------------------------------------------------------------------------------------------------------------------------------------------------------------------------------------------------------------------------------------------------------------------------------------------------------------------------------------------------------------------------------------------------------------------------------------------------------------------------------------------
>EOG091F002Y|Biomphalaria_glabrata|HW11_Eubranchus_exiguus|TRANSCRIPT
----------------------------------------------------------------------------------------------------------------------------------------------EVSYFEIYCERVRDLLNP---SNKNALKVREHPLLGPYVEDLSKLAVQSFKDINNLIDEGNKARTVAATNMNETSSRSHAVFTIILSQRRTDPHTKIVGEKVSKISLVDLAGSERADSTGAKGTRLKEGANINKSLTTLGKVISALAEV-TNADLKANRKKKKNDFIPYRDSVLTWLLRENLGGNSKTAMIAALSPADINFDETLSTLRYADRAKQIMCKAVVNEDPNARLIRELKEEVAKLKEILTIEGIELNESQVAQGMMEARGRS-RSRKDSVTLEGGDDAVERLKESEKLIAELNLSWEEKLRKTEQVRKEREAVLAEMGVALTEAGGTIGVFSPKKTPHLVNLNEDPLMSECLIYYIKEGTTKVGLHNANKENDVQLSGGNILEEHCVFENRDDVVTLVACEGAMCFVNGRQVTESSTVLKTGARVILGNHHVFRFNHPNQARQSRALMSESTLAASDGPISEPVDWTFAQLELLEKQGIDLRTEM-ESRLMVLEEQYRKEKEEADLLFQQQRQDYENRIQSLQEQVERHSMISSVATTHIFDEEEEEE------D-VAWTEREKDLAVWAFRKWKYHQFTSLRDDLWGNAIFLKEANAISVELNKKVQFQFVLLTNTLYSPLPGDLLPPVDREVSNPFPKTVVAVEVQDTKNGATHYWSLEKLS---------------------------------------------------------------------------MTGGDPFYDRFPWFRLVGRSFVYLSNLFYPVSMVHRVAIVNDKGDVKGYLRVSVQAILAG----QEEQCEMAPGVKQSGNAKITFSDENYFNKKREHSTNFPLPPNVTKPVEM-VSSVEELR-AEGEGEATDNSFLASE----------------------------------------------------------------------------------------------------------------------------------------------------------------------------------------------------------------------------------------------------------------------------------------------------------------------------------------------------------------------------------------------------------------------------------------------------------------------------------------------------------------------------------------------------------------------------------------------------------------------------------------------------------------------------------------------------------------------------------------------------------------------------------------------------------------------------------------------------------------------------------------------------------------------------------------------------------------------------------------------------------------------
>EOG091F002Y|Biomphalaria_glabrata|HW09_Doto_sp|TRANSCRIPT
------------------------------------------------------------------------------------------------------------------------------------------------------------------------------------------------------------------------------------------------------------------------------------------------------------------------------------------------------------------------------------------------------------------------------------------------------------------------------------------------------------------------------------------------------------------------------------------------------------------------------------------------------------------------------------------------------------------------------------------------------------------------------------------------------------------------------------------------------------------------------------------------------------------------------------------------------------------------------------------------------------------------------------------------------------------------------------------------------------------------------------------------------------------------------------------------------------------------------------------------------------------STSPVHSQCDLLVWFEICELAPNGEYVPVVVDHSDDLPTRGVFMLHQGIQRRLRITIVHET--RTHFAWKDVRELVVGRIRNTVEFYDYDIETTVLSLGLFPAHFVQYQNDDRVFFQFEAAWDSSLHNSSMLNRVTSYGEKVYMTLSAYLE------------------------------------NLFGGSKGADCGKVSGIYELLLRQLSESG---VERRQRKVVDTSLTYVRGEENLNGWRPRGDSLLGDHQWELEKLTRLEMVEKTRHVIQLREKLAEQNKAQELSKMDKEIVNRQAKIQNQRLQQE-----DKKEAKLDENPKDVDVKEKSVHFLGRGESLDLKTDGDPQKELAAKCVRYLLQGRLPLKPPPVDV-----MTASNMTATSEDSE-QSSGDSLGTSLTSSVASDMLKPA-GNTA--ILNSKSCDSLLTSSPSPSGDSTDRKLSLPIK--PINLDQPMFLPDIEETRPSPVVSRRGYLNFLEHNTEGWVKKWVVVRRPYMYMYGSEKDPVVRGIVNLATSEIEYSEDQQALLKLHNAFTVKTKLRCFLLQTIDDKDFHDWLYAINPLLAGQIR------------------------------------------------------------------------------------------------------------------------------------------------------------------------------------------------------------
>EOG091F002Y|Biomphalaria_glabrata|JG22_Lomanotus_vermiformis|TRANSCRIPT
--------------------------------------------------------------------------------------------------------------------------------------------------------------------------------------------------------------------------------------------------------------------------------------------------------------------------------------------------------------------------------------------------------------------------------------------------------------------------------------------------------------------------------------------------------------------------------------------------------------------------------------------------------------------------------------------------------------------------------------------------------------------------------------------------------------------------------------------------------------------------------------------------------------------------------------------------------------------------------------------------------------------------------------------------------------------------------------------------------------------------------------------------------------------------------------------------------------------------------------------------------------------------------------------------------------------------------------------------------------------------------------------------------------------------------------------------------------------------------------------------------------------------------------------------------------------------------------------------------------------------------------------------------KPPPVDV-----MTASNTTATSEESEGHSSSDSLGTSLTSSVASDMLKPV-KDVP--IQNSKSCDSLLTTSPSPSSDSADRKLSLPLK--PINLDQPMFLPDVEEIRPSPVVSRRGYLNFLEHNTEGWIKKWVVVRRPYMYIYSTEKDPVVRGIVNLATSEIEYSEDQQALLKIHNAFTVKTKFRCFLLQTIDDKDFHDWLYAINPLLAGQIRS-----------------------------------------------------------------------------------------------------------------------------------------------------------------------------------------------------------
>EOG091F002Y|Biomphalaria_glabrata|JG28_Scyllaea_fulva|TRANSCRIPT
-----------------------------------------------------------------------------------------------------------------------------------------------------------------------------------------------------------------------------------------------------------------------------------------------------------------------------------------------------------------------------------------------------------------------------------------------------------------------------------VALKEDGGTIGVFSPKKTPHLVNLNEDPLMSECLLYYIKEGTTRVGLQESSENNDVQLSGLSILDKHCVFDNQDGVVTLLPCDQALCFVNGKQVTEN--------------------------------------------------------------------------------------------------------------------------------------------------------------------------------------------------------------------------------------------------------------------------------------------------------------------------------------------------------------------------------------------------------------------------------------------------------------------------------------------------------------------------------------------------------------------------------------------------------------------------------------------------------------------------KLREGTSPVHSQCDLLVWFEICELAPNGEYVPVVVDHSDDLPTRGVFMLHQGIQRRLRITIVHET--RTHFAWKDVRELVVGRIRNTVEFYDYDIETTVLSLGLFPAHFMQYQNDDRVFFQFEAAWDSSLHNSSMLNRVTAYGEKVYMTLSAYLE------------------------------------NLFGSTKTSDYGKVSGIYELLLRQLSESG---VERRQRKVVDTSLTYVRGEENLNGWRPRGDSLLGDHQWELEKLTRLQMVEKTRHVIQLREKLAEQNKSQELSKMDKEIVNRQAKIQNQRSQKE-----DKKEPKPDENPKDIDVKEKQIQILNRGESLELKTDGDPEKELAAKCVRFMLQGRLPLKPPPVDI-----MTASNTTATSEESEGQSSGDSLGTSLTSSVASDMLKPVTTNVP--IQNSKSCDSLLTTSPSPSSDSADRKLSLPIK--PINLDQPMFLPDVEEVRPSPVVSRRGYLNFLEHNTDGWVKKWVVVRRPYMYIYGSEKDPVVRGIVNLATAEIEYSEDQQALLKIHNAFTVKTKLRCFLLQTIDDKDFHDWLYAINPLLAGQIR------------------------------------------------------------------------------------------------------------------------------------------------------------------------------------------------------------
>EOG091F002Y|Biomphalaria_glabrata|HW05_Caloria_elegans|TRANSCRIPT
----------------------------------------------------------------------------------------------------------------------------------------------EVSYFEIYCERVRDLLNP---RNKNTLKVREHPLLGPYVEDLSKLAVQSFGDINNLIDEGNKARTVAATNMNETSSRSHAVFTIILSQRRVDPTTKIVGEKVSKISLVDLAGSERADSTGAKGTRLKEGANINKSLTTLGKVISALAEM-TGGDIKANKKKKKSDFIPYRDSVLTWLLRENLGGNSKTAMVAALSPADINYDETLSTLRYADRAKQIMCKAVVNEDPNARLIRELKEEVAKLKEILTHEGIELNEGQSIQNLMETRGRS-RSRKESITLEGGDDAMERLKESEKLIAELNLSWEEKLRKTEQVRKERESVLAEMGVALKEDGGTIGVFSPKKTPHLVNLNEDPLMSECLLYYIKEGITKVGLQETDKLNDVQLSGQNILDEHCVFENKDGIVTLTPCEGSMCFVNGRQVTS-TTALKTGARVILGKHHVFRFNHPQQARQSRALMSESMAESTDMPITEPVDWTFAQLELLEKQGIDLRTEM-ESRLMVLEEQYRKEKEEADILFQQQRQDYENRIQSLQEQVERHSMISSIATTHMFDEEEEEE------EEVPWTDREKDLAAWGFRKWKYHQFTSLRDDLWGNAIFLKEANAISVELNKKVQFQFVLLTNTLYSPLPADLMPSSDRDVSHPFPKTVVAVEVQDTKNGATHYWSLEKLS---------------------------------------------------------------------------MTGDDPFYDRFPWFRLVGRSFVYLSNLFYPVSMVHRVTIVNDKGDVKGYLRVSVQAILPG----QEDHLEMAPGVKQSGNAKISFSDESYFIKKSERATNFPLPPCVTKPLET-VSSLEEIRVVEGEGEVTDNAYLASEGGQLDQDGNKALDSPNKIDYCPEILPTDLPEHLKIGSQFQFRVTILQASNISPEYADIFCQFNFLHRHDEAFSTEPLKNNGKGPPLGFYHVQNFTVTVTKSFIDYVKTQPLVFEVLGHYQQHPLHEQAKESPY-LRPPPSRSFPT-MPISKPVPSPKFGVITAPSRRTAGVKDEHKNV-TKKMM--RQKNRSSSPVHSQCDLLVWFEICELAPNGEYVPVVVDHSDDLPTRGVFMLHQGIQRRLRITIVHET--RTHFAWKDVRELVVGRIRNTVEFYDYDIETTVLSLGLFPAHFLQYQNDDRVFFQFEAAWDSSLHNSPMLNRVTAYGEKVYMTLSAYLE------------------------------------SLFGVTKSPDYGKVSGIYELLLRQLSESG---VERRQRKVVDTSLTYVRGEENLNGWRPRGDSLLGDHQWELEKLTRLQLVEKTRHVLQLREKLAEQNKAQELSKMDKEIVNRQAKVQNQRIKKE-----DKKEIKMDENPKDIDVKEKPIQILNRGESLELKTDGSPEKELAAKCVRYMLQGRLPLKPPPIDV-----MTASNTTATSEESEGHSSTDSLGTSLTSSMASDMLKSV-TNVP--IQNSKSCDSLLTTSPSPSSDSADRKLSLPIK--PINLDQPMFLPDVEEVRPSPVVSRRGYLNFLEDNNKGWVKKWVIVRRPYMYIYSTEKDPVVRGIVNLATAEIEYSEDQQALLKIENAFTVKTKLRCFLLQTIDDKDFHDWLYAINPLLAGQIR------------------------------------------------------------------------------------------------------------------------------------------------------------------------------------------------------------
>EOG091F002Y|Biomphalaria_glabrata|JG27_Phidiana_lynceus|TRANSCRIPT
---------------------------------------------------------------------------------------------------------------------------------------------------------------------------------------------------------------------------------------------------------------------------------------------------------------------------------------------------------------------------------------------------------------------------------------------------------------------------------------------------------------------------------------------------------------------------------------------------------------------------------------------------------------------------------------------------------------------------------------------------------------------------ISVELNKKVQFQFVLLTNTLYSPLPADLMPSSDKDVSHPFPKTVVAVEVQDTKNGATHYWSLEKL---------------------------------------------------------------------------------------------------------------------------------------------------------------------------------------------------------------------------------------------------------------------------------------------------------------------------------------------------------------------------------------------------------------------RSSSPVHSQCDLLVWFEICELAPNGEYVPVVVDHSDDLPTRGVFMLHQGIQRRLRITIVHET--RTHFAWKDVRELVVGRIRNTVEFYDYDIETTVLSLGLFPAHFLQYQNDDRVFFQFEAAWDSSLHNSPMLNRVTAYGEKVYMTLSAYLE------------------------------------NLFGVTKSPDYGKVSGIYELLLRQLSESG---VERRQRKVVDTSLTYVRGEENLNGWRPRGDSLLGDHQWELEKLTRLQLVEKTRHVLQLREKLAEQNKAQELSKMDKEIVNRQAKVQNQRIKKE-----DKKEIKMDENPKDVDVKEKPIQILNRGESLELKTEGNPEKELAAKCVRYMLQGRLPLKPPPIDV-----MTASNTTATSEESEGHSSGDSLGTSLTSSMASDMLKSV-TNVP--IQNSKSCDSLLTTSPSPSSDSADRKLSLPLK--PINLDQPMFLPDVEEVRPSPVVSRRGYLNFLEDNTKGWIKKWVIVRRPYMYIYSTEKDPVVRGIVNLATAEIEYSEDQQALLKIQNAFTVKTKLRCFLLQTIDDKDFHDWLYAINPLLAGQIR------------------------------------------------------------------------------------------------------------------------------------------------------------------------------------------------------------
>EOG091F002Y|Biomphalaria_glabrata|HW12_Facelina_rubrovittata|TRANSCRIPT
------------------------------------------------------------------------------------------------------------------------------------------------------------------------------------------------------------------------------------------------------------------------------------------------------------------------------------------------------------------------------------------------------------------------------------------------------------------------------------------------------------------------------------------------------------------------------------------------------------------------------------------------------------------------------------------------------------------------------------------------------------------------------------------------------------------------------------------------------------------------------------------------------------------------------------------------------------------------------------------------------------------------------------------------------------------------------------------------------------------------------------------------------------------------------------------------------------------------------------------------------------------SSSPVHSQCDLLVWFEICELAPNGEYVPVVVDHSDDLPTRGVFMLHQGIQRRLRITIVHET--RTHFAWKDVRELVVGRIRNTVEFYDYDIETTVLSLGLFPAHFLQYQNDDRVFFQFEAAWDSSLHNSSMLNRVTAYGEKVYMTLSAYLE------------------------------------NLFGVTKSPDNGKVSGIYELLLRQLSESG---VERRQRKVVDTSLTYVRGEENLNGWRPRGDSLLGDHQWELEKLTRLQLVEKTRHVLQLREKLAEQNKAQELSKMDKEIVNRQAKVQNQRIQKE-----DKKEIKMDENPKDIDVKEKPIQILNRGESLELKTDGNPEKELAAKCVRYMLQGRLPLKPPPIDI-----MTASNTTATSEESDGQSSGDSLGTSLTSSMASDMLKSV-TNIP--IQNSKSCDSLLTTSPSPSSDSADRKLSLPIK--PINLDQPMFLPDVEEVRPSPVVSRRGYLNFLEDNTKGWVKKWVIVRRPYMYIYSTEKDPVVRGIVNLATAEIEYSEDQQALLKIQNAFTVKTKLRCFLLQTIDDKDFHDWLYAINPLLAGQIR------------------------------------------------------------------------------------------------------------------------------------------------------------------------------------------------------------
>EOG091F002Y|Biomphalaria_glabrata|JG24_Noumeaella_rubrofasciata|TRANSCRIPT
-----------------------------------------------------------------------------------------------------------------------------------------------------------------------------------------------------------------------------------------------------------------------------------------------------------------------------------------------------------------------------------------------------------------------------------------------------------------------------------------------------------------------------------------------------------------------------------------------------------------------------------------------------------------------------------------------------------------------------------------------------------------------------------------------------------------------------------------------------------------------------------------------------------------------------------------------------------------------------------------------------------------------------------------------------------------------------------------------------------------------------------------------------------------------------------------------------------------------------------------------------------------------------------------------------------------------------------------------------------------------------------------------------------------------LK------------------------------------SLFGVTKSPDYGKVSGIYELLLRQLSESG---VERRQRKVVDTSLTYVRGEENLNGWRPRGDSLLGDHQWELEKLTRLQLVEKTRHVLQLREKLAEQNKAQELSKMDKEIVNRQAKVQNQRIQKE-----DKKEIKMDENPKDVDVKEKPIQILSRGESLELKTDGNPEKELAAKCVRYMLQGRLPLKPPPIDV-----MTVSNTTATSEESDGHSSGDSLGTSLTSSMASDMLKSV-TNVP--IQNSKSCDSLLTTSPSPSSDSVDRKLSLPIK--PINLDQPMFLPDVEEVRPSPVVSRRGYLNFLEDNTKGWIKKWVIVRRPYMYIYSTEKDPVVRGIVNLATAEIEYSEDQQALLKIQNAFTVKTKLRCFLLQTIDDKDFHDWLYAINPLLAGQIRS-----------------------------------------------------------------------------------------------------------------------------------------------------------------------------------------------------------
>EOG091F002Y|Biomphalaria_glabrata|HW13_Favorinus_branchialis|TRANSCRIPT
------------------------------------------------------------------------------------------------------------------------------------------------------------------------------------------------------------------------------------------------------------------------------------------------------------------------------------------------------------------------------------------------------------------------------------------------------------------------------------------------------------------------------------------------------------------------------------------------------------------------------------------------------------------------------------------------------------------------------------------------------------------------------------------------------------------------------------------------------------------------------------------------------------------------------------------------------------------------------------------------------------------------------------------------------------------------------------FDYSPDILPTDLPEHLKIGSQFQFRVTILQASNISPEYADIFCQFNFLHRHDEAFSTEPLKNNGKGPPLGFYHVQNFTVTVTKSFIDYVKTQPLVFEVLGHYQQHPLHEQAKELPY-IRPPPSRSFPT-MPISKPVPSPKFGVITAPSRNTTGVEEIELMHAIKQKG--RGKPR-TSPVHSQCDLLVWFEICELAPNGEYVPVVVDHSDDLPTRGVFMLHQGIQRRLRITIVHET--RTHFAWKDVRELVVGRIRNTVEFYDYDIETTVLSLGLFPAHFLQYQNDDRVFFQFEAAWDSSLHNSAMLNRVTAYGEKVYMTLSAYLE------------------------------------SLFGVTKSPDYGKVSGIYELLLRQLSESG---VERRQRKVVDTSLTYVRGEENLNGWRPRGDSLLGDHQWELEKLTRLQHVEKTRHVLQLREKLAEQNKAQELSKMDKEIVNRQAKVQNQRIQKE-----DKKEVKMDENPKDVDVKEKPIQILNRGESLELKTDGKPDKELAAKCVRYMLQGRLPLKPPPIDV-----MTASNTTATSEESDGHSSGDSLGTSLTSSMASDMLKSV-TNVP--IQNSKSCDSLLTTSPSPSSESADRKLSLPIK--PINLDQPMFLPDVEEVRPSPVVSRRGYLNFLEDNTKGWMKKWVIVRRPYMYIYSTEKDPVVRGIVNLATAEIEYSEDQQALLKIQNAFTVKTKLRCFLLQTIDDKDFHDWLYAINPLLAGQIR------------------------------------------------------------------------------------------------------------------------------------------------------------------------------------------------------------
>EOG091F002Y|Biomphalaria_glabrata|NC08_Tritonia_hamnerorum|TRANSCRIPT
--------------------------------------------------------------------------------------------------------------------------------------------------------------------------------------------------------------------------------------------------------------------------------------------------------------------------------------------------------------------------------------------------------------------------------------------------------------------------------------------------------------------------------------------------------------------------------------------------------------------------------------------------------------------------------------------------------------------EEEEE------EEVPWTEREKDLAAWAFRKWKYHQFTSLRDDLWGNAIFLKEANAISVELNKKVQFQFVLLTNTLYSPLPGDLLPSSDKEISQPFPKTIVAVEVQDTKNGATHYWSLEKLS---------------------------------------------------------------------------MTGGDPFYDRFPWFRLVGRAFVYLSNLFYPVTMIHRVAIVNDKGDVKGWLRVSVQALL-G----QDDHLEMAPGVKQSGNAKISFSDEEYFSKKREHATNFPLPPCVAKPVNT-VSSLEELRIVEGEGEVTDNSFLTSEGGQLTQDGNKALDSPGKIDYCPEMVSTELPEHLKIGSQFQFRVTVLQASGISPEYADIFCQFNFLHRHDEAFSTEPLKNNGKGPPLGFYHVQNFTVNVTKSFIDHIRTQPLVFEILGHYQQHPLHEQAKECPY-LRPPPSRSFPK-MPISKPVPSPKFGVITAPSY----VNDDLDVQDKKHKGKGHKKSKGSSPVHSQCDLLIWFEICELAPNGEYVPVVVDHSDDLPTRGVFMLHQGIQRRLRITIVHEK--RTHFAWKDVRELVVGRIRNTVEFYDYDIETTVLSLGLFPAQFIQYKNDDRVFFQFEAAWDSSLHNSPMLNRVTAYGEKVYMTLSAYLE------------------------------------NLFGVTKSPDYGKVSGIYELLLRQLSESG---VERRQRKVVDTSLTYVRGEENLNGWRPRGDSLLGDHQWELEKLTRLQMVEKTRHVIQLREKLAEQNKAQELSKMDKEIVNRQAKVQNQRIQKE-----DKKESKLDENPKDIDVKEKPIQILNRGESLELKTDGDPEKELAAKCVRYMLQGRLPLKPPPIDV-----MTVSNTTATSEESEGHSSSDSLGTSLTSSMASDMLKSV-TNVP--IQNSKSCDSLLTTSPSPSSDSADRKLSLPIK--PINLDQPMFLPDVEETRPSPVVSRRGYLNFLEDNTTGWTKKWVIVRRPYMYIYSTEKDPVVRGIVNLATSEIEYSEDQQALLKIHNAFTVKTKLRCFLLQTIDDKDFHDWLYAINPLLAGQIR------------------------------------------------------------------------------------------------------------------------------------------------------------------------------------------------------------
>EOG091F002Y|Biomphalaria_glabrata|NC01_Armina_californica|TRANSCRIPT
---------------------------------------------------------------------------------------------------------------------------------------------------------------------------------------------------------------------------------------------------------------------------------------------------------------------------------------------------------------------------------------------------------------------------------------------------------------------------------------------------------------------------------------------------------------------------------------------------------------------------------------------------------------------------------------------------------------------------------------------------------------------------------------------------------------------------------------------------------------------------------------------------------------------------------------------------------------------------------------------------------------------------------------------------------------------------------------------------------------------------------------------------------------------------------------------------------------------------------------S---------------------------SSPVHSQCDLLVWFEICELAPNGEYVPVVVDHSDDLPTRGVFMLHQGIQRRLRITIVHEK--RTHFAWKDVRELVVGRIRNTVEFYDYDIETTVLSLGLFPAHFIQYQNDDRVLFQFEAAWDSSLHNSSMLNRVTAYGEKVYMTLSAYLE------------------------------------NLFGSTKSPDYGKVSGIYELLLRQLSESG---VERRQRKVVDTSMTYVRGEENLNGWRPRGDSLLGDHQWELEKLTRLQMVEKTRHVIQLREKLAEQNKAQELTKMDKEIVNRQAKVQNQRIQRE-----EKKESKLDENPKDVDVKEKPIQILNRGESLELKTDGDPEKELAAKCVRFMLQGRLPLKAPPIDV-----MTASNTTATSEDSEGHSSSDSLGTSLTSSMASDMMKSV-TNVP--IQNSKSCDSLLTTSPSPSSDSADRKLSLPIK--PINLDQPMFLPDIEETRPSPVVSRRGYLNFLEDTTQGWVKKWVVVRRPYMYIYSTEKDPVVRGIVNLATAEIEYSEDQQALLKVHNAFTVKTKFRCFLLQTIDDKDFHDWLYAINPLLAGQIR------------------------------------------------------------------------------------------------------------------------------------------------------------------------------------------------------------
>EOG091F002Y|Crassostrea_gigas|NC07_Tritonia_diomedea|TRANSCRIPT
-------------------------------------------------------------------------------------------------------------------------------------------------------------------------------------------------------------------------------------------------------------------------------------------------------------------------------------------------------------------------------------------------------------------------------------------------------------------------------------------------------------------------------------------------------------------------------------------------------------------------------------------------------------------------------------------------------------------------------------------------------------------------------------------------------------------------------------------------------------------------------------------------------------------------------------------------------------------------------------------------------------------------------------------------------------------------------------DYCPEMLSADLPEHLKIGSQFQFRVTILQASGISPEYADIFCQFNFLHRHDEAFSTEPLKNNGKGPPLGFYHVQNFTVNVTKSFIDHIKTQPLVFEILGHYQQHPLHEHAKECPY-LRPPPSRSFPK-MPISKPVPSPKFGVITAPS---------------------------SSPVHSQCDLLIWFEICELAPNGEYVPVVVDHSDDMPTRGVFMLHQGIQRRLRITIVHEK--RTHFAWKDVRELVVGRIRNTVEFYDYDIETTVLSLGLFPAQFIQYKSDDRVFFQFEAAWDSSLHNSPMLNRVTAYGEKVYMTLSAYLEVENCAQPACITKDLCMVVHSRDTKISAP----RALKNLFGVARSPDYGKVSGIYELLLRQLSESG---VERRQRKVVDTSLTYVRGEENLNGWRPRGDSLLGDHQWELEKLTRLQLVEKTRHVIQLREKLAEQNKAQELSKMDKEIVNRQAKVQNQRIQKE-----DKKESKLDENPKDIDVKEKPIQILNRGESLELKTDGCPEKELAAKCVRYMLQGRLPLKPPPIDV-----MTASNTTATSEESEGHSSSDSLGTSLTSSMASDMMKSV-TNVP--IQNSKSCDSLLTTSPSPSSDSADRKLSLPLK--PINLDQPMFLPDVEETRPSPVVSRRGYLNFLEDNTQGWVKKWVIVRRPYMYIYSTEKDPVVRGIVNLATAEIEYSEDQQALLKIHNAFTVKTKLRCFLLQTIDDKDFHDWLYAINPLLAGQI-------------------------------------------------------------------------------------------------------------------------------------------------------------------------------------------------------------
>EOG091F002Y|Biomphalaria_glabrata|NC04_Fiona_pinnata|TRANSCRIPT
-----------------------------------------------------------------------------------------------------------------------------------------------------------------------------------------------------------------------------------------------------------------------------------------------------------------------------------------------------------------------------------------------------------------------------------------------------------------------------------------------------------------------------------------------------------------------------------------------------------------------------------------------------------------------------------------------------------------------------------------------------------------------------------------------------------------------------------------------------------------------------------------------------------------------------------------------------------------------------------------------------------------------------------------------------------------------------------------------------------------------------------------------------------------------------------------------------------------------------------------------------------------------------------------------------------------------------------------------------------------------------------------------------------------------------------------------------------LKNLFGVAKSPDYGKVSGVYELLLRQLSESG---VERRQRKVVDTSMTYVRGEENLNGWRPRGDSLLGDHQWELEKLTRLQMVEKTRHVLQLREKLAEQNKSQELSKMDKEIVNRQAKVQNQRIVKE------MKENKMDENPKDVDVKEKSVQILSRGESLDLKTEGCPEKELAAKCVRFMLQGRLPLRPPPIDV-----MTTS---ATSEDSEGQSSGDSLGTSLTSSMASDMLKSV-TNIP--IQNSKSCDSLLTTSPSPSGDSADRKLSLPLK--PINLDQPMFLPDIEEVRPSPVVSRRGYLNFLEDNTKGWVKKWVIVRRPYMYIYGTEKDPVVRSIVNLATA-----------------------------------------------------------------------------------------------------------------------------------------------------------------------------------------------------------------------------------------------------------------
>EOG091F002Y|Crassostrea_gigas|HW07_Cuthona_caerulea|TRANSCRIPT
-------------------------------------------------------------------------------------------------------------------------------------------------------------------------------------------------------------------------------------------------------------------------------------------------------------------------------------------------------------------------------------------------------------------------------------------------------------------------------------------------------------------------------------------------------------------------------------------------------------------------------------------------------------------------------------------------------------------------------------------------------------------------------------------------------------------------------------------------------------------------------------------------------------------------------------------------------------------------------------------------------------------------------------------------------------------------------------DYCPEIVPSDLPEHLKIGSQFQFRVTILQASNISPEYADIFCQFNFLHRHDEAFSTEPLKNNGKGPPLGFYHVQNFTVTVTKSFIDYIKIQPLVFEILGHYQQHPLHEQAKESPY-IRPPPSRSFPT-MPISKPVPSPKFGVITAPS---------------------------SSPVHSQCDLLVWFEICELAPNGEYVPVVVDHSDELPTRGVFQLHQGIQRRLRITIVHEA--RTHFAWKDVRELVVGRIRNTVEFYDYDIETTVLSLGLFPAHFLQYQNDDRVFFQFEAAWDSSLHNSPMLNRVTSYGEKVYMTLSAYLEVENCAQPACVTKDLCMVVHSRDTKISAPSPRFRALKNLFGVAKSPDYGKVSGVYELLLRQLSESG---VERRQRRVVDTSMTYVRGEENLNGWRPRGDSLLGDHQWELEKLTRLQMVEKTRHVLQLREKLAEQNKSQELSKMDKEIVNRQAKVQNQRVEKE-----EKKEIKQDENPKDVDVKEKPIQILNRGESLDLKTDGCPEKILAAKCVRFMLQGRLPLKPAPIDI-----MMTSNTTATSEDSEGQSSGDSLGTSLSSSIASDMLKSV-TNVP--IQNSKSCDSLLTTSPSPSGDSADRKLSLPLK--PINLDQPMFLPDIEEVRPSPVVSRRGYLNFLEDNTRGWVKKWVIVRRPYMYIYGTEKDPVVRSIVNLATAEIEYSEDQQALLKIQNAFSVKTKLRCFLLQTIDDKDFHDWLYAINPLLAGQI-------------------------------------------------------------------------------------------------------------------------------------------------------------------------------------------------------------
>EOG091F002Y|Biomphalaria_glabrata|HW10_Embletonia_pulchra|TRANSCRIPT
----------------------------------------------------------------------------------------------------------------------------------------------------------------------------------------------------------------------------------------------------------------------------KEGANINKSLTTLGKVISALAEM-TGGELKANKKKKKSDFIPYRDTVLTWLLRENLGGNSKTAMVAALSPADINYDETLSTLRYADRAKQIMCKAVVNEDPNARLIRELKEEVAKLKEILTCEGIELADGQSIQELMETRGRS-RSRKESVTLEGGDDAMERLKESEKLIAELNLSWEEKLRKTEQVRIDREAVLAEMGVALKEDGGTIGVFSPKKTPHLVNLNEDPLMSECLLYYIKEGTTKVGLHDSAKVNDVQLSGLNILDDHCLFNNQDGVVTLTPC-----------------------------------------------------------------------------------------------------------------------------------------------------------------------------------------------------------------------------------------------------------------------------------------------------------------------------------------------------------------------------------------------------------------------------------------------------------------------------------------------------------------------------------------------------------------------------------------------------------------------------------------------------------------------------------------------SPVHSQCDLLVWFEICEHAPNGEYVPVVVDHSEDLPTRGVFMLHQGIQRRLRITIVHET--RTHFAWKDVRELVVGRIRNTVEWYDFDVETTVLSLGLFPAHFLQYQNDDRVFFQFEAAWDSSLHNSSMLNRVTAYGEKVYMTLSAYLE------------------------------------NLFGSTKIPDYGKVSGIYELLLRQLSESG---VERRQRKVVDTSLTYVRGEENLNGWRPRGDSLLGDHQWELEKLTRLQLVEKTRHVLQLREKLAEQNKSQELSKMDKEIVNRQAKVQNQRSQKE-----DKKEIKMDENPKDVDVKEKPIQILNRGESLELKTEGSPEKELAAKCVRYMLQGRLPLKPPPIDV-----MTASNMTATSEDSEGHSSNDSLGTSLTSSMASDMLKSV-TNVP--VHNSKSCDSLLTTSPSPSSDSADRKLSLPLK--PINLDQPMFLPDVEEVRPSPVVSRRGYLNFLEDNTKGWMKKWVVVRRPHMYIYSTEKDPVVRGIVNLATADIEYSEDQQALLKIQNAFTVKTKLRCFLLQTIDDKDFHDWLYAINPLLAGQIR------------------------------------------------------------------------------------------------------------------------------------------------------------------------------------------------------------
>EOG091F002Y|Biomphalaria_glabrata|HW18_Janolus_cristatus|TRANSCRIPT
---------------------------------------------------------------------------------------------------------------------------------------------------------------------------------------------------------------------------------------------------------------------------------------------------------------------------------------------------------------------------------------------------------------------------------------------------------------------------------------------------------------------------------------------------------------------------------------------------------------------------------------------------------------------------------------------------------------------------------------------------------------------------------------------------------------------------------------------------------------------------------------------------------------------------------------------------------------------------------------------------------------------------------------------------------------------------NKALDSTDKVDYCPEMNTADLPEHLKVGSQFQFRVTILQASNISPEYADIFCQFNFLHRHDEAFSTEPLKNNGKGPPLGFYHVQNFTVTITKSFIDYIKTQPLVFEILGHYQQHPLHEQAKESPY-IRPPPSRSFPT-MPISKPVPSPKFGVITAPSRNGD-IEDDIDVHGRKQKG--MSKPRCSSPVHSQCDLLVWFEICELAPNGEYVPVVVDHSDDLPTRGVFMLHQGIQRRLRITIVHET--RTHFAWKDVRELVVGRIRNTVEFYDYDIETTVLSLGLFPARFLQYQNDDRVFFQFEAAWDSSLHNSSMLNRVTAYGEKVYMTLSAYLE------------------------------------NLFGVTKSPDYGKVSGIYELLLRQLSESG---VERRQRKVVDTSLTYVRGEENLNGWRPRGDSLLGDHQWELEKLTRLKMVEKTRHVLQLREKLAEQNKAQELSKMDKEIVNRQAKVQNQRHQKE-----EKREMKMDEN--------------------------------------------------------------------------------------------------------------------------------------------------------------------------------------------------------------------------------------------------------------------------------------------------------------------------------------------------------------------------------------------------------------------------------------------------------------------------------
>EOG091F002Y|Lottia_gigantea|LotgiG224357
MSSVKVAVRVRPFNNREISRDAECIIEMSGDATTITNPKDGPKERKTNTFSYDHSYWSHTSPEDPNFASQKKVYEDIGIDMLDHAFEGYNVCIFAYGQTGSGKSYTMMGRNEPGQEGIIPQLCEDLFQRIEKGRAEDINFSVEVSYMEIYCERVRDLLNP---SNKNSLRVREHPLLGPYVEDLSKLAVQKFEDINKLIDEGNKARTVAATNMNETSSRSHAVFTIIFSQRRQDEKTNLIGEKVSKISLVDLAGSERADSTGAQGKRLKEGANINKSLTTLGKVISALSEI-------ANKKRKKADFVPYRDSVLTWLLRENLGGNSKTAMIAALSPADLNYDETLTTLRYADRAKQIVCKAVVNEDPNARLIRELKEEVNRLKDLLANEGIEIKEG--L---PQPISGG-RTRKDSLSFESGEEAIERIQLSEKLIAELNESWEEKLRKTENIRKEREAVLAEMGVALKQDGGTIGVFSPKKTPHLVNLNEDPLMSECLLYYIKDGTTKVGLGGPNISQDITLSGANILQNHCTFDNNDGVVTLNPMEGALCYVNGRQITE-PTEIKTGARVILGKHHVFRFNHPQQ--------------------GEPVDWTFAQLELLEKQGIDLRKEM-NQRLLNLEEQYRKEKIEADILFEEQRKDYEIRIQSLQEQVERHSMMSSYATINDI-DLEEEIEGCIFTEECTWTDRQRDLVYWASRKWKYHQFTSLRDDLWGNAIFLKEANAISVELNKKVQFQFVLLTSTLYSPLPPDLLPVEDQDEDRPFPRTVVAVEVQDTKNGAIHYWSLEKLR------------------------------------------------KRLEMMREMYPNEAEMSPASA-PQIESISGGDPFYDRFPWFRLVGRSFVYLSNLFYSVPLIHRVNIVSDKGEVKGCLRVAVQAIT-DNMNEKEELGDHPAGVKQSSNVNITFSDKQYFNKVV----------YIPDPLRLPHLADERFV----EGETDSNETNSEERAHQDSN-KL------SHDFYPEINEKTIPEHLQLGSQFTFRVTVLQATGISTEYADIFCQFNFLHRHDEAFSTEPLRNTGKGPSLGFYHVQNFTTTVTKSFIDYIQSQPLVFEVFGHYQQHPLHDQAKESML-IRPPISLSLPSVLPVSQPVPSPKYGIISTP---------------------------SCSPIHARYDVLVWFEICELAPSGEYVPVAVDHSEELPCRGTFILHQGIQRRIRITIVHEN--NLDIQWTDVQELVTGRIRTTQDFRDYDSDNSVLSLSLFPARFLHYSNDKRVFFQFEAAWDSSLHNSPLLNRVTHNGEQVYLTLSAYLGVENGDQPACITKDLCMVIQSRDTRISAP----RALKSFFGVLNNHDSHKISGIYELLLRKCSESGSPGVQRRQRRVLDTSATYVRGEENLNGWRPRGDSLLLDHQWELEKLTRLEMVEKTRHMILLREKLVEQNKLDELKRLNQEIE----KLQISGKKPD-----TQTDEKVDENPKDIDI----------------KTDGDKDKELMAKCVRLMLQGRRPARMAYESENNYYNVQQNPDHLS----------------------------A-NDPRITDVLSKSCDSITSSIVT---DTQDRKLSLPLNSTHHDFQDTSMYVDIEEIRPSPVVSRRGCLNILEEKTNEWTKKWVIVRRPYVYIYNSEKDPVIRDIINLATSQIEYSEDQHAILKTINAFSVITRHRGFLLQSLDDKDFHDWLYAINPLLAGQIRLVDYHAIHCF--------------------------------------------------------------------------------------------------------------------------------------------------------------------------------------------------
>EOG091F002Y|Lottia_gigantea|NC03_Doris_kerguelenensis|TRANSCRIPT
MSSVKVAVRVRPFNSREMSRDAECIIQMAGNTTTITNPKPGPKEAQTKSYNFDYSYWSHTSPEDPAFASQQKVYEDIGLEMLDHAFEGYNVCIFAYGQTGSGKSYTMMGKNEPGQEGIIPQLCEDLFKRIRENKTDDVQFSVEVSYFEIYCERVRDLLNP---SNKNNLRVREHPLLGPYVEDLSKLAVQSFEDIKNLIDEGNKARTVAATNMNETSSRSHAVFTIIFSQKRFDPSTKIMGEKVSKVSLVDLAGSERADATGAKGARLKEGANINKSLTTLGKVISALAEI-T------KAKKKKAEFIPYRDSVLTWLLRENLGGNSKTAMVAALSPADINFDETLSTLRYADRAKQIMCKAVVNEDPNAKLIRELKEEVQRLRDLLATEGIELSEGQSFQDLLEQ--KS-RSRKSSVTMEGGEDALERLKESEKLIAELNLSWEEKLRKTEAIRKEREAVLAEMGVALKEDGGTIGVFSPKKSPHLVNLNEDPLMSECLLYYIKEGITRVGLHVSAEPQDIQLSGSNILEQHCTFHNDDGNVTLEPCDGALCYVNGRQVTE-PAVLKTGSRVILGKHHVFRFNHPQQ--------------------TEPVDWTFAQLELLEKQGIDLRKEM-EQRLMVLEEQYRKEKEEADLLFEQQRQDYENRIQSLQEQVERHSMISSVATTNIFDEEEEEE------D-VQWTQ---------------------------------------------------------------------------------------------------------------------------------------------------------------------------------------------------------------------------------------------------------------------------------------------------------------------------------------------------------------------------------------------------------------------------------------------------------------------------------------------------------------------------------------------------------------------------------------------------------------------------------------------------------------------------------------------------------------------------------------------------------------------------------------------------------------------------------------------------------------------------------------------------------------------------------------------------------------------------------------------------------------------------------------------------------------------------------------------------------------------------------------------------------------------------------------------------------------------------------------------------------------------------------------------------------------------------------------------------
>EOG091F002Y|Crassostrea_gigas|NC05_Hermissenda_crassicornis|TRANSCRIPT
----------------------------------------------------------------------------------------------------------------------------------------------------------------------------------------------------------------------------------------------------------------------------------------------------------ANKKKKKNDFIPYRDSVLTWLLRENLGGNSKTAMVAALSPADINYDETLSTLRYADRAKQIMCKAVVNEDPNARLIRELKEEVAKLKDILTHEGIELNEGQSIQELMETRGRS-RSRKESITLEGGDDAMERLKESEKLIAELNLSWEEKLRKTEQVKKEREAVLAEMGVALKEDGGTIGVFSPKKTPHLVNLNEDPLMSECLLYYIKEGTTKVGLQETDKANDVQLSGQTILDEHCIFENKDGTVTLIPTEGAMCFVNGRQVTS-ATVLKTGARVILGKHHVFRFNHPQQARQSRALMSE--MESTDMPITEPVDWTFAQLELLEKQGIDLRTEM-ESRLMVLEEQYRKEKEEADILFQQQRQDYENRIQSLQEQVERHSMISSVATTHIFDEEEEEE------EDVPWTDREKDLAAWGFRKWKYHQFTSLRDDLWGNAIFLKEANAISVELNKKVQFQFVLLTNTLYSPLPGDLLPSSDKMVSHPFPRTVVAVEVQDTKNGATHYWSLEKLRHRLTLMREIYNEDLSPDTPEAKQDIFHCLSACG-QQNVFNFRTLIPQRQRLELMREMYHNEAELSPTSPEPNIDSMTGGDPFYDRFPWFRLVGRSFVYLSNLFYPVSMVHRVAIVNDKGDVKGYLRVSVQAILAG----QEDHLEMAPGVKQSGNAKISFSDESYFIKKT----------CVTKPMEP-VSSLEELRVVEGEGEVNDNSYLASE----------------------------------------------------------------------------------------------------------------------------------------------------------------------------------------------------------------------------------------------------------------------------------------------------------------------------------------------------------------------------------------------------------------------------------------------------------------------------------------------------------------------------------------------------------------------------------------------------------------------------------------------------------------------------------------------------------------------------------------------------------------------------------------------------------------------------------------------------------------------------------------------------------------------------------------------------------------------------------------------------------------------
>EOG091F002Y|Biomphalaria_glabrata|HW17_Hermissenda_crassicornis|TRANSCRIPT
--------------------------------------------------------------------------------------------------------------------------------------------------------------------------------------------------------------------------------------------------------------------------------------------------------------------------------------------------------------------------------------------------------------------------------------------------------------------------------------------------------------------------------------------------------------------------------------------------------------------------------------------------------------------------------------------------------------------EEEEE------EDVPWTDREKDLAAWGFRKWKYHQFTSLRDDLWGNAIFLKEANAISVELNKKVQFQFVLLTNTLYSPLPGDLLPSSDKMVSHPFPRTVVAVEVQDTKNGATHYWSLEKLS---------------------------------------------------------------------------MTGGDPFYDRFPWFRLVGRSFVYLSNLFYPVSMVHRVAIVNDKGDVKGYLRVSVQAILAG----QEDHLEMAPGVKQSGNAKISFSDESYFIKKSERATNFPLPPCATKPLEP-VSSLEELRVVEGEGEVTDNSYLASEGGQLDQDGNKALDTTDKIDYCPEMLPTELPEHLKIGSQFQFRVTILQASSISPEYADIFCQFNFLHRHDEAFSTEPLKNNGKGPPLGFYHVQNFTVTITKSFIDYVKTQ---------------------------------------------------------------------------------------------------------------------------------------------------------------------------------------------------------------------------------------------------------------------------------------------------------------------------------------------------------------------------------------------------------------------------------------------------------------------------------------------------------------------------------------------------------------------------------------------------------------------------------------------------------------------------------------------------------------------------------------------------------------------------------------------------------------------------------------------------------------------------------------------------------
>EOG091F002Y|Lottia_gigantea|JG25_Palisa_papillata|TRANSCRIPT
----------------------------------------------------------------------------------------------------------------------------DLFQKIQVGNDANTSFSVEVSYFEIYCERVRDLLNP---SNKNTLRVREHPLLGPYVEDLSKLAVQSFGDINNLIDEGNKARTVAATNMNETSSRSHAVFTIILSQRRVDPTT------------VDLAGSERAGSTGAVGDRLKEGANINRSLSALGNVISALAEM-STGK--------GKKVVPYRDSVLTKLLQNALGGNSKTVMIAALSPADINYDETLSTLRFADRAKKIKTQAVVNENPLDRMIKELKAENEKLRKALEGGGVCITKDLCM-------------------------------------------------------------------------------------------------------------------------------------------------------------------------------------------------------------------------------------------------------------------------------------------------------------------------------------------------------------------------------------VVHSRDTKISAPSPRFRA-----------------------------------------------------------------------------------------------------------------------------------------------------------------------------------------------------------------------------------------------------------------------------------------------------------------------------------------------------------------------------------------------------------------------------------------------------------------------------------------------------------------------------------------------------------------------------------------------LK------------------------------------SLFGVTKSPDYGKVSGIYELLLRQLSESG---VERRQRKVVDTSLTYVRGEENLNGWRPRGDSLLGDHQWEL----------------------------------------------------------------------------------------------------------------------------------------------------------------------------------------------SDSADRKLSLPLK--PINLDQPMFLPDVEEVRPSPVVSRRGYLNFLEDNTKGWIKKWVIVRRPYMYIYSTEKDPVVRGIVNLATAEIEYSEDQ---------------------------------------------------------------------------------------------------------------------------------------------------------------------------------------------------------------------------------------------------------
>EOG091F002Y|Biomphalaria_glabrata|JG19_Janolus_barbarensis|TRANSCRIPT
----------------------------------------------------------------------------------------------------------------------------------------------KVSYFEIYMDKIRDLLDV---TKTN-LSVHEDKNRVPYVKGCTERFVSSPEEVMEVIEEGKSNRHVAVTNMNEHSSR-------------------------------------------------------------------------------------------------------------------------------------------------------------------------------------------------------------------------------------------------------------------------------------------------------------------GSNILEEHCVFENQDGVVTLIPCEEALCFVNGKQVTS-ATVLKTGARVILGKHHVF--------------------------------------------------------------------------------------------------------------------------------------------------------------------------------------------------------------------------------------------------------------------------------------------------------------------------------------------------------------------------------------------------------------------------------------------------------------------------------------------------------------------------------------------------------------------------------------------------------------------------------------------------------------SPVHSQCDLLVWFEICELAPSGEYVPVVVDHSDDLPTRGVFMLHQGIQRRLRITIVHET--RTHFAWKDVRELVVGRIRNTVEFYDYDIETT-----------------------------------------------------------------------------------------------------------------------------------------------------------------------------------------------------------------------------------------------------------------------------------------------------------------------------------------------------KSCDSLLTTSPSPSSDLADRKLSLPIK--PINLDQPMFLPDVEEVRPSPVVSRRGYLNFLEDNTKGWIKKWVVVRRPYMYIYSTE-------------------------------------------------------------------------------------------------------------------------------------------------------------------------------------------------------------------------------------------------------------------------------
>EOG091F002Y|Biomphalaria_glabrata|JG20_Learchis_evelinae|TRANSCRIPT
----------------------------------------------------------------------------------------------------------------------------------------------------------------------------------------------------------------------------------------------------------------------------------------------------------------KSTHIPYRDSKLTRLLQDSLGGNAKTVMVANIGPASYNYDETLTTLRYANRAKNIKNKPHINEDPKDALLREFQEEIMRLKGQLA-------------------------------------------------------------------------------------------------------------------------------------------------------------------------------------------------------------------------------------------------------------------------------------------------------------------------------------------------------------------------------------------------------------------------------------------------------------------------------------------------------------------------------------------------------------------------------------------------------------------------------------------------------------------------------------------------AKGFQFRVTILQASNISPEYADIFCQFNFLHRHDEAFSTEPLKN---------------------------------------------------------------------------------------------------------------------------------------------------------------------------------------------------------------------------------------------------------------MTLSAYLE------------------------------------SLFGVTKSPDYGKVSGIYELLLRQLSE-------------------------------------------------------------------------------------------------------------------------------------------------------------------------------------------------------------------------------------------------------------------------------------------------------------------------------------------------------------------------------------------------------------------------------------------------------------------------------------------------------------------------------------------------------------------------------------------------
>EOG091F002Y|Biomphalaria_glabrata|HW06_Cratena_peregrina|TRANSCRIPT
----------------------------------------------------------------------------------------------------------------------------------------------RASYLEIYQEEIRDLLSK---DQSKRLEMKERPDTGVYVKDLSSFVTKSIKEIEHVMNVGNNNRSVGATNMNEHSSRSHAIFIVTIECSEEGADGENHI-RVGKLNMVDLAGSERQSKTGATGDRLKEATKINLSLSTLSNVISALV----------------------------------------------------------------------------------------------------------------------------------------------------------------------------------------------------------------------------------------------------------D-----------------------------------------------------------------------------------------------------------------------------------------------------------------------------------------------------------------------------------------------------------------------------------------------------------------------------------------------------------------------------------------------------------------------------------------------------------------------------------------------------------------------------------------------------------------------------------------------------------------------------------------------------------------------------------------------------------------------------------------------------------------------------------------------------------------------------------------------------------------------------------------------------------------------------------------------------------------------------------------------------------------------------------------------------------------------------------------------------------------------------------------------------------------------------------------------------------------------------------------------------------------------------------------------------------------------------------------------------------------------------------------------------------------------------------------------------------------------------------------------------------------------------
>EOG091F002Y|Biomphalaria_glabrata|JG17_Hancockia_uncinata|TRANSCRIPT
----------------------------------------------------------------------------------------------------------------------------------------------RVSYLEIYNEEVRDLLAK---DQQHRLEVKERPDFGVYVKDLSAFVVNNADDMDRIMTLGNKNRSVGSTNMNMHSSRSHAIFTVTVECSEKGLDGERHV-RVGKLHLVDLAGSERQAKTGATGQRLKEATKINLSLSTLGNVISSLV----------------------------------------------------------------------------------------------------------------------------------------------------------------------------------------------------------------------------------------------------------DDEVVSLVPCGDALCFVNGKQVTG-PTILKTGARVILGKHHVFRFNHPQQARQSRALMSDTMMESSDMPITEPVDWTFAQLELLEKQGIDLRKEM-ETRLNVLEEQYRKEKEVADILFEQQRQDYENRIQTLQEQVERHSMISS------------------------------------------------------------------------------------------------------------------------------------------------------------------------------------------------------------------------------------------------------------------------------------------------------------------------------------------------------------------------------------------------------------------------------------------------------------------------------------------------------------------------------------------------------------------------------------------------------------------------------------------------------------------------------------------------------------------------------------------------------------------------------------------------------------------------------------------------------------------------------------------------------------------------------------------------------------------------------------------------------------------------------------------------------------------------------------------------------------------------------------------------------------------------------------------------------------------------------------------------------------------------------------------------------------------------------------------------------------------------------
>EOG091F002Y|Biomphalaria_glabrata|JG18_Hermissenda_opalescens|TRANSCRIPT
----------------------------------------------------------------------------------------------------------------------------------------------RVSYLEIYNEEVRDLLAK---DQQHRLEVKERPDVGVYVKDLSAFVVNNADDMDRIMTLGNKNRSVGSTNMNLQSSRSHAIFSVTVECSEKGQDGEQHV-RVGKLHLVDLAGSERQAKTGATGQRLKEATKINLSLSTLGNVISSLV----------------------------------------------------------------------------------------------------------------------------------------------------------------------------------------------------------------------------------------------------------D------------------------------------------------------------------------------------------------------------------------------------------------------------------------------------------------------------------------------------------------------------------------------------------------------------------------------------------------------------MTGGDPFYDRFPWFRLVGRSFVYLSNLFYPVSMVHRVA---------------------------------------------------------------------------------------------------------------------------------------------------------------------------------------------------------------------------------------------------------------------------------------------------------------------------------------------------------------------------------------------------------------------------------------------------------------------------------------------------------------------------------------------------------------------------------------------------------------------------------------------------------------------------------------------------------------------------------------------------------------------------------------------------------------------------------------------------------------------------------------------------------------------------------------------------------------------------------------------------------------------------------------------------------------------------------------------------------------------------
>EOG091F002Y|Biomphalaria_glabrata|HW19_Polycera_quadrilineata|TRANSCRIPT
--------------------------------------------------------------------------------------------------------------------------------------------EVNFSMLEIYNEQVRDLLDSKGESRRGGLRIRQHPKTGFYAEGLQIKPVVSYDDIEHKMGEGTTNRTVAATNMNATSSRAHTIVGITFIQKFQNAAGEDTT-KSAVINLVDLAGSERADSTGATGDRLKEGAAINQSLSCLGNCIAALADK-------ASGKRVK---VPFRDSVLTKLLKNALGGNSKTIMIAAVSPADINYEESLSTLRYADRAKQIKTTAIINEDPTEKLIRELQEENEKLKAMLM-----------------------------------------------------------------------------------------------------------------------------------------------------------------------------------------------------------------------------------------------------------------------------------------------------------------------------------------------------------------------------------------------------------------------------------------------------------------------------------------------------------------------------------------------------------------------------------------------------------------------------------------------EGEGQVMDNARLASENG---PDN-----QTNKFDFCPEMLSAEIPDHLTVGKQFQFRVTVQQAFNISSEYADIFCQFNFLHRHDEAFSTEPLK----------------------------------------------------------------------------------------------------------------------------------------------------------------------------------------------------------------------------------------------------------------------------------------------------------------------------------------------------------------------------------------------------------------------------------------------------------------------------------------------------------------------------------------------------------------------------------------------------------------------------------------------------------------------------------------------------------------------------------------------------------------------------------------------------------------------------------------------------------------------------------------------------------------------------------------
>EOG091F002Y|Lottia_gigantea|HW21_Tritonia_manicata|TRANSCRIPT
---------------------------------------------------------------------------------------------------------------------------------------------------------------------------------------------------------------------------------------------------------------------------LKEGANINKSLTTLGKVISALAEQSS------SKKKRRSDFIPYRDSVLTWLLKENLGGNSKTAMIATISPADINFEETLSTLRYADRAKQIVCKAVVNEDPNAKIIRELKEEVSKLRDLIQREGLDLEK---IEGLTNVGGNS-RSSESSEDVVAL---QSKLKESERFMAELTETWEERLKKSEAIKAEREAILAEMGVALGEDGHSVGVFQPKTDPYLVNLNEDPLMSECLLYYIKAGFTSVGCASGVVLQHIRLNGTNIQEQHCTFNNDQGEVQITPVEDSTTFVNGKRISE-ALLLQSGDRIIMGESHIFRFNNPQQ--------------------DGLFDWTFACQELRREQGVEAPSMVSDARVLKLEERIEQEKKAADALLEQQKQTYESKLQALQRKVDLSSPPSSETLASTDLDSSTS----VSAEASNWTEREEYLLRNAIEKWKLYHNMSLKSDILRHTVSLKEANVISFELKKKVKFQFVIFTKGDYFTIPDA----VDIDLGPRTARTVLAVEVSDTKNGVVHFWSLKKFR------------------------------------------------ERLKTMKDLY----------------------------------------------------------------------------------------------------------------------------------------------------------------------------------------------------------------------------------------------------------------------------------------------------------------------------------------------------------------------------------------------------------------------------------------------------------------------------------------------------------------------------------------------------------------------------------------------------------------------------------------------------------------------------------------------------------------------------------------------------------------------------------------------------------------------------------------------------------------------------------------------------------------------------------------------------------------------------------------------------------------------------------------------------------------------------------------------------------------------------------------------------------------------------------
>EOG091F002Y|Lottia_gigantea|JG13_Doto_lancei|TRANSCRIPT
---------------------------------------------------------------------------------------------------------------------------------------------------------------------------------GVFVKGLSCHLAQSEEEALNLLFEGETNRSIAAHSLNRQSSRSHCIFTMYLESRSRVQSNAKYT--VSKINFVDLAGSERLSKTKSEGRTKEEAMYINKSLSFLEQVVIALAS-------------KSRDHVPFRQSKLTHFLKDSIGGNCNTVLIANMWGEKAQLEETVSTLRFATRMMCVASEPAVNEIYDPALLV------------------------------------------------------------------------------------------------------------------------------------------------------------------------------------------------------------------------------------------------------------------------------------------------------------------------------------------------------------------------------------------KKLQK-----------------------------------------------------------------------------------------------------------------------------------------------------------------------------------------------------------------------------------------------------------------------------------------------------------------------------------------------------------------------------------------------------------------------------------------------------------------------------------------------------------------------------------------------------------------------------------EICHLKSELRVFFQFEAAWDSSLHNSPMLNRVTAYGEKVYMTLSAYLEVENCAQPACITKDLCMVVHSRDTKISAP----RALKNLFGGSKGADCGKVSGIYELLLRQLSESG---VERRQRKVVDTSLT------------------------------------------------------------------------------------------------------------------------------------------------------------------------------------------------------------------------------------------------------------------------------------------------------------------------------------------------------------------------------------------------------------------------------------------------------------------------------------------------------------------------------------------------------------------------------
