# Supplementary material for: Transcriptomics provides a robust framework for the relationships of the major clades of cladobranch sea slugs (Mollusca, Gastropoda, Heterobranchia), but fails to resolve the position of the enigmatic genus Embletonia
Source: BMC Ecol Evol. 2021 Dec 28;21:226. doi: 10.1186/s12862-021-01944-0 (PMC8895541; doi:10.1186/s12862-021-01944-0)
Supplement: Supplementary file 6 — Additional file 6. Archive S4: Unmasked multiple sequence alignments on amino acid level including Doris kerguelenensis and Calmella cavolini prior to the removal of outliers. [file 12862_2021_1944_MOESM6_ESM.zip › Archive_S4/Alignments/EOG091F03Y8.aa.fasta]

>EOG091F03Y8|Biomphalaria_glabrata|BGLTMP008235
MIESFRLLAKKLGDPELTASFQRKCGVKHITDF----NDGNSVNGNNVASASAGVGNNTHLDSPVPFNQVNGKI-----KSSEHGINGVLTPIA------SNHSNGYLKERKQINHNHHNGYLKNGTNGVKL-DEGEYKSSC--------NGDVGR-MLNGNGFIQKNG-VKSLKDHSIDNVIIHWLFLFGASLGNELFYILFFSFSLWNLDSVVIRRTIIVWGVIMYVGQAAKDIIMWPRPKSPPVIPLEKRYELEYGMPSTHAMVGVGIPFSVFIFMYG--RYEFNLVLSLFIAITWCLLVSFSRLYLGMHSVLDVIAGVSLAAFLMLVTVPFVDSIDRFILSSKISIPVVMSTCILLSWIYPSMKRWSTTRGDTILILGVFSGIYSGLWMTGQLS-N-VN---PTPEALPLTLALPTLSGVGIALIRQILGSIFIFLALTAIKKIILYTLSWILGYDPKDPVTKQQFNIELPYRYLPYFIGGIVATYVMPLIFQQIHLEREGFYSEIFSYSS
>EOG091F03Y8|Biomphalaria_glabrata|HW09_Doto_sp|TRANSCRIPT
--------------------------------------------------------------------------------------------LT------ETHTEACLKQRKSV---HMNGHTKPGKNGHGP-LNGFSKH-QSVDGL---SGKNGEALCNGHATPPKDSE--DTRTFTVENYFLYYIFSFGASLGNEVFYILFFSSSLWNFDSFVTRKMLILWGVVMYIGQALKDVVRWPRPNSPPAIRLETRYELEYGMPSTHAMVAVAIPFGMLIFMVD--RYEFNLFFGILFAVNWCILVSFSRLYLGMHSALDIVAGVVFAALIMGVLMFFVDAIDSFLISQPLGGAVLVAVSLFCCAMYPTLDKWSTARGDTTISVAVFSGIHFGLWMTRMLT-D-VV---PEPEHLPFQLQFAGWDVLWPCIQRQILGVTAIVVVLSGLRLIMLKGMCKFWGLDPNDPKSKRELRVELPYKFVAYFTASMTATYFMPIVFQYLNIMRQGYYSEI-----
>EOG091F03Y8|Biomphalaria_glabrata|NC08_Tritonia_hamnerorum|TRANSCRIPT
-------------------------------------------------------------------------------------------------------------------------------------------------------------------------------------------FSFGASLGNEVFYIIFFSSSLWNFDSFVTRKMLILWGIIMYIGQALKDVVRMPRPNSPPAVRLETRYELEYGMPSTHAMVGVAIPFGMLIFMVD--RYEFNLAFGVLFAVCWCILVSCSRLYLGMHSALDISVGVVFSGFLMAVLYFFVDYIDSFIITQAWGGPVLVAASLLGCIMYPKLDKWSTARGDTTLCVAVFSGIHFGIWMTRMLT-E-VV---PEAEQPVFPLDFPTLEVLYPCILRQIIGVTIVVVILSSMRIMMLKTMCWFWGLDVKDPASKQTLRVELPYKYVAYFSASMSSTYIMPLIFGWLNIMRPSFYSEIF----
>EOG091F03Y8|Biomphalaria_glabrata|NC01_Armina_californica|TRANSCRIPT
-----------------------------------------------------------------------------------------------------------------------------------------------------------------------------------------------------------------NFDSFITRKMLILWGIIMYVGQALKDIVRWPRPHSPPAVRLETRYELEYGMPSTHAMVGVAIPFGMLIFMLE--RYEFNLIFGVLFAVSWCILVSCS-----------------------------------------------------------------------------------------------------------------------------------------------------------------------------------------------------------------
>EOG091F03Y8|Biomphalaria_glabrata|NC07_Tritonia_diomedea|TRANSCRIPT
---------------------------------------------------------------------------------------------------------------------------------------------------------------NGHAPVHKNSE--ETRPYTIENYFLYYIFSFGASLGNELFYIIFFSSSLWNFDSFVTRKMLILWGIIMYIGQALKDIIRWPRPHSPPAVRLETRYELEYGMPSTHAMVAVAIPFGMLVFMVD--RYEFNLMFGILFAVNWCILVSFSRLYLGMHSALDISAGVVFAAILMVVIYFFVDHIDSFLITQVWGGPGLVAACLLCCIMYPSLDKWSTARGDTTISVAVFSGIHFGMWMTRMLT-E-VV---PEPEQPIFKLDFPSWEVLSPCILRQVIGVIVLVVVLSSMRIVMLKTICWFWGLDPADPASKRTLRVELPYKYVAYFTTAMSATYFMPILFGWLNIMRPGFYSEI-----
>EOG091F03Y8|Biomphalaria_glabrata|JG22_Lomanotus_vermiformis|TRANSCRIPT
-----------------------------------------------------------------------------------------------------------------------------------------------------------------------------------------------------------------NFDSFVTRKMLILWATLMYIGQALKDVVRWPRPDSPPAIRLETRYELEYGMPSTHAMVGVAIPFGMLIFMMD--RYEFNLLFGILFATAWCILVSFSRLYLGMHSALDILAGMVFAILLMVGLYFFVDDIDCFIISHSWGGPVMTAVCVFACLMYPSLDKWSTARGDTTITLAVFSGIEFGLWMTGMLT-N-VT---AEPEFLPFSLHFPS-----------------------------------------------------------------------------------------------
>EOG091F03Y8|Biomphalaria_glabrata|HW02_Berghia_verrucicornis|TRANSCRIPT
---------------------------------------------------------------------------------------------------------------------------------------------------------------NGHAIVHENTEAADSRTYRINNYFLYYIFSFGASLGNEVFYILFFSATLWNFDNFVTRKMLIMWGIIMYIGQAMKDVVRWPRPLSPPAIRLETRYELEYGMPSTHAMVGVAIPFGMLYFMID--RYEFNFYLGLLFAVNWCILVSCSRLYLGMHSALDISAGVVFAFILMVILSFFVDHIDTFIISHVWGGPVMVAVCLFSCYMYPTLDKWSTARGDTTISVAVFSGCHFGLYLTGMLT-D-IV---PEPEQLPFVLDFPTWEVLLAFIQRQLLGVLVVVIFLSSLRIIMLRLICGLWSLDYKDPKSKRPLRVELPYKFTAYFTASVAATYLMPVIFNYLNIMRPSFYSEIF----
>EOG091F03Y8|Biomphalaria_glabrata|HW05_Caloria_elegans|TRANSCRIPT
---------------------------------------------------------------------------------------------------------------------------------------------------------------NGHGPVHESTE--DTRTYSINNYFLYYIFSFGASLGNEVFYILFFSATLWNFDNFVTRKMLIMWGIIMYVGQAMKDIIRWPRPLSPPAIRLETRYELEYGMPSTHAMVGVAIPFGMLIFMVD--RYEFNIFIGVLFAATWCVLVSFSRLYLGMHSALDISAGVVFAGIMMVILSYFVDSIDTFIISQVWGGPIMLATCLFACLMYPSIDKWSTARGDTTISVAVYSGCHFGLYMTGMLT-D-IV---PQPEHLPYVLDFPTWSTLWICTLRQFIGVAAVVVILSGLRIVMLKLMCWLWVLDYKDPKSKRTLRVELPYKYVAYFTASMAATYLMPILFNYLNIMRPGYYSEI-----
>EOG091F03Y8|Biomphalaria_glabrata|HW06_Cratena_peregrina|TRANSCRIPT
--------------------------------------------------------------------------------------------------------------------------------------------------------------------------VTDSRTFSIDNNFLYYIFSFGASLGNEVFYILFFSATLWNFDNFVTRKMLIMWGIIMYIGQAMKDVVRWPRPLSPPAIRLETRYELEYGMPSTHAMVGVAIPFGMLIFMVD--RYEFNLYFGVAFAATWCVLVSFSRLYLGMHSALDISAGVVFAGILMVILSLFVDAMDTFMISNVWGGPALVASCLFACLMYPSLDKWSTARGDTTISVAVFSGCHFGLYMTGMLT-D-IE---PQPEQLPYVLDFPNWTTLWTCALRQVIGVAFLVVTLSSLRIIMLKLMCRLWDLDFKDPKSKQTLRVELPYKYVAYFTTSMSATYLMPILFNYLNIMRQGYYTEI-----
>EOG091F03Y8|Biomphalaria_glabrata|HW13_Favorinus_branchialis|TRANSCRIPT
-----------LSDPYYTAAFQQICGITTHQHGDGIRSECNGVNANGTTGHGAGTVSSNGSAC-----SANGDS-----LANNHGKNGYVTGPFKDISQENHISESDVRNRTPA---HKNGYIKNGANGHSL-PNGVSNH-LTCDKT---S-ETEAVHSNGHASVHQSPEVKDQRTYSVNNYFLYYIFSFGASLGNEVFYILFFSATFWNFDNFVTRKMLIMWGVIMYIGQAMKDVIRWPRPLSPPAMRLETRYELEYGMPSTHAMVGVAIPFGMLLAMVG--RYEFNLFFGILFAATWCVLVSFSRLYLGMHSALDISAGVVFAGILMVILSYFVDSMDSFIVGHVWGGPVLVAVCLFACLMYPSLDKWSTARGDTTISVAVFSGCHFGIYMTGMLT-D-IV---PEPEQLPYVLDFPAWATLWTCAQRQLIGVLFLVIILSSLRIVMLKAMCWLWSLDYKDPKSKQTLRVELPYKYVAYFTTSASATYLLPILFNYLNIMRPSFYSEV-----
>EOG091F03Y8|Biomphalaria_glabrata|HW12_Facelina_rubrovittata|TRANSCRIPT
----------------------------------------------------------------------------------------------------------------------------------------------------------------------ESTEVTDLRTYSINNNFLYYIFSFGASLGNEVFYILFFSATLWNFDNFVTRKMLIMWGIIMYIGQAMKDVIRWPRPLSPPAIRLETRYELEYGMPSTHAMVGVAIPFGMLYFMVD--RYEFNLYLGILFAATWCVLVSCSRLYLGMHSALDISAGVVFAGILMVVLSYFVDSIDSFIISHVWGGPVMVAVCLFACLMYPSLDKWSTARGDTTISVAVYSGIHFGLYMTGMFT-D-IE---PQTEQLPYVLDFPTWATLSICAQRQILGVALLVLNLSGLRIIMLRGMCWFWSLDYKDPKSKQTLRVELPYKYVAYFTASMSATYLMPILFGYLNIMRQGYYLEI-----
>EOG091F03Y8|Biomphalaria_glabrata|HW17_Hermissenda_crassicornis|TRANSCRIPT
----------------------------------------------------------------------------------------------------------------------------------------------------------------------------------INNYFLYYIFSFGASLGNEVFYILFFSGALWNFDNFVTRKMLIMWGIIMYVGQAMKDIIRWPRPLSPPAIRLETRYCLEYGMPSTHAMVGVAIPFGMLMSMID--RYEFNLYFGVMFAVTWCILVSFSRLYLGMHSALDISAGVVFAGILMTALSFFVDQIDTFIISNVWGGPVLVASCVFACAMYPPLDKWSTARGDTTISVAVFSGCLFGLYLTGMLT-D-IV---PEPEHLPFTLDFPTWATLWIVIQRQVLGVLVLVVVLSSMRIVMLRGVCRLWGLDYKDPKSKQTLRVELPYKFAAYFTTSVSATYLMPIVFNYLNIMRSSYYSE------
>EOG091F03Y8|Biomphalaria_glabrata|NC05_Hermissenda_crassicornis|TRANSCRIPT
----------------------------------------------------------------------------------------------------------------------------------------------------------------------------------INNYFLYYIFSFGASLGNEVFYILFFSGALWNFDNFVTRKMLIMWGIIMYVGQAMKDIIRWPRPLSPPAIRLETRYCLEYGMPSTHAMVGVAIPFGMLMSMID--RYEFNLYFGVMFAVTWCILVSFSRLYLGMHSALDISAGVVFAGILMTALSFFVDQIDTFIISNVWGGPVLVASCVFACAMYPSLEKWSTARGDTTISVAVFSGCLFGLYLTGMLT-D-IV---PEPEHLPFTLDFPTWATLWIVIQRQVLGVLVLVVVLSSMRIVMLRGVCRLWGLDYKDPKSKQTLRVELPYKFAAYFTTSVSATYLMPIVFNYLNIMRSSYYSEI-----
>EOG091F03Y8|Biomphalaria_glabrata|HW16_Hancockia_cfuncinata|TRANSCRIPT
--------------------------------------------------------------------------------------------------------------------------------------------------------------------------------HSIENYLLYYVFSFGASLGNEVFYIVFFSSSLWSFDSFVTRKMLILWGIVMYIGQALKDIVRWPRPDSPPAIRLESRYELEYGMPSTHAMVGVAIPFGMLIFMVD--RYEFNLALGILFAVSWCILMSISRLYLGMHSALDILAGVVLAFFLIGILLRFVPVMDSFLISHPLGGPVLVAASLFCCAMYPSLDKWSTARGDTTQSVSVFSGIYFGMWMTRMLT-D-VE---VQPEHPPFILDIPNWEVLWSFIQRQALGVFFIVIILNTLRLTVHKGLCMFWDLDPADPNSKRTLRVEFPYKYVSYFTASMSSTYFMPLIFQHFGVMRSGYYTEIF----
>EOG091F03Y8|Biomphalaria_glabrata|JG07_Cuthona_albocrusta|TRANSCRIPT
------------------------------------------------------------------------------------------------------------------------------------------------------------------------------RTYTINNYFLYYIFIFGASLGNEVFYILFFTTSLWNFDNFVTRRMFIMWVTIMYLGQAMKDVIRWPRPHQPPAIWLETRYVLEYGMPSTHAMVAVAIPFGMLSFMVD--RYEFNLFFGVLFAINWCILVSFSRLYLGMHSALDITAGVFFAAFLMVVCYFFVDQVDKFIIGHPYGGPVLVAFSLFSCLMYPKLDHWSTARGDTTISVAVFSGCQFGLWMTRMLT-D-FV---PIPEQLPYPFEFP------------------------------------------------------------------------------------------------
>EOG091F03Y8|Biomphalaria_glabrata|JG26_Phestilla_sp|TRANSCRIPT
----------------------------------------------------------------------------------------------------------------------------------------------------------------------------------------------GASLGNEVFYVLFFSTSLWNFDNYVTRRMLILWGSIMYIGQALKDVIRWPRPHAPPAIWLETRYELEYGMPSTHAMVAVAIPFGMLCFMVE--RYEFNLFFGVLFAVNWCILVSFSRLYLGMHSALDILAGVVGAAVMMAIGYNFVDQIDRFIIGHPYGGPVLVAVSLFSCLMYPSLDKWSTARGDT------------------------------------------------------------------------------------------------------------------------------------------
>EOG091F03Y8|Biomphalaria_glabrata|JG08_Dendronotus_venustus|TRANSCRIPT
--------------------------------------------------------------------------------------------------------------------------------------------------------------------------------YTIENYFLYYIFSFGASLGNEVFYILFFSSSLWNFDNFVTRKMLIMWVIIMYIGQALKDIIRWPRPISPPVVRLETRYQLEYGMPSTHAMVGVAIPFGMLLFMVD--RYEFNLLFGLLFAITWCILVSFSRLYLGMHSALDIVAGVLFALCSIGVLRFFVDSIDSFLISHTWGGPTLVAVSIFCCAMYPSLDKWSTARGDTTISVAVFSGIIFGLWMTRMLT-D-VV---PEPEYMPFSLSFPSWEVLWPCIQRLTIGVLLVVIILVSLRFVMLKSMYWIWGLDSSDPNNKRTLRVELPYKFGAYFLGSVSATYLMPLLFLYLNISRPGFYSEI-----
>EOG091F03Y8|Biomphalaria_glabrata|JG32_Unidentia_angelvaldesi|TRANSCRIPT
-------------------------------------------------------------------------------------------------------------------------------------------------------------------------------------------------------------------------KMLIMWGLIMYVGQAMKDIVRWPRPSSPPAIRLETRYELEYGMPSTHASVGVAIPFGMLLFMID--RYEFNLTLGVMFALAWCILVSFSRLYLGMHSLLDIIAGAVLAVTMMFGLYFVIDVIDTFIISHPWGGIVMVATCLLACLLYPSLDKWSTARGDTTISLAVFSGCHFGLYLTRMFT-D-IV---PQPEQLP------------------------------------------------------------------------------------------------------
>EOG091F03Y8|Biomphalaria_glabrata|HW10_Embletonia_pulchra|TRANSCRIPT
--------------------------------------------------------------------------------------NGY------------------------------------------L-PNGVSNH-LTCDKNHSDS-NSKEVLSNGHGPVQKSTE--DTRSYTIENYLLYYIFSFGASLGNEVFYILFFSTSLWNFDCFVTRRMLIMWGIIMYIGQAFKDIIRWPRPDSPPAIRLETRYELEYGMPSTHAMVSVAIPFGMLIFALD--RYEFNLFVGICFSINWAILVSFSRLYLGMHSALDICAGVLFAAFMMVILLPFVDTMDNFIMMHNWGGPVMLAISIFLCLIYPPLDKWSTARGDTTISVAVYSGIHFGLWMTRMWT-D-VT---PEPQPLPYVLAFPTWDHLWLSLLRQIIGVAAIVVVLSGMRIVMLTAMCKLWGLDPKDPMNKRPLRVELPYKFVAYFTASMVATYYMPIVFQYLNIARPTFYSEI-----
>EOG091F03Y8|Biomphalaria_glabrata|HW11_Eubranchus_exiguus|TRANSCRIPT
----------SLADPHITAAFQDICGIKVQTDVK-VKSETNGVVNSNGHGNTGSPLKQNGSCC-----ENGNTS-----KNNGNVKNGYTSQFDNISHKQEDNGENGLKKRVPT---HKNGYTQPMENGHSRTPNGLTADLKTSDKL---HSENGEINSNVHTTTP-----CDTRPYTINNYFLYYIFSFGASLGNEVFYILFFSTSLWNFDNFVTRRMLIYWGVVMYIGQALKDVIRMPRPLSPPAIRLETRYVLEYGMPSTHATVGMTIPFGMLIFATDSGRYELNLLFGVLFCINWSILVSFSRLYLGMHSALDILAGVVFAIMMMAGLYPFVDELDRFLISHPYGGPVLTVVTFFCCYMYPTLDRWSTARGDTTISVSVFAGIYTGLWMTRMLT-N-VV---AVPEQLPYPLAFPPNSHLWSSIQRCAVGVTGIVIILNSMRFIMLRLICFAWGLDHKDPKSKQTLRVELPYKFIAYFTPSLCTTFLMPILFNYLDIVRPAYYSEIF----
>EOG091F03Y8|Biomphalaria_glabrata|HW18_Janolus_cristatus|TRANSCRIPT
----------------------------------------------------------------------------------------------------------------------------------------KYPSDS--------NGKEDQGISNGHGPAHKVTE--DKRTYTIENNFLYYIFSFGASLGNEVFYIIFFSFSLWNFDNYVTRRMLIEWGIIMYIGQALKDILRWPRPLSPPVVRLETRYQLEYGMPSTHAMVGVAIPFGMYLFMIG--RYEFNLVIGLVFVITWGILVSFSRLYLGMHSALDIIAGVLSALLMMFSSLPFVDEVDNFITGHPWGGPIMVAACFFSCAMYPSLDKWSTARGDTTISMAVYSGIHFGLWMIGQYRKD-IV---PEPENLPYVLDIPGWETMWVSIQRQVLGVIILILALVCLRFGMLRVVCWVWRLDPLDPKSKESLRVELFYKFVSYFLLSCFASFVVPMVFEQFNIVRPTYYSEIF----
>EOG091F03Y8|Biomphalaria_glabrata|NC04_Fiona_pinnata|TRANSCRIPT
--------------------------------------------------------------------------------------------------------------------------------------------------------------------------------------------------------------------------------------------------------------------------------------------------------------------------------------------------IDRFIICHPYGGPVLVILSLFSCAMYPSLDRWSTARGDTTISVAVFSGCQFGLWMSRRLT-G-VV---VEPEQLPYVLEFPGVDHLWSSIQRQVVGVTCVVIILHTLRIVMLKLLCWIWGLDSKDPKSKQTLRVELPYKFVAYFTPSVCATFLIPLLFTYLNIVRPGYYSEI-----
>EOG091F03Y8|Biomphalaria_glabrata|JG16_Flabellina_iodinea|TRANSCRIPT
------------------------------------------------------------------------------------------------------------------------------------------------------------------------------------------------------------------------------------------------------------------------------------------------------------------RLYLGMHSALDISAGVVFAAILMVIMLFFVDFIDTFIITETWGGPVLVAACLFGCVMYPSIDKWSTARGDTTISVAVFSGIHCGLWMTRMLT-D-IV---PEPEQLPYAFDFPEWGTLWTCIQRQSLGVIFVVIVLSSARIVMLKGMCWFWGLDFKDPKSKHTLRVELPYKYTSYFLSGFFATYGMPLIFNYLNIMRPSYYSEI-----
>EOG091F03Y8|Biomphalaria_glabrata|JG27_Phidiana_lynceus|TRANSCRIPT
-----------------------------------------------------------------------------------------------------------------------------------------------------------------------------------------------------------------------------------------------------------------------------------------------------------------------------------------------------------------------------------------------------GMYMTGMLT-D-IV---PQPEQLPYVLDFPSWPSLWACTQRQVLGVALLVVILSSLRIIMLKLLCWIWGLDDKDPKSKQTLRVELPYKYVAYFTASTSATYLMPVLFNYLNIMRSGYYSE------
>EOG091F03Y8|Biomphalaria_glabrata|HW01_Armina_tigrina|TRANSCRIPT
-------------------------------------------------------------------------------------------------------------------------------------------------------------------------------------------------------------------------------------------------------------------------------------------------------------------------------------------------------------------------------------------------------WMTRMLT-E-IV---AEPEQPPFTMDFAGWDNLWICIQRQIIGVIIIVVVLSSLRIIMLKAMCWVWGLDPKDPKSKQTLRVELPYKYVAYFTAASTATYALPILFGYLNIMRSGYYSEIF----
>EOG091F03Y8|Biomphalaria_glabrata|NC06_Pleurobranchaea_californica|TRANSCRIPT
-------------------------------------------------------------------------------------------------------------------------------------------------------------------------------EYTIDNYFLYYIFSFGASLGNEVFYILFFSFALWNFDCFVVRKTCIVWAIAMYFGQAAKDIIRWPRPTSPPVARLEKRYELEYGMPSTHAMVGVAIPFGMIVYMYG--RYEMNLVYSLLFAVTWSILVSFSRLYLGMHSALDIFAGLVFAFVLMGLTIPVVDPLDSFLVSHEWGLPVMVAVCIFLCLLYPKLDKWSTARGDTTLCLAVFSGIYAGLWLTHQLM-D-FE---PPQENPPYVLALPSASCILMTLARQVIGVIGLVGLLSSFKVVFLHAVCRLLGFNPKDPKSKENLLVELPYKYVCYFLPSTAATYLMPVIFSWLNIARIGYYSE------
>EOG091F03Y8|Biomphalaria_glabrata|HW04_Calmella_cavolinii|TRANSCRIPT
-------------------------------------------------------------------------------------------------------------------------------------------------------------------------------SYTVENPVLYYLFSFGASLGNEIFYILFFSSTLWNFDSYVVRKVLIVWCVIMYLGQAAKDFIRWPRPKSPPVVRLEQRYELEYGMPSTHAMVGVAIPFGMLVYMSG--RYEFQFTYGLLFAITWSILVSFSRLYLGMHSVLDIIAGIGFAFFLMGATVPFVDQVDKFLICHPHAVPVMVTTCIILCFLYPSLDKWSTARGDTTLVLGVFSGIYAGLWFTG------------------------------------------------------------------------------------------------------------------------
>EOG091F03Y8|Biomphalaria_glabrata|HW19_Polycera_quadrilineata|TRANSCRIPT
-------------------------------------------------------------------------------------------------------------------------------------------------------------------------------EYSIDNYLLYYIFSFGASLGNEVFYILFFSFALWNFDNFVGRKMLLFWCSVMYIGQAAKDVIRWPRPDSPPVIRLENRYELEYGMPSTHAMVAVAIPFGMLYFMLD--RYEFNIVLGILFCVTWSILVSFSRLYLGMHSALDILAGLVFAFILMAMSVPFVDYWDMFLMTHPYAVPCLIGLGVTLCYLYPSLDKWSTARGDTTLSVAVFSGIYAGLWCTRQYT-NDIV---PLADTPPFVLQLANATGLWMTLQRQAIGVIVIVVLLTTLKLVVLRIVCKVLGFDPKDPESKKHLVIELPYKYVSYFVTSWTASYLMPLLFLQLNIHRQSFYTEIF----
>EOG091F03Y8|Biomphalaria_glabrata|HW03_Berthella_plumula|TRANSCRIPT
---------------------------------------------------------------------------------------------------------------------------------------------------------------------------------------------------------------------------------------------------------------------------------------------------------------------------------------------------DSFLVSHPLAVPVMVAVCISLCLLYPGLDKWSTARGDTTLSLAVFSGIYAGIWMTHQLM-D-VE---PVQETPPFVLMLPSTACVVMTLTRQVLGVIVIVALLTLIKMAVLHSLCHLHGYDPKDPKSKEYLVIELPYKYVSYFVSAFAATYLLPLLFLKLNIERSGYYSEI-----
>EOG091F03Y8|Biomphalaria_glabrata|JG01_Aeolidiella_alba|TRANSCRIPT
-------------------------------------------------------------------------------------------------------------------------------------------------------------------------------------------------------YITFFPFLFWNIDEYIARRIVFLWALLLYCGQCAKDVIQWPRPPCPPVIAVEKRYQWEYGMPSTHDTI-----------------------------------------------------------------------------------------------------------------------------------------------------------------------------LLLSLRAG-------------------------------------------------------------------
>EOG091F03Y8|Lottia_gigantea|JG11_Dondice_occidentalis|TRANSCRIPT
------------------------------------------------------------------------------------------------------------------------------------------------------------------------------------NPVLHKIFKFGSELGNEIFYLTFLPFVFWNVDEYIAKRLIVLWVFNMYAGQGLKDILCWPRPDSPPVLRLEKIYESEYGMPSTHAIAGSIVPFALVYFSYD--RFQYNVVWGILFFFGWTSLVCLSRVYRGMHTFQDILAGLSVAAFVTALWLPYLDVTLEILLASPNAWIFIILIPTLMIYAFPT--QCMETRNDTARIISAGCGCMLAAWTNYYID-Q-IPIPNPYEGTPKPLISASIMAWMLFSASRFIIGVSLLIPIKIILKTVIHSISDIMSSSTTKLSGRMANEMFTIPYLFLTYGGIGFTAVYVAPRVFEAVG---------------
>EOG091F03Y8|Lottia_gigantea|LotgiG54296
GP-----------------------------------------------------------------------------------------------------------------------------------------------------------------------------EYEIGNYFIFTLFRFGAELGNEFFYVIFYTFSMWNFDTLIGLKIVLVWVLLMYVGQSLKDVICWPRPASPPVFQLEDRYALEYGMPSTHAMVGTAIPFMLLIFTVD--RYEYPVLLGLIIAILWCSLVCLSRIYLGMHTIMDILAGLVLVTILLFIMVPWAETVVLYIVMTKCGGLLALLGGVVLTICYPTLDRWSTARGDTTVFLGVASGMLLGTWINFQLG-Y-II---PSNATLPYQTAIMEFDWLKSGSLRMLTGVVATVTMRFIMKLLTFNLLCYLFNKDPKDPKTKTCLKIELPYKFCTYFGLAVCASVIAPIIFTYVGIN-------------
>EOG091F03Y8|Crassostrea_gigas|CGI_10017264
-MEGVTKIFNYLKSPELVAEFQKRCGVDF-SDTD-TANENKKIENGTQQSQSDSVRLRNGFSK-----ANGEAGVSDVLKSNGYVKNGYTV--DEVIHCQEKNGSVSP--------------------------------------------------NQAHGKEKNEEEDLGKSSFKITNKLYFILFHFGASLGNEIFYLIFFPFVHWNFDGTLMRQMAFIWHVAMWAGQALKDIICWPRPASPPVIKLESRYSLEYGMPSTHATVGTVIPFSLLILLHR--YYEIPLVFGFVCATLWMSLVCCSRIYLGMHTVLDVLAGVAFGCLIIPSVLPWVHDLDLLIVTHPLGPLVFVGCYFLFCWVYPKQKIWNTARADTANVHGICGGVTSGYWLFYQLG-W-LT---KSRQIQPYPIPPLSWNWVYLSLLRTVIGVLILAAIRAIVKPMAIHFLCRLYKIDKKDIQAQRREGSEVPQKFITYYLVSIGATFLVPLLCSYLGIMRDSFYHELY----
