# Supplementary material for: Transcriptomics provides a robust framework for the relationships of the major clades of cladobranch sea slugs (Mollusca, Gastropoda, Heterobranchia), but fails to resolve the position of the enigmatic genus Embletonia
Source: BMC Ecol Evol. 2021 Dec 28;21:226. doi: 10.1186/s12862-021-01944-0 (PMC8895541; doi:10.1186/s12862-021-01944-0)
Supplement: Supplementary file 6 — Additional file 6. Archive S4: Unmasked multiple sequence alignments on amino acid level including Doris kerguelenensis and Calmella cavolini prior to the removal of outliers. [file 12862_2021_1944_MOESM6_ESM.zip › Archive_S4/Alignments/EOG091F04A1.aa.fasta]

>EOG091F04A1|Biomphalaria_glabrata|BGLTMP012204
M----------------------TTKNKKTRKLRGHVSHGHGRVGKHRKHPGGRGNAGGQHHHRINFDKYHPGYFGKVGMRYFHKTNNKFFCPSINLDKVWSLLSEQSRAKYLDT---------------------------------------------------------------------------------------------------------------------------------------------------------------------------------------------------P-T-EKAPVID-----GYYKVLGKGHLPKRPVIIKAKFFSKVAEKRIKEVGGACVLTS
>EOG091F04A1|Biomphalaria_glabrata|HW04_Calmella_cavolinii|TRANSCRIPT
M----------------------TTSLKKTRKLRGHVSHGHGRIGKHRKHPGGRGNAGGQHHHRINFDKYHPGYFGKVGMRYFHKTANKFHCPTINVDKLWSLLSEQSRARYLEG---------------------------------------------------------------------------------------------------------------------------------------------------------------------------------------------------KPL-DKAPVIDVSQA-GFYKVLGKGHLPNRPVIVKAKFFSKVAEKRIKEVGGACVL--
>EOG091F04A1|Biomphalaria_glabrata|NC02_Bathydoris_clavigera|TRANSCRIPT
M----------------------TTKNKKTRKLRGHVSHGHGRIGKHRKHPGGRGNAGGGHHHRINFDKYHPGYFGKVGMRYFHKTQNKFFCPAINVDKVWSLLSEQAKDKYLHQ---------------------------------------------------------------------------------------------------------------------------------------------------------------------------------------------------A-N-EKAPVIDVVQA-GYHKVLGKGHLPKRPIIVKAKFFSKTAEKRIKEVGGACVL--
>EOG091F04A1|Biomphalaria_glabrata|HW19_Polycera_quadrilineata|TRANSCRIPT
M----------------------TTKNKKTRKLRGHVSHGHGRIGKHRKHPGGRGNAGGLLHHRINYDKYHPGYFGKVGMRYFHKTQNKFHCPTINVDKVWSILPEQAREKYIGN---------------------------------------------------------------------------------------------------------------------------------------------------------------------------------------------------V-S-EKAPVIDVVQA-GYHKVLGKGHLPKRPVIVKAKFFSRTAEKRIKEVGGACVL--
>EOG091F04A1|Biomphalaria_glabrata|NC06_Pleurobranchaea_californica|TRANSCRIPT
M----------------------TTKLKKTRKLRGHVSHGHGRIGKHRKHPGGRGNAGGMHHHRINFDKYHPGYFGKVGMRYFHKTNNKYFCPTINLDKIWSLVSDQARDKYLAT---------------------------------------------------------------------------------------------------------------------------------------------------------------------------------------------------D-S-KKAPVIDVVQA-GYFKVLGKGHLPKTPVIVKAKFFSKVAVKRIKEVGGACVL--
>EOG091F04A1|Crassostrea_gigas|NC04_Fiona_pinnata|TRANSCRIPT
------------------------NKRKKTRKLRGHVSHGHGRIGKHRKHPGGRGNAGGMHHHRINYDKYHPGYFGKVGMRYFHKTQNKFFCPTINVDRLWSLVSDQTREKY----------------------------------------------------------------------------------------------------------------------------------------------------------------------------------------------------EKV-T-DKAPVIDVVRA-GYYKVLGKGHLPKQPVIVKAKFFSKTAEERIKSVGGACVL--
>EOG091F04A1|Crassostrea_gigas|CGI_10013084
MCDNAQPWCQAHYWKKKKKNYAHTTRNKKTRKLRGHVSHGKGRIGKHRKHPGGRGNAGGQHHHRINYDKYHPGYFGKVGMRYFHKTLNKFFCPSVNVEKLWSLVSEKTRENYKDNKDK-APVIDVVRAGYYKVLGKGHLPKQPVIVKARFFSRSAEQKIKKVGGCCVLTYYMNNLSLNEEVRFEVSANTIIGEGERTHSVTTAPQEKAPPKPPSLYVVATTTSTIQMNWRSGSNGGSPIQGKHRKHPGGRGNAGGQHHHRINYDKYHPGYFGKVGMRYFHKTLNKFFCPSVNVEKLWSLVSEKTRENYKDN-K-DKAPVIDVVRA-GYYKVLGKGHLPKQPVIVKARFFSRSAEQKIKKVGGCCVLTA
>EOG091F04A1|Biomphalaria_glabrata|HW09_Doto_sp|TRANSCRIPT
------------------------TKNKKTRKLRGHVSHGHGRIGKHRKHPGGRGNAGGLHHHRIKFDKYHPGYFGKVGMRYFHKTMNKFHCPTINVNKLWSLLSEESREKYLDT---------------------------------------------------------------------------------------------------------------------------------------------------------------------------------------------------K-T-TKAPVVDVVHA-GFYKVLGQGSLPYRPIIVKAKFFSKEAEKKIKDAGGACVL--
>EOG091F04A1|Biomphalaria_glabrata|JG13_Doto_lancei|TRANSCRIPT
------------------------TKNKKTRKLRGHVSHGHGRIGKHRKHPGGRGNAGGLHHHRIKFDKYHPGYFGKVGMRYFHKTMNKFHCPTINVNKLWSLLSEESREKYLDT---------------------------------------------------------------------------------------------------------------------------------------------------------------------------------------------------K-T-TKAPVVDVVHA-GFYKVLGQGSLPYRPIIVKAKFFSKEAEKKIKDAGGACVL--
>EOG091F04A1|Biomphalaria_glabrata|NC08_Tritonia_hamnerorum|TRANSCRIPT
------------------------TSKKKTRKLRGHVSHGHGRIGKHRKHPGGRGNAGGGHHNRINFDKYHPGYFGKVGMRYFHKTMNKFFCPTINLSKVWSLLPEETREKYVNS---------------------------------------------------------------------------------------------------------------------------------------------------------------------------------------------------D-S-PKAPVVDVVHA-GYHKVLGQGHLPKRPIIVKAKFFSKLAERRIKSAGGACVL--
>EOG091F04A1|Biomphalaria_glabrata|JG30_Tritonia_festiva|TRANSCRIPT
------------------------TSKKKTRKLRGHVSHGHGRIGKHRKHPGGRGNAGGGHHNRINFDKYHPGYFGKVGMRYFHKTMNKFFCPTINLSKVWSLLPEQTREKYVNS---------------------------------------------------------------------------------------------------------------------------------------------------------------------------------------------------D-S-PKAPVVDVVHA-GYHKVLGQGHLPKRPIIVKAKFFSKLAERRIKSVGGACVL--
>EOG091F04A1|Biomphalaria_glabrata|NC07_Tritonia_diomedea|TRANSCRIPT
------------------------TSKKKTRKLRGHVSHGHGRIGKHRKHPGGRGNAGGGHHNRINFDKYHPGYFGKVGMRYFHKTMNKFFCPTINLSKVWSLLPEQTREKYVNS---------------------------------------------------------------------------------------------------------------------------------------------------------------------------------------------------D-S-PKAPVVDVVHA-GYHKVLGQGHLPKRPIIVKAKFFSKLAERRIKSVGGACVL--
>EOG091F04A1|Biomphalaria_glabrata|JG16_Flabellina_iodinea|TRANSCRIPT
------------------------TSKKKTRKLRGHVSHGHGRIGKHRKHPGGRGNAGGGHHHRINFDKYHPGYFGKVGMRYFHKTMNKFFCPTINLTKVWSLLPEETREKYVNS---------------------------------------------------------------------------------------------------------------------------------------------------------------------------------------------------D-S-PKAPVVDVVHA-GYYKVLGKGHLPKRPIIVKAKFFSKLAEKRIKQAGGACVL--
>EOG091F04A1|Biomphalaria_glabrata|NC01_Armina_californica|TRANSCRIPT
------------------------TSKKKTRKLRGHVSHGHGRIGKHRKHPGGRGNSGGLHHHRINFDKYHPGYFGKVGMRYFHKTMNKFFCPTINLSKVWSLLPEQTREKYINS---------------------------------------------------------------------------------------------------------------------------------------------------------------------------------------------------D-S-PKAPVIDVVHA-GYHKVLGQGHLPKRPIIVKAKFFSKLAERRIKNAGGACVL--
>EOG091F04A1|Biomphalaria_glabrata|JG06_Catriona_columbiana|TRANSCRIPT
------------------------TSKKKTRKLRGHVSHGHGRIGKHRKHPGGRGNAGGGHHHRINFDKYHPGYFGKVGMRYFHKTMNKFFCPTIALNKVWSLVPEETREKYLNS---------------------------------------------------------------------------------------------------------------------------------------------------------------------------------------------------D-S-PKAPVVDVVQS-GYYKVLGTGHIPKRPIIVKAKFFSKVAEKRIKQAGGACVL--
>EOG091F04A1|Biomphalaria_glabrata|JG07_Cuthona_albocrusta|TRANSCRIPT
------------------------TSKKKTRKLRGHVSHGHGRIGKHRKHPGGRGNAGGGHHHRINFDKYHPGYFGKVGMRYFHKTMNKFHCPTIALNKVWSLVPEDTREKYLNS---------------------------------------------------------------------------------------------------------------------------------------------------------------------------------------------------D-S-PKAPVVDVVHA-GFYKVLGTGHLPKRPIIVKAKFFSKLAEKRIKQAGGACVL--
>EOG091F04A1|Biomphalaria_glabrata|HW07_Cuthona_caerulea|TRANSCRIPT
------------------------TSKKKTRKLRGHVSHGHGRIGKHRKHPGGRGNAGGGHHHRINFDKYHPGYFGKVGMRYFHKTMNKFFCPTIALNKVWSLVPEDTREKYLNS---------------------------------------------------------------------------------------------------------------------------------------------------------------------------------------------------D-S-PKAPVVDVVHA-GYYKVLGTGHLPKRPIIVKAKFFSKLAEKRIKQAGGACVL--
>EOG091F04A1|Biomphalaria_glabrata|HW01_Armina_tigrina|TRANSCRIPT
-------------------------SKKKTRKLRGHVSHGHGRIGKHRKHPGGRGNAGGLHHHRINFDKYHPGYFGKVGMRYFHKTNNKFFCPTINLNKVWSLLPEQTREKYINS---------------------------------------------------------------------------------------------------------------------------------------------------------------------------------------------------D-S-PKAPVIDVVHA-GYHKVLGLGHLPKRPIIVKAKLFSKLAERRIKKAGGACVL--
>EOG091F04A1|Biomphalaria_glabrata|JG22_Lomanotus_vermiformis|TRANSCRIPT
------------------------TSKKKTRKLRGHVSHGHGRIGKHRKHPGGRGNAGGGHHHRINFDKYHPGYFGKVGMRYFHKTMNKFFCPTINLSKIWSLLPEDTRDKYINS---------------------------------------------------------------------------------------------------------------------------------------------------------------------------------------------------D-S-PKAPVIDVVNA-GYYKVLGQGHLPKKPIIVKAKFFSKLAERRIKSAGGACVL--
>EOG091F04A1|Biomphalaria_glabrata|JG28_Scyllaea_fulva|TRANSCRIPT
------------------------TSKKKTRKLRGHVSHGHGRIGKHRKHPGGRGNAGGLHHHRINFDKYHPGYFGKVGMRYFHKTMNKFFCPTVNLSKLWSLLPEDTREKYLNS---------------------------------------------------------------------------------------------------------------------------------------------------------------------------------------------------D-T-PKAPVVDVVNA-GYYKVLGHGHLPKRPIIVKAKFFSKLAEKRIKSAGGACVL--
>EOG091F04A1|Biomphalaria_glabrata|HW11_Eubranchus_exiguus|TRANSCRIPT
------------------------TSKKKTRKLRGHVSHGHGRIGKHRKHPGGRGNAGGGHHHRINFDKYHPGYFGKVGMRYFHKTQNKFFCPTIALNKVWSLVPEETREKYINS---------------------------------------------------------------------------------------------------------------------------------------------------------------------------------------------------D-S-PKAPVVDCVHA-GFYKVLGTGHLPKRPIIVKAKIFSRLAEKRIKQAGGACVL--
>EOG091F04A1|Biomphalaria_glabrata|JG32_Unidentia_angelvaldesi|TRANSCRIPT
------------------------TSKKKTRKLRGHVSHGHGRIGKHRKHPGGRGNAGGGHHHRINFDKYHPGYFGKVGMRYFHKTNNKFFCPSINLAKLWSLLPEDTREKYINS---------------------------------------------------------------------------------------------------------------------------------------------------------------------------------------------------D-S-PKAPVVDVVHA-GYHKVLGAGHLPKRPLIVKAKFFSKVAERRIKKAGGACVL--
>EOG091F04A1|Biomphalaria_glabrata|JG19_Janolus_barbarensis|TRANSCRIPT
-------------------------SKKKTRKLRGHVSHGHGRIGKHRKHPGGRGNAGGGHHHRINFDKYHPGYFGKVGMRYFHKTNNKFFCPTVNLTKIWSLLPEETREKYVNS---------------------------------------------------------------------------------------------------------------------------------------------------------------------------------------------------D-S-TKAPVVDVVHA-GYHKVLGQGHLPKRPIIVKAKFFSKVAERRIKKAGGACVL--
>EOG091F04A1|Biomphalaria_glabrata|HW14_Flabellina_affinis|TRANSCRIPT
------------------------TSKKKTRKLRGHVSHGHGRIGKHRKHPGGRGNAGGGHHHRINFDKYHPGYFGKVGMRYFHKTNNKFFCPSVNLTQIWSLLPEQTREKYINS---------------------------------------------------------------------------------------------------------------------------------------------------------------------------------------------------D-S-PKAPVVDVVNA-GYYKVLGKGHLPKRPVIVKAKFFSKVAERRIKKVGGACVL--
>EOG091F04A1|Biomphalaria_glabrata|JG10_Dirona_picta|TRANSCRIPT
------------------------ASKKKTRKLRGHVSHGHGRIGKHRKHPGGRGNAGGGHHHRINFDKFHPGYFGKVGMRYFHKTNNKFFRPAINLTKIWSLLPEATREKYINS---------------------------------------------------------------------------------------------------------------------------------------------------------------------------------------------------D-S-PKAPVVDVVHA-GYYKVLGQGHLPKRPIIVKAKFFSKLAEQRIKKAGGACVL--
>EOG091F04A1|Crassostrea_gigas|HW10_Embletonia_pulchra|TRANSCRIPT
------------------------TSKKKTRKLRGHVSHGHGRIGKHRKHPGGRGNAGGGHHHRINFDKYHPGYFGKVGMRYFHKTQNKFFSPTVNLSSLWSLLPEQTREKYVNS---------------------------------------------------------------------------------------------------------------------------------------------------------------------------------------------------D-S-EKAPVIDCVNA-GYYKVLGKGHLPKRPVIVKAKFFSKVAERRIRKAGGACVL--
>EOG091F04A1|Biomphalaria_glabrata|JG23_Melibe_leonina|TRANSCRIPT
------------------------ASKKKTRKLRGHVSHGHGRIGKHRKHPGGRGNAGGLHHHRINFDKYHPGYFGKVGMRYFHKTMNKFHCPTVNVSKLWSLLPEHTREKYLNS---------------------------------------------------------------------------------------------------------------------------------------------------------------------------------------------------E-S-QKAPVIDVVHA-GYYKVLGQGHLPKRPVIVKAKFFSKVAEQRIKQAGGACVL--
>EOG091F04A1|Biomphalaria_glabrata|NC05_Hermissenda_crassicornis|TRANSCRIPT
------------------------TSKKKTRKLRGHVSHGHGRIGKHRKHPGGRGNAGGGHHHRINFDKFHPGYFGKVGMRYFHKTMNKFHCPTVNVSKLWSLLPEHTREKYLNS---------------------------------------------------------------------------------------------------------------------------------------------------------------------------------------------------E-S-QKAPVIDVVHA-GYYKVLGQGHLPKRPVIVKAKFFSKVAEQRIKQ---------
>EOG091F04A1|Biomphalaria_glabrata|JG17_Hancockia_uncinata|TRANSCRIPT
------------------------TKNKKTRKLRGHVSHGHGRIGKHRKHPGGRGNAGGLTHHRINFDKYHPGYFGKVGMRYFHKTMNKFFCPTINLNKLWSLLPENTREKYLNS---------------------------------------------------------------------------------------------------------------------------------------------------------------------------------------------------D-S-PKAPIVDVVNA-GFYKVLGTGHLPKRPIIVKAKFFSKLAERRIRNAGGACVL--
>EOG091F04A1|Biomphalaria_glabrata|JG14_Eubranchus_rustyus|TRANSCRIPT
------------------------TSKKKTRKLRGHVSHGHGRIGKHRKHTGGRGNAGGGHHHRINFDKYHPGYFGKVGMRYFHKTNNKFFCPTIALNKVWSLVPEDTREEYINS---------------------------------------------------------------------------------------------------------------------------------------------------------------------------------------------------D-S-PRAPVVDVVHA-GYHKVLGTGHFPKRPIIVRAKFFSRLAELRIKQAGGACVL--
>EOG091F04A1|Biomphalaria_glabrata|JG11_Dondice_occidentalis|TRANSCRIPT
------------------------TSKKKCRKLRGHVSHGHGRVGKHRKHPGGRGNAGGGHHHRIKFDKFHPGYFGKVGMRYFHKTNNKYFCPTINLSHLWSLVPEDRREHFINS---------------------------------------------------------------------------------------------------------------------------------------------------------------------------------------------------D-S-PKAPVVD-----------------------------------------------
>EOG091F04A1|Biomphalaria_glabrata|JG12_Dondice_parguerensis|TRANSCRIPT
------------------------TSKKKCRKLRGHVSHGHGRVGKHRKHPGGRGNAGGGHHHRIKFDKFHPGYFGKVGMRYFHKTNNKYFCPTINLSHLWSLVPEDRREHFINS---------------------------------------------------------------------------------------------------------------------------------------------------------------------------------------------------D-S-PKAPVVDCVNA-GFFKVLGNGHLPKRPLIVKAKFFSKVAERRIKQAGGACVL--
>EOG091F04A1|Biomphalaria_glabrata|JG04_Berghia_stephanieae|TRANSCRIPT
------------------------TSKKKCRKLRGHVSHGHGRVGKHRKHPGGRGNAGGGHHHRIKFDKFHPGYFGKVGMRYFHKTNNKYFCPTINLSHLWSLVPEDRREHFVNS---------------------------------------------------------------------------------------------------------------------------------------------------------------------------------------------------D-S-PKAPVVDCVNA-GFFKVLGNGHLPKRPLIVKAKYFSKVAERRIKKAGGACVL--
>EOG091F04A1|Biomphalaria_glabrata|HW06_Cratena_peregrina|TRANSCRIPT
------------------------TSKKKCRKLRGHVSHGHGRVGKHRKHPGGRGNAGGGHHHRINFDKFHPGYFGKVGMRYFHKTNNKYFCPTINLSHLWSLVPEDRREHFVNS---------------------------------------------------------------------------------------------------------------------------------------------------------------------------------------------------D-S-PKAPVVDCVNA-GFFKVLGNGHLPKRPLIVKAKYFSKVAERRIKKAGGACVL--
>EOG091F04A1|Biomphalaria_glabrata|JG02_Antaeolidiella_chromosoma|TRANSCRIPT
------------------------TSKKKCRKLRGHVSHGHGRVGKHRKHPGGRGNAGGGHHHRINFDKFHPGYFGKVGMRYFHKTNNKYFCPTINLSHLWSLVPEDRREHFVNS---------------------------------------------------------------------------------------------------------------------------------------------------------------------------------------------------D-N-PKAPVVDCVNA-GFHKVLGNGHLPKRPLIVKAKYFSKIAERRIKKAGGACVL--
>EOG091F04A1|Biomphalaria_glabrata|HW12_Facelina_rubrovittata|TRANSCRIPT
------------------------TSKKKSRKLRGHVSHGHGRVGKHRKHPGGRGNAGGGHHHRINFDKFHPGYFGKVGMRYFHKTNNKYFCPTINLSHLWSLVPEDRREHFVNS---------------------------------------------------------------------------------------------------------------------------------------------------------------------------------------------------D-S-PKAPVIDCVNA-GFFKVLGNGHLPKRPIIVKARYFTKVAERRIKKAGGACVL--
>EOG091F04A1|Biomphalaria_glabrata|HW17_Hermissenda_crassicornis|TRANSCRIPT
------------------------TSKKKCRKLRGHVSHGHGRVGKHRKHPGGRGNAGGGHHHRINFDKFHPGYFGKVGMRYFHKTNNKYFCPTINLSHLWSLVPEDTRECFVNS---------------------------------------------------------------------------------------------------------------------------------------------------------------------------------------------------D-S-AKAPVVDCVNA-GFFKVLGNGHLPKRPLIVKAKYFSKVAERRIKKAGGACVL--
>EOG091F04A1|Biomphalaria_glabrata|JG18_Hermissenda_opalescens|TRANSCRIPT
------------------------TSKKKCRKLRGHVSHGHGRVGKHRKHPGGRGNAGGGHHHRINFDKFHPGYFGKVGMRYFHKTNNKYFCPTINLSHLWSLVPEDTRECFVNS---------------------------------------------------------------------------------------------------------------------------------------------------------------------------------------------------D-S-AKAPVVDCVNA-GFFKVLGNGHLPKRPLIVKAKYFSKVAERRIKKAGGACVL--
>EOG091F04A1|Biomphalaria_glabrata|JG25_Palisa_papillata|TRANSCRIPT
------------------------TSKKKCRKLRGHVSHGHGRIGKHRKHPGGRGNAGGGHHHRINFDKFHPGYFGKVGMRYFHKTNNKYFCPTINPSHLWSLVPEDTREEYINS---------------------------------------------------------------------------------------------------------------------------------------------------------------------------------------------------D-S-PKAPVVDCVNA-GFFKVLGNGHLPKRPLIVKAKFFSKVAERRIKKAGGACVL--
>EOG091F04A1|Biomphalaria_glabrata|JG03_Austraeolis_stearnsi|TRANSCRIPT
------------------------TSKKKCRKLRGHVSHGHGRIGKHRKHPGGRGNAGGGHHHRINFDKFHPGYFGKVGMRYFHKTNNKYFCPTINLSHLWSLVPEATREEYINS---------------------------------------------------------------------------------------------------------------------------------------------------------------------------------------------------D-S-PKAPVVD-----------------------------------------------
>EOG091F04A1|Biomphalaria_glabrata|JG27_Phidiana_lynceus|TRANSCRIPT
------------------------TSKKKCRKLRGHVSHGHGRVGKHRKHPGGRGNAGGGHHHRIKFDKFHPGYFGKVGMRYFHKTNNKYFCPTINLSHLWSLLPENTREQYVNS---------------------------------------------------------------------------------------------------------------------------------------------------------------------------------------------------D-S-PKAPVVDCVNA-GFFKVLGNGHLPKRPLIVKAKFFSKVAERRIKKAGGACVL--
>EOG091F04A1|Biomphalaria_glabrata|JG20_Learchis_evelinae|TRANSCRIPT
------------------------TSKKKCRKLRGHVSHGHGRIGKHRKHPGGRGNAGGGHHHRINFDKFHPGYFGKVGMRYFHKTNNKYFCPTINLSHLWSLVPEKTRDQYVNS---------------------------------------------------------------------------------------------------------------------------------------------------------------------------------------------------D-S-DKAPVVD-----------------------------------------------
>EOG091F04A1|Biomphalaria_glabrata|JG24_Noumeaella_rubrofasciata|TRANSCRIPT
------------------------TSKKKCRKLRGHVSHGHGRVGKHRKHPGGRGNAGGGHHHRINFDKFHPGYFGKVGMRYFHKANNKYFCPNINLSHLWSLVPEARRENYVNT---------------------------------------------------------------------------------------------------------------------------------------------------------------------------------------------------D-S-PKAPVIDCVNA-GFFKVLGNGHLPNKPIIVKAKYFSKVAERRIKKAGGACVL--
>EOG091F04A1|Biomphalaria_glabrata|HW05_Caloria_elegans|TRANSCRIPT
------------------------TSKKKCRKLRGHVSHGHGRIGKHRKHPGGRGNAGGGHHHRINFDKFHPGYFGKVGMRYFHKTNNQYFRPTINLSHLWSLLPETTREHYINS---------------------------------------------------------------------------------------------------------------------------------------------------------------------------------------------------E-S-PKAPVVDCVNA-GYFKVLGNGHLPKRPIIVKAKFFSKVAERRIKKAGGACVLVA
>EOG091F04A1|Biomphalaria_glabrata|HW13_Favorinus_branchialis|TRANSCRIPT
------------------------TKKKKCRKLRGHVSHGHGRVGKHRKHPGGRGNAGGGHHHRINFDKFHPGYFGKVGMRYFHKTNNKYFCPTINLSHLWSLVPDARREYFINN---------------------------------------------------------------------------------------------------------------------------------------------------------------------------------------------------E-S-AKAPIVDCVNA-GYFKVLGNGQLPKKPIIVKAKYFSKVAERRIKEAGGACVL--
>EOG091F04A1|Biomphalaria_glabrata|JG15_Favorinus_auritulus|TRANSCRIPT
------------------------TKKKKCRKLRGHVSHGHGRVGKHRKHPGGRGNAGGGHHHRINFDKFHPGYFGKVGMRYFHKTNNKYFCPTINLSHLWSLVPEARREYFINN---------------------------------------------------------------------------------------------------------------------------------------------------------------------------------------------------E-S-AKAPIVDCVNA-GYFKVLGNGQLPKKPIIVKAKYFSKVAERRIKEAGGACVL--
>EOG091F04A1|Biomphalaria_glabrata|JG05_Bornella_anguilla|TRANSCRIPT
------------------------TKKKKTRKLRGHVSHGHGRIGKHRKHPGGRGNAGGLTHHRINMDKYHPGYFGKVGMRYYHKTMNKFFCPTVNVNKLWSLFSEQTRDKYANS---------------------------------------------------------------------------------------------------------------------------------------------------------------------------------------------------D-T-PKAPVVDVVNA-GYYKVLGHGLLPKRPIIVKAKFFSKVAEKKIKSAGGACVL--
>EOG091F04A1|Biomphalaria_glabrata|HW18_Janolus_cristatus|TRANSCRIPT
-------------------------SKKKTRKLRGHVSHGHGRIGKHRKHPGGRGNAGGGHHHRINFDKYHPGYFGKVGMRYFHKTNNKFFCPTVNLTKLWSMVPEETRDKYLKT---------------------------------------------------------------------------------------------------------------------------------------------------------------------------------------------------K-T-KVAPVVDVVRA-GYYKVLGKGHIPNRPLIVRAKFFSKEAERRIRHAGGACVL--
>EOG091F04A1|Crassostrea_gigas|HW21_Tritonia_manicata|TRANSCRIPT
-----------------------TARLKKTRKLRGHVSHGHGRIGKHRKHPGGRGNAGGLTHHRINFDKYHPGYFGKVGMRYFHLTRNKYHCPTINLDKLWSLVSEQTRENYKTKKDGPAPVIDVVRAGYYKVLGKGLLPKQPVIVKAKFFSHQAEEKIKKVGGACVL--------------------------------------------------------------------------------------------------------------------------------------------------------------------------------------------------------
>EOG091F04A1|Crassostrea_gigas|HW16_Hancockia_cfuncinata|TRANSCRIPT
------------------------TKNKKTRKLRGHVSHGHGRIGKHRKHPGGRGNAGGLTHHRINFDKYHPGYFGKVGMRYFHLTRNKYHCPTINLDKLWSLVSEQTRENYKTKKDGPAPVIDVVRAGYYKVLGKGLLPKQPVIVKAKFFSHQAEEKIKKVGGACVL-----------------------------------------PHPPHLYLVLTTSSTIQVNWLSGSNGGSSIQG-------------------------------------------------------------------------------------------------------------------------------
>EOG091F04A1|Crassostrea_gigas|HW02_Berghia_verrucicornis|TRANSCRIPT
-----------------------TARLKKTRKLRGHVSHGHGRVGKHRKHPGGRGNAGGQHHHRINFDKYHPGYFGKVGMRHFHLKRNVYHKPSINLDRIWSLVSEQTRLNYKDKKDGPVPVIDVVKAGYFKVLGKGLLPKQPVIVKAKFFSRRAEDKIKEVGGACVL--------------------------------------------------------------------------------------------------------------------------------------------------------------------------------------------------------
>EOG091F04A1|Crassostrea_gigas|JG01_Aeolidiella_alba|TRANSCRIPT
-----------------------TARLKKTRKLRGHVSHGHGRIGKHRKHPGGRGNAGGQHHHRINFDKYHPGYFGKVGMRHFHLKRNVYHKPSINLDRIWSLVSEQTRLNYKDKKDGPVPVIDVVKAGYFKVLGKGLLPKQPVIVKAKFFSRRAEDKIKEVGGACVL--------------------------------------------------------------------------------------------------------------------------------------------------------------------------------------------------------
>EOG091F04A1|Crassostrea_gigas|JG21_Limenandra_confusa|TRANSCRIPT
-----------------------TARLKKTRKLRGHVSHGHGRIGKHRKHPGGRGNAGGQHHHRINFDKYHPGYFGKVGMRHFHLKRNPYHKPSINLDKIWSLVSEQTRLNYKDKKDGPVPVIDVVKAGYFKVLGKGLLPKQPVIVKAKFFSRRAEDKIKEVGGACVL--------------------------------------------------------------------------------------------------------------------------------------------------------------------------------------------------------
>EOG091F04A1|Crassostrea_gigas|HW20_Spurilla_neapolitana|TRANSCRIPT
-----------------------TARLKKTRKLRGHVSHGHGRVGKHRKHPGGRGNAGGQHHHRINFDKYHPGYFGKVGMRHFHLKRNPYHKPSINLDKIWSLVSEQTRLNYKDKKDGPVPVIDVVKAGYFKVLGKGLLPKQPVIVKAKFFSRRAEDKIKEVGGACVL--------------------------------------------------------------------------------------------------------------------------------------------------------------------------------------------------------
>EOG091F04A1|Crassostrea_gigas|JG29_Spurilla_braziliana|TRANSCRIPT
-------------------------------KLRGHVSHGHGRIGKHRKHPGGRGNAGGQHHHRINFDKYHPGYFGKVGMRHFHLKKNPYHKPSINLDRIWSLVSEQTRLNYKDKKDGPVPVIDVVKAGYFKVLGKGLLPKQPVIVKAKFFSRRAEDKIKAVGGACVL--------------------------------------------------------------------------------------------------------------------------------------------------------------------------------------------------------
>EOG091F04A1|Crassostrea_gigas|JG26_Phestilla_sp|TRANSCRIPT
-----------------------TARLKKCRKLRGHVSHGHGRVGKHRKHPGGRGNAGGLLHHRINFDKYHPGYFGKVGMRHFHLTRNKYHKPAVNLDKLWSLVSEQTRQYYKDKTDGPVPVIDVVRAGYYKVLGKGLLPKQPVIVKAKFFSRKAEEKIKEVGGACVL--------------------------------------------------------------------------------------------------------------------------------------------------------------------------------------------------------
>EOG091F04A1|Crassostrea_gigas|JG08_Dendronotus_venustus|TRANSCRIPT
-----------------------TTKNKKTRKLRGHVSHGHGRIGKHRKHPGGRGNAGGQHHHRINFDKYHPGYFGKVGMRHFHLTKNSSWCPSVNLDKLWSLVSDQTYEHYKKKTDGTAPVIDCVRAGYYKVLGKGHLPKMPVIVKARFFSRIAEVKIKKAGGACVL--------------------------------------------------------------------------------------------------------------------------------------------------------------------------------------------------------
>EOG091F04A1|Crassostrea_gigas|HW15_Flabellina_babai|TRANSCRIPT
-----------------------TTRLKKNRKKRGHVSAGHGRVGKHRKHPGGRGLAGGQHHHRTLFDKYHPGYFGKVGMRYYHKTNNKFFCPTVNLDKIWSLVSEQTRKNYAQKKDGPVPVIDCVQAGYYKVLGKGLLPKQPVIVKARFFSRLAEEKIKKVGGTCVL--------------------------------------------------------------------------------------------------------------------------------------------------------------------------------------------------------
>EOG091F04A1|Biomphalaria_glabrata|NC03_Doris_kerguelenensis|TRANSCRIPT
-------------------------KVKKTRKLRGHVSHGHGRIGKHRKHPGGRGNAGGQHHHRINFDKYHPGYFGKVGMRHYHKTNNKYWCPTINVDKLWSLLREGYRNRYLTG---------------------------------------------------------------------------------------------------------------------------------------------------------------------------------------------------P-RKEVAPVIDVVKA-GYYKVLGKGHLPNRPVIVKARFFSKKAENRIKQAGGACIL--
>EOG091F04A1|Lottia_gigantea|LotgiG215066
M----------------------TTKNKKTRKLRGHVSSGNGRIGKHRKHPGGRGNAGGQHHHRINFDKYHPGYFGKVGFRHYHLLRNPSFCPTVNVDKLWSLVTEQTRTTY----------------------------------------------------------------------------------------------------------------------------------------------------------------------------------------------------QKK-A-DKAPVIDCVRAQGYYKVLGKGELPAQPLIVKAKFFSKRAEEKIKSVGGCCVVVA
>EOG091F04A1|Biomphalaria_glabrata|HW03_Berthella_plumula|TRANSCRIPT
--------------------------------LRGHVSHGHGRVGKHRKHPGGRGLAGGEHHHRIMMKKYHPTFIGKKGIRHFHLKRNTEYCPIINVNKLWTLVDDKYRKXA-ES---------------------------------------------------------------------------------------------------------------------------------------------------------------------------------------------------LPK-GKAAVIDVSHH-GFIKVLGKGRLPNIPVVVRSKLFSLEAERSIKEAGGACEL--
