# Supplementary material for: Transcriptomics provides a robust framework for the relationships of the major clades of cladobranch sea slugs (Mollusca, Gastropoda, Heterobranchia), but fails to resolve the position of the enigmatic genus Embletonia
Source: BMC Ecol Evol. 2021 Dec 28;21:226. doi: 10.1186/s12862-021-01944-0 (PMC8895541; doi:10.1186/s12862-021-01944-0)
Supplement: Supplementary file 6 — Additional file 6. Archive S4: Unmasked multiple sequence alignments on amino acid level including Doris kerguelenensis and Calmella cavolini prior to the removal of outliers. [file 12862_2021_1944_MOESM6_ESM.zip › Archive_S4/Alignments/EOG091F029X.aa.fasta]

>EOG091F029X|Biomphalaria_glabrata|BGLTMP002822
MAEPLKVVVTGAAGQIAYSLLYSVAKGDVFGYDQSLELNLLDITPMMEVLNGVVMELQDCAIPLVKKITATDDPNVAFKDVNAAFMVGAMPRKDGMERKDLLKANVKIFKAQGQAMDKVAKKTVRVVVVGNPANTNACILSRYAPSIPKENFTCLTRLDQNRAQAQIAARLGVTTDKVTNVIIWGNHSSTQFPDVAHAKVELNGQVVPVPEAVKDDNYLKNDFIKTVQQRGAAVIKARKLSSAMSAAKAACDHMHDWFVGTKGSNWVSMGVISDGSYGIKEGLMYSYPVQIKDKK-WSIVQGLSINEFAREKLDATAAELDEELEAAVAECTD
>EOG091F029X|Biomphalaria_glabrata|HW04_Calmella_cavolinii|TRANSCRIPT
MAETLKVVVTGAAGQIAYSLLFSVAKGDVFGKDQPLELLLLDITPMMEVLNGVVMELMDCAIPLVKNIVATDDPMVAFKDANAAFMVGAMPRKEGMERKDLLKANVKIFKAQGQAMDQVAKKTVKVVVVGNPANTNACILSKYAPSIPKTNFTCLTRLDQNRAQAQIAAKLKVSNEQVKNVIIWGNHSSTQFPDVAHASVTIQGKTVPVPEAVKDDSYLKNEFIKTVQQRGAAVIKARKLSSAMSAAKAACDHMRDWFVGTGN-NWVSMGVISDGSYGIREGLMYSYPVKIQDKA-WTIVQGLSINEFAREKMDATAAELSEELDAAMAEC--
>EOG091F029X|Biomphalaria_glabrata|HW19_Polycera_quadrilineata|TRANSCRIPT
--ETLKVVVTGAAGQIAYSLLFSVAKGDVFGKDQPLELLLLDITPMMGVLNGVVMELQDCAVPLVRKVVATDDPLVAFKDADAAFMVGAMPRKEGMERKDLLKANVKIFKAQGQAMNSVSKKSVKVLVVGNPANTNACILQRYAPSIPKTNFSCMTRLDQNRAQAQIASRLGVANDKVSNVIIWGNHSSTQFPDVAHAKAEVNGKVLSVYEAVKDDNYLKNEFIKTVQQRGASVIAARKLSSAMSAAKAACDHMHDWFFGTKGDNWVSMGVVSDGSYGIKEGLMFSYPVRIVDKE-PTIVQGLIIDDFSRDKLDKTAAELDEELIAAMAEC--
>EOG091F029X|Biomphalaria_glabrata|HW03_Berthella_plumula|TRANSCRIPT
MTEPIRVVITGAAGQIAYSLLFSVAKGDVFGKDQPMELLLLDITPMLEALNGVVMELQDCATPLVKNVVATDDPLVAFKDADAAFMVGAMPRREGMERKDLLKANVKIFKVQGEAMDKVSKKTVKVLVVGNPANTNACILSKYAPSIPKANFSCMTRLDQNRAQAQIAARLGISNEKVTNVIIWGNHSSTQFPDVAHAKAEVQGKPLSVPEAVKDDDFLKNDFIKTVQQRGAQVIKARKLSSAMSAAKAACDHMRDWFFGTQGENWVSMGVISDGSYGIPEEIMYSFPVRIANKD-WSIVQGLTIDDFARAKMDHTAAELVDELKAALEACAD
>EOG091F029X|Biomphalaria_glabrata|HW09_Doto_sp|TRANSCRIPT
MPEPLRVVVTGAAGQIAYSLLFSVAKGDVFGKDQTLELILLDITPMMEVLNGVVMELQDCAIPLVKNIVATDDPNVAFKDVDAAFMVGAMPRREGMERKDLLKANVKIFKAQGESIDKLSKKTIKILVVGNPANTNACILSKYAPSIPKENISCMTRLDQNRAQAQIANRLGIANDKVSNVIIWGNHSSTQFPDVTHATVEIQGKQVPVYEAVKDDNYLKNDFIKTVQQRGASVIKARKLSSAMSAAKAACDHMHDWFFGTGEGKWVSMGMISDGSYGIPSGLMYSFPVSIKGGA-AKIVQGLSINDFAREKMDATAAELKDELEAALAECS-
>EOG091F029X|Biomphalaria_glabrata|JG13_Doto_lancei|TRANSCRIPT
MPEPLRVVVTGAAGQIAYSLLFSVAKGDVFGKDQTLELILLDITPMMEVLNGVVMELQDCAIPLVKNIVATDDPNVAFKDVDAAFMVGAMPRREGMERKDLLKANVKIFKAQGESIDKLSKKTIKILVVGNPANTNACILSKYAPSIPKENISCMTRLDQNRAQAQIANRLGVANDKVSNVIIWGNHSSTQFPDVTHATVEIQGKQVPVYEAVKDDNYLKNDFIKTVQQRGASVIKARKLSSAMSAAKAACDHMHDWFFGTAEGKWVSMGMISDGSYGIASGLMYSFPVSIKGGA-GKIVQGLSVSDFAREKMDATAAELDDELKAALAECS-
>EOG091F029X|Biomphalaria_glabrata|JG28_Scyllaea_fulva|TRANSCRIPT
MAEPLRVVVTGAAGQIAYSLLFSVAKGDVFGKDQTLELMLLDITPMMEVLNGVVMELQDCAIPLVKKIVATDDANVAFKDVDAAFMVGAMPRREGMERKDLLKANVKIFKAQGESIEKLSKKSIKILVVGNPANTNACILSKYAPSIPKENISCMTRLDQNRAQAQIANRLGVSSDKVSNVIIWGNHSSTQFPDVSHATVEVQGKKVSVYEAVKDDNYLKNDFIKTVQQRGASVIKARKLSSAMSAAKAACDHMRDWFFGTAEGTWVSMGMISDGSYGIQKGLMYSFPVSIKNGA-GQIVQGLSISDFAREKMDITAAELSEELSAAMAEC--
>EOG091F029X|Biomphalaria_glabrata|JG11_Dondice_occidentalis|TRANSCRIPT
MAEPLKVVVTGAAGQIAYSLLFSVAKGDVFGRNQTLELLLLDITPMMEVLNGVVMELQDCAIPLVKKIVATDDPNVAFKDVDAAFMVGAMPRREGMERKDLLKANVKIFKAQGESIEKLSKKTIKILVVGNPANTNACILSRYAPSIPKENISCMTRLDQNRAQAQIANRLGVSSDKVSNVIIWGNHSSTQFPDVAHAIVEVQGKSVSVYEAIEDDNYLKNDFIKTVQQRGASVIKARKLSSAMSAAKAACDHMHDWFSGTEEGKWVSMGMISDGSYGIEKGLMYSFPVSIKNGV-SSIVQGLSVSDFAREKMDITAAELDDELKAAMAECS-
>EOG091F029X|Biomphalaria_glabrata|JG12_Dondice_parguerensis|TRANSCRIPT
MAEPLKVVVTGAAGQIAYSLLFSVAKGDVFGRNQTLELLLLDITPMMEVLNGVVMELQDCAIPLVKKIVATDDPNVAFKDVDAAFMVGAMPRREGMERKDLLKANVKIFKAQGESIEKLSKKTIKILVVGNPANTNACILSRYAPSIPKENISCMTRLDQNRAQAQIANRLGVSSDKVSNVIIWGNHSSTQFPDVAHATVEVQGKSVSVYEAIKDDNYLKNDFIKTVQQRGASVIKARKLSSAMSAAKAACDHMHDWFSGTAEGKWVSMGMISDGSYGIEKGLMYSFPVSIKNGV-SSIVQGLSVSDFAREKMDITAAELDDELKAAMAECSD
>EOG091F029X|Biomphalaria_glabrata|HW17_Hermissenda_crassicornis|TRANSCRIPT
MAEPLKVVVTGAAGQIAYSLLFSVAKGDVFGKNQPLELLLLDITPMMEVLGGVVMELHDCAIPLVKKIVATDDPNVAFKDVDAAFMVGAMPRREGMERKDLLKANVKIFKAQGESIEKLSKKTIKILVVGNPANTNACILSRYAPSIPKENISCMTRLDQNRAQAQIANRLGVSSDKVSNVIIWGNHSSTQFPDVAHATVEVQGKQVPVYEAIKDDNYLKNDFIKTVQQRGASVIKARKLSSAMSAAKAACDHMHDWFSGIEKGKWVSMGMISDGSYGIEKGLMYSFPVSINKDGVSSIVQGLSVSDFAREKMDITAAELDDELKAAMAECSD
>EOG091F029X|Biomphalaria_glabrata|JG18_Hermissenda_opalescens|TRANSCRIPT
MAEPLKVVVTGAAGQIAYSLLFSVAKGDVFGKNQPLELLLLDITPMMEVLNGVVMELHDCAIPLVKKIVATDDPNVAFKDVDAAFMVGAMPRREGMERKDLLKANVKIFKAQGESIEKLSKKTIKILVVGNPANTNACILSRYAPSIPKENISCMTRLDQNRAQAQIANRLGVSSDKVSNVIIWGNHSSTQFPDVAHATVEVQGKQVPVYEAIKDDNYLKNDFIKTVQQRGASVIKARKLSSAMSAAKAACDHMHDWFSGIEKGKWVSMGMISDGSYGIEKGLMYSFPVSINKDGVSSIVQGLSVSDFAREKMDITAAELDDELKAAMAECS-
>EOG091F029X|Biomphalaria_glabrata|NC05_Hermissenda_crassicornis|TRANSCRIPT
MAEPLKVVVTGAAGQIAYSLLFSVAKGDVFGKNQPLELLLLDITPMMEVLNGVVMELHDCAIPLVKKIVATDDPNVAFKDVDAAFMVGAMPRREGMERKDLLKANVKIFKAQGESIEKLSKKTIKILVVGNPANTNACILSRYAPSIPKENISCMTRLDQNRAQAQIANRLGVSSDKVSNVIIWGNHSSTQFPDVAHATVEVQGKQVPVYEAIKDDNYLKNDFIKTVQQRGASVIKARKLSSAMSAAKAACDHMHDWFSGIEKGKWVSMGMISDGSYGIEKGLMYSFPVSINKDGVSSIVQGLSVSDFAREKMDITAAELDDELKAAMAECS-
>EOG091F029X|Biomphalaria_glabrata|HW02_Berghia_verrucicornis|TRANSCRIPT
MPEPLKVVVTGAAGQIAYSLLFSVAKGDVFGKNQTLELLLLDITPMMEVLNGVVMELQDCAIPLVKKIVATDDPNVAFKDVDAAFMVGAMPRREGMERKDLLKANVKIFKAQGESIEKLSKKTIKILVVGNPANTNACILSKYAPSIPKENISCMTRLDQNRAQAQIANRLGVSSDKVSNVIIWGNHSSTQFPDVTHATVEVQGKNLPVYEAIKDDNYLKNDFIKTVQQRGASVIKARKLSSAMSAAKAACDHMHDWFCGTEAGKWVSMGMISDGSYGIEKGLMYSFPVSIKDGV-CSIVQGLSISDFAREKMDITAAELADELQAAMAECS-
>EOG091F029X|Biomphalaria_glabrata|JG04_Berghia_stephanieae|TRANSCRIPT
MPEPLKVVVTGAAGQIAYSLLFSVAKGDVFGKNQTLELLLLDITPMMEVLNGVVMELQDCAIPLVKKIVATDDPNVAFKDVDAAFMVGAMPRREGMERKDLLKANVKIFKAQGESIEKLSKKTIKILVVGNPANTNACILSKYAPSIPKENISCMTRLDQNRAQAQIANRLGVSSDKVSNIIIWGNHSSTQFPDVTHATVEVQGKNLPVYEAIKDDNYLKNDFIKTVQQRGASVIKARKLSSAMSAAKAACDHMHDWFCGTEAGKWVSMGMISDGSYGIEKGLMYSFPVSIKDGV-SSIVQGLTISDFAREKMDVTAAELADELQAAMAECSD
>EOG091F029X|Biomphalaria_glabrata|JG25_Palisa_papillata|TRANSCRIPT
MAEPLKVVVTGAAGQIAYSLLFSVAKGDVFGKNQTLELLLLDITPMMEVLNGVVMELQDCAIPLVKKIVATDDPNVAFKDVDAAFMVGAMPRREGMERKDLLKANVKIFKAQGESIEKLSKKTIKILVVGNPANTNACILSKYAPSIPKENISCMTRLDQNRAQAQIAGRLGVSSDKVSNVIIWGNHSSTQFPDVAHATVEVQGKHLPVYEAIKDDNYLKNDFIKTVQQRGASVIKARKLSSAMSAAKAACDHMHDWFFGTEPGKWVSMGMISDGSYGIEKGLMYSFPISIKDGV-CTIVQGLKISDFARERMDITAAELDDELKAAMAECS-
>EOG091F029X|Biomphalaria_glabrata|JG03_Austraeolis_stearnsi|TRANSCRIPT
MAEPLKVVVTGAAGQIAYSLLFSVAKGDVFGKNQALELLLLDITPMMEVLNGVVMELQDCAIPLVKKIVATDDPNVAFKDVDAAFMVGAMPRREGMERKDLLKANVKIFKAQGESIEKLSKKTIKILVVGNPANTNACILSKYAPSIPKENISCMTRLDQNRAQAQIANRLGVSSDKVSNVIIWGNHSSTQFPDVTHATVEVQGKQLPVYEAVKDDNYLKNDFIKTVQQRGASVIKARKLSSAMSAAKAACDHMHDWFSGTESGKWVSMGMISDGSYGIEKGLMYSFPVSVKDGV-CTIVQGLKISDFAREKMDITAAELDDELKAAMAEC--
>EOG091F029X|Biomphalaria_glabrata|JG24_Noumeaella_rubrofasciata|TRANSCRIPT
MAEPLKVVVTGAAGQIAYSLLFSVAKGDVFGKNQTLELLLLDITPMMEVLNGVVMELQDCAIPLVKKIVATDDPNVAFKDVDAAFMVGAMPRREGMERKDLLKANVKIFKAQGESIEKLSKKTIKILVVGNPANTNACILSRYAPSIPKENISCMTRLDQNRAQAQIANRLGVSSDKVSNVIIWGNHSSTQFPDVAHATVEVQGKQLPVYEAIKDDNYLKNDFIKTVQQRGASVIKARKLSSAMSAAKAACDHMHDWFTGTPAGKWVSMGMISDGSYGIEKGLMYSFPVSIKDGV-CSIVQGLAVSDFAREKMDVTAAELDDELKAAMAECS-
>EOG091F029X|Biomphalaria_glabrata|HW20_Spurilla_neapolitana|TRANSCRIPT
MAEPLKVVVTGAAGQIAYSLLFSVAKGDVFGKNQTLELLLLDITPMMEVLNGVVMELQDCAIPLVKKIVATDDPNVAFKDVDAAFMVGAMPRRDGMERKDLLKANVKIFKAQGESIEKLSKKTIKILVVGNPANTNACILSKYAPSIPKENISCMTRLDQNRAQAQIANRLGVSSDKVSNVIIWGNHSSTQFPDVTHATVEVQGKQVPVYEAIKDDNYLKNEFIKTVQQRGASVIKARKLSSAMSAAKAACDHMHDWFSDTEKGKWVSMGMISDGSYGIEKGLMYSFPVSIKDGV-CSIVQGLSVSDFAREKMDVTAAELEDELKAAMAECS-
>EOG091F029X|Biomphalaria_glabrata|JG29_Spurilla_braziliana|TRANSCRIPT
MAEPLKVVVTGAAGQIAYSLLFSVAKGDVFGKEQTLELLLLDITPMMEVLNGVVMELQDCAIPLVKKIVATDDPNVAFKDVDAAFMVGAMPRREGMERKDLLKANVKIFKAQGESIEKLSKKTIKILVVGNPANTNACILSKYAPSIPKENISCMTRLDQNRAQAQIANRLGVSSDKVSNVIIWGNHSSTQFPDVTHATVEVQGKQVPVYEAIKDDNYLKNDFIKTVQQRGASVIKARKLSSAMSAAKAACDHMHDWFSGTEKGKWVSMGMISDGSYGIEKGLMYSFPVSINKGV-CSIVQGLSVNDFAREKMDLTAAELEDELKAAMAECS-
>EOG091F029X|Biomphalaria_glabrata|JG16_Flabellina_iodinea|TRANSCRIPT
MAEPLKVVVTGAAGQIAYSLLFSVAKGDVFGKNQTLELLLLDITPMMEVLNGVVMELQDCAIPLVKKIVATDDPSVAFKDVDAAFMVGAMPRREGMERKDLLKANVKIFKAQGESIEKLSKKTIKILVVGNPANTNACILSRYAPSIPKENISCMTRLDQNRAQAQIAIRLGISSEKVSNVIIWGNHSSTQFPDVAHATVEVQGKQLPVYEAIKDDNYLKNDFIKTVQQRGASVIKARKLSSAMSAAKAACDHMHDWFFGIGEGKWVSMGMISDGSYGIEKGLMYSFPVSIKDGA-CSIVKGLSISDFAREKMDITAAELDDELKAAMAECS-
>EOG091F029X|Biomphalaria_glabrata|HW12_Facelina_rubrovittata|TRANSCRIPT
MAEPLKVVVTGAAGQIAYSLLFSVAKGDVFGKNQTLELLLLDIAPMMEVLNGVVMELQDCAIPLVKKIVATDDPNVAFKDVDAAFMVGAMPRREGMERKDLLKANVKIFKAQGESIEKLSKKTVKILVVGNPANTNACILSKYAPSIPKANISCMTRLDQNRAQAQIANRLGVSSDKVSNVIIWGNHSSTQFPDVAHATVEVQGKQVPVYEAIKDDNYLKNDFIKTVQQRGASVIKARKLSSAMSAAKAACDHMHDWFVGTESGKWVSMGMISDGSYGIEEGLMYSFPVCISKDGVCSIKQGLSVSDFAREKMDVTAEELADELKAAMSECS-
>EOG091F029X|Biomphalaria_glabrata|HW05_Caloria_elegans|TRANSCRIPT
MAEPLKVVVTGAAGQIAYSLLFSVAKGDVFGKDQTLELLLLDITPMMEVLNGVVMELQDCAIPLVKKIVATDDPNVAFKDVDAAFMVGAMPRREGMERKDLLKANVKIFKAQGESIEKLSKKTIKILVVGNPANTNACILSRYAPSIPKENISCMTRLDQNRAQAQIAIRLGVSSDKVSNVIIWGNHSSTQFPDVAHATVEVDGKRLPVYEAIKDDNYLMNDFIKTVQQRGASVIKARKLSSAMSAAKAACDHMHDWFSGIESGKWVSMGRISDGSYGIEKGLMYSFPVSIKDGV-CSIVQGLSISDFARKMMDITAAELDDELKAAMTECS-
>EOG091F029X|Biomphalaria_glabrata|HW15_Flabellina_babai|TRANSCRIPT
MAEPLKVVVTGAAGQIAYSLLFSVAKGDVFGKNQTLELLLLDITPMMEVLNGVVMELQDCAIPLVKKIVATDDPQVAFKDVDAAFMVGAMPRREGMERKDLLKANVKIFRAQGESIEKLSKKTVKILVVGNPANTNACILSRYAPSIPKENISCMTRLDQNRAQAQIANRLGISSEKVSNVIIWGNHSSTQFPDVAHATAEVQGKEYPVYEIVKDDNYLKNDFIKTVQQRGASVIKARKLSSAMSAAKAACDHMHDWFFGTSEGKFVSMGMISDGSYGIEKGLMYSFPVAIKDGV-CKIVQGLSISDFAREKMDATAAELDEELKAAMAECS-
>EOG091F029X|Biomphalaria_glabrata|HW13_Favorinus_branchialis|TRANSCRIPT
MAEPLRVVVTGAAGQIAYSLLFSVAKGDVFGKNQTLELLLLDITPMMEVLNGVVMELQDCAIPLVKNIVATDDPNVAFKDVDAAFMVGAMPRREGMERKDLLKANVKIFKAQGESIDKLSKKTIKILVVGNPANTNACILSKYAPSIPKENISCMTRLDQNRAQAQIANRLGVSSEKVSNVIIWGNHSSTQFPDVTHATVDLQGKKLPVYEAIKDDNYLKNDFIKTVQQRGASVIKARKLSSAMSAAKAACDHMHDWFFGTTEGKWVSMGMISDGSYGIEKGLMYSFPVSITKDRVCSIVPGLAVSDFAREKMDATAAELSDELSAAMAEC--
>EOG091F029X|Biomphalaria_glabrata|JG15_Favorinus_auritulus|TRANSCRIPT
MAEPLRVVVTGAAGQIAYSLLFSVAKGDVFGKNQTLELLLLDITPMMEVLNGVVMELQDCAIPLVKNIVATDDPNVAFKDVDAAFMVGAMPRREGMERKDLLKANVKIFKAQGESIDKLSKKTIKILVVGNPANTNACILSKYAPSIPKENISCMTRLDQNRAQAQIANRLGVSSEKVSNVIIWGNHSSTQFPDVTHATVELQGKQLPVYEAIKDDNYLKNDFIKTVQQRGASVIKARKLSSAMSAAKAACDHMHDWFFGTTEGKWVSMGMISDGSYGIEKGLMYSFPVSISKDRVCSIVPGLAVSDFAREKMDATAAELSEELSAAMAECS-
>EOG091F029X|Biomphalaria_glabrata|JG02_Antaeolidiella_chromosoma|TRANSCRIPT
MAEPLKVVVTGAAGQIAYSLLFSVAKGDVFGKNQTLDLLLLDITPMMEVLNGVVMELQDCAIPLVKNIVATDDPNVAFKDVDAAFMVGAMPRREGMERKDLLKANVKIFKAQGESIEKLSKKSIKILVVGNPANTNACILSKYAPSIPKENISCMTRLDQNRAQAQIANRLGVSSDKVSNVIIWGNHSSTQFPDVAHATVELNGKQLNVYEAVKDDNYLKNDFIKTVQQRGASVIKARKLSSAMSAAKAACDHMRDWFNGTEAGKWVSMGMISDGSYGIEKGLMYSFPVSIKGGA-CSIVQGLPISDFAREKMDITAAELEDELKAAMNECS-
>EOG091F029X|Biomphalaria_glabrata|JG27_Phidiana_lynceus|TRANSCRIPT
-----------------------------------------------------------------KKIVATDDPSVAFKDVDAAFLVGAMPRREGMERKDLLKANVKIFKAQGESIEKHSKKTIKILVVGNPANTNACILSKYAPSIPKENISCMTRLDQNRAQAQIANRLGVSSSQVSNVIIWGNHSSTQFPDVTHATVEIKGKQVPVYEAVQDDNYLKNDFIKTVQQRGASVIKARKLSSAMSAAKAACDHMHDWFFGTEAGKWVSMGMISDGSYGIEKGLMYSFPVSIKDGV-CSIVQGLSINDFAREKMDITAAELDDELKAALAECS-
>EOG091F029X|Biomphalaria_glabrata|HW06_Cratena_peregrina|TRANSCRIPT
MAEPLRVVVTGAAGQIAYSLLFSVAKGDVFGMNQPLELLLLDITPMMEVLNGVVMELQDCAIPLVKNIVATDDPNVAFKNVDAAFMVGAMPRREGMERKDLLKANVKIFKSQGESIEKLSKKTIKILVVGNPANTNACILSKYAPSIPKENISCMTRLDQNRAQAQIANRLGVSSNQVSNVIIWGNHSSTQFPDVAHATVDIQGKQVPVYEAIKDDNYLKNDFIKTVQQRGASVIKARKLSSAMSAAKAACDHMHDWFFGTGEGKWVSMGMISDGSYGINKGLMYSFPVNIKDGK-CSIVQGLSISDFAREKMDITAAELSDELQAAMAECSD
>EOG091F029X|Biomphalaria_glabrata|JG01_Aeolidiella_alba|TRANSCRIPT
MAEPLRVVVTGAAGQIAYSLLFSVAKGDVFGANQTLELLLLDITPMMDVLNGVVMELQDCAIPLVKKIVATDDPNVAFKDVDAAFMVGAMPRREGMERKDLLKANVKIFKAQGESIEKLSKKTVKILVVGNPANTNACILSKYAPSIPKENISCMTRLDQNRAQAQIANRLGVSSEKVSNVIIWGNHSSTQFPDVAHATVEVQGKVLPVYEAVKDDNYLKNEFIKTVQQRGASVIKARKLSSAMSAAKAACDHMHDWFFGTGSGKWVSMGMISDGSYGIAKGLMYSFPVSIQDKT-CSIVQGLSISDFAREKMDLTAAELEDELAAAMAECTD
>EOG091F029X|Biomphalaria_glabrata|JG05_Bornella_anguilla|TRANSCRIPT
MAEPLRVVVTGAAGQIAYSLLFSVAKGDVFGKDQPLELLLLDITPMMEVLNGVVMELQDCAIPLVKKIVATDDPSVAFKDVDAAFMVGAMPRRDGMERKDLLKANVKIFKAQGESIDKLSKKTIKILVVGNPANTNACILSKYAPTIPKENISCMTRLDQNRAQAQIANRLGISSDKVSNVIIWGNHSSTQFPDVSHATVEVQGKIVPVYEAVKDDSYLKNDFIRTVQQRGASVIKARKLSSAMSAAKAACDHMHDWFSGTAEGKWVSMGMISDGSYGIEKGLMYSFPVSIKDKT-CKIVQGLPISDFAREKMDITALELDEELKAALAECTD
>EOG091F029X|Biomphalaria_glabrata|JG08_Dendronotus_venustus|TRANSCRIPT
MPEPIKVVVTGAAGQIAYSLLFSVAKGDVFGKDQTLELLLLDITPMMEVLNGVVMELQDCAIPLVKKIVATDDPSVAFKDVDAAFMVGAMPRREGMERKDLLKANVKIFKAQGESIDKLSKKTIKILVVGNPANTNACILSKYAPSIPKENISCMTRLDQNRAQSQIANRLGVSSDKVSNVIIWGNHSSTQFPDVAHATAEVQGKTVPVYEAIKDDNYLKNDFIKTVQQRGASVIKARKLSSAMSAAKAACDHMHDWFSGTDD-KWVSMGVISDGSYGIEKGLMYSFPVSISKDGTCKIVQGLPISDFAREKMDATAAELDDELKAALAECSD
>EOG091F029X|Biomphalaria_glabrata|JG20_Learchis_evelinae|TRANSCRIPT
MAEPLKVVVTGAAGQIAYSLLFSVAKGDVFGKNQTLELHLLDITPMMEVLNGVLMELQDCAIPLVKKIVATDDPCAAFKDVDAAFMVGAMPRREGMERKDLLKANVKIFKAQGECIEKYSKKTIKILVVGNPANTNACILSRYAPSIPKENISCMTRLDQNRAQAQIANRLGVSSDKVSNVIIWGNHSSTQFPDVAHATVEVQGKELPVYEAIKDENYLKNDFIKTVQQRGASVIKARKLSSAMSAAKAACDHMHDWFNGTQPGKWVSMGMISDGSYGIEKGLMYSFPVSIKDGA-CSIVQGLAVNDFAREKMDITAAELAEELQAAMAECS-
>EOG091F029X|Biomphalaria_glabrata|JG21_Limenandra_confusa|TRANSCRIPT
MAEPLKVVVTGAAGQIAYSLLFSVAKGDVFGKNQTLELLLLDITPMMEVLNGVVMELQDCAIPLVKKITATDDPSVAFKDVDAAFMVGAMPRREGMERKDLLKANVKIFKAQGESIEKLSKKTIKILVVGNPANTNACILSKYAPSIPKENISCMTRLDQNRAQAQIANRLGVSSDKVSNVIIWGNHSSTQFPDVAHGVAEVNGKQLPVYEAVKDDNYLKNEFIKTVQQRGASVIKARKLSSAMSAAKAACDHMRDWFFGTEVGKWVSMGMISDGSYGIPKGLMYSFPVSIKGGD-CSIVQGLNISDFAREKMDITAAELSEELEAAMAECS-
>EOG091F029X|Biomphalaria_glabrata|JG06_Catriona_columbiana|TRANSCRIPT
MGEPLKVVVTGAAGQIAYSLLFSVAKGDVFGKDRTLELLLLDITPMMEVLNGVVMELQDCAIPLVKNIVATDDPNVAFKDVDAAFLVGAMPRREGMERKDLLKANVKIFKAQGESIDKLSKKTVKILVVGNPANTNACILSKYAPSIPKENISCMTRLDQNRAQAQIANRLAVSSAQVSNVIIWGNHSSTQFPDVAHATVEIQGKQVSVYEAVKDDSYLRNDFIKTVQQRGASVIKARKLSSAMSAAKAACDHMHDWFFSTGKGKWVSMGMISDGSYGIEKGLMYSFPVAIKDGT-CTIVQGLAVSDFAREKMDITAAELSDELQAALAECSD
>EOG091F029X|Biomphalaria_glabrata|JG26_Phestilla_sp|TRANSCRIPT
MGEPLKVVVTGAAGQIAYSLLFSVAKGDVFGKDKTLELLLLDITPMMEVLNGVVMELQDCAIPLVKKIVATDDPTVAFKDVDAAFLVGAMPRREGMERKDLLKANVKIFKAQGESIDKFSKKTVKILVVGNPANTNACILSKYAPSIPKENISCMTRLDQNRAQAQIANRLGVSSAQVSNVIIWGNHSSTQFPDVAHATVEIQGKQVSVYDAVKDDSFLKNDFIKTVQQRGASVIKARKLSSAMSAAKAACDHMRDWFFGTGEGKWVSMGMISDGSYGIEKGLMYSFPVSIKGGV-CSIVQGLNINDFAREKMDITAAELSEELQAALAECS-
>EOG091F029X|Biomphalaria_glabrata|JG07_Cuthona_albocrusta|TRANSCRIPT
MGEPLKVVVTGAAGQIAYSLLFSVAKGDVFGKDRTLELLLLDITPMMEVLNGVVMELQDCAIPLVKNIVATDDPNLAFKDVDAAFLVGAMPRREGMERKDLLKANVKIFKAQGESIEKLSKKTVKILVVGNPANTNACILSKYAPSIPKENISCMTRLDQNRAQAQIANRLQVSSAQVSNVIIWGNHSSTQFPDVAHATAEIQGKQVPVYDAVKDDSYLKNEFIKTVQQRGASVIKARKLSSAMSAAKAACDHMRDWFFGTGQGKWVSMGMISDGSYGIEKGLMYSFPVTIKDGA-TSIVQGLNISDFAREKMDATAAELSDELQAALAECS-
>EOG091F029X|Biomphalaria_glabrata|HW07_Cuthona_caerulea|TRANSCRIPT
MGEPLKVVVTGAAGQIAYSLLFSVAKGDVFGKDRTLELLLLDITPMMEVLNGVVMELQDCAIPLVKKIVATDDPNVAFKDIDAAFLVGAMPRREGMERKDLLKANVKIFKAQGECIEKLSKKTVKILVVGNPANTNACILSKYAPSIPKENISCMTRLDQNRAQAQIANRLGVSSAQVSNVIIWGNHSSTQFPDVAHATVEIQGRQVPVYEAVKDDSYLKNEFIKTVQQRGASVIKARKLSSAMSAAKAACDHMRDWFFGTDEGKWVSMGMISDLSYGIEKGLMYSFPVTIKSDGTTSIVQGLSISDFAREKMDVTAAELSEELQAALAECS-
>EOG091F029X|Biomphalaria_glabrata|NC04_Fiona_pinnata|TRANSCRIPT
MGEPLKVVVTGAAGQIAYSLLFSVAKGDVFGKDRTLELLLLDITPMMEVLNGVVMELQDCAIPLVKNIVATDDPNVAFKDVDAAFLVGAMPRREGMERKDLLKANVKIFKAQGESIDKLSKKTIKILVVGNPANTNACILSKYAPSIPKENISCMTRLDQNRAQAQVANRLGVSSSQVSNLIIWGNHSSTQFPDVAHATVEIQGKNVPVYEAVKDDSYLKNEFIKTVQQRGASVIKARKLSSAMSAAKAACDHMHDWFFGIGEGKWVSMGMISDGSYGIEKGLMYSFPVSIKNGC-CKIVQDLSISDFAREKMDLTAAELSEELQAAMAECS-
>EOG091F029X|Biomphalaria_glabrata|JG22_Lomanotus_vermiformis|TRANSCRIPT
MGEPLKVVVTGAAGQIAYSLLFSVAKGDVFGKDQTLELLLLDITPMMEVLNGVVMELQDCAIPLVKNVVATDDPNVAFKDVDAAFLVGAMPRREGMERKDLLKANVKIFKAQGESIEKLSKKTIKILVVGNPANTNACILSKYAPSIPKENISCMTRLDQNRAQAQIASKLGVSNSKVSNVIIWGNHSSTQFPDVTHATVEIQGKQVPVYEAVKDDHYLKNEFIKTVQQRGASVIKARKLSSAMSAAKAACDHMHDWFFGTAPGKWVSMGMISDGSYGIKQGLMYSFPVSINDKK-GQIVQGLSISDFAREKMDVTAAELDEELTAAMAEC--
>EOG091F029X|Biomphalaria_glabrata|HW11_Eubranchus_exiguus|TRANSCRIPT
MGEPLKVVVTGAAGQIAYSLLFSVAKGDVFGKDQALELLLLDITPMMEVLNGVVMELQDCAIPLVKKIVATDDPNVAFKDVDAAFLVGAMPRREGMERKDLLKANVKIFKAQGESIDKNSKKTVKILVVGNPANTNACILSKYAPSIPKENISCMTRLDQNRAQAQIANRLGVSSNQVSNVIIWGNHSSTQFPDVAHSTVEMQGKTLPVYEAIKDDSYLKNDFIKTVQQRGASVIKARKLSSAMSAAKAACDHMHDWFCGIPEGKWVSMGRISDGSYGIKEGLMYSFPVAIGKDGSCKIVPGLPISDFAREKMDVTAAELTEELEAALAECS-
>EOG091F029X|Biomphalaria_glabrata|JG14_Eubranchus_rustyus|TRANSCRIPT
MGEPLKVVVTGAAGQIAYSLLFSVAKGDVFGKNQTLELLLLDITPMMEVLNGVVMELQDCAIPLVKKIVATDDPNVAFKDVDAAFLVGAMPRREGMERKDLLKANVKIFKAQGESIEKLSKKTVKILVVGNPANTNACILSKYAPSIPKENISCMTRLDQNRAQAQIAIRLGVSSSQVSNLIIWGNHSSTQFPDVAHATVEMQGKTLPVYEAVKDDSYLKNDFIKTVQQRGASVIKARKLSSAMSAAKAACDHMHDWFSGTAEGKWVSMGMISDGSYGIKEGLMYSFPVAIKGGC-SKIVPGLAISDFAREKMDITAAELSEELDAALAECSD
>EOG091F029X|Biomphalaria_glabrata|JG30_Tritonia_festiva|TRANSCRIPT
MAEPLKVVVTGAAGQIAYSLLFSVAKGDVFGKDQTLELLLLDITPMMEVLNGVVMELQDCAIPLVKNIVATDDPNVAFKDVDAAFMVGAMPRREGMERKDLLKANVKIFKGQAESIETLSKKTIKILVVGNPANTNACILSKYAPSIPQENISCMTRLDQNRAQAQIANRLGVSSDKVSNVIIWGNHSSTQFPDVAHATVEIKGKQVSVYEAVQNDNYLKNEFIKTVQQRGASVIKARKLSSAMSAAKAACDHMRDWFFGTGEGKWVSMGMISDGSYGIEKGLMYSFPVSIKDKV-CKIVPGLPISDFAREKMDLTAAELDDELKAALAECSD
>EOG091F029X|Biomphalaria_glabrata|NC07_Tritonia_diomedea|TRANSCRIPT
-AEPLKVVVTGAAGQIAYSLLFSVAKGDVFGKDQTLELLLLDITPMMEVLNGVVMELQDCAIPLVKNIVATDDPNVAFKDVDAAFMVGAMPRREGMERKDLLKANVKIFKGQAESIENLSKKTIKILVVGNPANTNACILSKYAPSIPQENISCMTRLDQNRAQAQIANRLEVSSDKVSNVIIWGNHSSTQFPDVAHATVELKGKIVSVYEAIQNDNYLKNEFIKTVQQRGASVIKARKLSSAMSAAKAACDHMRDWFFGTGEGKWVSMGMISDGSYGIEKGLMYSFPVSIKDKV-CKIVPGLSISDFAREKMDLTAAELDDELKAALAECS-
>EOG091F029X|Biomphalaria_glabrata|JG32_Unidentia_angelvaldesi|TRANSCRIPT
MAEPLKVVVTGAAGQIAYSLLFSIAKGDVFGKDKTLELLLLDITPMMEVLNGVVMELQDCAIPLVKKIVPTDNPDVAFKDVDAAFLVGAMPRREGMERKDLLKANVKIFKAQGESIEKFSKKTIKILVVGNPANTNACILSKYAPSIPKENISCMTRLDQNRAQAQIAGRLGLSSNQVSNVIIWGNHSSTQFPDVAHATAEIQGKKVPVYEAVKDDNYLKNDFIKTVQQRGASVIKARKLSSAMSAAKAACDHMHDWFCGTEEGKWVSMGMISDGSYGIEKGLMYSFPVSIGKDSVCKIVQGLSINDFAREKMDITAAELADELKAAMEVCS-
>EOG091F029X|Biomphalaria_glabrata|JG23_Melibe_leonina|TRANSCRIPT
MAEPLRIVVTGAAGQIAYSLLFSVAKGDVFGKDQTLELMLLDITPMMEVLNGVVMELQDCAIPLVKKIVATDDPNVAFENVDAAFMVGAMPRREGMERKDLLKANVKIFKAQGQAIDKLSKKTIKILVVGNPANTNACILSKYAPSIPKENISCMTRLDQNRAQAQISNRLGVSSDKVSNVIIWGNHSSTQFPDVTHATVEIQGKQVPVYEAVKDDNFLKNDFIKTVQQRGASVIKARKLSSAMSAAKAACDHMHDWFAGTEDGKWVSMGMISDGSYGIEQGIMYSFPCSIKGGV-CKIVPGLSISDFAREKMDITAKELAEELQAAMDECS-
>EOG091F029X|Biomphalaria_glabrata|JG10_Dirona_picta|TRANSCRIPT
MAEPLKVVVTGAAGQIAYSLLFSIAKGDVFGKEQTLELLLLDITPMMEVLNGVVMELQDCAIPLVKNIVATDDPNVAFKDVDAAFMVGAMPRREGMERKDLLKANVKIFRAQGESIDKLSKKTIKILVVGNPANTNACILSKYAPSIPKENISCMTRLDQNRAQAQIALRLGVTTDKVSNVIIWGNHSSTQFPDVAHATVEIQGEHVPVYEAIKDDNYLKNEFVKTVQVRGASVIKARKLSSAMSAAKAACDHMHDWFFGTAEGKWVSMGMISDGSYGIPQGLMYSYPVCIKDKT-CKIVPGLSISDFARERLDITAKELSEELEAALAECS-
>EOG091F029X|Biomphalaria_glabrata|NC08_Tritonia_hamnerorum|TRANSCRIPT
MAEPLRVVVTGAAGQIAYSLLFSVAKGDVFGKDQTLELMLLDITPMMGVLDGVVMELQDCAIPLVKNIVSTDDPNVAFKDADAAFLVGAMPRKEGMERKDLLKANIKIFKAQGESIDKVSKKTIKILVVGNPANTNACILSKYAPSIPVENISCMTRLDQNRAQAQIASRLGVSSDKVSNVIIWGNHSSTQFPDVAHATVELQGKTVPVYEAIKDDNYLKNEFIQTVQKRGASVIQARKLSSAMSAAKAACDHMRDWFFGTADDKWVSMGVISDGSYGIPEGLMYSFPVSIKDKA-CKIVQGLAISDFAREKMDITAGELSEELSAA------
>EOG091F029X|Biomphalaria_glabrata|HW14_Flabellina_affinis|TRANSCRIPT
MAEPLKVVVTGAAGQIAYSLLFSVAKGDVFGKDQTLELLLLDITPMMEVLNGVVMELQDCAIPLVKNIVATDDPNVAFKDVDAAFLVGAMPRREGMERKDLLKANVKIFKAQGESIEKLSKKTVKILVVGNPANTNACILSKYAPSIPKQNISCMTRLDQNRAQAQIANRLGVSSEKVSNVIIWGNHSSTQFPDVAHATVELNGQVVPVFKAVNDDNYLKNDFIKTVQSRGAAVIKARKLSSAMSAAKAACDHMRDWFTGVPAGKWVSMGMISDGSYGIPSGLMYSYPVSIVDGK-TSIVQGLSISDFAREKMDITAAELDEELKAAMAECSD
>EOG091F029X|Biomphalaria_glabrata|HW21_Tritonia_manicata|TRANSCRIPT
MAEPLRVVVTGAAGQIAYSLLFSVAKGDVFGKDQTLELLLLDIPMMMDVLNGVVMELQDCATPLVKNVVATSDPNVAFKNADAAFMVGAMPRREGMERKDLLKANVKIFKAQAESIENLSKKTIKILVVGNPANTNACILSKYAPSIPQENISCMTRLDQNRAQAQIAIRLGVSSDNVSNVIIWGNHSSTQFPDVAHATVETQGKVLPVYEAVKDDNYLRQDFIKTVQQRGASVIKARKLSSAMSAAKAACDHMRDWFFGTAEGKWVSMGRISDGSYGIPEGLMYSFPVAIKDKN-AKIVQGLAISDFAREKMDLTAAELAEELEAALAECS-
>EOG091F029X|Biomphalaria_glabrata|HW18_Janolus_cristatus|TRANSCRIPT
MGEPLKVVVTGAAGQIAYSLLFSVAKGDVFGKDQTLELLLLDITPMMEVLNGVVMELQDCAIPLVKKIIATDDPAVAFKDADAAFLVGAMPRREGMERKDLLKANVKIFKSQGESIDKYSKKTIKILVVGNPANTNACILSKYAPSIPKKNISCMTRLDQNRAQAQIALRLGVPTNEVSNVIIWGNHSSTQFPDVSHATAKVQGKEIPVYDAVKDDDYLKNEFIKTVQVRGASVIKARKLSSAMSAAKAACDHMHDWFFGTPKGKWVSMGMISAGEYGIEQGLMYSYPVTIADGK-TEIVPNLPISDFAREKMDATAAELSEELVAALAECS-
>EOG091F029X|Biomphalaria_glabrata|JG19_Janolus_barbarensis|TRANSCRIPT
MGEPLKVVVTGAAGQIAYSLLFSVAKGDVFGKDQTLELLLLDITPMMEVLNGVVMELHDCAIPLVKKIVATDDPAVAFKDVDAAFLVGAMPRREGMERKDLLKANVKIFKAQGESIDKHSKKTIKILVVGNPANTNACILSKYAPSIPKANISCMTRLDQNRAQAQIAMRLGVSTNEVSNVIIWGNHSSTQFPDVTHATVKVQGKEVPVYEAVKDDAYLKNEFIKTVQSRGASVIKARKLSSAMSAAKAACDHMHDWFCGTPQGKWVSMGVISEGEYGIQKGLMYSFPVAIKNGC-AEIVRDLPINDFAREKMDITAAELSEELAAALAECS-
>EOG091F029X|Biomphalaria_glabrata|HW10_Embletonia_pulchra|TRANSCRIPT
MAEPLRVVVTGAAGQIAYSLLFSVAKGDVFGKDQPLVLLLLDIAPMMEVLNGVVMELQDCAIPLVKEIVATADPEVAFKNADAAFMVGAFPRKDGMERKDLLKANVGIFQGQGSAIDKVAKKTVKVLVVGNPANTNACILSKYAPSIPKENISCMTRLDQNRAQAQIANRLGVSSDKVSNVIIWGNHSSTQFPDVTHATAEIQGKTVPVYEAVKDDNYLKNDFVKTVQTRGASVIKARKLSSAMSAAKAACDHMRDWFHGTPEGKWVSMGMISDESYGIEKGLMYSFPVSIKDKK-CTIVQGLPISDFAREKMDLTAAELSEELKAAM-----
>EOG091F029X|Biomphalaria_glabrata|NC01_Armina_californica|TRANSCRIPT
MAEPLRVVVTGAAGQIAYSLLFSIAKGDVFGKDRSLVLLLLDIPYMMEALSGVVMELQDCAIPLVKDIVATDDPAKAFENADAAFLVGAMPRKDGMERKDLLKANVKIFQAQGESIDKFSKKSIKILVVGNPANTNACILSKFAPSIPKENISCMTRLDQNRAQAQIANRLRVSTNQISNVIIWGNHSSTQFPDVAHATVEINGQEVPVYDAVKDDAYLKTDFISTVQKRGASVIKARKLSSAMSAAKAACDHMHDWFFGTPEGKWTSMGMISDGSYGIKEGLMFSFPVSIDKDTKCKIVQGLSISDFAREKLDATAAELQEELEAAL-----
>EOG091F029X|Biomphalaria_glabrata|HW01_Armina_tigrina|TRANSCRIPT
MAEPLRVVVTGAAGQIAYSLLFSIAKGDVFGKDRTLVLLLLDITPMLGALEGVVMELQDCAIPLVTEIVATDDPAKAFKDADAAFMVGAMPRREGMERKDLLKANVKIFQAQGESIDKFSKKSIKILVVGNPANTNACILSKFAPSIPKENISCMTRLDQNRAQAQIATRLGVPTSKVTNVIIWGNHSSTQFPDVAHATVELNGKRVSVYEAIKNDDYLKSEFIKTVQTRGASVIKARKLSSAMSAAKAACDHMHDWFSGVPEGQWVSMGMISDGSYGIQEGLMFSYPVNISADGSCKIVQGLSIDDFAREKLDATAAELKEELEAAL-----
>EOG091F029X|Biomphalaria_glabrata|HW16_Hancockia_cfuncinata|TRANSCRIPT
MAEPLKVVVTGAAGQIAYSLLFSVAKGDVFGKDQSVELMLLDITPMMEVLNGVVMELHDCAIPLVKNIVATDDANVAFKDADAAFLVGAMPRREGMERKDLLKANVKIFKAQGQSIEKFSKKTIRILVVGNPANTNACILSKYAPTIPKGNISCMTRLDQNRAQAQIAMKLNISMDKVSNVIIWGNHSSTQFPDVAHAKAEVQGKSLSVHEAVKDDNYLKNDFIKTVQQRGAAVIKARKLSSAMSAAKAACDHMHDWFSGTKGDNFVSMGMISDGSYGIKEGLMYSFPVKISNRN-ATIVKGLTISDFAREKMDATAAELAEELDAAIAECS-
>EOG091F029X|Biomphalaria_glabrata|JG17_Hancockia_uncinata|TRANSCRIPT
MAEPLKVVVTGAAGQIAYSLLFSVAKGDVFGKDQPVELMLLDITPMMEVLNGVVMELHDCAIPLVKNIVATDDPNVAFKGADAAFLVGAMPRREGMERKDLLKANVKIFKGQGQSIDKFSKKTIRILVVGNPANTNACILSKYAPSIPKENISCMTRLDQNRAQAQIAMKLNISMDKVSNVIIWGNHSSTQFPDVAHAKAEVQGKSLSVHDAVKDDNYLKNDFIKTVQQRGAAVIKARKLSSAMSAAKAACDHMHDWFSGTKGDNFVSMGMISDGSYGIKEGLMYSFPVKISNRN-ATIVKGLTISDFAREKMDATAAELAEELDAAIAECS-
>EOG091F029X|Biomphalaria_glabrata|NC02_Bathydoris_clavigera|TRANSCRIPT
MAEPLRVVVTGAAGQIAYSLLFSVAKGDVFGLDQPLELLLLDIAPMMDVLNGVVMELQDCAVPLVRNVVATSDPDVAFKDADAAFMVGAMPRKEGMERKDLLKANVKIFKAQGQAMDKWSKKSVKVLVVGNPANTNACILSKYAPSIPKENFSCMTRLDQNRAQAQIAARLGISNDKVSNVIIWGNHSSTQFPDVAHATAEIQGMEVPVADAVKDDNFLNNDFIKNVQQRGAAVIKARKLSSAMSAAKAAGDHMRNWFFGTPATKWVSMGVISDGSYGIPKGIMYSYPVRVSNKT-VSIVQGLSISDFARGKMDATAAELVEELEAAITECTD
>EOG091F029X|Biomphalaria_glabrata|NC06_Pleurobranchaea_californica|TRANSCRIPT
MSEPLRVAITGAAGQIAYSLLFSVAKGDVFGKDQPISLFLLDIPPMLGSLEGVIMELQDCATPLVKDIVATADPLVAFENIDAAFMVGAMPRKEGMERKDLLKANVKIFKAQGEALDKVAKKTVKVLVVGNPANTNACILSQFAPSIPKSNFTCMTRLDQNRAQAQIALRLGVPNTSISNVIIWGNHSSTQFPDVAHANVMVNGQNMPVREAVKDDHYLQNDFIKTVQQRGAAVIKARKLSSAMSAAKAACDHMRDWFLGTEDDKFVSMGVISDGSYGIQEGLMYSFPVSTANKE-WNIVQGLDIDNFSREKMDLTAKELSEELEAARAEC--
>EOG091F029X|Biomphalaria_glabrata|NC03_Doris_kerguelenensis|TRANSCRIPT
MSEPMRVLVTGAAGQIAYSLLYSIAKGDVFGPKQPVVLVLLDIAPMMGVLDGVVMELNDCALPLMKEVITTDKEEVAFKDVDAAFLVGAMPRKEGMERKDLLAANVKIFKSQGMAMEKYSKKTVKVIVVGNPANTNACILAKYAPSIPRENFTCMTRLDQNRAQAQIAARVGVGIDKVKNVIIWGNHSSTQFPDVAHARVEIEGKVVPVTDAVKDDNWLKNDFIKTVQTRGAAVIKARKLSSALSAAKAACDHMRDWFSGTPEGQWVSMGVLSDGSYGIPEGLMYSFPVTIKDKV-WSIVQGLSINDFAREKMDATAKELREEREEALMVC--
>EOG091F029X|Lottia_gigantea|LotgiG188534
MSEPVKVLVTGAAGQIAYSLLYSIAKGDVFGDKQPISLVLLDIEPMMAVLDGVVMELQDCALPLLADVIPTADEAAAFKDIDVALLVGAQPRRQGMERKDLLKANVKIFKSQGAALDAHAKKTVKVVVVGNPANTNALVISKFAPSIPKENFSCLTRLDQNRAQAQVASKLGISNENVQRTIIWGNHSSTQFPDLAHAVVHVNGKLMPAQEAIKDDNWVKNDFIKTVQTRGGAVIQARKLSSAMSAAKAICDHVRDWWFGTGE-RWVSMGIISKGDYGIQQGLMYSFPVQIGTDKVVQVVPGLTISDFAREKMDATQAELVEERDCAFLFLEA
>EOG091F029X|Crassostrea_gigas|CGI_10015642
--EPLKVLVTGAAGQIAYSLLYSVARGDVFGKDQPIILVLLDIAPMMEVLNGVVMELTDCSLPLLQQVIPSCDEMEAFKDVDVAMLVGAMPRREGMERKDLLAANVKIFKSQGQAIDKVAKKTIKVVVVGNPANTNAYICKKYAPSIPPQNFTALTRLDQNRAQAQVAARLGVPNSAVKNCVIWGNHSSTQYPDLTYAVVNVGGKEVKAREAIKDDNWVKNDFVKTVQQRGAAVIKARKLSSAMSAAKAIVDHVHDWWFGVPEGSMVSMAVPSDGSYGIEEGLVYSFPVRTKPDHTYEIIKDLPIDDFSREKMDITMKELVDEKNMAMSACQD
