# Supplementary material for: Transcriptomics provides a robust framework for the relationships of the major clades of cladobranch sea slugs (Mollusca, Gastropoda, Heterobranchia), but fails to resolve the position of the enigmatic genus Embletonia
Source: BMC Ecol Evol. 2021 Dec 28;21:226. doi: 10.1186/s12862-021-01944-0 (PMC8895541; doi:10.1186/s12862-021-01944-0)
Supplement: Supplementary file 6 — Additional file 6. Archive S4: Unmasked multiple sequence alignments on amino acid level including Doris kerguelenensis and Calmella cavolini prior to the removal of outliers. [file 12862_2021_1944_MOESM6_ESM.zip › Archive_S4/Alignments/EOG091F03H0.aa.fasta]

>EOG091F03H0|Biomphalaria_glabrata|BGLTMP008759
MSEADIAGDIPNGDDSAFVDEHQ-----HGTETPPEVSTV-AV-TSP--SLSADHVFVATSQGLI-SAQQYQESTA--GGIKTTHIVIHDQTLEQLTDA----SGGLKTPTTPIPPPTPATPLSKEKGFRYQWDDSVH-NEVLPVRCKHTNGELYKSKFGSGGRGKCIKSS-DNEWYTPNEFEAVAGRASSKDWKRSIRYGGRTLQCLIEDNILQPHATSCTCASCCDDEAVTGPVRLFVPYKRRKKDSENEP--IISP------NKRSRIPS---VSM-KSSI-------------PSQLGLSVPKIEID-QSAQQVMLPVVS--GHGSVQ---PTAT---VSLHPTPDNKGEMVH---IVATDAQGNL-VSGGGCLYGMTIVGPNEETYLKQVEQKALSNAVMMTPITLAQTNQKQS--H--LVTMDVMEQKNWWQLEEMANNLLQQAQQLKIMIDQVKQQSIIAKENALQVQRAQMEKEKQEALAAS---RVEAQMNINRVRMEERAQREMYVHQAIVQSRANLHD-----KIDA----VS---DDK-----------------------------------------------------------------------------------------------------------------------------------------------------------------------------------------------------------------------------------------------------------------GTYNVSWPA---T------------------------------------------------ANAAM--------------------------------------------------------------------------------------------------------------------------------VMSHEDDDDDKDKDRL---
>EOG091F03H0|Biomphalaria_glabrata|HW09_Doto_sp|TRANSCRIPT
MSEVDIAGDLPNGDESVFVDEPQ-----HA----SESATE-VSVTSPQNTISADHVFVATSQGLI-SAQQFHEATG--AGLKTTHIVIHDQTLDQL-------EASLKSPTTPLPPPTPATPLSREKGFRYQWDNSVH-ADVLPVRCKNKNGELHKAKFGSGGRGKCIKGT-DNFWYTPNEFESYSGRASSKDWKRSIRYGGRTLHCLIEDNILHPHATSCTCASCCDDEAVTGPVRLFVPYKRRKKEPE--------------------------------------------------------------------------------------------------------------------------------------------------------------------------------------------------------------------------------------------------------------------------------------------------------------------------------------------------------------------------------------------------------------------------------------------------------------------------------------------------------------------------------------------------------------------------------------------------------------------------------------------------------------------------------------------------------------------------------------------------------------------------------------------------
>EOG091F03H0|Biomphalaria_glabrata|JG13_Doto_lancei|TRANSCRIPT
-----------------------------------------------------------------------------------------------------------------------------------------------------------KAKFGSGGRGKCIKGS-DNFWYTPNEFESYSGRASSKDWKRSIRYGGRTLHCLIEDNILHPHATSCTCASCCDDEAVTGPVRLFVPYKRRKKEPE--------------------------------------------------------------------------------------------------------------------------------------------------------------------------------------------------------------------------------------------------------------------------------------------------------------------------------------------------------------------------------------------------------------------------------------------------------------------------------------------------------------------------------------------------------------------------------------------------------------------------------------------------------------------------------------------------------------------------------------------------------------------------------------------------
>EOG091F03H0|Biomphalaria_glabrata|HW21_Tritonia_manicata|TRANSCRIPT
MSEVDIAGELPNGDESVFVDEHQ-----HGSETPSESATE-VSVTSPQTAISADHVFVATSQGLI-SAQHFQDAAA-AGGIKTTHIVIHDQTLEQL--A----EAGLKTPTTPLPPPTPATPLTREKGFRYQWDDSVHHGDILPVRCKHTNGELFKSKFGSGGRGKCIKGN-DNYWYTPNEFEAAAGRASSKDWKRSIRYGGRTLHCLIEDNILQPHATSCTCASCCDDEAVTGPVRLFVPYKRRKKESEEGS--LVSP------SKKISLSS---------------------------------------------------------------------------------------------------------------------------------------------------------------------------------------------------------------------------------------------------------------------------------------------------------------------------------------------------------------------------------------------------------------------------------------------------------------------------------------------------------------------------------------------------------------------------------------------------------------------------------------------------------------------------------------------------------------------------------------------------------------------------
>EOG091F03H0|Biomphalaria_glabrata|NC08_Tritonia_hamnerorum|TRANSCRIPT
MSEVDIAGELPNGDESVFVDEHQ-----HGSETPSESATE-VSVTSPQTAISADHVFVATSQGLI-SAQHFQDAAA-AGGIKTTHIVIHDQTLEQL--A----EAGLKTPTTPLPPPTPATPLSREKGFRYQWDDSVH-GDMLPVRCKNTNGELFKSKFGSGGRGKCIKGT-DNYWYTPNEFESAAGRASSKDWKRSIRYGGRTLQCLIEDNILQPHATSCTCASCCDDEAVTGPVRLFVPYKRRKKECEEGS--LVSP------SKKISLSS---------------------------------------------------------------------------------------------------------------------------------------------------------------------------------------------------------------------------------------------------------------------------------------------------------------------------------------------------------------------------------------------------------------------------------------------------------------------------------------------------------------------------------------------------------------------------------------------------------------------------------------------------------------------------------------------------------------------------------------------------------------------------
>EOG091F03H0|Biomphalaria_glabrata|JG28_Scyllaea_fulva|TRANSCRIPT
------------------------------------------------------------------------------------HIVIHDQTLDQL-------EAGLKTPTTPLPPPTPATPLSREKGFRYQWDDSVH-GDILPVRCKNTNGELFKSKFGSGGRGKCIKAS-DNFWYTPNEFEAAAGRASSKDWKRSIRYGGRTLQCLIEDNILQPHAT---------------------------------------------------------------------------------------------------------------------------------------------------------------------------------------------------------------------------------------------------------------------------------------------------------------------------------------------------------------------------------------------------------------------------------------------------------------------------------------------------------------------------------------------------------------------------------------------------------------------------------------------------------------------------------------------------------------------------------------------------------------------------------------------------------------------------------
>EOG091F03H0|Biomphalaria_glabrata|NC01_Armina_californica|TRANSCRIPT
----------PNGDESVFVDEHQ-----HGSETPSESATE-VSVTSPQNAISADHVFVATSQGLI-SAQHFQDAAA--AGIKTTHIVIHDQTLEQL--A----EAGLKTPTTPLPPPTPATPLSREKGFRYQWDDSVH-GDILPVRCKNTNGELFKSKFGSGGRGKCIKGS-DNFWYTPNEFEAAAGRASSKDWKRSIRYGGRTLQCLIEDNILQPHATSCTCASCCDDEAVTGPVRLFVPYKRRKKEAEEAA--LISP------SKKVSLSS---S---KTPV-----------------GLAVPKVEVDQQSAGQVMVPVVS--GPAGLQ---NATTIQNAAIQ-NHDAKGEMVH---IVATDAQGNL-VTG----------------------------------------------------------------------------------------------------------------------------------------------------------------------------------------------------------------------------------------------------------------------------------------------------------------------------------------------------------------------------------------------------------------------------------------------------------------------------------------------------------------------------------------------------------------------------------------------------------------------------------------------------------------------
>EOG091F03H0|Biomphalaria_glabrata|HW12_Facelina_rubrovittata|TRANSCRIPT
MSEVDIAGDLPNGDE-VFVDEHQ-----HGSETPSESATE-VSVTSPQNAISADHVFVATSQGLI-SAQHFQDAAA--AGIKTTHIVIHDQTLDQL--A----EAGLKTPTTPLPPPTPSTPLSREKGFRYQWDDSVH-GEILPVRCKNTNGELFKSKFGSGGRGKCIKGS-DNFWYTPNEFEAAAGRASSKDWKRSIRYGGRTLQCLIEDNILQPHATSCTCASCCDDEAVTGPVRLFVPYKRRKKESDEGT--LVSP------SKKVSLSS---------------------------------------------------------------------------------------------------------------------------------------------------------------------------------------------------------------------------------------------------------------------------------------------------------------------------------------------------------------------------------------------------------------------------------------------------------------------------------------------------------------------------------------------------------------------------------------------------------------------------------------------------------------------------------------------------------------------------------------------------------------------------
>EOG091F03H0|Biomphalaria_glabrata|HW17_Hermissenda_crassicornis|TRANSCRIPT
----------------------------------------------------ADHVFVATSQGLITAAQHFQDAAA--AGIKTTHIVIHDQTLDQL--A----EAGLKTPTTPIPPPTPATPLSREKGFRYQWDDSVH-GDILPVRCKNTNGELFKSKFGSGGRGKCVKGS-DNYWYTPNEFESAAGRASSKDWKRSIRYGGRTLQCLIEDNILQPHATSCTCASCCDDEAVTGPVRLFVPYKRRKKESEEGP--LVSP------SKK--------------------------------------------------------------------------------------------------------------------------------------------------------------------------------------------------------------------------------------------------------------------------------------------------------------------------------------------------------------------------------------------------------------------------------------------------------------------------------------------------------------------------------------------------------------------------------------------------------------------------------------------------------------------------------------------------------------------------------------------------------------------------------
>EOG091F03H0|Biomphalaria_glabrata|NC05_Hermissenda_crassicornis|TRANSCRIPT
MSEVDIAGDLPNGDESVFVDEHQ-----HGSETPSESATE-VSVTSPQNAISADHVFVATPQGLITAAQHFQDAAA--AGIKTTHIVIHDQTLDQL--A----EAGLKTPTTPIPPPTPATPLSREKGFRYQWDDSVH-GDILPVRCKNTNGELFKSKFGSGGRGKCVKGS-DNYWYTPNEFESAAGRASSKDWKRSIRYGGRTLQCLIEDNILQPHATSCTCASCCDDEAVTGPVRLFVPYKRRKKESEEGP--LVSP------SKK--------------------------------------------------------------------------------------------------------------------------------------------------------------------------------------------------------------------------------------------------------------------------------------------------------------------------------------------------------------------------------------------------------------------------------------------------------------------------------------------------------------------------------------------------------------------------------------------------------------------------------------------------------------------------------------------------------------------------------------------------------------------------------
>EOG091F03H0|Biomphalaria_glabrata|HW13_Favorinus_branchialis|TRANSCRIPT
MSEVDIAGDLPNGDESVFVDEHQ-----HGSETPSESATE-VSVTSPQNAISADHVFVATSQGLI-SAQHFQDAAA--AGIKTTHIVIHDQTLDQL--A----EAGLKTPTTPLPPPTPATPLSREKGFRYQWDDSVH-GDNLPVRCKNTNGELFKSKFGSGGRGKCIKST-DNFWYTPNEFEAAAGRASSKDWKRSIRYGGRTLQCLIEDNILHPHATSCTCASCCDDEAVTGPVRLFVPYKRRKKESDEGPHSLVSP------SKKVSLSS---S---KSPV-----------------GLAVPKVEVEQN-PGQVMVPIAS--AAGATPLQNTTPSIQNVTMQ-NHDSKGEMVH---IVATDAQGNL-VAG----------------------------------------------------------------------------------------------------------------------------------------------------------------------------------------------------------------------------------------------------------------------------------------------------------------------------------------------------------------------------------------------------------------------------------------------------------------------------------------------------------------------------------------------------------------------------------------------------------------------------------------------------------------------
>EOG091F03H0|Biomphalaria_glabrata|JG15_Favorinus_auritulus|TRANSCRIPT
--------------------------------------------------------------------------------IKTTHIVIHDQTLDQL--A----EAGLKTPTTPLPPPTPATPLSREKGFRYQWDDSVH-GDNLPVRCKNTNGELFKSKFGSGGR----------------------------------------------------------------------------------------------------------------------------------------------------------------------------------------------------------------------------------------------------------------------------------------------------------------------------------------------------------------------------------------------------------------------------------------------------------------------------------------------------------------------------------------------------------------------------------------------------------------------------------------------------------------------------------------------------------------------------------------------------------------------------------------------------------------------------------------------------------------------------------------
>EOG091F03H0|Biomphalaria_glabrata|HW18_Janolus_cristatus|TRANSCRIPT
MSEVEIAGDLPNGDESVFVDEHQ-----HGSETPSESATE-VSVTSPQNAISADHVFVATSQGLI-SAQHLQDAAA--AGIKTTHIVIHDQTLDQL--A----ESELKTPNTPLPPPTPATPLSREKGFRYQWDDSVH-SDMLPVRCKNTNGELFKSKFGSGGRGKCIKGN-DDYWYTPNEFEAAAGRASSKDWKRSIRYGGRTLQCLIEDNILQPHATSCTCASCCDDEAVTGPVRLFVPYKRRKKECEEGT--LITP------PKK--------------------------------------------------------------------------------------------------------------------------------------------------------------------------------------------------------------------------------------------------------------------------------------------------------------------------------------------------------------------------------------------------------------------------------------------------------------------------------------------------------------------------------------------------------------------------------------------------------------------------------------------------------------------------------------------------------------------------------------------------------------------------------
>EOG091F03H0|Biomphalaria_glabrata|JG14_Eubranchus_rustyus|TRANSCRIPT
MSEVDMAGDLPNGDESVFADENQ-----HGSETPSGSAAE-VS--APQNAISADHVFVATSQGLI-SAQHYQDPDS--GEIKTTHIVIHDQTLDQLAAE----AGALKTPTTPVPPPTPATPLSREKGFRYQWDDSVH-GDVLPIRCKNTNAELYKSKFGSGGRGKCIKAA-DDFWYTPNEFEAMAGRASSKDWKRSIRYGGRTLQCLIEDNILHPHATSCTCASCCDDEAVTGPVRLFVPYKRRKKESDETS--LVSP------TKKVSLSNI--------------------------------------------------------------------------------------------------------------------------------------------------------------------------------------------------------------------------------------------------------------------------------------------------------------------------------------------------------------------------------------------------------------------------------------------------------------------------------------------------------------------------------------------------------------------------------------------------------------------------------------------------------------------------------------------------------------------------------------------------------------------------
>EOG091F03H0|Biomphalaria_glabrata|JG05_Bornella_anguilla|TRANSCRIPT
--------------------------------------------------------------------------------------------------------------------------------------------------------------------GKCIKVG-DNFWYTPNEFEAAAGRASSKDWKRSIRYGGRTLQCLIEDNILQPHATSCTCASCCDDEAVTGPVRLFVPYKRRKKESEEGS--LVSP------AKKVSLSS---S---KSPV-----------------GLTVPKVEVDQNAAGQVMVPVAS--GPAGLQ---NTAAIQNVAMQ-NHDKQGEMVH---IVATDTQGNL-VAG----------------------------------------------------------------------------------------------------------------------------------------------------------------------------------------------------------------------------------------------------------------------------------------------------------------------------------------------------------------------------------------------------------------------------------------------------------------------------------------------------------------------------------------------------------------------------------------------------------------------------------------------------------------------
>EOG091F03H0|Biomphalaria_glabrata|JG29_Spurilla_braziliana|TRANSCRIPT
-------------------------------------------------------------------------------------------------------------------------------------------------------------------------------------------------------------------NILQPDATSCTCASCCDDEAVTGPVRLFVPYKRRKKESDEGS--LVSP------SKKVSLSS---S---KASV-----------------GLTVPKVEVDQNNPGQVIVPIASAAGATPLQ---NTSSIQNVAVQ-NHDSKGEMVH---IVATDAQGNI-VAG----------------------------------------------------------------------------------------------------------------------------------------------------------------------------------------------------------------------------------------------------------------------------------------------------------------------------------------------------------------------------------------------------------------------------------------------------------------------------------------------------------------------------------------------------------------------------------------------------------------------------------------------------------------------
>EOG091F03H0|Biomphalaria_glabrata|JG24_Noumeaella_rubrofasciata|TRANSCRIPT
-------------------------------------------------------------------------------------------------------------------------------------------------------------------------------------------------------------------------------------EAVTGPVRLFVPYKRRKKESDEGS--LVSP------SKKVSLSS---------------------------------------------------------------------------------------------------------------------------------------------------------------------------------------------------------------------------------------------------------------------------------------------------------------------------------------------------------------------------------------------------------------------------------------------------------------------------------------------------------------------------------------------------------------------------------------------------------------------------------------------------------------------------------------------------------------------------------------------------------------------------
>EOG091F03H0|Biomphalaria_glabrata|HW19_Polycera_quadrilineata|TRANSCRIPT
MSEVDIPGDLPNGDEPSFVDEHH-----HGSETPPSASVT-SS--PHQNAISAGHVFVATSQGLI-SAQQFQDATAVTAGIKTTHIVIHDQTLDQL-----AEASGLKTPTTPLPPPTPATPLSREKGFRYQWDDSVH-SDILPVRCKQTNGELYKSKFGSGGRGRCIKGT-DNLWYSPNEFEAASGRASSKDWKRSIRYGGRTLQCLIEDNILQPHATSCTCASCCDDEAVTGPVRLFVPYKRRKKESESDT--LVSP------GKKSRLPSKSSM---SAHL-----------------GLTVPKVEVDQQNPGQVMLPVAS--G---------------------------------------------------------------------------------------------------------------------------------------------------------------------------------------------------------------------------------------------------------------------------------------------------------------------------------------------------------------------------------------------------------------------------------------------------------------------------------------------------------------------------------------------------------------------------------------------------------------------------------------------------------------------------------------------------------------------
>EOG091F03H0|Biomphalaria_glabrata|NC06_Pleurobranchaea_californica|TRANSCRIPT
MSAVDIAGDLPNGDDSAFVDEHQ-----NGPETPPESATE-VS-ASPQNTISADHVFVATSQGLI-SAQQFQEAAA--GGIKTTHIVIHDQTLDQL--A----ESGLKTPTTPLPPATPATPLSREKGFRYQWDDSVH-NDVLPVRCKHTNGELYKSKFGSGGRGKCVKGS-NGLWYTPNEFEAESGRASSKDWKRSIRYGGRTLQCLIEDNILQPHATSCTCASCCDDEAVTGPVRLFVPYKRRKKEVEAEQ--LVSP------TKKTRLPS---A---KSPV-------------APHLGMAVPKVEID-QNAGQVMLPVPA--GTTALQ---NTATLQNMTVH-NHENKGEMVH---IVATDAQGNL-VTG----------------------------------------------------------------------------------------------------------------------------------------------------------------------------------------------------------------------------------------------------------------------------------------------------------------------------------------------------------------------------------------------------------------------------------------------------------------------------------------------------------------------------------------------------------------------------------------------------------------------------------------------------------------------
>EOG091F03H0|Biomphalaria_glabrata|HW03_Berthella_plumula|TRANSCRIPT
MSAVDIAGDLPNGDESTFVDEHQ-----NGPETPPESATE-VS-ASPQNAISADHVFVATSQGLI-SAQQFQEAAA--GGIKTTHIVIHDQTLDQL--A----EAGLKTPTTPIPPATPATPLSREKGFRYQWDDSVH-SDVLPVRCKHTNGELYKSKFGSGGRGKCIKGS-TNLWYTPNEFEAASGRASSKDWKRSIRYGGRTLQCLIEDNILQPHATSCTCASCCDDEAVTGPVRLFVPYKRRKKEIETEQ--LVSP------AKKTRLPS---V---KSPV-------------TSHIGMAVPKVEID-QNAGQVMLPVQA--GTTTIQ---NTAALQNMTVH-NHDNKGEMVH---IVATDAQGNL-VTG----------------------------------------------------------------------------------------------------------------------------------------------------------------------------------------------------------------------------------------------------------------------------------------------------------------------------------------------------------------------------------------------------------------------------------------------------------------------------------------------------------------------------------------------------------------------------------------------------------------------------------------------------------------------
>EOG091F03H0|Biomphalaria_glabrata|NC02_Bathydoris_clavigera|TRANSCRIPT
-------------------------------------------------NISAGHVFVATSQGLI-SAQEFQDAAA--SGIKTTHIVIHDQTLDQL--A----EAGLKTPTTPLPPPTPATPLSREKGFRYLWDESVH-HDVLPVRCKHSNGELYKSKFGSGGRGKCIKGS-DQFWYTPNEFEAASGRASSKDWKRSIRYGGRTLQCLIEDNILQPHATSCTCASCCDDEAVTGPVRLFVPYKRRKKESETD----SSP------PKKGRLPS---T---KSAM-------------PAHLGMAVPKVEID-QNTGSVMVPVSS--GTASLQ---NTGTIQNMAVQ-NHESKGEMVH---IVATDAQGNL-VTG----------------------------------------------------------------------------------------------------------------------------------------------------------------------------------------------------------------------------------------------------------------------------------------------------------------------------------------------------------------------------------------------------------------------------------------------------------------------------------------------------------------------------------------------------------------------------------------------------------------------------------------------------------------------
>EOG091F03H0|Biomphalaria_glabrata|HW04_Calmella_cavolinii|TRANSCRIPT
MSEVDIAGELPNGDDSSFVDDHQIQ---NGSETSPEPSTV-AV-SLPNHNLSPGHVFVATSQGLI-SAQQFQDAAS--GAIKTTHIVIHDQTLEQL--AA--EAGALKSPTTPLPPPTPATPLSKEKGFRYQWDDSVH-QDVLPVRCKHTNGELHKSRFGSGGRGKCIKNTGDNEWYTPNEFEALSGRASSKDWKRSIRYGGRTLQCLIEDNILQPHATSCTCASCCDDEAVTGPVRLFVPYKRRKKDFEAEP--LLPP------NKKPRIPT---MPV-KSPI-------------PQQMGMAVPKLEME-REPTQVMVPVAT--GQGMLP---NNATVQNVTLQPNTEGKGEMVH---IVATDAQGNI-VTG----------------------------------------------------------------------------------------------------------------------------------------------------------------------------------------------------------------------------------------------------------------------------------------------------------------------------------------------------------------------------------------------------------------------------------------------------------------------------------------------------------------------------------------------------------------------------------------------------------------------------------------------------------------------
>EOG091F03H0|Biomphalaria_glabrata|NC04_Fiona_pinnata|TRANSCRIPT
----------------------------------------------------------------------------------------------------------------------------------------------------------------------------DDFWYTPNEFEAMAGRASSKDWKRSIRYGGRTLQCLIEDGLLQPHATSCTCASCCDD------------------------------------------------------------------------------------------------------------------------------------------------G---------------------------DAVVMTQLSLAQAT-QKAGGH--MVTMDVMEQKNWWQLEEMANN-----------------------------------------------------------------------------------------------------------------------------------------------------------------------------------------------------------------------------------------------------------------------------------------------------------------------------------------------------------------------------------------------------------------------------------------------------------------------------------------------------------------------------------------------------------------------------------------------
>EOG091F03H0|Biomphalaria_glabrata|HW10_Embletonia_pulchra|TRANSCRIPT
-----------------------------------------------------------------------------------------------------------------------------------------------------------------GGRGKCIKSN-DNFWYTPNEFEAEAGRASSKDWKRSIRYGGRTLQCLIEDNILQPHATSCTCASCCDDEAVTGPVRLFVPYKRRKKEIEENI--FVSP------PKKVSLST---SNINKSPG-----------------GLTVPKVEVDQQNPSQVMVPVAS--GPASIQ---NAANLQNVAMH-QPDKQGEMVH---IVATDAQGNL-VAG----------------------------------------------------------------------------------------------------------------------------------------------------------------------------------------------------------------------------------------------------------------------------------------------------------------------------------------------------------------------------------------------------------------------------------------------------------------------------------------------------------------------------------------------------------------------------------------------------------------------------------------------------------------------
>EOG091F03H0|Crassostrea_gigas|CGI_10012910
MSEVDISEELPNGDDSAFTDDHQQT-------NAGGDANN-TV-NAEGHQAIPSQLYVTTTQGLV-PAEQIQE------EIKTTHIVIHDQTF----------DSGLKTPTTPLPPPTPATPLSREKGFKYTWDESVQ-GNILPVRCKNSNGELYKNKFGSGGRGRCIKS--DGEWFTPNEFEARSGRASSKDWKRSIRYGGRTLQCLIEDGVLQPHATSCTCAACCDDETVTGPVRLFVPYKRRKKDSESCP--PSPPLSSPLPIKKQRINS---V---KSPAPPPSQQQISNVTSPVSLATIVPANSIS-KDTGAVMVSIGG--QTHAAQPIKVTT------------SEGETMQMQILTTADNLGTFLTTG---------------------------DAVVMAPISDVKSSNGGLTNAAILSVPDMSEQRQWWQLEELANNMLLQAQQLKSMIEQAKQQTQLFRDAAVQQVKAQMEKEKQEAINAL---KMEHQVKMSHALMAERAQRQIAVQQAVANARSGVKD-----TMDV----TIVLTNVTCSNATTTDVSIGISHATEETIALIGSGFECTNKKCIHFKKTCDGNNDCGDFSDEVDQRCLADCPYYLITCRNGHCIRYGDRCDGENDCGDHSDERKCSKCKENQFNCEHSRECIPLSWKCNGVFDCEQGEDEKDITCKCMNPNEFRCKSRGCVAMDTLCDGFSDCDDSSDEELCDPSVKVIPGKYGPRHYDCHCEGHCHPGTGACQGACRQGWAGPTCQINTKAISFQTPIQNSGHKVIHSGLSIDGDVRTCPPPAVGSFNAYWEANLTKPSEIRRIRIYNPKDVTYLAGLALHLVVPRCVINNTNLLTNGYLDITCPDNVTMHSLLLILIADDNKMAIMQICEIQVIALLGRKDPSHDNSAGLSLPAWISIGVVAGVLTLVTIFCVIRAHRNRSRRNTPDTTSSFNNNRENGGSSPGSVTSSSCQGYESVSSPYNEAYKIHGGTPISFPAIRSPDRKDVTDDRCSSVYL
>EOG091F03H0|Lottia_gigantea|JG08_Dendronotus_venustus|TRANSCRIPT
---------------------------------------------------------------------------------------------------------ALKTPTTPLPPPTPATPLSKEKGFKYTWDPSVH-LPILPVRCKNTSGELFKDRFGSGGRGKCIKF--EEQWYTPSEFES--------------------------------------------------------------------------------------------------------------------------------------------------------------------------------------------------------------------------------------------------------------------------------------------------------------------------------------------------------------------------------------------------------------------------------------------------------------------------------------------------------------------------------------------------------------------------------------------------------------------------------------------------------------------------------------------------------------------------------------------------------------------------------------------------------------------------------------------------------------------
>EOG091F03H0|Lottia_gigantea|LotgiG168359
MTEVDIAEDIPNGDDSAFVDDHQQPDGEHDDVNSQGGEIVQAV-TSE--ELTPDQVYVATSQGLI-SAESLREA-----GIKTTHIVIHDNTL-----TV--DTGAQNPPTTPLPPPTPATPLSKERGFKYQWDESVH-QMFLPVRCKNLNGELHKDKFGSGGRGKCIKY--DNKWYTPNEFETLAGRASSKDWKRSIRYGGRTLQCVLEDGLLMAHATSCTCASCCDDETVTGPVRLFVPYKRRKKESESGP--LSPT------PKKVRIGS---I---KSNTSPLTKDVIVSMCNGG----------------TSVTRPVSQQ-------------------MQ-MSAQDDNTVK---IVTADGTGNF-VTG---------------------------DTVVMTPISLAPA----PKAQ--VVTMDVTEQKNWWQLEEIANNLLLQVQQLKAMIDQVRQHSLLSKESQLQQLRMQMEKEKQEAIKALNGQRIEAQMNLSRVVMEERAQRDIAVQQALAQARAELHQDNKVGSVTV----VA---DDK-----------------------------------------------------------------------------------------------------------------------------------------------------------------------------------------------------------------------------------------------------------------VTYNVTWSNNSST------------------------------------------------ATIDK--------------------------------------------------------------------------------------------------------------------------------IMEGEESDSDKEKE-----
>EOG091F03H0|Biomphalaria_glabrata|JG22_Lomanotus_vermiformis|TRANSCRIPT
------------------------------------------------------------------------------------------------------------------------------------------------------------------------------------------------------------------------------------------------------------------------------------------------------------------------------------------------------------------------------------------------------------------------------------------------------------------------------------------QRAQMEKEKQEAINAV---RLEAQMNLTRVVMEE--------------------------------------------------------------------------------------------------------------------------------------------------------------------------------------------------------------------------------------------------------------------------------------------------------------------------------------------------------------------------------------------------------------------------------------------------------------------------------------------------------------------------------
>EOG091F03H0|Biomphalaria_glabrata|HW20_Spurilla_neapolitana|TRANSCRIPT
-------------------------------------------------------------------------------------------------------------------------------------------------------------------------------------------------------------------------------------------------------------------------------------------------------------------------------------------------------------------------------------G---------------------------DAVVMTPFSLAQAN-QKAGGQ--VVTMDVMEQKNWWQLEEMANNLLQQAQQLKIMIEQVKQQSLIAKDSAVQQLRAQMEK-----------------------------------------------------------------------------------------------------------------------------------------------------------------------------------------------------------------------------------------------------------------------------------------------------------------------------------------------------------------------------------------------------------------------------------------------------------------------------------------------------------------------------------------------------------
>EOG091F03H0|Biomphalaria_glabrata|JG20_Learchis_evelinae|TRANSCRIPT
-------------------------------------------------------------------------------------------------------------------------------------------------------------------------------------------------------------------------------------------------------------------------------------------------------------------------------------------------------------------------------------G---------------------------DAVVMTPFSLAQAN-QKPGGQ--VVTMDVMEQKNWWQLEEMANNLLQQAQQLKIMIEQVKQQSLIAKDSAVQQLRAQMEKEKQDAINTV---RIEAQMNLSRVIMEERAHRDMALQQSIAQARADIQD-----KIDS----VTVIADDK-----------------------------------------------------------------------------------------------------------------------------------------------------------------------------------------------------------------------------------------------------------------GTYNVSWPA------------------------------------------------------------------------------------------------------------------------------------------------------------------------------------------------------------
>EOG091F03H0|Biomphalaria_glabrata|JG32_Unidentia_angelvaldesi|TRANSCRIPT
---------------------------------------------------------------------------------------------------------------------------------RYQWDESVH-GDILPVRCKNTNGELFKSKFGSGGRGKCIKGT-DNFWYTPNEFEAAAGRASSKDWKRSIRYGGRTL------------------------------------------------------------------------------------------------------------------------------------------------------------------------G---------------------------DAVVMTQLSLAQANQKAAGGH--IVTMDVMEQKNWWQLEEMANNLLQQAQQLKIMIEQVKQQSLIAKDSAVQQLRAQMEKEKQEAINAV---RIEAQMNLNRVIMEERAQRDIAFQHSIAQARAEIQE-----KIDS----VTVIADDK-----------------------------------------------------------------------------------------------------------------------------------------------------------------------------------------------------------------------------------------------------------------GTYNVSWPA------------------------------------------------------------------------------------------------------------------------------------------------------------------------------------------------------------
>EOG091F03H0|Biomphalaria_glabrata|NC07_Tritonia_diomedea|TRANSCRIPT
-------------------------------------------------------------------------------------------------------------------------------------------------------------------------------------------------------------------------------------------------------------------------------------------------------------------------------------------------------------------------------------G---------------------------DAVVMTPFNLAQANQQKVGGH--IVTMDVMEQKNWWQLEEMANNLLQQAQQLKIMIEQVKQQSLIAKDSALQQQRAQMEKEKQDAINTV---RIEAQMNLSRCIMEERAQRDIAVQNSIAQARA---------------------------------------------------------------------------------------------------------------------------------------------------------------------------------------------------------------------------------------------------------------------------------------------------------------------------------------------------------------------------------------------------------------------------------------------------------------------------------------------------------------
>EOG091F03H0|Biomphalaria_glabrata|HW06_Cratena_peregrina|TRANSCRIPT
--------------------------------------------------------------------------------------------------------------------------------------------------------------------------------------------------------------------------------------------------------------------------------------------------------------------------------------------------------------------------------------------------------------------------------------------------------------------------QVKQQSLIAKDTAVQQLRAQMEKEKQDAINTV---RIEAQMNLNRVIMEERAQRDMAFQQSIAQARAEIQE-----KI----------------------------------------------------------------------------------------------------------------------------------------------------------------------------------------------------------------------------------------------------------------------------------------------------------------------------------------------------------------------------------------------------------------------------------------------------------------------------------------------------
>EOG091F03H0|Biomphalaria_glabrata|HW15_Flabellina_babai|TRANSCRIPT
-----------------------------------------------------------------------------------------------------------------------------------------------------------------------------------------------------------------------------------------------------------------------------------------------------------------------------------------------------------------------------------------------------------------------------------------VTMDVMEQKNWWQLEEMANNLLQQAQQLKIMIEQVKQQSLIAKDSAVQQLRTQLEKDKQEAINTM---RLEAQLNLSRVIMEER-------------------------------------------------------------------------------------------------------------------------------------------------------------------------------------------------------------------------------------------------------------------------------------------------------------------------------------------------------------------------------------------------------------------------------------------------------------------------------------------------------------------------------
>EOG091F03H0|Biomphalaria_glabrata|HW07_Cuthona_caerulea|TRANSCRIPT
-------------------------------------------------------------------------------------------------------------------------------------------------------------------------------------------------------------------------------------------------------------------------------------------------------------------------------------------------------------------------------------G---------------------------DAMVMTQLSLAQAT-QKAGGH--IVTMDVMEQKNWWQLEEMANNLLQQAQQLKIMIEQVKQQSLIAKESAVQQLRAQMEKEKQDAINAV---RIEAQVNLNRAIMEDRAQRDIAFQQSIAQAQ-QIQE-----KIDS----ITVVADDK-----------------------------------------------------------------------------------------------------------------------------------------------------------------------------------------------------------------------------------------------------------------TTYNVTWPSDNQQ------------------------------------------------SNITM--------------------------------------------------------------------------------------------------------------------------------VLPPSEEEDEE--------
>EOG091F03H0|Biomphalaria_glabrata|HW05_Caloria_elegans|TRANSCRIPT
-------------------------------------------------------------------------------------------------------------------PPTPATPLSREKGFRYQWDDSVH-GDILPVRCKNTNGELFKSKFGSGGRGKFIKGS-DNYWYTPNEFEAAAGRASSKDW-----------QCLIEDNILQPHATSCTCASCCDDEAVTGPVRLFVPYKRRKKESDEGS--LVSP------PKK-------------------------------------------------------------------------------------------------------------------------------------------------------------------------------------AQQLKIMIEQVKQQSLIAKDSAVQQLRVQMEKEKQDAINTV---RLEAQMNLSRVIMEERAHRDIAFQQSIAQARADIQD-----SVTV----IA---DDK-----------------------------------------------------------------------------------------------------------------------------------------------------------------------------------------------------------------------------------------------------------------GTYNVSWPADSQQ------------------------------------------------GNITM--------------------------------------------------------------------------------------------------------------------------------VMAPDEEDEESK-------
>EOG091F03H0|Biomphalaria_glabrata|JG18_Hermissenda_opalescens|TRANSCRIPT
-------------------------------------------------------------------------------------------------------------------------------------------------------------------------------------------------------------------------------------------------------------------------------------------------------------------------------------------------------------------------------------------------------------------------------------------------------------------------------------------RAQMEKEKQDAINTV---RIEAQMNLSRVIMEERAQRDIAFQQSIAQARAEIQE-----KIDS----VTVIADDK-----------------------------------------------------------------------------------------------------------------------------------------------------------------------------------------------------------------------------------------------------------------GTYNVSWPAENQQ------------------------------------------------GNITM--------------------------------------------------------------------------------------------------------------------------------VMAQEEEDEE---------
>EOG091F03H0|Lottia_gigantea|JG26_Phestilla_sp|TRANSCRIPT
-----------------------------------------------------------------------------------------------------------------------------------------------------------------------------------------------------------------------------------------------------------------------------------------------------------------------------------------------------------------------------------------------------------------------------------------------------------------------------------KEAAVQQLKVQMEKEKQEAISAV---RLEAQVNVNRAVMEDRVQREMALQQTIAQTH-QIQD-----KIDT----ITVVADDK-----------------------------------------------------------------------------------------------------------------------------------------------------------------------------------------------------------------------------------------------------------------TTYSVPWPSDSQQ------------------------------------------------GNITM--------------------------------------------------------------------------------------------------------------------------------VLPHTEEE-----------
>EOG091F03H0|Biomphalaria_glabrata|HW11_Eubranchus_exiguus|TRANSCRIPT
MSEVDMTGDLTNGDESVFVDENQ-----HGSENASGSAAE---VTAAQNSIPADHVFVATSQGLI-SAQHFQDPSS--GQIKTTHIVIHDQTLDQL--TAEAEESALKTPTTPLPPHTPATPLSREKGFRYMWDESVH-GDVLPIRCKNTNAELYKSKFGSGGRGKCIKS----------------------------------------------------------------------------------------------------------------------------------------------------------------------------------------------------------------------------------------------------------------------------------------------------------------------------------------------------------------------------------------------------------------------------------------------------------------------------------------------------------------------------------------------------------------------------------------------------------------------------------------------------------------------------------------------------------------------------------------------------------------------------------------------------------------------------------------------------------------------------------
>EOG091F03H0|Biomphalaria_glabrata|HW01_Armina_tigrina|TRANSCRIPT
MSEVDIAGDLPNGDESVFVDEHQ-----HGSETPSESATE-VSVTSPQNAISADHVFVATSQGLI-SAQHFQDAAA--AGIKTTHIVIHDQTLEQL--A----EAGLKTPTTPLPPPTPATPLSRDKGFRYHWDESV-----------------------------------------------------------------------------------------------------------------------------------------------------------------------------------------------------------------------------------------------------------------------------------------------------------------------------------------------------------------------------RCIMEERAQRDIAVQHSIAQARAEIQE-----KIDSAVTVIS---DDK-----------------------------------------------------------------------------------------------------------------------------------------------------------------------------------------------------------------------------------------------------------------VTYNVSWP-------------------------------------------------------------------------------------------------------------------------------------------------------------------------------------------------------------
>EOG091F03H0|Biomphalaria_glabrata|JG11_Dondice_occidentalis|TRANSCRIPT
-------------------------------------------------------------------------------------------------------------------------------------------------------------------------------------------------------------------------------------------------------------------------PKKVSLSN---Q---KASV-----------------GLTVPKVEVDQSSPGQVIVPIATGAGAAPLQ---NTSAIQNVAVQ-NHDSKGEMVH---IVATDAQGNL-VAG----------------------------------------------------------------------------------------------------------------------------------------------------------------------------------------------------------------------------------------------------------------------------------------------------------------------------------------------------------------------------------------------------------------------------------------------------------------------------------------------------------------------------------------------------------------------------------------------------------------------------------------------------------------------
>EOG091F03H0|Biomphalaria_glabrata|HW16_Hancockia_cfuncinata|TRANSCRIPT
MSEVDIAGDLPNGDESVFVDEHQ-----HGSETPSESATE-VSVTSPQNAISADHVFVATSQGLI-SAQHFHEAAA--AGIKTTHIVIH----------------------------------------------------VLEVECGQNKGILYLSKLCQGSKGPCISF--QNSWLTPNEFQFVSGRETAKDWKRSIRHHGKSLKLLLAKGILNVHPTMCDCDGCRQGATLT-------------------------------------------------------------------------------------------------------------------------------------------------------------------------------------------------------------------------------------------------------------------------------------------------------------------------------------------------------------------------------------------------------------------------------------------------------------------------------------------------------------------------------------------------------------------------------------------------------------------------------------------------------------------------------------------------------------------------------------------------------------------------------------------------------------------
