# Supplementary material for: Transcriptomics provides a robust framework for the relationships of the major clades of cladobranch sea slugs (Mollusca, Gastropoda, Heterobranchia), but fails to resolve the position of the enigmatic genus Embletonia
Source: BMC Ecol Evol. 2021 Dec 28;21:226. doi: 10.1186/s12862-021-01944-0 (PMC8895541; doi:10.1186/s12862-021-01944-0)
Supplement: Supplementary file 6 — Additional file 6. Archive S4: Unmasked multiple sequence alignments on amino acid level including Doris kerguelenensis and Calmella cavolini prior to the removal of outliers. [file 12862_2021_1944_MOESM6_ESM.zip › Archive_S4/Alignments/EOG091F02WB.aa.fasta]

>EOG091F02WB|Biomphalaria_glabrata|BGLTMP010499
MMQVLDSDY---------------------------------------------------------------------------------------------------------------------RRKKKMAGRHIAISTWLEALSMPEYLPLFHQYGGVEDLIYATESEIKDLGIRIGAHRAKILSSLRILREKYEKGRVTGSGLFSLQRTDSVPSASAPTSPTGPYPDF--QHLII---SPEKLQLDLQKELAGDPSDLRSRPWYHGSITRQHAETLVC---ENGDFIVRDCISKPGDFVLTCRWKGTPLSFMINSIVGNCAPGQLPVISYQFEDDAFATIQELIQYYQHRGKPVTQVSGALLKNPISRSMPLSYYDTKYGALNNSS-------SGTYATP-DQSP--KPSPFVTPSGSPSSSPEMHR-HGRWAGSQPILSLPDNDDAKYSSR-----NRESRSSSLDRCDSLPVINVTPPGELLEKKA------PPQVTLPQPT---INHTRSGSAPALVDDVPNNFTKKFSSLGRR---K-----------LVPASSESELSSPPPPKPSRIPSVKY--KQKPTVHIRT--K-VEEEDDRDYSDYFQVKEQPSWLQNTSSSSPSAEEVSLRHLSPE---------------DHVNDQSRRVKREKVFYPANPL-D----------------------QLSPNTKQ-----S-FSNSFSSGQSEDPSGGQ-----RIVSRVVPTTSETLTAPSASKTSQIVARSRSFRYVNQNDNSRSSKAYLT------------LPAKSS---RKNNS--GVNVNSQNLN-----KNIDKGDNDYDVPKEHAID------NDWMG-AQYIEYLRCRKLILPPKACLSAIVPENFQTDLLPKGHRVLDPNVLQNVKTLLLNKTPRTIAMHLTKYDIALVSAANEKDLGLGIFSGLELLTLPQGKQLRQDIIERWECLRLFTMVSLLTIPTVNERAKMLSLWIQTCLDLKLAAGNLFSFSAIMSALTGSQINRLTDTWLVLRQNHTASAYNFDTKLRPAYKALNDGSSDLPLNNETIPYITPLCLLLER----DLDTVLLD--------------------------------------------------------------------------------------------------------
>EOG091F02WB|Biomphalaria_glabrata|NC06_Pleurobranchaea_californica|TRANSCRIPT
---------------------------------------------------------------------------------------------------------------------------------------------------------------------------------------------------------------------------------------------------------------------------------------------------------------------------------------------------------------------------------------------------------------------------------------------------------------------------------------------------------------------------------------------------------------------------------------------------------------------------------------------------------------------------------------------------------------------------------------------------------------------------------------------------------------------------------------------------------------------------------------------------------------------------------------------------------------------------RDLGLGISSGLELLTLPQGKQIRQDAIERWECLRLFTMASLLTCPTVNERARVLSMWIDTCFSLKVHAGNLFSLTAIMSGISSTQITRLTDTWLILRQNHTPSAYTFDTRLRPAFTSLKDGSSDLPLNNVSVPFVTPVCLLLER----DLSSAL----------------------------------------------------------------------------------------------------------
>EOG091F02WB|Biomphalaria_glabrata|HW09_Doto_sp|TRANSCRIPT
--QVLESDY---------------------------------------------------------------------------------------------------------------------RRKKRMSGRHIPISTWLDALSIPQYVSLFHQYQGVEDLISHTEADIKDIGIRHGGHRAKIVSSLRILREKYNKGRGISSTNLY-----GIPNYNAPDPPKAPVPFTNPELLAA---SKEKLQLDLQKELSGDPSELRTQPWYHGNISREHAEDVIK---ENGDFLVRDCISKPGDFVVTCKWKGIFLNFMINSIVGNCAPGQLPPLSYKFEEDSFPTIQQLIDNYRNNQRRVTLTSGALLKNPIARCMPLSYYDTKYGAIFNFI-------SSACQTP-TESP--KASPFITPENSPA----MKRKGVVWTGSHPALNISASIRSGNTDN-----EEDSRTLPRERCDSLPVINLIPPGDKTNNDS------NNNVTPPRDT---ETKKTSSSA------------KSYSSLSRR---RGKNTNSFSDKTLSSANSEASLSNPPPPKPCRVPSLKY--KLKPNVVVRS--I-QIDDDDRDYSDYGQIKQGPSWLLAEKSSKS-----------------------------------------------------------------------------------------NNDMLS--------------------------------------------------------------------------------------------------------------------------------------------------------------------------------------------------------------------------------------------------------------------------------------------------------------------------------------------------------------------------------------------------------------------------------------------------------------------------------------------
>EOG091F02WB|Biomphalaria_glabrata|HW20_Spurilla_neapolitana|TRANSCRIPT
-------------------------------------------------------------------------------------------------------------------------------------------------LNIPQYVHLFHQYQGDEDLLTASEADIKEIGIRHGGHRAKIVSSLRILREKYDKGR--------------------------------------------------------------------------------------------------------------------------------------------------------------------------------------------------------------------------------------------------------------------------------------------------------------------------------------------------------------------------------------------------------------------------------------------------------------------------------------------------------------------------------------------------------------------------------------------------------------------------------------------------------------------------------------------------------------------------------------------------------------------------------------------------------------------------------------------------------------------------------------------------------------------------------------------------------------------------------------------------------------------------------------
>EOG091F02WB|Biomphalaria_glabrata|HW06_Cratena_peregrina|TRANSCRIPT
------------------------------------------------------------------------------------------------------------------------------------------------------------------------------------------------------------------------------------------------------------------------------------------------------------------------LSFMITSIVGNCAPGQLPPLSYKFEDESYPTIQQLITCYQNSGKSVTLASGAVLKNPKPRCMPLSYYDTKYGALFNFI-------STVCQTPPTQSP--KTSPFITPDNSPA----MKRKGVVWTGSHPALSVTSSTNGGDGDEPRGSVRDQRSTSSLERCDSLPVIKLIPP-------------------------------------------------------------------------------------------------------------------------------------------------------------------------------------------------------------------------------------------------------------------------------------------------------------------------------------------------------------------------------------------------------------------------------------------------------------------------------------------------------------------------------------------------------------------------------------------------------------------------------------------------------------------------------------------------------------------------------------------
>EOG091F02WB|Lottia_gigantea|JG20_Learchis_evelinae|TRANSCRIPT
---------------------------------------------------------------------------------------------------------------------------------------------------------------------------------------------------------------------------------------------------------------------------------------------------------------------------------------------------------------------------------------LSYYDTKYGALFNFI-------TTVCQTPPTQSP--KSSPFITPDNSP--------------------------------------------------------------------------------------------------------------------------------------------------------------------------------------------------------------------------------------------------------------------------------------------------------------------------------------------------------------------------------------------------------------------------------------------------------------------------------------------------------------------------------------------------------------------------------------------------------------------------------------------------------------------------------------------------------------------------------------------------------------------------------------------------------
>EOG091F02WB|Crassostrea_gigas|HW21_Tritonia_manicata|TRANSCRIPT
-----------------------------------------------------------------------------------------------------------------------------------------------------------------------------------------------------------------------------------------------------------------------------------------------------------------------------------------------------------VQYYQDHAKPVTLASGAILKNPVARSMPLSYYDTKYGALFNFI-------SSACQTP-TQSP--KSSPFITPDNSP---------------------------------------------------------------------------------------------------------------------------------------------------------------------------------------------------------------------------------------------------------------------------------------------------------------------------------------------------------------------------------------------------------------------------------------------------------------------------------------------------------------------------------------------------------------------------------------KMLSLWIQTGFELRMNAGNAFSFSAVMAGIACPQVVRMKDTWLILRQNHTASAYLFDTKLKSAYVSLKDGSSDLPLEDVTVPYIFPVAQLLES----DVETIMSH-LSWEEGLDPVGVAIDVLLTHLDTARVIASQYGLYRVTGNSWLASL-ALDKDLDTIVNPTFHLLLLWGDKGWAARRRDRVTKLEQIFTLLSQKYQVPGDDGT--
>EOG091F02WB|Biomphalaria_glabrata|JG29_Spurilla_braziliana|TRANSCRIPT
------------------------------------------------------------------------------------------------------------------------------------------------------------------------------------------------------------------------------------------------------------------------------------------------------------------KWKGTVLNFMITSIVGNCAPGQLPPLSYKFEDESFPTIQQLITCYQNSGKSVTLASGAVLKNPKPRCMPLSYYDTKYGALFNFI-------SAVCQTP-TQSP----------------------------------------------------------------------------------------------------------------------------------------------------------------------------------------------------------------------------------------------------------------------------------------------------------------------------------------------------------------------------------------------------------------------------------------------------------------------------------------------------------------------------------------------------------------------------------------------------------------------------------------------------------------------------------------------------------------------------------------------------------------------------------------------------------------------
>EOG091F02WB|Biomphalaria_glabrata|HW02_Berghia_verrucicornis|TRANSCRIPT
-----------------------------------------------------------------------------------------------------------------------------------------------------------------------------------------------------------------------------------------------------------NKELSSESLEPVFEEWYHHDMARKQAESLLE---LDGDFLVRKSSNSPGQFVLSGK---------------------------------------------------------------------------------------------------------------------------------------------------------------------------------------------------------------------------------------------------------------------------------------------------------------------------------------------------------------------------------------------------------------------------------------------------------------QQGTSPSYRIVARSRSFQGGGKDNNLSNAKGYST------------LPSRSK---QKKKT--RDR-----SGSDTDSTVIENSNTDYDYPADDSEK------SEFPD-AYT---LEIRRITHPPKSYKSAINPDTFKSHLLPQDHKVLDANILKNVKSILLSKSPKTIGIHITKHDLYIMKGVSAKDLGMGITSGFELLTLPQGTQVRQDVIERWECLRLFVVLTLMSSQTVTDRAKMLSLWIQTGFELKYKLGNLFSFSAVMGGMSAAQILRLKDTWLILRQNHTASAYLFDTKLKSAFASLKDGSSDLPLNNISVPYVLPVAQLLE---------------------------------------------------------------------------------------------------------------------
>EOG091F02WB|Biomphalaria_glabrata|JG04_Berghia_stephanieae|TRANSCRIPT
------------------------------------------------------------------------------------------------------------------------------------------------------------------------------------------------------------------------------------------------------------------------------------------------------------------------------------------------------------------------------------------------------------------------------------------------------------------------------------------------------------------------------------------------------------------------------------------------------------------------------------------------------------------------------------------------------------------------------------------------------------------------------------------------------DYDNNLNNAKGYST------------LPSRSK---QKKKA--RDR-----SGSDTDSTVIENSNTDYDYPADDSEK------SEFPD-AYT---LEIRRITHPPKSYKSAINPDTFKSHLLPPDHKVLDANILKNVKAILLSKSPKIIGIHITKHDLYIMKGVSAKDLGMGITSGFELLTLPQGTQVRQDVIERWECLRLFVVLTLMSSQTVTERAKMLSLWIQTGFELKYKLGNLFSFSAVMGGMSAAQIIRLKDTWLILRQN--ASAYLFDTKLKSAFASLKDGSSDLPLNNISVPYVLPVAQLLE---------------------------------------------------------------------------------------------------------------------
>EOG091F02WB|Biomphalaria_glabrata|JG21_Limenandra_confusa|TRANSCRIPT
-------------------------------------------------------------------------------------------------------------------------------------------------------------------------------------------------------------------------------------------------------------------------------------------------------------------------------------------------------------------------------------------------------------------------------------------------------------------------------------------------------------------------------------------------------------------------------TNSDTSVSASPPPKPSRVPSLKY--RQKPTVVVRN--I-QIDDDDRDYSDYGQVKEGPSWLLTEKTAKKSFGKISEENPNSVIKGDINSHQNQHQEIQKGRRGNKLNKTGLSI-DMSSM-N----------------------TPHLHNTN-----V-STSSSRVP--------P-----QYTTGLVP--E--ETQTPPSPSYRIVARSRSFQGADYDNNLTNSKGYST------------LPTRSK---QKKKA--RDR-----SGSDTDSIVIEKANTDYDFPADDFEK------SDFPD-AYT---LNIRRITHPPKSYKSAINPETFKSPLLPPDHKVLDANVLKNVKTILLSKSPKTIGIHITKHDLYIMKGVSAKDLGMGITSGFELMTLPQGTQVRKDVIEKWECLRLFVILTLMSSQTVTERAKMLSLWIQTGFELKYKLGNLFSFSSVMGGMSSPQILRLKDTWLILRQNHTASAYLFDTKLKSAFASLKDGSSDLPLNNISVPYVLPVAQLLE---------------------------------------------------------------------------------------------------------------------
>EOG091F02WB|Crassostrea_gigas|JG24_Noumeaella_rubrofasciata|TRANSCRIPT
----------------------------------------------------------------------------------------------------------------------------------------------------------------------------------------------------------------------------------------------------------------------------------------------------------------------------------------------------------------------------------------------------------------------------------------------------------------------------------------------------------------------------------------------------------------------------------------------------------------------------------------------------------------------------------------------------------------------------------------------------------------------------------------------------------------------------------------------------------------------------------------------------------------------------------------------------------------------------DLGMGITSGFELMTLPQGTQIRQDVIERWECLRLFVILTLMSSHTVTERAKMLSLWIQTGFELKYKLGNLFSFSSIMAGMSSHQILRLKDTWLILRQNHTASAYLFDTKLKSAFASLKDGSSDLPLNNVSVPYVLPVAQLLE---------------------------------------------------------------------------------------------------------------------
>EOG091F02WB|Biomphalaria_glabrata|HW13_Favorinus_branchialis|TRANSCRIPT
-----------------------------------------------------------------------------------------------------------------------------------------------------------------------------------------------------------------------------------------------------------------------------------------------------------------------------------------------------------------------------------------------------------------------------------------------------------------------------------------------------------------------------------------------------------------------------------------------------Y--QHKPTVVVRRNIQ-IEDDDDRDYSDYGQVKEGPSWL--------------------------------------------------------------------------------------------------------------------------------------------------------------NISSGKGYST------------LPTRS--KQKKKKA--RER-----SGSDTEFSVIEKTNTDYDYPADDTDK------SDFVD-AYS---LNIRRITHPPKSYKSAITPDTFRSHLLPPDHKVLDANILKTTKAILLSKAPKTIGLHITKHDLQIMKGVSAKDLGMGITSGFELMTLPQGTQVRQDVIERWECLRLFVILTLMSSHTVTERAKMLSLWIQTGFELKYKLGNLFSFSAVMGGLSAPQISRLKDTWLILRQNHTASAYLFDTKLKSAFATLKDGSSDLPLNNVSVPYVLPVAQLLE---------------------------------------------------------------------------------------------------------------------
>EOG091F02WB|Biomphalaria_glabrata|JG25_Palisa_papillata|TRANSCRIPT
----------------------------------------------------------------------------------------------------------------------------------------------------------------------------------------------------------------------------------------------------------------------------------------------------------------------------------------------------------------------------------------------------------------------------------------------------------------------------------------------------------------------------------------------------------------------------------------------------------------------------------------------------------------------------------------------------------------------------------------------------------------------------------------------------------------------------------------------------------------------------------------------------LNIRRITHPPKSYKSAINLDSFRSPLLPPDHKVLDANVLKNVKAILLSKAPKTIGLHITKHDLYIMKGVSAKDLGMGITSGFELMTLPQGTQIRQDAIERWECLRFFVMLTLMSAQTVTERAKLLSLWIQTGFELKYKLGNLFSFSAVMAGMSSSQISRLKDTWLILRQNHTASAYLFDTKLKSAFGSLKDGSSDLPLNNVSVPYVLPVAQLLE---------------------------------------------------------------------------------------------------------------------
>EOG091F02WB|Biomphalaria_glabrata|JG03_Austraeolis_stearnsi|TRANSCRIPT
----------------------------------------------------------------------------------------------------------------------------------------------------------------------------------------------------------------------------------------------------------------------------------------------------------------------------------------------------------------------------------------------------------------------------------------------------------------------------------------------------------------------------------------------------------------------------------------------------------------------------------------------------------------------------------------------------------------------------------------------------------------------------------------------------------------------------------------------------------------------------------------------------LNIRRITHPPKSYKSAINLDSFRSPLLPPDHKVLDANVLKNAKAILLSKAPKTIGLHITKHDLYIMKGVSAKDLGMGITSGFELMTLPQGTQIRQDAIERWECLRFFAILTLMSAQTVTERAKLLSLWIQTGFELKYKLGNLFSFSAIIAGMSSPQISRLKDTWLILRQNHTASAYLFDTKLKSAFGSLKDGSSDLPLNNISVPYVLPVAQLLE---------------------------------------------------------------------------------------------------------------------
>EOG091F02WB|Biomphalaria_glabrata|HW12_Facelina_rubrovittata|TRANSCRIPT
S-----------------------------------------------------------------------------------------------------------------------------------------------------------------------------------------------------------------------------------------------------------------------------------------------------------------------------------------------------------------------------------------------------------------------------------------------------------------------------------------------------------------------------------------------------------SLSNR-----------KPLSSHASDASAAPPPKPSRVPSLKY--HHKPTVVVRN--I-QIDDDDRDYSDYGQIKEGPSWLLTEKTTKGS--KINEENPNA-------GNGNRQQEIQKGRRGNRLNKTGLSI-DTSGTGN----------------------TPHSSNNNKNNANNFNNKSSRVP--------P-----QFVTGLVP--E--EAQTPPSPSYRIVERSRSFQEYDYDNNTNSAKGYST------------LPTRSK---HKKKV--RDR-----AGSDTEFSVTEKTNTDYDYPADDSEK------SNFVD-AYT---LNIRRITHPPKSYKSAINPDTFRSPLLPPDHKVLDANVLKSAKTILLSKAPKTIGLHITKHDLYIMKGVSAKDLGMGITSGFELMTLPQGTQVRQDVIERWECLRLFVILTLMSSQTVTERAKMISLWIQTGFELRYKLGNLFSFSAIMAGMSSPQISRLKDTWLILRQNHTASAYLFDTKLKSAFATLKDGSSDLPLNNVSVPYVMPVAQLLE---------------------------------------------------------------------------------------------------------------------
>EOG091F02WB|Biomphalaria_glabrata|HW05_Caloria_elegans|TRANSCRIPT
----------------------------------------------------------------------------------------------------------------------------------------------------------------------------------------------------------------------------------------------------------------------------------------------------------------------------------------------------------------------------------------------------------------------------------------------------------------------------------------------------------------------------------------------------------------------------------------------------------------------------------------------------------------------------------------------------------------------------------------------------------------------------------------------------------------------------------------------------------------------------------------------------LNIRRITHPPKSYRSAINLDTFRSHLLPADHKVLDASVLKNVKTVLLSKSPKTIGLHITKHDVHIMKGVSAKDLGMGITSGFELMTLPQGTQVRQDVIERWECLRLFVILTLMSAQTVTERAKMISLWIQTGFELKYKLGNLFSFSAIMGGMSSPQISRLKDTWLILRQNHTASAYLFDTKLKSAFVSLKDGSSDLPLNNISVPYILPVAQLLE---------------------------------------------------------------------------------------------------------------------
>EOG091F02WB|Biomphalaria_glabrata|JG16_Flabellina_iodinea|TRANSCRIPT
--------------------------------------------------------------------------------------------------------------------------------------------------------------------------------------------------------------------------------------------------------------------------------------------------------------------------------------------------------------------------------------------------------------------------------------------------------------------------------------------------------------------------------------------------------------------------------------------------------------------------------------------------------------------------------------------------------------------------------------------------------------------------------------SPSYHIVARSRSFQDYDYDNNLSNVKGYST------------LPSRSN---KKKKA--SER-----PDSDTDFSVIEKTNTDYDYPVDDVER------TDFPD-AYT---LNIRRITHPPQSYKSAITPDTFRSNLLPPDHKVLDANVLKNVKAILLSKSPKAIGLHVTKQDVYLMRGVSAKDLGMGITSGFELLTLPQGTQIRQDVIERWECLRLFVVLTLMSSHTVTERAKMISLWVQTSFELKYKLGNLFSFSSIMAAMTSPQILRLKDTWLILRQNHTASAYLFDTKLKSVFSSLKDGSSDLPLNNISVPYVLPVAQLLE---------------------------------------------------------------------------------------------------------------------
>EOG091F02WB|Biomphalaria_glabrata|JG15_Favorinus_auritulus|TRANSCRIPT
---------------------------------------------------------------------------------------------------------------------------------------------------------------------------------------------------------------------------------------------------------------------------------------------------------------VTCKWKGTVLNFMITSIVGNCAPGQLPPLSYKFEDEAFPSIQQLVTCYQNSGQSVTLASGAVLKNPKPRCMPLSYYDTKYGALD----------------------------------------------------------------------------------------------------------------------------------------------------------------------------------------------------------------------------------------------------------------------------------------------------------------------------------------------------------------------------------------------------YDNNISSGKGYST------------LPTRS--KQKKKKA--LER-----SGSDTEFSVIEKTNTDYDYPADDTDK------SDFVD-AYS---LNIRRITHPPKSYKSAITPDTFRSHLLPPDHKVLDANILKTTKAILLSKSPKTIGLHIAKRDLQIMKGVSAKDLGMGITSGFELMTLPQGTQVRQDVIERWECLRLFVILTLMSSHTVTERAKMLSLWIQTGFELKYKLGNLFSFSAVMRGLSAPQISRLKDTWLILRQNHTASAYLFDTKLKSAFATLKDGSSDLPLNNVSVPYVLPVAQLLE---------------------------------------------------------------------------------------------------------------------
>EOG091F02WB|Biomphalaria_glabrata|JG18_Hermissenda_opalescens|TRANSCRIPT
----------------------------------------------------------------------------------------------------------------------------------------------------------------------------------------------------------------------------------------------------------------------------------------------------------------------------------------------------------------------------------------------------------------------------------------------------------------------------------------------------------------------------------------------------------------------------------------------------KY--RLKPTVVIRN--I-QVDDDDRDYSDYGQIKEGPSWLLTEKTSK-------------------------------------------------------------------------------------------------------------------------------------------------------------------------------------------------------------PIDKTNTDYDYPADDSEK------SDFPD-AYT---LNIRRITHPPKSYKSAINPDTFRSPLLPPDHKVLDANVLKNVKAILLSKDPKSIGLHITRHDLHIMKGVSAKDLGMGITSGFELLTLPQGTQVRQDVIERWECLRLFVILTLMSSQTVTERAKMISLWIQTCFELKYKQGNLFSFSAVMAGMCSPQILRLKDTWLILRQNHTARAYLFDTKLKSAFASLKDGSSDLPLNNVSVPYVLPVAQLLE---------------------------------------------------------------------------------------------------------------------
>EOG091F02WB|Biomphalaria_glabrata|NC05_Hermissenda_crassicornis|TRANSCRIPT
-------------------------------------------------------------------------------------------------------------------------------------------------------------------------------------------------------------------------------------------------------------------------------------------------------------------------------------------------------------------------------------------------------------------------------------------------------------------------------------------------------------------------------------------------------------------------------------------------------------------------------------------------------------------------------------------------------------------------------------------------------------------------------------------------------------------------------------------------------------------------------------------------------------------AINPDTFRSPLLPPDHKVLDANVLKNVKAILLSKDPKSIGLHITRHDLHIMKGVSAKDLGMGITSGFELLTLPQGTQVRQDVIERWECLRLFVILTLMSSQTVTERAKMISLWIQTCFELKYKQGNLFSFSAVMAGMCSPQILRLKDTWLILRQNHTARAYLFDTKLKSAFASLKDGSSDLPLNNVSVPYVLPVAQLLE---------------------------------------------------------------------------------------------------------------------
>EOG091F02WB|Biomphalaria_glabrata|JG12_Dondice_parguerensis|TRANSCRIPT
--------------------------------------------------------------------------------------------------------------------------------------------------------------------------------------------------------------------------------------------------------------------------WYHHDMARKQAESLLE---LDGDFLVRKSSNSPGQFVLSGK---------------------------------------------------------------------------------------------------------------------------------------------------------------------------------------------------------------------------------------------------------------------------------------------------------------------------------------------------------------------------------------------------------------------------------------------------------------QQET---------------------------------------------------------------------------------------------------------------------------------------------------------------------------------------------------------------------------------------AKMISLWIQTCFELKYKLGNLFSFSAVMAGMTAPQILRLKDTWLILRQNHTARAYLFDTKLKSAFASLKDGSSDLPLNNVSVPYVLPVAQLLE---------------------------------------------------------------------------------------------------------------------
>EOG091F02WB|Biomphalaria_glabrata|HW16_Hancockia_cfuncinata|TRANSCRIPT
------------------------------------------------------------------------------------------------------------------------------------------------------------------------------------------------------------------------------------------------------------------------------------------------------------------------------------------------------------------------------------------------------------------------------------------------------------------------------------------------------------------------------------------------------------------------------------------------------------------------------------------------------------------------------------------------------------------------------------------------------------------------------------------------------DYDNNFNNVKGYST------------LPSRGS---KKKKA--RER-----KGSGTDFSVIDKGNQDYDYPVEDEEK------SEFPD-AYT---LSTRRITHPPKSYKSAIDPDNFRSPLLPPGHKVLDANVLRSVKVILLNKSPKTIALHITKQDLQLLKGMSAKDLGMGVTSGFELLTLPQGTQIRQDVIERWECLRLFSILTLMASHTVSERAKMLSLWIQSAFELKKNLGNDYSFSAVMTGVSAPQVLRMKDTWLILRQNHTASAYLFDTKLKSAFTSLKDGSSDLPLNEVTVPYILPVAQLLEC----DVETIL----------------------------------------------------------------------------------------------------------
>EOG091F02WB|Biomphalaria_glabrata|JG05_Bornella_anguilla|TRANSCRIPT
------------------------------------------------------------------------------------------------------------------------------------------------------------------------------------------------------------------------------------------------------------------------------------------------------------------------------------------------------------------------------------------------------------------------------------------------------------------------------------------------------------------------------------------------------------------------------------------------------------------------------------------------------------------------------------------------------------------------------------------------------------------------------------------------------DYDSNFNSIKNYST------------LPNRSS---KKKNV--RGR-----KTSDTDFSVIEKANTDYDYPAEDEEK------SDFAD-AYT---LRSRRITHPPKSYKSAISPDTFNSNLLPPGHKVLDANVLRNVKVILFNKSPRSIALHITRQDLQLVRGVSAKDLGMGITSGFELLTLPQGKQMRQDVIERWECLRLFTVLTLMSAQTVSERAKMLSLWIQTGLELKKSLGNAFSFSAVMSGVSSPSVLRLKDTWLILRQNHTASAYVFDTKLKSMFASLKDGSSDLPLNEVSVPYILPVAQLLEC----DVDTIL----------------------------------------------------------------------------------------------------------
>EOG091F02WB|Biomphalaria_glabrata|NC08_Tritonia_hamnerorum|TRANSCRIPT
-----------------------------------------------------------------------------------------------------------------------------------------------------------------------------------------------------------------------------------------------------------------------------------------------------------------------------------------------------------------------------------------------------------------------------------------------------------------------D-----DRDSRSSSLDRCESLPVINLIPPPDGSLNKQATTTTKPDDVTHTKTP---IMHQRSGSAPIIVEFEPPPKTPTNTNNNHR---K-----------LTSSNSETSLTSPPPPKPSRVPSLKY--KLKPTVVVRN--I-QIDDDDRDYSDYSQIKEGPSWLLKEKSTKTASHSHTM--------GVIGSTVNQGRQTGR-RGANRLNKTGLSI-QTNTGNS----------------------STVSRDPNHGPQHS-HSPSVRLP--------P-----PYATGLVP--E--DSQQPPSPTYNIVARSRSFQEKDYDNNFNMVKGYCT------------LPSRSS---RRKKA--MAEASSMDRNSATDFSFIEKTDTDYDYPVDDEEK------TDFPD-AYT---LNARRITHPPKSYKSAIDPDTFRCQLLPPGHKVLDANVLRQVKAILLNKSPKTIALHLTRQDLALIRGMSAKDLGMGITSGFELLTLPQGKQLRQDVIERWECLRLFVILTLMSSHTVTDRAKMLSLWIQTGFELRINVGNAFSFTAIMAAISCPQIVRLKDTWLILRQNHTASAYLFDTKLKAAFVALKDGSSDLPLSNVSVPYVLPVAQLLES----DVDTIM----------------------------------------------------------------------------------------------------------
>EOG091F02WB|Biomphalaria_glabrata|JG23_Melibe_leonina|TRANSCRIPT
------------------------------------------------------------------------------------------------------------------------------------------------------------------------------------------------------------------------------------------------------------------------------------------------------------------------------------------------------------------------------------------------------------------------------------------------------------------------------------------------------------------------------------------------------------------------------------------------------------------------------------------------------------------------------------------------------------------------------------------------------------------------------------------------------------------------------------------------------------------------------------------------------------------SAIDPDTFSSDLLPPGHKVLDANVLRSVKVILLNKTPKVIAMHLTRQDLSLMRGVSAKDLGMGVTSGFELLTLPQGRQMRQDVIERWECLRLFTVLTLMRSQTVSERAKILSMWIQTAFDLKKNLGNFYSFTAVMAGLTSAQVKRLKDTWLILRQNHTASAYLFDTKLKAAFTSMKDGSSDLPLSNVSVPYVLPVAQLLES----DVDAILKD--------------------------------------------------------------------------------------------------------
>EOG091F02WB|Biomphalaria_glabrata|NC07_Tritonia_diomedea|TRANSCRIPT
------------------------------------------------------------------------------------------------------------------------------------------------------------------DLITSTEADIKEIGIRHGGHRAKIVSSLRILGEKYDKGR---------------------------------------------------------------------------------------------------------------------------------------------------------------------------------------------------------------------------------------------------------------------------------------------------------------------------------------------------------------------------------------------------------------------------------------------------------------------------------------------------------------------------------------------------------------------------------------------------------------------------------------------------------------------------------------------------PPKSYKSAIDPDTFRSDLLPPGHKVLDSNVLRSVKAILLNKSPKTIALHMTKQDLDLIRGMSAKDLGMGITSGFELLTLPQGKQLRQDVIERWECLRLFVVLTLMSSTTVTERAKMLSLWIQTGFELRMNVGNAFSFTAIMAGISCPQIIRLKDTWLILRQNHTASAYLFDTKLKVAFVALKDGSSDLPLNNVTVPYILPVAQLLES----DVET------------------------------------------------------------------------------------------------------------
>EOG091F02WB|Biomphalaria_glabrata|NC01_Armina_californica|TRANSCRIPT
-------------------------------------------------------------------------------------------------------------------------------------------------------------------------------------------------------------------------------------------------------------------------------------------------------------------------------------------------------------------------------------------------------------------------------------------------------------------------------------------------------------------------------------------------------------------------------------------------------------------------------------------------------------------------------------------------------------------------------------------------------------------------------------------------------DNFTQAKGKGYAT------------LPCRGS---KKKKE--RER-----SNSGTSFSVIDKTNTDYDYPVDDDER------SDFPD-AYT---LNARRITH-PQKYKSAIDPDTFRSDLLPPGHKVLDSTILRKVKAILLSKSPENIAIHITKMDLQLIRGLTPKDLGMGVTSGFELLTLPQGKQLRQDTIERWQCLRLFSILTLMSSPTVTERAKMLSLWIQTAFDLKTNLGNAFSFTAIMAGISAPQVLRLTDTWLILRQNHTASAYRFDTKLKAAFASLKDGSSDLPLHNVSVPYVLPVAVLLES----DVDTI-----------------------------------------------------------------------------------------------------------
>EOG091F02WB|Biomphalaria_glabrata|JG26_Phestilla_sp|TRANSCRIPT
--QVLGSDY---------------------------------------------------------------------------------------------------------------------WRRRTMSDRHIPIGTWLDALNIPEYIHLFNGYHGVE--------------------------------------------------------------------------------------------------------------------------------------------------------------------------------------------------------------------------------------------------------------------------------------------------------------------------------------------------------------------------------------------------------------SSASTTSSTAPPKPSRVPSLKY--KMRPNVVIRN--I-NIDDDDRDYSDYGQLKEGPSWLLTEKSTKASSSTETMENLSTK---------------QHTTTPNIHNISQNIL---SPS-P----------------------QKGSNNPD-----S-HTPHNSSISTQDAQTNPNSQHMSFTTGLVP--DDFETQPPSSPSYNIVAQSRMFQDYDYDNNLGNVKGYST------------LPSRRSKKNKHKPA--LER-----VNSHSDFTSGDQSNTDYDYPANDEQK------EDFAD-AYA---FTFRRITHPPKSYKSAISPSSFKSTLLPSDHKVLDSNVLKNIKTILLNKSPRTVALHLTRQDLNIMKGISAKDLGMGITSGFELLTLPHGTQIRQDAIERWECLRLFVILTLMSSQTVTERAKMLSLWIQTSFELKTNLGNLFSFAAVMTGLTAAQITRLKDTWLILRQNHTASAYLYDTKLKSGFMSLKDGSSDLPLSNVSVPYIFPVAVLLE---------------------------------------------------------------------------------------------------------------------
>EOG091F02WB|Biomphalaria_glabrata|HW07_Cuthona_caerulea|TRANSCRIPT
------------------------------------------------------------------------------------------------------------------------------------------------------------------------------------------------------------------------------------------------------------------------------------------------------------------------------------------------------------------------------------------------------------------------------------------------------------------------------------------------------------------------------------------------------------------------------PPSVTSTTSTNAPPKPSRVPSLKY--KMRPTVVIRN--F-EVDDDDRDYSDYGQIKEGPSWLLTDKSSKTSHSTEIMDALSAK---------------QHTSTAKSLNKQHTPL-PSTPQ-K----------------------TLSINKPN-----S-STSSNSPAKGQTTKHYP-----SFTTGLVP--DEIETQTPSSPSYHIVAKSRPFQGNNTNSSSKDDEGYST------------LPSRRSKKNKQKPM--RER-----VNSQTDFTSGDQSNLDYDYPVDDEQK------SEFVD-AYS---FTFRRITHPPKSYKSAISPSTFKSTLLPSDHKVLDATVLKNVKSILLNKSPRTIALHLTRHDLNILKGVSAKDLGMGITSGFELLTLPQGGQIRQDVIERWECLRLFVILTLMSSHTVTDRAKMLSLWIQTAFELKTNLGNHFSFASVMTGLTSSQIIRLTDTWLILRQNHTASAYLFDTKLKSGFSSLKDGTNDLPLSNISVPYVFPIAFLLE---------------------------------------------------------------------------------------------------------------------
>EOG091F02WB|Biomphalaria_glabrata|JG07_Cuthona_albocrusta|TRANSCRIPT
--------------------------------------------------------------------------------------------------------------------------------------------------------------------------------------------------------------------------------------------------------------------------------------------------------------------------------------------------------------------------GALLRNPIARCMPLSYYDTKYGALFNFI-------SSACQTP-NQSP--KGSPFITPENSPA--------------------------------------------------------------------------------------------------------------------------------------------------------------------------------------------------------------------------------------------------------------------------------------------------------------------------------------------------------------DYDNNLGNVKGYST------------LPTRRSKKNKHKPL--MAR-----VNSQTDFTTGDQPNMDYDYPVDDEQK------SEFVD-AYS---LTFRRITHPPKSYKSAINPTSFKSILLPSDHKVLDANVLKNVKSILLSKSPRTIALHITRHDLNILKAISAKDLGMGTTSGFELLTLPQGGQIRQDVIERWECLRLFVILTLMSSQTVTERAKVLSLWIQTGFELKTNLGNQFSFATLMTGLTAPQVTRLKDTWLILRQNHTASAYLFDTKLRSGFTALKDGSSDLPLSNVSVPYVFPIALLLE---------------------------------------------------------------------------------------------------------------------
>EOG091F02WB|Biomphalaria_glabrata|HW17_Hermissenda_crassicornis|TRANSCRIPT
-----------------------------------------------------------------------------------------------------------------------------------------------------------------------------------------------------------------------------------------------------------------------------------------------------------------------------------------PDRGWHFEGQPYPTIQELVRRQHESRQPVTSKSGAILEKPDCR---------------------------------------------------------------------------------------------------------------------------------------------------------------------------------------------------------------------------------------------------------------------------------------------------------------------------------------------------------------------------------------------------------------------------KGYAT------------LPNRS--KMKKKKT--RDR-----SGSDTHFAAIDKTNTDYDYPADDSEK------SDFPD-AYT---LNIRRITHPPKSYKSAINPDTFRSPLLPPDHKVLDANVLKNVKAILLSKDPKSIGLHITRHDLYIMKGVSAKDLGMGITSGFELLTLPQGTQVRQDVIERWECLRLFVILTLMSSQTVTERAKMISLWIQTCFELKYKQGNLFSFSAVMAGM-----------------------------------------------------------------------------------------------------------------------------------------------------------------------------------
>EOG091F02WB|Biomphalaria_glabrata|HW14_Flabellina_affinis|TRANSCRIPT
-------------------------------------------------------------------------------------------------------------------------------------------------------------------------------------------------------------------------------------------------------------------------------------------------------------------------------------------------------------------------------------------------------------------------------------------------------------------------------------------------------------------------------------------------------------------------------------------------------------------------------------------------------------------------------------------------------------------------------------------------------------------------------------------------------------------T------------LPSRSK---QKKKGGGRDR-----SGSGTEFAVIDKTNTDYDYPVDDTEK------SEFPD-AYT---LNIRRITHPPKSYKSAINPDTFRSHVLPADHKVLDANVLRNVKAILLNKSPK---------------------------------------------------------------------------------------------------------------------------------------------------------------------------------------------------------------------------------------------------------------------------------------
>EOG091F02WB|Biomphalaria_glabrata|HW15_Flabellina_babai|TRANSCRIPT
--------------------------------------------------------------------------------------------------------------------------------------------------------------------------------------------------------------------------------------------------------------------------------------------------------------------------------------------------------------------------------------------------------------------------------------------------------------------------------------------------------------------------------------------------------------------------------------------------------------------------------------------------------------------------------------------------------------------------------------------------------------------------------------------------------------NKGYST------------LPSRS--SRNKNKL--RDR-----SNSDTKFSVIDKMDTDYDYPVEDEQK------SDFPD-AYT---LNIRRITHPPKSYKTAISPDTFRSYLLPLDHKVLDSNVLRNVKAILLSKSPKTIGLHVTKQDLYIMRGVSAKDLGMGITSGFELFALPQGTQLRQDVIERWECLRLFVILTLMSSHTVTERAKMLSLWIQTGFELKTKLGNLFSFSAIIAGMRSPQIHRLKDTWLI---------------------------------------------------------------------------------------------------------------------------------------------------------------------
>EOG091F02WB|Biomphalaria_glabrata|HW18_Janolus_cristatus|TRANSCRIPT
-----------------------------------------------------------------------------------------------------------------------------------------------------------------------------------------------------------------------------------------------------------------------------------------------------------------------------------------------------------------------------------------------------------------------------------------------------------------------------------------------------------------------------------------------------------------------------------------------------------------------------------------------------------------------------------------------------------------------------------------------------------------------------------------------------------------YST------------LPSRS--DKKKKKA--RER-----KDSDTDFSVIEKDNEDYDYPAEDVEK------SEFAD-AYT---LNARRITHPPQSYKSAIIPDTFKSQLLPVDHKILDPSVLRSVKAILLNKSPKTIALRVTRQDLQILKALAPKDLGMGITSGFELLTVPKGKQLRQDVIERWECLRLFVILTLMSSQTVTERAKMLSLWTQTCFELKMKLGNAHSFTAVMAGM-----------------------------------------------------------------------------------------------------------------------------------------------------------------------------------
>EOG091F02WB|Crassostrea_gigas|JG22_Lomanotus_vermiformis|TRANSCRIPT
------------------------------------------------------------------------------------------------------------------------------------------------------------------------------------------------------------------------------------------------------------------------------------------------------------------------------------------------------------------------------------------------------------------------------------------------------------------------------------------------------------------------------------------------------------------------------------------------------------------------------------------------------------------------------------------------------------------------------------------------------------------------------------------------------------------------------------------------------------------------------------------------------------------------------------------------------------------------------------------------------------------------------KMLSMWIQTAYELKQTLGNFFSFTALMAAMSGSQIIRLKDTWLVLRQNHTKSAFLYDTKLKPSFASLKNGTSDLPLNNVTVPYVLPVAQLLET----NVDEILNQ-FSWEEGLDPVVSAIDVLLTHLDTARVIASQYGMYRMT------------------------------------------------------------------
>EOG091F02WB|Lottia_gigantea|HW10_Embletonia_pulchra|TRANSCRIPT
------------------------------------------------------------------------------------------------------------------------------------------------------------------------------------------------------------------------------------------------------------------------------------------------------------------------------------------------------------------------------------------------------------------------------------------------------------------------------------------------------------------------------------------------------------------------------------------------------------------------------------------------------------------------------------------------------------------------------------------------------------------------------------------------------------------------------------------------------------------------------------------------------------------------------------------------ILLNKSPKTIALHITKQDLLLTKGMAAKDLGMGITSGFELLTLSQGKQLRQDVIERYECLRLFVVLTLMSSHTVTERAKVLSLWIQTGFELKVNVGNLFSFSAVMAGLSAPQIQRLKDTWLILRQNHTASAYLFDTKLKSAFVALKDGSSDLPLINVSVPYILPVAQLLES----DVDSILAR-YSWEEGLDPVGTAIDVLLTHLDTARVVASQYGMYRVFGNSLVGNL-TMDEDLDALVNPTFHLLLMWGDKGWGVKRKDRVAKLEQIFTLLSQKYQVPGDDGTEV
>EOG091F02WB|Crassostrea_gigas|JG27_Phidiana_lynceus|TRANSCRIPT
-----------------------------------------------------------------------------------------------------------------------------------------------------------------------------------------------------------------------------------------------------------------------------------------------------------------------------------------------------------------------------------------------------------------------------------------------------------------------------------------------------------------------------------------------------------------------------------------------------------------------------------------------------------------------------------------------------------------------------------------------------------------------------------------------------------------------------------------------------------------------------------------------------------------------------------------------------------------------------LGMGITSGFELMTLPQGTQVRQDVIERWECLRLFVILTLMSAQTVTERAKMISLWIQTGFELKYKLGNLFSFSAIMGGLSSPQISRLKDTWLILRQNHTASAYLFDTKLKSAFGSLKDGSSDLPLNNISVPYILPVAQLLESPDVESLVMTASQ-LSWEEGLDPVGVAIDVLLTHLDTARVVASQYGMYRVFGNTLLTSLGPVDKDLDALVNPAFHLLLMWGDKGCGAKRQHRLAKLEQVFTLLSQKYQIPGDDGTEV
>EOG091F02WB|Crassostrea_gigas|JG02_Antaeolidiella_chromosoma|TRANSCRIPT
----------------------------------------------------------------------------------------------------------------------------------------------------------------------------------------------------------------------------------------------------------------------------------------------------------------------------------------------------------------------------------------------------------------------------------------------------------------------------------------------------------------------------------------------------------------------------------------------------------------------------------------------------------------------------------------------------------------------------------------------------------------------------------------------------------------------------------------------------------------------------------------------------------------------------------------------------------------------------------------------------------------------------------------------------------------------------------------------------------------------------------------------------AIDVLLTHLDTARVVASQYGMYRVFGNGLLTGMTSLDEDLDTIVNPAFHLLLMWGDKGCGAKRRHRLVKLEQIFTVLSQKYQVPGDDGTEV
>EOG091F02WB|Crassostrea_gigas|JG01_Aeolidiella_alba|TRANSCRIPT
----------------------------------------------------------------------------------------------------------------------------------------------------------------------------------------------------------------------------------------------------------------------------------------------------------------------------------------------------------------------------------------------------------------------------------------------------------------------------------------------------------------------------------------------------------------------------------------------------------------------------------------------------------------------------------------------------------------------------------------------------------------------------------------------------------------------------------------------------------------------------------------------------------------------------------------------------------------------------------------------------------------------------------------------------------------------------------------------------------------------------------------------------AIDVLLAHLDTARVVASQYGMYRVFGNSILSSIVALDSDLDTIVNPAFHLLLMWGDKGCGAKRKNRLAKLEQIFTLLSQKYQVPGDDGTEV
>EOG091F02WB|Lottia_gigantea|JG08_Dendronotus_venustus|TRANSCRIPT
---------------------------------------------------------------------------------------------------------------------------------------------------------------------------------------------------------------------------------------------------------------------------------------------------------------------------------------------------------------------------------------------------------------------------------------------------------------------------------------------------------------------------------------------------------------------------------------------------------------------------------------------------------------------------------------------------------------------------------------------------------------------------------------------------------------------------------------------------------------------------------------------------------------------------------------------------------------------------------------------------DVIERWEGLRLFAILSLMSSQTVTERAKMLSLWIQTGFELKKNVGNAFSFTAVMAGISAPQVLRLKDTWLILRQNH----YLFDTKLKAAYTSLKDGSSDLPLNDVTVPYVLPVALLLEA----DMETIVSQ-LSWEAGLDPVGVAIDVLLTHLDTARVVASQYGMYRVYGNSLLTSL-TVDKDLDVLVNPTFHLLLLWGDKGWAARRKDRVFKLEQIFTLLSQKYQIPGDDGT--
>EOG091F02WB|Crassostrea_gigas|JG13_Doto_lancei|TRANSCRIPT
----------------------------------------------------------------------------------------------------------------------------------------------------------------------------------------------------------------------------------------------------------------------------------------------------------------------------------------------------------------------------------------------------------------------------------------------------------------------------------------------------------------------------------------------------------------------------------------------------------------------------------------------------------------------------------------------------------------------------------------------------------------------------------------------------------------------------------------------------------------------------------------------------------------------------------------------------------------------------------------LTLPQGTKIRQDVLERWECLRLFAVLTLMSSQTVSERAKMLSLWIQTAFELKKSAGNHFSFSSIMAGVSSPSVMRLKDTWLILRQNHTASAYVFDTKLKSAFSSLKDGSSDLPLNDISVPYILPVAQLLEC----DVDAILDQSLSWEEGLDPVGVAIDVLLTHLDTARVVASQYGMYRVFGHSLLENL-PVDTDLDVLTNPTFHLLVLWGDKGWKAERSLRVDKLEQIFKLLSQKCQVPGDDGT--
>EOG091F02WB|Crassostrea_gigas|JG10_Dirona_picta|TRANSCRIPT
--------------------------------------------------------------------------------------------------------------------------------------------------------------------------------------------------------------------------------------------------------------------------WYHHEMARKQAESLLE---LDGDFLVRKSSNSPGQFVLS-----------------------------------------------------------------------------------------------------------------------------------------------------------------------------------------------------------------------------------------------------------------------------------------------------------------------------------------------------------------------------------------------------------------------------------------------------------------------------------------------------------------------------------------------------------------------------------------------------------------------------------------------------------------------------------------------------------------------------------------------------------------------------------------------------------------------------------AIDVLLTHLDTARVIASQYGMYRDFGNSLMAKL-SLDKDIDALVNPTFHLLLLWGDKGWGAKRKYRVAKLEQVFTLLSQKYQVPGDEGT--
>EOG091F02WB|Biomphalaria_glabrata|JG14_Eubranchus_rustyus|TRANSCRIPT
--------------------------------------------------------------------------------------------------------------------------------------------------------------------------------------------------------------------------------------------------------------------------------------------------------------------------------------------------------------------------------------------------------------------------------------------------------------------------------------------------------------------------------------------------------------------------------------NTPPPPKPSRVPSLKY--KLRPNVVVRN--I-QIDDDDRDYSDYGQIKQGPSWLLAQKSSKTGYNTTTMEQLRG--RGQPLSHSRNTQLLPAPQKGRRALKNMNTA-NIAKT-NTSDLQTASLSSNPNLERRHSMETSNNANNNNKHSNSTNNDDDDDY-----------------------------------------------DYDYDNNFTNTKGYST------------LPSRTR---KSKRK--NNR-----ERGNSEASIIEDSNLDYDFPANDEQK------SEFVD-AYS---LNIRRITHPPKSYKSAITPHTFKSTLLPADHKLLDQNILKSAKSILLNKSPKSIALHITRHDLMIMRGVSAKDLGMGITSGFELLTLPQGTQVRQDVIERWECLRLFVVLTLLSSQTVTERAKLLSLWIQVGFELKHKLGNLFCFASVMTGLTSAQITRLKDTWLILRQNHTASAFLMDTKLKSGLTCLRDGSSD----------------------------------------------------------------------------------------------------------------------------------------
>EOG091F02WB|Crassostrea_gigas|HW11_Eubranchus_exiguus|TRANSCRIPT
--------------------------------------------------------------------------------------------------------------------------------------------------------------------------------------------------------------------------------------------------------------------------------------------------------------------------------------------SYKFEGESFSSIQQLIEFYMSHQCVITQASGAVLKNPVARCMPLSYYDTKYGATNKLNSSLITNKNSICRTP-TDSP--IGSPFVTPDSSPR----LNK--------------------------------------------------------------------------------------------------------------------------------------------------------------------------------------------------------------------------------------------------------------------------------------------------------------------------------------------------------------------------------------------------------------------------------------------------------------------RITPHAFKCNLLPADHKLLDTNVLKTVISILLNKSPKAIALHFTRHDLLILRGVSAKDLGMGITSGFELLTLPQGGQVRQDVVERWECLRLFVILTLLSSQTVSERAKLLSMWVQTGFELKQKLGNLFSFAAIMTGLTSAQIVRLKDTWLILRQNHTSSAFLFDTKLKSGFTALKDGTSDLPLYNISVPFVFPVARLLEL----EPTLLPTI-LPWEVGLDSVGMAMDVLLTHLDTSRIFASQYGMYRVFGNSLL-------------------------------------------------------------
>EOG091F02WB|Biomphalaria_glabrata|HW19_Polycera_quadrilineata|TRANSCRIPT
-------------------------------------------------------------------------------------------------------------------------------------------------------------------------------------------------------------------------------------------------------------------------------------------------------------------------------------------------------------------------------------------------------------------------------------------------------------------------------------------------------------------------------------------------------------------------------------------------------------------------------------------------------------------------------------------------------------------------------------------------------------------------------------------------------------------------------------------------------------------------------------------------------RRVVRPATNTHSAIRPDLFTCDLLPKGHKVLDQIVIFKVKAILLNKAPRSISLHLTKIDSHLTLAANSNDLGMGVTSGLELMTLPQGSQLRKDIVDRWESLRLFTTTTVLFSRNVTEVAKVLSMWIQACFELKANAGNLFSFSAIMAGLSSACVLRLKDSWLILRQNHTSSAYLYDTKLRPAFTCLKDGSSDLPLNNVSVPFILPVSVL-----------------------------------------------------------------------------------------------------------------------
>EOG091F02WB|Biomphalaria_glabrata|NC03_Doris_kerguelenensis|TRANSCRIPT
-------------------------------------------------------------------------------------------------------------------------------------------------------------------------------------------------------------------------------------------------------------------------------------------------------------------------------------------------------------------------------------------------------------------------------------------------------------------------------------------------------------------------------------------------------------------------------------------------------------------------------------------------------------------------------------------------------------------------------------------------------------------------------------------------------DNNFSSVNKGYAT------------LPSKRV---QAKIA--RPR-----LTSDTKFSILDRGEADYDVPREHALDEPMFNSR-----NGH---TKGRKITEPPLKFTSRLDPETFRSKLLPEDCKCLDSSVLLSIKSLLLAESPKSMAFQMTKDDIRTLRILKEEDLGMGVNSGLELLTLPQGSQLRQDVIERSECLRLFVMVTLLTSNKVVERAKLLSLWIQTCLEMKTHCGNQFSFASIMAALTGPQIHRMRDMWLILRQNHTASAYTFDTKLRPTYTALMDGSSDLPLSNICLPHVAPLAQLLER----TVDSVL----------------------------------------------------------------------------------------------------------
>EOG091F02WB|Biomphalaria_glabrata|HW01_Armina_tigrina|TRANSCRIPT
-----------------------------------------------------------------------------------------------------------------------------------------------------------------------------------------------------------------------------------------------------------------------------------------------------------------------------------------PDRGWHFEGQAYPTIQELVRRQHESRLPVTSKSGAILEKPVLR--------------------------------------------------------------------------------------------------------------------------------------------------------------------------------------------------SSPPPPKPSRVPSVKY--KVKPNVERRINI--IDDDDDRDYSDYSQIKEGPSWLLTEKST--------------------------------------------------------------------------------------------------------------------------------------------------------------------------------------------------------------------------------------------------------------------------------------------------------------------------------------------------------------------------------------FELKTNLGNAFSFTAIMAGISAPQVLRLTDTWLILRQNHTASAYRFDTRLKAAFASLKDGSSDLPLHNVSVPYVLPVAV------------------------------------------------------------------------------------------------------------------------
>EOG091F02WB|Crassostrea_gigas|CGI_10023071
MLEMDSNGNCEVKEFRKGHLSIAVPCLDTFTFDWGGGYGGGNWPTKQEEVPYMKHVAKSIDYWHSKQPPSVVRSDRPSGGKSKYLEWLRIDGTMLDVEHGSGNTRHLLISLCGHWAGFYCSRKIVLERQQVMASKHIPIDTWLEALGMKEYEGVFRDFHGVEDLLNLTEADVRNLGLKNSAHRAKIISSLRILKEKYERGYRKPRVIQRSHSA--SAQLSCSPNNNNYFPDY--QVVNI---SPERLEHDLISELQADPSELRHWPWYHGSVSRQHAEKTLS---HNGDFLVRDCMSQPGDFVLSCCWKSARLHFIINSQVTEKN-NHIPEITYSLEDDRFCSVQDLVQFYMSHRKCVTKTSGVLLLNPIGRTMPLSYYDTKYGFAGAIP-------SGGLHAQ-GHSPGDKRSPYHSPHTSPKVSPRLQR-RPVRAGSQPILKTDHVPNVTGGQI-----------DRCESTPSIKQQLSPNPVYPGGL------------------PFHVQHQRSGSEPSIASPNDNMSQNSSNSQYLSVQPR-----------MAPSTSDSHLNKPPPPKPSRIPSVKYIGKDRPKITVRN--KQLYEDDDRDYSDYSQVKEPPSWLTQCQPP-----------------------------------------------------N----------------------YSGNLNTNHQSSNS--------------------------------------------------------ESDYDNNYNNVHFENKYAKDHPETLTIELPEKIR---KKVPGSRMSV-------------LEARDYAEIPPSPLTPKGKQIQVLGEEEDINVE---MRKKTLKLPEMESHMSLKPNEFNSSLFHSDNKPLEPSVLLKVKEVLLENNTQRLAEHITKVDLDYLKVLNEADLGLGVVSGLELLTLPQGKQLRQDIIERCYCMKVFVMVTTLTCGKVTERAKMLSQWIQIAVDLRTTFGNLFGFASVMEGLTSEHITRLRDTWLILRRNHTSSAFQFDTKLKSAYKSLMDGSGLLPLQNVSIPDIAPLVFLLER----DESSLTDY-LPWE--LSDQNSGLDILLIHLDTARLITAQCGLYKVTAENVMKTV-KFEDLISDVFQTEFHLRILWGAKGATVERKERQKKYEQLLAVLSNRAEAPEDDGTAV
>EOG091F02WB|Biomphalaria_glabrata|HW04_Calmella_cavolinii|TRANSCRIPT
---------------------------------------------------------------------------------------------------------------------------------------------------------------------------------------------------------------------------------------------------------------------------------------------HSGSFLVRESKTMPGDYVLCVKEDSKVSHYIINRIVGPDS--------------------------------------------------------------------------------------------------------------------------------------------------------------------------------------------------------------------------------------------------------------------------------------------------------------------------------------------------------------------------------------------------------------------------------------------------------------------------------------------------------------------------------------------------TK-----NFK---IGDKEFADPPKYFGTAIKPEIFACDLLPKGHKALDQSVLLRVKKILLSNSARQLAMTLTYYDLQLFKDVRNVDLGLGIWSGLELLTLPQGNQLRQDGLERWECLRLFVMTTLLACPTVSERAGLLSLWIQTCLELKGEANNLFSFAAVMSGLCGEPVRRLSDTWLILRQMHTSSAYKFDTRLRPAYSALND--------------------------------------------------------------------------------------------------------------------------------------------
>EOG091F02WB|Lottia_gigantea|LotgiG239539
-------------------------------------------------------------------------------------------------------------------------------------------------------------------------------------------------------------------------------------------------------------------------------------------------------------------------------------------------------------------------------------MPLSYYDSKYGALSSLS-------SAGAYTP-TQSP--RPSPFASPSDSPTNSPKMDRRRPYRTGSQPMLSVEELRDAPKIQI-----------QSMDRSDSLPAINVPV--------S------KHRRSPSRDRPVYNYHQRSGSEPVLMSETLHVPNTLAC---------------------NKIGSDSDLSKPAPPKPSRIPSVKY--KQRPKVQVRN--IALYEDDGRDYSDYCQVKEDPSWLKGNNSQPVSPDATTPVCISSPFDI-----------------------------------------------------------------------------------------------------------------------------------YDNNFNNIKPNPLLSHELYG----------------------KV-------------LSNRNFPDLKSPQKEFSSQDIYNINNKYD-NTF---MKRRKITIPVIKNEMSFNLTGSNFNVLPNDCKPLEAGSMITIKGILLEKDPRTLALHCTKTDLQCVHVLSHEDFGMGVESGLELLTLPQGKQLRQDLIERCHCMKLLVIVTILTCSTISERAQMISQWVMVSQELKL-LGNLFGFVNVMDGIMSPLVTRLKTTRLILRQNHTNSAYILDTKLKTAYKSLNEGTSSLPLQNVCVPNINPLVYLLER----DLETVLNE-LPWERINP--IAGLEMFLTHLDTARVIAAQVELYQITGRAVMADF-QGDEDISEVFDTRLQLNLLWGARGSSVNRVDRHRKFDQLLTILSERAEKSNDDGTAV
>EOG091F02WB|Lottia_gigantea|NC02_Bathydoris_clavigera|TRANSCRIPT
-----------------------------------------------------------------------------------------------------------------------------------------------------------------------------------------------------------------------------------------------------------------------------------------------------------------------------------------------------------------------------------------------------------------------------------------------------------------------------------------------------------------------------------------------------------------------------------------CPXQPSRVPS-----------------------------------------------------------------------------------------------------------------------------------------------------------------------------------------------------------------------------------------------------------------------------------------------------------------------------------------------------------------------------------------------------------------------------------------------------------------------------------------------------------------------R----EDHMILDE-IWWEDGLDPIGVAVDVLLTHLDTARIIASQCSLYRMTGESILNAL-VPDPDLEVVLSPDFHLLLLW-------------------------------------
>EOG091F02WB|Biomphalaria_glabrata|NC04_Fiona_pinnata|TRANSCRIPT
-----------------------------------------------------------------------------------------------------------------------------------------------------------------------------DLGIRHGGHRAKIISSLRILREKYERGRTTRSAIYSPSSIPLSPQLSSPTSQYRQQPIY--QNLNLNSFSKEQLKRDLVRELSGDPSELRTRSWYHGSISRDHAETVIK---QDGDFLVRDCISKPGDFVVTCKWKGNVLNFMITSIVGKCMPGQLPPLSYRFEGDSFSSIQLLIDDYTSTNTPVTQASGALLRNPIAXXXXXXXYDTKYGAVFNFI-------SNACHTP-TDNP--KESPIASPDNSPS----IQ-------------------------------------------------------------------------------------------------------------------------------------SNSPITAPPKPSRIPSLKY--KMRPNVVIRN--F-QIDDDDRDYSDYGQIKEGPSWLLAEKSTKTSHNATIMENLTTK---------------QHKNPSSPVTKTESPL-PP--------------------------------------------------------------------------------------------------------------------------------------------------------------------------------------------------------------------------------------------------------------------------------------------------------------------------------------------------------------------------------------------------------------------------------------------------------------------------------------------------------------------------------------------
>EOG091F02WB|Biomphalaria_glabrata|JG11_Dondice_occidentalis|TRANSCRIPT
-------------------------------------------------------------------------------------------------------------------------------------------------------------------------------------------------------------------------------------------------------------------SEFSDRDWYHGTLSRQECEKKLNGYAKDGEFLIRNSESKPGDFSLSMKAPNRIKHFKVLNNNGQYVIGQ-------------------------------------------------------------------------------------------------------------------------------------------------------------------------------------------------------------------------------------------------------------------------------------------------------------------------------------------------------------------------------------------------------------------------------------------------------------------------------------------------------------------------------------------------------------------------------------------------------------------------------------------------------------------------------------------------------------------------------------------------------------------------------------------------------------------------------------------------------------------------------------------------------
