# Supplementary material for: Transcriptomics provides a robust framework for the relationships of the major clades of cladobranch sea slugs (Mollusca, Gastropoda, Heterobranchia), but fails to resolve the position of the enigmatic genus Embletonia
Source: BMC Ecol Evol. 2021 Dec 28;21:226. doi: 10.1186/s12862-021-01944-0 (PMC8895541; doi:10.1186/s12862-021-01944-0)
Supplement: Supplementary file 6 — Additional file 6. Archive S4: Unmasked multiple sequence alignments on amino acid level including Doris kerguelenensis and Calmella cavolini prior to the removal of outliers. [file 12862_2021_1944_MOESM6_ESM.zip › Archive_S4/Alignments/EOG091F00RG.aa.fasta]

>EOG091F00RG|Biomphalaria_glabrata|BGLTMP009716
YTLTVTCHIELLT------DWQCTDVKSLTPLSPDVISRQATINIGTIGHVAHGKSTVVKAISGVQTVRFKNELERNITIKLGYANAKIYQCDNDACPRPDCYRSCGSAKDDSFVCDRPGCGGRFRLKRHVSFVDCPGHDILMATMLNGAAVMDAALLMIETRFIDVCVFVQAGNESCPQPQTSEHLAAVEIMKLKHILILQNKIDLVKESQAKEQYEQIQAFVKGTVAEGAPVVPVSAQLKYNIDVICEYIIKRIPVPVRDFLSEPRLIVIRSFDVNKPGCEVDDILGGVAGGSILRGVLKINQEIEVRPGVVSRDQE-GKLTCRPIFSKIVSLFAEQNDLQYAVPGGLIGVGTKMDPTLCRGDRLVGQVLGAVGALPDIFTELEISFFLLRRLLGVKTEGDKKGAKV-----------------------------------------------------------------------------
>EOG091F00RG|Crassostrea_gigas|CGI_10008815
MAGEEEEQTKTLQPHLSKQDVKTLNIDRLTPLTAEVISRQATINIGTIGHVAHGKSTVVKAISGVQTVRFKNELVRNITIKLGYANAKIYKCNNDSCPRPGCYRSCGSSKEDNFPCDRPGCSGRFQVQRHVSFVDCPGHDILMATMLNGAAVMDAALLLI------------AGNESCPQPQTSEHLAAVEIMKLKHILILQNKIDLVKESQAKEQYEQILAFVKGTIAEGAPIIPISAQLKYNIDVICEYIIKKIPVPLRDFTSEPRLIVIRSFDVNKPGSEVDDLKGGVAGGSILKGVLKVGQEIEVRPGIVAKDQD-GKWACKPIRSRILSLLAEQNDLQYAVPGGLIGVGTKIDPMLCRADRMVGQVLGAVSALPDIYTEITISFFLLRRLLGVKTEGDKKGAKVQKLSKNEVLMVNIGSLSTGGRVIAVKADLAKVGLTNPVCTEIGEKIALSRRVEKHWRLIGWGQIRQGIKVNPIGQDD
>EOG091F00RG|Lottia_gigantea|LotgiG221777
M-ANDEEKSKNLQPHLSKQDLNTLDVKKLTPLTPDVISRQATINIGTIGHVAHGKSTVVKAISGVQTVRFKNELERNITIKLGYANAKIYKCDYERCPRPGCYRSCGSSKEDVFPCDRPGCSGKFRLQRHVSFVDCPGHDILMATMLNGAAVMDAALLLI------------AGNESCPQPQTSEHLAAVEIMKLKHILILQNKIDLVKEAQAKDQYEQILAFVKGTVAEGAPVIPVSAQLKYNIDVVCEYVTKRIPVPIRDFTSEPRLIVIRSFDVNKPGCEVDDIKGGVAGGSILRGVLKVGQEIEVRPGIVSRDED-GKLTCRPILSRIISLFAEQNDLQYAVPGGLIGVGTKIDPMLCRGDRMVGQVLGAVNALPDIYTELEISYFLLRRLLGVKTEGDKKGAKVQKLTKNEILMVNIGSLSTGGRVQAVKADLAKIGLTTPVCTEINEKIALSRRVEKHWRLIGWGQIRRGVKVVPENNEK
>EOG091F00RG|Lottia_gigantea|HW09_Doto_sp|TRANSCRIPT
---------QNKQPHLSKQDLSTLDVKTLTPLTPDVISRQATINIGTIGHVAHGKSTVVKAISGVQTVRFKSELERNITIKLGYANAKIYQCDGPSCPRPDCYKSCGSAKDDVFACDRPGCSGKFRLKRHVSFVDCPGHDILMATMLNGAAVMDAALLLI------------AGNESCPQPQTSEHLAAVEIMKLEHILILQNKIDLVKETQAKERYDQIQAFVKGTVAEGAPVVPISAQLKYNMDVICEYIIKKIPVPVRDFTSEPRLIVIRSFDVNKPGCEVDDILGGVAGGSILRGVLRVNQEIEVRPGVVSRDAD-GKLTCRPIRSKIVSLFAEQNDLQYAVPGGLIGVGTKMDPTLCRGDRLVGQVLGAKGALPDIFTELEISFFLLRRLLGVKTEGDKKGAKVQKLSKGEILMVNIGSLSTGGRVIAVKADLAKIGLTAPVCTEIGEKIALSRRVEKHWRLIGWGKIRRGVKITPD----
>EOG091F00RG|Lottia_gigantea|JG13_Doto_lancei|TRANSCRIPT
---------QNKQPHLSKQDLSTLDVKTLTPLTPDVISRQATINIGTIGHVAHGKSTVVKAISGVQTVRFKSELERNITIKLGYANAKIYQCDGPSCPRPDCYKSCGSAKDDSFACDRPGCSGKFRLKRHVSFVDCPGHDILMATMLNGAAVMDAALLLI------------AGNESCPQPQTSEHLAAVEIMKLEHILILQNKIDLVKETQAKERYDQIQAFVKGTVAEGAPVVPISAQLKYNMDVICEYIIKKIPVPVRDFTSEPRLIVIRSFDVNKPGCEVDDILGGVAGGSILRGVLRVNQEIEVRPGVVSRDAD-GKLTCRPIRSKIVSLFAEQNDLQYAVPGGLIGVGTKMDPTLCRGDRLVGQVLGAKGALPDIFTELEISFFLLRRLLGVKTEGDKKGAKVQKLSKGEILMVNIGSLSTGGRVIAVKADLAKIGLTAPVCTEIGEKIALSRRVEKHWRLIGWGKIRRGVKISPD----
>EOG091F00RG|Lottia_gigantea|NC08_Tritonia_hamnerorum|TRANSCRIPT
------------QPHLSKQDLTTLDVKTLTPLSPDVISRQATINIGTIGHVAHGKSTVVKAISGVQTVRFKNELERNITIKLGYANAKIYQCDNSSCPRPDCYRSCGSAKDDVFVCDRAGCTGRFRLKRHVSFVDCPGHDILMATMLNGAAVMDAALLLI------------AGNESCPQPQTSEHLAAVEIMKLEHILILQNKIDLVKETQAKERYEQIQAFVKGTVAEGAPVIPISAQLKYNIDVICEYIIKHIPVPVRDFTSEPRLIVIRSFDVNKPGCEVDDILGGVAGGSILRGVLKVNQEIEVRPGVVSRDVD-GKLTCRPIRSKIVSLYAEQNDLQYAVPGGLIGVGTKMDPTLCRGDRLVGQVLGAEGALPDIFTELEISFFLLRRLLGVKTEGDKKGAKVQKLSKGEILMVNIGSLSTGGRVIAVKADLAKIGLTAPVCTEIGEKIALSRRVEKHWRLIGWGKIRRGVKITP-----
>EOG091F00RG|Lottia_gigantea|JG10_Dirona_picta|TRANSCRIPT
------------QPHLSKQDLTTLDVKSLTPLSPDVISRQATINIGTIGHVAHGKSTVVKAISGVQTVRFKNELERNITIKLGYANAKIYQCDNSSCPRPDCYRSCGSSKDDTFVCDRSGCSGRFRLKRHVSFVDCPGHDILMATMLNGAAVMDAALLLI------------AGNESCPQPQTSEHLAAVEIMKLEHILILQNKIDLVKESQAKERYEQIQAFVKGTVAEGAPVIPISAQLKYNIDVICEYIIKHIPVPVRDFTSEPRLIVIRSFDVNKPGCEVDDILGGVAGGSILRGVLKVNQEIEVRPGVVSRDID-GKLTCRPIRSKIVSLYAEQNDLQYAVPGGLIGVGTKMDPTLCRGDRLVGQVLGAEGALPDIFTELEISFFLLRRLLGVKTEGDKKGAKVQKLSKGEILMVNIGSLSTGGRVIAVKADLAKIGLTAPVCTEIGEKIALSRRVEKHWRLIGWGKIRRGVKITPD----
>EOG091F00RG|Lottia_gigantea|HW21_Tritonia_manicata|TRANSCRIPT
------------QPHLSKQDLTTLDVKTLTPLSPDVISRQATINIGTIGHVAHGKSTVVKAISGVQTVRFKNELERNITIKLGYANAKIYQCDGPSCPRPDCYRSCGSAKDDVFVCDRAGCSGRFRLKRHVSFVDCPGHDILMATMLNGAAVMDAALLLI------------AGNESCPQPQTSEHLAAVEIMKLEHILILQNKIDLVKETQAKERYEQIQAFVKGTVAEGAPVIPISAQLKYNVDVICEYIIKHIPVPVRDFTSEPRLIVIRSFDVNKPGCEVDDILGGVAGGSILRGVLRVNQEIEVRPGVVSRDVD-GKLTCRPIRSKIVSLYAEQNDLQYAVPGGLIGVGTKMDPTLCRGDRLVGQVLGAEGALPDIFTELEISFFLLRRLLGVKTEGDKKGAKVQKLSKGEILMVNIGSLSTGGRVIAVKADLAKIGLTAPVCTEIGEKIALSRRVEKHWRLIGWGKIRRGVKITP-----
>EOG091F00RG|Lottia_gigantea|NC01_Armina_californica|TRANSCRIPT
------------QPHLSKQDLTTLDVKTLTPLSPDVISRQATINIGTIGHVAHGKSTVVKAISGVQTVRFKNELERNITIKLGYANAKIYQCDNSSCPRPDCYRSCGSAKDDAFVCDRPGCTGRFRLKRHVSFVDCPGHDILMATMLNGAAVMDAALLLI------------AGNESCPQPQTSEHLAAVEIMKLEHILILQNKIDLVKESQAKERYEQIQAFVKGTVAEGAPVVPISAQLKYNIDVICEYIIKKIPVPVRDFTSEPRLIVIRSFDVNKPGCEVDDILGGVAGGSILRGVLKVNQEIEVRPGVVSRDAD-GKLTCRPIRSKIVSLYAEQNDLQYAVPGGLIGVGTKMDPTLCRGDRLVGQVLGAEGALPDIFTELEISFFLLRRLLGVKTEGDKKGAKVQKLSKGEILMVNIGSLSTGGRVIAVKADLAKIGLTAPVCTEIGEKIALSRRVEKHWRLIGWGKIRRGVKITP-----
>EOG091F00RG|Lottia_gigantea|HW01_Armina_tigrina|TRANSCRIPT
------------QPHLSKQDLTTLDVKTLTPLSPDVISRQATINIGTIGHVAHGKSTVVKAISGVQTVRFKNELERNITIKLGYANAKIYQCDNPSCPRPDCYRSCGSAKDDTFVCDRPGCTGRFRLKRHVSFVDCPGHDILMATMLNGAAVMDAALLLI------------AGNESCPQPQTSEHLAAVEIMKLEHILILQNKIDLVKESQAKERYEQIQAFVKGTVAEGAPVVPISAQLKYNIDVVCEYIIKKIPVPVRDFTSEPRLIVIRSFDVNKPGCEVDDILGGVAGGSILRGVLKVNQEIEVRPGVVSKDAD-GKLTCRPIRSKIVSLYAEQNDLQYAVPGGLIGVGTKMDPTLCRGDRLVGQVLGAEGALPDIFTELEISFFLLRRLLGVKTEGDKKGAKVQKLSKGEILMVNIGSLSTGGRVIAVKADLAKIGLTAAVCTEIGEKIALSRRVEKHWRLIGWGKIRRGVKITPD----
>EOG091F00RG|Lottia_gigantea|JG30_Tritonia_festiva|TRANSCRIPT
------------QPHLSKQDLTTLDVKTLTPLSLDVISRQATINIGTIGHVAHGKSTVVKAISGVQTVRFKNELERNITIKLGYANAKIYKCDNTSCPRPDSYRSCGSAKDDVFVCDRAGCTGRFRLKRHVSFVDCPGHDILMATMLNGAAVMDAALLLI------------AGNESCPQPQTSEHLAAVEIMKLEHILILQNKIDLVKESQAKERYEQIQAFVKGTVAEGAPVIPISAQLKYNIDVICEYIIKHIPVPVRDFTSEPRLIVIRSFDVNKPGCEVDDILGGVAGGSILRGVLKVNQEIEVRPGVVSRDVD-GKLTCRPIRSKIVSLYAEQNDLQYAVPGGLIGVGTKMDPTLCRGDRLVGQVLGAEGALPDIFTELEISFFLLRRLLGVKTEGDKKGAKVQKLSKGEILMVNIGSLSTGGRVIAVKADLAKIGLTAPVCTEIGEKIALSRRVEKHWRLIGWGKIRRGVKITP-----
>EOG091F00RG|Lottia_gigantea|NC07_Tritonia_diomedea|TRANSCRIPT
------------QPHLSKQDLTTLDVKTLTPLSLDVISRQATINIGTIGHVAHGKSTVVKAISGVQTVRFKNELERNITIKLGYANAKIYKCDNTSCPRPDSYRSCGSAKDDVFVCDRAGCTGRFRLKRHVSFVDCPGHDILMATMLNGAAVMDAALLLI------------AGNESCPQPQTSEHLAAVEIMKLEHILILQNKIDLVKESQAKERYEQIQAFVKGTVAEGAPVIPISAQLKYNIDVICEYIIKHIPVPVRDFTSEPRLIVIRSFDVNKPGCEVDDILGGVAGGSILRGVLKVNQEIEVRPGVVSRDVD-GKLTCRPIRSKIVSLYAEQNDLQYAVPGGLIGVGTKMDPTLCRGDRLVGQVLGAEGALPDIFTELEISFFLLRRLLGVKTEGDKKGAKVQKLSKGEILMVNIGSLSTGGRVIAVKADLAKIGLTAPVCTEIGEKIALSRRVEKHWRLIGWGKIRRGVKITP-----
>EOG091F00RG|Lottia_gigantea|JG11_Dondice_occidentalis|TRANSCRIPT
------------QPHLSKQDLTTLDVKSLTPLSHDVISRQATINIGTIGHVAHGKSTVVKAISGVQTVRFKNELERNITIKLGYANAKIYQCDSPSCPRPDCYRSCGSAKDDTFVCDRQGCNGRFRLKRHVSFVDCPGHDILMATMLNGAAVMDAALLLI------------AGNESCPQPQTSEHLAAVEIMKLEHILILQNKIDLVKETQAKERYEQIQAFVKGTVAEGAPVIPISAQLKYNIDVICEYIIKKIPVPVRDFTSEPRLIVIRSFDVNKPGCEVDDILGGVAGGSILRGVLKVNQEIEVRPGVVSRDVD-GKLTCRPIRSKIISLYAEQNDLQYAVPGGLIGVGTKMDPTLCRGDRLVGQVLGAQGALPDIFTELEISFFLLRRLLGVKTEGDKKGAKVQKLSKGEILMVNIGSLSTGGRVIAVKADLAKVGLTAPVCTEIGEKIALSRRVEKHWRLIGWGKIRRGVKITPD----
>EOG091F00RG|Lottia_gigantea|JG12_Dondice_parguerensis|TRANSCRIPT
------------QPHLSKQDLTTLDVKSLTPLSHDVISRQATINIGTIGHVAHGKSTVVKAISGVQTVRFKNELERNITIKLGYANAKIYQCDSPSCPRPDCYRSCGSAKDDMFVCDRQGCNGRFRLKRHVSFVDCPGHDILMATMLNGAAVMDAALLLI------------AGNESCPQPQTSEHLAAVEIMKLEHILILQNKIDLVKETQAKERYEQIQAFVKGTVAEGAPVIPISAQLKYNIDVICEYIIKKIPVPVRDFTSEPRLIVIRSFDVNKPGCEVDDILGGVAGGSILRGVLKVNQEIEVRPGVVSRDVD-GKLTCRPIRSKIISLYAEQNDLQYAVPGGLIGVGTKMDPTLCRGDRLVGQVLGAQGALPDIFTELEISFFLLRRLLGVKTEGDKKGAKVQKLSKGEILMVNIGSLSTGGRVIAVKADLAKVGLTAPVCTEIGEKIALSRRVEKHWRLIGWGKIRRGVKITPD----
>EOG091F00RG|Lottia_gigantea|JG21_Limenandra_confusa|TRANSCRIPT
---------QSRQPHLSKQDLTTLDVKSLTPLSHDVISRQATINIGTIGHVAHGKSTVVKAISGVQTVRFKNELERNITIKLGYANAKIYQCDSPSCPRPDCYRSCGSAKDDTFVCDRQGCNGRFRLKRHVSFVDCPGHDILMATMLNGAAVMDAALLLI------------AGNESCPQPQTSEHLAAVEIMKLDHILILQNKIDLVKETQAKERYEQIQAFVKGTVAEGAPVIPISAQLKYNIDVICEYIIKKIPVPVRDFTSEPRLIVIRSFDVNKPGCEVDDILGGVAGGSILRGVLKVNQEIEVRPGVVSRDVD-GKLTCRPIRSKIISLYAEQNDLQYAVPGGLIGVGTKMDPTLCRGDRLVGQVLGAQGALPDIFTELEISFFLLRRLLGVKTEGDKKGAKVQKLSKGEILMVNIGSLSTGGRVIAVKVDLAKIGLTAPVCTEIGEKIALSRRVEKHWRLIGWGKIRRGVKITPD----
>EOG091F00RG|Lottia_gigantea|JG01_Aeolidiella_alba|TRANSCRIPT
----NSSQYQSRQPHLSKQDLTTLDVKSLTPLSHDVISRQATINIGTIGHVAHGKSTVVKAISGVQTVRFKNELERNITIKLGYANAKIYQCDSPSCPRPDCYRSCGSAKDDTFVCDRQGCNGRFRLKRHVSFVDCPGHDILMATMLNGAAVMDAALLLI------------AGNESCPQPQTSEHLAAVEIMKLEHILILQNKIDLVKETQAKERYEQIQAFVKGTVAEGAPVIPISAQLKYNIDVICEYIIKKIPVPVRDFTSEPRLIVIRSFDVNKPGCEVDDILGGVAGGSILRGVLKVNQEIEVRPGVVSRDVD-GKLTCRPIRSKIISLYAEQNDLQYAVPGGLIGVGTKMDPTLCRGDRLVGQVLGAEGALPEIYTELEISFFLLRRLLGVKTEGDKKGAKVQKLSKGEILMVNIGSLSTGGRVIAVKADLAKIGLTAPVCTEIGEKIALSRRVEKHWRLIGWGKIRRGVKITPDS---
>EOG091F00RG|Lottia_gigantea|HW17_Hermissenda_crassicornis|TRANSCRIPT
---------QSRQPHLSKQDLTTLDVKSLTPLSHDVISRQATINIGTIGHVAHGKSTVVKAISGVQTVRFKNELERNITIKLGYANAKIYQCDSPSCPRPDCYRSCGSAKDDSFVCDRQGCSGRFRLKRHVSFVDCPGHDILMATMLNGAAVMDAALLLI------------AGNESCPQPQTSEHLAAVEIMKLEHILILQNKIDLVKETQAKERYEQIQAFIKGTVADGAPVIPISAQLKYNIDVICEYIIKKIPVPVRDFTSEPRLIVIRSFDVNKPGCEVDDILGGVAGGSILRGVLKVNQEIEVRPGVVSRDVD-GKLTCRPIRSKIISLYAEQNDLQYAVPGGLIGVGTKMDPTLCRGDRLVGQVLGAEGALPDIFTELEISFFLLRRLLGVKTEGDKKGAKVQKLSKGEILMVNIGSLSTGGRVIAVKADLAKVGLTAPVCTEIGEKIALSRRVEKHWRLIGWGKIRRGVKITPD----
>EOG091F00RG|Lottia_gigantea|JG18_Hermissenda_opalescens|TRANSCRIPT
---------QSRQPHLSKQDLTTLDVKSLTPLSHDVISRQATINIGTIGHVAHGKSTVVKAISGVQTVRFKNELERNITIKLGYANAKIYQCDSPSCPRPDCYRSCGSAKDDSFVCDRQGCSGRFRLKRHVSFVDCPGHDILMATMLNGAAVMDAALLLI------------AGNESCPQPQTSEHLAAVEIMKLEHILILQNKIDLVKETQAKERYEQIQAFIKGTVADGAPVIPISAQLKYNIDVICEYIIKKIPVPVRDFTSEPRLIVIRSFDVNKPGCEVDDILGGVAGGSILRGVLKVNQEIEVRPGVVSRDVD-GKLTCRPIRSKIISLYAEQNDLQYAVPGGLIGVGTKMDPTLCRGDRLVGQVLGAEGALPDIFTELEISFFLLRRLLGVKTEGDKKGAKVQKLSKGEILMVNIGSLSTGGRVIAVKADLAKVGLTAPVCTEIGEKIALSRRVEKHWRLIGWGKIRRGVKITPD----
>EOG091F00RG|Lottia_gigantea|NC05_Hermissenda_crassicornis|TRANSCRIPT
---------QSRQPHLSKQDLTTLDVKSLTPLSHDVISRQATINIGTIGHVAHGKSTVVKAISGVQTVRFKNELERNITIKLGYANAKIYQCDSPSCPRPDCYRSCGSAKDDSFVCDRQGCSGRFRLKRHVSFVDCPGHDILMATMLNGAAVMDAALLLI------------AGNESCPQPQTSEHLAAVEIMKLEHILILQNKIDLVKETQAKERYEQIQAFIKGTVADGAPVIPISAQLKYNIDVICEYIIKKIPVPVRDFTSEPRLIVIRSFDVNKPGCEVDDILGGVAGGSILRGVLKVNQEIEVRPGVVSRDVD-GKLTCRPIRSKIISLYAEQNDLQYAVPGGLIGVGTKMDPTLCRGDRLVGQVLGAEGALPDIFTELEISFFLLRRLLGVKTEGDKKGAKVQKLSKGEILMVNIGSLSTGGRVIAVKADLAKVGLTAPVCTEIGEKIALSRRVEKHWRLIGWGKIRRGVKITPDS---
>EOG091F00RG|Lottia_gigantea|JG02_Antaeolidiella_chromosoma|TRANSCRIPT
---------QSRQPHLSKQDLTTLDVKSLTPLSHDVISRQATINIGTIGHVAHGKSTVVKAISGVQTVRFKNELERNITIKLGYANAKIYQCDSPSCPRPDCYRSCGSAKDDTFVCDRQGCSGRFRLKRHVSFVDCPGHDILMATMLNGAAVMDAALLLI------------AGNESCPQPQTSEHLAAVEIMKLEHILILQNKIDLVKETQAKERFEQIQAFVKGTVAEGAPVIPISAQLKYNIDVICEYIIKKIPVPVRDFTSEPRLIVIRSFDVNKPGCEVDDILGGVAGGSILRGVLKVNQEIEVRPGVVSRDVD-GKLTCRPIRSKIISLYAEQNDLQYAVPGGLIGVGTKMDPTLCRGDRLVGQVLGAEGALPDIFTELEISFFLLRRLLGVKTEGDKKGAKVQKLSKGEILMVNIGSLSTGGRVIAVKADLAKIGLTAPVCTEIGEKIALSRRVEKHWRLIGWGKIRRGVKITPD----
>EOG091F00RG|Lottia_gigantea|HW20_Spurilla_neapolitana|TRANSCRIPT
----NSSQYQSRQPHLSKQNLTTLDVKSLTPLSHDVISRQATINIGTIGHVAHGKSTVVKAISGVQTVRFKNELERNITIKLGYANAKIYQCDSSSCPRPDCYRSCGSAKDDSFVCDRQGCNGRFRLKRHVSFVDCPGHDILMATMLNGAAVMDAALLLI------------AGNESCPQPQTSEHLAAVEIMKLEHILILQNKIDLVKETQAKERYEQIQAFVKGTVAEGAPVIPISAQLKYNIDVICEYIIKKIPVPVRDFTSEPRLIVIRSFDVNKPGCEVDDILGGVAGGSILRGVLKVNQEIEVRPGVVSRDVD-GKLTCRPIRSKIISLYAEQNDLQYAVPGGLIGVGTKMDPTLCRGDRLVGQVLGAEGALPDIFTELEISFFLLRRLLGVKTEGDKKGAKVQKLSKGEILMVNIGSLSTGGRVIAVKADLAKIGLTAPVCTEIGEKIALSRRVEKHWRLIGWGKIRRGVKITPD----
>EOG091F00RG|Lottia_gigantea|JG29_Spurilla_braziliana|TRANSCRIPT
---------QSRQPHLSKQNLTTLDVKSLTPLSHDVISRQATINIGTIGHVAHGKSTVVKAISGVQTVRFKNELERNITIKLGYANAKIYQCDSSSCPRPDCYRSCGSAKDDSFVCDRQGCNGRFRLKRHVSFVDCPGHDILMATMLNGAAVMDAALLLI------------AGNESCPQPQTSEHLAAVEIMKLEHILILQNKIDLVKETQAKERYEQIQAFVKGTVAEGAPVIPISAQLKYNIDVICEYIIKKIPVPVRDFTSEPRLIVIRSFDVNKPGCEVDDILGGVAGGSILRGVLKVNQEIEVRPGVVSRDVD-GKLTCRPIRSKIISLYAEQNDLQYAVPGGLIGVGTKMDPTLCRGDRLVGQVLGAEGALPDIFTELEISFFLLRRLLGVKTEGDKKGAKVQKLSKGEILMVNIGSLSTGGRVIAVKADLAKIGLTAPVCTEIGEKIALSRRVEKHWRLIGWGKIRRGVKITPD----
>EOG091F00RG|Lottia_gigantea|HW05_Caloria_elegans|TRANSCRIPT
---------QSRQPHLSKQDLTTLDVRALTPLSPDVISRQATINIGTIGHVAHGKSTVVKAISGVQTVRFKNELERNITIKLGYANAKIYQCDGPSCPRPDCYRSCGSAKDDSFVCDRQGCSGRFRLKRHVSFVDCPGHDILMATMLNGAAVMDAALLLI------------AGNESCPQPQTSEHLAAVEIMKLEHILILQNKIDLVKETQAKERYEQIQAFVKGTVAEGAPVVPISAQLKYNIDVICEYIIKKIPVPVRDFTSEPRLIVIRSFDVNKPGCEVDDILGGVAGGSILRGVLKVNQEIEVRPGVVSRDVD-GKLTCRPIRSKIISLYAEQNDLQYAVPGGLIGVGTKMDPTLCRGDRLVGQVLGAEGALPDIFTELEISFFLLRRLLGVKTEGDKKGAKVQKLSKGEILMVNIGSLSTGGRVIAVKADLAKIGLTAPVCTEIGEKIALSRRVEKHWRLIGWGKIRRGVKITPD----
>EOG091F00RG|Lottia_gigantea|HW06_Cratena_peregrina|TRANSCRIPT
---------QSRQPHLSKQDLTTLDVRSLTPLSPDVISRQATINIGTIGHVAHGKSTVVKAISGVQTVRFKNELERNITIKLGYANAKIYQCDSPSCPRPDCYRSCGSAKDDSFVCDRQGCSGRFRLKRHVSFVDCPGHDILMATMLNGAAVMDAALLLI------------AGNESCPQPQTSEHLAAVEIMKLEHILILQNKIDLVKETQAKERYEQIQAFVKGTVAEGAPVIPISAQLKYNIDVICEYIIKKIPVPVRDFTSEPRLIVIRSFDVNKPGCEVDDILGGVAGGSILRGVLKVNQEIEVRPGVVSRDVD-GKLTCRPIRSKIISLYAEQNDLQYAVPGGLIGVGTKMDPTLCRGDRLVGQVLGAQGALPDIFTELEISFFLLRRLLGVKTEGDKKGAKVQKLSKGEILMVNIGSLSTGGRVIAVKADLAKIGLTAPVCTEIGEKIALSRRVEKHWRLIGWGKIRRGVKITPD----
>EOG091F00RG|Lottia_gigantea|JG20_Learchis_evelinae|TRANSCRIPT
---------QSRQPHLSKQDLTTLDVRSLTPLSPDVISRQATINIGTIGHVAHGKSTVVKAISGVQTVRFKNELERNITIKLGYANAKIYQCDSPSCPRPDCYRSCGSAKDDSFVCDRQGCTGRFRLKRHVSFVDCPGHDILMATMLNGAAVMDAALLLI------------AGNESCPQPQTSEHLAAVEIMKLEHILILQNKIDLVKETQAKERYEQIQAFVKGTVAEGAPVIPISAQLKYNIDVICEYIIKKIPVPVRDFTSEPRLIVIRSFDVNKPGCEVDDILGGVAGGSILRGVLKVNQEIEVRPGVVSRDVD-GKLTCRPIRSKIISLYAEQNDLQYAVPGGLIGVGTKMDPTLCRGDRLVGQVLGAQGALPDIFTELEISFFLLRRLLGVKTEGDKKGAKVQKLSKAEILMVNIGSLSTGGRVIAVKADLAKIGLTAPVCTEIGEKIALSRRVEKHWRLIGWGKIRRGVKITPD----
>EOG091F00RG|Lottia_gigantea|JG27_Phidiana_lynceus|TRANSCRIPT
---------QSRQPHLSKQDLTTLDIKSLTPLSPDVISRQATINIGTIGHVAHGKSTVVKAISGVQTVRFKNELERNITIKLGYANAKIYQCDNPSCPRPDCYRSCGSAKDDSFVCDRQGCSGRFRLKRHVSFVDCPGHDILMATMLNGAAVMDAALLLI------------AGNESCPQPQTSEHLAAVEIMKLEHILILQNKIDLVKETQAKERYEQIQAFVKGTVAEGAPVIPISAQLKYNIDVICEYIIKKIPVPVRDFTSEPRLIVIRSFDVNKPGCEVDDILGGVAGGSILRGVLKVNQEIEVRPGVVSRDVD-GKLTCRPIRSKIISLYAEQNDLQYAVPGGLIGVGTKMDPTLCRGDRLVGQVLGAEGALPDIFTELEISFFLLRRLLGVKTEGDKKGAKVQKLSKGEILMVNIGSLSTGGRVIAVKADLAKIGLTAPVCTEIGEKIALSRRVEKHWRLIGWGKIRRGVKITPD----
>EOG091F00RG|Lottia_gigantea|HW12_Facelina_rubrovittata|TRANSCRIPT
---------QSRQPHLSKQDLTTLDVRSLTPLSPDVISRQATINIGTIGHVAHGKSTVVKAISGVQTVRFKNELERNITIKLGYANAKIYQCDSPSCPRPDCYRSCGSAKDDIFVCDRQGCSGKFRLKRHVSFVDCPGHDILMATMLNGAAVMDAALLLI------------AGNESCPQPQTSEHLAAVEIMKLEHILILQNKIDLVKETQAKERYEQIQAFVKGTVAEGAPVIPISAQLKYNIDVICEYIIKKIPVPVRDFTSEPRLIVIRSFDVNKPGCEVDDILGGVAGGSILRGVLKVNQEIEVRPGVVSRDVD-GKLTCRPIRSKIISLYAEQNDLQYAVPGGLIGVGTKMDPTLCRGDRLVGQVLGAQGALPDIFTELEISFFLLRRLLGVKTEGDKKGAKVQKLSKGEILMVNIGSLSTGGRVIAVKADLAKVGLTAPVCTEIGEKIALSRRVEKHWRLIGWGKIRRGVKITPD----
>EOG091F00RG|Lottia_gigantea|JG25_Palisa_papillata|TRANSCRIPT
---------QSRQPHLSKQDLTTLDVKSLTPLSPDVISRQATINIGTIGHVAHGKSTVVKAISGVQTVRFKNELERNITIKLGYANAKIYQCDSPSCPRPDCYRSCGSAKDDSFVCDRQGCSGRFRLKRHVSFVDCPGHDILMATMLNGAAVMDAALLLI------------AGNESCPQPQTSEHLAAVEIMKLDHILILQNKIDLVKETQAKERYEQIQTFVKGTVAEGAPVIPISAQLKYNIDVICEYIIKKIPVPVRDFTSEPRLIVIRSFDVNKPGCEVDDILGGVAGGSILRGVLKVNQEIEVRPGVVSRDVD-GKLTCRPIRSKIISLYAEQNDLQYAVPGGLIGVGTKMDPTLCRGDRLVGQVLGAEGALPDIFTELEISFFLLRRLLGVKTEGDKKGAKVQKLSKGEILMVNIGSLSTGGRVIAVKADLAKIGLTAPVCTEIGEKIALSRRVEKHWRLIGWGKIRRGVKITPD----
>EOG091F00RG|Lottia_gigantea|JG03_Austraeolis_stearnsi|TRANSCRIPT
---------QSRQPHLSKQDLTTLDVKSLTPLSPDVISRQATINIGTIGHVAHGKSTVVKAISGVQTVRFKNELERNITIKLGYANAKIYQCDSPSCPRPDCYRSCGSAKDDSFVCDRQGCSGRFRLKRHVSFVDCPGHDILMATMLNGAAVMDAALLLI------------AGNESCPQPQTSEHLAAVEIMKLDHILILQNKIDLVKETQAKERYEQIQTFVKGTVAEGAPVIPISAQLKYNIDVICEYIIKKIPVPVRDFTSEPRLIVIRSFDVNKPGCEVDDILGGVAGGSILRGVLKVNQEIEVRPGVVSRDVD-GKLTCRPIRSKIISLYAEQNDLQYAVPGGLIGVGTKMDPTLCRGDRLVGQVLGAEGALPDIFTELEISFFLLRRLLGVKTEGDKKGAKVQKLSKGEILMVNIGSLSTGGRVIAVKADLAKIGLTAPVCTEIGEKIALSRRVEKHWRLIGWGKIRRGVKITPD----
>EOG091F00RG|Lottia_gigantea|HW13_Favorinus_branchialis|TRANSCRIPT
---------QSRQPHLSKQDLTTLDVRSLTPLSPDVISRQATINIGTIGHVAHGKSTVVKAISGVQTVRFKNELERNITIKLGYANAKIYQCDSTTCPRPDCYRSCGSAKDDTFVCDRQGCSGRFRLKRHVSFVDCPGHDILMATMLNGAAVMDAALLLI------------AGNESCPQPQTSEHLAAVEIMKLEHILILQNKIDLVKETQAKERYEQIQAFVKGTVAEGAPVIPISAQLKYNIDVICEYIIKKIPVPVRDFTSEPRLIVIRSFDVNKPGCEVDDILGGVAGGSILRGVLKVNQEIEVRPGVVSRDVD-GKLTCRPIRSKIISLYAEQNDLQYAVPGGLIGVGTKMDPTLCRGDRLVGQVLGAEGVLPDIFTELEISFFLLRRLLGVKTEGDKKGAKVQKLSKGEILMVNIGSLSTGGRVIAVKADLAKIGLTAPVCTEIGEKIALSRRVEKHWRLIGWGKIRRGVKITPDS---
>EOG091F00RG|Lottia_gigantea|JG15_Favorinus_auritulus|TRANSCRIPT
---------QSRQPHLSKQDLTTLDVRSLTPLSPDVISRQATINIGTIGHVAHGKSTVVKAISGVQTVRFKNELERNITIKLGYANAKIYQCDSTTCPRPDCYRSCGSAKDDTFVCDRQGCSGRFRLKRHVSFVDCPGHDILMATMLNGAAVMDAALLLI------------AGNESCPQPQTSEHLAAVEIMKLEHILILQNKIDLVKETQAKERYEQIQAFVKGTVAEGAPVIPISAQLKYNIDVICEYIIKKIPVPVRDFTSEPRLIVIRSFDVNKPGCEVDDILGGVAGGSILRGVLKVNQEIEVRPGVVSRDVD-GKLTCRPIRSKIISLYAEQNDLQYAVPGGLIGVGTKMDPTLCRGDRLVGQVLGAEGALPDIFTELEISFFLLRRLLGVKTEGDKKGAKVQKLSKGEILMVNIGSLSTGGRVIAVKADLAKIGLTAPVCTEIGEKIALSRRVEKHWRLIGWGKIRRGVKITPD----
>EOG091F00RG|Lottia_gigantea|JG24_Noumeaella_rubrofasciata|TRANSCRIPT
---------QSRQPHLSKQDLTTLDVKSLTPLSPDVISRQATINIGTIGHVAHGKSTVVKAISGVQTVRFKNELERNITIKLGYANAKIYQCDGPNCPRPDCYRSCGSAKDDTFVCDRQGCTGRFRLKRHVSFVDCPGHDILMATMLNGAAVMDAALLLI------------AGNESCPQPQTSEHLAAVEIMKLEHILILQNKIDLVKETQAKERYEQIQAFVKGTVAEGAPVIPISAQLKYNIDVICEYIIKKIPVPVRDFTSEPRLIVIRSFDVNKPGCEVDDILGGVAGGSILRGVLKVNQEIEVRPGVVSRDVD-GKLTCRPIRSKIISLYAEQNDLQYAVPGGLIGVGTKMDPTLCRGDRLVGQVLGAEGALPDIFTELEISFFLLRRLLGVKTEGDKKGAKVQKLSKGEILMVNIGSLSTGGRVIAVKADLAKVGLTAPVCTEIGEKIALSRRVEKHWRLIGWGKIRRGVKITPDS---
>EOG091F00RG|Lottia_gigantea|HW14_Flabellina_affinis|TRANSCRIPT
---------QNRQPHLSKQDLTTLDVKSLTPLSPDVISRQATINIGTIGHVAHGKSTVVKAISGVQTVRFKNELERNITIKLGYANAKIYQCDSPSCPRPDCYRSCGSAKDDSFVCDRPGCSGRFRLKRHVSFVDCPGHDILMATMLNGAAVMDAALLLI------------AGNESCPQPQTSEHLAAVEIMKLEHILILQNKIDLVKETQAKERYEQIQAFVKGTVAEGAPVVPISAQLKYNIDVICEYIIKKIPVPVRDFTSEPRLIVIRSFDVNKPGCEVDDILGGVAGGSILRGVLKVNQEIEVRPGVVSRDVD-GKLTCRPIRSKIVSLYAEQNDLQYAVPGGLIGVGTKMDPTLCRGDRLVGQVLGAQGALPDIFTELEISFFLLRRLLGVKTEGDKKGAKVQKLSKGEILMVNIGSLSTGGRVIAVKADLAKIGLTAPVCTEIGEKIALSRRVEKHWRLIGWGKIRRGVKISPD----
>EOG091F00RG|Lottia_gigantea|JG16_Flabellina_iodinea|TRANSCRIPT
------------QPHLSKQDLTTLDVKSLTPLSPDVISRQATINIGTIGHVAHGKSTVVKAISGVQTVRFKNELERNITIKLGYANAKIYQCDSPSCPRPDCYRSCGSAKDDTFVCDRPGCSGRFRLKRHVSFVDCPGHDILMATMLNGAAVMDAALLLI------------AGNESCPQPQTSEHLAAVEIMRLEHILILQNKIDLVKETQAKERYEQIQAFVKGTVAEGAPVIPISAQLKYNIDVICEYIIKHIPVPVRDFTSEPRLIVIRSFDVNKPGCEVDDILGGVAGGSILRGVLKVNQEIEVRPGVVSRDVD-GKLTCRPIRSKIVSLYAEQNDLQYAVPGGLIGVGTKMDPTLCRGDRLVGQVLGAEGALPDIFTELEISFFLLRRLLGVKTEGDKKGAKVQKLSKGEILMVNIGSLSTGGRVIAVKADLAKIGLTSPVCTEIGEKIALSRRVEKHWRLIGWGKIRRGVKITPD----
>EOG091F00RG|Lottia_gigantea|JG32_Unidentia_angelvaldesi|TRANSCRIPT
------------QPHLSKQDLTTLDVKSLTPLSPDVISRQATINVGTIGHVAHGKSTVVKAISGVQTVRFKNELERNITIKLGYANAKIYQCDSPSCPRPDCYRSCGSAKDDVFVCDRPGCSGKFRLKRHVSFVDCPGHDILMATMLNGAAVMDAALLLI------------AGNESCPQPQTSEHLAAVEIMKLEHILILQNKIDLVKESQAKERYEQIQAFVKGTVAEGAPVIPISAQLKYNIDVICEYIIKKIPVPVRDFTSEPRLIVIRSFDVNKPGCEVDDILGGVAGGSILRGVLKVNQEIEVRPGVVSRDVD-GKLTCRPIRSKIVSLYAEQNDLQYAVPGGLIGVGTKMDPTLCRGDRLVGQVLGAEGALPDIFTELEISFFLLRRLLGVKTEGDKKGAKVQKLSKGEILMVNIGSLSTGGRVIAVKADLAKIGLTTPVCTEIGEKIALSRRVEKHWRLIGWGKIRRGVKITPD----
>EOG091F00RG|Lottia_gigantea|JG06_Catriona_columbiana|TRANSCRIPT
---DENSQYQTKQPHLSKQDLTTLDVKTLTPLSPDVISRQATINIGTIGHVAHGKSTVVKAISGVQTVRFKNELERNITIKLGYANAKIYQCDGPSCPRPDCYRSCGSAKDDVFVCDRPGCSGKFRLKRHVSFVDCPGHDILMATMLNGAAVMDAALLLI------------AGNESCPQPQTSEHLAAVEIMKLEHILILQNKIDLVKETQAKERYEQIEAFVKGTVAEGAPVIPISAQLKYNIDVICEYIIKKIPVPVRDFTSEPRLIVIRSFDVNKPGCEVDDILGGVAGGSILRGVLKVNQEIEVRPGVVSRDVD-GKLTCRPIRSKIVSLFAEQNDLQYAVPGGLIGVGTKMDPTLCRGDRLVGQVLGAQGALPDIFTELEISFFLLRRLLGVKTEGDKKGAKVQKLSKGEILMVNIGSLSTGGRVIAVKADLAKIGLTAPVCTEIGEKIALSRRVEKHWRLIGWGKIRRGVKITP-----
>EOG091F00RG|Lottia_gigantea|HW07_Cuthona_caerulea|TRANSCRIPT
---DENSQYQTKQPHLSKQDLSTLDVKSLTPLSPDVISRQATINIGTIGHVAHGKSTVVKAISGVQTVRFKNELERNITIKLGYANAKIYQCDGPSCPRPDCYRSCGSAKDDSFACDRPGCSGKFRLKRHVSFVDCPGHDILMATMLNGAAVMDAALLLI------------AGNESCPQPQTSEHLAAVEIMKLEHILILQNKIDLVKETQAKERYEQIEAFVKGTVAEGAPVIPISAQLKYNIDVICEYIIKKIPVPVRDFTSEPRLIVIRSFDVNKPGCEVDDILGGVAGGSILRGVLKVNQEIEVRPGVVSRDVD-GKLTCRPIRSKIVSLYAEQNDLQYAVPGGLIGVGTKMDPTLCRGDRLVGQVLGAEGALPDIFTELEISFFLLRRLLGVKTEGDKKGAKVQKLSKGEILMVNIGSLSTGGRVIAVKADLAKIGLTAPVCTEIGEKIALSRRVEKHWRLIGWGKIRRGVKITPD----
>EOG091F00RG|Lottia_gigantea|HW15_Flabellina_babai|TRANSCRIPT
------------QPHLSKQDLTTLDVKSLTPLSPDVISRQATINIGTIGHVAHGKSTVVKAISGVQTVRFKSELERNITIKLGYANAKIYQCDGPSCPRPDCYRSCGSAKDDSFVCDRPGCTGRFRLKRHVSFVDCPGHDILMATMLNGAAVMDAALLLI------------AGNESCPQPQTSEHLAAVEIMKLEHILILQNKIDLVKESQAKERYEQIQAFVKGTVAEGAPVVPISAQLKYNMDVICEYIIKQIPVPVRDFTSEPRLIVIRSFDVNKPGCEVDDILGGVAGGSILRGVLKVNQEIEVRPGVVSRDQD-GKLTCRPIRSKIVSLYAEQNDLQYAVPGGLIGVGTKMDPTLCRGDRLVGQVLGAQGALPDIFTELEISFFLLRRLLGVKTEGDKKGAKVQKLSKGEILMVNIGSLSTGGRVIAVKADLAKIGLTAPVCTEIGEKIALSRRVEKHWRLIGWGKIRRGVKITPD----
>EOG091F00RG|Lottia_gigantea|JG26_Phestilla_sp|TRANSCRIPT
---EDNSQYQTRQPHLSKQDLSTLDVKSLTPLSPDVISRQATINIGTIGHVAHGKSTVVKAISGVQTVRFKNELERNITIKLGYANAKIYQCDGPSCPRPDCYRSCGSAKDDSFPCDRPGCSGKFRLKRHVSFVDCPGHDILMATMLNGAAVMDAALLLI------------AGNESCPQPQTSEHLAAVEIMKLEHILILQNKIDLVKETQAKERHEQIETFVKGTVAEGAPVIPISAQLKYNIDVICEYIIKKIPVPVRDFTSEPRLIVIRSFDVNKPGCEVDDILGGVAGGSILRGVLKVNQEIEVRPGVVSRDVD-GKLTCRPIRSKIVSLYAEQNDLQYAVPGGLIGVGTKMDPTLCRGDRLVGQVLGAQGALPDIFTELEISFFLLRRLLGVKTEGDKKGAKVQKLSKGEILMVNIGSLSTGGRVIAVKADLAKIGLTAPVCTEIGEKIALSRRVEKHWRLIGWGKIRRGVKISP-----
>EOG091F00RG|Lottia_gigantea|NC04_Fiona_pinnata|TRANSCRIPT
------------QPHLSKQDLNTLDVKSLTPLSPDVISRQATINIGTIGHVAHGKSTVVKAISGVQTVRFKNELERNITIKLGYANAKIYQCDGPTCPRPDCYRSCGSNKDDSFPCDRPGCSGRFRLKRHVSFVDCPGHDILMATMLNGAAVMDAALLLI------------AGNESCPQPQTSEHLAAVEIMKLEHILILQNKIDLVKETQAKERYEQIEAFVKGTVAEGAPVIPISAQLKYNIDVICEYIIKKIPVPVRDFTSEPRLIVIRSFDVNKPGCEVDDILGGVAGGSILRGVLKVNQEIEVRPGVVSRDVD-GKLTCRPIRSKIVSLFAEQNDLQYSVPGGLIGVGTKMDPTLCRGDRLVGQVLGAEGALPDIFTELEISFFLLRRLLGVKTEGDKKGAKVQKLSKGEILMVNIGSLSTGGRVIAVKADLAKVGLTAPVCTEIGEKIALSRRVDKHWRLIGWGKIRRGVKITP-----
>EOG091F00RG|Lottia_gigantea|HW11_Eubranchus_exiguus|TRANSCRIPT
---DENSQYQTKQPHLSKQDLTTLDVKSLTPLSPDVISRQATINIGTIGHVAHGKSTVVKAISGVQTVRFKNELERNITIKLGYANAKIYQCDGSSCPRPDCYKSCGSAKDDTFACDRPGCNGKFRLKRHVSFVDCPGHDILMATMLNGAAVMDAALLLI------------AGNESCPQPQTSEHLAAVEIMKLEHILILQNKIDLVKETQAKERYEQIEAFVKGTVAEGAPVIPISAQLKYNIDVICEYIIKKIPVPVRDFTSEPRLIVIRSFDVNKPGCEVDDILGGVAGGSILRGVLRVNQEIEVRPGVVSRDVD-GKLTCRPIRSKIVSLFAEENDLQYAVPGGLIGVGTKMDPTLCRGDRLVGQVLGAVGALPDIFTELEISYFLLRRLLGVKTEGDKKGAKVQKLSKGEILMVNIGSLSTGGRVIAVKADLAKIGLTAPVCTEIGEKIALSRRVEKHWRLIGWGKIRRGVKITP-----
>EOG091F00RG|Lottia_gigantea|JG14_Eubranchus_rustyus|TRANSCRIPT
---DENSQYQTKQPHLSKQDLTTLDVKSLTPLSPDVISRQATINIGTIGHVAHGKSTVVKAISGVQTVRFKNELERNITIKLGYANAKIYQCDGSSCPRPDCYRSCGSAKDDTFPCDRPGCGGKFRLKRHVSFVDCPGHDILMATMLNGAAVMDAALLLI------------AGNESCPQPQTSEHLAAVEIMKLEHILILQNKIDLVKESQAKERYEQIEAFVKGTVAEGAPVIPISAQLKYNIDVICEYIIKKIPVPVRDFTSEPRLIVIRSFDVNKPGCEVDDILGGVAGGSILRGVLKVNQEIEVRPGVVSRDVD-GKLTCRPIRSKIVSLFAEQNDLQYAAPGGLIGVGTKMDPTLCRGDRLVGQVLGAEGALPDIFTELEISFFLLRRLLGVKTEGDKKGAKVQKLSKGEILMVNIGSLSTGGRVIAVKADLAKIGLTAPVCTEIGEKIALSRRVDKHWRLIGWGKIRRGVKITP-----
>EOG091F00RG|Lottia_gigantea|JG07_Cuthona_albocrusta|TRANSCRIPT
------------QPHLSKQDLSTLDVKSLTPLSPDVISRQATINIGTIGHVAHGKSTVVKAISGVQTVRFKNELERNITIKLGYANAKIYQCDGPTCPRPDCYRSCGSAKDDSFPCDRPGCSGRFRLKRHVSFVDCPGHDILMATMLNGAAVMDAALLLI------------AGNESCPQPQTSEHLAAVEIMKLEHILILQNKIDLVKESQAKERYEQIQAFIKSTVADGAPVIPISAQLKYNIDVICEYIIKKIPVPVRDFTSEPRLIVIRSFDVNKPGCEVDDILGGVAGGSILRGVLKVNQEIEVRPGVVSRDVD-GKLTCRPIRSKIVSLYAEQNDLQYAAPGGLIGVGTKMDPTLCRGDRLVGQVLGAQGALPDIFTELEISFFLLRRLLGVKTEGDKKGAKVQKLSKSEILMVNIGSLSTGGRVIAVKADLAKIGLTAPVCTEIGEKIALSRRVDKHWRLIGWGKIRRGVKITP-----
>EOG091F00RG|Lottia_gigantea|HW18_Janolus_cristatus|TRANSCRIPT
------------QPHLSKQDVTKLDVKLLTPLSPDVISRQATINIGTIGHVAHGKSTVVKAISGVQTVRFKNELERNITIKLGYANAKIYQCDGPSCPRPDCYRSCGSAKDDVFVCDRPGCSGKFRLKRHVSFVDCPGHDILMATMLNGAAVMDAALLLI------------AGNESCPRPQTSEHLAAVEIMKLEHILILQNKCDLVKESQAKERYEQIQAFIKGTVAEGAPVIPISAQLKYNVDVICEYIIKHIPVPVRDFTSEPRLIVIRSFDVNKPGCEVDDILGGVAGGSILKGVLKVNQEIEVRPGVVSRDVD-GKLTCRPIRSKIVSLYAEQNDLQYAAPGGLIGVGTKMDPTLCRGDRLVGQVLGAQGALPDIFTELEISFFLLRRLLGVKTEGDKKGAKVQKLSKGEILMVNIGSLSTGGRVIAVKADLAKIGLTAPVCTEIGEKIALSRRVDKHWRLIGWGKIRRGVKVTP-----
>EOG091F00RG|Lottia_gigantea|JG19_Janolus_barbarensis|TRANSCRIPT
------------QPHLSKQDVTKLDVKLLTPLSPDVISRQATINIGTIGHVAHGKSTVVKAISGVQTVRFKNELERNITIKLGYANAKIYQCDNSSCPRPDCYRSCGSAKDDVFVCDRPGCSGKFRLKRHVSFVDCPGHDILMATMLNGAAVMDAALLLI------------AGNESCPQPQTSEHLAAVEIMKLEHILILQNKIDLVKETQAKERYEQIQAFVKGTVAEGAPVIPISAQLKYNVDVICEYIIKHIPVPVRDFTSEPRLIVIRSFDVNKPGCEVDDILGGVAGGSILRGVLKVNQEIEVRPGVVSRDVD-GKLTCRPIRSKIVSLYAEQNDLQYAAPGGLIGVGTKMDPTLCRGDRLVGQVLGAQGALPDIFTELEISFFLLRRLLGVKTEGDKKGAKVQKLSKGEILMVNIGSLSTGGRVIAVKADLAKIGLTAPVCTEIGEKIALSRRVEKHWRLIGWGKIRRGVKITP-----
>EOG091F00RG|Lottia_gigantea|JG08_Dendronotus_venustus|TRANSCRIPT
------------QPHLSKQDLTKLDVKTLTPLSPDIISRQATINIGTIGHVAHGKSTVVKAISGVQTVRFKNELERNITIKLGYANAKIYQCDNASCPRPDCYRSCGSAKDDVFVCDRNGCSGKFRLKRHVSFVDCPGHDILMATMLNGAAVMDAALLLI------------AGNESCPQPQTSEHLAAVEIMKMEHILILQNKIDLVKETQAKERYEQIQAFVKGTVAEGAPVIPISAQLKYNIDVICEYIIKHIPVPVRDFTSEPRLIVIRSFDVNKPGCEVDDILGGVAGGSILRGVLKVNQEIEVRPGVVSRDVD-GKLTCRPIRSKIVSLYAEQNDLQYAAPGGLIGVGTKMDPTLCRGDRLVGQVLGAKGALPDIFTELEISFFLLRRLLGVKTEGDKKGAKVQKLSKGEILMVNIGSLSTGGRVIAVKADLAKIGLTAPVCTEIGEKIALSRRVEKHWRLIGWGKIRRGVKISP-----
>EOG091F00RG|Lottia_gigantea|JG28_Scyllaea_fulva|TRANSCRIPT
------------QPHLSKQDLTTLDVKALTPLSPDVISRQATINIGTIGHVAHGKSTVVKAISGVQTVRFKNELERNITIKLGYANAKIYQCDNSSCPRPDCYRSCGSAKDDAFTCDRPGCSGKFKLKRHVSFVDCPGHDILMATMLNGAAVMDAALLLI------------AGNESCPQPQTSEHLAAVEIMRLEHILILQNKIDLVKESQAKERYEQIQAFVKGTVAEGAPVIPISAQLKYNIDVICEYIIKHIPVPVRDFTSQPRLIVIRSFDVNKPGCEVDDILGGVAGGSILRGVLKVNQEIEVRPGVVSRDVD-GKLTCRPIRSKIVSLFAEQNDLQYAVPGGLIGVGTKMDPTLCRGDRLVGQVLGAQGALPDIFTELEISFFLLRRLLGVKTEGDKKGAKVQKLSKGEILMVNIGSLSTGGRVIAVKADLAKIGLTAPVCTEIGEKIALSRRVEKHWRLIGWGKIRRGVKISPD----
>EOG091F00RG|Lottia_gigantea|JG05_Bornella_anguilla|TRANSCRIPT
LX--------------------------------------------TIGHVAHGKSTVVKAISGVQTVRFKNELERNITIKLGYANAKIYQCDNPSCPRPDCYRSCGSAKDDAFLCDRSGCSGKFRLKRHVSFVDCPGHDILMATMLNGAAVMDAALLLI------------AGNESCPQPQTSEHLAAVEIMKLEHILILQNKIDLVKESQAKERYDQIQAFVKGTVAEGAPVIPISAQLKYNIDVICEYIIKKIPVPVRDFTSEPRLIVIRSFDVNKPGCEVDDILGGVAGGSILRGVLKVNQEIEVRPGVVSRDVD-GKLTCRPIRSKIISLFAEQNDLQYAVPGGLIGVGTKMDPTLCRGDRLVGHVLGAQGALPDIFTELEISFFLLRRLLGVKTEGDKKGAKVQKLSKAEILMVNIGSLSTGGRVIAVKADLAKIGLTAPVCTEIGEKIALSRRVEKHWRLIGWGKIRRGVKISPD----
>EOG091F00RG|Lottia_gigantea|JG22_Lomanotus_vermiformis|TRANSCRIPT
------------QPHLSKQDLTTLDIKSLTPLSPDVISRQATINIGTIGHVAHGKSTVVKAISGVQTVRFKNELERNITIKLGYANAKIYQCDNPSCPRPDSYRSCGSSKDDNFVCDRPGCSGRFRLKRHVSFVDCPGHDIFMATMLNGAAVMDAALLLI------------AGNESCPQPQTSEHLAAVEIMKLKHILILQNKIDLVKESQAIERYEQIQAFVKGTVAEGAPVVPISAQLKYNIDVICEYVIKKIPVPVRDFTSEPRLIVIRSFDVNKPGCEVDDILGGVAGGSILRGVLKVNQEIEIRPGVVSRDTD-GKLTCRPIRSKIVSLYAEQNDLQYAVPGGLIGVGTKMDPTLCRGDRLVGQVLGAEGALPDIFTELEISFFLLRRLLGVKTEGDKKGAKVQKLSKGEILMVNIGSLSTGGRVIAVKADLAKIGLTAPVCTEIGEKIALSRRVEKHWRLIGWGKIRRGVKISP-----
>EOG091F00RG|Lottia_gigantea|HW02_Berghia_verrucicornis|TRANSCRIPT
---------QSRQPHLSKQDLTTLDVKSLTPLSHDVISRQATINIGTIGHVAHGKSTVVKAISGVQTVRFKNELERNITIKLGYANAKIYQCDGPSCPRPDRYRSCGSAKDDCFVCDRQGCTGKFRLKRHVSFVDCPGHDILMATMLNGAAVMDAALLLI------------AGNESCPQPQTSEHLAAVEIMKLDHILILQNKIDLVKETQAKERYEQIQAFVKGTVAEGAPVIPISAQLKYNIDVICEYIINKIPVPVRDFTSEPRLIVIRSFDVNKPGCEVDDILGGVAGGSILRGVLKVNQEIEVRPGVVSRDVD-GKLTCRPIRSKIISLYAEQNDLQYAVPGGLIGVGTKMDPTLCRGDRLVGQVLGAERALPDIFTELEISFFLLRRLLGVKTEGDKKGAKVQKLSKGEILMVNIGSLSTGGRVIAVKADLAKIGLTAPVCTEIGEKIALSRRVEKHWRLIGWGKIRRGVKITPD----
>EOG091F00RG|Lottia_gigantea|JG04_Berghia_stephanieae|TRANSCRIPT
---------QSRQPHLSKQDLTTLDVKSLTPLSHDVISRQATINIGTIGHVAHGKSTVVKAISGVQTVRFKNELERNITIKLGYANAKIYQCDGPSCPRPDRYRSCGSAKDDCFVCDRQGCTGKFRLKRHVSFVDCPGHDILMATMLNGAAVMDAALLLI------------AGNESCPQPQTSEHLAAVEIMKLDHILILQNKIDLVKETQAKERYEQIQAFVKGTVAEGAPVIPISAQLKYNIDVICEYIINKIPVPVRDFTSEPRLIVIRSFDVNKPGCEVDDILGGVAGGSILRGVLKVNQEIEVRPGVVSRDVD-GKLTCRPIRSKIISLYAEQNDLQYAVPGGLIGVGTKMDPTLCRGDRLVGQVLGAERALPDIFTELEISFFLLRRLLGVKTEGDKKGAKVQKLSKGEILMVNIGSLSTGGRVIAVKADLAKIGLTAPVCTEIGEKIALSRRVEKHWRLIGWGKIRRGVKITPDS---
>EOG091F00RG|Lottia_gigantea|HW10_Embletonia_pulchra|TRANSCRIPT
------------QPHLSKQDLTTLDVKSLTPLSPDVISRQATINIGTIGHVAHGKSTVVKAISGVQTVRFKNELERNITIKLGYANAKIYQCDGPSCPRPDCYRSCGSAKDDSFVCDRTGCTGRFRLKRHVSFVDCPGHDILMATMLNGAAVMDAALLLI------------AGNESCPQPQTSEHLAAVEIMKLEHILILQNKIDLVKETQAKERYEQIQAFVKSTVADGAPVIPISAQLKYNIDVVCEYLIKHIPVPVRDFTSEPRLIVIRSFDVNKPGCEVDDILGGVAGGSILRGVLKVNQEIEVRPGVVNRDTDSGKLSCRPIRSKIVSLYAEQNDLQYAVPGGLIGVGTKMDPTLCRGDRLVGQVLGAEGALPDIFTELEISYFLLRRLLGVKTEGDKKGAKVQKMSKGEILMVNIGSLSTGGRVIAVKADLAKIGLTAPVCTEIGEKIALSRRVEKHWRLIGWGKIRRGVKIVP-----
>EOG091F00RG|Lottia_gigantea|HW16_Hancockia_cfuncinata|TRANSCRIPT
---------QHKQPHLSKQDLTTLDVKALTPLSRDVISRQATINIGTIGHVAHGKSTVVKAISGVQTVRFKNELERNITIKLGYANAKIYQCDSPSCPRPDCYRSCGSAKDDVFSCDRTGCSGKFRLKRHVSFVDCPGHDILMATMLNGAAVMDAALLLI------------AGNESCPQPQTSEHLAAVEIMKLEHILILQNKIDLVKETQAKERYEQIQAFVKGTVAEGAPVIPISAQLKYNIDVICEYIIKKIPVPVRDFTSEPRLIVIRSFDVNKPGCEVDDILGGVAGGSILRGVLKVNQEIEVRPGVVSRDED-GKVNCRPIRSKIVSLYAEQNDLQYAVPGGLIGVGTKMDPTLCRGDRLVGQVLGAQGALPDIFTELEISFFLLRRLLGVKTEGDKKGAKVQKLSKGEILMVNIGSLSTGGRVIAVKADLAKIGLTALVCTEIGEKIALSRRVEKHWRLIGWGKIRRGVKISP-----
>EOG091F00RG|Lottia_gigantea|JG17_Hancockia_uncinata|TRANSCRIPT
---------QHKQPHLSKQDLTTLDVKALTPLSRDVISRQATINIGTIGHVAHGKSTVVKAISGVQTVRFKNELERNITIKLGYANAKIYQCDSPSCPRPDCYRSCGSAKDDVFSCDRTGCSGKFRLKRHVSFVDCPGHDILMATMLNGAAVMDAALLLI------------AGNESCPQPQTSEHLAAVEIMKLEHILILQNKIDLVKETQAKERYEQIQAFVKGTVAEGAPVIPISAQLKYNIDVICEYIIKKIPVPVRDFTSEPRLIVIRSFDVNKPGCEVDDILGGVAGGSILRGVLKVNQEIEVRPGVVSRDED-GKVNCRPIRSKIVSLYAEQNDLQYAVPGGLIGVGTKMDPTLCRGDRLVGQVLGAQGALPDIFTELEISFFLLRRLLGVKTEGDKKGAKVQKLSKGEILMVNIGSLSTGGRVIAVKADLAKIGLTALVCTEIGEKIALSRRVEKHWRLIGWGKIRRGVKISP-----
>EOG091F00RG|Lottia_gigantea|JG23_Melibe_leonina|TRANSCRIPT
------------QPHLSKQDLTTLDVKTLTPLSHDVISRQATINIGTVGHVAHGKSTLVKAISGVQTVRFKNELERNITIKLGYANAKIYQCDNASCPRPDCYRSCGSAKDDSFTCDRNGCSGKFRLKRHVSFVDCPGHDIFMATMLNGAAVMDAALLLI------------AGNESCPQPQTSEHLAAVEIMRMEHILILQNKIDLVKESQAKERYEQIQAFVKGTVAEGAPVIPISAQLKYNIDVLCEYIIKHIPVPVRDFTSDPRLIVIRSFDVNKPGCEVDDILGGVAGGSILRGVLRVNQEIEVRPGVVSRDVD-GKLTCRPIRSKIVSLYAEQNDLQYAVPGGLIGVGTKMDPTLCRGDRLVGQVLGGKDALPDIFAELEISFFLLRRLLGVKTEGDKKGAKVQKLSKGEMLMVNIGSLSTGGRVIAVKADLAKIGLTAPVCTEIGEKIALSRRVEKHWRLIGWGKIRRGVKIAPD----
>EOG091F00RG|Lottia_gigantea|NC02_Bathydoris_clavigera|TRANSCRIPT
-------KTQNRQPHLSKQDLTTLDVKSLTPLSPDVISRQATINIGTIGHVAHGKSTVVKAISGVQTVRFKNELERNITIKLGYANAKIYQCDNESCPRPDCYRSCGSAKEDSFVCDRSGCSGRFRLKRHVSFVDCPGHDILMATMLNGAAVMDAALLMI------------AGNESCPQPQTSEHLAAVEIMKLKHILILQNKIDLVKESQAKEQYEQIQAFVKGTVAEGAPIVPVSAQLKYNIDVICEYIIKRIPVPVRDFQAEPRLIVIRSFDVNKPGCEVDDILGGVAGGSILKGVLRVNQEIEVRPGDVSRNAD-GKLVCRPILSKIVSLYAEQNDLHYAVPGGLIGVGTKMDPTLCRGDRLVGQVLGAVGGLPDIFTELEISFFLLRRLLGVKTEGDKKGAKVHKLSKNEILMVNIGSLSTGGRVSAVRADLAKINLTAPVCTEIGEKIALSRRVEKHWRLIGWGQIRRGVKIVPD----
>EOG091F00RG|Lottia_gigantea|NC06_Pleurobranchaea_californica|TRANSCRIPT
----------NRQPHLSKQDLSTLDIRALTPLSPDVISRQATINIGTIGHVAHGKSTVVKAISGVQTVRFKNELERNITIKLGYANAKIYQCDNDNCPRPASYRSCGSAKEDSFQCDRPTCSGRFRLKRHVSFVDCPGHDILMATMLNGAAVMDAALLMI------------AGNESCPQPQTSEHLAAVEIMKLKHILILQNKIDLVKESQAKEQYDQIQAFVKGTVADGAPVVPVSAQLKYNIDVICEYITKRIPVPVRDFLSEPRLIVIRSFDVNKPGCEVDDILGGVAGGSILRGVLKVNQEIEVRPGVVMRDQD-SKVTCRPILSKIVSLYAEQNDLQYAVPGGLIGVGTKMDPTLCRSDRLVGQVLGAVGALPDIFTELEISFFLLRRLLGVKTEGDKKGAKVQKLSKGEILMVNIGSLSTGGRVIAVRADLAKVGLVAPVCTEIGEKIALSRRVEKHWRLIGWGQIRRGTKITP-----
>EOG091F00RG|Lottia_gigantea|HW19_Polycera_quadrilineata|TRANSCRIPT
--SGEDETVQTKQPHLSKQDLKTLDVKSLTPLSPDVISRQATINIGTIGHVAHGKSTVVKAISGVQTVRFKNELERNITIKLGYANAKIYQCDNDDCPRPACYRSCGSAKEDSFVCDRQGCSGRFRLKRHVSFVDCPGHDILMATMLNGAAVMDAALLMI------------AGNESCPQPQTSEHLAAVEIMKLKHILILQNKIDLVKESQAKEQYEQIQAFVKGTLAEGAPVVPISAQLKYNIDVICEYIIKRIPVPVRDFLSEPRLIVIRSFDVNKPGCEVDDILGGVAGGSILKGVLRVNQEIEVRPGVVSRDQD-GKLTCRPILSKIVSLYAEQNDLQYAVPGGLIGVGTKMDPTLCRGDRLVGQVLGAVGALPDIYTELEISFFLLRRLLGVKTEGDKKGAKVQKLSKNEILMVNIGSLSTGGRVLAVRADLAKVGLTAPVCTEIGEKIALSRRVEKHWRLIGWGQIRRGVKITP-----
>EOG091F00RG|Lottia_gigantea|HW03_Berthella_plumula|TRANSCRIPT
----------NRQPHLSKQDLTTLDIKALTPLSPDVISRQATINIGTIGHVAHGKSTVVKAISGVQTVRFKNELERNITIKLGYANAKIYQCDSESCSRPANYRSCGSAKEDSFTCDRQGCSGRFRLKRHVSFVDCPGHDILMATMLNGAAVMDAALLMI------------AGNESCPQPQTSEHLAAVEIMKLKHILILQNKIDLVKESQAKEQYDQIQAFVKGTVAEGAPVVPVSAQLKYNIDVICEYIIKRIPVPVRDFLSEPRLIVIRSFDVNKPGCEVDDILGGVAGGSILRGVLKVNQEIEVRPGVVSRDQD-GKLTCRPILSKIVSLYAEQNDLQYAVPGGLIGVGTKMDPTLCRGDRLVGQVLGAVGALPDIFTELEISFFLLRRLLGVKTEGDKKGAKVQKLSKGEILMVNIGSLSTGGRVVAVRADLAKIGLTAPVCTEIGEKIALSRRVEKHWRLIGWGQIRRGMKITPE----
>EOG091F00RG|Lottia_gigantea|HW04_Calmella_cavolinii|TRANSCRIPT
----------NRQPHLSKQDLKTLDVTILTPLTPDVISRQATINIGTIGHVAHGKSTVVKAISGVQTVRFKNELERNITIKLGYANAKIYQCDNDACPRPECYRSCGSAKEDSFVCDRTGCSGRFRLKRHVSFVDCPGHDILMATMLNGAAVMDAALLMI------------AGNESCPQPQTSEHLAAVEIMKLNHILILQNKIDLVKESQAKEQYEQIQAFVKGTVAEGAPIVPVSAQLKYNIDVICEYVIKRIPVPKRDFLSEPRLIVIRSFDVNKPGCEVDDIVGGVAGGSILKGVLRVNQEIEVRPGVVSRDTD-GKLTCRPVMSKILSLYAEQNDLQYAVPGGLIGVGTKMDPFLCRGDRLVGHVLGAVGALPDIFTELEISFFLLRRLLGVKTEGDKKGAKVQKLSKNEVLMVNIGSLSTGGRVIATRADIAKIGLTTPVCTEVGEKIALSRRVEKHWRLIGWGNIRRGVKITP-----
>EOG091F00RG|Lottia_gigantea|NC03_Doris_kerguelenensis|TRANSCRIPT
-------------------------------------------------------------------------------------NVKIYKCDNDACPRPGCYRSCGSAKEDVFSCDRSGCNGKFRLMRHVSFVDCPGHDILMATMLNGAAVMDAALLLI------------AGNEQCPQPQTSEHLAAVEIMKLKHILILQNKIDLVKETQAKDQYEQIQAFIKGTVA-------------------------------------------------------------------------------------------------------------------------------IDPTLCRGDRLVGQVLGAVGALPDIYTELEISFFLLRRLLGVKTEGDKKGAKVQKLAKNEILMVNIGSLSTGCRVLAVKADLAKIGLTSPVCTEIGEKIALSRRVEKHWRLIGWGQIRRGQKVTPE----
