# Supplementary material for: Transcriptomics provides a robust framework for the relationships of the major clades of cladobranch sea slugs (Mollusca, Gastropoda, Heterobranchia), but fails to resolve the position of the enigmatic genus Embletonia
Source: BMC Ecol Evol. 2021 Dec 28;21:226. doi: 10.1186/s12862-021-01944-0 (PMC8895541; doi:10.1186/s12862-021-01944-0)
Supplement: Supplementary file 6 — Additional file 6. Archive S4: Unmasked multiple sequence alignments on amino acid level including Doris kerguelenensis and Calmella cavolini prior to the removal of outliers. [file 12862_2021_1944_MOESM6_ESM.zip › Archive_S4/Alignments/EOG091F00LT.aa.fasta]

>EOG091F00LT|Biomphalaria_glabrata|BGLTMP005956
---------------------------------------------------------------------------------------------------------------------------------------------------------------------------------------------------------------------------------------------------------------------------------------------------------------------------------------------------------------------------------------------------------------------------------------------------------------------------------------MCSVSASRLNAVDMAAYMVNSIHLMNTTLSLYEFTDARLEMLNAQTEAHLDTLVSEQASYILNRVGLAQMYGSIQQHRPEHGPLSSISGLDEIAIKSAMNKFDSYLAQPDSLTLPQCSLILSSTVRASAKKRSVELVCQAYKQIYNAIIDPKNNYRDDQNIVPRTPEQVVHLLM-
>EOG091F00LT|Lottia_gigantea|LotgiG209569
MA--D-KDQSDV-SASQTNNPLTRKLNKILETRLDNDKDMLEALKALSTIFTENNLRSRRNLRSDIEKRSLAINEEFLQSFQAVKEQLDCVYSDVKEMNECCQDMTNRLKAAKDQTHDLISQTTTLHAESQKLQMKSQVADAFLSKFQLKSEEAKIIRGTRDGALHPEFFKALARVKQIHSDCKYLLRTNQQTAGLEIMESMALHQESAYERLYRWTQNECRTLTGDSPDVSIVLCDAMKALLDRPVLFKYSLDEFGTARRSAVVRGFIDALTRGGPGGTPRPIELHSHDPLRYVGDMLGWLHQAAASEKEHIQSLLKKCE-VQESQIEDVLGHITEGVCRPFKVRVEQVLVSE---QDAVTLYKLDNLLKFYHNTIRQIVNKEAALLSTLSEIQGLSHRMFFNSLTCNANKLLDRVELPPSDLGPTSSLTQSLQLLRDVLACHDASVVPIDDKKQDYKQILSCVVDPLIQMCSVSASRLNSIDMAAYMINGIYLIQSTLALYEFTDTRLEMLQAQIDAHVDTLISEQAAFVLNRVGLSSIYGTVQTHQTSQGPLSSLQGLDGITVKSAMNKFDSYLASPDSLVLPQCSLILSALVRDNMKRRAIDLICQAYKQMYEGIYNPQNEYREPQSIVPRTPDQVVKLLS-
>EOG091F00LT|Lottia_gigantea|HW09_Doto_sp|TRANSCRIPT
-------------ASSTPSNPLSRKLNKILETRLDNDKEMLEALKALSVFFKENNLRSRRNLRSDIEKRSLAINEEFLSAFQAVKEQLDSVYSDVKAMNECCLDMTSRLKEAKAQTHHLMTQTTSLRNESQKLQLKEQVAGAFLDKFQLKPDELKTLRGTRDGNLHADFFKALSRVKHIHSECKFLLRTNHQTAGLEIMESMALHQESAYERLYRWTQNQCRLVTQDTPDVSPLLCQSMEALQDRPVLLKYSMDEFAKARRGAVVRGFLDALTRGGPGGTPRPIELHSHDPLRYVGDMLAWLHQATASEKEYVQTLMKNCQ-VTSSSIEEAVGQITEGVCTPFKVRVEQVLVSE---QDPISLYKLDNLLKFYHHTISQIVNIEAALLAVVSEIQDLSHRMFFNSLTGHASRLLDKVELPPANLGPTTSLTQTLQLLRDVLACHDASVVPIDDKKKDYTQIVSCVIDPLLQLCSVSASHLSSVDMAAYMVNCLHLIHSTLALYEFTDTRLEMLNAQTDAHVDTLVSEQASYILNRVGLAQMYATIQQYRTEQGPMSSMPGLDELAIKSAVNKFDSYLAQPDSLTLPQNSLVLSVNVREMAKKRTTELICSAYKQIYDCIMDPFHSYKDCQGIVPRTPLQVEDL---
>EOG091F00LT|Lottia_gigantea|JG13_Doto_lancei|TRANSCRIPT
-----------------------RKLNKILETRLDNDKEMLEALKALSIFFKENNLRSRRNLRSDIEKRSLAINEEFLSAFQAVKEQLDSVYSDVKAMNECCLDMTSRLKEAKAQTHHLMTQTTSLRNESQKLQLKEQVAGAFLDKFQLKPDELKTLRGTRDGNLQADFFKALARVKQIHSECKFLLR--------------------------------------------------------------------------------------------PRPIELHSHDPLRYVGDMLAWLHQATASEKEYVQTLMKNCQ-VTSSSIEEAVGQITEGVCTPFKVRVEQVLVSE---QDPISLYKLDNLLKFYHHTISQIVNTEAALLAVVSEIQDLSHRMFFNSLTGHASRLLDKVELPPANLGPTTSLTQTLQLLRDVLACHDASVVPIDDKKKDYTQIVSCVIDPLLQLCSVSASHLSPVDMAAYMVNCLHLIHSTLALYEFTDTRLEMLNAQTDAHVDTLVSEQASYILNRVGLAQMYATIQQYRTEQGPMSSMPGLDELAIKSAV----------------------------------------------------------------------------
>EOG091F00LT|Lottia_gigantea|NC08_Tritonia_hamnerorum|TRANSCRIPT
-----------T-STSTSNNPLSRKLNKILETRLDNDKEMLEALKALSTFFTENNLRSRRNLRSDIEKRSLGINEEFLSAFQAVKEQLDSVYSDVKAMNECCQDMTSRLKDAKAQTHNLMSQTTSLRNESQKLQLKEQVATAFLDKFQLKPEELKILRGTRDGNLHADFFKALSRVKQIHSECKFLLRTNHQTAGLEIMESMALQQESAYERLYRWTQNQCRLVTQDTPDVSPLLCQAMEALQDRPVLLKYSLDEFGKARRGAVVRGFLDALTRGGPGGTPRPIELHSHDPLRYVGDMLAWLHQASASEKEYIQTLLKNCT-VTSATVEESVGHITEGVCTPFKVRVEQVLVSE---QDPITLYKLDNLLKFYHHTIGQIVNSEAALLSIVSEIQDLSHRMFFNSLTSHANRLLDKVELPPASLGPTHSLTQTLQLLRDVLACHDASVVPIDDKKQDYKQILTCVIDPLLQMCSMSASRLSPIDMAAYMVNCIYLINSTLALYEFTDTRLEMLSAQTDAHVDTLVSEQASYILNRIGLAQMYGAIQQYRKEQGPLSSMPGLDEMAIKSAVNKFDSYLAQPDSLTLPQNSFILSVNVRETANKRTTELICDAYKQIYDCIMDPFHNYKDCQGIVPRTPDQVVHL---
>EOG091F00LT|Lottia_gigantea|JG30_Tritonia_festiva|TRANSCRIPT
-------------------NPLSRKLNKILETRLDNDKEMLEALKALSTFFTENNLRSRRNLRSDIEKRSLGINEEFLSAFQAVKEQLDSVYSDVKAMNECCQDMTSRLKEAKAQTQHLMSQTTSLRNESQKLQLKEQVATAFLDKFQLKPEELKTLRGTRDGNLHADFFKALSRVKQIHSECKFLLRTNHQTAGLEIMESMALQQESAYERLYRWTQNQCRLVTQDTPDVSPLLCQAMEALQDRPVLLKYSLDEFCKARRGAVVRGFLDALTRGGPGGTPRPIELHSHDPLRYVGDMLAWLHQASASEKEYIQTLMKNCT-VSSATVEEAVGHITEGVCTPFKVRVEQVLVSE---QDPISLYKLDNLLKFYHHTISQIVNSEAALLSIVSEIQDLSHRMFFNSLTSHANRLLDKVELPPASLGPTDSLTQTLQLLRDVLACHDASVVPIDDKKQDYKQILTCVIDPLLQMCSMSASRLSPVDMAAYMINCIYLINSTLALYEFTDTRLEMLGAQTDAHVDTLISEQASYILNRIGLAQLYGAIQQYRKEQGPLSSMPGLDELAIKSAVNKFDSYLAQPDSLTLPQNSFILSVNVRETAQRRTTELICGAYKQIYECIMDPFHNYKDSQGIVPRTPDQVVNL---
>EOG091F00LT|Lottia_gigantea|NC07_Tritonia_diomedea|TRANSCRIPT
----E-NSPAEP-VASPSSNPLSRKLNKILETRLDNDKEMLEALKALSTFFTENNLRSRRNLRSDIEKRSLGINEEFLSAFQAVKEQLDSVYSDVKAMNECCQDMTSRLKEAKAQTQHLMSQTTSLRNESQKLQLKEQVATAFLDKFQLKPEELKTLRGTRDGNLHADFFKALSRVKQIHSECKFLLRTNHQTAGLEIMESMALQQESAYERLYRWTQNQCRLVTQDTPDVSPLLCQAMEALQDRPVLLKYSLDEFCKARRGAVVRGFLDALTRGGPGGTPRPIELHSHDPLRYVGDMLAWLHQASASEKEYIQTLMKNCT-VSSATVEEAVGHITEGVCTPFKVRVEQVLVSE---QDPISLYKLDNLLKFYHHTISQIVNSEAALLSIVSEIQDLSHRMFFNSLTSHANRLLDKVELPPASLGPTDSLTQTLQLLRDVLACHDASVVPIDDKKQDYKQILTCVIDPLLQMCSMSASRLSPVDMAAYMINCIYLINSTLALYEFTDTRLEMLGAQTDAHVDTLISEQASYILNRIGLAQLYGAIQQYRKEQGPLSSMPGLDELAIKSAVNKFDSYLAQPDSLTLPQNSLILSVNVRETAQRRTTELICGAYKQIYECIMDPFHNYKDSQGIVPRTPDQVVHLL--
>EOG091F00LT|Lottia_gigantea|HW21_Tritonia_manicata|TRANSCRIPT
---------SEP-VTSAPNNPLSRKLNKILETRLDNDKEMLEALKALSTFFTENNLRSRRNLRSDIEKRSLGINEEFLSAFQAVKEQLDSVYSDVKAMNECCQDMTSRLKEAKAQTHNLMSQTTSLRNESQKLQLKEQVATAFLDKFQLKPEELKTLRGTRDGNLHADFFKALSHVKQIHSECKFLLRTNHQTAGLEIMESMALHQESAYERLYRWTQNQCRLVTQDTPDVSPLLCQAMEALQDRPVLLKYSLDEFGKARRGAVVRGFLDALTRGGPGGTPRPIELHSHDPLRYVGDMLAWLHQASASEKEYIQTLIKKCS-VTSATVEESVGQITEGVCTPFKVRVEQVLVSE---QDPITLYKLDNLLKFYHHTISQIVNSEAALLSVVSEIQDLSHRMFFNSLTSHANRLLDKVELPPASLGPTDSLTQTLQLLRDVLACHDASVVPIDDKKQDYKQILTCVIDPLLQMCSMSASRLSPVDMAAYMVNSIYLINSTLALYEFTDTRLEMLSAQTDAHVDTLVSEQASYILNRIGLAQIYGAIQQYRKEQGPLSSMPGLDELAIKSAVNKFDSYLAQPDSLTLPQNSFILSVNVRETATKRTTELICGAYKQIYECIMDPFHNYKDSQGIVPRTPDQVVHL---
>EOG091F00LT|Lottia_gigantea|NC01_Armina_californica|TRANSCRIPT
--------------STASSNPLSRKLNKILETRLDNDKEMLEALKALSTFFTENNLRSRRNLRSDIEKRSLGINEEFLSAFQAVKEQLDSVYSDVKAMNECCQDMTTRLKEAKAQTQHLMSQTTSLRNESQKLQLKEQVVSAFVDKFQLKPEELKTLRGTRDGNLHSNFFKALARVKHIHSECKYLLRTNHQTAGLEIMEAMALHQESAYERLYRWTQNQCRLVTQDTPDVSPLLCQAMEALQDRPVLLKYSLDEFGKARRGAVVRGFLDALTRGGPGGTPRPIELHSHDPLRYVGDMLAWLHQASASEKEYIQTLMKNCT-VTTATVEDAVGHITEGVCTPFKVRVEQVLVSE---QDPIILYKLDNLLKFYHHTIGQIVNSEAALLSVVSEIQDLSHRMFFNSTTRHASHLLDKVELPPASLGPTSSLTQTLQLLRDVLACHDASVVPIDDKRQDYKQILSCVIDPLLQMCSMSASRLSPVDMAAYMVNCIYLINSTLALYEFTDTRLEMLSAQTDAHVDTLVSEQASYILNRIGLAQMYSAIQQYKPEHGPLSSMAGLDELAIKSAVNKFDSYLAQPDSLTLPQNSFILSANVRETTKKRTIELICDAYKQIYNCIMDPFHNYKDGQGIVPRTPDQVVHLL--
>EOG091F00LT|Lottia_gigantea|HW01_Armina_tigrina|TRANSCRIPT
--------------SSAASNPLSRKLNKILETRLDNDKEVLEALKALSTFFTENNLRSRRNLRSDIEKRSLGINEEFLSAFQVVKEQLDSVYSDVKAMNECCQDMTTRLKEAKAQTQHLMSQTTSLRNESQKLQLKEQVVSAFLDKFQLKPEELKALRGPRDGNLHSDFFKALGRVKQIHSECKYLLRTNHQTAGLEIMEAMALHQESAYERLYRWTQNQCRLVTQDTPDVSPLLCQAMEALQDRPVLLKYSLDEFGKARRGAVVRGFLDALTRGGPGGTPRPIELHS----------------------------------------------------------------------------------------------------------------------------------------------------------------------------------------------------------------------------------------------------------------------------------------------------------------------------------------------------------------------
>EOG091F00LT|Lottia_gigantea|JG10_Dirona_picta|TRANSCRIPT
----E-SSSAEP-VTSAPSNPLSRKLNKILETRLDNDKEMLEALKALSTFFTENNLRSRRNLRSDIEKRSLGINEEFLSAFQVVKEQLDSVYSDVKAMNECCQDMTSRLKEAKAQTQHLMSQTTSLRDESQKLQLKEQVVSAFLDKFQLKPAELKTLRGTRDGNLHVDFFKALARVKQIHSECKFLLRTNHQTAGLEIMESMALHQESAYERLYRWTQNQCRLVTQDTPDVSPLLCQAMEALQDRPVLLKYSMDEFCKARRGAVVRGFLDALTRGGPGGTPRPIELHSHDPLRYVGDMLAWLHQASASEKEYIQTLVKSCN-ATSATVEDAVGHITEGVCTPFKVRVEQVLVSV---QDPIILYKLDNLLKFYHHTISQIVNSEAALLTVVSEIQDLSHRMFFNSLASHATRLLDKVELPPPNLGPTASLTQTLQLVRDVLACHDASVVPIDDKRQDYSEILSCVIDPLLQMCSMSASRLTPVDMAAYMVNCIYLINSTLSLYEFTDTRLEMLGAQTDAHVDTLVSEQASYILNRVGLAQMYGAIQQYRTEQGPLSSMPGLDELAIKSAVNKFDSYLAQPDSLTLPQNGLILSVNVRETVKTQTLKLICSAYKQTYECIMDPFHNYKDCQGIVPRTPEQVVHLL--
>EOG091F00LT|Crassostrea_gigas|HW18_Janolus_cristatus|TRANSCRIPT
-----------T-SSSATSNPLSRKLNKILETRLDNDKEMLEALKALSTFFNENNLRSRRNLRSDIEKRSLGINEEFLSAFQAVKEQLDSVYSDVKAMNECCQDMTSRLKDAKAQTQHLMSQTTSLRDEGQKLQLKEQVVSAFLDKFQLKPDELKTLRGTRDGHLHADFFKALTRVKQIHSECKFLLRTNHQTAGLEIMESMALHQESAYERLYRWTQNQCRLVTQDTPDVSPLLCQAMEALQDRPVLLKYSLDEFSKARRGAVVRGFLDALTRGGHGGTPRPIELHSHDPLRYVGDMLAWLHQASASEKEYVQTLMKNCT-VTSATVEDAVGHITEGVCTPFKVRVEQVLVSV---QDPIILYKLDNLLKFYHHTISQIVNSEAALLALVTEIQELSHRMFFNSLASHASRLLDKVE------------------------------------------------------------------------------------------------------------------------------------------------------------------------------------------------------------------------------------
>EOG091F00LT|Lottia_gigantea|JG11_Dondice_occidentalis|TRANSCRIPT
------------------------------------------------------------------------------------------------------------------------------------------------------------------------------------------------TAGLEIMESMALHQESAYERLYRWTQNQCRLVTQDTPDVSPLLCQAMEALQDRPVLLKYSLDEFGKARRGAVVRGFLDALTRGGPGGTPRPIELHSHDPLRYVGDMLAWLHQASASEKEYIQTLMKNCN-VTSGMVEDSIGHITEGVCTPFKVRVEQVLVSE---QDPIILYKLDNLLKFYHHTISQIVNSEAALLAVVLEIQDLSHRMFFNSLSSHATRLLDKVELPPGNLGPNESLTHTLQLLRDVLACHDASVVPVDDKRQDYAQILSCVIDPLLQMCSVSASRLTPIDMAAYMVNCIHLINTTLALYEFTDTRLEMLSAQTDAHVDTLVSEQASYILNRVGLAQMYGTIQQYKTEQGPLSSLPGLDELAIKSAVNKFDSYLAQPDSLTLPQNSLILSAKVRETAEKRTVELICNAYKQMYDCIMDPFHNYKDGQGIVPRTPEQVKHLL--
>EOG091F00LT|Lottia_gigantea|JG12_Dondice_parguerensis|TRANSCRIPT
-------------------------------------------------------------------------------------------------------------------------------------------------------------------------------------------------------ESMALHQESAYERLYRWTQNQCRLVTQDTPDVSPLLCQAMEALQDRPVLLKYSLDEFGKARRGAVVRGFLDALTRGGPGGTPRPIELHSHDPLRYVGDMLAWLHQASASEKEYIQTLLKNCN-VTSGMVEDSIGHITEGVCTPFKVRVEQVLVSE---QDPIILYKLDNLLKFYHHTISQIVNSEAALLAVVLEIQDLSHRMFFNSLSSHATRLLDKVELPPGNLGPNESLTHTLQLLRDVLACHDASVVPVDDKRQDYAQILSCVIDPLLQMCSVSASRLTPIDMAAYMVNCIHLINTTLALYEFTDTRLEMLSAQTDAHVDTLVSEQASYILNRVGLAQMYGTIQQYKTEQGPLSSLPGLDELAIKSAVNKFDSYLAQPDSLTLPQNSLILSAKVRETAEKRTVELICNAYKQMYDCIMDPFHHYKDGQGIVPRTPEQVKHLL--
>EOG091F00LT|Lottia_gigantea|HW02_Berghia_verrucicornis|TRANSCRIPT
---------ADP-VTSAPSNPLSRKLNKILDTRLDNDKEMLEALKALSTFFTENNLRSRRNLRSDIEKRSLAINEEFLSAFQAVKEQLDSVYSDVKAMNECCQDMTTRLKEAKAQTQHLMSQTTSLRNESQKLQLKEQVATAFLDKFQLKPEELKTLRGTRDGNLQPDFFKALARVKHIHSECKYLLRTNHQTAGLEIMESMALHQESAYERLYRWTQSQCRLVTQDTPDVSPLLCQAMEALQDRPVLLKYSLDEFSKARRGAVVRGFLDALTRGGPGGTPRPIELHSHDPLRYVGDMLAWLHQASASEKEYIQTLMKNCNNVSTATVEDAVGHITEGVCTPFKVRVEQVLVSE---QDPITLYKLDNLLKFYHHTISQIVNSEAALLSVVLEIQDLSHRMFFNSLSSHATRLLDKVELPPANLGPNESLTQTLQLLRDVLACHDASVVPIDDKRQDYAQILSCVIDPLLQMCSVSASRLSPVDMAAYMVNCIHLINTTLALYEFTDTRLEMLSAQTEAHVDTLVSEQASYILNRVGLAQMYGTIQQYKTEQGPLSSMPGLDELAIKSAVNKFDSYLAQPDSLTLPQNSLILSANVRETAEKRTVELVCSAYKQIYDCIMDPFHSYKDCQGIVPRTPEQVKHL---
>EOG091F00LT|Lottia_gigantea|JG04_Berghia_stephanieae|TRANSCRIPT
--------------TSAPSNPLSRKLNKILDTRLDNDKEMLEALKALSTFFTENNLRSRRNLRSDIEKRSLAINEEFLSAFQAVKEQLDSVYFDVKAMNECCQDMTTRLKEAKAQTQHLMSQTTSLRNESQKLQLKEQVATAFLDKFQLKPEELKTLRGTRDGNLHPDFFKALARVKHIHSECKYLLRTNHQTAGLEIMESMALHQESAYERLYRWTQNQCRLVTQDTPDVSPLLCQAMEALQDRPVLLKYSLDEFSKARRGAVVRGFLDALTRGGPGGTPRPIELHSHDPLRYVGDMLAWLHQASASEKEYIQTLMKNCNNVSSATVEDAVGHITEGVCTPFKVRVEQVLVSE---QDPITLYKLDNLLKFYHHTISQLVNSEAALLSVVLEIQDLSHRMFFNSLSSHATRLLDKVELPPANLGPNESLTQTLQLLRDVLACHDASVVPIDDKRQDYAQILSCVIDPLLQMCSVSASRLSPVDMAAYMVNCIHLINTTLALYEFTDTRLEMLSAQTEAHVDTLVSEQASYILNRVGLAQMYGTIQQYKTEQGPLSSMPGLDELAIKSAVNKFDSYLAQPDSLTLPQNSLILSANVRETAEKRTVELVCSAYKQIYDCIMDPFHSYKDCQGIVPRTPEQVKHLL--
>EOG091F00LT|Lottia_gigantea|HW20_Spurilla_neapolitana|TRANSCRIPT
---------------------------------------------------------------------------------------------------------------------------------------------------------------------------------------------------------------------------------------------------------KYSLDEFCKARRGAVVRGFLDALTRGGPGGTPRPIELHSHDPLRYVGDMLAWLHQASASEKEYIQTLMKNCN-VTSATVEDAVGHITEGVCTPFKVRVEQVLVSE---QDPITLYKLDNLLKFYHHTIGQIVNSEAALLAIVLEIQDLSHRMFFNSLSSHATRLLDKVELPPANLGPNESLTQTLQLLRDVLACHDASVVPIDDKRQDYAQILSCVIDPLLQMCSVSASRLSPVDMAAYMVNCIHLINTTLALYEFTDTRLEMLSAQTDAHVDTLVSEQASYILNRVGLAQMYGTIQQYKTEQGPLSSMPGLDELAIKSAVNKFDSYLAQPDSLTLPQNSLILSANVRETAEKRTVELVCNAYKQIYDCIMDPFHNYKDCQGVVPRTPDQVQHLL--
>EOG091F00LT|Lottia_gigantea|JG29_Spurilla_braziliana|TRANSCRIPT
--------------------------------------EMLEALKALSTFFTENNLRSRRNLRSDIEKRSLAINEEFLSAFQAVKEQLDSVYSDVKAMNECCQDMTTRLKDAKAQTQHLMSQTTSLRNESQKLQLKEQVATAFLDKFQLKPEELKTLRGTRDGNLQPDFFKALARVKHIHSECKYLLRTNHQTAGLEIMESMALHQESAYERLYRWTQNQCRLVTQDTPDVSPLLCQAMESLQDRPVLLKYSLDEFCKARRGAVVRGFLDALTRGGPGGTPRPIELHSHDPLRYVGDMLAWLHQASASEKEYIQTLMKNCN-ASSATVEDAVGHITEGVCTPFKVRVEQVLVSE---QDPITLYKLDNLLKFYHHTIGQIVNSEAALLAVVLEIQDLSHRMFFNSLSSHATRLLDKVELPPANLGPNESLTQTLQLLRDVLACHDASVVPIDDKRQDYAQILSCVIDPLLQMCSVSASRLSPVDMAAYMVNCIHLINTTLALYEFTDTRLEMLSAQTDAHVDTLVSEQASYILNRVGLAQMYGTIQQYKTEQGPLSSMPGLDELAIKSAVNKFDSYLAQPDSLTLPQNSLILSVNVRETAEKRTVELVCNAYKQIYDCIMDPFHNYKDSQGVVPRTPEQVRHLL--
>EOG091F00LT|Lottia_gigantea|JG21_Limenandra_confusa|TRANSCRIPT
-------------------------------------------------------------------------------------------------------------------------------------------------------------------------------------------------------------------------------------------------------------------------------------------------------------------------------CN-VSSATVEDAVGHITEGVCTPFKVRVEQVLVSE---QDPITLYKLDNLLKFYHHTISQIVNSEAALLAVVLEIQDLSHRMFFNSLSSHATRLLDKVELPPANLGPNESLTHTLQLLRDVLACHDASVVPVDDKRQDYAQILSCVIDPLLQMCSVSASRLSPVDMAAYMVNCIHLINTTLSLYEFTDTRLEMLSAQTEAHVDTLVSEQASYILNRVGLAQMYASIQQYKTEQGPLSSMPGLDELAIKSAVNKF-------------------------------------------------------------------------
>EOG091F00LT|Lottia_gigantea|JG02_Antaeolidiella_chromosoma|TRANSCRIPT
-----------------------------------------------------------------------------------------------------------------------------------------------------------------------------------------------------------------------------------------------------------------------VVRGFLDALTRGGPGGTPRPIELHSHDPLRYVGDMLAWLHQASASEKEYIQTLMKNCN-ASSATVEEAVGHITEGVCTPFKVRVEQVLVSE---QDPITLYKLDNLLKFYHHTISQIVNSEAALLAIVLEIQDLSHRMFFNSLSSHATRLLDKVELPPANLGPNESLTHTLQLLRDVLACHDASVVPIDDKRQDYAQILSCVIDPLLQMCSVSASRLSPVDMAAYMVNCIHLINTTLALYEFTDTRLEMLSAQTDAHVDTLVSEQASYILNRVGLAQMYGTIQQYKTEQGPLSSMPGLDELAIKSAVNKFDSYLAQPDSLTLPQNSFILSANVRETTEKRTIELVCNAYKQIYDCIMDPFHSYKDCQGIVPRTPEQVRHLL--
>EOG091F00LT|Lottia_gigantea|HW06_Cratena_peregrina|TRANSCRIPT
------------------SNPLSRKLNKILDTRLDNDKEMLEALKALSTFFTENNLRSRRNLRSDIEKRSLSINEEFLSAFQAVKEQLDSVYSDVKAMNECCQDMTTRLKDAKAQTQHLMSQTTSLRNESQKLHLKEQVATAFLDKFQLTAEELKTLRGTRDGNLQPDFFKALARVKQIHSECKYLLRTNHQTAGLEIMESMALHQESAYERLYRWTQNQCRLVTQDTPDVSPLLCQAMEALQDRPVLLKYSLDEFGKARRGAVVRGFLDALTRGGPGGTPRPIELHSHDPLRYVGDMLAWLHQASASEKEYVQTLMKNCN-VSSSTVEDAVGHITEGVCTPFKVRVEQVLVSE---QDPIALYKLDNLLKFYHHTISQIVNGEAALLAIVLEIQDLSHRMFFNSLSSHATRLLDKVELPPANLGPNESLTHTLQLLRDVLACHDASVVPIDDKRQDYAQILSCVIDPLLQMCSVSASRLSPVDMAAYMVNCIHLINTTLALYEFTDTRLEMLSAQTDAHVDTLVSEQASYILNRVGLAQMYGAIQQYRTEQGPLSSMPGLDELAIKSSVNKFDSYLAQPDSLTLPQNSFILSVNVRETAEKRTVELICNAYKQIYDCIMDPFHNYKDCQGIVPRTPEQVRHLL--
>EOG091F00LT|Lottia_gigantea|HW12_Facelina_rubrovittata|TRANSCRIPT
------------------SNPLSRKLNKILDTRLDNDKEMLEALKALSTFFTENNLRSRRNLRSDIEKRSLSINEEFLSAFQAVKEQLDSVYSDVKAMNECCQDMTTRLKDAKAQTQHLMSQTTSLRNESQKLHLKEEVATAFLDKFQLKAEELKTLRGTRDGNLQPDFFKALTRVKQIHSECRYLLRTNHQTAGLEIMESMALHQESAYERLYRWTQNQCRLVTQDTPDVSPLLCQAMEALQDRPVLAKYSLDEFGKARRGAVVRGFLDALTRGGPGGTPRPIELHSHDPLRYVGDMLAWLHQASASEKEYVQTLMKNCN-VSSATVEEAVGHITEGVCTPFKVRVEQVLVSE---QDPITLYKLDNLLKFYHHTINQIVNSEAALLAIVLEIQDLSHRMFFNSLGSHATRLLDKVELPPANLGPNESLTHTLQLLRDVLACHDASVVPIDDKRQDYAQILSCVIDPLLQMCSVSASRLSPVDMAAYMVNCIHLINTTLALYEFTDTRLEMLSAQTDAHVDTLVSEQASYILNRVGLAQIYGAIQQYKTEQGPLSSMPGLDELAIKSAVNKFNSYLAQPDSLTLPQNSFILSANVRETAEKRTVELICSAYKQIYDCIIDPFHNYKDCQGIVPRTPEQVRHLL--
>EOG091F00LT|Lottia_gigantea|JG27_Phidiana_lynceus|TRANSCRIPT
--------------------------------------------------------------------------------------------------------------------------------------------------------------------LQPDFFKALTRVKQIHSECKYLLRTNHQTAGLEIMESMALHQESAYERLYRWTQNQCRLVTQDTPDVSPLLCQAMQALQDRPVLLKYSLDEFGKARRGAVVRGFLDALTRGGPGGTPRPIELHSHDPLRYVGDMLAWLHQASASEKEYIQTLMKNCN-VSTATVEDAVGHITEGVCTPFKVRVEQVLVSE---QDPITLYKLDNLLKFYHHTIGQI--------------------------------------------------------------------------------------------------------------------------------------------------------------------------------------------------------------------------------------------------------------------------
>EOG091F00LT|Lottia_gigantea|JG25_Palisa_papillata|TRANSCRIPT
-------------------------------------------------------------------------------------------------------------------------------------------ATAFLDKFQLKPEELKTLRGTRDGNLQPDFFKALSRVKQIHSECKYLLRTNHQTAGLEIMESMALHQESAYERLYRWTQNQCRLVTQDTPDVSPLLCQAMEALQDRPVLLKYSLDEFCKARRGAVVRGFLDALTRGGPGGTPRPIELHSHDPLRYVGDMLAWLHQASASEKEYIQTLMKNCN-VSSATVEDAVGHITEGVCTPFKVRVEQVLVSE---QDPITLYRLDNLLKFYHHTISQIVNSEAALLAIVLEIQDLSHRMFFNSLSSHATRLLDKVELPPANLGPNESLTHTLQLLRDVLACHDASVVPIDDKRQDYAQILSCVIDPLLQMCSVSASRLAPVDMASFMVNCIHLINTTLALYEFTDTRLEMLSAQTEAHVDTLVSEQASYILNRVGLTQIYGAIQQYKTEQGPLSSMPGLDELAIKSAVNKFDSYLAQPDSLTLPQNSLILSVNVRETAEKRTVELICNAYKQIYDCITDPFHNYKDCQGIVPRTPEQVRHLL--
>EOG091F00LT|Lottia_gigantea|JG15_Favorinus_auritulus|TRANSCRIPT
---------------------------------------------------------------------------------------------------ECCQDMTTRLKDAKAQTQHLMSQTTSLRNESQKLQLKEQVATAFLDKFQLKPEELKTLRGTRDGNLQPDFFKALSRVKQIHSECKYLLRTNHQTAGLEIMESMALHQESAYERLYRWTQNQCRLVTQDTPDVSPLLCQAMEALQDRPVLLKYSLDEFCKARRGAVVRGFLDALTRGGPGGTPRPIELHSHDPLRYVGDMLAWLHQASASEKEYIQTLMKNCN-ASTATVEEAVGHITEGVCTPFKVRVEQVLVSE---QDPITLYKLDNLLKFYHHTISQIVNSEAALLAIVLEIQDLSHRMFFNSLSGHATRLLDKVELPPANLGPNESLTHTLQLLRDVLACHDASVVPIDDKRQDYAQILSCVIDPLLQMCSVSASRLSPVDMAAYMVNCIHLINTTLVLYEFTDTRLEMLSAQTDAHVDTLVSEQASYILNRVGLAQMYGAIQQYKTEQGPLSSMPGLDELAIKSAVNKFDSYLAQPDSLTLPQNSLILSVNVREMAEKRTVALVCSAYKQIYDCITDPFHNYKDCQGIVPRTPEQVKHLL--
>EOG091F00LT|Lottia_gigantea|HW05_Caloria_elegans|TRANSCRIPT
--------------TSAPSNPLSRKLNKILDTRLDNDKEMLEALKALSTFFTENNLRSRRNLRSDIEKRSLAINEEFLSAFQAVKEQLDSVYSDVKAMNECCQDMTTRLKEAKAQTQHLMSQTTSLRTESQKLQLKEQVATAFLDKFQLKPEELKTLRGTRDGNLQPDFFKALCRVKQIHSECKYLLRTNHQTAGLEIMESMALHQESAYERLYRWTQNQCRLVTQDTPDVSPLLCQAMEALQDRPVLLKYSLDEFSKARRGAVVRGFLDTLTRGGPGGTPRPIELHSHDPLRYVGDMLAWLHQASASEKEYIQTLMKNCN-VSSATVEEAVGHVTEGVCTPFKVRVEQVLVSE---QDSITLYKLDNLLKFYHHTISQIVNSEAALLAIVLEIQDLSHRMFFNSLSSHATRLLDKVELPPPNLGPNDSLTHTLQLLRDVLACHDASVVPIDDKRQDYAQILSCVIDPLLQMCCVSASRLSPVDMAAYMVNCIHLINTTLALYEFTDTRLEMLGAQTEAHVDTLVSEQASYILNRVGLAQMYGAIQQYKTEQGALSSMPGLDELAIKSAVNKFDSYLAQPDSLTLPQNSLILSVNVRETAEKRTVELICNAYKQIYDCIIDPFHSYKDCQGIVPRTPEQVRHLL--
>EOG091F00LT|Lottia_gigantea|JG03_Austraeolis_stearnsi|TRANSCRIPT
--------------------------------RLDNDKEMLEALKALSTFFTENNLRSRRNLRSDIEKRSLAINEEFLSAFQ-------------------------------------------------------------------------------------------------------------QTAGLEIMESMALHQESAYERLYRWTQNQCRLVTQDTPDVSPLLCQAMEALQDRPVLLKYSLDEFCKAR----------------------------------------------------------------------------------------------------------------------QIVNSEAALLAIVLEIQDLSHRMFFNSLSSHAMRLLDKVELPPANLGPNESLTHTLQLLRDVLACHDASVVPIDDKRQDYAQILSCVIDPLLQMCSVSASRLAPVDMASFMVNCIHLINTTLALYEFTDTRLEMLSAQTEAHVDTLVSEQASYILNRVGLAQIYGAIQQYKTEQGPLSSMPGLDELAIKSAVNKFDSYLAQPDSLTLPQNSLILSVNVRETAEKRTVELICNAYKQIYDCITDPFHNYKDCQGIVPRTPEQVRHLL--
>EOG091F00LT|Lottia_gigantea|HW14_Flabellina_affinis|TRANSCRIPT
---------ADP-VTSAPSNPLSRKLNKILDSRLDNDKEMLEALKALSTFFTENNLRSRRNLRSDIEKRSLAINEEFLFAFQAVKEQLDSVYSDVKAMNECCQDMTTRLKDAKAQTQHLMSQTTSLRNESQKLQLKEQVATAFLDKFQLKPEELKTLRGTRDGNLQPDFFKALSRVKHIHGECKFLLRTNHQTAGLEVMESMALHQESAYERLYRWTQNQCRLVTQDTPDVSPLLCQAMEALQDRPVLLKYSLDEFGKARRGAVVRGFLDALTRGGPGGTPRPIELHSHDPLRYVGDMLAWLHQASASEKEYIQTLMKNCN-VTSSTVEEAVGHITEGVCTPFKVRVEQVLVSE---QDPITLYKLDNLLKFYHHTISQIVNSEAAMLSVVLEIQDLSHRMFFNSLSSHATRLLDKVELPPANLGPNESLTQTLRLLRDVLACHDASVVPIDDKRQDYAQILSCVIDPLLQMCSVSASRLTPVDMAAYMVNCIHLINTNLALYEFTDTRLEMLNAQTEAHIDTLVSEQASYILNRVGLAQMYGAIQQYKTEQGPLSSMPGLDELAIKSAVNKFDSYLAQPDSLSLPQNSLILSVNVRETAEKRTVELICNAYKHIYDCITDPFHNYKDGQGIVPRTPEQVKHLL--
>EOG091F00LT|Lottia_gigantea|HW17_Hermissenda_crassicornis|TRANSCRIPT
---------SEP-VTSAPSNPLSRKLNKILDTRLDNDKEMLEALKALSTFFTENNLRSRRNLRSDIEKRSLGINEEFLFAFQAVKEQLDSVYSDVKAMNECCQDMTSRLKDAKAQTQHLMSQTTSLRNESQKLQLKEQVATAFLDKFQLKPDELKTLRGTRDGNLQPDFFKALTRVKHIHSECKYLLRTNHQTAGLEIMESMALHQESAYERLYRWTQNQCRLVTQDTPDVSPLLCQAMEALQDRPVLLKYSLDEFGKARRGAVVRGFLDALTRGGPGGTPRPIELHSHDPLRYVGDMLAWLHQASASEKEYIETLMKNCN-ASSAMVEESVGHITEGVCTPFKVRVEQVLVSE---QDPITLYKLDNLLKFYHHTIGQIVNSEAALLTVVLEIQDLSHRMFFNSLSSHATRLLDKVELPSANLGPNDSLTHTLQLLRDVLACHDASVVPIDDKRQDYAQILSCVIDPLLQMCSVSASRLTPVDMAAYMVNCIHLINTTLALYEFTDTRLEMLSAQTDAHVDTLVSEQASYILNRVGLAQMYGAIQQYKTEQGPLSSLPGLDELAIKSSVNKFDSYLAQPDSLTLPQNSFILSAKVRETAEKRTMELICSAYKQMYECIMDPFHNYKDCQGVVPRTPDQVKNLL--
>EOG091F00LT|Lottia_gigantea|NC05_Hermissenda_crassicornis|TRANSCRIPT
---------SEP-VTSAPSNPLSRKLNKILDTRLDNDKEMLEALKALSTFFTENNLRSRRNLRSDIEKRSLGINEEFLFAFQAVKEQLDSVYSDVKAMNECCQDMTSRLKDAKAQTQHLMSQTTSLRNESQKLQLKEQVATAFLDKFQLKPDELKTLRGTRDGNLQPDFFKALTRVKHIHSECKYLLRTNHQTAGLEIMESMALHQESAYERLYRWTQNQCRLVTQDTPDVSPLLCQAMEALQDRPVLLKYSLDEFGKARRGAVVRGFLDALTRGGPGGTPRPIELHSHDPLRYVGDMLAWLHQASASEKEYIETLMKNCN-ASSAMVEESVGHITEGVCTPFKVRVEQVLVSE---QDPITLYKLDNLLKFYHHTIGQIVNSEAALLTVVLEIQDLSHRMFFNSLSSHATRLLDKVELPSANLGPNDSLTHTLQLLRDVLACHDASVVPIDDKRQDYAQILSCVIDPLLQMCSVSASRLTPVDMAAYMVNCIHLINTTLALYEFTDTRLEMLSAQTDAHVDTLVSEQASYILNRVGLAQMYGAIQQYKTEQGPLSSLPGLDELAIKSSVNKFDSYLAQPDSLTLPQNSFILSAKVRETAEKRTMELICSAYKQMYECIMDPFHNYKDCQGVVPRTPDQVKNLL--
>EOG091F00LT|Lottia_gigantea|JG18_Hermissenda_opalescens|TRANSCRIPT
------------------------------------------------------------------------------------------------------------------------------------------------------------------------------------------------------------------------------------------------------------------------------ALTRGGPGGTPRPIELHSHDPLRYVGDMLAWLHQASASEKEYIETLMKNCN-ASSAMVEESVGHITEGVCTPFKVREEQVLVSE---QDPITLYKLDNLLKFYHHTIGQIVNSEAALLTVVLEIQDLSHRMFFNSLSSHATRLLDKVELPSANLGPNDSLTHTLQLLRDVLACHDASVVPIDDKRQDYAQILSCVIDPLLQMCSVSASRLTPVDMAAYMVNCIHLINTTLALYEFTDTRLEMLSAQTDAHVDTLVSEQASYILNRVGLAQMYGAIQQYKTEQGPLSSLPGLDELAIKSSVNKFDSYLAQPDSLTLPQNSFILSAKVRETAEKRTMELICSAYKQMYECIMDPFHNYKDCQGVVPRTPDQVKNLL--
>EOG091F00LT|Lottia_gigantea|JG24_Noumeaella_rubrofasciata|TRANSCRIPT
---------------------------------------------------------------------------------------------------------------------------------------------------------------------------------------------------------------------------------------------------------------------------------------------------------------------------------------------------------------------------------LKFYHHTISQIVNSEASLLAVVLEIQDLSHRMFFNSLSGHATRLLDKVELPPANLGPNESLTHTLQLLRDVLACHDASVVPIDDKRQDYAQILSCVIDPLLQMCSVSASRLTPVDMAAYMVNCIHLINTTLALYEFTDTRLEMLGAQTDAHVDTLVSEQASYILNRVGLAQMYGAIQQYKTEQGPLSSMPGLDELAIKSAVNKFDSYLAQPDSLTLPQNSFILSAKVRETAEKRTIELICTAYKQIYDCIMDPFHNYKDCQGIVPRTPDQVRHLL--
>EOG091F00LT|Lottia_gigantea|JG32_Unidentia_angelvaldesi|TRANSCRIPT
------------------SNPLTKKLNKILDTRLDNDKEMLEALKALSTFFTENNLRSRRNLRSDIEKRSLAINEEFLSAFQAVKDQLDSVYSDVKAMNECCQDMTTRLKATKAQTQHLMSQTTSLRNESQKLQLKEQVATAFLDKFQLKPEELKTLRGTRDGNLHTDFFKALARVKQIHSECKFLLRTNHQTAGLEIMESMALHQESAYERLYRWTQNQCRLVTQDTPDVSPLLCQAMEALQDRPVLLKYSLDEFGKARRGAVVRGFLDALTRGGPGGTPRPIELHSHDPLRYVGDMLAWLHQASASEKEYIQTLMKNCN-VTTTTVEESVGHITEGVCTPFKVRVEQVLVSE---QDPITLYKLDNLLKFYRHTISQIVNSEAALLAVVQEIQDLSHRMFFNSLSSHATRLLDKVELPPANLGPNDSLTHTLQLLRDVLACHDASVVPIDDKRQDYAQILACVIDPLLQMCSMSASRLSPVDMAAYMVNCIHLINTTLSLYEFTDTRLEMLGAQTEAHVDTLVSEQASYILNRVGLAQMYGAIQQYRTEQGPLSSMPGLDELAIKSAVNKFDSYLAQPDSLTLPQMGLILSVNVRETAEKRTMELICSAYKHIYDCIMDPFHNYKDCQGIVPRSPDQIKHLL--
>EOG091F00LT|Lottia_gigantea|JG16_Flabellina_iodinea|TRANSCRIPT
--------------TSAPSNPLSRKLNKILDTRLDNDKEMLEALKALSTFFTENNLRSRRNLRSDIEKRSLAINEEFLLAFQAVKEQLDSVYTDVKAMNECCQDMTSRLKEAKAQTQHLMSQTTSLRSESQKLQLKEQVATAFLDKFQLNPEELKTLRGTRDGNLHADFFKALSRVKQIHGECKFLLRTNHQTAGLEIMESMALHQESAYERLYRWTQNQCRLVTQDMPDVSPLLCQAMEALQDRPVLLKYSLDEFGKARRGAVVRGFLDALIRGGAGGTPRPIELHSHDPLRYVGDMLAWLHQASASEKEYIQTLMKNCT-VPSATVEDAVGHITEGVCTPFKVRVEQVLVSE---QDPITLYKLDNLLKFYHHTISQIVNSEAALLSVVLEIQDLSHRMFFNSLSSHATRLLDKVELPPSNLGPNESLTQTLQLLRDVLACHDASVVPIDDKRQDYAQILSCVIDPLLQMCSMSASRLSPVDMAAYMVNCIHLINMTLALYEFTDTRLEMLGAQTDAHVDTLVSEQASYILNRVSLAQMYGAIQQYHTEQGPLSSMPGLDELAIKSSVNKFDSYLAQPGSLTLPQNNLVLSANVRETAEKRTVELICSAYKQIYDCIMDPFHNYKDCQGIVPRTPDQVKHLL--
>EOG091F00LT|Lottia_gigantea|HW13_Favorinus_branchialis|TRANSCRIPT
---------SES-VTAAPSNPLSRKLNKILDTRLDNDKEMLEALKALSTFFTENNLRSRRNLRSDIEKRSLAINEEFLSAFQAVKEQLDSVYSDVKAMNECCQDMTTRLKDAKAQTQHLMSQTTSLRNESQKLQLKEQVATAFLDKFQLKPEELKTLRGTRDGNLQPEFFKALSRVKQIHSECKYLLRTNHQTAGLEIMESMALHQESAYERLYRWTQNQCRLVTQDTPDVSPLLCQAMEALQDRPVLLKYSLDEFCKARRGAVVRGFLDALTRGGPGGTPRPIELHSHDPLRYVGDMLAWLHQASASEKEYIQTLMKNCN-ASTSTVEEAVGHITEGVCTPFKVRVEQVLVSE---QDPITLYKLDNLLKFYHHTISQIVNSEAALLAIVLEIQDLSHRMFFNSLSGHARGVLENVELPPASL------------------------------------------------------------------------------------------------------------------------------------------------------------------------------------------------------------------------------
>EOG091F00LT|Lottia_gigantea|HW16_Hancockia_cfuncinata|TRANSCRIPT
MADKE-SSPVEP-VSSAASNPLSRKLNKILETRLDNDKEMLEALKALSTFFKENNLRSRRNLRSDIEKRSLGINEEFLSAFHAVKEQLDSVYSDVKAMNECCQDMTSRLKDAKAQTQHLMSQTTSLRNESQKLQLKEQVASAFLDKFQLKPEELKTLRGTRDGNLQPDFFKALSRVKHIHSECKFLLRTNHQTAGLEIMESMALHQESAFERLYRWTQNQCRLVTQDTPDVSPLLCQAMEALQDRPVLLKYSLDEFCKARRGAVVRGFLDALTRGGPGGTPRPIELHSHDPLRYVGDMLAWLHQASASEKEYIQTLMKNCN-VTSATIEEAVGQITEGVCTPFKVRVEQVLVSE---QDPISLYKLDNLLKFYHHTIGQIVNGEAALLSVVAEIQDLSHRMFFNSLTSHANRVLDKVELPPASLGPTSSLTRTLQLLRDVLACHDSSVVPVDDRRQDYKQILSCVIDPLLQMCSMSASHLSPVDMAAYMVNCIYLINTTLSLYEFTDTRLEMLSAQTEAHVDTLVSEQASYILNRVGLAQMYSTIQQYRTEQGPLSSLPGLDELAIKSAVNKFDSYLAQPDSLTLPQNSLILSVSVRETAKKRTTELICSAYKQIHECINDPFHNYKDCQGIVPRSPEQVEDL---
>EOG091F00LT|Lottia_gigantea|JG17_Hancockia_uncinata|TRANSCRIPT
MADKE-SSPVEP-VSSAASNPLSRKLNKILETRLDNDKEMLEALKALSTFFKENNLRSRRNLRSDIEKRSLGINEEFLSAFHAVKEQLDSVYSDVKAMNECCQDMTSRLKDAKAQTQHLMSQTTSLRNESQKLQLKEQVASAFLDKFQLKPEELKTLRGTRDGNLQPDFFKALSRVKHIHSECKFLLRTNHQTAGLEIMESMALHQESAFERLYRWTQNQCRLVTQDTPDVSPLLCQAMEALQDRPVLLKYSLDEFCKARRGAVVRGFLDALTRGGPGGTPRPIELHSHDPLRYVGDMLAWLHQASASEKEYIQTLMKNCN-VTSATIEEAVGQITEGVCTPFKVRVEQVLVSE---QDPISLYKLDNLLKFYHHTIGQIVNGEAALLSVVAEIQDLSHRMFFNSLTSHANRVLDKVELPPASLGPTSSLTLTLQLLRDVLACHDSSVVPVDDRRQDYKQILSCVIDPLLQMCSMSASHLSPVDMAAYMVNCIYLINTTLSLYEFTDTRLEMLSAQTEAHVDTLVSEQASYILNRVGLAQMYSTIQQYRTEQGPLSSLPGLDELAIKSAVNKFDSYLAQPDSLTLPQNSLILSVSVRETAKKRTTELICSAYKQIHECINDPFHNYKDCQGIVPRSPEQVEDL---
>EOG091F00LT|Lottia_gigantea|JG28_Scyllaea_fulva|TRANSCRIPT
-----------------------------------------------------------------------------------------------------------------------------------------------------------------------------------------------------------------------------------------------------------------------VVRGFLDALTRGGPGGTPRPIELHSHDPLRYVGDMLAWLHQASASEKEYIQTLMKNCN-ATSATIEEAVGHITEGVCTPFKVRVEQVLVSE---QDPISLYKLDNLLKFYHHTMSQIVNSEAALLTVVSEIQDLSHRMFFNSLTSHATRLLDKVELPPANLGPTSSLTQTLQLLRDVLACHDASVVPIDDRRQDYKQILSCVIDPLLQMCSMSASHLSPVDMAAYMVNCIYLINSTLALYEFTDTRLEMLGAQTDAHVDTLVSEQASYILNRVGLAQMYSTIQQYRTEQGPLSSLPGLDELAIKSAVNKFDSYLAQPDSLTLPQNSLILSVNVRETAKQRTTELICNAYKQIHECINDPFHNYKDCQGVVPRTPQQVQHLL--
>EOG091F00LT|Lottia_gigantea|JG05_Bornella_anguilla|TRANSCRIPT
-------------------------------------------------------------------------------------------------------------------------------------------------------------------------FKALSRVKQIHRECKFLLRTNHQTAGLEIMESMALHQESAYERLYRWTQNQCRLVTQDTPDVSPLLCQAMEALQDRPVLLKYSLDEFAKARRGAVVRGFLDALTRGGPGGTPRPIELHSHDPLRYVGDMLAWLHQASASEKEYIQTLMKNCN-VTSASVEEAVGHITEGVCTPFKVRVEQVLVSE---QDPISLYKLDNLLKFYHHTISQIVNSEAALLAVVAEIQDLSHRMFFNSLASHASRLLDKVELPPASLGPTSSLTQTLQLLRDVLACHDASVVPIDDRRQDYKQILSCVIDPLLQMCSVSASHLTPVDMAAYMVNCIYLINSTLALYEFTDTRLEMLSAQTDAHIDTLVSEQASYILNRVGLAQMYSTIQHYRPEQGPMSSLPGLDELAIKSAVNKFDSYLAQPDSLTLPQNSLILSVNVRETAKKRTTELICSAYKQIYECIMDPFHNYKDCQGVVPRTPLQVENLL--
>EOG091F00LT|Lottia_gigantea|JG08_Dendronotus_venustus|TRANSCRIPT
------------------NNPLSRKLNKILETRLDNDKEMLEALKALSTFFKENNLRSRRNLRSDIEKRSLGINEEFLSAFQVVKEQLDSVYSDVKAMNECCLDMTSRLKDAKAQTQHLMTQTTSLRNESQKLQLKEQVATAFLDKFQLKPEELKTLRGTRDGNLHADFFKALARVKQIHNECKFLLRTNHQTAGLEIMEAMALHQESAYERLYRWTQNQCRLVTQDTPDVSPLLCQAMEALQDRPVLLKYSLDEFCKARRGAVVRGFLDALTRGGPGGTPRPIELHSHDPLRYVGDMLAWLHQASASEKEYIQTLMKNCT-VTSGTVEEAVGQITEGVCTPFKVRVEQVLVSE---QDPISLYKLDNLLKFYHHTIGQIVNGEAALLSVVAEIQDLSHRMFFNSLTSHATRLLDKVELPPPSLGPTGSLTQSLQLLRDVLACHDASVVPVDDRRQDYKQILACVIDPLLQMCSMSASHLSPVDMAACMINSIYLINSTLALYEFTDTRLEMLSAQTDAHVDTLVSEQASYILNRVGLAQMYSTIQQYRTEQGPMSSLPGLDELAIKSAVNKFDSYLAQPDSLTLPQNSLILSVNVRETVQKNTTELICSAYKQIYECINDPFHSYKDCHGIVPRTPDQVENLL--
>EOG091F00LT|Lottia_gigantea|HW10_Embletonia_pulchra|TRANSCRIPT
----E-TSPSDF-VTSAPSNPLSKKLNKILETRLDNDKEMLEALKALSTFFTDNNLRSRRNLRSDIEKRSLGINEEFLSAFNAVKEQLDSVYSDVKAMNECCLDMTSRLKEAKAQTHNLMSQTTSLRNESQKLQLKEQVVSAFIDKFQLKPEELKTLRGTRDGNLHSDFFKALARVKQIHSECKFLLRTNHQTAGLEIMESMALHQESAYERLYRWAQNQCRLVTQDTPDVSPLLCQAMEALQDRPVLLKYSLDEFGKARRGAVVRGFLDALTRGGPGGTPRPIELHSHDPLRYVGDMLAWLHQASASEKEYVQTLLKNCT-VTSATIEDAVGHITEGVCTPFKVRVEQVLVSE---QDSITLYRLDNLLKFYHNTISVIVNSEEALLAVVSEIQDLSHRMFFNSLTSHANRLLDKVEFPPANLGATTSLTRTLQLLRDVLACHDASVVPVDDKKQDYAQILSCMIDPLLQMCSMSASHLSPVDMAAYMVNCIYLMKSTLALYEFTDTRLEMLGAQTDAHVDTLVSEQASYILNRVGLAQMYGAIQQYSTDQGPLSSMPGLDELAIKSAVNKFDSYLAQPDSLTLPQNSLILSVNVRETAEKRTTELICSAYKQIYECIMNPFHNYKDCQGVVPRTPDQVVHLL--
>EOG091F00LT|Lottia_gigantea|JG23_Melibe_leonina|TRANSCRIPT
--------------TSAPSNPLTRKLNKILETRLDNDKEMLEALKALSTHFKENNLRSRRNLRSDIEKRSLGINQEFLSAFQVVKEQLDSVYSDVKAMNECCQDMTSRLKDAKAQTQHLMSQTTSLRNESQKLQLKEQVASAFLDKFQLKPEELKTLRGTRDGNLQTDFFKALTRVKQIHSECKFLLRTNHQTAGLEIMESMALHQESAYERLYRWTQNQCRLVTQDTPDVSPMLCQAMEALQDRPVLLKYSLDEFCKARRGAVVRGFLDALTRGGPGGTPRPIELHSHDPLRYVGDMLAWLHQATASEKEYIQTLMKNCN-ATSGTIEEAVGQITEGVCTPFKVRVEQVLVSE---QDPISLYKLDNLLKFYHHTISQIVNSEAALLSVVSEIQDLSHRMFFNSLTSHATRLLDKVELPPANLGPTVALTHTLQLLRDVLACHDASVVPIDDRKQDYKQILSCVIDPLLQMCSVSASHLSPVDMAAYMVNSIYLINSTLALYEFTDTRLEMLSAQTEAHVDTLVSEQASYVLNRVGLAQIYSTIQQYRTEQGPLSSMPGLDELAIKSAVNKFGSYLAQPDSLNLPQSSHILSVNAREAAKKRTTDLICNAYKQIYGCITDPFHNYKDCLGIVPRTPEQVENLL--
>EOG091F00LT|Lottia_gigantea|HW11_Eubranchus_exiguus|TRANSCRIPT
-------DHNNL-ISSTPSNPLSKKLNKILDTRLDNDKEMLEALKALSTFFTENNLRSRRNLRSDIEKRSLAINEEFLSAFQVVKEQLDSVYLDVKAMNECCQDMTCRLKDAKAQTQHLMSQTTSLRNESQKLQLKEQVASAFLDKFQLKPEELRTLRGTRDGNLHTDFFKALSRVKQIHSECKYLLRTNHQTAGLEIMESMALHQESAYERLYRWTQNQCRLVTQDTPDVSPLLCQAMEALQDRPVLLKYSLDEFSKARRGAVVRGFLDALTRGGPGGTPRPIELHSHDPLRYVGDMLAWLHQASASEKEYVQTLVKNCS-VPSTTVEESVGHITEGVCTPFKVRVEQVLVSE---QDPITLYKLDNLLKFYHHTIGQIVDSKAGLLAIIQEIQELSHRMFFNSLASHASRLLDKVELPPSNLGPSESLTVTLQLLRDVLACHGASVVPIEDKKQDYAQILSCVIDPLLQMCSVSASHLSTTDMAAYMVNCIYVINTTLALYEFTDTRLEMLAAQTDAHVDTLVSEQASYILNRVGLAQMYGIIQQYKPEQGPLSSLPGLDELAIKSAVNKFDSYLAQPDSLSLAQTSLILSASVRESTQKQTVELICSAYQQIFDCITDPFHNYKDGQGIVPRTPEQVKHLL--
>EOG091F00LT|Lottia_gigantea|JG14_Eubranchus_rustyus|TRANSCRIPT
-----------------------------------------------------------------------------------------------------------------------------------------QVATSFLDKFQLKPEEVRTLRGARDGNLHTDFFKALARVKQIHSECKFLLRTNHQTAGLEIMESMALHQESAYERLYRWTQNQCRLVTQDTPDVSPLLCQAMEALQDRPVLLKYSLDEFSKARRGAVVRGFLDALTRGGPGGTPRPIELHSHDPLRYVGDMLAWLHQASASEKEYIQTLLKSCT-VPNATVEEGVGHITEGVCTPFKVRVEQVLVSE---QDPITLYKLDNLLKFYHSTISQIIDSKAGLLAVIQEIQELSHRMFFNSLASHASRLLDKVELPPPNLGPSESLTTTLQLLRDVLACHGASVVPIDDKKQDYAQILSCVIDPLLQMCSVSASHLSPTDMAAYMVNCIYVINTTLALYEFTDTRLEMLGAQTDAHVDTLVSEQASYILNRVGLAQMYAVIQQYKTEQGPLSSFPGLDELAIKSAVNKFDSYLAQPDSLTLQQTSLILSANVRESTQKRTVELICSAYKQIFDCITDPFHNYKDSQGIVPRSPDQVKHLL--
>EOG091F00LT|Lottia_gigantea|JG07_Cuthona_albocrusta|TRANSCRIPT
---------------SAPSNPLTKKLNKILETRLDNDKEILEALKALSSFFNENNLRSRRNLRSDIEKRSLALNEEFLSAFQVVKEQLDSVYSDVKAMNECCQDMTSRLKDAKAQTQHLMNQTTSLRSESQKLQLKEQVATAFLDKFQLKPEELKTLRGTRDGNLHIDFFKALERVKQIHSDCKFLLRTNHQTAGLEIMESMALHQESAYERLYRWTQNQCRQVTQDTPDVSPLLCQAMEALQDRPVLLKYSLDEFGKARRGAVVRGFLDALTRGGPGGTPRPIELHSHDPLRYVGDMLAWLHQASASEKEYIQSLMKNCT-VTNATVEDAVGHITEGVCTPFKVRVEQVLVSE---QDPITLYKLDNLLKFYHHTIGQIIDKKAALLAIIQEIQELSHRMFFNSLTSHASRLLDKVELPPANLGPSESLTNTLQLLRDVLACHDASVVPIDDKRQDYSQILSCVIDPLLQMCSMSASHLATVDMAAYMINCIYVINTTLALYEFTDTRLEMLAAQTDAHVDTLVSEQASYILNRVGLAQMYGVIQQYKPEQGALSSMPGLDELAIKSAVNKFDSYLAQPDSLTLQQSSLILSANVRETAEKRTVELIINAYKQIYDSITDPFHNYKDCQGIVPRTPEQVKHLLT-
>EOG091F00LT|Lottia_gigantea|JG26_Phestilla_sp|TRANSCRIPT
---------------------------------------------------------------------------------------------------------------------------------------------------------------------------------------KFLLRTNHQTAGLEIMESMALHQESAYERLYRWTQNQCRQVTQDTPDVSPLLCQAMEALQDRPVLLKYSLDEFGKARRGAVVRGFLDALTRGGPGGTPRPIELHSHDPLRYVGDMLAWLHQASASEKEYIQSLMKNCT-VTNATVEDSVGHITEGVCTPFKVRVEQVLVSE---QDPITLYKLDNLLKFYHHTISQIVDKKASLLSIIQEIQELSHRMFFNSLTSHASRLLDKVELPPANLGPSESLTNTLQLLRDVLACHDASVVPIEDKKQDYSQILSCVIDPLLQMCSMSASHLATVDMAAYMINCIYVINTTLALYEFTDTRLEMLAAQTDAHVDTLVSEQASYILNRVGLAQLYGVIQQYRAEQGPLSSMPGLDELAIKSAVNKFDSYLAQPDSLTLQQSSLILSSNVRETAEKRTVELIISAYKQIYDSITDPFHNYKDCQGIVPRTPDQV------
>EOG091F00LT|Lottia_gigantea|HW07_Cuthona_caerulea|TRANSCRIPT
---------------STPSNPLTKKLNKILETRLDNDKDMLEALKALSTFFNENNLRSRRNLRSDIEKRSLALNEEFLSAFQVVKEQLDSVYSDVKAMNECCQDMTSRLKDAKAQTQHLMSQTTSLRSESQKLQLKEQVATAFLDKFQLKPDELKTLRGTRDGTLHTDFFKALDRVKQIHSDCKFLLRTNHQTAGLEIMESMALHQESAYERLYRWTQNQCRQVTQDTPDVSPLLCQAMEALQDRPVLLKYSLDEFGKARRGAVVRGFLDALTRGGPGGTPRPIELHSHDPLRYVGDMLAWLHQMSASEKEYIQTLMKNCS-VTNATVEDAVGHITEGVCTPFKVRVEQVLVSE---QDPITLYKLDNLLKFYHHTISQIIDKKASLLAIIQEIQELSHRMFFNSLTSHASRLLDKVELPPANLGPSESLTHTLQLLRDVLACHDASVVPIDDKKQDYSQILSCVIDPLLQMCSMSASHLTTVDMAAYMINSIYVINTTLALYEFTDTRLEMLAAQTDAHVDTLVSEQASYILNRVGLAQMYGVIQQYRPEQGPLSSLPGLDELAIKSAVNKFDSYLAQPDSLSLQQSSLILSANVRETAEKRTVELIISAYKQIYDCITDPFHNYKDCQGIVPRTPDQVKHLL--
>EOG091F00LT|Lottia_gigantea|NC04_Fiona_pinnata|TRANSCRIPT
---------------SAPSNPLTKKLNKILETRLDNDKETLEALKALSTFFNENNLRSRRNLRSDIEKRSLALNEEFLSAFQVVKEQLDSVYSDVKAMNECCQDMTSRLKDAKAQTQHLMSQTTCLRDESQKLQLKEQVASTFLDKFQLKPEELKTLRGTRDGNLHTDFFKALDRVKQIHSDCKFLLRTNHQTAGLEIMESMALHQESAYERLYRWTQNQCRQVTQDTPDVSPLLCQAMEALQDRPVLLKYSLDEFGKARRGAVVHGFFDALTRGGPGGTPRPIELHSHDPLRYVGDMLAWIHQASASEKEYIQSLMKNCT-VTSAMVEDAVGHITEGVCTPFKVRXXXXXXXXXXXQDPITLYRLDNLLKFYHHTIGQIVDSKASLLAIIQEIQELSHRMFFNSLTSHASRLLDKVELPPANLGPSESLTNTLHLLRDVLACHDASVVPIDDKRQDYAQILSCVIDPLLQMCS----------------------------------------------------------------------------------------------------------------------------------------------------------------------------
>EOG091F00LT|Lottia_gigantea|NC03_Doris_kerguelenensis|TRANSCRIPT
--------------------------------------------------------------------------------------------------------------------------------------------------------------GTRDGTLHTDFFKALARVKQIHSDCKFLLRTNQQTAGLEIMESMALHQESAYERLYRWTQGQCRLVTHDSADVSLLLCQAMEALQDRPVLLKYSLDEFGKARRSAVVRGFIDALTRGGPGGTPRPIELHSHDPLRYVGDMLAWIHQASASEKEYLQSLLKQC--------------------------------------------------------------------------------------------------------------------------------------------------------------------------------------------------------------------------------------------------------------------------------------------------------------------------------------
>EOG091F00LT|Lottia_gigantea|HW04_Calmella_cavolinii|TRANSCRIPT
MA--D-KDPGDVASAPASNNPLSRKLSKILETRLDNDKDMLEALKALSTFFVENNLRSRRNLRSDIEKRSLAINEDFLTAFQAVKEQLDDVYSDVQAMNECCLDMTNRLKAAKAKTHHLISQTTSLHNESQKLQVKEQVAQAFLDKFQLKPDEVKSLRGTRDGALQPDFFKSLSRVKQIHSDCKFLLRTNHQTAGLEIMESMALHQESAYERLYRWAQNQCRLVTQDTPDVSPLLCQAMEALQDRPVLLKYSLDEFGKARRSSVVRGFIDALTRGGPGGTPRPIELHSHDPLRYVGDMLAWLHQASASEKEYLQSLLKSCT-AANVQLDEQLGHITQGVCTPFKVRVEQVLVSE---QDPVTLYRLDNLLKFYHHTIGQIVNMEAALLSTVVEIQDLSHRMFFNSLTSHANKLLDKVELPPPDLGPTDSLTQSLQLLRDVLACHDASVVPIDDKKQDYKQILSCVIDPLLQMCSMSASRLTTVDMAAYMVNCIHLMNTTLALYEFTDTRLEMLNAQTEAHVDTLVSEQASYILNRVGLAQMYGTLQTYKSELGPLSSLPGLDELAVKSAVNKFDSYLAQPDSLTLPQFHLILSSSVRESATKRSTELICQAYKQVYIAVLDPTHGYKDGPAVVPRTPEQVVHLL--
>EOG091F00LT|Lottia_gigantea|JG06_Catriona_columbiana|TRANSCRIPT
----------------------------------------------------------------------------------------------------------------------------------------------------------------------------------------------------------------------------------------------------------------------------------------------------------------------------------------------------------------SE---QDPITLYKLDNLLKFYHHTIGQIIDKKASLLAIIQEIQELSHRMFFNSLASHASRLLDKVELPPANLGPSGSLTITLQLLRDVLACHDASVVPIEDKKQDYSQILSC------------------------------------------------------------------------------GVIQQYRPEQGSLSSMSGLDELAIKSAVNKFDSYLAQPDSLTLQQTSLILSANVRETAQKRTVELIINAYKQIYDCITDPFHNYKDCQGIVPRSPEQVKHLL--
>EOG091F00LT|Lottia_gigantea|HW15_Flabellina_babai|TRANSCRIPT
-------------------------------------------------------------------------------------------------------------------------------------------------------------------------------------------------------------------------------------------------------------------------RGFLDALTRGGPGGTPRPIELHSHDPLRYVGDMLAWLHQASASEKEYIQSLMKNCN-VTSSTVEELVGHITEGVCTPFKVRVEQVLVSE---QDPITLYKLDNLLKFYHHTISTIVNSEAALLAVILEIQDLSHRMFFNSLSSHATRLLDKVELPPANLGPIDSLTHTLQLLRDVLACHDTSVVPIDDKRQDYAQILLCVIDPLLQMCSVSASRLSPVDMAAYMVNCIHLINSTLALYEFTDTRLEMLSAQTDAHVDTLVSEQASYILNRVGLAQMYGAIQQYRPEQGPLSSMPGLDELAIKSAVNKFDSYLAQPDSLTLPQNSLILSANVRETAEKRTVELICSAYKQIYECILDSAHGYKDCQAIVPRTPEQVQHLL--
>EOG091F00LT|Lottia_gigantea|NC06_Pleurobranchaea_californica|TRANSCRIPT
--------------------------------------------------------------------------------------------------------------------------------------------------------------------LRANFFQALNRVKEIHSDCKYLLRTNHQTAGLEIMESMALHQESAYERLYRWTQSQCRLVTQEAPDVSPMLCQAMEALQDRPVLLKYSLDEFGKARRNAVVRGFLDALTRGGPGGTPRPIELHSHDPLRYVGDMLAWLHQASASEKECLQALMKNCT-ASTIQMEEVLGHVTEGVCTPFKVRVEQVLVSE---QDPVTLYKLDNLLKFYHKTIGQIVNSEAVLLLLINEIQELSHRMFFNSLASHANRLLDKVELPPTGLGPTTSLTSTLQLLRDVLACHDASVVALDDKRQDFKQILTCVIDPLLQMCSMSASRLTAIDMAAYMINCIHLMNTTLSLYEFTDTRLEMLGAQTEAHVDTLVSEQASFIMNRIGLTQMYTAIQTYRKEQGPLSSMPGLDELAVKSAVNKFDSFLSQPDSLTLSQCSLILSVIVREKVKKQSITLICEAYKQIYTCITDPTHGYKDNQTIVPRTPDQVTHLL--
>EOG091F00LT|Lottia_gigantea|HW03_Berthella_plumula|TRANSCRIPT
ADRE-----ESP-VSAVASNPLSRKLNKILETRLDNDKEMLEALKALSTFFSDNNLRSRRNLRSDTEKRSLGINEEFLAAFQVVKEQLDSVYTDVKAMGECCQDMTNRLKDAKSHTQHLISQTTTLHNESQKLQLKEQVAHAFLDKFQLKPEEVKTLRGTRDGNLQANFFLALSRVKEIHSDCKYLLRTNHQTAGLEIMESMALHQESAFERLYRWTQGQCRLVTQDTPDVSPLLCQAMEALQDRPVLLKYSLDEFGKARRSAVVRGFLDALTRGGPGGTPRPIELHSHDPLRYVGDMLAWLHQASASEKEYLQSLLKSCS-ASSAQMEEVLGHITEGICTPFKVRVEQVLVSE---QDPVTLYKLDNLLKFYHRTIGQIVNSEAAMLLLVNEIQELSHRMFFNSLASHANKLLDKVELPPANLGPTASLTITLQLLRDVLACHDASVIAIDDKRQDYKQILTCVIDPLLQMCSMSASRLTSIDMAAYMINCIHLMNTTLSLYEFTDTRLEMLGAQTDAHVDTLVSEQASFIMNRVGLAQLYTAIQQYKKEQGPLSSMPGLDELAIKSAMNKFDSFLAQPDSLTLPQCSLILSVTVRERVKKHSISLICQAYQQIYSCITDPGHGYKDNQAVVPRTPDQVDHLL--
>EOG091F00LT|Lottia_gigantea|NC02_Bathydoris_clavigera|TRANSCRIPT
-----------------------------------------------------------------------------------------------------------------------------------------------------------------------------------------------------------------------------------------------EALQDRPVLLKYSLDEFGKARRGAVVRGFLDALTRGGPGGTPRPIELHSHDPLRYVGDMLAWLHQATASEKECLQSLLRSCS-ASNIQMEEVLGNVTEGVCIPFKVRVEQVLVSE---QDPIILYKLDNLLKFYHHTIGQIVNSEAALLAIVGEIQDLSHRMFFNSLTSHANKLLDKVELPPSELGPTTSLTQTLQLLRDVLACHDASVVPIDDKRQDYKQILSCVIDPLLQMCSMSASRLSTVDMAAYMVNCIHLINTTLALYEFTDMRLEMLNAQTDAHVDTLVSEQASYILNRVSLAQMYGAIQQYRKEQGPLSSLSGLDELAIKSAVNKFDSYLAQPDGLALPQCNLILSTNIRELMKSRSVELVCEAYRQIYNSIIDPAHGYKDNQSIVPRSPEQVVQLL--
>EOG091F00LT|Lottia_gigantea|HW19_Polycera_quadrilineata|TRANSCRIPT
---------GEP-GSAPASNPLSRKLNKILETRLDNDKEMLEALKALSTFFTENNLRSRRSLRSDIEKKSLAINEEFLAAFHAVKNQLDGVYSDVKAMNECCLDMTTRLKDAKAQTQHLISQTTSLRNESHKLQLREQVATAFLDKFQLKPDELKTLRGTKDGKLLPDFFKVLAKVKQIHSECKFLLRTNHQTAGLEIMESMALQQESAYERLYRWTQNQCRLVTQDTPDVSPLLCQAMEALQDRPVLLKYSLDEFGKARRGAVVRGFLDALTRGGPGGTPRPIELHSHDPLRYVGDMLAWLHQATASEKEYLQSLLKNCT-ASNIQMEEVLGHITEGVCIPFKVRVEQVLVSE---QDPIILYKLDNLLKFYHHTIGQIISTEAALLSTIGEIQDLSHRMFFNSLTGHANRLLDKVELPPASLGPTASLTQTMQLLRDVLACHDASVVPIDDKRQDYKQILSCVIDPLLQMCSMSASRLSAIDMAAYMVNCIHLMNTTLALYEFTDTRLEMLNAQTEAHVDTLVSEQASYVLNRVGLAQMYGAIQQYQKEQGPLSSLPGLDELAIKSAVNKFDSYLAQPDGLTLPQCGLMLSGNIRESVKKHSVNLICEAYTQIYKCITNPEHGYKDNQTIVPRSPEQVIQLL--
>EOG091F00LT|Lottia_gigantea|JG22_Lomanotus_vermiformis|TRANSCRIPT
---------------------------------------------------------------------------------------------------------------------------------------------------------------------------------------------------------------------------------------------------------------------------------------------------------------------------------------------------------------------------------------------------------------RMFFNSLTRHATCLLDKVELPPPSLGPTSSLTQTLQLLRDVLACHDASVVPIDDRKEDYKQILQCVIDPLLQMCSMSASHLSPVDMAAYMVNCIYLINTTLSLYEFTDTRLEMLNAQTDAHIDTLVSEQASYILNRVGLAQMYSVIQQYRTEQGPLSSLPGLDELAIKSAVNKFDSYLAQPDSLTLPQTSHILSVNVRETAKKRTTELICNAYKQIHTCIMNPFHNYKDCQGIIPRTPDQVEHLL--
>EOG091F00LT|Lottia_gigantea|JG19_Janolus_barbarensis|TRANSCRIPT
---------------------------------------------------------------------------------------------------------------------------------------------------------------------------------------------------------------------------------------------------------------------------------------------------------------------------------------------------------------------------------------------------------------------------------------------------------------------------------------------------------------------------------------------------------LAQMYSAIQQYRKEQGPLSSLPGLDELAIKSAVHKFDNYLAQPDSLTLPQNSLILSVNVRETAKKSTVELICNAYKQIYGCIMDPFHNYKDCQGIVPRTPDQVVHLL--
>EOG091F00LT|Crassostrea_gigas|CGI_10008111
MTDRDGATTTDS-ASSSAANPLSRKLNKILETRLDNDKEMLESLKALSTFFNENSLRTRRNLRSDIERRSLSINEEFLQTFQGVKEQLDSVYADVKAMNDCCQDMTSRLKAAKEQTHDLISQTTKLHAESQKVQMKLQVADVFLDKFQLKPNEVKALRGNRDGSLSQEFFNSLNKVKTIHNDCKILLRTNQQTAGLEIMEAMALHQESAFERLYRWTQNECRTLTGDSPDISPMLCQSMEALQDRPVLFRYSLDEYGTARRTAVVRGLIDALTRGGPGGTPRPIELHSHDPLRYVGDMLAWLHQAAASEKEYVHSLLKKCT-VTTEQVQDILGHITEGVCRPFKVRVEQVLVSE---QDAVTLYKLNNLLKFYHNTIGQIVNKEASLLTTITEIQDLSHRMFFNSLNCHANKLLDKVELPPADLSTPAALSQTMQLLKDVLACHDASVVAIDDKKQDFKQILSCIVDPLVQMCSVSASQLNAIDMACYMINCIYIMQTTLSLYEFTDTRLEMLQAQVEAQLDTLVNEQAAMVLNRVGLAEAYKMVQAYQPKQGPLSSLQGMDAGTLKSAMMQFDSFLANPDALVLPQCSLILSARIRESIKKRSMELINESYRLLFDSIKNPANEYKEPQGIVPRTPDQVMKLLQY
