# Supplementary material for: Transcriptomics provides a robust framework for the relationships of the major clades of cladobranch sea slugs (Mollusca, Gastropoda, Heterobranchia), but fails to resolve the position of the enigmatic genus Embletonia
Source: BMC Ecol Evol. 2021 Dec 28;21:226. doi: 10.1186/s12862-021-01944-0 (PMC8895541; doi:10.1186/s12862-021-01944-0)
Supplement: Supplementary file 6 — Additional file 6. Archive S4: Unmasked multiple sequence alignments on amino acid level including Doris kerguelenensis and Calmella cavolini prior to the removal of outliers. [file 12862_2021_1944_MOESM6_ESM.zip › Archive_S4/Alignments/EOG091F01TG.aa.fasta]

>EOG091F01TG|Biomphalaria_glabrata|BGLTMP006053
------------------------------------MELEGPLLSTRLLAHKIQSP-------------------------------------------YLGNRTSEQVKKKCIEILYSWYKGLTHEPKIAEAYRMLKAQGIVKEDPSYMDK----------------------------------------------------------------------------------------------------------------------------------------------------------------------------------------------------------------------------------------------------------------------------------------------------------------------------------------------------------------------------------------------------------------------------------------------------------------------------------------------------------------------------------------------------------------------------------------------------------
>EOG091F01TG|Crassostrea_gigas|NC02_Bathydoris_clavigera|TRANSCRIPT
MATDDDSLEYYLNRATDPSQKEENAEKIKAFCEKVNCELEGPLLSTRLLAHKIQSPQEKEALHSLTTLEACVKTCGRYFHQEIGKFRFLNEIIKVVSPKYLGNRTSEKVKTKCIEILYCWTRGLTHEPKIIEAYKMLKSQGIIKQDPTYMDSKSFDPFPSPKPRKADFEDDEKAMTLERLLRSKNPEDLQAANRLIKNMVKEDAEKTEKRSRRINELESVRNQVKLLIEMINHYTSNSSS-ADKDVMKELFDNLEKQRPNLFRLASDTDENDNEGINDILEANDSVTRVLTLYKQRLDGEVPAGDYSH-EATDSSLLDL-----------------------------------------------------------------------------------------------------------------------------------------------------------------------------------------------------------------------------------------------------------------------------------------------------------------------------------------------------------------------------------------------------------------------------------
>EOG091F01TG|Crassostrea_gigas|HW19_Polycera_quadrilineata|TRANSCRIPT
--DTDDSLEFLLNRATDPSQKEQDAEKITAFCEKVNCELEGPLLSTRLIAHKIQSPQDREALYALNVLEACVRTCGRYFHQEIGKFRFLNELIKVVSPKYLGNRTSENVKTKCIEILYCWTKGLAHEPKIKEAFSMLKGQGIIKQDPVYMDKKVFDPFPKPKPRKADFEDDEKAKTLEKLLQSKNPDDLQAANRLIKNMVKEDAEKTEKRSRRINEIESVSNQVKLLTEMISHYTSSSSSDGDRDVMKELYDNLEKQRPNLFRLASDTDEHDNDGINQILESNDSVTRVLTLYKQKVEGEAPVGDYST-GAKDSSLLDLGLDGSNSNSVPRASG-------GGQTSSALLENDFKSLGLGGMDDLGGIFSSVNTQQSQQSVSQ-PSMFGNPSPQMMAMPGLMNMPVSGATGFPVIQST-----------------QQMPNMGPMPGPSGPPPVYSAISHNVRPSSNPLSATQNTSANALSAFDTKPSN-------GLSSLPDLDILDKSLQDYKLSKDSFPVKTSYKPTLVPAKLPLNQLVAKNQPPMAGPQLVNL--------GPSLLPQSTTPAAAKETN-DFTSMVSST---PEPELLPLTDVFVPLQNIKPSPDIPSVTAYDKNSLKIVIHFAKERPRPDVLTMVISTISTNSNAITNFVFHAAVPKMMKVKLQPPSASEFAPFNPILPPAAITQVMLIANPREEKVRLKFKVCYNLNGEPVSDVGDVD-----
>EOG091F01TG|Crassostrea_gigas|NC06_Pleurobranchaea_californica|TRANSCRIPT
------------------------------------------------------------TLYALTALEACVTNCGRYFHQEIGKFRFLNEMIKVVSPKYLGNKTTDVVKKRCVEILYSWYKGLAHEPKIGEAYKMLKAQGIVKEDPVYMDK-SFNPFPPPKPRKADFEDDEKAQTLERLLKSKHPEDLQAANRLIKNMVKEDAEKTEKRSRCINELESVRNQVKLLTEMITHYTTNNSTREDREMMKELFENLEKQRPNLFRLASDTDEHDNEGINEILKANDSVTRVMTLYKQKVEGESPAGDYTH-GAKDSSLLDLGF--MPGNKVEQEVN-------TVNQPASLLENDFKSLGLEDMNDLG------------------------------------------------------------------------------------------------------------------------------------------------------------------------------------------------------------------------------------------------------------------------------------------------------------------------------------------------------------------------------------
>EOG091F01TG|Crassostrea_gigas|HW03_Berthella_plumula|TRANSCRIPT
MAASDDSLELLLNRATDPSLKEVDPNKINAFCEKVNCELEGPLLSTRLIAHKIQSPQEKEALYALMTLEACVQKCGRYFHQEIGKFRFLNELIKVISPKYLGNRTTEPVKKRCIEIMYSWHKGLAHEPKITEAYKMLKAQRIIKEDPVYMDK-SFSPFPPPKPRKADFEDDEKANTLEKLLRSKHPDDLQAANRLIKNMVKEDAEKTEKRSRRINELESVGNQVKLLTEMISHYTSSTSSKEDRDMMKELFDNLEKQRPNLFRLASDTEENDNEGINDILKANDSVTRVMTLYKQKVDGETPVGDYAQ-GAKDSSLLDLGL--LPGNRVESAVN-------TPNPPSSLLENDFKSLGLGDMNDLG------------------------------------------------------------------------------------------------------------------------------------------------------------------------------------------------------------------------------------------------------------------------------------------------------------------------------------------------------------------------------------
>EOG091F01TG|Crassostrea_gigas|HW09_Doto_sp|TRANSCRIPT
----EDSLEIRLNQATDPSMKEEDQEKIKAFCERVNSELEGPVISTRLIAHKIQSPQEKEALYALSTLEACVRACGRYFHQEIGKFRFLNELIKVVSPKYLGNRTTEKVKMKCIEILYSWTKGLPHEPKITEAYKMLRSQGIIKQDPIHMDKKSFDPFPPSKPRKADFEDDEKAKALEKLLRSKHPEDLQAANRLIKSMVKEDAEKTEKRSRRINEIESLNNQVKLLTEMINHYTTSSS-KADKDMMKELYENLEKQRPNLFRLASDVEETDSAGIAEILKVNDSVTRVMTDYKQTVEGEAPKGDYTQ---KDSSLLDL-----------------------------------------------------------------------------------------------------------------------------------------------------------------------------------------------------------------------------------------------------------------------------------------------------------------------------------------------------------------------------------------------------------------------------------
>EOG091F01TG|Crassostrea_gigas|HW21_Tritonia_manicata|TRANSCRIPT
MATDEDTLEIRLNRATDPSMKEEDPEKIKAFCERVNSELEGPLISTRLIAHKIQSPQEREALFALTTLEVCVRSCGRYFHQEIGKFRFLNEIIKVVSPKYLGNRSTDKVKKKCIEIIYCWTKGLPHEPKIAEAYKMLKSQGIIKEDPVYMDRQAFDPFPAPKPRKADFEDDEKAKTLEKLLRSKHPEDLQAANRLIKNMVKEDAEKTEKRSRRINEIESLNNQVKLLTEMINHYTSSSSSQADKDMMKELFENLEKQRPNLFRLASDVEESDSSGIEDILKVNDSVTRVMTTYKQKVEGEAPVGDYTQ---KDSSLLDL-----------------------------------------------------------------------------------------------------------------------------------------------------------------------------------------------------------------------------------------------------------------------------------------------------------------------------------------------------------------------------------------------------------------------------------
>EOG091F01TG|Crassostrea_gigas|JG30_Tritonia_festiva|TRANSCRIPT
-----------------------------------------------LLAHKIQSPQEREALYALTTLEVCVRSCGRYFHQEIGKFRFLNEIIKVVSPKYLGNRTPDKVKKKCIEIVYCWTKGLPHEPKIAEAYKMLKSQGIIKEDPVYMD-----------------------------------------------------------------------------------------------------------------------------------------------------------------------------------------------------------------------------------------------------------------------------------------------------------------------------------------------------------------------------------------------------------------------------------------------------------------------------------------------------------------------------------------------------------------------------------------------------------
>EOG091F01TG|Crassostrea_gigas|NC07_Tritonia_diomedea|TRANSCRIPT
MATDEDSLEIRLNRATDPSMKEEDPERIKAFCDQVNAELEGPLISTRLLAHKIQSPQEREALYALTTLEVCVRSCGRYFHQEIGKFRFLNEIIKVVSPKYLGNRTTDKVKKKCIEIVYCWTKGLPHEPKIAEAYKMLKSQGIIKEDPVYMDQQTFDPFPAPKPRKADFEDDEKAKTLEKLLRSKHPEDLQAANRLIKNMVKEDAEKTEKRSKRINEIESLNNQVKLLTEMINHYTSSSSSQADKDMMKELFENLEKQRPNLFRLASDVEESDSSGIEDILKVNDSVTRVMTTYKQKVEGEAPVGDYSQ---KDSSLLDL-----------------------------------------------------------------------------------------------------------------------------------------------------------------------------------------------------------------------------------------------------------------------------------------------------------------------------------------------------------------------------------------------------------------------------------
>EOG091F01TG|Crassostrea_gigas|NC08_Tritonia_hamnerorum|TRANSCRIPT
MATDEDTLEIRLNRATDPSMKEEDPEKIKAFCDKVNGELEGPLISTRLLAHKIQSPQEKEALFALTTLEVCVRSCGRYFHQEIGKFRFLNEIIKVVSPKYLGNRTTDKVKKKCVEIIYCWTKGLPHEPKITEAYKMLKSQGIIKEDPVYMDRQTFDPFPLPKPRKADFEDDEKAKTLEKLLRSKHPEDLQAANRLIKNMVKEDAEKTEKRSKRINEIESLNNQVKLLTEMINHYTSSSSSQADKDMMKELFENLEKQRPNLFRLASDVEESDTAGIEDILKVNDSVTRVMTTYKQKVEGAAPVGDYTQ---KDSSLLDL-----------------------------------------------------------------------------------------------------------------------------------------------------------------------------------------------------------------------------------------------------------------------------------------------------------------------------------------------------------------------------------------------------------------------------------
>EOG091F01TG|Crassostrea_gigas|NC01_Armina_californica|TRANSCRIPT
MATDEDSLEIRLNRATDPSMKEEDHEKIKAFCEKVNSELEGPLISTRLIAHKIQSPQEKEALFALTTLEACVRSCGRYFHQEIGKFRFLNEIIKVVSPKYLGNRTTDKVKKKCIEIIYSWTKGLPHEPKIADAYKMLKGQGIIKEDPVHMDKQSFDPFPPPKSRKADFEDDEKAKTLEKLLRSKHPEDLQAANRLIKNMVKEDAEKTEKRSKRINEIESLNNQVKLLTEMITHYTSSSSSQADKDMMKELFENLEKQRPNLFRLASDVEETDSEGIEEILIVNDSVTRVMTTYKQKVEGEAPAGDYSQ---KDSSLLDLD--GLLHKNATNAGA-------TVNQASSLLENDFKSLGLGNMGDLG------------------------------------------------------------------------------------------------------------------------------------------------------------------------------------------------------------------------------------------------------------------------------------------------------------------------------------------------------------------------------------
>EOG091F01TG|Crassostrea_gigas|HW01_Armina_tigrina|TRANSCRIPT
---DEDTLEIRLNRATDPSMKEEDHEKIKAFCEKVNTELEGPLISTRLIAHKIQSPQEKEALFALTTLEACVRSCGRYFHQEIGKFRFLNEIIKVVSPKYLGNRTTDKVKKKCIEILYSWMKGLPHEPKITEAYKMLKGQGIIKDDPVHVDKQIFDPFLHPKSRKADFEDDEKAKTLEKLLRSNHPEDLQAANRLIKNMVKEDAEKTEKRSKRINEIESLNNQVKLLTEMITHYTSSSSSQADKDMMKELFENLEKQRPNLFRLASDVEETDSEGIEEILKVNDTVTRVMTTYKQKIEGEAPVGDYSQ---KDSSLLDLE--GLSHKNAT-SGA-------NVNQTSSLLENDFKSLGLGNMGDLG------------------------------------------------------------------------------------------------------------------------------------------------------------------------------------------------------------------------------------------------------------------------------------------------------------------------------------------------------------------------------------
>EOG091F01TG|Crassostrea_gigas|JG10_Dirona_picta|TRANSCRIPT
MASDEDTLEIRLNRATDPSMKEEDLDKIEAFCEKVNAELEGPLISTRLIAHKIQSPQEREALFALTTLEACVRSCGRYFHQEIGKFRFLNEIIKVVSPKYLGNRTPEKVKKKCVEIIYSWTKGLPHEPKITEAYKMLKGQGIIKEDPVHVDKQSFDPFPPPRPRKADFEDDEKAKTLEKLLRSKHPEDLQAANRLIKNMVKQDAEKMEKRSRRINEIESLNNQVKLLTEMINHYTSSSSSQADMEMMKELFENLEKQRPNLFRLASDVEETDSDGIEEILQVNDCVTRVMTSYKQKVEGEVPAGDYSQ---KDSSLLDLELEGFAHKNAASAGA-------SANQSG-LLENDFKSLGLGNMGDLG------------------------------------------------------------------------------------------------------------------------------------------------------------------------------------------------------------------------------------------------------------------------------------------------------------------------------------------------------------------------------------
>EOG091F01TG|Crassostrea_gigas|JG11_Dondice_occidentalis|TRANSCRIPT
---EDDTIEIRLNRATDPSMKEVDLDRIEAFCEKVNAELEGPLISTRLIAHKIQSPQEREALYALTTLEACVRSCGRYFHQEIGKFRFLNEIIKVVSPKYLGNRTPDKVKKKCVEILYSWTKGLPHEPKIMDAYKMLKSQNIIKDDPVHMDKQTFDPFPPPQPRKADFEDDEKAKTLEKLLRSKHPEDLQAANRLIKNMVKEDAEKMEKRSRRINEIESLNNQVKLLTEMINHYASNTSSQADKDMMKELFENLEKQRPNLFRLASDVEETDSTAIEQILKVNDSVTRVMTSYKQKVEGETPVGDYSQNSQKDSSLLDL-----------------------------------------------------------------------------------------------------------------------------------------------------------------------------------------------------------------------------------------------------------------------------------------------------------------------------------------------------------------------------------------------------------------------------------
>EOG091F01TG|Crassostrea_gigas|JG12_Dondice_parguerensis|TRANSCRIPT
-ASEDDTIEIRLNRATDPSLKEVDLDRIEAFCEKVNAELEGPLISTRLIAHKIQSPQEREALYALTTLEACVRSCGRYFHQEIGKFRFLNEIIKVVSPKYLGNRTPDKVKKKCVEILYSWTKGLPHEPKIMDAYKMLKSQNIIKDDPVHMDKQTFDPFPPPQPRKADFEDDEKAKTLEKLLRSKHPEDLQAANRLIKNMVKEDAEKMEKRSRRINEIESLNNQVKLLTEMINHYASNTSSQADKDMMKELFENLEKQRPNLFRLASDVEETDSTAIEQILKVNDSVTRVMTSYKQKVEGETPVGDYSQNSQKDSSLLDL-----------------------------------------------------------------------------------------------------------------------------------------------------------------------------------------------------------------------------------------------------------------------------------------------------------------------------------------------------------------------------------------------------------------------------------
>EOG091F01TG|Lottia_gigantea|JG24_Noumeaella_rubrofasciata|TRANSCRIPT
-----DTLEIRLNRATDPSMKEIDLDKVEAFCEKVNAELEGPLISTRLIAHKIQSPQEREALYALTLLEACVRSCGRYFHQEIGKFRFLNEIIKVVSPKYLGNRTPDKVKKKCVEILYSWTKGLPHEPKIMDAYKMLKSQNIIKDDPVHVDKQTFDPFPPPKPRKADFEDDEKAKTLEKLLRSKHPEDLQAANRLIKNMVKEDAEKMEKRSRRINEIESLNNQVKLLTEMINHYGSTTSSQADKDMMKELFENLEKQRPNLFRLASDVEETDS---------------------------------------------------------------------------------------------------------------------------------------------------------------------------------------------------------------------------------------------------------------------------------------------------------------------------------------------------------------------------------------------------------------------------------------------------------------------------------
>EOG091F01TG|Crassostrea_gigas|JG28_Scyllaea_fulva|TRANSCRIPT
-ASEEDSLEILLNRATDPSMKEEDPEKIKAFCEKVNDELEGPLISTRLIAHKIQSPQEREALYALTTLEACVRSCGRYFHQEVGKFRFLNEIIKVVSPKYLGNRTTDKVKKKCVEILYCWTKGLSHEPKISEAYKMLKNQGIIKEDPVHMDKQGFDPFPPPKPRKADFEDDEKAKTLEKLLRSKHPEDLQAANRLIKNMVKEDAEKMEKKSRRINEIESLNNQVKLLTEMVNHYTSSSSSQADKDMMKELFENLEKQRPNLFRLASDVEETDSNSIEQILKVNDSVTKVMTTYKQKVEGEAPAGDYSQ---KDSSLLDLDLDGFSNKSTSNAKN-------SANQASTLLENDFKSLGLENMGDLGGIFSNAGSAQKEQTVLTAMNGS--------------------------------------------------------------------------------------------------------------------------------------------------------------------------------------------------------------------------------------------------------------------------------------------------------------------------------------------------------------
>EOG091F01TG|Crassostrea_gigas|JG16_Flabellina_iodinea|TRANSCRIPT
--------------------------------------------------------------------------------------------------------------------------------------------------PVHMDKQTFDPFPPPKPRKADFEDDEKAKTLEKLLRSKHPEDLQAANRLIKNMVKEDAEKMEKRSRRINEIESLNNQVKLLTEMINHYASSTSSQADKDMMKELFENLEKQRPNLFRLASDVEETDSKAIEQILKVNDSVTKVMTTYKQKVEGEAPAGDYSQ---KDSSLLDL-----------------------------------------------------------------------------------------------------------------------------------------------------------------------------------------------------------------------------------------------------------------------------------------------------------------------------------------------------------------------------------------------------------------------------------
>EOG091F01TG|Crassostrea_gigas|HW17_Hermissenda_crassicornis|TRANSCRIPT
-SEEEDTLEIRLNRATDPSMKEIDLDRVEAFCEKVNVELEGCLISTRLIAHKIQSPQEREALYALTTLEACVRSCGRYFHQEIGKFRFLNEIIKVVSPKYLGNRTPEKVKKKCVEILYSWTKGLPHEPKIIDAYKMLKSQNIIKDDPVHMDKQLFDPFPPPKPRKADFEDDEKAKTLEKLLRSKHPEDLQAANRLIKNMVKEDAEKMEKRSRRINEIESLNNQVKLLTEMINHYASSTSSQADKDMMKELFENLEKQRPNLFRLASDVEETDSDAIEQILKVNDSVTRVMTSYKQKVEGESPVGDYSQNSQKDSSLLDL-----------------------------------------------------------------------------------------------------------------------------------------------------------------------------------------------------------------------------------------------------------------------------------------------------------------------------------------------------------------------------------------------------------------------------------
>EOG091F01TG|Crassostrea_gigas|NC05_Hermissenda_crassicornis|TRANSCRIPT
-SEEEDTLEIRLNRATDPSMKEIDLDRVEAFCEKVNVELEGCLISTRLIAHKIQSPQEREALYALTTLEACVRSCGRYFHQEIGKFRFLNEIIKVVSPKYLGNRTPEKVKKKCVEILYSWTKGLPHEPKIIDAYKMLKSQNIIKDDPVHMDKQLFDPFPPPKPRKADFEDDEKAKTLEKLLRSKHPEDLQAANRLIKNMVKEDAEKMEKRSRRINEIESLNNQVKLLTEMINHYASSTSSQADKDMMKELFENLEKQRPNLFRLASDVEETDSDAIEQILKVNDSVTRVMTSYKQKVEGESPVGDYSQNSQKDSSLLDL-----------------------------------------------------------------------------------------------------------------------------------------------------------------------------------------------------------------------------------------------------------------------------------------------------------------------------------------------------------------------------------------------------------------------------------
>EOG091F01TG|Crassostrea_gigas|JG02_Antaeolidiella_chromosoma|TRANSCRIPT
-------------------------------------------------------------------------------------------------------------------------------------------------------------------------------------------------------------------------------VKLLTEMINHYASSSSSQADKDMMKDLFENLEKQRPNLFRLASDVEETDSDAIEQILKVNDSVTRVMTSYKQKV---------------------------------------------------------------------------------------------------------------------------------------------------------------------------------------------------------------------------------------------------------------------------------------------------------------------------------------------------------------------------------------------------------------------------------------------------------
>EOG091F01TG|Crassostrea_gigas|HW12_Facelina_rubrovittata|TRANSCRIPT
MASEEDSLEICLNRATDPSLKEIDLERVEAFCEKVNAELEGTLISTRLIAHKIQSPQEREALYALTTLEACVRSCGRYFHQEIGKFRFLNEIIKVVSPKYLGSRTTDKVKKKCIEILYSWTKGLPHEPKIIDAYKMLKSQHIIKEDPLHMDKQTFDPFPPPKPRKADFEDDEKAKTLEKLLRSKHPEDLQAANRLIKNMVKEDAEKMEKRSRRINEIESLDNQVKLLTEMINHYASNTSSQSDKDMMKELFENLEKQRPNLFRLASDVEETDSKAIEQILQVNDSVTRVMTSYKQKVEGEAPVGDYSQNSQKDSSLLDLDVAGGV----SHKNG-------ASNTSSVLLENDFKSLGLGNVDDLG------------------------------------------------------------------------------------------------------------------------------------------------------------------------------------------------------------------------------------------------------------------------------------------------------------------------------------------------------------------------------------
>EOG091F01TG|Crassostrea_gigas|HW05_Caloria_elegans|TRANSCRIPT
MATEDDTLEIRLNRATDPSMKEIDVERIQTFCEKVNAELEGPLISTRLIAHKIQSPQEREALYALTTLEACVRSCGRYFHQEIGKFRFLNEIIKVVSPKYLGNRTTDKVKKKCVEILYSWTKGLPHEPKIIDAYKMLKSQHIIKDDPVHMDKQTFDPFPPPKPRKADFEDDEKAKTLEKLLRSKHPEDLQAANRLIKNMVKEDAEKMEKRSRRINEIESLNNQVKLLTEMINHYTSSSSSQADKDVMKELFENLEKQRPNLFRLASDVEETDSDAIEQILKVNDSVTRVMTSYKQRVEGETPVGDYSHNSQKDSSLLDLDLDGLS-----------------------------------------------------------------------------------------------------------------------------------------------------------------------------------------------------------------------------------------------------------------------------------------------------------------------------------------------------------------------------------------------------------------------------
>EOG091F01TG|Crassostrea_gigas|HW06_Cratena_peregrina|TRANSCRIPT
-------LEIRLNRATDPSLKEIDLERVEAFCEKVNAELEGPLISTRLIAHKIQSPQEREALYALTTLEACVRSCGRYFHQEIGKFRFLNEIIKVVSPKYLGSRTTDKVKRKCVEILYSWTKGLPHEPKIIDAYKMLKSQHIIKDDPVHMDRQTFDPFPPPKPRKADFEDDEKAKTLEKLLRSKHPEDLQAANRLIKDMVKVDAEKMEKRSRRINEIESLNNQVKLLTEMINHYASNTSSQADKDMMKELFENLEKQRPNLFRLASDVEESDSSAIEEILKVNDSVTKVMTSYKQKVEGEAPAGDYSQ---KDSSLLDLDLAAGNTT-A-PSPS-------SSNPSG-LLENDFKSLGLGNVDDLG------------------------------------------------------------------------------------------------------------------------------------------------------------------------------------------------------------------------------------------------------------------------------------------------------------------------------------------------------------------------------------
>EOG091F01TG|Crassostrea_gigas|HW14_Flabellina_affinis|TRANSCRIPT
-------LEIRLNRATDPAMKEVDLDRVEAFCEKVNSELEGPLISTRLIAHKIQSPQEKEALYALVTLEACVRSCGRYFHQEIGKFRFLNEIIKVVSPKYLGNRTSEKVKQRCVEILYSWTKGLPHEPKLLEAYKMLKSQKIIKEDPVHMDKQAFDPFPPPKPRKADFEDDEKAKTLEKLLRSKHPEDLQAANRLIKSMVKEDAEKMEKKSRRINEIESLNNQVKLLTEMINHYASSSSSQADKDMMKELFENLEKQRPNLFRLASDVEETDSKA-------------------------------------------------------------------------------------------------------------------------------------------------------------------------------------------------------------------------------------------------------------------------------------------------------------------------------------------------------------------------------------------------------------------------------------------------------------------------------
>EOG091F01TG|Crassostrea_gigas|HW02_Berghia_verrucicornis|TRANSCRIPT
MASEEDTLEIRLNRATDPSLKEIDPDRVEAFCEKVNAELEGPLISTRLIAHKIQSPQEKEALYALTTLEACVRSCGRYFHQEIGKFRFLNEIIKVVSPKYLGNRTTDKVKKKCVEILYSWTKGLPHEPKIMDAYKMLKNQNIIKEDPVHMDKQCFDPFPPSKPRKADFEDDEKAKTLEKLLRSKHPEDLQAANRMIKNMVKEDAEKTEKRSRRINEIESLNNQVKLLTEMINHYASSSSSQADKDMMKELFENLEKQRPNLFRLASDVEETDSDAIEQILKVNDSVTKVMTSYKQKVEGEMPVGDYSQNSQKDSSLLDLDLDGLS-----------------------------------------------------------------------------------------------------------------------------------------------------------------------------------------------------------------------------------------------------------------------------------------------------------------------------------------------------------------------------------------------------------------------------
>EOG091F01TG|Crassostrea_gigas|JG04_Berghia_stephanieae|TRANSCRIPT
------------------------------------------------------------------------------------------------------------------------------------------------------------------------------------------------------------------------------------------------------------------PNLFRLASDVEETDSDAIEQILKVNDSVTKVMTSYKQKVEGEMPVGDYSQNSQKDSSLLDLDLDGLS-----------------------------------------------------------------------------------------------------------------------------------------------------------------------------------------------------------------------------------------------------------------------------------------------------------------------------------------------------------------------------------------------------------------------------
>EOG091F01TG|Crassostrea_gigas|HW20_Spurilla_neapolitana|TRANSCRIPT
MASDEDTLEIRLNRATDPSLKEVDVDRVKAFCESVNAELEGPLISTRLIAHKIQSPQEKEALYALTVLEACVRSCGRYFHQEIGKFRFLNELIKVVSPKYLGNRTTDKVKKKCVEILYSGPEG-------------------------------------PKPRKADFEDDEKAKTLEKLLRSKHPEDLQAANRLIKNMVKEDAEKMEKRSRRINEIESLNNQVKLLTEMINHYTSSSSSQADKDMMKELFENLEKQRPNLFRLASDVEETDSDAIEQILEVNDSVTRVMTSYKQKVEGEMPVGDYSQNSQKDSSLLDLDLDGFSHRNAASNQAAAAATAPNQSQSSALLENDFKSLGLGNVGDLGSIFNNATSMQNQ--------PGNQSNILNGTGSHLGQ---AGLTGFIG---------------------QQTHPQQPPTAFTGLPSSYSGISHNLRPATT--TGAANNAADVNSVFNTAPSSTKPGEGGGSSFLADLDILDKSLQDYKLSKDSFPVKATPT-----SKLPLYQI------------------------------------------------------------------------------------------------------------------------------------------------------------------------------------------------------
>EOG091F01TG|Crassostrea_gigas|HW13_Favorinus_branchialis|TRANSCRIPT
MASEEDSLEIRLNKATDPSLKEIDVEKVQAFCEKVCAELEGPLISTRLIAHKIQSPQEREALYALTTLEACVQSCGRYFHQEIGKFRFLNEIIKVVSPKYLGSRTTDKVKKKCVEILYSWTKGLPHEPKISDAYKMLKSQHIIKDDPVHLDKQTFDPFPPPKPRKADFEDDEKAKTLEKLLRSKHPEDLQAANRLIKTMVKEDAEKMEKRSRRINEIESFNNQVKLLTEMINHYGSSTSSQADKDMMKELFENLEKQRPNLFRLASDVEDTDSSAIEQILKVNDSVTRVMTSYKQTVEGEAPVGDYSQHSQKDSSLLDLDLDGMARKNATTSAN-------TSQPSG-LLENDFKSLGLGN-----------------------------------------------------------------------------------------------------------------------------------------------------------------------------------------------------------------------------------------------------------------------------------------------------------------------------------------------------------------------------------------
>EOG091F01TG|Crassostrea_gigas|JG15_Favorinus_auritulus|TRANSCRIPT
-------------------------------------------ISTRLIAHKIQSPQEREALYALTTLEACVQSCGRYFHQEIGKFRFLNEIIKVVSPKYLGSRTTDQVKKKCVEILYSWTKGLPHEPKISDAYKMLKSQHIIKEDPVHLDKQTFDPFPPPKPRKADFEDDEKAKTLEKLLRSKHPEDLQAANRLIKTMVKEDAEKMEKRSRRINEIESFNNQVKLLTEMINHYGSSTSSQADKDMMKELFENLEKQRPNLFRLASDVEDTDSTAIEQILKVNDSVTRVMTSYKQTVEGEAPVGDYSQHSQKDSSLLDLDLDGTTRKNA-TSAN-------TSQPSG-LLENDFKSLGLGN-----------------------------------------------------------------------------------------------------------------------------------------------------------------------------------------------------------------------------------------------------------------------------------------------------------------------------------------------------------------------------------------
>EOG091F01TG|Crassostrea_gigas|HW18_Janolus_cristatus|TRANSCRIPT
MASEEDTLEIRLNRATDPSMKEADEEKIKAFCDKVTFELEGPLVSTRLIAHKIQSPQEKEALFALMTLESCVRSCGRYFHQEIGKFRFLNELIKVVSPKYLGNRTTEKVKKKCVEMLYSWTKGLPHEPKILEAYKMLRGQGIIKEDPVHMDRQSFDPFPPPKSRKADFEDDEKAKTLEKLLRSKHPEDLQAANRLIKSMVKEDAEKMEKRSRRINEIESFNNQVKLLTEMIAHYTARSSSQADKDMMQELFDNLEKQRPNLFRLASDVEETDSDGIEEILKVNDSVTRVMTSYKQKVEGEVPAEDYTQ---KDSSLLDLDLEGSAQRNAAGAGG-------NTNQSSTLLENDFKSLGLGNMNDLG------------------------------------------------------------------------------------------------------------------------------------------------------------------------------------------------------------------------------------------------------------------------------------------------------------------------------------------------------------------------------------
>EOG091F01TG|Crassostrea_gigas|JG23_Melibe_leonina|TRANSCRIPT
------------------------------FCEKVNSELEGPLISTRLISHKIQSPQEKEALFALTTLETCVRMCGRYFHQEIGKFRFLNELIKVVSPKYLGNRTTDKVKKKCVEILYSWTKGLPHEPKITEAYKMLKTQGIIKDDPLYMNKQRFDPFPPPKPRKADFEDDEKAKTLEKLLRSKHPEDLQAANRLIKNMVKEDAEKMEKRSRRINEIESLNNQVKLLTEMINHYTSNSSSQADKEMMKELYENLEKQRPNLFRLASDVDETDSDAIEEILKVNDSVTKVMTAYKQKV---------------------------------------------------------------------------------------------------------------------------------------------------------------------------------------------------------------------------------------------------------------------------------------------------------------------------------------------------------------------------------------------------------------------------------------------------------
>EOG091F01TG|Crassostrea_gigas|HW10_Embletonia_pulchra|TRANSCRIPT
---DEDTLEIRLNRATDPSLKEEDQERIEAFCEKVNSELEGPLISTRLIAHKIQSPQEKEALFALTTLEVCVRSCGRYFHQEIGKFRFLNELIKVVSPKYLGNRTTEKVKKKCVEILYSWTKGLPHEPKILEAYKMLKSQSIIKDDPVHVDKQSFDPFPPPKPRRADFEDEEKAKTLERLLRSKQPEDLQAANRLIKSMVKEDAEKMEKRSRRINEIESLNNQVKLLTEMITHYTSS-SSQADKDMMKELFENLEKQRPNLFRLASDVDETDSSAIEQILKVNDSVTRVMTEYMQTVEGEAPVGDYSQ---KDSSLLDL-----------------------------------------------------------------------------------------------------------------------------------------------------------------------------------------------------------------------------------------------------------------------------------------------------------------------------------------------------------------------------------------------------------------------------------
>EOG091F01TG|Crassostrea_gigas|HW07_Cuthona_caerulea|TRANSCRIPT
MATEEDTLEIRLNRATDPSMKEIDMDKVQAFCDRVNCELEGPLISTRLIAHKIQSPQEKEAMYALTTLETCVRCCGRYFHQEIGKFRFLNEIIKVVSPKYLGNRTPVKVKQKCVELLYCWTKGLPHEPKITEAYKMLKSQNIIKDDPVHMDKQIFDPFPPPKPRKADFEDDEKAKTLEKLLRSKHPEDLQAANRLIKNMVKEDAEKSEKRSKRINELESLTNQVNILTEMIAHFSSSSS-KADKDMMKELFENLEKQRPNLFRLASDVEESDAKAIEQILNVNDSVTRVMTSYKQTVEGEIPAGDYNQ---KDSSLLDLELSAANVT------P-------SDSQSSTLLDNDFKNLGLDNMSDLG------------------------------------------------------------------------------------------------------------------------------------------------------------------------------------------------------------------------------------------------------------------------------------------------------------------------------------------------------------------------------------
>EOG091F01TG|Crassostrea_gigas|JG26_Phestilla_sp|TRANSCRIPT
--------------------------------------------------------------------------------------------------------------------------------KITEAYKMLKSQNIIKEDPVHMDKQIFDPFPPPKPRKADFEDDEKAKTLEKLLRSKHPEDLQAANRLIKNMVKEDAEKTEKRSKRINELESLTNQVNILTEMVAHYSSSSS-QADKDMMKELFENLEKQRPNLFRLASDVEESDSKAIEQILKVNDSVTRVMTSYKQTVEGEAPAGDYTG-TQKDSSLLDL-----------------------------------------------------------------------------------------------------------------------------------------------------------------------------------------------------------------------------------------------------------------------------------------------------------------------------------------------------------------------------------------------------------------------------------
>EOG091F01TG|Crassostrea_gigas|JG08_Dendronotus_venustus|TRANSCRIPT
-------LEILLNRATDPSMKEEDIEKIKAFCEKVNSELEGPLISTRLLAHKIQSPQEREALYALSALETCVRSCGRYFHQEIGKFRFLNEIIKVVSPKYLGNRTPEKVKKKCVEMLYSWTKGLPHEPKVTEAYKMLKSQHIIKEDPSYMDKQRFDPFPPPKQRKADFEDDEKAKTLEKLLQSKHPEDLQAANRLIKNMVKEDAEKTEKRSRRINEIESLTNQVKLLTEMINHYTSSSSSQADKEMMKELYESLEKQRPNLFRLASDVEDSESDAIEQILQVNDSVTRVMTTYKQKVEGEAPVGDYSQ---KDSSLLDLDLGGLSNRNATSTNT-------VPNQPSTLLENDFKSLGLGNMSDLG------------------------------------------------------------------------------------------------------------------------------------------------------------------------------------------------------------------------------------------------------------------------------------------------------------------------------------------------------------------------------------
>EOG091F01TG|Crassostrea_gigas|HW11_Eubranchus_exiguus|TRANSCRIPT
-AEEEDSLEIRLNRATDPSMKEVDLDKIQAFCDKVNAELEGPLISTRLIAHKIQSPQEREALYALTTLETCVRCCGRYFHQEIGKFKFLNEIIKVVSPKYLGSRTPEKVKKRCVEILYCWMKGLPHEPKITEAYKMLKGQHIIREDPSYMDKQAFDPFPPSKPRKADFEDDEKAKTLEKLLRSKHPEDLQAANRLIKSMVKEDAEKSEKRSKRINELESLTNQVKLLTEMIHVY-STSSSKADKDMMKELFENLEKQRPNLFRLASDVEETDSKAIENILTVNDSVTKVLTSYKQTVEGEAPVGDYSQ---IDSSLLDL-----------------------------------------------------------------------------------------------------------------------------------------------------------------------------------------------------------------------------------------------------------------------------------------------------------------------------------------------------------------------------------------------------------------------------------
>EOG091F01TG|Crassostrea_gigas|JG14_Eubranchus_rustyus|TRANSCRIPT
MAAEEDSLEIRLNKATDPSMKEVDLDKIQAFCDKVNAELEGPLISTRLIAHKIQSPQEREALYALTTLETCVRCCGRYFHQEIGKFRFLNEIIKVVSPKYLGSRTPEKVKQKCVEILYCWMKGLPHEPKITEAYKMLKSQHIVKGDPSYMDKQAFDPFPPTKPRKADFEDDEKAKTLEKLLRSKHPEDLQAANRLIKNMVKEDAEKTEKRSKRINELESLGNQVKLLTEMIHVY-STASSNADKDMMKELFENLEKQRPNLFRLASDVEETDSKAIEQILLVNDSVTRVMTDYKQTVEGEAPAGDYTQ---KDSSLLDLDLGGFSNKNTTSNQAT------NNSQSSALLESDFQSLGLGNVGDLG------------------------------------------------------------------------------------------------------------------------------------------------------------------------------------------------------------------------------------------------------------------------------------------------------------------------------------------------------------------------------------
>EOG091F01TG|Crassostrea_gigas|HW16_Hancockia_cfuncinata|TRANSCRIPT
MATEENSLEILLNRATDPSMKEEDQDKIKIFCDQVSSELEGPLISTRLLAHKIQSPQEKEALYALTTLECCVRSCGRYFHQEIGKFRFLNEIIKVVSPKYLGNRTTDKVKKKCVEILYSWTKGLPHEAKIIEAYKMLRSQAIIKEDPSYMDRQGFDPFPPPKPRKADFEDDEKAKTLEKLLRSKHPEDLQAANRLIKNMVKEDAERMEKKSRRINEVESISTQVKLLTEMINHYTSSSS-LADKDMMKELFGNLEKQRPNLFRLASDVEETDSRGIEEILKVNDSVTRVMTSYKAKVEGEAPAGDYSQ---KDTSLLDLDLDGFSHKSPVNS----------------------------------------------------------------------------------------------------------------------------------------------------------------------------------------------------------------------------------------------------------------------------------------------------------------------------------------------------------------------------------------------------------------------
>EOG091F01TG|Crassostrea_gigas|JG22_Lomanotus_vermiformis|TRANSCRIPT
-------------------------------------------------------------LFLLSTLEACVRSCGRYFHQEIGKFRFLNEIIKVVSPKYLGNRTTDKVKKRCVETLYSWTKGLPHEPKILDAYKMLKGQGIIKEDPVYMDKQAFTPFPPSKSRKADFEDDEKAKTLEKLLRSKHPEDLQAANRLIKNMVKEDAEKMEKRSKRINEIESLNNQVKLLTEMIDHYISSSSAQADKDMMKELFENLEKQRPNLFRLASDVEETDSKGIEDILTVNDSVTKVMTTYKQKVEGEAPVGDYSQ---KDSSLLDLELGGFSQKNTPMAGA-------DSNQSS-LLENDFKSLGLGN-----------------------------------------------------------------------------------------------------------------------------------------------------------------------------------------------------------------------------------------------------------------------------------------------------------------------------------------------------------------------------------------
>EOG091F01TG|Lottia_gigantea|HW04_Calmella_cavolinii|TRANSCRIPT
MATSDDSLENLLNKATDPSQQEADVERITGFCDKVNSELEGPLLSTRLLAHKIQSPQEREALYALLTLEACVKNCGRYFHQEIGKFRFLNELIKVVSPKYLGSRTPMSVKKRCIEIIYSWHKGLSHEPKITEAYKMLKAQGIVKQDPVYMDR-SFDPFPPPKPRKADFEDDEKAKTLEKLLRSKNPEDLQAANRLIKNMVKEDAEKSERKSRRINELEAVGNQVKLLTEMISQYSASATSKEELEMMKELYENLEKARPSLFRLASDTDENDTDGINEILHANDAVTRGMTLYKEKVEGE--------------------------K---------------------------------------------------------------------------------------------------------------------------------------------------------------------------------------------------------------------------------------------------------------------------------------------------------------------------------------------------------------------------------------------------------------------------
>EOG091F01TG|Lottia_gigantea|JG06_Catriona_columbiana|TRANSCRIPT
V-----------------------------------------------------------------------------------------------------------------------------------------------------------------------------------------------------------------------------------------TSSSST-------------------------------DFSAMV---------------------SAS-----------------------------------------------------------------------------------------------------------------------------------------------------------------------------------------------------------------------------------------------------------------------------------------------------PVTPELLPLTDVFVPLDKIQPDSSIPPVTAYDENSLKMMIHFVQHRPRPDVITMVVSTISTN----------------------------------------------------------------------------------
>EOG091F01TG|Crassostrea_gigas|JG21_Limenandra_confusa|TRANSCRIPT
--------------------------------------------------------------------------------------------------------------------------------------------------------------------------------------------------------------------------------------------------------------------------------------------------------------------------------------------------------------------------------------------------------------------------------------------------------------------------------------------------------------------------------------------------------------------------------------------------------------------------------------------PVTAYDKNSLKMMLHFVQHRPRPDVMTMVISTISTNSKPVTAFVFQSAVPKIMKVKLQPPSASDFPAFNPILPPAAITQVMLVANPRKEKVRLKYKITYTLDGQNVVDVGDVD-----
>EOG091F01TG|Crassostrea_gigas|JG25_Palisa_papillata|TRANSCRIPT
-----------------------------------------------------------------------------------------------------------------------------------------------------------------------------------------------------------AEKMEKRSRRINEIESLNNQVKLLTEMINHYASSTSSQADKDMMKELFENLEKQRPNLFRLASDVEETDSDAIEQILKVNDSVTRVMTTYKQKVEGETPAGDYSN-SQIDSSLLDLQPH--MSS------S---------------------------------------------------------------------------------------------------------------------------------------------------------------------------------------------------------------------------------------------------------DFSAMVSASPAPAVPELLPLTDVFVSLDKIQPDPNIPPVTAYDKNSLKMMIHFVQHRPRPDVMTMVVSTISTNSKPITAFVFQSAVPKIMKVKLQPPSASDFPAFNPILPPAAITQVMLVANPRKEKVRLKYKITYTLDGQNVVDVGDVD-----
>EOG091F01TG|Crassostrea_gigas|JG03_Austraeolis_stearnsi|TRANSCRIPT
-------------------------------------------------------------------------------------------------------------------------------------------------------------------------------------------------------------------------------------------------------------------------------------------------------------------------------QLH--MSS------S---------------------------------------------------------------------------------------------------------------------------------------------------------------------------------------------------------------------------------------------------------DFSAMVSASPAPAVPELLPLTDVFVSLDKIQPDPNIPPVTAYDKNSLKMMIHFVQHRPRPDVMTMVVSTISTNSKPITAFVFQSAVPKIMKVKLQPPSASDFPAFNPILPPAAITQVMLVANPRKEKVRLKYKITYTLDGQ--------------
>EOG091F01TG|Crassostrea_gigas|JG29_Spurilla_braziliana|TRANSCRIPT
---------------------------------------------------------------------------------------------------------------------------------------------------------LVDPISSTTPA--------------------------------Q--------------------------------------------------------------------------------------------------------------------------PPP--STS------S---------------------------------------------------------------------------------------------------------------------------------------------------------------------------------------------------------------------------------------------------------DFSAMVSASPAPAVPELLPLTDVFVPLDKILPDPTIPPVTAYDKNSLKMMIHFVQHRPRPDVMTMVVSTISTNSKPVTSFVFQSAVPKIMKVKLQPPSASDFPAFNPILPPAAITQVMLVANPRKEKVRLKYKITYTLDGQNVADVGDVD-----
>EOG091F01TG|Crassostrea_gigas|JG18_Hermissenda_opalescens|TRANSCRIPT
-------------------------------------------ISTRLIAHKIQSPQEREALYALTTLEACVRSCGRYFHQEIGKFRFLNEIIKVVSPKYLGNRTPEKVKKKCVEILYSWTKGLPHEPKIIDAYKMLKSQNIIKDDPVHMDKQLFDPFPPPKPRKADFEDDEKAKTLEKLLRSKHPEDLQAANRLIK--------------------------------------------------------------------------------------------------------------------------QPP--SMS------S---------------------------------------------------------------------------------------------------------------------------------------------------------------------------------------------------------------------------------------------------------DFSAMVSASPAPPVPELLPLTEVFVSLDKIQPDPNIPPVTAYDKNSLKMMIHFVQHRPRPDVMTMVVSTISTNSKPVTSFVFQSAVPKIMKVKLQPPSASDFPAFNPILPPAAITQVMLIANPRKEKVRLKYKIMYTLDGQNVADVGDVD-----
>EOG091F01TG|Lottia_gigantea|JG32_Unidentia_angelvaldesi|TRANSCRIPT
MATEEDTLEIRLNRATDPSLKEIDLDRIQAFCDKVNAELEGPLISTRLIAHKIQSPQEREALYALTTLETCVRCCGRYFHQEIGKFRFLNEIIKVVSPKYLGNRTTEKVKKRCVEILYSWTKGLPHEPKILEAYKMLKSQKIIKEDPAYMDKQSFEPFPAPKPRKADFEDDEKAKTLEKLLRSKHPEDLQAANRLIKNMVKEDAEKTEKRSKRINEIESLTNQVKLLTEMIAHYASSTSSQADKDMMKELFENLEKQRPNLFRLASDVEENDTNAIEQILKVNDSVTRVMTSYKQKVEGAP-----------------------------------------------------------------------------------------------------------------------------------------------------------------------------------------------------------------------------------------------------------------------------------------------------PPVAELLPLTDIFVSLDKIQPDPDIPPVTAYDKNSLKMMIHFVQHRPRPDVLTMVVSTISTNPKPVTAFAFQSAVPKIMKVKLQPPSASDFPAFNPILPPAAITQVMLVANPRKEKIRLKYKIMYNLDGQNVSDVGDVEGIPV-
>EOG091F01TG|Crassostrea_gigas|JG27_Phidiana_lynceus|TRANSCRIPT
----------------------------------------------------------------------------------------------------------------------------------------------------------------------------------------------AANRLIKNMVKEDAEKMEKRSRRINEIESLNNQVKLLTEMINHYASNSSSQADKDMMKELFENLEKQRPNLFRLASDVE----------------------------------------------------------------------------------------------------------------------------------------------------------------------------------------------------------------------------------------------------------------------------------------------------------------------------------------------------LDKIQPDPNIPPVTAYDKNSLKMMIHFVQHRPRPDVMTMVVSTISTNPRPVTAFVFQSAVPKIMKVKLQPPSASDFPAFNPILPPAAITQVMLVANPRKEK----------------------------
>EOG091F01TG|Crassostrea_gigas|JG20_Learchis_evelinae|TRANSCRIPT
-----DTLEIRLNKATDPSLKEIDVEKVEAFCEKVNAELEGPLISTRLIAHKIQSPQEKEALYALTTLEACVRSCGRYFHQEIGKFRFLNEIIKVVSPKYLGNRTTDKVKKKCVEILYSWTKGLPHEPKIMDAYKMLKSQHIIKEDPVHMDRQTFDPFPPPKPRKADFEDDEKAKTLEKLLRSKHPEDLQAANRLIKNMVKEDAEKMEKRSRRINEIESLNNQVKLLTEMINHYASNTSSQADKDMMKELFENLEKQRPNLFRLASDVEETDSDAIEQILKVNDSVTRVMTTYKQKVEGETPVGDYSQ---KDSSLLDLDLDGLSXS------P---------------------------------------------------------------------------------------------------------------------------------------------------------------------------------------------------------------------------------------------------------DFSAMVSASPAPVVPELLPLTDVFVPLDKIQPDPNIPPVTAYDKNSLKMMIHFVQHRPRADVMTMVVSTISTNSKPITAFVFQSAVPKIMKVKLQPPSASDFPAFNPILPPAAITQVMLVANPRKEKVRLKYKITYVLDGQNVADVGDVEGIPV-
>EOG091F01TG|Crassostrea_gigas|JG01_Aeolidiella_alba|TRANSCRIPT
---------------------------------------------------------------------------------------------------------------------------------------------------------SFDPFPPPKPRKADFEDDEKAKTLEKLLRSKHPEDLQAANRLIKNMVKEDAEKTEKRSRRINEIESLNNQVKLLTEMINHYASSTSSQADKDMMKELFENLEKQRPNLFKLASDVEETDSEAIEEILKVNDSVTKVMTSYKQKVEGESPAGDYSHNSQKDSSLLDL---------------------------------------------------------------------------------------------------------------------------------------------------------------------------------------------------------------------------------------------------------------------------------------ELLPLTDVFVSLDKIQPDPSIPPVTAYDKNSLKMMIHFVQHRPRPDVMTMVVSTISTNPKPITSFVFQSAVPKIMKVKLQPPSASDFPAFNPILPPAAITQVMLVANPRKEKVRLKYKIMYSLDGENVADVGDVD-----
>EOG091F01TG|Lottia_gigantea|JG17_Hancockia_uncinata|TRANSCRIPT
---EENSLEILLNRATDPSMKEEDQDKIKIFCDQVSSELEGPLISTRLLAHKIQSPQEKEALYALTTLECCVRSCGRYFHQEIGKFRFLNEIIKVVSPKYLGNRTTDKVKKKCVEILYSWTKGLPHEAKIIEAYKMLRSQAIIKEDPSYMDRQGFDPFPPPKPRKADFESPPPAQ---------------------------------------------------------------------------------------------------------------------------------------------------------------------------------------------------------------------------------------------------------------------------------------------------------------------------------------------------------------------------------------------------------------------------------------ELLPLTDVFVPLDKIQPDVNIPPVTAYDKNSLKMMIHFVQHRPRPDVITMVVSTISTNSKPIAGFVFQSAVPKIMKVKLQPPSASDFPAFNPILPPAAITQVMLIANPRKEKVRLKYKIMYTLDGQNVADVGDVDGIPVQ
>EOG091F01TG|Crassostrea_gigas|JG07_Cuthona_albocrusta|TRANSCRIPT
----------------------------------------------------------------------CVRCCGRYFHQEIGKFRFLNEIIKVVSPKYLGNRTPEKVKQKCVEMVYCWTKGLPHEPKIIEAYKMLKSQNIIKEDPVHMDKQIFDPFPPPKPR--------------------------------------------------------------------------------------------------------------------------------------------------------------------------------------------------------------------------------------------------------------------------------------------------------------------------------------------------------------------------------------------------------------------------------------------------ELLPLTDVFVPLDKIQPDASIPPVTAYDKNSLKMMIHFVQHRPRPDVITMVVSTISTNSKPISSFVFQSAVPKIMKVKLQPPSAADFPAFNPILPPAAITQVMLVANPRKEKVRLKYKIMYTLDGQSISDVGDIESIPV-
>EOG091F01TG|Lottia_gigantea|NC04_Fiona_pinnata|TRANSCRIPT
-----NTLEIRLNRATDPSMKEIDMDKVQAFCDKVNCELEGPLISTRLIAHKIQSPQEKEAMYALQTLETCVRCCGRYFHQEVGKFRFLNEIIKVVSPKYLGSRTPEQIKQKCVEMLYCWTKGLPHEPKITEAYKMLKSQNIIKGDPVHMDKQTFDPFPPPKPRKADFEDDEKAKTLEKLLRSKHPEDLQAANRLIKSMVKEDAEKSEKRSKRINELESLTNQVDVLTEMITHFSSSSS-LADKEMMKELYENLEKQRPNLFRLASDVEESDSKAIEQILTVNDSVTKVMTSYKQTVEGAP-----------------------------------------------------------------------------------------------------------------------------------------------------------------------------------------------------------------------------------------------------------------------------------------------------PPVSELLPLTDVFVPLEKIQPDASISPVTAYDKNSLKMMIHFVQHRPRPDVITMVLSTISTNSKPVSSFVFQSAVPKIMKVKLQPPSASDFPAFNPILPPAAITQVMLVANPRKEKVRLKYKISYTLDGQSISEAGDIESIPV-
>EOG091F01TG|Crassostrea_gigas|JG05_Bornella_anguilla|TRANSCRIPT
-------------------------EKIKAFSERVNYELEGPLISTRLLAHKIQSPQEREALYALSTLEACVRSCGRYFHQEIGKFRFLNEIIKVVSPKYLGNRTTDKVKKKCIEILYSWTKGLPHETKITEAYKMLKSQGIIKEDPLYMDKQTFDPFPPPKPRKADFEDDEKAK---------------------------------------------------------------------------------------------------------------------------------------------------------------------------------------------------------------------------------------------------------------------------------------------------------------------------------------------------------------------------------------------------------------------------------------ELLPLTDVSVPLEKILPDPNIPPVTAYDKNSLKMMIHFVQHRPRADVITMVVTTISTNPKPVTGFVFQSAVPKIMKVKLQPPSASDFPAFNPILPPAAITQVMLVANPRKEKVRLKYKIMYTLDGQSIADVGDVEGIPV-
>EOG091F01TG|Crassostrea_gigas|JG13_Doto_lancei|TRANSCRIPT
----------------------------------------------------------------------------------------------------------------------------------------------------------------------------------------------------------------------------------------------------------------------------------------------------------------------------------------------------------------------------------------------------------------------------------------------------------------------------------------------------------------------------------------------------------------------------------------------------------------------ELLPLTDVFVPLEKILPDPNIPPVTVYEKNSLTMKIHFVQHRPRPDVITMVVTTLSTNSKPIKDFVFQSAVPKIMKVKLQPPSGSEFAAFNPIFNPTAITQVMLVANPRKEKVR--------------------------
>EOG091F01TG|Crassostrea_gigas|HW15_Flabellina_babai|TRANSCRIPT
--------------------------------------------------------------------------------------------IKVVSPKYLGNRTPDAVKKRCVEILYSWTKGLPHEPKITEAYKMLKSQNIIKDDPVYVDKQSFNPFPPPKPRKADFEDDEKAKTLEKLLRSKHPEDLQAANRLIKNMVKADAEKMEKKSRRINEIESLNNQVKLLTEMINHFTSSSSSQADKDVMKELFENLEKQRPNLFRLASDVEETDSSAIEEILTVNDSVTRVMTTYKQKV----------------------------------------------------------------------------------------------------------------------------------------------------------------------------------------------------------------------------------------------------------------------------------------------------------------------------------------------------------------------------------------------------PAFNPILPPAAITQVMLVANPRKEKVRLKYKIMYTLDGQSVADVGDVD-----
>EOG091F01TG|Crassostrea_gigas|CGI_10019309
MAEEEESLEIILNSATNPVNRDEDWETITKFCEQVNKELEGPQIAIRLLAHKIQSPQEREALYALATVEACVKNCGRRFHCEVGKFRFLNEMIKVVSPKYLGNKTSEKVKKKCIELMYSWSRGLPHENKVLEAYKMLKQQGIVKEDPDYIDKKL-DIFPLPKPRMATFEDEEKAKLLAKLLQSKNPQDLQAANRLIKNMVKQDVDKMERTSRRINELEQINNNTKLLMEMLDHYSPESSSKADLDMMKELYDSLEKLRPNLFRLASDTDEKDNEAINEILKSNDDVMQIMAQYKKKVGDNPDQN--GHTSDPASSLLDLA--GQSLSLHP-PTQ-------TKDPSTEILDEELLALGLGDSSTTGKSESLLGDLDDIFAASSASSGSTQTQQGLMTAPAMSS---AFPMSSGQPTFQSFNQAAR----------------APVPNYSVPQPMTGNFSQFSSPMSQPATSLFTSSDSDTSVFSSKPKPP--------TLEQTQGMKDLDMLGKNLLQQNLPKNLPLKPQDTGQKVPMNQMLTKTSP------QSLPANSLLEN------PQAGAPAQLPVSQPSQTSTPSSNPFKQGTEALNLTDVFVPLESIQPDGT-APLNAYDKNGLKIVIHVAKNKPREDVKVMVVSTISTNTNPIKNFVFQAAVPKVMKVKLQPPSATDLPAYNPILPPAAITQVMLLANPQKEKIRLKFKITYNANGENLSDVGEVDSFTIS
>EOG091F01TG|Lottia_gigantea|LotgiG230220
MADQEETLENYLNRATNPANRELDPEHVAAFCDLVNKHLEGPQISVRLLAHKIQSPQEKEAEYALITLEECVKNCGQYFHQEIGKFRFLNEIIKVISPKYLGNRTSEKIKKKCIEILYSWKIGLPHETKIAEAYSMLKAQGIVKVDPTLVDKHVT--FPAPTQRRADFEDEEKAKVLNRLLKSKNPEDLQAANRLIKNMVKDDVVRSEKKYKRINELETINNNVQLLQEMIASYNSASSTASDKDMMKEIYESLEKLRPNLFRLASDTDEKDNDGINDILQANDNVMKVMSLYKTQIEGV--------------------------KDDRGLAT-------DSTPASTSVATPLSNTNSSALNELGDIFNSMSSQQTSQTIPQ-SAPVNSSQSLFNTNPTLAM---GMFSSLNQQQQQPSMMPAQPNQLQQLHLLQQQHLQQQRMAFGASGPNPAMASPQLTPPIS--AGGTSPALQPQKPIGTPATAKL-----GTTTQPSKPLSDLDVLGQSLLQQNLGGKEQHKPVQKSVPLSLNELASLPKPSPVLTTHSSPQTSLLDLSNPVPLPTVASPAPV-------TTNGLLNSPSKTTEILPLTDITVPLESVKPGDH-QPVSVLDKNNVKILLHIGKDRPRPDVTVMVVSTISTSPHQITNFVFQAAVPKIMKVKLQPPSANTLPAYNPILPPTAITQVMLLANPRKEKVRLKFKVMYSMNDENVTEMGEVDSIPVQ
>EOG091F01TG|Crassostrea_gigas|NC03_Doris_kerguelenensis|TRANSCRIPT
SAP-----------------------------------------------------------------------------------------------------------------------------------------------------------PPPSEP--------------------------------------------------------------------------------------------------------------------------------------------------------------------------------------------------------------------------------------------------------------------------------------------------------------------------------------------------------------------------------------------------------------------------------------------------ELLPLTDVSVPIDTIQPDLSVPSVTAYEKNGVKTMVHFAKNRPRKDVVVMVISTISTNAKSISSFVFQAAVPKVMKVKLQPPSASDLPAYNPILPPTAITQVLLVANPRKEKVRLKFKLSYTLDEENVTEVGEVE-----
>EOG091F01TG|Crassostrea_gigas|JG19_Janolus_barbarensis|TRANSCRIPT
-------------------------------------------------------------------------------------------------------------------------------------------------------------------------------------------------------------------------------------------------ADKDMMQELFDNLEKQRPNLFRLASDVEETDSEGIEEILKVNDSVTRVMTSYKQKVEGEVPAGDYTQ---KDSSLLDLDLEGLAQRNTAGAGG-------NTNQSSALLENDFKSLGLGNMSDLG--------------------------------------------------------------------------------------------------------------------------------------------------------------------------------------------------------------------------------------------------------------------------------------------------------------------------------------------QVMLVANPRKEKVRLKYKIMYTLDGQNVADVGDVDGIPV-
