# Supplementary material for: Transcriptomics provides a robust framework for the relationships of the major clades of cladobranch sea slugs (Mollusca, Gastropoda, Heterobranchia), but fails to resolve the position of the enigmatic genus Embletonia
Source: BMC Ecol Evol. 2021 Dec 28;21:226. doi: 10.1186/s12862-021-01944-0 (PMC8895541; doi:10.1186/s12862-021-01944-0)
Supplement: Supplementary file 6 — Additional file 6. Archive S4: Unmasked multiple sequence alignments on amino acid level including Doris kerguelenensis and Calmella cavolini prior to the removal of outliers. [file 12862_2021_1944_MOESM6_ESM.zip › Archive_S4/Alignments/EOG091F00EV.aa.fasta]

>EOG091F00EV|Biomphalaria_glabrata|BGLTMP012694
MKFLDICSQI-----------------------RYKCFYELLNKIEENEGSVEKFTRGYQVFGIHRQRDNSINAVEWAPGAAGMYLRGDFNNWQFEEKFAFKKGDFGRWHLTIPANEDGSCPIKHQTKLKLGVRLHNGEIVDRICPWAKMVARPATVPIFEQIYWDPPDHETYKFRNVHPRPQKGLKIYECHVGIASWEGKVATYKQFTQNVIPRIVDLGYNAIQLMAIMEHAYYASFGYQVTSFFAASSRYGSPEELKELVDTAHDHGIVVLLDIVHSHASKNTVDGLNQFDGTNSCYFHDGPRGFHDLWDSRLFNYTEWEVLRFLLSNLRWWIEEYRFDGFRFDGVTSMLYHSHGMGHGFSGHYDEYFGLNTDTESLVYLMLSNHFLHSLYPEFMITVAEEVSGMPLLCRPLEEGGAGFDYRLAMAIPDVWIKVLKHTSDEDWNLDNIIHTLTNRRYAEKCIAYAESHDQALVGDKTIAFWLMDKEMYTHMSVYSG--PNIIIDRGIALHKMIRLITIGLGGEAYLNFIGKFETHIWNEFGHPEWLDFPRIGNNESFHYCRRQFNLADDKVLKYQYLNNFDRAMIHLETKYKWLSHPQNYVSLKHQDDKVIVFERADTLVFIFNFHPHKSYTDYKVGVQVPGTYPLNIYK------------------------------------------------
>EOG091F00EV|Lottia_gigantea|HW20_Spurilla_neapolitana|TRANSCRIPT
--------------------------------------------------------------------------------------------------------------------------------------------------------------------------------------------------------------------------------------------------------------------------------------------------------------------------------------------------------------------------------------------------------------------------------------------------------------------------------------SQALVGDKTIAFWLMDKEMYTHMSLVAG--SSGIIDRGIALHKMIRLISIGLGGEAYLNFIG-------NEFGHPEWLDFPRVGNNESFHYARRQFNLVDDPNLKYKYLNNFDRAVMKLETKYNWLGHHQNYVSLKHHGDKLIVFERADKLVFIFNFHPNQSFSDYKVGVQMAG--------------------------------------------------------
>EOG091F00EV|Lottia_gigantea|HW09_Doto_sp|TRANSCRIPT
------------DLQITFRNDGYLKTYEPEIKRRYKCFHEVLEKIEENEGSLNSFSQAYHQFGIHRLPDNSIVMTEWAPGASALYLRGEFNNWQIEDKYQFNREDFGRWTLRIPATDDKKCPISHLSKLKLGVKLPSGEIVDRISPWAKMVGRPHDVPIYEQLFWDPPEEQKYKFQNVHPRKPSNLKIYECHVGIASWEGKVATYREFSKNVIPRIADLGYNAIQLMAIMEHAYYASFGYQVTSFFAASSRYGTPEELKELVDTAHGHGITVLLDVVHSHASKNTVDGLNEFDGTDSCYFHAGGRGTHDLWDSRLFNYLSWEVLRFLLSNLRWWIEEYQFDGFRFDGVTSMLYRSHGMGHGFSGHYDEYFGMNTDTESLVYLMLSNHMLHSMYPDFMITVAEDVSGMPLLCRPVLEGGQGFDYRLAMALPDMWIKTLKHTSDEDWLLDDIVHTLINRRYNEKCIAYAESHDQALVGDKTIAFWLMDKEMYTHMSCLSG--DSMVVDRGMALHKMIRLVTIGLGGEAYLNFIG-------NEFGHPEWLDFPRAGNNDSYHYARRQFNLVDNKDLKYRFLNNFDRAMIRLESQYKWLGHHQNYVSLKHNDDKVLVFERADKLVFIFNFHPNKSFADYKIGVQLPGTYKLVLDSDTGDFGGHNRLDPKVTFTTFPEPWNDRENH-LFVYIPCRTAIVIAKVD
>EOG091F00EV|Lottia_gigantea|JG13_Doto_lancei|TRANSCRIPT
---------------------------------------------------------------------------------------------------------------------------------------------------------------------------------------------------------------------------------------------------------------------------------------------------------------------------------------------------------------------------------------------------------------------------------------------------------------------------------------------------------YTHMSCLSG--DSMVVDRGIALHKMIRLVTIGLGGEAYLNFIG-------NEFGHPEWLDFPRAGNNDSYHYARRQFNLVDNKDLKYRFLNNFDRAMIHLETQYKWLSHHQNYVSLKHNDDKVLVFERADKLVFIFNFHPNNSFADYKIGVQLAGTYKLVLDSDAGDFGGHSRLDPNVTFTTFPEPWNDRENH-LFVYIPCRTAIVIAKVD
>EOG091F00EV|Biomphalaria_glabrata|NC07_Tritonia_diomedea|TRANSCRIPT
---------------------------------RYTCFSDLLQNIEEKESSLDKFSRGYENFGIHRLPDNSIVMMEWAPGAAGLYLRGDFNNWQFEDQYKFVKGDFGRWNLTIPAKADGACPIGHQSKLKLGIQLPSGEIVDRISPWAKMVGRPHDVPIFEQLYWDPPEEQKYKFRNVHPRRPSGLKVYECHVGIASWEGKVATYKEFAQNVIPRIADLGYNAIQLMAVMEHAYYASFGYQVTSFFAASSRFGNPEELKELVDVAHGHGITVLLDMVHSHASKNTIDGLNQFDGTDSCYFHEGGRGLHELWDSRLFNYLNWEVLRFLLSNLRWWIEEYHFDGFRFDGVTSMMYRTHGMGHGFSGHYDEYFGPNTDTDSVLYLMMSNHLLHSLYPDFIITVAEDVSGMPLLCRPLLEGGQGFDYRLAMAIPDLWIKTLKHTSDEDWDLDIIIHTLVNRRYNEKCIAYAESHDQALVGDKTIAFWLMDKEMYSHMSTVSG--ESGVIDRGLALHKMIRLITMGLGGEGYLNFIG------------------------------------------------------------------------------------------------------------------------------------------------------------------------
>EOG091F00EV|Biomphalaria_glabrata|HW21_Tritonia_manicata|TRANSCRIPT
---------------------------------RYKCFLHQLQQIEENENGLDKFSRGYENFGIHRLPDNSIVMLEWAPGAAGMYLRGDFNNWQFEDKYKFVKGDFGRWTLTILAKPDGTCPLDHQSKLKLGVQLHSGEIVDRISPWAKMVGRPFDVPIFEQLYWDPPEEQKYKFRNVHPRRPSGLKVYECHVGIASWEGKVATYKEFTHNVIPRIADLGYNAIQLMAVMEHAYYASFGYQVTSFFAASSRYGNPEELKELVDVAHAHGITVLLDMVHSHASKNTIDGLNQFDGTNSCYFHDGERGTHELWDSRLFNYLNWEVLRFLLSNLRWWIEEYHFDGFRFDGVTSMLYRSHGMGHGFSGNYDEYFGLNTDTDSVVYLMMSNHLLHSMYPDFMVTVAEDVSGMPLLCRPVLEGGQGFDYRLAMAIPDLWIKILKHTSDEDWDLDLIIHTLVNRRYKEKCIAYAESHDQALVGDKSIAFWLMDKEMYSHMSIVSG--ESGIIDRGIALHKMIRLITLGLGGEGYLNFIG------------------------------------------------------------------------------------------------------------------------------------------------------------------------
>EOG091F00EV|Biomphalaria_glabrata|HW10_Embletonia_pulchra|TRANSCRIPT
---------------------------------RYTCFQEQLRNLEEKEGSLEKFSRGYEQFGIHRLPDNSITWTEWAPGAAGMYLRGDFNNWQFEEKYQFVRRDFGRWTLTIPATEDRTCPIGHQSKLKLGVKLHSGEIVDRISPWAKMVCRPADVPIFEQLHWDPPEEQKYKFRNVHPRQPSGLKIYECHVGIASWEGKVATYKEFTQNVIPRIADLGYNAIQLMAVMEHAYYASFGYQVTSFFAASSRYGNPEELKEMVDTAHAHGITVLLDVVHSHASKNVVDGLNQFDGTGSCYFHDGGRGTHELWDSRLFNYLNWEVLRFLLSNLRWWVEEYHFDGFRFDGVTSMLYRTHGMGHGFSGHYDEYFGLNTDSESLVYLTLSNYLLHSLYPDFMITVAEDVSGMPLLCRPVEEGGQGFDYRLAMALPDLWIKTLKHTQDEEWSFDEIIHTLTNRRYGEKCIGYAESHDQALVGDKTIAFWLMDKEMYTHMSLKSG--PNGIIDRGLALHKMIRLLTMGLGGEGYLNFIG------------------------------------------------------------------------------------------------------------------------------------------------------------------------
>EOG091F00EV|Biomphalaria_glabrata|JG05_Bornella_anguilla|TRANSCRIPT
----------------------------------------------------------------------------------------------------------------------------------------------------------------------------------------------------------ATYKQFTQNVIPRIADLGYNTIQLMAIMEHAYYASFGYQVTSFFAASSRYGNPEELKELVDTAHAHGITVLLDVVHSHASKN--------------------------------------------------------------------------------------------------------------------------------------------------------------------------------------------------------------------------------------------------------------------------------------------------------------------------------------------------------------------------------------------------------------------------------
>EOG091F00EV|Biomphalaria_glabrata|JG08_Dendronotus_venustus|TRANSCRIPT
---------------------------------RYKCLQELLQNVEQNEGSLDKFSRGYDNFGIHRLPDNSIVMTEWAPGAASLYLRGEFNNWQFEDKYQFQKRDFGRWTLTIPATEDNQSPIGHLSKLKLGVRLHSGEIVDRISPWAKMVGRPHDVPVFEQLFWDPPEEEKYKFSNVHPRRPSNLKIYECHVGIASWEGKVATYKEFTQNVIPRIADLGYNTIQLMAIMEHAYYASFGYQVTSYFAASSRYGNPEELKELIDTAHAHGITVLLDVVHSHASKNTVDGLNQFDGTQSCYFHDGGRGTHDLWDSRLFNYLDWEVLRFLLSNLRWWVEEYHFDGFRFDGVTSMLYRTHGIGHGFSGNYDEYFGMNTDTDSVVYMMISNHMLHSMYPDFMVTIAEDVSGMPLLCRPVKEGGQGFDYRLAMAIPDLWIKILKHSTDEEWDLDSIIHTLTNRRYSEKCIAYAESHDQALVGDKSIAFWLMDKEMYTHMSMVSG--GSAIIDRGLALHKMIRLITIGLGGEAYLNFIG------------------------------------------------------------------------------------------------------------------------------------------------------------------------
>EOG091F00EV|Lottia_gigantea|NC01_Armina_californica|TRANSCRIPT
------------NLQKTFEIDGYLRTYEHEIRRRYGCFQELLHKIDEIEGSLDKFTKGYETFGIHRLPDNSISMTEWAPGAAGLYLRGDFNNFQCEDRYQFKKQDFGRWTLTIPAKEDGSCPIDHGSKLKLGVKLHSGEIVDRISPWAKMVGRPFDVPIFEQLFWDPPEDQKYKFRNVHPRQPSGLKIYECHVGIASWEGKVATYKEFSENVIPRIADLGYNAIQLMAIMEHAYYASFGYQVTSFFAASSRYGNPEELKEMVDTAHAHGITVLLDVVHSHASKNTVDGLNQFDGTNSCYFHDGPQGTHELWDSRLFNYLNWEVLRFLLSNLRWWIEEYHFDGFRFDGVTSMLYKSHGMGHGFSGHYDEYFGLNTDSDSLVYITTANHLLHSLYPDFMITVAEDVSGMPLLCRPVKDGGQGFDFRLAMAIPDMWIKTLKHKSDEEWNLDEIVHMLVNRRYKEKCIAYCESHDQALVGDKTIAFWLMDKDMYTHMSLVAG--DNLVIDRGIALHKMIRLITMGLGGEAYLNFIG-------NEFGHPEWLDFPRIGNNDSYHYARRQFNLADDPNLKYKYLNNFDRAMITLESRYNWLNSEQTYVSLKHNDDKVISFERADSVLFVFNFHPSQSFTDYKIGVQMAGTYKIVLDSDAEEFGGHKRLDHNVTIQTFPEPWHDRANH-LFVYIPCRTAIVLA---
>EOG091F00EV|Biomphalaria_glabrata|HW01_Armina_tigrina|TRANSCRIPT
---------------------------------RYSCFTELLHKIEEDEGSLDKFTKGYETFGIHRLPDNSISMTEWAPGAAGLYLRGDFNNFQYEDKYQFKKQDFGRWTLNIPAKEDGSCPIDHLSKLKLGVKLHSGEIVDRISPWARMVGRPFDVPIFEQLFWDPPEEQKYKFRNVHPRQPSGLKIYECHVGIASWEGKVATYKEFSQNVIPRIADLGYNAIQLMAIMEHAYYASFGYQVTSFFAASSRYGNPEELKELVDTAHAHGITVLLDVVHSHASKNTVDGLNQFDGTNSCYFHDGPQGTHELWDSRLFNYLNWEVLRFLLSNLRWWIEEYHFDGFRFDGVTSMLYKSHGMGHGFSGHYDEYFGLNTDSDSLVYITMANHLLHTLYPDFMITVAEDVSGMPLLCRPVKDGGQGFDFRLAMAIPDMWIKTLKHKSDEDWNLDELVHTLVNRRYKEKCIAYCESHDQALVGDKTIAFWLMDKDMYTHMSLVAG--ENLIIDRGIALHKMIRLLTMGLGGEAYLNFIG------------------------------------------------------------------------------------------------------------------------------------------------------------------------
>EOG091F00EV|Biomphalaria_glabrata|JG32_Unidentia_angelvaldesi|TRANSCRIPT
-------------------------------------------------------------------------------------------------------------------TEDRKCVIEHQSKVKLGVRLHSGEIVDRISPWAKMVGRPHDVPIFEQLFWDPPEEQKYKFRNVHPRQPSGLKIYECHVGIASWEGKVATYKEFTQNVIPRIADLGYNAIQLMAIMEHTYYASFGYQVTSFFAASSRYGNPEELKELVDTAHAHGITVLLDVVHSHASKNVIDGLNQFDGTDSCYFHGGDRGNHDLWDSRLFNYLNWEVLRFLLSNLRWWIEEYHFDGFRFDGVTSMLYRTHGMGHGFSGHYDEYFGLNTDSESLVYLMTANHLLHSLYPDFVVTVAEDVSGMPLLCRPVEEGGQGFDFRLAMAIPDMWIKTLKHKTDEDWDLDEIIHTLVNRRYSEKCIAYAESHDQALVGDKTIAFWLMDKEMYTHMSLMAG--PSSIIDRGIALHKMIRLISMALGGEAYLNFIG------------------------------------------------------------------------------------------------------------------------------------------------------------------------
>EOG091F00EV|Lottia_gigantea|HW02_Berghia_verrucicornis|TRANSCRIPT
-----------PNLEKTFQLDGYLRSYETEIRRRYKCFHEVLQSLEEKEGSLDSFSRGYENFGIHRLPDNSIVMTEWAPGAAGLYLRGDFNNWQFEDRYQFKKGDFGRWTLTIPATEDRQCPIGHGSKLKLGVKLPSGEIVDRISPWAKMVGRPHDVPIFEQLFWDPPEEQKYKFRNVHPRQPPGLKIYECHVGIASWEGKVATYKEFSQNVIPRIADLGYNAIQLMAVMEHAYYASFGYQVTSFFAASSRYGNPEELKELVDTAHAHGITVLLDVVHSHASKNVIDGLNEFDGTDSCYFHGGSRGIHELWDSRLFNYLNWEVLRFLLSNLRWWVEEYHFDGFRFDGVTSMLYRTHGMGHGFSGHYDEYFGLNTDSDSLVYLMLSNHLLHSMYPDFMITVAEDVSGMPLLCRPVEEGGQGFDFRLAMAIPDMWIKTLKHKTDEDWDLDEIVHTLVNRRYSEKCIAYAESHDQALVGDKTIAFWLMDKEMYTHMSLLSG--GSGIIDRGMALHKMIRLISMGLGGEAYLNFIG-------NEFGHPEWLDFPRVGNNESYHYARRQFNLADDPNLKYKYLNNFDRAMIHLDAKYNFLGHHQNYVSLKHHGDKLIVFERADKLLFIFNFHPNKSFSDYKVGVQMAGTYQLALDSDAEEFGGHKRLDHSVKFTTFPEPWNNRDNH-LFVYIPCRTAIVLAKM-
>EOG091F00EV|Biomphalaria_glabrata|JG04_Berghia_stephanieae|TRANSCRIPT
---------------------------------RYKCFHEVLQSVEEKEGSLDSFSRGYENFGIHRLPDNSIVMTEWAPGAAGLYLRGDFNNWQFEDKYQFKKGDFGRWTLTIPATEDRQCPIGHGSKLKLGVRLHSGEIVDRISPWAKMVGRPHDVPIFEQLFWDPPEEQKYKFRNVHPRQPSGLKIYECHVGIASWEGKVATYKEFSQNVIPRIADLGYNAIQLMAVMEHAYYASFGYQVTSFFAASSRYGNPEELKELVDTAHAHGITVLLDVVHSHASKNVIDGLNEFDGTDSCYFHGGARGIHELWDSRLFNYLNWEVLRFLLSNLRWWVEEYHFDGFRFDGVTSMLYRTHGMGHGFSGHYDEYFGLNTDSDSLVYLMLSNHLLHSLYPDFMITVAEDVSGMPLLCRPVEEGGQGFDFRLAMAIPDMWIKTLKHTKDEDWNLDEIVHTLVNRRYNEKCIAYAESHDQALVGDKTIAFWLMDKEMYTHMSLLSG--GSGIIDRGMALHKMIRLISMGLGGEAYLNFIG------------------------------------------------------------------------------------------------------------------------------------------------------------------------
>EOG091F00EV|Biomphalaria_glabrata|HW13_Favorinus_branchialis|TRANSCRIPT
---------------------------------RYKCFQDVIKSVQEKEGSLDSFSRGYENFGIHRLPDNSIVMTEWAPGAAGLYLRGEFNNWQFEDKYQFVKGDFGRWTLTIPATEDRQCPIKHQSKLKLGVKLHSGEIVDRISPWAKMVGRPHDVPIFEQLFWDPPEEQKYKFQNVHPRQPSGLKIYECHVGIASWEGKVATYKEFTKNVIPRIADLGYNAIQLMAIMEHAYYASFGYQVTSFYAASSRYGNPEELKELVDTAHAHGITVLLDVVHSHASKNVIDGLNEFDGTDSCYFHGGPAGTHELWDSKLFNYLNWEVLRFLLSNLRWWIEEYHFDGFRFDGVTSMLYRSHGMGHGFSGHYDEYFGLNTDTDSVVYLMLSNHLLHSLYPDFMVTVAEDVSGMPLLCRPVEEGGQGFDFRLAMAIPDMWIKTLKHTKDEDWDLDQIVNTLVNRRYSEKCIAYAESHDQALVGDKSIAFWLMDKEMYTHMSLVAG--ASGVIDRGLALHKMIRLISIGLGGEAYLNFIG------------------------------------------------------------------------------------------------------------------------------------------------------------------------
>EOG091F00EV|Biomphalaria_glabrata|JG15_Favorinus_auritulus|TRANSCRIPT
------------------------------------------------------------------------------------------------------------------------------------------------------VGRPHDVPIFEQLLWDPPEEQKYKFQNVHPRQPSGLKIYECHVGIASWEGKVATYKEFTKNVIPRIADLGYNAIQLMAIMEHAYYASFGYQVTSFFAASSRYGNPEELKELVDTAHAHGITVLLDVVHSHASKNVIDGLNEFDGTDSCYFHGGPAGTHELWDSRLFNYLNWEVLRFLLSNLRWWVEEYHFDGFRFDGVTSMLYRSHGMGHGFSGHYDEYFGLNTDTDSLVYLMLSNHLLHSLYPDFMITVAEDVSGMPLLCRPVEEGGQGFDFRLAMAIPDMWIKTLKHTKDEDWDLDQIVHTLVNRRYSEKCIAYAESHDQALVGDKTIAFWLMDKEMYTHMSLMAG--ESGVIDRGLALHKMIRLISIGLGGEAYLNFIG------------------------------------------------------------------------------------------------------------------------------------------------------------------------
>EOG091F00EV|Biomphalaria_glabrata|JG02_Antaeolidiella_chromosoma|TRANSCRIPT
-------------------------------------------------------------------------------------------------------------------------------------------------------------------------------------------------------------------------------------------------------------------------------------------------------------------------------------------------------------------------FSGHYDEYFGLNTDSDSLVYLMLSNHLLHSLYPDFMVTVAEDVSGMPLLCRPVEEGGQGFDFRLAMAIPDMWIKTLKHTKDEDWDLDDIIHTLVNRRYSEKCIAYAESHDQALVGDKTIAFWLMDKEMYTHMSLVAG--GNGIIDRGIALHKMIRLISIGLGGEAYLNFIG------------------------------------------------------------------------------------------------------------------------------------------------------------------------
>EOG091F00EV|Biomphalaria_glabrata|JG28_Scyllaea_fulva|TRANSCRIPT
---------------------------------RYKCFHELLHNLEANEGSLDKFSKGYENFGIHRLPDNSIIMTEWAPGAAGMYLRGEFNNWQYEEKYQFKKEDFGRWTLTIPATEDQKCPIGHLSKLKLGIKLHSGEIVDRISPWARMVGRPHDVPIFEQLFWDPPEEQKYKFRNVHPRKPDGLRIYECHVGIASWEGKVATYKEFTQNVIPRIADLGYNAIQLMAIMEHAYYASFGYQVTSFFAASSRYGTPEELKELVDTAHAHGITVLLDVVHSHASKNTVDGLNKFDGTDACYFHDGGRGTHELWDSRLFNYLNWEVLRFLLSNLRWWIEEYHFDGFRFDGVTSMLYRTHGMGHGFSGHYDEYFGLNTDTESLVYLMLSNYMLHSMYPDFMITVAEDVSGMPLLCRPVFEGGQGFDYRLAMAIPDMWIKTLKHTSDEDWQLDEIVHTLTNRRYSEKCIAYAESHDQALVGDKTIAFWLMDKEMYTHMSLLSG--DSMIIDRGLALHKMIRLITIGLGGEAYLNFIG------------------------------------------------------------------------------------------------------------------------------------------------------------------------
>EOG091F00EV|Biomphalaria_glabrata|HW12_Facelina_rubrovittata|TRANSCRIPT
---------------------------------RYKCFQEVLKSIEENEGGLDRFTRGYEKFGIHRLPDNSIVMKEWAPGAAGLYLRGDFNNWQFEEKYKFVKGDFGQWTLTIPATEDRQCRISHQSKLKLGVKLNSGEIVDRISPWAKMVGRPHDVPIFEQLFWDPPEEQKYKFKNVHPRQPFGLKVYECHVGIASWEGKVATYKEFTQNVIPRIADLGYTAIQLMAIMEHAYYASFGYQVTSFFAASSRYGNPEELKELVDTAHAHGITVLLDVVHSHASKNVIDGLNEFDGTDSCYFHGGERGTHELWDSRLFNYLNWEVLRFLLSNLRWWIEEYNFDGFRFDGVTSMLYRTHGMGHGFSGNYDEYFGLNTDTDSIVYLMLSNYLMHSLYPDFMITIAEDVSGMPLLCRPVEEGGQGFDYRLAMAIPDMWIKTLKHTRDEEWNLDEIIHTLVNRRYSEKCIAYAESHDQALVGDKTLAFWLMDKEMYTHMSMLSG--GSGVIDRGMALHKMIRLICIGLGGEAYLNFIG------------------------------------------------------------------------------------------------------------------------------------------------------------------------
>EOG091F00EV|Biomphalaria_glabrata|JG20_Learchis_evelinae|TRANSCRIPT
--------------------------------------------------------------------------------------------------------------------------------------------------------------------------------------------------------------------------------------------------------------------------------------------------------------------------------------------------------------------------------YFGLNTDSESLVYLMLSNHLLHSLFPDFMVTVAEDVSGMPLLCRPVEEGGQGFDYRLAMAIPDMWIKTLKHTKDEDWDLDEIAHTLVNRRYGEKCIAYAESHDQALVG--------------------------------------------------------------------------------------------------------------------------------------------------------------------------------------------------------------------------------
>EOG091F00EV|Biomphalaria_glabrata|HW17_Hermissenda_crassicornis|TRANSCRIPT
---------------------------------RYKCFQEVLETLGEKEGNLDQFSRGYENFGIHRLPDNSIVMTEWAPGAAGLYLRGEFNNWQFEDKYQFVKGEFGRWTLTIPATEDRQCLIAHGSKLKLGVKLHSGEIVDRISPWAKMVGRPHDVPIFEQLFWDPPEEQKYKFRNVHPRQPPGLKIYECHVGIASWEGKVATYKEFAQNIIPRIADLGYNCIQLMAIMEHAYYASFGYQVTSFFAASSRYGNPEELKELVDTAHAHGITVLLDVVHSHASKNVIDGLNEFDGTDSCYFHGGERGTHELWDSKLFNYLNWEVLRFLLSNLRWWIEEYHFDGFRFDGVTSMLYRTHGMGHGFSGHYDEYFGLNTDTDSIVYLMLSNHLLHSLYPDFMVTIAEDVSGMPLLCRPVEEGGQGFDFRLAMAIPDMWIKTLKHTKDEDWNLDEIVHTLVNRRYNEKCIAYAESHDQALVGDKTIAFWMMDKEMYTHMSLVSG--ASSVIDRGMAL----------------------------TELGQPEWWDFPRVGNNESYHYARRQFNLADDPKLKYRFLNNFDRAVMRLETKYNWLGHHQNFVSLKHNDDKMVVFERADKLLFIFNFHPNKSFTDYKVGVQMAGTY------------------------------------------------------
>EOG091F00EV|Biomphalaria_glabrata|JG18_Hermissenda_opalescens|TRANSCRIPT
---------------------------------RYKCFQEVLETLGEKEGNLDQFSRGYENFGIHRLPDNSIVMTEWAPGAAGLYLRGEFNNWQFEDKYQFVKGEFGRWTLTIPATEDRQCLIAHGSKLKLGVKLHSGEIVDRISPWAKMVGRPHDVPIFEQLFWDPPEEQKYKFRNVHPRQPPGLKIYECHVGIASWEGKVATYKEFAQNIIPRIADLGYNCIQLMAIMEHAYYASFGYQVTSFFAASSRYGNPEELKELVDTAHAHGITVLLDVVHSHASKNVIDGLNEFDGTDSCYFHGGERGTHELWDSKLFNYLNWEVLRFLLSNLRWWIEEYHFDGFRFDGVTSMLYRTHGMGHGFSGHYDEYFGLNTDTDSIVYLMLSNHLLHSLYPDFMVTIAEDVSGMPLLCRPVEEGGQGFDFRLAMAIPDMWIKTLKHTKDEDWNLDEIVHTLVNRRYNEKCIAYAESHDQALVGDKTIAFWMMDKEMYTHMSLVSG--ASSVIDRGMALHKMIRLICIGLGGEAYLNFIG------------------------------------------------------------------------------------------------------------------------------------------------------------------------
>EOG091F00EV|Biomphalaria_glabrata|NC05_Hermissenda_crassicornis|TRANSCRIPT
---------------------------------RYKCFQEVLETLGEKEGNLDQFSRGYENFGIHRLPDNSIVMTEWAPGAAGLYLRGEFNNWQFEDKYQFVKGEFGRWTLTIPATEDRQCLIAHGSKLKLGVKLHSGEIVDRISPWAKMVGRPHDVPIFEQLFWDPPEEQKYKFRNVHPRQPPGLKIYECHVGIASWEGKVATYKEFAQNIIPRIADLGYNCIQLMAIMEHAYYASFGYQVTSFFAASSRYGNPEELKELVDTAHAHGITVLLDVVHSHASKNVIDGLNEFDGTDSCYFHGGERGTHELWDSKLFNYLNWEVLRFLLSNLRWWIEEYHFDGFRFDGVTSMLYRTHGMGHGFSGHYDEYFGLNTDTDSIVYLMLSNHLLHSLYPDFMVTIAEDVSGMPLLCRPVEEGGQGFDFRLAMAIPDMWIKTLKHTKDEDWNLDEIVHTLVNRRYNEKCIAYAESHDQALVGDKTIAFWMMDKEMYTHMSLVSG--ASSVIDRGMALHKMIRLICIGLGGEAYLNFIG------------------------------------------------------------------------------------------------------------------------------------------------------------------------
>EOG091F00EV|Lottia_gigantea|HW06_Cratena_peregrina|TRANSCRIPT
-----------PNLTKTFEIDGYLKPYETEIRRRYKCFQDVLESLGEKEGSLDQFSRGYDDFGIHRLPDNSIVMMEWAPGAAGLYLRGDFNNWQFEDKYQFVKGDFGRWTLKIPTTDDRQCPIGHQSKLKLGVKLHSGEIVDRISPWAKMVGRPHDVPIYEQLFWDPPEEQKYKFKNVHPRQPSGLKIYECHVGIASWEGKVATYKEFTKNMIPRIADLGYNAIQLMAIMEHAYYASFGYQVTSFLAASSRYGNPEELKELVDTAHSHGITVLLDVVHSHASKNVIDGLNEFDGTDSCYFHGGERGIHELWDSRLFNYLNWEVLRFLLSNLRWWIEEYHFDGYRFDGVTSMLYRTHGMGHGFSGHYDEYFGLNTDSDSIVYLMLSNHLLHSFYPDFMVTVAEDVSGMPLLCRPVEEGGQGFDFRLAMAIPDMWIKTLKHTQDEDWNLDEIVHTXVNRRHSEKCIAYAESHDQALVGDKSIAFWLMDKEMYTHMSLLSG--ESGVIDRGLALHKMIRLICIGLGGEAYLNFIG-------NEFGHPEWLDFPRVGNNESFHYARRQFNLADDPNLRYKFLNNFDRATMRLETKYNWLGHNQNYVSLKHNGDKMVVFERADHLLFIFNFHPNKSFTDYKIGVQMAGTYELVLDSDAEEFGGHKRLDHGVKYTTFPEAWNNRDNH-LFVYIPCRTAIVLAKM-
>EOG091F00EV|Lottia_gigantea|HW05_Caloria_elegans|TRANSCRIPT
-----------PHLDKTFQIDGYLKPHETEIRRRYKCFQDVLENIEQKEESLECFSRGYENFGIHRLPDNSIVMTEWAPGAAGLYLRGEFNNWKFEDKYQFVKEDFGRWTLTIPATEDRQCPISHLSKLKLGMRLHSGEIVDRISPWAKMVGRPHDVPIFEQLFWDPPEEQKYKFKNVHPRQPSGLKIYECHVGIASWEGKVATYKEFAQNVIPRIADLGYNAIQLMAIMEHAYYASFGYQITSFFAASSRFGNPEELKELVDTAHAYGITVLLDMVHSHASKNVIDGLNEFDGTDSCYFHGGGRGTHELWDSRLFNYLNWEVLRFLLSNLRWWIEEYNFDGFRFDGVTSMLYRTHGMGHGFSGNYDEYFGLNTDTDSIVYLMLSNHLLHSLYPNFMVTVAEDVSGMPLLCRPVEEGGQGFDFRLAMAIPDMWIKTLKHTKDEDWDLDVIMHTLVNRRYSEKCIAYAESHDQALVGDKTIAFWLMDKEMYTHMSLVSG--GSGIIDRGIALHKMIRLISIGLGGEAYLNFIG-------NEFGHPEWLDFPRAGNDESYHYARRQFNLVDDPNLKYKYLNNFDRAVMRLETKYNWLSHHQNYVSLKHNDDKVIVFERADRLIFIFNFHPNKSFTDYKIGVQIPGTYQLVLDSDAEEFGGHKRLDHNVKFTTSPEPWNDRDNH-LFIYIPCRTAIILAKM-
>EOG091F00EV|Biomphalaria_glabrata|JG30_Tritonia_festiva|TRANSCRIPT
-----------------------------------------------------------------------------------------------------------------------------------------------------------------------------------------------------------------------------------------------------------------------------------------------------------------------------------------------------------------------------------------------------------------------------------------------------------------------------------------------------------------------------------------------------------------------------------------------------------------------------KHNDDKVVVFERADRLLFIFNFHPNKSFTDYK---------------------------------------------------------------
>EOG091F00EV|Lottia_gigantea|HW15_Flabellina_babai|TRANSCRIPT
-----------PNLEKTFEIDGYLKLHETEIKRRYKCFQDLLKNLEEKEGGLEKFSRGYEKYGIHRLPDNSIIMTEWAPGAVDLYLRGDFNNWQFEDKYKFQKGDFGKWCLTIPATEDGKCPIGHQSKLKLGVKCPTGEILDRISPWAKMVGRPHDVPIFEQLFWDPPEEQKYKFCNVHPRRPSGLKIYECHVGIASWEGKVATYKEFAQNVIPRISDLGYNAIQLMAIMEHAYYASFGYQVTSFFAASSRFGNPEELKELVDTAHAHGITVLLDVVHSHASKNTTDGLNQFDGTQSCYFHDGERGTHELWDSRLFDYLNWEVLRFLLSNLRWWIEEYHFDGFRFDGVTSMLYRTHGMGHGFSGDYNEYFGMNTDTESLLYLMISNHMVHSLYPDFMITVAEDVSGMPLLCRPVEEGGQGFDYRLAMALPDLWIKTLKHTSDEDWNLDEIIHTLVNRRYAEKCIAYAESHDQALVGDKTIAFWLMDKEMYTNMSLLSG--GSHIIDRGLALHKMIRLLTIGLGGEAYLNFIG-------NEFGHPEWLDFPRVGNNESYHYARRQFNLADDPNLKYKFLNNFDRAMIRLETQYNWLNHHQNYISLKHNDDKVVVFERADRLLFVFNFHPNQSFTDYKIGVQTAGTYQLVLDSDAEEFGGHKRLDHSIKFITSPEPWCERANH-LFVYIPCRTAIILAKV-
>EOG091F00EV|Lottia_gigantea|JG10_Dirona_picta|TRANSCRIPT
------------------------------------------------------------------------------------------------------------------------------------------------------------------------------------------------------------------------------------------------------------------KELVDTAHSHGITVLLDVVHSHASKNTVDGLNEFDGTDSCYFHGGARGVHELWDSKLFNYLNWEVLRFLLSNLRWWIEEYHFDGYRFDGVTSMLYRTHGMGHGFSGHYDEYFGLNTDSESLVYLTMSNHLLHSLYPDFMITVAEDVSGMPLLCRPVEEGGQGFDFRLAMALPDMWIKTLKHTSDEEWNLDELVHTLVNRRYSEKCIAYAESHDQALVGDKTIAFWLMDKEMYTHMSMVSG--GSGIIDRGMALHKMIRLITMGLGGEAYLNFIG-------NEFGHPEWLDFPRVGNNESFHYARRQFNLADDPNLKYKFLNNFDKAIMRLESKYNWLGQMQNYVSLKHNDDKVIVFERADRLLFVFNFHPNKSYTDYKVGVQMAGTYHLVLDSDAEEFGGHKRLDHNVTFKTFPEPWCDRANH-LFVYIPCRTVIVLAKM-
>EOG091F00EV|Lottia_gigantea|NC08_Tritonia_hamnerorum|TRANSCRIPT
-------------------------------------------------------------------------------------------------------------------------------------------------------------------------------------------------------------------------------------------------------------------------------------------------------------------------------NWEVLRFLLSNLRWWIEEYHFDGFRFDGVTSMLYRTHGMGHGFSGNYDEYFGLNTDTDSVVYLTMSNHLLHSLYPDFVITVAEDVSGMPLLCRPVLEGGQGFDYRLAMAIPDLWIKILKHTSDEDWDLDNIIHTLVNRRYSEKCIAYAESHDQALVGDKSIAFWLMDKEMYSHMSLLSG--ESGIIDRGLALHKMIRLITMGLGGEGYLTFIG-------NEFGHPEWLDFPRIGNNQSYHYARRQFNLADDPNLKYKFLNNFDRAMIKLETKFPWLDHSQNYVSLKHNEDKVIVFERADRLLFIFNFHPNKSFTDYKVGVQMAGTYHLVLDSDAEQFGGFKRLDHNVTYTSFPEPWAERANH-LYVYIPCRTAIVLAK--
>EOG091F00EV|Lottia_gigantea|JG27_Phidiana_lynceus|TRANSCRIPT
-----------------------------------------------------------------------------------------------------------------------------------------------------------------------------------------------------------------------------------------------------------------------------------------------------------------------------------------------------------------------------------------------------------------------------------------------------------------------------------------------------------------------------------------------LNFIG-------NEFGHPEWLDFPRVGNNESFHYARRQFNLVYDPNLKYKFLNNFDK--------------------------------------------------------------------------------------------------------------------
>EOG091F00EV|Lottia_gigantea|JG29_Spurilla_braziliana|TRANSCRIPT
----------------------------------------------------------------------------------------------------------------------------------------------------------------------------------------------------------------------------------------------------------------------------------------------------------------------------------------------------------------------------------------------------------------------------------------------------------------------------------------------------------------------------------IRLISIGLGGEAYLNFIG-------NEFGHPEWLDFPRVGNNESFHYARRQFNLVDDPNLKYKFLNNFDRAMMKLETKYNWLGHHQNYVSLKHHGDKLIVFERADKLVFIFNFHPNKSFSDYKVGVQMAGTYQLVLDSDAEEFGGHKRLDHNVKYTTFPEPWNNRDNH-LFVYIPCRTAIILAK--
>EOG091F00EV|Crassostrea_gigas|JG24_Noumeaella_rubrofasciata|TRANSCRIPT
-------------------------------------FKDVIQSLEEKEGSLDNFSRGYEQFGIHRLPDNSIVMTEWAPGAAGLYLRGDFNNWQFEDKYQFQKGDFGRWTLKIPATEDRQCPIGHGSKLKLGVKLPTGEIVDRISPWAKMVGRPFDVPIFEQLYWDPPEEQKYK-----------------------WEGKVATYKEFTQNVIPRIADLGYNAIQLMAIMEHAYYASFGYQVTSFFAASSRYGNPEELKELVDTAHAHGITVLLDMVHSHASKNVIDGLNEFDGTDSCYFHGGERGVHELWDSKLFNYLNWEVLRFLLSNLRWWVEEYHFDGFRFDGVTSMLYRTHGMGHGFSGHYDEYFGLNTDTDSLVYLMLSNHLLHSMYPDFMVTVAEDVSGMPLLCRPVEEGGQGFDFRLAMAIPDMWIKTLKHTKDEDWNLDEIIHTLVNRRHSEKCIAYAESHDQALVGDKTIAFWLMDKEMYTHMSVHAG--GSGVIDRGMALHKMIRLICIGIGGEAYLNFIG-------NEFGHPEWLDFPRVGNNESYHYARRQFNLVDDANLKYKYLNNFDKAVMRLETKYNWLGHHQNYVSLKHNDDKVIVFERADKLLFIFNFHPNKSFSDYKVGVQMAGTYQLVLDSDAEEFGGHKRLDHGVKYQTFPEPWNNRDNH-LFVYIPCRTAIVLARM-
>EOG091F00EV|Lottia_gigantea|JG06_Catriona_columbiana|TRANSCRIPT
-----------PNLEKTFEIDGYLKPHEAEIRRRYQCFKKLLSELDEKEGGLEKFSRGYETFGIHRLPDNSIVVTEWAPGAAGLYLKGDFNNWQYEDQYQFQRGDFGRWSLTIPPTEDKKCRIGHLCKLKLGVKLHSGEIVERISPWARMVGRPPDVPIFEQLFWDPPEEEKYKFCNVHPRRPSNLKIYECHVGIASWEGKVATYKEFSQNIIPRIADLGYNAIQLMAIMEHAYYASFGYQVTSFFAASSRYGTPEELKELVDTAHAHGITVLLDVVHSHASKNTVDGLNEFDGTDSCYFHGGARGVHDLWDSRLFNYLSWEVLRFLLSNLRWWIEEYHFDGYRFDGVTSMLYRTHGIGHGFSGNYDEYFGMNTDSESLTYITTANYLLHSLYPDFMVTVGEDVSGMPLLCRPVQEGGQGFDYRLAMAIPDLWIKTLKHTNDEDWDLNQIVHTLVNRRYAEKCIAYAESHDQALVGDKTIAFWLMDKEMYTHMSVVSG--GSMVVDRGIALHKMIRLITMGLGGEAYLNFIG-------NEFGHPEWLDFPRVGNDDSYHYARRQFNLVDDPNLKYKFLNNFDRAMMTTESKHPWLSHSQNFVSLKHNEDKVVVFERADKLVFIFNFHPNKSYADYKIGVQIPGTYQLILDSDAEEFGGHKRLDHGVQYHTFPEPWADRQNH-LFMYIPCRTAVVLAKMD
>EOG091F00EV|Crassostrea_gigas|JG07_Cuthona_albocrusta|TRANSCRIPT
------------------------------------------------------------------------------------------------------------------------------------------------------------------------------------------------------------------------------AIQLMAIMEHAYYASFGYQVTSFFAASSRFGTPEELKELVDTAHGHGITVLLDVVHSHASKNTVDGLNEFDGTDSCYFHGGGRGIHDLWDSRLFNYLNWEVLRFLLSNLRWWIEEYHFDGFRFDGVTSMLYRTHGIGHGFSGNYDEYFGLNTDSESLTYLMTSNYLLHSLYPDFMITVAEDVSGMPLLCRPVQEGGQGFDYRLAMAIPDLWIKILKHTDDENWDLDQIIHTLINRRYAEKCIAYAESHDQALVGDKTIAFWLMDKEMYTHMSLVSG--GSMVVDRGIALHKMIRLITMGLGGEAYLNFIG-------NEFGHPEWLDFPRIGNNDSYHYARRQFNLADDPNLKYKFLNNFDRAMMHLESKYQFLVHSQNFVSLKHNDDKVVVFERADKLLFVFNFHPNKSYADYKVGVQIPGTYQLVLDSDAEEFGGHKRLDHGIKYNTFPEPWADRQNH-LFLYIPCRTAIVLAKM-
>EOG091F00EV|Lottia_gigantea|HW07_Cuthona_caerulea|TRANSCRIPT
-----------PRLEKTFEIDGYLKPHETEIRRRYQCLQNLLSELEEKEGGIEKFSRGYETFGIHRRPDNSIQMTECAPGAAGLYLRGVFNNWQFEDQYQFQKGDFGRWTLTIPPTEDGKCRIGHLSKLKLGVKLYTGEIVDRISPWAKMVGRPPDVPIYEQLFWDPPEEEKYKFCNVHPRRPSNLKIYECHVGIASWEGKVATYKEFSQNVIPRIADLGYNTIQLMAIMEHAYYASFGYQVTSFFAASSRYGTPEELKEMVDTAHAHGITVLLDVVHSHASKNTVDGLNEFDGTDSCYFHGGGRGVHELWDSRLFNYLNWEVLRFLLSNLRWWVEEYHFDGFRFDGVTSMLYRTHGIGHGFSGNYDEYFGLNTDSESLTYIMTSNYLLHSLYPDFMITVAEDVSGMPLLCRPVKEGGQGFDYRLAMAIPDMWIKTLKHTNDENWDFDQIIHTLVNRRYSEKCIAYAESHDQALVGDKTIAFWLMDKEMYTHMSLLSE--GSLVVDRGIALHKMIRLITMGLGGEAYLNFIG-------NEFGHPEWLDFPRIGNNDSYHYARRQFNLVDDPNLKYKFLNNFDRAMMNVESKYPWLSHSQNFVSLKHNDDKVVVFERADKLIFVFNFHPSKSYADYKVGVQIPGVYQLVLDSDAEEFGGHKRLEHGIQFHTFPEPWANRDNH-LFLYIPCRTAIVLAKM-
>EOG091F00EV|Lottia_gigantea|JG16_Flabellina_iodinea|TRANSCRIPT
-------------------------------------------------------------------------------------------------------------------------------------------------------------------------------------------------------------------------------------------------------------------------------------------------------------------------------------------------YHFDGFRFDGITSMLYRSHGMGHGFSGNYDEYFGLNTDSDSLVYLMLSNHLLHSLYPEFMITVAEDVSGMPLLCRPVEEGGQGFDYRLAMAIPDMWIKTLKHTSDEDWNLNEIVHTLVNRRYSEKCIAYAESHDQALVGDKTIAFWLMDKEMYTHMSLVSG--GSSVIDRGMALHKMIRLLSMALGGEGYLNFIG-------NEFGHPEWLDFPRIGNNESFHYARRQFNLADNPNLKYKFLNNFDRAMMQLESKYSWLSHHQNYVSLKHNDDKVLVFERADRLLFLFNFHPNKSYTDYKVGVQIPGTYKMVLDSDAEEFGGHKRLDHNVEYLTFPEPWCNRDNH-LFVYIPCRMVIVLARV-
>EOG091F00EV|Biomphalaria_glabrata|HW14_Flabellina_affinis|TRANSCRIPT
---------------------------------------------------------------------------------------------------------------------------------------------------------------------------------------------------------------------------------------------------------------------------------------------------------------------------------------LSNLRWWVEEYHFDGFRFDGVTSMLYRTHGIGHGFSGNYEEYFGLNTDTDSLLYLMMSNHFLHSTYPDFMITIAEDVSGMPLLCRPVTEGGQGFDFRLAMAIPDMWIKTLKHTRDEDWDLDTIIHTLVNRRYSEKCIAYAESHDQALVGD-------------------------------------------------------------------------------------------------------------------------------------------------------------------------------------------------------------------------------
>EOG091F00EV|Lottia_gigantea|HW16_Hancockia_cfuncinata|TRANSCRIPT
------------DLEPTFQIDGYLKTYEGEIRRRYKCFNELLQSIEKNEGSLESFSKGYNAFGIHRQPDNSIMMTEWAPGAAGLYLKGEFNSWKYEDKYQFTKQDFGKWTLTIPATEDNKCPIDHLSKLKLGVKLPSGEIVERISPWAKMVGRPPDVPIFEQLYWDPPEEQKYKFRNVHPRRPSGLKIYECHVGIASQEGKVATYKEFTQNIIPRIADLGYNTIQLMAVMEHAYYASFGYQVTSFFAASSRYGNPDELKELVDTAHAYGITVLLDVVHSHASNNTVDGLNQFDGTDSCYFHEGSRGVHELWDSRLFNYLNWEVLRFLLSNLRWWIEEYQFDGFRFDGVTSMLYRTHGMGHGFSGHYDEYFGINTDTDSLVYLTLSNYLLHSLYSDFIVTVAEDVSGMPLLCRPVLEGGQGFDYRLSMAIPDMWIKTLKHVSDEDWNLDQLVHTLTNRRYSEKCIGYAESHDQALVGDKTIAFWLMDKEMYTHMSVASG--SSVVIDRGLALHKMIRLITIGLGGEAYLNFIG-------NEFGHPEWLDFPRIGNNDSYHYARRQFNLADDPNLKYRFLNNFDRAMIHLESKYKWLSHGQNFVSLKHNDDKIVVFERADRLLFIFNFHASKSYTDYKVGVQMPGKYALVLDSDAEEFGGHKRLDPNTKFMTFPEPWNDRANH-LFVYLPCRTAIVLANV-
>EOG091F00EV|Lottia_gigantea|JG17_Hancockia_uncinata|TRANSCRIPT
------------DLEPTFQIDGYLKTYEGEIRRRYKCFNELLQSIEKNEGSLESFSKGYNAFGIHRQPDNSIMMTEWAPGAAGLYLKGEFNSWKYEDKYQFTKQDFGKWTLTIPATEDNKCPIDHLSKLKLGVKLPSGEIVERISPWAKMVGRPPDVPIFEQLYWDPPEEQKYKFRNVHPRRPSGLKIYECHVGIASHEGKVATYKEFTQNIIPRIADLGYNTIQLMAVMEHAYYASFGYQVTSFFAASSRYGNPDELKELVDTAHAYGITVLLDVVHSHASNNTVDGLNQFDGTDSCYFHEGSRGVHELWDSRLFNYLNWEVLRFLLSNLRWWIEEYQFDGFRFDGVTSMLYRTHGMGHGFSGHYDEYFGINTDTDSLVYLMLSNYLLHSLYSDFIVTVAEDVSGMPLLCRPVLEGGQGFDYRLSMAIPDMWIKTLKHVSDEDWNLDQLVHTLTNRRYSEKCIGYAESHDQALVGDKTIAFWLMDKEMYTHMSVASG--SSVVIDRGLALHKMIRLITIGLGGEAYLNFIG-------NEFGHPEWLDFPRIGNNDSYHYARRQFNLADDPNLKYRFLNNFDRAMIHLESKYKWLSHGQNFVSLKHNDDKIVVFEKADRLLFIFNFHASKSYTDYKVGVQMPGKYALVLDSDAEEFGGHKRLDPNTKFMTFPEPWNDRANH-LFVYLPCRTAIVLANV-
>EOG091F00EV|Biomphalaria_glabrata|JG22_Lomanotus_vermiformis|TRANSCRIPT
-------------------------------------------------------------------------------------------------------------------------------------------------------------------------------------------------------------------------------------------------------------------------------------------------------------------------------------------------------------------------------------------------------------------------------EGGQGFDYRLSMAIPDMWIKTLKHTSDEDWQLDELVHTLVNRRYNEKCIAYAESHDQALVGDKTIAFWLMDKEMYTHMSVMSG--GNLIVDRGIALHKMIRLV--------------------------------------------------------------------------------------------------------------------------------------------------------------------------------------
>EOG091F00EV|Lottia_gigantea|JG14_Eubranchus_rustyus|TRANSCRIPT
---------------------------------------------------------------------------------------------------QFVKGDFGRWHLTIPPAEDGQCHIKHLSKLKLGVKLQSGEIVERISPWAKMVGRPPDVPIFEQLFWDPPEDQKYKFCNVHPRRPSGLKIYECHVGIASHEGKVATYREFKENVIPRIADLGYNAIQLMAIMEHAYYASFGYQITSFFAASSRYGNPEELKELVDTAHAHGITVLLDVVHSHASKNTVDGLNEFDGTDSCYFHGGPRGNHDLWDSKLFNYKNWEVLRFLLSNLRWWVEEYHFDGFRFDGVTSMLYRTHGMGHGFSGNYDEYFGLNTDSESLTYLTLSNHLMHSLYPDFMVTVAEDVSGMPLLCRPVEEGGQGFDYRLSMAIPDMWIKTLKHTSDEDWNLDEIVQTLVNRRYSEKCIAYAESHDQALVGDKSIAFWLMDKEMYTHMSLLAG--DSMVVDRGIALHKMIRLITIGLGGEAYLNFIG-------NEFGHPEWLDFPRIGNNDSYHYARRQFNLADDSNLKYKFLNNFDRAMIKVESQYPWLADPQNYVSLKHDGDKVIVFERAGRLLFVFNFHPSKSFTDYKIGVGMAGVYKVVLDSDAEEFGGHKRLDHSVQFHTFPEPWANRDNH-LFLYIPCRTAIILAKV-
>EOG091F00EV|Lottia_gigantea|JG25_Palisa_papillata|TRANSCRIPT
-----------------------------------------------------------------------------------------------------------------------------------------------------------------------------------------------------------------------------------------------------------------------------------------------------------------------------------------------------------------------------------------------------------------------------------------------------------------------------------------------------------------------------------------------------------------------------------------------------FDKAMMRLETKYSWLANNQNYVSLKHNGDKVIVFERAERLVFIFNFHPNKSFTDYKIGVQMAGTFALVLDSDAEEFGGHKRLDHSVTYKTCREPWNNRDNH-MFVYIPCRTAIVLAKM-
>EOG091F00EV|Lottia_gigantea|JG03_Austraeolis_stearnsi|TRANSCRIPT
-----------PNLDTSFEIDGYLKPYETEIRRRYKCFQDVLQNIQENEGTLECFSRGYENFGIHRLPDNSIVMTEWAPGAAGLYLRGEFNNWQFEDKYQFVKGDFGRWTLTIPATEDRKCPIRHLSKLKLGIRLHSGEIVDRISPWAKMVGRPHDVPIFEQLFWDPPEEQKYKFQNVHPRRPSGLKIYECHVGIASWEGKVATYKEFTQNVIPRIAVLGYNAIQLMAIMEHAYYASFGYQVTSFFAASSRFGNPEELKELVDTAHAHGITVLLDMVHSHASKNVVDGLNEFDGTDSCYFHGGGQGVHELWDSRLFNYLNWEVLRFLLSNLRWWIEEYHFDGFRFDGVTSMLYRTHGMGHGFSGHYDEYFGLNTETDSVVYLMLSNHLLHSLYPDFMITVAEDVSGMPLLCRPVEEGGQGFDFRLAMAIPDMWIKTLKHTKDEDWDMDVIVHTMINRRYSEKCIAYAESHDQALVGDKTIAFWLMDKEMYTHMSLVSG--ENGVIDRGIALHKMIRLISLGLGGEAYLNFIG-------NEFGHPEWLDFPRVGNNESFHYARRQFNLVDDPKLKYKYLNNFDKAMMRLETKYSWLASNQNYVSLKHNGDKVIVFERAERLVFIFNFHPNKSFTDYKIGVQMAGTFELVLDSDAEEFGGHKRLDHSVTYKTCREPWNNRDNH-MFVYIPCRTAIVLAKM-
>EOG091F00EV|Biomphalaria_glabrata|NC04_Fiona_pinnata|TRANSCRIPT
----------------------------------------------------------------------------------------------------------------------------------------------------------------------------------------------------------------------------------MAIKEHAYYASFGYQVTSFFAASSRFGTPEELKELVDTAHAHGITVLLDLVHSHASMNTVDGLNEFD-------------------------------------------------------TSMLYRTHGIGHGFSGNYDEYFGLNTDSESLTYITLSNHLLHSLYPDFMITVAEDVSGMPMLCRPVEEGGQGFDYRLAMALPDMWIKTLKHTNDEDWNLDVIVHTLVNRRYAEKCIAYAESHDQALVGDKTIAFWLMDKAMYTHMSLLSG--GSVVVDRGIALHKMIRLITMGLGGEGYLNFIG------------------------------------XDDPNLKYKFLNNFDRAMIKLESNYPWLSHPQNYVSLKHNGDKILVFERADKLLFIFNFHPDKSFADYKVGAQLP---------------------------------------------------------
>EOG091F00EV|Biomphalaria_glabrata|HW19_Polycera_quadrilineata|TRANSCRIPT
-------------------------------------------------------------------------------------------------------------------------------------------------------------------------------------------------------------------------------------------------------------------------------------------------------------------------------------------------------------------------FSGHYDEYFGLNTDSDSLVYITLANHLLHTLYPDFMVTVAEDVSGMPLLCRPIEEGGQGFDYRLAMAIPDLWIKTLKHTNDENWDLETIVHTLTNRRWAEKCISYAESHDQALVGDKTIAFWLMDKEMYTNMSLQS-----------------------------------------------------------------------------------------------------------------------------------------------------------------------------------------------------------
>EOG091F00EV|Lottia_gigantea|NC02_Bathydoris_clavigera|TRANSCRIPT
-----------PNLAKTFELDGYLRSYETEIRRRYTCFQNLVKKLEQNEGSLEVFSRGYETFGIHRQNDNSIIMTEWAPGACGLYLRGDFNNWQFDEKHAFAKQYFGRWTLKIPANPDGSCPIQHLSKLKLGVKVSSGEIVDRICPWASYVARPDNVPIFEQIYYDPPQDQKYQFKNVHPRQTTGLKIYESHVGIASSEGKVASYKQFTQNVIPRIADLGYNAIQLMAIMEHAYYASFGYQVTSFFAASSRYGTPDELKELVDAAHARGITVLLDVVHSHASKNTIDGLNQFDGTDSCYFFDGARGTHDQWDSRLFNYTEWEVLRFLLSNLRWWIEEYHFDGFRFDGVSSMLYRTHGMGHGFSGHYDEYFGLNTDSDSLAYLTISNHFLHKLYPDFMVTVAEEVSGMPLLCRPVEEGGQGFDYRLAMAIPDMWIKTLKHSNDESWDLPIITHTLTNRRYSEKCIAYAESHDQALVGDKSIAFWLMDKEMYTHMSFLSG--GSLIIDRGIALHKMIRLITIGLGGEAYLNFIG-------NEFGHPEWLDFPRKGNNESFHYARRQFNLADDDKLKYKLLNKFDRAMIHLDNQYDWLTHHQNYISLKHDSDKVLVFERADKLLFVFNFHPNQSFTDYKIGVQMGGSYKMVLNSDAPEFGGHNRLDVNHTFNTHPEPWCDRANH-LFVYIPCRTAFVLAKVD
>EOG091F00EV|Crassostrea_gigas|JG23_Melibe_leonina|TRANSCRIPT
------------------------------------------------------------------------------------------------------------------------------------------------------------------------------------------------------------------------------------------------------------------KELVDTAHGHGITVLLDMVHSHASKNTVDGLNQFDGTDSCYFHDGPRGTHELWDSRLFNYLSWEVLRFLLSNLRWWIEEYQFDGYRFDGVTSMLYRTHGMGHGFSGHYDEYFGLNTDSESLVYLMMSNHLLHSLYPDFMITVAEDVSGMPLLCRPVREGGQGFDYRLAMAIPDAWIKTLKHLNDEDWSLEEIVHTLTNRRYSEKCIAYTESHDQALVGDKSIAFWLMDKEMYTHMSMVSG--ENVIIDRGIALHKMIRLITMALGGEAYLNFIG-------NEFGHPEWLDFPRIGNNDSYHYARRQFNLADDPNLKYRFLNNFDRAMIHLESKYNFLNEPQNFVSLKHQDDKVVVFERADRLLFVFNFHTNKSYTDYKIGVQMAGSYQLVLDSDAEEFGGHKRLDPNVKFTTFPEPWCDRANH-LFVYIPCRTAIVLAKV-
>EOG091F00EV|Lottia_gigantea|HW03_Berthella_plumula|TRANSCRIPT
-----------PNLEAAFNIDGYLRPYETEIRRRYTCFYELVNKVKQNEGSLEAFSRGYETFGVHRQNDNSIIVTEWAPGASGVYLRGDFNNWQIEDKYAFQKEDFGRWRLHIPPKEDGVSAIPHLSRLKLGIKSVTGEILDRICPWAKYVDRPANVPIFEQVMWDPPAHEVYKFQHEHPRQESGLKIYESHVGIASWEGKVATYKQFTQNVIPRIADLGYNAIQLMAIMEHAYYASFGYQVTSFFAASSRYGTPEELKEMVDAAHARGITVLLDVVHSHASKNTVDGLNQFDGTNTCYFHDGGRGTHDLWDSRLFNYQEWEVLRFLLSNLRWWIEEYKFDGFRFDGVTSMLYMSHGMGHGFSGHYDEYFGLNMDTDSLVYMMLANHMLHSLYPKFMVTVAEDVSGMPLLCRPIEEGGGGFDYRLAMSIPDMWIKTLKHTSDEKWDLDVIVHTLINRRYKEKCIAYAESHDQALVGDKTIAFWLMDKDMYTHMSLVAG--ENLIISRGIALHKMIRLVTIGLGGEAYLTFIG-------NEFGHPEWLDFPRIGNNESFHYARRQFPLADDKMLKYQYLNNFDRAMVQLDNNYNWLTNPQNYVSLKHDDDKVLVFERANKLVFIFNFHPSKSFSDYKIGVQLAGTYKMVLDSDAEEFGGYKRLDHSVVFHTFPEPWNERDNH-LFVYIPSRTAIVLAR--
>EOG091F00EV|Lottia_gigantea|HW11_Eubranchus_exiguus|TRANSCRIPT
------------DLSKTFEIDGYLRPYEKEIRRRHSCLKELSLEVEEKEGGLEKFSRGYETFGIHRQPDNSIVMTEWAPGATGVYLKGDFNDFENEEQYKFSKGDFGRWRLTIPPAEDGQCRIKHQSKLKLGIQLQSGEIVNRISPWAKMVGRPPDVPIFEQLHWDPPADQQYKFRNVHPRKPTGLKVYECHVGIASWEGKVATYKEFTHNVIPRIVDLGYNAIQLMAIMEHAYYASFGYQVTSFFAASSRYGNPEELKELVDTCHGHGITVLLDVVHSHASQNTVDGLNEFDGTDSCYFHGGEKGTHALWDSKLFNYSNWEVLRFLLSNLRWWVEEYQFDGFRFDGVTSMLYRTHGIGHGFSGNYDEYFGLNTDCESLTYLTVANQLMHSLYPHFMVTVAEDVSGMPLLCRPIEEGGQGFDYRLAMAIPDMWIKMLKHTSDEDWSVGDLVHTLSNRRYGEKCIAYAESHDQALVGDKSIAHWLMDKAMYTHMSVVAG--DSLVVDRGLALHKMIRLITIGLGGEAYLNFIG-------NEFGHPEWLDFPRIGNNDSYHYARRQFNLPDDPNLKYKFLNNFDRAVMRLETKYQWLQHEQNYVSLRHDGDKMVVFERADTLIFIFNFHPTQSFTDYKIGVQVPGVYQLVLDSDAEEFGGHKRLDHSTRYHTSPEPWADRDNH-LFLYIPCRTAIILAKVD
>EOG091F00EV|Lottia_gigantea|JG01_Aeolidiella_alba|TRANSCRIPT
------------------------------------------------------------------------------------------------------------------------------------------------------------------------------------------------------------------------------------------------------------------------------------------------------------------------------------------------------------------------------------------------------------------------------------------------------------------------------------------------------------------------------------------GGEAYLNFIG-------NEFGHPEWLDFPRVGNNESYHYARRQFPLADDQNLKYKFLNNFDRAVMQLETKYSWLSHNQNYVSLKHQGDKLIVFER-------------QSFSDYKVGVQMPGTYELVLDSDAEEFGGHKRLDHNVKYSTFPEPWNNRDNH-LYVYIPCRTAIVLAKM-
>EOG091F00EV|Lottia_gigantea|NC06_Pleurobranchaea_californica|TRANSCRIPT
--------------------------------------------------------------------------------------------------------DFGRWSLHIPPNGDGSCQIKHLCKLKLGMKIGNGDVVDRICPWAKYVNRPPNVPIFEQINWDPPESEVYKFQNPHPVQKTGLKIYESHVGIASWEGKVSTYKEFTNNMIPRIADLGYNCIQLMAIMEHAYYASFGYQVTSFFAASSRYGTPEELKELVDAAHARGISVLLDVVHSHASQNTLDGLNQFDGTNAC-----AKGTHDLWDSRLFNYQEWEVLRFLLSNLRWWIEEYHFDGFRFDGVTSMLYHSHGMGHSFSGHYDEYFGLNTDTESLVYMMMSNHMVHSLYPDFIITVAEEVSGMPMLCRPVAEGGGGFDYRLAMSIPDLWIKILKHTSDQDWNLELIAHTLVNRRYKEKCIAYAESHDQALVGDKSLAFWLMDKDMYTHMSIVAG--PNLVVDRGMALHKMIRLVTMGLGGEAYLTFIG-------NEFGHPEWLDFPRVGNDESFHYARRQFPLADDKHLKYQFLNNFDRAMIQMDNKYNWLDQPQNYVSLKNQSDKILVFERADKLVFVFNFHPEKSFTDYKIGVQMAGTYKIVLDSDAEEFGGQKRLDHSITFQTFPEPWNERANH-FYVYTPCRTAIVLAK--
>EOG091F00EV|Lottia_gigantea|HW04_Calmella_cavolinii|TRANSCRIPT
-----------------------------------------------------------------------------------------------------------------------------------------------------------------------------------------------------------------------------------------------------------------------------------------------------------------------DSRLFNYTQPEVLRFLLSNLRWWVEEYQFDGFRFDGVTSMLYHTHGMGHTFSGNYDEYFGLNTDTDSLVYMMLANYMLHSMYPDFMVTVAEEVSGMPLLCRPLEEGGSGFDYRLAMAIPDVWIKTLKHSSDEEWDLGMMIHTLTNRRYREKCIAYAESHDQALVGDKTIAFWLMDKAMYTHMSKISG--ESLVVDRGMALHKMIRLITIGLGGEAYLTFIG-------NEFGHPEWLDFPRIGNNESYHYARRQFNLADDPNLKYQYLNNFDRAMIRLESRYGWLSHPQSYVSLKHQDDKMIVFEKADKLLFIFNFHTSKSFADYKVGVQMAGNYEIVLDSDAEEFGGHKRLDHGIKYHTFPEPWCERANH-MFVYVPCRTAIVLAK--
>EOG091F00EV|Lottia_gigantea|HW18_Janolus_cristatus|TRANSCRIPT
---------------------------------------------------------------------------------------------------------------------------------------------------------------------------------------------------------------------------------------------------------------------------------------------------------------------------------------------------------------------------------------------------------------------------------------------------------------------------------------------------------------------SLVIDRGLALHKMIRLITIGLGGESYLNFIG-------NEFGHPEWLDFPRVGNNESFHYARRQFNLADDSNLKYQFLNNFDRAMMRLEAKYCWLAHEQNYVSLKHNDDKVVVFERADRLLFIFNFHPSRSFTDYKVGVQMTGEYETVLDSDAEEFGGHKRLDHSITYKTIPGPWNDRANH-FFIYVPCRMAIVLAR--
>EOG091F00EV|Lottia_gigantea|LotgiG195979
MAAGDNSIINVPEIDNLFKIDGYLKTHEQEIRRRYGCFQTLVGKIEKSEGSLAQFAEGYKTYGIHRQNDNSISAVEWAPGAEAVFLKGEFNNWAIESSCEFKRSDFGKWKLSIPANSDGTCPIKHNTKLKLVIRTKSGEMVERICPWAKIVDRPKDVPIYEQIFWDPPTNEQYTFKHSRPNKPNRLRIYECHVGIASWEGKIATYKEFTQNVIPRIKNLGYNAIQLMAIMEHAYYASFGYQVTSFFAASSRFGCPEDLKELVDVAHANNLVVLLDVVHSHASKNVADGLNQFDGTNSCFFHDGSRGNNDLWDSRLFNYTEWEVLRFLLSNLRWWMDEYQFDGFRFDGVTSMIYHTHGIGHGFTGDYNEYFGLNTDTESLTYLTVANYFLQTTYPN-VITIAEEVSGMPALCRPIAEGGNGFDYRLAMGLPDMWIKLLKEKSDDEWELGNIVHTLVNRRYGEKCIAYAESHDQALVGDKTLAFWLMDKEMYTHMSVMSG--DNIIIDRGMALHKMIRLITMGLGGDSYLTFIG-------NEFGHPEWLDFPRVGNNQSFHYCRRQFNLADDPLLKYRFLNNFDRDMMRLEEKYGWLAHPQNYVSCKHQGDKVIVFERADKLIFIFNFHPSQSFTDYKIGAEMPGKYRIVLDSDSEEYGGHRRLDPNTEYLTFNEPWNGRKNH-LFVYIPSRVVLVLARVE
>EOG091F00EV|Crassostrea_gigas|CGI_10025236
MTAPK-------QLQNLFEIDPYLRNFETEIKRRYGCFCDLQKSIEHNEGGYDKFTRGYESFGIHRTSDNGIFMKEWAPGAEGVFLRGEFNGW-NQTQYPFTRKEHGKWELKIPPNPDGSCPINHNSKIKLVIRTKSGELVDRLSPWAKFVTQPDDTKAYDQVFWSPP--QKYQFQHPRPKRQDDLRIYESHVGIASWEGKIATYKEFAQNVIPRIKDLGYNTIQMMAVMEHAYYASFGYQVTSFFAASSRYGTPEELKEMIDVAHANGITVLLDVVHSHASKNVVDGLNQFDGTNSCYFHDGSRGTNDLWDSRLFNYTEWEVLRFLLSNLRWWIEEYKFDGYRFDGVTSMLYHTHGMGHGFSGDYGEYFGLNTDTESLVYLMLSNHMLHTLYPDFMITIAEEVSGMPALCRPIEEGGTGFDYRLAMAIPDMWIKYLKEVSDDNWEVGKICHTLSNRRYGEKCIAYAESHDQALVGDKTLAFWLMDKEMYTHMSTMSP--PSLIIDRGIALHKMIRLITMGLGGEGYLNFIG-------NEFGHPEWLDFPRAGNNSSYHYCRRQWHLVDDDLLRYKYLNNFDRDMMHLEMKYKWLSHPQNYVSRKHEGDKLIVFDRADKLVFVFNWHPSNSYTDYKIGVNIPGKYKVVLDTDAEQYGGHKRLDHSVDYFTANDPWDNRRCS-MMVYIPCRSAFVLAKVD
>EOG091F00EV|Crassostrea_gigas|JG21_Limenandra_confusa|TRANSCRIPT
---------------KIFEIDPTLRGCEGQIWDRVNGYRWWKNELQEKEGGMDQFAEGYKIFGFNRVEGGYVY-REWLPNAKQVFLIGEFNGW--QNSTPLQNEGFGRWKVDLPDKADGTPMISHATQVKVRLESNDGGWHDRVPAWSKLAWQDHTTNLFNGVFWEPPEEKRYVFQHARPEKPENLKIYEAHVGMGSVEPKVATYVEFADNVLPRIKRMGYNCVQLMTVAEHAHYGCFGYHVTSFFAPASRSGTPEELKYLVDTAHGLGIHVLMDLVHAHASSNTLDGIAQMDGTDHCYTHGGPKGHHSEWDSKIFNYLKYEVLRFLLSNVKWWLTEYQFDGFRFDGITSMLYHSHGIGKGYTGGYHEYFGPDADIDSHIYLMLSNDLIHSIVPS-AVTVAEDVSGMPTIGLPVEWGGFGFDYRLAMAIPDMFIKLLKEVGDDNWDMGHICYTLTNRRHLEKVVAYAESHDQAIVGDKTLAFWLMDAAMYTDMSIFQSPHHSMAVDRGLALHKMIRLLVLGLGGEGYLNFMG-------NEFGHPEWVDFPRPENGWSHHHCRRRFDLPEDDLLRYKFFQNFDELMNALENRFKWLSSWHQYVTLKHSADKVIVFERGDLL-FVFNFHPCNSYDGYQLGCCWNEPMRTILDTDEGRFGGHQRLEYGHGNPFPPMHGAHSRNHSVKMYLPSRTAQVL----
>EOG091F00EV|Crassostrea_gigas|JG12_Dondice_parguerensis|TRANSCRIPT
-----------------------------------------------------------------------------------------------------------------------------------------------------------------------------------------------------------------------------------------------------------------------------------------------------------------------------------------------------------------------------------------------------------------------------------------------------------------------------------------------------------------------------------------------------------------------------------------EDDLLRYKFFKNFDELMNALENRFKWLSSWHQYVTLKHSADKVIVVERGDLL-FVFNFHPCNSYDGYQLG-------------------------------------------------------------
>EOG091F00EV|Biomphalaria_glabrata|JG26_Phestilla_sp|TRANSCRIPT
------------------------------------------------------------------------------------------------------------------------------------------------------------------------------------RRPSNLRIYECHVGIASWEGKVATYREFSQNVIPRIADLGYNAIQLMAIMEHAYYASFGYQVTSFFAASSRYGTPEELKELVDTAHAHGITVLLDVVHSHASKNTVDGLNEFDGTDSCYFHGGGRGIHDLWDSRLFNYLNWEVLRFLLSNLRWWIEEYHFDGFRFDGVTSMLYRTHGIGHGFSGNYEEYFGLNTDSESLTYLTTANHLLHSLYPDFMITVAEDVSGMPLLCRPVAEGGQGFDYRLAMALPDMWIKTLKHTNDEHWDLDQIIHTLINRRYAEKCIAYAESHDQALVGDKTIAFWLMDKEMYTHMSLLAG--ESMIVDRGIAL-------------------------------------DFPRPENGWSHHHCRRRFDLPEDDLLRYKFFQNFDELMNALENRFKWLSSWHQYVTLKHSDDKVIVFERGDLL-FVFNFHPCNSYDGYQLG-------------------------------------------------------------
>EOG091F00EV|Biomphalaria_glabrata|NC03_Doris_kerguelenensis|TRANSCRIPT
--------------------------------------------------------------------------------------------------------------------------IKHCTKLKLGMKIHTGEVVDRICPWSKMVARPEKIPIFEQIYWDPPEDQVYKFKHPHPRPATGLKIYESHVGIASWEGKVATYKNFSQNVIPRIADLGYNCIQ-------------------------------------------------------------------------------------------------------------------------------------------------------------------------------------------------------------------------------------------------------------------------------------------------------------------------------------------------------------------------------------------------------------------------------------------------------------------------------------------
>EOG091F00EV|Lottia_gigantea|JG11_Dondice_occidentalis|TRANSCRIPT
-----------------------------------------------------------------------------------------------------------------------------------------------------------------------------------------------------------------------------------------------------------------------------------------------------------------------------------------------------------VTSMLYHHHGMGVGFSGGYHEYFGLNTDTEAFNYLQLANTMVHRLYPN-CVTIAED---------------------------------------------------------------------------------------------------------------------------------------------------------------------------------------------------------------------------------------------------------------------------------------------------------
