# Supplementary material for: Transcriptomics provides a robust framework for the relationships of the major clades of cladobranch sea slugs (Mollusca, Gastropoda, Heterobranchia), but fails to resolve the position of the enigmatic genus Embletonia
Source: BMC Ecol Evol. 2021 Dec 28;21:226. doi: 10.1186/s12862-021-01944-0 (PMC8895541; doi:10.1186/s12862-021-01944-0)
Supplement: Supplementary file 6 — Additional file 6. Archive S4: Unmasked multiple sequence alignments on amino acid level including Doris kerguelenensis and Calmella cavolini prior to the removal of outliers. [file 12862_2021_1944_MOESM6_ESM.zip › Archive_S4/Alignments/EOG091F01TT.aa.fasta]

>EOG091F01TT|Biomphalaria_glabrata|BGLTMP008691
--------MLRALIQLKKGVMTVKEICHACQQRLEKTRKLNIFISETQSEDLLRQIQSSEQAYVK---GTAKALEGIPLAFKDNFCTQGVHTTCASKMLFNYVPPYDATMVTKCKEAGGIIVGKTNMDEFAMGSGSLDSCVGPVINPWNLT------VPT--------SNST---ETASC--SEISANEVS---PDWYIAGGSSGGSAAAVAAGTCLAAFGSDTGGSTRNPASHCGVVGLKPTYGLLSRHGLIPLVNSMDVPGIVTKTVEDSAIMLNVVAGHDIMDSTSVSSTHSPFHISRDLDLSKLHIGLPKEFQRLEMSEDVLLLWKKTADILEKAGAKVSEVSMPHAQ-YCILCYHVLCCCEVASNFARYDGIEYGLRYGSEMSTEELYAESRHKGFNNVVRGRILAGNYFLLKKNYNKYFIKAQKVRRLISNDFKSVFSS-GVDLLLTPTTLSDSPLHSWFTQ--EDNRTRCEEQDIFTTPANMAGVPAISLPLGLSKQGLPISLQISGPYFSESLMLSLAHWLESQAQFSHLNLEFLDQAAISSNIVQ
>EOG091F01TT|Biomphalaria_glabrata|HW04_Calmella_cavolinii|TRANSCRIPT
----------------------------------------------------------------------------------------------------------------------------------------------------------------------------------------------------------------------------------------------------------------------------------------------------------------------------------------------------------------------------------------------------------------------GRILAGNFFLLRKNFDRFFLKAQRIRRLISNDFKRVFAS-GVHFLLTPTTLTEAPSFSWFSQ--KDNRTRCSEQDIFTTPANMAGTPALSLPLKISQHGLPLSLQLMGPHFSESRLLSLAHWLEQQADFQHPDLDFLDR---------
>EOG091F01TT|Biomphalaria_glabrata|HW09_Doto_sp|TRANSCRIPT
--------LKQALVRLRNRLMLVEELYDQCVRRSQQTASLNIYTSRPSDHSLANHLEQSQYNCDT---GQTRSLEGIPIAFKDNFCTKGTPTTCASLMLKNYRPPYNATMVTRSLDNGALFVGKTNMDEFAMGSGSYDSQFGPVKNPWSLV------KSSNC----ID-----------E--GSQSDNNAD---SDWLVAGGSSGGSVAAVAAGTCLAAFGTDTGGSVRQPASYCGVVGFKPTYGLMSRHGVIPLCHSMDTPAIVTQTVEDCAIVLNVVAGHDPKDSTTVAESHAPFRLDYDLDLSQLHIGIPKEAYVPFLQDDVLSLWQKAADRFEKAGAKVTQVSLPYFQ-YSHACYMVLCACDVASNFSCYDGIEFGLRAGKEDSTEELYAGTRLAGLNEVVRGRIMAGNYFLLNRNYEDYFVKAQKIRRKISEDFRKVFAS-GVDLLLLPTAIGDAPLASWFSQ--ESNQARCSQMDTCVAATNLAGVPSINVPVGFSQKNLPVGLQLMGPMFSESSLLSAAHWLDVESDATRLCLDFLD----------
>EOG091F01TT|Biomphalaria_glabrata|JG05_Bornella_anguilla|TRANSCRIPT
--------------------------------------------------------------------GQCRPLEGIPLAFKDNFCTRGMPTTCASSMLMNYDPPLDATVVSRCLDNGA----------------------------------------------------------------------------------------------------------------------------------------------------------------------------------------------------------------------------------LSLPHFQ-YLHGCYTVLTGAEVASNFACYDGIQFGLRTGNEDSTEELYAQTRLAGLNEVVRGRIMAGNYFLLKRNYEDYFIKAQKVRRLISDDFKKVFSS-GVDLLLLPTAMSEAPSMSWFTQ--DSNQARCRLLDILALAANLAGLPAISVPAGLSRRGLPLGLQLMGPMFSDS----------------------------------
>EOG091F01TT|Biomphalaria_glabrata|HW16_Hancockia_cfuncinata|TRANSCRIPT
--------LKQALFGLRNRMMLVQELYDLCLQRSQQSASLNIFTSQTPSQDLENQIEQSQYNHIT---GNSRPLEGIPIAFKDNFCTKGIPTTCASTMLRNYVPPYDAAMVSKCREHGALMIGKTNMDEFAMGSGSLDSCHGPVINPWTSL------RPPL-----EE-----------S--CMDSDGQKE---DNWLVSGGSSGGSAAAVAAGVCLAAFGSDTGGSVRIPASYCGVVGFKPTYGLLSRHGLIPLNHSLDAPGIFTQTVEDCAIVLNSVAGHDEKDSTSVPESHSPFHLDEDLDLSNVHVGIPQEFYVSLLHEDVVSLWRQMADTLEKAGAKVSQVSLPHLK-YSQACYTVLCACDVASNFSCYDGIEFGLRTGSEDSTEELFAQTRLAGLSEVVRGRIMAGNYFLLKRNYEKFFVQAQKVRRLISDDFQRVFND-GVDLLLTPASISDAPSNRWYAK--GNNQSRCK------TGTNLAGLPAVTVPTGQSGRGLPLSLQLIGPMFSESKLLSLAHWMELEANVARLPLDVL-----------
>EOG091F01TT|Biomphalaria_glabrata|JG17_Hancockia_uncinata|TRANSCRIPT
-----------------------------------------------------------------------------------------------------------------------------------------------------------------------------------------------------------------------------------------------------------------------------------------------------------------SNVHVGIPQEFYVSLLHEDVVSLWRQMADTLEKAGAKVSQVSLPHLK-YSQACYTVLCSCDVASNFSCYDGIEFGLRTGSEDSTEELFAQTRLAGLSEVVRGRIMAGNYFLLKRNYEKFFVQAQKVRRLISDDFQRVFND-GVDLLLTPASISDAPSNRWYAK--GNNQSRCKIIDTLVTGTNLAGLPAVTVPTGQSGRGLPLSLQLIGPMFSESKLLSLAHWMELEANVARLPLD-------------
>EOG091F01TT|Biomphalaria_glabrata|JG28_Scyllaea_fulva|TRANSCRIPT
---------------------------------------------------------------------------------------------------------------------------------------------------------------------------------------------------DWIVAGGSSGGSAAAVATGACLAAFGSDTGGSVRIPASYCGVVGLKPTYGLLSRHGLIPLNNAFDAPGILTQTVEDCSIVLNCVAGHDVKDSTTVVEPHAPFQLDPDLDISNLHIGIPKEYFVTNLQDDMVSLWIQMADKLDNAGAKVSQVSLPHTE-FTQSCYSVLCACDVASNFSRYDGIEFGLRTGSEDSTEELFAQTRLAGMNEVVRGRIMAGNYFLLKRNYEKMFVKAQKVRRLITEDFRKVFTA-GVDLLLAPTAISEAPRFQWFSE--ESNQARCRLIDILVVNANLAGLPSLNLPLGNS----------------------------------------------------
>EOG091F01TT|Biomphalaria_glabrata|HW21_Tritonia_manicata|TRANSCRIPT
--------LKEAIVRLRNRLMTVQDLYEQCFQRSRQTTSLNMYTSQTSEQSLAHQLKQSQKNINE---GKARPLEGIPIAFKDNFCTQGVPTTCTSPMLHNYTPPYDSTMVTRCVQNGALLVGKTNMDEFAMGSGSIDSLYGPVKNPWNLV------RSSGDG-------H--------SGQDTDVHF-DD---QDWVVAGGSSGGSAAAVAAGTCLAAFGSDTGGSVRTPASFCGVVGLKPTYGLLSRHGLIALCNSMDVPGIFAQTVEDCVTVLNVVAGHDEKDSTSVTESHSPFYIDSDVDLSSLHVGIPKESHVPFLQEEILSLWRNMADALENAGARVSQVSLPYFE-HAQTCYAVLCACEVASNFARYDGIQFGLRTGNEESTEELYAQTRHLGFSDPVRGRIMAGNYFLLKRNYEKFFVKAQKVRRLICDDFQKVYSN-GVDLLLTPSVPFEAPTFEWYLD--GTNHVRCEAADICSTAANLAGLPAISLPLGFSSRGLPLSLQLLGPAFSESKLLSVSHWMEREANIPRLSLDFLDQ---------
>EOG091F01TT|Biomphalaria_glabrata|NC08_Tritonia_hamnerorum|TRANSCRIPT
--------LKEAMVRLRKRLMTVQDLYEQCIQRSRQTASLNIYTLQPSEHSLTEQLKQSQKNIDE---GRARPLEGIPIAFKDNFCTKGVPTTCTSAMLYNYTPPYDATMVTKCVDNGALLVGKTNMDEFAMGSGSVDSQCGPVKNPWNLV------MAGGDV-------Q--------SEQLGHVCEERD---DDWVVAGGSSGGSAAAVAAGTCLAAFGSDTGGSVRVPASFCGVVGFKPTYGLLSRHGLISLCNSMDVPGICSQTVEDCATLLNVVAGHDVKDSTTVTESHSPFVVDPHLDLSSVHIGIPKEYYIPFLQDDVVVLWRRIADALENAGAKVSQVSLPHFQ-HTQTCYALLCACEVASNFARYDGIQFGLRTGKEDSTEELYAQTRHLGLSDSVRGRIMAGNYFLLKRNYRDFFVKAQKVRRLICQDFQDVFST-GVDFLLTPTVGSEAPTFRWFME--DTNQTRCENADAYCTAANLAGLPAISLPLGLSTSGLPLGLQLLGPMFSESKLLSVSHWMEMEANVPRLSLDFLD----------
>EOG091F01TT|Biomphalaria_glabrata|JG30_Tritonia_festiva|TRANSCRIPT
---------------------------------------------------------------------------------------------------------------------------------------------------------------------------------------------------------------------------------------------------------------------------------------------------------------------------------------------------------------------------------------------------------------------------------------------------------IFSS-GVDLLLSPTVLSEAPTFQWFSE--DTNLTRCEMADACATAANLAGLPAISLPLGFSTTGLPLGLQLLGPMFSESKLLSVSHWLEREA---------------------
>EOG091F01TT|Biomphalaria_glabrata|NC07_Tritonia_diomedea|TRANSCRIPT
-------------------------------------------------------------------------------------------------------------------------------------SGSVDSQHGPVKNPWNLV------RSHGVG-------Q--------SGQGRDVHL-DD---DDWVVAGGSSGGSTAAVATGTCLAAFGSDTGGSVRVPASFCGVVGFKPTYGLLSRHGLIALCNSMDVPGILTQTVEDCATVLNVVAGHDLKDSTTVTESHAPFYIDPDLDLSSVHIGIPKEYYVPLLQDDMVSLWRRMADALDNAGARVSQVSVPHFE-HTQTCYALLCACDVASNFARYDGIQFGLRTGNEESTEELYAQTRHLGLSDAVRGRIMAGNYFLLKRNYDNFFVKAQKVRRLICEDFQEIFSS-GVDLLLSPTVLSEAPTFQWFSE--DTNLTRCEMADACATAANLAGLPAISLPLGFSTTGLPLGLQLLGPMFSESKLLSVSHWLEREANVPRLSLDFLD----------
>EOG091F01TT|Biomphalaria_glabrata|HW02_Berghia_verrucicornis|TRANSCRIPT
--------LREAIVRLRNRLIQVQDLYDMCLQKTQQTTSLNIYTSRIKEDEITSRLEESQNNYDE---GKPRSLEGIPIAFKDNFCTKGIPTTCTSTMLQNYIPPYNATMVSRCLDHGALLVGKTNMDEFAMGAGSIDSQYGPVRNPWNLI------KSQCA----TDSYP--------SDQGKGSEL-DD---GNWAITGGSSGGSAASVAAGTCLASFGSDTGGSVRVPASFCGVVGLKPTYGLLSRHGLIPLCNSCDTPGIITKTVEDCVIVLNAVSGHDVMDSTTVTESHAPFSIDNDLELTGIHIGIPKEYYVPFMEDEVVSLWQRMADIFENAGAKVSQVSLPHFE-YSQACYHVLACCEVASNFARYDGIQYGLRTGVEDSTEELYAQTRHTGLNEVVRGRIMAGNYFLLKRNYESYFQQAQKVRRLISEDYKKVFSR-EVDLLLTPTTPSDAPNYRWFSE--ESNMIRCQMLDSCTTAANLAGLPAINIPAGLSRRGLPLGLQLIGPMFSESKLLSVSHWMESE----------------------
>EOG091F01TT|Biomphalaria_glabrata|JG04_Berghia_stephanieae|TRANSCRIPT
--------LREAIVRLRNRLIQVQDLYDMCLQKTQQTTSLNIYTSRIKEDEITRRLEESQNNYDE---GKPRSLEGIPIAFKDNFCTKGIPTTCTSTMLQNYIPPYNATMVSRCLDHGALLVGKTNMDEFAMGAGSVDSLYGPVRNPWNLI------KSQCA----TDSHP--------SDQGKGSEL-DD---GNWAIAGGSSGGSAASVAAGTCLASFGSDTGGSVRVPASFCGVVGLKPTYGLLSRHGLIPLCNSCDTPGIITKTVEDCVIVLNAVSGHDVMDSTTVTESHAPFSIDNDLELTGIHIGIPKEYYVPFMEDEVLSLWQRMADIFENAGAKVSQVSLPHSE-YSQACYYVLTCCEVASNFARYDGIQYGLRTGLEDSTEELYAQTRHTGLNEVVRGRIMAGNYFLLKRNYESYFQQAQKVRRLISEDYKKVFSR-GVDLLLTPTTPSDAPDFRWFSE--ESNMIRCQMLDSCSTAANLAGLPAINIPAGLSRRGLPLGLQLIGPMFTESKLLSVSHWMENE----------------------
>EOG091F01TT|Biomphalaria_glabrata|HW20_Spurilla_neapolitana|TRANSCRIPT
----------------------------------------------------------------------------------------------------------------------------------------------------------------------------------------VGGDNVD---ESWAIAGGSSGGSAVSVAAGTCLAAFGSDTGGSVRVPASFCGVVGLKPTYGLLSRHGLIPLCNSLDTPGIFTRTVEDCAIVLNAVSGHDFKDSTTVTESHAPFFIKKDLELKDIHIGIPKEYHVPFMEDEVVSFWRGMADVLENAGAKVSQVSLPHFE-FSQACYHVLVKCEVASNFARYDGIQFGIRTGKEESTEELYAETRHVGLNEVVRGRIMAGNFFLLKRNYESYFQQAQKVRRLISDDFKRVFSS-GVDLLLTPTTPSDAPDFRWFSE--ESNMARCQMMDSCTTAANLAGLPAINIPAGLSRRGFPLGLQLIGPMFSESKLLSVSHWMESE----------------------
>EOG091F01TT|Biomphalaria_glabrata|JG29_Spurilla_braziliana|TRANSCRIPT
----------------------------------------------------------------------------------------------------------------------------------------------------------------------------------------VGGDDVD---GSWAIAGGSSGGSAVSVAVGTCLAAFGSDTGGSVRVPASFCGVIGLKPTYGLLSRHGLIPLCNSLDTPGIFTRTVEDCAIVLNAVSGHDLKDSTTVTESHAPFSINKNLDLKDIHIGIPKEYHVPFMEDEVVSLWQRMADALEKAGAKVSQVSLPHFE-YSQACYHVLVKCEVASNFARYDGIQFGIRTGKEESTEELYAETRHVGLNEVVRGRIMAGNFFLLKRNYGSYFQQAQKVRRLISDDFKRVFSS-GVDLLLTPTTPSDAPDFRWFSE--ESNMARCQMMDSCTTAANLAGLPAINIPAGLSRRGFPLGLQLMGPMFSESKLLSVSHWMESE----------------------
>EOG091F01TT|Biomphalaria_glabrata|JG21_Limenandra_confusa|TRANSCRIPT
--------LKEAIIRLRNRLIQVTDLYEICLENSRQTTNLNIYTSRTEGLSLTDRLEESQRKYNE---GRPRPLEGIPIAFKDNFCTKGIPTTCTSTMLQNYIPPYDATMVSRCLENGAVLVGKTNMDEFAMGAGSIDSQFGPVKNPWSFG------KSENDEKQQHVANGEDF---------NVENEDNS---RNWAIAGGSSGGSAVSVAAGTCWAAFGSDTGGSVRVPASFCGVVGLKPTYGLLSRHGLIPLCNSLDTPGIITRTVEDCAIVLNAVAGHDEKDSTTVTESHAPFSIDEDLELTDLHIGIPKEFYVPFMEDEVASLWHQMANALENSGARVSQVSLPHFE-YSQTCYHVLATCEVASNFARYDGIEFGLRTGREDSTEELYAQTRHVGLNEVVRGRIMAGNYYLLKRNYESYFLQALKVRRLISDDFKNVFSS-GIDLLLTPTTPFDAPEFEWFSE--DSNMARCQMLDSCTTAANLAGLPAINIPAGLSRRGLPLGLQLIGPMFSESKLLSVSHWME------------------------
>EOG091F01TT|Biomphalaria_glabrata|JG12_Dondice_parguerensis|TRANSCRIPT
------------------------------------------------------------------------------------------------------------------------------------------------------------------------------------------------------------------------------------------------------------------------------------------------------------------------------------------------------------------------------------------FGLRTGKEESTEELYAHTRHVGLNEVVRGRIMAGNYYLLRKNYEPYFQKAQKVRRLISDDFKKVFSS-GIDLLLTPTTLSDAPDFNWFSA--ESNMVRCQLIDSCTTAVNLAGLPAINVPSGISKRNLPLGLQLIGPMFSESKLLSVARWME------------------------
>EOG091F01TT|Biomphalaria_glabrata|JG18_Hermissenda_opalescens|TRANSCRIPT
--------------------------------------------------------------------------------FKDNYCTKGIPTTCTSSMLQNYIPPYNATMVSKCLDHGALLVGKTNMDEFAMGAGGIDSLYGPVKNPWNL---------------------------------------------------------------------------------ASFCGIVGLKPTYGLLSRHGLIPLCNSLDVPGIFTRTVEDCAIVLNAVSGQDGKDSTTVTESNAPLNIDIDLDLTGIHIGIPKECHTPFMEEEVVSLWRSMADVFENSGAKVSQVSLPHFE-YTSACYNVVSACEVASNMARYDGIQFGLRTGNEESTEELYAQTRYVGLNKVVRGRIMAGNFYLLKRNYESYFQKAQKVRRLICNDFQKVFSS-GVDLLLTPTTLSDAPDFKWFSS--ESNMARCQLIDSCTRAANLAGLPAITVPSGLSKRGLPLGLQLTGPMFSESKLLSVSHWMERE----------------------
>EOG091F01TT|Biomphalaria_glabrata|NC05_Hermissenda_crassicornis|TRANSCRIPT
---------------------------------------------------------------------------------------------------------------------------------------------------------------------------------------------------DWAITGGSSGGAAASVAAGTCLAAFGSDTGGSVRIPASFCGIVGLKPTYGLLSRHGLIPLCNSLDVPGIFTRTVEDCAIVLNAVSGQDGKDSTTVTESNAPFNIDIDLDLTGIHIGIPKECHTPFMEEEVVSLWRSMADVFENSGAKVSQVSLPHFE-YTSACYNVVSACEVASNMARYDGIQFGLRTGNEESTEELYAQTRYVGLNKVVRGRIMAGNFYLLKRNYESYFQKAQKVRRLICNDFQKVFSS-GVDLLLTPTTLSDAPDFKWFSS--ESNMARCQLIDSCTRAANLAGLPAITVPSGLSKRGLPLGLQLTGPMFSESKLLSVSHWME------------------------
>EOG091F01TT|Biomphalaria_glabrata|JG02_Antaeolidiella_chromosoma|TRANSCRIPT
--------LKEALSRLRNRLLQVQDLYEMCLQRTNQTKSLNIYSSRVEENSMKNRLKECQKNYDK---GKPRSLEGIPIAFKDNFCTEGIPTTCTSTMLQNYIPPYNATMVSKCLDNGALLVGKTNMDEFAMGSGSTDSHFGPVRNPWNSV------KSHQV----TNSSS--------CDQDKDIDFGDE---GNWVIAGGSSGGSAAAVAAGTCLVAFGSDTGGSVRVPASFCGVVGLKPTYGLLSRHGLISLCNSCDTPGILTRTVEDCTIVLNAVSGHDEKDSTTVTESHAPFFVDKNLDLKNMHIGIPKEFHVPFMEDDVISLWRNMADILENSGAKVSQVSLPHFE-YSQPCYHVLVSCEIASNFARYDGIQFGLRTGREDSTEELYAQTRHVGLNQVVRGRIMAGNYFLLKRNHGLYFQQAQRVRRLISDDFQKVFAS-GVDLLLTPTTPFDAPDYKWFSE--ESNMARCQMLDVCTTAVNLAGLPAINIPAGLSSNRLPLGLQLIGPMFSESRLLSLSHWMENE----------------------
>EOG091F01TT|Biomphalaria_glabrata|HW05_Caloria_elegans|TRANSCRIPT
--------LKEAIVRLRNRLIFVQDLYEMCLQKSHQTTGLNIYTSRTEEHSIIHRLEESQKNYNE---GKPRLLEGIPIAFKDNFCTKGIRTTCTSSMLQNFIPPYDAAMVSRCLDHGALLVGKTNMDEFAMGSGSIDSQYGPVKNPWNLI------KSQCT----ENSYQ--------YDHNKDSEL-KDDEYGDWAIAGGSSGGSAAAVAAGTCLVAFGSDTGGSVRVPASFCGVVGLKPTYGLLSRHGLIPLCNSMDTPGILTRTVEDCAIVLNAVSGHDVKDSTTVTESHSPFFVDTDLDLTGIHIGIPKECFVPFLDDEVISLWQRMADVLENSGAKISQVSMPHFK-YSQTCYYVLASCEVASNFARYDGIQFGLRTGKEDSTEELYAQTRHQGLNEVVRGRIMAGNYFLLKRNYESYFLQAQRVRRLISDDFKKVFSS-GVDLLLTPTSISDAPDFSWFSE--ESNMARCLMMDSCTTGANLAGIPAINIPAGLSRRGLPLGLQLMGPMFSESKLLSVSHWMEN-----------------------
>EOG091F01TT|Crassostrea_gigas|HW06_Cratena_peregrina|TRANSCRIPT
---------------------------------------------------------------------------------------------------------------------------------------------------------------------------------------SDSEMTKD---EDWVIAGGSSGGSAAAVAAGTCLAAFGSETGGSVRVPASFCGVVGLKPTYGLLSRHGLIPLCNSLDTPGIFTRTVEDCAIVLNAV-----------------------------------------------------------------------------------------------------------------------------------------------------------------------------------------------------------------------------------------------------------------------------------
>EOG091F01TT|Biomphalaria_glabrata|JG03_Austraeolis_stearnsi|TRANSCRIPT
--------------------------------------------------------------------------------------------------------------------------GKTNMDEFAMGAGSIDSQYGPVKNPWNLV------KSQYA----ENSYQ--------CDHGKDSEL-KDDEDGDWAIAGGSSGGSAASVAAGTCLAAFGSDTGGSVRLPASFCGVVGLKPTYGLLSRHGLISLCNSMDTPGIFTRTVEDCAIMLNAVSGHDTKDSTTVTESHSPFFVDTDLDLRGIHIGIPKECYVTFMDDEVISLWRRMADVL--------------------------------------------------------------------------------------------------------------------------------------------------------------------------------------------------------------------------
>EOG091F01TT|Biomphalaria_glabrata|JG15_Favorinus_auritulus|TRANSCRIPT
--------------------------------------------------------------------------------------------------LQNYIPPYDASMVSRCLDHGALIVGKTNMDEFAMGAGSIDSQYGPVKNPWNLT------R-------GNVSHPGSVEDCAGG--SDTNLDGWD---GDWVIAGGSSGGSAAAVAAGTCLAAFGSDTGGSTRVPASFCGVVGLKPTYGLLSRHGLIPLCNSMDAPGIITRTTQDCAIVLNAVSGHDVMDSTTVMESHAPFFIHPDLDLKNVHIGIPKECYIPFMDEEVVSLWKKMADAFENAGAKVSQVSLPHFE-FSQTCYYVLATCEVASNFARYDGIQFGLRTGNEDSTEELYAQTRHEGLNEVVRGRIMAGNYYLLKRNYESYFVQAQKVRRLISDDFKRAFES-GVDLLLT-----------------------------------------------------------------------------------------------------
>EOG091F01TT|Biomphalaria_glabrata|JG16_Flabellina_iodinea|TRANSCRIPT
--------LKEAITHLRRKLIRVQDLYEQCLQRSRQTKCLNIYSSQPEENSLLDQVESSQNNYDK---GKARLLEGIPVSFKDNFNTKGIPTTCTSSMLQNYVPPYDATMVSRCLDHGALLVGKTNMDEFAMGAGSVDSLCGPVRNPWNLV------ISHL-----ED-----------K--SCQIEDGDE---GEWVIAGGSSGGSAASVAAGTCLASFGSDTGGSVRIPASFCGVVGLKPTYGLLSRHGLIPLCNSMDAPGILTRTVEDCAIVLNAVSGHDVKDSTSVTESCAPFLIDDDLDLSGIHVGIPKEYYIPIMEDEVVNLWGCMADALERAGAKVTHVSLPHFE-YSQACYFLLTACEVASNFARYDGIEFGLRTGNEESTEELYAQTRHVGFNDAVRGRIMAGNFFLLKRNYEAYFVKAQKVRRLISADFKNIFSS-GVDFLLTPTTLMDAPDFKWFSE--ESNMTRCEMMDCCTTSANLAGLPAINIPAGLSHKGLPLGLQLMGPMFSESKLLSLSYWIEKEANFSLLSL--------------
>EOG091F01TT|Biomphalaria_glabrata|JG01_Aeolidiella_alba|TRANSCRIPT
---------------------------------------------------------------------------------------------------------------------------------------------------------------------------------------------------DWAIAGGSSGGSAASVAVGTCLAAFGSDTGGSVRVPANFCGVIGLKPTYGLLSRHGLIPLCNAFDAPGIITRTVEDCATVLSAVSGHDVKDSTTVSESYTPFVVDKDLDLSGLHIGIPKEYYVPFMEDDVTSLWQKMADLFENSGAKVSQVSLPHTE-YSQICYQVLSTCEVASNFARYDGIQFGLRTGKEDSTDELYAETRHVGFNDVVRGRIMAGNFYLLKKNYDTFFQQAQKVRRLISDDFNRLFSS-GVDILLTPTTTFDAPDFKWFSE--DSNMARCRMLDSCTTSANLAGIPAISVPVGLSRRHLPLGLQLMGPRFSESLLLSVSHWMEGQ----------------------
>EOG091F01TT|Biomphalaria_glabrata|HW18_Janolus_cristatus|TRANSCRIPT
--------------------LLVEELYEQCMRRSRQTASLNMYVTQTTKDEHLEQKMEQSQYYYNFRGH--RSLEGNPITFKDTFCTKGLTTSCSSLMLKDYIPPFDATMVSKCYDNGALLVGKTNMDEFAMGSGNLNSLHGPAKNPWNLA------KSYQA----RKTSQT---TTSGI--DREDHQEEE---DDWVVCGGSSGGSAAAVAAGTCLASFGSDTGGSVRVPASFCGVVGFRPTYGLLSRHGLIPLCNSLDTPGICTQTVEDCGIVLNAVAGHDVKDSTTVPEPHGPFIIDPDLDLSNIHIGIPKEYVIDELDEDMAAVWKNMANTFDNAGARVSEVSLPHFK-YNQPCYVTIAACDVASNFSRYDGIRFGLRTGSEESTEELLAQSRHDGFNEVVRGRIMAGNYFLLKRNYESFYLQAQKVRRLISEDFRKIFSS-GVDLVLGPTTPFDAPDYKWFIE--DSNQTRCMLLDNYAVSAVFPGLPAVSVPAGLSKRGLPLGLELTGPRFSESKLLSVSAWMEREANMPRLSLNFLDK---------
>EOG091F01TT|Biomphalaria_glabrata|JG19_Janolus_barbarensis|TRANSCRIPT
-----------------------------------------------------------------------------------------------------------------------------------------------------------------------------------------------------------------------------------------------------------------------------------------------------------------------------------------------------------------------------------------------------------------------RIMAGNYFLLKRNHESFYLQAQKVRRLICEDFRKIFAS-GVDLILGPTTIFDAPYYKWFLQ--DSNQSRCTMLDNYAVSAAFPGLPSISVPAGLSKRGLPLGLELTGPRFSESKLLSVSAWMEREANMPRLSLDF------------
>EOG091F01TT|Biomphalaria_glabrata|HW12_Facelina_rubrovittata|TRANSCRIPT
------------------------------------------------------------------------------------------------------------------------------------------------------------------------------------------------------------------------------------RVPASFCGVVGLKPTYGLLSRHGLIPLCNSMDTPGILTRTVEDCAIVLNAVSGHDVKDSTTVNESHGPFLIDTDMDMTSLHVGIPKEYYSTFMDQEVVSLWRKMADFVEKSGAKVSQVSLPHFE-YNQTCYNVLAACEVASNFARYDGIQFGLRTGKEDSTEELYAQTRHEGLNEVVRGSIMAGNYFLLKRNYEEYFVKSQKVRRLVLDDFKNVFSE--VDLLLAPTTISDAPDFSWFSE--ESNMARCQMLDLCTSGANLAGITA------------------------------------------------------------
>EOG091F01TT|Biomphalaria_glabrata|HW14_Flabellina_affinis|TRANSCRIPT
---------------------------------------------------------------------------------------------------------------------------------------------------------------------------------------------------DWAIAGGSSGGSAASVAAGTCLASFGSDTGGSIRVPASFCGAVGFKPTYGLLSRHGLIPLCNSMDVPGIFTQTVEDCAIVLNAVSGHDIQDSTTVTESHTPFRIQPDLNLNDVHIGIPKESHTPFMTDEVLSLWQSMTDQMENAGARVSQVSLPHFK-YSQTCYYLLATCDVASNFARYDGIQFGLRTGNEDSTEELFAQTRHIGLSDVVRGRIMAGNYFLLKRNYESYFVQAQKVRRLISDDIKKVFSN-GVDLLLTPTVPSDAPDFKWFTE--ESNMARCQILDACTTPANLAGLPAISIPASLSKRGLPLGLQLTGPMFSESILLSVAQWVEREANFTRLSLDFLD----------
>EOG091F01TT|Biomphalaria_glabrata|JG32_Unidentia_angelvaldesi|TRANSCRIPT
------------------------------------------------------------------------------------------------------------------------------------------------------------------------------------------CNKEE---FDWLIAGGSSGGSAAAVATGSCLAAFGSDTGGSVRIPASLCGVVGLKPTYGLLSRHGLIPLCNSMDCPGILTQTVEDCAIVLNAVAGHDVMDSTTVPESHTPFVIDPDVDVSKVHFGIPKEVYDLTMDEDVALLWRKMADTLEKAGAKVSQVSLPHFD-FSQICYAILVACEVASNFCRYDGIQFGLRTGKEDSTEELYAQTRHVGFNNVVRGRIMAGNYFLLKRNYDSYFVKAQKVRRLISEDYKKAFSS-GIDMLLAPTVLSDAPSFGWFSQ--ETNMARCEVWDFCTTAANLTGLPAISIPSGLSGRGLPIGLQLTGPMFSESKLLSVSHWMEKEAQFPRLSL--------------
>EOG091F01TT|Biomphalaria_glabrata|NC01_Armina_californica|TRANSCRIPT
-------------------------------------------------------------------------------------------------------------------------------------------------------------------------------------------NEGD---NDWAITGGSSGGSAAAIASGTCLAAFGSDTGGSVRIPASFCGVVGLKPTYGLLSRHGLIPLCNSMDVPGILTQTVEDCAIVLNSVAGHDSKDSTTVTESHAPFHMDVDIDLSRVHIGIPKECHHPMLEDDMTSLWRNVADAFENAGARVSQVSLPHFE-HNQACYAVLTACEVASNFARYDGIQFGLRTGKEDSTEELYAQTRYAGLNKVVRGRIMAGNYFLLKKNYDHFFVKAQKVRRLICDDFRNAFNG-GVDLLLTPSTVSDAPSFQWFSK--DTNHARCELLDIYAVGANLAGIPAISLPQGFSKSGFPLGLQLIGPRFSESNLLSVSHWMEKKANTPRLSLDFMDQ---------
>EOG091F01TT|Biomphalaria_glabrata|JG22_Lomanotus_vermiformis|TRANSCRIPT
-----------------------------------------------------------------------------------------------------------------------------------------------------------------------------------------------------------------------------------------------------------------------------------------------------------------------------------------------------------------------------EVASNFARYDGIQFGLRTGSENSTEDLYAQTRHSGLNEVVRGRILAGNYFLLKRNYESYFVKAQKVRRLIHDDLRNVFAS-GVDMLLTPTTLSDAPTYQWFSK--DTNQAMCQIVDIFTTAANLAGLPAISLPMGLSNRGLPLGLQLVGPRFSESKLLSVGHWMEGEANMPALAL--------------
>EOG091F01TT|Biomphalaria_glabrata|HW10_Embletonia_pulchra|TRANSCRIPT
-------------------------------------------------------------------------------------------------------------------------------------------------------------------------------------------------------VGGSSGGSTILVATGDVDLAIACDQGGSIRIPSCWSGVVGLKPTYGLVPYTGIMSIEPTLDHVGPVARTVSDCALFLEVLAG-------------------------------------------------NNADALDNAGAKVSQVSLPHHA-YNQMCYAVLVACEVASNFARYDGIQFGLRTGNEDSTEELYAQTRHSGLSDVVRGRIMAGNYFLLKRNYESFFLKAQKVRRLICEDFRKVFSS-GVDLLLMPTTLTDAPTYQWFSG--ETNLQRCEVADICTTSANLAGLPAISLPMGLSKRGLPLGLQLTGPRFSESKLLSVSHWMEMEADFPHLNLDFL-----------
>EOG091F01TT|Biomphalaria_glabrata|JG10_Dirona_picta|TRANSCRIPT
--------------------------------------------------------------------------------------------------------------------------------------------------------------------------------------------------------------------------------------------------------------------------------------------------------------------------------------------ADAFENAGARVSQVSLPHFQ-YNQPCYALLTACEVASNYARYDGIQFGLRTGKEDSTEELYAQTRHFGFSDVVRARIMAGNYFLLKRNYESYFRKAQKVRRLISDDFRAIFSS-GVDFLLTPTTLSDAPNFKWFSE--DSNQARCEMLDAFAASAALPGLPAISVPAGRSNRGLPLGLELTGPRFSESKLLSVADWMENEANVPRLSLDFLD----------
>EOG091F01TT|Biomphalaria_glabrata|HW13_Favorinus_branchialis|TRANSCRIPT
-------------------------------------------------------------------------------------------------------------------------------------------------------------------------------------------------------CGGSSGGEGALIGAGASILGLGCDMAGSIRVPCHFCGVTGIKCTPNRLSNAGNYP-------------STQDCAIVLNAVSGHDVMDSTTVMESHAPFFIDPDLDLKNVHIGIPKECYIPFMDEEVVSLWKKMADAFENAGAKVSQVSLPHFE-FSPTCYYVLATGEVASNFARYDGIQFGLRAGNEDSTEELYAQTRHEGLNEVVRGRIMAGNYYLLKRNYESYFVQAQKVRRLISDDFKRAFES-GVDLLLTPTTISDAPPFSWFSE--ESNMARCQMLDSCTTAANLTGLPAISVPVGLSRKGLPLGLQLMGPMFSESKLLSVSHWMET-----------------------
>EOG091F01TT|Biomphalaria_glabrata|JG27_Phidiana_lynceus|TRANSCRIPT
------------------------------------------------------------------------------------------------------------------------------------------------------------------------------------------------------------------------------------------------------------------------------------------------------GPFSIDTDLDLTGVHIGIPKEYYVPFMEDEVVSLWRRMAYVLESCGAKVTQVSLPHAK-Y------------------------FGLRTGNEDSTEELYAQTRHEGLNEVVRGRIMAGNYFLLKRNYELYFLQSQKVRRLISEDFKNVFSK-GVDLLLTPTTTSDAPNFSWFTK--DSN---------------------------------------------------------------------------------
>EOG091F01TT|Biomphalaria_glabrata|JG06_Catriona_columbiana|TRANSCRIPT
--------------------------------------------------------------------------------------------------------------------------------------------------------------------------N--------C--TGNHGMQND---DNWILAGGSSGGSAATVAAGISLASFGSDTGGSTRVPASFCGVVGFKPTYGLLSRHGLIPLNNSLDCPAIVTQTVEDCAIVLNAVAGHDVKDSTSVTESYTPFAINPDVDLSNIHIGIPKEFYHSLVDDDVVIQWRKIADALENAGAKVSQVSLPHFK-YHQKCYAVLTACEVASNFARYDGIQFGLRTGKEESTEELYAQTRHAGFNEVVRGRIMAGNYYLLKRNYEPFFVQAMKVRRLIAEDFQRLFSR-GINLLLGPTCSSDALDFGWFSG--DTNQARCELVDALCSGTNLAGIPAVSIPVGLSGRGLPIGLQLIGQHFSESNLLSVAHWIEKEANAPRLPMDHLE----------
>EOG091F01TT|Biomphalaria_glabrata|JG07_Cuthona_albocrusta|TRANSCRIPT
---------------------------------------------------------------------------------------------------------------------------------------------------------------------------------------------------------------------------------------------------------------------------------------------DSTSIPETHSPFVIDPDVDLSNIHIGIPKEFYHSLVEDYVVSYWRKIADCLENAGARVSQVSLPHFK-YHQKCYAVITGCEVASNFARYDGIQFGLRTGKEESTEELYAQTRHAGFNEVVRGRIMAGNYYLLKRNYEPFFVQAMKVRRLISEDFQRLFSS-GIDMLLGPTCSSDALDFGWFSS--DTNRARCEIVDSLCSGANLAGIPAISIPVGLSSRGLPIGLQLIGAHFSESNLLSVAHWIEKEANAPRLPLDLIE----------
>EOG091F01TT|Biomphalaria_glabrata|NC04_Fiona_pinnata|TRANSCRIPT
-----------------------------------------------------------------------------------------------------------------------------------------------------------------------------------------------------------------------------------------------------------------------------------------------------------------------IPKEFYHSLVEEDVVTQWKKMADTLENAGARVTQVSLPHFK-YHQKCYAVLTACEVASNFTRYDGIQFGLRTGKEESTEELYAQTRHAGFNEVVRGRIMAGNYFLLKRNY---------------------------------------------------NQARCELLDAHCSGPNLAGIPAISVPVSLSSRGLPIGLQLIGPHFSESKLLSVAHWLEKEADAPRLPLDQLE----------
>EOG091F01TT|Biomphalaria_glabrata|HW07_Cuthona_caerulea|TRANSCRIPT
----------------------------------------------------------------------------------------------------------------------------------------------------------------------------------------------A---SDWVIAGGSSGGSAAAVAAGISLVAFGSDTGGSVLVPASFCGVVGYKPTYGLLSRHGLIPLCNSLDCPGILTQTVEDCAIVLNAVAGHDVKDSTSVSESHTPFVIDPEVDLSNVHIGIPKEFFHSLMDDDVVIQWRKMADALENAGARVSQVSLPHFK-YHQKCYTVITTCEVASNFARYDGIQFGLRTGKEESTEELYAQTRHAGFNEVVRGRIMAGNYFLLKRNYEPFFVQAMKVRRLISNDFQKIFSS-GVDMLLGPTGASDALDFDWFSG--DTNHARCELVDALCSGTNLAGLPAISIPVGLSNRALPIGLQLIGPHFSESNLLSVAYWIENEANAPRLPLDQLE----------
>EOG091F01TT|Biomphalaria_glabrata|JG26_Phestilla_sp|TRANSCRIPT
---------------------------------------------------------------------------------------------------------------------------------------------------------------------------------------------------DWVITGGSSGGSAASVAAGISLASFGSDTGGSIRIPASFCGVVGLKPTYGLLSRHGLIPLCNSFDCPGIITQTIEDCAIVLNAVAGHDVKDSTSVTETHTPFNFDPEVDLSNIHIGIPKEFYHSLMENDVVNHWRKISDALENAGAKVSQVSLPHFK-YHQKCYAVLTACDVASNFARYDGIQFGLRTGKEESTEELYAQTRHAGFNEVVRGRIMAGNYYLLKKNYKTYFVKAMKVRRLIAEDFQKLFSN-GVDLLLGPSASTDALDYDWYMG--DANQSRCELVDALCSGTNLAGIPAVSIPVGLSCRRLPIGLQLIGPHFSESILLSIAHWIEREANAPRLPLDKLD----------
>EOG091F01TT|Biomphalaria_glabrata|HW11_Eubranchus_exiguus|TRANSCRIPT
---------------------------------------------------------------------------------------------------------------------------------------------------------------------------------------------------------------------------------------------------------HGLIPLCNSLDSPAMVTQTVEDAAIVLNAVAGHDVKDSTTVSESHGPFEIDTRLDLSDLHIGIPKEFHHSMVTTDVIDIWTKMADAFERAGARVSQVSLPHFK-YHQKCYAVLTASDVASNFARYDGIQFGLRKGNEESTEELYAQTRHFGFNEVVRGRIMAGNYFLLKRNYEHYFVKALKLRRLISEDYQQLFSK-GVDFLLGPTAHSDAPDFDWFSG--DFNHTRCELLDAPCSGVNLAGLP-------------------------------------------------------------
>EOG091F01TT|Biomphalaria_glabrata|JG14_Eubranchus_rustyus|TRANSCRIPT
---------------------------------------------------------------------------------------------------------------------------------------------------------------------------------------------------NWVIAGGSSGGSAASVAAGASFVSFGSDTGGSVRLPASYCGVVGMKPTYGLLSRHGLIPLCNSLDCPAIVTQTVEDAAIVLNVVAGHDLRDSTSVLESHIPFVIDPGLDFTHLHIGIPKEFHHSMVDADVIDIWTKMADSFEKAGAKVSQVSLPHFK-YHQKCYAVLTACDVASNFARYDGVQFGLREGNEESTEELYAQTRHLGFNEVVRGRIMAGNYFLLKRNYEHYFVKAMKIRRLITEDFKKLFDT-GVNFLLGPTAHSDAPDFNWFSE--DTNHARCELLDAHCSGANLAGLPAISIPAGLSKRGLPIGLQLIGPQFSESNLLSVSHWMEKEADSPRLFLDHLD----------
>EOG091F01TT|Biomphalaria_glabrata|JG23_Melibe_leonina|TRANSCRIPT
-----------------------------------------------------------------------------------------------------------------------------------------------------------------------------------------------------------------------------------------------LKPTYGLLSRHGLIPLHNSLDTPALCTQTSEDAAILLNAVAGHDVKDSTNVSESHAPFIIDHDLDLSNLHVGIPKEFSIPYLSEDMSALWSKMADILEDAGARVSLVSLPHFE-FYTSCYTVLCACDVASNFNRYDGIQFGLRTGSEDSTEELYAQTRLAGLNKVVRGRIMAGNYFLLKRNYEAMFVQAQKARRLVVQDFRNVFSS-GVDVLLSPMSLSDAPTYSWFSA--ESNMARCHMMDIFAMPSNLAGVPSLSLPLGSSRRGLPLGLQLMGPMFSESKLLSVGHWMEGEAGVDRLSLDHLD----------
>EOG091F01TT|Biomphalaria_glabrata|NC02_Bathydoris_clavigera|TRANSCRIPT
----------------------------------------------------------------------------------------------------------------------------------------------------------------------------------------------------------------------------------------------------------------------------------------------------------------------------------------------------------------------------------------------------------------------------NYFLFKRNYEKYLIKAQKVRRLINNDYKNVFENEKVDFLLTPVTLSDAPTKSWFTE--EDNQTRCEQMDLISVTSNLAGVPGLSLPLRLSQKGLPLSLQLIGQSFGESKLLSVAHWLEQEANFPRLSLDFL-----------
>EOG091F01TT|Biomphalaria_glabrata|HW19_Polycera_quadrilineata|TRANSCRIPT
SPV-------------------------------------------------------------------------------------------------------------------------------------------------------------------------------------SSGL-TD---KDFYVSGGSSGGSGAAVAAGTCLAAFGSDTGGSIRIPASYCGVVGLKPTYGLLSRHGVIPLVNSTDCPGIFTKTVEDCAIVLNTVAGHDAKDSTSVHENFGPINIDPKLDLTGLHIGIPKEFYVSCLSEEVVSLWRDMADVLENSGARVSQVSLPHTR-HAMHSYTVLAYCEVASNFARYDGIEFGLRRGSEESTEDLYAASRHLGFNEEVRGRILSGNYFLLESNYEKYFIKAQQVRRLVSNDVRRVFES-GVDLLLTPVALSEAPLVSWYSN--EKETTRREEMDACCVTANLTGIPAISIPLRLSQNGLPLGLQLIGQAFGESKLLSVAHWLEQTANCPRLSLDFID----------
>EOG091F01TT|Biomphalaria_glabrata|HW03_Berthella_plumula|TRANSCRIPT
---------------------------------------------------------------------------------------------------------------------------------------------------------------------------------------------------DWFVTGGSSGGSAAAVASGSCFASFGSDTAGSVRLPAGYCGVVGLKPTYGLLSRHGLIPLVNSLDVPGICTKTVEDCAMVLDVVAGHDVKDSTTVLDKHGPFTIRKDLDFSKIHVGIPKEFHSTDISPEISSLWQATADALENAGARVTEVSLPHCDLIALRCYFVLGCCEVASNFSRYDGIEFGLRDGSEESTEELLAESRHKGFNDVVRGRILAGNYFLLKRNYEKYFLKAQRVRRLIYNDFKDVFSS-GVNLLLTPVSIADSPEVNLFEGDGQQSLVKEQELDIYTTAVNLAGIPAVSVPLNLSEKGLPLSLQLIGPWFSETNLLSMAHWLECQGHFPSLDLDYLD----------
>EOG091F01TT|Biomphalaria_glabrata|JG08_Dendronotus_venustus|TRANSCRIPT
------------------------------------------------------------------------------------------------------------------------------------------------------------------------------------------------------IPGGSSGGEAALLARHGSIIGFGSDLGGSIRIPSAMCGTYGLKPTIGRISKKGMSP------------------------------------------------------------------------------------------LVSLPHFE-YAQSTYAVLTACDVASNFCRYDGIEFGLRKGSEDSVEQLYAQTRLHGLNEVVRGRILAGNYFLLKRNYEKYYVKAQKARRLICEDYRKVFSS-GVDLLLAPITISDAPNYEWYTQ--DSNQSRCVMMDSCATGANLAGLPSISVPLGYSKRGLPLGLQLIGPMFSETTMLSVA----------------------------
>EOG091F01TT|Crassostrea_gigas|CGI_10002310
MPKFPSRFFLPAISKLKDGSLSAAELCEKCVTRAKRVQELNFIVTDNFSQSQKEAVHSARLWSEYGRHNEWRKFGGIPFAIKDNFCTKDIRTTCASHILNNYVPPYTATVVQKLQDAGGVIIGKTNMDEFAMGAGSTDSIFGPVRNPWNYEFAQ-----------------------------SGEEQDKT---NDWHIAGGSSGGSAVAVATGASFGAFGSDTGGSTRNPAAYCGVVGFKSTYGRLSRHGLIPLVNSLDVPGIFAKSVDDASLLFNAVAGHDTRDSTTVTDSIETFTLPDDISVKHLHIGIPKEYHAPGMSPCVLEAWRRAADLFDRAGAKVSEVSLPHTQ-FSIICYSVLCCAEVASNMSRYDGIEYGHRAKNEDSTEELYAATRHEGFNDVVRGRILAGNFFLLKRNYDNFFIKAQKVRRLIAEDFRQVFGG-GMDILLTPTTLTEAPTYSWFTE--VDNRTRAEEQDVFTQPINLAGVPAITVPASLSQSGLPIGLQFIGPNFHDKEVLTVAKWFEQQTNFKRLDLSHLDKS--------
>EOG091F01TT|Lottia_gigantea|LotgiG174160
MLSLP---IREVLKHLKEGKITARDLIELCLKRSEKVKELNIFVTETGELARQQADDSSNRLKSG---NEIGPLEGIPIGFKDNFCSNGIRTSCGSRMLANFIPPYHATMIEKTLNNGGVLLGKTNMDEFAMGAGSVDSASGPVRNPWKYKFKSRRHKNNQS----ED-----------S--KGHVTDKED---DDWLITGGSSGGSAAAVASGVCFGAFGSDTGGSTRIPASFCGVTGLKPSYGRLSRHGLIPLVNSMDVPGIIGKTTEDVATILNCVSGLDLKDSTTLPGSYQPVNLQESIDVKKLHIGIPKEYHAPDTTEDVITTWGQIADMLDNAGAKVSQVSLPYTQ-YSIKVYSVLCCCEVASNMARYDGIEFGYRGTNEQSTEEMFASSRHHGFNDVVRGRIMAGNYFLLKENYERYFIQAQKIRRLISEDFQKVFKS-GVNMLVTPTTINPALPYRYFME--EDNQTRCSQLDVFTQPSNLAGIPALTLPVSLSTDQLPIGIQILAPHLHDDKVLLLGNWIEQQVNFPFLNLDCLDEGV-------
>EOG091F01TT|Biomphalaria_glabrata|JG11_Dondice_occidentalis|TRANSCRIPT
--------LKEALVQLRNRLIQVQDLYELCLQRSQQVSSLNIYTTRIEKRSLTHRLEESQRHYDK---GTPRSLEGIPMSFKDNFCTKGIPTTCTSAMLQNYVPPYNATMVSRCLDHGALIMGKTNMDEFAMGAGSVDSLYGPVKNPW----------------------------------------------------------------------------------------------------------------------------------------------------------------------------------------------------------------------------------------------------------------------------------------------------------------------------------------------------------------------------------------------------------------------
>EOG091F01TT|Biomphalaria_glabrata|HW17_Hermissenda_crassicornis|TRANSCRIPT
--------LKEAISQLRNRLIQVQDLYEICLQRSRQTTSLNIYTTRLEEKSLAHRLEESQRHYDE---GRPRSLEGIPMSFKDNYCTKGIPTTCTSSMLQNYIPPYNATMVSRCLDHGALLVGKTNMDEFAMGAGSIDSLYGPVKNPWNLI------KSQNA----LNRHN--------CESGSITE-----------LCGGSSGGEGALIGAGASVLGLGCDMGGSIRVPSHLCGIAGLKSTPDRLSNVG---------------------------------------------------------------------------------------------------------------------------------------------------------------------------------------------------------------------------------------------------------------------------------------------------------------
>EOG091F01TT|Biomphalaria_glabrata|NC06_Pleurobranchaea_californica|TRANSCRIPT
---------LQALHALKKGTLSVEELWQKCSQRLKRTQHLNMFVSETSEDFVRSQLMKSSDMYAK---GQPRRLEGIPIAFKDNFCTKGIPTTCSSRMLQNYVPPYDATMVSKCAEQGAVMAGKVNMDEFAMGSANIRSCHGPVINPWNLD------KTVSQSKPNNDSHSK---ETLFH----ATSL-EQ---SDWHVSGGSSGGTASAVAAGTCLAAFGSDTGGSVRLPCSYSGVLGFK-----------------------------------------------------------------------------------------------------------------------------------------------------------------------------------------------------------------------------------------------------------------LKLSEKGLPLSLQLVGPMFSEARLLSVAHWLEHQVNFPFLDLDYLDQ---------
