# Supplementary material for: Transcriptomics provides a robust framework for the relationships of the major clades of cladobranch sea slugs (Mollusca, Gastropoda, Heterobranchia), but fails to resolve the position of the enigmatic genus Embletonia
Source: BMC Ecol Evol. 2021 Dec 28;21:226. doi: 10.1186/s12862-021-01944-0 (PMC8895541; doi:10.1186/s12862-021-01944-0)
Supplement: Supplementary file 6 — Additional file 6. Archive S4: Unmasked multiple sequence alignments on amino acid level including Doris kerguelenensis and Calmella cavolini prior to the removal of outliers. [file 12862_2021_1944_MOESM6_ESM.zip › Archive_S4/Alignments/EOG091F04UG.aa.fasta]

>EOG091F04UG|Biomphalaria_glabrata|BGLTMP001066
------------------------------------MDLILDVNTLIYPVELGDKFRLVIATTLREDGCPDDGEFNPT--NTGPSRADQFEYVMYGKVYRIEGDDGTLDSSRL
>EOG091F04UG|Crassostrea_gigas|HW19_Polycera_quadrilineata|TRANSCRIPT
MAGVLFEDIFDVKNIDPDGKKFDRVSRLICESESFKMDLILDVNTLIYPVDLGDKFRLVIATTLREDGCPDDGEYNPT--NTGPSRADQFEYVMFGKVYRIEGDDGNMDSSRL
>EOG091F04UG|Crassostrea_gigas|HW09_Doto_sp|TRANSCRIPT
MAGVLFEDIFDVKDIDPDGKKFDRVSRLFCESESFKMDLILDVNTQAYPMELGDKFRLVVATTLREDGCPDDGEYNPT--NTGPSRADQFEYVMYGKVYRIEGDDGSLESSR-
>EOG091F04UG|Crassostrea_gigas|JG13_Doto_lancei|TRANSCRIPT
MAGVLFEDIFDVKDIDPDGKKFDRVSRLFCESESFKMDLILDVNTQAYPMELGDKFRLVVATTLREDGCPDDGEYNPT--NTGPSRADQFEYVMYGKVYRIEGDDGSLESSR-
>EOG091F04UG|Crassostrea_gigas|HW10_Embletonia_pulchra|TRANSCRIPT
MAGVLFEDIFDVKDIDPDGKKFDRVSRLFCESESFKMDLILDVNTQVYPVDLGDKFRLVIATTLREDGCPDDGEFNPT--NTGPSRADQFEYVMYGKVYRIEGDDGSLESSRL
>EOG091F04UG|Crassostrea_gigas|NC08_Tritonia_hamnerorum|TRANSCRIPT
MAGVLFEDIFDVKDIDPDGKKFDRVSRLFCESESFKMDLILDVNTLIYPVELGDKFRLVIATTLREDGCPDDGEYNPT--FSGPSRADQFEYVMYGKVYRIEGDDGTLESSR-
>EOG091F04UG|Crassostrea_gigas|HW01_Armina_tigrina|TRANSCRIPT
MAGVLFEDIFDVKDIDPDGKKFDRVSRLFCESESFKMDLILDVNTLIYPVELGDKFRLVIATTLREDGCPDDGEYNPK--TSGPSRADQFEYVMYGKVYRIEGDDGTLESSR-
>EOG091F04UG|Crassostrea_gigas|HW21_Tritonia_manicata|TRANSCRIPT
MAGVLFEDIFDVKDIDPDGKKFDRVSRLFCESESFKMDLILDVNTLIYPVELGDKFRLVIATTLREDGCPDDGEFNPT--ATGPSRADQFEYVMYGKVYRIEGDDGTLESSRL
>EOG091F04UG|Crassostrea_gigas|HW16_Hancockia_cfuncinata|TRANSCRIPT
MAGVLFEDIFDVKDIDPDGKKFDRVSRLFCESESFKMDLILDVNTLIYPVDLGDKFRLVIATTLREDGCPDDGEFNPT--SSGPSRADQFEYVMYGKVYRIEGDDGTLESSR-
>EOG091F04UG|Crassostrea_gigas|JG17_Hancockia_uncinata|TRANSCRIPT
MAGVLFEDIFDVKDIDPDGKKFDRVSRLFCESESFKMDLILDVNTLIYPVDLGDKFRLVIATTLREDGCPDDGEFNPT--SSGPSRADQFEYVMYGKVYRIEGDDGTLESSRL
>EOG091F04UG|Lottia_gigantea|JG28_Scyllaea_fulva|TRANSCRIPT
MAGVLFEDIFDVKDIDPDGKKFDRVSRLFCESESFKMDLILDVNTLIYPVDLGDKFRLVIATTLREDGCPDDGEYNPT--SAGPSRADQFEYVMYGKVYRIEGDDGT------
>EOG091F04UG|Crassostrea_gigas|HW17_Hermissenda_crassicornis|TRANSCRIPT
MAGVLFEDIFDVKDIDPDGKKFDRVSRLFCESESFKMDLILDVNTLIYPIDLGDKFRLVIATTLREDGCPDDGEYNPT--STGPSRADQFEYVMYGKVYRIEGDDGTLESSR-
>EOG091F04UG|Crassostrea_gigas|JG18_Hermissenda_opalescens|TRANSCRIPT
MAGVLFEDIFDVKDIDPDGKKFDRVSRLFCESESFKMDLILDVNTLIYPIDLGDKFRLVIATTLREDGCPDDGEYNPT--STGPSRADQFEYVMYGKVYRIEGDDGTLESSR-
>EOG091F04UG|Crassostrea_gigas|NC05_Hermissenda_crassicornis|TRANSCRIPT
MAGVLFEDIFDVKDIDPDGKKFDRVSRLFCESESFKMDLILDVNTLIYPIDLGDKFRLVIATTLREDGCPDDGEYNPT--STGPSRADQFEYVMYGKVYRIEGDDGTLESSR-
>EOG091F04UG|Crassostrea_gigas|JG08_Dendronotus_venustus|TRANSCRIPT
MAGVLFEDIFDVKDIDPDGKKFDRVSRLFCESESFKMDLILDVNTLVYPVDLGDKFRLVIATTLREDGCPDDGEYNPT--STGPSRADQFEYVMYGKVYRIEGDDGTLESSR-
>EOG091F04UG|Crassostrea_gigas|JG23_Melibe_leonina|TRANSCRIPT
MAGVLFEDIFDVKDIDPDGKKFDRVSRLFCESESFKMDLILDVNTLIYPVDLGDKFRLVIATTLREDGCPDDGEYNPT--SQGP-----------------------------
>EOG091F04UG|Crassostrea_gigas|HW02_Berghia_verrucicornis|TRANSCRIPT
MAGVLFEDIFDVKDIDPDGKKFDRVSRLFCESESFKMDLILDVNTLIYPMELGDKFRLVIATTLREDGCPDDGEYNPT--SSGPSRADQFEYVMYGKVYRIEGDDGTLESSR-
>EOG091F04UG|Crassostrea_gigas|JG21_Limenandra_confusa|TRANSCRIPT
MAGVLFEDIFDVKDIDPDGKKFDRVSRLFCESESFKMDLILDVNTLIYPMELGDKFRLVIATTLREDGCPDDGEYNPT--SSGPSRADQFEYVMYGKVYRIEGDDGTLESSR-
>EOG091F04UG|Crassostrea_gigas|JG04_Berghia_stephanieae|TRANSCRIPT
MAGVLFEDIFDVKDIDPDGKKFDRVSRLFCESESFKMDLILDVNTLIYPMELGDKFRLVIATTLREDGCPDDGEYNPT--SSGPSRADQFEYVMYGKVYRIEGDDGTLESSR-
>EOG091F04UG|Crassostrea_gigas|JG01_Aeolidiella_alba|TRANSCRIPT
MAGVLFEDIFDVKDIDPDGKKFDRVSRLFCESESFKMDLILDVNTLIYPMELGDKFRLVIATTLREDGCPDDGEYNPT--SSGPSRADQFEYVMYGKVYRIEGDDGTLESSRL
>EOG091F04UG|Crassostrea_gigas|JG29_Spurilla_braziliana|TRANSCRIPT
MAGVLFEDIFDVKDIDPDGKKFDRVSRLFCESESFKMDLILDVNTLIYPMELGDKFRLVIATTLREDGCPDDGEYNPT--ASGPSRADQFEYVMYGKVYRIEGDDGTLESSR-
>EOG091F04UG|Crassostrea_gigas|HW20_Spurilla_neapolitana|TRANSCRIPT
MAGVLFEDIFDVKDIDPDGKKFDRVSRLFCESESFKMDLILDVNTLIYPMELGDKFRLVIATTLREDGCPDDGEYNPT--ATGPSRADQFEYVMYGKVYRIEGDDGTLESSR-
>EOG091F04UG|Crassostrea_gigas|JG02_Antaeolidiella_chromosoma|TRANSCRIPT
MAGVLFEDIFDVKDIDPDGKKFDRVSRLFCESESFKMDLILDVNTLIYPMELGDKFRLVIATTLREDGCPDDGEYNPT--ATGPSRADQFEYVMYGKVYRIEGDDGTLESSR-
>EOG091F04UG|Crassostrea_gigas|JG15_Favorinus_auritulus|TRANSCRIPT
MAGVLFEDIFDVKDIDPDGKKFDRVSRLFCESESFKMDLILDVNTLIYPMELGDKFRLVIATTLREDGCPDDGEYNPT--ATGPSRADQFEYVMYGKVYRIEGDDGTMESSRL
>EOG091F04UG|Crassostrea_gigas|HW14_Flabellina_affinis|TRANSCRIPT
MAGVLFEDIFDVKDIDPDGKKFDRVSRLFCESESFKMDLILDVNTLIYPMELGDKFRLVIATTLREDGCPDDGDYNPT--SSGPSRADQFEYVMYGKVYRIEGDDGTLESSR-
>EOG091F04UG|Crassostrea_gigas|HW12_Facelina_rubrovittata|TRANSCRIPT
MAGVLFEDIFDVKDIDPDGKKFDRVSRLFCESESFKMDLILDVNTLIYPMELGDKFRLVVATTLREDGCPDDGEYNPT--TSGPSRADQFEYVMYGKVYRIEGDDGTLESSR-
>EOG091F04UG|Crassostrea_gigas|JG24_Noumeaella_rubrofasciata|TRANSCRIPT
MAGVLFEDIFDVKDIDPDGKKFDRVSRLFCESESFKMDLILDVNTLIYPMELGDKFRLVVATTLREDGCPDDGEYNPTTATSGPSRADQFEYVMYGKVYRIEGDDGTLESSR-
>EOG091F04UG|Crassostrea_gigas|HW13_Favorinus_branchialis|TRANSCRIPT
MAGVLFEDIFDVKDIDPDGKKFDRVSRLFCESESFKMDLILDVNTLIYPMELGDKFRLVMATTLREDGCPDDGEYNPT--ASGPSRADQFEYVMYGKVYRIEGDDGTMESSR-
>EOG091F04UG|Crassostrea_gigas|HW06_Cratena_peregrina|TRANSCRIPT
MAGVLFEDIFDVKDIDPDGKKFDRVSRLFCESESFKMDLILDVNTLIYPIELGDKFRLVIATTLREDGCPDDGEYNPT--SSGPSRADQFEYVMYGKVYRIEGDDGSLESSR-
>EOG091F04UG|Biomphalaria_glabrata|JG05_Bornella_anguilla|TRANSCRIPT
-------------------------------------------------------------TTLREDGCPDDGEYNPT--SSGPSRADQFEYVMYGKVYRIEGDDGSLESSR-
>EOG091F04UG|Crassostrea_gigas|HW05_Caloria_elegans|TRANSCRIPT
MAGVLFEDIFDVKDIDPDGKKFDRVSRLFCESESFKMDLILDVNTQIYPMELGDKFRLVIATTLREDGCPDDGEYNPT--ATGPSRADQFEYVMYGKVYRIEGDDGSLESSR-
>EOG091F04UG|Crassostrea_gigas|JG25_Palisa_papillata|TRANSCRIPT
MAGVLFEDIFDVKDIDPDGKKFDRVSRLFCESESFKMDLILDVNTQIYPMELGDKFRLVIATTLREDGCPDDGEYNPT--ASGPSRADQFEYVMYGKVYRIEGDDGTLESSRL
>EOG091F04UG|Crassostrea_gigas|JG03_Austraeolis_stearnsi|TRANSCRIPT
MAGVLFEDIFDVKDIDPDGKKFDRVSRLFCESESFKMDLILDVNTQIYPMELGDKFRLVIATTLREDGCPDDGEYNPT--ASGPSRADQFEYVMYGKVYRIEGDDGTLESSR-
>EOG091F04UG|Crassostrea_gigas|JG27_Phidiana_lynceus|TRANSCRIPT
MAGVLFEDIFDVKDIDPDGKKFDRVSRLFCESESFKMDLILDVNTQIYPMELGDKFRLVIATTLREDGCPDDGEYNPT--ASGPSRADQFEYVMYGKVYRIEGDDGTLESSR-
>EOG091F04UG|Crassostrea_gigas|JG20_Learchis_evelinae|TRANSCRIPT
MAGVLFEDIFDVKDIDPDGKKFDRVSRLFCESESFKMDLILDVNTQIYPMDLGDKFRLVIATTLREDGCPDDGEYNPT--ATGPSRADQFEYVMYGKVYRIEGDDGTLESSR-
>EOG091F04UG|Crassostrea_gigas|JG32_Unidentia_angelvaldesi|TRANSCRIPT
MAGVLFEDIFDVKDIDPDGKKFDRVSRLFCESESFKMDLILDVNTLIYPMELGDKFRLVVATTLREDGCPDDGEFNPT--SSAPSRADQFEYVMYGKVYRIEGDDGTLESSR-
>EOG091F04UG|Crassostrea_gigas|JG30_Tritonia_festiva|TRANSCRIPT
MAGVLFEDIFDVKDIDPDGKKFDRVSRLFCESESFKMDLILDVNTLIYPVDLGDKFRLVIATTMREDGCPDDAEFNPT--STGPSRADQFEYVMYGKVYRIEGDDGSLESSR-
>EOG091F04UG|Crassostrea_gigas|NC07_Tritonia_diomedea|TRANSCRIPT
MAGVLFEDIFDVKDIDPDGKKFDRVSRLFCESESFKMDLILDVNTLIYPVDLGDKFRLVIATTLREDGCPDDAEFNPT--STGPSRADQFEYVMYGKVYRIEGDDGSLESSR-
>EOG091F04UG|Lottia_gigantea|JG07_Cuthona_albocrusta|TRANSCRIPT
MAGVLFEDIFDVKDIDPDGKKFDRVSRLFCESESFKMDLILDVNTLIYPIDLGDKFRLVVATTLREDGCPDDGEFNPT--FSGPSRADQFEYVMYGKVYRIEGDDGTD-----
>EOG091F04UG|Lottia_gigantea|NC04_Fiona_pinnata|TRANSCRIPT
MAGVLFEDIFDVKDIDPDGKKFDRVSRLFCESESFKMDLILDVNTLIYPMDLGDKFRLVVATTLREDGCPDDGEFNPT--SSGPSRADQFEYVMYGKVYRIEGDDGSD-----
>EOG091F04UG|Lottia_gigantea|JG26_Phestilla_sp|TRANSCRIPT
MAGVLFEDIFDVKDIDPDGKKFDRVSRLFCESESFKMDLILDVNTLIYPMDLGDKFRLVVATTLREDGCPDDGEFNPT--STGPSRADQFEYVMYGKVYRIEGDDGTD-----
>EOG091F04UG|Lottia_gigantea|HW07_Cuthona_caerulea|TRANSCRIPT
MAGVLFEDIFDVKDIDPDGKKFDRVSRLFCESESFKMDLILDVNTLIYPIDLGDKFRLVVATTLREDGCPDDGEFNPT--SSGPSRADQFEYVMYGKVYRIEGDDGTD-----
>EOG091F04UG|Lottia_gigantea|JG06_Catriona_columbiana|TRANSCRIPT
MAGNLFEDIFDVKDIDPDGKKFDRVSRLFCESESFKMDLILDVNTLIYPMDLGDKFRLVVATTLREDGCPDDGEFNPT--FAGPSRADQFEYVMYGKVYRIEGDDGTD-----
>EOG091F04UG|Lottia_gigantea|HW11_Eubranchus_exiguus|TRANSCRIPT
MAGVLFEDIFDVKDIDPDGKKFDRVSRLFCESESFKMDLILDVNTQLYPMDLGDKFRLVMATTLREDGCPDDGEFNPT--ASGPSRADQFEYVMYGKVYRIEGDDGTD-----
>EOG091F04UG|Lottia_gigantea|JG14_Eubranchus_rustyus|TRANSCRIPT
MAGVLFEDIFDVKDIDPDGKKFDRVSRLFCESESFKMDLILDVNTLIYPMELGDKFRLVMATTLREDGCPDDGEFNPT--ASGPSRADQFEYVMYGKVYRIEGDDGTD-----
>EOG091F04UG|Crassostrea_gigas|JG11_Dondice_occidentalis|TRANSCRIPT
MAGVLFEDIFDVKDIDPDGKKFDRVSRLFCESESFKMDLILDVNTLIYPMELGVKFRLVIATTLREDGCPDDGEYNPT--FTGPSRADQFEYVMYGKVYRIEGDDGTLESSR-
>EOG091F04UG|Crassostrea_gigas|JG12_Dondice_parguerensis|TRANSCRIPT
MAGVLFEDIFDVKDIDPDGKKFDRVSRLFCESESFKMDLILDVNTLIYPMELGVKFRLVIATTLREDGCPDDGEYNPT--STGPSRADQFEYVMYGKVYRIEGDDGTLESSRL
>EOG091F04UG|Crassostrea_gigas|HW15_Flabellina_babai|TRANSCRIPT
MAGVLFEDIFDVKDIDPDGKKFDRVSRLFCESESFKMDLILDVNTQIYPMELGDKFRLLIATTLREDGCPDDGEFNPT--STGPSRADQFEYVMYGKVYRIEGDDGTLESSRL
>EOG091F04UG|Crassostrea_gigas|JG16_Flabellina_iodinea|TRANSCRIPT
MAGVLFEDIFDVKDIDPDGKKFDRVSRLFCESESFKMDLILDVNTLMYPMELGDKFRLVIATTLREDGAPDDGEYNPT--SSGPSRADQFEYVMYGKVYRIEGDDGTLESSRL
>EOG091F04UG|Crassostrea_gigas|JG10_Dirona_picta|TRANSCRIPT
MAGVLFEDIFDVKDIDPDGKKFDRVSRLFCESESFKMDLILDVNTLIYPVELGDKFRLVIATTLREDGCPDDGEFNPI--GTGPSRADQFEYVMYGKVYRIEGDDGSLESSRL
>EOG091F04UG|Crassostrea_gigas|NC06_Pleurobranchaea_californica|TRANSCRIPT
MAGVLFEDIFDVKDIDPDGKKFDRVSRLLCESESFKMDLILDVNTLVYPVELGDKFRLVIATTLREDGQPDDGEFNPT--PTGPSRADQFEYVMYGKVYRIEGDDGTLDSSR-
>EOG091F04UG|Crassostrea_gigas|HW03_Berthella_plumula|TRANSCRIPT
MAGVLFEDIFDVKDIDPDGKKFDRVSRLLCESESFKMDLILDVNTLVYPVELGDKFRLVIATTLREDGCPDDGEFTPT--ATGPSRADQFEYVMYGKVYRIEGDDGTLDSSR-
>EOG091F04UG|Crassostrea_gigas|HW18_Janolus_cristatus|TRANSCRIPT
MAGVLFEDIFDVKDIDPDGKKFDRVSRLFCESESFKMDLILDVNTQIYPVDLGDKFRLVIATTLREDGCPDDGDFNPV--SSGPSRAVQFEYVMYGKVYRIEGDDGSLESSR-
>EOG091F04UG|Crassostrea_gigas|JG19_Janolus_barbarensis|TRANSCRIPT
------------------------VSRLFCESESFKMDLILDVNTQIYPVDLGDKFRLVIATTLREDGCPDDGDFNPV--SSGPSRAVQFEYVMYGKVYRIEGDDGSLESSR-
>EOG091F04UG|Lottia_gigantea|NC01_Armina_californica|TRANSCRIPT
MAGVLFEDIFDVKDIDPDGKKFDRVSRLFCESESFKMDLILDVNTLIYPVDLGDKFRLVIATTLREDGRPDDGEYNPT--TTGPSRADQFEYVMYGKVYRIDGDDGS------
>EOG091F04UG|Lottia_gigantea|LotgiG109608
MAGVLFEDIFDVKDIDPDGKKFDRVSRLFCESESFKMDLILDVNVQIYPVDLGDKFRLVVATTLREDGAPDD-EYNPA--NTGPSRADQFEYVMYGKVYRIDGDDGSDAS-RL
>EOG091F04UG|Lottia_gigantea|NC02_Bathydoris_clavigera|TRANSCRIPT
MAGVLFEDIFDVKNIDPDGKKFDRVSRLICESESFKMDLILDINTLIYPIELGDKFRLVIATTLREDGCPDDGEFNPV--PSGPSRADQFEYVMFGKVYRIEGDDGSNES---
>EOG091F04UG|Crassostrea_gigas|NC03_Doris_kerguelenensis|TRANSCRIPT
MAGVLFEDIFDVKDIDPEGKKFDRVSRVFCESESFKMDLILDVNTLIYPVELGDKFRLVIATTLREDGCPDDGEYSPI--TSGPSRADQFEYVMYGKVYRIEGDDLSQDSSR-
>EOG091F04UG|Crassostrea_gigas|JG22_Lomanotus_vermiformis|TRANSCRIPT
------------KTLTPMAKKFDRVSRLFCESESFKMDLILDVNTLIYPVDLGDKFRLVIATTLREDGCPDDGEYSPT--STGPSRADQFEYVMYGKVYRIEGDDGSLESSR-
>EOG091F04UG|Crassostrea_gigas|CGI_10018219
MAGVLFEDIFDVKDIDPEGKKFDRVSRLFCESESFKMDLILDVNTQIYPVDLGDKFRMVLAKTLREDGTPDDGEYNPT--DTGPSRADSFEYVMHGKVYRIEGDDTGPDSSRL
>EOG091F04UG|Lottia_gigantea|HW04_Calmella_cavolinii|TRANSCRIPT
MAGVLFEDIFDVKHVDKDGKKIDRVSRLFCESESFKMDLILDVNTQIYPVTLGDKFRLVIATTLREDGCPDDGEFQPN--STGPSRADQFEYVMYGKVYRIESDGNQDSS-R-
