# Supplementary material for: Transcriptomics provides a robust framework for the relationships of the major clades of cladobranch sea slugs (Mollusca, Gastropoda, Heterobranchia), but fails to resolve the position of the enigmatic genus Embletonia
Source: BMC Ecol Evol. 2021 Dec 28;21:226. doi: 10.1186/s12862-021-01944-0 (PMC8895541; doi:10.1186/s12862-021-01944-0)
Supplement: Supplementary file 6 — Additional file 6. Archive S4: Unmasked multiple sequence alignments on amino acid level including Doris kerguelenensis and Calmella cavolini prior to the removal of outliers. [file 12862_2021_1944_MOESM6_ESM.zip › Archive_S4/Alignments/EOG091F03OG.aa.fasta]

>EOG091F03OG|Biomphalaria_glabrata|BGLTMP012396
MSKGTSIKDALKQFEDETKEKAKDAKIVKLIGKIPFIEKMDASLSQLEACEHLSLSTNKIEKIANLNGLKHLRVLSLGRNSLKSLAGIEVCNDTLQELWCSYNQIDRFKGITSMKKLKVKRQLRFPISLLADVFPQVLYMAHNKVSDLAELGKLSGISTLEDVVLIGNPIEEELSEAGRWFSEFKKKCPKVKKLDGVVFGG---DD----
>EOG091F03OG|Biomphalaria_glabrata|JG05_Bornella_anguilla|TRANSCRIPT
MSKGTSIKDALKQFEDETGQKCKDAKVVKLLCKIPMIEKMDASLSQLEACEQLSLSTNRIDKITNLTGLKNLKILSVGRNTIKSLAGIEPVGDTLVELWCSYNYIDKVKGLMALKKLKV-------------------------------------------------------------------------------------------
>EOG091F03OG|Crassostrea_gigas|CGI_10020498
--KGTTIKEALQKWEEKMGVKASESKEVKIFGQIPPIEKMDASLSTLASCEKLSLSTNCIEKIANLNGLKNLKILSLGRNNIKSLTGLEAVGDTLEELWISYNNIEKLKGINVLKRLKV------------------LYMSNNQVKDSNEFGKLADLPVLEELVFVGNPLEEKETAEGTYRDNVAKKLPKLKKLDGVPVIREEAEDEGDS
>EOG091F03OG|Lottia_gigantea|LotgiG204565
MSKGTTIKEALAKWEEKNGAKASESKEVKLFGQIPPVEKMDASLSTLAQCEVLSLSTNSIEKIANLNGLKHLRVLSLGRNNIKSLTGLEAVGDTLEELWISYNLIEKLKGINVLKKIKI------------------LYMSNNAVKDWGEFQKLADLPCLIDLLFVGNPLEEKHSADGDWRDLAAKKLPKLKKLDGVPVIREEEENED--
>EOG091F03OG|Lottia_gigantea|HW09_Doto_sp|TRANSCRIPT
MSKGTTIKEALAKFEEKSG-KASESKEVKMIGICPQIEKMDASLSTLTNCEKLSLSTNAIEKIANLNGLKNLKILSLGRNNIKSLTGLEAVGDTLQELWISYNLIEKLKGINVLKKLKI------------------LWMSNNKVAEWNEFNKLSEMPCLENLLFVGNPLEEKSNAEGTWRDDVAKKLVKLKVLDGIPIVRQEEED----
>EOG091F03OG|Lottia_gigantea|JG13_Doto_lancei|TRANSCRIPT
MSKGTTIKEALAKFEEKSG-KASESKEVKMIGICPQIEKMDASLSTLTNCEKLSLSTNAIEKIANLNGLKNLKILSLGRNNIKSLTGLEAVGDTLQELWISYNLIEKLKGINVLKKLKI------------------LWMSNNKVAEWNEFNKLSEMPCLENLLFVGNPLEEKSNAEGTWRDDVAKKLVKLKVLDGIPIVRQEEE-----
>EOG091F03OG|Lottia_gigantea|HW10_Embletonia_pulchra|TRANSCRIPT
MSKGTTIKEALSKFEEKNG-KASECKEVKMIGICPQIEKMDASLSTLTTCEKLSLSTNAIEKIANLNGLKNLKILSLGRNNIKSLTGLEAVGDTLQELWISYNNIEKLKGINVLKKLKI------------------LWMSNNKVGEWNEFNKLSEMPCLENLLFVGNPLEEKSSADGTWREDVAKKLVKLKVLDGIPIVRQEEED----
>EOG091F03OG|Lottia_gigantea|HW14_Flabellina_affinis|TRANSCRIPT
MSKGTTIKEALAKFEEKNG-KASECKEVKMIGVCPQIEKMDASLSTLTTCEKLSLSTNAIEKIANLNGLKNLKILSLGRNNIKSLTGLEAVGDTLQELWISYNLIEKLKGINVLKKLKI------------------LWMSNNKVGEWNEFNKLSEMPCLENLLFVGNPLEEKSTADGTWREDVAKKLVKLKVLDGIPIVRQEEE-----
>EOG091F03OG|Lottia_gigantea|JG11_Dondice_occidentalis|TRANSCRIPT
MSKGTTIKEALAKFEEKNG-KASECKEVKMIGICPQIEKMDASLSTLTTCEKLSLSTNAIEKIANLNGLKNLKILSLGRNNIKSLTGLEAVGDTLQELWISYNLIEKLKGINVLKKLQI------------------LWMSNNKVGEWNEFNKLSEMPCLENLLFVGNPLEEKASGDGTWRDDVAKKLVKLKVLDGVPIVRQEEE-----
>EOG091F03OG|Lottia_gigantea|JG12_Dondice_parguerensis|TRANSCRIPT
MSKGTTIKEALAKFEEKNG-KASECKEVKMIGICPQIEKMDASLSTLTTCEKLSLSTNAIEKIANLNGLKNLKILSLGRNNIKSLTGLEAVGDTLQELWISYNLIEKLKGINVLKKLQI------------------LWMSNNKVGEWNEFNKLSEMPCLENLLFVGNPLEEKASGDGTWRDDVAKKLVKLKVLDGVPIVRQEEE-----
>EOG091F03OG|Lottia_gigantea|JG25_Palisa_papillata|TRANSCRIPT
MSKGTTIKEALAKFEEKNG-KASECKEVKMIGICPQIEKMDASLSTLTSCEKLSLSTNAIEKIANLNGLKNLKILSLGRNNIKSLTGLEAVGDTLQELWISYNLIEKLKGINVLKKLQI------------------LWMSNNKVGEWNEFNKLSEMPCLENLLFVGNPLEEKASGDGTWREDVAKKLVKLKVLDGVPIVRQEEE-----
>EOG091F03OG|Lottia_gigantea|HW02_Berghia_verrucicornis|TRANSCRIPT
MSKGTTIKEALAKFEEKSG-KASECKEVKMIGICPQIEKMDASLSTLTTCEKLSLSTNAIEKIANLNGLKNLKILSLGRNNIKSLTGLEAVGDTLQELWISYNLIEKLKGINVLKKLQI------------------LWMSNNKVGEWNEFNKLSEMPCLENLLFVGNPLEEKSSAEGTWREDVAKKLVKLKVLDGVPIVRQEEED----
>EOG091F03OG|Lottia_gigantea|JG04_Berghia_stephanieae|TRANSCRIPT
MSKGTTIKEALAKFEEKSG-KASECKEVKMIGICPQIEKMDASLSTLTTCEKLSLSTNAIEKIANLNGLKNLKILSLGRNNIKSLTGLEAVGDTLQELWISYNLIEKLKGINVLKKLQI------------------LWMSNNKVGEWNEFNKLSEMPCLENLLFVGNPLEEKSSAEGTWREDVAKKLVKLKVLDGVPIVRQEEE-----
>EOG091F03OG|Lottia_gigantea|JG29_Spurilla_braziliana|TRANSCRIPT
MSKGTTIKEALAKFEEKNG-KASECKEVKMIGICPQIEKMDASLSTLTTCEKLSLSTNAIEKIANLNGLKNLKILSLGRNNIKSLTGLEAVGDTLQELWISYNLIEKLKGINVLKKLQI------------------LWMSNNKVGEWNEFNKLSEMPCLENLLFVGNPLEEKSSAEGTWREDVAKKLVKLKVLDGVPIVRQEEE-----
>EOG091F03OG|Lottia_gigantea|JG24_Noumeaella_rubrofasciata|TRANSCRIPT
MSKGTTIKEALAKFEEKNG-KASECKEVKMIGICPQIEKMDASLSTLTTCEKLSLSTNAIEKIANLNGLKNLKILSLGRNNIKSLTGLEAVGDTLQELWISYNLIEKLKGINVLKKLQI------------------LWMSNNKVGEWNEFNKLSEMPCLENLLFVGNPLEEKASAEGTWRDDVAKKLVKLKVLDGVPIVRQEEE-----
>EOG091F03OG|Crassostrea_gigas|JG03_Austraeolis_stearnsi|TRANSCRIPT
--------------KKKXG-KASECKEVKMIGICPQIEKMDASLSTLTSCEKLSLSTNAIEKIANLNGLKNLKILSLGRNNIKSLTGLEAVGDTLQELWISYNLIEKLKGINVLKKLQI------------------LWMSNNKVGEWNEFNKLSEMPCLENLLFVGNPLEEKASGDGTWREDVAKKLVKLKVLDGVPIVRQEEE-----
>EOG091F03OG|Lottia_gigantea|JG20_Learchis_evelinae|TRANSCRIPT
MSKGTTIKEALAKFEEKNG-KASECKEVKMIGICPQIEKMDASLSTLTSCEKLSLSTNAIEKIANLNGLKNLKILSLGRNNIKSLTGLEAVGDTLTELWISYNLIEKLKGINVLKKLQI------------------LWMSNNKVAEWNEFNKLSEMPCLENLLFVGNPLEEKSSGDGTWREDVAKKLVKLKVLDGVPIVRQEEE-----
>EOG091F03OG|Lottia_gigantea|JG27_Phidiana_lynceus|TRANSCRIPT
MSKGTTIKEALAKFEEKNG-KASECKEVKMIGICPQIEKMDASLSTLSSCEKLSLSTNAIEKIANLNGLKNLKILSLGRNNIKSLTGLEAVGDTLQELWISYNLIEKLKGINVLKKLQI------------------LWMSNNKVGEWNEFNKLSEMPCLENLLFVGNPLEEKASGDGTWREDVAXXXXXXXXXDGVPIVRQEEED----
>EOG091F03OG|Lottia_gigantea|HW13_Favorinus_branchialis|TRANSCRIPT
MSKGTTIKEALAKFEEKNG-KASECKEVKMIGICPQIEKMDASLSTLNCCEKLSLSTNAIEKIANLNGLKNLKILSLGRNNIKSLTGLEAVGDTLQELWISYNLIEKLKGINVLKKLQI------------------LWMSNNKVGEWNEFNKLAEMPCLENLLFVGNPLEEKSSADGTWREDVAKKLVKLKVLDGVPIVRQEEED----
>EOG091F03OG|Lottia_gigantea|JG15_Favorinus_auritulus|TRANSCRIPT
MSKGTTIKEALAKFEEKNG-KASECKEVKMIGICPQIEKMDASLSTLNCCEKLSLSTNAIEKIANLNGLKNLKILSLGRNNIKSLTGLEAVGDTLQELWISYNLIEKLKGINVLKKLQI------------------LWMSNNKVGEWNEFNKLAEMPCLENLLFVGNPLEEKASADGTWREDVAKKLVKLKVLDGVPIVRQEEED----
>EOG091F03OG|Lottia_gigantea|HW12_Facelina_rubrovittata|TRANSCRIPT
MSKGTTIKEALAKFEEKNG-KASECKEVKMIGICPQIEKMDASLSTLNSCEKLSLSTNAIEKIANLNGLKNLKILSLGRNNIKSLTGLEAVGDTLTELWISYNLIEKLKGINVLKKLQI------------------LWMSNNKVGEWNEFNKLSEMPCLENLLFVGNPLEEKASADGTWREDVAKKLVKLKVLDGVPIVRQEEE-----
>EOG091F03OG|Lottia_gigantea|JG16_Flabellina_iodinea|TRANSCRIPT
MSKGTTIKEALAKFEEKNG-KASECKEVKMIGVCPQIEKMDASLSTLTCCEKLSLSTNAIEKIANLNGLKNLKILSLGRNNIKSLTGLEAVGDTLQELWISYNLIEKLKGINVLKKLKI------------------LWMSNNKVGEWNEFNKLSEMPCLENLLFVGNPLEEKSSAEGTWRDDVAKKLVKLKVLDGVPIVRQEEE-----
>EOG091F03OG|Lottia_gigantea|HW15_Flabellina_babai|TRANSCRIPT
MSKGTTIKEALAKFEEKNG-KASECKEVKLIGICPQIEKMDASLSTLTTCEKLSLSTNAIEKIANLNGLKNLKILSLGRNNIKSLTGLEAVGDTLQELWISYNLIEKLKGINVLKKLKI------------------LWMSNNKVVEWNEFNKLSEMPCLENLLFVGNPLEEKSSAEGTWRDDVAKKLVKLKVLDGIPIVRQEEE-----
>EOG091F03OG|Lottia_gigantea|HW06_Cratena_peregrina|TRANSCRIPT
MSKGTTIKEALAKFEEKNG-KPSECKEVKMIGICPQIEKMDASLSTLNCCEKLSLSTNAIEKIANLNGLKNLKILSLGRNNIKSLTGLEAVGDTLQELWISYNLIEKLKGINVLKKLQI------------------LWMSNNKVGEWNEFNKLSEMPCLENLLFVGNPLEEKSSGDGTWREDVAKKLVKLKVLDGIPIVRQEEE-----
>EOG091F03OG|Lottia_gigantea|HW05_Caloria_elegans|TRANSCRIPT
MSKGTTIKEALAKFEEKNG-KASECKEVKMIGICPQIEKMDASLSTLNSCEKLSLSTNAIEKIANLNGLKNLKILSLGRNNIKSLTGLEAVGDTLQELWISYNQIEKLKGINVLKKLQI------------------LWMSNNKVGEWNEFNKLGEMPCLENLLFVGNPLEEKSSADGTWREDVAKKLVKLKVLDGVPIVRQEEE-----
>EOG091F03OG|Lottia_gigantea|HW17_Hermissenda_crassicornis|TRANSCRIPT
MSKGTTIKEALAKFEEKNG-KASECKEVKMIGICPQIEKMDASLSTLSSCEKLSLSTNAIEKIANLNGLKNLKILSLGRNNIKSLTGLEAVGDTLQELWISYNLIEKLKGINVLKKLQI------------------LWMSNNKVGEWNEFNKLSEMPCLENLLFYGNPLEDKASSDGTWRDDVAKKLVKLKVLDGIPIVRQEEE-----
>EOG091F03OG|Lottia_gigantea|JG18_Hermissenda_opalescens|TRANSCRIPT
MSKGTTIKEALAKFEEKNG-KASECKEVKMIGICPQIEKMDASLSTLSSCEKLSLSTNAIEKIANLNGLKNLKILSLGRNNIKSLTGLEAVGDTLQELWISYNLIEKLKGINVLKKLQI------------------LWMSNNKVGEWNEFNKLSEMPCLENLLFYGNPLEDKASSDGTWRDDVAKKLVKLKVLDGIPIVRQEEED----
>EOG091F03OG|Lottia_gigantea|NC05_Hermissenda_crassicornis|TRANSCRIPT
MSKGTTIKEALAKFEEKNG-KASECKEVKMIGICPQIEKMDASLSTLSSCEKLSLSTNAIEKIANLNGLKNLKILSLGRNNIKSLTGLEAVGDTLQELWISYNLIEKLKGINVLKKLQI------------------LWMSNNKVGEWNEFNKLSEMPCLENLLFYGNPLEDKASSDGTWRDDVAKKLVKLKVLDGIPIVRQEEE-----
>EOG091F03OG|Lottia_gigantea|JG02_Antaeolidiella_chromosoma|TRANSCRIPT
MSKGTTIKEALSKFEEKNG-KASECKEVKMIGICPQIEKMDASLSTLTSCEKLSLSTNAIEKIANLNGLKNLKILSLGRNNIKSLTGLEAVGDTLQELWISYNLIEKLKGINVLKKLRI------------------LWMSNNKVGEWNEFNKLSEMPCLENLLFVGNPLEDKGSSDGTWREDVAKKLVKLKVLDGVPIVRQEEED----
>EOG091F03OG|Lottia_gigantea|JG21_Limenandra_confusa|TRANSCRIPT
MSKGTTIKEALQKFEEKSG-KASECKEVKMIGICPQIEKMDASLSTLTTCEKLSLSTNAIEKIANLNGLKNLKILSLGRNNIKSLTGLEAVGDTLTELWISYNLIEKLKGINVLKKLQI------------------LWMSNNRVGEWNEFNKLSEMPCLENLLFVGNPLEEKSTADGTWREDVAKKLVKLKVLDGIPIVRQEEE-----
>EOG091F03OG|Lottia_gigantea|JG01_Aeolidiella_alba|TRANSCRIPT
MSKGTTIKEALSKFEEKNG-KASECKEVKMIGICPQIEKMDASLSTLTTCEKLSLSTNAIEKIANLNGLKNLKILSLGRNNIKSLTGLEAVGDTLTELWISYNLIEKLKGINVLKKLQI------------------LWMSNNKVGEWSEFNKLGEMPCLENLLFVGNPLEEKSSADGTWREDVAKKLVKLKVLDGIPIVRQEEE-----
>EOG091F03OG|Lottia_gigantea|JG10_Dirona_picta|TRANSCRIPT
MSKGTTIKEALAKFEEKNG-KASECQEVKMIGICPQIEKMDASLSTLTACEKLSLSTNAIEKIANLNGLKHLKILSLGRNNIKSLTGLEAVGDTLQELWISYNLIEKLKGINVLKKLKI------------------LWMSNNKVAEWNEFNKLSEMPCLENLLFVGNPLEEKSTADGTWREDVAKKLAKLKVLDGVPIVRQEEE-----
>EOG091F03OG|Lottia_gigantea|HW01_Armina_tigrina|TRANSCRIPT
MSKGTTIKEALSKFEEKNG-KASESAEVKLIGICPQIEKMDASLSTLTSCEKLSLSTNAIEKIANLNGLKNLKILSLGRNNIKSLTGLEAVGDTLQELWISYNLIEKLKGINVLKKLKI------------------LWMSNNKVADWSEFNKLSEMPCLENLLFVGNPLEEKSVAEGTWRDDVAKKLVKLKVLDGVPIVRQEEED----
>EOG091F03OG|Lottia_gigantea|JG06_Catriona_columbiana|TRANSCRIPT
MSKGTTIKEALAKFEEKNG-KASENKDVKLIGICPQIEKMDASLSTLTSCEKLSLSTNAIEKIANLNGLKNLKILSLGRNNIKSLTGLEAVGDTLTELWISYNLIEKLKGINVLKKLKI------------------LWMSNNKVGEWNEFNKLGEMPCLENLLFVGNPLQEKAHEDGTWRDDVAKKLVKLKVLDGIPIVRQEEE-----
>EOG091F03OG|Lottia_gigantea|HW11_Eubranchus_exiguus|TRANSCRIPT
MSKGTTIKEALAKFEEKSG-KASESKEVKLIGICPQIEKMDASLSTLTSCEKLSLSTNAIEKIANLNGLKNLKILSLGRNNIKSLTGLEAVGDTLQELWISYNLIEKLKGINVLKKLKI------------------LWMSNNKVGEWNEFNKLSEMPCLENLLFVGNPLQEKHHEDGTWRDDVAKKLIKLKVLDGVPIVRQEEE-----
>EOG091F03OG|Lottia_gigantea|JG14_Eubranchus_rustyus|TRANSCRIPT
MSKGTTIKEALVKFEEKNG-KASENKEVKLIGICPQIEKMDASLSTLTSCEKLSLSTNAIEKIANLNGLKNLKILSLGRNNIKSLTGLEAVGDTLQELWISYNLIEKLKGINVLKKLKI------------------LWMSNNKVGEWNEFNKLSEMPCLENLLFVGNPLQEKHNEDGTWRDDVAKKLVKLKVLDGVPIVRQEEE-----
>EOG091F03OG|Lottia_gigantea|JG26_Phestilla_sp|TRANSCRIPT
MSKGTTIKEALVKFEEKNG-KASENKEVKLIGICPQIEKMDASLSTLSSCEKLSLSTNAIEKIANLNGLKNLKILSLGRNNIKSLTGLEAVGDTLQELWISYNLIEKLKGINVLKKLKI------------------LWMSNNKVGEWNEFNKLSEMPCLENLLFVGNPLQEKASEDGTWRDDVAKKLVKLKVLDGVPIVRQEEED----
>EOG091F03OG|Lottia_gigantea|NC04_Fiona_pinnata|TRANSCRIPT
MSKGTTIKEALAKFEEKNG-KASESKEVKLIGICPQIEKMDASLSTLTSCEKLSLSTNAIEKIANLNGLKNLKILSLGRNNIKSLTGLEAVGDTLTELWISYNLIEKLKGINVLKKLKI------------------LWMSNNKVGEWNEFNKLSEMPCLENLLFVGNPLQEKANEDGTWRDDVAKKLVKLKVLDGVPIVRQEEED----
>EOG091F03OG|Lottia_gigantea|JG07_Cuthona_albocrusta|TRANSCRIPT
MSKGTTIKEALAKFEEKSG-KASENKEVKLIGICPQIEKMDASLSTLTMCEKLSLSTNAIEKIANLNGLKNLKILSLGRNNIKSLTGLEAVGDTLAELWISYNLIEKLKGINVLKKLKI------------------LWMSNNKVGEWNEFNKLSEMPCLENLLFVGNPLQEKAQEDGTWRDDVAKKLVKLKVLDGVPIVRQEEE-----
>EOG091F03OG|Lottia_gigantea|HW07_Cuthona_caerulea|TRANSCRIPT
MSKGTTIKEALAKFEEKNG-KASENKEIKMIGICPQIEKMDASLSTLTSCEKLSLSTNAIEKIANLNGLKNLKILSLGRNNIKSLTGLEAVGDTLQELWISYNLIEKLKGINVLKKLKI------------------LWMSNNRVGEWNEFNKLSEMPCLENLLFVGNPLQEKAQEDGTWRDDVAKKLVKLKVLDGVPIVRQEEE-----
>EOG091F03OG|Lottia_gigantea|JG23_Melibe_leonina|TRANSCRIPT
MSKGTTIKEALAKFEEKNEAKASESKEVKLIGICPQIEKMDASLSTLSNCEKLSLSTNCIEKIANLNGLKHLKILSLGRNNIKSLTGLEAVGDTLQELWISYNLIEKLKGINVLKKLKI------------------LWMSNNKVVEWSEFNKLSEMPCLENLLFVGNPLEEKSNAEGTWRDDVAKKLIKLKVLDGVPIVRQEEED----
>EOG091F03OG|Lottia_gigantea|HW16_Hancockia_cfuncinata|TRANSCRIPT
MSRGTTIKEALSKFEEKNG-KASECKEVKLIGICPQIEKMDASLSTLSNCTKLSLSTNAIEKIANLNGLKNLKILSLGRNNIKSLTGLEAVGDTLEELWISYNLIEKLKGINVLKKLKI------------------LWMSNNKVAEWNEFNKLSEMPCLENLLFVGNPLEEKAGAEGTWRDDVAKKLVKLKVLDGVPIVRQEEE-----
>EOG091F03OG|Lottia_gigantea|JG17_Hancockia_uncinata|TRANSCRIPT
MSRGTTIKEALSKFEEKNG-KASECKEVKLIGICPQIEKMDASLSTLSNCTKLSLSTNAIEKIANLNGLKNLKILSLGRNNIKSLTGLEAVGDTLEELWISYNLIEKLKGINVLKKLKI------------------LWMSNNKVAEWNEFNKLSEMPCLENLLFVGNPLEEKAGAEGTWRDDVAKKLVKLKVLDGVPIVRQEEE-----
>EOG091F03OG|Lottia_gigantea|JG32_Unidentia_angelvaldesi|TRANSCRIPT
MSKGTTIKEALAKFEEKAGAKSSECKEVKLIGICPQIEKMDASLSTLNNCEKLSLSTNAIEKIANLNGLKNLKILSLGRNNIKSLTGLEAVGDTLQELWISYNSIEKLKGINVLKKLKI------------------LWMSNNKVVEWNEFNKLSEMPCLENLLFVGNPLEEKSSADGTWREDVAKKLVKLKVLDGIPIVRQEEED----
>EOG091F03OG|Lottia_gigantea|JG08_Dendronotus_venustus|TRANSCRIPT
MSKGTTIKEALAKFEEKSGAKASECKEVKMIGICPQVEKMDASLSTLTVCEKLSLSTNAIEKIANLNGLKNLKILSLGRNNIKSLTGLEAVGDTLQELWISYNLIEKLKGINVLKKLKI------------------LWMSNNKVVEWNEFNKLGEMPCLENLLFVGNPLEDKSTAEGTWREEVAKKLVKLKVLDGIPIIRQEEED----
>EOG091F03OG|Lottia_gigantea|JG22_Lomanotus_vermiformis|TRANSCRIPT
MSKGTTIKEALAKFEEKNG-KASECKEVKMIGICPQIEKMDASLSTLTCCEKLSLSTNAIEKIANLNGLKHLNILSLGRNNIKSLTGLEAVGDTLQELWISYNLIEKLKGINVLKKLKI------------------LWMSNNRVLEWSEFNKLSEMPCLENLLFVGNPLEEKCVADGTWREDVAKKLVKLKVLDGIPIVRQEEED----
>EOG091F03OG|Lottia_gigantea|JG28_Scyllaea_fulva|TRANSCRIPT
MSKGMTIKEALSRFEEKSEAKASESKEVKMIGVCPQIEKMDASLSTLTVCEKLSLSTNAIEKIANLNGLKHLKILSLGRNNIKSLTGLEAVGDTLQELWISYNLIEKLKGINVLKKLKI------------------LWMSNNKVAEWSEFNKLSEMPCLENLLFVGNPLEEKASAEGTWRDDVAKKLVKLKVLDGIPIVRQEEE-----
>EOG091F03OG|Lottia_gigantea|NC08_Tritonia_hamnerorum|TRANSCRIPT
MSKGTTIKEALVKWEEKAG-KASENKEIKLIGICPQIEKMDASLSTLTCCEKLSLSTNAIEKIANLNGLKHLKILSLGRNNIKSLTGLEAVGDTLQELWISYNLIEKLKGINVLKKLKI------------------LWMSNNRVQDWAEFQKLSEMPCLENLLFVGNPLQEDSTAAGTWRDDVAKKLIKLKVLDGVPIVRQEEED----
>EOG091F03OG|Lottia_gigantea|NC01_Armina_californica|TRANSCRIPT
MSKGTTIKEALSKFEEKNG-KASENTEVKMIGICPQIEKMDASLSTLTCCEKLSLSTNAIEKIANLNGLKNLKILSLGRNNIKSLTGLEAVGDTLQELWISYNFIEKLKGINVLKKLKI------------------LWMSNNKVVEWSEFNKLGEMPCLENLLFVGNPLEEKSMAEGTWRDDVAKKLVKLKVLDGVPIVRQEE------
>EOG091F03OG|Lottia_gigantea|JG30_Tritonia_festiva|TRANSCRIPT
MSKGTTIKEALVKYEEKNG-KASENKEVKLIGVCPQIEKMDASLSTLTCCEKLCLSTNAIEKIANLNGLKNLKILSLGRNNIKSLTGLEAVGDTLQELWISYNSIEKLKGINVLKKLKI------------------LWMSNNKVIDWSEFQKLSEMPCLENLLFVGNPLEEANTAQGTWREDVAKKLLKLKVLDGIPIVRQEEE-----
>EOG091F03OG|Lottia_gigantea|NC07_Tritonia_diomedea|TRANSCRIPT
MSKGTTIKEALVKYEEKNG-KASENKEVKLIGVCPQIEKMDASLSTLTCCEKLSLSTNAIEKIANLNGLKNLKILSLGRNNIKSLTGLEAVGDTLQELWISYNSIEKLKGIN--------------------------------------------------------------------------------------------------
>EOG091F03OG|Lottia_gigantea|JG19_Janolus_barbarensis|TRANSCRIPT
MSKGTTIKEALQKFEEKNG-KASESKEVKLIGICPQIEKMDASLSTLTCCEKLSLSTNAIEKIANLNGLKHLTILSLGRNNIKSLTGLEAVGDTLQELWISYNLIEKLKGINVLKKLQI------------------LWMSNNKVADWSEFNKLCEMPCLVNILFVGNPLEEKSTSDGTWREEVAKKLVKLKVLDGIPIVRQEEE-----
>EOG091F03OG|Lottia_gigantea|HW18_Janolus_cristatus|TRANSCRIPT
MSKGTTIKEALQKFEEKNG-KASECEEVKMIGICPQIEKMDASLSTLTCCKKLSLSSNAIEKIANLNGLKHLTILSLGRNNIKSLTGLEAVGDTLQQLWISYNNIEKLKGINVLKKLQI------------------LWMSNNKVTDWSEFNKLGEMPCLVDILFVGNPLEEKHSSDNTWREEVAKKLVKLKVLDGVPIVRQEEE-----
>EOG091F03OG|Lottia_gigantea|HW19_Polycera_quadrilineata|TRANSCRIPT
MSKGTTIKEALTKFEEKAG-KASEQKEVKMIGICPQIEKMDASLSTLTCCEKLSLSTNAIEKIANLNGLKHLKILSLGRNNIKSLTGLEAVGDTLTELWISYNSIEKLKGINVLKKLQI------------------LWMSNNKVAEFSEFNKLMEMPCLENLLFVGNPLEERCSAEGTWRDEVAKKLGKLKVLDGVPIVRQEED-----
>EOG091F03OG|Lottia_gigantea|NC06_Pleurobranchaea_californica|TRANSCRIPT
MSKGTTIKEALAKFEEKNG-KASESTQVKMIGTIPQIEKMDASLSTLTCCEKLSISTNAIEKIANLNGLKNLKILSLGRNNIKSLTGLEAVGDTLQELWISYNLIEKLKGINVLKKLKI------------------LWMSNNKVAEWSEFNKLIEMSCLEDLLFVGNPLEEKHSADGTWRDDVPKKLVKLKVLDGMPIVRQEEDD----
>EOG091F03OG|Lottia_gigantea|HW03_Berthella_plumula|TRANSCRIPT
MSKGTTIKEALTKFEEKNG-KASEHSEVKMIGVVPPIEKMDASLSTLTSCEKLSISTNAIEKIANLNGLKNLKILSLARNNIKSLTGLEAVGDTLQELWISYNLIEKLKGINVLKKLKI------------------LWMSNNKVADWNEFNKLMEMPCLEDLLFVGNPLEEKCSAEGIWKEEVSKKLGKLKVLDGAPIVRQEEE-----
>EOG091F03OG|Lottia_gigantea|HW04_Calmella_cavolinii|TRANSCRIPT
MSKGTTIKEALSKFEEKNG-KASECKEVKLIGQYPPIEKMDASLSTLTACARLSLSSNAIEKIANLNGLKNLTILSLGRNNIKSLTGLEAVGDTLEQLWISNNLIEKLKGINVLKKLTI------------------LWMSSNKVAEWSEFNKLVDMPCLEDLLFVGNPLEEKHSADGTWKDEVAKKLQKLKKLDGVPIVRQEEE-----
>EOG091F03OG|Lottia_gigantea|NC02_Bathydoris_clavigera|TRANSCRIPT
MSKGTTIKEALAKFEEKNG-KACECEVVKMIGICPQIEKMDASLSTLTNCKKLSLSSNSIEKIANLNGLKNLHILSLGRNKIKSLTGLEAVGDTLKELWISHNLIEKLKGINVLKKLTT------------------LCMSNNRVAEWNEFNKLIEMPCLENLLLVGNPLEESSNLTFSWRDDVAKKLTKLKVLDGDPILREEEE-----
>EOG091F03OG|Crassostrea_gigas|HW21_Tritonia_manicata|TRANSCRIPT
--KGTTIKDALSKWEEKNGKKASESTEILLYAQYPPIEKMDASLSTLANCEKLSLSTNCIEKIANLNGLKNLKILSLGRNNIKNLNGLEAVADTLEELWISYNNVEKLKGIGVLKKLKV------------------LYMANNQVKSFDEFQKLADLPQLQELILVGNPLEESKSADGTWRPEVMKRLPNLKKLDGITIVKEEGEEEDD-
>EOG091F03OG|Lottia_gigantea|HW20_Spurilla_neapolitana|TRANSCRIPT
MSKGTTIKDAIAKWEAKEGQKAAEATEIKLYAQYPPVEKMDASLSTLTACTKLSLSTNCIEKIANLNGLKNLKILSLGRNNIKNLNGLEAVSDTLEELWVSYNLIEKLKGISVLKKLKV------------------LYMSNNQVKAWEEFGKLADLPMLADLLFVGNPIEEAQSAAGTWRDEATRRLPKLKKLDGVPVVKEEEEEEE--
>EOG091F03OG|Lottia_gigantea|NC03_Doris_kerguelenensis|TRANSCRIPT
--KATTIKEALVVFEEKHGTKASDAEEVKLNGSCPPIEKMDASLSTLACCKKLSLSTNCIEKIANLNGLKHLTILSLARNNIKSLTGLEAVGDTLEELWISYNMIEKLKGINVLKKLKI------------------LLMANNSVKDWTEFSKLGDMPCLLELLFIGNPIMESKEAEGVWRDDVIKKLVKLQKLDGVTVIRDESDDE---
