# Supplementary material for: Transcriptomics provides a robust framework for the relationships of the major clades of cladobranch sea slugs (Mollusca, Gastropoda, Heterobranchia), but fails to resolve the position of the enigmatic genus Embletonia
Source: BMC Ecol Evol. 2021 Dec 28;21:226. doi: 10.1186/s12862-021-01944-0 (PMC8895541; doi:10.1186/s12862-021-01944-0)
Supplement: Supplementary file 6 — Additional file 6. Archive S4: Unmasked multiple sequence alignments on amino acid level including Doris kerguelenensis and Calmella cavolini prior to the removal of outliers. [file 12862_2021_1944_MOESM6_ESM.zip › Archive_S4/Alignments/EOG091F0385.aa.fasta]

>EOG091F0385|Biomphalaria_glabrata|BGLTMP002111
--------------------------------------------------------------------DLIIFPDDIEFQHVSQCTTGRVYVLKFKSSSRKFFFWLQVPEPKADKDEDNCKKVNDFLNNPPTPGSSRGSGGHG-LP--SDLSSLGESTSQGIFLVYVYGDQDLQSILGGMSQQQLMQLLGGIGMGG-----G--SGSNVLGSLMGRPSSAQSIVSEPPLRTQSSAGAR-ATSG--ESTPPPPRPVTAAALPSQPT-----S-GDA-SRSINNSLGATSVS--AT--TAA--------GASAQIQLSDLQNILSTMKALSLPCHSELAGCALVSENCCTRQGLFPPIFKLKFLQMVLEKKTNVLTVVFFVSTYLILAVDLAKALSPEAMIPILANSEVPLELSTRDHRSISNCQPETTGPSRTVNQRPQVHLELSTRDHRSISNCQPETIGPSRTVNQRPQ---------------------------------------
>EOG091F0385|Crassostrea_gigas|CGI_10012171
MASGALFG--STGRSQSKNLVEFRAGKMFMKGKMVHPDKRKGMVYVYQSDDALMHFCWKDRTNGTVEDDLIIFPEDTEFKLVPQCTTGRVYVLKFKSPARKFFFWMQ--EPKTDKDEEFCKKVNDSLNNPPTPGSSRGGGLAS-G-LPSELSGL--------------GDQDLQNILGGMSQQQFMQLIGGIGMGGPGGG--------LSALMGGRPSSAQSTASEPPMRVQSSPGTR-GSGG--TSETSQ-RPVTAAALPSQTP-----TTTAS-Q-----------PP--AA--GTT--------TPRQAIRLSDLQNILSTMNVPSGPS-KD--------------------------------------------------QIDLVNALNPESMIPILANKDVQERLIKFLPEGESL--PKTEGELRNTVQSPQFQQALSSFS----AALQSGQLGPLMSQFDLGEDVANAAAEGDLDAFVKAMQEQQKKKDDKGEKKEENMDTD
>EOG091F0385|Crassostrea_gigas|HW09_Doto_sp|TRANSCRIPT
----------SGGRSQSKNLIEFKAGKMHMQGKMVHPDKRKGLVYVHQSDDSLMHFCWKDRTNGSIEDDLIIFPDDVEFKHVSQCTTGRVYVLKFKSSSRKFFFWLQ--EPKTDKDEENCKKVNEYLNNPPTPGSSRGAGGAG-GLLPTDLSNL--------------GDQDLQNILGGMTQQQLMQLLGGMGMGGAGGA-G--SPG----------------VSEPPLRAQSSSGNR-AASG--ETTPSQPRPATAAALPSQTG-----DAAAT-T-----------TTAPATATAGAAAG--AGS--SAQIQLSDLQNILSSMNTPTDAAGRE--------------------------------------------------GVDLTKALSPEAMIPILANAQVQERLIPFLPQGESL--PKTEDELRETVQSPQFQQALTCFS----SALQSGQLGQLMAQFGLGQDVANAAAQGDMEAFVKAMQEASKKKDD------------
>EOG091F0385|Crassostrea_gigas|JG13_Doto_lancei|TRANSCRIPT
----------SGGRTQSKNLIEFKAGKMHMQGKMVHPDKRKGLVYVHQSDDSLMHFCWKDRTNGSIEDDLIIFPDDVEFKHVSQCTTGRVYVLKFKSSSRKFFFWLQ--EPKTDKDEENCKKVNEYLNNPPTPGSSRGTGGAG-GLLPTDLSNL--------------GDQDLQNILGGMTQQQLMQLLGGMGMGGAGGA-G--SPG----------------VSEPPLRAQSSSGNR-AASG--ETTPSQPRPATAAALPSQTG-----DAAAT-T-----------TTAPATATAGAGAG--AGS--SAQIQLSDLQNILSSMNSP-DAAGRE--------------------------------------------------GVDLTKALSPEAMIPILANAQVQERLIPFLPQGESL--PKTEDELRETVQSPQFQQALTCFS----SALQSGQLGQLMAQFGLGQDVANAAAQGDMEAFVKAMQEASKKKDD------------
>EOG091F0385|Crassostrea_gigas|JG30_Tritonia_festiva|TRANSCRIPT
--------S-SGSRTQSKNLIEFKAGKMHMQGKMVHPDKRKGLVYVYQSEDSLMHFCWKDRSSGTVDDDLIIFPDX----------TGRVYVLKFKSSSRKFFFWLQ--EPKTEKDEDNCKKVNDYLNNPPTPGSSRGTGGAS-GLLPTDLSNL--------------GDQDLQNILGGMTQQQLMQLLGGMGMGGAGGA-G--SSSALGAMIGARPGSAQSTVSEPPLRTQSSSGTR-ASSG--ETTPSQPRPATAAALPSQKP-----TTTAA-A-----------SS--SG--ASASGS--Q-------IQLSDLQNILSTMNVPTDGSGRE---------------------------------------------------VDLAKALNPETMIPILANAEVQERLIPFLPQGEAL--PKTEEELRDTVQSPQFQQALSSFS----SAIQSGQLGPLMAQFGLGQDVANAAAEGDMEAFVKAMQEATKKKED------------
>EOG091F0385|Crassostrea_gigas|NC07_Tritonia_diomedea|TRANSCRIPT
--------S-SGSRTQSKNLIEFKAGKMHMQGKMVHPDKRKGLVYVYQSEDSLMHFCWKDRSSGTVDDDLIIFPDDVEFKHVTQCTTGRVYVLKFKSSSRKFFFWLQ--EPKTEKDEDNCKKVNDYLNNPPTPGSSRGTGGAS-GLLPTDLSNL--------------GDQDLQNILGGMTQQQLMQLLGGMGMGGAGGA-G--SSSALGAMIGARPGSAQSTVSEPPLRTQSSSGTR-ASSG--ETTPSQPRPATAAALPSQKP-----TTTAA-A-----------SS--SG--ASASGS--Q-------IQLSDLQNILSTMNVPTDGSGRE---------------------------------------------------VDLAKALNPETMIPILANAEVQERLIPFLPQGEAL--PKTEEELRDTVQSPQFQQALSSFS----SAIQSGQLGPLMAQFGLGQDVANAAAEGDMEAFVKAMQEATKKKEDSKDDK-------
>EOG091F0385|Crassostrea_gigas|JG22_Lomanotus_vermiformis|TRANSCRIPT
--------S-SGSRSQSKNLIEFKAGKMHMQGKMVHPDKRKGLVYVYQSEDSLMHFCWKDRTSGSVEDDLIIFPDDVEFKHVSQCTTGRVYVLKFKSSSRKFFFWLQ--EPKTDKDEDNCKKVNDFLNNPPTPGSSRGTGGAG-GLMPSDLSNL--------------GDQDLQNILGGMTQQQLMQLLGGMGMGGAGGA-G--SPS---AMLGARPGSAQSTVSEPPLRSQSSSGTR-ATSG--ETTPNQPRPATAAVLPSQTG-----DAAATT------------TT--L--------A--TTTTTSAAIQLSDLQNILSTMNVPTDGAGRE--------------------------------------------------AIDLAKALNPETMIPILANAQVQERLVPFLPQGESL--PKTEEELRDTIQSPQFQQALSSFS----SAIQSGQLGPLMAQFGLGQDVANAAAQGDMEGFVKAMQEANKKKE-------------
>EOG091F0385|Crassostrea_gigas|HW21_Tritonia_manicata|TRANSCRIPT
--------N-SGSRTQSKNLIEFKAGKMHMQGKMVHPDKRKGLVYVYQSEDSLMHFCWKDRSSGNVEDDLIIFPDDVEFKHVSQCTTGRVYVLKFKSSSRKFFFWLQ--EPKTEKDEDNCKKVNDYLNNPPTPGSSRGTGGAS-GLLPTDLSNL--------------GDQDLQNILGGMTQQQLMQLLGGMGMGGAGGG-G--SPSALGAMIGARPGSAQSTVSEPPLRTQSSSGTR-ATSG--ENTPSQPRPATAAALPSQAG-----ETTST-T-----------TTQPTT--T--------------------------------------------------------------------------------------------------------------------------------------------------------------------------------------------------------------------
>EOG091F0385|Crassostrea_gigas|NC08_Tritonia_hamnerorum|TRANSCRIPT
--------N-SGSRTQSKNLIEFKAGKMHMQGKMVHPDKRKGLVYVFQSEDSLMHFCWKDRSSGNVEDDLIIFPDDVEFKHVSQCTTGRVYVLKFKSSSRKFFFWLQ--EPKTEKDEDNCKKVNDYLNNPPTPGSSRGTGGAS-GLLPTDLSNL--------------GDQDLQNILGGMTQQQLMQLLGGMGMGGAGGT-G--SPSALGAMIGARPGSAQSTVSEPPLRTQSSSGTR-ATSG--ENTPSQPRPATAAALPSQTG-----ETTSS-T-----------TTQPTT--T-------------AAIQLSDLQNILSTMNVPTDGSGRE--------------------------------------------------AVDLAKALNPETMIPILANAQVQERLIPFLPQGEAL--PKTEEELRDTVQSPQFQQALSSFS----SAIQSGQLGPLMAQFGLGQDVANAAAQGDMEGFVKAMQEATKKKDDSKDDK-------
>EOG091F0385|Crassostrea_gigas|HW02_Berghia_verrucicornis|TRANSCRIPT
--------N-SGSRSQSKNLIEFKAGKMHMQGKMVHPDKRKGLVYVYQSEDSLMHFCWKDRSSGNVEDDLIIFPDDVEFKHVSQCTTGRVYVLKFKSSSRKFFFWLQ--EPKTDKDEDNCKKVNDYLNNPPTPGSSRGTGGAG-GLLPTDLSNL--------------GDQDLQNILGGMTQQQLMQLLGGMGMGGAGGT-G--SPSALGAMIGARPGSAQSTVSEPPLRTQSSSGTR-ATSG--ENTPSQPRPATAAALPSQTG-----ETTTTSS-----------GT--AA--TTTTTS--TSG--ASQIQLSDLQNILSNMSVPADGAGRE--------------------------------------------------AVDLAKALSPETMIPILANAEVQERLIPFLPQGESL--PKTEEELRQTVQSPQFQQALTSFS----SALQSGQLGPLMGQFGFGQDVANAAAQGDMEAFVKAMQEATKKKDD------------
>EOG091F0385|Crassostrea_gigas|JG19_Janolus_barbarensis|TRANSCRIPT
-------------------------------------------------------------------------------------------------------------------------------------GSSRGTGGAG-GLLPTDLSNL--------------GDQDLQNILGGMTQQQLMQLLGGMGMGGAGG----------------------------------------------------------------------------------------------------------------------------------------------------------------------------------------------------------------------------------------------------------------------------------------------------------------------
>EOG091F0385|Crassostrea_gigas|JG04_Berghia_stephanieae|TRANSCRIPT
--------N-SGSRSQSKNLIEFKAGKMHMQGKMVHPDKRKGLVYVYQSEDSLMHFCWKDRSSGNVEDDLIIFPDDVEFKHVSQCTTGRVYVLKFKSSSRKFFFWLQ--EPKTDKDEDNCKKVNDYLNNPPTPGSSRGTGGAG-GLLPTDLSNL--------------GDQDLQNILGGMTQQQLMQLLGGMGMGGAGGT-G--SPSALGAMIGARPGSAQSTVSEPPLRTQSSSGTR-ATSG--ENTPSQPRPATAAALPSQTG-----ETTTTSS-----------GT--AA--TTTTTS--TSG--ASQIQLSDLQNILSNMSVPADGTGRE--------------------------------------------------AVDLAKALSPETMIPILANAEVQERLIPFLPQGESL--PKTEEELRQTVQSPQFQQALTSFS----SALQSGQLGPLMGQFGFGQDVANAAAQGDMEAFVKAMQEATKKKDD------------
>EOG091F0385|Crassostrea_gigas|JG21_Limenandra_confusa|TRANSCRIPT
--------N-SGSRSQSKNLIEFKAGKMHMQGKMVHPDKRKGLVYVYQSDDSLMHFCWKDRSTGSVEDDLIIFPDDVEFKHVSQCTTGRVYVLKFKSSSRKFFFWLQ--EPKTDKDEDNCKKVNDYLNNPPTPGSSRGTGGAG-GLLPTDLSNL--------------GDQDLQNILGGMTQQQLMQLLGGMGMGGAGGA-G--SPSALGAMIGARPGSAQSTVSEPPLRTQSSSGTR-ATSG--ENTPSQPRPATAAALPSQVG-----EATTT-S-----------GA--AA--TTTTTS--TSG--ASQIQLSDLQNILSNMSVPADGA-RE--------------------------------------------------GVDLAKALSPETMIPILANAEVQERLIPFLPQGESL--PKTEEELRQTVQSPQFQQALTSFS----SALQSGQLGPLMGQFGFGQDVANAAAQGDMEAFVKAMQEATKKKDD------------
>EOG091F0385|Crassostrea_gigas|HW20_Spurilla_neapolitana|TRANSCRIPT
--------N-SGSRNQSKNLIEFKAGKMHMQGKMVHPDKRKGLVYVYQSEDSLMHFCWKDRSSGSVEDDLIIFPDDVEFKHVSQCTTGRVYVLKFKSSSRKFFFWLQ--EPKTDKDEDNCKKVNDYLNNPPTPGSSRGTGGAG-GLLPTDLSNL--------------GDQDLQNILGGMTQQQLMQLLGGMGMGGAGGP-G--SPGALSAMIGARPGSAQSTVSEPPLRTQSSSGTR-ATSG--ENTPSQPRPATAAALPSQTG-----ETTTT-S-----------GA--AA--TTTTTS--TSG--ASQIQLSDLQNILSNMTVPADGAGRE--------------------------------------------------GVDLAKALSPETMIPILANAEVQERLVPFLPQGESL--PKTEEELRQTVQSPQFQQALTSFS----SALQSGQLGPLMGQFGFGQDVANAAAQGDMEAFVKAMQEATKKKDD------------
>EOG091F0385|Crassostrea_gigas|JG29_Spurilla_braziliana|TRANSCRIPT
---------------------------------------------------------------------------------------------SFKSSSRKFFFWLQ--EPKTDKDEDNCKKVNDYLNNPPTPGSSRGTGGAG-GLLPTDLSNL--------------GDQDLQNILGGMTQQQLMQLLGGMGMGGAGGP-G--SPGALSAMIGARPGSAQSTVSEPPLRTQSSSGTR-ATSG--ENTPSQPRPATAAALPSQTG-----ETTTT-S-----------GA--AT--TTTTTS--TSG--ASQIQLSDLQNILSNMTVPADGAGRE--------------------------------------------------GVDLAKALSPETMIPILANAEVQERLVPFLPQGESL--PKTEEELRQTVQSPQFQQALTSFS----SALQSGQLGPLMGQFGFGQDVANAAAQGDMEAFVKAMQEATKKKDD------------
>EOG091F0385|Crassostrea_gigas|HW17_Hermissenda_crassicornis|TRANSCRIPT
--------------SQSKNLIEFKAGKMHMEGKMVHPDKRKGLVYVYQSEDSLMHFCWKDRSSGSVEDDLIIFPDDVEFKHVSQCTTGRVYVLKFKSSSRKFFFWLQ--EPKADKDEDNCKKVNDFLNNPPTPGSSRGTGGAG-GLLPTDLSNL--------------GDQDLQNILGGMTQQQLMQLLGGMGMGGAGGA-G--SPSALGAMIGARPGSAQSTVSEPPLRTQSSSGTR-ATSG--ENTPSQPRPATAAALPSQTG-----EAAST-A-----------GA--AA--TTTTTS--TSG--ASQIQLSDLQNILSNMSVPTDGAGRE--------------------------------------------------GIDLAKALSPETMIPILANAQVQERLIPFLPEGESL--PKTEEELRQTVQSPQFQQALSSFS----SALQSGQLGPLMGQFGFGQDVANAAAQGDMEAFVKAMQEATKKKDD------------
>EOG091F0385|Crassostrea_gigas|JG18_Hermissenda_opalescens|TRANSCRIPT
--------------SQSKNLIEFKAGKMHMEGKMVHPDKRKGLVYVYQSEDSLMHFCWKDRSSGSVEDDLIIFPDDVEFKHVSQCTTGRVYVLKFKSSSRKFFFWLQ--EPKADKDEDNCKKVNDFLNNPPTPGSSRGTGGAG-GLLPTDLSNL--------------GDQDLQNILGGMTQQQLMQLLGGMGMGGAGGA-G--SPSALGAMIGARPGSAQSTVSEPPLRTQSSSGTR-ATSG--ENTPSQPRPATAAALPSQTG-----EAAST-A-----------GA--AA--TTTTTS--TSG--ASQIQLSDLQNILSNMSVPTDGAGRE--------------------------------------------------GIDLAKALSPETMIPILANAQVQERLIPFLPEGESL--PKTEEELRQTVQSPQFQQALSSFS----SALQSGQLGPLMGQFGFGQDVANAAAQGDMEAFVKAMQEATKKKDD------------
>EOG091F0385|Crassostrea_gigas|NC05_Hermissenda_crassicornis|TRANSCRIPT
--------------SQSKNLIEFKAGKMHMEGKMVHPDKRKGLVYVYQSEDSLMHFCWKDRSSGSVEDDLIIFPDDVEFKHVSQCTTGRVYVLKFKSSSRKFFFWLQ--EPKADKDEDNCKKVNDFLNNPPTPGSSRGTGGAG-GLLPTDLSNL--------------GDQDLQNILGGMTQQQLMQLLGGMGMGGAGGA-G--SPSALGAMIGARPGSAQSTVSEPPLRTQSSSGTR-ATSG--ENTPSQPRPATAAALPSQTG-----EAAST-A-----------GA--AA--TTTTTS--TSG--ASQIQLSDLQNILSNMSVPTDGAGRE--------------------------------------------------GIDLAKALSPETMIPILANAQVQERLIPFLPEGESL--PKTEEELRQTVQSPQFQQALSSFS----SALQSGQLGPLMGQFGFGQDVANAAAQGDMEAFVKAMQEATKKKDD------------
>EOG091F0385|Crassostrea_gigas|JG01_Aeolidiella_alba|TRANSCRIPT
--------N-SGSRSQSKNLIEFKAGKMHMQGKMVHPDKRKGLVYVYQSEDSLMHFCWKDRSSGSVEDDLIIFPDDVEFKHVSQCTTGRVYVLKFKSSSRKFFFWLQ--EPKTDKDEENCKKVNDYLNNPPTPGSSRGTGGAG-GLLPTDLSNL--------------GDQDLQNILGGMTQQQLMQLLGGMGMGGAGGA-G--SPSALGAMIGARPGSAQSTVSEPPLRTQSSSGTR-ATSG--ENTPSQPRPATAAALPSQTA-----TTTTTS------------TS--G------------GG--ASQIQLSDLQNILSNMSVPADGAGRE--------------------------------------------------GVDLAKALSPETMIPILANAEVQERLIPFLPQGESL--PKTEEELRQTVQSPQFQQALTSFS----SALQSGQLGPLMGQFGFGQDVANAAAQGDMEAFVKAMQEATKKKED------------
>EOG091F0385|Crassostrea_gigas|JG12_Dondice_parguerensis|TRANSCRIPT
---AALFGNTSRSGNQSKNLIEFKAGKMHMDGKMVHPDKRKGLVYVYQSEDSLMHFCWKDRSSGSVEDDLIIFPDDVEFKHVSQCTTGRVYVLKFKSSSRKFFFWLQ--EPKTDKDDDNCKKVNDFLNNPPTPGSSRGTGGAG-GLLPTDLSNL--------------GDQDLQNILGGMTQQQLMQLLGGMGMGGAGGA-G--SPSALGAMIGARPGSAQSTVSEPPLRTQSSSGTR-ATSG--ENTPSQPRPATAAALPSQTG-----EAAST-A-----------GA--AA--TTTTTS--TSG--ASQIQLSDLQNILSNMSVPTDGASRE--------------------------------------------------GVDLAKALSPETMIPILANAQVQERLIPFLPQGESL--PKTEEELRQTVQSPQFQQALTSFS----SALQSGQLGPLMGQFGFGQDVANAAAQGDMEAFVKAMQEATKKKDD------------
>EOG091F0385|Crassostrea_gigas|JG24_Noumeaella_rubrofasciata|TRANSCRIPT
--------N-SGSRSQSKNLIEFKAGKMHMQGKMVHPDKRKGLVYVYQSEDSLMHFCWKDRTSGSVEDDLIIFPDDVEFKHVSQCTTGRVYVLKFKSSSRKFFFWLQ--EPKTDKDEDNCKKVNDYLNNPPTPGSSRGTGGAG-GLLPTDLSNL--------------GDQDLQNILGGMTQQQLMQLLGGMGMGGAGGA-G--SPSALGAMIGARPGSAQSTVSEPPLRTQSSSGTR-ATSG--ENTPSQPRPATAAALPSQTG-----ETASTT------------TT--G--------P--SSTTTTTTIQLSDLQNILSNMSVPTDGAGRE--------------------------------------------------GVDLAKALSPDTMIPILANAGVQERLIPFLPEGESL--PKTEEELRQTVQSPQFQQALTSFS----SALQSGQLGPLMGQFGFGQDVANAAAQGDMEAFVKAMQEATKKKDE------------
>EOG091F0385|Crassostrea_gigas|HW15_Flabellina_babai|TRANSCRIPT
--------N-SSSRSQSKNLVEFKAGKMHMQGKMVHPDKRKGLVYVHQSEDSLMHFCWKDRSSGSVEDDLIIFPDDVEFKHVSQCTTGRVYVLKFKSSSRKFFFWLQ--EPKTDKDEDNCKKVNEFLNNPPTPGSSRGTGGAG-GLLPTDLSNL--------------GDQDLQNILGGMTQQQLMQLLGGMGMGGAGGA-G--SPSALGAMIGARPGSAQSTVSEPPLRTQSSSGTR-ATSG--ENTPSQPRPATAAALPSQTG-----EAASA-T-----------TTAPTT--TSTTSG--SGN--SASIQLSDLQNILSSMSVPTDEAGRE--------------------------------------------------GVDLAKALSPETMIPILANAEVQERLIPFLPQGESL--PKTEEELRQTVQSPQFQQALSSFS----SALQSGQLGPLMGQFGFGQDVSNAAAQGDMEAFVKAMQEATKKKDDKGE---------
>EOG091F0385|Crassostrea_gigas|JG16_Flabellina_iodinea|TRANSCRIPT
--------N-SGSRSQSKNLIEFKAGKMHMQGKMVHPDKRKGLVYVYQSEDSLMHFCWKDRSTGSVDDDLIIFPDDVEFKHVSQCTTGRVYVLKFKSSSRKFFFWLQ--EPKTDKDEDNCKKVNDFLNNPPTPGSSRGTGGAG-GLLPTDLSNL--------------GDQDLQNILGGMTQQQLMQLLGGMGMGGAGGA-G--SPSALSAMIGARPGSAQSTVSEPPLRTQSSSGTR-ATSG--ENTPSQPRPATAAALPSQTA-----TTTT----------------------TTTTTS--GAP--GSQIQLSDLQNILSTMSVPTDGSNRE--------------------------------------------------GVDLAKALSPDTMIPILANAQVQERLIPFLPEGETL--PKTEEELRQTVQSPQFQQALGSFS----SALQSGQLGPLMAQFGFGQDVANAAAQGDMEAFVKAMQEATKKKDGEG----------
>EOG091F0385|Crassostrea_gigas|NC01_Armina_californica|TRANSCRIPT
--------S-SGSRTQSKNLIEFKAGKMHMQGKMVHPDKRKGMVYVYQSEDSLMHFCWKDRSTGSVEDDLIIFPDDVEFKHVSQCTTGRVYVLKFKSSSRKFFFWLQ--EPKTEKDEDNCKKVNDFLNNPPTPGSSRGTGGAG-GLMPTDLSNL--------------GDQDLQNILGGMTQQQLMQLLGGMGMGGAGGT-G--SPSALGAMIGARPGSAQSTVSEPPLRTQSSSGAR-------------------------------------------------------------------------------------------------------------------------------------------------------------------------------------------------------------------------------------------------------------------------------
>EOG091F0385|Crassostrea_gigas|JG32_Unidentia_angelvaldesi|TRANSCRIPT
--------N-SGSRNQSKNLIEFKAGKMHMQGKMVHPDKRKGLVYVYQSEDSLMHFCWKDRSSGSVEDDLIIFPDDVEFKHVSQCTTGRVYVLKFKSSSRKFFFWLQ--EPKTDKDEDNCKKVNDFLNNPPTPGSSRGTGGAG-GLLPTDLSNL--------------GDQDLQNILGGMTQQQLMQLLGGMGMGGAGGA-G--SPSALGAMIGARPGSAQSTVSEPPLRTQSSSGTR-ATSG--ENTPSQPRPATAAALPTQTG-----ETAPA------------------------TTS--GAP--GSQIQLSDLQNILSTMSVPTDGAARE--------------------------------------------------GVDLAKALSPDTMIPILANAEVQERLIPFLPEGESL--PKTEEELRSTVQSPQFQQALSSFS----SALQSGQLGPLMAQFGFGQDVANAAAQGDMEAFVKAMQEANKKKDNKEEK--------
>EOG091F0385|Crassostrea_gigas|HW14_Flabellina_affinis|TRANSCRIPT
--------S-SGTRSQSKNLIEFKAGKMHMQGKMVHPDKRKGLVYVYQSDDSLMHFCWKDRTSGSVDDDLIIFPDDVEFKHVSQCTTGRVYVLKFKSSSRKFFFWLQ--EPKTDKDEENCKKVNEFLNNPPTPGSSRGTGGAG-GLLPTDLSNL--------------GDQDLQNILGGMTQQQLMQLLGGMGMGGAGGA-G--SPSALGAMIGARPGSAQSTVSEPPLRTQSSSGTRGAASG--ESTPSQPRPATAAALPTQTV-----APT----------------A--TT--TTTAGS--GAG--ASQIQLSDLQNILSNMSVPADGAGRE--------------------------------------------------GVDLAKALSPETMIPILANAEVQERLIPYLPQGEAL--PKTEDELRQTVQSPQFQQALSSFS----SALQSGQLGPLMGQFGLGQDVANAAAQGDMEAFVKAMQEATKKKDD------------
>EOG091F0385|Crassostrea_gigas|HW16_Hancockia_cfuncinata|TRANSCRIPT
----------SGSRNQSKNLIEFKAGKMHMQGKMVHPDKRKGLVYVYQSDDSLMHFCWKDRTSGTVEDDLIIFPDDVEFKHVSQCTTGRVYVLKFKSSSRKFFFWLQ--EPKAEKDEDNCKKVNDYLNNPPTPGSSRSAGGAG-GL--TDLSNL--------------GDQDIQNILGGMTQQQLMQLLGGMGMGGAGGA-G--SPSALGAMIGARPGSAQSTVSEPPLRTQSSAGTR-ATSG--ENTPSQLRPATAAALPSQTP-----TTTT----------------------AASSNS--AAA--ASQIQLSDLQNILSTMNVPTDGADRE--------------------------------------------------AVDLSKALSPETMIPILANADVQERLTPFLPQGESL--PKTEEELRETVQSPQFQQALSSFS----SAFQSGQLGPLMAQFGLGQDVANAAAQGDMEAFVKAMQEANQKKDGKDD---------
>EOG091F0385|Crassostrea_gigas|JG17_Hancockia_uncinata|TRANSCRIPT
----------SGSRNQSKNLIEFKAGKMHMQGKMVHPDKRKGLVYVYQSDDSLMHFCWKDRTSGTVEDDLIIFPDDVEFKHVSQCTTGRVYVLKFKSSSRKFFFWLQ--EPKAEKDEDNCKKVNDYLNNPPTPGSSRSAGGAG-GL--TDLSNL--------------GDQDIQNILGGMTQQQLMQLLGGMGMGGAGGA-G--SPSALGAMIGARPGSAQSTVSEPPLRTQSSAGTR-ATSG--ENTPSQLRPATAAALPSQTP-----TTTT----------------------AASSNS--AAA--ASQIQLSDLQNILSTMNVPTDGADRE--------------------------------------------------AVDLSKALSPETMIPILANADVQERLTPFLPQGESL--PKTEEELRETVQSPQFQQALSSFS----SAFQSGQLGPLMAQFGLGQDVANAAAQGDMEAFVKAMQEANKKKDGKDDK--------
>EOG091F0385|Crassostrea_gigas|NC04_Fiona_pinnata|TRANSCRIPT
--------N-AASRNQSKNLIEFKAGKMNMQGKMVHPDKRKGLVYVYQSDDSLMHFCWKDRTSGSVEDDLIIFPDDVEFKHVSQCTTGRVYVLKFKSSSRKFFFWLQ--ESKTDKDEDNCKKVNDFLNNPPTPGSSRGGGGAG-GLLPTDLSNL--------------GDQDLQNILGGMTQQQLMQLLGGMGMGGAGGS-G-------------------------------------------ESTPSQPRPATAAALPTQTE-----ETTSA-A-----------AA--AP--ASG--------APASQIQLSDLQNILSSMNVQPDGAARE--------------------------------------------------GVDLTRALSPEIMIPILANADVQERLVPFLPQGEAL--PKSEEELRQTVQSPQFQQALSSFS----SALQSGQLGPLMGQFGLGQDVANAAAQGDMEAFVKAMQEAHKKKDGKGE---------
>EOG091F0385|Crassostrea_gigas|JG08_Dendronotus_venustus|TRANSCRIPT
--------N-SGSRNQSKNLIEFKAGKMHMQGKMVHPDKRKGLVYLYQSDDSLMHFCWKDRTSGSVDDDLIIFPDDVEFKHVSQCTTGRVYVLKFKSSSRKFFFWLQ--EPKTDKDEDNCKKVNDFLNNPPTPGSSRGTGGAG-GLLPTDLSNL--------------GDQDLQNILGGMTQQQLMQLLGGMGMGGAGGA-A--SPSALGAMIGARPGSAQSTVSEPPLRTQSSAGTR-ATSG--ETTPFPPRPATAAALPSQTG-----DST----------------S--TT--TTTTTT--PAA--ATTIQLSDLQNILSTMHVPTDGAGRE--------------------------------------------------GVDLAKALSPESMIPILANAQVQERLVPFLPEGESL--PKTEEELRDTVQSPQFQQALSSFS----SALQSGQLGPLMAQFGLGQDVANAAAQGDMEAFVKAMQEANKKKKQGGD---------
>EOG091F0385|Crassostrea_gigas|JG14_Eubranchus_rustyus|TRANSCRIPT
--------S-SGTRNQSKNLIEFKAGKMHMQGKMVHPDKRKGLVYVYQSDDSLMHFCWKDRTSGSVEDDLIIFPDDVEFKHVAQCTTGRVYVLKFKSSSRKFFFWLQ--EPKADKDEDNCKKVNDFLNNPPTPGSSRGTGGAG-GLLPTDLSNL--------------GDQDLQNILGGMTQQQLMQLLGGMGMGGAGGT-G--SPSALGAMLGGRPSSAQSTVSEPPLRTQSSAGTR-ATSG--ETTPSQPRPATAAALPTQGG-----ESGTR-S-----------AV--PP--AAAPAA--GTP--SSQIQLSDLQNILSSMSVQPGAAGQE--------------------------------------------------GVDLARALSPEIMIPILANAEVQERLVPFLPQGEAL--PKSEEELRQTVQSPQFQQALTSFS----SALQSGQLGPLMGQFGFGQDVANAAAQGDMEAFVKAMQEANKKKGDKGDK--------
>EOG091F0385|Crassostrea_gigas|HW05_Caloria_elegans|TRANSCRIPT
--------N-SGSRSQSKNLIEFKAGKMHMQGKMVHPDKRKGLVYVYQSEDSLMHFCWKDRSSGSVEDDLIIFPDDVEFKHVTQCTTGRVYVLKFKSSSRKFLFWLQ--EPKTDKDEDNCKKVNDYLNNPPTPGSSRSTGGAG-GLLPTDLSNL--------------GDQDLQNILGGMTQQQLMQLLGGMSMGGAGGA-G--SPSALGAMIGARPGSAQSTVSEPPLRTQSSSGTR-ATSG--ENTPSQPRPATAAALPSQTG-----EAVST-A-----------GG--AA--TATTTN--TSG--ASQIQLSDLQNILSTMSVPTDGAGRE--------------------------------------------------GVDLAKALSPETMIPILANAEVQERLIPFLPQGESL--PKTEEELRQTVQSPQFQQALTSFS----SALQSGQLGPLMGQFGFGQDVANAAAQGDMEAFVKAMQEATKRKDD------------
>EOG091F0385|Crassostrea_gigas|JG25_Palisa_papillata|TRANSCRIPT
--------N-SGSRSQSKNLIEFKAGKMHMQGKMVHPDKRKGLVYVYQSEDSLMHFCWKDRSSGSVEDDLIIFPDDVEFKHVTQCTTGRVYVLKFKSSSRKFFFWLQ--EPKTDKDEDNCKKVNDYLNNPPTPGSSRGTGGAG-GLLPTDLSNL--------------GDQDLQNILGGMTQQQLMQLLGGMSMGGAGGA-G--SPSALGAMIGARPGSAQSTVSEPPLRTQSSSGTR-ATSG--ENTPSQPRPATAAALPSQAG-----EAVST-A-----------GG--AA--TATTTS--TAG--ASQIQLSDLQNILSTMSVPTDGAGRE--------------------------------------------------GVDLAKALSPETMIPILANAEVQERLIPFLPQGESL--PKTEEELRQTVQSPQFQQALTSFS----SAFQSGQLGPLMGQFGFGQDVANAAAQGDMEAFVKAMQEAGKRKDD------------
>EOG091F0385|Crassostrea_gigas|JG03_Austraeolis_stearnsi|TRANSCRIPT
--------N-SGSRSQSKNLIEFKAGKMHMQGKMVHPDKRKGLVYVYQSEDSLMHFCWKDRSSGSVEDDLIIFPDDVEFKHVTQCTTGRVYVLKFKSSSRKFFFWLQ--EPKTDKDEDNCKKVNDYLNNPPTPGSSRGTGGAG-GLLPTDLSNL--------------GDQDLQNILGGMTQQQLMQLLGGMSMGGAGGA-G--SPSALGAMIGARPGSAQSTVSEPPLRTQSSSGTR-ATSG--ENTPSQPRPATAAALPSQAG-----EAAST-A-----------GG--AA--TATTTS--AAG--ASQIQLSDLQNILSTMSVPTDGAGRE--------------------------------------------------GVDLAKALSPETMIPILANAEVQERLIPFLPQGESL--PKTEEELRQTVQSPQFQQALTSFS----SAFQSGQLGPLMGQFGFGQDVANAAAQGDMEAFVKAMQEAGKRKDD------------
>EOG091F0385|Crassostrea_gigas|JG27_Phidiana_lynceus|TRANSCRIPT
--------N-SGSRSQSKNLIEFKAGKMHMQGKMVHPDKRKGLVYVYQSEDSLMHFCWKDRSSGNVEDDLIIFPDDVEFKHVAQCTTGRVYVLKFKSSSRKFFFWLQ--EPKTDKDEDNCKKVNDYLNNPPTPGSSRGTGGAG-GLLPSDLSNL--------------GDQDLQNILGGMTQQQLMQLLGGMSMGGAGGA-G--SPSALGAMIGARPGSAQSTVSEPPLRTQSSSGTR-ATSG--ENTPSQPRPATAAALPSQTG-----EAAST-A-----------GG--AA--TATTAN--TGG--ASQIQLSDLQNILSTMSVPTDGAGRE--------------------------------------------------GVDLAKALSPETMIPILANAQVQERLIPYLPQGESL--PKTEEELRQTVQSPQFQQALTSFS----SALQSGQLGPLMGQFGFGQDVANAAAQGDMEAFVKAMQEATKRKDER-----------
>EOG091F0385|Crassostrea_gigas|JG20_Learchis_evelinae|TRANSCRIPT
--------N-SGSRSQSKNLIEFKAGKMHMQGKMVHPDKRKGLVYVYQSDDSLMHFCWKDRSSGSVEDDLIIFPDDVEFKHVAQCTTGRVYVLKFKSSSRKFFFWLQ--EPKADKDEDNCKKVNDYLNNPPTPGSSRGTGGAG-GLLPTELSNL--------------GDQDLQNILGGMTQQQLMQLLGGMSMGG--GA-G--SPSALGAMIGARPGSAQSTVSEPPLRTQSSSGTR-ATSG--ENTPSQPRPATAAALPSQTG-----EAAPA-A-----------VG--AA--TATTTG--TSG--ASQIQLSDLQNILSTMSVPTDGAGRE--------------------------------------------------GVDLAKALSPETMIPILANAEVQERLIPFLPQGESL--PKTEEELRQTVQSPQFQQALTSFS----SALQSGQLGPLMGQFGFGQDVANAAAQGDMEAFVKAMQEATKKKDDR-----------
>EOG091F0385|Crassostrea_gigas|HW06_Cratena_peregrina|TRANSCRIPT
--------N-SGSRSQSKNLIEFKAGKMHMQGKMVHPDKRKGLVYVYQSDDSLMHFCWKDRSSGTVEDDLIIFPDDVEFKHVAQCTTGRVYVLKFKSSSRKFFFWLQ--EPKADKDEDNCKKVNDYLNNPPTPGSSRGTGGAG-GLLPTDLSNL--------------GDQDLQNILGGMTQQQLMQLLGGMSMGGAGGG-G--SPSALGAMIGARPGSAQSTVSEPPLRTQSSSGTR-ATSG--ENTPSQPRPATAAALPSQTG-----ETTST-A-----------GGAPAA--AATTGG--ASG--SSQIQLSDLQNILSNMSVPTDGAGRE--------------------------------------------------GIDLAKALSPETMIPILANAGVQERLIPFLPEGGSL--PKTEEELRSTVQSPQFQQALTSFS----SALQSGQLGPLMGQFGFGQDVANAAAQGDMEAFVKAMQEATKKKDD------------
>EOG091F0385|Crassostrea_gigas|HW12_Facelina_rubrovittata|TRANSCRIPT
--------N-SSSRSQSKNLIEFKAGKMHMQGKMVHPDKRKGLVYVYQSDDSLMHFCWKDRSSGSVEDDLIIFPDDVEFKHVNQCTTGRVYVLKFKSSSRKFFFWLQ--EPKADKDEDNCKKVNDFLNNPPTPGSSRGTGGAS-GLLPTDLSNL--------------GDQDLQNILGGMTQQQLMQLLGGMSMQG--G--V--SPSALGSMIGARPGSAQSTVSEPPLRTQSSSGTR-ATSA--ENAPSQPRPATAAALPSQ------------------------------------------------------------------------------------------------------------------------------------------------------------------------------------------------------------------------------------------------------
>EOG091F0385|Crassostrea_gigas|HW13_Favorinus_branchialis|TRANSCRIPT
--------N-SGSRNQSKNLIEFKAGKMHMQGKMVHPDKRKGLVYVYQSEDSLMHFCWKDRSSGSVEDDLIIFPDDVEFKHVAQCTTGRVYVLKFKSSSRKFFFWLQ--EPKTEKDEDNCKKVNDYLNNPPTPGSSRGTGGAG-GLLPTDLSNL--------------GDQDLQNILGGMTQQQLMQLLGGMSMGGAGGA-G--SPSALGAMIGARPGSAQSTVSEPPLRTQSSSGTR-ATSG--ENTPSQPRPATAAALPSQAG-----EAAST-T-----------GT--G--------G--GAGGASQQIQLSDLQNILSNMSVPAEGASRE--------------------------------------------------GVDLAKALSPETMIPILANAEVQERLIPFLPQGESL--PKTEEELRQTVQSPQFQQALTSFS----SALQSGELGPLMGQFGFGQDVSNAAAQGDMEAFVKAMQEATKKKDD------------
>EOG091F0385|Crassostrea_gigas|JG15_Favorinus_auritulus|TRANSCRIPT
--------N-SGSRNQSKNLIEFKAGKMHMQGKMVHPDKRKGLVYVYQSEDSLMHFCWKDRTSGSVEDDLIIFPDDVEFKHVAQCTTGRVYVLKFKSSSRKFFFWLQ--EPKADKDEDNCKKVNDYLNNPPTPGSSRGTGGAG-GLLPTDLSNL--------------GDQDLQNILGGMTQQQLMQLLGGMSMGGAGGA-G--SPSALGAMIGARPGSAQSTVSEPPLRTQSSSGTR-ATSG--ENTPSQPRPATAAALPSQTG-----EAAST-A-----------GG--PS--ATASTG--GAGGASQQIQLSDLQNILSNMSVPAEGANRE--------------------------------------------------GVDLAKALSPETMIPILANAEVQERLIPFLPQGESL--PKTEEELRQTVQSPQFQQALTSFS----SALQSGELGPLMGQFGFGQDVANAAAQGDMEAFVKAMQEATKKDDSKG----------
>EOG091F0385|Crassostrea_gigas|JG23_Melibe_leonina|TRANSCRIPT
--------N-SGSRNQSKNLIEFKAGKMHMQGKMVHPDKRKGLVYVYQSDDSLMHFCWKDRSSGSVEDDLIIFPDDVEFKHVSQCTTGRVYVLKFKSSSRKFFFWLQ--EPKTEKDEDNCKKVNDFLNNPPTPGSSRGTGGAG-GLLPTDLSNL--------------GDQDLQNILGGMTQQQLMQLLGGMGMGG--GA-GAGSHSALGAMIGGRPGSAQSTVSEPPLRTQSSAGTR-ATSG--ETTPSQPRPATAAALPSQTG-----GEGASA------------TS--T--------A--TTTPATTAIQLSDLQNILSTMNVPVDGAGRE---------------------------------------------------VDLAKALSPESMIPILANAEVQERLIPFLPQGESL--PKTEEELRETVQSPQFQQALSSFS----SALQSGQLGPLMAQFELGQDVVNAAAQGDMEGFVKAMQEANKKKDGGKDK--------
>EOG091F0385|Crassostrea_gigas|HW01_Armina_tigrina|TRANSCRIPT
--------S-SGSRTQSKNLIEFKAGKMHMQGKMVHPDKRKGLVYVYQSDDSLMHFCWKDRSTGGVEDDLIIFPDDVEFKHVSQCTTGRVYVLKFKSSSRKFFFWLQ--EPKTDKDEENCKKVNDFLNNPPTPGSSRGTGGAG-GLLPTDLSNL--------------GDQDLQNILGGMTQQQLMQLLGGMGMGGAGGT-G--SPSALGAMIGARPGSAQSTVSEPPLRTHSSS-AR-ATSG--ESTPSQPRPATAAALPSQTGDATSTTTTQ----------------------PTTTSS--GAA--GSQIQLSDLQNILSTMNVPTDGAGRE--------------------------------------------------SVDLARALSPETMIPILANAEVQERLIPYLPQGESL--PKTEEELRETVQSPQFQQALSSFS----SAIQSGQLGPLMAQFGLGEDVANAAAEGDMEKFVKAMQEASKKKDD------------
>EOG091F0385|Crassostrea_gigas|HW18_Janolus_cristatus|TRANSCRIPT
--------S-SGSRSQSKHLIEFKAGKMHMQGKMVHPDKRKGLLYVYQSEDSLMHLCWKDRTSGTVEDDLIIFPDDVEFKHVSQCTTGRVYVLKFKHFSRKFFFWLQ--EPKTDKDEDNCKKVNDFLNNPPTPGSSRGTGGGS-GLLPTDLSNL--------------GDQDLQNILGGMTQQQLMQLLGGMGMGGAGGG-G--SPSALGAMIGARPGSAQSTVSEPPLRTQS------------------------------------------------------------------------------------------------------------------------------------------------------------------------------------------------------------------------------------------------------------------------------------
>EOG091F0385|Crassostrea_gigas|HW10_Embletonia_pulchra|TRANSCRIPT
--------N-SGSRSQSKNLIEFKAGKMHMQGKMVHPDKRKGLLYVYQSEDSLMHFCWKDRSSGSVEDDLIIFPDDVEFKHVNACTTGRVYVLKFKSSSRKFFFWLQ--EPKAEKDEDNCKKVNDFLNNPPTPGSSRGTGGAG-GLLNTDLANL--------------GDQDLQNILGGMTQQQLMQLLGGMGMGGAGGA-G--SPSALGAMIGARPGSAQSTVSEPPLRTQSSSGTR-ATSG--ENTPSQPRPATAAALPSQTG-----ETAATT------------TASTAP-TAASAAT--GGA--GSQIQLSDLQNILSTMSVPTDGAGRE--------------------------------------------------GVDLAKALSPETMIPILANAEVQERLIPFLPDGEAL--PKTEEELRETVQSPQFQQALSSFS----SALQSGQLGPLMGQFGFGQDVANAAAEGDMEAFVKAMQEANKKKDDSKDNK-------
>EOG091F0385|Crassostrea_gigas|JG06_Catriona_columbiana|TRANSCRIPT
--------S-SATRSQSKNLIEFKAGKMHMQGKMVHPDKRKGLVYVYQSEDSLMHFCWKDRTSGTVDDDLIIFPDDVEFKHVSQCTTGRVYVLKFKSSSRKFFFWLQ--EPKADKDEDNCKKVNDFLNNPPTPGSSRGGGGAG-GLLPTDLSNL--------------GDQDLQNILGGMTQQQLMQLLGGMGIGG--GA-G--SPSALGAMIGGRPGSAQSTVSEPPLRAQSSSGTR-ATSG--ESTPSQPRPATAAALPSQPG-----ETRST-A-----------PASTAA--AAAT--------PASQIQLSDLQNILSSMNVQPDAAARE--------------------------------------------------GVDLARALSPEIMIPILVNADVQERLIPFLPDGEAL--PKSEEELRQTVHSPQFQQALSSFS----SALQSGQLGPLMGQFGFGQDVANAAAQGDMEAFVKAMQEAHKKKGD------------
>EOG091F0385|Crassostrea_gigas|JG07_Cuthona_albocrusta|TRANSCRIPT
--------S-SGSRSQSKNLIEFKAGKMNMQGKMVHPDKRKGLVYVYQSEDSLMHFCWKDRTSGSVDDDLIIFPDDVEFKHVSQCTTGRVYVLKFKSSSRKFFFWLQ--EPKTDKDEDNCKKVNDFLNNPPTPGSSRGGGGAG-GLLPGDLSNL--------------GDQDLQNILGGMTQQQLMQLLGGMGMGGSGGG-G--SPSALGAMIGGRPGSAQSTVSEPPLRAQSSSGTR-ATSG--ESTPSQPRPATAAALPSQPG-----ETGST-A-----------AT--AA--T--------GSGAASQIQLSDLQNILSSMNVQSDGAARE--------------------------------------------------GVDLARALSPEIMIPILANADVQERLVPFLPQGEAL--PKSEEELRQTVQSPQFQQALSSFS----SALQSGQLGPLMGQFGFGQDVANAAAQGDMEAFVKAMQEAHKKKGDEGGK--------
>EOG091F0385|Crassostrea_gigas|HW07_Cuthona_caerulea|TRANSCRIPT
--------S-SGSRSQSKNLIEFKAGKMHMQGKMVHPDKRKGLVYVYQSEDSLMHFCWKDRTSGGVEDDLIIFPDDVEFKHVSQCTTGRVYVLKFKSSSRKFFFWLQ--EPKTDKDEDNCKKVNDFLNNPPTPGSSRGAGGAG-GLLPTDLSNL--------------GDQDLQNILGGMTQQQLMQLLGGMGMGG-GGA-G--SPSALGAMIGGRPGSAQSTVSEPPLRAQSSSGTR-ATSG--ENTPSQPRPATAAALPSQPG-----ETGTT-A-----------PA--AA--AAS--------APASQIQLSDLQNILSSMNVQNDGAAKE--------------------------------------------------GVDLARALSPEIMIPILANSDVQERLVPFLPQGEAL--PKSEEELRQTVQSPQFQQALSSFS----SALQSGQLGPLMSQFGFGQDVANAADQGDMEAFVKAMQEAHKKKDDQ-----------
>EOG091F0385|Crassostrea_gigas|NC02_Bathydoris_clavigera|TRANSCRIPT
--------N-TASRNQSKHLVEFRAGKMHMKGKMVHPDKRKGQVYVYQSDDSLMHFCWKDRTSGTVEDDLIIFPDDIEFKHVSQCTTGRVYVLKFKSSSRKFFFWLQ--EPKSDKDEDNCKKVNDFLNNPPTPGSSRGAGGSGSGILPTDLSNL--------------GDSDLQSILGGMSQQQLMQLLGGMGMGGGSGS-P--GVL---GSLIGRPGSAQSTVSEPPLRTQSSSGTR-AASG--ETTPSQPRPVTAAALPSQT-----------------------------------------------------------------------------------------------------------------------------------------------------------------------------------------------------------------------------------------------------
>EOG091F0385|Crassostrea_gigas|NC06_Pleurobranchaea_californica|TRANSCRIPT
--------N-SASRSQSKNLVEFRAGKMHMKGKMVHSDKRKGLVYVYQSDDSLMHFCWKDRTSGSVEDDLIIFPDDIEFKHVSQCTTGRVYVLKFKSSSRKLFFWVQ--EPKADKDEDNCKKVNDFLNNPPTPGSSRGAGGSGSGLLPSDLSGL--------------GDQDLQNILGGMSQQQLMQLLGGMGMGGGAGS-P--GVL---SSLIGRPSSAQSTVSEPPLRTQSSSGTR-ATTG--EMTPSQPRPVTAAALPSQSG-----GTESP-----------------SA--PAG--------GSSAQIQLSDLQNILSTMNVPTDGAARE--------------------------------------------------GVDLAKALNPEAMIPILANAQVQERLMPFLPQGEVL--PKTEEELRNTVQSPQFQQALSSFS----SALQSGQLGPLMAQFGLGEDVANAATHGDLEAFVKAMQEANKKKDGDGGK--------
>EOG091F0385|Crassostrea_gigas|HW03_Berthella_plumula|TRANSCRIPT
-------------RSQSKNLVEFRAGKMHMKGKMVHPDKRKGLVYVYQSDDSLMHFCWKDRTSGTVDDDLIIFPDDIEFKHVSQCTTGRVYVLKFKSSSRKLFFWLQ--EPKSDKDEDNCKKVNDFLNNPPTPGSSRGAGGSGSGLLPSDLTSL--------------GDQDLQNILGGMSQQQLMQLLGGMGMGGGGGS-P--GVL---SSLIGRPSSAQSTVSEPPLRTQSSSGTR-ATSG--ETTPSQPRPVTAAALPSQTA-----TTTTA-A-----------PA--SA--PAG--------GSSAQIQLSDLQNILSTMNVPTEGAAKE--------------------------------------------------GVDLAKALNPEAMIPILANAEVQERLIPYLPEGELL--PKTEEELRNTVKSPQFQQALSSFS----SALQSGQLGPLMAQFGLGEDVANAAAHGDMEAFVKAMQEATKKKD-------------
>EOG091F0385|Crassostrea_gigas|HW11_Eubranchus_exiguus|TRANSCRIPT
-------------RNQSKNLIEFKAGKMHMKGKMVHPDKRKGLVYVYQSDDSLMHFCWKDRTAGSVEDDLIIFPDDVEFKHVAQCTTGRVYVLKFKSSSRKFFFWLQ--EPKADKDEDNCKKVNDFLNNPPTPGSSRGGGGAG-GLLPQELSNL--------------GDQDIQNILGGMTQQQLMQLLGGMGMGGAGGA-G--SPSALGAMLGGRPSSAQSTVSEPPLRTQSSAGTR-ATSA--ETTPSQPRPATAAALPTQGG-----ETGNR-S-----------AA--AP--PSTAPAAPGTP--SSQIQLSDLQNILSSMSVQPGASGQE--------------------------------------------------GVDLTRALSPEIMIPILANAEVQERLIPFLPQGEAL--PKSEEELRQTVQSPQFQQALTSFS----SALQSGQLGPLMGQFGFGQDVANAAAQGDMEAFVKAMQEANKKKDDKDE---------
>EOG091F0385|Crassostrea_gigas|JG26_Phestilla_sp|TRANSCRIPT
--------S-SGSRNQSKNLIEFKAGKMHMQGKMVHPDKRKGLVYVYQSEDSLMHFCWKDRSSGSVEDDLIIFPDDVEFKHVSQCTTGRVYVLKFKSSSRKFFFWLQ--EPKTDKDEENCKKVNDFLNNPPTPGSSRGGGGGG-L-LPTDLSNL--------------GDQDLQNILGGMSQQQLMQLLGGMGMGG-----G--SPSALGAMLGGRPGSAQSTVSEPPLRAQSSSGTR-ATSG--ESTPSQPRPATAAALPTQPG-----DTTTT-T-----------PA--AT--TTTTTT--TT-------ELSDLQNILSSMNVQPGAEASE--------------------------------------------------GVDLARALSPDIMIPILANADVQERLVPFLPQGEAL--PKSEEELRQTVQSPQFQQALSSFS----SALQSG--------FGFGQDVANAAAQGDMEAFVKAMQEAHKKKDDSGK---------
>EOG091F0385|Crassostrea_gigas|JG05_Bornella_anguilla|TRANSCRIPT
----------SGSRNQSKNLIEFKAGKMHMQGKMVHPDKRKGLVYVYQSEDSLMHFCWKDRSNGNVEDDLIIFPDDCEFKHVSQCTTGRVYVLKFKSSSRKFFFWLQ--EPKMDKDEDNCKKVNDFLNNPPTPGSSRGTGG------PTDMSNL--------------GDQDLQSILSGMTQQQLMQLLGGMGVGGAGGA-G--SPGALGAMIGARPGSAQSTISEPPLRAQSSSGTR-ATSG--ENTPAQPRPATAAALPSQTP-----ATATT-----------------AA--TGS--------TASSQIQLSDLQNILSSMNVPTDGAGRE--------------------------------------------------GVDLAKALSPETMIPILANAQVQERLVPFLPQGESL--PKTEEELRETVQSPQFQQALSSFS----SAIQSGQLGPLMAQFGLGQDVANAAAQGDMEGFVKAMQEANKKKDD------------
>EOG091F0385|Crassostrea_gigas|JG28_Scyllaea_fulva|TRANSCRIPT
--------N-SGGRSQSKNLIEFKAGKMHMKGKMVNPDKRKGLVYVYQSEEPLMHFCWKDRTTGTVEDDLIIFPDDVEFKHVSQCTTGRVYVLKFKSSSRKFFFWLQ--EPKTDKDEDNCKKVNDYLNNPPTPGSSRGAGGTG-ALLPTELSNL--------------GDQDLQNILGGMTQQQLMQLLGGMGMGGTGGA-G--SPSALGAMIGARPGSAQSTVSEPPLRTQSSAGTR-ATSG--ENTPSQPRPATAAALPSQTV-----TTAASSS-----------G-----------GA--GSG--ASHIQLSDLQNILSNMNVPTDGAGRE--------------------------------------------------AIDLAKALNPETMIPILANPQVQERLVPFLPQGESL--PKTEEELRDTVQSPQFQQALSSFS----SAIQSGQLGPLMAQFGLGQDVANAAAQGDMEGFVKAMQEANKKKDE------------
>EOG091F0385|Crassostrea_gigas|HW04_Calmella_cavolinii|TRANSCRIPT
----------ASSRNQSKNLVEFRAGKMHMKGKMVHPDKRKGLVYVYQSDDSLMHFCWKDRTSGTVEDDLIIFPEDIEFKHVSQCTTGRVYVLKFKSSSRKFFFWLQ--EPKTDKDEENCKKVNDFLNNPPTPGSSRGGAGVG-G-LPSDISNL--------------GDQDIQNLLGGMSQQQLMQLLGGMGMGGGAQS-P--GVL---GSLIGRPSSAQSTVSEPPLRTQSSAGTR-ATSA--ETTPSQPRPVTAAALPSQPT-----G-GDA-A-----------AS--SA--SGV--------GASSRVQLSDLQNILSTMNVPADGAAKE--------------------------------------------------GVDLAKALSPEAMIPILANPGVQERLLPYLPEGGSL--PKTEQELRDTVQSPQFQQALSSFS----SALQSGQLGPLMSQFGLGEDVANAAAQGDMEAFVKAMQEATKKKE-------------
>EOG091F0385|Crassostrea_gigas|HW19_Polycera_quadrilineata|TRANSCRIPT
----------ATSRSQSKNLVEFRAGKMHMKGKMVHPDKRKGLVYIHQSDDSLMHFCWKDRSSGTVEDDLIIFPDDIEFKHVSQCTTGRVYVLKFKSSSRKFFFWLQ--EPKTEKDEEHCKKVNDFLNNPPTPGSTRSAGGSGGGMLPSDLSNL--------------GDQDLQSILGGMSQQQLMQLLGGMGMGGGAANLG--GVV---NSLIGRPGSAQSTVSEPPLRTQSSSGTR-APSG--ESTPSQSQTQAAAATTEAPP-----STTTA-----------------AS--AGS--------GAASGIQLSDLQNILSTMQVP--SDARE--------------------------------------------------SVDLAAALSPDAMIPILANAQVQERLVPFLPQGESL--PKTEEELRSTVQSPQFQQALSSFS----SALQSGQLGPLMAQFGLGDDVANAAAQGDMEAFVKAMQEASKKGGD------------
>EOG091F0385|Crassostrea_gigas|JG02_Antaeolidiella_chromosoma|TRANSCRIPT
--------------TQS-----------------------------------------------------------------------------------------------------------------------------------------------------------------------------------------------------------------------SSG-TR-ATSG--ENTPSQPRPATAAALPSQAGETTSTSGAA----------------------ATTTTS--SSG--ASQIQLSDLQNILSNMSVPTDGASRE--------------------------------------------------GIDLAKALSPETMIPILANADVQERLIPFLPQGESL--PKTEEELRQTVQSPQFQQALTSFS----SALQSGQLGPLMGQFGFGQDVANAAAQGDMEAFVKAMQEATKKKDD------------
>EOG091F0385|Crassostrea_gigas|JG10_Dirona_picta|TRANSCRIPT
--------------------------------------------------------------------------------------------------------------------------------------------------------------------------------------------------------------SALGAMIGARPGSAQSTVSEPPLRTQSSSGTR-ATSG--ENTPSQPRPATAAALPSQAG-----EAASTT------------TP--AP-TAAATTG--GAS--GSQIQLSDLQNILSTMSVPTDGAGRE--------------------------------------------------GVDLAKALSPDTMIPILANAEVQERLIPFLPQGESL--PKTEEELRDTVQSPQFQQALSSFS----SAFQSGQLGPLMAQFGFGQDVANAAAEGDMEAFVKAMQENKKDDGKDG----------
>EOG091F0385|Lottia_gigantea|LotgiG207827
MASGALFGN-ASGRSQSKNLVEFRAGKMTLKDKMVTPDKRKGLVYVHQSDDSLMHFCWKDRTTGTVEDDLIIFPEDIEFKHLPQCTTGRAYLLKFKNSARKYFFWLQ--EPKSDKDEENCRKVNDFLNHPPTPGSNRGTGSSG-IP--SDLSGL--------------GDTELQNVLSGMSQQQLMQLLGG-GLGMGGGG-A--GGL---SSLLGRPSSAQSTASEPAGRTSSSRTTT-TGDT--TPTTSRPATATAA-------------TTQ----------------------SSTATT--DSA--RQQIQLSDLQNILSTINVP-PTEEKE--------------------------------------------------RLDLTQALNPESMVPILANPEIQAQLVPHLPEGESL--PKTEAELRNTISSPQFQQALSSFS----AALQSGELGSLMNQFGLGDDVANAAAQGDMEAFVKAMQERMKKDENKEG--EEKMEH-
>EOG091F0385|Crassostrea_gigas|JG11_Dondice_occidentalis|TRANSCRIPT
----ALFGN-TSALSSSKNLVEFRAGKMNLRGTTVTADKRKGQVYVYQSDDSLMHFCWKDRVSGTVEDDLIIFPDDIEFKRVDQCTTGRVYILKFKSSSRKFFFWMQ--EPKDDKDQELCKKVNELLNNPPTPGSNTSGGFGN------------------------------------------------------------------------------------------------------------------------------------------------------------------------------------------------------------------------------------------------------------------------------------------------------------------------------------------------------------------------------
>EOG091F0385|Crassostrea_gigas|NC03_Doris_kerguelenensis|TRANSCRIPT
------------------------------------------------------------------------------------------------------------------------------------------GAGLP-S-ELSSLGNL--------------GDTDLQSILGGMSQQQLMQLLGGMGMAGGSGG-P--GSL---SSLIGRPSSAQSTVSEPPLRTTSSSGTR-GSTAAGESSSPQPRPVTAAALPSQSS-----GTT----------------S--AP--TAAAGS--SSS--RQQIQLSDLQNILSNMSVPAQ---KS--------------------------------------------------DIDLAKALSPEAMIPILANPEVQARLIPFLPEGEAL--PQTEQELRNTVQSPQFQQALSSFS----AALQSGQLGPLMDQFGLGEDVANAAAQGDMEAFVKAMQAAMAKKEEGGEK--------
