# Supplementary material for: Transcriptomics provides a robust framework for the relationships of the major clades of cladobranch sea slugs (Mollusca, Gastropoda, Heterobranchia), but fails to resolve the position of the enigmatic genus Embletonia
Source: BMC Ecol Evol. 2021 Dec 28;21:226. doi: 10.1186/s12862-021-01944-0 (PMC8895541; doi:10.1186/s12862-021-01944-0)
Supplement: Supplementary file 6 — Additional file 6. Archive S4: Unmasked multiple sequence alignments on amino acid level including Doris kerguelenensis and Calmella cavolini prior to the removal of outliers. [file 12862_2021_1944_MOESM6_ESM.zip › Archive_S4/Alignments/EOG091F00NJ.aa.fasta]

>EOG091F00NJ|Biomphalaria_glabrata|BGLTMP007782
-----------------------------IRQQLNDQLKCLEIKLDTEVSIVTELQEFFKRRAEVEMEYSRNLDKLVKNMIARHRAEKQ-KQEQWATMSTYACWKNLLAITRKESQDHQVMAEIYNNQMVSRLAEVIENSQRIFR----------------------------------------KCREIGSLSHEDMMKVLNELQSAMKTYHQYQNESKQAELKLRNVESQKVKVEQQLSGKN-TSSRKLKGLERQFEKKQQKYADNKLKALKARNDYLLCIDAANAAINKYFSDDISDLMDCMDFGYHNSVGRAMMMYLGVHEHQRNAHGKFVDSLNTCITDLDSRADKQKFMELNNVYFMLPKKFEFQPFKGD----------------------------------EIWKTLETTEKTLVEAIQVGDYEINKFFADE-AAPPKSPHEHSKLRSDRLETESYYLEKFRDYTLSCNRLARLQSKHTAIQRALGENQASG-SSRPPVPPPKP---KKRRIGHHPRVGQPKLFGGSLEEYIEATGQEIPLIIKSCIRVINLYGLHHQGVFRVSGAQVEINQFKSTFESGEDALADVIDASEINSVAGVLKLYFRELREPLFPLHLFDALVECTREKEMAKRVERIKDLLSTVNRAIFVVMRYLFAFLNHLTEYSDENMMDPYNLAICFGPTLLPIP-PDRDQVTFQASVNEIIKIIIVHQEEIFPNDGG-EIYEKMILD-RRDSVDAVD-DEDEETSSIP-----SDEE----E----PD-VIEATALFDFDARSPRELSFKRGDVLVLYNQVSQDWWEGCFHGKEGLIPDKYITVKHG-------------------------------------------------------------------------------------------------------------------------------------------------------------------------------------------------------------------------------------------------------------------------------------------------------------------------------------------------
>EOG091F00NJ|Biomphalaria_glabrata|HW09_Doto_sp|TRANSCRIPT
-----------------------------IRQQLNDQLKCLDVKLETEVSIVTELQEFFKRRAELELEYARNLDKLVKTMIARHRAEKQ-KQEQWATMSTYSCWKLLLGITRQQSQDHTTIGEIYNNQMVSRLSDVMENSQRVFK----------------------------------------KCREIGAESHEDMMKILSELQSAMKTYHIYQSESKQAEMKLRNKESQKQKVEQQLSGKN-TTSRKLRELEKQTEKKQQKYHDNKVKALKARNDYLLCIDAANAAIGKYFSDDISDLMDCMDFGYHNSVGRAMMMYLGIHEHQKMKHSNFVDSLNNCITDLDSKADKQKFMELNNVFFMLPKKFEFQSFKGD----------------------------------EIWKTLETTEKTLVETIQVRDYDITKFFADE-TAPPRSPQEVAKLKADRLETEGYYLEKFREYTLSCNRLARLQSKQVAIQRALGEHQDGPSSSRPPVLPPKPEKNKKRRIGHTPPIGQPRLFGGSLEEFIEASGQEIPLIIKSCIRIINLYGLHHQGVFRVPGAQLSINQFKSAFESGEDPLSDVVDSSEINSVAGVLKLYFRELREPLFPLHLFDALVECTRERETYRRVERIKELLLTIPRPIFVIMRYLFAFLNHLTEYSDENMMDTCNLAICFGPTLLPIP-PDRDQVTFQTSVNEIIKIIIVSQEEIFPHTGGGELYEKMILNSRQNSMENLGDD-GDTSSISS-----DEEE----E----DQDVMEATGVFDFDARSERELSFRRGDTLVLYRQVSHDWWEGCFQGREGLIPDKYIVLK---------------------------------------------------------------------------------------------------------------------------------------------------------------------------------------------------------------------------------------------------------------------------------------------------------------------------------------------------
>EOG091F00NJ|Biomphalaria_glabrata|JG13_Doto_lancei|TRANSCRIPT
-------------------------------------------------------------------------------------------------------------------------------------------------------------------------------------------------------------------------------------------------------------------------------------------------------------------------------------------------------------------------------------------------------------------------------------------------------------------------------------------------------------------------------------------------------------------------------------------------------------------------------VLKLYFRELREPLFPLHLFDALVECTRERETYRRVERIKELLLTIPRPIFVVMRYLFAFLNHLTEYSDENMMDTCNLAICFGPTLLPIP-PDRD-------------------------------------------------------------------------------------------------------------------------------------------------------------------------------------------------------------------------------------------------------------------------------------------------------------------------------------------------------------------------------------------------------------------------------------------------------------------------------------------
>EOG091F00NJ|Biomphalaria_glabrata|JG22_Lomanotus_vermiformis|TRANSCRIPT
-----------------------------------------------------------------------------------------------------------------------------------------------------------------------------------------------------------------------------------------------------------------------------------------------------------------------------------------------------------------------------------------------------------------------------------------------------------------------------------------------------------------------------------------------------------------------------------------------------------SGEDPLSDIVDASEINSVAGVLKLYFRELREPLFPLHLFDALVECTREKELYRRVERIKELLTSIPRPIF-------------------------------------------------------------------------------------------------------------------------------------------------------LYRQVSHDWWEGCFQGKEGLIPDKYIILK---------------------------------------------------------------------------------------------------------------------------------------------------------------------------------------------------------------------------------------------------------------------------------------------------------------------------------------------------
>EOG091F00NJ|Biomphalaria_glabrata|HW21_Tritonia_manicata|TRANSCRIPT
-----------------------------IRQQLNDQLKCLDIKVETEVSIVTELQEFFKRRAEVELEYARGLDKLVKQMITRHRAEKQ-KQEQWATMSTYACWKMLLGITRQQSQDHTTISEIYNNEMVSRLSEVMDNSQRIFR----------------------------------------KCREIGAESHEDMMKILNELQSAMKTYHVYQNESKQAELKLRNVESQKQKVEQQLSGKN-TTSRKLKGLERQAEKRQQKYHDNKVKALKARNDYLLCIDAANAAIGKYFSDDISDLMDCMDFGYHNSVGRAMMMYLGIHEHQKMKHGNFVDSLNKCITDLDSKADKQKFMELNNVYFMLPKKFEFQPFKGD----------------------------------EIWKTLETTEKMLVDTIQVRDYDITKFFADE-TAPPRSPHEVAKNRSDRMETESYYLEKFREYTLSCNRLARLQSKQSAIQKALGEHQELGGSSRPPAPPPKPEKNKKRRIGHTPPIGQPRLFGGSLEEFIEASGQEIPLVIKSCIRIINLYGLHHQGVFRVPGAQVAINQFKSTFESGEDALSDVVDASEINSVAGVLKLYFRELREPLFPLHLFDALVECTREKELHRRVERIKELLGGIPRPIFVNMRYLFAFLNHLTEYSDENMMDPYNLAICFGPTLLPIP-PDRDQVTYQSSVNEIIKIIIVSQEEIFPTTGGGELYEKMILNSRHNSMENLG-D-GDTSSISS-----DDEE----E----EQDIVEATGVFDFDARSERELSFKRGDTLVLYRQVSHDWWEGCFQGKEGLIPDKYILLK---------------------------------------------------------------------------------------------------------------------------------------------------------------------------------------------------------------------------------------------------------------------------------------------------------------------------------------------------
>EOG091F00NJ|Biomphalaria_glabrata|JG21_Limenandra_confusa|TRANSCRIPT
------------------------------------------------------------------------------------------------------------------------------------------------------------------------------------------------------------------------------------------------------------------------------------------------------------------------------------------------------------------------------------------------------------------------------------------------------------------------------------------------------------------------------------------------------------------------KSCIRIINLYGLHHQGVFRVPGAQVAINQFKSTFESGEDALSDVVDASEINSVAGVLKLYFRELREPLFPLHLFDALVEC----------------------------------------------------------------------------------------------------------------------------------------------------------------------------------------------------------------------------------------------------------------------------------------------------------------------------------------------------------------------------------------------------------------------------------------------------------------------------------------------------------------------------------------------------------------
>EOG091F00NJ|Biomphalaria_glabrata|JG03_Austraeolis_stearnsi|TRANSCRIPT
------------------------------------------------------------------------------------------------------------------------------------------------------------------------------------------------------------------------------------------------------------------------------------------------------------------------------MFLGIHEYQKMKHGNFVESLNKTITDLDSKADKQKFMELNNIYFMLPKKFEFQPFKGD----------------------------------EIWKTLETTERTL---------------------------------------------------------------------------------------------------------------GSLEEYIEATGTEIPLVIKSCIRIINLYGLHHQGVFRVPGAQVAINQFKSTFESGEDALSDVVDASEINSVAGVLKLYFRELREPLFPLHLFDALVECT---------------------------------------------------------------------------------------------------------------------------------------------------------------------------------------------------------------------------------------------------------------------------------------------------------------------------------------------------------------------------------------------------------------------------------------------------------------------------------------------------------------------------------------------------------------
>EOG091F00NJ|Biomphalaria_glabrata|HW05_Caloria_elegans|TRANSCRIPT
-----------------------------IRQQLKDQLVCLDTKVETEVAIVSELQEFFKRRAEVEGEYARNLDKLVKQMIQRHKEVKQHRQEQWATVSTYSCWKLLLGITRQQSQAHTTISEIYNNQMVSRLAEVIDNSQRISR----------------------------------------KCRDIGSESHEDIMKILNELQSAMKTYHIYQSESKQAEMKLRNVESQKQKVEQQLSGKN-TTSRKLKGLERQAEKKQQKYHDNKVKALKARNDYLLCIEAANAAIGKYFSDDISDLMDCMDFGYHNSVGRAMMMFLGIQEYQKMKHGNFVDSLNKTITDLDSKADKQKFMELNNIYFMLPKKFEFQPFKGD----------------------------------EIWKTLETTEKMLVDTIQVGDFDVTKFFADD-TAPPRSPHELAKHRSDRLETESYYLEKFREYTLSCNRLARLQTKQTSIQKALGENQDIGGSSRPPSLPPKPEKNKKRRIGHTPRVGQPRLFGGSLEEYIEAMGLEIPLVIKSCIRIINLYGLHHQGVFRVPGAQVAINQFKSTFESGEDALSDVVDASEINSVAGVLKLYFRELREPLFPLHLFDALVECTTDKELVKRVERIKELLAGIPRTIFVVMRYLFAFLNHLTEYSDENMMDPYNLAICFGPTLLPIP-PDRDQVTFQASVNEIIKIIIVSQEEIFPVTGGGEMYEKMLLNSRQNSLENLG-D---TSSISS-----DEEE----E----DQDVVEATGVFDFDARSKQELSFKRGDTLVLYRQLSHDWWEGCFQGKEGLIPDKYIVLK---------------------------------------------------------------------------------------------------------------------------------------------------------------------------------------------------------------------------------------------------------------------------------------------------------------------------------------------------
>EOG091F00NJ|Biomphalaria_glabrata|HW12_Facelina_rubrovittata|TRANSCRIPT
-----------------------------IRQQLKDQLVCLDTKVDTEVAIVSELQEFFKRRAEVELEYARGLDKLVKQMIQRHKEVKQHRQEQWATVSTYNCWKLLLGITRQQSQAHTTISEIYNNQMVTRLAEVIDNSQRISR----------------------------------------KCREIGAESHEDIMKILNELQSAMKTYHIYQNESKQAEMKLRNVESQKQKVEQQLSGKN-TTSRKLKGLERQAEKKHQKYHDNKVKALKARNDYLLCIEAANAAIGKYFSDDISDLMDCMDFGYHNSVGRAMMMFLNIQDHQKMKHGNFVESLNKCITDLDSKADKQKFMELNNVFFMLPKKFEFQSFKGD----------------------------------EIWKTLETTEKTLVDTIQVGDFDVSKFFADD-TAPPRSPHEVAKLRSDRLGTESYYLEKFREYTLSCNRLARLQTKQFSIQKALGEHQNFGGS-GPPAPPPKPEKNKKRRIGHTPPVGQPRLFGGSLEEYVEATGQEIPLIIRSCIRVINLYGLHHQGVFRVPGAQVAINQFKSTFESGEDALSDVVDASEINSVAGVLKLYFRELREPLFPLHLFDALVECTTERELNKRVERIKELLAGIPRVIFVVMRYLFAFLNHLTEYSDENMMDPYNLAICFGPTLLPIP-PDRDQVTFQASVNEIIKIIIVSHEDIYP-TGPGAMYEKMILNSRQNSMENLG-D-GDTSSISS-----DEEE----E----DQDVVEATGVFDFDARSERELSFKRGDTLVLYRQVSHDWWEGCFQGKEGLIPDKYIVLKN--------------------------------------------------------------------------------------------------------------------------------------------------------------------------------------------------------------------------------------------------------------------------------------------------------------------------------------------------
>EOG091F00NJ|Biomphalaria_glabrata|HW18_Janolus_cristatus|TRANSCRIPT
-----------------------------IRQQLNDQLKCLDIKVETEVSIVTELQEFFKRRAEVELEYARNLDKLVKTMIARHRAEKQ-KQEQWATMSTYACWKLLLGITRQQSQAHTTISEIYNNQMVSRLSEVMDNSQRIFR----------------------------------------KCRDIGAESHEDMMKILNELQSAMKTYHIYQNESKQAEMKLRNVESQKQKVEQQLSGKN-TTSRKLKGLERQADKKQQKYHDNKVKALKARNDYLLCIEAANAAISKYFSDDISDLMDCMDFGYHNSVGRAMMMYLGIHDYQKMKHGNFVDSLNKCIADLDSKADKQKFMELNNVFFMLPKKFEFQPFKGD----------------------------------EIWKTLETTEKMLVDTIQVRDYDINKYFADD-SAPPRSPHEMAKVRSDRMETESYYLEKFREYTLSCNRLARLQSKQGVIQKALGENQDYG-SARPPSLPPKPEKNKKRRIGHTPPVGQPRLFAGSLEEYIEATSQEIPLVIKSCIRVINLYGLHHQGVFRVPGAQVAINQFKCTFESGEDALSDVVDASEINSVAGVLKLYFRELREPLFPLHLFDALVECTRERELQRRVERIKELITTVPRTIFVVMRYLFAFLNHLTEYSDENMMDPYNLAICFGPTLLPIP-PDRDQVTFQASVNEIIKIIIVSQEEIFPTTGPGQLYEKMILNSRQNSLENLH-D-GDTSSISS-----DEEE----E----EQDIVEATGVFDFDARSERELSFKRGDTLVLYRQVSTDWWEGCCQGKEGLIPDKYIVLK---------------------------------------------------------------------------------------------------------------------------------------------------------------------------------------------------------------------------------------------------------------------------------------------------------------------------------------------------
>EOG091F00NJ|Biomphalaria_glabrata|JG27_Phidiana_lynceus|TRANSCRIPT
------------------------------------------------------------------------------------------------------------------------------------------------------------------------------------------------------------------------------------------------------------------------------------------------------------------------------------------------------------------------------------------------------------------------------------------------------------------------------ESYYLEKFREYTLSCNRLARLQSKQSSIQKALGENQDIGGSSRPPSLPPKPEKNKKRRIGHTPRVGQPRLFGGSLEEYIEATGQEIPVIIKSCIRIINLYGLHHQGVFRVPGAQVAINQFKSTFESGEDALSDVVDASEINSVAGVLKLYFRELREPLFPLHLFDALVECTTDKELHKRVERIKELLAGIPRAIFVVMRYLFAFLNHLTEYSDENMMDPYNLAICFGPTLLPIP-PDSDQVTFQASVNEIIKIIIVSQEEIFPITGGGEMYEKMILNSRQNSLENLG-D---NSSISS-----DEEE----E----DQDVVEATGVFDFEARSKQELSFKRGDTLVLYRQLSQDWWEGCFQGKEGLIPDKYILLK---------------------------------------------------------------------------------------------------------------------------------------------------------------------------------------------------------------------------------------------------------------------------------------------------------------------------------------------------
>EOG091F00NJ|Biomphalaria_glabrata|HW20_Spurilla_neapolitana|TRANSCRIPT
-----------------------------IRQQLKDQLVCLDTKVDTEVAIVSELQEFFKRRAEVELEYARSLDKLVKQMIQRHKEVKQHRQEQWATVSTYNCWKLLLGITRQQSQAHTTISEIYNNQMVSRLSEVIDNSQRISR----------------------------------------KCRDIGAESHEDIMKILNELQSAMKTYHIYQSESKQAEMKLRNVESQKQKVEQQLSGKN-TTSRKLKGLERQADKKQQKYHDNKVKALKARNDYLLCIEAANAAIGKYFSDDISDLMDCMDFGYHNSVGRAMMMFLGIQEYQKMKHGNFVDSLNKCITDLDSKADKQKFMELNNIYFMLPKKFEYQPFKGD----------------------------------EIWKTLETTEKMLVDTIQVGDFDVTKFFADD-TAPPRSPHELAKHRSDRLETESYYLEKFREYTLSCNRLARLQSKQSSIQKALGEHQDYGGTNRPPAPPPKPEKNKKRRIGHTPPVGQPRLFGGSLEEYIEATGQEIPVIIKSCIRIINLYGLHHQGVFRVPGAQVAINQFKSTFESGEDALSDVVDASEINSVAGVLKLYFRELREPLFPLHLFDALVES--DKEMHRRVERIKELLTGIPRAIFVVMRYLFAFLNHLTEYSDENMMDPYNLAICFGPTLLPIP-PDRDQVTFQASVNEIIKIIIVSQEEIFPVTGGGEMYEKMILNSRQNSLENLG-D-GDTSSISS-----DEEE----E----DQDVMEASGIFDFDARSERELSFKRGDTLVLYRQVSHDWWEGCFQGKEGLIPDKYIVLK---------------------------------------------------------------------------------------------------------------------------------------------------------------------------------------------------------------------------------------------------------------------------------------------------------------------------------------------------
>EOG091F00NJ|Biomphalaria_glabrata|HW10_Embletonia_pulchra|TRANSCRIPT
-----------------------------IRQQLNDQLKCLDIKVETEVSIVTELQEFFKRRAEVELEYARNLDKLVKQMIARHRAEKQ-KQEQWATMSTYACWKLLLGITRQQSQDHTTISEIYSNQMVSRLAEVMDNSQRIFR----------------------------------------KCREIGAESHEDMMKILNELQSAMKTYHIYQNESKQAEMKLRNVESQKQKVEQQLSGKN-TTSRKLKGLERQAEKKQQKYHDNKVKALKARNDYLLCIEASNAAIGKYFSDDISDLMDCMDFGYHNSVGRAMMMYLGIHEYKKMKHGNFVDSLNKCITDLDSKADKQKFMELNNVYFMLPKKFEFQPFKGD----------------------------------EIWKTLETTEKMLVDTIQVRDYDITKYFAED-SAPPRSPHELAKHRADRMETESYYLAKFREYTLSCNRLARLQSKQMSIQKALGEHQECG-MARPPNLPPKPEKNKKRRIGHTPPIGQPRLFGGSMEEFIEASGQEIPLVIKSCVRIINLYGLHHQGVFRVPGAQVAINQFKCTFESGEDALSDVIDASEINSVAGVLKLYFRELREPLFPLHLFDALVECTREKELLRRVERIKELLGTIPRPIFVVMRYLFAFLNHLTEYSDENMMDPYNLAICFGPTLLPIP-PDRDQVTFQASVNEIVKIIIVSQEEIFPHTGGGEMYEKMLLNSRQNSMENLA-D-GDTSSISS-----DEEE----E----DQDVVEATGIFDFDARSERELSFKRGDLLILYRQVSHDWWEGCFQGKEGLIPDKYIVLK---------------------------------------------------------------------------------------------------------------------------------------------------------------------------------------------------------------------------------------------------------------------------------------------------------------------------------------------------
>EOG091F00NJ|Biomphalaria_glabrata|JG10_Dirona_picta|TRANSCRIPT
-----------------------------------------------------------------------------------------------------------------------------------------------------------------------------------------------------------------------------------------------------------------------KYHDNKVKALKARNDYLLCIEASNAAIGKYFSDDISDLMDCMDFGYHNSVGRAMMMYLGIHEYKKMKHGNFVDSLNKCITDLDSKADKQKFMELNNVYFMLPKKFEFQPF-----------------------------------------------------------------------------------------------------------------------------------------------------------------------------------------------------------------------------------------------------------------------------------------------------------------------------------------------------------------------------------------------------------------------------------------------------------------------------------------------------------------------------------------------------------------------------------------------------------------------------------------------------------------------------------------------------------------------------------------------------------------------------------------------------------------------------------
>EOG091F00NJ|Biomphalaria_glabrata|NC08_Tritonia_hamnerorum|TRANSCRIPT
-----------------------------IRQQLNDQLKCLDIKVETEVSIVTELQEFFKRRAEVELEYARALDKLVKQMIARHRAEKQ-KQEQWATMSTYACWKMLLGITRQQSQDHTTISEIYNNEMVSRLSEVMDNSQRIFR----------------------------------------KCREIGAESHEDMMKILNELQSAMKTYHVYQNESKQAELKLRNVELQKQKVEQQLSGKN-TTSRKLKGLERQADKRQQKYHDNKVKALKARNDYLLCIDAANAAIGKYFSDDISDLMDCMDFGYHNSVGRAMMMYLGIHEHKKMKHSNFVDSLNKCITDLDSKADKQKFMELNNVYFMLPKKFEFQPFKGD----------------------------------EIWKTLETTEKMLVDTIQVRDYDITKFFADE-TVPPRSPHEMAKHRSDRMETECYYLEKFREYTLSCNRLARLQSKQSAIQKALGEHQDIGGSSRPPAPPPKPEKNKKRRIGHTPPIGQPRLFGGSLEEFIEASGQEIPLIIKSCVRIINLYGLHHQGVFRVPGAQVAINSFKSTFESGEDALTDVVDASEINSVAGVLKLYFRELREPFFPLHLFDALVECTREKELHRRVERIKELLGGIPRPIFVNMRYLFAFLNHLTEYSDENMMDPYNLAICFGPTLLPIP-PDRDQVTYQSSVNEIIKIIIVSQEEIFPTTGGGELYEKMILNSRQNSMENLG-D-GDTSSISS-----DEEE----E----EQDIVEATGVFDFDARSERELSFKRGDLLVLYRQVSHDWWEGCFQGKEGLIPDKYIILKN--------------------------------------------------------------------------------------------------------------------------------------------------------------------------------------------------------------------------------------------------------------------------------------------------------------------------------------------------
>EOG091F00NJ|Biomphalaria_glabrata|NC07_Tritonia_diomedea|TRANSCRIPT
-----------------------------IRQQLNDQLKCLDIKVETEVSIVTELQEFFKRRAEVELEYARALDKLVKQMIARHRAEKQ-KQEQWATMSTYACWKMLLGITRQQSQDHTTISEIYNNEMVSRLSEVMDNSQRIFR----------------------------------------KCREIGAESHEDMMKILNELQSAMKTYHVYQNESKQAELKLRNVESQKQKVEQQLSGKN-TTSRKLKGLERQADKRQQKYHDNKVKALKARNDYLLCIDAANAAIGKYFSDDISDLMDCMDFGYHNSVGRAMMMYLGIHEHQKMKHGNFVDSLNKCITDLDSKADKQKFMELNNVYFMLPKKFEFQPFKGD----------------------------------EIWKTLETTEKMLVDTIQVRDYDITKFFADE-TAPPRSPHEMAKHRSDRMETECYYLEKFREYTLSCNRLARLQSKQTAIQKALGEHQDYGGTSRPPAPPPKPEKNKKRRIGHTPPIGQPRLFGGSLEEFIEASGQEIPLVIKSCVRIINLYGLHHQGVFRVPGAQVTINQFKTTFESGEDALSDVVDASEINSVAGVLKLYFRELREPFFPLHLFDALVECTREKELHRRVERIKELLGGVPRPSFINMRYLFAFLNHLTEYSDENMMDPYNLAICFGPTLLPIP-PDRDQVTYQSSVNEIIKIIIVSQEEIFPTTGGGELYEKMILNSRQNSVENLG-D-EDTSSISS-----DEEE----EESLYEQDILEATGVFDFEARSERELSFKRGNSLVLYRQVSHDWWEGCFQGKEGLIPDKYIILKN--------------------------------------------------------------------------------------------------------------------------------------------------------------------------------------------------------------------------------------------------------------------------------------------------------------------------------------------------
>EOG091F00NJ|Biomphalaria_glabrata|HW16_Hancockia_cfuncinata|TRANSCRIPT
-----------------------------IRQQLNDQLKCLDIKLETEVSIVTELQEFFKRRAEVELEYARNLDKLVKQMISRHRAEKQ-KQEQWATMSTYACWKMLLGITRQQSQVHTTISEIYSNQMVSRLAEVIDNSQRIFR----------------------------------------KCREIGAESHEDMMKILNELQSAMKTYHIYQSESKQAEMKLRNVESQKQKVEQQLSGKN-TTSRKLKGLERQADKKQQKYHDNKVKALKARNDYLLCIDAANAAIGKYFSDDISDLMDCMDFGYHNSVGRAMMMYLGIHEYKKMKHSNFVDSLNKCITDLDSKADKQKFMELNNVYFMLPKKFDFQPFKGD----------------------------------EIWKTLETTEKTLVDAIQVRDYDITKYFADE-TAPPPSQQDLTKQRGSRMETESYYLEKFREYTLSCNRLARLQSKQCAIQKALGEHQECGLSSRPPVLPPKPEKNKKRRIGHTPPVGQPRLFGGSMEEFIEASGQEIPLIIRSCIRIINLYGLHHQGVFRVPGAQVAINQFKTCFEGGEDPLVDMVDASEINSVAGVLKLYFRELREPLFPLHLFDALVECTREKESYRRVERIKELLLSIPRPIFVVMRYLFAFLNHLTEYSDENMMDTCNLAICFGPTLLPIP-PDRDQVTYQTSVNEIIKIIIVSQEEIFPQTGGGELYEKMILNSRQNSLENLR-DEGDTSSISS-----DEEE----E----DQDVLEASGVFDFDARSERELTFKRGDTLILYRQVSHDWWEGCFEGREGLIPDKYIVLKH--------------------------------------------------------------------------------------------------------------------------------------------------------------------------------------------------------------------------------------------------------------------------------------------------------------------------------------------------
>EOG091F00NJ|Biomphalaria_glabrata|JG17_Hancockia_uncinata|TRANSCRIPT
-----------------------------IRQQLNDQLKCLDIKLETEVSIVTELQEFFKRRAEVELEYARNLDKLVKQMISRHRAEKQ-KQEQWATMSTYACWKMLLGITRQQSQVHTTISEIYSNQMVSRLAEVIDNSQRIFR----------------------------------------KCREIGAESHEDMMKILNELQSAMKTYHIYQSESKQAEMKLRNVESQKQKVEQQLSGKN-TTSRKLKGLERQADKKQQKYHDNKVKALKARNDYLLCIDAANAAIGKYFSDDISDLMDCMDFGYHNSVGRAMMMYLGIHEYKKMKHSNFVDSLNKCITDLDSKADKQKFMELNNVYFMLPKKFDFQPFKGD----------------------------------EIWKTLETTEKTLVDAIQVRDYDITKYFADE-TAPPPSQQDLTKQRGSRMETESYYLEKFREYTLSCNRLARLQSKQCAIQKALGEHQ------------------------------------------------------------------------------------------------------------------------------------------------------------------------------------------------------------------------------------------------------------------------------------------------------------------------------------------------------------------------------------------------------------------------------------------------------------------------------------------------------------------------------------------------------------------------------------------------------------------------------------------------------------------------------------------------------
>EOG091F00NJ|Biomphalaria_glabrata|HW17_Hermissenda_crassicornis|TRANSCRIPT
-----------------------------IRQQLKDQLVCLDTKVDTEVAIVSELQEFFKRRAEVELEYARSLDKLVKQMIQRHKEVKQHRQEQWATVSTYSCWKLLLGITRQQSQAHTTISEIYNNQMVSRLAEVIENSQRISK----------------------------------------KCRDIGAESHEDIMKILNELQSAMKTYHIYQSESKQAESKLRNVESQKQKVEQQLSGKN-TTSRKLKGLERQADKKQQKYHDNKVKALKARNDYLLCIEAANAAIGKYFSDDISDLMDCMDFGYHNSVGRAMMMFLGIQEYQKMKHGNFVDTLNKTITDLDSKADKQKFMELNNVYFMLPKKFEFQPFKGD----------------------------------EIWKTLETTEKKLVDTIQTGDFDVTKFFADD-TAPPRSPHELAKHRSDRQETESYYLAKFREYTLSCNRLARLQSKQTSIQKALGEHQDLGGSSRPPSLPPKPEKNKKRRIGHTPPIGQPRLFGGSMEEYVEATGQEIPLVIRSCIRIINLYGLHHQGVFRVPGAQVAINQFKSTFESGED---------------------------------------------------------------------------------------------------------------------------------------------------------------------------------------------------------------------------------------------------------------------------------------------------------------------------------------------------------------------------------------------------------------------------------------------------------------------------------------------------------------------------------------------------------------------------------------------------------
>EOG091F00NJ|Biomphalaria_glabrata|JG18_Hermissenda_opalescens|TRANSCRIPT
-------------------------------------------------------------------------------------------------------------------------------QMVSRLAEVIENSQRISK----------------------------------------KCRDIGAESHEDIMKILNELQSAMKTYHIYQSESKQAESKLRNVESQKQKVE-------------------------------------------------------------------------NSVGRAMMMFLGIQEYQKMKHGNFVDTLNKTITDLDSKADKQKFMELNNVYFMLPKKFEFQPFKGD--------------------------------------------------------------------------------------------------------------------------------------------------------------------------------------------------------------------------------------------------------------------------ERIKELLAGIPRVIFVVMRYLFAFLNHLTEYSDENMMDPYNLAICFGPTLLPIP-PDRDQVTFQASVNEIIKIIICSQEEIFPITGGGELYEKMILNSRQNSLENLG-D-GDTSSIS---------------------------------------------------------------------------------------------------------------------------------------------------------------------------------------------------------------------------------------------------------------------------------------------------------------------------------------------------------------------------------------------------------------------------------
>EOG091F00NJ|Biomphalaria_glabrata|NC05_Hermissenda_crassicornis|TRANSCRIPT
-----------------------------IRQQLKDQLVCLDTKVDTEVAIVSELQEFFKRRAEVELEYARSLDKLVKQMIQRHKEVKQHRQEQWATVSTYSCWKLLLGITRQQSQAHTTISEIYNNQMVSRLAEVIENSQRISK----------------------------------------KCRDIGAESHEDIMKILNELQSAMKTYHIYQSESKQAESKLRNVESQKQKVEQQLSGKN-TTSRKLKGLERQADKKQQKYHDNKVKALKARNDYLLCIEAANAAIGKYFSDDISDLMDCMDFGYHNSVGRAMMMFLGIQEYQKMKHGNFVDTLNKTITDLDSKADKQKFMELNNVYFMLPKKFEFQPFKGD----------------------------------EIWKTLETTEKTLVDTIQTGDFDVTKFFADD-TAPPRSPHELAKHRSDRQETESYYLAKFREYTLSCNRLARLQSKQTSIQKALGEHQDLGGSSRPPSLPPKPEKNKKRRIGHTPPIGQPRLFGGSMEEYVEATGQEIPLVIRSCIRIINLYGLHHQGVFRVPGAQVAINQFKSTFESGEDALSDVVDASEINSVAGVLKLYFRELREPLFPLHLFDALVES--DKEMHRRVERIKELLAGIPRVIFVVMRYLFAFLNHLTEYSDENMMDPYNLAICFGPTLLPIP-PDRDQVTFQASVNEIIKIIICSQEEIFPITGGGELYEKMILNSRQNSLENLG-D-GDTSSISS-----DEEE----EESLYEQDVVEATGVFDFDARSERELSFKLGDTLVLYRQVSHDWWEGCFQGKEGLIPDKYIVLKN--------------------------------------------------------------------------------------------------------------------------------------------------------------------------------------------------------------------------------------------------------------------------------------------------------------------------------------------------
>EOG091F00NJ|Biomphalaria_glabrata|HW13_Favorinus_branchialis|TRANSCRIPT
-----------------------------IRQQLKDQLVCLDTKVDTEVAIVSELQEFFKRRAEVELEYARSLDKLVKQMIQRHKEVKQHRQEQWATVSTYSCWKLLLGITRQQSQAHTTISEIYNNQMVSRLSEVIDNSQRISR----------------------------------------KCKDIGAESHEDIMKILNELQSAMKTYHIYQSESKQAEMKLRNVESQKQKVEQQLSGKN-TTSRKLKGLERQAEKKQQKYHDNKVKALKARNDYLLCIEASNAAIGKYFSDDISDLMDCMDFGYHNSVGRAMMMFLGIQEHQKMKHGNFVESLNKCITDLDSKADKQKFMELNNIYFMLPKKFEFQSFKGD----------------------------------EIWKTLETTEKMLVDTIQVGDFDVTKFFADD-TAPPRSPHELAKHRSDRLETESYYLEKFREYTLSCNRLARLQSKQSSIQKALGEHQEIGGSSRPPALPPKPEKNKKRRIGHTPPVGQPRLFGGSMEEYIEATGQEIPLVIRSCIRIINLYGLHHQGVFRVPGAQVAINQFKSTFESGEDALQDVQDASEINSVAGVLKLYFRELREPLFPLHLFDALVECTTDKEMLRRVERIKELLAGIPRATFVVMRYLFAFLNHLTEYSDENMMDPYNLAICFGPTLLPIP-PDRDQVTFQASVNEIIKIIIVHQEEIYPVTGGGEMYEKMILNSRQNSLENLG-D-GDTSSISS-----DEEE----E----DQDVVEATGVFDFDARSERELPFKRGDTLVL-------------------------------------------------------------------------------------------------------------------------------------------------------------------------------------------------------------------------------------------------------------------------------------------------------------------------------------------------------------------------------
>EOG091F00NJ|Biomphalaria_glabrata|HW02_Berghia_verrucicornis|TRANSCRIPT
-------------------------------------------------------------------------------------------------------------------------------------------------------------------------------------------------------------------------------------------------------------------------------------------------------------------------------------------------------------------------------------------------------------------------------------------------------------------------------------------------------------------------------------------------------------SATSVEIPVIIKSCIRIINLYGLHHQGMFRVPGSQVVINQFKSTFESGEDALSDVVDASEINSVAGVLKLYFRELREPLFPLHLFDALVES--DKEMHRRVERIKELLTGIPRAIFVVMRYLFAFLNHLTEYSDENMMDPYNLAICFGPTLLPIP-PDRDQVTFQASVNEIIKIIIVSQEEIFPVTGGGEMYEKMILNSRHNSIENLG-D-GDTSSISS-----DEEE----E----DQDVMEASGIFDFDARSEREVSFKRGDTLVLYRQVSHDWWEGCFQGKEGLIPDKYIVFKN--------------------------------------------------------------------------------------------------------------------------------------------------------------------------------------------------------------------------------------------------------------------------------------------------------------------------------------------------
>EOG091F00NJ|Biomphalaria_glabrata|JG28_Scyllaea_fulva|TRANSCRIPT
-----------------------------IRQQLNDQLKCLDIKLETEVSIVTELQEFFKRRAEVELEYSRNLDKLVKQMITRHRAEKQ-KQEQWATMSTYACWKLLLGITRQQSQDHTTIGEIYNNQMVTRLSEVMDNSQRIFR----------------------------------------KCREIGAESHEDMMKILNELHSAMKTYHLYQGESKQAEGKLRSVESQKQKVEQQLSGKN-TTSRKLKGLERQADKKQQKYHDNKVKALKARNDYLLCIDAANAAIGKYFSDDISDLMDCMDFGYHNSVGRAMMMYLGIHEHQKLKHSNFVDSLNKCITDLDSKADKQKFMELNNVYFMLPKKFEFQPFKGD----------------------------------EIWKTLETTEKMLVDAIQVRDYDITKFFAED-TAPPRSPHEMAKHKSDRMETESYYLEKFREYTLSCNRLARLQSKQSAIQKALGEHQDTGVSSRPPVLPPKPEKNKKRRIGHTPPVGQPRLFGGSLEEFIEASSQEIPLIIKSCIRIINLYGLHHQGVFRVPGAQVAINQFKTSFESGEDPLSDVVDASEINSVAGVLKLYFRELREPLFPLHLFDALVECTREKELFRCVERIKELLGSIPRPIFVVMRYLFAFLNHLTEYSDENMMDPYNLAICFGPTLLPIP-PDRDQVTYQSSVNEIIKIIIVSQEEIFPHTGAGEQYEKMILNSRHNSVENLGED-GDTSSISS-----DEEE----E----EQDVVEATGVFDFDARSERELSFKRGDTLVLYRQVSQDWWEGCFQGKEGLIPDKYIVLKN--------------------------------------------------------------------------------------------------------------------------------------------------------------------------------------------------------------------------------------------------------------------------------------------------------------------------------------------------
>EOG091F00NJ|Biomphalaria_glabrata|JG23_Melibe_leonina|TRANSCRIPT
--------------------------------------------------------------------------------------------------------------------------------------------------------------------------------------------------------------------------------------------------------------------------DNKVKALKARNDYLLCIDAANAAIGKYFSDDISDLMDCMDFGYHNSVGRAMMMYLGIHEHQKMKHSNFVDSLNKCITDLDSKADKQKFMEL-------------------------------------------------------------------------------------------------------------------------------------------------------------------------------FGGSMEEFIEASGQEIPLIIKSCIRIINLYGLHHQGVFRVPGAQVAINQFKGSFESGDDPLSDVVDASEINSVAGVLKLYFRELREPLFPLHLFDALVECTREKELFRRVERIKELLGGIPRVIFVVMRYLFAFLNHLTEYSDENMMDPYNLAICFGPTLLPIP-PDRDQVTYQASVNEIIKIIIVSQEEIYPTTGTGELYEKMILNSRNNSTENLGED-GDTSSISS-----DE-------------------------------------------------------------------------------------------------------------------------------------------------------------------------------------------------------------------------------------------------------------------------------------------------------------------------------------------------------------------------------------------------------------------------
>EOG091F00NJ|Biomphalaria_glabrata|NC04_Fiona_pinnata|TRANSCRIPT
-----------------------------IRQQLNDQLKCLDVKVETEVSIVTELQEFFKRRAEVEMEYARNLDKLVKQMITRHKAEKQ-KQEQWATMSTYNCWKLLVGITRQQSQDHSTISEIYNNQMVSRLSEVIDNSQRIFR----------------------------------------KCREIGAESHEDMMKILNELQSAMKTYHIYQSESKQAEMKLRNVESMKQKVEQQLSGKN-TTSRKLKGLERQAEKKQQKYHDNKVKALKARNDYLLCIEAANAAIGKYFSDDISDLMDCMDFGYHNSVGRAMMMFLGIHEHQKMKHGNFVDSLNKCITDLDSKADKQKFMELNNIFFMLPKKFEYQPFKGD----------------------------------EIWKTLETTEKMLVDAIQVRDYDITKFFADD-TAPPRSPHEVAKQRSDRMETESYYLEKFREYTLSCNRLARLNSKQTSIQKALGESQDM--SSRPPAPPPKPEKSKKRRIGHTPPVGQPKLFGGSLEEYIEATGQEIPLIVRSCVRVINLYGLHHQGVFRVPGAQVSINQFKSTFESGEDALSDVEDASEINSVAGVLKLYFRELREPLFPLHLFDALVECTREKELHRRVECIKELLGTIQRTKFVIMRYLFAFLNHLTEYSDENMMDPYNLAICFGPTLLPIP-PDRDQVTFQSSVNEIIKIIIVSQEDIFPSTGSGEMYEKMILNSHHNSVENLC-D-GDTSSLSS-----DEEE----E----QD-VMEASGVFDFDARSERELSFKRGDTLILYRQVSSDWWEGCFRGREGLIPDKYIFLK---------------------------------------------------------------------------------------------------------------------------------------------------------------------------------------------------------------------------------------------------------------------------------------------------------------------------------------------------
>EOG091F00NJ|Biomphalaria_glabrata|NC01_Armina_californica|TRANSCRIPT
-------------------------------------------------------------------------------------------------------------------------------------------------------------------------------------------------------------------------------------------------------------------------------------------------------------------------------------------------------------------------------------------------------------------------------------------------------------------------------------------------------------------------------------------------PRLFGGSMEEFIEASGQEIPLVIKSCIRIINLYGLHHQGVFRVPGAQVAINQFKCCYESGDDPLMDVVDASEINSVAGVLKLYFRELREPLFPLHLFDALVECTREKELHKRVERIKELLTGVPRTIFVVMRYLFAFLNHLTEYSDENMMDPYNLAICFGPTLLPIP-PDRDQVTYQASVNEIIKIIIVSQEEIFPITGGGEMYEKMILNSRQNSLENLG-D-GDTSSISS-----DEEE----E----DQ-IVEATGVFDYNARSERELSFKRGDTLVLYRQVSHDWWEGCFQGKEGLIPDKYIVLKN--------------------------------------------------------------------------------------------------------------------------------------------------------------------------------------------------------------------------------------------------------------------------------------------------------------------------------------------------
>EOG091F00NJ|Biomphalaria_glabrata|HW01_Armina_tigrina|TRANSCRIPT
-----------------------------IRQQLNDQLKCLDIKVETEVSIVTELQEFFKRRAEVELEYARGLDKLVKQMITRHRAEKQ-KQEQWATMSTYACWKLLLGITRQQSQDHTIISEIYNNEMVSRLSEVMDNSQRIFR----------------------------------------KCREIGAESHEDMMKILNELQSAMKTYHIYQSESKQAELKLRNVECQKQKVEQQLSGKN-TTSRKLKGLERQADKKQQKYHDNKVKALKARNDYLLCIDAANAAIGKYFSDDISDLMDCMDFGYHNSVGRAMMMYLGIHEHQKLKHNNFVDSLNKCITDLDSKADKQKFMELNNVFFMLPKKFEFQPFKGD----------------------------------EIWKTLETTEKMLVDAIQVRDYDITKFFTDE-TAPPRSPHELAKHRSDRMETESYYLEKFREYTLSCNRLARLQSKQSAIQKALGDNEDYSTSSRPPALPPKPEKNKKRRIGHTPPVGQPRLFGGSMEEFIEASGQEIPLIIKSCIRIINLYGLHHQGVFRVPGAQVAINQFKCSFESGDDPLMDVVDASEINSVAGVLKLYFRELREPLFPLHLFDALVECTREKELQRRVERIKELLTAVPRTIFVVMRYLFAFLNHLTEYSDENMMDPYNLAICFGPTLLPIP-PDRDQVTYQASVNEIIKIIIVSQEEIYPTTGGGEMYEKMILNSRQNSLENLG-D-GDTSSISS-----DEEE----E----DQ-IVEATGVFDFDARSERELSFKRGDTLVLYRQVSHDWWEGCFQGKEGLIPDKYIILKN--------------------------------------------------------------------------------------------------------------------------------------------------------------------------------------------------------------------------------------------------------------------------------------------------------------------------------------------------
>EOG091F00NJ|Biomphalaria_glabrata|JG16_Flabellina_iodinea|TRANSCRIPT
--------------------------------------------------------------------------------------------------------------------------------------------------------------------------------------------------------------------------SKQAEMKLRNVESQKQKVEQQLSGKN-TTSRKLKGLERQAEKKQQKYHDNKVKALKARNDYLLCIEAANAAISKYFSDDISDLMDCMDFGYHNSVGRAMMMYLGIHEHQ--------------------------------------------------------------------------------------------------------------------------------------------------------------------------------------------------------------------------------------IINLYGLHHQGVFRVPGAQVAINQFKSTFESGEDALSDVVDASEINSVAGVLKLYFRELREPLFPLHLFDALVECTREKELHRRVERIKELLGTVTRPIFVIMRYLFAFLNHLTEYSDENMMDPYNLAICFGPTLLPIP-PDRDQVTFQASVNEIVKIIIVSQEEIFQSVGGGEMYEKMILNSRQNSLENL----GDTSSISS-----DEEE----E----DQDVMEATGVFDFDARSERELSFKRGSTLVLYRQVSHDWWEGCFQGKEGLIPDKYIVLK---------------------------------------------------------------------------------------------------------------------------------------------------------------------------------------------------------------------------------------------------------------------------------------------------------------------------------------------------
>EOG091F00NJ|Biomphalaria_glabrata|HW07_Cuthona_caerulea|TRANSCRIPT
-----------------------------IRQQLNDQLKCLDVKVETEVSIVTELQEFFKRRADVEMEYARNLDKLVKQMITRHKAEKQ-KQEQWATMSTYNCWKLLVGITRQQSQDHSTISEIYNNQMVSRLSEVIDNSQRIFR----------------------------------------KCRDIGAESHEDMMKILNELQSAMKTYHIYQSESKQAEMKLRNVESMKQKVEQQLSGKN-TTSRKLKGLERQADKKQQKYHDNKVKALKARNDYLLCIEAANSAIGKYFSDDISDLMDCMDFGYHNSVGRAMMMFLGIHEHQKMKHGNFVDSLNKSITDLDSKADKQKFMELNNIFFMLPKKFEFQPFKGD----------------------------------EIWKTLETTEKTLVDAIQVRDYDITKYFSDD-TVPPRSPLDVTKQKSGRMETESYYLEKFREYTLSCNRLARLQAKQTSIQKALGESQDL--STRPPSLPPKPEKNKKRRIGHTPPVGQPRLFGGSLEEYIEATGQEIPLIIRSCVRVINLYGLHHQGVFRVPGAQVNINQFKSIFESGDDALSDVVDASEINSVAGVLKLYFRELREPLFPLHLFDAMVECTRERELHRRVERIKELIGTIPRTIFVIMRYLFAFLNHLTEYSDENMMDPYNLAICFGPTLLPIP-PDRDQVTFQSSVNEIVKIIIVSQEDIFPTTGGGVMYEKMILNSRQNSMENLR-D-GDTSSLSS-----DEEE----E----QD-VLEAFGIFDFDARSERELSFKRGDTLVLYRQVSQDWWEGCFQGREGLIPDKYINLK---------------------------------------------------------------------------------------------------------------------------------------------------------------------------------------------------------------------------------------------------------------------------------------------------------------------------------------------------
>EOG091F00NJ|Biomphalaria_glabrata|JG26_Phestilla_sp|TRANSCRIPT
-----------------------------IRQQLNDQLKCLDVKVETEVSIVTELQEFFKRRADVEMEYARNLDKLVKQMITRHKAEKQ-KQEQWATMSTYNCWKMLVGITRQQSQDHSVMSEIYNNQMVSRLSEVMDNSQRIFR----------------------------------------KCRDIGAESHEDMMKILNELQSAMKTYHIYQSESKQAEMKLRNVESMKQKVEQQLSGKN-TTSRKLKGLERQAEKKQQKYHDNKVKALKARNDYLLCIEAANAAIQKYFSDDISDLMDCMDFGYHNSVGRAMMMFLGIHERQKMQHNNFVDSLNKSITDLDSKADKQKFMELNNIFFMLPKKFEFQPFKGD----------------------------------EIWKTLETTEKTLVDAIQVRDYDINKYFTDE-TAPPKSPLEVAKLRAGRLETESYYLEKFREYTLSCNRLARLQAKQTSIQKALGEPQDL--SSRPPALPPKPEKSKKRRIGHTPPVGQPRLFGGSLEEYIEATGQEIPLIIKSCIRVINLYGLHHQGVFRVPGAQVSINQFKSIFESGEDALSDVCDASEINSVAGVLKLYFRELREPLFPLHLFDAMVECTREKELHRRVERIKELLGTIPKSIFVIMRYLFAFLNHLTEYSDENMMDPYN-------------------------------------------------------------------------------------------------------------------------------------------------------------------------------------------------------------------------------------------------------------------------------------------------------------------------------------------------------------------------------------------------------------------------------------------------------------------------------------------------------------
>EOG091F00NJ|Biomphalaria_glabrata|HW11_Eubranchus_exiguus|TRANSCRIPT
-----------------------------IRQQLNDQLKCLDVKVETEVSIVTELQEFFKRRAEVELDYARNLDKLVKQMITRHKAEKQ-KQEQWATMSTYSCWKLLVGITRQQSQDHTTMSEIYNNQMVSRLSEVIDNSQRIFR----------------------------------------KCRDIGSESHEDMMKILNELQSAMKTYHVYQSESKQAEMKLRNVESQKQKVEQQLSGKN-TTSRKLKGLERQAEKKRQKYHDNKAKALKARNDYLLCIEAANAAIGKYFSDDISDLMDCMDFGYHNSVGRAMMMYLGIHEHQKMKHGNFVDRLNKIITDLDSKADKQKFMELNNVFFMLPKKFEFQPYKGD----------------------------------EIWKTLETTEKMLVDAIQVRDYDITKYFTEQDSVPPRSPHEVAKVRSDRMETEGYYLEKFREYTLSCNRLARLQSKQSAIQKALGETQD--VSSRPPDPPPKPEKNKKRRIGHTPPVGQPRLFGGSLEEYIEATGQAIPVIIRSCVRVINLYGLHHQGVFRVPGAQVAINQFKACFESADDPLQDVMDASEINSVAGVLKLYFRELREPLFPLHLFDALVECTREKELQRRVERIKELLTGTPRTIFIIMRYLFAFLNHLTEYSDENMMDPYNLAICFGPTLLPIP-PDRDQVTFQASVNEIVKIIIVSQEEIFPVTGGGELYEKMILNSRQNSMENVG-D-GDTSSLSS-----DEEE----E----EQDVMEAVGVFNFEARSERELSFKQGDTLVLYRQVSHDWWEGCFQGKEGLIPDKYIVLKN--------------------------------------------------------------------------------------------------------------------------------------------------------------------------------------------------------------------------------------------------------------------------------------------------------------------------------------------------
>EOG091F00NJ|Biomphalaria_glabrata|HW06_Cratena_peregrina|TRANSCRIPT
-----------------------------------------------------------------------------------------------------------------------------------------------------------------------------------------------------------------------------------------------------------------------------------------------------------------------------------------------------------------------------------------------------------------------------------------------------------------------------------------------------------------------------------------------------------------------------------------------------------------------------------------------------------REMLRRVERIKELLAGIPRTIFVVMRYLFAFLNHLTEYSDENMMDPYNLAICFGPTLLPIP-PDRDQVTFQASVNEIVKIIIVHQEEIFPLTGGGEMYEKMILNSRQNSLENLG-D-GDTSSISS-----DEEE----E----DQDVVEATGVFDFDARSERELKFKRGDTLVLYRQVSHDWWEGCFQGKEGLIPDKYIVLKN--------------------------------------------------------------------------------------------------------------------------------------------------------------------------------------------------------------------------------------------------------------------------------------------------------------------------------------------------
>EOG091F00NJ|Lottia_gigantea|JG12_Dondice_parguerensis|TRANSCRIPT
-------------------------------------------------------------------------------------------------------WKLLLGITRQQSQAHTTISEIYNNQMVTRLSEVNENSQRISR----------------------------------------KCRDIGAESHEDIMKILNELQSAMKTYHIYQSESKQAEMKLRNVESQKQKVEQQLSGKN-TTSRKLKGLERQADKKQQKYHDNKVKALKARNDYLLCIEAANAAIGKYFSDDISDLMDCMDFGYHNSVGRAMMMFLGIQDYQKMKHGNFVDSLNKCITDLDSKADKQKFMELNNIYFMLPKKFEFQPFKGDEVNQISAQKEVQEDLVQRFTTIEDRLNSLNVENDEIWKTLETTEKMLVDTIQVGDFDVSKFFADD-TAPPRSPHELAKHRSDRLETESYYLAKFREYTLSCNRLARLQSKQSSIQKALGEHQNYGGSSRPPALPPKPEKNKKRRIGHTPPIGQPRLF---------------------------------------------------------------------------------------------DALVECTTHKEMHGRVERIKELLAGIPRTIFVVMRYLFAFLNHLTEYSDENMMDPYNLAICFGPTLLPIP-PDRDQVTFQASVNEIIKIIIVSQEEIFPVTGGGEMYEKMILNSRQNSLENLG-D-GDTSSISS-----DEEE----E----EQDVMEATGVFDFDARSERELSFHRGATLVLYRQVSHDWWEGCFQGKEGLIPDKYIVLKN--------------------------------------------------------------------------------------------------------------------------------------------------------------------------------------------------------------------------------------------------------------------------------------------------------------------------------------------------
>EOG091F00NJ|Biomphalaria_glabrata|HW15_Flabellina_babai|TRANSCRIPT
---------------------------------------------------------------------------------------------------------------------------------------------------------------------------------------------------------------------------------------------------------------------------------------------------------------------------------------------------------------------------------------------------------------------------------------------------------------------------------------------------------------------------------------------------------------------------------------------------------------------------------------------------------------RRVDRIKELLGSIPRPIFIVMRYLFAFLNHLTEYSDENMMDPYNLAICFGPTLLPIP-PDRDQVTYQASVNEIVKIIIVSQDETFPTTGGGEMYERMILNSRQNSMENIG-D-GDTSSISS-----DEEE----E----EQDVAEATGVFDFDARSERELSFKRGDTLVLYRQVSHDWWEGCFQGKEGLIPDKYIVLKN--------------------------------------------------------------------------------------------------------------------------------------------------------------------------------------------------------------------------------------------------------------------------------------------------------------------------------------------------
>EOG091F00NJ|Biomphalaria_glabrata|JG06_Catriona_columbiana|TRANSCRIPT
---------------------------------------------------------------------------------------------------------------------------------------------------------------------------------------------------------------------------------------------------------------------------------------------------------------------------------------------------------------------------------------------------------------------------------------------------------------------------------------------------------------------------------------------------------------------------------------------------------------------------------------------------------------------------------------------------------------FGPTLLPIP-PDRDQVTFQSSVNEIVKIIIVSQEDIFPITGGGAMYEKMILNSRQNSLENLR-D-GDTSSLSS-----DEEE----E-SLYE-------------------------------------------------------------------------------------------------------------------------------------------------------------------------------------------------------------------------------------------------------------------------------------------------------------------------------------------------------------------------------------------------------------
>EOG091F00NJ|Biomphalaria_glabrata|NC02_Bathydoris_clavigera|TRANSCRIPT
-----------------------------IRQQLNDQLKCLDVKLETEVSIVMELQEFFKRRAEVEQEYARSLDKLVKNMIARHRAEKQ-KQEQWATMSTYACWKHLLAITRKQSQDHTTISEIYNNQMVHRLSEVVDNSQRIFR----------------------------------------KCREIGSESHEDMMKVLNELQSAMKTYHIYQTESKQAELKLRNVESQKQKVEQQLSGKN-TTSRKLKGLERQADKKQQKYSDNKVKALKARNDYLLCIDAANAAIGKYFSDDISDLMDCMDFGYHNSVGRAMMMYLGIHEHQKMAHAKSVDSLNKCITDLDSKTDKQKFMELNNVFFMLPKKFEFQPFKGD----------------------------------EIWKTLETTEKTLVDAIQVRDYDTTAYFADD-SAPPRSPHEVVKYRSDRLETESYYLEKFREYTLSCNRLARLQSKHMSIQRALGEYHESG-PTRPPAPPPKP---KKRRIGHTPPIGQPRLFGGSLEEYIEATSQEIPLIIKSCIRVINLYGLHHQGVFRVSGAQVEINHFKSTFESGEDALADVIDASDINSVAGVLKLYFRELREPLFPLHLFDALVECTREKELPKRVERIKELLHSLNRPIFVVMRYLFAFLLHLTEYSDENMMDPYNLAICFGPTLLPIP-PDRDQVTFQSSVNEIIKIIIVSQEEIFPNDGG-EAYEKMLLD-RRSSEDNME-DYGDETSSIP-----SDEE----E----PD-VLEATAIFDFDARSARELSFKRGDCLVLYNQVSSDWWEGCFQGKEALIPDKYIVLK---------------------------------------------------------------------------------------------------------------------------------------------------------------------------------------------------------------------------------------------------------------------------------------------------------------------------------------------------
>EOG091F00NJ|Biomphalaria_glabrata|HW19_Polycera_quadrilineata|TRANSCRIPT
-----------------------------IRQQLNDQLKCLDIKLETEVSIVMELQEFFKRRAEVEQEYARNLDKLVKTMITRHRAEKQ-KQEQWATMSTYACWKHLLGITRKQSQDHFTISEIYSNQMVSRLAEVVDNSQRIFR----------------------------------------KCRDVGSESHEDMMKVLNELQNAMKTYHIYQNDSKQAELKLRNVESQKQKVEQQLANKN-STSRKLKGLERQTDKKKQKYSDNSLKALRARNDYLLSIDAANAAIGKYFSDDISDLMDCMDFGYHNSVGRAMMMYLGIHEHQKMSHSKFVDSLNKCITDLDSKADKQKFMELNNVYFMLPKKFEFQSFKGD----------------------------------EVWKTLETTEKTLVDTIQVRDYDTTKFFAED-SAPPKSPHETSRYKVDRIETECYYLQKFREYTLSCNRLARLQAKHAAIQKALGEHQEDG-PSGPPAPPPKP---KKRRIGHTPPVGQPRLFGGSMEEYIEATGQEIPLIIKSCIRVINLYGLQHQGVFRVSGAQVEINQFKSTFESGEDALAEIMDASQMNSVAGVLKLYFRELREPLFPLHLFDALVECTREREMNKRVERIKELLQGLPRPIFVGMRYLFAFLNHLTEYSDENMMDPYNLAICFGPTLLPIP-PDRDQVTFQSSVNEIIKIIIVSQEEIFPNNGG-EIYEKMILD-RRNSIDNLE-D-DDDTSSTP-----SDEE----E----PD-VLEVTARFDFEARSARELSFKRGDSLVLYSQMSKDWWEGCFQGKEGLIPDKYIVLK---------------------------------------------------------------------------------------------------------------------------------------------------------------------------------------------------------------------------------------------------------------------------------------------------------------------------------------------------
>EOG091F00NJ|Biomphalaria_glabrata|NC03_Doris_kerguelenensis|TRANSCRIPT
-----------------------------IRQQLSDQLKCLELKLETEVSIVTELQEFFKRRAEVELEYSRSLDKLVKQMITRHRAEKQ-KQEQWATQSTYACWKHLLGITRKQSQDHAAISDIYSVQMVSRLSEVLDNSQRIFR----------------------------------------KCRDIGAESHEDMMKVLNELQSAMKTYHNYQNESKAAELKLRNVESQKNKVEQQLSGKN-TTSRKLKGLERTAEKKQQKYSDNKLKALKARNDYLLCIDAANAAISKYFSDDISDLMDCMDFGYHNSVGRAMMMYLGVHEQQKSAHAKFVDSLNKCITDLDSRADKQKFMELNNNVFMLPKKFEFQSFKGD----------------------------------EIWKTLETTEKALVETIQVKDYDVTRFFTDD-NNPPRSPLESAKYRSDRVETESYYLEKFREYTLSCNRLARLQSKYTAIQKALGDNEISG-TTRPPAPPPKP---KKRRIGHTPPVGQPKLFGGSLEEYVEATGQEIPLIIKSCIRVINLYGLHHQGVFRVSGAQVEINSFKSTFESGEDALGDVVDASDINSVAGVLKLYFRELREPLFPLHLFDALVECTREKEVQKRVERIKDLLLGLPRSIFVVMRYLFAFLNHLTEYSDENMMDPYNLAICFGPTLLPIP-HDRDQVSFQASVNEIIKTIITHQEDIFSNDGG-EIYEKMLLE-RRDSVDN-N-DEDEETSSIP-----SDEE----E----SD-IMEATAIFDFDARSNRELSFKRGDKLLLYSQVSHDWWEGCFHGKEGLIPDKYISVKH--------------------------------------------------------------------------------------------------------------------------------------------------------------------------------------------------------------------------------------------------------------------------------------------------------------------------------------------------
>EOG091F00NJ|Biomphalaria_glabrata|HW04_Calmella_cavolinii|TRANSCRIPT
-----------------------------IRQQLSDQLKCLEIKLDTEVAVVTELQEFFRRRAEVEQDYAQKLDKLVKTMITRHKTE---KQEQWATMSTYACWKHLIGITRRESQDHQTMADIYSNQMVSRLNEVVDNSQRIFR----------------------------------------KCREIGAESHEDMMKVLNELQSAMKTYHMYQNESKQAEMKLRNVEGQKQKVEQQLSGKN-QTSRKLKGLERQVEKKHQKYTDNKAKALKARNDYLLCIDAANSAIGKYFSDDISDLMDCMDFGYHNSVGRSMMMYLGIHEHKKQVHGKFVEYLNKCISDLDSRPDKQKFMELNNVYFMLPKKFEYQPFKGD----------------------------------EIWKTLETTEKTLVDVIQVGDYDITKYFNTEEPAPPKSPHEHAKVRADRLETESYYLEKFREYTLSCNRLARLQSKFSAIQKALGDNQSVG-PAT-PAPPPKP---RKRRIGHHPHVGQPKLFGGSLEEYLEATGQEIPLIIKSCIRIINLYGLHHQGVFRVSGAQVEINQFKTVFESGEDALAEVVDASDINSVAGVLKLYFRELREPLFPLHLFDALVECTREKEVAKCVERIKDLLSGVNRAIFVVMRYLFAFLNHVTEYSDENMMDPYNLAICFGPTLLPIP-PDRDQVTFQASVNEIIKIVISHQEEIFPTSGGGELYEKMILDRRDSVM--VD-DDLEDTSSVP-----SDDE----D----PD-VIEATAIFDFEARSARELSFKHGDTLVLYHQASADWWEGCFQGKEGLIPDKYISVK---------------------------------------------------------------------------------------------------------------------------------------------------------------------------------------------------------------------------------------------------------------------------------------------------------------------------------------------------
>EOG091F00NJ|Biomphalaria_glabrata|NC06_Pleurobranchaea_californica|TRANSCRIPT
-----------------------------IRQQLNDQLKCLDVKLETEVSIVAELQEFFKRRAEVEHEYARNLDKLVKQMITRHRAEKQ-KQEQWATISTYGCWKMLLGITRKESQDHATIGEIYNNHMVSRLSEVMDNSQRIFR----------------------------------------ECRDIGAESHEDMMKVLNELQSAMKTYHQYQSESKQAEMKLRNVESQKQKVEQQLSGKN-TTSRKLKGLERQSEKKQQKYSDNKLKALKARNDYILCIDAANAAINKYFSDDISDLMDCMDFGYHNSVGRAMMMYLGIHDHQKMAQANFVESLNSCITDLDSKADKQKFMELNNVYFMLPKKFEFQPFKND----------------------------------EIWKTLEMTEKSLVDTIQVRDYDITKFFNDD-AAPPKSPMEANKVKADRLETESYYLKKFREYTIRCNRLARLQSKHTAIQRAFGENQE------PPLPPPKP---KKRRIGHTPPIGQPRLFGGSLEEYIEATSQEIPLIIKSCIRIINLYGLHHQGVFRVSGAQVDIIQFKSTFESGEDALAEVRDSSDMNSVAGVLKLYFRELREPLFPLHLFDALVECAHEKEMNKKVERIRELICGLNRPIYVVMRYLFAFLNHLTEYSDENMMDPYNLAICFGPTLLPIP-PDRDQVTFQASVNEIIKIIIVSQEEIFPNDGG-EIYEKMLLN-RRDSGEAAE-DDEDETCSIP-----SDEE----E----PE-VREATAVFDFEARSPRELSFKRGNTLILYSQASHDWWEGCFQGKEGLIPDKYIVLK---------------------------------------------------------------------------------------------------------------------------------------------------------------------------------------------------------------------------------------------------------------------------------------------------------------------------------------------------
>EOG091F00NJ|Biomphalaria_glabrata|HW03_Berthella_plumula|TRANSCRIPT
--------------------------------------------------------------------------------------------------------------------------------------------------------------------------------------------------------------------------------------------------------------------------------LKARNDYMLCIDAANAAINKYFSDDISDLMDCMDFGYHNSVGRAMMMYLGIHEHQKMAHANFVDSLNTCITDLDSKADKQKFMELNNIYFMLPKKFEFQPFKGD----------------------------------EIWKTLETTEKSLVDTIQVRDYDITKYFNDE-SAPPRSPMEVHKLKADRLETESYYLKKFREYTIRCNRLARLQSKQTAIQRAFGENQEYG-PARPPLPPPKP---KKRRIGHTPPIGQPRLFGGSMEEYIEATSQEIPLIIKSCIRVINLYGLHHQGVFRVSGAQVDINQFKSTFESGEDALAEVMDASDINSVAGVLKLYFRELREPLFPLHLFDALVECAHEKEMHKKVERIRELICGVNRPIYVVMRYLFAFLNHLTEYSDENMMDPYNLAICFGPTLLPIP-PDRDQVTFQASVNEIIKIIIVSQEEIFPNDGG-EIYEKMILD-RRDSVDAVE-DDEDETCSIP-----SDEEASLYE----PE-VLEATAVFDFEARSPRELSFKRGDTLILYSQASHDWWEGCFQGKEGLIPDKYIVLK---------------------------------------------------------------------------------------------------------------------------------------------------------------------------------------------------------------------------------------------------------------------------------------------------------------------------------------------------
>EOG091F00NJ|Lottia_gigantea|LotgiG141691
LLSPFI--------------------ISDIRQQLCDQLKGLEVKLDVQTAIVSELQEFFRRRAEVEMEYSKSLDKLVRQMITRHRAEKQ-KQEQWATFSTYACWKHLLGITRKQSQDHQKIGEIYNNQMMTRLTEIVDNSQRIFK----------------------------------------KCRDIGAESHADMLKALNELQSAMKTYHAYQSESKQAEQKLRNVESQKNKVEQQLTGKN-TSSRKLKGLERQAEKRQAKYSDNKLKALKARNEYLLSIEAANAAISKYFSDDISDLMDCMDFGYHNSCGRSMMMYLSVHEHLKNTHQTAIDSLNKCISDLDSRADKQKFMELNNSVFMLPKKFEFQPFKGDEVRQISAQKPVQEDLVGRYQGICDRLDCLKVENDEIWKTLELTEKALVDASQDKDYDITKCFIED-NPPVKSPQESAKQKADMLETESYYLSKFREYTLSCNRLSRLQAKQSAIQKALGDNVLS----PPPSLPPKP---IKRRLGRTPNVGQPKLFGGSLEEYIEATGQEIPLIIKSCIRVINLYGLHHQGIFRVSGSIVEINGFKATFENGEDPLLDMVDASDINSVGGVLKLYFRELREPLFPLHLFDELVNCSREEDITARVERIKYLISTLPRAVIIVMRYLFAHLNHISEYSDESMMDPYNLAICFGPTLLPIP-PDRDQVSYQSSVNEIIKTIIIYQEDIFPNDGG-EVYEKCIVE-GKEKDDTLD-E-DDETCSTP-----SDED----E----PD-IIEATALYDFEGRTDRELSFKKGDILVIYQQVSSDWWEGAFQGKEGLIPDKYVTWKHSR------------------------------------------------------------------------------------------------------------------------------------------------------------------------------------------------------------------------------------------------------------------------------------------------------------------------------------------------
>EOG091F00NJ|Lottia_gigantea|JG29_Spurilla_braziliana|TRANSCRIPT
--------------------------LRDIRQQLKDQLVCLDTKVDTEVAIVSELQEFFKRRAEVELEYARSLDKLVKQMIQRHKEVKQHRQEQWATVSTYNCWKLLLGITRQQSQAHTTISEIYNNQMVSRLSEVIDNSQRISR----------------------------------------KCRDIGAESHEDIMKILNELQSAMKTYHIYQSESKQAEMKLRNVESQKQKVEQQLSGKN-TTSRKLKGLERQADKKQQKYHDNKVKALKARNDYLLCIEAANAAIGKYFSDDISDLMDCMDFGYHNSVGRAMMMFLGIQEYQKMKHGNFVDSLNKCITDLDSKADKQKFMELNNIYFMLPKKFEYQPFKGDEVNQISAQKEVQEDLLQRFTTIEDRLNSLNVENDEIWKTLETTEKMLVDTIQVGDFDVTKFFADD-TAPPRSPHELAKHRSDRLETEAYYLEKF----------------------------------------------------------------------------------------------------------------------------------------------------------------------------------------------------------------------------------------------------------------------------------------------------------------------------------------------------------------------------------------------------------------------------------------------------------------------------------------------------------------------------------------------------------------------------------------------------------------------------------------------------------------------------------------------------------------------------------
>EOG091F00NJ|Crassostrea_gigas|CGI_10021472
MPARQRTSIFACTRPMDVDFVPGKIKIIDVRSQLNEQLKCLESRLEVQVAMVTELQDFFRRLSEVEMEYSRSLEKLVKNTKLKHRQEKQ-KREHWALFSTFTTWQQVLDITKKESRDHQTLSEIYGNQKVQRFNSIMDNSQRIHKNTAQKKILWRASSSLRDIRQMWGNLTIALPRGIKVSPRAPHCHEIGMECHEDIMKTLTELQNAMKTYHTYQAESMQAESKLRAMESQKNKLEQQLAGKNIATNRKLKTFTRQTEKKQNKYSENKLKALKARNDYLLCVESANAAVGKYFSDDISDLIDCMDFGYHNSVRCTMMMYQSCHKNISKTHQNAIEVIQKCVGDLDAQSDKQRFIELYNSAFMLPKKFDFQSSKGDEVQQISAQKPVQDDILQRYKAIGNRLVELRLENDETWKTMEATEKALNDMITIRNYDVTTFFQEE-NPPPKSPHEAAKQRGEWLEMEAYYLAKFRRYTQSCNQIARLQGKYGAIQRALGDNISTS------GPPSLPPKPKKRRIGRSQIVGQPKLFGGSLEEYCEATGQEIPLVVKSCIRAINLYGMHHQGIFRIPGAQVEINEFKAEFEKGDDPLVDM-DPSDINSVAGVLKLYFRELREPLFPLPLFDELISGSKLDD-TQRVEKIKDLLAPLPRCVLVAMRYLFAFLNHLSEYSDENMMDPYNLAICFGPTLLPIP-SDRDQVSYQGNVHEVIKTIIVHHEEIFTFEGG-EVYEKCIIGDPDGESYNDITD-TEADPSSAASDEDEDED----D----AQ-IFEAVALYDFEGRTGRELSFKKHDTLLVYHRVSQDWWEGLYQGREGLIPDRYICLKHPPEERRSVTDEDSVSRSSTLSKVSASQLPTILAETDQPEQPPPESSPKDSVPEKPSPRVTPSGTPRSSVGSLETPILPAARQMSSPKLEVKRQKDPLKIVEEEEVKLRATDHDEISADIDTALAKVASDLHSLEMQQRSDKRMSLPTIKHTPKHTPDLVLDLPTEGANVSPQELSEPDSPTTTADTFAQSNQGTMKKANSMPRNISGQFLEADQGGSAFYTGQGMVGSFIGRKRGGSAREGSNKEYPLMSSSMTSSLTSSEKTSSMTSSMTSSMTSSISVPPVVPPGGVTGYKQPPPVAEKPKLPPKVKPQVMKKPSRSPEVQRRHAPQPASTLDSKR
>EOG091F00NJ|Lottia_gigantea|JG05_Bornella_anguilla|TRANSCRIPT
------------------------------------------------------------------------------------------------------------------------------------------------------------------------------------------------------------------------------------------------------------------DKKQQKYHDNKVKALKARNDYLLCIDAANAAISKYFSDDISDLMDCMDFGYHNSVGRAMMMYLGIHEHQKMKHSNFVDSLNKCITDLDSKADKQKFMELNNVYFMLPKKFEFQPFKGDQVCQISAQKEVQEDLVQRFTTIQDRLNSLNVENDEIWKTLETTEKMLVDTIQVRDYDITKFFAED-TAPPRSPHELAKQRSDRMETESYYLEKFREYTLSCNRLARLQSKQSAIQK--------------------P---AEKTMQRTPSRIRSAVFGTEISSCARREGKTVPTIITACIREVEQRGMKEVGIYRVSGGTTDVQRVKKLFDRNVMAGVSAMEDIDIHAVTGVLKMYLRELPEPLFTEAAYQKFVATLLLSDDEAKSQCILRLLHELPDTNYYTIVCLMEHLVNVARNVGENRMSIHNLSTVFGPTLL---------------------------------------------------------------------------------------------AKYDFEAQGGDELSFRKGDIIRVTEKVDHSWWRGEKAGRQGMFPKTYV------------------------------------------------------------------------------------------------------------------------------------------------------------------------------------------------------------------------------------------------------------------------------------------------------------------------------------------------------
>EOG091F00NJ|Lottia_gigantea|JG32_Unidentia_angelvaldesi|TRANSCRIPT
-------------------------------------------------------------------------------------------------------------------------------------------------------------------------------------------------------------------------------------------------------------------------------------------------------------------------------FLGIHEHQKMKHSNFVDSLNKCITDLDSKADKHKFMELNNVYFMLPKKFEFQPFKGDEVNQISAQKEVQEDLVQRF-----------------------------------------------------------------------------------------------------------------------------------------FGMPLEEHLRITCRDIAVVLEACVLTILEIGLEEEGLFRVAGSANRVKKLKACFD----------------------------------------------------------------------------------------------------------------------------------------------------------------------------------------------------KAKALFNFTAQNPKELSFRKGDTLYLLRQIDKNWFEGEHYGRVGIFPVNYV------------------------------------------------------------------------------------------------------------------------------------------------------------------------------------------------------------------------------------------------------------------------------------------------------------------------------------------------------
>EOG091F00NJ|Lottia_gigantea|JG04_Berghia_stephanieae|TRANSCRIPT
----------------------------------------------------------------------------------------QHRQEQWATVSTYNCWKLLLGITRQQSQAHTTISEIYNNQMVSRLAEVIDNSQRISR----------------------------------------KCRDIGAESHEDIMKILNELQSAMKTYHIYQSESKQAEMKLRNVESQKQKVEQQLSGKN-TTSRKLSVRHT----------------------------------------------------------------------------------------------------------------------------------------------------------------------------------------------------------------------------------------------------------------P---AEKTMQRTPSRTRSAVFGVEISSCARREGKTVPTIITACIKEVEKRGLDEVGIYRVSGVTSDLQRIKKLFDRNISAGASSLEDIDINAVTGSLKLYLRELPEPLFTEAAYQKFVGTLKLSDDEAKSECILRLLHELPDTNYYTIVCLLEHLVKVARYVGENKMSIHNLSTIFGPTLL---------------------------------------------------------------------------------------------------------------------------------------------------------------------------------------------------------------------------------------------------------------------------------------------------------------------------------------------------------------------------------------------------------------------------------------------------------------------------------------------------
>EOG091F00NJ|Biomphalaria_glabrata|JG08_Dendronotus_venustus|TRANSCRIPT
-----------------------------IRQQLNEQLRLLDQKLEMQVAMITEIQEFYRRRAEVEQEYSRNMDRLVKNIMARHKAEKQ-KRDQWPLFSTYTCWQTLLSSTRKLSKDHGLMGDIYGNMMVQRLQDINDDVTMISK----------------------------------------RCREIGYESHERVLQVLNELYTAMKTYHVYHSEAMQADSKLRVVEAEKTKIENE--SKR-GMPKKLKALEKTIEKRQSKYSE---------------------------------------------------------------------------------------------------------------------------------------------------------------------------------------------------------------------------------------------------------------------------------------------------------------------------------------------------------------------------------------------------------------------------------------------------------------------------------------------------------------------------------------------------------------------------------------------------------------------------------------------------------------------------------------------------------------------------------------------------------------------------------------------------------------------------------------------------------------------------------------------------------------------------------------------
>EOG091F00NJ|Biomphalaria_glabrata|HW14_Flabellina_affinis|TRANSCRIPT
---------------------------------------------------------------------------------------------------------------------------------------------------------------------------------------------------------LNELQSAMKTYHIYQSESKQAEMKLRNVESQKQKVEQQLSGKN-TTSRKLKGLERQADKKHQKYHDNKVKALKARNDYLLCIEAANA-----------------------------------------------------------------------------------------------------------------------------------------------------------------------------------------------------------------------------------------------------------------------------------------------------------------------SDPHAVAGALKQYLRELPEPXLTYALHDEFMQAASLPP-EQRLTTLWTVINKLPVPNYNNFRYLVKFLSKLKDKSDLNKMKASNIAIVVGPNLLWSEGSDTPSMLTTGTLSTIIDAIVTHADYFFP-------------------------------------------------------------------------------------------------------------------------------------------------------------------------------------------------------------------------------------------------------------------------------------------------------------------------------------------------------------------------------------------------------------------------------------------------------------------
>EOG091F00NJ|Biomphalaria_glabrata|JG15_Favorinus_auritulus|TRANSCRIPT
------------------------------------------------------------------------------------------------------------------------------------------------------------------------------------------------------------------------------------------------------------------------------------------------------------------------------------------------------------------------------------------------------------------------------------------------------------------------------------------------------------------------------------------------KDSVFGSRLGELCDREKNPVPKFVHACIQAVEARGVKQDGLYRVSGNMAQIQKLRYAVDKDDS-YNLYEEQWDIHVLTGALKLFFRELREPVFPFHMYKKFVDAIQKDP-KDQLSAFKSAVSNLPRCNYFTLKELFQHLCFVMEFSQLNRMQAQNIAIVFGPTLM---------------------------------------------------------------------------------------------------------------------------------------------------------------------------------------------------------------------------------------------------------------------------------------------------------------------------------------------------------------------------------------------------------------------------------------------------------------------------------------------------
