# Supplementary material for: Transcriptomics provides a robust framework for the relationships of the major clades of cladobranch sea slugs (Mollusca, Gastropoda, Heterobranchia), but fails to resolve the position of the enigmatic genus Embletonia
Source: BMC Ecol Evol. 2021 Dec 28;21:226. doi: 10.1186/s12862-021-01944-0 (PMC8895541; doi:10.1186/s12862-021-01944-0)
Supplement: Supplementary file 6 — Additional file 6. Archive S4: Unmasked multiple sequence alignments on amino acid level including Doris kerguelenensis and Calmella cavolini prior to the removal of outliers. [file 12862_2021_1944_MOESM6_ESM.zip › Archive_S4/Alignments/EOG091F008Z.aa.fasta]

>EOG091F008Z|Biomphalaria_glabrata|BGLTMP002030
M-T-SKQHDNDRRKQISIRGIAPVENVATIKKSFNRHLHYTLVKDRNVATPRDYYFSLAYTVRDHLVSRWIRTQQYYYEIDPK----------------------------------LGLDIEELEEIEQDAGLGNGGLGRLAACFLDSMATLGLAAYGYGIRYDYGIFAQKIEN-GWQA-KPDDWLRFGNPWEKARPEYCLPVNFFGRTENVNGKDKWVDTQVLFAMPYDTPIPGYV-----------------------NNGEYINAVCERNYAENISRVLYPNDNMFEGKELRLKQEYFLVAASLQDLIRRFKSSSFGQANPARTSFDTFPDKVAIQLNDTHPSLAIPEMMRILVDIENVTWERAWEITTKTCAYTNHTVLPEALERWPVNLLGHVLPRHLAILYEINSRFLKEVAKKWPGDNDRLARMSLVEEG-PEKKINMANVSIIGSKAVNGVAAIHSDIIKKSTFKDFYEMFPKKFQNKTNGITPRRWLLLCNPGLADIIAEKIGESWVTNLTELRKLTPASKEEAFLRNFMKVKQENKMKLAQYIQTNYHVKINPASMYDMQVKRIHEYKRQLLNCLHIIVMYNRLKKNPQAQFVPRTVMIGGKAAPGYHTAKMIIKLINNVGKVVNNDPIIGDRLKVVFLENYRVSLAEKIIPAADLSQQISLAGTEASGTGNMKFMVGMK-------------------------------------------------------------------------------------------------------------------------------------------------------------------------------------------------------------------
>EOG091F008Z|Lottia_gigantea|HW04_Calmella_cavolinii|TRANSCRIPT
--T-SKQSDSDKRKQISIRGIAPVENVATIKKSFNRHLHYTLVKDRNVATPRDYYFSLAFTVRDHLVSRWIRTQQYYYEIDPKRVYYLSLEFYMGRTLSNTMVNLGIQSSCDEAMYQLGLDIEELEEIEQDAGLGNGGLGRLAACFLDSMATLGLAAYGYGIRYDYGIFTQKIEN-GWQVEEPDDWLRYGNPWEKSRPEYCLPVNFFGRVQHVNGKEKWVDTQVLFAMPYDTPVPGYGNNTVNTLRLWSCKAPNQFNLHFFNNGEYINAVCDRNYAENISRVLYPNDNVFEGKELRLKQEYFLCAASLQDLIRRFKSSTFGQANPVRTSFDTFADKVAIQLNDTHPSLAIPELMRILVDIENVTWDKAWDIVTRTCAYTNHTVLPEALERWPVCLLQHVLPRHLAILYEINSRFLKEVSKRWPGDNERLGRMSLVEEG-GEKRINMANVAIIGSKAVNGVAAIHSDIIKKTTFKDFYEMYPKKFQNKTNGITPRRWLLLCNPGLADVIAEKIGENWVVSLSELRKLTPASKEETFLRNIMKVKQENKMKLAQFVQEKYRVKINPASIFDMQVKRIHEYKRQLMNCLHVIVLYNRIKKNPQAPFVPRTVMIGGKAAPGYHTAKMIIKLINNVGRTINNDPIVGDRLKLVFLENYRVSLAEKIIPAADLSEQISLAGTEASGTGNMKFMLNGALTIGTLDGANVEMMEEMGRENIFIFGMTVEQVEELFRKGYNPRQFYENDDELKQALDQINSGYFSPDQPGLFSEIYNGLLNN---------------------------------------------DRFALCADFRSYVDCQSQVSDLYKDQMKWAVKAALNIASSGKFSSDRTINEYAKEIWGIEPSAVKLPNP---------------
>EOG091F008Z|Lottia_gigantea|HW09_Doto_sp|TRANSCRIPT
------QSDAEKRKQISIRGIAPVENVSTIKKSFNRHLHYTLVKDRNVATPRDYYFSLAYTVRDHLVSRWIRSQQYYYEIDPKRVYYLSLEFYMGRTLSNTMVNLGIQGACDEAMYQLGLDIEELEEIEQDAGLGNGGLGRLAACFLDSMATLGLAAYGYGIRYDYGIFSQRIDN-GWQVEEPDDWLRFGNPWEKARPEYCLPVNFYGKVENVNGKDKWVDTQVLFAMPYDTPVPGYGNNTVNTLRLWSCKAPNSFNLSFFNNGEYINAVCDRNQAENISRVLYPNDNIFEGKELRLKQEYFLVSASLQDLIRRFKSSSFGKANPVRTSFDTFPDKVAIQLNDTHPSLAIPELMRILVDIENLSWEKAWDITCRTCAYTNHTVLPEALERWPVSLLGHVLPRHLAILYEINQRFLEDVSKRWPGDNDRLGRMSLVEES-GEKRINMANVAIVGSKAVNGVAAIHSDIIKKSTFHDFYEMWPKKFQNKTNGITPRRWLLLCNPGLADIIADKIGETWVTNLAELRKLTPASKEETFLRNAMKVKQENKMKLATYIQANYNIKVNSASMFDMQVKRIHEYKRQLMNILHVIVLYNRLKKNPQAPFVPRTVLIGGKAAPGYHTAKMIIKLINNVARVVNNDPIIGDRLKVVFLENYRVSLAEKIIPAADLSEQISLAGTEASGTGNMKFMLNGALTIGTLDGANVEMMEEMGKDNIFIFGMTVEQVEDLFRKGYNPKTFYENDSELKQALDQLNSGYFCPEDPGLFCELYHGLLNN---------------------------------------------DRFALCADFRSYVDCQEKVSELFKDPMKWAVKAVLNIASSGKFSSDRTIHEYATDIWNVEPSQVKLPNP---------------
>EOG091F008Z|Lottia_gigantea|JG13_Doto_lancei|TRANSCRIPT
--------------------------------------------------------------------------------------------------------------------------------------------------------------------------------------------------------------------------------------------------------------------------------------------------------------------------------------------------------------------------------------TCAYTNHTVLPEALERWPVSLLGHVLPRHLAILYEINQRFLEDVSKRWPGDNDRLARMSLVEES-GEKRINMANVAIVGSKAVNGVAAIHSDIIKKSTFHDFYEMWPKKFQNKTNGITPRRWLLLCNPGLADIVADKIGETWVTNLAELRKLTPASKEETFLRNAMKVKQENKMKLATYIQANYNIKVNSASMFDMQVKRIHEYKRQLMNILHVIVLYNRLKKNPQAPFVPRTVLIGGKAAPGYHTAKMIIKLINNVGRVVNNDPIIGDRLKVVFLENYRVSLAEKIIPAADLSEQISLAGTEASGTGNMKFMLNGALTIGTLDGANVEMMEEMGKDNIFIFGMTVEQVEDLFRKGYNPKTFYENDSELKQALDQLNSGYFCPEDPGLFCELYHGLLNN---------------------------------------------DRFALCADFRSYIDCQEKVSELFKDPMKWAVKAVLNIASSGKFSSDRTIHEYATDIWNVEPSQVKLPNPSD-------------
>EOG091F008Z|Lottia_gigantea|JG05_Bornella_anguilla|TRANSCRIPT
-------------------------------------------------------------------------------------------------------------------------------------------------------------------------------------------------------------------------------------------------------------------------------------------------------------------------------------------------------------------------------------------------------------------------------------------------------------------------------------------------------------------------------------------------------------------------------------------------------------------------------------------------------------------------------------------------------------FMLNGALTIGTLDGANVEMMEEMGKENIFIFGMTVEQVEELFRKGYNPKTFYENDSELKQALDQLNSGYFCPED-----------------------------------------------------------------------------------------------------------------------------------------------
>EOG091F008Z|Lottia_gigantea|JG22_Lomanotus_vermiformis|TRANSCRIPT
---------------------------------------------------------------------------------------------------------------------------------------------------------------------------------------DDWLRFGNPWEKARPEYCLPINFYGNVENVNGKDKWVNTQVLFAMPYDTPVPGYGNNTVNTLRLWSCKAPNSFHLNFFNNGDYINAVCDRNNAENISRVLYPNDNIFEGKELRLKQEYFLVSASLQDLIRRFKSSSFGKANPVRTSFDTFPDKVAIQLNDTHPSLAIPELMRILVDIENLSWEKAWDITTRTCAYTNHTVLPEALERWPVSLLGHVLPRHLAILYEINQRFLDEVSKRWPGDIERIARMSLVEE----KRINMANVCIVGSKAINGVAAIHSEIIKKSTFHDFYEMWPKKFQNKTNGITPRRWLLLCNPGLADIVAEKIGENWVTDLYELKKLSHASKEETFLRSFMKVKQENKMKLATYIQANYNIKINPGSMFDMQVKRIHEYKRQLMNIIHVIVLYNRLKKNPQAAFVPRTIMIGGKAAPGYHTAKMIIKLINSVGRVVNNDPIVGDRLKVVFLENYRVSLAEKIIPAADLSEQISLAGTEASGTGNMKFMLNGALTIGTLDGANVEMMEEMGKDNIFIFGMTVDQVEELFRKGYNPKTYYENDAELKQALDQLNSGYFCPEDPGLFCELYHGLLNN---------------------------------------------DRFALCADFRSYVECQEKVSDLFRDPMKWAVKAVLNVASSGKFSSDRTIQDYAKDIWGVEPTQYKLPNP---------------
>EOG091F008Z|Lottia_gigantea|HW21_Tritonia_manicata|TRANSCRIPT
--S-SKQADADKRKQISIRGIAPVENIATIKKSFNRHLHYTLVKDRNVATPRDYYFSLAFTVRDHLVSRWIRSQQHYYEVDPKRVYYLSLEFYMGRTLSNTMVNLGIQSSCDEAMYQLGLDIEELEEIEQDAGLGNGGLGRLAACFLDSMATLGLAAYGYGIRYDYGIFAQRIEN-GWQVEEPDDWLRFGNPWEKARPEYCLPINFYGEVKNVNGREKWVNTQVLFAMPYDTPIPGYGNNTVNTLRLWSCKAPNSFHLMCFNNGQYIDAVCERNNAENISRVLYPNDNIFEGKELRLKQEYFMVAASLQDLIRRFKSSSFGNSDPVRSSFDTFPDKVAIQLNDTHPSLAIPELMRILVDIENLSWDKAWDITSRTCAYTNHTVLPEALERWPVSLLSHVLPRHLAILYEINMRFLQEVSKRWPGDNDRMARMSLVEEA-GEKKINMANVAIVGSKAVNGVAAIHSEIIKKTTFHDFYEMWPKKFQNKTNGITPRRWLLLCNPGLADIIAEKIGEKWVTDLYELKKLAPSSKEEVFLRNFMKVKQENKMKLATYIQANYNVKVNPASMFDMQVKRIHEYKRQLMNILHVITLYNRLKKKPQGNFVPRTVLIGGKAAPGYHTAKMIIKLINNVARIVNNDPIVGDRLKVIFLENYRVSLAEKIIPAADLSEQISLAGTEASGTGNMKFMLNGALTIGTLDGANVEMMEEMGKENIFIFGMTVEQVEELFRKGYNPRSFYEKDEELKQALDQLNSGYFCPEDPGLFCELYHGLLEN---------------------------------------------DRFALCADFRAYVDCQEKVSDLFKDPMKWAVKAILNVASSGKFSSDRTIDEYARHIWGVEPSSIKLPNP---------------
>EOG091F008Z|Lottia_gigantea|JG11_Dondice_occidentalis|TRANSCRIPT
-------------------------------------------------------------------------------------------------------------------------------------------------------------------------------------------------------------------------------------------------------------------------------------------------------RLKQEYFLVAASLQDLIRRFKSSSFGKADPVRTSFDTFPDKVSVQMNDSHPSLAIPELMRILVDIENLSWEKAWDITTRTCAYTNH------------------LPRHLAILYEINMRFLESVSRRWPGDNDRLARMSLVEEG-GEKRINMANVAIVGSKAVNGVAAIHSEIIKKSTFHDFYEMWPKKFQNKTNGITPRRWLLLCNPGLADIIAEKIGENWVTELSELKKLSPSSKEEAFLRNFMKVKQENKMKLATYIQANYNVKVNPGSMFDMQVKRIHEYKRQLMNVLHIITLYNRLKKNPQASFVPRTVLIGGKAAPGYHVAKMIIKLINNVARVVNNDPIVGDRLKVIFLENYRVSLAEKIIPAADLSEQISLAGTEASGTGNMKFMLNGALTIGTLDGANVEMMEEMGKDNIFIFGMTVEQVDELFRKGYNPRGFYEKDGELKQALDQLNSGYFSPEDPGLFCELYHGLLEN---------------------------------------------DRFALCADFRAYVDCQDKVSDLFKDPMKWAVKAVLNVAASGKFSSDRTIQEYAKEIWNVEPSLVKLPNPSD-------------
>EOG091F008Z|Lottia_gigantea|JG12_Dondice_parguerensis|TRANSCRIPT
----------------------------------------------------------------------------------------------------------------------------------------------------------LAAYGYGIRYDYGIFTQRIEN-GWQVEEPDDWLRFGNPWEKARPEYCLPVNFYGNVENVNGKDKWVNTQVLFAMPYDTPVPGYGNNTVNTLRLWSCKAPNSFHLNFFNNGEYINAVCDRNNAENISRVLYPNDNIFEGKELRLKQEYFLVAASLQDLIRRFKSSSFGKADPVRTSFDTFPDKVSVQMNDTHPSLAIPELMRILVDIENLSWEKAWDITTRTCAYTNHTVLPEALERWPVTLLDRVLPRHLAILYEINMRFLESVSRRWPGDNDRLARMSLVEEG-GEKRINMANVAIVGSKAVNGVAAIHSEIIKKSTFHDFYEMWPKKFQNKTNGITPRRWLLLCNPGLADIIAEKIGENWVTELSELKKLSPSSKEEAFLRNFMKVKQENKMKLATYIQANYNVKVNPGSMFDMQVKRIHEYKRQLMNVLHVITLYNRLKKNPQASFVPRTVLIGGKAAPGYHVAKMIIKLINNVARVVNNDPIVGDRLKVIFLENYRVSLAEKIIPAADLSEQISLAGTEASGTGNMKFMLNGALTIGTLDGANVEMMEEMGKDNIFIFGMTVEQVDELFRKGYNPRGFYEKDGELKQALDQLNSGYFSPEDPGLFCELYHGLLEN---------------------------------------------DRFALCADFRAYVDCQDKVSDLFKDPMKWAVKAVLNVAASGKFSSDRTIQEYAKEIWNVEPSLVKLPNP---------------
>EOG091F008Z|Lottia_gigantea|HW02_Berghia_verrucicornis|TRANSCRIPT
--S-SKQADADKRKQISIRGIAPVENVSTIKKSFNRHLHYTLVKDRNVATPRDYYFSLAFTVRDHLVSRWIRSQQYYYEVDPKRVYYLSLEFYMGRTLSNTMVNLGIQSSCDEAMYQLGLDIEELEEIEQDAGLGNGGLGRLAACFLDSMATLGLAAYGYGIRYDYGIFTQRIEN-GWQVEEPDDWLRFGNPWEKSRPEYCLPVNFYGKVEDVNGKDKWVNTQVLFAMPYDTPVPGYGNNTVNTLRLWSCKAPNSFHLNFFNNGEYINAVCDRNTAENISRVLYPNDNIFEGKELRLKQEYFLVAASLQDLIRRFKSSSFGKASPVRTSFDTFPDKVSIQMNDTHPSLAIPELMRILVDIENLSWEKAWDITTRTCAYTNHTVLPEALERWPVGLLEHVLPRHLAILYEINMRFLADVSKRWPGDNERVARMSLVEEG-EEKKINMANVAIVGSKAVNGVAAIHSEIIKKTTFHDFYELWPKKFQNKTNGITPRRWLLLCNPGLADIIAEKIGENWVTDLFELKKLTPSSKEEAFLRNFMKVKQENKMKLATFIQANYNVKVNPGSMFDMQVKRIHEYKRQLMNILHVITLYNRLKKNPQSTFVPRTVLIGGKAAPGYHTAKMIIKLINNVSRVVNNDPIVGDRLKVIFLENYRVSLAEKIIPAADLSEQISLAGTEASGTGNMKFMLNGSLTIGTLDGANVEMMEEMGKDNIFIFGMTVEQVGELFRKGYNPRTFYEKDAELKQALDQLNSGYFCPEDPGLFCELYHGLLNN---------------------------------------------DRFALCADFRAYVDCQEKVSELFKDPMKWAVKAVLNVAASGKFSSDRTIQEYAKDIWNVEPSLVKLPNP---------------
>EOG091F008Z|Lottia_gigantea|JG04_Berghia_stephanieae|TRANSCRIPT
--S-SKQADADKRKQISIRGIAPVENVSTIKKSFNRHLHYTLVKDRNVATPRDYYFSLAFTVRDHLVSRWIRSQQYYYEVDPKRVYYLSLEFYMGRTLSNTMVNLGIQSSCDEAMYQLGLDIEELEEIEQDAGLGNGGLGRLAACFLDSMATLGLAAYGYGIRYDYGIFTQRIEN-GWQVEEPDDWLRFGNPWEKSRPEYCLPVNFYGKVENVNGKDKWVNTQVLFAMPYDTPVPGYGNNTVNTLRLWSCKAPNSFHLNFFNNGEYINAVCDRNTAENISRVLYPNDNIFEGKELRLKQEYFLVAASLQDLIRRFKSSSFGKASPVRTSFDTFPDKVSIQMNDTHPSLAIPELMRILVDIENLSWEKAWDITTRTCAYTNHTVLPEALERWPVGLLEHVLPRHLAILYEINMRFLADVSKRWPGDNERIARMSLVEEG-GEKKINMANVAIVGSKAINGVAAIHSEIIKKTTFHDFYELWPKKFQNKTNGITPRRWLLLCNPGLADIIAEKIGENWVTDLFELKKLTPSSKEEAFLRNFMKVKQENKMKLATFIQANYNVKVNPGSMFDMQVKRIHEYKRQLMNILHVITLYNRLKKNPQSTFVPRTVLIGGKAAPGYHTAKMIIKLINNVARVVNNDPIVGDRLKVIFLENYRVSLAEKIIPAADLSEQISLAGTEASGTGNMKFMLNGSLTIGTLDGANVEMMEEMGKDNIFIFGMTVEQVGELFRKGYNPRTFYEKDAELKQALDQLNSGYFCPEDPGLFCELYNGLLNN---------------------------------------------DRFALCADFRAYVDCQEKVSELFKDPMKWAVKAVLNVAASGKFSSDRTIQEYAKDIWNVEPSLVKLPNP---------------
>EOG091F008Z|Lottia_gigantea|HW20_Spurilla_neapolitana|TRANSCRIPT
--------------------------------------------------------------------------------------YLSLEFYMGRTLSNTMVNLGIQSSCDEAMYQLGLDIEELEEIEQDAGLGNGGLGRLAACFLDSMATLGLAAYGYGIRYDYGIFTQRIEN-GWQVEEPDDWLRFGNPWEKSRPEYCLPVNFYGNVENVNGKDKWVNTQVLFAMPYDTPVPGYGNNTVNTLRLWSCKAPNSFHLNFFNNGEYINAVCDRNNAENISRVLYPNDNIFEGKELRLKQEYFLVAASLQDLIRRYKSSSFGKASPVRTSFDTFPDKVSIQMNDTHPSLAIPELMRILVDIENLSWEKAWDITTRTCAYTNHTVLPEALERWPVGLLEHVLPRHLAILYEINMRFLSDVSKRWPGDNERLARMSLVEEG-DQKKINMANVAIVGSKAVNGVAAIHSEIIKKTTFHDFYELWPKKFQNKTNGITPRRWLLLCNPGLADIIAEKIGENWVTELSELKKLSPSSKEEAFLRNFMKVKQENKMKLATYIQANYNVKVNPGSMFDMQVKRIHEYKRQLMNILHVITLYNRLKKNPQSTFVPRTVLIGGKAAPGYHTAKMIIKLINNVARVVNNDPIVGDRLKVIFLENYRVSLAEKIIPAADLSEQISLAGTEASGTGNMKFMLNGALTIGTLDGANVEMMEEMGKDNIFIFGMTVEQVGELFRKGYNPRTFYEKDAELKQALDQLNSGYFCPEDPGLFCELYHGLLNN---------------------------------------------DRFALCADYRAYVDCQEKVSELFKDPMKWAVKAVLNVAASGKFSSDRTIQEYAKDIWGVEPSLVKLPNP---------------
>EOG091F008Z|Lottia_gigantea|JG29_Spurilla_braziliana|TRANSCRIPT
--S-SKQADADKRKQISIRGIAPVENVSTIKKSFNRHLHYTLVKDRNVATPRDYYFSLAFTVRDHLVSRWIRSQQYYYEVDPKRVYYLSLEFYMGRTLSNTMVNLGIQSSCDEAMYQLGLDIEELEEIEQDAGLGNGGLGRLAACFLDSMATLGLAAYGYGIRYDYGIFTQRIEN-GWQVEEPDDWLRFGNPWEKSRPEYCLPVNFYGNVENVNGKDKWVNTQVLFAMPYDTPVPGYGNNTVNTLRLWSCKAPNSFHLNFFNNGEYINAVCDRNNAENISRVLYPNDNIFEGKELRLKQEYFLVAASLQDLIRRFKSSSFGKANPVRTSFDTFPDKVSIQMNDTHPSLAIPELMRILVDIENLSWEKAWDITTRTCAYTNHTVLPEALERWPVGLLEHVLPRHLAILYEINMRFLSDVSKRWPGDNERLARMSLVEEG-DQKKINMANVAIVGSKAVNGVAAIHSEIIKKTTFHDFYELWPKKFQNKTNGITPRRWLLLCNPGLADIIAEKIGENWVTDLSELKKLSPSSKEEAFLRNFMKVKQENKMKLATYIQANYNVKVNPGSMFDMQVKRIHEYKRQLMNILHVITQYNRLKKNPQSTFVPRTVLIGGKAAPGYHIAKMIIKLINNVARVVNNDPIVGDRLKVIFLENYRVSLAEKIIPAADLSEQISLAGTEASGTGNMKFMLNGALTIGTLDGANVEMMEEMGKDNIFIFGMTVEQVGELFRKGYNPRTFYEKDAELKQALDQLNSGYFCPEDPGLFCELYHGLLNN---------------------------------------------DRFALCADYRAYVDCQEKVSELFKDPMKWAVKAVLNVAASGKFSSDRTIQEYAKDIWGVEPSLVKLPNP---------------
>EOG091F008Z|Lottia_gigantea|HW17_Hermissenda_crassicornis|TRANSCRIPT
--S-SKQADADKRKQISIRGIAPVENVSTIKKSFNRHLHYTLVKDRNVATPRDYYFSLAFTVRDHLVSRWIRSQQYYYEVDPKRVYYLSLEFYMGRTLSNTMVNLGIQSSCDEAMYQLGLDIEELEEIEQDAGLGNGGLGRLAACFLDSMATLGLAAYGYGIRYDYGIFTQRIEN-GWQVEEPDDWLRFGNPWEKSRPEYCLPVNFYGNVENVNGKDKWVNTQVLFAMPYDTPVPGYGNNTVNTLRLWSCKAPNSFHLNFFNNGEYINAVCDRNNAENISRVLYPNDNIFEGKELRLKQEYFLVAASLQDLIRRFKSSSFGKANPVRTSFDTFPDKVSIQMNDTHPSLAIPELMRILVDIENLSWEKAWDITTRTCAYTNHTVLPEALERWPVSLLEQVLPRHLAILYEINMRFLAEVGKRWPGDNERMARMSLVEEG-DEKKVNMANVAIVGSKAVNGVAAIHSEIIKKTTFHDFYEMWPKKFQNKTNGITPRRWLLLCNPGLADIIAEKIGENWVTELSELKKLSPSSKEEAFLRNFMKVKQENKMKLATYIQANYNLKVNPASMFDMQVKRIHEYKRQLMNVLHVITLYNRLKKNPQSTFVPRTVLIGGKAAPGYHVAKMIIKLINSVARVVNNDPIVGDRLKVIFLENYRVSLAEKIIPAADLSEQISLAGTEASGTGNMKFMLNGALTIGTLDGANVEMMEEMGKDNIFIFGMTVEQVGELFRKGYNPRAFYEKDAELKQSLDQLNSGYFSPEDPGLFCELYHGLLNN---------------------------------------------DRFALCADYRAYIDCQDKVSDLFKDPMKWAVKAVLNVAASGKFSSDRTIQEYAKEIWGVEPSLVKLPNPSD-------------
>EOG091F008Z|Lottia_gigantea|JG18_Hermissenda_opalescens|TRANSCRIPT
-------------------------------------------------------------------------------------------------------------------------------------LGNGGLGRLAACFLDSMATLGLAAYGYGIRYDYGIFTQRIEN-GWQVEEPDDWLRFGNPWEKSRPEYCLPVNFYGNVENVNGKDKWVNTQVLFAMPYDTPVPGYGNNTVNTLRLWSCKAPNSFHLNFFNNGEYINAVCDRNNAENISRVLYPNDNIFEGKELRLKQEYFLVAASLQDLIRRFKSSSFGKANPVRTSFDTFPDKVSIQMNDTHPSLAIPELMRILVDIENLSWEKAWDITTRTCAYTNHTVLPEALERWPVSLLEQVLPRHLAILYEINMRFLAEVGKRWPGDNERMARMSLVEEG-DEKKVNMANVAIVGSKAVNGVAAIHSEIIKKTTFHDFYEMWPKKFQNKTNGITPRRWLLLCNPGLADIIAEKIGENWVTELSELKKLSPSSKEEAFLRNFMKVKQENKMKLATYIQANYNLKVNPASMFDMQVKRIHEYKRQLMNVLHVITLYNRLKKNPQSTFVPRTVLIGGKAAPGYHVAKMIIKLINSVARVVNNDPIVGDRLKVIFLENYRVSLAEKIIPAADLSEQISLAGTEASGTGNMKFMLNGALTIGTLDGANVEMMEEMGKDNIFIFGMTVEQVGELFRKGYNPRAFYEKDAELKQSLDQLNSGYFSPEDPGLFCELYHGLLNN---------------------------------------------DRFALCADYRAYIDCQDKVSDLFKDPMKWAVKAVLNVAASGKFSSDRTIQEYAKEIWGVEPSLVKLPNPSD-------------
>EOG091F008Z|Lottia_gigantea|NC05_Hermissenda_crassicornis|TRANSCRIPT
--S-SKQADADKRKQISIRGIAPVENVSTIKKSFNRHLHYTLVKDRNVATPRDYYFSLAFTVRDHLVSRWIRSQQYYYEVDPKRVYYLSLEFYMGRTLSNTMVNLGIQSSCDEAMYQLGLDIEELEEIEQDAGLGNGGLGRLAACFLDSMATLGLAAYGYGIRYDYGIFTQRIEN-GWQVEEPDDWLRFGNPWEKSRPEYCLPVNFYGNVENVNGKDKWVNTQVLFAMPYDTPVPGYGNNTVNTLRLWSCKAPNSFHLNFFNNGEYINAVCDRNNAENISRVLYPNDNIFEGKELRLKQEYFLVAASLQDLIRRFKSSSFGKANPVRTSFDTFPDKVSIQMNDTHPSLAIPELMRILVDIENLSWEKAWDITTRTCAYTNHTVLPEALERWPVSLLEQVLPRHLAILYEINMRFLAEVGKRWPGDNERMARMSLVEEG-DEKKVNMANVAIVGSKAVNGVAAIHSEIIKKTTFHDFYEMWPKKFQNKTNGITPRRWLLLCNPGLADIIAEKIGENWVTELSELKKLSPSSKEEAFLRNFMKVKQENKMKLATYIQANYNLKVNPASMFDMQVKRIHEYKRQLMNVLHVITLYNRLKKNPQSTFVPRTVLIGGKAAPGYHVAKMIIKLINSVARVVNNDPIVGDRLKVIFLENYRVSLAEKIIPAADLSEQISLAGTEASGTGNMKFMLNGALTIGTLDGANVEMMEEMGKDNIFIFGMTVEQVGELFRKGYNPRAFYEKDAELKQSLDQLNSGYFSPEDPGLFCELYHGLLNN---------------------------------------------DRFALCADYRAYIDCQDKVSDLFKDPMKWAVKAVLNVAASGKFSSDRTIQEYAKEIWGVEPSLVKLPNPSD-------------
>EOG091F008Z|Lottia_gigantea|JG24_Noumeaella_rubrofasciata|TRANSCRIPT
--S-SKQADADKRKQISIRGIAPVENVSTIKKSFNRHLHYTLVKDRNVATPRDYYFSLAFTVRDHLVSRWIRSQQYYYEIDPKRVYYLSLEFYMGRTLSNTMVNLGIQSSCDEAMYQLGLDIEELEEIEQDAGLGNGGLGRLAACFLDSMATLGLAAYGYGIRYDYGIFTQRIEN-GWQVEEPDDWLRFGNPWEKSRPEYCLPVNFYGNVENVNGKDKWVNTQVLFAMPYDTPVPGYGNNTVNTLRLWSCKAPNSFHLNFFNNGEYINAVCDRNNAENISRVLYPNDNIFEGKELRLKQEYFLVAASLQDLIRRFKSSSFGKANPVRTSFDTFPDKVSIQMNDTHPSLAIPELMRILVDIENLSWEKAWDITCRTCAYTNHTVLPEALERWPVTLLSHVLPRHLAILYEINMRFLADVSKRWPGDNERLARMSLVEES-GEKRINMANVAIVGSKAVNGVAAIHSEIIKKTTFHDFYEMWPKKFQNKTNGITPRRWLLLCNPGLADIIAEKIGENWVTELSELKKLSPSSKEEAFLRNFMKVKQENKMKLSTYIQANYNVKVNSASMFDMQVKRIHEYKRQLMNILHVITLYNRLKKNPQSTFVPRTVLIGGKAAPGYHTAKMIIKLINNVARVVNNDPIVGDRLKVIFLENYRVSLAEKIIPAADLSEQISLAGTEASGTGNMKFMLNGALTIGTLDGANVEMMEEMGKDNIFIFGMTVEQVGELFRKGYNPRAFYEKDAELKQALDQLNSGYFCPEEPGLFCELYHGLLNN---------------------------------------------DRFALCADYRAYVDCQDKVSDLFKDPMKWAVKAVLNVAASGKFSSDRTIQEYAKEIWGVEPSLVKLPNP---------------
>EOG091F008Z|Lottia_gigantea|JG21_Limenandra_confusa|TRANSCRIPT
--S-SKQADADKRKQISIRGIAPVENVSTIKKSFNRHLHYTLVKDRNVATPRDYYFSLAFTVRDHLVSRWIRSQQYYYEVDPKRVYYLSLEFYMGRTLSNTMVNLGIQSSCDEAMYQLGLDIEELEEIEQDAGLGNGGLGRLAACFLDSMATLGLAAYGYGIRYDYGIFTQRIEN-GWQVEEPDDWLRFGNPWEKSRPEYCLPVNFYGNVEDVNGKDKWVNTQVLFAMPYDTPVPGYGNNTVNTLRLWSCKAPNSFSLAFFNNGEYINAVCDRNNAENISRVLYPNDNIFEGKELRLKQEYFLVAASLQDLIRRFKSSTFGKASPVRTSFDTFPDKVSIQMNDTHPSLAIPELMRILVDIENLSWEKAWDITTRTCAYTNHTVLPEALERWPVSLLEHVLPRHLAILYEINMRFLGDVSKRWPGDNERLARMSLVEEG-AEKKINMANVAIVGSKAVNGVAAIHSEIIKKTTFHDFYELWPKKFQNKTNGITPRRWLLLCNPGLADIIAEKIGENWVTDLSELKKLNPSSKEEAFLRNFMKVKQENKMKLATYIQSIYNVKVNPASMFDMQVKRIHEYKRQLMNILHVITLYNRLKKNPQATFVPRTVLIGGKAAPGYHTAKMIIKLINNVARVVNNDPIVGDRLKIIFLENYRVSLAEKIIPAADLSEQISLAGTEASGTGNMKFMLNGALTIGTLDGANVEMMEEMGKENIFIFGMTVEQVEELFRKGYNPRVFYEKDIELKQALDQLNSGYFCPEDPGLFCELYHGLLNN---------------------------------------------DRFALCADYRAYVDCQEKVSELFKDPMKWAVKAVLNVAASGKFSSDRTIQEYAKDIWGVEPSLVKLPNP---------------
>EOG091F008Z|Lottia_gigantea|HW13_Favorinus_branchialis|TRANSCRIPT
--S-SKQADAEKRKQISIRGIAPVENVSTIKKSFNRHLHYTLVKDRNVATPRDYYFSLAFTVRDHLVSRWIRSQQYYYEIDPKRVYYLSLEFYMGRTLSNTMVNLGIQSSCDEAMYQLGLDIEELEEIEQDAGLGNGGLGRLAACFLDSMATLGLAAYGYGIRYDYGIFTQRIEN-GWQVEEPDDWLRFGNPWEKSRPEYCLPVNFYGNVENVNGKDKWVNTQVLFAMPYDTPVPGYGNNTVNTLRLWSCKAPNSFHLNFFNNGEYINAVCDRNNAENISRVLYPNDNIFEGKELRLKQEYFLVAASLQDLIRRFKSSSFGKASPVRTSFDTFPDKVSIQMNDTHPSLAIPELMRILVDIENLPWERAWDITCRTCAYTNHTVLPEALERWPVSLLQHVLPRHLAILYEINMRFLNEVAKRWPGDNERLARMSLVEEG-SEKKVNMANVAIVGSKAVNGVAAIHSEIIKKTTFHDFYEMWPKKFQNKTNGITPRRWLLLCNPGLADIIAEKIGENWVIELSELKKLSPSSKEEAFLRNFMKVKQENKMKLATYIQANYNVKVNPASMFDMQVKRIHEYKRQLMNVLHVITLYNRLKKNPQTSFVPRTVLIGGKAAPGYHTAKMTIKLINNVARVINNDPIIGDRLKVIFLENYRVSLAEKIIPAADLSEQISLAGTEASGTGNMKFMLNGALTIGTLDGANVEMMEEMGKDNIFIFGMTVEQVGELFRKGYNPRAFYEKDAELKQAMDQLNSGYFCPEDPGLFCELYDGLLNN---------------------------------------------DRFALCADFRAYIDCQEKVSDLFKDPMKWAVKAVLNVAASGKFSSDRTIQEYAKDIWAVEPSLVKLPNPSD-------------
>EOG091F008Z|Lottia_gigantea|JG15_Favorinus_auritulus|TRANSCRIPT
--S-SKQADAEKRKQISIRGIAPVENVSTIKKSFNRHLHYTLVKDRNVATPRDYYFSLAFTVRDHLVSRWIRSQQYYYEIDPKRVYYLSLEFYMGRTLSNTMVNLGIQSSCDEAMYQLGLDIEELEEIEQDAGLGNGGLGRLAACFLDSMATLGLAAYGYGIRYDYGIFTQRIEN-GWQVEEPDDWLRFGNPWEKSRPEYCLPVNFYGNVENVNGKDKWVNTQVLFAMPYDTPVPGYGNNTVNTLRLWSCKAPNSFHLNFFNNGEYINAVCDRNNAENISRVLYPNDNIFEGKELRLKQEYFLVAASLQDLIRRFKSSSFGKASPVRTSFDTFPDKVSIQMNDTHPSLAIPELMRILVDIENLPWERAWDITCRTCAYTNHTVLPEALERWPVSLLQHVLPRHLAILYEINMRFLNEVAKRWPGDNERLARMSLVEEG-SEKKINMANVAIVGSKAVNGVAAIHSEIIKKTTFHDFYEMWPKKFQNKTNGITPRRWLLLCNPGLADIIAEKIGENWVIELSELKKLSPSSKEEAFLRNFMKVKQENKMKLATYIQANYNVKVNPASMFDMQVKRIHEYKRQLMNILHVITLYNRLKKNPQTSFVPRTVLIGGKAAPGYHTAKMIIKLINNVARVINNDPIIGDRLKVIFLENYRVSLAEKIIPAADLSEQISLAGTEASGTGNMKFMLNGALTIGTLDGANVEMMEEMGKDNIFIFGMTVEQVGELFRKGYNPRAFYEKDAELKQAMDQLNSGYFCPEDPGLFCELYDGLLNN---------------------------------------------DRFALCADFRAYIDCQEKVSDLFKDPMKWAVKAVLNVAASGKFSSDRTIQEYAKDIWAVEPSLVKLPNPSD-------------
>EOG091F008Z|Lottia_gigantea|JG20_Learchis_evelinae|TRANSCRIPT
----------------------PVENVSTIKKSFNRHLHYTLVKDRNVATPRDYYFSLAFTVRDHLVSRWIRSQQYYYEIDPKRVYYLSLEFYMGRTLSN----------------------------------------------------------------------------------------------------------------------------------------------------------------------------------------------------------------QDLIRRFKSSSFGNASPVRTSFDTFPDKVSIQM-------------------------------------------------------------------------------------------------------------------------------------------------------------------------------------------------------------------------------------------------------------------------------------------IKLINNVARVVNNDPIVGDRLKVIFLENYRVSLAEKIIPAADLSEQISLAGTEASGTGNMKFMLNGALTIGTLDGANVEMMEEMGKDNIFIFGMTVEQVGELFRKGYSSKAFYEKDAELKQAMDQLNSGYFSPEDPGLFCELYHGLLNN---------------------------------------------DRFALCADYRAYVDCQDKVSDLFKDPI---------------------------------------------------------
>EOG091F008Z|Lottia_gigantea|HW12_Facelina_rubrovittata|TRANSCRIPT
--S-SKQADADKRKQISIRGIAPVENVSTIKKSFNRHLHYTLVKDRNVATPRDYYFSLAFTVRDHLVSRWIRSQQYYYEIDPKRVYYLSLEFYMGRTLSNTMVNLGIQSSCDEAMYQLGLDIEELEEIEQDAGLGNGGLGRLAACFLDSMATLGLAAYGYGIRYDYGIFTQRIEN-GWQVEEPDDWLRFGNPWEKARPEYCLPVNFYGNVENVNGKDKWVNTQVLFAMPFDTPVPGYGNNTVNTLRLWSCKAPNSFQLNFFNNGEYINAVCERNNAENISRVLYPNDNIFEGKELRLKQEYFLVAASLQDLIRRFKSSSFGKAYPVRTSFDTFPDKVSIQMNDTHPSLAIPELMRVLVDIENLSWEKAWDITCRTCAYTNHTVLPEALERWPVSLIGHVLPRHLAILYEINMRFLADVSKRWPGDNERMSRMSLVEEG-EEKKINMANVAIVGSKAVNGVAAIHSEIIKKTTFHDFYEMWPKKFQNKTNGITPRRWLLLCNPGLADIIAEKIGENWVIDLSELKKLSPSSKEEAFLRNFMKVKQENKMKLATYIQANFNVKVNPASMFDMQVKRIHEYKRQLMNILHVITLYNRLKKNPQATFVPRTVLIGGKAAPGYHTAKMIIKLVNNVARVVNNDPIVGDRLKVIFLENYRVSLAEKIIPAADLSEQISLAGTEASGTGNMKFMLNGALTIGTLDGANVEMMEEMGKDNIFIFGMTVEQVGELFRKGYNPRAFYEKDAELKQALDQLNSGYFCPEDPGLFCELYNGLLNN---------------------------------------------DRFALCADFRSYIDCQEKVSDLFKDPMKWAVKAVLNVASSGKFSSDRTIQEYAKDIWNVAPSLVKLPNPSD-------------
>EOG091F008Z|Crassostrea_gigas|JG01_Aeolidiella_alba|TRANSCRIPT
-------------------------------------------------------------------------------------------------------------------------------------------------------------------------------------------------------------------------------------------------------------------------------------------------------------------------------------------------------------------------------------------------------------------------------------------------------------------------------------------------------------------------------------------------------------------------------------------VKRIHEYKRQLMNILHVITLYNRLKKNPQATFVPRTVLIGGKAAPGYHTAKMIIKLINNVARVVNNDPIVGDRLKVVFLENYRVSLAEKIIPAADLSEQISLAGTEASGTGNMKFMLNGALTIGTLDGANVEMMEEMGKDNIFIFGMTVEEVDELFRKGYNPRSFYEKDSELKQALDQLNSGYFCPEDPGLFCELYNGLLDN---------------------------------------------DRF---------------------------------------------------------------------------------
>EOG091F008Z|Lottia_gigantea|HW06_Cratena_peregrina|TRANSCRIPT
--S-SKQADADKRKQISIRGIAPVENVSTIKKSFNRHLHYTLVKDRNVATPRDYYFSLAFTVRDHLVSRWIRSQQYYYEIDPKRVYYLSLEFYMGRTLSNTMVNLGIQSSCDEAMYQLGLDIEELEEIEQDAGLGNGGLGRLAACFLDSMATLGLAAYGYGIRYDYGIFTQRIEN-GWQVEEPDDWLRFGNPWEKSRPEYCLPVNFYGNVENVNGKDKWVNTQVLFAMPYDTPVPGYGNNTVNTLRLWSCKAPNSFHLNFFNNGEYINAVCERNNAENISRVLYPNDNIFEGKELRLKQEYFLVAASLQDLIRRFKSSSFGKSSPVRTSFDTFPDKVSIQMNDTHPSLAIPELMRMLVDIENLPWDKAWDITCRTCAYTNHTVLPEALERWPVSLLQHVLPRHLAILYEINMRFLADVSKRWPGDNDRLGRMSLVEEG-GEKRINMANVAIVGSKAVNGVAAIHSEIIKKTTFHDFYEMWPKKFQNKTNGITPRRWLLLCNPGLADIIAEKIGENWVIDLSELKKLVPSSKEEAFLRNFMKVKQENKMKLATYIQANYNVKVNPASMFDMQVKRIHEYKRQLMNILHVITLYNRLKKNPQATFVPRTVLIGGKAAPGYHTAKMIIKLINNVARVINNDPIVGDRLKVIFLENYRVSLAEKIIPAADLSEQISLAGTEASGTGNMKFMLNGSLTIGTLDGANVEMMEEMGKDNIFIFGMTVEQVGELFRKGYNPKTFYEKDVELKQALDQLNSGYFSPEEPGLFCEIYHGLLNN---------------------------------------------DRFALCADFRAYVDCQEKVSDLFKDPMKWAVKAVLNVAASGKFSSDRTIMEYARDIWNVEPSLVKLPNP---------------
>EOG091F008Z|Lottia_gigantea|HW05_Caloria_elegans|TRANSCRIPT
--S-SKQADADKRKQISIRGIAPVENVSTIKKSFNRHLHYTLVKDRNVATPRDYYFSLAFTVRDHLVSRWIRSQQYYYEVDPKRVYYLSLEFYMGRTLSNTMVNLGIQSSCDEAMYQLGLDIEELEEIEQDAGLGNGGLGRLAACFLDSMATLGLAAYGYGIRYDYGIFTQRIEN-GWQVEEPDDWLRFGNPWEKSRPEYCLPVNFYGNVENVNGKDKWVNTQVLFAMPYDTPVPGYGNNTVNTLRLWSCKAPNSFQLNFFNNGEYINAVCERNTAENISRVLYPNDNIFEGKELRLKQEYFLVAASLQDLIRRFKSSSFGKAVPVRTSFDTFPDKVSIQMNDTHPSLAIPELMRILVDIENLSWEKAWDITCRTCAYTNHTVLPEALERWPISLLENVLPRHLAILYEINMRFLADVSKRWPGDHERLARMSLVEEG-PEKKINMANVAIVGSKAVNGVAAIHSEIIKKTTFHDFYEMWPKKFQNKTNGITPRRWLLLCNPGLADIIAEKIGENWVTELAELKKLSPSSKEEAFLRNFMKVKQENKMKLATYIQANYNVKVNPGSMFDMQVKRIHEYKRQLMNIMHVITLYNRLKKNPQSSFVPRTVLIGGKAAPGYHTAKMIIKLVSNVARVVNNDPIVGDRLKVIFLENYRVSLAEKIIPAADLSEQISLAGTEASGTGNMKFMLNGALTIGTLDGANVEMMEEMGKDNIFIFGMTVEQVGELFRKGYNPKSYYEKDAELKQTMDQLNSGYFCPEDPGLFCELYHGLLNN---------------------------------------------DRFALCADYRAYIDCQDKVSDLFRDPMKWAVKAVLNVAASGKFSSDRTIQEYAKDIWNVEPSNVKLPNP---------------
>EOG091F008Z|Lottia_gigantea|JG25_Palisa_papillata|TRANSCRIPT
---------------------------------------------------------------------------------------------------------------------------------------------------------------------------------------------------------------------------------------------------------------------------------------------------------------------------------------------------------------------------------------------------------------------------------------------------EEG-SEKRINMANVAIVGSKAVNGVAAIHSEIIKKTTFHDFYEMWPKKFQNKTNGITPRRWLLLCNPGLADIIAEKIGENWVTELAELKKLTPSSKEEAFLRNFMKVKQENKMKLATYIQANYNVKVNPGSLFDMQV----------MNVMHVITLYNRLKKNPQSSFVPRTVLIGGKAAPGYHTAKMIIKLVNNVARVVNNDPIVGDRLKVVFLENYRVSLAEKIIPAADLSEQISLAGTEASGTGNMKFMLNGALTIGTLDGANVEMMEEMGKDNIFIFGMTVEQVGELFRKGYNPKSFYEKDAELKQALDQLNSGYFSPEEP----------------------------------------------------------------------------------------------------------------------------------------------
>EOG091F008Z|Lottia_gigantea|JG27_Phidiana_lynceus|TRANSCRIPT
-----------------------------------------------------------------------------------------------------------------------------------------------------------------------------------------------------------------------------------------------------------------------------------------------------------------------------------------------------------------------------EKAWDITCRTCAYTNHTVLPEALERWPVGLLENVLPRHLAILYEINMRFLADVSKRWPGDNERLARMSLVEEG-PEKKINMANVAIVGSKAVNGVAAIHSEIIKKTTFHDFYEMWPKKFQNKTNGITPRRWLLLCNPGLADIIAEKIGENWVTELAELKKLTPSSKEEAFLRNFMKVKQENKMKLATYIQANYNVKVNPGSMFDMQVKRIHEYKRQLMNVMHVITLYNRLKKNPQLSFVPRTVLIGGKAAPGYHTAKMIIKLINNVARVINNDPIVGDRLKVIFLENYRVSLAEKIIPAADLSEQISLAGTEASGTGNMKFMLNGALTIGTLDGANVEMMEEMGKENIFIFGMTVEQVGELFRKGYNPKSFYEKDAELKQAMDQLNSGYFCPEDPGLFCQLYDGLMNN---------------------------------------------DRFALCADYRAYVDCQDKVSDLFKDPMKWAVKAVLNVAASGKFSSDRTIQEYAREIWNVEPSLVKLPNP---------------
>EOG091F008Z|Lottia_gigantea|JG02_Antaeolidiella_chromosoma|TRANSCRIPT
-------------------------------------------------------------------------------------------------------------------------------------------------------------------------------------EPDDWLRFGNPWEKSRPEYCLPVNYYGKVENVNGKDKWVDTQVLFAMPFDTPVPGYGNNTVNTLRLWSCKAPNSFHLNFFNNGEYINAVCDRNNAENISRVLYPNDNIFEGKELRLKQEYFLVAASLQDLIRRFKSSTFGKASPVRTSFDTFPDKVSIQMNDTHPSLAIPELMRILVDIENLSWEKAWDITTRTCAYTNHTVLPEALERWPVGLLEHVLPRHLAILYEINMRFLAEVSKRWPGDNERLARMSLVEEG-SEKKINMANVAIVGSKAINGVAAIHSEIIKKSTFHDFYELWPKKFQNKTNGITPRRWLLLCNPGLADIIAEKIGEGWVIDLSELKKLNPSSKEEAFLRNFMKVKQENKLKLATFIQANYNVKVNPGSMFDMQVKRIHEYKRQLMNILHVITLYNRLKKNPQSTFVPRTVLIGGKAAPGYHTAKMIIKLINNVARIVNNDPIVGDRLKVIFLENYRVSLAEKIIPAADLSEQISLAGTEASGTGNMKFMLNGALTIGTLDGANVEMMEEMGKDNIFIFGMTVEQVDELFRKGYNPRTYYEKDAELKQALDQLNSGYFSPEDPGLFCELYHGLLEN---------------------------------------------DRFALCADFRAYVDCQEKVSELFKDPMKWAVKAVLNVAASGKFSSDRTIQEYAKDIWGVEPSLVKLPNP---------------
>EOG091F008Z|Lottia_gigantea|JG16_Flabellina_iodinea|TRANSCRIPT
--S-SKQTDADKRKQISIRGIAPVENVSTIKKSFNRHLHYTLVKDRNVATPRDYYFSLAFTVRDHLVSRWIRSQQYYYEVDPKRVYYLSLEFYMGRTLSNTMVNLGIQSSCDEAMYQLGLDIEELEEIEQDAGLGNGGLGRLAACFLDSMATLGLAAYGYGIRYDYGIFTQRIEN-GWQVEEPDDWLRFGNPWEKSRPEYCLPVNFYGHVENVNGKDKWVDTQVLFAMPYDTPVPGYGNNTVNTLRLWSCKAPNSFNLSFFNNGEYINAVCDRNSAENISRVLYPNDNIFEGKELRLKQEYFLVAASLQDLIRRFKSSSFGKASPVRTSFDTFPDKVAIQLNDTHPSLAIPELMRILVDIENLPWEKAWDITTKTCAYTNHTVLPEALERWPVSLLSNVLPRHLAILYEINMRFLADVGKRWPGDNERMARMSLVEEG-PEKKINMANVAIVGSKAVNGVAAIHSDIIKKNTFHDFYELWPKKFQNKTNGITPRRWLLLCNPGLADIIAEKIGESWVTDLYELKKLNASSKEEAFLRNFMKVKQENKMKLASYIQTNYNVKVNPASMFDMQVKRIHEYKRQLMNVIHVITLYNRLKKNPQASFVPRTVLIGGKAAPGYHTAKMIIKLINSVARVVNNDPIVGDRLKVVFLENYRVSLAEKIIPAADLSEQISLAGTEASGTGNMKFMLNGALTIGTLDGANVEMMEEMGKDNIFIFGMTVEQVEDLFRKGYNPRSFYEKDGELKQALDQLNSGYFCPEEPGLFCELYHGLLNN---------------------------------------------DRFALCADYRSYVDCQEKASDLFKDPMKWAVKAVLNVAASGKFSSDRTIQEYAKDIWNVEPSLVKLPNPSE-------------
>EOG091F008Z|Lottia_gigantea|JG23_Melibe_leonina|TRANSCRIPT
--S-SKQADADRRKQISIRGIAPVENVSTIKKSFNRHLHYTLVKDRNVATPRDYYFSLAYTVRDHLVSRWIRSQQYYYEIDPKRVYYLSLEFYMGRTLSNTMVNLGIQSSCDEAMYQLGLDIEELEEIEQDAGLGNGGLGRLAACFLDSMATLGLAAYGYGIRYDYGIFSQRIDN-GWQVEEPDDWLRFGNPWEKARPEYCLPVNFYGSVENVNGKEKWKDSQVLFAMPYDTPVPGYGNNTVNTLRLWSCKAPNSFHLSFFNNGEYINAVCERNNAENISRVLYPNDNIFEGKELRLKQEYFLVSASLQDLIRRYKSSSFGKTNPVRTSFDTFPDKVAIQLNDTHPALAIPELMRILVDIENISWERAWDITTRTCAYTNHTVLPEALERWPVSLLQRVLPRHLAIMYEINQRFLNEVTKRWPGDNERLARMSLVEEG-PEKKINMANVAIVGCKAVNGVAAIHSEIIKKSTFHDFYELTPKKFQNKTNGITPRRWLLLCNPGLADIIAEKIGEKWVTDLYELKKLATAASEEVFLRNFMKVKQENKMKLASYIQTTYNVKINPASMFDMQVKRIHEYKRQLMNILHVIVLYNRLKKNPQSAFVPRTIMIGGKAAPGYHTAKMIIKLINNVARVINNDPIVGDRLKVIFLENYRVSLAEKIIPAADLSEQISLAGTEASGTGNMKFMLNGALTIGTLDGANVEMMEEMGKENIFIFGMTVDEVEELFRKGYDPKKFYESDNELKQALDQLNSGYFSPEEPSLFCEMYHGLLNN---------------------------------------------DRFALCADFRAYLDCQDKVSELFKDPMKWAVKAVLNVAASGKFSSDRTINEYAKDIWNVEPSNVKLPNP---------------
>EOG091F008Z|Lottia_gigantea|JG10_Dirona_picta|TRANSCRIPT
-------------------------------------------------------------------------------------------------------------------------------------LGNGGLGRLAACFLDSMATLGLAAYGYGIRYDYGIFTQGIEN-GWQVEEPDDWLRFGNPWEKARPEYCLPVNFYGSVENVNGKEKWVNTQVLFAMPFDTPVPGYGNNTVNTLRLWSCKAPNSFHLNFFNNGEYINAVCDRNNAENISRVLYPNDNIFEGKELRLKQEYFLVAASIQDLIRRFKSSSFGKANPVRTSFDTFPDKVAIQLNDTHPSLAIPELMRILVDLENLSWEKAWDITSRTCAYTNHTVLPEALERWPVSLLGHVLPRHLAILYEINRRFLEDVEKRWPGDNERRSRMSLVEES-GEKRINMANVAIVGSKAINGVAAIHSDIIKKSTFKDFYEMWPKKFQNKTNGITPRRWLLLCNPALADIIAEKIGEDWVTDLYELKKLNPSSKEEVFLRNFMKVKQENKMKLATYIQANYNVKVNPGSMFDMQVKRIHEYKRQLMNILHVITLYNRMKINPQAVFVPRTVLIGGKAAPGYHTAKMIIKLINNVARVVNNDPIIGDRLKVIFLENYRVSLAEKIIPAADLSEQISLAGTEASGTGNMKFMLNGSLTIGTLDGANVEMMEEMGRDNIFIFGMTVDQVEELFRKGYSSKSFYEKDAELKQAMDQLNSGYFCPEEPGLFCELYHGLMHN---------------------------------------------DRFALCADFRAYVDCQDKVSELFKDPMKWAVKAVLNVAASGKFSSDRTIHEYAKDIWNVEPSLVKLPNP---------------
>EOG091F008Z|Lottia_gigantea|JG08_Dendronotus_venustus|TRANSCRIPT
--S-SKQTDADKRKQISIRGIAPVENVSTIKKSFNRHLHYTLVKDRNVATPRDYYFTLAFTVRDHLVSRWIRTQQYYYELDPKRVYYLSLEFYMGRTLSNTMVNLGIQSSCDEAMYQLGLDIEELEEIEQDAGLGNGGLGRLAACFLDSMATLGLAAYGYGIRYDYGIFTQRIDN-GWQVEEPDDWLRFGNPWEKARPEYCLPVNYYGTVENINGKEVWKDTQVLFAMPYDTPVPGYGNNTVNSLRLWSCKASNSFHLNFFNNGEYINAVCERNNAENISRVLYPNDNIFEGKELRLKQEYFLVSASLQDLIRRFKSSTFGKRNPVRTSFDTFPDKVAIQLNDTHPALAIPELMRILVDIENIQWDKAWDITTKTCAYTNHTVLPEALERWPVGLLGHVLPRHLAILYEINSRFLEEVSKRWPGDNERMSRMSLVEEG-GEKRVNMAHVAIVGSKAVNGVAAIHSEIIKKNTFHDFYEMWPKKFQNKTNGITPRRWLLLCNPGLADIVAEKIGENWVTNLYELKKLAPASKEEVFLRNFMKVKQENKMKLATYIQANFNIKVNPSSMFDMQVKRIHEYKRQLMNVIHVITLYNRLKKNPQAPFVPRTVLIGGKAAPGYHTAKMIIKLVNNVARIINNDPIVGDRLKVIFLENYRVSLAEKIIPAADLSEQISLAGTEASGTGNMKFMLNGSLTIGTLDGANVEMMEEMGKDNIFIFGMTVEQVEELFRKGYNPRSFYENDPELKQALDQLNSGYFSPEDPGMFCDLFNGLLNN---------------------------------------------DRFALCADFRAYVDCQDKVSELFKDPMKWAVKAVLNVAASGKFSSDRTIQEYAKDIWNVEPSYVKLPNPSD-------------
>EOG091F008Z|Lottia_gigantea|NC08_Tritonia_hamnerorum|TRANSCRIPT
--S-SKQFDADKRKQISIRGIAPVENIATIKKSFNRHLHYTLVKDRNVATPRDYYFSLAFTVRDHLVSRWIRSQQHYYEIDPKRVYYLSLEFYMGRTLSNTMVNLGIQSSCDEAMYQLGLDIEELEEIEQDAGLGNGGLGRLAACFLDSMATLGLAAYGYGIRYDYGIFAQRIDN-GWQVEEPDDWLRFGNPWEKARPEYCLPVNFYGKVENVNGKDKWVNTQVLFAMPYDTPIPGYGNNTVNTLRLWSCKAPNSFHLNFFNNGDYINAVCDRNNAENISRVLYPNDNIFEGKELRLKQEYFLVAASLQDLIRRFKSSSFGNSDPIRSSFDTFPDKVAIQLNDTHPSLAIPELMRILVDNENLSWDKAWDITCRTCAYTNHTVLPEALERWPVSLLGRVLPRHLAILYEINMRFLKEVEKRWPGDSERIARMSLVEEE-GEKRINMANVAIVGSKAVNGVAAIHSEIIKKTTFHDFYEMWPKKFQNKTNGITPRRWLLLCNPGLADIIAEKIGEDWVTNLYELKKLAPSSKEEVFLRNFIKVKQENKMKLATYIQANYNVKVNTSSMFDMQVKRIHEYKRQLMNILHVIVLYNRLKKNPQASFVPRTVLIGGKAAPGYHTAKMIIKLINNVARVINNDPIVGDKLKVIFLENYRVSLAEKIIPAADLSEQISLAGTEASGTGNMKFMLNGALTIGTLDGANVEMMEEMGQDNIFIFGMTVDQVEELFRKGYNSRSFYEKDPELKQALDQLNSGYFCPEDPGLFCELYHGLLNN---------------------------------------------DRFALCADFRAYVDCQEKVSDLFKDPMKWAVKAVLNVAASGKFSSDRTIDEYAREIWGVEPSMVKLPNP---------------
>EOG091F008Z|Biomphalaria_glabrata|JG30_Tritonia_festiva|TRANSCRIPT
------------------------------------------------------------------------------------------------------------------------------------------------------------AYGYGIRYDYGIFAQRIEE-GWQVEEPDDWLRFGNPWEKARPEYCLPVNFYGNVEHVNGKDK------------------------------------------------------------------------------------------------------------------------------------------------------------------------------------------------------------------------------------------------------------------------------------------------------------------------------------------------------------------------------------------------------------------------------------------------------------------------------------------------------------------------------------------------------------------------------------------------------------------------------------------------------------------------------------------------------------
>EOG091F008Z|Lottia_gigantea|NC07_Tritonia_diomedea|TRANSCRIPT
--S-SKQFDADKRKQISIRGIAPVENIATIKKSFNRHLHYTLVKDRNVATPRDYYFSLAFTVRDHLVSRWIRSQQHYYEIDPKRVYYLSLEFYMGRTLSNTMVNLGIQSSCDEAMYQLGLDIEELEEIEQDAGLGNGGLGRLAACFLDSMATLGLAAYGYGIRYDYGIFAQRIEE-GWQVEEPDDWLRFGNPWEKARPEYCLPVNFYGNVEHVNGKDKWVNTQVLFAMPYDTPIPGYGNNTVNTLRLWSCKAPNSFHLNFFNNGEYINAVCDRNNAENISRVLYPNDNIFEGKELRLKQEYFLVAASLQDLIRRFKSSSFGNSDPVRSSFDTFPDKVAIQLNDTHPSLAIPELMRILVDIENLSWDKAWDITCRTCAYTNHTVLPEALERWPVSLLSHVLPRHLAILYEINMRFLEEVSKRWPGDSDRIARMSLVEES-GEKKINMANVAIVGSKAVNGVAAIHSEIIKKSTFHDFYEMWPKKFQNKTNGITPRRWLLLCNPGLADIIAEKIGETWVTDLYELKKIAPAAKEEVFLRNFMKAKQENKMKLATYIQATYNVKINPGSMFDMQVKRIHEYKRQLMNILHVITLYNRLKKNPQAPFVPRTVLIGGKAAPGYHIAKMIIKLICNVARVVNNDPIVGDRLKVIFLENYRVSLAEKIIPAADLSEQISLAGTEASGTGNMKFMLNGALTIGTLDGANVEMMEEMGKENIFIFGMTVDQVEELFRKGYSSRSFYEKDVELKQALDQLNSGYFCPEDPGLFCELYHGLLDN---------------------------------------------DRFALCADFRAYVDCQEKVSELFKDPMKWAMKAVLNVASSGKFSSDRTIDEYARDIWGVEPSTVKLPNP---------------
>EOG091F008Z|Lottia_gigantea|JG28_Scyllaea_fulva|TRANSCRIPT
--S-SKQADADKRKQISIRGIAPVENVSTIKKSFNRHLHYTLVKDRNVATPRDYYFSLAFTVRDHLVSRWIRSQQYYYEIDPKRVYYLSLEFYMGRTLSNTMVNLGIQSSCDEAMYQLGLDIEELEEIEQDAGLGNGGLGRLAACFLDSMATLGLAAYGYGIRYDYGIFSQRIEN-GWQVEEPDDWLRFGNPWEKARPEYCLPVNFYGSVENVNGKEKWKDSQVLFAMPYDTPVPGYGNNTVNTLRLWSCKAPNSFHLSFFNNGEYINAVCERNNAENISRVLYPNDNIFEGKELRLKQEYFLVSASLQDLIRRFKSSSFGKANPVRTSFDTFPDKVAIQLNDTHPALAIPELMRILVDIENLPWEKAWDITCRTCAYTNHTVLPEALERWPVGLLGRVLPRHLAIIYEINQRFLEEVTRRWPQDNERLARMSLVEEG-PEKKINMANVAIVGSKAVNGVAAIHSDIIKKSTFHDFYEMWPKKFQNKTNGITPRRWLLLCNPGLADIVAEKIGESWVTNLYELKKLVPASKEEVFLRNFMKVKQENKMKLATYIQANYNVKINPASMFDMQVKRIHEYKRQLMNILHVIALYNRIKRNPQATVVPRTVLIGGKAAPGYHTAKMIIKLINNVARVVNSDPIVGNRLKVIFLENYRVSLAEKIIPAADLSEQISLAGTEASGTGNMKFMLNGALTIGTLDGANVEMMEEMGKDNIFIFGMTVEQVEELFRKGYDPKAFYESDSELKQALDQLNSGYFCPEDPGLFCELYHGLLNN---------------------------------------------DRFALCADFRAYLDCQDKVAELFKDPMKWAVKAVLNVAASGKFSSDRTISEYAKEIWNVEPSLVKLPNP---------------
>EOG091F008Z|Lottia_gigantea|JG32_Unidentia_angelvaldesi|TRANSCRIPT
--S-SKQFDADKRKQISIRGIAPVENISTIKKSFNRHLHYTLVKDRNVATPRDYYFSLAFTVRDHLVSRWIRSQQYYYEVDPKRVYYLSLEFYMGRTLSNTMVNLGIQSSCDEAMYQLGLDIEELEEIEQDAGLGNGGLGRLAACFLDSMATLGLAAYGYGIRYDYGIFTQKIEN-GWQVEEPDDWLRFGNPWEKARPEYCLPVNFYGKVEKVDGKDKWVNTQVLFAMPYDTPVPGYGNNTVNTLRLWSCRAPNSFHLNFFNNGEYINAVCDRNNAENISRVLYPNDNIFEGKELRLKQEYFLVAASLQDLIRRFKSSSFGKASPVRTSFDTFPDKVAIQLNDTHPSLAIPELMRILVDIENLSWEKAWDITCRTCAYTNHTVLPEALERWPVSLLGNVLPRHLGILYEINMRFLGEVSRRWPGDNDRLGRMSLVEEG-PEKKINMANVAIIGSKAVNGVAAIHSDIIKKSTFHDFYEMFPKKFQNKTNGITPRRWLLLCNPGLADIIAEKIGETWVTDLYELKKLQPSSKEESFLRNFMKVKQENKMKLATYIQANYSVKINPASMFDMQVKRIHEYKRQLMNILHVITLYNRLKKNPQAAFVPRTVLIGGKAAPGYHTAKMIIKLINNVARTVNNDPIVGDRLKVIFLENYRVSLAEKIIPAADLSEQISLAGTEASGTGNMKFMLNGALTIGTLDGANVEMMEEMGKDNIFIFGMTVEQVEDLFRKGYNPKSFYESDGELKQALDQLNSGYFSPEDPGLFCELYHGLLNN---------------------------------------------DRFALCADFRSYVECQEKVSELFTDPMKWAVKAVLNVAASGKFSSDRTIQEYAKDIWGVEPSLVKLPNP---------------
>EOG091F008Z|Lottia_gigantea|HW16_Hancockia_cfuncinata|TRANSCRIPT
--S-SKQADADKRKQISIRGIAPVENVATIKKSFNRHLHYTLVKDRNVATPRDYYFSLAYTVRDHLVSRWIRTQQYYYEIDPKRVYYLSLEFYMGRTLSNTMVNLGIQSSCDEAMYQLGLDIEELEEIEQDAGLGNGGLGRLAACFLDSMASLGLAAYGYGIRYDYGIFSQRIEN-GWQVEEPDDWLRFGNPWEKARPEYCLPVNFYGRVENVNGKEKWKDTQVLFAMPYDTPVPGYGNNTVNTLRLWSCKAPNSFHLNFFNNGEYINAVCDRNNAENISRVLYPNDNIFEGKELRLKQEYFLVSASLQDLIRRFKSSTFGKANPVRTSFDTFPDKVAIQLNDTHPSLAIPELMRILVDIENLSWERAWDITCRTCAYTNHTVLPEALERWPVSLLSHVLPRHLAILYEINRRFLEEVTKRWPGDNERLARMSLVEEG-GEKKVNMANVAIVGSKAVNGVAAIHSDIIRKSTFRDFYEMWPKKFQNKTNGITPRRWLLLCNPGLADIIAEKIGESWVTNLSELRKLTPSSKEEAFLRNFMKVKQENKMKLATYIQANYNIKVNPASMFDMQVKRIHEYKRQLMNILHVITLYNRLKKNPQSPFVSRTVLIGGKAAPGYHTAKMIIKLINNVARVVNNDPIVGDRLKVVFLENYRVSLAEKIIPAADLSEQISLAGTEASGTGNMKFMLNGALTIGTLDGANVEMMEEMGKENIFIFGMTVEQVEDLFRKGYNPKIYYEKDAELKQALDQLNSGYFSPEDPGLFCELYHGLLNN---------------------------------------------DRFALCADYRSYIDCQEKATELFKDPMKWALKAVLNVAAAGKFSSDRTIHEYAKDIWNVEPSLVKLPNP---------------
>EOG091F008Z|Lottia_gigantea|JG17_Hancockia_uncinata|TRANSCRIPT
--S-SKQADADKRKQISIRGIAPVENVATIKKSFNRHLHYTLVKDRNVATPRDYYFSLAYTVRDHLVSRWIRTQQYYYEIDPKRVYYLSLEFYMGRTLSNTMVNLGIQSSCDEAMYQLGLDIEELEEIEQDAGLGNGGLGRLAACFLDSMASLGLAAYGYGIRYDYGIFSQRIEN-GWQVEEPDDWLRFGNPWEKARPEYCLPVNFYGRVENVNGKEKWKDTQVLFAMPYDTPVPGYGNNTVNTLRLWSCKAPNSFHLNFFNNGEYINAVCDRNNAENISRVLYPNDNIFEGKELRLKQEYFLVSASLQDLIRRFKSSTFGKANPVRTSFDTFPDKVAIQLNDTHPSLAIPELMRILVDIENLSWERAWDITCRTCAYTNHTVLPEALERWPVSLLSHVLPRHLAILYEINRRFLEEVTKRWPGDNERLARMSLVEEG-GERKVNMANVAIVGSKAVNGVAAIHSDIIRKSTFRDFYEMWPKKFQNKTNGITPRRWLLLCNPGLADIIAEKIGESWVTNLSELRKLTPSSKEEAFLRNFMKVKQENKMKLATYIQANYNIKVNPASMFDMQVKRIHEYKRQLMNILHVITLYNRLKKNPQSPFVSRTVLIGGKAAPGYHTAKMIIKLINNVARVVNNDPIVGDRLKVVFLENYRVSLAEKIIPAADLSEQISLAGTEASGTGNMKFMLNGALTIGTLDGANVEMMEEMGKENIFIFGMTVEQVEDLFRKGYNPKIYYEKDAELKQALDQLNSGYFSPEDPGLFCELYHGLLNN---------------------------------------------DRFALCADYRSYIDCQEKATELFKDPMKWALKAVLNVAAAGKFSSDRTIHEYAKDIWNVEPSLVKLPNP---------------
>EOG091F008Z|Lottia_gigantea|HW15_Flabellina_babai|TRANSCRIPT
--------------------------------------------------------------------------------------------------------------------------------------------------------------------------------------------FGNPWEKARPEYCLPVNFYGSVENVNGKDKWVNTQVLFAMPYDTPIPGYGNNTVNTLRLWSCKAPNSFHLNFFNNGEYINAVCDRNNAENISRVLYPNDNIFEGKELRLKQEYFLVAASLQDLIRRFKSSSFGKEKPVRTAFETFPDKVAVQLNDTHPSLAIPELMRILVDIENLSWEKAWDITCRTCAYTNHTVLPEALERWPVSLLSNVLPRHLAILYEINMRFLAEVSKRWPGDNERLARMSLVEEG-TEKRINMANVAIVGSKAVNGVAAIHSDIIKKTTFHDFYEMWPKKFQNKTNGITPRRWLLLCNPGLADIIAEKIGETWVTDLYELKKLAPSSKEEAFLRNFMKVKQENKMKLATYIQSTYSVKINPGSMFDMQVKRIHEYKRQLMNILHVITLYNRIKKNPQDSFVPRTVLIGGKAAPGYHTAKMIIKLINNVARIVNNDPIVGDRLKVVFLENYRVSLAEKIIPAADLSEQISLAGTEASGTGNMKFMLNGAMTIGTLDGANVEMMEEMGKENIFIFGMTVEQVEDLFRKGYNPKLFYEKDAELKQALDQLNSGYFCPEDSGLFCELYHGLLNN---------------------------------------------DRFALCADFRSYIDCQEKVADLFKDPMKWAVKAVLNVAASGKFSSDRTIHEYAKDIWGVEPSLVKLPNPSD-------------
>EOG091F008Z|Lottia_gigantea|JG06_Catriona_columbiana|TRANSCRIPT
--S-SKQFDVEKRKQISIRGIAPVENISTIKKSFNRHLHYTLVKDRNVATPRDYYFSLAFTVRDHLVSRWIRSQQHYYEVDPKRVYYLSLEFYMGRTLSNTMVNLGIQSSCDEAMYQLGLDIEELEEIEQDAGLGNGGLGRLAACFLDSMATLGLAAYGYGIRYDYGIFTQKIDN-GWQVEEPDDWLRFGNPWEKARPEYCIPINYYGNVESTNGKDKWVNTQVLFAMPYDTPVPGYGNNTVNTLRLWSCKAPNSFHLHFFNNGEYINAVCERNNAENISRVLYPNDNIFEGKELRLKQEYFMVAASLQDLIRRFKSSSFGSKNPARTSFDLFPDKVAIQLNDTHPALAIPELMRILIDVEDLSWERAWDITTRTCAYTNHTVLPEALERWPVTLLANVLPRHLAILYEINMRFLLDVGKRWPGDNERLARMSLVEEG-SEKRINMANVAIVGSKAVNGVAAIHSEIIKKSTFHDFYEFWPKKFQNKTNGITPRRWLLLCNPGLADIIAEKIGEAWVTDLYELKKLNPASKEEAFLRNFMKVKQENKMKLATYIQTTYNVKVNPGSMFDMQVKRIHEYKRQLMNVLHVIVLYNRLKKNPQANFVPRTVMVGGKAAPGYHTAKMIIKLINSVAKVINNDPIVGDRLKLIFLENYRVSLAEKIIPAADLSEQISLAGTEASGTGNMKFMLNGALTIGTLDGANVEMMEEMGKDNIFIFGMTVEQVEELFRKGYNSKSFYEKDFELKQAMDQLNGGYFSPEDPGLFSELYDGLLNN---------------------------------------------DRFALCADFRAYIDCQEKVSELFKDPMKWAVKAVLNVSASGKFSSDRTINEYAKDIWGVEPSLVKLPNPSD-------------
>EOG091F008Z|Crassostrea_gigas|JG07_Cuthona_albocrusta|TRANSCRIPT
--------------------------------------------------------------------------------------------------------------------------EELEEIEQDAGLGNGGLGRLAACFLDSMATLGLAAYGYGIRYDYGIFTQKIEN-GWQVEEPDDWLRFGNPWEKARPEYCLPVNFYGNVESVNGKDKWVNTQVLFAMPYDTPVPGYGNNTVNTLRLWSCKAPNSFQLHFFNNGEYINAVCERNNAENISRVLYPNDNIFEGKELRLKQEYFLVA------------------------------------------------------------------------------------------------------------------------------------------------------------------------------------------------------------------------------------------------NKMKLATYIHTTYNVKVNPASMFDMQVKRIHEYKRQLMNVLHVIVMYNRLKKNPQANFVPRTVMVGGKAAPGYHTAKMIIKLINSVAKVINNDPIVGDRLKLIFLE-----------------------------------------------------------------------------------------------------------------------------------------------------------------------------------------------------------------------------------------------------------
>EOG091F008Z|Lottia_gigantea|HW07_Cuthona_caerulea|TRANSCRIPT
--S-SKQFDVEKRKQISIRGIAPVENISTIKKSFNRHLHYTLVKDRNVATPRDYYFSLAFTVRDHLVSRWIRSQQHYYEVDPKRVYYLSLEFYMGRTLSNTMVNLGIQSSCDEAMYQLGLDIEELEEIEQDAGLGNGGLGRLAACFLDSMATLGLAAYGYGIRYDYGIFTQKIDN-GWQVEEPDDWLRFGNPWEKARPEYCIPVNFFGHVEHIDGKDKWVNTQVLFAMPYDTPVPGYGNNTVNTLRLWSCKAPNSFQLHFFNNGEYINAVCERNNAENISRVLYPNDNIFEGKELRLKQEYFLVAASLQDLIRRFKSSSFGSKSPARTSFDLFPDKVAIQLNDTHPALAIPELMRILVDIEELSWERAWDITTRTCAYTNHTVLPEALERWPVSLLSNVLPRHLAILYEINSRFLAEVSKRWPGDNERLARMSLVEES-PEKKINMANVAIVGSKAVNGVAAIHSEIIKKNTFHDFYEFWPKKFQNKTNGITPRRWLLLCNPGLADIIAEKIGETWVTDLYELKKLNSASKEEAFLRNFMKVKQENKMKLATYVQTTYNVKVNPASMFDMQVKRIHEYKRQLMNVMHVIVLYNRLKKNPQANFVPRTIMIGGKAAPGYHTAKMIIKLINNVAKCINNDPIVGDRLKLIFLENYRVSLAEKIIPAADLSEQISLAGTEASGTGNMKFMLNGALTIGTLDGANVEMMEEMGKDNIFIFGMTVEQVEELFRKGYSSRSFYEKDFELKQVMDQLNSGYFSPEEPGLFSELYYGLLEN---------------------------------------------DRFALCADFRAYVDCQEKVSDLFKDPMKWAVKAVLNVSASGKFSSDRTINEYAKDIWGVEPSLVKLPNPSD-------------
>EOG091F008Z|Lottia_gigantea|NC04_Fiona_pinnata|TRANSCRIPT
--S-SKQFDVEKRKQISIRGIAPVENISTIKKSFNRHLHYTLVKDRNVATPRDYYFSLAFTVRDHLVSRWIRSQQHYYEVDPKRVYYLSLEFYMGRTLSNTMVNLGIQSSCDEAMYQLGLDIEELEEIEQDAGLGNGGLGRLAACFLDSMATLGLAAYGYGIRYDYGIFSQKIEN-GWQVEEPDDWLRFGNPWEKARPEYCLPINFYGHVENVNGRDKWVNTQVLFAMPYDNPVPGYANNTVNTLRLWSCKAPNSFQLNFFNNGEYINAVCERNNAENISRVLYPNDNIFEGKELRLKQEYFLVAASLQDMIRRFKSSSFGNRNAARTSFDLFPDKVAIQLNDTHPALAIPELMRILVDIEELTWERAWDITTRTCSYTNHTVLPEALERWPVSLLENVLPRHLTILYEINSRFLAEVSKRWPGDNDRLARMSLVEEG-PEKKINMANVAIVGSKAVNGVAAIHSEIIKKNTFHDFYEFWPKKFQNKTNGITPRRWLLLCNPGLADIIAEKIGESWVTDLYELKKLSPASKEEAFLRNFMKVKQENKMKLATYIQTNYNVKVNPASMFDMQVKRIHEYKRQLMNVLHVITMYNRLKKNPQANFVPRTVMIGGKAAPGYHTAKMIIKLINNVAKVINNDPIVGDRLKFIFLENYRVSLAEKIIPAADLSEQISLAGTEASGTGNMKFMLNGALTIGTLDGANVEMMEEMGKDNIFIFGMTVEQVEELFRKGYDSRSFYEKDHELKQAMDQLKSGYFSPEEPGLFAELYHGLLNN---------------------------------------------DRFALCADFRAYVDCQEKVSELFKDPMKWAVKAVLNVSASGKFSSDRTINEYAKDIWGVEPSLVKLPNP---------------
>EOG091F008Z|Lottia_gigantea|JG26_Phestilla_sp|TRANSCRIPT
----------------------------------------------------------------------------------------------------------------------------------------------------------------------------------------------------------------------------------------------------------KAPNSFHLHFFNNGEYINAVCERNNAENISRVLYPNDNIFEGKELRLKQEYFLVAASLQDLIRRFKSSSFGTKNPARTSFDLFPEKVAIQLNDTHPALAIPELMRILIDIEELSWERAWDITTRTCAYTNHTVLPEALERWPVSLLENVLPRHLAILYEINMRFLGEVSKRWPGDNERLARMSLVEEG-PEKKINMANVAIVGSKAVNGVAAIHSEIIKKNTFHDFYEFWPKKFQNKTNGITPRRWLLLCNPGLADIVAEKIGETWVTDLYELKKLNPASKEEAFLRNFMKVKQENKMKLATYIPTTYNVKINPGSMFDMQVKRIHEYKRQLMNVMHVITLYNRLKKNPQANFVPRTVMIGGKAAPGYHTAKMIIKLINSVAKVINNDPIVGDRLKLIFLENYRVSLAEKIIPAADLSEQISLAGTEASGTGNMKFMLNGALTIGTLDGANVEMMEEMGKENIFIFGMTVEQVEELFRKGYSSKSFYEKDFELKQAMDQLNSGYFSPEDPNLFSELYHGLLNN---------------------------------------------DRFALCADYRAYVDCQEKVSDLFKDPMKWAVKAVLNVAASGKFSSDRTINEYAKDIWGVEPSLVKLPNPSD-------------
>EOG091F008Z|Lottia_gigantea|HW11_Eubranchus_exiguus|TRANSCRIPT
--------DVEKRKQISIRGIAPVENISTIKKSFNRHLHYTLVKDRNVATPRDYYFSLAFTVRDHLVSRWIRSQQHYYEVDPKRVYYLSLEFYMGRTLSNTMVNLGIQSSCDEAMYQLGLDIEELEEIEQDAGLGNGGLGRLAACFLDSMATLGLAAYGYGIRYDYGIFTQKIEN-GWQVEEPDDWLRFGNPWEKARPEYCIPVNFYGHVEKDNGKDKWVGTQVLFAMPYDTPVPGYGNNTVNTLRLWSCKAPNSFQLHFFNNGEYINAVCERNTAENISRVLYPNDNIFEGKELRLKQEYFLVAASLQDLIRRFKSASFGSKTPARTNFETFPDKVAIQLNDTHPALAIPELMRILVDLEQLSWERAWDITTRTCAYTNHTVLPEALERWPVSLLENVLPRHLAILYEINQRFLNDVSKRWPGDNERLARMSLVEEG-PEKKINMANVAIVGSKAVNGVAAIHSEIIKKSTFHDFYEFWPKKFQNKTNGITPRRWLLLCNPGLADIIAEKIGEVWVTDLYELKKISPASKEEAFLRNFMKVKQENKMKLATYIQATYNVKVNPGSMFDMQVKRIHEYKRQLMNVIHVITMYNRLKKNPQANFVPRTVMIGGKAAPGYHTAKMIIKLVTSVAHVINNDPIVGDRLKLIFLENYRVSLAEKIIPAADLSEQISLAGTEASGTGNMKFMLNGALTIGTLDGANVEMMEEMGKDNIFIFGMTVEQVEELFRKGYNSKSFYEKDFELKQALDQINTGYFSPEEPGLFSELYEGLLNN---------------------------------------------DRFALCADFRAYVDCQDKVSDLFKDPMKWAVKAVLNVAASGKFSSDRTIQEYAKDIWGVEPSYVKLPNPSE-------------
>EOG091F008Z|Lottia_gigantea|JG14_Eubranchus_rustyus|TRANSCRIPT
--S-SKQFDVEKRKQISIRGIAPVENISTIKKSFNRHLHYTLVKDRNVATPRDYYFSLAFTVRDHLVSRWIRSQQHYYEVDPKRVYYLSLEFYMGRTLSNTMVNLGIQSSCDEAMYQLGLDIEELEEIEQDAGLGNGGLGRLAACFLDSMATLGLAAYGYGIRYDYGIFTQKIEN-GWQVEEPDDWLRFGNPWEKARPEYCIPVNFYGNVENDGGKDKWVNTQVLFAMPYDTPVPGYGNNTVNTLRLWSCKAPNSFQLHFFNNGEYINAVCERNNAENISRVLYPNDNIFEGKELRLKQEYFLVAASLQDLIRRFKSSSFGSKNPARTNFETFPDKVAIQLNDTHPALAIPELMRILVDLEELSWERAWDITCRTCAYTNHTVLPEALERWPVSLLSNVLPRHLAILYEINMRFLADVSKRWPGDNERLARMSLVEEG-SEKKINMANVAIVGSKAVNGVAAIHSEIIKKSTFHDFYEFWPKKFQNKTNGITPRRWLLLCNPGLADIIAEKIGEVWVTDLYELKKISPASKEEAFLRNFMKVKQENKMKLATYIQANYGVKVNPGSMFDMQVKRIHEYKRQLMNVLHVITMYNRLKKNPQTNFVPRTVMIGGKAAPGYHTAKMTIKLINNVARVINNDPIVGDRLKLIFLENYRVSLAEKIIPAADLSEQISLAGTEASGTGNMKFMLNGALTIGTLDGANVEMMEEMGKENIFIFGMTVEQVEELFRKGYNSKSFYEKDAELKQALDQLNSGYFSPEDPGLFSELYHGLLNN---------------------------------------------DRFALCADFRAYVDCQEKVSDLFKDPMKWAVKAVLNVSASGKFSSDRTIHEYAKDIWGVEPSLVKLPNPSE-------------
>EOG091F008Z|Lottia_gigantea|HW18_Janolus_cristatus|TRANSCRIPT
--S-SKQADADKRKQISIRGIAPVENVSTIKKSFNRHLHYTLVKDRNVATPRDYYFTLAFTVRDHLVSRWIRTQQYYYEIDPKRVYYLSLEFYMGRTLSNTMVNLGIQSSCDEAMYQLGLDIEELEEIEQDAGLGNGGLGRLAACFLDSMATLGLAAYGYGIRYDYGIFTQRIEN-GWQVEEPDDWLRFGNPWEKSRPEYCLPINFYGSVENVNGKDKWVNTQVLFAMPFDTPVPGYGNNTVNTLRLWSCKAPNSFHLNFFNNGEYINAVCDRNNAENISRVLYPNDNIFEGKELRLKQEYFLVAASLQDLIRRFKSSTFGKSDPVRTAFDTFPDKVAIQLNDTHPSLAIPELMRILVDIENIPWEKAWDITCRTCAYTNHTVLPEALERWPVSLLGQVLPRHLAILYEINMRFLEDVSKRWPGDNERLARMSLVEET-GEKRINMANVAIVGSKAVNGVAAIHSEIIKKTTFRDFYDMWPKKFQNKTNGITPRRWLLLCNPGLADIIAEKIGEAWVTDLYDLKKLQNASKEETFLRNFMKVKQENKMKLASYIQTNYNVKINPASMFDMQVKRIHEYKRQLMNVLHVITLYNRLKKNPQAAFVPRTVLIGGKAAPGYHTAKMIIKLINNVARIINTDPIVGDRLKVVFLENYRVSLAEKIIPAADLSEQISLAGTEASGTGNMKFMLNGALTIGTLDGANVEMMEEMGKDNIFIFGMTVDQAEELFRKGYSSKAFYENDQELKQALDQLNSGYFCPEDPGLFCELYHGLLNN---------------------------------------------DRFALCADFRSYVDCQEKVSDLFKDPMKWAVKAVLNVSSSGKFSSDRTIHEYAKDIWNVEPSQVKLPNP---------------
>EOG091F008Z|Lottia_gigantea|JG19_Janolus_barbarensis|TRANSCRIPT
-------------------------------------------------------------------------------------------------------------------------------------------GRLAACFLDSMATLGLAAYGYGIRYDYGIFTQRIEN-GWQVEEPDDWLRFGNPWEKSRPEYCLPINFYGHVENVNGKDKWVNTQVLFAMPFDTPVPGYGNNTVNTLRLWSCKAPNSFHLSFFNNGEYINAVCDRNNAEN---------NIFEGKELRLKQEYFLVSASLQDLIRRFKSSSFGKSDPVRTSFDTFPDKVAIQLNDTHPSLAIPELMRILVDIENIPWERAWDITTRTCAYTNHTVLPEALERWPVSLLGQVLPRHLAILYEINMRFLEDVSKRWPGDNDRMARMSLVEET-GEKRINMANVAIIGSKAVNGVAAIHSEIIKKSTFRDFYDMWPKKFQNKTNGITPRRWLLLCNPGLADIIAEKIGEAWVTDLYELKKLQNASKEETFLRNFMKVKQENKMKLASYIQTNYNVKVNPASMFDMQVKRIHEYKRQLMNILHVITLYNRLKKNPQAPFVPRTVLIGGKAAPGYHTAKMIIKLINNVGRIINTDPIVGDRLKVVFLENYRVSLAEKIIPAADLSEQISLAGTEASGTGNMKFQLNGALTIGTLDGANVEMMEEMGKDNIFIFGMTVDQVEELFRKGYNSKAFYENDQELKQALDQLNSGYFCPEDPGLFCELYHGLLNN---------------------------------------------DRFALCADFRSYVDCQEKVSDLFKDPMKWAVKAVLNVAASGKFSSDRTIHEYAKDIWNVEPSQVKLPNP---------------
>EOG091F008Z|Lottia_gigantea|NC01_Armina_californica|TRANSCRIPT
--S-SKQSDADKRKQISIRGIAPVENIATIKKSFNRHLHYTLVKDRNVATPRDYYFSLAFTVRDHLVSRWIRSQQYYYEIDPKRVYYLSLEFYMGRTLSNTMVNLGIQSSCDEAMYQLGLDIEELEEIEQDAGLGNGGLGRLAACFLDSMATLGLAAYGYGIRYDYGIFTQRIDN-GWQVEEPDDWLRFGNPWEKSRPEYCLPVNFFGNVENVNGKDKWVNSQVLFAMPFDTPIPGYGNNTVNTLRLWSCKAPNNFNLNFFNNGEYINAVCDRNTAENISRVLYPNDNVFEGKELRLKQEYFLVAASLQDLIRRFKSSSFGQSNPVRTSFDTFPDKVAIQLNDTHPALAIPELMRILIDIEGLSWEKAWDITTRTCAYTNHTVLPEALERWPVGLLGHVLPRHLAILYEINSRFLQEVSKRWPDDVDRLSRMSLVEEG-GEKKINMANVAIVGSKAVNGVAAIHSEIIKKSTFHDFYEMWPKKFQNKTNGITPRRWLLLCNPALADIIAEKIGEGWVTDLYELKKLVPSSKEEVFLRNFIKVKQENKMKLATYIQANFNVKVNPGSMFDMQVKRIHEYKRQLMNILHVITLYNRLKKNPQAQFVPRTILIGGKAAPGYHIAKMIIKLINNVARVVNNDPIVGDKLKIIFLENYRVSLAEKIIPAADLSEQISLAGTEASGTGNMKFMLNGSLTIGTLDGANVEMMEEMGEENIFIFGMTVEQVEELFRKGYDPKSFYEKDPELKQALDQLNSGYFSPEDPGLFCELYNGLLNN---------------------------------------------DRFALCADFRAYVDCQERVSDLFKDPMKWAVKAVLNVASSGKFSSDRTINQYAKEIWDVEPSNVKLPNPSD-------------
>EOG091F008Z|Biomphalaria_glabrata|HW14_Flabellina_affinis|TRANSCRIPT
----------------------------------------------------------------------------------------------------------------------------------------------------------------------------------------------------------------------------------------------------------------------------------------------------KELRLKQEYFLVAASLQDLIRRFKSSTFGKSNPVRTSFDTFPDKVSIQMNDTHPSLAIPELMRILVDIENLSWEKAWDITCRTCAYTNHTVLPEALERWPVSLLGSVLPRHLAILYEINMRFLGEVGKRWPGDTDRMARMSLVEEGPEKKKINMANVAIVGSKAVNGVAAIHSQIIKKSTFHDFYELWPKKFQNKTNGITPRRWLLLCNPGLADIIAEKIGENWVTDLYELKKLNPASKEETFLRSFMKVKQENKMKLATYIQTHFNVKVNPASMFDMQVKRIHEYKRQLMNILHVITLYNRLKKNPQATFVPRTVLIGGKAAPGYHTAKMIIKLINNVARVVNNDPIVGDRLKIIFLENYRVSLAEKIIPAADLSEQISLAGTEASGTGNMKFML----------------------------------------------------------------------------------------------------------------------------------------------------------------------------------------------------------------------
>EOG091F008Z|Lottia_gigantea|HW10_Embletonia_pulchra|TRANSCRIPT
--S-AKQFDADKRKQISIRGIAPVENVSTIKKSFNRHLHYTLVKDRNVATPRDYYFSLAFTVRDHLVSRWIRTQQYYYEIDPKRVYYLSLEFYMGRTLSNTMVNLGIQSSCDEAMYQLGLDMEELEEIEQDAGLGNGGLGRLAACFLDSMATLGLAAYGYGIRYDYGIFTQKIDDKGWQVEEPDDWLRFGNPWEKARPEYCLPVNFYGQVKSVDGKDKWVDTQVLFAMPYDTPVPGYGNNTVNTLRLWSCKAPNSFHLAFFNNGDYINAVCDRNSAENISRVLYPNDNIFEGKELRLKQEYFLVAASLQDLIRRFKSSSFGRANPVRTSFDTFPDKVAVQLNDTHPSLAIPELMRILVDIENLSWDKAWDITTRTCAYTNHTVLPEALERWPVSLLGRVLPRHLAILYEINARFLQDVGKRWPGDSERVARMSLVEES-GERRINMANVAIVGSKAVNGVAAIHSEIIKKSTFHDFYEMWPKKFQNKTNGITPRRWLLLCNPGLADIIAEKIGENWVTNLYELKKLAPASKEEVFLRNFMKVKQENKMKLATYILANYNIKVNTGSIFDMQVKRIHEYKRQLMNILHVIVLYNRLKKNPQGSFVPRTVMIGGKAAPGYHTAKMIIKLITSVARVVNNDPIAGDRLKVIFLENYRVSLAEKIIPAADLSEQISLAGTEASGTGNMKFMLNGALTIGTLDGANVEMMEEMGKDNIFIFGMTVDQVETLFRKGYNPKSFYESDAELKQALDQLNSGYFCPEEPGLFCELYHGLLNN---------------------------------------------DRFALCADFRSYVDCQEKVSELFKDPMKWAVNCVLNVAASGKFSSDRTIQEYAKEIWGVEPSLVKLPNP---------------
>EOG091F008Z|Lottia_gigantea|HW03_Berthella_plumula|TRANSCRIPT
-------ADLDRRKQISIRGIAPVENVSTIKKSFNRHLHYTLVKDRNVATPRDYYFSLAFTVRDHLVSRWIRTQQHYYEIDPKRVYYLSLEFYMGRTLSNTMVNLGIQSACDEAMYQLGLDIEELEEIEQDAGLGNGGLGRLAACFLDSMATLGLAAYGYGIRYDYGIFTQRIEN-GWQVEEPDDWLRFGNPWEKARPEYCLPVNFFGRVEHVNGKDKWVDTQVLFAMPYDTPVPGYGNNTVNTLRLWSCKAPNSFNLHFFNNGEYINAVCDRNYAENISRVLYPNDNMFEGKELRLKQEYFLVAASIQDLIRRFKSSSFGKNQPVRASFDSFPDKVAVQLNDTHPSLAIPELMRILVDIEDLPWDKAWEITTKTCAYTNHTVLPEALERWPVDLLGLVLPRHLAILYEINARFLQEVEKRWPGDNERKSRMSLVEEG-AEKRINMANASIVGSKAVNGVAAIHSEIIKKSTFHDFYEIFPKKFQNKTNGITPRRWLLLCNPGLADVIAEKIGESWVTELSELRKLTPASKEEAFLRKIMKVKQENKMKLASYIQTQYQVKINAASMFDMQVKRIHEYKRQLMNVLHVITLYNRLKKNPNAPFVPRTVMIGGKAAPGYHTAKMIIKLINNVGRIINNDPIVGDRLKLIFLENYRVSLAEKIIPAADLSEQISLAGTEASGTGNMKFMLNGALTIGTLDGANVEMMEEMGKENIFIFGMTVDQVEELFRKGYNPRSFYEKDGDLKQALDQLNSGYFCPEDPGLFCELYNLLLNN---------------------------------------------DRFALCADFRAYVDCQETVSDLFKDPMKWAVKSALNIASSGKFSSDRTIKEYAKDIWGVAPSEVKLPNPSD-------------
>EOG091F008Z|Lottia_gigantea|NC06_Pleurobranchaea_californica|TRANSCRIPT
-------ADQDRRKQISIRGIAPVENVSTIKKSFNRHLHYTLVKDRNVATPRDYYFSLAYTVRDHLVSRWIRTQQHYYEIDPKRVYYLSLEFYMGRTLSNTMVNLGIQSACDEAMYQLGLDIEELEEIEQDAGLGNGGLGRLAACFLDSMATLGLAAYGYGIRYDYGIFTQHISN-GWQVEEPDDWLRFGNPWEKSRPEYCLPINFFGHVEHVNGKEKWVDTQVLFAMPFDTPVPGYGNNTVNTLRLWSCKAPNSFNLSFFNNGEYINAVCDRNYAENISRVLYPNDNMFEGKELRLKQEYFMCSASLQDLIRRFKSSTFGKNNPNKASFDSFPDKVAIQLNDTHPSMSIPEMMRIFIDIEDLSWEKAWEITTKTCAYTNHTVLPEALERWPVSLLSSVLPRHLAILYEINSRFLEEVERRWPGDNGRKIRMSLVEEG-SEKCINMAHVSIVGSKAVNGVAAIHSEIIKKTTFHDFYELYPKKFQNKTNGITPRRWLLLCNPGLSDVIAEKIGEAWVTDLFELKKLTGASKEEAFLRKLMKVKQENKMKLAAYILAETGIKINAASMFDMQVKRIHEYKRQLMNVLHVITLYNRLKNNPSATFVPRTVMIGGKAAPGYHTAKMIIKLITSVGRVINNDPIVGDRLKLIFLENYRVSLAEKIIPAADLSEQISLAGTEASGTGNMKFMLNGALTIGTLDGANVEMMEEMGKENIFIFGMTVDQVEELFRKTYNPRTYYEKDTELKQALDQLNSGYFCAEDPGLFCELYNLLLNN---------------------------------------------DRFALCADYRSYIDCQDSVSDLFKDPMKWAMKSAMNIASSGKFSSDRTIKEYARDIWGVAPSEIKLPNP---------------
>EOG091F008Z|Biomphalaria_glabrata|HW01_Armina_tigrina|TRANSCRIPT
--------------------------------------------------------------------------------------------------------------------------------------------------------------------------------------------------------------------------------------------------------------------------------------------------------------------------------------------------------------------------------------------------------------------------------------------------------------------------------------------------------------------------IIAEKIGEGWVTELSELRKLTPASKEEVFLRNFMKVKQENKMKLATYIQAQYNVKINTASMFDMQVKRIHEYKRQLMNILHVITLYNRLKKNPQAEFVPRTVLIGGKAAPGYHTAKMIIKLINNVAQVINSDPIVGDKLKVIFLENYRVSLAEKIIPAADLSEQISLAGTEA--------------------------------------------------------------------------------------------------------------------------------------------------------------------------------------------------------------------------------
>EOG091F008Z|Lottia_gigantea|HW19_Polycera_quadrilineata|TRANSCRIPT
------QTDADKRKQISIRGIAPVENVATIKKSFNRHLHYTLVKDRNVATPRDYYFSLAFTVRDHLVSRWIRTQQYYYEIDPKRIYYLSLEFYMGRTLSNTMVNLGIQSACDEAMYQLGLDIEELEEIEQDAGLGNGGLGRLAACFLDSMATLGLAAYGYGIRYDYGIFTQRIEN-GWQVEEPDDWLRFGNPWEKARPEYCLPVNFFGRVEHVNGKEKWVDTQVLFAMPYDTPIPGYGNNTVNTLRLWSCKAPNSFNLSFFNNGEYIKAVCDRNHAENISRVLYPNDNMFEGKELRLKQEYFLVAASLQDLIRRYKSSSFGKSNADKTTFDGFAEKAAIQLNDTHPSLAIPELMRLLVDIEHLSWDKAWDITCRTCAYTNHTVLPEALERWPVNLLSQVLPRHLQILYEINSRHLMEVGKRWPGDGERLARMSLVEEG-GEKSINMANVCIVGSKAVNGVAAIHSEIIKKSTFRDFYELWPKKFQNKTNGITPRRWLLLCNPGLSDVIAEKIGEGWVTNLSELRKLTPSSKEEAFLRNFMKVKQENKMKLATQIQALHNVKVNPGSMFDMQVKRIHEYKRQLLNVLHVITLYNRLKKNPQAPFVPRTVMIGGKAAPGYHTAKLIIKLINNVARVINNDPIVGDRLKLIFLENYRVSLAEKIIPAADLSEQISMAGTEASGTGNMKFMLNGALTIGTLDGANVEMMEEMGKENIFIFGMTVEEVEELFRKGYNPRTYYEKDSELKQALDQLNSGYFSPEDSGLFSELYHALLNN---------------------------------------------DRFALCADFRSYIDCQDKVSDLFKDPMKWAVKAVLNVASSGKFSSDRTINEYANDIWGVKPSQVKLPNPSD-------------
>EOG091F008Z|Lottia_gigantea|NC02_Bathydoris_clavigera|TRANSCRIPT
--S-SKQIDAEKRKQISIRGIAPVENVATIKKSFNRHLHYTLVKDRNVATPRDYYFSLAFTVRDHLVSRWIRTQQYYYEIDPKRVYYLSLEFYMGRTLSNTMVNLGIQSACDEAMYQLGLDIEELEEIEQDAGLGNGGLGRLAACFMDSMATLGLAAYGYGIRYDYGIFTQRIEN-GWQVEEPDDWLRYGNPWEKSRPEYCLPVNFFGRVENVNGKEKWVDTQVLFAMPYDTPIPGYGNNTVNTLRLWSCKAPNSFNLNFFNNGEYINAVCDRNYAENISRVLYPNDNIFEGKELRLKQEYFLVAASLQDLIRRFKSSSFGKSNPTRTSFDTFPDKVAIQLNDTHPSLAIPELMRILVDIENLSWERAWDITGRTCAYTNHTVLPEALERWPVDLLGHVLPRHLAIIYEINARFLMEVGKRWPGDNDRLGRMSLVEEA-GEKRINMANVCIVGSKAVNGVAAIHSDIIKKSTFHDFYEMFPKKFQNKTNGITPRRWLLLCNPGLADIIAEKIGETWVTQLSELRKLTPSSKEESFLRNIMKVKQENKMRLASYIHTQYNVKINPASMYDMQVKRIHEYKRQLLNVLHVITLYNRLKKNPQAPFVPRTIMIGGKAAPGYHTAKLIIKLINNVARVINNDPIVGDRLKLIFLENYRVSLAEKIIPAADLSEQISMAGTEASGTGNMKFMLNGALTIGTLDGANVEMMEEMGKENIFIFGMNVDEVEELFRKGYNPKLFYEQDGELKQALDQLNSGYFSPEEPGLFCELYHGLLNH---------------------------------------------DRFALCADFRAYIDSQDKVAELFKDPMKWAVKAVLNVAASGKFSSDRTINEYATEIWGVEASNIKLPNPSD-------------
>EOG091F008Z|Lottia_gigantea|NC03_Doris_kerguelenensis|TRANSCRIPT
MAS-SKQADHEKRKQISIRGIAPVENVANFKKAFNRHLHYTLVKDRNVATPRDYYFSLAYTVRDHLVSRWIRTQQYYYEIDPKRVYYLSLEFYMGRTLSNTMVNLGIQSSLDEAMYQLGLDIEELEEIEMDAGLGNGGLGRLAACFLDSMATLGLAAYGYGIRYDYGIFTQHFEN-GWQVEEPDDWLRFGNPWEKSRPEYCLPVNYYGRVDNQGGKAKWVDTQVLFAMPFDTPIPGYGNNTVNTLRLWSCKAPNQFNLHFFNNGEYINAVCDRNNAENISRVLYPNDNMFEGKELRLKQEYFLVAATVQDIIRRFKSSSFGQKIPARTSFETFPEKVAIQLNDTHPSLAIPELMRILVDIEELSWSQAWDIVTRTMAYTNHTVLPEALERWPVSLLGHVLPRHLEIIYEINAKFLKAVSEKWPGDNARLSRMSL------------------------------------------------------------------------------------------------------------------------------------------------------------------------------------------------------------------------------------------------------------------------------------------------------------------------------------------------------------------------------------------------------------------------------------------------------------------------------------
>EOG091F008Z|Crassostrea_gigas|CGI_10016530
MATYKPQTDHEKRKQISIRGIAPVENVVEFKKAFNRHLHYTIVKDRNVATPRDYYLSLAHTVRDYLVGRWIRTQQHYYEKDPKRVYYLSLEFYMGRTLSNTMVNLGIQSACDEALYQIGLDIEELEEIEEDAGLGNGGLGRLAACFLDSMATLGLAAYGYGIRYDYGIFAQKIED-GWQVEEPDEWLRYGNPWEKSRPEYVLPVNFYGRTEDTGSGVKWVDTQVVFAMPFDSPIPGYGNNTVNTMRLWSAKAPNSFNLHFFNNGEYINAVCDRNQAENISRVLYPNDNFFSGKELRLKQEYFLVAATLQDILRRFKSSKFGSRDPVRRSFESFPDKVAIQLNDTHPSMAIPELLRIFVDVEGLPWDKAWGITVKTFAYTNHTVLPEALERWPVSMLEKILPRHLQIIYLINHNFLQEVAKKYPGDAGRMRRMSIVEED-GEKRINMAYLSIVGSHAVNGVAALHSEIIKSETFREFYEMYPERFQNKTNGITPRRWLLLCNPGLSDIIAEKIGEEWVTDLYQLQNLKKFADDENFLRNIIKVKQENKMKLAEYIQENYNIKVNTSSIFDIHVKRIHEYKRQLLNCFHIITLYNRLKRDPNQAFVPRTIMVGGKAAPGYHMAKLIIKLINSVAKVINNDPIIGDRLKVVYLENYRVSLAEKIIPAADLSEQISTAGTEASGTGNMKFMLNGALTIGTLDGANVEMREEMGDENIFIFGMKVDEVEELKRSGYHPQEYYERNRDLKQVLDQIKGGFFSPEEPGMFTDIYNSVMYNDSYNPRHYYETNPDLRLVLDQLYTGFFSPDKPGLFRDLYNSVMGPDRFCLLKDYEDYIKCQDSVSEVFKDPLQWAKMCVLNIASSGKFSSDRTISEYARDIWGVEPNDIKLPPPHEGLDSMDSKPPQKK
>EOG091F008Z|Lottia_gigantea|LotgiG201834
MAS-KPKSDHDKRKQISIRGIAPVENVGNVKTSFNRHLHYTLVKDRNVSTPRDYYFALAHTVRDHLVGRWIRTQQYYYEIDPKRVYYLSLEFYMGRTLSNTMVNLGMQSACDEAMYQLGLDIEELEEIELDAGLGNGGLGRLAACFLDSMATLGLAAYGYGIRYDYGIFSQKLDN-GWQLEEPDDWLRYGNPWEKARPEYMLPINFFGRVEQTDSGMKWVDTQIVYAMPFDSPVPGYGNNTVNTLRLWSAKAPNNFDLRFFNNGEYIQAVCDRNLAENISRVLYPNDNVFEGKELRLKQEYFLVAATLQDIIRRFKSSKFGSRESVRTSFDTFHEKVAIQLNDTHPSLAIPELMRIFVDIENMSWDKAWEVTIATCAYTNHTVLPEALERWPCSLLERVLPRHLQIIYEINQRFMNLIREKYPGDNDRLRRMSVVEEG-GEKRINMAYLSIIGAHAINGVAAIHSEIIKADTFKDFYDVFPERFQNKTNGITPRRWLLLCNPGLSDVIAEKIGETWVTNLSELRQLEPFADEENLLRQIMKVKQENKMKLAAHIQQKYNVTVNPASMFDMQVKRIHEYKRQLLNCFHIIHLYNRIKKDPSAKVVPRTVMIGGKAAPGYHMAKLIIKLINNVARVVNNDPIVGDRLKVVYLENYRVSLAEKIIPAADLSEQISMAGTEASGTGNMKFMLNGALTIGTLDGANVEMKEEMGDDNIFIFGMTVEGVEELNKRGYNPRSYYEKNADLRQVMDQVNTGYFSPENPDLFKDIFNNLIHT---------------------------------------------DRFRLLADYEAYIECQDKVSDLFKDQLAWAKKCLYNIAASGKFSSDRTIGEYARDIWGVEPTTVKLPAPHEHADNSNSVPNP--
