# Supplementary material for: Transcriptomics provides a robust framework for the relationships of the major clades of cladobranch sea slugs (Mollusca, Gastropoda, Heterobranchia), but fails to resolve the position of the enigmatic genus Embletonia
Source: BMC Ecol Evol. 2021 Dec 28;21:226. doi: 10.1186/s12862-021-01944-0 (PMC8895541; doi:10.1186/s12862-021-01944-0)
Supplement: Supplementary file 6 — Additional file 6. Archive S4: Unmasked multiple sequence alignments on amino acid level including Doris kerguelenensis and Calmella cavolini prior to the removal of outliers. [file 12862_2021_1944_MOESM6_ESM.zip › Archive_S4/Alignments/EOG091F00CW.aa.fasta]

>EOG091F00CW|Biomphalaria_glabrata|BGLTMP002313
L---------------------------------------YETDV---------------------------------------------------------------------------------------------------------------------------------------------------------------------------------------------------------------------------------------------------------------------------------------------------------------------------------------------------------------------------------------------------------------------------------------------------------------------------------------------------------------------------------------------------------------LFCKLSISQTGTQVPVAIKTCKEDD-------------IMQQFDHPHIVKLIGICSDTAPVWIVMELAKHGEMRAYLQNNQPHLDLVML-ILYSYQLSTALSYLESKKFVHRDIAARNVLVAFHDNVKLGDFGLSRWVE-EQSYY-KASKGKLPIKWMAPESINFRRFTTASDVWMFG-----------------------------------------------------------------------------------------------------------------------------------------------------------------------------------------------------------NYFIT-----------------------------------------------------------------------------------------------------------------------------------------------------------------------------------------------------------------------------------------------------------------------------------------------------------------------------------------------------------------------------------------
>EOG091F00CW|Lottia_gigantea|NC03_Doris_kerguelenensis|TRANSCRIPT
---------------------------------------------------------------------------------------------------------------------------------------------------------------------------ERSILKVHLPNGGFNMVKYGDATEVK--DIIRLVVGRLAAGERFFSRCYALKLVQVSQK-KGYWLHNDLSMYQVRQKYEAKCMPDDLRYELRVRYLPKSFQELYARDKVTFYYLYDQVRSDYLKEVAEHIDADVAIRLGCIEMRRFFKDMPQVALDKRSNFEYLEKEVGLKRFLPKSVIDSMKSKALRKLIQHHFRQYALLSESECVYMFFDTLFSVYNFNHERFHCAL-GS--GWSIYVEIVIGPDVGISYLTEKASTPTHMADFVHVQSIQTHKGDDE--KGVVQLKIVGATEPLTMTCGTLDQAEDMADLIDGYCRLVHDVHGTLWIRKDDSI--PRTPRSSYP-RVGG-RHDDLTPGNERISDYAEIVE-EDGDYSTPD----------AQDYEISRDHIRLVEILGEGQFGDVFKGMFFDKEGMQVPVAVKTCKEDGEECMTEKFLEEAYIMQQFDHPHIIKLIGICSESRPVWIVMELAKHGEMRAYLQSNQPRLDLVML-IMYAYQLSTALSYLESKKFVHRDIAARNVLVAAHDNVKLADFGLSRWVE-EQSYY-KASKGKLPIKWMAPESINFRRFTTASDVWMFGVC-------------------------------------------------------------------------------------------------------------------------------------------------------------------------------------------------------------------------------------------------------------------------------------------------------------------------------------------------------------------------------------------------------------------------------------------------------------------------------------------------------------------------------------------------------------------------------------------------------
>EOG091F00CW|Lottia_gigantea|HW11_Eubranchus_exiguus|TRANSCRIPT
---------------------------------------------------------------------------------------------------------------------------------------------------------------------------EKSILKVHLPNGGFNMVKYGDATVVK--DIIRLVVGRLAAGERYFARCFALKLVNSCEK-RGDWLHNDLSMYQVRQKYEAKALPEHLRYELRIRYLSKSFQELHQKDRVTFYYLYDQVRNDYIQDLAERIDQEVAIQLGCIEMRRFFKDMPQVALDKKSNFDYLEKEVGLKRFLPKSVIDSMKTKILRKLIQTHFRQYAQLSESECVHKFFETLSTVHTFSQERFRCALISS--GWSISVAIVIGPDVGISYLTEKASTPTHIADFAQVQSIQTMAGGENNAHGEIQLKIVKANSPVTITCSNLEEAEDMADLIDGYCRLVHDVTATVWTKRDENI--PRTPRSSYPTK-PX-GNGDMFAGSERISDYAEIVE-EEDDYCTAD----------ARDYEIPRDHIQLVETIGEGQFGDVYKGMYFDKEEMQVPVAIKTCKEDEEESMTEKFLEEAYIMQQFDHPHIVKLIGICSENRPVWIVMELAKYGEMRAYLQNNQPRLDLPML-ILYAYQLSTALSYLESKKFVHRDIAARNVLVSAHDSVKLGDFGLSRWVE-EQSYY-KASKGKLPIKWMAPESINFRRFTTASDVWMFGVCIWEILMYGIKPFQGVKNNDVIGKIEVGERLALPAGCPPSLYNLMCTCWQYEPSKRLSFADLKTWLFEILGEERSLQEEEMHRGNRRVQAISWISNGSDED--VPPPPKPARPNY-------------------------------------------------------------------------------------------------------------------------------------------------------------------------------------------------------------------------------------------------------------------------------------------------------------------------------------------------------------------------------------------------------------------------------------------------------------------------------------
>EOG091F00CW|Lottia_gigantea|LotgiG120690
--------------------------------------------------------------------------------------------------------------------------------------------------------------------------MDRSILKVHLPNGGFNMVKYGDATDIK--DIIKLVVGRLAAGVRFYSKCYALKLVHTQSRGESYWLHNDLTMYQVRQKYEAKHPPEEWRTELRVRYLPKNFQDLYAKDKVTFYYLYDQIRNDYMKDIAEHIDHDVAVRLACIEMRRFFKDMPQVALDKKSNFDYLEKEVGLKRFLPKTVIDTMKSKQLRKLIQHHFRQYAQLTESECVYKFFETLFIVSKFNQERFKCAL-GS--GWSIYVEIVVGPECGISYLTEKASSPTHMADFAQVQSIQTVGSEDG--KGILQLKIAGANEPLMITCVTLDIAEDMADLIDGYCRLVHDMQGSLWSRKACLPYDPQTRHAGHFHCMKQTF-------SLRISDYAEIVE-DEGDYSTPD----------AKDYEIIRDAIRLVEILGEGQFGDVYKGIFVDKEKQQVPVAVKTCKEDNEESMTEKFLEEAYIMQQFDHPHIVKLIGICSEVRPVWIVMELARHGEMRAYLQSNKPRLDLVTL-IMYAYQLSTALSYLESKKFVHRDIAARNVLVSAHDCVKLGDFGLSRWVE-EQCYY-KASKGKLPIKWMAPESINFRRFTAASDVWMFGVCIWEILMYGVKPFQGVKNNDVIGKIENGERLPLPIDCPPSLYNLMCACWQYEPSKRPSFADLKTWLYEIVDEERLRQEEEMHRGNRRVQAISWGSNGSDED--PPPKP--ARPIYPNGT-----SGNNS-------LN-SS----IASIPNQWNNSASTPLGHSTPASG-PSPNVDED-----------------------------------IRP---HSHI----------------------------------------------------------------------------------TEIDEKLIAERLRQQQRDSEMDSKWLQSEEKNLKFAT---HMVQGDD-------------DNDSTKENSPPPSAQYQ-----------------FR---HAPVRI----ASQS-SSNESNELNQLARSTN-------D-----IDRTNDGVYDSTTSVVRSVMTMTKEAQTGKAGEYVEFVKKVGLDLRGLLANVDAVLTKLPSDKHREIQMAQKVLSTDMATLISTMKLAQQYSKTTMDVEYRKGMLKAAHVLAMDSKNLLDVVDSARLESGVFS---
>EOG091F00CW|Lottia_gigantea|HW09_Doto_sp|TRANSCRIPT
------------------------------------------------------------------------------------------------------------------------------------------------------------------------------------------------------------------------------------------------------------------------------------------------------------------------------------------------------------------------------------------------------------------------------------------------------------------------------------------------------------------------------------------------------RISDYAEIVE-EEDDYSTAD----------ARDYEIPRGNIGLVETIGEGQFGDVYKGMYTDKEGNQVPVAVKTCKEDGEESMTEKFLEEAYIMQQFDHPHIVKLIGICSDTRPVLIIMELAKFGEMRAFLQSNQQRLDLVML-IDYAYQLSTALSYLESKKFVHRDIAARNVLVSTFESVKLGDFGLSRWVE-EQSYY-KASKGKLPIKWMAPESINFRRFTTASDVWMFGVCIWEILMYGIKPFQGVKNNDVIGKIEVGERLPLPPGCPPSLYNLMCSCWQYEPSKRLSFSDLKSWLFEILEEERLRQVEEMHRGNKRIQAMSWASNGSDEE--APPPPKPARPQYLAGS-----T---S-------FN-TS----VASLPHQWNSTANLPQGHSTP-VG-PSPNI-------------------------------------------------------------------------------------------------------------------------------------------------------------------------------------------------------------------------------------------------------------------------------------------------------------------------------------------------------------------------------------------------------------------------
>EOG091F00CW|Lottia_gigantea|HW21_Tritonia_manicata|TRANSCRIPT
---------------------------------------------------------------------------------------------------------------------------------------------------------------------------EKSILKVHLPNSGFNMVKYGDATDVK--DIIRLVVGRLAAGNRHFARCFALKLVNTPQK-LGYWLHNDLSMYQVRQKYESKALPENIRYELRIRYLPKSFQELFQKDKVTFFYLYDQVRSDYLKELAEHIDQEVAIRLGCIEMRRFFKDMPQVALDKKSNFDYLEKEVGLKRFLPKSVIDSMKSKALRKLIQQHFRQYAQLSESECVFKFFETLSGVYNFNQERFRCAL-GS--GWSISVEIVIGPDVGISYLTEKASTPTHMADFVQVQSINTMTGGEDNSKGVVQLKIVGAALPLTITCESLDKAEDMADLVDGYCRLVHDIQGTMWTKRDDSI--PRTPRSSYP-R-PG-RCDDIFSGNERISDYAEIVE-EEDDYSTAD----------ARDYEIPREHIRLVEILGEGQFGDVYKGMYFDKEGMQVPVAIKTCKEDGEESMTEKFLEEAYIMQQFDHPHIVKLIGICSENRPVWIVMELAKYGEMRAYLQNNQPRLDLVML-ILYAYQLSTALSYLESKKFVHRDIAARNVLVSAQDSVKLGDFGLSRWVE-EQSYY-KASKGKLPIKWMAPESINFRRFTTASDVWMFGVCIWEILMYGVKPFQGVKNNDVIGKIEVGERLPLPAGCPPSLYNLMCSCWQYEPSKRLAFADLKTWLYEILEEERYRQEEEMHRGNRRVQGISWVSNGSDEE--APPPP--GSTPNLSGS-----A---S-------FN-AS----VASLPHQWNSTANLPQGHSTP-IG-PSPN--------------------------------------------------------------------------------------------------------------------------------------------------------------------------------------------------------------------------------------------------------------------------------------------------------------------------------------------------------------------------------------------------------------------------
>EOG091F00CW|Lottia_gigantea|NC08_Tritonia_hamnerorum|TRANSCRIPT
---------------------------------------------------------------------------------------------------------------------------------------------------------------------------EKSILKVHLPNSGFNMVKYGDATDVK--DIIRLVVGRLAAGNRHFARCFALKLVNTPQK-LGYWLHNDLSMYQVRQKYESKALPENIRYELRIRYLPKSFQELFQKDKVTFFYLYDQVRSDYLKELAEHIDQEVAIRLGCIEMRRFFKDMPQVALDKKSNFDYLEKEVGLKRFLPKSVIDSMKSKALRKMIQQHFRQYAQLSESECVFKFFETLSGVHNFNHERFRCAL-GS--GWSISVEIVIGPDVGISYLTEKASTPTHMADFAQVQSINTMTGGEDSSKGVVQLKIVGAALPLTITCTSLDEAEDMADLVDGYCRLVHDIQGTMWTKRDDSI--PRTPRSSYP-R-AG-RCDDIFSGNERISDYAEIVE-EEDDYSTAD----------ARDYEIPREHIRLVEILGEGQFGDVYKGMYFDKEGMQVPVAIKTCKEDGEESMTEKFLEEAYIMQQFDHAHIVKLIGICSENRPVWIVMELAKYGEMRAYLQNNQPRLDLVML-ILYAYQLSTALSYLESKKFVHRDIAARNVLVSAQDSVKLGDFGLSRWVE-EQSYY-KASKGKLPIKWMAPESINFRRFTTASDVWMFGVCIWEILMYGIKPFQGVKNNDVIGKIEVGERLPLPPGCPPSLYNLMCSCWQYEPSKRLAFADLKTWLYEILEEERFRQEEEMHRGNRRVQGISWVSNGSDEE--ALPPPKPARPQYLSGS-----A---S-------FN-AS----VASLPHHWNSTANLPQGHSTP-IG-PSPNIDAI-----------------------------------KSQ---QSHGPLPR------------------------------------------------------------------------------------------RSIAMESEKDSRWLEAEEKNLKRDNKSSFRRDPNQLP------------------RDSGAT---------------NNNQPVLRSGPHPK--IGQTTSSRS-SSSNSDSIDGVCSQPS-------K-----LSRENDFVYESTTSVVRAVMTMTKDAPMVEADGYLDMVKTIGLELRRLLASVDDTLPKLPPDSHKQIEMAQKVLSTDMASLINAMKLAQQNFHPPLLAEYRKSMLKSAHTLAIDSKNLLDTVDSARLK--------
>EOG091F00CW|Lottia_gigantea|JG28_Scyllaea_fulva|TRANSCRIPT
------------------------------------------------------------------------------------------------------------------------------------------------------------------------------------------------------------------------------------------------------------------------------------------------------------------------------------------------------------------------------------------------------------------------------------------------------------------------------------------------------------------------------------------------------RISDYAEIVE-EEDDYSTAD----------ARDYEIPREHIRLVEILGEGQFGDVYKGMYFDKEGMQVPVAIKTCKEDGEESMTEKFLEEAYIMQQFDHPHIVKLIGICSDNRPVLIIMELAKYGEMRAYLQSNQQRLDLVML-ILYAYQLSTALSYLESKKFVHRDIAARNVLVSAQDTVKLGDFGLSRWVE-EQSYY-KASKGKLPIKWMAPESINFRRFTTASDVWMFGVCIWEILMYGVKPFQGVKNNDVIGKIEVGERLPLPVGCPPSLYNLMCSCWQYEPSKRLSFADLKTWLYEILDEERYRQEEEMHRGNRRVQAISWGS---------------------------------------------------------------------------------------------------------------------------------------------------------------------------------------------------------------------------------------------------------------------------------------------------------------------------------------------------------------------------------------------------------------------------------------------------------------------------------------------------------
>EOG091F00CW|Lottia_gigantea|HW01_Armina_tigrina|TRANSCRIPT
---------------------------------------------------------------------------------------------------------------------------------------------------------------------------EKSILKVHLPNSGFNMVKYGDATDVK--DIIRLVVGRLAAGNRHFSKCFAIKLVNTPQK-VGYWLHNDLSMYQVRQKYESKALPESLRYELRIRYLPKSFQELFQRDKVTFFYLYDQVRSDYLKELADHIDQEVAIRLGCIEMRRFFKDMPQVALDKKSNFDYLEKEVGLKRFLPKSVIDSMKTKALRKLIQQHFRQYAQLTESECVFKFFETLSGVYNFNQERFRCAL-GS--GWSISVEIVIGPDVGISYLTEKASTPTHMADFVQVQSIQTMAGGEDNSKGVVQLKIVGAALPLTITCKSLEEAEDMADLIDGYCRLVHDIQGTMWTKRDDSI--PRTPRASFP-R-AG-RCDEIFSGNERISDYAEIVE-EEDDYSTAD----------TRDYEIPREHIRLVEILGEGQFGDVYKGMYFDKEGMQVPVASKTCKEDGEESMTEKFLEEAYIMQQFDHPHIVKLIGICSENRPVWIVMELAKYGEMRAYLNNNQHRLDLVML-ILYAYQLSTALSYLESKKFVHRDIAARNVLVSAHDSVKLGDFGLSRWVE-EQSYY-KASKGKLPIKWMAPESINFRRFTTASDVWMFGVCIWEILMYGVKPFQGVKNNDVIGKIEVGERLPLPPGCPPSLYNLMCSCWQYEPSKRLAFADLKTWLYEILEEERYRQEEEMHRGNRRIQAISWG----------------------------------------------------------------------------------------------------------------------------------------------------------------------------------------------------------------------------------------------------------------------------------------------------------------------------------------------------------------------------------------------------------------------------------------------------------------------------------------------------------
>EOG091F00CW|Lottia_gigantea|HW10_Embletonia_pulchra|TRANSCRIPT
---------------------------------------------------------------------------------------------------------------------------------------------------------------------------EKSVLKIHLPNSGFNMVKYGDATDVK--DIIRLVVGRLAAGNRHFARCFALKLVNTPQK-LGYWLHNDLSMYQVRQKYESKALPESLRYELRIRYLPKSFQELHQRDKVTFYYLYDQVRSDYLKELAEHIEQEVAIQLGCIEMRRFFKDMPQVALDKKSNFDYLEKEVGLKRFLPKSVIDSMKTKALRKLIQQHFRQYAQLTESECVFKFFETLSGVYNFNHERFRCAL-GS--GWSINVEIVIGPDVGISYLTEKASTPTHMADFVQVQSIQTMVGGDDSSKGVVQLKIVGATLPLTITCKNLEEAEDMADLVDGYCRLVHDVQGTVWTKRDENI--PRTPRSSYP-R-AG-RCDDIFSGNERISDYAEIVE-EEDDYSTAD----------ARDYEIPREHIRLVEILGEGQFGDVYKGMYFDKEGMQVPVAIKTCKEDGEESMTEKFLEEAYIMQQFDHPHIVKLIGICSENRPVWIVMELAKYGEMRNYLQSNQQRLDLVML-IFYAYQLSTALSYLESKKFVHRDIAARNVLVSSHDSVKLGDFGLSRWVE-EQSYY-KASKGKLPIKWMAPESINFRRFTTASDVWMFGVCIWEILMYGVKPFQGVKNNDVIGKIEVGERLPLPLGCPPSLYNLMCSCWQYEPSKRLAFADLKTWLYEILEEERQRQEDEMHRGNRRVQAISWASNGSEEE---------------------------------------------------------------------------------------------------------------------------------------------------------------------------------------------------------------------------------------------------------------------------------------------------------------------------------------------------------------------------------------------------------------------------------------------------------------------------------------------------
>EOG091F00CW|Lottia_gigantea|HW02_Berghia_verrucicornis|TRANSCRIPT
---------------------------------------------------------------------------------------------------------------------------------------------------------------------------EKSILKVHLPNSGFNMVKYGDATDVK--DIIRLVVGRLAAGNRQFSRTFALKLVNTPQK-QGYWLHNDLSMYQVRQKYESKALPESLRYELRIRYLPKSFQELYQKDKVTFYYLYDQVRSDYMKELAELIDQDVAIQLGCIEMRRFFKDMPQVALDKKSNFDYLEKEVGLKRFLPKSVIDSMKTKALRKLIQQHFRQYAQLVESECVFKFFETLSTVHNFSHERFRCAL-GS--GWSISVEIVIGPDVGISYLTEKASTPTHMADFAQVQSIQTMVGGEDNSKGVVQLKIVGATLPLTITCKNLEAAEDMADLIDGYCRLVHDVQGTVWSKREENI--PRTPRASYP-R-GG-RCDDIFSGNERISDYAEIVE-EEDDYSSAD----------ARDYEIPREHMRLVEILGEGQFGDVYKGMYFDKEGMQVPVAIKTCKEDGEESMTEKFLEEAYIMQQFDHPHIVKLIGICSENRPVWIVMELAKYGEMRAYLQNNQQRLDLVML-ILYAYQLSTALSYLESKKFVHRDIAARNVLVSAHDSVKLGDFGLSRWVE-EQCYY-KASKGKLPIKWMAPESINFRRFTTASDVWMFGVCIWEILMYGVKPFQGVKNNDVIGKIEVGERLPLPPGCPPSLYNLMCTCWQYEPSKRLAFADLKTWLYEILEEEKYRQEEEMHRGNRRIQAISWASNGSDE----------------------------------------------------------------------------------------------------------------------------------------------------------------------------------------------------------------------------------------------------------------------------------------------------------------------------------------------------------------------------------------------------------------------------------------------------------------------------------------------------
>EOG091F00CW|Lottia_gigantea|HW20_Spurilla_neapolitana|TRANSCRIPT
---------------------------------------------------------------------------------------------------------------------------------------------------------------------------EKSILKVHLPNSGFNMVKYGDATDVK--DIIRLVVGRLAAGNRQFSRTFALKLVNTPQK-QGYWLHNDLSMYQVRQKYESKTLPENLRYELRIRYLPKSFQELYQRDKVTFYYLYDQVRSDYMKDLAELIDQDVAIQLGCIEMRRFFKDMPQVALDKKSNFDYLEKEVGLKRFLPKSVIDSMKTKALRKLIQQHFRQYAQLIESECVFKFFETLSTVHNFSHERFRCAL-GS--GWSISVEIVIGPDVGISYLTEKASTPTHMADFAQVQSIQTMVGGDDNSKGVVQLKIVGATLPLTITCKNLEEAEDMADLIDGYCRLVHDVQGTVWTKRDENI--PRTPRSSYP-R-GG-RCDDIFSGNERISDYAEIVE-EEDDYSTAD----------ARDYEIPREHMRLVEILGEGQFGDVYKGMYFDKEGMQVPVAIKTCKEDGEESMTEKFLEEAYIMQQFDHPHIVKLIGICSENRPVWIVMELAKYGEMRAYLQNNQQRLDLVML-ILYAYQ-------------------------------------------------------------------------------------------------------------------------------------------------------------------------------------------------------------------------------------------------------------------------------------------------------------------------------------------------------------------------------------------------------------------------------------------------------------------------------------------------------------------------------------------------------------------------------------------------------------------------------------------------------------------------------------------
>EOG091F00CW|Lottia_gigantea|JG21_Limenandra_confusa|TRANSCRIPT
-----------------------------------------------------------------------------------------------------------------------------------------------------------------------------------------------------------------------------------------------------------------------------------------------------------------------------------------------------------------------------------------------------------------------------------------------------------------------------------LNITCKNLEEAEDMADLIDGYCRLVHDVQGTVWTKRDENI--PRTPRSSYP-R-GG-RSDDIFSGNERISDYAEIVE-EEDDYSTAD----------ARDYEIPREHIRLVEILGEGQFGDVYKGMYFDKEGMQVPVAIKTCKEDGEESMTEKFLEEAYIMQQFDHPHIVKLIGICSENRPVWIVMELAKYGEMRAYLQNNQQRLDLVML-ILYAYQLSTALSYLESKKFVHRDIAARNVLVSAHDSVKLGDFGLS----------------------------------------------------------------------------------------------------------------------------------------------------------------------------------------------------------------------------------------------------------------------------------------------------------------------------------------------------------------------------------------------------------------------------------------------------------------------------------------------------------------------------------------------------------------------------------------------------------------------------------------------------
>EOG091F00CW|Lottia_gigantea|HW13_Favorinus_branchialis|TRANSCRIPT
---------------------------------------------------------------------------------------------------------------------------------------------------------------------------EKSILKVHLPNSGFNMVKYGDATDVK--DIIRLVVGRLAAGNRHFARTFALKLVNTPQK-QGNWLHNDLSMYQVRQKYESKTLPENLRYELRIRYLPKSFQEMHQRDKVTFYYLYDQVRSDYMKDLAEHIDHDVAIQLGCIEMRRFFKDMPQVALDKKSNFDYLEKEVGLKRFLPKSVIDSMKSKALRKLIQQHFRQYAQLTESECVFKFFETLSAVHNFSHEKFRCAL-GS--GWSISVEIVIGPDVGISYLTEKASTPTHMADFAQVQSIQTMVGGDDNSKGVVQLKIVGATLPLTITCQSLEEAEDMADLIDGYCRLVHDVQGTVWTKRDENI--PRTPRSSYP-R--GGRSDDIFSGNERISDYAEIVEEEEDDYSTAD----------ARDYEIPREHIRLVEILGEGQFGDVYKGMYFDKEGMQVPVAIKTCKEDGEESMTEKFLEEAYIMQQFDHPHIVKLIGICSENRPVWIVMELAKYGEMRAYLQNNQQRLDLVML-ILYAYQLSTALSYLESKKFVHRDIAARNVLVSAHDSVKLGDFGLSRWVE-EQSYY-KASKGKLPIKWMAPESINFRRFTTASDVWMFGVCIWEILMFGIKPFQGVKNNDVIGKIEVGERLPLPSGCPPSLYNLMCTCWQYEPSKRLAFADLKTWLYEILEEEKYRQEEEMHRGNRRVQAISWASNGSDEE--AMPPPKPARPQYSISP-----ADST----PNLS-GSASFNNQ-------------------------------------------------------------------------------------------------------------------------------------------------------------------------------------------------------------------------------------------------------------------------------------------------------------------------------------------------------------------------------------------------------------------------------------------------------
>EOG091F00CW|Lottia_gigantea|JG12_Dondice_parguerensis|TRANSCRIPT
---------------------------------------------------------------------------------------------------------------------------------------------------------------------------------------------------------------------------------------------------------------------------------------------------------------------------------------------------------------------------------------------------------------------------------DVGISYLTEKASTPTHMADFAQVQSIQTMTGGDDNSKGVVQLKIVGATLPLTITCKNLEEAEDMADLIDGYCRLVHDVQGTVWTKRDENI--PRTPRSSYP-R-GG-RCDDIFSGNERISDYAEIVE-EEDDYSSAD----------ARDYEIPREHIRLVEILGEGQFGDVYKGMYFDKEGMQVPVAIKTCKEDGEESMTEKFLEEAYIMQQFDHPHIVKLIGICSENRPVWIVMELAKYGEMRAYLQNNQQRLDLVML-ILYAYQLSTALSYLESKKFVHRDIAARNVLVSAHDSVKLGDFGLSRWVE-EQSYY-KASKGKLPIKWMAPESINFRRFTTASDVWMFGVCIWEILMYGVKPFQGVKNNDVIGKIEVGERLPLPPGCPPSLYNLMCTCWQYEPSKRLAFADLKTWLYEILEEEKYRQEEEMH----------------------------------------------------------------------------------------------------------------------------------------------------------------------------------------------------------------------------------------------------------------------------------------------------------------------------------------------------------------------------------------------------------------------------------------------------------------------------------------------------------------------
>EOG091F00CW|Lottia_gigantea|HW17_Hermissenda_crassicornis|TRANSCRIPT
---------------------------------------------------------------------------------------------------------------------------------------------------------------------------EKSILKVHLPNSGFNMVKYGDATDVK--DIIRLVVGRLAAGNRQFARTFALKLVNTPQK-QGYWLHNDLSMYQVRQKYESKALPESLRYELRIRYLPKSFQELHQRDKVTFYYLYDQVRSDYMKDLAEHIDHDVAIQLGCIEMRRFFKDMPQVALDKKSNFDYLEKEVGLKRFLPKSVIDSMKSKALRKLIQQHFRQYAQLTESECVFKFFETLSAVHNFSHEKFRCAL-GS--GWSISVEIVIGPDVGISYLTEKASTPTHMADFAQVQSIQTMTGGDDNSKGVVQLKIVGATLPLTITCKNLEEAEDMADLIDGYCRLVHDVQGTVWTKRDENI--PRTPRSSYP-R--G-RCEDIFSGNERISDYAEIVE-EEDDYSSAD----------ARDYEIPREHIRLVEILGEGQFGDVYKGMYFDKEGMQVPVAIKTCKEDGEESMTEKFLEEAYIMQQFDHPHIVKLIGICSENRPVWIVMELAKYGEMRAYLQNNQQRLDLVML-ILYAYQLSTALSYLESKKFVHRDIAARNVLVSAHDSVKLGDFGLSRWVE-EQSYY-KASKGKLPIKWMAPESINFRRFTTASDVWMFGVCIWEILMYGVKPFQGVKNNDVIGKIEVGERLPLPPGCPPSLYNLMCTCWQYEPSKRLAFADLKTWLYEILEEEKYRQEEEMHRGNRRVQAISWASNGSDEE--APPPPKPARPQYSISP-----AGST----PNLS-GSAS-----------------------------------------------------------------------------------------------------------------------------------------------------------------------------------------------------------------------------------------------------------------------------------------------------------------------------------------------------------------------------------------------------------------------------------------------------------
>EOG091F00CW|Lottia_gigantea|JG18_Hermissenda_opalescens|TRANSCRIPT
---------------------------------------------------------------------------------------------------------------------------------------------------------------------------------------------------------------------------------------------------------------------------------------------------------------------GCIEMRRFFKDMPQVALDKKSNFDYLEKEVGLKRFLPKSVIDSMKSKALRKLIQQHFRQYAQLTESECVFKFFETLSAVHNFSHEKFRCAL-GS--GWSISVEIVIGPDVGISYLTEKASTPTHMADFAQVQSIQTMTGGDDNSKGVVQLKIVGATLPLTITCKNLEEAEDMADLIDGYCRLVHDVQGTVWTKRDENI--PRTPRSSYP-R--G-RCEDIFSGNERISDYAEIVE-EEDDYSSAD----------ARDYEIPREHIRLVEILGEGQFGDVYKGMYFDKEGMQVPVAIKTCKEDGEESMTEKFLEEAYIMQQFDHPHIVKLIGICSENRPVWIVMELAKYGEMRAYLQNNQQRLDLVML-ILYAYQLSTALSYLESKKFVHRDIAARNVLVSAHDSVKLGDFGLSRWVE-EQSYY-KASKGKLPIKWMAPESINFRRFTTASDVWMFGVCIWEILMYGVKPFQGVKNNDVIGKIEVGERLPLPPGCPPSLYNLMCTCWQYEPSKRLAFADLKTWLYEILEEEKYRQEEEMHRGNRRVQAISWASNGSDEE--APPPPKPARPQYSISP-----AGST----PNLS-GSAS-----------------------------------------------------------------------------------------------------------------------------------------------------------------------------------------------------------------------------------------------------------------------------------------------------------------------------------------------------------------------------------------------------------------------------------------------------------
>EOG091F00CW|Lottia_gigantea|JG29_Spurilla_braziliana|TRANSCRIPT
-----------------------------------------------------------------------------------------------------------------------------------------------------------------------------------------------------------------------------------------------------------------------------------------------------------------------------------------------------------SVIDSMKTKALRKLIQQHFRQYAQLIESECVFKFFETLSTVHNFSHERFRCAL-GS--GWSISVEIVIGPDVGISYLTEKASTPTHMADFAQVQSIQTMVGGDDNSKGVVQLKIVGATLPLTITCKNLEEAEDMADLIDGYCRLVHDVQGTVWTKRDENI--PRTPRSSYP-R-GG-RCDDIFSGNEKISDYAEIVE-EEDDYSTAD----------ARDYEIPREHMRLVEILGEGQFGDVYKGMYFDKEGMQVPVAIKTCKEDGEESMTEKFLEEAYIMQQFDHPHIVKLIGICSENRPVWIVMELAKYGEMRAYLQNNQQRLDLVML-ILYAYQLSTALSYLESKKFVHRDIAARNVLVSAHDSVKLGDFGLSRWVE-EQSYY-KASKGKLPIKWMAPESINFRRFTTASDVWMFGVCIWEILMYGVKPFQGVKNNDVIGKIEVGERLPLPPGCPPSLYNLMCTCWQYEPSKRLAFADLKTWLYEILEEEKYRQEEEMHRGNRRVQAISWASNGSDEE--APPPP--------------------------------------------------------------------------------------------------------------------------------------------------------------------------------------------------------------------------------------------------------------------------------------------------------------------------------------------------------------------------------------------------------------------------------------------------------------------------------------------
>EOG091F00CW|Lottia_gigantea|HW12_Facelina_rubrovittata|TRANSCRIPT
---------------------------------------------------------------------------------------------------------------------------------------------------------------------------EKSILKVHLPNSGFNMVKYGDATDVK--DIIRLVVGRLAAGNRQFSRTFALKLVNTPQK-QGYWLHNDLSMYQVRQKYESKALPESLRYELRIRYLPKSFQELYQRDKVTFYYLYDQVRSDYMKDLAEHIDQDVAIQLGCIEMRRFFKDMPQVALDKKSNFDYLEKEVGLKRFLPKSVIDSMKSKALRKLIQQHFRQYAQLTESECVFKFFETLSTVHNFSHEKFRCAL-GS--GWSISVEIVIGPDVGISYLTEKASTPTHMADFAQVQSIQTMTGGDDNSKGVVQLKIVGATLPLTITCKNLEEAEDMADLIDGYCRLVHDVQGTVWTKTDENI--PRTPRSSYP-R-GG-RCDDIFSGNERISDYAEIVE-EEDDYSTAD----------ARDYEIPREHMRLVEILGEGQFGDVYKGMYFDKEGMQVPVAIKTCKEDGEESMTEKFLEEAYIMQQFDHPHIVKLIGICSENRPVWIVMELAKYGEMRAYLQSNQQRLDLVML-ILYAYQLSTALSYLESKKFVHRDIAARNVLVSAQDSVKLGDFGLSRWVE-EQSYY-KASKGKLPIKWMAPESINFRRFTTASDVWMFGVCIWEILMYGVKPFQGVKNNDVIGKIEVGERLPLPSGCPPSLYNLMCTCWQYEPSKRLAFADLKTWLYEILEEEKYRQEEEMHRGNRRVQAISWASNGSDEE--APPPPKPARPQFSSGS-----A---S-------FNNAS----VASLPHQWTNTANLPQGHSTP-IG-PSPNIDGF-----------------------------------AQH---HRHV----------------------------------------------------------------------------------EDTDVEAIGEKLRQQ------------------------------------------------------------------------------------------------------------------------------------------------------------------------------------------------------------------------------------------------------------------------
>EOG091F00CW|Lottia_gigantea|JG03_Austraeolis_stearnsi|TRANSCRIPT
---------------------------------------------------------------------------------------------------------------------------------------------------------------------------EKSILKVHLPNSGFNMVKYGDATDVK--DIIRXXXXXLAAGNRQFARTFALKLVNTPQK-QGYWLHNDLSMYQVRQKYESKALPENLRYELRIRYLPKSFQELHQRDKVTFYYLYDQVRSDYMKDLAEHIDQDVAIQLGCIEMRRFFKDMPQVALDKKSNFDYLEKEVGLKRFLPKSVIDSMKTKALRKLIQQHFRQYAQLTESECVFKFFETLSTVHNFSHEKFRCAL-GS--GWSISVEIVIGPDVGISYLTEKASTPTHMADFAQVQSIQTMVGGDDN-KGVVQLKIVGATLPLTITCKNLEEAEDMADLIDGYCRLVHDVQGTVWTKRDENI--PRTPRSSYP-R-GG-RCDDIFSGNERISDYAEIVE-EEDDYSTAD----------ARDYEIPREHIRLVEILGEGQFGDVYKGMYFDKEGMQVPVAIKTCKEDGEESMTEKFLEEAYIMQQFDHPHIVKLIGICSENRPVWIVMELAKYGEMRAYLQNNQQRLDLVML-ILYAYQLSTALSYLESKKFVHRDIAARNVLVSGHESVKLGDFGLSRWVE-EQSYY-KASKGKLPIKWMAPESINFRRFTTASDVWMFGVCIWEILMYGVKPFQGVKNNDVIGKIEVGERLPLPHGCPPSLYNLMCTCWQYEPSKRLAFAELKTWLYEILEEEKYRQEEEMHRGNRRVQAISWVSNGSDEE--APPPPKPARPQYPISP-----NNNNX-------XX-XS----MASLPHHWNSTANLPQGHSTP-IG-PSPNIDGF-----------------------------------AQH---HRHV----------------------------------------------------------------------------------EDTDVEAIEEKLRQQQLESEQDSRWLEAEEKNLKRENKSSFRRDANQLP------------------LNNGAS---------------TNNQPVMR---HPK--LAQTTSSSR-SSSNSDSNDFPTSQSS-------K-----MSRENDAVYDSTTNVVRAVMTMTKDAPTVEVDGYLDMVKTIGLELRQLLASVDDALPKLPPESHKQVEMAQKVLSTDMASLINAMKLAQQNFHPPLIAEYRKSMLKSAHTLAIDSKNLLDTVESARL---------
>EOG091F00CW|Lottia_gigantea|HW06_Cratena_peregrina|TRANSCRIPT
----------------------------------------------------------------------------------------------------------------------------------------------------------------------------KSILKVHLPNSGFNMVKYGDATDVK--DIIRLVVGRLAAGNRQFSRTFALKLVNTPQK-VGYWLHNDLSMYQVRQKYESKALPESLRYELRIRYLPKSFQELYQRDKVTFYYLYDQVRSDYMKDLAEHIDQDVAIQLGCIEMRRFFKDMPQVALDKKSNFDYLEKEVGLKRFLPKSVIDSMKTKALRKLIQQHFRQYAQLTESECVFKFFETLSTVNNFSHEKFRCAL-GS--GWSISVEIVIGPDVGISYLTEMASTPTHMADFAQVQSIQTMTGGDDNSKGVVQLKIVGATLPLTITCNNLEEAEDMADLIDGYCRLVHDVQGT-------------------------------------------------------------------------------------------------------------------------------------------------------------------------------------------------------------------------------------------------------------------------------------------------------------------------------------------------------------------------------------------------------------------------------------------------------------------------------------------------------------------------------------------------------------------------------------------------------------------------------------------------------------------------------------------------------------------------------------------------------------------------------------------------------------------------------------------------------------------------------------
>EOG091F00CW|Lottia_gigantea|HW05_Caloria_elegans|TRANSCRIPT
---------------------------------------------------------------------------------------------------------------------------------------------------------------------------EKSILKVHLPNSGFNMVKYGDATDVK--DIIRLVVGRLAAGNRQFARTFALKLVNTPQK-QGYWLHNDLSMYQVRQKYESKALPESLRYELRIRYLPKSFQELHQRDKVTFYYLYDQVRSDYMKDLAEHIDQDVAIQLGCIEMRRFFKDMPQVALDKKSNFDYLEKEVGLKRFLPKSVIDSMKSKALRKLIQQHFRQYAQLTESECVFKFFETLSAVHNFSHERFRCAL-GS--GWSISVEIVIGPDVGISYLTEKASTPTHMADFAQVQSIQTMVGGDDN-KGVVQLKIVGATLPLTITCKNLEEAEDMADLIDGYCRLVHDVQRTVWTKRDENI--PRTPRSSYP-R-GG-RIDDIFSGNERISDYAEIVE-EEDDYSTAD----------ARDYEIPREHIRLVEILGEGQFGDVYKGMYFDKEGMQVPVAIKTCKEDGEESMTEKFLEEAYIMQQFDHPHIVKLIGICSENRPVWIVMELAKYGEMRAYLQNNQQRLDLVML-ILYAYQLSTALSYLESKKFVHRDIAARNVLVSGHDSVKLGDFGLSRWVE-EQSYY-KASKGKLPIKWMAPESINFRRFTTASDVWMFGVCIWEILMYGVKPFQGVKNNDVIGKIEVGERLPLPHGCPPSLYNLMCTCWQYEPSKRLAFAELKTWLYEILEEEKYRQEEEMHRGNRRVQAISWASNGSDEE--APPPPKPGSTPNLAGS-----T---S-------FNNAS----MSSLPHHWNSTANLPQGHSTP-IG-PSPNIDNI-----------------------------------KSQ---HRHV----------------------------------------------------------------------------------EDTDVDAIGIKLRQQQLDSEQDSRWLEAEEKNLKRENKSSFRRDANQLP------------------LNNGAS---------------TNNQPVMR---HPK--LAQTTSSSR-SSSNSDSNDVPPSQLS-------K--Q--LSRENDSVYDSTTSVVRAVMTMTKDAPTVEVDGYLDMVKTIGLELRQLLASVDDALPKLPPESHKQVEMAQKVLSTDMASLINAMKLAQQNFHPPILAEYRKSMLKSAHTLAIDSKNLLDTVESARLK--------
>EOG091F00CW|Lottia_gigantea|JG27_Phidiana_lynceus|TRANSCRIPT
------------------------------------------------------------------------------------------------------------------------------------------------------------------------------------------------------------------------------------------WLHNDLSMYQVRQKYESKALPESLRYELRIRYLPKSFQELHQRDKVTFYYLYDQVR-------------------------------------------------------------------LRKLIQQHFRQYAQLTESECVFKFFETLSAVHNFSHERFRCAL-GS--GWSISVEIVIGPDVGISYLTEKASTPTHMADFAQVQSIQTMVGGDDN-KGVVQLKIVGATLPLTITCKNLEEAEDMADLIDGYCRLVHDVQRTVWTKRDENI--PRTPRSSYP-R-GG-RCDDIFSGNERISDYAEIVE-EEDDYSTAD----------ARDYEIPREHIRLVEILGEGQFGDVYKGMYFDKEGMQVPVAIKTCKEDGEESMTEKFLEEAYIMQQFDHPHIVKLIGICSENRPVWIVMELAKYGEMRAYLQNNQQRLDLVML-ILYAYQLSTALSYLESKKFVHRDIAARNVLVSGHDSVKLGDFGLSRWVE-EQSYY-KASKGKLPIKWMAPESINFRRFTTASDVWMFGVCIWEILMYGVKPFQGVKNNDVIGKIEVGERLPLPQGCPPSLYNLMCTCWQYEPSKRHAFAELKTWLYEILEEEKYRQEEEMHRGNRRVQAISWASNGSDEE--APPPPKPGSTPNLSGS-----A---S-------FNNAT----VASLPHHWNSSINPPQGHSTP-IG-PSPNI-------------------------------------------------------------------------------------------------------------------------------------------------------------------------------------------------------------------------------------------------------------------------------------------------------------------------------------------------------------------------------------------------------------------------
>EOG091F00CW|Lottia_gigantea|HW18_Janolus_cristatus|TRANSCRIPT
---------------------------------------------------------------------------------------------------------------------------------------------------------------------------EKSILKVHLPNSGFNMVKYGDATDVK--DIIRLVVGRLAGGNRHFARCFALKLVNTPQK-VGYWLHNDLSMYQVRQKYESKALPESLRYELRIRYLPKTFQELHQRDKVTFYYLYDQVRSDYLKEIAEHIDQDVAIQLGCIEMRRFFKDMPQVALDKKSNFDYLEKEVGLKRFLPKSVIDSMKTKALRKLIQQHFRQYAQLTESECVFKFFETLSGVYNFNQERFRCAL-GS--GWSISVEIVVGPDVGISYLTEKASTPTHMADFAQVQSIQTMTGGDDNSKGVVQLKIVGATLPLTITCKNLEEAEDMADLIDGYCRLVHDVQATVWTKRDENI--PRTPRSSYP-RVGS-RNEEIFSGGERISDYAEIVE-EEDDYSTAD----------ARDYEIPREHIRLVEILGEGQFGDVYKGMYFDKEGMQVPVAIKTCKEDGEESMTEKFLEEAYIMQQFDHPHIVKLIGICSENRPVWIVMELAKYGEMRFYLQNNQQRLDLVML-ILYAYQLSTALSYLESKKFVHRDIAARNVLVSAHDSVKLGDFGLSRWVE-EQSYY-KASKGKLPIKWMAPESINFRRFTTASDVWMFGVCIWEILMYGVKPFQGVKNNDVIGKIEVGERLPLPPGCPSTLYNLMCSCWQYEPSKRLAFADLKTWLYEILGDERYRQEEEMHRGNRRIQTISWVSNGSDEE--APPPPKPARPQYTISP-----A---S-------FN-AS----VASLPHQWNSTANLPQGHSTP-VG-PSPN--------------------------------------------------------------------------------------------------------------------------------------------------------------------------------------------------------------------------------------------------------------------------------------------------------------------------------------------------------------------------------------------------------------------------
>EOG091F00CW|Lottia_gigantea|JG16_Flabellina_iodinea|TRANSCRIPT
------------------------------------------------------------------------------------------------------------------------------------------------------------------------------------------------------------------------------------------------------------------------------------------------------------------------------------------------------------------------------------------------------------------------------------------------------------------------------------------------------------------------------------------------------RISDYAEIVE-EEDDYSTAD----------ARDYEIPREHMRLVEILGEGQFGDVYKGMYFDKEGMQVPVAIKTCKEDGEESMTEKFLEEAYIMQQFDHPHIVKLIGICSENRPVWIVMELAKYGEMRAYLQNNQQRLDLVML-ILYAYQLSTALSYLESKKFVHRDIAARNVLVSAHDSVKLGDFGLSRWVE-EQSYY-KASKGKLPIKWMAPESINFRRFTTASDVWMFGVCIWEILMYGVKPFQGVKNNDVIGKIEVGERLHLPPGCPPSLYNLMCTCWQYEPSKRLAFADLKTWLFEILEEERQRQEEEMHRGNRRVQAISWASNGSDEE--TPPPPKPDSTPNLSAS-----N---S-------FNNAT----VTSLPHHWNSTANLPQGHSTP-IG-PSPNIDGF-----------------------------------AQH---HRHV----------------------------------------------------------------------------------EDTDVEAIGERLRQQQLESEKDSRWLEAEEKNLK-----------------------------------------------------------------------------------------------------------------------------------------------------------------------------------------------------------------------------------------------------
>EOG091F00CW|Lottia_gigantea|NC04_Fiona_pinnata|TRANSCRIPT
---------------------------------------------------------------------------------------------------------------------------------------------------------------------------EKSILKVHLPNSGFNMVKYGDATDVK--DIIRLVVGRLAAGNRCFGRVFAIKLVNTSEK-VGYWLHNDLSMYQVRQKYESKALPENLRYELRIRYLPKSFEELHKKDRVTFYYTYDQVRSDYMKDMAEHIDPEVAIRLGCIEMRRFFKDMPQVALDKKSNFDYLEKEVGLKRFLPKSVIDTMKSKALXXXXX-HFRQYAQLSESECVFKFFETLSAVHNFSQERFRCAL-GS--GWSISVEIVIGPDVGISYLTEKASTPTHMADFIHVQSIQTMIGGDDASKGVIQLKIVGATLPLTITCNSLEEAEDMADLIDGYCRLVHDVADSVWTKRDENI--PRTPRSSYP-R-AG-RNDELFSGGERISDYAEIVE-EEDDYSTAD----------ARDYEIPREHIRLVEIIGEGQFGDVYKGMYFDKEGMQVPVAIKTCKEDGEESMTEKFLEEAYIMQQFDHPHIVKLIGICSENRPVWIVMELAKYGELRPYLQNNQQRLDLVML-IMYAYQLSTALSYLESKKFVHRDIAARNVLVSAHDSVKLGDFGLSRWVE-EQSYY-KASKGKLPIKWMAPESINFRRFTTASDVWMFGVCIWEILMYGVKPFQGVKNNDVIGKIEVGERLPLPPGCPPSLYNLMCTCWQYEPSKRLSFADLKTWLYEILGEERNRQEEEMHRGNRRVQAISWVSNGSDEE--TLPPPKPARPQYLSVS-----G---T-------FN-SS----VASLPNHWNSTANLPIGHSTP-LG-PSPN-------------------------------------------------------------------------------------------------------------------------------------------------------------------------------------------------------------------------------------------KLSHTSSSR-SSTSSDCNEVS----S-------K--K--LCRDNDRVYESTTSVVRAVMSMTKDAPNVDTSSYLDMVKTIGLELRQLLASVDDALPKLPSDCHRQVEMAQKVLSTDMASLINAMKLAQENLHPPLLAEYRKSMLKSAHTLAIDSKNLLDTVDSARLK--------
>EOG091F00CW|Lottia_gigantea|JG26_Phestilla_sp|TRANSCRIPT
------------------------------------------------------------------------------------------------------------------------------------------------------------------------------------------------------------------------------------------------------------------------------------------------------------------------------------------------------------------------------------------------------------------------------------------------------------------------------------------------------------------------------------------------------------------EDDYSTAD----------ARDYEIPREHMRLVEIIGEGQFGDVYKGMYFDKEGMQVPVAIKTCKEDGEESMTEKFLEEAYIMQQFDHPHIVKLIGICSENRPVWIVMELAKLGELRPYLQNNQQRLDLVML-ILYAYQLSTALSYLESKKFVHRDIAARNVLVSAHDSVKLGDFGLSRWVE-EQSYY-KASKGKLPIKWMAPESINFRRFTTASDVWMFGVCIWEILMYGIKPFQGVKNNDVIGKIEVGERLPLPPGCPPSLYNLMCTCWQYEPSKRKSFADLKSWLFEILGEERNRQEEEMHRGNRRVQAISWVSNGSDEE--AAPPP--------------------------------------------------------------------------------------------------------------------------------------------------------------------------------------------------------------------------------------------------------------------------------------------------------------------------------------------------------------------------------------------------------------------------------------------------------------------------------------------
>EOG091F00CW|Crassostrea_gigas|NC01_Armina_californica|TRANSCRIPT
------------------------------------------------------------------------------------------------------------------------------------------------------------------------------------------------------------------------------------------------------------------------------------------------------------------------------------------------------------------------------------------------------------------------------------------------------------------------------------------------------------------------------------------------------------------------------------ARDYEIPREHIRLVEILGEGQFGDVYKGMYFDKEGMQVPVAIKTCKEDGEESMTEKFLEEAYIMQQFDHPHIVKLIGICSENRPVWIVMELAKYGEMRAYLNNNQHRLDLVML-ILYAYQLSTALSYLESKKFVHRDIAARNVLVSAHDSVKLGDFGLSRWVE-EQSYY-KASKGKLPIKWMAPESINFRRFTTASDVWMFGVCIWEILMYGVKPFQGVKNNDVIGKIEVGERLPLPPGCPPSLYNLMCSCWQYEPSKRLAFADLKTWLYEILEEERYRQEEEMHRGNRRVQAISWGSNGSDEE--APPPPKPARPQYSISP-----ADST----PNLS-GSASFNASMSSIPHQWNSTANLPQGHSTP-IG-PSPNIDAV-----------------------------------KSLGSQQSHGSIPR------------------------------------------------------------------------------------------------------------------------------------------------------------------------------------------------------------------------------------------------------------------------------------------------------------------SMGVQELHQPIITPQTG-----AH---------------------------
>EOG091F00CW|Crassostrea_gigas|NC07_Tritonia_diomedea|TRANSCRIPT
------------------------------------------------------------------------------------------------------------------------------------------------------------------------------------------------------------------------------------------------------------------------------------------------------------------------------------------------------------------------------------------------------------------------------------------------------------------------------------------------------------------------------------------------------------------------------------ARDYEIPREHIRLVEILGEGQFGDVYKGMYFDKEGMQVPVAIKTCKEDGEESMTEKFLEEAYIMQQFDHPHIVKLIGICSENRPVWIVMELAKYGEMRAYLQTNHDRLDLVML-ILYAYQLSTALSYLESKKFVHRDIAARNVLVSAQDGVKLGDFGLSRWVE-EQSYY-KASKGKLPIKWMAPESINFRRFTTASDVWMFGVCIWEILMYGVKPFQGVKNNDVIGKIEVGERLPLPPGCPPSLYNLMCSCWQYEPSKRLAFADLKTWLYEILEEERYRQEEEMHRGNRRVQGISWVSNGSDEE--APPPPKPARPQYSISP-----ADST----PNLS-GSASFNAGISSLPHHWNSTANLPQGHSTP-IG-PSPNIDAI-----------------------------------KS---------------------------------------------------------------------------------------------------------------------------------------------------------------------------------------------------------------------------------------------------------------------------------------------------------------------------------------------------------------------------------
>EOG091F00CW|Lottia_gigantea|JG23_Melibe_leonina|TRANSCRIPT
----------------------------------------------------------------------------------------------------------------------------------------------------------------------------------------------------------------------------------------------------------------------------------------------------------------------------------------------------------------------------------------------------------------------------------------------------------------------------------------------------------------------------------------------------------------------------------------------------------------------------------------------EEAYIMQQFDHPHIVKLIGICSENRPVLIIMELAKYGEMRAYLQNNQQRLDLVML-ILYAYQLSTALSYLESKKFVHRDIAARNVLVSAQDSVKLGDFGLSRWVE-EQSYY-KASKGKLPIKWMAPESINFRRFTTASDVWMFGVCIWEILMYGIKPFQGVKNNDVIGKIEVGERLALPPGCPPSLYNLMCSCWQYEPSKRLTFAELKTWLSEILEEERYRQEEEMHRGNRRVQAISWASNGSEED--IPPPPKPARPQY-------------------------------------------------------------------------------------------------------------------------------------------------------------------------------------------------------------------------------------------------------------------------------------------------------------------------------------------------------------------------------------------------------------------------------------------------------------------------------------
>EOG091F00CW|Crassostrea_gigas|NC05_Hermissenda_crassicornis|TRANSCRIPT
------------------------------------------------------------------------------------------------------------------------------------------------------------------------------------------------------------------------------------------------------------------------------------------------------------------------------------------------------------------------------------------------------------------------------------------------------------------------------------------------------------------------------------------------------------------------------------ARDYEIPREHIRLVEILGEGQFGDVYKGMYFDKEGMQVPVAIKTCKEDGEESMTEKFLEEAYIMQQFDHPHIVKLIGICSENRPVWIVMELAKYGEMRAYLQNNQQRLDLVML-ILYAYQLSTALSYLESKKFVHRDIAARNVLVSAHDSVKLGDFGLSRWVE-EQSYY-KASKGKLPIKWMAPESINFRRFTTASDVWMFGVCIWEILMYGVKPFQGVKNNDVIGKIEVGERLPLPPGCPPSLYNLMCTCWQYEPSKRLAFADLKTWLYEILEEEKYRQEEEMHRGNRRVQAISWASNGSDEE--APPPPKPARPQYSISP-----AGST----PNLN-NNAS----MASLPHHWNSTANLPQGHSTP-LG-PSPNIDAI-----------------------------------KSQG--------------------------------------------------------------------------------------------------------------------------------------------------------------------------------------------------------------------------------------------------------------------------------------------------PP---------------------------QQSQHP------------------------------------------
>EOG091F00CW|Lottia_gigantea|JG20_Learchis_evelinae|TRANSCRIPT
--------------------------------------------------------------------------------------------------------------------------------------------------------------------------------------------------------------------------------------------------------------------------------------------------------------------------------------------------------------------------------------------------------------------------------------------------------------------------------------------------------------------------------------------------------------------------------------------------------------------------------------------------------------------------IVMELAKYGEMRAYLQNNQQRLDLVML-ILYAYQLSTALSYLESKKFVHRDIAARNVLVSGHDSVKLGDFGLSRWVE-EQSYY-KASKGKLPIKWMAPESINFRRFTTASDVWMFGVCIWEILMYGVKPFQGVKNNDVIGKIEVGERLPLPHGCPPSLYNLMCTCWQYEPSKRLAFAELKTWLYEILEEEKSRQEEEMHRGNRRVQAISWASNGSDEE--AMPPPKPARPQYSISP-----AGST----PNLS-GSASFNN--------------------------------------------------------------------------------------------------------------------------------------------------------------------------------------------------------------------------------------------------------------------------------------------------------------------------------------------------------------------------------------------------------------------------------------------------------
>EOG091F00CW|Crassostrea_gigas|JG14_Eubranchus_rustyus|TRANSCRIPT
------------------------------------------------------------------------------------------------------------------------------------------------------------------------------------------------------------------------------------------------------------------------------------------------------------------------------------------------------------------------------------------------------------------------------------------------------------------------------------------------------------------------------------------------------------------------------------ARDYEIPRDHIQLVETIGEGQFGDVYKGMYFDKEDMQVPVAVKTCKEDGEESMTEKFLEEAYIMQQFDHPHIVKLIGICSENRPVWIVMELAKYGEMRAYLQNNQQRLDLVML-ILYAYQLSTALSYLESKKFVHRDIAARNVLVSAHDSVKLGDFGLSRWVE-EQSYY-KASKGKLPIKWMAPESINFRRFTTASDVWMFGVCIWEILMYGIKPFQGVKNNDVIGKIEVGERLPLPAGCPPSLYNLMCTCWQYEPSKRLAFADLKTWLFEILGEEKNRQEEEMHRGNRRVQAISWVSNGSDED--APPPPKPARPSYSMTP-----ADST----PNLS-GSGSFNTSVASLPNQWNSTANLPQGHSTP-LG-PSPNIDAINN--------------------------------------------------------------------------------------------------------------------------------------------------------------------------------------------------------------------------------------------------------------------------------------------------------------------------------------------------------------------------------------------------------------------
>EOG091F00CW|Lottia_gigantea|JG32_Unidentia_angelvaldesi|TRANSCRIPT
-----------------------------------------------------------------------------------------------------------------------------------------------------------------------------------------------------------------------------------------------------------------------------------------------------------------------------------------------------------------------------------------------------------------------------------------------------------------------------------------------------------------------------------------------------------------------------------------------------------------------------------------------------------------------------------------------------------------------------------------------------------YY-KASKGKLPIKWMAPESINFRRFTTASDVWMFGVCIWEILMYGVKPFQGVKNNDVIGKIEVGERLPLPPGCPPSLYNLMCSCWQYEPSKRHAFAELKTWLYEILEEERGRQEEEMHRGNRRIQAISWASNGSDEE--APPPPKPGSTPNLAGS-----A---S-------FN-AS----IASLPHQWNSTANLPQGHSTP-IGGPSPNID------------------------------------------------------------------------------------------------------------------------------------------------------------------------------------------------------------------------------------------------------------------------------------------------------------------------------------------------------------------------------------------------------------------------
>EOG091F00CW|Lottia_gigantea|HW16_Hancockia_cfuncinata|TRANSCRIPT
------------------------------------------------------------------------------------------------------------------------------------------------------------------------------------------------------------------------------------------------------------------------------------------------------------------------------------------------------------------------------------------------------------------------------------------------------------------------------------------------------------------------------------------------------RISDYAEIVE-EEDDYSTAD----------ARDYEIPRDHMRLVEILGEGQFGDVYKGMYFDKEGMQVPVAIKTCKEDEEESMTEKFLEEAYIMQQFDHPHIVKLIGICSENRPVWIIMELAKYGEMRAYLQSNQLHLDLVML-ILYAYQLSTALSYLESKKFVHRDIAARNVLVSAHDSVKLGDFGLSRWVE-EQSYY-KASKGKLPIKWMAPESINFRRFTTASDVWMFGVCIWEILMYGIKPFQGVKNNDVIGKIEVGERLPLPPGCPPSMYNLMCSCWQYEPSKRMAFADLKMWLYEILEEERYRQEGEMHRGNRRVQAVSWASNGSDEE--PPPPPKPARPQFSTGS-----G---S-------FN-TS----VGSLPHHWNNSGSLPQGHSTP-IG-PSPNID----------------------------------------------------------------------------------------------------------------------------------------------------------------------------------------------------------------------------------------------------------------------------------RENDSVYDSTTSVVRAVMTMTKDAPNVDADGYLDMVKTIGLELRQLLASVDDALPNLHPESHKQVEMAQKVLSTDMASLINAMKLAQQNFHPPLLTEYRRSMLKSAHTLAIDSKNLLDTVDSARV---------
>EOG091F00CW|Crassostrea_gigas|NC02_Bathydoris_clavigera|TRANSCRIPT
------------------------------------------------------------------------------------------------------------------------------------------------------------------------------------------------------------------------------------------------------------------------------------------------------------------------------------------------------------------------------------------------------------------------------------------------------------------------------------------------------------------------------------------------------------------------------------ARDYEIPRDHIRLVEILGEGQFGDVYKGMFFDKEGMQVPVAIKTCKEDGEEIMTEKFLEEAYIMQQFDHPHIVKLIGICSDTRPVWIIMELAKHGEMRAYLQSNQQCLDLVML-ILYAYQLSTALSYLESKKFVHRDIAARNVLVSSHDSVKLGDFGLSRWVE-EQSYY-KASKGKLPIKWMAPESINFRRFTTASDVWMFGVCIWEILMYGVKPFQGVKNNDVIGKIEAGERLPLPLGCPPSLYNLMCSCWQYEPSKRLAFADLKTWLYEILEEERYRQEEEMHRGNRRLKAISWGSNGSDEE--QPPPPKPARPQFAMSP-----GDSN----PTPS-AASSMNASVASLPHQWNTATNMPQGHSTP-AG-PSPNIDAI-----------------------------------KS---------------------------------------------------------------------------------------------------------------------------------------------------------------------------------------------------------------------------------------------------------------------------------------------------------------------------------------------------------------------------------
>EOG091F00CW|Crassostrea_gigas|HW19_Polycera_quadrilineata|TRANSCRIPT
------------------------------------------------------------------------------------------------------------------------------------------------------------------------------------------------------------------------------------------------------------------------------------------------------------------------------------------------------------------------------------------------------------------------------------------------------------------------------------------------------------------------------------------------------------------------------------ARDYEIPRGHICLVEILGEGQFGDVFKGRYFDKDHVQVPVAIKTCKEDGEECMTEKFLEEAYIMQQFDHPHIVKLIGICSETRPVLIVMELAKHGEMRAYLQNNQQRLDLVML-ILYAYQLSTALSYLESKKFVHRDIAARNVLVSGHDTVKLGDFGLSRWVE-EQSYY-KASKGKLPIKWMAPESINFRRFTTASDVWMFGVCIWEILMYGVKPFQGVKNNDVIGKIEAGERLPLPPGCPPSLYNLMCSCWNYEPSKRMAFADLKTWLYEILEEERYRQEEEMHRGNRRVKAISWGSNESDEE--PPPP-KPARPPFSMSP-----ADSL----NNLT-ANNS-----------------------------------------------------------------------------------------------------------------------------------------------------------------------------------------------------------------------------------------------------------------------------------------------------------------------------------------------------------------------------------------------------------------------------------------------------------
>EOG091F00CW|Crassostrea_gigas|HW04_Calmella_cavolinii|TRANSCRIPT
------------------------------------------------------------------------------------------------------------------------------------------------------------------------------------------------------------------------------------------------------------------------------------------------------------------------------------------------------------------------------------------------------------------------------------------------------------------------------------------------------------------------------------------------------------------------------------ARDYEIPRELIRLVEILGEGQFGDVYKGMYFDKEGMQVPVAIKTCKEDGEETMTEKFLEEAYIMQQFDHPHIIKLIGICSDTRPVWIVMELAKHGEMRAYLQNNQHRLDLVML-ILYAYQLSTALSYLESKKFVHRDIAARNVLVSSHDSVKLGDFGLSRWVE-EQSYY-KASKGKLPIKWMAPESINFRRFTTASDVWMFGVCIWEILMYGVKPFQGVKNNDVIGKIEAGERLPLPAGCPPSLYNLMCSCWQYEPSKRLSFADLKTWLYEILEEERYRQEEEMHRDNRRVQAISWVGSNGSDEDGTLPPPKPARPQLSSMS-----P---TGSTPNLVL--ASGGASSSPVPHQWSSTTHL-----------------------------------------------------------------------------------------------------------------------------------------------------------------------------------------------------------------------------------------------------------------------------------------------------------------------------------------------------------------------------------------------------------------------------------------
>EOG091F00CW|Lottia_gigantea|NC06_Pleurobranchaea_californica|TRANSCRIPT
------------------------------------------------------------------------------------------------------------------------------------------------------------------------------------------------------------------------------------------------------------------------------------------------------------------------------------------------------------------------------------------------------------------------------------------------------------------------------------------------------------------------------------------------------RISDYAEIVE-EEDDYSTPD----------ARDYEIPRDHIRLVEILGEGQFGDVYKGMYFDKEGMQVQVAIKTCKEDGEEIMTEKFLEEAYIMQQFDHPHIVKLIGTCSDTRPVWIVMELAKHGEMRAYLQNNQNRLDLVML-ILYAHQLSTALSYLESKKFVHRDIAARNVLVSSHDSVKLGDFGLSRWVE-EQSYY-KASKGKLPIKWMAPESINFRRFTTASDVWMFGVCIWEILMYGVKPFQGVKNNDVIGKIEAGERLPLPQGCPPALYNLMCSCWQYEPSKRHSFADLKTWLNDILEEERFRQEEEMHRGNHRVQNISWGSNGSDHE--PPPPPKPARPQFSGSPAGSNPN---L-------FN-TS----VGPLPQQWNNSLSQPMGHSTPAMG-PSPNIDGL-----------------------------------VQH---HRHV----------------------------------------------------------------------------------EDVDEEAIGERLRQQQKESEEDARWLHAEEKNLKRDKGSN---------------------LDNIKENSPPVL---------------VQGQPAMR---HPK--FGQRTSSGSQSSSTSDSMDGLPGSSN-------K-----LSRVNDSVYDSTTSVVRAVMKMTKEAPLVDGEHYLDMVKVIGGELRALLASVDEIMPNLPLESQKQVEMAQKVLSTDMGSLISAMRLAQQNYHTPLLADYRKSMLKSAHALAMDSKNLLDTVDTARVK--------
>EOG091F00CW|Lottia_gigantea|HW03_Berthella_plumula|TRANSCRIPT
------------------------------------------------------------------------------------------------------------------------------------------------------------------------------------------------------------------------------------------------------------------------------------------------------------------------------------------------------------------------------------------------------------------------------------------------------------------------------------------------------------------------------------------------------------------------------------------------------------------------------------------------------------------------------------------NNQHRLDLVML-ILYAYQLSTALSYLESKKFVHRDIAARNVLVSAHDIVKLGDFGLSRWVE-EQSYY-KASKGKLPIKWMAPESINFRRFTTASDVWMFGVCIWEILMYGVKPFQGVKNNDVIGKIEAGERLPLPQGCPPALYNLMCSCWQYEPSKRHSFADLKSWLYEILEEERFRQEEEMHRGNRRVQAISWGSNGSDEE--PPPPPKPARPQFSGSP-----N---V-------FN-TS----VASLPHQWNNSSNQPVGHSTPAMG-PSSNVDGL-----------------------------------AQH---HRHV----------------------------------------------------------------------------------EDVDEEVIEERLRQQQKESEEDARWLHAEEKNLKRDN---YRRDLNQ-------------QFDNTKENSPPTSA-------------------------------------------------------------------------------------------------------------------------------------------------------------------------------------------------------------
>EOG091F00CW|Crassostrea_gigas|CGI_10019934
MTTSSTTSYPVGDVGLPHLVYLTHEGTLTSICTHRPVLQSYDTDQTSTQRCWGWLYSCCCCHFNRTMKLSHAKGISKRLSEVYRSFWFPCTVSEDVHSRELTTVGLWTLLGDNPAIGMILGCFCPTCYEENDEIARWSRLWKIIQDEECEQCSDLIEAENESDLRVKRFLMDRSILKVHLPNGGFNMVKYGDATDVKIMDIIKLVVGRLAAGERYYSKCYALKLVHLQSK-ESYWLHNNLSMYQVRQKYESSHPPEEWRYELRVRYLPKNFSDLYLRDKVTFFYLYDQIRNDYMRDIAESIEPEVAIRLGCIEMRRFFKDMPQVALDKKSNFEYLEKEIGFKRFLPKSVIDSMKSKNLRKLIQNHFKQYAQLKEHECVYKFFDTLSTVNKFNQERFRCNV-GSTTSWGISMEIVIGPEVGISYQTEKSSSPVHMADFSQVKSIQTTTQED---RGILQIRIAGAVDPLTITSSPS-EVEDMADLIDGYCRLVHDINTSLWTRKGDSI--PRTPKSSMK-K-SG-QKDAIH--HERISDYAEIVE-DEGDYSTPAGPLGSRRRKKSRNFELKRENIKLLEVLGEGQFGDVFKGLFTDKDGVQSAVAVKTCKEDNEDSMMEKFLEEALIMQQFDHPHIIHLVGICSETLPVWIVMELAKHGEMRAYLQNNRTRLDLCTL-MLYCHQLSKALSYLESKKFVHRDIAARNVLVSSHDCVKLGDFGLSRVVD-EQSYY-KASKGKLPIKWMAPESINFRRFTTASDVWMFGVCMWEILMYGIKPFQGVKNNDVIGKIENGERLPLPQECPPSLYNLMCQCWSYEPSKRPSFSDIKVRLQEILAEERNRQVEEMKRDNRRIQEINWTGSSGSDI--EEPPPKPARPNFMTPA-----G---S--TPNLSNN-HS----VDSLPPQWGSTTHLPISHSTP-LG-PSPQQPPIHSHTGPPVMSVIPQHQGPREINLQNYFPSSSGYTSVQQ---HQHYLHQNSESVPDMGRGGAGYPGYNVPRNPQQLSEMLSTGQRNAPPSPVNSTVISDIMTQNPHSNHASPDSEWAPAVTVPVRLLNDSEDTTVIEQQLRLQQRQSEEDAKWLQDSEKHLKRDKSSGAIEQETRVQ------------------NNRSPTDGLPTQKENPQIPPHPNVVTRVP---------SHTSSGSR-SSSTSESDGLS----SPRQPELPD-----LDRSNDNIYNSTTSVVRSVMVLTKEASNVKAEEYTNLVKDVGVKLRALLGAVDEFIPTLPAPFVHEVQMAQNVLSTDMASIIAAMKLAIQYSTTTMDVEYRKGMLKAAHVLAMDSKNLLDIVDKTRVKVKLQSGLS
>EOG091F00CW|Lottia_gigantea|JG08_Dendronotus_venustus|TRANSCRIPT
------------------------------------------------------------------------------------------------------------------------------------------------------------------------------------------------------------------------------------------------------------------------------------------------------------------------------------------------------------------------------------------------------------------------------------------------------------------------------------------------------------------------------------------------------------------------------------------------------------------------------------------------------------------------------------------------------------------------------------------------------------------------------------------------------------------DVIGKIEVGERLPLPAGCPPSLYNLMCSCWQYEPSKRLSFADLKTWLYEILEEERYRQEEEMHRGNRRVQAISWASNGSDE-----------------------------------------------------------------------------------------------------------------------------------------------------------------------------------------------------------------------------------------------------------------------------------------------------------------------------R-SSSNSDSYDSAPSQFT-------KPGSLSLSRDNDSVYESTTSVVRAVMTMTKDAPNVEADGYLDMVKTIGLELRQLLAS-------------------------------------------------------------------------------------
>EOG091F00CW|Lottia_gigantea|JG07_Cuthona_albocrusta|TRANSCRIPT
--------------------------------------------------------------------------------------------------------------------------------------------------------------------------------------------------------------------------------------------------------------------------------------------------------------------------------------------------------------------------------------------------------------------------------------------------------------------------------------------------------------------------------------------------------------------------------------------------------------------------------------------------------------------------------------------------------------------------------------------------------------------------------------------------------------------------------------------------------------------------------------------------------------------------------------------------------------------------------------------------------------------------HRHV----------------------------------------------------------------------------------EDTDVEAMGEKLRQQQLESEVDSRWLEAEEKHLKL----------KQLPLNNENTLPTSIDNNNMNNNHP-----------------------AFR---SGP--KLSHSTSCR-SSTSSDSTEVP----R-------R--K--LSRDDDRVYESTTSVVRAVMTMTKDAPNVEASSYLDMVKAIGVELRHLLASVDDALPKLPSDCHKPVEMAQKVLSTDMASLINAMKLAQENLHPPLLAEYRKSMLKSAHTLAIDSKNLLDAVDSARVKS-------
>EOG091F00CW|Lottia_gigantea|HW07_Cuthona_caerulea|TRANSCRIPT
--------------------------------------------------------------------------------------------------------------------------------------------------------------------------------------------------------------------------------------------------------------------------------------------------------------------------------------------------------------------------------------------------------------------------------------------------------------------------------------------------------------------------------------------------------------------------------------------------------------------------------------------------------------------------------------------------------------------------------------------------------------------------------------------------------------------------------------------------------------------------------------------------------------------------------------------------------------------------------------------------------------------------HRHV----------------------------------------------------------------------------------EDTDVEAMGEKLRQQQIESEVDSRWLEAEEKHLKRAV---LTTINNN-------------NNSNINNNHP-----------------------ALR---SGPHPKLSHSTSCR-SSTSSDSTELN----T-------R--KLSVSRDNDAVYESTTSVVRAVMTMTKDAPNVEASSYLDMVKAVGLELRQLLSSVDDALPNLPSDCHKQVEMAQKVLSTDMASLINAMKLAQENLHPPLLAEYRKSMLKSAHTLAIDSKNLLDAVDSARLK--------
>EOG091F00CW|Lottia_gigantea|JG19_Janolus_barbarensis|TRANSCRIPT
---------------------------------------------------------------------------------------------------------------------------------------------------------------------------------------------------------------------------------------------------------------------------------------------------------------------------------------------------------------------------------------------------------------------------------------------------------------------------------------------------------------------------------------------------------------------------------------------------------------------------------------------------------------------------------------------------------------------------------------------------------------------------------------------------------------------------------------------------------------------------------------------------------------------------------------------------------------------------------------------------------------------------------------------------------------------------------------------------------------------------------------------------------------------------------------------------------------------------------------------------------------------------------VMTMTKDSPMVQADGYLDMVKTIGLELRQLLASVDDTLPTLPPESHKQVEMAQKVLSTDMASLINAMKLAQQNFHPPLLAEYRKSMLKSAHTLAIDCKNLLD----------------
>EOG091F00CW|Crassostrea_gigas|JG15_Favorinus_auritulus|TRANSCRIPT
-----------------------------------------------------------------------------------------------------------------------------------------------------------------------------------------------------------------------------------------------------------------------------------------------------------------------------------------------------------------------------------------------------------FRCAL-GS--GWSISVEIVIGPDVGISYLTEKASTPTHMADFAQVQSIQTMVGGDDNSKGVVQLKIVGATLPLTITCQSLEEAEDMADLIDGYCRLVHDVQGTVWTKRDENI--PRTRRSSYP-R-GG-RSDDIFSGNERISDYAEIVE-EEEDV---------------------------------------------------------------------------------------------------------------------------------------------------------------------------------------------------------------------------------------------------------------------------------------------------------------------------------------------------------------------------------------------------------------------------------------------------------------------------------------------------------------------------------------------------------------------------------------------------------------------------------------MMR---HPK--LAQTTSSSR-SSSNSDSNDNPPVSHP-------S--K--LSRENDSVYDSTTSVVRAVMTMTKDAPMVQVDSYLDMVKTIGLELRQLLASVDDTLPKLPPESHKQVEMAQKVLSTDMASLINAMKLAQQNFHPPLLAEYRKSMLKSAHTLAIDSKNLLDTVDSARL---------
>EOG091F00CW|Lottia_gigantea|JG24_Noumeaella_rubrofasciata|TRANSCRIPT
-----------------------------------------------------------------------------------------------------------------------------------------------------------------------------------------------------------------------------------------------------------------------------------------------------------------------------------------------------------------------------------------------------------------------------------------------------------------------------------------------------------------------------------------------------------------------------------------------------------------------------------------------------------------------------------------------------------------------------------------------------------------------------------------------------------------------------------------------------------------------------------------------------------------------------------------NAS----VSSLPQQWNSTANLPQGHSTP-IG-PSPNIDGF-----------------------------------SQH---HRHV----------------------------------------------------------------------------------EDTDVEAIGEKLRQQQLESEQDSRWLEAEEKNLKRENKSSFRRDPSQLP------------------TNNGAP---------------PNNNNNNN---------QPTTSSSR-SSSNSDSNDLPPGQSS-------K-----LCRENDSVYDSTTSVVRAVMTMTKDAPTVEVDGYLDMVKTIGLELRQLLASVDDTLPNLPPESHKQVEMAQKVLSTDMASLINAMKLAQQNFHPPLLAEYRKSMLKSAHTLAIDSKNLLDTVDCARL---------
>EOG091F00CW|Lottia_gigantea|JG01_Aeolidiella_alba|TRANSCRIPT
--------------------------------------------------------------------------------------------------------------------------------------------------------------------------------------------------------------------------------------------------------------------------------------------------------------------------------------------------------------------------------------------------------------------------------------------------------------------------------------------------------------------------------------------------------------------------------------------------------------------------------------------------------------------------------------------------------------------------------------------------------------------------------------------------------------------------------------------------------------------------------------------------------------------------------------------------------------------------------------------------------------------------HRHV----------------------------------------------------------------------------------EDTDVEAIGEKLRQQQLESEQDSRWLEAEEKNLKRENKSSFRRDPNQLP------------------NNNGVL---------------NNNQPVMR---HPK--LAQTTSSSR-SSSNSESNDIPPIQSS-------K-----LSRENDSVYDSTTSVVRAVMTMTKDAPMVEVDRYLDMVKAIGLELRQLLASVDDALPQLPQESHKQVEMAQKVLSTDMASLINAMKLAQQNFHPPLLAEYRKSMLKSAHTLAIDSKNLLDTVDSARL---------
>EOG091F00CW|Lottia_gigantea|JG22_Lomanotus_vermiformis|TRANSCRIPT
-----------------------------------------------------------------------------------------------------------------------------------------------------------------------------------------------------------------------------LKLINTTEK-IGYWLHNDLSMYQVRQKYEAKALPESLRYELRLRYLPKSFQDLHQKDKVTFYYLHDQVRSDYLKETADHIDQEVAIQLGCIEMRRFFKDMPHVALDKKSNFDYLEKEVGLKRFLPKSVI----------------------------------------------------------------------------------------------------------------------------------------------------------------------------------------------------------------------------------------------------------------------------------------------------------------------------------------LQMAGEIADGMAYLADRKFVHRDLAARNCMLAEDSTVKIGDFGMARDIY-ETDYYRKGGRGMLPVRWMAPESLRDGVFTPMSDIWSFGVVLWEMVTLAAQPYQGLSNEEVVKFVSDGHTMPVPEQCPEQMEELMLLCWKWKPKDRPTFNDIINYL--------------------------------------------------------------------------------------------------------------------------------------------------------------------------------------------------------------------------------------------------------------------------------------------------------------------------------------------------------------------------------------------------------------------------------------------------------------------------------------------------------------------------------------
>EOG091F00CW|Lottia_gigantea|JG30_Tritonia_festiva|TRANSCRIPT
--------------------------------------------------------------------------------------------------------------------------------------------------------------------------------------------------------------------------------------------------------------------------------------------------------------------------------------------------------------------------------------------------------------------------------------------------------------------------------------------------------------------------------------------------------------------------------------------------------------------------------------------------------------------------------------------------------------------NQRQIFHRDLAARNCLVGKEEVVKVGDFGLARNVLMDNEYH-MSERSKFPCKWSPPEVLHYRKYTNTSDVWAYGILLWEIYSFGEMPYQGLKNPEV-----------------------------------------------------------------------------------------------------------------------------------------------------------------------------------------------------------------------------------------------------------------------------------------------------------------------------------------------------------------------------------------------------------------------------------------------------------------------------------------------------------------------------------------------------------------------------------
>EOG091F00CW|Lottia_gigantea|HW15_Flabellina_babai|TRANSCRIPT
------------------------------------------------------------------------------------------------------------------------------------------------------------------------------------------------------------------------------------------------------------------------------------------------------------------------------------------------------------------------------------------------------------------------------------------------------------------------------------------------------------------------------------------------------------------------------------------------------------------------------------DRERGSQAFLQEASVMTSLRHQNLVKLIGVIRGE-PIFLVTEFMGKGNLVEYLRSRGRNVITKKDQINFATDTCAAMDYLENKSLVHRDLAARNVLIHDNGTAKVSDFGLAKFEDVSM------SSQRFPIKWTAPESLRNNDFTNKSDMWSFGILLWEIYSFGRVPYPRIPLSDVVMHVERGYRMEAPESCPPEIYSIMKHAWEIKPGDRPTF----------------------------------------------------------------------------------------------------------------------------------------------------------------HRHV----------------------------------------------------------------------------------EDTDVEAIGEKLRQQQMESEIDSRWLEAEEKNLK-----------------------------------------------------------------------------------------------------------------------------------------------------------------------------------------------------------------------------------------------------
