# Supplementary material for: Transcriptomics provides a robust framework for the relationships of the major clades of cladobranch sea slugs (Mollusca, Gastropoda, Heterobranchia), but fails to resolve the position of the enigmatic genus Embletonia
Source: BMC Ecol Evol. 2021 Dec 28;21:226. doi: 10.1186/s12862-021-01944-0 (PMC8895541; doi:10.1186/s12862-021-01944-0)
Supplement: Supplementary file 6 — Additional file 6. Archive S4: Unmasked multiple sequence alignments on amino acid level including Doris kerguelenensis and Calmella cavolini prior to the removal of outliers. [file 12862_2021_1944_MOESM6_ESM.zip › Archive_S4/Alignments/EOG091F02JS.aa.fasta]

>EOG091F02JS|Biomphalaria_glabrata|BGLTMP014070
-------------------------------------LKEEVQKKFNAPYEQLCIIFAGKIVKDEDSLEQHGIKDGLTVHLVIKT--------------------ANRT-----APDPLTTRLSSTTGSAAPDVSQTPFNLGGIGGLSGLSGLGMGSSNFMEMQQRMQRE------------------SMMSNPEIMRSLLMNNPQMRELMEISKRVSKVSFHALETMYSKEKMSTIMDFNFEITHMLNNPELMRQTMELARNPAMMQELMRSQDRAMSNLESIPGGFNALQRMYRDIQEPMMSAAQETIG-ANPFASLV-NS-GSTGT-G----E-NTQQGRENRDPLPNPWG-------------------SPT-------------------------PRSASDTSQTGST---------E----------------------------QN-----------------P-T----------------A-------------------GMFNSPGMQSLMRQMMQNPQMISNMLQAPYMQSMMQSLAANPELAQQVC-----------------------------------------------------------------------------------------------------------------------------------------------------------------------------------------------------------------------------------------------
>EOG091F02JS|Crassostrea_gigas|CGI_10006535
MAD-----EESPRITVTVKTPKEKHDVEINQAAGVREFKEEVGKKFSAPIEQLCLIFAGKILKDGDTLAQHGIKDGLTVHLVIKSSNR--SQEQAAQRSTTPSSAPTTGSTTGGGVGTETP-----------NLSQTPFGLGGLGGLAGLGNLGMGSHNFMEMQQNMQREMMANPDLMRQMMENPFVQQLMSNPDVMRQMITSNPQMRELMER---------------------------NPEISHMLNNPELMRQTMELARNPAMLQELMRSQDRAMSNLESIPGGFNALQRMYRDVQEPMMDAAFG---NQNPFASLVGQN-N---S-G----APNALQGTENNQPLPNPWAPASTQSSSSPSSPSPATTTSST-------------------------A----------PT---------S-------A---------------------A-----------------S-M----------------Q-------------------DMFGSRGMQSLMQQMTQNPQLMENMLQAPYMQSMLQSMSANPEMANQIIGSNPMFAGNPQLQQQVMQQLPTMMQQLQNPEMQALLSNPQALNAVMQIQQGLSTLQSSAPSLFPGVNPGSLP-IGGST--PTTNTVATTT-AA---SAS----T----D-----TTSSSTNST---TTTTTATTSTTGGTTT---------T---PSTAAPGPQQNPEQLSNLMAHMMQLMAG----G-NQNQPPEQRYAAQLDQLATMGFVDREANIRALQATLGDVNAAIDRLLQQR
>EOG091F02JS|Lottia_gigantea|HW09_Doto_sp|TRANSCRIPT
-------------LTIHVKTPKEKHSLEVKTGCLVKELKTKAAEKFHAPIEQLCMIFAGKILKDDDTLEQHGIKDGLTVHLVIKS--------------------PNRT-----STANSTP-----------DVSQTPFNLGGIGGLGGLSGLGMGSSNFMEMQQRMQTEMMRNPDMMRQMMDNPFVQSMMSNPDIMRNLLMNNPQMRELMDR---------------------------NPEITHMLNNPEVMRQTMELARNPSMMQELMRSQDRALSNLESIPGGFNALQRMYRDVQEPMMNAAQG----ANPFASLVNNS-T---S-G----E-NTQQGRENSDPLPNPWG-------------------SNP-------------------------T----------PS---------T-------T---------------------N-----------------G-M----------------S-------------------GMFNSPGMQSLMQQMMQNPQMMSNMMQAPYMQGMLQGLTNNPELAQQIIGNNPLFANNPQMQQNFQSMMPTLLQQMQSPDMQNLVTNPRAMEAMMRIQSGLSQLQQESPGMFSTMTGVNSS-QSSTT--NVTTSVTTLA-T----DSS----S----T-----TTT---------SSSS--TSSTTPGITS---------A---GGP---------------------------------NQPPEQRFASQLEVLAGMGFVDREANIRALTATFGDVNAAIDRLLQQ-
>EOG091F02JS|Lottia_gigantea|JG13_Doto_lancei|TRANSCRIPT
-------------LTIHVKTPKEKHSLEVKTGCLVKELKTKAAEKFHAPIEQLCMIFAGKILKDDDTLEQHGIKDGLTVHLVIKS--------------------PNRT-----STANSTP-----------DVSQTPFNLGGIGGLGGLSGLGMGSSNFMEMQQRMQSEMMRNPDMMRQMMDNPFVQSMMSNPDIMRNLLMNNPQMRELMDR---------------------------NPEITHMLNNPEVMRQTMELARNPAMMQELMRSQDRALSNLESIPGGFNALQRMYRDVQEPMMNAAQG----ANPFASLVNNS-T---S-G----E-NAQQGRENSDPLPNPWG-------------------SNP-------------------------T----------PP---------T-------T---------------------N-----------------G-M----------------S-------------------GMFNSPGMQSLMQQMMQNPQMMSNMMQAPYMQGMLQGLTNNPELAQQIIGNNPLFANNPQMQQNFQSMMPTLLQQMQSPDMQNLVTNPRAMEAMMRIQSGLSQLQQESPGMFSTMTGVNSS-QSTTT--SATTSVTTPA-T----DSS----P----T-----TTT---------SSSS--TSSTTPGVTS---------A---GGPL-------------------------------QNQPPEQRFASQLEVLAGMGFVDREANIRALTATFGDVNAAIDRLLQQ-
>EOG091F02JS|Lottia_gigantea|JG30_Tritonia_festiva|TRANSCRIPT
--------------NITVKTPKDKHNVEVKIGGLVKELKEKASQKFNAPIEQLCMIFAGKILKDDDTLEQHGIKDGLTVHLVIKSPNR--TVPDPPPA----------------------------------DVSQTPFNLGGIGGLRGLSGLGMGSANFMEMQQRMQREMMNNPDMMRQLMDSPFVQSMMSNPEIMRTLLMNNPQMRELMER---------------------------NPEITHMLNNPEVMRQTMELARNPAMMQELMRSQDRALSNLESIPGGFNALQRMYRDVQEPMMNAAQE----ANPFASLVNDS-D---P-G----G-HSQQGRENSDPLPNPWG-------------------PAP-------------------------S----------TT---------N----------------------------SG-----------------G-Q----------------A-------------------GMFNTPGMQSLMQQIMQNPQMMSNMLQAPYMQGMLQGLSNNPELAQQIIGDNPLFANNPQMQANLSTMMPTLLQQMQNPDMQNLMTNPRAMEAMMRIQSGISQLQEESPGVFSAMSGLNGR-QSDTN--TTPTSAESSS-PT---TTS----P----S-----TNS---------STTT--P----GVTSA---------G--------------------------GPLVS----G-QQNQAPEQRFAAQLDVLANMGFVDREANIRALTATFGDVNAAIDRLLQQR
>EOG091F02JS|Lottia_gigantea|NC07_Tritonia_diomedea|TRANSCRIPT
-------------FNITVKTPKDKHNVEVKIGGLVKELKEKASQKFNAPIEQLCMIFAGKILKDDDTLEQHGIKDGLTVHLVIKSPNR--TVPDPPPA----------------------------------DVSQTPFNLGGIGGLRGLSGLGMGSANFMEMQQRMQREMMNNPDMMRQLMDSPFVQSMMSNPEIMRTLLMNNPQMRELMER---------------------------NPEITHMLNNPEVMRQTMELARNPAMMQELMRSQDRALSNLESIPGGFNALQRMYRDVQEPMMNAAQE----ANPFASLVNDS-D---P-G----G-HSQQGRENSDPLPNPWG-------------------PAP-------------------------S----------TT---------N----------------------------MT-----------------S-S----------------T-------------------RMFNTPGMQSLMQQIMQNPQMMSNMLQAPYMQGMLQGLSNNPELAQQIIGDNPLFANNPQMQANLSTMMPTLLQQMQNPDMQNLMTNPRAMEAMMRIQSGISQLQEESPGVFSAMSGLNGR-QSDTN--TTTTSAESSS-PT---TTS----P----S-----TNS---------STTT--P----GVTSA---------G--------------------------GPLVS----G-QQNQAPEQRFAAQLDVLASMGFVDREANIRALTATFGDVNAAIDRLLQQR
>EOG091F02JS|Lottia_gigantea|NC08_Tritonia_hamnerorum|TRANSCRIPT
-------------LNITVKTPKDKHVIEVKIGGLVKELKEKASQKFNAPIEQLCMIFAGKILKDDDTLEQHGIKDGLTVHLVIKSPNR--TVPEPPPA----------------------------------DVSQTPFNLGGIGGLRGMSGLGMGSANFMEMQQRMQREMMSNPDMMRQLMDSPFVQSMMSNPEIMRTMLMNNPQMRELMER---------------------------NPEITHMLNNPEVMRQTMELARNPAMMQELMRSQDRALSNLESIPGGFNLLQRMYRDVQEPMMNAAQE----ANPFASLVNNA-D---Q-G----G-NSQQGRENSDPLPNPWG-------------------PTP-------------------------S----------NT---------G----------------------------RT-----------------SRQ----------------A-------------------GMFNTPGMQSLMQQIMQNPQMMSNMLQAPYMQGMLQGLSNNPELAQQIIGDNPLFANNPQMQANLSTMMPTLLQQMQNPEMQNLMTNPRAMEAMMRIQSGMSQLQQESPGVFSAMSGLNGQ-VSTPSTTSTESSSSITT-NT---TTS----S----S-----TNS---------STTT--T----PGVTS---------A---GGPL-----------------------G----Q-GQNQPPEQRFASQLEVLASMGFVDREANIRALTASFGDVNAAIDRLLQQR
>EOG091F02JS|Lottia_gigantea|JG22_Lomanotus_vermiformis|TRANSCRIPT
---------------IHVKTPKEKHSLEVKSGGLVKELKEKASEKFNAPVEQLCMIFAGKILKDDDTLEQHGIKDGLTVHLVIKSPNR--TVQD-PPA----------------------------------NVSQTPFNLGGIGGLGGLSGLGMGSANFMEMQQRMQREMMGNPEMMRQLMDSPFVQSMMSNPEVMRSLLMNNPQMRELMDR---------------------------NPEITHMLNNPEVMRQTMELARNPAMMQELMRSQDRALSNLESIPGGFNALQRMYRDVQEPMMNAAED----ANPFAGLVNNV-G---S-G----E-SSQQGRENSDPLPNPWG-------------------PAP-------------------------S----------TN---------T-------T---------------------R-----------------G-Q----------------T-------------------GMFNSPGMQSLMQQMMQNPQMMSNMLQAPYMQNMLQGLSSNPDLAQQIIGNNPLFANNPQMQANLTSMMPTLLQQMQNPDMQNMMTNPRAMEALMRIQSGLSQLQQESPGMFSAMSGLNTQ-QGTSP--ATTSSDSSTT-PT---STP----S----A-----NTT---------TTSG--T----PSGTA---------P---LGPL-----------------------G----S-GPNQPPEQRFATQLDTLASMGFVDREANIRALTATFGDVNAAIDRLLQQ-
>EOG091F02JS|Lottia_gigantea|JG08_Dendronotus_venustus|TRANSCRIPT
-------------LTIHVKTPKEKHSVEVKDGSFVKELKEKTSAKFNAPIEQLCMIFAGKILKDDDSLEQHGIKDGLTVHLVIKSPNR--TQDAPPAA----------------------------------PSSATPFNLGGIGGLGGLSGLGMGSANFMEMQQRMQREMVNNPDMMRQLMDSPFIQSMMSNPEMMRSLLMNNPQMRELMDR---------------------------NPEITHMLNNPEVMRQTMELARNPAMMQELMRSQDRALSNLESIPGGFNALQRMYRDVQEPMMNAAQE----ANPFASLVNNS-N---T-G----E-SVQQGRENSDPLPNPWG-------------------PST-------------------------P----------NT---------T-------T---------------------G-----------------G-Q----------------A-------------------GMFNSPGMQSLMQQMMQNPQMMNNMLQAPYMQSMLQGLSSNPELAQQIIGNNPMFANNPQMQQNLQTMMPTLLQQMQNPDMQNMATNPRAMEAMMRIQSGLSQLQQESPGLFSAMSGLNIQ-PNTST--NTSTTTSTDS-SS---TTT----T----T-----SSS---------TTPN--T----TT-------PGMMGGSGGGGMQ-------------------------------PNQQPEQRFAAQLDMLASMGFVDREANIRALTATFGDVNAAIDRLLSQR
>EOG091F02JS|Crassostrea_gigas|JG02_Antaeolidiella_chromosoma|TRANSCRIPT
--------SKSDVITIHVKTPKDKHAVEVSKGCFVKELKEKASEKFNAPKDQLCMIFAGKILKDDDTLEQHGIRDGLTVHLVIKSPNR--TVPEPAPAAPNPNN-TT-------PQTNSAP-----------DVSQTPFNLGGIGGLGGLSGLGMGSANFMEMQQRMQREMMNNPDMMRQLMDSPFVQSMMSNPDMMRNLLMNNPQMRELMDR---------------------------NPEITHMLNNPEVMRQTMELARNPAMMQELMRSQDRALSNLESIPGGFNALQRMYRDVQEPMMNAAQG----ANPFASLVNNS-S---S-S----E-NTQQGRENSDPLPNPWR-------------------PSS-------------------------T----------TS---------T-------TS-GQTGTT-SSSPSPSSTNTSS-----------------G-P----------------A-------------------GMFNTPGMQSLMQQMMQNPQMMNNMLQAPYMQSMLQGLSNNPELAQQIVGQNPLFANNPQMQANLSSMLPTLLQQMQNPEMQNVMTNPRAMEALMRIQSGLSQLQQESPGMFSSLSGLNTQ-NTSSA--TTGTDSSSTT-T--------------T-S-----S-------N---TTSSTTTSNSTSGITS---------S---GGPLGQGQQSNPEAFSTMMSQMMQMMVS----G-QQNQPPEQRFASQLETLASMGFMDREANIRALTATFGDVNAAIDRLLQQR
>EOG091F02JS|Lottia_gigantea|JG01_Aeolidiella_alba|TRANSCRIPT
--------SQSDVIKINVKTPKDKHIVEVKNSCLVKELKEKTAEKFNAPKEQLCMIFAGKILKDDDTLEQHGIKDGLTVHLVIKS--------------------PNRT-----PQSNSGP-----------DVSQTPFNLGGIGGLGGLSGLGMGSANFMEMQQRMQREMMNNPDMMRQLMDSPFVQSMMSNPEIMRNLLMNNPQMRELMDR---------------------------NPEITHMLNNPEVMRQTMELARNPAMMQELMRSQDRALSNLESIPGGFNALQRMYRDVQEPMMNAAQG----ANPFASLVNNS-D---S-S----E-NTQQGRENSDPLPNPWG-------------------PTP-------------------------S----------PT---------T-------TR-RQT-------------------------------------------------------------------------GMFNTPGMQSLMQQMMQNPQMMNNMLQAPYMQSMLQGLSSNPELAQQIIGQNPLFANNPQMQANLSSMLPQLLQQMQNPDMQNMMTNPRAMEALMRIQSGLSQLQQESPGMFSSMSGLNPT-QNTTS--MTTTGTGPTS-TA---STT----T----T-----TSS---------ST---SSNTTTTSTT--------------------------------------PGIT----S-AQNQPPEQRFASQLETLASMGFLDREANIRALTATFGDVNAAIDRLLQQ-
>EOG091F02JS|Crassostrea_gigas|JG16_Flabellina_iodinea|TRANSCRIPT
-------------ITINVKTPKDKHIVEVKNGGAVKELKEKAAAKFNAPVEQLCMIFAGKILKDDDTLEQHGIKDGLTVHLVIKSPNR--TVQDPPQPSPATST-PNSA-----PQSNSAP-----------DVSQTPFNLGGIGGLGGLSGLGMGSANFMEMQQRMQREMMSNPDMMRNLMDSPFVQSMMSNPDIMRNLLMNNPQMRELMDR---------------------------NPEITHMLNNPEVMRQTMELARNPAMMQELMRSQDRALSNLESIPGGFNALQRMYRDVQEPMMNAAQG----ANPFASLVNNS-G---S-G----E-SNQQGRENSDPLPNPWG-------------------PSP-------------------------T----------PS---------T-------TT-RSQTGT-T---TTSSQNSSS-----------------G-S----------------A-------------------GMFNTPGMQSLMQQMMQNPQMMNNMLQAPYMQSMLQGLSNNPELAQQIIGENPLFANNPQMQSNLSSMLPTLLQQMQNPEMQNLMTNPRAMEAMVRIQSGLSQLQQESPGMFSSLSGVNVQ-QNTSN--TVTTATNSSS-T-----------S----T-----T-------S---SNSTGTTTTTTSGVTS---------S---GGPLGQGQQSNPEAFSTMMSQMMQMMVS----G-QQNQPPEQRFASQLETLASMGFVDREANIRALTATFGDVNAAIDRLLQQR
>EOG091F02JS|Lottia_gigantea|JG20_Learchis_evelinae|TRANSCRIPT
------------------------------------------------------MIFAGKILKDDDSLEQHGIKDGLTVHLVIKS--------------------PNRT-----PQPNSSP-----------DVSQTPFNLGGVGGLGGLSGLGMGSANFMEMQQRMQREMMNNPEMMRQLMDSPFVQSMMSNPDIMRNLLMNNPQMRELMDR---------------------------NPEITHMLNNPEVMRQTMELARNPAMMQELMRSQDRALSNLESIPGGFNALQRMYRDVQEPMMNAAQG----ANPFASLVNNS-G---S-S----E-NTQQGRENSDPLPNPWG-------------------PAP-------------------------S----------AS---------P----------------------------SR-----------------R-T----------------A-------------------GMFNTPGMQSLMQQMMQNPQMMNNMLQAPYMQSMLQGLSNNPELAQQIIGENPLFANNPQMQANLSSMLPTLLQQMQNPDMQNVMTNPRAMEALMRIQSGLSQLQQESPGIFSSLSGVNVQ-QNTTS--SASTGADTSS-TS---STT----T----A-----TTS---------ST---TSSNTTSSTVT---------A---GGPL-------------------------------QNQPPEQRFASQLETLASMGFVDREANIRALTATFGDVNAAIDRLLQQ-
>EOG091F02JS|Lottia_gigantea|JG27_Phidiana_lynceus|TRANSCRIPT
----------SDVITIHVKTPKDKHSVEVKIGCLVKELKEKASEKFNAPKEQLCMIFAGKILKDDDTLEQHGIKDGLTVHLVIKSPNR--TVQEPPPA----------------------------------DVSQTPFNLGGIGGLSGLSGLGMGSANFMEMQQRMQREMMNNPDMMRQLMDSPFVQSMMSNPDIMRNLLMNNPQMRELMDR---------------------------NPEITHMLNNPEVMRQTMELARNPAMMQELMRSQDRALSNLESIPGGFNALQRMYRDVQEPMMNAAQG----ANPFASLVNNS-G---S-T----E-NTQQGRENSDPLPNPWG-------------------PTP-------------------------S----------AT---------P----------------------------PR-----------------R-Q----------------A-------------------GMFNTPGMQSLMQQMMQNPQMMNNMLQAPYMQSMLQGLSNNPDLAQQIIGENPLFANNPQMQANLSSMLPTLLQQMQNPDMQNVMTNPRAMEALMRIQSGLSQLQQESPGIFSSLSGVNVQ-QNTST--SATTAAADSS-ST---TST----T----T-----ATS---------SSTT--S----PNTTS---------S--------------------------TMMVS----G-QQNQPPEQRFASQLETLASMGFVDREANIRALTATFGDVNAAIDRLLQQ-
>EOG091F02JS|Crassostrea_gigas|JG11_Dondice_occidentalis|TRANSCRIPT
-----------------------------------------------------------------------------------KSPNR--TVQEPLAAAPASNT-AS-------SQPNSAP-----------DISQTPFNLGGIGGLGGLSGLGMGSANFMEMQQRMQREMMGNPDMMRQLMDSPFVQSMMSNPDIMRNLLMNNPQMRELMDR---------------------------NPEITHMLNNPEVMRQTMELARNPAMMQELMRSQDRALSNLESIPGGFNALQRMYRDVQEPMMNAAQG----ANPFASLVNNS-G---S-G----E-NAQQGRENSDPLPNPWG-------------------PTP-------------------------S----------EP---------S-------TR-SGSGTTTT---TP-SPISSS-----------------G-S----------------A-------------------GMFNTPGMQSLMQQMMQNPQMMNNMLQAPYMQSMLQGLSSNPELAQQIIGENPLFANNPQMQANLSSMLPTLLQQMQNPEMQGVMTNPRAMEALMRIQSGLSQLQQESPGMFSSMSGLNLT-QNTSP--ATSGTGATST-TS---TTT--SPS----S-----T-------T---SSNSTSSTTTTPGVTS---------A---GGPLGQGQQSNPEAFSTMMSQMMQMMVS----G-QQNQPPEQRFASQLETLASMGFVDREANVRALTATFGDVNAAIDRLLQQ-
>EOG091F02JS|Crassostrea_gigas|JG12_Dondice_parguerensis|TRANSCRIPT
---------KSDVITINVKTPKDKHTVEVKTGCFVKELKEKASEKFNAPKEQLCMIFAGKILKDDDTLEQHGIKDGLTVHLVIKSPNR--TVQEPPAAAPASNT-TS-------SQPNSAP-----------DISQTPFNLGGIGGLGGMSGLGMGSANFMEMQQRMQREMMGNPDMMRQLMDSPFVQSMMSNPDIMRNLLMNNPQMRELMDR---------------------------NPEITHMLNNPEVMRQTMELARNPAMMQELMRSQDRALSNLESIPGGFNALQRMYRDVQEPMMNAAQG----ANPFASLVNNS-G---S-G----E-NVQQGRENSDPLPNPWG-------------------PTP-------------------------S----------ET---------S-------TR-SGSGTTTT---TPSPNSSSS-----------------G-S----------------A-------------------GMFNTPGMQSLMQQMMQNPQMMNNMLQAPYMQSMLQGLSSNPELAQQIIGENPLFANNPQMQANLSSMLPTLLQQMQNPEMQGVMTNPRAMEALMRIQSGLSQLQQESPGMFSSMSGLNLT-QNTSP--ATAGTGATST-TS---TTT--SPS----T-----T-------T---SSNSTSSSTTTPGVTS---------A---GGPLGQGQQSNPEAFSTMMSQMMQMMVS----G-QQNQPPEQRFASQLETLASMGFVDREANVRALTATFGDVNAAIDRLLQQR
>EOG091F02JS|Lottia_gigantea|HW06_Cratena_peregrina|TRANSCRIPT
-------------ITINVKTPKDKHTVELKVGSLVKELKEKSSEKFNAPKEQLCMIFAGKILKDEDTLEQHGIKDGLTVHLVIKSPNR--TVQETPPA----------------------------------DVSQTPFNLGGIGGLGGLSGLGMGSANFMEMQQRMQREMMSNPDMMRQLMDSPFVQSMMSNPDIMRNLLMNNPQMRELMDR---------------------------NPEITHMLNNPEVMRQTMELARNPAMMQELMRSQDRALSNLESIPGGFNALQRMYRDVQEPMMNAAQG----ANPFASLVNNS-G---S-T----E-NTQQGRENSDPLPNPWG-------------------PTR-------------------------S----------T-------------------------------------STSS-----------------N-P----------------S-------------------SMFNTPGMQSLMQQMMQNPQMMNNMMQAPYMQSMLQGLSNNPELAQQIIGENPLFANNPQMQANLSSMLPNLLQQMQNPDMQNVMTNPRAMEALMRIQSGLSELQRESPGMFSSLSGLNVQ-QNTTT--SSAPTTGTDS-SS---TTS----T----T-----STS---------TT---SSNTTSSTTT--------------------------------------PGIT----G-QQNQPPEQRFASQLETLASMGFVDREANVRALTATFGDVNAAIDRLLQQ-
>EOG091F02JS|Lottia_gigantea|HW18_Janolus_cristatus|TRANSCRIPT
----------SDVISIHVKTPKDKHTVEVKSGGLVKELKEQASAKFKSPVEQLCMIFAGKILKDDDTLEQHGIKDGLTVHLVIKSPNR------------------T-------PEANAAP-----------NVSQTPFNLGGIGGLGGLSGLGMGSANFMEMQQRMQSEMMNNPDMVRQLMDSPFVQSMVSNPDIMRSLLMNNPQMRELMDR---------------------------NPEITHMLNNPEVMRQTMELARNPAMMQELMRSQDRALSNLESIPGGFNALQRMYRDVQEPMMNATQL----ANPFASLVNNS-G---S-D----G-SSQQGRENSDPLPNPWG-------------------PAP-------------------------S----------TT---------T----------------------------TN-----------------T-S----------------T-------------------GMFTSPGMQSLMQQMMQNPQMMNNMLQAPYMQNMLQGLSSNPELAQQIIGDNPLFANNPQMQANLSSMMPTLLQQMQNPDMQNMMTNPRAMEALMRIQSGLSQLQQESPGMFSSMSGLNPQ-QSTAQ--TSTTSTGSSS-TP---TPT----S----A-----TTA---------PT---ISSSSSTTTTTTP--------------------------------------G----G-QQNQTPEQRYATQLDVLSSMGFVDREANIRALTATFGDVNAAIDRLLQQ-
>EOG091F02JS|Lottia_gigantea|JG19_Janolus_barbarensis|TRANSCRIPT
------------------------------------------------------------------------------------SSNS------------------T-------PQANAAP-----------NVSQTPFNLGSVGGLGGLSGLGMGSANFMEMQQRMQREMMNNPDMVRQLMDSPFVQSMVSNPDIMRSLLMNNPQMRELMDR---------------------------NPEITHMLNNPEVMRQTMELARNPAMMQELMRSQDRALSNLESIPGGFNALQRMYRDVQEPMMNATQL----ANPFASLVNNS-G---S-D----G-SSQQGRENSDPLPNPWG-------------------PTP-------------------------S----------TT---------T----------------------------TN-----------------S--------------------------------------------------------------------------------------------------------------------------------------------------------------------------------------------------------------------------------------------------------------------------------------------------------------------------------------
>EOG091F02JS|Crassostrea_gigas|HW02_Berghia_verrucicornis|TRANSCRIPT
------------------------------------------------------------------------------------------TVQD-PP--PAASN-PTTT-----PQPNSGP-----------DVSQTPFNLGGIGGLGGLSGLGMGSANFMEMQQRMQREMVNNPEMMRQLMDSPFVQSMMSNPEIMRNLLMNNPQMRELMDR---------------------------NPEITHMLNNPEVMRQTMELARNPAMMQELMRSQDRALSNLESIPGGFNALQRMYRDVQEPMMNAAQG----ANPFASLVNNS-G---S-T----E-NTQQGRENSDPLPNPWG-------------------PAP-------------------------S----------AT---------T-------TR-SPSGNT-S---TP-STDSSS-----------------G-S----------------A-------------------GMFNTPGMQSLMQQMMQNPQMMNNMLQAPYMQTMLQGLSSNPDLAQQIIGQNPLFSNNPQMQANLSTMLPTLLQQMQNPEMQNVMTNPRAMEALMRIQSGLSQLQQESPGMFSSLSGVNVT-QNTTS--SATSGTDSPS-TT---TST----T--T-S-----T-------S---TSSSTTTSSSTPGITT---------A---GGPLGQGQQSNPEAFSTMMSQMMQMMVS----G-QNNQPPEQRFASQLETLASMGFVDRDANIRALTATFGDVNAAIDRLLQQ-
>EOG091F02JS|Crassostrea_gigas|JG04_Berghia_stephanieae|TRANSCRIPT
------------------------------------------------------------------------------------------TVQD-PP--PAASN-PTTT-----PQPNSGP-----------DVSQTPFNLGGIGGLGGMSGLGMGSANFMEMQQRMQREMVNNPEMMRQLMDSPFVQSMMSNPEIMRNLLMNNPQMRELMDR---------------------------NPEITHMLNNPEVMRQTMELARNPAMMQELMRSQDRALSNLESIPGGFNALQRMYRDVQEPMMNAAQG----ANPFASLMNNS-G---S-T----E-NTQQGRENSDPLPNPWG-------------------PAP-------------------------S----------AT---------T-------TRSSQSGNT-S---TP-STDSSS-----------------G-S----------------A-------------------GMFNTPGMQSLMQQMMQNPQMMNNMLQAPYMQTMLQGLSSNPELAQQIIGQNPLFSNNPQMQANLSTMLPTLLQQMQNPEMQNVMTNPRAMEALMRIQSGLSQLQQESPGMFSSLSGVNVT-QNTTS--SATPGTDSPS-TT---TST----T--T-S-----T-------S---TSSSTTTSSSTPGITT---------A---GGPLGQGQQSNPEAFSTMMSQMMQMMVS----G-QNNQPPEQRFASQLETLASMGFVDRDANIRALTATFGDVNAAIDRLLQQR
>EOG091F02JS|Crassostrea_gigas|HW05_Caloria_elegans|TRANSCRIPT
----------------------------------------------------------------------------------------------------------------------SAP-----------DVSQTPFNLGGIGGLSGLSGLGMGSANFMEMQQRMQREMMNNPDMMRQLMDSPFVQSMMSNPDIMRNLLMNNPQMRELMDR---------------------------NPEITHMLNNPEVMRQTMELARNPAMMQELMRSQDRALSNLESIPGGFNALQRMYRDVQEPMMNAAQG----ANPFASLVNNS-G---S-S----E-NTQQGRENSDPLPNPWG-------------------PTP-------------------------S----------AS---------P-------SR-TETGTT-P---TPSTNTSSS-----------------G-P----------------A-------------------GMFNTPGMQSLMQQMMQNPQMMNNMLQAPYMQSMLQGLSTNPELAQQIIGENPLFANNPQMQSNLSSMLPTLLQQMQNPDMQNVMTNPRAMEALMRIQSGLSQLQQESPGIFSTMSGVNVQ-QNTTS--SVTTGTDSSS-TT---STT----T----A-------------TSPSTTSSNTTSSTTTPGVT---------A---GGPLGQGQQSNPEAFSTMMSQMMQMMVS----G-QQNQPPEQRFATQLETLASMGFVDREANIRALTATFGDVNAAIDRLLQQR
>EOG091F02JS|Crassostrea_gigas|JG25_Palisa_papillata|TRANSCRIPT
------------------------------------------------------------------------------------------TVQD-PP--PAAST-PNTT-----PQSNNAP-----------DVSQTPFNLGGIGGLSGLSGLGMGSANFMEMQQRMQREMMNNPDMMRQLMDSPFVQSMMSNPDIMRNLLMNNPQMRELMDR---------------------------NPEITHMLNNPEVMRQTMELARNPAMMQELMRSQDRALSNLESIPGGFNALQRMYRDVQEPMMNAAQG----ANPFASLVNNS-G---S-G----E-NTQQGRENSDPLPNPWG-------------------PTP-------------------------S----------AS---------P-------SR-TQTGTT-S---TPSTNSSSS-----------------G-P----------------A-------------------GMFNTPGMQSLMQQMMQNPQMMNNMLQAPYMQSMLQGLSTNPELAQQIIGENPLFANNPQMQANLSSMLPTLLQQMQNPDMQNVMTNPRAMEALMRIQSGLSQLQQESPGIFSSLSGVNVQ-QNTTS--SATTGVDSSS-TT---STT----T----A-----------------PTSSTTSSNTTSSTVT---------A---GGPLGQGQQSNPEAFSTMMSQMMQMMVS----G-QQNQPPEQRFASQLETLASMGFVDRDANIRALTATFGDVNAAIDRLLQQ-
>EOG091F02JS|Crassostrea_gigas|JG03_Austraeolis_stearnsi|TRANSCRIPT
------------------------------------------------------------------------------------------TVQD-PP--PAAST-PNTT-----PQSNNAP-----------DVSQTPFNLGGIGGLSGLSGLGMGSANFMEMQQRMQREMMNNPDMMRQLMDSPFVQSMMSNPDIMRNLLMNNPQMRELMDR---------------------------NPEITHMLNNPEVMRQTMELARNPAMMQELMRSQDRALSNLESIPGGFNALQRMYRDVQEPMMNAAQG----ANPFASLMNNS-G---S-G----E-NTQQGRENSDPLPNPWG-------------------PTP-------------------------S----------AS---------P-------SR-TQTGTT-S---TPSTNSSSS-----------------G-P----------------A-------------------GMFNTPGMQSLMQQMMQNPQMMNNMLQAPYMQSMLQGLSTNPELAQQIIGENPLFANNPQMQANLSSMLPTLLQQMQNPDMQNVMTNPRAMDALMRIQSGLSQLQQESPGIFSSLSGVNVQ-QNTTS--SATTGTDSSS-TT---STT----T----A-------------T---TTSSTTSSNTTSSTVT---------A---GGPLGQGQQSNPEAFSTMMSQMMQMMVS----G-QQNQPPEQRFSSQLETLASMGFVDREANIRALTATFGDVNAAIDRLLQQR
>EOG091F02JS|Crassostrea_gigas|HW13_Favorinus_branchialis|TRANSCRIPT
---------------------------------------------------------------------------------------------------------------------NSAP-----------DVSQTPFNLGGIGGLSGLSGLGMGSANFMEMQQRMQREMMNDPDMMRQLMDSPFVQSMMSNPDIMRNLLMNNPQMRELMDR---------------------------NPEITHMLNNPEVMRQTMELARNPAMMQELMRSQDRALSNLESIPGGFNALQRMYRDVQEPMMNAAQG----ANPFASLVNNS-G---S-G----E-NTQQGRENSDPLPNPWG-------------------PTP-------------------------S----------AT---------T-------TR-TETGTTTS---TPSSNTSSS-----------------G-P----------------A-------------------GMFNTPGMQSLMQQMMQNPQMMNNMMQAPYMQSMLQGLSNNPELAQQIIGENPLFANNPQMQSNLSSMMPTLLQQMQNPDMQNAMTNPRAMEALMRIQSGLSQLQQESPGVFSSLSGVNVQ-PNT-S--SATTGTDSSS-TT---STT----S--PPS-----S-------T---TSSNTTSTTSTPGITS---------A---GGPLGQGQQSNPEAFSTMMSQMMQMMVS----G-QQNQPPEQRFASQLETLASMGFVDREANVRALTATFGDVNAAIDRLLQQR
>EOG091F02JS|Crassostrea_gigas|JG15_Favorinus_auritulus|TRANSCRIPT
---------------------------------------------------------------------------------------------------------------------NSAP-----------DVSQTPFNLGGIGGLSGLSGLGMGSANFMEMQQRMQREMMNDPDMMRQLMDSPFVQSMMSNPDIMRNLLMNNPQMRELMDR---------------------------NPEITHMLNNPEVMRQTMELARNPAMMQELMRSQDRALSNLESIPGGFNALQRMYRDVQEPMMNAAQG----ANPFASLVNNS-G---S-G----E-NTQQGRENSDPLPNPWG-------------------PTP-------------------------S----------AT---------T-------TR-TQTGTTTS---TPSSNTPSS-----------------G-S----------------A-------------------GMFNTPGMQSLMQQMMQNPQMMNNMMQAPYMQSMLQGLSNNPELAQQIIGENPLFANNPQMQANLSTMMPTLLQQMQNPEMQNVMTNPRAMEALMRIQSGLSQLQQESPGVFSSLSGVNVR-PNTTS--SATTGTDSSS-TT---STT----S--PPS-----S-------T---TSSNTTSTTSTPGITS---------A---GGPLGQGQQSNPEAFSTMMSQMMQMMVS----G-QQNQPPEQRFASQLETLASMGFVDREANIRALTATFGDVNAAIDRLLQQ-
>EOG091F02JS|Crassostrea_gigas|HW20_Spurilla_neapolitana|TRANSCRIPT
---------------------------------------------------------------------------------------------------------------------NSAP-----------DVSQTPFNLGGVGGLGGLSGLGMGSANFMEMQQRMQREMMNNPDMMRQLMDSPFVQSMMSNPEIMRNLLMNNPQMRELMDR---------------------------NPEITHMLNNPEVMRQTMELARNPAMMQELMRSQDRALSNLESIPGGFNALQRMYRDVQEPMMNAAQG----ANPFASLVNNS-G---S-T----E-NTQQGRENSDPLPNPWG-------------------PTP-------------------------S----------AT---------T-------TR-SQTGTT-S---TP-STDSSS-----------------G-P----------------A-------------------GMFNTPGMQSLMQQMMQNPQMMNNMLQAPYMQSMLQGLSSNPELAQQIIGQNPMFANNPQMQANLSSMLPTLLQQMQNPDMQNVMTNPRAMEALMRIQSGLSQLQQESPGMFSSLSGVNVS-QNTTS--SATTGTDSSS-TT---STT----T----S-----S-------T---SSNTTTTTSSTPGVTS---------A---GGPLGQGQQSNPEAFSTMMSQMMQMMVS----G-QQNQPPEQRFATQLETLSSMGFMDREANIRALTATFGDVNAAIDRLLQQ-
>EOG091F02JS|Crassostrea_gigas|JG29_Spurilla_braziliana|TRANSCRIPT
------------------------------------------------------------------------------------------TVQD-PP--PAAST-PTST-----PQPNSAP-----------DVSQTPFNLGGVGGLSGLSGLGMGSANFMEMQQRMQREMMNNPDMMRQLMDSPFVQSMMSNPEIMRNLLMNNPQMRELMDR---------------------------NPEITHMLNNPEVMRQTMELARNPAMMQELMRSQDRALSNLESIPGGFNALQRMYRDVQEPMMNAAQG----ANPFASLVNNS-G---S-T----E-NTQQGRENSDPLPNPWG-------------------PTP-------------------------S----------AT---------T-------TR-SQTGTT-S---TP-STDSSS-----------------G-P----------------A-------------------GMFNTPGMQSLMQQMMQNPQMMNNMLQAPYMQSMLQGLSSNPELAQQIIGQNPLFANNPQMQANLSSMLPTLLQQMQNPDMQNVMTNPRAMEALMRIQSGLSQLQQESPGMFSSLSGVNVS-QNTTS--SASTGTDSSS-TT---STT----S----S-----S-------T---SSNTTTTTSSTPGVTS---------A---GGPLGQGQQSNPEAFSTMMSQMMQMMVS----G-QQNQPPEQRFASQLETLSSMGFMDREANIRALTATFGDVNAAIDRLLQQR
>EOG091F02JS|Crassostrea_gigas|HW12_Facelina_rubrovittata|TRANSCRIPT
---------RSDVITINVKTPKDKHTVEVQGGCLVKELKEKASEKFNAPKEQLCMIFAGKILKDDDTLEQHGIKDGLTVHLVIKSPNR--TVQEPPSPAPSTQT-TT-------SQPNSAP-----------DVSQTPFNLGGIGGLGGLSGLGMGSANFMEMQQRMQREMMSNPDMMRQLMDSPFVQSMMSNPDIMRNLLTNNPQMRELMDR---------------------------NPEITHMLNNPEVMRQTMELARNPAMMQELMRSQDRALSNLESIPGGFNALQRMYRDVQEPMMNAAQG----ANPFASLVNNT-G---S-G----E-NTQQGRENSDPLPNPWG-------------------PTP-------------------------S----------AT---------S-------SR-SQTGTA-S---TPSSDSTPS-----------------G-Q----------------A-------------------GMFNTPGMQSLMQQMMQNPQMMNNMLQAPYMQSMLQGLSSNPELAQQIIGENPLFANNPQMQSNLSTMLPTLLQQMQNPEMQNVMTNPRAMEALMRIQSGLSELQQESPGIFSSLSGVNVQ-PNATR--SSTTTGNDST-ST---TSTTSS-S----T-----T-------T---NSNTTTTSSTTPGITS---------A---GGPLGQGQQSNPEAFSTMMSQMMQMMVT----G-QQNQAPEQRFASQLETLDSMGFVDREANIRALTATFGDVNAAIDRLLQQ-
>EOG091F02JS|Crassostrea_gigas|JG18_Hermissenda_opalescens|TRANSCRIPT
---------------------------------------------------------------------------------------------------------------------NSAP-----------DVSQTPFNLGGIGGLSGLSGLGMGSANFMEMQQRMQREMMNNPDMMRQLMDSPFVQSMMSNPDVMRNLLMNNPQMRELMDR---------------------------NPEITHMLNNPEVMRQTMELARNPAMMQELMRSQDRALSNLESIPGGFNALQRMYRDVQEPMMNAAQG----ANPFASLVNNPGG---T-A----E-NTQQGRENSDPLPNPWG-------------------PTP-------------------------P----------AS---------T----------------------------TRSESGTTPTPSTNSSPGGG-P----------------A-------------------GMFNTPGMQSLMQQMMQNPQMMNNMLQAPYMQNMLQGLSSNPELAQQIIGENPLFANNPQMQANLSSMMPNLLQQMQNPDMQNVMTNPRAMEALMRIQSGLSQLQQESPGMFNSMSGMNIP-QNNTS--SATTGTGSTS-TT---STT----T----S-----SSS---------TT---SSNNTTTSSTTTPTMPGVTSA---GGPLGQGPQSNPEAFSTMMSQMMQMMVSNQGQG-QQNQAPEQRFASQLETLASMGFVDREANVRALTATFGDVNAAIDRLLQQR
>EOG091F02JS|Crassostrea_gigas|NC05_Hermissenda_crassicornis|TRANSCRIPT
---------------------------------------------------------------------------------------------------------------------NSAP-----------DVSQTPFNLGGIGGLSGLSGLGMGSANFMEMQQRMQREMMNNPDMMRQLMDSPFVQSMMSNPDVMRNLLMNNPQMRELMDR---------------------------NPEITHMLNNPEVMRQTMELARNPAMMQELMRSQDRALSNLESIPGGFNALQRMYRDVQEPMMNAAQG----ANPFASLVNNPGG---T-A----E-NTQQGRENSDPLPNPWG-------------------PTP-------------------------P----------AS---------T----------------------------TRSESGTTPTPSTNSSPGGG-P----------------A-------------------GMFNTPGMQSLMQQMMQNPQMMNNMLQAPYMQNMLQGLSSNPELAQQIIGENPLFANNPQMQANLSSMMPNLLQQMQNPDMQNVMTNPRAMEALMRIQSGLSQLQQESPGMFNSMSGMNIP-QNNTS--SATTGTGSTS-TT---STT----T----S-----SSS---------TT---SSNNTTTSSTTTPTMPGVTSA---GGPLGQGPQSNPEAFSTMMSQMMQMMVSNQGQG-QQNQAPEQRFASQLETLASMGFVDREANVRALTATFGDVNAAIDRLLQQR
>EOG091F02JS|Crassostrea_gigas|JG24_Noumeaella_rubrofasciata|TRANSCRIPT
------------------------------------------------------------------------------------------TVQD-PPPAAPSPN-TT-------SQPNSAP-----------DVSQTPFNLGGVGGLGGLSGLGMGSANFMEMQQRMQREMMNNPDMMRQLMDSPFVQSMMSNPDIMRNLLMNNPQMRELMDR---------------------------NPEITHMLNNPEVMRQTMELARNPAMMQELMRSQDRALSNLESIPGGFNALQRMYRDVQEPMMNAAQG----ANPFASLVNNS-G---S-G----E-NVQQGRENSDPLPNPWG-------------------SSP-------------------------S----------PS---------T-------TT-RSQTGT-T---STSGTNSSP-----------------S-Q----------------S-------------------GMFNSPGMQSLMQQMMQNPQMMNNMFQAPYMQSMLQGLSNNPELAQQIIGENPLFANNPQMQANLSSMMPTLLQQMQNPEMQNTMTNPRAMEAMMRIQSGLSQLQQESPGMFSSLSGLNVP-QNTSS--ATTGTDSSTT-SA---STT--S-S----S-----T-------T---SSNTTTSSTSPPGVTS---------A---GGPLGQGQQSNPEAFSTMMSQMMQMMVS----G-QQNQPPEQRFASQLETLASMGFVDREANIRALTATFGDVNAAIDRLLQQ-
>EOG091F02JS|Lottia_gigantea|HW17_Hermissenda_crassicornis|TRANSCRIPT
----------SDVITINVKTPKDKHTVDVNAGCLVKELKERASEKFNAPKEQLCMIFAGKILKDDDTIEQHGIKDGLTVHLVIKSPNR--TVQDPPPA----------------------------------DVSQTPFNLGGIGGLSGLSGLGMGSANFMEMQQRMQREMMNNPDMMRQLMDSPFVQSMMSNPDVMRNLLMNNPQMRELMDR---------------------------NPEITHMLNNPEVMRQTMELARNPAMMQELMRSQDRALSNLESIPGGFNALQRMYRDVQEPMMNAAQG----ANPFASLVNNPGG---A-A----E-NTQQGRENSDPLPNPWG-------------------PSP-------------------------P----------AS---------T----------------------------TR-----------------R-P----------------A-------------------GMFNTPGMQSLMQQMMQNPQMMNNMLQAPYMQNMLQGLSSNPELAQQIIGENPLFANNPQMQANLSSMMPNLLQQMQNPDMQNVMTNPRAMEALMRIQSGLSQLQQESPGMFNSMSGMNIP-QNNTS--SATTGTGSTS-TT---STT----T----S-----SSS---------TT---SSNNTTTSSTTTPTMPGVTS--------------------------------------------EQRFASQLETLASMGFVDREANVRALTATFGDVNAAIDRLLQQR
>EOG091F02JS|Lottia_gigantea|JG05_Bornella_anguilla|TRANSCRIPT
-------------LTVHIKTPKEKHSVEIKSGSLVKELKEKASEKFNAPIEQLCMIFAGKILKDEDSLEQHGIKDGLTVHLVVKSPNR--TVQDPPQA----------------------------------HVSQTPFNLGGIGGLGGLSGLGMGSANFMEMQQRMQREMMSNPDMMRQLMDNPFVQSMMSNPEIMRNLLMNNPQMRELMDR---------------------------NPEITHMLNNPEVMRQTMELARNPAMMQELMRSQDRALSNLESIPGGFNALQRMYRDVQEPMLNAAQG----ANPFASLVNNS-G---S-G----E-NAQQGRENSDPLPNPWG-------------------PTP-------------------------S----------TT---------T-------S---------------------S-----------------G-A----------------G-------------------GMFNSPGMQSLMQQMMQNPQMMSNMLQAPYMQNMLQGLSNNPELAQQIIGNNPLFANNPQMQQNFQTMMPTLLQQMQNPEMQNLMTNPRAMEAMMRIQSGLSQLQQESPGIFTSMTGINNQ-QNTTT--STTTAPTSTS-TP---TTT----S----S-----SSS---------SNTT--T----PGITS---------A---GGPL-----------------------G----Q-GQNQPPEQRYAAQLDVLASMGFVDREANIRALTATFGDVNAAIDRLLQQR
>EOG091F02JS|Crassostrea_gigas|NC01_Armina_californica|TRANSCRIPT
-------------LTITVKTPKDKHNVEVKIGSLVKELKERASQKFNAPIEQLCMIFAGKILKDDDTLEQHGIKDGLTVHLVIKSPNR--TVQDPPAPNPSASSQPNTT-----GQAQSTP-----------NVSQTPFNLGGIGGLSGLSGLGMGSANFMEMQQRMQREMMNNPDMMRQLMDSPFVQSMMSNPEIMRSLLMNNPQMRELMER---------------------------NPEITHMLNNPEVMRQTMELARNPAMMQELMRSQDRALSNLESIPGGFNALQRMYRDVQEPMMNAVQD----SNPFASLVNDS-G---T-G----S-S-QQGRENSDPLPNPWG-------------------PPSTSSSGSGSTQTSTTDSSTSSTAGQAG----------QA---------G-------Q---------------------A-----------------G-Q----------------A-------------------GMFNTPGMQSLMQQMMQNPQMLSNMLQAPYMQSMLQGLSSNPELAQQIVGENPLFANNPQMQQNLSTMMPTLLQQMQNPEMQNLMTNPRAMEALMRIQSGLSQLQQESPGMFSTMSGLNPR-PDTTN--TTAATTSADP-S-----------S--T-S-----N-------T---TSSSTSSSTTTPGVAS---------A---GGPLGQGQQSNPEAFSTMMNQMMSMMVS----G-QQNQPPEQRYAAQLDVLASMGFVDREANIRALTATFGDVNAAIDRLLQQ-
>EOG091F02JS|Crassostrea_gigas|HW01_Armina_tigrina|TRANSCRIPT
-----------------------------------------------------------------------------------KSPNR--TVQDPPAPS---STQSNTQ-----SQAQSTP-----------DVSQTPFNLGGVGGLSGFSGLGMGSANFMEMQQRMQREMMNNPDMMRQLMDSPFVQSMMSNPEIMRSLLMNNPQMRELMER---------------------------NPEITHMLNNPEVMRQTMELARNPAMMQELLRSQDRALSNLESIPGGFNALQRMYRDVQEPMMNAVQD----SNPFASLVNNS-G---T-G----S-S-QQGRENSDPLPNPWG-------------------PPST-SSGSGSTQTST-------------------------------------------------TTTT---TTGSSTSTA-----------------G-Q----------------A-------------------GMFNTPGMQSLMQQMMQNPQMISNMLQAPYMQSMLQGLSNNPELAQQIIGENPLFANNPQMQQNLSTMMPTLLQQMQNPDMQNMMTNPRAMEALMRIQSGLSQLQQESPGMFSAMSGLNAR-QNTTN--TTAATTTSAD-SS----------S--T-S-----S-------T---TSSSTSSSNTTPGVTS---------A---GGPLGQGQQNNPEAFSTMMNQMMSMMVS----G-QQNQPPEQRYAAQLDVLASMGFVDREANIRALTATFGDVNAAIDRLLQQR
>EOG091F02JS|Lottia_gigantea|JG10_Dirona_picta|TRANSCRIPT
-------------MTINVKTPKDKHTVEVKIGGLVKELKEKTSQKFNAPAEQLCMIFAGKILKDDDTLEQHGIKDGLTVHLVIKSPNR--TVQEPPPA----------------------------------DVSQTPFNLGGIGGLRGMSGLGMGSANFMEMQQRMQREMMNNPDMMQNLLDSPFVQSMMSNPEIMRTMLMNNPQMRELMDR---------------------------NPEITHMLNNPEVMRQTMELARNPAMMQEVMRSQDRALSNLESIPGGFNALQRMYRDVQEPMMNAAQE----ANPFASLVTNS-D---S-G----G-SSQQGRENSDPLPNPWG-------------------PAP-------------------------S----------TT---------T----------------------------TT-----------------S-A----------------A-------------------GMFDTPGMQSLMQQMMQNPQMMNNMLQAPYMQSMLQGMSNNPELAQQIIGDNPLFANNPQMQQNLSSMMPNLLQQMQNPEMQNMMTNPRAMEALMRIQSGLSQLQQESPGMLSSLSGLNVQ-QNTTN--TATSADSSST-PT---TTS----S----S-----N-------------SSSTTTTTTPGVTS---------A---GGPL-------------------------------GNQTPEQRYAAQLDVLASMGFVDREANIRALTATFGDVNAAIDRLLQQ-
>EOG091F02JS|Lottia_gigantea|JG28_Scyllaea_fulva|TRANSCRIPT
MADNSSESGKSDVLTIHVKTPKEKHSVEVKNGGLVKELKQKASEKFHAPLEQLCMIFAGKILKDEDTLEQHGIKDGLTVHLVIKSPNR--TVPEPPAASP----------------------------------SSTPFNLGGVGGLSGLSGLGMGSSNFMEMQQRMQREMMNNPDMMRQLMDSPFVQSMMSNPEIMRNLLMNNPQMRELMDR---------------------------NPEITHMLNNPEVMRQTMELARNPAMMQELMRSQDRALSNLESIPGGFNALQRMYRDVQEPMMNAAQE----ANPFASLVNNS-A---S-TPGGAG-QQQQGRENSDPLPNPWG-------------------PST-------------------------P----------TT---------T-------A---------------------S-----------------S-G----------------S-------------------GMFNTPGMQSLMQQMMQNPQMMSNMLQAPYMQSMLQGLSSNPELAQQIIGNNPLFANNPQMQQNLQTMMPTLLQQMQNPEMQNMMTNPRAMEAMMRIQSGLSQLQQESPSLFSGMSGLNLQ-QNTPT--STSSTTTATE-SS---STT----T----T-----TSS---------ST---SSNTTTPGVTS---------A---GGPL-------------------------------ENQAPEQRYAAQLDVLANMGFVDREANIRALTATFGDVNAAIDRLLQQ-
>EOG091F02JS|Lottia_gigantea|HW15_Flabellina_babai|TRANSCRIPT
---NSSETAKASVITIHVKTPKDKHSVEVTSEGSVKELKEKTSKKFNAPVEQLCMIFAGKILKDDDTLEQHGIKDGLTVHLVIKSPNR--TVQEPPP-----------------------P-----------STTKTPFNLGGIGGLGGLSGLGMGSANFMEMQQRMQREMMNNPDMMRQLMDSPFIQSMMSNPDIMRNLLMNNPQMRELMDR---------------------------NPEITHMLNNPEVMRQTMELARNPAMMQELMRSQDRALSNLESIPGGFNALQRMYRDVQEPMMNAAQG----ANPFAGLVNNS-T---S-G----E-SNQQGRENSDPLPNPWG-------------------SPS-------------------------S----------TT---------T----------------------------GT-----------------Q-S----------------T-------------------SMFNTPGMQSLMQQMMQNPQMMNNMLQAPYMQNMLQGLSTNPELAQQIIGQNPLFANNPQMQANMTSMLPTLLQQMQNPEMQSAMTNPRAMEALMRIQSGLSQLQQESPGVFSTLSGVNVQ-QNSPN--LVTTAPDSSS-TS---TTT----T----S-----TNS---------SSTT--S----PGVTS---------A---GGPL-----------------------G----Q-GQNQPPEQRFAAQLDVLAGMGFVDREANIRALTATFGDVNAAIDRLLQQ-
>EOG091F02JS|Lottia_gigantea|HW16_Hancockia_cfuncinata|TRANSCRIPT
---------------LHVKTPKEKHTIEVKYGSQVKELKKTASEKFNAPIEQLCMIFAGKILKDDDTLEQHGIKDGLTVHLVIKSPNR--TVPDPPP-----------------------P-----------DVSQTPFNLGGIGGLSGLSGLGMGSANFMEMQQRMQREMMGNPDMMRQLMDSPFVQSMMSNPEIMRNLLTNNPQMRELMDR---------------------------NPEITHMLNNPEVLRQTMELARNPAMMQELMRSQDRALSNLESIPGGFNALQRMYRDVQEPMMNAAQG----ANPFASLVNNS-A---T-D----G-NSQQGRENSDPLPNPWG-------------------PST-------------------------P----------ST---------T-------S---------------------G-----------------G-S----------------A-------------------GMFNTPGMQSLMQQMMQNPQMISNMMQAPYMQNMLQGLANNPELSQQIIGNNPLFANNPQMQQNMQSMMPTLLQQMQNPDMQNMVTNPRAMEALMRIQSGLSQLQQESPGMFSSMSGLSGQ-QSSTT--NTSTPATSSD-SS---STS----T----T-----TSS---------SNNI--T----PT-------PGITSAGG---P---------------------------------LGQGQQRFAAQLEVLTSMGFVDREANIRALTATFGDVNAAIDRLLQQ-
>EOG091F02JS|Lottia_gigantea|JG17_Hancockia_uncinata|TRANSCRIPT
---------------LHVKTPKEKHTIEVKYGSQVKELKKTASEKFNAPIEQLCMIFAGKILKDDDTLEQHGIKDGLTVHLVIKSPNR--TVPDPPP-----------------------P-----------DVSQTPFNLGGIGGLSGLSGLGMGSANFMEMQQRMQREMMGNPDMMRQLMDSPFVQSMMSNPEIMRNLLTNNPQMRELMDR---------------------------NPEITHMLNNPEVLRQTMELARNPAMMQELMRSQDRALSNLESIPGGFNALQRMYRDVQEPMMNAAQG----ANPFASLVNNS-A---T-D----G-NSQQGRENSDPLPNPWG-------------------PST-------------------------P----------ST---------T-------S---------------------G-----------------G-S----------------A-------------------GMFNTPGMQSLMQQMMQNPQMISNMMQAPYMQNMLQGLANNPELSQQIIGNNPLFANNPQMQQNMQSMMPTLLQQMQNPDMQNMVTNPRAMEALMRIQSGLSQLQQESPGMFSSMSGLSGQ-QSSTT--NTSTPATSSD-SS---STS----T----T-----TSS---------SNNT--T----PT-------PGITSAGG---P---------------------------------LGQG-QRFAAQLEVLTSMGFVDREANIRALTATFGDVNAAIDRLLQQ-
>EOG091F02JS|Lottia_gigantea|HW10_Embletonia_pulchra|TRANSCRIPT
-------------MTINVKTPKDKHTVEVPIGGMVRELKEKASQKFSAPVEQLCMIFAGKILKDDDSLEQHGIKDGLTVHLVIKSPNR--TVQDPPTA----------------------------------NPTSTPLNLGGIGGLGGLSGLGVGSANFMEMQQRMQREMMGNPDMMRQLMDSPFVQSMMSNPEIMRNLLMNNPQMRELMDR---------------------------NPEITHMLNNPEVMRQTMELARNPAMFQELMRSQDRALINLESIPGGFNALQRMYRDVQEPMMNAAQE----ANPFASLVNNS-G---S-D----GGSSQQGRENSDPLPNPWS-------------------PSP-------------------------S----------TT---------T----------------------------TT-----------------D-T----------------Q-------------------XMFNTPGMQSLMQQMMQNPQMMNNMLQAPYMQNMLQGLTANPELAQQIIGENPLFANNPQMQANLSSMMPQMLQQMQNPDMQNLMTNPRAMEAMMRIQSGLSQLQQESPGMFSSLSGVNVT-GQSNS--TTPSTTPAPA-TD---TSS--TPT----T-----T-------S---SSNT--SSTTTPGIVS---------G---GGP---------------------------------NQSPEQRYASQLEVLASMGFVDREANIRALTASFGDVNAAIDRLLQQR
>EOG091F02JS|Crassostrea_gigas|HW21_Tritonia_manicata|TRANSCRIPT
------------------------------------------------------------------------------------------------------------------------P-----------DVSQTPFNLGGIGGLRGMSGLGMGSANFMEMQQRMQREMMSNPDMMRQLMDSPFVQSMMSNPEIMRTLLMNNPQMRELMER---------------------------NPEITHMLNNPEVMRQTMELARNPAMMQELMRSQDRALSNLESIPGGFNALQRMYRDVQEPIMNAAQE----ANPFASLVNNS-E---T-G----G-NSQQGRENSDPLPNPWG-------------------PPP-------------------------S----------TT---------N----------------------------LT-----------------S-S----------------TSGTTSTSTTSQNSSSGGQAGMFNTPGMQSLMQQIMQNPQMMNNMLQAPYMQSMLQGLSQNPDLAQQIIGDNPLFANNPQMQANLSTMMPTLLQQMQNPDMQNLMTNPRAMEAMMRIQSGLSQLQQESPGVFSAMSGVNAG-GPNTT--STTTTSTDSS-SAT--TTT----S----S-----S-------T---NSSSTTT---IPGITT---------A---GG----------------------------------------------------------------------------------
>EOG091F02JS|Crassostrea_gigas|JG23_Melibe_leonina|TRANSCRIPT
--------------------------------------------------------------------------------------NR--TAQDPPP--PAASS-TT-------SPSNSAP-----------DVSQTPFNLGGIGGLGGLSGMGMGSANFMEMQQRMQREMMNNPDMMRQLMDSPFVQSMMSNPEIMRTMLMNNPQMRELMDR---------------------------NPEITHMLNNPEVMRQTMELARNPAMMQELMRSQDRALSNLESIPGGFNALQRMYRDVQEPMMNAAQD----ANPFASLVNNS-N---S-G----G-SSQQGRENSDPLPNPWG-------------------PST-------------------------P----------NT---------T-------S---------------------GGSGTTSTTSTTQSPPPEG-P----------------A-------------------GMFNTPGMQSLMQQMMQNPQMMSNMLQAPYMQSMLEGLSSNPELAQQVIGNNPLFANNPQMQQNLQTMMPTLLQQMQNPDMQNMMTNPRAMDALMRIQSGLSQLQQESPDIFNSMSGLNSQ-QNPTS--TTTTTTSADS-SS---TTT----T----S-----SSS---------TT---SS--TTPGVTS---------A---GGPLGQGQQSNPEAFSTMMSQMMQMMVS----GQQQTQPPEQRFAAQLDVLASMGFVDREANIRALTATFGDVNAAIDRLLQQR
>EOG091F02JS|Crassostrea_gigas|JG32_Unidentia_angelvaldesi|TRANSCRIPT
-----------------------------------------------------------------------------------------------------STA-SP-------TQTNSAP-----------DVSQTPFNLGGIGGLGGLSGLGMGSANFMEMQQRMQREMMSNPDMMRQMMDNPFVQSMMSNPEIMRNLLMNNPQMRELMDR---------------------------NPEITHMLNNPEVMRQTMELARNPAMMQELMRSQDRALSNLESIPGGFNALQRMYRDVQEPMMNAAQG----ANPFASLVNTS-S---S-G----E-SDQQGRENSDPLPNPWG-------------------PTP-------------------------S----------ST---------A-------TT-RTQSGT-S---TTTPQNSSS-----------------G-P----------------S-------------------AMFNTPGMQSLMQQMMQNPQMMNNMLQAPYMQSMLQGLSSNPELAQQIIGANPLFANNPQMQANLSSMLPNLLQQMQNPEMQNLMTNPRAMDAMARIQSGLSQLQQESPGIFSSLSGVNVQ-QSTTT--NTTTTTSADS-SS---PST----T----T-----SSN-----N---STSTTSTTTTTPGITS---------A---GGPLGQGQQSNPEAFSTMMNQMMQMMVS----G-QQNQPPEQRFATQLETLSSMGFVDREANIRALTATFGDVNAAIDRLLQQR
>EOG091F02JS|Crassostrea_gigas|HW14_Flabellina_affinis|TRANSCRIPT
------------------------------------------------------------------------------------------------------------------------P-----------DVSQTPFNLGGIGGLGGLSGLGMGSANFMEMQQRMQREMMGNPDMMRQLMDSPFVQSMMSNPDIMRNLLTNNPQMRELMDR---------------------------NPEITHMLNNPEVMRQTMELARNPAMMQELMRSQDRALSNLESIPGGFNALQRMYRDVQEPMMNAAQG----ANPFASLVNNS-S---S-G----E-NTQQGRENSDPLPNPWG-------------------PTP-------------------------T---------------------T-------TR-SNTGTT-P---ST-GQNSSA-----------------G-S----------------A-------------------GMFNTPGMQSLMQQMMQNPQMMNNMMQAPYMQSMLQGLSNNPELAQQIIGENPLFANNPQMQANLSSMMPTLLQQMQNPEMQNTMTNPRAMEALMRIQSGLSQLQQESPGMFSSLSGVNVQ-QNTSG--TATTASTNSS-ST---PSA----T----TSPSNNT-------T---ISSNTTTSSSIPGVTS---------S---GGPLGQGQQSNPEAFSTMMSQMMQMMVS----G-QQNQPPEQRFASQLETLASMGFVDREANITALTATFGDVNAAIDRLLQQR
>EOG091F02JS|Lottia_gigantea|JG07_Cuthona_albocrusta|TRANSCRIPT
----------SELITVTVKTPKDKHNVEINPGGLIKELKEKTAEKFSAPVEQLCMIFAGKILKDEDSLEQHGIKDGLTVHLVIKTQNR--TKSTPTP-----------------------A----------PNVSQTPF-AGGIGGLGGLSGLGMGSANFADMQQRMQQEMMNNPDMMRQLMDNPFVQSMMSNPDVMRNLLMNNPQMRELMDR---------------------------NPEITHMLNNPEVMRQTMELARNPAMMQELMRSQDRALSNLESIPGGFNALQRMYRDVQEPMMNAAQG----ANPFASLVGNS-S---S-G----E-NVQQGVENSDPLPNPWG-------------------APS-------------------------T----------TAS-------------------------------------RT-----------------G-S----------------T-------------------GMFNSPGMQSLMQQMMQNPQMMNNMLQAPYMQSMMQGLSSNPELARQVIGENPMFANNPQMQANLSSMMPNLLQQMQNPDMQNVMTNPRAMEAMMRIQSGLSQLQQESPGVFSTMTGVSGQ-QNITN--ATTTTTTSSS-T----TTS----P----S-----TTP---------STAT--P----EGITS---------A---GGPL-----------------------G----Q-EQNQPPEQRFATQLETLAGMGFMDREANIRALTATFGDVNAAIDRLLQQ-
>EOG091F02JS|Lottia_gigantea|NC04_Fiona_pinnata|TRANSCRIPT
---NSGESAKSEVITVTVKTPKDKHTIEIKPDGMVKELKEKTSEKFNAPVEQLCMIFAGKILKDEDSLVQHGIKDGLTVHLVIKTQNR--SNPDPPP-----------------------A-----------TASQTPF-VGGLGGLAGLSGLGMGSANFMDMQQHMQQEMMNNPDMMRQLMDNPFVQSMMSNPDVMRNLLTNNPQMRELMDR---------------------------NPEITHMLNNPEVMRQTMELARNPAMMQELMRSQDRALSNLESIPGGFNALQRMYRDVQEPMMNAAHG----ANPFASLVNDS-S---S-G----E-NVQQGRENSDPLPNPWG-------------------APS-------------------------S----------TTSTSRSGSGSN----------------------------TS-----------------G-Q----------------S-------------------GMFNTPGMQSLMQQMMQNPQMINNMLQAPYMQSMLQGLSSNPELARQIIGENPMFANNPQMQANLSSMLPTLLQQMQNPEMQNMMTNPRAMEAMMRIQSGLSQLQQESPGMFSSMTGVQGQ-QNTSN--ASNTPSATTP-SS---TTS----S----T-----TAS---------STTP--T----TGVTS---------A---GGPL-----------------------G----Q-GQNQPPEQRFATQLETLAGMGFVDREANIRALTATFGDVNAAIDRLLQQR
>EOG091F02JS|Lottia_gigantea|HW11_Eubranchus_exiguus|TRANSCRIPT
-------TNNSDLITITVKTPKDKHAVELKASGSVKELKEKTSEKFNAPAEQLCMIFAGKILKDDDTLQQHGIKDGLTVHLVIKAANR--NTPDAPP-----------------------A-----------YASQTPF-VGGIGGLGGLSGLGMGSTNFMDMQQRMQQELMSNPDTMRQMMDSPFVQQMMSNPDIMRNLLTNNPQMRELMDR---------------------------NPEITHMLNNPEVMRQTMELARNPAMMQELMRSQDRALSNLESIPGGFNALQRMYRDVQEPMMNAAQG----SNPFAGLVNNS-S---S-G----E-SVQQGRENSDPLPNPWG-------------------QP------------------------------------------------------------------------GQNSAPP-----------------G-M----------------S-------------------GMFNSPGMQSLMQQMMQNPQMMNNMLQAPYMQSMLQGLSTNPELAQQIIGQNPMFANNPQMQQNLTSMMPTLLQQMQNPDMQNMMTNPRAMDAMMRIQSGLSELQQESPGMFSSMTGVGGQ-PTTPN--ASTTSPSSTT-TP----------S----T-----APN---------TTTT--P----SSTTT---------P--------------------------NPPIP----G-IASLAPEQRFATQLETLSSMGFVDREANIRALTATFGDVNAAIDRLLSQ-
>EOG091F02JS|Lottia_gigantea|JG14_Eubranchus_rustyus|TRANSCRIPT
--------TNSDLITVTVKTPKDKHAVEISSTCSVKELKVKTAEKFNAPVEQLCMIFAGKILKDDDSLEQHGIKDGLTVHLVVKAANR--TTSSNQP-----------------------A----------PDTSQTPF-VGGLGGLGGLSGLGMGSANFMEMQQRMQQEMMSNPDTMRQLMDSPFVQSMMSNPDIMRNLLTNNPQMRELMDR---------------------------NPEITHMLNNPEVMRQTMELARNPAMMQELMRSQDRALSNLESIPGGFNALQRMYRDVQEPMMNAAQG----ANPFASLVNNS-S---S-G----E-SVQQGRENSDPLPNPWA-------------------TTP-------------------------G----------QN---------S-------T---------------------P-----------------G-A----------------A-------------------GMFNSPGMQSLMQQMMQNPQMMNNMLQAPYMQSMLQGLSTNPELAQQIIGQNPMFANNPQMQQNFSTMLPTLLQQMQNPDMQGMMTNPRAMEAMMRIQTGLSQLQEESPGMFNSMTGLGAQ-QNPAN--TSTTSPSTTT-T--------------S-S-----A-------S---TTSSNTAPTTTPGVTS---------A---GGPL-------------------------------DNQPPEQRFASQLETLASMGFVDREANIRALTATFGDVNAAIDRLLQQ-
>EOG091F02JS|Crassostrea_gigas|JG06_Catriona_columbiana|TRANSCRIPT
TQNRANPDPPPSTG-----------------------------------------------------------------------QSN--STSSPTP-----------------------A----------PNVSQTPF-TGGIGGLSGLSGLGMGSANFMDMQQRMQQEMMNNPDMMRQLMDNPFVQSMMSNPDTMRNLLTNNPQMRELMDR---------------------------NPEITHMLNNPEVMRQTMELARNPAMMQELMRSQDRALSNLESIPGGFNALQRIYRDVQEPMMNAALG----SNPFAGLVNDS-S---S-G----D-NVQQGVENSDPLPNPWG-------------------TPS-------------------------T----------T------------------SRTGSGTNT-T---ST-GQDTTS-----------------G-Q----------------P-------------------GMFNSPGMQSLMQQMMQNPQMMNNMMQAPYMQSMLQGLSSNPELARQIIGDNPMFANNPQMQANLSTMMPTLLQQMQNPDMQNMMTNPRAMDAMMRIQTGLSQLQQESPGVFSAMTGINGQ-QNTTN--ATTASTTSSSAT-----------T----T-----T-------S---SSNTTTNTTPTEGITS---------A---GGPLGQGQQSNPEAFSSMMSQMMQMMVS----G-QQNQPPEQRFATQLDTLTSMGFMDREANIRALTATFGDVNAAIDRLLQQ-
>EOG091F02JS|Crassostrea_gigas|HW07_Cuthona_caerulea|TRANSCRIPT
TQNRSTQDPSPSTG-----------------------------------------------------------------------QSN--ASPSPAP-----------------------A----------PDVSQTPF-AGNIGGLSGLSGLGMGSANFMDMQQRMQQEMMNNPDMMRQLMDNPFVQSMMSNPDVMRNLLMNNPQMRELMDR---------------------------NPEITHMLNNPEVMRQTMELARNPAMMQELMRSQDRALSNLESIPGGFNALQRMYRDVQEPMMNAAQG----ANPFASLVNNS-T---S-G----E-NVQQGVENSDPLPNPWG-------------------SPS-------------------------T----------TTT-------------------------------------RT-----------------G-SGTNTTPTTQNSSQPGQP-------------------GMFNSPGMQSLMQQMMQNPQMMNNMLQAPYMQSMLQGLSSNPELARQIIGENPMFANNPQMQANFSSMLPNLLQQIQNPDMQNMMTNPRAMDAMMRIQSGLSQLQEESPGMFSAMTGVTGQ-QNTTT--TSTTTTTTSSTT-----------T-----------------------PSTTPSTAPTEGITS-------------------------------------------------------------------------------------------------
>EOG091F02JS|Crassostrea_gigas|JG26_Phestilla_sp|TRANSCRIPT
TQNRSNPVPPASTG-----------------------------------------------------------------------QSNSSSTPNPAP-----------------------Q-----------NVSETPF-VGGVGGLGGLSGLGMGSANFMDMQQRMQTEMMNNPDLMRNLMDNPFIQSMMSNPEVMRNLLTSNPQMRELMDR---------------------------NPEITHMLNNPEVMRQTMELARNPAMMQELMRSQDRALSNLESIPGGFNALQRMYRDVQEPMMNAALG----SNPFASLVNES-G---S-G----E-NAQQGVENSDPLPNPWG-------------------APS-------------------------P----------ST---------T-------S--RTGSGT-N---TNSSQNTAL-----------------G-M----------------S-------------------GMFNSPGMQSLMQQMMQNPQMMNNMLQAPYMQSMLQGLSSNPELARQVIGQNPLFANNPQLQSNLSSMLPTLLQQMQNPEMQNMMTNPRAMEAMMRIQSGLNQLQQESPGMFSAMTGMAGP-QSATN--ASTTSTTTPPTN-----------T-----------------------SSTTATTAPTEGITS-------------------------------------------------------------------------------------------------
>EOG091F02JS|Lottia_gigantea|HW19_Polycera_quadrilineata|TRANSCRIPT
----------SDVLTITVKTPKEKHNVEVKVGGSVRELKDEIQKKFNAPQEQLCLIFAGKILKDEDTLEQHGIKDGLTVHLVIKA--------------------ANRT-----SQGNNAP-----------DVSQTPLGLGGIGGLGGLSGLGMGSANFMEMQQRMQREMMSNPDMMRQLMDNPFVQSMMSNPEMMRTMLMNNPQMRELMER---------------------------NPEISHMLNNPEVMRQTMELARNPAMMQELMRSQDRAMSNLESIPGGFNALQRMYRDIQEPMMNAAQETMG-SNPFASLV-NN-G---G-S----Q-NSQQGRENSDPLPNPWG-------------------APT-------------------------P----------ST---------N----------------------------TS-----------------S-S----------------A-------------------GMFNSPGMQSLMQQMMQNPQMMNNMLQAPYTQNMLQSLSANPELAQQIIGNNPMFANNPQLQANMTQMLPNMLRQMQNPEMQSMMTNPRAMEAMMQIQSGLSQLQQESPGIFTQMTGMNTP-GMNSS--TPAATTTSSS-TT---SPT----S----T-----TSA---------TT---GS----TTLTN---------T--------------------------TPTIP----G-ITSAGGSQRYATQLETLVTMGFEDREANLRALTATFGDVNAAVDRLLQQR
>EOG091F02JS|Crassostrea_gigas|NC06_Pleurobranchaea_californica|TRANSCRIPT
----------------------EKHDVEIKNGSSVKELKEVVQKMFKLAYEQVCIIFAGKILQDQDTLEQHGIKSGLTVHLVIRTNKP--ADTSPPPTAASGTD-SS-------PQTNTSP-----------DVSQTPLGLGGIGGLRGMSGLGVGSANFMEMQQRMQREMMSNPETMRQLMDNPFVQSMMSNPEMMRSLLMTNPQMRELMER---------------------------NPEISHMLNNPELMRQTMELARNPSMMQELMRSQDRAMNNLESIPGGFNALQRMYRDIQEPMMNAAQETMG-SNPFATLV-NN-S---E-G----N-STQQGRENSDPLPNPWG-------------------SPS-------------------------P----------SNSGTPAGSTNTSSGQNLPG---------------------G-----------------G-A----------------A-------------------GMFNSPGMQSLMQQMTQNPQMMSNMLQAPYMQSMLQGLSTNPELAQQIIGDNPLFANNPQMQANLTTMMPTLLQQLQNPDMQNMVSNPRAMEALLRIQSGLSQLQQESPSMFSAMTGSGAR-APTTP--STTSSTESPS-STT--STT----A----S-----S-------T---PSGTNTTTNTIPGITS---------A---GGPLGQGQQSNPEAFSNMMSQMMQMMVS----G-QQNQPPEQRFASQLEQLAIMGFPDRDANIRALTATFGDVNAAIDRLLSQ-
>EOG091F02JS|Crassostrea_gigas|HW03_Berthella_plumula|TRANSCRIPT
---------------------------------------------------------------------------------------------S-PPPAPASTE-SR-------PQANPAP-----------DVSQTPLGLGGIGGLGGLSGMGMGSANFMEMQQRMQREMMSNPETMRQLMDNPFVQSMMSNPEMMRGLLMTNPQMRELMER---------------------------NPEISHMLNNPELMRQTMELARNPAMMQELMRSQDRAMSNLESIPGGFNALQRMYRDIQEPMMNAAQETMG-SNPFASLV-NN-S---E-G----D-NSQQGRENSDPLPNPWG-------------------SPS-------------------------S----------ST---------P-------AS-GTAGTT------------------TTPTSTGQNLPGGG-A----------------A-------------------GMFNSPGMQSLMQQMMQNPQMMSNMLQAPYMQSMMQGLSANPELAQQIIGNNPLFANNPQMQANLTSMMPTLLQQMQNPEMQNMVGNPRALEALMRIQSGLSQLQQESPTMFTAMTGTGAG-TGVGA--STPNTTSSTE-SP---SST--T-TTTA-S-----S-------T---SPGTGTTTNTIPGLAS---------L---GGPLGQGQQSNPEAFSTMMSQMMQMMVG----G-QQNQPPEQRFAAQLEQLATMGFVDREANIRALTATFGDVNAAIDRLLQQR
>EOG091F02JS|Lottia_gigantea|NC02_Bathydoris_clavigera|TRANSCRIPT
----------SEVLTITVKTPKEKHNVEVPNGASVRQLKEQIQKKFNAPYEQLCIIFAGKILKDDDSLEQHGIKDGLTVHLVIKS--------------------PNRT-----SDAPAPT-----------YVSQTPLGLGGIGGLGGLSGMGMGSANFMEMQQRMQREMMSNPDMMRQLMDNPFVQSMMSNPDIMRTMLMNNPQMRELMER---------------------------NPEISHMLNNPDLMRQTMELARNPAMMQELMRSQDRAMSNLESIPGGFNALQRMYRDIQEPMMNAAQETMG-SNPFATLV-NN-G---G-S----D-NSQQGRENSDPLPNPWV-------------------PSQ-------------------------A----------SS---------A-------G---------------------G-----------------G-V----------------G-------------------GMFNTPGMQSLMQQMTQNPQMMNNMLQAPYMQSMMQGLSTNPELAQQVIGNNPLFANNPQMQASMTNMMPTLLRQMQNPDMQNMMTNPRAMEALMRIQSGMNQLQQESPGIFSQMSGITVA-PTTGT--TSSPPTVSSS-T-----------T----T-----E-------T---TTSTTTPGTTST----------------------------------MSQLMQMMVSG----Q-QQNQTPEQRYAAQLETLVTMGFDDREANLRALTATFGDVNAAIDRLLQQ-
>EOG091F02JS|Crassostrea_gigas|HW04_Calmella_cavolinii|TRANSCRIPT
--------------------------------------------------------------------------------------------------------------------GNAAP-----------DVSQTPFNLGGIGGLQGLSGMGMGSANFMEMQQRMQREMMSNPDMMRQLMDNPFVQSMMSNPDVMRSLLMNNPQMRELMER---------------------------NPEITHMINNPELMRQTMELARNPAMMQELMRSQDRAMSNLESIPGGFNALQRMYRDIQEPMMNAAQESMGGSNPFASLV-SN-D---A-G----E-NAQQGRENTDPLPNPWG-------------------GSATPTTASSTTNSTPPSGQNSV----AG----------GT---------G-------Q---------------------S-----------------S-V----------------T-------------------GMFNSPGMQSLMQQMMQNPQMMNNMMQAPYMQSMMQSMTANPELAQQIIGNNPLFANNPQMQANMTQMMPNLLQQLQNPEMQNMVTNPRALEALMQIQTGLNQLQQESPAVFSSITGAGGL-RAGTQ--APNTASNTTT-SNPSPTTT----T----A-----------------PDTSTTPNPNPPGITS---------A---GGPLGQGPQSNPDAFSTMMSSMMQMMVG----G-QQNQPPEQRFASQLEQLTHMGFVDREANIRALTATFGDVNAAIDRLLQQ-
>EOG091F02JS|Lottia_gigantea|LotgiG128630
MA-DSSENSGSSKIKITVKTPKEKHEIELEADGGIKELKDEVSKQFGCPIEQVCLIFAGKILKEGETLAQHGIKDGLVVHLVIKSANR--IPSAPQPA----------------------------------DINATPFGLGGLGGLAGLGNMGMGSANFMEMQQRMQREMMGNPDMMRQMMDNPFVQQMMSSPDVMRQLLMNNPQMRELMER---------------------------NPEITHMLNNPELMRQTMELARNPSMLQELMRTQDRAMSNLESIPGGFNALQRMYRDVQEPMMNAAQEGFG-NNPFASLV-NQ-D---GTS----S-DSQRGLENTAPLPNPWA-------------------PAG-------------------------S----------ST---------T----------------------------TS-----------------N-T----------------T-------------------SMFNTPGMQSLMTQMQQNPQMMQNMLQAPYMQAMLQTMSANPQLSQQILGSNPMFAGNPQLQQHFQQHMPTLIQQMQNPDMQAMLTNPRAMQAMMQIQQGMQTLATEAPGLTPGLLGAPPTTGQSAT--TASPASPASA-TT---TPA--SPA----A-----G-----------TA---TSPSTTTETPATGTVPSLVP--------------------------------------------EQRFASQLEQLTTMGFVDRQANIQALTATAGDVNAAIDRLLQQR
>EOG091F02JS|Lottia_gigantea|NC03_Doris_kerguelenensis|TRANSCRIPT
----------------------------------------------------------------------------------------------------------------------------------------------------------------------------------------------------------------------------------------------------------------------------------------------------------------------------------------------------------------------------------------------------------------------------------------------------------------------------------------------------------------------------------------------------------------------NPELASQVIGNNPMFANNPQLQQRMIQMMPTLIQQMQNPEMQNLVTNPRAMEALMQIQRGLQQLQSESPGIFSSMTGMTPP-GP--V--STTATTSPTS-PA---SGT--N-T----S-----T-------T---SSTTTTTSSTER-VS--------------------------------------AGGP----G-QQNVSPEQRYAAQLEQLSTMGFMDREANLRALIATLGDVNAAIDRLLQQR
>EOG091F02JS|Lottia_gigantea|JG21_Limenandra_confusa|TRANSCRIPT
---------------------------------------------------------------------------------------------------------------------------------------------------------------FSQMMAQTQQQMMQNPEVMQQLMNSPMVQQMMSNPEMLRAMVRMNPQLNELMEQ---------------------------RPEIARMLEDPELLQQSLRMVANPSLMREMTRNADRALGQLDAMPGGHNALVRAHEEFADPLFEAMSGGGG-TNPSTTAAVDY------------S-QDTSSAPNSEALPNPWG-------------------PPTM-MSGGTTAPRAT-------------------------------------------------TNTT---PT--------------------------------------------------------------------------------------------------------------------------------------------------------------------------------------------------------------------------------------------------------------TGT----------------------------------------------------------------------------------------------
