# Supplementary material for: Transcriptomics provides a robust framework for the relationships of the major clades of cladobranch sea slugs (Mollusca, Gastropoda, Heterobranchia), but fails to resolve the position of the enigmatic genus Embletonia
Source: BMC Ecol Evol. 2021 Dec 28;21:226. doi: 10.1186/s12862-021-01944-0 (PMC8895541; doi:10.1186/s12862-021-01944-0)
Supplement: Supplementary file 6 — Additional file 6. Archive S4: Unmasked multiple sequence alignments on amino acid level including Doris kerguelenensis and Calmella cavolini prior to the removal of outliers. [file 12862_2021_1944_MOESM6_ESM.zip › Archive_S4/Alignments/EOG091F033M.aa.fasta]

>EOG091F033M|Biomphalaria_glabrata|BGLTMP004234
----------------------------------------------------------------------------------------------MREFPSTGALLLVEQDNRS-DSNMLVCLDEIKLL-AKNSTVSMMPLECQYLNKAALTAAAGHIPEASKHFTVKRKPKSAALRAEIIQKS--------------------------------------PLKMTPTRSSLSGTDFRSPNS-SLRL-N-SSLSRSPITPL-PISARPGSAKKDTKIKLLEIEEMPVGAKEAKRRKKIADM-AQEAQKKEAAAVAAANAGGVS-PVVTSPT---------TPSTV-ASYTPDYAAGLLAPVTPKMPITVLSVAP-----SALSQPTPAYLPNS----VRQNAPTTIGE---I----------G---TISSVLPIT-K--QNLSQQLKQQLLQQPQGIRQTAPTPITM-MSPILIAQQ-PSFTTTV------ITQSNTALF------------------------------T------------TAASPATAS-----LPTAIVRPQQTVL------------------LQQGAKLGV--------QPQLV--------AVAPSIAPSQ----PQ-PAAKKGLSLTKEQMIEAQEMFKASNKVSRPEKALILGFMAGSRENPCPQQGSVLNIKLSEKEELVQMPDGTVKKKVEDIYFQMNYATGEWKRIHKLRDMAVS--
>EOG091F033M|Lottia_gigantea|HW09_Doto_sp|TRANSCRIPT
MATGDTALWLHNKLGSTDDLWSGKIICSQLSRDRLLNIQDCFHDLQSHVKVKLLLSFLHIPKRNIEQWQQDLEEIIHQGIN-DQDPWVSTVGEIMREYPATGALLLVHQDD-HTDSNMAACLEEIKTM-ANACNVSMMPLECQYLNKASLAAVAGQIPESSKHFTIKRRPKSAALRAEIIQKSSETNSNKRGHASSSIPIKSRSFAKKMD-------------------------------------------------------------------------------------------------------------------------------------------------------------------------------------------------------------------------------------------------------------------------------------------------------------------------------------------------------------------------------------------------------------------------------------------------------------------------------------------------------------------------------------------------
>EOG091F033M|Biomphalaria_glabrata|HW21_Tritonia_manicata|TRANSCRIPT
-------------------------------------------------------------------------------------------------------------------------------------------------------------------------------------------------------------------------------------------------------------------------------------------------------------------------------------------------------------------------------------------------------------VRQNTQNITIA---S----------G---LTSSLQTTS-K--SNLSEQLKQQLLQPQTRTTTITASPLPN-MTPILIASQ-QPSSINS------PLQLSATAS------------------------------N------------TPMATA-----------------------TVPPSSRLMSAPMVLASANPPQSTHLMATPMTVTQQPQ--------QSTSQ--P-----PPA-AAKQTGLCHTKDQMLEAQEMFRVSNKVSRPEKALILGFMAGSRENPCAQRGDILNIKLSEKEEVVLMPDGTKKKKIEDTIFQMNYATGEWKRFLNLREVDV---
>EOG091F033M|Biomphalaria_glabrata|JG30_Tritonia_festiva|TRANSCRIPT
--------------------------------------------------------------------------------------------------------------------------------------------------------------------------------------------------------------------------------------------------------------------------------------------------------------------------------------------------------------------------------------------------------------------------------------------------------------------------------------------------------------------------------------------------------------------------------------------------------------------------------------------------------------------------------RVSNKVSRPEKALILGFMAGSRENPCAQRGDILNIKLSEKEELVLMPDGTKKRKIEDTIFQMNYA------------------
>EOG091F033M|Lottia_gigantea|NC07_Tritonia_diomedea|TRANSCRIPT
MAAGDTALWLHNKLGSTDDLWSGKIICSQLSCEKLINIQDCFHTLQSHVKVKLLLSFLHIPKRNIEQWQQDLEEIILLGIN-DPDPWVSTVGDIMREYPSSGALLLVDQDANI-DSNMAICLEEVKVI-AKECNVNMMPLECQYLNKASLAAVAGQIPESSKHFTIKRRPKSAALRAEIIQKSSETLLNKRGHASSVP-IKSRSFAKKMDT----NNSNLTPLKMTPGRSPY-NSDFRSPST-PLGRMN-SIGGRSPITPI-SLASRSSSSKKDSKIKLLEIEEMPVGAKEAKRRKKIADMEALEAQKKEKDAMATA-AGPNQ-TITTTSV---------TATTT-ISYTPDYAAGLIPSAAPKMPMTVLSVSN-----STLPQPSPAYLPSS----VRQNTQNVTIA---S----------G---LTSSLQPTS-K--SNLSEQLKQQLLQPQTRTTTITASPLPN-MTPILIASQ-QPSSINS------SLQSSA---------------------------P-----Q------------VMRPP-------------PSL-------SNLP------------------------PQVLTVTQQPQ--------QSTSQ--P-----PPT-AAKTTGLSLTKDQMLEAQEMFRVSNKVSRPEKALILGFMAGSRENPCAQRGDILNIKLSEKEELVLMPDGTKKRKIEDTIFQMNYATGEWKRFLNLRE------
>EOG091F033M|Biomphalaria_glabrata|JG11_Dondice_occidentalis|TRANSCRIPT
--------------------------------------------------------------------------------------------------------------------------------------------------------------------------------------------------------------------------------------------------------------------------------------------------------------------------------------------------------------------------------------------------------------------------------------------------------------------------------------------------------------------------------------------------------------------------------------------------------------------------------------------------------------------------------------------------AGSRENPCAQRGNILNIKLSEKEEIVLLPDGTKKKKIED--------------------------
>EOG091F033M|Biomphalaria_glabrata|JG10_Dirona_picta|TRANSCRIPT
------------------------------------------------------------------------------------------------------------------------------------------------------------------------------------------------------------------------------------------------------------------------------------------------------------------------------------------------------------------------------------------------------PSS----ARQNTQ-VSIS---N----------N---LTSSLQPSV-A--PNLSEQLKQQLLQPQARTTTIPASPLST-MTPILITQQ-PSSINSPLQ-----SVATISTNHT---IAANPAVASPSPLIASPMVRPVVVQQ------------IVR---------------PSL-------STQP------------------------QQVLTITQQPQ--------QSTSQ----A----PP-AGPKTGLSLTKDQMLEAQEMFRVSNKVSRPEKALILGFMAGSRENPCAQRGNILNIKLSEKEEVVLLPDGTKKKKIEDTIFQMNYATGEWKRFLNLREVDV---
>EOG091F033M|Biomphalaria_glabrata|JG18_Hermissenda_opalescens|TRANSCRIPT
-----------------------------------------------------------------------------------------------------------------------------------------------------------------KPLTIKRRPKSAALRAEIIQKSTESVLNKRNHTSSS-------------------------------------------------------------------------------------------------------------------------------------------------------------------------------------------------------------------------------------------------------------------------------------------------------------------------------------------------------------------------------------------------------------------------MQPQ--------QSTSQ--PIQSQPIPS-AAVKTGLSLTKDQMLEAQEMFRVSNKVSRPEKALILGFMAGSRENPCAQRGNILNIKLSEKEEVVLMPDGTKKKKIEDTIFQMNYATGEWKR------------
>EOG091F033M|Lottia_gigantea|NC05_Hermissenda_crassicornis|TRANSCRIPT
---GDTALWLHNKLGSTDDLWSGKIICSQLSRERLINIQDCFHALQSHVKVKLLLSFLHIAKRNIEQWQQDLEEIVLLGIN-DTDPWVATVGEIMREFPSSGSLLLVEHDTNTADSNMATCLEEIKRL-VENCTVSMMPLECQYLNKASLSAVAGQIPEPSKHFTIKRRPKSAALRAEIIQKSTESVLNKRNHTSSSVPIKSRSFAKRMDTT---N---FTPLKMTPSRSPFSSSDFRSGGT-PLNR-T-PLSGRSPITPL-SIAPR-SSSKKDSKIKLLEIEEMPVGAKEAKRRKKIADMEAIEAQKKEKEAQAAA-A---------ASSQQ-------TNSSS-TMVTPDYAAGLIPAAPPKMPMTVLSVSK-----PALPQPSPAYLPSS----ARQNTQNVTIT---S----------N---LTSSLQPAA-A--PNLSEQLKQQLLQPQARTATITASPLPS-MTPILISQQQQPSSINN------PQQLPSIQS------------------------------Q------------TIRPVI-----------------------QQP------------------------QVLAVRPMQPQ--------QSTSQ--PIQSQPIPS-AAVKTGLSLTKDQMLEAQEMFRVSNKVSRPEKALILGFMAGSRENPCAQRGNILNIKLSEKEEVVLMPDGTKKKKIEDTIFQMNYATGEWKRFLNLREK-----
>EOG091F033M|Lottia_gigantea|HW17_Hermissenda_crassicornis|TRANSCRIPT
---------------------------------------------------------------------------------------------------------------------------------------------------------------------------------------------------------------------------------------------------------------------------------------------------------------IEAQKKEKEAQAAA-A---------ASSQQ-------TNASS-TMVTPDYAAGLIPAAPPKMPMTVLSVSN-----PALPQPSPAYLPSS----ARQNTQNVTIT---S----------N---LTSSLQPAA-A--PKLSQQQPSSINNPQ---------------------------------------QLPSIQSVRATITPGTTPLVPSSPLPTTVAQRPVMVQQ------------TIRPVI-----------------------QQP------------------------QVLAVRPMQPQ--------QSTSQ--PIQSQPIPS-AAVKTGLSLTKDQMLEAQEMFRVSNKVSRPEKALILGFMAGSRENPCAQRGNILNIKLSEKEEVVLMPDGTKKKKIEDTIFQMNYATGEWKRFLNLREK-----
>EOG091F033M|Biomphalaria_glabrata|JG19_Janolus_barbarensis|TRANSCRIPT
----------------------------------------------------------------------------------------------------------------------------------------------------------------------------------------------------------------------------------------------------------------------------------------------------------------------------------------------------------------------P-------------------------------------------------------------------------------------------------------------------------------------------------------------------------------------------------------------------------------------------------------------------------------APPA-AAPKTGLSLTKDQMLEAQEMFRVSNKVSRPEKALILGFMAGSRDNPCAQRGNILNIKLSEKEDIVLMPDGTKKKKIEDTIFQMNYATGEWKRFLNIRE------
>EOG091F033M|Crassostrea_gigas|JG04_Berghia_stephanieae|TRANSCRIPT
-------------------------------------------------------------------------------------------------------------------------------------------------------------------------------------------------------------------------------------------------------------------------------------------------------------------------------------------------------TS-TTVTPDYAAGLIPSAPPKLPMTVLSVS------------------------------------------------------------------------------------------------------------------------------------------------------------------------------------------------------------------------------------------------------------------------------------------------------------------------------------------------------------------------------
>EOG091F033M|Biomphalaria_glabrata|JG29_Spurilla_braziliana|TRANSCRIPT
--------------------------------------------------------------------------------------------------------------------------------------------------------VAGQIPEPSKHFTIKRRPKSAALRAEIIQKS--------------------------------------PLKMTPGRSPFSSSDFRSPGT-PLNR-T-PLSSRSPITPL-SIASR-SSSKKDSKIKLLEIEEMPVGAKEAKRRKKIADMEALEAQKKEKEALAAA-A---------ASSQQG----GNTPATS-TAVTPDYAAGLIPSAPPKMPMTVLSVSN-----PTLPQPSPAYLPSS----ARQNTQNVTIT---S----------N---LATSLQPTT-A--PNLSEQLKQQLLQSQTRTATITASPLPT-MTPILISQQ-QPLPVNS------PQQLQSISS------------------------------IRATIAPASTPIQAIRPAI-----------------------QQP------------------------QVLAVRPLQPQ--------QSTSQ--PAQPQQIPS-SGVKTGLSLTKDQMLEAQEMFKVSNKVSRPEKALILGFMAGSRDNPCAQRGNILNIKLSEKEEIVLMPDGTKKKKIEDTIFQMNYATGEWKRFLNLREADV---
>EOG091F033M|Lottia_gigantea|HW02_Berghia_verrucicornis|TRANSCRIPT
MAAGDTALWLHNKLGSTDDLWSGKIICSQLTRERLINIQDCFHALQSHVKVKLLLSFLHIPKRNIEQWQQDLEEIILLGIN-DTDPWVATIGEIMREFPSSGALLLVEQDTNTTDSNMAFCLEEVKHM-VKNCNTSMIPLECQYLNKASLSAVAGQIPEPSKHFTIKRRPKSAALRAEIIQKSSDTVLNKRNHTASSVPIKSRSFAKRMD-------------------------------------------------------------------------------------------------------------------------------------------------------------------------------------------------------------------------------------------------------------------------------------------------------------------------------------------------------------------------------------------------------------------------------------------------------------------------------------------------------------------------------------------------
>EOG091F033M|Lottia_gigantea|HW20_Spurilla_neapolitana|TRANSCRIPT
MAAGDTALWLHNKLGSTDDLWSGKIICSQLSRERLINIQDCFHALQSHVKVKLLLSFLHIPKRNIEQWQQDLEEIILLGIN-DTDPWVATIGEIMREFPSSGALLLVEQDTNTTDSNMAACLEEVKLM-VKNCNVSMLPLECQYLNKASLSAVAGQIPEPSKHFTIKRRPKSAALRAEIIQKSSETVLNKRNHTSSSVPIKSRSFAKRMDTNN-SN---FTPLKMTPGRSPFSSSDFRSPGT-PLNR-T-PLSGRSPITPL-SIASR-SSSKKDSKIKLLEIEEMPVGAKEAKRRKKIADLEALEAQKKEKEALAAA-A---------ASSQQG----GNTPATS-TAVTPDYAAGLIPSAPPKMPMTVLSVSN-----PALPQPSPAYLPSS----ARQNTQNVTIT---S----------S---LASSLQPTT-A--PNLSEQLKQQLLQSQTRTATITASPLPT-MTPILISQQ-QPSPVNT------PQQLQSLSS------------------------------I------------PIRPAI-----------------------QQP------------------------QVLAVRPLQPQ--------QSTSQ--PAQPQQIPS-SGVKTGLCLTKDQMLEAQEMFKVSNKVSRPEKALILGFMAGSRENPCAQRGNILNIKLSEKEEIVLMPDGTKKKKIEDTIFQMNYATGEWKRFLNLRE------
>EOG091F033M|Crassostrea_gigas|JG20_Learchis_evelinae|TRANSCRIPT
---------------------------------------------QSHVKVKLLLSFLHISKRNIEQWQQDLEEIILLGIN-DTDPWVATIGEIMREFPSSGALLLVEQDANS---------------------------ECQYLNKASLSAVAGQIPEPSKHFTIKRRPKSAALRAEIIQKSSETVLNKRNHTSSSVPIKSRSFAKKL--------------------------------------------------------------------------------------------------------------------------------------------------------------------------------------------------------------------------------------------------------------------------------------------------------------------------------------------------------------------------------------------------------------------------------------------------------------------------------------------------------------------------------------------------
>EOG091F033M|Lottia_gigantea|HW13_Favorinus_branchialis|TRANSCRIPT
MAAGDTALWLHNKLGSTDDLWSGKIICSQLSRERLLNIQDCFHTLQSHVKVKLLLSFLHIPKRNIEQWQQDLEEIILLGIN-DTDPWVATVGEIMREFPSSGALLLVDQDTNSGDSNMAACLEEIKNM-VQNCNMSMLPLECQYLNKASLSAVAGQIPEPSKHFTIKRRPKSAALRAEIIQKSSETLLNKRNHTSSSV-IKSRSFAKKMDN----H---FTPLKMTPGRSPFSSSDYRSPGT-PLSR-T-PLSGRSPITPL-PIASR-SSSKKDSKIKLLEIEEMPVGAKEAKRRKKIADMEALEAQKKEKEALSAA-A---------TA-------------------------------------------------------------------------------------------------------------------------------------------------------------------------------------------------------------------------------------------------------------------------------------------------------------------------------------------------------------------------------------------------------------------------
>EOG091F033M|Crassostrea_gigas|JG15_Favorinus_auritulus|TRANSCRIPT
--------------------------------------------------------------------------------------------------------------------------------------------------------------------------KSAALRAEIIQKSSETLLNKRNHTSSSV-IKSRSFAKKMDT----N---FTPLKMTPGRSPYSSSDYRSPGT-PLSR-T----------------------------------------------------------------------------------------------------------------------------------------------------------------------------------------------------------------------------------------------------------------------------------------------------------------------------------------------------------------------------------------------------------------------------------------------------------------------------------------------------------
>EOG091F033M|Lottia_gigantea|HW05_Caloria_elegans|TRANSCRIPT
MAAGDTALWLHNKLGSTDDLWSGKIICSQLSRERLLNIQDCFHALQSHVKVKLLLSFLHIPKRNIEQWQQDLDEIILLGIS-DTDPWVATIGEIMREFPSSGSLLLVEQDANSTDSNMAACLEEIKQM-VKNCNVSMMPLECQYLNKASLSAVAGQIPEPSKHFTIKRRPKSAALRAEIINKSSDTVLNKRNHTSSSVPIKSRSFAKRMDTNS-SN---LTPLKMTPGRSPFSSSDFRSPGT-PLNR-T-PLSGRSPITPL-SIASR-SASKKDSKIKLLEIEEMPVGAKEAKRRKKIADLEALEAQKKEKEALAAA-A---------GAAP-NQQTNSGGTTTS-PMATPDYAAGLIPSAPPKMPMTVLSVSN-----PTLPQPSPTYLPSS----VRQNTQNVTIT---S----------N---LTSSLQPTT-T--PNLSEQLKQQLLQPQTRTTTLAPATPIVPS----------------------------------------SPVAPT----PVASRPAVVIQQ------------AIRPVI-----------------------QQP------------------------QVLAVRPIQPQ--------QSTSQ--PAPSQQPPS-SGVKTGLSLTKEQMFEAQEMFRVSNKVSRPEKALILGFMAGSRENPCAQRGNILNIKLSEKEEVVLMPDGTKKVKIEDTIFQMNYATGEWKRFLNLRE------
>EOG091F033M|Lottia_gigantea|HW06_Cratena_peregrina|TRANSCRIPT
---GDTALWLHNKLGSTDDLWSGKIICSQLSRERLLNIQDCFHTLQSHVKVKLLLSFLHISKRNIEQWQQDLEEIILLGIN-DTDPWVATVGEIMREFPSSGALLLVDQD--SADSNMATCLEEVKLM-VKRCNVSMMPLECQYLNKASLSAVAGQVPEPSKHFTIKRRPKSAALRAEIVQKSSETVLNKRN-------------------------------------------------------------------------------------------------------------------------------------------------------------------------------------------------------------------------------------------------------------------------------------------------------------------------------------------------------------------------------------------------------------------------------------------------------------------------------------------------------------------------------------------------------------------
>EOG091F033M|Lottia_gigantea|HW12_Facelina_rubrovittata|TRANSCRIPT
MAAGDTALWLHNKLGSTDDLWSGKIICSQLSRERLLNIQDCFHALQSHVKVKLLLSFLHIPRRNIEQWQQDLEEIVLLGIN-DTDPWVATVGEIMREFPSSGALLLVEQDTNTTDSNMAVCLEEIKII-VKRCNVSMMPLECQYLNKASLSAVAGQVPEPSKHFTIKRRPKSAALRAEIIQKSSETVLNKRNHTSSSV-IKSRSFAKKMDT----N---FTPLKMTPGRSPFSSNDFRTTGT-PLSR-T-PIGGRSPITPL-PIAAR-SGSKKDSKIKLLEIEEMPVGAKEAKRRKKIADLEALEAQKKEKELLAAA-A---------AASAQS----TSGATST-T-ATPDYAAGLIPSAQP-HPMKILSVSSAPLPITPLPQPSPAYLPSS----ARQSTQNATAT---S----------N---LTSSLQPMM-K--PNLSEQLKQQLLQNAPHTGTVTASPLPS-GTPILVSRQ-QPSSINN------S--------------------------PPVVSRPAVIVQQ------------AIRPAV-----------------------QQQ------------------------QVLTVRPMQPQ--------QSTSQ--PVPAQQPSA-SAAKTGLSLTKDQMLEAQEMFRVSNKVSRPEKALILGFMAGSRENPCAQRGNILNIKLSEKEEVVLMPDGTKKRKIEDTIFQMNYATGEWKRFLNLRE------
>EOG091F033M|Lottia_gigantea|JG03_Austraeolis_stearnsi|TRANSCRIPT
--------------------------CSQLSRERLLNIQDCFHALQSHVKVKLLLSFLHIPRRNIEQWQQDLEEIVLLGIN-DTDPWVSTIGEIMREFPSSGALLLVEQDANSADSNMAACLEEVKLK-VKRCNVSMMPLECQYLNKASLSAVAGQIPEPSKHFTIKRRPK----------------------------------------------------------------------------------------------------------------------------------------------------------------------------------------------------------------------------------------------------------------------------------------------------------------------------------------------------------------------------------------------------------------------------------------------------------------------------------------------------------------------------------------------------------------------------------------
>EOG091F033M|Lottia_gigantea|NC08_Tritonia_hamnerorum|TRANSCRIPT
MAAGDTALWLHNKLGSTDDLWSGKIICSQLSRERLINIQDCFHTLQSHVKVKMLLSFLHIPKRNIEQWQQDLEEIILLGIN-DPDPWVSTVGDIMREYPSTGALLIVDQDANG-DSNMAICLEEVKLM-AQNCNVNMMPLECQYLNKASLAAVAGQIPESSKHFTIKRRPKSAALRAEIIQKSSETVLNKRNHGSSVP-IKSRSFAKKMDT----NSSSLTPLKMTPGRSPY-NSDFRSPST-PLGRMNSSLGGRSPITPI-SLASRSSASKKDSKIKLLEIEEMPVGAKEAKRRKKIADMEALEAQKKEKDAMAAA-GGSSQ-AVTTTSA---------TATTT-ISYTPDYAAGLIPSVAPKLPMTVLSVSN-----PTLPQPSPAYLPSS----VRQNTQNVTMT---S----------G---LTSSLQPTS-K--SNLSEQLKQQLLQPQNRTTSITASPLPNNMTPILIASQ-QASSINP------SLQSAAVVS------------------------------N------------TIVASA-----------------------TPPASPHLMPAPM----------------------------------STSQ--P-----PQA-AAKTTGLCLTKDQMLEAQEMFRVSNKVSRPEKALILGFMAGSRENPCAQRGDILNIKLSEKEEVVLMADGTKKKKIEDTIFQMNYATGEWKRFLNLRE------
>EOG091F033M|Lottia_gigantea|HW18_Janolus_cristatus|TRANSCRIPT
MAAGDTALWLHNKLGSTDDLWSGKIICSQLSREKLLNIQDCFHALQSHVKVKLLLSFLHISKRNIEQWQQDLDEIILLGMN-DTDPWVSTVGEIMREYPSTGALLLVEQDANT-DSNMAACLDEIKLM-VQRCNASMMPLECQYLNKGSLAAVAGQTPEPSKHFTIKRRPKSAALRAEIIQKSSDTLLNKRNHASTSVPIKSRSFAKKMDTN---N-SSLTPLRMTPGRSHFSSP----------SRMT-PLTGRSPITPL-SIANRSSSSKKDSKIKLLEIEEMPVGAKEAKRRKKIADMEALEAQKKEKEALAAA-AGSNQ-TTTTTQS---------TATTS-ISYTPDYAAGLMPSAPPKMPMTVLSVSN-----PALPQPSPAYLPSS----ARQTAPSVTIS---S----------N---LTSSLQSAS-T--PNLSEQLKQQLLQPQTRTTTISASPFPS-MTPILITQQ-PSSISSPLP-----STA-------------------------------------------------------I-----QVVRPPAS-------TQSP------------------------QVLTIASQQPQ--------QSTSQ--PTA----PV-AAAKTGLSLTKDQMLEAQEMFRVSNKVSRPEKALILGFMAGSRENPCAQRGHILNIKLSEKEDIVLMPDGTKKKKIEDTIFQMNYATGEWKRFLNIRE------
>EOG091F033M|Lottia_gigantea|HW14_Flabellina_affinis|TRANSCRIPT
MAAGDTALWLHNKLGSTDDLWSGKIICSQLSRERLINIQDCFHALQSHVKVKLLLSFLHIPKRNIEQWQQDLEEIVLLGIH-DTDPWVSTVGEIMREFPSSGALLLVDQDSSTADSNMAACLEEVIAK-VKKCNASMMPLECQYLNKASLSAVAGQMPEPSKHFTIKRRPKSAALRAEIMQKSSETIHGKRNHTTSSVPIKSRSFAKKMDTNN-SS---FTPLKMTPGRSPFSPNDLRSPST-PMNR-T-PFSGRSPITPL-SIASR-SSSKKDSKIKLLEIEEMPVGAKEA---------------------------------------------------------------------------------------------------------------------------------------------------------------------------------------------------------------------------------------------------------------------------------------------------------------------------------------------------------------------------------------------------------------------------------------------------------------
>EOG091F033M|Lottia_gigantea|HW10_Embletonia_pulchra|TRANSCRIPT
MAAGDTGLWLHNKLGSTDDLWSGKIICSQLSRERLLNIQDCFHSLQSHVKVKLLLSFLHITRRNVEQWQQDLEEIILLGIN-DADPWVATVGEMMREYPSSGALLLVDYDSSI-DSNMAACLDEIKLM-VQKCNVSMMPLECQYLNKASLSAVAGQIPESSKHFTIKRRPKSAALRAEVIQKSSETLLNKRNHASTLP-MKSRSFAKKMDL----NNSNFTPLKMTPGRSPF-SNDYRSPTT-PINRVN-PLDSRSPITPISSLAPRSSSSKKDSKIKLLEIDQMPVGAKEAK--------------------------------------------------------------------------------------------------------------------------------------------------------------------------------------------------------------------------------------------------------------------------------------------------------------------------------------------------------------------------------------------------------------------------------------------------------------
>EOG091F033M|Crassostrea_gigas|JG12_Dondice_parguerensis|TRANSCRIPT
------------------------------------------------VKVKLLLSFLHISKRNIEQWQQDLEEIILLGIN-DTDPWVSTVGEIMREFPSSGSLLLVDQDANASDSSMASCLEEVKHM-VEKCSVSMMPLECQYLNKASLSAVAGQIPEPSKHFTIKRRPKSAALRAEIIQKSSETVLNKRNHTSSSVPIKSRSFAKRMDTHS-SN---FTPLKMTPSRSPFSSSDFRSGGS-SINR-T-PLSG-----------------------------------------------------------------------------------------------------------------------------------------------------------------------------------------------------------------------------------------------------------------------------------------------------------------------------------------------------------------------------------------------------------------------------------------------------------------------------------------------------
>EOG091F033M|Lottia_gigantea|JG16_Flabellina_iodinea|TRANSCRIPT
------ALWLHNKLGSTDDLWSGKIICSQLSRERLINIQDCFHALQSHVKVKLLLSFLHIPKRNIEQWQQDVEEIIVLGIH-DTDPWVATIGEIMREFPSSGALLLVEQDRSTTDSNMAACLEEVKNI-VKRCNVSMMPLECQYLNKASLSAVAGQIAEPSKHFTIKRRPKSAALRAEIIQKSSETVLNKRGHTSSSVPIKSRSFAKRMDTNN-SN---LTPLKMTPGSSPFSSSDFRSPGT-PLSRVT-PLGVRSPITPL-SIASR-SASKRDSKIKLLEIEEMPVGAKEAKRRRKIADMEALEAQKKEKDSMSAS-A---------SAT---------TTTTA-IIATPDYAAGLVPSAPPKMPMTVVSVSN-----PALPQPSPAYVPSS----ARQNAQNVTIS---G----------N---LTSSLQSST-T--PNLSEQLKQQLLQPQPRTIATTPLP--A-MTPILVSPQ-ASIITQP-------------------------------------TLT-----I------------PPSPVGRP-----LMVQQPIR-------PAPQ------------------------PQVMAVRPITQ--------QSTSQ--P-----A-S-AGVKTGLSLTKDQIHEAQEMFRVSNKVSRPEKALILGFMAGSRENPCAQRGSILNIKLSENEEVVLMPDGTKKKKIEDTIFQMNYATGEWKRFLNLRE------
>EOG091F033M|Lottia_gigantea|HW16_Hancockia_cfuncinata|TRANSCRIPT
MATGDSALWLHNKLGSTDDLWSGKIICSQLSREKLINIQDCFHDLQSHVKVKLLLSFLHISRRNIEQWQQDLEEIILLGIN-DQDPWVATVGEIMREYPSSGALLLVEQDANT-DSNMAVCLEEIKQI-ARNCNVTMMPLECQYLNKASLAVVAGQIPEPSKHFTIKRRPKSAALRAEIIQKSSETVLNKRSHASSSVLIKSRSFAKKMDTN---N-SNYTPLKMTPKRSSFAGSDYRSPTT-PMGRLNSSIGSRSPITPM-FLSSRSSASKKDSKIKLLEIEEMPVGAKEAKRRKKIADLEALEAQKKEKEAQAAS-AASNQ-AAATTAA---------TG-TT-ISYTPDYAAVLIPSAAPKMPMTVLSVSN-----STLPQPSPAYLPSS----ARQNTQSATIS---S----------N---LNS-LHTSV-K--QNLSEQLKQQL-------------------------------------------------------------------------------------------------------------------------------------------------------------------------------------------------------------------------------------------------------------------------------------------------
>EOG091F033M|Lottia_gigantea|NC01_Armina_californica|TRANSCRIPT
MAAGDTALWLHNKLGSTDDLWSGKIICSQLSRERLINIQDCFHTLQSHVKVKLLLSFLHIPKRNLEQWQQDLEEIILLGIN-DQDPWVATVGEIMREYPSSGALLLVEQDANT-DSNMAICLEEIKLM-VKNCNVSMMPLECQYLNKASLAVAAGPIPEPAKHFTIKRRPKSAALRAEIIQKSSETVLNKRNHAASSVPIKSRSFAKKMDTNN-SN---LTPLRMTPGRSPFSSSDYRSPST-PLN------GGRSPIASI-SALASRSSAKKDSKIKLLEIEEMPVGAKEAKRRKKLADMEALEAQKKEKEAMANA-SGSGQ-TSPAVSS---------AASTT-VSYTPDYAAGLIPAAAPKMPMTVLSVSN-----TTLPQPSPAYLPPS----ARPNAQNVIIS---N----------N---LTSSLQQPTVK--ANVSEQLKQQLLQPQIRSMTSASSLPTMTN----------------------------------------NTITAI----PASSTP-----L------------VAAPMVRP-----VMVQQVVRPQSLYNQSNQP------------------------TQVLTVTQQPQ--------QTAPQ--P-----PAT-GVK-TGLSLTRDQMRE----------------------------------------------------------------------------------------
>EOG091F033M|Biomphalaria_glabrata|HW01_Armina_tigrina|TRANSCRIPT
------------------------------------------------------------------------------------------------------------------------------VM-VKNCNVSMMPLECQYLNKASLAAAAGQIPEPAKHFTIKRRPKSAALRAEIIQKS--------------------------------------PLRMTPGRSSFSSSDYRSPGT-PLN-MN-SHVGRSPITSI-SSLASRSSAKKDSKIKLLEIEEMPVGAKEAKRRKKLADMEALEAQKKEKEAMAAA-S------------------------------------------------------------------------------------------------------------------------------------------------------------------------------------------------------------------------------------------------------------------------------------------------------------------------------------------------------------------------------------------------------------------------------------
>EOG091F033M|Lottia_gigantea|JG28_Scyllaea_fulva|TRANSCRIPT
MATGDTALWLHNKLGSTDDLWSGKIICSQLSRERLINIQDCFHDLQSHVKVKLLLSFLHIPKRNIEQWQQDLEEIILLGIN-DQDPWVSTVGEIMREYPTSGSLLLVEQDANM-DSSMAVCLEEIKLM-AQNCNVSMMPLECQYLNKVSLAAVAGQIPDSSKHFTIKRRPKSAALRAEIIQKSSETVLNKRNHASTSVPIKSRSFAKKMDTNN-SN---LTPLKMTPGRSSFSTPNFRSPAT-PMDRLN-PISGRSPITPI-SLASRSSVSKKDSKIKLLEIEEMPVGAKEAKRRKKIADMEAVEAQKKEKEAMAAA-AASSQ-ISTTAAT---------VAITT-VSYTPDYAAGLIPSTAPKMPMTVLGVSN-----PTLSQPSPAYLPSS----ARQNTQNATIS---S----------S---LTSSLQSST-K--PNLSEQLKQQLLQPQPRNPTITASPLPK-MTPILITQQ-PSSISSASP-----A--------A---LAVNSPLATSVL---------------------------------P-----QIVRAPAS-------SNPG------------------------PPVMAVAPQPQ--------QNTSQ--P-----PPA-SGVNTGLYLTKDQVSEAQEMFKVSNKVTRPEKALILGFMAGSRENPCAQRGDILNIKLNEKEEVIELPDGTKKKKIEDTIFQMNYATGEWKQFLNLRE------
>EOG091F033M|Lottia_gigantea|HW11_Eubranchus_exiguus|TRANSCRIPT
MAARDTALWLHNKLGSTDDLWSGKIICSQLSREKLINIQDCFHALQTHVKVKLLLSFLHIPKRNAEQWQQDLEEIVLLGVH-DPDPWVSTVADMMREYPQTGALLLVQSEP-ATESNMALCLEEIKQI-VKNSTLSMMPLECQYLNKSSLSAVAGQTPEPSKHFTVKRRPKSAALRAEIINKSSESVLNKRNHTSSSMPIKSRSFAKKMDTGSGSS---YTPLKMTP--------DFRSPGL-TPLG-R-TLMGRSPITPL-SISGK-SSSKKDSKIKLLEIEEMPVGAKEAKRRKKIADMEAVEAQRKEKEAQAAA-Q---------ASGLVS----TISSTLT-TNVTPDYAAGLIPSAPLKMPMTVLSVSN-----PTLPQTSPAYLPPS----VRPNPPTAVIT---G----------N---TNNSSLQTT-STLARPSEQLKQQLLLQ----------------------------------------------------------------------------------------------------------------------------------------------------------------------------------------------------------------------------------------------------------------------------------------------
>EOG091F033M|Lottia_gigantea|JG07_Cuthona_albocrusta|TRANSCRIPT
-----TALWLHNKLGSTDDLWSGKIICSQLTREKLINIQDCFHTLQSHVKVKLLLSFLHIPKRNVEQWQQDLEEIVLLGVN-DPDPWVTTVAGIMRDYPPSGALLLVESES-TLESSMAGCLEEVKNI-VKRCHLSMMPLECQYLNKTALSVVAGQAPETSKHFTIKRRPKSAALRAEIIQKSSETVSNKRNHTTSV--IKSRSFAKKMD-------------------------------------------------------------------------------------------------------------------------------------------------------------------------------------------------------------------------------------------------------------------------------------------------------------------------------------------------------------------------------------------------------------------------------------------------------------------------------------------------------------------------------------------------
>EOG091F033M|Biomphalaria_glabrata|JG24_Noumeaella_rubrofasciata|TRANSCRIPT
----------------------------------------------------------------------------------------------------------------------------------KRCNVSVLPLECQYLNKASLSAVAGHIPEPSKHFTIKRRPKSAALRAEIIQKS--------------------------------------PLKMTPGRSPFSGSDFRSTGT-PMNR-S-PLSGRSPITPL-PLASR-SSSKKDSKIKLLEIEEMPVGAKEAKRRKKIADMEALEAQRKEKEALAAA-A---------SNQP-NASTTASST-------------------------------------------------------------------------------------------------------------------------------------------------------------------------------------------------------------------------------------------------------------------------------------------------------------------------------------------------------------------------------------------------------------
>EOG091F033M|Lottia_gigantea|JG32_Unidentia_angelvaldesi|TRANSCRIPT
-------------------------------------------------------------------------------------------------------------------------------------------------------------------FTIKRRPKSAALRAEIIQKSSETVLNKRNHTSSSVPIKSRSFAKKMDTTH-SS---FTPLKMTPGRSPFSSNDYRSPST-PLSRMN-SIG-RSPITPL-AIASRSSSSKKDSKIKLLEIEEMPVGAKEAKRRKKIADMEALEAQKKEKEALAAS-ASSQA-AGAATSA---------AAT-----ATPDYAAGLIPSA------------------------------------------------------------------------------------------------------------------------------------------------------------------------------------------------------------------------------------------------------------------------------------------------------------------------------------------------------------------------------------------
>EOG091F033M|Biomphalaria_glabrata|JG25_Palisa_papillata|TRANSCRIPT
--------------------------------------------------------------------------------------------------------------------------------------------------------------------------------------------------------------------------------------------------------------------------------------------------------------------------------------------------------------------------------------------------------------------------------------------------------------------------------------------------------------------------------------------------------------------------------------------------------------------------------------------------------PP-SGVKTGLCLTKEQMLEAQEMFRVSNKVSRPEKALILGFMAGSRENPCAQRGHILNIKLSEKEEVELMADGTKKVKIED--------------------------
>EOG091F033M|Biomphalaria_glabrata|JG02_Antaeolidiella_chromosoma|TRANSCRIPT
------------------------------------------------------------------------------------------------------------------------------------------------------------------------------------------------------------------------------------------------------------------------------------------------------------------------------------------------------------------------------------------------------------------------------------------------------------------------------------------------------------------------------------------------------------------------------------------------------------------------------IQSQ--------ESTSQ--PSQSQALPS-SGVKTGLSLTKDQLHEAQEMFRVSNKVSRPEKALILGFMAGSRDNPCAQRGDILNIKLSEKEEVVLMPDGSKKKKIEDIIFQMNYATGEWKRFLNLREADV---
>EOG091F033M|Biomphalaria_glabrata|JG14_Eubranchus_rustyus|TRANSCRIPT
--------------------------------------------------------------------------------------------------------------------------------------------------------------------------------------------------------------------------------------------------------------------------------------------------------------------------------------------------------------------------------------------------------------------------------------------------------------------------------------------------------------------------------------------------------------------------------------------------------------------------------PQ--------QLAPT--PPQPQPTTS-SAPKPGLSLTKDQMREAQEMFRVSNKVSRPEKALILGFMAGSRENPCAARGSILNIKLSEKEEIVLLPDGTKKKKIEDTIFQMNYDTGEWRRFLNLREVDVS--
>EOG091F033M|Biomphalaria_glabrata|JG08_Dendronotus_venustus|TRANSCRIPT
----------------------------------------------------------------------------------------------MREYPSTGALLLVEQDAHI-DSNMAVCLEEIKLM-AQKCNVSMMPLECQYLNKGALAAVAGQIPESSKHFTIKRRPKSAALRAEIIQKS--------------------------------------PLKMTPGRSPFSSSDFRSPTT-SMNRLNSSLGGRSPITPI-AMTPRSSSSKKDSKIKLLEIEEMPVGAKEAKRRKKIADMEALEAQKKEKEAQAAA-GSSQN-TAMSTDA----------ATTT-VSYTPDYAAGLIPSAASKMPMAVLSVSN-----PSLPQPSPAYLPSS----ARQNTQNVTIS---S----------G---LTSSLQSSN-K--PNLSEQLKQQLLQPQTRTTTITASTLPA-MTPILIAQQ-PSSAPSN------PTMAPVSLN------------------------------N------------VLASAATLP-----LVQQIVRPQAAVPPQTPP------------------------PQILTVTQQPQ--------QSTSQ--P-----PPAPAAAKTGLSLTKDQMREAQEMFKVSNKVSRPEKALILGFMAGSRENPCAQRGDILNIKLSEKEEVVLMPDGSKKKKIEDTIFQMNYATGEWKRFLNLREVDV---
>EOG091F033M|Lottia_gigantea|JG23_Melibe_leonina|TRANSCRIPT
---------------------------------------------------------------------------------------------------------------------------------------------------------------------------------------------------------------------------------------------------------------------------------------------------------------------------------------ATAA----------SATS-VSYTPDYAAGLMPSAQPKMPMTVLSVSN-----PTLPQPSPAYLPSS----PQQSTS-----------------------------------------------------------------------------------------------------------------------------------------------------------------------------------------------------------------------------------QPAP-TAPKIYLPLTRDQMREAQEMFRVSNKVTRPEKALILGFMAGSRENPCAQRGDILNIKLSEKEEVILLPDG----------------------------------
>EOG091F033M|Biomphalaria_glabrata|NC04_Fiona_pinnata|TRANSCRIPT
--------------------------------------------------------------------------------------------------------------------------------------------------------------------------------------------------------------------------------------------------------R-TPLGRSPITPL-SISSK-SSSKKDSKIKLLEIEEMPVGAKEAKRRKKIADLEALEAQRKEKEALAAA-A---------AASGQS----SSNPATTASNSTPDYAAGLIPSAPMKMPMTVLSVSN-----SSLPQPSPAYLPSS----ARQNPQNVTIS---N----------N---LTTSLQTTV-I--PTRSEQLKQQLLQ-----------------------------------------------------------------------------------------------------------------------------------------------------------------------------------------------------------------------------------------------------------------------------------------------
>EOG091F033M|Biomphalaria_glabrata|JG27_Phidiana_lynceus|TRANSCRIPT
------------------------------------------------------------------------------------------------------------------------------------------------LNKASLSAVAGQMPEPSKHFTIKRRPKSAALRAEIIQKS--------------------------------------PLKMTPGRSPFSSSDFRSPGT-QVNR-T-PLSGRSHITPL-SIASR-SASKSNSKIKLLEIEEMPVGAKEAKRRKKIADMEALEAQKKEKEALAAS-A---------AATTSSQQTSSTVTTTS-TAATPDYAAGLIPSAPSKMPMTVLSVSN-----PALPQPSPTYLPSS----ARQNTQNVNIT---S----------N---LTTSLQPTT-T--PNLSEQLKQQLLQPQTRTATITASPLPS-MTPILISQQ-QPSSITN------SQQPQLQTI---------SPIASS----PLATRPALAIQQ------------VIRPAI-----------------------QQP------------------------QMLAVRPVQPQ--------QSTSQ--PAQPQQQPA-S--SHKFSMTREQVLEAQEMFRVSNKVSRPEKALILGFMAGSRENPCAQRGPILNIKLSEKEEVVLMPDGTKKLKIEDTIFQMNYSTGEWKRFLNTREKDV---
>EOG091F033M|Biomphalaria_glabrata|HW07_Cuthona_caerulea|TRANSCRIPT
----------------------------------------------------------------------------------------------------------------------------------------------------------------------------------------------------------------------------------------------------------------------------------------------------------------------------------------------------------------------------------------------------------------------------------------------LQPAQ-T--PQVPVTQP-------------------------------------------------------------------------------------------------------------------------------------------------------------------------------R--P-----T-T-SNIKTGLSLTREQMLQAQEMFRVSNKVSRPEKALILGFMAGSRDNPCVNRGNILNIKLSENEEVVQMSDGTKKKKIVDTIFQMNYATGEWKQ------------
>EOG091F033M|Lottia_gigantea|JG26_Phestilla_sp|TRANSCRIPT
P------------------------------------------------------------------------------------------------------------------------------------------------------------------------------------------------------------------------------------------------------------------------------------------------------------------------------------------------------------------------------------------------------------------------------------------------------------QP-------------------------------------------------------------------------------------------------------------------------------------------------------------------------------Q--P-----T-T-SAPKIRLSLTSEQMMQAQEMFRLSNKVSRPEKALILGFMAGSRDNPCANRGDILNIKLSENEEIVQMSDGTKKKKIVDTIFQMNYATGEWKQFLNHREDA----
>EOG091F033M|Lottia_gigantea|HW19_Polycera_quadrilineata|TRANSCRIPT
MAAGDTALWLHNKLGSTDDLWSGRSICSQLSRERLINIQDCFHALQSHVKVKLLLSFLHISKRNVQEWFPDLEEIISLGIN-DQDPWVSTIGEVLREFPSTGALTLGDQD-NL-DSNLAGCVQEMMAI-AQRSSVVMMPLECQYLNKSSLAAVAGQTPEPSKHFTIKRRPKSAALRAEILAKSSETIQNKRNHAVSSVPIKSRSFAKKIFPA---------PLKCTPTRSSF-DSDLRSPTT-PLQRLN-S----FPRTPITPK-PL-TPRSSGSKIKLLELDEMPVGAKEAKRRKRIADLEALEAQKKEKEAASTA-G---------QGSATA----TSGASTR-ANYTPDYAAGLIAPAASKLPMTVLSVTP-----SALPQPSPAYLPTP----PKQTKPDVLPA---T----------NASGPSTLVNPTA-K--PNLSEQLKQQLLQPQASPTVPIQASPAQIPTQSVMLQP----VSKPLQ-----ALA-------------------------------------------------------P-----QLITQHIS-------PQPP------------------------QPTLLPQPQLI--------PLAPQ--PVA-AQVPA-QGVKKGLSLTKDQMIEAQEMFKASNKVSRPEKALILGFMAGSRENPCPQQGSVLSIKLSEKEELVQMSDGTVKKKIEDTYFQMNYATGEWKRFLKLREVA----
>EOG091F033M|Biomphalaria_glabrata|HW15_Flabellina_babai|TRANSCRIPT
----------------------------------------------------------------------------------------------------------------------------------------------------------------------------------------------------------------------------------------------------------------------------------------------------------------------------------------------------------------------------------------------------------------------------------------------------------------------------------------------------------------------------------------------------------------------------LMVQQMVR-------PVSQ------------------------PQVMAVKPMPQ--------PS--------ASQPPT-EGAKTGLLLTKDQMDEAHEMFRVSNKVSRPEMALILGFMAGSRANPCANRGPILNIKLSEKVEIVLMPDGTKKKKIEDTIFQMNYATGEWKRFLNIREV-----
>EOG091F033M|Lottia_gigantea|JG17_Hancockia_uncinata|TRANSCRIPT
----------------------------------------------------------------------------------------------------------------------------------------------------------------------------------------------------------------------------------------------------------------------------------------------------------------EAQKKEKEAQAAS-AASNQ-AAATTAA----------TGTT-VSYTPDYAAVLIPSAAPKMPMTVLSVSN-----STLPQPSPAYLPSS----ARQNTQSATIS---S----------N---LNS-LH-SV-K--QNLSEQLKQQLLLPQTTPLQAA------------------------------------SSVNR---TVVTPVASSSAMSMATAVVRPMLVQQ------------IVRPA---------------------------------------ATAGTPRPQVLAAAAATPQPQPQ--------QSTSQ--PAPPENEGT-H--KKHFPLSVEEWRIAQEIFKVSNIVTRPEKALILGFMAGSRENPCAQHGDILNIKLSEKIDVVMMPDGTKKNKIEDTIFQMNYATGEWKRFLNLRE------
>EOG091F033M|Biomphalaria_glabrata|JG22_Lomanotus_vermiformis|TRANSCRIPT
------------------------------------------------------------------------------------------------------------------------------------------------------------------------------------------------------------------------------------------------------------------------------------------------------------------------------------------------------------------------------------------------------------------------------------------------------------------------------SSLPT-MSPILITQQ-PATARPSLQ-----P--------P---TASPSPLASSNPRKPSQVVRPLMVQQ------------IVRPT-------------IVS-------SNAS------------------------SQPLAGSQQPK--------QSTSQ--P-----VTG-YKTELPLCIPKDLMLEAQEMFRVSNKVTRPEKALILGFMAGSRDNPCAQRGDILNIKLSEKEELIQMADGTTKKRIEDTIFQMNYATGEWKQFLNLREGDVS--
>EOG091F033M|Lottia_gigantea|NC06_Pleurobranchaea_californica|TRANSCRIPT
-----------------DDLWSGKSICSQLTRERLITIQNCFHALHAHVKVKLLLSFLHLPKRSVEQWQSDLEEVISMGIN-DPDPWVATVGEVMREYPSSGALLIIELDARA-DSSMIQCLEEMKALAARKSTARMMPLECQYLNKSSLAAVAGQIPEASKHFTVKRRPKSAALRAEIIHKSSEQLLSKRNHATSSMPIKSRSFAKKMDTT---------PLKMTPGRAPVSGMDFRSPST-PFHR-R-DSVGRSPITPM-SLTPRPGSASKGSKIKVLEIEDMPVSAKEAKRRKKVEDMKALEAQKKEKEAAAAA-AMTNP-AI----------------TSA-TPFTPDYAAGLIAPATPKMPLTVLSVSS-----ASLPQPSPVYLPSS----ARQTSPAVTMT---S----------S---LSSTSPTLS-K--QNLSEQLKQQLLQAPIQTSVAAAATSVPMMSPILIAQK-PTTVPATGPVVRPGLVAMV---------------------------P-----Q------------SAAIT-------------PAI-------TVTQ------------------------PAIAPLPVQPQ-----------AP----A----PA-TSAKKDLSLTKEQIIEAQEMFKASNKVSRPEKALILGFMAGSRENPCPKQGDILNIRLNEKEVTIRLPNGTKSKKIEETFFQMDYATGEWRRVLKLRDVA----
>EOG091F033M|Biomphalaria_glabrata|HW03_Berthella_plumula|TRANSCRIPT
--------------------------------------------------------------------------------------------------------LIVEQDTRS-DSNMAQCLEEMRAL-ARRSTVSMMPLECQYLNKSSLSAVAGQIPESTKHFTVKRRPKSAALRAEIIQKS--------------------------------------PLKSTPGRAPVSGMDFRSPTDHRFHR-S-NSVSRSPITPM-SLTPRSGSSKKDSKIKLLEIEDMPVGAKEAKRRKKIADMEALEAQKKEKEAAAAV-TGAAT-T------------------------------------------------------------------------------------------------------------------------------------------------------------------------------------------------------------------------------------------------------------------------------------------------------------------------------------------------------------------------------------------------------------------------------
>EOG091F033M|Biomphalaria_glabrata|NC02_Bathydoris_clavigera|TRANSCRIPT
----------------------------------------------------------------------------------------------------------------------------------------------------------------------------------------------------------------------------------------------------------------------------------SKIKLLELNEMPVGAKEAKRRKKIADMEALEAQKKEKESNANA-TSTSPGTPTAAGV---------VVSTR-APYTPDYAAGLMAPAAPKMPMTVLSVSS-----STLPQPSPAYLPTS----ARQTSSTGGAA---S----------N---L---AAPAA-K--ANLSEQLKQQLLQPQVLSSSPAALP--M-MTPILISKP-PQAPPST------STPAALAST------------------------------V------------TIAVTSPQVLQQNVLLQPLLQQQQPVHQLQPQ------------------------PQLLPMTAQPP-----------AQ----A----PA-QGVKKGLSLTKDQMIEAQEMFKASNKVSRPEKALILGFMAGSRDNPCPKQGHVLSIRLSEKEEVVQMSDGMVKKQVEETYFQMNYSTGEWKRIFKIREL-----
>EOG091F033M|Crassostrea_gigas|CGI_10002866
MASGDTALWLHNKLGSTDDLWSGKTICSQLSQNKLQSIHACFHTLQPHVKVKLMLSFLHIPRRNVEQWKGDMEDILAQATHFDTDQWVSAIAEILQSYPSTGCLN-LEIDNSN-STFMEILTDLSKVV-KKCASVRMLPMECQFLNKTALVAATGPLPQPVKHFALKRKPKSAILRAELLQKSSEVASNKKNNAPNSVPYKVRSFAKKMD-----D---STPLKGLPGRTPP-SAGFRSPGT-VMGRSN-SLQG----TPLG--GHRQNSLKKEGGIKLLDIEALPLGPKEAKRRKKIQEMEEMEQRKKEKEAAAAA-G---------T------------NPTT-ASYTPDYAAGLVSPAPSAMLLAMFPLSP-----SV---------------------------------------------------------------------------------------------------------------------------------------------------------------------------------------------------------------------------------------------------------------NIWNHYALSRLQWE-----------------------------------------------------------------------------------------
>EOG091F033M|Lottia_gigantea|LotgiG206245
MAAGDTALWLHNKLGSTDDLWSGRTICSQLSRERLQSIQECFHTLQPHVKVKLLLAFLHMPRRNTEQWKVDLEEILAMAEN-DSDPWVCMVAEMLRTYPSTGTIN-CELEGFS-NTFADVVTDLKKMM-KKCIDVRMLPLECQFVNRSALNSIAGHSSQPIKHFTLKRKPKSATLKRELLQKSNEVANNRKNNMPNSVPIKIRSFAKKMD-----D---ATPLKGLPSRTPL-PSGYRTPSS-GLARLN-S----SPIGHM-PLPARSGSGKKEGGIKFLDIGEQPIGAKEAKRRKKQAEVEAMEQQRKEKEAAIAA-GLAVT-TA----------------TTT-VSATPDYAAGLMAPATPKMPTAVVSSTP-----NPLSSTTPAYVPTATSRLANPSPTGITLTGNIA----------P---LSSSVQQTA-R--QNLQQQLQQQLGQSQIRTQTTVPPAPNTLS----------------------------------------QTSPGV----VNSSQP-----I------------IVQPP-------------API-------QQYP------------------------QQTLPQQQQVIGQPGTMAPPTQPQ--P-----VPAGGQIKKALSLTREQMIEAQEMFRDSNKVSRPEKALILGFMAGSRENPCPQQGSVLSIKLSEDDETIQQADGNKKIMIADTYFQMNYSTGEWKRFKKYREKAPAIS
>EOG091F033M|Biomphalaria_glabrata|HW04_Calmella_cavolinii|TRANSCRIPT
-------------------------------------------------------------------------------------------------------------------------------------------------------------------------------------------------------------------------------------------------------------------------------------------------------------------------------------------------------------------------------------------SALTQPTPAYLPTS----ARPNSSSMTLG---GVGAISVSTQPN---P---SSKQM-P--QNLSQQLKQQLLKTPSSLTVSPSGSVAA-STII---------TTNP------ALVLSASQS------------------------------QQQK------------GPVAGG-----NKTAAVLPSPTNI------------------VVGAPTPGV--------TALPI--------SKATHIAPAA----VV-APAKKGLSLTKEQMNEAQEMFKASNKVSRPEKALILGFMAGSRENPCPKQGDILNIKLSEREEVVQLPDGT---------------------------------
