# Supplementary material for: Transcriptomics provides a robust framework for the relationships of the major clades of cladobranch sea slugs (Mollusca, Gastropoda, Heterobranchia), but fails to resolve the position of the enigmatic genus Embletonia
Source: BMC Ecol Evol. 2021 Dec 28;21:226. doi: 10.1186/s12862-021-01944-0 (PMC8895541; doi:10.1186/s12862-021-01944-0)
Supplement: Supplementary file 6 — Additional file 6. Archive S4: Unmasked multiple sequence alignments on amino acid level including Doris kerguelenensis and Calmella cavolini prior to the removal of outliers. [file 12862_2021_1944_MOESM6_ESM.zip › Archive_S4/Alignments/EOG091F02LT.aa.fasta]

>EOG091F02LT|Biomphalaria_glabrata|BGLTMP007167
M---------GFVKVIKNKAYFKRFQVKFKRRR----------------------------------------------------------------------------------------------------------------------------------------------------------------------VSFGSKFYSIFI-----------------------EGVTDYYARKRLIFQDKNKYNTPKYRMVVRFTNKDIICQIAYARIEGDVIVCAAYAHELPRYGVKVGLTNYAAAYCTGLLLARRLLKKFKLDETYVGQVEANGEEYNVESVEGSPGAFRAYLDVGLVRTTTGARVFGALKGAADGGIDIPHSTRRFPGYDKESKNYNAQVHRDHIFGKHVSNYMAYLQENDEEAYKRQFSQFIKNGVIGTQVEEMYKKAHAAIRADPEAKPAAKKE-VTKKR------WNRVKLSNEQCKARVAQKKEAFLKSLSAEAAE--
>EOG091F02LT|Biomphalaria_glabrata|HW19_Polycera_quadrilineata|TRANSCRIPT
------------------------------------------------------------------------------------------------------------------------------------------------------------------------------------------------------------------------------------------EGITDYYARKRLTFQAKNKYNTPKYRMIVRFTNKDIICQIAYARIEGDVIICAAYAHELPRYGVKVGLTNYAAAYCTGLLLARRMLKKFKLDELYKGQEEADGEEFYVEDVDDGPGAFRAYLDVGLVRTTTGARVFGAMKGAADGGIDIPHSTRRFPGYDSEASKYNAQVHRDHILGKHVADYMAHLEENDEEAFKRQFSQYTKNGITSAKVEEMYKKCHASIRADPEAKAAPAKKDVPQKR------WNRAKLSNAQRKARVVQKRE--------------
>EOG091F02LT|Biomphalaria_glabrata|HW04_Calmella_cavolinii|TRANSCRIPT
------------------------------------------------------------------------------------------------------------------------------------------------------------------------------------------------------------------------------------------EGVTDYYARKRLIFQDKNKYNTPKYRMIVRFTNKDIVCQIAYARIVGDVIVCAAYSHELPRYGVKVGLTNYAAAYCTGLLLARRLLKKFNLDETYPGQVEADGEDFYVEDVDDAPGAFRAYLDVGLARTTTGARVFGALKGAADGGIDIPHSNRRFPGYDAEGKKFDAKIHRDHILGKHVADYMDYLQKNDDDAYKRQFSQFIKNGVTAGKMEEMYKKAHSAIRADPAAKPAEKKE-VEKKR------WNRFKLSREQRKARVAQKKESYLKKLNED-----
>EOG091F02LT|Biomphalaria_glabrata|HW03_Berthella_plumula|TRANSCRIPT
------------------------------------------------------------------------------------------------------------------------------------------------------------------------------------------------------------------------------------------EGVTDYYARKRLIFQDKNKYNTPKYRMIVRFTNKDIICQIAYARIEGDIIICAAYAHELPRYGVKVGLTNYSAAYCTGLLLARRLLRKFKLDEIYPGQKEADGEEFNIEDVDDAPGAFRAYLDVGLVRTTTGARVFGALKGAADGGINIPHSTRRFPGYDAEGDSYSAEVHRDHIYGKHVANYMTHLQDNDEEAFKRQFSKFTRNGITASKVEEMYKKAHSAIRADPESKPAPKKT-PKKQR------WNALKLTDAQRKEKVAKEKAAYVEAL--------
>EOG091F02LT|Biomphalaria_glabrata|NC06_Pleurobranchaea_californica|TRANSCRIPT
------------------------------------------------------------------------------------------------------------------------------------------------------------------------------------------------------------------------------------------DGVTDYYARKRLIYQDKNKYNTPKYRMIVRFTNKDIICQIAYARIEGDMIICAAYSHELPRYGVKVGLTNYSAAYCTGLLLARRLLKKLKLDETYEGQVDADGEEFNIEDIDDAPCAFRAYLDVGLVRTTTGARVFGALKGAADGGINIPHSTRRFPVYDAEGNNYSAEVHRDHILGKHVANYMTHLQDNDEEAFKRQFAGFIKSGITPGKIEEMYKKAHAAIRADPVAKAPEKKE-VTKKR------WIRAKLSRTQRQARVAQKKAAFLKKLEED-----
>EOG091F02LT|Biomphalaria_glabrata|NC02_Bathydoris_clavigera|TRANSCRIPT
------------------------------------------------------------------------------------------------------------------------------------------------------------------------------------------------------------------------------------------EGLTDYYARKRLIFQAKNKYNTPKYRMIVRFTNKDIICQIAYARIEGDYVICSAYSHELPQYGVKVGLTNYAASYCVGLLLARRMLKKFKLDETYKGQEVVDGEQFSVEDVDGAPGAFRAYLDVGLVRTTTGARIFGALKGAADGGIDIPHSTRRFPGYDGENGKYDASIHRGHIHGKHVGDYMNHLQENDEEAFKRQFSQYIKRGVSAESMEDMYKKAHADIRADPDAKQEAKKE-VTKKR------WNRAKLSSAQRKARVAQKKVSYLKSLS-------
>EOG091F02LT|Biomphalaria_glabrata|HW09_Doto_sp|TRANSCRIPT
------------------------------------------------------------------------------------------------------------------------------------------------------------------------------------------------------------------------------------------EGLTDYFARKRLIFQAKNKYNAPKYRMIVRITNKDIICQIAYARIEGDMVVAAAYSHELPRYGVKVGLTNYAAAYATGLLLARRVLKKFKIDEVYPGQLEVDGEEFFVQDVDDAPSAFRAHLDVGLARTTTGARVFGALKGAADGGIDIPHSTRRFPGYDAEGKSYNASVHRDHIFSKHVADYMSYLEENDDEAYKRQFSRYIKNGLTPANIEQMYKNAHAAIRKDPEAKPAPKKE-VTKKR------WNLAKLTRKARKGKVAAKKAAFLKAL--------
>EOG091F02LT|Biomphalaria_glabrata|JG13_Doto_lancei|TRANSCRIPT
------------------------------------------------------------------------------------------------------------------------------------------------------------------------------------------------------------------------------------------EGVTDYFARKRLIFQAKNKYNAPKYRMIVRITNKDIICQIAYARIEGDMMVAAAYSHELPRYGVKVGLTNYAAAYATGLLLARRVLKKFKIDEVYPGQLEVDGEEFFVQDVDDAPSAFRAHLDVGLARTTTGARVFGALKGAADGGIDIPHSTRRFPGYDAEGNSYNASVHRDHIFSKHVADYMSYLEENDDEAYKRQFSRYIKNGLTPANIEQMYKNAHAAIRKDPEAKPAPKKE-VTKKR------WNLSKLTRKARKGKVAAKKAAFLKAL--------
>EOG091F02LT|Biomphalaria_glabrata|JG05_Bornella_anguilla|TRANSCRIPT
------------------------------------------------------------------------------------------------------------------------------------------------------------------------------------------------------------------------------------------EGVTDYYARRRLIFQAKNKYNAPKYRLIVRVTKKDIICQIAYARIEGDMMVAAAYAHELPRYGVKVGLTNYAAAYCTGLLLARRILKKFKLDEVYPGQLEVDGEEFFVQDVDDAPSAFRAYLDVGLARTTTGARVFGALKGAADGGIDIPHSTRRFPGYDPEAKSYNAQVHRDHIFSKHVADYMTYLEENDDEAYKRQFSRYIKYNISAAGLEKMYKDAHAAIRKDPEARPAPKKE-VKKKR------WNAVKLTREQRRERVAEKKRAFLKTL--------
>EOG091F02LT|Biomphalaria_glabrata|JG28_Scyllaea_fulva|TRANSCRIPT
------------------------------------------------------------------------------------------------------------------------------------------------------------------------------------------------------------------------------------------EGVTDYYARKRLIFQAKNKYNTPKCRLVVRISKKDIICQIVYARIEGDMVVSAAYSHELPRFGVKVGLTNYAAAYCTGLLLARRVLRKFKLDEIYPGQLEADGEEFYVQDVDDAPGAFRAYLDVGLARTTTGARVFGALKGAADGGIDIPHSTRRFPGYDPESKKYSADVHRDHIFSKHVADYMKYLEENDEEAYKRQFSGYIKSNIQSASLEKMYKDAHAAIRKDPESKTAPKKE-VKKKR------WNLKKLTKAQRMERVAEKKAAFLKALAEE-----
>EOG091F02LT|Biomphalaria_glabrata|JG08_Dendronotus_venustus|TRANSCRIPT
------------------------------------------------------------------------------------------------------------------------------------------------------------------------------------------------------------------------------------------DGVTDYFARKRLIFQAKNKYNTPKYRLVVRISNKDIVCQIVYARIVGDMVVSAAYSHELPRYGIKVGLTNYAAAYCTGLLLARRLLKKFKLDQIYPGQVEADGEEFYVQDVDDAPGAFRAFLDVGLARTTTGARLFGALKGAADGGIDIPHSTRRFPGYDPEAKSYSADVHRDHIFSKHVADYMKYLEENDEEAYKKQFSGYIKNNIQSSQLEKLYKDAHASIRKTPEAKAPAKKD-VKKKR------WTAKRLTKQQRDARVAEKKQAFLKSL--------
>EOG091F02LT|Biomphalaria_glabrata|NC08_Tritonia_hamnerorum|TRANSCRIPT
------------------------------------------------------------------------------------------------------------------------------------------------------------------------------------------------------------------------------------------EGVTDYYARKRLIFQAKNKYNTPKYRLIVRITNRDIICQIAYARIEGDVVVAAAYSHELPRYGVKVGLTNYASAYCTGLLLARRLLKKLKLDQTYPGQEQADGEEFYVQDVDDAPGAFRAYLDVGLARTTTGARVFGALKGAADGGIDIPHSTRRFPGYDAESKNYSAQVHRDHIFSKHVADYMKYLEENDDEAFKRQFSCYIKNNVTADRIEKMYKDAHAAIRKDPEGKPPAKKE-VTKKR------WTAKKLTYDQRKHRVALKKAAFLKSLEDEDDE--
>EOG091F02LT|Biomphalaria_glabrata|JG30_Tritonia_festiva|TRANSCRIPT
------------------------------------------------------------------------------------------------------------------------------------------------------------------------------------------------------------------------------------------EGVTDYYARKRLIFQAKNKYNTPKYRLIVRITNTNIICQIAYARIEGDVVVAAAYSHELPRYGVKVGLTNYAASYCTGLLVARRLLKKLKLDQTYPGQEKADGEEFYVQDVDDAPGAFRAYLDVGLARTSTGARVFGALKGAADGGIDIPHSTRRFPGYDAESKKYSADVHRDHIFSKHVADYMKYLEENDDDAFKRQFSGYIKNNVAADAIDKMYKDAHAAIRNDPESKPAPKKE-VKKKR------WTAKKLTYDQRKARVAQKKAAFLKSLEGE-----
>EOG091F02LT|Biomphalaria_glabrata|NC07_Tritonia_diomedea|TRANSCRIPT
------------------------------------------------------------------------------------------------------------------------------------------------------------------------------------------------------------------------------------------EGVTDYYARKRLIFQAKNKYNTPKYRLIVRITNTNIICQIAYARIEGDVVVAAAYSHELPRYGVKVGLTNYAASYCTGLLVARRLLKKLKLDQTYPGQEKADGEEFYVQDVDDAPGAFRAYLDVGLARTSTGARVFGALKGAADGGIDIPHSTRRFPGYDAESKKYSADVHRDHIFSKHVADYMKYLEENDDDAFKRQFSGYIKNNVAADAIDKMYKDAHAAIRNDPESKPAPKKE-VKKKR------WTAKKLTYDQRKARVAQKKAAFLKSLEGE-----
>EOG091F02LT|Biomphalaria_glabrata|HW21_Tritonia_manicata|TRANSCRIPT
------------------------------------------------------------------------------------------------------------------------------------------------------------------------------------------------------------------------------------------EGVTDYYARKRLIFQAKNKYNTPKYRMIVRITNKDIICQIAYARIEGDVVVSAAYSHELPRYGVKVGLSNYAASYCTGLLLARRLLKKLKLDQTYPGQLEADGEEFYVQDVDDAPGAFRAYLDVGLARTSTGARIFGALKGAADGGIDIPHSTRRFPGYDAESNKYNADVHRGHIFSKHVADYMKYLQENDDEAFRRQFSGYIKNNVTADMIEKMYKDAHAAIRKDPESKPAPEKK-VNKKR------WTAKKLTYDQRKERVKEKKAAFLKSLEDEA----
>EOG091F02LT|Biomphalaria_glabrata|JG22_Lomanotus_vermiformis|TRANSCRIPT
------------------------------------------------------------------------------------------------------------------------------------------------------------------------------------------------------------------------------------------EGVTDYYARKRLIFQAKNKYNTPKYRLIVRITNKDIVCQIAYARIEGDMIVSAAYAHELPRYGVKVGLTNYAAAYCTGLLLARRLLKKFKLDETYPGQVEVDGEEFYVQDVDDAPGAFRAYLDVGLARTTTGARVFGALKGAADGGIDIPHSTRRFPGYDPEAKSYSAEVHRDHIFSKHVADYMRYLEENDDEAFKRQFSGYIKNNVSADMIETMYKNAHAAIRKDPESKSAPKKE-VKKKR------WNAKKLTYRERKDRVKQKKAQFLQSLVDE-----
>EOG091F02LT|Biomphalaria_glabrata|JG16_Flabellina_iodinea|TRANSCRIPT
------------------------------------------------------------------------------------------------------------------------------------------------------------------------------------------------------------------------------------------EGVTDYYARKRLIFQAKNKYNTPKYRLIVRITNRDIICQIAYARIEGDVVVAAAYSHELPRYGVKVGLSNYAAAYCTGLLLARRLLKKFKLDETYPGQVEVDGEEFYVQDVDDAPGAFRAYLDVGLARTTTGARVFGALKGAADGGIDIPHSTRRFPGYDPESKSYSAESHRDHIFSKHVADYMKYLEENDDEAFKRQFSVYIKNNVSADMVETMYKNAHAAIRKDPEAKPAPKKE-VKKKR------WNPAKLTYDQRKERVAQKKAEFLKTL--------
>EOG091F02LT|Biomphalaria_glabrata|JG32_Unidentia_angelvaldesi|TRANSCRIPT
------------------------------------------------------------------------------------------------------------------------------------------------------------------------------------------------------------------------------------------EGVTDYYARKRLIFQAKNKYNTPKYRFIVRITNKDIICQVAFARIEGDMIVAAAYSHELPRYGVKVGLTNYAAAYCTGLLLARRLLRKFKLDEIYPGQMEADGEEFYVQDVDDAPGAFRAYLDVGLARTTTGARIFGALKGAADGGIDIPHSTRRFPGYDPESKSYSAEVHRDHIFCKHVADYMKHLEENDEEAFKRQFSGYIKNNVSADMISTMYKNAHAAIRKDPELKPGPKKE-VKKKR------WNPAKLTYAQRKERVAQKKAAFLKSLEEQ-----
>EOG091F02LT|Biomphalaria_glabrata|HW01_Armina_tigrina|TRANSCRIPT
------------------------------------------------------------------------------------------------------------------------------------------------------------------------------------------------------------------------------------------EGVTDYYARKRLIFQAKNKYNTPKYRLIVRITNRDIICQIAYARIEGDMIVGAAYSHELPRYGIKVGLTNYAAAYCTGLLLARRLLKKFKLDVTYPGQVDADGEEFYVQDVDDAPGAFRAYLDVGLARTSTGARVFGALKGAADGGIDIPHSTRRFPGYDPESKSYSAEVHRNHIFSKHVADYMKYLEENDEEAFKRQFSCYIKNNVTADMIEKIYKDAHAAIRNDPEVKPAPKKE-VQKKR------WNPAKLSYKQRKQRVAEKKAQFLKSLEDE-----
>EOG091F02LT|Biomphalaria_glabrata|HW14_Flabellina_affinis|TRANSCRIPT
------------------------------------------------------------------------------------------------------------------------------------------------------------------------------------------------------------------------------------------EGVTDYYARKRLIFQAKNKYNTPKYRLIVRITNSDIICQIAYARIEGDVVVCAAYSHELPRYGVKVGLTNYAAAYCTGLLLARRLLKKFKLDETYPGQVDADGEEFYVQDVDDAPGAFRAYLDVGLARTTTGARIFGALKGAADGGIDIPHSTRRFPGYDPESKNYSAGVHRDHIFSKHVADYMKHLEENDEEAFKRQFSKYIRTNVTADMIEKMYKSAHAAIRKDPEYKPGPKKD-VKKKR------WNAAKLTYDQRKERVAQKKAAFLKTLEEQ-----
>EOG091F02LT|Biomphalaria_glabrata|NC01_Armina_californica|TRANSCRIPT
------------------------------------------------------------------------------------------------------------------------------------------------------------------------------------------------------------------------------------------DGVTDYYARKRLIFQAKNKYNTPKYRLIVRITNKDIICQIAYARIEGDMVVAASYSHELPRYGVKVGLSNYAAAYCTGLLLARRLLRKFKLDETYPGQVDADGEEYYVQDVDDAPGAFRAYLDVGLARTSTGARIFGALKGAADGGIDIPHSTRRFPGYDPESKSYNAQVHRDHIFSKHVADYMKYLEENDDEAFKRQFSHYIKNNVTADMIEKLYKDAHAAIRKDPESKPAPKKE-VKKKR------WNSAKLTFKQRRAGVAQRKAAFLKSL--------
>EOG091F02LT|Biomphalaria_glabrata|HW10_Embletonia_pulchra|TRANSCRIPT
------------------------------------------------------------------------------------------------------------------------------------------------------------------------------------------------------------------------------------------EGVTDYYARKRLIFQAKNKYNTPKYRLIVRITNKDIVAQIAYARIEGDMIVAAAYSHELPRYGVKVGLSNYAAAYCTGLLLARRLLKKFKLDETYPGQVEADGEEFYVQDVDDAPGAFRAYLDVGLARTTTGARIFGALKGAADGGIDIPHSTRRFPGYDAEGKSYSAAVHRDHIFSKHVADYMKYLEENDEEAYKRQFSGYIKQNVTADMIETMYKNAHSAIRKDPEAKPAAKKE-GKVKR------WNAKKLTYDERKERVAQKKAAFLKSL--------
>EOG091F02LT|Biomphalaria_glabrata|JG06_Catriona_columbiana|TRANSCRIPT
------------------------------------------------------------------------------------------------------------------------------------------------------------------------------------------------------------------------------------------EGVTDYYARKRLIFQAKNKYNTPKYRLIVRISNKDIVCQIAYARIEGDMIVAAAYSHELPRYGVKVGLTNYAAAYCTGLLLARRLLKKFKLDETYPGQVQVDGEEFYVQDVDDAPGAFRAYLDVGLARTSTGARVFGALKGAADGGIDIPHSTRRFPGYDAESSKYNAGVHRDHIFSKHVADYMKYLEENDEEAYKRQFSLYIKNSISADMIETMYKKSHAAIRKDPENKAAPKKD-VKKKR------WNAKRLTYDQRKERVAQ-----------------
>EOG091F02LT|Biomphalaria_glabrata|JG07_Cuthona_albocrusta|TRANSCRIPT
------------------------------------------------------------------------------------------------------------------------------------------------------------------------------------------------------------------------------------------EGITDYYARKRLIFQAKNKYNTPKYRLIVRISNRDIVCQIAYARIEGDMIVAAAYSHELPRYGIKVGLTNYAAAYCTGLLLARRLLKKFKLDETYPGQAEADGEEFYVQDVDDAPGAFRAYLDVGLARTSTGARVFGALKGAADGGIDIPHSTRRFPGYDAESSKYNASVHRDHIFSKHVADYMKYLEENDEEAYKRQFSLYIKNNISPDMIETMYKKAHATIRKEPETKPPPKKD-IKKKR------WNAKRLTYDQRKERVAQKKAAFLKSLEEQ-----
>EOG091F02LT|Biomphalaria_glabrata|JG26_Phestilla_sp|TRANSCRIPT
------------------------------------------------------------------------------------------------------------------------------------------------------------------------------------------------------------------------------------------EGVTDYYARKRLIFQAKNKYNTPKYRLIVRISNRDIVCQIAYARIEGDMIVAAAYSHELPRFGIKVGLTNYAAAYCTGLLLARRLLKKFKLDETYPGQVEADGEEFYVQDVDDAPGAFRAYLDVGLARTSTGARIFGALKGAADGGIDIPHSTRRFPGYDAEGEKYNASVHRDHIFSKHVADYMKYLEENDEEAYKRQFSLYIKNNISPDMIETMYKKAHAAIRQNPEAKPAPKKD-VKKKR------WNAKRLTYDQRKERVAQKKAAFLKSLEEE-----
>EOG091F02LT|Biomphalaria_glabrata|HW07_Cuthona_caerulea|TRANSCRIPT
------------------------------------------------------------------------------------------------------------------------------------------------------------------------------------------------------------------------------------------EGVTDYYARKRLIFQAKNKYNTPKYRLIVRISNRDIVCQIAYARIEGDMIVAAAYSHELPRYGVKVGLTNYAAAYCTGLLLARRLLKKFKLDETYPGQTEVDGEEFYVQDVDDAPGAFRAYLDVGLARTSTGARVFGALKGAADGGIDIPHSTRRFPGYDAESSSYNAGIHRDHIFSKHVSDYMKYLEENDEEAHKRQFSLYIKNNISPDMIETMYKKAHAAIRKDPEVKPGPKKD-VKKKR------WNAKRLTYDQRKERVAQKKAAFLKSL--------
>EOG091F02LT|Biomphalaria_glabrata|NC04_Fiona_pinnata|TRANSCRIPT
------------------------------------------------------------------------------------------------------------------------------------------------------------------------------------------------------------------------------------------EGVTDYYARKRLIFQAKNKYNTPKYRLIVRITNKDIVCQIAYARIEGDMVVAAAYSHELPRYGVKVGLTNYAAAYCTGLLLARRLLKKFKLDQTYPGQTEADGEEYYVQDVDDAPGAFRAYLDVGLARTSTGARVFGALKGAADGGIDIPHSTRRFPGYDAESSKYNASVHRDHIFSKHVADYMKYLEENDDEAYKRQFSLYIKNNISPDMVESMYKKAHAAIRKDPETKPAPKKD-VKKKR------WNAKRLTFDQRRERVAQKKAAFLKALEEE-----
>EOG091F02LT|Biomphalaria_glabrata|HW11_Eubranchus_exiguus|TRANSCRIPT
------------------------------------------------------------------------------------------------------------------------------------------------------------------------------------------------------------------------------------------EGVTDYYARKRLIFQAKNKYNTPKYRLIVRISNKDIVCQIAYARIEGDMVVCAAYSHELPKYGVKVGLTNYAAAYCTGLLLARRLLKKFKLDETYPGQVEVDGEEFYVQDVDDAPGAFRAYLDVGLARTSTGARVFGALKGAADGGIDIPHSTRRFPGYDAEGKSYNAAVHRDHIFSKHVADYMKYLEENDDEAYKRQFSLYIKNSISADMIASMYKNAHAAIRKNPEAKAPAKKQ-IKKKR------WNAKRLTYDQRKERVQEKKAAFLKTLQEQ-----
>EOG091F02LT|Biomphalaria_glabrata|JG14_Eubranchus_rustyus|TRANSCRIPT
------------------------------------------------------------------------------------------------------------------------------------------------------------------------------------------------------------------------------------------EGVTDYYARKRLIFQAKNKYNTPKYRLIVRISNKDIVCQIAYARIEGDMVVAAAYSHELPRFGVKVGLTNYAAAYCTGLLLARRLLKKFKLDETYPGQVEADGEEFYVQDVDDAPGAFRAYLDVGLARTSTGARVFGALKGAADGGIDIPHSTRRFPGYDAEGKSYSADVHRDHIFSKHVADYMKYLEENDEEAYKRQFSLYIKNNVSADMIASMYKNAHSAIRKDPENKSPAKKQ-VKKKR------WNAKKLTYDQRKERVQQKKAAFLKSLEEQ-----
>EOG091F02LT|Biomphalaria_glabrata|HW18_Janolus_cristatus|TRANSCRIPT
------------------------------------------------------------------------------------------------------------------------------------------------------------------------------------------------------------------------------------------EGVTDYYARKRLIFQAKNKYNTPKYRLIVRITNKDIICQIAYARIQGDIVVAAAYSHELPRYGVTVGLTNYAAAYCTGLLLARRMLKKFKLDETYPGQVNVDGEEFYVQDVDDAPGAFRAYLDVGLARTTTGARVFGALKGAADGGIDIPHSTRRFPGYDAEAKSYSASVHRDHIFSKHVADYMKYMEENDDEAFKRQFSGYIKKNVGADMIESMYKKAHEAIRKDPEAKPAPKKD-VKKKR------WNAKKLTYAQRKEGVAQRKADFLKNLLAE-----
>EOG091F02LT|Biomphalaria_glabrata|JG19_Janolus_barbarensis|TRANSCRIPT
------------------------------------------------------------------------------------------------------------------------------------------------------------------------------------------------------------------------------------------DGVTDYYARKRLIFQAKNKYNTPKYRLIVRITNRDIICQIAYARIQGDIIVAAAYSHELPRYGVKVGLTNYAAAYCTGLLLARRLLKKFKLDETYPGQVEADGEEFYVQDVDDAPGAFRAYLDVGLARTTTGARVFGALKGAADGGIDIPHSTRRFPGYDPEAKSYNANVHRDHILSKHVADYMKYMEENDDEAFKRQFAVYIKNNVTSDMIESMYKKAHAAIRKDPESKPAPKKD-VKKKR------WNAKKLTFAQRMEGVAQRKADFLKTLAEEEDE--
>EOG091F02LT|Biomphalaria_glabrata|JG10_Dirona_picta|TRANSCRIPT
------------------------------------------------------------------------------------------------------------------------------------------------------------------------------------------------------------------------------------------EGVTDYYARKRLIFQAKNKYNTPKYRLIVRITNKDITCQIAYARIEGDMIVAAAYSHELPRYGVKVGLTNYAAAYSTGLLLARRLLKKFKLDATYPGQVDADGEEFYVQDVDDAPGAFRAYLDVGLARTTTGARIFGALKGAADGGIDIPHRTRRFPGYDAESKSYNAGVHRDHIYGKHVADYMKYLEENDDEAYKRHFSGYTKNNVTSDMVESMYKKAHAAIRKDPEAKPGPKKD-VKKKR------WNAKKLTFDERRAGVAQRKAAFLKSLQEE-----
>EOG091F02LT|Biomphalaria_glabrata|HW02_Berghia_verrucicornis|TRANSCRIPT
------------------------------------------------------------------------------------------------------------------------------------------------------------------------------------------------------------------------------------------EGVTDYYARKRLIFQAKNKYNTPKHRLVVRISNREIVCQIAYARIEGDVVMAAAYSHELPRYGVKVGLTNYAAAYCTGLLLARRLLKLRKLDEIYPGQLEADGEEFYVQDVDDAPGAFRAHLDVGLARTTTGARIFAALKGAADGGIDIPHSTSRFPGYDPESKNYDAGVHRDHIYGKHVADYMQQLEENDDEAYRRQFSMYIKNNISSDMIETMYKNAHAAIRKDPAAKPKAKKE-VKKKR------WNPAKLTYDQRKERVTQKKAQFLQSL--------
>EOG091F02LT|Biomphalaria_glabrata|JG04_Berghia_stephanieae|TRANSCRIPT
------------------------------------------------------------------------------------------------------------------------------------------------------------------------------------------------------------------------------------------EGVTDYYARKRLIFQAKNKYNTPKHRLVVRISNREIVCQIAYARIEGDVVMAAAYSHELPRYGIKVGLTNYAAAYCTGLLLARRLLKLRKLDEIYPGQLEADGEEFYVQDVDDAPGAFRAHLDVGLARTTTGARIFAALKGAADGGIDIPHSTSRFPGYDPESKNYDAGVHRDHIYGKHVADYMKQLEENDDEAYRRQFSMYIKNNISSDMIETMYKNAHAAIRKDPAAKPKAKKE-VKKKR------WNPAKLTYDQRKERVTQKKAQFLQSL--------
>EOG091F02LT|Biomphalaria_glabrata|JG02_Antaeolidiella_chromosoma|TRANSCRIPT
------------------------------------------------------------------------------------------------------------------------------------------------------------------------------------------------------------------------------------------EGVTDYYARKRLIFQAKNKYNTPKHRLVVRISNREIVCQIAYARIEGDVIMAAAYSHELPRYGVKVGLTNYAAAYCTGLLLARRLLKMRKLDEIYPGQVEADGEEFYVQDVDDAPGAFRAHLDVGLARTTTGARVFAALKGAADGGIDIPHSTSRFPGYDPESKNYNAGVHRDHIYGKHVADYMKQLEENDDEAYRRQFSMYIKNNISSDMIESMYKNAHAAIRKDPVSKPKPKKE-VKKKR------WNPRKLTYDERKERVNQKKAQFLQSL--------
>EOG091F02LT|Biomphalaria_glabrata|HW12_Facelina_rubrovittata|TRANSCRIPT
------------------------------------------------------------------------------------------------------------------------------------------------------------------------------------------------------------------------------------------EGVTDYYARKRLIFQAKNKYNTPKHRLIVRISNKEIVCQIAYARIEGDVVMAAAYSHELPRYGVKVGLTNYAAAYCTGLLLARRLLKMRKLDEIYPGQLEADGEEFYVEDVDDAPGAFRAHLDVGLARTTTGARVFAALKGAADGGIDIPHSTSRFPGYDPESKNYNAGVHRDHIYGKHVADYMKLLEENDDEAYKRQFSMYMKNNISADMVESMYKNAHAAIRKDPEAKPKPKKE-VKKKR------WNAAKLTYAQRKERVTQKKAQFLQSL--------
>EOG091F02LT|Biomphalaria_glabrata|JG29_Spurilla_braziliana|TRANSCRIPT
-------------------------------------------------------------------------------------------------------------------------------------------------------------------------------------------------------------------------------------------GVTDYYARKRLIFQAKNKYNTPKHRLIVRISNREIVCQIAYARIEGDVIMAAAYSHELPRYGVKVGLTNYAAAYCTGLLLARRLLKMRKLDEIYPGQLEADGEEFYVQDVDDAPGAFRAHLDVGLARTTTGARIFAALKGAADGGIDIPHSTSRFPGYDPESKNYDAGVHRDHIYGKHVADYMKLLEENDDEALRRQFSMYIKNNISADMIETMYKNAHAAIRKDPEAKPKPKKQ-VKKKR------WNAAKLTYAERKERVKQKKAQFLQTL--------
>EOG091F02LT|Biomphalaria_glabrata|JG24_Noumeaella_rubrofasciata|TRANSCRIPT
------------------------------------------------------------------------------------------------------------------------------------------------------------------------------------------------------------------------------------------EGVTDYYARKRLIFQPKNKYNTPKHRLIVRISNREIVCQIAYARIEGDVIMAAAYSHELPRYGVKVGLTNYAAAYCTGLLLARRLLKMRKLDEIYPGQVEADGEEFYVQDVDDAPGAFRAHLDVGLARTTTGARVFAALKGAADGGIDIPHSTSRFPGYDPESKNYDAGVHRDHIYGKHVSDYMKLLEENDDEAYRRQFSLYIKNNISSDMVETMYKNAHAAIRKDPEAKPKPKKE-VKKKR------WNARKLTYDQRKERVAQKKAQFLQSL--------
>EOG091F02LT|Biomphalaria_glabrata|JG25_Palisa_papillata|TRANSCRIPT
-------------------------------------------------------------------------------------------------------------------------------------------------------------------------------------------------------------------------------------------GITDYYARKRLIFQPKNKYNTPKHRLIVRISNKDIVCQIAYARIEGDVIMAAAYSHELPRYGVKVGLANYAAAYCTGLLLARRLLKSRKLDEIYPGQVEADGEEFYVEDVDDAPGAFRAHLDVGLARTTTGARVFAALKGAADGGIDIPHSTSRFPGYDPESKNYNAGVHRDHIYGKHVSDYMKLLEENDEEAYRRQFSMYIKNNITSDMIESIYKNAHAAIRKDPEAKPKPKKE-VKKKR------WNPAKLTYDERKERVNQKKAQFLQTL--------
>EOG091F02LT|Biomphalaria_glabrata|JG03_Austraeolis_stearnsi|TRANSCRIPT
-------------------------------------------------------------------------------------------------------------------------------------------------------------------------------------------------------------------------------------------GVTDYYARKRLIFQPKNKYNTPKHRLIVRISNKEIVCQIAYARIEGDVIMAAAYSHELPRYGVKVGLANYAAAYCTGLLLARRLLKSRKLDEIYPGQVEADGEEFYVEDVDDAPGAFRAHLDVGLARTTTGARVFAALKGAADGGIDIPHSTSRFPGYDPESKNYNAGVHRDHIYGKHVSDYMKLLEENDDEAYRRQFSMYIKNNISSDMVESIYKNAHAAIRKDPEAKPKPKKE-VKKKR------WNPAKLTYDERKERVNQKKAQFLQTL--------
>EOG091F02LT|Biomphalaria_glabrata|JG20_Learchis_evelinae|TRANSCRIPT
------------------------------------------------------------------------------------------------------------------------------------------------------------------------------------------------------------------------------------------EGVTDYYARKRLIFQAKNKYNTPKHRLIVRISNREIVCQIAYARIEGDVTMAAAYSHELPRYGVKVGLTNYAAAYCTGLLLARRLLKMRKLDEIYPGQVEADGEEFYVEDVDDAPGAFRAHLDVGLARTTTGARVFAALKGAADGGIDIPHSTSRFPGYDPEAKSYNAGVHRDHIYGKHVADYMRKLEENDDEAYKRQFSMYIKNNISADMVETMYKNAHAAIRKDPEAQPKPKKQ-VKKKR------WNAAKLTYDERKERVNQKKAQFLQTL--------
>EOG091F02LT|Biomphalaria_glabrata|JG27_Phidiana_lynceus|TRANSCRIPT
------------------------------------------------------------------------------------------------------------------------------------------------------------------------------------------------------------------------------------------EGVTDYYARKRLIFQAKNKYNTPKHRLIVRISNKEIVCQIAYARIEGDVIMAAAYSHELPRYGVKVGLTNYAAAYCTGLLLARRLLKSRKLDEIYPGQVEADGEEFYVEDVDDAPGAFRAHLDVGLARTTTGARVFAALKGAADGGIDIPHSTSRFPGYDPESKSYNAGVHRDHIYGKHVSDYMKLLEENDDEAYRRQFSLYIKNNISADMIESMYKSAHAAIRKDPEAKPKAKKQ-VKKKR------WNAVKLTYDERKERVNQKKAQFLQSLMDE-----
>EOG091F02LT|Biomphalaria_glabrata|JG12_Dondice_parguerensis|TRANSCRIPT
------------------------------------------------------------------------------------------------------------------------------------------------------------------------------------------------------------------------------------------EGVTDYYARKRLIFQAKNKYNTPKHRLIVRISNKEIVCQIAYARIEGDVIMAAAYSRELPRYGVKVGLTNYAAAYCTGLLLARRLLKLRKLDEIYPGQVEADGEEFYVQDVDDAPGAFRAHLDVGLARTTTGARIFAALKGAADGGIDIPHSTSRFPGYDPESKNYNAGVHRDHIYGKHVADYMKLLEENDDEAYRRQFSMYIKNNISSDMVESMYKNAHSAIRKDPEAKPKPKKE-VKKKR------WNAVKSTYNERRERVNQKKAQFLQSL--------
>EOG091F02LT|Biomphalaria_glabrata|HW06_Cratena_peregrina|TRANSCRIPT
------------------------------------------------------------------------------------------------------------------------------------------------------------------------------------------------------------------------------------------EGVTDYYARKRLIFQAKNKYNTPKHRLIVRISNREIVCQIAYARIEGDVIMAAAYSHELPRYGVKVGLTNYAAAYCTGLLLARRLLKLRKLDEIYPGQVEADGEEFYVEDVDDAPGAFRAHLDVGLARTTTGARVFAALKGAADGGIDIPHSTSRFPGYDAESKNYDAGVHRDHIYGKHVADYMKILEENDDDAYRRQFSMYIKNNVTSDTVETMYKNAHAAIRKDPEAKPKPKKE-VKKKR------WNARKLTYAERKERVTQKKAQFLQSLIDE-----
>EOG091F02LT|Biomphalaria_glabrata|HW13_Favorinus_branchialis|TRANSCRIPT
------------------------------------------------------------------------------------------------------------------------------------------------------------------------------------------------------------------------------------------EGVTDYYARKRLIFQAKNKYNTPKHRLIVRISNKEIVCQIAYARIEGDVIMAAAYSHELPRYGVKVGLTNYAAAYCTGLLLARRLLKSRKLDEIYPGQVEADGEEFYVEDVDDAPGAFRAHLDVGLARTTTGARVFAALKGAADGGIDIPHSTSRFPGYDPESKKYDAGVHRDHIYGKHVADYMRSLEENDDEAYKRQFSMYIKNSISADMVETMYKNAHASIRKDPEAKAKPKKE-VKKKR------WNPAKLTYAQRKERVKQKKAQFLRTLMNE-----
>EOG091F02LT|Biomphalaria_glabrata|JG15_Favorinus_auritulus|TRANSCRIPT
------------------------------------------------------------------------------------------------------------------------------------------------------------------------------------------------------------------------------------------EGVTDYYARKRLIFQAKNKYNTPKHRLIVRISNKEIVCQIAYARIEGDVIMAVAYSHELPRYGVKVGLTNYAAAYCTGLLLARRLLKARKLDEIYPGQVEADGEEFYVEDVDDAPGAFRAHLDVGLARTTTGARVFAALKGAADGGIDIPHSTSRFPGYDPESKKYDAGVHRDHIYGKHVADYMRSLEENDEEAYKRQFSMYIKNNISADMIETMYKNAHAAIRKDPEAKPKPKKE-VKKKR------WNSAKLTYAQRKERVRQKKAQFLRTLMNE-----
>EOG091F02LT|Biomphalaria_glabrata|HW17_Hermissenda_crassicornis|TRANSCRIPT
-------------------------------------------------------------------------------------------------------------------------------------------------------------------------------------------------------------------------------------------GVTDYYARKRLIFQAKNKYNTPKHRLVVRISNKEIVCQIAYARIEGDVIMAAAYSHELPRYGVKVGLTNYAAAYCTGLLLARRLLKMRKLDEIYPGQLEADGEEFYVQDVDDAPGAFRAHLDVGLARTTTGARIFAALKGAADGGIDIPHSNSRFPGYDPESKNYNAGVHRDHIYGKHVSNYMKLLEENDDESYRRQFSMYIKNNISSDMVETMYKNAHAAIRKDPEAKPKAKKQ-IKKKR------WTAAKLTYDQRRENVNQKKAKFLQSLMAD-----
>EOG091F02LT|Biomphalaria_glabrata|JG18_Hermissenda_opalescens|TRANSCRIPT
-------------------------------------------------------------------------------------------------------------------------------------------------------------------------------------------------------------------------------------------GVTDYYARKRLIFQAKNKYNTPKHRLVVRISNKEIVCQIAYARIEGDVIMAAAYSHELPRYGVKVGLTNYAAAYCTGLLLARRLLKMRKLDEIYPGQLEADGEEFYVQDVDDAPGAFRAHLDVGLARTTTGARIFAALKGAADGGIDIPHSNSRFPGYDPESKNYNAGVHRDHIYGKHVSDYMKLLEENDDESYRRQFSMYIKNNISSDMVETMYKNAHAAIRKDPEAKPKAKRQ-IKKKR------WTAAKLTYDQRRENVNQKKAKFLQSL--------
>EOG091F02LT|Biomphalaria_glabrata|NC05_Hermissenda_crassicornis|TRANSCRIPT
-------------------------------------------------------------------------------------------------------------------------------------------------------------------------------------------------------------------------------------------GVTDYYARKRLIFQAKNKYNTPKHRLVVRISNKEIVCQIAYARIEGDVIMAAAYSHELPRYGVKVGLTNYAAAYCTGLLLARRLLKMRKLDEIYPGQLEADGEEFYVQDVDDAPGAFRAHLDVGLARTTTGARIFAALKGAADGGIDIPHSNSRFPGYDPESKNYNAGVHRDHIYGKHVSDYMKLLEENDDESYRRQFSMYIKNNISSDMVETMYKNAHAAIRKDPEAKPKAKKQ-IKKKR------WTAAKLTYDQRRENVNQKKAKFLQSL--------
>EOG091F02LT|Biomphalaria_glabrata|HW05_Caloria_elegans|TRANSCRIPT
---------------------------------------------------------------------------------------------------------------------------------------------------------------------------------------------------------------------------------------------------QTLIFQAKNKYNTPKHRLIVRISNKEIVCQIAYARIEGDVIMAAAYSHELPRYGVKVGLTNYAAAYCTGLLLARRLLRSRKLDEIYPGQVEADGEEFYVEDVDDAPGAFRAHLDVGLARTTTGARVFAALKGAADGGIDIPHSTSRFPGYDPESKKYNAGVHRDHIYGKHVSDYMKLLEGNDDEAYRRQFSTYIKNNVSSDMVENMYKKAHAAIRKDPEAQPKPKKE-VKKKR------WNARKLTYDERKERVNQKKAQFLQGL--------
>EOG091F02LT|Biomphalaria_glabrata|JG17_Hancockia_uncinata|TRANSCRIPT
------------------------------------------------------------------------------------------------------------------------------------------------------------------------------------------------------------------------------------------EGVTDYYARKRLIFQAKNKYNTPKYRLIVRITNRDVICQIAYARIQGDMIVTAAYSHELPRYGVKIGLTNYAAAYCTGLLLARRLLKKFKLDEIYPGQVEADGDEFYVQDVDDAPGAFRAYLDVGLARTTTGARVFGALKGAADGGIDIPHSTRRFPGYDAESKSFSAEVHRNHIFCKHVADYMQHLEENDEEGYKRQFSGYIKNGITADSIETVYKNAHAAIRKDPEAKLAPKKE-VKKKR------WNMKRLTKAERDKRVSRKKSSFLRAL--------
>EOG091F02LT|Biomphalaria_glabrata|JG23_Melibe_leonina|TRANSCRIPT
------------------------------------------------------------------------------------------------------------------------------------------------------------------------------------------------------------------------------------------EGVTDYYARKRLIFQAKNKYNTPKYRLVVRITNRDVICQIVYARIEGDMIVAAAYSHELPQYGVKVGLTNYAAAYCTGLLVARRTLKKFKLDQIYPGQEEVDGEEFYVQDVDDAPGAFRAYLDVGLARTTTGARVFGALKGAADGGIDIPHSTRRFPGYDPESKNYSAKVHRDHIFSKHVSDYMKYLEENDDEAYKRQFSGYIKANVVSDKLEQVYKNCHSAIRKNPEAKSAPKKE-VKTKR------WNAKRLTKVARDAGIKQRKVDFLKSL--------
>EOG091F02LT|Crassostrea_gigas|CGI_10027192
MKYHFGRKQGGFVKVVKNKAYFKRFQVKFRRRREGKTDFFARKRLVIQEKNKYNTPKYRMIVRFTNKDIICQIAYARIEGDIIICAAYSHELPRYGVKVGLTNYAAAYCTGLLLARRLLQKLKLDDIYEGQKEVDGEQFNVEDVDEKPGAFRCYLDVGLVRTTTGARVFGAMKGAADGGLDIPHRLMKNPCLKHMFSPFASIGSYFMVNVKGFVKVVKNKAYFKRFQVKFRRRREGKTDFFARKRLVIQEKNKYNTPKYRMIVRFTNKDIICQIAYARIEGDIIICAAYSHELPRYGVKVGLTNYAAAYCTGLLLARRLLQKLKLDDIYEGQKEVDGEQFNVEDVDEKPGAFRCYLDVGLVRTTTGARVFGAMKGAADGGLDIPHSTKRFPGYDSENGEFSAEVHRNHIFGQHVANYMRSLQDEDEDAFKKQFSQFIKNKITADNLEAMYKKCHAAIRADPSPKAKKDKKDVKVKR------WNRAKISIKQRKDRVKQKKVAYLKQLEAEDDE--
>EOG091F02LT|Crassostrea_gigas|HW16_Hancockia_cfuncinata|TRANSCRIPT
----------GFVKVIKNRAYFKRFQVKFKRRREGRTDYYARKRLTTQDKNKYNTPKYRLIVRFTNKDILCQIAYAKIEGDVIICAAYAHELPRYGVKVGLTNYAAAYCTG---------------------------------------------------------------------------------------------------------------------------------------------------------------------------------------------------------LLVARRLLNSLKLADKYEGQTEVDGEHFTVEDNEDGPGAFRCYLDVGLNRTSTGARVFGAMKGAADGGLDIPHSTKRFPGYDDESNEFSAEVHRNHIFGKNIAEYMRSLNDDDEDAFKKQFSQYIKNGVTADSIEAMYKKAHAAIRADPNAKKAEKKP-FKGKR------YGRKKMSLAQKRDSARQKKEAFLKKLNAE-----
>EOG091F02LT|Crassostrea_gigas|HW15_Flabellina_babai|TRANSCRIPT
----------------------------------------------------------------------------------------------------------------------------------------------------------------------------------------------------------------------------------------------------------------------------------------------------------------------------------------------------------------------------------GALKGASDGGLDIPHSTRRFPGYDDESNEFSAEVHRNHIFGLNIAEYMRNLSGEDEDAFKRQFSRFIKEGVTADNIEAIYKKAHDAIRADAGAKKSEKER-FKGKR------YLRKKMSLAQKRDSAKQKKDAFRKKLEAENE---
>EOG091F02LT|Crassostrea_gigas|JG11_Dondice_occidentalis|TRANSCRIPT
----------GFVKVIKNKAYFKRFQVKFKRRREGKTDYYARKRLVTQDKNKYNTPKYRLVVRFTNKDVICQIAYAKIEGDVVICAAYAHELARYGVKVGLTNYAAAYCTG---------------------------------------------------------------------------------------------------------------------------------------------------------------------------------------------------------LLLARRLLQKLKLDKTYAGQEEVDGNEYNVESVDDGPAAFRCYLDSGLKRTSTGARVFGALKGAVDGGLEIPHSTRRFPGYDDESSEFNADVHRQHIFGQNVATYMRTLQDEDEEAFKRQFSKYIKEGVTPDNMEAMYKKCHANIRADPSPKPPRENT-FKGKR------YLRKKKSLAQRRDTAKQKKAAFRRKLEQEE----
>EOG091F02LT|Crassostrea_gigas|JG21_Limenandra_confusa|TRANSCRIPT
----------GFVKVIKNKAYFKRFQVKFKRRRAGKTDYYARKRLITQDKNKYNTPKYRMIVRFSNKDVICQVAYARIEGDMVIAAAYSHELPRYGVNVGLSNYAAAYCTG---------------------------------------------------------------------------------------------------------------------------------------------------------------------------------------------------------LLLARRLLNKLNLHEIYVGNEEVDGDEYNVESVEGSPGAFRCFLDVGLARTTTGARVFGALKGAVDGGLEIPHSMKRFPGYDSESKEFNAEVHRKHIFGQHVAEYMRLLSEEDEEAYKRQFSVYIKNGVTADNVEEMYKKAHAAIRADPAAKSSARKD-VVHKR------FNRKKMSRQQRKDRVRQKQNHFLRKKEEE-----
>EOG091F02LT|Crassostrea_gigas|HW20_Spurilla_neapolitana|TRANSCRIPT
----------GFVKVIKNKAYFKRFQVKFKRRREGKTDYYARKRLITQDKNKYNTPKYRMVVRFSNKDVICQVVYARIEGDMVIAAAYSHELPRYGVKVGLSNYAAAYCTG---------------------------------------------------------------------------------------------------------------------------------------------------------------------------------------------------------LLLARRLLNKLNLHEIYVGNEEVDGDEYNVESIEGSPGAFRCFLDVGLARTTTGARVFGALKGAVDGGLEIPHSMKRFPGYDSESKEFNAEVHRKHIFGQHVAEYMRLLSEEDEEAYKRQFSVYIKNGIGADQVEEMYKKAHAAIRADPASKSSSRKD-VVHKR------FNRKKLSRQQRKDRVRQKQNHFLRKKE-------
>EOG091F02LT|Crassostrea_gigas|JG01_Aeolidiella_alba|TRANSCRIPT
----------GFVKVIKNKAYFKRFQVKFKRRREGKTDYYARKRLITQDKNKYNTPKYRLIVRFTNKDVICQVAYARIEGDMIIAAAYSHELPRYGVKVGLSNYAAAYCTG---------------------------------------------------------------------------------------------------------------------------------------------------------------------------------------------------------LLLARRLLTKLNLHEIYAGNEEVDGDEYNVESVDGSPGAFRCFLDVGLARTTTGARVFGALKGAVDGGLDIPHSMKRFPGYDSESKEFNADVHRKHIFGQHVADYMRQLSEDDEEAYKRQFSHYIKNGIEADTVEEMYKKAHAAIRADPVAKPPAKKD-VTPKR------LNRKKLSRQQRKDRVAQKQKAFLRKKE-------
>EOG091F02LT|Biomphalaria_glabrata|NC03_Doris_kerguelenensis|TRANSCRIPT
------------------------------------------------------------------------------------------------------------------------------------------------------------------------------------------------------------------------------------------EGRTDYYARKRLIFQPKDRYNIPKYRLIVRFTNKDIICQIAYARIVGDIIVCAAYSHELPRYGVKVGLTNYAAAYCTGLLLARRLLKKFNLDKVYEGQTEVDGEEYIVEDVDDGPRAWRAHLDVGLVRTSTGARVFGALKGAVDGGIDIPHSTRRFPGYDEDAKQFNAEIHRDHIFGKHVANYMAYLQENDSEAYKRQFSQYIKHDITSEKVEDMYLEAHAAIRRHPERPRKTAKE-LKQRKNIVKYRWNKTKLVASQRQ----------------------
>EOG091F02LT|Lottia_gigantea|LotgiG224562
M---------PFVKVQKNKAYFKRYQVKFRRRREGKTDYYARKRLIFQEKCKYNTPKYRLIVRFSNKDITCQVAYAKIEGDVVICSAYSHELPRYGLKVGLTNYAAAYCTG---------------------------------------------------------------------------------------------------------------------------------------------------------------------------------------------------------LLLTRRLLQKYKLDGIYKGQEAPDGEAYHVEKVPDKPGAFRAILDIGLSRSSTGAKVFGVMKGAADGGLDIPHSNKRFIGYDRETKNYDAGVHRDHIFGKHVGDYMTHLEEEDEELFKKHFSRYIKLGITPDNMEAMYQKTHSAIRADPSPSKPKPKTDVPKKR------WNKAKTPKAQRMAIIKQKKAGFVRKVAEEKAAQD
