# Supplementary material for: Transcriptomics provides a robust framework for the relationships of the major clades of cladobranch sea slugs (Mollusca, Gastropoda, Heterobranchia), but fails to resolve the position of the enigmatic genus Embletonia
Source: BMC Ecol Evol. 2021 Dec 28;21:226. doi: 10.1186/s12862-021-01944-0 (PMC8895541; doi:10.1186/s12862-021-01944-0)
Supplement: Supplementary file 6 — Additional file 6. Archive S4: Unmasked multiple sequence alignments on amino acid level including Doris kerguelenensis and Calmella cavolini prior to the removal of outliers. [file 12862_2021_1944_MOESM6_ESM.zip › Archive_S4/Alignments/EOG091F03XK.aa.fasta]

>EOG091F03XK|Biomphalaria_glabrata|BGLTMP001722
METLYHQTNHLLQQVHGDLANLERALGTSDVHQKENELQVHIDRIFSNCERLDILVMKEPVARRANAKMRVDQLKYDCQHLQSSMRQLQHKR----------------KFTTNEQ-DTAITIDPALQHHTKLNESSKQMDNLLGHGGSILTSLRDQRVTLKGAHRRLLDITNTLGLTNTVMRLIEKRTSQDKIIMVVCMLICCLVMYLVWKYFT
>EOG091F03XK|Lottia_gigantea|LotgiG222883
MESLYHQTNRLVQEIQTDLGRLERATG-DDVHLVENEVQAHLDHIISNCERLEILVNKEPATRRANAKLRVDQLKYDCQHLQSALRQIQHKRYLREEEDAQREALLSRSFTTNDA-DTSIMIDASLQHHTSLQNANRGMDDLIGSGTGVLQNLREQRFTLKGVHKKVLDIANTLGLSNTVMRMIEKRTSQDRIILFAGMIITCIVMYLVWKYFT
>EOG091F03XK|Lottia_gigantea|HW09_Doto_sp|TRANSCRIPT
MDSLYHQTNKLLQDVHSDLGRFERSLSNDNSHLIENEIQAQIDHIISNCERLDVLVMKEPPMRRANAKQRVDQLKYDCQHLQSSLRQLQHKRYMKEQENNEREELLSRTFTTNEQ-DTSVMIDPALQHHTKLSESHTHLDNLISHGSSIIGNLRDQRATLKGAHKKILDIANTLGLSNTVM--IESRTSQDKIIMVVLMLVFCILMYLIWKYLS
>EOG091F03XK|Lottia_gigantea|JG13_Doto_lancei|TRANSCRIPT
--------------------------SNDNSHLIENEIQAQIDHIISNCERLDVLVMKEPPMRRANAKQRVDQLKYDCQHLQSSLRQLQHKRYMKEQENNEREELL------------------------------------------------------------------------------------------------------------
>EOG091F03XK|Lottia_gigantea|HW21_Tritonia_manicata|TRANSCRIPT
MDSLYHQTNKLLQDVHGDLGRFERFLSDDDSHLIENEIQAHIDHIISNCERLDILVMKEPPVRRSNAKQRVDQLKYDCQHLQSSLRQLQHKRYMREQEYNEREALLSRTFTTNEQ-DTSVMIDPALQHHTKLTESHNHLDNLISHGSSIIGSLRDQRATMKGVQKRLLDMANTLGLSNTVMRLIENRTSQDKIILVVLMVVFCVLMYLIWRYFT
>EOG091F03XK|Lottia_gigantea|JG11_Dondice_occidentalis|TRANSCRIPT
MDSLYHQTNKLLQDVHGDLGRFERSLSSDDSHLIENEVQAQIDHIISNCERLDILVMKEPPARRSNAKQRVDQLKYDCQHLQSSLRQLQHKRYVKELETQERDALLSRTFTTND--QDSVMIDPALQHHSRLTESHSHLDNLISHGSSVIGNLRDQRATLKGAHRRMLDIANTLGATNTVMRLIENRTSQDKIIMVVCMLVFCVFMYLVWRYF-
>EOG091F03XK|Lottia_gigantea|JG12_Dondice_parguerensis|TRANSCRIPT
MDSLYHQTNKLLQDVHGDLGRFERSLSSDDSHLIENEVQAQIDHIISNCERLDILVMKEPPARRSNAKQRVDQLKYDCQHLQSSLRQLQHKRYVKELESQERDALLSRTFTTND--QDSVMIDPALQHHSRLTESHSHLDNLISHGSSVIGNLRDQRATLKGAHRRMLDIANTLGATNTVMRLIENRTSQDKIIMVVCMLVFCVFMYLVWRYF-
>EOG091F03XK|Lottia_gigantea|HW02_Berghia_verrucicornis|TRANSCRIPT
MDSLYHQTNKLLQDVHGDLGRYERSLGNEDSHLIENEVQAQIDHIISNCERLDILVMKEPPARRSNAKQRVDQLKYDCQHLQSSLRQLQHKRYVKELETQEREALLSRTFTTND--QESVMIDPALQHHSRLTESHSHLDNLISHGSSIIGSLRDQRGTLKGAHRRILDIANTLGASNTVMRLIENRTS-------------------------
>EOG091F03XK|Lottia_gigantea|HW20_Spurilla_neapolitana|TRANSCRIPT
MDSLYHQTNKLLQDVHGDLGRYERSLGNDDSHLIENEVQAQIDHIISNCERLDILVMKEPPARRSNAKQRVDQLKYDCQHLQSSLRQLQHKRYVKELETQERDALLARTFTTND--QDSVMIDPALQHHSRLTESHSHLDNLISHGSSI-----------------------------------------------------------------
>EOG091F03XK|Lottia_gigantea|JG24_Noumeaella_rubrofasciata|TRANSCRIPT
-----------------------------------------------------------------NAKQRVDQLKYDCQHLQSSLRQLQHKRYVRELETQERDALLSTTFTTND--QDSVMIDPALQHHSRL----------------------------------------------------------------------------------
>EOG091F03XK|Lottia_gigantea|HW17_Hermissenda_crassicornis|TRANSCRIPT
MDSLYHQTNKLLQDVHGDLGRFERSLGNEDSHLIENEVQAQIDHIISNCERLDILVMKEPPARRSNAKQRVDQLKYDCQHLQSSLRQLQHKRYVRDLETQERDALLSRTFTTND--QDSVMIDPALQQHSRLTESHSHLDNLISHGSSIIGNLRDQRATLKGAHRRILDIANTLGASNTVMRLI------------------------------
>EOG091F03XK|Lottia_gigantea|JG18_Hermissenda_opalescens|TRANSCRIPT
---------------------------------------------------------------------RVDQLKYDCQHLQSSLRQLQHKRYVRDLETQERDALLSRTFTTND--QDSVMIDPALQQHSRLTESHSHLDNLISHGSSIIGNLRDQRATLKGAHRRILDIANTLGASNTVMRLIENRTSQDKVILVVCMIVFCVFMYLVWRYF-
>EOG091F03XK|Lottia_gigantea|NC05_Hermissenda_crassicornis|TRANSCRIPT
MDSLYHQTNKLLQDVHGDLGRFERTLGNEDSHLIENEVQAQIDHIISNCERLDILVMKEPPARRSNAKQRVDQLKYDCQHLQSSLRQLQHKRYVRDLETQERDALLSRTFTTND--QDSVMIDPALQQHSRLTESHSHLDNLISHGSSIIGNLRDQRATLKGAHRRILDIANTLGASNTVMRLIENRTSQDKVILVVCMIVFCVFMYLVWRYF-
>EOG091F03XK|Lottia_gigantea|HW05_Caloria_elegans|TRANSCRIPT
MDSLYHQTNKLLQDVHGDLGRFERSLGNDDSHLIENEVQAHIDHIISNCERLDILVMKEPPARRSNAKQRVDQLKYDCQHLQSSLRQLQHKRYVRDLETQEREALLMRTFTTND--QDSVMIDPALQHHTRLTESHGHLDNLISHGSSLIGNLRDQRATLKGAHRRILDIANTLGASNTVMRLIENRTSQDKVIMVVCMLVFCVLMYLIWRYF-
>EOG091F03XK|Biomphalaria_glabrata|HW06_Cratena_peregrina|TRANSCRIPT
-----------------------------------------------NCERLDILVMKEPPARRSNAKQRVDQLKYDCQHLQSSLRQLQHKR----------------TFTTND--QDTVMIDPALQQHTRLTESHGHLDNLISHGSSIIGSLRDQRATLKGAHRRILDIANTLGASNTVMRLIENRTSQDKVIMVVCMIVFCVLMYLIWKYF-
>EOG091F03XK|Lottia_gigantea|JG25_Palisa_papillata|TRANSCRIPT
MDSLYHQTNKLLQDVHGDLGRFERAIGNEDSHLVENEVQAQIDHIISNCERLDILVMKEPPTRRSNAKQRVDQLKYDCQHLQSSLRQLQHKRYVRELETQEREALLTRTFTTND--QDSVMIDPALQHHTRLTESHGHLDNLISHGSSIIGSLRDQRATLKGAHRRILDIANTLGASNTVMRLIENRTSQDKVIMVVCMLVFCVLIYLIWKYF-
>EOG091F03XK|Lottia_gigantea|JG03_Austraeolis_stearnsi|TRANSCRIPT
MDSLYHQTNKLLQDVHGDLGRFERSIGNEDSHLVENEVQAQIDHIISNCERLDILVMKEPPTRRSNAKQRVDQLKYDCQHLQSSLRQLQHKRYVRELETQEREALLTRTFTTND--QDSVMIDPALQHHTRLTESHSHLDNLISHGSSVIGSLRDQRATLKGAHRRILDIANTLGASNTVMRLIENRTSQDKVIMVVCMLVFCVLIYLIWKYFT
>EOG091F03XK|Biomphalaria_glabrata|JG15_Favorinus_auritulus|TRANSCRIPT
---------------------------------------------------------------------------------------------------------------TND--QDAVMIDPALQHHTRLTESHGHLDNLISHGSSIIGSLRDQRATLKGAHRRILDIANTLGASNTVMRLIENRTSQDKVIMVVCMLVFLVLMYLIWRYF-
>EOG091F03XK|Lottia_gigantea|HW12_Facelina_rubrovittata|TRANSCRIPT
MDSLYHQTNKLLQDVHGDLGRFERSLGHDDSHLIENEVQAHIDHIISNCERLDILVMKEPPARRSNAKQRVDQLKYDCQHLQSSLRQLQHKRYVRELESQEREELLTRTFTTND--QDSVMIDPALQHHTRLTESHGHLDNLISHGSSIIGSLRDQRGTLKGAHRRILDIANTLGASNTVMRLIENRTSQDLVIMVVCMLVFCVLMYLIWRYFT
>EOG091F03XK|Biomphalaria_glabrata|JG29_Spurilla_braziliana|TRANSCRIPT
MDSLYHQTNKLLQDVHGDLGRYERSLGNDDSHIIENEIQAQIDHIISNCERLDILVMKEPPARRSNAKQRVDQLKYDCQHLQSSLRQLQHKR----------------TFTTND--QDSVMIDPALQHHSRLTESHSHLDNLISHGSSIIGSLRDQRATLKGAHRRILDIANTLGASNTVMRLIENRTSQDKIIMVVCMVVFCVFMYLVWRYLT
>EOG091F03XK|Lottia_gigantea|NC08_Tritonia_hamnerorum|TRANSCRIPT
MDSLYHQTNKLLQDVHGDLARFERSLNNDDSHLIENEIQAHIDHIISNCERLDILVMKEPPARRSNAKQRVDQLKYDCQHLQSSLRQLQHKRYMREQEYNEREALLSRTFTTNES-DTSVMIDPALQHHTKLTESHNHLDNLISHGSSIIGSLRDQRATLKGAQKRLLDMANTLGLSNTVMRLTENRSSQDKIIMVVLMIVFCVFMYLIWRYF-
>EOG091F03XK|Lottia_gigantea|JG05_Bornella_anguilla|TRANSCRIPT
MDSLYHQTNKLLQDVHGDLGRFERSLGNEDSHLIENEIQAHIDHIISNCERLDIMVMKEPPARRANAKQRVDQLKYDCQHLQSSLRQLQHKRYIREQETNEREALLSRTFTTNEQ-DTSVMIDPALQHNTKLMEQHNHLDNLISHGSSIISNLRDQRATLKGAHKKILDVANTLGLSNTVMRLIENRTSQDKIIFVVLMVVFCILMYLVWKYF-
>EOG091F03XK|Biomphalaria_glabrata|JG10_Dirona_picta|TRANSCRIPT
MDSLYHQTNKLLQDVHGDLARFERSLGNEDSHLIENEIQAHIDHIISNCERLDILVMKEPPARRSNAKQRVDQLKYDSQHLQSSLRQLQHKR--------------------------------------------------------------------------------------------------------------------------
>EOG091F03XK|Biomphalaria_glabrata|JG30_Tritonia_festiva|TRANSCRIPT
-------------------------------------------------------------------------------------------------------------------------------------------------------SLRDQRGTLKGAQKRLLDIANTLGLSNTVMRLTENRSSQDKIILVVLMVVFCVFMYLVWRYFT
>EOG091F03XK|Lottia_gigantea|NC07_Tritonia_diomedea|TRANSCRIPT
MDSLYHQTNKLLQDVHGDLARFERSLNSDDSHLIENEIQAHIDHIISNCERLDILVMKEPPARRSNAKQRVDQLKYDCQHLQSSLRQLQHRRYMRDQEHHEREALLSRTFTTNEQ-DTSVMIDPALQHHTKLTESHNHLDNLISHGSSIIGSLRDQRGTLKGAQKRLLDIANTLGLSNTVMRLTENRSSQDKIILVVLMVVFCVFMYLVWRYF-
>EOG091F03XK|Lottia_gigantea|JG28_Scyllaea_fulva|TRANSCRIPT
---------------------------------------------------------KEPPARRANAKQRVDQLKYDCQHLQSSLRQLQHKRYMREQENHEREALLSRTFTTNEQ-DTSVMIDPALQHHTKL----------------------------------------------------------------------------------
>EOG091F03XK|Lottia_gigantea|NC01_Armina_californica|TRANSCRIPT
MDSLYHQTNKLLQDVHGDLGRFERSLGNEDSHLIENEIQAQIDHIISNCERLDILVMKEPAVRRSNAKQRVDQLKYDCQHLQSSLRQLQHKRYVREQEYNEREELMSRTFTTNEQ-DTSVMIDPALQHHTKLMDSHNHLDNLISHGSSIIGSLRDQRATLKGVRKRLLDMANTLGLSNTVMRLIENRTSQDKIIMVVLMVVFVVFMYLIWRYF-
>EOG091F03XK|Lottia_gigantea|HW01_Armina_tigrina|TRANSCRIPT
MDSLYHQTNKLLQDIHGDLGRFERSLGNEDSHLIENEIQAQIDHIISNCERLDILVMKEPPIRRSNAKQRVDQLKYDCQHLQNSLRQLQHKRYMKEQEYHEREALLSRTFTTNEQ-DTSVMIDPALQHHTKLMDSHSHLDNLISHGSSIIGSLREQRATLKGVKKRLLDMANTLGLSNTVMRLIENRTSQDKIIMVVLMVVFCVLMYLIWRYF-
>EOG091F03XK|Lottia_gigantea|HW10_Embletonia_pulchra|TRANSCRIPT
MDSLYHQTNKLLQDVHGDLGRFERSLGDDGSHLIENEIQAHIDHIISNCERLDILVMKEPPARRANAKQRVDQLKYDCQHLQSSLRQLQHKRYVREQESNEREALLSRTFTTNEQ-DTSLMIDPALQHHSRLTDSHSHLDNLISHGSSIIGNLRDQRATLKGAHRKILDIANTLGASNTVMRLLENRTGQDKIIMVVLMIVFCVLMYLIWKYF-
>EOG091F03XK|Lottia_gigantea|HW15_Flabellina_babai|TRANSCRIPT
MDSLYHQTNKLLQDVHGDLGRFERSLGNENSHLIENEVQAQIDHIISNCERLDILVMKEPPVRRSNAKQKVDQLKYDCQHLQSSLRQLQHKRYVREQEMEERDALLSRNFTTNEQ-DTSVMIDPALQHHSRLTDSHSQLDNLISHGSSIIGSLRDQRATLKGAHRRILDIANTLGASNTVMRLIEGRTTQDKIILFVLMFVFCVLMYLIWRYF-
>EOG091F03XK|Lottia_gigantea|HW14_Flabellina_affinis|TRANSCRIPT
--------------------------NNEDSHLIENEVQAHIDHIISNCERLDILVMKEPPVRRSNAKQKVDQLKYDCQHLQSSLRQLQHKRYVKDQE--------------------------------------------------------------------------------------------------------------------
>EOG091F03XK|Biomphalaria_glabrata|JG16_Flabellina_iodinea|TRANSCRIPT
MDALYHQTNKLLQDVHGDLTRFERSLGNEDSHLIENEVQAHIDHIISNCERLDCLVMKEPPMRRANAKQRVDQLKYDCQHLQSSLRQLQHKR----------------NFTTNEQ-DTAVMIDPALQHHSRLTESHSHLDNLISHGSSVIGSLRDQRATLKGAHRRILDIANTLGASNTVMRLIENRTSQDKIIMVVLMVVFCILIYLIW----
>EOG091F03XK|Lottia_gigantea|JG06_Catriona_columbiana|TRANSCRIPT
------------------LGRFERSLRNDDSHLIENEIQAQIDHIISNCERLDVLVMKEPPARRANAKMRVDQLKYDCQHLQSSLRQLQHKRYVHDQENQEREALLSRTFTTND--DMSVTIDPALQHHTKLTESHNHLDNLISHGSSIIGNLRGQRATLKGAHRRILDIANTLGASNTVMRLIENRTSQDKIILVVLMVVFCLLMYFIWKYF-
>EOG091F03XK|Lottia_gigantea|JG07_Cuthona_albocrusta|TRANSCRIPT
MDSLYHQTNKLLQEVHGDLGRFERSLNNDDSHLIENEIQAQIDHVISNCERLDVLVMKEPPARRANAKMRVDQLKYDCQHLQSSLRQLQHKRYVHDQENQEREALLSRTFTAND--DTSVMIDPALRHHTKLTESHGHLDNLISHGSSIIGSLRDQRATLKGAHRRILDIANTLGASNTVMRLIENRTSQDKVILVVLMVVFLVLM--------
>EOG091F03XK|Lottia_gigantea|HW07_Cuthona_caerulea|TRANSCRIPT
MDSLYHQTNKLLQEVHGDLGRFERSLKNDDSHLIENEIQAHIDHIISNCERLDVLVMKEPPARRANAKMRVDQLKYDCQHLQSSLRQLQHKRYIHDQENNEREALLSRTFTAND--DTSVMIDPALQHHTKLTESHGHLDNLISHGSSIIGSLRDQRATLKGAHRRILDIANTLGASNTVMRLIENRTSQDKIILVVLMLVFCLLMYLIWKYFT
>EOG091F03XK|Biomphalaria_glabrata|JG21_Limenandra_confusa|TRANSCRIPT
------------------LARYERSLNDEDSHLIENEIQAHIDHIISNCERLDILVMKEPPARRSNAKMRVDQLKYDCQHLQSSLRQLQH----------------------------------------------------------------------------------------------------------------------------
>EOG091F03XK|Lottia_gigantea|NC04_Fiona_pinnata|TRANSCRIPT
MDSLYHQTNKLLQEVHVDLGRFERSLSEDGSHLVENEIQAQIDHIISNCERLDILVMKEPPARRSNAKMRVDQLKYDCQHLQSSLRQLQHKRYVREQENQERDALLSRTFTAND--DTSVMIDPALKHHTKLTESHNHLDNLISHGSSIIGSLRDQRGTLKGAHRRILDIANTLG---------------------------------------
>EOG091F03XK|Lottia_gigantea|JG14_Eubranchus_rustyus|TRANSCRIPT
MDSLYHQTNKLLQEVHGDLGRFERSISDDNSHLIENEIQAHIDHIISNCERLDILVMKEPPARRSNAKQRVDQLKYDCQHLQSSLRQLQHKRYVKEQEVNEREELLSRTFTANE--DTSVMIDPALKHHSRLTESHNHLDNLISHGSSIIGSLRDQRGTLKGAQRRILDIANTLGASNTVMRLIENRTNQDKVILVVLMLVFCVLMYLIWRYFT
>EOG091F03XK|Lottia_gigantea|HW18_Janolus_cristatus|TRANSCRIPT
MDSLYHQTNKLLHEVHGDLARFERSLANEDSHLIENEIQAHIDHIISNCVRLDILVMKEPPARRSNAKQRVDQLKYDCQHLQSSLRQLQHKRYVREREHQDREALLSRT---------------------------------------------------------------------------------------------------------
>EOG091F03XK|Lottia_gigantea|JG22_Lomanotus_vermiformis|TRANSCRIPT
---------------------------------------------------------------------------------------------------------------------------------------------------------------------KILDIANSLGMSNTVMRLIENRTSQDKIILVVLMLVFCILMYLIW----
>EOG091F03XK|Lottia_gigantea|HW16_Hancockia_cfuncinata|TRANSCRIPT
MDALYHQTNKLLHDVHGDLGRFERSLGQDDSHLIENDVQAHIDHIISNCERLDILVMKEPPARRANAKQRVDQLKYDCQHLQSSLRQLQHKRYIREQEENEREALLTRTFTTNEH-DTSVMIDPALRHHTKLKDSHGHLDNLISHGSSLISNLRDQRATLKGAHKKILDVANTLGLSNTVMRLIENRTSQDKIILVVLMVVFCVLMYLIWRYF-
>EOG091F03XK|Lottia_gigantea|JG23_Melibe_leonina|TRANSCRIPT
-------------------------------------------------------------------------------------------------------ALLTRTFTTNEQ-DTSVMIDPALQQHTKLKDSHGHLDNLISHGSSIISNLRDQRATLKGAHKKILDITNTLGLSNTVFRLIENRTSQDKIILVVLMIVFLILMYLIWRY--
>EOG091F03XK|Lottia_gigantea|HW11_Eubranchus_exiguus|TRANSCRIPT
MESLYHQTNKLLQEVHSDLGRFERSLNDENSHLIENEIQGQIDHIISNTERLDVLVMKEPPARRSNAKQRVDQLKYDCQHLQSSLRQLQHKRYVKEQESNEREALLSRKFTTNE--DTSVTIDPALQHHSRLTDSNTHMDNLISHGSSIIGSLRDQRMTLKGAHRRILDIANTLGASNTVMRLIENRTSQDKIIMVVIMVGFCILMYLVWRYFT
>EOG091F03XK|Lottia_gigantea|NC02_Bathydoris_clavigera|TRANSCRIPT
MDALYHQTNKLLEEIHGDLVRFERANDSDEPHIIENQIQAKIDHIISNCERLDVLVMKEPPVRRANAKMKVDQLKYDCQHLQSSLRHIQHKKYVKEQEDNEREALLSRTFTTNEQ-DTSVMIDPALQHHTRLAESHSQLDNFISHGSNIIGGLRDQRSTLKGAQRRVLDIANTLGLSNTVMRLIEKRTGQDKIVMAVLMIVCCIFMYLVWKYF-
>EOG091F03XK|Lottia_gigantea|HW19_Polycera_quadrilineata|TRANSCRIPT
MDALYHQTNRQLQEINGDLAKFERSIGSEQSHVIENQIQAQIDHIISNCERLDVLVQKEPPTRRANAKMRVDQLKFECQHLQNSLRQIQHKRYVKEQEDSDREALLSRTFTTNEQ-DTSVMIDPALQHHSRLTESHSQLDNLIGHGSSLISGLRDQRATLKGAHRRVMDIANTLGLSNTVMRLIEKRTDQDKIIMVILMVVCCVFMYLVWRYFT
>EOG091F03XK|Lottia_gigantea|NC06_Pleurobranchaea_californica|TRANSCRIPT
-----------------------------------------------------------------------------------SLRQLQHKRYIKEQEENERDALLSQQFTTNDQADTSVMIDPALKHHSRLMDSNNHLDGLISHGSSIMSNLREQRVTLKGAHKRILDIANTLGLSNTVMRLIE-----------------------------
>EOG091F03XK|Lottia_gigantea|HW03_Berthella_plumula|TRANSCRIPT
---------------------------------------ARIDHIISNCERLDVLVAKEPPMRRSNAKLKVDQLKYDCQHLQSSLRQLQHKRYVREQEQSERDALLSQTFTTNDQADTSVMIDPALQHHSRLTDSHNHMDNLISHGSSIMTSLRDQRMTLKGAHRRILDITNTLGLSNTVMRLIEKRSGQDKIILVVLMLISCVFMYLVWKYFT
>EOG091F03XK|Lottia_gigantea|HW04_Calmella_cavolinii|TRANSCRIPT
MESLYHQTNLSLQEIHRNLGMVERAVSATDAQKLENEVQTQIDHVISNCERLDVLVMKEPPTRRANAKMRVDQLKYDCQHLQSSLRQLQHKRYVKEQEESER----------------------------------------------------------------------------------------------------------------
>EOG091F03XK|Crassostrea_gigas|CGI_10013013
MESLYTNTNKLIQEVQGDLGKLAKNTDKDGIHLFENEIQAKIDIIVSNCERLTILVNKEQPTRRASAKLRVDQLKYDCQHIQAGLKQLQQKRYMLEKQERDREELMSRTFAANDQ-DTAIQIDHAVQHHDRLAFSNREMDNMIMSGHGVLENLKSQRLTLKGAQRKILDLANTLGLSNTVMRLIERRTYQDKFILYGGMIVTLIIMFLLWKYFS
>EOG091F03XK|Lottia_gigantea|JG08_Dendronotus_venustus|TRANSCRIPT
----------------------------------------------------------------------------------------------------EREALLTRTFTTNDQ-DTSIQIDASLQHNQRLYNSHQGLDNAISTGTHVLSNLREQHSSLKGAHKKILDV--------------------------------------------
