# Supplementary material for: Transcriptomics provides a robust framework for the relationships of the major clades of cladobranch sea slugs (Mollusca, Gastropoda, Heterobranchia), but fails to resolve the position of the enigmatic genus Embletonia
Source: BMC Ecol Evol. 2021 Dec 28;21:226. doi: 10.1186/s12862-021-01944-0 (PMC8895541; doi:10.1186/s12862-021-01944-0)
Supplement: Supplementary file 6 — Additional file 6. Archive S4: Unmasked multiple sequence alignments on amino acid level including Doris kerguelenensis and Calmella cavolini prior to the removal of outliers. [file 12862_2021_1944_MOESM6_ESM.zip › Archive_S4/Alignments/EOG091F00RZ.aa.fasta]

>EOG091F00RZ|Biomphalaria_glabrata|BGLTMP007812
-MNAPIILLKEGTDTSQGKPQILSNINACMTIADAVRTTLG-------------NVVISNDGATILKTLDIVHPAAKTLVDIAKSQDSEVGDGTTSVTLLAGEFLKQFKPFIEEGVHPQIIVRAIRKALAMALKKISDISVRIKKEDAKEFRELLEKCAATALSSKLVAAHKEFFSTMVVDAVQMLDDLLPLNMIGIKKVQGGALEDSLLVAGVAFKKTFSYAGFEMQPKKYENPKIALLNIELELKAEKENAEVRVESVQEYQNIVDAEWKILYEKLEKIYLSGAKVVLSKLPIGDVATQYFADRDMFCAGRVPEEDLKRTMKACGGSIQTSAQNLTPDVLGSCESFEESQVGSERFNFFKGCPQAKTCTIILRGGAEQFMEETHRSLHDAIMIVRRAMKNDSVVAGGGAIEMELSSYLREQSRTIQGKEQLLIAAYAKALEVIPRQLCDNAGFDATNILNKLRQKHASGSKWSGVNILQEDISDNFEAFVWEPSVVKINALTAASEATCLILSVDETIKNPKSAQDAPMGR-GRGRPM----
>EOG091F00RZ|Biomphalaria_glabrata|HW04_Calmella_cavolinii|TRANSCRIPT
-MNAPIILLKEGTDTSQGKPQILGNINACSTVADAVRTTLG-------------SVVISNDGATILKTLDIVHPAAKTLVDIAKSQDSEVGDGTTSVTLLAGEFLKQFKPFIEEGVHPQVIVRAVRKALVMALKKISDIAVHIKKDDAKELRELLEKCAATALSSKLVAAHKEFFSSMVVDAVQLLDDLLPLNMIGIKKVQGGSLQESMLVAGVAFKKTFSYAGFEMQPKKYSNPKIALLNVELELKAEKENAEVRVDSVQEYQSIVDAEWNILYEKLDNISNSGAKVVLSKLAIGDVATQYFADRDMFCAGRVPEEDMKRTMKACGGSIQTSVQNMKTDVLGSCETFEEIQVGGERYNFFKGCPQAKTCTIILRGGTEQFMEETHRSLHDAIMIVRRAMKNDSVVAGGGAIEMELSSHLREQSRTIQGKEQLLIAAYAKALEVIPRQLCDNAGFDATNILNKLRQKHATGSRWAGVNILEEDIADNFEAFVWEPAVVKINALTAASEACCLILSVDETIKNPRANQEGGGAP-PMGRGRGRP-
>EOG091F00RZ|Biomphalaria_glabrata|HW09_Doto_sp|TRANSCRIPT
-MNTPIILLKEGTDTSQGKPQILGNINACQTVADAVRTTLG-------------GVVISNDGATILKTLDIVHPAAKTLVDISKSQDSEVGDGTTSVTLLAGEFLKQFKPFVEDGVHPQVIVRAVRKALSMAIKKLKDIEVHIKKDDPKEQKELLQKCASTALSSKLVAGHKEFFSEMVVNAVSMLGELLPLNMIGIKKVQGGGLEDSLLVAGVAFKKTFSYAGFEMQPKKYIKPKIALLNVELELKAEKENAEIRVNDVSEYQNIVDAEWNILYEKLENIYKSGAKVVLSKLPIGDVATQYFADRDLFCAGRVPEEDLKRTMKACGGSIQTSVQSMTPDVLGNCETFEEMQVGGERFNFFKGCPQAKTCTIILRGGAEQFMEETHRSLHDAIMIVRRAMKNDSVVAGGGAIEMELSSYLREQSRSIQGKEQLLISAYAKALEVIPRQLCDNAGFDATNILNKLRMKHTTGSRWSGVNIMEEDICDNFEACVWEPAIVKLNALTAASEATCLILSVDETIKNPRSAQEGGPPA-GRGRGRPM--
>EOG091F00RZ|Biomphalaria_glabrata|JG13_Doto_lancei|TRANSCRIPT
-MNAPIILLKEGTDTSQGKPQILGNINACQTVADAVRTTLG-------------GVVISNDGATILKTLDIVHPAAKTLVDISKSQDSEVGDGTTSVTLLAGEFLKQFKPFVEDGVHPQVIVRAVRKALSMAIKKLKDIEVHIKKDDPKEQRELLQKCASTALSSKLVAGHKEFFSEMVVNAVSMLGELLPLNMIGIKKVQGGGLEDSLLVAGVAFKKTFSYAGFEMQPKKYVNPKIALLNVELELKAEKENAEIRVNDVSEYQNIVDAEWNILYEKLENIYKSGAKVVLSKLPIGDVATQYFADRDLFCAGRVPEEDLKRTMKACGGSIQTSVQSMTPDVLGDCETFEEMQVGGERFNFFKGCPQAKTCTIILRGGAEQFMEETHRSLHDAIMIVRRAMKNDSVVAGGGAIEMELSSYLREQSRSIQGKEQLLIAAYAKALEVIPRQLCDNAGFDATNILNKLRMKHTTGSRWSGVNIMEEDICDNFEACVWEPAIVKLNALTAASEATCLILSVDETIKNPRSAQEGGPPA-GRGRGRP---
>EOG091F00RZ|Biomphalaria_glabrata|JG05_Bornella_anguilla|TRANSCRIPT
-MNAPIILLKEGTDTSQGKPQILGNINACQTVADAVRTTLG-------------GVVISNDGATILKTLDIVHPAAKTLVDIAKSQDSEVGDGTTSVTLLAGEFLKQFKPFVEEGVHPQVIVRAVRKALSMALKKLKDIEVHIKKDDPKEQKELLQKCASTALSSKLVAGHKEFFSEMVVNAVSMLDELLPLNMIGIKKVQGGGLEDSLLVAGVAFKKTFSYAGFEMQPKKYVNPKIALLNVELELKAEKENAEVRVNDVNEYQNIVDAEWNILYEKLESIYKSGAKVVLSKLPIGDVATQYFADRDLFCAGRVPEEDLKRTMKACGGSIQTSVQNLTSDVLGNCETFEEIQVGGERYNFFKGCPQAKTCTIILRGGAEQFMEETHRSLHDAIMIVRRAMKNDSVVAGGGAIEMELSSYLREQSRTIQGKEQLLIAAYAKALEVIPRQLCDNAGFDATNILNKLRMKHSTGSRWSGVNILEEDISDNFEACVWEPAIVKINALTAASEATCLILSVDETIKNPRSHQDGGAPQ--MGRGRGRP-
>EOG091F00RZ|Biomphalaria_glabrata|HW21_Tritonia_manicata|TRANSCRIPT
-MNPPIILLKEGTDTSQGKPQILGNINACQTVADAVRTTLG-------------GVVISNDGATILKTLDIVHPAAKTLVDIAKSQDSEVGDGTTSVTLLCGEFLKQFKPFVEEGVHPQVIVRAVRKALSMAMKKLKDIAVHIKKDDPKEQRGLLEKCATTALSSKLVAAHKDFFSNMVVNAVCMLDELLPLNMIGIKKVQGGGLEDSLLVAGVAFKKTFSYAGFEMQPKKYVNPKIALLNVELELKAEKENAEVRVDDVSEYQNIVDAEWKILYEKLENIYKSGAKVVLSKLPIGDVATQYFADRDLFCAGRVPDEDLKRTMKACGGSIQTSVQSLTADVLGTCETFEELQVGGERYNFFKGCPQAKTCTIILRGGAEQFMEETHRSLHDAIMIVRRAMKNDSVVAGGGAIEMELSSYLREQSRTIQGKEQLLISAYAKALEVIPRQLCDNAGFDATNILNKLRMKHSTGSRWSGVNIMEEDICDNFEACVWEPAIVKINALTAASEATCLILSVDETIKNPRAQQDGGAPM-GRGRGRPM--
>EOG091F00RZ|Biomphalaria_glabrata|NC08_Tritonia_hamnerorum|TRANSCRIPT
-MNAPIILLKEGTDTSQGKPQILGNINACQTVADAVRTTLG-------------GVVISNDGATILKTLDIVHPAAKTLVDIAKSQDSEVGDGTTSVTLLCGEFLKQFKPFVEEGVHPQVIVRAVRKALSMAMKKLKDIAVHIKKDDAKEQRGLLEKCATTALSSKLVAAHKDFFSNMVVNAVCMLDELLPLNMIGIKKVQGGGLEDSLLVAGVAFKKTFSYAGFEMQPKKYVNPKIALLNVELELKAEKENAEVRVDDVNEYQNIVDAEWKILYEKLENIYKSGAKVVLSKLPIGDVATQYFADRDLFCAGRVPDEDLKRTMKACGGSIQTSVQSLTPDVLGTCETFEELQVGGERYNFFKGCPQARTCTIILRGGAEQFMEETHRSLHDAIMIVRRAMKNDSVVAGGGAIEMELSSYLREHSRTIQGKEQLLISAYAKALEVIPRQLCDNAGFDATNILNKLRMKHSTGSRWSGVNIMEEDICDNFEACVWEPAIVKINALTAASEATCLILSVDETIKNPRAQQDGGAPM-GRGRGRP---
>EOG091F00RZ|Biomphalaria_glabrata|JG30_Tritonia_festiva|TRANSCRIPT
-MNTPIILLKEGTDTSQGTPQILGNINACQTVADAVRTTLG-------------GVVISNDGATILKTLDIIHPAAKTLVDIAKSQDSEVGDGTTSVTLLCGEFLKQFKPFVEEGVHPQVIVRAVRKALSMAMKKMKDIAVHIKKDDPKEQRGLLEKCASTALSSKLVAAHKEFFSNMVVNAVCMLGELLPLNMIGIKKVQGGGLEDSLLVAGVAFKKTFSYAGFEMQRKKYFNPKMALLNVELELKSEKENAEVRVDDVNEYQNIVDAEWKILYEKLDNIHKSGAKVVLSKLPIGDVATQYFADRDLFCAGRVPDEDLKRTMKACGGSIQTSVQSLTPDVLGTCETFEELQVGGERYNFFKGCPQAKTCTIILRGGAEQFMEETHRSLHDAIMIVRRAMKNDSVVAGGGAIEMELSSYLREQSRTIQGKEQLLISAYAKALEVIPRQLCDNAGFDATNILNKLRMKHSTGSRWSGVNIMEEDICDNFEACVWEPAIVKINALTAASEATCLILSVDETIKNPRAQQDGGAPM-GRGRGRP---
>EOG091F00RZ|Biomphalaria_glabrata|NC07_Tritonia_diomedea|TRANSCRIPT
-MNTPIILLKEGTDTSQGKPQILGNINACQTVADAVRTTLG-------------GVVISNDGATILKTLDIIHPAAKTLVDIAKSQDSEVGDGTTSVTLLCGEFLKQFKPFVEEGVHPQVIVRAVRKALSMAMKKMKDIAVHIKKDDPKEQRGLLEKCASTALSSKLVAAHKDFFSNMVVNAVCMLGELLPLNMIGIKKVQGGGLEDSLLVAGVAFKKTFSYAGFEMQRKKYVNPKIALLNVELELKAEKENAEVRVDDVNEYQNIVDAEWKILYEKLENIYKSGAKVVLSKLPIGDVATQYFADRDLFCAGRVPDEDLKRTMKACGGSIQTSVQSLTPDVLGTCETFEELQVGGERYNFFKGCPQAKTCTIILRGGAEQFMEETHRSLHDAIMIVRRAMKNDSVVAGGGAIEMELSSYLREQSRTIQGKEQLLISAYAKALEVIPRQLCDNAGFDATNILNKLRMKHSTGSRWSGVNIMEEDICDNFEACVWEPAIVKINALTAASEATCLILSVDETIKNPRAQQDGGAPM-GRGRGRPM--
>EOG091F00RZ|Biomphalaria_glabrata|NC01_Armina_californica|TRANSCRIPT
-MNPPIILLKEGTDTSQGKPQILSNITACQTIADAVRTTLG-------------GVVISNDGATILKTLDIVHPAAKTLVDIAKSQDSEVGDGTTSVTLLAGEFLKQFKPFVEEGVHPQVIVKAVRKALSMAMKKLKDIAVHIKKDDAKEQRELLEKCATTALSSKLVAAHKEFFSKMVVNAVCMLGDLLPLNMIGIKKVQGGGLEDSLLVAGVAFKKTFSYAGFEMQPKKYVSPKIALLNVELELKAEKENAEVRVDDVNEYQKIVDAEWKILYDKLDNIHKSGAKVVLSKLPIGDVATQYFADRDLFCAGRVPEEDLKRTMKACGGSIQTSVSSLTPDVLGTCETFEELQVGGERYNFFKGCPQAKTCTIILRGGAEQFMEETHRSLHDAIMIVRRAMKNDSVVAGGGAIEMELSSYLREQSRTIQGKEQLLISAYAKALEVIPRQLCDNAGFDATNILNKLRMKHSTGSRWSGVNIMEEDICDNFEACVWEPAIIKINALTAASEATCLILSVDETIKNPRAQQDGGGAA--MGRGRGRP-
>EOG091F00RZ|Biomphalaria_glabrata|HW01_Armina_tigrina|TRANSCRIPT
-MNPPIILLKEGTDTSQGKPQILGNINACQTIADAVRTTLG-------------GVVISNDGATILKTLDIVHPAAKTLVDIAKSQDSEVGDGTTSVTLLAGEFLKQFKPFVEEGVHPQVIVRAVRKALSMALKKLKDIAVHIKKDDAKEQRELLEKCASTALSSKLVAAHKEFFSKMVVNAVCMLGELLPLNMIGIKKVQGGGLEDSLLVAGVAFKKTFSYAGFEMQPKKYVSPKIALLNVELELKAEKENAEVRVDDVNEYQSIVDAEWKILYDKLDNIYKSGAKVVLSKLPIGDVATQYFADRDLFCAGRVPDEDLKRTMKACGGSIQTSVQSLTPDVLGTCETFEELQVGGERYNFFKGCPQAKTCTIILRGGAEQFMEETHRSLHDAIMIVRRAMKNDSVVAGGGAIEMELSSYLREQSRTIQGKEQLLISAYAKALEVIPRQLCDNAGFDATNILNKLRMKHSTGSRWSGVNILEEDICDNFEACVWEPAIVKINALTAASEATCLILSVDETIKNPRAQQDGGGAA--MGRGRGRP-
>EOG091F00RZ|Biomphalaria_glabrata|JG08_Dendronotus_venustus|TRANSCRIPT
-MNPPIILLKEGTDTSQGKPQILGNINACQTVADAVRTTLG-------------GVVISNDGATILKTLDIIHPAAKTLVDIAKSQDSEVGDGTTSVTLLAGEFLKQFKPFVEEGVHPQIIVRAVRKALSMALKKIKDIEVHIKKDDAKEQRELLKKCATTALSSKLVSAHKEFFSDMVVNAVCMLGELLPLNMIGIKKVQGGGLEDSLLVAGVAFKKTFSYAGFEMQRKKYLSPKIALLNVELELKAEKENAEVRVDNVSEYQNIVDAEWKILYEKLDNIYKSGAKVVLSKLPIGDVATQYFADRDLFCAGRVPDEDLKRTMKACGGSIQTSVQSLTPDVLGNCETFEELQVGGERYNFFKGCPQAKTCTIILRGGAEQFMEETHRSLHDAIMIVRRAMKNDSVVAGGGAIEMELSSFLREQSRTIQGKEQLLIAAYAKALEVIPRQLCDNAGFDATNILNKLRMKHSTGSRWSGVNIMEEDICDNFEACVWEPAIVKINALTAASEATCLILSVDETIKNPRAQQDGGGAG--RGRGRP---
>EOG091F00RZ|Biomphalaria_glabrata|JG11_Dondice_occidentalis|TRANSCRIPT
-MNAPIILLKEGTDTSQGKPQILGNINACQTVADAVRTTLG-------------GVVISNDGATILKTLDIVHPAAKTLVDIAKSQDSEVGDGTTSVTLLAGEFLKQFKPFVEEGVHPQVIVRAVRKALSMALKKLKDIAVHIKKDDPKEQRDLLMRCAATALSSKLVAAHKDFFSEMVVNAVCMLGELLPLNMIGIKKVQGGGLEDSLLVAGVAFKKTFSYAGFEMQPKKYTNPKIALLNVELELKAEKENAEVRVDDVTEYQSIVDAEWNILYEKLDNIYKSGAKVVLSKLPIGDVATQYFADRDLFCAGRVPDEDLKRTMKACGGSIQTSVQSLTPDVLGNCETFEELQVGGERYNFFKGCNQAKTCTIILRGGAEQFMEETHRSLHDAIMIVRRAMKNDSVVAGGGAIEMELSSFLRDQSRTIQGKEQLLISAYAKALEVIPRQLCDNAGFDATNILNKLRMKHSTGSRWSGVNIMEEDICDNFEACVWEPAVVKINALTAASEATCLILSVDETIKNPRSGQDGGGAP-PMGRGRGRP-
>EOG091F00RZ|Biomphalaria_glabrata|JG12_Dondice_parguerensis|TRANSCRIPT
-MNAPIILLKEGTDTSQGKPQILGNINACQTVADAVRTTLG-------------GVVISNDGATILKTLDIVHPAAKTLVDIAKSQDSEVGDGTTSVTLLAGEFLKQFKPFVEEGVHPQVIVRAVRKALSMALKKLKDIAVHIKKDDPKEQRDLLMRCAATALSSKLVAAHKDFFSEMVVNAVCMLGELLPLNMIGIKKVQGGGLEDSLLVAGVAFKKTFSYAGFEMQPKKYTNPKIALLNVELELKAEKENAEVRVDDVTEYQNIVDAEWNILYEKLDNIYKSGAKVVLSKLPIGDVATQYFADRDLFCAGRVPDEDLKRTMKACGGSIQTSVQSLTPDVLGNCETFEELQVGGERYNFFKGCNQAKTCTIILRGGAEQFMEETHRSLHDAIMIVRRAMKNDSVVAGGGAIEMELSSFLRDQSRTIQGKEQLLISAYAKALEVIPRQLCDNAGFDATNILNKLRMKHSTGSRWSGVNIMEEDICDNFEACVWEPAVVKINALTAASEATCLILSVDETIKNPRSGQDGGGAP-PMGRGRGRP-
>EOG091F00RZ|Biomphalaria_glabrata|HW02_Berghia_verrucicornis|TRANSCRIPT
-MNAPIILLKEGTDTSQGKPQILGNINACQTVADAVRTTLG-------------GVVISNDGATILKTLDIVHPAAKTLVDIAKSQDSEVGDGTTSVTLLAGEFLKQFKPFVEEGVHPQVIVRAVRKALSMALKKLKDIAVHIKKDDPKEQRELLMKCASTALSSKLVAAHKDFFSEMVVNAVCMLGELLPLNMIGIKKVQGGGLEDSLLVAGVAFKKTFSYAGFEMQPKKYVNPKIALLNVELELKAEKENAEVRVDDVTEYQNIVDAEWKILYEKLDNIYKSGAKVVLSKLPIGDIATQYFADRDLFCAGRVPEEDLKRTMKACGGSIQTSVQSLTPDVLGNCESFEELQVGGERYNFFKGCPQAKTCTIILRGGAEQFMEETHRSLHDAIMIVRRAMKNDSVVAGGGAIEMELSSFLREQSRTIQGKEQLLISAYAKALEVIPRQLCDNAGFDATNILNKLRMKHSTGSRWSGVNIMDEDICDNFEACVWEPAIVKINALTAASEATCLILSVDETIKNPRSQQEGGGGAPPMGRGRGRP-
>EOG091F00RZ|Biomphalaria_glabrata|JG04_Berghia_stephanieae|TRANSCRIPT
-MNAPIILLKEGTDTSQGKPQILGNINACQTVSDAVRTTLG-------------GVVISNDGATILKALDIVHPAAKTLVDIAKSQDSEVGDGTTSVTLLAGEFLKQFKPFVEEGVHPQVIVRAVRKALSMALKKLKDIAVHIKKDDPKEQRELLMKCASTALSSKLVAAHKDFFSEMVVNAVCMLGELLPLNMIGIKKVQGGGLEDSLLVAGVAFKKTFSYAGFEMQPKKYVNPKIALLNVELELKAEKENAEVRVDDVTEYQNIVDAEWKILYEKLDNIYKSGAKVVLSKLPIGDIATQYFADRDLFCAGRVPEEDLKRTMKACGGSIQTSVQSLTPDVLGNCESFEELQVGCERYNFFKGCPQAKTCTIILRGGAEQFMEETHRSLHDAIMIVRRAMKNDSVVAGGGAIEMELSSFLREQSRTIQGKEQLLISAYAKALEVIPRQLCDNAGFDATNILNKLRMKHSTGSRWSGVNIMDEDICDNFEACVWEPAIVKINALTAASEATCLILSVDETIKNPRSQQEGGGGAPPMGRGRGRP-
>EOG091F00RZ|Biomphalaria_glabrata|HW20_Spurilla_neapolitana|TRANSCRIPT
-MNAPIILLKEGTDTSQGKPQILGNINACQTVADAVRTTLG-------------GVVISNDGATILKTLDIVHPAAKTLVDIAKSQDSEVGDGTTSVTLLAGEFLKQFKPFVEEGVHPQVIVRAVRKALSMALKKLKDIAVHIKKDDPKEQRELLMKCASTALSSKLVAAHKDFFSEMVVNAVCMLGELLPLNMIGIKKVQGGGLEDSLLVAGVAFKKTFSYAGFEMQPKKYVGPKIALLNVELELKAEKENAEVRVEDVTEYQNIVDAEWKILYEKLDNIYKSGAKVVLSKLPIGDIATQYFADRDLFCAGRVPEEDLKRTMKACGGSIQTSVQSLTPDVLGTCETFEELQVGGERYNFFKGCPQAKTCTIILRGGAEQFMEETHRSLHDAIMIVRRAMKNDSVVAGGGAIEMELSSFLREQSRTIQGKEQLLISAYAKALEVIPRQLCDNAGFDATNILNKLRMKHSTGSRWSGVNILDEDICDNFEACVWEPAIVKINALTAASEATCLILSVDETIKNPRSQQEGGGGAPPMGRGRGRPM
>EOG091F00RZ|Biomphalaria_glabrata|JG29_Spurilla_braziliana|TRANSCRIPT
-MNAPIILLKEGTDTSQGKPQILGNINACQTVADAVRTTLG-------------GVVISNDGATILKTLDIVHPAAKTLVDIAKSQDSEVGDGTTSVTLLAGEFLKQFKPFVEEGVHPQVIVRAVRKALSMALKKLKDIAVHIKKDDPKEQRELLMKCAATALSSKLVAAHKDFFSEMVVNAVCMLGELLPLNMIGIKKVQGGGLEDSLLVAGVAFKKTFSYAGFEMQPKKYVGPKIALLNVELELKAEKENAEVRVDDVTEYQNIVDAEWKILYEKLDNIYKSGAKVVLSKLPIGDIATQYFADRDLFCAGRVPDEDLKRTMKACGGSIQTSVQSLTPDVLGTCETFEELQVGGERYNFFKGCPQAKTCTIILRGGAEQFMEETHRSLHDAIMIVRRAMKNDSVVAGGGAIEMELSSFLREQSRSIQGKEQLLISAYAKALEVIPRQLCDNAGFDATNILNKLRMKHSTGSRWSGVNIMDEDICDNFEACVWEPAIVKINALTAASEATCLILSVDETIKNPRSQQEGGGGAPPMGRGRGRP-
>EOG091F00RZ|Biomphalaria_glabrata|JG21_Limenandra_confusa|TRANSCRIPT
-MNAPIILLKEGTDTSQGKPQILGNINACQTVADAVRTTLG-------------GVVISNDGATILKTLDIVHPAAKTLVDIAKSQDSEVGDGTTSVTLLAGEFLKQFKPFVEEGVHPQVIVRAVRKALSMALKKLKDIAVHIKKDDPKEQRELLMKCAATALSSKLVAAHKDFFSEMVVNAVCMLDELLPLNMIGIKKVQGGGLEDSLLVAGVAFKKTFSYAGFEMQPKKYVNPKIALLNVELELKAEKENAEVRVDDVTEYQKIVDAEWNILYEKLDNIYKSGAKVVLSKLPIGDIATQYFADRDLFCAGRVPDEDLKRTMKACGGSIQTSVQSLTPDVLGTCETFEELQVGGERYNFFKGCPQAKTCTIILRGGAEQFMEETHRSLHDAIMIVRRAMKNDSVVAGGGAIEMELSSFLRDQSRTIQGKEQLLISAYAKALEVIPRQLCDNAGFDATNILNKLRMKHSTGSRWSGVNIMDEDICDNFEACVWEPAIVKINALTAASEATCLILSVDETIKNPRSQQEGGGGAPPMGRGRGRP-
>EOG091F00RZ|Biomphalaria_glabrata|JG01_Aeolidiella_alba|TRANSCRIPT
-MNAPIILLKEGTDTSQGKPQILGNINACQTVADAVRTTLG-------------GVVISNDGATILKTLDIVHPAAKTLVDIAKSQDSEVGDGTTSVTLLAGEFLKQFKPFVEEGVHPQVIVRAVRKALSMALKKLKDIAVHIKKDDPKEQRELLMKCAATALSSKLVAAHKEFFSEMVVNAVCMLGELLPLNMIGIKKVQGGGLEDSLLVAGVAFKKTFSYAGFEMQPKKYVNPKIALLNVELELKAEKENAEVRVDDVTEYQNIVDAEWKILYEKLDNIYKSGAKVVLSKLPIGDIATQYFADRDLFCAGRVPEEDLKRTMKACGGSIQTSVQSLTSDVLGTCETFEELQVGGERYNFFKGCPEAKTCTIILRGGAEQFMEETHRSLHDAIMIVRRAMKNDSVVAGGGAIEMELSSYLREQSRTIQGKEQLLISAYAKALEVIPRQLCDNAGFDATNILNKLRMKHSTGSRWSGVNIMDEDICDNFEACVWEPAIVKINALTAASEATCLILSVDETIKNPRSQQDGGGAP--MGRGRGRP-
>EOG091F00RZ|Biomphalaria_glabrata|JG02_Antaeolidiella_chromosoma|TRANSCRIPT
-MNAPIILLKEGTDTSQGKPQILGNINACQTVADAVRTTLG-------------GVVISNDGATILKTLDIVHPAAKTLVDIAKSQDSEVGDGTTSVTLLAGEFLKQFKPFVEEGVHPQVIVRAVRKALSMALKKIKDIAVHIKKDDPKEQRELLMKCASTALSSKLVAAHKDFFSEMVVNAVCMLGELLPLNMIGIKKVQGGGLEDSLLVAGVAFKKTFSYAGFEMQPKKYVNPKIALLNVELELKAEKENAEVRVDDVTEYQNIVDAEWKILYEKLDNIYKSGAKVVLSKLPIGDIATQYFADRDLFCAGRVPDEDLKRTMKACGGSIQTSVQSLTPDVLGTCETFEELQVGCERYNFFKGCTQAKTCTIILRGGAEQFMEETHRSLHDAIMIVRRAMKNDSVVAGGGAIEMELSSFLREQSRSIQGKEQLLISAYAKALEVIPRQLCDNAGFDATNILNKLRMKHSTGSRWSGVNILDEDICDNFEACVWEPAVVKINALTAASEATCLILSVDETIKNPRSQQEGGGAP-PMGRGRGRPM
>EOG091F00RZ|Biomphalaria_glabrata|JG16_Flabellina_iodinea|TRANSCRIPT
-MNAPIILLKEGTDTSQGKPQILGNINACQTVSEAVRTTLG-------------GVVISNDGATILKTLDIVHPAAKTLVDIAKSQDSEVGDGTTSVTLLAGEFLKQFKPFVEEGVHPQVIVRAVRKALNMAMKKLKDIAVHIKKDDAKEQRELLMKCAATALSSKLVAAHKMFFSEMVVNAVCMLGDLLPLNMIGIKKVQGGGLEDSLLVAGVAFKKTFSYAGFEMQPKKYVNPKIALLNVELELKAEKENAEVRVDDVSEYQNIVDAEWKILYEKLDNIYKSGAKVVLSKLPIGDVATQYFADRDLFCAGRVPDEDLKRTMKACGGSIQTSVQSLTPDVLGNCETFEELQVGCERYNFFKGCPQAKTCTIILRGGAEQFMEETHRSLHDAIMIVRRAMKNDSVVAGGGAIEMELSSYLREQSRTIQGKEQLLISAYAKALEVIPRQLCDNAGFDATNILNKLRMKHSTGSRWSGVNIMEEDICDNFEACVWEPAIVKINALTAASEATCLILSVDETIKNPRSQQEGGGGAPPMGRGRGRPM
>EOG091F00RZ|Biomphalaria_glabrata|JG20_Learchis_evelinae|TRANSCRIPT
--------------------------------------------------------------------------------------------------------------------------------------------------------------------------------------------------------------DSLLVAGVAFKKTFSYAGFEMQPKKYINPKIALLNVELELKAEKENAEVRVDDVTEYQNIVDAEWKILYEKLDNIYKSGAKVVLSKLPIGDVATQYFADRDLFCAGRVPDEDLKRTMKACGGSIQTSVQNLTPDVLGTCETFEELQVGGERYNFFKGCPQAKTCTIILRGGAEQFMEETHRSLHDAIMIVRRAMKNDSVVAGGGAIEMELSSFLREQSRTIQGKEQLLISAYAKALEVIPRQLCDNAGFDATNILNKLRMKHSTGSRWSGVNILEEDICDNFEACVWEPAIVKINALTAASEATCLILSVDETIKNPRSAQEGGGAP-PMGRGRGRPM
>EOG091F00RZ|Biomphalaria_glabrata|HW06_Cratena_peregrina|TRANSCRIPT
-MNAPIILLKEGTDTSQGKPQILGNINACQTVADAVRTTLG-------------GVVISNDGATILKTLDIVHPAAKTLVDIAKSQDSEVGDGTTSVTLLAGELLKQFKPFVEEGVHPQVIVRAVRKALNMAMKKLKDIAVHIKKDDPKEQRELLMKCASTALSSKLVAAHKDFFSEMVVNAVCMLDDLLPLNMIGIKKVQGGGLEDSLLVAGVAFKKTFSYAGFEMQPKKYVNPKMALLNVELELKAEKENAEVRVDDVTEYQKIVDAEWKILYEKLDNIYKSGAKVVLSKLPIGDVATQYFADRDLFCAGRVPDEDLKRTMKACGGSIQTSVQNMTPDVLGTCETFEELQVGGERYNFFKGCPQARTCTIILRGGAEQFMEETHRSLHDAIMIVRRAMKNDSVVAGGGAIEMELSSFLREQSRTIQGKEQLLISAYAKALEVIPRQLCDNAGFDATNILNKLRMKHSTGSRWSGVNILEEDICDNFEACVWEPAIVKINALTAASEATCLILSVDETIKNPRSQQDGGGAP-GMGR------
>EOG091F00RZ|Biomphalaria_glabrata|HW12_Facelina_rubrovittata|TRANSCRIPT
-MNTPIILLKEGTDTSQGKPQILGNINACQTVSDAVRTTLG-------------GVVISNDGATILKTLDIVHPAAKTLVDIAKSQDSEVGDGTTSVTLLAGEFLKQFKPFVEEGVHPQVIVRAVRKALSMALKKLRDIAVHIKKDDPKEQRELLMKCASTALSSKLVAAHKDFFSEMVVNAVCMLDELLPLNMIGIKKVQGGGLENSLLVAGVAFKKTFSYAGFEMQPKKYVNPKMALLNVELELKAEKENAEVRVDDVTEYQKIVDAEWKILYEKLDNIYKSGAKVVLSKLPIGDVATQYFADRDLFCAGRVPDEDLKRTMKACGGSIQTSVQNLTPDVLGTCETFEELQVGGERYNFFKGCPQARTCTIILRGGAEQFMEETHRSLHDAIMIVRRAMKNDSVVAGGGAIEMELSSFLREQSRTIQGKEQLLISAYAKALEVIPRQLCDNAGFDATNILNKLRMKHSTGSRWSGVNIMEEDICDNFEACVWEPAVVKINALTAASEATCLILSVDETIKNPRSQQDGGGAP-PMGRGRGRP-
>EOG091F00RZ|Biomphalaria_glabrata|HW13_Favorinus_branchialis|TRANSCRIPT
-MNAPIILLKEGTDTSQGKPQILGNINACQTVSDAVRTTLG-------------GVVISNDGATILKTLDIVHPAAKTLVDIAKSQDSEVGDGTTSVTLLAGEFLKQFKPFVEEGVHPQVIVRAVRKALSMAMKKLKDIAVHIKKDDPKEQRELLMKCASTALSSKLVAAHKDFFSDMVVNAVTMLDELLPLNMIGIKKVQGGGLEDSLLVAGVAFKKTFSYAGFEMQPKKYTNPKISLLNVELELKAEKENAEVRVDDVTEYQKIVDAEWKILYEKLDNIYKSGAKVVLSKLPIGDVATQYFADRDLFCAGRVPDEDLKRTMKACGGSIQTSVQSLTPDVLGSCETFEELQVGGERYNFFKGCPQAKTCTIILRGGAEQFMEETHRSLHDAIMIVRRAMKNDSVVAGGGAIEMELSSFLREQSRAIQGKEQLLISAYAKALEVIPRQLCDNAGFDATNILNKLRMKHSTGSRWSGVNIMEEDICDNFEACVWEPAIVKINALTAASEATCLILSVDETIKNPRSQQDGGGAP-PMGRGRGRPM
>EOG091F00RZ|Biomphalaria_glabrata|JG15_Favorinus_auritulus|TRANSCRIPT
-MNAPIILLKEGTDTSQGKPQILGNINACQTVSDAVRTTLG-------------GVVISNDGATILKTLDIVHPAAKTLVDIAKSQDSEVGDGTTSVTLLAGEFLKQFKPFVEEGVHPQVIVRAVRKALSMAMKKLKDIAVHIKKDDPKEQRELLMKCASTALSSKLVAAHKDFFSDMVVNAVTMLDELLPLNMIGIKKVQGGGLEDSLLVAGVAFKKTFSYAGFEMQPKKYINPKISLLNVELELKAEKENAEVRVDDVAEYQNIVDAEWKILYEKLDNIYKSGAKVVLSKLPIGDVATQYFADRDLFCAGRVPDEDLKRTMKACGGSIQTSVQSLTSDVLGTCETFEELQVGGERYNFFKGCPQAKTCTIILRGGAEQFMEETHRSLHDAIMIVRRAMKNDSVVAGGGAIEMELSSFLREQSRAIQGKEQLLISAYAKALEVIPRQLCDNAGFDATNILNKLRMKHSTGSRWSGVNIMEEDICDNFEACVWEPAIVKINALTAASEATCLILSVDETIKNPRSQQDGGGAP-PMGRGRGRP-
>EOG091F00RZ|Biomphalaria_glabrata|JG27_Phidiana_lynceus|TRANSCRIPT
-MNAPIILLKEGTDTSQGKPQILGNINACQTVADAVRTTLG-------------GVVISNDGATILKTLDIVHPAAKTLVDIAKSQDSEVGDGTTSVTLLAGEFLKQFKPFVEEGVHPQVIVRAVRKALNMAMKKLKDIAVHIKKDDPKEQRELLMKCAATALSSKLVSAHKDFFSEMVVNAVCMLDELLPLNMIGIKKIQGGGLEDSLLVAGVAFKKTFSYAGFEMQPKKYINPKIALLNVELELKAEKENAEVRVDDVSEYQNIVDAEWKILYEKLDNIFKSGAKVVLSKLPIGDVATQYFADRDLFCAGRVP-------------------------------------------------------------------------------------------------------------------------------------------------------------------------------------------------------------------------------------
>EOG091F00RZ|Biomphalaria_glabrata|HW05_Caloria_elegans|TRANSCRIPT
-MNAPIILLKEGTDTSQGKPQILGNINACQTVTEAVRTTLG-------------GVVISNDGATILKTLDIVHPAAKTLVDIAKSQDSEVGDGTTSVTLLAGEFLKQFKPFVEEGVHPQVIVRAVRKALSMAMKKLKDIAVHIKKDDPKEQRELLMKCAATALSSKLVAAHKDFFSEMVVNAVCMLDDLLPLNMIGIKKVQGGGLEDSLLVAGVAFKKTFSYAGFEMQPKKYLNPKISLLNVELELKAERENAEVRVDDVTEYQNIVDAEWKILYEKLDNIYNSGAKVVLSKLPIGDVATQYFADRDLFCAGRVPDEDLKRTMKACGGSIQTSVQSLTPDVLGTCETFEELQVGGERYNFFKGCPQARTCTIILRGGAEQFMEETHRSLHDAIMIVRRAMKNDSVVAGGGAIEMELSSFLREHSRTIQGKEQLLISAYAKALEVIPRQLCDNAGFDATNILNKLRMKHSTGSRWSGVNILEEDICDNFEACVWEPAIVKINALTAASEATCLILSVDETIKNPRSQQEGGGGAPPMGRGRGRP-
>EOG091F00RZ|Biomphalaria_glabrata|JG25_Palisa_papillata|TRANSCRIPT
-MNAPIILLKEGTDTSQGKPQILGNINACQTVADAVRTTLG-------------GVVISNDGATILKTLDIVHPAAKTLVDIAKSQDSEVGDGTTSVTLLAGEFLKQFKPFVEEGVHPQVIVRAVRKALNMAMKKLRDIAVHIKKDDPKEQRELLMKCASTALSSKLVAAHKDFFSEMVVNAVSMLDELLPLNMIGIKKVQGGGLEDSRLVAGVAFKKTFSYAGFEMQPKKYINPNIALLNVELELKAERENAEVRVDDVTEYQKIVDAEWKILYEKLDNIYKSGAKVVLSKLPIGDVATQYFADRDLFCAGRVPDEDLKRMMKACGGSIQTSVQNMTPDVLGSCETFEELQVGGERYNFFKGCPQARTCTIILRGGAEQFMEETHRSLHDAIMIVRRAMKNDSVVAGGGAIEMELSSFLRDQSRTIQGKEQLLISAYAKALEVIPRQLCDNAGFDATNILNKLRMKHSTGSRWSGVNIMEEDICDNFEACVWEPAVVKINALTAASEATCLILSVDETIKNPRSQQDGGGAP-PMGRGRGRP-
>EOG091F00RZ|Biomphalaria_glabrata|JG03_Austraeolis_stearnsi|TRANSCRIPT
-MNAPIILLKEGTDTSQGKPQILGNINACQTVADAVRTTLG-------------SVVISNDGATILKTLDIVHPAAKTLVDIAKSQDSEVGDGTTSVTLLAGEFLKQFKSFVEEGVHPQVIVRAVRKALNMALKKLKDIAVHIKKDDPKEQRELLMKCASTALSSKLVAAHKDFFSEMVVNAVSMLDELLPLNMIGIKKVQGGGLEDSRLVAGVAFKKTFSYAGFEMQPKKYTNPKMALLNVELELKAERENAEVRVDDVTEYQNIVDAEWKILYEKLDNIYKSGAKIVLSKLPIGDVATQYFADRDLFCAGRVPEEDLKRTMKACGGSIQTSVQNMTPDVLGSCETFEELQVGGERYNFFKGCPQARTCTIILRGGAEQFMEETHRSLHDAIMIVRRAMKNDSVVAGGGAIEMELSSFLREQSRTIQGKEQLLISAYAKALEVIPRQLCDNAGFDATNILNKLRMKHSTGSRWSGVNILEEDICDNFEACVWEPAVVKINALTAASEATCLILSVDETIKNPRSQQDGGGAP-PMGRGRGRP-
>EOG091F00RZ|Biomphalaria_glabrata|JG32_Unidentia_angelvaldesi|TRANSCRIPT
-MNAPIILLKEGTDTSQGKPQILGNINACQTVADAVRTTLG-------------GVTISNDGATILKTLDIVHPAAKTLVDIAKSQDSEVGDGTTSVTLLAGEFLKQFKPFVEEGVHPQVIVRAVRKALNMAMKKLKDIAVHIKKDDPKEQRDLLMKCAATALSSKLVAAHKDFFSKMVVDAVCMLDDLLPLNMIGIKKVQGGGLEDSLLVAGVAFKKTFSYAGFEMQPKKYTNPKIALLNVELELKAEKENAEVRVDDVNEYQNIVDAEWKILYEKLDNIYKSGAKVVLSKLPIGDVATQYFADRDLFCAGRVPEEDLKRTMKACGGSIQTSVQSLVPDVLGTCETFEELQVGGERFNFFKGCPQAKTCTIILRGGAEQFMEETHRSLHDAIMIVRRAMKNDSVVAGGGAIEMELSSYLREQSRTIQGKEQLLISAYAKALEVIPRQLCDNAGFDATNILNKLRMKHATGSRWAGVNIMEEDICDNFEACVWEPAIVKINALTAASEATCLILSVDETIKNPRAQQDGGGAP-QMGRGRGRPM
>EOG091F00RZ|Biomphalaria_glabrata|HW15_Flabellina_babai|TRANSCRIPT
-MNAPIILLKEGTDTSQGKPQILGNINACQTVADAVRTTLG-------------GVVISNDGATILKTLDIIHPAAKTLVDIAKSQDSEVGDGTTSVTLLAGEFLKQFKPFVEEGVHPQVIVRAVRKALNMALKKIKDIAVHIKKDDPKEQRELLMKCAATALSSKLVAAHKEFFSEMVVNAVCMLDELLPLNMIGIKKVQGGSLEDSLLVAGVAFKKTFSYAGFEMQRKKYVNPKMALLNVELELKAEKENAEVRVDDVHEYQNIVDAEWKILYEKLDNIYKSGAKVVLSKLPIGDVATQYFADRDLFCAGRVPDEDLKRTMKACGGSIQTSVQSLTPDVLGTCETFEELQVGGERYNFFKGCPQAKTCTIVLRGGAEQFMEETHRSLHDAIMIVRRAKKNDSVVAGGGAIEMELSSFLREQSRTIQGKEQLLISAYAKALEVIPRQLCDNAGFDATNILNKLRMKHSTGSRWSGVNIMEEDICDNFEACVWEPAVVKINALTAASEATCLILSVDETIKNPRSQQEGGGAP-PMGRGRGRP-
>EOG091F00RZ|Biomphalaria_glabrata|HW18_Janolus_cristatus|TRANSCRIPT
-MNTPIILLKEGTDTSQGKPQILGNINACQTVTDAVRTTLG-------------GVVISNDGATILKTLDIVHPAAKTLVDIAKSQDSEVGDGTTSVTLLAGEFLKQFKSFVEEGVHPQVIVRAVRKALAMALKKLKDIAVHIKKDDPKEQRELLMKCAATALSSKLVAAHKDFFSEMVVNAVCMLGELLPLNMIGIKKVQGGGLEDSLLVAGVAFKKTFSYAGFEMQPKKYVNPKIALLNVELELKAEKENAEVRVDDVTEYQNIVDAEWKILYEKLDNIYKSGAKVVLSKLPIGDVATQYFADRDLFCAGRVPDEDLKRTMKACGGSIQTSVQSLTPDVLGTSETFEELQVGGERYNFFKGCTQAKTCTIILRGGAEQFMEETHRSLHDAIMIVRRAMKNDSVVAGGGAIEMELSSYLREQSRAIQGKEQLLIAAYAKALEVIPRQLCDNAGFDATNILNKLRMKHSTGSTWSGVNIMEEDICDNFEACVWEPAVVKINALTAASEATCLILSVDETIKNPRSQQEGGGPG--MGRGR----
>EOG091F00RZ|Biomphalaria_glabrata|JG19_Janolus_barbarensis|TRANSCRIPT
-MNTPIILLKEGTDTSQGKPQILGNINACQTVSDAVRTTLG-------------GVVISNDGATILKTLDIVHPAAKTLVDIAKSQDSEVGDGTTSVTLLAGEFLKQFKSFVEEGVHPQVIVRAVRKALAMALKKLKDIAVHIQKDDPKEQRELLMKCASTALSSKLVAGHKEFFSEMVVNAVCMLGELLPLNMIGIKKVQGGGLEDSLLVAGVAFKKTFSYAGFEMQPKKYVNPKIALLNVELELKAEKENAEVRVDDITEYQNIVDAEWKILYEKLDNIYKSGAKVVLSKLPIGDVATQYFADRDLFCAGRVPDEDLKRTMKACGGSIQTSVQSLTPDVLGTCETFEELQVGGERYNFFKGCTQAKTCTIILRGGAEQFMEETHRSLHDAIMIVRRAMKNDSVVAGGGAIEMELSSYLREQSRTIQGKEQLLIAAYAKALEVIPRQLCDNAGFDATNILNKLRMKHSTGSTWSGVNIMEEDICDNFEACVWEPAIVKTNALTAASEATCLILSVDETIKNPRSQQDGGAPG--MGRGR----
>EOG091F00RZ|Biomphalaria_glabrata|JG24_Noumeaella_rubrofasciata|TRANSCRIPT
----PIILLKEGTDTSQGKPQILGNINACQTVSDAVRTTLG-------------GVVISNDGATILKTLDIIHPAAKTLVDIAKSQDSEVGDGTTSVTLLAGEFLKQFKPFVEEGVHPQVIVRAVRKALSMAMKKLKDIAVHIKKDDAKEQRELLMKCASTALSSKLVAAHKEFFSEMVVNAVCMLGELLPLNMIGIKKVQGGGLEDSLLVAGVAFKKTFSYAGFEMQPKKYTNPKIALLNVELELKAERENAEVRVDDVTEYQNIVDAEWKILYEKLDNIYKSGAKVVLSKLPIGDVATQYFADRDLFCAGRVPDEDLKRTMKACGGSIQTSVQSLTPDVLGTCETFEELQVGGERYNFFKGCTLAKTCTIILRGGAEQFMEETHRSLHDAIMIVRRAMKNDSVVAGGGAIEMELSSYLREQSRSIQGKEQLLISAYAKALEVIPRQLCDNAGFDATNILNKLRMKHSTGSRWSGVNILEEDICDNFEACVWEPAIVKINALTAASEATCLILSVDETIKNPRSQQDGGGAP-GMGR------
>EOG091F00RZ|Biomphalaria_glabrata|JG10_Dirona_picta|TRANSCRIPT
-QNTPIILLKEGTDTSQGKPQILGNINACQTVADAVRTTLG-------------GVVISNDGATILKTLDIVHPAAKTLVDIAKSQDSEVGDGTTSVTLLAGEFLKQFKSFVDEGVHPQVIVRAVRKALSMALKKLKDIAVHIKKDDPKEQRELLMKCASTALSSKLVAAHKEFFSEMVVNAVCMLDDLLPLNMIGIKKVQGGGLEDSLLVAGVAFKKTFSYAGFEMQPKKYINCKIALLNVELELKAEKENAEVRVDDVNEYQNIVDAEWKILYEKLDNIYKSGAKVVLSKLPIGDVATQYFADRDLFCAGRVPDEDLKRTMKACGGSIQTSVQSLTPDVLGSCETFEELQVGGERYNFFKGCPQAKTCTIILRGGAEQFMEETHRSLHDAIMIARRAMKNDSVVAGGGAIEMELSSYLREQSRTIQGKEQLLIAAYAKALEVIPRQLCDNAGFDATNILNKLRMKHSTGSRWSGVNILEEDICDNFEACVWEPAIVKINALTAASEATCLILSVDETIKNPRSQQEGGGAP--MGRGRGRPM
>EOG091F00RZ|Biomphalaria_glabrata|HW10_Embletonia_pulchra|TRANSCRIPT
-QNAPIILLKEGTDTSQGKPQILGNINACQTVSEAVRTTLG-------------GVVISNDGATILKTLDIVHPAAKTLVDIAKSQDSEVGDGTTSVTLLAGEFLKQFKPFVEEGVHPQVIVRAVRKALSMALKKLKDIAVHIKKDDPKEQRELLEKCASTALSSKLVAAHKEFFSDMVVNAVTMLDELLPLNMIGIKKVQGGGLEDSLLVAGVAFKKTFSYAGFEMQPKKYVNPKIALLNVELELKAERENAEIRVDDVNEYQNIVDAEWKILYEKLDNIHKSGAKVVLSKLPIGDVATQYFADRDMFCAGRVPEEDLKRTMKACGGSIQTSVQSLTPDVLGSCESFEELQVGGERYNFFKGCPQAKTCTIILRGGAEQFMEETHRSLHDAIMIVRRAMKNDSVVAGGGAIEMELSSHLREQSRTIQGKEQLLIAAYAKALEVIPRQLCDNAGFDATNILNKLRMKHSTGSRWSGVNILEEDICDNFEACVWEPAIVKINALTAASEATALILSVDETIKNPRSQQEGGGAP--MGRGRGRP-
>EOG091F00RZ|Biomphalaria_glabrata|HW14_Flabellina_affinis|TRANSCRIPT
-MNAPIILLKEGTDTSQGKPQILGNINACQTVSDAVRTTLG-------------GVTISNDGATILKTLDIVHPAAKTLVDIAKSQDSEVGDGTTSVTLLAGEFLKQFKSFVEEGVHPQVIVKAVRKALSLALKKLKDIAVHIKKDDPKEQRELLMKCAATALSSKLVAAHKDFFSEMVVNAVMMLDELLPLNMIGIKKVQGGGLEDSLLVAGVAFKKTFSYAGFEMQPKKYTNPKIALLNVELELKAEKENAEVRVDDVTEYQNIVDAEWKILYEKLDNIYKSGAKVVLSKLPIGDVATQYFADRDLFCAGRVPDEDLKRTMKACGGSIQTSVQSLTPDVLGTCETFEELQVGGERYNFFKGCVQAKTCTIILRGGAEQFMEETHRSLHDAIMIVRRAMKNDSVVAGGGAIEMELSSYLREHSRTIQGKEQLLISAYAKALEVIPRQLCDNAGFDATNILNKLRMKHSTGSKWHGVNILEEDICDNFVACVWEPAIVKINALTAASEATCLILSVDETIKNPRSQQEGGGAP-PMGRGRGRP-
>EOG091F00RZ|Biomphalaria_glabrata|JG22_Lomanotus_vermiformis|TRANSCRIPT
--NTPIILLKEGTDTSQGKPQILGNINACQTVADAVRTTLG-------------GVVISNDGATILKTLDIVHPAAKTLVDIAKSQDSEVGDGTTSVTLLAGEFLKQFKPFVEEGVHPQVIVRAARKALSMALKKLKDIAVHIKKDDPKEQRELLEKCASTALSSKLVAGHKKFFSDMVVNAVCMLDELLPLNMIGIKKVQGGGLEDSLLVAGVAFKKTFSYAGFEMQPKKYVNPKIALLNVELELKAEKENAEVRVDNVSEYQNIVDAEWKILYEKLDSIYKSGAKVVLSKLPIGDVATQYFADRDLFCAGRVPEEDLKRTMKACGGSIQTSVQNLTPDVLGSCESFEEIQVGGERYNFFKGCPQAKTCTIILRGGAEQFMEETHRSLHDAIMIVRRAMKNDSVVAGGGAIEMELSSHLREQSRTIQGKEQLLISAYAKALEVIPRQLCDNAGFDATNILNKLRMKHSTGSRWSGVNILEEDICDNFEACVWEPAIVKINALTAASEATCLILSVDETIKNPKAQGDGGAPG--MGRGRGRP-
>EOG091F00RZ|Biomphalaria_glabrata|JG28_Scyllaea_fulva|TRANSCRIPT
-MNAPIILLKEGTDTSQGKPQILGNINACQTVADAVRTTLG-------------GVVISNDGATILKTLDIVHPAAKTLVDIAKSQDSEVGDGTTSVTLLAGEFLKQFKPFVEEGVHPQVIVRAVRKALSMALKKIKDIEVHIKKDDPKEQRELLKKCAATALSSKLVAGHKEFFSDMVVNAVCMLDELLPLNMIGIKKVQGGGLEDSLLVAGVAFKKTFSYAGFEMQPKKYTNPKIALLNVELELKAEKENAEVRVDNVSEYQNIVDAEWQILYEKLDNIYKSGAKVVLSKLPIGDVATQYFADRDLFCAGRVPDEDLKRTMKACGGSIQTSVQNLTPDVLGSCETFEEIQVGGERYNFFKGCPQAKTCTIILRGGAEQFMEETHRSLHDAIMIVRRAMKNDSVVAGGGAIEMELSSYLREQSRTIQGKEQLLISAYAKALEVIPRQLCDNAGFDATNILNKLRMKHSTGSRWSGVNIMEEDICDNFEACVWEPAIVKINALTAASEATCLILSVDETIKNPKAQQEGGAPM-GRGRGRP---
>EOG091F00RZ|Biomphalaria_glabrata|HW17_Hermissenda_crassicornis|TRANSCRIPT
-MNTPIILLKEGTDTSQGKPQILGNINACQTVADAVRTTLG-------------GVVISNDGATILKTLDIIHPAAKTLVDIAKSQDSEVGDGTTSVTLLAGEFLKQFKPFVEEGVHPQVIVRAVRKALSMALKKLKDIAVHIKKDDPKEQRDLLIRCASTALSSKLVAAHKEFFSEMVVNAVCMLGELLPLNMIGIKKVQGGGLEDSKLVAGVAFKKTFSYAGFEMQPKKYLNPKIAMLNVELELKAEKENAEVRVDDVAEYQKIVDAEWNILYEKLDNIYKSGAKVVLSKLPIGDVATQYFADRDLFCAGRVPDEDLKRTMKACGGSIQTSVQSLTPDVLGTCETFEELQVGCERYNFFKGCTLAKTCTIILRGGAEQFMEETHRSLHDAIMIVRRAMKNDSVVAGGGAIEMELSSFLREQSRTIQGKEQLLISAYAKALEVIPRQLCDNAGFDATNILNKLRMKHSTGSRWSGVNILEEDICDNFEACVWEPAVVKINALTAASEATCLILSVDETIKNPRSQQEGGGG------------
>EOG091F00RZ|Biomphalaria_glabrata|JG18_Hermissenda_opalescens|TRANSCRIPT
-MNTPIILLKEGTDTSQGKPQILGNINACQTVADAVRTTLG-------------GVVISNDGATILKTLDIIHPAAKTLVDIAKSQDSEVGDGTTSVTLLAGEFLKQFKPFVEEGVHPQVIVRAVRKALSMALKKLKDIAVHIKKDDPKEQRDLLIRCASTALSSKLVAAHKEFFSEMVVNAVCMLGELLPLNMIGIKKVQGGGLEDSKLVAGVAFKKTFSYAGFEMQPKKYLNPKIALLNVELELKAEKENAEVRVDDVGEYQKIVDAEWNILYEKLDNIYKSGAKVVLSKLPIGDVATQYFADRDLFCAGRVPDEDLKRTMKACGGSIQTSVQSLTPDVLGTCETFEELQVGCERYNFFKGCTLAKTCTIILRGGAEQFMEETHRSLHDAIMIVRRAMKNDSVVAGGGAIEMELSSFLREQSRTIQGKEQLLISAYAKALEVIPRQLCDNAGFDATNILNKLRMKHSTGSRWSGVNILEEDICDNFEACVWEPAVVKINALTAASEATCLILSVDETIKNPRSQQEGGGG------------
>EOG091F00RZ|Biomphalaria_glabrata|NC05_Hermissenda_crassicornis|TRANSCRIPT
-MNTPIILLKEGTDTSQGKPQILGNINACQTVADAVRTTLG-------------GVVISNDGATILKTLDIIHPAAKTLVDIAKSQDSEVGDGTTSVTLLAGEFLKQFKPFVEEGVHPQVIVRAVRKALSMALKKLKDIAVHIKKDDPKEQRDLLIRCASTALSSKLVAAHKEFFSEMVVNAVCMLGELLPLNMIGIKKVQGGGLEDSKLVAGVAFKKTFSYAGFEMQPKKYLNPKIALLNVELELKAEKENAEVRVDDVGEYQKIVDAEWNILYEKLDNIYKSGAKVVLSKLPIGDVATQYFADRDLFCAGRVPDEDLKRTMKACGGSIQTSVQSLTPDVLGTCETFEELQVGCERYNFFKGCTLAKTCTIILRGGAEQFMEETHRSLHDAIMIVRRAMKNDSVVAGGGAIEMELSSFLREQSRTIQGKEQLLISAYAKALEVIPRQLCDNAGFDATNILNKLRMKHSTGSRWSGVNILEEDICDNFEACVWEPAVVKINALTAASEATCLILSVDETIKNPRSQQEGGGG------------
>EOG091F00RZ|Biomphalaria_glabrata|JG23_Melibe_leonina|TRANSCRIPT
-MNTPIILLKEGTDTSQGKPQILGNISACQTVSDAVRTTLG-------------GVVISNDGATILKTLDIIHPAAKTLVDIAKSQDSEVGDGTTSVTLLAGEFLKQFKSFVEEGVHPQVIVRAVRKALSMALMKIKDIEVHIKKDDPKEQRELLKKCATTALSSKLVAGHKEFFSEMVVDAVCMLGELLPLNMIGIKKVQGGGLEDSLLVAGVAFKKTFSYAGFEMQPKKYSNPKIALLNVELELKAEKENAEIRVDNVAEYQNIVDAEWQILYEKLDNISKSGAKVVLSKLPIGDVATQYFADRDMFCAGRVPEEDLKRTMKACGGSIQTSVQSMTPDVLGHCATFEEIQVGGERFNFFKGCPQAKTCTIILRGGAEQFMEETHRSLHDAIMIVRRAMKNDSVVAGGGAIEMELSSYLREQSRTIQGKEQLLIAAYAKALEVIPRQLCDNAGFDATNILNKLRMKHSTGSRWSGVNIMEEDICDNFEACVWEPAIVKINALTAASEATCLILSVDETIKNPKAQQDGGGPG--RGRGRP---
>EOG091F00RZ|Biomphalaria_glabrata|HW16_Hancockia_cfuncinata|TRANSCRIPT
-MNTPIILLKEGTDTSQGKPQILGNINACQTVSDAVRTTLG-------------GVVISNDGATILKTLDIVHPAAKTLVDIAKSQDSEVGDGTTSVTLLAGEFLKQFKSFVEEGVHPQVIVRAVRKALSMALKKLKDIEVHIKKNDAKEQRELLQKCASTALSSKFVAGHKEFFSNMVVDAVSMLGELLPLNMIGIKKVQGGGLEDSLLVAGVAFKKTFSYAGFEMQPKKYINPKIALLNVELELKAEKENAEVRVDNVAEYQNIVDAEWKILYEKLDNIYNSGATVVLSKLPIGDVATQYFADRDLFCAGRVPDEDLKRTMKACGGSIQTSVQSLTSDVLGCCETFEELQVGGERYNFFKGCPQAKTCTMILRGGAEQFMEETHRSLHDAIMIVRRAMKNDSVVAGGGAIEMELSSYLREQSRTIQGKEQLLIAAYAKALEVIPRQLCDNAGFDATNILNKLRMKHSTGSRWSGVNINEEDICDNFEACVWEPAIVKINALTAASEATCLILSVDETIKNPRSQQEGGGAG--RGRGRP---
>EOG091F00RZ|Biomphalaria_glabrata|JG17_Hancockia_uncinata|TRANSCRIPT
--NTPIILLKEGTDTSQGKPQILGNINACQTVSDAVRTTLG-------------GVVISNDGATILKTLDIVHPAAKTLVDIAKSQDSEVGDGTTSVTLLAGEFLKQFKSFVEEGVHPQVIVRAVRKALSMALKKLKDIEVHIKKNDAKEQRELLQKCASTALSSKFVAGHKEFFSNMVVDAVSMLGELLPLNMIGIKKVQGGGLEDSLLVAGVAFKKTFSYAGFEMQPKKYINPKIALLNVELELKAEKENAEVRVDNVAEYQNIVDAEWKILYEKLDNIYNSGATVVLSKLPIGDVATQYFADRDLFCAGRVPDEDLKRTMKACGGSIQTSVQSLTSDVLGCCETFEELQVGGERYNFFKGCPQAKTCTMILRGGAEQFMEETHRSLHDAIMIVRRAMKNDSVVAGGGAIEMELSSYLREQSRTIQGKEQLLIAAYAKALEVIPRQLCDNAGFDATNILNKLRMKHSTGSRWSGVNINEEDICDNFEACVWEPAIVKINALTAASEATCLILSVDETIKNPRSQQEGGGAG--RGRGRP---
>EOG091F00RZ|Biomphalaria_glabrata|HW11_Eubranchus_exiguus|TRANSCRIPT
-MNTPIILLKEGTDTSQGTPQILGNINACQTVTEAVRTTLG-------------GVVISNDGATILKTLDIVHPAAKTLVDIAKSQDSEVGDGTTSVTLLAGEFLKQFKNYVEEGVHPQVIVKAVRKALNMSLKKIKDIAVHIKKDDPNELRELLIKCASTALSSKLVAANKEFFSKMVVDAVTMLDDLLPLNMIGIKKVQGCALEDSMLVAGVAFKKTFSYAGFEMQPKKYASPKIAMLNVELELKAEKENAEVRVEDVNEYQNIVDAEWRILYEKLDNISQSGAKVVLSKLPIGDVATQYFADRDMFCAGRVPDEDLKRTMKACGGSIQTSVQSLTANVLGTCETFEEIQVGGERFNFFKGCPQAKTCTIILRGGAEQFMEETHRSLHDAIMIVRRAMKNDSVVAGGGAIEMELSSYLREESRKIQGKEQLLIAAYAKALEVIPRQLCDNAGFDATNILNKLRMKHATGTKWSGVNILEEDICDNFEACVWEPAIVKINALTAASEACCLILSVDETIKNPRAQQEGAPGM-GRGR------
>EOG091F00RZ|Biomphalaria_glabrata|JG14_Eubranchus_rustyus|TRANSCRIPT
-MNAPIILLKEGTDTSQGKPQILGNINACQTVADAVRTTLG-------------GVVISNDGATILKTLDIVHPAAKTLVDIAKSQDSEVGDGTTSVTLLAGEFLKQFKPFVEEGVHPQVIVKAVRKALSMSLKKIKDISVHIKKDDPKEQRELLIKCASTALSSKLVAANKEFFSEMVVDAVSMLGHLLPLNMIGIKKVQGGSLEDSMLVAGVAFKKTFSYAGFEMQPKKYASPKIALLNVELELKAEKENAEVRVEDVNEYQNIVDAEWKILYEKLDNISNSGAKVVLSKLPIGDVATQYFADRDMFCAGRVPEEDLKRTMKACGGSIQTSVQSLTADVLGSCETFEEIQVGGERFNFFKGCPQAKTCTIILRGGAEQFMEETHRSLHDAIMIVRRAMKNDSVVAGGGAIEMELSSYLREESRKIQGKEQLLIAAYAKALEVIPRQLCDNAGFDATNILNKLRMKHATGSRWSGVNILEEDICDNFEACVWEPAIVKINALTAASEASCLILSVDETIKNPRSQQDGGGAP-GMGR------
>EOG091F00RZ|Biomphalaria_glabrata|JG06_Catriona_columbiana|TRANSCRIPT
-MNPPIILLKEGTDTSQGKPQILGNINACQTVTDAVRTTLG-------------SVVVSNDGATILKTLDIVHPAAKTLVDIAKSQDSEVGDGTTSVTLLAGELLKQFKPYVEEGVHPQVIVKAVRKALSMALKKIKDIAVHIKKDDPKEQRELLIKCAATALSSKLVAAHKGFFSEMVVDAVCMLDDLLPLNMIGIKKVQGGALEDSFLVAGVAFKKTFSYAGFEMQPKKYTNPKIALLNVELELKSEKENAEIRVEDVTEYQNIVDAEWNILYEKLDNIYKSGAKVVLSKLPIGDVATQYFADRDMFCAGRVPDEDLKRTMKACGGSIQTSVQSLTPDILGTCQTFEETQVGGERFNFFKGCTLGKTCTIILRGGAEQFMEETHRSLHDAIMIVRRAMKNDSVVAGGGAIEMELSSHLREQSRSIQGKEQLLISAYAKALEVIPRQLCDNAGFDATNILNKLRMKHATGSRWSGVNILEEDISDNFEACVWEPAIVKTNALTAASEATCLILSVDETIKNPRSGQDGPGG------------
>EOG091F00RZ|Biomphalaria_glabrata|JG07_Cuthona_albocrusta|TRANSCRIPT
-MNTPIILLKEGTDTSQGKPQILGNINACQTVTDAVRTTLG-------------SVVVSNDGATILKTLDIIHPAAKTLVDIAKSQDSEVGDGTTSVTLLAGEFLKQFKPYVEEGVHPQVIVRAVRKALSMALKKIKDIAVHIQKDDPKEQRELLIKCAATALSSKLVAAHKGFFSEMVVDAVTILGELLPLNMIGIKKVQGGALEDSLLISGVAFKKTFSYAGFEMQPKKYTNPKIALLNVELELKSEKENAEIRVEDVNEYQNIVDAEWKILYEKLDNIHQSGAKVVLSKLPIGDVATQYFADRDMFCAGRVPEEDLKRTMKACGGSIQTSVQSLTPDVLGTCETFDESQIGGERFNFFKGCTQAKTCTIIIRGGAEQFMEETHRSLHDAIMIVRRAMKNDSVVAGGGAIEMELSSHLREQSRGIQGKEQLLIAAYAKALEVIPRQLCDNAGFDATNILNKLRMKHATGSRWSGVNILEEDVSDNFEACVWEPAIVKINALTAASEASCLILSVDETIKNPRSGQDGAGG------------
>EOG091F00RZ|Biomphalaria_glabrata|HW07_Cuthona_caerulea|TRANSCRIPT
-MNTPIILLKEGTDTSQGKPQILGNINACQTVADAVRTTLG-------------SVVVSNDGATILKTLDIIHPAAKTLVDIAKSQDSEVGDGTTSVTLLAGEFLKQFKPFVEEGVHPQVIVKAVRKALNMALKKIKDIAVHIKKDDPKEQRELLIKCAATALSSKLVAAHKGFFSEMVVDAVCMLDELLPLNMIGIKKVQGGALEDSSLVAGVAFKKTFSYAGFEMQPKKYTNPKMALLNVELELKSEKENAEVRVEDVNEYQNIVDAEWKILYEKLDNIHRSGAKVVLSKLPIGDVATQYFADRDMFCAGRVPEEDLKRTMKACGGSIQTSVQSLTPDILGTCESFEETQIGGDRFNIFKGCPQAKTCTIILRGGAEQFMEETHRSLHDAIMIVRRAKKNDSVVAGGGAIEMELSSHLREQSRSIQGKEQLLIAAYAKALEVIPRQLCDNAGFDATNILNKLRMKHATGSRWSGVNILEEDISDNFDACVWEPAVVKINALTAASEASCLILSVDETIKNPRSGQDGPGG------------
>EOG091F00RZ|Biomphalaria_glabrata|JG26_Phestilla_sp|TRANSCRIPT
-MNAPIILLKEGTDTSQGKPQILGNINACQTVADAVRTTLG-------------SVVVSNDGATILKTLDIVHPAAKTLVDIAKSQDSEVGDGTTSVTLLAGEFLKQFKPFVEEGVHPQVIVRAVRKALNMALKKIKDIAVHIKKDDPKEQRELLIKCAATALSSKLVAAHKGFFSEMVVDAVCMLDDLLPLNMIGIKKVQGGALEDSKLVAGVAFKKTFSYAGFEMQPKKYTNPKIALLNVELELKSEKENAEVRVEDVNEYQNIVDAEWKILYEKLDNIHQSGAKVVLSKLPIGDVATQYFADRDMFCAGRVPEEDLKRTMKACGGSIQTSVQSLTSDILGTCETFEETQVGGERYNFFKGCPQAKTCTIILRGGAEQFMEETHRSLHDAIMIVRRAMKNDSVVAGGGAIEMELSSHLREQSRSIQGKEQLLIAAYAKALEVIPRQLCDNAGFDATNILNKLRMKHATGSRWSGVNILEEDISDNFEACVWEPAIVKINALTAASEASCLILSVDETIKNPRSGQDGPGG------------
>EOG091F00RZ|Biomphalaria_glabrata|HW19_Polycera_quadrilineata|TRANSCRIPT
-MNAPIILLKEGTDTSQGKPQILSNISACQTIADAVRTTLG-------------GVVISNDGATILKTLDIVHPAAKTLVDIAKSQDAEVGDGTTSVTLLAGEFLKQFKPFVDEGVHPQIIVKAVRKALSLALKKIRDIAVHVKKEDPKELRELLIKCAATALSSKLVAAQKEFFSNMVVDAVQMLDTLLPLNMIGIKKVQGGALEESLLVAGVAFKKTFSYAGFEMQPKKYASPKIALLNVELELKAEKENAQVRVDNVEEYQNIVDAEWTILYEKLDSIHQSGAKVVLSKLPIGDVATQYFADRDMFCAGRVPEEDLRRTMKACGGSIQTSLQSLTPDVLGNCETFEEMQVGGERFNFFKGCPQAKTCTIILRGGTEQFMEETHRSLHDAIMIVRRAMKNDSVVAGGGAIEMELSSHLREQARNIQGKEQLLIAAYAKALEVIPRQLCDNAGFDATNILNKLRQKHATGSVWSGVNIMEEDISDNFEACVWEPAVVKINALTAASEASCLILSVDETIKNPRSQTDAPPPG--MGRGRGRP-
>EOG091F00RZ|Biomphalaria_glabrata|NC02_Bathydoris_clavigera|TRANSCRIPT
-MNPPIILLKEGTDSSQGKPQILSNITACQTIADAVRTTLG-------------NVVISNDGATILKTLDIIHPAAKTLVDIAKSQDSEVGDGTTSVTLLAGEFLKQFKPFVDEGVHPQIIVKAVRKAMSMALKKLKDIAVHVKKDDAKELRDLLEKCAATALSSKLVASLKDFFSNMVVDAVQMLDELLPLNMIGIKKVQGGGLEDSLLVAGVAFKKTFSYAGFEMQPKKYVKPKIALLNVELELKAERENALVRVDKVEDYQSIVDAEWKILYDKLDNIHQSGAKVVLSKLPIGDVATQYFADRDMFCAGRVPEEDLRRTMKACGGSIQTSVQSLTPDVLGTCETFEESQIGGERFNFFSGCPQAKTCTIILRGGAEQFMEETHRSLHDAIMIVRRAMKNDSVVAGGGAIEMELSSYLREESRKIHGKEQLLIAAYAKALEVIPRQLCDNAGFDATNILNKLRQKHATGSKWSGVNILEEDIADNFEAFVWEPAVVKINAITAASEATCLILSVDETIKNPRSQPDGGAPK-GRGRGRPM--
>EOG091F00RZ|Biomphalaria_glabrata|NC06_Pleurobranchaea_californica|TRANSCRIPT
-MNTPIILLKEGTDSSQGKPQILSNINACQTVADAVRTTLG-------------TVVISNDGATILKTLDIIHPAAKTLVDIAKSQDSEVGDGTTSVTLLAGEFLKQFKPYIDEGVHPQIIVRAVRKALALALKKIDDIAVRIKKDDPKELREVLIKCAATALSSKLVAAQKDFFAEMVVEAVQMLGELLPLNMIGIKKVQGGGLEDTLLVAGVAFKKTFSYAGFEMQPKKYKNPKIALLNVELELKAEKENAEVRVDNVEEYQSIVDAEWKILYDKLESIHTSGAKVVLSKLPIGDVATQFFADRDMFCAGRVAEEDLKRTMKACGGYIQTSVQNLASDVLGTCELFEEEQIGGDRYNFFRGCPQAKTCTIVLRGGAEQFMEETHRSLHDAIMIVRRAMKNDSVVAGGGAIEMELSSYLREQSRNIQGKEQLLISAYAKALEVIPRQLCDNAGFDATNILNKLRQKHAQGTRWAGVNILEEDIADNFEACVWEPSVVKINSLTAASEATCLILSVDETIKNPRSQQDGGGAQ--MGRGRGRP-
>EOG091F00RZ|Biomphalaria_glabrata|HW03_Berthella_plumula|TRANSCRIPT
-MNAPIILLKEGTDSSQGKPQILSNINACQTVADAVRTTLG-------------SVVISNDGATILKTLDIIHPAAKTLVDIAKSQDSEVGDGTTSVTLLAGEFLKQFKSFVDEGVHPQIIVRAVRKALAMALKKISDISVHIKKDDPKELKDLLEKCAATALSSKLVAAQKDLFAKMVVEAVQMLDELLPLNMIGIKKVQGGALEDSLLIAGVAFKKTFSYAGFEMQPKKYTKPQIALLNVELELKAEKENAEVRVDSVEEYQSIVDAEWKILYDKLENIHKCGAKVVLSKLPIGDVATQFFADRDMFCAGRVPEEDLRRTMKACGGYIQTSVQNLSGDVLGTCETFEELQVGGERYNFFKGCPQAKTCTIVLRGGAEQFMEETHRSLHDAIMIVRRAMKNDSVVAGGGAIEMELSSYLREQSRNIKGKEQLLIAAYAKALEVIPRQLCDNAGFDATNILNKLRQKHAQGSRWTGVNILEEDISDNFEACVWEPAVVKINALTAASEATCLILSVDETIKNPRSSQDGGAPM-GRGRGRP---
>EOG091F00RZ|Biomphalaria_glabrata|NC04_Fiona_pinnata|TRANSCRIPT
----------------------------------------G-------------EVTITNDGATILDLMDVNHQIARLMVQLSKSQD-----------------------------------------------------------------------------------------------------------------------DELLVAGVAFKKTFSYAGFEMQPKKYTNPKIALLNVELELKSEKENAEVRVEDVNEYQNIVDAEWKILYEKLDNIHKSGAKVVLSKLPIGDVATQYFADRDMFCAGRVPEEDLKRTMKACGGSIQTSVQNLTPSILGTCETFEETQVGGERFNFFKGCPEAKTCTIILRGGAEQFMEETHRSLHDAIMIVRRAMKNDSVVAGGGAIEMELSSHLREQSRSIQGKEQLLISAYAKALEVIPRQLCDNAGFDATNILNKLRMKHATGSRWSGVNILEEDISDNFEECVWEPAIVKINALTAASEASCLILSVDETIKNPRSGQDGAGPG--MGRGRGRPM
>EOG091F00RZ|Biomphalaria_glabrata|NC03_Doris_kerguelenensis|TRANSCRIPT
-------------------------------------------------------------------------------------------------------------------------------------------------------------------------------------------------------------------------------------------------------------------------------------LDQIYKSGAKVVLSKLPIGDVATQYFADRDMFCAGRVPEEDLKRTMKACGGSIQTSVQSLPQDVLGTCETFVEEQVGGERFNFFKGCPQAKTCTIILRGGAEQFMEETERSLHDAIMIVRRAMKNDSVVAGGGAIEMELSSFLRELSHTIAGKEQLLIAAYAKALEIIPRQLCDNAGFDATNILNKLRQKHAQGGRWFGVNVMQEDISDNFANCVWEPAV-----------------------------------------------
>EOG091F00RZ|Lottia_gigantea|LotgiG213954
MMQPPIILLKEGTDTSQGVPQIISNVNACQAIADAVRTTLGPRGMDKLIVGDGGKAVISNDGATILKTLDIVHPAAKTLVDIAKSQDAEVGDGTTSVVLLAGEFLKEAKPYIEEKVHPQVVIRAFRKAGHLMIQKIKEIAIKIKKENPAELRELLEKCAATSLSSKLVAAQKDFFSKMVVDAVMMLDELLPLNMIGIKKVQGGALEDSMLVAGVAFKKTFSYAGFEMQSKTYTNPKIALLNIELELKAEKENAEVRVNSVEEYQSIVDAEWKILYDKLETLYKSGAKVVLSKLPIGDVATQYFADRDMFCAGRVPEEDLKRTMKACGGSIQTTVQGLKPDILGTCENFEEVQVGCERYNVFKGCPQAKTCTIILRGGAEQFMEETERSLHDAIMIARRAMKNDSVVAGGGAIEMELSKYLRELSQTIAGKEQLLMTALGKALEVIPRQLCDNAGFDATNILNKLRQKHAEGGTWFGVNVMTEDICDNFQGFVWEPSVVKINALTAAIESTCLILSVDETIRNPKAEGGGPPGA-GRGRGRPM--
>EOG091F00RZ|Crassostrea_gigas|CGI_10013567
MMQPQIILLKEGTDSSQGVPQIVSNINACQSVADAVRTTLGPRGMDKLIINDQGKSIISNDGATILKNLDIVHPAAKTLVDIAKSQDAEVGDGTTSVVLLAGEFLKQSKPFIEENVHPQIVIRAFRKATDLAVQRIKEISVKVKKDDKGEHRELLEKCAATTLSSKLVAHQKDFFAKMVVDAVMHLDELLPLNMIGVKKVTGGALEDSMLVAGVAFKKTFSYAGFEMQRKQYEKPLIALLNVELELKAEKENAEVRVDNVQEYQSIVDAEWKILYEKLDHVHKSGAKVVLSKLPIGDVATQYFADRDMFCAGRVPDEDLKRTLKACGGSIQTTCQNLASNVLGSCEKFEEIQIGGERYNLFTGCPQAKTCTMILRGGAEQFIEETERSLHDAIMIVRRAMKNDAVVA---------------------------VALNAKALGKQRILFI----------------------------------------------------------------------------------------------
