# Supplementary material for: Transcriptomics provides a robust framework for the relationships of the major clades of cladobranch sea slugs (Mollusca, Gastropoda, Heterobranchia), but fails to resolve the position of the enigmatic genus Embletonia
Source: BMC Ecol Evol. 2021 Dec 28;21:226. doi: 10.1186/s12862-021-01944-0 (PMC8895541; doi:10.1186/s12862-021-01944-0)
Supplement: Supplementary file 6 — Additional file 6. Archive S4: Unmasked multiple sequence alignments on amino acid level including Doris kerguelenensis and Calmella cavolini prior to the removal of outliers. [file 12862_2021_1944_MOESM6_ESM.zip › Archive_S4/Alignments/EOG091F00BV.aa.fasta]

>EOG091F00BV|Biomphalaria_glabrata|BGLTMP000778
-------------------------------------------------------------------------------------------------------------MANRTAVMFAFPDHVTVKKVINALPRVGVGIKYGLQQAREKKFLVFKLLR----------------------------------------------------------------------------------------------------------------------------------------------------EEMLELIPEFFCL-PEMLTNSNHYNLGKQEDG-TLVEDVQLPPWAKTPEEFIRINKMALESEFVSCQIHNWIDLIFGYKQRGPEAARATNVFYYLTYEGSVNLETMTDPVMKEV--------------------------------------------------------------------------------------------------------------------------------------------------------------------------------VFGHFDVVTCLARSECNISQDCYLVTGSKDCTVMVWMFSAKSQAILGDNNNVEMPTPRTVLTGHQSEITCVATIAELGLVVSGSKDGPSLVHSLTGDLLHSLEPPSTCHSPRLITVSREAFILLTYDSGNICMFSINGKLLHFMEHKDYIQSLILSRDGQYLLLGGNGGVVEVWRAHNFEHLYTYPVCDSSIRSLALTHDHRYLAAIQSPMMFSKNQDDVCMIMKFLSNSPVTHVAANTHPAVPVPAVTSISCNHNYAINRWNNGYT----
>EOG091F00BV|Crassostrea_gigas|CGI_10022554
MSDFEEAVLNPSLKPHSMSHCLPPLHKPKYLIRAHSHFILMRAAIRPCSSSINSTGDVQNQIMQLLHYSDCYIAVLAYVEHIHGKWHFNEIRAIFSRLYLLQNVAIEIFMANRTAVMFAFPDHATVKRVVNALPRVGVGVKYGLTQSRRMSMASGKQLFRLSGMTQKWQRREISNFDYLMYLNTIAGRTYNDLNQYPVYPWVIVNYDTDELDLKQPSNFRDLSKPIGALNPTRREFFQERYNSWEHDQIPPFHYGTHYSTAAFTLNWLIRVEPFSTMFLNLQGGKFDHANRTFSSIAQSWKNCQRDTSDVKELIPEFYFL-PEMFINQNRYKFGKQEDG-GEVGDVEMPPWAKNPDDFVRINRMALESEFVSCQLHHWIDLIFGYKQRGPEAVRSTNVFYYLTYEGSVNLESMTDLVMKEAIENQIKSFGQTPTQLLAEPHPPRSSLMHLTPMMFSTVQDDVCMIMKFLSNSPVIHIAANTHPAVPNPAVTTITCNHNFAVNKWNTTYQQQGPPTSFSSDKP-DPQ--INLPLAMDQLLVTNTGLQRRSLGDNFDERIKPTHQSFVTSADNRFIFACGFWDKSFRIFSSESGKILQVVNGHFDVVTCITRSECNLNQDCYIVTGSKDCTAMVWMFTSRNQAIIGDNGSLEHPTPKATLTGHESEVICVAVLAELGLVLSGSKGGACLVHSLNGDLLRSLDPPKGCLSPELIIVSREGFVLVKFDQGHICNFSINGRLLQNVNHRDVVHTMILSRDGQYMMLGGDSGIVEVWRSHDLTLLYTYPPCDSSIRSLALTHDHKFLLAGLGTG---------CLLV------------------------------FNIDFNKWHHEFQEKY-
>EOG091F00BV|Crassostrea_gigas|HW09_Doto_sp|TRANSCRIPT
-------------------------------------------------------------------------------------------------------------MANRTAVFFALPDHVTVKKVIGALPRVGVGVKYALQQARRVSMASGKQLFKLSNMTQKWQKREISNFDYIMYLNTIAGRTYNDLNQYPVFPWVLANYESPDLDLSSANSYRDLSRPIGALNETRKAYFEGRYSSWEHDQIPPFHYGTHYSTSAFTLNWLIRVEPFTTMFLNLQGGKFDHPNRIFSSISTAWKNCQRDTSDVKELIPEFFCL-PEMLSNRNKYSLGKQEDG-SVVDDVELPPWAKSPEEFIRINKMALESEFVSCQLHNWIDLIFGYKQRGPEAVRATNVFYYLTYEGSVNLDSMTDPVMKQAIENQIRSFGQTPTQLLAEPHPPRSSVMHLSPMMFSKSQEDVCMIMKFLSNSPITHVAANTHPGVPVPAVTSIACNHNFAINRWNNNYIPQAASASFSSDKA-DPQTAPNLPLTMDQLLVLNTGLHRRTLGDNFDQRLPVNHHCFVTTVDNRFLFACGFWDKSFRVYYLETGRIVQVVFGHFDVVTCVARSECNMSQDCFVVTGSKDCTVMVWMFSAKSQAVLGDNNSVEIPTPRTVLTGHQSEITCVAVIAELGLVVSGSKDGPSLLHSLTGELLHSLEPPHSCHTPRLITISREAFVILTYDSGSVCMFSVNGKLLNFMEHKDHIQSLILNRDGHYMMIGGDSGVAEVWRAHDFSLLYSYPACDSSIRSLSLTHDHRFLIAGLATG---------CLLV------------------------------YNIDFNKWHHEFQECY-
>EOG091F00BV|Lottia_gigantea|HW02_Berghia_verrucicornis|TRANSCRIPT
------------------------------------------------------------------------------------------------------------------------------------------------------------------------------------------------------------------------------------------------------------------------------------------------------------------------------------------------------------------------------------------------------------------------------------AIENQIRSFGQTPTQLLAEPHPPRSSVMSLSPMMFSKSQEDVCMIMKFMSNSPITHVAVNTHPAV-----------HNFAINRWNNSYIPQASSASFSSEKP-DPQASPNLPLTMDQLLVLNTGLQRRSLGDNFDQRLPVSHNCFVTTVDNRFLFACGFWDKSFRVYHLESGRIGQVVFGHFDVVTCVARSECNMSQDCFVVTGSKDCTIMVWMFSAKSQAILGDNNSIEIPTPRTVLTGHQTEITCVAVIAELGLVISGSRDGPSLVHSLTGDLLHSLEPPTTCLTPKLITISREAFLILTYDKGSVCMFSINGKLLKYMEHKDNIQSLVLNRDGQYMILGGDSGVAEVWRVHDFSLLYSYPVCDSSIRSLGLTHDSRYLIAGLATG---------CLLV------------------------------YNIDFNKWHHEFQERY-
>EOG091F00BV|Lottia_gigantea|JG04_Berghia_stephanieae|TRANSCRIPT
------------------------------------------------------------------------------------------------------------------------------------------------------------------------------------------------------------------------------------------------------------------------------------------------------------------------------------------------------------------------------------------------------------------------------------------------------------------------------------------------------------------------------------------------------------------RRSLGDNFDQRLPVSHNCFVTTVDNRFLFACGFWDKSFRVYHLESGRIVQVVFGHFDVVTCVARSECNMSQDCFVVTGSKDCTVMVWMFSAKSQAILGDNNSIEIPTPRTVLTGHQTEITCVAVIAELGLVISGSRDGPSLVHSLTGDLLHSLEPPTTCLTPKLITISREAFLILTYDKGSVCMFSINGKLLKYMEHKDNIQSLVLNRDGQYMILGGDSGVAEVWRVHDFSLLYSYPVCDSSIRSLGLTHDSRYLIAGLATG---------CLLV------------------------------YNIDFNKWHHEFQERYT
>EOG091F00BV|Lottia_gigantea|HW17_Hermissenda_crassicornis|TRANSCRIPT
------------------------------------------------------------------------------------------------------------------------------------------------------------------------------------------------------------------------------------------------------------------------------------------------------------------------------------------------------------------------------------------------------------------------------------AIENQIKSFGQTPTQLLTEPHPPRSS------------------VMSLLSNSPITHVAVNSHPAVPVPAITTIACNHNFSVNRWNNNYIPQASSASFSSEKP-DPQASPNLPLTMDQLLVLNTGLHRRSLGDNFDQRLPVNHNCFVTTVDNRFLFACGFWDKSFRVYHLETGRIVQVVFGHFDVVTCVARSECNMSQDCFVVTGSKDCTVMVWMFSAKSQAIHGDNNSIEIPTPRTVLTGHQTEITCVAVIAELGLVISGSKDGPSLVHSLTGDLLHSLEPPTTCLTPRLITISREAFLILTYDQGSICMFSVNGKLLKFMEHKDNIQSLVLNRDGQYMILGGDTGVAEVWRVHDFSLLYSYPVCDSSIRSLGLTHDSRFLIAGLATG---------CLLV------------------------------FNIDFNKWHHEFQERY-
>EOG091F00BV|Lottia_gigantea|JG20_Learchis_evelinae|TRANSCRIPT
-------------------------------------------------------------------------------------------------------------------------------------------------------------------------------------------------------------------------------------------------------------------------------------------------------------------------------------------------------------------------------------------------------------------------------------------------------------------------------------------------------------------------------------------------------------------------------------------------------------------------------------------------------------------------------------------------------------------------------------------------------------------------------------------------------------------------LTHDSRFLIAGLATG---------CLLV------------------------------FNIDFNKWHHEFQERY-
>EOG091F00BV|Lottia_gigantea|JG18_Hermissenda_opalescens|TRANSCRIPT
-------------------------------------------------------------------------------------------------------------------------------------------------------------------------------------------------------------------------------------------------------------------------------------------------------------------------------------------------------------------------------------------------------------------------------------------------------------------------------------------------------------------------------------------------------------------------------------------------------------------------------------------------------------------------------------------------------------------------------------------EAFLILTYDQGSICMFSVNGKLLKFMEHKDNIQSLVLNRDGQYMILGGDTGVAEVWRVHDFSLLYSYPVCDSSIRSLGLTHDSRFLIAGLATG---------CLLV------------------------------FNIDFNKWHH-------
>EOG091F00BV|Crassostrea_gigas|NC05_Hermissenda_crassicornis|TRANSCRIPT
-------------------------------------------------------------------------------------------------------------MANRTAVFFVLPDHQTVKKVIGALPRVGVGIKYGLQQARRVSMASGKQLFKLSNMTQKWQKREISNFDYIMYLNTIAGRTYNDLNQYPVFPWVLVNYDTPDLDLGSANSYRDFSKPIGAMNETRKAYFEDRYGSWEHDQIPPFHYGTHYSTSAFTLNWLIRVEPFTTMFLNLQGGKFDHPNRIFSSISTAWKNCQRDTSDVKELIPEFFCL-PEMFTNSNSFNLGKQEDD-SLVNDVELPPWASSPEEFVRINKMALESEFVSCQIHNWIDLIFGYKQRGPEAVRATNVFYYLTYEGSVNLDSMTDTVMKQAIENQIKSFGQTPTQLLTEPHPPRSSVMSLSPMMFSKSQEDVCMIMKFLSNSPITHVAVNSHPAVPVPAITTIACNHNFSVNRWNNNYIPQASSASFSSEKP-DPQASPNLPLTMDQLLVLNTGLHRRSLGDNFDQRLPVNHNCFVTTVDNRFLFACGFWDKSFRVYHLETGRIVQVVFGHFDVVTCVARSECNMSQDCFVVTGSKDCTVMVWMFSAKSQAILGDNNSIEIPTPRTVLTGHQTEITCVAVIAELGLVISGSKDGPSLVHSLTGDLLHSLEPPTTCLTPRLITISREAFLILTYDQGSICMFSVNGKLLKFMEHKDNIQSLVLNRDGQYMILGGDTGVAEVWRVHDFSLLYSYPVCDSSIRSLGLTHDSRFLIAGLATG---------CLLV------------------------------FNIDFNKWHHEFQERY-
>EOG091F00BV|Crassostrea_gigas|HW12_Facelina_rubrovittata|TRANSCRIPT
-------------------------------------------------------------------------------------------------------------MANRTAVFFVLPDHVTVKKVIGALPRVGVGIKYGLQQARRVSMASGKQLFKLSNMTQKWQKREISNFDYIMYLNTIAGRTYNDLNQYPVFPWVLVNYDTPDLDLGSANSYRDFSKPIGAMNETRKAYFEDRYGSWEHEQIPPFHYGTHYSTSAFTLNWLIRVEPFTTMFLNLQGGKFDHPNRIFSSISTAWKNCQRDTSDVKELIPEFFCL-PEMFTNTNSYNLGKQEDN-SLVNDVELPPWASSPQEFVRINKMALESEFVSCQIHNWIDLIFGYKQRGPEAVRATNVFYYLTYEGSVNLDSMTDNVMKQAIENQIKSFGQTPTQLLTEPHPPRSSVMSLSPMMFSKSQEDVCMIMKFLSNSPITHVAVNTHPAVPVPAITTIACNHNFAINRWNNNYIPQASSASFSSEKP-DPQASPNLPLTMDQLLVLNTGLHRRSLGDNFDQRLPVGHNCFVTTVDNRFLFACGFWDKSFRVYYLETGRIVQVVFGHFDVVTCVARSECNMSQDCFVVTGSKDCTVMVWMFSAKSQAILGDNNSIEIPTPRTVLTGHQTEITCVAVIAELGLVISGSKDGPSLVHSLTGDLLHSLEPPTTCMTPRLITISREAFLILTYDNGSVCMFSVNGKLLKFMEHKDNIQSLVLNRDGQYMILGGDSGVAEVWRVHDFSLLYSYPACDSSIRSLGLTHDSRFLIAGLATG---------CLLV------------------------------FNIDFNKWHHEFQERY-
>EOG091F00BV|Biomphalaria_glabrata|JG15_Favorinus_auritulus|TRANSCRIPT
-----------------------------------------------------------------------------------------------------------------------------------------------------------------------------------------------------------------------------------------------------------------------------------------------------------------------------------------------------------------------------------------------------------------------------------------------------------------------------------------------------------------------------------------------------------------------------------------------------------------------------------------------------VMVWMFSAKSQAILGDNNSVEIPTPRTVLTGHQTEITCVAVIAELGLVISGSKDGPSLVHSLTGDLLHSLEPPTTCLTPRLITISREAFLILTYDKGSVCMFSVNGKLLKFMEHKDNIQSLVLNRDGQYMILGG---------------------------------------------------------------------------------------------------------
>EOG091F00BV|Crassostrea_gigas|HW05_Caloria_elegans|TRANSCRIPT
------------------------------------------------------------------------------------------------------------------------------------------------------------------------------------------------------------------------------------------------------------------------------------------------------------------------------------------------------------------PQEVVRIKKLWLESEFVSCQIHNWIDLIFGYKQKGPEAVRATNMFYYLTYEGSVNLDSMTDQVMKQAIENQIRSFGQTPTQLLTEPHPPRSSVMSLSPMMFSKSQEDMCMIMKFLSNSPITHVAVNTHPAVPVPAITTIACNHNFAINRWNNNYIPQASSASFSSEKP-DPQASPNLPLTMDQLLVLNTGLHRRSLGDNFDQRLPVGHNCFVTTVDNRFLFACGFWDKSFRVYHLETGRIVQVVFGHFDVVTCVARSECNMSQDCFVVTGSKDCTVMVWMFSAKSQAILGDNNSVEIPTPRTVLTGHQTEITCVAVIAELGLVISGSKDGPSLVHSLTGDLLHSLEPPTTCLTPRLITISREAFLILTYDKGGICMFSVNGKLLKFMEHKDNIQSLILNRDGQYMMLGGDSGMAEVWRVHDFSLLYSYPVCDSSIRSLGLTHDSRFLIAGLATG---------CILV------------------------------FNIDFNKWHHEFQERY-
>EOG091F00BV|Crassostrea_gigas|JG12_Dondice_parguerensis|TRANSCRIPT
--------------------------------------------------------------------------------------------------------------------------------------------------------------------------------------------------------------------------------------------------------------------------------------------------------------------------------------------------------------------------------------------------------------------------------------------------------------------------------------------------------------------------------------------PQASPNLPLTMDQLLVLNTGLHRRSLGDNFDQRLPVSHNCFVTTVDNRFLFACGFWDKSFRVYHLETGRIVQVVFGHFDVVTCVSRSECNMSQDCFVVTGSKDCTVMVWMFSAKSQAILGDNNSIEIPTPRTVLTGHQTEITCVAVIAELGLVISGSKDG----------------------------------------------------------------------------------------------------------------------------------------------------------------------------------------
>EOG091F00BV|Lottia_gigantea|JG24_Noumeaella_rubrofasciata|TRANSCRIPT
----------------------------------------------------------------------------------------------------------------------------------------------------------------------------------------------------------------------------------------------------------------------------------------------------------------------------------------------------------------------------------------------------------------------------------------------------------------------------------------------VNSHPAVPTPAITTIACNHNFAVNRWNNNYIPQASSASFSSEKP-DPQTSPNLPLTMDQLLVLNTGLHRRSLGDNFDQRLPVSHNCFVTTVDNRFLFACGFWDKSFRVYHLETGRIMQVVFGHFDVVTCVARSECNMSQDCFVVTGSKDCTVMVWMFSAKSQAILGDNNSIEIPTPRTVLTGHQTEITCVAVIAELGLVISGSRDGPSLVHSLTGDLLHSLDPPTSCQTPRLITISREAFLILTYDKGSVCMFSVNGKLLKFMEHKDTIQSLVLNRDGQYMILGGDSGVAEVWRVHDLSLLYSYPVCDSSIRSLGLTHDSRFLIAGLSTG---------CVLV------------------------------FNIDFNKWHHEFQERY-
>EOG091F00BV|Crassostrea_gigas|JG03_Austraeolis_stearnsi|TRANSCRIPT
------------------------------------------------------------------------------------------------------------------------------------------------------------------------------------------------------------------------------------------------------------------------------------------------------------------------LIPEFFCL-PEMFTNTNSYNLGKQEDD-SLVNDVELPPWASSPEEFVRINKMALESEFVSCQIHNWIDLIFGYKQRGPEAVRATNVFYYLTYEGSVNLDSMTDQVMKQAIENQIRSFGQTPTQLLTEPHPPRSSVMSLSPMMFSKSQEDVCMIMKFLSNSPITHVAVNTHPAVPVPAITTIACNHNFSINRWNNNYIPQASSASFSSEKP-DPQASPNLPLTMDQLLVLNTGLHRRSLGDNFDQRLPVGHNCFVTTVDNRFLFACGFWDKSFRVYHLETGRIVQVVFGHFDVVTCVARSECNMSQDCFVVTGSKDCTVMVWMFSAKSQAILGDNNSIEIPTPRTVLTGHQTEITCVAVIAELGLVISGSKDGPSLVHSLTGDLLHSLEPPTTCLTPRLITISREAFLILTYDKGSICMFSVNGKLLKFMEHKDNIQSLILNRDGQYMMLGGDTGVAEVWRVHDFSLLYSYPVCDSSIRSLGLSHDSRFLIAGLATG---------CLLV------------------------------FNIDFNKWHHEFQERY-
>EOG091F00BV|Crassostrea_gigas|JG27_Phidiana_lynceus|TRANSCRIPT
---------------------------------------------------------------------------------------------------------------------------------------------------------------------------------------------------------------------------------------------------------------------------------------------------------------------------------------------------------------------------MALESEFVSCQIHNWIDLIFGYKQRGPEAVRATNVFYYLTYEGSVNLDSMTDQVMKQAIENQIRSFGQ-----------------------------------------------------------------------------------------------------------------------------------------------------------------------------------------------------------------------------------------------------------------------------------------------------------------------------------------------------------------------------------------------------------------------------------------------------
>EOG091F00BV|Crassostrea_gigas|HW13_Favorinus_branchialis|TRANSCRIPT
-------------------------------------------------------------------------------------------------------------------------------------------------------------------------------------------------------------------------------------------------------------------------------------------------------------------SDVKELIPEFFCL-PEMFTNTNSYNLGKQEDSTSLVDDVELPPWAGSPEEFVRINKMALESEFVSCQIHNWIDLIFGYKQRGPEAVRATNVFYYLTYEGSVNLDSMTDPVMKQAIENQIRSFGQTPTQLLTEPHPPRSSVMSLSPMMFSKSQED-----------------------------TTIACNHNFAVNRWNNNYIPQASSASFSSEKP-DPQATPNLPLCMDQLLVLNTGLHRRSLGDNFDQRLPVGHNCFVTTVDNRFLFACGFWDKSFRVYHLETGRIVQVVFGHFDVVTCVARSECNMSQDCFVVTGSKDCTVMVWMFSAKS-------------------------------------------------------------------------------------------------------------------------------------------------------------------------------------------------------------------------------------
>EOG091F00BV|Crassostrea_gigas|HW11_Eubranchus_exiguus|TRANSCRIPT
-------------------------------------------------------------------------------------------------------------MANRTAVFFVLPDHATVKKVIGALPRVGVGIKYGLQQARRVSMASGKQLFKLSNMTQKWQKREISNFDYIMYLNTIAGRTYNDLNQYPVFPWVLVNYDSPDLDLGSANSYRDFSKPIGAMNETRKAYFEERYASWEHDQIPPFHYGTHYSTSAFTLNWLIRVEPFTTMFLNLQGGKFDHPNRIFSSIGTAWKNCQRDTSDVKELIPEFFCL-PEMFTNSNQYQLGKQEDS-SVVDDVELPPWASSPEEFVRINKMALESEFVSCQIHNWVDLIFGYKQRGPEAVRATNMFYYLTYEGNANLDSMNDPVMKQAIENQIRSFGQTPTQLLTEPHPPRSSVMSLSPMMFSKSQEDVCMIMKFLSNSPITHVAVNSHPAVPAPAITTIACNHNFAINRWNNNYIPQAASASFSSEKP-DPQAAPNLPLAMDQLLVLNTGMQRRSLGDNFDQRLPVNHHCFVTTVDNRFLFACGFWDKSFRVYHLDTGRIIQVVFGHFDVVTCVARSECNMSQDCFVVTGSKDCTVMVWMFSAKSQAILGDNNSIEIPTPRTVLTGHQSEITCVAVIAELGLVISGSKDGPSLVHSLTGDLLHSLEPPSQCLMPRLITISREAFLLITYDRGSVCMFSVNGKLLKYMEHNDHIQSLILNRDGHYMMLGGNGGVAEVWRVHDFTHLYSYPVCDSAIRSMGLTHDSRFLLAGLATG---------CLLV------------------------------YNIDFNKWHHEFQERY-
>EOG091F00BV|Crassostrea_gigas|JG14_Eubranchus_rustyus|TRANSCRIPT
-------------------------------------------------------------------------------------------------------------------------------------------------------------------------------------------------------------------------------------------------------------------------------------------------------------------SDVKELIPEFFCL-PEMFTNSNKYQLGKQEDN-SVVDDVELPPWASSPEEFVRINKMALESEFVSCQIHNWIDLIFGYKQRGPEAVRATNMFYYLTYEGNVNLDSMSDPVMKQAIENQIRSFGQTPTQLLTEPHPPRSSVMSLSPMMFSKSQEDVCMIMKFLSNSPITHVAVNTHPAVPAPAITTIACNHNFAINRWNNNYIPQAASASFSSEKP-DPQAAPNLPLTMDQLLVLNTGMHRRSLGDNFDQRLPVNHHCFVTTVDNRFLFACGFWDKSFRVYHLETGRIIQVVFGHFDVVTCVARSECNMSQDCFVVTGSKDCTVMVWMFSAKSQAILGDNNSIEIPTPRTVLTGHQSEITCVAVIAELGLVISGSKDGPSLVHSLTGDLLHSLEPPSQCNTPRLITISREAFLIITYDKGNVCMFSVNGKLLKFMEHKDHIQSLILNRDGHYMMLGGNAGIAEVWRVHDFSHLYSYPVCDSSIRSMGLTHDSRFLLAGLATG---------CLLV------------------------------YNIDFNKWHHEFQERY-
>EOG091F00BV|Crassostrea_gigas|JG16_Flabellina_iodinea|TRANSCRIPT
-------------------------------------------------------------------------------------------------------------MANRTAVFFVFPDHQTVKRVIAALPRVGVGIKYGLQQARRVSMASGKQLFKLSNMTQKWQKREISNFDYIMYLNTIAGRTYNDLNQYPVFPWVLVNYETTDLDLGSANSYRDFSKPIGAMNETRKAYFEDRYASWEHEQIPPFHYGTHYSTSAFTLNWLIRVEPFTTMFLNLQGGKFDHPNRIFSSISTAWKNCQRDTSDVKELIPEFFCL-PEMFTNNNNYNLGKQEDD-IQVDDVVLPAWASSPEEFVRINKMALESEFVSCQIHNWIDLIFGYKQRGPEAVRATNVFYYLTYEGSVNLDSMNDTVLKQAIENQIRSFGQTPTQLLTEPHPPRSSVMSLSPMMFSKSQEDVCMIMKFLSNSPITHVAVNTHPAVPVPAITTIACNHNFAINRWNNNYISQASSASFSSEKS-DIHASANIPLTMDQLLVLNTGLHRRSLGDNFDQRLPVIHHCFVTTVDNRFLFACGFWDKSFRVCHLETGRIVQVVFGHFDVVTCVARSECNMSQDCFVVTGSKDCTVMVWMFSAKSQAILGDNNSIEIPTPRTVLTGHQTEITCVAVIAELGLVISGSKEGPSLVHSLNGDLLHSLEPLATCLTPRLITISREAFLILTYDKGSICMFSINGKLLKYMDHKDHIQSLILNRDGHYMILGSDAGVAEVWRVHDFSLLYSYPVCDSSIRSLGLTHDSRFLIAGLATG---------CVLV------------------------------FNIDFNKWHHEFQERY-
>EOG091F00BV|Crassostrea_gigas|HW10_Embletonia_pulchra|TRANSCRIPT
-------------------------------------------------------------------------------------------------------------MANRTAVFFVLPDHATVKKVIGALPRVGVGVKYGLQQARRVSMASGKQLAKLSNMTQKWQKREISNFDYIMYLNTIAGRTYNDLNQYPVFPWVLVNYDSEDLDLGSANSYRDFSKPIGAMNETRKAYFEDRYASWEHEQIPPFHYGTHYSTSAFTLNWLIRVEPFTTMFLNLQGGKFDHPNRIFSSISTAWKNCQRDTSDVKELIPEFFCL-PEMMTNTNSYSLGKQEDG-GVVDDVELPPWAKTPEEFVRINKMALESEFVSCQIHNWIDLIFGYKQRGPEAVRATNVFYYLTYEGNANLDTMTDPVMKQAIENQIRSFGQTPTQLLTEPHPPRSSVMSLSPMMFSKTQEDICMIMKFLSNSPITHVAANTHPAVPVPAVTTIACNHNFAVNRWNNNYIPQASSASFSSDKP-DPQAAPNLPLTMDQLLVLNTGLHRRSLGDNFDQRLPVTHHCFVTTVDNRFLFACGFWDKSFRVYHLETGRIIQVVFGHFDVVTAVARSECNMSQDCFVVTGSKDCTVMVWMFSAKSQAILGDNNSIEIPTPRTVLTGHQSEITCVAVIAELGLVVSGSKDGPSLVHSLTGDLLHSLEPPSTCLTPRLITISREAFLILTYDKGSVCMFSINGKLLKFMEHKDLIQCLILNRDGHYMILGGDTGVAEVWRVHDFSLLYSFPVCDSSIRSLALTHDHRFLVAGLATG---------CLLI------------------------------FNIDFNKWHHEFQERY-
>EOG091F00BV|Crassostrea_gigas|HW07_Cuthona_caerulea|TRANSCRIPT
-------------------------------------------------------------------------------------------------------------MANRTAVFFVLPDHATVKKVIGALPRVGVGIKYGLQQARRVSMASGKQLFKLSNMTQKWQKREISNFDYIMYLNTIAGRTYNDLNQYPVFPWVLVNYDSPDLDLGSANSYRDFSKPIGAMNETRKAYFEERYNSWEHDQIPPFHYGTHYSTSAFTLNWLIRVEPFTTMFLNLQGGKFDHPNRIFSSISTAWKNCQRDTSDVKELIPEFFCL-PEMLTNDNKYNLGKQEDS-SIVDDVELPPWANSPEEFIRINKMALESEFVSCQIHNWIDLIFGYKQRGPEAVRATNMFYYLTYEGNVNLDSMTDPVMKQAIENQIRSFGQTPTQLLTEPHPPRSSVMSLSPMMFSKNQEDVCMIMKFLSNSPITHVAVNTHPAVPVPAVTTIACNHNFAINKWNNNYIPQAASASFSSEKP-DPQAAPNLPLTMDQLLVLNTGLHRRSLGDNFDQRLPVNQHCFVTTVDNRFLFACGFWDKSFRVYYLETGRIIQVVFGHFDVVTCVSRSECNMSQDCFVVTGSKDCTVMVWMFSAKSQAILGDNNSIEIPTPRTVLTGHQSEISCVAVIAELGLVISGSKEGPSLVHSLTGDLLHSLEPPSSCCSPRLITISREAFLLITYDKGSICMFSVNGKLLKFMEHNDNIQSLILNRDGHYMMIGGDAGVLEVWRAHDFSHLYSYPICDSSIRSMGLSHDSRFLIAGLSTG---------CLLV------------------------------YNIDFNKWHHEFQERY-
>EOG091F00BV|Biomphalaria_glabrata|JG26_Phestilla_sp|TRANSCRIPT
-------------------------------------------------------------------------------------------------------------------------------------------------------------------------------------------------------------------------------------------------------------------------------------------------------------------------------------------------------------------------------------------------------------------------------------------------------------------------------------------------------------------------------------------------------------------------------------------------------------------QVVFGHFDVVTCVARSECNMSQDCFVVTGSKDCTVMVWMFSAKSQAILGDNNSIEIPTPRTVLTGHQSEISCVAVIAELGLVISGSKEGPSLVHSLTGDLLHSLEPPSNCSSPRLITISREAFLIITYDKGNICMFSINGKLLKFMEHKDNIQSLILNRDGHYMLLGGDLGVLEVWRAHDFSHLYSYPVCDSSIRSMGL--------------------------------------------------------------------------
>EOG091F00BV|Crassostrea_gigas|HW16_Hancockia_cfuncinata|TRANSCRIPT
-------------------------------------------------------------------------------------------------------------MANRTAVFFALPDHGTVKKVIGALPRVGVGVKYALQQARRVSMASGKQLFKLSNMTQKWQKREISNFDYIMYLNTIAGRTYNDLNQYPVFPWVLANYESEELDLSSANSYRDLSRPIGALNETRKAYFEDRYTSWEHEQIPPFHYGTHYSTSAFTLNWLIRVEPFTTMFLNLQGGKFDHPNRIFSSIGTAWKNCQRDTSDVKELIPEFFCL-SEMFTNKNKYSLGKQEDD-SVVDDVELPPWAKSPEEFVRINKMALESEFVSCQIHNWIDLIFGYKQRGPEAVRATNVFYYLTYEGSVNLDTMNDPVMKQAIENQIRSFGQTPTQLLTEPHPPRSSVMHLSPMMFSKSQEDICMIMKFLSNSPICHVVANTHPAVPVPAVTTIACNHNFSINRWNNNYIPQAASASFSSDKP-DPQAVPNLPLTMDQLLVLNTGLHRRTLGDNFDQRLPVNHHCFVTTVDNRFLFACGFWDKSFRIYHLEAGRIIQVVFGHFDVVTCVARSECNMSQDCFVVTGSKDCTVMVWMFSAKSQAILGDNNSVEIPTPRTVLTGHQSEITCVAVIAELGLVVSGSKDGPSLLHSLTGELLHSLEPPDSCQTPRLITISREAFVILTYDSGRVCMFSINGKLLNFMEHKDYIQSLILNRDGHYMLIGGDSGVAEVWRAHDFSLLHSYPVCDSSIRSLALTHDHRFLIGGLATG---------CVLV------------------------------FNIDFNKWHHEFQE---
>EOG091F00BV|Crassostrea_gigas|JG17_Hancockia_uncinata|TRANSCRIPT
---------------------------------------------------------------------------------------------------------------------------------------------------------------------------------------------------------------------------------------------------------------------------------------------------------------------------------------------------------------AKSPEELVRINKMALESEFVSCQIHNWIDLIFGYKQRGPEAVRATNVFYYLTYEGSVNLDTMNDPVMKQAIENQIRSFGQTPTQLLTEPHPPRSSVMHLSPMMFSKSQEDICMIMKFLSNSPICHVVANTHPAVPVPAVTTIACNHNFSINRWNNNYIPQAASASFSSDKP-DPQAVPNLPLTMDQLLVLNTGLHRRTLGDNFDQRLPVNHNCFVTTVDNRFLFACGFWDKSFRIYHLEAGRIIQVVFGHFDVVTCVARSECNMSQDCFVVTGSKDCTVMVWMFSAKSQAILGDNNSVEIPTPRTVLTGHQSEITCVAVIAELGLVVSGSKDGPSLLHSLTGELLHSLEPPDSCQTPRLITISREAFVILTYDSGRVCMFSINGKLLNFMEHKDYIQSLILNRDGHYM-------------------------------------------------------------------------------------------------------------
>EOG091F00BV|Lottia_gigantea|JG21_Limenandra_confusa|TRANSCRIPT
--------------------------------------------------------------------------------------------------------------------------------------------------------------------------------------------------------------------------------------------------------------------------------------------------------------------------------------------------------------------------------------------------------------------------------------------------------------------------------------------------------------------------------------------------------------------------------------------------------------------------------------------------------------------------------------------------------------LVHSLTGDLLHSLEPPTVCQTPKLITISREAFLIVTYDKGSVCMFSVNGKLLKYMDHKDNIQSLVLNRDGQYMILGGDSGVAEVWRVHDFSLLYSYPVCDSSIRSLGLTHDSRYLVAGLATG---------CVLV------------------------------LNIDFNKWHHEFQE---
>EOG091F00BV|Lottia_gigantea|JG29_Spurilla_braziliana|TRANSCRIPT
-----------------------------------------------------------------------------------------------------------------------------------------------------------------------------------------------------------------------------------------------------------------------------------------------------------------------------------------------------------------------------------------------------------------------------------------IRSFGQTPTQLLTEPHPPRSSVMSLSPMMFSKSQEDVCMIMKFMSNSPITHVAVNTHPAVPVPAVTTIACNHNFAINRWNNNYIPLASSASFSSEKP-DPQATPNLPLTMDQLLVLNTGLHRRSLGDNFDQRLPVSHNCFITTVDNRFLFACGFWDKSFRVYHLETGRIVQVVFGHFD-----------------------------------------------------VLTGHQTEITCVAVIAELGLVISGSKDGPSLVHSLTGDLLHSLEPPTTCLTPKLITISREAFLILTYDKGSVCMFSINGKLLKYMEHKDNIQSLVLNRDGQYMILGGDTGVAEVWRVHDFSLLYSYPVCDSSIRSLGLTHDSRYLIAGLATG---------CVLV------------------------------FNIDFNKWHHEFQERYT
>EOG091F00BV|Crassostrea_gigas|HW21_Tritonia_manicata|TRANSCRIPT
-------------------------------------------------------------------------------------------------------------MANRTAVFFALPDHVTVKKVIGALPRVGVGVKYGLQQARRVSMASGKQLFKLSNMTQKWQKREISNFDYIMYLNTIAGRTYNDLNQYPVFPWVLVNYDTEDLDLGSANSYRDFSKPIGAMNETRKAYFEDRYSSWEHDQIPPFHYGTHYSTSAFTLNWLIRVEPFTTMFLNLQGGKFDHPNRIFSSIGMAWKNCQRDTSDVKELIPEFFCL-PEMFTNTSKYNLGKQEDN-SLVDDVQLPAWAKSPEEFVRINKMALESEFVSCQIHNWIDLIFGYKQRGPEAVRATNVFYYLTYEGNANLDSMSDPVMKQAIENQIRSFGQTPTQLLTEPHPPRSSVMHLSPMMFSKSQEDVCLIMKFLSNSPITHVVANTHPAVPVPAVTTVACNHNFAVNRWNNNYIPQAASASFSSEKSPDSQAVPNLPLTMDQLLVLNTGLHRRTLGDNFDQRLPVNHQCFVTTVDNRFLFACGFWDKSFRVYHLETGRIVQVIFGHFDVVTCLSRSECNMSQDCFLVTGSKDCTVMVWMFSAKSQAILGDNNSIEIPTPRTVLTGHQSEITCVAVIAELGLVVSGSKDGPSLVHSLTGDLLHSLEPPTTCHTPRLITISREAFVILTYDKGTVCMFSVNGKLLNFMEHKDNLQSLILNRDGHYMLLGGDGGVAEVWRVHDFSLLYSYPVCDSSIRSLALTHDHRFLIAGLATG---------CLLV------------------------------YNIDFNKWHHEFQERY-
>EOG091F00BV|Lottia_gigantea|NC08_Tritonia_hamnerorum|TRANSCRIPT
------------------------------------------------------------------------------------------------------------------------------------------------------------------------------------------------------------------------------------------------------------------------------------------------------------------------------------------------------------------------------------------------------------------------------------AIENQIRSFGQTPTQLLTEPHPPRSSVMHLSPMMFSKNQDDVCLIMKFLSNSPITHVVANTHPAVP----------------------------------------------------------------------------------------------------------------------------------------------------FSAKSQAILGDNNSIEIPTPRTVLTGHQSEITCVAVIAELGLVVSGSKDGPSLVHSLTGDLLHSLEPPTTCQTPRLITISREAFVILTYDKGTVCMFSVNGKLLNFMEHKDNLQSLILNRDGHYMIVGGDAGVAEVWRVHDFSLLYSYPVCDSSIRSLALTHDHRFLIAGLATG---------CLLV------------------------------YNIDFNKWHHEIQERY-
>EOG091F00BV|Biomphalaria_glabrata|JG30_Tritonia_festiva|TRANSCRIPT
---------------------------------------------------------------------------------------------------------------------------------------------------------------------------------------------------------------------------------------------------------------------------------------------------------------------------------------------------------------------------------------------------------------------------------------------------------------------------------------------------------------------------------------------------------------------------------------------------------------------------------------------------------------------------------------------------LVVSGSKDGPSLVHSLTGDLLHSLEPPTSCQTPRLITISREAFVILTYDKGTVCMFSVNGKLLNFMEHKDNLQSLILNRDGHYMIVGGD--------------------------------------------------------------------------------------------------------
>EOG091F00BV|Crassostrea_gigas|NC07_Tritonia_diomedea|TRANSCRIPT
-------------------------------------------------------------------------------------------------------------MANRTAVFFALPDHMTVKKVIGALPRVGVGVKYGLQQARRVSMASGKQLFKLSNMTQKWQKREISNFDYIMYLNTIAGRTYNDLNQYPVFPWVLVNYDTEELDLGSANSYRDFSKPIGAMNETRKAYFEDRYSSWEHDQIPPFHYGTHYSTSAFTLNWLIRVEPFTTMFLNLQGGKFDHPNRIFSSVGMAWKNCQRDTSDVKELIPEFFCL-PEMFTNTSKYNLGKQEDN-SVVDDVELPAWAKSPEEFVRINKMALESEFVSCQIHNWIDLIFGYKQRGPEAVRATNVFYYLTYEGNVNLDSMTDPVMKQAIENQIRSFGQTPTQLLAEPHPPRSSVMHLSPMMFSKSQEDVCLIMKFLSNSPITHVVANTHPAVPVPAVTTIACNHNFAVNRWNNNYIPQAASASFSSEKS-DSLAAPNLPLTMDQLLVLNTGLHRRTLGDNFDQRLPVNHHCFVTTVDNRFLFACGFWDKSFRVYHLETGRIVQVIFGHFDVVTCVSRSECNMSQDCFVVTGSKDCTVMVWMFSAKSQAILGDNNSIEIPTPRTVLTGHQSEISCVAVIAELGLVVSGSKDGPSLVHSLTGDLLHSLEPPTSCQTPRLITISREAFVILTYDKGTVCMFSVNGKLLNFMEHKDNLQSLILNRDGHYMIVGGDTGVAEVWRVHDFSLLYSYPICDSSIRSLALTHDHRFLIAGLATG---------CLLV------------------------------YNIDFNKWHHEFQERY-
>EOG091F00BV|Lottia_gigantea|NC01_Armina_californica|TRANSCRIPT
-----------------------------------------------------------------------------------------------------------------------------------------------------------------------------------------------------------------------------------------------------------------------------------------------------------------------------------------------------------------------------------------------------------------------------------------------------AEPHPPRSSVMHLSPMMFSKSQEDVCMIMKFLSNSPIAHVAANTHPAVPVPALTSIACNHNFAINRWNNNYIPQAASASFSSEKP-DPQATPNVPLAMDQLLVLNTGLQRRTLGDNFDQRLPVNHHCFVTTVDNRFLFTCGFWDKSFRVYHLETGRIVQVVFGHFDVVTCVARSECNMSQDCFVVTGSKDCTVMVWMFAAKSQAILGDNNSIEIPTPRTVLTGHQSEITCVAVIAELGLVVSGSKDGPSLVHSLTGDLLHSLEPPKSCQTPRMITISREAFVILTYDKGSICMFSVNGKLLNFMDHKDTIQSLILNRDGQYMLLGGDSGVVEVWRVHDFSLLYSYPVCDSSIRSLALTHDHRFLVAGLATG---------CLLV------------------------------FNIDFNKWHHEFQERY-
>EOG091F00BV|Biomphalaria_glabrata|HW15_Flabellina_babai|TRANSCRIPT
-------------------------------------------------------------------------------------------------------------------------------------------------------------------------------------------------------------------------------------------------------------------------------------------------------------------------------------------------------------------------------------------------------------------------------------------------------------------------------------------------------------------------------------------------------------------------------------------------------------------QVVFSHFDVVTCVARSESNMSQDCFVVTGSKDCTVMVWMFSAKSQAILGDNNSIEIPTPRTVLTGHQTEITCVAVIAELGLVISGSKDGPSLVHSLTGDLLHSLEPPTTCQTPRLITISREAFVILTYDNGSICMFSVNGKLLKFMNHKDNIQSLILNRDGHYMLLGGDSGVAEVWRVHDFSLLYSYPVCDSSIRSM----------------------------------------------------------------------------
>EOG091F00BV|Lottia_gigantea|JG32_Unidentia_angelvaldesi|TRANSCRIPT
-----------------------------------------------------------------------------------------------------------------------------------------------------------------------------------------------------------------------------------------------------------------------------------------------------------------------------------------------------------------------------------------------------------------------------------------------------------------------------------------------------------------------------------------------------------------------------------------------------------------------------------------------------------------------------------GHQTEITCVAVIAELGLVISGSKDGPSLVHSLSGDLLHSLEPPTTCQTPRLITISREAFLILTYDKGSVCMFTVNGKLLKFMEHKDHIQSLILNRDGQYMMLGGDAGVAEVWRVHDFSLLYSYPVCDSSIRSMGLSHDSRFLIAGLATG---------CLLV------------------------------YNIDFNKWHHEFQERY-
>EOG091F00BV|Biomphalaria_glabrata|JG10_Dirona_picta|TRANSCRIPT
------------------------------------------------------------------------------------------------------------------------------------------------------------------------------------------------------------------------------------------------------------------------------------------------------------------------------------------------------------------------------------------------------------------------------------------------------------------------------------------------------------------------------------------------------------------------------------------------------------------------------------------------------------------------------------------------ELALVVSGSKDGPSLVHSLSGDLLHSLEPPTVCQTPRLITISREAFVILTYDKGTICMFTVNGKLLKFMEHKDHIQSLILNRDGHYMIVGGDTGVAEVWRVHD---------------------------------------------------------------------------------------------
>EOG091F00BV|Crassostrea_gigas|NC02_Bathydoris_clavigera|TRANSCRIPT
-------------------------------------------------------------------------------------------------------------MANRTAVMFALPDHVTAKRVIGALPRVGVGIKYGLQQARRVSMASGKQLFKLSNMTQKWQKREISNFDYIMYLNTIAGRTFNDLNQYPVFPWVLVNYDSPDLDLSSANSYRDLSKPIGALNETRKTYFEERYSSWEHDQIPPFHYGTHYSTSAFTLNWLLRVEPFTTMFLNLQGGKFDHPNRIFSSMSQAWKNCQRDTSDVKELIPEFFCL-PEMFSNTNKYNLGKQEDD-SLVDDVELPPWAKTPEEFVRVNKMALESEFVSCQIHNWIDLIFGYKQRGPEAVRATNVFYYLTYEGSVSLETMTDPVMREAIENQIRSFGQTPTQLLTEPHPPRSSVMHLSPMMFSKTQDDVCMIMKFLSNSPVTHVAANTHPAVSGPAVTSITCNHNYAINRWNNNYTPQASAASFSSDKV-DTVAQPSLPLSMDQLLVLNTGLHRRTLGDNFDQRLPVNHHSFVTTVDNRFLFACGFWDKSFRVYHLETARIVQVVFGHFDVVTCMSRSECNISQDCYVVTGSKDCTVMVWMFSAKAQAILGDNNSIELPTPRTVLTGHQSETTCVAVIAELGLVVSGSKDGPCLVHSLSGDLLHSLEPPADCLSPCLITISREAFIIVTFDRGNVCMFSINGKLLHCMCHTDNIQSLILSRDGQYMILGGDAGVVEVWRAHDFSLLYPYQVCDSSIRSLALTHDHRFLIAGLATG---------CLLV------------------------------FNIDFNKWHHEFQERY-
>EOG091F00BV|Crassostrea_gigas|HW19_Polycera_quadrilineata|TRANSCRIPT
-------------------------------------------------------------------------------------------------------------------------------------------------------------------------------------------------------------------------------------------------------------------------------------------------------------------SDVKELIPEFFCL-PEMFTNSNKYSLGKLEDD-SIVDSVELPPWAKTPEEFVRINKMALESEFVSCQIHNWIDLIFGYKQRGPEAVRATNMFYYLTYEGNVNLEAMTDQVMKEAIENQIRSFGQTPTQLLTEPHPPRSSVMHLSPMMFSKSQEDVCMIMKFLSNSPVTHVAANTHPAVQVPAVTSITCNHNFAINRWNNTYVPQSTSASFSSEKP-DATAQPNLPLAMDQLLVLNTGLHRRTLGDNFDQRLPVNHHSFVTTVDNRFLFACGFWDKSFRVYHLETGRILQVVFGHFDVVTCLARSECNINQDCYVVTGSKDCTIMVWMFSAKSQAILGDNNSIELPTPRTVLTGHQSEITCVGVIAELGLVVSGSKDGPCLVHSLTGDLLHSLEPPSDCLSPRLITISREAFILLTYDKGNVCMFSVNGKLLHFID------------------------------------------------------------------------------------------------------------------------------
>EOG091F00BV|Crassostrea_gigas|NC03_Doris_kerguelenensis|TRANSCRIPT
-------------------------------------------------------------------------------------------------------------MANRTAVMFALPDHQTVKKVINALPRVGVGIKYGLQQARRMSLASGKQLFKLSNMTQKWQRREISNFDYIMYLNTIAGRTYNDLNQYPVFPWVLVSYDTDKLDLSNANTYRDLSKPIGALNETRKAYFEERYSTWEHDQIPPFHYGTHYSTAAFTLNWLLRVEPFTTLFLSLQGGKFDHPNRIFSSVSQAWKNCQRDTSDVKELIPEFFCL-PEMFTNSHHYQLGKQEDE-SEVNDVELPPWAKTPEDFVRINKMALESEFVSCQIHHWIDLIFGYKQRGPEAIRATNVFYYLTYEGSVNLESMTDPVMKEAIENQIRSFGQTPSQLLTEPHPPRSSVMHLSPMMFSKQQEDVCMIMKFLSNSPVTHVAANTHPAVPVPAVTSVSCNHNFAINRWNNSYTPQANSASFSSEKT-ENPTQSQLPLSMDQLLVLNTGLHRRTLGDNFDQRLPVHHYCFVTTADNRNLFACGFWDKSFRLYHLETGRIVQVIFGHFDVVTCLARSECNVSQDCYVVTGSKDCTVMVWMFNAKSQAIVGDNSSVDQPTPRSVLTGHQSEVTCVAVIAELGCVVSGSKDGPCLIHSLSGDLLHSLEPPSSCLSPRLITISREGFVLLVYDRGNICMFSINGKLLHYIDHKDSIQSLILSRDGQYMMLGGDAGVVEVWRSHDFSMLYKYPTCDSSIRSLALTHDHRFLIAGLATG---------CLLV------------------------------FNIDFNKWHHEFQERY-
>EOG091F00BV|Lottia_gigantea|HW18_Janolus_cristatus|TRANSCRIPT
------------------------------------------------------------------------------------------------------------------------------------------------------------------------------------------------------------------------------------------------------------------------------------------------------------------------------------------------------------------------------------------------------------------------------------AVENQIRSFGQTPTQLL------------------------------------------------------------------------------------------TENLPLTMDQLLVLNTGLHRRSLGDSFDQRLPVNHQCFITTVDNRFLFACGFWDKSFRVYHLETGRIGQVVFGHFDVVTCVARSECNMSQDCFVVTGSKDCTVMVWMFSAKSQAILGDNNSIEIPTPRTVLTGHQTELSCVAVIAELGLVVSGSKDGPSLVHSLTGDLLHSLEPPTSCQTPRLITISREAFVILTYDKGTVCMFSVNGKLLKFIEHKDHLQSVILNRDGHYMIVGG---------------------------------------------------------------------------------------------------------
>EOG091F00BV|Crassostrea_gigas|HW04_Calmella_cavolinii|TRANSCRIPT
-------------------------------------------------------------------------------------------------------------MANRTAVMFAFPDHVTVKKVINALPRVGVGIKYGLQNARRVSMASGKQLFKLSNMTQKWQKREISNFDYIMYLNTIAGRTYNDLNQYTVFPWVLVNYESDKLDLSSANSYRDLSKPIGALNETRKAYFEERFNSWEHDQIPPFHYGTHYSTSAFTLNWLLRVEPFTTMFLNLQGGKFDHPNRIFSSVSQAWKNCQRDTSDVKELIPEFFCL-PEMFTNSNKYSLGKQEDG-TVVSNVELPPWAKTPEEFVRINKMALESEFVSCQIHNWIDLIFGYKQRGPEAVRATNMFYYLTYEGSVALETMTDPVMKEAIENQIRSFGQTPTQLLTEPHPPRSSVMHLSPMIFSRSSEDVCMIMKFLSNSPVTHVAANTHPSVPNPAVTSISCNHNYAINRWNNNYMPQQDSASFSSEKP-EAGAQPDLPLHMDQLLVLNTGLQRRTLGDNFDQRLPVSHHSFATTADNRFLFACGFWDKSFRVYFLETSRIIQVVFGHFDVVTCLARSECNISQDCYVVTGSKDCTVMVWMFSAKSQAILGENNSIDAPTPRTVLTGHQSEITCVATIAELGLVVSGSKDGPSLVHSLTGDLLHSLEPPSSCVSPRLIAISREAFVVMTYDRGNVCMFSINGKMLHFMEHKDNLLSLILSRDGQYMMLGGNTGVVEVWRVNDFSHLYAFPPCDSSIRSLALAHDLRFLVAGLSTG---------CLIV------------------------------FNIDFNKWHHEFQERY-
>EOG091F00BV|Lottia_gigantea|NC06_Pleurobranchaea_californica|TRANSCRIPT
----------------------------------------------------------------------------------------------------------------------------------------------------------------------------------------------------------------------------------------------------------------------------------------------------------------------------------------------------------------------------------------------------------------------------------------------------------------------------------------------------------------------------------------------------------------------------------NSAMTTADNRFLFACGFWDKSFRVYHLDSARIIQVVFGHFDVVTCVGRSECNINQDCYLVTGSKDCTVMVWMFSAKSQAILGDNNSIELPTPRTVLTGHQSEITCVAVIAELGLVVSGSKDGPSLVHSLAGDLLQSLEPPSTCLSPRIITISREAFILLTYDKGNVCMFSINGKLLHFMEHKDNIQSLILNRDGQYMLLGGDAGAVEVWRAHDFSLLYSYPVCDSSIRSLALAHDQRFLIAGLSTG---------CLIV------------------------------FNIDFNKWHHEFQERYT
>EOG091F00BV|Lottia_gigantea|HW03_Berthella_plumula|TRANSCRIPT
-----------------------------------------------------------------------------------------------------------------------------------------------------------------------------------------------------------------------------------------------------------------------------------------------------------------------------------------------------------------------------------------------------------------------------------------------------------------------------------------------------------------------------------------------------------------------------------------------------------------------GHFDVVTCLGRSECNINQDCYLVTGSKDCTVHVWMFSAKSQAILGDNNSIELPTPRTVLTGHQSEITCVAVIAELGLVVSGSKDGPCLVHSLAGDLLHSLEPPSTCLSPRIITISREAFVLLTYDRGNVCMFSINGKLLHFMEHKDNIQSLILNRDGHYMLVGGDAGTVEVWRAHDFSLLYSYPVCDSSIRSLALAHDQRFLIAGLSTG---------CLIV------------------------------FNIDFNKWHHEFQERY-
>EOG091F00BV|Crassostrea_gigas|HW20_Spurilla_neapolitana|TRANSCRIPT
-----------------------------------------------------------------------------------------------------------------------------VKKVIGALPRVGVGIKYGLQQARRVSMASGKQLFKLSNMTQKWQKREISNFDYIMYLNTIAGRTYNDLNQYPVFPWVLVNYDTPDLDLGSANSYRDFSKPIGAMNETRKAYFEDRYGSWEHEQIPPFHYGTHYSTSAFTLNWLIRVEPFTTMFLNLQGGKFDHPNRIFSSITTAWKNCQRDTSDVKELIPEFFCL-PEMFTNTNTYNLGKQEDD-SLVNDVELPPWASSPEEFVRINKMALESEFVSCQIHNWIDLIFGYKQRGPEAVRATNVFYYLTYEGSVNLDSMTDNVMRQAIENQIKSFGQTPTQLLTEPHPPRSSVMSLSPMMFSKSQEDVCMIMKFTSNSPITHVAVNTHPAVPVPAVTTIACNHNFAINRWNNNYIPLASSTSFSSDKP-DPQSSPNLPLTMDQLLVLNTGLHRRSLGDNFDQRLPVSHNCFITT------------------------------------------------------------------------------------------------------------------------------------------------------------------------------------------------------------------------------------------------------------------------------------------------------------
>EOG091F00BV|Lottia_gigantea|JG23_Melibe_leonina|TRANSCRIPT
--------------------------------------------------------------------------------------------------------------------------------------------------------------------------------------------------------------------------------------------------------------------------------------------------------------------------------------------------------------------------------------------------------------------------------------------------HLLLEKSQDQRSILTKSPMMFSKSQEDICMIMKFLSNSPITHVAANTHPAVPVPAVTTIACNHNFSINRWNNNYIPQAASASFSSEKP-DPQAAPNLPLTMDQLLVLNTGLHRRTLGDNFDQRLPVNHHCFATTVDNRFLFACGFWDKSFRLYHLDSGRIIQVVFGHFDVVTCVARSECNMSQDCFVVTGSKDCTVMVWMFSAKTQAILGDNNSVEIPTPRTVLTGHQSEITCVAVIAELGLVVSGSKDGPSLVHSL---------------------------------------------------------------------------------------------------------------------------------------------------------------------------------
>EOG091F00BV|Lottia_gigantea|LotgiG153142
------------------------------------------------------------------------------------------------------------------------------------------------------------------------------------------------------------------------------------------------------------------------------------------------------------------------------------------------------------------------------------------------------------------------------------AIENQIRSFGQTPTQLLAEPHPPRSSMMHLSPMMFSTNQDDVCMIMKFLSNSPVVHVAANTHPAVPLPAVLTISSNHNFAINKWNSNYQPQSNTSSFSSDKQ-DPNNQPQLPLAMDQLLVLHTGLFRRTLGDNFDQRLQVTQSSFVTTADNRFIFACGFWDKSFRLFYSDSAKILQVIFGHFDVVTTVGRSECNVNQDCYIATGSKDCTVMIWMFNSKHQAIMGDNGSTESPTPRATLTGHLSEVTCVSLLAELGLVISGSKDGPCLVHTLNGDLLRSLDPPKVCSTPRLITISREAYILVNFDSGNICSFSINGKLLRYLDHKDNINSMILNRDGQYIMLGGDGGIVEVWRSHDFTLLYSYPTCDSSIRSLALTHDQKFLIAGLATG---------CLIV------------------------------FNIDFNKWHHEYQDRYT
>EOG091F00BV|Lottia_gigantea|NC04_Fiona_pinnata|TRANSCRIPT
----------------------------------------------------------------------------------------------------------------------------------------------------------------------------------------------------------------------------------------------------------------------------------------------------------------------------------------------------------------------------------------------------------------------------------------------------------------------------------------------------------------HNFAVNKWNSNYIPQAASASFSSEKP-DPQAAPNLPLTMDQLLVLNTG--------------------------------------------------------------------------------------------------------------------------------------SGSKEGPSLVHSLTGDLLHSLEPPNACCSPRL-------------DKGNVCMFSVNGKLLKFMEHKDNIQSLVLNRDGHYMILGGDAGAAEVWRVHDFTHLYSYPVCDSSIRSMGLSHDSRFLIAGLATG---------CLLV------------------------------YNIDFNKWHHEFQERY-
>EOG091F00BV|Lottia_gigantea|JG08_Dendronotus_venustus|TRANSCRIPT
----------------------------------------------------------------------------------------------------------------------------------------------------------------------------------------------------------------------------------------------------------------------------------------------------------------------------------------------------------------------------------------------------------------------------------------------------------------------------------------PVTHVAANTHPSVPVPAVTTITCNHNFAVNRWNQNVGSQVPSPSYAEK----TDTQPQLPLSMDQLLVLGTNLHKRSLGDNFDQRLHVTNSHFLTTSENKVIIACGFWDKSFRTFSTDSARILQVIFGHFDIVTCLARSECNVSQDCYVVSGSKDCTAMVWLWSSKHQAIVGENGSLDNPTPKVTLTGHQAEVMCVAVSAEMGLVFTGSKNGPCLVHTTHGDLLRSLEPPESYKCPNIISFAREGYIIVNYDGGNMATYSVNGKLLRNVEHNDNVQSLTLSRDG--------------WRAHDFSLLHSYPVCDSPIRSLALTHDHRFLIAGLATG---------CLLV------------------------------FNIDFNKWHHEFQECY-
>EOG091F00BV|Biomphalaria_glabrata|HW06_Cratena_peregrina|TRANSCRIPT
-------------------------------------------------------------------------------------------------------------------------------------------------------------------------------------------------------------------------------------------------------------------------------------------------------------------SDFKELIPEFYSGSGDFLTHRGIINFGFKNDS-RPVGDAELPPWASSASDFISKLREALESDIVSRNLHRWIDLVFGYQQRGEEAEKADNLFYYLTYEGAIDLNSIED---------------------------------------------------------------------------------------------------------------------------------------------------------------------------------------------------------------------------------------------------------------------------------------------------------------------------------------------------------------------------------------------------------------------------------------------------------------------
