# Supplementary material for: Transcriptomics provides a robust framework for the relationships of the major clades of cladobranch sea slugs (Mollusca, Gastropoda, Heterobranchia), but fails to resolve the position of the enigmatic genus Embletonia
Source: BMC Ecol Evol. 2021 Dec 28;21:226. doi: 10.1186/s12862-021-01944-0 (PMC8895541; doi:10.1186/s12862-021-01944-0)
Supplement: Supplementary file 6 — Additional file 6. Archive S4: Unmasked multiple sequence alignments on amino acid level including Doris kerguelenensis and Calmella cavolini prior to the removal of outliers. [file 12862_2021_1944_MOESM6_ESM.zip › Archive_S4/Alignments/EOG091F02ZP.aa.fasta]

>EOG091F02ZP|Biomphalaria_glabrata|BGLTMP007083
-----------------------------------------------------------------MLPRKNALSTEEVSTSGCETSFVPNRD----------------------------QFEEVIPTDAPPSFRGQA-VKYSYKVIVGTQRLEKTTKIVRVPFRVLVLYGLNDISVYNENEEISPSNPFLHNHRKENSVLDVALQVISTVTARKAPHSYNITNARGRVAKFLLFKQAYKLGEDIVGMFDFSVGTVTCV--------------------------------QEMCLHTVRTHMNIPIPLTATPGFMTDIVCQRWRLHFEFVTSLDEISGPD---SLPNDGGER-QWQGPSTLNVETMVWDLPIKIFPTNPIHASSKTQNFQHKRICLSRQTEKIEMVLFAGNMFSKSASVYAVTAQTAEHKSISSGSCTDYSQRTLWPKTKFADNGESLPGYKCTSSIIHISLTNIPTVQMPTDNSSGHLVRTLDLEFKFGRTTM
>EOG091F02ZP|Lottia_gigantea|HW09_Doto_sp|TRANSCRIPT
----------------------------------------------LAWSSVQIICQCTVSESRVQLPRNTALSTEEASTNGCDTSFVPNKGERGLTVLVTRPKILFCDLKLEPGQSKTYHYEEVIPTDAPPSFRGQA-VKYSYKAIVGTQRLEKSTKLVRVPFRVLILYGLNDISVYNEQEEIAPSNPFLHNQRKENSVLDVALQVISTVTARKAPHSYNITNSRGKVARFLLFKQAYKLGEDIVGMFDFTEGTVQCVQYSVTLQSEEQISEECRRKPGQGSAVTSYVKHQEMCYHLLRSHMNIPIPLTATPGFITDIVCQRWRLHFEFVTSVDDPSGKT---TPFSNEEEL-QWQGPPSLQVETMVWDLPVKVFPANPLHASSVT-------------------------LMKTSASL-------------------------------------------------------------------------------------
>EOG091F02ZP|Lottia_gigantea|JG13_Doto_lancei|TRANSCRIPT
-----------------------------------------------------------------------------------------------------------------------------IPTDAPPSFRGQA-VKYSYKAIVGTQRLEKSTKLVRVPFRVLILYGLNDISVYNEQEEIAPSNPFLHNQRKENSVLDVALQVISTVTARKAPHSYNITNSRGKVARFLLFKQAYKLGEDIVGMFDFTEGTVQCVQYSVTLQSEEQISEECRRKPGQGSAVTSYVKHQEMCYHLLRSHMNIPIPLTATPGFITDIVCQRWRLHFEFVTSVDDPSGKT---APFSNEEEL-QWQGPPSLQVETMVWDLPV------------------------------------------------------------------------------------------------------------------------------------
>EOG091F02ZP|Lottia_gigantea|HW21_Tritonia_manicata|TRANSCRIPT
----------------------------------------------LAWSSVQIICQCTVSESRVQLHRTNALSTEEASTTGCDTSFVPNKGERGLTVLCTCPKILFCDLKLQPGASKTYHYEEVIPTDAPPSFRGQA-VKYSYKVIVGTQRLEKSTKLVRVPFRVLILYGLNDISVYNEQEEIAPSNPFLHNQRKENSVLDVALQVISTVTARKAPHSYNITNARGKVARFLLFKQAYKLGEDIVGMFDFSEGTVQCVQYSVTLQSEEQISEECRRKPTHGTAITSYVKHQEMCVHLVRSHMNIPIPLTATPGFITDIVCQRWRLHFEFVTSVEDLSNRN---IPLSSEEEF-QWQGPSSLHVETMVWDLPIKVFPTNPLHASSVT-------------------------LMKTSSSL-------------------------------------------------------------------------------------
>EOG091F02ZP|Lottia_gigantea|NC08_Tritonia_hamnerorum|TRANSCRIPT
----------------------------------------------LAWSSVQIICQCTVSESRVQLHRTNALSTEEASTTGCDTSFVPNKGERGLTVLCTCPKILFCDLKLQPGASKTYHYEEVIPTDAPPSFRGQA-VKYSYKVIVGTQRLEKSTKLVRVPFRVLILYGLNDISVYNEQEEITPSNPFLHNQRKENSVLDVALQVISTVTARKAPHSYNITNARGKVARFLLFKQAYKLGEDIVGMFDFSEGTVQCVQYSVTLQSEEQISEECRRKPTQGTAITSYVKHQEMCVDMVRSHMNIPIPLTATPGFITDIVCQRWRLHFEFVTSVEDLSSRN---IPLSSEEEF-QWQGPPSLHVETMVWDLPIKVFPTNPLHASSVT-------------------------LMKTSSSL-------------------------------------------------------------------------------------
>EOG091F02ZP|Lottia_gigantea|JG30_Tritonia_festiva|TRANSCRIPT
----------------------------------------------LAWSSVQIICQCTVSESRVQLHRTNALSTEEASTTGCDTSFVPNKGERGLTVLCTCPKILFCDLKLQPGASKTYHYEEVIPTDAPPSFRGQA-VKYSYKVIVGTQRLEKSTKLVRVPFRVLILYGLNDISVYNEQEEIAPSNPFLHNQRKENSVLDVALQVISTVTARKAPHSYNITNARGKVARFLLFKQAYKLGEDIVGMFDFSEGTVQCVQYSVTLQSEEQISEECRRKPTQGTAITSYVKHQEMCVHLVRSHMNIPIPLTATPGFITDIVCQRWRLHFEFVTSVEDLSSRN---IPLTCEEEF-QWQGPPSLHVETMVWDLPIKVFPTNPLHASSVT-------------------------LMKTSSSL-------------------------------------------------------------------------------------
>EOG091F02ZP|Lottia_gigantea|NC07_Tritonia_diomedea|TRANSCRIPT
----------------------------------------------LAWSSVQIICQCTVSESRVQLHRTNALSTEEASTTGCDTSFVPNKGERGLTVLCTCPKILFCDLKLQPGASKTYHYEEVIPTDAPPSFRGQA-VKYSYKVIVGTQRLEKSTKLVRVPFRVLILYGLNDISVYNEQEEIAPSNPFLHNQRKENSVLDVALQVISTVTARKAPHSYNITNARGKVARFLLFKQAYKLGEDIVGMFDFSEGTVQCVQYSVTLQSEEQISEECRRKPTQGTAITSYVKHQEMCVHLVRSHMNIPIPLTATPGFITDIVCQRWRLHFEFVTSVEDLSSRN---IPLSCEEEF-QWQGPPSLHVETMVWDLPIKVFPTNPLHASSVT-------------------------LMKTSSSL-------------------------------------------------------------------------------------
>EOG091F02ZP|Lottia_gigantea|HW10_Embletonia_pulchra|TRANSCRIPT
----------------------------------------------LAWSSVQIICQCTVSESRVQLPRTNALSTEEASTTGCDTSFVANKGERGLTVLCTRPKILFCDLKLQPGSSKTYHYEEVIPTDAPPSFRGQA-VKYSYKAIVGTQRLEKSTKLVRVPFRVLILYGLNDISVYNEQEEIAPSNPFLHNQRKENSVLDVALQVISTVTARKAPHSYNITNARGKVAKFLLFKQAYKLGEDIVGMFDFSEGTVQCVQYSVTLQSEEQISEECRRKPSQGTAITSYVKHQEMCVHLVRSHMNIPIPLTATPGFITDIVCQRWRLHFEFVTSVNDLKGGN---IPVSNEEEL-HWQGPPSLQVETMVWDLPIKVFPTNPLHASSVT-------------------------LMKTSASL-------------------------------------------------------------------------------------
>EOG091F02ZP|Lottia_gigantea|HW15_Flabellina_babai|TRANSCRIPT
----------------------------------------------------------------------------------------------------TRPKILFCDLKLQPGSSKTYHYEEVIPTDAPPSFRGQA-VKYSYKVIVGTQRLEKSTKLVRVPFRVLILYGLNDISVYNEQEEIKPSNPFLHNQRKENSVLDIALQVISTVTARKAPHSYNITNARGKVAKFLLFKQAYKLGEDIVGIFDFSEGTVQCVQYSVTLQSEEQISEECRRKPSQGTAITSYVKHQEMCVDLVRSHMNIPIP-----------------------------------------------------------------------------------------------------------------------------------------------------------------------------------------------------
>EOG091F02ZP|Lottia_gigantea|NC01_Armina_californica|TRANSCRIPT
----------------------------------------------LAWSSVQIICQCTVSESRVQLLRNTALSTEEASTTGCDTSFVPNKGERGLTVLCTCPKILFCDLKLQPGSSKTYRYEEVIPTDAPPSFRGQA-VKYSYKVIVGTQRLEKSTKLLRVPFRVLILYGLNDISVYNEQEEIAPSNPFLHNQRKENSVLDIALQVISTVTARKAPHSYNITNARGKVARFLLFKQAYKLGEDIVGMFDFSEGTVQCVQYSVTLQSEEQISEECRRKPSQGTAITSYVKHQEMCVDLVRSHMNIPIPLTATPGFITDIVCQRWRLHFEFVTSVDDLSSKN---NPTTSEDEF-QWQGPPTLHVETMVWDLPIKVFPTNPLHASSVT-------------------------LMKTSASL-------------------------------------------------------------------------------------
>EOG091F02ZP|Lottia_gigantea|JG06_Catriona_columbiana|TRANSCRIPT
--------------------------------------------------------------------------------------FVPNKGERGLTVLCTRPRILFCDLKLPPGSSKTYRYEEVIPTDAPPSFRGQA-VKYSYKVIVGTQRLEKSTKLVRVPFRVLVLYGLNDISVYNEQEEITPSNPFLHNQRKENSVLDIALQVISTVTARKAPHSYNITNARGKVARFLLFKQAYKLGEDIVGMFDFSVGTVQCVQYSVTLQSEEQISEECRRKPTQGSAITSYVRHQEMCVDLVKSHMNIPIPLTSTPGFITDIVCQRWRLHFEFVTSVEDLSIKD---IPTSSEEEC-QWQGPHSLQVETMVWDLPIKVFPTNPLHASSVT-------------------------LMKTSASL-------------------------------------------------------------------------------------
>EOG091F02ZP|Lottia_gigantea|JG07_Cuthona_albocrusta|TRANSCRIPT
---------------------------------------------------------------------------------------------------------------------------------------------------------------------------------------------FLHNQRKENSVLDIALQVISTVTARKAPHSYNITNARGKVARFLLFKQAYKLGEDIVGMFDFSVGTVQCVQYSVTLQSEEQISEECRRKPTQGTAITSYVRHQEMCVDLVKSHMNIPIPLTATPGFITDIVCQRWRLHFEFVTSVEDLSTKD---IAASSEEEC-QWQGPQSLQVETMVWDLPIKVFPTNPLHASSVT-------------------------LMKTSASL-------------------------------------------------------------------------------------
>EOG091F02ZP|Lottia_gigantea|HW02_Berghia_verrucicornis|TRANSCRIPT
-----------------------------------------------------------------------------------------------------------------------------IPTDAPPSFRGQA-VKYSYKVIVGTQRLEKSTKLVRVPFRVLILYGLNDISVYNEQEEITPSNPFLHNQRKENSVLDIALQVISTVTARKAPHSYNITNAKGKVARFLLFKQAYKLGEDIVGMFDFSEGTVQCVQYSVTLQSEEQISEECRRKPSQGSAITSYVRHQETCVDLVKSHMNIPIPLTATPGFITDIVCQRWRLHFEFVTSVDDLKGQN---ILTSNEEEF-QWQGPPTLHVETMVWDLPIKVFPTNPLHASSVT-------------------------LMKTSATL-------------------------------------------------------------------------------------
>EOG091F02ZP|Lottia_gigantea|JG21_Limenandra_confusa|TRANSCRIPT
----------------------------------------------------------------------------------------------------------------------------------------------------------------------------------------------------------------------------------GKVARFLLFKQAYKLGEDIVGMFDFSEGTVQCVQYSVTLQSEEQISEECRRKPSQGSAITSYVRHQETCVDLVKSHMNIPIPLTATPGFITDIVCQRWRLHFEFVTSVD--------------------------------------------------------------------------------------------------------------------------------------------------------------------------
>EOG091F02ZP|Lottia_gigantea|JG04_Berghia_stephanieae|TRANSCRIPT
----------------------------------------------------------------------------------------------------------------------------------------------------------------RVPFRVLILYGLNDISVYNEQEEITPSNPFLHNQRKENSVLDIALQVISTVTARKAPHSYNITNAKGKVARFLLFKQAYKLGEDIVGMFDFSEGTVQCVQYSVTLQSEEQISEECRRKPSQGSAITSYVRHQETCVDLVKSHMNIPIPLTATPGFITDIVCQRWRLHFEFVTSVDDLKGQN---ILTSNEEEF-QWQGPPTLHVETMVWDLPIKVFPTNPLHASSVT-------------------------LMKTSATL-------------------------------------------------------------------------------------
>EOG091F02ZP|Lottia_gigantea|HW20_Spurilla_neapolitana|TRANSCRIPT
----------------------------------------------LAWSSVQIICQCTVSESRVQLPRTSALSTEEASTTGCDTSFVPNKGERGLTVLCTRPKILFCDLKLQPGSSKTYHFEEVIPTDAPPSFRGQA-VKYSYKVIVGTQRLEKSTKLVRVPFRVLILYGLNDISVYNEQEEITPSNPFLHNQRKENSVLDIALQIISTVTARKAPHSYNITNAKGKVARFLLFKQAYKLGEDIVGMFDFSEGTVQCVQYSVTLQSEEQISEECRRKPSQGSAITSYVRHQETCVDLVKSHMNIPIPLTATPGFITDIVCQRWRLHFEFVTSVDDLKGQN---VLASNEDDF-QWQGPPTLHVETMVWDLPIKVFPTNPLHASSVT-------------------------LMKTSATL-------------------------------------------------------------------------------------
>EOG091F02ZP|Lottia_gigantea|HW12_Facelina_rubrovittata|TRANSCRIPT
------------------------------------------------------------SESRVQLPRTSALSTEEASTTGCDTSFVPNKGERGLTVLCTRPKILFCDLKLQPGSSKTYHYEEVIPTDAPPSFRGQA-VKYSYKVIVGTQRLEKSTKLVRVPFRVLILYGLNDISVYNEQEEITPSNPFLHNQRKENSVLDIALQVISTVTARKAPHSYNITNAKGKVARFLLFKQAYKLGEDIVGMFDFSEGTVQCVQYSVTLQSEEQISEECRRKPSQGSAITSYVRHQETCVDLVKSHMNIPIPLTATPGFITDIVCQRWRLHFEFVTSVDDLKGKN---ILASNEEET-QWQGPSTLHVETMVWDLPIKVFPTNPLHASSVT-------------------------LMKTSATL-------------------------------------------------------------------------------------
>EOG091F02ZP|Lottia_gigantea|HW05_Caloria_elegans|TRANSCRIPT
----------------------------------------------LAWSSVQIICQCTVSESRVQLPRTSALSTEEASTTGCDTSFVPNKGERGITVLCTRPKILFCDLKLQPGSSKTYHYEETIPTDAPPSFRGQA-VKYSYKVIVGTQRLEKSTKLVRVPFRVLILYGLNDISVYNEQEEIKPSNPFLHNQRKENSVLDIALQVISTVTARKAPHSYNITNAKGKVARFLLFKQAYKLGEDIVGMFDFSEGTVQCVQYSVTLQSEEQISEECRRKPSQGSAITSYVRHQETCVDLVKSHMNIPIPLTATPGFITDIVCQRWRLHFEFVTSVDDLKGRN---ALSSSEEDI-QWQGPSTLHVETMVWDLPIKVFPTNPLHASSVT-------------------------LMKTSATL-------------------------------------------------------------------------------------
>EOG091F02ZP|Lottia_gigantea|JG03_Austraeolis_stearnsi|TRANSCRIPT
--------------------------------------------------------------------------------------------------------------------------------------------------------------------RVLILYGLNDISVYNEQEEIKPSNPFLHNQRKENSVLDIALQVISTVTARKAPHSYNITNAKGKVARFLLFKQAYKLGEDIVGMFDFSEGTVQCVQYSVTLQSEEQISEECRRKPSQGSAITSYVRHQETCVDLVKSHMNIPIPLTA--------------------------------------------------------------------------------------------------------------------------------------------------------------------------------------------------
>EOG091F02ZP|Lottia_gigantea|JG25_Palisa_papillata|TRANSCRIPT
-------------------------------------------------------------------------------------------------------RILFCDLKLQPGSSKTYHYEEVIPTDAPPSFRGQA-VKYSYKVIVGTQRLEKSTKLVRVPFRVLILYGLNDISVYNEQEEIKPSNPFLHNQRKENSVLDIALQVISTVTARKAPHSYNITNAKGKVARFLLFKQAYKLGEDIVGMFDFSEGTVQCVQYSVTLQSEEQISEECRRKPSQGSAITSYVRHQETCVDLVKSHMNIPIPLTATPGFITDIVCQRWRLHFEFVTSVDDLKGRN---ALSSNEEEI-QWQGPSTLHVETMVWDLPVKVFPTNPLHASSVT-------------------------LMKTSATL-------------------------------------------------------------------------------------
>EOG091F02ZP|Lottia_gigantea|JG27_Phidiana_lynceus|TRANSCRIPT
----------------------------------------------------------------------------------------------------SRPKILFCDLKLQPGSSKTYHYEEVIPTDAPPSFRGQA-VKYSYKVIVGTQRLEKSTKLVRVPFRVLILYGLNDISVYNEQEEIKPSNPFLHNQRKENSVLDIALQVISTVTARKAPHSYNITNAKGKVARFLLFKQAYKLGEDIVGMFDFSEGTVQCVQYSVTLQSEEQISEECRRKPSQGSAITSYVRHQETCVDLVKSHMNIPIPLTATPGFITDIVCQRWRLHFEFVTSVDDLKGRN---ALTTNEEEI-QWQGPPTLHVETMVWDLPIKVFPTNPLHASSVT-------------------------LMKTSATL-------------------------------------------------------------------------------------
>EOG091F02ZP|Lottia_gigantea|JG20_Learchis_evelinae|TRANSCRIPT
----------------------------------------------LAWSSVQIICQCTVSESRIQLPRTSALSTEEASTTGCDTSFVPNKGERGLTVLCTRPKILFCDLKLPPGSSKTYHYEEVIPTDAPPSFRGQAXVKYSYKVIVGTQRLEKSTKLVRVPFRVLILYGLNDISVYNEQEEITPSNPFLHNQRKENSVLDIALQVISTVTARKAPHSYNITNAKGKVARFLLFKQAYKLGEDIVGMFDFSEGTVQCVQYSVTLQSEEQISEECRRKPSQGSAITSYVRHQETCVDLVKSHMNIPIPLTATPGFITDIVCQRWRLHFEFVTSVDDLKGRN---AVTSGEEEF-QWQGPPSLHVETMVWDLPIKVFPTNPLHASSVT-------------------------LMKTSATL-------------------------------------------------------------------------------------
>EOG091F02ZP|Lottia_gigantea|HW17_Hermissenda_crassicornis|TRANSCRIPT
----------------------------------------------LAWSSVQIICQCTVSESRVQLPRTCALSTEEASTTGCDTSFVPNKGERGLTVLCTRPRILFCDLKLQPGSSKTYHYEEVIPTDAPPSFRGQA-VKYSYKVIVGTQRLEKSTKLVRVPFRVLILYGLNDISVYNEQEEITPSNPFLHNQRKENSVLDIALQVISTVTARKAPHSYNITNAKGKVARFLLFKQAYKLGEDIVGMFDFSEGTVQCVQYSVTLQSEEQISEECRRKPSQGSAITSYVRHQETCVDLVKSHMNIPIPLTATPGFITDIVCQRWRLHFEFVTSVDDLNGRN---TLASDEEEF-QWQGPSTLHVETMVWDLPIKVFPTNPLHASSVT-------------------------LMKTSATL-------------------------------------------------------------------------------------
>EOG091F02ZP|Lottia_gigantea|JG18_Hermissenda_opalescens|TRANSCRIPT
-----------------------------------------------------------VSESRVQLPRTCALSTEEASTTGCDTSFVPNKGERGLTVLCTRPRILFCDLKLQPGSSKTYHYEEVIPTDAPPSFRGQA-VKYSYKVIVGTQRLEKSTKLVRVPFRVLILYGLNDISVYNEQEEITPSNPFLHNQRKENSVLDIALQVISTVTARKAPHSYNITNAKGKVARFLLFKQAYKLGEDIVGMFDFSEGTVQCVQYSVTLQSEEQISEECRRKPSQGSAITSYVRHQETCVDLVKSHMNIPIPLTATPGFITDIVCQRWRLHFEFVTSVDDLNGRN---TLASDEEEF-QWQGPSTLHVETMVWDLPIKVFPTNPLHASSVT-------------------------LMKTSATL-------------------------------------------------------------------------------------
>EOG091F02ZP|Lottia_gigantea|NC05_Hermissenda_crassicornis|TRANSCRIPT
----------------------------------------------LAWSSVQIICQCTVSESRVQLPRTCALSTEEASTTGCDTSFVPNKGERGLTVLCTRPRILFCDLKLQPGSSKTYHYEEVIPTDAPPSFRGQA-VKYSYKVIVGTQRLEKSTKLVRVPFRVLILYGLNDISVYNEQEEITPSNPFLHNQRKENSVLDIALQVISTVTARKAPHSYNITNAKGKVARFLLFKQAYKLGEDIVGMFDFSEGTVQCVQYSVTLQSEEQISEECRRKPSQGSAITSYVRHQETCVDLVKSHMNIPIPLTATPGFITDIVCQRWRLHFEFVTSVDDLNGRN---TLASDEEEF-QWQGPSTLHVETMVWDLPIKVFPTNPLHASSVT-------------------------LMKTSATL-------------------------------------------------------------------------------------
>EOG091F02ZP|Lottia_gigantea|HW13_Favorinus_branchialis|TRANSCRIPT
----------------------------------------------LAWSSVQIICQCTVSESRVQLPRTSALSTEEASTTGCDTSFVPNKGERGLTVLCTRPRILFCDLKLQPGSSKTYHYEEVIPTDAPPSFRGQA-VKYSYKVIVGTQRLEKSTKLVRVPFRVLILYGLNDISVYNEQEEITPSNPFLHNQRKENSVLDIALQVISTVTARKAPHSYNITNAKGKVARFLLFKQAYKLGEDIVGMFDFSQGTVQCVQYSVTLQSEEQISEECRRKPSQGSAITSYVRHQETCVDLVKSHMNIPIPLTATPGFITDIVCQRWRLHFEFVTSVDDLKNRI---AGTSSNADADGDRGPPTLQVETMVWDLPIKVFPSNPLHASSVT-------------------------LMKTSATL-------------------------------------------------------------------------------------
>EOG091F02ZP|Lottia_gigantea|JG15_Favorinus_auritulus|TRANSCRIPT
------------------------------------------------------------------------------------------------------------------------------------------------------------TKLVRVPFRVLILYGLNDISVYNEQEEITPSNPFLHNQRKENSVLDIALQVISTVTARKAPHSYNITNAKGKVARFLLFKQAYKLGEDIVGMFDFSQGTVQCVQYSVTLQSEEQISEECRRKPSQGSAITSYVRHQETCVDLVKSHMNIPIPLTATPGFITDIVCQRWRLHFEFVTSVDDLKK----------------------------------------------------------------------------------------------------------------------------------------------------------------------
>EOG091F02ZP|Lottia_gigantea|JG29_Spurilla_braziliana|TRANSCRIPT
----------------------------------------------LAWSSVQIICQCTVSESRVQLPRTSALSTEEASTTGCDTSFVPNKGERGLTVLCTRPKILFCDLKLQPGSSKTYHYEEVIPTDAPPSFRGQA-VKYSYKVIVGTQRLEKSTKLVRVPFRVLILFGLNDISVYNEQEEITPSNPFLHNQRKENSVLDIALQVISTVTARKAPHSYNITNAKGKVARFLLFKQAYKLGEDIVGMFDFSEGTVQCVQYSVTLQSEEQISEECRRKPSQGSAITSYVRHQETCVDLMKSHMNIPIPLTATPGFITDIVCQRWRLHFEFVTSVDDLKEQN---ILASSEDEF-QWQGPPTLHVETMVWDLPIKVFPTNPLHASSVT-------------------------LMKTAATL-------------------------------------------------------------------------------------
>EOG091F02ZP|Lottia_gigantea|HW06_Cratena_peregrina|TRANSCRIPT
----------------------------------------------LAWSSVQIICQCTVSESRVQLPRTSALSTEEASTNGCDTSFVPNKGERGLTVLCTRPKILFCDLKLQPGSSKTYHYEEVIPTDAPPSFRGQA-VKYSYKVIVGTQRLEKSTKLVRVPFRVLILYGLNDLSVYNEQEEITPSNPFLHNQRKENSVLDIALQVISTVTARKAPHSYNITNAKGKVARFLLFKQAYK--------------------------------------------------HQETCVDLVKSHMNIPIPLTATPGFITDIICQRWRLHFEFVT-----------------------------------------------------------------------------------------------------------------------------------------------------------------------------
>EOG091F02ZP|Lottia_gigantea|HW07_Cuthona_caerulea|TRANSCRIPT
----------------------------------------------LAWSSVQIICQCTVSESRVQLPRNRGLSTEEASTTGCDTSFVPNKGERGLTVLCTRPRILFCDLKLLPGSSKTYRYEEVIPTDAPPSFRGQA-VKYSYKVIVGTQRLEKSTKLVRVPFRVLILYGLNDISVYNEQEEITPSNPFLHNQRKENSVLDIALQVISTVTARKAPHSYNITNARGKVARFLLFKQAYKLGEDIVGMFDFSVGTVQCVQYSVTLQSEEQISEECRRKPTQGTAITSYVRHQEMCVDLVKSHMNIPIPLTATPGFITDIVCQRWRLHFEFVTSVEDLSIKD---IPNSSEEEY-QWQGPQSLQVETMVWDLPIKVFPTNPLHASSVT-------------------------LMKTSASL-------------------------------------------------------------------------------------
>EOG091F02ZP|Biomphalaria_glabrata|JG24_Noumeaella_rubrofasciata|TRANSCRIPT
-------------------------------------------------------------------------------------------------------------------------YEEAIPTDAPPSFRGQA-VKYSYKVIVGTQRLEKSTKLVRVPFRVLILYGLNDISVYNEQEEITPLNPFLHNQRKENSVLDIALQVISTVTARKAPHSYNITNAKGKVARFLLFKQAYKLGEDIVGMFD---------------------------------------------------------------------------------------------------------------------------------------------------------------------------------------------------------------------------------------------------------------
>EOG091F02ZP|Lottia_gigantea|JG26_Phestilla_sp|TRANSCRIPT
----------------------------------------------LAWSSVQIICQCTVSESRVQLPRNGGLSTEQASTTGCDTSFVPNKGERGLTVLCTRPRILFCDLKLPLGSSKTYRYEEVIPTDAPPSFRGQA-VKYSYKVIVGTQRLEKSTKLVRVPFRVLVLYGLNDISVYNEQEEITPSNPFLHNQRKENSVLDIALQVISTVTARKAPHSYNITNARGKVARFLLFKQAYKLGEDIVGMFDFSVGTVQCVQYSVTLQSEEQISEECRRRPSQGSAITSYVRHQEMCVDLVKSHMNIPIPLTATPGFITDIVCQRWRLHFEFVTSVEDLSIKD---SPNSSQEEW-HWQGPQSLQVETMVWDLPIKVFPTNPLHASSVT-------------------------LMKTSASL-------------------------------------------------------------------------------------
>EOG091F02ZP|Lottia_gigantea|HW16_Hancockia_cfuncinata|TRANSCRIPT
----------------------------------------------LAWSSVQIICQCTVSESRVQLPRNTALSTEEASTTGCDTSFVPNKGERGLTVLCTRPKILFCDLKLEPGSSKTYHYEEVIPTDAPPSFRGQA-VKYSYKVIVGTQRLEKSTKLVRVPFRVLILYGLNDISVYNEQEEIAPSNPFLHNQRKENSVLDVALQVISTVTARKAPHSYNITNARGKVARFLLFKQAYKLGEDIVGMFDFSQGTVQCVQYSVTLQSEEQISEECRRKPSQGTAVTSYVKHQEMCFHLVRSHMNIPIPLTATPGFITDIVCQRWRLHFEFVTTVDDVSCKS---IPLTNEEEF-QWQGPPSLQVETMVWDLPIKVFPSNPLHASSVT-------------------------LMKTFASI-------------------------------------------------------------------------------------
>EOG091F02ZP|Lottia_gigantea|JG17_Hancockia_uncinata|TRANSCRIPT
----------------------------------------------LAWSSVQIICQCTVSESRVQLPRNTALSTEEASTTGCDTSFVPNKGERGLTVLCTRPKILFCDLKLEPGSSKTYHYEEVIPTDAPPSFRGQA-VKYSYKVIVGTQRLEKSTKLVRVPFRVLILYGLNDISVYNEQEEIAPSNPFLHNQRKENSVLDVALQVISTVTARKAPHSYNITNARGKVARFLLFKQAYKLGEDIVGMFDFSQGTVQCVQYSVTLQSEEQISEECRRKPSQGTAVTSYVKHQEMCFHLVRSHMNIPIPLTATPGFITDIVCQRWRLHFEFVTTVDDVSCKS---IPLTNEEEF-QWQGPPSLQVETMVWDLPIKVFPSNPLHASSVT-------------------------LMKTFASI-------------------------------------------------------------------------------------
>EOG091F02ZP|Lottia_gigantea|JG28_Scyllaea_fulva|TRANSCRIPT
----------------------------------------------LAWSSVQIICQCTVSESRVQLPRTTALSTEEASTTGCDTSFVPNKGERGLTVLCTRPKILFCDLNLEPGSSKTYHYEEVIPTDAPPSFRGQA-VKYSYKVIVGTQRLEKSTKLLRVPFRVLILYGLNDISVYNEHEEIAPSNPFLHNQRKENSVLDVALQVISTVTARKAPHSYNITNARGKVARFLLFKQAYKLGEDIVGMFDFSEGTVQCVQYSVTLQSEEQISEECRRKPSQGSAVTSYVKHQEMCFHLVRSHMNIPIPLTATPGFITDIVCQRWRLHFEFVTSVD--------------------------------------------------------------------------------------------------------------------------------------------------------------------------
>EOG091F02ZP|Lottia_gigantea|JG08_Dendronotus_venustus|TRANSCRIPT
----------------------------------------------LAWSSVQIICQCTVSESRVQLPRNTALSTEEASTTGCDTSFVPNKGERGLTVLCTRPKILFCDLKLDPGSSKTYHYEEVIPTDAPPSFRGQA-VKYSYKVIVGTQRLEKSTKLLRVPFRVLILYGLNDISVYNEHEEISPSNPFLHNQRKENSVLDVALQVISTVTARKAPHSYNITNARGKVARFLLFKQAYKLGEDIVGMFDFSEGTVQCVQYSVTLQSEEQISEECRRKPSQGSAVTSYVKHQEMCFHLVKSHMNIPLPLTATPGFITDIVCQRWRLHFEFVTSVDDVSCKT---LPVSNEEEF-QWQGPPSLQVETMVWDLPIKVFPTNPLHASSVT-------------------------LMKTSSSL-------------------------------------------------------------------------------------
>EOG091F02ZP|Lottia_gigantea|HW18_Janolus_cristatus|TRANSCRIPT
----------------------------------------------LAWSSVQIICQCTVSESRVQLPRSNALSTEEASTTGCDTSFVPNKGERGLTVLCTRPKILFCDLKLQSGSSKTYHYEEVIPTDAPPSFRGQA-VKYSYKVIVGTQRLEKSTKLVRVPFRVLILYGLNDISVYNEREEIAPINPFLHNQRKENSVLDVALQVISTVTARKAPHSYNITNARGKVARFLLFKQAYKLGEDIVGMFDFSEGTIQCVQYSVTLQSEEQISEECRRKPSQGSAITSYVKHQEMCVHLVRSHMNIPIPLTATPGFITDIVCQRWRLHFEFVTSVDDLNDRT---IPTSGDEEF-QWQGPPSLHVETMVWDLPIKVFPTNPLHASSVT-------------------------LMKTSASL-------------------------------------------------------------------------------------
>EOG091F02ZP|Lottia_gigantea|JG10_Dirona_picta|TRANSCRIPT
----------------------------------------------------------------------------------------------------------------------TYHYEEVIPTDAPPSFRGQA-VKYSYKVIVGTQRLEKSTKLVRVPFRVLILYGLNDISVYNEHEEITPSNPFLHNQRKENSVLDVALQVISTVTARKAPHSYNITNARGKVARFLLFKQAYKLGEDIVGMFDFSEGTVQCVQYSVTLQSEEQISEECRRKPSQGSAITSYVKHQEMCVHLVRSHMNIPIPLTATPGFITDIVCQRWRLHFEFVTSVDDLNGRN---MPISNEEEF-QWQGPQSLHVETMVWDLPIKVFPTNPLHASSVT-------------------------LMKTSASL-------------------------------------------------------------------------------------
>EOG091F02ZP|Lottia_gigantea|JG23_Melibe_leonina|TRANSCRIPT
----------------------------------------------LAWSSVQIICQCTVSESRVQLPRISALSTEEASTNGCDTSFVPNKGERGLTVLCTRPKILFCDLKLDPGSSKSYVYEEVIPTDAPPSFRGQA-VKYSYKVIVGTQRLEKSTKLLRVPFRVLILYGLNDISVYNEQEEIAPSNPFLHNQRKENSVLDVALQVISTVTARKAPHSYNITNARGKVARFLLFKQAYKLGEDIVGMFDFSEGTIKCVQYSVTLQSEEQISEECRRKPSQGTAVTSYVKHQEMCYHLVKSHMNIPIPLTATPGFITDIVCQRWRLHFEFVTSVDDVSSKS---IPFSNDEEF-QWQGPQSLQVETMVWDLPIKVFPTNPLHASSVT-------------------------LMKTSASL-------------------------------------------------------------------------------------
>EOG091F02ZP|Lottia_gigantea|HW01_Armina_tigrina|TRANSCRIPT
----------------------------------------------------------------------------------------------------------------------TYRYEEVIPTDAPPSFRGQA-VKYSYKVIVGTQRLEKSTKLVRVPFRVLILYGLNDISVYNEQEEIAPSNPFLHNQRKENSVLDIALQVISTVTARKAPHSYNITNARGKVAKFLLFKQAYKLGEDIVGRFDFSEGTVQCVQYSVTLQSEEQISEECRRKPSQGTAITSYVKHQEMCVDLDRSHMNIPIPLTATPGFITDIVCQRWRLHFEFVTSVDDLSSKS---AITTSEDEC-QWQGPPTLHVETMVWDLPIKVFPTNPLHASSVT-------------------------LMKTSASL-------------------------------------------------------------------------------------
>EOG091F02ZP|Lottia_gigantea|JG12_Dondice_parguerensis|TRANSCRIPT
----------------------------------------------------------------------------------------------------------------------------------------------------------------------------------------------------ENSVLDIALQVISTVTARKAPHSYNITNAKGKVARFLLFKQAYKLGEDIVGMFDFSEGTVQCVQYSVTLQSEEQISEECRRKPSQGSAITSYVSHKETCVDLTKSHMNVPIP-----------------------------------------------------------------------------------------------------------------------------------------------------------------------------------------------------
>EOG091F02ZP|Lottia_gigantea|JG16_Flabellina_iodinea|TRANSCRIPT
-------------------------------------------------------------------------------------------------------------------------------------------------------------------------------------------------QRKENSVLDVALQVISTVTARKSPHSYNITNAKGKVARFLLFKQAYKLGEDIVGMFDFSEGTVQCVQYSVTLQSEEQISEECRRKPSQGSAITSYVRHQETCVDLVKSHMNIPIPLTATPGFITDIVCQRWRLHFEFVTSVDDLKSKS---LSNSSEEEL-QWQGPPTLHVETMVWDLPIKVFPTNPLHASSVT-------------------------LMKTSASL-------------------------------------------------------------------------------------
>EOG091F02ZP|Lottia_gigantea|HW14_Flabellina_affinis|TRANSCRIPT
-------------------------------------------------------------------------------------------------------------------------------------------------------------------------------------------------------------QVISTVTARKAPHSYNITNAKGKVAKFLLFKQAYKLGEDIVGMFDFSEGTVQCVQYSVTLQSEEQISEECRRKPSQGTAITSYVRHQETCVDLVKSYMNIPIPLT---------------------------------------------------------------------------------------------------------------------------------------------------------------------------------------------------
>EOG091F02ZP|Lottia_gigantea|JG02_Antaeolidiella_chromosoma|TRANSCRIPT
-----------------------------------------------------------------------------------------------------------------------------------------------------------------VPFRVLILYGLNDISVYNEQEEITPSNPFLHNQRKENSVLDIALQVISTVTARKAPHSYNITNAKGKVARFLLFKQAYKLGEDIVGMFDFSEGTVQCVQYSVTLQSEEQISEECRRKPSQGSAITSYVRHQETCVDLVKSHMNIPIPLTATPGFITDLVCQRWRLHFEFVTSVDDLKEQN---MLASDEGEF-QWQGPPTLHVETMVWDLPIKVFPTNPLHASSVT-------------------------LMKTSATL-------------------------------------------------------------------------------------
>EOG091F02ZP|Lottia_gigantea|JG14_Eubranchus_rustyus|TRANSCRIPT
----------------------------------------------LAWSSVQIICQCTVSESRVHLPFNRSLSTEQASTTGCDTSFVPNKGERGQTVLCTRPKILFCDLNLQPGSSKTYRYEEVISTDAPPSFRGQA-VKYSYKVIVGTQRLEKSTKLVRVPFRVLVLYGLNDISVYNEQEEITPSNPFLHNQRKENTVLDVALQVISTITARKAPHSYNITNARGKVARFLLFKQAYKLGEDIVGMFDFSVGTVQCVQYSVTLQSEEQISEECRRKPTQGSAITSYVRHQEMCVDLVKSHMNIPIPLTATPGFITDIVCQRWRLHFEFVTSVDDLKSKD---IPNPSEEES-QWQGPPTLHVETMVWDLPIKVFPTNPLHASSVT-------------------------LMKTSASL-------------------------------------------------------------------------------------
>EOG091F02ZP|Lottia_gigantea|HW11_Eubranchus_exiguus|TRANSCRIPT
----------------------------------------------LAWSSVQIICQCTVSESRVQLPFNRSLSTEQASTTGCDTSFVPNKGERGQTVLCTRPKILFCDLKLLPGASKTYRYEEVISTDAPPSFRGQA-VKYSYKVIVGTQRLEKSTKLVRVPFRVLVLYGLNDISVYNEHEEITPSNPFLHNQRKENSVLDVALQVISTVTARKAPHSYNITNSRGKVARFLLFKQAYKLGEDIVGLFDFSVGTVQCVQYSVTLQSEEQISEECRRRPTQGSAITSYVRHQEMCVDLVKSHMNIPIPLTATPGFITDIVCQRWRLHFEFVTSVDDLDVKSKDLLSTSNEEEC-QWQGPQTLQVETMVWDLPIKVFPTNPLHASSVT-------------------------LMKTSASL-------------------------------------------------------------------------------------
>EOG091F02ZP|Lottia_gigantea|NC04_Fiona_pinnata|TRANSCRIPT
----------------------------------------------LAWSSVQIICQCTVSESRVQLLHNRSLSTEEASTTGCDTSFVPNKGERGLTVLCTRPRILFCDLKLQPGSSKTYKYEEVIPTDAPPSFRGQA-VKYSYKVIVGTQRLEKSTKLVRVPFRLLVLYGLNDISVYNEQEEITPSNPFLHNQRKENSVLDIALQVISTVTARKAPHSYNITNARGKVARFLLFKQAYKLGEDIVGMFDFSVGTVQCVQYSVTLQSEEHISEECRRKPIQGSAITSYVRHQEMCVDLVKSHMNIPIPLTATPGFITDIVCQRWRLHFEFVTSVEDLTDKD---IL---------------------------------------------------------------------------------------------------------------------------------------------------------------
>EOG091F02ZP|Lottia_gigantea|JG22_Lomanotus_vermiformis|TRANSCRIPT
-----------------------------------------------------IICQCTVSESRVQLPRINALSTEEASTTGCDTSFVPNKGERGLTVLCSRPKILFCDLKLEPGSTKTYHYEQVIPTDAPPSFRGQA-VKYSYKAIVGTQRLEKSTKLIRVPFRVLVLYGLNDISVYNEQEEIAPSNPFLHYQRKENSVLEVGLQVISTVTARKAPHSYNITNARGKVAKFLLFKQAYKLGEDIVGMFDFSEGTVQCVQYSVTLQSEEQISEECRRKPSQGTAVTSYVKHQEMCYHLVRSHMNIPIPLTATPGFITDIVCQRWRLHFEFVTSVDDLSSKN---IPEPNEKEF-HWQGPPSLHVETMVWDLPVKVFPTNPLHASSVT-------------------------LMKTSSSL-------------------------------------------------------------------------------------
>EOG091F02ZP|Lottia_gigantea|NC02_Bathydoris_clavigera|TRANSCRIPT
----------------------------------------------LAWSSVQIICQCTVSESRVQLVRANSISTEEASTTGCDTSFVPNKGERGLTVLCTKPKILFCDLKLPAGASKTYHYEDTIPTDAPPSFRGQA-VKYSYKVIVGTQRLEKSTKLVRVPFRVLILYGLNDISVYNEAEEIAPSNPFLHNQRKENSVLDVALQVISTVTARKAPHSYNITNARGKVAKFLLFKQAYKLGEDIVGMFDFSEGTVQCVQYSVTLQSEEQISEECRRKPSQGSAVTSYVKHQEMCLHTFRTHMNIPIPLTATPGFITDIVCQRWRLHFEFVTSVDPVSSPK---VPSSKEEEH-LWQGPPTLNVETMVWDLPIKVFPTNPLHASSVT-------------------------LMKTSAS--------------------------------------------------------------------------------------
>EOG091F02ZP|Lottia_gigantea|HW19_Polycera_quadrilineata|TRANSCRIPT
----------------------------------------------LAWSSVQIICQCTVSESRVQLVRTNSKSTEEASTTGCDTSFVPNKGERGLTVMSTKPKILFCDLKLPAGASRTYCYEDTIPTDAPPSFRGQA-VKYSYKVIVGTQRLEKSTKLLRVPFRVLVLYGLNDLSVYNEGEEIAPSNPFLHNQRKENSVLDIALQVISTVTARKAPHSYNITNAKGKVARFLLFKQAYKLGEDIVGMFDFSEGTIQCVEYSVTLQSEEQIAEECRRKPSQGSAVTSYVRHQEMCLHTMRTHMNIPIPLTSTPGFITDI-----RLHFEFVTSVNNVSGVD---ASLNSEEEN-QWQGPSTLNVETMVWDLPIKVFPANPLHASSVT-------------------------LMKTSSS--------------------------------------------------------------------------------------
>EOG091F02ZP|Lottia_gigantea|NC06_Pleurobranchaea_californica|TRANSCRIPT
----------------------------------------------LAWASVQIICQCTVSESRVALPRKNLKSTEEASTTGCDTSFVPNKGERGSTVLCTKPKILFCDLKLPPGTSRSYQYDETIPTDAPPSFRGQA-VKYSYKVIVGTQRLEKSTKLVRVPFRVLILHGLNDISVYNETEEIAPSNPFLHNNRKENSVLDVALQVISTVTARKAPHSYNITNARGKVAKFLLFKQAYKLGEDIVGMFDFSEGTVQCVQYSVTLQSEEQISEECRRKPSQGVAVTSYVKHQEMCLHTVRTHMNIPIPLTATPGFITDIVCQRWRLHFEFVTLIDELKTAD---VITNDGDEH-HWQGKSLLNVETMVWDLPIKVFPTNPIHASSVT-------------------------LMKTSASL-------------------------------------------------------------------------------------
>EOG091F02ZP|Lottia_gigantea|HW03_Berthella_plumula|TRANSCRIPT
----------------------------------------------LAWASVQIICQCTVSESRVLLPRKNLKSTEEASTTGCDTSFVPNKGERGLTVLCTKPKILFCDLKLSPGASRSYQYDETIPTDAPPSFRGQA-VKYSYKVIVGTQRLEKSTKLVRVPFRVLILHGLNDISVYNENEEIAPSNPFLHNNRKENSVLDVALQVISTVTARKAPHSYNITNARGKVAKFLLFKQAYKLGEDIVGMFDFSDGTVQCVQYSVTLQSEEQISEECRRKPSQGVAVTSYVKHQEMCLHTVRTHMNIPIPLTSTPGFITDIVCQRWRLHFEFVTSVDELKTAD---VLPNDGQEH-HWQGRPLLNVETMVWDLPIKVFPTNPIHASSVT-------------------------LMKTSASL-------------------------------------------------------------------------------------
>EOG091F02ZP|Biomphalaria_glabrata|JG19_Janolus_barbarensis|TRANSCRIPT
--------------------------------------------------------------------------------------------------------------------------------------------------------------------------------VYNEHEEISPSNPFLHNQRKENSVLDVALQVISTVTARKAPHSYNITNARGKV-----------------------------------------------------------------------------------------IVCQRWRLHFEFVTSVNDLNDRR---IPTSGDEEF-HWQGPPSLHVETMVWDLPIKVFPTNPLHASSVT----------------------------------------------------------------------------------------------------------------------
>EOG091F02ZP|Lottia_gigantea|HW04_Calmella_cavolinii|TRANSCRIPT
----------------------------------------------LAWSSVQIICQCTVSESRVQLPRITALSTEEASTTGCETSFVPNKGERGLTVLCTKPKILFCDLKLAPGVTRSYQYEEVVPTDAPPSFRGQA-VKYSYKVIVGTQRLEKTTKMVRVPFRVLVLFGLNDISVYNETEEIAPSNPFLNNSRKENSVLDIGLQVISTVTARKAPHSYNIANARGKVARFLLFKQAYKLGEDIVGMFDFDVGTVPCVQYSVTLQSEEKISEECRRKPGQGTAITSYVKHQEMCLNTLRTHMNIPIPLTATPGFMTDIVCQRWRLHFEFVTSLDDVDGPE---SLPTDGEER-QWQGATTLNVETMVWDLPIKVFPTNPIHASSVT-------------------------LMKTSA---------------------------------------------------------------------------------------
>EOG091F02ZP|Biomphalaria_glabrata|JG05_Bornella_anguilla|TRANSCRIPT
---------------------------------------------------------------------------------------------------------------------------------------------------------------------------------------------------------------------------------------------------------------------------------------------------QEMCFHLVRSHMNIPIPLTATPGFITDIVCQRWRLHFEFVTAVDDVSCKN---IPHSNDEEF-QWQGPPSLQVETMVWDLPIKVFPTNPLHASSVT----------------------------------------------------------------------------------------------------------------------
>EOG091F02ZP|Biomphalaria_glabrata|JG11_Dondice_occidentalis|TRANSCRIPT
-----------------------------------------------------------------QLPRTCALSTEEASTTGCDTSFVPNKGE-------------------------------------------------------------------------------------------------------------------------------------------------------------------------------------------------------ETCVDLTKSHMNVPIPLTATPGFITDIVCQRWRLHFEFVTSV---------------------------------------------------------------------------------------------------------------------------------------------------------------------------
>EOG091F02ZP|Lottia_gigantea|LotgiG199337
MVEVSGHLLRGPVFLAGETLQCEINFHHPGLLSAESGDGNSGNKIRLAWASVQIICQCTVSESRVILPRGPLPSTVDVSTTGCDTSFVPNKGERGLTVLSTKPKILFCDLSLQPRQTKTFRYEDCIPTDSPPSYRGQA-VKYSYKIIIGTQRFQQPTKLLRIPFRVLVLYGLNDLSVYNEGEEVAPSNPFLRPKQKENAVLDIATQVMATVTARKSPHSYNITNSHGRVAKLLLFKQAFKLGDDIVGVFEFKEGNVPCVQYSVTLQSEEQISEECRHKLGQGSAITSFVKHQEMCLHVDETHMAIPIPLTASPGFITDIVCLRWRLHFEFVTLSDPGKKSD---VVNKIGDDFTSWRGPANINVETMVWDLPIKIFPANPLHVSGVT-------------------------LIKSGASMKV-----------------------------------------------------------------------------------
>EOG091F02ZP|Crassostrea_gigas|CGI_10020862
MV-----------------------------------------NIGLGISKVEVSCKGPGFESRTPCT--------------CDTSSCV-------------------DARCLVFVLCTVAFEDVIPADAPPSYRGQA-IKYSYKLIIGAQMLEHPTKLLRIPFRVLVLHGMNDVSVYMDTEEVQPSNPFLKQEQNENNLLDIAMQVLATITARKAP--------------------------------------------------------------------------------------------------------------------------------PHQNEVGGS-------------------------------------------------------------------------------------------------------------------------------------------------------
