# Supplementary material for: Transcriptomics provides a robust framework for the relationships of the major clades of cladobranch sea slugs (Mollusca, Gastropoda, Heterobranchia), but fails to resolve the position of the enigmatic genus Embletonia
Source: BMC Ecol Evol. 2021 Dec 28;21:226. doi: 10.1186/s12862-021-01944-0 (PMC8895541; doi:10.1186/s12862-021-01944-0)
Supplement: Supplementary file 6 — Additional file 6. Archive S4: Unmasked multiple sequence alignments on amino acid level including Doris kerguelenensis and Calmella cavolini prior to the removal of outliers. [file 12862_2021_1944_MOESM6_ESM.zip › Archive_S4/Alignments/EOG091F02KH.aa.fasta]

>EOG091F02KH|Biomphalaria_glabrata|BGLTMP001030
----------MAVGISKPDNLAKAVKFIQEASSSGASIITLPECFNSPYGTKYF-PEYAESIPGGPSTEALSKAAKENSVYIVGGSIPEKD----GDRLYNTCAVFNPKGELITKHRKVHLFDINVPGKIRFQESEVLSPGESLTMFSTPYCTIGVGICYDIRFAEMAQIYSN-KG-CSLLLYPGAFNMTTGPAHWEAIQRARALDNQVFVATASPARDEN-ADYVAWGHSSVVDPW----------------------------------------------------
>EOG091F02KH|Lottia_gigantea|LotgiG179029
MTEFKLALIQLAVGASKVENVKNAVKFIKEAAGNGAKLVALPECFNSPYGTNYF-GEYAESIP-GPSTDSLSQAAKDNQVFLVGGSIPESE----NGKLYNTSTIFNPQGELIGKHRKVHLFDIDVPGKIRFQESEVLTAGNTLTMFNTPFCKVGVGICYDIRFAELAQIYTR-RG-CNLLIYPGAFNMTTGPAHWELLQRGRALDNQVYVATVSPARDEK-ASYVAWGHSTVVNPWGEVISTTEHQETIVYSDIDVEYAKQVRSMVPISTQRRDDLYKLQDVTKGNNS
>EOG091F02KH|Biomphalaria_glabrata|HW09_Doto_sp|TRANSCRIPT
----------MAVGMSKKDNLAKAVGFIKEATKNGAQIVTLPECFNCPYGTQYF-AEYAETIP-GTSTEELASAAKENKVFVVGGSIPERV----GSKLYNTCAVFNEKGEMVAKHRKVHLFDIDVPGKIRFQESEVLLPGDEITTFETGFCTVGVGICYDIRFAELGQMMRQ-KG-CQLLLYPGAF-------------------------TASPARDTT-ASYVAWGHSSVVNPW----------------------------------------------------
>EOG091F02KH|Lottia_gigantea|JG13_Doto_lancei|TRANSCRIPT
---FKLAMVQMAVGMSKKDNLAKAVGFIKEATKNGAQIVTLPECFNCPYGTQYF-AEYAETIP-GPSTDELASAAKENKVFVVGGSIPERV----GSKLYNTCAVFNENGEMVAKHRKVHLFDIDVPGKIRFQESEVLSPGDQITTFETAFCTVGVGICYDIRFAELGQMMRQ-KG-CQLLVYPGAFNMTTGSAHWELLQRARALDNQLFVATASPARDTT-ASYVAWGHSSVVNQWGEVIATTDEKESIVYADIDLEKMKEIRAMVPLTNQRRHDLYQVKD-------
>EOG091F02KH|Biomphalaria_glabrata|HW16_Hancockia_cfuncinata|TRANSCRIPT
----------MAVGASKKDNLAKAVGFIQEAKKKGAQIVTLPECFNCPYGTQYF-ADYAEKVP-GPSTDALAAAAKENDIFVVGGSIPEQD----GSRLYNTCTVFNNLGELVAKHRKVHLFDIDVPGKIRFQESEVLSPGNKITSFETPFCTVGVAICYDMRFAEMAQMMRQ-KG-CKLLLYPGAFNMTTGPAHWELMQRGRALDNQL--------------------------------------------------------------------------------
>EOG091F02KH|Lottia_gigantea|JG30_Tritonia_festiva|TRANSCRIPT
---FKLAMVQMAVGMSKKDNLTKAINLIKEATKNGAQMVALPECFNCPYGTQYF-ADYAETIP-GPSTDALSSVAKENNIYLVGGSIPEKE----GSSLYNTCTVFNGKGEMIAKHRKVHLFDIDVPGKIRFQESEVLSPGNQITSFDTSFCTVGVGICYDMRFAELAQMMSQ-KG-CKLLVYPGAFNMTTGPAHWELLQRGRALDNQVYVATVSPARDQE-ASYVAWGHSMVINPWGEIIAKTEESESVIYADIDLEKLSEVRAMVPLTNQRRHDLYQV---------
>EOG091F02KH|Lottia_gigantea|NC07_Tritonia_diomedea|TRANSCRIPT
---FKLAMVQMAVGMSKKDNLTKAINLIKEATKNGAQMVALPECFNCPYGTQYF-ADYAETIP-GPSTDALSSVAKENNIYLVGGSIPEKE----GSSLYNTCTVFNGKGEMIAKHRKVHLFDIDVPGKIRFQESEVLSPGNQITSFDTSFCTVGVGICYDMRFAELAQMMSQ-KG-CKLLVYPGAFNMTTGPAHWELLQRGRALDNQVYVATVSPARDQE-ASYVAWGHSMVINPWGEIIAKTEESESVIYADIDLEKLSEVRAMVPLTNQRRHDLYQV---------
>EOG091F02KH|Lottia_gigantea|HW21_Tritonia_manicata|TRANSCRIPT
---FKLAMVQMAVGMSKKDNLSKAINLIKEASKNGAQIVALPECFNCPYGTQYF-ADYAESIP-GPSTDALASAAKENNIYLVGGSIPEKD----GSDVYNTCAVFNGKGEMVAKHRKVHLFDIDVPGKIRFQESEVLSPGNQITSFDTSFCTVGVGICYDMRFAELAQMMTQ-KG-CKLLVYPGAFNMTTGPAHWELLQRGRALDNQVYVATASPARDKE-ATYVAWGHSMIINPWGEVIAKTDESESVIYADIDLEKLSEVRAMVPLTKQRRHDLYQV---------
>EOG091F02KH|Lottia_gigantea|NC08_Tritonia_hamnerorum|TRANSCRIPT
---FKIAMVQMAVGMSKKDNLTKAVNFIKEAATNGAQMVALPECFNCPYGTQYF-ADYAEPIP-GPSTDALAAVAKENKIYLVGGSIPEKD----GSSLYNTCTVFDGNGDMLAKHRKVHLFDIDVPGKIRFQESEVLSAGNQITSFSTSFCTVGVGICYDMRFAELAQVMSQQKG-CQILVYPGAFNMTTGPAHWELLQRGRALDNQVYVATVSPARDQE-ASYVAWGHSMVINPWGEIIARTDEKESVIYADIDLDKLSEVRAMVPLTSQRRHDLYKV---------
>EOG091F02KH|Lottia_gigantea|JG28_Scyllaea_fulva|TRANSCRIPT
--------------------------------------------------------------------------------------------------------VFNGKGEMVAKHRKVHLFDIDVPGKIRFQESEVLSPGNQITSFQTPFCNVGVGICYDIRFAELAQMMSQ-KG-CKLLVYPGAFNMTTGPAHWELLQRGRALDNQVYVATASPARDTE-ASYVAWGHSMVVSPWGEVIAKTDETEGIVYADIDLDKLADIRAMVPLTNQRRHDLYQV---------
>EOG091F02KH|Lottia_gigantea|JG11_Dondice_occidentalis|TRANSCRIPT
---FKLAMVQMAVGMSKKDNLARALRFIKDATSNGAQIVALPECFNCPYGTQYF-ADYAETVP-GPSTDALAAAAKENNIFLVGGSIPETD----GSKLYNTCTVFNQKGEMVAKHRKVHLFDIDVPGKIRFQESEVLAPGNQITSFETP-------------------------------------------------------------------------------------------------------------------------------------------
>EOG091F02KH|Lottia_gigantea|HW17_Hermissenda_crassicornis|TRANSCRIPT
---FKLAMVQMAVGMSKKDNLARALRFIKEATSNGAQIVALPECFNCPYGTQYF-ADYAETVP-GPSTDALAAAAKENNIFLVGGSIPETD----GSKLYNTCTVFNQKGEMVAKHRKVHLFDIDVPGKIRFQESEVLAPGNQITSFETPFCSVGVGICYDIRFAELAQMMSK-QG-CKLLLYPGAFNMTTGPVHWELLQRGRALDNQVYVATSSPARDQD-ATYVAWGHSMVVNPWGEIIAKTDEKESVVYADIDLDRLSEVRAMVPLTNQRRHDLYKV---------
>EOG091F02KH|Lottia_gigantea|JG18_Hermissenda_opalescens|TRANSCRIPT
---FKLAMVQMAVGMSKKDNLARALRFIKEATSNGAQIVALPECFNCPYGTQYF-ADYAETVP-GPSTDALAAAAKENNIFLVGGSIPETD----GSKLYNTCTVFNQKGEMVAKHRKVHLFDIDVPGKIRFQESEVLAPGNQITSFETPFCSVGVGICYDIRFAELAQMMSK-QG-CKLLLYPGAFNMTTGPIHWELLQKGRALDNQVYVATSSPARDQD-ATYVAWGHSMVVNPWGEIVAKTDEKESVVYADIDLDRLSEVRAMVPLTNQRRHDLYQV---------
>EOG091F02KH|Lottia_gigantea|NC05_Hermissenda_crassicornis|TRANSCRIPT
---FKLAMVQMAVGMSKKDNLARALRFIKEATSNGAQIVALPECFNCPYGTQYF-ADYAETVP-GPSTDALAAAAKENNIFLVGGSIPETD----GSKLYNTCTVFNQKGEMVAKHRKVHLFDIDVPGKIRFQESEVLAPGNQITSFETPFCSVGVGICYDIRFAELAQMMSK-QG-CKLLLYPGAFNMTTGPIHWELLQKGRALDNQVYVATSSPARDQD-ATYVAWGHSMVVNPWGEIVAKTDEKESVVYADIDLDRLSEVRAMVPLTNQRRHDLYQV---------
>EOG091F02KH|Lottia_gigantea|JG12_Dondice_parguerensis|TRANSCRIPT
---FKLAMVQMAVGMSKKDNLSRALRFIKDATSNGAQIVTLPECFNCPYGTQYF-ADYAETVP-GPSTDALAAAAKENNIFLVGGSIPETD----GSKLYNTCTVFNPKGEMVAKHRKVHLFDIDVPGKIRFQESEVLAPGNQITSFETPFCSVGVGICYDIRFAELAQLMSR-QG-CKLLLYPGAFNMTTGPAHWELLQRGRALDNQVYVATSSPARDQE-ASYVAWGHSMVVNPWGEVISSTDEKESIVYADVDLDKLTEVRAMVPLTNQRRHDLYQV---------
>EOG091F02KH|Biomphalaria_glabrata|JG02_Antaeolidiella_chromosoma|TRANSCRIPT
-----------------------------------------------------------------------------------------KE----GSKLYNTCTVFNQKGEMVAKHRKVHLFDIDVPGKIRFQESEVLAPGNQITAFDTPFCSVGVGICYDIRFAELAQMMSR-KG-CKLLLYPGAFNMTTGPA-----------------------------------------------------------------------------------------------
>EOG091F02KH|Lottia_gigantea|JG24_Noumeaella_rubrofasciata|TRANSCRIPT
----------------------------------------------------------------GPSTDALAAAAKENNIFLVGGSIPETD----GSKLYNTCTVFNQDGEMVAKHRKVHLFDIDVPGKIRFQESEVLAPGNQITTFDTPFCSVGVGICYDIRFAELAQMMSR-KG-CKLLLYPGAFNMTTGPVHWELLQRGRALDNQVFVGTASPARDEG-AGYVAWGHSMVTNPWGEVIAKTDEKESVVYADIDLDKLSEVRAMVPLTNQRRHDLYQ----------
>EOG091F02KH|Lottia_gigantea|HW20_Spurilla_neapolitana|TRANSCRIPT
---FRLAMVQMAVGMSKKDNLANAVRLIKEAHSQGAQIVTLPECFNCPYGTQYF-ADYAETVP-GPSTEALAAAAKENNIFLVGGSIPEAD----GDKLYNTCTVFNQKGEMVAKHRKVHLFDIDVPGKIRFQESEVLAPGNEITSFETPFCSVGVGICYDIRFAELAQMMSR-KG-CKLLLYPGAFNMTTGPAHWELLQRGRAVDNQVFVATASPARDQN-ATYVAWGHSMVVNPWGEVISQADEKESVVYADIDLDKLSEIRAMVPLTNQRRHDLYQV---------
>EOG091F02KH|Lottia_gigantea|JG29_Spurilla_braziliana|TRANSCRIPT
---FRLAMVQMAVGMSKKDNLANAVRLIKEAHSHGAQIVTLPECFNCPYGTQYF-ADYAETVP-GPCTEALAAAAKENNIFLVGGSIPETD----GNKLYNTCTVFNQNGEMVAKHRKVHLFDIDVPGKIRFQESEVLAPGNEITSFETPFCSVGVGICYDIRFAELAQM-----------------------------------------------------------------------------------------------------------------------
>EOG091F02KH|Lottia_gigantea|HW02_Berghia_verrucicornis|TRANSCRIPT
---FKLAMVQMAVGLSKKDNLATAVRFIKEASSQGAQIVTLPECFNCPYGTQYF-ADYAETVP-GPSTEALSSAAKENNVFLVGGSIPEKD----GNMLYNTCTVFNHKGDMVAKHRKVHLFDIDVPGKIRFQESEVLAPGNEITSVETPFCMVGIGICYDIRFAELAQMMSR-KG-CKLLLYPGAFNMTTGPAHWELLQRGRALDNQVYVATASPARDQN-ATYVAWGHSMVVNPWGEVIAQTDEKESVVYANIDLDKLCEVRAMVPLTNQRRSDLYQV---------
>EOG091F02KH|Lottia_gigantea|JG04_Berghia_stephanieae|TRANSCRIPT
---FKLAMVQMAVGMSKKDNLATALRFIKEASSQGAQIVTLPECFNCPYGTQYF-ADYAETVP-GPSTEALSSAAKENNVFLVGGSIPEKD----GNKLYNTCTIFNHKGDMVAKHRKVHLFDIDVPGKIRFQESEVLAPGNEITSVETPFCMVGIGICYDIRFAELAQMMSR-KG-CKLLLYPGAFNMTTGPAHWELLQRGRALDNQVYVATASPARDQN-ATYVAWGHS----------------------------------------------------------
>EOG091F02KH|Lottia_gigantea|HW05_Caloria_elegans|TRANSCRIPT
---FKVAMVQMAVGMSKKDNVAKAVQFIKEATSKGAQIVTLPECFNSPYGTQYF-ADYAETVP-GPSTDALAAAAKENNVFLVGGSVPEID----GSKLYNTCTVFNQKGEMIAKHRKVHLFDIDVPGKIRFQESEVLTPGNQITSFETPFCKVGVGICYDIRFAELAQIMSK-SG-CKLLVYPGAFNMTTGSAHWELLQRGRALDNQVYVATASPARDQE-ATYVAWGHSTVVNPWGEIIGTTDEKESIVYADIDLDKLSEFRAMVPLTNQRRHDLYQV---------
>EOG091F02KH|Lottia_gigantea|JG27_Phidiana_lynceus|TRANSCRIPT
---FKVAMVQMAVGMSKKDNVAKAVQFIKEATNKGAHIVSLPECFNCPYGTQYF-ADYAETVP-GPSTEALAAAAKENNIFVIGGSIPEID----GQKLYNTCTVFNQKGDMIAKHRKVHLFDIDVPGKIRFQESEVLSPGNEITSFETPFCKVGVGVCYDIRFAELAQIMSK-NG-CKLLVYPGAFNMTTGPAHWELLQRGRALDNQVYVATASPARDDE-ATYVAWGHSTVINPWGEVIGTTDEKESIVYADIDLDKLSEFRAMVPMTNQRRHDLYQV---------
>EOG091F02KH|Lottia_gigantea|JG25_Palisa_papillata|TRANSCRIPT
---FKVAMVQMAVGVSKKDNVAKAVQFIKEATSNGAQIVTLPECFNSPYGTQYF-ADYAETVP-GPSTDALAAAAKDNNVFLVGGSVPEID----GQKVYNTCTVFNPKGEMVAKHRKVHLFDIDVPGKIRFQESEVLAPGNQITSFETPFCKVGVGICYDMRFAELAQMMSR-ND-CKLLVYPGAFNMTTGPAHWELLQRGRALDNQVYVATASPARDEG-ATYVAWGHSTVVNPWGEIIGTTDEKESIVYADIDLDRLSEVRAMVPLTTQRRHDLYQV---------
>EOG091F02KH|Lottia_gigantea|JG03_Austraeolis_stearnsi|TRANSCRIPT
---FKVAMVQMAVGMSKKDNVAKAVQFIKEATSNGAQIVTLPECFNSPYGTQYF-ADYAETVP-GPSTDALAAAAKDNNVFLVGGSVPEID----GQKVYNTCTVFNPKGEMVAKHRKVHLFDIDVPGKIRFQESEVLAPGNQITSFETPFCKVGVGICYDMRFAELAQMMSR-ND-CKLLVYPGAFNMTTGPAHWELLQRGRALDNQVYVATASPARDEG-ATYVAWGHSTVVNPWGEIIGTTDEKESIVYADIDLDRLSEVRAMVPLTTQRRHDLYQV---------
>EOG091F02KH|Lottia_gigantea|HW13_Favorinus_branchialis|TRANSCRIPT
---FKVAMVQMAVGMSKKDNVAKAVRFIKEATSNGAQIVTLPECFNSPYGTQYF-ADYAEPIP-GPSTDALAAAAKENNVFLIGGSIPEKD----GSKLYNTCAVFNQQGEMIAKHRKVHLFDIDVPGKIRFQESEVLAPGNEITSFETPFCKVGVGICYDMRFAELAQMMSR-ND-CKLLVYPGAFNMTTGPKHWELLQRGRALDNQVFVATASPARDEG-ATYVAWGHSTVVNPWAEVIATTDEKESVVYADIDLDKLSEVRAMVPLTDQRRHDLYQV---------
>EOG091F02KH|Lottia_gigantea|JG15_Favorinus_auritulus|TRANSCRIPT
---FKVAMIQMAVGMSKKDNVAKAVRFIKEATSNGAQIVTLPECFNSPYGTQYF-ADYAEPIP-GPSTDALAAAAKENNVFLIGGSIPEKD----GSKLYNTCAVFNQQGEMIAKHRKVHLFDIDVPGKIRFQESEVLAPGNEITSFETPFCKVGVGICYDMRFAELAQMMSR-NG-CKLLVYPGAFNMTTGPKHWELLQRGRALDNQVFVATASPARDEG-ATYVAWGHSTVVNPWGEVIATTDEKESVVYADIDLDKLSEVRAMVPLTDQRRHDLYQV---------
>EOG091F02KH|Lottia_gigantea|JG32_Unidentia_angelvaldesi|TRANSCRIPT
-----------------------------EAASNGAQIVSLPECFNSPYGTQYF-EDYAETVP-GPSTEALATAAKDNGIFLIGGSIPEKE----NSKLYNTCMVYNGNGEVVAKHRKVHLFDIDVPGKIRFQESEVLSPGDQVTSFETPFCSVGVGICYDMRFAELAQIMSQNKG-CKLLVYPGAFNMTTGPSHWELLQRGRALDNQVYVATASPARDTT-ATYVAWGHSTIVNPWGEVIAKTDEKESIVYADIDLDKLSEFRAMVPLTNQRRHDLYQV---------
>EOG091F02KH|Crassostrea_gigas|JG05_Bornella_anguilla|TRANSCRIPT
------------------------------------------------------------------------------------------------------------------------------------------------------------------------------------------FNMTTGPVHWELLQRGRAIDNQVYVATASPARDTS-ASYVAWGHSTVVNPWG---------------------------------------------------
>EOG091F02KH|Lottia_gigantea|JG14_Eubranchus_rustyus|TRANSCRIPT
---FKLAMIQMAVGMSKKDNLAKAVKFIKEATANGAQIVALPECFNSPYGTQYF-ADYAESVP-GPSTDALSAVAKETGVFLIGGSIPEKD----GNKLFNTCAIFNQKGDMVATYRKLHLFDIDVPGKIRFQESEVLSPGDKITTFETPYCKVGVGICYDLRFAELAQVMAQ-KGDCKLLVYPGAFNMTTGPVHWELLQRSRALDNQVYVATASPARDTS-ASYVAWGHSTISNPWGEVIAKTDEKESVVYAEIDLAKLSEFRSMVPLTNQKRHDLYKV---------
>EOG091F02KH|Lottia_gigantea|JG08_Dendronotus_venustus|TRANSCRIPT
--------------------------------------------------------------------------------------------------------------------------------KIRFQESDVLSPGSQITSFETPFCRVGVAICYDIRFAELAQMMSR-AG-CKLLLYPGAFNMTTGPAHWELLQRGRALDNQVYVATASPARDTS-ATYVAWGHSMAVNPWGEIIAQTDEKESIVYADIDLAKLADVRAMVPLTNQRRHDLY-----------
>EOG091F02KH|Lottia_gigantea|JG10_Dirona_picta|TRANSCRIPT
---FKLAMVQMAVGMSKKDNLSKALRLIKEATKTGAQLVALPECFNCPYGTQYF-ADYAETVP-GPSTDALAAAAKENDVFLVGGSIPEKD----GSSLYNTCAIFNRNGEMIAKHRKVHLFDIDVPGKIRFQESEVLSPGNQITSFETPFGAVGVGICYDIRFAELAQMMSQ-RG-CKLLIYPGAFNMTTGPAHWELLQRGRALDNQVYVATASPARDQD-ASYVAWGHSMVINPWGEIIAKTDEKESIIYADIDLGKLSDVRAMVPLTNQRRHDLYKV---------
>EOG091F02KH|Lottia_gigantea|HW06_Cratena_peregrina|TRANSCRIPT
---FKVAMVQMAVGMSKKDNVAKAVRLIKEATRNGAQIVTLPECFNSPYGTQYF-ADYAEAVP-GPSTDALAEAAKENNVFLVGGSLPETD----GSKLYNTCAVFNPNGDMIAKHRKVHLFDIDVPGKIRFQESEVLAPGNQITSFETPFCKVGVGICYDMRFAELAQMMSR-DG-CKLLVYPGAFNMTTGPAHWELLQKGRAVDNQVYVATASPARDPD-FTYVAWGHSTVINPWGEIVGTTDEKESIVYADIDLDKLSEVRSMVPLTNQRRHDLY-----------
>EOG091F02KH|Lottia_gigantea|HW12_Facelina_rubrovittata|TRANSCRIPT
---FKVAMVQMAVGMSKKDNVAMAVRFIKEATSNGAQIVSLPECFNSPYGTQYF-ADYAETVP-GPSTNALAAAAKENNVFLIGGSVPELD----GSMLYNTCTIFNPKGEMIAKHRKVHLFDIDIPGKIKFQESEVLSPGNKITSFDTPFCKIGVGICYDMRFAELAQMMRK-DG-CKLLVYPGAFNMTTGAAHWELLQRGRALDNQVFVATASPARDPD-ATYVAWGHSSVINPWGEVIGTTDEKESIVYSEIDLDRLSEVRAMVPLTNQRRHDLYQV---------
>EOG091F02KH|Lottia_gigantea|HW15_Flabellina_babai|TRANSCRIPT
---FKLAMIQMAVGMSKKDNLTKAVRFIKEASNNGAQMVALPECFNCPYGTQYF-ADYAEPVP-GPSTDALAEAAKENNVFVVGGSVPERD----DSKLYNTCAVFNGKGEMVAKHRKVHLFDIDVPGKIRFQESEVLSPGNQITSFETPFCTVGVGICYDIRFAELAQIMSR-KG-CQLLLYPGAFNMTTGPAHWELLQKGRALDNQVFVATASPARDES-ATYVAWGHSMIVNPWGEIVAKTDEKESTVYADIDLNKLSEVRAMVPMTNQRRHDLYNV---------
>EOG091F02KH|Crassostrea_gigas|JG19_Janolus_barbarensis|TRANSCRIPT
-------------------------------------------------------------------------------------------------------------------------FDIDVPGKIRFQESDVLSPGNQITSFETPFCTVGLGICYDLRFP----------------------------------------------------------------------------------------------------------------------------
>EOG091F02KH|Lottia_gigantea|HW14_Flabellina_affinis|TRANSCRIPT
--------------------------------------------FNCPYGTQYF-GEYAEAIP-GPSTDMLSAAAKDNNIFLVGGSIPERE----GSKLFNTCTVFNQSGEMIAKHRKVHLFDIDVPGKIRFQESDVLSPGNEITSFETPFCTVGVGICYDIRFAEQAQIMRN-KG-CQLLLYPGAFNMTTGPAHWELLQRGRALDNQVFVGTASPARDPD-FSYVAWGHSTVVNPWGEVIAKTDEKESVVYADIDLSKLSEVRAMVPLTNQRRHDLYRV---------
>EOG091F02KH|Lottia_gigantea|NC01_Armina_californica|TRANSCRIPT
---FKLAMIQMAVGISKKDNVAKAVSLIKEATSNGAQMVALPECFNSPYGTQYF-ADYAESIP-GASTDALSSAAKENKIFLVGGSIPEKD----GGKLYNTCAVFNGNGEMIAKHRKVHLFDIDVPGKISFHESEVLTAGDQITSFETPFCSVGVGICYDIRFAELAQVMSK-KG-CKLLLYPGAFNMTTGPAHWELLQRGRALDNQVYVATASPARDEG-ASYVAWGHSMVVNPWGEIMSKTDEKESIIYADIDLDKLSEFRAMVPLTNQRRHSLYQV---------
>EOG091F02KH|Lottia_gigantea|HW01_Armina_tigrina|TRANSCRIPT
-------------------NLAKALSLIKEAASIGAQMITLPECFNCPYGTQYF-ADYAETIP-GASADVLSTAAKDNNIFLVG-------------------------------------------GKISFHESDVLTAGNQLTTFETPFCSVGIGICYDIRFAELAQVMSK-KG-CKLLLYPGAFNMTTGPAHWELLQRSRALDNQVYVATASPARDEG-ASYVAWGHSMVINPWGEIIANTD--------------------------------------------
>EOG091F02KH|Lottia_gigantea|JG16_Flabellina_iodinea|TRANSCRIPT
---FKLGLIQMTVGMSKKDNVARAVRLIKEATNNGAQIVSLPECFNCPYGTQYF-ADYAETVP-GPSTEALATAAKENNIFLVGGSIPETE----GSKLYNTCAIFNQQGKIIAKHRKVHLFDIDVPGKICFQESEVLSPGNEITSFETPFCAVGVGICYDIRFAEQAQMMSR-RG-CKLLIYPGAFNMTTGPAHWEILQRGRALDNQVYVATASPARDQE-ASYVSWGHSMAINPWGEVIAKADEKETVIYADIDLDKLSEVRAMVPLTSQRRHDLYQV---------
>EOG091F02KH|Lottia_gigantea|HW10_Embletonia_pulchra|TRANSCRIPT
---FKLAMIQMVVGLSKKDNLAKAVHLIKEAKQNGAQLVTLPECFNCPYGTQYF-AEYAESVP-GPSTDALAAAAKEHDIFLIGGSVPERD----DSGIYNTCAVFDGQGQMVAKHRKVHLFDIDVPGKIRFQESEVLTAGNQITSFETPFCSVGVGICYDIRFAELAQMMSQKKG-CKLLVYPGAFNMTTGPAHWELLQRGRALDNQVYVATASPARVKD-AGYVAYGHSMVVDPWGEVIAKTDEKESIVYADIDLEKLSDVRAMVPLTKQRRHDLYQV---------
>EOG091F02KH|Lottia_gigantea|HW18_Janolus_cristatus|TRANSCRIPT
---FKLAMVQMAVGISKKDNLSKALTLIKEASTNGAQLVSLPECFNCPYGTQYF-AEYAEPIP-GPSTDALSAAAKENDIFLVGGSIPEKD----GLKVYNTCTVFNGKGEMVAKHRKVHLFDIDVPGKIRFQESEVLSAGNQITSFETPFCSVGVGICYDLRFAELGQMMSQ-KG-CKLLVYPGAFNMTTGPVHWELLQKARALDNQVFVATTSPARDTE-ASYVAYGHSMAINPWGEIIAKADEKESVVYADIDLDKLSNVRAMVPITTQRRHDLYQV---------
>EOG091F02KH|Lottia_gigantea|JG06_Catriona_columbiana|TRANSCRIPT
---FKLAMVQMAVGMSKPDNVARAVRLIKEAVTNGAQMVALPECFNCPYGTQYF-GEYAEPIP-GPSTQSLADVAKENQIFLIGGSIPETE----GSKIYNTCTVFNQSGEMVAKHRKVHLFDIDVPGKIRFQESDVLSPGNQITTFDTPFCKVGVGICYDIRFAELAQMMAR-DD-CNLLIYPGAFNMTTGPVHWQLLQQARALDNQVYVATVSPARDTD-ASYIAWGHSMVINPWGEIIAKTDEKESIIYADIDLAKLKEVRQMVPLTNQRRHDLYKI---------
>EOG091F02KH|Lottia_gigantea|HW07_Cuthona_caerulea|TRANSCRIPT
---FKLAMVQMAVGMSKTDNLARAVRLIKEAVLNGAHMVALPECFNCPYGTQYF-GEYAEPVP-GPSTQSLADVAKENQIFLIGGSIPEQE----GSKLYNTCTVFNQTGEIVAKHRKVHLFDIDVPGKIRFQESEVLSPGNQITTFDTPFCKVGVGICYDIRFAELAQMMAQ-TD-CNLLVYPGAFNMTTGPAHWELLQRSRALDNQVFVATASPARDTE-ASYVAWGHSMVTNPWGEIIAKTDEKESIIYADIDVDRLREVRQMVPLRNQRRHDLYKI---------
>EOG091F02KH|Lottia_gigantea|JG26_Phestilla_sp|TRANSCRIPT
----------------------------------------------------------------------------ENQIFLIGGSIPEKE----GCKLYNTCAIFNQKGEIVAKHRKVHLFDIDVPGKIKFQESEVLSPGDQITTFDTPFCKVGVGICYDIRFAELAQMMTK-AG-CNLLVYPGAFNTTTGPAHWELLQRSRALDNQVYVATASPARDTK-ATYVAWGHSMVSNPWGEIITKTDEKESVIYADIDLEKLQEMRQMVPLTIQRRHDLYR----------
>EOG091F02KH|Lottia_gigantea|NC04_Fiona_pinnata|TRANSCRIPT
---FRLAVVQMAVGMSKKDNLTRAARLIKEAATNGAQMVALPECFNSPYGTQYF-ADYAEPVP-GPSTDTLAAVAKENKIFLIGGSIPEQE----GSKLYNTCAIFNQQGEMVAKHRKVHLFDIDVPGKIRFQESEVLSPGSRVTTFETPFCKVGVGICYDMRFAELAQVMAQ-QE-CKLLVYPGAFNMTTGPAHWELLQRSRALDNQVFVATSSPARDTG-ATYVAWGHSMITNPWGEVIAKTEDEESIIYADID---------------------------------
>EOG091F02KH|Lottia_gigantea|HW11_Eubranchus_exiguus|TRANSCRIPT
---FKMAVVQMAVGMSKKDNVANAVKLIKEATTNGAQLVALPECFNSPYGTQYF-ADYAEPIP-GPSTDALSAVAKETGVFLVGGSIPEKD----GNKIFNTCPIFNQKGDMIAKHRKIHLFDIDVPGKIRFQESEVLTAGDQITTFDTPFCKVGVGICYDMRFAELGQVMAQ-KD-CKLLVYPGAFNMTTGPAHWELLQRGRALDNQVFVATVSPARDTE-ATYVAWGHSTICNPWGEVLSTTEEKEGVVYADIDLPKLDEVRAMVPLTNQRRPDLYK----------
>EOG091F02KH|Lottia_gigantea|JG23_Melibe_leonina|TRANSCRIPT
-----------------------------------AQIVALPECFNCPYGTQYF-AEYAEPIP-GPSSDILASAAKECKIFLIGGSIPESQ----DAKIYNTCAVFNGQGKMVAKHRKVHLFDIDVPGKIRFQESEVLTAGDQVTSFDTPFCRVGVGICYDIRFAELAQLMSQQKD-CKLLVYPGAFNMTTGPAHWELLQRGRAVDNQTFVATASPARDES-ATYVAWGHSSVVDPWGQVIAKADENEVIIYADIDLSDVTEIRSMVPLTQQRRSDLY-----------
>EOG091F02KH|Lottia_gigantea|JG22_Lomanotus_vermiformis|TRANSCRIPT
----------------------------------------------------------------------------------------------------------------------------------------VLSPGNEITTFDAGFCSVGVGICYDIRFAELAQVMNR-KG-CKLLLYPGAFNMTTGPAHWELLQRARAMDNQLYVATASPARDEK-ASYVAWGHSTVVGPWGDIIAKTDEKEGIVYADIDLDKLSEVRSMVPITKQRRNDLYQV---------
>EOG091F02KH|Lottia_gigantea|JG21_Limenandra_confusa|TRANSCRIPT
---FKVGLCQMTARNDKEVNFGICKALVCEAAEQGCQLVALPECFSFIGAQKGEAQQAAESLE-GPTMQRYRDLAREQEIWLSLGGFQEKVEGEPDNKILNTHVVLNSSGEMVAVYRKIHLF--DVPGKIRFQESEVLAPGNDITSFETPFCSVGVGICYDIRFAELAQMMSR-KG-CKLLLYPGAFNMTTGPAHWELLQRGRALDNQVFVATASPARDPD-ASYVAWGHSMVVNPWGEVIAKTDEKESVVYADIDLDKLSEIRAMVPLTNQRRHDLYQV---------
>EOG091F02KH|Lottia_gigantea|NC06_Pleurobranchaea_californica|TRANSCRIPT
---FKIAMVQMAVGASKQDNLKKAVNLIKEAASVGAKIITLPECFNSPYGTKYF-PEYAEPIP-GTSTDAVACAAKDNSVFVVGGSIPEIL----DGKLYNTCAIFSLEGNMIAAHRKVHLFDIDIPGKITFCESDVLSPGNQLTHFETPFCKVGVGICYDMRFAEMAQIYTN-KG-CQLLLYPGAFNMTTGPAHWELLQRGRAVDNQLFVATASPARDTSGGGYVAWGHSSVVDPWGTVISTTDEKESIVYADIDLEQVKEIRKNIPLTNQRRHDLY-----------
>EOG091F02KH|Lottia_gigantea|HW03_Berthella_plumula|TRANSCRIPT
---FKIAMIQMAVGASKKDNLRTAVNFIKEAASVGAKIITLPECFNSPYGTKHF-PEYAESIP-GPSTDAVASAAKENSVFVVGGSIPERD----GDKLYNTCTIFNPDGQMVAKHRKVHLFDIDIPGKITFKESEVLSPGNQLTCFETPFCFVGVGICYDIRFAEMGQIFAR-KG-CQLLLYPGAFNMTTGPAHWELLQRARALDNQLYVATASPARDKS-SGYVAWGHSSVVNPWGEVISTTDEKESVIYADIDLERLKEVRANVPVTVQTRHDLYNV---------
>EOG091F02KH|Lottia_gigantea|NC02_Bathydoris_clavigera|TRANSCRIPT
-------------------------------------------------GTQHF-PEYAEPVP-GTSSDTLSKAAKENQIYLVGGSIPERE----GDKLYNTCVIFNPSGDIIAKHRKVHLFNIDIPGKIRFQESETLSPGSQMTMFNTPFCDIGVGICYDIRFAEMAQILAQ-KG-CQLLLYPGAFNMTTGPPHWELLQRGRAVDNQLYVATASPARDVD-AGYVAWGHSMVVDPWGTVVASTNEEESIVYAEIDLEKVKEVRQMVPLTHQRRTDLYK----------
>EOG091F02KH|Lottia_gigantea|HW19_Polycera_quadrilineata|TRANSCRIPT
---FKLAMVQMAVGASKPDNIARAVRLVKEAATKGAQVVALPECFNSPYGTNYF-PEYAEPVP-GPSTDALAKVAKENSIFLVGGSIPEKD----GEKLYNTCAVFNPSGEMIAKHRKVHLFDINVPGKIRFQESETLTPGSQLTSFKTPFCDIGVGICYDIRFAEMAQLYAR-KG-CQVLLYPGAFNMTTGPAHWEILQKGRALDNQLYVATASPARDLE-ATYHAWGHSMVIDPWGTVVASTDEKESIVYADIDLNKVEEVRTNVPLRNQRRHDLYKV---------
>EOG091F02KH|Lottia_gigantea|HW04_Calmella_cavolinii|TRANSCRIPT
------------------------------------------------------------------------------------------------------SAIYNPSGELIAKHRKVHLFDIDVPGKITFKESEILSPGDQFTMFKTSFCKVGVGICYDIRFAEMAQIYAN-KG-CQLLVFPGAFNMTTGPKHWELLQRGRALDNQVYVGTASPARDTE-AGYVAWGHSCVVDPWGEVISATDEKESIVYADIDLSKLEEMRKMIPLKQQKRHDLY-----------
>EOG091F02KH|Crassostrea_gigas|CGI_10006847
---MKIALVQLAVSATKADNLKHATQLVSRAAKEGAKLVSLPECFNSPYGTSYF-PEYAEKIP-GASFDSLSSMAKENQVYLIGGSFPEED----NGKLFNTCCVFNPKGEMIAKHRKIHLFDIDVPGKIRFQESETLSPGNSFTTFDTPYCKVGVGICYDIRFPELAQVYAK-LN-CKLLVYPGAFNMTTGPAHWELLQRGRALDNQLYVATVSPARDTG-AKYVAWGHSTVVNPWGEVIATTEHEETILYADIDPAYVEEVREQIPTRKQKRDDMYTLDWKKS----
>EOG091F02KH|Lottia_gigantea|JG20_Learchis_evelinae|TRANSCRIPT
---FKVAMVQMAVGMSKKDNVAKAVQFIKEATRNGAHIVTLPECFNSPYGTQYF-ADYAESVP-GPSTDALAVAAKENNVFVVGGSIPERE----GQKLYNTCT------------------------------------------------------CYDLRFPEMSLSLAN-MG-ADMIAYPSAFTQTTGMAHWE--------------------------------------------------------------------------------------------
