# Supplementary material for: Transcriptomics provides a robust framework for the relationships of the major clades of cladobranch sea slugs (Mollusca, Gastropoda, Heterobranchia), but fails to resolve the position of the enigmatic genus Embletonia
Source: BMC Ecol Evol. 2021 Dec 28;21:226. doi: 10.1186/s12862-021-01944-0 (PMC8895541; doi:10.1186/s12862-021-01944-0)
Supplement: Supplementary file 6 — Additional file 6. Archive S4: Unmasked multiple sequence alignments on amino acid level including Doris kerguelenensis and Calmella cavolini prior to the removal of outliers. [file 12862_2021_1944_MOESM6_ESM.zip › Archive_S4/Alignments/EOG091F02CQ.aa.fasta]

>EOG091F02CQ|Biomphalaria_glabrata|BGLTMP005993
-------------------------SYSFFCESLPIQGLL---------------LHSQDSLTELKVIIGAMSQLRYEVMTNKPAAPLRDGRSDSFAWNTELKKETEKA-GEEPKWFDSAWLWMECYMYRRVCESVFMSNCLKDLDVFEEQKQAAFTNSYKAISSLTMYLMEILSEQELTPLGSMTKNYFLDFLQLSLWGNKCDLSISAGNQNHQEHNPIEQLAKLKPFILIDQAEDVFQILCSAWERLGGQPGNLYKLLCCQ-VDIVLDNAGFELVTDLCLAEFLVSTGLASKICFHVKAMPWFVSDVTERDFMWTLKQMSAMNHLAISRFSQKWKSYLQDGKWSLRVSDYWTMPNDYNQMKELFPNLYSDLSSTDFILFKGDLNYRKLVGDLQWDPTTDFSVALRDFKPAPLCVLRTLKSDVVVGLNPGQAEDVKKIDGNWMINGEWAVISVQSVDPSTSESTAH
>EOG091F02CQ|Biomphalaria_glabrata|HW04_Calmella_cavolinii|TRANSCRIPT
----------------------------------------------------------------------------------------------------------------------------------------------------------------------------------------------------------------------------------------------------------------------R-VDIVLDNAGFELVTDLCLAEFLITSGLASHIVFHAKSMPWFVSDVTLKDWEWTLNNMCQMNHIAISELCRRWQAYLQAKTWVVEAHDFWTMPNTYNEMHDVSPDLYSRLSQSDFILFKGDLNYRKLVSDRQWSPTTRFERGLRGFHPAPLCTLRTLKCDCVIGLEPGQARTAEDEDPNWMIAGDWAVINV-------------
>EOG091F02CQ|Lottia_gigantea|HW09_Doto_sp|TRANSCRIPT
-------------------------------------------------------------------------------------------------------------------------------------------------------------------------------------------------------------------------------------------------------------------------------------------------------------------------------------------------------------------------------------GESDLVIFKGDLNYRKLIGDLSWNPTVDFSQALQGFHPAAVCSLRTVKADVIVGLAPGKAEEVCAKDADWMTTGNWAVISF-------------
>EOG091F02CQ|Biomphalaria_glabrata|HW21_Tritonia_manicata|TRANSCRIPT
---------------------------------------------------------------------------------------------------------------------------------------------------------------------------------------------------------------------------------------------------------------------AK-VSIVLDNSGFEFMTDLCLAELLLSCGLASCIHFHGKSFPWFVSDVTEEDVEWTFHQMSAVNHLALSRLVAAWKERMKNGTMTFEYDSFWTMAHSYSQMESLCPELYSKLSQSDLVIFKGDLNYRKLVGDLNWETTVSFSHSLQGFHPTAVCSLRTLKADVVVGLKPGQAEAVQAQDKDWMVNGNWAVIS--------------
>EOG091F02CQ|Lottia_gigantea|JG30_Tritonia_festiva|TRANSCRIPT
---------------------------------------------------------------------------------------------------------------------------------------------------------------------------------------------------------------------------------------------------------------------------------------------------------------------------------------------------------------------------------YSKLSQSDLLIFKGDLNYRKLVGDLNWETTVEFSHSLQGFRPTAVCSLRTLKADVVVGLKPGQAEAVQAQDKDWMVNGNWAVI---------------
>EOG091F02CQ|Biomphalaria_glabrata|NC07_Tritonia_diomedea|TRANSCRIPT
---------------------------------------------------------------------------------------------------------------------------------------------------------------------------------------------------------------------------------------------------------------------AN-VSIVLDNAGFEFMTDLCLAEFLLSCGLASSIHFHGKSMPWFVSDVTEKDVEWIFHQMSAVNHIAISRLSSLRKERMKNGTMTFEYDSFWTMAHPYSQMESLCPELYSKLSQSDLLIFKGDLNYRKLVGDLNWETTVEFSHSLQGFRPTAVCSLRTLKADVVVGLKPGQAEAVQAQDKDWMVNGNWAVIS--------------
>EOG091F02CQ|Biomphalaria_glabrata|NC01_Armina_californica|TRANSCRIPT
---------------------------------------------------------------------------------------------------------------------------------------------------------------------------------------------------------------------------------------------------------------------AK-ISIVLDNAGFELMSDLCLAEFLLSSGLASSIHFLGKSMPWFVSDVTEKDVEWVFQQIASMNHIALSKLSQIWKQRVQNGSMTFEYDLFWTMPHSYSRMESSCPELYAKLSQSDLVIFKGDLNYRKLVGDLNWETTVDFSHSLQGFHPSAICSLRTLKADVVVGLNPGQAEQVQAQDADWMVNGNWAVIS--------------
>EOG091F02CQ|Biomphalaria_glabrata|HW18_Janolus_cristatus|TRANSCRIPT
---------------------------------------------------------------------------------------------------------------------------------------------------------------------------------------------------------------------------------------------------------------------AK-ISIVLDNAGYEFISDLCLADFLLSSGLASSIHFHGKLMPWFVSDVTERDVEWLLSEMQALNEVPTSKLVRRWRECIDKGTMIFEYNSFWTLPYSFNQMETLHPGLHSKLSQSDLVIFKGDLNYRKLVGDLNWEPTTSFSHSLRGFHPTAICSLRTLKADVVVGLQQGKAEEVKTQDANWMTNGNWAVIS--------------
>EOG091F02CQ|Lottia_gigantea|JG19_Janolus_barbarensis|TRANSCRIPT
-----------------------------------------------------------------------------------------------------------------------------------------------------------------------------------------------------------------------------------------------------------------------------------------------------------------------------------------------------------------------------------------------------------------------GFHPTAICSLRTLKADVVVGLQPGKAEEVKAQDASWMTNGNWAVI---------------
>EOG091F02CQ|Lottia_gigantea|HW16_Hancockia_cfuncinata|TRANSCRIPT
---------------------------------------------------------------------------------------------------------------------------------------------------------------------------------------------------------------------------------------------------------------------AK-VTIVLDNAGFEFMTDLCLAAFLFTSGLASSVHFHGKSMPWFVSDVTKQDVDWIFQQMAAVNHCGMNQLIKKLNHHVCNSTITFEFDPFWTMAHSFCKMESVCPELYSKLRESDIVIFKGDLNYRKLVGDLNWDTTAEFSQALQGFHPTAVCSLRTLKADVVVGLKPGQAEELSAVDAGWMTNGNWAVI---------------
>EOG091F02CQ|Biomphalaria_glabrata|HW10_Embletonia_pulchra|TRANSCRIPT
---------------------------------------------------------------------------------------------------------------------------------------------------------------------------------------------------------------------------------------------------------------------AK-VAIVLDNAGYELMTDLCLAEFLISSGLAASVHFHGKALPWFVSDVTEEDMKWVLQEMAAMNNFAISQLSQSWAECTRKGNLTFEYDHFWTMSHPYSQMESFCPELYSKLSQCDLVIFKGDLNYRKLVGDLSWDTTVDFAHSLQEFHPTAVCSLRTLKADVVVGLKPGQAEKLQVQDADWMTNGNWAVISL-------------
>EOG091F02CQ|Biomphalaria_glabrata|JG11_Dondice_occidentalis|TRANSCRIPT
---------------------------------------------------------------------------------------------------------------------------------------------------------------------------------------------------------------------------------------------------------------------AQ-ISYVLDNAGFEFVTDLCLAEFLLSTGLASSIHFHGKAFPWYVSDVTEADVSWVFQQMSSTNNEAIRELNQIWRKRSQDGTMTFQYHSFWTLPHSFYKMQSLCPDLHSKLAQSDLAIFKGDLNYRKLVSDLKWDTTTSFSHSLQGFHPTAVCSLRTVKADVVVGLEHGKAEE--------------------------------
>EOG091F02CQ|Biomphalaria_glabrata|HW17_Hermissenda_crassicornis|TRANSCRIPT
---------------------------------------------------------------------------------------------------------------------------------------------------------------------------------------------------------------------------------------------------------------------AQ-ISYVLDNAGFEFMTDLCLAEFLLSTGLASSIHFHGKAFPWYVSDVTEADVTWVFQQMSASDNDAISGLNQIWRKRVQDGTMTFQYNSFWTLPHSFNKMESLCPDLYSKLCQSDLAIFKGDLNYRKLVSDLKWDTTTSFSHSLQGFHPTAVCSLRTVKADVVVGLEPGKAEELQRVDEKWMYYGNWAVISL-------------
>EOG091F02CQ|Biomphalaria_glabrata|NC05_Hermissenda_crassicornis|TRANSCRIPT
---------------------------------------------------------------------------------------------------------------------------------------------------------------------------------------------------------------------------------------------------------------------AQ-ISYVLDNAGFEFMTDLCLAEFLLSTGLASSIHFHGKAFPWYVSDVTEADVTWVFQQMSASDNDAISGLNQIWRKRVQDGTMTFQYNSFWTLPHSFNKMESLCPDLYSKLCQSDLAIFKGDLNYRKLVSDLKWDTTTSFSHSLQGFHPTAVCSLRTVKADVVVGLEPGKAEELQRVDEKWMYYGNWAVISL-------------
>EOG091F02CQ|Lottia_gigantea|JG18_Hermissenda_opalescens|TRANSCRIPT
-------------------------------------------------------------------------------------------------------------------------------------------------------------------------------------------------------------------------------------------------------------------------------------------------GLASSIHFHGKAFPWYVSDVTEADVTWVFQQMSASDNDAISGLNQIWRKRVQDGTMTFQYNSFWTLPHSFNKMESLCPDLYSKLCQSDLAIFKGDLNYRKLVSDLKWDTTTSFSHSLLGFHPTAVCSLRTVKADVVVGLEPGKVEELQRVDEKWMYYGNWAVI---------------
>EOG091F02CQ|Biomphalaria_glabrata|HW05_Caloria_elegans|TRANSCRIPT
---------------------------------------------------------------------------------------------------------------------------------------------------------------------------------------------------------------------------------------------------------------------AK-ISYVLDNAGFEFMTDLCLAEFLLSSGLASRIEFHGKAIPWYVSDVTEADVTWVLQQISMMNHVAMSEMSQIWKKRLQDGTMTFQYHSFWTTPHPFHRMEALCPDLYSKLSQTDCVIFKGDLNYRKLVSDLKWDPTTSFKHSLQGFHPTSVCSLRTVKADVIVGLKPGKAEEIKDKDSKWMAHGDWAVISL-------------
>EOG091F02CQ|Lottia_gigantea|JG03_Austraeolis_stearnsi|TRANSCRIPT
--------------------------------------------------------------------------------------------------------------------------------------------------------------------------------------------------------------------------------------------------------------------------------------------------------------------------------------------------------------------------------------------------------------------SLQGFHPTSVCSLRTVKADVIVGLKPGKAEEMK------------------------------
>EOG091F02CQ|Biomphalaria_glabrata|JG20_Learchis_evelinae|TRANSCRIPT
---------------------------------------------------------------------------------------------------------------------------------------------------------------------------------------------------------------------------------------------------------------------AK-ISYILDNAGFEFLTDLCLAEFLLSSGLASSIEFHGKAMPWYVSDVTEAD---------------------------------------------------------------------------KLVSDLKWDTTTSFKRALQGFHPTSVCSLRTVKADVIVGLKPGHAEEVKNKDSNWMASGNWALISL-------------
>EOG091F02CQ|Biomphalaria_glabrata|HW12_Facelina_rubrovittata|TRANSCRIPT
------------------------------------------------------------------------------------------------------------------------------------------------------------------------------------------------------------------------------------------------------------------------ISYILDNAGFEFMADLFLAEFLLSSGLASSIHFHGKAFPWYVSDVTDADVTWSLQHTSMTNNFSLTELNKIWKKRLQDGTMTFQYHPYWTMPHPFHKMEPLCPDLYSKLGQTDLALFKGDLNYRKLVSDLKWDTTTSFTTSLQGFHPTAVCSLRTVKADVVVGLKPGQAKEVQQQDANWMGNGNWAVISL-------------
>EOG091F02CQ|Biomphalaria_glabrata|JG24_Noumeaella_rubrofasciata|TRANSCRIPT
---------------------------------------------------------------------------------------------------------------------------------------------------------------------------------------------------------------------------------------------------------------------AK-ITYVLDNAGFEFMTDLCLAEFLLSSGLASVIHFQGKAMPWYVSDVTEADVTWVLQQMSSINHEAMSGLGEMWKKRVHDGTMTFQYNSFWTMAHPFYKMESLCPELYSKLSQSDLVIFKGDLNYRKLVADLEWDPTTNFSHSLQGFHPTALCSLRTVKANVIVGLQPGKAEELQEKDPDWMVRGDWAVISL-------------
>EOG091F02CQ|Biomphalaria_glabrata|HW02_Berghia_verrucicornis|TRANSCRIPT
---------------------------------------------------------------------------------------------------------------------------------------------------------------------------------------------------------------------------------------------------------------------AK-ISYVLDNAGFEFMTDMCLAEFLLSSGLASSIHFHGKAFPWYVSDVTEADVTWVFQQMETVNNEAMNGLCQLWRRRLQDGTMTFQYNSFWTLPHSFYKMESLCPNLYSKLGQTDLAIFKGDLNYRKLVSDLKWDTTTSFSYSLRGFHPTAVCSLRTIKAETVVGLKPGLAEEVQKKDSSWMVYGNWAVIS--------------
>EOG091F02CQ|Lottia_gigantea|JG04_Berghia_stephanieae|TRANSCRIPT
------------------------------------------------------------------------------------------------------------------------------------------------------------------------------------------------------------------------------------------------------------------------------------------------------IHFHGKAFPWYVSDVTEADVTWVFQQMETVNNEAMNGLCQLWRRRLQDDTMTFQYNSFWTLPHSFYXMESLCPNLYSKLGQTDLAIFKGDLNYRKLVSDLKWDTTTSFSYGLRGFHPTAVCSLRTVK----------------------------------------------
>EOG091F02CQ|Biomphalaria_glabrata|JG21_Limenandra_confusa|TRANSCRIPT
-----------------------------------------------------------NSSEELKSIIGAMSLLRHEIMTNKPAVPIKDAGPDAIVWNQELERQVELNEGEPLRWFNNPWLWMECYLYRRVHE--------------------------------------------------------------------------------------------------------------------------------K-ISYVLDNAGFEFVTDLCFAEFLLSNGLASSIHFQGKAIPWYVSDVTAADVTWTLQQMEQMNNDAAKGLSQIWRGRLQDGTMTFQYNPFWTLPHPFCKMEVLCPDLYSELGQSDLVIFKGDLNYRKLVSDLNWDPTTSFSNSLQGFHPTAVCSVRTIKADVVVGLKPGQAEVVKQKDENWMTNGNWASI---------------
>EOG091F02CQ|Biomphalaria_glabrata|JG16_Flabellina_iodinea|TRANSCRIPT
---------------------------------------------------------------------------------------------------------------------------------------------------------------------------------------------------------------------------------------------------------------------AK-VSIVLDNAGFEVMTDLCLAEFLLSSGLASCINFHGKALPWFVSDVTERDVSWLLDQMASMNHIAISHLCQTLRKHLYDGSMTFEYNPFWTMAHPFSQMESVCLELYSKLSQSDLVIFKGDLNYRKLVGDLSWDTTTEFSQSLQGFRPTAVCSLRTLKADVVVGLKPGQADGVCEKDATWMVNGNWAVISL-------------
>EOG091F02CQ|Biomphalaria_glabrata|HW13_Favorinus_branchialis|TRANSCRIPT
---------------------------------------------------------------------------------------------------------------------------------------------------------------------------------------------------------------------------------------------------------------------AK-ISYVLDNAGFEFMTDLCLAEFLLSSGLASCIEFHGKAFPWYVSDVTEGDTDWVFKQISMMDHVAMKELSQIWRKRVQDGTMTFQYHPFWTTPHPFYKMETLCPDLYSKLSQSDLAIFKGDLNYRKLVSDLMWDPTTSFATSLRGFHPTSICSLRTVKADVVVGLEAGQAERLKEQDANWMGHGNWAVIS--------------
>EOG091F02CQ|Biomphalaria_glabrata|JG15_Favorinus_auritulus|TRANSCRIPT
---------------------------------------------------------------------------------------------------------------------------------------------------------------------------------------------------------------------------------------------------------------------AK-ISFVLDNAGFEFMTDLCLAEFLLSSGLASCIEFHGKAFPWYVSDVTEADTDWVFRQISMMDHVAMKELSQIWRKRVQDGTMTFQYHPFWTTPHPFYKMETLCPDLYSKLSQSDLAIFKGDLNYRKLVSDLMWDPTTRFATSLRGFQPTSICSLRTVKADVVVGLEAGQAERLKEKDSNWMGNGNWAVIS--------------
>EOG091F02CQ|Biomphalaria_glabrata|HW06_Cratena_peregrina|TRANSCRIPT
---------------------------------------------------------------------------------------------------------------------------------------------------------------------------------------------------------------------------------------------------------------------------------------------LLSTGLASSIQFHGKAYPWYVSDVTEGDVTWTLEQVSMADQAEMSELGDIWKRRLQDGTFTFQYHSFWTTPHPIHKMESLCPDLYSKLGQTDLALFKGDLNYRKLVADLKWDPTTSFKTSLLGFHPTAVCSLRTVKADVIVGLKPGQAQQVKEVDANWTGNGNWAVIS--------------
>EOG091F02CQ|Biomphalaria_glabrata|HW15_Flabellina_babai|TRANSCRIPT
---------------------------------------------------------------------------------------------------------------------------------------------------------------------------------------------------------------------------------------------------------------------AK-VSIVLDNAGFEFVTDLCFAEFLLSSGLASCIHFHGKSMPWFVSDVTKGDVTWVLDQMAAMNHMAMSHLSKVWEERLQNGTMTFEYESFWSMAHPFCQMESVCPELYLKLSKSDIVIFKGDLNYRKLVSDLNWNFTTSFSHSLQEFHPTAVCSLRTLKADVVVGLKPGQAEEVKAQDDSW------------------------
>EOG091F02CQ|Lottia_gigantea|HW14_Flabellina_affinis|TRANSCRIPT
-------------------------------------------------------------------------------------------------------------------------------------------------------------------------------------------------------------------------------------------------------------------------------------------EFLLSSGLASHIHFHGKAMPWFVSDVTEGDVTWTLDQMSSMNHIAISRLCKILRERLRNGTMTFEFDSFWTMSYPFHKMESVTPVLHSKLSESDLVIFKGDLNYRKLVGDLTWKTTTEFSHSLQGFQPTSICSLRTIKADVVVGLKPEQAERVQEQDESWMVNGNWAVI---------------
>EOG091F02CQ|Biomphalaria_glabrata|JG28_Scyllaea_fulva|TRANSCRIPT
---------------------------------------------------------GQDPEEQLKAIIGAMSCLRYEVMTNKPAVELRDAEKDVTAWNEDL---------------------------------------------------------------------------------------------------------------------------------------------------------------AK-VSIVLDNAGFEFMTDLCLARFLLFSGLASSVHFHGKSMPWFVSDVTAKDVEWTFDEMLKLNHMGIDRLLRALKTHIEDGTVTFEYNPFWTMAHPYCQMETLCPQLYSDLSHSDLVIFKGDLNYRKLVQDLNWDTTVGFSRALQGFHPTAVCSLRTLKADVVVGLKPGQAEETSARETDWMVNGNWAVIS--------------
>EOG091F02CQ|Biomphalaria_glabrata|JG10_Dirona_picta|TRANSCRIPT
---------------------------------------------------------------------------------------------------------------------------------------------------------------------------------------------------------------------------------------------------------------------AK-VSIVLDNAGYEFITDLCLAEFLFSSGLVSSVQFHGKAMPWFVSDVTERDVKWSFDQMGAMNHIAISQLSQAWRERMRDGTMTFEYDSFWTMAHPFSQMESLQPELYFKLSQGDLVIFKGDLNYRKLVGDINWETTVNFSHSLQGFQPTAVCSLRTLKADVVVGLKAGQ-----------------------------------
>EOG091F02CQ|Biomphalaria_glabrata|JG06_Catriona_columbiana|TRANSCRIPT
---------------------------------------------------------------------------------------------------------------------------------------------------------------------------------------------------------------------------------------------------------------------AK-VSFVLDNSAFEFIADLCFAEYLLSSGLASHIHFHGKAMPWFVSDVTTGDVSWTLQQLAGMNDEAVNHLCETWQKRLRNGTMTFQYHPFWTMSYSFSEMESLCPELYSMLSETEIVIFKGDLNYRKLVGDLKWETTTSFTTSLRGFSPTSVCALRTLKADVIVGLKPGQAEEVQRKDERW------------------------
>EOG091F02CQ|Lottia_gigantea|HW07_Cuthona_caerulea|TRANSCRIPT
------------------------------------------------------------------------------------------------------------------------------------------------------------------------------------------------------------------------------------------------------R--------------AK-VSFVLDNSAFEFMADLCFAEYLLSSELASHIHFHGKAIPWFVSDVTEGDVTWTLEHLAVMNNVSVKHLYETWQKRIHNGTITFQYHPFWTSAHSFYEMESLCPELYLTLSETDVVIFKGDLNYRKLVGDLKWENTTSFTTSLRGFHPTSVCALRTSKADVIVGLKPGQAEEVQKKDEKWMVSGNWAVI---------------
>EOG091F02CQ|Biomphalaria_glabrata|JG26_Phestilla_sp|TRANSCRIPT
---------------------------------------------------------------------------------------------------------------------------------------------------------------------------------------------------------------------------------------------------------------------AK-VSFVLDNSGFEFAADLCFAEFLLSSGLASHIHFHGKAMPWFVSDVTESDVSWTLQQLCGMDNDTVKHMCQLWHKRILNGTMTFQYHPYWTMAHAYYEMESLCPELYLTLSRTDIVIFKGDLNYRKLVGDLQWDTTTDFTESLRGFNPTSICALRTSKADVIVGLQSGQAEEIQSQDEEW------------------------
>EOG091F02CQ|Biomphalaria_glabrata|HW20_Spurilla_neapolitana|TRANSCRIPT
---------------------------------------------------------------------------------------------------------------------------------------------------------------------------------------------------------------------------------------------------------------------AK-ISYVLDNAGFEFMTDLCLAEFLLSSGLASSIQFHGKAIPWYVSDVTQADVAWVLQQMASVNHEAMNGLSQIWRDRLQDGTMTFQYNPFWTLPHPFCQMASLCPDLYSKLSQSDLVL---------------------------------------------------------------------------------------
>EOG091F02CQ|Lottia_gigantea|JG32_Unidentia_angelvaldesi|TRANSCRIPT
------------------------------------------------------------------------------------------------------------------------------------------------------------------------------------------------------------------------------------------------------------------------VTIVLDNAGFEFVTDLYLAEFLLSSGLASHIHFHGKSMPWFVSDVTESDVTWIFQQMSAVNHFAINHLSKIWNKRLESGTFTFEYDPF-------------------------------------------------------------------------------------------------------------------
>EOG091F02CQ|Biomphalaria_glabrata|JG23_Melibe_leonina|TRANSCRIPT
---------------------------------------------------------GHDAVEELKNIIGAMSALRYE---------------------------------------------------------------------------------------------------------------------------------------------------------------------------------------AK-VSIVLDNAGFEFVTDLCLSQFLLASGLASTVHFHGKSMPWFVSDVTARDVEWTLNQMAQMNHIGISRLCQALNDHINNGAITFEYNTFWTMAHPFWQMESYCPELYSSLSRSDLVIFKGDLNYRKLVGDLNW-----------------------------------------------------------------------
>EOG091F02CQ|Lottia_gigantea|HW11_Eubranchus_exiguus|TRANSCRIPT
-------------PPPLSASDKNSFAYPTIKDRNTVIVAKIADYLSRNRESLIKKFNCENRQDELKTIIGAMSCLRHEVMTNKPVAPLRDSGPDAMAWNVDIARQQLTNDGEPSRWFNSPWLWMECYLYRRIHEAVSMSEGFKSLDVFQEQKQSAFHGSYQSIASLASYLIEVITRDQQ-SD-EDIDKCFKQFLQISLWGNKCDLSISSGEDCNQTKNPLDQLLSLLPHILINDTIDVLNLLHAIGNG-------------AK-ISFVLDNAGFEYFTDLCLAEYLLSSGLASQVTFHGKAMPWFVSDVTQADVAWTDEQMAGGNHHALKQLSQKFQKRLYNGSIVFDYHPFWTMPFAFSEMETVCPDLYSQLSQTDLVIFKGDLNYRKLVGDLKWEHTASFSDCLRGFHPTNVCSLRTAKADVFVGLKPGQAEETASQDEKWMVNGNWALI---------------
>EOG091F02CQ|Biomphalaria_glabrata|JG14_Eubranchus_rustyus|TRANSCRIPT
---------------------------------------------------------------------------------------------------------------------------------------------------------------------------------------------------------------------------------------------------------------------AK-VSIVLDNAGFEYVTDLCLAEYLLSSGLATQVHFHGKAMPWFVSDVTQQDVTWTFETMYTMNNSAINSLVQKWEKRIKNGSMVFQFHPFWTMPYAFNEMENVCPDLYHLLSLSDLVIFKGDLNYRKLVGDLKWQHVETFSHCLRGFHPTNVCSLRTSKADVFVGLKSGQAEEIAQKDDKWMVSGNWGLISL-------------
>EOG091F02CQ|Crassostrea_gigas|NC04_Fiona_pinnata|TRANSCRIPT
-------------PPPLSAADKSSFAYPTIKDRNTVIVAKIADYLSRSRDSLVQRFGGQHAEDELKTIIGAMSCLRHEVMTNKPAIPLKDSFQDSLAWNIELDRQKILNGGEAPKW---------------------------------------------------------------------------------------------------------------------------------------------------------------------------------------------------------------------------FQKRMRNNTMTFQYHPFWTMSHSFFEMESLCPELYSTLSQTDVVIFKGDLNYRKLVGDLKWATTT----------PTSVCALRTSKADVMVGLKPGQAEEVQSKDEKWMVNGSWAIIS--------------
>EOG091F02CQ|Lottia_gigantea|JG01_Aeolidiella_alba|TRANSCRIPT
---------------------------------------------------------------------------------------------------------------------------------------------------------------------------------------------------------------------------------------------------------------------------------------------------------------------TEADVTWALQQMATINHEAMNGLGRIWRERVENGTMTFKYEPFWTLPHPFYKMESLCPNLYSELGQSDLVIFKGDLNYRKLVADLRWVSTTSFSQSLQGFHPTAVCALRTVKADVVVGLKPGQ-----------------------------------
>EOG091F02CQ|Biomphalaria_glabrata|NC06_Pleurobranchaea_californica|TRANSCRIPT
-------------------------------------------------------------------------------------------------------------------------------------------------------------------------------------------------------------------------------------------------------------------------------------------------------------MPWYVSDVTEKDFHWLVDCMSTLNNAVLSQFSETWKKRLLDGSWHLTSSPFWTMPNDFSQMEDRNPQLYAQLGTHDLVFFKGDLNYRKLVGDLEWNPTTTFHHSLRGFNPSSVCSLRTLKADVVVGLAEGQAEERAQQDADWMIKGEWAVIA--------------
>EOG091F02CQ|Biomphalaria_glabrata|HW03_Berthella_plumula|TRANSCRIPT
----------------------------------------------------------------------------------------------------------------------------------------------------------------------------------------------------------------------------------------------------------------------K-VAIVLDNAGFELLTDLCFAEFLLVSGLASSIHFHAKSMPWYVSDVTEKDFHWMLNCMASMDHIGINQFSQTWKSRLQDKSWQLESNSFWTMPNDYSQMEDRQPQLYAKMQHYDLIFFKGDLNYRKLVGDLQWNTTTDFSHSLRGFHPAPVCSLRTLKCDVVVGLAPDQAEETANENANWMIIGEWAVISL-------------
>EOG091F02CQ|Biomphalaria_glabrata|HW19_Polycera_quadrilineata|TRANSCRIPT
------------------------------------------------------------------------------------------------------------------------------------------------------------------------------------------------------------------------------------------------------------------------VAFVLDNAGFELMTDLCLAEYLITSGLASCIHFHAKAMPWYVSDVTEKDFNSTLFEMSAMNHIAISKLCQTWNRRMRDGTWKLQSHYFWTLPFAFHEMESFAPDLYTELEKFDLVIFKGDLNYRKLVGDLKWDPTVDFSHSLQGFHPAPICSLRTLKADVVVGLKLGQPEEVASKNPNWMISGEYAVIS--------------
>EOG091F02CQ|Lottia_gigantea|LotgiG178238
MAAENGTKEENALPPPLSAKFKESFAFVTIKDRLPVILSKVADTVHR-KKNNLGAELGNEKAEDLKGIAGEISKLRYEIQTDKDVVALEDTRGDVDIWNEVLKNLTKQNNNQPPRWFSAAWLYLECYMYRRIQQSVELSKYMNEYDVFEDQKKNAYVTSVPAIQTLLTYLLTSVENIPVDSNK--LQPLFSQLIQVALWGNKCDLSISASMENSQTSCILDQLHSLEPFILLNHTQQLWNHLQKTGK--------------CR-IDIVLDNAGFELITDLCLAEFLLSSNMASEIHFHGKAFPWFVSDVTSDDFLWTLESLASTNNLALSRFGTKWQQRIQDGTWVLHFDKFWTTPYVFEEMKSKCLTLHSELSKASLIIFKGDLNYRKLVGDLNWDTTVSFERSLQGFHPAPLVSLRALKCDVVVGLKPGQGEETKVKDESWMINGNWSVICFCDKQLK-------
>EOG091F02CQ|Crassostrea_gigas|CGI_10014880
M--------EENIPEPLSAKNKSSFAYFTIRDRLPVILSKVADTVYR-KKTIVKDIHGEDATEELKFIAGCISKLRNELQTNKPLVPLKDNGPDTEVWNLSLAELTQRE-GGEPKWFVSPWLYVECYMYRRIQEAIAQCTILHNLDPFEEQKKKAFTDSEEATEVLLHYLRQISEKAASASD-DDKEEYLREFLKIALWGNRCDLSISASQENSQTESILDQLHHLEPNILVNDTKQVLNCLRSNVK--------------DRAIDIVLDNAGFELVTDLCLAEVLLMCGWADCIRMHGKAMPWFVSDVTSSDFEWTLDSLVKSSRPSMAYFGEVWRQRLEKKSWMFTIEDFWTIPYDFAKMKTSASSLYERFKDSKIVFFKGDLNYRKLLGDLDWNPTTPFEVTLRGFHPAPLCALRTCKADLIAGLAAGQKETVEKQDKNWMLNGNWAVISFCGKSNQ-------
>EOG091F02CQ|Biomphalaria_glabrata|NC02_Bathydoris_clavigera|TRANSCRIPT
----------------------------------------------------------------------------------------------------------------------------------------------------------------------------------------------------SLWGNKCDLSLSAGRANYQDQCPLKQLKTMFPNIIVNDTDAILQVLHNAKNAHGGQAG-------------------------------------------------------------------------------------------------------DYSAMESVAPDLYSELGKCDLVIFKGDLNYRKLVGDLQWDTTVNFSDSLRGFHPTALCTLQLLKADVVVGLQPGQAERVAVESPEWMTNGEW------------------
>EOG091F02CQ|Biomphalaria_glabrata|JG25_Palisa_papillata|TRANSCRIPT
------------------------------------------------------------------------------------------------------------------------------------------------------------------------------------------NQYFKEFFQMSLWGNKCDLSMSAGQENNATENPVDQLVRLMPHILIDNTDDILKILREKQNSVGGKGAKI---------SYVL------------------------------------------------------------------------------------------------------------------------------------------------------------------------------------------------------
>EOG091F02CQ|Biomphalaria_glabrata|JG29_Spurilla_braziliana|TRANSCRIPT
---------------------------------------------------------------------------------------------------------------------------------------------------------------------------------------------FKEFLLMSLWGNKCDLSVSAGHDNNPTENPLDQLVRLMPYVLVNDADDVLKLLRDKQKSLGGKGAKI---------SYVL------------------------------------------------------------------------------------------------------------------------------------------------------------------------------------------------------
>EOG091F02CQ|Biomphalaria_glabrata|JG17_Hancockia_uncinata|TRANSCRIPT
--------------------------------------------------------------------------------------------------------------------------------------------------------------------------------------GENIDKHFKEFLQISLWGNKCDLSISAGQELNQTENPVQQSASLMSNILVDHTDSILSL----------------------------------------------------------------------------------------------------------------------------------------------------------------------------------------------------------------------------------
>EOG091F02CQ|Crassostrea_gigas|HW01_Armina_tigrina|TRANSCRIPT
-----------DLPPSLSAKDANSFAYPTMKERIPVIVAKIADYLTRNKEKLNDTFNGPNCEEELKSIIGAMSALRYEVMTNKPAVPLKDSEVDSKAWNEDLERQINLHGGESPKWFNSPWLWMECYLYRRIQEAIFMSSCFRSLDLFGEQKQNAFHSSYPSISSLAMYLYDVVNSGDK-SE-ENINERFKEFLQISLWGNKCDLSISA------------------------------------------------------------------------------------------------------------------------------------------------------------------------------------------------------------------------------------------------------------------
>EOG091F02CQ|Crassostrea_gigas|JG08_Dendronotus_venustus|TRANSCRIPT
------------LPPPLSAKDINSFAYPTMKDRIPVILSKIVDYLNRHREALVQEFNGDGSDEELKTIIGAMSCLRYQVMTNKAAEPLKDSASDAIVWNQDLERQTELYGGEAPKWFNNPWLWMECYMYRKIQEAVMMSSCFKSLDVFGHQKNDAFNSSFGSISQLTMHLNEVTSNTSEKA---EIDENFKDFLQISLWGNKCDLSISSGEENNQTLNPVHQLESLKSNILVDDTDAILQLLHQKQVD---------------------------------------------------------------------------------------------------------------------------------------------------------------------------------------------------------------------------
>EOG091F02CQ|Biomphalaria_glabrata|NC08_Tritonia_hamnerorum|TRANSCRIPT
-----------------------------------------------------------NSEEELKTIIGAMSALRYEVMTNKPAVPLTDSAPDTKAWNEDLERQTGKE-GEPPKWFDSPWLWMECYLYRRIQEAVFKSTCFKLLDVFGDQKQNAYSSSYKSISEVMMHLHGIMTDGDK-SD-KDVEKLFREVLQISLWGNKCDLSISAGHENSQTHNPLEQLDSLKPYLLVDDTDNILQLL---------------------------------------------------------------------------------------------------------------------------------------------------------------------------------------------------------------------------------
