# Supplementary material for: Transcriptomics provides a robust framework for the relationships of the major clades of cladobranch sea slugs (Mollusca, Gastropoda, Heterobranchia), but fails to resolve the position of the enigmatic genus Embletonia
Source: BMC Ecol Evol. 2021 Dec 28;21:226. doi: 10.1186/s12862-021-01944-0 (PMC8895541; doi:10.1186/s12862-021-01944-0)
Supplement: Supplementary file 6 — Additional file 6. Archive S4: Unmasked multiple sequence alignments on amino acid level including Doris kerguelenensis and Calmella cavolini prior to the removal of outliers. [file 12862_2021_1944_MOESM6_ESM.zip › Archive_S4/Alignments/EOG091F006H.aa.fasta]

>EOG091F006H|Biomphalaria_glabrata|BGLTMP008572
FCKKTKSELATALLTFSFGTDGETASGTLPTVLLMGRCFLEPISDLDSLDIFTHGSSLSAGSSPELVTSGVVMGGFISAEQTAAAGVSLSVIGGLGKALLFMILSVVDNISVLVMDSVSSTLHGEESGVGPNYSFTGPQFQFYRSLTSVLQSADAFPDLISAALHGAGISGDDLAFDFSEFDDGTADPNQNDAYFLEDQSQVLDTPENQTVQLSADPTLHGVGSTNLLHYSNHTQKYS-VQPAAQSNQPMTIINPPHIRPQQ--SVVTTSQFVSSQLQQSAAPQGVQSFRIIRTPTSVVRTQSVKPTFQQQKIL----------------------------TESVPVSEASLGISAMDGRTTRN---------IIRIPAASLGNGMSQGQVTTRGNKPVSTEDITKIVTSLPNLRNGSRIIVNTTPGPGGEGKATIHVVTRPPTPPVQQLPPVMFTPQTVNKNSLIMPNPIISTLKSHGLHNPSSLISPGTATTKISKLPFTPSQRNSINGTIGTMGSLPTIQTPMINIPTVADL--------------------------------------------------------------------------------ANVGHMRMSMSSKDLSNLTKPWNEPSIIRRVSSAQNLQRSMSQIP---QVPRDEEEIEEEVEELGHAETYAVYKPSKFLIN-FGKKHPDPVVETSSLSSVESPDVKYQ--LRILDEGVDDDGKLSALQLEAITYACQRHETILPCGQRAGFLVGDGAGVGKGRTIAGIIFENYLKRRKRALWLSVSNDLKVDAERDLRDIGAHHIEVYPLNKFKYYSKLSSKEN-GCK-KGVIFATYSSLIGESQAEGK--YN---TRMKQLLKWF-GSNFD--GVIIFDECHKAKNLCPTGSSKP----TKTGQTVLELQNRLPLA-----------------------------------RSTE-----------------------------------IYKLKGVGAMELVAMDAKLRGMYIARQLSFHGVTFRIDEIPLEKDFIKVYNLAVEMWVEAREMFQKAAELIEAEHRMKKSMWGQFWSAHQRFFKYLCISSKVNHCVELARDAVKNGKPLVDAGKCRSTRDWNTPLLK---EIISFVTMATHTATIGIKTIMRRWSTDLTLLMAFKCTGKVENRAMDIIKQVSNSHKQRDSP----NSWKKNK-DSDE--PPSK--RQKRGDDSSDPESNES-SSDISDIDFMS------SSES---E--S---DSDGEERNPFANGWDSDDEEEEEK----------RKHQEK-KERKEKEKDKNSKKDSDDEDAEFDKALAKAGLLNKSK----------SVSSS--LN------GHS------------DNWEKASAMKSELLARIEYLGEKLPPNTLDQLIDELGGPENVAEMTGRKSRVVSTNDG-VQFESRSESDVSLEILNLTEKQRFMDGEKFIAIISEAASSGISLQADRRAVNQR----RRVHITLELPWSADRAIQQFGRSHRSNQVSAPEYVFLISELAGERRFASTVAKRLESLGALTHGDRRATETRDLSRFNIDNKYGRMALETVMKSVLDIQSD-I-QPVPPPKTYQ-GDFFKDVKESLVGVGMINLDEKTGVATLEKDFNNISKFLNRILGMKVAVQNALFKYFTETLTSIILEAKRNGRWDMGIMDLGSGQEKVAKIE--TIVFVGNTETNTAKTELTKFAVERGMPWSSAIELWRRCQSMDEGFYCSLQDRMTKKTVVLVVIHGKNKKKELMFNVYRANTGLQTRPETLEEIKKKYKKCLPDVAQPLWEDQYIVSETCCSHK--RGNCRKAATGQQCDFGLRTRFYYVLSGSVLSVWSKVESVLVGL--SATSRMQIIRLRTEDNQRIVGSLIPQNAVQALERSLSQDSAKTYTEKHNNPFNYQPYIPGINNSHYNINRNTLGSNSYSRSLMPSLSSGLSDSTSTANSSINGANVKESLELRLKGSQHVKSETLKSLPQHLLQLDVNYSILLSKYSCMTIMTNEMLLFKVSVF
>EOG091F006H|Biomphalaria_glabrata|JG22_Lomanotus_vermiformis|TRANSCRIPT
------------------------------------------------------------------------------------------------------------------------------------------------------------------------------------------------------------------------------------------------------------------------------------------------------------------------------------------------------------------------------------------------------------------------------------------------------------------------------------------------------------------------------------------------------------------------------------------------------------------------------------------------------------------------------------------------------------------------------------------------------------------------------------------------------------------------------------------------------------------------------------------------------------------------------------------------------------------------------------------------------------------------------------------------------------------------------------------------------------------------EHRMKKSMWGQFWSAHQRFFKYLCISSKVSHCVQ--------------------------------------------------------------------------------------------------------------------------------------------------------------------------------------------------------------------------------------------------------------------------------------------------------------------------------------------------------------------------------------------------------------------------------------------------------------------------------------------------------------------------------------------------------------------------------------------------------------------------------------------------------------------------------------------------------------------------------------------------------------------------------------------------------------------------------------------------------------------------------------------------------------------------------------------------------------------------------
>EOG091F006H|Biomphalaria_glabrata|NC07_Tritonia_diomedea|TRANSCRIPT
------------------------------------------------------------------------------------------------------------------------------------------------------------------------------------------------------------------------------------------------------------------------------------------------------------------------------------------------------------------------------------------------------------------------------------------------------------------------------------------------------------------------GQIGSLSSVVPPVPAMIASSSPIIADKNVNKL--------------------------------------------------------------------------------AMTGSLRH---TMSHKDLAKAWGEAGPLKRSQSAQNFMRNLN--SQHHHHQPDEEEIEEEVEELGHAETYAEYKPSK--LN-VGSKHPDPVVETSSLSSVEPPDVRYQ--LRILEENVDEECKLSGLQLESITYASQRHTTILPCGDRAGYLIGDGAGVGKGRTIAGIIYENYLHRRKRAIWLSVSNDLRVDAERDLRDIGAHHIDVYPLNKFKYYSKLSSKDNNSCK-KGIIFATYSSLIGETQADGK--YN---TRLKQLLKWL-GHDFE--GVIVFDECHKAKNLCPTGSSKP----TKTGQTVLELQNRLPKA-----------------------------------RVVQ-----------------------------------AVERRGVGAMELVAMDAKLRGMYIARQLSFHGVTFRIDEIPLEKDFIRVYNLAVEMWVEAREMFQQAAIWIEAEHRMKKSMWGQFWSAHQRFFKYLCISSKVNHCVELARDAVRSGKCVVIGLQSTGEARTMEQVEESGGELTDFVSTAKGVFQSLVERHFP---------------ASTRGRALDIIKRVSNSHQQQNSP----DTWRRKK-ESLDVNSSKK--RSNGDDSSDPESSASG-TSDIDDIGFIS------SSSS-S-G--E---GSGDEGHNPFANGWNSDDDDPWCQKKRKRKASP-KKKKKT-KKAKTEKESKKNNHISDDEDDEFDRALAKAGLINRPS----------T-LDG--ND-----K-DT------------GNWEKASAMKSELLSRIEFLGEKLPPNTLDQLIDELGGVENVAEMTGRKSRVVSTDDG-VQFESRSESDVPLEILNLTEKQRFMDGEKCVAIISEAASSGISLQADKRVVNQK----RRVHITLELPWSADRAIQQFGRTHRSNQVSAPEYVFLISELAGERRFAATVAKRMESLGALTHGDRRATESRDLSRFNIDNRYGRAALETVMKSVLDVQTD-S-ITVPPPKDYP-GDFFKDVKESLVGVGMINVDEKTGFSTLEKDFNNISKFLNRILGMKVLVQNALFKYFTETLTAIILEAKRNGRWDMGILDLGSGEEKVRKIE--TKVFMGNTATNQAKTELSKFAVERGMMWQAAMELWRRCNSMDEGFYCSTQDRNLRKTVVLAVIQGKNKKREIMFNLYRPNSGLQSRCETLEEIRKKFKKCLPDVAQPLWEDQYIASETQCSHRYWKGSCRKAATGQVCEFGLRTRFYWVLSGSVLSVWSKVESVLVGL--NSASRMQIIRLRTEDNKRVVGSLIPSTGVAALEQTLSQDSAKTYTEKHNTPFNYQPYI----------------------------------------------------------------------------------------------------------
>EOG091F006H|Biomphalaria_glabrata|NC08_Tritonia_hamnerorum|TRANSCRIPT
-------------------------------------------------------------------------------------------------------------------------------------------------------SESAFPDLISAALHGAGISGDDLAFDFDDDDETDNLIPNGDSNIEFNQNGAPVMLPQVGVPQVQVSNNGSSFSTLNNSTVSSPLSPQVIQRSGQQQQSLRAIRPSVIRAPVPTSVRLRTAIVSQPQLSPVVPQGVQSFRIIRASTPRPQQTIMSHPSIQGQGQRMRSQPIPRHL-------------------------------------TQARASVPVSQIISRTLSSPIGSMVDIGGVTATNGKPVSAEEITKIVNSIPNLRNGSKIIVSATGPGQRDAKTIQDIAKKVPDQIIKLQTTLHNSVSPL-----------------------------------------------------------------------------------------------------------------------------------------------------------------------------------TNTIQIPQSAQNFMRNLN--N--HHHQPDEEEIEEEVEELGHAETYAEYMPSK--LS-YGLKHPDPVVETSSLSSVEPPDVRYQ--LRILDVNVDEECKLSGLQLESITYASQRHTTILPCGERAGYLIGDGAGVGKGRTIAGIIYENYLHRRKRALWLSVSNDLRVDAERDLRDIGAQHIEVYALNKFKYCAKLSSKDNNSCK-KGVIFATYSSLIGETQADGK--YN---TRLKQLLKWL-GHDFE--GVIVFDECHKAKNLCPTGSSKP----TKTGQTVLELQNRLPKA-----------------------------------RVVQ-----------------------------------AVERRGVGAMELVAMDAKLRGMYIARQLSFHGVTFHIDEIPLEKDFVRVYNLAVEMWVEAREMFQQAAIWIDAEHRMKKSMWGQFWSAHQRFFKYLCISSKVNHCVELAREAVRSGKCVVIGLQSTGEARTMEQVEEAGGDLTDFVSTAKGVFQSLVERHFP---------------ASTRGRALDIIKRVSNSHQQQNSP----DSWRRKK-ESLEVNSSKT--REVDDDSSDPESSASG-SSDIDDIGFIS------SSSSSS-G--E---GSGDEGHNPFANGWNSDDDDPWCQKKKRKAASP-KKKKKV-KKAKVEKESKKNSNVSDDEDDEFDRALAKAGLINRPS----------T-LDG--ND-----K-DT------------GNWEKASAMKSELLSRIEFLGEKLPPNTLDQLIDELGGTENVAEMTGRKSRVVSTDDG-VQFESRSESDVPLEILNLTEKQRFMDGEKCVAIISEAASSGISLQADKRVVNQK----RRVHITLELPWSADRAIQQFGRTHRSNQVSAPEYVFLISELAGERRFAATVAKRLESLGALTHGDRRATESRDLSRFNIDNRFGRAALDTVMKSVLDVQTD-S-ITVPPPKDYP-GDFFKDVKESLIGVGMINMDEKTGFCTLEKDFNNISKFLNRILGMKVVVQNALFKYFMETLTANILEAKRNGRWDMGILDLGSGEEKVRKIE--TKVFMGNTATNQAKTELSKFAVERGMTWQAAMELWRRCNSMDEGFYCSTQDRNLKKTVVLAVIQGKNKKRELLFNLYRPNSGLQGRCETLEEIRKKFKKCLPDVAEPLWEDQYIASETQCSHRYWKGSCRKAATGQVCEFGLRTRFYWVLSGSVLSVWSKVESVLVGL--NSASRMQIIRLRTEDNQRVVGSLIPSNGVAALERTLSQDSAKTYTEKHNTPFNYQPYI----------------------------------------------------------------------------------------------------------
>EOG091F006H|Biomphalaria_glabrata|HW10_Embletonia_pulchra|TRANSCRIPT
-----------------------------------------------------------------------------------------------------------------------------------------------------------------------------------------------------------------------------------------------------------------------------------------------------------------------------------------------------------------------------------------------------------------------------------------------------------------------------------------------------------------------------------------------------------------------------------------------------------------------------------------------------------------------------------------------------------------------------------------------------------------------------------------------------------------------RRKRALWLSVSNDLRVDAERDLRDIGATHIDVYPLNKFKYYAKLSSKENNSCK-KGVVFATYSSLIGESQAEGK--YN---TRLKQLLKWL-GHDFD--GLIVFDECHKAKNLCPTGSSKP----TKTGQTVLELQNRLPKA-----------------------------------EFIQ-----------------------------------AVERRGVGAMELVAMNAKLRGMYIARQLSFHGVTFRIDEIPLEKDFVRGYNLAVEMWVEAREMFQQAATLIEAEHRMKKSMWGQFWAAHQRFFKYLCISSKVNHCVELAREAVRNGKCVVIGLQSTGEARTIEQVEEAGGDLTDFVSTAKGVFQSLVERHFP---------------ASTRGRALDIIKRVSNSHQKQNSP----DPWSKKK-DSAD--------NR-KNDSSDPESSASD-SSDLDDIGFIS------SSSS-S-G--G---ESGEEGHNPFANGWDSDDDDPWCQKKRKRKASP-KKKKKS-KKIKVDKSAKKN-KMSEDEDDEFDKALAKAGLMNRPT----------N-FGN--MD-----S-DT------------GNWEKASAMKSELLSRIEFLGEKLPTNTLDQLIDDLGGVENVAEMTGRKSRVVSTHDG-VQFESRSESDVPLEFLNLTEKQRFMDGEKTVAIISEAASSGISLQADKRVVNQR----RRVHITLELPWSADRAIQQFGRTHRSNQVSAPEYVFLISELAGERRFAATVAKRLESLGALTHGDRRATESRDLSRFNIDNRYGRAALETVMKSVLDVQTD-S-ITVPPPKDYQ-GDFFKDVKESLIGVGMINIDEKTGFATLEKDFNNISKFLNRILGMKVLVQNALFKYFTETLTAIILEAKRNGRWDMGILDLGSGEEKVRKIE--TKVFVGNTVINQAKTELSKFAVERGMTWQAAMELWRRCGSMDEGFYCSLQDRNLKKTVVLAVIQGKNKKRELLFNVYRPNSGLQSRCETLEEIRKKYKKCLPDVGQPLWEDQYIASETQCSHKYWKGSCRKAAMGMLCEFGLRTRFYWVLSGSVLSVWSKVESVLVSL--NSASRMQIMRLRTDDNKRVVGSLIPTNGVAALERVLSQDSAKTYTEKHNTPFNYTPYI----------------------------------------------------------------------------------------------------------
>EOG091F006H|Biomphalaria_glabrata|HW02_Berghia_verrucicornis|TRANSCRIPT
--------------------------------------------------------------------------------------------------------------------------------------------------------------------------------------------------------------------------------------------------------------------------------------------------------------------------------------------------------------------------------------------------------------------------------------------------------------------------------------------------------------------------------------------------------------------------------------------------------------------------------------------------------------------------------------------------------------------------------------------------------------------------------------------------------------------------------------------------------------------------------------------------------------------------------------------------------------------------------------------------------------------------------------------------------------------------------------------------------------------------------------------------------------------------------------------------------------------------------ASTRGRALDIIKRVSNSHQK--SP----DTWGRKK-DSDQ--DNKK--KKTSNDSSDPESSDSD-SSDIDDIEFIS------SSSS-SSG--E---ESGDEGHNPFANGWNSDDDDPC------------PKKKRK-VKKQKKDKDSKKSNYSDEDDDEFDRALAKAGLLNRPT----------NFTNG--GD-----T-DT------------GNWEKASAMKSELLSRIEFLGEKLPANTLDQLIDDLGGVDNVAEMTGRKSRVVSTHDG-VQFESRSESDVPLEILNLTEKQRFMDGEKSIAIISEAASSGISLQADKRVINQK----RRVHVTLELPWSADRAIQQFGRTHRSNQVSAPEYVFLISELAGERRFAATVAKRLESLGALTHGDRRATESRDLSRFNIDNRYGRAALETVMKSVLDVQTD-S-ITVPPPKDYS-GDFFKDVKEALVGVGMINIDEKTGFATLEKDFNNISKFLNRILGMRVAVQNALFKYFMDTLTAIILEAKRNGRWDMGILDLGSGEEKVRKIE--TKVFVGNTVTNQAKTELSKFAVERGMTCQAAMELWRRCGSLDEGFYCSLQDRNLKKTVVLAVIQGKNKKRELMFNLYRPNSGLQSRCETLEEIRKKYKKCLPDVAQPLWEDQYIASETQCSQKYWKGNCRRAAAGMLCEFGLRTRFYWVLSGSVLSVWSKVESVLVSL--NSASRMQIIRLRTEDNQRVVGSLIPSNGVAALERVLSEDSAKTYTEKHNTPFNYQPYIP---------------------------------------------------------------------------------------------------------
>EOG091F006H|Biomphalaria_glabrata|JG04_Berghia_stephanieae|TRANSCRIPT
-------------------------------------------------------------------------------------------------------------------------------------------------------------------------------------------------------------------------------------------------------------------------------------------------------------------------------------------------------------------------------------------------------------------------------------------------------------------------------------------------------------------------------------------------------------------------------------------------------------------------------------------------------------------------------------------------------------------------------------------------------------------------------------------------------------------------------------------------------------------------------------------------------------------------------------------------------------------------------------------------------------------------------------------------------------------------------------------------------------------------------------------------------------------------------------------------------------------------------------------------------------------------------------------------------------------------------------------------------------------------------------------------------------------------------------------------------------------------------------------------------------------------------------------------------------------------------------------------------------------------------------------------------------------------------------VPPPKDYS-GDFFKDVKEALVGVGMINIDEKTGFATLEKDFNNISKFLNRILGMRVAVQNALFKYFMDTLTAIILEAKRNGRWDMGILDLGSGEEKVRKI-------------------------------------------------------------------------------------------------------------------------------------------------------------------------------------------------------------------------------------------------------------------------------------------------------------------------------------------------
>EOG091F006H|Biomphalaria_glabrata|HW20_Spurilla_neapolitana|TRANSCRIPT
-----------------------------------------------------------------------------------------------------------------------------------------------------------------------------------------------------------------------------------------------------------------------------------------------------------------------------------------------------------------------------------------------------------------------------------------------------------------------------------------------------------------------------------------------------------------------------------------------------------------------------------------------------------------------------------------------------------------------------------------------------------------------------------------------------------------------------------------------------------------------------------------------------------------------------------------------------------------------------------------------------------------------------------------------------------------------------------------------------------------------------------------------------------------------------------------------------------------------------------------------------------------------------------------------------------------------------------------------------------------------------------------------------------------------------------------------------------------------------------------------------------------------------------------------------------------------------------------------------------EYVFLISELAGERRFAATVAKRLESLGALTHGDRRATESRDLSRFNIDNRYGRAALETVMKSVLDVQTD-S-ITVPPPKDYS-GDFFKDVKEALVGVGMINVDEKTGFATLEKDFNNISKFLNRILGMKVAVQNALFKYFTETLTAIILEAKRNGRWDMGILDLGSGEEKVRKIE--TKVFVGNTVINQAKTELSKFAVERGMTCQAAMELWRRCGSMDEGFYCSLQDRNLKKTVVLAVIQGKNKKRELMFNLYRPNSGLQSRCETLE---------------------------------------------------------------------------------------------------------------------------------------------------------------------------------------------------------------------------------------------------
>EOG091F006H|Biomphalaria_glabrata|JG24_Noumeaella_rubrofasciata|TRANSCRIPT
------------------------------------------------------------------------------------------------------------------------------------------------------------------------------------------------------------------------------------------------------------------------------------------------------------------------------------------------------------------------------------------------------------------------------------------------------------------------------------------------------------------------------------------------------------------------------------------------------------------------------------------------------------------------------------------------------------------------------------------------------------------------------------------------------------------------------------------------------------------------------------------------------------------------------------------------------------------------------------------------------------------------------------------------------------------------------------------------------------------------------------------------------------------------------------------------------------------------------------------------------------------------------------NDSSDPESSDSD-SSDIDDIGFIS------SSSS-SSD--D---GSGDDGHNPFANGWNSDDDDPC------------PKKKKK-AKKQKKDKTSKKNSYSDDEDDEFDRALAKAGLLNRPT----------NFNNG--TD-----S-DT------------GNWEKASAMKSELLSRIEFLGEKLPANTLDQLIDDLGGVENVAEMTGRKSRVVSTHDG-VQFESRSEADVPLEILNLTEKQRFMDGEKCIAIISEAASSGISLQADKRVVNQK----RRVHVTLELPWSADRAIQQFGRTHRSNQVSAPEYVFLISELAGERRFAATVAKRLESLGALTHGDRRATESRDLSRFNIDNRYGRAALETVMKSVLGVQTD-S-ITVPPPSDYS-GNFFKDVKESLVGVGMINVDEKTGFATLEKDFNNISKFLNRILGMKVAVQNALFKYFTDTLTAIILEAKRNGRWDMGILDLGSGEEKVRKIE--TKVFVGNTVTNQAKTELSKFAVERGMTCQAAMELWRRCGSMDEGFYCSLQDRNLKKTVVLAVIQGKNKKRELMFNLYRPNSGLQSRCETLEEIRKKYKKCLPDVAQPLWEDQYTASETQCSHQYWKGNCRRAAAGMLCEFGLRTRFYWVLS---------------------------------------------------------------------------------------------------------------------------------------------------------------------------------------
>EOG091F006H|Biomphalaria_glabrata|HW13_Favorinus_branchialis|TRANSCRIPT
---------------------------------------------------------------------------------------------------------------------------------------------------------------------------------------------------------------------------------------------------------------------------------------------------------------------------------------------------------------------------------------------------------------------------------------------------------------------------------------------------------------------------------------------------------------------------------------------------------------------------------------------------SLSQKDLAKAWGDTAPLKRSHSAQNFMRSLN--S---QEAPDEEEIEEEVEQLGHAETYAEYKPTK--LS-YGMKHPDPVVETSSLSSVEPPDVRYQ--LRILDEGVDEDVKLSGLQLESITYASQRHMTILPCGERAGYLIGDGAGVGKGRTIAGVIYENYLHRRKRAVWLSVSNDLRVDAERDLRDIGAHHIDVYPLNKFKYYSKLSSKENNGCK-KGVIFATYSSLIGESQAEGK--YN---TRLKQLLKWL-GHDFE--GVIVFDECHKAKNLCPTGSSKP----TKTGQTVLELQNRLPKA-----------------------------------RVVQ-----------------------------------AVERRGVGAMELVAMDAKLRGMYIARQLSFHGVTFRIDEVPLEKDFIRVYNLAVEMWVEAREMFQQAAQLIEAEHRMKKSMWGQFWSAHQRFFKYLCISSKVGHCVGLAQDAVRNGKCVVIGLQSTGEARTMEQVEEAGGDLTDFVSTAKGVFQSLVERHFP---------------ASTRGRALDIIKRVSNSHQK--SP----DTWGRKK-DADQ--D-KM--KKSNHDSSDPDSSGSD-SSDIDDVGFIS------SSSS-S-G--E---GSGDEGHNPFANGWNSDDDDPWCQKKKKRKAAS-PKKKRK-AKRQKKDKDSKKNSYSDDEDDEFDRALAKAGLLNRPT----------NFSNG--TD-----T-DT------------GNWEKASSMKSELLSRIEFLGDKLPPNTLDQLIDDLGGVENVAEMTGRKSRVVSTIDG-VQFESRSESDVPLELLNLTEKQRFMDGEKNVAIISEAASSGISLQADKRVVNQK----RRVHITLELPWSADRAIQQFGRTHRSNQVSAPEYVFLISELAGERRFAATVAKRLESLGALTHGDRRATESRDLSRFNIDNRYGRAALEAVMKSVLDVHTD-S-LIVPPPKDYP-GDFFNDVKEALVGVGMINVDEKTGFATLEKDFNNISKFLNRILGMKVLVQNALFKYFTDTLTAIILEAKRNGRWDMGILDLGSGEEKVRKIE--TKVFVGNTVINQAKTELSKFAVERGMTCQAAMELWRRCGSMDEGFYCSLQDRNLKKTVVLAVIQGKNKKRELMFNLYRPNSGLQSRCETLEEIRKKYKKCLPDVAQPLWEEQYIASETQCSHQYWKGNCRRAAAGMLCEFGLRTRFYWVLSGSVLSVWSKVESVLVSL--NSASRMQIIRLRTEDNQRVVGSLIPSSGVAALERVLSQDSAKTYTEKHNTPFNYQPYIP---------------------------------------------------------------------------------------------------------
>EOG091F006H|Biomphalaria_glabrata|JG15_Favorinus_auritulus|TRANSCRIPT
-----------------------------------------------------------------------------------------------------------------------------------------------------------------------------------------------------------------------------------------------------------------------------------------------------------------------------------------------------------------------------------------------------------------------------------------------------------------------------------------------------------------------------------------------------------------------------------------------------------------------------------------------------------------------------------------------------------------------------------------------------------------------------------------------------------------------------------------------------------------------------------------------------------------------------VFDECHKAKNLCPTGSSKP----TKTGQTVLELQNRLPKA-----------------------------------RVVQ-----------------------------------AVERRGVGAMELVAMDAKLRGMYIARQLSFHGVTFRIDEVPLEKDFIRVYNLAVEMWVEAREMFQQAAQLIEAEHRMK---------------------------------------------------------------------------------------------------------------------------------------------------------------------------------------------------------------------------------------------------------------------------------------------------------------------------------------------------------------------------------------------------------------------------------------NQK----RRVHITLELPWSADRAIQQFGRTHRSNQVSAPEYVFLISELAGERRFAATVAKRLESLGALTHGDRRATESRDLSRFNIDNRYGRAALEAVMKSVLDVHTD-S-LIVPPPKDYP-GDFFKDVKEALIGVGMINVDEKTGFASLEKDFNNISKFLNRILGMKVAVQNALFKYFTDTLTAIILEAKRNGRWDMGILDLGSGEEKVRKIE--TKVFVGNTVINQAKTELSKFAVERGMTCQAAMELWRRCGSMDEGFYCSLQDRNLKKTVVLAVIQGKNKKRELMFNLYRPNSGLQSRCETLEEIRKKYKKCLPDVAQPLWEEQYIASETQCSHQYWKGNCRRAAAGMLCEFGLRTRFYWVLSGSVLSVWSKVESVLVSL--NSASRMQIIRLRTEDNQRVVGSLIPSSGVAALERVLSQDSAKTYTEKHNTPFNYQPYI----------------------------------------------------------------------------------------------------------
>EOG091F006H|Biomphalaria_glabrata|JG18_Hermissenda_opalescens|TRANSCRIPT
--------------------------------------------------------------------------------------------------------------------------------------------------------------------------------------------------------------------------------------------------------------------------------------------------------------------------------------------------------------------------------------------------------------------------------------------------------------------------------------------------------------------------------------------------------------------------------------------------------------------------------------------------------------------------------------------------------------------------------------------------------------------------------------------------------------------------------------------------------------------------------------------------------------------------------------------------------------------------------------------------------------------------------------------------------------------------------------------------------------------------------------------------------------------------------------------------------------------------------------------------------------------------------------------------------------------------------------------------------------------------------------------------------------------------------------------------------------------------------------------------------------------------------------------------------------------------------------------------------------------------------------------------------------------------------------------------------------------------------------------------------------------------------------------------------AKTELSKFAVERGMTCQAAMELWRRCGSMDEGFYCSLQDRNLKKTVVLAVIQGKNKKREVMFNLYRPNSGLQNRCETLEEIRKKYKKCLPDVAQPLWEEQYTASETQCSHQYWKGNCRRAAAGMLCEFGLRTRFYWVLSG--------------------------------------------------------------------------------------------------------------------------------------------------------------------------------------
>EOG091F006H|Biomphalaria_glabrata|NC05_Hermissenda_crassicornis|TRANSCRIPT
-------------------------------------------------------------------------------------------------------------------------------------------------------------------------------------------------------------------------------------------------------------------------------------------------------------------------------------------------------------------------------------------------------------------------------------------------------------------------------------------------------------------------------------------------------------------------------------------------------------------------------------------------------KEVAKTWGDTMPLKRSQSAQNYMRNLN--S--RQQPPDEEEIEEEVEELGRAETYAEYKPSK--LS-YGKKHPDPVVETSSLSSVESPDVRYI--PRILEESVDEDTKLSGLQLESITYASQRHMTVLPCGERAGYLIGDGAGVGKGRTIAGIIFENYLHRRKRALWLSVSNDLRVDAERDLRDIGANHIDVYPLNKFKYYAKLSSKDNNNCK-KGVIFATYSSLIGESQADGK--YN---TRLKQLLKWL-GHDFE--GVIVFDECHKAKNLCPTGSSKP----TKTGQTVLELQNRLPKA-----------------------------------RVVQ-----------------------------------AVERRGVGAMELVAMDAKLRGMYIARQLSFHGVTFRIDEIPLEKDFIRVYNLAVEMWVEAREMFQQAAQLIDAEHRMKKSMWGQFWSAHQRFFKYLCISSKVNHCVDLAQEAVRNGKCVVIGLQSTGEARTMEQVEEAGGDLTDFVSTAKGVFQSLVERHFP---------------ASTRGRALDIIKRVSNSHQK--SP----DTWGKKK-DLDQ--D-KK--KKTNRDSSDPESSDSD-SSDIDDVGFIS------SSSS-S-G--E---GSGEDGHNPFANGWNSDDDDPWCQKKKKRKAASSPKKKRK-AKKQKKDKDSKKNSYSDDEDDEFDRALAKAGLLNRPT----------NFNNG--TD-----TGDT------------GNWEKASAMKSELLSRIEFLGEKLPANTLDQLIDDLGGVDNVAEMTGRKSRVVSTHDG-VQFESRSETDVPLEILNLTEKQRFMDGEKCIAIISEAASSGISLQADKRVINQK----RRVHVTLELPWSADRAIQQFGRTHRSNQVSAPEYVFLISELAGERRFAATVAKRLESLGALTHGDRRATESRDLSRFNIDNRYGRAALETVMKSVLGVQTD-S-ITVPPPKDYSGGDFFKDVKESLVGVGMINVDEKTGFATLEKDFNNISKFLNRILGMKVAVQNALFKYFTETLTAIILEAKRNGRWDMGILDLGSGEEKVRKIE--TKVFVGNTATNQAKTELSKFAVERGMTCQAAMELWRRCGSMDEGFYCSLQDRNLKKTVVLAVIQGKNKKREVMFNLYRPNSGLQNRCETLEEIRKKYKKCLPDVAQPLWEEQYTASETQCSHQYWKGNCRRAAAGMLCEFGLRTRFYWVLSGSVLSVWGKVESVLVSL--NSASRMQIIRLRTDDNQRVVGSLIPSNGVAALERVLSQDSAKTYTEKHNTPFNYQPYI----------------------------------------------------------------------------------------------------------
>EOG091F006H|Biomphalaria_glabrata|HW12_Facelina_rubrovittata|TRANSCRIPT
-----------------------------------------------------------------------------------------------------------------------------------------------------------------------------------------------------------------------------------------------------------------------------------------------------------------------------------------------------------------------------------------------------------------------------------------------------------------------------------------------------------------------------------------TSNSPMIVDKGLSRQ--------------------------------------------------------------------------------AGLGSLRH---SLSQKEIAKTWGDAMPLKRSQSAQNFMRNFN--S---QEAPDEEEIEEEVEQLGHAETYAEYKPSK--LS-FGKKHPDPVVETSSLSSVEPPDVRYQ--LRILDESVDEDAKLSGLQLESITYASQRHMTILPCGERAGYLIGDGAGVGKGRTIAGIIFENYLHRRKRALWLSVSNDLRVDAERDLRDIGAHHIDVYPLNKFKYYSKLSSKDNNSCK-KGVIFATYSSLIGESQAEGK--YN---TRLKQLLKWL-GHDYE--GVIVFDECHKAKNLCPTGSSKP----TKTGQTVLELQNRLPKA-----------------------------------RVVQ-----------------------------------AVERRGVGAMELVAMDAKLRGMYIARQLSFHGVTFRIAEIPLEKDFIRVYNLAVEMWVEAREMFQQAAQLIDAEHRMKKSMWGQFWSAHQRFFKYLCISSKVNHCVELALEAVRNGKCVVIGLQSTGEARTMEQVEEAGGDLTDFVSTAKGVFQSLVERHFP---------------ASTRGRALDIIKRVSNSHQK--SP----DTWRRKK-DCDQ--DSKK--KKPNNDSSDPESSDSD-SSEIDDIGFIS------SSSS-S-G--E---GSGEEGHNPFANGWNSDDDDPWCQKKKKRKASS-PKKKRK-VKKQKTDKDGKKNSYSDDEDDEFDRALAKAGLLNRSA----------NFNNG--TDTACFNA-GT------------GNWEKASAMKSELLSRIEFLGEKLPPNTLDQLIDDLGGVDCVAEMTGRKSRVVSTLDG-VQFESRSESDVPLEFLNLTEKQRFMDGEKNIAIISEAASSGISLQADKRVVNQK----RRVHVTLELPWSADRAIQQFGRTHRSNQVSAPEYVFLISELAGERRFAATVAKRLESLGALTHGDRRATETRDLSRFNIDNRYGRAALEAVMKSVLDMQSD-S-MTVPPPKDYN-GDFFKDVKESLVGVGMINVDEKTGFATLEKDFNNISKFLNRILGMKVAVQNALFKYFTDTLTAIILEAKRSGRWDMGILDLGSGEEKVRKIE--TKVFVGNTVTNQAKTELSKFAVERGMTCQAAMELWRRCGSMDEGFYCSLQDRNLKKTVVLAVIQGKNKKRELMFNLYRPNSGLQSRCETLEEIRKKYKKCLPDVAQPLWEDQYTASETQCSHQYWKGNCRRAASGLLCEFGLRTRFYWVLSGSVLSVWSKVESVLVSL--NSASRMQIIRLRTEDNQRVVGSLIPSNGVAALERVLSQDSAKTYTEKHNTPFNYQPNI----------------------------------------------------------------------------------------------------------
>EOG091F006H|Biomphalaria_glabrata|JG12_Dondice_parguerensis|TRANSCRIPT
-------------------------------------------------------------------------------------------------------------------------------------------------------------------------------------------------------------------------------------------------------------------------------------------------------------------------------------------------------------------------------------------------------------------------------------------------------------------------------------------------------------------------------------------------------------------------------------------------------------------------------------------------------------------------------------------------------------------------------------------------------------------------------------------------------------------------------------------------------------------------------------------------------------------------------------------------------------------------------------------------------------------------------------------------------------------------------------------------------------------------------------------------------------------------------------------------------------------------------------------------------------------------------------------------------------------------------------------------------------------------------------------------------------------------------------------------------------------------LGDKLPANTLDQLIDDLGGVDNVAEMTGRKSRVVSTHDG-VQFESRSESDVPLEILNLTEKQRFMDGEKCIAIISEAASSGISLQADKRVVNQK----RRVHVTLELPWSADRAIQQFGRTHRSNQVSAPEYVFLISELAGERRFAATVAKRLESLGALTHGDRRATESRDLSRFNIDNRYGRAALETVMKSVLGVQTD-S-ITVPPPKDYT-GDFFKDVKDGLVGVGMINVDEKSGFATLEKDFNNISKFLNRILGMKVAVQNALFKYFTETLTAIILEAKRNGRWDMGILDLGSGEEKVRKIE--TKVFVGNTVTNQAKTELSKFAVERGMTCQAAMELWR----------------------------------------------------------------------------------------------------------------------------------------------------------------------------------------------------------------------------------------------------------------------------------------------------------
>EOG091F006H|Crassostrea_gigas|JG03_Austraeolis_stearnsi|TRANSCRIPT
-----------------------------------------------------------------------------------------------------------------------------------------------------------------------------------------------------------------------------------------------------------------------------------------------------------------------------------------------------------------------------------------------------------------------------------------------------------------------------------------------------------------------------------------------------------------------------------------------------------------------------------------------------------------------------------------------------------------------------------------------------------------------------------------------------------------------------------------------------------------------------------------------------------------------------------------------------------------------------------------------------------------------------------------------------------------------------------------------------EMWVEAREMFQQAAQLIDAEHRMKKSMWGQFWSAHQRFFKYLCISSKVNHCVGLAQDAVRNGKCVVIGLQSTGEARTMEQVEEAGGDLTDFVSTAKGVFQSLVERHFP---------------ASTRGRALDIIKRVSNSHQK--SP---------------------------------------------------------------------------------------------------------------------------------------------------------------------------------------------------ASAMKSELLSRIEFLGEKLPPNTLDQLIDDLGGVDSVAEMTGRKSRVVSTHDG-VQFESRSESDVPLEL-------------------------------------------------------------QFGRTHRSNQVSAPEYIFLISELAGERRFAA--------------------------------------------------------------------------------------------------------------------------------------------------------------------------------------------------------------------------------------------------------------------------------------------------------------------------------------------------------------------------------------------------------------------------------------------------------------------------------------------------------------
>EOG091F006H|Biomphalaria_glabrata|JG27_Phidiana_lynceus|TRANSCRIPT
-----------------------------------------------------------------------------------------------------------------------------------------------------------------------------------------------------------------------------------------------------------------------------------------------------------------------------------------------------------------------------------------------------------------------------------------------------------------------------------------------------------------------------------------------------------------------------------------------------------------------------------------------------------------------------------------------------------------------------------------------------------------------------------------------------------------------------------------------------------------------------KGVIFATYSSLIGESQADGK--YN---TPLKQLLKWL-GHDFE--GVIVFDECHKAKNLCPTGSSKP----TKTGQTVLELQNRLPKA-----------------------------------RVVY-----------------------------------AVERRGVGAMELVAMDAKLRGMYIARQLSFHGVTFRIDEIPLDKDFIRVYNLAVEMWVEAREMFQQAAQLIDAEHRMKKSMWGQFWSAHQRFFKYLCISSKVNHCVELAQDAVRNGKCVVIGLQSTGEARTMEQVEEAGGDLTDFVSTAKGVFQSLVERHFP---------------ASTRGRALDIIKRVSNSHQK--SP----DGWVKKK-DHDQ--ESKK--KKSSNDSSDPDSSGSD-SSDIDDIGFIS------SSSS-S-G--E---ESGDEGHNPFANGWNSDDDDPWCQKKRKRKASS-PKKKRKVVKKHKKDKDSKKSSYSDDEDDEFDRALAKAGLLNRPT----------RFING--TD-----V-DT------------GNWEKASAMKSELLSRIEFLGEKLPPNTLDQLIDDLGGVENVAEMTGRKSRVVSTHDG-VQFESRSESDVPLELLNLTEKQRFMDGEKSIAIISEAASSGISLQADKRVVNQK----RRVHVTLELPWSADRAIQQFGRTHRSNQVSAPEYIFLISELAGERRFAATVAKRLESLGALTHGDRRATESRDLSRFNIDNRYGRAALETVMKSVLEIQTD-S-ITVPPPKDYQ-GDFFKDVKDGLVGVGMVNVDEKTGLATLEKDFNNISKFLNRILGMKVSVQNSLFKYFTDTLTAIILEAKRNGRWDMGILDLGSGEEKVRKIE--TKVFVGNTVTNQAKTELSKFAVERGMTCQAAMDLWRRCGSMDEGFYCGLQDRNLKKAVVLAVIQGKNKKRELMFNLYRPNSGLQSRCETLEEIRKKYKKCLPDVAQPLWEDQYIASETQCSHQYWKGSCRRAATGMLCEFGLRTRFYWVLSGSVLSVWSKVESVLVSL--NSASRMQIIRLRTEDNQRVVGSLIPSNGVAALEKVLSQDSAKTYTEKHNTPFNHQQYIP---------------------------------------------------------------------------------------------------------
>EOG091F006H|Biomphalaria_glabrata|JG06_Catriona_columbiana|TRANSCRIPT
-----------------------------------------------------------------------------------------------------------------------------------------------------------------------------------------------------------------------------------------------------------------------------------------------------------------------------------------------------------------------------------------------------------------------------------------------------------------------------------------------------------------------------------------------------------------------------------------------------------------------------------------------------------------------------------------------------------------------------------------------------------------------------------------------------------------------------------------------------------------------------------------------------------------------------------------------------------------------------------------------------------------------------------------------------------------------------------------------------------------------------------------------------------------------------------------------------------------------------------------------------------------------------------------------------------------------------------------------------------------------------------------------------------------------------------------------------------------------------------------------------------------------------------------------------------------------------------------------------------------------------------------------------------------------------------------------------------------------------------------------------------------------------------------------------------------------------------------------------------------------LYRPNSGLQNRCETLEEIRKKYKKCLPDAAEPLWEDQYVSSETECSHKYWKGSCKRASAGLLCEFGLRTRFYWVLSGSVLSVWSKVESVLMNL--NSASRMQIMRLRTEDNQRIVGSLIPSNGVAALELALGENSARTYTEKHNNHFDYQPFI----------------------------------------------------------------------------------------------------------
>EOG091F006H|Biomphalaria_glabrata|JG05_Bornella_anguilla|TRANSCRIPT
------------------------------------------------------------------------------------------------------------------------------------------------------------------------------------------------------------------------------------------------------------------------------------------------------------------------------------------------------------------------------------------------------------------------------------------------------------------------------------------------------------------------------------------------------------------------------------------------------------------------------------------------------------------------------------------------------------------------------------------------------------------------------------------------------------------------------------------------------------------------------------------------------------------------------------------------------------------------------------------------------------------------------------------------------------------------------------------------------------------------------------------------------------------------------------------------------------------------------------------------------------------------------------------------------------------------------------------------------------------------------------------------------------------------------------------------------------------------------------------------------------------------------------------------------------------------------------------------------------------------------------------------------------------------------------------------------------------------------------------------------------------------------------------------------------------------------------------------------------------------------------------------------------------------------------------RTRFYWVLSGSVLSVWSKVESVLVNL--NSASRMQI------------------------------------------------------------------------------------------------------------------------------------------------------------
>EOG091F006H|Biomphalaria_glabrata|HW14_Flabellina_affinis|TRANSCRIPT
--------------------------------------------------------------------------------------------------------------------------------------------------------------------------------------------------------------------------------------------------------------------------------------------------------------------------------------------------------------------------------------------------------------------------------------------------------------------------------------------------------------------------------------------------------------------------------------------------------------------------------------------------------------------------------------------------------------------------------------------------------------------------------------------------------------------------------------------------------------------------------------------------------------------------------------------------------------------------------------------------------------------------------------------------------------------------------------------------------------------------------------------------------------------------------------------------------------------------------------------------------------------------------------------------------------------------------------------------------------------------------------------------------------------------------------------------------------------------------------------------------------------------------------------------------------------------------------------------------------------------------------------------------------------------------------------------------------------------------------------------------------------------------------------------------------------------------RCGSLDEGFYSSSQDRNLKKTVVLAVIQGKNKKRELMFNLYRPNSGLQSRCETLEEIRKKYKKCLPDAAQPLWEDQYIASETQCSHRYWKGNCRRAAAGMLCEFGLRTRFYWVLSGSVLSVWSKVESVLVNL--NSASRMQIIRLRTDDNQRVVGSLIPSNGVAALERVLSQDSAKTYTEKHNTPFNYQPYI----------------------------------------------------------------------------------------------------------
>EOG091F006H|Biomphalaria_glabrata|JG26_Phestilla_sp|TRANSCRIPT
----------------------------------------------------------------------------------------------------------------------------------------------------------------------------------------------------------------------------------------------------------------------------------------------------------------------------------------------------------------------------------------------------------------------------------------------------------------------------------------------------------------------------------------------------------------------------------------------------------------------------------------------------------------------LKKAQNAHNFMRSLA---QQPPDEEEIEEEVEQLGHAETYAEYKPSK--LS-YGKKHPDPVVETSSLSSVEPPDVKY-----------------------------------------------------------------------------------------------------------------------------------------------------------------------------------------------------------------------------------------------------------------------------------------------------------------------------------------------------------------------------------------------------------------------------------------------------------------------------ASTRGRALDIIKRVSKTHNK--SP----DLWGKKK-DPD-----AG--KKTSHDSSDPDSSDSD-SSDMDDIGFIS------SSSS---S--E---DS-QEEDNPFANGWDSDEDDPWCKKKRKRKQPS-PKKKKK-SKKQKTDKGSKK--VSDDEDDEFDKALAKAGLLNRSS--------SLL-NGS--DD-----C-ET------------GGWEKASAMKSELLSRIEFLGERLPPNTLDQLIDELGGTDNVAEMTGRKSRVVSTNDG-VQFESRSESDVPLEILNLTEKQRFMDGEKNVAIISEAASSGISLQADRRVINQK----RRVHITLELPWSADRAIQQFGRTHRSNQVSAPEYIFLISELAGERRFAATVAKRLESLGALTHGDRRATESRDLSRFNIDNRYGRAALESVMKSVLGVHTD-A-NSVPPPQDYK-GDFFKDVKDALIGVGMIHLDEKTGFCTLEKDFSNISKFLNRILGMKVAVQNALFKYFTDTLTAIILEAKRSGRWD---LDLGSGEEKVRKIE--TKVFVGNTATNQAKTQLTKFAVERGMTYQAAMEMWRQCKSMDEGFYCSTQDRNLKKTIVLAVIQGKNKKKELLFNLYRPNSGLQNRCETLEEIRKKYKKCLPDVAEPMWEEQYIASETECSHKYWKGSCKRVSAGLMCEIGLRTRFYWVLSGSVLSVWSKVESVLINI--NSASRMQIIRLRTEDNQRIVGSLIPSNGVAALEQALSNDSARTYTETHNNPFNYQP------------------------------------------------------------------------------------------------------------
>EOG091F006H|Biomphalaria_glabrata|JG14_Eubranchus_rustyus|TRANSCRIPT
-------------------------------------------------------------------------------------------------------------------------------------------------------SETAFPDLISAALHGAGISGDDLAFDFDDDD------------------------------------------------------------------------------------------------------------------------------------------------------------------------------------------------------------------------------------------------------------------------------------------------------------------------------------------------------------------------------------------------------------------------------------------------------------------------------------------------------------------------------------------------------------------------------------------------------------------------------------------------------------------------------------------------------------------------------------------------------------------------------------------------------------------------------------------------------------------------------------------------------------------------------------------------------------------------------------------------------------------------------------------ASTRGRALDIIKRVSNSHNK--SP----DYWGKKK-DSN---Q-IK--KKSGHDSSDPESSDSG-SSDIDDIGFIS------SSSS---S--A---GS-EDEDNPFANGWNSDDDDPWCKKKRKRKQPS-PKKKKK-AKKQKTDKNSKKS-VSDDEDDEFDRALAKAGLLNRPS--------TLN-GGT--TG-----S-ED------------GNWEKASAMKSELLSRIEFLGEKLPPNTLDQLIDDLGGTDNVAEMTGRKSRVVSTEDG-VQFESRSETDVPLEILNLTEKQRFMDAEKCIAIISEAASSGISLQADRRVANQK----RRVHVTLELPWSADRAIQQFGRTHRSNQVSAPEYVFLISALAGERRFAATVAKRLESLGALTHGDRRATESRDLSRFNIDNRYGRAALETVMKSVLGVHTD-S-ITVPPPQDYA-GDFFKDVKDSLVGVGMINVDERTGFATLEKDFNNISKFLNRILGMKVAVQNALFKYFTETLTAIILEAKRSGRWDMGILDLGSGEEKVRKIE--TKVFVGNTATNQAKTELTKFAVERGMAWQAAMELWRRCKSMDEGFYCSTQDRNLKKTVVLAVIQGKNKKREILFNLYRPNSGLQNRCETLEEIRKKYKKCLPDAAEPLWEDQYTSSESQCSHKYWKGNCKRAAAGLLCEFGLRTRFYWVLSGSVLSVWSKVESVLVSL--NSASRMQIIRLRTEDNQRVVGSLIPSNGVAPLERVLSEDSARTYTEKHNTPFNYQAYV----------------------------------------------------------------------------------------------------------
>EOG091F006H|Biomphalaria_glabrata|JG11_Dondice_occidentalis|TRANSCRIPT
----------------------------------------------------------------------------------------------------------------------------------------------------------------------------------------------------------------------------------------------------------------------------------------------------------------------------------------------------------------------------------------------------------------------------------------------------------------------------------------------------------------------------------------------------------------------------------------------------------------------------------------------------------------------------------------------------------------------------------------------------------------------------------------------------------------------------------------------------------------------------------------------------------------------------------------------------------------------------------------------------------------------------------------------------------------------------------------------------------------------------------QFWSAHQRFFKYLCISSKVNHCVELAQEAVRNGKCVV--------------------------------------------------------------------------------------------------------------------------------------------------------------------------------------------------------------------------------------------------------------------------------------------------------------------------------------------------------------------------------------------------------------------------------------------------------------------------------------------ETVMKSVLGVQTD-S-ITVPPPTDYT-GDFFKDVKDGLVGVGMINVDEKS-----------------------------------ETLTANILEAKRNGRWDMGILDLGSGEEKVRKIE--TKVFVGNTVTNQAKTELSKFAVERGMTCQAAMELWRRCGSMDEGFYCSLQDRNLKKTVVLAVIQGKNKKRELLFNLYRPNSGLQ------------------------------------------------------------------------------------------------------------LIPSNGVAALERVLSQDSAKTYTEKHNTPFNYQPYIP---------------------------------------------------------------------------------------------------------
>EOG091F006H|Biomphalaria_glabrata|JG20_Learchis_evelinae|TRANSCRIPT
-----------------------------------------------------------------------------------------------------------------------------------------------------------------------------------------------------------------------------------------------------------------------------------------------------------------------------------------------------------------------------------------------------------------------------------------------------------------------------------------------------------------------------------------------------------------------------------------------------------------------------------------------------------------------------------------------------------------------------------------------------------------------------------------------------------------------------------------------------------------------------------------------------------------------------------------------------------------------------------------------------------------------------------------------------------------------------------------------------------------------------------FWSAHQRFFKYLCISSKVSHCVDLAQEAVRNGKCVV----------------------------------------------------------------------------------------------------------------------------------------------------------------------------------------------------------------------------------------------------------------------------------------------------------------------------------------------------------------------------------------------------------------------------------------------------------------LTHGDRRATESRDLSRFNIDNRYGRAALETVMKSVLDVQTD-S-ITVPPPKDYP-GDFFKDVKESLVGVGMINVDEKTGFATLEKDFNNMSKFLNRILGMKVAVQNALFKYFTDTLTAIILEAKRNGRWDMGILDLGSGEEKVRKIE--TKVFVGNTVTNQAKTELSKFAVERGMTCQAAMELWRRCGSMDEGFYCSLQDRNLKKTVVLAVIQGKNKKRELMFNLYRPNSGLQSRCETLEEIRKKYKKCLPDVAQPLWEDQYMASETQCSHQFWKGNCRRAAAG-----GLRTRFYWVLSGSVLSVWSKVESVLVSL--NSASRMQIIRLRTEDNQRVVGSLIPSNGVAALERVLSQDSAKTYTEKHNTPFNYQPYIP---------------------------------------------------------------------------------------------------------
>EOG091F006H|Biomphalaria_glabrata|JG32_Unidentia_angelvaldesi|TRANSCRIPT
------------------------------------------------------------------------------------------------------------------------------------------------------------------------------------------------------------------------------------------------------------------------------------------------------------------------------------------------------------------------------------------------------------------------------------------------------------------------------------------------------------------------------------------------------------------------------------------------------------------------------------------------------------------------------------------------------------------------------------------------------------------------------------------------------------------------------------------------------------------------------------------------------------------------------------------------------------------------------------------------------------------------------------------------------------------------------------------------------------------------------------------------------------------------------------------------------------------------------------------------------------------------------------------------------------------------------------------------------------------------------------------------------------------------------------------------------------------------------------------------------------------------------------------------------------------------------------------------------------------------------------LGALTHGDRRATESRDLSRFNIDNRYGRTALETVMKSVLDVQTD-S-ITVPPPKDYP-GNFFKDVKEGLVGVGMINVDEKTGFATLEKDFNNISKFLNRILGMKVVVQNALFKYFTDTMAAIILEAKRNGRWDMGILDLGSGEEKVRKIE--TK--------------------------------------------------------------------EILFNLYRPNSGLQSRCETLEEIRKKYKKCLPDVAQPLWEDQYIASETKCSHKYWKGSCRRAAAGMLCEFGLRTRFYWVLSGSVLSVWSKVESVLVGL--NSASRM--------------------------------------------------------------------------------------------------------------------------------------------------------------
>EOG091F006H|Biomphalaria_glabrata|HW21_Tritonia_manicata|TRANSCRIPT
--------------------------------------------------------------------------------------------------------------------------------------------------------------------------------------------------------------------------------------------------------------------------------------------------------------------------------------------------------------------------------------------------------------------------------------------------------------------------------------------------------------------------------------------------------------------------------------------------------------------------------------------------------------------------------------------------------------------------------------------------------------------------------------------------------------------------------------------------------------------------------------------------------------------------------------------------------------------------------------------------------------------------------------------------------------------------------------------------------------------------------------------------------------------------------------------------------------------------------ASTRGRALDIIKRVSNSHQQQNSP----DSWRRKK-DLLDVNSSNK--RKNGDDSSDPESSASG-SSDIDDIGFIS------SSSS-S-G--E---GSEDEGHNPFANGWNSDDDDPWCQ-----------KKRKR-KKAKTEKESKKNNNFSDDEEDEFDRALAKAGLINRPS----------T-LDG--ND-----K-DT------------GNWEKASAMKSELLSRIEFLGDKLPPNTLDQLIDELGGVDNVAEMTGRKSRVVSTIDG-VQFESRSESDVPLEILNLTEKQRFMDGEKNVAIISEAASSGISLQADKRVVNQK----RRVHITLELPWSADRAIQQFGRTHRSNQVSAPEYVFLISELAGERRFAATVAKRLESLGALTHGDRRATESRDLSRFNIDNRYGRAALETVMKSVLDVQTD-S-ITVPPPKDYQ-GDFFKDVKESLIGVGMINVDEKTGFATLEKDFNNISKFLNRILGMKVAVQNALFKYFTETLTAIILEAKRNGRWDMGILDLGSGQEKVRKIE--TKVFMGNTATNQAKTELSKFAVERGMTWHAAMELWRRCNSMDEGFYCNLQDRNIKKTVILAVIQGKNKKRELLFNLYRPNSGLQNR--------------------------------------------------------------------------------------------------------------------------------------------------------------------------------------------------------------------------------------------------------
>EOG091F006H|Biomphalaria_glabrata|JG25_Palisa_papillata|TRANSCRIPT
------------------------------------------------------------------------------------------------------------------------------------------------------------------------------------------------------------------------------------------------------------------------------------------------------------------------------------------------------------------------------------------------------------------------------------------------------------------------------------------------------------------------------------------------------------------------------------------------------------------------------------------------------------------------------------------------------------------------------------------------------------------------------------------------------------------------------------------------------------------------------------------------------------------------------------------------------------------------------------------------------------------------------------------------------------------------------------------------------------------------------------------------------------------------------------------------------------------------------------------------------------------------------------------------------------------------------------------------------------------------------------------------------------------------------------------------------------------------------------------------------------------------------------------------------------------------------------------------------------------------------AKRLESLGALTHGDRRATESRDLSRFNIDNRYGRAALETVMKSVLDVQTD-S-ITVPPPKDFP-GDFFKDVKEGLVGVGMINIDEKTGFATLEKDFNNISKFLNRILGMKVAVQNGLFKYFTDT--------------------------------------------------------------------------------------------------------------------------------------------------------------------------------------------------------------------------------------------------------------------------------------------------------------------------------------------------------------------------------
>EOG091F006H|Biomphalaria_glabrata|HW06_Cratena_peregrina|TRANSCRIPT
-----------------------------------------------------------------------------------------------------------------------------------------------------------------------------------------------------------------------------------------------------------------------------------------------------------------------------------------------------------------------------------------------------------------------------------------------------------------------------------------------------------------------------------------------------------------------------------------------------------------------------------------------------------------------------------------------------------------------------------------------------------------------------------------------------------------------------------------------------------------------------------------------------------------------------------------------------------------------------------------------------------------------------------------------------------------------------------------------------------------------------------------------------------------------------------------------------------------------------------------------------------------------------------------------------------------------------------------------------WCQKKKKRKASS-PKKKRK-LKKQKLDKDKKNK-YSDNEDDEFDRALAKAGLLNRPT--------NFS-NGT--DT-----S-DC------------GNWEKASAMKSELLSRIEFLGEKLPPNTLDQLIDDLGGVENVAEMTGRKSRVVASHDG-VQFESRSESDVPLELLNLTEKQRFMDGEKCIAIISEAASSGISLQADKRVVNQK----RRVHVTLELPWSADRAIQQFGRTHRSNQVSAPEYVFLISELAGERRFAATVAKRLESLGALTHGDRRATESRDLSRFNIDNRYGRAALEAVMKSVLGIQTD-S-ITVPPPKDYT-GDFFKDVKESLVGVGMINVDEKTGFATLEKDFNNISKFLNRILGMKVAVQNAL---------------------------------------------------------------------------------------------------------------------------------------------------------------------------------------------------------------------------------------------------------------------------------------------------------------------------------------------------------------------------------------
>EOG091F006H|Biomphalaria_glabrata|HW15_Flabellina_babai|TRANSCRIPT
----------------------------------------------------------------------------------------------------------------------------------------------------------------------------------------------------------------------------------------------------------------------------------------------------------------------------------------------------------------------------------------------------------------------------------------------------------------------------------------------------------------------------------------------------------------------------------------------------------------------------------------------------------------------------------------------------------------------------------------------------------------------------------------------------------------------------------------------------------------------------------------------------------------------------------------------------------------------------------------------------------------------------------------------------------------------------------------------------------------------------------------------------------------------------------------------------------------------------------------------------------------------------------------------------------------------------------------------------------------------------------------------------------------------------------------------------------------------------------------------------------------------------------------------------------------------------RVHVTLELPWSADRAIQQFGRTHRSNQVSAPEYVFLISELAGERRFAATVAKRLESLGALTHGDRRATESRDLSRFNIDNRYGRAALETEMKSVLGVQSD-S-TSVPPPSDYQ-GDFFKDVKEALVGVGM----------------------------------------------------------------------------------------------------------------------------------------------------------------------------------------------------------------------------------------------------------------------------------------------------------------------------------------------------------------------------------------------------------------------------
>EOG091F006H|Biomphalaria_glabrata|HW07_Cuthona_caerulea|TRANSCRIPT
--------------------------------------------------------------------------------------------------------------------------------------------------------------------------------------------------------------------------------------------------------------------------------------------------------------------------------------------------------------------------------------------------------------------------------------------------------------------------------------------------------------------------------------------------------------------------------------------------------------------------------------------------------------------------------------------------------------------------------------------------------------------------------------------------------------------------------------------------------------------------------------------------------------------------------------------------------------------------------------------------------------------------------------------------------------------------------------------------------------------------------------------------------------------------------------------------------------------------------ASTRGRALDIIKRVSKSHNK--SP----DLWGKKK-DSD---H-SN--NK-SNDSSDPESSDSG-SSDIDDIGFIS------SSSS---S--D---DS-EEEDNPFANGWNSDEDDPWCKKKRKRKQAA-SPKKKK-AKKQKTDKGSKKN-VSDDEDDEFDRALAKAGLLNRPS--------TLN-GTA--SD-----S-ET------------GNWEKASAMKSELLSRIEFLGEKLPPNTLDQLIDDLGGTENVAEMTGRKSRVVSTLDG-VQFESRSESDVPLEILNLTEKQRFMDGEKDVAIISEAASSGISLQADRRVVNQK----RRVHITLELPWSADRAIQQFGRTHRSNQVSAPEYVFLISELAGERRFAATVAKRLESLGALTHGDRRATESRDLSRFNIDNRYGRSALEAVMKSVLGVHND-STSSVPPPPDYK-GDFFKDVKESLIGVGMINVDERTGFSTLEKDFNNISKFLNRILGMKVAVQNALFKYFTETLTAIILEAKRSGRWDMGILDLGSGEEKVRKIE--TKVFVGNTATNQAKTELTKFAVERGMTWQAAMEMWRRCKSMDEGFYCSTQDRNLKKTIVLAVIQGKNKKKELLFNLYRPNSGLQNRCETLEEIRKKYKKCLPDAAEPMWEEQFLSSETQCSHKYWKGSCKRASAGLLCEFGLRTRFYWVLSGSVLSVWSKVENVLVSL--NSASRMQIIRLRTEDNQRVVGSLIPSNGVSALERALSEDSARTYTEKHNNPFDYQPFI----------------------------------------------------------------------------------------------------------
>EOG091F006H|Biomphalaria_glabrata|HW11_Eubranchus_exiguus|TRANSCRIPT
L-------------------------------------------------------------------------------------------------------------------------------------------------------------------------------------------------------------------------------------------------------------------PFPTSSLSSTGSLHHPQLSSHHHH--------------------QHPALQQHAHLPPHLSHQAHHL----------------------------------------------------------------------------------------------------------------------------------------------------------------------------------GQLGSLSSVLSSSSSMLSPVV-------MDKP--------------------------------------------------------------------------------PKPSPFRQ---SISQKDLAKAWGDAASLKRSHSAQTFMQNLV--Q---KELPDEEEIEEEVEQLGHAETYADYKPSK--LS-YGKKHPDAVVETSSLSSVESPDVRYH--CRLLDENVDLDCKLSGLQLESITYASQRHMTILPSGDRAGFLIGDGAGVGKGRTIAGIIFENYLHKRKRAVWLSVSNDLKVDAERDLRDIGATHIDVYPLNKFKYYAKLSSKENNSCK-KGVVFATYSSLIGESQAEGK--YN---TRLKQLLKWL-GHDFD--GVIVFDECHKAKNLCPTGSSKP----TKTGQTVLELQNRLPKA-----------------------------------RVVQ-----------------------------------AVERRGVGAMELVAMDAKLRGMYIARQLSFHGVSFRIEEIPLEKEFIRVYNLAVEMWVEAREMFQQAACLIDAEHRMKKSMWGQFWSAHQRFFKYLCISSKVNHCVDLAQDAVRTGKCVVIGLQSTGEARTMEQVEEAGGELTDFVSTAKGVFQSLVERHFP---------------ASTRGRALDIIKRVSKNHNK--SP----DYWGNKKKNLFE--Q-DK--KKSGHESSDPESNDSG-SSDLDDIGFIS------SSSG---S--D---DSEGDGDNPFAGGWNSDDDDPWCKKKRKRKQQSPKKQKKK-AKKTKLDKNKKGGSVSDDEDDEFDRALAKAGLLNRPA----------TLNGGGASG-----S-DD------------SNWEKASAMKSELLSRIEFLGEKLPTNTLDQLIDDLGGTESVAEMTGRKSRVVSTVDG-VQFESRSETDVPLEILNLTEKQRFMDGEKDVAIISEAASSGISLQADRRVVNQK----RRVHITLELPWSADRAIQQFGRTHRSNQVSAPEYVFLISALAGERRFAATVAKRLESLGALTHGDRRATESRDLSRFNIDNRYGRAALETVMKSVLSIHTD-S-ITVPPPQDYK-GDFFKDVKESLVGVGMINIDEKSGYATLEKDFNNISKFLNRILGMKVAVQNALFKYFTETLTAIILEAKRSGRWDMGILDLGSGEEKVRKIE--TKVFVGNTVTNQAKTELTKFAVERGMTWQASMDLWRRCKSMDEGFYCSTQDRNLKKTIVLAVIQGKNKKREVLFNLYRPNSGLQSRCETLEEIRKKYKKCLPDAAEPLWEEQFLSSETQCSHKYWKGNCKRASAGLLCEFGLRTRFYWVLSGSVLSVWSKVESVLVGL--SSASRMQIIRLRTEDNQRVVGSLIPTNGVAPLERALSVDSARTFTEKHTNSFNYKPY-----------------------------------------------------------------------------------------------------------
>EOG091F006H|Biomphalaria_glabrata|HW16_Hancockia_cfuncinata|TRANSCRIPT
--------------------------------------------------------------------------------------------------------------------------------------------------------------------------------------------------------------------------------------------------------------------------------------------------------------------------------------------------------------------------------------------------------------------------------------------------------------------------------------------------------------------------------------------------------------------------------------------------------------------------------------------------------------------------------------------------------------------------------------------------------------------------------------------------------------------------------------------------------------------------------------------------------------------------------------------------------------------------------------------------------------------------------------------------------------------------------------------------------------------------------------------------------------------------------------------------------------------------------ASTRGRALDIIKRVSNSHQQQNSP----DPWRKKK-DSNDADLSKK--RKDNHDSSDPESSASGGSSDMEDIDFIS------SSSS-S-G--N---ESGEDGHNPFANGWNSDDDDPWCQKK----------KKKV-KKRKVDKESKKN-NGSDEEEDEFDRALAKAGLLNRTT----------T-FNG--PD-----K-EG------------GNWEKASAMKSELLSRIEFLGEKLPPNTLDQLIDDLGGTDNVAEMTGRKSRVVSTDDG-VQFESRSETDVPLEILNLTEKQRFMDGEKNVAIISEAASSGISLQADKRVVNQK----RRVHITLELPWSADRAIQQFGRTHRSNQVSAPEYVFLISELAGERRFAATVAKRLESLGALTHGDRRATESRDLSRFNIDNRYGRAALESVMKSVLDIQTD-T-LTVPPPKDYS-GEFFKDVKEALVGVGMINVDEKTGYASLEKDFNNISKFLNRILGMKVAVQNALFQYFTETMTAIILEAKRNGRWDMGILDLGSGEEKVRKIE--TKVFMGNTATNQAKTELSKFAVERGMTWPAAMELWRRCGSMDEGFYCSTQDRNLKKTVVLAVIQGKNKKREVLFNLYRPNSGLQNRCETLEEIRKKYKKCLPDVAEPLWEDQYTSSETQCSHKYWKGSCRKAATGQLCEFGLRTRFYWVLSGSVLSVWGKVESVLVSM--NSASRMQIIRLRTEDNKRIVGSLIPSNGVLELERTLSQDSAKTYTEKHNTPFNYQPYIP---------------------------------------------------------------------------------------------------------
>EOG091F006H|Biomphalaria_glabrata|JG17_Hancockia_uncinata|TRANSCRIPT
-------------------------------------------------------------------------------------------------------------------------------------------------------------------------------------------------------------------------------------------------------------------------------------------------------------------------------------------------------------------------------------------------------------------------------------------------------------------------------------------------------------------------------------------------------------------------------------------------------------------------------------------------------KDVAKAWGDAGPLKRSQSAQNFMRSL---N--HHRPPDEEEIEEEVEELGRAETYAEYKPSK--LS-CGLKHPDPVVETSSLSSVEPPDVRYR--LRILDENVEDEGKLSGLQLESITYACQ-----------------------------------------------------------------------------------------------------------------------------------------------------------------------------------------------------------------------------------------------------------------------------------------------------------------------------------------------------------------------------------------------------------------------------------------------ASTRGRALDIIKRVSNSHQQQNSP----DPWRKKK-DSNDADLSKK--RKDNHDSSDPESSASGGSSDMEDIDFIS------SSSS-S-G--N---ESGEDGHNPFANGWNSDDDDPWCQKK----------KKKV-KKRKVDKESKKN-NGSDEEEDEFDRALAKAGLLNRTT----------T-FNG--PD-----K-EG------------GNWEKASAMKSELLSRIEFLGEKLPPNTLDQLIDDLGGTDNVAEMTGRKSRVVSTDDG-VQFESRSETDVPLEILNLTEKQRFMDGEKNVAIISEAASSGISLQADKRVVNQK----RRVHITLELPWSADRAIQQFGRTHRSNQVSAPEYVFLISELAGERRFAATVAKRLESLGALTHGDRRATESRDLSRFNIDNRYGRAALESVMKSVLDIQTD-T-LTVPPPKDYS-GEFFKDVKEALVGVGMINVDEKTGYASLEKDFNNISKFLNRILGMKVAVQNALFQYFTETMTAIILEAKRNGRWDMGILDLGSGEEKVRKIE--TKVFMGNTATNQAKTELSKFAVERGMTWPAAMELWRRCGSMDEGFYCSTQDRNLKKTVVLAVIQGKNKKREVLFNLYRPNSGLQNRCETLEEIRKKYKKCLPDVAEPLWEDQYTSSETQCSHKYWKGSCRKAATGQLCEFGLRTRFYWVLSGSVLSVWGKVESVLVSM--NSASRMQIIRLRTEDNKRIVGSLIPSNGVLELERTLSQDSAKTYTEKHNTPFNYQPYI----------------------------------------------------------------------------------------------------------
>EOG091F006H|Biomphalaria_glabrata|HW18_Janolus_cristatus|TRANSCRIPT
-------------------------------------------------------------------------------------------------------------------------------------------------------------------------------------------------------------------------------------------------------------------------------------------------------------------------------------------------------------------------------------------------------------------------------------------------------------------------------------------------------------------------------------------------------------------------------------------------------------------------------------------------------------------------------------------------------------------------------------------------------------------------------------------------------------------------------------------------------------------------------------------------------------------------------------------------------------------------------------------------------------------------------------------------------------------------------------------------------------------------------------------------------------------------------------------------------------------------------------------------------------------------------------------------------------------------------------------------------------------------------------------------------------------------------------------------------NWEKASAMKSELLSRIEFLGEKLPPNTLDQLIDDLGGTDNVAEMTGRKSRVVSTDAG-VQFESRSESDVPLEILNLTEKQRFMDGEKCVAIISEAASSGISLQADKRVINQK----RRLHITLELPWSADRAIQQFGRTHRSNQVSAPEYVFLISELAGERRFASTVAKRLESLGALTHGDRRATESRDLSRFNIDNRYGRAALDTVMKSVLDIQTD-S-ITVPPPKDYV-GDFFKDVKEALVGVGMINIDERSGYATLEKDFNNISKFLNRILGMKVTVQNALFKYFMDTLTTIILEAKRNGRWDMGILDLGSGEEKVRKIE--TKVFVGNTATNQAKTELSKFAVERGMTWHTAMELWRRCGSLDEGFYCSSQDRNLKKTVVLAVIQGKNKKRELMFNVYRPNSGLQNRCETLEEIRKKYKKCLPDVAEPLWEDQYVASETQCSHRYWKGSCRRAATGQVCEIGLRTRFYWVLSGSVLSVWS-------------------------------------------------------------------------------------------------------------------------------------------------------------------------------
>EOG091F006H|Biomphalaria_glabrata|JG29_Spurilla_braziliana|TRANSCRIPT
----------------------------------------------------------------------------------------------------------------------------------------------------------------------------------------------------------------------------------------------------------------------------------------------------------------------------------------------------------------------------------------------------------------------------------------------------------------------------------------------------------------------------------------------------------------------------------------------------------------------------------------------------------------------------------------------------------------------------------------------------------------------------------------------------------------------------------------------------------------------------------------------------------------------------------------------------------------------------------------------------------------------------------------------------------------------------------------------------------------------------------------------------------------------------------------------------------------------------------------------------------------------------------------------------------------------------------------------------------------------------------------------------------------------------------------------------------------------------------------------------------------------------------------------------------------------------------------------------------------------------------------------------------DNRYGRAALETVMKSVLDVQTD-S-ITVPPPKDYS-GDFFKDVKEALVGVGMINVDEKTGCATLEKDFNNISKFLNRILGMKVAVQNALFKYFTETLTAIILEAKR----------------KVRKIE--TKVFVGNTVTNQAKTELSKFAVERGMTCQAAMELWRRCGSMDEGFYCSLQDRNLKKTVVLAVIQGKNKKRELMFNLYRPNSGLQSRCETLEEIRKKYKKCLPDVAQPLWEDQYIASETQCSHQYWKGNCRRAAAGMLCEFG-------------------------------------------------------------------------------------------------------------------------------------------------------------------------------------------------
>EOG091F006H|Biomphalaria_glabrata|HW19_Polycera_quadrilineata|TRANSCRIPT
--------------------------------------------------------------------------------------------------------------------------------------------------------------------------------------------------------------------------------------------------------------------------------------------------------------------------------------------------------------------------------------------------------------------------------------------------------------------------------------------------------------------------------------------------------------------------------------------------------------------------------------------------------------------------------------------------------------------------------------------------------------------------------------------------------------------------------------------------------------------------------------------------------------------------------------------------------------------------------------------------------------------------------------------------------------------------------------------------------------------------------------------------------------------------------------------------------------------------------ASTRGRALDIIKRVSNSHNHSNSP----DTFKRKK-ENDYLGD-IK--KRAADDSSDPESNDSD-SSDIDGIDFIS------SSSS---P--S---SNEEEGHNPFANGWDSDDDDPWCQKKRKRKESP-PKKKKK-VKKRKKDKPSKQY-SSGDEDAQFDRAMAKAGLLNKPP----------T-LNG--ID-----G-SA------------GNWEKAGAMKSEILSRIEYLGERLPPNTLDQLIDELGGTDYVAEMTGRKSRVVSTNDG-VQFESRSESDVPLEVLNLTEKQRFMDCEKCIAIISEAASSGISLQADRRAINQK----RRVHITLELPWSADRAIQQFGRTHRSNQVSAPEYVFLISELAGERRFAATVAKRLESLGALTHGDRRATESRDLSRFNIDNRYGRLALETIMKSVLGMQQDNA-STVPPPSDYP-GDFFKDVKQGLIGVGMINIDEKTGIYTLEKDFNNISKFLNRILGMRVVVQNSLFKYFTETLTAIILEAKRNGRWDMGILDLGSGEEKVRKIE--TKVFVGNTVTNTAKTELSKFAVERGMAWSLSMELWRRCGSLDEGFYCSTQDRNLKKMIILAVIQGKNKKKELMFNVYRPNTGLQNRCETLEEIRKKYKKCLPDVAQPLWEEQYTASETQCSHKYWKGGCRKAATGQACEFGLRTRFYWVLSGSVLSVWSKVESVLVSL--NSSSRMQIIRLRTEDNQRIVGSLIPSNGVLALEGVLSQGSAKTYTEKFDNPFNHQPYI----------------------------------------------------------------------------------------------------------
>EOG091F006H|Biomphalaria_glabrata|JG07_Cuthona_albocrusta|TRANSCRIPT
---------------------------------------------------------------------------------------------------------------------------------------------------------------------------------------------------------------------------------------------------------------------------------------------------------------------------------------------------------------------------------------------------------------------------------------------------------------------------------------------------------------------------------------------------------------------------------------------------------------------------------------------------------------------------------------------------------------------------------------------------------------------------------------------------------------------------------------------------------------------------------------------------------------------------------------------------------------------------------------------------------------------------------------------------------------------------------------------------------------------------------------------------------------------------------------------------------------------------------------------------------------------------------------------------------------------------------------------------------------------------------------------------------------------------------------------------------------------------------------------------------------------------------------------------------------------------------------------------------------------------------------LTHGDRRATESRDLSRFNIDNRYGRSALEAVMKSVLGVHTD-T-TTVPPPQDYK-GDFFKDVKESLIGVGMINVDEKTGFATLEKDFNNISKFLNRILGMKVAVQNSLFKYFTETLTTIILEAKRSGRWDMGILDLGSGEE----------------------------------------------------------------------------------------------------------------------------ETQCSHKYWKGSCKRASAGLLCEFGLRTRFYWVLSGSVLSVWSKVENVLVSL--NSASRMQIIRLRTDDNQRVVGSLIPSNGVAPLELALGENSARTYTETHNNHFNYQPFI----------------------------------------------------------------------------------------------------------
>EOG091F006H|Crassostrea_gigas|CGI_10016755
MAN---------------------------------------------------------------------------------------------------------------------------------------------------ELSNDFTDILSAALDESGIAGDFEEYNEPTHQTVYQGQSQPIISHVINPGTLNPGIPQQAHPGATF---------------------------------------PNVQLKT--QVSKVQSNLSSQLHRSSSSPAIIRIPASSLQKHGE--------SLQGQIKLQTSQIQSSSSGGPRIIKITRLGGQAPSTIKVPVSGTTVPLSGIINKTTGGVASVKLGSYVTKNSAVPTINLNDLSGRTSVAEVPVSDTSKLASDSLNW------------------------------------------------------------SNLVRKDPYTGACMINLGNLATASGKKIIITTTSNQVTGGVNPSPSIGAQVMSSGGRINPAVCSTFGGITMTPSSPALPRSDILSNQGGMGNIRVNSLTPGAVNTAQSPSVSLLHGNPTLQHSMSTPALPDLEHPHSVNGLNGSIPASFKA---NVTHKDLSRLWSNEDVKLKKVGPSVQQLTARQMLGGGVASLEEDEVEEEVQELGHAETYNEYMPVK--LS-IGIKHPDPVVETSSLASVEPTNIWYN--LSLP-ESIIDNGELSALQLEAVTYACQRHEIILPSKDRAGFLIGDGAGVGKGRTLAGIIYENYLLGRKRALWLSVSNDLKVDAERDLSDIGAGRIEVHALNKFK-YAKISSKENGSVK-KGVIFATYSSLIGESQSSGK--YK---TRFKQLLKWC-GKDFD--GVIVFDECHKAKNLCPVGSSKP----TKTGQTVLELQNRLPNA-----------------------------------RIVYASATGASEPKNMAYMTRLGLWGAGTPFPEFNDFIQAVEKRGVGAMELVAMDMKLRGMYIARQLSFKGVTFKIEEIPLEKNFVKVYNDSVRMWVTARERFSKAAELMDAEQRMKKSMWGQFWSAHQRFFKYLCISAKVQHCVELAREAVKNGKCVVIGLQSTGEARTLEQLEEQGGELNDFVSTAKGVFQTLVEKHFP---------------APDRRKTFDIFGLGNYGKKK--EPVQQTENNKRKK-EQKN--NQIS--KKQKRKEANSDDSDSD-SSSDSNSDMSDLELDFHKGSD---N--S---GTDVDDSNPFGNDSDSDEDPWL------------KKSSKK-MKNKDFSKKKKKKGKELDVDEEFDKALAAAGLLRKNC----------LAKEN--VNTVNNSNNVDKNEKEDAPLYSMDAVEQAVAMKNELLDMLNEVGEKLPPNTLDHLIDELGGTESVAEMTGRKGRVVNTDEG-ITYESRSEIDVPLEILNLTEKQRFMDGEKNVAIISEAASSGISLQADRRAINQK----RRVHVTLELPWSADRAIQQFGRTHRSNQVNAPEYIFLISELAGEQRFASTVSKRLESLGALTHGDRRATESRDLSRFNFDNKYGRAALEAVMKSVLG--FD-A-PLVPIPKTYD-GDFFEDVKKGLAGVGLISFDERIGVPLLEKDYNNISKFLNRILGMEVALQNAMFKYFSETLTAIILDAKRSGRWDMGILDLGSGGESVKKIE--TKTFVGSAALNTAKTELTTVSVERGMSFSQANDIWRKYTGVDDGFYISSIERNVKKTVVLAVFFGTNKKKEKLYNVYRPNTGRQLHTEPLSNIKRKYKKVLPDIAKPWWEDQYNLSAKICSHAYWRGSCKKANLGLQCEIGLRTRTFHILSGSVLSVWSKVESVLAGMPGGSTSKMQIIRLKTDCGQRIVGSLIPGNCVQALTSILSEGCDKSFTEKHPQSVEYDDNLSMPLLF----------------------------------------------------------------------------------------------------
>EOG091F006H|Biomphalaria_glabrata|HW09_Doto_sp|TRANSCRIPT
-------------------------------------------------------------------------------------------------------------------------------------------------------------------------------------------------------------------------------------------------------------------------------------------------------------------------------------------------------------------------------------------------------------------------------------------------------------------------------------------------------------------------------------------------------------------------------------------------------------------------------------------------------KDVAKAWGDSGPLKRSQSAQNFMRSLS--S---QHPPDEEEIEEEVEELGHAETYAEYKPSK--LN-CGFKHPDPVVETSSLSSVEPPDVKYR--LKILDENVEDGGKLSGLQLESITYACQRHTTVLPCGERAGYLIGDGAGVGKGRTIAGIIFENYLHRRKRAVWLSVSNDLRVDAERDLHDIGAPHIEVYPLNKFKYYSKLSSKENNSCK-KGVVFATYSSLIGESQAEGK--YN---TRLKQLLKWL-GHDYE--GVIVFDECHKAKNLCPTGSSKP----TKTGQTVLELQNRLPKA-----------------------------------RVVQ-----------------------------------AVERRGVGAMELVAMDAKLRGMYIARQLSFHGVTFRIDENPLDKEFVRVYNLAVEMWVEAREMFQQAAILIEAEHRMKKSMWGQFWSAHQRFFKYLCISSKVNRCVNLAREAVKNGKCVVIGLQSTGEARTLEQVEEAGGDLTDFVSTAKGVFQSLVERHFP---------------ASTRGRALDIIKRVSNSHQRQNSP----DLWKRKK-EPLE--EPKK--KRKDGNESSDPESSAS-GSDIDDIDFIS------SSSS---S--DDDAGSEDEGHNPFAGGWNSDDDDPWCQKKRKRKSSP-KKAKKK-VKKRKVEKESKKN-ESEDEEDEFDRALAKAGLLNRSS----------A-ING--TD-----P-DA------------GNWEKASAMKSELLSRIEFLGEKLPPNTLDQLIDDLGGVDNVAEMTGRKSRVVSTDDG-VQFESRSESDVPLEILNLTEKQRFMDGEKFVAIISEAASSGISLQADKRVINQR----RRIHVTLELPWSADRAIQQFGRS----------------------------------------------------------------------------------------------------------------------------------------------------------------------------------------------------------------------------------------------------------------------------------------------------------------------------------------------------------------------------------------------------------------------------------------------------------------------------------------------------------------------------------------
>EOG091F006H|Biomphalaria_glabrata|HW05_Caloria_elegans|TRANSCRIPT
------------------------------------------------------------------------------------------------------------------------------------------------------------------------------------------------------------------------------------------------------------------------------------------------------------------------------------------------------------------------------------------------------KVTATNGKPVSAEEITKIVNSIPNLKSGSRIIVSTNGGGSKDSNKTVQLVDRKPS----------------------------------------------------------------------------TSHSPLIVDKGLNRQ--------------------------------------------------------------------------------SGLGSLRH---SLSQKDLAKTWGDTMPLKRSQSAQNFMRSIN--S---QHPPDEEEIEEEVEQLGHAETYAEYKPSK--LN-YGKKHPDPVVETSSLSSVEPPDVRYQ--LRILDESVDEDAKLSGLQLESITYASQRHMTILPCGERAGYLIGDGAGVGKGRTIAGIIMENYLHRRKRALWLSVSNDLRVDAERDLRDIGAHHIDVYPLNKFKYYAKLSSKDNNSCK-KGVIFATYSSLIGESQADGK--YN---TRLKQLLKWL-GHDFE--GVIVFDECHKAKNLCPTGSSKP----TKTGQTVLELQNRLPKA-----------------------------------RVVY-----------------------------------AVERRGVGAMELVAMDAKLRGMYIARQLSFHGVTFRIAEIPLEKDFIRVYNLAVEMWVEAREMFQQAAQLIDAEHRMKKSMWGQFWSAHQRFFKYLCISSKVNHCVELAQDAVRNGKCVVIGLQSTGEARTMEQVEEQGGDLTDFVSTAKGVFQSLVERHFP---------------ASTRGRALDIIKRVSNSHQK--SP----DVWGRKK-EPDQ--DNKK--KKSSNDSSDPESSDSD-SSDIDDIGFIS------SSSS---G--E---ESGDEGHNPFANGWNSDDDDPWCQKKRKRKASSPKKKRKA-VKKQKKDKDNKKNNYSDDEDDEFDRALAKAGLLNRPT----------NFNNG--AD-----A-DT------------GNWEKASAMKSELLSRIEFLGEKLPPNTLDQLIDDLGGVDSVAEMTGRKSRVVSTHDG-VQFESRSETDVPLELLNLTEKQRFMDGEKNVAIISEAASSGISLQADKRVINQK----RRVHVTLELPWSADRAIQQFGRTHRSNQVSAPEYIFLISELAGERRFAATVAKRLESLGALTHGDRRATESRDLSRFNIDNRYGRAALETVMKSVLDVQTD-S-ITVPPPKDYP-GDFFKDVKEGLVGVGMVNIDEKTGFAMLEKDFNNISKFLNRILGMKVAVQNGLFKYFTETLTAIILEAKRNGRWDMGILDLGSGEEKVRKIE--TKVFVGNTVTNQAKTELSKFAVERGMTCQAAMELWRRCGSMDEGFYCSLQDRNLKKSVVLAVIQGKNKK-------------------------------------------------------------------------------------------------------------------------------------------------------------------------------------------------------------------------------------------------------------------------
>EOG091F006H|Crassostrea_gigas|JG30_Tritonia_festiva|TRANSCRIPT
---------------------------------------------------------------------------------------------------------------------------------------------------------------------------------------------------------------------------------------------------------------------------------------------------------------------------------------------------------------------------------------------------------------------------------------------------------------------------------------------------------------------------------------------------------------------------------------------------------------------------------------------------------------------------------------------------------------------------------------------------------------------------------------------------------------------------------------------------------------------------------------------------------------------DFE--GVIVFDECHKAKNLCPTGSSKP----TKTGQTVLELQNRLPKA-----------------------------------RVVY------------------------------------------------------------------------------------------------------------------------------------------------------------------------------------------------------------------------------------------------------------------------------------------------------------------------------------------------------------------------------------------------------------------------------------------------------------------------------------------------------------------------------------------------------------------------------------------------------------------------------------------------------------------------------------------------------------------------------------------------------------------------------------------------------------------------------------------------------------------------------------------------------------------------------------------------------------------------------------------------------------------------------------------------------------------------------------------------------------------------------
>EOG091F006H|Crassostrea_gigas|HW17_Hermissenda_crassicornis|TRANSCRIPT
--------------------------------------------------------------------------------------------------------------------------------------------------------------------------------------------------------------------------------------------------------------------------------------------------------------------------------------------------------------------------------------------------------------------------------------------------------------------------------------------------------------------------------------------------------------------------------------------------------------------------------------------------------------------------------------------DEEEIEEEVEELGRAETYAEYKPSK--LS-YGKKHPDPVVETSSLSSVESPDVRYI--PRILEEGVDEDTKLSGLQLESITYASQRHMTVLPCGERAGYLIGDGAGVGKGRTIAGIIFENYLHRRKRALWLSVSNDLRVDAERDLRDIGANHIDVYPLNKFKYYAKLSSKDNNNCK-KGVIFATYSSLIGESQADGK--YN---TRLKQLLKWL-GHDFE--GVIVFDECHKAKNLCPTGSSKP----TKTGQTVLELQNRLPKA-----------------------------------RVVYASATGASEPKNMAYMTRLGLWGEGTPFKDFNEFIQAVERRGVGAMELVAMDAKLRGMYIARQLSFHGVTFRIDEIPLEKDFIR-------------------------------------------------------------------------------------------------------------------------------------------------------------------------------------------------------------------------------------------------------------------------------------------------------------------------------------------------------------------------------------------------------------------------------------------------------------------------------------------------------------------------------------------------------------------------------------------------------------------------------------------------------------------------------------------------------------------------------------------------------------------------------------------------------------------------------------------------------------------------------------------------------------------------------------------------------------------------------------------------------------------------------------------
>EOG091F006H|Crassostrea_gigas|JG16_Flabellina_iodinea|TRANSCRIPT
-------------------------------------------------------------------------------------------------------------------------------------------------------------------------------------------------------------------------------------------------------------------------------------------------------------------------------------------------------------------------------------------------------------------------------------------------------------------------------------------------------------------------------------------------------------------------------------------------------------------------------------------------------------------------------------------------------------------------------------------------------------------------------------------------------------------------------------------------------------------------------------------------------------------------------------KNLCPTGSSKP----TKTGQTVLELQNRLPKARVVYASATGASEPKNMAYMTRLGLWGEGTPFKDFNEFIQ-----------------------------------AVERRGVGAMELVAMDAKLRGMYIARQLSFHGVTFRIDEIPLEKDFVRVYNLAVEMWVEAREMFQQAAALIDAEHR-------QFWSAHQRFFKYLCISSKVNHCVELTIDAVRNGKCVVIGLQSTGEARTMEQVEEAGGELTDFVSTAKGVFQSLVERHF--------------------------------------------------------------------------------------------------------------------------------------------------------------------------------------------------------------------------------------------------------------------------------------------------------------------------------------------------------------------------------------------------------------------------------------------------------------------------------------------------------------------------------------------------------------------------------------------------------------------------------------------------------------------------------------------------------------------------------------------------------------------------------------------------------------------------------------------------------------------------------------------------------------------------
>EOG091F006H|Lottia_gigantea|JG19_Janolus_barbarensis|TRANSCRIPT
------------------------------------------------------------------------------------------------------------------------------------------------------------------------------------------------------------------------------------------------------------------------------------------------------------------------------------------------------------------------------------------------------------------------------------------------------------------------------------------------------------------------------------------------------------------------------------------------------------------------------------------------------------------------------------------------------------------------------------------------------------------------------------------------------------------------------------------------------------------------------------------------------------------------------------------------------------------------YASATGASEPKNMAYMTRLGLWGEGTPFKDFNEFIQ-----------------------------------AVERRGVGAM---------------------------------------------------------------------------------------------------------------------------------------------------------------------------------------------------------------------------------------------------------------------------------------------------------------------------------------------------------------------------------------------------------------------------------------------------------------------------------------------------------------------------------------------------------------------------------------------------------------------------------------------------------------------------------------------------------------------------------------------------------------------------------------------------------------------------------------------------------------------------------------------------------------------------------------------------------------------------------------------------------------------------------------------------------------------------------
>EOG091F006H|Crassostrea_gigas|HW01_Armina_tigrina|TRANSCRIPT
-------------------------------------------------------------------------------------------------------------------------------------------------------------------------------------------------------------------------------------------------------------------------------------------------------------------------------------------------------------------------------------------------------------------------------------------------------------------------------------------------------------------------------------------------------------------------------------------------------------------------------------------------------------------------------------------------------------------------------------------------------------------------------------------------------------------------------------KVDAERDLRDIGAHHIDVYPLNKFKYYSKLSSKENNNCK-KGVIFATYSSLIGESQAEGK--YN---TRLKQLLKWL-GHDFE--GVIVFDECHKAKNLCPTGSSKP----TKTGQTVLELQNRLPKA-----------------------------------RVVYASATGASEPKNMAYMTRLGLWGEGTPFKDFNEFIQAVERRGVGAMELVAMDAKLRGMYIARQLSFHGVTFRIEEIPLEKDFVRVYNLAVEMWVEAREMFQQAAILIDAEHRMKKSMWGQFWSAHQRFFKYLCISSKVNHCVELAKEAVRNGK----------------------------------------------------------------------------------------------------------------------------------------------------------------------------------------------------------------------------------------------------------------------------------------------------------------------------------------------------------------------------------------------------------------------------------------------------------------------------------------------------------------------------------------------------------------------------------------------------------------------------------------------------------------------------------------------------------------------------------------------------------------------------------------------------------------------------------------------------------------------------------------------------------------------------------------------------------------------
>EOG091F006H|Crassostrea_gigas|JG08_Dendronotus_venustus|TRANSCRIPT
--------------------------------------------------------------------------------------------------------------------------------------------------------------------------------------------------------------------------------------------------------------------------------------------------------------------------------------------------------------------------------------------------------------------------------------------------------------------------------------------------------------------------------------------------------------------------------------------------------------------------------------------------------------------------------------------------------------------------------------------------------------------------------------------------------------------------------------------------------------------------------------------QAEGK--YN---TRLKQLLKWL-GHDFE--GVIVFDECHKAKNLCPTGSTKP----TKTGQTVLELQNRLSKARVVYASATGASEPKNMAYMTRLGLWGKGTPFKDFNEFIQ-----------------------------------AVERRGVGAMELVAMDAKLRGMYIARQLSFHGVSFRIDEIPLEKDFIRVYNLAVEMWVEAREMFQQAAILIEAEHRMKKSMWGQFWSAHQRFFKYLCISSKVSRCVDLCREAVRSGKCVVIGLQSTGEARTMEQVEEAGGDLTDFVSTAKGVFQSLVERHFP---------------ASSRGRALDIIKRVSNSHQRQNSP----DHWKKKK-DSNDGVSNKK--RKLKNDSSDPESSVSG-SSDIDDIDFIS------SSSSAS-SDEG---GSGDDGHNPFANGWNSDDDDPWCQKKKKRKASP-KKKTKK-VKKRKK------------------------------------------------------------------------------------------------------------------------------------------------------------------------------------------------------------------------------------------------------------------------------------------------------------------FKDVKEALAGVGMINICERTQFATLEKDFNNISKFLNRILGMKVLVQNSLFKYFTDTMMAIILEAKRNGRWDMGILDLGSGEEKVRKIE--TKVFVGNTVTNQANTELSKFAVERGMTWHTAMEMWRRCQSMDEGFYCSSQDRNLRKTVILAVIQGKNKKREILFNLYRPNSGLQTRCETLEEVRKKYKKCLPDVAEPLWEEQYTASETQCSHKYWKGNCRKAATGQLCEYGLRTRFYWVLSGSVLSVWGKVESILLGL--NSASRMQIIRLRTDDNKRVVGSLIPSNGVLELERALSQDSAKTYTETHNTPFNY--------------------------------------------------------------------------------------------------------------
>EOG091F006H|Biomphalaria_glabrata|NC01_Armina_californica|TRANSCRIPT
-------------------------------------------------------------------------------------------------------------------------------------------------------------------------------------------------------------------------------------------------------------------------------------------------------------------------------------------------------------------------------------------------------------------------------------------------------------------------------------------------------------------------------------------------------------------------------------------------------------------------------------------------------------------LKRSQSAQNFMHSFNQ-S---QGPPDEEEIEEEVEELGRAETYAEYKPSK--LN-VGLKHPDPVVETSSLSSVEPPDVRYQ--LRILDENVDEECRLSGLQLESITYASQRQTTILPCGERAGYLIGDGAGVGKGRTIAGIIYENYLHRRKRALWLSVSNDLRVDAERDLRDIGAQHIDVYPLNKFKYYSKLSSKENNNCK-KGVIFATYSSLIGESQAEGK--YN---TRLKQLLKWL-GHDFE--GVIVFDECHKAKNLCPTGSSKP----TKTGQTVLELQNRLPKA-----------------------------------RVVQ-----------------------------------AVERRGVGAMELVAMDAKLRGMYIARQLSFHGVTFRIEEIPLEKDFVRVYNLAVEMWVDAREMFQQAAILIDAEHRMKKSMWGQFWSAHQRFFKYLCISSKVNHCVDLAKDAVRNGKCVVIGLQSTGEARTMEQVEEAGGDLTDFVSTAKGVLQSLVERHFP---------------ASTRGRALDIIKRVSNSHQQQNSP----DPWKRKK-DSNDVDGSKK--SKNSRDSSDPESSDSG-SCDIDDIDFIS------SSSS-SNG--E---DSEDEGHNPFAGGWNSDDDDPWCQKKKKRKASP-KKKKKV-KKQKMDKESKKNHY-SEDEEDEFDRALAKAGLINRPT----------NFNGT---D------GDT------------GNWEKASAMKSELLSRIEFLGEKLPANTLDQLIDDLGGVDNVAEMTGRKSRVVSTHDG-VQFESRSETDVPLEILNLTEKQRFMDGEKSIAIISEAASSGISLQADKRVINQK----RRVHVTLELPWSADRAIQQFGRTHRSNQVSAPEYVFLISELAGERRFAATVAKRLESLVSLT-------------------------------------------------------------------------------------------------------------------------------------------------------------------------------------------------------------------------------------------------------------------------------------------------------------------------------------------------------------------------------------------------------------------------------------------------------------------------------------------------
>EOG091F006H|Biomphalaria_glabrata|HW04_Calmella_cavolinii|TRANSCRIPT
-------------------------------------------------------------------------------------------------------------------------------------------------------------------------------------------------------------------------------------------------------------------------------------------------------------------------------------------------------------------------------------------------------------------------------------------------------------------------------------------------------------------------------------------------------------------------------------------------------------------------------------------------------------------------------------------------------------------------------------------------------------------------------------------------------------------------------------KVDAERDLRDIGAGHIDVYSLNKFKYYSKLSSKENNGCK-KGVIFATYSSLIGESQAEGK--YN---TRLKQLLKWL-GHDFE--GLIVFDECHKAKNLCPTGSSKP----TKTGQTVLELQSRLPKA-----------------------------------RVVQ-----------------------------------AVERRGVGAMELVAMDAKSRGMYIARQLSFHGVTFRIEEIPLEKDFEKVYNLAVEMWVEARELFQQAAELIEAEHRMKKSMWGQFWSAHQRFFKYLCISAKVNHCVDVAREAVRYGKCVVIGLQSTGEARTLEQVEEAGGDLTDFVSTAKGVFQTLVERHFP---------------ASTRGRALDIIKQVSNSHKNRDSP----NMWKRKK-AEEE--P-PK--KKQKKEDSSDPESNES-SSDVSDIGFVS------TSDS-D-V--S---SSEDEEHNPFANGWNSDDDDPWCKKKKRKRESP-KKKRKV-KKKKATKKKEKESNSDEEEDDEFDRALTKAGLLNKTP----------T---Q--FD-----S-HS------------GNWEKASAMKTELLSRIEYLGERLPPNTLDQLIDELGGPENVAEMTGRKSRVVSTDDG-VQFESRSETDVPLEILNLTEKQRFMDGEKCIAIISEAASSGISLQADRRAANQK----RRVHITLELPWSADRAIQQFGRTHRSNQVSSPEYLFLISELAGERRFAATVAKRLESLGALTHGDRRATESRDLSRFNIDNKYGRMALEAVMKSVLDMQAD-P-YGVAPPKTYE-GDFFKDVKEALVGVGMINIDPKTGYTTLEKDFSSISKFLNRILGMKVAVQNALFTYFTETLTSIILDAKRSGRWDMGIMDLGSGEEKVRKIE--TRVFVGNTATNTAKTELTKFAVERGMPWHVALELWRRCGSTDEGFYCTLQDRGCRKSSILVVYHSKNKKREQLFSVYRPNTGRQARCETLAEVKKKYKKCLPDVAEPLWQEQY-----------------------------------------------------------------------------------------------------------------------------------------------------------------------------------------------------------------------------
>EOG091F006H|Biomphalaria_glabrata|HW03_Berthella_plumula|TRANSCRIPT
--------------------------------------------------------------------------------------------------------------------------------------------------------------------------------------------------------------------------------------------------------------------------------------------------------------------------------------------------------------------------------------------------------------------------------------------------------------------------------------------------------------------------------------------------------------------------------------------------------------------------------------------------------------------------------------------------------------------------------------------------------------------------------------------------------------------------------------------------------------------------------------------------------------------------------------------------------------------------------------------------------------------------------------------------------------------------------------------------------VEAREMFQQAAELVDAEHRMKKTMWGQFWSAHQRFFKYLCISAKVNHCVDLARDAVKMGKCVV-------------------------------------------------------------------------------------------------------------------------------------------------------------------------------------------------------------------------------------------------------------------------------------------------------------------------------------------------------------------------------------------------------------------------------------------------------------------------------------------------------------------------------------------------------------------------------------------------------------------------------------------------------------------------------------------------------------------------------------------------------------------------------------------------------------------------------------------------------------------------------------------------------------------------------------------------------------------
>EOG091F006H|Lottia_gigantea|LotgiG117101
-------------------------------------------------------------------------------------------------------------------------------------------------------------------------------------------------------------------------------------------------------------------------------NVVSQFSTSSS-----------------------------------------------------------------------------------------------------------------------------------------------------------------------------------------------------------------------------------------------------------NVT--------------------------------------------------------------------------------TIQQTIKT---NITNKDLSRLWSTETVKVSSMPGI-------QVS---PSPLEEEEAEEEVQELGHAETYFEYMPSK--LK-IGEKHPDPVVETSSLASVEPVNVKYK--IVIP-ESTIDMCQLSALQLEAITYASQRHETILPSGERAGFLIGDGAGVGKGRTIAGTIFENYLQGRKRAIWLSVSNDLKVDAERDLRDIGAGKIEVYALNKLK-YAKISGKENGSIK-KGVVFSTYSSLIGESQSGGK--YR---TRLKQLLKWC-GKDFD--GLIVFDECHKAKNLCPVGSSKP----TKTGRTVLELQNHLPLA-----------------------------------RVVYASATGASEPKNMAYMTRLGIWGPGTPFKEFNDFIQAVEKRGVGAMELVAMDMKLRGMYIARQLSFKGVSFKIEEVTIDNSFQKIYNKAVDLWVDAREKFQKAADLIDAEHRLRKSMWGQFWSAHQRFFKYLCISAKVNYCVHIAREAVKNGKCVVIGLQSTGEARTLEQLEESGGELNDFVSTAKGVFQTLVEKHFP---------------APDRRKTFDMFGIGSLV--K--TTEEKLNNNKRKK-DLNG--GSNA--KRKKGENGCSDSSSDD-SSDNMDLDLGE------SSSE---E--S---DGVSDNFNPFANGSDSDDGKKKIK----------AKKHKK-KSKKKKDE-SGSDMDDEDEDSLFDKALAKAGLLNRNNDGFTPTNLNLS-NGKSPILILVIV------------------WEEAMTMKSDLLRKMEEIGNTLPSNALDQLIDELGGTDCVAEMTGRKGRIVSNEDGSINYESRSETDVPLEILNLTEKQRFMDGEKDIAVISEAASSGISLQADRRAVNQK----KRVHITLELPWSADRAIQQFGRTHRSNQIHAPEYIFLISELAGERRFASTVAKRLESLGALTHGDRRATETRDLSRFNIDNKYGRAALDSVMKSVLVLNGE-L-PLVPPPSNYS-GNFFSDVKKGLVGVGMMSIDERSGYVNLEKDYNNISKFLNRILGMDVELQNGLFKYFTETLTAIILEAKRNGRWDMGILDLGSGQEKVRRIE--TQSFLGNEAYNTAKTELTTFIVERGMTWSAAMDLWRKCSSTDEGFYVANQDRNSKKTAVLAVCCGKNKKKEKLYTIYRPNTGLQSRSETLEEIKRKYKKVLPDQCQFWWEDQYYFSAKSCIHSYWRGNCKKVSLGLPCEIGLRTRTYHVLSGSVLSVWSKVESVLAAMPGGTSSKMQIIRLRTEDGQKIVGNLIPGNCVKPLINILSQGSTKVYTCKHAIPIEEPDKLSMPVFV----------------------------------------------------------------------------------------------------
>EOG091F006H|Lottia_gigantea|NC04_Fiona_pinnata|TRANSCRIPT
---------------------------------------------------------------------------------------------------------------------------------------------------------------------------------------------------------------------------------------------------------------------------------------------------------------------------------------------------------------------------------------------------------------------------------------------------------------------------------------------------------------------------------------------------------------------------------------------------------------------------------------------------------------------------------------------------------------------------------------------------------------------------------------------------------------------------------------------------------------------------------------------------------------------------------------------------------------------------------PKNMAYMTRLGLWGQGTPFKDFNEFIQ-----------------------------------AVERRGVGAMELVAMDAKLRGMYIARQLSFHGVTFRIEEIPLEKEFVRVYNLAVEMWVEAREMFQQAATLIDAEHRMKKSMWGQFWSAHQRFFKYLCISSKVNYCVELANEAVRNGKCVVIGLQSTGEARTMEQVEEAGGDLTDFVSTAKGVFQSLVERHFP---------------ASTRGRALDIIKRVSKSHNK--SP----DFWGKKK-DSDQ--SN-Q--KKSNNDSSDPESSDSG-SSDIDDVGFIS------SSSS---D--E----S-EDEDNPFANGWNSDEDDPWCKKKKKK-------------VKKQKIDKGSKKNVSDDEDDEFDRALAKAGLLNRX--------------------------------------------------------------------------------------------------------------------------------------------------------------------------ADRAIQQFGRTHRSNQVSAPEYVFLISELAGERRFAATVAKRLESLGALTHGDRRATESRDLSRFNIDNRYGRAALETVMKSVLGVHTD-S-ITVPPPENYT-GDFFRDVKEALIGVGMINVDEKT---------------LNRILGMKVAVQNALFKYFTDTLTAIILEAKRSGRWDMGILDLGSGEEKVRKIE--TKVFVGNTATNQAKTELTKFAVERGMTWQAAMELWRRCKSMDEGFYCSTQDRNLKKTLVLAVIQGKNKKKELLFNLYRPNSGLQNRCETLEEIRKKYKKCLPDVAEPMWEEQYVASETQCSHKY------------------------------------------------------------------------------------------------------------------------------------------------------------------------------------------------------------------
>EOG091F006H|Biomphalaria_glabrata|NC06_Pleurobranchaea_californica|TRANSCRIPT
--------------------------------------------------------------------------------------------------------------------------------------------------------------------------------------------------------------------------------------------------------------------------------------------------------------------------------------------------------------------------------------------------------------------------------------------------------------------------------------------------------------------------------------------------------------------------------------------------------------------------------------------------------------------------------------------------------------------------------------------------------------------------------------------------------------------------------------------------------------------------------------------------------------------------------------------------------------------------------------------------------------------------------------------------------------------------------------------------------------------------------------------------------------------------------------------------------------------------------------------------------------WRKKK-EHDD--P-DV--KKQSHDSSDPESSASD-SADMDDIGFIS------SSSS-N-S--S---DCDEDGHNPFANGWNSDEDDPWCQKKRKRKDSP--RKKKK-VKKRKKDKESKAA-SSDDEEDEFEKALAKAGLLSKPA----------S-TNG--TD-----G-HA------------GNWEKASAMKSELLSRIEFLGEKLPPNTLDQLIDDLGGKDSVAEMTGRKSRVILTDEG-VQFESRSEADVPLEILNLTEKQRFMDGEKSIAIISEAASSGISLQADRRAINQK----RRVHITLELPWSADRAIQQFGRTHRSNQVSAPEYVFLISELAGERRFASTVAKRLESLGALTHGDRRATESRDLSRFNIDNKYGRTALEVVMKSVLGMQTD-I-AQVSPPKNYK-GDFYKDVKDGLVGVGMIIVDEKTGYSTLEKDFNNISKFLNRILGMKVTVQNALFNYFTETLTSIILEARRSGRWDMGILDLGSGEERVRKIE--TKVFVGNTATNTAKTELTKFAVERGMPWHLSMELWRRCTSXDEGFYCPNQDRGLKKTVILVVVQGKN---------------------------------------------------------------------------------------------------------------------------------------------------------------------------------------------------------------------------------------------------------------------------
>EOG091F006H|Biomphalaria_glabrata|NC02_Bathydoris_clavigera|TRANSCRIPT
--------------------------------------------------------------------------------------------------------------------------------------------------------------------------------------------------------------------------------------------------------------------------------------------------------------------------------------------------------------------------------------------------------------------------------------------------------------------------------------------------------------------------------------------------------------------------------------------------------------------------------------------------------------------------------------------------------------------------------------------------------------------------------------------------------------------------------------------------------------------------------------------------------------------------------------------------------------------------------------------------------------------------------------------------------------------------------------------------------------------------------------------------------------------------------------------------------------------------------ASTRGRALDILKRVSKSHNQSSSP----DLFNRKK-EAEDLDSMKKSDRNRGSDSSAPESSNSD-WSDMEDIGFIS------SSSS-S-D--S---DGGDEGHNPFAHSWSSDDDDPWCQKKRKKKESP-KKPAKK-RKKEKNGKKEER-----KEDAEMDRAIAKAGLFNKLP----------T-MDG--GE-------EP------------GNWEKASAMKSELLSRIEFLGEKLPPNTLDQLIDDLGGTDNVAEMTGRKSRVVSTVDG-VQFESRSEADVPLEFLNLTEKQRFMDGEKCIAIISEAASSGISLHADRRAINQK----RRVHVTLELPWSADRAIQQFGRTHRSNQVSAPEYTFLISELAGERRFAATVAKRLESLGALTHGDRRATESRDLSRFNIDNRYGRMALEAVMKSVLEVHLD-N-PSIPPPSLYE-GDFFKDVKKSLIGVGMINVDERTGFASLEKDFNNIS--------------------------------------------------------------------------------------------------------------------------------------------------------------------------------------------------------------------------------------------------------------------------------------------------------------------------------------------------------------------------------------------------------
>EOG091F006H|Biomphalaria_glabrata|JG10_Dirona_picta|TRANSCRIPT
D-------------------------------------------------------------------------------------------------------------------------------------------------------------------------------------------------------------------------------------------------------------------------------------------------------------------------------------------------------------------------------------------------------------------------------------------------------------------------------------------------------------------------------------------------------------------------------------------------------------------------------------------------------------------------------------------------------------------------------------------------------------------------------------------------------------------------------------------------------------------------------------------------------------------------------------------------------------------------------------------------------------------------------------------------------------------------------------------------------------------------------------------------------------------------------------------------------------------------------------------------------------------SNDV--DSKR--RKNGNDSSDPESSDSG-SCDIDDIDFIS------SSSS-SSG--Q---ESDGEGHNPFANGWNSDDDDPWCQKKRKRKASSPKK----------------------------------------------------------------------------------------------------------------------------------------------------------------------------------------------------------------------------------------------------------------------------------------------------------------------------------------------------------------------------------------------------------------------------------------------------------------------------------------------------------------------------------------------------------------------------------------------------------------------------------------------------------------------------------------------------------------------------------------------------------------------
>EOG091F006H|Biomphalaria_glabrata|NC03_Doris_kerguelenensis|TRANSCRIPT
Q------------------------------------------------------------------------------------------------------------------------------------------------------------------------------------------------------------------------------------------------------------------------------------------------------------------------------------------------------------------------------------------------------------------------------------------------------VTQRPAPV--------------------------------------------------------------------------------------------------------------------------------------------------------------------------------------------------------------------------NMEDEDMIEMETEELGHAETYAEYKPKK--LRGIGNKHPDSVVETSSLSSVDPPDIHYR--LQIP-EEVFDSGKLSALQLESIVYTCQQHQILLPNGQRAGFLIGDGAGVGKGRTLAGIIYENYIQGRKRAIW---------DAQRDLEDIGAN-IAIHSLNKFK-YAKISGSENGRVK-KGVIFSTYSSLIGESQSAGKDKYK---TRLKQIVKWLGGEDFD--GVIVFDECHKAKNLCPTGSSKP----TKTGKTVLDLQNKLPKA-----------------------------------R--------------------------------------------------------------------------------------------------------------------------------------------------------------------------------------------------------------------------------------NDQNR--DS----TSTKRKR-DSDE--T-GS--NKRQKTGSGDSASSSS-DSDSDSSSMES------VSSD-D-D--D---SDAHPWMNGFD---SDDDDAPWLKKKNKKKKKATKKPKEK-KKKKKKKKEKKPSSDEDDEDKMMDQAIAKAGL----------------FNGS--DD-----K-TS------------SHWQRAYAMKTDLLKRIEKLGERLPPNTLDQLVDELGGPDFVAEMTGRKGRVVTAEDGSVEYQSRSEADCSLEDINMMEKSRFMSGEKLIAIISEAASSGISLQADRRVENQR----KRVHITLELPWSADRAIQQFGRTHRSNQVSAPEYVFMISKLA---------------------------------------------------------------------------------------------------------------------------------------------------------------------------------------------------------------------------------------------------------------------------------------------------------------------------------------------------------------------------------------------------------------------------------------------------------------------------------------------------------------------
>EOG091F006H|Lottia_gigantea|JG28_Scyllaea_fulva|TRANSCRIPT
----------------------------------------------------------------------------------------------------------------------------------------------------------------------------------------------------------------------------------------------------------------------------------------------------------------------------------------------------------------------------------------------------------------------------------------------------------------------------------------------------------------------------------------------------------------------------------------------------------------------------------------------------------------------------------------------------------------------------------------------------------------------------------------------------------------------------------------------------------------------------------------------------------------------------------------------------------------------------------------------------------------------------------------------------------------------------------------------------------------------------------------------------------------------------------------------------------------------------------------------------------------------------------------------------------------------------------------------------------------------------------------------------------------------------------------------------------------------------------------------------------------------------------------FQKGNKKICVVTEVASAGISLHADRRQATADFQPPRRLMISLELPWGADKAIQCFGRVHRANQLIPPKFLVLTTPLGGEVRFNSAIARRMKLLGAVTKGDR---------------------------------------------------------------------------------------------------------------------------------------------------------------------------------------------------------------------------------------------------------------------------------------------------------------------------------------------------------------------------------------------------------------------------------------------------------------------------------------------
>EOG091F006H|Lottia_gigantea|JG21_Limenandra_confusa|TRANSCRIPT
--------------------------------------------------------------------------------------------------------------------------------------------------------------------------------------------------------------------------------------------------------------------------------------------------------------------------------------------------------------------------------------------------------------------------------------------------------------------------------------------------------------------------------------------------------------------------------------------------------------------------------------------------------------------------------------------EDEEHDEGTDEEDAVGKQLAFNRSA--VV-QGGKHPDWLTEPAAVAEISLPPLSSAEVVYLP-PEVAEQRLLSSPQLESVAYAARRFQTHLPSGVRAGYYLGDGTGCGKGRVIAALVWHLWNSGAKRHVWLSASNDLLADATRDFEDIGAD-LPLCNLSFHS-YGPILEGGGLDAEGNGIIFASYHLLVSSKASADA--VSPETSRLGQLIDWMRRGKGGACGLIALDEAHRTKNVAAKGSGSSAQLGSKSGLCALELQRACPMA-----------------------------------AVLYASATGATELRHLGYLERLGLWGPGRPHQSFEELRNALEGGGLAAMELLAMTMRAEGMLSCRSLSFKGASFRLVPVTLE------------------------------------------------------------------------------------------------------------------------------------------------------------------------------------------------------------------------------------------------------------------------------------------------------------------------------------------------------------------------------------------------------------------------------------------------------------------------------------------------------------------------------------------------------------------------------------------------------------------------GLANVYSKAKESGEINRFFNRILMLEVEIQNAMFETFFAVYAELVRVDKANGVFDEGIENLNRVQGRLIRDIKVAKELLYKDPRSGAETSYVRLSLDRGISWEAA---------------------------------------------------------------------------------------------------------------------------------------------------------------------------------------------------------------------------------------------------------------------------------------------------------------
