# Supplementary material for: Transcriptomics provides a robust framework for the relationships of the major clades of cladobranch sea slugs (Mollusca, Gastropoda, Heterobranchia), but fails to resolve the position of the enigmatic genus Embletonia
Source: BMC Ecol Evol. 2021 Dec 28;21:226. doi: 10.1186/s12862-021-01944-0 (PMC8895541; doi:10.1186/s12862-021-01944-0)
Supplement: Supplementary file 6 — Additional file 6. Archive S4: Unmasked multiple sequence alignments on amino acid level including Doris kerguelenensis and Calmella cavolini prior to the removal of outliers. [file 12862_2021_1944_MOESM6_ESM.zip › Archive_S4/Alignments/EOG091F01JW.aa.fasta]

>EOG091F01JW|Biomphalaria_glabrata|BGLTMP010042
-----------------------------------------------------------------------------------------------------------------------------------------------------------------------------------------------------NPTDCSAAKKIVCNLHKGCGFGCQLHHIAYCLIAAYAMERTLILESKGWRYSPKGWETVFEPLSKTCTEDSSASRTHWGGKSITHLNKNTISMICPTYLIHTTPSSDMDKYDVIDLPIVDSLYPRPDFMPLAVPDDLYKELAVFHGDPPVWWIGQIIHYLFRMKPNVLKDV---------------------------AAYHSLDEYMIHVKEFYDQLERRQPNITRRVYLASDDSSVLPEAKSKYPEYKFIADITISQ-SAGLGTRYSDGSLRGVIIDLYYLARCDYLVCTFSSQVCRVAYEVMQTLHGDASNNFRSLDDIFYYGGQDAHDVRIIEGHP-------SNGD-GVMEIKPGDAVGIAGNHWNGYSKGVNRRTGVSGLFPTYKSKDIVKTVKMPTYPQVPWKVR
>EOG091F01JW|Biomphalaria_glabrata|HW21_Tritonia_manicata|TRANSCRIPT
-----------------------------------------------------------------------------------------------------------------------------------------------------------------------------------------------------------------------------------------------------------------------------------------------------------------------------------------------------------------------------------------------------------AAFHSIDEYMKHVEEYYDQLERTQPDIKRRVYLASDDPTVLPEAKKKYPNYSFISDNLISK-TASLGTRYTDSSLRGIILDVYFLSRCDFLVCTFSSQVCRVAYELMQTLHGDASQNFRSLDDVFYFGGQNAHNVRVLQANS-------GKGK-NFIDMKPGDAIAIAGNHWDGFSKGTNRRTGKLGFYTTYMVENTVLSV-------------
>EOG091F01JW|Biomphalaria_glabrata|HW02_Berghia_verrucicornis|TRANSCRIPT
-------------------------------------------------------------------------------------------------------------------------------------------------------------------------------------------------------------------------------------------------------------------------------------------------------------------------------------------------------------------------------------------------------------------------------------------------------KEKYPKYKFISDNLISK-SASLGTRYTDSSLRGVILDVHFLSRCDFLVCTFSSQVCRVAYELMQTLHGDA----------------------------------------------------------------------------------------------------
>EOG091F01JW|Biomphalaria_glabrata|HW19_Polycera_quadrilineata|TRANSCRIPT
-------------------------------------------------------------------------------------------------------------------------------------------------------------------------------------------------------------------------------------------------------------------------------------------------------------------------------------------------------------------------------------------------------------------------------------------------NVLIEAKNKYPKYKFISDNLISK-SASLGTRYTDSSLRGIILDIHFLSRCDFLVCTFSSQVCRVAYEIMQTLHGDASQNFKSLDDVFYYGGQNAHDMRVLESHT-------SDGH-GVIEMAVGDGVGIAGNHWDGYSKGVNRRT-------------------------------
>EOG091F01JW|Lottia_gigantea|HW18_Janolus_cristatus|TRANSCRIPT
-------------------------------------------------------------------------------------------------------------------------------------------------------------------------------------------------------------------------------------------------------------------------------------------------------------------------------------------------------------------------------------RMGFKNTIVGVHVRRTDKINLEAAYHGVDEYMKHVEEYYRQMDRTQPGLKRRVYLASDDPNVLPEAKQKYPEYDFISDNLISQ-SASLGTRYTDSSLRGIIVDIHFLSRCDFLVCTFSSQVCRVAYELMQTFHGDASQSFRSLDDVFYFGGQNAHDMNVLEAHP-------SKGK-AYIDMLPGDAIGIAGNHWDGYSKGTNHRTGKVGLYPTYKVENKVQSVSMPAYPQ------
>EOG091F01JW|Biomphalaria_glabrata|JG28_Scyllaea_fulva|TRANSCRIPT
----------------------------------------------------------------------------------------------------------------------------------------------------------------------------------------------------------------------------------------------------------------------------------------------------------------------------------------------------------------------------------------------------------------------------------KPGVTRRVYLASDDPAVLPEAKKKYPQYKFISDNLISK-SASLGTRYTDSSLRGIILDVFFLSRSDFLVCTFSSQVCRVAYELMQTLHGDASQNF------------------------------------------------------------------------------------------------
>EOG091F01JW|Lottia_gigantea|HW10_Embletonia_pulchra|TRANSCRIPT
---------------------------------------------------------------------------------------S-------------SGLNQEEEKSRRKVENTARELWYFLNAQIG---------------------------KLKDGNGRNLRDANHKEELRLQRSQELGDLVQRRLEYLQNPKDCDNAKKVSCNLHKGCGFGCQLHHVTYCLIAAYALQRTLVLDSSGWRYSQKGWEGVFQPLSKTCRQRGSGTEKSWGG-----------------------PPKDMEKYQVIDLPIVDSLHPRPDFMPLAVPNDLEPELSTFHGDPGVWWIGQMVRYLFRPNDKVAADIAYSAKSMGFKNTIVGVHVRRTDKINLEAAYHSIEEYMKHVVEYYDQLERRQPGTTRRVYLASDDPTVLIEAKQKYPNYQFISDNLISK-SAGLGTRYSDSSLRGIILDVYFLSRCDYLVCTFSSQVCRVAYELMQTLHGDASQYFRSLDDVFYYGGQNAHDMHVLEAHS-------ANAQ-GLMDIKPGDAVGIAGNHWDGYSKGTNRRTGKVGLYPTYKAENTIRSVLMPKYPE------
>EOG091F01JW|Lottia_gigantea|NC08_Tritonia_hamnerorum|TRANSCRIPT
------------------------------------------------------------------------------------------------------------------------------------------------------------------------------------------------------------------------------------------------------------------------------------G-----------------------TMQEMEKYQIIDLPIVDSLHPRPNFMPLAVPEDLEPELSTFHGDPGVWWIGQMVRYLFRPNDKTAEDIAASGEKMGFKNVIVGVHVRRTDKINLEAAFHGIEEYMKHVEEYYDQLERTQPEIKRRVYLASDDPSVLPDAVKKYPNYSFISDNLISK-TASLGTRYTDSSLRGIILDVYFLSRCDFLVCTFSSQV-------------------------------------------------------------------------------------------------------------------
>EOG091F01JW|Lottia_gigantea|JG30_Tritonia_festiva|TRANSCRIPT
------------------------------------------------------------------------------------------------------------------------------------------------------------------------------------------------------------------------------------------------------------------------------------------------------------------------------LHPRPNFMPLAIPEDLESELSTFHGDPGVWWIGQMVRYLFRPNDKIAED--------------------------------------------------------------------------------------------------------------------------------------------------------------------------------------------------------------------------------------------------
>EOG091F01JW|Lottia_gigantea|NC07_Tritonia_diomedea|TRANSCRIPT
--------------------------------------------------------------------LEARLEKANKQLQDLRAQAS-------------SGLSRDEEKARRKVEYTSRELWYFLNAQLQ---------------------------KVKDKSKVDPTNANHKEEWRIQKSRELGDLVQRRLEYLQNPKDCDAARKVTCNLHKGCGFGCQLHHVTYCLIAAYALQRTMVLDSNGWRYSTKGWEGVFHPVSNTCRYKGAGTHRGWGG-----------------------TVKEMEKYQIIDLPIVDSLHPRPNFMPLAIPEDLESELSTFHGDPGVWWIGQMVRYLFRPNDKIAEDIADSAKKMGFKNVIVGVHVRRTDKINLEAAFHNIEEYMKHVEEYYDQLERTQPGIKRRVYLASDDPSVLLEAKKKYPNYSFISDNLISK-TASLGTRYTDSSLRGIILDVHFLSRCDFLVCTFSSQVCRVAYELMQTLHGDASQNFRSLDDVFYFGGQNAHDVKVLQANS-------GNGR-GSIDTKPGDAIAIAGNHWDGFSKGTNRRTGKMGLYPTYKVENTVLSISMPKYPQ------
>EOG091F01JW|Biomphalaria_glabrata|HW20_Spurilla_neapolitana|TRANSCRIPT
------------------------------------------------------------------------------------------------------------------------------------------------------------------------------------------------------------------------------------------------------------------------------------------------------------------------------------------------------------------------------------------------------------------------------------------------------------------------------------------------------------------------------------------GGQRAHDMKVLEHHP-------GIEN-GFIYIQPGDAVGIAGNHWDGFSKGTNRRTGKMGLYPTYKVENTVLSVSMPKYPEV-----
>EOG091F01JW|Lottia_gigantea|JG23_Melibe_leonina|TRANSCRIPT
---------------------------------------------------------------------------------------------------------------------------------------------------------------------------------------------------------------------------------------------------------------------------------------------------------------------------------------------------------------------------------------------------------------------------------------------------------------------------------------------------------------------------------------------------------------------------------------DGFSKGINRRTGKMGLYPTYKVENTVLSVSMPKYPE------
>EOG091F01JW|Lottia_gigantea|HW15_Flabellina_babai|TRANSCRIPT
-----------------------------------------------------------------------------------------------------------------------------------------------------------------------------------------------------------------------------------------------------------------------------------------------------------------------------------------------------------------------------------------------------------------------------------------------------------------------------------------------------------------------------------------------------------------------------------GNHWDGFSKGTNHRTGKMGLYPTYKVENTVLSVSMPKYAE------
>EOG091F01JW|Lottia_gigantea|NC01_Armina_californica|TRANSCRIPT
----------------------------------------------------------------------------------------------------------GEEKARRKVENTARELWYFLNAQLE---------------------------KLKEDDFKCLREANNKEKWRLQKSKDLGDLVQRRLEYLQNPKDCEAAKKVTCNLHKGCGFGCQLHHVTYCLIAAYAMQRTMILDSKGWRYSNKGWESVFQPVSNTCKQKGSGTHRGWRG-----------------------SLQEMENYQVIDLPIVDSLHPRPNFMPLAIPADLEPELSTFHGDPGVWWIGQMIRFLFKPNAKMSEDIANSAKRMGFRNTIVGVHIRRTDKINLEAAYHGVDEYMKHVEEYYNQLERTQPGITRRVYLASDDPNALIEAKEKYPRYIFISDNLISK-TASLGTRYTDSSLRGIILDVYFLSRSDFLVCTFSSQVCRVAYELMQTLHGDASQNYRSLDDVFYFGGQNSHDVKVLEADH-------GNGK-GFIQIKPGDAVGIAGNHWNGYSKGTNHRTGKMGLYPTYKVENTVLSVAMPKYPE------
>EOG091F01JW|Lottia_gigantea|JG32_Unidentia_angelvaldesi|TRANSCRIPT
-----------------------------------------------------------------------------------------------------------------------------------------------------------------------LRKANHKEEWRLRRSKELGDLVQRRLEYVQNPEDCDTAKKVTCNLHKGCGFGCQLHHVTYCLIAAYALQRTLILDSKGWRYSTKGWEGVFKPLSSTCRHKGSGTKRVWGG-----------------------VLKDLDKYQIIDLPIVDSLYPRPNFMPLAIPADLEPELTTFHGDPGVWWIGQMVRFLFRPNEKLAEDIASSAKKMGFRNTIVGVHVRRTDKINLEAAYHGIDEYMSHVEDYYNQLERSQPGIKRRVYLASDDPTVLTEAKQKYPQYKFISDNIISR-TASLGTRYTDSSLRGIIMDIYFLSRSDYLVCTFSSQVCRVAYELMQTLHGDASQSFRSLDDVFYYGGQNAHDVRALEAHS-------ASGK-GFIDIKPGDAIGIAGNHWDGFSKGTNRRTGKMGLYPTYKVENTVLGVSMPTYPE------
>EOG091F01JW|Lottia_gigantea|HW05_Caloria_elegans|TRANSCRIPT
--------------------------------------------------------------------------------------------------------------------------------------------------------------------------------------SELGDLVQRRLEYLQNPKNCDTAKKVTCNLHKGCGFGCQLHHVTYCLIAAYALQRTLILDSKGWRYSTKGWESVFKPLSSTCRYKGDGTMRGWGG-----------------------SLKEMEKYQVIVLPIVDSLHPRPDFMPLSIPADLEPELTTFHGDPGVWWIGQMVRFLFRPNFRLEADIAASAKRMGFKNTIVGVHVRRTDKINLEAAYHGVDEYMKHVEEY------------------------------------------------------------------------------------------------------------------------------------------------------------------------------------------------------
>EOG091F01JW|Lottia_gigantea|HW17_Hermissenda_crassicornis|TRANSCRIPT
----------------------------------------------------------------------------------------------------------GEEKARRKVENTSRELWYFLNAQIK---------------------------KLSSNKSANLREANHREDWRVHKSKELGDLVQRRLEFLQNPENCDSAKKVTCNLHKGCGFGCQLHHVTYCLIAAYALQRTLVLDSKGWRYSTKGWESVFKPLSTTC---------------------------------------------------------------------------------------------------------------------------------------------------------------------------------------------------------------------------------------------------------------------------------------------------------------------------------------------------------
>EOG091F01JW|Lottia_gigantea|NC05_Hermissenda_crassicornis|TRANSCRIPT
----------------------------------------------------------------------------------------------------------GEEKARRKVENTSRELWYFLNAQIK---------------------------KLSSNKSANLREANHREDWRVHKSKELGDLVQRRLDFLQNPENCDTAKKVTCNLHKGCGFGCQLHHVTYCLIAAYALQRTLVLDSKGWRYSTKGWESVFKPLSTTCRYKGDGSKRGWGG-----------------------SLKEMEKYQVIDLPIVDSLHPRPNFMPLAIPADLEPELTTFHGDPGVWWIGQMVRYLFKPNTKLATDIEASAKRMGFKNTIVGVHVRRTDKINLEAAYHNVDEYMKHVEEYYNQLDRTTPGVTRRVYLASDDPTVLPEAKEKYPDYKFISDNLISK-SASLGTRYTDSSLRGIILDVHFLSKCDFLVCTFSSQVCRVAYELMQTLHGDASQSFRSLDDVFYYGGQSAHDMRVLEAHS-------GSQR-GFIDIKPGDAVGIAGNHWDGFSKGTNRKTSKMGLYPTYKVENTVLSVSMPRYPE------
>EOG091F01JW|Lottia_gigantea|JG18_Hermissenda_opalescens|TRANSCRIPT
----------------------------------------------------------------------------------------------------------GEEKARRKVENTSRELWYFLNAQIN---------------------------RTMEEDFKRLREANHREDWRVHKSKELGDLVQRRLDFLQNPENCDTAKKVTCNLHKGCGFGCQLHHVTYCLIAAYALQRTLVLDSKGWRYSTKGWESVFKPLSTTCRYKGDGSKRGWGG-----------------------SLKEMEKYQVIDLPIVDSLHPRPNFMPLAIPADLEPELTTFHGDPGVWWIGQMVRYLFKPNTKLATDIEASAKRMGFKNTIVGVHVRRTDKINLEAAYHNVDEYMKHV---------------------------------------------------------------------------------------------------------------------------------------------------------------------------------------------------------
>EOG091F01JW|Biomphalaria_glabrata|JG26_Phestilla_sp|TRANSCRIPT
----------------------------------------------------------------------------------------------------------------------------------------------------------------------------------------------------------------------------------------------------------------------------------------------------------------------------------------------------------------------------------------------------------------------------------------------------------------------SK-SASLGTRYSESSLRGIILDIYFLSRSDFLVCTFSSQVCRVAYELMQTLHGDASESFRSLDDVFYFGGQNAHDVQVLETHK-------ATAK-GFIDMKPGDTIGIAGNHWDGYSKGTNYR--------------------------------
>EOG091F01JW|Biomphalaria_glabrata|JG17_Hancockia_uncinata|TRANSCRIPT
------------------------------------------------------------------------------------------------------------------------------------------------------------------------------------------------------------------------------------------------------------------------------------------------------------------------------------------------------------------------------------------------------------------------------------------------------------------------------------SLRGIVQDIYLLSRCDFLVCTFSSQVCRVAYELMQTLHGDASQYFRSLDDVFYYGGQSAHNMKVVEAHT-------GN---------------------------------------------------------------
>EOG091F01JW|Lottia_gigantea|HW16_Hancockia_cfuncinata|TRANSCRIPT
-----------------------------------------------------------------------------------------------------------------------------------------------------------------------------------------------------------------------------------------------------------------------------------------------------------------------------------------IPADLEKDLSTFHGDPGVWWIGQIVWYLFRPNDRLAEDLATSAKKMGFKNVIVGVHVRRTDKINLEAAWHSIEEYMKHVEEYYNQLERTQPGIPRRVYLASDDPTVLPDAKKKYPDYTFVSDNRISK-TASLGTRYTDSSLRGIVQDIYLLSRCDFLVCTFSSQVCR-----------------------------------------------------------------------------------------------------------------
>EOG091F01JW|Lottia_gigantea|LotgiG178508
-------------------------MDKLKSQNDELQKLAVDLNACDL---------------------------------------S-------------GGPSLNHERSRRKVENTNREFWYFIKSELN---------------------------KLKQLAEETLRNIDGNDEWRLKELQDLGDLVFKRLDYLQNPKDCSTAKKIVCNLHKGCGYGCQLHHVTYCLIVAYATQRTLILESKGWRYASQGWETVYLPLSNTCTDRSGSSIKHWGA------------------------PSVIENIQVVELPIVDSMNPRPLFMPLSVPADLAERLSRVHGDPSVWWIGQMVRYLTRPQPELADDLKRTKHRLEFKSPIVGVHVRRTDKVGVEAAFHSIDEYMIHVQEYFDKREMIEPISQRRVYLATDEPSLLTEAREKYPTYIFISDNEISK-SAALGTRYTDASLRGVIVDIHFLSLSDYLVCTFSSQVCRVAYEVMQTLRSDAANNFYSLDDVYYFGGQNAHNMVALENYK-------AKHS-KEIDLEVGDLVGIAGNHWDGYSKGANRRSGRSGLYPSYKVENKVMVAEMPTYPEADKAS-
>EOG091F01JW|Biomphalaria_glabrata|HW07_Cuthona_caerulea|TRANSCRIPT
----------------------------------------------------------------------------------------------------------------------------------------------------------------------------------------------------------------------------------------------------------------------------------------------------------------------------------------------------------------------------------------------------------------------------------------------------------------------------------------------------------SSQVCRVAYELMQTLHGDASENFRSLDDVFYFGGQNAHDVEVLEKHN-------APSK-GFIDIQPGDTIAIAGNHWDGYSKGTNHRLNKVGLYPSYKVRNTILSVLMPEYPEVP----
>EOG091F01JW|Biomphalaria_glabrata|HW04_Calmella_cavolinii|TRANSCRIPT
-----------------------------------------------------------------------------------------------------------------------------------------------------------------------------------------------------------------------------------------------------------------------------------------------------------------------------------------------------------------------------------------------------------------------------------------------------------------------------------------------------------------------------------------------------------------------IQIKPGDSVSIAGNHWDGFSKGTNHRTGMSGLFPSYKAEDPVVKVSMPTYPEV-----
>EOG091F01JW|Crassostrea_gigas|CGI_10018309
MSNTVFQPSEGNEVLERELKRTLRELDKLKAQNEEFQKLAKDIRKLSQGTRLSPGGRGGESESEKVRDLQEKLDKMSEQLQNQERGGQGQESQGQARTTGPGEPSKDHEVAQRRVENTATEYWYYVRHQLLNLKNEASGNTQLVSHIDKMLGNCQGYQRTLNSDFLKLKSVDGMDEWRKKESQELTNLVQRRFHYLQNPKDCSNAKKIVCNLSKGCGYGCQLHHVVYCMMVSYANSRTLILESKGWRYAAAGWESVFQPISNTCTTKTGTSSVFWKD------------------------PKTIEDVQVIEMPIIDSLHPRPDYLPLSFPKDLSDRLLRLHGDPTVWWIGQFIKYLTRPQDHLKQELERAKQKLGFTGPIVGVHIRRTDKLAAEASFHSVAEYMTYVEDYFSALELRNPGVQRRVFLASDDPTALPEAKKNYPDYTFISDPSATL-SAGLNRRYSDESLRGVILDIHFLSLCDHLVCTFSSQVCRVAYEIMQTMHGDASHNFKSLDDIYYFGGQNGHSVEAVEKHV-------KQNE-KEIDLEPGDLVGIAGNHWDGYSKGMNHRTGKTGLFPSYKTREKYTIVDLPTYPEVSEGG-
>EOG091F01JW|Lottia_gigantea|HW11_Eubranchus_exiguus|TRANSCRIPT
KL------------------------------------------------------------------LEERLKEAKLKLEQMPYFTS-------------SGLDQGEETARRKVEYTAKELWFFLQAQLQ---------------------------QMADLGKGTNRESNNKEKLRVKKSLELGDLVQRRLDYLQNPKDCDAANKVICNLLKGCGFGCQLHHVTYCLIAAYALQRTLILDSNGWRYSYKGWEGVFEPLSRNCSSK------------------------------------------------------------------------------------------------------------------------------------------------------------------------------------------------------------------------------------------------------------------------------------------------------------------------------------------------------
>EOG091F01JW|Lottia_gigantea|JG12_Dondice_parguerensis|TRANSCRIPT
----------------------------------------------------------------------------------------------------------GEEKARRKVETTSKELWYFINAQLQ---------------------------KVK----------------------------------------------------------------------------------------------------------------------------------------------------------------------------------------------------------------------------------------------------------------------------------------------------------------------------------------------------------------------------------------------------------------------------------------------------------------
>EOG091F01JW|Crassostrea_gigas|HW09_Doto_sp|TRANSCRIPT
--------------------------------------------------------------------------------------------------------SQEGEKARRKAEQTSRELWFFLNSHLTKLEEKANGKYDVTGFINDL----QGYRRTMVDDFKKLREANGNEEWRFKKSQELGDLVQRRLKYLQNPKDC-----------------------------------------------------------------------------------------------------------------------------------------------------------------------------------------------------------------------------------------------------------------------------------------------------------------------------------------------------------------------------------------------------------------------
>EOG091F01JW|Crassostrea_gigas|HW12_Facelina_rubrovittata|TRANSCRIPT
-----------------------------------------------------------------------------------------------------------------------------------------------ATNVTILMKELEGYRRTMEDDFKRLRESSHKEEWRVHKSTELGDLVQRRLEYLQNPKNCNTAKKVTCNLHKGCGFGCQLHHVTYCLIAAYAMQRTLILDSKGWRY--------------------------------------------------------------------------------------------------------------------------------------------------EAAYHSVDEYMKHVEEFYNHFYLTTPVILRRVYLASDDPNVLIEAKEKYPHYKFISDNLISK-SASLGTRYTDSSLRGIILDVHFL---------------------------------------------------------------------------------------------------------------------------------
>EOG091F01JW|Lottia_gigantea|NC03_Doris_kerguelenensis|TRANSCRIPT
-----------------------------------------------------------------------------------------------------------------------------------------------------------------------LRTASGAEDLRLKKSLELGDLVQRRLKYIQNPANCADAKKIVCNLHKGCGFGCQLHHVTYCMIVAYALERTLILESFGWRYSSGGWETVFQPVSDTCTDIGWGKKTHWREM----------------------SSSELAQQQVIELPIVDSLHPKPPYMPLAVPSDLYQDLSIFHGDPPVWWIGQVVLYLMRPREDLQKHLEATAESLGFKSPIVGVHV-------------------------------------------------------------------------------------------------------------------------------------------------------------------------------------------------------------------------------
>EOG091F01JW|Crassostrea_gigas|HW03_Berthella_plumula|TRANSCRIPT
Y---------------------------------------------------------------------------------------------------------------------------------S---------------------------RDLTDNFQNLRTKTEFDKWSLQKSKELGALVQRRLTYLQNPPNCSKAKKLLCRLTIY-GFGSGLQHLTRCLILAYSMQRTLVLNTTQWKYTKKGWTSLFEPLSKTCTSTNRAKLVVWTN-----------------------TLKNVSSYQEIEVQKVHFRQAELDLIKCGIPADLAQQIGTVNGDAFAWWRGQILKYIFRPNAEMMSYIEKSSNSMGFQNHIVGVHVRRTDKVNDEAGYYALDKYMKHVEDYFTQLQRSRKLPEKRIFLMTDEYTVFQEA-KKFPSYKFIGDQSSTNTSSNLTTRYSDEGLRTSVRDMYLLSQCDYIVCTMTSNMCRNAYVLMQTFQGDAYNKVTSLDDSHYFFLGYKPDVIAVDSYR-------ASADIRSFSMEVGDKITLGNNLWNGFSGGYNKRTKISGQFPSHKVAPFLNAVTMPTYPE------
>EOG091F01JW|Crassostrea_gigas|NC06_Pleurobranchaea_californica|TRANSCRIPT
-----------------------------------------------------------------------------------------------------------------------------------------------------LLDTVREYTRTLQDDFVRIQRDSKWNSWNSKESEELANLIRTRLQYIQNPDDCAKAKKIVCSMSPF-GLGSEVNHLTACLMFAYYLNRTLVIDKVNWKYSNKGWASVFEPISSTCLKIGNGSRIRWQA-----------------------PVEETEKYHIIDVPKFYYMNPKPKFTQMALPEDLAPKLTQVSADPFTWWHGQILSYLFRPNPEVMSAIETSVKRLNFQNVIVGVHIRRTDKLIMEAKSHGLEEYMIHVEDFFSQYQRTHRLDKKRVYLASDDPGVLAEAEQKYPAITFIFDKEASEFSSKQESRNTHAALRGTIQEIVLLSRCDFLVCTLSSNMCKTSYALMQTLHADASWRIQSVDKEHAFYPQL---LNVAQALADYTSPIGQNKG-RTFQFKVGDMLRIKCNFWNGTSKGTHLKTNRNGLFPSHLVSRFLQTMAMPTFPE------
