# Supplementary material for: Transcriptomics provides a robust framework for the relationships of the major clades of cladobranch sea slugs (Mollusca, Gastropoda, Heterobranchia), but fails to resolve the position of the enigmatic genus Embletonia
Source: BMC Ecol Evol. 2021 Dec 28;21:226. doi: 10.1186/s12862-021-01944-0 (PMC8895541; doi:10.1186/s12862-021-01944-0)
Supplement: Supplementary file 6 — Additional file 6. Archive S4: Unmasked multiple sequence alignments on amino acid level including Doris kerguelenensis and Calmella cavolini prior to the removal of outliers. [file 12862_2021_1944_MOESM6_ESM.zip › Archive_S4/Alignments/EOG091F02FK.aa.fasta]

>EOG091F02FK|Biomphalaria_glabrata|BGLTMP005456
------------------------------------MFYLY--------------------------------RDKEISTLQVA------------------------------------------------------------------------------------------------------------GVIRSLHEQNKLEHVYCTETRPYNQGARLTAYELVHEKMEASLICDNMAAACMSSNKIHAVIVGADRVVANGDTANKIGTYQLAIVAKYHGVPFYVACPRTTFDPHIKSGKDIHIEIRPQDEMTTL----KGIRIAAPSKLYI-------------------------------------------------------------------------------------------------------------------------------------------------------------------------------------------------------------------------------------------------------------------------------------------------------------------------------------------------------
>EOG091F02FK|Lottia_gigantea|HW09_Doto_sp|TRANSCRIPT
-------------------------------------------------------------------------------SLKDLEQFIVDKLDYLKTSRPTAVNMADAAAKGKALIKELSKSGSLKVSEAKSRMIESFEEMLEEDISVNKSIGEFGAEHIL-SQ--TGRKPVTVMTHCNTGSLATAGYGTALGVIRYLNEKDMINHAYFTETRPYNQGARLTSYELLHE-----------------------------------------------------------------------------------------------------------------------------------------------------------------------------------------------------------------------------------------------------------------------------------------------------------------------------------------------------------------------------------------------------------------------------------------------------------------
>EOG091F02FK|Lottia_gigantea|JG05_Bornella_anguilla|TRANSCRIPT
-------TLQAIQYN--RGTLNILDQLL--LPDVTHFIPIKDTEEGWRAIKKMQVRGAPAIAIVGCLSLAVELHDLHFTSLSDLEQFVIDKLEYLVTSRPTAVNMADAAAKGKALMHELSKKGEMSSSEAKLKIIESFEDMLQEDIGVNKKIGEFGAEHIL-SH--TGKRSVNVMTHCNTGSLATAGYGTALGIIRYLSEKEMINHVYFTETRPYNQGARLTAYELLHEKIPASLICDDMAAXXXXXXXIDAIVVGADRVVANGDTANKIGTYQLAIVAKYHKVPFYVACPKTTFDPHIQSGKDIKIEERPHHEMTSV----KGVSIAAEGTGCWNPAFDVTPEDLITGGIVTEFGVFKPSELKDK------------------------------------------------------------------------------------------------------------------------------------------------------------------------------------------------------------------------------------------------------------------------------------------------------------------------
>EOG091F02FK|Lottia_gigantea|NC08_Tritonia_hamnerorum|TRANSCRIPT
-------TLQAIRYH--RGNLEILDQLL--LPDATHFFHINDTEDAWKAIKKMQVRGAPAIAIVGCLSLAVELHNQDFSSLKELEQFVVEKLDYLVTSRPTAVNITEAAAKGKSLIREMLKIGELQPFEAKVKLIEHFEDMLQKDIDVNKNIGRFGAEHIL-FN--SEENPVNVITHCNTGSLATAGYGTALGMIRCLSEHEKINHVYFTETRPYNQGARLTAYELLHEKIPSSLICDSMAAACMKKNKINAIIVGADRVVANGDTANKIGTYQLAILAKFHKIPFYVACPKTTFDPSIENGGEIHIEERPHDEMTSL----KGVKIAASGVGCWNPAFDVTPAHLITGGIVTEYGVFKPSEIKDR------------------------------------------------------------------------------------------------------------------------------------------------------------------------------------------------------------------------------------------------------------------------------------------------------------------------
>EOG091F02FK|Lottia_gigantea|HW21_Tritonia_manicata|TRANSCRIPT
-------TLQAIRYH--RGHLEILDQLL--LPDATHFFHIKDTEDAWKAIKKMQVRGAPAIAIVGCLSLAVELHDQEFSSLKNLEQFVIEKLKYLVTSRPTAVNIAEAAAKGKSLAQEITRIGELQPSEAKVKIIESFEDMLQKDIDVNKNIGRFGAEHIL-FK--SKENPVNVITHCNTGSLATAGYGTALGMIRCLSEHEKINHVYFTETRPYNQGARLTAYELLHEKIPSSLICDSMAAACMNKNKIDAIIVGADRVVANGDTANKIGTYQLAILAKFHKVPFYVACPKTTFDPSIENGNEIHIEERPHHEMTTV----KGVKIAASGVECWNPAFDITPAVLITGGIVTEFGVFKPSEIKER------------------------------------------------------------------------------------------------------------------------------------------------------------------------------------------------------------------------------------------------------------------------------------------------------------------------
>EOG091F02FK|Lottia_gigantea|JG30_Tritonia_festiva|TRANSCRIPT
-------TLQAIRYH--RGSLEILDQLM--LPDATHFFHINDAEEAWKAIKKMQVRGAPAIALVGCLSLAVELHKQDFSSLKDLEQFVAEKLEYLVTSRPTAVNIAEAA-----------------------------------------------------------------------------------------------------------------------------------------------------------------------------------------------------------------------------------------------------------------------------------------------------------------------------------------------------------------------------------------------------------------------------------------------------------------------------------------------------------------------------------------------------------------------------------------
>EOG091F02FK|Lottia_gigantea|NC07_Tritonia_diomedea|TRANSCRIPT
-------TLQAIRYH--RGSLEILDQLM--LPDATHFFHINDTEEAWKAIKKMQVRGAPAIALVGCLSLAVELHKQDFSSLKDLEQFVAEKLEYLVTSRPTAVNIAEAAAKGKGLAREISKIGTLQPSEAKVKIIESFEEMLQKDIDVNKSIGRFGAEHIL-FN--SDENPVNVITHCNTGSLATAGYGTALGMIRCLSEHEKIKHVYFTETRPYNQGARLTAYELLHEKIPSSLICDSMAAACMKKNKIDAIIVGADRVVANGDTANKIGTYQLAVLAKFHKVPFYVACPKTTFDPTIENGEEILIEERPHHEMTSL----KGVQIAAKGTGCWNPAFDITPADLITGGIVTEYGVFKSSEVKDR------------------------------------------------------------------------------------------------------------------------------------------------------------------------------------------------------------------------------------------------------------------------------------------------------------------------
>EOG091F02FK|Crassostrea_gigas|JG32_Unidentia_angelvaldesi|TRANSCRIPT
M------TLQAIRYH--RGSLEILDQLL--LPDTTHYFHIRDTTEGWSAIKKMQVRGAPAIAIVGCLSLAVELHDKEFSSLVELEQFVITKLEYLVTSRPTAVNMADAAAKGKVFVRHLTKVGELKSSEAKLKVIESFEEMLNQDIDVNKNIGRFGAEHIL-YE--SGEKPVNIITHCNTGSLATAGYGTALGIIRCLSEHEKINHVYFTETRPYNQGARLTAYELLHEKIPSSLICDSMAAACMKKYKINAIVVGADRVVANGDTANKIGTYQLAILAKFHNIPFYVACPKTTFDRTIECGEDIHIEERPHHEMTSL----KGMTIAAEGTGCWNPAFDVTPADLITGGIVTEFGVFKPSEVKDK------------------------------------------------------------------------------------------------------------------------------------------------------------------------------------------------------------------------------------------------------------------------------------------------------------------------
>EOG091F02FK|Crassostrea_gigas|JG16_Flabellina_iodinea|TRANSCRIPT
M------TLEAIRYQ--RGSLEILDQLL--LPDATHFFPIKNTEDGWKAIKAMQVRGAPAIAIVGCLSLAVELCDQEFTSLNELEQFVVRKLDYLVTSRPTAVNMADAAAKGKALVHHIVKTGELGPSEAMLKIIECFEDMLQEDIDVNKNIGIFGAEHIL-CN--SGEKGVNVITHCNTGSLATAGYGTALGVIRCLSEQDKINHVYFTETRPYNQGARLTAYELLHEKIPSSLICDSMAAACMKNHKIDAIVVGADRVVANGDTANKIGTYQLAIVAKFHGVPFYVACPKTTFDPSIDSGKDIHIEERPHHEMTSV----KGVSIAASGVSCWNPAFDVTPVDLITGGIVTEFGVFKPTEIKDK------------------------------------------------------------------------------------------------------------------------------------------------------------------------------------------------------------------------------------------------------------------------------------------------------------------------
>EOG091F02FK|Crassostrea_gigas|NC01_Armina_californica|TRANSCRIPT
M------TLQAIRYH--RGSLEILDQLL--LPDATHYFHIKDTEDGWKAIKKMQVRGAPAIAIVGCLSLAVELHEQDFTNLKELEQFVIEKLEYLVTSRPTAVNIAGAAAKGKSLASDLSKAGDVQPSEAKIKIIESFEQMLQKDIDVNKNIGRFGAEHIL-YN--SGEKPVNVITHCNTGSLATAGYGTALGIVRCLSEHEKLDHVYFTETRPYNQGSRLTAYELLHEKIPSSLICDSMAAACMKNHTINAIIVGADRVVANGDTANKIGTYQLAIVAKFHGIPFYVACPKTTFDPTIDTGNDIQIEERPHHEMTSL----KGVAIAAEGTGCWNPAFDVTPADLITGGIVTEYGVFTPGEVKDR------------------------------------------------------------------------------------------------------------------------------------------------------------------------------------------------------------------------------------------------------------------------------------------------------------------------
>EOG091F02FK|Lottia_gigantea|HW02_Berghia_verrucicornis|TRANSCRIPT
-------TLQAIRYH--RGSLEILDQLQ--LPDTTHYFHIKDTQGGWDAIKKMQVRGAPAIAIVGCLSLAVELDNQEFTTLNELERFVVDKLDHLVTARPTAVNMAEAAAKGKALVRKIAKIGDLQATEGKIKVIESFEVMLKNDVDVNKNIGRFGAENIL-NR--SGDKAVNVLTHCNTGSLATAGYGTALGVIRCLSEKKKLEHVFCTETRPYNQGARLTAYELIHEKIPSSLICDSMAAACMKNHQISAIIVGADRVVSNGDTANKIGTYQLAILAKFHGIPFYVACPKTTFDPNIDTGKDIEIEERPHHEMTSV----KGVPIAAKGIGCWNPAFDVTPADLITGGIITEFGVFKPSEMRDK------------------------------------------------------------------------------------------------------------------------------------------------------------------------------------------------------------------------------------------------------------------------------------------------------------------------
>EOG091F02FK|Lottia_gigantea|HW20_Spurilla_neapolitana|TRANSCRIPT
-------TLQAIRYN--KGSLEILDQLL--LPDTTHFFNITDSQSGWDAIKKMQVRGAPAIAIVGCLSLAVELYSQEFKTLKELEQFVVEKLDYLVTARPTAVNIAEAASKGKALVRDMAKVGDLKPSEAKMKIIESFEEMLKDDIDVNKNLGRFGAEHIL-LQ--SGDKAVNVMTHCNTGSLATAGYGTALGVVRCLSEKEKIQHVYFTETRPYNQGARLTAYELVHEKIPSSLICDSMAAACMKNHKINAIVVGADRVVANGDTANKIGTYQLAILAKFHGVPFYVACPRTTFDPNIETGEDIEIEERPHQEMTSV----KGIPIAAKGIGCWNPAFDVTPADLITGGIVTEFGVFKPSELKEKL-----------------------------------------------------------------------------------------------------------------------------------------------------------------------------------------------------------------------------------------------------------------------------------------------------------------------
>EOG091F02FK|Lottia_gigantea|JG29_Spurilla_braziliana|TRANSCRIPT
------------------------------------------------------------------------------------------------------------------------------------------------------------------------------------GSLATAGYGTALGVIRCLSEKKKIQHVYCTETRPYNQGARLTAYELVHEKIPSSLICDSMAAACMKNHKINAIVVGADRVVANGDAANKIGTYQLAILAKFHGIPFYVACPRTTFDPNIETGRDIEIEERPHQEMTSV----KGIPIAAKGIGCWNPAFDVTPGDLITGGIVTEFGVFKPSELKDKL-----------------------------------------------------------------------------------------------------------------------------------------------------------------------------------------------------------------------------------------------------------------------------------------------------------------------
>EOG091F02FK|Biomphalaria_glabrata|JG03_Austraeolis_stearnsi|TRANSCRIPT
---------------------------------------------------------------------------------------------------------------------------------------------------------------------------------------------------------------------------------------------------CMKKQKINAVIVGADRVVANGDTANKIGTYQLAILAKFHGVPFYVACPRTTFDPNIESGEDIEIE----------------------------------------------------------------------------------------------------------------------------------------------------------------------------------------------------------------------------------------------------------------------------------------------------------------------------------------------------------------------------------
>EOG091F02FK|Lottia_gigantea|JG20_Learchis_evelinae|TRANSCRIPT
-----------------------------------------------------------------------------------------------------------------------------------------------------------GAEHIL-SS--SDEKAVNVITHCNTGSLATAGYGTALGVVRCLDEREKIDHIYFTETRPYNQGARLTAYELVHEKIPSSLICDSMAAACMKKHKINAVVVGADRVASNGDTANKIGTYQLAILAKFHGVPFYVACPRTTFDPNIEKGEDIEIEERPHHEMTSL----KGVAIAAEGIGCWNPAFDVTPADLITGGIITEFGVFKAEEIKEKFEA---------------------------------------------------------------------------------------------------------------------------------------------------------------------------------------------------------------------------------------------------------------------------------------------------------------------
>EOG091F02FK|Lottia_gigantea|HW13_Favorinus_branchialis|TRANSCRIPT
-------TLQAIRYQ--RGSLEILDQLL--LPDKTQFIHIKDAEGGWNAIKKMQVRGAPAIAIVGCLSLAIELNDAEFSTLHELQDFIVEKLDYLVTARPTAVNIADAAAKGKSLVREIVKVGELGPTEGKLRVIECFEEMLKKDIDVNKQIGHFGAEHIL-SS--SGEKPVNVITHCNTGSLATAGYGTALGVIRSLSERKQVNHIYFTETRPYNQGARLTAYELIHEKIPSSLICDNMVAACMKNHKINAVVVGADRVVANGDTANKIGTYQLAIVAKFHGVPFYVACPRTTFDPNIESGKDIEIEERPHQEMTSV----KGIPIAAKGVGCWNPAFDVTPADLITGGIVTEFGVFKPSEIKEKFEA---------------------------------------------------------------------------------------------------------------------------------------------------------------------------------------------------------------------------------------------------------------------------------------------------------------------
>EOG091F02FK|Lottia_gigantea|JG15_Favorinus_auritulus|TRANSCRIPT
-------TLQAIRYQ--RGSLEILDQLL--LPDKTQFVHIKDAEGGWNAIKKMQVRGAPAIAIVGCLSLAVELNDAEFPSIHELQDFIVEKLDYLVTARPTAVNMADAAAKGKSLVREIVKVGELGPTEGKLRVIECFEEMLKTDIDVNKQIGHFGAEHIL-SS--SGEKAVNVITHCNTGSLATAGYGTALGVIRCLSERKQVNHIYFTETRPYNQGARLTAYELIHEKIPSSLICDSMVAACMKNHKINAVVVGADRVVANGDTANKIGTYQLAIVAKFHGVPFYVACPRTTFDPNIESGKDIEIEERPHQEMTSV----KGIPIAAKGVGCWNPAFDVTPADLITGGIVTEFGVFKPSEIKEK------------------------------------------------------------------------------------------------------------------------------------------------------------------------------------------------------------------------------------------------------------------------------------------------------------------------
>EOG091F02FK|Lottia_gigantea|JG27_Phidiana_lynceus|TRANSCRIPT
---------------------------------------------------------------------------------------------------------------------------------------------------------------------------------------------------------------------------------------------------------------------------------------------FYIACPRTTFDPNIESGEDVEIEERPHHEMTSV----KGVTIAAKGVGCWNPAFDITPADLITGGIITEYGVFKPAEIKEK------------------------------------------------------------------------------------------------------------------------------------------------------------------------------------------------------------------------------------------------------------------------------------------------------------------------
>EOG091F02FK|Lottia_gigantea|HW06_Cratena_peregrina|TRANSCRIPT
-------TLQSIRYC--RGKLEILDQLLLPLPDTTHFFMIKNTQDGWDAIKKMQVRGAPAIAIVGCLSLAVELIELEFTSLSELKDFVLEKFDFLVTARPTAVNMADAAAKGKDLVCNLTKVGDITASEGKVKVIECLEAMLQQDIDVNKNIGHYGAEHIL-SS--SGGQSVNVITHCNTGSLATAGYGTALGVIRCLSEKEKVNHIYFTETRPYNQGARLTAYELVHEKIESSLICDSMAAACMKNHKIDAVIVGADRVVANGDTANKIGTYQLAIVAKFHGVPFYVACPRTTFDPKIETGKDIEIEERPHVEMTSL----KGISIAAKGIGCWNPAFDVTPADLITGGIVTEYGVFKASELREKL-----------------------------------------------------------------------------------------------------------------------------------------------------------------------------------------------------------------------------------------------------------------------------------------------------------------------
>EOG091F02FK|Biomphalaria_glabrata|JG01_Aeolidiella_alba|TRANSCRIPT
------------------------------------------------------------------------------------------------------------------------------------------------------------------------------------------------GVIRCLSEKEKLNHVYFTETRPYNQGARLTAYELIHEKIPSSLICDSMAAACMKNHKINGIIVGADRVVANGDTANKIGTYQLAIVAKFHQVPFYVACPRTTFDPDIECGKDIEIE----------------------------------------------------------------------------------------------------------------------------------------------------------------------------------------------------------------------------------------------------------------------------------------------------------------------------------------------------------------------------------
>EOG091F02FK|Lottia_gigantea|HW17_Hermissenda_crassicornis|TRANSCRIPT
-------TLQAIRYH--RGSLEILDQLL--LPDTTHFFHIKDTQGGWDAIKKMQVRGAPAIAIVGCLSLAVELIDQQFTTLSELEQFVVEKLDYLITARPTAVNIADAAAKGKAIVRGIAKAGNLQSSGGKLKVIEHFEEMLQKDIDVNKNIGRFGAEHIL-SY--SSHKAVNIITHCNTGSLATAGYGTALGVIRCLSEKEKINHVYFTETRPYNQGARLTAYELVHEKIPSSLICDSMAAACLKNHNINAIVVGADRVVANGDTANKIGTYQLAILAKFHGVPFYVACPRTTFDSSIETGKDIEIEERPHHEMTSI----KGVAIAAKGIGCWNPAFDVTPADLITGGIVTEFGVFKPSELKEK------------------------------------------------------------------------------------------------------------------------------------------------------------------------------------------------------------------------------------------------------------------------------------------------------------------------
>EOG091F02FK|Crassostrea_gigas|JG18_Hermissenda_opalescens|TRANSCRIPT
----------------------------------------------------MQVRGAPAIAIVGCLSLAVELNDQQFTTLSELEQFVVEKLDYLITARPTAVNIADAAAKGKAIVRGIAKAGNLQSSGGKLKVIEHFEEMLQKDIDVNKNIGRFGAEDIL-SY--SNHEAVNIITHCNTGSLATAGYGTALGVIRCLSEKEKINHVYFTETRPYN------------------------------------------------------------------------------------------------------------------------------------------------------------------------------------------------------------------------------------------------------------------------------------------------------------------------------------------------------------------------------------------------------------------------------------------------------------------------------
>EOG091F02FK|Lottia_gigantea|NC05_Hermissenda_crassicornis|TRANSCRIPT
-------TLQAIRYH--RGSLEILDQLL--LPDTTHFFHIKDTQGGWDAIKKMQVRGAPAIAIVGCLSLAVELNDQQFTTLSELEQFVVEKLDYLITARPTAVNIADAAAKGKAIVRGIAKAGNLQSSGGKLKVIEHFEEMLQKDIDVNKNIGRFGAEDIL-SY--SNHEAVNIITHCNTGSLATAGYGTALGVIRCLSEKEKINHVYFTETRPYNQGARLTAYELVHEKIPSSLICDSMAAACLKNHNINAIVVGADRVVANGDTANKIGTYQLAILAKFHGVPFYVACPRTTFDSSIETGKDIEIEERPHHEMTSV----KGVAIAAKGIGCWNPAFDVTPADLITGGIVTEFGVFKPSELKEK------------------------------------------------------------------------------------------------------------------------------------------------------------------------------------------------------------------------------------------------------------------------------------------------------------------------
>EOG091F02FK|Lottia_gigantea|JG12_Dondice_parguerensis|TRANSCRIPT
-------TLEAIRYQ--RGSLEILDQLQ--LPDTTHFFHIKDTIGAWDAIKKMQVRGAPAIAIVGCLSLAVELHDQEFTTLNELQQFVVEKLDYLVTARPTAVNIADAAAKGKSMVRDMVKVGNLRPSEGKLKVVESFEEMLKKDIDVNKNIGRFGAEHIL-SY--SGQKNVNIITHCNTGSLATAGYGTALGVIRCLNEKNKINHVYFTETRPYNQGARLTAYELIHEKIPSSLICDSMAAACLKNHKINAIVVGADRVVANGDTANKIGTYQLAILAKYHGVPFYVACPKTTFDPSIETGKNIEIEERPHHEMTSV----KGVNVAAKGIGCWNPAFDVTPADLITGGIITEFGVFTPSEIKEK------------------------------------------------------------------------------------------------------------------------------------------------------------------------------------------------------------------------------------------------------------------------------------------------------------------------
>EOG091F02FK|Lottia_gigantea|HW12_Facelina_rubrovittata|TRANSCRIPT
-------TLQAIRYH--RGSLEILDQLL--LPDTTRFFHIKDVQGGWDAIKKMQVRGAPAIAIVGCLSLTLELNDHEFATLSELEDFVVEKLNYLVTARPTAVNMADAAAKGKALVCDLAKTGDLQPSEGKLKMIECFEGMLQKDIDVNKNIGHFGAEHIL-SS--SNEKAVNVITHCNTGSLATAGYGTALGVIRCLNETEKVNHIYFTETRPYNQGARLTAYELIHEKIPSSLICDSMAAACMKNYKISAVIVGADRVVANGDTANKIGTYQLAIVAKFHGVPFYVACPRTTFDPNIETGNNIEIEERPHHEMTSI----KGMPIAAKGAGCWNPAFDVTPADLITGGIVTEFGVFKASEIREK------------------------------------------------------------------------------------------------------------------------------------------------------------------------------------------------------------------------------------------------------------------------------------------------------------------------
>EOG091F02FK|Lottia_gigantea|JG24_Noumeaella_rubrofasciata|TRANSCRIPT
-------TLQAIRYH--RGSLEILDQLL--LPDTTHFFHIKDTRGGWDAIKKMQVRGAPAIAIVGCLSLGVELHNQEFTTLTELEHFVVEKLDYLVTARPTAVNMADAAAKGKALVRDMIKSGDLQSTEGKLKVIESFEEMLKNDIDVNKNIGRFGAEHIL-FW--CGDKAVNVMTHCNTGSLATAGYGTALGVIRSLGEKDKLSHVYFTETRPYNQGARLTAYELVHEKIPSSLICDSMAAACMKNHRINAIIVGADRVVANGDTANKIGTYQLAILAKYHEVPFYVACPRTTFDQSIETGRDIEIEERPHHEMTSV----KGVSIAAKGIGCWNPAFDVTPAELITGGIITEFGVFKPSEIKEK------------------------------------------------------------------------------------------------------------------------------------------------------------------------------------------------------------------------------------------------------------------------------------------------------------------------
>EOG091F02FK|Lottia_gigantea|HW05_Caloria_elegans|TRANSCRIPT
-------TLQAIRYH--RGSLEILDQLL--LPDTTHFFRIKDTHDGWNAIKKMQVRGAPAIAIVGCLSLAVELHDSVFTTLYELENLVVEKLDYLITARPTAVNIAEAAAKGKHLVREIVKVGDLKPSEAKLKVVESFEEMLQKDINVNKKIGRFGAEHIL-ST--SGEKAVNVMTHCNTGSLATAGYGTALGIIRCLDEKEKINHIYFTETRPYNQGARLTAYELIHEKISSSLICDSMAAACMKNHKINAVVVGADRVVANGDTANKIGTYQLAILAKFHKVPFYVACPRTTFDPSIGTGEDIEIEERPHQEMTSV----KGVPLAAEGVRCWNPAFDVTPADLITGGIVTEYGVFNPAELKE-------------------------------------------------------------------------------------------------------------------------------------------------------------------------------------------------------------------------------------------------------------------------------------------------------------------------
>EOG091F02FK|Lottia_gigantea|JG21_Limenandra_confusa|TRANSCRIPT
-------TLQAIRYH--RGSLEILDQLL--LPDTTHFFPIEDTQGGWDAIKKMQVRGAPAIAIVGCLSLAVDLHKREFKTLCKLEQFVVEKLDYLVTARPTAVNIAEAAGKGKALVREMTKAGDLQPSEGKIKVIENFEEMLKNDIDVNKNMGRFGAEHIL-FW--SGDKDVNVMTHCNTGSLATAGYGTALGVIRCLSEKAKLKHVYFTETRPYNQGARLTAYELVHEQIPSSLICDSMAAACMKKHNINAIIVGADRVVANGDTANKIGTYQLAILAKHHDIPFYVACPKTTFDSSIETGEDIEIEERPHQEMTFV----KGVNIAAKGVGCWNPAFDVTPADLITGGIVTEFGVFKPSEIKDKL-----------------------------------------------------------------------------------------------------------------------------------------------------------------------------------------------------------------------------------------------------------------------------------------------------------------------
>EOG091F02FK|Crassostrea_gigas|HW14_Flabellina_affinis|TRANSCRIPT
M------TLQAIRYC--RGSLEILDQLL--LPDVTHFFPVKNTEEAWNAIKKMQVRGAPAIAIVGCLSLAVELLDQEFSSLIDLEQFVVKKLNYLVTARPTAVNMADAAAKGKSLVNDMTKSGKLQPSEANLRVIENFEDMLEEDIKVNKSIGRFGGGHIL-TV--SGENQVNVITHCNTGSLATAGYGTALGVIRYLSEQEKVNHVYFTETRPYNQGARLTAYELLHEKIPSSLICDNMVAACMKKHKIHAVVVGADRVVANGDTANKIGTYQLAVMAKYHGVPFYVACPKTTFDPTIDSGEDIHIEERPHHEMTTI----KGVAIAATGVACWNPAFDVTPADLITGGIVTEFGVFKPSEIKEK------------------------------------------------------------------------------------------------------------------------------------------------------------------------------------------------------------------------------------------------------------------------------------------------------------------------
>EOG091F02FK|Lottia_gigantea|JG10_Dirona_picta|TRANSCRIPT
-------TLQAIRYQ--NGSLEILDQLL--LPDTTHFFCIKDTKEGWHAIKKMQVRGAPAIAIVGCLSLAVELLGQDFTSLKDLEQFVVEKLDYLVTSRPTAVNMADAAAKGKRLAHDLAKCGNLQPSEAKLKIIQDFESMLEKDIDVNRNLGRFGAQHIL-SQ--SGEKSVNMITHCNTGSLATAGYGTALGVIRCLSEQEKINHVYFTETRPYNQGARLTAYELLHEKIPSSLICDSMAAACMKNHKIDAIIVGADRVVANGDTANKIGTFQLAIVAKFHGVPFYVACPKTTFDPCIASGNDIEIEERPHHEMTSV----KGVTIAAAGIGCWNPAFDVTPAELITGGIVTEYGVFKPNEVQDKL-----------------------------------------------------------------------------------------------------------------------------------------------------------------------------------------------------------------------------------------------------------------------------------------------------------------------
>EOG091F02FK|Crassostrea_gigas|HW10_Embletonia_pulchra|TRANSCRIPT
M------TLQAIRYH--RGKLEILDQLL--LPDATHFFEIKNSEDGWNAIKKMQVRGAPAIAIVGCLSLAVELHDNDFTSLKDLEKFVVEKLDYLVTSRPTAVNMADAAAKGKSLARNLTKNGNFQTPEAKSSIIDSFEAMLQKDIDVNKSIGIFGAEDIL-VH--SKDKSVNLMTHCNTGSLATAGYGTALGIIRSLKEQDKLKHTYFTETRPYNQGARLTAYELLHEKIPSSLICDSMAAACMKNNEIDAIVVGADRVVANGDTANKIGTYQLAILARFHNIPFYVACPRTTFDPKIDSGKDIHIEERPHHEMTSI----KGVAIAASGVECWNPAFDITPADLITGGIVTEFGVFKASEIKDK------------------------------------------------------------------------------------------------------------------------------------------------------------------------------------------------------------------------------------------------------------------------------------------------------------------------
>EOG091F02FK|Crassostrea_gigas|JG19_Janolus_barbarensis|TRANSCRIPT
------------------------------------------------------------------------------------------------------------------------------------------------------------------------EKCVSVMTHCNTGSLATAGYGTALGVIRTLKEREKLNHVYFTETR---------------------------------------------------------------------------------------------------------------------------------------------------------------------------------------------------------------------------------------------------------------------------------------------------------------------------------------------------------------------------------------------------------------------------------------------------------------------------------
>EOG091F02FK|Lottia_gigantea|HW16_Hancockia_cfuncinata|TRANSCRIPT
-------TLQAIRYT--RGNLEILDQLL--LPDTTQYVQVKNTEDGWKAIKKMQVRGAPAIAIVGCLSLAVDLYDQDFSSLNGFESYVKDKLEYLVTARPTAVNMADAAAKGKALVRELSKSGDLNPSEAKLRVIDSFEEMLQEDIEINKRIGKHGAKHIL-CH--ASDKPVRIMTHCNTGSLATAGYGTALGIIRCLNEQDKINHVYFTETRPYNQGARLTAYELLHEKVPSSLICDSMAAACMNKKKIDAIIVGADRVVANGDTANKIGTYQLAIIAKFHDVPFYVACPKTTFDPTIESGKDIQIEERPHQEMTSV----KGVQIAPTDVACWNPAFDITPADLITGGIVTEFGVFKPTEVMEK------------------------------------------------------------------------------------------------------------------------------------------------------------------------------------------------------------------------------------------------------------------------------------------------------------------------
>EOG091F02FK|Lottia_gigantea|JG17_Hancockia_uncinata|TRANSCRIPT
-------TLQAIRYT--RGNLEILDQLL--LPDTTQYVQVKNTEDGWKAIKKMQVRGAPAIAIVGCLSLAVDLYDQDFSSLNGFESYVKDKLEYLVTARPTAVNMADAAAKGKALVRELSKSGDLNPSEAKLRVIDSFEEMLQEDIEINKRIGKHGAKHIL-CH--ASDKPVRIMTHCNTGSLATAGYGTALGIIRCLNEQDKINHVYFTETRPYNQGARLTAYELLHEKVPSSLICDSMAAACMNKKKIDAIIVGADRVVANGDTANKIGTYQLAIIAKFHDVPFYVACPKTTFDPTIESGKDIQIEERPHQEMTSV----KGVQIAPTDVACWNPAFDITPADLITGGIVTEFGVFKPTEVMEK------------------------------------------------------------------------------------------------------------------------------------------------------------------------------------------------------------------------------------------------------------------------------------------------------------------------
>EOG091F02FK|Lottia_gigantea|HW11_Eubranchus_exiguus|TRANSCRIPT
-------NLQAIRYH--RGSLEIIDQLL--LPDTTHFFHLKNTEDGWNAIKKMQVRGAPAIAIVGCLSLAVELKSLNFTSLTSLQRFIDEKLDYLVTSRPTAVNMADAASKGKCLINDLVKAGELDPSEAKVKVIESFEWMLKNDIDVNKNIGVFGAEHIL-RH--SKKTQVNVLTHCNTGSLATAGYGTALGVIRCLSEQDRINHVYFTETRPYNQGARLTAYELIHEKIPSSLICDSMAAACMREHGIDAVIVGADRVVANGDTANKIGTYQLAILAQFHKIPFYVACPKTTFDPSFKSGKEIEIEERPHHEMTNV----KGMQIAAEGTRCWNPAFDVTPANLITGGIVTEFGVFKASDVDRK------------------------------------------------------------------------------------------------------------------------------------------------------------------------------------------------------------------------------------------------------------------------------------------------------------------------
>EOG091F02FK|Lottia_gigantea|JG14_Eubranchus_rustyus|TRANSCRIPT
-------NLQAIRYH--RGSLQIIDQLL--LPDTTHFFHLENTEDGWNAIKKMQVRGAPAIAIVGCLSLAVELEPMTFTSLSTLQEFVEEKLDFLVTARPTAVNMADATAKGKCLVTELTKAAELQPSDAKLKIIESFEQMLEKDIDVNKNIGVFGAEDIL-KR--CSKTKVNILTHCNTGSLATAGYGTALGVIRSLSEQDRINHVYFTETRPYNQGARLTAYELLHEKIPSSLICDSMAAHCMKEHDIDAIVVGADRVVANGDTANKIGTYQLAILAQFHKVLFYVACPKTTFDPSIQSGKEIVIEERPHHEMTSV----KGVKIAAEGTGCWNPAFDVTPANLITGGIVTEFGVFKASEVDKK------------------------------------------------------------------------------------------------------------------------------------------------------------------------------------------------------------------------------------------------------------------------------------------------------------------------
>EOG091F02FK|Lottia_gigantea|JG23_Melibe_leonina|TRANSCRIPT
-------SLQAIRYDRGSGSLQILDQLL--LPDETHYFPIHDTNDGWKAIKNMQVRGAPAIAIVGCLSLAVELHNQEFKSLHELEQFVVDKLNYLITSRPTAVNMAEAAARWKALVHELSKTSTLSPTQAKLRMIESFEEMLEVDIDVNKRIGKFGAKHIL-EH--AENRPVSVMTHCNTGSLATAGFGTALGVIRCLTEFEKIKHVYFTETRPYNQGARLTAYELLHEKIPASLICDSMAAACMKNNKIDAVVVGADRVVANGDTANKIGTYQLAIVAKFHNIPFYVACPRTTFDPTIDCGKNIQIEERPHHEMTSI----KGVSIAASGIGCWNPAFDVAPAELITGGIVTEFGVFKPSEVKHK------------------------------------------------------------------------------------------------------------------------------------------------------------------------------------------------------------------------------------------------------------------------------------------------------------------------
>EOG091F02FK|Lottia_gigantea|JG08_Dendronotus_venustus|TRANSCRIPT
-------SLQAIRYH--RGSLEILDQLL--LPDTSHYFHIKDTEDGWNAIKKMQVRGAPAIAIVGCLSLAVELIDHDFTSIKDLEHFVREKLDYLVTSRPTAVNMAEAAAKGKALARQLSKTGDLKSVDAKLTVIESLEEMLQKDIDVNKNIGKFGAQHIL-DH--AEQREVNIITHCNTGSLATAGYGTALGVIRSLSENGKINHVYCTETRPYNQGARLTAYELLHEKIPSSLICDSMAAACMNNYKIDAVIVGADRVVANGDTANKIGTYQLAIVAKHHKVPFYVACPKTTFDPTIDSGKGIQIEERPHHEMTS-------TSMAAKGIGCWNPAFDVTPADLITGGIVTEYGVFKPSEVKDK------------------------------------------------------------------------------------------------------------------------------------------------------------------------------------------------------------------------------------------------------------------------------------------------------------------------
>EOG091F02FK|Lottia_gigantea|JG22_Lomanotus_vermiformis|TRANSCRIPT
-------TLQAIRYQ--RGSLEILDQLL--LPDTTKYFRISDTEDGWKAIKKMQVRGAPAIAIVGCLSLAVELEQKVFPSLKDLEEFVISKLDYLVTSRPTAVNMGDAAAKGKHLVRELTQDGNLQLSEAKLRMIESFESMLQEDINTNKNIGKFGAEDIL-HR--SGESSVNVMTHCNTGSLATAGYGTALGVIRYLSEVKKMNHVYFTETRPYNQGARLTAFELLHENISSSLICDSMAAACMKNYKIHAIVVGADRVVANGDTANKIGTYQLAILAKFHNVPFYVACPRTTFDANIKSGNDILIEERPHHEMTSV----KGVKIAAEGIECWNPAFDVTPADLITGGIITEFGVFQPSEIKDKI-----------------------------------------------------------------------------------------------------------------------------------------------------------------------------------------------------------------------------------------------------------------------------------------------------------------------
>EOG091F02FK|Crassostrea_gigas|HW18_Janolus_cristatus|TRANSCRIPT
M------TLEAIRYD--RGKLEILDQLL--LPDATVFFNIKDSEGGWNAIKKMQVRGAPAIAIVGCLSLAVELHDQDFKSLNQLEQYIVQKLDYLVTSRPTAVNMAEAAAKGKDLAHDLAKSGTLQPSEAKLKIIEHFEAMLEIDIEVNKKIGQYGAEHIL-SN--SGKESVSVMTHCNTGSLATAGYGTALGVIRYLRECEKLNHVYCTETRPYNQGARLTAYELVHEKIPSSLICDNMAAACMKKKKIDAIIVGADRVVANGDTANKIGTYQLAIAAKYHGIPFYVACPKTTFDPTINNGNEIQIEERPHHEMTSL----KGVTIAASGIGCWNPAFDVTPAELISGGIVTEFGVFTPPEIKD-------------------------------------------------------------------------------------------------------------------------------------------------------------------------------------------------------------------------------------------------------------------------------------------------------------------------
>EOG091F02FK|Lottia_gigantea|HW15_Flabellina_babai|TRANSCRIPT
-------TLQAIRYK--RGSLEILDQLL--LPDTTHFFPIKNTSDGWTAIKKMQVRGAPAIAIVGCLSLAVELDTESFDSLNELKEFVIKKLNYLVTARPTAVNMEDSAAKGKYLVHELAKTEELQPNEAKLKMIESFEEMLQKDIDVNKSIGKFGMDHIL-SH--CQENQVNLITHCNTGSLATAGYGTALGVIRCLSEKKKISHIYFTETRPYNQGARLTAYELLHENIPSSLICDSMVAACMNIHRIHAVIVGADRVVANGDTANKIGTYQLAILAKHHNIPFYVACPKTTFDSTIETGRDIVIEERPHHEMTSI----KGKKIAAEGTKCWNPAFDVTPASLITGGIVTEFGVFKPCEIKEK------------------------------------------------------------------------------------------------------------------------------------------------------------------------------------------------------------------------------------------------------------------------------------------------------------------------
>EOG091F02FK|Lottia_gigantea|JG07_Cuthona_albocrusta|TRANSCRIPT
-------NLQSILYQ--RGSLKILNQRL--LPEVTEYIPIENAEDGWNAIRKMQVRGAPAIAMVGCLSLAVELNNTDFSSLHDFKQFVVEKMDYLVTARPTAVNMGDSAAKGKYMVKRMAEESQLKPVDAKLKLIESFEEMLQNDINDNKKVGQFGADHIL-SN--CGKDRVSVMTHCNTGSLATAGYGTALGVIRSLHEQKKLNHAYCTETRPYNQGARLTAYEFVHEKIPSTLICDSMAAACMKQKEVDAIVVGADRVVANGDAANKIGTYQLAVLAKFHQIPFYVACPRSSYDSTIDSGDSIKIEERPHNEMTSI----KDVQIAAKGIGCWNPAFDVTPANLITGGIITEYGVFNTSEVKEK------------------------------------------------------------------------------------------------------------------------------------------------------------------------------------------------------------------------------------------------------------------------------------------------------------------------
>EOG091F02FK|Crassostrea_gigas|NC04_Fiona_pinnata|TRANSCRIPT
--------------------------------------------------------------------------------------------------------------------------------DAKLRMIESFEEMLQSDIEVNKNIGQFGSQHIL-ST--CKKDRVALLTHCNTGSLATAGYGTALGVVRSLQEQDKLDHVYCTETRPYNQGARLTAYELVHEKIPSTLICDSMVAACMKQKGVDAVVVGADRVVANGDTANKIGTYQLAVLAKFHGIPFYVACPKTTFDSGIECGKGIKIEQRPHHEMTGI--------------GCWNPAFDVTPAELITGGIITEFGVFNSSQVKQK------------------------------------------------------------------------------------------------------------------------------------------------------------------------------------------------------------------------------------------------------------------------------------------------------------------------
>EOG091F02FK|Lottia_gigantea|JG26_Phestilla_sp|TRANSCRIPT
--------LQAILYR--RGKLEVLDQLL--LPDVTRYFLIKNSEDGWKAIKEMKVRGAPAIAIVGCLSLAIELDSMDFTSIEKLKKFAEEKLDFLVSARPTAVNIADAAAKAKYFLKKLMKDTSLQPSEAKLQLIESFEEMLQNDIDDNKKIGQFGADHIL-SN--CAKEQVTVMTHCNTGSLATAGYGTALGVIRCLQEKNKLHHAFCTETRPYNQGARLTAYELTHEKIPSTLICDSMAAACMKHKDIDAVVVGADRVVANGDTANKIGTYQLAVLAKFHQIPFYVACPKTTFDGSIHSGKDIKIEERPHQEMTVI----KGVQIAAEGIGCWNPAFDVTPANLITGGVITEFGVFKPLEIKQKL-----------------------------------------------------------------------------------------------------------------------------------------------------------------------------------------------------------------------------------------------------------------------------------------------------------------------
>EOG091F02FK|Lottia_gigantea|NC02_Bathydoris_clavigera|TRANSCRIPT
-------SLQAIRYH--RGNLEILDQLM--LPDTTHYFQIKNTEEGWKAIKQMQVRGAPAIAIVGCLSLAVELCDKEFKSLEELEQYTVEKLDYLVSSRPTAVNMADSSAKTKSYIKQLKKQGDLKPPAAKIKLIESFEEMLTKDVNVNKSIGKFGAKHIL-SH--NNEEPVKVITHCNTGSLATAGYGTALGVIRCLHEHEKLDKVFCTETRPYNQGARLTAYELVHENIPASLICDSMAAACMKEHKISAVIVGADRVVANGDTANKIGTYQLAIVAKHHNVPFYVACPHTTFDPAICTGSDIEIEQRPHHEMTSV----KGIKIAALGINCWNPAFDITPHDLITGGIVTEYGVFKASEVKD-------------------------------------------------------------------------------------------------------------------------------------------------------------------------------------------------------------------------------------------------------------------------------------------------------------------------
>EOG091F02FK|Lottia_gigantea|HW19_Polycera_quadrilineata|TRANSCRIPT
-------SLQAIRYQ--RGSLQILDQLL--LPDTSQYLTVSNSLEGWDAIKTMKVRGAPAIAIVGCLSLAVEMDGRDFESLQELKDFVTDKLDYLVSARPTAVNMADSATKGKELARQIVKAGDLSPSKAKIRVIESFEDMLEQDIEVNKNIGGFGAKYIQ-HG--SNDKVINVMTHCNTGSLATAGYGTALGVIRSLSENGKLGRVYCTETRPYNQGARLTAYELVHEKIPASLICDSMAAACMKENEISAVIVGADRVVANGDTANKIGTYQLAIVAKHHGVPFYVACPKTTFDPNIESGKDIRIEQRPQVEMTSI----KGVNIAAPGITCWNPAFDVTPHDLIAG-FMTEYGVFKACQLKEEFS----------------------------------------------------------------------------------------------------------------------------------------------------------------------------------------------------------------------------------------------------------------------------------------------------------------------
>EOG091F02FK|Lottia_gigantea|HW03_Berthella_plumula|TRANSCRIPT
-------TLQAIRYE--RGHLDILDQLL--LPDAEKFFPITDTEDGWKAIKKMQVRGAPAIAMVGCLSLAVELMDKEFKSLSELEQFVAHKLDYLVTARPTAVNMSEAAAKGKSLVKELALASDSSPEEAKINIIENFEGMLAEDIDVNKRIGGHGAQHIL-SR--GAGQCVTILTHCNTGSLATAGYGTALGVIRSLHEQKQLNGVFCTETRPYNQGARLTAYELVYEKIKASLICDSMAAACMKEHKVNAVVVGADRVVSNGDTANKIGTYQLAIVAKHHNVPFYVACPKTTFDPSLQTGEAIRIEQRPESEMTSI----KGVRIAATGIECWNPAFDITPAELITGGIITEFGVFKPSEVKTKL-----------------------------------------------------------------------------------------------------------------------------------------------------------------------------------------------------------------------------------------------------------------------------------------------------------------------
>EOG091F02FK|Lottia_gigantea|HW04_Calmella_cavolinii|TRANSCRIPT
-------TLQAIRYK--PGSLEILDQLL--LPDKTHYFSINDTTDGWSAIKTMQVRGAPAIAIVGCLSLAVELTNSEVESVAALKELVENKLDYLVTARPTASNMAEAAFRVKAMVRQLAKGDDYKPEEAKQMIIQEFEGMLQKDIDINKRLGKFGGEHLL-SR--DAKPPINIVTHCNTGSLATAGYGTALGVIRYLQDNKKLGHVYCTETRPYNQGARLTAYELVHEKIEASLICDSAAAACLKEKNIHAVIVGADRVVANGDTANKIGTCQIAIAAQYYNVPFFVACPLSTFDSSTQTGEDITIEQRPHNEITSM----KGIKIAAD-INCWNPGFDVTPAELITGGIITEFGVFKPHELKEKL-----------------------------------------------------------------------------------------------------------------------------------------------------------------------------------------------------------------------------------------------------------------------------------------------------------------------
>EOG091F02FK|Crassostrea_gigas|CGI_10021262
M------TLEAIKYE--NDTLEILDQLL--LPGEHKYIPISSVEDGWKAIKLMQVRGAPAIAIVGCLSLAVELKKTSFSSKEELSKFIEEKLNYLVTSRPTAVNMGKAAKKFIQKSESLTTNSKFTLQDMLKRIVTAIEEMLPNDISVNKTLSKYGADHIL-QL--FNDEPVDILTHCNTGSLATAGYGTALGVIRTLHERKKLLHVYCTETRPYNQGARLTAYEHVYEKMPATLICDSMVSTLMDRRGVSAVIVGADRVVVNGDTANKIGTYQLAIAAKHHDIPFYVACPTTTFDPHLETGKDIHIEERPHEEMTHF----NGVSVAAPGINCWNPAFDVTPASLITGGIVTEFGVFKPSELAEKLVPIVMSLHLEDPDHVNTGPDPSLSIVEELPLTRHQHRAPTPKYGSVSKDPKIDRCKSGLDLKTMWVEIGLILVEILTACADGLTMEGCENGWTFHKHLCYQLNSDPYGTLTHGEAIAVCMAKGADLTSVWGKKERDFIAQELLSTSKEESAWIGLRQDYRGNKYVWTWSDGSPADEASWKYGNTDDFTGLCGILRTDGTEDLRNCTDPLRTFICKKNLKMWYVVSDVFENAYRDEDFSVEPQKLLFERVWPPKVEFINDYLKHLAKTTVSKETDCAYKCFRANACRAFSVQCIVNWNCEKYDCEVYRPNAF
>EOG091F02FK|Lottia_gigantea|LotgiG190615
MSNTVDSNLKAIRYD--RGNLDILDQLQ--LPTHTEYIPIKNTEDGWDAIKQMKVRGAPAIAIVGCLSMAVEIYHMEFQSHQEIADYVKDKLNYLVTARPTAVNMKEASDWISKMLQELTTDSDLSVHAFKELAIEAAEILFEDDVTINKDIGRHGAEHILNHC--QDKDNVNILTHCNTGSLATAGYGTALGVIRALHEKNRIKHVYCTETRPYNQGARLTAYELVHENIPATLILDSMPAILMSHHDITAVVVGADRVVANGDTANKIGTIQIAIIAKHFKVPFYVACPLTTFDPSKESGKEIAIEERPHIEMTSI----KGQRIAAHGIDCWNPAFDVTPAELITGGIVTEYGVFKPSEIKEKLTAKKMEKDKMNMNGQMRRRSSYSSFKTIDNGMIQQ------------------------------------------------------------------------------------------------------------------------------------------------------------------------------------------------------------------------------------------------------------------------------------
>EOG091F02FK|Crassostrea_gigas|JG04_Berghia_stephanieae|TRANSCRIPT
---------------------------------------------------------------------------------------------------------------------------------------------------------------------------------------------------------------------------RLTAFEFVEDGIPGTLICDSMAASLMQRFGVDACVVGADRVAANGDTANKIGTYALAVLCRHHGVPFYVTAPLTTLDAKTRSGSDIPIEERPGDE----------------------------------------------------------------------------------------------------------------------------------------------------------------------------------------------------------------------------------------------------------------------------------------------------------------------------------------------------------------------------
>EOG091F02FK|Crassostrea_gigas|NC06_Pleurobranchaea_californica|TRANSCRIPT
--------------------------------------------------------------------------------------------------------------------------------------LEAAEAMLAADERDNANISEHGSEHII-SRNVADGKNAKIVTICNTGALATSRHGTALGVIRFLNNKKRLEQVYPLETRPYNQGSRLTVYECVAESIPATLIVDSAVSYCMAKNEINACIVGADRVCINGDTANKIGTYNVAVAAKHHGVPFYVAAPVTTIDQKLADGSGIPVEERGPEEITHNPATQQPVVASGETLSVWNPAFDVTPAELITGGIVTELGVIEP------------------------------------------------------------------------------------------------------------------------------------------------------------------------------------------------------------------------------------------------------------------------------------------------------------------------------
