# Supplementary material for: Transcriptomics provides a robust framework for the relationships of the major clades of cladobranch sea slugs (Mollusca, Gastropoda, Heterobranchia), but fails to resolve the position of the enigmatic genus Embletonia
Source: BMC Ecol Evol. 2021 Dec 28;21:226. doi: 10.1186/s12862-021-01944-0 (PMC8895541; doi:10.1186/s12862-021-01944-0)
Supplement: Supplementary file 6 — Additional file 6. Archive S4: Unmasked multiple sequence alignments on amino acid level including Doris kerguelenensis and Calmella cavolini prior to the removal of outliers. [file 12862_2021_1944_MOESM6_ESM.zip › Archive_S4/Alignments/EOG091F03JW.aa.fasta]

>EOG091F03JW|Biomphalaria_glabrata|BGLTMP002719
-------------------------------------MKKKKKKKTGFDLDAAMGEEK--DS--SSAS-----DGHPTPAPAPA--E-KEVAPEPQ-----QTQEKIPDDFSM-DFTSMKKKKKKKKAFELDEVGEALPE------TT------------------------------------------------E-PETKEVTAGEI------IDDLDFSKKKKKKKKPQNIDGGGED-GQEDDEQI----G--------E---------------DSGSHIAWIGSDRDYTYDELLSRVFDIMREKNPDMIAGEKKKFVMRPPQVLRVGTRKTSFANFADICRL---------------------------------------------------------------------------------------------------------
>EOG091F03JW|Crassostrea_gigas|HW09_Doto_sp|TRANSCRIPT
-------------------------------------EKKKKKKKTGFDLDAAMGEDT--A----PTQ----------------EEEPQGDAEEKA-----AVVEKATDDFSM-DF-SQMKKKKKKK-----------------------------------------------------------------------------------------------------------------------------------------------------------GSSWLGSDRDYTYDELLKRVFDIMREKNPDMIAGEKKKFVMRPPQVLKVGTRKTSVANFADICRVLHRQPKHVLSFLEAEVGNSGSVDGNNQLIIRGRYTQKQIENVLRRYIKEYVTCHTCRSRDTLLQKDTRLFFLQCETCGSRCSVQSIKTGFQAVTGKRAALRAKT-
>EOG091F03JW|Biomphalaria_glabrata|JG13_Doto_lancei|TRANSCRIPT
--------------------------------------------------------------------------------------------------------------------------------------------------------------------------------------------------------------------------------------------------------------------------------------------SWLGSDRDYTYDELLKRVFDIMREKNPDMIAGEKKKFVMRPPQVLKVGTRKTSVANFADICRV---------------------------------------------------------------------------------------------------------
>EOG091F03JW|Biomphalaria_glabrata|JG05_Bornella_anguilla|TRANSCRIPT
--------------------------------------KKKKKKXXGFDLDAAMGEES--S----VAT-----DGQPTPAPAPEEEP-EEIVEEKT-----AAPEKITDDFSM-DFTQKKKKKKKXXNVDLGDIGDALP-------------------------------------------------------------------------------------------------------------------------D-GM--------------NNAGGNSWIGSDRDYTYDELLKRVFDIMREKNPDMIAGEKKKFVMRPPQVLKVGTRKTSIANFADICRV---------------------------------------------------------------------------------------------------------
>EOG091F03JW|Biomphalaria_glabrata|HW10_Embletonia_pulchra|TRANSCRIPT
--------------------------------------KKKKKKKTGFDLDAAMGEDT--G----AAT-----DGQPTPAPAPTEEP-EEEVIEKQ-----AAPDKIADDFSM-DFTQMKKKKKKKK-IDLADMGDALPD------T---------------------------------------------------------------------------------------------------------------------------------------TDSWLGSDRDYTYDELLKRVFDIMREKNPDMIAGEKKKFVMRPPQVLKVGTRKTSFANFADICRL---------------------------------------------------------------------------------------------------------
>EOG091F03JW|Biomphalaria_glabrata|NC08_Tritonia_hamnerorum|TRANSCRIPT
--------------------------------------KKKKKKKTGFDLDAAMGEDSGTT----AAT-----DGQPTPVPAPVEEV-EEAVVEKP-----AAVDKIGDDFSM-DFSQMKKKKKKKKNVDLSDIGDALPD------I----------------------------------------------------------------------------------------------------------DTEQTGTLVD---------------GD-ALDSWLGSDRDYTYDELLKRVFDIMREKNPDMIAGEKKKFVMRPPQVLKVGTRKTSFANFADICRL---------------------------------------------------------------------------------------------------------
>EOG091F03JW|Biomphalaria_glabrata|JG10_Dirona_picta|TRANSCRIPT
--------------------------------------KKKKKKKTGFDLDAAMGEDS--G----AAT-----DGQPTPAPAPVEEV-EEVVTEKQ-----AAPDKIADDFSM-DFTQMKKKKKKKKNIDLGDIGDALP------------------------------------------------------------------------------------------------------------------------------------------------DSWIGSDRDYTYDELLKRVFDIMREKNPDMIAGEKKKFVMRPPQVLKVGTRKTSFANFADICRL---------------------------------------------------------------------------------------------------------
>EOG091F03JW|Biomphalaria_glabrata|JG06_Catriona_columbiana|TRANSCRIPT
---------------------------------------------------------------------------------------------------------------------------------------------------------------------------------------GPEKME-------DPD-----------------------------------------------------------EDKMD---------------GMLGGTAWSGSDRDYTYDELLKRVFDIMREKNPDMIAGEKKKFVMRPPQVLKVGTRKTSFANFTDICRL---------------------------------------------------------------------------------------------------------
>EOG091F03JW|Lottia_gigantea|HW11_Eubranchus_exiguus|TRANSCRIPT
--------------------------------------KEKKKKKIGFDLDAAMGEDS--G---VAAS-----DGQPTPAPVDTEEP-EEVAAEKQ-----AAPDKIADDFSM-DFTQMKKKKKKKK-----------------------------------------------------------------------------------------------------------------------------------------------------------GNSWSGSDRDYTYDELLKRVFDIMREKNPDMIAGEKKKFVMRPPQVLKVGTRKTSFANFADICRLLHRQPKHVLSFLLAELGTSGSVDGNNQLIIRGKYTQKQIENVLRRYIKEYVTCHTCRSRDTLLQKDTRLFFLQCETCGSRCSVTSIKTGFQAVTGKRAAIRAKAT
>EOG091F03JW|Biomphalaria_glabrata|HW14_Flabellina_affinis|TRANSCRIPT
--------------------------------------------------------------------------------------------------------------------------------------------------------------------------------------------------------------------------------------------------------------------------------------------AWSGSDRDYTYDELLKRVFDIMREKNPDMIAGEKKKFVMRPPQVLKVGTRKTSFANFADICRL---------------------------------------------------------------------------------------------------------
>EOG091F03JW|Biomphalaria_glabrata|JG07_Cuthona_albocrusta|TRANSCRIPT
--------------------------------------KKKKKKKIGFDLDAAMGEDSGVT---TAAS-----DGQPTPA-PAPEEP-VEDITEKQ-----VVTDKIADDFSM-DFTQMKKKKKKKKNIDLADIGDALPD------GTNIG-------------------------------DGPEKTD-------DAD-----------------------------------------------------------EDKMD---------------GMVGANTWSGSDRDYTYDELLKRVFDIMREKNPDMIAGEKKKFVMRPPQVLKVGTRKTSFANFTDICRL---------------------------------------------------------------------------------------------------------
>EOG091F03JW|Biomphalaria_glabrata|JG26_Phestilla_sp|TRANSCRIPT
--------------------------------------------------------------------------------------------------------------------------------------------------------------------------------------------------------------------------------------------------------------------------------------------TWSGSDRDYTYDELLKRVFDIMREKNPDMIAGEKKKFVMRPPQVLKVGTRKTSFANFTDICRL---------------------------------------------------------------------------------------------------------
>EOG091F03JW|Biomphalaria_glabrata|HW07_Cuthona_caerulea|TRANSCRIPT
--------------------------------------KKKKKKKIGFDLDAAMGEDSGVT----VAT-----DGQPTPAPVPEEPA-EEIAVEKP-----AVSDKVADDFSM-DFTQMKKKKKKKKAIDLADIGDALPE------GM------------------------------------------------E-D-----------------------------------------------------------EDQID---------------GIVGSSTWSGSDRDYTYDELLKRVFDIMREKNPDMIAGEKKKFVMRPPQVLKVGTRKTSFANFTDICRL---------------------------------------------------------------------------------------------------------
>EOG091F03JW|Biomphalaria_glabrata|JG32_Unidentia_angelvaldesi|TRANSCRIPT
--------------------------------------KKKKKKKTGFDLDAAMGEDS--G----AAN-----DGQPTPAPVVEEPE-EEIVVEKQ-----AAPDKIADDFSM-DFTQMKKKKKKKKNIELADIGDALPD------TT------------------------------------------------D-----------------------------------------------------------------------------------GGNNTWSGSDRDYTYDELLKRVFDIMREKNPDMIAGEKKKFVMRPPQVLKVGTRKTSFANFADICRL---------------------------------------------------------------------------------------------------------
>EOG091F03JW|Biomphalaria_glabrata|NC04_Fiona_pinnata|TRANSCRIPT
------------------------------------------------------------------------------------------------------------------------------------------------------------------------------------------------------------------------------------------------------------------DDKVD---------------SISGGNSWSGSDRDYTYDELLKRVFDIMREKNPDMIAGEKKKFVIRPPQVLKVGTRKTSFANFTDICRL---------------------------------------------------------------------------------------------------------
>EOG091F03JW|Lottia_gigantea|HW18_Janolus_cristatus|TRANSCRIPT
-------------------------------------KKKKKKKKTGFDLDAAMGEDS--G----AAT-----DGQPTPAPVQEEEP-EETVTEKQ-----AAPDKNADDFSM-DFTSMKKKKKKKK-----------------------------------------KEKKEKKKKK-EKEEAEEKEP-------D-----------------------------------------------------------------------------------GNSNSWIGSDRDYTYDELLKRVFDIMREKNPDMIAGEKKKFVMRPPQVLKVGTRKTSFANFADICRLLHRQPKHVLSFLLTELGNSGSVDGNNQLIIRGKYTQKQIENVLRRYIKEYVTCHTCRSRDTLLQKDTRLFFLQCETCGSRCSVASIKTGFQAVTGKRAAIRAKT-
>EOG091F03JW|Lottia_gigantea|JG19_Janolus_barbarensis|TRANSCRIPT
----------------------------------------------------------------------------------------------------------------------------------------------------------------------------------------------------D-----------------------------------------------------------------------------------GNSNSWIGSDRDYTYDELLRRVFDIMREKNPDMIAGEKKKFVMRPPQVLKVGTRKTSFANFADICRLLHRQPKHVLSFLLTELGNSGSVDGNNQLIIRGKYTQKQIENVLRRYIKEYVTCHTCRSRDTLLQKDTRLFFLQCETCGSRCSVASIKTGFQAVTGKRAAIRAKT-
>EOG091F03JW|Crassostrea_gigas|JG30_Tritonia_festiva|TRANSCRIPT
------------------------------------------------------------------------------------------------------------------------------------------------------------------------------------------------------------------------------------------------------------------------------------------GSSWLGSDRDYTYDELLRRVFDIMREKNPDMIAGEKKKFVMRPPQVLKVGTRKTSFANFADICRLLHRQPKHVLSFLIAELGTSGSVDGNNQLIIRGKYTQKQIENVLRRYIKEYVTCHTCRSRDTLLQKDTRLFFLQCETCGSRCSVTSIKTGFQAVTGKRAAIRAKT-
>EOG091F03JW|Biomphalaria_glabrata|NC07_Tritonia_diomedea|TRANSCRIPT
--------------------------------------------------------------------------------------------------------------------------------------------------------------------------------------------------------------------------------------------------------------------------------------------SWLGSDRDYTYDELLRRVFDIMREKNPDMIAGEKKKFVMRPPQVLKVGTRKTSFANFADICRL---------------------------------------------------------------------------------------------------------
>EOG091F03JW|Crassostrea_gigas|HW06_Cratena_peregrina|TRANSCRIPT
------------------------------------------------------------------------------------------------------------------------------------------------------------------------------------------------------------------------------------------------------------------------------------------GNTWSGSDRDYTYDELLTRVFDIMREKNPDMIAGEKKKFVMRPPQVLKVGTRKTSFANFADICRLLHRQPKHVLSFLIAELGTSGSVDGNNQLIIRGKYTQKQIENVLRRYIKEYVTCHTCRSRDTLLQKDTRLFFLQCETCGSRCSVTSIKTGFQAVTGKRAAMRAKT-
>EOG091F03JW|Crassostrea_gigas|HW17_Hermissenda_crassicornis|TRANSCRIPT
--------------------------------------KKKKKKKTGFDLDA---------------------ETQPTPAPEPEEIT-EEVAVEKE-----AATEKVADDFSM-DFTQMKKKKKKKD-------------------------------------------------------------------------EGV--------------------------------------------------DRL----D-SM--------------VVGGGNTWSGSDRDYTYDELLTRVFDIMREKNPDMIAGEKKKFVMRPPQVLKVGTRKTSFANFADICRLLHRQPKHVLSFLIAELGTSGSVDGNNQLIIRGKYTQKQIENVLRRYIKEYVTCHTCRSRDTLLQKDTRLFFLQCETCGSRCSVTSIKTGFQAVTGKRAAIRAKT-
>EOG091F03JW|Crassostrea_gigas|JG15_Favorinus_auritulus|TRANSCRIPT
------------------------------------------------------------------------------------------------------------------------------------------------------------------------------------------------------------------------------------------------------------------------------------------GTTWRGSDRDYTYDELLTRVFDIMREKNPDMIAGEKKKFVMRPPQVLKVGTRKTSFANFADICRLLHRQPKHVLSFLIAELGTSGSVDGNNQLIIRGKYTQKQIENVLRRYIKEYVTCHTCRSRDTLLQKDTRLFFLQCETCGSRCSVTSIKTGFQAVTGKRAAIRAK--
>EOG091F03JW|Crassostrea_gigas|JG02_Antaeolidiella_chromosoma|TRANSCRIPT
------------------------------------------------------------------------------------------------------------------------------E-------------------------------------------------------------------------DGG--------------------------------------------------DRL----D-GM--------------GVGGTNTWSGSDRDYTYDELLSRVFDIMREKNPDMIAGEKKKFVMRPPQVLKVGTRKTSFANFADICRLLHRQPKHVLSFLIAELGTSGSVDGNNQLIIRGKYTQKQIENVLRRYIKEYVTCHTCRSRDTLLQKDTRLFFLQCETCGSRCSVTSIKTGFQAVTGKRAAIRAKT-
>EOG091F03JW|Lottia_gigantea|JG20_Learchis_evelinae|TRANSCRIPT
-----------------------MADEDLLPFD-PSMKKKKKKXXXGFDLDAAMGEDS--GVTTVAAT-----DGQPTPAPEPEEKP------------------------------------------------------------------------------------------------------------EE-----------------------------------------------------------------------------------GGSNTWSGSDRDYTYDELLTRVFDIMREKNPDMIAGEKKKFVMRPPQVLKVGTRKTSFANFADICRLLHRQPKHVLSFLIAELGTSGSVDGNNQLIIRGKYTQKQIENVLRRYIKEYVTCHTCRSRDTLLQKDTRLFFLQCETCGSRCSVTSIKTGFQAVTGKRAAIRAKT-
>EOG091F03JW|Biomphalaria_glabrata|JG11_Dondice_occidentalis|TRANSCRIPT
--------------------------------------KKKKKKKTGFDLDAAMGEDT--G---TTVT-----ESQPAPAPEPEEKT-EELAVEKE-----AATEKIADDFSM-DFTXXXKKKKKKN-LDLGDIGDALPD-----------------------------------------------------------------------------------------------------------------------------------------------TTWSGSDRDYTYDELLTRVFDIMREKNPDMVAGEKKKFVMRPPQVLKVGTRKTSFANFADICRL---------------------------------------------------------------------------------------------------------
>EOG091F03JW|Biomphalaria_glabrata|JG12_Dondice_parguerensis|TRANSCRIPT
--------------------------------------------------------------------------------------------------------------------------------------------------------------------------------------------------------------------------------------------------------------------------------------------TWSGSDRDYTYDELLTRVFDIMREKNPDMVAGEKKKFVMRPPQVLKVGTRKTSFANFADICRL---------------------------------------------------------------------------------------------------------
>EOG091F03JW|Biomphalaria_glabrata|JG18_Hermissenda_opalescens|TRANSCRIPT
--------------------------------------KKKKKKKTGFDLDAAMGEDT--G---AAVT-----ETQPTPAPEPEEIT-EEIAVEKE-----AATEKVADDFSM-DFTQMKKKKKKKKNIDLADIGDALPD------T----------------------------------------------------------------------------------------------------------DRL----D-GM--------------VVGGGNTWSGSDRDYTYDELLTRVFDIMREKNPDMIAGEKKKFVMRPPQVLKVGTRKTSFANFADICRL---------------------------------------------------------------------------------------------------------
>EOG091F03JW|Biomphalaria_glabrata|NC05_Hermissenda_crassicornis|TRANSCRIPT
--------------------------------------KKKKKKKTGFDLDAAMGEDT--G---AAVT-----ETQPTPAPEPEEIT-EEIAVEKE-----AATEKVADDFSM-DFTQMKKKKKKKKNIDLADIGDALPD------T----------------------------------------------------------------------------------------------------------DRL----D-GM--------------VVGGGNTWSGSDRDYTYDELLTRVFDIMREKNPDMIAGEKKKFVMRPPQVLKVGTRKTSFANFADICRL---------------------------------------------------------------------------------------------------------
>EOG091F03JW|Biomphalaria_glabrata|HW05_Caloria_elegans|TRANSCRIPT
--------------------------------------------------------------------------------------------------------------------------------------------------------------------------------------------------------------------------------------------------------------------------------------------TWSGTDRDYTYDELLTRVFDIMREKNPDMIAGEKKKFVMRPPQVLKVGTRKTSFANFADICRL---------------------------------------------------------------------------------------------------------
>EOG091F03JW|Biomphalaria_glabrata|JG21_Limenandra_confusa|TRANSCRIPT
-------------------------------------QKKKKKKKTGFDLDAAMGEDT--GG--VAAT-----DGQPTPAPEPEEKV-EEVVVEKE-----AATEKLADDFSM-DFTQMKKKKKKKKNLDLGDIGDALPD------T----------------------------------------------------------------------------------------------------------GGEDAGDRLD---------------GGGGTNTWSGSDRDYTYDELLTRVFDIMREKNPDMIAGEKKKFVMRPPQVLKVGTRKTSFANFADICRL---------------------------------------------------------------------------------------------------------
>EOG091F03JW|Biomphalaria_glabrata|JG29_Spurilla_braziliana|TRANSCRIPT
----------------------------------------------------------------------------------------------------------------------------------------------------------------------------------------------------------------------------------------------------------------------GG--------------GGGGTNTWSGSDRDYTYDELLTRVFDIMREKNPDMIAGEKKKFVMRPPQVLKVGTRKTSFANFADICRL---------------------------------------------------------------------------------------------------------
>EOG091F03JW|Biomphalaria_glabrata|HW20_Spurilla_neapolitana|TRANSCRIPT
--------------------------------------KKKKKKKIGFDLDAAMGEDT--G---VAAS-----DGQPTPAPEPEEKP-EEVVVEKE-----AATEKIADDFSM-DFTQMKKKKKKKKNLDLGDIGDALPD------T----------------------------------------------------------------------------------------------------------DRL----D-GM--------------GGGGTNTWSGSDRDYTYDELLTRVFDIMREKNPDMIAGEKKKFVMRPPQVLKVGTRKTSFANFADICRL---------------------------------------------------------------------------------------------------------
>EOG091F03JW|Biomphalaria_glabrata|JG24_Noumeaella_rubrofasciata|TRANSCRIPT
--------------------------------------KKKKKKKTGFDLDAAMGEDT--G---AAAT-----DGQPTPAPEPEEKE-EEMVVEKE-----AATEKIADDFSM-DFTQMKKKKKK----------------------------------------------------------------------------------------------------------------------------------------------------------GGGSNTWSGSDRDYTYDELLTRVFDIMREKNPDMIAGEKKKFVMRPPQVLKVGTRKTSFANFADICRL---------------------------------------------------------------------------------------------------------
>EOG091F03JW|Biomphalaria_glabrata|JG25_Palisa_papillata|TRANSCRIPT
-------------------------------------------------------------------------------------------------------------------------------------------------------------------------------------------------------------------------------------------------------------DRL----D-GM--------------VGGSGSTWSGSDRDYTYDELLTRVFDIMREKNPDMIAGEKKKFVMRPPQVLKVGTRKTSFANFADICRL---------------------------------------------------------------------------------------------------------
>EOG091F03JW|Biomphalaria_glabrata|JG01_Aeolidiella_alba|TRANSCRIPT
--------------------------------------------------------DG--G---G-------------------------------------------------------------D-------------------------------------------------------------------------DAV--------------------------------------------------DRL----D-GM--------------GGGGTQTWSGSDRDYTYDELLTRVFDIMREKNPDMIAGEKKKFVMRPPQVLKVGTRKTSFANFADICRL---------------------------------------------------------------------------------------------------------
>EOG091F03JW|Biomphalaria_glabrata|JG27_Phidiana_lynceus|TRANSCRIPT
-------------------------------------MKKKKKKXXXXXXDAAMGEDS--G---GAAT-----DGQPTPAPEPEEKE-EEVVVEKE-----STTEKNVDDFSM-DFTQMKKKKKKKKXLDLGDIGEALPD-----------------------------------------------------------------------------------------------------------------DRL----D-GL--------------VGGSGTTWSGSDRDYTYDELLTRVFEIMREKNPDMIAGEKKKFVMRPPQVLKVGTRKTSFANFADICRL---------------------------------------------------------------------------------------------------------
>EOG091F03JW|Biomphalaria_glabrata|NC01_Armina_californica|TRANSCRIPT
--------------------------------------KKKKKKKTGFDLDAAMGEDT--G----AAT-----DGQPTPAPVPEEEPVEEVVVEKQ-----ATAGKNAEEISM-DFANMKKKRKKKKNVDIGDIGDALPM------D----------------------------------------------------------------------------------------------------------I--------DGGLTDNADRVDGMTNSVGGGNSWLGSDRDYTYDELLKRVFDIMREKNPDMIAGEKKKFVMRPPQVLKIGTRKTSFANFADICRL---------------------------------------------------------------------------------------------------------
>EOG091F03JW|Biomphalaria_glabrata|HW01_Armina_tigrina|TRANSCRIPT
-------------------------------------------------------------------------------------------------------------------------------------------M------D----------------------------------------------------------------------------------------------------------I--------DGGIIDNADRVDGIT-NSVGGNSWLGSDRDYTYDELLKRVFDIMREKNPDMIAGEKKKFVMRPPQVLKIGTRKTSFANFADICRL---------------------------------------------------------------------------------------------------------
>EOG091F03JW|Biomphalaria_glabrata|HW16_Hancockia_cfuncinata|TRANSCRIPT
--------------------------------------------------------------------------------------------------------------------------------------------------------------------------------------------------------------------------------------------------------------------------------------------AWIGSDRDYTYDELLARVFDIMREKNPDMIAGEKKKFVMRPPQVLKVGTRKTSIANFADICKV---------------------------------------------------------------------------------------------------------
>EOG091F03JW|Crassostrea_gigas|JG17_Hancockia_uncinata|TRANSCRIPT
-------------------------------------------------------------------------------------------------------------------------------------------------------------------------------------------------------------------------------------------------------------------------------------------NAWIGSDRDYTYDELLARVFDIMREKNPDMIAGEKKKFVMRPPQVLKVGTRKTSIANFADICKVLHRQPKHVLSFLEAEVGNSGSIDGNNQLIIRGKYTQKQIENVLRRYIKEYVTCHTCRSRDTLLQKDTRLFFLQCETCGSRCSVTSIKTGFQAVTGKRAAIRAKT-
>EOG091F03JW|Crassostrea_gigas|JG28_Scyllaea_fulva|TRANSCRIPT
------------------------------------------------------------------------------------------------------------------------------------------------------------------------------------------------------------------------------------------------------------------------------------------GNSWIGSDRDYTYDELLKRVFDIMREKNPDMIAGEKKKFVMRPPQVLKVGTRKTSIANFADICKVLHRQPKHVLSFLEAEVGNSGSIDGNNQLIIRGKYTQKQIENVLRRYIKEYVTCHTCRSRDTLLQKDTRLFFLQCETCGSRCSVTSIKTGFQAVTSKRAAIRAKT-
>EOG091F03JW|Lottia_gigantea|HW04_Calmella_cavolinii|TRANSCRIPT
-------------------------------------KKKKKKKKIGFDLEAAMGEPT--E---DSVTNAAAADGQPSTAA------------PAE-----EPEEKVADDFSL-DFSNMKKKKKKKKPLDLDELAEALPD------TG------------------------------------------------D-SDTAQ----PNTAEDFNVDDLNFS-SMKKKKRKPVNLE--AMDDAPV----------EDIEDQVD---------------SVGAHNAWIGSDRDYTYDELLKRVFDIMREKNPDMVAGEKKKFVMRPPQVLRVGTRKTSFANFADICRLLHRQPKHVLAFLLAELGTSGSVDGNNQLIIRGKYTQKQIENVLRRYIKEYVTCHTCRSRDTLLQKETRLFFLQCETCGSRCSVAGIKAGFQAVTSKRAAIRAKT-
>EOG091F03JW|Biomphalaria_glabrata|HW02_Berghia_verrucicornis|TRANSCRIPT
--------------------------------------KKKKKKKTGFDLDAAMGEDT--G---VIAT-----DGQPTPAPEPEETP-EEVVVEKE-----AATDKIADDFSM-DFTQMKKKKKKKK------------------------------------------------------------------------------------------------------------------------------DRL----D-GV--------------QLAGNKTWSGSDRDYTYDELLTRVFDIMREKNPEMIAGEKKKFVMRPPQVLKVGTRKTSFANFADICRL---------------------------------------------------------------------------------------------------------
>EOG091F03JW|Biomphalaria_glabrata|JG04_Berghia_stephanieae|TRANSCRIPT
-------------------------------------------------------------------------------------------------------------------------------------------------------------------------------------------------------------------------------------------------------------DRL----D-GV--------------QLAGNKTWSGSDRDYTYDELLTRVFDIMREKNPEMIAGEKKKFVMRPPQVLKVGTRKTSFANFADICRL---------------------------------------------------------------------------------------------------------
>EOG091F03JW|Biomphalaria_glabrata|HW13_Favorinus_branchialis|TRANSCRIPT
--------------------------------------KKKKKKKTGFDLDAAMGEDS--G---APVA-----DGQPTPAPEPEEQP-EEEVVEKE-----AATEKIADDFSM-DFTQKKKKKKKKN-LDLADLGDVLPD-------------------------------------------------------------------------------------------------------------------------------------------GGGGTTWRGSDRDYTYDELLTRVFDIMREKNPDMIAGEKKKFVMRPPQVLKVGTRKTSFANFADICRL---------------------------------------------------------------------------------------------------------
>EOG091F03JW|Biomphalaria_glabrata|JG14_Eubranchus_rustyus|TRANSCRIPT
--------------------------------------KKKKKKKIGFDLDAAMGEDS--G---VAAT-----DGQPTPAPEVIETP-EEAAVEKP-----AATDKIADDFSM-DFTQMKKKKKKKKAIDVADIGEALP------------------------------------------------------------------------------------------------------------------------------------------------DSWSGSDRDYTYDELLKRVFDIMREKNPDMIAGEKKKFVMRPPQVLKVGSRKTSFANFADICRL---------------------------------------------------------------------------------------------------------
>EOG091F03JW|Biomphalaria_glabrata|JG16_Flabellina_iodinea|TRANSCRIPT
--------------------------------------KKKKKKKTGFDLDAAMGEDT--G----AAT-----DGQPSPAPVPEEPE-EEVVVEKP-----AAPDKIADDFSM-DFTQKKKKKKKKKNIELGEIGDALPE------T---------------------------------------------------------------------------------------------------------------------------------------TDSWSGSDRDYTYDELLKRVFEIMREKNPDMIAGEKKKFVMRPPQVLKVGTRKTSFANFADICRL---------------------------------------------------------------------------------------------------------
>EOG091F03JW|Biomphalaria_glabrata|JG22_Lomanotus_vermiformis|TRANSCRIPT
--------------------------------------KKKKKKXXGFDLDAAMGEESSIA----PAT-----EGQPTPAPEPEEEP-EEVVVEKT-----AAADKITDDLTM-DFTQMKKKKKKKKALDLGDIGDALPA------D----------------------------------------------------------------------------------------------------------G--------D---------------DMTSGVSWLGSDRDYTYDELLTRVFDIMREKNPDMIAGEKKKFVMRPPQVLKVGTRKTSIANFADICRL---------------------------------------------------------------------------------------------------------
>EOG091F03JW|Biomphalaria_glabrata|HW15_Flabellina_babai|TRANSCRIPT
--------------------------------------KKKKKKKTGFDLDAAMGEDS--G----VAT-----DGQPTTSPAPVEQE-EEPVVEVQ-----AAPDKVADDFSM-DFTQMKKKKKKKKNIDVSEIGDALPE------VA------------------------------------------------D-TDESG--------------------------------------------------DRV----D-G---------------MSSGPYSWSGSNRDYTYDELLKRVFDIMREKNPDMIAGEKKKFVMRPPQVLKVGTRKTSFANFADICRL---------------------------------------------------------------------------------------------------------
>EOG091F03JW|Biomphalaria_glabrata|JG08_Dendronotus_venustus|TRANSCRIPT
--------------------------------------KKKKKKKTGFDLDAAMGEDT--G---NVAT-----DGQPTPAPPAEEEP-EDEPQEKA-----VVPDKIADDFSM-DFTQMKKKKKKKKPVDLGDLGEALP------------------------------------------------------------------------------------------------------------------------------------------------DSWIGSDRDYTYDELLKRVFDIMREKNPNMIAGEKKKFVMRPPQVLKVGTKKTSIANFADICRV---------------------------------------------------------------------------------------------------------
>EOG091F03JW|Biomphalaria_glabrata|JG23_Melibe_leonina|TRANSCRIPT
--------------------------------------------------------DG--G---G-------------------------------------------------------------D-------------------------------------------------------------------------DLG--------------------------------------------------DRM----D-GV--------------ANNGGNTWLGTDRDYTYDELLKRVFDIMREKNPDMIAGEKKKFVMRPPQVLKVGTRKTSIANFADICKV---------------------------------------------------------------------------------------------------------
>EOG091F03JW|Lottia_gigantea|HW03_Berthella_plumula|TRANSCRIPT
-----------------------MADEDLLPFD-PSMKKKKKKKKTGFDLDAAMGEDT--G----ASA-----DGQPTTQPPPPEEE-KEEVAEPQ-----VPTEKVTDDFSL-DFSVMKKKKKKKKAFDLDEIGDTLPE------VN------------------------------------------------E-SEPAQ----TQGENETNVYDFDST-KKKRKRKKIVNLD--GDEMPGDENEDPLGGS--------T---------------DKNGGTSWSGSDRDYTYDELLTRVFDIMREKNPDMIAGEKKKFVMRPPHVLRVGTRKTSFANFADICRLLHRQPKHVLAFLLAELGTSGSVDGNNQLIIRGKYTQKQIENVLRGYIKEYVTCHTCRSRDTLLQKDTRLFFLQCETCGSRCSVASIKAGFQAVTSKRAAIRAKT-
>EOG091F03JW|Lottia_gigantea|JG03_Austraeolis_stearnsi|TRANSCRIPT
-----------------------MADEDHLPFD-PSXXKKKKKKKTGFDLDAAMGEDS--G---TAAM-----DGQPTPAPEPEEKV-EEVVIEKE-----AASEKNVDDFSM-DFTXXKKKKKK-----------------------------------------------------------------------------------------------------------------------------------------------------------GSGSTWSGSDRDYTYDELLTRVFDIMREKNPDMIAGEKKKFVMRPPQVLKVGTRKTSFANFADICRLLHRQPKHVLSFLIAELGTSGSVDGNNQLIIRGKYTQKQIENVLRRYIKEYVTCHTCRS-----------------------------------------------
>EOG091F03JW|Crassostrea_gigas|NC02_Bathydoris_clavigera|TRANSCRIPT
---------------------------------------KKKKKKTGFDLDAAMGEDS--G----TVE----------------EQE-EELVVEIQ-----AAVEKITDDFSM-DF-TMKKKKKKKKAVEVDELGDALPE------TT------------------------------------------------E-TEASQ----GGEDLKLNLDDPDFSQKKKRRKKPLNIDEELGG-IGDEDDTI-----------NIA---------------DINGGAAWFGSDRDYTYDELLTRVFDFMREKNPDMIAGEKKKFVMRPPQVLRVGTRKTSFANFADICRLLHRQPKHVLAFLLAELGTSGSVDGNNQLIIRGKYTQKQIENVLRRYIKEYVTCHTCRSRDTLLQKETRLFFLQCESCGSRCSVASIKTGFQAVTSKRAAIRAK--
>EOG091F03JW|Crassostrea_gigas|NC06_Pleurobranchaea_californica|TRANSCRIPT
--------------------------------------------------------------------------GQPTSQPPVQEEE-NEETAEPQ-----FASEKVQDDLSM-DFSSMKKKKKKKKAFDLDDVADAVPE------VT------------------------------------------------E-AEPAQ----TPVEGEAENFDLSFS-KRKKKKKKIVNID--GDDAAGDENEDPMG----------T---------------DCTDGTSWSGSDRDYTYDELLTRVFDIMREKNPDMIAGEKKKFVMRPPQVLRVGTRKTSFANFADICRLLHRQPKHVLSFLLAELGTSGSVDGNNQLIIRGKYTQKQIENVLRGYIKEYVTCHTCRSRDTLLQKDTRLFFLQCETCGSRCSVANIKTGFQAVTSKRAAIRAKT-
>EOG091F03JW|Crassostrea_gigas|HW19_Polycera_quadrilineata|TRANSCRIPT
-----------------------MAEDDLLPFD-ASMKKKKKKKKTGFDLDAAMGEDT--G----SAA----------------ETE-EPEVTETQ-----QGTEKISDDFSI-DF-NMKKKKKKKKALDMDELGDALPE------TT------------------------------------------------E-SEPTQ----ADDDADLNVDEFDFT-KKKKKKKQVNIDDQLEN-GEGDDETS-PSGK--------G---------------DTNGSTAWSSSDRDYTYDELLTRVFDIMREKNPDMIAGEKKKFVMRPPQVVRVGTRKTSFANFADICRLLHRQPKHVLAFLLAELGTSGSVDGNNQLIIRGRYTQKQIENVLRRYIKEYVTCHTCRSRDTLLQKETRLFFLQCESCGSRCSVASIKTGFQAVTSKRAAIRAKTA
>EOG091F03JW|Crassostrea_gigas|NC03_Doris_kerguelenensis|TRANSCRIPT
-----------------------MADDDLMPFD-PMMKKKKKKKKTGFDLDD----------------------GHP-TQTSEVKED-VTDTATEK-----VQEKPVDDDLNI-DF-TSMKKKKKKKKFDLEELGEALPE------TT------------------------------------------------E-TESSKAPATDTQDFGVEDLDMDFT-AKKKKKKRKVVIDQAEDEAENDDEGG-LDGG--------D---------------NVGGSKSWHGTDRDYTYDELLTRVFDIMREKNPDMIAGEKKKFVMRPPQVLRVGTRKTSFANFADICRLLHRQPKHVLAFLIAELGTSGSVDGNNQLIIRGRYTQKQIENVLRRYIKEYVTCHTCRSRDTLLQKDTRLFFLQCETCGSRCSVASIKTGFQAVTSKRAAIRAKT-
>EOG091F03JW|Crassostrea_gigas|CGI_10010423
MADHLTTSPPYFKSDATRHCGSNMAEDELLPFDPSNMKKKKKKKKMPFELDG----------------------GTEEAETPTPAPE-EEAPAAEP-----ETSEKADDDFSL-DF-GIKKKKKKKKAFDMNELEDNLPEPESKAETEEQEAPEGVEEDMNFALPLKKKKKKKVDFTMIENEDSEKPSD-------DLD-----------------------------------------------------------LDD-AR--------------PVPEGKAWLASDRDYTYDELLTRVFDIIREKNPDMVAGEKKKFVMRPPQVLKVGTRKSSFANFSDICRLLHRQPKHVLAFLLAELGTSGSVDGNNQLIIKGKYNQKQIENVLRRYIKEYVTCHTCRSPDTLLQKDTRIFFLQCESCGSRCSVTSIKSGFQAVTGKRAAIRAKTA
>EOG091F03JW|Lottia_gigantea|LotgiG233830
-----------------------MDEDEMKPFD-SSMKKKKKKKKTPFDPDSVMGGDV--V---D---------AEP-ATDGAPSAQ-AESSTPQE-----EQPDKIDDDFSL-EFGGLKKKKKKKKPTDENTEPSAETE------TTSSSQPDVVDDFDDFSLDLDSKKKKKKSGKK-VVFDDEEDELNKKKSEED-----------------------------------------------------------------------------------GESKSWSGTDRDYTYDELLQRVFDIMREKNPEMISGEKKKFVMRPPQVLRVGTRKSSFANFTDICRLLHRQPKHVLAFLLAELGTSGSVDGNNQLIIRGKYNQKQIENVLRRYIKEYVTCHTCRSPDTLLQKDTRLYFLQCETCGSRCSVASIKSGFVAVTGKRAAIRAKTT
>EOG091F03JW|Biomphalaria_glabrata|HW21_Tritonia_manicata|TRANSCRIPT
-------------------------------------KKKKKKSRKVVDLDA----------------------TEE-SVETTKAEE-PSNEDTNKENRDDAPEKEIDDDMNFDDF-SSMKKKKKKKKKKGFE---------------------------------DAQDNVEEEAKE-SVENNEENEVKGEK--------------------SEDNDMNFS-LRKKKKKRPPKPE--ENELEQDEEEI--------------------------------EGCHTDYADREYTYEELLTRVFDTMRAKNPDVIAGEKRKFIMRPPQVFKIGTKKTSFANFGDICKI---------------------------------------------------------------------------------------------------------
