# Supplementary material for: Transcriptomics provides a robust framework for the relationships of the major clades of cladobranch sea slugs (Mollusca, Gastropoda, Heterobranchia), but fails to resolve the position of the enigmatic genus Embletonia
Source: BMC Ecol Evol. 2021 Dec 28;21:226. doi: 10.1186/s12862-021-01944-0 (PMC8895541; doi:10.1186/s12862-021-01944-0)
Supplement: Supplementary file 6 — Additional file 6. Archive S4: Unmasked multiple sequence alignments on amino acid level including Doris kerguelenensis and Calmella cavolini prior to the removal of outliers. [file 12862_2021_1944_MOESM6_ESM.zip › Archive_S4/Alignments/EOG091F02ML.aa.fasta]

>EOG091F02ML|Biomphalaria_glabrata|BGLTMP003588
MTIRCSFK-------------------------------------LLEYKSQVDEGKGH-AAVLRPQYRGVIDAFRSIVH-SEGWKGLYRGVTPNVTGAGLSWGLYFFLDINLEFFFYFLFFSYNTTKSWMQEGDSNKNLGPGNHLWIASFAGLATLSLTNPIWVSKTRMCLHYG--S-----P-GN--VQFLGMWETLSNVYKSEGVRGLYRGYLPGIFGISHGAVQFVTYEEMKTLYNSYRNQPLNTRLTSVEYLTFAALSKMVAAATTYPYQVVRSRLQDQHRQYK--GAWDVIRQIWVQESCRGLFKGLNAYMIHIVPNIMIVFGIYETVLNLHTEPDIDTLEDV----------------------------------
>EOG091F02ML|Biomphalaria_glabrata|NC06_Pleurobranchaea_californica|TRANSCRIPT
----------------------------------------------------------------------------------------------------------------------------NITKTWMQEGDSTRNLGPGNHMLIASVAGLATLSLTNPIWVSKTRMCLRYD--A-----P-GS--IQFDSMWKTLSQVYKVEGFRGLYKGYLPVIFGISHGAIQFMTYEELK---------------------------------------------------------------------------------------------------------------------------------------------------
>EOG091F02ML|Biomphalaria_glabrata|HW03_Berthella_plumula|TRANSCRIPT
--------------------------------------------------------------------------------------------------------FY--------------FFFYNTTKTWMQDGDTTRNLGPGNHMLIASLAGLATLSLTNPIWVSKTRMCLHYD--T-----P-GN--IQFVSMWKTLSQVYKIEGIRGLYKGYLPGIFGIS----------------------------SSAEYLAFAAISKMFAATLTYPYQVVRSRLQDQHRNYN--GALDVIRQIWMYEGTFGFYKGLWPNLLRVTPACAITF-------------------------------------------------------
>EOG091F02ML|Biomphalaria_glabrata|HW09_Doto_sp|TRANSCRIPT
------------------------------------------------------------------------------------------------------------------------FFFYNSTKRWMQDGDPNKNLGAGNHMLIASTSGLFTLSLINPIWVSKTRMCLHYD--T-----P-GN--VRFVGMWETLSRVYRLEGVRGLYKGYLPGLFGISHGALQFMAYEELKTSYNRYRNQPLDSRLSSVEYLMFAAISKMFAATLTYPYQVVRSRLQDQHRSYN--GAWDVLKQIWKKESVRGMFKGLTPYMLHIVPNIMLVFGIYEAVLTFHKD-------------------------------------------
>EOG091F02ML|Biomphalaria_glabrata|JG13_Doto_lancei|TRANSCRIPT
----------------------------------------------------------------------------------------------------------------------------------------------GNHMLIASTSGLFTLSLTNPIWVSKTRMCLHYD--T-----P-GN--VRFVGMWETLSQVYRLEGVRGLYKGYLPGL--------------------------------------------------------------------------------------------------------------------------------------------------------------------
>EOG091F02ML|Biomphalaria_glabrata|JG22_Lomanotus_vermiformis|TRANSCRIPT
------------------------------------------------------------------------------------------------------------------------FFFYNGTKRWMQDGDSNKNLGAGNHMLIAGVAGLFTLSLTNPIWVSKTRMCLHYD--T-----P-GK--VHFVGMWETLAKVYRVEGVRGLYKGYLPGLFGISHGALQFMAYEEMKTSYNRYRNQPLDTRLSSLEYLTFAALSKMFAATLTYPYQVVRSRLQDQHRQYS--GALDIIRQIWRYEGVFGYYKGLAPNLMRVTPACAITFLMYESII------------------------------------------------
>EOG091F02ML|Biomphalaria_glabrata|HW21_Tritonia_manicata|TRANSCRIPT
------------------------------------------------------------------------------------------------------------------------FFFYNASKRWMQDGDSNKNLGAGNHMLIASMAGLFTLSLTNPIWVSKTRMCLHYT--T-----P-GK--VHFVGMWETLGQVYRLEGVRGLYKGYLPGLFGISHGALQFMAYEELKTMYNKYRDQPLDTRLSSLEYLTFAAISKMFAATLTYPYQVVRSRLQDQHRNYS--GALDVIRQIWKYEGVYGYYKGLAPNLLRVTPACAITFIVYESII------------------------------------------------
>EOG091F02ML|Biomphalaria_glabrata|NC07_Tritonia_diomedea|TRANSCRIPT
------------------------------------------------------------------------------------------------------------------------FFFYNATKRWMQEGDSNKNLGAGNHMLIASVAGLFTLSLTNPIWVSKTRMCLHYT--T-----P-GK--VHFIGMWETLGRVYKLEGFKGLYKGYLPGLFGISHGALQFMAYEELKTTYNKYRDQPLDTRLSSLEYLTFAAISKMFAATLTYPYQVVRSRLQDQHRNYN--GALDVIRQIWKYEGLSGYYKGLAPNLLRVTPACAITFIVYESII------------------------------------------------
>EOG091F02ML|Biomphalaria_glabrata|JG06_Catriona_columbiana|TRANSCRIPT
------------------------------------------------------------------------------------------------------------------------FFFYNGAKKWMQDGDPTKNLGAGNHMMIASTAGLFTLSITNPIWVSKTRMCLHYN--T-----A-GK--VQFLGMWETLSSVYKMEGVRGLYKGYLPGLFGISHGALQFMAYEELKTSYNKYRQQPLDTRLSSLEYLMFAAISKMFAATLTYPYQVVRSRLQDQHRQYN--GATDVIRRIWRYEGARGYFKGLVPNLLRVTPACAITFVTYESIIN-----------------------------------------------
>EOG091F02ML|Biomphalaria_glabrata|JG07_Cuthona_albocrusta|TRANSCRIPT
---------------------------------------------------------------------------------------------------------------------------------------------------------------------------------------------------------------------------FGISHGALQFMAYEELKTSYNKYRSQPLDTRLSSLEYLMFAAISKMFAATLTYPYQVVRSRLQDQHRQYN--GATDVIRRIWRYE-------------------------------------------------------------------------------
>EOG091F02ML|Biomphalaria_glabrata|HW07_Cuthona_caerulea|TRANSCRIPT
------------------------------------------------------------------------------------------------------------------------FFFYNGAKKWMQDGDSNKNLGAGNHMLMASTAGLFTLSLTNPIWVSKTRMCLHYD--Y-----A-GK--VQFLGMWETLQNVYKTEGVRGLYKGYLPGLFGISHGALQFMAYEELKTSYNKYRQQPLDTRLSSFEYLLFAAISKMFAATFTYPYQVVRSRLQDQHRQYN--GATDVIRQIWRYEGPRGYFKGLVPNLLRVTPACAITFVTYESIIN-----------------------------------------------
>EOG091F02ML|Biomphalaria_glabrata|JG14_Eubranchus_rustyus|TRANSCRIPT
------------------------------------------------------------------------------------------------------------------------FFFYNSAKQWMQEGDSTRNLGAGNHMLIASSAGLFTLSLTNPIWVTKTRMCLHYD--S-----P-GK--VKFVGMWETLWSVYKLEGVRGLYKGYLPGLFGISHGALQFMAYEELKTSYNKYRNQPLDTRLSPLEYLMFAAVSKMFAATLTYPYQVVRSRLQDQHRQYN--GALDVLRQIWRYEGLKGYFKGLAPNLMRVTPACAITFVTYESIIN-----------------------------------------------
>EOG091F02ML|Biomphalaria_glabrata|JG26_Phestilla_sp|TRANSCRIPT
------------------------------------------------------------------------------------------------------------------------FFFYNGAKKWMQDGDANKNLGAGNHMLIASMAGLFTLSLTNPIWVSKTRMCLHYD--S-----A-GK--LQFLGMWETLSNVYKMEGVRGLYKGYLPGLFGISHGALQFMAYEELKTSYNRYRQQPLDTRLSSLEYLLFAATSKMFAATLTYPYQVVRSRLQDQHRQYN--GATDVIRQIWRQESIRGMFKGLSPYMLHIVPNIM----------------------------------------------------------
>EOG091F02ML|Biomphalaria_glabrata|HW11_Eubranchus_exiguus|TRANSCRIPT
------------------------------------------------------------------------------------------------------------------------FFFYNSTKQWMQGGDATKNLGAGNHMLIASSAGLFTLSLTNPIWVSKTRMCLQYD--S-----P-GN--VKFVGMWETLSGVYRQEGIRGLYKGYLPGLFGISHGALQFMAYEELKTSYNKHRNQPLDTRLSSVEYLMFAAISKMFAATLTYPYQVVRSRLQDQHRQYK--GIVDVVQQIWRKESMRGMFKGLSPYLLHIVPNIMLVFGIYEAFLTFHKE-------------------------------------------
>EOG091F02ML|Biomphalaria_glabrata|JG23_Melibe_leonina|TRANSCRIPT
------------------------------------------------------------------------------------------------------------------------FFFYNATKHWMQEGDTNRNLGAGNHMLIASTAGLLTLSLTNPIWVSKTRMCLQYD--S-----P-GQ--IRFVGMWETLAQVYRVEGFRGLYKGYLPGLFGISHGALQFMAYEEMKTVYNRYRNQALDTRLSTVEYLTFAAISKMFAATLTYPYQVVRSRLQDQHRSYN--GVWDVVKQIWKKESVRGLFKGLSPYMLHIVPNIMLVFGIYEAMLSL----------------------------------------------
>EOG091F02ML|Biomphalaria_glabrata|JG28_Scyllaea_fulva|TRANSCRIPT
---------------------------------------------------------------------------------------------------------------------------------------------------IASMAGLFTLSLTNPIWVSKTRMCLQYD--T-----P-GR--VRFVGMWETLAQVYKGEGVRGLYKGYLPGLFGISHGALQFMAYEELKTTYNKYRNQPLDTRLSSLEYLSFAALSKMFAATLTYPYQVIRSRLQDQHRNYN--GAIDVVRQIWKKESVRGMFKG-----------------------------------------------------------------------
>EOG091F02ML|Biomphalaria_glabrata|NC08_Tritonia_hamnerorum|TRANSCRIPT
------------------------------------------------------------------------------------------------------------------------FFFYNATKKWMQDGDTNRNLGAGNHMLIASVAGLFTLSLTNPIWVSKTRMCLHYT--T-----P-GK--VHFVGMWETLGQVYRHEGVRGLYKGYLPGLFGISHGALQFMAYEELKTMYNKYRDQPLDTRLSSLEYLTFAAISKMFAATLTYPYQVVRSRLQDQHRSYN--GTLDVIRQIWRRESFRGMFKGLTPYMLHIVPNIMLVFGIYEAVLSIHKE-------------------------------------------
>EOG091F02ML|Biomphalaria_glabrata|JG05_Bornella_anguilla|TRANSCRIPT
------------------------------------------------------------------------------------------------------------------------FFFYNATKRWMQDGDTNKDLGAGRHMLIASWAGMFTLSLTSPIWVSKTRMCLHYD--S-----P-GR--VHFVGMWETLGNVYRMEGFRGLYKGYLPGLFGISHGALQFMAYEELK---------------------------------------------------------------------------------------------------------------------------------------------------
>EOG091F02ML|Biomphalaria_glabrata|HW02_Berghia_verrucicornis|TRANSCRIPT
--------------------------LLCGSIAGLTAVLVTYPLDLIRARLAFQVQGETV-------YDGILHVVRSIRHLEGGFRGLYQGITPTLLGMA-------------------------------------KDLGAGNHMLIASMAGLFTLTLTNPIWVTKTRMCLHYD--T-----P-GK--VHFVSMRETLWRVYKLEGVRGLYKGYVPSLFGISHGALQFMAYEEMKNGYNRYKNQPLDTRLTSVEYLLFAATSKMFAATFTYPYQVVRSRLQDQHRHYN--GAVDVVKQIWRFEGWRGYYKGLAPNLLRVTPACAITFVVYESIIS-----------------------------------------------
>EOG091F02ML|Crassostrea_gigas|JG29_Spurilla_braziliana|TRANSCRIPT
-------------------------------------------------------------------------------------------------------------------------------------------------------------------------------------------------SMRETLWNVYKMEGIRGLYKGYVPSLFGISHGALQFMAYEEMKNSYNRYKNQPLDTRLSSVEYLLFAAISKMFAATFTYPYQVVRSRLQDQHRHYN--GALDVVKQIWRYEGWLGYYKGLAPNLLRVTPACAITFLVYESIISH----------------------------------------------
>EOG091F02ML|Crassostrea_gigas|HW20_Spurilla_neapolitana|TRANSCRIPT
--------------VTSIWSHIQFEHLAAGLSGGVVSSFVLHPLDLIKVRFQVDEGPNH-GVVKRPTYNGIFHALRSIVQ-TDGWRGLYRGVTPNVTGAGLSWGLY--------------FFSYNATKRWMQDGDTNKDLGAGNHMLIASMAGLFTLTLTNPIWVSKTRMCLHYD----------------------------------------------------------------------------------------------------------------------------------------------------------------------------------------------------------------
>EOG091F02ML|Biomphalaria_glabrata|JG12_Dondice_parguerensis|TRANSCRIPT
---------------------------------------------LIKVRFQVDEGPNH-GVVKRPSYKGITHALKTIVQ-TDGWRGLYRGVTPNVTGAGLSWGLY--------------FF---------------------------------------------------------------------------------------------------------------------------------------------------------------------------------------------------------------------------------------------------------------------
>EOG091F02ML|Crassostrea_gigas|HW17_Hermissenda_crassicornis|TRANSCRIPT
--------------------HVQFEHLAAGLSGGVISSFVLHPLDLIKVRFQVDEGPNH-GVVKRPAYSGITHALRSIVQ-TDGWRGLYRGVTPNVTGAGLSWGLY--------------FFSYNATKRWMQDGDSSIDLGAGNHMLIASMAGLFTLTLTNPIWVSKTRMCLHY-----------------------------------------------------------------------------------------------------VIRSRLQDQHRHYN--GAMDVVKQIWSYEGGRGYFKGLTPNLLRVTPACAITFLVYESI-------------------------------------------------
>EOG091F02ML|Crassostrea_gigas|JG15_Favorinus_auritulus|TRANSCRIPT
------------PESPSIWSHVQFEHLAAGLSGGVVSSFVLHPLDLIKVRFQVDEGPNH-GVVKRPSYTGINHALRSIVQ-TDGWRGLYRGVTPNVTGAGLSWGLY--------------FFAYNATKRWMQDGDPNKDLGAGNHMLIASAAGLFTLTLTNPIWVSKTRMCLHYD--V-----P-GK--VHFVGMWETLWGIYKMEGVRGLYKGYVPSLFGISHGALQFMAYEEMKNGYNRYKNQPLDTRLSSLEYLLFAAISKMFAATFTYPYQVVRSRLQDQHRHYD--GSLDVVRQIWRFEGPRGYFKGLAPNLLRVTPACAITFLVYESII------------------------------------------------
>EOG091F02ML|Crassostrea_gigas|JG25_Palisa_papillata|TRANSCRIPT
----------------SIWSHIQFEHLAAGLSGGVVSSFVLHPLDLIKIRFQVDEGPNH-GVVKRPSYNGISHALRNIVQ-TDGWRGLYRGVTPNVTGAGLSWGLY--------------FFSYNATKSWMQDGDSNKDLGAGNHMLIASMAGLFTLTLTNPIWVSKTRMCLHYD--I-----P-GK--IHFVGMWETLLGVYRMEGVKGLYKGYVPSLFGISHGALQFMAYEEMKNSYNRYKNQPLDTRLSSLEYLLFAAISKMFAATFTYPYQVVRSRLQDQHRQYN--GALDVMQQIWRYEGLYGYFKGLTPSLLRVTPACAITFLVYESIIS-----------------------------------------------
>EOG091F02ML|Crassostrea_gigas|JG03_Austraeolis_stearnsi|TRANSCRIPT
--------------------------------------------------------------------------------------------------------------------------------------------------------------------------------------------------------------------------LFGISHGALQFMAYEEMKNSYNRYKNQPLDTRLSSLEYLLFAAISKMFAATFTYPYQVVRSRLQDQHRQYN--GALDVMQQIWRYEGLCGYFKGLTPSLLRVTPACAITFLVYESIIS-----------------------------------------------
>EOG091F02ML|Biomphalaria_glabrata|HW06_Cratena_peregrina|TRANSCRIPT
------------------------------------------------------------------------------------------------------------------------------------------------------------------------RMCLHYD--S-----P-GK--VHFVGMWETLWKVYKLEGVRGLYKGYVPSLFGISHGALQFMAYEEMKNSYNRYKKQPLDTRLTSMEYLLFAAVSKMFAATFTYPYQVVRSRLQDQHRQYN--GALDVVKQIWRYEGMSGYFKGLAPNLLRVTPACCITFLVYESIIS-----------------------------------------------
>EOG091F02ML|Biomphalaria_glabrata|JG21_Limenandra_confusa|TRANSCRIPT
------------------------------------------------------------------------------------------------------------------------FFAYNATKRWMQDGDSNKDLGAGNHMMIASMAGLFTLTLTNPIWVSKTRMCLHYD--TN----TSGK--VQFVSMRETLWRVYKMEG--------------------------------------------------------------------------------------------------------------------------------------------------------------------------------
>EOG091F02ML|Biomphalaria_glabrata|JG04_Berghia_stephanieae|TRANSCRIPT
------------------------------------------------------------------------------------------------------------------------FFAYNATKRWMQDGDSNKDLGAGNHMLIASMAGLFTLTLTNPIWVSKTRMCLHYD--T-----P-GK--VHFVSMREILWRVYKLEGVRGLYKGYVPSLFGISHGALQFMAYEEMKNGYNRYKNQPLDTRLTSVEYLLFAATSKMFAATFTYPYQVVRSRLQDQHRHYN--GAIDVVKQIWRFEGWRGYYKGLAPNLLRVTPACAITFVVYES--------------------------------------------------
>EOG091F02ML|Biomphalaria_glabrata|JG02_Antaeolidiella_chromosoma|TRANSCRIPT
------------------------------------------------------------------------------------------------------------------------FFSYNATKRWMQDGDANRDLGAGNHMLIASMAGLFTLTLTNPIWVSKTRMCLHYD--N-----P-GK--VHFITMRETLWRVYKLEGVKGLYKGYVPSLFGISHGALQ-----------------------------------------------------------------------------------------------------------------------------------------------------------
>EOG091F02ML|Biomphalaria_glabrata|JG18_Hermissenda_opalescens|TRANSCRIPT
------------------------------------------------------------------------------------------------------------------------FFSYNATKRWMQDGDSNIDLGAGNHMLIASMAGLFTLTLTNPIWVSKTRMCLHYD--T-----P-GK--VHFLGMRETLWNVYKMEGVRGLYKGYVPSLFGISHGALQFMAYEEMKNSYNRYKNQPLDTRLSSLEYLLFAATSKMFAATFTYPYQVIRSRLQDQHRHYN--GAMDVVKQIWSYEGGRGYFKGLTPNLLRVTPACAITFLVYESIIS-----------------------------------------------
>EOG091F02ML|Biomphalaria_glabrata|NC05_Hermissenda_crassicornis|TRANSCRIPT
------------------------------------------------------------------------------------------------------------------------FFSYNATKRWMQDGDSNIDLGAGNHMLIASMAGLFTLTLTNPIWVSKTRMCLHYD--T-----P-GK--VHFLGMRETLWNVYKMEGVRGLYKGYVPSLFGISHGALQFMAYEEMKNSYNRYKNQPLDTRLSSLEYLLFAATSKMFAATFTYPYQVIRSRLQDQHRHYN--GAMDVVKQIWSYEGGRGYFKGLTPNLLRVTPACAITFLVYESIIS-----------------------------------------------
>EOG091F02ML|Biomphalaria_glabrata|HW05_Caloria_elegans|TRANSCRIPT
------------------------------------------------------------------------------------------------------------------------FFSYNATKSWMQDGDSNKDLGAGNHMLIASMAGLFTLTITNPIWVSKTRMCLHYD--M-----P-GK--SHFVGMRETLYGVYKMEGVRGLYKGYVPSLFGISHGALQFMAYEEMKNSYNRYKNQPLDTRLSSLEYLLFAAVSKMFAATFTYPYQVVRSRLQDQHRQYN--GALDVMQQIWRKESLRGMFKGLSPYMLHIVPNIMLVFGVYEAVLSLHKE-------------------------------------------
>EOG091F02ML|Biomphalaria_glabrata|HW13_Favorinus_branchialis|TRANSCRIPT
------------------------------------------------------------------------------------------------------------------------FFAYNATKRWMQDGDTNKDLGAGNHMLIASAAGLFTLTLTNPIWVSKTRMCLHYD--V-----P-GK--VHFVGMWETLWGVYKMEGVRGLYKGYVPSLFGISHGALQFMAYEEMKNGYNRYKNQPLDTRLSSLEYLLFAAISKMFAATFTYPYQVVRSRLQDQHRHYD--GSLDVVKQIWRKESVRGMFKGLSPYMLHIVPNIMLVFGVYEAVLTLHKE-------------------------------------------
>EOG091F02ML|Biomphalaria_glabrata|HW12_Facelina_rubrovittata|TRANSCRIPT
------------------------------------------------------------------------------------------------------------------------FFSYNATKRWMQDGDTNKDLGAGNHMLIASMAGLFTLTLTNPIWVSKTRMCLRYD--T-----P-GQ--VHFVSMRATLWNVYKLEGVRGLYKGYVPSLFGISHGALQFMAYEEMKNSYNRYKNQPLDSRLSSMEYLLFAAVSKMFAATFTYPYQVVRSRLQDQHRKYD--GALDVVKQIWRKESLRGMFKGLAPYMLHIVPNIMLVFGVYEVVLSLHQE-------------------------------------------
>EOG091F02ML|Biomphalaria_glabrata|HW14_Flabellina_affinis|TRANSCRIPT
------------------------------------------------------------------------------------------------------------------------FFSYNATKRWMQDGDTNKDLGAGNHMLIASMAGLFTLTITNPIWVSKTRMCLHYN--T-----TGGK--VHFLGMWETLWNVYKMEGVRGLYKGYVPSLFGISHGALQFMAYEEMKTSYNKYKNQPLDTRLTTMEYLLFAAISKMFAATFTYPYQVIRSRLQDQHRSYN--GAADVLRQIWSYEGIRGYFKGLAPSLLRVTPARCLTFLVYESIIS-----------------------------------------------
>EOG091F02ML|Biomphalaria_glabrata|HW19_Polycera_quadrilineata|TRANSCRIPT
------------------------------------------------------------------------------------------------------------------------FFFYNTTKTWMQEGDTKKNLGAGRHMVIASLAGLATLSLSNPIWVSKTRMCLHYD--T-----P-GK--VHFVGMWETLGQVYRLEGFRGLYKGYLPGIFGISHGALQFMAYEELKTLYNNYRNQPLDTRLSSSEYLAFAAISKMFAACLTYPYQVVRSRLQDQHRTYN--GAIDVVRQIWRNESFRGLFKGLSPYMLHIVPNIMIVFGVYEAFLNLHSE-------------------------------------------
>EOG091F02ML|Biomphalaria_glabrata|NC04_Fiona_pinnata|TRANSCRIPT
------------------------------------------------------------------------------------------------------------------------FFFYNGAKRWMQDGNSNKNLGAGNHMLIASMAGLSTLSLTNPIWVSKTRMCLQYG--T-----S-GN--VQVLSMRQTLLNVYKLEGIRGLYKGYIPGLFGISHGALQFMAYEELKTKYNKYRDQPLDTRLSSLEYLLFAAISKMFAATLTYPYQVVRSRLQDQ---------------------------------------------------------------------------------------------------
>EOG091F02ML|Biomphalaria_glabrata|JG32_Unidentia_angelvaldesi|TRANSCRIPT
------------------------------------------------------------------------------------------------------------------------FFFYNSTKSWMQEGDTNRNLGPGKHMLIASMAGVFTLSLTNPIWVSKTRMCLHYD--A-----PGGK--VHFVGMWETLWKVYKFEGVRGLYKGYLPGLFGISHGALQFMAYEELKTRYNRYRNQALDTRLSSWEYLLFAAISKMFAATLTYPYQVVRSRLQDQHRNYN--GAWDVITQIWRYEKVSGYFKGL----------------------------------------------------------------------
>EOG091F02ML|Biomphalaria_glabrata|NC02_Bathydoris_clavigera|TRANSCRIPT
-------------------------------------------------------------------------------------------------------------------------------------GDTTRNLGPGKHMLIASISGLGTLSLTNPIWVSKTRMCLQYD--T-----P-GK--VRFVGMWETLWKVYKGEGVRGLYKGYLPGIFGISHGALQFMAYEELKTLYNKHRNQPLDTRLVGIQVM------------------------------------------------------------------------------------------------------------------------------
>EOG091F02ML|Biomphalaria_glabrata|HW10_Embletonia_pulchra|TRANSCRIPT
---------------------------------------------LVKVRFQVDEGPKG-AGVKRPEYKGITHAFRTIVQ-NDGWRGLYRGVTPNVTGAGLSWGLY--------------FF------------------------------------------LAKTRRCLQYD--T-----P-GN--THFVGMWQTLGQVYRKEGIRGLYKGYIPGLFGISHGALQFMAYEEMKTRYNKYRXLPLDTRLPSSEYLVFAAISKMFAATLTYPYQVVRSRLQDQHRQYT--GIIDVITQIWRYEGLVGYFKGLAPNLLRVTPACAITFIVYESIIS-----------------------------------------------
>EOG091F02ML|Crassostrea_gigas|HW16_Hancockia_cfuncinata|TRANSCRIPT
----------------------------------------------------------------------------------------------------------------------------------------------------------------------------------------------HFVGMWETLRQVYRVEGFRGLYKGYLPGLFGISHGALQFMAYEELKTSYNKYRNQPLDSRLSSLEYLAFAAISKMFAATLTYPYQVVRSRLQDQHRNYN--GVWDVVRQIWQYEGFAGYYKGLKPNLLRVTPACAITFLVYESIIT-----------------------------------------------
>EOG091F02ML|Crassostrea_gigas|JG17_Hancockia_uncinata|TRANSCRIPT
----------------------------------------------------------------------------------------------------------------------------------------------------------------------------------------------HFVGMWETLRQVYRVEGFRGLYKGYLPGLFGISHGALQFMAYEELKTSYNKYRNQPLDSRLSSLEYLAFAAISKMFAATLTYPYQVVRSRLQDQHRNYN--GVWDVVRQIWQYEGFAGYYKGLKPNLLRVTPACAITFLVYESIIT-----------------------------------------------
>EOG091F02ML|Biomphalaria_glabrata|HW15_Flabellina_babai|TRANSCRIPT
-------------------------------------------------------------------------------------------------------------------------------------------LGAGKHMLIASMAGLSTLSLTNPIWVTKTRMCLHYD--T-----P-GK--IQFVGMWETLFRVYKVEGVRGLYKGYLPGLFGISHGALQFMAYEEMKTRYNRYRNQALDTRLTSMEYLLFAAISKMFAASLTYPYQVVRSRLQDQHRNYN--GIWDVVQQIWKFEGVIGYYKGLKPNLLRVTPACAITFVVYESIIS-----------------------------------------------
>EOG091F02ML|Crassostrea_gigas|HW18_Janolus_cristatus|TRANSCRIPT
------------------------------------------------------------------------------------------------------------------------------------------------------------------------------------------------AGMRDTLGKVYKHEGFRGLYKGFVPGLFGISHGALQFMAYEEMKTYYNKYRNQPLDTRLTSAEYLMFAALSKMFAATFTYPYQVVRSRLQDQHRSYN--GVIDVVGQIWRFEGFSGFYKGLTPSLLRVTPACAITFVVYESIIS-----------------------------------------------
>EOG091F02ML|Biomphalaria_glabrata|HW04_Calmella_cavolinii|TRANSCRIPT
------------------------------------------------------------------------------------------------------------------------FLFYNTTKTYMQDGDTTKNLGPGKHMLIASVAGFATLTVANPIWVSKTRMCLQYGTGS-----P-SN--AQFVGMWETLYSVYRLEGVRGLYRGFLPGVFGISHGALQFMAYEELKTVYNKHRNQPIDTRLTSMEYLTFAALSKMFAAATTYPYQVVRSRLQEQHRSYN--GVWDCVKQIWVFEGPYGYYKGLIPNLLRVTPACAITFIVYESII------------------------------------------------
>EOG091F02ML|Biomphalaria_glabrata|JG19_Janolus_barbarensis|TRANSCRIPT
--------------------------------------------------------------------------------------------------------FI--------------SFFYNGMKKWMQEGDTNVNLGAGNHMLIASLSGLFVLSVTNPIWVSKTRMCLEYD--T-----P-GK--IRLGGMWETLGNVYKHEGFRGLYKGYVPGLIGISHGALQFMAYEEMKTHYNKYRQQPLDTRLT-----------------------------------------------------------------------------------------------------------------------------------
>EOG091F02ML|Crassostrea_gigas|CGI_10021080
MSKSQVKEANVTPPVKGILRHLKWEHLVAGVSGGAASTLLLHPLDLVKIRFQVNEGAYTVGHVDRPEYRGIIHAFRSIQK-SSGFSGLYQGVKPNVLGSASSWGFY--------------FMFYNTIKTSMQDGDTKVDLGAGKHTLAASCAGLFTLVLTNPIWVVKTRLCLQYE--ANATSVK-SE--KYYSGMADALFKIYKQEGFRGYYKGFLPGMFGISHGAIQFVCYEELKTKYNNFKERPIDYRLNSAEYITFAAMSKILAATVTYPYQVVRSRLQDQHRSYN--GIVDVLQKIYRFEGMRGYFKGMMVYLFHVTPNICIVFLVWEQVVSYSKDSYEGLWAFYKGLTPNLLRVTPACCITFVVYENIISMCHKNK--
>EOG091F02ML|Crassostrea_gigas|NC03_Doris_kerguelenensis|TRANSCRIPT
------------------------------------SSLVLHPLDLIKIRFQVDEGPQTKTRANRPEYKGINHAVRTIVR-TDGYQGLYRGVTPNVAGAGIAWGLY--------------FFFYNTTKTWMQEGDTTRDLGAGKHMGIAAVAGLFTLTVTNPIWVSKTRMCLQYAREPG----Q-GS--LQYRSLADTLYKIYKVEGVRGLYKGYLPGVFGISHGALQFMAYEELK-------------------FMAAGACSKTIATCIAYPHEVVRTRLRQEGSRYE--RFFQTLSLVYREEGHRGLYRGLATQLVRQIPNTAIVMATYETV-------------------------------------------------
>EOG091F02ML|Crassostrea_gigas|NC01_Armina_californica|TRANSCRIPT
--------------------HIQFEHLAAGVSGGVVSSLVLHPLDLIKVRFQVDEGLYH-GKVKRPTYNGIIHAFRSIVQ-TDGWRGLYRGVTPNVTGAGLSWGLY--------------FFFYNSSKRWMQDGDTKKNLGAGNHMLIASVAGLFTLTLTNPIWVSKTRMCLHYD------------------------------------------------------------------------------------------------------------------------------KYEGFYGYYKGLVPNLLRVTPACAITFFVYESIIT-----------------------------------------------
>EOG091F02ML|Lottia_gigantea|LotgiG197574
MVETTGKNGKFDPVSYRPK--IKAEHLAAGFLGGVVSTFVLHPLDLVKIRFQVNEGFN--VAASRPQYHGIWHAIKSIKK-SHGFGGLYQGVTPNVSGAGLSWGFY--------------FLFYSQIKDYLQDGDSKKNLGPAKNIAAAAASGFATLVLANPIWVTKTRLCLQYE--N-----S-GSSVVRYNGMIDALLKIGKTEGYRGLYKGFVPGCLGISHGAIQFMVYEEMKTQYNLYRKQDLDHRLTTVEYLSFAAGSKMIAAVLTYPYQVLRSRLQDQHRSHT--NLRSVVKSIWKYEGFKGFYKGMGIYLWHVTPNICIVFLLYEYITNWKPLPI-GWYGYYKGLTPNLLRVVPACALTFVVYENTITYFNGSSVK
>EOG091F02ML|Biomphalaria_glabrata|JG30_Tritonia_festiva|TRANSCRIPT
GER---------------------------------------------------------------QFNGLVDVYKKTLK-SDGIAGLYRGFVISCVG-------------------------------------------------------------------------IHYT--T-----P-GK--VHFIGMWETLGRVYKLEGVRGLYKGYLPGLFGISHGALQFMAYEELKTMYNKYRDQPLDTRLSSLEYLTFAAISKMFAATLTYPYQV-----------------------------------------------------------------------------------------------------------
>EOG091F02ML|Crassostrea_gigas|JG24_Noumeaella_rubrofasciata|TRANSCRIPT
----------------------------------------------------------------KPRFKGFFHGVRCIVA-EQGLRGVYQGVTATMMKQGSNQAIR--------------FFVMETMKDWYRGDDKQKKVPTLVTGCFGAIAGTASVYGNTPIDVVKTR-----------------------------------------------------------------------------MDTRLSSLEYLLFAATSKMFAATFTYPYQVVRSRLQDQHRHYD--GAMDVVRQIWRYEGFRGYFKGLTPNLLRVTPACAITFLVYESII------------------------------------------------
>EOG091F02ML|Biomphalaria_glabrata|JG08_Dendronotus_venustus|TRANSCRIPT
-----------------------------------------------------------------------------------------------------------------------------------------------------------------------------------------------YTGILDALRKVWKAEGLSGLWSGTLPSLILAANPAVQFMVYEALKRYMQGFTGQ---AELSGAVYFSIGAMAKIVATLVTYPIQLVQSRVRSGYNEKSSESLRSVLVGLLRKNGILGLFKGLEAKLLQTVLTAALMFLCYEKI-------------------------------------------------
