# Supplementary material for: Transcriptomics provides a robust framework for the relationships of the major clades of cladobranch sea slugs (Mollusca, Gastropoda, Heterobranchia), but fails to resolve the position of the enigmatic genus Embletonia
Source: BMC Ecol Evol. 2021 Dec 28;21:226. doi: 10.1186/s12862-021-01944-0 (PMC8895541; doi:10.1186/s12862-021-01944-0)
Supplement: Supplementary file 6 — Additional file 6. Archive S4: Unmasked multiple sequence alignments on amino acid level including Doris kerguelenensis and Calmella cavolini prior to the removal of outliers. [file 12862_2021_1944_MOESM6_ESM.zip › Archive_S4/Alignments/EOG091F06YV.aa.fasta]

>EOG091F06YV|Biomphalaria_glabrata|BGLTMP001061
MTPYSVYQSQDKDMCCPADDPRSYLDHDTSTSYVIALTNATTEPTFMACLDAAEDERPCYIQQDRSSEPDTLNDCECFDVHGGWIHRTATDKMHYFQEPEYNECENTDREFQNEQLVEEGIQNHKGNMAEEMYHTKEYYVMGGETSVKSMIRTGEQNYLHEDGLESYNADRGIQRIISIRNNYVPKDFKRSFQIGVLRSSRPDINESLEHNCSSDIYDTREKAGKVYTNLDDQGSEIRTVNNCISRNYTIDIKVRKGSAVKNGVNCSSGGGYEFENYNRRGGLGMGDGVCQQWNLASLSPEENREKASPALFYQNRENAASVSLQWNQEKAAPQWSRENRASTSPHWIRDDIKPTSPQFRRENMTDERENQESDINPIRHWTTQSRPIISLRPHWQQGNAATASSHLTEENGASSSNVSRRNMKTSSPQRIQQNVNSERHESKSSNQSMSSSRSKHDLIHTLRNSGKHVEATLLNKSNPTERDTVQMTSNDLLMSSTESSMDEHQLTSCNDDSKSTQEIKKN---------------------------SSNGSGKNHVRADCPKVDVDEIIVEAVETKSKDNL--TSNLILPPCRICGAKASGFHYGVNSCEACKGFFRRALKRPMVFH-CTKNS-T-CDVK--GNKRSSCRFCRYKRCLKLGMSKDAIKTGRYSHKKRTRDTIEVKMLQQEQN-V---VTD-----------------------------------------------------SSD-------------------MDAL--------------------------------------LKSLFSADDNLLKSSATATEDVLL---------DKQMA-----YLRYYKSQNSSHEEHQMDISMELAQEKDKNNRDIVSHKFRLSKRMEPSNDVSCTQVTGDHKRITTSPNNLSGSLPGNLPRSIPANIPGSPIKKTTVNNRNVFSDVLSLDKTNFHGNYYSQINFPVKNVSQTSINDCQEESSNSSVNLINCNLGFAYRGKLTSRNENFSLACSNHKLENTDSDVDNGSRSATKRTRVVERGVALIASHCKRRKSTPADSLVNDDRTQAHVSEESKTAVIARAEKWVMGYIKFARSLPGELIDCFYCRKKKFAN-------------------------------------------------
>EOG091F06YV|Biomphalaria_glabrata|HW19_Polycera_quadrilineata|TRANSCRIPT
---------------------------------------------------------------------------------------------------------------------------------------------------------------------------------------------------------------------------------------------------------------------------------------------------------------------------------------------------------------------------------------------------------------------------------------------------------------------------------------------------------------------------------------------------------------------------------------------------------------LPPCRICGAKASGFHYGVNSCEACKGFFRRALKCPVLFH-CTKEN-A-CSIK--RNNRSACRFCRYQRCLSLGMSRDAIKTGRYSHKKRTSDIIEVKQLESKTR---------------------------------------------------------------------------------------------------------------------------------FPVDA-------------------------------------------------------------------------------------------------------------------------------------------------------------------------------------------------------------------------------------------------------------------------------------------------------------------------------------------------------------------
>EOG091F06YV|Biomphalaria_glabrata|HW16_Hancockia_cfuncinata|TRANSCRIPT
----------------------------------------------------------------------------------------------------------------------------------------------------------------------------------------------------------------------------------------------------------------------------------------------------------------------------------------------------------------------------------------------------------------------------------------------------------------------------------------------------------------------------------------------------------------------------------------------------------SGSMFLPPCRICGAKASGFHYGVNSCEACKGFFRRALKRPVGFF-CSKNN-T-CNVK--GNRRSSCRHCRYKRCLSLGMSKEAIKTGRYSHKKRTQDIIEVKNLQRQSS-C---EQE-----------------------------------------------------DSR-------------------HEDV--------------------------------------MERLMTAHESYVISSAHSPDSYLY---------KKQKD-----Y--------------------------------------------------------------------------------------------------------------------------------------------------------------------------------------------------------------------------------------------------------------------------------------------------------------------------------
>EOG091F06YV|Biomphalaria_glabrata|HW05_Caloria_elegans|TRANSCRIPT
--------NQQNDDSCDSSANKNII----------------------------------------------------------------SDNVDFFVDNEADDCDGL-------------------------------------VSAKSKSRAG-------------------------------------------------------------------------------------------------------------------------------------------------------------------------------------------------------------------------------------------------------------------------------------------------------------------------------------------------------KKSTDSPNRCSSSCYTKSTLDNKIS---------------------------NNNNNNINN-------------------------S--PRTPFLPPCKICGAKASGFHYGVNSCEACKGFFRRVLKSPVAFF-CTKNN-S-CNLK--RNKRSSCRFCRYKRCLSLGMSKEAIKTGRYSHQKRTQDIIAVKYLQSYKD-P---DYD-----------------------------------------------------YFE-------------------FDEI--------------------------------------LENLLVSHHSNIVSSARFQDSYLY---------KKQKD-----YHKMFLVQ-------------------------------------------------------------------------------------------------------------------------------------------------------------------------------------------------------------------------------------------------------------------------------------------------------------------------
>EOG091F06YV|Biomphalaria_glabrata|HW13_Favorinus_branchialis|TRANSCRIPT
--------------------------------------------------------------------------------------------------------------------------------------------------------------------------------------------------------------------------------------------------------------------------------------------------------------------------------------------------------------------------------------------------------------------------------------------------------------------------------------------------------------------------------------------------------------------------------------------------------------FLPPCKICGAKASGFHYGVNSCEACKGFFRRVLKRPVVFF-CTKNN-S-CNLK--RNKRSSCRFCRYKRCLSLGMSKDAIKTGRYSHQKRTQDIMAVKYLQ-------------------------------------------------------------------------------------------------------------------------------------------------------------------------------------------------------------------------------------------------------------------------------------------------------------------------------------------------------------------------------------------------------------------------------------------------------------------------------------------------------------
>EOG091F06YV|Biomphalaria_glabrata|HW12_Facelina_rubrovittata|TRANSCRIPT
--------------------------------------------------------------------------------------------------------------------------------------------------------------------------------------------------------------------------------------------------------------------------------------------------------------------------------------------------------------------------------------------------------------------------------------------------------------------------------------------------------------------------------------------------------------------------------------------------------------FLPPCKICGAKASGFHYGVNSCEACKGFFRRVLKRPVVFF-CTKNN-S-CNLK--RNKRSSCRFCRYKRCLSLGMSKEAIKTGRYSHQKRTQDIMAVKYLQTYKD-P---DHD-----------------------------------------------------YFE-------------------LDEI--------------------------------------LENLLVSHQSNIVSSARFQDSFLY---------KKQKD-----Y--------------------------------------------------------------------------------------------------------------------------------------------------------------------------------------------------------------------------------------------------------------------------------------------------------------------------------
>EOG091F06YV|Biomphalaria_glabrata|JG27_Phidiana_lynceus|TRANSCRIPT
---------------------------------------------------------------------------------------------------------------------------------------------------------------------------------------------------------------------------------------------------------------------------------------------------------------------------------------------------------------------------------------------------------------------------------------------------------------------------------------------------------------------------------------------------------------------------------------------------------------------------------------------------AFF-CTKNN-S-CNLK--RNKRSSCRFCRYKRCLSLGMSKEAIKTGRYSHQKRTQDIMAVKYLESYRD-P---EYD-----------------------------------------------------YFE-------------------LDEI--------------------------------------LENLIISHQSNIISSARFQDSYLY---------KKQKD-----YHKMFLMQ-------------------------------------------------------------------------------------------------------------------------------------------------------------------------------------------------------------------------------------------------------------------------------------------------------------------------
>EOG091F06YV|Biomphalaria_glabrata|NC05_Hermissenda_crassicornis|TRANSCRIPT
-----------------------------------------------------------------------------------------------------------------------------------------------------------------------------------------------------------------------------------------------------------------------------------------------------------------------------------------------------------------------------------------------------------------------------------------------------------------------------------------------------------------------------------------------------------------------------------------------------------------------AKASGFHYGVNSCEACKGFFRRVLKRPVVFF-CTKNN-S-CNLK--RNKRSSCRFCRYKRCLSLGMSKEAIKTGRYSHQKRTQDIMAVKYLQTYND-N---END-----------------------------------------------------YFE-------------------MDEI--------------------------------------LEKLLVSHQSNIVSSARFQDSYLY---------KKQKD-----YHKLF----------------------------------------------------------------------------------------------------------------------------------------------------------------------------------------------------------------------------------------------------------------------------------------------------------------------------
>EOG091F06YV|Biomphalaria_glabrata|JG12_Dondice_parguerensis|TRANSCRIPT
------------------------------------------------------------------------------------------------------------------------------------------------------------------------------------------------------------------------------------------------------------------------------------------------------------------------------------------------------------------------------------------------------------------------------------------------------------------------------------------------------------------------------------------------------------------------SKTAND-------------------------A--TRAPFLPPCKICGAKASGFHYGVNSCEACKGFFRRVLKRPVVFF-CTKNN-S-CNLK--RNKRSSCRFCRYKRCLSLGMSKEAIKTGRYSHQKR------------------------------------------------------------------------------------------------------------------------------------------------------------------------------------------------------------------------------------------------------------------------------------------------------------------------------------------------------------------------------------------------------------------------------------------------------------------------------------------------------------------------
>EOG091F06YV|Biomphalaria_glabrata|NC08_Tritonia_hamnerorum|TRANSCRIPT
-------------------------------------------------------------------------------------------------------------------------------------------------------------------------------------------------------------------------------------------------------------------------------------------------------------------------------------------------------------------------------------------------------------------------------------------------------------------------------------------------------------------------------------------------------------------------------------------------------------LYLPPCRICGAKASGFHYGVNTCEACKGFFRRALKRPMVFF-CTKNN-S-CNVK--GGKRSSCRYCRYKRCLNLGMSKDAIKTGRYSHQKRTNDIIEVKRIQQDSSNS---DSE-----------------------------------------------------TVE-------------------LDEI--------------------------------------FDKLLTAHESYIISNARAADSFLY---------KKQKD-----Y--------------------------------------------------------------------------------------------------------------------------------------------------------------------------------------------------------------------------------------------------------------------------------------------------------------------------------
>EOG091F06YV|Biomphalaria_glabrata|JG23_Melibe_leonina|TRANSCRIPT
-----------------------------------------------------------------------------------------------------------------------------------------------------------------------------------------------------------------------------------------------------------------------------------------------------------------------------------------------------------------------------------------------------------------------------------------------------------------------------------------------------------------------------------------------------------------------------------------------------SSA--TNSLFLPPCRICGAKASGFHYGVNSCEACKGFFRRALKRPFGFF-CSKNN-T-CNVK--GNRRSSCRYCRYKRCLGLGMSKDAIKTGRYSHQKRTMDIIEVKNLQNNSK-G---ERD-----------------------------------------------------SLQ-------------------LDDI--------------------------------------LDTLMTSHESHVISTARCTDSYLY---------KKQRD-----YHNLY----------------------------------------------------------------------------------------------------------------------------------------------------------------------------------------------------------------------------------------------------------------------------------------------------------------------------
>EOG091F06YV|Biomphalaria_glabrata|JG07_Cuthona_albocrusta|TRANSCRIPT
--------------------------------------------------------------------------------------------------------------------------------------------------------------------------------------------------------------------------------------------------------------------------------------------------------------------------------------------------------------------------------------------------------------------------------------------------------------------------------------------------------------------------------------------------------------------------------------------------------------FLPPCRICGAKASGFHYGVNSCEACKGFFRRAIKKPMLME-CRKNN-E-CNWK--TTKRSSCRYCRYKRCLNLGMSKDAIKTGRYSHQKRTKDIIEVKHLQ-------------------------------------------------------------------------------------------------------------------------------------------------------------------------------------------------------------------------------------------------------------------------------------------------------------------------------------------------------------------------------------------------------------------------------------------------------------------------------------------------------------
>EOG091F06YV|Biomphalaria_glabrata|HW07_Cuthona_caerulea|TRANSCRIPT
-------------------------------------------------------------------------------------------------------------------------------------------------------------------------------------------------------------------------------------------------------------------------------------------------------------------------------------------------------------------------------------------------------------------------------------------------------------------------------------------------------------------------------------------------------------------------------------------------------------MLLPPCRICGSKASGFHYGVNSCEACKGFFRRALKKPMLME-CRKNN-K-CNWK--RSKRNSCRFCRFKRCLSMGMSKGAIKTGRYSHQKRTKDIIEVKQLQSCYEK----NSD-----------------------------------------------------IFR-------------------GGEI--------------------------------------IENLVYSHDKLIAMFLSCTESTLL---------EMQTT-----YLSAFLEHHKS----------------------------------------------------------------------------------------------------------------------------------------------------------------------------------------------------------------------------------------------------------------------------------------------------------------------
>EOG091F06YV|Biomphalaria_glabrata|HW01_Armina_tigrina|TRANSCRIPT
----------------------------------------------------------------------------------------------------------------------------------------------------------------------------------------------------------------------------------------------------------------------------------------------------------------------------------------------------------------------------------------------------------------------------------------------------------------------------------------------------------------------------------------------------------------------------------------------------------SSSPFLPPCRICGDKASGFHYGVNSCEACKGFFRRALKRPMVYF-CTKNN-A-CNVK--GNRRSSCRFCRYKRCLSLGMSKDAIKTGRYTHQKRTNDIMEVKRIQSGIAEE---SDG-----------------------------------------------------H-Q-------------------IADL--------------------------------------LDKLVSAHES------------------------------------------------------------------------------------------------------------------------------------------------------------------------------------------------------------------------------------------------------------------------------------------------------------------------------------------------------------------
>EOG091F06YV|Biomphalaria_glabrata|HW11_Eubranchus_exiguus|TRANSCRIPT
-------------------------------------------------------------------------------------------------------------------------------------------------------------------------------------------------------------------------------------------------------------------------------------------------------------------------------------------------------------------------------------------------------------------------------------------------------------------------------------------------------------------------------------------------------------------------NSNTD-------------------------I--HKSLFLPPCRICGAKASGFHYGVNSCEACKGFFRRVLKKPTLSE-CRNNN-L-CDVK--RNKRSLCRFCRYQRCLSLGMSKEAIKTGRYSHEKRTKDVIEVKSLLKT----------------------------------------------------------------------------------------------------------------------------------------------------------------KTQIN------------SNSSHDS-------------------------------------------------------------------------------------------------------------------------------------------------------------------------------------------------------------------------------------------------------------------------------------------------------------------
>EOG091F06YV|Biomphalaria_glabrata|JG14_Eubranchus_rustyus|TRANSCRIPT
----------------------------------------------------------------------------------------------------------------------------------------------------------------------------------------------------------------------------------------------------------------------------------------------------------------------------------------------------------------------------------------------------------------------------------------------------------------------------------------------------------------------------------------------------------------------------------------------------------NKSLFLPPCRICGAKASGFHYGVNSCEACKGFFRRVLKKPLLQE-CRKNN-M-CDVK--KYMRSSCRFCRYQRCLRLGMSKQAIKTGRYSHWKRTKDVLEIKDLQ-------------------------------------------------------------------------------------------------------------------------------------------------------------------------------------------------------------------------------------------------------------------------------------------------------------------------------------------------------------------------------------------------------------------------------------------------------------------------------------------------------------
>EOG091F06YV|Biomphalaria_glabrata|NC02_Bathydoris_clavigera|TRANSCRIPT
-----------------------------------------------------------------------------------------------------------------------------------------------------------------------------------------------------------------------------------------------------------------------------------------------------------------------------------------------------------------------------------------------------------------------------------------------------------------------------------------------------------------------------------------------------------------------------------------------------------STTVLPPCRICGAKASGFHYGVNSCEACKGFFRRALKRPMNFC-CIKNR-T-CDVK--GNKRSSCRFCRYKRCVGLGMCREAIKTGRYSHKKRTLDTIEVKQLQNTAN-GHLVVDR-----------------------------------------------------GND-------------------FEEV--------------------------------------LSILLTAHGLQMSAVAGETEDVIY---------KKQIE-----Y--------------------------------------------------------------------------------------------------------------------------------------------------------------------------------------------------------------------------------------------------------------------------------------------------------------------------------
>EOG091F06YV|Crassostrea_gigas|CGI_10006759
MDAESG-------------------------------------------------------------------------------------------------------------------------------------------------------------------------------------------------------------------------------------------------------------------------------------------------------------------------------------------------------------------------------------------------------GSALSSPSEPTMSDGASPQERKIQDVKEEAMYSAEYGNYF----------------------------------------------------NNCYTPNSEEDMDFGSQTSPPKVQSSPQQRKKTLKRPCSSSTDDVVMTKPTAYSGMDSSQD--SPDSAQ-------------------------QPTSSTPFLPPCRVCGEKASGFHYGVNTCEACKGFFRRSLRRKTEYK-CVKSDKN-CTIA--PGKRNGCPLCRYNKCLAVGMSKEAIKTGRYTHEKRTQDIREIKRLQNQVE-V---KEEVEKPSLENQVKLAAVNEEYEKLAEHMDNAQKTMYGPLLAFWTNQKAISKLTSDYAEAFRLKSEMFGSMNNLSKEEYQQFYSQTGIDLDNRMMLVSNFATNMEKSITKFVTFTKTIPGFAALPLEDQANLVKSSRFEFWMFGFWKFIDVENRVLTGPARNCYHSS--------------------------------------------------------------------------------------------ELCNVWNKDFVEALFNFGQTLHNLQMSDLEIALV-------------------------------------------------------------------------------------------------------RCICLTYTDRCELKSPEKVEEIQWKMIMCLKYIIEKNHDNSERYLSRIMDRLAAVRNLTDWSNKIAQEVKLDWPILQRHPLLLEMMSM
>EOG091F06YV|Crassostrea_gigas|HW21_Tritonia_manicata|TRANSCRIPT
--------------------------------------------------------------------------------------------------------------------------------------------------------------------------------------------------------------------------------------------------------------------------------------------------------------------------------------------------------------------------------------------------------------------------------------------------------------------------------------------------------------------------------------------------------------------------------------------------------------LLPPCRVCGAPGSGFHYGVTTCEACKGFFRRSFVRDTPYQ-CIKSR-H-CVIGPSTSRRQSCPKCRYNKCLAVGMSREAIKTGRYSLDKKCQDILEL-----------------------------------------------------------------------------------------------------------------------------------------------------------------------------------------------------------------------------------------------------------------------------------------------------------------------------------------------------------------------------------------------------------------------------------------------------------------------------------------------------------------
>EOG091F06YV|Crassostrea_gigas|HW10_Embletonia_pulchra|TRANSCRIPT
--------------------------------------------------------------------------------------------------------------------------------------------------------------------------------------------------------------------------------------------------------------------------------------------------------------------------------------------------------------------------------------------------------------------------------------------------------------------------------------------------------------------------------------------------------------------------------------------------------------LLPPCRVCGAPGAGFHYGVTTCEACKGFFRRSFVRDTPYQ-CMKSR-H-CSIGPNTLRRQSCPRCRYRKCLDVGMSREAIKTGRYSLNKKYQDILEL-----------------------------------------------------------------------------------------------------------------------------------------------------------------------------------------------------------------------------------------------------------------------------------------------------------------------------------------------------------------------------------------------------------------------------------------------------------------------------------------------------------------
>EOG091F06YV|Crassostrea_gigas|HW06_Cratena_peregrina|TRANSCRIPT
---------------------------------------------------------------------------------------------------------------------------------------------------------------------------------------------------------------------------------------------------------------------------------------------------------------------------------------------------------------------------------------------------------------------------------------------------------------------------------------------------------------------------------------------------------------------------------------------------------------LPPCRVCGEPGTGLHYGVNTCGACKGFFRRSLSRHEPYE-CSRSS-F-CRVGPGTSRRQSCPKCRLEKCLFVGMSKEAIKIGRYTLVKRSKDFEEV-----------------------------------------------------------------------------------------------------------------------------------------------------------------------------------------------------------------------------------------------------------------------------------------------------------------------------------------------------------------------------------------------------------------------------------------------------------------------------------------------------------------
>EOG091F06YV|Crassostrea_gigas|JG16_Flabellina_iodinea|TRANSCRIPT
----------------------------------------------------------------------------------------------------------------------------------------------------------------------------------------------------------------------------------------------------------------------------------------------------------------------------------------------------------------------------------------------------------------------------------------------------------------------------------------------------------------------------------------------------------------------------------------------------------ATTNMLPPCRVCGEPGTGFHYGVTACGACKGFFRRSIVRKEAYV-CVQNY-M-CKVGPSTSRRQSCPKCRYDKCIRVGMSKEACKVGRYSLLKKSKDMEELMEQQHKEE-I---EKQ-----------------------------------------------------QRE-------------------H---------------------------------------------------------------------------------------------------------------------------------------------------------------------------------------------------------------------------------------------------------------------------------------------------------------------------------------------------------------------------------------------------------------------
>EOG091F06YV|Crassostrea_gigas|NC01_Armina_californica|TRANSCRIPT
----------------------------------------------------------------------------------------------------------------------------------------------------------------------------------------------------------------------------------------------------------------------------------------------------------------------------------------------------------------------------------------------------------------------------------------------------------------------------------------------------------------------------------------------------------------------------------------------------------SGNPSLPPCRVCGEPGCGFHYGVTTCGACKGFFRRCLVRKEPYT-CIQSQ-L-CHVGPGISRRQSCPKCRYEKCLAVGMSKEACKVGRYSLIKKSKDMEE------------------------------------------------------------------------------------------------------------------------------------------------------------------------------------------------------------------------------------------------------------------------------------------------------------------------------------------------------------------------------------------------------------------------------------------------------------------------------------------------------------------
>EOG091F06YV|Crassostrea_gigas|HW17_Hermissenda_crassicornis|TRANSCRIPT
----------------------------------------------------------------------------------------------------------------------------------------------------------------------------------------------------------------------------------------------------------------------------------------------------------------------------------------------------------------------------------------------------------------------------------------------------------------------------------------------------------------------------------------------------------------------------------------------------------TTTNVLPPCRVCGERGTGYHYGVTTCVACKGFFRRSLQRSESYV-CIKSR-L-CLVGPSINRRQSCPKCRYDKCIAVGMSKEACKTGRYSMDKKANDWKEVMREQ-------------------------------------------------------------------------------------------------------------------------------------------------------------------------------------------------------------------------------------------------------------------------------------------------------------------------------------------------------------------------------------------------------------------------------------------------------------------------------------------------------------
>EOG091F06YV|Crassostrea_gigas|JG30_Tritonia_festiva|TRANSCRIPT
------------------------------------------------------------------------------------------------------------------------------------------------------------------------------------------------------------------------------------------------------------------------------------------------------------------------------------------------------------------------------------------------------------------------------------------------------------------------------------------------------------------------------------------------------------------------------------------------------------TPDLPPCYVCGNKATGFHYGVNTCGACKGFFLKSSVRTRPFR-CMKN-------------------------LQVGMSKEAIKIGRYTFNKRTQLALEMMRVK-------------------------------------------------------------------------------------------------------------------------------------------------------------------------------------------------------------------------------------------------------------------------------------------------------------------------------------------------------------------------------------------------------------------------------------------------------------------------------------------------------------
>EOG091F06YV|Crassostrea_gigas|JG28_Scyllaea_fulva|TRANSCRIPT
---------------------------------------------------------------------------------------------------------------------------------------------------------------------------------------------------------------------------------------------------------------------------------------------------------------------------------------------------------------------------------------------------------------------------------------------------------------------------------------------------------------------------------------------------------------------------------------------------------------LPPCRVCGGKAAGFHYGANTCEACKGFFHRSLRRKEDYK-CIGVGSG-CDVR--PGKQRSCPRCRFQKCLDAGMSRAAIKTGRYTYVKRNQDNLEVQNLQEEIEKQ---QRE-----------------------------------------------------HYESCRLRKEIFGGICRLLDQEYDEIYGVTGIDVDERKLRMIEYSKAMENTIRGMVNFAKAIPGFSQLSTQEKLNLIKYSRQEFCFLNLFKYVNPELRVYRG--------------------------------------------------------------------------------------------------------------------------------------------------------------------------------------------------------------------------------------------------------------------------------------------------------------------------------------
>EOG091F06YV|Crassostrea_gigas|NC07_Tritonia_diomedea|TRANSCRIPT
--------------------------------------------------------------------------------------------------------------------------------------------------------------------------------------------------------------------------------------------------------------------------------------------------------------------------------------------------------------------------------------------------------------------------------------------------------------------------------------------------------------------------------------------------------------------------------------------------------------ILPPCRVCGDKAAGFHYGANTCEACKGFFHRSLRRKEDYK-CLGVGTG-CDVR--PGKQRSCPRCRFQKCLDAGMSRAAIKTGRYTYVKRNQDNLEVQSLQ-------------------------------------------------------------------------------------------------------------------------------------------------------------------------------------------------------------------------------------------------------------------------------------------------------------------------------------------------------------------------------------------------------------------------------------------------------------------------------------------------------------
>EOG091F06YV|Lottia_gigantea|LotgiG133697
--------------------------------------------------------------------------------------------------------------------------------------------------------------------------------------------------------------------------------------------------------------------------------------------------------------------------------------------------------------------------------------------------------------------------------------METSDV------------------------------------------------------------------------------------PVGVADVSIT---------------------------D--SKPNPP-------------------------APTNTASMLPPCRVCGEKASGFHYGANTCEACKGFFRRSLKKKGEYK-CV-NNKD-CNIG--PGKRNGCPKCRYKICLDIGMSKEG----------------------KYND-SI------------------------------------------------------------------------------------------------------------------------------------------------------------------------------------------------------------------------------------------------------------------------------------------------------------------------------------------------------------------------------------------------------------------------------------------------------------------------------------------------------
>EOG091F06YV|Crassostrea_gigas|JG11_Dondice_occidentalis|TRANSCRIPT
---------------------------------------------------------------------------------------------------------------------------------------------------------------------------------------------------------------------------------------------------------------------------------------------------------------------------------------------------------------------------------------------------------------------------------------------------------------------------------------------------------------------------------------------------------------------------------------------------------------LPPCRICKAPGAGFHYGVNTCEACKGFFHRSLSHWPRYK-CLNKG-K-CTIQ--QGQGKMCRLCRYQKCLDTGMSKSAIKTGRYNYKKKTDDILEVKKM--------------------------------------------------------------------------------------------------------------------------------------------------------------------------------------------------------------------------------------------------------------------------------------------------------------------------------------------------------------------------------------------------------------------------------------------------------------------------------------------------------------
>EOG091F06YV|Crassostrea_gigas|JG18_Hermissenda_opalescens|TRANSCRIPT
---------------------------------------------------------------------------------------------------------------------------------------------------------------------------------------------------------------------------------------------------------------------------------------------------------------------------------------------------------------------------------------------------------------------------------------------------------------------------------------------------------------------------------------------------------------------------------------------------------------LPPCRICSAPGAGFHYGVNTCEACKGFFHRSLNHWSRYK-CLNKG-K-CLIQ--HGQGKMCRLCRYQKCLEMGMSKSAIKTGRYNYKKKTDDILEVKKMTKELAKD---SAVE------------------------------------------------------------------------------------------------------------------------------------------------------------------------------------------------------------------------------------------------------------------------------------------------------------------------------------------------------------------------------------------------------------------------------------------------------------------------------------------------
>EOG091F06YV|Crassostrea_gigas|JG25_Palisa_papillata|TRANSCRIPT
---------------------------------------------------------------------------------------------------------------------------------------------------------------------------------------------------------------------------------------------------------------------------------------------------------------------------------------------------------------------------------------------------------------------------------------------------------------------------------------------------------------------------------------------------------------------------------------------------------------LPPCRICSAPGAGFHYGVNTCEACKGFFHRSLNHCSRYK-CVNKR-N-CTIR--HGKGKMCRLCRYQKCLDMGMSKSAIKTGRYNYKKKTDDILEVKK---------------------------------------------------------------------------------------------------------------------------------------------------------------------------------------------------------------------------------------------------------------------------------------------------------------------------------------------------------------------------------------------------------------------------------------------------------------------------------------------------------------
>EOG091F06YV|Crassostrea_gigas|JG15_Favorinus_auritulus|TRANSCRIPT
---------------------------------------------------------------------------------------------------------------------------------------------------------------------------------------------------------------------------------------------------------------------------------------------------------------------------------------------------------------------------------------------------------------------------------------------------------------------------------------------------------------------------------------------------------------------------------------------------------------LPPCRVCDAPGTGFHYGVNTCEACKGFFHRSLKQWTKYK-CVNKR-N-CVIQ--HGSGVLCRLCRYQRCLVMGMSKQAIKTGRYNYQKKTDDILEVKQLRAQ-----------------------------------------------------------------------------------------------------------------------------------------------------------------------------------------------------------------------------------------------------------------------------------------------------------------------------------------------------------------------------------------------------------------------------------------------------------------------------------------------------------
>EOG091F06YV|Biomphalaria_glabrata|JG10_Dirona_picta|TRANSCRIPT
---------------------------------------------------------------------------------------------------------------------------------------------------------------------------------------------------------------------------------------------------------------------------------------------------------------------------------------------------------------------------------------------------------------------------------------------------------------------------------------------------------------------------------------------------------------------------------------------------------------LPPCRICGAAGTGFHYGVNTCEACKGFFHRSLTYSSKYK-CDNEG-A-CVIQ--HGRGKMCRQCRYKKCVNMGMSKTAIKTGRYNSKKKTDDTLEVQQMKE------------------------------------------------------------------------------------------------------------------------------------------------------------------------------------------------------------------------------------------------------------------------------------------------------------------------------------------------------------------------------------------------------------------------------------------------------------------------------------------------------------
>EOG091F06YV|Crassostrea_gigas|HW18_Janolus_cristatus|TRANSCRIPT
---------------------------------------------------------------------------------------------------------------------------------------------------------------------------------------------------------------------------------------------------------------------------------------------------------------------------------------------------------------------------------------------------------------------------------------------------------------------------------------------------------------------------------------------------------------------------------------------------------------LPPCRVCSAPGTGFHYGVNSCEACKGFFHRSQAHASRYK-CDKED-C-CTIQ--FGH-RMCRKCRLQKCIAVGMSKSAIKTGRYDYKKKTGDILEVKKLKEEIEKQ---QRE-----------------------------------------------------HYENCRLHKEMFGNTPHLENQAYDEIYEITGIDVDNRKKVMMAFTTSMEKIIQGMVFFAKAIPGFSGLTTEDKIKLIKYSRSEFCFMNQFKYVNSDLRMYRG-----CHRLW---------------------------------------------------------------------------------------QCTVEMENMGNCDVLCEHINFLGRIKSFNLTTEDCVML-------------------------------------------------------------------------------------------------------RAMVIMAPDRCTIGDTSTVTAIHSKLVDLFIHQLSKHHDR---------------------------------PMLQFAKIMSIL---
>EOG091F06YV|Biomphalaria_glabrata|NC06_Pleurobranchaea_californica|TRANSCRIPT
-----------------------------------------------------------------------------------------------------------------------------------------------------------------------------------------------------------------------------------------------------------------------------------------------------------------------------------------------------------------------------------------------------------------------------------------------------------------------------------------------------------------------------------------------------------------------------------------------------------SSVKLPPCRICEAPGAGFHYGVNTCEACKGFYQRSLQMHKYYK-CRGKS-KNCVVK--EGLGSICQYCRFQKCLKFGMSKTAIKTGRYTSTKRTKDFLEIKAIKSGKKMPG----S-----------------------------------------------------SAD-------------------MEIH--------------------------------------QEKLFPA---------------------------------------------------------------------------------------------------------------------------------------------------------------------------------------------------------------------------------------------------------------------------------------------------------------------------------------------------------------------
>EOG091F06YV|Crassostrea_gigas|HW04_Calmella_cavolinii|TRANSCRIPT
---------------------------------------------------------------------------------------------------------------------------------------------------------------------------------------------------------------------------------------------------------------------------------------------------------------------------------------------------------------------------------------------------------------------------------------------------------------------------------------------------------------------------------------------------------------------------------------------------------------LPPCRVCEGPAGGFHYGVNTCEACKGFFHRSSNGNEQLK-CETGG-E-CPVL--YTIPRICKKCRYAKCIAVGMAKQAIKTGRYTVEKRTKDILEIKSLQGK-----------------------------------------------------------------------------------------------------------------------------------------------------------------------------------------------------------------------------------------------------------------------------------------------------------------------------------------------------------------------------------------------------------------------------------------------------------------------------------------------------------
>EOG091F06YV|Crassostrea_gigas|HW14_Flabellina_affinis|TRANSCRIPT
-------------------------------------------------------------------------------------------------------------------------------------------------------------------------------------------------------------------------------------------------------------------------------------------------------------------------------------------------------------------------------------------------------------------------------------------------------------------------------------------------------------------------------------------------------------------------------------------------------A--NSSYCLPPCRVCGESATGIHYGISTCTACKGFFRRSLIRREPYI-CLKNH-L-CRVGLNTRRRDTCPLCRYQKCVSVGMSVDNIRVGRYSQAKKYIYTAEYHKQKQLQEEQ---E-----------------------------------------------------------------------------------------------------------------------QEQQ------------------------------------------------------------------------------------------------------------------------------------------------------------------------------------------------------------------------------------------------------------------------------------------------------------------------------------------------------------------------
>EOG091F06YV|Lottia_gigantea|JG08_Dendronotus_venustus|TRANSCRIPT
------------------------------------------------------------------------------------------------------------------------------------------------------------------------------------------------------------------------------------------------------------------------------------------------------------------------------------------------------------------------------------------------------------------------------------------EI------------------------------------------------------------------------------------SSNVVDTSIS---------------------------N--LPASKP-------------------------LS-SSQPWLPPCRVCGENASGLHYGVNTCEACKGFFRRSLQRKDSYS-CKGNR-D-CDVG--GGQRGTCAACRY-----------------------------------------------------------------------------------------------------------------------------------------------------------------------------------------------------------------------------------------------------------------------------------------------------------------------------------------------------------------------------------------------------------------------------------------------------------------------------------------------------------------------------------------------
>EOG091F06YV|Crassostrea_gigas|JG03_Austraeolis_stearnsi|TRANSCRIPT
------------------------------------------------------------------------------------------------------------------------------------------------------------------------------------------------------------------------------------------------------------------------------------------------------------------------------------------------------------------------------------------------------------------------------------------------------------------------------------------------------------------------------------------------------------------------------------------------------------------CRVCGDKASGFHYGVHACEGCKGFFRRSIQQKIQYRPCLKNQ-Q-CNIQ--RVNRNRCQYCRLKKCISVGMSRDAVRFGRVPKKEKARII--------------------------------------------------------------------------------------------------------------------------------------------------------------------------------------------------------------------------------------------------------------------------------------------------------------------------------------------------------------------------------------------------------------------------------------------------------------------------------------------------------------------
>EOG091F06YV|Crassostrea_gigas|HW03_Berthella_plumula|TRANSCRIPT
-----------------------------------------------------------------------------------------------------------------------------------------------------------------------------------------------------------------------------------------------------------------------------------------------------------------------------------------------------------------------------------------------------------------------------------------------------------------------------------------------------------------------------------------TLSSLAASLTSDAAANKDKGNVPCDSTSS--SDKNGR-------------------------A--KGSQRLPPCRACGDVSSGLHFGVNTCEACNEFFRRSLKKKKAYV-CP-RNKE-CNVV--GKRRNACTFCRFQKCVNVGMSKERIKTGRYSHTKKFLDSIEISKMENGHDDS---E-----------------------------------------------------------------------------------------------------------------------KV--------------------------------------------------------------------------------------------------------------------------------------------------------------------------------------------------------------------------------------------------------------------------------------------------------------------------------------------------------------------------
