# Supplementary material for: Transcriptomics provides a robust framework for the relationships of the major clades of cladobranch sea slugs (Mollusca, Gastropoda, Heterobranchia), but fails to resolve the position of the enigmatic genus Embletonia
Source: BMC Ecol Evol. 2021 Dec 28;21:226. doi: 10.1186/s12862-021-01944-0 (PMC8895541; doi:10.1186/s12862-021-01944-0)
Supplement: Supplementary file 6 — Additional file 6. Archive S4: Unmasked multiple sequence alignments on amino acid level including Doris kerguelenensis and Calmella cavolini prior to the removal of outliers. [file 12862_2021_1944_MOESM6_ESM.zip › Archive_S4/Alignments/EOG091F026C.aa.fasta]

>EOG091F026C|Biomphalaria_glabrata|BGLTMP005374
MKMSGSEEVIASSDTLTKPLFREITAEDYDPEITEMESLCMNCE---------------KQVIVSSFACDYCGNKNAELQPGGTIQDRGVAYKLNVKKTKDLNRQVVKTEHAVVKIPKLDFEISAGK-SCITTIEGVINNAIEGLEQQQEQRKMEHPDVALRIEEFVKKLQELKLVQEPFQFILDDPSGNSFLENPHAPNKDPELVVAHYART------RQQD--LELGIPEETESAPNNQVIGQDD------GEGFNSQNEL--LCAALQY---------------IPHFKEVVIMATNCDKCGHRDNEVKSAGGIEELGQRMELIINTQEDLSRDVLKDSSAHSICPQSELATLSIPELDFEMEMGTLGGKFTTIEGLLMDVK------------------------------NQILSCKRQGTRFVLDDPSGNSFIQSLCAPDPDPQLNITRYTRTWEQNEALGLNDMKTENYEEH
>EOG091F026C|Crassostrea_gigas|HW09_Doto_sp|TRANSCRIPT
-S--------TETSGASEQIFRDLAADDHQPEITEIESLCVNCEENGTTRLLLTRIPFFREVILASFDCEHCGYRNAELSPGGKIQDRGVAFTVQVKNLEDINRQVVQTEHASIAIPHLEFEIPPSK-SALTTIEGIIDRALEGLEQGQIIRRIEQPEIAKQIEDFMNKLRDLKKVEQPFTLKLNDPSGNSFIEQDHKLG------IYTQEELQEDGAEAQEE--TK-----AKA-------VGQDD------GEGFNTMNEV--LSFKTDCNACGASCDTNMKLINIPHFKEVVIMATVCDACGHRDNEVKSSGGIEPMGVRHELQMLNKFDMARDLLKS----------ETAKVKIPEMDFEMEMGTLGGKFTTVEGILVDIVKQLKDLNPFFRGDSSNPEANERMMSFCEKIDRVMSGELNGYHIVLEDPTGNSYIQSLCDPDPDPQLTVTKYERTFEENEDLGLNDMKTENY---
>EOG091F026C|Lottia_gigantea|JG13_Doto_lancei|TRANSCRIPT
----------------SEKIFRDLAADDHRPEITVIESLCINCEENGTTRLLLTRIPFFREVILASFDCEHCGYRNAELTPGAKIQDRGVAFTVQVKKLEDMNRQVVQTEHATIGIPHLEFEIPPSK-SALTTIEGIIDGSLEGLEKGQIIRRIEQPEIAKQIEGFMDKLRDLKKVEQPFTLKLNDPSGNSFIENPIAPAKDPAMVVAHYART------TEQD--HLLGIYTQEE-------LQEDD------GEGFNTMNEV--LSFKTDCHQCGASCDTNMKLVNIPHFKEVVIMATVCDECGHRENEVKSSGGVEPLGVRHELTMENKFDMARDLLKS----------ETAKVKIPELDFEMEMGTLGGKFTTVEGILVDIVKQLKELNPFFRGDSSNPETNERMISFCQKMDQLMSGELIGYHLVVEDPTGNSYIQSLCDPDPDPQLKVTKYERTFEENEDLGLNDMKTENY---
>EOG091F026C|Lottia_gigantea|NC08_Tritonia_hamnerorum|TRANSCRIPT
-------------------IWRDIAADDAHPEITEIASLCMNCEDEGTTRLFLTRIPFFREVILASFDCEHCGYRNAELQPGGTIQDRGVSYTLEVKTVKDLNRQVVQTIHSTISIPQIEFEIPPGK-SSLTTIEGIIDRAVEGLEQGQIIRRIQEPEIAANIDAFLEKLRNLKKMEKPFTLKLDDPSGNSFVENTLAPSRDPNMIVAHYART------LAQD--HQVGIFTPEE-------LETEE------DAANAIKNEV--MSFMTECNSCGQSCETNMKLVNIPHFKEVIIMATVCEKCGHRDNEVKSSGGIEDLGTRHELRIDNSVDMARDLLKS----------ETAKLMIPELEFEMEMGTLGGKFTTVEGILVDVQKQLRELNPFFRGDSSQPETNDRLAKFCNKLDEIMSGKMTGLHLVMEDPAGNSYIQSLCEPDPDPQLKVNTYERTFQENEELGLNDMKTEN----
>EOG091F026C|Crassostrea_gigas|JG30_Tritonia_festiva|TRANSCRIPT
----------------------------------------------------------------------------------------------------------------------------------------------------------------------------------------------------------------------------------------------------------------FNSQNEV--MSFKTECNSCGESCDTNMKLVNIPHFKEVVIMATVCEKCGHRDNEVKGSGGIEALGMRHELRIENSVDMARDLLKS----------ETAKLKIPELDFEMEMGTLGGKFTTVEGILVDVQKQLRELNPFFRGDSSQPGTNNRLSAFCNKLDDIMTGKMTTVHLILEDPAGNSYIQSLCEPDPDPQLKVAKYERTFDENEDLGLNDMKTEN----
>EOG091F026C|Lottia_gigantea|NC07_Tritonia_diomedea|TRANSCRIPT
----------------TDKIFRDIAADDAHPEITEIASLCMNCEDQGTTRLFLTRIPFFREVILASFDCEHCGFRNAELQPGGSIQERGVTYTLEVKTVEDLNRQVVQTERATITIPQIEFEIPPGK-SSLTTIEGIIDGAVEGLEQGQIIRRIQQPEVAASIDSFLEKLKNLKNMEKPFTLKLDDPSGNSFVENTFAPSRDPSMIVAHYTRT------IAQD--HQVGIFTTEE-------LETEE------DAANAIKNEV--MSFKTECNSCGESCDTNMKLVNIPHFKEVVIMATVCEKCGHRDNEVKGSGGIEALGMRHELRIENSVDMARDLLKS----------ETAKLKIPELDFEMEMGTLGGKFTTVEGILVDVQKQLRELNPFFRGDSSQPGTNDRLSTFCNKLDEIMTGKMTTVHLILEDPAGNSYIQSLCEPDPDPQLKVAKYERTFDENEDLGLNDMKTENY---
>EOG091F026C|Lottia_gigantea|HW21_Tritonia_manicata|TRANSCRIPT
-------------------MFRDIAADDAHPEITEIASLCMNCEDEGTTRLFLTRIPFFREVILASFSCDHCGYRNAELQPGGTMQDRGVSYKLEVKTVEDLNRQVVQTEHATVNIPQIEFEIPPGK-SSLTTIEGIIDRAVEGLEQGQIIRRIQDPEVAANIDAFLEKLKNLKTMEKSFTLVIDDPSGNSFVENTLAPSRDPNMVVAHYART------QAQD--HQIGIFTQEE-------LETEE------GGSKTVKNEV--MTFSTECNMCGEACDTNMKLVNIPHFKEVVIMATVCEKCGHRNNEVKGSGGIEELGTRHELRIEKSVDMARDLLKS----------ETAKLKIPELDFEMEMGTLGGKFTTVEGILMDVQKQLKELNPFFRGDSSQPGTNDRLLKFCNMLDDIVTGKRTGVHLIVEDPAGNSYVQSLCDPDPDPQLKVSKYERTFEENEDLGLNDMKTEN----
>EOG091F026C|Crassostrea_gigas|JG10_Dirona_picta|TRANSCRIPT
---------------------------------------------------------------------------------------------------EDLNRQVVQTEKATVSIPQIEFEIPAGK-SSLTTIEGIIDRALEALEEGQIIRRIQQPEVATNIDAFMEKLKKLKLMEKPFTLKLDDPTGNSFVENPLAPSSDPAMEE------------LATE--EDMAAAGSGV-------AGQDD------GQGFNTQNEV--LSFKTECSSCGQQCETNMKLVNIPHFKEVVIMATSCEKCGHRDNEVKSSGGVEALGTRHELRIDSTLDMARDLLKS----------ETAKLRIPELSFEMEMGTLGGKFTTVEGILVDVQKQLKDLNPFFRGDSSQPATNNRLANFCEQLDKIMSGEVTGMHLVVEDPTGNSYVQSLTDPEPDPQLKVSKYERTFEENEELGLNDMKTENY---
>EOG091F026C|Lottia_gigantea|JG11_Dondice_occidentalis|TRANSCRIPT
---------------SNKPIFRDITAEDDTPEITEIESLCVNCEEQGTTRLFLTRIPFFKEVILASFDCPHCGFRNAELQPGGAIQDRGVAYTLEVKTIKDLNRQVVQTEHATVSIPQIEFEIPPSK-SALTTIEGIIDGAVEGLEQGQIIRRIQQPEVAASIDAFLEKLKNLKKMEEPFTLKIDDPSGNSFLENPLAPSRDPAMTVGHYART------REQD--HKVGSYTQEE-------LQTDD------GKGFNTQNEV--LSFNTECSSCGEPCETHMKLVNIPHFKEVVIMASNCEKCGHRDNEVKSSGGIEPLGVRHELRIENEFDMARDLLKS----------ETSMVKIPELEFDMDMGTLGGKFTTVEGILVDIQKQLKDANPFFRGDSSQPETNNRLSKFCDSLSEIMSGKLTGVTLVLEDPAGNSYIQSLCAPDPDPQLKVTKYERSFEENEELGVNDMHTENY---
>EOG091F026C|Lottia_gigantea|JG12_Dondice_parguerensis|TRANSCRIPT
----------------NKPIFRNITAEDDTPEITEIESLCVNCEEQGTTRLFLTRIPFFKEVILASFDCPHCGFRNAELQSGGAIQDRGVTYTLEVKTINDLNRQVVQTEHATISIPQIEFEIPPSK-SALTTIEGIIDRAVEGLEQGQIIRRIQQPEVAASIDAFLEKLKNLKKMEEPFTLKIDDPSGNSFLENPLAPSRDPAMIVGHYART------REQD--HKVGSYTQEE-------LQTEE------DIAQGIVGQDD-----------------------------------------------------------------------------------------------------------------------------------------------------------------------------------------------------------------------
>EOG091F026C|Lottia_gigantea|HW05_Caloria_elegans|TRANSCRIPT
-------------ETENKQLFRDITADDDAPEITEIESLCVNCEEQGTTRLFLTRIPFFRDVILASFDCPHCGYRNAELQSGGQIQDRGVSYTLEVKSIQDLNRQLVQTDHATVSIPQIEFEIPPGK-SSLTTIEGVVDRAVEGLEQGQIIRRIQQPEVAASIDAFLEKLKNLKKMEQPFTLKIDDPSGNSFIENPLAPSRDPAMIVGRYART------RDQD--HKVGIYTSEE-------LQTEE------ERNAVPVNEV--LSFNTDCSSCGEPCETNMKLVDIPHFKEVVIMATLCEKCGRRDNEVKSSGGIEPLGVRHELRIESELDMARDLLKS----------ETAMVKIPDMDFDMEMGTLGGKFTTVEGILVDIQKQLKGANPFFHGDSSQPDTNNRLSKFCDSLDKIMKGEMR-VTFVLEDPAGNSYIQSLCAPDPDPQLKVTQYERSFEENEDLGLNQMQTENY---
>EOG091F026C|Lottia_gigantea|JG25_Palisa_papillata|TRANSCRIPT
-------------ETENKQIFRDITAEDDTPEITEIESLCVNCEEQGTTRLFLTRIPFFRDVILASFDCTHCGYRNAELQSGGQIQDRGVSYTLEVKSIQDLNRQLVQTEYATISIPHIEFEIPPGK-SSLTTIEGVLDRAVEGLEQGQIIRRIQQPEVAASIDAFLEKLKNLKKMEKPFSLKIDDPSGNSFIENPLAPSRDPAMIVGRYART------RDQD--HKVGIYTSEE-------LQTEE------EKSGVPSNEV--LSFHTDCSSCGAPCETNMKLVDIPHFKEVVIMATLCEKCGRRDNEVKSSGGIEPLGVRHELRIESQIDMARDLLKS----------ETAMVKIPEMEFDMEMGTLGGKFTTVEGILVDIQKQLKDANPFFRGDSSQPETNNRLSTFCDSLGQIMNGKMTGITLVLEDPAGNSYIQSLCAPDPDPQLKVVKYERSFEENEDLGLNQMQTENY---
>EOG091F026C|Lottia_gigantea|JG03_Austraeolis_stearnsi|TRANSCRIPT
-------------ETENKQLFRDITAEDDTPEITVIESLCVNCEEQGTTRLFLTRIPFFRDVILASFDCTHCGYRNAELQSGGQIQDRGVSYTLEVKSIQDLNRQLVQTDHATISIPHIEFEIPPGK-SSLTTIEGVLDRAVEGLEQGQIIRRIQQPEVAASIDAFLEKLKNLKKMEQPFTLKIDDPSGNSFIENPLAPSRDPAMIVGHYART------RDQD--HKVGIYTSEE-------LQTDD------GKGFNTQNEV--LSFNTDCSSCGEPCETNMKLVDIPHFKEVVIMATLCEKCGRRDNEVKSSGGIEPLGVRHELRIESQVDMARDLLKS----------ETAMVKIPEMEFDMEMGTLGGKFTTVEGILVDIQKQLKDANPFFRGDSSQPETNNRLSTFCDSLDQIMKGEMTGITLVLEDPAGNSYIQSLCTPDPDPQLKVVKYERSFEENEDLGLNQMQTENY---
>EOG091F026C|Lottia_gigantea|JG27_Phidiana_lynceus|TRANSCRIPT
--------------------------------------------------------------------------------------------------------------------------------------------------------------------------------------------------------------------------------------------------------------------------------------------------------------------------------------------DMARDLLKS----------QTAMVKIPEMEFDMEMGTLGGKFTTVEGILVDIQKQLKDANPFFHGDSSQPETNNRLSKFCNSLDQIMKGQMTGVTLVLEDPAGNSYIQ---------------------------------------
>EOG091F026C|Lottia_gigantea|HW13_Favorinus_branchialis|TRANSCRIPT
----------------NQQIFRDINADDDTPEITEVESLCVNCEEQGTTRLFLTRIPFFREVILASFDCPHCGFRNTEVQSGSRIQDRGISYSLVVKTVQDLNRQVVQTDHTTISIPHIEFEIPPGK-SSMTTIEGLIDRAIEGLDQGQIIRRIQHPEVAANIDAFLEKLRSLKTMEKPFVLKIDDPSGNSFLENPLAPSRDPAMTVGHYSRT------RDQD--HKVGIYTSEE-------LREDD------GQGFNTQNEV--MTFNAECSVCGEMCETNMKLVDIPHFKQVVIMATSCDKCGRRDNEVKSSGGIEPMGVRHTLRIEGGVDMARDLLKS----------ETAMVKIPEMEFDMEMGTLGGKFTTVEGILIDIQKQLKDVNPFFHGDSSQPETNNRLSKFCDTLDKIMKGEMTGVTFVLEDPAGNSYIQSLCDPDPDPQLQVSKYERSHEENEDLGLNDMKTEGY---
>EOG091F026C|Crassostrea_gigas|JG15_Favorinus_auritulus|TRANSCRIPT
------------------------------------------------------------------------------------------------------------------------------------------------------IRRIQHPEVAANIDAFLEKLRDLKKMEKPFVLKIDDPSGNSFLENPLAPSRDPAMTVGHYSRT------RAQD--HK------GI-------VGQDD------GQGFNTQNEV--MTFNTECDVCGEMCETNMKLVDIPHFKQVVIMATSCEKCGRRDNEVKSSGGIEPMGVRHTLRIEGGVDMARDLLKS----------ETAMVKIPEMDFDMEMGTLGGKFTTVEGILIDIQKQLKDANPFFRGDSSQPETNNRLSKFCDTLDKIVKGEMTGVTLVLEDPAGNSYIQSLCDPDPDPQLQVTKYERTDEENDDLGLNDMKTEGYE--
>EOG091F026C|Lottia_gigantea|HW06_Cratena_peregrina|TRANSCRIPT
---------------SSNKIFRDITAEDDTPEITVVETLCVNCEEQGTTRLFLTRIPFFKEVILASFDCPHCGFRNAELQPGGRIQDRGVSYALEVKTEKDLNRQVVQTEYATVSIPQIEFEIPPGK-SSLTTIEGIIDRAVEGLNQGQIIRRIQHPEVAAGIDAFLEKLKNLKKMEQSFTLKIDDPSGNSFLENPLAPSRDPALTVGHYTRT------RDQD--HKVGLYTPEE-------LEEDD------GKGFNTQNEV--LSFNTDCSSCGEPCETNMKLVDIPHFKEVVIMATTCEKCGKRDNEVKSSGGIEPLGVRHELRIENSLDMARDLLKS----------ETAMVKIPEMEFDMEMGTLGGKFTTVEGILIDIQKQLRDANPFFRGDSSQPETNNRLSQFCDSLDKIMQGEMTGVTLMLEDPAGNSYIQSLCDPEPDPQLKVTKYERSHEENEDLGINQMQTENY---
>EOG091F026C|Lottia_gigantea|HW12_Facelina_rubrovittata|TRANSCRIPT
-------------ETQSKKLFRDITAEDETPEITEIESLCVHCEEQGTTRLFLTRIPFFREVILASFDCPHCGFRNAELQSGGRIQDRGICYTLEVKTVKDLNRQVVQTEHTTISIPEIEFEIPPGK-SSLTTIEGLIDRAVDGLDQGQIIRRIQHPEVAAGIDTFLDKLRNLKKMEQSFTLKIDDPSGNSFLENPLAPSRDPALIVGHYART------RDQD--HKLGLYTSGI-------VGQDD------GKGFNTQNEV--LSFATDCSSCGAPCETNMKLVDIPHFKEVVIMATLCEKCGRRDNEVKSSGGIEPLGVRHELRIEGSVDMARDLLKS----------ETAMVKIPELEFDMEMGTLGGKFTTVEGILVDIQKQLKDANPFFHGDSSQPETNNRLSQFCNSLDEIIKGERTEITLVLEDPAGNSYIQSLCTPDPDPQLKVTKYERTFEENEDLGLNQMQTEDY---
>EOG091F026C|Crassostrea_gigas|HW17_Hermissenda_crassicornis|TRANSCRIPT
----------------------------------------------------------------------------------------------------------------------------------------------------------------------------------------------------------------------------------------------------------------FNTQNEV--LSFQTDCSSCGSPCETNMKLVNIPHFKEVVIMATLCEKCGHRDNEVKSSGGIEPLGVRHALRIENEFDMARDLLKS----------ETAKVQIPEMDFDMEMGTLGGKFTTVEGIIIDIQKQLRDANPFFRGDSSQPETNNRLAKFCETLDDIMSGKLTGVTLQLEDPAGNSYIQSLCAPDPDPQLKVTKYERTFDENEDLGLNDMNTDN----
>EOG091F026C|Lottia_gigantea|JG18_Hermissenda_opalescens|TRANSCRIPT
-----------------KPLFRDITAEDDTPEITEIESLCVNCEDQGTTRLFLTRIPFFKEVILASFDCPHCGYRNAELQSGGSIQDRGVTYTLEVKTVQDLNRQVVQTEHATISIPHIEFEIPPSK-SALTTIEGLIDRAVEGLEQGQLIRRIQQPEVAASIDAFMEKLKDLKKMEQPFTLKVDDPSGNSFLENPLAPSRDPALIEGHYART------RDQD--HKVGIFTQEE-------LRTDD------GQGFNTQNEV--LSFQTDCSSCGAPSETNMKLVNIPHFKEVVIMATLCEKCGHRDNEVKSSGGIEPLGVRHALRIENEFDMARDLLKS----------ETAKVQIPEMDFDMEMGTLGGKFTTVEGIIIDIQKQLRDANPFFRGDSSQPETNNRLAKFCETLDEIMSGKLKGVTLQLEDPAGNSYIQSLCAPDPDPQLKVTKYERSFDENEDLGINDMNTDNY---
>EOG091F026C|Lottia_gigantea|NC05_Hermissenda_crassicornis|TRANSCRIPT
-----------------KPLFRDITAEDDTPEITEIESLCVNCEDQGTTRLFLTRIPFFKEVILASFDCPHCGYRNAELQSGGSIQDRGVTYTLEVKTVQDLNRQVVQTEHATISIPHIEFEIPPSK-SALTTIEGLIDRAVEGLEQGQLIRRIQQPEVAASIDAFMEKLKDLKKMEQPFTLKVDDPSGNSFLENPLAPSRDPALIEGHYART------RDQD--HKVGIFTQEE-------LRTDD------GQGFNTQNEV--LSFQTDCSSCGAPSETNMKLVNIPHFKEVVIMATLCEKCGHRDNEVKSSGGIEPLGVRHALRIENEFDMARDLLKS----------ETAKVQIPEMDFDMEMGTLGGKFTTVEGIIIDIQKQLRDANPFFRGDSSQPETNNRLAKFCETLDEIMSGKLKGVTLQLEDPAGNSYIQSLCAPDPDPQLKVTKYERSFDENEDLGINDMNTDNY---
>EOG091F026C|Crassostrea_gigas|JG24_Noumeaella_rubrofasciata|TRANSCRIPT
----------------------------------------------------------------------------------------------------------------------------------------------------------------------------------------------------------------------------------------------------------------FNTQNEV--LSFNTDCSSCGSPCETNMKLVNIPHFKEVVIMATLCEKCGHRDNEVKSSGGIEPLGVRHQLRIENEFDMARDLLKS----------ETAKVQIPEMDFDMEMGTLGGKFTTVEGILVDIQKQLKDANPFFRGDSSQPETNNRLSQFCDTLDQIMKGEKTGVTLVLEDPAGNSYIQSLCAPDPDPQLTVTKYERTFDENEELGLNDMKTEDY---
>EOG091F026C|Lottia_gigantea|JG01_Aeolidiella_alba|TRANSCRIPT
-------------ETQAKPIFRDIDAEDDAPEITEIESLCMNCEEQGTTRVFLTIIPFFREVILASFVCPHCGYRNAELQPGGKIQDRGVSYTLQVKTVQDLNRQIVQTEYATIGIPELAFEIPPGK-SSLTTIEGVIDRAVQGLEQGQIIRRIQQPEVAASIDAFLDKLKDLKKVDKPFTLKMDDPSGNSFLENPLAPSRDPAMIVGHYART------VDQD--HQVGIFTQDE-------LRTDD------GQGFNTQNEV--LSFNTDCSHCHAPCETNMKLVNIPHFKEVVIMATLCEKCGHRDNEVKSSGGIEAQGVRHQLRIEKDVDMARDLLKS----------ETAKIQIPEMDFDMEMGTLGGKFTTVEGILMDIQKQLKDVNPFFRGDSSQPETNNRLSNFCDTLDQIIKGEKTGVTLVLEDPAGNSYIQSLCAPDPDPQLQVIKYERSFQENDDLGLNDMNTENY---
>EOG091F026C|Crassostrea_gigas|JG21_Limenandra_confusa|TRANSCRIPT
-------------------------------------------------------------------------------------------------------------------------------------------------------------------------------------------------------------------------------------------------------------------QNEV--LSFNTECSYCRASCETHMKLVNIPHFKEVVIMATLCEECGHRDNEVKSSGGIEPLGARHELRIENEFDLARDLLKS----------ETAKIQIPELDFDMDMGTLGGKFTTVEGILIDIQKQLRDVNPFFRGDSSQPETNNRLSQFCDTLEQIIKGQKTGVTMVLLDPAGNSYIQSLSAPDPDPQLKVTKYERSFEENDDLGLNDMRTED----
>EOG091F026C|Lottia_gigantea|HW02_Berghia_verrucicornis|TRANSCRIPT
-------------ENKNKPIFRDITADDEAPEITEIESLCVNCEEEGTTRLFLTRIPFFREVVIGSFDCSHCGYRNAELQPGGNIQDRGIIFTLEVKSVQDLNRQIVQTEHATISIPHIEFEIPPAK-SCLTTIEGVLDKAVEGLEQGQIIRRIQQPEVAASIDAFLDKLKDLKKMEQPFTLKLDDPSGNSFIENPLAPSRDPAMIIGHYART------RDQD--HKVGVYTPGV-------VGQDD------GQGFNTQNEV--LSFRADCSSCGAECETNMKLVNIPHFKEVVIMATICEACGHRDNEVKSSGGIEPLGVRHELQIENEIDIARDLLKS----------ETAKIQIPELDFDMDIGTLGGKFTTVEGILIDIQKQLRDVNPFFRGDSSQPETNNRLSKFCDSLDEIIKGKRK-ITLVVEDPAGNSYIQSLCDPEPDPQLKVTKYERSFEENDDLGLNDMNTEN----
>EOG091F026C|Lottia_gigantea|JG04_Berghia_stephanieae|TRANSCRIPT
-------------ENKNKPIFRDITADDKAPEITEIESLCVNCEEEGTTRLFLTRIPFFREVVIGSFDCSHCGYRNAELQPGGNIQDRGIIYTLEVKSVQDLNRQIVQTDHATISIPHIEFEIPPGK-SCLTTIEGVLDKAVDGLEQGQIIRRIQQPDVAASIDAFLEKLKNLKKMEQPFTLKLDDPSGNSFIENPLAPSRDPAMVIGHYSRT------KAQD--HKVGVYTPEE-------LKTEG------DKAVPSQNEV--LSFRADCSSCGAECETNMKLVNIPHFKEVVIMATICEACGHRDNEVKSSGGIEPLGVRHELQIENEIDIARDLLKS----------ETAKIQIPELEFDMDIGTLGGKFTTVEGILMDIQKQLRDVNPFFRGDSSQPETNNRLSKFCDSLDEIIKGKRK-ITLVVEDPAGNSYIQSLCDPDPDPQLKVTKYKRSFEENEDLGLNDMNTEN----
>EOG091F026C|Lottia_gigantea|JG02_Antaeolidiella_chromosoma|TRANSCRIPT
-------------------------------------------------RLFLTRIPFFREVIISSFDCTHCGFRNAELQPGGTIQDRGVSYILEIKSIADLNRQIVQTEHATVSIPHIEFEIPPGK-SNLTTIEGVIDRAVEGLEQGQIIRRIQQPEVAAGIDAFLEKLKNLKKVEQPFKMKMDDPSGNSFIENPLAPSRDPAMTV--------------------------------------------------------------------------------------------------------------------------------------------------------------------------------------------------------------------------------------------------------------------------------
>EOG091F026C|Crassostrea_gigas|JG20_Learchis_evelinae|TRANSCRIPT
--------------------------------------------------------------------------------------------------------------------------------------------------------RIQQPEIAANIDAFLEKLKNLKKMEQSFTLKLDDPSGNSFIENPLAPSRDPGMIVGRYART------RDQD--YK------GI-------VGQDD------GKGFNTQNEV--LSFNTDCSSCGRPCETNMKLVDIPHFKEVVIMATLCEHCGRRDNEVKSSGGIEPLGERHELRIENHLDMARDLLKS----------ETAKVKIPELDFETEMGTLGGKFTTVEGILVDIQKELKDVNPFFHGDSSQPETNARLSNFCDSLDQIAKGEKTGVTFVLEDPAGNSYIQSLCAPEPDPQLKVTKYERTFEENEDLGLNHMKTED----
>EOG091F026C|Lottia_gigantea|HW14_Flabellina_affinis|TRANSCRIPT
-----------------KPIFRDIAADDDTPEITEIESLCVNCEENGTTRLFLTKIPFFKEVILASFDCGHCGFRNAELQPGGTVQDRGVTYTLEVKSLQDLNRQVVQTAHATITIPHIEFEIPKGK-SSLTTIEGVIDRAVEALEQGQIIRRIEQPEIAATIDAFLVKLKNLKNVEEPFTLKLDDPSGNSFLENPLAPSRDPAMIVARYART------REED--HAVGIFTQEE-------LSTGE------DGDAGSQDEV--LSFNTDCSSCGAPCETNMKLVNIPHFKEVVIMATVCEQCGRRDNEVKSSGGIEALGVRHELRIENELDMARDLLKS----------ETAKIMIPEMDFDMEMGTLGGKFTTVEGILVDIQSQLRDLNPFFRGDSSQPETNSRLASFCDGLDQIMQSKKTGVTLILEDPAGNSYIQSLCAPDPDPQLKVTKYERTFQENEDLGLNDMKTEN----
>EOG091F026C|Lottia_gigantea|HW20_Spurilla_neapolitana|TRANSCRIPT
-------------ESQDKPIFRDITAEDDTPEITEIESLCVNCEEQGTTRLFLTRIPFFKEVIISSFDCPHCGYHNAELQPGGTIQDRGITYTLEVKTIEDLNRQIVQTEYATISIPHLDFEIPSGK-SCLTTIEGLIDRAVEGLEQGQIIRRIQQPEIAANIDAFLEKLKDLKNMTQPFTLILDDPSGNSFLENPLAPSRDPALIIGHYART------KAQD--HKVGIYSQEE-------LQTED------DDATGGQDEV--LSFNTDCSSCRAPCETNMKLINIPHFKEVIIMAMICEKCGHRDNEVKSSGGIEPLGTRHELRIENASDMARDLLKS----------ETAKIMIPELDFDMETGTLGGKFTTVEGILEDIKKQLKDVNPFFRGDSSQPETNNRLSNFCDVLDSIIQGKKTGVTLVLEDPTGNCYIQDLCFPDPDPQLKMTKYERSHEENEELGLNHMNTENY---
>EOG091F026C|Lottia_gigantea|JG29_Spurilla_braziliana|TRANSCRIPT
----------------NKPIFRDITAEDDTPEITELESLCVNCEEQGTTRLFLTRIPFFKEVIIASFDCTHCGFRSAELQPGGTIQDRGITYTLEVKTIEDLNRQIVQTEYATISIPHIEFEIPSGK-SCLTTIEGLIDRAVEGLEQDQIIRRIQQPEVAANIDAFLVKLKDLKNMEQSFTLKLDDPSGNSFLENPLAPSRDPAMIVGHYART------KAQD--HKVGIYSQEE-------LQTDD------GQGFNTQNEV--LSFNTDCSSCGAVCETNMKLINIPHFKEVVIMATLCEKCGHRDNEVKSSGGIETLGVRHELRIENETDMARDLLKS----------ETAKIMIPELDFDMEMGTLGGKFTTVEGILEDIKKQLKDVNPFFRGDSSQPETNDRLSKFCDVLDHIIQGKKTGVTLVLEDPAGNCYIQDLCTPDPDPQLKVIKYERSEEENEELGLNDMKTEN----
>EOG091F026C|Lottia_gigantea|HW01_Armina_tigrina|TRANSCRIPT
----------------SKQIFRDITAEDDHPEITEIESLCMNCENQGTTRLFLTRIPFFREVILASFDCEHCGFRNAELQPGSTIQDRGVAYTLKIKNVKDLDRQVVQTEQAVINIPHIEFEIPPGK-SSLTTIEGIIDRAVEGLEQGQVIRRIQQPEIAVRIDEFLEKMKNLKQVEQPFILKLDDPSGNSFIENPLAPSRDPCMTIGHYART------LAQD--HALGIFTPAE-------LGQDD------GEGFNTQNEV--LTFPTECDSCGQTCETNMKVVNIPFFKEVVIMALVCDHCGHRNNEIKSCGGIEPLGIRHELRIENTTDMARDLLKS----------EMARLKIPELDFEMEPGTLGGKFTTVEGILVDVQKQLKDINPFFRGDSSQSDTNERLTKFCDKLNQIVTGQLTGLHLILEDPTGNSYIQNLYAPDPDPQLKLTKFERSFADNEELGLNDMKTEN----
>EOG091F026C|Lottia_gigantea|JG16_Flabellina_iodinea|TRANSCRIPT
-------------QNQNKPIFRDIAADDATPEITEIESLCVNCEEQGTTRLFLTRIPFFREVIIASFDCTHCGYRNAELQPGGAVQDRGVAYTLEVKMMEDLNRQVVQTQYATISIPHIEFEIPPGK-SCLTTIEGVLDRAIEALEQGQIIRRIEQPEIATNIDAFLEKLKSLKNMEQPFTMKLDDPSGNSFLENPLAPSRDPVMVVAHYART------KAQD--HQVGIYTEEE-------IKAAE------DGDSVSANEV--LSFNTECNFCGAHCDTNMKLVNIPHFKEVVIMATLCENCGRRDNEVKSSGGIESMGTRHELRMESTLDMARDLLKS----------ETAKIKIPDMDFDMDMGTLGGKFTTVEGILVDIQKQLKDVNPFFRGDSSQPETNNRLSKFCDQLDQITKGKLTGITLILEDAAGNSYIQSLCDPDPDPQLKVTKYERSFEENEDLGLNDMKTENY---
>EOG091F026C|Lottia_gigantea|NC01_Armina_californica|TRANSCRIPT
-------------------MFRDITAEDDHPEITEIESLCVNCENQGTTRLFLTRIPFFREVILASFDCDHCGFRNAELQSGGAIQDRGVTYTLQINNVKDLNRQLVQTEHAVINIPQIEFEIPAGK-SSLTTIEGVIERAVDGLEQGQIIRRVQQPEIAASIDAFLEKLKHLKQVEQPFTLKLDDPSGNSFIENLLAPSKDPNMIVGHYART------QAQD--HAVGIFTSEA-------VGQDD------GQGFNTQNEV--LTFQTDCENCGQPCETNMKVIDIPHFKEVVIMATVCDRCGHRDNEVKSCGGIEPLGIRHELRMDNTTDMARDFLKN----------EMARLKIPELEFEMETGTLGGKFTTVEGILLDVQKQLKDINPFFRGDSSQPETNERLTKFCEKLNQIMAGQLTGLHLVVEDPTGNSYIQSLCSPDPDPQLQVTKFERSFADNEELGLNDMKTENY---
>EOG091F026C|Crassostrea_gigas|JG28_Scyllaea_fulva|TRANSCRIPT
--------------------------------------------------------------------------------------------------------------------------------------------------------------------------------------------------------------------------------------------------------------EGFNTMNEV--LSFNTDCSSCGHPCETNMKLVNIPHFKEVVIMATLCEKCGRRDNEVKSSGGIEPHGIRHELRMDNSLDMARDLLKS----------ETARLKIPEMDFEMEMGTLGGKFTTVEGILVDVQKQLRDVNPFFRGDSSQPETNSRLSQFCDKLDKIMAGELTGLHLVLEDPAGNSYIQSLCAPDPDPQLKVTHFERTYEDNEDLGLNDMKTENY---
>EOG091F026C|Crassostrea_gigas|JG23_Melibe_leonina|TRANSCRIPT
----------------------------------------------------------------------------------------------------------------------------------------------------------------------------------------------------------------------------------------------------------------FNTTNEV--LSFNTDCSSCGHPCETNMKLVNIPHFKEVVIMATLCEKCGRRDNEVKSSGGIETMGTRYELRLENDLDMARDLLKS----------ETAKIAIPELDFEMEMGTLGGKFTTVEGILVDVQKQLKDVNPFFRGDSSQPETNSRLATFCDKLDQIMTGQLTGLHLVLEDPAGNSYIQNLCAPDPDPQLKVVQYERSYEDNEELGLNDMNTENY---
>EOG091F026C|Lottia_gigantea|JG08_Dendronotus_venustus|TRANSCRIPT
-------------------MFPDLTADDGRPEITEIESLCMNCEENGMTRLLLTRIPFFREVIIASFDCGHCGYRNAELQPGSTIQDRGVAYTFHVKTVQDLNRQVVQTEHATISIPEIEFEIPPNK-SSLTTIEGVIDSALEGLEAGQIIRRIQQPEVAADIEAFMDKLRDLKKVEQPFTIKLKDPSGNSFMENPLAPTRDPNMTVAHYPRT------LDQD--HKLGIFTPEE-------LATDD------GEGFNTMNEV--LSFNTDCSNCGQPCQTNMKLVNIPHFKEVVIMATVCERCGHRDNEVKSSGGIEPKGKRYELLMKNKFDIARDLLKS----------ETARLKIPELDFEMEMGTLGGKFTTVEGILMDVQKQLKDVNPFFRGDSSQPDTNNRLAQFCDKLDQIMKAELIDVHIVLEDPAGNSYIQNLCTPDPDPQLKVTDFERTFEDNEELGLNDMKTEN----
>EOG091F026C|Lottia_gigantea|JG05_Bornella_anguilla|TRANSCRIPT
---------------AEKRIFRDLTADDQNPEITEIESLCMNCEENGTTRLLLTKIPFFREVIIASFDCEHCGFRNAELQPGGKIQDRGIAYTVEVKTVKDLNRQVVQTEHATITIPEIEFEIPSGK-SALTTVEGVIDRALEGLEAGQIIRRIQQPEIASQIDTFMEKLQNLKTVDQPFTLKVNDPSGNSFVENPLAPHKDPCMVVAHYART------AAQD--HQVGIFTSEE-------IAADD------GQGFNTMNEV--LTFNTDCSSCGHPCETNMKVVNIPHFKEVVIMATLCEKCGKRDNEVKSSGGVEPMGIRHELLIQKPEDMVRDLLKS----------ETAAVKIPEMEFEMEMGTLGGKFTTVEGLMVDIQKQLKDVNPFFRGDSSQPETNTRLTKFCEKLDEIASGKLTNIHLVLEDPAGNSYIQSLCDPDTDPQLKVTKYQRSFQDNEDLGLNNMKTEN----
>EOG091F026C|Lottia_gigantea|HW18_Janolus_cristatus|TRANSCRIPT
-------------------IFRDITADDDTPEITEVESLCMNCEDQGTTRLFLTRIPFFREVILSSFDCEHCGFRNAELQPGGRIQDRGVAYTLEVKTLKDLNRQVVQTIYANIVIPEIEFEIPPGK-SSLTTIEGVIDRALEVLEQGQIIRRIQQPDVAANIDTFMEKLNQLKKMEKPFTLKLDDPSGNSFIENPLVPSGDPSMVIAHYART------RTQD--HQVGIFTSEE-------LATEE------DDDSSVGNEV--LNFNTDCSSCGESCETKMKLINIPHFKEVVIMATTCERCGHRDNEVKSSGGIESMGTRHELRIENQIDMARDLLKS----------ETARVKIPELTFEMEMGTLGGKFTTVEGILLDVQKQLKDANPFFRGDSSQPDTNDRLSKFCSQLDEIISGKMTGVHFVLEDPTGNSYVQSLSAPDPDPQLKVTQYERSYEENEDLGLNDMKTEN----
>EOG091F026C|Lottia_gigantea|JG19_Janolus_barbarensis|TRANSCRIPT
-------------ESNNEQIFRDITADDDTPEITELESLCMNCEDQGTTRLFLTKIPFFREVILASFDCEHCGFRNAELQPGGKIQDRGVAYTLEVKTIKDLNRQVVQTIYASIVIPELEFEIPPGK-SSLTTIEGVIDRALEVLEEGQLIRRIQQPDVAANIDAFMEKMKELKKMEKPFTLKLDDPSGNSFIENPLAPNRDPAMVIAHYART------RAQD--HQVGLYTPEE-------LATEE------DEDSAVGNEV--LNFNTDCSSCGAICETKMKVVNIPHFKEVVIMATTCEKCGHRDNEVKGSGGIEPLGTRHELRIENEFDMARDLLKS----------DTAKVKIPELAFELEMGTLGGKFTTVEGIILDIQKQLKDANPFFRGDSSQPDTNDRLSKFCSQLDDIITGKMNGVHLVVEDPAGNSYVQSLTAPDPDPQLKVTQYERTFEENEDLGLNDMKTEN----
>EOG091F026C|Lottia_gigantea|HW15_Flabellina_babai|TRANSCRIPT
----------------NKQIFRDITAEDDNPEITEVESLCMNCEDQGTTRLFLTRIPFFREVIIASFDCEHCGYRNAELQPGSTIQDRGVSYKLEVKTVADLNRQVVQTRYAAITIPQIEFEIPAGK-SCLTTIEGVIDRALEALEQGQIIRRIQQPEVATNIDAFMEKLKELKKMERPFTLTLDDPSGNSFLENPLAPSRDPAMVVAHYART------TAQD--HRVGIFTAEE-------LETE-----------------------------------------------------------------------------------------------------------------------------------------------------------------------------------------------------------------------------------------
>EOG091F026C|Lottia_gigantea|HW10_Embletonia_pulchra|TRANSCRIPT
-----------------KPMFRDIAAEDDSPEITEIESLCMNCEEDGTTRLFLTKIPFFREVIICSFSCSHCGFRNAELKPGGKIQDRGVAFTLEVTNLEDLNRQVVQTEWATINVPQIEFEIPPGT-SSLTTIEGVFDRALEALEQGQIIRRIQQPEVATSIDAFMEKLRNLKQVETPFTLKVDDPSGNSFLENPLAPSKDPNMTVAHYART------RAQD--HQLGIYTPEE-------LDTDD------GQGYNTQNEV--LNFDTDCSSCGRPCETKMKLVDIPHFKEIVIMATTCDHCGRRDNEVKSGGGIEPLGIQHELRIESTVDMARDLLKS----------ETAKIKIPELDFEMEMGTLGGKFTTVEGILVDIQKQLKDVNPFFRGDSSQPETNDRLGKFCDGLGEIMEGKKTGLHLVLEDPAGNSYIQSLCAPDPDPQLKVSQYKRSFEDDEELGLNDMKTEN----
>EOG091F026C|Crassostrea_gigas|HW16_Hancockia_cfuncinata|TRANSCRIPT
--------------------------------------------------------------------------------------------------------------------------------------------------------------------------------------------------------------------------------------------------------------EGFNTLNEV--MSFATDCNVCGHPCETNMKVVNIPHFKEVVIMATNCDRCGNRDNEVKSSGGVEPLGVCHELLIQTSLDMARDMLKS----------ETARLSIPELEFEMEMGTLGGKFTTVEGILTDIQKQLKDVNPFFRGDSSQPETNSRLAGFCDKLDQIISGKMTDVHLVMKDPTGNSYVQGLCDPDPDPQLKVTKYERTFEENEELGLNDMNTEN----
>EOG091F026C|Crassostrea_gigas|JG17_Hancockia_uncinata|TRANSCRIPT
--------------------------------------------------------------------------------------------------------------------------------------------------------------------------------------------------------------------------------------------------------------EGFNTLNEV--MSFATDCNVCGHPCETNMKVVNIPHFKEVVIMATNCDRCGNRDNEVKSSGGVEPLGVCHELLIQTSLDMARDMLKS----------ETARLSIPELEFEMEMGTLGGKFTTVEGILTDIQKQLKDVNPFFRGDSSQPETNSRLAGFCDKLDQIISGKMTDVHLVMKDPTGNSYVQSLCDPDHDPQLKVTKYERTFEENEELGLNDMNTENY---
>EOG091F026C|Crassostrea_gigas|JG06_Catriona_columbiana|TRANSCRIPT
----------------STQLFRDINADEAAPEITEIESLCMNCEEQGTTRLLLTRIPFFREVILASFDCGHCGYRNSQIQPGGAIQDRGVCYTLKLNSVEDLNRQVVQTDHATISIPHIEFEIPHGT-SSLTTVEGIIDRALEGLELGQVLRRIQQPEVAESIDSFLEKLRHLKDVEEPFIMKLDDPSGNSFIENPLAPR------IYTQEELKEGVEDADQD--SK------RV-------VGQDD------GEGFNTQNEV--LSFNTDCSACGEACETNMKLVNIPHFKEVVIMATLCEKCGHRDNEVKSSGGIEPMGVRHALRMENTLDMARDFLKS----------ETARVMIPEMEFEMEMGTLGGKFTTVEGILEDIKRQLKDANPFFRGDSSQPKTNARLSTFCDQLDQIIAGKLTGMTLVLEDGAGNSYIQSTTAPDPDPQLTVTKYERSFEDNEELGLNDMKTEHY---
>EOG091F026C|Crassostrea_gigas|HW07_Cuthona_caerulea|TRANSCRIPT
----------SANETESTQLFRDIDADEAAPEITEIESLCMNCEDQGTTRLLLTKIPFFREVILASFDCGHCGYRNSQIQSGGAIQDRGVCFTLKLNTVEDLNRQVVQTEHATITIPHIEFEIPHGK-SSLTTVEGIIDGALEGLEQGQVLRRIQQPDVAASIDAFLEKLRHLKDVEEPFIMKVDDPSGNSFVENPLAPS------IYTEEELREGVEDTEQD--SK------RV-------VGQDD------GEGFNTQNEV--LSFNTDCSSCGEACETNMKLVNIPHFKEVVIMATVCEKCGNRDNEVKSSGGIEPKGVKHALRMDNTLDMARDFLKS----------ETARVSIPEMEFEMEMGTLGGKFTTVEGILEDIKRQLKDANPFFRGDSSQPETNDRLSMFCDQLDQIISGKLIGMTLVLDDPAGNSYIQSTTAPDPDPQLTVTKYERSFEDNEDLGLNDMKTEDY---
>EOG091F026C|Crassostrea_gigas|NC04_Fiona_pinnata|TRANSCRIPT
----------------SNQLFRDINA-DDVPEITEIESLCMSCEDQGTTRLFLTKIPFFREVILASFDCEHCGYRNSQIQPGGAIQDRGVCYTLSINTVEDLNRQVVQTEHATISIPHLEFEIPHGS-SSLTTVEGVIDRALEGLEHGQVLRKIEQPEVAANIDAFLEKLRHLKDVEEPFVMKVDDPSGNSFVENP----------------------------------------------------------------------------------------------------------------------------------------------LKS----------ETAKIKILEMDFEMEMGTLGGKFTTVEGILEDIKRQLKDANPFFRGDSSQPETNSRLSKFCDKLDQIIAGELTGMTLVLEDTAGNSYIQSTTAPDPDPQLTVTKFERSFEDNEELGLNDMKTENY---
>EOG091F026C|Crassostrea_gigas|JG26_Phestilla_sp|TRANSCRIPT
----------------SEELFKDISADDTAPEITEIESLCMNCEDQGTTRLLLTKIPFFREVILASFDCEHCGYRNSQIQPGGTIQDRGVCYTLTLNTVEDLNRQVVQTEHATITIPHIEFEIPHGK-SCLTTVEGIIDGAVEGLEQGQVLRRIQHPDVAASIDAFLDKLRHLKDVEEPFILKVDDPSGNSFVENPLAPKKDPSLTVGHYART------LAQD--RQVGIYTQEE-------LKEGV------EDAEGEAE-----TKRTDCSACGEPCETNMKLVNIPHFKEVVIMATLCEKCGHRDNEVKSSGGIEPLGVRHSLRMENTLDMARDFLKS----------ETARILIPEMDFEMEMGTLGGKFTTVEGILEDIKQQLKDANPFFRGDSSKPETNDRLSKFCEQLDKIISGELTGLTLVLEDPAGNSYIQSTTAPDPDPQLTVTKYERNFQENEDLGLNDMKTENY---
>EOG091F026C|Crassostrea_gigas|JG07_Cuthona_albocrusta|TRANSCRIPT
--------------------------------------------------------------------------------------------------------------------------------------------------------------------------------------------------------------------------DEGQE--TK------AA-------VGQDD------GEGFNTQNEV--LSFNTECSSCGEACETNMKLVNIPHFKEVVIMATVCDQCGHRDNEVKSSGGVESMGVRHALRMENTLDMARDFLKS----------ETAKVGIPELDFEMEMGTLGGKFTTVEGILEDIKRQLKEANPFFRGDSSQPETNSRLSKFCDQLDQIISGKLTGMTFVVEDPTGNSYIQSTTAPDPDPQLTVTKYERSFEDNEELGLNDMKTENY---
>EOG091F026C|Crassostrea_gigas|JG14_Eubranchus_rustyus|TRANSCRIPT
----------------NNEIFRDITADDAAPEITEISSLCMSCEDQGTTRLFLTRIPFFREVILASFDCEHCGYRNSQVQPGGAIQDRGVCYTFKVNTIEDLNRQVVQTVHATITIPHLEFEIPPGK-SSLTTIEGIIDGAVDGLEQGQIIRRIQQPEVATNIDAFLEKLRRLKDMNEPFTLKVDDPSGNSFLDH--AVG------IYTQEELSKTGDEDEEKGATQ------GV-------VGQDD------GEGFNTQNEV--MSFKTDCSNCGECCETNMKLVNIPHFKEVVIMATSCERCGKRDNEVKSAGGVEPTGVRHSLRMESTLDMARDLLKS----------ETARIFIPAMEFEMEMGTLGGKFTTVEGILEDIKRQLKEANPFFRGDSSQPATNDRLSKFCDQIDQIIAGSLE-MTLVLEDPAGNSYIQSTTAPDPDPQLEVTKYERSFQDNEDLGLNDMKTEN----
>EOG091F026C|Lottia_gigantea|HW11_Eubranchus_exiguus|TRANSCRIPT
-------------------LFRDINADDAAPEITEVESLCMNCEDQGITRLLLTRIPFFREVILSSFSCEHCGDRNAELQPGGAIQDRGCFYTLKVNTVKDLNRQVVKTSYATVLIPHLEFEIPPGKQGCLTTIEGILDRAVEGLEHGQIIRRIQQPEVAANIDTFLDKLRQLKEMKEPFVLKVDDPSGNSFLENPLAPSRDPAMTIGHYSRT------VTQD--HALGIYTQAE-------LEDEG------EEEEGVEDEV--MSFNTDCNACGESCETNMKLVNIPHFKEVVIMATSCEKCGHRDNEVKGSGGIEPTGIRHSLRIETNLDMSRDFLKS----------ETAKILIPKMDFEMEMGTLGGKFTTVEGILEDIKKQLRDVNPFFRGDSSQPETNSRLSKFCDQLDQIITGTLTGITLVLEDPTGNSYIQSLTSPDPDPQLEVEKYERSFEENEELGLNDMKTENY---
>EOG091F026C|Biomphalaria_glabrata|JG32_Unidentia_angelvaldesi|TRANSCRIPT
--------------------------------------------------------------------CDHCGYRNAELQPGGAIQDRGVSYKLQVKTIEDLNRQVVMTANATISIPQIEFEIPPGK-SSLTTIEGVIERAVEGLEQGQIIRRIQEPEIAANIDAFLEKLKNLKKVEEPFTFEIDDPSGNSFLENPLAPSKDPAMAVGHYART------TAQD--EMLGIYASNE-------VEGQGIVGQDDGQGFNTQNEV--MTFPTEY---------------IPHFKEVVIMAMVCERCGNRDNEVKSSGGIEPMGVRFELKIQSIQDMARDFLKS----------ETAKVSIPEME---------------------------------------------------------------------------------------------------------------------
>EOG091F026C|Biomphalaria_glabrata|JG22_Lomanotus_vermiformis|TRANSCRIPT
---------------------------------------------------------------------------------------RGVAYTVTVKTVKDLNRQVVQTEHATISMPELEFEIPPVK-SSLTTIEGVIDKALEGLD---------------------------------------DPSGNSFIENPLAPTKDPCLIVAHYTRT------REEL--AEEGDGEEVDEFRRMKI-----------------VGQDDGQGFNTLNE------ATNMKLINIPHFKEVIIMATVCEKCGHRDNEVKSSGGVEPLGKRYELRLENSLDMARDLLKS----------ETARLKIPDMD---------------------------------------------------------------------------------------------------------------------
>EOG091F026C|Crassostrea_gigas|NC03_Doris_kerguelenensis|TRANSCRIPT
------------HETMDKPLFRDITAEDYDPEITELESLCMNCEEQGVTRLFLTKIPFFREVIVASFSCDHCGYRNAELQPGGKIQDRGVSYTLTLRNSKDLNRQIIQTEYATVSIPHLDFEIPPGK-SNLTTIEGVLDKALESLEKGQIIRRIEQPEVAAQIDNFMEKLGALKNVSVPFKLTIDDPSGNSFLENPH------------------------------------------------------------------------------------------------------------------------------------------------------------------------------------------------------------------------------------------------------------------------------------------
>EOG091F026C|Lottia_gigantea|HW19_Polycera_quadrilineata|TRANSCRIPT
-------------ETLDKPLFRDIAADDYDPEITEIESLCMNCEDQGITRLFLTRIPFFREVILASFSCEHCGYRNAELQPGGRIQDRGVTYSLRVKTVKDLNRQVVQTEKATVKIEELGFEIPAGK-SALTTIEGMIDRAVAGLEQDQVLRRIQDPEVGKQIDDFLVKLKGLKTMETSFKLIIDDPSGNSFIENPLAPSRDPEMVVAHYART------RDQD--QALGLYEQEE-------EEGAT------SNAVGQDD--------------------------------------------------------------------------------------------------------------------------------------------------------------------------------------------------------------------------
>EOG091F026C|Lottia_gigantea|NC06_Pleurobranchaea_californica|TRANSCRIPT
-----------------RPLFRDIDM-DDDPEITEMESLCMNCEEQGMTRLFLTKIPFFREVILSSFSCDHCNYRNARLQPSGRIQDRGVSYSLKVKNLKDMDRQVVQTEYATVCIPHLDFEIPPGN-SALTTIEGIIGNAVNGLQQGQVIRKIQQPEIAEKIEEFIKEMENLKTVPKPFQFTIDDPSGNSFLENPNAPEKDPDLVVGQYARS------RAQD--ESLGLYEQEQ-------GRQDD------GQGLNTQNEV--LQFAANCPSCNSPCQTNMKIVNIPHFKEVVIMATVCDKCGYRDNEVKSSGGIEEQGRRIELTINTAEDLARDILKS----------ETSTISIPELNFETGMGTMGGKFTTVEGVLDDVITQL-NGNPFMDGDSSQPGIQKKLADFCVIITDIKDGRKKGVVLVLDDATGNSYIQSLCSPDPDPQLKTICYDRDFEQNESLGLNDMKTENY---
>EOG091F026C|Biomphalaria_glabrata|HW03_Berthella_plumula|TRANSCRIPT
---------VASADTLDKPLFRDITAEDYDPEISEIESLCMNCE---------------EQVIISSFSCDRCGYKNSELQPGGRIQDKGVSYSLKVKNVKDMNRQVVQTEYATLRIPHLDFEIPPGS-SSITTIEGIIDNAVYGLAQGQVLRKIQQPEIAEKIDQFMKKLEDLKTVPEPFQFTIDDPSGNSFLENPFAPDQDKELITGQYART------KAQD--EKLGLLEQQE-------EDGTE------QEQSAAVGQDDGQGLNTQNE------VLHMKLINIPHFKEVVIMATTCDKCGHRDNEVKSSGGIEDKGQRMELTINTREDMARDLLKS----------ETSSLSIPDLSFDT------------------------------------------------------------------------------------------------------------------
>EOG091F026C|Biomphalaria_glabrata|HW04_Calmella_cavolinii|TRANSCRIPT
---------VASSDTLTKPLFRDIAADDYDPEITEIESLCINCE---------------EEVIVSSFCCDECGYKNAELLPGGRIQDRGVSYKLTVKEKSDINRQVVQTQYATIKIPHLEFEIPPGK-AVLTTAEGIIDRAVEGLEQDQVLRRIQHPEVAEQIDNFVAKLKNLKDVETSWQMIVEDPSGNSFVENPRAPQRDHQLVVAHFSRT------RAQD--EAIGLSEEIG-------AGEDI------Q----SVGQDDGEGFNTKNE------VINMKLVNIPFFKEVIIMATVCDKCGHRENEVKSSGGIESKGQVMTLEVNTPEDIARDVLKS----------ETAALRIPE-----------------------------------------------------------------------------------------------------------------------
>EOG091F026C|Biomphalaria_glabrata|NC02_Bathydoris_clavigera|TRANSCRIPT
--------TVATSDTLNKPLFRDITADDYDPEITELESLCINCE---------------EEVILASFSCDECGYRNAELQPGCAIQDRGVSYTLKVKTVEDLNRQVVQTNHASVKIPELDFEIPPGN-SALTTIEGIIDKSVEELTAGQVLRRIQEPEPAAKLDEFILKLQDLKKMSTPFQLVIDDPSGNSFLENPLAPRKDQGLIIAHYART------KAQD--ESMGIFEPKA-------DQEGS------PTCQGKVGQDDGEGFNSQNE------VLHMKLVNIPHFKEVVIMATVCSMCGFRDNEVKGGGGIEPMGRRMELIIQNEFDIARDFLKS----------ETARLEIPELE---------------------------------------------------------------------------------------------------------------------
>EOG091F026C|Crassostrea_gigas|CGI_10008494
MS--------SENTNVSKPLYRDINADDDDPEVMELESYCVNCEQNGKTRLFLTKIPFFKEVVVSSFTCDNCGLHNTGLQPGGKIQEKGVKYVCKINDAKDLNRQIVQTDNATVLIPKLEFEVPPNK-GTLTTVEGVIQAAIDGLSHDQPVRKIQNPEVATQIEAFIEKLNALKELKEPFEIILDDPSGNSFMENPYPLH------ILQYDSY------MNSL--KEEVK-------------ENKGDKEKKKEEFFDGKSEV--ATFRTNCPNCNVPCDTNMKLVDIPHFKEVVIMATVCDACGHKDNEVKGGSGIEPKGTKITLKITDTSDMSRDVLKS----------DTASMAIPELDFCAEMGTLGGRFTTLEGLLEGIKGQLSDSNPFFKGDSSDKERASKIEIFCQEVQKIISGERLGDHFILDDPAGNSYLQNVYAPDPDPEMTIEQYERTYEQNEDLGLNDMKTENYETS
>EOG091F026C|Lottia_gigantea|LotgiG123204
M------------EGATKPLFRDITADDDVPEITEIESMCMNCHEQGITRLFLTKIPFFKDVVVSSFACENCNFKNAELQPASKIQDYGVIYTAQIKKPCDLNRQIVCTNYATIKIPEIEFEVPPAK-GSLTTVEGVIDKAIEGLLQDQPVRKIMHPEDAEKIEVFVGKLQKLKVIEEPFTLILDDPSGNSFVENFHAPSRDPDMKVNRYKRS------SEQN--GLIGIGDDED-------VDDDL------SSDLIGKDEV--LAMPMNCPNCNAPSSINMKRVDIPNFKEVVIMACNCDACGYRDNEVKSGAGIEEKGTKITLKITTVEDMKRDVLKS----------DTCSVAIPELELETGLGTLGGKFTTVEGLLSNIQSQLAKSNPFILGDSSHDNSSSKLKKFCEKLNEIIEGQRLNVHLVLDDPAGNSYLQNPFVPEKDPNLKIERYERSFEQNEDLGLNDMKTENYC--
