# Supplementary material for: Transcriptomics provides a robust framework for the relationships of the major clades of cladobranch sea slugs (Mollusca, Gastropoda, Heterobranchia), but fails to resolve the position of the enigmatic genus Embletonia
Source: BMC Ecol Evol. 2021 Dec 28;21:226. doi: 10.1186/s12862-021-01944-0 (PMC8895541; doi:10.1186/s12862-021-01944-0)
Supplement: Supplementary file 6 — Additional file 6. Archive S4: Unmasked multiple sequence alignments on amino acid level including Doris kerguelenensis and Calmella cavolini prior to the removal of outliers. [file 12862_2021_1944_MOESM6_ESM.zip › Archive_S4/Alignments/EOG091F009A.aa.fasta]

>EOG091F009A|Biomphalaria_glabrata|BGLTMP002701
MSY----------------------------------------------------------------------------------------------------------------------------------------------------------------------------------------------------------------------------------------------------------------------------YRERVDLALQEKL---------------------------------------------------------------------------------------------------------------------------------------------------------------------------------------------------------------------------------------------------------------------------------------------------------------------------------------------------------------------------------------------------------------------------------------------------------------------------------------------------------------------------------------------------------------------------------------------------------------------DK-EYEDLFRCQTCHKIFINIDQLYCHQNELGHLELKQTPRGPGYLCWKKGCNQYFKTASTLQVHFREIHAKK-SLSGCLSTQELEAYKFTCSQCNFSFKSIEAMQRHTLIHLMQSVTQCRICSRRVNSVAKMRRHLEIVHGDLSLSDMTVQMESIEANASL---LFSSPAYEQFTAKMLLSSTKAHSRSPNDDESIMGNLPNGFDKKDNVDRHDDDVDGDGMP----------EG-----------------------------YRDKQFMEDYVNSQSMAEEHYKDNSRKFKCHRCRVAYTSQKYLFAHNKTSQHRQWEMT----DKFEDPTRPYRCDICKESFTQKNILMVHFNSVSHLHRLKQQTHINGDNIFNTSALSYNTTSPTPTTHSTSSPNSTVAHTNGSYDAVSESTTT----------PTNKPYKCNICKVSYNNQPSIEIHLRSVGHKTKASKLSELIQSGQVDISQALIEHPDPRTAGKQQAQIVADMIHQQATAQAASNAAAASYFNL---QGM--QGVMAQLSLLQGILPTSSHHLLASSAQNALAATSNAHIEAFYASLNAHNNINARESSRAEIPKTPTPKDKLSRSGDG---DKIMNMIIKQDGKIEPVSHDNKTKPGLNDCKL--VKDLKNLTKEEELPPNFPHAP-------IIS---RPRGFMGRFKPQLHRSLLENFGFECVMHYNEEN---------CIENTKPKDKNQEEI------IKQLEDKEDKKENGEEKMEIEDKTSEDKAEEEKSQETD-IDDKKNEDKENMDLPELNKCRCLKCNKDFSNVWVLKNHEEEVHNNFVSPAYIEKFGRKFREDWEKNVPKLNENEQTGPIQLPSNPPTP-----------TSN------AEKLIPSEMPPPPPPTQSQIPQSFDMSQLSQLLPLMGLNM---------LPMHLP-LNLPMNLSLPGFPS--LMIPPLDLTQSYLPQIQSANLVDTTV----TSQQQMQAAAAVA--AQQAQNQKRVRTRISDDQLKVLRTYFDINNSPSEDQINKMSDQTGLPQKVIKHWFRNTLFKERQRNKDSPYNFNNPPSTSIDLDEYDRTGKLPEIKLEPEEEEESGMSMSHDYKKDNHDMKVENVSEKDDDQEEEIHNNAPLKIDLAPKNEPSDEYRKDQESHSNTSSPSNMSSIPSTPTASAPATPTPMITANA------LNAANSLTFSLESYAANIARLEAATFQSMGKRANRTRFTDFQIKTLQDYFERNAYPKDDELEHLSKILGLSARVIVVWFQNARQKARKIYENQPSA--ES-----AKEIASPFQRTPGLNYQCKKCSSVFQRYYELIKHQKNSCVGESNNNHKNI-----HSMMEDDSNYSFSNDDNSFHERQSTPSNALRDRDFHGK-----------ISEAVSSSSLTSRLTGSLPVTSSSLLSSHANSSTPTFKCDKCSLTFIRYDLWQEHQKTH-VAPAMYTPFSSSSAFGMLQNLAQHEDTTK----SALSLMTSNSLVPSLVSGPAMMGPQQSASMA-STPTSSSTSPSPSSKRKTDSEDES-GEQPRDKRLRTTILPEQLDYLYQQYQVDCNPSRKQLEHIASTVNLKKRVVQVWFQNTRARERKGHYRAHQQLINKRCPFCRALFRAKSALESHLATKHPEEMAKGDINIDLIPDALIEPPSPHSL------SGSSASHSDISKLLPP-G-AAATMPNYMAFMTSAT--GLNLPFPPSTPELLGHP-SFDDPFFKKYMSELANTLTARQENP------TPSTPS-------------------HSTPSSSLSSSSTVTAHSTPKPSHQPSAPNFSGTTRPVDAHKPK-------------------STATS--SASS-----DDAPLDLSKPVKAPS-FASSSHSDLSPRVSLT----------------GSHEFSDRERAMELEYLRRLNSLDDSFSETQSEMADNEYMNDVGG--SP-PSPTHGNSGNLNHNAHTPGSSGKRYRTQMSATQVKVMKHLFQDYKTPTMAECELLGQEIGLAKRVVQVWFQNARAKEKKAKLNSGK-PYSAELDF-PKSPEECKLCNYKYSHKVTVQDHIFTKTHIDRVKAFLHSD-DRDLDLSSSS----LSNFSRTPGEPE-R-GQ------NLMED----SLPSGHLAQLQAMGINTNTLGFP-----------LGQGDISIKSAEKTELSRKEKKTDGSMSK-------EEQQQQVQAAMEMAMNAQMLSALGGYMPGLDPTYLSYMY--G-LPGYFP----GMGLPVVQPGLMPGTEHMMAFDPLAYGTPLALLQIPAAAIKSVGEKLSEAGAVLARYTQDCQALADLHSVVSSADLTVAAEATLDVGYICKKCQMVYPARESCIAHQRSVCLSS----ASSLPKGFEPIMKLEQVQYECRACSERFSTILEFKTHCLQESHKTMLKKFKAKEAARREAAGSPSS---SAPYSSSIGKSVSPSGSFTSKLSLTSPSNNNNINNNNNNMSPAHSTKPLHPSPAHQFNKLVSSPTSPAMFRSKPLAHSPGFTETGEMKRLKAE
>EOG091F009A|Lottia_gigantea|JG08_Dendronotus_venustus|TRANSCRIPT
---------------------------------------------------------------------------------------------------------------------------------------------------------------------------------------------------------------------------------------------------------------------------------------------------------------------------------------------------------------------------------------------------------------------------------------------------------------------------------------------------------------------------------------------------------------------------------------------------------------------------------------------------------------------------------------------------------------------------------------------------------------------------------------------------------------------------------------------------------------------------------------------------------------------------------------------------------------------------------------------------------------------------------------------------------------------------------------------------------------------------------------------------------------------------------------------------------------------------------------------------------------------------------------------------------------------------------------------------------------------------------------------------------------------------------------------------------------------------------------------------------------------------------------------------------------------------------------------------------------------------------------------------------------------------------------------------------------------------------------------------------------------EV-----------------------------------------------------------------------------------------------------------------------------------------------------------------------------------------------------------------------------------------------------------------------------------------------------------------------------------------------------------------------------------------------------------------------------------------------------------------------------------------------------------------------------------------------------------------------------------------------------------------------------------------------------------------------------------------------------------------------------------------------------------------EDEDD-NDQPRDKRLRTTILPEQLDYLYQKYQVDCNPSRKQLENIAS----------------------------------------------------------------------------------------------------------------------------------------------------------------------------------------------------------------------------------------------------------------------------------------------------------------------------------------------------------------------------------------------------------------------------------------------------------------------------------------------------------------------------------------------------------------------------------------------------------------------------------------------------------------------------------------------------------------------------------------------------------------------------------------------------------------------------------------------------------------------------------------------------------------------------------------------------------------------------------------------------
>EOG091F009A|Crassostrea_gigas|CGI_10012804
MLEDILLQVYSDLNGFH---------------------------DGESELEESSMVTETELPEKHSDLPAGMFTPNALPPITKGGPLNNNNNNTGSSNSNNNDEQIHV---------------------------------------------------------------------------------------------------------------------------CPYCDFSSVSEMRIQGHVLTQHTNRSHNVL---------------------------------------------------------------------------------------------------------------------------------------------------------------------------------------------------------------------------------------------------------------------------------------------------------------------------------------------------------------------------------------------------------------------------------------------------------------------------------------------------------------------------------------------CPLCQEEFKDMTRLERHLMSTHSVKAEGLQRLLMMVDKGDWVSQPSTINNPANQNAVVPATNIPFDESGEINLEVMETEAAKLEAEEAIDTANITEKGEIEDQYRCQTCSKTFGNIDGLYAHQNELGHLELKQTPRGPGYLCWKKGCNQYFKTAQALQVHFREIHAKC----QTLSASDCHIYKYKCTQCSLAFKNSDKLQLHSHFHLIRTATKCNYCGQSFGSIAALRKHVESGHSEIEESDKIKYFDSMSENVEAMAKILASSGMEKLLTNAST------KSSSVNSSTTVETPKASHTSSTPTENSSDTAKTDMNSN---------ETLDKSERAESSSPSESEKKYEEMDTSNGSEYKDQQFLEDYMNSQAIAEGGYEDPNRKFKCHRCKVAFTKQNYLTAHNKTLLHRKGDKMSYPMEKYLDPNRPFKCDICKESFTQKNILVVHYNSVSHLHKVKQAIQQGEG----------------PLSPPSNDPTPTTTASSTSAEAQSPSSAD----------DKNKPYKCNICKVSYSQGSTLDIHIRSVGHQTTAAKLPDLIMSGQIDLSQPLIEQPNDIPK-SQQQKLLAEMLQPHQILAATSAVSQPSLLFPGITSGIPAMAGLSQYNMLPGLSLSTSVSEFAKSSSSQSHTSASKSKDY-------------------------------------------------KDGEEPGEAKQESSKSETGEKTTYPCNRCNAVFINQENLAQHQMVCLYQPGNLGSMSRGRNMNFFGR-KTQVQKNLLENIGFECVMQFNEFN---------Q-----------PSVKREVMDDEIEEEDEKKDEEVKVEPENEVKKEIEIVEKVE---------------SNTDLPELNKSVCVTCKKEFSSLWVLKSHQEEVHKEVVPIKLVENLGQKFKSDYEKKLPKEMEKSS----------SPAPSDTVSNCPSDAPT------PTPESTAEMPPPPPPTTTPQISAAQLDMAAQMMPMFGLGMHMPVPLSMAMAMNLQPPLMPMMFGHMVGEGNVSTPTSMAEQVLP------------------KQQQAAQAAQIAA--QQAALNQKRARTRINDEQLKILRAHFDINNSPSEEQINAMSEQSGLPQKVIKHWFRNTLFKERQRNKDSPYNFNNPPLTTLDLEEYEKTGKIPPVSD-----------------------------------------------DIRPRFE-----------------------------------PTPY------------------------------------HSGYAKRANRTRFTDYQIKVLQEYFEQNAYPKDDELDHLSQMLNLSPRVIVVWFQNARQKARKIYENQPPP--ETKESPSV-NSTSPFQRTPGLNYQCKKCSAVFQRYYDLIRHQKKQCGLDSDKIQMPL-----HAGMEDDSDSLSTLSR---------DDFNDETASTNSHDVSTSGDKDHLNKI--------------------------------KFKCEKCHLSFDGLEHWQEHQAVHAMNPGLFGSIPTNSAFGVLQSMAAAQQQENKNLMKRKLNDSFD-----------------------------------------DKFDDD-DDQPRDKRLRTTILPEQLDYLYQKYQIDCNPSRKQLETISAEVGLKKRVVQVWFQNTRARERKGQYRAHQQLIHKRCPFCRALFRAKSALESHLATKHPEEMAKGEINVDNLPDAAIEPPGSQGF------GSLMTSPSDMSKLLSPHG-MQSFMPGLSF-------------NDQL--QMSMK--QFYEDSYKKYMTDLTSTPKEHREREKDYDS--------------------------------------------------------------PVVSKAPS-------------------SSTKS--SSSG-----TEAPLDLSKPLKVNTDHD-----------KHS----------------DGPSTDMSERSYEDHNAS-NKSFNDSISETCSNNENDDSNSYSTS--RP-NSPLGHSSIQ-----------GKRYRTQMTSLQVRIMKSIFIDYKTPTMAECEMLGREIGLPKRVVQVWFQNARAKEKKAKLTMNK-GYSAELDF-PKPPEECNLCHFKYSHKYTIQDHIFTKKHIDKVKLYIQSQSDVESNLTGQG----TS-STA-SSNEAIRQHQDIGRMKKAWDEAAALSNSQSHFAQLQAMGLGGLGWSQM-----------PGF--------NPSDIIKDLQKDKKNKEPESESKSHGSSKENDIAAQIAAANMM-NPFGASFLPGLDPAMLPYMGFPG-MPGLLP----GMGMPFMPPGFMPGSEHLLNYDPMTFGTPLSLLQIPPQAIKDVSVKLSDPKANVAQYTQDCKSINSLKSLVNSVDYSCARESTVDVGYICKKCQTVYPAKDACLAHQKSLCYPTA-------PENIQPLLKLEQIQYECRLCTDKWSTVQEYKMHCQGESHKAKTAHVQQKI--------SPSK---SPASSQSVGHGTSQPKDSSSHTTTKSHSSSITPSPLPKKDSKEDQKEASD-------------------------------------------
>EOG091F009A|Biomphalaria_glabrata|NC02_Bathydoris_clavigera|TRANSCRIPT
------------------------------------------------------------------------------------------------------------------------------------------------------------------------------------------------------------------------------------------------------------------------------------------------------------------------------------------------------------------------------------------------------------------------------------------------------------------------------------------------------------------------------------------------------------------------------------------------------------------------------------------------------------------------------------------------------------------------------------------------------------------------------------------------------------------------------------------------------------------------------------------------------------------Q-DMEDLFRCQTCVKSFDNIDLLYGHQNELGHLELKQTPRGPGYLCWRKGCNQYFKTASALQMHFREIHAKK-SSSGVLPAKVLEQYAFKCDQCSFNFKTSETLQRHLLVHLALSLTRCKVCSKGFSNVDKLKNHLMIDHTDLTIPERLMQIETVEMHQAM---VRKNPMYDSFASGFFLV---------NGAEACENYSNMEGNSNDEMDDSLDTKESSAPNGGVSGSEMSLEK-----------------------------QRERQFLEDYVNSNSAAESNYLDPNRKHKCHTCHVAFTKQCYLLSHNNSAQHQQQEKA----QLARDL---------------------------------------------------------------------------------------------------------------------------------------------------------------------------------------------------------------------------------------------------------------------------------------------------------------------------------------------------------------------------------------------------------------------------------------------------------------------------------------------------------------------------------------------------------------------------------------------------------------------------------------------------------------------------------------------------------------------------------------------------------------------------------------------------------------------------------------------------------------------------------------------------------------------------------------------------------------------------------------------------------------------------------------------------------------------------------------------------------------------------------------------SAAAAAP-ASSSSSSPSFRCDKCSLTFSRFDTYQDHQKAHSIAPAMFTPFSSSSAFGMLQTLAHQEDSKASLAMSAMTSAGVGAMHPSLPSTPIPVAHQTGTVVP-PT-SSLSSSPSPSSKRKTDSEDES-GDQPRDKRLRTTILPEQLDYLYQQYQIDCNPSRKQLEHIASTVNLKKRVVQVWFQNTRARERKGHYRAHQQLINKRCPFCRALFRAKSALESHLATKHPEEMAKGEINIDLIPDAVIEPPQSSHG------SLSSSVSADMSKLLPP-G-AAANMPNYMAFMSSAA-TGLNFPYPQ---DVLGHS-SFEDPFFKKYMSELAHNAARQDHYSGGSGGALPMNHN-------------------SKSPAAQSSSSSSSFSSHKPAPARNPSPSAFP-SPRPLDAHKPK-------------------ALSTL--PPSSNALGGDDAPLDLSKPVKSAA-SV-NDNSNMSSRASTT----------------PASSSELLERSMEMDYLRRLNNMDDSFSESQSESADQDYTNEEGG--SGSPSPSHSVTSTSTALSSSMPNAGKRYRTQMSATQVKVMKHLFRDYKTPTMAECELLGQEIGLAKRVVQVWFQNARAKEKKAKLASGK-PFNPELDF-PKSPEECKLCNYKYSHKVTVQDHIFTKAHIDKVKKSLRAEGEREFEYSSSSSSTPLSGSSR-PATHEGGHGR------KLWED----PLTNAHLVQLQAMGISPAAMGLPGLAGL--EGASKSQ--------DKADVGKKEKKVNEAGAS----------KDHQQAAMEMAMNAQMASALSSYMPSLDPTYLSYMY--GGLPGYFP----TMGLPMMQPGLLPGVDPMMNFDPLAFGTPLAFLQI-----------------------------------------------------------------------------------------------------------------------------------------------------------------------------------------------------------------------------------------------------
>EOG091F009A|Biomphalaria_glabrata|HW16_Hancockia_cfuncinata|TRANSCRIPT
----------------------------------------------------------------------------------------------------------------------------------------------------------------------------------------------------------------------------------------------------------------------------------------------------------------------------------------------------------------------------------------------------------------------------------------------------------------------------------------------------------------------------------------------------------------------------------------------------------------------------------------------------------------------------------------------------------------------------------------------------------------------------------------------------------------------------------------------------------------------------------------------------------------------------------------------------------------------------------------------------------------------------------------------------------------------------------------------------------------------------------------------------------------------------------------------------------------------------------------------------------------------------------------------------------------------------------------------------------------------------------------------------------------------------------------------------------------------------------------------------------------------------------------------------------------------------------------------------------------------------------------------------------------------------------------------------------------------------------------------------------------------------------------------------------------------------------------------------------------------------------------------------------------------------------------------------------------------------------------------------------------------------------------------------------------------------------------------------------------------------------------------------------------------------------------------------------------------------------------------------------------------------------------------------------------------------------------------------------------------------------------------------------------------TSTLPAIKCDKCSMTFSRFDSWQEHQKAHNVAPSMYTPFSSSSAFGMLQTLAY-QDEKPLPGLPPM---------PSPSTTPVPPALPHGSILSTPT-TVMSTSPSPSSKRKTDSEDES-GDQPKDKRLRTTILPEQLDYLYQQYQMDCNPSRKQLEHIANTVNLKKRVVQVWFQNTRARERKGHYRAHQQLINKRCPFCRALFRAKSALESHLAAKHPDEMARGDINIDLIPDAVIDPPQVSHSPG-NSNPITSQGSPDMSKLLPH-A-AAANMPNYMALMSSAA--GLNFPFPGA--DVLGHA-SFEDPFFKKYMSELAHNAARQDHMS------LPTPSPKTPSSSQSTQP--SVPGHKSSSAPGMS--------------------SSFP-PARPTEAHKSK-------------------TSTTI--STSN-----EEAPLDLSKPVK------------------------------------------------------------------------------------------------------------------------------------------------------------------------------------------------------------------------------------------------------------------------------------------------------------------------------------------------------------------------------------------------------------------------------------------------------------------------------------------------------------------------------------------------------------------------------------------------------------------------------------------------------------------------------------------------
>EOG091F009A|Biomphalaria_glabrata|HW15_Flabellina_babai|TRANSCRIPT
---------------------------------------------------------------------------------------------------------------------------------------------------------------------------------------------------------------------------------------------------------------------------------------------------------------------------------------------------------------------------------------------------------------------------------------------------------------------------------------------------------------------------------------------------------------------------------------------------------------------------------------------------------------------------------------------------------------------------------------------------------------------------------------------------------------------------------------------------------------------------------------------------------------------------------------------------------------------------------------------------------------------------------------------------------------------------------------------------------------------------------------------------------------------------------------------------------------------------------------------------------------------------------------------------------------------------------------------------------------------------------------------------------------------------------------------------------------------------------------------------------------------------------------------------------------------------------------------------------------------------------------------------------------------------------------------------------------------------------------------------------------------------------------------------------------------------------------------------------------------------------------------------------------------------------------------------------------------------------------------------------------------------------------------------------------------------------------------------------------------------------------------------------------------------------------------------------------------------------------------------------------------------------------------------------------------------------------------------------------------------------------------------------------------------------------------------------------------------------------------------------------------------------SSKRKTDSEDES-GDQPKDKRLRTTILPEQLDYLYQQYQMDCNPSRKQLEHIANTVNLKKRVVQ------------------------------------------------------------------------------------------------------------------------------------------------------------------------------------------------------------------------------------------------------------------------------------------------------------------------------------------------------------------------------------------------------------------------------------------------------------------------------------------------------------------------------------------------------------------------------------------------------------------------------------------------------------------------------------------------------------------------------------------------------------------------------------------------------------------------------------------------------------------------------------------------------------------------------------------------------------------------------------------
>EOG091F009A|Biomphalaria_glabrata|NC07_Tritonia_diomedea|TRANSCRIPT
------------------------------------------------------------------------------------------------------------------------------------------------------------------------------------------------------------------------------------------------------------------------------------------------------------------------------------------------------------------------------------------------------------------------------------------------------------------------------------------------------------------------------------------------------------------------------------------------------------------------------------------------------------------------------------------------------------------------------------------------------------------------------------------------------------------------------------------------------------------------------------------------------------------Q-DAEDLFRCQTCTKSFQNIDQLYAHQNELGHLELKQTPRGPGYLCWKKGCNQYFKTASTLQVHFREIHAKK-MATGTMTAKELESYCFGCEQCTYSFKTKDTLQRHLLVHLVQSATRCKQCSKAFPSSQQLKQHLEIDHSDLTLSEKLMTMEGIEKNEAL---LLKDSAYENFLSQCCLTNGIDETTENGEVDMECENTPDVLEK--------DLHEMSYLNKSVSNAVDSSEI-----------------------------RKEKKYL-EYINSQAVAESSYLDQSRKYKCHLCKVAYTQQSYLIQHKLTLPHRQME-------------------------THKSDTTTH-------------------------------------------------------VTGMKSTSNGNYSNADTFQDPGKPYRCNICQVSYVHAPGLEIHMRSVAHKTRINKLGELIQSGQVDVNQTLIDHPDPKAVGKQQAQLIADMIHQQASAQAQAAAPNAMY-SI---QGLNSMNAFAQMSMLQGVLPHAGAMFNVQSAQNALAAFTMTKDGREVRDVTPKHGNDVSKHNATGETARQSNQTSVKMNSKPDLTEKIINMVLKQDGKIEPDAKSKSDDKQGKFPPVPSPNDLKMLKTPEELPPNFPHAP-------VIT---RPRGFMGRFKPQLHRSLLENFGFEYVMYFNEEN---------TEENSE--------SGSDAVKVEIKEEKENDIEEEKMEEESEPKSAENDEEKNEKKETSESTDKKDENKENLDLPELNKSRCNTCNKDFSNVWVLKNHEEEVHSNFVAPDVIEVFGKTFREKWEKSIPKITEPE-----------FQPPTPTRSPSSPNTPT------VERSLPSDMPPPPPPFQSTTQLPTNLD-MAHLLPLMSMNI---------LPMHLP-MNLVGLGLQNSLMPSLMMSPSMDLSQAFLSQMQHPPLLETPGNGSSSQQQQMQAAAAAAAVAQQAQNQKRVRTRISDEQLKVLRQYFDINNSPSEDQINKMAEKTGLPQKVIKHWFRNTLFKERQRNKDSPYNFNNPPSTSIDLDEYDRTGKIPEVKMEPEDDEEQTSSVSQEMIKDPPKETIP--TQDLDPHDSDIPENPPLKIDLMPRAESSDEMKKENECYSNTPSPSNASSIPSTPTASAPVTPTPAISSAL------INS-NPMPFSLDAYAASIARMEAAGFQNIRKRSERTRFTDFQIKTLQDYFERNAYPKDDELEHLSKILGLSARVIVVWFQNARQKARKVYENHPVP--ETPTTSVVNDATSPFQRTPGLNYQCKKCNSVFQRYFELIKHQKNHCSGESNNN-KLM-----SSMTDDDSNSHNSNDDIMLDPRPIIPSLS-RERDLHPR-----------VATAKLPSSGMSSIPRTLSSSSSSPP-PSSSSSLPAFKCDKCSMTFSRFDSWQEHQKAHSIAPSMFTPFSNSSAFGMLQNLAYHEDTKSLGNLPLI---------TSPSTTPIPSVIQPGGIPSTPS-SILSTSPSPSSKRKTDSEDEG-GDQPKDKRLRTTILPEQLDYLYQQYQMDCNPSRKQLEHIANTVNLKKRVVQVWFQNTRARERKGHYRAHQQLINKRCPFCRALFRAKSALESHLAAKHPEEMARGDINIDLIPDAVIEPSQVPHSSSATTASISSQGSPDMSTLLPP-G-AAASMPNYMALMSSAA--GLNFPFPGT--DVLGHS-SFEDPFFKKYMSELAHNAARQDHMS------LAASHPKTSTTPTALPGLTSVSGHKSSSTSGTSQSVSSI---------------------RPTEAHKSK-------------------SSSSS--HTTT-----DEAPLDLSKPVKPEF-PD-----------KSIY--NNSSMNP---KHLNANSTEITERSLELDYLRRLKDMEDSYSESQSEAADQDSMNEGDS--RL-WSPSLINSNGCM-SSMNSGSTPKRFRTHMSATQVKVMKHLFMDYKTPTMAECELLGQEIGLAKRVVQVWFQNARAKEKKARLSSGQ-AFNPELDF-PKSPEECKLCNYKYSHKVTVQDHIFTKSHIEKVRVFLDAENDHELDFPGKP----MSIAPR-PMEPE-K-SR------KSSDD----PLANAHLAQLQAMGISRASAGSS-----------LGQ--------DRTDNVRREKKPSGEGNTSSNKEHHQQQQQQQAAAMELAMNAQMMSALGGYMPGLDPAYLSYMY--GGLSGYLPAAAMAASLPMMQPSLMPGVDPMMNFDPLAFGTPLAFLQIPPAAIKSVGDKLQDPGAFLARYTQDCNALADLHNVVSAADLTVAAEATVDVGYICKKCQMVYPAKDACVTHQRTVCLTN----A--LPKGFEPITKLEQVQYECRACNERFSTISEFKGHCQQEAHKSRLAKYKSREAARRESGGSPSPASYNAPSVSSSTRVISPSSSSSSYSSAKSISISPTSTNN---------------------------------------------------------
>EOG091F009A|Biomphalaria_glabrata|JG32_Unidentia_angelvaldesi|TRANSCRIPT
------------------------------------------------------------------------------------------------------------------------------------------------------------------------------------------------------------------------------------------------------------------------------------------------------------------------------------------------------------------------------------------------------------------------------------------------------------------------------------------------------------------------------------------------------------------------------------------------------------------------------------------------------------------------------------------------------------------------------------------------------------------------------------------------------------------------------------------------------------------------------------------------------------------------------------------------------------------------------------------------------------------------------------------------------------------------------------------------------------------------------------------------------------------------------------------------------------------------------------------------------------------------------------------------------------------------------------------------------------------------------------------------------------------------------------------------------------------------------------------------------------------------------------------------------------------------------------------------------------------------------------------------------------------------------------------------------------------------------------------------------------------------------------------------------------------------------------------------------------------------------------------------------------------------------------------------------------------------------------------------------------------------------------------------------------------------------------------------------------------------------------------------------------------------------------------------------------------------------------------------------------------------------------------------------------------------------------------------------------------------------------------------------------------------------------------------------------------------------------------------------------------------------------------------------------------------------------------------------------KGHYRAHQQLINKRCPFCRALFRAKSALESHLAAKHPDEMARGDINIDLIPDAVIEPPPASTHSSS-------------------------------------------------------------------------------------------------------------------------------------------------------------------------------------------------------------------------------------------------------------------------------------------------------------------------------------------------------------------------------------------------------------------------------------------------------------------------------------------------------------------------------------------------------------------------------------------------------------------------------------------------------------------------------------------------------------------------------------------------------------------------------------------------------------------------------------------------------------------------------------------------------------
>EOG091F009A|Biomphalaria_glabrata|JG27_Phidiana_lynceus|TRANSCRIPT
--------------------------------------------------------------------------------------------------------------------------------------------------------------------------------------------------------------------------------------------------------------------------------------------------------------------------------------------------------------------------------------------------------------------------------------------------------------------------------------------------------------------------------------------------------------------------------------------------------------------------------------------------------------------------------------------------------------------------------------------------------------------------------------------------------------------------------------------------------------------------------------------------------------------------------------------------------------------------------------------------------------------------------------------------------------------------------------------------------------------------------------------------------------------------------------------------------------------------------------------------------------------------------------------------------------------------------------------------------------------------------------MRSVAHKSRINKLGELIQTGQVDLNQTLIDHP-----------------------------------------------------------------------------------------------------------------------------------------------------------------------------------------------------------------------------------------------------------------------------------------------------------------------------------------------------------------------------------------------------------------------------------------------------------------------------------------------------------------------------------------------------------------------------------------------------------------------------------------------------------------------------------------------------------------------------------------------------------------------------------------------------------------------------------------------------------------------------------------------------------------------------------------------------------------------------------------------------------------------------------------------------------------------------------------------------------------------------DKRLRTTILPDQLDDLYLQYQMDCNPSRKQLEHIANTVNLKKRVVQVWFQNTRARERKGHYRAHQQLINKRCPFCRALFRAKSALESHLAAKHPDEMARGDINIDLIPDAIIEPPQQSSI------LQTQSSPADISKLLSP-GVAATNMPNYMAFMSSAAAAGMNFPFPGA--ELLGQAASFEDPFFKKYMSELALNAARQDHSN------IPI---------------AQTSSAPSSSVPGYSSSSSSH---------------------RPTEAHKTKTPSHPSGNANSSSTTTPSSSSSSS--SSNP-----DEAPLDLSKPVKSEF-PD-NTSSTHST----------------------------------------------------------------------------------------------------------------------------------------------------------------------------------------------------------------------PSSS----TSSSSR-NVDQSDK-TR------KGWED----PLTNAHLAQLQSLGLNPATASASGFAGLGSEGKDGAA--------DRRDKKPNDDAPGSTSAS-------KEQQQHQAAAMELAMNAQMMSALGGYMPGIDP-------------------------------------------------------------------------------------------------------------------------------------------------------------------------------------------------------------------------------------------------------------------------------------------------------------
>EOG091F009A|Biomphalaria_glabrata|JG19_Janolus_barbarensis|TRANSCRIPT
---------------------------------------------------------------------------------------------------------------------------------------------------------------------------------------------------------------------------------------------------------------------------------------------------------------------------------------------------------------------------------------------------------------------------------------------------------------------------------------------------------------------------------------------------------------------------------------------------------------------------------------------------------------------------------------------------------------------------------------------------------------------------------------------------------------------------------------------------------------------------------------------------------------------------------------------------------------------------------------------------------------------------------------------------------------------------------------------------------------------------------------------------------------------------------------------------------------------------------------------------------------------------------------------------------------------------------------------------------------------------------------------------------------------------------------------------------------------------------------------------------------------------------------------------------------------------------------------------------------------------------------------------------------------------------------------------------------------------------------------------------------------------------------------------------------------------------------------------------------------------------------------------------------------------------------------------------------------------------------------------------------------------------------------------------------------------------------------------------------------------------------------------------------------------------------------------------------------------------------------------------------------------------------------------------------------------------------------------------------------------------------------------------------------------------------------------------------------------------------------------------------------------------------------------------------------------------------------------------------------------------------------------------------------------------------------------------------------------------------------------------------------------------------------------------------------------------------------------------------------------------------------------------------------------------------------------------------------------------------------------------------------------------------------------------------------------------PKSPEECKLCSYKYSHKVTVQDHIFTKSHIEKVKIFL---------------------------------------------------------------------------------------------------------------------------------------------------------------------------------------------------------------------------------------------------------------------------------------------------------------------------------------------------------------------------------------------------------------------------------------------------------------------
>EOG091F009A|Biomphalaria_glabrata|NC05_Hermissenda_crassicornis|TRANSCRIPT
-------------------------------------------------------------------------------------------------------------------------------------------------------------------------------------------------------------------------------------------------------------------------------------------------------------------------------------------------------------------------------------------------------------------------------------------------------------------------------------------------------------------------------------------------------------------------------------------------------------------------------------------------------------------------------------------------------------------------------------------------------------------------------------------------------------------------------------------------------------------------------------------------------------------------------------------------------------------------------------------------------------------------------------------------------------------------------------------------------------------------------------------------------------------------------------------------------------------------------------------------------------------------------------------------------------------------------------------------------------------------------------------------------------------------------------------------------------------------------------------------------------------------------------------------------------------------------------------------------------------------------------------------------------------------------------------------------------------------------------------------------------------------------------------------------------------------------------------------------------------------------------------------------------------------------------------------------------------------------------------------------------------------------------------------------------------------------------------------------------------------------------------------------------------------------------------------------------------------------------------------------------------------------------------------------------------------------------------------------------------------------------------------------------------------------------------------------------------------------------------------------------------------------------------------------------EQLDYLYQQYQMDCNPSRKQLEHIANTVNLKKRVVQVWFQNTRARERKGHYRAHQQLINKRCPFCRALFRAKSALESHLAAKHPDEMARGDINIDLIPDAVIEPPAPSSI------LQSQPNPADISKLLPP-GIAAANIPNYMALMSSAA--GMNFPFPGA--ELLGQAGSFEDPFFKKYMSELALNAARQDHNS------VPLTHA-------------------PGFSSSASPSSSSV---------------------RPTEAHKAKLQSHPSNNGNPAPSTTPSSSTSSSTSSSNP-----DEAPLDLSKPVKS------------------------------------------------------------------------------------------------------------------------VMKHLFNDYKTPTMAECELLGQEIGLAKRVVQVWFQNARAKEKKARLSSGQ-AFNPEMDF-PKSPEECKLCNYKYSHKVTVQDHIFTKSHIEKVKIFLDAEGDFDMDFTGKS----ISASSR-PLDQSDKGGR------KGWDD----PLTNAHLAQLQSLGMHPSAAAAAVSGGFAGLGATKAN--------DKTDLARREKKPSDEGSS----------SSSSKARQ----------------------------------------------------------------------------------------------------------------------------------------------------------------------------------------------------------------------------------------------------------------------------------------------------------------------------------
>EOG091F009A|Biomphalaria_glabrata|NC08_Tritonia_hamnerorum|TRANSCRIPT
---------------------------------------------------------------------------------------------------------------------------------------------------------------------------------------------------------------------------------------------------------------------------------------------------------------------------------------------------------------------------------------------------------------------------------------------------------------------------------------------------------------------------------------------------------------------------------------------------------------------------------------------------------------------------------------------------------------------------------------------------------------------------------------------------------------------------------------------------------------------------------------------------------------------------------------------------------------------------------------------------------------------------------------------------------------------------------------------------------------------------------------------------------------------------------------------------------------------------------------------------------------------------------------------------------------------------------------------------------------------------------------------------------------------------------------------------------------------------------------------------------------------------------------------------------------------------------------------------------------------------------------------------------------------------------------------------------------------------------------------------------------------------------------------------------------------------------------------------------------------------------------------------------------------------------------------------------------------------------------------------------------------------------------------------------------------------------------------------------------------------------------------------------------------------------------------------------------------------------------------------------------------------------------------------------------------------------------------------------------------------------------------------------------------------------------------------------------------------------------------------------------------------------------------------------------------------------------------------------------------------------------------------------------------------------------------------------------------------------------------------------------------------------------------------------------------------------------------------------------------------------------------------------------------------------------------------------------------------------------------------------------------------------------------------QVWFQNARAKEKKARLSSGQ-AFNPELDF-PKSPEECKLCNYKYSHKVTVQDHIFTKSHIEKVRTFLDVENDHDLDFPGKP----INIAPR-PMEPETK-SR------KGSDD----PLANAHLAQLQAMGMGRSSAGTASFSGLGSEGSSLGH--------DKSENVRREKRPSGEGNK----------EQQQAAAMELAMNAQMMSALGGYMPGLDPAYLSYMY--GGLSGYLPAAAMAATLPMMQTSMMPGVDPMINFDPLSFGTPLSFLQIPPAAIKSVSDKLQDPGAFLARYTQDCQALADLHNVVSAADLTVAAEATVDVGYICKKCQMVYPAKEACVTHQCTVCLTS----A--LPKGFEPITKLEQVQYECRACNERFSTISEFKAHCQQDAHKSRLVKYKSREAARREAGGSPSPASYNAPSVSSSTRVISPSSSSSSYSS----------------------------------------------------------------------
>EOG091F009A|Biomphalaria_glabrata|HW05_Caloria_elegans|TRANSCRIPT
---------------------------------------------------------------------------------------------------------------------------------------------------------------------------------------------------------------------------------------------------------------------------------------------------------------------------------------------------------------------------------------------------------------------------------------------------------------------------------------------------------------------------------------------------------------------------------------------------------------------------------------------------------------------------------------------------------------------------------------------------------------------------------------------------------------------------------------------------------------------------------------------------------------------------------------------------------------------------------------------------------------------------------------------------------------------------------------------------------------------------------------------------------------------------------------------------------------------------------------------------------------------------------------------------------------------------------------------------------------------------------------------------------------------------------------------------------------------------------------------------------------------------------------------------EKIINMVIKQDGKIELETKNKFDEKQTKPACSTSGNDMKILKKEEELPPNFPHAP-------VIT---RPRGFMGRFKPQLHRSLLENFGFECVMHFNEETGNQLLKDAEKEESSE--------STTDDVKSEVKEENNGEKGEENMEIENVEE-NEDKNSDMKESKEN-SDLKRDENKENIDLPELNKSRCATCHKDFSNVWVLKNHEEEAHSNFVAPDIIEVFGKTFKEKWEKTLPKMTDQPE----------FRPPSPTQSPNSPSTPTAIATSTIEKSQFTDMPPPPLPYLSTTQAPSNLD-MAHLLPLMSMNL---------LPMHLPAMNLVGLGLQNSLMPSLMMSPSTDLSQAFLSQLQNVPIPPPSA----ATAALLEASAAVV--AQQAQSQKRVRTRISDEQLKVLRQYFDINNSPSEEQINKMAERTSLPQKVIKHWFRNTLFKERQRNKDSPYNFNNPPSTSIDLDEYDRTGKIPEVKMEPEEEED-------------------------------------------------------------------------------------------------------------------------------------RFTDYQIKTLQDYFERNAYPKDDELEHLSKHLGLSARVIVVWFQNARQKARKVYENNPA---ESSS-------------------------------------------------------------------------------------------------------------------------------------------------------------------------------------------------------------------------------------------------------------------------------------------------------------------------------------------------------------------------------------------------------------------------------------------------------------------------------------------------------------------------------------------------------------------------------------------------------------------------------------------------------------------------------------------------------------------------------------ISVS-------------------------------------------------------------------------------------------------------------------------------------------------------------------------------------------------------------------------------------------------------------------------------------------------------S-------------------------------------------------------------------------------------------------------------------------------------------------------------------------------------------------------------------------------------------------------------
>EOG091F009A|Biomphalaria_glabrata|NC04_Fiona_pinnata|TRANSCRIPT
------------------------------------------------------------------------------------------------------------------------------------------------------------------------------------------------------------------------------------------------------------------------------------------------------------------------------------------------------------------------------------------------------------------------------------------------------------------------------------------------------------------------------------------------------------------------------------------------------------------------------------------------------------------------------------------------------------------------------------------------------------------------------------------------------------------------------------------------------------------------------------------------------------------------------------------------------------------------------------------------------------------------------------------------------------------------------------------------------------------------------------------------------------------------------------------------------------------------------------------------------------------------------------------------------------------------------------------------------------------------------------------------------------------------------------------------------------------------------------------------------------------------------------------------------------------------------------------------------------------------------------------------------------------------------------------------------------------------------------------------------------------------------------------------------------------------------------------------------------------------------------------------------------------------------------------------------------------QGQKRVRTRISDDQLKVLRQYFDINNSPTEEQINKMAERTGLPQKVIKHWFRNTLFKERQRNKDSPYNFN---------------------------------------------------------------------------------------------------------------------------------------------------------------------------------------------------------------------------------------------------------------------------------------------------------------------------------------------------------------------------------------------------------------------------------------------------------------------------------------------------------------------------------------------------------------------------------------------------------------------------------------------------------------------------------------------------------------------------------------------------------------------------------------------------------------------------------------------------------------------------------------------------------------------------------------------------------------------------------------------------------------------------------------------------------------------------------------------------------------------------------------------------------------------------------------------------------------------------------------------------------------------------------------------------------------------------------------------------------------------------------------------------------------------------------------------------------------------------------------------------------------------------------------------------
>EOG091F009A|Biomphalaria_glabrata|JG26_Phestilla_sp|TRANSCRIPT
------------------------------------------------------------------------------------------------------------------------------------------------------------------------------------------------------------------------------------------------------------------------------------------------------------------------------------------------------------------------------------------------------------------------------------------------------------------------------------------------------------------------------------------------------------------------------------------------------------------------------------------------------------------------------------------------------------------------------------------------------------------------------------------------------------------------------------------------------------------------------------------------------------------------------------------------------------------------------------------------------------------------------------------------------------------------------------------------------------------------------------------------------------------------------------------------------------------------------------------------------------------------------------------------------------------------------------------------------------------------------------------------------------------------------------------------------------------------------------------------------------------------------------------------------------------------------------------------------------------------------------------------------------------------------------------------------------------------------------------------------------------------------------------------------------------------------------------------------------------------------------------------------------------------------------------------QQPQMHATPQQT--HQGQQGQKRVRTRISDEQLKVLRQYFDINNSPTEEQINKMAERTGLPQKVIKHWFRNTLYKERQRNKDSPYNFNNPPSTSIDLDEYDRTGKIPEVKTEPEESSEDGQQ-----------------------------------------------------------------------------------------------------------------------QTKKAKRNRTSYTESQIKFLQERFLH----------------------------------------------------------------------------------------------------------------------------------------------------------------------------------------------------------------------------------------------------------------------------------------------------------------------------------------------DSNPDGNELEKIANHINLKKRVVQVWFQNNRARLKK------------------------------------------------------------------------------------------------------------------------------------------------------------------------------------------------------------------------------------------------------------------------------------------------------------------------------------------------------------------------------------------------------------------------------------------------------------------------------------------------------------------------------------------------------------------------------------------------------------------------------------------------------------------------------------------------------------------------------------------------------------------------------------------------------------------------------------------------------------------------------------------------------------------------------------------------------------------------------
>EOG091F009A|Biomphalaria_glabrata|JG10_Dirona_picta|TRANSCRIPT
-----------------------------------------------------------------------------------------------------------------------------------------------------------------------------------------------------------------------------------------------------------------------------------------------------------------------------------------------------------------------------------------------------------------------------------------------------------------------------------------------------------------------------------------------------------------------------------------------------------------------------------------------------------------------------------------------------------------------------------------------------------------------------------------------------------------------------------------------------------------------------------------------------------------------------------------------------------------------------------------------------------------------------------------------------------------------------------------------------------------------------------------------------------------------------------------------------------------------------------------------------------------------------------------------------------------------------------------------------------------------------------------------------------------------------------------------------------------------------------------------------------------------------------------------------------------------------------------------------------------------------------------------------------------------------------------------------------------------------------------------------------------------------------------------------------------------------------------------------------------------------------------------------------------------------------------------------------------------VRTRISDEQLKVLRQYFDINNSPSEEQINKMADKTGLPQKVIKHWFRNTLFKERQRNKDSPYNFNNPPSTSIDLDEYDRTGKIPEVKTEPEDEEEQTPSVVQEMSKE---------------------------------------------------------------------------------------------------------------------------------------------------------------------------------------------------------------------------------------------------------------------------------------------------------------------------------------------------------------------------------------------------------------------------------------------------------------------------------------------------------------------------------------------------------------------------------------------------------------------------------------------------------------------------------------------------------------------------------------------------------------------------------------------------------------------------------------------------------------------------------------------------------------------------------------------------------------------------------------------------------------------------------------------------------------------------------------------------------------------------------------------------------------------------------------------------------------------------------------------------------------------------------------------------------------------------------------------------------------------------------------------------------------------------------------------------------------------------------------------------------
>EOG091F009A|Lottia_gigantea|LotgiG91252
DYSDAESFNGKIVYNPDGSAYIIEESESSDNDSLDIPQQDGAIVDDKGTLISSSPAVKQQTPIMHSYRVYDVRT-------------KDNNNDTKSESEYENGPTVPTKPILMCFICRLSFGQVKSFHSHAANEHVMKLSEKEVKILNSKNSSAIIQGVGKDKHPLMSFLEPVSPNTDNVVSTKSSSVKPKKGSPKSSSETPLHSSPLPLPQPSFLGMCDEHPQGRLQGVECPKCDIVLSSSQSLGGHMTMMHSRNSCKTLKCPKCNWHYKYQETLDIHMKEKHPENDAQCIYCLSNQSHPRLARGETYSCGYKPYRCEVCNYSTTTKGNLSIHMQSDKHINNMQDLANGSTEMKMPPAAPPTPTTSATTATVPPSFPQDESQMKKLQKPKQTWRCDVCNYETTVARNLRIHMTSEKHTHNMMVLQQNMKHMQQDMHMQMNQLMMLGQQDPMFTSLPTTMGGGMFPYDQSMMLAAGMPPGFELPVNLTKENGNPMEIDEIPDAAKLFHCCVCNNFTTDSLEALHQHLQLDRTKQQENEHVTVAGGTYLCNLCQYKTNLKANFQLHSKTDKHIQRLQLVNHIKEGGVGNEWRLKYLNVSNPIQVRCNSCDYYTNSIHKLNVHTTNLQHESSAQLFRHIQYEEAKLNSSSKYYHCAICQYSTKVKLNLIHHVQSVQHLQNDAAYKNRAKEDGGQTLDVDQIFQVRQLKDDDDKHKIGNHCLNKQCVFYISQHNIGYGKKESIDSPYLSGSVASNIQSFMLISKDSYHGNEVKINGSDNEAVIKVKQYNCPLCQDECVEISGLKSHLLQAHNVKQEGLDRILLIAEQTESDVYKLLSTKPQ-------------------------------EKSSTVDTSMVSDK-NEDGQYRCQTCSSAFGNIDQLYAHQNELGHLELKQTPRGPGYLCWKKGCNQYFKTAQALQVHFREIHARR-NIIGDA--------NFSCSQCSLVFQSEEKLAIHNQYHLVKSTTSCPVCTASMKGVQQTFEHLESAHGDLCKAELEKHLSDLNSKAYA---LFSNPGFDKYLVKTSA------NNSKNDSSSCEDEENDSLNNSANLEDSLDHSNADGEKS---------DA-----------------------------YKEQQFMEDYMNSQAIAEGNYEDPTRKFKCHRCRVAFTKQNYLTSHNKTLQHRKGEKSVYPVDRYLDPNRPFKCDVCKESFTQKSILLVHYNSVSHLHKLKQAAHTGSLPAA-TSALSTTQTTSAVSTSLDSSPPSTATTTNSSSTAPSSSTSTSS-TASSSQDSGRKPYRCNICRVAYNQGATLDIHIRSVAHQTRASKIHELAMTGRIDITLPLIENPDLGKVSTQQAQAITDMISQTQAKLNDLDSTLGTGLI---------------------------------------------------------------------------------------------------------------------------CPKCQSSFATPEALLQHQKIYCYLGSHAALA---RPRNIYGRFKPQIQKNLLENIGFECVMQFNENLLRPV--------------------------------------KKEIEENVESRKEEVGETNCEEMDTSEKKEESDDKKKQIDMPEMNRSHCSKCSKDFSSVWVLKTHQEEVHKTMVPIELVESFGSQFKKEFELKEPKEIEPP-----------LTP-----------QAS------SEKTNQPEMPPPPPPSTSQLQNQFDISQL---MPMFGMMPMPLSMMQLGMPSHMMPMMLPGMDVSSFMPPMPVMDPNFASAQ-----------------------QQIQHQAAAA--AAAAANQKRVRTRISDDQLKILRAHFDITNSPSDDQIKQMSDQSGLPQKVIKHWFRNTLFKERQRNKDSPYNFNNPPSTSIDLDEYEKTGKIPDIKQEPSDDEDNEDIDMEP----------------------------------------------------------------------------------------------------------------------EREPNRTRFTDYQIKMLQDYFEQNAYPKDDELEHLSKMLSLSPRVIVVWFQNARQKARKIYENQPAS--EVKEPASV------FQRTPGLNYQCKKCSAVFQRYYELIKHQKRMCGSDQKNNNNSNNHQSTSSRNQSSSSSGHSSGNNMAAYNSTFDEGFDDDEETDSDCHSPNGDTNLN------------------SYADDSAC-ATSVSQLPTFQCDKCDASFNRLSQWQEHQQIHNVNPALFPGFGPNSAFDVLQTLAHHEGNSAL-------------------------------------------------KRKFD-SEDD-SDQPRDKRLRTTILPEQLDYLYQKYQLDCNPSRKQLENISNEVGLKKRVVQVWFQNTRARERKGQYRAHQQIIHKRCPFCRALFRAKSALESHLATKHPEEMAKKDFNIDTIPDASLDTSPTTPQSLPGSLPTTPNSAHDLNKILPP-G-----MPNYLQFMPQPG-MGFSPGSDSV--QMSMH--QLYEDSFKRYINDLSSTPKHAHSISEGKGS---------------------------------------------------------------SKRSETE-------------------SRSQS--TNAE-----IDAPLDLSKPIKIDI-HD-----------KTS----------------DGPSTDMSAFSFDDHFGKRRRSLDESISDTMSEAAGDHNDDMSSM--LS-NP-----------TSPSNSHINKRYRTQMTSIQVRVMKILFQDYKTPTMAECELLGREIGLPKRVVQVWFQNARAKEKKSKMNFPK-GYGE--DN-QKTPEKCSLCSFKYSHKFTVQDHIFTRKHIDNVRKHIQS-------------------------------------------------------------------------------------------------------------------------------------------------------------------------------------------------------------------------------------------------------------------------------------------------------------------------------------------------------------------------------------------------------------------------------------------------------------------
>EOG091F009A|Biomphalaria_glabrata|HW20_Spurilla_neapolitana|TRANSCRIPT
-------------------------------------------------------------------------------------------------------------------------------------------------------------------------------------------------------------------------------------------------------------------------------------------------------------------------------------------------------------------------------------------------------------------------------------------------------------------------------------------------------------------------------------------------------------------------------------------------------------------------------------------------------------------------------------------------------------------------------------------------------------------------------------------------------------------------------------------------------------------------------------------------------------------------------------------------------------------------------------------------------------------------------------------------------------------------------------------------------------------------------------------------------------------------------------------------------------------------------------------------------------------------------------------------------------------------------------------------------------------------------------------------------------------------------------------------------------------------------------------------------------------------------------------------------------------------------------------------------------------------------------------------------------------------------------------------------------------------------------------------------------------------------------------------------------------------------------------------------------------------------------------------------------------------------------------------------------------------------------------------------------------------------------------------------------------------------------------------------------------------------------------------------------------------------------------------------------------------ERNAYPKDDELEHLSKLLGLSARVIVVWFQNARQKARKIYENNPA---ETASNP----VPSP----------------------------------------------------------------------------------------------------------------------------------------------------------------------------------------------------------------------------------------------------------------------------------------------------------------------------------------------------------------------------------------------------------------------------------------------------------------------------------------------------------------------------------------------------------------------------------------------------------------------------------------------------------------------------------------------------------------------------------------------------------------------------------------------------------------------------------------------------------------------------------------------------------------------------------------------------------------------------------------------------------------------------------------------------------------------------------------------------------------------------------------------------------------------------------------------------------------------------------------------------------------------------------------------------
>EOG091F009A|Biomphalaria_glabrata|NC06_Pleurobranchaea_californica|TRANSCRIPT
A-----------------------------------------------------------------------------------------------------------------------------------------------------------------------------------------------------------------------------------------------------------------------------------------------------------------------------------------------------------------------------------------------------------------------------------------------------------------------------------------------------------------------------------------------------------------------------------------------------------------------------------------------------------------------------------------------------------------------------------------------------------------------------------------------------------------------------------------------------------------------------------------------------------------------------------------------------------------------------------------------------------------------------------------------------------------------------------------------------------------------------------------------------------------------------------------------------------------------------------------------------------------------------------------------------------------------------------------------------------------------------------------------------------------------------------------------------------------------------------------------------------------------------------------------------------------------------------------------------------------------PRPL----------------------------------------------------------------------------------------------------------------------------------------------------------------------------------------------------------------------------------------------------------------------------------------------------------------------------------------------------------------------------------------------------------------------------------------------------------------------------------------DPMPDPKRDMDSYSSTSSPSNASSIPSTPTASAPATPTPIVTSAGPLSMGGMNP-NHLSFSLDAYAANMARMEAATFQNMGKRANRTRFTDAQIKTLQDYFERNAYPKDDELEHLSKLLGLSARFIVVWFQNARQKARKIYENHSTVEIST-----PKEVPSPFQRTPGLNYQCKKCHSVFQRYYELIKHQKHSCMSESNNNNKPI-----SSMTEDDSNSYHSSEDNNYPEYRMHSSIY-REREILPKPPSHEPMSASSIATAKLPSSTTPNTPSHSSMNP-------SLPSVPNFKCDKCTLTFSRFDMWQDHQKAHSIAPAMFTPFSNSSS---------------------------------------------------------------------------------------------------------------------------------------------------------------------------------------------------------------------------------------------------------------------------------------------------------------------------------------------------------------------------------------------------------------------------------------------------------------------------------------------------------------------------------------------------------------------------------------------------------------------------------------------------------------------------------------------------------------------------------------------------------------------------------------------------------------------------------------------------------AFDMLKAIMQSPPAAIKSVSEKMAEPGAVLARYTQDCQGLADLHNVVSPADLTVAAEATLDVGYICKKCQVVYPAKESCLAHQRTVCLST----PAALHKGFEPIIKLEQVQYECRACNERFSTLTEFKGHCQQEAHKVRLLKFKAREAERREASGSP--------------------------------------------------------------------------------------------------
>EOG091F009A|Biomphalaria_glabrata|JG04_Berghia_stephanieae|TRANSCRIPT
---------------------------------------------------------------------------------------------------------------------------------------------------------------------------------------------------------------------------------------------------------------------------------------------------------------------------------------------------------------------------------------------------------------------------------------------------------------------------------------------------------------------------------------------------------------------------------------------------------------------------------------------------------------------------------------------------------------------------------------------------------------------------------------------------------------------------------------------------------------------------------------------------------------------------------------------------------------------------------------------------------------------------------------------------------------------------------------------------------------------------------------------------------------------------------------------------------------------------------------------------------------------------------------------------------------------------------------------------------------------------------------------------------------------------------------------------------------------------------------------------------------------------------------------------------------------------------------------------------------------------------------------------------------------------------------------------------------------------------------------------------------------------------------------------------------------------------------------------------------------------------------------------------------------------------------------------------------------------------------------------------------------------------------------------------------------------------------------------------------------------------------------------------------------------------------------------------------------------------------------------------------------------------------------------------------------------------------------------------------------------------------------------------------------------------------------------------------------------------------------------------------------------------------------------------------------------------------------------------------------------------------------------------------------------------------------------------------------------------------------------------------------------------------------------------------------------------------------------------------------------------------------------------------------------------------------------------------------------------------------------------------------------------------------------------------------------------------------------------------------------------------------------------------------------------------------------------------------------------------------------------------------GGYMPGIDPTYLSYMY--G-AAGYLPPAM------MMQPSMMPGVDPMMNFDPLAFGTPLTFLQIPPAAIKSVGEKLADPGAIVARYTQDCHALADLHNVVS----------------------------------------------------------------------------------------------------------------------------------------------------------------------------------------------------------------
>EOG091F009A|Biomphalaria_glabrata|JG17_Hancockia_uncinata|TRANSCRIPT
-------------------------------------------------------------------------------------------------------------------------------------------------------------------------------------------------------------------------------------------------------------------------------------------------------------------------------------------------------------------------------------------------------------------------------------------------------------------------------------------------------------------------------------------------------------------------------------------------------------------------------------------------------------------------------------------------------------------------------------------------------------------------------------------------------------------------------------------------------------------------------------------------------------------------------------------------------------------------------------------------------------------------------------------------------------------------------------------------------------------------------------------------------------------------------------------------------------------------------------------------------------------------------------------------------------------------------------------------------------------------------------------------------------------------------------------------------------------------------------------------------------------------------------------------------------------------------------------------------------------------------------------------------------------------------------------------------------------------------------------------------------------------------------------------------------------------------------------------------------------------------------------------------------------------------------------------------------------------------------------------------------------------------------------------------------------------------------ENIP--TKDSDPHDTEIPENPPLKIDLMPRAESSDEMKKENECYSNTSSPSNASSIPSTPTASAPATPTPAMSSAL------INPNNPLPFSLDAYAANLARMEAAGYQNIRKRSERTRFTYYQIKTLQDYFERNAYPKDDELEHLSKILGLSARVIVVWFQNARQKARKSYENSG-P--ETPTSSVVSDTSTPFQRTPGLNYQCKKCNSVFQRYFELIKHQKNHCGSESNN--------------------------------------------------------------------------------------------------------------------------------------------------------------------------------------------------------------------------------------------------------------------------------------------------------------------------------------------------------------------------------------------------------------------------------------------------------------------------------------------------------------------------------------------------------------------------------------------------------------------------------------------------------------------------------------------------------------------------------------------------------------------------------------------------------------------------------------------------------------------------------------------------------------------------------------------------------------------------------------------------------------------------------------------------------------------------------------------------------------------------------------------------------------------------------------------------------------------------------------------------------------
>EOG091F009A|Biomphalaria_glabrata|HW19_Polycera_quadrilineata|TRANSCRIPT
-----------------------------------------------------------------------------------------------------------------------------------------------------------------------------------------------------------------------------------------------------------------------------------------------------------------------------------------------------------------------------------------------------------------------------------------------------------------------------------------------------------------------------------------------------------------------------------------------------------------------------------------------------------------------------------------------------------------------------------------------------------------------------------------------------------------------------------------------------------------------------------------------------------------------------------------------------------------------------------------------------------------------------------------------------------------------------------------------------------------------------------------------------------------------------------------------------------------------------------------------------------------------------------------------------------------------------------------------------------------------------------------------------------------------------------------------------------------------------------------------------------------------------------------------------------------------------------------------------------------------------------------------------------------------------------------------------------------------------------------------------------------------------------------------------------------------------------------------------------------------------------------------------------------------------------------------------------------------------------------------------------------------------------------------------------------------------------------------------------------------------------------------------------------------------------------------------------------------------------------------------------------------------------------------------------------------------------------------------------------------------------------------------------------------------------------------------------------------------------------------------------------------------------------------------------------------------------------------------NTRARERKGHYRAHQQLINKRCPFCRALFRAKSALESHLATKHPEEMAKGDINIDLIPDAVLE-----------------------------------------------------------------------------------------------------------------------------------------------------------------------------------------------------------------------------------------------------------------------------------------------------------------------------------------------------------------------------------------------------------------------------------------------------------------------------------------------------------------------------------------------------------------------------------------------------------------------------------------------------------------------------------------QDCQALADLHSQVSAADLTVAAEATVDVGFICKKCQMVYPAKDSCMAHQRTGCLATSAAAA--LPKGFEPIIKLEQVQYECRACNERFSTIAEFKGHCQQDTHRAWLMKFKSR-------------------------------------------------------------------------------------------------------------
>EOG091F009A|Crassostrea_gigas|HW06_Cratena_peregrina|TRANSCRIPT
-------------------------------------------------------------------------------------------------------------------------------------------------------------------------------------------------------------------------------------------------------------------------------------------------------------------------------------------------------------------------------------------------------------------------------------------------------------------------------------------------------------------------------------------------------------------------------------------------------------------------------------------------------------------------------------------------------------------------------------------------------------------------------------------------------------------------------------------------------------------------------------------------------------------------------------------------------------------------------------------------------------------------------------------------------------------------------------------------------------------------------------------------------------------------------------------------------------------------------------------------------------------------------------------------------------------------------------------------------------------------------------------------------------------------------------------------------------------------------------------------------------------------------------------------------------------------------------------------------------------------------------------------------------------------------------------------------------------------------------------------------------------------------------------------------------------------------------------------------------------------------------------------------------------------------------------------------------------------------------------------------------------------------------------------------------------------------------------------------------------------------------------------------------------------------------------------------KKRMQKTKFQKNVLKDVFEMTKFPSKQTREDLALLLNHSGRGIQIWFQNQRNK------------------------------------------------------------------------------------------------------------------------------------------------------------------------------------------------------------------------------------------------------------------------------------------------------------------------------------------------------------------------------------------------------------------------------------------------------------------------------------------------------------------------------------------------------------------------------------------------------------------------------------------------------------------------------------------------------------------------------------------------------------------------------------------------------------------------PEECKLCHYKYSHKVTVQDHIFTKSHIEKVKIFLDAEGDFDMDFTGK--------------------------------------------------------------------------------------------------------------------------------------------------------------------------------------------------------------------------------------------------------------------------------------------------------------------------------------------------------------------------------------------------------------------------------------------------------
>EOG091F009A|Biomphalaria_glabrata|JG12_Dondice_parguerensis|TRANSCRIPT
----------------------------------------------------------------------------------------------------------------------------------------------------------------------------------------------------------------------------------------------------------------------------------------------------------------------------------------------------------------------------------------------------------------------------------------------------------------------------------------------------------------------------------------------------------------------------------------------------------------------------------------------------------------------------------------------------------------------------------------------------------------------------------------------------------------------------------------------------------------------------------------------------------------------------------------------------------------------------------------------------------------------------------------------------------------------------------------------------------------------------------------------------------------------------------------------------------------------------------------------------------------------------------------------------------------------------------TTSRTEDSSTTSSKSNSNTN-NTQDSYLDPNKPYRCNICQVSYVHAPGLEIHMRSVAHKSRINKLGELIQTGQVDLNQTLIDHPDPKAIG-----------------------------------------------------------------------------------------------------------------------------------------------------------------------------------------------------------------------------------------------------------------------------------------------------------------------------------------------------------------------------------------------------------------------------------------------------------------------------------------------------------------------------------------------------------------------------------------------------------------------------------------------------------------------------------------------------------------------------------------------------------------------------------------------------------------------------------------------------------------------------------------------------------------------------------------------------------------------------------------------------------------------------------------------------------------------------------------------------SGKRKTDSEDEGPDGQPKDKRLRTTILPEQLDYLYQQYQMDCNPSRKQLEHIANTVNLKKRVVQVWFQNTRAR---------------------------------------------------------------------------------------------------------------------------------------------------------------------------------------------------------------------------------------------------------------------------------------------------------------------------------------------------------------------------------------------------------------------------------------------------------------------------------------------------------------------------------------------------------------------------------------------------------------------------------------------------------------------------------------------------------------------------------------------------------------------------------------------------------------------------------------------------------------------------------------------------------------------------------------------------------------------------------
>EOG091F009A|Biomphalaria_glabrata|JG30_Tritonia_festiva|TRANSCRIPT
---------------------------------------------------------------------------------------------------------------------------------------------------------------------------------------------------------------------------------------------------------------------------------------------------------------------------------------------------------------------------------------------------------------------------------------------------------------------------------------------------------------------------------------------------------------------------------------------------------------------------------------------------------------------------------------------------------------------------------------------------------------------------------------------------------------------------------------------------------------------------------------------------------------------------------------------------------------------------------------------------------------------------------------------------------------------------------------------------------------------------------------------------------------------------------------------------------------------------------------------------------------------------TPKSDMTTH-------------------------------------------------------VTGMKSTSNGNYSNADSFQDPGKPYRCNICQVSYVHAPGLEIHMRSVAHKTRINKLGELIQSGQVDVNQTLIDHPDPKAVGKQQAQLIADMIHQQASAQAQAAAPNAMY-SI---QGLNSMNAFAQMSMLQGVLP---------------------------------------------------------------------------------------------------------------------------------------------------------------------------------------------------------------------------------------------------------------------------------------------------------------------------------------------------------------------------------------------------------------------------------------------------------------------------------------------------------------------------------------------------------------------------------------------------------------------------------------------------------------------------------------------------------------------------------------------------------------------------------------------------------------------------------------------------------------------------------------------------------------------------------------------------------------------------------------------------------------------------------------------------------------------------------------------------------------------------------------------------------------------------------------------------------------------------------------------------------------------------------------------------------------------------------------------------------------------------------------------------------------------------------------------------------------------------------------------------------------------------------------------------------------------------------------------------------------------------------------------------------------------------------------------------------------------------------------------------------------------------------------------------------------------------------------------------------------------------------------------------------------------------------------------------------------------------------------------------------------------------------------------------------------------------------------------------------
>EOG091F009A|Biomphalaria_glabrata|NC03_Doris_kerguelenensis|TRANSCRIPT
-----------------------------------------------------------------------------------------------------------------------------------------------------------------------------------------------------------------------------------------------------------------------------------------------------------------------------------------------------------------------------------------------------------------------------------------------------------------------------------------------------------------------------------------------------------------------------------------------------------------------------------------------------------------------------------------------------------------------------------------------------------------------------------------------------------------------------------------------------------------------------------------------------------------------------------------------------------------------------------------------------------------------------------------------------------------------------------------------------------------------------------------------------------SG-----------------------------LKEKQFLEDYVNSQSMAEMHYTDPARKFKCHRCKVAFTKQNYLSAHNRTIQHSDLSKS----ERFSDPTRPYKCDLCKESFTQKSILLVHLNSVSHLHKVKTSTGVSPPPPLAGLM----SSSPSATTYSIRSDSSCI-----SSTSMITTPTTST-MNGSAQGGGSKPYRCNICKVAYNNGPSLDIHLRSVAHKTKTSKIYELVATGQVDLNQLFIEHPDKATS-NQQAQLIADMIQQQAAVQAASSS------HL---YGLSGLGSIAQLSLLQSMSHTSPHSLFNTSAQSALAAMSTAQAEA--------------------------------------------------------------------------------------------------------------------------------------------------------------------------------------------------------------------------------------------------------------------------------------------------------------------------------------------------------------------------------------------------------------------------------------------------------------------------------------------------------------------------------------------------------------------------------------------------------------------------------------------------------------------------------------------------------------------------------------------------------------------------------------------------------------------------------------------------------------------------------------------------------------------------------------------------------------------------------------------------------------------------------------------------------------------------------------------------------------------------------------------------------------------------------------------------------------------------------------------------------------------------------------------------------------------------------------------------------------------DDAPLDLSKPVDLSK-PA-----------KTSS--SGERSSYSV------PSSESLERSMDMDYLRRM-SMDDSMSETQSEMAEHDYMNEAGS--TP-PSPN--RSLNTPGSGNTPSTTGKRYRTQMSSTQVKVMKHLFVDYKTPTMSECELLGQEIGLPKRVVQVWFQNARAKEKKAKITSGS-SITE--EFPPKNPEECKLCNFKYSHKVTVQDHIFTKRHIDNVKSYLQTD------------------------------------------------------------------------------------------------------------------------------------------------------------------------------------------------------------------------------------------------------------------------------------------------------------------------------------------------------------------------------------------------------------------------------------------------------------------
>EOG091F009A|Biomphalaria_glabrata|HW11_Eubranchus_exiguus|TRANSCRIPT
------------------------------------------------------------------------------------------------------------------------------------------------------------------------------------------------------------------------------------------------------------------------------------------------------------------------------------------------------------------------------------------------------------------------------------------------------------------------------------------------------------------------------------------------------------------------------------------------------------------------------------------------------------------------------------------------------------------------------------------------------------------------------------------------------------------------------------------------------------------------------------------------------------------------------------------------------------------------------------------------------------------------------------------------------------------------------------------------------------------------------------------------------------------------------------------------------------------------------------------------------------------------------------------------------------------------------------------------------------------------------------------------------------------------------------------------------------------------------------------------------------------------------------------------------------------------------------------------------------------------------------------------------------------------------------------------------------------------------------------------------------------------------------------------------------------------------------------------------------------------------------------------------------------------------------------------------------------------------------------------------------------------------------------------------------------------------------------------------------------------------------------------------------------------------------------------------------------------------------------------------------------------------------------------------------------------------------------------------------------------------------------------------------------------------------------------------------------------------------------------------------------------------------------------------------------------------------------------------------------------------------------------------------------------------------------------------------------------------------------------------------------------------------------------------------------------------------------------------------------------------------------------------------------------------------------------------DDSFSETQSECADQGSMGGGDADRRM-WSPAFGNSSNGGGC-----STPKRFRTHMSSTQVKVMRHLFTDYKTPTMSECELLGHDIGLAKRVVQVWFQNARAKEKKARMSNGSGGFSPELDFPTKTPEQCKLCDYKYSHKVTVQDHIFTKGHIDKVKKYLDTEGEFEFDLGASF----GS-SSS-HSGSSSSRNQ------QGWEE----NLANAHLAQLQSLGL----------------------------------------------------------------------------------------------------------------------------------------------------------------------------------------------------------------------------------------------------------------------------------------------------------------------------------------------------------------------------------------------------
>EOG091F009A|Biomphalaria_glabrata|HW10_Embletonia_pulchra|TRANSCRIPT
---------------------------------------------------------------------------------------------------------------------------------------------------------------------------------------------------------------------------------------------------------------------------------------------------------------------------------------------------------------------------------------------------------------------------------------------------------------------------------------------------------------------------------------------------------------------------------------------------------------------------------------------------------------------------------------------------------------------------------------------------------------------------------------------------------------------------------------------------------------------------------------------------------------------------------------------------------------------------------------------------------------------------------------------------------------------------------------------------------------------------------------------------------------------------------------------------------------------------------------------------------------------------------------------------------------------------------------------------------------------------------------------------------------------------------------------------------------------------------------------------------------------------------------------------EKIINMVIKQDGKIELENNRKLEEKHAKLALTSSLNDMKALVK-EELPPNFPHAP-------VIT---RPRGFMGRFKPQLHRSLLENFGFECVMHFNEET---------RIEVLETKKEDIPESDSDLIKVEVKEEGNEAEEKMEEEKECEEM-EVDKKSERKDLEEIANDPKQDENKENLDLPELNKSRCSTCNKDFSNVWVLKNHEEEVHSSFVAPDVIEVFGKTFREKWERSLPKITESE-----------LRPPSPACSPGSPDTPT------NEKPQTSDMPPPPPPYQT--------------------------------------------------------------------------------------------------------------------------------------------------------------------------------------------------------------------------------------------------------------------------------------------------------------------------------------------------------------------------------------------------------------------------------------------------------------------------------------------------------------------------------------------------------------------------------------------------------------------------------------------------------------------------------------------------------------------------------------------------------------------------------------------------------------------------------------------------------------------------------------------------------------------------------------------------------------------------------------------------------------------------------------------------------------------------------------------------------------------------------------------------------------------------------------------------------------------------------------------------------------------------------------------------------------------------------------------------------------------------------------------------------------------------------------------------------------------------------------------------------------------------------------------------------------------------------------------------------------------------------------------------------------------------------------------------------------------------------
>EOG091F009A|Biomphalaria_glabrata|HW13_Favorinus_branchialis|TRANSCRIPT
-----------------------------------------------------------------------------------------------------------------------------------------------------------------------------------------------------------------------------------------------------------------------------------------------------------------------------------------------------------------------------------------------------------------------------------------------------------------------------------------------------------------------------------------------------------------------------------------------------------------------------------------------------------------------------------------------------------------------------------------------------------------------------------------------------------------------------------------------------------------------------------------------------------------------------------------------------------------------------------------------------------------------------------E----------------------------------------------------------------------------------------------------------------------------------------------------------------------------------------------------------------------------------------------------------------------------------------------------------------------------------------------------------------------------------------------------------------------------------------------------------------------------------------------------------------------------------------------------------DEQLPPNFPHAP-------VLT---RPRGFMGRFKPQLHRSLLENFGFECVMHFNEEN---------KDENAETMTDDV-----DGVKSEMKEEKDGEKKKGEEEKMDHDG-GEEKKEEKE-TNET-KLQRGDENKENIDLPELNKSRCSTCHKDFSNVWVLKNHEEEVHSNFVAPDVIEVFGKSFKDKWEKSLPKV----------------------------------------------------------------------------------------------------------------------------------------------------------------------------------------------------------------------------------------------------------------------------------------------------------------------------------------------------------------------------------------------------------------------------------------------------------------------------------------------------------------------------------------------------------------------------------------------------------------------------------------------------------------------------------------------------------------------------------------------------------------------------------------------------------------------------------------------------------------------------------------------------------------------------------------------------------------------------------------------------------------------------------------------------------------------------------------------------------------------------------------------------------------------------------------------------------------------------------------------------------------------------------------------------------------------------------------------------------------------------------------------------------------------------------------------------------------------------------------------------------------------------------------------------------------------------------------------------------------------------------------------------------------------------------------------------------------------------------------------------------------------------------------
>EOG091F009A|Biomphalaria_glabrata|HW17_Hermissenda_crassicornis|TRANSCRIPT
----------------------------------------------------------------------------------------------------------------------------------------------------------------------------------------------------------------------------------------------------------------------------------------------------------------------------------------------------------------------------------------------------------------------------------------------------------------------------------------------------------------------------------------------------------------------------------------------------------------------------------------------------------------------------------------------------------------------------------------------------------------------------------------------------------------------------------------------------------------------------------------------------------------------------------------------------------------------------------------------------------FQCDKCNFSTSNQSAFQNHYELHMKR----------------------------------------------------------------------------------------------------------------------------------------------------------------------------------------------------------------------------------------------------------------------------------------------------------------------------------------------------------------------------------------------------------------------------------------------------------------------------------------------------------------------------------------------------------EEELPPNFPHAP-------VIT---RPRGFMGRFKPQLHRSLLEN------------------------------------------------------------------------------------------------------------------------------------------------------------------------------------------------------------------------------------------------------------------------------------------------------------------------------------------------------------------------------------------------------------------------------------------------------------------------------------------------------------------------------------------------------------------------------------------------------------------------------------------------------------------------------------------------------------------------------------------------------------------------------------------------------------------------------------------------------------------------------------------------------------------------------------------------------------------------------------------------------------------------------------------------------------------------------------------------------------------------------------------------------------------------------------------------------------------------------------------------------------------------------------------------------------------------------------------------------------------------------------------------------------------------------------------------------------------------------------------------------------------------------------------------------------------------------------------------------------------------------------------------------------------------------------------------------------------------------------------------------------------------------------------------------------------------------------------------------------------------------------------------------------------------------------------------
>EOG091F009A|Biomphalaria_glabrata|HW12_Facelina_rubrovittata|TRANSCRIPT
----------------------------------------------------------------------------------------------------------------------------------------------------------------------------------------------------------------------------------------------------------------------------------------------------------------------------------------------------------------------------------------------------------------------------------------------------------------------------------------------------------------------------------------------------------------------------------------------------------------------------------------------------------------------------------------------------------------------------------------------------------------------------------------------------------------------------------------------------------------------------------------------------------------------EDLFRCQTCTKSFPNIDQFYAHQNELGHLELKQTPRGPGYLCWKKGCNQYFKTASTLQVHFREIHAKKLMAPSSTSFKDTESYRFGCEQCGYSFKTTDLLQRHQLVHLMQSVTRCKACVKWFPTSDKLKRHLEYEHPDLTLSERL--------------------------------------------------------------------------------------------------------------------------------------------------------------------------------------------------------------------------------------------------------------------------------------------------------------------------------------IQQTLIDHPDPKAIGKQQAQLIADMIHQQASAQAQAAASNALF-NL---QGLTNMNGMPQMSMLQGVMP------------------------------------------------------------------------------------------------------------------------------------------------------------------------------------------------------------------------------------------------------------------------------------------------------------------------------------------------------------------------------------------------------------------------------------------------------------------------------------------------------------------------------------------------------------------------------------------------------------------------------------------------------------------------------------------------------------------SKRKRRTSFTPQALELLNQYFERNTHPTGTEMTELSERLNYDREVIRVWFCNKRQ--------------------------------------------------------------------------------------------------------------------------------------------------------------------------------------------------------------------------------------------------------------------------------------------------------------------------------------------------------------------------------------------------------------------------------------------------------------------------------------------------------------------------------------------------------------------------------------------------------------------------------------------------------------------------------------------------------------------------------------------------------------------------------------------------------------------------------------------------------------------------------------------------------------------------------------------------------------------------------------------------------------------------------------------------------------------------------------------------------------------------------------------------------------------------------------------------------------------------------------------------------------------------------------------------------------------------------
>EOG091F009A|Biomphalaria_glabrata|JG28_Scyllaea_fulva|TRANSCRIPT
------------------------------------------------------------------------------------------------------------------------------------------------------------------------------------------------------------------------------------------------------------------------------------------------------------------------------------------------------------------------------------------------------------------------------------------------------------------------------------------------------------------------------------------------------------------------------------------------------------------------------------------------------------------------------------------------------------------------------------------------------------------------------------------------------------------------------------------------------------------------------------------------------------------Q-DAEDLFRCQTCTKSFPNIDQLYAHQNELGHLELKQT---------------------------------------------------------------------------------------------------------------------------------------------------------------------------------------------------------------------------------------------------------------------------------------------------------------------------------------------------------------------------------------------------------------------------------------------------------------------------------------------------------------------------------------------------------------------------------------------------------------------------------------------------------------------------------------------------------------------------------------------------------------------------------------------------------------------------------------------------------------------------------------------------------------------------------------------------------------------------------------------------------------------------------------------------------------------------------------------------------------------------------------------------------------------------------------------------------------------------------------------------------------------------------------------------------------------------------------------------------------------------------------------------------------------------------------------------------------------------------------------------------------------------------------------------------------------------------------------------------------------------------------------------------------------------------------------------------------------------------------------------------------------------------------------------------------------------------------------------------------------------------------------------------------------------LDLSKPVKAEF-PD-----------TRRHSLGTGGLNP---KSFYPPASEVNERSLELDYLRRLKDMEDSYSETQSETADQNSTGD------------------------------------------------------------------------------------------------------------------------------------------------------------------------------------------------------------------------------------------------------------------------------------------------------------------------------------------------------------------------------------------------------------------------------------------------------------------------------------------------------------------------------------------------------------------------------------------------------------------
>EOG091F009A|Biomphalaria_glabrata|HW02_Berghia_verrucicornis|TRANSCRIPT
-----------------------------------------------------------------------------------------------------------------------------------------------------------------------------------------------------------------------------------------------------------------------------------------------------------------------------------------------------------------------------------------------------------------------------------------------------------------------------------------------------------------------------------------------------------------------------------------------------------------------------------------------------------------------------------------------------------------------------------------------------------------------------------------------------------------------------------------------------------------------------------------------------------------------------------------------------------------------------------------------------------------------DILHRHQLVHLLQSITRCKSCSKSFSSAEKLKKHLEFEHQDMTISERLVQVEAIERNEAL---VLKESILDKFVS--------------------------------------------------------------------------------------------------INSKSLAETGYLDQSRKYKCHLCKVAFTQQSYLTQHNLSLDHR--------------------------------------------------------------------------------------------------------------------------------------------------------------------------------------------------------------------------------------------------------------------------------------------------------------------------------------------------------------------------------------------------------------------------------------------------------------------------------------------------------------------------------------------------------------------------------------------------------------------------------------------------------------------------------------------------------------------------------------------------------------------------------------------------------------------------------------------------------------------------------------------------------------------------------------------------------------------------------------------------------------------------------------------------------------------------------------------------------------------------------------------------------------------------------------------------------------------------------------------------------------------------------------------------------------------------------------------------------------------------------------------------------------------------------------------------------------------------------------------------------------------------------------------------------------------------------------------------------------------------------------------------------------------------------------------------------------------------------------------------------------------------------------------------------------------------------------------------------------------------------------------------------------------------------------------------------------------------------------------------------------------------------------------------------------------------------------------------------------------------------------------------------------------------------------------------------------------------------------------------------------------------------------------------------------------------------------------
>EOG091F009A|Biomphalaria_glabrata|HW09_Doto_sp|TRANSCRIPT
-------------------------------------------------------------------------------------------------------------------------------------------------------------------------------------------------------------------------------------------------------------------------------------------------------------------------------------------------------------------------------------------------------------------------------------------------------------------------------------------------------------------------------------------------------------------------------------------------------------------------------------------------------------------------------------------------------------------------------------------------------------------------------------------------------------------------------------------------------------------------------------------------------------------------------------------------------------------------------------------------------------------------------------------------------------------------------------------------------------------------------------------------------------------------------------------------------------------------------------------------------------------------------------------------------------------------------------------------------------------------------------------------------------------------------------------------------------------------------------------------------------------------------------------------------------------------------------------------------------------------------------------------------------------------------------------------------------------------------------------------------------------------------------------------------------------------------------------------------------------------------------------------------------------------------------------------------------------------------------------------------------------------------------------------------------------SSEDGQQ-----------------------------------------------------------------------------------------------------------------------PAKKAKRNRTSYTEAQIKFLQDRFLH----------------------------------------------------------------------------------------------------------------------------------------------------------------------------------------------------------------------------------------------------------------------------------------------------------------------------------------------DSNPDGNELEKIANHISLKKRVVQVWFQNNRARLKK------------------------------------------------------------------SSSMTSQGGPDLSKLLPP-G-VSSGMPGYMAFMSSAA-AGLNFPFPGT--DMLGHA-SFEDPFFKKYMSELAHNAARQDHNP------LATPSH----------------------------------------------------------------------------------------------------------------------------------------------------------------------------------------------------------------------------------STNVKVS-------------------------------------------------------------------------------------------------------------------------------------------------------------------------------------------------------------------------------------------------------------------------------------------------------STPQT---------------------------------------------------------------------------------------------------------------------------------------------------------------------------------------------------------------------------------------------------------
>EOG091F009A|Biomphalaria_glabrata|HW07_Cuthona_caerulea|TRANSCRIPT
---------------------------------------------------------------------------------------------------------------------------------------------------------------------------------------------------------------------------------------------------------------------------------------------------------------------------------------------------------------------------------------------------------------------------------------------------------------------------------------------------------------------------------------------------------------------------------------------------------------------------------------------------------------------------------------------------------------------------------------------------------------------------------------------------------------------------------------------------------------------------------------------------------------------------------------------------------------------------------------------------------------------------------------------------------------------------------------------------------------------------------------------------------------------------------------------------------------------------------------------------------------------------------------------------------------------------------------------------------------------------------------------------------------QNLIEHPDPKAVGKQQAQLIADMIHQQASAQAQVATTNALF-SL---QGLGNVNGLSPMSLLQGIMP------------------------------------------------------------------------------------------------------------------------------------------------------------------------------------------------------------------------------------------------------------------------------------------------------------------------------------------------------------------------------------------------------------------------------------------------------------------------------------------------------------------------------------------------------------------------------------------------------------------------------------------------------------------------------------------------------------------T-------------------------------------------------------------------------------------------------------------------------------------------------------------------------------------------------------------------------------------------------------------------------------------------------------------------------------------------------------------------------------------------------------------------------------------------------------------------------------------------------------------------------------------------------------------------------------------------------------------------------------------------------------------AA--NAMN-----DNASLDLSKPIKSEF-SE-----------SRCS--SNSSSIASVSKPTYYPSELGSDRSVEMDYIRRLKDMEDSYSETQSECNDPGNMSEGDR--RR-WSPTLGSSMN------------------------------------------------------------------------------------------------------------------------------------------------------------------------------------------------------------------------------------------------------------------------------------------------------------------------------------------------------------------------------------------------------------------------------------------------------------------------------------------------------------------------------------------------------------------------------------------------
