# Supplementary material for: Transcriptomics provides a robust framework for the relationships of the major clades of cladobranch sea slugs (Mollusca, Gastropoda, Heterobranchia), but fails to resolve the position of the enigmatic genus Embletonia
Source: BMC Ecol Evol. 2021 Dec 28;21:226. doi: 10.1186/s12862-021-01944-0 (PMC8895541; doi:10.1186/s12862-021-01944-0)
Supplement: Supplementary file 6 — Additional file 6. Archive S4: Unmasked multiple sequence alignments on amino acid level including Doris kerguelenensis and Calmella cavolini prior to the removal of outliers. [file 12862_2021_1944_MOESM6_ESM.zip › Archive_S4/Alignments/EOG091F02I3.aa.fasta]

>EOG091F02I3|Biomphalaria_glabrata|BGLTMP011656
MTSKKSLLKPGRPPPPNPSALKGGISLSGFSFKKLEEDDI-DEDLTAFTGNYKKSTEESQKSLKRSDKPSSSSSLPDSILKME-------------------------------------------RNSSESNSTKPTQKSSDATSSPLRTAAKAKFDSSKELFSGLKGKITDKISRTIEEFSGDSSNSPSPDKERFKTFPIPKSNSFGVVEKEEAPVLHAALPVREGVSEGLTKKVALNLSQNHQSAGDDTDGEVALNKILDAVPDVSHSKEIQLVKDHPLAELEDDFEDVIEDADNNSHVKSKSAANDNFKDVRCDNLNIEVFEEYFTNEPAEDFTSFPGI--QTSTHLKPHSKIGRLIKKE-QKTSAVATMSNLHYTPDEEIADLGEHKVSTEETKKQ-NETDHLKSERVKDSSKVQESTSGMILRQISLDITVVPYQKLATFMVVMFAYFIIPFPSYISGLLMGIFLASIGWAVFMWLKQPP-TPEEPYVP-----PPFVE--PPLPEMKLPSESEEHTYKGWMNELTDYNPDDYHINKTHSVFISLENTNLRLQRPKNSIPKRAMWDEVLPKP-QFIHQRHFDLAGSIVFLLPHGLVDKRIWSKKYPVCISLPSKITGD--AS--KLKHISSDTTMT--GKKEK--LTDMGFEIVTEKKCENNILYLFARTCREKEEWFKRFTAAANGKPLGNHVLEMKRAVSQN---------------------TS---R---KSQEI-P-----RHKREGSTDSVSSFTELQSDIPR-K-ESES---------VDLLTFAHYMGRLMPAGSLS-PSTSPTHSS-QEKEG-----------LVKNF--SSK----------------------------------------------------------DVT--KSKEGEEAKVPYFIEELKVTDIHLGYEMPAIQHAYKPYLDEKGLWVDLNITYSGGFKMTIETKINLMKLKESPH--VSSTSVD-HVEH-VKSPVTDAEEEDSAESSTDEEEETPSASED---------S-SGGGTSKKLLRYLNKITQSKYFHKATEYSVIKRAMENVSNTPLTLTVTVNSLNGTLAMNIPPPPSDRLW-----------------------------------------------------------------------------
>EOG091F02I3|Lottia_gigantea|JG16_Flabellina_iodinea|TRANSCRIPT
----------------------------------------------------------------------------------------------------------------------------------------------------------------------------------------------------------------------------------------------------------------------------------------------------------------------------------------------------------------------------------------------------------------------------------------------------------------------------------------------------------------------------------------------------------------------------------------------------------------------------------------------------------------------KER--YEETGFDVLTEQTCNSHILYLFARTGREKEEWFKRFSAASCGKPLGNHIVEMKQVVKES---------------------MASLHG---RTEST-S-----KLHREGSTDSLGSLSSQSDSLSDSV-HTEG---------AELLSFSQYMGRLMPSSSTS-SSRASSPTH-STAF----------KQVGSQD--N-K---------------EETPKVLAKNSSIICDSQLFWLNALIGRCFFDFLRDKWWIGKVTEK--LQKKLSKIHVP-------------------------------------------------------------------------------------------------------------------------------------------------------------------------------------------------------------------------------------------------------------------------
>EOG091F02I3|Biomphalaria_glabrata|HW03_Berthella_plumula|TRANSCRIPT
----------------------------------------------------------------------------------------------------------------------------------------------------------------------------------------------------------------------------------------------------------------------------------------------------------------------------------------------------------------------------------------------------------------------------------------------------------------------------------------------------------------------------------------------------------------------------------------------------------------------------------------------------------------------------------------------FLFARTGREKEDWFKRFSAAASGKPLGSHIIEMKRILASN---------------------TS----------------------------------------------------------------------------------------------------------------------------------------------------------------------------------------------------------------------------------------------------------------------------------------------------------------------------------------------------------------------------------------------------------------------------------------------------------------------
>EOG091F02I3|Lottia_gigantea|JG22_Lomanotus_vermiformis|TRANSCRIPT
---------------------------------------------------------------------------------------------------------------------------------------------------------------------------------------------------------------------------------------------------------------------------------------------------------------------------------------------------------------------------------------------------------------------------------------------------------------------------------------------------------------------------------------------------------------------------------------------------------------------------------------------------------------------------------------------------------------------------------------------------------------------------------------------TSSQVDGQGEST-QPEG---------SELLSFSQYMGRLMPASSMP-SSRAH---------------------SNSQD--G-K---------------EELSKVLMKSNPIICDNQLFWLNALIGRCFFDFLRDKWWIGKVTEK--LQKKLSKIHVPYFIEELQVSSIEMGYEIPAIRHAGKPYMDERGFWVDLDVTYTGGFKMTIETKMNLMRLKKTHH--TSHSVEH-SVDR-TKSPITDSEEEDSAESSTDEEEET-------------------------------------------------------------------------------------------------------------------------------------------------------------------
>EOG091F02I3|Lottia_gigantea|HW21_Tritonia_manicata|TRANSCRIPT
-----------------------------------------------------------------------------------------------------------------------------------------------------------------------------------------------------------------------------------------------------------------------------------------------------------------------------------------------------------------------------------------------------------------------------------------------------------------------------------------------------------------------------------------------MNELVNYNVDDYHINKTHSIYVSLEGTHLRLQRPKNPAPKRAMWDEAVTKP-QFIHQRHFDLPGSKVFLSPSGLVKKRIWSKKYPICISFGKSFAGAV------------EPLL-EDKHKDK--MSDMGFEILTEENATSHILYLFARTGREKEEWFKRLSAAASGKPLGNHIAEIKQVIKEN---------------------NAAIYG---RVDGSTT-----KLRRESSTDSMGSTSSQNDSQTDSA-QTEM---------SELLSFSQYMGRLMPASSTS-SSRASSPTH-TSSSI-----------SSNQE--N-K---------------EEPSRILMKSVPIICDNQLFWLNALIGRCFFDFLRDKWWIGKVTEK--LQKKLSKIHVPYFIEELQVSSINMGYEIPAIRHAGKPYMDERGFWVDLDITYSGGFKMTIETKMNLMRLKKSHH--SPHSVEN-SVDR-IKSPITDSEEEDSAESSTDEEEE--------------------------------------------------------------------------------------------------------------------------------------------------------------------
>EOG091F02I3|Lottia_gigantea|JG30_Tritonia_festiva|TRANSCRIPT
---------------------------------------------------------------------------------------------------------------------------------------------------------------------------------------------------------------------------------------------------------------------------------------------------------------------------------------------------------------------------------------------------------------------------------------------------------------------------------------------------------------------------------------------------------------------------------------------------------------------------------------------------------------------------------------------------------------------------------------------------------------------------------------------------------------------------------------------------------------------------------------------------------------------------CFFDFLRDKWWIGKVTEK--LQKKLSKIHVPYFIEELQVSSIDMGYEIPAIRHAGRPYMDERG----LDITYSGGFKMTIETKMNLMRLKK-------------------------------------------------------------------------------------------------------------------------------------------------------------------------------------------------------------
>EOG091F02I3|Lottia_gigantea|NC07_Tritonia_diomedea|TRANSCRIPT
-----------------------------------------------------------------------------------------------------------------------------------------------------------------------------------------------------------------------------------------------------------------------------------------------------------------------------------------------------------------------------------------------------------------------------------------------------------------------------------------------------------------------------------------------MNELINYTVDDYHINKTHSIYVSLEGTHLRLQRPKNPAPKRAMWDEAVTKP-QFIHQRHFDLPGSKVFLSPSGLVKKRIWSKKYPICISFGKTFAGADGKE-------------SPDKHNER--MTDMGFEILTEEKATSNILFLFARTGREKEEWFKRLSAAASGKPLGNHIVEIKQVIKEN---------------------NASLYG---RTDGS-D-----KLRRESSTDSMGSTSSQVDGQTDIT-QTEG---------SELLSFSQYMGR------------ASSPTH-SSSISSRDMPNASSKFSNNQE--N-K---------------EEPPRVLMKSVSIICDNQLFWLNALIGRCFFDFLRDKWWIGKVTEK--LQKKLSKIHVPYFIEELQVSSIDMGYEIPAIRHAGRPYMDERGFWVDLDITYSGGFKMTIETKMNLMRLKKSHH--SSHSVDH-SVDR-IKSPITDSEEEDSAESSTDEEEE--------------------------------------------------------------------------------------------------------------------------------------------------------------------
>EOG091F02I3|Lottia_gigantea|HW20_Spurilla_neapolitana|TRANSCRIPT
-----------------------------------------------------------------------------------------------------------------------------------------------------------------------------------------------------------------------------------------------------------------------------------------------------------------------------------------------------------------------------------------------------------------------------------------------------------------------------------------------------------------------------------------------------------------------------------------------------------------------------------------------------------------------------------------------------------------------------------------------------------------------------------------------------------------------------------------------------------------------------------------------------------IICDNQLFWLNALIGRCFFDFLRDKWWIGKVTEK--LQKKLSKIHVPYFIEELQVSSIEMGYEIPAIRHAGKPYMDERGFWVDLDITYSGGFKMTIETKMNLMKLKKSHH--SSHSSDT-SVDR-TKSPITDSEEEDSAESSTDEEEE--------------------------------------------------------------------------------------------------------------------------------------------------------------------
>EOG091F02I3|Lottia_gigantea|HW12_Facelina_rubrovittata|TRANSCRIPT
--------------------------------------------------------------------------------------------------------------------------------------------------------------------------------------------------------------------------------------------------------------------------------------------------------------------------------------------------------------------------------------------------------------------------------------------------------------------------------------------------------------------------------------------------------------------------------------------------------------------------------------------------------------------------------------------------------------------------------------------------------------------------------------------------------------------------------------------------------------------------------------------------------SAPIICDNQLFWLNALIGRCFFDFLRDKWWIGKVTEK--LQKKLSKIHVPYFIEELQVSSIEMGYEIPTIRHAGKPYMDERGFWVDLDITYSGGFKMTIETKMNLMKLKKSHH--SSRSSDT-SVDR-IKSPITDSEEEDSAESSTDEEEE--------------------------------------------------------------------------------------------------------------------------------------------------------------------
>EOG091F02I3|Lottia_gigantea|HW17_Hermissenda_crassicornis|TRANSCRIPT
--------------------------------------------------------------------------------------------------------------------------------------------------------------------------------------------------------------------------------------------------------------------------------------------------------------------------------------------------------------------------------------------------------------------------------------------------------------------------------------------------------------------------------------------------------------------------------------------------------------------------------------------------------------------------------------------------------------------------------------------------------------------------------------------------------------------------------------------------------------------------------------------------------SAPIICDNQLFWLNAIIGRCFFDFLRDKWWIGKVTEK--LQKKLSKIHVPYFIEELQVSSIEMGYEIPAIRHAGKPYMDERGFWVDLDITYSGGFKMTIETKMNLMKLKKPHH--S-HSSDT-SVDR-IKSPITDSEEEDSAESSTDEEEE--------------------------------------------------------------------------------------------------------------------------------------------------------------------
>EOG091F02I3|Lottia_gigantea|NC05_Hermissenda_crassicornis|TRANSCRIPT
-----------------------------------------------------------------------------------------------------------------------------------------------------------------------------------------------------------------------------------------------------------------------------------------------------------------------------------------------------------------------------------------------------------------------------------------------------------------------------------------------------------------------------------------------MNEQNDYNVDEYHINKTHSIFVSLEGTHLRLQRPKNPAPKRAMWDETLTKP-QFIHQRHFDLQGSKVFLTPSGLVKKRIWSKKYPICISMGNSHNKTAGKE-------------SSSSLKHT--LSEMGFEILTEDSCSIYILYLFARTGREKEEWFKRLSAAARGKPLGNHILEMRQVVKES---------------------MASFST---RTDRS-DSINSNKLQREGSTDSIGSASSQTD----------------------------YMGRLMPSSSTS-SSRASSPTH-LTSIA-----------NRDTLTSSFKQPSNGNHDNKDDTAPSATSTVLTKSAPIICDNQLFWLNAIIGRCFFDFLRDKWWIGKVTEK--LQKKLSKIHVPYFIEELQVSSIEMGYEIPAIRHAGKPYMDERGFWVDLDITYSGGFKMTIETKMNLMKLKKPHH--S-HSSDT-SVDR-IKSPITDSEEEDSAESSTDEEEE--------------------------------------------------------------------------------------------------------------------------------------------------------------------
>EOG091F02I3|Lottia_gigantea|HW01_Armina_tigrina|TRANSCRIPT
------------------------------------------------------------------------------------------------------------------------------------------------------------------------------------------------------------------------------------------------------------------------------------------------------------------------------------------------------------------------------------------------------------------------------------------------------------------------------------------------------------------------------------------------------------------------------------------------------------------------------------------------------------------------------------------------------------------------------------ES---------------------NALLHG---RNDGS-D-----KLRREGSTDSVGSSSSQVDGQADNP-QAEG---------SELLSFSQYMGRLMPATSAM-KTSSSSQDM-KDG--------------------------------------AATTKVLTKNVPIICDSQLFWLNALIGRCFFDFLRDKWWIGKVTEK--LQKKLSKIHVPYFIEELQVSSIDMGYEIPAIRHAGNPYMDERGFWVDLDITYTGGFKMTIETKMNLMRLKKQHH--TSSSVDH-SVDR-TKSPITDSEEEDSAESSTDEEEE--------------------------------------------------------------------------------------------------------------------------------------------------------------------
>EOG091F02I3|Lottia_gigantea|JG28_Scyllaea_fulva|TRANSCRIPT
------------------------------------------------------------------------------------------------------------------------------------------------------------------------------------------------------------------------------------------------------------------------------------------------------------------------------------------------------------------------------------------------------------------------------------------------------------------------------------------------------------------------------------------------------------------------------------------------------------------------------------------------------------------EERQKER--ISDMGFEILTEERCSGQILYLFARTGREKEEWFKRFSAAASGKPLGNHIVEMRQVVKDG---------------------NTSLCK---RPDGT-R-----KLQRDNSTDSLGSSSSQTDNQFDGI-QTEV---------SELLSFAQYMGRLMPASSSP-SSRASSPTH-STAAG-----------QGSLE--N-K---------------EESSRVLMKNTPIICDNQLFWLNALIGRCFFDFLRDKWWIGKVTEK--LQKKLSKIHVPYFIEELQVSSIEMGYEIPAIRHAGRPYMDERGFWVDLDVTYTGGFKMTIETKMNLMRLKKSHH--TTHSVEH-GVDR-TKSPITDSEEEDSAESSTDEEEET-------------------------------------------------------------------------------------------------------------------------------------------------------------------
>EOG091F02I3|Lottia_gigantea|JG26_Phestilla_sp|TRANSCRIPT
------------------------------------------------------------------------------------------------------------------------------------------------------------------------------------------------------------------------------------------------------------------------------------------------------------------------------------------------------------------------------------------------------------------------------------------------------------------------------------------------------------------------------------------------------------------------------------------------------------------------------------------------------------------------------------------------------------------------------------------------------------------------------------------------------------------------DLLSFSQYMGRLMPSSNQK-SISQASSPT-HSS--------------------------------------PPTTKPSNESAPIICDNQLFWLNALIGRCFFDFLRDQWWIGKVTEK--LQKKLSKIHVPYFIEELQVSSIEMGYEIPAIRHAGKPYMDERGFWVDLDITYSGGFKMTIETKMNLMKLKKQHH--GSHSIAS-AVDR-TKSPITDSEEEDSAESSTDEEEETTTEENN-------------------------------------------------------------------------------------------------------------------------------------------------------------
>EOG091F02I3|Lottia_gigantea|JG08_Dendronotus_venustus|TRANSCRIPT
------------------------------------------------------------------------------------------------------------------------------------------------------------------------------------------------------------------------------------------------------------------------------------------------------------------------------------------------------------------------------------------------------------------------------------------------------------------------------------------------------------------------------------------------------------------------------------------------------------------------------------------------------------------------------------------------------------------------------------------------------------------------------------------------------------------------DLLSFSQYMGRLMPSSSST-PSSRASSPS-HST--------------------------------------ASNRDVLMRNTPIICDSQLFWLNALIGRCFFDFLRDKWWIGKVTEK--LQKKLSKIHVPYFIEELQVSSIEMGYEIPAIRHAGKPYMDERGFWVDLDITYTGGFKMTI------------------------------------------------------------------------------------------------------------------------------------------------------------------------------------------------------------------------
>EOG091F02I3|Lottia_gigantea|HW11_Eubranchus_exiguus|TRANSCRIPT
--------------------------------------------------------------------------------------------------------------------------------------------------------------------------------------------------------------------------------------------------------------------------------------------------------------------------------------------------------------------------------------------------------------------------------------------------------------------------------------------------------------------------------------------------------------------------------------------------------------------------------------------------------------------------------------------------------------------------------------------------------------------------ESLAAARLQRNNSTDSAGS---------DVFADGEG---------PELLNFSQYMGRLMPAASSN-SSRTSSQAS-SPS--------------------------------------HHTHNNNIALTAAMADSQLFWLNAVIGRCFFDFLRDKWWIGKVTEK--LQKKLSKIHVPYFIEELQVTSIEMGYEIPAIQHAGKPYMDERGFWVDLSIAYSGGFKMTIETKMNLMKLKKTSHHHTSHSIDT-SVDR-TKSPITDSEEEDSAESSTDEEEETATEDN--------------------------------------------------------------------------------------------------------------------------------------------------------------
>EOG091F02I3|Biomphalaria_glabrata|JG17_Hancockia_uncinata|TRANSCRIPT
------------------------------------------------------------------------------------------------------------------------------------------------------------------------------------------------------------------------------------------------------------------------------------------------------------------------------------------------------------------------------------------------------------------------------------------------------------------------------------------------------------------------------------------------------------------------------------------------------------------------------------------------------------------------------------------------------------------------------------------------------------------------------------------------------------------------------------------------------------------------------------------------------------------------------------------------------------------------------RHAGRPYMDERGFWVDLDLTYTGGFKMTIETKMNLMRLKKTHP--TSHSVDP-TADR-TKSPITDSEEEDSAESSTDEEEE--------------------------------------------------------------------------------------------------------------------------------------------------------------------
>EOG091F02I3|Biomphalaria_glabrata|NC08_Tritonia_hamnerorum|TRANSCRIPT
N-------KPARPPPPKG---KGKISLEGFSFKQLEEDEEEEEDLAVYTGKYDKILDESQKSYKQSRENRLSTSSNSSTSSAPED------------------------------NDIDSNLKPRS------------LSMDSSSDSPLKRSAKAKIESSKELFSGLKGKITDKISKTIEEFSAEQTPSPSPDEE-----------------------------------------------------------------------------------------------------------------------------------------------------------------------------------------------------------------------------------------------------------------------------------------------------------------------------------------------------------------------------------------------------------------------------------------------AP--VLKHASSEPSL-EDKTKER--MTDMGFEILTEEKAMSHILYLFARTGREKEEWFKRLSAAASGKPLGNHIVEIKQVIKEN---------------------STSLYG---RNDGS-N-----KLRRESSTDSMGSTSSQVDGQPDGA-QTEV--------VSELLSFSQYMGRLMPSSTSTPTSRASSPTH-SSARD-----------LPNAS--G-K----------------------------------------------------------FPN--SQKKLSKIHVPYFIEELQVSSIEMGYEIPAIRHAGRPYMDERGFWVDLDVTYSGGFKMTIETKMNLMRLKKSHH--HPSHSVDQSGER-IKSPITDSEEEDSAESSTDEEEEIVAEDST---------A-SGGGTSKKFMRYLNKITQSRYFQQATEYKVVRRAMENVSNTPLTLTVTVNSLVGKLAVNIPPPPSDRLW-----------------------------------------------------------------------------
>EOG091F02I3|Biomphalaria_glabrata|HW10_Embletonia_pulchra|TRANSCRIPT
--------------------------------------------------------------------------------------------------------------------------------------------------------------------------------------------------D-----------------------------------------------------------------------------------------------------------------------------------------------------------------------------------------------------------------------------------------------------------------------------------------------------------------------------------------------------------------------------------------------------------------------------------------------VP--GLKHASSDPLLEDKNKDKE--LSEMGFEVLSGEKCNSHILFLFARTGREKEEWFKRFSAAAHGKPLGNHIVEMKQVVKEH---------------------YASLYG---GPDGT-K-----KLQRESSTDSVGSVSSQADGQNDVVTPTEG---------SELLNFSQYMGRVMPTSSAA-SSRASSPTH-SSASS-----------LPSKD--GA----------------------------------------------------------TTPTNLKLKKLSKIHVPYFIEELQVSSIEMGYEIPAIRNAGRPYMDERGFWVELDVTYSGGFKMTIETKMNLMKLKKQQH--SSHSVDH-SVDR-VKSPITDSEEEDSAESSTDEEEEIVAEDNS---------A-SGGGTSKKFMRYLNKITQSRYFQQATEYKVVRRAMENVSNTPLTLTVTVNSLVGKLAVNNPPPPSD--------------------------------------------------------------------------------
>EOG091F02I3|Biomphalaria_glabrata|HW05_Caloria_elegans|TRANSCRIPT
--------------------------------------------------------------------------------------------------------------------------------------------------------------------------------------------------------------------------------------------------------------------------------------------------------------------------------------------------------------------------------------------------------------------------------------------------------------------------------------------------------------------------------------------------------------------------------------------------------------------------------------------------SS--SLKHTSSEQSLEEKQKADR--ISEMGFEMLTEETCSGHILYLFARTGREKEEWFKRFSAAARGKPLGNHIVEMKQVVKEN---------------------LASLSA---RADSL-N-----RLQRESSTDSIGSVSSQPDGSSETI-PSEG---------SELLSFSQYMGRLMPALSTS-SSRASSPTH-LTSGT-----------NKDTPTSSF------------------------N--------------------------------------------KQPGSPDKEEKLQVSSIEMGYEIPTIRHAGKPYMDERGFWVDLDITYSGGFKMTIETKMNLMKLKKSHH--SSHSSDT-SVDR-IKSPITDSEEEDSAESSTDEEEEIVTDENN---------V-SGGGTSKKFLRYLNKITQSRYFQQATEYKVVRRAMENVSNTPLTLTVTVNSLVGKLAVNIPPPPSDRLW-----------------------------------------------------------------------------
>EOG091F02I3|Biomphalaria_glabrata|HW13_Favorinus_branchialis|TRANSCRIPT
---------------------------------------------------------------------------------------------------------------------------------------------------------------------------------------------------------------------------------------------------------------------------------------------------------------------------------------------------------------------------------------------------V-KTIEKSEKSISARTKSPAPSSSSEESPKL----KSMSYLRQLSTDYAPVPYSRVTSIVIALFAYMIIPMPSFLSGVIFGVLFASAGWIIYAWLQEPP-HPNEPLTL-----PPLEDSPPPVPEMKQTVPSSENVYKGWMNELTDYNVDDYHINKTHSIFVSLEGTHLRLQRPKNPAPKRAMWDEALTKP-QFIHQRHFDLPGSKVFLSPAGLVKKRIWSKKYPICISLGGREGL--GLS--GLKHTSSEQSL-EEKQKADRLNDIMGFEVLTEESCSSHILYLFARTGREKEEWFKRLSAAAGGKPLGNHILEMRQVVRDS---------------------MASLSS---RTDSS-S-----RLHREGSTDSVGSASSQTDSQTDNS-PSEG---------SELLSFSQYMGRLMPSSSTS-SSRASSPTH-ATSIA-----------NRDSLTSSFK----------------------------------------------------------DKE--KQKKLSKIHVPYFIEELQVSSIEMGYEIPAIRHAGKPYMDERGFWVDLDITYSGGFKMTIETKMNLMKLKKSPH--SSHSSDT-SVDR-IKSPITDSEEEDSAESSTDEEEEIITDENN---------V-SGGGTSKKFMRYLNKITQSRYFQQATEYKVVRRAMENVSNTPLTLTVTVNSLVGKLAVNIPPPPSDRLW-----------------------------------------------------------------------------
>EOG091F02I3|Biomphalaria_glabrata|JG27_Phidiana_lynceus|TRANSCRIPT
------------------------------------------------------------------------------------------------------------------------------------------------------------------------------------------------------------------------------------------------------------------------------------------------------------------------------------------------------------------------------------------------------------------------------------------------------------------------------------------------------------------------------------------------------------------------------------------------------------------------------------------------------------------------------------------------------------------------------------------------------------------------------------------------------------------------------------------------------------------------------------------------------------------------------------------------------------------------------------------------------------------------------------VDR-TKSPITDSEEEDSAESSTDEEEEIVTDENN---------V-SGGGTSKKFMRYLNKITQSRYFQQATEYTVVRRAMENVSNTPLTLTVTVNSLIGKLAVNIPPPPSDRLW-----------------------------------------------------------------------------
>EOG091F02I3|Biomphalaria_glabrata|JG32_Unidentia_angelvaldesi|TRANSCRIPT
------------------------------------------------------------------------------------------------------------------------------------------------------------------------------------------------------------------------------------------------------------------------------------------------------------------------------------------------------------------------------------------------------------------------------------------------------------------------------------------------------------------------------------------------------------------------------------------------------------------------------------------------------------------------------------------------------------------------------------------------------------------------------------------------------------------------------------------------------------------------------------------------------------------------------------------------------------------------------------------------------FKMTIETKMNLMKLKKSHH--STHSVDT-SVDR-TKSPITDSEEEDSAESSTDEEEETVTDENN---------A-SGGGTSKKFMRYLNKITSSRYFQQATEYKV--------------------------------------------------------------------------------------------------------------------
>EOG091F02I3|Biomphalaria_glabrata|HW18_Janolus_cristatus|TRANSCRIPT
D------------------------------------------------------------------------------------------------------------------------------------------------------------------------------------------------KS-------------------------------------------------------------------------------------------------------------------------VNSEDILVLDKHFTNDPSEDFTGMPAL--MTFTQVKSRSKIKNLIPKKSPKTLAVASLSGLTDLPSERSQASPTRTISNSKDDDR-NESSDTSKSKGNVSQQCQSANSISVLRQLSTDYAAIPYSKAIAIIIALFAFMIVPLPSFVSGLAFGVLLASAGWAVYLWLMQPP-LAPEPLVL-----PPLEDMTPPVPEMKQTIPSNDHMYKGWMNESTDYNVDDYHINKTHSVFVSLEGTHLRLQRPKNPAPKRAMWDETISKP-QFIHQRHFDLHGSKVFLMPHGIVKKRIWSKKYPICISLTSKTLGSDGKE--TLKHTSSEPSL-E--KQRE--MSDMGFEIVTDERCKSNILYLFARTGREKEEWFKKFSAAAGGKPLGNHILEMKQVMKES---------------------NMHLRG---KPDCS-N-----KLNRENSSESMGSSSSQVEGQSDAA-HTEG---------LDLLTFSQYMGRLMPASSAS-SSRASSPTH-APSTV-----------NKDSS--------------------PPLKNAGNN--------------------------------------------EEIHVPYFIEELQVSSIEMGYEIPAIRHAGRPYMDERGFWVDLDITYSGGFKMTIETKMNLMRLKKSSH--TSTSVDQ-SIDQ-TKSPITDSEEEDSAESSTDEEEEVVATDSN---------VASGGGTSKKFLRYLNKITQSKYFQQATEYKVVRRAMENVSNTPLTLTVTVNSLVGKLAVNIPPPPSDRLW-----------------------------------------------------------------------------
>EOG091F02I3|Biomphalaria_glabrata|NC01_Armina_californica|TRANSCRIPT
S----------------------------------EHDDDEDDSVLTVTETSKDADDDSVKFYDP------------------------------------------------------------------------------------------------------------------------------DIKD-------------------------------------------------------------------------------------------------------------------------DSPEDILLLEEHFTSGPHEDFTGMPAL--TTTTKMKPRSKIKKLIPKKTCKTSAVASLSGLISAKNPKVLEIEKLIEKSEKPKVLSSNSADKSKSKGNLPLGSQS-NPINLLRQLSTDCAVVSYSKVAAIIVALFAYMIIPLPSYISGLVCGVLLASAGWAFYIWLMQPP-HPIEPVIL-----PPVEDTPPPVPEMKQTVPSNEHIYKGWMNELTDYNVDDYHINKAHSIYVSLEGTHLRLQRPKNPAPKRAMWDEPVTKP-QFIHQRHFDVQGSKVFLSPSGLVKKRIWSKKYPICISMNKSSASQDVKENQSLKHTSSESSL-EDKQKDR--LTDFGFEILSEEKCNCHILYLFARTGREKEEWFKRLSAAASGKPLGNHIVEMKQVVKES---------------------NASLYG---RNDGS-H-----KLQREGSTDSVGSSSSQVDGQADNP-PVEG---------SELLSFSQYMGRLMPASSAS-SSRASSPTH-TSSTG-----------IAMKT--SS----------------------------------------------------------MTEK--LQKKLSKIHVPYFIEELQVTSIEMGYEIPAIRHAGKPYMDERGFWVDLDITYTGGFKMTIETKMNLMRLKKQHH--TSSSVDQ-SADR-TKSPIHDSGEEDSAESSTDEEEETVAEDSS---------V-SGGGTSKKFMRYLNKITQSRYFQQATEYKVVRRAMENVSNTPLTLTVTVNSLVGKLAVNIPPPPSDRLW-----------------------------------------------------------------------------
>EOG091F02I3|Lottia_gigantea|HW19_Polycera_quadrilineata|TRANSCRIPT
--------------------------------------------------------------------------------------------------------------------------------------------------------------------------------------------------------------------------------------------------------------------------------------------------------------------------------------------------------------------------------------------------------------------------------------------------------------------------------------------------------------------------------------------------------------------------------------------------------------------------------------------------------------------------------------------------------------------------------------------------------------------------------------------------------------------------------------------------------------------------------------------------------NGPVICDNQLFWLNALIGRCFFDFLRDKWWIEKVTEK--LQRKLSKIRVPYFIEELQVTSIDMGYEIPTIRHAGKPYLDERGFWVDLDLTYSGGFKMTIETKINLMKLKKSPH--TSTSHGH-SVDGGSKSAITDSDEEDSAESSTDEDEEVPANTDD-------------------------------------------------------------------------------------------------------------------------------------------------------------
>EOG091F02I3|Lottia_gigantea|HW04_Calmella_cavolinii|TRANSCRIPT
---------------------------------------------------------------------------------------------------------------------------------------------------------------------------------------------------------------------------------------------------------------------------------------------------------------------------------------------------------------------------------------------------------------------------------------------------------------------------------------------------------------------------------------------------------------------------------------------TL---------------------------------------------------------------------------------------------------------------------------------------------------------------------------------------SKCSSNMASESATEQTSTK-KPEK---------DDLLPFAHYMGRLMPSGSLS-RTSSPSHHA-RKD--------------------------------------SEESRVISPKSAIICDGQLFWVNALIGRCFFDFLRDKWWIGKVTEK--LQRKLSKIHVPYFIEELQVTDIHMGYEIPAIRNAGKPYIDERGFWVDLDLTYSGGFTMTIETKMNLMKLKKSSH--QSQSAGH-SVDG-SKSAITHSDEEDSAESSTDEEEEVPSAAEE-------------------------------------------------------------------------------------------------------------------------------------------------------------
>EOG091F02I3|Lottia_gigantea|HW06_Cratena_peregrina|TRANSCRIPT
------------------------------------------------------------------------------------------------------------------------------------------------------------------------------------------------------------------------------------------------------------------------------------------------------------------------------------------------------------------------------------------------------------------------------------------------------------------------------------------------------------------------------------------------------------------------------------------------------------------------------------------------------------------------------------------------------------------------------------------------------------------------------------------------------------------------ELLSFSQYMGRLMPATSVS-SSRAS---------------------------------------NKEDGTSHGTGKVLTKSAPIICDNQLFWLNALIGRCFFDFLRDKWWIGKVTEK--LQKKLSKIHVPYFIEQLQVSSIEMGYEIPTIRHAGRPNMDERGFWVDLDITY--------------------------------------------------------------------------------------------------------------------------------------------------------------------------------------------------------------------------------
>EOG091F02I3|Biomphalaria_glabrata|JG29_Spurilla_braziliana|TRANSCRIPT
-------------------------------------------------------------------------------------------------------------------------------------------------------------------------------------------------------------------------------------------------------------------------------------------------------------------------------------------------------------------------------------------------------------------------------------------------------------------------MPSFLSGLIFGMLLASAGWIFYAWIIEPP-PPNEPLTL-----PALEDLPPPVPEMKQTIPSNENVYKGWMNELTDYNVD----------------------------------------------------------------------------------------------------------------------------------------------------------------------------------------------------------------------------------------------------------------------------------------------------------------------------------------------------------------------------------------------------------------EIPAIRHAGKPYMDERGFWVDLDITYSGGFKMTIETKMNLMKLKKSHH--SSHSSDT-PVDR-TKSPITDSEEEDSAESSTDEEEE--------------------------------------------------------------------------------------------------------------------------------------------------------------------
>EOG091F02I3|Lottia_gigantea|HW14_Flabellina_affinis|TRANSCRIPT
--------------------------------------------------------------------------------------------------------------------------------------------------------------------------------------------------------------------------------------------------------------------------------------------------------------------------------------------------------------------------------------------------------------------------------------------------------------------------------------------------------------------------------------------------------------------------------------------------------------------------------------------------------------------------------FEVLTEDTCNSHILYLFARTGREKEEWFKRLSAAGLGKPLGNHIVEMKQVVRES---------------------IASVSGRGDRADSA-S-----RLHREGSTDSVGSTSSQSDGQTESN-HSEG---------SDLLS-------------------------------------------------------------------------------------------------------------------------------------------------------------------------------------------------------------------------------------------------------------------------------------------------------------------------------------------------------------------------------------------------------
>EOG091F02I3|Crassostrea_gigas|CGI_10025607
MSKRESG--PGRPPPPKNNSM-------NFSLKSLEDREEDEDLLTSMTGELDKKVSENRRVNEENKVLGRAAEGRAPPRPQTGPKLKEEDKFSKWKQNLSDISVVVRKKVSEKLEDISKELKPEAETESSSPPKVTTIKQRSIDNADLLSFVKNKEDFTCEKFSDAEDETSPKIRETVDDIQLVDDYF------------------------------------------------------------------------------------------------------------------------------------------HDVAEPLEDFTGVQSLPELRFRNVSLQQKIRRSKSNVTTGMVSMSNLKARADVVAETIENV-NTQENSSANSLYQTVTASGEAGSNQSPSA----EKKN-------ETSLVPWRKLIAGIGCLICYWILPLPAYLSGVVFGVMMSSLGWKIYIWVTQPPRQRDKPEIVPLDKLPPFIL--PNMKEAK----FVDGVYKGWMNEIGEYDPFNHHINNTHPVQVLLEGTTLRLRRPKTNIPRRALWDEEKHIVKEFIHQRHFDIKGSSISLMPPELVTKRLWSKKYPIKIAFATAGKKIKAKD-------------SETL------DVDSGFELITEEKCDEDVVYLFARTSRDKETWFKRLIAAADGTPMKNPIGQIRKFYETSKKLVQQSGSNSQGDSLSNKRQGSV----------DSF-----SHKRQGSTDSVSSTCSSPASEKESI-LSPE---------QEMESFVRYMSRLMPGEMYD-RFATMNSRN-HQL--------------------------------------------------IDCDEQLLWFNAFVSRCFWDFLRLPNWSQKVMEK--LQKKLDTIHIPYFIEGLNITEVVLGNEMPVIRKASRPYFDENGFWIDLAVNYGGGARMTIETKANLMKLKDPVA--G-KDKVE-KVKT-KKLAITNEDAEDSAESSTDEEEE--AAGEE---------E-SSGKSGQKFMRLLDKFTQSKYVQSAMDLKYIKKAMEGVSNTPIVLTVEVHFLSGELALNVPFPPTDRLWYGFRGNPKLTLVAKPKVGARQVTVTHITDWIERKLSVEFQRTIVLPNMDDLVIPLFNGYNPHHPEDKTTPA------
>EOG091F02I3|Lottia_gigantea|LotgiG211163
-----------------------------------------------------------------------------------------------------------------------------------------------------------------------------------------------------------------------------------------------------------------------------------------------------------------------------------------------------------------------------------------------------------------------------------------------------------------------------------------------------------------------------------------------MNEILEYNPDDYHLNQTHSVYVVLEGTHLRLQRPKTNMPRRALWDEILPPP-KFIHQRHLELKSSRIFLMPPGLVKKRVWSKKYPICIALDQEKLPVVKTK-------------SNDSKKST--DDDSDFEIITEDKCSSNILYLFARTGWEKEVWFKRLQAASHGKPLQNHILDIYKALSITSRM---------------SRNPST----------SSL-----KHKRQSSNDSISSISSQPDQPPSPS-QTTTSNTTSDDNPVNLQAFAEYMGRLMPSEKEL-KESATSKSS-HFK--------------------------------------HDSSDIRQVTGSLVCDPQLIWLNSLVGRCFWDLLQDEWWSEKIREK--LQKKLSKIHVPYFIEELKVTHTEMGYEVPSIRRAGKPYIDEQGLWIDLDIVYNGGFYMTMETKINLMKLQKKSDEKL-HKDDS----GTYHSPVTDSNEEDSAESSTDEDEESQDTANDGFSKQFSFHR-SSGGAGKKVLKYIDKIANSKYFQQAYEYKYIKKAMEGVSNTPLELTVELNNLTGRLALNIPPPPTDRLWYGFRGNPILSLSAKPKVGERQVNISHITEWIEKKLSTEFQRVFVMPNMDDLVIPILLPGIPSDVIPDIPHSQSSTAV
>EOG091F02I3|Lottia_gigantea|NC03_Doris_kerguelenensis|TRANSCRIPT
---------------------------------------------------------------------------------------------------------------------------------------------------------------------------------------------------------------------------------------------------------------------------------------------------------------------------------------------------------------------------------------------------------------------------------------------------------------------------------------------------------------------------------------------------------------------------------------------------------------------------------------------------------------------------------------------------------------------------------------------------------------------------------------------------------------------------------------------------------------------------------------------------------------------------------------------------------------------------------------------------------------------------------------------------------------------------------SGGTASKKLLRYLDKLTQSKYFQQATEYKVIRRAMENVSNTPLTLTVSVNSLVGRLAINIPPPPSDRLWYGFRGNPRLRLTAKPQVGERAVTITHITDWIERKLAVEFQRVFVMPNMDDLVIPILVAGEISGVVP-----------
>EOG091F02I3|Lottia_gigantea|JG21_Limenandra_confusa|TRANSCRIPT
-------------------------------------------------------------------------------------------------------------------------------------------------------------------------------------------------------------------------------------------------------------------------------------------------------------------------------------------------------------------------------------------------------------------------------------------------------------------------------------------------------------------------------------------------------------------------------------------------------------------------------------------------------------------------------------------------------------------------------------------------------------------------------------------------------------------------------------------------------------------------------------------------------------------------------------------------------------------------------------------------------------------------------------------------------------------------------------------------------------------------TPLTLTVTVNSLVGKLAVNIPPPPSDRLWYGFRGNPRLRLSAKPQVGERAVTFTHITDWIEKKLVIEFQRVFVMPNMDDLVIPIL---------------------
>EOG091F02I3|Lottia_gigantea|JG23_Melibe_leonina|TRANSCRIPT
---------------------------------------------------------------------------------------------------------------------------------------------------------------------------------------------------------------------------------------------------------------------------------------------------------------------------------------------------------------------------------------------------------------------------------------------------------------------------------------------------------------------------------------------------------------------------------------------------------------------------------------------------------------------------------------------------------------------------------------------------------------------------------------------------------------------------------------------------------------------------------------------------------------------------------------------------------------------------------------------------------------------------------------------------------------------------------------------------------------------------------VNSLIGKLAVNIPPPPSDRLWYGFRGNPRLRLSAKPQVGERAVTFTHITDWIEKKLAVEFQRVFVMPNMDDLVI------------------------
>EOG091F02I3|Lottia_gigantea|JG15_Favorinus_auritulus|TRANSCRIPT
------------------------------------------------------------------------------------------------------------------------------------------------------------------------------------------------------------------------------------------------------------------------------------------------------------------------------------------------------------------------------------------------------------------------------------------------------------------------------------------------------------------------------------------------------------------------------------------------------------------------------------------------------------------------------------------------------------------------------------------------------------------------------------------------------------------------------------------------------------------------------------------------------------------------------------------------------------------------------------------------------------------------------------------------------------------------------------GTSKKFMRYLNKITQSRYFQQATEYKVVRRAMENVSNTPLTLTVTVNSLVGKLAINIPPPPSDRLWYGFRGNPRLRLSAKPQVGERAVTFTHITDWIEKKLAVEFQRVFVMPNMDDLVIPILVP-------------------
>EOG091F02I3|Lottia_gigantea|NC04_Fiona_pinnata|TRANSCRIPT
-------------------------------------------------------------------------------------------------------------------------------------------------------------------------------------------------------------------------------------------------------------------------------------------------------------------------------------------------------------------------------------------------------------------------------------------------------------------------------------------------------------------------------------------------------------------------------RPKNPAPKRAMWDESITKP-QFIHQRHFD-----------------------------------------------------------------------------------------------------------------------------------------------------------------------------------------------------------------------------------------------------------------------------------------------------------------------------------------------------------------------------------------------------------------------------------------------------------------------------LLGSLNKITQSRYFQQATEYKVVKRAMENVSNTPLTLTVTVNSLIGKLAINIPPPPSDRLWYGFRGNPRLRLSAKPQVGERAVTFSHVTEWIEKKLALEFQRVFVMPNMDDLLIPILVPG------------------
>EOG091F02I3|Lottia_gigantea|NC02_Bathydoris_clavigera|TRANSCRIPT
-----------------------------------------------------------------------------------------------------------------------------------------------------------------------------------------------------------------------------------------------------------------------------------------------------------------------------------------------------------------------------------------------------------------------------------------------------------------------------------------------------------------------------------------------MNELTDYNVDDYHINKTHSVFISLEGTHLRLQRPKNPAPKRAMWDESITKP-QFIHQRHFD-----------------------------------------------------------------------------------------------------------------------------------------------------------------------------------------------------------------------------------------------------------------------------------------------------------------------------------------------------------------------------------------------------------------------------------------------------------------------------IK-------ESRVFL---------------------------------------------------SPSGLVKKRIQVGERAVTITHVTDWIEKKLAIEFQRVFVMPNMDDLVIPILVP-------------------
>EOG091F02I3|Biomphalaria_glabrata|JG03_Austraeolis_stearnsi|TRANSCRIPT
---------------------------------------------------------------------------------------------------------------------------------------------------------------------------------------------------------------------------------------------------------------------------------------------------------------------------------------------------------------------------------------------------------------------------------------------------------------------------------------------------------------------------------------------------------------------------------KNPAPKRAMWDETLTKP-QFIHQRHFDLPGSKVFLSPPGLV---------------------------------------------------------------------------------------------------------------------------------------------------------------------------------------------------------------------------------------------------------------------------------------------------------------------------------------------------------------------------------------------------------------------------------------------------------------------------------------------------------------------------------------------------------------------------------------------------------
>EOG091F02I3|Lottia_gigantea|NC06_Pleurobranchaea_californica|TRANSCRIPT
-----------------------------------------------------------------------------------------------------------------------------------------------------------------------------------------------------------------------------------------------------------------------------------------------------------------------------------------------------------------------------------------------------------------------------------------------------------------------------------------------------------------------------------------------------------------------------------------------------------------------------------------------------------------------------------------------------------------------------EMKRALSTSPAV---------------HPTNSE----------GLL-----KHKREGSSDSVNSLSSHPD-ASETV-PIEG---------VDLLSFANYMGRLMPTSSSS-SASTPTSRASSPT--------------------------------------GATSKAVSPTAAIICDSQLFWINALIGRCFFDFLRDKWWIGKVTEK--LQRKLSKIHVPYFIEELQVTDIAMGYEMPAVRHAGKPYMDEKGFWIDLDLTYTGGFKMTIETKMNLMKFK--------------------------------------------------------------------------------------------------------------------------------------------------------------------------------------------------------------
>EOG091F02I3|Biomphalaria_glabrata|JG14_Eubranchus_rustyus|TRANSCRIPT
------------------------------------------------------------------------------------------------------------------------------------------------------------------------------------------------------------------------------------------------------------------------------------------------------------------------------------------------------------------------------------------------------------------------------------------------------------------------------------------------------------------------------------------------------------------------------------------------------------------------------------------------------------------------------------------------------------------------------------ES---------------------NAE------------------------------------------A-SNGE--------VSDLLNFSQYMGRLMPASSRS-SS-------------------------------------------------------------------------------------------------------------------------------------------------------------------------------------------------------------------------------------------------------------------------------------------------------------------------------------------------------------------------------------
>EOG091F02I3|Lottia_gigantea|HW07_Cuthona_caerulea|TRANSCRIPT
-----------------------------------------------------------------------------------------------------------------------------------------------------------------------------------------------------------------------------------------------------------------------------------------------------------------------------------------------------------------------------------------------------------------------------------------------------------------------------------------------------------------------------------------------MNELSYYNVDDYHINKTHSVFVSLEGTRLRLQRPKA-------------------------------------------------------------------------------------------------------------------------------------------------------------------------------------------------------------------------------------DLLSFSQYMGRLMPTVNSK-PSSVVSSPT-HSS--------------------------------------PPSVKVLTRSAPIICDSQLFWLNALIGRCFFDFLRDQWWIGKVTEK--LQKKLSKIHVPYFIEELQVSSIEMGYEIPAIKHAGKPYMD--------------------------------------------------------------------------------------------------------------------------------------------------------------------------------------------------------------------------------------------
>EOG091F02I3|Biomphalaria_glabrata|HW16_Hancockia_cfuncinata|TRANSCRIPT
-----------------------------------------------------------------------------------------------------------------------------------------------------------------------------------------------------------------------------------------------------------------------------------------------------------------------------------------------------------------------------------------------------------------------------------------------------------------------IPLPSYLSGFVFGIVVASASWVAYFRLMQPA-NRDEPLVL-----PPLIDTPPPVPEMKQTVPPNEHLYKGWMNELTDYNVDDYHINKTHSIYVSLEGMHLRLQRPKNPAPKRAMWDE--------------------------------------------------------------------------------------------------------------------------------------------------------------------------------------------------------------------------------------------------------------------------------------------------------------------------------------------------------------------------------------------------------------------------------------------------------------------------------------------------------------------------------------------------------------------------------------------------------------------------------------
>EOG091F02I3|Biomphalaria_glabrata|HW09_Doto_sp|TRANSCRIPT
----------------------------------------------------KPKDSSKDTFYDP------------------------------------------------------------------------------------------------------------------------------PDKE----------------------------------------------------------------------------------------------------------------------------DNMLVLEEHFHSDPCEDFTGMPAL--TTSTTLKPRSKIKQIIPKKSPKTSAVASL---------------------------------------------------------------------------------------------------------------------------------------------------------------------------------------------------------------------------------------------------------------------------------------------------------------------------------------------------------------------------------------------------------------------------------------------------------------------------------------------------------------------------------------------------------------------------------------------------------------------------------------------------------------------------------------------------------------------------------------------------------------------------------------------------------------------------------------------
