# Supplementary material for: Transcriptomics provides a robust framework for the relationships of the major clades of cladobranch sea slugs (Mollusca, Gastropoda, Heterobranchia), but fails to resolve the position of the enigmatic genus Embletonia
Source: BMC Ecol Evol. 2021 Dec 28;21:226. doi: 10.1186/s12862-021-01944-0 (PMC8895541; doi:10.1186/s12862-021-01944-0)
Supplement: Supplementary file 6 — Additional file 6. Archive S4: Unmasked multiple sequence alignments on amino acid level including Doris kerguelenensis and Calmella cavolini prior to the removal of outliers. [file 12862_2021_1944_MOESM6_ESM.zip › Archive_S4/Alignments/EOG091F00SC.aa.fasta]

>EOG091F00SC|Biomphalaria_glabrata|BGLTMP001899
MARATELEWAPESLYNTAISAVVMRFNQYRRELRNLTDD--------LYDKNGLVDLGNEFMDLDVFSRVLRVMNKRVLLHRCFQAIMDNEVNLAHILADKFCRRITPDV--LDDENIKGRHMQLGFSLGSFLCEAGWFADSSLIYSACLDVCIND---ESTPNKFRAMEFAVRLLHSQNVNCQYQDAEETYNKAVKLCTELEDRGHK-VNKAVLYSEHCALLFAQSRYTQAFNTCHLAILELNSNMPPMAVVNVMRLCSKACVVKREFKTAELLIKYAVAYAREKFGKYHPKHADTLLDYGFFLLNSDCVIPAVQVYQLALDIRQSVFGGNNLYVAIACEDLAYASYVNEYSSGKFQHARDHAEKSMSILFKILPPNHLLLSSSKRVKALILEEIGIDCNDREEEKKYLEEALSLHMSSLEQARSAFGEENVQTAKHYGNLGRLYQSMKRYEDAERMHKQAIEIKERLLGPDDYEVALSVGHLASLFNYDVFKYDEAEKLYLRSVKIGRQLFGEGYSGLEYDYRGLVRLYTQIGDFVQAAHYNDIINQWSVIRDSHNAREINPLEYEVTMTIPELVEQVLRNHAVTNYSKADHKSDTKENCERSSGE
>EOG091F00SC|Biomphalaria_glabrata|JG22_Lomanotus_vermiformis|TRANSCRIPT
---------------------------------------------------------------------------------------------------------------------------------------------------------------------------------------------------------------------------------------------------------------------------------------------------------------------------------LDIRQSVFGGNNLYVAIACEDLAYASYVNEYSSGKF-----------------------------------------------------------------------------------------------------------------------------------------------------------------------------------------------------------------------------------------------------------
>EOG091F00SC|Biomphalaria_glabrata|HW10_Embletonia_pulchra|TRANSCRIPT
-----------------------------------------------LYDKNGLVDLGDEFKDLDIFSRVLKVGNKRVLLHRSFQAIMDIEVNLADILADSFCQRLTPQV--LEDEVSKDKVLHLGFLLGGFLSEAGWFAASTLIYTKCLDVCIRD---QSVNNKRRAMEFAVKLLHSQNFNCSYKMAEETYQKAIQLCDEIESQGIK-ANKAVLHAEHCALLFAQSRYSQAFNACYHAICELNDNMPPTAVVNVLRLCSKACVVKREFKTAELIIKYAVAYARETFGKHHPKHADTLLDYGFYLLNSDSVVPAVHVYQIALDIRQSVFGGNNLYVAIACEDLAYASYVNEYSSGKFLHARDHAEKSLRILSKILPEDHLLSSSSKRVKALILEETGIDCNNKEEEMKYLEEALSLHLYSLEQARRAFGEENVQTAKHYGNLGRLFQSMKRFKDAEMMHKKAITIKERLLGPDDYEVALSIGHLASLFNYDIQNY-----------------------------------------------------------------------------------------------------------------
>EOG091F00SC|Biomphalaria_glabrata|NC01_Armina_californica|TRANSCRIPT
-----------------------------------------------LYDKNGLVELGDEFKDLDIFSRVLKVSNKRVLLHRSFQAIMDIEVNLADILADFFCQRLTPEV--LAEEVSKDKVLHLGLSLGGFLSEAGWFAASTSIYTQCLEACIHD---QGLNDKRRAVELAVKLLHSQNFNCSYRQAEETYQKAIHICQDIESHGLK-VNKAVLHAEHCALLFAQSRYSQAFNACYHAICELSDKMPPTAVVNVLRLCSKACVVKREFKTAELIIKYAVAYAREVFGKHHPKHADTLLDYGFYLLNSDSVIPAVHVYQIALDIRQSVFGGNNLYVAIACEDLAYASYVNEYSSGKFLHARDHAEKSLRILSKILPEDHLLSSSSKRVKALILEETGIDCNNKEEEMKYLEEALSLHLYSLEQARRCFGEENVQTAKHYGNLGRLFQSMKRFKDAEMMHKKAIAIKERLLGSDDYEVALSIGHLASLFNYDIQNYEEAEKLYLRSIKIGRKLFGDGYSGLEYDYRGLMRLYAMKGDSEKAAEYNSIIKQWSIIRDTNSAKATNPLDYEINMTISELVERVL---------------------------
>EOG091F00SC|Biomphalaria_glabrata|NC07_Tritonia_diomedea|TRANSCRIPT
-----------------------------------------------LYDKNGLVELRDEFKDLDIFSWVLKVSNKRVLLHRSFQAIMDIDLDLANILAESFCARLTPEV--LADEVSKDKTLHLGFLLGGFLSEAGWFAASTSIYTHCLDACIHD---QGINDKRRAMEYAVKLLHSQNFNCSYKEAEETYQKAIRICQDIESQGLK-VNKAVLHAEHCALLFAQSRYSQAFNACYHAICELSYNMPSTAVVNVLRLCSKACVVKREFKTAELIIKYAVAYAREIFGKHHPKHADTLLDYGFYLLNSDSVIPAVHVYQIALDIRQSVFGGNNLYVAIACEDLAYASYVNEYSSGKFLHARDHAEKSLRILGKILPEDHLLSSSSKRVKALILEETGIDCNNKEEELKYLEEALSLHLYSLDQARRAFGEENVQTAKHYGNLGRLFQSMKRFEDAELMHKKAIAIKERLLGPDDYEVALSIGHLASLFNYDIQNYDEAEKLYLRSVKIGRKLFGEGYSGLEYDYRGLMRLYAMKGDTEKASEYNSIINQWSIIRDTNTAKATNPLEYEMSMTITELVEKVL---------------------------
>EOG091F00SC|Biomphalaria_glabrata|HW16_Hancockia_cfuncinata|TRANSCRIPT
-----------------------------------------------LYDKNGLVELRDEFKDLDIFSRVLKVSNKRVLLHRSFQAIMDIESNLADILADSFSEKLAKDV--HRDEVTKDKVLHLGYLLGGFLSEAGWFAASSSIYSKCLDVCYTD---TGVNDNCRAMEFAVKLLHSQNFNCNYKMAEETYQKAVRIARDIEGQGLK-VNKAVLHAEHCALLFAQSRYSQAFNACYHAICELNDNMPPNAVVNVLRLCSKACVVKREFKTAELIIKYAVTYARETFGKHHPKHADTLLDYGFYLLNSDSVLPAVHVYQIALDIRQSVFGGNNLYVAIACEDLAYASYVNEYSSGKFLHARDHAEKSLRILSKILPEDHLLSSSSKRVKALILEETGIDCNNREEEMKYLEEALSLHLYSLEQARRAFGEENVQTAKHYGNLGRLFQSMKRFKDAEMMHKKAIAIKERLLGPEDYEVALSIGHLASLFNYDIQNYDEAEKLYLRSVKIGRHLFGEGYSGLEYDYRGLMRLYALKGDAEKASEYNSIINQWSIIRDTNTAKAGNPLDYEMGLTISELVESVV---------------------------
>EOG091F00SC|Biomphalaria_glabrata|JG17_Hancockia_uncinata|TRANSCRIPT
----------------------------------------------------------------------------------------------------------------------------------------------------------------------------------------------------------------------------------------------------------------------------------------------------------------------------------------------------------------------------------------------------------------------------------------------------------------------------------------------------------------------------------------EYDYRGLMRLYALKGDAEKASEYNSIINQWSIIRDTNTAKAGNPLDYEMGLTISELVESVV---------------------------
>EOG091F00SC|Biomphalaria_glabrata|JG26_Phestilla_sp|TRANSCRIPT
------------------------------------------------------------------------------------------------------------------------------------------------------------------------------------------------------------------------------------YFQAFNACYLAICELNDHMPPTAVVNVLRLCSKACVVKREFKTAELIIKYAVSYARETFGKHHPKHADTLLDYGFYLLNSDSVVPAVEVYQIALDIRQAVFGGNNLYVAIACEDLAYASYVKEYSSGKFQSASDHADKSLYILSKILPEDHLLSSSSKRVKALILE----------------------------------------------------------------------------------------------------------------------------------------------------------------------------------------------------------------------
>EOG091F00SC|Biomphalaria_glabrata|HW09_Doto_sp|TRANSCRIPT
-----------------------------------------------LYDKNGLVDLGNEFRDLDTFSRVLRVSNKRVLLHRSFQAIMDIDLSLADKLTSSFCSRLAGLA--PNDPVAKDKVLHLGFLLGGFLSEAGWFGASTVVYSHCLEACITD---TSVSDKQRALQFAVTLLHSQNFNCSYKMAEVTYNKAIAICHDLESQGVK-VNQSVLQAEHCALLFAQSRYSLAFNACYHAIRELNESLPPTSVVNVLRLCSKACVVKREFKTAELIIKYAVAYARETFGKHHPKHADTLLDYGYYLLNSDSVPPAVDVYQLALDIRQSVFGGNNLYVAIACEDLAYASYVNDYSSGRFLHARDHAEKSLRILSKILNEDHLLSSSSKRVKALILEETGIDCQNKEEEAKYLEEALSLHLHSLDQARKAFGEENVQTAKHYGNLGRLYQSMKRFKDAEMMHKKAIAIKERILGPDDYEVALSVGHLASLFNYDIQDYDEAEKLYLRSVTIGRKLFGEGYSGLEYDYRGLMRLYSLKGDSEKAAQYNSIINQWSIIRDNNSAKEANPLEYTMTLTLSELVSQVLQ--------------------------
>EOG091F00SC|Biomphalaria_glabrata|JG13_Doto_lancei|TRANSCRIPT
--------------------------------------------------------------------------------------------------------------------------------------------------------------------------------------------------------------------------------------------------------------------------------------------------------------------------------------------------------YASYVNDYSTGKFLHARDHAEKSLRILSKILSEDHLLASSSKRVKALILEETGIDCLNKEEEAKYLEEALSLHLHSLDQTRKAFGEENVQTAKHYGNLGRLYQSMKRFKDAEMMHKKAIAIKER--------------------------------------------------------------------------------------------------------------------------------------------
>EOG091F00SC|Biomphalaria_glabrata|HW05_Caloria_elegans|TRANSCRIPT
----------------------------------------------------------------------------------------------------------------------------------------------------------------------------------QNFNCSYKEAEQTYQKAIGICTELESQNVK-VNKAVLHAEHCALLFAQSRYSQAFNACYHAICELNDNMPSAAVVNVLRLCSKACVVKREFKTAELIIKYAVAYARETFGKHHPKHADTLLDYGFYLLNSDSVTPAVNVYQIALDIRQWVFGGNNLYVAIACEDLAYASYVKEYSSGKFAHAKDHAEKSLSILKKILPDDHLLSSSSKRVKALILEEAGIDCNSKEEEKKHLEEALSLHLYSLEQATKAFGEENVQTAKHYGNLGRLYQSMKRYEDAELMHKKAIAIKERLLGPDDYEVALSIGHLASLFNYDTSNYDEAEKLYLRSIKIGRKLFGEGYSGLEYDYRGLMRLYALTGDAEKANEYNSIINLWSVIRDTNTARATNPLEYEMNMTISELVEKVL---------------------------
>EOG091F00SC|Biomphalaria_glabrata|JG03_Austraeolis_stearnsi|TRANSCRIPT
-----------------------------------------------------------------------------------------------------------------------------------------------------------------------------------------------------------------------------------------------------------------------------------------------------------------------------------------------------------------------------------------------------------------------------------------------------------------------------------------------------SLFNYDTSNYDEAEKLYLRSIKIGRKLFGEGYSGLEYDYR-----------------------------------------------------------------------------------
>EOG091F00SC|Biomphalaria_glabrata|JG27_Phidiana_lynceus|TRANSCRIPT
-----------------------------------------------------------------------------------------------------------------------------------------------------------------------------------------------------------------------------------------------------------VVNVLRLCSKACVVKREFKTAELIIKYAVAYARETFGKHHPKHADTLLDYGFYLLNSDSVTPAVNVYQIALDIRQLVFGGNNLYVAIACEDLAYASYVKEYSSGKFAHATDHADKSLRILSKILPDDHLLSSSSKRVKALILEEAGIDCSSKEEERKHLEEALSLHLYSLEQATKAFGEENVQTAKHYGNLGRLYQSMKRYEDAELMHKKAIAIKERLLGPDDYEVALSIGHLASLFNYDTSNYDEAEELYLRSIKIGRKLFGDGYSGLEYDYRGLMRLYALTGDAEKANEYNSIINQWSIIRDTNTAKATNPLEYEMNMTISELVEKVLK--------------------------
>EOG091F00SC|Biomphalaria_glabrata|HW13_Favorinus_branchialis|TRANSCRIPT
-----------------------------------------------LYDKNGLVDLGDEFKDLDIFYRVLKVSNKRVLLHRSFQAIHDNDLHLANILAESFCTRLNPDL--LSDKVAADKVLHLGFQLGGFLSEAGWFGASTSIYSHCLEACIQD---QGINEKRRAMEFAVRLLHSQNFNCSYKEAEETYQKAIAICTELESQNVK-VNKAVLHAEHCALLFAQSRYSQAFNACYHAICELNDNMPSAAVVNVLRLCSKACVVKREFKTAELIIKYAVGYARETFGKYHPKHADTLLDYGFYLLNSDSGTPAVNVYQIALDIRQLVFGGNNLYVAIACEDLAYASYVKEYSSGKFGHARDHADKSLRILSKILPEDHLLSSSSKRVKALILEEAGIDCNNKEEEKKHLEEALSLHLYSLEQASKAFGEENVQTAKHYGNLGRLYQSMKKYKDAEVMHKKAIAIKERLLGPDDYEVALSIGHLASLFNYDTRNYEEAEKLYLRSIKIGRKLFGEGYSGLEYDYRGLMRLYALTGDLEKSNEYNSIINQWSVIRDTNTAKASNPLEYEMNMTIAELVEKVL---------------------------
>EOG091F00SC|Biomphalaria_glabrata|HW12_Facelina_rubrovittata|TRANSCRIPT
-----------------------------------------------------------------------------------------------------------------------------------------------------------------------------------------------------------------------------------------------------------------------------------------------------------------------------------------------VAIACEDLAYASYVKEYSSGKFAHAKDHADKSLRILSKILPDDHLLSSSSKRVKALILEEAGIDCNNKEEEEKHLEEALSLHLYSLEQATKAYGEENVQTAKHYGNLGRLYQSMKKYEAAETMHKKAIAIKERLLGPDDYEVALSIGHLASLFNYDTRNYEEAERLYLRSIKIGRKLFGEGYSGLEYDYRGLMRLYALTGDAEKANEYNSIINQWSVIRDTNTAKAVNPLDYEMNMTVTELVEKVL---------------------------
>EOG091F00SC|Biomphalaria_glabrata|HW06_Cratena_peregrina|TRANSCRIPT
------------------------------------------------------------------------------------------------------------------------------------------------------------------------------------------------------------------------------------------------------------------------------------------------------------------------------------------------------------------------------------------------------LILEESGIDCNNKEEERKHLEEALSLHLYSLEQATKAFGEENVQTAKHYGNLGRLYQSMKRYEAAKEMHKKAIAIKERLLGPDDYEVALSIGHLASLFNYDTRNYGEAERLYLRSIKIGRKLFGDG--------------------------------------------------------------------------------------------
>EOG091F00SC|Biomphalaria_glabrata|JG06_Catriona_columbiana|TRANSCRIPT
-----------------------------------------------------------------------------------------------------------------------------------------------------------------------------------------------------------------------------------------------------------------------------------------------------------------LNSDSVIPAVDVYQIVLDIRQAVFGGNNLYVAIACEDLAYASYVKEYSSGKFQGASDHADKSLHILNKILP----------------------------------------------------------------------------------------------------------------------------------------------------------------------------------------------------------------------------------------
>EOG091F00SC|Biomphalaria_glabrata|HW11_Eubranchus_exiguus|TRANSCRIPT
-----------------------------------------------LYDKNGLVELGEEFKDLDTFSRVLKVSDKRLLLHRSFQAIMDIDRHLASSLAQSFCKRLEDKLPDIHDAVSKDKVLHLGFLLGGFLSEAGWFGSSTLIYTHCLDACVND---STIGEQQCALEFAVKLLHSQNFNCSYKEAEGTYNKAVAICHKLEQQGVK-VNQAVLHAEHCALLFAQSRYSQAFNACYSAICELNDSMPPASVVNVLRLCSKACVVKREFKTAELIIKYAVAYARETFGKHHPKHADTLLDYGFSLLNSDSVNPAVEVYQIALDIRQAVFGGNNLYVAIACEDLAYASYVKEYSTGRFQNASDHADKSLHILSKILPEDHLLSSSTKRVKALIMEEKGIDLPNKEEGLKFLEEALTLHLYSLEQARRAFGEENVQTAKHYGNLGRLYQSMKRFKDAEAMHKKAIAIKERLLGPDDYEVALSVGHLASLFNYDTQDYDEAEKLYLRSIAIGRKLFGDSYTGLEYDYRGLMRLYGMKGDSVKASQYQNIISHWTILRDSHSAQASHPLDYEMEMTVSELVCRVLK--------------------------
>EOG091F00SC|Biomphalaria_glabrata|HW07_Cuthona_caerulea|TRANSCRIPT
-----------------------------------------------LYDKNGLVELGIEFQDLDIFSRVLKVSDKRVLLHRSFQAMIDTEFQLADSLAQSFCERLTARQ--ISGQPYKD-VLHLGFLLGGFLSEAGWFAASTVIYSHCLKACEDQ---EAIADQQCAMEFAVKLLHSQNFYCSYKEAEETYNKAIYICQKLELRDVK-VNKAVLHAEHCALLFAQSKYSQAFNACYLAICELNDNMPPTAVVNVLRLCSKACVVKREFKTAELIIKYAVAYARETFGKQHPKHADTLLDFGFYLLNSDSVVPAVEVYHIALAIRQAVFGGNNLYVAIACEDLAYAAYVKEYSTGKFQDASDHADKSLLILNKILPEDHLLSSSTKRVKALIIEEKGIDCSNKDEELKYLEEALSLHLYSLEQAKRAFGEENVQTAKHYGNLGRLYQSMKRFEDAEVMHKKAIAIKERLLGPDDYEVALSVGHLASLFNYDMKNFDEAEKLYLRSIKIGRKLFGDGYSGLEYDYRGLRRLYTMKGDLDNAAEYHRIINQWSVIRDTNTAKATNPLEYEMNMTVNELVVKVLK--------------------------
>EOG091F00SC|Biomphalaria_glabrata|JG14_Eubranchus_rustyus|TRANSCRIPT
-----------------------------------------------------------------------------------------------------------------------------------------------------------------------ALEFAVKLLHSQNFNCSYKEAEETYNKAVNICNRLELQGVK-VNKAVLHAEHCALLFAQSRYSQAFNACYLAICELNDNVPPASVVNVLRLCSKACVVKREFR--------------------------------------------------------------------------------------------------------------------------------------------------------------------------------------------------------------------------------------------------------------------------------------------------------------------------------------------------
>EOG091F00SC|Biomphalaria_glabrata|HW17_Hermissenda_crassicornis|TRANSCRIPT
-----------------------------------------------------------------------------------------------------------------------------------------WFAASTSIYSHCLNSCLCD---QGINEKRRAMEFAVRLLDSQNFNCSYKEAEHTYQKAIGICNELERQNVT-VNKAVLHAEHCALLFAQSRYSQAFNACYHAICELNDNMPSSAVVNVLRLCSKACVVKREFKTAELSIKYAVAYARETFGKHHPKHADTLLDYGFYLLNSDSVTPAVNVYQIALDIRQLVFGGNN-----------------------------------------------------------------------------------------------------------------------------------------------------------------------------------------------------------------------------------------------------------------------------------
>EOG091F00SC|Biomphalaria_glabrata|JG18_Hermissenda_opalescens|TRANSCRIPT
-----------------------------------------------LYDKNGLVDLGDEFKDLDIFNRVLKVSNKRVLLHRSFQAIHDNDLHLANILAESFCKRLTPEL--LANAATRDKTLHLGFQLGGF--------------------------------------------------------------------------------------------------------------------------------------------------------------------------------------------------------------------------------------------------------------------------------------------------------------------------------------------------------------------------------------------------------------------------------------------------------------------------------------------
>EOG091F00SC|Biomphalaria_glabrata|NC05_Hermissenda_crassicornis|TRANSCRIPT
-----------------------------------------------LYDKNGLVDLGDEFKDLDIFNRVLKVSNKRVLLHRSFQAIHDNDLHLANILAESFCKRLTPEL--LANAATRDKTLHLGFQLGGFLSEAGWFAASTSIYSHCLNSCLCD---QGINEKRRAMEFAVRLLDSQNFNCSYKEAEHTYQKAIGICNELERQNVK-VNKAVLHAEHCALLFAQSRYSQAFNACYHAICELNDNMPSSAVVNVLRLCSKACVVKREFKTAELIIKYAVAYARETFGKHHPKHADTLLDYGFYLLNSDSVTPAVNVYQIALDIRQLVFGGNNLYVAIACEDLAYASYVKEYSSGKFGHAQDHADKSLRILSKILPDDHLLSSSSKRVKALILEETGIDCGDKEDERKHLEEALSLHLYSLEQARKAFGEENVQTAKHYGNLGRLFQSMKKYEDAESMHKKAIAIKERLLGPDDYEVALSIGHLASLFNYDTRNYDEAEELYLRSIKIGRKLFGDGYSGLEYDYRGLMRLYALKGDAEKANEYTSIINQWSVIRDTNTAKATNPLEYEMNMTISELVQKVLK--------------------------
>EOG091F00SC|Biomphalaria_glabrata|HW14_Flabellina_affinis|TRANSCRIPT
------------------------------------------------------------------------------------------------------------------------------------------------------------------------------------------------QKAIGICNDLERQEVK-VNKAVLHAEHCALLFAQSRYTQAFSACYHAICELNDNMPATAIVNVLRLCSKACVVKREFKTAELIIKYAVAYAREKFGKHHPKHADTLLDCGFYLLNSDSVTPAVNV---------------------------------------------------------------------------------------------------------------------------------------------------------------------------------------------------------------------------------------------------------------------------------------------------
>EOG091F00SC|Biomphalaria_glabrata|HW19_Polycera_quadrilineata|TRANSCRIPT
-----------------------------------------------LYDKNGLVDLSNEFKDLDIFSRVLKVSNKRVLLHRCFQAIMDIDVNLASILSKVFCERLTPDV--LSDELEKAKALLLGFSLGSFLCEAGWFGDSTAIYSTCLEACIND---EGIKDQLKAMEFAVGLLHSQNVNCEYKSSEETFQKAVQIVERLEARGQK-VNKAVLHAEHCALLFAQSRYTQSFKTCHQAVLELNETMSPMATVNVLRLCSKACVVKREFKTAELLIKYAVAYARETFGKYHPKHADTLLDYGFFLLNSDCVIPAVHVYQLALDIRQSVFGGNNLFVAIACEDLAYASYVNEYSSGKFQHAQDHAEKSMQILTKVLPKDHLLLSSTKRVKALILEEIGIDSNSKEEENKYLEEAHRLHLCSLQQIRNAFGEENVQTAKHYGNLGRLFQSMKKHKEAEEMHKKAIDIKERLLGPDDYEVALSVGHLASLFNYDVKNYDEAEKLYLR--------------------------------------------------------------------------------------------------------
>EOG091F00SC|Biomphalaria_glabrata|NC02_Bathydoris_clavigera|TRANSCRIPT
--------------------------------------------------------------------------------------------------------------------------------------------------------------------------------------------------------------------------------------------------------------------------------------------------------------------------------------------------------------------------------------------------------------------EEKKYLEEAYRLHLCSLAQTQSAFGEDNVQTAKHYGNLGRLFQSMKRYEEAEQMHKRAISIKERLLGPDDYEVALSVGHLASLFNYDVHNYDEAEKLYL---------------------------------------------------------------------------------------------------------
>EOG091F00SC|Biomphalaria_glabrata|NC06_Pleurobranchaea_californica|TRANSCRIPT
-------------------------------------------------------------------------------------------------------------------------------------------------------------------------------------------------------------------------------------------------------------------------------------------------------------------------------------------------------------------------------------------------------------IDSNNKEEEKKHLEEALCLHMCSLSQARKAFGEDNVQTAKHYGNLGRLYQSMKKFDEAENMHRLAIEIKERLLGPDDYEVALSVGHLASLFNYDVHKYEEAEKLYLRSVKIGRQLFGEGYSGLEYDYRGLMRLYNEKGDRDKANEYNTIINQWSIIRDTHNAKEVNPLEYEVTMTIPELVQLVLKNH------------------------
>EOG091F00SC|Biomphalaria_glabrata|JG12_Dondice_parguerensis|TRANSCRIPT
------------------------------------------------------------------------------------------------------------------------------------------------------------------------------------------------------------------------------------------------------------------------------------------------------------------------------------------------------------------------------------------------------------------------------------------------------------------------------------LLGPDDYEVALSIGHLASLFNYDTRDYDEAEKLYLRSIKIGRKLFGDGYSGLEYDYRGLMRLYALKGDAEKANEFTSIINQWSIIRYTNTA-------------------------------------------------
>EOG091F00SC|Biomphalaria_glabrata|JG28_Scyllaea_fulva|TRANSCRIPT
----------------------------------------------------------------------------------------------------------------------------------------------------------------------------------------------------------------------------------------------------------------------------------------------------------------------------------------------------------------------------------------------------------------------------------------------------------------------------KAIAIKERLLGPDDYEVALSIGHLASLFNYDMQDYEEAEKLYLRSVKIGRKLFGEGYSGLEYDYRGLMRLYALKGDIQKASEYNSIINQWSIIRDKNKA--ANPLEYEMNMTVTELVESVL---------------------------
>EOG091F00SC|Biomphalaria_glabrata|HW02_Berghia_verrucicornis|TRANSCRIPT
---------------------------------------------------------------------------------------------------------------------------------------------------------------------------------------------------------------------------------------------------------------------------------------------------------------------------------------------------------------------------------------------------------------------------------------------------------------------------------------------------------------------------LGRKLLGDGYSGLEYDYRGLMRLYSMIGDVEKANEYHSIINQWSVIRDTNSAKATSPLEYEMNMTISELVEKVL---------------------------
>EOG091F00SC|Biomphalaria_glabrata|JG25_Palisa_papillata|TRANSCRIPT
---------------------------------------------------------------------------------------------------------------------------------------------------------------------------------------------------------------------------------------------------------------------------------------------------------------------------------------------------------------------------------------------------------------------------------------------------------------------------------------------------------------------------------------LEYVYRGLMRLYALTGYSEKANEYNSIINQWSVIRDSNTAKATNPLEYEMNMTISELVEKVL---------------------------
>EOG091F00SC|Biomphalaria_glabrata|NC04_Fiona_pinnata|TRANSCRIPT
-------------------------------------------------------------------------------------------------------------------------------------------------------------------------------------------------------------------------------------------------------------------------------------------------------------------------------------------------------------------------DHIDKSLFILSKILPEDHLLSSSSKRVKALIMEEKGIDCSNKEDELKFLEEALNLHLYSLEQARRAFGEENVQTAKHYGNLGRLYQSMKRYKEAEMMHKKAIAIKERLLGPDDYEVALSVGHLASLFNYDMQNYDEAEKLYLRSIKXXXXXXXXX---LEYDYRGLMRLYTMKGDSEKLLEYHTIISQWSIIRDTNTAKATNPLEYEMNMTVSELVEKVL---------------------------
>EOG091F00SC|Biomphalaria_glabrata|HW20_Spurilla_neapolitana|TRANSCRIPT
-------------------------------------------------------------------------------------------------------------------------------------------------------------------------------------------------------------------------------------------------------------------------------------------------------------------------------------QLVFGGNNLYVAIACEDLAYASYVRGYSSGRFSHARDHADKSLRILSKILPDDHLLLSSSKRVKALILEETGID-----------------------------------------------------------------------------------------------------------------------------------------------------------------------------------------------------------------
>EOG091F00SC|Biomphalaria_glabrata|HW04_Calmella_cavolinii|TRANSCRIPT
---------------------------------------------------------------------------------------------------------------------------------------------------------------------------------------------------------------------------------------------------------------------------EFKVAELLIKYAVAFAKEKFGKDHPKYADTLLDYGFFLLNYDCVIPAVKVYQLALDIRQSVFGGNNLYVAIACEDLAYASYVNEYSLGKFQHAKDHAEKSMSILSKILPEEHLLLSSSKRVKALILEEIGIDCNNRDEERKMFEEALSLHLSTLEQARQAFGEENVQTAKHYGNLGRLFQSMKRYEDAERMHKQAIEIKERLLGPDDYEVALSVGHLASIFNYDLAKYDEAEKLYLRSVKIVRELFGEGYSGLEYDYRGLVRLYTQRGEFSKANHYNDIINQWSVIRDAHLAKEVNPLE------------------------------------------
>EOG091F00SC|Biomphalaria_glabrata|HW18_Janolus_cristatus|TRANSCRIPT
----------------------------------------------------------------------------------------------------------------------------------------------------------------------------------------------------------------------------------------------------------------------------------------------------------------------------------------------------EDLAYASYVKEYSSGKFRSAKDHADKSLQILSKILPEDHLLLSSSKRVKALILEETGIDCNNKEEEIKYLEEALNLHLYSLEQARRVFGEENVQTAKHYGNLGRLFQSMKRFKEAEAMHKKAIAIKDRLLG-----------------------------------------------------------------------------------------------------------------------------------------
>EOG091F00SC|Lottia_gigantea|LotgiG116980
MATACKLEWVPDSLYNTAISAIVATYGRHRRDIKCLQEDVQFDIYYKLYNKGRLCQLGLEFSDIDTFAKALKVNDKRYLLHHCFQALMDHGVKISETLAEAFSVQISEDV--IKDQVKRVRMLQLGFTLGGFLSDAGWFDDSEKVYKACLEICQVD---TTQGSLCRALECSVRLLHVQNANCKYDVAERTCINAFKLVEKLKTMGIT-VSKATLYTEYSTLLFAKSHYDEAFHNCTLALAEITTSLSHKAVVDVLRQCSKACVVKREFEKAGLLIKHAVLYAREHFGTKHPKYSDALLDYGFFLLNIDSISAAVQVYQMALDIRQSVFGGKNLFVATSHEDLAYACYVNEYSSGKFTDAKDHAQKAIEILCDILPEQHLLLSSSKRVKALILEEIAIDSHHKETEAKLLQEAQELHLQSLELAIKAFGEDNVQTAKHYGNLGRLYQSMQRYQEAEEMHLKAIDIKERLLGPDDYEVSLSVGHLASLYNYDMAKFDEAEKLYLRSIAIGKKLFGEGYSGLEYDYRGLLRLYSNLNDINKTSHYSNILQQWNQIRDKNNAVEIKPLDIDIDITVPEIVQLMFSSQQT----------------------
>EOG091F00SC|Crassostrea_gigas|CGI_10017402
MASACALEWVPDSLYNTAVSATVSSYSRHRREVKSLPEDVQFDIYYKLYNKGRICQLALEFSELDTFARVLKVNDKRHLLHHCFQALMDHGASVSDILADTYANQLAQQT--SQDPASRERTIQLGFQLGGFLCDAGWFCASETVYKACLSLCQMD---KA--NLHKSLECSVGLLHVQNANCKYTEADLTCQIAGQTLKELQALGLP-VNAAAFYTECCALLFAECQYDEAIKFCSRAVTTISKTLPNKTIVDVLRQCSKACVVKREFRKAEVLVKHAVCYAREKFGDKHPKYSDALLDYGFYLLNVDSITAAVQVYQMALGIRQSVFGGRNLYVAIGHEDLAYASYVQEYSSGRFNDAREHAEKAIEILSYILPEDHLLLSSSKRVKALILEEIALDSLSKEAKEKNLQEAQELHLQSLALARKAFGENNVQTAKHYGNLGRLYQSMQRYEEAEEMHLKAIEIKERLLGKDDYEVALSVGHLASLYNYDMEKFAEAEKLYLRSIAIGKKLFGEGYSGLEYDYRGLLKLYRTTNNLAMADHYHDILHQWNTIRDINNAAEVKPLEFSISIDFEDTVKECFS--------------------------
>EOG091F00SC|Crassostrea_gigas|JG11_Dondice_occidentalis|TRANSCRIPT
-------------------------------------------------------------------------------------------------------------------------------------------------------------------------------------------------------------------------------------------------------------------------------------------------------------------------------------------------------------------------------------------LLLSSAKRVHALILEEVAIDSNQAGLEMKHLQCAEKLHLESLHLAKNTFGENNVQTAKHYGNLGRLYQSMKKYKKSEEKHLKAIEIKERLLGKEHFEVALSLGHLASLYNYDMKK------------------------------------------------------------------------------------------------------------------
>EOG091F00SC|Biomphalaria_glabrata|JG08_Dendronotus_venustus|TRANSCRIPT
------------------------------------------------------------------------------------------------------------------------------------------------------------------------------------------------------------------NKALLYSERCSLLFAKCQYDEAYKYCSMALREITSNLPQKTIVDVLRQCGKACVVKRQFHKAELLIKQAVLYTRESFGVKHHKYSDALLDYGFYLLNVDSI---------------------------------------------------------------------------------------------------------------------------------------------------------------------------------------------------------------------------------------------------------------------------------------------------------
>EOG091F00SC|Biomphalaria_glabrata|NC03_Doris_kerguelenensis|TRANSCRIPT
-----------------------------------------------------------------------------------------------------------------------------------------------------------------------------------------------------------------------------------RLLQAFAVAGLALQELNESMPNKAIISVLRLCSKACVVKREFKKAGQLIRHAVILARDHYGKHHPKYADALLDFAFYMLNYDCVQAAVQIYQYALDIRQSVFGGNNLYVAIACEDLAYASYVQEYSSGKFQPA--------------------------------------------------------------------------------------------------------------------------------------------------------------------------------------------------------------------------------------------------------
>EOG091F00SC|Crassostrea_gigas|HW21_Tritonia_manicata|TRANSCRIPT
----------PSNLYTISLNCIANNHLQLLNGIKNLPGNLQCDVYRQMYDKGHLKTLETELTSFENVTKLLRANGKRLLLYRPLQHLCDNGVDVAAILCEEYSCHVLQCVKMEQWD-VCEKLVPHGISLGNLFLEMGWLYEADRMFYCVLQLCKAI---TPTPYKMI-LLCHTRLLHIRTANCQFSAAKDSYEQAVELASRLESSSCTPVSWTPISLGKCFLLFAMNHYREAYQDCLKLLASVNSHLPIKVIIDILRITSKSCVVKRKYRKAECLITHAVELARQHFGEVHPTYADSLVDYGFYLLNVDSVDSSVKIYQNVLDIRQMVFGENNLSVALVHEDLGYASYVQEYSSGEFEKASLHAQIAIDIITRILPQDHLLLASSKRVKALVLEEIAID---RDLEQEKLEEAQNLHLTSLLLARRAFGEDNVQIAKHFGNLGRLYQSMGRFLEAEEMHKKAIEIKERLLGIEDYEVALSLGHLASLYTYDMDMFENAELLYIRSIAIGRKLFGDGYSGLEYDYRGLIHLYKSTGNYEAMLEYSTTLERWFELRENRAVSELNITAKNHSKSTEKVIQE-----------------------------
>EOG091F00SC|Biomphalaria_glabrata|JG07_Cuthona_albocrusta|TRANSCRIPT
----------------------------------------------------------DDFKDLDVFSRVLQDEHKRLSLHQNVQAIADIEPLLIDSLAQSFCQRLAGKQ--STGQSYKD-VLDLGMLLGGFLTEAGWFSASIVIYTHCLKACEGLEGLEGIRDQQRALEFVVQLLHCQNCYSSYIDAEETFTKASRMCQQLEARSVKLINKAVLHAEHCALLLAQSRFSQAFNASSLAIRELNNTMARTDVIDVLRLCSQVCVILKEFKVAELIIQFAVSYARDHFGAHHLKYADALQDYGCYLLECDSVEPAVQVFQKSLNIRQEVFGGSNLYVATACENFSYALYVKEYQTGNFQLATDNVDKSIDILGKILPKDHFLTSSPKRAKALILEEMAIDCSNEVDKQNYLEEAHKLHLSSLELARKAFGEESAETAKTYGNLGRLYQTMKQYEDAESMYQIAIAIKERLFGPDHYHVANSIGHLASLYNHDMRKYREAEKLYLRSIKIDRQLFGDGHSGLEFHYIGLEKLYRAKGDGRKAEEYSKKLKTLSALSDKKTAKVTNPLTYTMQLTIDELVKTVL---------------------------
>EOG091F00SC|Biomphalaria_glabrata|HW03_Berthella_plumula|TRANSCRIPT
-----------------------------------------------LYDKNSLVYLGDEFRNLDIFSRVLKVNNKRVLLHRCFQAIMDIDMTLAPRLASSFCQRLTPDI--LANEALKNKALLLGMSLGGFLCEAGWFASSTSIYQACLEACIDD---EGIPNKYRSLEFAVSLLHSQNVNCEYKYAEDTF--------------------------------------------------------------------------------------------------------------------------------------------------------------------------------------------------------------------------------------------------------------------------------------------------------------------------------------------------------------------------------------------------------------------------------
