# Supplementary material for: Transcriptomics provides a robust framework for the relationships of the major clades of cladobranch sea slugs (Mollusca, Gastropoda, Heterobranchia), but fails to resolve the position of the enigmatic genus Embletonia
Source: BMC Ecol Evol. 2021 Dec 28;21:226. doi: 10.1186/s12862-021-01944-0 (PMC8895541; doi:10.1186/s12862-021-01944-0)
Supplement: Supplementary file 6 — Additional file 6. Archive S4: Unmasked multiple sequence alignments on amino acid level including Doris kerguelenensis and Calmella cavolini prior to the removal of outliers. [file 12862_2021_1944_MOESM6_ESM.zip › Archive_S4/Alignments/EOG091F02L8.aa.fasta]

>EOG091F02L8|Biomphalaria_glabrata|BGLTMP000424
------------------------------NNEIKDCGCKVNRECLSDI-HKNAH--KPSTDLHRNDLELHLEQDKLLESEKVKSE---IQRLNHMVYIPGGTFTMGSNKPVFVADGEMPARQISLNSFYLDKYEVSNAEFDKFVKDQNYVTEAEKFGNSFVMEMYISEETKKKIKQMVAAAPWWLPVEGADWQHPEGPDSNITNRMNHPVTHVSWNDAVAFCKWAGKRLPTEAEFEYACKGGKSDRLFPWGNGLNPKGEHWMNIWQGNFPTFNSGEDGYVGTC-------------------------------------------------------------------------------------------------------------------------------------------------------------------------------------------------------------------------------------------------------------------------------------
>EOG091F02L8|Crassostrea_gigas|CGI_10012838
MEKLVCVFLLSLFLCTSCETCDGDSSQCDGDSKEEGCGCKVNRDSTKYSSNEHNE--KADE-----------------QHVNIPSD---IPRTNEMLFIERGTFTMGTDEPVFPVDGEGPARKVTVYGFYLDKHEVSNAEFQRFVAETKYVTEAESFGNSFCLENYVSEEVLKNVTQSVAAAPWWVPINGADWRHPNGPDSSIKDIMDHPVVHVSWNDAVKYCEWAGKRLPTEAEFERACKGNLKSRLFPWGNKEEPKGKHWMNIWHGKFPSENTANDGYHTTAPVTEFPEQNIFGVKNIIGNVWEWTQDWWETKFTPTPKKNPKGPRFGTDKVKKGGSFMCHKNYCYRYRCDARSQNTPDSSAVNLGFRCAMSFSGVAARRYSRSARYRSYYSGSSTEEDNTVAIIVVCSILGFFAIVTIVLLLRTKYCPFWSPKEAISDCTSDWKCCRTEEKNERKMHVSAVSPTRESKELEKNISMYESNPMHYRNFMEPPPAYEYLDPPPETKKQDESDFLQNRQRISRISRTISALRIEKVREESKKSQEKSAPNGRRLKRVQSAL
>EOG091F02L8|Lottia_gigantea|LotgiG160251
-----------------------------------------------------------------------------------------------MVHIAGDTFTMGSDKQIFEADGEGPGRKVKVNSFYMDKYEVSNAEFELFVNETGYKTEAESFGNSFVMDLLLTDDVKKDITQAVAAAPWWLPVDNAYWRQPEGKGTNIKKRMDHAVVHISWNDAVKYCEWAGKRLPTEAEFEFACRGGLENRLFPWGNKLMPKGQHWMNIWQGEFPKQNTEEDGFISTAPVTSFPEQNKFGLKNIIGNVWEWTNDWWETKHTKDFKDNPKGPSTGTDKVKKGGSFLCHESYCYRYRCQARSQNTPDSSAVNLGFRCAAHTLPSYLKHT----------------------------------------------------------------------------------------------------------------------------------------------------------------------------------
>EOG091F02L8|Crassostrea_gigas|HW09_Doto_sp|TRANSCRIPT
---------------------------------------------------------------------------------------------TNVVFIEGGKFIMGSDDPVFPADGEMPSRAVTINSFYLDKQEVSNYEFKAFVDNQLYKTEAEGFGNSFVMEYYLSKETQAKIKQMVAAAPWWLPVDGADWRHPEGPDSNIDDRMDHPVVHVSWNDAVAYCKWAGKRLPTEAEFEYACRGGKTNRLFPWGNIEKPGGKHWMNIWQGNFPDNNTAEDGYLSTCPVSAFPEQNKFGLKNIVGNVWEWTQDNWGVKHSPRPQSNPTGPSSGSDKVKKGGSFLCHKSYCYRYRCVARSQNSPDSSAANLGFRCA---------------------------------------------------------------------------------------------------------------------------------------------------------------------------------------------
>EOG091F02L8|Lottia_gigantea|JG13_Doto_lancei|TRANSCRIPT
------------------------------------------------------------------------------------------------------------------------------------KHEVSNYEFKAFVDNQLYKTEAEGFGNSFVMEHYLSKETQAKIKQMVAAAPWWLPVDGADWRHPEGLDSNIDNRMDHPVVHVSWNDAVAYCKWAGKRLPTEAEFEYACRGGKTNRLFPWGNNEMPGGKHWMNIWQGNFPDNNTAEDGYLSTCPVSAFPEQNKFGLKNIVGNVWEWTQDNWGVKHSPRPQSNPTGPPTGSDKVKKGGSFLCHKSYCYRYRCVSRSQNSPDSSAANLGFRCA---------------------------------------------------------------------------------------------------------------------------------------------------------------------------------------------
>EOG091F02L8|Crassostrea_gigas|HW10_Embletonia_pulchra|TRANSCRIPT
-------------------------------------------------------------------------------------D---FVRTNEMVYIEGGEFMMGTDSPVFPADGEMPARKVTLDSFYLDKHEVSNAEFELFVQSQSYKTEAEGFGNSFVMQQYLSPETNAKIKQMVAAAPWWLPVDGADWKHPEGPDSSITNRMDHPVLHVSWNDAVAYCAWAGKRLPTEAEFEYACRGGKKDRLFPWGNNETPGGKHWMNIWQGEFPDKNTGEDGYVGTNPVTAFPEQNKFGLKNIVGNVWEWTQDTWEVRHASRPKKNPKGPMSGADKVKKGGSYQCHKSYCYRYRCAARSQNTPDSSAANLGFRCA---------------------------------------------------------------------------------------------------------------------------------------------------------------------------------------------
>EOG091F02L8|Crassostrea_gigas|NC08_Tritonia_hamnerorum|TRANSCRIPT
------------------------------------------------------------------------------------KE---IARTNDMVFIKGGEFIMGTDDPVFAADGEMPGRKVTVDSFYLDKYEVSNAEFQRFVKSESYKTEAESFGNSFVMEQYLSQETKDKIKQMVAAAPWWLPVDGADWKHPEGPDSSLENRMDHPVMHVSWNDAVAFCSWAGKRLPTEAEFEYACKGGKTNRLFPWGNNETPGGKHWMNIWQGKFPEENMGEDGYIGTNPVTAFPDQNKFGLKNIVGNVWEWTQDWWETKHSSTPKNNPKGPVSGTDKVKKGGSYQCHKSYCYRYRCDARSQNTPDSSAANLGFRCA---------------------------------------------------------------------------------------------------------------------------------------------------------------------------------------------
>EOG091F02L8|Crassostrea_gigas|NC07_Tritonia_diomedea|TRANSCRIPT
------------------------------------------------------------------------------------KE---IARTNEMVFIEGGEFVMGTDAPVFAADGEMPARKVTIDSFYLDKYEVSNAEFERFVQSQSYKTEAESFGNSFVMEQYLSQETKDKIKQMVAAAPWWLPVDGADWKHPEGPDSDLENRMDHPVMHVSWNDAVAFCTWAGKRLPTEAEFEYACKGGKTNRLFPWGNNETPGGKHWMNIWQGKFPDTNTAEDGYVGTNPVTAFPDQNKFGLKNIVGNVWEWTQDWWETKHSSKPQKNPTGPATGSDKVKKGGSYQCHKSYCYRYRCDARSQNTPDSSAANLGFRCA---------------------------------------------------------------------------------------------------------------------------------------------------------------------------------------------
>EOG091F02L8|Crassostrea_gigas|NC01_Armina_californica|TRANSCRIPT
-------------------------------------------------------------------------------------------RTNEMVFIEGGNFMMGTDNPVFQADGEMPARSVTIDSFYLDKHEVSNAEFELFVQSQSYKTEAETFGNSFVMEQYLSMETKNKIKQMVAAAPWWLPVDGADWRRPEGPDSSIEDRMDHPVIHVSWNDAVAYCTWAGKRLPTEAEFEYACRGGKKNRLFPWGNNETPGNKHWMNIWQGEFPNKNTAEDGYVGTNPVTSFPEQNRFGLKNIVGNVWEWTQDWWEVKHSAKPKENPKGPASGSDKVKKGGSYQCHKSYCYRYRCEARSQNTPDSSAANLGFRCA---------------------------------------------------------------------------------------------------------------------------------------------------------------------------------------------
>EOG091F02L8|Lottia_gigantea|HW01_Armina_tigrina|TRANSCRIPT
--------------------------------------------------------------------------------------------------------------------------------------------------------------------------------------------------------------------------------------------EFACRGGKKNRLFPWGNNETPGNKHWMNIWQGEFPNKNTAEDGYIGTNPVYSFPDQNKFGLKNIVGNVWEWTQDWWEGKHSAKPKKNPKGPASGSDKVKKGGSYKCHK-------------------------------------------------------------------------------------------------------------------------------------------------------------------------------------------------------------------------
>EOG091F02L8|Biomphalaria_glabrata|JG16_Flabellina_iodinea|TRANSCRIPT
-------------------------------------------------------------------------------------------------------------------------------------------------------TEAETFGNSFVMGQYLSKETMDKITQMVAAAPWWLPVDGADWKHPEGPDSNITKRMDHPVMHVSWNDAVAFCTWAGKRLPTEAEFEYACRGGKASRLFPWGNNEMPGGKHWMNIWQGEFP--------------------------------------------------------------------------------------------------------------------------------------------------------------------------------------------------------------------------------------------------------------------------------------------------
>EOG091F02L8|Lottia_gigantea|HW02_Berghia_verrucicornis|TRANSCRIPT
---------------------------------------------------------------------------------------------------------------------------------------------------------------------------------------------------------NITERMDHPVMHVSWNDAVAYCEWAGKRLPTEAEFEYACRGGKTDRLFPWGNNEMPKKEHWMNIWQGEFPDKNTAEDGYVGTNPVTAFPEQNKFGLKNIIGNVWEWTQDWWEVKHSKKPKINPKGP------------------------------------------------------------------------------------------------------------------------------------------------------------------------------------------------------------------------------------------
>EOG091F02L8|Lottia_gigantea|HW05_Caloria_elegans|TRANSCRIPT
-----------------------------------------------------------------------------------------------MVFVEGGDFQMGTDDPVFPADGEMPARKVTIGSFYMDKYEVSNSEFELFVRAQSYKTEAEKFGNSFVMRLYLSKETSDKITQMVAAAPWWLPVDGADWRHPEGPDSNISKRMDHPVMHVSWNDAVAFCKWADKRLPTEAEFEYACRGGKTDRLLPWGNNEMPKGEHWMNIWQGEFPDQNTGEDGYVGTNPVNAFPEQNKFGLKNIVGNVWEWTQDWWEVKHSKESRKNPKGPSKGSDKVKKGGSYQCHKSYCYRYRCAARSQNSPDSSAANLGFRCA---------------------------------------------------------------------------------------------------------------------------------------------------------------------------------------------
>EOG091F02L8|Crassostrea_gigas|HW12_Facelina_rubrovittata|TRANSCRIPT
---------------------------------------------------------------------------------------------NEMVFIEGGAFQMGTDDPIFPADGEMPARKITVDSFYMDKYEVSNSEFEEFVKAQSYQTEAEKFGNSFVMSLYLSKETLEKVTQMVAAAPWWLPVEGADWRHPDGPDSNITSRMDHPVMHVSWNDAVAFCKWAGKRLPTEAEFEYACRGGKTDRLLPWGNNEMPKGQHWMNIWQGEFPDKNTGEDGYVGTNPVTEFPDQNKFGLKNIVGNVWEWTQDWWEVKHSSEPKKNPKGPSSGSDKVKKGGSYQCHKSYCYRYRCTARSQNTPDSSAANLGFRCA---------------------------------------------------------------------------------------------------------------------------------------------------------------------------------------------
>EOG091F02L8|Biomphalaria_glabrata|JG27_Phidiana_lynceus|TRANSCRIPT
-------------------------------------------------------------------------------------------------------------------------------------------------------------------------------------------------------------RMDHPVMHVSWNDAVAFCKWAGKRLPTEAEFEYACRGGKTDRLLPWGNNEMPKGQHWMNIWQGEFPDKNTGEDGYVGT--------------------------------------------------------------------------------------------------------------------------------------------------------------------------------------------------------------------------------------------------------------------------------------
>EOG091F02L8|Crassostrea_gigas|HW06_Cratena_peregrina|TRANSCRIPT
---------------------------------------------------------------------------------------------NQMVFIEGGAFQMGTDDPVFPADGEMPSRKVVLDSFYLDKYEVSNSEFETFVKAQSYKTEAEKFGNSFVMSLYLSKETLDKVTQMVAAAPWWLPVDGADWMHPEGPDSDITQRMDHPVMHVSWNDAVAFCEWAGKRLPTEAEFEYACRGGKKDRLLPWGNNEMPKGEHWMNIWQGEFPDKNSGDDGYVGTNPVTAFPDQNKFGLKNIIGNVWEWTQDWWEVKHSGKASKNPKGPSSGTDKVKKGGSYQCHKSYCYRYRCAARSQNSPDSSAANLGFRCA---------------------------------------------------------------------------------------------------------------------------------------------------------------------------------------------
>EOG091F02L8|Crassostrea_gigas|HW13_Favorinus_branchialis|TRANSCRIPT
---------------------------------------------------------------------------------------------NEMVHIEGGDFQMGTDEPVFPADGEMPARKVTIDSFYMDKYEVSNSEFETFVTAQSYVTEAETFGNSFVMKLYLSQETLDKVTQMVAAAPWWLPVDGADWRHPEGPDSDITERMDHPVMHVSWNDAVAFCKWAGKRLPTEAEFEYACRGGKTNRFLPWGNNETPKGEHWMNIWQGEFPDTNTGEDGYVGTNPVTAFPEQNKFGLKNIVGNVWEWTQDWWEVKHSKGPKKNPQGPPSGTDKVKKGGSYQCHKSYCYRYRCAARSQNSPDSSAANLGFRCA---------------------------------------------------------------------------------------------------------------------------------------------------------------------------------------------
>EOG091F02L8|Lottia_gigantea|JG15_Favorinus_auritulus|TRANSCRIPT
----------------------------------------------------------------------------------------------------------------------------------------------------------ETFGNSFVMKLYLSQETLDKVTQMVAAAPWWLPVDGADWRHPEGPDSDITNRMDHPVMHVSWNDAVAFCKWAGKRLPTEAEFEYACRGGKTNRFLPWGNNETPKGEHWMNIWQGEFPDTNTGEDGYVGTNPVTAFPEQNKFGLKNIVGNVWEWTQDWWEVKHSKGPKKNPQGPASGTDKVKKGGSYQCHKSYCYRYRCAARSQNSPDSSAANLGFRCA---------------------------------------------------------------------------------------------------------------------------------------------------------------------------------------------
>EOG091F02L8|Biomphalaria_glabrata|HW20_Spurilla_neapolitana|TRANSCRIPT
-----------------------------------------------------------------------------------------------------------------------------------------------------------------------------------------LPVDGADWRHPEGPDSNITDRMDHPVMHVSWNDAVAFCKWADKRLPTEAEFEYACRGGKTDRLFPWGNSEKPKKEHWMNIWQG-----------------------------------------------------------------------------------------------------------------------------------------------------------------------------------------------------------------------------------------------------------------------------------------------------
>EOG091F02L8|Lottia_gigantea|HW19_Polycera_quadrilineata|TRANSCRIPT
-----------------------------------------------------------------------------------------------MVYIKGGSFSMGTDKPIFIADGEAPSRRVTLKSFYLDKYEVTNQEFELFVDATNYKTEAESFGNSFVMENHISKEVKDKITQMVADAPWWLPVDGADWRRPEGPDSNIKDRMDHPVMHVSWNDAVAFCKWAEKRLPTEAEFEYACRGGKEDRLFPWGNNEMPKGEHWMNIWQGEFPKEDTGEDNYMGTNPVTAFPEQNKFGVKNIIGNVWEWTSDWWQTKHSPQPTENPTGPPTGADKVKKGGSYQCHKSYCYRYRCAARSQNTPDSSASNLGFRCA---------------------------------------------------------------------------------------------------------------------------------------------------------------------------------------------
>EOG091F02L8|Lottia_gigantea|HW17_Hermissenda_crassicornis|TRANSCRIPT
-----------------------------------------------------------------------------------------------MVHIPGGDFVMGTDEPVFPADGEMPARKVTVDSFYMDKHEVSNSEFELFVKDQEYKTEAETFGNSFVMRMYLTQKTLEAVTQMVEAAPWWLPVGGADWKHPEGPDSNIHERMDHPVMHVSWNDAVAFCTWAGKRLPTEAEFEYACKGGKRDRLFPWGNNEMPKGEHWMNIWHGEFPDKNSGDDGYVGTNPVTAFPEQNKFGLKNIIGNVWEWTQDWWEVKHSRDAKNNPKGPSKGTDKVKKGGSYQCHKSYCYRYRCDARSQNSADSSAANLGFRCA---------------------------------------------------------------------------------------------------------------------------------------------------------------------------------------------
>EOG091F02L8|Lottia_gigantea|JG18_Hermissenda_opalescens|TRANSCRIPT
--------------------------------------------------------------------------------------------------------------------------KVTVDSFYMDKHEVSNSEFELFVKDQEYKTEAETFGNSFVMRMYLTQKTLEAITQMVAAAPWWLPVGGADWKHPEGPDSNIHDRMDHPVMHVSWNDAVAFCTWAGKRLPTEAEFEYACKGGKRERLFPWGNNEMPKGEHWMNIWHGEFPDKNSGDDGYVGTNPVTAFPEQNKFGLKNIIGNVWEWTQDWWEVKHSRDAKNNPKGPSKGTDKVKKGGSYQCHKSYCYRYRCVARSQNSADSSAANLGFRCA---------------------------------------------------------------------------------------------------------------------------------------------------------------------------------------------
>EOG091F02L8|Lottia_gigantea|NC05_Hermissenda_crassicornis|TRANSCRIPT
-----------------------------------------------------------------------------------------------MVHIPGGDFMMGTDEPVFPADGEMPARKVTVDSFYMDKHEVSNSEFELFVKDQEYKTEAETFGNSFVMRMYLTQKTLEAITQMVAAAPWWLPVGGADWKHPEGPDSNIHDRMDHPVMHVSWNDAVAFCTWAGKRLPTEAEFEYACKGGKRERLFPWGNNEMPKGEHWMNIWHGEFPDKNSGDDGYVGTNPVTAFPEQNKFGLKNIIGNVWEWTQDWWEVKHSRDTKNNPKGPSKGTDKVKKGGSYQCHKSYCYRYRCVARSQNSADSSAANLGFRCA---------------------------------------------------------------------------------------------------------------------------------------------------------------------------------------------
>EOG091F02L8|Crassostrea_gigas|JG23_Melibe_leonina|TRANSCRIPT
TNNKDE-----------------------------------------------------KS-----------------EDMLESSNMETAKRTNEMVFIEGGDFLMGTDNPVFPVDGEMPARKVTLSSFYLDKYEVSNAEFQLFYESQSYKTEAENFGNSFVMEQYLSEETKAKISQMVASAPWWLPVDGADWRHPEGPDSNIADRMDHPVLHVSWNDAVAFCKWAGKRLPTEAEFEYACRGGKTDRLFPWGNNETPGGKHWMNIWQGEFPNQNTAEDGYLGTNPVTAFPEQNKFGLKNIVGNVWEWTQDIWEVKHSSKPKKNPKGPASGSDKVKKGGSYQCHKSYCYRYRCAARSQNTADSSAANLGFRCA---------------------------------------------------------------------------------------------------------------------------------------------------------------------------------------------
>EOG091F02L8|Lottia_gigantea|JG24_Noumeaella_rubrofasciata|TRANSCRIPT
------------------------------------------------------------------------------------------------------------------------------------------------------------------------------------------------------------------------------------RLPTEAEFEYSCRGGKTDRLFPWGNNEKPRGEHWMNIWQGEFPDQNSGEDGYVGTNPVTSFPDQNKFGLKNIIGNVWEWTQDWWEVKHSKGAKTNPKGPSTGTDKVKKGGSYQCHKSYCYRYRCAARSQNSPDSSAANLGFRCAS--------------------------------------------------------------------------------------------------------------------------------------------------------------------------------------------
>EOG091F02L8|Biomphalaria_glabrata|JG26_Phestilla_sp|TRANSCRIPT
-----------------------------------------------------------------------------------------------------------------------------------------------------------------------------KITQAVAAAPWWLPVDGANWKHPEGPDSNISDRMNHPVVHVSWNDAEAYCSWAGKRLPTEAEFEFACRGGKENRLFPWGNNLLPGGKHWMKIWQG-----------------------------------------------------------------------------------------------------------------------------------------------------------------------------------------------------------------------------------------------------------------------------------------------------
>EOG091F02L8|Crassostrea_gigas|JG08_Dendronotus_venustus|TRANSCRIPT
------------------------------------------------------------------------------------KD---SKRTNEMIFIEGGEFTMGTDKPVFPADGEMPARKVTVDSFYMDKYEVSNAEFELFVQSQSYKTEAEGFGNSFVMERDLSPETSAKVTKAVAAAPWWLPVDGADWRHPEGPDSNIEDRMDHPVLHVSWNDAVAYCTWAGKRLPTEAEFEYACRGGKQDRLFPWGNNEMPGGKHWMNIWQGEFPITNTGEDGFVGTNPVTAFPEQNKFGLKNIIGNVWEWTQDIWEVKHSSKPKTNPKGPATGTDKVKKGGSFQCHKSYCYRYRCAARSQNSADSSAANLGIRC----------------------------------------------------------------------------------------------------------------------------------------------------------------------------------------------
>EOG091F02L8|Crassostrea_gigas|HW16_Hancockia_cfuncinata|TRANSCRIPT
------------------------------------------------KSEENAS--KESN-----------------REKVRHKF---MSRTNEVVFIEGGDFIMGTDNPVFPADGEMPARKVTLNSFYLDKYEVSNAEFQRFVDSQSYTTEAEKFGNSFVMEQYLSEETKAKIKQMVASAPWWLPVDGADWRHPEGPDSSIQDRMEHPVIHVSWNDAVAYCNWAGKRLPTEAEFEYACRGGKADRLFPWGNNETPGGKHWMNIWQGEFPDSNTGEDGFTSTNPVTAFPEQNKFGLKNIIGNVWEWTQDVWGVKHSRNPKTNPKGPASGSDRVKKGGSYQCHKSYCYRYRCAARSQNTPDSSASNLGIRCA---------------------------------------------------------------------------------------------------------------------------------------------------------------------------------------------
>EOG091F02L8|Lottia_gigantea|NC02_Bathydoris_clavigera|TRANSCRIPT
---------------------------------------------------------------------------------------------------------------------------------------------------------------------------------------------------------------------------------------------------------------MPKGQHWMNIWQGNFPNENTAEDGFKGTNPVTSFPDQNKYGLKNIIGNVWEWTEDWWETRHSTSPRKNPKGPPSGTDKVKKGGSFQCHKSYCYRYRCAARSQNTPDSSAANLGFRCAS--------------------------------------------------------------------------------------------------------------------------------------------------------------------------------------------
>EOG091F02L8|Lottia_gigantea|HW15_Flabellina_babai|TRANSCRIPT
-----------------------------------------------------------------------------------------------MVYIEAGTFLMGTDNPVFAADGEMPARKVTLDSFFLDKYEVSNSAFDTFVKSQSYKTEAEVFGNSFVMSIYLSEKTRNLIKQMVAAAPWWLPVDGANWRHPEGPDSNITHRMDHPVMHVSWNDAVAFCTWAGKRLPTEAEFEYACRGGKNERLFPWGNKEMPGGQHWMNIWQGDFPNKNTEEDGFACTNPVTAFPDQNKFGLKNIVGNVWEWTQDWWEVKHSAEPRKNPKGPATGTDKVKKGGSYQCHKSYCYRYRCAARSQNTPDSSAANLGFRCA---------------------------------------------------------------------------------------------------------------------------------------------------------------------------------------------
>EOG091F02L8|Lottia_gigantea|JG20_Learchis_evelinae|TRANSCRIPT
--------------------------------------------------------------------------------------------------------------------------------------------------------------------------------------------------------------------------------------------------------------------------------KNTGEDGFVGTNPVTEFPEQNKFGLKNIVGNVWEWTQDWWEVKHSGDPKENPKGPPKGTDKVKKGGSYQCHKSYCYRYRCAARSQNSPDSSAANLRFRCA---------------------------------------------------------------------------------------------------------------------------------------------------------------------------------------------
>EOG091F02L8|Crassostrea_gigas|HW11_Eubranchus_exiguus|TRANSCRIPT
---------------------------------------------------------------------------------------------NEMVYVEGGEFMLGTDDPVFPADGEMPARKVFVSSFYLDKHEVSNSEFDKFAKSQSYKTEAESFGNSFVMENYLSMETKDKVKQMVAAAPWWLPVDGADWRHPEGPDSDIGNRMNHPVIHVSWNDAVAFCSWAGKRLPTEAEFEYACKGGKINRLFPWGNNEKPGGKHWMNIWQGEFPHTNTGEDGFAGTNPVDEFPDQNKFGLKNIVGNVWEWTHDFWEIKHTKTPKSDPKGPSSGTDRVKKGGSFQCHKSYCYRYRCAARSQSTADSSAANLGFRCA---------------------------------------------------------------------------------------------------------------------------------------------------------------------------------------------
>EOG091F02L8|Lottia_gigantea|JG14_Eubranchus_rustyus|TRANSCRIPT
-------------------------------------------------------------------------------------------------------------------------------------------------------------------------------------------------KHPEGLDSNIVDRMDHPVVHVSWNDAVAFCTWAGKRLPTEAEFEFACRGGKKNRLFPWGNSETPKENHWMNIWQGEFPKTNTGEDGYLGTNPVDSFPDQNKFGLKNIVGNVWEWTHDFWEVKHSTTPKSNPKGPTKGTDRVKKGGSFQCHKSYCYRYRCAARSQSTADSSAANLGFRCA---------------------------------------------------------------------------------------------------------------------------------------------------------------------------------------------
>EOG091F02L8|Crassostrea_gigas|JG06_Catriona_columbiana|TRANSCRIPT
---------------------------------------------------------------------------------------------NEMLYIEGGEFVMGTDEPVFPADGEMPARSVTIDSFFLDKYEVSNQEFEAFVESKSYVTEAEKFGNSFVMDLYLSKETQSKIKQAVAAAPWWLPVEGADWKHPEGPDSTISTRMDHPVVHVSWNDAVAFCSWAGKRLPTEAEFELACRGGKKNRLFPWGNNETPGGKHWMNIWQGGFPSENTAEDGYRSTNPIDAYPDQNKFGLKNIVGNVWEWTNDWWQVKHTKQPK------------------------------------------------------------------------------------------------------------------------------------------------------------------------------------------------------------------------------------------------
>EOG091F02L8|Crassostrea_gigas|HW07_Cuthona_caerulea|TRANSCRIPT
---------------------------------------------------------------------------------------------NEMVFIEGGEFMMGTDEPVFPADGEMPARSVTLDPFFLDKYEVSNSEFEAFVKSQSYKTEAENFGNSFVMDFYLSQETQSKIKQAVAAAPWWLPVDGADWRHPEGPDSDILTRMDHPVVHVSWNDAEAFCSWAGKRLPTEAEFELACRGGKKNRLYPWGNNETPGGKHWMNIWQGKFPNENTGDDGYPSTNPVDAFPDQNKFGLKNIAGNVWEWTQDWWEVKHTKQPKINPKGPKTGTDKVKKGGSYQCHKSYCYRYRCASRSQNTPDSSAANLGFRCA---------------------------------------------------------------------------------------------------------------------------------------------------------------------------------------------
>EOG091F02L8|Crassostrea_gigas|HW18_Janolus_cristatus|TRANSCRIPT
-------------------------------------------------------------------------------------------RTNRMVFIEGGEFTMGTDEPIFPADGEMPARTVTLNSFYLDKYEVSNAEFDRFVQSQSYKTEAEKFGNSFVMEMYLSKETSAKIKQMVASAPWWLPVDGADWKHPEGPDTSIQDRMDHPVTHVSWNDAVAFCAWAGKRLPTEAEFECACRGGKANRLLPWGNNLMPGGKHWLNIWQGEFPNGNTGEDGYKGTSPVTAFPDQNKFGLKNIAGNVWEWTQDWWEVKHSNQPKNNPKGPASGTDKVKKGGSYMCHKSYCYRYRCVSRSQNTPDSSAANLGFRCA---------------------------------------------------------------------------------------------------------------------------------------------------------------------------------------------
>EOG091F02L8|Lottia_gigantea|NC06_Pleurobranchaea_californica|TRANSCRIPT
------------------------------------------------------------------------------------------------------------------------------------------------------------------------EKTKEKITQQVAAAPWWLPVDGADWQHPEGLDSDIKNRMDHPVLHVSWNDAFEFCKWAEKRLPTEAEFEYACRGGKDNRLFPWGSNMNPKGEHWMNIWQGTFPKDNTAEDGYKGTAPVTAFPEQNKFGLKNIIGNVWEWTQDWWDVKHSTEPKVNPQGVPAGTDKVKKGGSYQCHKSYCYRYRCAARSQNTPDSSSANLGFRCAS--------------------------------------------------------------------------------------------------------------------------------------------------------------------------------------------
>EOG091F02L8|Crassostrea_gigas|HW03_Berthella_plumula|TRANSCRIPT
DATLTDA--------------------------------------------QHT-GTQTES-----------------EDLQDKSN---TKRTNEMVYIPGGTFTMGSDDPVFVADGEMPARQVTLDSFYLDKYEVSNTEFQRFVQSENYTTEAENFGNSFVMDFYISEKTKAKITQQVAAAPWWLPVDGADWRHPEGPDSDIKSRMDHPVLHVSWNDAVAYCKWAEKRLPTEAEFEYACHGGKNNRLFPWGNNINPRGEHWMNIWQGKFPSENTGEDGYTGTCPVTAFPEQNKFGLKNIVGNVWEWTQDWWGTKHSKVPKVNPKGIESGTDKVKKGGSFQCHKSYCYRYRCVARSQNTPDSSSANLGFRCANS-------------------------------------------------------------------------------------------------------------------------------------------------------------------------------------------
>EOG091F02L8|Crassostrea_gigas|HW04_Calmella_cavolinii|TRANSCRIPT
ETE--DV--------------------------------------------EHNQGNVAKD-----------------EDFQVDEN---YPRTNQMLFIAGGTFGMGTDEPVFAADGEMPSRKVTVDSFYMDEYEVSNAEFKRFVDEKKYKTEAEKFGNSFVMDLYVSEETKSKITQMVAAAPWWLPVDGADWRHPEGPDTSIRDRMDHPVLHVSWNDANDFCKWAGKRLPTEAEFEYACRGGKEDRLFPWGNSLTPKGEHWMNIWQGEFPNTNTEEDGYGLTAPITAFPKQNKFGLKNIVGNVWEWTQDWWETQHSTEPKTNPTGPPTGVDKVKKGGSFQCHKSYCYRYRCAARSQNTPDSSASNLGFRC----------------------------------------------------------------------------------------------------------------------------------------------------------------------------------------------
>EOG091F02L8|Biomphalaria_glabrata|JG22_Lomanotus_vermiformis|TRANSCRIPT
-------------------------------------------------------------------------------------------RTNEMVFIEGGEFTMGTDDPVFPADGEMPARKITLDSFFLDKYEVSNSEFALFVQSTSYKTEAENFGNSFVMEQYLSQETKDKITQMVAAAPWWL---------------------------------------------------------------------------------------------------------------------------------------------------------------------------------------------------------------------------------------------------------------------------------------------------------------------------------------------------------------------------------------
>EOG091F02L8|Lottia_gigantea|HW21_Tritonia_manicata|TRANSCRIPT
-----------------------------------------------------------------------------------------------MVLLQGGEFFMGTNNPKIVSDGEGPARTVELSAFYMDQFEVSNYDFEMFVNTTGYITEAEKFGMSFVLESKLSEDVKRDISQAVAGAQWWLPVKGASWKHPEGLGSTIRTRLDYPVLHVSWNDAVAFCTWLDKRLPTEAEWEYACRGGQQKKMFPWGNSFKVKGKHQCNTWQGEFPSNDIAEDGYAGPAPVWTF-KQNDFNLHNLVGNVWEWTADWWSIRHSEEFQKNPVGPSSGKDKVKKGGSYMCHKSFCYRYRCASRSHNTPDSSASNLGFRCA---------------------------------------------------------------------------------------------------------------------------------------------------------------------------------------------
>EOG091F02L8|Crassostrea_gigas|JG21_Limenandra_confusa|TRANSCRIPT
------------------------------------------------------------------------------------------------------------------------------------------------------------------------------------------------------------------VTHISWYDAKQYCEFHGKRLPTEPEWEHAVRSGAQGMSYPWGDSWERK---RANVWQGAWPNKNTMLDGYGSTAPV-----------------------------------------------------------------------------------------------------------------------------------------------------------------------------------------------------------------------------------------------------------------------------------
