# Supplementary material for: Transcriptomics provides a robust framework for the relationships of the major clades of cladobranch sea slugs (Mollusca, Gastropoda, Heterobranchia), but fails to resolve the position of the enigmatic genus Embletonia
Source: BMC Ecol Evol. 2021 Dec 28;21:226. doi: 10.1186/s12862-021-01944-0 (PMC8895541; doi:10.1186/s12862-021-01944-0)
Supplement: Supplementary file 6 — Additional file 6. Archive S4: Unmasked multiple sequence alignments on amino acid level including Doris kerguelenensis and Calmella cavolini prior to the removal of outliers. [file 12862_2021_1944_MOESM6_ESM.zip › Archive_S4/Alignments/EOG091F02IF.aa.fasta]

>EOG091F02IF|Biomphalaria_glabrata|BGLTMP008597
CSFPLDIRPLTNHTQWKSCQEQRHYLYRPSLISSTTFLTLSLSSHPHHSLIQCFHTSSSSWKEESNVEK-------AVKALKDNAKV-------A---KVEDEKAAVAVKKTLWQKVVAVVKHYYHGFRLLAIDINICSK-LIWQLLSGKSLTRREYNQLVRTTADMFRLVPLLVFIIVPFAEFLLPFALHFFPNMLPSTFAEKDV---KVENEKIKKTLKAKIEMAKFLQKTIQESALEAKKSD--GQTAQSFASFIDKIRNEGVKPSTKDIMKFAKLFEDEITLDNLTRQQLRACCIMLNVTPIGS---DALLRFLLQMKLRGLKADDLMIQKEGIETLTISELQAANRARGMRALGVSEERLREQMRQWLQLHLVEKIPTSLLLLSRALYLPETLSAEEKIGATLTQLATTA--VSKIKVAEISGETVDNKTKIEIIKH----------------------------------------------------------------------------------------------EEAIIAAEKEQLAKE----IKSLKDQTERDMAEAKAADTAMASQLNMDDTARNLDIAQH-EMLIDHAETLKASPSE---SFKGE-KA-EITTKDLDEMESILEEIAKERKINIEQDALK-GLKDEVSEYKEDLADLKDVAVVIGADQNEISESKAAKHLAKKVDQMIARLDTVVDELQEEKTHIQDKI-SKAEK--TMEEQ-----PIETAQQSQEKIDI-YKKNIITINEMMDALKRL-KKVPSDSKLSHIFQVLDQDKDGNIDINDALKVLEQLSQEHLKLSATQLDEVLNLLKHEAMLETQERVKEKEEKEKRESEKLKEQI-----------------------
>EOG091F02IF|Biomphalaria_glabrata|HW09_Doto_sp|TRANSCRIPT
-----------------------------------------------------------------------------------------------------------------------------------------------------------------------------------------------------PSTFAEE-----KTEKEKVKKTLKAKIEMAKFLQETLKESAVMAKKQE--GQS-ESFSSFLDQIRDQGIKPKTKDIMKFAKLFEDEITLDNLNRQQLRACCIMLGITPMGS---DALLRFLLQMKLRRLLADDKMIQQEGVDSLTKVELQAANRARGMRALGISEDRLRDQLKQWLQLHL---------------------------------------------------------------------------------------------------------------------------------------------------------------------------------------------------------------------------------------------------------------------------------------------------------------------------------------------------------------------------------------------------------------------------------------------------------------------------------------------------------------------------
>EOG091F02IF|Biomphalaria_glabrata|HW21_Tritonia_manicata|TRANSCRIPT
------------------------------------------------------HTSISRWKEESKVEKTVKALKDSVKEAQVAKTV-------P---AVTDETTIVAAKKTIPQRLVAAIKHYYHGFRLLFIDIRICRK-LIWRILNGATLTRREYKQLVRTTADMFRLLPMLVFILVPFAEFLLPVVLTLFPNMLPSTFAEE-----KTEKEKLKKTLKAKIEMAKFLQQTLKESAVMAKKHE--GQT-ESFSSFLDEIRDQGIKPKTKDIMRFAKLFEDEITLDNLNRQQLRACCIMLGITPMGS---DALLRFLLQMKLRRLLADDKMIQKEGIESLTIAELQAANRARGMRAIGVSEERLRDQLKQWLQLHLEEKIPTSLLLLSRALYLSETLSTEEKISVTITQLADTATNEAKVKVAEMSGETVDNKTKLDVIQH----------------------------------------------------------------------------------------------EEAIIAAEKEQKEME----EKILMQ-TQRDAAEAKAAEVVMDS-LLK-SASRPPE--LS-EELIDKADIIEASSSE---EFA-E-EP-SLSAKDLDEMEDVLGKIAETKQIDINQDALK-GLKEEVSEYKEDLEDLKDVSVAAGQEEKKYTESKAAKRLMKKIDKMIMRLDGVVDNLQAEKTQMKEKL-SEETE--KLKEET------GDSQQNQDQINF-YKDNIINLNELMEALKNL-KDVPDDFKLKKIFEVFDQDKDGIIDLNQALKVLELLSQEHLLLKASHVDEVIHLLRNEAVLEEAEKKEEMEKKGKKSQEK----------------------------
>EOG091F02IF|Biomphalaria_glabrata|HW05_Caloria_elegans|TRANSCRIPT
----------------------------------------------------------------------------------------------------KEETTVVAPKKTIPQRIVAAIKHYYHGFRLLFIDVKICSK-LIWRILNGETLTRREHKQLVRTTADMFRLLPMLVFILVPFAEFLLPVVLTLFPNMLPSTFAEE-----KTEKEKFKKTLKAKIEMARFLQETLKESALTAKKQE--GQT-ESFSCFIDQIRDQGIKPKTKDIMRFAKLFEDEVTLDNLNRQQLRACCIMLGITPIGS---DALLRFLLQMKLRRLLADDKMIQKEGIESLTIAELQAANRSRGMRAIGVSETRLRDQLKQWMQLHLEEKIPTSLLLLSRALYLSETLSTEEKISVTITQLADTATNEAKVKVAEMSGETVDNKTKMDIIRH----------------------------------------------------------------------------------------------EEEIIAAEKAQLEIE----AKMQEQ-AQRDVAEAKAAEVVMES-VHVESATRPTEMPMS-EELVDKAEVIEASKSE---QFV-E-D--RISTKDLGEMGDVLEKIAETRQIHVEQGALQ-DLKEEFHGYKEDLEDLKDISGAGGMIKKKFSETKAAKRLKNKIDKMVTRLDKVVTSIKAERTHIEEKF-AQE-R--AMEEEL------RDLQRSEDQIKI-YKHNIITLNELMDALQTL-KDAPDDNKLKQIFDMLDQDKDGNIDLNQALKVLEHLDHEHLQLKASHVDEVMNLLRNEAEIEKAEQLKEKEEKGKKQFEK----------------------------
>EOG091F02IF|Biomphalaria_glabrata|JG05_Bornella_anguilla|TRANSCRIPT
------------------------------------------------------------------------------------------------------------------------------------------------------------------------------------------------------------------------------------------------------------------------------------------------------RACCTMLGITPIGS---DALLRFLLQMKLRRLLADD--------------------------------------------------------------------------------------------------------------------------------------------------------------------------------------------------------------------------------------------------------------------------------------------------------------------------------------------------------------------------------------------------------------------------------------------------------------------------------------------------------------------------------------------------------------------------
>EOG091F02IF|Biomphalaria_glabrata|HW01_Armina_tigrina|TRANSCRIPT
-----------------------------------------------------------------------------------------------------------------------------------------------------------------------------------------------------------------------------------------------------------------------QGIKPKTKDIMRFAKLFEDEITLDNLNRQQLRACCIMLGITPIGS---DALLRFLLQMKLRRLLADDKMIQKEGIETLTITELQAANR----------EERLREQLKQWMQLHLEEKIPTSLLLLSRALYLSETLSTEEKISVTITKLADTATNEAKVKVAEMSGETVDNKTKLDVIQH----------------------------------------------------------------------------------------------EEAIIAAEKEQMEME----AK---------------------------------------------------------------------------------------------------------------------------------------------------------------------------------------------------------------------------------------------------------------------------------------------------------------------------------------
>EOG091F02IF|Biomphalaria_glabrata|HW06_Cratena_peregrina|TRANSCRIPT
--------------------------------------------------------------------------------------------------------------------------------------------------------------------------------------------------------------------------------------------------------------------------------------------------------------------------LRFLLQMKLRRLLADDKMIQKEGIESLTIVELQAANRARGMRALGVSEERLRDQLKQWMQLHLVEKIPTSLLLLSRALYLSETLSTEEKISVTITQLADSATNEAKVKVAEISGEAVDNKTKMDVIQH----------------------------------------------------------------------------------------------EEQIIAAEKAQLELE----TKMAEQ-AIRDAAEAKAAEVVMET-VHVKGVTRPGQVPMY-EELVDKAPVIEPSAAE---EFAEE-K--SISSKDLGEMGDVLEKIAEKRQIDIDQGALK-DLKEEFHEYKEDLQDLEEISTASGDKKTHFTESKAA------------RLDRVVTHIKAERTTFEEKV-SAD-H--TMEEQL------RDMQKSEDQIKI-YKRNILSINELKDALQTL-KDAPDDAKLQQIFHVLDQDKDGNIDLNQALKVLELLDHEHLHLKASHVDEVMSLLRNEAEIEEVEQRIEKEEKGKKELEKEKQ-------------------------
>EOG091F02IF|Crassostrea_gigas|JG27_Phidiana_lynceus|TRANSCRIPT
--------------------------------------------------------------------------------------------------------------------------------------------------------------------------------------------------------------------------------------------------------------------------------------------------------------------------LRFLLQMKLRRLLADDKMIQKEGIESLTIVELQAANRARGMRALGVSEDRLRDQLKQWMQLHLEEKIPTSLLLLSRALYLSETLSTEEKI------------------------------------------------------------------------------------------------------------------------------------------------------------------------------------------------------------------------------------------------------------------------------------------------------------------------------------------------------------------------------------------------------------------------------------------------------------------------------------------------
>EOG091F02IF|Biomphalaria_glabrata|HW12_Facelina_rubrovittata|TRANSCRIPT
----------------------------------------------------------------------------------------------------KGETTLINPKKTIPQRIVAAIKHYYHGFRLLFIDVRICSK-LIWRILNGDTLTRREHKQLVRTTADMFRLLPMLVFVLVPFAEFLLPVALTLFPNMLPSTFAEE-----KTEKEKVKKHLKAKIEMAKFLQETMKESAVTAKKQE--GQT-ESFSSFIDQIRDQGIKPKTKDIMRFAKVFEDEVTLDNLNRQQLRACCIMLGITPMGS---DALLRFLLQMKLRRLLADDKMIQNEGIESLTIAELQAANRARGMRALGVSEKRLRDQLKQWMQLHLEEKIPTSLLLLSRALYLSETLSTEEKISVTITQLADSATNEAKVKVAEICGETVDNKTKMDVIQH----------------------------------------------------------------------------------------------EEEIIAAEKAQLELE----TRLQEQ-AQRDAAEAKAAEVVMET-VHMKGVTRPSHMPMS-EELVDKAEIIEPSLAE---EFA-E-E--SISTKQLGEMGDVLEKIAENRQIDIDQDALE-DLKEDFHEYKEDLEDLKDISVSSGNLKKRFTESKAAKRLKKKIDKMVTRLDKVVTHIKAERTTFEEKVSAED-Q--TMEEQL------RDLQRSEDQIKI-YKRNILSLNELMDALQTI-NDAPDDSKLKQIFDALDQDKDGNIDLSQALKVMELLDHEHLLLKASHVEEVMSLLRNEAEIEKAEQQKEKEEKERKQLEK----------------------------
>EOG091F02IF|Biomphalaria_glabrata|JG14_Eubranchus_rustyus|TRANSCRIPT
--------------------------------------------------------------------------------------------------------------------------------------------------------------------ADMFRLLPMLVFILVPFAEFLLPVALTLFPNMLPSTFAEE-----KTEKEKVKKTLKAKIEMAKFLQETLKESAVMAKKHE--GQT-ESFASFLDQIRDQGIKPKTKDIMRFAKLFEDEITLDNLNRQQLRACCIMLGITPMGS---DALLRFLLQMKLRRLLADDKMIQKEGIESLTISELQSANRARGMRALGVPEDRLRDQLKQWMQLHLDEKIPTSLLLLSRALYLSEQLSTEEKISATITQLADTATNEAKVKVAEMSGEQVDNKAKLDVIQH----------------------------------------------------------------------------------------------EEKIIAAEKEQMEIE----LK---------------------------------------------------------------------------------------------------------------------------------------------------------------------------------------------------------------------------------------------------------------------------------------------------------------------------------------
>EOG091F02IF|Biomphalaria_glabrata|HW07_Cuthona_caerulea|TRANSCRIPT
-------------------------------------------------------------------------------------------------------------KKTIPERITAAIKHYYHGFRLLFIDMRICSK-LIWRVLNGETLSRREYKQLVRTTADMFRLLPMLVFILVPFAEFLLPVALTLFPNMLPSTFAEE-----KTEKEKVKKTLKAKIEMAKFLQETLKESAVMAKKPE--GQT-ESFSSFLDQIRDQGIKPKTKDIMRFAKLFEDEITLDNLNRQQLRACCIMLGITPIGS---DALLRFLLQMKLRRLLADDKMIQKEGVESLTITELQAACRARGMRALGVPEDRLREQLKQWMQLHLEEKIPTSLLLLSRALYLSDNLSTEEKLGVTITQLADTATTEAKVKVAEMSGEQVDNKAKMDVIQH----------------------------------------------------------------------------------------------EEKIIAAEKEQKEIE----LKLKDQ-ADRDAAEAKAAETVMKY-AGVQAATRPSEVPTP-EELIDRAELIEASASE---EFP-E-EA-SMSAKDFGEMEDVLEKIAETRKIAIEQDALQ-GLKEEVHEYKEDLEDLKDMSVASGKDKKVYSETKAAKRLMKKIDKMVKRLDKVVVNINKEKGHIEKKMTA-KED--RTGEQA------VDFQLNQDKIDN-YKHKIISVNELMESLQTL-KNDSSDQKLKKIFEVLDQDKDGNIDLDQALQVVELLNQEQLLLKASHIDEVINLLQNEKQLEEEEMQRAQEEKEKKLKEK----------------------------
>EOG091F02IF|Biomphalaria_glabrata|HW11_Eubranchus_exiguus|TRANSCRIPT
-----------------------------------------------------FHTTPNIWKEESKVEK-------TVKALKDKSDV-------V---ATDEETTVVPTKKSIPQRLSAAVKHYYHGFRLLFIDMKICSR-LIWRIMNGQTLSRREHKQLVRTTADMFRLLPMLVFVLVPFAEFLLPVVLTLFPNMLPSTFTEE-----KTEKEKVKKNLKAKIEMAKFLQETLKETAVMAKKHD--GQT-ESFASFLDQIRDQGIKPKTKDIMRFAKLFEDEITLDNLNRQQLRACCIMLGITPIGS---DALLRFLLQMKLRRLLADDKMIQKEGIESLTISELQAANRARGMRALGVSEERLREQLKQWMLLHLDNRIPTSLLLLSRALYLSDNLSTEEKITVTITQLADTATNEAKVKVAEMSGEQVDNKAKLDIIQH----------------------------------------------------------------------------------------------EEQIIATEKEQMAME----LRVQLE-SQRDQAEAKAAEVVMES-LDVKDATRPQHMQTPPDLLVDKAKVLEASAAE---EFK-E-EA-SMSSKDFSEMEDVLEKIAEVKKIAVEKDALK-GLKTEVDEYKEDLEDLKDIAVASGKGTKEYRESKAAKRLMKKVDKMVKRLDKVVHNIQAEQTHIEENIST-KED--RTQEQA------VQYQQDKDQIKI-YKHNIVSLNELMDALQNL-KDAPSDQKLKQIFDLLDQDKDGNIDLDQALKVVELLHSEKVLLKASHIDEVIDLLRNETVIEQEEHLQEQEEKGKKQKEKAEKQ------------------------
>EOG091F02IF|Biomphalaria_glabrata|NC08_Tritonia_hamnerorum|TRANSCRIPT
--------------------------------------------------------------------------------------------------------------------------------------------------------------------------------------------------------------------KEKLKKTLKAKIEMAKFLQQTLKESAVMAKKQE--GQT-ESFSSFLDEIRDQGIKPKTKDIMRVAKLFEDEITLDNLNRQQLRACSIMLGITPIGS---DALLRFLLQMKLRRLLADDKMIQKEGIESLTIAELQAANRARGMRAIGVSEERLRDQLKQWLQLHLEEKIPTSLLLLSRALYLSETLSTEEKISVTITQLADTATNEAKVKVAEMSGEKVDNKTKMDVIKH----------------------------------------------------------------------------------------------EEAIIAAEKEQSEIE----AKILMQ-TERDAAEAKAAEVVMES-VNVQNATRPSEVAMS-EALVDKAELIEALPGE---QFI-E-EP-SLSAKDLDEMEDVLGKIAENKQIDIHQDALK-GLKEDVSEYKEDLEDLKDVSMAAGRKEKEFRESKAAKRLMKKLDKMILGMDGVVNTLQAERSHMKEKL-SEETE--RMKDEP------GDV-LSQDQINF-YKDNIVNLNELMDALKNL-KDVPDDFKLKKIFEVLDEDNDGIIDLNLALKVLEVLSQEHLLLKASHVDEVIQLLRNEALLEEEEKQQEMEEKGKKSQEKEQQQ------------------------
>EOG091F02IF|Biomphalaria_glabrata|JG30_Tritonia_festiva|TRANSCRIPT
---------------------------------------------------------------------------------------------------------------------------------------------------------------------------------------------------------------------------------------------------------------------------------------------------------------------------------------------------------------------------------------------------------------------------------------------------------------------------------------------------------------------------------------------------------------------------------------------------------------------------------------------------------------------------------------------------------------------------------------------------------------------------------------------------------------KLKKIFEVLDQDNDGIIDLNQALKVLELLSQEHLRLKASHVDEVLKLLRNEALLEEAEKQQEMEEKGKKSQEKEQQQ------------------------
>EOG091F02IF|Biomphalaria_glabrata|NC07_Tritonia_diomedea|TRANSCRIPT
------------------------------------------------------HTSISRWKEESKVEKTVKALKDSVKEAEVAKTA-------A---AASDETTLVAPKKTISQRLVAAIKHYYHGFRLLFIDMRICSK-LVWRILNGATLTRREYKQLVRTTADMFRLLPMLVFILVPFAEFLLPVVLTLFPNMLPSTFAEE-----KTEKEKLKKTLKAKIEMAKFLQQTLKESAVMAKKQE--GQT-ESFSSFLDEIRDQGIKPKTKDIMRFAKLFEDEITLDNLNRQQLRACSIMLGITPIGS---DALLRFLLQMKLRRLLADDKMIQKEGIESLTIAELQAANRARGMRAMGVSEVRLRDQLKQWMQLHLEEKIPTSLLLLSRALYLSETLSPEEKISVTITQLADTATNEAKVKVAEMSGEKVDNKTKLDVIQH----------------------------------------------------------------------------------------------EEAIIAAEKEQSEME----AKIRMQ-TQRDAAEAKAAEVVMES-VDTQDSTRPTEIVMS-EALVDKAEMIEASPSE---EFV-E-EP-SLSAKDLDEMEDVLGKIAATKQIDIHQDALK-GLKEEVSEYKEDLEDLKDVSVEAGQEE--YSESKAAKRLMKKIDKMIMHLDGVVDTLQTETSHMTEKL-SAEKE--KMKEET------GDVQQNQDQINF-YKDNIVNLNELMDALKNL-KDVPDDFKLKKIFEVLDQDNDGIIDLNQALKVLELLSQEHLRLKASHVDEVLKLLRNEALLEEAEKQQEMEEKGKKSQEKEQQQ------------------------
>EOG091F02IF|Biomphalaria_glabrata|HW13_Favorinus_branchialis|TRANSCRIPT
------------------------------------------------------------------------------------------------------------------------------------------------------------------------------------FAEFMLPLVLSLFPNMLPSTFAEE-----KTEKEKVKKTLKAKIEMARFLQETLKESALTAKKQE--GQT-ESFSSFIDQIRDQGIKPRTKDIMRFAKLFEDEITLDNLNRQQLRACCIMLGITPIGS---DALLRFLLQMKLRRLLADDKMIQKEGIESLTIVELQSANRARGMRALGVSEERLRDQLKQWMQLHLEEKIPTSLLLLSRALYLSETLSTEEKISATITQLADTATKEAKLKVAEISGETVDNKTKLDVIQH----------------------------------------------------------------------------------------------EEEIIAAEKAQLDLE----TKMQEQ-AQRDAAEAKAAESVMET-VHVKDATRPSHVPIS-EELVDTAEVIEASPAE---EFV-E-E--SISTKDLGEMGDVLEKIAARRQIDVDQDALQ-DLKEEFHEYKEDLEDLKDISDSSGAVKTQFTESKAAKRLKKKIDKMVTRLDKVVTNIKTESDNYEERISQQD-R--TMEEEL------NDMQRSEDQIKI-YKRNILSLNELMDALQTL-KDAPDDTKLKQIFDVLDQDKDGNIDLNKALKVLELLDQEHLHLKASHVDEVMSLLRNEAEIEEAEEKKEKEEKGKKQLEKEQKQ------------------------
>EOG091F02IF|Crassostrea_gigas|JG15_Favorinus_auritulus|TRANSCRIPT
------------------------------------------------------------------------------------------------------------------------------------------------------------------------------------------------------------------------------------------------------------------------------------------------------------------------------------------------------------------------------------------------------------------------------------------------------------------------------------------------------------------------------------------------------------------------------------------------------------------------------------------------------------------------------------EFHEYKEDLEDLKDISDSSGAVKTQF------------------------------------------------------------------------------------------------------------------------------------------------------------------------------------------------------
>EOG091F02IF|Biomphalaria_glabrata|JG22_Lomanotus_vermiformis|TRANSCRIPT
------------------------------------------------------------------------------------------------------------------------------------------------------------------------------VFVLVPFAEFLLPVALTLFPNMLPSTFAEE-----KTEKEKVKKTLKAKIEMAKFLQQTLKES-----------------------------------------------------------------------------------------------------ESLTIAELQAANRARGMRALGVSEERLRDQLKQWMQLHLEEKIPTSLLLLSRALYLSETMSTEEKIGVTITQLADTAANEAKVKVAEISGETVDNKTKLDIIQH----------------------------------------------------------------------------------------------EEAIIAAEKEQMEME----AKLHMQ-AQRDAAEAKAAEVVMES-VLKKDIAKPIEMPMA-EELIDKAEVIELS----------------------------------------------------------------------------------------------------------------------------------------------------------------------------------------------IDLNQALKVLELLSQEHLNLKASHVDEVLELLRNEAAIEAAELEKEREEKGKKPQDLEQQQ------------------------
>EOG091F02IF|Biomphalaria_glabrata|HW16_Hancockia_cfuncinata|TRANSCRIPT
--------------------------------------------------------------------------------------------------------------------------------------------------------------------------------------------------------------------------------------------------------------------------------------------------------------------------LRFLLQMKLRRLLADDKMIQKEGIDSLTIAELQAANRARGMRGIGVSEERLRDQLKQWMQLHLEEKIPTSLLLLSRALYLSETLSTEEKISATITHLADTATNEAKVKVAEMSGEKVDNKTKLDVIQH----------------------------------------------------------------------------------------------EEAIIAAEKEQMELE----AKVLMQ-AQRDAAEAKAAEVVMES-LKAANTTRPSVAPMA-DELIDKAEVIQASPSE---EFL-E-ET-EMSAKDFDEMEEVLEKIAETRKIDIDQETLK-GLKEEVSGYKEDLEDLKDISVAYGENEKKYSESKAAKRLMKKIDRMVRSLDKVAGHIQSERTQIEEKLSAEE-ESQQ-------------------------------------------------------------------------------------------------------------------------------------------------------
>EOG091F02IF|Lottia_gigantea|JG28_Scyllaea_fulva|TRANSCRIPT
------------------------------------------------------------------------------------------------------------------------------------------------------------------------------------------------------------------------------------------------------------------------------------------------------------------------------------------------------------------------------------------------------------------------------------------------NKTKLDVIQH----------------------------------------------------------------------------------------------EEAIIAAEKEQMEME----AKILMQ-AQRDAAE---------------------------------------------------------------------------------------------------------------------------------------------------------------------------------------------------------------------------------------------------------------------------------------------------------------------------
>EOG091F02IF|Biomphalaria_glabrata|NC01_Armina_californica|TRANSCRIPT
-------------------------------------------------------------------------------------------------------------------------------------------------------------------------------------------------------------------------------------------------------------------------------------------------------------------------------QMKLRRLLADDKMIQKEGIESLTIAELQAASRARGMRALGVSEERLRDQLKQWMQLHLEEKIPTSLLLLSRALYLSETLSTEEKISATITHLADTATNEAKVKVAEMSGEVVDNKTKLDVIQH----------------------------------------------------------------------------------------------EEAIIAAEKEQMEIE----AKVRMQ-AQRDAAEAKAAEVVMDS-VYVKDAARPFEIAKS-EELVDKAPVMEPSLAE---EFQ-E-ET-SLSTEDLDDMEDVLEKIAETRHIDIEEDALK-GLKEDVSEYKEDLEDLKDVSVAAGQTEKEYSESKAAKRLMKKIDKMLTRLDSVVDNIRNERNQIEEKL-TEEE---SRADEA------KDIQHDKDQITI-YKHNIINLNELMDELQNL-K-DVKDSKLKHIFEVLDQDKDGNIDLNQALKVLELLKQEKLLLKASQVDEVIDILKHEATIDEAERLEEIEEKEKKQPEKEQQQ------------------------
>EOG091F02IF|Biomphalaria_glabrata|JG03_Austraeolis_stearnsi|TRANSCRIPT
--------------------------------------------------------------------------------------------------------------------------------------------------------------------------------------------------------------------------------------------------------------------------------------------------------------------------------------------------------------------------------------LHLVEKIPTSLLLLSRALYLSETLSTEEKISVTITHLADTATNEAKVKVAEMCGETVDN-------------------------------------------------------------------------------------------------------------------------------------------------------------------------------------------------------------------------------------------------------------------------------------------------------------------------------------------------------------------------------------------------------------------------------------------------------------------
>EOG091F02IF|Biomphalaria_glabrata|JG04_Berghia_stephanieae|TRANSCRIPT
------------------------------------------------------------------------------------------------------------------------------------------------------------------------RLLPMLVFILVPFAEFLLPVALTLFPNMLPSTFAEE-----KTEKEKTKKTLKAKIEMAKFLQETLKESAVTAKK---------------------------------------------------------------------------------------------------------ANRARGMRALGLAEDRLRAQLKQWMQLHLEERIPTSLLLLSRALYLSETLSTEEKISVTITQLADTATNEAKVKVAEMSGETVDNKTKLDVIKH----------------------------------------------------------------------------------------------EEEIIAAEKAQLEME----AKMQEQ-SLRDAAEAKAAE----------------------------------------------------------------------------------------------------------------------------------------------------------------------------------------------------------------------------------------------------------------------------------------------------------------------
>EOG091F02IF|Biomphalaria_glabrata|JG11_Dondice_occidentalis|TRANSCRIPT
--------------------------------------------------------------EESKVEK-------TVKALKDTVEE-------A---KKEEETKVVLQKKTIPQRIVAAIKHYYHGFRLLFIDMRICSK-LIWRILNGDSLTRREHKQLVRTTADMFRLLPMLVFVLVPFAEFLLPIALKLFPNMLPSTFAEE-----KTEKEKVKKTLKAKIEMA----------------------------------RDQGIKPKTKDIMKFAQLFEDEITLDNLNRQQ---------------------------------------------------------------------------------------------------------------------------------------------------------------------------------------------------------------------------------------------------------------------------------------------------------------------------------------------------------------------------------------------------------------------------------------------------------------------------------------------------------------------------------------------------------------------------------------------------------------
>EOG091F02IF|Biomphalaria_glabrata|NC05_Hermissenda_crassicornis|TRANSCRIPT
------------------------------------------------------HTSLSKWKEESKVEKTVKALKDTVEEAKKAETS-------D---LSEKETRVVVPKKTIPQRLVAAIKHYYHGFRLLFIDMRICSK-LIWRILNGESLTRREHKQLVRTTADMFRLLPMLVFVLVPFAEFLLPVALTLFPNMLPSTFAEE-----KTEKEKVKKTLKAKIEMAKFLQETLKESAVTAKKQE--GQT-ESFSSFIDQIRDQGIKPKTKDIMRFAKLFEDEITLDNLNRQQLRACCIMLGITPMGS---DALLRFLLEMKLRRLLTDDKMIQQEGIESLTIAELQAANRSRGMRALGVSEDRLRDQLKQWMQLHLEEKIPTSLLLLSRALYLSETLSTEEKISVTITQLADTATNEAKVKVAEMSGETVDNKSKMDIIKH----------------------------------------------------------------------------------------------EEEIIASEKAQLETE----TKIQQQ-VQREAAEAKAAETVMES-QV--------------------------------------------------------------------------------------------------------------------------------------------------------------------------------------------------------------------------------------------------------------------------------------------------------------
>EOG091F02IF|Biomphalaria_glabrata|NC04_Fiona_pinnata|TRANSCRIPT
-------------------------------------------------------------------------------------------------------------KKXIPERISATVKHYYHGFRLLFIDIRICSK-LIWRILNGETLSRREYKQLVRTTADMFRLLPMLVFILVPFAEFLLPVALTLFPNMLPSTFAEE-----KTEKEKIKKTLKAKLEMAKFLQQTLKESAVMAKKHE--GQT-ESFSSFLDQIRDQGIKPKTKDIMRFAKLFEDEITLDNLNRQQLRACCIMLSITPMGS---DALLRFLLQMKLRRLLADDKMIKKEGVESLTIGELQVACRARGMRALGVPEDRLREQLKQWMQLHLEEKIPTSLLLLSRALYLSDNLSTEEKIGVTITHLPDTATTEAIVKVAEMSGEIVDNKAKLDVIQH----------------------------------------------------------------------------------------------EEKIIAAEKEQ-------------Q-SERDAAEAKAAEIVMDA-VGRRSATRPSIVPIS-QELIDKAEPIEASPSE---EFI-E-EA-SMSAKDFSEMEDVLEKIAENRKIAIEQDALK-DLKEEVHEYKEDLEDLKDISVASGKDEKEYCETKAAKRLKKKIDRMLKSLDKVVVNINKEKGFIEKKMSS-KED--KTEDQA------VAFQENQDKIDV-YKHNIISINELMESLQTL-RNSHSDQKLKKIFEVLDQDRDGIIDLDQALKVLELLNQEQVLLKASHIDEVIDLLQNEKVLEEEEMQQEHEEKEKKLKEKEK--------------------------
>EOG091F02IF|Biomphalaria_glabrata|JG26_Phestilla_sp|TRANSCRIPT
-----------------------------------------------------------AWKEESKVEKTVKALKESVKEAED--KI-------E---PVKEETSLVTPKKTISERLIAAIKHYYHGFRLLFIDIRICS-------------SRREYKQLVRTTADMFRLLPMLVFILVPFAEFLLPVALTLFPNMLPSTFAEE-----KTEKEKVKKTLKAKIEMAKFLQETLKESVVMAKKHE--GQT-ESFASFIDQIRDQGIKPKTKDIMRFAKLFEDEITLDNLNRQQLRACCIMLGITPIGS---DALLRFLLQMKLRRLLADDKMIQKEGIESLTITELQAACRARGMRALGIPEHRLREQLKQWIQLHLEEKIPTSLLLLSRALYLSDNLSTEEKIG-----------------------------------------------------------------------------------------------------------------------------------------------------------------------------------------------------------------------------------------------------------------------------------------------------------------------------------------------------------------------------------------------------------------------------------------------------------------------------------------------
>EOG091F02IF|Biomphalaria_glabrata|NC02_Bathydoris_clavigera|TRANSCRIPT
----------------------------------------------------------------------------------------------------------------------------------------------------------------------------------------------------------------------------------------------------E--GQTVESFGLFLNKIRDQGIKPRTKDIMKFAKLFEDEITLDNLSRQQLRACCIMLAITPIGS---DALLRFLLQMKLRRLLADDKIIKKEGIETLTISELQSANRARGMRALGVSEDRLQEQLQQWMQLHLEEKIPTSLLLLSRALYLPETLSTEEKISATITQLGETAADEAKVKVAEMSGATVDNKTKLDIIKH----------------------------------------------------------------------------------------------EEEIIAAEKEQLELE----SKIQEQ-IQRDAAEAKAAEVVMAS-QLS-EPDRSFET-PP-PEVLDIAEDIQTSRAE---MVS-DVEP-DITAKDLDEMEDVLEIIASERRIDIEQDALK-GLKDVVSEYKEDLENLKDITVVSGATEKEFRESKAAKRLHKKVDRMIGRLDSVVDDLQAEKSDTQEKMLVEQ-K--SLEEEI------GSLQLSQEQIDT-CKTNKISINEMPHA-----------------------------------------------------------------------------------------------------------------
>EOG091F02IF|Biomphalaria_glabrata|HW20_Spurilla_neapolitana|TRANSCRIPT
----------------------------------------------------------------------------------------------------------------------------------------------------------------------------------------------------------------------------------------------------------------------------------------------------------------------------------------------------------------------------------------------------------------------TITQLADTATNEAKVKVAEMSGETVDNKTKLDVIKH----------------------------------------------------------------------------------------------EEEIIAAEKAQLEME----TKIQEQ-GQRDAAEAKAAEVVMES-----------------------------------------------------------------------------------------------------------------------------------------------------------------------------------------------------------------------------------------------------------------------------------------------------------------
>EOG091F02IF|Biomphalaria_glabrata|HW14_Flabellina_affinis|TRANSCRIPT
---------------------------------------------------------------------------------------------------------------------------------------------------------------------------------------------------------------------------------------------------------------------------------------------------------------------------------------------------------------------------------------HLDEKIPTSLLLLSRALYLSETLSTEEKISATITQLADTATNEAKVKVAEMSGEKVDNKTKMDVIKH----------------------------------------------------------------------------------------------EEEIIAAEKAQLEME----AKMQEQ-IQRDAAEARAAEVVMES-----------------------------------------------------------------------------------------------------------------------------------------------------------------------------------------------------------------------------------------------------------------------------------------------------------------
>EOG091F02IF|Biomphalaria_glabrata|HW18_Janolus_cristatus|TRANSCRIPT
------------------------------------------------------------------------------------------------------------------------------------------------------------------------------------------------------------------------------------------------------------------------------------------------------------------------------------------------------------ANRARGMRALGVPEERLRDQLKQWMQLHLDEKIPTSLLLLSRALYLSETLSTEEKISATITQLADTATNEAKVRVAEVSGEKVDNKTKLDIIKH----------------------------------------------------------------------------------------------EEQIIAAEKEQMAME----AKLREQ-AQRDAAEAKAAEVVMES-VQVKIASQTSEFPAS-EELIDKAPVVEASPSE---ELL-E-ET-SISTKDLGDMEDVLEKIAETRKIDIEQDALK-DLKEEVHEYKEDLEDLKDISAACGQKEKEYTESKAAKRLMKKIDRMITGLDKVVENIQTETSNIEEKMA-EE-E--GVKEEM------KNFQQSRDQIKI-YKHNIITLHELVDALQNL-KDAPDDGKLKQIFEVLDQDKDGNIDLNKALKVLELLSQEHLPLKTSHVNEVIELLRNEATVEEWQQETEAKENKELEKE-----------------------------
>EOG091F02IF|Biomphalaria_glabrata|HW10_Embletonia_pulchra|TRANSCRIPT
-------------------------------------------------------------------------------------------------------------------------------------------------------------------------------------------------------------------------------------------------------------------------------------------------------------------------------------------------------------------------EDRLRSQLSQWITLHLEEKIPTSLLLLSRALYLSETLSTEEKIGITISKLADTATTEAKVKVAEMSGEKVDNKSKLDVIQH----------------------------------------------------------------------------------------------EEAIIAAEKKQLELE----AKMHVS-TQRDAAEAKAAEVVMES-EPG--STRPSVMPMS-EELIDKAEVMEPSLAE---EFL-E-EA-KISTKDLGDVEGVLEKVAETKKIDIDQDALK-DLKEEVSEYKEDLEDLKAISVASGKEDKKYSESKAAKMLMKRIDRMVKRLDRVSTNLQMGDVH---------------------------------------------------------------------------------------------------------------------------------------------------------------------
>EOG091F02IF|Biomphalaria_glabrata|HW03_Berthella_plumula|TRANSCRIPT
-------------------------------------------------------------------------LKDSVKEAKDDKLA-------P---AAADEAKLVAPKKTIPQRVGAVIKHYYHGFRLLFIDIRICSK-LIWQLLNGKTLTRREYKQLVRTTADMFRLLPMLVFILVPFAELLLPVILHMFPNMLPSTFAEE-----KDEKEKIKKKLKAKIEMAKFLQRTVEESAVQVKKQD--GQTVESFAGFLDKIRDEGIKPRTKDIMKFAKLFENEITLDNLTRQQLRACCIMLSITPIGS---NALLRFLLQMKLRRLLADDKMIKEEGIDSLTIDELQSANRARGMRALGVSEQRLREQLKQWIVFHLDEKIPTSLLLLSRALYLPETLSTEERIGATITQLADTAADEAKVKVAEMSGETVDNKTKLDVIKR----------------------------------------------------------------------------------------------EEEIIAEENQQMELE----SKMLEQ-VERTAAEAKAAATVMDV-TLE-DKAPLLETPAS-EVLVDKAEEIKASPAE---EFT-E-EA-PMTAKDLDHMEDVLEGIAKEREIELETHALK-DLKENVTEYKEDLEDLKDIAIE-----KKFEESKAAKRLAKKVDRMIQHLDMVAQELQIEKSSIQEKM-SE-------------------------------------------------------------------------------------------------------------------------------------------------------------
>EOG091F02IF|Biomphalaria_glabrata|HW19_Polycera_quadrilineata|TRANSCRIPT
-------------------------------------------------------------------------LKDSVKEAEESKTV-------P---EIPEETTLVVAKKTLTQKFVGVLKHYYHGFRLLFIDLRISAK-LIWLLLNGKTLSRREHKQLVRTTADMFRLLPMLVFVLIPFAEFLLPVALKLFPDMLPSTFAEE-----HKEKEKVKKHLKAKLEMAKFLQKTIHESAVQAKHAE--GQTVESFGVFLDKIRDQGIKPRTKDIMKFAKLFEDEITLDNLSRQQLRACCIFLGITPLGS---DALLRFLIQMKLRRLLADDKMIDKEGVNSLTIKELQAANRARGMRALGVSESRLRDQLEQWLKLHLEEKIPTSLLLLSRALYHPETLSTEEKISATITQLRDSAADEAMVKAAEMTGAKVDNKAKLEIIKR----------------------------------------------------------------------------------------------EEEIIATEKEQSELE----AKLQEQ-NLRDAAEAKAAETVMEA-HLA-DPAKDFESRPS-KAILDIAEDIQSHPTE---LFP-D-EATNMTSKDFDDMEDVLEKIALERRIDIEKDALR-GLKEEVSEYKEDLEDLKDIAVECGAAEEEYGESKAAKRLHKKVERMITRLDTVVDGLQAEKSDIQQKM-SDEER--LLLEEL------GDAQLSQEQIDR-YKTHIVSINEMLDSLKRL-KKVPDDTKARRIFEVLDQDKDGIIDIAQALKVLERLSQEHLKLTTSQVDEVLHLLRHEAELEAAERQREKVEKGKKEEKQTEEQ------------------------
>EOG091F02IF|Biomphalaria_glabrata|JG10_Dirona_picta|TRANSCRIPT
--------------------------------------------------------------------------------------------------------------------------------------------------------------------------------------------------------------------------------------------------------------------------------------------------------------------------------------------------------------------------------LKQWLQVHLVEKIPTSLLLLXRALYLSETLSTEEKISVTITKLADTATNEAKVKVAEMSGEIVDNKTKMDVIQH----------------------------------------------------------------------------------------------EEAIIAAEKEQKEIE----AKLHIQ-AQRDAAEAKAAEVVMEA-VPGPGPTKP-LMPVS-DELVDTAKEIEPSPAE---ELV-E-ES-HISAKDLGEMECVLGKIAEKRSIHIEQDALK-GLKEEVHEYKEDLEDLKDISVP----EKEYCETKAAKRLMKKIDRMITSLDGVVENIQTETSQIEKELS-AE-E----------------------------------------------------------------------------------------------------------------------------------------------------------
>EOG091F02IF|Biomphalaria_glabrata|HW04_Calmella_cavolinii|TRANSCRIPT
------------------------------------------------------------------------------------------------------------------------------------------SK-LIWQLMNGKSLTRREYNQLVRTTADMFRLLPMLVFILVPFAEFLLPVVLHFFPNMLPSTFKEETAEQQKVENDKIKKTLKAKIEMAKFLQKTIQESAIESKKKE--GQTAESFASFIDTIRSEGTKPNTKDIMKFAKLFEDEITLDNLTRHQLRACCIMLNITPMGS---DALLRFILQMKLRSLLADDKMIQRDGLETLSISELQSASRARGMRALGMSEDRLRDQLQQWLQLHLEEKIPTSLLLLSRSLYLPETLSTEEKIGATITQLAETATAEVKVKAAEISGEAVDNKTKLDIIKH----------------------------------------------------------------------------------------------EEAIIAAEKEQKERE----VKLLEQQHEREEAEAKAAEVTM---LKADVTAHTMEASPD-ELLIDQAEAIEAFASD---TEKGEAEA-EITTEDLDEMESVLEEIAKERKINIEQDALR-GLKDEVSEYKEDLEDLKDVAVVCGEEENKYMESVAARRLVKKVDRMIERLDTVVDTLKEEKSDIREKMDA-VELRMGASEEG------VDLKQEQATFDQ-YRSNIININEMLDALKRL-QKVPDDTKLRRMFEVLDQDKDGNIDISNALEVLEVLSKEHLNLRTTQVEEVLNLLRHEAQMEEEERLKEKAEKERREAERLQQE------------------------
>EOG091F02IF|Biomphalaria_glabrata|NC06_Pleurobranchaea_californica|TRANSCRIPT
-------------------------------------------------------------------------------------------------------------------------------------------------------------------------------------------------------------------------------------------------------------------------------------------------------ACCIMLGITPMGS---NALLRFLLQMKLRRLLTDDKMIREEGVESLTIEELQSANRARGMRALGISEVRLQEQLNQWITFHLDEKIPTSLLLLSRALYLPENLSTEEKIGATITQLAATAADEAKVKVAEMSGEKVDNKTKLDVIKR----------------------------------------------------------------------------------------------EEAIIAEEKEEID--------------------------------------------------------------------------------------------------------------------------------------------------------------------------------------------------------------K-FKTNIISIDEMVDALKRM-KKVPDGSKIKRIFEVFDEDKDGIIDLNRALKVLEDLNQEHLNLKASQLQEIIKVLESEAELEQAE-------------------------------------------
>EOG091F02IF|Biomphalaria_glabrata|JG17_Hancockia_uncinata|TRANSCRIPT
---------------------------------------------------------------------------------------------------------------------------------------------------------------------------------------------------------------------------------------------------------------------------------------------------------------------------------------------------------------------------------------------------LSRALYLSETLSTEEKISATITHLADTATNEAKVKVAEMSGEKVDNKTKLDVIQH----------------------------------------------------------------------------------------------EEAIIAAEKEQMI--------------------------------------------------------------------------------------------------------------------------------------------------------------------------------------------------------------KIYKNNIISLNELMDALQHLKDDSTNDLKLKQVFEVLDQDKDGIIDLNQAMQVLELLSKENLLLRASHVDDVIQLLKNE--------------------------------------------------
>EOG091F02IF|Biomphalaria_glabrata|JG23_Melibe_leonina|TRANSCRIPT
---------------------------------------------------------------------------------------------------------------------------------------------------------------------------------------------------------------------------LKAKIEMAKFLQETLKESAVMAKKIE--GQT-ESFASFLDQIRDQGIKPKTKDIMRFAKLFEDEITLDNLSRQQLRACC-----------------------------------------------------------------------------------------------------------------------------------------------------------------------------------------------------------------------------------------------------------------------------AEAKAAEIVMDS-VSA-PDARPSVMPVS-DELVDRAEVLEASPAE---EFK-E-EP-SISTKDLDKMEDVLEKIAVTRQIDIEKENLKKELKEEVSHYKEDLEDLRDIAEAIP-DDKSFSETKAAKRLMKKIDRMITKLDKVAENIQTETSHIEEKL-SAEEK--LSAEKLMEDKMIQSIQDNQDQIEI-YKTNIVSLNELMDALQTLKDDASADQNLKKIFEMLDQDKDGNIEIGQALHVLELLSKEHLLLKASHLDEVIKLLKNEAVLEEAE-------------------------------------------
>EOG091F02IF|Biomphalaria_glabrata|HW15_Flabellina_babai|TRANSCRIPT
--------------------------------------------------------------------------------------------------------------------------------------------------------------------------------------------------------------------------------------------------------------------------------------------------------------------------------------------------------------------------------------------------------------------------------------------------------------------------------------------------------------------------------------------------------------------------------------------------------------------EEMVDKAEIIEASLAE---QFE-E-EA-RISSKDFEEMEDVLEKIAETRKIAIEEDVLK-DLKEEVHEYKEDLEDLKDISVACGQNEKEYCESKAAKRLVK-------------------------------------------------------------------------------------------------------------------------------------------------------------------------------------------
>EOG091F02IF|Biomphalaria_glabrata|HW02_Berghia_verrucicornis|TRANSCRIPT
--------------------------------------------------------------------------------------------------------------------------------------------------------------------------------------------------------------------------------------------------------------------------------------------------------------------------------------------------------------------------------------------------------------------------------------------------------------------------------------------------------------------------------------------------------------------------------Q-SQRDAAEAKAAEVVMES-VDIKGATRPAQIPMS-DELIDKADVIEPSLSE---EFIEE-T--SISTKDLGEMGDVLEKIAEKRQIDIDRHALQ-GLKEEFYEYKEDLEDLKDMSVARGKSEKEFSETKAAKRLKKKIDKMVTRLDKVVTHIKSERTHFEEQLS--D-R--SMEHEA------TDSQQSEAQMKI-YKHNILSLNELMDALQTL-KDAPNDHKLREIFDVLDQDKDGNIDLNQALKVLELLDHEQLHLKASQVDEVMNLLRNEALIEEEEQQQEKEKGKKQLEEQTQQ-------------------------
>EOG091F02IF|Biomphalaria_glabrata|JG29_Spurilla_braziliana|TRANSCRIPT
---------------------------------------------------------------------------------------------------------------------------------------------------------------------------------------------------------------------------------------------------------------------------------------------------------------------------------------------------------------------------------------------------------------------------------------------------------------------------------------------------------------------------------------------------------------------------------------------------------------------------------------------------------------------------------------------------------------------------DKMVTRLDKVVTNIKTERTNFEESLS--D-K--SVEEE---------SQRSKDQIKI-YKHNILSLNELMDALQTL-REAPDDHKLRQIFDVLDQDKDGNIDLNQAMKVLELLDHEHLHLKASHVDEIMNLLRNEALLEQAEQQQEKEEKEKKQVEEEQKQ------------------------
>EOG091F02IF|Biomphalaria_glabrata|JG24_Noumeaella_rubrofasciata|TRANSCRIPT
---------------------------------------------------------------------------------------------------------------------------------------------------------------------------------------------------------------------------------------------------------------------------------------------------------------------------------------------------------------------------------------------------------------------------------------------------------------------------------------------------------------------------------------------------------------------------------------------------------------------------------------------------------------------------------------------------------------------------DKMVTRLDKVVTHIKSERTHFEEKL-AED-S--SIEDEQ------ENLQRGQDQIKI-YKHNILSLNEMMDALQTL-KDAPDDHKLRQIFDALDQDKDGNIDLNQALRVLELLDHEQLQLKASHVDEVMSLLRNEAAIEEAEQQLEKAEKGKKQLEKEQKQ------------------------
>EOG091F02IF|Biomphalaria_glabrata|JG02_Antaeolidiella_chromosoma|TRANSCRIPT
-----------------------------------------------------------------------------------------------------------------------------------------------------------------------------------------------------------------------------------------------------------------------------------------------------------------------------------------------------------------------------------------------------------------------------------------------------------------------------------------------------------------------------------------------------------------------------------------------------------------------------------------------------------------------------------------------------------KEFSETKAAKRLKKKIDRMMTRLDTIVTNIKTERTQIEESLS--D-T--SIDQGA------KDIQVSEDQIKI-YKRNILSLKELMDALQTL-KDGPDDHKLRQIFDVLDQDKDGNIDLNQALKVLELLDQEHLQLKASHVDEVMNLLRNEAFIEEVEEQREKEEKGKKKAEK----------------------------
>EOG091F02IF|Biomphalaria_glabrata|HW17_Hermissenda_crassicornis|TRANSCRIPT
--------------------------------------------------------------------------------------------------------------------------------------------------------------------------------------------------------------------------------------------------------------------------------------------------------------------------------------------------------------------------------------------------------------------------------------------------------------------------------------------------------------------------------------------------------------------------------------AAEAKAAETVME-----------SQVPSA-EELVDKAEVIEASPAE---EFAEE-K--SISTDDMCEMGDVLEKIAEKRQIDVDQDALE-DLKEEFHEYKEDLEDLKDVSVASGNSMKQFSETKAAKRLKKKIDKMVKRLDKVVTHIKKESTNLEDKMSTEE-E--KVEEQL------GDDQWNKNQITV-NKRNILSLNELMDALQTL-KDAPDDTKWKHIFDALDQDKDGNIDLNQALKVLE--------------------------------------------------------------------------
>EOG091F02IF|Biomphalaria_glabrata|JG06_Catriona_columbiana|TRANSCRIPT
---------------------------------------------------------------------------------------------------------------------------------------------------------------------------------------------------------------------------------------------------------------------------------------------------------------------------------------------------------------------------------------------------------------------------------------------------------------------------------------------------------------------------------------------------------------------------------------------------------------------------------------------------------------------------------------------------------------------------------------------------------------------------------------------------------------KLKKIFEVLDQDKDGNVDLEQALKVVELLNQEQLLLKASHIDEVINLLRNEKVLQEEETRIEQEEKEKKLKDKEKQQ------------------------
>EOG091F02IF|Biomphalaria_glabrata|JG20_Learchis_evelinae|TRANSCRIPT
-------------------------------------------------------------------------------------------------------------------------------------------------------------------TADMFRLLPMLVFILVPFAEFLLPVALTLFPN----------------------------------------------------------------------------------------------------------------------------------------------------------------------------------------------------------------------------------------------------------------------------------------------------------------------------------------------------------------------------------------------------------------------------------------------------------------------------------------------------------------------------------------------------------------------------------------------DALQTL-KDAPDDTKLRQIFDMLDQDKDGNIDLNQALKVLEHLDNEHLHLKASHIDEVINLLKNEAEIDKAEQQQEKEEKGKKQLEKEQKQ------------------------
>EOG091F02IF|Biomphalaria_glabrata|NC03_Doris_kerguelenensis|TRANSCRIPT
----------------------------------------------------------------------------------------------------------------------------------------------------------------------LFRLLPMLVFVLVPFAEFLLPVALKLFPNMLPSTFEEE-----DQRKAKLKKQLKAKLELAKFLQDTIHESALQSKKKT--GETVESFSTFMEQIRVEGVRPTTKDILKFAPLFEDEITLDNLSREQLQAVCRLLNITPIGP---DALLRFLLNMKLRNLEADDKMIMKEGIESLTVSELQSANRARGMRALGVSEERLKAQLSQWLQLHLDNNIPTSLLLLSRALYLPETLSTERKLEATISSLPDTAAVEAQVSLAEAVGEKVDNKSKMETIQH----------------------------------------------------------------------------------------------EEKIIAEEKQQQREEDERKKMLLEVQAEREAAEAKAAEVAM---KEPEIAA-DIETASS-EELRDKAPAIETTAAEMEREVD-E-GL-EFTAEELNQIETALEDVAKQRKVDIDDLELQ-GLKEEVIEYRE-------------------------------------------------------------------------------------------------------------------------------------------------------------------------------------------------------------------------
>EOG091F02IF|Lottia_gigantea|LotgiG140711
--------------------------------------------------------------DESNVEK-------SVKHYKEQTDT-------VEKNNKNSKSTEVEVKKSLWQRFVAEIKHYYNGFRLLFIDVKISSR-LLYRVLNGQTLSRREKNQLVRTTADLFRLVPFLVFLIIPFMELLLPVVVKMFPSMLPSTFAEA-----NKEQEKLKKQLKIKLEMAKFLQETVHESALQGKKPS--KL-AKEFSNFVNNIREKGLAVTTKDIVQYSKLFEDEITLDTLSREQLRALCRVLGIQPIGT---DAMLRFQLQMKLRKLKTDDKMIVKEGIDTLTMSELQSACRARGMRALGLSEPRLKFQLQQWLDIHLNEKIPPSLLLLSRALYLPDNLSTTEQLKATISSLPETTTSETIVKVAELTGDKIDNKAKLDLIKH----------------------------------------------------------------------------------------------EEAVIEKEQQQKSME----E------MEIEAAEAKAAKRQMEAQEILQEDALDVKPAQS-EIVNDGI------VLE---EDI-D-N--RITSKDLEDIESALEEIVEQKRLSIDEGELE-DLKEDVNEYKEDLEDLKSLMVATGDDSNI-QESKAAKRLAKRVDRMIKKLDGMTGKMYEKKEKFQEDI-ELREG--IFV-------------------FV-FRANIISINEMVLGLKRL-QKVPNETRNQQIVEVLDDDRDGNINVSHVLKVIEQIGRENVKLDSSQLSEIIDLIKREEAIEEEEKLQEKLDKEKQQQQQQQQEQQQNQQQQQQEVKGQ---------
>EOG091F02IF|Biomphalaria_glabrata|JG08_Dendronotus_venustus|TRANSCRIPT
-----------------------------------------------------------------------------------------------------------------------------------------------------------------------------------------------------------------------------------------------------------------------------------------------------------------------------------------------------------------------------------------------------------------------------------KVKVAEMSGEKVDNKTKMDVIQH----------------------------------------------------------------------------------------------EEAIIAAEKQQMELE----AKLQMQ-AQRENAEAKAAEVIMDS-VGVKDAARPSVTPYS-EELVDKAELLEASPDE---EFV-E-EA-SISAKDFDEMEDVLEKIAEKKQIDIDQDALK-GLKEEVSGY---------------------------------------------------------------------------------------------------------------------------------------------------------------------------------------------------------------------------
>EOG091F02IF|Crassostrea_gigas|JG32_Unidentia_angelvaldesi|TRANSCRIPT
R------------------------------------------------------------------------------------------------------------------------KW---------------------------------------TT----------------------------------------------------------------------------------------------------------------------------------RSNXMLLSMK-------------------------------------------------------------------------------------------------------------------------------------------------------------------------------------------------------------------------------------------------------------------------------------------------------------------------------------------------------------------------KEDLEDLKDISVASG--K---------------------------------------------------------------------------------------------------------------------------------------------------------------------------------------------------------
>EOG091F02IF|Crassostrea_gigas|CGI_10020689
MHVDKNFLKRRIPGNDVTWIRDYHVSTVLFND------------------------------EGKKEVKNVESTKISESKADKPQKDGVAKVVKP---AEKSKEVGPPAKKKLSVRIMDELKHYYHGFKLLFKEFRMSTRYMIDVVIFRKSLKRREIKQVIRSTFDILRILPMIIILVIPFMEFAIPVIIKFFPGLLPSTFQPK-----KTDDMRLK-VLKAKIEMTKNMVETIKSSPLISKKTS----TAEDFANFVANVRTKGIQPTTEEIMKYSKFFEDELTLENLSRPQLQAMCRVLDLQPMGM---DGFLRFSLRMKLKRLKMDDVMIKQEGVDSLTIPELQAANRERGMRALGVSEERLRSQLQQWLDLHLDKNVPASLLLFSRALYLPETLSTEEQLKESIINLPETMTSKEKIAEALALKEKEKEKLEEEKISKVPEVVPVTPPPVEEPVVSEEQPATGVKGLTAKLQSKLADFKAKVDEYDKEATKKRVLKIWKMIRELGEENQREHKKFFEEYKEFLKEGEKVPVTKSEAAPAKGAKVATP----VSEEEK-KAMATAEAVAAETIMTS-EGE-TQTDPAL--ML-ESQ----------PGEEL-KDL-D-E--QITTEDLEDIEDALYEAAKERAVDLEKEERE-EDLEDCEEVGG--------SLKGG--KMVFV------------------------------------------------------------------IHL-GRKSVISINEMLLAMKRI-KKIPDDVRFQKIVQVLDEDRDGRIELVHAMKVIELLGKDNMKLNPKQVSEVTRLVQEELMREEKETLKDKAETLKDKAETFKTEELQSKGDQSAEKSTDSDKKKEKQT
>EOG091F02IF|Biomphalaria_glabrata|JG21_Limenandra_confusa|TRANSCRIPT
------------------------------------------------------------------------------------------------------------------------LKWMYTGFKLFGADVRASYF-LTKRVFKGYPLSVRERRLLVRTTSDCLKLIPFSFFLVVPFAEFALPFFLRLFPNMMPSTFFEQ-----KYDNATLARKLKAKQEMADFWQQVVAQRTQELYESDEYADKAEELVAFQEKLSEGKEYPTLKEILRFASIFKNEMHLEKMSSQQLSALSQMLGL-PTSSAFWQGHLEVQLRHHITNLRREDRDLFWEGIESLKGEELIDVCRRRAIRFHGVTDEEMRDDLNRWLRLSANHRQVPTSMLLWIQSF----------------YLRDRTEDESSTEA-----------------------------------------------------------------------------------------------------------------------------------------------------------------------------------------------------------------------------------------------------------------------------------------------------------------------------------------------------------------------------------------------------------------------------------------------------------------------------
