# Supplementary material for: Transcriptomics provides a robust framework for the relationships of the major clades of cladobranch sea slugs (Mollusca, Gastropoda, Heterobranchia), but fails to resolve the position of the enigmatic genus Embletonia
Source: BMC Ecol Evol. 2021 Dec 28;21:226. doi: 10.1186/s12862-021-01944-0 (PMC8895541; doi:10.1186/s12862-021-01944-0)
Supplement: Supplementary file 6 — Additional file 6. Archive S4: Unmasked multiple sequence alignments on amino acid level including Doris kerguelenensis and Calmella cavolini prior to the removal of outliers. [file 12862_2021_1944_MOESM6_ESM.zip › Archive_S4/Alignments/EOG091F03JU.aa.fasta]

>EOG091F03JU|Biomphalaria_glabrata|BGLTMP007441
------------------------------------------------------------------------------------------------------------------------------------------------------------------------------------------------------------------------------------------------------------------------------------------------------------------------------------------------------------------------------------------------------------MNVGHYASAFLTDLEATGADPVKVAECFVKHNKGFVIYADYCTNYPRAVDILTKFMKHPERSELCKERQLMLGHGLPLGAYLLRPVQRILKYHLLLQNIVK----NYEKE---GKEMDILQQAFHHMTEMAHHINEMKRRHEHAVRIQEIQSQLEDYVGEDLTRLGELVLESTFRVYGAKASRQVFLFERGLLISKKTDGGMLSCKTFILCSNLMLVEVIPNEPLSFHIIPFDNPRAQYTLQARNMEQKRRWCQEIKRLILESFKGKIPDSVKSLVMQLGSNHDDDYITKEALEAVRKTQHTAPEYLEK-RRFRRKSGSRLPDFSLLKPQ-RAKRGANKKSENK---------------------------------------------------------------------------------------------------------------------------------------------------------------------------------------------------------------------------------------------------------------------------------------------------------------------------------------------------------------------------------------------------------------------------------------------------------------------------------------------------------------------------------------------------------------------------------------------------------------------------------------------------------------------------------------------------------------------------------------------------------------------------------------------------------------------------------------------------------------------------------------------------------------------------------------------------------------GAET-----GRRAESKSPDAYRRLLVPQ-------------------------------------------------------------------------------------------------------------------------------------------------
>EOG091F03JU|Biomphalaria_glabrata|HW09_Doto_sp|TRANSCRIPT
-----------------------------------------------------------------------------------------------------------------------------------------------------------------------------------------------------------------------------------------------------------------------------------------------------------------------------------------------------------------------------------------------------------------FGKVILADLEMTSCDPVKVAECFVRHNKGFVIYTEYCTNYPCAVEVLTRFMQHSELSELCKERQLALGHGLPLGAYLLKPVQRILKYHLLLQNIVK----SFEKE---KQEFAVLGQALQHMTEMAHHINEMKRKHEHAVRIQEIQSQLEDYSGEDLTCLGDLVLESTFRVYGAKASRQVFLFERGLLISKKKEGGMLSCKTFIKCSNLMLVEVIPNEPLSFHAIPFNNPRAQYTLQARNMEQKRRWCQEMKRLILESFKGRIPDSVKSLVMELGREHDDDLITKDSQDAGRKHQHTAPEYLEK-RRVRRKSGTRLPDFSLLKPN-RAKRNGMRKED----------------------------------------------------------------------------------------------------------------------------------------------------------------------------------------------------------------------------------------------------------------------------------------------------------------------------------------------------------------------------------------------------------------------------------------------------------------------------------------------------------------------------------------------------------------------------------------------------------------------------------------------------------------------------------------------------------------------------------------------------------------------------------------------------------------------------------------------------------------------------------------------------------------------------------------------------------------------------------------------------------------------------------------------------------------------------------------------------------------------------------------------
>EOG091F03JU|Biomphalaria_glabrata|HW21_Tritonia_manicata|TRANSCRIPT
-------------------------------------------------------------------------------------------------------------------------------------------------------------------------------------------------------------------------------------------------------------------------------------------------------------------------------------------------------------------------------------------------------------EIYHFGRIFLADLELTSGDPVKVAECFVRHNKGFVIYSEYCTNYPCAVEVLTRFMQHSELSELCKERQTALGHGLPLGAYLLRPVQRILKYHLLLQNIVK----SYEKE---SKDIPVLKQAFQHMTEMAHHINEMKRKHEHAVRIQEIQSQLEDYSGEDLTRLGELVLESTFRIYGAKASRQVFLFERGLLISKKKEGGMLSCKTFIKCSNLMLVEVIPNEPLSFHAIPFNNPRAQYTLQARNMEQKRRWCQEIKRLILESFKGRIPDNVKSLVMELGREHDDDYVTKEALDAVRKHQHTAPEYLEK-RRVRRKSGSRMPDFSLLKPH-RAKRNGQRKEEKS---------------------------------------------------------------------------------------------------------------------------------------------------------------------------------------------------------------------------------------------------------------------------------------------------------------------------------------------------------------------------------------------------------------------------------------------------------------------------------------------------------------------------------------------------------------------------------------------------------------------------------------------------------------------------------------------------------------------------------------------------------------------------------------------------------------------------------------------------------------------------------------------------------------------------------------------------------------NSTNFPRA---------------------------------------------------------------------------------------------------------------------------------------------------------------------
>EOG091F03JU|Biomphalaria_glabrata|NC01_Armina_californica|TRANSCRIPT
------------------------------------------------------------------------------------------------------------------------------------------------------------------------------------------------------------------------------------------------------------------------------------------------------------------------------------------------------------------------------------------------------------------------------------------------------------------------------------------------------------QNIVK----SYEKE---NKEVPVLKQAFQHMTEMAHHINEMKRKHEHAVRIQEIQSQLEDYSGEDLTRLGELVLESTFRVYGAKASRQVFLFERGLLISKKKEGGMLSCKTFIKCSNLMLVEVIPNEPLSFHAIPFNNPRAQYTLQARNMEQKRRWCQEIKRLILESFKGQIPDNVKSLVMELGREHDDDYVTKEAQDAVRKHQHTAPEYLEK-RRVRKKSGSRMPDFSLLKPN-RAKRNGQRKDEKS---------------------------------------------------------------------------------------------------------------------------------------------------------------------------------------------------------------------------------------------------------------------------------------------------------------------------------------------------------------------------------------------------------------------------------------------------------------------------------------------------------------------------------------------------------------------------------------------------------------------------------------------------------------------------------------------------------------------------------------------------------------------------------------------------------------------------------------------------------------------------------------------------------------------------------------------------------------NS---------------------------------------------------------------------------------------------------------------------------------------------------------------------------
>EOG091F03JU|Biomphalaria_glabrata|JG05_Bornella_anguilla|TRANSCRIPT
----------------------------------------------------------------------------------------------------------------------------------------------------------------------------------------------------------------------------------------------------------------------------------------------------------------------------------------------------------------------------------------------------------------------------------------------------------------------------------------------------------------------------------VLKQALQHMTEMAHHINEMKRKHEHAVRIQEIQSQLEDYSGEDLTRLGELVLESTFRVYGAKASRQVFLFERGLLISKKKEGGMLSCKTFI-----------------------------------------------------------------------------------------------------------------------------------------------------------------------------------------------------------------------------------------------------------------------------------------------------------------------------------------------------------------------------------------------------------------------------------------------------------------------------------------------------------------------------------------------------------------------------------------------------------------------------------------------------------------------------------------------------------------------------------------------------------------------------------------------------------------------------------------------------------------------------------------------------------------------------------------------------------------------------------------------------------------------------------------------------------------------------------------------------------------------------------------------------------------------------------------------------------------------------------------------------------------------------------
>EOG091F03JU|Biomphalaria_glabrata|HW02_Berghia_verrucicornis|TRANSCRIPT
-------------------------------------------------------------------------------------------------------------------------------------------------------------------------------------------------------------------------------------------------------------------------------------------------------------------------------------------------------------------------------------------------------------EIYEFGKIFLADLELTSGDPIKVAECFVKHNKGFVIYTEYCTNYPCAVEVLTRFMLHSELSELCKERQLALGHGLPLGAYLLKPVQRILKYHLLLQNIMK----SYEKE---AKDIPVLKQAFHHMTEMAHHINEMKRKHEHAVRIQEIQSQLEDYSGEDLTRLGELVLESTFRVYGAKASRQVFLFERGLLISKKKEGGMLSCKTFIKCSNLMLVEVITNEPLSFHAIPFDNPRAQYTLQARNMEQKRRWCQEMKRLILESFKGRIPDNVKSLVMELGREHDDDYVTKESLDAVRKHQHTAPEYLEK-RRVRRKSGSRMPDFSLLKPN-KAKRTAQRKDD----------------------------------------------------------------------------------------------------------------------------------------------------------------------------------------------------------------------------------------------------------------------------------------------------------------------------------------------------------------------------------------------------------------------------------------------------------------------------------------------------------------------------------------------------------------------------------------------------------------------------------------------------------------------------------------------------------------------------------------------------------------------------------------------------------------------------------------------------------------------------------------------------------------------------------------------------------------------------------------------------------------------------------------------------------------------------------------------------------------------------------------------
>EOG091F03JU|Biomphalaria_glabrata|JG03_Austraeolis_stearnsi|TRANSCRIPT
-----------------------------------------------------------------------------------------------------------------------------------------------------------------------------------------------------------------------------------------------------------------------------------------------------------------------------------------------------------------------------------------------------------------------------------------------------------------------------------------------------------------------------------------------------------------------------------------------------------------------------------------NEPLSFHAIPFDNPRAQYTLQARNMEQKRRWCQEMKRLILESFKGRIPDNVKSLVMELGREHDDDYVTKESLDAVRKHQHTAPEYLEK-------------------------------------------------------------------------------------------------------------------------------------------------------------------------------------------------------------------------------------------------------------------------------------------------------------------------------------------------------------------------------------------------------------------------------------------------------------------------------------------------------------------------------------------------------------------------------------------------------------------------------------------------------------------------------------------------------------------------------------------------------------------------------------------------------------------------------------------------------------------------------------------------------------------------------------------------------------------------------------------------------------------------------------------------------------------------------------------------------------------------------------------------------------------------------
>EOG091F03JU|Biomphalaria_glabrata|HW20_Spurilla_neapolitana|TRANSCRIPT
-------------------------------------------------------------------------------------------------------------------------------------------------------------------------------------------------------------------------------------------------------------------------------------------------------------------------------------------------------------------------------------------------------------EIYEFGKIFLADLELTLGDPIKVAECFVKHNKGFVIYTEYCTNYPCAVEVLTRFMLHSELSELCKERQLALGHGLPLGAYLLKPVQRILKYHLLLQNIVK----SYEKE---AKDIPVLKQAFQHMTEMAHHINEMKRKHEHAVRIQEIQSQLEDYSGEDLTRLGDLVLESTFRVYGAKASRQVFLFERGLLISKKKEGGMLSCKTFIKCSNLMLVEVIPNEPLSFHAIPFDNPRAQYTLQARNMEQKRRWCQEMKRLILESFKGRIPDNVKSLVMELGREHDDDYVTKESLDAVRKHQHTAPEYLEK-RRVRRKSGSRMPDFSLLKPN-KAKRTGQRKDD----------------------------------------------------------------------------------------------------------------------------------------------------------------------------------------------------------------------------------------------------------------------------------------------------------------------------------------------------------------------------------------------------------------------------------------------------------------------------------------------------------------------------------------------------------------------------------------------------------------------------------------------------------------------------------------------------------------------------------------------------------------------------------------------------------------------------------------------------------------------------------------------------------------------------------------------------------------------------------------------------------------------------------------------------------------------------------------------------------------------------------------------
>EOG091F03JU|Biomphalaria_glabrata|JG24_Noumeaella_rubrofasciata|TRANSCRIPT
-----------------------------------------------------------------------------------------------------------------------------------------------------------------------------------------------------------------------------------------------------------------------------------------------------------------------------------------------------------------------------------------------------------------------------------------------------------------------------------------------------------------------------------LKQAFQHMTEMAHHINEMKRKHEHAVRIQEIQSQLEDYSGEDLTRLGDLVLESTFRVYGAKASRQVFLFERGLLISKK-----------------------------------------------------------------------------------------------------------------------------------------------------------------------------------------------------------------------------------------------------------------------------------------------------------------------------------------------------------------------------------------------------------------------------------------------------------------------------------------------------------------------------------------------------------------------------------------------------------------------------------------------------------------------------------------------------------------------------------------------------------------------------------------------------------------------------------------------------------------------------------------------------------------------------------------------------------------------------------------------------------------------------------------------------------------------------------------------------------------------------------------------------------------------------------------------------------------------------------------------------------------------------------------------
>EOG091F03JU|Crassostrea_gigas|HW05_Caloria_elegans|TRANSCRIPT
-----------------------------------------------------------RNSLNWEEFFGSSLELAPSLLNIYDGFVSSSSSSTTANANENSRIAATASTTSASP----------------------------------------------------------------------------------------------------------------------------------------------------------------------------------PTSPISSSFSSHASSKRSSSRSSRRAGKSGETTSTPTSP---------VYVTYVQRVVAEIVESERTYISSLEDIIYGYLKPLEGMLNMEAAKDDIVCLFSNIREIYDFGKIFLADLELTLGDPIKVAECFVRHNKGFVIYTEYCTNYPCAVEVLTRFMQHSELSELCKERQLALGHGLPLGAYLLKPVQRILKYHLLLQNIVK----SYEKE---SNDIPVLKQAFQHMTEMAHHINEMKRKHEHAVRIQEIQSQLEDYSGEDLTRLGELVLESTFRVYGAKASRQVFLFERGLLISKKKEGGMLSCKTFIKCSNLMLVEVIPNEPLSFHAIPFDNPRAQYTLQARNMEQKRRWCQEMKRLILESFKGRIPDSVKSLVMELGREHDDDYVTKESLDAVRKHQHTAPEYLEK-RRVRRKSGSRMPDFSLLKPN-KGKRNGQRKDEKT--------------------------------------------------------------------------------------------------------------------------------------------------------------------------------------------------------------------------------------------------------------------------------------------------------------------------------------------------------------------------------------------------------------------------------------------------------------------------------------------------------------------------------------------------------------------------------------------------------------------------------------------------------------------------------------------------------------------------------------------------------------------------------------------------------------------------------------------------------------------------------------------------------------------------------------------------------------------------------------------------------------------------------------------------------------------------------------------------------------------------------------------
>EOG091F03JU|Biomphalaria_glabrata|JG15_Favorinus_auritulus|TRANSCRIPT
-------------------------------------------------------------------------------------------------------------------------------------------------------------------------------------------------------------------------------------------------------------------------------------------------------------------------------------------------------------------------------------------------------------------------------------------------------------------------------------------------------------------------------------------------------------------------------------------------SRQVFLFERGLLISKKKEGGMLSCKTFIKCSNLMLVEVIPNEPLSFHAIPFDNPRAQYTLQARNMEQKR------------------------------------------------------------------------------------------------------------------------------------------------------------------------------------------------------------------------------------------------------------------------------------------------------------------------------------------------------------------------------------------------------------------------------------------------------------------------------------------------------------------------------------------------------------------------------------------------------------------------------------------------------------------------------------------------------------------------------------------------------------------------------------------------------------------------------------------------------------------------------------------------------------------------------------------------------------------------------------------------------------------------------------------------------------------------------------------------------------------------------------------------------------------------------------------------------------------------------------------
>EOG091F03JU|Biomphalaria_glabrata|NC08_Tritonia_hamnerorum|TRANSCRIPT
-------------------------------------------------------------------------------------------------------------------------------------------------------------------------------------------------------------------------------------------------------------------------------------------------------------------------------------------------------------------------------------------------------------EIYHFGRIFLADLELTYGDPIKVAECFVRHNKGFVIYTEYCTNYPCAVEVLTRFMQHSELSELCKERQTALGHGLPLGAYLLKPVQRVLKYHLLLQNIVK----SYEKE---SKEVPVLKQAFQHMTEMAHHINEMKRKHEHAVRIQEIQSQLEDYSGEDLTRLGELVLESTFRVYGAKASRQVFLFERGLLISKKKEGGMLSCKTFIKCSNLMLVEVIPNEPLSFHAIPFDNPRAQYTLQARNMEQKRRWCQEIKRLILESFKGRIPDSVKSLVMELGREHDDDYVTKEASDAVRKHQHTAPEYLEK-RRVRRKSGSRMPDFSLLKPN-RAKRNGQRKEE----------------------------------------------------------------------------------------------------------------------------------------------------------------------------------------------------------------------------------------------------------------------------------------------------------------------------------------------------------------------------------------------------------------------------------------------------------------------------------------------------------------------------------------------------------------------------------------------------------------------------------------------------------------------------------------------------------------------------------------------------------------------------------------------------------------------------------------------------------------------------------------------------------------------------------------------------------------------------------------------------------------------------------------------------------------------------------------------------------------------------------------------
>EOG091F03JU|Biomphalaria_glabrata|NC04_Fiona_pinnata|TRANSCRIPT
X-------------------------------------------------------------------------------------------------------------------------------------------------------------------------------------------------------------------------------------------------------------------------------------------------------------------------------------------------------------------------------------------------------------------------------------------------------------------------------------------------------------------------------------------EMAHHINEMKRKHEHAVRIQEIQSQLEDYSGEDLTRLGELVLESTFRVYGAKASRQVFLFERGLLISKKKEGGMLSCKTFIKCSNLMLVEVIPNEPLSFHAIPFDNPRAQYTLQARNMEQKRKWCQEMKRLILESFKGRIPDSVKSLVMELGKDHDDDYVTKEALDAVRKNQHTAPEYLEK-RRVRRKSGTRMPDFSLLKPG-RAKRAGQRKEEKS---------------------------------------------------------------------------------------------------------------------------------------------------------------------------------------------------------------------------------------------------------------------------------------------------------------------------------------------------------------------------------------------------------------------------------------------------------------------------------------------------------------------------------------------------------------------------------------------------------------------------------------------------------------------------------------------------------------------------------------------------------------------------------------------------------------------------------------------------------------------------------------------------------------------------------------------------------------G----------------------------------------------------------------------------------------------------------------------------------------------------------------------------
>EOG091F03JU|Biomphalaria_glabrata|HW18_Janolus_cristatus|TRANSCRIPT
-------------------------------------------------------------------------------------------------------------------------------------------------------------------------------------------------------------------------------------------------------------------------------------------------------------------------------------------------------------------------------------------------------------EIYEFGKVFLADLELTAGDPIKVAESFVHHNKGFVIYTEYCTNYPCAVEVLTRFMQHTELSELCKERQVALGHGLPLGAYLLKPVQRVLKYHLLLQNIVK----SHEKE---GKEVPVLKQAFQHMTEMAHHINEMKRKHEHAVRIQEIQSQLEDYSGEDLTRLGDLVLESTFRIYGAKASRQVFLFERGLLISKKKEGGMLSCKTFIKCANLMLVEVIPNEPLSFHAIPFNNPRAQYTLQARNMEQKRRWCQEMKRLILESFKGQIPDNVKSLVMDLGREHDDDYVTKEALDAVRKHQHTAPEYLEK-RRVRRKSGSRLPDFSLLKPS-KAKRNGHRKEE----------------------------------------------------------------------------------------------------------------------------------------------------------------------------------------------------------------------------------------------------------------------------------------------------------------------------------------------------------------------------------------------------------------------------------------------------------------------------------------------------------------------------------------------------------------------------------------------------------------------------------------------------------------------------------------------------------------------------------------------------------------------------------------------------------------------------------------------------------------------------------------------------------------------------------------------------------------------------------------------------------------------------------------------------------------------------------------------------------------------------------------------
>EOG091F03JU|Biomphalaria_glabrata|JG12_Dondice_parguerensis|TRANSCRIPT
-------------------------------------------------------------------------------------------------------------------------------------------------------------------------------------------------------------------------------------------------------------------------------------------------------------------------------------------------------------------------------------------------------------EIYYFGKVFLADLELTSGDPIKVAECFVRHNEGFVIYTEYCTNYPCAVEVLTRFMQHSELSELCKERQLALGHGLPLGAYLLKPVQRILKYHLLLQNIMK----NYEKE---NKEVPVLKEAFQHMTKMAHHINEMKRKHEHAVRIQEIQSQLEDYSGEDLTRLGELVLESTFRIYGAKASRQVFLFERGLLISKKKEGGMLSCKTFIKCSNLMLVEVIPNEPLSFHAIPFDNPRAQYTLQARNMEQKRRWCQEMKRLILESFKGRIPDSVKNLVMELGREHDDDFVTKESQDAVRKHQHTAPEYLEK-RRVRRKSGSRMPDFSLLKPI-KSKRTGQRKEEKS---------------------------------------------------------------------------------------------------------------------------------------------------------------------------------------------------------------------------------------------------------------------------------------------------------------------------------------------------------------------------------------------------------------------------------------------------------------------------------------------------------------------------------------------------------------------------------------------------------------------------------------------------------------------------------------------------------------------------------------------------------------------------------------------------------------------------------------------------------------------------------------------------------------------------------------------------------------SS---------------------------------------------------------------------------------------------------------------------------------------------------------------------------
>EOG091F03JU|Biomphalaria_glabrata|HW10_Embletonia_pulchra|TRANSCRIPT
-----------------------------------------------------------------------------------------------------------------------------------------------------------------------------------------------------------------------------------------------------------------------------------------------------------------------------------------------------------------------------------------------------------------FGKIFLADLELTSNDPIKVAECFVRHNKGFVIYTEYCTNYPCAVEVLTRFMQHPELSELCKERQMALGHGLPLGAYLLKPVQRILKYHLLLQNIVK----SYEKE---KEEVPVLKQAFLHMTEMAHHINEMKRKHEHAVRIQEIQSQLEDYSGEDLTRLGELVLESTFRIYGAKASRQVFLIERGLLISKKKEGGMLSCKTFIKCSNLMLGEVIPNEPLSFHAIPFNNPRAQYTLQARNMEQKRRWCQEMKRLILESFKGGIPDNVKNLVMELGREHDDDYVTKEALDAVRKHQHTAPEYLEK-RRVRRKSGSRLPDFSLLKPR-AKKNGQRKE-DKG---------------------------------------------------------------------------------------------------------------------------------------------------------------------------------------------------------------------------------------------------------------------------------------------------------------------------------------------------------------------------------------------------------------------------------------------------------------------------------------------------------------------------------------------------------------------------------------------------------------------------------------------------------------------------------------------------------------------------------------------------------------------------------------------------------------------------------------------------------------------------------------------------------------------------------------------------------------GNRFALEPGGRRAESKSPEAHRRL-----------------------------------------------------------------------------------------------------------------------------------------------------
>EOG091F03JU|Biomphalaria_glabrata|JG30_Tritonia_festiva|TRANSCRIPT
---------------------------------------------------------------------------------------------------------------------------------------------------------------------------------------------------------------------------------------------------------------------------------------------------------------------------------------------------------------------------------------------------------------------------------------------------------------------------------------LPLGAYLLKPVQRILKYHLLLQNIVK----SYEKE--------------------------------------------------------------------------------------------------------------------------------------------------------------------------------------------------------------------------------------------------------------------------------------------------------------------------------------------------------------------------------------------------------------------------------------------------------------------------------------------------------------------------------------------------------------------------------------------------------------------------------------------------------------------------------------------------------------------------------------------------------------------------------------------------------------------------------------------------------------------------------------------------------------------------------------------------------------------------------------------------------------------------------------------------------------------------------------------------------------------------------------------------------------------------------------------------------------------------------------------------------------------------------------------------------------------------------------------------------------------------------------
>EOG091F03JU|Biomphalaria_glabrata|JG25_Palisa_papillata|TRANSCRIPT
---------------------------------------------------------------------------------------------------------------------------------------------------------------------------------------------------------------------------------------------------------------------------------------------------------------------------------------------------------------------------------------------------------------------FLADLELTSSDPIKVAECFVRHNKGFVIYTEYCTNYP--------FMQHSELSELCKERQLALGHGLPLGAYLLKPVQRILKYHLLLQNIVK----SYEKE---SKDIPVLKQAFQHM---------------------------------------------------------------------------------------------------------------------------------------------------------------------------------------------------------------------------------------------------------------------------------------------------------------------------------------------------------------------------------------------------------------------------------------------------------------------------------------------------------------------------------------------------------------------------------------------------------------------------------------------------------------------------------------------------------------------------------------------------------------------------------------------------------------------------------------------------------------------------------------------------------------------------------------------------------------------------------------------------------------------------------------------------------------------------------------------------------------------------------------------------------------------------------------------------------------------------------------------------------------------------------------------------------------------------------------------------------------------
>EOG091F03JU|Biomphalaria_glabrata|HW12_Facelina_rubrovittata|TRANSCRIPT
-----------------------------------------------------------------------------------------------------------------------------------------------------------------------------------------------------------------------------------------------------------------------------------------------------------------------------------------------------------------------------------------------------------------FGKIFLADLELTANDPIRVAECFVRHNEGFVIYTEYCTNYPCAVEVLTRFMQHSELSQLCKERQLALGHGLPLGAYLLKPVQRILKYHLLLQNIVK----SYEKE---GKDVPVLKQAFQHMTKMAHHINEMKRKHEHAVRIQEIQSQLEDYSGEDLTRLGELVLESTFRVYGAKASRQVFLFERGLLISKKKEGGMLSCKTFIKCSNLMLVEVIPNEPLSFHAIPFNNPRAQYTLQARNMEQKRRWCQEMKRLILESFKGRIPDSVKSLVMELGREHDDDYVTKESLDAVRKHQHTAPEYLEK-RRVRRKSGTRMPDFSLLKPN-KAKRTGQRKEDKA---------------------------------------------------------------------------------------------------------------------------------------------------------------------------------------------------------------------------------------------------------------------------------------------------------------------------------------------------------------------------------------------------------------------------------------------------------------------------------------------------------------------------------------------------------------------------------------------------------------------------------------------------------------------------------------------------------------------------------------------------------------------------------------------------------------------------------------------------------------------------------------------------------------------------------------------------------------GS---------------------------------------------------------------------------------------------------------------------------------------------------------------------------
>EOG091F03JU|Biomphalaria_glabrata|HW01_Armina_tigrina|TRANSCRIPT
-----------------------------------------------------------------------------------------------------------------------------------------------------------------------------------------------------------------------------------------------------------------------------------------------------------------------------------------------------------------------------------------------------------------FGRTFLADLEMTSGDPIKVAECFVRHNKGFVIYTEYCTNYPSAVEVLTRFMQHAELSELCKERQTALGHGLPLGAYLLRPVQRILKYHLLLQNIVK----SYEKE---NKDVPVLKHAFQHMTEMAHHINEMKRKHEHAVRIQEIQSQLEDYSGEDLTRLGELVLESTFRVYGAKASRQVFLFERGLLISKKKEGGMLSCKTFIKCSNLMLVEVIPNEPLSFHAIPFNNPRAQYTLQARNMEQKRRWCQEIKRLILESFKGQIPDNVKSLVMELGREHDDDYVTKESLDAVRKHQHTAPQYLEK-RRVRKKSGSRMPDFSLLKPN-RTKRNGQRKDE----------------------------------------------------------------------------------------------------------------------------------------------------------------------------------------------------------------------------------------------------------------------------------------------------------------------------------------------------------------------------------------------------------------------------------------------------------------------------------------------------------------------------------------------------------------------------------------------------------------------------------------------------------------------------------------------------------------------------------------------------------------------------------------------------------------------------------------------------------------------------------------------------------------------------------------------------------------------------------------------------------------------------------------------------------------------------------------------------------------------------------------------
>EOG091F03JU|Biomphalaria_glabrata|HW16_Hancockia_cfuncinata|TRANSCRIPT
-----------------------------------------------------------------------------------------------------------------------------------------------------------------------------------------------------------------------------------------------------------------------------------------------------------------------------------------------------------------------------------------------------------------FGKIFLADLEMTSCDPIEVAECFVRHNKGFVIYTEYCTNYPCAVEVLTRFMQHSELSQLCKDRQMALGHGLPLGAYLLKPVQRILKYHLLLQNIVK----SYEKE---KQEVPVLKQAFQHMTEMAHHINEMKRKHEHAVRIQEIQSQLEDYSGEDLTRLGELVLESTFRIYGAKASRQVFLFERGLLISKKKEGGMLSCKKFIKCSNLMLVEVIPNEPLSFHAIPFNNPRDQYTLQARNMEQKRRWCQEIKRLIIESFNGTIPDSAKNLVMDLGKDHDNDYVTKESQDAVRKHQHTAPEYLEK-RRFRRKSGSRMPDFSMLKPN-KAKRNGMRKEEKS---------------------------------------------------------------------------------------------------------------------------------------------------------------------------------------------------------------------------------------------------------------------------------------------------------------------------------------------------------------------------------------------------------------------------------------------------------------------------------------------------------------------------------------------------------------------------------------------------------------------------------------------------------------------------------------------------------------------------------------------------------------------------------------------------------------------------------------------------------------------------------------------------------------------------------------------------------------NSRLFPEFTSRRAESKSPEGHRRI-----------------------------------------------------------------------------------------------------------------------------------------------------
>EOG091F03JU|Biomphalaria_glabrata|JG17_Hancockia_uncinata|TRANSCRIPT
------------------------------------------------------------------------------------------------------------------------------------------------------------------------------------------------------------------------------------------------------------------------------------------------------------------------------------------------------------------------------------------------------------------------------------------------------------------------------------------------------------------------------QEVPVLKQAFQHMTEMAHHINEMKRKHEHAVRIQEIQSQLEDYSGEDLTRLGELVLESTFRIYGAKASRQVFLFERGLLISKKKEGGMLSCKKFIKCSNLMLVEVIPNEPLSFHAIPFNNPRDQYTLQARNMEQKRRWCQEIKRLIIESFNGTIPDSAKNLVMDLGKDHDNDYVTKESQDAVRKHQHTAPEYLEK-RRFRRKSGSRMPDFSLLKPN-KAKRNGMRKEEKS---------------------------------------------------------------------------------------------------------------------------------------------------------------------------------------------------------------------------------------------------------------------------------------------------------------------------------------------------------------------------------------------------------------------------------------------------------------------------------------------------------------------------------------------------------------------------------------------------------------------------------------------------------------------------------------------------------------------------------------------------------------------------------------------------------------------------------------------------------------------------------------------------------------------------------------------------------------NSRLFPEFTSRRAESKSPEGHRRI-----------------------------------------------------------------------------------------------------------------------------------------------------
>EOG091F03JU|Biomphalaria_glabrata|HW17_Hermissenda_crassicornis|TRANSCRIPT
-----------------------------------------------------------------------------------------------------------------------------------------------------------------------------------------------------------------------------------------------------------------------------------------------------------------------------------------------------------------------------------------------------------------FGKIFLADLELTSGDPIKVAECFVRHNEGFVIYTEYCTNYPCAVEVLTRFMQHSELSELCKERQLALGHGLPLGAYLLRPVQRILKYHLLLQNIMK----SYEKE---NKDVSVLKEAFNHMTKMAHHINEMKRKHEHAVRIQEIQSQLEDYAGEDLTRLGELVLESTFRIYGAKASRQVFLFERGLLISKKKEGGMLSCKKFIKCSNLMLVEVIPNEPLSFHAIPFDNPRAQYTLQARNMEQKRRWCQEMKRLILESFKGRIPDSVKNLVMELGREHDDDFVTKESQDAVRKHQHTAPEYLEK-RRVRRKSGSRMPDFSLLKPN-KAKRTAQRKEDKS---------------------------------------------------------------------------------------------------------------------------------------------------------------------------------------------------------------------------------------------------------------------------------------------------------------------------------------------------------------------------------------------------------------------------------------------------------------------------------------------------------------------------------------------------------------------------------------------------------------------------------------------------------------------------------------------------------------------------------------------------------------------------------------------------------------------------------------------------------------------------------------------------------------------------------------------------------------SS---------------------------------------------------------------------------------------------------------------------------------------------------------------------------
>EOG091F03JU|Biomphalaria_glabrata|JG18_Hermissenda_opalescens|TRANSCRIPT
-----------------------------------------------------------------------------------------------------------------------------------------------------------------------------------------------------------------------------------------------------------------------------------------------------------------------------------------------------------------------------------------------------------------------------------------------------------------------------------------------------------------------------------------------------------------IQSQLEDYAGEDLTRLGELVLESTFRIYGAKASRQVFLFERGLLISKKKEGGMLSCKKFIKCSNLMLVEVIP-----------------------------------------------------------------------------------------------------------------------------------------------------------------------------------------------------------------------------------------------------------------------------------------------------------------------------------------------------------------------------------------------------------------------------------------------------------------------------------------------------------------------------------------------------------------------------------------------------------------------------------------------------------------------------------------------------------------------------------------------------------------------------------------------------------------------------------------------------------------------------------------------------------------------------------------------------------------------------------------------------------------------------------------------------------------------------------------------------------------------------------------------------------------------------------------------------------------------------------------------------------------------
>EOG091F03JU|Biomphalaria_glabrata|HW07_Cuthona_caerulea|TRANSCRIPT
-------------------------------------------------------------------------------------------------------------------------------------------------------------------------------------------------------------------------------------------------------------------------------------------------------------------------------------------------------------------------------------------------------------EIYEFGKVFLADLELTCTDPVKVAECFVRHNKGFVIYTEYCTNYPSAVEVLTRFMQHSELNELFKERQVVLGHGLPLGAYLLKPVQRILKYHLLLQNIVK----NYQKE---DKDVPVLKEALQHMTEMAHHINEMKRKHEHAVRIQEIQSQLEDYAGEDLTRLGELVLESTFRVYGAKASRQVFLFERGLLITKKKEGGMLSCKKFIKCSNLMLVEVIPNEPLSFHAIPFNNPRAQYTLQARNMEQKRKWCQEMKRLILESFKGTIPDNVKSLVMGLGKEHDDDYVTKEALDAVRKNQHTAPEYLEK-RRVRRKSGSRMPDFSLLKSN-KAKRAGQRKDDKS---------------------------------------------------------------------------------------------------------------------------------------------------------------------------------------------------------------------------------------------------------------------------------------------------------------------------------------------------------------------------------------------------------------------------------------------------------------------------------------------------------------------------------------------------------------------------------------------------------------------------------------------------------------------------------------------------------------------------------------------------------------------------------------------------------------------------------------------------------------------------------------------------------------------------------------------------------------GNKTFLDPGGRRAESKSPESHRKL-----------------------------------------------------------------------------------------------------------------------------------------------------
>EOG091F03JU|Biomphalaria_glabrata|JG20_Learchis_evelinae|TRANSCRIPT
---------------------------------------------------------------------------------------------------------------------------------------------------------------------------------------------------------------------------------------------------------------------------------------------------------------------------------------------------------------------------------------------------------------------------------------------------------PCAVEVLTRFMQHSELSELCKERQLALGHGLPLGAYLLKPVQRILKYHLLLQNIAK----SYEKE---NKDIPVLKQAFQHMTEMAHHINEMKRKHEHAVRIQEIQSQLEDYAGEDLTRLGELVLESTFRIYGAKASRQVFLFERGLLISKKKEGGMLSC------------EVIPNEPLSFHAIPFDNPRAQYTLQARNMEQKRRWCQEMKRLILESFKGRIP-----------------------------------------------------------------------------------------------------------------------------------------------------------------------------------------------------------------------------------------------------------------------------------------------------------------------------------------------------------------------------------------------------------------------------------------------------------------------------------------------------------------------------------------------------------------------------------------------------------------------------------------------------------------------------------------------------------------------------------------------------------------------------------------------------------------------------------------------------------------------------------------------------------------------------------------------------------------------------------------------------------------------------------------------------------------------------------------------------------------------------------------------------------------------------------------------------------------------
>EOG091F03JU|Biomphalaria_glabrata|HW13_Favorinus_branchialis|TRANSCRIPT
-------------------------------------------------------------------------------------------------------------------------------------------------------------------------------------------------------------------------------------------------------------------------------------------------------------------------------------------------------------------------------------------------------------------------------------------------------------------------SELCKERQLALGHGLPLGAYLLKPVQRILKYHLLLQNIVK----SYEKE---SKENGVLKAAFQHMTEMAHHINEMKRKHEHAVRIQEIQSQLEDYAGEDLTRLGELVLESTFRVYGAKASRQVFLFERGLLISKKKEGGMLSCKTFIKCSNLMLVEVIPNEPLSFHAIPFDNPRAQYTLQARNMEQKRRWCQEMKRLILESFKGRIPDNVKSLVMELGREHDDDYVTKESLDAVRKHQHTAPEYLEK-RRVRRKSGTRLPDFSLLKPN-KAKRTGQRKDDKT---------------------------------------------------------------------------------------------------------------------------------------------------------------------------------------------------------------------------------------------------------------------------------------------------------------------------------------------------------------------------------------------------------------------------------------------------------------------------------------------------------------------------------------------------------------------------------------------------------------------------------------------------------------------------------------------------------------------------------------------------------------------------------------------------------------------------------------------------------------------------------------------------------------------------------------------------------------NSRFFLDANSRRAESKSPESHRRI-----------------------------------------------------------------------------------------------------------------------------------------------------
>EOG091F03JU|Biomphalaria_glabrata|HW11_Eubranchus_exiguus|TRANSCRIPT
-------------------------------------------------------------------------------------------------------------------------------------------------------------------------------------------------------------------------------------------------------------------------------------------------------------------------------------------------------------------------------------------------------------EIYEFGKVFLADLEQTNGDPIKVAECFVRHNRGFVIYSQYCTNYPSAVEVLTRFMQHPELSELCKERQMALGHGLPLGAYLLKPVQRVLKYHLLLQNIVK----NYEKE---EKEVTVLKEALLHMTEMAHHINEMKRKHEHAVRIQEIQSQLEDYAGEDLTRLGELVLESTFRVYGAKASRQVFLFERGLLISKKKDGGMLSCKTFIKCSNLMLVEVIPNEPLSFHAIPFDNPRAQYTLQARNMEQKRKWCQEMKRLILESFKGQIPDNVKNLVMGLGSEHDDDFVTKTALDAVRKHQHTAPEYLEK-RRVRRKSGTRMPDFSLLKPS-KAKKAALRKDEKS---------------------------------------------------------------------------------------------------------------------------------------------------------------------------------------------------------------------------------------------------------------------------------------------------------------------------------------------------------------------------------------------------------------------------------------------------------------------------------------------------------------------------------------------------------------------------------------------------------------------------------------------------------------------------------------------------------------------------------------------------------------------------------------------------------------------------------------------------------------------------------------------------------------------------------------------------------------GNKTFLDPGGRRAESKSPEAHRKL-----------------------------------------------------------------------------------------------------------------------------------------------------
>EOG091F03JU|Biomphalaria_glabrata|JG23_Melibe_leonina|TRANSCRIPT
-------------------------------------------------------------------------------------------------------------------------------------------------------------------------------------------------------------------------------------------------------------------------------------------------------------------------------------------------------------------------------------------------------------------------------------------------------------------------------RQVALGHGLPLGAYLLKPVQRILKYHLLLQNIVK----SYEKE---KQEVLVLKQAFHHMTEMAHHINEMKRKHEHAVRIQEIQSQLEDYSGEDLTRLGELVLESTFRIYGAKASRQVFLFERGLLISKKKEGGMLSCKTFIKCSNLMLVEVIPNEPLSFHAIPFNNPRAQYTLQARN---------------------------------LGREHDDDYVTKESLDAVRKNQHTAPEYLDKKRRVRRKSGSRLPDFSLLIPN-KAKRNGQRKED----------------------------------------------------------------------------------------------------------------------------------------------------------------------------------------------------------------------------------------------------------------------------------------------------------------------------------------------------------------------------------------------------------------------------------------------------------------------------------------------------------------------------------------------------------------------------------------------------------------------------------------------------------------------------------------------------------------------------------------------------------------------------------------------------------------------------------------------------------------------------------------------------------------------------------------------------------------------------------------------------------------------------------------------------------------------------------------------------------------------------------------------
>EOG091F03JU|Biomphalaria_glabrata|JG28_Scyllaea_fulva|TRANSCRIPT
--------------------------------------------------------------------------------------------------------------------------------------------------------------------------------------------------------------------------------------------------------------------------------------------------------------------------------------------------------------------------------------------------------------------------------------------------------------------------------------------------------------------------------------AFHHMTKMAHHINEMKRKHEHAVRIQEIQSQLEDYSGEDLTRLGELVLESTFRIYGAKASRQVFLFERGLLISKKKEGGMLSCKTFIKCSNLMLVEVIPNEPLSFHAIPFDNPRAQYTLQAINMEQKRRWCQEIKRLILESFKGHIPDSVKSLVMELGREHDDDYVTKESQDAVRKHQHTAPEYLEK-RRVRRKSGPRIP------------------------------------------------------------------------------------------------------------------------------------------------------------------------------------------------------------------------------------------------------------------------------------------------------------------------------------------------------------------------------------------------------------------------------------------------------------------------------------------------------------------------------------------------------------------------------------------------------------------------------------------------------------------------------------------------------------------------------------------------------------------------------------------------------------------------------------------------------------------------------------------------------------------------------------------------------------------------------------------------------------------------------------------------------------------------------------------------------------------------------------------------------------------
>EOG091F03JU|Biomphalaria_glabrata|JG26_Phestilla_sp|TRANSCRIPT
-------------------------------------------------------------------------------------------------------------------------------------------------------------------------------------------------------------------------------------------------------------------------------------------------------------------------------------------------------------------------------------------------------------------------------------------------------------------------------------------------------YHLLLQNIVK----NYEKE---DKEVPVLKEALQHMTEMAYHINEMKRKHEHAVRIQEIQSQLEDYEGEDLTRLGELVLESTFRVYGAKASRQVFLFERGLLISKKKEGGMLSCKTFIKCSNLMLVEVIPNEPLSFHAIPFNNPRAQYTLQARNMEQKRKWCQEMKRLILESFKGHIPDNVKSLVMELGKEHDDDFVTKEALDAVRKHQHTAPEYLEK-RRVRRKSGTRLPDFSLLKPN-KAKRAGHRKDDKS---------------------------------------------------------------------------------------------------------------------------------------------------------------------------------------------------------------------------------------------------------------------------------------------------------------------------------------------------------------------------------------------------------------------------------------------------------------------------------------------------------------------------------------------------------------------------------------------------------------------------------------------------------------------------------------------------------------------------------------------------------------------------------------------------------------------------------------------------------------------------------------------------------------------------------------------------------------GNKTFLDPGGRRAESKSPESHRRI-----------------------------------------------------------------------------------------------------------------------------------------------------
>EOG091F03JU|Biomphalaria_glabrata|HW19_Polycera_quadrilineata|TRANSCRIPT
----------------------------------------------------------------------------------------------------------------------------------------------------------------------------------------------------------------------------------------------------------------------------------------------------------------------------------------------------------------------------------------------------------------------------------------------------------------------------------------------------------------K----NYEKE---KRDVPVLKQAFQHMTHMAHHINEMKRKHEHAVRIQEIQSQLEDYVGEDLTRLGDLVLESTFQVYGAKASRQVFLFERGLLISKKKEGGMLSCKTFIKCSNLMLVEVIPNEPQSFHAIPFDNPRAQYTLQARNMEQKRRWCQEIKRLILESFKGHIPDSVKNLVMGLGREHDDDFVSKETLDAVRKHQHTAPEYLEK-RRVRRKSGSRMPDFSLLRPQ-KAKRNGQRKNDK----------------------------------------------------------------------------------------------------------------------------------------------------------------------------------------------------------------------------------------------------------------------------------------------------------------------------------------------------------------------------------------------------------------------------------------------------------------------------------------------------------------------------------------------------------------------------------------------------------------------------------------------------------------------------------------------------------------------------------------------------------------------------------------------------------------------------------------------------------------------------------------------------------------------------------------------------------------------PVDNRRTESKSPELQRKAI----------------------------------------------------------------------------------------------------------------------------------------------------
>EOG091F03JU|Biomphalaria_glabrata|HW06_Cratena_peregrina|TRANSCRIPT
-----------------------------------------------------------------------------------------------------------------------------------------------------------------------------------------------------------------------------------------------------------------------------------------------------------------------------------------------------------------------------------------------------------------------------------------------------------------------------------------------------------------------------------------------------------------------------------------------------------------------------------------------------------------------------------------------------------ISKESLDAVRKNQHTAPEYLEK-RRVRRKSGSRMPDFSLLKPN-KAKRSGQRKDE----------------------------------------------------------------------------------------------------------------------------------------------------------------------------------------------------------------------------------------------------------------------------------------------------------------------------------------------------------------------------------------------------------------------------------------------------------------------------------------------------------------------------------------------------------------------------------------------------------------------------------------------------------------------------------------------------------------------------------------------------------------------------------------------------------------------------------------------------------------------------------------------------------------------------------------------------------------------------------------------------------------------------------------------------------------------------------------------------------------------------------------------
>EOG091F03JU|Biomphalaria_glabrata|JG07_Cuthona_albocrusta|TRANSCRIPT
--------------------------------------------------------------------------------------------------------------------------------------------------------------------------------------------------------------------------------------------------------------------------------------------------------------------------------------------------------------------------------------------------------------------------------------------------------------------------ELFKERQMALGHGLPLGAYLLKPVQRILKYHLLLQNIVK----NYEKE---DKDVPVLKDALLHMTEMAHHINEMKRKHEH--------------------------------------------------------GGMLSCKTFIKCSNLMLVEVIPNEPLSFHAIPFNNPRAQYTLQARNMEQKRKWCQEMKRLILESFKGHIPDNVKSLVMGLGKEHDDDYVTKEALDAVRKNQHTAPEYLEK-RRVRRKSGTRMPDFSLLKPN-KAKRAGQRKEDKS---------------------------------------------------------------------------------------------------------------------------------------------------------------------------------------------------------------------------------------------------------------------------------------------------------------------------------------------------------------------------------------------------------------------------------------------------------------------------------------------------------------------------------------------------------------------------------------------------------------------------------------------------------------------------------------------------------------------------------------------------------------------------------------------------------------------------------------------------------------------------------------------------------------------------------------------------------------G----------------------------------------------------------------------------------------------------------------------------------------------------------------------------
>EOG091F03JU|Biomphalaria_glabrata|JG32_Unidentia_angelvaldesi|TRANSCRIPT
-----------------------------------------------------------------------------------------------------------------------------------------------------------------------------------------------------------------------------------------------------------------------------------------------------------------------------------------------------------------------------------------------------------------------------------------------------------------------------------------------------------------------------------------------------------------------------------------------------------------------------------------NEPLSFHAIPFDNPRAQYTLQARNMEQKRRWCQEIKRLILESFKGRIPDNVKNLVMGLGKEHDDDYVTKEAQDAVRKHQHTAPEYLEK-RRVRRKSGTRMPDFSLLKPN-RAKKNVQRKEEKS---------------------------------------------------------------------------------------------------------------------------------------------------------------------------------------------------------------------------------------------------------------------------------------------------------------------------------------------------------------------------------------------------------------------------------------------------------------------------------------------------------------------------------------------------------------------------------------------------------------------------------------------------------------------------------------------------------------------------------------------------------------------------------------------------------------------------------------------------------------------------------------------------------------------------------------------------------------NS---------------------------------------------------------------------------------------------------------------------------------------------------------------------------
>EOG091F03JU|Biomphalaria_glabrata|NC03_Doris_kerguelenensis|TRANSCRIPT
-----------------------------------------------------------------------------------------------------------------------------------------------------------------------------------------------------------------------------------------------------------------------------------------------------------------------------------------------------------------------------------------------------------------------------------------------------------------------------------LGHGLPLGAYLLKPVQRILKYHLLLQNIVK----SYEKDRVKGEELKVLEQAFNHMTRMAHHINEMKRKHEHAVRIQEIQSQLEDYSGEDLTRLGELVLEGTFRVYGAKASRQVFLFEKGVLITKKKEGGMLGCKTLIQCSNLMLVEVIPNEPLSFHVIPFDNPRAQHTLQARNMEQKRRWCQEVKRLILESYKGKIPDNVKSLVMELGRNHDDDFV----------------------------------------------------------------------------------------------------------------------------------------------------------------------------------------------------------------------------------------------------------------------------------------------------------------------------------------------------------------------------------------------------------------------------------------------------------------------------------------------------------------------------------------------------------------------------------------------------------------------------------------------------------------------------------------------------------------------------------------------------------------------------------------------------------------------------------------------------------------------------------------------------------------------------------------------------------------------------------------------------------------------------------------------------------------------------------------------------------------------------------------------------------------------------------------------------
>EOG091F03JU|Biomphalaria_glabrata|NC06_Pleurobranchaea_californica|TRANSCRIPT
-----------------------------------------------------------------------------------------------------------------------------------------------------------------------------------------------------------------------------------------------------------------------------------------------------------------------------------------------------------------------------------------------------------------FGRKFLADLEQTEADPVKVAQCFVTHNKGFVIYTDYCTNYPEAVEVLTKFMQHPDLSELCKERQTALGHGLPLGAYLLRPVQRILKYHLLLQNIVK----HYDKA---DKDMPVLEQAFQHMTEMASHINEMKRKHEHAVRIQEIQSQLEDYVGEDLTRLGELVLESTFRVYGAKASRQVFLFEVGLLITKKKEGGMLSHKTFIKCSNLMLVEVIPNEPLSFHVIPFDNPRAQHTLQARNSEQKRRWCQEMKRLILESFKGKIPDNVKSLVMELGRNHDDDYVPKDALDAVRKHQHTAPEYLEK-RRVRLKSGSRMPDFNILRPQNKGKRHGQKKNEKS---------------------------------------------------------------------------------------------------------------------------------------------------------------------------------------------------------------------------------------------------------------------------------------------------------------------------------------------------------------------------------------------------------------------------------------------------------------------------------------------------------------------------------------------------------------------------------------------------------------------------------------------------------------------------------------------------------------------------------------------------------------------------------------------------------------------------------------------------------------------------------------------------------------------------------------------------------------DGKLSPRPDRR-A----------------------------------------------------------------------------------------------------------------------------------------------------------------
>EOG091F03JU|Biomphalaria_glabrata|NC02_Bathydoris_clavigera|TRANSCRIPT
---------------------------------------------------------------------------------------------------------------------------------------------------------------------------------------------------------------------------------------------------------------------------------------------------------------------------------------------------------------------------------------------------------------------------------------------------------------------------------------------------------------------------------------------------------------------------------------------------------KGLLISKKKEGGMLSCKTFIKCSNLMLVEVIPNEPLSFHAIPFNNPRAQYTLQARNMEQKRRWCQEMKHLILESFKGRIPDNVKNLVMELGRDHDDDFVPKEVQDAVRKHQHTAPEYLEK-RRVRRKSGSRLPDFSLLRPQ-RAKRNGHRKNEKQ---------------------------------------------------------------------------------------------------------------------------------------------------------------------------------------------------------------------------------------------------------------------------------------------------------------------------------------------------------------------------------------------------------------------------------------------------------------------------------------------------------------------------------------------------------------------------------------------------------------------------------------------------------------------------------------------------------------------------------------------------------------------------------------------------------------------------------------------------------------------------------------------------------------------------------------------------------------TEKTQLG-TNRRAESKSPDSHRKML----------------------------------------------------------------------------------------------------------------------------------------------------
>EOG091F03JU|Biomphalaria_glabrata|NC05_Hermissenda_crassicornis|TRANSCRIPT
-----------------------------------------------------------------------------------------------------------------------------------------------------------------------------------------------------------------------------------------------------------------------------------------------------------------------------------------------------------------------------------------------------------------------------------------RHNEGFVIYTEYCTNYPCAVEVLTRFMQHSELSELCKERQLALGHGLPLGAYLLRPVQRILKYHLLLQNIMK----SYEKE---NKDVSVLKEAFNHMTKMAHHINEMKRKHEHAVRIQEIQSQLE---------------------------------------------------------------------------------AQYTLQARNMEQKRRWCQEMKRLILESFKGRIPDSVKNLVMELGREHDD-------------------------------------------------------------------------------------------------------------------------------------------------------------------------------------------------------------------------------------------------------------------------------------------------------------------------------------------------------------------------------------------------------------------------------------------------------------------------------------------------------------------------------------------------------------------------------------------------------------------------------------------------------------------------------------------------------------------------------------------------------------------------------------------------------------------------------------------------------------------------------------------------------------------------------------------------------------------------------------------------------------------------------------------------------------------------------------------------------------------------------------------------------------------------------------------------------
>EOG091F03JU|Biomphalaria_glabrata|HW04_Calmella_cavolinii|TRANSCRIPT
-----------------------------------------------------------------------------------------------------------------------------------------------------------------------------------------------------------------------------------------------------------------------------------------------------------------------------------------------------------------------------------------------------------------FGCQFLADLELTSLDPVQVAECFVKHNKGFVIYTDYCTNYPRAVEVLTRFLQHPELSERCKERQLALGHGLPLGAYLLRPVQRILKYHLLLQNIVK-----------------------------------------------------------------------------------------------------------------------------------------------------------------------------------------------------------------------------------------------------------------------------------------------------------------------------------------------------------------------------------------------------------------------------------------------------------------------------------------------------------------------------------------------------------------------------------------------------------------------------------------------------------------------------------------------------------------------------------------------------------------------------------------------------------------------------------------------------------------------------------------------------------------------------------------------------------------------------------------------------------------------------------------------------------------------------------------------------------------------------------------------------------------------------------------------------------------------------------------------------------------------------------------------------------------------------------------------------------------------------------------------
>EOG091F03JU|Lottia_gigantea|JG29_Spurilla_braziliana|TRANSCRIPT
-------------------------------------------------------------------------------------------------------------------------------------------------------------------------------------------------------------------------------------------------------------------------------------------------------------------------------------------P---------VYVTYVQRVVAEIVDSERTYISSLEDIIYGYLEPLEGMLNMEAAKDDIVCLFSNIREIYEFGKIFLADLELTLGDPIKVAECFVKHNKGFVIYTEYCTNYPCAVEVLTRFMLHSELSELCKERQLALGHGLPLGAYLLKPVQRILKYHLLLQNIVK----SQ-------------RQKFGHG---------------------------------------------------------------------------------------------------------------------------------------------------------------------------------------------------------------------------------------------------------------------------------------------------------------------------------------------------------------------------------------------------------------------------------------------------------------------------------------------------------------------------------------------------------------------------------------------------------------------------------------------------------------------------------------------------------------------------------------------------------------------------------------------------------------------------------------------------------------------------------------------------------------------------------------------------------------------------------------------------------------------------------------------------------------------------------------------------------------------------------------------------------------------------------------------------------------------------------------------------------------------------------------------------------------------------------------------------------------------
>EOG091F03JU|Lottia_gigantea|NC07_Tritonia_diomedea|TRANSCRIPT
-------------------------------------------------------------------------------------------------------------------------------------------------------------------------------------------------------------------------------------------------------------------------------------------------------------------------------------------P---------VYVTYVQRVVTEIVESERKYISSLEDIIFGYLEPLEGMLNMEAAKDDIVCLFSNIREIYYFGRGFLADLELTSGDPIKVAECFVYHNKGFVIYTEYCTNYPCAVEVLTRFMQHSELSELCKERQTALGHGLPLGAYLLKPVQRILKYHLLLQNIVK----SYEKE---SKEVPVLKQAFQHMTEMAHHINEMKRKHEHAVRIQEIQSQLEDYSGEDLTRLGELVLESTFLIY-------------------------------------------------------------------------------------------------------------------------------------------------------------------------------------------------------------------------------------------------------------------------------------------------------------------------------------------------------------------------------------------------------------------------------------------------------------------------------------------------------------------------------------------------------------------------------------------------------------------------------------------------------------------------------------------------------------------------------------------------------------------------------------------------------------------------------------------------------------------------------------------------------------------------------------------------------------------------------------------------------------------------------------------------------------------------------------------------------------------------------------------------------------------------------------------------------------------------------------------------------------------------------------------------------------------
>EOG091F03JU|Lottia_gigantea|HW14_Flabellina_affinis|TRANSCRIPT
------------------------------------------------------------------------------------------------------------------------------------------------------------------------------------------------------------------------------------------------------------------------------------------------------------------------------------------------------YVSYVQRVVAEIVDSERLYIGSLEDIIFGYLEPLEGMLNMEFAKDDIVCLFSNIREIYEFGKIFLADLEMTSGDPIKVAECFVRHNKGFVIYTEYCTNYPCAVEVLTRFMQHSELSELCKERQLALGHGLPLGAYLLKPVQRVLKYHLLLQNIMK----NYEKE---KQEVPVLRQAFQHMTEMAHHINEMKRNHEHAVRIQ------------------------------------------------------------------------------------------------------------------------------------------------------------------------------------------------------------------------------------------------------------------------------------------------------------------------------------------------------------------------------------------------------------------------------------------------------------------------------------------------------------------------------------------------------------------------------------------------------------------------------------------------------------------------------------------------------------------------------------------------------------------------------------------------------------------------------------------------------------------------------------------------------------------------------------------------------------------------------------------------------------------------------------------------------------------------------------------------------------------------------------------------------------------------------------------------------------------------------------------------------------------------------------------------------------------------------------------------
>EOG091F03JU|Biomphalaria_glabrata|JG04_Berghia_stephanieae|TRANSCRIPT
-------------------------------------------------------------------------------------------------------------------------------------------------------------------------------------------------------------------------------------------------------------------------------------------------------------------------------------------------------------------------------------------------------------------------LELTSGDPIKVAECFVKHNKGFVIYTEYCTNYPCAVEVLTRFMLHSELSELCKERQLALGHGLPLGAYLLKPVQRILKYHLLLQNIMK----SYEKE---AKDIPVLKQAFQHMTEMAHHINEMKRKHEHAVRIQEIQSQLEDY-------------------------------------------------------------------------------------------------------------------------LGREHDDDYVTKESLDAVRKHQHTAPEYLEK-RRVRRKSGSRMPDFSLLKPN-KAKRTAQR-------------------------------------------------------------------------------------------------------------------------------------------------------------------------------------------------------------------------------------------------------------------------------------------------------------------------------------------------------------------------------------------------------------------------------------------------------------------------------------------------------------------------------------------------------------------------------------------------------------------------------------------------------------------------------------------------------------------------------------------------------------------------------------------------------------------------------------------------------------------------------------------------------------------------------------------------------------------------------------------------------------------------------------------------------------------------------------------------------------------------------------------------
>EOG091F03JU|Biomphalaria_glabrata|HW03_Berthella_plumula|TRANSCRIPT
----------------------------------------------------------------------------------------------------------------------------------------------------------------------------------------------------------------------------------------------------------------------------------------------------------------------------------------------------------------------------------------------------------------------------------------------------------------------------------------------------------------------------------------------------------------------------------------------------------------------------------------------------DNPRAQYTLQARNSEQKRRWCQEMKRLILESFKGRIPENVKSLVMELGRNHDDDYVTKDALDAVRKHQHTAPEYLEK-RRVRRKSGTRMPDFSLLRPQ-RARRQVQKKNEKS---------------------------------------------------------------------------------------------------------------------------------------------------------------------------------------------------------------------------------------------------------------------------------------------------------------------------------------------------------------------------------------------------------------------------------------------------------------------------------------------------------------------------------------------------------------------------------------------------------------------------------------------------------------------------------------------------------------------------------------------------------------------------------------------------------------------------------------------------------------------------------------------------------------------------------------------------------------DGKLSPRPDRR-AQSKSPDSNRRLL----------------------------------------------------------------------------------------------------------------------------------------------------
>EOG091F03JU|Crassostrea_gigas|CGI_10014852
MEYCSRVQVQSRGELLVETPNSPVTERRQTSVPVIRMMKGNCAPSPANLTSCARQSKLVRNSLHWEEFFGSSLDLAPSLLSIYDSLASENNLTSVDGNPEESQIGTQEANTSCQGLPLAVPVTVNKCDTPGSDSIMEAEGQGKVLLSENNDLDLSDCKKRPLSEGSGSSSSSISHHVVKRPNLCSTDPSPSSVDPILYIDDDNQDQTIIKEKPAQSIPGISVSDVSSDKILEQGPESCKLVISPNQSHTVLVDPEKEPKSEDSFSPQTPKTATDVQNIQNLSSVSIPPNSLTLPSSLSCPSISSSGSSSLVSVNSGSPLPSTSQKTGTPSSAQLKPLDSPTKYVTRVQRVIAEIVDTERTYVSSLKEIIQGYMNYLKGSTHLHLSADDKDRLFGNLLQIYEFSRQFLVELEECDDNAAQIAECFVRNNEGFSVYTNYCTNYPSAVEILTRVMKDADLSEIFKTLQSLLNHNLPLGAYLLKPVQRILKYHLLLHNIVK----NYDKA---EDGYELVVHALDQMTGRAQHINEMKRKHEHAVRVQEIQSTLEEYEGEDLTTLGELVLEGAFHVYGAKTSRQVFLFEKGVVIAKKKEDSMLSCKIFILCSNLMLVESVPKEPLSFQVIPFDNPRGQHTLQARNLDQKRKWCQEIKRLILESYKEKIPEKVKGLVMQLGKSKQEENV--DSGTPKKFHHQNAPEYLER-RQKLRRKSGGNILSDILKPQ-RARRNHKRNESESPRTSPTERRKFPGSSPALVKQQGTETSETTKTGRKSKEENANTVKKTPLKREFSSPVSRSTSFRNAVRKQPLTSVGSSDDIMADTNSNKTTETSPSKRTQSFRLATRLYPVLKNEVASHSASSLPGTSLVQCKEELPPSSTEDGVFASGESNVDQRYCSMPALAKPQSPSINGSSARGSDSHLTRRLSSNSFNLGSPSKKVIDIKQYFSRPKENLENSQSLKQESKSVIAFHDSFLKKAAENSPERSPKLYPRTISLTKPLSVSSMLQSQPKPQISSEKENEDPWVVNTKAATEDPLNSSSSVGQYKLKRSPLRKKSHQRSRSVDFEADEESRNFDWIVYANRNSLPLSGIPKGGVSHHEGSLDPESENLASQSHARSKSFDDSLSVPNPVLNESATTPSFRSPNKENYSHSYSQLQSNSQGSQKFQRSYSSTIPSRETNHSFPTALGSQEKPYPLSYIYGAYTTSGPETVSSCSNMWPGSYLRTPSYFDQSGDVSHDTPLEEDASFLSSLPVIVRKVEQPPHSKLSRSYSTPCAQTAKIHGARPQSCNMNMNDHEKLVAEMEDYMKKSDSNITLCSQQRFPVPNMEDSRNDLSVRFSYASTISGSSYESSESLTDNQSSESIIDSWQPKPNVKENVNRRSGSYDNTAPDAHSEANKSSIWSLNSWFNASRRESPPDLQSVLHAGELGSESIGSRMANQEPLYAELPNHPLSSESQSFNNVSVSVRAETVQDEPVNLKQCDSAYSIQSEEEETSKSKGPTISRADSFYEKRLSMAFNDSEVFRDSAVFCDIDSTELSPEVKYEKEPPFRSSVDIDFEREGRKKRQPVKQYVKELEEQQRSKSAEKVTVRHREPGLIIRQKMESLEKQAMRSQSCSRPNSIERDLRRSSTPGRSISISPARDFRRSSTPSRSMTESPILENDSNRKSTGSWFSLPQSSEKADSKTEDNRTSARTSSTKSPVTRPPFRNRSISQDRAGSQRNSFVLSSDHSSQGSTSSLHTGRTFRSRFLSEDSSKAPLRLSLPRSNVNASLEDISSDRYYQRERSAPPFSDQLSSQRTSGMKHSLSLGRLDSLSTDIDNLVIMKGWVRQLIEKFQPKSDDV
>EOG091F03JU|Lottia_gigantea|LotgiG83098
TS---------------DTPDGPMLSKPV--------------------------------------------------------------------------------------------------------------------------------------------------------------------------------------------------------------------------------------------------------------------------------------------------------------P---------QYVSYVNRVVAEIIETERTYVKSLEDIIQGYLEYLEENDNIKVGSDDVNCLFSNIRSIYDFSKVFLSELEQCEREPIKVAECFVRNNKGFVIYTEYCTNYPGAVEVLTKFMKDPELSEFFKNRQQKLGHGLPLGAYLLRPVQRILKYHLLLQNIWK----SFEKD---EEGYDILEQAFKHMTSMAHHINNMKRRHEHAIKIQEIQSQLEDYTGDDLTRLGELVLESSFRVHGARASRHIFLFEKEILI--------------------------------------------------------------------------------------------------------------------------------------------------------------------------------------------------------------------------------------------------------------------------------------------------------------------------------------------------------------------------------------------------------------------------------------------------------------------------------------------------------------------------------------------------------------------------------------------------------------------------------------------------------------------------------------------------------------------------------------------------------------------------------------------------------------------------------------------------------------------------------------------------------------------------------------------------------------------------------------------------------------------------------------------------------------------------------------------------------------------------------------------------------------------------------------------------------------------------------------------------------------------------------------------------
>EOG091F03JU|Lottia_gigantea|HW15_Flabellina_babai|TRANSCRIPT
---------------------------------------------------------------------------------------------------------------------------------------------------------------------------------------------------------------------------------------------------------------------------------------------------------------------------------------------------------------------------------------------------------------------------------------------------------------------------------------LPLGAYLLKPIQRITKYQLLLKEMLRFAGSNSEMSHG-------VKEALDTMLSVLAYLND------------------------------------------------------------------------------------------------------------------------------------------------------------------------------------------------------------------------------------------------------------------------------------------------------------------------------------------------------------------------------------------------------------------------------------------------------------------------------------------------------------------------------------------------------------------------------------------------------------------------------------------------------------------------------------------------------------------------------------------------------------------------------------------------------------------------------------------------------------------------------------------------------------------------------------------------------------------------------------------------------------------------------------------------------------------------------------------------------------------------------------------------------------------------------------------------------------------------------------------------------------------------------------------------------------------------------------------------------------
>EOG091F03JU|Crassostrea_gigas|JG08_Dendronotus_venustus|TRANSCRIPT
----------------------------------------------------------------------------------------------------------------------------------------------------------------------------------------------------------------------------------------------------------------------------------------------------------------------------------------------------------------------------------------------------------------------------------------------------------------------------FRERQRALQHALPLGSYLLKPVQRILKYHLLLQSMLT----NSDES---SPDYETIKVAFDSMTGMAQHINEMK----------------------------------------------------------------------------------------------------------------------------------------------------------------------------------------------------------------------------------------------------------------------------------------------------------------------------------------------------------------------------------------------------------------------------------------------------------------------------------------------------------------------------------------------------------------------------------------------------------------------------------------------------------------------------------------------------------------------------------------------------------------------------------------------------------------------------------------------------------------------------------------------------------------------------------------------------------------------------------------------------------------------------------------------------------------------------------------------------------------------------------------------------------------------------------------------------------------------------------------------------------------------------------------------------------------------------------------------------------
>EOG091F03JU|Crassostrea_gigas|JG11_Dondice_occidentalis|TRANSCRIPT
--------------------------------------------------------------------------------------------------------------------------------------------------------------------------------------------------------------------------------------------------------------------------------------------------------------------------------------------------------------------------------------------------------------------------------------------------------------------------------------------------------------------------------------------------------------------------------------------------------------------------------------------LGFQILRFDNQKVNYTIIAKTLEIKKEWTQHLKRLILENHAISIPQTAR-------------------------------------------------------------------------------------------------------------------------------------------------------------------------------------------------------------------------------------------------------------------------------------------------------------------------------------------------------------------------------------------------------------------------------------------------------------------------------------------------------------------------------------------------------------------------------------------------------------------------------------------------------------------------------------------------------------------------------------------------------------------------------------------------------------------------------------------------------------------------------------------------------------------------------------------------------------------------------------------------------------------------------------------------------------------------------------------------------------------------------------------------------------------------------------------------------------------
