# Supplementary material for: Transcriptomics provides a robust framework for the relationships of the major clades of cladobranch sea slugs (Mollusca, Gastropoda, Heterobranchia), but fails to resolve the position of the enigmatic genus Embletonia
Source: BMC Ecol Evol. 2021 Dec 28;21:226. doi: 10.1186/s12862-021-01944-0 (PMC8895541; doi:10.1186/s12862-021-01944-0)
Supplement: Supplementary file 6 — Additional file 6. Archive S4: Unmasked multiple sequence alignments on amino acid level including Doris kerguelenensis and Calmella cavolini prior to the removal of outliers. [file 12862_2021_1944_MOESM6_ESM.zip › Archive_S4/Alignments/EOG091F02B4.aa.fasta]

>EOG091F02B4|Biomphalaria_glabrata|BGLTMP010271
-------------------------------------------------------------------------------------------------------------------------------------------------------------------------------------------------------------------------------------------------------------------------------------------------------------------------------------------------------------------------------------------------------------------------------------------------------------------------------------------------------MATGVRGGVDWMRKLAFRYRRMKEIYNSYRNNVAGLLGPQKREQWIQLRQEIETLTDSWLTLALKSLQIIHSRPNCVNVLVTTTQLVPALAKVLLYGLGGVFNIDNIYSATKIGKESCFERIVSRFGRKCTYVVVGDGRDEESASKQ--------------------------------------
>EOG091F02B4|Crassostrea_gigas|NC06_Pleurobranchaea_californica|TRANSCRIPT
--------------------------------------------------------------------------------------------------------------------------------------------------------------------------------------------------------------------------------------------------------------------------------------------------------------------------------------------------------------------------KENVQR-GSRSRGRNRTQPSPSPESDLERVFIWDLDETIIIFHSLLTGSYAQRYTKDHQSTMSLGLRMEEIIFNLADTHLFFNDLEECDQVHIDDVSSDDNGQDLSNYNFATDGFHAAANNANICMATGVRGGVDWMRKLAFRYRRMKEIYNSYRNNVGGLLGPQKREQWIQLRQEIETLTDTWLTLALKSLQIIHSRSNCVNVLVTTTQLVPALAKVLLYGLGGVFNIDNIYSATKIGKESCFERIVSRFGRKCTYVVVGDGRDEETASKQMNWPFWRITNHSDLAALHHALDLN-----Y--------
>EOG091F02B4|Crassostrea_gigas|HW03_Berthella_plumula|TRANSCRIPT
--------------------------------------------------------------------------------------------------------------------------------------------------------------------------------------------------------------------------------------------------------------------------------------------------------------------------------------------------------------------------KENVQR-ASRSRGRNRTQPSPSPESDLDRVFIWDLDETIIIFHSLLTGSYAQRYTKDHQSSMSLGLRMEEIIFNLADTHLFFNDLEECDQVHIDDVSSDDNGQDLSNYNFATDGFHAAANNANICMATGVRGGVDWMRKLAFRYRRMKEIYNSYRNNVGGLLGPQKREQWIQLRQEIETLTDTWLTLALKSLQIIHSRSNCVNVLVTTTQLVPALAKVLLYGLGGVFNIDNIYSATKIGKESCFERIVSRFGRKCTYVVVGDGRDEETASKQMNWPFWRITNHSDLAALHHALDLS-----Y--------
>EOG091F02B4|Crassostrea_gigas|NC03_Doris_kerguelenensis|TRANSCRIPT
--------------------------------------------------------------------------------------------------------------------------------------------------------------------------------------------------------------------------------------------------------------------------------------------------------------------------------------------------------------------------------------------------------------------------------------------------------------FQECDQVHIDDVSSDDNGQDLSNYNFATDGFHAAANNANLCLATGVRGGVDWMRKLAFRYRRMKEIYNSYRNNVGGLLGPQKREQWLQLRQEIETLTDSWLSLALKALQMIHSRSNCVNVLVTTTQLVPALAKVLLYGLGGVFNIENIYSATKIGKESCFERIVSRFGRKCTYVVVGDG-----------------------------------------------
>EOG091F02B4|Crassostrea_gigas|HW09_Doto_sp|TRANSCRIPT
---------------------------------------------------------------------------------------------------------------------------------------------------------------------------------------------------------------------------------------------------------------------------------------------------------------------------------------------------------------------------ENGQR-GSRSRARSRTQPSPPPETDLERVFVWDLDETIIIFHSLLTGSFAQRYTKDPQGSMSLGLRMEEIIFNLADTHLFFNDLEECDQVHIDDVASDDNGQDLSNYNFANDGFHAAANN-------------------------------SYRNNVGGLLGHQKRDPWLQLRQEIETLTDSWLTLALKSLQIINSRSNCVNVLVTTTQLVPALAKVLLYGLGGVFNIDNIYSATKIGKESCFERIVSRFGRKCTYVVVGDGRDEESASKQMNWPFWRISTHSDLAALHHALDLG-----Y--------
>EOG091F02B4|Crassostrea_gigas|JG13_Doto_lancei|TRANSCRIPT
-------------------------------------------------------------------------------------------------------------------------------------------------------------------------------------------------------------------------------------------------------------------------------------------------------------------------------------------------------------------------------------------------------------------------------------------------------------------------------------------------------------------------------------------------------------------------------------------------------GLGGVFNIDNIYSATKIGKESCFERIVSRFGRKCTYVVVGDGRDEESASKQMNWPFWRISTHSDLAALHHALDLG-----Y--------
>EOG091F02B4|Crassostrea_gigas|JG05_Bornella_anguilla|TRANSCRIPT
---------------------------------------------------------------------------------------------------------------------------------------------------------------------------------------------------------------------------------------------------------------------------------------------------------------------------------------------------------------------------------------------------------------------------------------------------------------------------------------------------------------------------------------------------------EIETLTDSWLTLALKSLQIINSRSNCVNVLVTTTQLVPALAKVLLYGLGGVFNIDNIYSATKIGKESCFERIVSRFGRKCTYVVVGDGRDEESASKQMNWPFWRISTHSDLAALHHALDLG-----Y--------
>EOG091F02B4|Crassostrea_gigas|HW16_Hancockia_cfuncinata|TRANSCRIPT
----------------------------------------------------------------------------------------------------------------------------------------------------------------------------------------------------------------------------------------------------------------------------------------------------------------------------------------------------------------------------NGQR-GSRSRARSRTQPSPSPESDLERVFVWDLDETIIIFHSLLTGSYAQRYTKDPQGSMSLGLRMEEIIFNLADTHLFFNDLEECDQVHIDDVASDDNGQDLSNYNFANDGFHAAANNANLCLATGVRGGVDWMRKLAFRYRRMKEIYNSYRNNVGGLLGPQKRDQWLQLRQEIETLTDSWLTLALKSLQIINSRSNCVNVLVTTTQLVPALAKVLLYGLGGVFNIDNIYSATKIGKESCFERIVSRFGRKCTYVVVGDGRDEESASKQMNWPFWRVSTHSDLAALHHALDLG-----Y--------
>EOG091F02B4|Crassostrea_gigas|JG17_Hancockia_uncinata|TRANSCRIPT
------------------------------------------------------------------------------------------------------------------------------------------------------------------------------------------------------------------------------------------------------------------------------------------------------------------------------------------------------------------------------------------------------------------------------------QGSMSLGLRMEEIIFNLADTHLFFNDLEECDQVHIDDVASDDNGQDLSNYNFANDGFHAAANNANLCLATGVRGGVDWMRKLAFRYRRMKEIYNSYRNNVGGLLGPQKRDQWLQLRQEIETLTDSWLTLALKSLQIINSRSNCVNVLVTTTQLVPALAKVLLYGLGGVFNIDNIYSATKIGKESCFERIVSRFGRKCTYVVVGDGRDEESASKQMNWPFWRVSTHSDLAALHHALDLG-----Y--------
>EOG091F02B4|Crassostrea_gigas|JG22_Lomanotus_vermiformis|TRANSCRIPT
--------------------------------------------------------------------------------------------------------------------------------------------------------------------------------------------------------------------------------------------------------------------------------------------------------------------------------------------------------------------------------------------------------------------------------------------------------------------------------------------------------------------------------------------------------------------------QIINSRSNCVNVLVTTTQLVPALAKVLLYGLGGVFNIDNIYSATKIGKESCFERIVSRFGRKCTYVVVGDGRDEESASKQMNWPFWRVSNHSDLAALHHALDLG-----Y--------
>EOG091F02B4|Crassostrea_gigas|JG28_Scyllaea_fulva|TRANSCRIPT
-------------------------------------------------------------------------------------------------------------------------------------------------------------------------------------------------------------------------------------------------------------------------------------------------------------------------------------------------------------------------------RGGSRARARSRTQPSPSPESDLERVFVWDLDETIIIFHSLLTGSYAQRYTKDPQGSMSLGLRMEEIIFNLADTHLFFNDLEECDQVHIDDVASDDNGQDLSNYNFGNDGFHAAANNANLCLATGVRGGVDWMRKLAFRYRRMKEIYNSYKNNVGGLLGPQKRDQWLQLRQEIETLTDSWLTLALKSLQIINSRSNCVNVLVTTTQLVPALAKVLLYGLGGVFNIDNIYSATKIGKESCFERIVSRFGRKCTYVVVGDGRDEESASKQMNWPFWRVSNHSDLAALHHALDLG-----YL-------
>EOG091F02B4|Crassostrea_gigas|HW10_Embletonia_pulchra|TRANSCRIPT
--------------------------------------------------------------------------------------------------------------------------------------------------------------------------------------------------------------------------------------------------------------------------------------------------------------------------------------------------------------------------KENGQR-GSRSRARSRTQSSPSPESDLERVFVWDLDETIIIFHSLLTGSYAQRYTKDPQGSMSLGLRMEEIILNLADTHLFFNDLEECDQVHIDDVASDDNGQDLSNYNFATDGFHAAANNANLCLATGVRGGVDWMRKLAFRYRRMKEIYNSYRNNVGGLLGPQKRDQWLQLRQEIETLTDSWLTLALKSLQIINSRSNCVNVLVTTTQLVPALAKVLLYGLGGVFNIDNIYSATKIGKESCFERIVSRFGRKCTYVVVGDGRDEESASKQMNWPFWRISNHSDLAALHHALDLG-----Y--------
>EOG091F02B4|Crassostrea_gigas|HW13_Favorinus_branchialis|TRANSCRIPT
---------------------------------------------------------------------------------------------------------------------------------------------------------------------------------------------------------------------------------------------------------------------------------------------------------------------------------------------------------------------------------------------------------------------------------------------------------------------------------------------------ANLCLATGVRGGVDWMRKLAFRYRRMKEIYNSYRNNVGGLLGPQKRDQWLQLRQEIETLTDSWLTLALKSLQIINSRSNCVNVLVTTTQLVPALAKVLLYGLGGVFNIDNIYSATKIGKESCFERIVSRFGRKCTYVVVGDGRDEESASKQMNWPFWRISNHSDLAALHHALDLG-----Y--------
>EOG091F02B4|Crassostrea_gigas|JG15_Favorinus_auritulus|TRANSCRIPT
-----------------------------------------------------------------------------------------------------------------------------------------------------------------------------------------------------------------------------------------------------------------------------------------------------------------------------------------------------------------------------------------------------------------------------------------------------------------------------------------SDGFHTSATNANLCLATGVRGGVDWMRKLAFRYRRMKEIYNSYRNNVGGLLGPQKRDQWLQLRQEIETLTDSWLTLALKSLQIINSRSNCVNVLVTTTQLVPALAKVLLYGLGGVFNIDNIYSATKIGKESCFERIVSRFGRKCTYVVVGDGRDEESASKQMNWPFWRISNHSDLAALHHALDLG-----YL-------
>EOG091F02B4|Crassostrea_gigas|HW05_Caloria_elegans|TRANSCRIPT
-------------------------------------------------------------------------------------------------------------------------------------------------------------------------------------------------------------------------------------------------------------------------------------------------------------------------------------------------------------------------------------------------------VFVWDLDETIIIFHSLLTGGFAQRYTKDPQGSMSLGLRMEESIFNLADTHLFFNDLEECDQVHIDDVASDDNGQDLSNYNFASDGFHTSATNANLCLATGVRGGVDWMRKLAFRYRRMKEIYNSYRNNVGGLLGPQKRDQWLQLRQEIETLTDSWLTLALKSLQIINSRSNCVNVLVTTTQLVPALAKVLLYGLGGVFNIDNIYSATKIGKESCFERIVSRFGRKCTYVVVGDGRDEETASKQMNWPFWRISNHSDLAALHHALDLG-----YL-------
>EOG091F02B4|Crassostrea_gigas|HW20_Spurilla_neapolitana|TRANSCRIPT
-------------------------------------------------------------------------------------------------------------------------------------------------------------------------------------------------------------------------------------------------------------------------------------------------------------------------------------------------------------------------------------------------------------------------------------------------------------------------VASDDNGQDLSNYNFASDGFHTSATNANLCLATGVRGGVDWMRKLAFRYRRMKEIYNSYRNNVGGLLGPQKRDQWLQLRQEIETLTDSWLTLALKSLQIINSRSNCVNVLVTTTQLVPALAKVLLYGLGGVFNIDNIYSATKIGKESCFERIVSRFGRKCTYVVVGDGRDEETASKQMNWP----------------------------------
>EOG091F02B4|Lottia_gigantea|HW06_Cratena_peregrina|TRANSCRIPT
-------------------------------------------------------------------------------------------------------------------------------------------------------------------------------------------------------------------------------------------------------------------------------------------------------------------------------------------------------------------------------------------------------------------------------------------------------------------------VASDDNGQDLSNYNFASDGFHTSATNANLCLATGVRGGVDWMRKLAFRYRRMKEIYNSYRNNVGGLLGPQK------------------------------------------------------------------------------------------------------------------------------------------------
>EOG091F02B4|Lottia_gigantea|JG25_Palisa_papillata|TRANSCRIPT
-------------------------------------------------------------------------------------------------------------------------------------------------------------------------------------------------------------------------------------------------------------------------------------------------------------------------------------------------------------------------------------------------------------------------------------------------------------------------VASDDNGQDLSNYNFASDGFHTSATNANLCLATGVRGGVDWMRKLAFRYRRMKEIYNSYRNNVGGLLGPQKRDQWLQLRQEIETLTDSWLTLALKSLQIINSRSNCVNVLVTTTQLVPALAKVLLYGLGGVFNIDNIYSAT--------------------------------------------------------------------------
>EOG091F02B4|Crassostrea_gigas|JG29_Spurilla_braziliana|TRANSCRIPT
-----------------------------------------------------------------------------------------------------------------------------------------------------------------------------------------------------------------------------------------------------------------------------------------------------------------------------------------------------------------------------------------------------------------------------------------------ESIFNLADTHLFFNDLEECDQVHIDDVASDDNGQDLSNYNFASDGFHTSATNANLCLATGVRGGVDWMRKLAFRYRRMKEIYNSYRNNVGGLLGPQKRDQWLQLRQEIETLTDSWLTLALKSLQIINSRSNCVNVLVTTTQLVPALAKVLLYGLGGVFNIDNIYSATKIGKESCFERIVSRFGRKCTYVVVGDGRDEETASKQMNWPFWRISNHSDLAALHHALDLG-----Y--------
>EOG091F02B4|Crassostrea_gigas|HW12_Facelina_rubrovittata|TRANSCRIPT
----------------------------------------------------------------------------------------------------------------------------------------------------------------------------------------------------------------------------------------------------------------------------------------------------------------------------------------------------------------------------------------SRTQPSPSPESDLERVFVWDLDETIIIFHSLLTGAFAQRYTKDPQGSMSLGLRMEESIFNLADTHLFFNDLEECDQVHIDDVASDDNGQDLSNYNFASDGFHTSATNANLCLATGVRGGVDWMRKLAFRYRRMKEIYNSYRNNVGGLLGPQKRDQWLQLRQEIETLTDSWLTLALKSLQIINSRSNCVNVLVTTTQLVPALAKVLLYGLGGVFNIDNIYSATKIGKESCFERIVSRFGRKCTYVVVGDGRDEESASKQMNWPFWRISNHSDLAALHHALDLG-----Y--------
>EOG091F02B4|Crassostrea_gigas|JG18_Hermissenda_opalescens|TRANSCRIPT
-------------------------------------------------------------------------------------------------------------------------------------------------------------------------------------------------------------------------------------------------------------------------------------------------------------------------------------------------------------------------------------------------ESDLERVFVWDLDETIIIFHSLLTGAFAQRYTKDPQGSMSLGLRMEESIFNLADTHLFFNDLEECDQVHIDDVASDDNGQDLSNYNFASDGFHTSATNANLCLATGVRGGVDWMRKLAFRYRRMKEIYNSYRNNVGGLLGPQKRDQWLQLRQEIETLTDSWLTLALKSLQIINSRSNCVNVLVTTTQLVPALAKVLLYGLGGVF-----------------------------------------------------------------------------------
>EOG091F02B4|Crassostrea_gigas|NC05_Hermissenda_crassicornis|TRANSCRIPT
--------------------------------------------------------------------------------------------------------------------------------------------------------------------------------------------------------------------------------------------------------------------------------------------------------------------------------------------------------------------------KENGQRGTSRSRARSRTQPSPSPESDLERVFVWDLDETIIIFHSLLTGAFAQRYTKDPQGSMSLGLRMEESIFNLADTHLFFNDLEECDQVHIDDVASDDNGQDLSNYNFASDGFHTSATNANLCLATGVRGGVDWMRKLAFRYRRMKEIYNSYRNNVGGLLGPQKRDQWLQLRQEIETLTDSWLTLALKSLQIINSRSNCVNVLVTTTQLVPALAKVLLYGLGGVFNIDNIYSATKIGKESCFERIVSRFGRKCTYVVVGDGRDEESASKQMNWPFWRISNHSDLAALHHALDLG-----Y--------
>EOG091F02B4|Crassostrea_gigas|HW17_Hermissenda_crassicornis|TRANSCRIPT
-----------------------------------------------------------------------------------------------------------------------------------------------------------------------------------------------------------------------------------------------------------------------------------------------------------------------------------------------------------------------------------------------------------------------------------------------------------------------DDVASDDNGQDLSNYNFASDGFHTSATNANLCLATGVRGGVDWMRKLAFRYRRMKEIYNSYRNNVGGLLGPQKRDQWLQLRQEIETLTDSWLTLALKSLQIINSRSNCVNVLVTTTQLVPALAKVLLYGLGGVFNIDNIYSATKIGKESCFERIVSRFGRKCTYVVVGDGRDEESASKQRNWPFWRSSNHSDLAALHHALDLG-----Y--------
>EOG091F02B4|Biomphalaria_glabrata|JG23_Melibe_leonina|TRANSCRIPT
-------------------------------------------------------------------------------------------------------------------------------------------------------------------------------------------------------------------------------------------------------------------------------------------------------------------------------------------------------------------------------------------------------------------------------------------------------------------------------------------------------LATGVRGGVDWMRKLAFRYRRMKEI--SYRNNVGGLLGPQKRDQWLQLRQEIETLTDTWLTLALKSLQIINSRSNCVNVLVTTTQLVPALAKVLLYGLGGVFNIDNIYSATKIGKESCFERIVSRFGRKCTYVVVGDGRDEESASKQ--------------------------------------
>EOG091F02B4|Biomphalaria_glabrata|JG11_Dondice_occidentalis|TRANSCRIPT
-------------------------------------------------------------------------------------------------------------------------------------------------------------------------------------------------------------------------------------------------------------------------------------------------------------------------------------------------------------------------------------------------------------------------------------------------------------------------------------------------------LATGVRGGVDWMRKLAFRYRRMKEIYNSYRNNVGGLLGPQKRDQWLQLRQEIETLTDSWLALALKSLQIINSRSNCVNVLVTTTQLVPALAKVLLYGLGGVFNIDNI------------------------------------------------------------------------------
>EOG091F02B4|Crassostrea_gigas|JG12_Dondice_parguerensis|TRANSCRIPT
----------------------------------------------------------------------------------------------------------------------------------------------------------------------------------------------------------------------------------------------------------------------------------------------------------------------------------------------------------------------------------------------------LERVFVWDLDETIIIFHSLLTGAFAQRYSKDPQGSMSLGLRMEESIFNLADTHLFFNDLEECDQVHIDDVASDDNGQDLNNYNFASDGFHTSATNANLCLATGVRGGVDWMRKLAFRYRRMKEIYNSYRNNVGGLLGPQKRDQWLQLRQEIETLTDSWLALALKSLQIINSRSNCVNVLVTTTQLVPALAKVLLYGLGGVFNIDNIYSATKIGKESCFERIVSRFGRKCTYVVVGDGRDEESASKQMNWPFWRISNHSDLAALHHALDLG-----Y--------
>EOG091F02B4|Biomphalaria_glabrata|JG24_Noumeaella_rubrofasciata|TRANSCRIPT
-------------------------------------------------------------------------------------------------------------------------------------------------------------------------------------------------------------------------------------------------------------------------------------------------------------------------------------------------------------------------------------------------------------------------------------------------------------------------------------------------------------------------YRRMKEIYNSYRNNVGGLLGPQKRDQWLQLRQEIETLTDTWLTLALKSLQIINSRSNCVNVLVTTTQLVPALAKVLLYGLGGVFNIDNIYSATKIGKESCFERIVSRFGRKCTYVVVGDG-----------------------------------------------
>EOG091F02B4|Crassostrea_gigas|HW02_Berghia_verrucicornis|TRANSCRIPT
--------------------------------------------------------------------------------------------------------------------------------------------------------------------------------------------------------------------------------------------------------------------------------------------------------------------------------------------------------------------------KENGQRGASRSRARSRTQPSPSPESDLERVFVWDLDETIIIFHSLLTGAFAQRYTKDPQGSMSLGLRMEESIFNLADTHLVFNDLEECDQVHIDDVASDDNGQDLSNYNFASDGFHTSASNANLSLATGVRGGVDWMRKLAFRYSRMKEIYNSYRNNVGGLLGPQKRDQWLQLRQEIETLTDSWLTLALKSLQIINSRSNCVNVLVTTTQLVPALAKVLLYGLGGVFNIDNIYSATKIGKESCFERIVSRFGRKCTYVVVGDGRDEETASKQMNWPFWRISNHSDLAALHHALDLG-----YL-------
>EOG091F02B4|Crassostrea_gigas|NC04_Fiona_pinnata|TRANSCRIPT
------------------------------------------------------------------------------------------------------------------------------------------------------------------------------------------------------------------------------------------------------------------------------------------------------------------------------------------------------------------------------------------------------------------------------------------------------------------------------------------------------------------------------------------------------------------------------SRSNCVNVLVTTTQLVPALAKVLLYGLGGVFNIDNIYSATKIGKESCFERIVSRFGRKCTYVVVGDGRDEETASKQMNWPFWRISNHSDLAALHHAL-----------------
>EOG091F02B4|Crassostrea_gigas|JG04_Berghia_stephanieae|TRANSCRIPT
-------------------------------------------------------------------------------------------------------------------------------------------------------------------------------------------------------------------------------------------------------------------------------------------------------------------------------------------------------------------------------------------------------------------------------------------------------------------------------------------------------------------------------------------------------RQEIETLTDSWLTLALKSLQIINSRSNCVNVLVTTTQLVPALAKVLLYGLGGVFNIDNIYSATKIGKESCFERIVSRFGRKCTYVVVGDGRDEETASKQMNWPFWRISNHSDLAALHHALDLG-----YL-------
>EOG091F02B4|Crassostrea_gigas|HW11_Eubranchus_exiguus|TRANSCRIPT
----------------------------------------------------------------------------------------------------------------------------------------------------------------------------------------------------------------------------------------------------------------------------------------------------------------------------------------------------------------------------------------------------------------------------------------------------------------------------------------------------NLCLATGVRGGVDWMRKLAFRYRRMKEVYSSYRNNVGGLLGHQKRDQWLQLRQEIETLTDTWLTMALKSLQIISSRSNCVNVLVTTTQLVPALAKVLLYGLGGVFNIDNIYSATKIGKESCFERIVSRFGRKCTYVVVGDGRDEETASKQMNWPFWRISNHSDLAALHHALDLG-----YL-------
>EOG091F02B4|Crassostrea_gigas|JG01_Aeolidiella_alba|TRANSCRIPT
--------------------------------------------------------------------------------------------------------------------------------------------------------------------------------------------------------------------------------------------------------------------------------------------------------------------------------------------------------------------------------------------------------------------------------------------------------------------------------------------------------------------------------------------------------------------------------------------------------------------------------------------------DEETASKQMNWPFWRISNHSDLAALHHALDLG-----YL-------
>EOG091F02B4|Crassostrea_gigas|JG27_Phidiana_lynceus|TRANSCRIPT
------------------------------------------------------------------------------------------------------------------------------------------------------------------------------------------------------------------------------------------------------------------------------------------------------------------------------------------------------------------------------------------------------------------------------------------------------------------------------------------------------------------------------------------------RDQWLQLRQEIETLTDSWLTLALKSLQIINSRSNCVNVLVTTTQLVPALAKVLLYGLGGVFNIDNIYSATKIGKESCFERIVSRFGRKCTYVVVGDGRDEETASKQMNWPFWRISNHSDLAALHHALELG-----YL-------
>EOG091F02B4|Crassostrea_gigas|HW07_Cuthona_caerulea|TRANSCRIPT
--------------------------------------------------------------------------------------------------------------------------------------------------------------------------------------------------------------------------------------------------------------------------------------------------------------------------------------------------------------------------KENGQRGASRSRNRSRTQPSPSPESDLERVFVWDLDETIIIFHSLLTGAFASRYSKDPQSSMALGLRMEESIFNLADTHLFFNDLEECDQVHIDDVASDDNGQDLGNYNFASDGFHTSATNANMCLATGVRGGVDWMRKMAFRYRRMKEVYNSYRNNVGGLLGQQKRDQWLQLRQEIETLTDSWLTLALKSLQIISSRSNCVNVLVTTTQLVPALAKVLLYGLGGVFNIDNIYSATKIGKESCFERIVSRFGRKCTYVVVGDGRDEETASKQMNWPFWRISNHSDLAALHHALDLG-----Y--------
>EOG091F02B4|Crassostrea_gigas|JG14_Eubranchus_rustyus|TRANSCRIPT
----------------------------------------------------------------------------------------------------------------------------------------------------------------------------------------------------------------------------------------------------------------------------------------------------------------------------------------------------------------------------------SRSRTRSRNQPSPSPELDLERVFVWDLDETIIIFHSLLTGAFAQRYTKDPQSSMSLGLRMEESIFNLADTHLFFNDLEECDQVHIDDVASDDNGQDLGNYSFATDGFHTSATNANLCLATGVRGGVDWMRKLAFRYRRMKEVYNSYRNNVGGLLGHQKRDQWLQLRQEIETLTDSWLTLALKSLQIISSRSNCVNVLVTTTQLVPALAKVLLYGLGGVFNIDNIYSATKIGKESCFERIVSRFGRKCTYVVVGDGRDEETASKQMNWPFWRISNHSDLAALHHALDLA-----Y--------
>EOG091F02B4|Crassostrea_gigas|JG03_Austraeolis_stearnsi|TRANSCRIPT
--------------------------------------------------------------------------------------------------------------------------------------------------------------------------------------------------------------------------------------------------------------------------------------------------------------------------------------------------------------------------------------------------------------------------------------------------------HLFFNDLEECDQVHIDDVASDDNGQDLSNYNFASDGF------------------------------------------------------------EIETLTDSWLTLALKSLQIINSRSNCVNVLVTTTQLVPALAKVLLYGLGGVFNIDNIYSATKIGKESCFERIVSRFGRKCTYVVVGDGRDEETASKQMNWPFWRISNHSDLAALHHALDLG-----Y--------
>EOG091F02B4|Crassostrea_gigas|HW21_Tritonia_manicata|TRANSCRIPT
--------------------------------------------------------------------------------------------------------------------------------------------------------------------------------------------------------------------------------------------------------------------------------------------------------------------------------------------------------------------------KENGQRGGSRSRARSRTQPSPSPESDLERVFVWDLDETIIIFHSLLTGSYAQRYTKDPQGSMSLGLRMEEIIFNLADTHLFFNDLEECDQVHIDDVASDDNGQDLSNYNFATDGFHAAANNASLCLATGVRGGVDWMRKLAFRYRRMKEIYNSYRNNVGGLLGPQKRDQWLQLRQEIETLTDSWLTLALKSLQIINSRSNYVNVLVTTTQLVPALAKALLYGLGGVFNIDNIYSATKIGKESCFERIVSRFGRKCTYVVVGDGRDEELASKQMNWPFWRISNHSDLAALHHALDLG-----YL-------
>EOG091F02B4|Crassostrea_gigas|JG30_Tritonia_festiva|TRANSCRIPT
--------------------------------------------------------------------------------------------------------------------------------------------------------------------------------------------------------------------------------------------------------------------------------------------------------------------------------------------------------------------------------------------------------------------------------------------------------------------------------------------------------------------------------------------------------------------------------------------------------------------------------IVSRFGRKCTYVVVGDGRDEELASKQMNWPFWRISNHSDLAALHHALDLG-----Y--------
>EOG091F02B4|Crassostrea_gigas|NC08_Tritonia_hamnerorum|TRANSCRIPT
--------------------------------------------------------------------------------------------------------------------------------------------------------------------------------------------------------------------------------------------------------------------------------------------------------------------------------------------------------------------------KENGQRGGSRSRARSRTQPSPSPESDLERVFVWDLDETIIIFHSLLTGSYAQRYTKDPQGSMSLGLRMEEIIFNLADTHLFFNDLEECDQVHIDDVASDDNGQDLSNYNFATDGFHAAANNASLCLATGVRGGVDWMRKLAFRYRRMKEIYSSYRNNVGGLLGPQKRDQWLQLRQEIETLTDSWLTLALKSLQIINSRSNYVNVLVTTTQLVPALAKALLYGLGGVFNIDNIYSATKIGKESCFERIVSRFGRKCTYVVVGDGRDEELASKQMNWPFWRISNHSDLAALHHALDLG-----YL-------
>EOG091F02B4|Crassostrea_gigas|NC07_Tritonia_diomedea|TRANSCRIPT
----------------------------------------------------------------------------------------------------------------------------------------------------------------------------------------------------------------------------------------------------------------------------------------------------------------------------------------------------------------------------NGQR-GSRSRARSRTQPSPSPESDLERVFVWDLDETIIIFHSLLTGSYAQRYTKDPQGSMSLGLRMEEIIFNLADTHLFFNDLEECDQVHIDDVASDDNGQDLSNYNFATDGFHAAANNASLCLATGVRGGVDWMRKLAFRYRRMKEIYNSYRNNVGGLLGPQKRDQWLQLRQEIETLTDSWLTLALKSLQIINSRSNYVNVMVTTTQLVPALAKALLYGLGGVFNIDNIYSATKIGKESCFERIVSRFGRKCTYVVVGDGRDEELASKQMNWPFWRISNHSDLAALHHALDLG-----Y--------
>EOG091F02B4|Crassostrea_gigas|NC01_Armina_californica|TRANSCRIPT
--------------------------------------------------------------------------------------------------------------------------------------------------------------------------------------------------------------------------------------------------------------------------------------------------------------------------------------------------------------------------KENGQR-GSRSRARSRTQPSPSPESDLERVFVWDLDETIIIFHSLLTGSYAQRYTKDPQGSMSLGLRMEEIIFNLADTHLFFNDLEECDQVHIDDVASDDNGQDLSNYNFATDGFHASANNASLCLATGVRGGVDWMRKLAFRYRRMKEIYNSYRNNVGGLLGPQKRDQWLQLRQEIETLTDSWLTLALKSLQIINSRSNCVNVLVTTTQLVPALAKALLYGLGGVFNIDNIYSATKIGKESCFERIVSRFGRKCTYVVVGDGRDEELASKQMNWPFWRVSNHSDLAALHHALDLG-----Y--------
>EOG091F02B4|Crassostrea_gigas|JG21_Limenandra_confusa|TRANSCRIPT
--------------------------------------------------------------------------------------------------------------------------------------------------------------------------------------------------------------------------------------------------------------------------------------------------------------------------------------------------------------------------KENGQRGASRSRARSRTQPSPSPESDLERVFVWDLDETIIIFHSLLTGAFAQRYTKDPQGSMSLGLRMEESIFNLADTHLFFNDLEECDQVHIDDVASDDNGQDLSNYNFASDGFHTSATNANLCLATGVRGGVDWMRKLAFRYRRMKEIYNSYRNNVGGLLGPQKRDQWLQLRQEIETLTDSWLTLALKSLQ---------------------------------------------------------------------------------------------------------------------
>EOG091F02B4|Crassostrea_gigas|JG16_Flabellina_iodinea|TRANSCRIPT
--------------------------------------------------------------------------------------------------------------------------------------------------------------------------------------------------------------------------------------------------------------------------------------------------------------------------------------------------------------------------KENGQR-GSRSRARSRTQPSPSPESDLERVFVWDLDETIIIFHSLLTGAFAQRYTKDPQGSMSLGLRMEESIFNLADTHLFFNDLEECDQVHIDDVASDDNGQDLSNYNFATDGFHTSATNANLCLATGVRGGVDWMRKLAFRYRRMKEIYNSYRNNVGGLLGPQKRDQWLQLRQEIETLTDSWLTLALKSLQIINSRSNCVNVLVTTTQLVPALAKVLLYGLGGVFNIDNIYSATKIGKESCFERIVSRFGRKCTYVVVGDGRDEESASKQMNWPFWRISNHSDLAALHHALDLG-----Y--------
>EOG091F02B4|Crassostrea_gigas|HW15_Flabellina_babai|TRANSCRIPT
---------------------------------------------------------------------------------------------------------------------------------------------------------------------------------------------------------------------------------------------------------------------------------------------------------------------------------------------------------------------------------------------SPSPESDLERVFVWDLDETIIIFHSLLTGAFAQRYTKDPQGSMSLGLRMEESIFNLADTHLFFNDLEECDQVHIDDVASDDNGQDLSNYNFATDGFHTSATNANLCLATGVRGGVDWMRKLAFRYRRMKEIYN--------------------------------------------------------------------------------------------------------------------------------------------------------------
>EOG091F02B4|Crassostrea_gigas|HW14_Flabellina_affinis|TRANSCRIPT
--------------------------------------------------------------------------------------------------------------------------------------------------------------------------------------------------------------------------------------------------------------------------------------------------------------------------------------------------------------------------KENGQRSGSRSRARSRTQPSPSPESDLERVFVWDLDETIIIFHSLLTGAFAQRYTKDPQGSMSLGLRMEESIFNLADTHLFFNDLEECDQVHIDDVASDDN-----------------------------------------------------------------------------------------------------------------------------------------------------------------------------------------------------------------
>EOG091F02B4|Crassostrea_gigas|HW01_Armina_tigrina|TRANSCRIPT
--------------------------------------------------------------------------------------------------------------------------------------------------------------------------------------------------------------------------------------------------------------------------------------------------------------------------------------------------------------------------KENGQR-GSRSRARSRTQPSPSPESDLERVCVWDLDETIIIFHSLLTGSYAQRYTKDPQGSMSLGLRMEEIIFNLADTHLFFNDLEECDQVHIDDVASDDNGQDLSNYNFATDGFHASANNASLCLATGVRGGVDWMRKLAFRYRRMKEIYNSYRNNVGGLLGPQKRDQWLQLRQE--------------------------------------------------------------------------------------------ASKQMNWPFWRVSNHSDLAALHHALDLG-----YL-------
>EOG091F02B4|Crassostrea_gigas|JG19_Janolus_barbarensis|TRANSCRIPT
-----------------------------------------------------------------------------------------------------------------------------------------------------------------------------------------------------------------------------------------------------------------------------------------------------------------------------------------------------------------------------------------------------------------------LTGTFAQRYTKDPQGSMSLGLRMEEIIFNLADTHLFFNDLEECDQVHIDDVASDDNGQ---------------------------------------------------------------------------------------------------------------------------------------------------------------------------------------------------------------
>EOG091F02B4|Crassostrea_gigas|JG08_Dendronotus_venustus|TRANSCRIPT
------------------------------------------------------------------------------------------------------------------------------------------------------------------------------------------------------------------------------------------------------------------------------------------------------------------------------------------------------------------------------------------------------RVFVWDLDETIIIFHSLLTGSFAQRYTKDPQGSMSLGLRMEEIIFNLADTHLFFNDLEECDQVHIDDVASDDNGQDLSNYNFANDGFHAAANNANLCLATGVRGGVDWMRKLAFRYRRMKEIYNSYRNNVGGLLGPQKRDQWLQLRQEIETLTDTWLTLALKSLQIINSRSNCVNVLVTTTQLVPEI-----------------------------------------------------------------------------------------------
>EOG091F02B4|Crassostrea_gigas|HW18_Janolus_cristatus|TRANSCRIPT
--------------------------------------------------------------------------------------------------------------------------------------------------------------------------------------------------------------------------------------------------------------------------------------------------------------------------------------------------------------------------KENGQR-ASRSRARSRTQPSPSPESDLERVFVWDLDETIIIFHXLLTGSYAQRYTKDPQGSMSMGLRMEEIIFNLADTHLFFNDLEECDQVHIDDVASDDNGQDLSNYNFPTDGFQAAANNASLCLATGVRGGVDWMRKLAFRYRRMK------RNNVGGLLGPQKRDQWLQVRQEIETLTDSWLTLALKSLQIINSRTNCVNVLVTTTQLVPALAKVLLYGLGGVFNIDNIYSATKIGKESCFERIVSRFGRKCTYVVVGDGRDEESASKQMNWPFWRISNHSDLAALHHALD----------------
>EOG091F02B4|Crassostrea_gigas|NC02_Bathydoris_clavigera|TRANSCRIPT
--------------------------------------------------------------------------------------------------------------------------------------------------------------------------------------------------------------------------------------------------------------------------------------------------------------------------------------------------------------------------KENGQRGGSRSRGRSRTQPSPSPESDLERVFVWDLDETIIIFHSLLTGTYAQRYSKDPQGSMSLGLRMEEMIFNLGDTHLFFNDLEECDQVHIDDVSSDDNGQDLSNYNFATDGFHAAANNANLCLATGVRGGVDWMRKLAFRYRRMKEVYNTYRNNVGGLLGHQKREQWIQLRQEIETITDSWLTLALKSLQIINSRSNCVNVLVTTTQLVPALAKVLLYGLGGVFNIDNIYSATKTGKESCFERIVSRFGRKCTYVVVGDSKDEELASKQMNWPFWRISNHSDLAALHHALDLS-----Y--------
>EOG091F02B4|Crassostrea_gigas|HW19_Polycera_quadrilineata|TRANSCRIPT
L----------------------------------------------------------------------------------------------------------------------------------------------------------------------------------------------------------------------------------------------------------------------------------------------PTTSTGTATTTVPSTQTYQLIDTPTTTTSNIASE-----------------------SLPPDPSFNHMASPSPPIKENGQRGASRSRGRNRSQPSPSPESDLERVFVWDLDETIIIFHSLLTGSYAQRYSKDPQGSMSLGLRMEEIIFNLADTHLFFNDLEECDQVHIDDVSSDDNGQDLSNYNFATDGFHAAANNANLCLATGVRGGVDWMRKLAFRYRRMKEMYNTYRNNVGGLLGPQKREQWIQLRQEIESMTDTWLTLALKSLQVINSRSNCVNVLVTTTQLVPALAKVLLYGLGGVFNIDNIYSATKTGKESCFERIVSRFGRKCTYVVVGDGKDEEMASKQMNWPFWRISNHSDLAALHHALDLS-----Y--------
>EOG091F02B4|Crassostrea_gigas|HW04_Calmella_cavolinii|TRANSCRIPT
-----------------------------------------------------------------------------------------------------------------------------------------------------------------------------------------------------------------------------------------------------------------------------------------------------------------------------------------------------------------------------------------------------------DLDETIIIFHSLLTGSYAQRYTKDPQGSMSMGLRMEEVIFNLADTHLFFNDLEECDQVHIDDVSSDDNGQDLSNYNFATDGFHAAANNANLCLATGVRGGGDWMRKLAFRYRRMKEIYNSYRSNVGGLLGSPKREQWMQLRHEIETLTDSWLTLALKSLQIISSRSNCVNVLVTTTQLVPALAKVLLYGLGGVFNIENIYSATKIGKESCFERIVSRFGRKCTYVVVGDGRDEESASKQMNWPFWRISNHSDLAALHHALDLG-----Y--------
>EOG091F02B4|Crassostrea_gigas|JG20_Learchis_evelinae|TRANSCRIPT
----------------------------------------------------------------------------------------------------------------------------------------------------------------------------------------------------------------------------------------------------------------------------------------------------------------------------------------------------------------------------------------------------------------------------------------------------------------------------DDNGQDLSNYNFASDGFHTSATNANLCLATGVRGGVDWMRKLAFRYRRMKEIYNSYKNNVGGLLGPQKRDQWLQLRQEIETLTDSWLTLALKSLQIINSRSNCVN-----------------------------------------------------------------------------------------------------------
>EOG091F02B4|Lottia_gigantea|JG26_Phestilla_sp|TRANSCRIPT
----------------------------------------------------------------------------------------------------------------------------------------------------------------------------------------------------------------------------------------------------------------------------------------------------------------------------------------------------------------------------------------------------------------------------------------------------------------------------------------------TSATNASMCLATGVRGGVDWMRKMAFRYRRMKEVYNSYRNNVGGLLGPPKRDQWLQLRQEIESLTDSWLTLALKSLQIISSRSNCVNVLVTTT-----------------------------------------------------------------------------------------------------
>EOG091F02B4|Crassostrea_gigas|JG07_Cuthona_albocrusta|TRANSCRIPT
---------------------------------------------------------------------------------------------------------------------------------------------------------------------------------------------------------------------------------------------------------------------------------------------------------------------------------------------------------------------------------------------------------------------------------------------------------------------HIDDVASDDNGQDLGNYNFGSDGFHTSATNANMCLATGVRGGVDWMRKMAFRYRRMKEVYNSYRNNVGGLLGPQKRDQWLQLRQEIETLTDSWLTLAL-------------------------------------------------------------------------------------------------------------------------
>EOG091F02B4|Crassostrea_gigas|CGI_10019922
MLLGSVNPRLGYFIPISPPPSPPCRKAKRARKDSEGSLTGISVATIERGDRVLELHGLTEEAVVSLDRSKASPLEPGEIPIDSVAIPSSPTPNGTSDGGIESLTSAPDGSTFNSSESWVMSTGSPLAVKSEPNCDTSPVDFSVTDSLDNLTGELSKSNTEVGLDPTLTSFYNSNSPCIAVTSNLAASTAAANMNTAYSQFGLQTGFSYQQPGGYPLMYNPQDLKKPQVGQSTGSYYPPSGYSQATQYMYPTQVPFTSANPASNTSSNSSAQQPLEYNYPGYPTGYFYPGVPTNSTVAVPPSTQTYQLVDVPHTATGSPQSDVTSCLVGSGHVSPKVTPQHETFPSINPSPSPPGMRDNTSSKRSNRNRSTGSRSG--RTTASPGPESDLERVFVWDLDETIIIFHSLLTGTYAQRYGKEYHSSVSLGVRMEEMIFNLADSHLFFNDLEECDQVHIDDVSSDDNGQDLSSYNFATDGFKAATSNANLCLATGVKGGADWMRKLAFRYRRIKEIVNGYRNNVGGLIGPQKRDQWLQLRQEIESVTDNWLTLALKCLQIINSRPNCVNVLVTTTQLVPALAKVLLYGLGGVFSIENVYSATKIGKDSCFDRIVARFGRKCTYVVVGDGRDEEQAAKQLTWPFWRVCNHSDLVALHHALDLN-----YL-------
>EOG091F02B4|Lottia_gigantea|LotgiG124788
----------------------------------------------------------------------------------------------------------------------------------------------------------------------------------------------------------------------------------------------------------------------------------------------------------------------------------------------------------------------------------------------------------------------------------------------------------------ECDQVHIDDVSSDDNGQDLSNYNFATDGFHAAANNATLCLATGVRGGVDWMRKLAFRYRRMKEIYNTYRNNVGGLLGTPKREQWLQLRQEIEQYTDNWLTTALRSLSIINSRTNCVNVLVTTTQLVPALAKVLLYGLGGVFDIDNIYSATKIGKESSFERIVSRYGRKCTYVVVGDGRDEETAAKQVN-----IIN----------ISLGLFRNLYITYYTYHQ
