# Supplementary material for: Transcriptomics provides a robust framework for the relationships of the major clades of cladobranch sea slugs (Mollusca, Gastropoda, Heterobranchia), but fails to resolve the position of the enigmatic genus Embletonia
Source: BMC Ecol Evol. 2021 Dec 28;21:226. doi: 10.1186/s12862-021-01944-0 (PMC8895541; doi:10.1186/s12862-021-01944-0)
Supplement: Supplementary file 6 — Additional file 6. Archive S4: Unmasked multiple sequence alignments on amino acid level including Doris kerguelenensis and Calmella cavolini prior to the removal of outliers. [file 12862_2021_1944_MOESM6_ESM.zip › Archive_S4/Alignments/EOG091F0118.aa.fasta]

>EOG091F0118|Biomphalaria_glabrata|BGLTMP004642
------------------------------------------------------------------------------------------------------------------------------------------------------------------------------------------------------------------------------------------------------------------------------------------------------------------------------------------------------------------------------------------------------------------------------------------------------------------------------------------------------------------------------------------------------------------SREHWYGNEEEEKALHVEYRHVWPQGPTGLEGSHNAARKVIDGFHYVANTISSVGARPTKYLGEWTADQINPSYWVPNSEIINKNIIAEPVAKV---------------------SARSALVRRGQ-Y-QKEAGVMNPSEFVIPVIPVVKPSFRFHSAEAVVD------S--EGTALTARKVGEAVTMTFSVVASALDYPIGIIKSSARPAYWTPDEQIKACCVCEQNFGPRLAIHHCRACGQGVCENCSPNKRPVPLRGWDYAVRVCTRCEKKKDVM
>EOG091F0118|Crassostrea_gigas|CGI_10012695
MN----------------------------------------------------------------------------------SF---------------------------------S-------SAQSDHSQHSSIPDICLSAGN---EMSS---LEAQLAE--S--IIDLNDPYD-----NIGDEDEFIKKLDCDSNEHVKVVSIFGNTGDGKSFTLNHTFFGGKEVFKTSSHQSSCTVGVWAAFDPKEKVIVIDTEGLLGITSNQNQRMRLLLKILGISDIIIYRTRAERLHNDMYQFLCESSSAYTKHFSDELEATAKRC--NKGVGDLTPAVIIFQETVNTNVLGSS-GT---DSAEKFIWNTFRQLECPMH-FKDLTYVGIRTGRPP-TDFTQFQRTMSQHLQDKSNRAARQPAIVYKTLKNLNDKFNGEVEKPLYGTFPDQLFSCSMKCLSCGEGCTRSMNHDTDSKAHET--DKRCKYQHQFENKVFLCKSCYLSGKEHVVIPKTSESRDSAWSGLIKYVWAGEVLECPSCGVIFRSRQNWYGNKEVEEIVHTEIRHVWPDGYKMLQGTNNAARKVIDGFHYIADSITSVGSKPTKMISDWMNDRIAPEYWVPNSQISHCHQ--C-SKEL-ETEQKHHCRACGKGFCDDCSSHRRRVPERGWGE-ME--------------VRVCDKCYGGKKMSDSND------STGSNSQVTARKVGEVVTSAISVAASTLNYPIDMIKDTARPGYWTPDEQIKACYVCEELFGPKLRIHHCRACGQGVCESCSPNKRPVPLRGWDYPVRICRKCINKPDRL
>EOG091F0118|Lottia_gigantea|LotgiG117073
MKAAGKKGSCRSSIRLCEEKFSCETQNPAAAIVCFECGDAAQCLKCDSAIHS--MKKNQN-HTRETIPSPKPDLLCQVSELNGQCKSKNYADVYCQDCYYRFCFDCNDKYHQRSDKAKHNFVDTNSFQTQSFHSDSSSVPDICQDVGD----MNI---RRDTIED--E--ARNSFLLSSEDENLQVESDNEFIKKLGCDEDAMVKVISIFGNTGDGKSHTLNYTFFKGEEVFKTSADQQSCTVGIWAAYEPHQKAIVIDTEGLLGVSSNQNQRTRLLLKVLAVSDVVIYRTRAERLHNDMFNFIGSASKAYLKHFSEELQTVSKKCKNNTSITTLGPAIVIFHETTHTEVFKTK-GLGKNCP---GIRERITDSECMMDAFSDIRYVGTKTNIGTQTDFLELKKVVVDILGNNSIRAHRRPAVVLQALKTLNEKFNGDIEKPTPNSFPDQYFTCTEKCLACGNRCIHSMNHNTQIDPHETSPEHICQYQHQYGNKVYLCKACKKSGHIRIVVPKTSSSSDNSWVGFGKYLWSGYVLECPKCGIIFRSRQYWYGNKEEEAVCEVDIRHIWPGSNRGLEGNHNAARKVLDGFHYVADTISTISAKPTKNLMEWTADQIAPEYWVPNSQILECSS--C-QVAFTSNTQKHHCRACGEGFCDSCSSKVRPVPERGWGF-SA--------------VRVCDECFD----ERKIKEKKAVAAAAGDSVHTARKVGEAVSSTIGVMASAIEYPLDILKDSARPDYWIPDEKINNCCVCKKDFDLLLSKHHCRSCGNGVCDYCSPNRLSVPIRGWDYPVRVCKNCEKNIEQI
>EOG091F0118|Crassostrea_gigas|JG22_Lomanotus_vermiformis|TRANSCRIPT
A----------------------------------------------------------------------------------FTS---------------------------------A-------SSFHSDQSGSSIPDVCIQTEQLN-NCN----------------PIKGFLLVDENEVLQVRDSDDFIEKLNSTRNDTFKVVSIFGNTGDGKSHTLNHVFFGGQEVFLTSMSQVSCTMGVWCALNSKDK----------------------------------------------------------------------------------------------------------------------------------------------------------------------------------------------------------------------------------------------------------------------------------------------------------------------------------------------------------------------------------------------------------------------------------------------------------------------------------------------------------------------GYWVPDEEIKSCCVCNRKFGIRLSIHHCRACGQGVCEECSPSKR------------------------
>EOG091F0118|Lottia_gigantea|HW09_Doto_sp|TRANSCRIPT
----------------------------------------------------------------------------------------------------------------------------------------------------------------------------KGFLLVDDKEVLQVRDSDDFIEKLGCTNLDTFKVVSIFGNTGDGKSHTLNHVFFGGKETFLTSASQISCTMGVWCALNAKEKTIVIDTEGLLGSSSNENQRTRLLLKVLAVSDIVIYRTIAERLHNDMYAFLSSASKAYCKHFTKELEHASKRY--GIPESSLGPTLVVFQETNHTEVLKGS-EEPVKKSASGVLREMFMKSGNPVDAFRNLCYIGVKTSKPP-TNFEPLRKCLSKELQDNSIRVPRKAEIIFNCLKILNDKFSDKIEAPQLNTFPDQYFTCTNKCLACSARCTLSMNHDTNIEPHDAGNDSLCKYNNQLGNKVFMCKTCLKNKQKVIVVPKTSSASDSSFLGFTKYLWSGYVYECHNCGIIYRSREHWYGNEEEEKVLHVEFRHVWPQGPAILDGTHNAARKVLEGFEMVADAISSVSLKPTRILSEWTADQINPTYWVPNSEITKCTS--C-EEVFTCNEQKHHCRSCGQGFCMECSSKQRPVPERGW-E-QP--------------VRVCDGCFS----D-----------------------------------------------------------------------------------------------------------------------
>EOG091F0118|Lottia_gigantea|JG13_Doto_lancei|TRANSCRIPT
--------------------------------------------------------------------------------------------------------------------------------------------------------------------------------------------------------------------------------------------------------------------------------------------------------------------------------------------------------------------------------------------------------------------------------------------------------------------------------------------------------------KVFMCKTCLKNKQKVIVVPKTSSASDSSFLGFTKYLWSGYVYECHNCGIIYRSREHWYGNEEEEKVLHVE--------------------------------------------------------------------------------------------------------------------------------------------------------------------------------------------------------------------------------------------------------------------
>EOG091F0118|Lottia_gigantea|JG08_Dendronotus_venustus|TRANSCRIPT
----------RSSIKYCEEKFSCPLVNSQAYYFCKDC-NSTQCEDCEKNIHS--RKVEFDFHTREKLPEQPESSLCQSSKLRLFCSEKNFPDLWCNKCSVYLCFTCYDIYHCTEKKRQH---------------------------------------------D--P--HNKGFLLVDEQEILQVKDPEDFIEKLGCASDDTFKVVSIFGNTGDGKSHTLNHVFFDGKQVFLTSASQVSCTMGVWCALNSKEKTIIVDTEGLLGSSSNENQRTRLLLKILAVSDIVIYRTIAERLHNDMYAFLSSASKAYCKHFTKELEHASKKY--GIPESSLGPTLIVFQETTHTDVLKGT-EKPVKKSASGVLREMFVKSGNPIDAFRNVCYVGIKTKKPP-TDFEPLTKCVSRELQDNSIRAPRKSEIIFNCLKALNDKFSDTIDAPQLNTFPDQYFTCTNKCLACSARCTLSMNHDTNTEPHDAGSDSLCMYHNQLGNKVFMCKTCLKNKQKVIVVPKTSSSSDSSFFGFTKYIWSGYVYECSNCGVIYRSREHWYGNEEEEKVLHVEFRHVWPQGPAVLDSTHNAARKVLEGFELVADAISTVSLRPTRILSEWTADQINPSYWVPNSEITKCSS--C-EEMFTCNEQKHHCRACGKGFCTECSSKQKPVPEKGW-E-EP--------------VRVCDKCYS----D-----------------------------------------------------------------------------------------------------------------------
>EOG091F0118|Lottia_gigantea|HW16_Hancockia_cfuncinata|TRANSCRIPT
-----RRPKTRSSIRYCEEKFSCPLLNTQAYYYCKDC-NSSQCKDCERNIHI--RKVEFDFHIREKIIEHPESLLCQASKLHLFCAEKNFPDLWCNNCCIFLCFTCYDKYHSTEKKRQH---------------------------------------------D--P--HVKGFLLVDDQEVLQVKDSEDFIQKLCCDRKDTFKIVSIFGNTGDGKSYTLNHVFFEGKEVFLTSMSQVSCTMGVWCAVNAKDKTIIIDTEGLLGSSSNENQRTRLLLKILAVSDIVIYRTIAERLHNDMYAFLSSASKAYCKHFDKELQHVSKKC--GIPESSLGPTLIVFQETKHTDVLKGT-QEPVKKSASGVLREMFAKSGNAIDAFRNVCYIGIKTSNPP-TNFDSLRKCVARELQDNSIRTPRQAEIIFNCLKILNDKFCGKIEAPMLNTFPDQYFTCTSKCLACNARCTLSMNHDTDCEPHCPGTDNLCKYNNQLGNKVFMCKTCLRNKEKVIVVPKTSSSSDSSFLGFTKYIWSGYVYECRNCGIIYRSREHWYGNEEEEKVLHVEFRHVWPQGPTVLDGTHNAARKVLEGFEFVADAITSVSLKPTRILSEWTADQINPTYWVPNSEIKNCSA--C-EEVFTCNEQKHHCRACG---------------------------------------------------------------------------------------------------------------------------------------------------------------------------
>EOG091F0118|Lottia_gigantea|JG17_Hancockia_uncinata|TRANSCRIPT
-----RRPKTRSSIRYCEEKFSCPLLNTQAYYYCKDC-NSSQCKDCERNIHI--RKVEFDFHIREKIIEHPESLLCQASKLHLFCAEKNFPDLWCNNCCIFLCFTCYDKYHSTEKKRQH---------------------------------------------D--P--PVKGFLLVDDQEVLQVKDSEDFIQKLCCDRKDTFKIVSIFGNTGDGKSYTLNHVFFEGKEVFLTSMSQVSCTMGVWCAVNAKDKTIIIDTEGLLGSSSNENQRTRLLLKILAVSDIVIYRTIAERLHNDMYAFLSSASKAYCKHFDKELQHVSKKC--GIPESSLGPTLIVFQETKHTDVLKGT-QEPVKKSASGVLREMFVKSGNAIDAFRNVCYIGVKTSNPP-TNFDSLRKCVARELQDNSIRTPRQAEIIFNCLKILNDKFCGKIEAPMLNTFPDQYFTCTSKCLACNARCTLSMNHDTDCEPHCPGTDNLCKYNNQLGNKVFMCKTCLRNKEKVIVVPKTSSSSDSSFLGFTKYIWSGYVYECRNCGIIYRSREHWYGNEEEEKVLHVEFRHVWPQGPTVLDGTHNAARKVLEGFEFVADAITSVSLKPTRILSEWTADQINPTYWVPNSEIKNCSA--C-EEVFTCNEQKHHCRACGQGFCAECSGHQRPVPHRGW-D-EP--------------VRVCDICFS----E-----------------------------------------------------------------------------------------------------------------------
>EOG091F0118|Lottia_gigantea|JG28_Scyllaea_fulva|TRANSCRIPT
----------------------------------------------------------------------------------------------------------------------------------------------------------------------------KGFLLVDDQEFLQVRDADEFIEKLGCSKSDTFKIVSIFGNTGDGKSHTLNHVFFEGYEVFLTSASQMSCTLGVWCALSFKDKAIIIDTEGLLGSSSNENQRTRLLLKILAVSDIVVYRTIAERLHNDMYAFLSSASKAYCKHFTKELEHASKKF--GIPESSLGPTLVVFQETTHTDVLKGT-EDPVKKSSSGVLREMFAKSGNPIDAFRNLCYIGIKTTKPP-TDFQALKKCLSKELQDNSIRVPRKAEIIFSCLKTLNDKFSDKIEAPQLNTFPDQYFTCTNKCLACSARCTLSMNHDTNVEPHDAGSDSLCKYHSQLGNKVFMCKTCLKNKQKVIVIPKTSSSSDSSFLGFTKYIWSGYVYECANCGVIYRSREHWYGNEEEDKALHVEFRHVWPQGPAVLDGTHNAARKVLEGFEMVADAISTVSLRPTRILSEWTADQINPSYWVPNSEITKCSS--C-EELFTCNEQKHHCRACGKGFCAECSSKQRPVPEKGW-E-EP--------------VRVCDKCYS----E-----------------------------------------------------------------------------------------------------------------------
>EOG091F0118|Lottia_gigantea|HW10_Embletonia_pulchra|TRANSCRIPT
----------RSSIRYCEEKFSCPLVNSPAYYFCKDC-NSAQCQDCEKDIHS--RKLEFDFHLREKLPEQPDSTLCQSIKLNLVCQDKNFPDLWCNNCRIYLCFTCYDRYHSTEKKRQH-----------------------------------------------------QGFLLVDEQEVLQVKDSDGFIKKLGGSKNDMFKVISIFGNTGDGKSHTLNHVFFGGDEVFLTSDSQSSCTMGVWCALNSKHKAIIMDTEGLLGSSSNDNQRMRLLLKILAVSDVVVYRTRAERLHNDMYAFLSSASKAYCKHFTKELEHASKKY--GIPESSLGPTLVVFQETTHTEVLKDT-KEPVKKTASGVLREMFVKSGNPIDAFRNLCYVGVKTVERP-TKFDALRRCLARELQDNSVRVPRKVEIIFNCLKALNDKFSNKIEAPQLNTFPDQYFTCSSKCLACSVRCTLGMNHDTNCEPHDAGSDTLCKYQSQLGNKVLMCKTCLKNKQKVIVIPMTSSSSDNSFFGFTKYIWSGYVYECSNCGIIYRSREHWYGNEDEEKVLHVEFRHVWPQGPSALDGTHNAARKVLEGFELVADAISSVSLKPTKLLSEWTADQINPAYWVPNSEITKCSI--C-EELFTCNEQKHHCRACGKGFCMECSSKQRPVPERGW-D-QP--------------VRVCDKCFSGNNQDGETD------L--VKETVTARKVGEVVTSAFGAVTSVMNYPIGMMKNSARPGYWIPDEEIEACCVCNSKFGIRLSIHHCRACGKGVCHVCSPNKRTVPFRGWDYPVRVCNHCEKKTDTI
>EOG091F0118|Lottia_gigantea|JG11_Dondice_occidentalis|TRANSCRIPT
-----------------------------------------------------------------------------------------------------------------------------------------------------------------------------------------------------------------------------------------------SCTMGVWCALNKKYKTIVMDTEGLLGSSSNEN-------------------------------------------------------------------------------------------------------------------------------------------------------------------------------------------------------------------------------------------------------------------WSGYVYECSNCGVIYRSREHWYGNEDEERVLHVEFRHVWPQGPAVLDGTHNAARKVLEGFELVADAISSVSLKPTKILSEWTADQINPSYWVPNSEITKCSS--C-EELFTCNEQKHHCRACGKGFCSECSNKQRPVPERGW-D-QP--------------VRVCDKCY-----------------------------------------------------------------------------------------------------------------------------
>EOG091F0118|Lottia_gigantea|JG21_Limenandra_confusa|TRANSCRIPT
------------------------------------------------------------------------------------------------------------------------------------------------------------------------------------------------------------------------------------------------------------------------------------------------------------------------------------------------------------------------------------------------------------------------------------------------------------------------------------------------------------------------------------------------------------------------------------------------------------GFELVADAISSVSLKPTKILSEWTADQINPSYWVPNSEITKCSS--C-EELFTCNEQKHHCRACGKGFCAECSSKQRPVPERGW-E-QP--------------VRVCDKCYS----DEEV--------------------------------------------------------------------------------------------------------------------
>EOG091F0118|Lottia_gigantea|HW20_Spurilla_neapolitana|TRANSCRIPT
-----KRPKTRSSIRYCEEKYSCPLLNTQAYYFCKDC-NSAQCQDCERDIHR--RKLEFDFHIREKLPEQPVSLLCQSYKFNIFCSERNFQDLWCNNCSAYFCFTCYDKYHTTEKKRQHS-------NSFHSDQSGSSIPDICMQVDF---SGTT---RQDDDSD--P--PVKGFILVDEQEVLQVKNSEDFVERLGCAKDETFKVVSIFGNTGDGKSHTLNHVFFEGKEVFLTSTNQSSCTMGVWCALNTQYKTIVMDTEGLLGSSSNENQRTRLLLKILAVSDIVIYRTRAERLHNDMYAFLSSASKAYCKHFTKELEHASKRY--GIPESSLGPTLVVFQETTHTEVLKGT-LDPVKKSASGVLREMFVKSGNPIDAFRNVCYIGVKTAKQP-TRFDTLQQCLTRELQDNSIRVPRKVEVIFNCLKALNDKFSDKIEVPHLNTFPDQYFTCTSKCLACSARCTLSMNHDTECEPHDAGSDILCKYQNQLGNKVFMCKTCLKNKQRVIVVPKTSSSSDNSFMGFTKYIWSGYVYECSNCGIIYRSREHWYGNEDEEKVLHVEFRHVWPQGPAVLDGTHNAARKVLEGFELVADAISSVSLKPTKILSEWTADQINPSYWVPNSEITKCSS--C-EELFTCNEQKHHCRACGKGFCSECSSKQRPVPERGW-D-QP--------------VRVCDKCYSGKGQGEEAD------I--VKEPVTARKVGEAVTSAVGAVTSVFNYPLGMMKNSARPGYWVPDDEITSCCVCDNKFGPRLSIHHCRACGQGVCEDCSPSKRTVPFRGWDYPVRVCAKCEKKTD--
>EOG091F0118|Lottia_gigantea|JG29_Spurilla_braziliana|TRANSCRIPT
----------------------------------------------------------------------------------------------------------------------------------------------------------------------------------------------------------------------------------------------------------------------------------------------------------------------------------------------------------------------------------------------------------------------------------RKVEVIFNCLKALNDKFSDKIEVPHLNTFPDQYFTCTSKCLACSARCTLSMNHDTECEPHDAGSDILCKYQSQLGNKVFMCKTCLKNKQRVIVVPKTSSSSDNSFMGFTKYIWSGYVYECSNCGIIYRSREHWYGNEDEEKVLHVEFRHVWPQGPAVLDGTHNAARKVLEGFELVADAISSVSLKPTKILSEWTADQINPSYWVPNSEITKCSS--C-EELFTCNEQKHHCRACGKGFCSECSSKQRPVPERGW-D-QP--------------VRVCDKCYSGKGQGEEAD------I--VKEPVTARKVGEAVTSAVGAVTSVFNYPLGMMKNSARPGYWVPDDEITSCCVCNNKFGPRLSIHHCRACGQGVCEECSPSKRTVPFRGWDYPVRVCAKCEKKTDNI
>EOG091F0118|Lottia_gigantea|HW13_Favorinus_branchialis|TRANSCRIPT
-----------------------------------------------------------------------------------------------------------------------S-------NSFHSDHSNSSIPDICLQADT---PGSN---RYDNPPE--P--QVKGFNLVDEQEVLQVKNCDDFIDKLGCAKNETFKVVSIFGNTGDGKSHTLNHVFFGGSEVFLTSTNQSSCTMGVWCALNPQFKAIVMDTEGLLGSSSNENQRTRLLLKILAVSDIVIYRTRAERLHVDMYAFLSSASKAYCKHFTKELEHASKKY--GIPESSLGPTLVVFQETTHTEVLKGS-QGPVKKSASGVLREMFVNSGNPIDAFRNVCYIGVKTVQQP-TRFDTLQQCLTRELQDNSIRAPRKVEIIFNCLKALNDKFSDKIEAPQLNTFPDQYFTCTSKCLACSARCTLSMNHDTNCEPHDAGADSLCKYQSQLGNKVFMCKTCLKNKQRVIVVPKTSSASDNSFMGFTKYIWSGYVYECSNCGIIYRSREHWYGNEDEEKVLHIEFRHVWPQGPSVLDGTHNAARKVLEGFELVADAISSVSLKPTKILSEWTADQINPSYWVPNSEITKCCA--C-EEIFTCNEQKHHCRACGKGFCSECSSKQRPVPERGW-E-QP--------------VRVCDQCYSGKDQDEEVD------I--VKEPVTARMVGEAVTSAVGAVTSVFNYPLGMMKNSARPVYWVPDEEITSCCVCDSKFGPRLSIHHCRACGHGVCEDCSPSKRPVPFRGWDYPVRVCTKCEKKTD--
>EOG091F0118|Lottia_gigantea|HW05_Caloria_elegans|TRANSCRIPT
-----------------------------------------------------------------------------NNSMAFTSAT--------------------------------S-------NSFHSDNSGSSIPDICMQVDT---PSTT---RQDGPCD--C--PVKGFILVDEQEVLQVKNSDDFVEKLGCTKDETFKVVSIFGNTGDGKSHTLNHVFFGGSDVFMTSINQSSCTMGVWCALNSKFKTIVMDTEGLLGSSSNENQRTRLLLKILAISDIVIYRTRAERLHNDMFAFLSSASKAYCKHFTKELEYASKKY--GIPESSLGPTLVVFQETTHTEVLKGS-QEPVRKSASGVLREMFVKSDNPIDAFRNVCYIGVKTTKQP-TRFDTLQQCLTRELQDNSIRVPRKVEVIFNCLKALNDKFSDKIEAPQLNTFPDQYFTCTSKCLACSVRCTLSMNHDTNCEPHDAGVDTLCKYQIQLGNKVFMCKTCLKNKQRVIVVPKTSSSSDNSFMGFTKYIWSGYVYECSNCGIIYRSREHWYGNEDEEKVLHVEFRHVWPQGPAVLDGTHNAARKVLEGFELMADAISSVSLKPTKILSEWTADQINPSYWVPNSEITKCCG--C-EGLFTCNEQKHHCRACGKGFCSECSSKQRPVPERGW-D-QP--------------VRVCDKCYS----DEEVD------I--VKEPVTARKVGEAVTSAVGAVTS-----------------------------------------------------------------------------------
>EOG091F0118|Lottia_gigantea|HW12_Facelina_rubrovittata|TRANSCRIPT
----------RTSIKYCEEKYSCPVFNTQAYYFCKDC-NSAQCQACERDIHCNCRKLEFDFHLREKLPEFPESSLCQSSKFKLFCSERNFQDLWCNTCCIYFCFTCYDKYHSTEKKRQHS-------NSFHSDISSSSIPDICMQVDK---SGSN---KQDSPCD--P--IVKGFILVDEQEVLQVKDCDDFIEKLGCAKEETFKVVSIFGNTGDGKSHTLNHVFFGGSEVFLTSTNQSSCTLGVWCALNSKFKAIVMDTEGLLGSSTNENQRTRLLLKILAVSDIVIYRTRAERVHNDMYAFLSSASKAYCKHFTKELEHASKKY--GIPESSLGPTLVVFQETTHTEVLKGS-QEPVKKSASGVLREMFVNSGNPIDAFRNLCYIGVKTTQEP-TRFESLGKCLSTELSDNTIRIPRKVEIIFNCLKALNDKFSDKIEAPQLNTFPDQYFTCTSKCLACSARCTLSMNHDTNCEPHDAGINTLCQYQSQLGNKVFMCKTCLKNKQKVVVVPKTSSSSDNSFMGFTKYIWSGYVYECSNCGIIYRSREHWYGNEEEEKMLHVEFRHVWPQGPAVLDGTHNAARKVLEGFELVADAISSVSLKPTKILSEWTADQINPSYWVPNSEITKCCA--C-EELFTCNEQKHHCRACGKGFCSECSNKQRPVPERGW-D-QP--------------VRVCDKCYSGKDQDEEVG------I--VKEPVTARMVGEAVTSAVGAVTSVFNYPIGMMKNSARPGYWVPDEEITTCCVCDNKFGLRLPIHHCRACGKGVCEDCSPSKRPVPFRGWDYPVRVCTKCEKKTDNI
>EOG091F0118|Lottia_gigantea|JG02_Antaeolidiella_chromosoma|TRANSCRIPT
---------------------------------------------------------------------------------------------------------------------------------------------------------------------------------------------------------------------------------------------------------------------------------------------------------------------------------------------------------------------------------------------------------------------------------------------------------------------------------------------------------------------------------------------------------------------------------------------------------------------------------------INPSYWVPNSEITKCCS--C-EELFTCNEQKHHCRACGKGFCSECSSKQRPVPERGW-D-QP--------------VRVCDKCYS----DEE---------------------------------------------------------------------------------------------------------------------
>EOG091F0118|Lottia_gigantea|HW14_Flabellina_affinis|TRANSCRIPT
------------------------------------------------------------------------------------------------------------------------------------------------------------------------------------------------------------------------------------------------------------------------------------------------------------------------------------------------------------------------------------------------------------------------------------------------------------------------------------------------------------GNKVFMCKTCLKNKQKVIVVPKTSSTSDNSFMGFTKYIWSGYVYECSNCGIIYRSREHWYGNDDEDKVLHVEFRHVWPQGPAVLDGTHNAARKVLEGFELVADAISSVSLKPTKILSEWTADQINPSYWVPNSEITKCCA--C-EELFTCNEQKHHCRACGKGFCSECSSKKRPVPERGW-D-QP--------------VRVCDKCYSGEEV------------------------------------------------------------------------------------------------------------------------
>EOG091F0118|Lottia_gigantea|JG27_Phidiana_lynceus|TRANSCRIPT
----------------------------------------------------------------------------------------------------------------------------------------------------------------------------------------------------------------------------------------------------------------------------------------------------------DMYAFLSSASKAYCKHFTKELEYASKRY--GIPESSLGPTLVVFQETTHTEVLKGS-QEPVKKSASGVLREMFIKSDNPIDAFRNVCYIGVKTTKPP-TKFDMLQQCLIRELQDNTIRVPRRVEVIFNCLKALNDKFSDKIEAPQLNTFPDQYFTCTSKCLACSARCTLSMNHDTNCEPHDAGADTLCKYQSQLGNKVFMCKTCLKNKQRVIVVPKTSSSSDNSFMGFTKYIWSGYVYECSNCGIIYRSREHWYGNEDEEKVLHVEFRHLWPQGPAVLDGTHNAARKVLEGFELVADAISSVSLKPTKILSEWTADQINPSYWVPNSEITKCCG--C-EGLFTCNEQKHHCRACGKGFCSECSSKQRPVPERGW-D-HP--------------VRVCDKCYS----DEEVD------I--VKEPVTARKVGEAVTSAVGAVTS-----------------------------------------------------------------------------------
>EOG091F0118|Lottia_gigantea|JG03_Austraeolis_stearnsi|TRANSCRIPT
-----------------------------------------------------------------------------NNSMAFTSAT--------------------------------S-------NSFHSDQSGSSIPDICMQVDT---TGTT---KQEGPCD--Y--PFKGFILVDEQEVLQVKNSDDFVERLGCAKDDTFKVVSIFGNTGDGKSHTLNHVFFGGSEVFLTSINQYSCTMGVWCALNPEFKTIVMDTEGLLGSSSNENQRTRLLLKILAISDIVIYRTRAERLHNDMYAFLSSASKAYCKHFTKELEYASKKY--GIPESSLGPTLVVFQETTHTEVLKGS-QEPVKKSASGVLREKFVKSHNPIDAFRNVCYIGVKTTQQP-TRFDTLRQCLTRELQDNSIRVPRKVEVIFNCLKALNDKFSDKIEAPQLNTFPDQYFTCTSKCLACSARCTLSMNHDTNCEPHDAGVDTLCKYQNQLGNKVFMCKTCLKNKQRVIVVPKTSCSSDNSFMGFTKYIWSGYVYECSNCGIIYRSREHWYGNEDEEKVLHVEFRHMWPQGPSVLDGTHNAARKVLEGFELVADAISSVSLKPTKILSEWTADQINPSYWVPNSEITKCCG--C-EGLFTCNEQKHHCRACGKGFCSECSSKQRPVPERGW-D-QP--------------VRVCDKCFS----DEEVD------I--VKEPVTARKVGEAVTSAVGAVTS-----------------------------------------------------------------------------------
>EOG091F0118|Lottia_gigantea|JG12_Dondice_parguerensis|TRANSCRIPT
--------------------------------------------------------------------------------------------------------------------------------------------------------------------------------------------------------------------------------------------NQSSCTMGVWCALNKKYKTIVMDTEGLLGSSSNENQRTRLLLKILAVSDIVIYRTRAERLHNDMYAFLSSASKAYCKHFTKELEHASKKY--GIPESSLGPTLVVFQETTHTEVLKGT-NEPVKKSASGVLREMFVKSGNPIDAFRNVRYIGVKTVQQP-TKFDLLQQCLTKELHDNTIRAPRKVEIIFNCLKALNDKFSDKIEAPQLNTFPDQYFTCTSKCLACSARCTLGMNHDTNCEPHDAGTDSLCKYQNQLGNKVFMCKTCLKNKQRVIVVPKTSSASDNSFMGFTKYLWSGYVYECSNCGVIYRSREHWYGNEDEERVLHVEFRHVWPQGPAVLDGTHNAARKVLEGFELVADAISSVSLKPTKILSEWTA-------------------------------------------------------------------------------------------------------------------------------------------------------------------------------------------------------------------
>EOG091F0118|Lottia_gigantea|HW17_Hermissenda_crassicornis|TRANSCRIPT
-----------------------------------------------------------------------------------------------------------------------S-------NSFHSDQSGSSIPDVCMQVDF---S-AL---RQDGDYD--PPAPAGGFILVDEQEILQVKNADDFVEKLGCSKDETFKVVSIFGNTGDGKSHTLNHVFFGGSDVFLTSTNQSSCTMGVWCALNKQYKTIVMDTEGLLGSSSNENQRTRLLLKILAVSDIVIYRTRAERLHNDMYAFLSSASKAYCKHFTKELEHASKKY--GIPESSLGPTLVVFQETTHTEVLKGT-HEPVKKSASGVLREMFVKSGNPIDAFRNVCYIGVKTVKQP-TKFELLQQCLTRELHDNSIRVPRKVEIIFNCLKALNDKFSDKIEAPQLNTFPDQYFTCTSKCLACSARCTLSMNHDTNCEPHDAGADSLCKYQNQLGNKVFMCKTCLKNKQRIIVVPKTSSASDNSFMGFTKYIWSGYVYECSNCGIIYRSREHWYGNEDEEKMLHVEFRHVWPQGPAVLDGTHNAARKVLEGFELVADAISSVSLKPTKILSEWTADQINPSYWVPNSEIMKCNS--C-EELFTCNEQKHHCRACGKGFCMECSSKQKPVPERGW-D-QP--------------VRVCDKCYS----DEEV--------------------------------------------------------------------------------------------------------------------
>EOG091F0118|Lottia_gigantea|NC05_Hermissenda_crassicornis|TRANSCRIPT
-----------------------------------------------------------------------------------------------------------------------S-------NSFHSDQSGSSIPDVCMQVDF---S-AL---RQDGDCD--PPAPAGGFILVDEQEILQVKNADDFVEKLGCSKDETFKVVSIFGNTGDGKSHTLNHVFFGGSDVFLTSTNQSSCTMGVWCALNKQYKTIVMDTEGLLGSSSNENQRTRLLLKILAVSDIVIYRTRAERLHNDMYAFLSSASKAYCKHFTKELEHASKKY--GIPESSLGPTLVVFQETTHTEVLKGT-HEPVKKSASGVLREMFVKSGNPIDAFRNVCYIGVKTVKQP-TKFELLQQCLTRELHDNSIRVPRKVEIIFNCLKALNDKFSDKIEAPQLNTFPDQYFTCTSKCLACSARCTLSMNHDTNCEPHDAGADSLCKYQNQLGNKVFMCKTCLKNKQRIIVVPKTSSASDNSFMGFTKYIWSGYVYECSNCGIIYRSREHWYGNEDEEKMLHVEFRHVWPQGPAVLDGTHNAARKVLEGFELVADAISSVSLKPTKILSEWTADQINPSYWVPNSEIMKCNS--C-EELFTCNEQKHHCRACGKGFCMECSSKQKPVPERGW-D-QP--------------VRVCDKCYSGKDKDEEVD------I--VKEPVTARKVGEAVTSAVGAMTSVFNYPLGMMKNSARPSYWIPDDEISSCCVCDNKFGPRLYIHHCRACGKGVCEECSPSKRTVPFRGWDYPVRVCKKCE------
>EOG091F0118|Lottia_gigantea|JG23_Melibe_leonina|TRANSCRIPT
---------------------------------------------------------------------------------------------------------------------------------------------------------------------------------------------------------------------------------------------------------------------------------------------------------------------------------------------------------------------------------------------------------------------------------------------------------------------------------------------------------------------------------KTSSSSDSSFFGFTKYIWSGYVYECNNCGIIYRSREHWYGNEEEEKVLHVEFRHVWPQGPAVLDGTHNAARKFLEGFELVADAISTVSLRPTRILSEWTADQINPAYWVPNSEITKCSS--C-EEIFTCNEQKHHCRACGKGFCAECSSKQRPVPERGW-E-QP--------------VRVCDKCYS----DEEAD------S--VKEPVTA---------------------------------------------------------------------------------------------------
>EOG091F0118|Lottia_gigantea|JG15_Favorinus_auritulus|TRANSCRIPT
-----------------------------------------------------------------------------------------------------------------------------------------------------------------------------------------------------------------------------------------------------------------------------------------------------------------------------------------------------------------------------------------------------------------------------------------------------------------------------------------------------------------------------------------------KYIWSGYVYECSNCGIIYRSREHWYGNEDEEKVLHIEFRHVWPQGPAVLDGTHNAARKVLEGFELVADAISSVSLKPTKILSEWTADQINPSYWVPNSEITKCCA--C-EEIFTCNEQKHHCRACGKGFCSECSSKQRPVPERGW-E-HP--------------VRVCDQCYS----DEEVAR--------------------------------------------------------------------------------TCDECYEQ--------------------------
>EOG091F0118|Lottia_gigantea|JG10_Dirona_picta|TRANSCRIPT
--------------------------------------------------------------------------------------------------------------------------------------------------------------------------------------------------------------------------------------------------------------------------------------------------------------------------------------------------------------------------------------------------------------------------------------------------------------------------------------------------------------------------------------------------------------IIYRSREHWYGNEDEEKVLHIEFRHVWPQGPAVLDGTHNAARKVLDGFELVADAISSVSLKPTKILSEWTADQINPAYWVPNSEIRKCTN--C-EELFTCNEQKHHCRACGKGFCTKCSSKQRPVPE-----------------------------------------------------------------------------------------------------------------------------------------------------------
>EOG091F0118|Lottia_gigantea|JG32_Unidentia_angelvaldesi|TRANSCRIPT
---------------------------------------------------------------------FPQSSDNANNSMAFTSA---------------------------------C-------NSFHSDHSNSSIPDICLQAGK---S------NDGSNCD--P--PVKGFLLVDEQEILQVRDSDEFVEKLGCTRNETFKVVSIFGNTGDGKSHTLNHVFFGGDEVFLTSTNQSSCTMGVWCALNLQYKTIIMDTEGLLGSSSNENQRTRLLLKILAVSDIVIYRTRAERLHNDMYAFLSSASKAYCKHFTKELEHASKKY--GIPESSLGPTLVVFQETVHTDVLKSV-QEPVKKSASGVLREMFVKSGNPIDAFRNVCYIGVKTSKPP-TKFEMLQKCLSQELQDNTIRIPRKAEIIFNCLKTLNDKFSDKIEAPQLNTFPDQYFTCTSKCLACNARCTLSMNHDTNCEPHDAGADSLCKYQSQLGNKVFMCKTCLKNKQKVIVVPKTSSSSDNSFMGFTKYIWSGYVYECSNCGIIYRSREHWYGNEDEEKVLHVEFRHVWPQGPAVLDGTHNAARKVLEGFEMVADAISSVSLKPTKMLSEWTADQINPAYWVPNSEILKCFT--C-EELFTCNEQKHHCRACGKGFCNECSSKQRPVPERGW-E-QP--------------VRVCDKCYS----EAEAD------M--NKEPVTA---------------------------------------------------------------------------------------------------
>EOG091F0118|Lottia_gigantea|JG04_Berghia_stephanieae|TRANSCRIPT
----------------------------------------------------------------------------------------------------------------------------------------------------------------------------------------------------------------------------------------------------------------------------------------------------------------------------------------------------------------------------------------------------------------------------------------------------------------DQYFTCTSKCLACSSRCTLSMNHDTECEPHDPGSNILCKYQNQLGNKVFMCKTCLKNKQRVIVIPKTSSSSDNSFMGFTKYIWSGYVYECSNCGIIYRSREHWYGNEDEEKVLHVEFRHVWPQGPAVLDGTHNAA-------------------------------------------------------------------------------------------------------------------------------------------------------------------------------------------------------------------------------------------------
>EOG091F0118|Lottia_gigantea|NC04_Fiona_pinnata|TRANSCRIPT
--------------------------------------------------------------------------------------------------------------------------------------------------------------------D--T--LVKSFFLIDEQEILQVKDSDEFIDKLGSFNNKTFKVVSIFGNTGDGKSYTLNHTFFGGKEVFLTSTHQTSCTMGVWCSLNQEHKTIVMDTEGLLGSSSNENQRTRLLLKILAVSDIVIYRTRAERLHNDMYAFLSSASKAYLKHFTKELEHASKKY--GIPESSLGPTLVVFQETVHTDVLKGT-KAPVKKSESGILREMFSKSGNPIDAFRNVCYIGVKTSHPP-TKFDKLQQCLIRELQDNSIRAPRKADIIFNCLKALNEKFSDKIEAPQLNTFPDQYFTCSSKCLACSARCTLSMNHNTDCEQHDAGKDSLCKYQNQLGNKVFMCKTCLKNKQKIIVIPKTSSSSDNSFFGFTKYIWSGYVYECSNCGIIYRSREHWYGNEDEEKVLHVEFRHVWPQGPAVLDGTHNAARKVLEGFETVADAISSVSLKPAKILSEWTADQINPSYWVPNSEIVKCTS--C-EELFTCNEQKHHCRACGKGFCSECSSKQRAVPERGW-E-QP--------------VRVCDKCYSGKGQGDEVD------I--AREPVTARKVGEAVTTAMGAVTSVFNYPLGMMKNSARPSYWVPDEEIKSCCVCERNFGPRLGIHHCRACGNGVCGDCSPNKRTVPFRGWDYPVRVCNKCEK-----
>EOG091F0118|Lottia_gigantea|JG25_Palisa_papillata|TRANSCRIPT
-------------------------------------------------------------------------------------------------------------------------------------------------------------------------------------------------------------------------------------------------------------------------------------------------------------------------------------------------------------------------------------------------------------------------------------------------------------------FTCTSKCLACSARCTLSMNHDTNCEPHDAGVDTLCKYQNHLGNKVFMCKTCLKNKQRVIVVPKTSSSSDNSFMGLTKYIWSGYVYECSNCGIIYRSREHWYGNEDEEKVLHVEFRHMWPQGPCVLDGTHNAARKVLEG-----------------------------------------------------------------------------------------------------------------------------------------------------------------KNSARPSYWVPDEEITSCCVCDNKFGPRLSIHHCRACGQGVCEDCSPSKRTVPFRGWDYPVRVCSKCENKTD--
>EOG091F0118|Lottia_gigantea|HW11_Eubranchus_exiguus|TRANSCRIPT
----------------------------------------------------------------------------------------------------------------------------------SFHSEHGSIPDICMQTDVPGSSCNV---NRFDKDE--P--LVKGFLLLDEQERLQVKTHEDFVAKLGCAKDETFKVISIFGNTGDGKSHTLNHMFFQGKEVFLTSRQQSSCTMGVWCALNSKHKTIVMDTEGLLGSSSNENQRTRLLLKILAVSDVVIYRTRAERLHNDMYSFLSGASKAYCKHFTKELEHASQKY--GIPQSSLGPTLVVFQETVHTEVLKGT-LEPVKKSASGVLREMFAKSGNPIDAFRNVRYIGLKTTSPP-TNFDLLTKSVIKELEDNAVRAPRKVEVIFSCLKALNDKFSNKLEAPQLNTFPDQYFTCTSKCLACSARCTLGMNHDTNCEPHDSGNDSLCRYQSDLGNKVLMCKSCLKNKKKVIITPKTSSSNDNSFMGFTRYIWAGYVYECTNCGIIYRSREHWYGNEDEEKVLHVEFRHVWPQGHVALDGTHNAARKVLEGIELVADAISSVSLKPTKILSEWTADQINPSYWVPNSDIIKCTL--C-EMIFTCNEQKHHCRACGKGFCTECSSKQRPVPDRGW-E-DP--------------VRVCDTCYSGKQPDNEED------I--ARETITARKVGEAVTSAFGAMGSVFNYPLGMMKNSARPSYWVPDDEIESCCVCQKLFGPRLPIHHCRACGHGVCSECSPGKRTVPFRGWDYPVRICTNCENKADNI
>EOG091F0118|Lottia_gigantea|JG24_Noumeaella_rubrofasciata|TRANSCRIPT
------------------------------------------------------------------------------------------------------------------------------------------------------------------------------------------------------------KVVSIFGNTGDGKSHTLNHVFFEGKEVFHTSTNQSSCTMGVWCALNSKYKTIVMDTEGLLGSSSNENQRTRLLLKILAVSDIVIYRTRAERLHNDMYAFLSSASKAYCKHFTKELEHASVK-------------------------------------------------------------------------------------------------------------------------------------------------------------------------------------------------------------------------------------------------------------------------------------------------------------------------------------------------------------------------------------------------------------------------------------------------------------------------------------------------------------------
>EOG091F0118|Lottia_gigantea|JG07_Cuthona_albocrusta|TRANSCRIPT
--------------------------------------------------------------------------------------------------------------------------------------SNSSIPDICMQTEQ---SS-NLKHENGNDND--F--LVKGFLLLDEQEVLQVKSSDEFIDKLGSTNKDTFKVVAIFGNTGDGKSHTLNHTFFGGKEVFLTSTNQTSCTMGVWCALNEKNKTIVMDTEGLLGSSSNENQRTRLLLKILAVSDIVIYRTRAERLHNDMYAFLSSASKAYLKHFTKELENASKKF--DIPETSLGPTLVVFQETFHTEVLKGT-KEPVQKSASGVLREMFIKSGNPIDAFRNVCYIGLKTVKSP-TKFDQLQQCLQKELQDNSIRAPRKAEIIFSCLKALNDKFSDKIEAPQLNTFPDQYFTCTSKCLACNSRCTLGMNHDS--VPHHAGEDKSCKYQNQLGNKVFMCKTCLKNSEKIIVVPKTSSSADNSFLGFTKYIWSGYVYECSNCGIIYRSREHWYGNEEEEKVLHVEFRHVWPQGPSQLDGSHNAARKMLEGFESVADAISSVSLKPAKYLSEWTADQINPSYWVPNSEIIKCTQ--C-AGPFTCNEQKHHCRACGKGFCADCSQQHRPVPERGW-D-LP--------------VRVCDGCFS----EGQV--------------------------------------------------------------------------------------------------------------------
>EOG091F0118|Lottia_gigantea|JG30_Tritonia_festiva|TRANSCRIPT
-----------------------------------------------------------------------------------------------------------------------------------------------------------------------------------------------------------------------------------------------------------------------------------------------------------------------------------------------------------------------------------------------------------------------------------------------------------------------------------------------------------------------------------------------------------------------------------------------LDGTHNAARKVLEGFELVADAISSVSLKPTKMLSEWTADQINPSYWVPNSEITKCSD--C-GDPFTCNEQKHHCRACGKGFCTECSSKRRPVEE-----------------------------------------------------------------------------------------------------------------------------------------------------------
>EOG091F0118|Lottia_gigantea|NC07_Tritonia_diomedea|TRANSCRIPT
-------------------------------------------------------------------------------------------------------------------------------------QSSSSIPDICSQVEPPG-TSRK---SKVVDCD--P--PVKGFLLLDEQEVLQVKDPAEFVEKLGCAWDDTFKVVSIFGNTGDGKSHTLNHAFFGGADVFLTSTSQSSCTMGVWCALNAQRKTIVMDTEGLLGSSSNDNQRTRLLLKVLAVSDIVIYRTRAERLHNDMYSFLSNASKAYCKHFTKELELTSKKL--NIPESSLGPTLIVFQETTHTKVIQDV-QGEVKKSASGVLREEFMKSENPIDAFRNLCYIGVQTVNSP-TSFESLEKCLSKELLDNSVRIPRRGEVVFKRLKALNDKFSDKIEAPQHNTFPDQYFTCTSKCLSCSSRCTLSMNHDTNCEPHDAGANSLCKYNSQLGNKVFMCKECLRNKRKVIVVPKTSSSSDSSLMGFTKYIWSGYVYECANCGIIYRSRGYWYGNEDEEKVFHIEFRHVWPQGPAVLDGTHNAARKVLEGFELVADAISSVSLKPTKMLSEWTADQINPSYWVPNSEITKCSH--C-GDPFTCNEQKHHCRACGKGFCTECSSKRRPVEERGW-E-QP--------------VRVCDKCYSGNGEEGASD------Q--GKEAMTARKVGEAVTSAVGAVTSVFSYPLDMMKNSARPSYWIPDDQIESCCVCSSKFGIRLPIHHCRACGHGVCEECSRNKRTVPFRGWDYPVRICDKCEKKTD--
>EOG091F0118|Lottia_gigantea|NC08_Tritonia_hamnerorum|TRANSCRIPT
----------------------------------------------------------------------------------------------------------------------------------------------------------------------------KGFLLLDEQEVLQVKDPIEFIDKLGCTWDDTFKVVSIFGNTGDGKSHTLNHIFFDGAEVFLTSTSQSSCTMGVWCALNVQRKTIVMDTEGLLGSSSNENQRMRLLLKILAVSDVVIYRTRAERLHNDMYSFLSNASKAYCKHFTKELELTSKKF--GIPESCLGPTLIVFHETTYTEVIQDT-KGEVNKSASGLLRDEFVKSENPIDAFKDLRYIGVKTVRPP-TSFESLQKCLSKELQDNSVRTPRRGEIIFNRLKALNDKFSDKIEAPQHNTFPDQYFTCTSKCLSCSSRCTLSMNHDTNSEPHDAGADCLCNYNSQLGNKVFMCKDCLRNKRKEIVVPKTSAASDGSFMGFTNYIWSGYVYECSHCGIIHKSRKYWYGNEDEEKVFHIEFRHVWPQGPAVLDGTHNAARKVLEGIELVAGAISSVSLKPTKMLSEWTADQINPSYWVPNSEIVKCTS--C-ENPFTNNEQKHHCRACGKGFCSECSSKKRPVLERGW-E-QP--------------VRVCDKCFSGNSEEGAND------Q--SKEAMTARKVGEAVTSAVGAVTSVFNYPLDIMKNSARPSYWVPDDQIESCCVCSNKFGLRLPIHHCRACGQGVCQECSPNKRKVPFRGWDYDVRICNNCEKKTD--
>EOG091F0118|Lottia_gigantea|HW18_Janolus_cristatus|TRANSCRIPT
-----------------------------------------------------------------------------------------------------------------------S-------NSFHSDQSNSSIPDICLQAEQSG-NGTS---NHDADRN--P--TVKGFLLIDEQEVLKVYDSDDFTQRLGCATDDTVKVVSIFGNTGDGKSHTLNHVFFGGEEVFLTSTNQSSCTMGVWTALNAQHKTIIMDTEGLLGSSSNENQRTRLLLKILAVSDIVVYRTRAERLHNDMFAFLSSASKAYCKHFTKELQHASKKY--GIPETSLGPSLVVFQETNHTDVLKDV-REPVKKSATGVLREMFVKSGNPIDAFRNVYYVGVRTTKPP-TRFDTLQKCLSRELQDNSIRAPRKVEIIFNCLKALNDKFSDKIEAPIHNTFPDQYFTCTSKCLACSGRCTLSMNHDTNREPHDTGAGHLCKYQSQLGNKVFMCKTCLKNKQKVVVIPKTSSSSDNSFMGFANYIWSGYVYECSNCGIIYRSREHWYGNEDEEKVLHVEFRHIWPQGPAGLDGTHNAARKVLEGCESVVDAISSLSLKPTKLLSEWTADQINPAYWVPNSEITKCTS--C-EEFFTCNEQKHHCRACGKGFCSQCSSNKRPVPERGW-D-QP--------------VRVCDLCFPGKDKDGKSD------V--GQETMTARKVGEAVTSAMSTVTSMFNYPIEVMKNSARPGYWVPDEEIKACCVCRQEFGPRLSIHHCRACGYGVCEMCSPSKRAVLFRGWDYPVRVCTKCEKKTD--
>EOG091F0118|Lottia_gigantea|JG19_Janolus_barbarensis|TRANSCRIPT
-----------------------------------------------------------------------------------------------------------------------------------------------------------------------------------------------------------------------------------------------------------------------------------------AVSDIVIYRTRAERLHNDMFVFLSNASKAYCKHFTKELQHASK-----------------------------------------------------------------------------------------------------------------------------------------------------------------------------------------------------------------------------RSREHWYGNEDEEKVLHVEFRHIWPQGPAGLDGTHNAARKVLEGCESVVDAISSLSIKPTKVISEWTADQINPAYWVPNSEITKCTS--C-EEFFTCNEQKHHCRACGKGFCTQCSSKKRPVPERGW-D-QP--------------VRVCDMCFP----EGDVG------G--GKETLTA---------------------------------------------------------------------------------------------------
>EOG091F0118|Lottia_gigantea|HW07_Cuthona_caerulea|TRANSCRIPT
--------------------------------------------------------------------------------------------------------------------------------------SNSSIPDICMQVEQ---SSSNFKHDNVNEID--S--LVKGFLLLDDQEILQVKNSEEFIDKLGSLNNETFKVVSIFGNTGDGKSHTLNHTFFRGKEVFLTSINQTSCTMGVWCALNQETKTIVMDTEGLLGSSSNENQRTRLLLKILAVSDIVIYRTRAERLHNDMYSFLSSASKAYLKHFTKELEHASKSY--GIPESSLGPTLVVFQETVHTDVLKAT-KEPVKKPASGVLREMFIKSGNPIDAFRNVFYIGVKTTKPP-TKFDQLQQCLLKELQDNSIRAPRKAEIIFNCLKALNDKFSDKIEAPQLNTFPDQYFTCTSKCLACQARCTLGMNHDTDSEPHNAGEDSLCKYQNHLGNKVFMCKTCLKNKEKRIVVPKTSSSSDNSFFGFTKYIWSGYVYECSNCGIIYRSREHWYGNEEEEKVLHVEFRHIWPQGPSQLDCSHNAARKVLDGFETVADAISSVSLKPAKYLSEWTADQINPSYWVPNSEITKCAKSDCRTGFFTCNEQKHHCRACGKGFCSDCSSKERAVPERGW-D-LP--------------VRVCDDCFSGKDKG-KQD------A--ANEPVTARKVGEAVSSAVGAVTSVFNYPFGMMKNSARPSYWVPDEEIKSCCVCGKEFGPRLSIHHCRACGNGVCGECSPNKRVVEFRGWDYPVRVCNKCEK-----
>EOG091F0118|Lottia_gigantea|HW21_Tritonia_manicata|TRANSCRIPT
-----------------------------------------------------------------------------------------------------------------------T-------SNFHSDQSSPIIPDICSQVKPPG-SVKK---PKEVDCD--P--PVKGFLLIDEQEVLQVKDTDDFINKLGCGKNDMFKVVSIFGNTGDGKSHTLNHVFFGGAEVFLTSPSQRSCTMGAWCALNAKRKTIVVDTEGFLGSSSNENQRTRLLLKILAVSDIVIYRTRADRLHNDMYTFLGDASKAFLEHFTPELKHISEKF--AIPQRNLCPSLIVFHETRHTNVLQDIVQGEVKKPASALLRDAFAESKNPIDAFKNVIYIGVKTDNHP-TSFDSLQKCLIKELEDNNCRSPRRGEFIFKCLKALNDKFSDAIDAPQRNTFPEQFFTCTSKCLACSARCTLSMNHDSNLEPHDAGPNCLCKYDNQLGNKVFLCKKCLSEKRKVIVVPTTSSTKDSSLMGFTKYIWSGYVYECAHHGVIHRSRNYWYGNEDEEKVFHIEFRHMWPQGPAVLDGTHNAARKVLEGFELVADAISSVSLGPTKMLSEWTADQINPSYWVPNSEITNCSQ--C-NGPFISNEQKHHCRACGKGFCSECSSKRRPVVERGW-E-QP--------------VRVCDNCFSGNDKEGTDD------M--EKEPMTARKVGEAVTSAVGAVTSVFNYPLDMVKNSARPSYWVPDDQIESCFVCSNKFGIRLPIHHCRACGQGVCHDCSPNKRKVLFRGWDYPVRVCKKCE------
>EOG091F0118|Lottia_gigantea|HW01_Armina_tigrina|TRANSCRIPT
------------------------------------------------------------------------------------------------------------------------------------------------------------------------------------------------------------------------------HVFFGGQEVFLTSTSQTSCTMGVWCTCDPKSNTIIMDTEGLLGSSPNDNQRTRLLLKIFAVSDIVIFRTRAERFHTDMFIFLSNASKAYSEHFTKELEHASKKY--DIPPSKIGPTLIIFQETIHTDVLSDV-KEPVQKPASKILSDMFVNSKNPIDAFRDLLYVGVKTAKPP-TSFQSLQLSLFEKLKDNSVRVPRKVEVIFNCLKAVNDKFNDKIETPQSNTFPDEYFTCTSKCLACNARCTLGMNHDLHSEPHNAGANSLCQYQSQLGNKVFMCKTCLKNKEKVIVIPKTSSTSDNSFFGFTKYIW-----------------EHWYGNEDEEKVLHVEFRHVWPQGPSVFDGTHNAARKVLEGFEFMADAISNVSLKPTKILSEWTADQINPTYWVPNSEIIKCSN--C-QELFTCNEQKHHCRACGKGFCSDCSSKKRPVPERGW-E-EP--------------VRVCNECF-----------------------------------------------------------------------------------------------------------------------------
>EOG091F0118|Lottia_gigantea|JG06_Catriona_columbiana|TRANSCRIPT
-------------------------------------------------------------------------SDNANNSMAFIST---------------------------------T-------SSHHSNNSNSSIPDICIQAEQ---SLNF---NHDDSNE--S--LVKGFLLLDDQEVLQVKNCDEFIDKLGGSSNDTFKVVSIFGNTGDGKSHTLNHTFFGGKEVFLTSPHQTSCTMGVWAALDDKSKTIIVDTEGLLGSSSNENQRTRLLLKILAVSDIVVYRTRAERLHNDMYTFLSNASKAYCKHFTKELEHASKKY--DIPETNLGPTLVVFQETFHTDVLKGT-TEPVRKSASGVLREMFVKSGNPIDAFKTVCYIGVKTTKPP-TRFDQLRQCLMKELHDNSVRSPRKAKVIFNCLQALNNKFSDKIEAPQLNTFPDQYFTCTSKCLACQARCTLSMNHDKDCESHKA-MDKRCQYQNQLGNKVFMCKTCLKNGKEVMVVPKTSSSGDNSFFGFTKYIWSGYVYECCNCGIVYRSREHWYGNEEEEKVLHVEFRHVWPQGPSQLDGSHNAARKVLEGLGSMADTISSVSLKPAKILSEWTADQINPSYWVPNSEIIKCTK--C-GELFTCNEQKHHCRACGKGFCTDCSSKQRSVPERGW-P-LP--------------VRVCDACYSGKDKDGQDD------V--LAEPVTARKVGEAVTSAVGAVTSVFNYPLGLMKNSARPSYWVADEDIKNCCVCQGQFGPCRPIHHCRVCGHGVCAECSPNKRTVPFRGWDYPVRVCNGCEK-----
>EOG091F0118|Lottia_gigantea|JG26_Phestilla_sp|TRANSCRIPT
-----------------------------------------------------------------------------------------------------------------------------------------------------------------------------------------------------------------------------------------------------------------------------------------------------------------------------------------------------------------------------------------------------------------------------------------------------------------------------------------------------CKYQSQLGNKVFMCKTCLKNGEDVIVMPKTSSSTDNSFFGFTKYIWSGYVYECQNCGIIYRSREHWYGNEEEEKVLHVEFRHVWPQGVVQLEGSHNAARKVLEGIESVADTISSVSLKPAKFLSEWTADQINPSYWVPNSEIIKCAK--C-GDLFTCNEQKHHCRACGKGFCTDCSSKQRSVPERGW-E-FP--------------VRVCDTCYSGKVKEGQED------I--VAEPVTARKVGEAVTSAMGAVTSVFNYPLGLMKNSARPSYWVPDEEIKSCCICQLEFGPRRSIHHCRVCGNGVCAECSPNKQTVPFRGWDYPVRVCNGCEK-----
>EOG091F0118|Lottia_gigantea|HW06_Cratena_peregrina|TRANSCRIPT
-------------------------------------------------------------------------------------------------------------------------------------------------------------------------------------------------------------------------------------------------------------------------------------------------RTRAERLHNDMYAFLSSASKAYCKHFTKELEHASKKY--GIPESSLGPTLVVFQETTHTEALKGT-HEPIKKSASGVLREMFVNSGNPIDAFRNLCYIGVKTAQHP-TRFDTLRQCITRELQDNSIRAPRKVEIIFNCLKALNDKFSDKIEAPRLNTF------------------------------------------------------------------------------------------------------------------------------------------------------------------------------------------------------------------------------------------------------------------------------------------EAVTSAVGAVTSVFNYPLGMMKNSARPSYWVPDEEITSCCVCQSRFGPRLPIHHCRACGKGVCEECSPSKRPVPFRGWDYPVRVCTKCEK-----
>EOG091F0118|Lottia_gigantea|HW15_Flabellina_babai|TRANSCRIPT
-------------------------------------------------------------------------------------------------------------------------------------------------------------------------------------------------------------------------------------------------------------------------------------------------------------------------------------------------------------------------------------------------------------------------------------------------------------------------------------------------------------------------------------------------------------------------------------------------------RKVLEGFELVADAITSVSLKPTKILSEWTADQINPSYWVPNSEITKCSS--C-EEMFTCNEQKHHCRACGKGFCSECSNKQRPVPERGW-D-QP--------------VRVCDKCFSGKDKGEETA------T--VQEAVTARKVGEAVTSAVGVMTSVFNYPLGMMKNSARPEYWVPDEDIDSCCVCNSKFGVRLAIHHCRACGQGVCEDCSQNKRAVPFRGWDYPVRVCNKCEKKTD--
>EOG091F0118|Biomphalaria_glabrata|JG14_Eubranchus_rustyus|TRANSCRIPT
-------------------------------------------------------------------------------------------------------------------------------------------------------------------------------------------------------------------------------------------------------------------------------------------------------------------------------------------------------------------------------------------------------------------------------------------------------------------------------------------------------------------------------------------------------------------------------------------------------------------------------------------------------------------------------------------------------------------------------------------------------------------GSVFNYPLGMMKNSARPSYWIPDEQIESCCVCENKFGPRLAIHHCRACGHGVCDECSPSKRAVPFR-------------------
>EOG091F0118|Crassostrea_gigas|JG18_Hermissenda_opalescens|TRANSCRIPT
---------------------------------------------------------------------------------------------------------------------------------------------------------------------------------------------------------------------------------------------------------------------------------------------------------------------------------------------------------------------------------------------------------------------------------------------------------------------------------------------------------------------------------------------------------------------------------------VWPQGPAVLDGTHNAARKVLEGFELVADAISSVSLKPTKILSEWTADQINPSYWVPNSEIMKCNS--C-EELFTSNEQKHHCRACGKGFCMECSSKQKPVPERGW-D-QP--------------VRVCDKCYSGKDKDEEVD------I--VKEPVTARKVGEAVTSAVGAMTSVFNYPLGMMKNSARPSYWIPDDEISSCCVCDNKFGPRLYIHHCRACGKGVCEECSPSKRTVPFRGWDYPVRVCKKCEMKTDNI
>EOG091F0118|Lottia_gigantea|NC06_Pleurobranchaea_californica|TRANSCRIPT
----------------------------------------------------------------------------------------------------------------------------------------------------------------------------------------------------------------------------------------------------------------------------------------------------------------------------------------------------------------------------------------------------------------------------------------------------------------------------------------------------LCRYQTQFGNKVFMCKHCLRNKEKVVVVPKTSSSSDSAWLGLTRYLWSGYVYECRNCGIIYRSREHWYGNEEEEKVLHVEFKHMWPQGHSSLEGTHNAARKVIDSLHYVADTISSVGLKPTKYLAEWTADQINPSYWVPNSDITKCSV--C-ELLFTCNEQKHHCRACGKGVCCDCSTKSRPVPEKGWGP-NP--------------VRVCDKCFS----E-----------------------------------------------------------------------------------------------------------------------
>EOG091F0118|Lottia_gigantea|HW03_Berthella_plumula|TRANSCRIPT
---------------------------------------------------------------------------------------------------------------------------------------------------------------EDSICD--H--LIPSFLLIDDQEVLQVKDANTFKDKLGCIPSETYKVVSIFGNTGDGKSHTLNHAFFKGHEMFVTSTCQTSCTLGVWCALDTENRIIIMDTEGLLGSSSNENQRTRLLLKILAVSDVVIYRTRAERLHNDMFVFLSNASKSYCKHFCQVLKSTSQKF--GIPESNLGPTLIVFHETTHTDVIKDT-KE---KSASGVLRDMFVKSGNSIDAFRNLCYIGVKTVTGT-TNFHPLRKCVHTQLKDNSIRTTRKPEIIFNALKTLNDKYSEEIETPQLNTFPDQYFTCTSRCLACNDRCTLSMNHDLDTQPHDSGPGKLCQYQNQYGNKVFMCKHCLRNKEKVVVVPKTSSSSDSAWLGLTKYLWSGYVYECRNCGIIYRSREHWYGNEEEEKVLHVEFRHVWPQSHSTLDGTHNAARKVIDSLHYMADTISSVGLKPTKYLAEWTADQINPSYWVPNSEITKCAV--C-ELLFTCNEQKHHCRACGKGVCMDCSAKSRPVPERGWGP-DP--------------VRVCDKCFSGKDPDAENG------T--SEETYTARKVGEAMTSTISAMASVFDYPMGVIKNSAKPLYWVPDDQIESCCVCARRFGPRLSIHHCRACGKGVCDECSPSKRIVAFRGWDYPVRVCNKCEKRTDR-
>EOG091F0118|Crassostrea_gigas|JG05_Bornella_anguilla|TRANSCRIPT
A----------------------------------------------------------------------------------FTS---------------------------------A-------GSFHSDHSGSSIPDICMQAK----------------------------------------------------------------------------------------------------------------------------------------------------------------------------------------------------------------------------------------------------------------------------------------------------------------------------------------------------------------------------------------------------------------------------------------------------------------------------------------------------------------------------------------------------------------------CF----SEGDTD------P--VKEPVTARKVGEVMTSAVGAVTSVFNYPIGMMKNSARPGYWVPDEDIKTCCVCNRKFGIRLSIHHCRVCGHGVCEECSPNKRTVPFRGW-----------------
>EOG091F0118|Lottia_gigantea|NC01_Armina_californica|TRANSCRIPT
-----KRPKTRSSIKYCEEKYSCPSYNTKAYYFCKDC-DSAQCQNCEKYIHC--SKPELEFHRRETLPEYLEIDLCQSYKVKLVCGEKNFPDLWCNNCSLYFCFTCYDKYHTTQKKRQH----------------------------------------KDDICD--P--LIKGFLLVDQEEILQVQDPDDFVRKLGCDRDETFKVVSIFGNTGDGKSHTLNHAFFDGQEVFVTSTSQSSCTVGVWCAYDAKSKTIIMDTEGLLGTSANDNIRTRLLLKILAITDVVIFRTRAERLHNDMCIFLSNASIAYCDYFTKELEHASKKY--DIAAKNLGPTLLVFQETTHTDVLRGV-KEPVEMSASKVLSEMFVKSNNPVDAFRKLLYVGVKTTKAP-TSFELLKQSISEELQDNTFRVPRKVEVIFSCLKALNDKYSDTIEARQLNTFPDQYFTCKSKCLACDARCTLGMNHDP--QDHDAGAKSLCKYQNQLGNKVFMCKTCLKNQEKVIVIPKTSSSSDNSFFGFTKYIWSGYVYECSNCGVIYRSREHWYGNEDEEKVLHVEFKHVWPQGPSAFDGTHNAARKVLEGFELMADAISNVSLKPTKMLSEWTADQINPTYWVPNSQIIKCSN--C-EDSFTCNEQKHHCRACGKGFCSECSSKKRPVPERGW-E-EP--------------VRVCDKCFS----D-----------------------------------------------------------------------------------------------------------------------
>EOG091F0118|Lottia_gigantea|NC02_Bathydoris_clavigera|TRANSCRIPT
---------------------------------------------------------------------------------------------------------------------------------------------------------------------------------------------------------------------------------------------------------------------------------TRLLLKILAVSDIIIYRTRAERLYNDMFVFLSNASKAYCEHFSQELKLASQKY--GIPESNLGPTLIVFQETAHTDTLQDS-AE---KSAVGLLRDKFIKSGNPIDAFRNVCYVGVKTLTPP-TKFHALRNTILQQLKDNSVRAPRKPEVIFQSLKALNDKFSEKIDTPQLNTFPDEYFTCTSKCKACGARCTLSMNHDTDTCPHDAGKDSLCQYQNQYGNKIFMCKKCLSNKRRNVVIPKTSSSSDSSLFGFTSFVWSGYVYECNSCGVIHRSREHWFGNEEEDKVLHVEFKHVWPQGPSSLDRTHNAARKVLESFSSVADTISSVSLKPTKYLSEWTADQINPAYWVPNAEIIKCSK--C-EMIFTCNEQKHHCRACGKGFCSECSSNKRLVPERGWGTANP--------------VRVCDHCFE----------------------------------------------------------------------------------------------------------------------------
>EOG091F0118|Lottia_gigantea|HW19_Polycera_quadrilineata|TRANSCRIPT
--------------------------------------------------------------------------------------------------------------------------SSDSFPDYLPNSRGKSRPDICVDADH---PGSV---NRIAMEESIC--EAKGFKLLDENEILQANDAEAFVKLLGCDKKDKFKVVSIFGNTGDGKSFTLNHTFFNGHEVFCTSSSQTSCTMGVWCAPDQRHKSIVIDTEGLLGTSNNENQRTRLLLKILAVSDVAIYRTRAERLHNDMFVFLSNASKAYCKHFAQELKSASNNY--GIPESSLGPVLVVFQETTHTDIIKGS-KE---RSADLILRVKFEESKNPIDAFKNVHYVGLKTSSPP-TNFQPLQKKIFQILEDNSVRSYRDPEIIFKTLKALNDKFSDKIETLQLNTFPDQYFTCNNKCLACSKRCTLSMNHNLDEQPHDAGRGQHCEYKSQLGNKVFMCKKCWLNSNKIIVVPKTSSSSDNSWLGLTKYIWSGYVYECKKCGIIFRSREHWYGNEDEEKVLHVEPRHVWPQGHSSLDKTHNAARKFLEGFNTVADTISSVSMKPTKYISEWTADKINPAYWIPNSEIIKCHNLSC-GRIFTCNEQKHHCRACGQGFCSTCSTKKKPVPERGWGE-VP--------------VRVCDDCY-----------------------------------------------------------------------------------------------------------------------------
>EOG091F0118|Lottia_gigantea|JG16_Flabellina_iodinea|TRANSCRIPT
-------------------------------------------------------------------------------------------------------------------------------------------------------------------------------------------------------------------------------------------------------------------------------------------------RTRAERLHNDMYAFLSSASKAYCKHFTKELEYASKKC--DIPVSSIGPTLVVFQETTHTEVLKAT-KEPVEISASGVLREMFVKSGNPINAFNNVCYIGVKTVKIS-TRFDTLKQCLSKLLKNNEIRAPRKVEIIFNCLKALNDKFSDKIEAPQLNTFPDQYFTCTSKCLACNARCTLSMNHDINSEPHE---------------------------------------------------------------------------------------------------------------------------------------------------------------------------------------------------------------------------------------------------------------------------------------------------------------------------------------------------------
>EOG091F0118|Lottia_gigantea|HW04_Calmella_cavolinii|TRANSCRIPT
------------------------------------------------------------------------------------------------------------------------------------------------------------------------------------------------------------KVISIFGNTGDGKSHTLNHIFFGGKETFKTSISQSSCTLGVWCALDLRYKTVVIDTEGLLGSSSNENQRLRLLLKVLAVSDIVIYRTRAERLHNDMFVFLSNASKAYCKHFTHELKSASEKF--GIAESSLGPVLVVFQETTHTEVLKSR-ED---RSEHGILRDMFYSSGNPVDAFRSILYVGLRTVTPP-TDFAPLQDCVINQLKDKSVRASRRPDIIFKSLKALNDKFSQKIEAPQLNTFPDQYFTCTSRCLACKARCELSMNHDTDKDPHDAGRGKLCEYQSQYGNKVFMCKTCLKNKKQVIVVPKTSSSSDSSWFGFTKYIWSGYVYECPNCGVIYRSQG--------------------------------------------------------------------PPAWIPDEESTECMS--C-QVPFSFVRRRHHCRNCGKIFCSRCSSNFVPLPHFGQ-D-KC--------------VRVC---------------------------------------------------------------------------------------------------------------------------------
>EOG091F0118|Lottia_gigantea|NC03_Doris_kerguelenensis|TRANSCRIPT
------------------------------------------------------------------------------------------------------------------------------------------------------------------------------------------------------------------------------------------------------------------------------------------------YRTRAERLHNDMFVFLSNASKAYIKHFKEDMKLASERF--GIDESNLGPSLIVFQETTHTDPLRGQ-KE---QSVDVSLRERFVRSGNPIDAFRAVSYVGTRTSSPP-TNFSELQTTVVKNLQDNTIRAARRPSIIYQTLKSLNDKFSSKIETPQQNTFPDQYFTCTCTCLACEAKCTLSMNHDPEKEAHDAGRNKDCRYVHQYGNKVYMCK------------------------------------------------------------------------------------------------------------------------------------------------------------------------------------------------------------------------------------------------------------------------------------------------------------------------------------
>EOG091F0118|Lottia_gigantea|JG20_Learchis_evelinae|TRANSCRIPT
--------------------------------------------------------------------------------------------------------------------------------------------------------------------------------------------------------------------------------------------------------------------------------------------------------------------------------------------------------------------------------------------------------------------------------------------KALNDKFSDKIEAPQLNTFPDQYFTCTSKCLACSARCTLSMNHDTNCEPHDAGADTLCKYQSELGNKVFMCKTCLKNDR-----------------------------------------------------------------------------------------------------------------WVDNSKVTNCGL--C-KAEFSLFLRKHHCRLCGKIFCWSCS-------------------------------------------------------------------------------------------------WVPDEVVTHCAGCDKQFYFYRRKHHCRNCGKIFCYECRNYLAPMPNVYMKEPQRVCHRC-------
