# Supplementary material for: Transcriptomics provides a robust framework for the relationships of the major clades of cladobranch sea slugs (Mollusca, Gastropoda, Heterobranchia), but fails to resolve the position of the enigmatic genus Embletonia
Source: BMC Ecol Evol. 2021 Dec 28;21:226. doi: 10.1186/s12862-021-01944-0 (PMC8895541; doi:10.1186/s12862-021-01944-0)
Supplement: Supplementary file 6 — Additional file 6. Archive S4: Unmasked multiple sequence alignments on amino acid level including Doris kerguelenensis and Calmella cavolini prior to the removal of outliers. [file 12862_2021_1944_MOESM6_ESM.zip › Archive_S4/Alignments/EOG091F00PY.aa.fasta]

>EOG091F00PY|Biomphalaria_glabrata|BGLTMP013927
MAALMDIDKLESPEMENGGGLFAP-DVG---DLDMGALTSKMALVSPTNEEFEMLLEDIRTRIMDTQGETIYEIGTGEGDRPGLKDEDYQAAVATLQSISQTLDLVCVLLRERTAEEGKVAEFLLRKKLKQEEFMEVRIAVVGNVDAGKSTLLGVLTHGELDNGRGVARQKLFRHKHEMESGRTSSVGNDILGFDASGNVVNKPEHGHLDWIKICEDAAKVVTFIDLAGHERYLKTTVFGMTGHAPDFAMLMIGANAGVIGMTKEHLGLALALNVPVFVVVTKIDMCPPNVLQETLKLLTRILKSPGCRKIPVLVQNTDDVVVTATNFTSERMCPVFQVSNVSGENLDLLKMFLNLLSTRVKCDASQPAEFQIDDTFSVPGVGTVVSGTLLQGCIKLNDTLLLGPDALGQFQPVPIKSIHRKRMPVREVRGGQTASFALKKIKRASIRKGMVMVSPRLEPKACWEFEGEILVLHHPTTISVRYQAMVHVGSVRQTATIITMTEDHLRTGDKATVRFRFIKNPEYLKTDMRMVFREGRTKAVGNITKLFPQVNAVAQNTRNQRSAKKAQQENTKHSVNPQNEPQKASKRNRRAKKFDLEE---TEVKENGAAKSTGTGDAGVTMFSQSSVPLPPIASTSTAAAT
>EOG091F00PY|Biomphalaria_glabrata|HW09_Doto_sp|TRANSCRIPT
--------------------------------------------------------------------------------------------------------------------------------------------------------------------------------------------------------------------------------------------------------------------GMTKEHLGLALALNVPVFVVVTKIDMCPANVLQETIKLLTRILKSPGCRKIPVLVQNSDDVVVSATNFTSERMCPVFQVSNVTGDNLDLLKMFLNLLSTQVKCDDSEPAEFQIDDTFSVPGVGTVVSGTLLQGHIKLNDTLLLGPDALGQFQSVPVKSIHRKRMPVREVRGGQTASFSLKKVKRASIRKGMVMLSPRLEPLACWEFEGEILVLHHPTTISIRYQAMVHVGSVRQTATILNMTEEHLRTGDKAIVRFRFIKNPEYLKTNMRMVFREGRTKAVGNITKLFPHVSAVAQNTRHQRASKKAHQDSK-HSYNPENEPQKASKRNRRTRRDFDPV---REEKENVGALSNG----------------------------
>EOG091F00PY|Biomphalaria_glabrata|HW21_Tritonia_manicata|TRANSCRIPT
MAGVVDLSKVKTPEMENGGDLFSP-EVD---DIEMCPLASKMALVSPSSVEFELLQDDIKARIQQTQGETIYEVGTGEGGSPGLKEQDLQASVATLQSIADTLDLECVKLRERTMEEGKVVEFLLRRKLRMEDFMEVRVAVVGNVDAGKSTLLGVLTHGDLDNGRGMARQKLFRHKHEMESGRTSSVGNDILGFDASGEVVNRPDHGHLDWVKICEDSAKVITFIDLAGHERYLKTTVFGMTGHAPDFAMLMIGANAGIIGMTKEHLGLALALNVPVFVVVTKIDMCPANVLQETLKLLTRILKSPGCRKIPVLVQNTDDVVVSATNFTSERMCPVFQVSNVTGDNLNLLKMFLNLLSTRVKCDDSEPPEFQIDDTFSVPGVGTVVSGTLLQGHIKLNDTLLLGPDALGQFQPVPIKSIHRKRMPVREVRGGQTASFALKKIKRASIRKGMVMLSPRLEPQACWEFEGEILVLHHPTTISVRYQAMVHVGSVRQTATILTMTEEHLRTGDKAIVRFRFIKNPEFLKTDMRMVFREGRTKAVGNVTKLFPHVSAVAQNTRHQRAAKKAQHDSK-HTVNPQNEPQKASKRNRKMRKDFDDR---EG-KENYDALKNGQ-SPHVA------------TACVSSS--
>EOG091F00PY|Biomphalaria_glabrata|JG30_Tritonia_festiva|TRANSCRIPT
-------------------------------------------------------------------------------------------------------------------------------------------------------------------------------------------------------VVNRPDHGHLDWVKICEDSAKVITFIDLAGHERYLKTTVFGMTGHAPDFAMLMIGANAGIIGMTKEHLGLALALNVPVFVVVTKIDMCPANVLQDTLQLLTRILKSPGCRKIPVLVQNSDDVVVSATNFTSERMCPVFQVSNVTGDNLNLLKMFLNLLSTRVKCDDSEPPEFQIDDTFSVPGVGTVVSGTLLQGHIKLNDTLLLGPDALGQFQPVPIKSIHRKRMPVREVRGGQTASFALKKIKRASIRKGMVMLSPRLDPQACWEFEGEILVLHHPTTISVRYQAMVHVGSVRQTATILSMTQEHLRTGDKAIVRFRFIKNPEFLKTNMRMVFREGRTKAVGNVTKLFPHVSAVAQNTRHQRAAKKAQHDSK-HTVNPQNEPQKASKRNRRTRKDFDDR---EG-KEN-----------------------------------
>EOG091F00PY|Biomphalaria_glabrata|NC07_Tritonia_diomedea|TRANSCRIPT
MAGVVDLSKVKTPEIENGGDLFSS-EVE---DIEMSPLASKMALVSPSSMEFELLQDDIKARIRETQGETIYEVGTGEGGSPGLKEQDLQASVATLESIANTLDLECVKLRERTMEEGKVVEFLLRRKLRIEDFMEVRVAVVGNVDAGKSTLLGVLTHGDLDNGRGMARQKLFRHKHEMESGRTSSVGNDILGFDASGQVVNRPDHGHLDWVKICEDSAKVITFIDLAGHERYLKTTVFGMTGHAPDFAMLMIGANAGIIGMTKEHLGLALALNVPVFVVVTKIDMCPANVLQDTLQLLTRILKSPGCRKIPVLVQNSDDVVVSATNFTSERMCPVFQVSNVTGDNLNLLKMFLNLLSTRVKCDDSEPPEFQIDDTFSVPGVGTVVSGTLLQGHIKLNDTLLLGPDALGQFQPVPIKSIHRKRMPVREVRGGQTASFALKKIKRASIRKGMVMLSPRLDPQACWEFEGEILVLHHPTTISVRYQAMVHVGSVRQTATILSMTQEHLRTGDKAIVRFRFIKNPEFLKTNMRMVFREGRTKAVGNVTKLFPHVSAVAQNTRHQRAAKKAQHDSK-HTVNPQNEPQKASKRNRRTRKDFDDR---EG-KEN-----------------------------------
>EOG091F00PY|Biomphalaria_glabrata|NC08_Tritonia_hamnerorum|TRANSCRIPT
MAGVVDLSKVKTPEMENGGGLFSS-EVD---DIEMSLLASKMALVSPSSTEFELLQEDIKERISQTQGETIYEVGTGEGGSPGLKEQDLQASVATLQSIADTLDLECVQLRERTMEEGKVVEFLLRRKLRIEDFMEVRVAVVGNVDAGKSTLLGVLTHGDLDNGRGMARQKLFRHKHEMESGRTSSVGNDILGFDASGQVVNRPDHGHLDWVKICEDSAKVITFIDLAGHERYLKTTVFGMTGHAPDFAMLMIGANAGIIGMTKEHLGLALALNVPVFVVVTKIDMCPANVLQDTLKLLTRILKSPGCRKIPVLVQNTDDVVVSATNFTSERMCPVFQVSNVTGENLNLLKMFLNLLSTRVKCDDSQPPEFQIDDTFSVPGVGTVVSGTLLQGHIKLNDTLLLGPDALGQFQPVPIKSIHRKRMPVREVRGGQTASFALKKIKRASIRKGMVMLSPRLEPQACWEFEGEILVLHHPTTISVRYQAMVHVGSVRQTATILNMTEEHLRTGDKAIVRFRFIKNPEFLKTDMRMVFREGRTKAVGNVTKLFPHVSAVAQNTRHQRAAKKAHHDSK-HTVNPQNEPQKASKRNRRMRKDFDDR---EG-KEN-----------------------------------
>EOG091F00PY|Biomphalaria_glabrata|JG10_Dirona_picta|TRANSCRIPT
-----------------------------------------------------------------------------------------------------------------------------------------------------------------------------------------------------------------------------------------------------------------------------------------------------------------PGCRKIPVLVQNSDDVVVSATNFTSERMCPVFQVSNVTGENLNLLKMFLNLLSTRVKCDDSEPPEFQIDDTFSVPGVGTVVSGTLLQGHIKLNDTLLLGPDALGQFQSVPIKSIHRKRMPVREVRGGQTASFALKKIKRASIRKGMVLLSPRLEPQACWEFEGEILVLHHPTTISIRYQAMVHVGSVRQTATILNMTEEHLRTGDKAIVRFRFIKNPEFLKTNMRMVFREGRTKAVGNITKLFPHVSAVAQNTRLQRAAKKAQHDSK-HTVNPQNEPQKASKRNRRPRKDFDDR---EG-KEN-----------------------------------
>EOG091F00PY|Biomphalaria_glabrata|JG22_Lomanotus_vermiformis|TRANSCRIPT
--------------------------------------------------------------VMETQGETIYEVGTGEGDSPGLKDQDLQASIATLESIADTLELECVKLRERAVEEGKVVEFLLRRKLRIEDFMEVRVAVVGNVDAGKSTLLGVLTHGELDNGRGMARQKLFRHKHEMESGRTSSVGNDILGFDASGEVVNRPDHGHLDWIKICEDAAKVITFIDLAGHERYLKTTVFGMTGHAPDFAMLMIGANAGIIGMTKEHLGLALALNVPVFVVVTKIDMCPANVLQDTLKLLTRILKSPGCRKIPVLVQNTDDVVVSATNFTSERMCPVFQVSNVSGENLNLLKMFLNLLSTRVKCDDSEPPEFQIDDTFSVPGVGTVVSGTLLQGYIKLNDTLLLGPDALGQFQPVPIKSIHRKRMPVREVRGGQTASFALKKIKRASIRKGMVMLSPRLEPQACWEFEGEILVLHHPTTISVRYQAMVHVGSVRQTATILNMTEEHLRTGDKAIVRFRFIKNPEYLKTNMRMVFREGRTKAVGNITKLFPHISAVAQNTRHQRAAKKAHHDTK-HNINPQNEPQKASKRNRRTRKEFEDV---KGGKEN-----------------------------------
>EOG091F00PY|Crassostrea_gigas|HW14_Flabellina_affinis|TRANSCRIPT
--------------------------------------------------------------------------------------------------------------------------------------------------------------------------------------------------------------------------------------------------------------------------------------------------------------LKSPGCRKIPVLVQNTDDVVVSATNFTSERMCPVFQVSNVTGENLNLLKMFLNLLSTRVKCDDSEPPEF--------------------------------------------------------------------------------------------------------PTTISVRYQAMVHVGSVRQTATILNMTEEHLRTGDKATVRFRFIKNPEYLKTNMRMVFREGRTKAVGNLTKLFPHVSAVAQN--------------------------------------------------------------------------------------
>EOG091F00PY|Biomphalaria_glabrata|HW10_Embletonia_pulchra|TRANSCRIPT
MAGVVDLSKVKTPDTENGGGLFSS-EVE---DIEMSPLASKTALVSPSSTEFELIQEDVKTRIMETQGETIYEIGTGEGGSPGLKDQDLQASIATLQSIADTLDLECVKLRERTVEDGKVAEFLLRRKLRIEDFMEVRVAVVGNVDAGKSTLLGVLTHGDLDNGRGMARQKLFRHKHEMESGRTSSVGNDILGFDASGEVVNRPDHGHLDWVKICEDSAKVITFIDLAGHERYLKTTVFGMTGHAPDFAMLMIGANAGIIGMTKEHLGLALALNVPVFVVVTKIDMCPANVLQDTMKLLTRILKSPGCRKIPVLVQNTDDVVVSATNFTSERMCPVFQVSNVTGENLNLLKMFLNLLSTRVKCDDSEPPEFQIDDTFSVPGVGTVVSGTLLQGYIKLNDTLLLGPDALGQFQPVPIKSIHRKRMPVREVRGGQTASFALKKIKRASIRKGMVLLSPRMEPQACWEFEGEILVLHHPTTISVRYQAMVHVGSVRQTATILTMTEEHLRTGDKAIVRFRFIKNPEFLKTNMRMVFREGRTKAVGNITKLFPHVSAVAQNTRHQRAAKKAQHDAK-HQVNPQNEPQKASKRNRRTRKEFDDR---EG-KEN-----------------------------------
>EOG091F00PY|Biomphalaria_glabrata|JG28_Scyllaea_fulva|TRANSCRIPT
-------------------------------------------------------------------------------------------------------------------------------------------------------------------------------------------------------------------------------------------------------------------------------------------------NVLQETLKLLTRILKSPGCRKIPVLVQNTDDVVVSATNFTSERMCPIFQVSNVTGDNLNLLKMFLNLLSTRVKCDDSEPPEFQIDDTFSVPGVGTVVSGTLLQGHIKLNDTLLLGPDALGQFQPVPIKSIHRKRMPVREVRGGQTASFALKKIKRASIRKGMVMLSSRVEPQACWEFEGEILVLHHPTTISVRYQAMVHVGSVRQTATILSMTEEHLRTGDKAIVRFRFIKNPEYLKTNMRMVFREGRTKAVGNITKLFPHVSAVAQNTRHQRAAKKAQHDSK-HTYNPQNEPQKASKRNRRTRK-------------------------------------------------
>EOG091F00PY|Biomphalaria_glabrata|JG23_Melibe_leonina|TRANSCRIPT
----------------------------------------------------------------------------------------------------------------------------------------------------------------------------------------------------------------------------------LAGHERYLKTTVFGMTGHAPDFAMLMIGANAGIIGMTKEHLGLALALNVPVFVVVTKIDMCPPNVLQETLKLLTRILKSPGCRKIPVLVQNSDDVVVSATNFTSERMCPIFQVSNVTGDNLDLLKMFLNLLSTRVKCDDTEPPEFQIDDTFSVPGVGTVVSGTLLQGYIKLNDTLLLGPDALGQFQPVPIKSIHRKRMPVREVRGGQTASFALKKIKRASIRKGMVMLSARIEPQACWEFEGEILVLHHPTTISVRYQAMVHVGSVRQTATILNMTEEHLRTGDKAIVRFRFIKNPEYLKTNMRMVFREGRTKAVGNITKLFPHVSAVAQNTRHQRAAKKAQHDSSKHSYNPQNEPQKASKRNRRTRKEFDDV---RSGKENVEVLSNG----------------------------
>EOG091F00PY|Biomphalaria_glabrata|HW16_Hancockia_cfuncinata|TRANSCRIPT
MAGVVDLSKVKTPEMENGGDLFNP-EDE---NIVMSPLASKMALVSPSETEFELILEGIRSRIMETQGETIYEVGTGEGGQPGLKEQDLNASVATLESIADTLDLECVKLRERQGEEGKVVEFLLRRKLRVEDFMEVRVAVVGNVDAGKSTLLGVLTHGDLDNGRGMARQKLFRHKHEMESGRTSSVGNDILGFDASGGVVNKPDHGHLDWVKICEDAAKVITFIDLAGHERYLKTTVFGMTGHAPDFAMLMIGANAGIVGMTKEHLGLALALNVPVFVVVTKIDMCPANVLQETLKLLTRILKSPGCRKIPVLVQNTDDVVVSATNFTSERMCPVFQVSNVTGDNLDLLKMFLNLLSTRVKCDDSEPPEFQIDDTFSVPGVGTVVSGTLLQGHIKLNDTLLLGPDALGQFQPVPIKSIHRKRMPVREVRGGQTASFALKKIKRASIRKGMVMLSPRVEPQACWEFEGEILVLHHPTTISVRYQAMVHVGSVRQTATILTMTEEHLRTGDKAIVRFRFIKNPEFLKTNMRMVFREGRTKAVGNITKLFPHVSAVAQNTRHQRAAKKAHHEAK-HTFNPENEPQKASKRNRRTRQEFDDV---REGKEN-----------------------------------
>EOG091F00PY|Biomphalaria_glabrata|JG17_Hancockia_uncinata|TRANSCRIPT
MAGVVDLSKVKTPEMENGGDLFNP-EDE---NIVMSPLASKMALVSPSETEFELILEGIRSRIMETQGETIYEVGTGEGGQPGLKEQDLNASVATLESIADTLDLECVKLRERQGEEGKVVEFLLRRKLRVEDFMEVRVAVVGNVDAGKSTLLGVLTHGDLDNGRGMARQKLFRHKHEMESGRTSSVGNDILGFDASGGVVNKPDHGHLDWVKICEDAAKVITFIDLAGHERYLKTTVFGMTGHAPDFAMLMIGANAGIIGMTKEHLGLALALNVPVFVVVTKIDMCPANVLQETLKLLTRILKSPGCRKIPVLVQNTDDVVVSATNFTSERMCPVFQVSNVTGDNLDLLKMFLNLLSTRVKCDDSEPPEFQIDDTFSVPGVGTVVSGTLLQGHIKLNDTLLLGPDALGQFQPVPIKSIHRKRMPVREVRGGQTASFALKKIKRASIRKGMVMLSPRVEPQACWEFEGEILVLHHPTTISVRYQAMVHVGSVRQTATILTMTEEHLRTGDKAIVRFRFIKNPEFLKTNMRMVFREGRTKAVGNITKLFPHVSAVAQNTRHQRAAKKAHHEAK-HTFNPENEPQKASKRNRRTRQEFDDV---REGKEN-----------------------------------
>EOG091F00PY|Biomphalaria_glabrata|JG11_Dondice_occidentalis|TRANSCRIPT
-----------TPEMENGGDLFCS-EVE---DIEMSPLAMKMALVSPSSTEFEMLQEDIKARIMETQGETIYEIGTGEGGSPGLKDEDLQASIATLESIADTLDLECVKLRERTAEGGKVAEFLLRKKLCIEEFMEVRVAVVGNVDAGKSTLLGVLTHGDLDNGRGMARQKLFRHKHEMESGRTSSVGNDILGFDASGEVVNRPDHGHLDWVKICEDSAKVITFIDLAGHERYLKTTVFGMTGHAPDFAMLMIGANAGIIGMTKEHLGLALALNVPVFVVVTKIDMCPPNVLQETIKLLTRILKSPGCRKIPVLVQNTDDVVVSATNFTSERMCPVFQVSNVTGDNLNLLKMFLNLLSTRVKVDDSLPPEFQIDDTFSVPGVGTVVSGTLLQGHIKLNDTLLLGPDALGQFQPVPIKSIHRKRMPVREVRGGQTASFSLKKIKRASIRKGMVLLSSRIEPQACWEFEGEILVLHHPTTISIRYQAMVHVGSVRQTATILNMTEEHLRTGDKAIVRFRFIKNPEYLKTNMRMVFREGRTKAVGNITKLFPHVSAVAQNTRHQRAGKKAHHDGK-HTVNPENEPQKASKRNRRTRRDFDEK---DG-KENKEVLKNG----------------------------
>EOG091F00PY|Biomphalaria_glabrata|HW02_Berghia_verrucicornis|TRANSCRIPT
MAGVVDLSKVKTPDVENGGDLFSS-ELE---DIEMSPLASKMALVSPSSAEFELIQDDIKARIMETQGETIYEIGTGEGGSPGLKEQDLQASVATLQSIAETLDLECVKLRERTVEDGKVAEFLLRKKLRIEEFMEVRVAVVGNVDAGKSTLLGVLTHGELDNGRGMARQKLFRHKHEMESGRTSSVGNDILGFDSSGKVVNRPDHGHLDWVKICEDSAKVITFIDLAGHERYLKTTVFGMTGHAPDFAMLMIGANAGIIGMTKEHLGLALALNVPVFVVVTKIDMCPPNVLQETIKLLTRILKSPGCRKIPVLVQNSDDVIVSATNFTSERMCPVFQVSNVTGDNLNLLKMFLNLLSTRVKADDSEPPEFQIDDTFSVPGVGTVVSGTLLQGHIRLNDTLLLGPDALGQFQPVPIKSIHRKRMPVREVRGGQTASFSLKKIKRASIRKGMVLLSPRIEPQACWEFEGEILVLHHPTTISVRYQAMVHVGSVRQTATILNMTEEHLRTGDKAIVRFRFIKNPEYLKTNMRMVFREGRTKAVGNITKLFPHVSAVAQNTRHQRAGKKAHHDSK-HTVNPENEPQKASKRNRRMRKDFEEK---EG-KENVDVLKNGQ-ATHGE------------SSCSSA---
>EOG091F00PY|Biomphalaria_glabrata|JG04_Berghia_stephanieae|TRANSCRIPT
MAGVVDLSKVKTPDVENGGDLFSS-EVE---DIEMSPLASKMALVSPSSAEFELIQDDIKARIMETQGETIYEIGTGEGGNPGLKEQDLQASVATLQSIAETLDLECVKLRERTVEDGKVAEFLLRKKLRIEEFMEVRVAVVGNVDAGKSTLLGVLTHGELDNGRGMARQKLFRHKHEMESGRTSSVGNDILGFDSSGKVVNRPDHGHLDWVKICEDSAKVITFIDLAGHERYLKTTVFGMTGHAPDFAMLMIGANAGIIGMTKEHLGLALALNVPVFVVVTKIDMCPPNVLQETIKLLTRILKSPGCRKIPVLVQNSDDVIVSATNFTSERMCPVFQVSNVTGDNLNLLKMFLNLLSTRVKADDSEPPEFQIDDTFSVPGVGTVVSGTLLQGHIRLNDTLLLGPDALGQFQPVPIKSIHRKRMPVREVRGGQTASFSLKKIKRASIRKGMVLLSPRIEPQACWEFEGEILVLHHPTTISVRYQAMVHVGSVRQTATILNMTEEHLRTGDKAIVRFRFIKNPEYLKTNMRMVFREGRTKAVGNITKLFPHVSAVAQNTRHQRAGKKAHHDSK-HTVNPENEPQKASKRNRRMRKDFEEK---EG-KENVDVLKNGQ-ASHGE------------SSCSSA---
>EOG091F00PY|Biomphalaria_glabrata|HW20_Spurilla_neapolitana|TRANSCRIPT
MAGVVDLSKVKTPDMENGGDLFSS-EVE---DIEMSPLASKMALVSPSSAEFELIQDDIRARIMETQGETIYEVGTGEGGSPGLKDQDLQASIATLQSIADTLGLECVKLRERTVADGKVAEFLLRKKLCTEEFMEVRVAVVGNVDAGKSTLLGVLTHGDLDNGRGMARQKLFRHKHEMESGRTSSVGNDILGFDASGEVVNRPDHGHLDWIKICEDSAKVITFIDLAGHERYLKTTVFGMTGHAPDFAMLMIGANAGIIGMTKEHLGLALALNVPVFVVITKIDMCPPNVLQETMKLMTRILKSPGCRKIPVLVQNSDDVIVSATNFTSERMCPVFQVSNVTGDNLNLLKMFLNLLSTRVKADDSEPPEFQIDDTFSVPGVGTVVSGTLLQGHIRLNDTLLLGPDALGQFQPVPIKSIHRKRMPVREVRGGQTASFSLKKIKRASIRKGMVLLSSRIEPQACWEFEGEILVLHHPTTISVRYQAMVHVGSVRQTATILSMTEEHLRTGDKAIVRFRFIKNPEYLKTNMRMVFREGRTKAVGNITKLFPHVSAVAQNTRHQRAGKKAHHDK--HTVNPDNEPQKASKRNRRIRRDFDEK---EG-KEN-----------------------------------
>EOG091F00PY|Biomphalaria_glabrata|JG29_Spurilla_braziliana|TRANSCRIPT
----------------------------------------------------------------------------------------------------------------------------------------------GNVDAGKSTLLGVLTHGDLDNGRGMARQKLFRHKHEMESGRTSSVGNDILGFDASGEVVNRPDHGHLDWIKICEDSAKVITFIDLAGHERYLKTTVFGMTGHAPDFAMLMIGANAGIIGMTKEHLGLALALNVPVFVVVTKIDMCPPNVLQETIKLLTRILKSPGCRKIPVLVQNSDDVIVSATNFTSERMCPVFQVSNVTGDNLNLLKMFLNLLSTRVKADDSEPPEFQIDDTFSVPGVGTVVSGTLLQGHIRLNDTLLLGPDALGQFQPVPIKSIHRKRMPVREVRGGQTASFSLKKIKRASIRKGMVLLSSRIEPQACWEFEGEILVLHHPTTISVRYQAMVHVGSVRQTATILSMTEEHLRTGDKAIVRFRFIKNPEYLKTNMRMVFREGRTKAVGNITKLFPHVSAVAQNTRHQRAGKKAHHDSK-HTVNPDNEPQKASKRNRRIKKDFDEK---EG-KEN-----------------------------------
>EOG091F00PY|Biomphalaria_glabrata|JG21_Limenandra_confusa|TRANSCRIPT
---------------------------------------------------------------------------------------------------------------------------------------------------------------------------------EMESGRTSSVGNDILGFDASGEVVNRPDHGHLDWVKICEDSAKVITFIDLAGHERYLKTTVFGMTGHAPDFAMLMIGANAGIIGMTKEHLGLALALNVPVFVVVTKIDMCPPNVLQETIKLLTRILKSPGCRKIPLLVQNADDVIVSATNFTSERMCPVFQVSNVTGDNLSLLKMFLNLLSTRVKADDSVPPEFQIDDTFSVPGVGTVVSGTLLQGHIRLNDTLLLGPDALGQFQPVPIKSIHRKRMPVREVRGGQTASFSLKKIKRASIRKGMVLLSSRLEPQACWEFEGEILVLHHPTTISVRYQAMVHVGSVRQTATILNMTEEHLRTGDKATVRFRFIKNP-------------------------------------------------------------------------------------------------------------------------
>EOG091F00PY|Biomphalaria_glabrata|HW05_Caloria_elegans|TRANSCRIPT
MAGVVDLSKVKTPEMENGGDLFSS-VVE---DIEMSPLASKMALVSPSSTEFELIQEDIKTRIMETQGETIYEVGTGEGGSPGLKDQDLQASVATLASIADTLDLECVKLRERNVEDGKVAEFLLRKKLRIEEFMEVRVAVVGNVDAGKSTLLGVLTHGDLDNGRGMARQKLFRHKHEMESGRTSSVGNDILGFDASGEVVNRPDHGHLDWVKICEDSAKVITFIDLAGHERYLKTTVFGMTGHAPDFAMLMIGANAGIIGMTKEHLGLALALNVPVFVVVTKIDMCPPNVLQETIKLLTRILKSPGCRKIPVLVQTSDDVVVTATNFTSERMCPVFQVSNVTGDNLNLLKMFLNLLSTRVKVDDSEPPEFQIDDTFSVPGVGTVVSGTLLQGHIKLNDTLLLGPDALGQFQPVPIKSIHRKRMPVREVRGGQTASFSLKKIKRASIRKGMVLLSPRVEPRACWEFEGEILVLHHPTTISIRYQAMVHVGSVRQTATILNMTEEHLRTGDKAIVRFRFIKNPEYLKTNMRMVFREGRTKAVGNITKLFPHVSAVAQNTRHQRAGKKAQHDGK-HTVNPENEPQKASKRNRRMRKDFDEK---EG-KEN-----------------------------------
>EOG091F00PY|Biomphalaria_glabrata|JG25_Palisa_papillata|TRANSCRIPT
MAGVVDLSKVKTPEMENGGDLFSS-EVE---DIEMSPLASKVALVSPSSTEFELIQEDIKTRIMETQGETIYEVGTGEGGSPGLKDQDLQASVATLESIADTLDLECVKLRERIVEDGKVAEFLLRKKLRIEEFMEVRVAVVGNVDAGKSTLLGVLTHGDLDNGRGMARQKLFRHKHEMESGRTSSVGNDILGFDASGEVVNRPDHGHLDWVKICEDSAKVITFIDLAGHERYLKTTVFGMTGHAPDFAMLMIGANAGIIGMTKEHLGLALALNVPVFVVVTKIDMCPPNVLQETIKLLTRILKSPGCRKIPVLVQTTDDVVVSATNFTSERMCPVFQVSNVTGDNLNLLKMFLNLLSTRVKADDSEPPEFQIDDTFSVPGVGTVVSGTLLQGHIKLNDTLLLGPDALGQFQSVPIKSIHRKRMPVREVRGGQTASFSLKKIKRASIRKGMVLLSPRVEPRACWEFEGEILVLHHPTTISVRYQAMVHVGSVRQTATILNMTEEHLRTGDKAIVRFRFIKNPEYLKTNMRMVFREGRTKAVGNITKLFPHVSAVAQNTRHQRAGKKAQHDGK-HTVNPENEPQKASKRNRRMRKDFDEK---EG-KENVEVLNNG----------------------------
>EOG091F00PY|Biomphalaria_glabrata|JG03_Austraeolis_stearnsi|TRANSCRIPT
MAGVVDLSKVKTPEMENGGDLFSS-EVE---DIEMSPLASKMALVSPSSTEFELIQEDIKTRIMETQGETIYEVGTGEGGSPGLKDQDLQASVATLESIADTLDLECVKLRERIVGDGKVAEFLLRKKLRIEEFMEVRVAVVGNVDAGKSTLLGVLTHGDLDNGRGMARQKLFRHKHEMESGRTSSVGNDILGFDASGEVVNRPDHGHLDWVKICEDSAKVITFIDLAGHERYLKTTVFGMTGHAPDFAMLMIGANAGIIGMTKEHLGLALALNVPVFVVVTKIDMCPPNVLQETIKLLTRILKSPGCRKIPVLVQTTDDVVVTATNFTSERMCPVFQVSNVTGDNLNLLKMFLNLLSTRVKVDDSEPPEFQIDDTFSVPGVGTVVSGTLLQGHIKLNDTLLLGPDALGQFQPVPIKSIHRKRMPVREVRGGQTASFSLKKIKRASIRKGMVLLSPRVEPRACWEFEGEILVLHHPTTISVRYQAMVHVGSVRQTATILSMTEEHLRTGDKAIVRFRFIKNPEYLKTNMRMVFREGRTKAVGNITKLFPHVSAVAQNTRHQRAGKKAQHDGK-HTVNPENEPQKASKRNRRMRKDFDEK---EG-KENVEVLNNG----------------------------
>EOG091F00PY|Biomphalaria_glabrata|JG27_Phidiana_lynceus|TRANSCRIPT
-----------------------------------------------------------------------------EGGSPGLKDQDLQASVATLASIADTLDLECVKLRERIVEEGKVAEFLLRKKLRIEEFMEIRVAVVGNVDAGKSTLLGVLTHGELDNGRGMARQKLFRHKHEMESGRTSSVGNDILGFDASGEVVNRPDHGHLDWVKICEDSAKVITFIDLAGHERYLKTTVFGMTGHAPDFAMLMIGANAGIIGMTKEHLGLALALNVPVFVVVTKIDMCPPNVLQETIKLLTRILKSPGCRKIPVLVQTTDDVVVSATNFTSERMCPVFQVSNVTGDNLNLLKMFLNLLSTRVKADDSEPPEFQIDDTFSVPGVGTVVSGTLLQGHIKLNDTLLLGPDALGQFQPVPIKSIHRKRMPVREVRGGQTASFSLKKIKRASIRKGMVLLSPRVEPRACWEFEGEILVLHHPTTISVRYQAMVHVGSVRQTATILSMTEEHLRTGDKAIVRFRFIKNPEYLKTNMRMVFREGRTKAVGNITKLFPHVSAVAQNTRHQRAGKKAQHDGK-HTVNPENEPQKASKRNRRMRKDFDEK---EG-KEN-----------------------------------
>EOG091F00PY|Biomphalaria_glabrata|JG20_Learchis_evelinae|TRANSCRIPT
MAGVVDLSKVKTPEVENGGDLFSS-EVE---DIEMSPLASKMALVSPSSSEFELIQEDIKTRVMETQGETIYEVGTGEGGSPGLKDQDFQASVATLESIADTLDLECVKLRERIVEDGKVAEFLLRKKLRIEEFMEVRVAVVGNVDAGKSTLLGVLTHGELDNGRGMARQKLFRHKHEMESGRTSSVGNDILGFDSSGEVVNRPDHGHLDWVKICEDSAKVITFIDLAGHERYLKTTVFGMTGHAPDFAMLMIGANAGIIGMTKEHLGLALALNVPVFVVVTKIDMCPPNVLQETIKLLTRILKSPGCRKIPVLVQTTDDVVVSATNFTSERMCPVFQVSNVTGDNLNLLKMFLNLLSTRVKADDSEPPEFQIDDTFSVPGVGTVVSGTLLQGHIKLNDTLLLGPDALGQFQPVPIKSIHRKRMPVREVRGGQTASFSLKKIKRASIRKGMVLLSPRVEPRACWEFEGEILVLHHPTTISVRYQAMVHVGSVRQTATILTMTEEHLRTGDKAIVRFRFIKNPEYLKTNMRMVFREGRTKAVGNITKLFPHVSAVAQNTRHQRAGKKAQHDGK-HTVNPENEPQKASKRNRRMRKDFDDK---EG-KENVEVLKNGQ-VPVG----------------------
>EOG091F00PY|Biomphalaria_glabrata|HW17_Hermissenda_crassicornis|TRANSCRIPT
MAGVVDLSKVKTPEIENGGDLFSS-ELE---DIEMSPLASKMALVSPSSTEFELLQEDIQARVMETQGETIYEVGTGEGGSPGLKDPDLQASVATLQSIADALGLECVKLRERTVEDGKVAEFLLRRKLRIEDFMEVRVAVVGNVDAGKSTLLGVLTHGDLDNGRGMARQKLFRHKHEMESGRTSSVGNDILGFDASGEVVNRPDHGHLDWVKICEDSAKVITFIDLAGHERYLKTTVFGMTGHAPDFAMLMIGANAGIIGMTKEHLGLALALNVPVFVVVTKIDMCPPNVLQETMKLLTRILKSPGCRKIPVLVQNTDDVVVSATNFTSERMCPVFQVSNVTGDNLNLLKMFLNLLSTRVKGDDSLPPEFQIDDTFSVPGVGTVVSGTLLQGHIRLNDTLLLGPDALGQFQPVPIKSIHRKRMPVKEVRGGQTASFSLKKIKRASIRKGMVLLSSRVEPQACWEFEGEILVLHHPTTISVRYQAMVHVGSVRQTATILTMTEEHLRTGDKAIVRFRFIKNPEYLKTNMRMVFREGRTKAVGNITKLFPHVSAVAQNTRHQRAGKKAHHDGK-HTVNPENEPQKASKRNRRVRKDFDDK---DG-KEN-----------------------------------
>EOG091F00PY|Biomphalaria_glabrata|JG18_Hermissenda_opalescens|TRANSCRIPT
MAGVVDLSKVKTPEIENGGDLFSS-ELE---DIEMSPLASKMALVSPSSTEFELLQEDIQARVMETQGETIYEVGTGEGGSPGLKDPDLQASVATLQSIADALGLECVKLRERTVEDGKVAEFLLRRKLRIEDFMEVRVAVVGNVDAGKSTLLGVLTHGDLDNGRGMARQKLFRHKHEMESGRTSSVGNDILGFDASGEVVNRPDHGHLDWVKICEDSAKVITFIDLAGHERYLKTTVFGMTGHAPDFAMLMIGANAGIIGMTKEHLGLALALNVPVFVVVTKIDMCPPNVLQETMKLLTRILKSPGCRKIPVLVQNTDDVVVSATNFTSERMCPVFQVSNVTGDNLNLLKMFLNLLSTRVKGDDSLPPEFQIDDTFSVPGVGTVVSGTLLQGHIRLNDTLLLGPDALGQFQPVPIKSIHRKRMPVKEVRGGQTASFSLKKIKRASIRKGMVLLSSRVEPQACWEFEGEILVLHHPTTISVRYQAMVHVGSVRQTATILTMTEEHLRTGDKAIVRFRFIKNPEYLKTNMRMVFREGRTKAVGNITKLFPHVSAVAQNTRHQRAGKKAHHDGK-HTVNPENEPQKASKRNRRVRKDFDDK---DG-KEN-----------------------------------
>EOG091F00PY|Biomphalaria_glabrata|NC05_Hermissenda_crassicornis|TRANSCRIPT
MAGVVDLSKVKTPEIENGGDLFSS-ELE---DIEMSPLASKMALVSPSSTEFELLQEDIQARVMETQGETIYEVGTGEGGSPGLKDPDLQASVATLQSIADALGLECVKLRERTVEDGKVAEFLLRRKLRIEDFMEVRVAVVGNVDAGKSTLLGVLTHGDLDNGRGMARQKLFRHKHEMESGRTSSVGNDILGFDASGEVVNRPDHGHLDWVKICEDSAKVITFIDLAGHERYLKTTVFGMTGHAPDFAMLMIGANAGIIGMTKEHLGLALALNVPVFVVVTKIDMCPPNVLQETMKLLTRILKSPGCRKIPVLVQNTDDVVVSATNFTSERMCPVFQVSNVTGDNLNLLKMFLNLLSTRVKGDDSLPPEFQIDDTFSVPGVGTVVSGTLLQGHIRLNDTLLLGPDALGQFQPVPIKSIHRKRMPVKEVRGGQTASFSLKKIKRASIRKGMVLLSSRVEPQACWEFEGEILVLHHPTTISVRYQAMVHVGSVRQTATILTMTEEHLRTGDKAIVRFRFIKNPEYLKTNMRMVFREGRTKAVGNITKLFPHVSAVAQNTRHQRAGKKAHHDGK-HTVNPENEPQKASKRNRRVRKDFDDK---DG-KEN-----------------------------------
>EOG091F00PY|Biomphalaria_glabrata|JG24_Noumeaella_rubrofasciata|TRANSCRIPT
--------------------------------------------------------------------------------------------------------------------DGKVTEFLLRRKLRIEDFMEVRVAVVGNVDAGKSTLLGVLTHGELDNGRGMARQKLFRHKHEMESGRTSSVGNDILGFDASGEVVNRPDHGHLDWVKICEDSAKVITFIDLAGHERYLKTTVFGMTGHAPDFAMLMIGANAGIIGMTKEHLGLALALNVPVFVVVTKIDMCPPNVLQETIKLLTRILKSPGCRKIPVLVQNTDDVVVSATNFTSERMCPVFQVSNVTGDNLNLLKMFLNLLSTRVKGDDSEPPEFQIDDTFSVPGVGTVVSGTLLQGHIKLNDTLLLGPDALGQFQPVPIKSIHRKRMPVREVRGGQTASFSLKKI---------------------------------------------------------------------------------------------------------------------------------------------------------------------------------------------------------
>EOG091F00PY|Biomphalaria_glabrata|HW06_Cratena_peregrina|TRANSCRIPT
--------------------------------------------------------------------------------------------------------------------------------------------------------------------------KLFRHKHEMESGRTSSVGNDILGFDASGEVVNRPDHGHLDWVKICEDSAKVITFIDLAGHERYLKTTVFGMTGHAPDFAMLMIGANAGIIGMTKEHLGLALALNVPVFVVVTKIDMCPPNVLQETIKLLTRILKSPGCRKIPVLVQNSDDVVVTATNFTSERMCPVFQVSNVTGDNLNLLKMFLNLLSTRVKADDSEPPEFQIDDTFSVPGVGTVVSGTLLQGHIKLNDTLLLGPDALGQFQPVPIKSIHRKRMPVREVRGGQTASFSLKKIKRASIRKGMVLLSPRVEPQACWEFEGEILVLHHPTTISIRYQAMVHVGSVRQTATILNMTEEHLRTGDKAIVRFRFIKNPEFLKTNMRMVFREGRTKAVGNITKLFPHVSAVAQNTRHQRAGKKSHHDGK-HTVNPENEPQKASKRNRRPRKDFDEK---EG-KENVDVQKNG----------------------------
>EOG091F00PY|Biomphalaria_glabrata|HW12_Facelina_rubrovittata|TRANSCRIPT
MAGVVDLSKVKTPEMENGGDLFSS-EVE---DIEMSPLASKMALVSPSSTEFEAILEDIKTRIMETQGETIYEIGTGEGGSPGLKEQDLQASVATLQSIADTLDLECVKLRERTVVDGKVAEFLLRKKLRVEEFMEVRVAVVGNVDAGKSTLLGVLTHGDLDNGRGMARQKLFRHKHEMESGRTSSVGNDILGFDASGVVVNRPDHGHLDWVKICEDSAKVITFIDLAGHERYLKTTVFGMTGHAPDFAMLMIGANAGIIGMTKEHLGLALALNVPVFVVVTKIDMCPPNVLQETIKLLTRILKSPGCRKIPVLVQNTDDVVVSATNFTSERMCPVFQVSNVTGDNLNLLKMFLNLLSTRVKADDSEPPEFQIDDTFSVPGVGTVVSGTLLQGHIKLNDTLLLGPDALGQFQSVPIKSIHRKRMPVREVRGGQTASFSLKKIKRASIRKGMVLLSPRVEPQACWEFEGEILVLHHPTTISIRYQAMVHVGSVRQTATILNMTEEHLRTGDKAIVRFRFIKNPEYLKTNMRMVFREGRTKAVGNITKLFPHVSAVAQNTRHQRAGKKAQHDGK-HTVNPENEPQKASKRNRRTRKDFDEK---EG-KENVEVLKNGQ-ASIGET--------------------
>EOG091F00PY|Biomphalaria_glabrata|HW13_Favorinus_branchialis|TRANSCRIPT
MAGVVDLSKVKTPEMENGGGLFSS-EVE---DIEMSPLTSKMALVSPSSTEFEMLQEDIKTRIMETQGETIYEIGTGEGGSPGLKDQDLQASVATLQSIADTLDLECVKLRERTVEDGKVGEYLLRKKLRIEEFMEVRVAVVGNVDAGKSTLLGVLTHGELDNGRGMARQKLFRHKHEMESGRTSSVGNDILGFDSSGQVVNRPDHGHLDWVKICEDSAKVITFIDLAGHERYLKTTVFGMTGHAPDFAMLMIGANAGIIGMTKEHLGLALALNVPVFVVVTKIDMCPPNVLQETIKLLTRILKSPGCRKIPVLVQNSDDVVVSATNFTSERMCPVFQVSNVSGDNLHLLKMFLNLLSTRVKVDDSEPPEFQIDDTFSVPGVGTVVSGTLLQGHIKLNDTLLLGPDALGQFQPVPIKSIHRKRMPVREVRGGQTASFSLKKIKRASIRKGMVLLSPRVEPQACWEFEGEILVLHHPTTISVRYQAMVHVGSVRQTATILNMTEEHLRTGDKAIVRFRFIKNPEFLKTNMRMVFREGRTKAVGNITKLFPHVSAVAQNTRHQRAGKKAQHDGK-HTVNPENEPQKASKRNRRTRRDFDDK---EG-KENVEVLKNGQ-AAVGE------------AGSSSTS--
>EOG091F00PY|Biomphalaria_glabrata|JG15_Favorinus_auritulus|TRANSCRIPT
MAGVVDLSKVKTPEMENGGDLFSS-VVE---DIEMSPLASKMALVSPSSTEFEMLQEDIKTRIMETQGETIYEIGTGEGGSPGLKDQDLQASVATLQSIADTLDLECVKLRERTVEDGKVGEYLLRKKLRVEEFMEVRVAVVGNVDAGKSTLLGVLTHGELDNGRGMARQKLFRHKHEMESGRTSSVGNDILGFDSSGQVVNRPDHGHLDWVKICEDSAKVITFIDLAGHERYLKTTVFGMTGHAPDFAMLMIGANAGIIGMTKEHLGLALALNVPVFVVVTKIDMCPPNVLQETIKLLTRILKSPGCRKIPVLVQNSDDVVVSATNFTSERMCPVFQVSNVSGDNLHLLKMFLNLLSTRVKADDSEPPEFQIDDTFSVPGVGTVVSGTLLQGHIKLNDTLLLGPDALGQFQPVPIKSIHRKRMPVREVRGGQTASFSLKKIKRASIRKGMVLLSPRVEPQACWEFEGEILVLHHPTTISVRYQAMVHVGSVRQTATILNMTEEHLRTGDKAIVRFRFIKNPEFLKTNMRMVFREGRTKAVGNITKLFPHVSAVAQNTRHQRAGKKAQHDGK-HTVNPENEPQKASKRNRRTRKDFDDK---EG-KEN-----------------------------------
>EOG091F00PY|Biomphalaria_glabrata|JG16_Flabellina_iodinea|TRANSCRIPT
-------------------------------------LASKMALVSPSSAEFELIQEDIKSRIMETQGETIYEIGTGEGGSPGLKDQDLQASIATLQSIADTLSLECVKLRERTAEEGKIAEFLLRRKLQIEDFMEVRVAVVGNVDAGKSTLLGVLTHGDLDNGRGMARQKLFRHKHEMESGRTSSVGNDILGFDASGEVVNRPDHGHLDWVKICEDSAKVITFIDLAGHERYLKTTVFGMTGHAPDFAMLMIGANAGIIGMTKEHLGLALALNVPVFVVVTKIDMCPVNVLQDTIKLLTRILKSPGCRKIPVLVQNTDDVVVSATNFTSERMCPVFQVSNVTGENLSLLKMFLNLLSTRVKCDDSDPPEFQIDDTFSVPGVGTVVSGTLLQGHIKLNDTLLLGPDALGQFQPVPIKSIHRKRMPVREVRGGQTASFALKKIKRALIRKGMVLLSPRLEPQACWEFEGEILVLHHPTTISVRYQAMVHVGSVRQTATILNMTEEHLRTGDKAIVRFRFIKNPEFLKTNMRMVFREGRTKAVGNITKLFPHVSAVAQNTRHQRAAKKAHHDSK-HTVNPQNEPQKASKRNRRMRKDYEER---EG-KENVDVLKNGQG--------------------------
>EOG091F00PY|Biomphalaria_glabrata|HW18_Janolus_cristatus|TRANSCRIPT
MAGVVDIKKVKTPDTENGGGLFSS-EVD---DIEMSPLASKMALVSPSSTEFELIQEDIKIRVMETQGETIYEIGTGEGGSPGLKDQDLQASIATLKSIADALDLECVELRERTAEEGKVAEFLLRRKLCMEDFMEVRVAVVGNVDAGKSTLLGVLTHGDLDNGRGMARQKLFRHKHEMESGRTSSVGNDILGFDASGEVVNKPDHGHLDWVKICEDSAKVITFIDLAGHERYLKTTVFGMTGHAPDFAMLMIGANAGIIGMTKEHLGLALALNVPVFVVVTKIDMCPPMVLQETLKLLTRILKSPGCRKIPLLVQNSDDVVVSATNFTSERMCPVFQVSNVTGENLNLLKMFLNLLSTRVKCDDAEPPEFQIDDTFSVPGVGTVVSGTLLQGYIKLNDTLLLGPDVLGQFQPVPIKSIHRKRMPVREVRGGQTASFALKKVKRATIRKGMVLLSPRLEPQACWEFEGEILVLHHPTTISIRYQAMVHVGSVRQTATILNMTEEHLRTGDKAIVRFRFIKNPEFLKTNMRMVFREGRTKAVGNITKLFPHISAVAQNTRHQRAAKKAHHDSK-HTVNPQNEPQKASKRNRRPRREFDDR---EG-KENVEVLNNG----------------------------
>EOG091F00PY|Biomphalaria_glabrata|HW15_Flabellina_babai|TRANSCRIPT
---------------------------------------------------------------------------------------------------------------------------------------------------------------------GMARQKLFRLKHEMESGRTSSVGNDILGFDASGKVVNRPDHGHLDWVKICEDSAKVITFIDLAGHERYLKTTVFGMTGHAPDFAMLMIGANAGIIGMTKEHLGLALALNVPVFVVVTKIDMCPDNVLQETIKLLTRILKSPGCRKIPLLVQNSDDVVISATNFTSERMCPVFQVSNVTGENLNLLKMVLNLLSTRVKCDDSQPPEFQIDDTFSVPGVGTVVSGTLLQGHIQLNDTLLLGPDALGQFQPVPIKSIHRKR----------------------------------------------------------------------------------------------------------------------------------------------------------------------------------------------------------------------------
>EOG091F00PY|Biomphalaria_glabrata|NC01_Armina_californica|TRANSCRIPT
MAGVMDLSKVKTPDMENGGGLFSS-DVD---DIEMSPLASKMALVSPSSVEFESIQEDIQARVMETQGETIYEIGTGEGGNPGLKDPDLQASIATLQSIAETLNLECVKLRERTVEEGKVAEFLLRRKLRIEDFMEVRVAVVGNVDAGKSTLLGVLTHGDLDNGRGMARQKLFRHKHEMESGRTSSVGNDILGFDASGEVVNRPDHGHLDWVKICEDSAKVITFIDLAGHERYLKTTVFGMTGHAPDFAMLMIGANAGIIGMTKEHLGLALALNVPVFVVVTKIDMCPANVLQDTLKLLTRILKSPGCRKIPVLVQNTDDVVVSATNFTSERMCPVFQVSNVTGDNLNLLKMFLNLLSTRVKCDDSEPPEFQIDDTFSVPGVGTVVSGTLLQGHIRLNDTLLLGPDALGQFQPIPIKSIHRKRMPVKEVRGGQTASFSLKKIKRASIRKGMVMLSSRIEPQACWEFEGEILVLHHPTTISVRYQAMVHVGSVRQTATILSMTGEHLRTGDKAIVRFRFIKNPEYLKTNMRMVFREGRTKAVGNITKLFPHISAVAQNTRHQRAAKKAQHDK--HTVNPQNEPQKASKRNRRVKKDFEER---EG-KEN-----------------------------------
>EOG091F00PY|Biomphalaria_glabrata|HW01_Armina_tigrina|TRANSCRIPT
MAGVVDLSKVKTPDVENGGGLFSS-EVE---DIEMSPLTSKMALVSPSSFEFESIQEEIRSRIMETQGETIYEIGTGEGGSPGLKDPDLQASIATLQSIADTLDLECVKLRERTVEDGKVAEFLLRRKLRIEDFMEVRVAVVGNVDAGKSTLLGVLTHGDLDNGRGMARQKLFRHKHEMESGRTSSVGNDILGFDASGEVVNRPDHGHLDWVKICEDSAKVITFIDLAGHERYLKTTVFGMTGHAPDFAMLMIGANAGIIGMTKEHLGLALALNVPVFVVVTKIDMCPANVLQDTLKLLTRILKSPGCRKIPVLVQNTDDVVVSATNFTSERMCPVFQVSNVTGDNLNLLKMFLNLLSTRVKCDDSEPAEFQIDDTFSVPGVGTVVSGTLLQGHIRLNDTLLLGPDALGQFQTIPIRSIHRKRMPVREVRGGQTASFALKKIKRASIRKGMVMLSPRLEPQACWEFEGEILVLHHPTTISVRYQAMVHVGSVRQTATILSMTREHLRTGDKAIVRFRFIKNPEYLKTNMRMVFREGRTKAVGNITKLFPHISAVAQNTRHQRAAKKAQHDK--HTVNPQNEPQKASKRNRRMKKDFEER---EG-KEN-----------------------------------
>EOG091F00PY|Biomphalaria_glabrata|NC04_Fiona_pinnata|TRANSCRIPT
--------------------LFSS-EVE---DIEMSPLASKMALVSPSSAEFELIQEDIKTRIMETQGETIYEVGTGEGGSVGLKDQDLQASIATLQSIADTLDLECVKLRERPVEEGKVAEFLLRKKLRMEDFMEVRVAVVGNVDAGKSTLLGVLTHGDLDNGRGMARQKLFRHKHEMESGRTSSVGNDILGFDASGEVVNKPDHGHLDWVKICEDSAKVITFIDLAGHERYLKTTVFGMTGHAPDFAMLMIGANAGIIGMTKEHLGLALALNVPVFVVVTKIDMCPPNVLQDTIKLLTRILKSPGCRKIPVLVQNTDDVVVSATNFTSERMCPVFQVSNVTGDNLNLLKMFLNLLSTRVKCDDSVPPEFQIDDTFSVPGVGTVVSGTLLQGHIKLNDTLLLGPDALGQFQPVPIKSIHRKRMPVREVRGGQTASFALKKIKRASIRKGMVLLSPRLEPQACWEFEGEILVLHHPTTISVRYQAMVHVGSVRQTATILSMTQEHLRTGDKALCRFRFIKNPEFLKTNMRMVFREGRTKAVGNVTKLFPHVSAVAQNTRHQRAAKKAHLDGRQLPVNPQNEPQKASKRNRRSRKDYNEA---TEGKEN-----------------------------------
>EOG091F00PY|Biomphalaria_glabrata|JG26_Phestilla_sp|TRANSCRIPT
----------------------------------------------PSSVEFELIQEDIKTRIMETQGETIYEVGTGEGGSAGLTDQDLQASIATLQSIADALDLECVKLRDRTVEEGKVAEFLLRRKLRVEDFMEVRVAVVGNVDAGKSTLLGVLTHGDLDNGRGMARQKLFRHKHEMESGRTSSVGNDILGFDASGEVVNKPDHGHLDWVKICEDSAKVITFIDLAGHERYLKTTVFGMTGHAPDFAMLMIGANAGIIGMTKEHLGLALALNVPVFVVVTKIDMCPANVLQDTIKLLTRILKSPGCRKIPVLVQNKDDVVVSATNFTSERMCPVFQVSNVTGDNLHLLKMFLNLLSTRVKCDDSVPPEFQIDDTFSVPGVGTVVSGTLLQGHIKLNDTLLLGPDALGQFQPVPIKSIHRKRMPVREVRGGQTASFALKKIKRASIRKGMVLLSPRLEPQACWEFEGEILVLHHPTTISVRYQAMVHVGSVRQTATILSMTQEHLRTGDKALCRFRFIKNPEYLKTNMRMVFREGRTKAVGNVTKLFPHVSAVAQNTRHQRAAKKAHLDSRQLPVNPQNEPQKASKRNRRNRKDFDDG---DG-KEN-----------------------------------
>EOG091F00PY|Biomphalaria_glabrata|HW07_Cuthona_caerulea|TRANSCRIPT
MAGVVDLSKVKTPEMENGGDLFSS-EVD---DIEMSPLASKMALVSPSSLEFESIQEDIKMRIMETQGETIYEVGTGEGGSAGLKDQDLQASIATLQSIAETLDMECVKLREKAVEEGKVAEFLLRRKLRVEDFMEVRVAVVGNVDAGKSTLLGVLTHGDLDNGRGMARQKLFRHKHEMESGRTSSVGNDILGFDASGKVVNKPDHGHLDWVKICEDSAKVITFIDLAGHERYLKTTVFGMTGHAPDFAMLMIGANAGIIGMTKEHLGLALALNVPVFVVVTKIDMCPANVLQDTIKLLTRILKSPGCRKIPVLVQNTDDVVVSATNFTSERMCPVFQVSNVTGENLSLLKMFLNLLSTRVKCDDSVPPEFQIDDTFSVPGVGTVVSGTLLQGHIKLNDTLLLGPDALGQFQPVPIKSIHRKRMPVREVRGGQTASFALKKIKRASIRKGMVLLSPRLEPQACWEFEGEILVLHHPTTISVRYQAMVHVGSVRQTATILTMAQEHLRTGDKALCRFRFIKNPEYLKTSMRMVFREGRTKAVGNVTKLFPHVSAVAQNTRHQRAAKKAHLDGRQLPVNPQNEPQKASKRNRRSRKDFDDG---DG-KEN-----------------------------------
>EOG091F00PY|Biomphalaria_glabrata|JG05_Bornella_anguilla|TRANSCRIPT
MAGVVDFSKVKTPEMENGGDLFGP-EVD---DIDMCPLASKMALVSPNSAEFESILDSIRTRIMETQGETIYEVGTGDGGSPGLKDQDLEASIATLQSIADTLDLECVKLRERSVDEGKVVEFLLRRRLRIEDFMEVRVAVVGNVDAGKSTLLGVLTHGELDNGRGMARQRLFRHKHEMESGRTSSVGNDILGFDASGEVVNKPDHGHLDWVKICEDAAKVITFIDLAGHERYLKTTVFGMTGHAPDFAMLMIGANAGIIGMTKEHLGLALALNVPVFVVVTKIDMCPGNVLQDTLKLLTRILKSPGCRKIPVLVQNTDDVVVSATNFTSERMCPVFQVSNVTGENLDLLKMFLNLLSTRVQCDDSEPPEFQIDDTFSVPGVGTVVSGTLLQGHIKLNDTLLLGPDALGQFQAVPIKSIHRKRMPVREVRGGQTASFALKKIKRASIRKGMVMLSPRLEPQACWEFEGEILVLHHPTTISVRYQAMVHVGSVRQTATILTMTEEHLRTGDKAIVRFRFIKNPEYLKTNMRMVFREGRTKAVGNITKLFPHVSAVAQNTRHHRAAKKAQHDNK-HTFNPENEPQKASKRNRRMRKGFDDVM--REEKEN-----------------------------------
>EOG091F00PY|Biomphalaria_glabrata|JG13_Doto_lancei|TRANSCRIPT
-------------------------------------------------------------------------------------------------------------------------------------------------------------------------------------------------------------------------------------HERYLKTTVFGMTGHAPDFAMLMIGANAGIIGMTKEHLGLALALNVPVFVVVTKIDMCPANVLQETLKLLTRILKSPGCRKIPVLVQNSDDVVVSATNFTSERMCPVFQVSNVTGENLNLLKRFLNLLSTQVKCDDSDPAEFQIDDTFSVPGVGTVVSGTLLQGHIKLNDTLLLGPDALGQFQSVPVKSIHRKRMPVREVRGGQTASFSLKKVKRASIRKGMVMLSPRLEPLACWEFEGEILVLHHPTTISIRYQAMVHVGSVRQTATILNMTEEHLRTGDKAIVRFRFIKNPEYLKTNMRMVFREGRTKAVGNITKLFPHVSAVAQNTRHQRASKKAHQDSK-HSYNPENEPQKASKRNRRTRR-------------------------------------------------
>EOG091F00PY|Biomphalaria_glabrata|JG08_Dendronotus_venustus|TRANSCRIPT
MAGVVELSKVNTPDVENGGDLFSP-EVD---NIEMSPLASKMALVSPSSAEYELIMDGIRSRIMETQGETIYEIGTGEGGSPGLKDPDLQASVATLQSIAETLDLECVKLRERTAGDGKVVEFLLRRKLQIEDFMEVRVAVVGNVDAGKSTLLGVLTHGELDNGRGMARQKLFRHKHEMESGRTSSVGNDILGFDSSGEVVNKPDHGHLDWVKICEDAAKVITFIDLAGHERYLKTTVFGMTGHAPDFAMLMIGANAGIIGMTKEHLGLALALNVPVFVVVTKIDMCPANVLEDTMKLLTRILKSPGCRKIPLLVQNSDDVVISATNFTSERMCPIFQVSNVTGDNLNLLTSFLNLLSTTVKCDDSEPPEFQIDDTFSVPGVGTVVSGTLLQGHIKLNDTLLLGPDALGQFQHVPIKSIHRKRMPVREVRGGQTASFALKKIKRASIRKGMVMLSPRVEPQACWEFEGEILVLHHPTTISIRYQAMIHVGSVRQTATILNMTEEHLRTGDKAIVRFRFIKNPEYLKTNMRMVFREGRTKAVGNITKLFPHVSAVAQNTRLQRAVKKAQHDNKQHSFNPQNEPQKASKRNRRPRKEFDET---KEGKENVEVVSNG----------------------------
>EOG091F00PY|Biomphalaria_glabrata|HW11_Eubranchus_exiguus|TRANSCRIPT
MAGVVDLSKVKTPEMENGGDLFGS-QVD---DIEMSPLASKMALVSPSSTEFELIQEDIETRVKETQGETIYEVGTGEGGSAGLSDEDLQASVATLQSIAETLELECVKLRERAVEDGKVAEFLLRRKLKVEDFMEVRVAVVGNVDAGKSTLLGVLTHGDLDNGRGQARQRLFRHKHEMESGRTSSVGNDILGFDASGGVVNKPDHGHLDWVKICEDSAKVITFIDLAGHERYLKTTVFGMTGHAPDFAMLMIGANAGVIGMTKEHLGLALALNVPVFVVVTKIDMCPPNVLQETMKLLTRILKSPGCRKIPILVQNSDDVVVSATNFTSERMCPVFQVSNVTGDNLHLLKSFLNLLTTRVKCDDSIPPEFQIDDTFSVPGVGTVVSGTLLQGHIKLNDTMLLGPDALGQFQAVPIKSIHRKRMPVREVRGGQTASFSLKKVKRASIRKGMVLLSPRLEPQACWEFEGEILVLHHPTTISVRYQAMVHVGSVRQTATILTMTEEHLRTGDKALCRFRFIKNPEFIKPNMRMVFREGRTKAVGNVTKLFPHVSAVAQNTRHQRAAKKAHLENKQHTVNPQNEPQKASKRNRRPRRVFDDN---TE---------------------------------------
>EOG091F00PY|Biomphalaria_glabrata|NC02_Bathydoris_clavigera|TRANSCRIPT
--------------------------------------------------------------------------------KPGLGEEDLHASIATLRSIAETLNLECVLLRDRAVEEGKAAEFLLRRKLQLEDFMEVRVAVVGNVDAGKSTLLGVLTHGELDNGRGMARQRLFRHKHEMESGRTSSVGNDILGFDSTGTVVNKPDHGHLDWVKICEDAAKVITFIDLAGHERYLKTTVFGMTGHAPDFAMLMIGANAGVIGMTKEHLGLALALNVPVFVVVTKIDMCPQNVLQETLKLLTRILKSPGCRKIPVLVQNLDDVVVSATNFTSERMCPVFQVSNVTGENLPLLKMFLNLLSTRV------------------------------------------------------------------------------------------------------------------------------------------------------------------------------------------------------------------------------------------------------------------------------------------
>EOG091F00PY|Biomphalaria_glabrata|HW19_Polycera_quadrilineata|TRANSCRIPT
MAGVVELSKVKTPDLEN-GGLFDP-GVD---DIEMSPLTSKMALVSPNSAEYELIEEDIKHRVMDAQGETIYEIGTGEGGKPGLKEEDLQASVATLQSIANALDLECVLLRDRTVEEGKVAEFLLRRKLTTEDFMEVRVAVVGNVDAGKSTLLGVLTHGELDNGRGMARQRLFRHKHEMESGRTSSVGNDILGFDATGEVVNKPDHGHLDWVKICEDAAKVITFIDLAGHERYLKTTVFGMTGHAPDFAMLMIGANSGIIGMTKEHLGLALALNVPVFVVVTKIDMCPQNVLQETLKLLTRILKSPGCRKIPLLVQNMDDVVVSATNFTSERMCPVFQVSNVTGDNLHLLKMFLNLLSTRVKCDETEPAEFQIDDTFSVPGVGTVVSGTLLQGHIRLNDSLLLGPDALGQFMPVPVKSIHRKRMPVREVRGGQTASFALKKIKRASIRKGMVMVSPRLEPKACWEFQGEILVLHHPTTISVRYQAMVHVGSVRQTATIVEMTEEHLRTGDKAIVRFRFIKNPEYLKTDMRMVFREGRTKAVGNITKLFPHISAVAQNTRHQRTSKKAQQDVK-HSVNPQNEPQKASKRNRKAKKMPDFDD--GEGKEN-----------------------------------
>EOG091F00PY|Biomphalaria_glabrata|NC06_Pleurobranchaea_californica|TRANSCRIPT
MAGVMDLTTVKSPEIENGGGLFGP-ETD---DLEISSLSSKMALVCPNSEEFEMIQEDIQTRVMDTQGETIYEIGTGEGDKPGLTEEDLQASVATLKSIADTLDLECVLLRQRIAEEGKIAEFLLRRRLQSQDFMEVRVAVVGNVDAGKSTLLGVLTHGELDNGRGVARQKLFRHKHEMESGRTSSVGNDILGFSASGKVVNKPDHGHLDWVKICEDAAKVITFIDLAGHERYLKTTVFGMTGHAPDFAMLMIGANAGVIGMTKEHLGLALALNVPVFVVVTKIDMCPANVLQETLKLLTKILKSQGCRKIPVLVQNADDVVVTATNFTSERMCPIFQVSNVTGDNLDLLKMFLNLLSTRVKCDASQPAEFQIDDTFSVPGVGTVVSGTLLQGAIKLNDTLLLGPDALGQFMPVPIKSIHRKRMSVREVKGGQTASFALKKIKRASIRKGMMMISPRLDPKACWEFEGEILVLHHPTTISVRYQAMVHVGSVRQTATIITMTEEHLRTGDKAIVRFRFIKNPEYLKTDMRMVFREGRTKAVGNITKLFPHISAVAQNTRHQRSSKKNQQDVK-HSVNPQNEPQKASKRNRRAKKMPDFDD--GEGKEN-----------------------------------
>EOG091F00PY|Biomphalaria_glabrata|HW03_Berthella_plumula|TRANSCRIPT
MAGVMDLTKVKSPEMENGGGLFGP-EMD---DIEISPLSSKMALVCPDNDEFDMIQDEIETRVMDTQGETIYEIGTGEGGKPGLTDEDMQASVATLKSIADTLDLECVILRERMAEEGKVSEFLLRRRLQSQDFMEVRVAVVGNVDAGKSTLLGVLTHGELDNGRGVARQKLFRHKHEMESGRTSSVGNDILGFSAAGDVVNKPDHGHLDWVKICEDAAKVITFIDLAGHERYLKTTVFGMTGHAPDFAMLMIGANAGVIGMTKEHLGLALALNVPVFVVVTKIDMCPANVLQETLKLLTKILKSQGCRKIPVLVQNADDVVVTATNFTSERMCPIFQVSNVTGANLDLLKMFLNLLSTRVKCDASQPAEFQIDDTFSVPGVGTVVSGTLLQGSIKLNDTLLLGPDALGQFQPVPIKSIHRKRMSVREVKGGQTASFALKKIKRASIRKGMVMVSPRLDPKACWEFEGEILVLHHPTTISVRYQAMVHVGSVRQTATIITMTEEHLRTGDKATVRFRFIKNPEYLKTDMRMVFREGRTKAVGNITKLFPHVSAVAQNTRHQRSSKKSQQDIK-HSVNPQNEPQKASKRNRRSRK-------------------------------------------------
>EOG091F00PY|Biomphalaria_glabrata|NC03_Doris_kerguelenensis|TRANSCRIPT
---------------------------------------KKTALVSPNNEEFDLLKETIHFRVMDTQGETIYEIGTGEGDKPGLKEDDFEASVATLRTIADTLSLECVLLRERTAEEGKLAEFLLRRKLDSEDFMEVRVAVVGNVDAGKSTLLGVLTHGELDNGRGLARLKLFRHKHEMESGRTSSVGNDILGFDATGAVVNKPEHGHLDWIKICEEAAKVITFIDLAGHERYLKTTVFGMTGHAPDFAMLMIGANAGVIGMTKEHLGLALALNVPVFVVITKIDMCPPNILAETIKLLTRILKSPGCRKIPVMVQNTDDVVVTATNFTSERMCPIFQVSNVSGENLNLLKMFLNLLSTRVNCDMSKPAEFQIDDTFSVPGVGTVVSGTLLQGFIKLNDTLLLGPDALGQFQPIVIKSIHRKRMPVKEVRGGQTASFALKKIKRASIRKGMVMVSPRLEPKACWEFEGEILVLHHPTTISVRYQAMVHVGSVRQTATIVQMSVEHLRTGDKAVVRFRFIKNPEYLKPDMRMVFREGRTKAVGNITKLFPHVSAVAQN--------------------------------------------------------------------------------------
>EOG091F00PY|Biomphalaria_glabrata|HW04_Calmella_cavolinii|TRANSCRIPT
MAALMDIQKLQSPDVENGGSLFDP-DFE---HSEMASLTSKFAMVSPNHEEFEMLMEEIHTRIMETQGETIYELGVGEGDPPGLKDEDYKASEATLQSIAQALDLECVMLRERPAQEGKVAEFLLRRRLTSDDFMEIRVAVVGNVDAGKSTLLGVLTHGELDNGRGMARQKLFRHKHEMESGRTSSVGNDILGFDAAGGVVNKPDHGHLDWIKICEEAAKVITFIDLAGHERYLKTTVFGMTGHAPDFAMLMIGANAGVIGMTKEHLGLALALNVPVFVVITKIDMCPPNVLQETLKLLNKILKSPGCRKIPVLVQTMDDVVVTATNFTSERMCPVFQVSNVTGSNLDLLKMFLNLLSTRHKCDSSEPAEFQIDDTFSVPGVGTVVSGTLLQGYIKLNDTLLLGPDNLGQFQPLPIKSIHRKRMPVREVRGGQTASFSLKKVKRASIRKGMVLVSPRLEPQACWEFEGEILVLHHPTTISVXYLAMVHVGSVRQTATILNMTEEHLRTGDKATVRFRFIKNPEYLKPDMRMVFREGRTKAVGNIT--------------------------------------------------------------------------------------------------
>EOG091F00PY|Lottia_gigantea|LotgiG185412
MAAAMDFEGFSSPEMENGGDNLFS-PDNDEIDMEMTSMLSKHSMVSPNNEEYDYLTEIIKTRTDEGQGETIYEVGTGEGDKPGLKEDDMKASVATLTSICESLDLQCVLLRERAVEEGKVCEYLLRQKLESSDFMEIRVAVVGNVDAGKSTLLGVLTHGDLDNGRGIARQKLFRHKHEMETGRTSSVGNDILGFDSTGNVVNKPDHGHLDWIKICEASAKVVTFIDLAGHEKYLKTTVFGMTGHAPDFAMLMIGANAGIIGMTKEHLGLALALNVPVFVVVTKIDMCPPNVLQDTLKLLQRILKSQGCRKIPVMVQTKDDVICSATNFTSERMCPIFQVSNVTGENLELLKMFLNLLSTRVKCNLSKPAEFQIDDTFSVPGVGTVVSGTLLQGNIRLNDNLLLGPDALGQFQPMVIKSIHRKRMPVKEVRGGQTASFALKKIKRSAIRKGMVMVSPKLEPKACWEFEGEILVLHHPTTISVRYQAMVHVGSVRQTATILNMTEEHLRTGDKAHVRFRFIKNPEYIKPDMKMVFREGRTKAVGTIVKLHPHVCAVAQNTRQQRAAKKAQEHK--HHVNPQNEPQKPSKRNRRIRKSYQPPTLPNEVTTNGTTGTNGEVASNSA------------TNMSVT---
>EOG091F00PY|Crassostrea_gigas|CGI_10025807
MAA--------TLEMENGENLFSPEEEE---DVAMSSVVSKGHLISPNNEEYDIIVDMIKERLDEGQGETIYEVGTGEGDAPGLSQEDMQASIATLKSIADSLGLEMAQLRERKEGEGLVTEFLLRRSLEFDDFMEVRVAVVGNVDAGKSTLLGVLTHGDLDNGRGMARQRLFRHKHEMESGRTSSVGNDILGFDASGNVVNKPDHGNLDWIKICEKSSKVITFIDLAGHEKYLKTTVFGMTGHAPDFAMLMIGANAGVIGMTKEHLGLALALNVPVFVVVTKIDMCPPNVLQETLKMLQRILKSPGCRKIPVIVQNTDDVVCSATNFTSERMCPIFQVSNVSGENLDLLKMFLNLLSTRLKSETTAPAEFQIDDTFSVPGVGTVVSGTLLQGTIKLNDTLLLGPDALGHFQQITVKSIHRKRMPVREVKGGQTASFSLKKVKRSSIRKGMVMVSPKLEPKACWEFEGEILVLHHPTTISVRYQAMVHVGSVRQTATIMNMTKEHLRTGDKSIVRFRFIKNPEYLKTDMRMVFREGRTKAIGNITKLYPHVSAVAQNTRQQRAAKKAQEAN--HQVHPQNEPQKPSKKRRTRNSSKNLDM--EESKENLPSTSSMQEVTVQS---------------------
>EOG091F00PY|Biomphalaria_glabrata|JG02_Antaeolidiella_chromosoma|TRANSCRIPT
---------------------------------------------------------------------------------------------------------------------------------------------------------------------------------------------------------------------------------------------------------------------------------------------------------------------------------------------------------------------------------------------------------------------------------------------RGGQTASFSLKKIKRASIRKGMVLLSPRIEPQACWEFEGEILVLHHPTTISVRYQAMVHVGSVRQTATILNMTEEHLRTGDKAIVRFRFIKNPEYLKTNMRMVFREGRTKAVGNITKLFPHVSAVAQNTRHQRAGKKAQHDSK-HNVNPENEPQKASKRNRRMRKDYEEK---EG-KENVDVLKNGQ-ANLGAT--------------------
>EOG091F00PY|Biomphalaria_glabrata|JG19_Janolus_barbarensis|TRANSCRIPT
---------------------------------------------------------------------------------------------------------------------------------------------------------------------------------------------------------------------------------------------------------------------------------------------------------------------------------------------------------------------------------------------------------------------------------------------------------------------LSPRLEPQACWEFEGEILVLHHPTTISVRYQAMVHVGSVRQTATILSMTEEHLRTGDKAIVRFRFIKNPDFLKTNMRMVFREGRTKAVGNITKLFPHISAVAQNTRHQRAAKKAHHDSK-HTVNPQNEPQKASKRNRRPRKEFDDR---EG-KENVEVHQNGQ-AAHST------------TSTSTTA--
>EOG091F00PY|Biomphalaria_glabrata|JG01_Aeolidiella_alba|TRANSCRIPT
--------------------------------------------------------------------------------------------------------------------------------------------------------------------------------------------------------------------------------------------------------------------------LGYALALDVPVFVVVNKIDMCHTSVLEKTLRQLEQILKSPGVKKIPIRIETPDDAITAASGLDSRKITPIFMVSCVTGENLDLLTQFLNIL----------------------------------------------------------------------------------------------------------------------------------------------------------------------------------------------------------------------------------------------------------------------------------------------
>EOG091F00PY|Crassostrea_gigas|JG14_Eubranchus_rustyus|TRANSCRIPT
----------------------------------------------------------------------------------------------------------------------------------------------------------------------------------------------------------------------------------------------------------------------------------------------------------------------------------------------------------------------------------------------------------------LLLGPADDGSFRDVKVKTVHRNRLPCRLIQAGQAACIAINDIGREELRKGMVLICKDSNPNCCREFEADVYVLFHSRMITVGFQTTVHIGTVCQTAVITHIDRPHIKTNEKARVTFSFKFKPEHIRVGSRLLFRDG-----------------------------------------------------------------------------------------------------------
