# Supplementary material for: Transcriptomics provides a robust framework for the relationships of the major clades of cladobranch sea slugs (Mollusca, Gastropoda, Heterobranchia), but fails to resolve the position of the enigmatic genus Embletonia
Source: BMC Ecol Evol. 2021 Dec 28;21:226. doi: 10.1186/s12862-021-01944-0 (PMC8895541; doi:10.1186/s12862-021-01944-0)
Supplement: Supplementary file 6 — Additional file 6. Archive S4: Unmasked multiple sequence alignments on amino acid level including Doris kerguelenensis and Calmella cavolini prior to the removal of outliers. [file 12862_2021_1944_MOESM6_ESM.zip › Archive_S4/Alignments/EOG091F03RC.aa.fasta]

>EOG091F03RC|Biomphalaria_glabrata|BGLTMP001692
----------------------MALLPIRTQYKGPAPKDTTDYDIIDEAIYFFKANIFFRNYEIKSEADRTLIYITLYISECLKKLQRCSSRSQGDKEMYTLGISNFPIPGEAGFPLNAMYVKPANKAEDDTMRQYLQQLRQETGVRLLDKVFDA-TDKPSKVI------------------
>EOG091F03RC|Crassostrea_gigas|NC02_Bathydoris_clavigera|TRANSCRIPT
-------AYHSQFLDPPKLIGNMALLPIRTQYKGPAPKDTSDYDIIDEAVYFFKANIFFRNYEIKSEADRTLIYITLYISECLKKLQKCSSRSQGDKEMYTLGISNFPIPGESGFPLNAMYTKPANRAEDDTMRQYLQQLRQEAGVRLLDKVFDQ-NDKPSKWWMCFAKRKFMDKSLSAPG-
>EOG091F03RC|Crassostrea_gigas|HW09_Doto_sp|TRANSCRIPT
-------AYHSTFTDPPKLIGNMALLPIRSQYKGPAPKDTSNYDTIDEAIYYFKANIFFRNYEIKSEGDRTLIYITLYISECLKKLQRCSSRAQGDKEMYTLGISNFPIPGESGFPLNALYAKPANRAEEDTMRQYLQQLRQETGVRLLDKVFDQ-GDKPSKWWLCFAKRKFMDKSLSAP--
>EOG091F03RC|Crassostrea_gigas|JG13_Doto_lancei|TRANSCRIPT
-------AYHSTFTDPPKLIGNMALLPIRSQYKGPAPKDTSNYDTIDEAIYYFKANIFFRNYEIKSEGDRTLIYITLYISECLKKLQRCSSRAQGDKEMYTLGISNFPIPGESGFPLNALYAKPANRAEEDTMRQYLQQLRQETGVRLLDKVFDQ-GDKPSKWWLCFAKRKFMDKSLSAPG-
>EOG091F03RC|Crassostrea_gigas|JG28_Scyllaea_fulva|TRANSCRIPT
-------AYHSTFLDPPKLIGNMALLPIRTQYKGPAPKDSSNYDIIDEAIYYFKANIFFRNYEIKSEGDRTLIYITLYISECLKKLQRCSSRAQGDKEMYTLGISNFPIPGESGFPLNAVYIKPSNRAEEDTMRQYLQQLRQETGVRLLDKVFDQ-GDKPSKWWLCFAKRKFMDKSLSAP--
>EOG091F03RC|Crassostrea_gigas|JG23_Melibe_leonina|TRANSCRIPT
-------AYHSTFTDPPKLIGNMALFPIRTQYKGPAPKDSSNYDIIDEAIYYFKANIFFRNYEIKGESDRTLIYITLYISECLKKLQRCSSRAQGDKEMYTLGISNFPIPGEAGFPLNAVYIKPSNKAEEDTMRQYLQQLRQETGVRLLDKVFDQ-GDKPSKWWLCFAKRKFMDKSLSAP--
>EOG091F03RC|Crassostrea_gigas|JG05_Bornella_anguilla|TRANSCRIPT
-------AYHSTFTDPPKLTGNMALLPIRTQYKGPAPKDSSNYDIIDEAIYYFKANIFFRNYEIKSEADRTLIYITLYISECLKKLQRCSSRAQGDKEMYTLGISNFPIPGESGFPLNAMYGKPSNRAEEDTMRQYLQQLRQETGVRLLDKVFDQ-GDKPSKWWLCFTKRKFMDKSLSAP--
>EOG091F03RC|Crassostrea_gigas|JG08_Dendronotus_venustus|TRANSCRIPT
-------AYHSTFLEPPKLIGNMALLPIRSQYKGPAPKDTTNYDIIDEAIYYFKANIFFKNYEIKSEADRTLIYITLYISECLKKFQRCSSRALGDKEMYTLGISNFPIPGESGFPLNAIYVKPTNRGEEDTMRQYLQQLRQETGVRLLDKVFDQ-GDKPSKWWLCFAKRKFMDKSLSAPG-
>EOG091F03RC|Crassostrea_gigas|JG06_Catriona_columbiana|TRANSCRIPT
-------AYHSTFLEPPKLISNMALLPIRSQYKGPAPKDTSNYDIVDEAIYYFKANIFFRNYEIKSEADRTLIYITLYISECLKKLQRCTSRAQGDKDMYTLGISNFPIPGESGFPLNAMFHKPTNRGDEDTMRQYLQQLRQETGVRLLDKVFDQ-GDKPSKWWMCFAKRKFMDKSLSAP--
>EOG091F03RC|Crassostrea_gigas|JG26_Phestilla_sp|TRANSCRIPT
-------AYHSTFLDPPKLISNMALLPIRTQYKGPAPKDTSNYDIIDEAIYYFKANIFFRNYEIKSEADRTLIYITLYISECLKKLQRCTSRAQGDKDMYTLGISNFPIPGESGFPLNAMYHKPTNRADEDTMRQYLQQLRQETGVRLLDKVFDQ-GDKPSKWWMCFAKRKFMDKSLSAP--
>EOG091F03RC|Crassostrea_gigas|HW02_Berghia_verrucicornis|TRANSCRIPT
-------AYHSTFLEPPKLIGNMALLPIRTQYKGPAPKDTSNYDIIDEAIYYFKANIFFRNYEIKSEADRTLIYITLYISECLKKLQRCSSRAQGDKDMYTLGISNFPIPGESGFPLNAMFHKPTSRPDEDTMRQYLQQLRQETGVRLLDKVFDQ-TDKPSKWWMCFAKRKFMDKSLSAPG-
>EOG091F03RC|Crassostrea_gigas|JG04_Berghia_stephanieae|TRANSCRIPT
-------AYHSTFLDPPKLIGNMALLPIRTQYKGPAPKDTSNYDIIDEAIYYFKANIFFRNYEIKSEADRTLIYITLYISECLKKLQRCSSRVQGDKDMYTLGISNFPIPGESGFPLNAMFHKPTSRPDEDTMRQYLQQLRQETGIRLLDKVFDQ-SDKPSKWWMCFAKRKFMDKSLSAP--
>EOG091F03RC|Crassostrea_gigas|HW05_Caloria_elegans|TRANSCRIPT
-------AYHSTFLDPPKLISNLALLPIRTQYKGPAPKDTSNYDIIDEAIYYFKANIFFRNYEIKSEADRTLIYITLYISECLKKLQRCSSRAQGDKDMYTLGISNFPIPGESGFPLNAMFHKPTNRADEDTMRQYLQQLRQETGVRLLDKVFDQ-TDKPSKWWMCFAKRKFMDKSLSAP--
>EOG091F03RC|Crassostrea_gigas|HW12_Facelina_rubrovittata|TRANSCRIPT
-------AYHSTFLEPPKLISNMALLPIRTQYKGPAPKDTSNYDIIDEAIYYFKANIFFRNYEIKSEADRTLIYITLYISECLKKLQRCSSRAQGDKDMYTLGISNFPIPGESGFPLNAMFHKPTNRADEDTMRQYLQQLRQETGVRLLDKVFDQ-TDKPSKWWMCFAKRKFMDKSLSAP--
>EOG091F03RC|Crassostrea_gigas|HW14_Flabellina_affinis|TRANSCRIPT
-------AYHSTFLEPPKLISNLALLPIRTQYKGPAPKDTSNYDIIDEAIYYFKANIFFRNYEIKSEADRTLIYITLYISECLKKLQRCSSRAQGDKDMYTLGISNFPIPGEAGFPLNAMFHKPTNRADEDTMRQYLQQLRQETGVRLLDKVFDQ-TDKPSKWWMCFAKRKFMDKSLSAP--
>EOG091F03RC|Crassostrea_gigas|HW13_Favorinus_branchialis|TRANSCRIPT
-------AYHSTFLDPPKLISNMALLPIRTSYKGPAPKDTSNYDIIDEAIYYFKANIFFRNYEIKSEADRTLIYITLYISECLKKLQRCSSRAQGDKDMYTLGISNFPIPGESGFPLNAMFHKPTNRADEDTMRQYLQQLRQETGVRLLDKVFDQ-TDKPSKWWMCFAKRKFMDKSLSAPG-
>EOG091F03RC|Crassostrea_gigas|JG21_Limenandra_confusa|TRANSCRIPT
-------AYHSTFLDPPKLISNMALLPIRTQYKGPAPKDTSNYDIIDEAIYYFKANIFFRNYEIKSEADRTLIYITLYISECLKKLQRCSSRAQGDKDMYTLGISNFPIPGEAGFPLNAMFHKPTNRADEDTMRQYLQQLRQETGVRLLDKVFDQ-SDKPSKWWMCFAKRKFMDKSLSAPG-
>EOG091F03RC|Crassostrea_gigas|JG01_Aeolidiella_alba|TRANSCRIPT
-------AYHSTFLDPPKLISNMALLPIRTQYKGPAPKDTSNYDIIDEAIYYFKANIFFRNYEIKSEADRTLIYITLYISECLKKLQRCSSRAQGDKDMYTLGISNFPIPGEAGFPLNAMFHKPNNRADEDTMRQYLQQLRQETGVRLLDKVFDQ-SDKPSKWWMCFAKRKFMDKSLSAPG-
>EOG091F03RC|Crassostrea_gigas|JG29_Spurilla_braziliana|TRANSCRIPT
-------AYHSTFLDPPRLISNMALLPIRTQYKGPAPKDTSNYDIIDEAIYYFKANIFFRNYEIKSEADRTLIYITLYISECLKKLQRCSSRAQGDKDMYTLGISNFPIPGESGFPLNAMFHKPTNRADEDTMRQYLQQLRQETGVRLLDKVFDQ-SDKPSKWWMCFAKRKFMDKSLSAPG-
>EOG091F03RC|Crassostrea_gigas|JG15_Favorinus_auritulus|TRANSCRIPT
-------AYHSTFLDPPKLISNMALLPIRTQYKGPAPKDTSGYDIIDEAIYYFKANIFFRNYEIKSEADRTLIYITLYISECLKKLQRCSSRAQGDKDMYTLGISNFPIPGESGFPLNAMFHKPTNRADEDTMRQYLQQLRQETGVRLLDKVFDQ-TDKPSKWWMCFAKRKFMDKSLSAP--
>EOG091F03RC|Crassostrea_gigas|JG02_Antaeolidiella_chromosoma|TRANSCRIPT
-------AYHSTFLEPPKLISNMALLPIRTQYKGPAPKDTSNYDIIDEAIYYFKANIFFRNYEIKSEADRTLIYITLYISECLKKLQRCSSRSQGDKDMYTLGISNFPIPGESGFPLNAMFHKPTSRADEDTMRQYLQQLRQETGVRLLDKVFDQ-SDKPSKWWMCFAKRKFMDKSLSAP--
>EOG091F03RC|Crassostrea_gigas|HW20_Spurilla_neapolitana|TRANSCRIPT
-------AYHSTFLEPPRLISNMALLPIRTQYKGPAPKDTSNYDIIDEAIYYFKANIFFRNYEIKSEADRTLIYITLYISECLKKLQRCSSRAQGDKDMYTLGISNFPIPGESGFPLNAMFHKTTNRADEDTMRQYLQQLRQETGVRLLDKVFDQ-SDKPSKWWMCFAKRKFMDKSLSAPG-
>EOG091F03RC|Crassostrea_gigas|HW06_Cratena_peregrina|TRANSCRIPT
-------AYHSTFLEPPKLISNMALLPIRTQYKGPAPKDSSNYDIIDEAIYYFKANIFFRNYEIKSEADRTLIYITLYISECLKKLQRCSSKAQGDKDMYTLGISNFPIPGESGFPLNAMFHKPTNRADEDTMRQYLQQLRQETGVRLLEKVFDQ-TDKPSKWWMCFAKRKFMDKSLSAPG-
>EOG091F03RC|Crassostrea_gigas|HW17_Hermissenda_crassicornis|TRANSCRIPT
-------AYHSTFLEPPKLISNMALLPIRTQYKGPAPKDTSNYDIIDEAIYYFKANIFFRNYEIKSEADRTLIYITLYISECLKKLQRCSSKAQGDKDMYTLGISNFPIPGESGFPLNAMFHKPTNRTDEDTMRQYLQQLRQETGVRLLEKVFEQ-SDKPSKWWMCFAKRKFMDKSLSAPG-
>EOG091F03RC|Crassostrea_gigas|JG18_Hermissenda_opalescens|TRANSCRIPT
-------AYHSTFLEPPKLISNMALLPIRTQYKGPAPKDTTNYDIIDEAIYYFKANIFFRNYEIKSEADRTLIYITLYISECLKKLQRCSSKAQGDKDMYTLGISNFPIPGESGFPLNAMFHKPTNRTDEDTMRQYLQQLRQETGVRLLEKVFEQ-SDKPSKWWMCFAKRKFMDKSLSAP--
>EOG091F03RC|Crassostrea_gigas|NC05_Hermissenda_crassicornis|TRANSCRIPT
-------AYHSTFLEPPKLISNMALLPIRTQYKGPAPKDTTNYDIIDEAIYYFKANIFFRNYEIKSEADRTLIYITLYISECLKKLQRCSSKAQGDKDMYTLGISNFPIPGESGFPLNAMFHKPTNRTDEDTMRQYLQQLRQETGVRLLEKVFEQ-SDKPSKWWMCFAKRKFMDKSLSAP--
>EOG091F03RC|Crassostrea_gigas|JG25_Palisa_papillata|TRANSCRIPT
-------AYHSTFLDPPKLIGNMALLPIRTQYKGPAPKDTSNYDIIDEAIYYFKANIFFRNYEIKSEADRTLIYITLYISECLKKLQRCSSRAQGDKDMYTLGISNFPIPGESGFPLNAMFHKPTNRGDEDIMRQYLQQLRQETGIRLLDKVFDQ-TDKPSKWWMCFAKRKFMDKSLSAP--
>EOG091F03RC|Crassostrea_gigas|JG27_Phidiana_lynceus|TRANSCRIPT
-------AYHSTFLDPPKLIGNMALLPIRTQYKGPAPKDTSNYDIIDEAIYYFKANIFFRNYEIKSEADRTLIYITLYISECLKKLQRCSSRAQGDKDMYTLGISNFPIPGESGFPLNAMFHKPTNRGDEDTMRQYLQQLRQETGIRLLDKVFDQ-SDRPSKWWMCFVKRKFMDKSLSAPG-
>EOG091F03RC|Crassostrea_gigas|JG03_Austraeolis_stearnsi|TRANSCRIPT
-------AYHSTFLDPPKLISNMALLPIHTQYKGPAPKDTSNYDIIDEAIYYFKANIFFRNYEIKSEADRTLIYITLYISECLKKLQRCTSRAQGDKDMYTLGISNFPIPGESGFPLNAMFHKPTNRGDEDTMRQYLQQLRQETGIRLLDKVFDQ-TDKPSKWWMCFAKRKFMDKSLSAPG-
>EOG091F03RC|Crassostrea_gigas|JG07_Cuthona_albocrusta|TRANSCRIPT
-------AYHSTFLDPPKLISNMALLPVRTQYKGPAPKDTSNYDIIDEAIYYFKANIFFRNYEIKSEADRTLIYITLYISECLKKLQRCTSRAQADKDMYTLGISNFPIPGEAGFPLNAMFHKTTNRTDEDTMRQYLQQLRQETGVRLLDKVFDQ-GDKPSKWWMCFAKRKFMDKSLSAP--
>EOG091F03RC|Crassostrea_gigas|HW07_Cuthona_caerulea|TRANSCRIPT
-------AYHSTFLDPPKLISNMALLPIRTQYKGPAPKDTTNYDIIDEAIYYFKANIFFRNYEIKSEADRTLIYITLYISECLKKLQRCTSRAQADKDMYTLGISNFPIPGESGFPLNAMFHKTTNRTDEDTMRQYLQQLRQETGVRLLDKVFDQ-GDKPSKWWMCFAKRKFMDKSLSAP--
>EOG091F03RC|Crassostrea_gigas|NC04_Fiona_pinnata|TRANSCRIPT
-------AYHSTFLDPPKLISNMALLPIRTQYKGPAPKDSSNYDIIDEAIYYFKANIFFRNYEIKSEADRTLIYITLYISECLKKLQRCTSRAQADKDMYTLGISNFPIPGEAGFPLNAMFHKTTNRADEDTMRQYLQQLRQETGVRLLDKVFDQ-GDKPSKWWMCFAKRKFMDKSLSAP--
>EOG091F03RC|Crassostrea_gigas|HW18_Janolus_cristatus|TRANSCRIPT
-------AYHSTFLDPPKLISNMALLPVRTQYKGPAPKDSSNYDIIDEAIFYFKANIFFRNYEIKSEADRTLIYITLYISECLKKLQRCSSRAQGDKEMYTLGISNFPIPGENGFPLNAMFHKPTNRADEDTMRQYLQQLRQETGVRLLDKVFDQ-TDKPSKWWMCFAKRKFMDKSLSAP--
>EOG091F03RC|Crassostrea_gigas|JG19_Janolus_barbarensis|TRANSCRIPT
-------AYHSTFLDPPKLISNMALLPIRTQYKGPAPKDSSNYDIIDEAIYYFKANIFFRNYEIKSEADRTLIYITLYISECLKKLQRCSSRAQGDKEMYTLGISNFPIPGENGFPLNAMFHKPTNRNDEDTMRQYLQQLRQETGVRLLDKVFDQ-TDKPSKWWMCFAKRKFMDKSLSAP--
>EOG091F03RC|Crassostrea_gigas|JG24_Noumeaella_rubrofasciata|TRANSCRIPT
-------AYHSTFLDPPRLISNMALLPIRTQYKGPAPKDTSNYDIIDEAIYYFKANIFFRNYEIKSEADRTLIYITLYISECLKKLQRCSSKSQGDKEMYTLGISNFPIPGEAGFPLNAMFHKTTNRADEDTMRQYLQQLRQETGVRLLDKVFDQ-TDKPSKWWMCFAKRKFMDKSLSAPG-
>EOG091F03RC|Crassostrea_gigas|JG14_Eubranchus_rustyus|TRANSCRIPT
-------AYHSTFLEPPKLISNMALLPVRTQYKGPAPKDTSNYDIIDESIYYFKANIFFRNFEIKSEADRTLIYITLYISECLKKLQRCASRAQADKDMYTLGISNFPIPGEAGFPLNAMFHKCTNRTDEDTMRQYLQQLRQETGVRLLDKVFDQ-GDKPSKWWMCFAKRKFMDKSLSAP--
>EOG091F03RC|Crassostrea_gigas|JG32_Unidentia_angelvaldesi|TRANSCRIPT
-------AYHSTFLEPPKLIGNMALLPIRTQYKGPAPKDTSNYDIIDEAIYYFKANIFFRNYEIKSEADRTLIYITLYISECLKKLQRCSSKTQGDKEMYTLGISNFPIPGEAGFPLNAMFQKTTNRADEDTMRQYLQQLRQETGIRLLDKVFEQ-SDKPSKWWMCFAKRKFMDKSLSAP--
>EOG091F03RC|Crassostrea_gigas|JG16_Flabellina_iodinea|TRANSCRIPT
-------AYHSTFLDPPKLIGNMALLPVRTQYKGPAPKDTSNYDIIDEAIYYFKANIFFRSYEIKSEADRTLIYITLYISECLKKLQRCSSRAQGDKEMYTLGISNFPIPGESGFPLNAMFHKPTSRADEDTMRQYLQQLRQETGIRVLDKVFDQ-TDKPSKWWMCFVKRKFMDKSLSAP--
>EOG091F03RC|Crassostrea_gigas|JG20_Learchis_evelinae|TRANSCRIPT
-------AYHSTFLDPPKIIGNMALLPIRTQYKGPAPKDTSNYDIIDEAIYYFKANIFFRNYEIKSEADRTLIYITLYISECLKKLQRCSSRAQGDKDMYTLGISNFPIPGESGFPLNAMFHKTTNRTDEDTMRQYLQQLRQETGVRLLDKVFDQ-TDKPSKWWMCFAKRKFMDKSLSCP--
>EOG091F03RC|Crassostrea_gigas|HW11_Eubranchus_exiguus|TRANSCRIPT
-------AYHSTFLEPPRLISNMALLPIRTQYKGPAPKDTTNYDIIDESIYYFKANIFFRNYEIKSEADRTLIYITLYISECLKKLQRCASRAQGDKDMYTLGISNFPIPGEAGFPLNAMFHKCTNRADEDTMRQYLQQLRQETGVRLLDKVFVE-GDKPSKWWMCFAKRKFMDKSLSAP--
>EOG091F03RC|Crassostrea_gigas|JG11_Dondice_occidentalis|TRANSCRIPT
-------AYHSTFLDPPRLISNMALLPIRTQYKGPAPKDTSNYDIIDEAIYYFKANIFFKNYEIKSEADRTLIYITLYISECLKKLQRCSSKAEGDKEMYTLGISNFPIPGESGFPLNAMFHKPTNRGDEDTMRQYLQQLRQETGVRLLGKVFDQ-SDKPSKWWLCFVKRRFMDKSLSAPG-
>EOG091F03RC|Crassostrea_gigas|JG12_Dondice_parguerensis|TRANSCRIPT
-------AYHSTFLDPPRLISNMALLPIRTQYKGPAPKDTSNYDIIDEAIYYFKANIFFKNYEIKSEADRTLIYITLYISECLKKLQRCSSKADGDKEMYTLGISNFPIPGDSGFPLNAMFHKPTNRGDEDTMRQYLQQLRQETGVRLLGKVFDQ-SDKPSKWWLCFVKRRFMDKSLSAP--
>EOG091F03RC|Crassostrea_gigas|JG22_Lomanotus_vermiformis|TRANSCRIPT
-------AYHSTFTDPPKLIGNIAMLPIRTKYKGPAPVDTTNYDIIDEAIYYFKANIFFRNYEIKNEADRTLIYITLYISECLKKLQRCSSRALGDKEMYTLGISNFPIPGEAAFPLNAVYVKPSNRAEEDTMRQYLQQLRQETGLRLLDKVFDQ-GDKPSKWWLCFAKRKFMDKSLSAPG-
>EOG091F03RC|Crassostrea_gigas|HW04_Calmella_cavolinii|TRANSCRIPT
-------AYHSQFLSPPKLIGNMALLPIRTQYKGPAPKDSTDYDIIDEAIYFFKGNIFFRNYEIKSEADRTLIYITLYISECLKKLQRCSSKSQGDKEMYTLGISNFPIPGESGFPLNAMYTKPANRGEEDTMKQYCQQLRQETGIRVLDKVFDQ-GDKPSKWWLCFAKRKFMDKSLSAP--
>EOG091F03RC|Crassostrea_gigas|HW15_Flabellina_babai|TRANSCRIPT
-------AYHSTFLDPPKLIGNMALLPLHTQYKGPAPKDTSNYDIIDEAIYYFKANIFFRNYEIKSEADRTLIYITLYISECLKQLQRCSSKTQGNKDMYTLGISNFPIPGESGFPLNAMFHKPTRRDEEDTMRSYLQQLRQETGLRLLDKVFDQ-DDKPSKWWMCFAKRKFMDKSLSAPG-
>EOG091F03RC|Crassostrea_gigas|JG10_Dirona_picta|TRANSCRIPT
-------AYHSTFLDPPKLIGNMALLPIRTQYKGPALKDTSNYDAIDEAIYYFKANIFFRNYEIKSEGDRTLIYITLYISECLKKLQKCSSRSQGDKEMYTLGLANFPIPGEAGFPLNAMFQKPANRTDEDTMRNYLQQLRQETGVRLLDKVFDQ-TDKPSKWWMCFAKRKFMDKSLSAP--
>EOG091F03RC|Crassostrea_gigas|NC01_Armina_californica|TRANSCRIPT
-------AYHSTFLDPPKLTGNMALLPIRTQYKGPAPKDTSNYDIIDESIYYFKANIFFRNYEIKSEADRTLIYITLYISECLKKLQRCSSRSAGDKEMYTLSIKNFPIPGEAGFPLNAMFIKPTNKNEEETMRQYLQQLRQETGVRLLDKVFDQ-GDKPNKWWMCFVKRKFMDKSLSAP--
>EOG091F03RC|Crassostrea_gigas|HW01_Armina_tigrina|TRANSCRIPT
-------AYHSTFLAPPKHTGNMALLPLHTQYKGPAPKDTSGYDVIDEAIYFFKANIFFRNYEIKSEADRTLIYITLYISECLKKLQRCSSRAAGDKEMYTLGITNFPIPGESGFPLNAMFVKPTNKNEEETMRAYLQQLRQETGIRMLDKVFDQ-GDKPNKWWMCFVKRKFMDKSLSAP--
>EOG091F03RC|Crassostrea_gigas|HW03_Berthella_plumula|TRANSCRIPT
-------AYHSQFLNPPKQIGNMALLPIHTLYKGPAPKDTTDYDIIDEAIYFFKANIFFRNYEIKSPADRTLIYLTLYISECLKKLQRCSSKAQGDKEMYTLGISNFPIPGESGFPLNAMYAKPANRNEDDTMRQYLQQLRQETGLRLLSSVFDQ-NDKPSKWWLCFAKRKFMDKSLSAP--
>EOG091F03RC|Crassostrea_gigas|NC08_Tritonia_hamnerorum|TRANSCRIPT
-------AYHSSFAEAPNQVGNIGVFPIRTTYKGPAPKTNESYDIIDESIYFFKANIFFKNYEIKGMGDRALIYITLYISECLKKLQRCSSRGQGEKEMYTLGISNFPIPGESGFPLNAMFQKPASRTEEDTMRQYLQQLRQETGLRLLDKVFDQ-GDKPNKWWMCFVKKKFMDKSLSAPG-
>EOG091F03RC|Crassostrea_gigas|NC03_Doris_kerguelenensis|TRANSCRIPT
-------AYHSQFLNPPKTIGNMALMPIRSQYKGPAPKDTSGYDIIDEAIYYFKANIFFRNYEIKSVADRTLIYITLYISECLKKLQRCSSQSQAEKDMYTLGISNFPIPGESGFPLNAMYTKPTNRGDEDTMRQYLQQLRQETGVRMVEKVFEQ-GDKPSKWWLCFAKRKFMDKSLSAP--
>EOG091F03RC|Crassostrea_gigas|HW16_Hancockia_cfuncinata|TRANSCRIPT
-------AYHSTFTNPPRLVGNIALLPLRTSHKGPAPKETSDYDIIDEAIYYFKANIFFRNYEIKSEADRTLIYLTLYITECLKKLQKCSSRNHGDKEMYTLGISNFPIPGEAGFPLNAMYSKPANRGEEDTMRQYLQQLRQETGTRVLDKVFDN-PDKPSKWWMCFAKRKFMDKSLSAP--
>EOG091F03RC|Crassostrea_gigas|JG17_Hancockia_uncinata|TRANSCRIPT
-------AYHSTFTNPPRLVGNIALLPLRTSHKGPAPKETSDYDIIDEAIYYFKANIFFRNYEIKSEADRTLIYLTLYITECLKKLQKCSSRNHGDKEMYTLGISNFPIPGEAGFPLNAMYSKPANRGEEDTMRQYLQQLRQETGTRVLDKVFDN-PDKPSKWWMCFAKRKFMDKSLSAPG-
>EOG091F03RC|Crassostrea_gigas|JG30_Tritonia_festiva|TRANSCRIPT
-------AYHSTFTDASKLIGNMALVPIRTTYKGPAPKTSADYDIIDESIYFFKANIFFKNYEIKSEGDRTLIYITLYISECLKKLQRCSSRGQGEKEMYTLGISNFPIPGEAGFPLNAMFHKPSNRGDEDTMRQYLQQLRQETGIRLVEKVFDQ-GDKPNKWWMCFAKKKFMDKSLSAPG-
>EOG091F03RC|Crassostrea_gigas|NC07_Tritonia_diomedea|TRANSCRIPT
-------AYHSTFTDASKLIGNMALVPIRTTYKGPAPKTSADYDIIDESIYFFKANIFFKNYEIKSEGDRTLIYITLYISECLKKLQRCSSRGQGEKEMYTLGISNFPIPGESGFPLNAMFHKPSNRGDEDTMRQYLQQLRQETGIRLVEKVFDQ-GDKPNKWWMCFAKKKFMDKSLSAP--
>EOG091F03RC|Crassostrea_gigas|HW21_Tritonia_manicata|TRANSCRIPT
-------AYHSTFTDVSKLIGNMAIVPIRTTYKGPAPKFNGDYDIIDESIYFFKANIFFKNFEIKSECDRTLIYITLYISECLKKLQRCSYRGQGEKEMYTLGISNFPIPGESGFPLNAMFQKPTNKNDEDTMRQYLQQLRQETGLRLVDKVFDQ-GDKPNKWWMCFAKKKFMDKSLSAPG-
>EOG091F03RC|Crassostrea_gigas|HW19_Polycera_quadrilineata|TRANSCRIPT
-------AYHSQFLEPPKLIGNMALLPLRTKFKGPAPQGNPDYDIIDEAIYFFKANIFFRNYEIKSEADRTLIYITLYVSECLKKLQKCSSQNQGEKEMYTLGISNFPIPGDSAFPLNAMYTKPANKAEDDSMRAYLQQIRQETGLRIVDKVFEN--DKPSKWWMCFAKRKFMDKSLSAPG-
>EOG091F03RC|Lottia_gigantea|HW10_Embletonia_pulchra|TRANSCRIPT
MP-----AYHSTFSG-PTMVGNMAVLPVRTQYKGPAPKDSSNYDIIDEAIYYFKANIFFRNYEIKSEADRTLIYITLYISECLKKLQRCSSKAQGGKEMHTLGIANFPIPGENGFPLNAMFLKPTRTEED-NMRAYLQQLRQETGLRMLDKVFDQ-GDKPSKWWMCFAKRKFMDKSLS----
>EOG091F03RC|Crassostrea_gigas|NC06_Pleurobranchaea_californica|TRANSCRIPT
-------AYHSQFLNPPKLTGNMSLLPIRTQYKGPAIKDTTDFDIIDEAISFFKANIFFRNYEIKSTSDRTLIYITLYISECLKKLQRCSSKGQGEKDMYTLAISNFPIPGESGFPLNAMYTKPANKAEDDTMRQYLQQLRQETGSRLTNIVFDD-NGKPSKWWMCFAKRKFMDKSLSAP--
>EOG091F03RC|Crassostrea_gigas|CGI_10024321
MICPYFQAYHSKFTEPPKLVGNMALMPLRTTYKGPAPRDASDFDIIDEAIYYFKANIFFRNYEIKSEADRTLIYITLYITECLKKLQKCSTKSAGSKEMYTLGLINFPIPGEPKFPLNAMFTKPANRAEEDTMRNYLLQIRQETGLRMVEKVFEQ-DDKPSKWWLCFAKRKFMEKSLSSPGM
>EOG091F03RC|Lottia_gigantea|LotgiG196504
MP-----AYHSSLPC-PRLVGNMGLLPIKTQYKGPAAKEVNGSDIIDEAIGFFKANIFFRNYEIKSEADRTLIYVTLYITECLKKLQRCSSRSQAEKEMYTLGITNFPIPGEGGFPLNAMYSKPSRQEDE-TMRAYLQQLRQETGLRMIDRVFDQQSDKPSKWWLCFAKRKFMDKSLSPAGH
