# Supplementary material for: Transcriptomics provides a robust framework for the relationships of the major clades of cladobranch sea slugs (Mollusca, Gastropoda, Heterobranchia), but fails to resolve the position of the enigmatic genus Embletonia
Source: BMC Ecol Evol. 2021 Dec 28;21:226. doi: 10.1186/s12862-021-01944-0 (PMC8895541; doi:10.1186/s12862-021-01944-0)
Supplement: Supplementary file 6 — Additional file 6. Archive S4: Unmasked multiple sequence alignments on amino acid level including Doris kerguelenensis and Calmella cavolini prior to the removal of outliers. [file 12862_2021_1944_MOESM6_ESM.zip › Archive_S4/Alignments/EOG091F03ES.aa.fasta]

>EOG091F03ES|Biomphalaria_glabrata|BGLTMP011232
MKDFRCDSIT------------------------------------------TFYCSFFS--FKGLGICLGMILKEPANINYPFEKGPLSPRFRGEHALRRYPSGEERCIACKLCEAICPAQAITIEAETRADGSRRTTRYDIDMTKCIYCGFCQEACPVDAIVEGPNFEYSTETREELLYNKEKLLSNGDKWEPEIAANLQSDYLYR
>EOG091F03ES|Lottia_gigantea|LotgiG160698
MATLKLFCAKKSGENLLKNLVRPTSIVQSRSHWKDVGQQKENMAWNDIALRAAKA-SFFTEIMKGFGMTFAQQLKEPATINYPFEKGPLSPRFRGEHALRRYPSGEERCIACKLCEAICPAQAITIEAEPRADGSRRTTRYDIDMTKCIYCGFCQEACPVDAIVEGPNFEYSTETREELLYNKEKLLSNGDKWEVEIAANLQADYLYR
>EOG091F03ES|Lottia_gigantea|HW09_Doto_sp|TRANSCRIPT
--------------------------------------------------RAATS-MFWNELLKGVGITIGMIFKEPATINYPFEKGPLSPRFRGEHALRRYPSGEERCIACKLCEAICPAQAITIEAEPREDGSRRTTRYDIDMTKCIYCGFCQEACPVDAIVEGPNFEYSTETREELLYNKEKLLSNGDKWEQEIAANLQADYMYR
>EOG091F03ES|Lottia_gigantea|JG13_Doto_lancei|TRANSCRIPT
--------------------------------------------------RAATS-MFWNELLKGVGITIGMIFKEPATINYPFEKGPLSPRFRGEHALRRYPSGEERCIACKLCEAICPAQAITIEAEPREDGSRRTTRYDIDMTKCIYCGFCQEACPVDAIVEGPNFEYSTETREELLYNKEKLLSNGDKWEQEIAANLQADYMYR
>EOG091F03ES|Lottia_gigantea|JG28_Scyllaea_fulva|TRANSCRIPT
--------------------------------------------------RAATT-IFWNELLKGIGITVGMLLKEPATINYPFEKGPLSPRFRGEHALRRYPSGEERCIACKLCEAICPAQAITIEAEPREDGSRRTTRYDIDMTKCIYCGFCQEACPVDAIVEGPNFEYSTETREELLYNKEKLLMNGDKWEQEIAANLQADYMY-
>EOG091F03ES|Lottia_gigantea|JG05_Bornella_anguilla|TRANSCRIPT
--------------------------------------------------RAATN-IFWNELLKGIGITIGMMLKEPATINYPFEKGPLSPRFRGEHALRRYPSGEERCIACKLCEAICPAQAITIEAEPREDGSRRTTRYDIDMTKCIYCGFCQEACPVDAIVEGPNFEYSTETREELLYNKEKLLSNGDKWEQEIAANLQADYMYR
>EOG091F03ES|Lottia_gigantea|JG06_Catriona_columbiana|TRANSCRIPT
--------------------------------------------------RAATT-IFWNELLKGVGIAMGMILKEPATINYPFEKGPLSPRFRGEHALRRYPSGEERCIACKLCEAVCPAQAITIEAEPRADGSRRTTRYDIDMTKCIYCGFCQEACPVDAIVEGPNFEYSTETREELLYNKEKLLNNGDKWEPEIAANLQADYMYR
>EOG091F03ES|Lottia_gigantea|JG07_Cuthona_albocrusta|TRANSCRIPT
--------------------------------------------------RAATT-IFWNELIKGVGIAMGMILKEPATINYPFEKGPLSPRFRGEHALRRYPSGEERCIACKLCEAICPAQAITIEAEPRADGSRRTTRYDIDMTKCIYCGFCQEACPVDAIVEGPNFEYSTETREELLYNKEKLLNNGDKWEPEIAANLQADYMYR
>EOG091F03ES|Lottia_gigantea|HW07_Cuthona_caerulea|TRANSCRIPT
--------------------------------------------------RAATT-IFWNELIKGVGIAMGMMLKEPATINYPFEKGPLSPRFRGEHALRRYPSGEERCIACKLCEAICPAQAITIEAEPRADGSRRTTRYDIDMTKCIYCGFCQEACPVDAIVEGPNFEYSTETREELLYNKEKLLNNGDKWEPEIAANLQADYMY-
>EOG091F03ES|Lottia_gigantea|HW11_Eubranchus_exiguus|TRANSCRIPT
--------------------------------------------------RAATT-IFWNELIKGVGITMGMILKEPATINYPFEKGPLSPRFRGEHALRRYPSGEERCIACKLCEAICPAQAITIEAEPRSDGSRRTTRYDIDMTKCIYCGFCQEACPVDAIVEGPNFEYSTETREELLYNKEKLLNNGDKWEPEIAANLQADYMY-
>EOG091F03ES|Lottia_gigantea|JG26_Phestilla_sp|TRANSCRIPT
--------------------------------------------------RAATT-IFWNELLKGVGITMGMILKEPATINYPFEKGPLSPRFRGEHALRRYPSGEERCIACKLCEAICPAQAITIEAEPRADGSRRTTRYDIDMTKCIYCGFCQEACPVDAIVEGPNFEYSTETREELLYNKEKLLNNGDKWEPEIAANLQADYMYR
>EOG091F03ES|Lottia_gigantea|NC04_Fiona_pinnata|TRANSCRIPT
--------------------------------------------------RAATT-IFWNELIKGVGIACGMILKEPATINYPFEKGPLSPRFRGEHALRRYPSGEERCIACKLCEAICPAQAITIEAEPRADGSRRTTRYDIDMTKCIYCGFCQEACPVDAIVEGPNFEYSTETREELLYNKEKLLNNGDKWEPEIAANLQADYMY-
>EOG091F03ES|Lottia_gigantea|JG19_Janolus_barbarensis|TRANSCRIPT
--------------------------------------------------RAATT-IFWNELLKGLGIGMGMILKEPATINYPFEKGPLSPRFRGEHALRRYPSGEERCIACKLCEAICPAQAITIEAEPRADGSRRTTRYDIDMTKCIYCGFCQEACPVDAIVEGPNFEYSTETREELLYNKEKLLNNGDKWESEIAANLQADYMY-
>EOG091F03ES|Lottia_gigantea|HW02_Berghia_verrucicornis|TRANSCRIPT
--------------------------------------------------RAATT-IFWNDLFKGIGIVIGMAMKEPATINYPFEKGPLSPRFRGEHALRRYPSGEERCIACKLCEAICPAQAITIEAEPRADGSRRTTRYDIDMTKCIYCGFCQEACPVDAIVEGPNFEYSTETREELLYNKEKLLSNGDKWEQEIAANLQADYLY-
>EOG091F03ES|Lottia_gigantea|JG21_Limenandra_confusa|TRANSCRIPT
---------------------------------------------------AATT-IFWNDLFKGIGIVIGMAMKEPATINYPFEKGPLSPRFRGEHALRRYPSGEERCIACKLCEAICPAQAITIEAEPRADGSRRTTRYDIDMTKCIYCGFCQEACPVDAIVEGPNFEYSTETREELLYNKEKLLSNGDKWEQEIAANLQADYLY-
>EOG091F03ES|Lottia_gigantea|JG02_Antaeolidiella_chromosoma|TRANSCRIPT
--------------------------------------------------RAATT-IFWNDLFKGIGIVIGMAMKEPATINYPFEKGPLSPRFRGEHALRRYPSGEERCIACKLCEAICPAQAITIEAEPRADGSRRTTRYDIDMTKCIYCGFCQEACPVDAIVEGPNFEYSTETREELLYNKEKLLSNGDKWEQEIAANLQADYLYR
>EOG091F03ES|Lottia_gigantea|HW20_Spurilla_neapolitana|TRANSCRIPT
--------------------------------------------------RAATT-IFWNDLFKGIGIVAGMAMKEPATINYPFEKGPLSPRFRGEHALRRYPSGEERCIACKLCEAICPAQAITIEAEPRADGSRRTTRYDIDMTKCIYCGFCQEACPVDAIVEGPNFEYSTETREELLYNKEKLLNNGDKWEQEIAANLQADYLY-
>EOG091F03ES|Lottia_gigantea|JG29_Spurilla_braziliana|TRANSCRIPT
--------------------------------------------------RAATT-IFWNDLFKGIGIVVGMAMKEPATINYPFEKGPLSPRFRGEHALRRYPSGEERCIACKLCEAICPAQAITIEAEPRADGSRRTTRYDIDMTKCIYCGFCQEACPVDAIVEGPNFEYSTETREELLYNKEKLLNNGDKWEQEIAANLQADYLY-
>EOG091F03ES|Lottia_gigantea|JG24_Noumeaella_rubrofasciata|TRANSCRIPT
--------------------------------------------------RAATT-IFWNDLFKGIGVVIGMAMKEPATINYPFEKGPLSPRFRGEHALRRYPSGEERCIACKLCEAICPAQAITIEAEPRADGSRRTTRYDIDMTKCIYCGFCQEACPVDAIVEGPNFEYSTETREELLYNKEKLLNNGDKWEQEIAANLQADYMYR
>EOG091F03ES|Lottia_gigantea|JG04_Berghia_stephanieae|TRANSCRIPT
--------------------------------------------------RAATA-IFWNDLFKGVGIVIGMAMKEPATINYPFEKGPLSPRFRGEHALRRYPSGEERCIACKLCEAICPAQAITIEAEPRADGSRRTTRYDIDMTKCIYCGFCQEACPVDAIVEGPNFEYSTETREELLYNKEKLLSNGDKWEQEIAANLQADYLYR
>EOG091F03ES|Lottia_gigantea|JG01_Aeolidiella_alba|TRANSCRIPT
--------------------------------------------------RAATS-IFWNDMFKGIGVVIGMAMKEPATINYPFEKGPLSPRFRGEHALRRYPSGEERCIACKLCEAICPAQAITIEAEPRADGSRRTTRYDIDMTKCIYCGFCQEACPVDAIVEGPNFEYSTETREELLYNKEKLLSNGDKWEQEIAANLQADYLYR
>EOG091F03ES|Lottia_gigantea|HW12_Facelina_rubrovittata|TRANSCRIPT
--------------------------------------------------RAATT-VFWNDLFKGIGITIGMAMKEPATINYPFEKGPLSPRFRGEHALRRYPSGEERCIACKLCEAICPAQAITIEAEPRADGSRRTTRYDIDMTKCIYCGFCQEACPVDAIVEGPNFEYSTETREELLYNKEKLLNNGDKWEQEIAANLQADYMY-
>EOG091F03ES|Lottia_gigantea|HW05_Caloria_elegans|TRANSCRIPT
--------------------------------------------------RAANT-VFWNDLLKGVGITIGMAMKEPATINYPFEKGPLSPRFRGEHALRRYPSGEERCIACKLCEAICPAQAITIEAEPRADGSRRTTRYDIDMTKCIYCGFCQEACPVDAIVEGPNFEYSTETREELLYNKEKLLNNGDKWEQEIAANLQADYMY-
>EOG091F03ES|Lottia_gigantea|JG20_Learchis_evelinae|TRANSCRIPT
--------------------------------------------------RAANT-IFWNDLLKGVGITIGMAMKEPATINYPFEKGPLSPRFRGEHALRRYPSGEERCIACKLCEAICPAQAITIEAEPRADGSRRTTRYDIDMTKCIYCGFCQEACPVDAIVEGPNFEYSTETREELLYNKEKLLNNGDKWEQEIAANLQADYMY-
>EOG091F03ES|Lottia_gigantea|JG03_Austraeolis_stearnsi|TRANSCRIPT
--------------------------------------------------RAANT-IFWNDLLKGIGITIGMAMKEPATINYPFEKGPLSPRFRGEHALRRYPSGEERCIACKLCEAICPAQAITIEAEPRADGSRRTTRYDIDMTKCIYCGFCQEACPVDAIVEGPNFEYSTETREELLYNKEKLLSNGDKWEQEIAANLQADYMY-
>EOG091F03ES|Lottia_gigantea|JG27_Phidiana_lynceus|TRANSCRIPT
--------------------------------------------------RAANT-IFWNDLLKGIGITIGMAMKEPATINYPFEKGPLSPRFRGEHALRRYPSGEERCIACKLCEAICPAQAITIEAEPRADGSRRTTRYDIDMTKCIYCGFCQEACPVDAIVEGPNFEYSTETREELLYNKEKLLSNGDKWEQEIAANLQADYMY-
>EOG091F03ES|Lottia_gigantea|HW06_Cratena_peregrina|TRANSCRIPT
--------------------------------------------------RAANT-VFWNDLLKGIGITIGMALKEPATINYPFEKGPLSPRFRGEHALRRYPSGEERCIACKLCEAICPAQAITIEAEPRSDGSRRTTRYDIDMTKCIYCGFCQEACPVDAIVEGPNFEYSTETREELLYNKEKLLNNGDKWEQEIAANLQADYMY-
>EOG091F03ES|Lottia_gigantea|JG25_Palisa_papillata|TRANSCRIPT
--------------------------------------------------RAANT-IFWNDLLKGIGITIGMIMKEPATINYPFEKGPLSPRFRGEHALRRYPSGEERCIACKLCEAICPAQAITIEAEPRADGSRRTTRYDIDMTKCIYCGFCQEACPVDAIVEGPNFEYSTETREELLYNKEKLLNNGDKWEQEIAANLQADYMY-
>EOG091F03ES|Lottia_gigantea|HW13_Favorinus_branchialis|TRANSCRIPT
--------------------------------------------------RAANT-IFWNDLFKGIGITIGMALKEPATINYPFEKGPLSPRFRGEHALRRYPSGEERCIACKLCEAICPAQAITIEAEPRADGSRRTTRYDIDMTKCIYCGFCQEACPVDAIVEGPNFEYSTETREELLYNKEKLLNNGDKWEQEIAANLQADYMY-
>EOG091F03ES|Lottia_gigantea|JG15_Favorinus_auritulus|TRANSCRIPT
--------------------------------------------------RAANT-IFWNDLFKGIGITIGMALKEPATINYPFEKGPLSPRFRGEHALRRYPSGEERCIACKLCEAICPAQAITIEAEPRADGSRRTTRYDIDMTKCIYCGFCQEACPVDAIVEGPNFEYSTETREELLYNKEKLLNNGDKWEQEIAANLQADYMYR
>EOG091F03ES|Lottia_gigantea|JG14_Eubranchus_rustyus|TRANSCRIPT
--------------------------------------------------RAATS-IFWNEMIKGVGITMGMILKEPATINYPFEKGPLSPRFRGEHALRRYPSGEERCIACKLCEAICPAQAITIEAEPRADGSRRTTRYDIDMTKCIYCGFCQEACPVDAIVEGPNFEYSTETREELLYNKEKLLNNGDKWEQEIAANLQADYMY-
>EOG091F03ES|Lottia_gigantea|HW14_Flabellina_affinis|TRANSCRIPT
--------------------------------------------------RAATS-IFWNELLKGVGITIGMALKEPATINYPFEKGPLSPRFRGEHALRRYPSGEERCIACKLCEAICPAQAITIEAEPRADGSRRTTRYDIDMTKCIYCGFCQEACPVDAIVEGPNFEYSTETREELLYNKEKLLNNGDKWEQEIAANLQADYMY-
>EOG091F03ES|Lottia_gigantea|HW15_Flabellina_babai|TRANSCRIPT
--------------------------------------------------RAATT-IFWNDLLKGVGITMGMILKEPATINYPFEKGPLSPRFRGEHALRRYPSGEERCIACKLCEAICPAQAITIEAEPRADGSRRTTRYDIDMTKCIYCGFCQEACPVDAIVEGPNFEYSTETREELLYNKEKLLSNGDKWEQEIAANLQADYMY-
>EOG091F03ES|Lottia_gigantea|JG32_Unidentia_angelvaldesi|TRANSCRIPT
--------------------------------------------------RAATT-IFWNDLLKGVGITIGMVLKEPATINYPFEKGPLSPRFRGEHALRRYPSGEERCIACKLCEAICPAQAITIEAEPRADGSRRTTRYDIDMTKCIYCGFCQEACPVDAIVEGPNFEYSTETREELLYNKEKLLSNGDKWEQEIAANLQADYMYR
>EOG091F03ES|Lottia_gigantea|HW03_Berthella_plumula|TRANSCRIPT
--------------------------------------------------KAATT-IFWNELLKGIGITVGMILKEPATINYPFEKGPLSPRFRGEHALRRYPSGEERCIACKLCEAICPAQAITIEAEPRADGSRRTTRYDIDMTKCIYCGFCQEACPVDAIVEGPNFEYSTETREELLYNKEKLLSNGDKWETEIAANLQADYLYR
>EOG091F03ES|Lottia_gigantea|JG23_Melibe_leonina|TRANSCRIPT
--------------------------------------------------RAATT-IFWNELLKGVGITIGMALKEPSTINYPFEKGPLSPRFRGEHALRRYPSGEERCIACKLCEAICPAQAITIEAERREDGSRRTTRYDIDMTKCIYCGFCQEACPVDAIVEGPNFEYSTETREELLYNKEKLLMNGDKWEQEIAANLQADYMY-
>EOG091F03ES|Lottia_gigantea|NC08_Tritonia_hamnerorum|TRANSCRIPT
--------------------------------------------------RAATT-IFWNDLLKGVGITLGQLLKEPATINYPFEKGPLSPRFRGEHALRRYPSGEERCIACKLCEAICPAQAITIEAETRADGSRRTTRYDIDMTKCIYCGFCQEACPVDAIVEGPNFEYSTETREELLYNKEKLLSNGDKWEQEIAANLQADYMY-
>EOG091F03ES|Lottia_gigantea|HW21_Tritonia_manicata|TRANSCRIPT
--------------------------------------------------RAATT-IFWNDLLKGVGIVLGQLLKEPATINYPFEKGPLSPRFRGEHALRRYPSGEERCIACKLCEAICPAQAITIDAETRADGSRRTTRYDIDMTKCIYCGFCQEACPVDAIVEGPNFEYSTETREELLYNKEKLLSNGDKWEQEIAANLQADYMY-
>EOG091F03ES|Lottia_gigantea|JG30_Tritonia_festiva|TRANSCRIPT
--------------------------------------------------RAATT-IFWNDLLKGVGVTLGQLLKEPATINYPFEKGPLSPRFRGEHALRRYPSGEERCIACKLCEAICPAQAITIDAETRADGSRRTTRYDIDMTKCIYCGFCQEACPVDAIVEGPNFEYSTETREELLYNKEKLLNNGDKWEQEIAANLQADHMY-
>EOG091F03ES|Lottia_gigantea|NC07_Tritonia_diomedea|TRANSCRIPT
--------------------------------------------------RAATT-IFWNDLLKGVGITLGQLLKEPATINYPFEKGPLSPRFRGEHALRRYPSGEERCIACKLCEAICPAQAITIDAETRADGSRRTTRYDIDMTKCIYCGFCQEACPVDAIVEGPNFEYSTETREELLYNKEKLLNNGDKWEQEIAANLQADHMY-
>EOG091F03ES|Lottia_gigantea|JG10_Dirona_picta|TRANSCRIPT
--------------------------------------------------RAATA-IFWNELLKGVGITMGMVLKEPATINYPFEKGPLSPRFRGEHALRRYPSGEERCIACKLCEAICPAQAITIDAETRADGSRRTTRYDIDMTKCIYCGFCQEACPVDAIVEGPNFEYSTETREELLYNKEKLLSNGDKWEQEIAANLQADYMY-
>EOG091F03ES|Lottia_gigantea|HW01_Armina_tigrina|TRANSCRIPT
--------------------------------------------------RAATR-IFWNELLKGVGITVGMMLKEPATINYPFEKGPLSPRFRGEHALRRYPSGEERCIACKLCEAICPAQAITIDAETRADGSRRTTRYDIDMTKCIYCGFCQEACPVDAIVEGPNFEYSTETREELLYNKEKLLSNGDKWEPEIAANLQADYLY-
>EOG091F03ES|Lottia_gigantea|JG11_Dondice_occidentalis|TRANSCRIPT
--------------------------------------------------RAANT-IFWNELYKGLGIVIGMAMKEPATINYPFEKGPLSPRFRGEHALRRYPSGEERCIACKLCEAICPAQAITIEAEPRADGSRRTTRYDIDMTKCIYCGFCQEACPVDAIVEGPNFEYSTETREELLYNKEKLLNNGDKWEQEIAANLQADYMYR
>EOG091F03ES|Lottia_gigantea|JG12_Dondice_parguerensis|TRANSCRIPT
--------------------------------------------------RAANT-IFWNELYKGLGVVIGMAMKEPATINYPFEKGPLSPRFRGEHALRRYPSGEERCIACKLCEAICPAQAITIEAEPRADGSRRTTRYDIDMTKCIYCGFCQEACPVDAIVEGPNFEYSTETREELLYNKEKLLNNGDKWEQEIAANLQADYMYR
>EOG091F03ES|Lottia_gigantea|HW17_Hermissenda_crassicornis|TRANSCRIPT
--------------------------------------------------RAATT-IFWNELYKGIGVVIGMAMKEPATINYPFEKGPLSPRFRGEHALRRYPSGEERCIACKLCEAICPAQAITIEAEPRADGSRRTTRYDIDMTKCIYCGFCQEACPVDAIVEGPNFEYSTETREELLYNKEKLLSNGDKWEQVIAANLQADYMY-
>EOG091F03ES|Lottia_gigantea|JG18_Hermissenda_opalescens|TRANSCRIPT
--------------------------------------------------RAATT-IFWNELYKGIGVVIGMAMKEPATINYPFEKGPLSPRFRGEHALRRYPSGEERCIACKLCEAICPAQAITIEAEPRADGSRRTTRYDIDMTKCIYCGFCQEACPVDAIVEGPNFEYSTETREELLYNKEKLLSNGDKWEQVIAANLQADYMY-
>EOG091F03ES|Lottia_gigantea|NC05_Hermissenda_crassicornis|TRANSCRIPT
--------------------------------------------------RAATT-IFWNELYKGIGVVIGMAMKEPATINYPFEKGPLSPRFRGEHALRRYPSGEERCIACKLCEAICPAQAITIEAEPRADGSRRTTRYDIDMTKCIYCGFCQEACPVDAIVEGPNFEYSTETREELLYNKEKLLSNGDKWEQVIAANLQADYMY-
>EOG091F03ES|Lottia_gigantea|JG16_Flabellina_iodinea|TRANSCRIPT
--------------------------------------------------RAANS-IFWNELFKGLGITMGMILKEPATINYPFEKGPLSPRFRGEHALRRYPSGEERCIACKLCEAICPAQAITIDAETRADGSRRTTRYDIDMTKCIYCGFCQEACPVDAIVEGPNFEYSTETREELLYNKEKLLNNGDKWEVEIAANLQADYMY-
>EOG091F03ES|Lottia_gigantea|HW18_Janolus_cristatus|TRANSCRIPT
--------------------------------------------------RAATT-VFWNDLFKGAGIVVGMMLKEPATINYPFEKGPLSPRFRGEHALRRYPSGEERCIACKLCEAICPAQAITIEAEPRADGSRRTTRYDIDMTKCIYCGFCQEACPVDAIVEGPNFEYSTETREELLYNKEKLLNNGDKWESEIAANLQADYMYR
>EOG091F03ES|Lottia_gigantea|JG22_Lomanotus_vermiformis|TRANSCRIPT
--------------------------------------------------RAATS-IFWNEMLKGVGIIMGMILKEPATINYPFEKGPLSPRFRGEHALRRYPSGEERCIACKLCEAICPAQAITIEAEARADGSRRTTRYDIDMTKCIYCGFCQEACPVDAIVEGPNFEYSTETREELLYNKEKLLDNGDKWEQEIAANLQADYLYR
>EOG091F03ES|Lottia_gigantea|HW16_Hancockia_cfuncinata|TRANSCRIPT
--------------------------------------------------RAATA-IFWNELAKGIGIAVGMMLKEPATINYPFEKGPLSPRFRGEHALRRYPSGEERCIACKLCEAICPAQAITIEAEARADGSRRTTRYDIDMTKCIYCGFCQEACPVDAIVEGPNFEYSTETREELLYNKEKLLDNGDKWEQEIAANIQADYMY-
>EOG091F03ES|Lottia_gigantea|JG17_Hancockia_uncinata|TRANSCRIPT
--------------------------------------------------RAATA-IFWNELAKGIGIAVGMMLKEPATINYPFEKGPLSPRFRGEHALRRYPSGEERCIACKLCEAICPAQAITIEAEARADGSRRTTRYDIDMTKCIYCGFCQEACPVDAIVEGPNFEYSTETREELLYNKEKLLDNGDKWEQEIAANIQADYMY-
>EOG091F03ES|Lottia_gigantea|NC06_Pleurobranchaea_californica|TRANSCRIPT
--------------------------------------------------RAATS-MFLNELLKGIGITVGMILKEPATINYPFEKGPLSPRFRGEHALRRYPSGEERCIACKLCEAICPAQAITIEAETRADGSRRTTRYDIDMTKCIYCGFCQEACPVDAIVEGPNFEYSTETREELLYNKEKLLSNGDKWEPEIAANLQADYLYR
>EOG091F03ES|Lottia_gigantea|NC02_Bathydoris_clavigera|TRANSCRIPT
--------------------------------------------------RAANS-IFWNELLKGIGITIAMVLKEPVTINYPFEKGPLSPRFRGEHALRRYPSGEERCIACKLCEAICPAQAITIEAEARADGSRRTTRYDIDMTKCIYCGFCQEACPVDAIVEGPNFEYSTETREELLYNKEKLLTNGDKWEQEIAANLQADYLYR
>EOG091F03ES|Lottia_gigantea|NC01_Armina_californica|TRANSCRIPT
--------------------------------------------------RAATR-IFWNELLKGVGITIGSALKEPATINYPFEKGPLSPRFRGEHALRRYPSGEERCIACKLCEAICPAQAITIDAEPRADGSRRTTRYDIDMSKCIYCGFCQEACPVDAIVEGPNFEYSTETREELLYNKEKLLSNGDKWEQEIAANLQADYLY-
>EOG091F03ES|Lottia_gigantea|HW04_Calmella_cavolinii|TRANSCRIPT
--------------------------------------------------RAATS-VFWNELIKGLGICFAMILKEPATINYPFEKGPLSPRFRGEHALRRYPSGEERCIACKLCEAICPAQAITIEAEPRSDGSRRTTRYDIDMTKCIYCGFCQEACPVDAIVEGPNFEYSTETREELLYNKEKLLNNGDKWEPEIAANLQADYLY-
>EOG091F03ES|Lottia_gigantea|HW19_Polycera_quadrilineata|TRANSCRIPT
--------------------------------------------------RAATS-IFWNELLKGLGVAFAMILKEPATINYPFEKGPLSPRFRGEHALRRYPSGEERCIACKLCEAICPAQAITIEAEPRADGSRRTTRYDIDMTKCIYCGFCQEACPVDAIVEGPNFEYSTETREELLYNKEKLLNNGDKWEPEIAANLQADHLY-
>EOG091F03ES|Lottia_gigantea|HW10_Embletonia_pulchra|TRANSCRIPT
--------------------------------------------------KTANT-VFFNELIKGLGITIGMMFKEPATINYPFEKGPLSPRFRGEHALRRYPSGEERCIACKLCEAICPAQAITIEAEPREDGSRRTTRYDIDMTKCIYCGFCQEACPVDAIVEGPNFEYSTETREELLYNKEKLLSNGDKWEQEIAANLQADHMY-
>EOG091F03ES|Lottia_gigantea|JG08_Dendronotus_venustus|TRANSCRIPT
----------------------------------------------DITDRAATT-AFWTELFRGFGITLSMIFKEPATINYPFEKGPLSPRFRGEHALRRYPSGEERCIACKLCEAICPAQAITIEAEPRADGSRRTTRYDIDMTKCIYCGFCQEACPVDAIVEGPNFEYSTETHEELLYNKEKLLTNGDRWEVEIAANLQADHLY-
>EOG091F03ES|Lottia_gigantea|NC03_Doris_kerguelenensis|TRANSCRIPT
--------------------------------------------------RAASA-VYLREMIRGMGIVFGQLLKEPATINYPFEKGPLSPRFRGEHALRRYPSGEERCIACKLCEAICPAQAITIDAETRADGSRRTTRYDIDMTKCIYCGFCQEACPVDAIVEGPNFEYSTETHEELLYNKEKLLSNGDKWEQEIAANLQADYLY-
>EOG091F03ES|Crassostrea_gigas|CGI_10008405
-----------------------------------------------MTDRFVFY-TFLQEIIAGGRTVLGMLFKEPATINYPFEKGPLSPRFRGEHALRRYPSGEERCIACKLCEAICPAQAITIEAETRADGSRRTTRYDIDMTKCIYCGFCQEACPVDAIVEGPNFEYSTETHEELLYNKEKLLSNGDKWEVEIAANLQADYMYR
