# Supplementary material for: Transcriptomics provides a robust framework for the relationships of the major clades of cladobranch sea slugs (Mollusca, Gastropoda, Heterobranchia), but fails to resolve the position of the enigmatic genus Embletonia
Source: BMC Ecol Evol. 2021 Dec 28;21:226. doi: 10.1186/s12862-021-01944-0 (PMC8895541; doi:10.1186/s12862-021-01944-0)
Supplement: Supplementary file 6 — Additional file 6. Archive S4: Unmasked multiple sequence alignments on amino acid level including Doris kerguelenensis and Calmella cavolini prior to the removal of outliers. [file 12862_2021_1944_MOESM6_ESM.zip › Archive_S4/Alignments/EOG091F01Q3.aa.fasta]

>EOG091F01Q3|Biomphalaria_glabrata|BGLTMP007868
--------------------------------------------------------------------------------------------------------------------------------------------------MDTEPQESQDMLLHR-QNPKDVIHSRPQDLL--PKPIEEDDPALQKPSEEAIQENTEKTRLALEKLISGKISAAMP-------------------QGVAFNSGAKQRIIRMVETQKDPMEPPRFKVNKKIPRGPPSPPAPVMHSPNRKVSVKE-------------------QQDWKIPPCISNWKNNRGYTIPLDKRLAADGRGLQGVHINENFAKLAEALYIADRKAREAVEMRVTLEKNKVKTIKEKKE-----------------------QNLRQLAQKAREERAGIRRE----EVVGNLENIFRLFFL------------------------------------------------------------------------------------------------------------------LFNRLQRDKERDISEKIALGLPNTG-AGGSKETQFDQRLFNMS-------------------------------------------------------------------------------------------------KGMDSGFGDDEAYNVYDRPWR---------------------------------------------EEGTISKTIYRPSKNLDNDLYG-DDLEAIMKTKRFVPDKDFEGTDRNR-RREGPVQFTRDVEEDPFNLDQFITDAKKGQKRTGDDSRSS-RDYDSKSSSNKKRRE
>EOG091F01Q3|Lottia_gigantea|HW09_Doto_sp|TRANSCRIPT
M----------------------------------------------------------ASLSSILPAPVQR-FDRDDEERNLRAQMQVAPVTSNRTAPPYGHRKGWVPRTPEDFGNGGAYPEIPIAQYPLGMGKKQTTSNSLAVQLDAEGKIKYDAIARQGHGKEKVVHSRPQDLI--PKPIEDDDPSLQRPEQEAIDENTEKTRLALEKLVSNKVSAAMPVRHAEKQAPAQYIRYTPSQQGVAFNSGAKQRIIRMVDTQKDPMDPPKFKVNKKIPRGPPSPPAPVMHSPNRKVSAKE-------------------QQDWKIPPCISNWKNNRGYTIPLDKRLAADGRGLQGVHVNENFAKLAEALYIADRKAREAVEMRATIEKNKAKTIKDKKE-----------------------TNLRLLAQKAREERAGIRKE----D---G-----G---------------------------------------------------------------------DE--AVV-ERDEVRKDRAKERQRERNIARAAPDK----------------RNRLQRDKEREITEQIALGMPNTG-AGGSRETQFDQRLFNQS-------------------------------------------------------------------------------------------------KGMDSGFGDDEAYNVYDKPWR---------------------------------------------EEGTISKSIYRPSKNLDNDLYG-DDLETIMKQKRFVPDKDFEGTDRNR-RREGPVQFTRDVEEDPFNLDRFITEAKKGQKRQSEDGRSR-DYDSK----------
>EOG091F01Q3|Biomphalaria_glabrata|JG07_Cuthona_albocrusta|TRANSCRIPT
-------------------------------------------------------------------------------------------------------------------------------------------------------------------------------------------------------------------------------------------------------------------------------------------------------------------------------------------------------------------------------------------------------------------------------------------------------------------------------------------------------------------------------------------------------------------------------------------------------------------------------QFDQRLFNQS-------------------------------------------------------------------------------------------------KGMDSGFGDDEAYNVYDKPWR---------------------------------------------EEGTISKSIYRPSKNLDNDLYG-DDLETIMKQKRFVPDKDFEGTDRNR-RREGPVQFT-----------------------------------------------
>EOG091F01Q3|Lottia_gigantea|JG13_Doto_lancei|TRANSCRIPT
M----------------------------------------------------------ASLSSILPAPVQR-FDRDDEERNLRAQMQVAPVTSNRTAPPYGHRKGWVPRTPEDFGNGGAYPEIPIAQYPLGMGKKQTTSNSLAVQLDAEGKIKYDAIARQGHGKEKVVHSRPQDLI--PKPIEDDDPSLQRPEQEAIDENTEKTRLALEKLVSNKVSAAMPVRHAEKQAPAQYIRYTPSQQGVAFNSGAKQRIIRMVDTQKDPMDPPKFKVNKKIPRGPPSPPAPVMHSPNRKVSAKE-------------------QQDWKIPPCISNWKNNRGYTIPLDKRLAADGRGLQGVHVNENFAKLAEALYIADRKAREAVEMRATIEKNKAKTIKDKKE-----------------------TNLRLLAQKAREERAGIRKE----D---A-----G---------------------------------------------------------------------DE--AVV-ERDEVRKDRAKERQRERNIARAAPDK----------------RNRLQRDKEREITEQIALGMPNTG-AGGSRETQFDQRLFNQS-------------------------------------------------------------------------------------------------KGMDSGFGDDEAYNVYDKPWR---------------------------------------------EEGTISKSIYRPSKNLDNDLYG-DDLETIMKQKRFVPDKDFEGTDRNR-RREGPVQFTRDVEEDPFNLDRFITEAKKGQKRQSEDGRSR-DYDSK----------
>EOG091F01Q3|Lottia_gigantea|JG25_Palisa_papillata|TRANSCRIPT
M----------------------------------------------------------ASLSSILPAPVQR-FDRDDEEKNLRAQMQIAPVTSNRAAPPYGHRKGWVPRTQEDFGNGGAYPEIPIAQYPLGMGKKQTTSNSLAVQLDAEGKIKYDAIARQGHGKEKVVHSRPQDLI--PKPIEEDDPSLQRPGQEAVDENTEKTRLALEKLVSGKISAAMPVRHAEKQAPAQYIRYTPSQQGVAFNSGAKQRIIRMVETQKDPMEPPKFKVNKKIPRGPPSPPAPVMHSPNRKVSVKE-------------------QQDWKIPPCISNWKNNRGYTIPLDKRLAADGRGLQGVHVNENFAKLAEALYIADRKAREAVEMRATIEKNKVKTIKEKKE-----------------------TNLRLLAQKAREERAGIRRE----D---G-----G---------------------------------------------------------------------DE--GVV-ERDEVRKDRAKERQRERNIARAAPDK----------------RNRLQRDKEREITEQIALGLPNTG-AGGSRETQFDQRLFNQS-------------------------------------------------------------------------------------------------KGMDSGFGDDEAYNVYDKPWR---------------------------------------------EEGTISKSIYRPSKNLDNDLYG-DDLETIMKQKRFVPDKDFEGTDRNR-RREGPVQFTRDVEEDPFNLDRFITEAKKGQKRPSEDSRSA-RDYESK---------
>EOG091F01Q3|Lottia_gigantea|JG03_Austraeolis_stearnsi|TRANSCRIPT
M----------------------------------------------------------ASLSSILPAPVQR-FDRDDEEKNLRAQMQIAPVTSNRAAPPYGHRKGWVPRTQEDFGNGGAYPEIPIAQYPLGMGKKQTTSNSLAVQLDAEGKIKYDAIARQGHGKEKVVHSRPQDLI--PKPIEENDPSLQRPGQEAVDENTEKTRLALEKLVSGKISAAMPVRHAEKQAPAQYIRYTPSQQGVAFNSGAKQRIIRMVETQKDPMEPPKFKVNKKIPRGPPSPPAPVMHSPNRKVSVKE-------------------QQDWKIPPCISNWKNNRGYTIPLDKRLAADGRGLQGVHVNENFAKLAEALYIADRKAREAVEMRATIEKNKVKTIKEKKE-----------------------TNLRLLAQKAREERAGIRRE----D---G-----G---------------------------------------------------------------------DE--GLV-ERDEVRKDRAKERQRERNIARAAPDK----------------RNRLQRDKEREITEQIALGLPNTG-AGGSRETQFDQRLFNQS-------------------------------------------------------------------------------------------------KGMDSGFGDDEAYNVYDKPWR---------------------------------------------EEGTISKSIYRPSKNLDNDLYG-DDLETIMKQKRFVPDKDFEGTDRNR-RREGPVQFTRDVEEDPFNLDRFITEAKKGQKRPSEDSRSA-RDYESK---------
>EOG091F01Q3|Lottia_gigantea|JG20_Learchis_evelinae|TRANSCRIPT
M----------------------------------------------------------ASLSSILPAPVQR-FDRDDEEKNLRAQMQIAPITSNRTAPPYGHRKGWVPRTQEDFGDGGAYPEIPIAQYPLGMGKKQTTSNSLAVQLDAEGKIKYDAIARQGHGKEKVVHSRPQDLI--PKPIEDDDPSLQRPGQEQVDENTEKTRLALEKLVSGKISAAMPVRHAEKQAPAQYIRYTPSQQGVAFNSGAKQRIIRMVETQKDPMEPPKFKVNKKIPRGPPSPPAPVMHSPNRKVSVKE-------------------QQDWKIPPCISNWKNNRGYTIPLDKRLAADGRGLQGVHVNENFAKLAEALYIADRKAREAVEMRATIEKNKVKTIKEKKE-----------------------TNLRLLAQKAREERAGIRRE----D---G-----G---------------------------------------------------------------------DE--GVV-ERDEMRKDRAKERQRERNIARAAPDK----------------RNRLQRDKEREITEQIALGLPNTG-AGGSRETQFDQRLFNQS-------------------------------------------------------------------------------------------------KGMDSGFGDDEAYNVYDKPWR---------------------------------------------EEGTISKSIYRPSKNLDNDLYG-DDLETIMKQKRFVPDKDFEGTDRNR-RREGPVQFTRDVEEDPFNLDRFITEAKKGQKRPSEDSRSS-RDYDSK---------
>EOG091F01Q3|Lottia_gigantea|JG15_Favorinus_auritulus|TRANSCRIPT
M----------------------------------------------------------ASLSSILPAPVQR-FDRDDEEKNLRAQMQVAPVTSNRAAPPYGHRKGWVPRTPEDFGNGGAYPEIPIAQYPLGMGKKQVTSNALAVQLDAEGKIKYDAIARQGHGKEKVVHSRPQDLI--PKPIEEDDPSLQRPDQDKVDENTEKTRLALEKLVSGKISAAMPVRHAEKQAPAQYIRYTPSQQGVAFNSGAKQRIIRMVETQKDPMEPPKFKVNKKIPRGPPSPPAPVMHSPNRKVSAKE-------------------QQDWKIPPCISNWKNNRGYTIPLDKRLAADGRGLQGVHVNENFAKLAEALYIADRKAREAVEMRATIEKNKVKTIKEKKE-----------------------TNLRLLAQKAREERAGIRRE----D---G-----G---------------------------------------------------------------------DE-GGVV-ERDEMRKDRAKERQRERNIARAAPDK----------------RNRLQRDKEREITEQIALGLPNTG-AGGSRETQFDQRLFNQS-------------------------------------------------------------------------------------------------KGMDSGFGDDEAYNVYDKPWR---------------------------------------------EEGTISKSIYRPSKNLDNDLYG-DDLETIMKQKRFVPDKDFEGTDRNR-RREGPVQFTRDVEEDPFNLDRFITEAKKGQKRPSEDSRSS-RDYDSS-----K---
>EOG091F01Q3|Lottia_gigantea|HW13_Favorinus_branchialis|TRANSCRIPT
M----------------------------------------------------------ASLSSILPAPVQR-FDRDDEEKTLRAQMQVAPVTSNRAAPPYGHRKGWVPRTPEDFGNGGAYPEIPIAQYPLGMGKKQVTSNALAVQLDAEGKIKYDAIARQGHGKEKVVHSRPQDLM--PKPIEEDDPSLQRPEQEKVDENTEKTRLALEKLVSGKISAAMPVRHAEKQAPAQYIRYTPSQQGVAFNSGAKQRIIRMVETQKDPMEPPKFKVNKKIPRGPPSPPAPVMHSPNRKVTAKE-------------------QQDWKIPPCISNWKNNRGYTIPLDKRLAADGRGLQGVHVNENFAKLAEALYIADRKAREAVEMRATIEKNKVKTIKEKKE-----------------------TNLRLLAQKAREERAGIRRE----D---G-----G---------------------------------------------------------------------EE-GGVV-ERDEMRKDRAKERQRERNIARAAPDK----------------RNRLQRDKEREITEQIALGMPNTG-AGGSRETQFDQRLFNQS-------------------------------------------------------------------------------------------------KGMDSGFGDDEAYNVYDKPWR---------------------------------------------EEGTISKSIYRPSKNLDNDLYG-DDLETIMKQKRFVPDKDFEGTDRNR-RREGPVQFTRDVEEDPFNLDRFITEAKKGQKRPSEDSRSS-RDYDSS-----K---
>EOG091F01Q3|Lottia_gigantea|HW17_Hermissenda_crassicornis|TRANSCRIPT
M----------------------------------------------------------ASLSSILPAPVQR-FDRDDDEKNLRAQMQVAPVTSNRAAPPYGHRKGWVPRTQEDFGNGGAYPEIPIAQYPLGMGKKQTTSNALAVQLDAEGKIKYDAIARQGHGKDKVVHSRPQDLI--PKPIEEDDPSLQRPGEEAVEENTEKTRLALEKLVSGKVSAAMPVRHAEKQAPAQYIRYTPSQQGVAFNSGAKQRIIRMVETQKDPMEPPKFKVNKKIPRGPPSPPAPVMHSPNRKVSAKE-------------------QQDWKIPPCISNWKNNRGYTIPLDKRLAADGRGLQGVHVNENFAKLAEALYIADRKAREAVEMRATIEKNKSKTIQQKKE-----------------------TNLRLLAQKAREERAGIRRE----D---G-----G---------------------------------------------------------------------DE--AVV-ERDEMRKDRAKERQRERNIARAAPDK----------------RNRLQRDKEREITEQIALGLPNTG-AGGSRETQFDQRLFNQS-------------------------------------------------------------------------------------------------KGMDSGFGDDEAYNVYDKPWR---------------------------------------------EEGTISKSIYRPSKNLDNDLYG-DDLETIMKQKRFVPDKDFEGTDRNR-RREGPVQFTRDVEEDPFNLDRFITEAKKGQKRPSEDSRSS-RDYESK---------
>EOG091F01Q3|Lottia_gigantea|JG18_Hermissenda_opalescens|TRANSCRIPT
M----------------------------------------------------------ASLSSILPAPVQR-FDRDDDEKNLRAQMQVAPVTSNRAAPPYGHRKGWVPRTQEDFGNGGAYPEIPIAQYPLGMGKKQTTSNALAVQLDAEGKIKYDAIARQGHGKDKVVHSRPQDLI--PKPIEEDDPSLQRPGEEAVEENTEKTRLALEKLVSGKVSAAMPVRHAEKQAPAQYIRYTPSQQGVAFNSGAKQRIIRMVETQKDPMEPPKFKVNKKIPRGPPSPPAPVMHSPNRKVSAKE-------------------QQDWKIPPCISNWKNNRGYTIPLDKRLAADGRGLQGVHVNENFAKLAEALYIADRKAREAVEMRATIEKNKSKTIQQKKE-----------------------TNLRLLAQKAREERAGIRRE----D---G-----G---------------------------------------------------------------------DE--AVV-ERDEMRKDRAKERQRERNIARAAPDK----------------RNRLQRDKEREITEQIALGLPNTG-AGGSRETQFDQRLFNQS-------------------------------------------------------------------------------------------------KGMDSGFGDDEAYNVYDKPWR---------------------------------------------EEGTISKSIYRPSKNLDNDLYG-DDLETIMKQKRFVPDKDFEGTDRNR-RREGPVQFTRDVEEDPFNLDRFITEAKKGQKRPSEDSRSS-RDYESK---------
>EOG091F01Q3|Lottia_gigantea|NC05_Hermissenda_crassicornis|TRANSCRIPT
M----------------------------------------------------------ASLSSILPAPVQR-FDRDDDEKNLRAQMQVAPVTSNRAAPPYGHRKGWVPRTQEDFGNGGAYPEIPIAQYPLGMGKKQTTSNALAVQLDAEGKIKYDAIARQGHGKDKVVHSRPQDLI--PKPIEEDDPSLQRPGEEAVEENTEKTRLALEKLVSGKVSAAMPVRHAEKQAPAQYIRYTPSQQGVAFNSGAKQRIIRMVETQKDPMEPPKFKVNKKIPRGPPSPPAPVMHSPNRKVSAKE-------------------QQDWKIPPCISNWKNNRGYTIPLDKRLAADGRGLQGVHVNENFAKLAEALYIADRKAREAVEMRATIEKNKSKTIQQKKE-----------------------TNLRLLAQKAREERAGIRRE----D---G-----G---------------------------------------------------------------------DE--AVV-ERDEMRKDRAKERQRERNIARAAPDK----------------RNRLQRDKEREITEQIALGLPNTG-AGGSRETQFDQRLFNQS-------------------------------------------------------------------------------------------------KGMDSGFGDDEAYNVYDKPWR---------------------------------------------EEGTISKSIYRPSKNLDNDLYG-DDLETIMKQKRFVPDKDFEGTDRNR-RREGPVQFTRDVEEDPFNLDRFITEAKKGQKRPSEDSRSS-RDYESK---------
>EOG091F01Q3|Lottia_gigantea|JG10_Dirona_picta|TRANSCRIPT
---------------------------------------------------------------------------------------------------------------------------------------KQTTSNALAVQLDAEGKIKYDAIARQGHGKEKVVHSRPQDLI--PKPIDEDDPSLQRPNQDTVEENTEKTRLALEKLVSGKISAAMPVRHAEKQAPAQYIRYTPSQQGVAFNSGAKQRIIRMVETQKDPMEPPKFKVNKKIPRGPPSPPAPVMHSPNRKVSVKE-------------------QQDWKIPPCISNWKNNRGYTIPLDKRLAADGRGLQGVHVNENFAKLAEALYIADRKAREAVEMRATIEKNKVKTIKDKKE-----------------------SNLRLLAQKAREERAGIRRE----D---G-----G---------------------------------------------------------------------DE--AVV-ERDEMRKDRAKERQRERNIARAAPDK----------------RNRLQRDKEREITEQIALGMPNTG-AGGSRETQFDQRLFNQS-------------------------------------------------------------------------------------------------KGMDSGFGDDEAYNVYDKPWR---------------------------------------------EEGTISKSIYRPSKNLDNDLYG-DDLETIMKQKRFVPDKDFEGTDRNR-RREGPVQFTRDVEEDPFNLDFFITEAKKGQKRPSEDSRSA-RDYDK----------
>EOG091F01Q3|Lottia_gigantea|JG24_Noumeaella_rubrofasciata|TRANSCRIPT
M----------------------------------------------------------TSLSSILPAPVQR-FDRDDDERNFRAQMQVAPVKSNRAAPPYGHRKGWVPRTQEDFGDGGAYPEIPIAQYPLGMGKKQTTSNALAVQLDAEGKIKYDAIARQGHGKEKVVHSRPQDLI--PKPIEEDDPSLQRPGQEAIEENTEKTRLALEKLVSGKVSAAMPVRHAEKQAPAQYIRYTPSQQGVSFNSGAKQRIIRMVETQKDPMEPPKFKVNKKIPRGPPSPPAPVMHSPNRKVSAKE-------------------QQDWKIPPCISNWKNNRGYTIPLDKRLAADGRGLQGVHVNENFAKLAEALYIADRKAREAVEMRATIEKNKVKTIKEKKE-----------------------TNLRLLAQKAREERAGIRRE----D---G-----G---------------------------------------------------------------------DD--GVT-ERDEMRKDRAKERQRERNIARAAPDK----------------RNRLQRDKEREITEQIALGMPNTG-AGGSRETQFDQRLFNQS-------------------------------------------------------------------------------------------------KGMDSGFGDDEAYNVYDKPWR---------------------------------------------EEGTISKSIYRPSKNLDNDLYG-DDLETIMKQKRFVPDKDFEGTDRNR-RREGPVQFTREVEEDPFNLDRFITEAKKGQKRPSEDSRSS-RDYESK---------
>EOG091F01Q3|Lottia_gigantea|HW10_Embletonia_pulchra|TRANSCRIPT
M----------------------------------------------------------ASLSSILPAPVQR-FDRDDEERTIRAQMQVLPVASNRAAPPYGHRKGWVPRTQEDFGDGGAYPEIPIAQYPLGMGKKQTTSNALAVQLDAEGKIKYDAIARQGHGRDKVVHSRPQDLL--PKPIEEDDPSLQRPSQDAVDENTEKTRLALEKLVSGKVSAAMPVRHAEKQAPAQYIRYTPSQQGVAFNSGAKQRIIRMVETQKDPMEPPKFKVNKKIPRGPPSPPAPVMHSPNRKVSVKE-------------------QQDWKIPPCISNWKNNRGYTIPLDKRLAADGRGLQGVHVNENFAKLAEALYIADRKAREAVEMRATIEKNKVKTIKDKKE-----------------------SNLRLLAQKAREERAGIRRE----D---G-----G---------------------------------------------------------------------DE--AVV-ERDEMRKDRAKERQRERNIARAAPDK----------------RNRLQRDKEREITEQIALGLPNTG-AGGSRETQFDQRLFNQS-------------------------------------------------------------------------------------------------KGMDSGFGDDEAYNVYDKPWR---------------------------------------------EEGTISKSIYRPSKNLDNDLYG-DDLETIMKQKRFVPDKDFEGTDRNR-RREGPVQFTKDVEEDPFNLDRFITEAKKGQKRPSEDSRSA-REYDSK---------
>EOG091F01Q3|Lottia_gigantea|JG23_Melibe_leonina|TRANSCRIPT
M----------------------------------------------------------ASLASILPAPVQR-YDRDDEEKSLRAQMQVAPVTSNRAAPPYGHRKGWVPRTQEDFGNGGAYPEIPIAQYPLGMGKKQTTSNALAVQLDAEGKIKYDAIARQGHGKDKVVHSRPQDLI--PKPIEDDDPSLQRPSQDSIEENTEKTRQALEKLVSGKISAAMPVRHAEKQAPAQYIRYTPSQQGVAFNSGAKQRIIRMVDTQKDPMEPPKFKVNKKIPRGPPSPPAPVMHSPNRKVSVKE-------------------QQDWKIPPCISNWKNNRGYTIPLDKRLAADGRGLQGVHVNENFAKLAEALYIADRKAREAVEMRATIEKNKVKTIKDKKE-----------------------TNLRLLAQKAREERAGVRRE----D---G-----G---------------------------------------------------------------------DE--AVV-ERDELRKDRAKERQRERNIARAAPDK----------------RNRLQRDKEREITEQIALGLPNTG-AGGSRETQFDQRLFNQS-------------------------------------------------------------------------------------------------KGMDSGFGDDEAYNVYDKPWR---------------------------------------------EEGTISKSIYRPSKNLDNDLYG-DDLETIMKQKRFVPDKDFEGTDRNR-RREGPVQFTRDVEEDPFNLDRFITEAKKGQKRPSEDSRSN-RDDSK----------
>EOG091F01Q3|Lottia_gigantea|HW16_Hancockia_cfuncinata|TRANSCRIPT
M----------------------------------------------------------ASLSSILPAPIQR-FDRDDEEKSLRAQMQVAPVTSNRAAPPYGHRKGWIPRTQEDFGNGGAYPEIPIAQYPLGMGKKQTTSNALAVQLDAEGKIKYDAIARQGHGKDKVVHSRPQDLI--PKPIEDDDPSLQRPNLESIEENTEKTRLALEKLVSNKVSAAMPVRHAEKQAPAQYIRYTPSQQGVAFNSGAKQRIIRMVETQKDPMEPPKFKVNKKIPRGPPSPPAPVMHSPNRKVSVKE-------------------QQDWKIPPCISNWKNNRGYTIPLDKRLAADGRGLQGVHVNENFAKLAEALYIADRKAREAVEMRATIEKNKAKTIKDKKE-----------------------TNLRLLAQKAREERAGIRRE----D---M-----G---------------------------------------------------------------------DE--AVA-ERDEVRKDRAKERQRERNIARAAPDK----------------RNRLQRDKEREITEQIALGLPNTG-AGGSRETQFDQRLFNQS-------------------------------------------------------------------------------------------------KGMDSGFGDDEAYNVYDKPWR---------------------------------------------EEGTISKSIYRPSKNLDNDLYG-DDLETIMKQKRFVPDKDFEGTDRNR-RREGPVQFTRDVEEDPFNLDRFITEAKKGQKRPSEDSRSA-RDYESK---------
>EOG091F01Q3|Lottia_gigantea|JG17_Hancockia_uncinata|TRANSCRIPT
M----------------------------------------------------------ASLSSILPAPIQR-FDRDDEEKSLRAQMQVAPVTSNRAAPPYGHRKGWIPRTQEDFGNGGAYPEIPIAQYPLGMGKKQTTSNALAVQLDAEGKIKYDAIARQGHGKDKVVHSRPQDLI--PKPIEDDDPSLQRPNLESIEENTEKTRLALEKLVSNKVSAAMPVRHAEKQAPAQYIRYTPSQQGVAFNSGAKQRIIRMVETQKDPMEPPKFKVNKKIPRGPPSPPAPVMHSPNRKVSVKE-------------------QQDWKIPPCISNWKNNRGYTIPLDKRLAADGRGLQGVHVNENFAKLAEALYIADRKAREAVEMRATIEKNKAKTIKDKKE-----------------------TNLRLLAQKAREERAGIRRE----D---M-----G---------------------------------------------------------------------DE--AVA-ERDEVRKDRAKERQRERNIARAAPDK----------------RNRLQRDKEREITEQIALGLPNTG-AGGSRETQFDQRLFNQS-------------------------------------------------------------------------------------------------KGMDSGFGDDEAYNVYDKPWR---------------------------------------------EEGTISKSIYRPSKNLDNDLYG-DDLETIMKQKRFVPDKDFEGTDRNR-RREGPVQFTRDVEEDPFNLDRFITEAKKGQKRPSEDSRSA-RDYESK---------
>EOG091F01Q3|Lottia_gigantea|JG08_Dendronotus_venustus|TRANSCRIPT
M----------------------------------------------------------ASLSSILPAPVQR-FDRDDEEKSLRAQMQVTPVTSNRAAPPYGHRKGWVPRTQEDFGNGGAYPEVPIAQYPLGMGKKQTTSNALAVQLDAEGKIKYDAIARQGHGKEKVVHSRPQDLI--PKPIDEDDPSLQRPDQESIEENTEKTRLALEKLVSGKISAAMPVRHAEKQAPAQYIRYTPSQQGVSFNSGAKQRIIRMVETQKDPMEPPKFKVNKKIPRGPPSPPAPVMHSPNRKVSVKE-------------------QQDWKIPPRISNWKNNRGYTIPLDKRLAADGRGLQGVHVNENFAKLAEALYIADRKAREAVEMRATIEKNKVKTIKDKKE-----------------------TNLRLLAQKAREERAGIRRE----D---A-----G---------------------------------------------------------------------DE--AVV-ERDEVRKDRAKERQRERNIARAAPDK----------------RNRLQRDKEREITEQIALGLPNTG-AGGSRETQFDQRLFNQS-------------------------------------------------------------------------------------------------KGMDSGFGDDEAYNVYDKPWR---------------------------------------------EEGTISKSIYRPSKNLDNDLYG-DDLETIMKQKRFVPDKDFEGTDRNR-RREGPVQFTRDVEEDPFNLDRFITEAKKGQKRPSDDSRSA-RDDSK----------
>EOG091F01Q3|Lottia_gigantea|HW01_Armina_tigrina|TRANSCRIPT
M----------------------------------------------------------TSLSSILPAPVQR-FDRDDEEKNFRAQMQVIPVTSNRAAPPYGHRKGWVPRTQEDFGDGGAYPEVPIAQYPLGMGKKQTTSNALAVQLDAEGKIKYDAIARQGHGKDKVVHSRPQDLI--PKPIEDDDPSLQRPNQEAVDENTEKTRLALEKLVSGKISAAMPVRHAEKQAPAQYIRYTPSQQGVAFNSGAKQRIIRMVETQKDPMEPPKFKVNKKIPRGPPSPPAPVMHSPNRKVSVKE-------------------QQDWKIPPCISNWKNNRGYTIPLDKRLAADGRGLQGVHVNENFAKLAEALYIADRKAREAVEMRATIEKNKVKTIKEKKE-----------------------SNLRLLAQKAREERAGIRRE----D---G-----G---------------------------------------------------------------------DE--AVV-ERDEMRKDRAKERQRERNIARAAPDK----------------RNRLQRDKEREITEQIALGMPNTG-AGGSRETQFDQRLFNQS-------------------------------------------------------------------------------------------------KGMDSGFGDDEAYNVYDKPWR---------------------------------------------EEGSISKSIYRPSKNLDNDLYG-DDLETIMKQKRFVPDKDFEGTDRNR-RREGPVQFTRDVEEDPFNLDRFITEAKKGQKRPSEDSRSA-RDYDSK---------
>EOG091F01Q3|Lottia_gigantea|HW12_Facelina_rubrovittata|TRANSCRIPT
M----------------------------------------------------------ASLSSILPAPVQR-FDRDDEEKHLRAQMQVAPVRGNRAAPPYGHRKGWVPRTQEDFGNGGAYPEIPIAQYPLGMGKKQTTSNALAVQLDAEGKIKYDAIARQGHGKDKVVHSRPQDLI--PKPIEDDDPSLQRPGQEAVDENTEKTRLALEKLVSGKISAAMPVRHAEKQAPAQYIRYTPSQQGVAFNSGAKQRIIRMVETQKDPMEPPKFKVNKKIPRGPPSPPAPVMHSPNRKVSVKE-------------------QQDWKIPPCISNWKNNRGYTIPLDKRLAADGRGLQGVHVNENFAKLAEALYIADRKAREAVEMRATIEKNKVKTIKEKKE-----------------------TNLRLLAQKAREERAGIRRE----D---G-----G---------------------------------------------------------------------DD--AVA-ERDEMRKDRAKERQRERNIARAAPDK----------------RNRLQRDKEREITEQIALGLPNTG-AGGSRETQFDQRLFNQS-------------------------------------------------------------------------------------------------KGMDSGFGDDEAYNVYDKPWR---------------------------------------------EEGTISKSIYRPSKNLDNDLYG-DDLETILKQKRFVPDKDFEGTDRNR-RREGPVQFTRDVEEDPFNLDRFITEAKKGQKRPSEDSRSS-RDYDSK---------
>EOG091F01Q3|Lottia_gigantea|HW21_Tritonia_manicata|TRANSCRIPT
M----------------------------------------------------------TSLSSILPAPVQR-FDRDDEERSLRAQMQVVPVTSNRTAPPYGHRKGWVPRTQEDFGDGGAYPEIPIAQYPLGMGKKQTTSNALAVQLDAEGKIKYDAIARQGHGKDKVVHSRPQDLI--PKPLDEDDPSLQRPDQEKVDENTEKTRLALEKLVSGKISAAMPVRHAEKQAPAQYIRYTPSQQGVAFNSGAKQRIIRMVETQKDPMEPPKFKVNKKIPRGPPSPPAPVMHSPNRKVSVKE-------------------QQDWKIPPCISNWKNNRGYTIPLDKRLAADGRGLQGVHVNENFAKLAEALYIADRKAREAVEMRATIEKNKAKTIKDKKD-----------------------SNLRLLAQKAREERAGIRRE----D---A-----G---------------------------------------------------------------------DE--AVA-ERDEVRKDRARDRQRERNIARAAPDK----------------RNRLQRDKEREITEQIALGMPNTG-AGGSRETQFDQRLFNQS-------------------------------------------------------------------------------------------------KGMDSGFGDDEAYNVYDKPWR---------------------------------------------EEGTISKSIYRPSKNLDNDLYG-DDLETIMKQKRFVPDKDFEGTDRSR-RREGPVQFTRDVEEDPFNLDRFITEAKKGQKRPSEDSRSA-RDYDSK---------
>EOG091F01Q3|Lottia_gigantea|NC08_Tritonia_hamnerorum|TRANSCRIPT
M----------------------------------------------------------TSLSSILPAPVQR-FDRDDEERSLRAQMQVAPIASNRAAPPYGHRKGWVPRTQEDFGDGGAYPEIPIAQYPLGMGKKQTTSNALAVQLDAEGKIKYDAIARQGHGKDKVVHSRPQDLI--PKPLEEDDPSLQRPDQEKVDENTEKTRLALEKLVSGKISAAMPVRHAEKQAPAQYIRYTPSQQGVAFNSGAKQRIIRMVETQKDPMEPPKFKVNKKIPRGPPSPPAPVMHSPNRKVSVKE-------------------QQDWKIPPCISNWKNNRGYTIPLDKRLAADGRGLQGVHVNENFAKLAEALYIADRKAREAVEMRATIEKNKVKTIKDKKE-----------------------SNLRLLAQKAREERAGIRRE----D---G-----A---------------------------------------------------------------------DE--AVV-ERDEVRKDRAKERQRERNIARAAPDK----------------RNRLQRDKEREITEQIALGMPNTG-AGGSRETQFDQRLFNQS-------------------------------------------------------------------------------------------------KGMDSGFGDDEAYNVYDKPWR---------------------------------------------EEGTISKSIYRPSKNLDNDLYG-DDLETIMKQKRFVPDKDFEGTDRSR-RREGPVQFTRDVEEDPFNLDRFITEAKKGQKRPSEDSRST-RDYDSK---------
>EOG091F01Q3|Lottia_gigantea|JG30_Tritonia_festiva|TRANSCRIPT
-----------------------------------------------------------------------------------------------------AHRKGWVPRTQEDFGDGGAYPEIPIAQYPLGMGKKQTTSNALAVQLDAEGKIKYDAIARQGHGKDKVVHSRPQDLI--PKPLDEDDPSLQRPSQEKVDENTEKTRLALEKLVSGKISAAMPVRHAEKQAPAQYIRYTPSQQGVAFNSGAKQRIIRMVETQKDPMEPPKFKVNKKIPRGPPSPPAPVMHSPNRKVSVKE-------------------QQDWKIPPCISNWKNNRGYTIPLDKRLAADGRGLQGVHVNENFAKLAEALYIADRKAREAVEMRATIEKNKVKTIKDKKE-----------------------SNLRLLAQKAREERAGIRRE----D---G-----G---------------------------------------------------------------------DE--AVV-ERDEVRKDRARERQRERNIARAAPDK----------------RNRLQRDKEREITEQIALGMPNTG-AGGSRETQFDQRLFNQS-------------------------------------------------------------------------------------------------KGMDSGFGDDEAYNVYDKPWR---------------------------------------------EEGTISKSIYRPSKNLDNDLYG-DDLETIMKQKRFVPDKDFEGTDRSR-RREGPVQFTRDVEEDPFNLDRFITEAKKGQKRPSEDSRSA-RDYDSK---------
>EOG091F01Q3|Lottia_gigantea|NC07_Tritonia_diomedea|TRANSCRIPT
M----------------------------------------------------------TSLSSILPAPVQR-FDRDDEERSLRAQMQVAPVTSNRTAPPYGHRKGWVPRTQEDFGDGGAYPEIPIAQYPLGMGKKQTTSNALAVQLDAEGKIKYDAIARQGHGKDKVVHSRPQDLI--PKPLDEDDPSLQRPSQEKVDENTEKTRLALEKLVSGKISAAMPVRHAEKQAPAQYIRYTPSQQGVAFNSGAKQRIIRMVETQKDPMEPPKFKVNKKIPRGPPSPPAPVMHSPNRKVSVKE-------------------QQDWKIPPCISNWKNNRGYTIPLDKRLAADGRGLQGVHVNENFAKLAEALYIADRKAREAVEMRATIEKNKVKTIKDKKE-----------------------SNLRLLAQKAREERAGIRRE----D---G-----G---------------------------------------------------------------------DE--AVV-ERDEVRKDRARERQRERNIARAAPDK----------------RNRLQKDKEREITEQIALGMPNTG-AGGSRETQFDQRLFNQS-------------------------------------------------------------------------------------------------KGMDSGFGDDEAYNVYDKPWR---------------------------------------------EEGTISKSIYRPSKNLDNDLYG-DDLETIMKQKRFVPDKDFEGTDRSR-RREGPVQFTRDVEEDPFNLDRFITEAKKGQKRPSEDSRSA-RDYDSK---------
>EOG091F01Q3|Lottia_gigantea|HW02_Berghia_verrucicornis|TRANSCRIPT
M----------------------------------------------------------ASLSSILPAPVQR-FDRDDDERNFRAQMQVAPVTSNRAAPPYGHRKGWIPRTQEDFGNGGAYPEIPIAQYPLGMGKKQTTSNALAVQLDAEGKIKYDAIARQGHGKDKVVHSRPQDLL--PKPIEEDDPSLQRPGEEEVEENTEKTRLALEKLVSGKVSAAMPVRHAEKQAPAQYIRYTPSQQGVAFNSGAKQRIIRMVETQKDPMEPPKFKVNKKIPRGPPSPPAPVMHSPNRKVSAKE-------------------QQDWKIPPCISNWKNNRGYTIPLDKRLAADGRGLQGVHVNENFAKLAEALYIADRKAREAVEMRATIEKNKVKTIKEKKE-----------------------TNLRLLAQKAREERAGIRRE----D---G-----G---------------------------------------------------------------------DE--GVV-ERDEMRKDRAKDRQRERNIARAAPDK----------------RNRLQRDKEREITEQIALGLPNAG-AGGSRETQFDQRLFNQS-------------------------------------------------------------------------------------------------KGMDSGFGDDEAYNVYDKPWR---------------------------------------------EEGNISKSIYRPSKNLDNDLYG-DDLETIMKQKRFVPDKDFEGTDRSR-RREGPVQFTRDVEEDPFNLDRFITEAKKGQKRPSEDSRSS-RDYDSK---------
>EOG091F01Q3|Lottia_gigantea|JG04_Berghia_stephanieae|TRANSCRIPT
M----------------------------------------------------------ASLSSILPAPVQR-FDRDDDERNFRAQMQVAPVMSNRAAPPYGHRKGWIPRTQEDFGNGGAYPEIPIAQYPLGMGKKQTTSNALAVQLDAEGKIKYDAIARQGHGKDKVVHSRPQDLL--PKPIEEDDPSLQRPGEEEVEENTEKTRLALEKLVSGKVSAAMPVRHAEKQAPAQYIRYTPSQQGVAFNSGAKQRIIRMVETQKDPMEPPKFKVNKKIPRGPPSPPAPVMHSPNRKVSAKE-------------------QQDWKIPPCISNWKNNRGYTIPLDKRLAADGRGLQGVHVNENFAKLAEALYIADRKAREAVEMRATIEKNKVKTVKNIKE-----------------------TNLRLLAQKAREERAGIRRE----D---G-----G---------------------------------------------------------------------DE--GVV-ERDEMRKDRAKERQRERNIARAAPDK----------------RNRLQRDKEREITEQIALGLPNAG-AGGSRETQFDQRLFNQS-------------------------------------------------------------------------------------------------KGMDSGFGDDEAYNVYDKPWR---------------------------------------------EEGNISKSIYRPSKNLDNDLYG-DDLETIMKQKRFVPDKDFEGTDRSR-RREGPVQFTRDVEEDPFNLDRFITEAKKGQKRPSEDSRSS-RDYDSK---------
>EOG091F01Q3|Lottia_gigantea|JG21_Limenandra_confusa|TRANSCRIPT
M----------------------------------------------------------ASLSSILPAPVQR-FDRDDDEKNLRAQMQVAPVTSNRAAPPYGHRKGWVPRTQEDFGNGGAYPEIPIAQYPLGMGKKQTTSNALAVQLDAEGKIKYDAIARQGHGKDKVVHSRPQDLI--PKPIEEDDPSLQRPGQEAVDENTEKTRLALEKLVSGKISAAMPVRHAEKQAPAQYIRYTPSQQGVAFNSGAKQRIIRMVETQKDPMEPPKFKVNKKIPRGPPSPPAPVMHSPNRKVSAKE-------------------QQDWKIPPCISNWKNNRGYTIPLDKRLAADGRGLQGVHVNENFAKLAEALYIADRKAREAVEMRATIEKNKVKTIKEKKE-----------------------TNLRLLAQKAREERAGIRRE----D---G-----G---------------------------------------------------------------------DE--GVV-ERDEMRKDRAKERQRERNIARAAPDK----------------RNRLQRDKEREITEQIALGLPNTG-AGGSRETQFDQRLFNQS-------------------------------------------------------------------------------------------------KGMDSGFGDDEAYNVYDKPWR---------------------------------------------EEGTISKSIYRPSKNLDNDLYG-DDLETIMKQKRFVPDKDFEGTDRSR-RREGPVQFTRDVEEDPFNLDRFITEAKKGQKRPSEDSRSS-RDYDK----------
>EOG091F01Q3|Lottia_gigantea|HW20_Spurilla_neapolitana|TRANSCRIPT
M----------------------------------------------------------TSLSSILPAPVQR-FDRDDDEKTLRAQMQIAPVTSNRAAPPYGHRKGWVPRTQEDFGNGGAYPEIPIAQYPLGMGKKQTTSNALAVQLDAEGKIKYDAIARQGHGKDKVVHSRPQDLI--PKPIEEDDPSLQRPGQESVEENTEKTRLALEKLVSGKVSAAMPVRHAEKQAPAQYIRYTPSQQGVAFNSGAKQRIIRMVETQKDPMEPPKFKVNKKIPRGPPSPPAPVMHSPNRKVTAKE-------------------QQDWKIPPCISNWKNNRGYTIPLDKRLAADGRGLQGVHVNENFAKLAEALYIADRKAREAVEMRATIEKNKVKTVKEKKE-----------------------TNLRLLAQKAREERAGIRRE----D---G-----G---------------------------------------------------------------------DD--GVV-ERDEMRKDRAKERQRERNIARAAPDK----------------RNRLQRDKEREITEQIALGLPNTG-AGGSRETQFDQRLFNQS-------------------------------------------------------------------------------------------------KGMDSGFGDDEAYNVYDKPWR---------------------------------------------EEGNISKSIYRPSKNLDNDLYG-DDLETIMKQKRFVPDKDFEGTDRSR-RREGPVQFTRDVEEDPFNLDRFITEAKKGQKRPSEDSRSS-RDYDSK---------
>EOG091F01Q3|Lottia_gigantea|JG29_Spurilla_braziliana|TRANSCRIPT
M----------------------------------------------------------TSLSSILPAPVQR-FDRDDDEKTLRAQMQIAPVTSNRAAPPYGHRKGWVPRTQEDFGNGGAYPEIPIAQYPLGMGKKQTTSNALAVQLDAEGKIKYDAIARQGHGKDKVVHSRPQDLI--PKPIEEDDPSLQRPGQEAVEENTEKTRLALEKLVSGKVSAAMPVRHAEKQAPAQYIRYTPSQQGVAFNSGAKQRIIRMVETQKDPMEPPKFKVNKKIPRGPPSPPAPVMHSPNRKVTAKE-------------------QQDWKIPPCISNWKNNRGYTIPLDKRLAADGRGLQGVHVNENFAKLAEALYIADRKAREAVEMRATIEKNKVKTVKEKKE-----------------------TNLRLLAQKAREERAGIRRE----D---G-----G---------------------------------------------------------------------DD--GVV-ERDEMRKDRAKERQRERNIARAAPDK----------------RNRLQRDKEREITEQIALGLPNTG-AGGSRETQFDQRLFNQS-------------------------------------------------------------------------------------------------KGMDSGFGDDEAYNVYDKPWR---------------------------------------------EEGNISKSIYRPSKNLDNDLYG-DDLETIMKQKRFVPDKDFEGTDRGR-RREGPVQFTRDVEEDPFNLDRFITEAKKGQKRPSEDSRSS-RDYDSK---------
>EOG091F01Q3|Lottia_gigantea|JG02_Antaeolidiella_chromosoma|TRANSCRIPT
M----------------------------------------------------------ASLSSILPAPVQR-FDRDDDERHMRAQMQVAPVTSNRAAPPYGHRKGWVPRTQEDFGNGGAYPEIPIAQYPLGMGKKQTTSNALAVQLDAEGKIKYDAIARQGHGKDKVVHSRPQDLL--PKPIEDDDPTLQRPEQEQVDENTEKTRLALEKLVSGKISAAMPVRHAEKQAPAQYIRYTPSQQGVAFNSGAKQRIIRMVETQKDPMEPPKFKVNKKIPRGPPSPPAPVMHSPNRKVSAKE-------------------QQDWKIPPCISNWKNNRGYTIPLDKRLAADGRGLQGVHVNENFAKLAEALYIADRKAREAVEMRATIEKNKVKTIKDKKE-----------------------TNLRLLAQKAREERAGIRRE----D---G-----G---------------------------------------------------------------------DE--GLV-ERDEMRKDRAKERQRERNIARAAPDK----------------RNRLQRDKEREITEQIALGLPNTG-AGGSRETQFDQRLFNQS-------------------------------------------------------------------------------------------------KGMDSGFGDDEAYNVYDKPWR---------------------------------------------EEGTISKSIYRPSKNLDNDLYG-DDLEAIMKQKRFVPDKDFEGTDRSR-RREGPVQFTRDVEEDPFNLDRFITEAKKGQKRPSEDARSS-RDYDSK---------
>EOG091F01Q3|Lottia_gigantea|NC01_Armina_californica|TRANSCRIPT
M----------------------------------------------------------ASLSSILPAPVQR-FDRDDDEKHLRGQMQVIPVTSNRAAPPYGHRKGWVPRTQEDFGDGGAYPEIPIAQYPLGMGKKQTASNALAVQLDAEGKIKYDAIARQGHGKDKVVHSRPQDLI--PKPIEDDDPSLQRPSQDTVDENTEKTRLALEKLVSGKISAAMPVRHAEKQAPAQYIRYTPSQQGVAFNSGAKQRIIRMVETQKDPMEPPKFKVNKKIPRGPPSPPAPVMHSPNRKVSVKE-------------------QQDWKIPPCISNWKNNRGYTIPLDKRLAADGRGLQGVHVNENFAKLAEALYIADRKAREAVEMRATIEKNKVKTIKEKKE-----------------------SNLRLLAQKAREERAGIRRE----D---G-----G---------------------------------------------------------------------DE--AVV-ERDEVRKDRAKERQRERNIARAAPDK----------------RNRLQRDKEREITEQIALGMPNTG-AGGSRETQFDQRLFNQS-------------------------------------------------------------------------------------------------KGMDSGFGDDEAYNVYDKPWR---------------------------------------------EEGSISKSIYRPSKNLDNDLYG-DDLETIMKQKRFVPDKDFEGTDRSR-RREGPVQFTRDVEEDPFNLDRFITEAKKGQKRPTEDSRSA-RDYDGK---------
>EOG091F01Q3|Lottia_gigantea|JG05_Bornella_anguilla|TRANSCRIPT
M----------------------------------------------------------ASLSSILPAPVQR-FDRDDEERNLRAQMQVAPVTSNRAAPPYGHRKGWVPRTQEDFGNGGAYPEVPIAQYPLGMGKKQTTSNALAVQLDAEGKIKYDAIARQGHGKDKVVHSRPQDLI--PKPIEEDDPSLQRPDQESIEENTEKTRLALEKLVSNKISAAMPVRHAEKQAPAQYIRYTPSQQGVAFNSGAKQRIIRMVETQKDPMEPPKFKVNKKIPRGPPSPPAPVMHSPNRKVSVKE-------------------QQDWKIPPCISNWKNNRGYTIPLDKRLAADGRGLQGVHVNENFAKLAEALYIADRKAREAVEMRATIEKNKAKTIKEKKE-----------------------TNLRLLA-------------------------------------------------------------------------------------------------------------------------------------------------------------------------------------------------------------------------------------------------------------------------------------------------------------------------------------------------------------------------------------------------------------------------------------------------------------------------
>EOG091F01Q3|Lottia_gigantea|HW05_Caloria_elegans|TRANSCRIPT
M----------------------------------------------------------ASLSSILPAPVQR-FDRDDEEKNLRAQMQIAPVTSNRAAPPYGHRKGWVPRTQEDFGNGGAYPEIPIAQYPLGMGKKQTTSNSLAVQLDAEGKIKYDAIARQGHGKEKVVHSRPQDLI--PKPIEEDDPSLQRPGQEEVDENTEKTRLALEKLVSGKISAAMPVRHAEKQAPAQYIRYTPSQQGVAFNSGAKQRIIRMVETQKDPMDPPKFKVNKKIPRGPPSPPAPVMHSPNRKVSVKE-------------------QQDWKIPPCISNWKNNRGYTIPLDKRLAADGRGLQGVHVNENFAKLAEALYIADRKAREAVEMRATIEKNKVKTIKETKE-----------------------TNLRLLAQKAREERAGIRRE----D---G-----G---------------------------------------------------------------------DD--GVV-ERDEVRKDRAKERQRERNIARAAPDK----------------RNRLQREKEREITEQIALGLPNTG-AGGSRETQFDQRLFNQS-------------------------------------------------------------------------------------------------KGMDSGFGDDEAYNVYDKPWR---------------------------------------------EEGTISKSIYRPSKNLDNDLYG-DDLEAIMKQKRFVPDKDFEGTDRNR-RREGPVQFTRDVEEDPFNLDRFITEAKKGQKRPSEDNRSS-RDYESK---------
>EOG091F01Q3|Lottia_gigantea|JG11_Dondice_occidentalis|TRANSCRIPT
M----------------------------------------------------------ASLSSILPAPVQR-FDRDDEEKSLRAQMQVAPVMSNRAAPPYGHRKGWVPRTPEDFGNGGAYPEIPIAQYPLGMGKKQTTSNALAVQLDAEGKIKYDAIARQGHGKEKVVHSRPQDLI--PKPIEDDDPSLQRPTQEAVDENTEKTRLALEKLVSGKVSAAMPVRHAEKQAPAQYIRYTPSQQGVAFNSGAKQRIIRMVETQKDPMEPPKFKVNKKIPRGPPSPPAPVMHSPNRKVSAKE-------------------QQDWKIPPCISNWKNNRGYTIPLDKRLAADGRGLQGVHVNENFAKLAEALYIADRKAREAVEMRATIEKNKSKTIQQKKE-----------------------TNLRLLAQKAREERAGXXXXXX-------------X--------------------------------------------------------------------DD--GVV-ERDEMRKDRAKERQRERNIARAAPDK----------------RNRLQRDKEREITEQIALGMPNTG-AGGSRETQFDQRLFNQS-------------------------------------------------------------------------------------------------KGMDSGFGDDEAYNVYDKPWR---------------------------------------------EEGTISKSIYRPSKNLDNDLYG-DDLDTIMKQKRFVPDKDFEGTDRNR-RREGPVQFTRDVEEDPFNLDRFITEAKKGQKRPSEDSRSS-RDYDSK---------
>EOG091F01Q3|Lottia_gigantea|JG12_Dondice_parguerensis|TRANSCRIPT
M----------------------------------------------------------TSLSSILPAPVQR-FDRDDEEKSLRAQMQVAPVMSNRAAPPYGHRKGWVPRTPEDFGNGGAYPEIPIAQYPLGMGKKQTTSNALAVQLDAEGKIKYDAIARQGHGKEKVVHSRPQDLI--PKPIEEDDPSLQRPTQEAVDENTEKTRLALEKLVSGKVSAAMPVRHAEKQAPAQYIRYTPSQQGVAFNSGAKQRIIRMVETQKDPMEPPKFKVNKKIPRGPPSPPAPVMHSPNRKVSAKE-------------------QQDWKIPPCISNWKNNRGYTIPLDKRLAADGRGLQGVHVNENFAKLAEALYIADRKAREAVEMRATIEKNKSKTIQQKKE-----------------------TNLRLLAQKAREERAGIHRG----D---G-----G---------------------------------------------------------------------DD--GVV-ERDEMRKDRAKERQRERNIARAAPDK----------------RNRLQRDKEREITEQIALGMPNTG-AGGSRETQFDQRLFNQS-------------------------------------------------------------------------------------------------KGMDSGFGDDEAYNVYDKPWR---------------------------------------------EEGTISKSIYRPSKNLDNDLYG-DDLDTIMKQKRFVPDKDFEGTDRNR-RREGPVQFTRDVEEDPFNLDRFITEAKKGQKRPSEDSRSS-RDYDSK---------
>EOG091F01Q3|Lottia_gigantea|JG28_Scyllaea_fulva|TRANSCRIPT
M----------------------------------------------------------SSLSSILPAPVQR-FDRDDEEKSLRAQMQVAPVTSNRAAPPYGHRKGWVPRTQEDFGNGGAYPEVPIAQYPLGMGKKQTSSNALAVQLDAEGKIKYDAIARQGHGKDKVVHSRPQDLI--PKPIEEDDPSLQRPNQDSIDENTEKTRQALEKLVSGKVSAAMPVRHAEKQAPAQYIRYTPSQQGVAFNSGAKQRIIRMVETQKDPMEPPKFKVNKKIPRGPPSPPAPVMHSPNRKVSVKE-------------------QQDWKIPPCISNWKNNRGYTIPLDKRLAADGRGLQGVHVNENFAKLAEALYIADRKAREAVEMRATIEKNKVKTIKEKKE-----------------------TDLRLLAQKAREERAGIRRE----D---G-----G---------------------------------------------------------------------DE--AVA-ERDELRKDRAKERQRERNIARAAPDK----------------RNRLQRDKEREITEQIALGLPNTG-AGGSRETQFDQRLFNQS-------------------------------------------------------------------------------------------------KGMDSGFGDDEAYNVYDKPWR---------------------------------------------EEGTISKSIYRPSKNLDNDLYG-DDLETIMKQKRFVPDKDFEGTDRSR-RREGPVQFTRDVEEDPFNLDYFITEAKKGQKRPSEDSRSA-RDDSK----------
>EOG091F01Q3|Lottia_gigantea|HW14_Flabellina_affinis|TRANSCRIPT
M----------------------------------------------------------TSLSSILPAPVQR-FDRDDEEKSLRAQMQVAPVTSNRTAPPYGHRKGWVPRTQEDFGDGGAYPEIPIAQYPLGMGKKQTTSNALAVQLDAEGKVKYDILARQGHGKDKVVHSRPQDLI--PKPIEDDDPSLQRPSQDTVDENTEKTRMALEKLVSGKISAAMPVRHAEKQAPAQYIRYTPSQQGVAFNSGAKQRIIRMVETQKDPMEPPKFKVNKKIPRGPPSPPAPVMHSPNRKVSVKE-------------------QQDWKIPPCISNWKNNRGYTIPLDKRLAADGRGLQGVHVNENFAKLAESLYIADRKAREAVEMRATIEKNKVKTIKDKKE-----------------------TNLRLLAQKAREERAGIRRE----D---G-----G---------------------------------------------------------------------DE--GVA-ERDEMRKDRAKERQRERNIARAAPDK----------------RNRLQRDKEREITEQIALGLPNTG-AGGSRETQFDQRLFNQS-------------------------------------------------------------------------------------------------KGMDSGFGDDEAYNVYDKPWR---------------------------------------------EEGTVSKSIYRPSKNLDNDLYG-DDLETIMKQRRFVPDKDFEGTDRNR-RREGPVQFTRDVEEDPFNLDRFMTEAKKGQKRPSEDTRSS-RDYDSK---------
>EOG091F01Q3|Lottia_gigantea|JG16_Flabellina_iodinea|TRANSCRIPT
M----------------------------------------------------------ASLSSILPAPVQR-FDRDDDEKSFRAQMQVAPVTSNRVAPPYGHRKGWVPRTQEDFGNGGAYPEIPIAQYPLGMGKKQTTSNALAVQLDAEGKIKYDAIARQGHGKEKVVHSRPQDLI--PKPIEDDDPSLQRPDHEAVDENTEKTRLALEKLVSGKISAAMPVRHAEKQAPAQYIRYTPSQQGVAFNSGAKQRIIRMVETQKDPMEPPKFKVNKKIPRGPPSPPAPVMHSPNRKVSAKE-------------------QQDWKIPPCISNWKNNRGYTIPLDKRLAADGRGLQGVHVNENFAKLAEALYIADRKAREAVEMRATIEKNKVKTIKDKKE-----------------------TNLRLLAQKAREERAGVRRE----E---------G---------------------------------------------------------------------DE--FVA-ERDEMRKDRAKERQRERNIARAAPDK----------------RNRLQRDKEREITEQIALGLPNTG-AGGSRETQFDQRLFNQS-------------------------------------------------------------------------------------------------KGMDSGFGDDEAYNVYDKPWR---------------------------------------------EEGTISKSIYRPSKNLDNDLYG-DDLETIMKQKRFVPDKDFEGTDRSR-RREGPVQFTRDVEEDPFNLDRFITEAKKGQKRPSEDSRSS-RDYESK---------
>EOG091F01Q3|Lottia_gigantea|JG01_Aeolidiella_alba|TRANSCRIPT
M----------------------------------------------------------TSLSSILPAPVQR-FDRDDDERSLRAQMQVAPVTSNRAAPPYGHRKGWVPRTQEDFGNGGAYPEIPIAQYPLGMGKKQTTSNALAVQLDAEGKIKYDAIARQGHGKEKVVHSRPQDLI--PKPIEEDDPSLQRPGQESVDENTEKTRLALEKLVSGKISAAMPVRHAEKQAPAQYIRYTPSQQGVAFNSGAKQRIIRMVETQKDPMEPPKFKVNKKIPRGPPSPPAPVMHSPNRKVSAKE-------------------QQDWKIPPCISNWKNNRGYTIPLDKRLAADGRGLQGVHVNENFAKLAESLYIADRKAREAVEMRATMEKNKVKTIKEKKE-----------------------SNLRLLAQKAREERAGIRRD----D---A-----A---------------------------------------------------------------------DD--GVV-DRDEIRKDRAKERQRERNIARAAPDK----------------RNRLQRDKEREITEQIALGLPNTG-AGGSRETQFDQRLFNHS-------------------------------------------------------------------------------------------------KGMDSGFGDDEAYNVYDKPWR---------------------------------------------EEGTISKSIYRPSKNLDNDLYG-DDLETIMKQKRFVPDKDFEGTDRSR-RREGPVQFTRDVEEDPFNLDRFITEAKKGQKRPSEDSRSS-RDYDSK---------
>EOG091F01Q3|Lottia_gigantea|HW06_Cratena_peregrina|TRANSCRIPT
M----------------------------------------------------------ASLSSILPAPMQR-FDRDDEERNLRAQMQVAPVASNRAAPPYGHRKGWVPRSQEDFGDGGAYPEIPIAQYPLGMGKKQTTSNALAVQLDAEGKIKYDAIARQGHAKEKVVHSRPQDLI--PKPIEDDDPSLQRPEQDQVDENTEKTRMALEKLVSGKISAAMPVRHAEKQAPAQYIRYTPSQQGVAFNSGAKQRIIRMVETQKDPMDPPKFKVNKKIPRGPPSPPAPVMHSPNRKVSVKE-------------------QQDWKIPPCISNWKNNRGYTIPLDKRLAADGRGLQGVHVNENFAKLAEALYIADRKAREAVEMRATIEKNKVKTIKEKKE-----------------------TNLRLLAQKAREERAGIRRE----D---G-----G---------------------------------------------------------------------DE--AVV-ERDEMRKDRAKERQRERNIARAAPDK----------------RNRLQRDKEREITEQIALGLPNTG-AGGSRETQFDQRLFNQS-------------------------------------------------------------------------------------------------KGMDSGFGDDEAYNVYDKPWR---------------------------------------------EEGTISKSIYRPSKNLDNDLYG-DDLDTIMKQRRFVPDKDFEGTDRNR-RREGPVQFTRDVEEDPFNLDRFITEAKKGQKRPAEDSSRSSRDYDSK---------
>EOG091F01Q3|Lottia_gigantea|JG27_Phidiana_lynceus|TRANSCRIPT
M----------------------------------------------------------TSLSSILPAPVQR-FDRDDEEKTLRAQMQVAPVTSNRAAPPYGHRKGWVPRTQEDFGNGGAYPEIPIAQYPLGMGKKQTTSNSLAVQLDAEGKIKYDAIARQGHGKEKVVHSRPQDLI--PKPIEDDDPSLQRPKQDEVDENTEKTRLALEKLVSGKISAAMPVRHAEKQAPAQYIRYTPSQQGVAFNSGAKQRIIRMVETQKDPMEPPKFKVNKKIPRGPPSPPAPVMHSPNRKVSVKE-------------------QQDWKIPPCISNWKNNRGYTIPLDKRLAADGRGLQGVHVNENFAKLAEALYIADRKAREAVEMRATIEKNKVKTIKEKKE-----------------------TNLRLLAQKAREERAGIRRE----E---G-----G---------------------------------------------------------------------DE--GVV-ERDEMRKDRAKERQRERNIARAAPDK----------------RNRLQRDKEREITEQIALGLPNTG-AGGSRETQFDQRLFNQS-------------------------------------------------------------------------------------------------KGMDSGFGDDEAYNVYDKPWR---------------------------------------------EEGTISKSIYRPSKNLDNDLYG-DDFETIMKQKRFVPDKDFEGIDRNR-RREGPVQFTRDVEEDPFNLDHFITEAKKGQKRPSEDSRSR-DYDSK----------
>EOG091F01Q3|Lottia_gigantea|JG06_Catriona_columbiana|TRANSCRIPT
--------------------------------------------------------------------------------------------KSNRAAPPYGHRKGWIPRTQEDFGDGGAFPEISIAQYPLGMGKKQTSSNALAVQLDAEGNIKYDAIARQGHGKEKVVHSRPQDLI--PKPIEEDDPSLQKPSLDTVEENTEKTRLALEKLVSGKVSAAMPVRHAEKQAPAQYIRYTPSQQGVSYNSGAKQRIIRMVDTQKDPMEPPKFKVNKKIPRGPPSPPAPVMHSPNRKVSAKE-------------------QQDWKIPPCISNWKNNRGYTIPLDKRLAADGRGLQGVHVNENFAKLAEALYIADRKAREAVEMRATIEKNKVKTIKDKKE-----------------------SHLRVLAQKAREERAGIRRE----D---------GA--------------------------------------------------------------------DD--GVV-ERDEVRKDRAKERQRERNIARAAPDK----------------RNRLQRDKEREITEQIALGLPNTG-AGGSRETQFDQRLFNQS-------------------------------------------------------------------------------------------------KGMDSGFGDDEAYNVYDKPWR---------------------------------------------EEGTISKSIYRPSKNLDNDLYG-DDLETIMKQKRFVPDKDFEGTDRNR-RREGPVQFTRDVEEDPFNLDRFITEAKKGQKRPADEPRSS-RDYESK---------
>EOG091F01Q3|Biomphalaria_glabrata|JG26_Phestilla_sp|TRANSCRIPT
----------------------------------------------------------------------------------------------------------------------------------------------------------------------------------------------------------------------------------------------------------------------------------------PSPPAPVMHSPNRKVSAKE-------------------QQDWKIPPCISNWKNNRGYTIPLDKRLAADGRGLQGVHVNENFAKLAEALYIADRKAREAVEMRATIEKNKVKTIKDKKE-----------------------SHLRVLAQKAREERAGIRRE----D---A-----I---------------------------------------------------------------------D---------------------RERNIARAAPDK----------------RNRLQRDKEREITEQIALGLPNTG-AGGSRETQFDQRLFNQS-------------------------------------------------------------------------------------------------KGMDSGFGDD-----------------------------------------------------------------------------------------------------------------------------------------------------------------
>EOG091F01Q3|Lottia_gigantea|NC04_Fiona_pinnata|TRANSCRIPT
M----------------------------------------------------------ASLSSILPAPVQR-FDRDDEEKILRAQMQVAPVKSNRAAPPYGHRKGWVPRTQEDFGDGGAFPEIPIAQYPLGMGKKQTSSNSLAVQLDAEGKIKYDSIARQGHGKDKVVHSRPQDLI--PKPIEENDPSLQRPSQETVDENTEKTRLALEKLVSGKISAAMPVRHAEKQAPAQYIRYTPSQQGVAFNSGAKQRIIRMVETQKDPMEPPKFKVNKKIPRGPPSPPAPVMHSPNRKVSAKE-------------------QQDWKIPPCISNWKNNRGYTIPLDKRLAADGRGLQGVHVNENFAKLAEALYIADRKAREAVEMRATIEKNKVKTIKEKKE-----------------------SHLRVLAQKAREERAGIRRE----D---G-----V---------------------------------------------------------------------EE--GVA-ERDEMRKDRAKERQRERNIARAAPDK----------------RNRLQRDKEREITEQIALGLPNTG-AGGSRETQFDQRLFNQS-------------------------------------------------------------------------------------------------KGMDSGFGDDEAYNVYDKPWR---------------------------------------------EEGTISKSIYRPSKNLDNDLYG-DDLETIMKQKRFVPDKDFEGTDRSQ-RRDGPVQFTKDVEEDPFNLDRFITEAKKGQKRSADESRSS-RDYDSK---------
>EOG091F01Q3|Lottia_gigantea|JG14_Eubranchus_rustyus|TRANSCRIPT
M----------------------------------------------------------ASLSSILPAPVQR-FDRDDEEKSLRAQMQVAPVRSNRAAPPYGHRKGWVPRTHEDFGDGGAFPEIPIAQYPLGMGKRQTTSNALAVQLDSEGKIKYDAIARQGHGKEKVVHSRPQDLI--PKPIDEDDESLQRPKQEAVDENTEKTRLALEKLVSGKISAAMPVRHAEKQAPAQYIRYTPSQQGVAFNSGAKQRIIRMVDTQKDPMEPPKFKVNKKIPRGPPSPPAPVMHSPNRKVSVKE-------------------QQDWKIPPCISNWKNNRGYTIPLDKRLAADGRGLQGVHVNENFAKLAEALYIADRKAREAVEMRATIEKNKVKTIKDKKE-----------------------SHLRVLAQKAREERAGIRRE----D---------G---------------------------------------------------------------------DE--GVV-ERDEMRKDRAKDRQRERNIARAAPDK----------------RNRLQRDKEREITEQIALGLPNTG-AGGSRETQFDQRLFNQS-------------------------------------------------------------------------------------------------KGMDSGFGDDEAYNVYDKPWR---------------------------------------------EEGTVSKSIYRPSKNVDSDLYG-DDLETIMKQKRFVPDKDFEGTDRSR-RREGPVQFTRDVEEDPFNLDRFITEAKKGQKRQSEDSRSS-RDYESK---------
>EOG091F01Q3|Lottia_gigantea|HW11_Eubranchus_exiguus|TRANSCRIPT
M----------------------------------------------------------SSLSSILPAPIQR-FDRDDEERNLRAQMQVAPVRSNRAAPPYGHRKGWVPRTQEDFGDGGAFPEIPIAQYPLGMGKRQTTSNALAVQLDSEGKIKYDAIARQGHRKEKVVHSRPQDLI--PKPIEENDETLQRPDEKAIEENTEKTRLALEKLVSGKISAAMPVRHAEKQAPAQYIRYTPSQQGVSYNSGAKQRIIRMVETQKDPMDPPKFKVNKKIPRGPPSPPAPVMHSPNRKVSVKE-------------------QQDWKIPPCISNWKNNRGYTIPLDKRLAADGRGLQGVHVNENFAKLAEALYIADRKAREAVEMRATIEKNKVKTIKDKKE-----------------------SHLRVLAQKAREERAGIRRD----E---------P---------------------------------------------------------------------DE--AVA-ERDEMRKDRAKDRQRERNIARAAPDK----------------RNRLQRDKEREITEQIALGLPNTG-AGGSRETQFDQRLFNQS-------------------------------------------------------------------------------------------------KGMDSGFGDDEAYNVYDKPWR---------------------------------------------EEGTVSKSIYRPSKNVDSDLYG-DDLETIMKQKRFVPDKDFEGTDRGRSRREGPVQFTRDVEEDPFNLDRFITEAKKGQKRSSEDSSRS-RDYDSK---------
>EOG091F01Q3|Lottia_gigantea|JG32_Unidentia_angelvaldesi|TRANSCRIPT
M----------------------------------------------------------SSLSSILPAPLQR-FDRDDEEKSLRAQMQVLPVSSNRAAPPYGHRKGWVPRTQEDFGDGGAFPEIPIAQYPLGMGKKQTTSNALAVQLDAEGKIKYDAIARQGHGKEKVVHSRPQDLI--PKPIEEDDPSLQRPDQEAVDENTEKTRLALEKLVSSKISAAMPVRHAEKQAPAQYIRYTPSQQGVAFNSGAKQRIIRMVETQKDPMEPPKFKVNKKIPRGPPSPPAPVMHSPNRKVSVKE-------------------QQDWKIPPCISNWKNNRGYTIPLDKRLAADGRGLQGVHVNENFAKLAEALYIADRKAREAVEMRATIEKNKVKTIKEKKE-----------------------TNLRLLAQKAREERAGIRRE----DGVGG-----G---------------------------------------------------------------------DE--AVV-ERDEMRKDRARDRQRERNIARAAPDK----------------RNRLQRDKEREITEQIALGLPNTG-AGGSRETQFDQRLFNQS-------------------------------------------------------------------------------------------------KGMDSGFGDDEAYNVYDKPWR---------------------------------------------EEGSLSKSIYRPSKNLDNDLYG-DDLEAVMKQKRFVPDKDFEGTERSR-RREGPVQFTRDVEEDPFNLDRFITEAKKGQKRSVEESRSS-RDYDSK---------
>EOG091F01Q3|Lottia_gigantea|JG22_Lomanotus_vermiformis|TRANSCRIPT
M----------------------------------------------------------ASLSSILPAPVQR-FDREDEERNLRAQMQVAPVTSNRAAPPYGHRKGWVPRTPEDFGNGGAYPEVPIAQYPLGMGKKQTTSNALAVQLDAEGKIKYDAIARQGQGKEKVVHSRPQDLI--PKPMEDDDPSLQRPSQDAVDENTEKTRMALEKLVSGKISAAMPVRHAEKQAPAQYIRYTPSQQGVAFNSGAKQRIIRMVETQKDPMEPPKFKVNKKIPRGPPSPPAPVMHSPNRKVSVKE-------------------QQDWKIPPCISNWKNNRGYTIPLDKRLAADGRGLQGVHVNENFAKLAEALYIADRKAREAVEMRATIEKNKVKTIKEKKE-----------------------TNLRLLAQKAREERAGIRKE----D---G-----A---------------------------------------------------------------------DE--AVA-ERDEVRKDRAKERQRERNIARAAPDK----------------RNRLQRDKDREITEQIALGLPNTG-AGGSRETQFDARLFNQS-------------------------------------------------------------------------------------------------KGMDSGFGDDEAYNVYDKPWR---------------------------------------------EEGTISKNIYRPSKNLDNDLYG-DDLETIMKQKRFVPDKDFEGTDRSR-RREGPVQFTRDVEEDPFNLDRFMTEAKKGQKRPSEDSRSA-RDYDSK---------
>EOG091F01Q3|Lottia_gigantea|HW18_Janolus_cristatus|TRANSCRIPT
M----------------------------------------------------------TSLSSILPAPVQR-YD-DDEEKSYRAQTQVLPVTSNRTAPPYGHRKGWVPRTQEDFGDGGAYPEVPIAQYPLGMGKKQTTSNALAVQLDAEGKIKYDAIARQGHGKDKVVHSRPQDLI--PKPIEEDDPSLQRPDQEAVDENTEKTRLALEKLVSGKISAAMPVRHAEKQAPAQYIRYTPSQQGVAFNSGAKQRIIRMVETQKDPMEPPKFKVNKKIPRGPPSPPAPVMHSPNRKVSVKE-------------------QQDWKIPPCISDWKNNRGYTMPLDKRMAAEGRGLQGVHVNENFAKLAEALYIADRKAREAVEMRATIEKNKVKTIKDKKE-----------------------SNLRLLAQKAREERAGIRRE----D---G-----G---------------------------------------------------------------------DE--AVV-ERDEVRKDRAKERQRDRNIARAAPDK----------------RNRLQRDKEREITEQIALGLPNTG-AGGSRETQFDQRLFNQS-------------------------------------------------------------------------------------------------KGMDSGFGDDEAYNVYDKPWR---------------------------------------------EEGTISKSIYRPSKNLDNDLYGGDDLETIMKQKRFVPDKDFEGTDRNR-RREGPVQFTRDVEEDPFNLDRFITEAKKGQKRSSDDSRMS-RDYDK----------
>EOG091F01Q3|Lottia_gigantea|HW15_Flabellina_babai|TRANSCRIPT
M----------------------------------------------------------TSLSSILPAPVQR-FDRDDEERNFRAQMQVAPVTSNKTAPPYGHRKGWVPRTQDDFGNGGAYPEIPIAQYPLGMGKKQTTSNALAVQLDAEGKIKYDAIARQGHGKDKVVHSRPQDLM--PKPLDEDDPSLQRPGQDEVEENTEKTRLALEKLVSGKISAAMPVRHAEKQAPAQYIRYTPSQQGVAFNSGAKQRIIRMVETQKDPMEPPKFKVNKKIPRGPPSPPAPVMHSPNRKVSVKE-------------------QQDWKIPPCISNWKNNRGYTIPLDKRLAADGRGLQGVHVNENFAKLAEALYIADRKAREAVEMRATIEKNKVKTIKEKKD-----------------------SNLRLLAQKAREERAGIRRE----E---P-----S---------------------------------------------------------------------DD--GVV-ERDEMRKDRAKERQRERNIARAAPDK----------------RNRLQRDKEREITEKIALGMPNTG-AGGSRETQFDQRLFNTS-------------------------------------------------------------------------------------------------KGMDSGFGDDEAYNVYDKPWR---------------------------------------------EEGTISKSIYRPSKNLDNELYG-DDLETIMKQKRFVPDKDFEGTDRSR-RREGPVQFTRDVEEDPFNLDRFITEAKKGQKRPSEDSRPR-DYEK-----------
>EOG091F01Q3|Lottia_gigantea|HW19_Polycera_quadrilineata|TRANSCRIPT
M----------------------------------------------------------ASLSSILPAPVQK-FDREDEERNIRAQMQVLPVTSNRTAPPYGHRKGWIPRSQEDFGNGGAYPEVSIAQYPLGMGKKQATSNALAVQLNAEGKIKYDAIARQGHSKDKVVHSRPQDLL--PKPIEEDDPSLQRPNQEAIDEGTEKTRLALEKLVSGKITAAMPVRLAEKQAPAQYIRYTPSQQGVSFNSGAKQRIIRMVETQKDPMEPPRFKVNKKIPRGPPSPPAPVMHSPNRKVTAKE-------------------QQDWKIPPCISNWKNNRGYTIPLDKRLAADGRGLQGVHVNENFAKLAEALYIADRKAREAVEMRATIEKNKVKTIKEKKE-----------------------SNLRQLAQKAREERAGIRRE----D---A-----PA--------------------------------------------------------------------DE--SLM-ERDELRKDRAKERQRERNIARAAPDK----------------RNRLQRDKEREVTEKIALGLPNTG-AGGSREAQFDQRLFNQS-------------------------------------------------------------------------------------------------KGMDSGFGDDEAYNVYDKPWR---------------------------------------------EEGSISKSIYRPSKNLDNDLYG-DDLETIMKQKRFVPDKDFEGTDRSR-RREGPVQFTRDVEEDPFNLDRFITEAKKGQKRTSEDSRSS-RDYDGS-----K---
>EOG091F01Q3|Lottia_gigantea|NC02_Bathydoris_clavigera|TRANSCRIPT
M----------------------------------------------------------TSLASILPAPVQR-FDREDEERTIRAQMQVVPVTSTNTAPPYGHRKGWVPRTQEDFGNGGAYPEISIAQYPLEMGRKQTTSNALAVQLDAEGKIKYDAIARQGHGKDKVVHSRPQDLL--PKPIEEDDPSLQRPDQKTVDESTEKTRLALEKLVSGKISAAMPVRHAEKQAPAQYIRYTPSQQGVAFNSGAKQRIIRMVETQKDPMEPPRFKVNKKIPRGPPSPPAPVMHSPNRKVSVKE-------------------QQDWKIPPCISNWKNNRGYTIPLDKRLAADGRGLQGVHVNENFAKLAEALYIADRKAREAVEMRANIEKNKVKTIKEKKE-----------------------STLRQLAQKAREERAGVRRE----D---A-----G---------------------------------------------------------------------VE--ETVMERDELRKDRAKERQRERNIARAAPDK----------------RNRLQRDKEREVSEKIALGLPNTG-AGGSREAQFDQRLFNQS-------------------------------------------------------------------------------------------------KGMDSGFGDDEAYNVYDKPWR---------------------------------------------DEGTISKSIYRPS--------------------------------------------------------------------------------------------
>EOG091F01Q3|Lottia_gigantea|NC06_Pleurobranchaea_californica|TRANSCRIPT
M----------------------------------------------------------ASLSSILPAPVQR-FDRDDEERSIRAQMQIAPVTSNRTAPPYGHRKGWVPRTPDDFGDGGAYPEVHIAQYPLGMGQKQATSNSLAVQLDAEGKIKYDAIARQGHGKDKVVHSRPQDLV--PKPIEDDDPTLQKPDKEAMDENTEKTRLALEKLVSGKISAAMPVRHAEKQAPAQYIRYTPSQQGVAFNSGAKQRIIRMVETQKDPMEPPRFKVNKKIPRGPPSPPAPVMHSPNRKVSVKE-------------------QQDWKIPPCISNWKNNRGYTIPLDKRLAADGRGLQGVHVNENFAKLAEALYIADRKAREAVEMRATIEKNKVKTIKERKE-----------------------SNLRQLAQKARDERAGIHREEITGD---------N---------------------------------------------------------------------DE--AVV-ERDEFRKDRAKERQRDRNISRAAPDK----------------RNRLQRDKDRDVSEMIALGMPNTG-AGGSRETQFDQRLFNQS-------------------------------------------------------------------------------------------------KGMDSGFGDDEAYNVYDKPWR---------------------------------------------EESTIAKSLYRPSKNIDNDLYGGDDLETIMKQKRFVPDKDFEGTDRTH-RREGPVQFTRDVEEDPFNLDLFITQAKKGQKRTADDSRSS-RDYDSSSK-------
>EOG091F01Q3|Lottia_gigantea|HW03_Berthella_plumula|TRANSCRIPT
M----------------------------------------------------------ASLSSILPAPVQR-FDREDEERSIRAQMQIAPVTSNRTAPPYGHRRGWVPRTQEDFGDGGAYPEVHIAQYPLGMGKKQTTSNSLAVQLDAEGKIKYDAIARQGHGKDKVVHSRPQDLI--PKPIEDDDPSLQRPDTEAVEETTEKTRLALEKLVSGKISAAMPVRHAEKQAPAQYIRYTPSQQGVAFNSGAKQRIIRMVETQKDPMEPPRFKVNKKIPRGPPSPPAPVMHSPNRKVSVKE-------------------QQDWKIPPCISNWKNNRGYTIPLDKRLAADGRGLQGVHVNENFAKLAEALYIADRKAREAVEMRATIEKNKVKTIKERKE-----------------------SNLRHLAQKAREERAGIHREE-AAD---------K---------------------------------------------------------------------DE--ALA-ERDEFRKDRAKERQRDRNISRAAPDK----------------RNRLQRDKDRDISEMIALGMPNTG-AGGSRETQFDQRLFNQS-------------------------------------------------------------------------------------------------KGMDSGFGDDEAYNVYDKPWR---------------------------------------------EESTISKSIYRPSKNIDNDLYG-DDLETIMKQKRFVPDKDFEGTDRTH-RREGPVQFTRDVEEDPFNLDRFITQAKKGQKRTADDSRSS-RDYDSSSK-------
>EOG091F01Q3|Lottia_gigantea|HW04_Calmella_cavolinii|TRANSCRIPT
M----------------------------------------------------------SSLSSILPAPVQR-FDRDDEERAYRAQMQVMPVTSNRTAPPYGHRKGWLPRTPEDFGDGGAYPEIPIAQYPLGMGKKQTTSNALAVQLDAEGKIKYDVIARQGHGKDKVVHSRPQDLL--PKPIDDDDPTLQRPSEETVEENTEKTRLALEKLVSGKISAAMPVRHAEKQAPAQYIRYTPSQQGVAYNSGAKQRIIRMVETQKDPMEPPKFKVNKKIPRGPPSPPAPVMHSPNRKVSVKE-------------------QQDWKIPPCISNWKNNRGYTIPLDKRLAADGRGLQGVHINENFAKLAEALYIADRKAREAVEMRVNLEKSKVKTIKEKKE-----------------------QNLRDLAMKAREERAGIRRE----E---PVVGADK---------------------------------------------------------------------DE--NLM-ERDELRKDRAKDRQRERNIARAAPDK----------------RNRLQREKDRDISEQIALGKPNPNVAGGSRETQFDQRLFNQS-------------------------------------------------------------------------------------------------KGMDSGFGDDEAYNVYDKPWR---------------------------------------------DEGTISRSIYRPSKNIDNDLYGGDDLEAIMKQKRFVPDKDFEGTDRNR-RRDGPVQFTRDVEEDPFNLDRFMTDAKKGLKRSGDDSRSS-RDYESK---------
>EOG091F01Q3|Biomphalaria_glabrata|JG19_Janolus_barbarensis|TRANSCRIPT
------------------------------------------------------------------------------------------------------------------------------------------------------------------------------------------------------------------------------------------------------------------------------------------------------------------------------------------------------------------------------------------------------------------------------------------------------------------------------------------------------------------------------------------------------------------------------------------------NRLQRDKEREITEQIALGLPNTG-AGGSRETQFDQRLFNQS-------------------------------------------------------------------------------------------------KGMDSGFGDDEAYNVYDKPWR---------------------------------------------EEGTISKSIYRPSKNLDNDLYG-DDLETIMKQKRFVPDKDFEGTDRNR-RREGPVQFTRDVEEDPFNLDRFITEAQKGQKRSTDDSRMS-RDYDKGSGSKKR---
>EOG091F01Q3|Biomphalaria_glabrata|HW07_Cuthona_caerulea|TRANSCRIPT
---------------------------------------------------------------------------------------------------------------------------------------------------------------------------------------------------------------------------------------------------------------------------------------------------------------------------------------------------------------------------------------------------------KTKKE-----------------------SHLRVLAQKAREERAGIRRE----D---A-----V---------------------------------------------------------------------EE---------------------ERNIARAAPDK----------------RNRLQRDKEREITEQIALGLPNTG-AGGSRETQFDQRLFNQS-------------------------------------------------------------------------------------------------KGMDSGFGDDEAYNVYDKPWR---------------------------------------------EEGTISKSIYRPSKNLDNDLYG-DDLETIMKQKRFVPDKDFEGTDRSR-RREGPVQFTRDVEEDPFNLDHFITEAKKGQKRTADESRSS-RDYDSKGSGSKKR--
>EOG091F01Q3|Lottia_gigantea|NC03_Doris_kerguelenensis|TRANSCRIPT
--------------------------------------------------------------------------------------------------------------------------------------------------------------------------------------------SLQRPDEEKLEETTEKTRQALEKLVSGKISAAMPVRHAEKQAPAQFIRYTPSQQGVAFNSGAKQRIIRMVESQKDPMEPPRFKVNKKIPRGPPSPPAPVMHSPTRKTSVKE-------------------QQEWKIPPCISNWKNNRGYTIPLDKRLAADGRGLQGVHINENFAKLAEALYVADRKARDAVEMRAQLEKSKIKTVKEKRE-----------------------NSLRQLAQKARDERAGIHRE----P---E-----K---------------------------------------------------------------------DE--GVN-ERDEMRKDRAKDRQRERNIARAAPDK----------------RNRLQREKDRDISEKVALGLPNT-----------------------------------------------------------------------------------------------------------------------------------------------------------------------------------------------------------------------------------------------------------------------------------------------
>EOG091F01Q3|Lottia_gigantea|LotgiG233248
M----------------------------------------------------------ASLSQILPAPSQRFYDRENDDQQYRSSMQVTTVSSKRTAPPYGHRKGWVPRTQEDFGDGGAFPEVHIAQYPLGMGMKKTTSNSLAVSLDEKGKIKYDAIAKQGHYKDKIVHSKPQDLV--PKVMEEGDPDLERPDEDTIADTTEKTRLALEKLTNSKIAAAMPVRMADKQAPAQYIRYTPSQQGVAFNSGAKQRVIRMVEVQKDPMEPPRFKTNKKIPRGPPSPPAPVMHSPNRKVTVKE-------------------QQEWKIPPCISNWKNNRGYTIPLAKRLAADGRGLQGVHVNENFAKLAEALYIADRKAREAVEMRAQIEKKMAQKEKEKRE-----------------------DGLRLLASKAREERAGIRHK----D---------D---------------------------------------------------------------------DKDDDMG-EREEIRRERQKNRQRDRNLARAAPDK----------------RNRLQKERERDISEKIALDLPNT---SNSQETQFDQRLFNQS-------------------------------------------------------------------------------------------------RGMDSGFGDDEAYNVYDKAWR---------------------------------------------DDNKIANSIYRPSKNIDKDNYG-GDLDALMKNKRFVPDRDFEGTDRSR-RREGPVQFERDVEEDLFGLDKFFKEAKTGQKRAADDSRSS-RDYEKK-----KRRE
>EOG091F01Q3|Crassostrea_gigas|CGI_10005865
MAEVSHIRNATNRTRPLGEVKDDIAYMVEQESRYAPRDDFNDQAGDVQKMKDVKESIRHAALINIVAAVNDS-CDDDTTSSHLLEQTQRSTDGNMTLISNLVF-----------------------------------------------------------HRDRSISFPKPQLFFEPPKTLSTKKPLFYRNSKDEVLEDIEQRKRCVS-LTRTRVPVATPEDESEKSLSDR-----PKSEGLQFSVSIQQLRD---NSKSNPPNPPWIENSSKVKNARSMSPRRRFVSLNKKIETKSGASIPKCEAVDIMDATECLQNRIKPPPSVSHIESYGEQVDNSENDSLYR-------------ARSLPSLFPVKKKKETKTSDKSENGSSSAEKEKSKLISPFKRPSATTYGCLPNMVMGKTIQTKSDSESNLIQEQKFYKRV----E---KVSSAIKETISKFETSAEPPKTDGVVISLEGRSIPNPRNPSSSGNSRPREKRLLCRPQTGPDYMKMNSVQEQSILHDLDHHFG-ELQKTLSQRSSQWSANMNPSTQSTDQDIANYGLVGRKFKSKLKDKMSSEKSKSLVQKMGFKPKST---KRVTFAPVEDRLNNNGSDDFKSFVNSVCEERQDSSRTKRSINQVKIGSSSMKAVSSGELSRLKKRIIPEEFNSDTKPKYDVLDNIRISGMSSREGSVPPRPPSRMSDVRSMASEGATSSYLDEVAFDWNGRETDAADRASSSVPKSYGASSFYPDSTKIKLNFNHYKYEDSDESSEDDDEDYEDGNETYRVVKAVDLGTLS-GY------------------------------------------------QHRKFRKPTTNLETST-THFVKIKVK------
