# Supplementary material for: Transcriptomics provides a robust framework for the relationships of the major clades of cladobranch sea slugs (Mollusca, Gastropoda, Heterobranchia), but fails to resolve the position of the enigmatic genus Embletonia
Source: BMC Ecol Evol. 2021 Dec 28;21:226. doi: 10.1186/s12862-021-01944-0 (PMC8895541; doi:10.1186/s12862-021-01944-0)
Supplement: Supplementary file 6 — Additional file 6. Archive S4: Unmasked multiple sequence alignments on amino acid level including Doris kerguelenensis and Calmella cavolini prior to the removal of outliers. [file 12862_2021_1944_MOESM6_ESM.zip › Archive_S4/Alignments/EOG091F0264.aa.fasta]

>EOG091F0264|Biomphalaria_glabrata|BGLTMP006548
MAQDKNPPTLPIP----EDKKERFEKIKAKFIEIYGEEPKLFSRAPGRVNLIGEHIDYCGYSVLPMAVELDIVMAVSPDTQGQISLVNTDPQ-YQSYNVDVNQIVITKDVPHWYKYVLCGIQGIIEHFQSD-TLRGFKAVVDGTVPRSAGLSSSSALVCCSALSMLKANEWTMSK---------------------------------AKLIEFNPLLTQDVLLPPNAAFVVGNSLAEMNKAATPQFNTRVVECRLAAQVLATSQEGV-KWREIRRLGELQEKLGYTLDEMLNLVTSKLHPEPYTKQEVCEILEVTPEELVETSLSANTTHVESFSLYNRATHVYSEAKRVVQFKAICDQQP-GNALEQLGELMNQSHASCRDMYDCSHPDLDTLVEVS---KANGAVGSRMTGAGWGGCTVSIVNAEKVSSLLAGVKASYYQPNPDKFSKVDEALFATTPGGGAAFYIA-----
>EOG091F0264|Biomphalaria_glabrata|HW09_Doto_sp|TRANSCRIPT
---DEDIPDLPVP----SSKKERFERISKLFKSKFGEEPQFFARAPGRVNLIGEHIDYCGYAVLPMAIEQDIVMAVSPDQKGQVTLVNTDDR-HEDFQCDVMSIQITKDQPMWYKYVLCGVQGMKERLCSM-VTLGFKAVVDGTVPPSAGLSSSSALVCCSALAMTRANGWPASK---------------------------------AKLIEFNPLRTTNVQLPNGASFIVSNSLAEMNKAATPHYNIRVVECRIAAQILAASLPNM-NWREVKRLGDLQTKLNTGLNEMLDMVEKNLHKEPYSKEEVCGLLKVTPKELENTSLSANTLQVDSFKLYQRAKHVYGEANRVLLFKEVCEKQQ-HDALQQLGDLMNASHASCRDLYECSHPDLDRLVETS---RKHGAVGSRMTGAGWGGCAVSLASQEACAKLFDGVKDDYYTPDPSKAAKVQDSLFVTAPGAGGCYY-------
>EOG091F0264|Biomphalaria_glabrata|HW14_Flabellina_affinis|TRANSCRIPT
-------------------------------------------------------------------------------------------------------IHITKDKPTWYKYVLCGIQGMKEKFCSL-ITMGFKAVVDGAIPPSAGLSSSSALVCCSALAMLKSNQWPMSK---------------------------------AKLIEFNPLKTTDVQLPQGASFIVSNSLAEMNKAATPQYNTRVVECRIATQILASLHSDM-NWKDIKRLGDLQQKLGVTLDDMLQMVEKNLHQEPYSKDEICKVLKVSPKELEQTSLSANTLQVETFKLYQRAKHVYGEAKRVLLFKEICDKQP-SDAIEQLGELMNASHASCRDLYECSHPDLDRLVETC---KQHGAVGSRMTGAGWGGCVVSLVKSDAGPKLLEGVKESYYMPDAKKAAKIQTSLFASDPGCGGAYY-------
>EOG091F0264|Biomphalaria_glabrata|HW21_Tritonia_manicata|TRANSCRIPT
----------------------------------------------------GEHIDYCGYAVLPMAIEQDIVMAVSADRSGQITLVNSDKQ-HQEYQCDVMKIEITKDCPTWYKYVLCGVQGMKEKFCSL-ITLGFKAIVDGTIPPSAGLSSSSALVCCSAMAMLKANSWPISK---------------------------------AKLIEFNPLRTTDVQLPTGASFIVSNSLAEMNKAATPHFNIRVVECRIAAQILASGQSDM-NWKDIKRLRDLQSKLGVSLDDMLQMVEKNLHEEPYSKEEICRILKTTPKELEETSLSANTLNVDSFKLFHRAKHVYGEAKRVLVFKDVCDKQP-ENAIEQLGELMNASHASCRDLYECSHPDLDRLVEIC---KQHGAVGSRMTGAGWGGCVVSLVKSDGCPQLLEGVKDSYYVPDPQRAAKVNTSLFATDPGSGGAY--------
>EOG091F0264|Biomphalaria_glabrata|NC07_Tritonia_diomedea|TRANSCRIPT
---DEDVPDLAIP----DSKKERFERIKQLFKERFGEDPEFLARAPGRVNLIGEHIDYCGYAVLPMAIEQDIVMAVSPDRSGQITLVNTDKQ-HKEYKCDVMSIEITKDCPTWYKYVLCGVQGMKEHFCSL-ITLGFKAIVDGTIPPSAGLSSSSALVCCSAMAMLKSNSWPSGK---------------------------------AKLIEFNPLRTTDVQLPTGASFIVSNSLAEMNKAATPHFNIRVVECRIAAQILATCQPDM-NWKDVKRLGDLQSKLGVSLDDMLQMVEKNLHEEPYSKEEVCNILKATPKELEETSLSANTLNVDSFKLYHRAKHVYGEAKRVLVFKDVCDKQP-ENAIEQLGELMNASHASCRDLYECSHPDLDRLVEIC---KQHGAVGSRMTGAGWGGCVVSLVKSDSCQQLLVGVKDTYYMPDPQRAAKVNTSLFATDPGNGGAYY-------
>EOG091F0264|Biomphalaria_glabrata|NC08_Tritonia_hamnerorum|TRANSCRIPT
---DEDLPELAIP----DSKKERFDRLKQLFKERFGEDPEFFARAPGRVNLIGEHIDYCGYAVLPMAVEQDIVMAVLPDSSGQITLVNTDKQ-HKEYQCNVMEIDITKDCPTWYKYVLCGVKGMKGKFCSL-VTKGFKAIVDGTIPPSAGLSSSSALVCCSAMAMLRANYWPMCK---------------------------------AKLIEFNPLKTTDVQLPAGATFIVSNSLAEMNKAATPHFNIRVVECRIAAQILATCQPDV-NWKDIKRLGDLQSKLGVSLDDMLQMVEKNLHEEPYSKEEVCKILKVTKKELEKSSLSANTTKVESFKLYNRAKHVYCEAKRVLVFKDICDKQP-ENAIEQLGELMNASHASCRDLYECSHPDLDRLVEIC---KQNGAIGSRMTGAGWGGCVVSLVKSEACQQLLDGVKATYYMTDPQKAAKVNTSLFATDPGNGGAYY-------
>EOG091F0264|Biomphalaria_glabrata|HW10_Embletonia_pulchra|TRANSCRIPT
MTDQEDIPVIAVP----ASEGERFEKIKQLFKQKYGEDPEFFARAPGRVNLIGEHIDYCGYAVLPMAIQQDIVMAVSPDRTGKVTLINTDKK-HKEFSCDVMEINISKDKPTWYNYALCGVQGMKEKFCSL-ITLGFKAVVDGTIPPSAGLSSSSALVCCSALSMLRANSWPAGK---------------------------------AKLIEFNPLKTTDVQLPPGASFVVTNTLAEMNKAATPQYNIRVVECRIAAQILAASRPEM-NWREIKRLGELQVKLGVGLDDMLQMVADNLHKEPYSKDEVCEVLKVTPKELEQTSLSANTLKVDQFHLYQRATHVYGEAKRVLVFKEVCDKQP-VDAIQQLGELMNASHVSCRDLYECSHPDLDRLVEMC---KQHGAIGARMTGAGWGGCAVSLVKSDACGALLEGVKGSYYMPDPKKADKVATSLFATDPGNGGAYY-------
>EOG091F0264|Biomphalaria_glabrata|NC01_Armina_californica|TRANSCRIPT
-----------IP----DSKKERLDKIKKLFKEKFGEDPEFFARAPGRVNLIGEHIDYCGYAVLPMAIEQDIVMAVKPDMTGKITLVNTDQR-HEEYQCDVMAINITKDKPTWYKYVLCGVQGMKEKICSL-ITLGFKAIVDGTIPPSAGLSSSSALVCCSALAMLKANSWPMSK---------------------------------AKLIEFNPLRTTDVQLPPGASFIVSNSLAEMNKAATPHFNIRVVECRMAAQILAASQSDI-NWKDIKRLGELQAKLGVSFDDMLQMVGKNLHEEPYSKEEICTILKVTPKELEQTSLSANTLNVDTFRLNQRATHVYGEAKRVLQFKEICDKQP-SDAVQQLGDLMNGSHASCRDLYECSHPDLDRLVEIC---KQHGAIGSRMTGAGWGGCVVSLVKSDGCQKLLEGVKESYYMPDAQKAAMVEKSLFATDPGNGGAYY-------
>EOG091F0264|Biomphalaria_glabrata|HW01_Armina_tigrina|TRANSCRIPT
-----------------------------------------------------------------------------------------------------------------------------------------------------------------------------GK---------------------------------AKLIEFNPLRTTDVQLPPGASFIVSNSLAEMNKAATPHFNIRVVECRLAAQILAASQSGI-NWKDIKRLGELQAKLGVSFDDMLQMVGKNLHEEPYSKDEVCTILKVSAKELEQTSLSANTLNVDTFHLHQRATHVYGEAKRVVQFKEICDKQP-TDAIQQLGDLMNQSHASCRDLYECSHPDLDRLVEIC---KQHGAIGSRMTGAGWGGCVVSLVKSDGCPKLLEGVKESYYMPDPQKAAMVETSLFATDPGNGGAYY-------
>EOG091F0264|Biomphalaria_glabrata|JG11_Dondice_occidentalis|TRANSCRIPT
--------------------------------------------------------------------------------------------------------------------------GMKEKFCSL-ITSGFKAVVDGTIPPSAGLSSSSALVCCSALAMLKANHWPMSK---------------------------------AKLIEFNPLRTTDVQLPPGASFIVSNSLAEMNKAATPQYNTRVVECRIATQILAAYQSDI-DWKDMKRLGGLQNKLGASLDDMIQMVEKNLHQEPYSKEEVCTILNVTPKELEQTSLSANTLTVETFKLYQRAMHVYGEARRVLKFKEICDNQP-DDAIQQLGELMSASHSSCRDLYECSHPDLDRLVDIC---KQQGAVGSRMTGAGWGGCVVSLVKSNSCQSLLDGVKASYYMTDDKRADKVQISLFASDPGNGSAYY-------
>EOG091F0264|Biomphalaria_glabrata|JG12_Dondice_parguerensis|TRANSCRIPT
-----------------------------------------------------------------------------------------------------------------------------------------------------------------------------------------------------------------------------------------------------------------------------------------------------------------------ILNVTPKELEQTSLSANTLTVETFKLYQRAMHVYGEARRVLKFKEICDNQP-DDAIQQLGELMNASHSSCRDLYECSHPDLDRLVDIC---KQQGAVGSRMTG-------------------------------------------------------------
>EOG091F0264|Biomphalaria_glabrata|HW17_Hermissenda_crassicornis|TRANSCRIPT
---DGDIPVLSVP----DSKKERFDKLKTLFNERFGEDPKFFARSPGRVNLIGEHIDYCGYAVLPMAIEQDIVMAVSPDTDGQITLVNTDPQ-HKEFTCDVMQINITKDKPTWYKYVLCGVLGMKEKFCSL-ITTGFKAVVDGTIPPSAGLSSSSALVCCSSLAMLKANHWPMSK---------------------------------AKLIEFNPLKTTDVQLPPGASFIVSNSLAEMNKAATPQYNTRVVECRIATQILALSHPDV-NWKDVKRLGGLQKKLGVSLDDMIHMVEKNLHKEPYSKDEICTILNVTPEELEKTSLSANTLTVETFKLYQRAMHVYGEAKRVLEFKEICDNQP-EDAIQQLGELMNASHSSCRDLYECSHPDLDRLVEIC---MKHGAIGSRMTGAGWGGCVVSLVKSDSNQSLLEGVKASYYMPDDKRAAKVQTSLFASDPGNGGAYY-------
>EOG091F0264|Biomphalaria_glabrata|JG18_Hermissenda_opalescens|TRANSCRIPT
----------------------------------------------------------------------------------QITLVNTDPQ-HKEFTCDVMQINITKDKPTWYKYVLCGVLGMKEKFCSL-ITTGFKAVVDGTIPPSAGLSSSSALVCCSSLAMLKANHWPMSK---------------------------------AKLIEFNPLKTTDVQLPPGASFIVSNSLAEMNKAATPQYNTRVVECRIATQVLALSQPDI-NWKDMKRLGGLQKKLGVSLDDMIQMVEKNLHKEPYSKDEICTILNVTPKELEKTSLSANTLTVETFKLYQRAMHVYGEAKRVLQFKEICDNQP-EDAIQQLGELMNASHSSCRDLYECSHPDLDRLVEIC---KQHGAIGSRMTGAGWGGCVVSLVKSDSNQSLLEGVKASYYMPDDKRAAKVQTSLFASDPGNGGAYY-------
>EOG091F0264|Biomphalaria_glabrata|NC05_Hermissenda_crassicornis|TRANSCRIPT
---DGDIPVLSVP----DSKKERFDKLKTLFNERFGEDPKFFARSPGRVNLIGEHIDYCGYAVLPMAIEQDIVMAVSPDTDGQITLVNTDPQ-HKEFTCDVMQINITKDKPTWYKYVLCGVLGMKEKFCSL-ITTGFKAVVDGTIPPSAGLSSSSALVCCSSLAMLKANHWPMSK---------------------------------AKLIEFNPLKTTDVQLPPGASFIVSNSLAEMNKAATPQYNTRVVECRIATQILALSQPDI-NWKDMKRLGGLQKKLGVSLDDMIQMVEKNLHKEPYSKDEICTILNVTPKELEKTSLSANTLTVETFKLYQRAMHVYGEAKRVLQFKEICDNQP-EDAIQQLGELMNASHSSCRDLYECSHPDLDRLVEIC---KQHGAIGSRMTGAGWGGCVVSLVKSDSNQSLLEGVKASYYMPDDKRAAKVQTSLFASDPGNGGAY--------
>EOG091F0264|Biomphalaria_glabrata|HW05_Caloria_elegans|TRANSCRIPT
---DQDVPVLAIP----DSKKERFDKLKTQFKERFGEDPQFFARAPGRVNLIGEHIDYCGYAVLPMAIEQDIVMAVSPDMKGQITLVNTDEQ-HKDFTCDVMQINITKDKPTWYKYVLCGILGMKEKFCSL-ITTGFKAVVDGTIPPSAGLSSSSALVCCSALAMLKANQWPMSK---------------------------------AKLIEFNPLKTTNVQLPPGASFIVSNSLAEMNKAATPQYNTRVVECRIASQILALSHPDV-NWKDIKRLGDLQKKLGVSLDDMLQMVEKNLHQEPYSKEEICGILNVTPKELEQTSLSANTLEVTTFKLYQRAIHVYGEANRVIQFKEICDKQP-SDAIQQLGELMNGSHTSCRDSYECSHPDLDRLVVIC---KQHGAIGSRMTGAGWGGCVVSLVKSDSCQSLLDGIKESYFMSDDKRAMKVQTSLFASDPGNGGAYY-------
>EOG091F0264|Biomphalaria_glabrata|JG03_Austraeolis_stearnsi|TRANSCRIPT
-------------------------------------------------------------------------------------------------------INITKDKPIWYKYVLCGILGMKEKFCSL-ITMGFKAVVDGTIPPSAGLSSSSALVCCSALAMLKANQWPMSK---------------------------------AKLIEFNPLKTTDVQLPPGASFIVSNSLAEMNKAATPQYNTRVVECRIASQILALSQPDI-NWKDVKRLGDLQKKLGVSLDDMLQMVEKNLHQEPYSKEEICGILNVTPKELEQTSLSTNTLEVKTFKLYQRATHVYGEAKRVIQFKEICDKQP-SDAIQQLGELMNASHTSCRDFYECSHPDLDRMVETC---KQHGAIGSRMTGAGWGGCVVSLVKSDSCQSLLEGVKESYFMSDDKRAMKVQTSLFASDPGSGGAYY-------
>EOG091F0264|Biomphalaria_glabrata|JG20_Learchis_evelinae|TRANSCRIPT
------------------------------------------------------------------------------------------------------------------------------------------------------------------------------------------------------------------------------------SFIVSNSLAEMNKAATPQYNTRVVECRIASQILALAHPNI-NWKDIRRLGDLQKKLGVTLDDMLQMVEKNLHQEPYTKEEICGILNTTPEELEQTSLSANTLEVKTFKLYQRAVHVYGEAKRVIQFKEICDNQP-SDAIQKLGELMNASH-------------------------------------------------------------------------------------------------
>EOG091F0264|Biomphalaria_glabrata|JG27_Phidiana_lynceus|TRANSCRIPT
----------------------------------------------------------------------------------------------------------------------------------------------------------------------------QGK---------------------------------AKLIEFNPLKTTDVQLPPGASFIVSNSLAEMNKAATPQYNTRVVECRIASQILALSQPGV-NWKDVRRLGDLQKKLGVSLNDMIQMVEKNLHQDPYTKEEICGILNVTPEELEQTSL------------------------------------------------------------------------------------------------------------------------------------------------------
>EOG091F0264|Biomphalaria_glabrata|HW12_Facelina_rubrovittata|TRANSCRIPT
--DDQDIPALAIP----NSKRERFDKIKALFKEKFGEDPQFIARSPGRVNLIGEHIDYCGYAVLPMAIEQDIVMAVSPDSKGQITLINTDEQ-YKEFTCDVMQINITKDKPTWYKYVLCGVLGMKEKFCSL-ITMGFKAVVDGTIPPSAGLSSSSALVCCSALAMLKANQWPQGK---------------------------------AKLIEFNPLKTTDVQLPPGASFIVSNSLAEINKAATPQYNTRVVECRIASQILALSQPDI-NWKDVKRLGDLQKNLGLSIDDMIQMVEKNLHHEPYSKEEICLILNVQPKELEQTSLSANTLEVQTFKLYQRAIHVYGEAKRVLQFKEICDKQP-ADAIQQLGELMNASHTSCRDLYECSHPDLDRLVEIC---KQRGAVGSRMTGAGWGGCVVSLVHSDSCQSLLKGVKDSYYMSDEKRASKVQTSLFASDPGNGGAY--------
>EOG091F0264|Biomphalaria_glabrata|HW20_Spurilla_neapolitana|TRANSCRIPT
---DGDVPELAIP----DCKKERFDRLSALFKERFSEDPQFFARAPGRVNLIGEHIDYCGYAVLPMAIEQDIVMAVSPDAQGKITLVNTDPQ-HKDFTCDVMEINITRDKPTWYKYVLCGVQGMKEKFCSL-ITMGFKAVVDGTIPPSAGLSSSSAVVCCSAIAMLKANQWPMSK---------------------------------AKLIEFNPLKTTDVQLPPGASFIVSNSLAEMNKAATPQYNTRVVECRIATQILASSQTGM-NWRDVKRLGDLQNKLGVSLDDMIHMVEKNLHQEPYSKEEICQILNITPKELEKTSLSANTLEVETFKLYQRAVHVYGEAKRVLQFKEICDAQP-EDAIQKLGDLMNASHTSCRDFYECSHPDLDRLVEIC---KQHGATGSRMTGAGWGGCVVSLVKSDNCQSLLEGVKDTYYLPDDKRAAKVKTSLFATDPGIGGAY--------
>EOG091F0264|Biomphalaria_glabrata|JG04_Berghia_stephanieae|TRANSCRIPT
----------------------------------------------------------------------------SPDSNGNITLVNTDPQ-HKDFTCDVMQINITRDKPIWYKYVLCGVLGVKEKFCSL-ITMGFKAIVDGTVPPSAGLSSSSAVVCCSALAMLKANHWPMXK---------------------------------AKLIEFNPLKTTDVQLPPGASFIVSNSLAEINKAATPQFNTRVVECRIATQILAASQPDM-DWKGIKRLGDLQKRLGLSLDDMIHLVEKTLHQEPYSKDEICQILNVTPKELEQTSLSANTLKVESFKLYQRAIHVYGEAKRVLRYKEICDNQP-EDAIQQLGDLMNASHASCRDFYECSHPDLDKLVEIC---KQHGATGSRMAGAGWGGCVVSLVNSDKSQLLLEGVKDSYYLPDDKRAVKVQTSLFASDPGIGGAYY-------
>EOG091F0264|Biomphalaria_glabrata|HW13_Favorinus_branchialis|TRANSCRIPT
--EDQDIPVFAIP----DSKNERFDKLKTLFKEKFGEDPQFVARAPGRVNLIGEHIDYCGYAVLPMAIEQDIVMAVSPDMKGKITLVNTDKR-YSDFTCDVMEINITKDKPTWYKYVLCGVQGMKEKFCSI-ITSGFKAVVDGTIPPSAGLSSSSALVCCSALAMLKANQWPEGK---------------------------------AKLIEFNPLKTTDVQLPPGASFVVSNSLADMNKAATPQYNTRVVECRIAAQILALSKPDI-KWKEVRRLGDLQTQLGASFDDMMQMVEKNLHQDPYSKEEICGILKVTPEELQKTSLSANTLEVQTFKLYQRATHVYGEAKRVLQFKEICDKQP-ADAIGQLGELMNASHASCRDFYECSHPDLDRLVDMC---RQHGAVGSRMTGAGWGGCVVSLVKSDACQALLAVVKESYYMSDEKRASKVQTSLFASDPGSGGAY--------
>EOG091F0264|Biomphalaria_glabrata|JG15_Favorinus_auritulus|TRANSCRIPT
-----------------------------------------------------------------------------------------------------------KDKPTWYKYVLCGVQGMKEKFCSI-ITSGFKAVVDGTIPPSAGLSSSSALVCCSALAMLKANQWPEGK---------------------------------AKLIEFNPLKTTDVQLPSGASFVVSNSLADMNKAASPQYNTRVVECRIAAQILALSKPDI-NWKEVGRLGDLQTLLGASFDDMMQMVEKNLHQDPYSKEEICGILKVTPEELQKTSLSANTLEVQTFKLYQRASHVYGEARRVLQFKEICDKQP-ADAIGQLGELMNASHASCRDFYECSHPDLDRLVNMC---RQHGAVGSRMTGAGWGGCVLSLVKSDACQALLAAVKESYYMSDEKRASKVQTSLFATDPGSGGAY--------
>EOG091F0264|Biomphalaria_glabrata|HW06_Cratena_peregrina|TRANSCRIPT
---DQDIPTLSIP----DSKRDRYDKLKNMFKEKFGEDPQFFARSPGRVNLIGEHIDYCGYAVLPMAIEQDIVMAVSPDSSGKITLVNIDPK-YQEYSCDVMEINITKDKPTWYKYVLCGVLGMKEKFCSI-VTQGFKAVVDGTIPPSAGLSSSSALVCCSALTMLKANQWPMSK---------------------------------AKLIEFNPLKTTDVQLPPGASFIVSNSLAEMNKAATPQYNTRVVECRIAAQVLALSYPDI-DWKDIRRLGDLQKRLGITLEDMMQLVEKNLHQEAYSKEEICGILKVDAKELEKTSLSANTLEVQIFKLYQRAIHVYGEAKRVLQFKEICDKQP-DDAIQQLGELMNASHTSCRDFYECSHPDLDRLVEIC---RKQGAVGSRMTGAGWGGCVVSLVKSDSCQALLDGVKEAY----------------------------------
>EOG091F0264|Biomphalaria_glabrata|JG22_Lomanotus_vermiformis|TRANSCRIPT
----------------------------------------------GRVNLIGEHIDYCGYAVLPMAIEQDIVMAVSSDSKGQITLVNTNSQ-YEEFQCDVMEIHISKDKPTWYKYALCGILGMKENICSL-ITSGFKAVIDGTIPPSAGLSSSSALVCCSALAMLRANFWPMSK---------------------------------AKLIEFNPLRTTDVQLPPGASFIVSNSLAEMNKAATPHFNIRVVECRIAAQILAASKDGI-NWKDIKRLSDLQTKLGVTLDEMLEMVEKTLHKEPYSKDEVCSILKVTPSELEQLSLSANTLKVDSFKLYQRATHVYGEAKRVMVFKEVCDKQP-VDAIQQLGELMNASHASCRDLYECSHPDLDRLVDIC---KLNGAIGSRMTGAGWGGCVVSLVKSDATQQLLDGVKESYYMPSSEKAKLVQTSLFATDPGNGGAYYI------
>EOG091F0264|Biomphalaria_glabrata|JG08_Dendronotus_venustus|TRANSCRIPT
---DKDVPTLPIP----DCKKERFDRLKELFKSKFGEEPQFFARAPGRVNLIGEHIDYCGYAVLPMAIEQDIVMAVSPDPKGKITLVNTDSR-HKDFECDVMKINIIKDKPTWYKYALCGIQGMKENFCSL-ITQGFKAVVDGTVPPSAGLSSSSALVCCSALAMLNANSWCASK---------------------------------AKMIEFNPLKTTDVTLPAGASFIVSNSLAEMNKAATPHFNIRVVECRIAAQIMAASHPDV-DWKLIKRLGDLQTKLGVSLDDMLAMVEKNLHQEPYTKEEVCQLLKVSAKELETTSLSENTRKVDSFKLYQRATHVYGEAKRVLQFKEICDKQP-ADAIQQLGDLMNASHASCRDLYECSHPDLDRLVDIC---RQNGAVGSRMTGAGWGGCTVSLVQSEASEQLLKGVKDTYYMPDAKRADKVDTSLFATNPGSGGAF--------
>EOG091F0264|Biomphalaria_glabrata|JG23_Melibe_leonina|TRANSCRIPT
---------------------------------------------------------------------------------------------------------------------------------------GFKAVVDGSIPPSAGLSSSSALVCCSALAMLRANSWPMSK---------------------------------AKLIEFNPLKTTDVQLPPSASFIVSNSLAEMNKAATPHFNIRVVECRLAAQILAASHPNVADWKDIKRLGELQVKLGLSLEDMLDMVRKNLHEEPYSKDEVCSILKVTAKELEQTSLSANTLKVGSFKLYQRATHVYGEASRVLQFKEICDKQP-PNAIEQLGKLMNASHASCRDLYECSHSDLDRLVEIC---KQHGAVGSRMTGAGWGGCVVSLVPTDASQKLLEGVKGDYYVPDPKKAAKVQVSLFATDPGNGGAYY-------
>EOG091F0264|Biomphalaria_glabrata|HW16_Hancockia_cfuncinata|TRANSCRIPT
---EEDVPELPIP----EDKKERFDRIKEIFKTKFGEDPQFFVRSPGRVNLIGEHIDYCGYAVLPMAIEQDIVMAVSKDAKGKITLANTDSR-HKDFQCDVMQIRITKDNPTWYNYALCGIQGMKEGICSL-ITVGFKAVVDGTVPPSAGLSSSSALVCCSALAMMRANLWPFCK---------------------------------AKLIEFNPLKTTDVQLPPGASFIVSNSLAEMNKAATPHFNIRVVECRIAAQILASLSPDM-DWKEIKRLGDLQTKLGVSLDDMLAMVEKNLHKEPYSKDEVCQLLSITPKDLEKSSLSSNTLKVDSFKLYQRAMHVYGEAKRVLAFKEVCDKQP-ENAIQQLGDLMNASHESCRDLYECSHPDLDKLVETC---KGHGAVGSRMTGAGWGGCVVSLVKSEACKQLLEGVKETYYMADKAKAAKVDTSLFATNPGCGAAYYL------
>EOG091F0264|Biomphalaria_glabrata|JG17_Hancockia_uncinata|TRANSCRIPT
-----------------------------------------------------------------------------------------------------------------------------------------------------------------------------GK---------------------------------AKLIEFNPLKTTDVQLPPGASFIVSNSLAEMNKAATPHFNIRVVECRIAAQILASLSPDM-DWKEIKRLGDLQTKLGVSLDDMLAMVEKNLHKEPYSKDEVCQLLSVTPKDLEKSSLSSNTLKVDSFKLYQRAMHVYGEAKRVLVFKEVCDKQP-ENAIQQLGDLMNASHESCRDLYECSHPDLDKLVETC---KGHGAVGSRMTGAGWGGCVVSLVKSEACKQLLEGVKETYYMADKAKAAKVDTSLFATNPGCGAAYYL------
>EOG091F0264|Lottia_gigantea|HW02_Berghia_verrucicornis|TRANSCRIPT
----------------------------------------------------------------------------------------------------------------------------------------------------------------SALAMLKANHWPMSKTDLAEACSKCERYIGTEGGGMDQAISLTAQQGKAKLIEFNPLKTTDVQLPPGASFIVSNSLAEINKAATPQFNTRVVECRIATQILAASQPDM-DWKGIKRLGDLQKRLGLGLDDMIHLVEKTLHQEPYSKDEICQILNVTPKELEQTSLSANTLKVESFKLYQRAIHVYGEAKRVLRYKEICDNQP-DDAIQQLGDLMNASHASCRDFYECSHPDLDKLVEIC---KQHGATGSRMTGAGWGGCGVSLVNSDKSQSLLEGVKESYYLPDDKRALKVQMSLFATDPGIGGAYY-------
>EOG091F0264|Crassostrea_gigas|JG21_Limenandra_confusa|TRANSCRIPT
---------------------------------------------------------------------------------------------------------------------------------------------------------------------------------------KCERYIGTEGGGMDQAISLTAQQGKAKLIEFNPLKTTDVQLPDGASFIVSNSLAEMNKAATPQFNTRVVECRIAAQILAASQPDI-DWRDIKRLGDLQKKLGVSL-------------------------------------------------------------------------------------------------------------------------------------------------------------------------------------------
>EOG091F0264|Lottia_gigantea|JG10_Dirona_picta|TRANSCRIPT
---------------------------------------------------------------------------------------------------------------------------------------------------------------------MKANSWPMSKNDLADACAKCERYIGTEGGGMDQAISLTAQAGKAKLIEFNPLKTTDVQLPPGASFIVSNSLAEMNKAATPHFNIRVVECRIAAQILAASQPDM-DWKDIKRLGDLQTKLGVSFDDMLQMVEKNLHEEPFSKEEVCKILKVTPKELEKTSLSANTLNVDTFRLHQRAKHVYGEAERVLRFKEICDKQP-ADAIQQLGELMNASHASCRDLYECSHPDLDRLVEMC---KQHGAIGSRMTGAGWGGCVVSLVKSDGCQGLLDAVKESYYMPDAKKAAKVEASLFATDPGNGGAFY-------
>EOG091F0264|Lottia_gigantea|JG32_Unidentia_angelvaldesi|TRANSCRIPT
---------------------------------------------------------------------------VSPDIKGQIVLVNTDTQ-HKEFKCDVMSINITKDKPTWYKYVLCGVQGMKEKFCSL-ITKGFKAVVDGTIPPSAGLSSSSALVCCSALAMLKANSWPMSKNDLADACAKCERYIGTEGGGMDQAISLTAQEGKAKLIEFNPLRTTDVQLPQNASFIVSNSLAEMNKAATPQFNTRVVECRIAAQILASAVPDI-NWKDIKRLGDLQVKLGVSLEDMLQMVDKDLHKEPYT-------------------LSANTLQVESFKLYQRATHVYGEAKRVLVFKEICDNQP-ADACEKLGELMDASHASCRDLYECSHPDLDRLVE------------------------------------------------------------------------------
>EOG091F0264|Lottia_gigantea|JG28_Scyllaea_fulva|TRANSCRIPT
---------------------------------------------------------------------------------------------------------------------------------------------------------SSALVCCSALAMLRANTWPSSKNELAVACAKCERYIGTEGGGMDQAISLTAKAGKAKLIEFNPLKTTDVQLPPNASFIVSNSLAEMNKAATPHYNIRVVECRIAAQILASAHPDI-DWKTVKRLGDLQAKLGVSLDDMLEMVEKNLHKEPYSKEEVCNILKTTAKELEQTSLSANTLTIQSFKLYQRAKHVYGEANRVLLFKEVCDKQP-DDAIQQLGDLMNASHASCRDLYECSHPDLDRLVEMC----------------------------------------------------------------------------
>EOG091F0264|Lottia_gigantea|JG13_Doto_lancei|TRANSCRIPT
-----------------------------------------------------------------------------------------------------------------------------------------------TVPPSAGLSSSSALVCCSALAMTEANSWPASKKGLADACAKCERYIGTEGGGMDQAISLTAEAGKAKLIEFNPLRTTNVQLPNGASFIVSNSLAEMNKAATPHFNIRVVECRIAAQILAASLPDV-NWREVKRLGDLQTRLNTGLSEMLDMVEKKLHKEPYSKEEVCDLLKVTPKELEETSLSANTLQVDSFKLYQRAKHVYGEANRVLLFKEVCDKQQ-PDALQQLGDLMNASHASCRDLYECSHPDLDRLVETS---RKHGAIGSRMTGAGWGGCVVSLVSQEACAKLFDGVKNDYYKPDPSKAAKVQDSLFVTAPGAGGCYY-------
>EOG091F0264|Biomphalaria_glabrata|HW18_Janolus_cristatus|TRANSCRIPT
---DADIPVLSIP----DSKKERFERLAKLFKEKFGEDPQFFARAPGRVNLIGEHIDYCGYAVLPMAIEQDIVMAVSPDRKGNVTLINTDKN-HKDFKCDVMEINITKDKPTWYKYALCGVQGMKEKFCSL-ITLGFKAVVDGTIPPSAGLSSSSALVCCSALAMLKANSWPMSK---------------------------------AKLIEFNPLRTTDVQLPAGASFIVSNSLTEMNKAATPHFNIRVVECRIAAQILASSQPDM-NWKDIKRLGDLQSKLGLSLDDMLQMVEKQLHQEPFTKEEVCKILNVTPKELAETSLSANTLKVDTFKLHQRAKHVYGEAHRVLLFKEVCDKQP-ADAIQQLGDLMNQSHASCRDLYECSHTNLDTLVDIC---KQSGALGSRMTGAGWGGCVVSLVELDGSGKLLDGVKATYYMPDSKKADKVQTSLFATNPGNGGAYY-------
>EOG091F0264|Biomphalaria_glabrata|JG19_Janolus_barbarensis|TRANSCRIPT
---------------------------------------------------------------------------------------------------------------------------------------------------------------------------------------------------------------------------------------------------------------------------M-NWKDIKRLGDLQSKLGLSLEEMLQLVEQHLHQEPFSKEEVCKILKVTPKELAETSLSANTLKVDTFQLHQRAKHVYGEAQRVLQFKDVCDKQP-ADAIKRLGDLMNQSHASCRDLYECSHTNLDTLVDIC---KQNGALGSRMTGAGWGGCVVSLVESNGSEKLLEGVKASYYIPDSKKADKVQASLFATNPGNGGAY--------
>EOG091F0264|Biomphalaria_glabrata|JG05_Bornella_anguilla|TRANSCRIPT
-------PVLPIP----DSKRERCERIKELFKSKFEESPQFFARAPGRVNLIGEHIDYC--------------------------------------------------------------------------------------------------------------------------------------------------------------------------------------------------------------------------------------------------------------------------------------------------------------------------------------------------------------------------------------------------------------------------------
>EOG091F0264|Biomphalaria_glabrata|HW11_Eubranchus_exiguus|TRANSCRIPT
-------PELSIP----DHKNERFEKLTKLFKERFGEEPKFFARAPGRVNLIGEHVDYCGYAVLPMAVEQDILMAVSPDFSGKITLVNTDSK-HEEYEGDVMQIRITKDKPTWFKYVLCGVQGMKERFCSL-ITQGFKAVVDGTIPPSAGLSSSSALVCCSAMAMLRANSWEEGK---------------------------------AKLIEFNPLKSTDVQLPAGSSFIVSNSLAEYNKAATPQYNTRVVECRIGAQILANSQPEL-KWKEIKRLGDVQTKLAVSLDDMLELVEKTLHKEPYTKDEICKILNVSPSELEKTSLSANTLHIENFYLYQRATHVYGEAKRVVEFKEVCDKQP-ENAIDMLGQLMNESHASCRDLYECSHPDLDRLVDTC---REEGAIGSRMTGAGWGGCTVSIVKTEDSHSLLTGVKEKYYLCDEKRAGQVSTSLFATKPENGGAYY-------
>EOG091F0264|Biomphalaria_glabrata|NC04_Fiona_pinnata|TRANSCRIPT
-----------------------------------------------------------------------------------------------------------------------------------------------------------------------------GK---------------------------------AKLIEFNPLRSTEVELPPGSSFIVSNSLAEYNKAATPQFNTRVVECRIAAQILASFQPNI-DWKGIKRLGDLQSKLGVSLDDMLTMVEKTLHKEAYTKEEVCKVLSVSAKELEETSLSANTLHVEAFYLYHRATHVYGEAKRVIEFKEICEKQP-SDAIERLGQLMNDSHSSCRDLYECSHPDLDRLVESC---RKQGAVGSRMTGAGWGGCVVSIVKSDNSQKLLEGIRESYYLPDPKKADKVEISLFATDPENGA----------
>EOG091F0264|Biomphalaria_glabrata|HW07_Cuthona_caerulea|TRANSCRIPT
-------PELTIP----DHKRERFEKLKKLFNEKFGEEPQFFARSPGRVNLIGEHIDYCGYAVLPMAVDQDILMAVSPDRSGKISLVNTDSK-HQDFTGNVMEIQITKDKPTWYKYVLCGVQGMKEKICSL-VTQGFKAAVDGNIPPSAGLSSSSALVCCSSLAMLKANTWVKGK---------------------------------AKLIEFNPLKSTDVQLPPGSAFIVSNSLAEYNKAATPQYNTRVVECRLAAQILATSQPNI-DWKDIKRLGDLQSKLAVSFDDMLAMVEEILHKEPYSKDEVCKILKVSPKELEGTSLSANTLQVETFYLYQRAAHVYGEAKRVHEFKDICDKQP-EDAIERLGMLMNDSHASCRDLYECSHPDLDRLVETC---RQQGAVGSRMTGAGWGGCVVSLVHSDNSQKLLDGVKDSYYMSDPKRADHVDKSLFSTMPENGAAYY-------
>EOG091F0264|Biomphalaria_glabrata|HW15_Flabellina_babai|TRANSCRIPT
---DEEVPVHAIP----DSKKERFERVKKIFREKFGEDPEFFARAPGRVNLIGEHIDYCGYAVLPMAIEQDIIMAVLPDRKGQITLVNTDKQ-HKDYNCDVMEIRISKDKPTWYKYILCGVLGMKEKFCSL-ITQGFKAVVDGTIPPSAGLSSSSALVCCSALAMLKANSWPMSK---------------------------------AKLIEFNPLRTTDIQLPPGASFIVSNSLAEMNKAATPHFNIRVVECRIAAQILASLHPDV-NWKNIKRLGDLKK---------------------------------------------------------------------------------------FGNLMVESHNSLRDDYEVSCTELDQLVEFAMELKTDGVFGSRMTGGGFGGCTVTLLKSTAVDKCIEHVGSKY----------------------------------
>EOG091F0264|Biomphalaria_glabrata|JG26_Phestilla_sp|TRANSCRIPT
---------------------------------------------------------------------------------------------------------ILKDNPIWYNYVLCGIQGMKEKFCSL-VTQGFKAAVDGTIPPSAGLSSSSALVCCSSLAMLKANSWAINKNDL---------------------------------------------------------------------------------------------------------------------------------------------------------------------------------------------------------------------------------------------------------------------------------------------------------
>EOG091F0264|Biomphalaria_glabrata|JG16_Flabellina_iodinea|TRANSCRIPT
----------------------------------------------------------------------DIVMAVSPDMKGQITLVNTNPQ-HKEFKCDVMEINITKDKPTWYKYVLCGVQGMKEKFCSL-ITMGFKAVVDGTIPPSAGL----------------------------------------------------------------------------------------------QFNTRVVECRIATQILAMSHPDV-DWKDVKRLGDLQTKLGASLDDMLQMVQKNLHPEPYSKDEICDILKVSPKELEKTSLSANT--------------------------------------------------------------------------------------------------------------------------------------------------
>EOG091F0264|Biomphalaria_glabrata|NC02_Bathydoris_clavigera|TRANSCRIPT
---DEEVPVLPIP----ENRKERYDKLTSIFKEKFQEEPTFFVRAPGRVNLIGEHIDYCGYPVLPMALEQDIVMAVAPDKSGKIRLVNSDPQ-YEEFTVDVMSIVITKDQPTWYKYVLCGVQGMKEQFCSQ-VYYGFKAIVDGSVPRSAGLSSSSALVCCSALTMLRANSWPAGK---------------------------------AKLIEFNPLRTTDIQLPSGAAFIVSNSLAEMNKAATPHYNIRVVECRIAAQIIAESQPGL-NWRDVKRLGDVQVKLGISLDDMLSIVDKTFHKEPYSKEEVCQILKTTPDELTKTSLSANTLNVESFHLYQRATHVYSEAKRVISFKKVCDECP-PDALKQLGELMNSSHASCRDMYECSHLDLDRLVETC---RKHGAIGSRMTGAGWGGCAVSLVDADHTSEMLDKVKESYYLNDKDRCGKVNEALFATKPGDGAAYY-------
>EOG091F0264|Biomphalaria_glabrata|HW19_Polycera_quadrilineata|TRANSCRIPT
---DEELQVLSIP----DAWKPRYEKLRTLFKEKFGEDPAFFARAPGRVNLIGEHIDYCGYSVLPMALEQDIVMAVIPDKSGQITLTNSDSQ-YQDFTCDVMEISITKDQPSWYKYVLCGILGMKEQFCSL-ITMGFKAIVDGTIPRSAGLSSSSALVCCASLAMLKSNSWPISK---------------------------------AKLIEFNPLKTTDIQLPSDAAFIVSNSLAEMNKAATPHFNIRVVECRIAAQIIAATQSQL-KWREIKRLGDLQSKLEVGLDDMISLVDKALHAEPYTKDEVCRLLQTTAEELANTSLSANTLNVDTFHLHQRATHVYGEAKRVLSFKSVCDDSP-PNALQQLGDLMNASHASCRDLYECSHPDLDKLTEVC---RQHGAIGSRMTGAGWGGCTVSIVSSDKVDQMLDGVKENYYANDKDKASQVTSALFATKPGCGAAYY-------
>EOG091F0264|Biomphalaria_glabrata|JG14_Eubranchus_rustyus|TRANSCRIPT
------------------------------------------ARSPGRVNLIGEHVDYCGYGVLPMAVEQDILMAVSPDRSGKITLVNTDRK-HEEYVGDVMEIRITKDKPVWYKYVLCGVKGMNERFCSL-VTQGFKAAVDGNIPPSAG---------------------------------------------------------------------------------------------------------------------------------VKT---------------------------------------------------------------------------------------FGRLMVESHNSLRDDFNVSCPELDQLVATAMEMEAEGVYGSRMTGGGFGGCTVTLVKASCVDQVIKHIANKY----------------------------------
>EOG091F0264|Biomphalaria_glabrata|NC06_Pleurobranchaea_californica|TRANSCRIPT
--------------------------------------------------------------------------------------------------------------------------------------------------------------------------------------------------------------------------------------------------------------------------------------------------MMKKVESILHPEPYTKEEVCSLLKVSPKELECTSLSPNTLHVESFKLYQRAQHVYSEAARVKAFKAVCDEQP-PNALEQLGKIMDASHDSCKNLYECSHPDLDSLVELS---RKSGALGSRMTGAGWGGCTVSIARTEDVDKLLSGLKTGYYDADPKKSAVVQEALFRTSPANGAAYY-------
>EOG091F0264|Biomphalaria_glabrata|HW03_Berthella_plumula|TRANSCRIPT
MADEEDLPVLPIP----ESHKERFDGLRDKFIKKFEEPPEFFARAPGRVNLIGEHIDYCGYSVLPMAIEQDVVMAVLPDPSGKVSLCNTKEE-YKDFVGNADERALMSDKLAWYKYVLCGVIGIKEQFCSL-VTNGFKALVDGTIPPSAGLSSSSALVCCSAMAMLRANRWPMST---------------------------------AKLIEFNPLKTTDVQLPPGANFIVGNSLAQMNKAATPHFNIRVVECRIAAQVMAAANPEV-SWKSVKTLGNLQTLLKATLDEMLKLVDLTLHKEPYTKEEVCSILKVTPSELDKISLSQNTLHVQSFQLYQRAKHVYSEAARVKAFKEVCDSQP-PDALEQLGKTMDASHESCRDFYECSHPDLDKLVELS---KQKGALGSRMTGAGWGGCTVSLARTEDVDALLAGLKGGYYDPDPIKAEVVQAALFATSPSGGAAYY-------
>EOG091F0264|Lottia_gigantea|NC03_Doris_kerguelenensis|TRANSCRIPT
--------------------------------------------------------------------------------------------------------------------------------------TGFKAVVAGTVPHSAGLSSSSAVVCAAALTMLRVNQWSMTKEQLAETCSKCERFIGTEGGGMDQAISLTARAGKAKYIEFNPLRTHDVKLPDDAVFVVSNSLAELNKAATPQFNIRVVECRLAAQVIAASQENV-KWQDIRRLGELQKKLGVGLKDMLAIATTTLHANPYTKEEICKILEVTPEQLAETS-------------------------------------------------------------------------------------------------------------------------------------------------------
>EOG091F0264|Lottia_gigantea|LotgiG206567
MT----------------DSTTMYENLRSQFTAKFNKEPEYFVRAPGRVNLIGEHIDYCGYSVLPMAIEQDVVFTVTNNATSKILLTNTNSQ-YKDFECDINNLNIPKDDPQWYNYALCGIKGILEHIKKD-NSTGFTCLVDGTIPPSAGLSSSSALVCCAALTTMYANKASLTKKDLADICAHCEHYIGTEGGGMDQAISFMAKQGTAKLIEFNPLRSTDVEIPCEAVFVISNSCVQANKAATSSFNIRVVECRLATQIMAKSK-GL-EWREVKKLADLQLKLKLSLEQMLDLVQQTFHKEPYTKTEICELLGVTNEELATTSLSQNTLDVEVFKLYDRASHVYSEANRVLQFKMLCDGLLQDKTISKLGELMNTSHNSCRDLYECSHPELDNLVEIC---RKSGAVGSRLTGAGWGGCAVSMVKAGDAVSFLAKVRDQYYKPHEDRAQKILTSLFASEPGPGAAIYTL-----
>EOG091F0264|Crassostrea_gigas|CGI_10026987
MA--DKVPVVGFPPAQTNASFDRLQNLVEAFKKKFGCEPEFFGRAPGRVNLIGEHIDYCGYSVLPMAIEQDVVIAVAPTESQDILLSNVKSDVYSDFVFNANNVDINNDTPQWQNYFQCGFLGLVEHLKIQSAARGMKCMVDGTVPGSSGLSSSSALVCCAALVTMHANGKSLPKDELADMCARCERYIGTQGGGMDQAISLMAKKGTAKLIEFNPLKATDVYLPDGISFVISNSCVEMNKAATSEFNTRVLECRIATQILAKKK-GL-EWASFQRLGEVQKALNLSLPQAVDLVSHTLHKEPYTRAEVCQILEMKEEDFVNKVLSAKTAQVQTFKLFQRATHVFSEAGRVLSFKRICDEAD-SEAPQKLGTLMNESHRSCRDMYECSCTELDNLVNIC---LESGALGSRLTGAGWGGCAVSMVPTKEVMNFLVKVKKNFYEKEPSRAGKVGTALFATQPGSGALIYLPTTASG
>EOG091F0264|Biomphalaria_glabrata|JG29_Spurilla_braziliana|TRANSCRIPT
------------------------------FEKRFGETPDVAAKAPGRVNLIGEHTDYNDGFVFPMALPMVTIL-----------------------------------------------------------------------------------------------------------------------------------------------------------------------------------------------------------------------------------------------------------------------------------------------------------------------------------------------------------------------------------------------------------------
