# Supplementary material for: Transcriptomics provides a robust framework for the relationships of the major clades of cladobranch sea slugs (Mollusca, Gastropoda, Heterobranchia), but fails to resolve the position of the enigmatic genus Embletonia
Source: BMC Ecol Evol. 2021 Dec 28;21:226. doi: 10.1186/s12862-021-01944-0 (PMC8895541; doi:10.1186/s12862-021-01944-0)
Supplement: Supplementary file 6 — Additional file 6. Archive S4: Unmasked multiple sequence alignments on amino acid level including Doris kerguelenensis and Calmella cavolini prior to the removal of outliers. [file 12862_2021_1944_MOESM6_ESM.zip › Archive_S4/Alignments/EOG091F0528.aa.fasta]

>EOG091F0528|Biomphalaria_glabrata|BGLTMP010786
MIVRAVQEK----------MAAILFNCMSLL------RDIYNQVKP------YPTKTKYGLPLPKKCHVVLTDDEIGDRPVLIIGDVHGCFDELNDLISQAQSRINTSDLFIIFVGDMLNKGPKNQEVLTLLRELTANGSASAVKGNHEESLLREYRSMRMNSDYKLSKKYQYLSTFSAEDFQYLQNLPYSLTVPKINSIVVHAGLVPDVPLERQCLIDVCHMRNLV--YGESV-FGPVPVAHSKPEIGVAWATLWKGPQHVYYGHDARRGLQDLPFATGLDTGCVYGQCLTGIIID--KNGDKTFVTVRAKKSYYNNNE
>EOG091F0528|Biomphalaria_glabrata|NC02_Bathydoris_clavigera|TRANSCRIPT
----------------------------------------------------------------------------------------------------------------------------------------------------------------------------------------------------------------------QSYIDLCCMRNIM--LKQHL-WGSSVISYSKHGEGVGWATQWEGPQHVYFGHDARRGLQELPYATGLDTGCIYGGVLTAVIIT--NNNQRQFISVPARRLY-----
>EOG091F0528|Biomphalaria_glabrata|HW03_Berthella_plumula|TRANSCRIPT
------------------------------------------------------------------------------------------------------------------------------------------GRAAAVRGNHEEAVLREHRSMLSSEDYVLPPKYCYLNTFSESDFEYLQRLPYSISIPEINSLVVHAGLVPDIPLEQQSLIDLCHMRNIT--TKSGL-WGSSVVSHSKCVEGVAWATKWHGPQHVYFGHDARRGLQNLSFATGLDTGCVYGHTLTGVVVTGGDNNNRQFVSVRAKQFY-----
>EOG091F0528|Biomphalaria_glabrata|HW09_Doto_sp|TRANSCRIPT
-------------------MAALVFNSMSVL------QKLYSMVSR------QHLKSKYGLPPPPQCHVTITKDQIGNLPILIVGDIHGCLEELHKLIDKAKEVTGSENVFLISVGDMVSKGPKSVEVLDLFCKLSTSGLAAAVRGNHEESVMREMRNFNSDTNYQLPAKYRYIHDFKEETRKYLNSLPYTVSIPQINAVVVHAGLLPGVPLERQSLMDMCFMRNII--TEDKL-WGKSLVSLSRPDGGVGWATMWTGPQHVYFGHDARKGLQDLRYATGLDTGCVFGDTLTGVIIS--NNNQRQFISVKARKAY-----
>EOG091F0528|Biomphalaria_glabrata|JG13_Doto_lancei|TRANSCRIPT
-------------------MAAIVFNSMSLL------QKLYSMVSR------QHLKSKYGLPPPPQCHITITKDQIGNLPILIVGDIHGCLDELHDLIDKAKEVTGSEKVFLISVGDMVSKGPKSVEVLDLFCKLSASGLAAAVRGNHEESVMREIRSFNSDSNYQLPVKYRYIHDFTEETHQYLNSLPYTVSIPQINAVVVHAGLLPGVPLERQSLMDMCFMRNII--TEDKL-WGKSLVSLSR---------------------------------------------------------------------------
>EOG091F0528|Biomphalaria_glabrata|JG22_Lomanotus_vermiformis|TRANSCRIPT
-------------------MAALVINSVSAI------QKLFSIFSS------PNLQSKYGLPPPPQLHVTINKEQIGDLPILIVGDIHGCLDELLDLISQARDLTQSDNVFLVSVGDMVNKGPKSQEVINLFYQLSHQGLAAAVRGNHEESVLRELRSLTLDKNYQLRSKYSYLQDFTEQNKQYLHSLPYTLSIPQINAIVVHAGLIPGIPLERQNLMDLCFMRNIR--LQHKI-WGTSFVSFTQGDEGVGWATLWNGPQHVYFGHDARKGLQDLSFATGLDTGCVFGKTLTGVIIS--NNNQRQFVSVKAQKVY-----
>EOG091F0528|Biomphalaria_glabrata|HW17_Hermissenda_crassicornis|TRANSCRIPT
---------------------------------------------------------------PPEYHVTITKEQIGDLPILIVGDIHGCLDELQELIAEARTITESEKIFLVSVGDMVSKGPQSVEVVKMFNELSSVGLAAAVRGNHEESVLREFKSLNSDSSYQLRSKYRYLLQFSEKDKEFLTCLPYTLSIPQINAVIVHAGLIPGIPVEKQDVRDLCFMRNIA--LQHKI-WGPSFISFTRGDEGVGWATQWEGPQHVYFGHDARKGLQDLAFATGLDTGCVFGNTLTGVIIS--NNNQRQFISVKARKAY-----
>EOG091F0528|Biomphalaria_glabrata|NC05_Hermissenda_crassicornis|TRANSCRIPT
-------------------MAALVLNSLSAI------QKLFSMITG------PNLISKYELPPPPEYHVTITKEQIGDLPILIVGDIHGCLDELQELIAEARTITESEKIFLVSVGDMVSKGPQSVEVVKMFNELSSVGLAAAVRGNHEESVLREFKSLNSDSSYQLRSKYRYLLQFSEKDKEFLTCLPYTLSIPQINAVIVHAGLIPGIPVEKQDVRDLCFMRNIA--LQHKI-WGPSFISFTRGDEGVGWATQWEGPQHVYFGHDARKGLQDLAFATGLDTGCVFGNTLTGVIIS--NNNQRQFISVKARKTY-----
>EOG091F0528|Biomphalaria_glabrata|JG18_Hermissenda_opalescens|TRANSCRIPT
------------------------------------------------------------------------------------------------------------------------------------------GLVAAVRGNHEESVLREFKSLNSDSSYQLRSKYRYLLQFSEKDKEFLTCLPYTLSIPQINAVIVHAGLIPGIPVEKQDVRDLCFMRNIA--LQHKI-WGPSFISFTRGDEGVGWATQWEGPQHVYFGHDARKGLQDLAFATGLDTGCVFGNTLTGVIIS--NNNQRQFISVKARKTY-----
>EOG091F0528|Biomphalaria_glabrata|NC01_Armina_californica|TRANSCRIPT
-------------------MAALVLNSVAVL------QKLFFMFSS------PNLKSKYGLPPPPRCHVTITKEGIGDLPILIIGDIHGCMDELNDLIAEARNITGSDKIFVVSVGDMVSKGPSSFEVLRFFRRMTDEGLAAAVRGNHEESILRELRSLSSIPNYQLPAKYLYLQQFTEKDKEFVQCLPYTLSIPQINAVVVHAGLIPGVPLEKQNLMDLCFMRNIE--LQHKI-WGPSFISFTRGDQGVGWATMWQGPQHVYFGHDARKGLQDLTFATGLDTGCVFGNTLTGVIIS--NNNQRQFVSVKARKVY-----
>EOG091F0528|Biomphalaria_glabrata|HW01_Armina_tigrina|TRANSCRIPT
-------------------MAALVLNSVSML------QKLFFMFSG------PDLKSKYGLPPPPRCHITISKEVIGDLPILIIGDIHGCMDELNDLIAEAKNITGSDKIFVVSVGDMVSKGPNSFEVIRFFREMTDKGLAAAVRGNHEESILRELRNLSSVPNYQLPTKYLYLQQFTEKDKEYVQCLPYTLSIPQINAVVVHAGLIPGVPLEKQNLMDLCFMRNIE--LQHKI-WGPSFISFTRGDQGVGWATMWQGPQHVYFGHDARKGLQDLTFATGLDTGCVFGNTLTGVIIS--NNNQRQFVSVKARKVY-----
>EOG091F0528|Biomphalaria_glabrata|HW05_Caloria_elegans|TRANSCRIPT
--------N----------MAALVLNSMSVI------QKLFSMITG------PNLKSKYGLPPPPKYHVTITKDQIGDLPILIVGDIHGCLDELQDLIAEARTITDSKKIFLVSVGDMVSKGPKSLEVLKFFNELSSEGLAAAVRGNHEESVLRELQSLNLDSSYQLRSKYCYLKLLSEKDKEYLQCLPYSLSIPQINAVIVHAGLIPGVPLEKQNVIDLCFMRNIL--LQHKI-WGPTFISFTRGDEGVGWATLWQGPQHVYFGHDARKGLQDLAFATGLDTGCVFGKTLTGVIIS--NNNQRQFISVKARKVY-----
>EOG091F0528|Biomphalaria_glabrata|JG03_Austraeolis_stearnsi|TRANSCRIPT
-----------------------------------------------------------------------------------------------------------------------------------------------------------------DSSYQLRSKYCYLKQFSENDKEYLQCLPYSLSIPQINAVIVHAGLIPGVPLEKQNVTDLCFMRNIL--LQHKI-WGPSFISFTRGDEGVGWATLWQGPQHVYFGHDARK--------------------------------------------------
>EOG091F0528|Biomphalaria_glabrata|HW12_Facelina_rubrovittata|TRANSCRIPT
-------------------MAALVLNSMSVV------QKLLSMITG------PNLKSKYGLPPPPKYHVTITKDQIGNLPILIVGDIHGCLDELQELIAEARTITESKEVFLVSVGDMVSKGPKSLEVLKLFNKLSSEGLAAAVRGNHEESVLRELQRLNSDSTYQLRSKYCYLKQFSDEDKDFLHCLPYSLSIPQINAVIVHAGLIPGVPLEQQNVIDLCFMRNIL--LQHKI-WGPSFTSFTRGDEGVGWATLWQGPQHVYFGHDARKGLQDLAFATGLDTGCVFGKTLTGVVIS--NNNQRQFISVKARQVY-----
>EOG091F0528|Biomphalaria_glabrata|JG20_Learchis_evelinae|TRANSCRIPT
----------------------------------------------------------------------------------------------------------------------------------------------------------------------------------------------------------------------------------------KI-WGPSFTSFTRGDIGVGWATLWQGPQHVYFGHDARKGLQDLTFATGLDTGCVFGKTLTGVVIS--NNNHRQFIS------------
>EOG091F0528|Biomphalaria_glabrata|HW13_Favorinus_branchialis|TRANSCRIPT
-------------------MAALVLNSMSMI------QKLFSLITG------PNLKSKYGLPPPPKYHATISKNQIGNLPILIVGDIHGCLDELHDLMDQARTITESKEIFLVSVGDMVSKGPKSLEVVKFFNKLTSEGLAAAVRGNHEESVLRELQRLNTDSSYQLRSKYTYLKLFSENDKEFLHCLPYSLSIPEINAVIVHAGLIPGVPLEQQNVIDLCFMRNIL--LQHKI-WGPSFVSFTRGDEGVGWATLWQGPQHVYFGHDARKGLQDLAFATGLDTGCVFGKTLTGVVIS--NNNQRQFISVKAKKVY-----
>EOG091F0528|Biomphalaria_glabrata|JG15_Favorinus_auritulus|TRANSCRIPT
-----------------------------------------------------------------------SKNQIGNLPILIVGDIHGCLDELHDLMDQARTITESKEIFLVSVGDMVSKGPKSLEVVKFLNKL-----------------------------------------------------------------------------------------------------------------------------------------------------------------------------------------
>EOG091F0528|Biomphalaria_glabrata|HW06_Cratena_peregrina|TRANSCRIPT
--------N----------MAALVLNSMSMV------RKLLSMIIG------PNLKSKYGLPPPPNYHATITKEQIGDLPILIVGDIHGCLEELQDLIAEARSVTESKEVFLVSVGDMVSKGPNSLEVLKLFNQLSSEGLAAAVRGNHEESVLRELQSLESDPSYQLRTKYSYLRQFSESDKTYLHCLPYSLSIPQINAIIVHAGLIPGVPLEQQNVIDLCFMRNIL--LQHKI-WGPSFTAFSRGDEGVGWATLWKGPQHVYFGHDARKGLQDLAFATGLDTGCVFGETLTGVVIS--NNNQRQFISVKARKVY-----
>EOG091F0528|Biomphalaria_glabrata|JG23_Melibe_leonina|TRANSCRIPT
--------------------------------------------------------------------------------------------------------------------------------------------------------------------------------------QYLHSLPYTLSIPQINAVVVHAGMIPGVPLEKQNVTDLCFMRNIL--PQHKI-WGTSFVSFTRGDVGVGWATMWKGPQHVYFGHDARKGLQDLSYATGLDTGCVFGNLLTGVIIS--NNNQRQFISVKAQKVY-----
>EOG091F0528|Biomphalaria_glabrata|HW02_Berghia_verrucicornis|TRANSCRIPT
------DQD----------MAALVLNSLSVI------QKLFSMITG------PNLKSKYGLPPPPQYHVTITKDQIGDLPILIVGDIHGCLDELQDLIAEARTITESEKVFLVSVGDMVSKGPKSVEVLQLFNKLSSEGHAAAVRGNHEESVLREIQSLNSDSNYQLRSKYFYLKQLPVEEREYLQSLPYSLSIPQINAVIVHAGLIPGVPLEKQDVNNLCFMRNIM--LQNKI-WGPSFISFTRGDEGVGWATLWQGPQHVYFGHDARKGLQDLAFATGLDTGCVFGNTLTGVVIS--NNNQKQIISVKARKVY-----
>EOG091F0528|Biomphalaria_glabrata|HW21_Tritonia_manicata|TRANSCRIPT
-------------------MAALVFNSMSVI------QKLFAVLSG------PNLKSKEGVPPPSKCHVTITKEQTGDLPILIVGDIHGCIDELHDLMNKARQVTGAEELFLISVGDMVNKGPNSLEVLNFFSSLSERGLAAAVRGNHEESVLRELHNLTLDSSYQLPSKYSYIQRFSEKIEKFVQSLPYSLSIPQINAIIVHAGLNPGVPLERQNVMDLCFMRNIS--LQHKI-WGPSFISFTHGDEGVGWATLWQGPQHVYFGHDARKGLQDLSFATGLDTGCVFGKSLTGVIIS--NNNQRQFVSVKARKAY-----
>EOG091F0528|Biomphalaria_glabrata|JG30_Tritonia_festiva|TRANSCRIPT
-------------------------------------------------------KSKVGVSPPPNCHVTITKEQIGDLPILIVGDIHGCLDELQDLIAQARLVTETEELFLVSVGDMVNKGPNSVEVLNFFRSLSDRGLAAAVRGNHEES-------------------------------------------------------------------------------------------------------------------------------------------------------------------------
>EOG091F0528|Biomphalaria_glabrata|NC07_Tritonia_diomedea|TRANSCRIPT
-------------------MAALVFNSMSVI------QKLFAVLTG------PNLKSKVGVSPPPNCHVTITKEQIGDLPILIVGDIHGCLDELQDLIAQARLVTETEELFLVSVGDMVNKGPNSVEVLNFFRSLSDRGLAAAVRGNHEESVLRELHNLTLDADYQLPTKYSYLQQFTEKNKKFVQSLPYSLSIPQINAIVVHAGLIPGVPLERQNVMDLCFMRNIL--LQHKI-WGPSFVSFTRGDEGVGWATLWQGPQHVYFGHDARKGLQDLSFATGLDTGCVFGNNLTGVIIS--NNNQRQFVSVKARKAY-----
>EOG091F0528|Biomphalaria_glabrata|NC08_Tritonia_hamnerorum|TRANSCRIPT
-------------------MAALVFNSLSVI------QKLFAVLSG------PNLKSKYGVSPPPKCHVTITKEQIGDLPILIVGDIHGCLDELQDLIAHAKQVTESDELFLVSVGDMVSKGPNSLEVLDFLGSLSDRGLAAAVRGNHEESVLRELHSLALDSDYQLPAKYSYLQRFSEKNKSFVHSLPYSLSIPQINAIVVHAGLIPGVPLERQNVVDLCFMRNIS--LQHKI-WGPSFISHTHGKEGVAWATLWQGPQHVYFGHDARKGLQDLQHATGLDTGCVFGNTLTGVVIS--NNNQRQFVSVKAKRVY-----
>EOG091F0528|Biomphalaria_glabrata|HW20_Spurilla_neapolitana|TRANSCRIPT
--------K----------MAALVLNSLSAI------QKLFSMITG------PNLKSKYGLPPPPQYHATITKDQIGDLPILIVGDIHGCLDELQDLIDEARTVTESDKVFLVSVGDMVSKGPKSVEVLKLFNELSCQGLAAAVRGNHEESVLREIQSLNSDPNYQLRSKYFYLNQLSEKERKYLQCLPYTVSIPQINAVIVHAGLIPGIPLEQQDVNDLCFMRNI----------------------------------------------------------------------------------------------
>EOG091F0528|Biomphalaria_glabrata|NC04_Fiona_pinnata|TRANSCRIPT
--------------------------------------------------------------------------------------IHGCLDELQDLIAEAKNVTKSENIFLVSVGDMVNKGPKSLEVLNLFHDLSYKGLAAAVRGNHEESVLRELRNLTLDSNYQLPAKYTYIRQFTDQQKEYLHCLPYSLSIPQINAIVVHAGLIPGKSVENQDLVDLCFMRNIT--LDQKL-WGTTFVSSSKGDVGVGWATLWNGPKHVYFGHDARKGLQ-----------------------------------------------
>EOG091F0528|Biomphalaria_glabrata|HW07_Cuthona_caerulea|TRANSCRIPT
------KAN----------MAALVFNSIAMV------QKLFSMLSG------PNLKSKYGLPAPPQRHMTITKDHIGDIPILIVGDIHGCLDELHDLIAEAKHATESEKIFLVSVGDMVNKGPKSLEVLNLFHELSSKGLAAAVRGNHEESVLRELRSLTMDSNYELPAKYVYLKQFTDQERDYLFSLPYSLSIPQINAVIVHAGLVPGKSLENQDLIDLCFMRNIS--LNHKL-WGTSFITSSRGDVGVGWATLWQGPQHVYFGHDARKGLQDLAFATGLDTGCVFGKTLTGVVIS--NNNKRQFISVKAKKVYKN---
>EOG091F0528|Biomphalaria_glabrata|HW11_Eubranchus_exiguus|TRANSCRIPT
--------R----------MAALVINSISVI------QKLFTTLAG------PNLKSKYGLPSPPQYHVTITKDEIGDLPILIVGDIHGCLDELQDLIAEAKKVTESQNVFLVSVGDMVNKGPKSLEVIDLFSKLSTQGLAAAVRGNHEESVLRELQSLGADSNYSLRTKYTYIKQFTPQDIAYLQSLPYSLSIPQINAVVVHAGLVPGKAVDKQDVTDLCFMRNIC--VENKL-WGTSLKSSSRGDEGVGWATLWRGPQHVYFGHDARKGLQDLTFATGLDTG----KTLTGIVIS--SNTSKQFISVKARKKYKN---
>EOG091F0528|Biomphalaria_glabrata|JG14_Eubranchus_rustyus|TRANSCRIPT
--------N----------MAALVINSISVI------QKLFSVFSG------PNLKSKYGLPSPPQYHLTITKDQIGDLPILIIGDIHGCLDELHDLIAEAKRITKSKNIFLVSVGDMV---------------------------------------------------------------------------------------------------------------------------------------------------------------------------------------------------------
>EOG091F0528|Biomphalaria_glabrata|HW10_Embletonia_pulchra|TRANSCRIPT
-------------------MAALVFNSMSVI------HKLFSMLTS------PALKSKYGLPHPPKCHVTISKDLIGDLPILIVGDIHGCLDELQDLIAQARDVTKSERIFVVSVGDMVNKGPKSLEVLKFFHELCDQGLGAAVRGNHEESLLREYRNWTSDSSYQRRPKYFYLKQFTESTKQFVLSLPYTISIPQINALVVHAGLVPGTPLERQSLVDLCFMRSVS--QQHRF-WGSFFIGSSKEGDGDGWATLWQGPQHVYFGHDARRGLQDLPFATGLDTGCVYGSTLTGVVIS--NNNQRQFISVKAKEVY-----
>EOG091F0528|Biomphalaria_glabrata|JG32_Unidentia_angelvaldesi|TRANSCRIPT
---------------------------------------------------------KYGLPPPPRCHATITKEQIGDLPILIVGDIHGCLDELQDLIAEVKRITESDNIFLVSVGDMVNKGPKSLEVLKFINELTNEGLAAAVRGNHEESVLRQFRNLNSDSNYQL---------------------------------------------------------------------------------------------------------------------------------------------------------
>EOG091F0528|Biomphalaria_glabrata|HW16_Hancockia_cfuncinata|TRANSCRIPT
-------------------MAALVFNSMAVL------HKLFSLVSG------PSRASKYGLPPPPCCHVTITKEQVGDLPILIVGDIHGCLDELQDLISQAQLVTGSDQIYLVSVGDMVNKGPNSVEVLDFFSQLSDQGLGAAVRGNHEESLLRQLRNLRADSSYQPPQKYSYLFNLTEENKRFLETLPYTLSIPQINAIVVHAGLVPGVSLERQSLQDLCFMRNLR--QEHKL-WGTSLLSSSKTDEGVGWATLWKGPKHIYFGHDANKGLQDLTFATGLDTGCVYGLTLTGVVIS--NNNQRQFVCVKARKVY-----
>EOG091F0528|Biomphalaria_glabrata|JG17_Hancockia_uncinata|TRANSCRIPT
-------------------MAALVFNSMAVL------HKLFSLVSG------PSRASKYGLPPPPCCHVTITKEQVGDLPILIVGDIHGCLDELQDLISQAQLVTGSDQIYLVSVGDMVNKGPNSVEVLDFFSQLSDQGLGAAVRGNHEESLLRQLRNLRADSSYQPPQKYSYLFNLTEENKRFLETLPYTLSIPQINAIVVHAGLVPGVPLERQSLQDLCFMRNLR--QEHKL-WGTSLLSSSKTDEGVGWATLWKGPKHIYFGHDANKGLQDLTFATGLDTGCVYGLTLTGVVIS--NNNQRQFVCVKARKVY-----
>EOG091F0528|Biomphalaria_glabrata|HW15_Flabellina_babai|TRANSCRIPT
-------NE----------MAALVFNSISML------QKLFSIFRG------PVLKSKYGVPQPPQCHVTITEEQIGDLPILIVGDIHGCLDELKDLIAQARTITNSDEVFLVSVGDMISKGPKSLEVLNFVRDLTVQGLAAAVRGNHEESVLREFERLTFDSNYQLRPKYLYILNLSEKVKEYVYSLPYTLSIPQINAVIVHGGLI-----------------------------------------------------------------------------------------------------------------
>EOG091F0528|Biomphalaria_glabrata|JG08_Dendronotus_venustus|TRANSCRIPT
-------------------------------------------------------------------------------------------------------------IFLVSVGDMVSKGPKSVEVLDLFNKLSEEGLAAAVRGNHEESVLRELRSVTSDSTYQLPPKYSYLNHLTDEIKQYLQSLPYTLSIPQINAI------------------------------------------------------------------------------------------------------------------------
>EOG091F0528|Biomphalaria_glabrata|JG16_Flabellina_iodinea|TRANSCRIPT
--------------------------------------------------------------------------DLGNMPVLIVGDIYGCLDELQDLIAQARKITESEKVFLVSVGDMVNKGPQSLEVLNLFSQLTSEGLAAAVRGNHEESVLRELRSLNSDSTYQLRPKYSYLTQFTEKNKQFLQSLPYTLSIP-----------------------------------------------------------------------------------------------------------------------------
>EOG091F0528|Biomphalaria_glabrata|JG28_Scyllaea_fulva|TRANSCRIPT
--------------------------------------------------------------------------------------------------------------------------------------------------------LRELRNLTLDSNYQLPPKYAYLMLLSDHVKQYLQSLPYTLSIPQINAIVVHAGLIPGVPLEKQNVIDLCFMRNIV--PEHKI-WG-----------------------------------------------------------------------------------
>EOG091F0528|Biomphalaria_glabrata|JG27_Phidiana_lynceus|TRANSCRIPT
--------------------------------------------------------------------------------------------------------------------------PKSAEVLKLFNELSSEGLAAAVRGNHEESVLRELRSLDLDSNYKLRPKYMFLKQFSESDKEYLHRLPYSLSIPQINAVIVHAGLIPGVPLEEQDVMDLCFMRNIV--LQHKF-WGP----------------------------------------------------------------------------------
>EOG091F0528|Biomphalaria_glabrata|HW14_Flabellina_affinis|TRANSCRIPT
--------------------------------------------------------------------------------------------------------------------------------INLFNELRKEGLAAAVRGNQEESVLRELRSLNTDSSYQLPSKYSYLKEFTEKDEQFLHSLPYTLSIPQINAVIVHAGLIPGVPLERQNLMDLCYMRNIV--LQHKL-WGPSFVAFTRGEEGVGWATLWQGPQHVYFGHDARKGLQDLSFATGLDTGCVFGNTLTGVVIS--NN-------------------
>EOG091F0528|Biomphalaria_glabrata|HW19_Polycera_quadrilineata|TRANSCRIPT
-------------------------------------------------------------------------------------------------------------------------------VLRLLREMSSKGHCVAVRGNHEESLLREHRSMTTNKDYDLPKKYSYLKTFSEADFEYLQALPYSLIIPQINAIVVHAGLVPGVPLRRQSYIDLCHMRNIM--LKHKF-WGTSVISYSKCDEGVCWATQW----------------------------------------------------------------
>EOG091F0528|Biomphalaria_glabrata|HW04_Calmella_cavolinii|TRANSCRIPT
--------K----------MAALLFNSLSSV------RQTFHLLLFNLRNLIPGLSSTLTLT-----HAVLTQSHIGNRPVLIVGDVHGCYDELLELIKAAKESINGRELYIVFVGDMLNKGPQNMEVLVFLKGLMERGLASAVKGNHEVGILRQHNLLCKEKGYVLPKRYEYLKEFNDDDFAFIDQLPYSVSIPHLNALIVHAGLVPGVTLHRQSREDLCEMRNVE--ISVSFPWGRITTAHRKPIRGVAWATQWQGPQHIYFGHDCRRGLQQLPFATGLDTGCVYGDKLTGVMLD--NNG------------------
>EOG091F0528|Crassostrea_gigas|CGI_10020013
MIGSSAARSRIKVCLISVIMAAFMANFVGLVSRLLTSHSQRSVLSH------QSRTSKYKLPYPETPHLVLNEDAIRGRKVLIVGDVHGCLREMEELLQEAKSKFPDQEILPIFVGDLLSKGPFPVETLKKLQKI----EHYAVRGNHDEAVLRQALSLKKEELHELPPKYSWVPNLSDDDIGYLRELPYTISITSLSVIIVHAGLVPGIPLTEQELTNMIIMRNLVKSPEG------TLCAAELTNEGEAWASFWPGPDHVYFGHDARRKLQKHAHATGLDTGCVYGNQLTGAVVT--KDS-TELIQVKAKQVYKET--
>EOG091F0528|Lottia_gigantea|LotgiG76251
----------------------------------------------------------------------------------VVGDIHGCCDELEEIVTEARK--EHKDTLFVFVGDLVNKGPKNSEVLDFLESL---GEHYAVRGNHDEVILKELHKFNTQPDYKFLPKNEWMKKLTRIQVEYLQQLPYTIQIPSLNSIIVHAGLIPGKPLELTDFNTFTNMRNII--IEDYF-NGRGLVASNSHAVGEPWTSLWSGPEHVYFGHDAKRKLQLLPLATGLDTGCLYGGALTGVFING----------------------
