# Supplementary material for: Transcriptomics provides a robust framework for the relationships of the major clades of cladobranch sea slugs (Mollusca, Gastropoda, Heterobranchia), but fails to resolve the position of the enigmatic genus Embletonia
Source: BMC Ecol Evol. 2021 Dec 28;21:226. doi: 10.1186/s12862-021-01944-0 (PMC8895541; doi:10.1186/s12862-021-01944-0)
Supplement: Supplementary file 6 — Additional file 6. Archive S4: Unmasked multiple sequence alignments on amino acid level including Doris kerguelenensis and Calmella cavolini prior to the removal of outliers. [file 12862_2021_1944_MOESM6_ESM.zip › Archive_S4/Alignments/EOG091F016S.aa.fasta]

>EOG091F016S|Biomphalaria_glabrata|BGLTMP003579
C--------------------------------------------------------------------LDSKLQVSHRKGLPHVIYCRLWRWPDLQNHQELQPGDRCEYAFHLKKDQVCVNPYHYTRVEV----------------------DYSTTIPENTDLPTSSSINDTPFNIP--------DTPSPPGYLSEEGDTTDSQ--GMD-GIDM-SPSPP--LD----------NNAELQPVTYKEPEYWCSIAYYELNMRVGETFHASQPSLTVDGFTDPSNSERFCLGLLSNVNRTQQVEMTRRHIGRGVRLYYIGGEVFAECLSDNAVFVQSPNCNQRYGWHPATVCKIPPGCNLKIFNNQEFAALLAQSVNQGFESVYQLTRMCTIRMSFVKGWGAEYRRQTVTSTPSWIEIHLNGPLQWLDRVLTQMGSPGLPCSSMSTKPRPNSTTDRLQTLSLWVIL
>EOG091F016S|Lottia_gigantea|HW19_Polycera_quadrilineata|TRANSCRIPT
---------------------------------------------------------------------------------------------------------------------------------------------------------------------------------------------------------------------IDM-SPSPP--LD----------NNAELQPVTYKEPEYWCSIAYYELNMRVGETFQASQPSLTVDGFTDPSNSERFCLGLLSNVNRTQQVEMTRRHIGRGVRLYYIGGEVFAECLSDNAVFVQSPNCNQRYGWHPATVCKIPPGCNLKIFNNQEFAALLAQSVNQGFESVYQLTRMCTIRMSFVKGWGAEYRRQTVTSTPSWIEIHLNGPLQWLDRVLTQMGSPVLPCSSM----------------------
>EOG091F016S|Lottia_gigantea|NC06_Pleurobranchaea_californica|TRANSCRIPT
---------------------------------------------------------------------------------------------------------------------------------------------------------------------------------------------------------------------IDM-SPSPP--LD----------NNPDLQPVTYKEPQYWCTISYYELNMRVGETFHASQPSLTVDGFTDPSNSERFCLGLLSNVNRTQQVEVTRRHIGRGVRLYYIGGEVFAECLSDNAVFVQSPNCNQRYGWHPATVCKIPPGCNLKIFNNQEFAALLAQSVNQGFESVYQLTRMCTIRMSFVKGWGAEYRRQTVTSTPCWIEIHLNGPLQWLDRVLTQMGSPLLPCSSM----------------------
>EOG091F016S|Biomphalaria_glabrata|JG22_Lomanotus_vermiformis|TRANSCRIPT
---------------------------------------------------------------------------------------------------------------------------------------------------------------------------------------------------------------------------------------------------------------------------------------------------GLLSNVNRPQQVEMTRRHIGRGVRLYYIGGEVFAECLSDNAVFVQSPNCNQRYGWHPATVCKIPPGCNLKIFNNQEFAALLAQSVNQGFESVYQLTRMCTIRMSFVKGWGAEYRRQTVTSTPCWIEIHLNGPLQWLDRVLTQMGSPVLPCSSM----------------------
>EOG091F016S|Lottia_gigantea|JG16_Flabellina_iodinea|TRANSCRIPT
------------------------------------------------------------------------------------------------------------------------------------------------------------------------------------------------------------------------------------------NSNSADLQPVSYRDPEYWCSIAYYELNMRVGENFHASQPSLTVDGFTDPSNSERFCLGLLSNVNRPQQVEMTRRHIGRGVRLYYIGGEVFAECLSDNAVFVQSPNCNQRYGWHPATVCKIPPGCNLKIFNNQEFAALLAQSVNQGFESVYQLTRMCTIRMSFVKGWGAEYRRQTVTSTPCWIEIHLNGPLQWLDRVLTQMGSPVLPCSSM----------------------
>EOG091F016S|Biomphalaria_glabrata|JG32_Unidentia_angelvaldesi|TRANSCRIPT
-----------------------------------------------------------------------------------------------------------------------------------------------------------------------------------------------------------DSQ--GMD-GMDM-SPSPP--VD--------NSNNADLQPVSYRDPEYWCSIAYYELNMRVGENFHASQPSLTVDGFTDPSNSERFCLGLLSNVNRPQQVEMTRRHIGRGVRLYYIGGEVFAECLSDNAVFVQSPNCNQRYGWHPATVCKIPPGCNLKIFNNQEFAALLAQSVNQGFESVYQLTRMCTIRMSFVKGWGAEYRRQTVTSTPCWIEIHLNGPLQWLDRVLTQMGSPVLPCSSM----------------------
>EOG091F016S|Lottia_gigantea|NC01_Armina_californica|TRANSCRIPT
----------------------------------------------------------------------------------------------------------------------------------------------------------------------------------------------------------------------------------------PVDNNNTDLQPVSYRDPEYWCSIAYYELNMRVGENFHASQPSLTVDGFTDPSNSERFCLGLLSNVNRPQQVEMTRRHIGRGVRLYYIGGEVFAECLSDNAVFVQSPNCNQRYGWHPATVCKIPPGCNLKIFNNQEFAALLAQSVNQGFESVYQLTRMCTIRMSFVKGWGAEYRRQTVTSTPCWIEIHLNGPLQWLDRVLTQMGSPVLPCSSM----------------------
>EOG091F016S|Lottia_gigantea|NC07_Tritonia_diomedea|TRANSCRIPT
------------------------------------------------------------------------------------------------------------------------------------------------------------------------------------------------------------------------------------------DTSSTDLQPVSYRDPEYWCSIAYYELNMRVGENFHASQPSLTVDGFTDPSNSERFCLGLLSNVNRPQQVEMTRRHIGRGVRLYYIGGEVFAECLSDNAVFVQSPNCNQRYGWHPATVCKIPPGCNLKIFNNQEFAALLAQSVNQGFESVYQLTRMCTIRMSFVKGWGAEYRRQTVTSTPCWIEIHLNGPLQWLDRVLTQMGSPVLPCSSM----------------------
>EOG091F016S|Lottia_gigantea|HW21_Tritonia_manicata|TRANSCRIPT
----------------------------------------------------------------------------------------------------------------------------------------------------------------------------------------------------------------------------------------PVDSSSADLQPVSYRDPEYWCSIAYYELNMRVGENFHASQPSLTVDGFTDPSNSERFCLGVLSNVNRPQQVEMTRRHIGRGVRLYYIGGEVFAECLSDNAVFVQSPNCNQRYGWHPATVCKIPPGCNLKIFNNQEFAALLAQSVNQGFESVYQLTRMCTIRMSFVKGWGAEYRRQTVTSTPCWIEIHLNGPLQWLDRVLTQMGSPVLPCSSM----------------------
>EOG091F016S|Lottia_gigantea|NC08_Tritonia_hamnerorum|TRANSCRIPT
------------------------------------------------------------------------------------------------------------------------------------------------------------------------------------------------------------------------------------------DASSADLQPVSYRDPEYWCSIAYYELNMRVGENFHASQPSLTVDGFTDPSNSERFCLGLLSNVNRPQQVEMTRRHIGRGVRLYYIGGEVFAECLSDNAVFVQSPNCNQRYGWHPATVCKIPPGCNLKIFNNQEFAALLAQSVNQGFESVYQLTRMCTIRMSFVKGWGAEYRRQTVTSTPCWIEIHLNGPLQWLDRVLTQMGSPMLPCSSMS---------------------
>EOG091F016S|Biomphalaria_glabrata|JG10_Dirona_picta|TRANSCRIPT
----------------------------------------------------------------------------------------------------------------------------------------------------------------------------------------------------------------------------------------------ADLQPVSYRDPEYWCSIAYYELNMRVGENFHASQPSLTVDGFTDPSNSERFCLGLLSNVNRPQQVEMTRRHIGRGVRLYYIGGEVFAECLSDNAVFVQSPNCNQRYGWHPATVCKIPSGCNLKIFNNQEFAALLAQSVNQGFESVYQLTRMCTIRMSFVKGWGAEYRRQTVTSTPCWIEIHLNGPLQWLDRVLTQMGSPVLPCSSMS---------------------
>EOG091F016S|Biomphalaria_glabrata|HW20_Spurilla_neapolitana|TRANSCRIPT
-----------------------------------------------------------------------------------------------------------------------------------------------------------------------PP-------NLN--------ATP-PPGYLSEEGDTTDSQ--GMD-DIDM-CPSPP--VD----------NSADLQPVSYRDPEYWCSIAYYELNMRVGENFHAYQPSLTVDGFTDPSNSERFCLGLLSNVNRPQTVEMTRRHIGRGVRLYYIGGEVFAECLSDNAVFVQSPNCNQRYGWHPATVCKIPPGCNLKIFNNQEFAALLAQSVNQGFESVYQLTRMCTIRMSFVKGWGAEYRRQTVTSTPCWIEIHLNGPLQWLDRVLTQMGSPVLPCSSM----------------------
>EOG091F016S|Biomphalaria_glabrata|HW06_Cratena_peregrina|TRANSCRIPT
-------------------------------------------------------------------------------------------------------------------------------------------------------------------------------------------------------------------------------------------NNTADLQPVSYRDPEYWCSIAYYELNMRVGENFHAYQPSLTVDGFTDPSNSERFCLGLLSNVNRPQQVEMTRRHIGRGVRLYYIGGEVFAECLSDNAVFVQSPNCNQRYGWHPATVCKIPPGCNLKIFNNQEFAALLAQSVNQGFESVYQLTRMCTIRMSFVKGWGAEYRRQTVTSTPCWIEIHLN---------------------------------------------
>EOG091F016S|Lottia_gigantea|HW11_Eubranchus_exiguus|TRANSCRIPT
-------------------------------------------------------------------------------------------------------------------------------------------------------------------------------------------ESP-PPGYLSEEGDTTDSQCGGMDHDMDL-SPSPPALIDNN------SNNSTDLQPVSYRDPEYWCSIAYYELNMRVGENFNASQPSLTVDGFTDPSNQERFCLGLLSNVNRPQQVEMTRRHIGRGVRLYYIGGEVFAECLSDNAVFVQSPNCNQRYSWHPATVCKIPSGCNLKIFNNQEFAALLAQSVNQGFESVYNLTRMCTIRMSFVKGWGAEYRRQTVTSTPCWIEIHLNGPLQWLDRVLTQMGSPVLPCSSMS---------------------
>EOG091F016S|Biomphalaria_glabrata|JG14_Eubranchus_rustyus|TRANSCRIPT
-------------------------------------------------------------------------------------------------------------------------------------------------------------------------------------------------------------------------------------------NNSTDLQPVSYRDPEYWCSIAYYELNMRVGENFNASQPSLTVDGFTDPSNSERFCLGLLSNVNRPQQVEMTRRHIGRGVRLYYIGGEVFAECLSDNAVFVQSPNCNQRYGWHPATVCKIPSGCNLKIFNNQEFAALLAQSVNQGFESVYQLTRMCTIRMSFVKGWGAEYRRQTVTSTPCWIEIHLNGPLQWLDRVLTQMGSPVLPCSSM----------------------
>EOG091F016S|Biomphalaria_glabrata|HW18_Janolus_cristatus|TRANSCRIPT
-------------------------------------------------------------------------------------------------------------------------------------------------------------------------------------------------------------------------------------TSSTGTNNTTDLQPVSYRDPDYWCSIAYYELNMRVGENFHASQPSLTVDGFTDPSNSERFCLGLLSNVNRPQQVEMTRRHIGRGVRLYYIGGEVFAECLSENAVFVQSPNCNQRYGWHPATVCKIPTGCNLKIFNNQEFAALLAQSVNQGFESVYQLTRMCTIRMSFVKGWGAEYRRQTVTSTPCWIEIHLNGPLQWLDRVLTQMGSPALPCSSMS---------------------
>EOG091F016S|Biomphalaria_glabrata|JG26_Phestilla_sp|TRANSCRIPT
---------------------------------------------------------------------------------------------------------------------------------------------------------------------------------------------------------------------------------------------------------------------------------------------------------------EITRRHIGRGVRLYYIGGEVFAECLSDSAVFVQSPNCNQRYGWHPATVCKIPSGCNLKIFNNQEFAALLAQSVNLGFESVYELTRMCTIRMSFVKGWGAEYRRQTVMSTPCWIEIHLNGPLQWLDRVLTQMGSPVLPCSSMS---------------------
>EOG091F016S|Lottia_gigantea|NC03_Doris_kerguelenensis|TRANSCRIPT
----------------------------------------------------------------------------------------------------------------------------------------------------------------------------------------------------------------------------PL--AE----------PSGELQPVTYKEPEYWCSIVYYELNTRVGETFQASQPSLTVDGFTDPSNSERFCLGLLSNVNRTQQVEMTRRHIGRGVRLYYIGGEVFAECLSENAVFVQSPNCNQRYGWHPATVCKIPPGCNLKIFNNQEFAALLAQSVNQGFESVYQLTRMCTIRMSFVKGWGAEYRRQTVTSTPSWIEIHLNGPLQWLDRVLTQMGSPGLPCSSM----------------------
>EOG091F016S|Lottia_gigantea|LotgiG189014
MEKLSPFTPPIVKRLLGLKKGEHDRDDKWSEKAVKSLVKKLQKTGGLDELTKALSTQDINTSCITIPRSLDGRLQVSHRKGLPHVIYCRLWRWPDLQSHQELRAVDKCDYAFHLKRDEVCVNPYHYIRVVPPGRSVVLVPRHTEIPDKIPQLDDYSTTIPENIDCKVGINEN---FSIP--------DSP-PPGYMSEEGDTSDTQ--GMG-EFIL-SPLNA--ILINLDLDPVNSSDNDLQPVTYKEPDFWCSIAYYELNTRVGETFHASQPSLTVDGFTDPSNSERFCLGLLSNVNRTQQVEMTRRYIGKGVRLYYIGGEVFAECLSENAVFVQSPNCNQRYGWHPATVCKIPPGCNLKIFNNQEFAALLAQSVNQGFESVYQLTRMCTIRMSFVKGWGAEYRRQTVTSTPSWIEIHLNGPLQWLDRVLTQMGSPGLPCSSMS---------------------
>EOG091F016S|Crassostrea_gigas|CGI_10017370
MTTLSPFTPPIVKTLLGWKKGDSSEVDKWSEKAVKSLVKKLKKTGGLDELKKAISTQDTSTKCITIPRSLDGRLQVSHRKGLPHVIYCRLWRWPDLQNHQELRAAESCEWAFHMKREEVCVNPYHYTRIEPPVLPPVLVPRHTEVPDKMPQIENYAMTVPENTEFPTGSSEI---FNLP--------ETP-PPGYISEDGETTDNQ--GMD-GVDVGSPSPP--M--------------DADPVSYVDPPYWCSIAYYELNNRVGETFHASQPSLTVDGFTDPSNSERFCLGLLSNINRTQQVEMTRRHIGKGVRLYYIGGEVFAECLSESAVFVQSPNCNQRYGWHPATVCKIPPGCNLKIFNNQEFAALLAQSVNQGFESVYQLTRMCTIRMSFVKGWGAEYRRQTVTSTPCWIEIHLNGPLQWLDRVLVQMGSPGLPCSSMS---------------------
>EOG091F016S|Biomphalaria_glabrata|JG04_Berghia_stephanieae|TRANSCRIPT
-----------------------------------------------------------------------------------------------------------------------------------------------------------------------------------------------PPGYLSEEGDTTDSQ--GMD-DIDM-SPSPP--VD----------NNSDLQPVSYRDPEYWCSIAYYELNMRVGENFHAYQPSLTVDGFTDPSNSERFCLGLLSNVNRPQQVEMTRRHIGRGVRLYYIGGEVFAECLSDNAVFVQSPNCNQRYGW------------------------------------------------------------------------------------------------------------------------
>EOG091F016S|Lottia_gigantea|HW12_Facelina_rubrovittata|TRANSCRIPT
---LSPFTHPIVKRLLGWSKGD-GENDKFAEKAIKSLVKKLKKAGGMDELMKALSTQDPCTKCITIPRSLDGRLQVSHRKSLPHFIYCQLFRWPDLNDHHELTPGDRCVYAFHLKKDEVCINPYHYSRVEV-AQPQVLVPRHTDIPDTFPKLEDYNDGVPENADVPKTP-------NLN--------ASP-PPGYLSEEGDTTDSQ--GMD-DIDM-SPSPP--VDNNNTTNSSSSSTADLQPVSYRDPEYWCSIAYYELNMRVGENFHAYQPSLTVDGFTDPSNSERFCLGLLSNVNRPQQVEMTRRHIGRGVRLYYIGGEVFAECLSDNAVFVQSPNCNQRYGWHPATVCKIPPGCNLKIFNNQEFAALLAQSVNQGFESVYQLTRMCTIRMSFVKGWGAEYRRQTVTSTPCWIEIHLNGPLQWLDRVLTQMGSPVLPCSSMS---------------------
>EOG091F016S|Biomphalaria_glabrata|JG02_Antaeolidiella_chromosoma|TRANSCRIPT
---------------------------------------------------------------------LDGRLQVSHRKSLPHFIYCQLFRWPDLNDHHELTPGDRCVYAFHLKKDEVCINPYHYSRVEV-----------------------------------------------------------------------------------------------------------------------------------------------------------------------------------------------------------------------------------------------------------------------------------------------------------------------------------------------
>EOG091F016S|Biomphalaria_glabrata|HW15_Flabellina_babai|TRANSCRIPT
--------------------------------------------------------------------------------------------------------GDRCVYAFHLKKDEVCVNPYHYSRVEL-TQPQVLVPRHTDIPDSFPKLEDYSDTIPENTDVP---------------------------NYLSEEGDTTDSQ--GMD-SMDM-SPSPP--VDNN------SNNTADLQPVSYRDPEYWCSIAYYELNMRVGENFHASQPSLTVDGFTDPSNSERYCLGLLSNVN------------------------------SDNAVFVQSPNCNQRYGWHPATVCKIPPGCNLKIFNNQEFAALLAHSVNQGFESVYQLTRMCTIRMSFVKGWGAEYRRQTVTSTPCWIEIHLNGPLQWLDRVLTQMGPPVLPCSSMS---------------------
>EOG091F016S|Crassostrea_gigas|HW14_Flabellina_affinis|TRANSCRIPT
---MSPFTHPIVKRLLSWRKGD-SENDKFAEKAIKSLVKKL------------------------------------------------------------------------------------------------------------------------------------------------------------------------------------------------------------------------------------------------------------------------------------------------------------------------------------------------------------------FVKGWGAEYRRQTVTSTPCWIEIHLNGPLQWLDRVLTQMGSPVLPCSSMS---------------------
>EOG091F016S|Biomphalaria_glabrata|JG13_Doto_lancei|TRANSCRIPT
---------------------------------------------------------------------LDGRLQVSHRKSLPHFIYCQLFRWPDLTDHHQLTPGDRCMYAFHLRKDEVCINPYHYARVE------------------------------------------------------------------------------------------------------------------------------------------------------------------------------------------------------------------------------------------------------------------------------------------------------------------------------------------------
>EOG091F016S|Biomphalaria_glabrata|HW07_Cuthona_caerulea|TRANSCRIPT
---------------------------------------------------------------------LDGRLQVSHRKSLPHFIYCQLFRWPDLKDHHELSPGDRCVYAFHLKKDEVCVNPYHYSRVKL----------------------DDYSTVPDNTDLQKPD-------GINE-PTFSISESP-PPGYLSEEGDTTDSQ--GMD-GMDM-SPSPP--VDSN----------------------------------------------------------------------------------------------------------------------------------------------------------------------------------------------------------------------------------------------
>EOG091F016S|Lottia_gigantea|NC04_Fiona_pinnata|TRANSCRIPT
---LSPFTHPSVKRLLAWKKGE-GENEKFAEKAIKSLVKKLKKAGGMDDLLTALSTQDPCTKCITIPRSLDGRLQVSHRKSLPHFIYCQLFRWPDLKDHHELSPGDRCVYAFHLKKDEVCVNPYXXXXXXXX---QVLVPRHTDIPDSFPKLDDYSSAVPDNADLQKPD-------GINE-PTFSISESP-PPGYLSEEGDTTDSQ--GMD-GMDM-SP-------------------------------------------------------------------------------------------------------------------------------------------------------------------------------------------------------------------------------------------------------
>EOG091F016S|Lottia_gigantea|NC02_Bathydoris_clavigera|TRANSCRIPT
------------------KKGEHEKDDKWAEKAVKSLVKKLKKTGALEELTKALSTQDPCTKCINIPRSLDGRLQVSHRKGLPHVIYCRLWRWPDLQNHQELQPGDRCEYAFHLKKDEVCVNPFHYTRVEV-ALPRVLVPRHSEIPDSFPKLEDYSNTVPENTDLPTSS-------SLNDNSPFSISETT-PPGYLSEEGDTTDSQ--GMD-GIDM-SPSPP--LDN----------IADLQPV------------------------------------------------------------------------------------------------------------------------------------------------------------------------------------------------------------------------------
>EOG091F016S|Lottia_gigantea|NC05_Hermissenda_crassicornis|TRANSCRIPT
--------------------------------------------------------------------------------------------------------------------------------------------------------------------------------------------------------------------------------------------------PVNYQEPHYWCNIGYYELNNRVGEQFQAAPNSIVIDGFTDPSKTDRFCLGLLSNVNRNSTIENTRRHIGRGVHLYYVGGEVFAECLSDSSIFVQSRNCNYHHGFHPTTVCKIPSNCSLKIFNNQEFATLLRQSVNHGFEAVFELTKMCTIRISFVKGWGAEYHRQDITSTPCWIELHLNGPLQWLDKVLTQMGSPMNPISSVS---------------------
>EOG091F016S|Biomphalaria_glabrata|JG06_Catriona_columbiana|TRANSCRIPT
-------------------------------------------------------------------------------------------------------------------------NPYHYTRV----------------------EQDYNGTVPDNTDLQKAD-------RINE-PTFSISESP-PPGYLSEEGDTTDSQ--GMD-GMDM-SPSPP--VDT---------NNVDLQPVSYRDPEYWCSIAYYELNMRVGENFHASQPSLTVDG-------------------------------------------------------------------------------------------------------------------------------------------------------------------------------------------
>EOG091F016S|Biomphalaria_glabrata|JG28_Scyllaea_fulva|TRANSCRIPT
---------------------------------------------------------------------------------------------------------------------------------------------------------DYSDTVPENTDVPKPA-------SLNE-ATFSISETP-PPGYLSEEGDTTDSQ--GMD-GMDM-SPSPP--VDSA------S---TELQPVSYRDPEYWCSIAYYELNMRVGENFNASQPSLTVDGFTDPSNSERFCLGLLSNVNRPQQVEMTRRHI------------------------------------------------------------------------------------------------------------------------------------------------------------
>EOG091F016S|Biomphalaria_glabrata|JG07_Cuthona_albocrusta|TRANSCRIPT
----------------------------------------------------------------------------------------------------ELSPGDRCLYAFHLKKDEVCVNPYHYSRV----------------------LDDYSSTVPDNTDLQKPD-------GINE-PTFSTSESP-PPGYLSEEGDTTDSQ--GMD-GMDM-SPSPP--VDNS------SNNSADLQPVSYRDPEYWCSIAYYELNMRVGENFNASQPSLTVDGFTDPSNSERFCLGLLSNVNRPQQVEVTRRHIGRGVRLYYIGGEVFAECLS-----------------------------------------------------------------------------------------------------------------------------------------
