# Supplementary material for: Transcriptomics provides a robust framework for the relationships of the major clades of cladobranch sea slugs (Mollusca, Gastropoda, Heterobranchia), but fails to resolve the position of the enigmatic genus Embletonia
Source: BMC Ecol Evol. 2021 Dec 28;21:226. doi: 10.1186/s12862-021-01944-0 (PMC8895541; doi:10.1186/s12862-021-01944-0)
Supplement: Supplementary file 6 — Additional file 6. Archive S4: Unmasked multiple sequence alignments on amino acid level including Doris kerguelenensis and Calmella cavolini prior to the removal of outliers. [file 12862_2021_1944_MOESM6_ESM.zip › Archive_S4/Alignments/EOG091F0263.aa.fasta]

>EOG091F0263|Biomphalaria_glabrata|BGLTMP003165
----------------------------------MLIIEIKLGS--RTEAADGINRTALREIKLLQELSHKHIIGLLDVF--GHKSNVSLVFDFMET----DLEVVIRDSSLIMTAPHI------KSYVLQTLLGLEYLHAHWVLHRDMKPNNLLINEGGVLKIGDFGLARFFGSPSRPYSHQVVTRWYRCPELLFGARAYGEGVDIWAVGCIIAELLIRAPFLPGESDLDQINRIFQVLGTPTEAEWPDMKCLPDFIVFKEFPRQSLKDIFTAASDDLLEVLNSMLSLNPSKRCTATQALQMSYFSNKPAPTLSHLLPFPKSNKIIDKEKEAKMPSLKRKQESSDSASDTLS----------------DGQIMSTNGGNTKDKD
>EOG091F0263|Lottia_gigantea|HW09_Doto_sp|TRANSCRIPT
--EQGSSRYEKIDFLGEGQFATVYKARDKNTDTIVAVKKIKLGS--RSEAADGINRTALREIKLLQELSHNNLIGLLDVF--GQKSNVSLVFDFMET----DLEVIIRDSNIIMTAPHI------KSYTLQTLLGLEYLHANWVLHRDMKPNNLLINDKGVVKIGDFGLAKFFGSPSRPYSHQVVTRWYRCPELLFGARSYGEGVDIWSVGCIIAELLIRAPFLPGEADLDQLTRIFQVLGTPKEEDWPDMKFLPDYISFAEFPKQQMKEIFTAAGDDLIEVLESCLAINPIKRCSASKCLQLPYFSNKPPPTPGEQLPFPKSNKIVDKERENKRQALKRKQ-------------------------------------------
>EOG091F0263|Lottia_gigantea|JG13_Doto_lancei|TRANSCRIPT
--EQGSSRYEKIDFLGEGQFATVYKARDKNTDTIVAVKKIKLGS--RSEAADGINRTALREIKLLQELSHENLIGLLDVF--GQKSNVSLVFDFMET----DLEVIIRDNNIIMTAPHI------KSYTLQTLLGLEYLHANWVLHRDMKPNNLLINDKGVVKIGDFGLAKFFGSPSRPYSHQVVTRWYRCPELLFGARSYGEGVDIWSVGCIVAELLIRAPFLPGEADLDQLTRIFQVLGTPKEEDWPDMKFLPDYISFAEFPKQQMKEIFTAAGDDLIEVLESCLAINPIKRCSASKCLQLPYFSNKPPPTPGEQLPFPKSNKIVDKERENKRQALKRKQ-------------------------------------------
>EOG091F0263|Lottia_gigantea|HW21_Tritonia_manicata|TRANSCRIPT
--EEGSSRYEKIDFLGEGQFATVYKARDKNTDTIVAVKKIKLGS--RTEAADGINRTALREIKLLQELSHDNIIGLLDVF--GQKSNVSLVFDFMET----DLEVVIRDTNIIMTASHI------KSYTLQTLLGLEYLHANWVLHRDMKPNNLLINDKGIVKIGDFGLAKYFGSPSRPYSHQVVTRWYRCPELLFGSHSYGEGVDIWSVGCIVAELLIRAPFLPGETDLDQLTRIFQVLGTPTEADWPDMKFLPDYISFKEFPKHPMKEIFTAAGDDLIDVLESCLAINPNKRCSATQCLQLPYFSNRPAPTPSEQLPFPKSNKIVDKERENKKISLKRKQNGD----------------------------------------
>EOG091F0263|Lottia_gigantea|NC07_Tritonia_diomedea|TRANSCRIPT
--EEGSARYEKIDFLGEGQFATVYKARDKNTDTIVAVKKIKLGS--RTEAADGINRTALREIKLLQELSHDNLIGLLDVF--GQKSNVSLVFDFMET----DLEVVIRDTNIIMTAPHI------KSYTLQTLLGLEYLHANWVLHRDMKPNNLLINDKGIVKIGDFGLAKYFGSPSRPYSHQVVTRWYRCPELLFGAHSYGEGVDIWSVGCIVAELLIRAPFLPGETDLDQLTRIFQVLGTPTEADWPDMKYLPDYISFKEFPKHPMKEIFTAAGDDLIDILESCLAINPNKRCSTSQCLQLPYFSNRPAPTPSEQLPFPKSNKIVDKERENKKISLKRKQNGDSG--------------------------------------
>EOG091F0263|Lottia_gigantea|NC08_Tritonia_hamnerorum|TRANSCRIPT
--EEGSSRYEKIDFLGEGQFATVYKARDKNTDTIVAVKKIKLGS--RSEAADGINRTALREIKLLQELSHDNIIGLLDVF--GQKSNVSLVFDFMET----DLEVVIRDTNIIMTAPHI------KSYTLQTLLGLEYLHSNWVLHRDMKPNNLLINDKGVVKIGDFGLAKYFGSPSRPYSHQVVTRWYRCPELLYGSHSYGEGVDIWSVGCIIAELLIRAPFLPGETDLDQLTRIFQVLGTPTEADWPDMKYLPDYVSFKEFPRHPMKEIFTAAGDDLIDILESCLAINPNKRCSASQCLQLPYFSNRPAPTPSEQLPFPKSNKIVDKERENKKISLKRKQNGD----------------------------------------
>EOG091F0263|Lottia_gigantea|JG22_Lomanotus_vermiformis|TRANSCRIPT
--EEGSSRYEKIDFLGEGQFATVYKARDKNTDTIVAVKKXXXXXXXRTEAADGINRTALREIKLLQELSHENIIGLQAVF--GQKSNVSLVFDFMET----DLEVVIRDTNIVMTAPHI------KSYSLQTLLGLEYLHANWVLHRDMKPNNLLINDKGVIKIGDFGLAKFFGSPSRPYSHQVVTRWYR---------------------------------------------------------------------------------------------------------------------------------------------------------------------------------------------------
>EOG091F0263|Lottia_gigantea|HW02_Berghia_verrucicornis|TRANSCRIPT
--EEGSSRYEKIDFLGEGQFATVYKARDKNTDSIVAVKKIKLGS--RTEAADGINRTALREIKLLQELSHENIIGLLDVF--GQKSNVSLVFDFMET----DLEVIIRDTNIIMTAPHI------KSYTLQTLLGLEYLHANWVLHRDMKPNNLLINDKGVIKIGDFGLAKFFGSPSRPYSHQVVTRWYRCPELLFGARSYGEGVDIWSVGCILAELLIRAPFLPGETDLDQLTRIFQVLGTPTEADWPDLKSLPDYVSFKEFPKHPMKEIFTAAGDDLLEVLDSCLAINPNKRCSASQCLQLPYFSNRPPPTPSEQLPFPKSNKIVDKERETKRQALKRKQNGD----------------------------------------
>EOG091F0263|Biomphalaria_glabrata|JG04_Berghia_stephanieae|TRANSCRIPT
-------------------------------------------------AADGINRTALREIKLLQELSHENIIGLLDVF--GQKSNVSLVFDFMET----DLEVIIRDTNIIMTAPHI------KSYTLQTLLGLEYLHANWVLHRDMKPNNLLINDKGVVKIGDFGLAKFFGSPSRPYSHQVVTRWYRCPELLFGARSYGEGVDIWSVGCIL------APFLPGETDLDQLTRIFQVLGTPTEADWPDMKSLPDYISFKEFPKHPMKEIFTAAGDDLLEVLDSCLAINPNKRCSASQCLQLPYFSNRPPPTPSEQLPFPKSNKIVDKERETKRQALKRKQ-------------------------------------------
>EOG091F0263|Lottia_gigantea|HW20_Spurilla_neapolitana|TRANSCRIPT
--EEGSSRYEKIDFLGEGQFATVYKARDKNTDTIVAVKKIKLGS--RTEAADGINRTALREIKLLQELSHENIIGLLDVF--GQKSNVSLVFDFMET----DLEVIIRDTNIIMTAPHI------KSYTLQTLLGLEYLHANWVLHRDMKPNNLLINDKGVVKIGDFGLAKFFGSPSRPYSHQVVTRWYRCPELLFGARSYGEGVDIWSLGCILAELLIRAPFLPGETDLDQLTRIFQVLGTPTEADWPDMKCLPDYISFKEFPKHPMKEIFTAAGDDLLEVLDSCLSINPNKRCSTTQCLQLPYFSNRPPPTPSEQLPFPKSNKIVDKERETKRQALKRKQNGD----------------------------------------
>EOG091F0263|Biomphalaria_glabrata|JG29_Spurilla_braziliana|TRANSCRIPT
------------------------------------------------------------------------------------------------------LEVIIRDTNIIMTAPHI------KSYTLQTLLGLEYLHANWVLHRDMKPNNLLINDKGVVKIGDFGLAKFFGSPSRPYSHQVVTRWYRCPELLFGARSYGEGVDIWSLGCILAELLIRAPFLPGETDLDQLTRIFQVLGTPT---------------------------------------------------------------------------------------------------------------------------------------------
>EOG091F0263|Biomphalaria_glabrata|JG10_Dirona_picta|TRANSCRIPT
-------------------------------------------------------------IKLLQELSHDNIIGLLDVF--GQKSNVSLVFDFMET----DLEVVIRDTNIIMTAPHI------KSYTLQTLLGLEYLHANWVLHRDMKPNNLLINDKGVVKIGDFGLAKFFGSPSRPYSHQVVTRWYRCPELLYGARSYGEGVDIWSVGCILAELLIRAPFLPGETDLDQLTRIFQVLGTPTEADWPDMKYLPDYISFKEFPKHPMKEIFTAAGDDLLDVLEACLAINPSKRCSASQCLQLPYFSSRPPPTPSEQLPFPESNKIVDKEKEIKKQSLKRKQ-------------------------------------------
>EOG091F0263|Lottia_gigantea|HW06_Cratena_peregrina|TRANSCRIPT
--EEGSSRYEKIDFLGEGQFATVYKARDKNTDTIVAVKKIKLGS--RTEAADGINRTALREIKLLQELAHENIIGLLDVF--GQKSNVSLVFDFMET----DLEVVIRDTNIIMTAPHI------KSYTLQTLLGLEYLHANWVLHRDMKPNNLLINDKGVVKIGDFGLAKFFGSPSRPYSHQVVTRWYRCPELLYGARAYGEGVDIWSVGCILAELLIRAPFLPGETDLDQLTRIFQVLGTPTEADWPDMKCLPDYISFKEFPKHPMKEIFTAAGDDLLEVLDSCLAINPNKRCSASQCLQLSYFSNRPPPTPSEQLPFPKSNKIVDKEKETKRQALKRKQNGD----------------------------------------
>EOG091F0263|Lottia_gigantea|HW13_Favorinus_branchialis|TRANSCRIPT
--EEGSSRYEKIDFLGEGQFATVYKARDKNTDTIVAVKKIKLGS--RTEAADGINRTALREIKLLQELSHENIIGLQDVF--GQKSNVSLVFDFMET----DLEVVIRDTNIVMTASHI------KSYTLQTLLGLEYLHANWVLHRDMKPNNLLINDKGVVKIGDFGLAKFFGSPSRPYSHQVVTRWYRCPELLYGARSYGEGVDIWSVGCIVAELLIRAPFLPGETDLDQLSRIFQVLGTPTEADWPDMKCLPDYISFKEFPKHPMNEIFTAAGLDLLEVLDSCLAINPNKRCSASKCLQLPYFSNRPHPTPSEQLPFPKSNKIVDKEKETKRQALKRKQNGD----------------------------------------
>EOG091F0263|Lottia_gigantea|JG15_Favorinus_auritulus|TRANSCRIPT
--EEGSSRYEKIDFLGEGQFATVYKARDKNTDTIVAVKKIKLGS--RTEAADGINRTALREIKLLQELSHENIIGLQDVF--GQKSNVSLVFDFMET----DLEVVIRDTNIIMTASHI------KSYTLQTLLGLEYLHANWVLHRDMKPNNLLINDKGVVKIGDFGLAKFFGSPSRPYSHQVVTRWYRCPELLYGARSYGEGVDIWSVGCIVAELLIRAPFLPGETDLDQLSRIFQVLGTPTEADWPDMKCLPDYISFKEFPKHPMNEIFTAAGDDLLEVLDSCLAINPNKRCSASKCLQLPYFSNRPHPTPSEQLPFPKSNKIVDKEKETKRQALKRKQNGDAG--------------------------------------
>EOG091F0263|Lottia_gigantea|HW01_Armina_tigrina|TRANSCRIPT
--EEGSSRYEKIDFLGEGQFATVYKARDKNTDTIVAVKKIKLGS--RTEAADGINRTALREIKLLQELSHENIIGLQDVF--GQKSNVSLVFDFMET----DLEVVIRDTKIIMTAPHI------KSYTLQTLLGLEYLHANWVLHRDMKPNNLLINDKGIVKIGDFGLAKFFGSPSRPYSHQVVTRWYRCPELLYGARSYGEGVDIWSVGCIV---------------------------------------------------------------------------------------------------------------------------------------------------------------------------
>EOG091F0263|Lottia_gigantea|JG24_Noumeaella_rubrofasciata|TRANSCRIPT
--EEGSSRYEKIDFLGEGQFATVYKARDKNTDTIVAVKKIKLGS--RTEAADGINRTALREIKLLQELSHENIIGLQDVF--GQKSNVSLVFDFMET----DLEVVIRDTNIIMTAPHI------KSYTLQTLLGLEYLHANWVLHRDMKPNNLLINNKGVVKIGDFGLAKFFGSPSRPYSHQVVTRWYRCPELLYGARSYGEGVDIWSVGCILAELLIRAPFLPGETDLDQLTRIFQVLGTPTEADWPDMKCLPDYISFKEFPKHPMKEIFTAAGDDLLEVLDSCLAINPNKRCSASQCLQLPYFSNRPPPTPTEQLPFPKSNKIVDKERETKRQALKRKQNGD----------------------------------------
>EOG091F0263|Lottia_gigantea|JG21_Limenandra_confusa|TRANSCRIPT
--EEGSSRYEKIDFLGEGQFATVYKARDKNNDTIVAVKKIKLGS--RTEAADGINRTALREIKLLQELSHDNIIGLLDVF--GQKSNVSLVFDFMET----DLEVVIRDTNIIMTAPHI------KSYTLQTLLGLEYLHSNWVLHRDMKPNNLLINDKGVVKIGDFGLAKFFGSPSRPYSHQVVTRWYRCPELLYGARSYGEGVDIWSVGCILAELLIRAPFLPGETDLDQLTRIFQVLGTPTEADWPDMKCLPDYISFKEFPKHPMKDIFSAAGDDLLEVLDSCLAINPNKRCSASQCLQLPYFNNRPPPTPSEQLPFPKSNKIVDKEKETKRQALKRKQNGDAG--------------------------------------
>EOG091F0263|Lottia_gigantea|HW05_Caloria_elegans|TRANSCRIPT
--EEGSSRYEKIDFLGEGQFATVYKAKDKNTDTIVAVKKIKLGS--RTEAADGINRTALREIKLLQELSHENIIGLLDVF--GQKSNVSLVFDFMET----DLEVIIRDTNIIMTAPHI------KSYALQTLLGLEYLHANWVLHRDMKPNNLLINDKGVVKIGDFGLAKFFGSPSRPYSHQVVTRWYRCPELLYGARSYGEGVDIWSVGCIVAELLIRAPFLPGETDLDQLTRIFQVLGTPTETDWPDMKCLPDYISFKEFPKHPMKEIFTAAGDDLLEVLDSCLSINPNKRCSASKCLQLPYFSNRPPPTPSEQLPFPKSNKIVDKEKETKRQAFKRKQNGDAATV------------------------------------
>EOG091F0263|Lottia_gigantea|JG25_Palisa_papillata|TRANSCRIPT
--EEGTSRYEKIDFLGEGQFATVYKAKDKNTDTIVAVKKIKLGS--RTEAADGINRTALREIKLLQELSHENIIGLLDVF--GQKSNVSLVFDFMET----DLEVIIRDTNIIMTAPHI------KSYTLQTLLGLEYLHANWVLHRDMKPNNLLINDKGVVKIGDFGLAKFFGSPSRPYSHQVVTRWYRCPELLYGARSYGEGVDIWSVGCIVAELLIRAPFLPGETDLDQLTRIFQVLGTPTETDWPDMKCLPDYISFKEFPKHPMKEIFTAAGDDLLEVLDSCLAINPNRRCSASQCLQLPYFSNRPPPTPSEQLPFPKSNKIVDKEKETKRQALKRKQNGDAAEV------------------------------------
>EOG091F0263|Lottia_gigantea|JG03_Austraeolis_stearnsi|TRANSCRIPT
--EEGTSRYEKIDFLGEGQFATVYKAKDKNTDTIVAVKKIKLGS--RTEAADGINRTALREIKLLQELSHDNIIGLLDVF--GQKSNVSLVFDFMET----DLEVIIRDTNIIMTAPHI------KSYTLQTLLGLEYLHANWVLHRDMKPNNLLINDKGVVKIGDFGLAKFFGSPSRPYSHQVVTRWYRCPELLYGARSYGEGVDIWSVGCIVAELLIRAPFLPGETDLDQLTRIFQVLGTPTETDWPDMKCLPDYISFKEFPKHPMKEIFTAAGDDLLEVLDSCLAINPNRRCSASQCLQLPYFSNRPPPTPSEQLPFPKSNKIVDKEKETKRQALKRKQNGD----------------------------------------
>EOG091F0263|Lottia_gigantea|JG20_Learchis_evelinae|TRANSCRIPT
--EQGSSRYEKIDFLGEGQFATVYKAKDKNTDTIVAVKKIKLGS--RTEAADGINRTALREIKLLQELSHENIIGLLDVF--GQKSNVSLVFDFMET----DLEVIIRDTNIIMTAPHI------KSYTLQTLLGLEYLHANWVLHRDMKPNNLLINSKGVVKIGDFGLAKFFGSPSRPYSHQVVTRWYRCPELLYGSRSYGEGVDIWSVGCIVAELLIRAPFLPGETDLDQLTRIFQVLGTPTETDWPDMKCLPDYISFKEFPKHPMKEIFTAAGDDLLEVLDSCLAINPNKRCSASQCLQLPYFSNRPPPTPSEQLPFPKSNKIVDKEKESKRQALKRKQNGD----------------------------------------
>EOG091F0263|Lottia_gigantea|JG27_Phidiana_lynceus|TRANSCRIPT
--EEGSSRYEKIDFLGEGQFATVYKAKDKNTDTIVAVKKIKLGS--RTEAADGINRTALREIKLLQELSHENIIGLLDVF--GQKSNVSLVFDFMET----DLEVIIRDTNIIMTAPHI------KSYTLQTLLGLEYLHANWVLHRDMKPNNLLINNKGVVKIGDFGLAKFFGSPSRPYSHQVVTRWYRCPELLFGSRSYGEGVDIWSVGCIVAELLIRAPFLPGESDLDQLTRIFQVLGTPTETDWPDMKCLPDYISFKEFPKHPMNEIFTAAGDDLLEVLDSCLAINPNKRCSASQCLQLPYFSNRPPPTPSEQLPFPKSNKIVDKEKETKRQALKRKQNGDAG--------------------------------------
>EOG091F0263|Lottia_gigantea|HW12_Facelina_rubrovittata|TRANSCRIPT
--EEGSSRYEKIDFLGEGQFATVYKARDKNTDTIVAVKKIKLGS--RTEAADGINRTALREIKLLQEISHENIIGLLDVF--GQKSNVSLVFDFMET----DLEVVIRDTNIIMTAPHI------KSYTLQTLLGLEYLHANWVLHRDMKPNNLLINNKGVVKIGDFGLAKFFGSPSRPYSHQVVTRWYRCPELLYGARSYGEGVDIWSVGCIVAELLIRAPFLPGETDLDQLTRIFQVLGTPTEVDWPDMKCLPDYISFKEFPKHPMKEIFTAAGDDLLDVLDSCLAINPNKRCSASQCLQLPYFSNRPPPTPSEQLPFPKSNKVVDKEKETKRQALKRKQNGDAG--------------------------------------
>EOG091F0263|Lottia_gigantea|JG01_Aeolidiella_alba|TRANSCRIPT
--EEGSSRYEKIDFLGEGQFATVYKARDKNTDTIVAVKKIKLGS--RTEAADGINRTALREIKLLQELSHENIIGLLDVF--GQKSNVSLVFDFMET----DLEVVIRDTNIIMTAPHI------KSYTLQTLQGLEYLHANWVLHRDMKPNNLLINDKGVVKIGDFGLAKFFGSPSRPYSHQVVTRWYRCPELLYGARSYGEGVDIWSVGCILAELLIRAPFLPGETDLDQLTRIFQVLGTPSEEDWPDMKCLPDYISFKEFPKHPMKEIFTAAGDDLLEVLDSCLAINPNKRCSASQCLQLPYFSNRPPPTPSEHLPFPKSNKIVDKERETKRQALKRKQNGDAG--------------------------------------
>EOG091F0263|Lottia_gigantea|JG11_Dondice_occidentalis|TRANSCRIPT
--EEGSSRYEKIDFLGEGQFATVYKARDKNTDTIVAVKKIKLGS--RTEAADGINRTALREIKLLQELTHENIIGLQDVF--GQKSNVSLVFDFMET----DLEVVIRDTNIIMTAPHI------KSYVLQTLLGLEYLHANWVLHRDMKPNNLLINDKGVVKIGDFGLAKFFGSPSRPYSHQVVTRWYRCPELLYGARSYGEGVDIWSLGCILAELLIRAPFLPGETDLDQLSRIFQVLGTPTETDWPDMKCLPDYISFKEFPKHPMNEIFTAAGDDLLDVLDACLAINPNKRCSASQCLQLPYFSNRPPPTPSEQLPFPKSNKIVDKERETKRQTLKRKQNGD----------------------------------------
>EOG091F0263|Biomphalaria_glabrata|JG12_Dondice_parguerensis|TRANSCRIPT
-----------------------------------------------------------------------------DVF--GQKSNVSLVFDFMET----DLEVVIRDTNIIMTAPHI------KSYVLQTLLGLEYLHANWVLHRDMKPNNLLINDKGVVKIGDFGLAKFFGSPSRPYSHQVVTRWYRCPELLYGARSYGEGVDIWSLGCILAELLIRAPFLPGETDLDQLSRIFQVLGTPTETDWPDMKCLPDYISFKEFPKHPMNEIFTAAGDDLLDVLDACLAINPNKRCSASQCLQLPYFSNRPPPTPSEQLPFPKSNKIVDKERQTKRQTLKRKQ-------------------------------------------
>EOG091F0263|Lottia_gigantea|NC01_Armina_californica|TRANSCRIPT
--EEGLSRYEKIDFLGEGQFATVYKARDKNTDTIVAVKKIKLGS--RTEAADGINRTALREIKLLQELSHENIIGLLDVF--GQKSNVSLVFDFMET----DLEVVIRDTKIIMTAPHI------KSYTLQTLLGLEYLHANWVLHRDMKPNNLLINDKGVVKIGDFGLAKFFGSPSRPYSHQVVTRWYRCPELLYGARSYGEGVDIWSVGCIVAELLIRAPFLPGETDLDQLTRIFQVLGTPIEADWPDMKFLPDYVSFKEFPKHPMKEIFTAAGDDLIDVLESCLAINPNKRCSASQCLQLPYFSNKPPPTPSEQLPFPKSNKIVDKERENKKVSLKRKQNGD----------------------------------------
>EOG091F0263|Lottia_gigantea|NC04_Fiona_pinnata|TRANSCRIPT
-------RYEKIDFLGEGQFATVYKARDKNSDTIVAVKKIKLGS--RTEAADGINRTALREIKLLQELRHENIIGLLDIF--GQKSNVSLVFDFMET----DLEVIIRDTNIIMTASHI------KSYSLQTLLGLEYLHANWVLHRDMKPNNLLINEKGVVKIGDFGLAKFFGSPSRPYSHQVVTRWYRCPELLYGARSYGEGVDIWSVGCIVAELLIRAPFLPG---------------------------------------------------------------------------------------------------------------------------------------------------------------
>EOG091F0263|Lottia_gigantea|HW07_Cuthona_caerulea|TRANSCRIPT
--EEGSARYEKIDFLGEGQFATVYKARDKNTDTIVAVKKIKLGS--RTEAADGINRTALREIKLLQELRHENIIGLLDIF--GQKSNVSLVFDFMET----DLEVVIRDVNIIMTAPHI------KSYTLQTLLGLEYLHANWVLHRDMKPNNLLINEKGVVKIGDFGLAKFFGSPSRPYSHQVVTRWYRCPELLFGARSYGEGVDIWSVGCIVAELLIRAPFLPGETDLDQLTRIFQVLGTPTEDDWPDMKFLPDYVSFKEFPRHEMKEIFTAAGDDLIDVLDLCLAINPNKRCSATQCLKLPYFSSKPPPTPSEQLPFPKSNKIVDKEKESKRVSLKRKQNGDSG--------------------------------------
>EOG091F0263|Lottia_gigantea|HW14_Flabellina_affinis|TRANSCRIPT
--EEGSSRYEKIDFLGEGQFATVYKAKDKNTDTIVAVKKIKLGS--RTEAADGINRTALREIKLLQELSHENIIGLLDVF--GQKSNVSLVFDFMET----DLEVVIRDTNIIMTAPHI------KSYSLQTLLGLEYLHANWVLHRDMKPNNLLINEKGVVKIGDFGLAKFFGSPSRPYSHQVVTRWYRCPELLYGARSYGEGVDIWSVGCIAAELLIRAPFLPGETDLDQLNRIFQVLGTPTEADWPDMKFLPDYISFKEFPKHPMKEIFTAAGDDLLEFLDACLAINPNKRFSASKCLQLPYFSNRPPPTPTEQLPFPKSNKIVDKEKELKRQTLKRKQNGD----------------------------------------
>EOG091F0263|Lottia_gigantea|JG32_Unidentia_angelvaldesi|TRANSCRIPT
--EEGSSRYEKIDFLGEGQFATVYKARDKNTDTIVAVKKIKLGS--RTEAADGINRTALREIKLLQELSHENLIGLLDVF--GQKSNVSLVFDFMET----DLEVVIRDTNIIMTASHI------KSYTLQTLLGLEYLHANWVLHRDMKPNNLLINDKGIVKIGDFGLAKFFGSPSRPYSHQVVTRWYRCPELLYGARSYGEGVDIWSVGCILAELLIRAPFLPGETDLDQLTRIFQVLGTPTEADWPDMKNLPDYVSFKEFPKHPMKEIFTAAGNDLIDVLESCLSINPNKRCSASQCLQLPYFSNRPPPTPSEQLPFPKSNKIVDKERETKRQTLKRKQNGDSG--------------------------------------
>EOG091F0263|Lottia_gigantea|HW17_Hermissenda_crassicornis|TRANSCRIPT
--EEGSSRYEKIDFLGEGQFATVYKARDKNTDTIVAVKKIKLGS--RSEAADGINRTALREIKLLQELTHENIIGLLDVF--GQKSNVSLVFDFMET----DLEVVIRDTNIIMTVSHI------KSYTLQTLLGLEYLHANWMLHRDMKPNNLLINDKGVVKIGDFGLAKFFGSPSRPYSHQVVTRWYRCPELLFGARSYGEGVDIWSVGCILAELLIRAPFLPGETDLDQLSRIFQVLGTPTEADWPDMKFLPDYISFKEFPKHPMKEIFTAAGDDLLDVLDSCLAINPNKRCSASQCLQLPYFNNRPPPTPSEQLPFPKSNKIVDKERETKRQTLKRKQNGD----------------------------------------
>EOG091F0263|Lottia_gigantea|JG18_Hermissenda_opalescens|TRANSCRIPT
--EEGSSRYEKIDFLGEGQFATVYKARDKNTDTIVAVKKIKLGS--RSEAADGINRTALREIKLLQELTHENIIGLLDVF--GQKSNVSLVFDFMET----DLEVVIRDTNIIMTVSHI------KSYTLQTLLGLEYLHANWVLHRDMKPNNLLINDKGVVKIGDFGLAKFFGSPSRPYSHQVVTRWYRCPELLFGARSYGEGVDIWSVGCILAELLIRAPFLPGETDLDQLSRIFQVLGTPTEADWPDMKFLPDYISFKEFPKHPMKEIFTAAGDDLLDVLDSCLAINPNKRCSASQCLQLPYFNNRPPPTPSEQLPFPKSNKIVDKERETKRQTLKRKQNGDAG--------------------------------------
>EOG091F0263|Lottia_gigantea|NC05_Hermissenda_crassicornis|TRANSCRIPT
--EEGSSRYEKIDFLGEGQFATVYKARDKNTDTIVAVKKIKLGS--RSEAADGINRTALREIKLLQELTHENIIGLLDVF--GQKSNVSLVFDFMET----DLEVVIRDTNIIMTVSHI------KSYTLQTLLGLEYLHANWVLHRDMKPNNLLINDKGVVKIGDFGLAKFFGSPSRPYSHQVVTRWYRCPELLFGARSYGEGVDIWSVGCILAELLIRAPFLPGETDLDQLSRIFQVLGTPTEADWPDMKFLPDYISFKEFPKHPMKEIFTAAGDDLLDVLDSCLAINPNKRCSASQCLQLPYFNNRPPPTPSEQLPFPKSNKIVDKERETKRQTLKRKQNGDAG--------------------------------------
>EOG091F0263|Lottia_gigantea|HW10_Embletonia_pulchra|TRANSCRIPT
--EEGSARYEKIDFLGEGQFATVYKARDKNTDVIVAVKKIKLGS--RTEAADGINRTALREIKLLQELCHENIIGLQDVF--GQKSNVSLVFDFMET----DLEVVIRDTNIIMTAPHI------KSYTLQTLLGLEYLHANWVLHRDMKPNNLLINDKGVVKIGDFGLAKFFGSPSRPYSHQVVTRWYRCPELLYGARSYGEGVDIWSVGCIVAELLIRAPFLPGETDLDQLTRIFQVLGTPVEADWPDMKYLPDYISFKEFPKHPMKEIFTAAGDDLLDVLESCLAINPNKRCSASQCLQLPYFSNRPAPTPSEQLPFPKSNKIVDKEKEMKKQSLKRKQNGDSG--------------------------------------
>EOG091F0263|Lottia_gigantea|JG02_Antaeolidiella_chromosoma|TRANSCRIPT
---------EKIDFLGEGQFATVYKAKDKNTDTIVAVKKIKLGS--RTEAADGINRTALREIKLLQELKHDNIIGLLDVF--GQKSNVSLVFDFMET----DLEVVIRDTNIVMTAPHI------KSYTLQTLLGLEYLHANWVLHRDMKPNNLLINNKGVVKIGDFGLAKFFGSPSRPYSHQVVTRWYRCPELLYGARSYGEGVDIWSVGCILAELLIRAPFLPGETDLDQLTRIFQVLGTPTEADWPDMKCLPDYISFKEFPKHPMNEIFTAAGDDLLEVLDSCLAINPNKRCSAAKCLQLPYFSNRPPPTPSEQLPFPKSNKIVDKEKETKRQAIKRKANGDAG--------------------------------------
>EOG091F0263|Biomphalaria_glabrata|JG16_Flabellina_iodinea|TRANSCRIPT
----------------------------------VAVKKIKLGS--RTEAADGINRTALREIKLLQELSHENIIGLQDVF--GQKSNVSLVFDFMET----DLEVVIRDTNIIMTAPHI------KSYALQTLLGLEYLHANWVLHRDMKPNNLLINDKGVVKIGDFGLAKFFGSPSRPYSHQVVTRWYRCPELLYGARSYGEGVDIWSVGCIVAELLIRAPFLPGETDLDQLTRIFQVLGTPTEADWPDMKCLPDYISFKEFPKHPMKEIFTAAGDDLLMVLDSCLAINPTKRCSASQCLQLPYFSNRPPPTPSEQLPFPKSNKIVDKEREMKRQTLKRKQ-------------------------------------------
>EOG091F0263|Lottia_gigantea|HW15_Flabellina_babai|TRANSCRIPT
------SRYEKIDFLGEGQFATVYKAKDKVTDTVVAVKKIKLGS--RSEAADGINRTALREIKLLQELSHENIIGLLDVF--GQKSNVSLVFDFMET----DLEVVIRDTNIIMTAPHI------KSYTLQTLLGLEYLHTNWVLHRDMKPNNLLINDKGVVKIGDFGLAKFFGSPSRPYSHQVVTRWYRCPELLFGAHSYGEGVDIWSVGCILAELLIRAPFLPGETDLDQLSRIFQVLGTPTEADWPDMKCLPDYVSFKEFPKHPMKEIFTAAGNDLLDVLESCLAINPNKRCSATQCLQLPYFSNRPPPTPSEQLPFPKSNKIVDKEKEMKKKSLKRKQNGDSG--------------------------------------
>EOG091F0263|Lottia_gigantea|JG26_Phestilla_sp|TRANSCRIPT
-------RYEKIDFLGEGQFATVYKAKDKNTNTIVAVKKIKLGS--RTEAADGINRTALREIKLLQELRHENIIGLLDIF--GQKSNVSLVFDFMET----DLEVVIRDANIIMTAPHI------KSYTLQTLLGLEYLHANWVLHRDMKPNNLLINEKGVVKIGDFGLAKFFGSPSRPYSHQVVTRWYRCPELLYGARSYGEGVDIWSVGCIIAELLIRAPFLPGETDLDQLSRIFQVLGTPTEDDWPEMKFLPDFITFKEFPRQPVKEIFTAAGDDLIDVLELCLAINPNKRCSATQCLQMPYFSNRPAPTPSEQLPFPKSNKIVDKERENKKISLKRKQNGD----------------------------------------
>EOG091F0263|Lottia_gigantea|JG07_Cuthona_albocrusta|TRANSCRIPT
--EEGLARYEKIDFLGEGQFATVYKARDKNTNTIVAVKKIKLGS--RTEAADGINRTALREIKLLQELRHENIIGLLDIF--GQKSNVSIVFDFMET----DLEVIIRDVNIIMTAPHI------KSYSLQTLQGLEYLHANWVLHRDMKPNNLLINDKGVVKIGDFGLAKFFGSPSRPYSHQVVTRWYRCPELLYGARSYGEGVDIWSVGCIVAELLIRAPFLPGETDLDQLNRIFQVLGTPTEEDWPDMKFLPDYISFKEFPRQPMKEIFSAAGDDLIDVLELCLAINPHKRCSAAQCLQLPYFSNRPPPTPSEQLPFPKSNKVVDKERESKKVSLKRKNNGDSG--------------------------------------
>EOG091F0263|Lottia_gigantea|JG08_Dendronotus_venustus|TRANSCRIPT
--EEGASRYEKIDFLGEGQFATVYKARDKNTDIIVAVKKIKLGS--RTEAADGINRTALREIKLLQELAHENIIGLQNVF--GQKSNVSLVFDFMET----DLEVVIRDTNIIMTAPHI------KSYTLQTLQGLEYLHANWVLHRDMKPNNLLINDKGVVKIGDFGLAKFFGSPTRPYSHQVVTRWYRCPELLFGARSYGEGVDIWSVGCIVAELLIRAPFLPGETDLDQLSRIFQVLGTPTEADWPDMKNLPDYVTFKEFPKHPMKEIFTAVGDDLIDVLEACLAINPIKRCSASKCLQLPYFSNRPPPTPSGQLPFPKSNKIVDKEKESKKQSLKRKQNGD----------------------------------------
>EOG091F0263|Biomphalaria_glabrata|JG05_Bornella_anguilla|TRANSCRIPT
-----------------------------------------------TEAADGINRTALREIKLLQELSHENIIGLLDVF--GQKSNVSLVFDFMET----DLEVVIRDTNIIMTAPHI------KSYTLQTLLGLEYLHANWVLHRDMKPNNLLINDKGIVKIGDFGLAKFFGSPSRPYSHQVVTRWYRCPELLYGARSYGEGVDIWSVGCIVAELLIRAPFLPGETDLDQLTRIFQVLGTPTETDWPDMKNLPDYISFKEFPRQQMKEIFTAAGDDLIVVLESCLAINPIKRCSASQCLQLPYFSNKPAPTRSEQLPFPESNKIVDKEREAKKQSLKRKQ-------------------------------------------
>EOG091F0263|Lottia_gigantea|HW16_Hancockia_cfuncinata|TRANSCRIPT
------SRYENIDFLGEGQFATVYKARDKTTDTIVAVKKIKLGS--RSEAADGINRTALREIKLLQELSHENIIGLQDVF--GQKSNVSLVFDFMET----DLEVVIRDSNIIMTAPHI------KSYALQTMLGLEYLHANWVLHRDMKPNNLLINNRGVVKIGDFGLAKFFGSPSRPYSHQVVTRWYRCPELLFGARSYGEGVDIWSVGCIIAELLIRAPFLPGERDLDQLTRIFQVLGTPTEDDWPDMKHLPDYVSFKEFPRQPMNEIFTAAGDDLIDVLESCLAINPIKRCSASKCLQLPYFSNRPPPTPSEQLPFPKSNKIVDKEKESKKQSLKRKQNGD----------------------------------------
>EOG091F0263|Lottia_gigantea|JG17_Hancockia_uncinata|TRANSCRIPT
------SRYENIDFLGEGQFATVYKARDKTTDTIVAVKKIKLGS--RSEAADGINRTALREIKLLQELSHENIIGLQDVF--GQKSNVSLVFDFMET----DLEVVIRDSNIIMTAPHI------KSYALQTMLGLEYLHANWVLHRDMKPNNLLINNRGVVKIGDFGLAKFFGSPSRPYSHQVVTRWYRCPELLFGARSYGEGVDIWSVGCIIAELLIRAPFLPGERDLDQLTRIFQVLGTPTEDDWPDMKHLPDYVSFKEFPRQPMNEIFTAAGDDLIDVLESCLAINPIKRCSASKCLQLPYFSNRPPPTPSEQLPFPKSNKIVDKEKESKKQSLKRKQ-------------------------------------------
>EOG091F0263|Lottia_gigantea|HW18_Janolus_cristatus|TRANSCRIPT
--EEGSARYEKIDFLGEGQFATVYKARDKNTDTIVAVKKIKLGS--RTEAADGINRTALREIKLLQELSHENIIGLLDVF--GQKSNVSLVFDFMET----DLEVVIRDSNIIMTAPHI------KSYSLQTLLGLEYLHANWVLHRDLKPNNLLINDKGVVKIGDFGLAKYFGSPSRPLSHQVVTRWYRCPELLFGARSYGEGVDIWSVGCIIAELLIRLPFLPGETDLDQLTRIFQVLGTPTDADWPDMKYLQDYVTFKEFPKHAMKEIFTAAGDDLLDVLESCLAINPSKRCSTSQCLQLPYFSNKPPPTPSEQLPFPRSNKIVDKEKEMKRTSMKRKLNGDSG--------------------------------------
>EOG091F0263|Lottia_gigantea|JG14_Eubranchus_rustyus|TRANSCRIPT
--EESTYRYEKIDFLGEGQFATVYKARDKNTDIIVAVKKIKLGS--RSEAADGINRTALREIKLLQELSHENIIGLQDVF--GQKSNVSLVFDFMET----DLEVVIRDSNIIMTAPNI------KSYTLQTLLGLEYLHANWVLHRDMKPNNLLINERGVVKIGDFGLAKFFGSPSRPYSHQVVTRWYRCPELLFGSRAYGEGVDIWSVGCIIAELLIRLPFLPGETDLDQLTRIFQVLGTPTEADWPDMKFLPDYVSFKEFSRQPMKEIFTAAGDDLIDVLDLCLAVNPNKRCSASQCLQMPYFSNRPPPTPSEQLPFPKSNKIVDKERENKKQSLKRKQNGDSG--------------------------------------
>EOG091F0263|Lottia_gigantea|HW19_Polycera_quadrilineata|TRANSCRIPT
MKEEGSSRYEKIDFLGEGQFATVYKARDRNTDAIVAVKKIKLGS--RTEAADGINRTALREIKLLQELKHDNIIGLLDIF--GQKSNVSLVFDFMET----DLEVVIRDSNIIMTASHI------KSYSLQTLLGLEYLHANWVLHRDMKPNNLLINEKGILKIGDFGLAKFFGSPSRPYSHQVVTRWYRCPELLFGARAYGEGVDIWAVGCIIAELLIRAPFLPGETDLDQLTRIFQVLGTPTEADWPDMKFLPDYVSFKEFPKQKMKEIFSAAGDDLLDVLDLCLAINPSKRCSSSQALQMSYFSNKPPPTPGSQLPFPKSNKIVDKEKEAKKQSLKRKQNGESG--------------------------------------
>EOG091F0263|Lottia_gigantea|NC02_Bathydoris_clavigera|TRANSCRIPT
MNEEGSARYEKIDFLGEGQFATVYKARDMNTDTIVAVKKIKLGS--RTEAADGINRTALREIKLLQELSHENIIGLLDVF--GHKSNVSLVFDFMET----DLEVVIRDNNIIMTASHI------KSYTLQTLLGLEYLHANWVLHRDMKPNNLLINEKGVLKIGDFGLAKFFGSPSRPYSHQVVTRWYRCPELLYGARAYGEGVDIWAIGCIIAELLIRAPFLPGDTDLDQLTRIFQVLGTPTEADWPDMKFLPDYVSFKEFPKQPIKEIFTAAGNDLLDVLDLCLAINPAKRCSASQALQMPYFSNRPAPTPGSQLPFPKTNKILDKEREIKKPSLKRKQNTD----------------------------------------
>EOG091F0263|Lottia_gigantea|HW11_Eubranchus_exiguus|TRANSCRIPT
--EDSTTRYEKIDFLGEGQFATVYKARDKNTDIIVAVKKIKLGS--RSEAADGINRTALREIKLLQELKHENIIGLQDIF--GQKSNVSLVFDFMET----DLEVVIKDNNIIMTPPHI------KSYTLQTLEGLEYLHANWVLHRDMKPNNLLINEKGVVKIGDFGLAKFFGSPSRPYSHQVVTRWYRCPELLFGSRAYGEGVDIWSLGCIVAELLIRAPFLPGESDLDQLTRIFQVLGTPTEADWPDMKFLPDYVNFKEFPRQPIKEIFSAAGNDLIDVLELCLAVNPNKRGSASQILRMPYFSNRPLPTPSGQLPFPKSNKIVDKERESKKPSLKRKQAGE----------------------------------------
>EOG091F0263|Biomphalaria_glabrata|JG23_Melibe_leonina|TRANSCRIPT
----------------------------------------------------------------------------------------------------------------------I------KSYTLQTLLGLEYLHANWVLHRDMKPNNLLINEKGVVKIGDFGLAKFFGSPSRPYSHQVVTRWYRCPELLFGARSYGEGVDIWSVGCIVAELLIRVPFLAGETDLDQLTRIFQVLGTPTQEDWPDMKNLPDYVVFKEFPKHPMKEIFTAAGDDLIDVLELCLAINPTKRCSASQCLQLSYFSNKPPPTPGEMLPFPKSNKIVDKEKEAKKPSLKRKQ-------------------------------------------
>EOG091F0263|Lottia_gigantea|HW04_Calmella_cavolinii|TRANSCRIPT
-------RYEKIDYLGEGQFATVYKAKDVVTDNIVAVKKIKLGS--RSEAADGINRTALREIKLLQELTHENIIGLLDVF--GQKSNVSIVFDFMET----DLEVVIRDTNIIMTAPHI------KSYILQTLCGLEYLHANWVLHRDMKPNNLLINEKGVLKIGDFGLARFFGSPSRPYSHQVVTRWYRCPELLFGARSYGDGVDIWAVGCIAAELLIRAPFLPGDTDLDQLNRIFQVLGTPTEADWPDMKCLPDYVTFKEFPRHPMKEIFTAASDDLLDVLDMTLAINPAKRCSASKALQMPYFSSKPAPTPGSQLPFPKSNKIVDKEKEAKKQSLKRKQ-------------------------------------------
>EOG091F0263|Lottia_gigantea|NC06_Pleurobranchaea_californica|TRANSCRIPT
--EEGSARYENIDFLGEGQFATVYKARDKRNDTIVAVKKLKLGS--FSEAADGINRTALREIKLLQELAHLNIIGLLDVF--GHKSNVSLVIDFMET----DLEVVIRDTNIIMTPSHI------KSYSLQTLLGLEYLHANWILHRDMKPNNLFINDQGVLKIGDFGLAKFYGSPSRPYSHQVVTRWYRCPELLYGARSYGDGVDIWAFGCIVAELLIRAPFLPGDTDLGQLGKIFQVLGTPTKSDWPDMTFLPDYVTFKEFPKQPMKDIFTAASDDLLDLLDLSLAINPAKRCSASQALQMPYFSNKPFPTPGPQLPLPKSNKIVDKEKEAKKPSLKRKQ-------------------------------------------
>EOG091F0263|Lottia_gigantea|HW03_Berthella_plumula|TRANSCRIPT
--EEGSSRYEKIDFLGEGQFATVYKARDKINDVIVAVKKLKLGS--RSEAADGINRTALREIKLLQELAHQNIIGLLDVF--GHKSNVSLVIDFMET----DLEVVIRDNNIVMTTPHI------KSYALQTLLGLEYLHAHWILHRDMKPNNLFINDKGVLKIGDFGLAKFYGSPSRPYSHQVVTRWYRCPELLYGARSYGDGVDIWAFGCIVAELLIRAPFLPGDTDLNQLSRIFQVLGTPTAADWPDMTYLPDYISFKEFPKQPMKDIFTAAGDDLLEVLDLSLAINPTKRCSASQALQMPYFSNKPFPTPGPQLPLPKSNKIVDKEKEAKKPSLKRKQNGD----------------------------------------
>EOG091F0263|Lottia_gigantea|LotgiG208106
MTEDRVKRYEKIDFLGEGQFATVYKARDTKTDQIVAVKKIKIGT--RAEAADGINRTALREIKLLQEIEHPNIIGLLDVF--GQKSNISLVFDFMET----DLEIIIKDNNIVLTPPHI------KSYILQTLLGLEYLHSHWILHRDMKPNNLLMNDQGVLKIGDFGLAKFYGSPSRPYSHQVVTRWYRCPELLYGARFYSTGVDIWAVGCILAELLIRVPFFPGDSDLDQLSRIFQVTGTPSLEDWPDMKALPDYIQFKEYPKQQYKDIFIAASDDLLDLLEATLALDPLKRCTATEAVQMPYFSNKPAPSRGAQLPRPGSNKIIPKEQELKRAGIKRKQAADQGNIICY---------------------------------
>EOG091F0263|Crassostrea_gigas|CGI_10023891
MMEDKSRRYEKIEFLGEGQFATVYKAKDLKTGNIVAVKKIKVGT--RAEAADGINRTALREIKLLQDLHHKHIIGLQDVFGLGHRSNVNLVFDFMET----DLEIIIKDQNIVMTPGHV------KSYVLQTLQGLEYLHLHFILHRDLKPNNLLINDNGILKIGDFGLAKFFGSPNRVYTHQVVTRWYRCPELLFGARQYGTGVDMWAVGCILAELLLRVPFLPGESDLDQLSRIFQVLGTPTEKDWPKIKALPDFIEFKSFPGTPLKEIFIAASDDLLDVLAEMLKMDPIQRCTSTEALKMEYFSNKPGPTPGTQLPRPNSNKIVPQKEESMSLKRKIQAQGGKAVVNFFMTKNRRLTVRKIVPVCVSASVLQSYGG------
>EOG091F0263|Biomphalaria_glabrata|NC03_Doris_kerguelenensis|TRANSCRIPT
------------------------------------LVAIKKFL--ESEDDKMVKKIAMREVKMLKQLRHDNLVNLIEVF--RRKKRLYLVFEFVDHTVLDELEK----------CPNGLDETTCRKILWQVLKGTEFCHSLNIIHRDIKPENVLVSKSGIVKICDFGFAR----------------------------------------------------------------------------------------------------------------------------------------------------------------------------------------------------------------------
