# Supplementary material for: Transcriptomics provides a robust framework for the relationships of the major clades of cladobranch sea slugs (Mollusca, Gastropoda, Heterobranchia), but fails to resolve the position of the enigmatic genus Embletonia
Source: BMC Ecol Evol. 2021 Dec 28;21:226. doi: 10.1186/s12862-021-01944-0 (PMC8895541; doi:10.1186/s12862-021-01944-0)
Supplement: Supplementary file 6 — Additional file 6. Archive S4: Unmasked multiple sequence alignments on amino acid level including Doris kerguelenensis and Calmella cavolini prior to the removal of outliers. [file 12862_2021_1944_MOESM6_ESM.zip › Archive_S4/Alignments/EOG091F04DW.aa.fasta]

>EOG091F04DW|Biomphalaria_glabrata|BGLTMP012973
MS----------------------------------------------------------------------------------NTQC--GVIFLQAIVNSTITPNMVFTKTSQKFGQWSDPRANTVYGLGFSSEQELTKFIEKFKEVKELTRQASGVKSGEVNGTGENH-SHPSPQND---------------------------------------SGGLRERRNSFT--Q--------GG--SN--------------G-LPANTSTEAQLKYENDRLKLALAQSSANAKKWEVELQTLKNNNARLTAALQESTANVEEWKKQLAAYKEESVRLKKRILDQD----KGGGG---------DPLMVGQLTDQLERIRLDNHNKQEEIKRLNAQLQDLTIKDGQMSGLQVRIQSLEEENHSLSLRLQDAHRQLQESRSSKDQESRELLRLQEILGSKISELYETHETIIATIRRESNS
>EOG091F04DW|Biomphalaria_glabrata|HW02_Berghia_verrucicornis|TRANSCRIPT
----------------------------------------------------------------------------------------------------------------------------------------------------------------------------------------------------------------------------------------------------------------------------SSEAQLKYENDRLKLALAQSSANAKKWEVELQTLKNNNARLTAALQESTANVEEWKKQLAAYKEESARLKKRLLDQD----KGGGG---------D--MVVQLTDQLERIRLDNQKKQEEIKSLGSQIEELQSRDSQLSALQVRIQALEEENHHLTLRMQDSQRQNQEGKSLRDQEHRDLIKLQDTVGSKLTELYEIHETIMATLKHESHS
>EOG091F04DW|Biomphalaria_glabrata|HW05_Caloria_elegans|TRANSCRIPT
-----------------------------------------------------------------------------------------------KAIVNSTITPNMTFTKTSQKFGQWSDPRANTVYGLGFASEQDLTKFIEKFKEVKEMTRQAAQMKQSDMNGGVDSHPTSPQPSND---------------------------------------SGSLRERRNSFT--Q----GGGGGG--TN--------------G-VSPNPSSEAQLKYENDRLKLALAQSSANAKKWEVELQTLKNNNARLTAALQESTANVEEWKKQLAAYKEESARLKKRLLDQD----KGGGGGSGG-----D--MVAQLTDQLERIRLDNQKKQEEIKNLGSQIEDLQSRDSQTSALQVRIQALEEENHHLSLRMQDSQRQNQEGKTMREQEHRDLIKLQDTVGTKLTELYEMHETILATLKHESH-
>EOG091F04DW|Biomphalaria_glabrata|JG28_Scyllaea_fulva|TRANSCRIPT
---------------------------------------------------------------------------------------------------------------------------------------------------------------------SI---------QND---------------------------------------SGSLRERRNSFT--Q-------GGG--SN--------------G-ATANPSTEAQLKYENDRLKLALAQSSANAKKWEVELQTLKNNNARLTAALQESTANVEEWKKQLAAYKEESSRLKKRLLDQD----KGGGGGG-------DNLMVAQLTDQLERIRLDNQKKQEEIKNLESRVEDMSSRDSQTSSLLARIQALEEENHHLALKMQDSQRQTQEGRSMREHEHRELIRLQETMGAKLTELYEIHETVVATLKHESN-
>EOG091F04DW|Biomphalaria_glabrata|JG10_Dirona_picta|TRANSCRIPT
----------------------------------------------------------------------------------------------------------------------------------------------------------------------------------------------------------------------------------------------------------------------------STDAQLKYENDRLKLALAQSSANAKKWEVELQTLKNNNARLTAALQESTANVEEWKKQLAAYKEESTRLKKR-------------------------------------------------------------------------------------------------------------------------------------------
>EOG091F04DW|Biomphalaria_glabrata|NC08_Tritonia_hamnerorum|TRANSCRIPT
--------------------------------------------------------------------------------------------------------------------------------------------------------------------------------------------------------------------------------------------------G--SN--------------G-VASNPSTEAQLKYENDRLKLALAQSSANAKKWEVELQTLKNNNARLTAALQESTANVEEWKKQLAAYKEESARLKKRLLDQD----KGGGG-----------------------------------------------------------------------------------------------------------------------------
>EOG091F04DW|Biomphalaria_glabrata|NC07_Tritonia_diomedea|TRANSCRIPT
-----------------------------------------------------------------------------------------------KAIVNSTITPNMTFTKTSQKFGQWSDPRANTVYGLGFASEQDLTKFIEKFKEVKEMTRQVAQMKQSEMNGAI---------QND---------------------------------------SGSLRERRNSFT--QGGGGGSGGGG--SN--------------G-VAPTPSTEAQLKYENDRLKLALAQSSANAKKWEVELQTLKNNNARLTAALQESTANVEEWKKQLAAYKEESARLKKRLLDQD----KGGGGGGGG-----DSLMVGQLTDQLERIRLENQKKQEEIRNLGSQIEDLSSRDSQTAVLQRKIQALEEENHHLTLKMQDSQRQNQEGKSMRDQEHRDLIKLQENMGAKLTELYEVHETVLATLKHESN-
>EOG091F04DW|Biomphalaria_glabrata|HW14_Flabellina_affinis|TRANSCRIPT
-----------------------------------------------------------------------------------------------KAIVNSTITPNMTFTKTSQKFGQWSDPRANTVYGLGFATEQDLSKFIEKFKEVKEMTRQAAQSKQSDMNGGVDSHPTSPQPSND---------------------------------------SSGLRERRNSFT--Q-------SGA--TN--------------G-VATNPSTEAQLKYENDRLKLALAQSSANAKKWEVELQTLKNNNARLTAALQESTANVEEWKKQLAAYKEESARLKKRLLDQD----KGGGGAGGG-----E--MVAQLTDQLERIRLDNQKKQEEIKNLGSQVEDLQSRDSQTSTLQSRIQALEEENHHLTLKMQDSQRQNQEGKSMRDQEHRDLIKLQDSVGAKLTELYEIHETVMATLKHESH-
>EOG091F04DW|Biomphalaria_glabrata|HW06_Cratena_peregrina|TRANSCRIPT
------------------------------------------------------------------------------------------------------------------------------------------------------------------------------------------------------------------------------------------------------------------------------------------------------------------------------------------------------------------------------MVAQLTDQLERIRLDNQKKQEEIKNLGSQVEDLQSRDSQTAALQVRIQALEEENHHLTLRMQDSQRQNQEGKSTRDQEHRELIKLQDTVGTKLTELYEIHETIVATLKQESH-
>EOG091F04DW|Biomphalaria_glabrata|HW12_Facelina_rubrovittata|TRANSCRIPT
-------------------------------------------------------------------------------------------------------------------------------------------------------------------------------------------------------------------------------------------------GA--TN--------------G-VSSNPSSEAQLKYENDRLKLALAQSSANAKKWEVELQTLKNNNARLTAALQESTANVEEWKKQLAAYKEESARLKKRLLDQD----KGGGG---------D--MVAQLTDQLERIRLDNQKKQEEIKNLGSQVEDLQSRDSQTSALQVRIQALEEENHHLTLRMQDSQRQNQEGKSMRDQEHRELIKLQDTVGSKLTELYEIHETIVATLKQESH-
>EOG091F04DW|Biomphalaria_glabrata|HW13_Favorinus_branchialis|TRANSCRIPT
-------------------------------------------------------------------------------------------------------------------------------------------------------------------------N-SLSSIQND---------------------------------------SSSLRERRNSFT--Q--------GG------------------G-VAANPSSEAQLKYENDRLKLALAQSSANAKKWEVELQTLKNNNARLTAALQESTANVEEWKKQLAAYKEESARLKKRLLDQD----KGGGG---------D--MVAQLTDQLERIRLDNQKKQEEIKNLGSQVEEFQSRDSQTSALQVRIQALEEENHHLTLRMQDSQRQNQEGKSTREQEHRELIKLQDTVGTKLTELYEIHETIVATLKHESH-
>EOG091F04DW|Biomphalaria_glabrata|JG15_Favorinus_auritulus|TRANSCRIPT
---------------------------------------------------------------------------------------------------------------------------------------------------VKEMTRQAAQLKQSDMNGGQRTH-SLSSIQND---------------------------------------SSSLRERRNSFT--Q--------GG------------------G-VAANPSSEAQLKYENDRLKLALAQSSANAKKWEVELQTLKNNNARLTAALQESTANVEEWKKQLAAYKEESARLKKRLLDQD----KGGGG---------D--MVAQLTDQLERIRLDNQKKQEEIKNLGSQVEEFQSRDSQTSALQVRIQALEEENHHLTLRMQDSQRQNQEGKSTREQEHRELIKLQDTVGTKLTELYEIHETIVATLKHESHS
>EOG091F04DW|Biomphalaria_glabrata|JG24_Noumeaella_rubrofasciata|TRANSCRIPT
------------------------------------------------------------------------------------------------------------------------------------------------------------------------TN-SLSSIQND---------------------------------------SGGLRERRNSFT--Q----GGGAGS--TN--------------G-VSPNPSSEAQLKYENDRLKLALAQSSANAKKWEVELQTLKNNNARLTAALQESTANVEEWKKQLAAYKEESARLKKRLLDQD----KGGGG---------D--MVAQLTDQLERIRLDNQKKQEEIKNLGSQVEELQSRDSKTSVLQARIQALEEENHHLNLRMQDSQRQNQEGKSMRDQEHRDLIKLQDTVGTKLTELYEIHETILATLKQESH-
>EOG091F04DW|Biomphalaria_glabrata|NC05_Hermissenda_crassicornis|TRANSCRIPT
-----------------------------------------------------------------------------------------------KAIVNSTITPNMTFTKTSQKFGQWSDPRANTVYGLGFASEQDLTKFIEKFKEVKEMTRQVAQLKQSDMNGGVDSHPTSPQPSN----------------------------------------RQPLHQR---------GGGGGGAGG--TN--------------G-VTINPSSEAQLKYENDRLKLALAQSSANAKKWEVELQTLKNNNARLTAALQESTSNVEEWKKQLAAYKEESARLKKRLLDQD----KGGGG---------D--MVAQLTDQLERIRLDNQKKQEEIKGLGSQVEDLQARDSKTSALQVRIQALEEENHHLTLRMQDSQRQNQEGKSMRDQEHRDLIKLQDTVGSKLTELYEIHETIVATLKHESNS
>EOG091F04DW|Crassostrea_gigas|JG21_Limenandra_confusa|TRANSCRIPT
------------------------------------------------------------------------------------------------------------------------------------------------------------------------------------------------------------------------------------------------------------------------------------------------------------------------------------------------------------------------------------------------KQEEIKNLGSQIEDLQSRDSQTSALQVRIQALEEENHHLTLRMQDSQRQNQEGKSMRDQEHRDLIKLQDTVGSKLTELYEIHETILATLKHESHS
>EOG091F04DW|Biomphalaria_glabrata|JG20_Learchis_evelinae|TRANSCRIPT
------------------------------------------------------------------------------------------------------------------------------------------------------------------------------------------------------------------------------------------------------------------------------------------------------------------------------------------------------------------------------------------------KQEEIKNLGSQVEELQSRDSQTSALQVRIQALEEENHHLTLRMQDSQRQNQEGKLMRDQEHRDLIKLQETVGTKLTELYEIHETILATLKQESH-
>EOG091F04DW|Biomphalaria_glabrata|HW17_Hermissenda_crassicornis|TRANSCRIPT
-----------------------------------------------------------------------------------------------KAIVNSTITPNMTFTKTSQKFGQWSDPRANTVYGLGFASEQDLTKFIEKFKEVKEMTRQVAQLKQSDMNGGQRTN-SLSSIQND---------------------------------------SGSLRERRNSFT--Q--------GG--GG--------------G---GGGAGEAQLKYENDRLKLALAQSSANAKKWEVELQTLKNNNARLTAALQESTSNVEEWKKQLAAYKEESARLKKRLLDQD----KGGGG---------D--MVAQLTDQLERIRLDNQKKQEEIKGLGSQVEDLQARDSKTSALQVRIQALEEENHHLTLRMQDSQRQNQEGKSMRDQEHRDLIKLQDTVGSKLTELYEIHETIVATLKHESN-
>EOG091F04DW|Biomphalaria_glabrata|HW16_Hancockia_cfuncinata|TRANSCRIPT
-----------------------------------------------------------------------------------------------KAIVNSTITPNMTFTKTSQKFGQWSDPRANTVYGLGFASEQDLTKFIEKFKEVKEMTRQAAQLKQSEMNGGSDSHPTSPNPSND---------------------------------------SGSLRERRNSFT--Q-------GGG--SN--------------G-PTLNPSTEAQLKYENDRLKLALAQSSANAKKWEVELQTLKNNNARLTAALQESTANVEEWKKQLAAYKDESVRLKKRLLDQD----KGGGG-----------------------------------------------------------------------------------------------------------------------------
>EOG091F04DW|Crassostrea_gigas|JG17_Hancockia_uncinata|TRANSCRIPT
--------------------------------------------------------------------------------------------------------------------------------------------------------------------------------QND---------------------------------------SGSLRERRNSFT--Q-------GGG--SN--------------G-PTLNPSTEAQLKYENDRLKLALAQSSANAKKWEVELQTLKNNNARLTAALQESTANVEEWKKQLAAYKDESVRLKKRL------------------------------------------------------------------------------------------------------------------------------------------
>EOG091F04DW|Biomphalaria_glabrata|JG08_Dendronotus_venustus|TRANSCRIPT
-----------------------------------------------------------------------------------------------KAIVNSTITPNMTFTKTSQKFGQWSDPRANTVYGLGFASEQDLSKFIEKFKEVKEMTRQAAQLKQSEMNGGSDSHPTSPQPSND---------------------------------------SGSLRERRNSFT--Q--------P---AN--------------G-QPANPSTEAQLKYENDRLKLALAQSSANAKKWEVELQTLKNNNARLTAALQESTANVEEWKKQLAAYKEESARLKKRLLDQD----KGGGGGG-------DTLMVAQLTDQLERIRLDNQKKQEEMKSLEMRVEDMASRDSQTSSLLARIQALEEENHHLSLKSQDSQRQNQEGRSTREQEHRELIKLQDTVGAKLTELYEIHETVLATLKHESN-
>EOG091F04DW|Biomphalaria_glabrata|HW18_Janolus_cristatus|TRANSCRIPT
-----------------------------------------------------------------------------------------------KAIVNSTITPNMTFTKTSQKFGQWSDPRANTVYGLGFASEQDLTKFIEKFKEVKEMTRQVAQMKQSDMNGGVDSHPTSPQPQND---------------------------------------SGSLRERRNSFT--Q----G----N--SN--------------G-VIPNPSTEAQLKYENDRLKLALAQSSANAKKWEVELQTLKNNNARLTAALQESTANVEEWKKQLAAYKEESARLKKRLLDQD----KGGGGGG-------DTLMVAQLTDQLERIRLDNQKKQEEIKNLGSQVEDLSSRESQTAVLQARIQALEEENHHLTLKMQDSLRQTQEGKSSRDQEHRELIKRQEEMGAKLAELLDYNETTIATLKHESN-
>EOG091F04DW|Biomphalaria_glabrata|JG19_Janolus_barbarensis|TRANSCRIPT
------------------------------------------------------------------------------------------------------------------------------------------------------------------------------------------------------------------------------------------------------------------------------------------------------------------------------------------------------------------GGSG-----DTLMVAQLTDQLERIRLDNQKKQEEIKNLGSKV-----------------------------------------------------------------------------------
>EOG091F04DW|Biomphalaria_glabrata|NC01_Armina_californica|TRANSCRIPT
-------------------------------------------------------------------------------------------------------------------------------------------------------------------------------------------------------------------------------------------------------------------------------------------------------------------------------------------------------------------GAG-----DTLMVAQLTDQLERIRLDNQKKQEEIKNLGSQIEDMSSRESQTSLLQARIQGLEEENHHLSLKMQDSQRQNQEGKSVRDQEHRDLIKLQETVGSKLTELYEIHETVMATLKHESN-
>EOG091F04DW|Biomphalaria_glabrata|NC02_Bathydoris_clavigera|TRANSCRIPT
-----------------------------------------------------------------------------------------------KAIVNSTITPNMTFTKTSQKFGQWSDPRANTVYGLGFSSEQELTKFIEKFKEVKELTRQAVQMTQGEMNGGVDSH-SHPNPRNE---------------------------------------SGNLRERRNSFT--Q--------GG--SN--------------G-LPPNPSTEAQLKYENDRLKLALAQSSANAKKWEVELQTLKNNNARLTAALQESTANVEEWKKQLAAYKEESVRLKKRVLEQD----KSGGAV-DN-----V--VMMQLNDQVERLNLDNVKKKDEISQLNIQ------------------------------------------------------------------------------------
>EOG091F04DW|Biomphalaria_glabrata|JG25_Palisa_papillata|TRANSCRIPT
-------------------------------------------------------------------------------------------------------------------------------------------------------------------------N-SLSSIQND---------------------------------------SGSLRERRNSFT--Q-----GGGGGGGTN--------------G-VSPNPSSEAQLKYENDRLKLALAQSSANA-------------------------------------------------------------------------------------------------------------------------------------------------------------------------------------------
>EOG091F04DW|Biomphalaria_glabrata|HW01_Armina_tigrina|TRANSCRIPT
-----------------------------------------------------------------------------------------------------------------------------------------------------------------------RTN-SLSSIQND---------------------------------------SGSLRERRNSFT--Q-----GGGGG--SN--------------GAPSPNPSTEAQLKYENDRLKLALAQSSANAKKWEVELQTLKNNNARLTA------------------------------------------------------------------------------------------------------------------------------------------------------------------------
>EOG091F04DW|Biomphalaria_glabrata|NC04_Fiona_pinnata|TRANSCRIPT
-----------------------------------------------------------------------------------------------------------------------------------------------------------------------RTN-SLSSIQND---------------------------------------SGSLRERRNSFT--Q-----GGGGS--SN--------------G-QSGNPNSEAQLKYENDRLKLALAQSSANAKKWELELQTLKNNNARLTAALQESTANVEEWKKQLAAYKEESSRLKKRLLDQD----KGGG----------E--MVVQLTDQLERIRLDNQKKQEEIKTLGSKMEEMSSRDSQTSTLQARIQALEEENHKLSLRLQDSQRLKQEGDSMRD-------------------------------------
>EOG091F04DW|Biomphalaria_glabrata|NC06_Pleurobranchaea_californica|TRANSCRIPT
-----------------------------------------------------------------------------------------------KAIVNSTITPSMTFTKTSQKFGQWSDPRANTVYGLGFSSEQDL-----KFKEVKELTRQAAQSK-TEINGG-ENHPASPQPSPN---------------------------------------RQTLHQRTNSLSSIQ--------GG--SN--------------G-LPPNPSTEAQLKYENDRLKLALAQSSANAKKWEIELQTLKNNNARLTAALQESTANVEEWKKQLAAYKEESVRLKKRVLDQD----KG--------------------------------------------------------------------------------------------------------------------------------
>EOG091F04DW|Biomphalaria_glabrata|HW19_Polycera_quadrilineata|TRANSCRIPT
-----------------------------------------------------------------------------------------------KAIINSTITPSMTFTKTSQKFGQWSDPRANTVYGLGFGSEQELTKFIEKFKEVKEMTRQAAQMK-AELNGGVDSHPTSPQPSND---------------------------------------SGGYRERRNSFT--Q--------SG--SN--------------G-LPPNPSTEAQLXYENDRLKLALAQSSANAKKWEVELQTLKNNNARLTAALQESTANVEEWKKQLAAYKEESVRLKKRVLDQD----KGGGPG-ES-----T--MVAQMSEQIDRLKMDNHKKLEEIRGLNSQVEELSAQDAQTSVLQVRIQTLEGENHSLSIKVQDLQRQLHQLKSSRDQEQQQILKLQDNMGSKLTELYEAHEIIMATIKQESTS
>EOG091F04DW|Biomphalaria_glabrata|HW04_Calmella_cavolinii|TRANSCRIPT
------------------------------------------------------------------------------------------------------------FTKTSQKFGQWSDPRANKVYGLGFSSEQDLTKFVEKFKEIKELTRQAAQLRQQQLQQLQQQQ-QHAEVNND---------------------------------------SGSLRERRNSFT--Q--------GG--SN--------------G-LPANASSEAQLKYENDRLKLALAQSSANAKKWEVELQTLKNNNARLTAALQESTTNVEEWKKQLAAYKDESMRLKKKLLDQD----KGGGGGGGGSN---DPLMVAQLTDQVEKIRLDNQNKQEDIKRLTNQIQELTSREGQVASLQERIQALEEDNHALSLQLQDSQRQLVEVRGSRDQDTRDLMALQEVFGAKIAELYETHETAVSLLRKESH-
>EOG091F04DW|Biomphalaria_glabrata|HW07_Cuthona_caerulea|TRANSCRIPT
-----------------------------------------------------------------------------------------------------------------------------------------------------------------------------------------------------------------------------------------------------SN--------------G-QQANPNTEAQLKYENDRLKLALAQSSANAKKWELELQTLKNNNARLTAALQESTANVEEWKKQLAAYKEESSRLKKRLLDQD----KGGG----------E--MVAQLTDQLERIRLDNQKKQEEIKTLGSKVEEFAKHDAQSSTLQARIQALEEENHNLSLRLQDSQRLKQEGDSMREQEHRDLKRLQGSMGTKLQELYEVHETLMATLNHESNS
>EOG091F04DW|Crassostrea_gigas|HW11_Eubranchus_exiguus|TRANSCRIPT
-------------------------------------------------------------------------------------------------------------------------------------------------------------------------------------------------------------------------------------N--G--------QP------------------Q-PAGNPNAEAQLKYENDRLKLALAQSSANAKKWELELQTLKNNNARLTAALQESTANVEEWKKQLAAYKEENSRLKKRLLEQD----KGGG----------D--MVVQLTDQLERIRLDNQKKQDEIKSLSTRLDTASSRESQTSTLQARIQQLEEENHQLTVRVQDSQRVNQEGQAIRDQEHRDLIKQQGNMGNKLQELYEIHETLMATLKHESNS
>EOG091F04DW|Biomphalaria_glabrata|JG32_Unidentia_angelvaldesi|TRANSCRIPT
------------------------------------------------------------------------------------------------------------------------------------------------------------------------------------------------------------------------------------------------------------------------------------------------------------------------------------------------------------------------------MVAQLTDQLERIRLDNQKKQEEIKNLGSQLEEVTTRESQTAVLQARIQILEEENHHLTIKMQDSQRQNQEGKSMREQE-----------------------------------
>EOG091F04DW|Biomphalaria_glabrata|HW09_Doto_sp|TRANSCRIPT
------------------------------------------------------------------------------------------------------------------------------------------------------------------------------------------------------------------------------------------------------------------------------------------------------WEVELQTLKNNNARLTAALQESTSNVEEWKKQLAAYKEESSRLKKRLLDQD----KGGGG---------DNLMMAQLTDQLERIRLDNQNKQEEIKTLESKMNEMAARDSQNSSLLARIQSLEEENHHLSLRVQDSQRQSQEGRSLRDQEQKDLIKLQETMGNKLTELYELHETVLATLKHESNS
>EOG091F04DW|Biomphalaria_glabrata|JG22_Lomanotus_vermiformis|TRANSCRIPT
-----------------------------------------------------------------------------------------------------------------------------------------------------------------------------------------------------------------------------------------------------------------------------------------------------------------------------------------------------------------------------------------------------------------------------------NHHLSLKMQDSQRQSQEGKSWREQEHRELIKLQDTMGAKLTELYEIHETVIAALKHESH-
>EOG091F04DW|Crassostrea_gigas|NC03_Doris_kerguelenensis|TRANSCRIPT
--------------------------------------------------------------------------------------------------------------------------------------------------------------------------------SPN---------------------------------------RQSLHQRTNSLSSIQ--------G----S--------------N-GLASNTAEAQLKYENDRLKLALAQSSANAKKWEVELSTLKNNNARLTAALQESTANVEEWKKQLAAYKEESSRLKKRVAEME----SGGGG---------DGRAVSQMTEQLDRLKLDSHNKQEEIARLTAQLQDLMARENLTTSLQARIQSLEEENHTVTLRLQDCQRQLQECRGSREQEGRELLRLQEALGARITELYEVHENIVATMKRESSS
>EOG091F04DW|Crassostrea_gigas|CGI_10017198
MSDSTSVLSHGPLRSTDSVVQFRLGDFGSMDDDVFDDWTDVTVKEQPIFTTKAHVFQIDPETKKNWIPASKSAVSVSYYYDTTRNTYRIISVDGSKAIVNSTITPGMTFTKTSQKFGQWSDPRANTVYGLGFSSEQDLQKFIEKFKEVKEMTRQVVNQT-PPIPPS-TNQNSTSQVNGNEESHSSSSKHANSSQPRQFLHHRSSSLSAMQGSDTSSKQDANLRERRNSFN--S--------SP------------------N-NSSNNASESQLKYENDRLKLALAQSSTNAKKWEVELQTLKNNNSRLTAALQESTTNVEEWKKQLAAYKEESAKMKKKVEQ---------------VAALQT--ELQQLTERLERVQLDNQDKQDEINQLSLRMSELSARETQSSTLQSRCKKLEDENDHLKLKVEDLQRQLTERNMSHDQENSELLRLEDQLGNKVTELYEIHEQIISLIRKESHS
>EOG091F04DW|Crassostrea_gigas|HW10_Embletonia_pulchra|TRANSCRIPT
--------------------------------------------EQPIFSTKAHVFQIDAGTKKDWVPASNSSVSVSYYYDSTRNTYRIISVDGSKAIVNSTITPNMTFTKTSQKFGQWSDPRANTVYGLGFASEQDLTKFIEKFKEVKEMTRQ-------------------------------------------------------------------------------------------------------------------------------------------------------------------------------------------------------------------------------------------------------------------------------------------------------------------------------------
>EOG091F04DW|Crassostrea_gigas|HW20_Spurilla_neapolitana|TRANSCRIPT
--------------------------------------------EQPIFSTKAHVFQIDAGTKKDWVPASSSSVSVSYYYDSTRNTYRIISVDGSKAIVNSTITPNMTFTKTSQKFGQWSDPRANTVYGLGFSSEQDLTKFIEKFKEVKEMTRQAAQQ---------------------------------------------------------------------------------------------------------------------------------------------------------------------------------------------------------------------------------------------------------------------------------------------------------------------------------
>EOG091F04DW|Crassostrea_gigas|JG12_Dondice_parguerensis|TRANSCRIPT
----------------------------------------------------------------------------------SRNTYRIISVDGSKAIVNSTITPNMTFTKTSQKFGQWSDPRANTVYGLGFASEQDLSKFIEKFKEVKEMTRQ-------------------------------------------------------------------------------------------------------------------------------------------------------------------------------------------------------------------------------------------------------------------------------------------------------------------------------------
>EOG091F04DW|Crassostrea_gigas|HW03_Berthella_plumula|TRANSCRIPT
-----------------------------------------------------------------WVPASKTAVSVSYYYDSTRNTYRIISVDGSKAIVNSTITPNMTFTKTSQKFGQWSDPRANTVYGLGFTSELDLTKFIDKFKEVKELTRQ-------------------------------------------------------------------------------------------------------------------------------------------------------------------------------------------------------------------------------------------------------------------------------------------------------------------------------------
>EOG091F04DW|Crassostrea_gigas|JG26_Phestilla_sp|TRANSCRIPT
-------------------------------------------------STKAHVFQIDAGTKKDWVPASNSSVSVSYYYDSTRHTYRIISVDGSKAIVNSTITPSMTFTKTSQKFGQWSDPRANTVYGLGFASEQDLTKFIEKFKEVKEMTRQ-------------------------------------------------------------------------------------------------------------------------------------------------------------------------------------------------------------------------------------------------------------------------------------------------------------------------------------
>EOG091F04DW|Crassostrea_gigas|JG27_Phidiana_lynceus|TRANSCRIPT
--------------------------------------------------------------------------------------YRIISVDGSKAIVNSTITPNMTFTKTSQKFGQWSDPMANTVYGL-------------------------------------------------------------------------------------------------------------------------------------------------------------------------------------------------------------------------------------------------------------------------------------------------------------------------------------------------------------
>EOG091F04DW|Crassostrea_gigas|HW21_Tritonia_manicata|TRANSCRIPT
--------------------------------------------EQPVWTTRAQVFEIDRTTKTSWIPCTKQTVSISFYHDPNRQTYRIISVDGSKAIINSTITPNMVFTKTAQKFGQWSDPKAGTIYGVGFPNEDDLSKFAETFKEAKGSV------K-SLDNKQ-ENNSASQTPSAQ---------------------------------------NGTVSQSIIRSSSMN--------SN--GSTGSANQEEVSSTTNGSKVSSSSMDAQLKYENDKLKLALAQSSANAKKWETELQNLRNNNARLTTALQESTSNVEEWKKQLLMYKEENSHLRSRVQELEFLQKESGKSV-GNISQLES--EKLSLEHKVVTLEKSLEQQSQEIAGMTLQLSELQ-------------------------------------------------------------------------------
>EOG091F04DW|Lottia_gigantea|LotgiG127578
--------------------------------------------EQPLFSTKAHVFQIDPDTKKNWIPASKLAINVSYYYDNGRNSYRIVGVDGSKALVNSVITPNMTFTKTSQKFGQWLDPRSSIVYGLGFPTEQDLTKFIEKFKEIKELTRQSSAQPIQEINGS-ENHL---DTSHH---------------------------------------NTAQHSRNSSISSVQ--------V----S--------------I-MIMINQTEVQLKYENDRLKLALAQSSGNAKKWEVELQTLKNNNARLTAALQESTSNVDEWKKQLASYKEDCTRLKAKVRY----------------------------------------------------------------------------------------------------------------------------------------
>EOG091F04DW|Biomphalaria_glabrata|JG07_Cuthona_albocrusta|TRANSCRIPT
--------------------------------------------------------------------------------------------------------------------------RANTVYGLGFASEQDLTKFIEKFKEVKEMTRQAAHHKQPDMNGGGADS-IPSSPQ--------------------------------------------------------------------------------------------------------------------------------------------------------------------------------------------------------------------------------------------------------------------------------------------------------------
