# Supplementary material for: Transcriptomics provides a robust framework for the relationships of the major clades of cladobranch sea slugs (Mollusca, Gastropoda, Heterobranchia), but fails to resolve the position of the enigmatic genus Embletonia
Source: BMC Ecol Evol. 2021 Dec 28;21:226. doi: 10.1186/s12862-021-01944-0 (PMC8895541; doi:10.1186/s12862-021-01944-0)
Supplement: Supplementary file 6 — Additional file 6. Archive S4: Unmasked multiple sequence alignments on amino acid level including Doris kerguelenensis and Calmella cavolini prior to the removal of outliers. [file 12862_2021_1944_MOESM6_ESM.zip › Archive_S4/Alignments/EOG091F037V.aa.fasta]

>EOG091F037V|Biomphalaria_glabrata|BGLTMP008215
MDIPERHNYSVLTTANIRGHVSGFDDMGSPSSQELMSFD----PDDDAMFYQGTPCYFSADLKEAMSYEVDPDSTPTWSSSDAYEDYESNIVSTDEVFCTVNTRHGLEEEQPRNKRVPSNVDVNFHNGILDSNGEIKGFGSE-TTGKQI-HQYVAVPI--QSPSK---MPQI----------LPRQSITS--------QIMNSSVRPQIIQVDATSPFSARKRASDF-LDG-DFGEGKRSKKGDKGGKGLRHFSMKVCEKVQTKGVTSYNEVADELVGEFSEP-HNLLSAA-D----AVTPYDQKNIRRRVYDALNVLMAMNIISKEKKEIRWIGLPTNSAQECQHLE-----------------------QIAFKNLVQRNRDLERTQGPPAPNSAIQLPFIIVNTSKKTVIDCSISNDKYEYLFKFDNTFEIHDDIEVLKR---MGMAFGLERGQCTQQDITRASKMVPKSLEPYVLDMANNSTPFQ-STAVRPIDPSSATAQQA---R----YQQSTSS--SAYY---GIPDSSDREVMSALSRQSSS--GSYDQNSRAATDTPSVYSDDDDSGSDRSSPVDLG
>EOG091F037V|Biomphalaria_glabrata|HW09_Doto_sp|TRANSCRIPT
-------------------------------------------------------------------------------------------------------------------------------GIISANGEIKGFSD--QSSSKQ-IQLVAVPIQ-QSPHK---MSPQ----NQHLLPKPSMPTPQ--------QIMASPVRPQVIQVDATSPWSARKRMSDF-MDA-EFADGKRGKKVDKSGKGLRHFSMKVCEKVQAKGVTSYNEVADELVAEFSDPTSVV---A-D----SVTPYDQKNIRRRVYDALNVLMAMNIISKEKKEIRWIGLPVNSAQECQHLE-----------------------QIAFKNLVQRNRDLEKAQGPPAANSAIQLPFIIVNTSKKTVIDCSISNDKYEYLFKFDNTFEIHDDIEVLKR---MGMAFGLERGHCTPQDLARASKMVPKSLEPYVLEMATSSAPIQ-STAVRPIDPDSAVAQQA---R----YQQQSSS--SANA---SIPFLSGLE-----------------------------------------------
>EOG091F037V|Biomphalaria_glabrata|HW21_Tritonia_manicata|TRANSCRIPT
-------------------------------------------------------------------------------------------------------------------------------GIISANGEIKGFGDH-QSSSKQ-IQLVAVPIQ-QSPNK---MSPL----------KPSLTAAQ--------QIMASPVRPQVIQVDASSPWSARKRVSDF-MDA-EYSDGKRGKKVDKSGKGLRHFSMKVCEKVQMKGVTSYNEVADELVAEFSDPSNMM--SA-D----SVTPYDQKNIRRRVYDALNVLMAMNIISKEKKEIRWIGLPINSAQECQHLE-----------------------QIAFKNLVQRNRDLEKSQGTPAANSAIQLPFIIVNTSKKTVIDCSISNDKYEYLFKFDNTFEIHDDIEVLKR---MGMAFGLERGHCTPQDLARASKMVPKSLEPYVLEMATSSAPIQ-SSAVRPIDPDSATAQQA---R----YQQQSTSGTSI--PYLSVIETSDGEVLNVLSRQSSS--NSFDQNSRTATDTPSVYSGDEETDSNRSSPVDM-
>EOG091F037V|Biomphalaria_glabrata|JG30_Tritonia_festiva|TRANSCRIPT
---------------------------------------------------------------------------------------------------------------------------------------------------------------------------------------------------------------------------------------------------------------------------------------------------------------------------------------------------------------------------------------------------------------------------------------------------------------------------------------KSLEPYVLEMATSSAPIQ-SSAVRPIDPDSATAQQARFVR----YQQQSTSGTSI--PYLSVLETSDGEVLNVLSRQSSS--NSFDQNSRTATDTPSV------------------
>EOG091F037V|Biomphalaria_glabrata|NC07_Tritonia_diomedea|TRANSCRIPT
-------------------------------------------------------------------------------------------------------------------------------GIISANGEIKGFGDH-QSSSKQ-IQLVAVPIQ-QSPNK---MSPL----------KPHLTAAQ--------QIMASPVRPQVIQVDASSPWSARKRVSDF-MDA-EYSDGKRGKKVDKSGKGLRHFSMKVCEKVQMKGVTSYNEVADELVAEFSDPSNMM--SA-D----SVTPYDQKNIRRRVYDALNVLMAMNIISKEKKEIRWIGLPVNSAQECQHLE-----------------------QIAFKNLVQRNRDLEKSQGTPAANSAIQLPFIIVNTSKKTVIDCSISNDKYEYLFKFDNTFEIHDDIEVLKR---MGMAFGLERGHCTPQDLARASKMVPKSLEPYVLEMATSSAPIQ-SSAVRPIDPDSATAQQARFVR----YQQQSTSGTSI--PYLSVLETSDGEVLNVLSRQSSS--NSFDQNSRTATDTPSVYSGDEETDSNRSSPVDM-
>EOG091F037V|Biomphalaria_glabrata|HW18_Janolus_cristatus|TRANSCRIPT
-------------------------------------------------------------------------------------------------------------------------------GIVSANGEIKGFTDH-QSSSKQ-IQYVAVPIQ-PSPGK---MSPM----------KLSL-TTA--------QIMASPVRPQVIQVDASSPWSARKRVSDF-MEA-EYSDGKRGKKVDKSGKGLRHFSMKVCEKVQMKGVTSYNEVADELVTEFSDPTNII--S--D----TVTPYDQKNIRRRVYDALNVLMAMNIISKEKKEIRWIGLPVNSAQECQHLE-----------------------QIAFKNLVQRNRDLEKSQGSPASNSAIQLPFIIVNTSKKTVIDCSISNDKYEYLFKFDNTFEIHDDIEVLKR---MGMAFGLERGQCTPQDLARASKMVPKSLEPYVLEMATSSAPIQ-SSAVRPIDPDSAAAQQA---R----YQQSTSS--SI--PYLSVLEGSDGEVLTALSRQSSS--NSFDQNSRTATDTPSVYSGDEETDSNRSSPVEMG
>EOG091F037V|Biomphalaria_glabrata|JG19_Janolus_barbarensis|TRANSCRIPT
-------------------------------------------------------------------------------------------------------------------------------------------------------------------------------------------------------------------------------------------------------------------------------------------------------------------------------------------------------------------------------------------------------------------------------------------------------------------GLERGQCTPQDLARASKMIPKSLEPYVLEMATSSAPLQ-SSAVRPIDP----------------------------------------------------------------------------------------
>EOG091F037V|Biomphalaria_glabrata|HW16_Hancockia_cfuncinata|TRANSCRIPT
-------------------------------------------------------------------------------------------------------------------------------GIISANGEIKGFSD--QSSSKQ-IQLVAVPIQ-QSPNK---MSPL----------KPSLTAAQ--------QIMASPVRPQVIQVDASSPWSARKRMSDF-MES-EYSDGKRGKKVDKSGKGLRHFSMKVCEKVQMKGVTSYNEVADELVAEFSDPTNMM--SA-D----SVTPYDQKNIRRRVYDALNVLMAMNIISKEKKEIRWIGLPVNSAQECQHLE-----------------------QIAFKNLVQRNRDLEKSQGAPAPNSAIQLPFIIVNTSKKTVIDCSISNDKYEYLFKFDNTFEIHDDIEVLKR---MGMAFGLERSQCTPQDLARASKMVPKSLEPYVLEMATSSAPIQ-SSAVRPIDPDSATAQQA---R----YQQQSGG--TTSA---GVP-----------------------------------------------------
>EOG091F037V|Biomphalaria_glabrata|JG17_Hancockia_uncinata|TRANSCRIPT
-------------------------------------------------------------------------------------------------------------------------------GIISANGEIKGFSD--QSSSKQ-IQLVAVPIQ-QSPNK---MSPL----------KPSLTAAQ--------QIMASPVRPQVIQVDASSPWSARKRMSDF-MES-EYSDGKRGKKVDKSGKGLRHFSMKVCEKVQMKGVTSYNEVADELVAEFSDPTNMM--SA-D----SVTPYDQKNIRRRVYDALNVLMAMNIISKEKKEIRWIGLPVNSAQECQHLE-----------------------QIAFKNLVQRNRDLEKSQGAPAPNSAIQLPFIIVNTSKKTVIDCSISNDKYEYLFKFDNTFEIHDDIEVLKR---MGMAFGLERSQCTPQDLARASKMVPKSLEPYVLEMATSSAPIQ-SSAVRPIDPDSATAQQA---R----YQQQSGG--TTSA---GVP-----------------------------------------------------
>EOG091F037V|Biomphalaria_glabrata|JG11_Dondice_occidentalis|TRANSCRIPT
----------------------------------------------------------------------------------------------------------------------------------------------------------------------------------------------------------------------------------------------------------------------------------------------------------------------------------------------------------LQ-----------------------QIAFKNLVQRNRDLEKSQGTPAANSAIQLPFIIVNTSKKTVIDCSISNDKYEYLFKFDNTFEIHDDIEVLKR---MGMAFGLERSQCTPQDLARASKMVPKSLEPYVLEMATSSSPVQ-SSGVRPIDPDSAAAQQA---R----Y-----------------------------------------------------------------------
>EOG091F037V|Biomphalaria_glabrata|HW17_Hermissenda_crassicornis|TRANSCRIPT
-------------------------------------------------------------------------------------------------------------------------------GIISANGEIKGFSDH-QSSSKQ-IQFVALPIQ-PSPNK---MSPM----------KPTMTTAQ--------QIMASPVRPQVIQVDATSPWSARKRVSDY-MEA-EYSDGKRGKKVDKSGKGLRHFSMKVCEKVQMKGVTSYNEVADELVAEFSDPSSMM--TG-E----SVTPXDQKNIRRRVYDALNVLMAMNIISKEKKEIRWIGLPVNSAQECQHLE-----------------------QIAFKNLVQRNRDLEKSQGTPAANSAIQLPFIIVNTSKKTVIDCSISNDKYEYLFKFDNTFEIHDDIEVLKR---MGMAFGLERSQCTPQDLARASKMVPKSLEPYVLEMATSSSPVQ-SSGVRPIDPDSAAAQQA---R----YNQQSSS--SLTE---GAAAAADSEILSSLSRQSSS--NSFDQNSRTATNTPSVYSGDEDTDSNRSSPVDMG
>EOG091F037V|Biomphalaria_glabrata|NC05_Hermissenda_crassicornis|TRANSCRIPT
----------------------------------------------------------------------------------------------------------------------------------------------------------------------------------------------------------------------TSPWSARKRVSDY-MEA-EYSDGKRGKKVDKSGKGLRHFSMKVCEKVQMKGVTSYNEVADELVAEFSDPSSMM--TG-E----SVTPYDQKNIRRRVYDALNVLMAMNIISKEKKEIRWIGLPVNSAQECQHLE-----------------------QIAFKNLVQRNRDLEKSQGTPAANSAIQLPFIIVNTSKKTVIDCSISNDKYEYLFKFDNTFEIHDDIEVLKR---MGMAFGLERSQCTPQDLARASKMVPKSLEPYVLEMATNSSPVQ-SSGVRPIDPDSAAAQQA---R----YNQQSSS--SLTE---GAAAAADSEILSSLSRQSSS--NSFDQNSRTATNTPSVYSGDEDTDSNRSSPVDM-
>EOG091F037V|Biomphalaria_glabrata|HW02_Berghia_verrucicornis|TRANSCRIPT
-------------------------------------------------------------------------------------------------------------------------------GIISANGEIKGFSDH-QSSSKQ-IQFVALPIQ-PSPNK---MSPL----------KPTMTTAQ--------QIMASPVRPQVIQVDASSPWSARKRVSDF-MDA-EYSDGKRGKKVDKSGKGLRHFSMKVCEKVQMKGVTSYNEVADELVTEFSDPSSMM--SG-E----SVTPYDQKNIRRRVYDALNVLMAMNIISKEKKEIRWIGLPVNSAQECQHLE-----------------------QIAFKNLVQRNRDLEKSQGTPAANSAIQLPFIIVNTSKKTVIDCSISNDKYEYLFKFDNTFEIHDDIEVLKR---MGMAFGLERSQCTPQDLARASKMVPKSLEPYVLEMATNSTPVQ-SSGVRPIDPDSAAAQQA---R----YNQQSSS--SSST---GAAAAADSEVLSSLSRQSSS--NSFDQNSRTATDTPSVYSGDEETDSNRSSPVDMG
>EOG091F037V|Biomphalaria_glabrata|HW20_Spurilla_neapolitana|TRANSCRIPT
--------------------------------------------------------------------------------------------------------------------------------------------------------------------------------------------------------------------------------------------------------------------------------------------------------------------------LNVLMAMNIISKEKKEIRWIGLPVNSAQECQHLE-----------------------QIAFKNLVQRNRDLEKSQGTPASNSAIQLPFIIVNTSKKTVIDCSISNDKYEYLFKFDNTFEIHDDIEVLKR---MGMAFGLERSQCTPQDLARASKMVPKSLEPYVLEMATNSTPVQ-SSGVRPIDPDSAAAQQA---R----FNQQSSS--SS-------------------------------------------------------------
>EOG091F037V|Biomphalaria_glabrata|JG04_Berghia_stephanieae|TRANSCRIPT
---------------------------------------------------------------------------------------------------------------------------------------------------------------------------------------------------------------------------------------------------------------------------------DELVAEFSDPSSMM--SG-E----SVTPYDQKNIRRRVYDALNVLMAMNIISKEKKEIRWIGLPVNSAQECQHLE-----------------------QIAFKNLVQRNRDLEKSQGTPAANSAIQLPFIIVNTSKKTVIDCSISNDKYEYLFKFDNTFEIHDDIEVLKR---MGMAFGLERSQCTPQDLARASKMVPKSLEPYVLEMATNSTPVL-SSGVRPIDPDSAAAQQA---R----YNQQSSS--SVLE---GAAAAADSEVLSSLSRQSSS--NSFDQNSRTATDTPSVYSGDEETDSNRSSPVDMG
>EOG091F037V|Biomphalaria_glabrata|HW12_Facelina_rubrovittata|TRANSCRIPT
-------------------------------------------------------------------------------------------------------------------------------GIISANGEIKGFGDH-QSSSKQ-IQFLALPIQ-QSPNK---MSPL----------KPTLTTAQ--------QIMASPVRPQVIQVDASSPWSARKRVSEF-MDA-EYSDGKRGKKVDKSGKGLRHFSMKVCEKVQMKGVTSYNEVADELVAEFTEPSSMM--SP-E----GVTAYDQKNIRRRVYDALNVLMAMNIISKEKKEIRWIGLPVNSAQECQHLE-----------------------QIAFKNLVQRNRDLEKSQGTPASNSAIQLPFIIVNTSKKTVIDCSISNDKYEYLFKFDNTFEIHDDIEVLKR---MGMAFGLERSQCTPQDIARASKMVPKSLEPYVLEMATNATPAR-SSGVRPIDPDSAAAQQA---R----YNQQSSS--SSVK---GAAVAADSEILSSLSRQSSS--TSFDQNSRTATDTPSVYSGDEETDSNRSSPVDM-
>EOG091F037V|Biomphalaria_glabrata|HW05_Caloria_elegans|TRANSCRIPT
------------------------------------------------------------------------------------------------------------------------------------------------------------------------QPSL----------LPKPSLTQ--------QIMASPVRPQLIQVDASSPWSARKRVSDY-MDT-EYSDGKRGKKVDKSGKGLRHFSMKVCEKVQMKGVTSYNEVADELVAEFSEPSSML--SP-E----AVTAYDQKNIRRRVYDALNVLMAMNIISKEKKEIRWIGLPVNSAQECQHLE-----------------------QIAFKNLVQRNRDLEKSQGTPASNSAIQLPFIIVNTSKKTVIDCSISNDKYEYLFKFDNTFEIHDDIEVLKR---MGMAFGLE-------------------------------------------------------------------------------------------------------------------------------------
>EOG091F037V|Biomphalaria_glabrata|HW13_Favorinus_branchialis|TRANSCRIPT
-------------------------------------------------------------------------------------------------------------------------------GIISANGEIKGFGD--QSSSKQ-IQFVALPIG-------------KLEGQPSLLPKPSLTTAQ--------QIMASPVRPQVIQVDASSPWSARKRVSDF-MDA-EYSDGKRGKKVDKSGKGLRHFSMKVCEKVQMKGVTSYNEVADELVSEFSEPSNLM--SP-E----SVTAYDQKNIRRRVYDALNVLMAMNIISKEKKEIRWIGLPVNSAQECQHLE-----------------------QIAFKNLVQRNRDLEKSQGTPAANSAIQLPFIIVNTSKKTVIDCSISNDKYEYLFKFDNTFEIHDDIEVLKR---MGMAFGLERSQCTPQDLARASKMVPKSLEPYVLEMATSSTPVR-PSGVRPIDPDSAVAQQA---R----YSQQSSS--SS-------------------------------------------------------------
>EOG091F037V|Biomphalaria_glabrata|HW10_Embletonia_pulchra|TRANSCRIPT
-------------------------------------------------------------------------------------------------------------------------------GIISANGEIKGFGDHQQSSSKQ-IQLVAVPIQ-QSPNK---MSPL----------KPTLTTAQ--------QIMASPVRPQVIQVDASSPWAARKRVSDF-MDA-EFSDGKRGKKVDKSGKGLRHFSMKVCEKVQMKGVTSYNEVADELVAEFSDPSNLM--SP-D----SVTPYDQKNIRRRVYDALNVLMAMNIISKEKKEIRWIGLPVNSAQECQHLE-----------------------QIAFKNLVQRNRDLEKSQGAPAANSAIQLPFIIVNTSKKTVIDCSISNDKYEYLFKFDNTFEIHDDIEVLKR---MGMAFGLERGQCTQQDLARASKMVPKSLEPYVAEMATSSAPLQ-SSAVRPIDPDSAAAQQA---R----YHQQSAS--SI--PYLGVLESSDGEVLTALSRQSSS--NSFDQNSRTATDTPSVYSGDEDTDSNRSSPVDM-
>EOG091F037V|Biomphalaria_glabrata|NC01_Armina_californica|TRANSCRIPT
-------------------------------------------------------------------------------------------------------------------------------------------------------------------------------------------------------------------------------------------------------------------------------VADELVAEFSDPSNMM--SP-D----SVTPYDQKNIRRRVYDALNVLMAMNIISKEKKEIRWIGLPVNSAQECQHLE-----------------------QIAFKNLVQRNRDLEKSQGPPAANSAIQLPFIIVNTSKKTVIDCSISNDKYEYLFKFDNTFEIHDDIEVLKR---MGMAFGLERGQCTPQDLARASKMVPKSLEPHVIEMATSSPPLQ-SSAVRPIDPDSATAQQA---R----FQQQSTSGTSI--PFLSVLEGSDGEVLKVLSRQSSS--NSFDQNSRTATNTPSVYSGDEETDSNRSSPVDM-
>EOG091F037V|Biomphalaria_glabrata|HW01_Armina_tigrina|TRANSCRIPT
----------------------------------------------------------------------------------------------------------------------------------------------------------------------------------------------------------------------------------------------------------------------------------------------------D----SVTPYDQKNIRRRVYDALNVLMAMNIISKEKKEIRWIGLPVNSAQECQHLE-----------------------QIAFKNLVQRNRDLEKSQGPPAANSAIQLPFIIVNTSKKTVIDCSISNDKYEYLFKFDNTFEIHDDIEVLKR---MGMAFGLERGQCTPQDLARASKMVPKSLEPHVIEMAASSSPIQ-SSAVRPIDPDSATAQQA---R----FQQQTASGTSI--PYLSVLEGSDGEVLKVLSRQSSS--NSFDQNSRTATDTPSVYSGDEETDSNRSSPVDM-
>EOG091F037V|Biomphalaria_glabrata|JG08_Dendronotus_venustus|TRANSCRIPT
--------------------------------------------------------------------------------------------------------------------------------------------------------------------------------------------------------------------------------------------------------------------------------------------------------------DQKNIRRRVYDALNVLMAMNIISKEKKEIRWIGLPINSAQECQHLE-----------------------QIAFKNLVQRNRDLEKTQGPPAANSAIQLPFIIVNTSKKTVIDCSISNDKYEYLFKFDNTFEIHDDIEVLKR---MGMAFGLERGQCTPQDVARASKMVPKSLEPYVLEMASTA-PIQ-SSAVRPIDPDSATAQQA---R----SSSGTSI--PYLH---ALDGSADGEVLKALSRQSSF--NSFDQNSRTATDTPSVYSGDEETDSNRSSPVDMG
>EOG091F037V|Biomphalaria_glabrata|JG10_Dirona_picta|TRANSCRIPT
-------------------------------------------------------------------------------------------------------------------------------------------------------------------------------------------------------------------------------------------------------------------------------------------------------------------------------------------------------------EKQKRIERIKHKTHQLQELILQQIAFKNLVQRNRDLEKSQGPPAANSAIQLPFIIVNTSKKTVIDCSISNDKYEYLFKFDNTFEIHDDIEVLKR---MGMAFGLERSQCTPQDLVRASKMVPKSLEPYVLEMATSSAPIQ-SSAVRPIDPDSAAAQQA---R----YQQQSTS--S--------------------------------------------------------------
>EOG091F037V|Biomphalaria_glabrata|NC06_Pleurobranchaea_californica|TRANSCRIPT
T------------------------------------------------------------------------------------------------------------------------------------------------------------------------------DQPHLLPKPAL-TSQ--------QIMTSPVRPQVIQVDASSPWSARKRASDF-IDQ-EYSDGKRGKKADKVGKGLRHFSMKVCEKVQNKGVTTYNEVADELVAEFSDPRHVLISNA-E----PVTPYDQKNIRRRVYDALNVLMAMNIISKEKKEIRWIGLPTNSAQECQHLE-----------------------QIAFKNLVQRNRDLEKSQGPPASNSAIQLPFIIVNTSKKTVIDCSISNDKYEYLFKFDNTFEIHDDIEVLKR---MGMAFGLERGQCTPQDLARATKMIPKSLEPYVLEMAKNSTPLQ-SSAVKPIDPSSATAQQA---R----YQQQSAS--TSSNPYLSNLEAPDKEV-SLLSRQSSS--GSFDQNSRTATDTPSVYSGDDDSDSDPSSPVDM-
>EOG091F037V|Biomphalaria_glabrata|JG23_Melibe_leonina|TRANSCRIPT
------------------------------------------------------------------------------------------------------------------------------------------------------------------------------------------------------------------------------------------------------------------------------------------------------------------------------------------------------------------------------------IAFKNLVQRNRDLEKSQGAPAPNSAIQLPFIIVNTSKKTVIDCSISNDKYEYLFKFDNTFEIHDDIEVLKR---MGMAFGLERGQCMEQDIVRASKMVPKSLEPYVLEMASSA-PIQ-SSAVRPIDPDSATAQQA---RYQQQSGSSTTI--PYIG---SLEGAADSEVLKALSRQSSS--NSFDQNSRTATDTPSVYSGDEETDSNRSSPVDM-
>EOG091F037V|Biomphalaria_glabrata|HW19_Polycera_quadrilineata|TRANSCRIPT
-------------------------------------------------------------------------------------------------------------------------------GIIRPNGEIKGFGDHPSTSKQH-IQLV------------------QMLEQPHLLPKPSLTATQ--------QIMASPVRPQVIQVDASSPWSARKRASDY-LDV-EFADVKRGKKGDKVGKGLRHFSMKVCEKVQMKGVTSYNEVADELVAEFTDPSLLM--AP-D----AVMPYDQKNIRRRVYDALNVLMAMNIISKEKKEIRWIGLPTNSAQECKHLE-----------------------QIAFKNLVQRNRDLEKSQGAPAPNSAIQLPFIIVNTSKKTVIDCSISNDKYEYLFKFDNTFEIHDDIEVLKR---MGMAFGLERGQCSEQDLTRASKMVPKSLEPYVLDMAQGSLPVQ-SSAVRPIDPESLAAQQA---R----YQEQASA---V--PTPTFLSALDSEVITALSRQSST--GSYDQNSRTATDTPSVYSGDEDTDSDRSSPVDMG
>EOG091F037V|Biomphalaria_glabrata|NC04_Fiona_pinnata|TRANSCRIPT
----------------------------------------------------------------------------------------------------------------------------------------------------------------------------------------------------------SPVRPQMIQVDATSPWSARKRVAEI---S-ELNDGKRGKKVDKSGKGLRHFSMKVCEKVQMKGVTTYNEVADELVAEFSDPPSMV--S--------------------------------------------------------LQ-----------------------QIAFKNLVQRNRDLEKSQGSPASNSAIQLPFIIVNTSKKTVIDCSISNDKYEYLFKFDNTXXXXXXXXXXXXXXXMGMAFGLERSQCTPHDLARAAKMVPKSLEPYVLEMATSSTPMQ-STGVRPIEPDSVAAQQA--------------------------------------------------------------------------------
>EOG091F037V|Crassostrea_gigas|JG21_Limenandra_confusa|TRANSCRIPT
------------GSPLRM----------SPGAPSKAGSS----QEEIIQFYKES---------------------------------------------------GLDSLAKDM-------------GIISATGEIKGFSD--QSSSKQ-IQFVALPIQ-PSPNK---MSPLKLEGQPNLLPKPTMTTAQ--------QIMASPVRPQVIQVDATSPWSARKRVSDY-MDA-EYSDGKRGKKVDKSGKGLRHFSMKVCEKVQMKGVTSYNEVADELVAEFSDPASIM--TG-E----AVTAYDQKNIRRRVYDALNVLMAMNIISKEKKEIRWIGLPVNSAQECQHLEVEKQKRLERIKHKTHQLQELILQQIAFKNLV----------------------------------------------------------------------------------------------------------------------------------------------------------------------------------------------------------------
>EOG091F037V|Crassostrea_gigas|JG12_Dondice_parguerensis|TRANSCRIPT
------------GSPLHV----------SPGTPSKAGSS----KEEIIQFYKES---------------------------------------------------GLDSLAKDM-------------GIISANGEIKGFSDH-QSSSKQ-IQFVALPIQ-PSPNK---MSPLKIEGQPNLLPKPSMTTAQ--------QIMASPVRPQVIQVDATSPWSARKRVSEY-MDA-EFSDGKRGKKVDKSGKGLRHFSMKVCEKVQMKGVTSYNEVADELVAEFSDPTSML--TG-E----SVTPYDQKNIRRRVYDALNVLMAMNIISKEKKEIRWIGLPVNSAQECQHLEVEKQKRIERIKHKTHQL------------------------------------------------------------------------------------------------------------------------------------------------------------------------------------------------------------------------------
>EOG091F037V|Crassostrea_gigas|JG16_Flabellina_iodinea|TRANSCRIPT
---------------------------------------------------KES---------------------------------------------------GLDSLAKDI-------------GIISANGEIKGFSDH-QSSSKQ-IQLVAVPIQ-QSPNK---MSPLKLESQPNLLPKPSLTTAQ--------QIMASPVRPQVIQVDASSPWSARKRVSDF-MDA-EYSDGKRGKKVDKSGKGLRHFSMKVCEKVQMKGVTSYNEVADELVAEF-------------------------------------------------------------------------------------------------------------------------------------------------------------------------------------------------------------------------------------------------------------------------------------------------------------------
>EOG091F037V|Crassostrea_gigas|NC08_Tritonia_hamnerorum|TRANSCRIPT
------------GSPLRV----------SPGTPSKAGSS----KEEIIQFYKES---------------------------------------------------GLDSLAKDV-------------GILSANGEIKGFGDH-QSSSKQ-IQLVAVPIQ-QSPSK---MSPLKLDNQPNLLPKPSLTAAQ--------QIMASPVRPQVIQVDASSPWSARKRVSDF-MDA-EYSDGKRGKKVDKSGKGLRHFSMKVCEKVQAKGVTSYNEVADELVAEFSDPSNMM--SP-D----SVTPYDQKNIRRRVYDALNVLMAMNIISKEKKEIRWIGLPVNSAQECQHLEVEKQKRIERIKHKTHQL------------------------------------------------------------------------------------------------------------------------------------------------------------------------------------------------------------------------------
>EOG091F037V|Crassostrea_gigas|JG24_Noumeaella_rubrofasciata|TRANSCRIPT
---------------------------------------------EFIQFYKES---------------------------------------------------GLDSLAKDM-------------GIISANGEIKGFSD--QSSSKQ-IQFVALPIQ-PSPNK---MSPLKLEGHPNLLPKPTMTTAQ--------QIMASPVRPQVIQVDASSPWSARKRVSDF-MES-EYSDGKRRKKVDKSGKGLRHFSM--------------------------------------------------------------------------------------------------------------------------------------------------------------------------------------------------------------------------------------------------------------------------------------------------------------------------------------------
>EOG091F037V|Crassostrea_gigas|HW06_Cratena_peregrina|TRANSCRIPT
------------ASPLRV----------SPGTPSKAGSS----KEEIIQFYKES---------------------------------------------------GLDSLAKDM-------------GIISANGEIKGFSDH-QSSSKQ-IQFVALPIQ-QSPSK---MSPLKVEGQPSLLPKPTLTTA---------QIMASPVRPQVIQVDASSPWAARNRVSEF-MDTTEYVDGKR------------------------------------------------------------------------------------------------------------------------------------------------------------------------------------------------------------------------------------------------------------------------------------------------------------------------------------------------------------
>EOG091F037V|Crassostrea_gigas|HW11_Eubranchus_exiguus|TRANSCRIPT
------------GSPLRM----------SPATPSKAGSS----KEEFIQFYRET---------------------------------------------------GLDSLAKDV-------------GIINAHGEIKGFNDH-QSSSK--IQLVAVPIQSPAKMA---ASPIKVEGHPNLLPKPSMTHAQ--------QIMASPVRPQMIQVDATSPWSARKRVSNY-MEAADYVDSKRGKKVDKSGKGLRHFSMKVCEKVQMKGVTSYNEVADELVAEFSDPPNPM--AP-MVPDPGVTPYDQKNIRRRVYDALNVLMAMNIISKEKKEIRWIGLPVNSAQECQHLESEKLKRMERIKHKTHQLQELILQQIAF--------------------------------------------------------------------------------------------------------------------------------------------------------------------------------------------------------------------
>EOG091F037V|Crassostrea_gigas|JG32_Unidentia_angelvaldesi|TRANSCRIPT
-------------------------------------------------------------------------------------------------------------------------------------------------------------------------------------------------------------------------------------------------------------SMKVCEKVQNKGVTSYNEVADELVAEFSDPTSVM--T--D----SVTAYDQKNIRRRVYDALNVLMAMNIISKEKKEIRWIGLPVNSAQECQHLEVEKQKRLERIKHKTHQLQELILQQIAFKNLVQRNRDLEKSQGVPASNSAIQLPFIIVNTSKKTVIDCSIFNDKYE--------------------------------------------------------------------------------------------------------------------------------------------------------------------
>EOG091F037V|Crassostrea_gigas|HW07_Cuthona_caerulea|TRANSCRIPT
------------GSPLRV----------SPGTPSKAGSS----KEEFIQFYKDV---------------------------------------------------GLDSLAKDM-------------GIISANGEIKGFADG-QSSSKQAIQLVAVPIQ-QSPNK---MSPLKLDGQPSLLPKPTLTTAQ--------QIMASPVRPQMIQVDATSPWSARKRVAEF-ND--QYNDLKRGKKVDKCGKGLRHFSMKVCEKVQMKGVTSYNEVADELVAEFSDPPSMS--TP-E----SVTPYDQKNIRRRVYDALNVLMAMNIISKEKKEIRWIGLPVNSAQECQHLELEKQKRLERIKHKTHQLQELILQQIAFKNLVQRNRDLEKSQGSPASNSAIQLPFIIVNTSKKTVIDCSISNDKYEYLFKFDNTFEIHDDIEVLKR---MGMAFGLDR-----------------------------------------IEPDSVAAHQA---R----YHQQSAA--ATSS-SSSFLGVQDPEVLSTLSRQSSS--NSFDQNSRTATDTPSVYSGDEETDSNRSSPVEM-
>EOG091F037V|Crassostrea_gigas|JG20_Learchis_evelinae|TRANSCRIPT
-------------------------------------------------------------------------------------------------------------------------------------------------------------------------------------------------------------------------------------------------------------------------------------------------------------------------------------------RWIGLPINSAQECQHLEVEKQKRIERIKHKTHQLQELILQQIAFKNLVQRNRDLEKSQGTPAANS-----------------------------------------------------------------------------------------------------------------------------------------------------------------------------------------------
>EOG091F037V|Crassostrea_gigas|JG15_Favorinus_auritulus|TRANSCRIPT
------------------------------------------------------------------------------------------------------------------------------------------------------------------------------------------------------------------------------------------------------------------------------------------------------------------------------MAMNIISKEKKEIRWIGLPVNSAQECQHLEVEKQKRLERIKHKTHQLQELILQQIAFKNLVQRNRDLEKSQGTPAANSAIQLPFIIVNTSKKTVIDCSISNDKYEYLFKF-----------VLKR---MGMAFGLERSQCTPQDLARASKMVPKSLEPYVLEMATSSTPVR-PSXVRPIDPDSAVAQQA---R----YSQQSSS--SSSS---S-EGAADSEVLSSLSRQSSS--NSFDQNSRTATDTPSVYSGDEETDSNRSSPVDM-
>EOG091F037V|Biomphalaria_glabrata|JG26_Phestilla_sp|TRANSCRIPT
-------------------------------------------------------------------------------------------------------------------------------GIISANGEIKGFADG-QSTSKQAIQLVAVPIQ-QSPNK---MSPL----------KPPTLTSQ--------QIMASPVRPQIIQVDATSPWSARKRVAEF---Q-EFADGKRGKKVEKSGKGLRHFSMKVCEKVQLKGVTTYNEVADELVAE--------------------------------------------------------------------------------------------------------------------------------------------------------------------------------------------------------------------------------------------------------------------------------------------------------------------
>EOG091F037V|Crassostrea_gigas|CGI_10012373
MPSIVYCSVIQGGSPVKI----------MPGTPGKSAGNGTEIRQDIVRFYKDS---------------------------------------------------GLEPVAKEA-------------GLLDANGEIAGFQTV-QAGGKA-VQLVAVPISTTSPAK---MSPL----------KEHTILPKQLTAQQVIQTISSPRQPMIPIDISWRSGAAQKRASDFTIEA-DDGFGKRGKKGEKGGKGLRHFSMKVCEKVQRKGVTSYNEVADELVAEFSDPRNLT--S--P----SDQAYDQKNIRRRVYDALNVLMAMNIISKEKKEIKWIGLPTNSAQECQNLEIEKQKRLERIKHKTQQLQELILQQIAFKNLVIRNRELETTQGPPPQNSAIQLPFIIVNTSKKTVIDCSISNDKYEYLFNFDNTFEIHDDIEVLKR---MGMALGLEKGQCNPKDVTRAIKMVPRALEPYVIDLANGGMANSGPSGIRPMSAEEGSTRYK---V----PAQPSV-----QS-SGSSSNDMDIEVANIYSQDSNM--GSHSDIHSRATETPSEDFS-DDSDTDRSSPVDMS
>EOG091F037V|Lottia_gigantea|LotgiG114027
---------------------------------------------------------------------------------------------------------------------------------------------------------------------------------------------------------------------------------------------KRGKKGDKGGKGLRHFSMKVCEKVQRKGVTSYNEVADELVAEFTDPRNMQ--SP-V----EQVGYDQKNIRRRVYDALNVLMAMNIISKEKKEIRWIGLPTNSAQEYQTLEAEKQRRMERIKHKTQQLQELILQQIAFKNLVQRNKDNEMKHGAPANNSAIQLPFIIVNTSKKTVIDCSISNDKDEYLFTFDNTFEIHDDIEVLKR---MGMAFGMEKGQCTEEDLQKVVRMVPKALEPYVTG-----------------------------------------------------------------------------------------------------------
>EOG091F037V|Crassostrea_gigas|NC03_Doris_kerguelenensis|TRANSCRIPT
-----------------------------------------------------------------------------------------------------------------------------------------------------------------------------------------TMASQ--------QFLNS---PSRIQMEAGSPWSRKRQSELM---E-DYLDVKRGKKGDKGGKGLRHFSMKVCEKVQAKGVTSYNEVADELVAEFSDPRNML--SPQD----QVTPYDQKNIRRRVYDALNVLMAMNIISKEKKEIRWIGLPTNSAQECQHLELEKQRRIERIKHKTQQLQELILQQIAFKNLVQRNRELEKSQGPPPQN------------------------------------------------------------------------------------------------------------------------------------------------------------------------------------------------
>EOG091F037V|Crassostrea_gigas|HW03_Berthella_plumula|TRANSCRIPT
--------------PSRV----------SPSTPSKA-SG----KEEFLQFYKDS---------------------------------------------------GLEPLARDI-------------GIIDEHGEIKGF---------------------------------------------------------------------------------------------------------------------------------YNEVADELVAEFSDPRHVLLSPA-D----AVTPYDQKNIRRRVYDALNVLMAMNIISKEKKEIRWIGLPTNSAQECQHLEVEKQKRIERIKHKTQQLQELIL-------------------------------------------------------------------------------------------------------------------------------------------------------------------------------------------------------------------------
>EOG091F037V|Biomphalaria_glabrata|HW04_Calmella_cavolinii|TRANSCRIPT
-------------------------------------------------------------------------------------------------------------------------------GILDSNGEIKGFSGE-NQSTSQ-IHLVAVPIQSPNKMSPHMSPHL----------LPKPSLTQ--------QIMSSPARPHVLQMDATSPWSAKRRATDY-MEA-DYLDVKRGKKGDKGGKGLRHFSMKVCEKVQTKGVTSYNEVADELVAEF-------------------------------------------------------------------------------------------------------------------------------------------------------------------------------------------------------------------------------------------------------------------------------------------------------------------
>EOG091F037V|Crassostrea_gigas|NC02_Bathydoris_clavigera|TRANSCRIPT
------------------------------------------------------------------------------------------------------------------------------------------------------------------------------------------------------------------------------------------------------------------------------------------------------------------------------------------------------------------------------------------------------------------------------------------------EIHDDIEVLKR---MRMAFGLERGQCTPQCLARASKMVPKSLEPYVLEMATSSIPVQ-SSAVRPIDPDSVAAQHA---R----FQLQSTS--ASNTPYLGTLDGPDSEVISALSRQTSS--GSYDQNSRTATDTPSDASGDEETDSDRSSPVDM-
>EOG091F037V|Biomphalaria_glabrata|HW15_Flabellina_babai|TRANSCRIPT
----------------------------------------------------------------------------------------------------------------------------------------------------------------------------------------------------------------------------------------------------------------------------------------------------------------------------------------------------------------------------------------------------------------------------------------------------------------------RSQCTPQDLARASKMVPKSLETYVLAMATNSGPVQ-SSGVRPIDPDSAAAQQA---R----YQQQSSSGNSI--PYLSVLEGTDSEVLSALSRQSSSTSNSFDQNSRTATDTPSVYSGDEETDSNRSSPVEM-
