# Supplementary material for: Transcriptomics provides a robust framework for the relationships of the major clades of cladobranch sea slugs (Mollusca, Gastropoda, Heterobranchia), but fails to resolve the position of the enigmatic genus Embletonia
Source: BMC Ecol Evol. 2021 Dec 28;21:226. doi: 10.1186/s12862-021-01944-0 (PMC8895541; doi:10.1186/s12862-021-01944-0)
Supplement: Supplementary file 6 — Additional file 6. Archive S4: Unmasked multiple sequence alignments on amino acid level including Doris kerguelenensis and Calmella cavolini prior to the removal of outliers. [file 12862_2021_1944_MOESM6_ESM.zip › Archive_S4/Alignments/EOG091F01VW.aa.fasta]

>EOG091F01VW|Biomphalaria_glabrata|BGLTMP008705
-------------------------------------------------------------------------------------------------MVKKGCWMNDEVCIGQTEC-----LE-E-RFSSPIFFCCCDGDLCNREFHHRPKENKE-RKKSVLVEP------G-YTKQVPEQQLIKTILYS---IVPILGVFLLVVTIFFMWRR--HQR-HVGHTQLPTVDP--SLAPTPSQSSLN-LQLLELKAKGRYGSVWKAQLPDQYVAVKIFPL----QDKQSWMSEIDIYNLPHMKQENILHFIGSERREDTLNTELWLVTEFHEKEIMYGTGLR---------------TCGCVSLNPF--PGSNFKASPKSAMQAVRSCFRRTFLLLKSLWATAGLAWECIGDGISSCRYARPLVMVGTRRYMAPEVLEGAICFNRDSFLRIDMYACGLVIWELMTRCT-GD-GPVKEYHLPFEAEVGLQPTLEEMQTLVVTQKVRPAINPSWEK-HPGLSKLISTVEECWDQDAEARLSAGCVLERLGQLSRNVNSGSEGQLIDQLLSSTPLVSHQPQHMYTSSYVPNTAVIDMGRDSMLTSDSYLNSC
>EOG091F01VW|Biomphalaria_glabrata|NC06_Pleurobranchaea_californica|TRANSCRIPT
-------------------------------------------------------------------------------------------------------------------------------------------------------------------------------------------------------------------------------------------------------------------------------------------------------------------------------------------------------------------------------------------------------------------------------------TQVGTRRYMAPEVLDGAICFNRDSFLRIDMYACGLILWELMTRCTCQD-GVVEEYRLPFEAEVGPQPSLEEMQTLVVADKCRPAIKATWQK-HAGLSNMIATIEECWDQDAEARLSAGCVQERMSQFSRTINSG----------------------------------------------------
>EOG091F01VW|Lottia_gigantea|HW03_Berthella_plumula|TRANSCRIPT
--------------------------------------------------------------------------------CYATWMAANTTNGV-PTVKKKGCWMNLDSCKGQRQC-----VGVD-GGKPDVIFCCCDGDMCNTNFTYHFVEQPKP---------ELDDPAD-VVHHVGEQKLSKTLLCS---IVPISAGSLVIVVLFFLWRR--HRH-HPGHTQLPTMDP--NLAPTPSQTSLN-VQLLELRAKGRFGFVWKAQLLEQSVAVKIFPL----GDRKSWLAELDIYNLPRMKHDNILRFIASEKKEEPSYMEFWLITEFHEHGSLCDFLKMNSVTWAQLCRIGESMTCGLAYLHDEIVATSNYEAKPAVAHRDFKSKNVLVRADLTACIADFGLALVFEPKKGLNETH----TQVGTRRYMAPEVLEGAICFNRDSFLRIDMYACGLILWELISRCSCLD-GVVEEYRLPFEAEVGPQPSLEEMQTLVVAEKCRPAIKAIWHR-HVGLSNLIATVEECWDQDAEARLSAGCVQERIAHFSRTVN------------------------------------------------------
>EOG091F01VW|Lottia_gigantea|HW09_Doto_sp|TRANSCRIPT
---------------------------------------------------------------------------DNYMQCYTMWN--EDSYGN-KTLVKMGCWLNNESCKNVSEC-----VE-T-EVKTSSFVCCCDSELCNEKYRFAPNTKMT-KKPEKKTVKG---IQT-SIYKD---ERNKIIMYC---MVPIVVICLLVVSLYLLWRR--HKH-HMGHHQLPTVDP--TLVQTPSDPPLS-IQLLEQKAKGRFGFVWRAKLADQYVAVKIFPM----GDKKSFTSEVDIYKGTNMSHENVLRFIYAQVKEDNAYTEFYLITEYHERGSLYDFLKANTLTWTQLCQIGETMMCGLAYLHDEIPGAQAKPLKPAIAHRDFKSKNVLIKLDGSACLADFGLALAFYPDMGVNETH----TQVGTRRYMAPEVLEGAICFNMDSFLRIDMYACSLVIWELMSRCTCVE-DVVDEYRLPFEAEVGLHPSLEEMQPLVAGEKRRPIIKPAWFQ-SSGMASLVATMEECWDQDAEARLSAGCVHDRIQQLSRTVN------------------------------------------------------
>EOG091F01VW|Lottia_gigantea|HW10_Embletonia_pulchra|TRANSCRIPT
-----------------------------------------------------ECEPTTQDCSSLRSEDKSFDNKDNYMQCYAIWL--YSNSTESPVIVKKGCWLNVDACQDVKEC-----VE-K-RPVPQMPFCCCDGNNCNKKVYYRPSTDGM-DQT-----MR---PGD-IIRRA---GEGEVLKTILCSIVPIIVVFVLVVTAYFMWRRHQHQH-HLGHHQLPTMDP--NLVHSPSETPFS-IQLIEHKAKGRFGYVWKAKLHDQFVAVKIFPL----ADKKSFSAEMDIYKQSNMKHENVLTFIGAEVKEENSYTEFFLITEYHEKGSLYDFLKANTITWAQLCRIGETMTSGLAYLHDEIPGTYNHPHKPAIAHRDFKSKNVLIKSDITACIADFGLALAFDPNMGVNETH----TQVGTRRYMAPEVLEGAICFNMDSFLRIDMYACSLVLWELMTRCTCVE-DVVDDYRLPFEAEVGLQPSLEEMQPLVAGQKRRPAIKPAWYQ-SVGMASLVTTMEECWDQDAEARLSAGCVHDRIAQFSRTINTGDS--------------------------------------------------
>EOG091F01VW|Lottia_gigantea|HW16_Hancockia_cfuncinata|TRANSCRIPT
------------------------------------------------------------------------------------------------------------------------------------------------------------------------------------NELTNTILCS---LVPLVGVFLFVVTFYFMWRR--HKR-HLGHHQLPTIDP--NLVHTPTEPSFS-LQLLEQKAKGRFGYVWRAKMAEQYVAVKIFPM----ADKKSFSSEVDIYKQTNMKHENILHFIGAEVKEENSYTEFYLITEYHEKGSLYDFLKANTITWAQLCRIGETMTSGLAYLHDEIPGVYSHPKKPAIAHRDFKSKNVLIKTDLSACIADFGLALAFYPNMGVNETH----TQVGTRRYMAPEVLEGAICFNMDSFLRIDMYACSLVLWELMTRCTCVE-DVVDDYRLPFEAEVGLQPSLEEMQPLVAGQKRRPAIKPAWYQ-SQGMASLVTTMEECWDQDAEARLSAGCVHDRIEQLSRTMNTGDSV-------------------------------------------------
>EOG091F01VW|Lottia_gigantea|JG17_Hancockia_uncinata|TRANSCRIPT
------------------------------------------------------------------------------------------------------------------------------------------------------------------------------------NELTNTILCS---LVPLVGVFLFVVTFYFMWRR--HKR-HLGHHQLPTIDP--NLVHTPTEPSFS-LQLLEQKAKGRFGYVWRAKMAEQYVAVKIFPM----ADKKSFSSEVDIYKQTNMKHENILHFIGAEVKEENSYTEFYLITEYHEKGSLYDFLKANTITWAQLCRIGETMTSGLAYLHDEIPGVYSHPKKPAIAHRDFKSKNVLIKTDLSACIADFGLALAFYPNMGVNETH----TQVGTRRYMAPEVLEGAICFNMDSFLRIDMYACSLVLWELMTRCTCVE-DVVDDYRLPFEAEVGLQPSLEEMQPLVAGQKRRPAIKPAWYQ-SQGMASLVTTMEECWDQDAEARLSAGCVHDRIEQLSRTMNTGDS--------------------------------------------------
>EOG091F01VW|Lottia_gigantea|HW05_Caloria_elegans|TRANSCRIPT
-------------------------------------------------------------------------------------------------VVMKGCWLNKHDCMNTREC-----VE-T-TPAASMFFCCCDGDMCNKEFHHRPIFTKS-APG-----GG---TPG-VVHRTSGDDLNKTILIT---VVPIIAIATLLVTIYYMWRR--HRH-HPGHHQLPTMDP--NLMQTPSEQALD-IQLLEHKAKGRFGYVWKAKLLDQYVAVKIFPL----ADKKSFSAEVDIYKQPSMRHENVLQFIGAEVKEE------------------------------------ESMTCGLAYLHDEIPATHNSAMKPAIAHRDFKSKNVLIKSDLSACIADFGLALAFVPNLGVNETH----TQVGTRRYMAPEVLEGAICFNMDSFLRIDMYACSLVLWELMTRCTCVE-DVIDDYRLPFEAEVGLQPSLEEMQPLVAGQKRRPAIKPAWYQ-SQGMANLVATMEECWDQDAEARLSAGCVHDRIEQFSRTIN------------------------------------------------------
>EOG091F01VW|Lottia_gigantea|HW01_Armina_tigrina|TRANSCRIPT
--------------------------------------------------------------------------------CYATWY--PTNSSVEPLLVMKGCWMNNDKCVKVKEC-----VE-T-RPMVSMFFCCCDGEFCNKDFYHRPSIDKQ-STN-----TN---NGQ-VVHRS---NVNEVILSI---ILPLICIFFLVVTSYFLWRR--HQH-HLGHHQLPTMDP--NLVHTPPEATFS-IQLLEHKAKGRFGYVWKALRMDQFVAVKIFPL----ADKKSFSAEVDIYKHANIRHENILQFIGAEVKEENSYIELYLITEYHEKGSLYDFLKANTITWTQLCRIGETMTCGLAYLHDEIPDPHNHPLKPAIAHRDFKSKNVLIKSDLSACIADFGLALAFDPNMGVNETH------VGTRRYMAPEVLEGAICFNMDSFLRIDMYACSLVLWELMTRCTCVE-DVIDDYRLPFEAEVGLQPSLEEMQPLVAGQKRRPAIKPAWYQ-SPGMARLVTTMEECWDQDAEARLSAGCVHERIAQLSRTVN------------------------------------------------------
>EOG091F01VW|Biomphalaria_glabrata|JG30_Tritonia_festiva|TRANSCRIPT
---------------------------------------------------------------------------------------------------------------------------------------------------------------------------------------------------------------------------------------------------------------------------------------------------------------------------------------------------------------------------------------------------------------------------------------VGTRRYMAPEVLEGAICFNMDSFLRIDMYACSLVLWELMTRCTCIE-DVIDDYRLPFEAEVGLQPSLEEMQPLVAGQ-----------------------------------------------------------------------------------------------------------
>EOG091F01VW|Lottia_gigantea|JG08_Dendronotus_venustus|TRANSCRIPT
---------------------------------------------------------------------------------------------------------------------------------------------------------------------------------------------------------------------------------------------------------------------------------------------------------------------------------------------------------SQLCRIAETMTSGLSYLHDEIPGACNHPVKPAIAHRDFKSKNVLIKSDLSSCIADFGLALAFYPNMGVNESH----TQVGTRRYMAPEVLEGAICFNMDSFLRIDMYACSLVLWELMTRCTCVE-DVIDDYRLPFEAEVGLQPSLEEMQPLVAGQKRRPAIKPAWYQ-SSGMTTLVTTMEECWDQD----------------------------------------------------------------------------
>EOG091F01VW|Lottia_gigantea|JG23_Melibe_leonina|TRANSCRIPT
------------------------------------------------------------------------P--SNYMLCYAVWH--YKNGSTKPILERKGCWLNQHQCTSVSEC-----VS-H-ETDKAMFFCCCDGNMCNKEYFHRPKNET------KVT-KV---SDP-SESKVQGYKLSKTILCS---VVPIFGVAVLVVTFYFMWRH--HKR-HIGHHPLPTMDP--NLVHTPTEASFS-IQLLEQKAKGRFGFVWKAKMIDQYVAVKIFPV----ADKKSFSSEVDIYRHTNMSHENVLQFIGAEVKEENSYTEYFLITEYHERGSLYDFLKANTITWAQLCRIGETMASGLAYMHDEIPGAYKQPQKPAIAHRDFKSKNVLIKSDLSACIADFGLALAFYPKMSVNETH----TQVGTRRYMAPEVLEGAICFNMDSFLRIDMYACSLVLWELMTRCTCVE-DVIDDYRLPFEAEVGLQPTLEEMQPLVAGQKRRPIIKPAWYQ-SPGMTSLVTTMEECWDQDAEARLSAGCVFDRIAQLSRTIN------------------------------------------------------
>EOG091F01VW|Biomphalaria_glabrata|JG03_Austraeolis_stearnsi|TRANSCRIPT
---------------------------------------------------------------------------------------------------------------------------------------------------------------------------------------------------------------------------------------------------------------------------------------------------------------------------------------------------------------------------------------------------------------------------------------VGTRRYMAPEVLEGAICFNMDSFLRIDMYACSLVLWELMTRCTCVE-GVVDDYRLPFEAEVGLQPPLEEMQPLVAGQKRRPAIKPAWYQ-SQGMANLVATMEECWDQDAEARLS----------------------------------------------------------------------
>EOG091F01VW|Lottia_gigantea|HW17_Hermissenda_crassicornis|TRANSCRIPT
------------------------------------------------------------------------------------------------------------------------------------------------------------------------------------------------------------------------------------------LMHTPTEESFS-IQLIEHKAKGRFGYVWKAKLLDQYVAVKIFPL----ADKKSFSAEVDIYKLPNMKHKNVLLFIGSEVKEENSYTEFFLITEYHDRGSLYDFLKANTITWAQLCRIGETMTSGLAYLHDEIPATYTMAMKPAIAHRDFKSKNVLIKSDLSACIADFGLALAFDPSLGVNETH----TQVGTRRYMAPEVLEGAICFNMDSFLRIDMYACSLVLWELMSRCTCLE-DVVDDYRLPFEAEVGLQPSLEEMQPLVAGQKRRPAIKPAWYQ-SQGMSHLVTTMEECWDQDAEARLSAGCVHERISQLSRTIN------------------------------------------------------
>EOG091F01VW|Lottia_gigantea|NC05_Hermissenda_crassicornis|TRANSCRIPT
------------------------------------------------------------------------------------------------------------------------------------------------------------------T-AD---NKG-VVRRTGNYELTKTILCT---IVPLVTAGFLLAAFYFMWRR--HRR-HPGHHQLPTMDP--NLMHTPTEESFS-IQLIEHKAKGRFGYVWKAKLLDQYVAVKIFPL----ADKKSFSAEVDIYKLPNMKHKNVLLFIGSEVKEENSYTEFFLITEYHDRGSLYDFLKANTITWAQLCRIGETMTSGLAYLHDEIPATYTMAMKPAIAHRDFKSKNVLIKSDLSACIADFGLALAFDPSLGVNETH----TQVGTRRYMAPEVLEGAICFNMDSFLRIDMYACSLVLWELMSRCTCLE-DVVDDYRLPFEAEVGLQPSLEEMQPLVAGQKRRPAIKPAWYQ-SQGMSHLVTTMEECWDQDAEARLSAGCVHERISQL-----------------------------------------------------------
>EOG091F01VW|Biomphalaria_glabrata|JG21_Limenandra_confusa|TRANSCRIPT
------------------------------------------------------------------------------------------------------------------------------------------------------------------------------------------------------------------------------------------------------------------------------------------------------------------------------------------------------------------------------------------------------------------------------------------------------------------------VLWELMTRCTCVE-DVVDDYRLPFEAEVGLQPSLEEMQPLVAVQKRRPAIKPAWYQ-SQGMSHLVNTMEECWDQDAE--------------------------------------------------------------------------
>EOG091F01VW|Lottia_gigantea|HW02_Berghia_verrucicornis|TRANSCRIPT
----------------------------------------------------------------------------------------------------------------------------------------------------------------------------------------------------------------FMWRR--HRH-HPGHHQLPPMDP--NLVHTPSEQSFN-LQLLEHKAKGRFGYVRKAKLLDQFVAVKIFPV----ADKKSFSAEVDIYKNSNMRHKNILQFIGSEVKEENPYTEFYLITEYHERGSLYDLLKANTITWAQLCRIGETMTSGLAYLHDEIPATYNTPMKPAIAHRDFKSKNVLIKSDLSACIADFGLALAFDPSLGVNETH----TQVGTRRYMAPEVLEGAICFNMDSFLRIDMYACSLVLWELMSRCSCVE-DVVDDYRLPFEAEVGLQPSLEEMQPLVAVQKRRPAIKPAWYQ-SPGMANLVTTMEECWDQDAEARLSAGCVHDRIAQFSRTIN------------------------------------------------------
>EOG091F01VW|Lottia_gigantea|HW12_Facelina_rubrovittata|TRANSCRIPT
---------------------------------------------------------------------------------------------------------------------------------------------------------------------------------------------------------------FFMWSR--HRR-HLGHHQLPTMDP--NLAHTPAEEALD-IQLLEHKAKGRFGYVWKAMLRNQFVAVKIFPL----ADRKSFSAEVDIYKTACMNHENILRFIASEVKQDSSYIEYFLVTEYHDRGSLYDFLKANTITWAQLCRIGETMTCGLAYLHDEIPATSNTGLKPAIAHRDLKSKNVLIKDDLSACIADFGLALAFDPNMGVNETH----TQVGTRRYMAPEVLEGAICFNMDSFLRIDMYACSLVLWELMTRCTCVE-DVVDDYRLPFEAEVGLQPSLEEMQPLVVEQKHRPIIKSAWYN-SPAMANLVETVEDCWDQDAEARL-----------------------------------------------------------------------
>EOG091F01VW|Lottia_gigantea|HW20_Spurilla_neapolitana|TRANSCRIPT
----------------------------------------------------------------------------------------------------------------------------------------------------------------------------------------------------------------------------------------------------------------------------------------------------------------------------------------------------------------------------EISATYNTPMKPAIAHRDFKSKNVLIKTDFSACIADFGLALAFHPNLGVNETQ----QQVGTRRYMAPEVLEGAICFNMDSFLRIDMYACSLVLWELMTRCTCVE-DVVDDYRLPFEAEVGLQPTLDKMQTVAAAQKRRPAIKPAWYQ-SQGMSSLVTTIEECWDHDADARLSAGCVHDRIAQFSRTLNTGGVNNNTST--NTTPL-------------------------------------
>EOG091F01VW|Lottia_gigantea|HW13_Favorinus_branchialis|TRANSCRIPT
------------------------------------------------------------------------------------------------------------------------------------------------------------------------------------------------------------------------------------------------------LELLEHKAKGRFGNVWKARMNDRFVAVKIFPL----TDRKSFTAEVDIYKKSNMRHENILHFITAETREESSYMEFFLITEYQERGSLYDFLKANTITWAQLCRIGETMTSGLAYLHDEIPATYNTAMKPAIAHRDFKSKNILIKSDLSACIADFGLALAFYPDSGANETH----TQVGTRRYMAPEVLEGAICFNRDSFLRIDMYACSLVLWELMTRCTCVD-DVVGDYRLPFEAEVGLQPSLEEMQPLVVEQKRRPIMKPSWFT-CPGMSNLVETVEECWDQDAEARLLAGCVHDRIAQFSRTIN------------------------------------------------------
>EOG091F01VW|Lottia_gigantea|JG15_Favorinus_auritulus|TRANSCRIPT
----------------------------------------------------------------------------------------------------------------------------------------------------------------------------------------------------------------------------------------------------------------------------------------------------------------------------------------------------------------ETMTCGLTYLHDEIPATHNTAMKPAIAHRDFKSKNVLIKSDLSACIADFGLALAFVPNLGVNETH----TQVGTRRYMAPEVLEGAICFNMDSFLRIDMYACSLVLWELMTRCTCVE-DVVGDYRLPFEVEVGLQPSLEEMQPLVVEQKRRPIMKPSWFT-CPGMANL---------------------------------------------------------------------------------------
>EOG091F01VW|Lottia_gigantea|NC04_Fiona_pinnata|TRANSCRIPT
--------------------------------------------------------------------------------------------------LRKGCWMNHDQCKNTSEC-----VE-S-RPAASSFFCCCDQNSCNKDFHHRPKPTRPGPDRLGG--GH---NEK-EISSAQEYERIKTVLQS---IVPIVAVFFIVVVFFFMWRR--HQR-HIGHQQLPTIDP--IYTPTQA-SSFN-LQLIEHKAKGRFGYVWKAKMLDQYVAVKIFPL----ADKKSFTAEVDIYKQSNLSHENVLHFIGAEVKEEASYTEFYLISEYHEKGSLYDFLKANTITWAQLCRIGESMMCGLAYLHDEIPGTFNCPKKPAVAHRDFKSKNVLVKSDLTACIADFGLALAFDPNMGVNETH----TLVGTRRYMAPEVLEGAICFNMDSFLRIDMYACSLVLWELMTRCTCVE-DIVDDYRLPFEAEVGLQPSLEEMQPLVVGQKRRPAIRPAWYQ-SPGMASLVTT------------------------------------------------------------------------------------
>EOG091F01VW|Lottia_gigantea|HW07_Cuthona_caerulea|TRANSCRIPT
-----------------------------------------------------------------------------------------------------------------------------------------------------------------VT-GN---SEG-LVHNARNSKLLITLLQT---IVPIIALCFIIITVFFMWRR--HKR-HIGHQQLPTMDP--IYTPTQL-PSFN-LQLIEHKAKGRFGYVWKAKMQDQYVAVKIFPL----SDRKSFTAEVEIYKQSNLSHENVLHFIGSEVKEDPNYTEFYLITEYHEKGSLYDFLKANTITWAQLCRIGESMMSGLSYLHDEIPAT-----------------------------------------------------------------------YNRDSFLRIDMYACSLVLWELMTRCNCVE-DVLDDYRLPFEAEVGLQPSLEEMQPLVVGQKRRPAIRPAWYQ-SPGMASLVTTVEECWDQDAEARLSAGCVHDRIVQLSRTIN------------------------------------------------------
>EOG091F01VW|Lottia_gigantea|JG26_Phestilla_sp|TRANSCRIPT
-----------------------------------------------------------------------------------------------------------------------------------------------------------------------------------DSKIVLTVLQS---IVPIVAFAFLIIVVYFMWRR--HKG-HVRHQQLPTMDP--IYTPTQS-PSFN-LQLLEHKAKGRFGYVWKAKLNDKFVAVKIFPL----ADKKSFTAELEIYKNSNLNHENILHFIGYEEKEETSYTEFYLITEYHEKGSLYDFLKANTITWAQLCKIGESMMCGMAYL-----------------------------------------------------------------------------------------------------------------------------------------------------------------------------------------------------------------------------------------------------
>EOG091F01VW|Lottia_gigantea|HW11_Eubranchus_exiguus|TRANSCRIPT
------------------------------------------------------------------------------------------------------------------------------------------------------------KSS-----EH---SSG-VVISS---RKDDASYLVQITLIPLLGICVVCIVVVCFWKRHQRSM-MGGHTQLPTMDSM----PHDS-HPFN-LQLVEVKARGNFGDLWKARMNDQYDVAVKIFK----NDRKSFTAETDIYKQANLNHENVLRFIDTKIKDGSNCTEFYLITEYHEKGSMYNFLKANTITWTQLCLISETMMSGLAYLHEEIPGD-NAPIKPAIAHRDFKSKNVLIKSDLTACIADFGLALAFYPNMSVDETH----TQVGTRRYMAPEVLEGAICFNMDSFLRIDMYACSLVLWELVSRCTCVE-GVIDEYMLPFEAEVGSTPTLDVMQPLVAVQKRRPAIKPSWYQ-SEGMSSLVTIMEECWDQDAEARLSAGCVHDRIVQLSLTLN------------------------------------------------------
>EOG091F01VW|Lottia_gigantea|HW18_Janolus_cristatus|TRANSCRIPT
------------------------------------------------------------------------------------------------------------------------------------------------------------------------------------------------------------------------------------------------------------KATGRYGTVWKAKLNDEIVAVKIFPP----DDRKSFTLEVDIYKQSNMKHDNVLQFIGAEQQEMITGVQYFLITEYHERGSLCDYLKANTITWTDLCRIGESMTCGLAYLHEEIPGTANRSQKNAVAHRDFKSKNVLIKMDLTACIADFGLAMAFDPIKGVNETH----TQVGTRRYMAPEVLEGAICFNWDSFLRIDMYACSLVLWELMTRCTCVE-DVVDDYRLPYEAEVGLQPLLEDMQ-----------------------------------------------------------------------------------------------------------------
>EOG091F01VW|Lottia_gigantea|HW04_Calmella_cavolinii|TRANSCRIPT
-------------------------------------------------------------------------------TCFVSWM--NSSEGV-VQISTMGCWLNDETCKDKKEC-----VA-TARTDKHLYFCCCDGDNCNKNFRAMHVNTPLQRF------DD---SDT-VVRRR---ENESLDEIILYTLGPTSAVVFMAIVGYFIYRHFRPRE-GHRHTQLPTADP--SLTIMSNGPALN-LQLLELKAHGRYGSVWKGQLPDRFVAVKIFPI----QDRQSWLAELEVYALPQMKHDNILKFIASEERDEGESSKLWLVSEYHDRGSLCDFLKGNVVSWADLCKIGETMACGLAYLHDEIPSTPTVKGKPAVAHRDLKSKNVLLKQDLTACIADFGLALKFEPGKGSNETH----PQVGTRRYMAPEVLEGAICFNRDSFLRIDMYACGLILWELMTRCTAVD-GPVSDYRLPFEAEVGQQPSLEDMQTRVVTRKMRPALNPLWNK-HPGLYGLIPTVEECWDQDAEARLSAGCVQERVKQLARTVNSQQKTQLITDQAPP----------------------------------------
>EOG091F01VW|Lottia_gigantea|NC02_Bathydoris_clavigera|TRANSCRIPT
------------------------------------------------------------------------P--ENYMQCFSSWI--VDNNSL-PMVEKKGCWMNQKECMNQSEC-----VE-H-KYVAALFFCCCDMDMCNKEFDHRPIRGTDKPRSY-LK-GG---QDD-VVGRAGDDQLKNTFLCS---IVPIVGVVILVVSLFLLWRR--HKS-RPRHQQLPTVDP--NLTQTSSQASLN-VQLMELKAKGRFGSVWKAQLMDQYVAVKIFPL----VDKKSWLAEIDIYNIPRMKHDNILRFIASEKKEEGSVTDLWLITEYHEKGSMCDFLKANTVTWAQLCHIGETMTSGLAYLHDDIVGTEDCNPKPAVAHRDFKSKNVLIKSDLSACVADFGLAIKFDEGSGLNGTH----TQVGTRRYMAPEVLEGAICFNMDSFLRIDMYACSLVIWELISRCSCVE-GGADEYRLPFEADVGLQPSLEQMQTLVVARKCRPTANPVWLK-HRGLASLVCTVEECWDQDAEARLSAGCVHDRLVQLSHTKN------------------------------------------------------
>EOG091F01VW|Lottia_gigantea|HW19_Polycera_quadrilineata|TRANSCRIPT
-------------------------------------------------------------------------------------------------------------------------------------------------------------------------------------QLRKTILCS---IVPILCGVILILSVFFLWRR--HQQ-HPGHHQLPTMDP--NLAQTPSQTSLS-VQLLEQKAKGRFGFVWKAQMLDQYVAVKAFPL----ADKKSWMTELDIYNLPRMKHDNLLHFIASEKKEEGTVTDLWLITEYHEQGSLYDFLKANTITWAQLCKIGETMTCGLAYVHEEILGPSNFNSKPAVAHRDFKSKNVLIKSDLSACIADFGLALKFEFGKGPNETH----TQVGTRRYMAPEVLEGAICFNMDSFLRIDMYACSLVVWELMTRCS---------------------------------------------------------------------------------------------------------------------------------------------
>EOG091F01VW|Lottia_gigantea|NC08_Tritonia_hamnerorum|TRANSCRIPT
-----------------------------------------------------------------------------------------------------------------------------------------------------------------------------VVRRDGDYELHKTLLCS---IVPIIGVFFLVVTLYFAWRR--NQR-RLGHHQLPTIDP--NLVHTPSEASFS-FQLLEHKAKGRFGYVWKAKLLDQYVAVKVFPL----ADKKSFSAEVDIYKQTNMKHENILHFFGAEVKEENSYTEFCLITEYHERGSLYDFLKANTITWAQLCLIGETMTAGLSYLHDEIPASYNQGRKPAIAHRDFKSKNVLIKSDLSACIADFGLALAFDPNMGINETH----------------------------------------------------------------------------------------------------------------------------------------------------------------------------------------------
>EOG091F01VW|Lottia_gigantea|NC03_Doris_kerguelenensis|TRANSCRIPT
--------------------------------------------------------------------------------------------------LKKGCWLNDDGCYNKREC-----VT-E-HVNQRVHFCCCDGDMCNTKFFFRPTVNSP-SLT-----TEKEPGHE-VVRRTEDQQLMRTLVFS---IVPLALGAFIVVTAYLMWRR--HQH-HTGHTQLPTVDP--SLVPTPSQTSLS-LQLIELRARGRFGSVWKAQLLDQYVAVKIFPL----QDKHSWMAEHDIYSLCHMRHENILKFIATEKRGDNLNIELWLVTEFHEKGSLYDYLKGNTITWPQLCRIGESMASGLAFLHDEFPPNNKQQSKPAIAHRDFKSRNVLLKQDLTACIADFGLALKFEPRKSPSETH----GLVGTRRYMAPEVLEGAICFNLDAFLRIDMYACGLVIWELMTRCSAVD-GQSDEYQLPFEAEVGLHPTLEEMQNIVVTQKLRPGINEAWNK-HPGLQSLITTVEECWDQDAEARLSAGCVQERIAQLSRTLN------------------------------------------------------
>EOG091F01VW|Lottia_gigantea|LotgiG123928
MLFNFSDIKCETPAIVKPFV---------------------------CEKYDKSCDPAVQNCDTVEECKTYTP--DGAGACYASWI--NGSDGF-QT-VKKGCWLNFENCLNETEC-----IE-D-APNKQVYFCCCRKPLCNGNLNLRPLSHPP-STT-----TS---STT-IVRES---GERQLMHTLMYSIVPILAVALLIVVIFAMWRWYQRRS-TIYHQQLPTADP--ALLNTPNDEALRPLQLIELRARGRFGAVWKAQLLSEFVAVKIFPL----QDKLSWVSEHDIYVLPQMKHENILKYIAVEKRGESLNTELWLITEFHERGSLSDYLKSHTITWNELCKIAESMARGLAYLHDEIPESKDRLAKPAIAHRDFKSKNVLLKSDLTACIGDFGLALKFEPGVSPGETH----GLVGTRRYMAPEILEGAICFNRDAFLRIDMYACGLVIWELISRCTAHD-GPIDDYVLPFEEEIGAHPSLEEMQEMVVTQKVRPTVKDHWLS-HPGLSALVSTVEECWDQDAEARLSAGCVQERISQLSRNVNISTSINQMPDVVIPLDMELPSKDISI----------------------------
>EOG091F01VW|Crassostrea_gigas|CGI_10006131
MFWINIFTSVFFILQHSTGSWSAEAKAAAQRRCVVLYPNCTENGGQSCQRYE------------------YCE--PGSHYCFTAWSQNNASANG-IELKHQGCWTQNQGCENDSCI-----QS-N-LQTQSVSFCCCHLDKCNINISMVSIGFSQAVTE-----KG---PTA-KVQSD---GKAKVMEILMYSLVPIIVLVILIVIVFVMWRCYYNRNMYTSHLQLPACDP--EMGTQEFNQPHRPIQLLELRAHGRFGEVWKANMLDAVVAVKIMPF----KEKASWLAEQEIYNLPHMKHDNILLFVGGEKHEEN----LWLITEFHEKGSLCDFLKGNSVTWSQLCKIAESMVRGLAYLHDDVSLTR-CQSKPAVAHRDFKSKNVLLKEDLTACIADFGLALKFEPGKSPGETH----GLVGTRRYMAPEILEGAISFRKDAFLRIDMYACGLVLWELLSRNSCSD-QPADEYQLPFEEEAGSHPTLEDMQELVVMKKLRPTIKNHWLQ-HPGLEQVAATIEECWDQDAEARVSAICVQERLSQLSRTLNVSTSSHNLSISPNQNIYYHISSVSN-----------------------------
>EOG091F01VW|Biomphalaria_glabrata|JG05_Bornella_anguilla|TRANSCRIPT
-------------------------------------------------------------------------------------------------------------CNNVNEC-----VE-T-RDVASLFFCCCDGYLCNDKFFHRPEFKPS-GKGLELT-NV---KDGTETSIPRDYERTKTILCS---IVPIVVVVFLVVTVYFMWRR--HKR-HLGHHQLPTMDP--NLVHTPSQAAFS-LQLLEQKAKGRFGYVWRAKMAD---------------------------------------------------------------------------------------------------------------------------------------------------------------------------------------------------------------------------------------------------------------------------------------------------------------------------------------------------
>EOG091F01VW|Biomphalaria_glabrata|NC07_Tritonia_diomedea|TRANSCRIPT
---------------------------------------------------------------------------------------------------KKGCWMNEQRCQNVKEC-----VE-T-RPVASLFYCCCDGDMCNKEFHHRPEYHND-DQGNILQEPG---DRG-VVRRAGDYELNKTLLCS---IVPIIGILFLVVTFYFMWRR--NQR-HLGHHQLPTVDP--NLVHTPSEASFS-FQLLEHKAKGRFGYVWKAKLLDQYVAVKVFPM----ADRKSFSAEVDIYKQTNMKHENILKFFGAEVKEENSYTEFCLITEYHERGSLY--------------------------------------------------------------------------------------------------------------------------------------------------------------------------------------------------------------------------------------------------------------------------------
>EOG091F01VW|Lottia_gigantea|HW21_Tritonia_manicata|TRANSCRIPT
----------------------------------------------------------------------------------------------------KGCWSDVRNVRKTENCEGLTQVQ-P-GQHRFIILCYCTKNLCNLNLTWVGDSGGVYSPT-----IQ---RNT-DTKSS---GTN--NQTVLFVALPVAITFVVVFVVCMVFMR--KCG-NLKGKQESKDTEVESLIPI---KELPPIDLKDVLSQGQFCIVRKGRMGYKDVAVKIFPITQFNKPTPSALTEKDIYTTCKLNHDNILKFIGVHQHEEGSQQQFWLVTEYIEQGSLSDFLKRNTITWENLFFMAHGMALGMAYLHAEIP-----KVKPSIAHRDIKSKNVLVKNNLTCCISDFGLSLKFDDKDGPGDTH----GQVGTRRYMAPEVLEGAINFSREAFLRIDMYAFALCLWELLTRCTDVQEEPVGDYKLPFEEEVGVHPTLEELQDYVVNKKLRPSFPEEWSRKNHEIDGVITTIEECWDHDADARLTADCVAERIKQL-----------------------------------------------------------
>EOG091F01VW|Biomphalaria_glabrata|JG02_Antaeolidiella_chromosoma|TRANSCRIPT
----------------------------------------------------------------------------------------------------------------------------------------------------------------------------------------------------------------------------------------------------Q-IRLVTIIGKGRYGEVYKGIREGESVAVKIFPS----REEQSWHREAEIYQTVMLRHENILGFIASDNKDIGTWTQLWLVTDYHENGSLF--------------------------------------------------------------------------------------------------------------------------------------------------------------------------------------------------------------------------------------------------------------------------------
>EOG091F01VW|Biomphalaria_glabrata|JG06_Catriona_columbiana|TRANSCRIPT
----------------------------------------------------------------------------------------------------------------------------------------------------------------------------------------------------------------------------------------------------------------------------------------------------------------------------------------------------------------------------------------------------------------------------------------------------------------------GLVMWEIARRARPY----CEEYRVPFWDLVPGDPSLEDMKLVVVDRQQRPVIPNNWSQ-DASMQEMDKLIRGCWSHHPSSRLKILRVKKNLQRL-----------------------------------------------------------
