# Supplementary material for: Transcriptomics provides a robust framework for the relationships of the major clades of cladobranch sea slugs (Mollusca, Gastropoda, Heterobranchia), but fails to resolve the position of the enigmatic genus Embletonia
Source: BMC Ecol Evol. 2021 Dec 28;21:226. doi: 10.1186/s12862-021-01944-0 (PMC8895541; doi:10.1186/s12862-021-01944-0)
Supplement: Supplementary file 6 — Additional file 6. Archive S4: Unmasked multiple sequence alignments on amino acid level including Doris kerguelenensis and Calmella cavolini prior to the removal of outliers. [file 12862_2021_1944_MOESM6_ESM.zip › Archive_S4/Alignments/EOG091F02VQ.aa.fasta]

>EOG091F02VQ|Biomphalaria_glabrata|BGLTMP003641
--------------------------------------------------------------------------------MTLSTFSPSVYRFGATYIGLKQISPT-----------------ESFPVMLGDIDSSGNMNANIIHAITDRLRAKLVAQFQPNKCVGQQVSLDYKGDDFTTSLTAGNIDPLSASG----------------------------------------------EKWQLSANLSPMAGNLHTCFYQRVHDNLQVGVELETSIRMAESTATVAYQIDIPKADVVFRGQLDSNWCIGGVLEKKLAPFPFTLALSGYAN---HVKSQYRFGIGMIIG
>EOG091F02VQ|Lottia_gigantea|HW09_Doto_sp|TRANSCRIPT
----AASAPP-----PPPMMSSPPGEKVAA-KPEASEMDRNPGLYEDLHKQCKELFPQVFEGAKVIVAKGLSSHFQVSHTLTLSTFTPSGYRFGTTYIGSKQLSPT-----------------EAYPVLLGDIDSSGNMSANILHAFTDRLKGKFVTQFQNRKCVGQQMTLDYKGGDFSASITSGNVDPLNMSGLLIAHYLQRVTSRLSMGAELMYQRGPQLPGGEIAIMSLAGRYAA--DRWTLSANLSPMAGNLHTCYYQRVHELLQVGVELETSMRMAESTATVAYQIDIPKADVVFKGQFDSNFCVGGVMEKKLVPFPFTLALSGYAN---HVKSQYRFGIGIII-
>EOG091F02VQ|Lottia_gigantea|JG13_Doto_lancei|TRANSCRIPT
--SAAASAPP-----PPPMMSSPPGEKVAA-KPE-SGMDRNPGLYEDLHKQCKELFPQVFEGAKVIVAKGLSSHFQVSHTLTLSTFTPSGYRFGTTYIGSKQLSPT-----------------EAYPVLLGDIDSSGNMSANILHAFTDRLKGKFVTQFQNRKCVGQQMTLDYKGGDFSASITSGNVDPLNMSGLLIAHYLQRVTSRLSMGAELMYQRGPQLPGGEIAIMSLAGRYSA--DKWTLSANLSPMAGNLHTCYYQRVHELLQVGVELETSMRMAESTATVAYQIDIPKADVVFKGQFDSNFCVGGVMEKKLVPFPFTLALSGYAN---HVKSQYRFGIGIII-
>EOG091F02VQ|Lottia_gigantea|HW16_Hancockia_cfuncinata|TRANSCRIPT
--------------------------------------DLNPGLYEDLHKQCKDLFPQVFEGAKVIVARGLSSHFQISHTLTLSTFTPSGYRFGTTYIGTKQMSPT-----------------EAYPVLLGDMDSNGNMSANILHAFTDRLRGKFVTQFQSTKCVGQQMTLDYKGDDFTASVTSGNLDPLNMSGLLIGHYLQRVTPRLSLGAELMYQKGPQLPGGEIAIMSLAGRYSG--DKWSLSANLSPMAGNLHTCYYQRIHEFLQVGVELETSVRMAESTATVAYQIDIPKADVVFKGQFDSNFCVGGVMEKKLVPFPFTLALSGYAN---HVKSQFRFGIGIII-
>EOG091F02VQ|Lottia_gigantea|JG17_Hancockia_uncinata|TRANSCRIPT
--------------------------------------DLNPGLYEDLHKQCKDLFPQVFEGAKVIVARGLSSHFQISHTLTLSTFTPSGYRFGTTYIGSKQMSPT-----------------EAYPVLLGDMDSNGNMSANILHAFTDRLRGKFVTQFQSTKCVGQQMTLDYKGDDFTASVTSGNLDPLNMSGLLIGHYLQRVTPRLSLGAELMYQKGPQLPGGEIAIMSLAGRYSG--DKWALSANLSPMAGNLHTCYYQRIHEFLQVGVELETSVRMAESTATVAYQIDIPKADVVFKGQFDSNFCVGGVMEKKLVPFPFTLALSGYAN---HVKSQFRFGIGIII-
>EOG091F02VQ|Lottia_gigantea|JG28_Scyllaea_fulva|TRANSCRIPT
------------------------------------------------------------------------------------------------YIGSKQLSPT-----------------EAYPVLLGDIDSNGNMSANILHAFSERLKGKFVTQFQSRKCVGQQMTLDYKGDDYTASFTTGNLDPLNKSGLLIGHYLQRVTPRLALGAELMYQKGPQLPGGEIAIMSLAGRYSG--DKWTLSANLSPMAGNLHTCYYQRVHEYLQVGVELETSLRMAESTATVAYQIDIPKADVVFKGQFDSNFCVGGVMEKKLVPFPFTLALSGFAN---HVKNQYRFGIGIII-
>EOG091F02VQ|Biomphalaria_glabrata|JG05_Bornella_anguilla|TRANSCRIPT
---------------------------------------------------------------------------------------------------------------------------------------------------------------------------------------------------------------------------------------------------------------------QRVHEFLQVGVELETSLRMGESTATVAYQIDIPKADVVFKGQFDSNFCVGGVMEKKLVPFPFTL-------------------------
>EOG091F02VQ|Biomphalaria_glabrata|JG22_Lomanotus_vermiformis|TRANSCRIPT
--------------------------------------------------------------------------------------------------------------------------------------------------------------------------------------------------------------------------------------------SG--NNWNFSANLSPMAGNLHTCYYQRVHEFLQIGVELETSVRMAESTATVAYQIDIPKADVVFKGQFDSNWCVGGVMEKKLVPFPFTLALSGYAN---HVKSQYRFGIGIII-
>EOG091F02VQ|Lottia_gigantea|HW21_Tritonia_manicata|TRANSCRIPT
--------------------------------------------YEDLHKQCKDLFPQVFEGAKVIVAKVLSSHFQVSHTLTLSTFTPSGYRFGATYIGSKQLSPT-----------------EAYPVLLGDIDSNGNMSANILHAFSKSLKGKFVAQFQSGKCVGQQMTMDYKGSDFSASITSGNLDPLNMSGLLIGHYLQRITPRLAMGAELMYQKGPQLPGGEVAIMSLAGRYSG--EKWTLSANLSPMAGNLHTCYYQRVHEFLQVGVELETSVRMAESTATVAYQIDIPKADVVFKGQLDSNWCVGGVMEKKLLPFPFTLALSGYAN---HVKNQYRFGMGIIIG
>EOG091F02VQ|Lottia_gigantea|NC08_Tritonia_hamnerorum|TRANSCRIPT
-----------------------------------------------LHKQCKDLFPQVFEGAKVIVAKGLSSHFQVSHTLTLSTFTPSGYRFGSTYIGTKQMSPT-----------------EAYPVLLGDIDSNGNMSANILHAFSQRLKGKFVTQFQSGKCVGQQMTLDYKGDDYSASLTSGNLDPLNMSGLLIGHYLQRVTPRLAMGAELMYQRGPQLPGGEIAIMSLAGRYSG--EKWTLSANLSPMAGNLHACYYQRVHEFLQMGVELETSVRMAESTATVAYQIDIPKADVVFKGQFDSNWCVGGVMEKKLLPFPFTLALSGYAN---HVKSQYRFGIGIII-
>EOG091F02VQ|Lottia_gigantea|JG30_Tritonia_festiva|TRANSCRIPT
------------------------------------------------------------------------------------------------YIGTKQMSPT-----------------EAYPVLLGDIDSNGNMSANILHAFSQGLKGKFVTQFQSGKCVGQQMTLDYKGGDFSASITSGNLDPLNMSGLLIGHYLQRVTPRLAMGAELMYQRGPQLPGGEIAIMSLAGRYSG--EKWTLSANLSPMAGNLHTCYYQR---------------------------------------------------------------------------------------
>EOG091F02VQ|Lottia_gigantea|NC07_Tritonia_diomedea|TRANSCRIPT
--------------------------------------------------QCKDLFPQVFEGAKVIIAKGLSSHFQVSHTLTLSTFTPSGYRFGATYIGTKQMSPT-----------------EAYPVLLGDIDSNGNMSANILHAFSQGLKGKFVTQFQSGKCVGQQMTLDYKGGDFSASITSGNLDPLNMSGLLIGHYLQRVTPRLAMGAELMYQRGPQLPGGEIAIMSLAGRYSG--EKWTLSANLSPMAGNLHTCYYQRVHEFLQVGVELETSVRMAESTATVAYQIDIPKADVVFKGQFDSNWCVGGVMEKKLLPFPFTLALSGYAN---HVKSQYRFGIGIIIG
>EOG091F02VQ|Lottia_gigantea|HW18_Janolus_cristatus|TRANSCRIPT
--------------------------------------------------------------AKVIVAKGLSSHFQVSHTLTLSTFTPSSYRFGTTYIGTKQMSPS-----------------EAYPVLLGDIDSNGNMSANILHAFSQRLKGKFVTQFQSRKCVGQQMTLDYKGDDFSASITSGNLDPLNMSGLLIGHYLQRVTPGLALGAELMYQRGPQLPGGEIAIMSLAGRYSG--EKWVLSANLSPMAGNLHTCYYQRIHEFLQVGVELETSVRMAESTATVAYQIDIPKADVVFKGQLDSNWCVGGVMEKKLVPFPFTLALSGYAN---HVKSQYRFGMGIII-
>EOG091F02VQ|Biomphalaria_glabrata|JG19_Janolus_barbarensis|TRANSCRIPT
--------------------------------------------------------------------------------LTLSTFTPSGYRFRTTYIGTKQMSPS-----------------DAYPVLLGDIDSNGNM---------------------------------------------------------------------------------------------------------LSANLSPMAGNLHTCYYQRVHEFLQVGVELETSVRMAESTATVAYQIDIPKADVVFKGQLDSNWCVGGVMEKKLVPFPFTLALSGYAN---HVKSQYRFGMGIII-
>EOG091F02VQ|Lottia_gigantea|NC01_Armina_californica|TRANSCRIPT
---------------------------------------------EDLHKQCKDLFPQVFEGAKVIIAKGLSSHFQVSHTLTLSTFTPSGYRFGATYIGTKQMSPT-----------------EAYPVLLGDIDSNGNMSANILHAFSQRLKGKFVTQFQSRKCVGQQCTLDYKGDDYSVSFTTGNLDPLNLSGLLIGHYLQRVTPRLAIGTELMYQRGPQLPGGEIAVMSLAGRYSG--EHWTLSANLSPVAGNLHTCYYQRVHEFLQVGVELETSVRMAESTATVAYQIDIPKADVVFKGQFDSNWCVGGVMEKKLLPFPFTLALSGYAN---HVKSQYRFGIGIIIG
>EOG091F02VQ|Lottia_gigantea|HW01_Armina_tigrina|TRANSCRIPT
-------------------------------------------------------------------------------------------------------------------------------------------------AFSDRLKGKFVTQFQNKKCVGQQCTLDYKGDDYSASFTTGNLDPLNLSGLLIGHYLQRVTPRLALGAELMYQRGPQLPGGEIAVMSFAGRYSG--EKWSLSANLSPVAGNLHTCFYQRVHEFLQVGVELETSVRMAESTATVAYQIDIPKADVVFKGQFDSNWCVGGVMEKKLLPFPFTLALSGYAN---HVKSQYRFGIGIIIG
>EOG091F02VQ|Lottia_gigantea|HW10_Embletonia_pulchra|TRANSCRIPT
-------------------------------------------------------FPQVFEGAKVIVAKGLSSHFQVSHTLNLSTFTPSGYRFGATYIGTKQLSPT-----------------EAYPVLLGDIDSNGNMSANILHAFNQRLKGKFVTQFQNNKCVGQQMTLDYKGDEFSASVTTGNLDPLNMSGLLIGHYLQRVTPRLGLGAELMYQRGPQLPGGEIAIMSLAGRYSG--DKWTLSANLSPVAGNLHTCYYQRVHEFLQVGVELETSVRMAESTATVAYQIDIPKADVVFKGQLDSNWCVGAVMEKKLVPFPFTLALSGYAN---HVKSQYRFGMGIII-
>EOG091F02VQ|Lottia_gigantea|JG10_Dirona_picta|TRANSCRIPT
---------------------------------------------------------QVFEGAKVIVARGLSSHFQVCHTMTLSSFTPSGYRFGSTYIGTKQMSPT-----------------EAYPVLLGDIDSNGNMSANILHAFSQRLKGKFVTQFQSSKCVGQQMTLDYKGDDFSASFTSGNVDPLNMSGLLIGHYLQRVTPRLSLGAELMYQRGPQLPGGEIAIMSLAGRYTG--EKWTLSANLSPMAGNLHTCYYQRVHDFLQVGVELETSMRMKESTATVAYQIDIPQADVVFKGQLDSNWCVSGVMEKKLVPFPFTLALSGYAN---HVKSQYRFGMGLIV-
>EOG091F02VQ|Lottia_gigantea|JG23_Melibe_leonina|TRANSCRIPT
--------------------------------------DRNPGLYEDLHKQCKDLFPQVFEGAKVIVAKGLSSHFQVSHTLTLSTFTPSGYRFGATYIGSKQISPT-----------------EAYPVLLGDMDSNGNMSANILHAFSERLKGKFVTQFQSRKCVGQQMTLDYKGDIFTASITSGNVDPMNMSGVLIGHYLQRVTPRLALGAELMYQRGPQLPGGEIAIMSMAGRFTG--DKWTLSANLSPMAGNLHTCFYQRVHEYLQVGVELETSMRMAESTATVAYQVDIPKADVVFKGQFDSNFCVAGVMEKKLVPFPFTLALSGFAN---HVKSQYRFGIGIII-
>EOG091F02VQ|Lottia_gigantea|JG06_Catriona_columbiana|TRANSCRIPT
--------------------------------------------------------------AKVIIAKGLSSHFQVSHTMTLSTFTPSGYRFGATYIGTKQLSPT-----------------EAYPVLLGDIDSNGNMSANILHAFSERMKGKFVTQFQGHKCVGQQCTMDYKGDMFSASLTTGNLDPLNMSGLVIAHYLQRVTPRLALGAELMYQRGPQLPGGEIAVMSLAGRYSG--EKWTLSANLSPVAGNLHTCYYQRVHESLQVGVELETSVRMAESTATVGYQIDIPRADVVFKGQFDSNWCVGGVMEKKLVPFPFTLALSGFAN---HVKNQYRFGIGIII-
>EOG091F02VQ|Lottia_gigantea|HW07_Cuthona_caerulea|TRANSCRIPT
--------------------------------------------------------------AKVIIAKGLSSHFQVSHTMTLSTFTPSGYRFGATYIGTKQLSPT-----------------EAYPVLLGDIDSNGNMSANILHAFSERLKGKFVTQFQGHKCVGQQMTMDYKGDMFSASLTAGNLDPLNLSGLLIAHYLQRVTPRIALGAELMYQRGSQLPGGEIAIMSLAGRYSG--EKWTLSANLSPVAGNLHTCYYQRVHESLQVGVELETSVRMAESTATVGYQIDIPKADVVFKGQFDSNWCVGGVMEKKLVPFPFTLALSGFAN---HVKNQYRFGIGIIIG
>EOG091F02VQ|Lottia_gigantea|HW11_Eubranchus_exiguus|TRANSCRIPT
-----------------------------------------------------ELFPQVFEGAKVIVAKGLSSHFQVSHTLTLSTFTPSGYRFGATYIGTKQLSPT-----------------EAYPVLLGDIDSNGNMSANILHAFSERLKGKFVTQFQSHKCVGQQMTMDYKGDVYSASLTAGNLDPLNMSGLLIAHYLQRLNPRMALGAELMYQKGPQLPGGEIAIMSLAGRYSG--DKWTLSANLSPVAGNLHACYYQRVHEALQVGVELETSVRMGESTATVGYQIDIPKADVVFKGQFDSNWCVGGVLEKKLVPFPFTLALSGFAN---HVKNQYRFGIGIIIG
>EOG091F02VQ|Lottia_gigantea|JG14_Eubranchus_rustyus|TRANSCRIPT
--------------------------------------------------------------AKVIVAKGLSSHFQVSHTLTLSTFTPSGYRFGATYIGTKQLSPT-----------------EAYPVLLGDIDSNGNMSANILHAFSERMKGKFVTQFQGHKCVGQQMTMDYKGDVYSASLTAGNLDPLNMSGLLIAHYLQRVTPRLALGAELMYQRGPQLPGGEIAIMSLAGRYSG--DKWTLSANLSPVAGNLHTCYYQRIHEALQIGVELETSVRMAESTATVGYQIDIPKADVVFKGQFDSNWCVGGVMEKKLVPFPFTLALSGFAN---HVKNQYRFGIGIII-
>EOG091F02VQ|Lottia_gigantea|JG07_Cuthona_albocrusta|TRANSCRIPT
-------------------------------------------------------FPQVFEGAKVIIAKGLSSHFQVSHTMTLSTFTPSGYRFGATYIGTKQLSPT-----------------EAYPVLLGDIDSNGNMSANILHAFSERLKGKFVTQFQSHKCVGQQMTMDYKGDVFSASLTAGNLDPLNMSGLLIAHYLQRVTPRLALGAELMYQRGPQLPGGEIAIMSLAGRYSG--EKWTLSANLSPVAGNLHTCYYQRVHESLQVGVELETSVRMAESTATVGYQIDIPRADVVFKGQFDSNLCVGGVMEKKLVPFPFTLALSGFAN---HVKNQYRFGIGIII-
>EOG091F02VQ|Lottia_gigantea|JG26_Phestilla_sp|TRANSCRIPT
--------------------------------------------------QCKELFPQVFEGAKVIIAKGISSHFQVSHTLTLSTFTPSGYRFGATYIGTKQLSPT-----------------EAYPVLLGDIDSNGNMSANILHAFSERLKGKFVTQFQSHKCVGQQFTLDYKGDMFSTSLIAGNLDPLNMSGLIIAHYLQRITPRLALGAELMYQRGPQLPGGEIAIMSLAGRYSG--EKWTLSANLSPVAGNLHTCYYQRIHESLQVGVEIETSVRMAESTATVGYQIDIPKADVVFKGQFDSNWCVGGVMEKKLVPFPFTLAFSGFAN---HVKNQYRFGIGIIV-
>EOG091F02VQ|Lottia_gigantea|NC04_Fiona_pinnata|TRANSCRIPT
--------------------------------------------------------------AKVIIAKGLSSHFQVNHTLTLSTFTPSGYRFGTTYIGTKQLSPT-----------------EAYPVLLGDIDSNGNMSANVLHAFSERLKGKFVAQFQGHKCVGQQCTLDYKGDIFSTSLTTGNLDPLNMSGLVIAHYLQRVTPRLALGAELMYQRGPQLPGGEIAIMSLAGRYSG--DKWNLSANLSPVAGNLHTCYYQRVHESLQVGVELET--------------------------------------------------------------------------
>EOG091F02VQ|Lottia_gigantea|JG11_Dondice_occidentalis|TRANSCRIPT
-------------------------------------FDRNPGLYEDLHKQCKELFPQVFEGAKVIVAKGLSSHFQVSHTLTLSTFMPSGYRFGATYIGSKQMSPT-----------------EAYPVLLGDIDSNGNMSANMLHAFSERLKGKFVTQFQNRKCVGQQMTMDYKGDIFSASLTAGNLDPLNMSGLLIAHYLQRITPRLALGAELMYQRGPQMPGGEIAIMSLAGRYSS--ENWTLSANLSPVAGNLHTCYYQKVHDTLQIGVELETSVRMADSTATVAYQMDIPKADVVFKGQFDSNWCVGAVMEKKLVPFPFTLALSGHAN---HVKSQYRFGIGIII-
>EOG091F02VQ|Lottia_gigantea|JG12_Dondice_parguerensis|TRANSCRIPT
-------------------------------------FDRNPGLYEDLHKQCKELFPQVFEGAKVIIAKGLSSHFQVSHTLTLSTFMPSGYRFGATYIGSKQMSPT-----------------EAYPVLLGDIDSNGNMSANMLHAFSERLKGKFVTQFQNRKCVGQQMTMDYKGDIFSASLTAGNLDPLNMSGLLIAHYLQRITPRLALGAELMYQRGPQMPGGEIAIMSLAGRYSS--ENWTLSANLSPVAGNLHTCYYQKVHDTLQIGVELETSVRMADSTATVAYQMDIPKADVVFKGQFDSNWCVGAVMEKKLVPFPFTLALSGHAN---HVKSQYRFGIGIII-
>EOG091F02VQ|Lottia_gigantea|HW02_Berghia_verrucicornis|TRANSCRIPT
---------------------------------TSAELERNPGLYEDLHKQCKDLFPQVFEGAKVIIAKGLSSHFQVSHTLTLSTFTPSGYRFGATYIGTKQLSPT-----------------ESYPVLLGDIDSNGNMSANILHAFSERLKGKFVTQFQSRKCVGQQMTLDYRGDIYSASITAGNLDPLNLSGLLIAHYLQRVTPRLALGAELMYQRGPQMPGGEIAIMSLAGRYSG--NNWTLSANLSPVAGNLHTCYYQRVHELLQIGVELETSVRMADSTATVAYQIDIPKADVVFKGQFDSNWCVGAVMEKKLVPFPFTLALSGYAN---HVKSQYRFGIGIIIG
>EOG091F02VQ|Lottia_gigantea|JG04_Berghia_stephanieae|TRANSCRIPT
--------------------------------------------------QCKDLFPQVFEGAKVIIAKGLSSHFQVSHTLTLSTFTPSGYRFGATYIGSKQLSPT-----------------ESYPVLLGDIDSNGNMSANILHAFSERLKGKFVTQFQSRKCVGQQITLDYRGDIYSTSITAGNLDPLNMSGLLIAHYLQRVTPRLALGAELMYQRGPQMPGGEIAIMSLAGRYSG--NNWTLSANLSPVAGNLHTCYYQRVHELLQIGVELETSVRMADSTATVAYQIDIPKADVVFKGQFDSNWCVGAVMEKKLVPFPFTLALSGYAN---HVKSQYRFGIGIII-
>EOG091F02VQ|Lottia_gigantea|HW05_Caloria_elegans|TRANSCRIPT
------------------------------------------------HKQCKDLFPQVFEGAKVIIAKGLSSHFQVSHTLTLSTFTPSGYRFGATYIGTKQMSPT-----------------ESYPVLLGDIDSNGNMSANILHAFSERLKGKFVTQFQSRKCVGQQMTMDYKGDIFSASITAGNLDPLNLSGLLIGHYLQRITPRLALGAELMYQRGPQMPGGEIAIMSLAGRYSS--NNWTLSANLSPVAGNLHTCYYQRVHELLQIGVELETSVRMADSTATVAYQIDIPKADVVFKGQFDSNWCVGAVMEKKLVPFPFTLALSGYAN---HVKSQYRFGIGIIIG
>EOG091F02VQ|Lottia_gigantea|HW20_Spurilla_neapolitana|TRANSCRIPT
--------------------------------PASTDLERNPGLYEDLHKQCKELFPQVFEGAKVIIAKGLSSHFQVSHTLTLSTFTPSGYRFGATYIGTKQMSPT-----------------ESYPVLLGDIDSNGNMSANILHAFSERLKGKFVTQFQSRKCVGQQMTLDYRGDIYSASITAGNLDPLNLSGLLIGHYLQRITPRLALGAELMYQRGPQMPGGEIAIMSLAGRYSG--DNWTLSANLSPVAGNLHTCYYQRVHELLQIGVELETSVRMGDSTATVAYQIDIPKADVVFKGQFDSNWCVGAVMEKKLVPFPFTLALSGYAN---HVKSQYRFGIGIIIG
>EOG091F02VQ|Lottia_gigantea|JG02_Antaeolidiella_chromosoma|TRANSCRIPT
-------------------------------------LERNPGLYEDLHKQCKDLFPQVFEGAKVIIAKGLSSHFQVSHTLTLSTFTPSGYRFGATYIGTKQMSPT-----------------ESYPVLLGDIDSNGNMSANILHAFSERLKGKFVTQFQSRKCVGQQMTLDYKGDIFSASITAGNLDPLNLSGLLIGHYLQRVTPRLALGAELMYQRGPQMPGGEIAIMSLAGRYSG--DNWTLSANLSPVAGNLHTCYYQRVHELLQIGVELETSIRMADSTATVAYQIDIPKADVVFKGQFDSNWCVGAVMEKKLVPFPFTLALSGYAN---HVKSQYRFGIGIIIG
>EOG091F02VQ|Lottia_gigantea|JG01_Aeolidiella_alba|TRANSCRIPT
-------------------------------------------------------FPQVFEGAKVIIAKGLSSHFQVSHTLTLSTFTPSGYRFGATYIGTKQMSPT-----------------ESYPVLLGDIDSNGNMSANILHAFSERLKGKFVTQFQSRKCVGQQMTLDYKGDIYSASITAGNLDPLNLSGLLIGHYLQRVTPRIALGAELMYQRGPQMPGGEIAIMSLAGRYSG--DNWTLSANLSPVAGNLHTCYYQRVHELLQIGVELETSVRMADSTATVAYQIDIPRADVVFKGQFDSNWCVGAVMEKKLVPFPFTLALSGYAN---HVKSQYRFGIGIII-
>EOG091F02VQ|Lottia_gigantea|JG24_Noumeaella_rubrofasciata|TRANSCRIPT
-------------------------------------FDRNPGLYEDLHKQCKELFPQVFEGAKVIIAKGLSSHFQVSHTLTLSTFTPSGYRFGATYIGTKQMSPT-----------------ESYPVLLGDIDSNGNMSANILHAFSERLKGKFVTQFQSRKCVGQQMTLDYKGDIYSASITAGNLDPLNLSGLLIGHYLQRVTPRLALGAELMYQRGPQMPGGEIAIMSLAGRYSS--DNWTLSANLSPVAGNLHTCYYQRVHELLQIGVELETSVRMADSTATVAYQIDIPKADVVFKGQFDSNWCVGAVMEKKLVPFPFTLALSGYAN---HVKSQYRFGIGIII-
>EOG091F02VQ|Lottia_gigantea|JG29_Spurilla_braziliana|TRANSCRIPT
--------------------------------------------------QCKELFPQVFEGAKVIIAKGLSSHFQVSHTLTLSTFTPSGYRFGATYIGTKQMSPT-----------------EPYPVLLGDIDSNGNMSANILHAFSERLKGKFVTQFQSRKCVGQQMTLDYRGDIYSASITAGNLDPLNMSGLLIGHYLQRITPRLALGAELMYQRGPQMPGGEIAIMSLAGRYSS--DNWTLSANLSPVAGNLHTCYYQRVHELLQIGVELETSVRMGDSTATVAYQIDIPKADVVFKGQFDSNWCVGAVMEKKLVPFPFTLALSGYAN---HVKSQYRFGIGIIIG
>EOG091F02VQ|Lottia_gigantea|JG25_Palisa_papillata|TRANSCRIPT
-------------------------------------------------KQCKDLFPQVFEGAKVIIAKGLSSHFQVSHTLTLSTFTPSGYRFGATYIGTKQMSPT-----------------ESYPVLLGDIDSNGNMSANILHAFSERLKGKFVTQFQSRKCVGQQMTLDYKGDIYSASITAGNLDPLNLSGLLIGHYLQRITPRLALGGELMYQRGPQMPGGEIAIMSLAGRYSG--NNWTLSANLSPVAGNLHTCYYQRVHELLQIGVELETSVRMADSTATVAYQIDIPKAEVVFKGQFDSNWCVGAVMEKKLVPFPFTLALSGYAN---HVKSQYRFGIGIII-
>EOG091F02VQ|Lottia_gigantea|JG03_Austraeolis_stearnsi|TRANSCRIPT
--------------------------------------------------QCKDLFPQVFEGAKVIVAKGLSSHFQVSHTLTLSTFTPSGYRFGATYIGTKQMSPT-----------------ESYPVLLGDIDSNGNMSANILHAFSDRLKGKFVTQFQSRKCVGQQMTVDYKGDIYSASITAGNLDPLNLSGLLIGHYLQRVTPRLALGGELMYQRGPQMPGGEIAIMSLAGRYSG--NNWTLSANLSPVAGNLHTCYYQRVHELLQIGVELETSVRMADSTATVAYQIDIPKADVVFKGQFDSNWCVGAVMEKKLVPFPFTLALSGYAN---HVKSQYRFGIGIIIG
>EOG091F02VQ|Lottia_gigantea|HW12_Facelina_rubrovittata|TRANSCRIPT
---------------------------------------RNPGLYEDLHKQCKDLFPQVFEGAKVIVAKGLSSHFQVSHSLTLSTFTPSGYRFGATYIGSKQMSPT-----------------ESYPVLLGDIDSNGNMSANILHAFSDRLKGKFVTQFQSRKCVGQQMTMDYKGDIYSASITAGNLDPLNLSGLLIGHYLQRVTPRLALGAELMYQRGPQMPGGEIAIMSLAGRYSG--NNWTLSANLSPVAGNLHTCYYQRVHELLQIGVELETSVRMADSTATVAYQIDIPKADVVFKGQFDSNWCVGAVMEKKLVPFPFTLALSGYAN---HVKSQYRFGIGIII-
>EOG091F02VQ|Lottia_gigantea|HW17_Hermissenda_crassicornis|TRANSCRIPT
---------------------------------------QNPGLYEDLHKQCKELFPQVFEGAKVIIAKGLSSHFQVSHTLTLSTFTPSGYRFGATYIGTKQMSPT-----------------ESYPVLLGDIDSNGNMSANILHAFSDRLKGKFVTQFQSRKCVGQQMTMDYKGDIFSASITAGNLDPLNLSGLLIGHYLQRITPRLALGAELMYQRGPQMPGGEIAIMSLAGRYSG--DNWTLSANLSPVAGNLHTCYYQRVHELLQVGVELETSVRMADSTATVAYQMDIPKADVVFKGQFDSNWCVGAVMEKKLVPFPFTLALSGYAN---HVKSQYRFGIGIIIG
>EOG091F02VQ|Lottia_gigantea|JG18_Hermissenda_opalescens|TRANSCRIPT
--------------------------------------------------QCKELFPQVFEGAKVIIAKGLSSHFQVSHTLTLSTFTPSGYRFGATYIGTKQMSPT-----------------ESYPVLLGDIDSNGNMSANILHAFSDRLKGKFVTQFQSSKCVGQQMTMDYKGDIFSASITAGNLDPLNLSGLLIGHYLQRITPRIALGAELMYQRGPQMPGGEIAIMSLAGRYSG--DNWTLSANLSPVAGNLHTCYYQRVHELLQVGVELETSVRMADSTATVAYQMDIPKADVVFKGQFDSNWCVGAVMEKKLVPFPFTLALSGYAN---HVKSQYRFGIGIII-
>EOG091F02VQ|Lottia_gigantea|NC05_Hermissenda_crassicornis|TRANSCRIPT
------------------------------------------------HKQCKELFPQVFEGAKVIIAKGLSSHFQVSHTLTLSTFTPSGYRFGATYIGTKQMSPT-----------------ESYPVLLGDIDSNGNMSANILHAFSDRLKGKFVTQFQSSKCVGQQMTMDYKGDIFSASITAGNLDPLNLSGLLIGHYLQRITPRIALGAELMYQRGPQMPGGEIAIMSLAGRYSG--DNWTLSANLSPVAGNLHTCYYQRVHELLQVGVELETSVRMADSTATVAYQMDIPKADVVFKGQFDSNWCVGAVMEKKLVPFPFTLALSGYAN---HVKSQYRFGIGIII-
>EOG091F02VQ|Lottia_gigantea|JG27_Phidiana_lynceus|TRANSCRIPT
---------------------------------------RNPGLYEDLHKQCKDLFPQVFEGAKVIIAKGLSSHFQVSHTLTLSTFTPSGYRFGATYIGTKQMSPT-----------------ESYPVLLGDIDSNGNMSANILHAFSERMKGKFVAQFQSRKCVGQQMTLDYKGDIYSASITAGNLDPLNLSGLLIGHYLQRITPRLALGAELMYQRGPQMPGGEIAIMSLAGRYSS--NNWTLSANLSPVAGNLHTCYYQRVHEALQIGVELETSVRMADSTATVAYQIDIPKADVVFKGQFDSNWCVGAVMEKKLVPFPFTLALSGYAN---HVKSQYRFGIGIII-
>EOG091F02VQ|Lottia_gigantea|JG21_Limenandra_confusa|TRANSCRIPT
------------------------------------------GLYEDLHKQCKDLFPQVFEGAKVIIAKGLSSHFQVSHTLTLSTFTPSGYRFGATYIGTKQMSPT-----------------ESYPVLLGDIDSNGNMSANILHAFSDRLKGKFVTQFQSRKCVGQQMTMDYKGDFYSASITAGNIDPLNFSGLLIGHYLQRVTPRLALGAELMYQRGPQMPGGEIAIMSLAGRYSS--NNWTLSANLSPVAGNLHTCYYQRVHELLQIGVELETSIRMADSTATVAYQIDIPKADVVFKGQFDSNWCVGAVMEKKLVPFPFTLALSGYAN---HVKSQYRFGIGIII-
>EOG091F02VQ|Lottia_gigantea|HW13_Favorinus_branchialis|TRANSCRIPT
GQK---AAPP-----PPPMVTPPPKPAGAPPKSTSPGLERNPGLYEDLHKQCKDLFPQMFEGAKVIVAKGLSSHFQVSHTLTLSTFTPSGYRFGATYIGTKQMSPT-----------------ESYPVLLGDIDSNGNMSANMLHAFSERMKGKFVTQFQSRKCVGQQMTLDYKGDIYSASITAGNLDPLNLSGLLIGHYLQRVTPRLALGAELMYQRGPQMPGGEIAIMSLAGRYSS--NNWTLSANLSPVAGNLHTCYYQRVHELLQIGVELETSVRMADSTATVAYQIDIPKADVVFKGQFDSNWTVGAVMEKKLVPFPFTLALSGYAN---HVKNQYRFGIGIII-
>EOG091F02VQ|Lottia_gigantea|JG15_Favorinus_auritulus|TRANSCRIPT
--------------------------------------------YEDLHKQCKDLFPQMFEGAKVIVAKGLSSHFQVSHTLTLSTFTPSGYRFGATYIGTKQMSPT-----------------ESYPVLLGDIDSNGNMSANMLHAFSERLKGKFVTQFQSRKCVGQQMTLDYKGDIYSASITAGNLDPLNLSGLLIGHYLQRVTPRLALGAELMYQRGPQMPGGEIAIMSLAGRYSS--NNWTLSANLSPVAGNLHTCYYQRVHELLQIGVELETSVRMADSTATVAYQIDIPKADVVFKGQFDSNWTVGAVMEKKLVPFPFTLALSGYAN---HVKNQYRFGIGIIIG
>EOG091F02VQ|Lottia_gigantea|JG20_Learchis_evelinae|TRANSCRIPT
----------------------------------------------DLHKQCKDLFPQVFEGAKVIIAKGLSSHFQVSHTLTLSTFTPSGYRFGATYIGVKQMSPT-----------------ESYPVLLGDIDSNGNMSANILHAFSDRLKGKFVTQFQSRKCVGQQMTLDYKGNIFSASVTAGNLDPLNLSGLLIGHYLQRVTPRLALGAELMYQRGPQMPGGEIAIMSLAGRYSS--NNWSLSANLSPVAGNLHTCYYQRVHELLQIGVELETSVRMADSTATVAYQIDIPKADVVFKGQFDSNWCVGAVMEKKLVPFPFTLALSGYAN---HVKNQYRFGIGIII-
>EOG091F02VQ|Lottia_gigantea|JG16_Flabellina_iodinea|TRANSCRIPT
--------------------------------------------------------------AKVIIAKGLSSHFQVSHTLTLSTFTPSGYRFGATYIGTKQISPT-----------------ESYPVLLGDIDSNGNMSANILHAFSERLKGKFVTQFQSRKCVGQQMTLDYKGDVYSASITAGNLDPLNLSGLLIGHYLQRVTPRLALGAELMYQRGPQLPGGEIAIMSLAGRYSG--DKWTLSANLSPVAGNLHTCYYQRVHEMLQVGVELETSVRMGESTATVAYQIDIPKADVVFKGQLDSNWCVGGVMEKKLVPFPFTLALSGYAN---HVKNQYRFGIGIII-
>EOG091F02VQ|Lottia_gigantea|HW14_Flabellina_affinis|TRANSCRIPT
----------------------------------------------DLHKQCKELFPQVFEGAKVIIAKGLSSHFQVSHTLTLSTFTPSGYRFGATYIGSKQMSPT-----------------ESYPVLLGDIDSNGNMSANILHAFTERLKGKFVTQFQSRKCVGQQMTLDYKGDMYTASITSGNLDPLNMSGLLIAHYLQRVTPRLALGAELMYQRGPQLPGGEIAIMSLAGRYTS--DKWTLSTNLSPVAGNLHTCYYQRVHELLQVGVELETSIRMGESTATVAYQIDIPKADVVFKGQLDSNWCVGGVMEKKLVPFPFTLALSGYAN---HVKNQYRFGIGIIIG
>EOG091F02VQ|Lottia_gigantea|HW06_Cratena_peregrina|TRANSCRIPT
--------------------------------------DKNPGLYEDLHKQCKDLFPQVFEGAKVIVAKGLSSHFQVSHALTLSTFTPSSYRFGATYIGTKQLSPT-----------------ESYPVLLGDVDSNGNMSANILHAFSERLKGKFVTQFQNRKCVGQQMTMDYRGDFYSASLTAGNLDPLNLSGLLIGHYLQRVTPRIALGAELMYQRGPQMPGGEIAIMSLAGRYTG--NNWTLSTNLSPMAGNLHACYYQRVHELLQVGVELETSLRMGDSTATVGYQIDIPKADVVFKGQFDSNWCVGAVMEKKLVPFPFTLALSGYAN---HVKAQYRFGIGIIIG
>EOG091F02VQ|Lottia_gigantea|JG08_Dendronotus_venustus|TRANSCRIPT
--------------------------------------------------------------AKVIIAKGLSSHFQVSHTLNLSTFTPSGYRFGATYIGSKQLSPT-----------------ESFPVLLGDMDSSGNMSANILHAFSNRLKGKFVAQFQSTKCVGQQMTLDYRGNDYSAAITAGNLDPLNLSGLLIGHYLQRVTPRLALGAELMYQRGPQIAGGEIAIMSLAGRYSG--ENWVLSANLSPMAGNLHTCYYQRVHEFLQVGVELETSVRMAESSATVAYQIDIPKADVVFKGQFDSNFCVGGVLEKKLVPFPFTLALSGYAN---HIKSQFRFGIGIIIG
>EOG091F02VQ|Lottia_gigantea|JG32_Unidentia_angelvaldesi|TRANSCRIPT
---------------------------------------------------------QVFEGAKVILARPLSSHFQISHTITLSTFTPSGYRFGATYIGTKQLSPT-----------------EAYPVLLGDIDSSGNLSANILHAFSERLKGKFVTQFQSNKCVGQQMTLDYKGDIYSASLTTGNLDPLNMSGMLIGHYLQRITPRLALGAELMYQRGPQLPGGEIAIMSLAGRYSG--EKWTLSANLSPVAGNLHTCYYQRVHESLQLGVELETSVRMAESTATVAYQIDIPKADVVFKGQFDSNWCVGGVMEKKLVPFPFTLALSGYAN---HVKNQYRFGLGLIIG
>EOG091F02VQ|Lottia_gigantea|HW15_Flabellina_babai|TRANSCRIPT
--------------------------------------------------------------AKVIVAKGLSSHFQVSHTLTLSSFTPAGYRFGATYIGTKQLSPT-----------------EMYPVLLGDIDSNGNMSANILHAFSERLKGKFVTQFQSSKCVGQQLTLDYKGDFYSASITSGNVDPLNLSGLLIGHYLQRITPRLALGAELMYQRGPQVAGGEIAIMSLAGRYSGMGDKWVLSANLSPMAGNLHACYYQRVHELLQVGVELETSIRMADSTAIVAYQIDIPKADVVFKGQFDSNWCVGGVMEKKLVPFPFTLALSGYAN---HVKNQYRFGIGIII-
>EOG091F02VQ|Lottia_gigantea|HW19_Polycera_quadrilineata|TRANSCRIPT
--------------------------------------ERNPGLYEDLHKQCKDLFPQVFEGGKVIIAKGLSSHFQISHTVTLSTFTPSGYRFGATYIGSKQISPT-----------------ESYPVLLGDIDSSGNMSANILHAITDRLKTKFVAQFQSTKCVGHQLSFDYRGNDFSASLTSGNVDPLGGTGLLIGHYLQRVTQNLALGAELMYQRAPQVPGGEVAVMSLAARLKG--EKWTFSGNLSPMAGNLHTCYYQRVHEYLQVGVELETSLRMAESTATVAYQIDIPKADVVFKGQFDSNWCVGAVMEKKLVPFPFTLALSGYAN---HVKSQYRFGIGIII-
>EOG091F02VQ|Lottia_gigantea|NC02_Bathydoris_clavigera|TRANSCRIPT
PA-------------------------------NNTDTDRNPGLYEDLHKQCKELFPQVFEGGKVIIAKGLSSHFQISHTVTLSTFTPSGYRFGATYIGSKQISPT-----------------ESYPVLLGDVDSNGNMSANILHAVTDRLRTKFVAQFQNSKCIGQQLSFDYRADDFTASITSGNVDPLNMTGLIIGHYLQRVTPSLALGAELMYQRGPQLPGEEIAIMSLAGRLKG--EKWTLSANLSPMAGSLHSCYYQRVHEYLQVGVELETSMRMAESTTTVAYQIDIPKADVVFKGQLDSNWCVGAVMEKKLVPFPFTLALSGHAN---HVKSQYRFGIGIIIG
>EOG091F02VQ|Biomphalaria_glabrata|NC06_Pleurobranchaea_californica|TRANSCRIPT
--------------------------------------------------------------------------------------------------------------------------------------------------------------------------------------------------------------------------------------------SG--DNWTLSGNVSPMAGNLHTCYYQRVHEHLQVGVELETSLRMGESTGMVAYQIDIPKADVVFKGQFDSNWCIGAVLEKKLVPFPFTLALSGYAN---HVKSQYRFGIGLIIG
>EOG091F02VQ|Lottia_gigantea|HW03_Berthella_plumula|TRANSCRIPT
--------------------------------------------------------------AKVIVAKGLSSHFQISHNINLSTFTPSGYRFGATYVGTKQISPT-----------------ESFPVLLGDMDSSGNMSANIIHAFSDRIRGKFVAQFQPGKCVGQQVTFDYKGDDFCASLTTGNVDPLNLSGLLVGHYLQRVTRNLALGAELMYQRGPQLPGGEIAVMSLAGRLKG--DNWTLSANVSPMAGNLHTCYYQRVHEHLQVGVELETSVRMGESTGLVAYQIDIPKADVTFKGQFDSNWCIGAVLEKKLVPFPFTLALSGYAN---HVKSQYRFGIGIII-
>EOG091F02VQ|Lottia_gigantea|HW04_Calmella_cavolinii|TRANSCRIPT
-----------------------------------------------------DIFPQVFEGAKVIIAKGLSSHFQISHTITLATFTPSIYRFGATYIGTKQLSPT-----------------EAFPVLLGDIDSQGNMNANLIHAFSERIRGKLVAQFQPSKCVGQQISMDYKGDMYTASLTTGNIDPVSSSGLLVAHYLHRVMPWMDLGAELMYQKGQQVPGGEIAIMSMAARFSG--EKWQLSANISPMGGNLHTCYYQRVHEFLQVGVELESSLRMAESTATVAYQIDIPKADAVFRGQIDSNWCIGAVLEKKLVPFPFTLALSGYAN---HVKSQYRFGIGMII-
>EOG091F02VQ|Lottia_gigantea|LotgiG227257
MGNVSASSTPLGGLAPPPPVLPPQPPTQVP-------FDNNPGTFEEIHRRCKDIFPQIFEGGKLVISKGLSSNFQVSHTLALSTCQPSGYRFGSTYIGSKQLSPQ-----------------ESYPVILGDIDASGDLNAQVIHAFTERIRSKGVVQIQNNKCAVTQVTTDYKGDDYTASVTLGNIDPIHESGIVVSQYLQRVTRRLDLGAELHYQYGNQVPGGQIAFMSFAGKLSS--DNWQFSGNVSPTAGNFHGCYVHKISEHLQLGAELETSLRMGDSTATVGYQIEIPNANVTFKGQVDSNYCVGAVMEKKITPFPFTFAFSGYLN---HVKGTSRFGLGLVVG
>EOG091F02VQ|Lottia_gigantea|NC03_Doris_kerguelenensis|TRANSCRIPT
--------------------------------------------------------------------------------------------------------------------------------------------------------------FQGNKCAATQASLDYKGDDYTASLTLGQIDLLNQSGLAVCQYLQRVTDNLALGAELMYQRGAQIPGGEIAIMSLAGRLSG--DSWTFSANVSPMAGNVHACYYQRVNEQMQVGAELETSLRMQESVATVAYQIEIPNANVT---------------------------------------------------
>EOG091F02VQ|Crassostrea_gigas|CGI_10021082
--------------------------------------------------------------------------------------MASGNTKQGTYVTSERIYSTSDDIVTVQRSALHPGYFDAYPVLMGDIDPSLNLNAHIIHAFSKKVRTKLQSSVQEGKFMG-QGSVDYLGDDFSTTLTLGNIDLLNKTGVIVGHYLQRVTSSVALGAELVYQRGPRVPGGEITVLSLASKITG--ENWQFTANVCPSAVAAHCCYYHKVNEQLHIGAELESSLMTRESVGKGCYQLEIPGGNAMFRGSIDTNWTVEAVLEKKLMPLPFTLQLSGTANFANIQKSQYRFGIGLVLG
