# Supplementary material for: Transcriptomics provides a robust framework for the relationships of the major clades of cladobranch sea slugs (Mollusca, Gastropoda, Heterobranchia), but fails to resolve the position of the enigmatic genus Embletonia
Source: BMC Ecol Evol. 2021 Dec 28;21:226. doi: 10.1186/s12862-021-01944-0 (PMC8895541; doi:10.1186/s12862-021-01944-0)
Supplement: Supplementary file 6 — Additional file 6. Archive S4: Unmasked multiple sequence alignments on amino acid level including Doris kerguelenensis and Calmella cavolini prior to the removal of outliers. [file 12862_2021_1944_MOESM6_ESM.zip › Archive_S4/Alignments/EOG091F02B0.aa.fasta]

>EOG091F02B0|Biomphalaria_glabrata|BGLTMP001920
MTTKEQYGERHSLKKQESDA------GLKEEEALRQFKEKI-SD-LITSQDDYSLKKWLQVYFVFEARNYDVTKAEAMFRTSMAYREKMKVDTLLTDYEPPEVLKKYMSGGNVGHDKEGSPVRVELFGHLDMKGLMYSARKSDLEKVKLKQCEQHLKDWEIMSKKAVE----CLSITTLEMSRNLMRRKKHKTCKDKGKFLTARPCLQLGLQMYLHLVSLLEDNYPEMLKRMFVINAPRIFPLLYKLCRPLISQDTKNKIHVLGYAGYNEVKFGYPEEIGDLCMNCRFKGKFLLPADYTSTLLKYIDADELPAYLGGNKTDPDGNPRCTTLVGILSLQSRILANC-LSCP-K--------------------------RWEFKTDGYDIGFGVFRQ-EG--PE--KVTVVEPERVNSHMVPEDGNYTCDVPGKYT-LVFDNSFSWTRDKAIQYSVEIIQPIDQC-LENEIINMVDSVGTWTDMNQRAGECPENVTPCRE
>EOG091F02B0|Biomphalaria_glabrata|JG13_Doto_lancei|TRANSCRIPT
----------------------------------------------------------L------KARNFDVTKAETMFRTSMLYREKMKIDTILTDYQPPEVLQKYLTGGTCGHDKEGSPVRVELYGKLDMKGLMYSARKVDMEKVKLMQCERHLKDFAEMSKK----------------------------------------------------------------------------------------------------------------------------------------------------------------------------------------------------------------------------------------------------------------------------------------------------------------------------------------------
>EOG091F02B0|Biomphalaria_glabrata|NC02_Bathydoris_clavigera|TRANSCRIPT
------------------------------------------------------------------ARNFDVTKAEAMFRTSLAYREKMKVDSLLTDYDPPEVLKKYVTGGVCGYDHDGSPVHVELFGLLDMKGLMYSARKVSMEKVKLKQCEGHLKDWEDMSRK----------------------------------------------------------------------------------------------------------------------------------------------------------------------------------------------------------------------------------------------------------------------------------------------------------------------------------------------
>EOG091F02B0|Lottia_gigantea|LotgiG187193
-----------------------------------------------------------------------------MFRENVELRDRFDVNNILKYFTPPEVLQKYLAGGLCGHDKDGSPIRIELFGRLDMKGLMYSARKMDMEKTKILQCEMIVEDCRKQSQKLGKKVDQLTVIFDMEG-------------------VSSKMLWKPGLQMYMHLVSILEDNYPELLKRMFVVNAPSIFPVLYKICRPLISEDMKLKIHVLG-------------------------------SNYTETLLKYIDPEELPVFLGGKMKDADGNPKCESLICQGGVVPQSYYLKDNQDM-SQFKEIVVPNGEKVNLFFKVDKINTILSWEFQTEDFDIGFGVLIQ-ED--GK--TVPVVESERVNSHMVPQDGTYTCKQTGTYV-ICFDNSFSWARDKKVKYNVDVMVDDDCLK-SE--IETLIDEETQ-------------------
>EOG091F02B0|Lottia_gigantea|JG22_Lomanotus_vermiformis|TRANSCRIPT
---------------------------------------------------------------------------------------------------PPEVLVKYVTGGNCGQDKEGSPVRVELFGRLDMKGLMYSARKVDMEKVKLKQCEEHVQNWDFMTKKLNKRVDGLTVIFDMEG-------------------VSRKMLWRPGLQMYLHLVKVLEDNYPEMLKRMFVINAPRIFPLLYKICRPLISEDTKNKIHVLG-------------------------------SDYSQMLLEYIDAEELPVFLGGLKTDPDGNPRCVTMICQGGQVPEEFYLNDAESV-ENMETTTVPRGDSLSLDFNVTKEGSILRWEFKTDGFDIGFGVFRQ-DG--KT--KVPVVDVERVNSHMVPEDGNLVCDVSGTYXTLVFDNSFSWARGKQVHYSIEIIEPAD-------------------------------------
>EOG091F02B0|Crassostrea_gigas|HW02_Berghia_verrucicornis|TRANSCRIPT
------------------------TKESKEDVALNELKTRL-QD-FDNLPDDNALRKWL------KARSFDVTKAESMFRTSMAYRDKMKVDSLLTDYVPPEVLTKYVTGGTCGHDKEGSPLRVELYGRLDMKGLMYSARKVDMEKFKLRQCETHVKDWKEMSQKRNKRVDGLTVIFDMDG-------------------VSRKMLWRPGLQMYLHLVKVLEDNYPEMLKRMFVINAPRIFPLLYKICRPLISEDTKNKIHVLG-------------------------------SDYTATLLEYIDSEELPAFLGGTKTDPDGNPKCTTLICQGGQVPEEYFLKDVE-------------------------------------------------------------------------------------------------------------------------------------------------------
>EOG091F02B0|Crassostrea_gigas|JG25_Palisa_papillata|TRANSCRIPT
-----------------------QFNDSKEDVALNELKTRL-QD-FASLPADHALRKWL------KARSFDVTKAEAMFRTSMAYRDKMKVDALLTDYVPPEVLTKYVTGGTCGHDKEGSPVRVELYGRLDMKGLMYSARKVDMEKVKLRQCENHVKDWEDMSKKLNKRVDGLTVIFDMEG-------------------VSRKMLWRPGLQMYLHLVKVLEDNYPEMLKRMFVINAPRIFPLLYKICRPLISEDTKNKIHVLG-------------------------------SDYSTTLLEYIDSEELPAFLGGTKTDPDGNPKCATLICQGGQVPEEYFLKDVDSP-DN------------------------MRWEFKTDGYDIGFGVFRF-DG--KT--KVPVLEVERVNSHMVPEDGSLSCDVVGTYT-LVFDNSFSWARGKQVHYNIEVIGPVDNE-LSNDISRMLKDG----------------------
>EOG091F02B0|Crassostrea_gigas|JG03_Austraeolis_stearnsi|TRANSCRIPT
-----------------------QFNDSKEDVALSELKTRL-QD-FASLPDDHALRKWL------KARGFDVTKAEAMFRTSMTYRDKMKVDALLTDYATPEVLTKYVTGGTCGHDKEGSPVRVELYGRLDMKGLMYSARKVDMEKVKLRQCENHVKDWEEMSKKLNKRVDGLTVIFDMEG-------------------VSRKMLWRPGLQMYLHLVKVLEDNYPEMLKRMFVINAPRIFPLLYKICRPLISEDTKNKIHVLG-------------------------------SDYSTTLLEYIDSEELPAFLGGTKTDPDGNPRCATLICQGGQVPEEYFLRDV-------------------------KEGSILRWEFKTDGYDIGFGVFRF-DG--KT--KVPVLEVERVNSHMVPEDGSLSCDVVGTYT-LVFDNSFSWARGKQVHYNIEVIGPVDNE-LSNDISRMLKDG----------------------
>EOG091F02B0|Lottia_gigantea|JG12_Dondice_parguerensis|TRANSCRIPT
--------------------------------------------------------------------------------------------------------------------------------------------------------ETHVQDWKEMSKKLNKRVDGLTVIFDMDG-------------------VSRKMLWRPGLQMYLHLVKVLEDNYPEMLKRMFVINAPRIFPLLYKICRPLISEDTKNKIHVLG-------------------------------SDYSTTLLEYLDAEELPAFLGGTKTDPDGNP-----------------------------------------------------------------------------------------------------------------------------------------------------------------------------
>EOG091F02B0|Crassostrea_gigas|JG01_Aeolidiella_alba|TRANSCRIPT
------------------LPQMNGAKESKEDTALNELKKRL-QD-VETLPDDHALRKWL------KARSFDVTKAETMFRTSMAYRDKMKVDTLLTDYVPPEVLTKYVTGGTCGHDKEGSPVRVELYGRLDMKGLMYSARKIDMERVKLRQCETHVKDWEEMSKKLNKRVDGLTVIFDMDG-------------------VSRKMLWRPGLQMYLHLVKVLEDNYPEMLKRMFVINAPRIFPLLYKICRPLISEDTKNKIHVLG-------------------------------SDYTTTLLEYIDSEELPAFLGGTKTDPDGNPKCATMICQGGEVPEEYYLKDVESP-DN------------------------MEWEFKTDGYDIGFGVFRL-DG--KT--KVPVVAVERVNSHMVPEDGSLSCDVIGTYT-IIFDNSFSWARGKHVHYSIEVIDPIDNE-LSDDIARMLKEG----------------------
>EOG091F02B0|Crassostrea_gigas|JG27_Phidiana_lynceus|TRANSCRIPT
--------------------------------------------------DDHALRKWL------KARSFDVVKAETMLRTSMAYRDKMKVDTLLTDYVPPEVLTKYVTGGTCGHDKEGSPVRVELYGRLDMKGLMYSARKVDMEKVKLRQCENHVKDWEEMSKKRNKRVDGLTVIFDMDG-------------------VSRKMLWRPGLQMYLHLVKVLEDNYPEMLKRMFVINAPRIFPLLYKICRPLISEDTKNKIHVLG-------------------------------SDYSTTLLEYIDSEELPAFLGGTKTDPDGNPKCTTMICQGGQVPEEYFLKDV-------------------------KEGSILRWEFKTDGYDIGFGVFRL-DG--KI--KVPVVEVERVNSHMVPEDGSLSCDVVGTYT-IVFDNSFSWARGKQVHYSIEVIDPVDNE-LSNDISRMLKEGVSWEDIAK--------------
>EOG091F02B0|Crassostrea_gigas|HW12_Facelina_rubrovittata|TRANSCRIPT
----------------------------KEDVALNELRTRL-QD-FASLPDDHALRKWL------KARSFDVTKAESMFRTSMAYRDKMKVDSILTDYIPPEVLTKYVTGGTCGHDKEGSPVRVELYGRLDMKGLMYSARKVDMEKVKLRQCEGHVKDWQEMSKKMNKRVDGLTVIFDMEG-------------------VSRKMLWRPGLQMYLHLVKVLEDNYPEMLKRMFVINAPRIFPLLYKICRPLISEDTKNKIHVLG-------------------------------SDYSTTLLEYIASEELPAFLGGTKTDPDGNPKCSTMICQGGPVPEEYFLKDVESP-DN------------------------MEWEFKTDGYDIGFGVFRL-DG--KT--KVPMVEVERVNSHMVPEDGSLSCDVVGTYI-VVFDNSFSWARGKQIHYNIEVIDPVDNE-LSHDISKMLKDG----------------------
>EOG091F02B0|Lottia_gigantea|HW16_Hancockia_cfuncinata|TRANSCRIPT
------------------------------------------------------------------------------------------------------------------------------FGRLDMKGLMYSARKVDMEKVKLVQCESHVKDWAEMSRKLNRRVDGLTVIYDMEG-------------------VSRKMLWRPGLQMYLHLVKILEDNYPEMLKRMFVINAPRIFPLLYKMCRPLIS------------------------------------------------------------------------------------------------------------------------------------------------------------------------------------------------------------------------------------------------------
>EOG091F02B0|Lottia_gigantea|HW05_Caloria_elegans|TRANSCRIPT
-----------------------------------------------------------------------------MFRTSMAYRDKMKMDALLTDYVPPEVLTKYVTGGTCGHDKEGSPVRVELYGRLDMKGLMYSARKIDMEKVKLRQCENHVKDWEEMSKKLNKRVDGLTVIFDMEG-------------------VSRKMLWRPGLQMYLHLVKVLEDNYPEMLKRMFVINAPRIFPLLYKMCRPLISEDTKNKIHVLG-------------------------------SDYSTTLLEYIDSEELPAFLGGTKTDSDGNPKCATMICQGGQVPEEYFLNDAESP-DIMETATVSRGDKLSLDFTIEKEGSILRWEFKTDGYDIGFGVFRL-DG--KT--KVPVVEVERVNSHMVPEDGSLSCDVVGTYI-IVFDNSFSWARGKQVHHNIEVI-----------------------------------------
>EOG091F02B0|Lottia_gigantea|HW13_Favorinus_branchialis|TRANSCRIPT
--------------------------------------------------------------------------------------------------------------GTCGHDKEGSPVRVELYGRLDMKGLMYSARKVDMEKVKLRQCESHVKDWQEMSKKLNKRVDGLTVIFDMDG-------------------VSRKMLWRPGLQMYLHLVKVLEDNYPEMLKRMFVINAPRIFPLLYKICRPLISEDTKNKIHVLG-------------------------------SDYSSTLLEYISSEELPAFLGGTKTDPDGNPKCATMICQGGQVPEEYFLKDVESP-DNMETATVSRGDKLSLDYNVDKEGSILRWEFKTDGYDIGFGVFRQ-DG--KT--KVPVLEVERVNSHMVPEDGSLSCDVVGTYT-IVFDNTFSWARGKQVHYAIEVI-----------------------------------------
>EOG091F02B0|Crassostrea_gigas|NC08_Tritonia_hamnerorum|TRANSCRIPT
----------------------------KHEAALREFKTRL-QD-FPNLHDDHSLMKWL------KARNYDVKKAEAMFRASMAYREKLKVDSILSEYTPPEVLTKYVTGGTCGHDKQGSPVRVELYGRLDMKGLMYSARKVDMEKVKLRQCETHVRDWEHMSKKLNKRVDGLTVIFDMEG-------------------VSRKMLWRPGLQMYLHLVKVLEDNYPEMLKRMFVINAPRIFPLLYKICRPLISEDTKNKIHVLG-------------------------------SDFSNTLLEYIDSEELPAFLGGTKTDPDGNPKCVTMICQGGQVPEEYFLKDAESP-EN------------------------MEWEFKTDGYDIGFGVFRL-EG--KT--KVPVLDIERVNSHMVPEDGSLACDVEGTYT-LVFDNSFSWARGKLIHYHIEIIEPVDTE-LDNDIAKMLNEGVSWEDIAK--------------
>EOG091F02B0|Lottia_gigantea|HW06_Cratena_peregrina|TRANSCRIPT
---------------------------------------------------------------------------------------------ILTDYKPPEVLTNYVTGGTCGHDKDGSPVRVELYGRLDMKGLMYSARKMDMEKVKLRQCEGHVKDWEVMSKKLNKRVDGLTVIFDMEG-------------------VSRKMLWRPGLQMYLHLVKVLEDNYPEMLKRMFVINAPRIFPLLYKICRPLISEDTKNKIHVLG-------------------------------SDYSATLLEYIASEELPAFLGGAKTDPDGNPKCATMICQGGQVPEEYFLKDAESQ-DNLETATVSRGDKLSLDYNVEKEGSILRWEFKTDGYDIGFGVFRQ-DG--KT--KVPIVEVERVNSHMVPEDGSLSCDVIGTYV----------------------------------------------------------------
>EOG091F02B0|Lottia_gigantea|JG10_Dirona_picta|TRANSCRIPT
------------------------------------------------------------------------------------------------------------------------------------------------------------------------------VIFDMED-------------------VSRKMLWRPGLQMYLHLVKVLEDNYPEMLKRMFVINAPRIFPLLYKICRPLISEDTKNKIHVLG-------------------------------ADYSTTLLEYIDSEELPAFLGGTKTDPDGNPKCVTMICQGGQVPEEYFLNDVEGQ-ENMETATVSRGDTLSLDFNVDKEGSILRWEFKTDGYDIGFGVFRQ-DG--ST--KTPVVDVERVNSHMVPEDGSLPCDTAGTYT-VLFDNRFSWARGKQVHYNIEVI-----------------------------------------
>EOG091F02B0|Lottia_gigantea|JG08_Dendronotus_venustus|TRANSCRIPT
-----------------------------------------------------------------------------MYRTSMAYREKMKVDTILTDYTPPEVLTRYVTGGTCGHDKQGSPVRVELYGKLDMKGLMYAARKVDMEKVKLMQCEGHLQDWREMATKLDRPVDGLTVIFDMDG-------------------VSRKMLWRPGLQMYLHLVKVLEDNYPEMLKRMFVINAPRIFPLLYKICRPLISEDTKNKIHVLG-------------------------------SDYSSTLLEYIDAHELPAFLGGTRTDPDGNPRCVSMICQGGEVPQEYFLKDNMDSPGNMETVTVARGDRLALDFKVDTEGSVLRWEFKTDGYDIGFGVFREDDG--KT--RVPVLEVERVNSHMVPEEGNLVCEAVGTYT-AVFDNSFSWSRAKHVHYHVEVI-----------------------------------------
>EOG091F02B0|Lottia_gigantea|HW01_Armina_tigrina|TRANSCRIPT
-----------------------------------------------------------------------------------------------------------------------------------------------------------VKRWEEMSAKMKKRVDGLTVIFDMEG-------------------VSRRMLWRPGVQMYLHLVKVLEDNYPEMLKRMFVINAPRIFPLLYKISRHLISEDTKNKIHVLG-------------------------------SDYSETLLEYIDAEELPAYLGGTKTDPDGNPRCVSMICQGGRVPEEYYLKDAESS-GNMETATVSRGETFSLDFDIIKEGSVLRWEFKTEGYDIGFGVFRK-DG--KT--KIPVLDIERVNSHMVPEDGSLSCDVTGTYT-VVFDNTFSWARGKQVHYNVEMIEPAD-------------------------------------
>EOG091F02B0|Lottia_gigantea|NC05_Hermissenda_crassicornis|TRANSCRIPT
-----------------------------------------------------------------------------------------------------------------------------------------------------------VKDWEELSKKMGKRVDGLTVIFDMDG-------------------VSRKMLWRPGLQMYLHLVKVLEDNYPEMLKRMFVINAPRIFPLLYKICRPLISEDTKNKIHVLG-------------------------------SDYSSTLLEYIDSEELPTFLGGTKTDPDGNPKCATMICQGGQVPEEYFLKDVESP-ESMETATVSRGDKLSLDFIVEKEGSILRWEFKTDGYDIGFGVFRL-DG--KT--KVSVLEVERVNSHMVPEDGSVPCDVVGTYS-VVFDNSYSKVRDKNVSYYIDVISNDGCST-QE--LK---------------------------
>EOG091F02B0|Lottia_gigantea|HW03_Berthella_plumula|TRANSCRIPT
---------------------------------------------------------------------------------------------------PPEVLRKYTTGGTCGHDKEGSPVRVELFGHLDMKGLMYSAKKIDMEKVKLMQCEGHEQDWKEMSKKLNKRVDGLTVIFDMDR-------------------VSSKMLWRPGLQMYLHLVRVLEDNYPEMLKRMFVINAPRIFPILYKICKPLVSEETKSKLHVLG-------------------------------CDYSSTILKYIEASELPAFLGGTKTDQDGNPRCATLICQGGKVPEEYYLNDNENA-ENMETATVSRGEKLTLKYEVQKEGSILRWEFKTDGYDIGFGVFRL-EG--GE--KIAVVPVERVNSHMVPEDGSYTCDVLGTYT-LIFDNSFSWARGKLVRYTIDLIDPVDQG-MTSDISHMLDQ-----------------------
>EOG091F02B0|Lottia_gigantea|HW11_Eubranchus_exiguus|TRANSCRIPT
--------------------------------------------------------------------------------------------------------------GLCGHDKEGSPVRVELYGKLDMKGLMYSARKADLEKVKLRQCEAIVRDWNDMAQKLNKPVDGLTVLFDMDG-------------------VSRKMLWRPGLQMYLHLVKVLEDNYPEMLKRMFVINAPRIFPLLYKMCRPLISEQTKDKIHILG-------------------------------SDYTKSLLEYIDAEELPAFLGGMKTDPDGNPLCATMICQGGKVPEEYYLKDVESP-ENMEAVVVSRADSLVLEFSVEKEGSILRWEFKTDDYDIGLGVSRH-DDGSGK--KIHVVEVERVNSHMVPNDGSVCCDVTGTYS-VVFDNCYSKVRDKHLKYYIDVI-----------------------------------------
>EOG091F02B0|Lottia_gigantea|JG14_Eubranchus_rustyus|TRANSCRIPT
-------------------------------------------------------------------------------------------------------------------------------------------------------------------------------IFDMEG-------------------VSRKMLWRPGLQMYLHLVKVLEDNYPEMLKRMFVINAPMIFPLLYKICRPLISEETKNKIHVLG-------------------------------SDYSTALLEYIDAEELPVFLGGTKTDPDGNPRCASMICQGGPVPKEYYLTDVECP-ENTESITISRGDSLALDFNVGKGGSILRWEFKTDSYDIGFGVHRH-DG--ST--KVQVLDMERVNSHMVPEDGSLCCDVTGTYT-VVFDNTYSKMRDKHLKYYIDVIDSEENLM-QE--L----------------------------
>EOG091F02B0|Lottia_gigantea|HW04_Calmella_cavolinii|TRANSCRIPT
------------------------------------------------------------------------------------------------------------------------------------------------------------------------------------------------------------LTWRPGLQMYLHLGRTMEDNYPEALKKLFIVNAPRIFPLLYKIARPLVSEDTKKKIHVLG-------------------------------AEYASTLLEYIDARELPAYLGGQLTDPDGNPRCETLINQGGPVP---------------------------------------------------------------------------------PEDGSHTCDVTGTYT-ILFDNSYSKIRDKRLLYFIDVITVD--------------------------------------
>EOG091F02B0|Crassostrea_gigas|HW09_Doto_sp|TRANSCRIPT
----------------------------KEEAALKRLRANL-QD-LEPLPEDASLIKWL------KARNFDVAKAATMYRNSMAYREKMKIETLVQEYVPPEVLTKYYPGGDIGSDKDNRPIRVELHGKMDLRGLVYSVRQSDMEKFKLCSWEKL------SKKCKDNSVSGSTVIADMDG-------------------LTFKSMWGPGIQMYSKMLKILEDNYPEMLTKMFVVNAPRVFLFLYKLVRPLLSEATKQKMQVLG-------------------------------SDYSKTLLQHIDADVLPAYLGGNRTDPDGDPRCPSMICQGGTIPEEFYLKEM-------------------------IKSSVLRWEFVTDGYDVGFGIFRK-EG--DA--KVTIVDTHRVKSHIVPEDGSHVCDKIGTYS-VVFDNSFSWARGKEVKYNVEVIDPQDLEETT--------------------------------
>EOG091F02B0|Lottia_gigantea|JG05_Bornella_anguilla|TRANSCRIPT
---------------------------------------------------------------------------------------------------------------------------------------------------------------------VDNKVDGSTVIADMEG-------------------LSLRSMWRPGVQMYSKLLKVLEDNYPEMLKKMFIVNAPRVFLFLYKLVRPLLSEATKQKMQVLG-------------------------------SDYSKTLLQHIDADVLPAYLGGNKTDPDGNPRCVTMICQG--------------------------------------------------------------------------------------------------------------------------------------------------------------------
>EOG091F02B0|Lottia_gigantea|JG28_Scyllaea_fulva|TRANSCRIPT
---------------------------------------------------------------------------------------------------------------------------------------------------------RL------SKQCEANGVDGSTVIADMEG-------------------LTFKFFWGPGIQMYKQLLQILEDNYPEMLKKMFIVNSSRVFLLLYKIIRPLMSETTKQKMQVLG-------------------------------SDYSKTLLQHIDADVLPAYLGGNRTDPDGNPRCLSAICQGGIVPEEFYLKEMIRT-ESLQTATVTRGNKLSLDFNITNPGSALRWEFMTDGYDIGFGIFHN-EG--DT--KVSVLDTERVKSHIVPENGSLTCEKTGVYT-VVFDNSFSWARGKQVHYHVEVI-----------------------------------------
>EOG091F02B0|Lottia_gigantea|JG32_Unidentia_angelvaldesi|TRANSCRIPT
-------------------------------------------------------------------------------------------------------------------------------------------------------------------------VDGSTVIADMEG-------------------LGMKMLWKPGVQMYTRLLNILEDNYPEMLKRMFIINAPRVFLIVYKLVRPLLSEATKQKMQVLG-------------------------------SDYSKTLLKHIDADVLPAYLGGKRTDPDGNPRCATLIGQGGTVPEEYYLKENLNT-ENLQTATVSRGDRLSLEYTITKPGSLLRWEFMTDGYDIGFGLFRK-ED--KTT-QTPVIDTDRVKSHLIPEVGNFSCDQSGTYV-VVFDNSFSWARGKSVHYHIEVL-----------------------------------------
>EOG091F02B0|Lottia_gigantea|JG11_Dondice_occidentalis|TRANSCRIPT
-------------------------------------------------------------------------------------------------------------------------------------------------------------------------VDGSIVIADMDG-------------------MSMKMLWKPGVQMYTRLLKILEDNYPEMMKKMFIINAPRVFMMVYKLVRPLLTEATKQKMQVLG-------------------------------SDYSKTLLKRIDADVLPVCYGGKRTGPDGDPSCPDVIKPGGPVPEEYYLKDMINT-ENLQTANVARGDRLQLDFPITKPGSVLRWEFMTDGYDIGFGIFRQ-EK--DV--RVSILETDRVKSHIIPEDGSLTCQYVGTYC-LVFDNTFSWARGKAVHYHVEVI-----------------------------------------
>EOG091F02B0|Lottia_gigantea|HW17_Hermissenda_crassicornis|TRANSCRIPT
-----------------------------------------------------------------------------------------------------------------------------------------------------------------------KGVDGSIVIADMEG-------------------MSMKMLWKPGVQMYTRLLKVLEDNYPEMMKKMFIINAPRVFMMVYKLVRPLLTDATKQKMQVLG-------------------------------SDYSKTLLKHIDADVLPACYGGKRTDPDGNPNCTNLIVQGGPVPEEYYLKDMINT-QNLQTATVARGDRLQLDFQITKPGSVLRWEFMTDGYDIGFGIFRQ-EK--DI--RVTILETDRVKSHIIPEDGSLTCQYLGTYC-LVFDNSFSWARGKAVHYNVEVI-----------------------------------------
>EOG091F02B0|Lottia_gigantea|JG18_Hermissenda_opalescens|TRANSCRIPT
-----------------------------------------------------------------------------------------------------------------------------------------------------------------------KGVDGSIVIADMEG-------------------MSMKMLWKPGVQMYTRLLKVLEDNYPEMMKKMFIINAPRVFMMVYKLVRPLLTDATKQKMQVLG-------------------------------SDYSKTLLKHIDADVLPACYGGKRTDPDGNPNCTNLIVQGGPVPEEYYLKDMINT-ENLQTATVARGDRLQLDFQITKPGSVLRWEFMTDGYDIGFGIFRQ-EK--DI--RVTILETDRVKSHIIPEDGSLTCQYLGTYC-LVFDNSFSWARGKAVHYNVEVI-----------------------------------------
>EOG091F02B0|Lottia_gigantea|JG21_Limenandra_confusa|TRANSCRIPT
-------------------------------------------------------------------------------------------------------------------------------------------------------------------------VDGSIVIADMDG-------------------MSMDMMWKPGVQMYKRLLKILEDNYPEMMKKMFIINAPRVFILVYRLVRPLLTDATKQKMHVLG-------------------------------SDYSKTLLKHIDADVLPANYGGKRTDSDGDPKCPSVIVPGGPVPEEYYLKDMINT-ENLQTATVSRGDRLQLDFNITKPGSVLRWEFMTDGYDIGFGIFRQ-EK--DV--KVTIVETDRVKSHLIPEDGSLTCR----------------------------------------------------------------------
>EOG091F02B0|Lottia_gigantea|JG02_Antaeolidiella_chromosoma|TRANSCRIPT
-------------------------------------------------------------------------------------------------------------------------------------------------------------------------VDGSIVIADMEG-------------------MSMDMLWKPGVQLYKRLLKILEDNYPEMMKKMFIINAPRVFILVYRLVRPLLTDATKQKMNVLG-------------------------------SDYSKTLLKYIDADVLPVYLGGSRTDPDGNPRCPSVIVPGGPVPEEYYLKDMINV-DNLQTANVARGDRLQLDFQITKPGSVLRWEFMTDGYDIGFGIFRQ-EK--DV--KVTIIETDRVKSHIIPEDGSLNCRYVGTYC-LVFDNSFSWARGKAVHYHIEVI-----------------------------------------
>EOG091F02B0|Lottia_gigantea|HW20_Spurilla_neapolitana|TRANSCRIPT
-------------------------------------------------------------------------------------------------------------------------------------------------------------------------VDGSTVIADMEG-------------------MSMDMLWKPGVQMYKKLLKTLEDNYPEMMKRMFIINAPRVFILVFRIVRPLLTDETKRKMNVLG-------------------------------SDYSKTLLKYIDADVLPVQYGGNRTDPDGNPACPSVIVPGGPVPEEYFLRDMVNT-DNLQTATVARGDKLQLDFPITKPGTVLRWEFMTDGYDIGFGVFRQ-EK--DI--RVTIIETDRVKSHLIPEDGSLMCRYVGTYC-LVFDNTFSWARGKSVHYNIEVIDPED-------------------------------------
>EOG091F02B0|Lottia_gigantea|JG24_Noumeaella_rubrofasciata|TRANSCRIPT
-------------------------------------------------------------------------------------------------------------------------------------------------------------------------VDGSIVIADMEG-------------------MSMAMLWKPGLQMYTKLLKLLEDNYPEMMKKMFIINAPRVFMLVYRIVRPLLTEATKQKMQVLG-------------------------------SDYSKTLLKHIDADVLPVYLGGKRTDPDGNPRCPSVICQGGPVPEEYYLKDMINT-GNLTTATVARGDRLQLDFNITKPGSSLRWEFKTDGYDIGFGIFRQ-EK--DI--RVTILETDRVKSHIVPEDGSLICQYVGTYC-LVFDNSFSWARGKSVHYHIEVI-----------------------------------------
>EOG091F02B0|Lottia_gigantea|HW14_Flabellina_affinis|TRANSCRIPT
-----------------------------------------------------------------------------------------------------------------------------------------------------------------------------------------------------------------------------------------------------------------------------------------------------------------IDADVLPKYLGGNRADPDGNPRCATLINQGGIVPEEFFLRDMINT-ENLQTATVPRGDRLSLDYNITKPGTVLRWEFMTDGYDIGFGLFRQ-EK--DT--KVTIIETDRVHSHLIPEDGSLTCNYVGTYC-LVFDNTFSWARGKSIRYHIEVI-----------------------------------------
>EOG091F02B0|Lottia_gigantea|JG15_Favorinus_auritulus|TRANSCRIPT
-------------------------------------------------------------------------------------------------------------------------------------------------------------------------VDGCIVIADLDG-------------------MSTKMLWKPGMQMYNRLIKILEDNYPEMMKKMFIINAPRVFILIYKVVRHLLSDATKQKMHVLG-------------------------------SDYSKTLLKHIDADVLPAYLGGKRTDPEGNPRCLDVIGQGGLVPEEYYLKDMINT-DNLQTVTVPRGDKLQLDFNITKPGSVLRWEFITDGYDIGFGIFRQ-EK--DM--KVTILETDRVKSHLIPEDGSLTCQYVGTYC-LVFDNTFSWARGKSVRYHIEVM-----------------------------------------
>EOG091F02B0|Lottia_gigantea|HW21_Tritonia_manicata|TRANSCRIPT
-------------------------------------------------------------------------------------------------------------------------------------------------------------------------VDGCTVIADMDG-------------------LSLKLMYKPGVQMYMKLLKVLEDNYPEMLKRMLIINAPRMFLFLYKLVRPLLSDETKQKMQVLG-------------------------------SDYSKTLLQCIDSDVLPAYLGGNRTDPDGDPRCPSIVGQGGTIPQEYYLMEMLDK-DSLETATVARGDKLALDFNVTKPGSVLRWEFKTDGYDIGFGVFRK-DG--VDNKLITILETDRVKSHMVPEDGTVTCDVIGTYT-VVFDNTFSWARGKQVHHHIEII-----------------------------------------
>EOG091F02B0|Crassostrea_gigas|HW15_Flabellina_babai|TRANSCRIPT
----------------------------KEDFSVRELRTRLGDD-FKNLPEDKYLKRWL------YARNFDVSKAETMYRNSMAYRERMKVDTILEDFTPPELLTKYFPGGTIGLDKEKRPVRVEMHGRIDLRGMVYAVRQGDIERYKLCIWERL------EQQCRDNGVDGITVIANMDG-------------------LSMKSFWKPGMHLYTKLLNILEDNYPEMLKRMLIINAPRVFLILYKLVRPLLSEATKQKMQVLG-------------------------------SDYSKTLLRYIDADVLPVSLGGKRTDPDGDPRCPSLICQGGPVPEEFYLKDI-------------------------KPASVLRWEFKTDGYDIGFGVSRR-KG--DE--KVPIIETDRVRSHLVPEVGNLIIEHTGTYT-IIFDNSFSWARGKHVHYHVEVIDPEDFEETTSDLSKMVKDG----------------------
>EOG091F02B0|Lottia_gigantea|JG06_Catriona_columbiana|TRANSCRIPT
--------------------------------------------------------------------------------------------------------------------------------------------------------------------------------------------------------------------------------------RMFIINAPRVFLILYKIVRPLLTEATKQKMQVLG-------------------------------SDYAKTLLQHIDADVLPVCYGGNRTDPDGDPRCPSIIGQGGIIPEEYYLKDSINT-DNLQTANVSRGDKLCLDFDISKKASVLRWEFMTDGYDVGFGVYRH-EE--GK--KVAVIETDRVKSHLIPEFGNLLCDHVGKYT-VVFDNSFSWA-----------------------------------------------------
>EOG091F02B0|Lottia_gigantea|JG07_Cuthona_albocrusta|TRANSCRIPT
-------------------------------------------------------------------------------------------------------------------------------------------------------------------------VDGSTVIADMSS-------------------LGTRHLWKPGVQMYTKLLKILEDNYPEMMKRMFIINAPRVFLILYKLVRPLLTEATKQKMHVLG-------------------------------SDYSKTLLKHIDADVLPACYGGKRTDPDGDPRCPSLIKQGGIIPEEHYLMDSVKT-ENMQTVNVSRGDKLCLDFDIQKKATVIRWEFITDGYDIGFGVFRH-EG--GE--KVAVLETERVKSHLIPEFGNLPCDHVGKYT-LVFDNSFSWARGKSVHYNIEVV-----------------------------------------
>EOG091F02B0|Crassostrea_gigas|HW07_Cuthona_caerulea|TRANSCRIPT
---------------------------------------------------------------------------------------------------------------------------------------------------------------------RANGVDGSTVIADMSS-------------------LGTRHLWKPGVQMYMKLLKILEDNYPEMMKTMFVINAPRVFLILYKLVRPLLTEATKQKMHVLG-------------------------------SDYSKTLLQHINADVLPVCYGGNRTDPDGDPRCPSVIGQGGIIPEECYLKDSINT-DNMT------------------------WEFMTDGYDIGFGVYRH-EG--DK--EITVVETDRTKSHLIPEFGNLPCDHVGKYT-LVFDNSFSWARGKSVHYNIEVV-----------------------------------------
>EOG091F02B0|Lottia_gigantea|HW18_Janolus_cristatus|TRANSCRIPT
-------------------------------------------------------------------------------------------------------------------------------------------------------------------------VDGSTIIADMEG-------------------LAITSIWRPGLQMYMMLLKILEDNYPEMLKRMFIINAPRVFLILYRIVRPLLSDTTKQKMQMLG-------------------------------SDYSKTLLKHIDADVLPVHYGGTRTDPDGDPNCPSVICPGGIIPEELYLREMLDA-ANLTTASVSRGDRLTVDFHITQPASVLRWEFKTDGYDVGFGIFCQ-AG--DK--KVTVLETERVKSHIIPQDGNLTCHETGTYN-VVFDNSFSWARGKLIHYHIEVV-----------------------------------------
>EOG091F02B0|Biomphalaria_glabrata|JG19_Janolus_barbarensis|TRANSCRIPT
------------------------------------------------------------------------------------------------------------------------------------------------------------------------------------------------------------------------------------------------------------------------------------------------------------------------------------------------------------------------------------------RWEFKTDGYDIGFGIFRQ-AG--DK--KVTVLDTQRVKSHIVPHDGNLTCTETGTYT-VVFDNSFSWARGKLVHYHIEVVDPPD-------------------------------------
>EOG091F02B0|Lottia_gigantea|NC04_Fiona_pinnata|TRANSCRIPT
------------------------------------------------------------------------------------------VEYLSKEFHSPELLKKYFPGGTIGCDKQNRPIRVELHGKLDLRGMVYSVRQTDLEKFKLCIWEDL------AKQCRDNGVDGCTVIADMEG-------------------LGMRHLWKPGVQMYTKLLKILEDNYPEMMGRMFIINAPRVFLILYKLVRPLLTEATKQKMQVLG-------------------------------SDYPKTLLQHIDADVLPACYGGKRTDPDGDPKCPSLIVPGGLIPEELYLKDSINM-ENFLTASVSSGDKLCLDFDVAKKGSVLRWEFMTDGYDIGFGIFRH-NG--KD--KDVILETERVRSHLIPEFG---------------------------------------------------------------------------
>EOG091F02B0|Biomphalaria_glabrata|JG04_Berghia_stephanieae|TRANSCRIPT
----------------------------------------------------------L------QARNFDIAKAETMYRNSMAYREKMKVDTLAQDFTPPEVLTKYYPGGILGLDKDSRPIRVELHGKLDLKGIMHSARPIEIEKYKL--------------------------------------------------------------------------------------------------------------------------------------------------------------------------------------------------------------------------------------------------------------------------------------------------------------------------------------------------------------
>EOG091F02B0|Crassostrea_gigas|JG30_Tritonia_festiva|TRANSCRIPT
------------------------------------LKTRL-QD-LQPLPADSSLVKWL------KARNFDVGKAETMYRNSMAYRQKMKVDTILDDFKTPEVLSKYFPGGGLGVDKEGRPIQLELHGKMDLRGLVYSIRQADLERFKLCSWETL------MKECRENGVDGCTVIADMEG-------------------LSLKLMYRPGVQMYMKLLKVLEDNYPEMLKRMLIINAPRM-------------------------------------------------------------------------------------------------------------------------------------------------------------------------------------------------------------------------------------------------------------------
>EOG091F02B0|Crassostrea_gigas|CGI_10023255
MSLQYSMNGQLEPTDAKRIPDNDQTNGPKQPQTKEEFKRRV-QDLVKPSHDDFYLRRWL------KARCFDVDKAEQMFRASMAFREKMKVDTILEDYKQPEVLQKYLTGGFCGHARDGSPVRVEPYGRLDIKGLMCSVRKSDLEKAKIQQCEWTVLDWQKESQKRGQRVDGLTVVFDMAG-------------------VGTSMLWRPGLKMYLHLVKILEDNYPEMMRYLLIINAPKIFPLLYKICRPLISEDMKKKIHVIG-------------------------------GDYTEYLLKFIDPSNLPACYGGSLRDPDGDPTCKTMICYGGEVPEKYFLQNADFQ-EQ------------------------MQWEFKTEDHDIGFGVFYK-SP--KG--SVPVVETSRVNSHVVAEDGSYICDKTGTYT-LVFDNSFSWTRSKTIYYNAEVLCEDEALITTE--INSLIEQGDWETLSRKFETTHL-------
