# Supplementary material for: Transcriptomics provides a robust framework for the relationships of the major clades of cladobranch sea slugs (Mollusca, Gastropoda, Heterobranchia), but fails to resolve the position of the enigmatic genus Embletonia
Source: BMC Ecol Evol. 2021 Dec 28;21:226. doi: 10.1186/s12862-021-01944-0 (PMC8895541; doi:10.1186/s12862-021-01944-0)
Supplement: Supplementary file 6 — Additional file 6. Archive S4: Unmasked multiple sequence alignments on amino acid level including Doris kerguelenensis and Calmella cavolini prior to the removal of outliers. [file 12862_2021_1944_MOESM6_ESM.zip › Archive_S4/Alignments/EOG091F0575.aa.fasta]

>EOG091F0575|Biomphalaria_glabrata|BGLTMP000050
MRTSLRTISP-PESFSRQLSTPIITLGQVRAGPRTTNEYVDSPRV-----------------HASLPLKPHLPTLS-------------------VG---------GNHLTGLPHGVTPLTRGTHTLTPSPSPVVSQQPLSKSPPLKK---ELVII-QD----GVR-GGETTQ-----VETT-GGNI---AST-----GANHGDSIMCESCGKCRCAACTEPRSLPSH-WCCRDTCEVSPDNVIDFCTCFCCVKCMFYHC----G-----SEEENQ---CYENPCGCCST---AHCCQRWTVMGMMALCLPCLWTYWPARACLAASTFCYSHCRR--KGCQCNVK----------------HD--KTSVL-----SGGGGT---AVNCGG-----G--------GIGG--NSKHSQTRRLLIESDSSSA
>EOG091F0575|Biomphalaria_glabrata|NC02_Bathydoris_clavigera|TRANSCRIPT
---------------------------------------------------------------------------------------------------------------------------------STV-VSQQ-PLSKTSPLKK---DGPIS-QD----R--NGGAN--RASGDE--PEGDG----RAM-----GANHGGGIMCERCSKCKCASCTDPRPLPSH-WCCGNACEVSAEKALNVCTCFCCVKGIFYHC----G-----AEEDNE---CYESPCGCCST---PHCCRRWTVLSLMGLCLPCLWAYWPARGCLTACTVCYNRCRH--KGCQCNDK----------------QDVDKS-VL-----SGVGGGEGGVSGSSG-----G-----G-GAGGG--NSKHSQTRRLIDSDSSS--
>EOG091F0575|Biomphalaria_glabrata|HW19_Polycera_quadrilineata|TRANSCRIPT
-----------------------------------------------------------------------------------------------------------------------------------------------------------------------------------------------EV-----GTNHGEGIMCERCSKCQCSSCTDPRPLPSH-WCCGNKCEVSAEKALDVCTCFCCVKGFFYHS----S-----SEEDNE---CYESPCGCCST---PHCCRRWTVILLMGLCLPCLLTYWPARGCLWASTSCYNRHRR--KGCQCRSD----------------PDKDKSSVL-----SVVGGVSGGGGGTGG-----G-----I-GLGGS--DSKHSQTRRLLIESDSSSA
>EOG091F0575|Biomphalaria_glabrata|NC06_Pleurobranchaea_californica|TRANSCRIPT
MRSTLRTIPP-PDSFNRHATTSVISLGQIRSGPRNTNEYVESPRA-----------------HAPGPLKSHS--------------------GLGGG---------GVSSPGFAHRVIQVPRGTGTGSTAPSSVVSQ-PLGKLSPLKK---ETSVS-LD----G--NGCNN--RVAGGD--GEGTLPREPGAM-----GDTHREGINCDVCGKCRCSACTEPRSLPSY-WCCGNTCEISPEKILNVGTCFCCVKGIFYHS----G-----AEEDNE---CYENPCGCCST---PHCCRRWTVMSLMALCLPCLWMYWPARCCLASCTSCYNCCRH--KGCSCRDR----------------LD--KNSVL-----SVGGGG---GVGTGG-----G-----S-GIGVS--GSKSSQTQRLLIESDSSSA
>EOG091F0575|Biomphalaria_glabrata|HW03_Berthella_plumula|TRANSCRIPT
-----------------------------------------------------------------------------------------------------------------------------------------------------------------------------------------------------------EGIICDVCGKCRCAACTEPRPLPSH-WCCGNTCEVSPEKVLNVGTCFCCVKGIFYHC----E-----GEEDNE---CYENPCGCCST---PHCCRRWTLMSLMAMCLPCLWMYWPARCCLATCTSCYNSCRR--KGCQCRVR----------------LD--KTSVL-----SGGGGGVGGGGGGGG-----G-----S-GIGGS--NSKSSQTRRLLIESDSSS-
>EOG091F0575|Biomphalaria_glabrata|JG22_Lomanotus_vermiformis|TRANSCRIPT
------------------------------------------------------------------------------------------------------------------------------------------------------------------------------------------------------------------------------------------------ESVLDCCTCFLCVKTVMYHF----M-----NEED------YENPCGCCSQ---PHCVKRWTVMTFMAMCLPCLW-------------------------------------------------------------------------------------------------------------------
>EOG091F0575|Biomphalaria_glabrata|HW21_Tritonia_manicata|TRANSCRIPT
---------------------------------------------------------------------------------------------------------------------------------SPSSVVFQQPVSKP-PLKE---NSPED-IAIH--T--DGVDN--GLNGDNVFG-AVG----TNHGF----GVGGGGIICDKCHKCQCNDCTDTKPLPSH-WCCGNVCEVSPEKVLDACTCFCCVKAAMYHF----G-----NEED------YENPCGCCSS---SHCMRRWTLMSVMALCLPCLWAYWPARGCLAACTSFYNRCWLGRKGCDC---------------------------------------------------------------------------------------
>EOG091F0575|Biomphalaria_glabrata|HW10_Embletonia_pulchra|TRANSCRIPT
----------------------------------------------------------------------------------------------------------------------------------------------------------------------------------------------------------GRGIICDKCHKCQCSDCTDTKPLPSH-WCCGNVCEVSPEKVVDACTCFCCVKAAMYHF----G-----NEDD------YENPCGCCSA---SHCMRRWTLMTFMALCLPCLWAYWPARGCLSACTTFYNRCWRGRKGCDC---------------------------------------------------------------------------------------
>EOG091F0575|Biomphalaria_glabrata|NC04_Fiona_pinnata|TRANSCRIPT
------------------------------------------------------------------------------------------------------------------------------------------------------------------------------------------------------GIGGGQGIICDKCHKCRCNDCTETKPLPSH-WCCGNVCEVSPEKVLDACTCFCCVKAAMYHF----G-----NEED------YDNPCGCCST---SHCMRRWTLMSVMALCLPCLWTYWPARGCLAGCTAIYNKCWRGRKGCDC---------------------------------------------------------------------------------------
>EOG091F0575|Biomphalaria_glabrata|NC08_Tritonia_hamnerorum|TRANSCRIPT
MRASLRTIPL-ADPF---ATDSVITLDQIRPGPRRTNDYVDSPRA-----------------VATPPIKPHLATHSHTQV---------GGGGLGTG---------GGTSPGFAHRVL---------PPTRT-VVFQQPVSKP-PLKE---NSLED-TAIH--S--DGVDN--GLNGDNVFG-AVG----TNHGV---GGVGGGGIICDKCHKCQCSDCTDTKPLPSH-WCCGNVCEVSPEKVLDACTCFCCVKACMYHF----G-----NEED------YEDPCGCCSR---SHCIRRWTLMSVMALCLPCLWAYWPAKGCLAACTSVYNQCWRGRKGCDCRCNI----------VKLDPDT--KSSVL-----SRGS---------GG-----G--------GRGG--TSKNSQSRRLLFDSDSS--
>EOG091F0575|Biomphalaria_glabrata|JG11_Dondice_occidentalis|TRANSCRIPT
----------------------------------------------------------------------------------------------------------------------------------------------------------------------------------------------------------------------------------------------------------------------------------------YDNPCGCCSS---SHCLRRWTMMSVMAVCLPCLWTYWPARGCLAASTAAYNRCWRGRKGCN----------------------------------------------------------------------------------------
>EOG091F0575|Biomphalaria_glabrata|JG12_Dondice_parguerensis|TRANSCRIPT
-----------------NLADSVITLDQFRPGPRATNDYVDSPRA-----------------VATLPIKPHHLATHHH--STHTQPLIGGVSVRSTS---------VLSQP----------------PPSSV-VISQQPSSKK-PVST---LDKHS-SDLE--D--SGIGI--G---GIRGT-GEG----ELN-----GLNNGDNVFIDTCHKCKCRDCTDSKPLPSH-WCCGNVCEISPEKVLDACTCFCCVKAAMYHF----G-----NEDD------YDNPCGCCSS---SHCLRRWTLMSVMAVCLPCLWTYWPARGCLAASTAAYNRCWRGRKGCNCPCN----------------NS--K---I-----GS-G---------GG-----G-GGGTS-GGGGG--TSKNSQSRRHLLMDSDSSS
>EOG091F0575|Biomphalaria_glabrata|HW17_Hermissenda_crassicornis|TRANSCRIPT
----------------------------------------------------------------------------------------------------------------------------------------------------------------------------------------------------------GGGITCETCHKCKCRDCTDTKPLPSH-WCCGNVCEISPEKVLDACTCFCCVKAAMYHF----G-----NEDD------YENPCGCCST---SHCLRRWTLMSVMAVCLPCLWAYWPARGCLAASTAAYNRCWRGRKGCNCKSSV----------LS------------------RGN---------GGG----G-SGGTSGGGGGG--TSKNSQSRRHLLMDSDSS-
>EOG091F0575|Biomphalaria_glabrata|JG18_Hermissenda_opalescens|TRANSCRIPT
----------------------------------------------------------------------------------------------------------------------------------------------------------------------------------------------------------GGGITCETCHKCKCRDCTDTKPLPSH-WC-GNVCEISPEKVLDACTCFCCVKAAMYHF----G-----NEDD------YENPCGCCST---SHCLRRWTLMSVMAVCLPCLWAYWPARGCLAASTAAYNRCWRGRKGCNCKSSV----------LS------------------RGN---------GGG----G-SGGTSGGGGGG--TSKNSQSRRHLLMDSDSS-
>EOG091F0575|Biomphalaria_glabrata|NC05_Hermissenda_crassicornis|TRANSCRIPT
----------------------------------------------------------------------------------------------------------------------------------------------------------------------------------------------------------GGGITCETCHKCKCRDCTDTKPLPSH-WC-GNVCEISPEKVLDACTCFCCVKAAMYHF----G-----NEDD------YENPCGCCST---SHCLRRWTLMSVMAVCLPCLWAYWPARGCLAASTAAYNRCWRGRKGCNCKSSV----------LS------------------RGN---------GGG----G-SGGTSGGGGGG--TSKNSQSRRHLLMDSDSS-
>EOG091F0575|Biomphalaria_glabrata|HW05_Caloria_elegans|TRANSCRIPT
--------------------------------------------------------------------------------------------------------------------------------------------------------------N----GLNN--------GDNVFIG-AAG----TNHRI----GGGDGGIICEKCHKCQCSDCTDTKPLPSH-WCCGNVCEVSPEKVLDACTCFCCVKTAMYHF----G-----NEDD------YENPCGCCST---SHCVRRWTLMSAMAVCLPCLWAYWPARGCLAGCTAAYNRCWRGRKGCDYKSK----------------SS--V---L-----SR-G---------NAG----G-NGGTSGGGGGG--TSKNSQSRRLLLMDSDSSS
>EOG091F0575|Biomphalaria_glabrata|JG21_Limenandra_confusa|TRANSCRIPT
--------------------------------------------------------------------------------------------------------------------------------------------------------------------------------------------------------------------------------------------------------------------------------------------------------------MSAMAVCLPCLWAYWPARGCLAACTAAYNRCWRGRKGCN----------------------------------------------------------------------------------------
>EOG091F0575|Biomphalaria_glabrata|HW06_Cratena_peregrina|TRANSCRIPT
-------------------------------------------------------------------------------------------------------------------------------PLSSV-VISQQPLSKK-PVCS---LDKNN-SDLE--D--SGIGI--G---GVHSG-SGGG---ELN-----GLNNGDSIICEKCHKCQCSDCTDTKPLPSH-WCCGNVCEVSPEKVLDACTCFCCVKAAMYHC----G-----NEDD------YENPCGCCST---SHCVRRWTMMSAMAVCLPCLWAYWPARGCLAGCTAAYNRCWRGRKGCNCQCN----------------NS--IMKLD-----SGGN---------AG-----G-SGGTS-GGGG---TSKNSQSRRHLLIDSDSS-
>EOG091F0575|Biomphalaria_glabrata|JG27_Phidiana_lynceus|TRANSCRIPT
------------------------------------------------------------------------------------------------------------------------------------------------------------------------------------------------------------GIICDKCHKCQCNDCTDMKPLPSR-WCCGNVCEISPEKVLDACTCFCCVKTAMYHF----G-----TEED------YENPCGCCST---SHCVRRWTLMSAMAVCLPCLWAYWPARGCLAACTAAYNRCWRGRKGCDC---------------------------------------------------------------------------------------
>EOG091F0575|Biomphalaria_glabrata|JG20_Learchis_evelinae|TRANSCRIPT
-------------------------------------------------------------------------------------------------------------------------------PLSSV-VISQQPLSKK-PVFN---LDKNN-SDLE--D--SGIGI--G---GVHSS-GGG----TDHRI----GGGGGGIICEKCDKCQCSDCTDTKPLPSH-WCCGNVCEVSPEKVLDACTCFCCVKTAMYHC----G-----NEDD------YENPCGCCST---SHCVRRWTLMSAMAVCLPCLWAYWPARGCLAACTTAYNRCWRGRKGCNCQCN----------------NS--V---I-----GNTG---------GG-----G-NGGTS-GGGGG--TSKNSQSRRLLLMDSDSS-
>EOG091F0575|Biomphalaria_glabrata|HW12_Facelina_rubrovittata|TRANSCRIPT
-------------------------------------------------------------------------------------------------------------------------------PLSSV-VISQQPLSKK-PVCN---LDKNN-SDLE--D--SGIGI--G---GVHSD-GGGG---GTS-----HRIGGGGIICEKCHKCQCSDCTDIKPLPSH-WCCGNVCEVSPEKVLDACTCFCCVKAAMYHC----G-----NEDD------YENPCGCCST---SHCVRRWTLMSAMAVCLPCLWAYWPARGCLAACTSAYNRCWRGRKGCDCQCN----------------NS--KSSVL-----SRGN---------AG-----G-SGGTS-GGGGG--TSKNSQSRRLLLMDSDSS-
>EOG091F0575|Biomphalaria_glabrata|HW20_Spurilla_neapolitana|TRANSCRIPT
-------------------------------------------------------------------------------------------------------------------------------PLSSV-VISQQPLSKK-PVCN---LDKNN-SNLE--D--SGIGI--G---GIHSS-GGG----TNHRI----GGGGGGIICEKCHKCQCSDCTDTKPLPSH-WCCGNVCEVSPETVLHACTCFCCVKAAMYHF----G-----NEDD------YENPCGCCST---SHCVRRWTLMSVMALCLPCLWAYWPARGCLAACTAAYNRCWRGRKGCNCQCN----------------NS--I---I-----GN-G---------GGS----G-SGGTS-GGGGG--TSKNSQSRRLLLIDSDSS-
>EOG091F0575|Biomphalaria_glabrata|JG04_Berghia_stephanieae|TRANSCRIPT
--------------------------------------------------------------------------------------------------------------------------------------------------------------------------------------------------------------ICEKCHKCKCSDCTETKPLPSH-WCCGNVCEVSPEKVLHACTCFCCVKAAMYHC----G-----NEDD------YENPCGCCST---SHCVRRWTLMSVMAVCLPCLWAYWPARGCLAACTAAYNRCWR----------------------------------------------------------------------------------------------
>EOG091F0575|Biomphalaria_glabrata|JG03_Austraeolis_stearnsi|TRANSCRIPT
----------------------------------------------------------------------------------------------------------------------------------------------------------------------------------------------------------GGGITCDKCHKCQCSDCTDTKPLPSH-WCCGNVCEVSPEKVLDACTCFCCVKTAMYHF----G-----NEDD------YENPCGCCST---SHCMRRWTLMSAMAICLPCLWAYWPARGCLAACTAAYNRCWRGRNGCDCQCN----------------NS--V---I-----NA-G---------GG-----G-NGGTS-GGGGGGGISKNSQSRRLLLLDSDSSS
>EOG091F0575|Biomphalaria_glabrata|JG29_Spurilla_braziliana|TRANSCRIPT
----------------------------------------------------------------------------------------------------------------------------------------------------------------------------------------------------------GGGIICEKCHKCQCSDCTDTKPLPSH-WCCGNVYEVSPERVLNDCTCFCCVKAAMYHF----G-----NEED------YENPCGCCST---SHCVRRWTLMSVMALCL-----------------------------------------------------------------------------------------------------------------------
>EOG091F0575|Biomphalaria_glabrata|HW13_Favorinus_branchialis|TRANSCRIPT
----------------------VITLDQFRPGPRATNDYVDSPRA-----------------VGAPPIKPHFSSHHHHHHSTHTPPLF---GGVGGG---------VLSQP----------------PRSSV-VISQQPLSKK-PVSN---LEKNN-SDLE--D--SGIGI--G---GGGGG-GGRG---ESD-----RLNNGDRIICDKCSKCTCSDCTETKPLPSH-WCCGNVCEVSPEKVLDACTCFCCVKAAMYHF----G-----NEDD------YENPCGCCST---SHCVRRWTLMSAMAVCLPCLWAYWPARGCLAACTAAYNRCWLGRKGCDCHKK----------------SS--V---LSRNAGGS-V---------GN-----G-GTSGG-GGGGG--TSKNSQSRRHLLMDSDSS-
>EOG091F0575|Biomphalaria_glabrata|NC01_Armina_californica|TRANSCRIPT
----------------------------------------------------------------------------------------------------------------------------------------------------------------------------------------------------------GGGIICDTCHKCQCNDCTDTKPLPSH-WCCGNVCEVSPEKVLDACTCFCCVKAAMYHC----G-----NEED------YENPCGCCSS---SHCMRRWTLMTVMALCLPCLWTYWPARGCLAACTTIYNRCWRGRKGCDCQCNI----------VKLDSDT--KSSVL-----SRGS---------GV-----GGGSGGT-SGGGG--GTKNSQSRRLLIDSDSS--
>EOG091F0575|Biomphalaria_glabrata|HW01_Armina_tigrina|TRANSCRIPT
--------------------------------------------------------------------------------------------------------------------------------------VSQQPVSKPCPLKE---ENSPE-DSTQ--A--DVTDN--GLNGDNVFS-AVG----TNH-----RVGVGGGIICETCHKCQCNDCTDTKPLPSH-WCCGNVCEVSPEKVLDACTCFCCVKAAMYHC----G-----NEED------YENPCGCCST---SHCMRRWTLMTVMALCLPCLWTYWPARGCLAACTTIYNRCWRGRKGCDCQCNI----------VKLDSDT--KSSVL-----SRGS---------GV-----GVGIGGT-SGGGG--GTKNSQSRRLLIDSDSS--
>EOG091F0575|Biomphalaria_glabrata|JG16_Flabellina_iodinea|TRANSCRIPT
----------------------------------------------------------------------------------------------------------------------------------------------------------------------------------------------------------GQGIICEKCQKCRCSDCTDTKPLPSH-WCCGNVCEMSPEKVLDACTCFCCVKAAMYHF----G-----NEED------YDNPCGCCST---SHCMRRWTLMSVMAVCLPCLWAYWPARGCLAACTAAYNGCWRGRKGCDCQCNI----------MKLDPDT--KSSVL-----SRGN---------GG-----G-SSGGV-GGGGG--TSKNSQSRRLLLIDSDSS-
>EOG091F0575|Biomphalaria_glabrata|HW02_Berghia_verrucicornis|TRANSCRIPT
-----------------NLADSVITLDQFRPGPRATNDYVDSPRA----------------------------------------------------------------------------------------------------------------------------------------------------------VATGGGIICEKCHKCKCSDCTETKPLPSH-WCCGNVCEVSPEKVLHACTCFCCVKAAMYHC----G-----NEDD------YENPCGCCST---SHCVRRWTMMSVMAVCLPCLWAYWPARGCLA---------------------------------------------------------------------------------------------------------
>EOG091F0575|Biomphalaria_glabrata|JG24_Noumeaella_rubrofasciata|TRANSCRIPT
-----------------NLADSVITLDQFRPGPRATNDYVDSPRA-----------------VATPPIKPHLASHHHH--STHSQPLISGGGGNGGG---------GGGTP----------------PLSSD-VISQQPLSKK-PVCN---LDKDS-SNLE--D--SGIGI--G---GIHSG-GGG----ELN-----GLNNGDNIFIEKCNKCQCSDCTDTKPLPSH-WCCGNMCEASPEKVLDACTCFCCVKAAMYHF----G-----NEDD------YENPCGCCST---SHCLRRWTLMSVMAVCLPCLWAYWPARGCLAACTTAYNRCWLGRKGCDCQCN----------------NS--KSSVL-----SRGN---------GG-----G-SGGTS-GGGGG--TSKNSQSRRLLLMDSDSS-
>EOG091F0575|Biomphalaria_glabrata|HW07_Cuthona_caerulea|TRANSCRIPT
-------------------------------------------------------------------------------------------------------------------------------------------------------------------------------------G-ATG----TSH-----GVGGGQGIICDRCHKCRCNDCTDTKPLPSH-WCCGNVCEVSPSTVLDACTCFCCVKAAMYHC----G-----NEED------YDNPCGCCST---SHCMRRWTLMSVMALCLPCLWAYW----------------------------------------------------------------------------------------------------------------
>EOG091F0575|Biomphalaria_glabrata|HW15_Flabellina_babai|TRANSCRIPT
MRASLRTIPPTADPY---TLDSVITLDQIRQGPRPTNDYVDSPRA-----------------VASSP---------------------------------------------------------------SS-VVSQQPVSKK-P-CT---LDKNS-SDLE--D--SGVSVEPGVNGDGVFG-AAG------T-----NHRVGGGIICDKCHKCQCGDCTDTKPLPSH-WCCGNVCEVSPEKVLDACTCFCCVKAAMYHC----G-----NEED------YNNPCGCCST---SHCMRRWTVMSAMALWLPCLWAYWPARGCLAACTTVYNRCWLGRKGCNC---------------------------------------------------------------------------------------
>EOG091F0575|Crassostrea_gigas|JG05_Bornella_anguilla|TRANSCRIPT
----------------------------------------------------------------------------------------------------------------------------------------------------------------------------------------------------------------------QCNDCTDTKPLPSH-WCCGNVCEVSPKKVIDGCTCFCCVKAC--------------------------------ST---SHCVQRWTLMTGLALFLPCLWAYWPARGVLAACTSVYNRC------------------------------------------------------------------------------------------------
>EOG091F0575|Biomphalaria_glabrata|JG32_Unidentia_angelvaldesi|TRANSCRIPT
----------------------VITLDQIRPGPRSTNDYVDSPRA-----------------VATPPIKPHGLHSH-------------------SGHRGLPSVRTGNVGSGDGFRSS---------GLSPSMVVSQQPDSNRGGIHS---NVLLG-EN----GRLN--------GEGGVIT-AAG----TNHRLGGAGGGSGGGIICKNCDRCQCSDCTDTKPLPSH-WCCGNVCEVSPEKVLDACTCFCCVKAAMYHC----G-----NEED------YDNPCGCCST---SHCVRRWTLMSTMAVIFPCLWAYWPARGCLAACTSFYNRCWRGRKGCNCQCN----------------SS--S---I-----------------------------------------------------------
>EOG091F0575|Biomphalaria_glabrata|JG08_Dendronotus_venustus|TRANSCRIPT
----------------------------------------------------------------------------------------------------------------------------------------------------------------------------------------AG------H-----GEEGGGGIICDKCHRCKCNDCTDTKPLPSH-WCCGNVYEVSPEKVLDDCTCFCCVKCTMYHC----G-----NEED------YENPCGCCST---PHCMRRWTFMTVVALCLPCLWAYWPARGCLSACTTVYNRCWWGKKGCNC---------------------------------------------------------------------------------------
>EOG091F0575|Biomphalaria_glabrata|JG14_Eubranchus_rustyus|TRANSCRIPT
-------------------------------------------------------------------------------------------------------------------------------------VVSQQP-KKLVTLDKNSSLELED-NHHH--T--SVTEN--GLNGEN--G-TAG------A-----NHRGGGGIICDRCGKCRCSDCTDSKPLPSH-WCCGNKCEVSPEKTLDACTCFCCVKAAMYHF----G-----NEED------YDNPCGCCST---SHCMRRWTLMSVMAVCLPCLWTYWPARGCLAGCTTAYNRCWRGRKGCDCAIKID----------------------------------------------------------------------------------
>EOG091F0575|Biomphalaria_glabrata|JG30_Tritonia_festiva|TRANSCRIPT
MRANLRTIPP-ADPF---ASDSVITLDQIRPGPRRTNDYVDSPRA-----------------VPTPPIKPHL---------------------------------------------------------------------------------------------------------------------------------------------------------------------------------------------------------------------------------------------------------------------------------------------------------------------------------------------------------------------
>EOG091F0575|Biomphalaria_glabrata|NC07_Tritonia_diomedea|TRANSCRIPT
MRANLRTIPP-ADPF---ASDSVITLDQIRPGPRRTNDYVDSPRA-----------------VPTPPIKPHLAPHSHTQF---------GGGLGGTG---------GGTSPGFGHRVL---------PPTPSSIVFQQPVSKP-PLKE---NSLED-TTIR--R--DGVDN--GLNGDN--AEE------TNHSV----GVGGGGIICDKCRKCQCNDCTDTKPLPSH-WCCGNVCEVSPEKALDACTCFCCVKAAMYHF----G-----NEED------YENPCGCCST---SHCIRRWTLMSVMALCLPCLWAYWPARGCLAACTSVYNRCWRGKKGCDCQCNIEK---------------------------------------------------------------------------------
>EOG091F0575|Biomphalaria_glabrata|HW16_Hancockia_cfuncinata|TRANSCRIPT
MRASLRTIPA-DSFA---SDSTVITLDQIRPGPRRSNEYVDSPRA-----------------VATPPIKPHHLSSHPH--SL----IH---GGVGTG---------GGVSPGFAHRVL---------PPTPS-IVSQQPGSKLFPLKN---DIDSQ-DN----GVVHDGES--RINGDHVFG-AVG----TNH-----STGAGGGIMCEKCHKCQCNDCTDTKPLPSH-WCCGNSCEVSPEKALDFCTCFCCMKFAMYHC----G-----NEED------YENPCGCCST---SHCMRRWTLMTVMAVCLPCLLAYLPGRGCLAAFTSVYNRWWRGRKGCNCQCNI----------VNIE---------------GS-S---------GG-----G-SGGLS-GGGGG--TSKNSQSRRLLIESDSSS-
>EOG091F0575|Biomphalaria_glabrata|JG17_Hancockia_uncinata|TRANSCRIPT
MRASLRTIPA-DSFA---SDSTVITLDQIRPGPRRSNEYVDSPRA-----------------VATPPIKPHHLSSHPH--SL----IH---GGVGTG---------GGVSPGFAHRVL---------PPTPS-IVSQQPGSKLFPLKN---DIDSQ-DN----GVVHDGES--RINGDHVFG-AVG----TNH-----STGAGGGIMCEKCHKCQCNDCTDTKPLPSH-WCCGNSCEVSPEKALDFCTCFCCMKFAMYHC----G-----NEED------YENPCGCCST---SHCMRRWTLMTVMAVCLPCLLAYLPGRGCLAAFTSVYNRWWRGRKGCNCQCNI----------VNIE---------------GS-S---------GG-----G-SGGLS-GGGGG--TSKNSQSRRLLIESDSS--
>EOG091F0575|Biomphalaria_glabrata|JG28_Scyllaea_fulva|TRANSCRIPT
---------------------------------------------------------------------------------------------------------------SEGSARL---------VLTPSSVVSHQPVSKPCPLKNNGIDSLDD-NGVH--A--DTGDN--GLNGDNVFA-AGG----TNH-----RVGSGGGIICEKCHKCQCNDCTDTKPLFSH-WCCGNVCEVSPEKVLDGCTCFCCVKAAMYHC----G-----NEED------YENPCGCCST---SHCLRRWTLISVMALCLPCLCAYWPARGCLAACTTVYNRCWRGRKGCN----------------------------------------------------------------------------------------
>EOG091F0575|Biomphalaria_glabrata|JG23_Melibe_leonina|TRANSCRIPT
----------------------VITLDQIRPGPRPTNDYVDSPRA-----------------AATLPIKPHIPPVR-------------------AGSAPVGRVGGGVVVGSEGSPRP---------FVSPSSVVSHQPVSKSYPLKKNGVDSLDD-NGVNRGG--DAADS--RLNGD-----AAG----TNH-----QAGGGGGIICERCRKCQCNDCTDSKPLFSH-WCCGNVCEVSPEKVVDGCTCFCCVKCIMYHF----G-----NEED------YDNPCGCCSSSSHSHCLRRWTLMSAMSLCLPCLCAYWPARGCLAACTAIYNRCWRGRKGCN----------------------------------------------------------------------------------------
>EOG091F0575|Biomphalaria_glabrata|HW18_Janolus_cristatus|TRANSCRIPT
MRASLRTIPL-ADPY---SSDSVITLDQIRPGPRRTNDYVDSPRA-----------------VAALPNKSFSP---------------------------------------------------------PSSVVSSQPVSKPCPLKTNADLEDAG-GGVH--S--GGGDG--RLNEDGVFT-AAG----TNH-----RVGDGQGIICDRCNKCRCSDCTDNKPLPSH-WCCGNVCEVSPEKVLDACTCFCCVKGALYHF----G-----NEED------YEDPCGCCAT---SHCMRRWTLMTVMALCLPCLWTYWPAR-------------------------------------------------------------------------------------------------------------
>EOG091F0575|Biomphalaria_glabrata|HW11_Eubranchus_exiguus|TRANSCRIPT
MRSSLRTIPP-ADPY---SSESVISLDQIRPGPRRHNDYVDSPR--------------------------------ETEF--------------------------------------------------------------------------------------------------G--G-ETG------T-----NHPGGGGIICDRCHKCRCNDCTDKKTLPSH-WCCGNACEVSPEKILDACSCFCCVKAAMYHC----G-----SDED------YNHPCGCCSS---PHCLRRWTLM-----CLPCLWAYWPLRGCLSGFTTAYNRCCRVRKGCDCAIKLDSDNTTN---------T--KSSVL-----SRGS---------GV-----GGGS------------------------------
>EOG091F0575|Biomphalaria_glabrata|JG10_Dirona_picta|TRANSCRIPT
-----------------------------------------------------------------SP---------------------------------------------------------------ST-VVSLQPVPLK-SKSS---VVLEEAGGVH--A--GVGDS--GLNGDSVFG-AVG----TNH-----GVGGGRGIICEKCHKCQCSDCTDTKPLPSH-WCCDNVCEVSPEKVLDGCTCFCCV--------------------------------------------------------------------------------------------------------------------------------------------------------------------------------
>EOG091F0575|Biomphalaria_glabrata|NC03_Doris_kerguelenensis|TRANSCRIPT
EA------------------------------------------A-----------------AAGL---------------------------------------------------------------------------------K---ENAA---------------------------------------------EAQHSIICERCGKCRCAACREPRELPSQ-WCCHGACELSPVKAINYGTCFCCVQGLFYHC----G-----AEEDNE---CYDDPCACCRG---PHCCKRWTVMSLMSLCLPC---------------------------------------------------------------------------------------------------------------------
>EOG091F0575|Biomphalaria_glabrata|HW09_Doto_sp|TRANSCRIPT
------------------------------------------------------------------------------------------------------------------------------------------------------------------------------------------------------GAAGGGGIICSRCNKCTCHDCTDTKALPSR-WCCGNACEISPEKAMDCCTCFCCVKAAMYHC----G-----NETD------YEDPCR-CSN---SHCMQRWVLISGLGLCLPCLWCYWPARGCLAACTWMYNRCYRGKKGCQCKCNMKMDSETNKNVLS------------------RGC---------GVN----G-TGGTSGSGGGI--NCKHSQSRRLIDSEDSSS-
>EOG091F0575|Biomphalaria_glabrata|JG13_Doto_lancei|TRANSCRIPT
--------------------------------------------------------------------------------------------------------------------------------------------------------------------------------------------------------------------------------------------------------CFCCVKTAMYHC----G-----NETD------YENPCG-CSN---SHCMQRWVLISSLGLCLPCLWCYWPARGCLAACTAIYNRCYRGKKGCQCKCNMKMDSETNKTVLS------------------RGC---------GVN----G-SGGTSGSGGGI--NCKHSQSRRLIDSEDSS--
>EOG091F0575|Biomphalaria_glabrata|JG19_Janolus_barbarensis|TRANSCRIPT
----------------------------------------------------------------------------------------------------------------------------------------------------------------------------------------------------------------------------------------------------------------------------------------------------------------------PCLWTYWPARGCLAACTAVYNRCWRGRKGCDCQGNVK------------------------------GN---------GVGGCTSG-TSGGG-VGGGG--TSKNSQSRRLLMDSDSS--
>EOG091F0575|Biomphalaria_glabrata|HW04_Calmella_cavolinii|TRANSCRIPT
TRLAH-------------------------------------------------------------------------------------GGSLSTS---------NTTSL-----ST---------SGSPVLVVSHQPLSKSPPLKK---DAGDS-PIIP--L--DGYGR--EVDGGGLHV-TLG----T---------VTSSTFATEECGKCRCGACTERRELPCGTWCCGGKCELTPGKVLDVCTCFCAVKCLFFHCRRGEE-----EEDDNE---CYENPCGCCET---PRCCPRWTVLGLMSACLPCLWTYWPSRACLAASEATYNACCR-HKGCHCDLK----------------LA--GSASA-----AA----SAGSAAGGG-----G-----G-GIGGA--GTKNSQARRLLIESDSSS-
>EOG091F0575|Crassostrea_gigas|CGI_10028340
MRAARAHRTL-PPPD---GDGGIVTLDQVRPHPRTQNEYVEGPKFPQREVSQQPSHGVPVINRVALPVRQQS--------------------GLRNLN---------------------------------DTLITRQPVSISPPLKK---EPIL---------------------------------------------EVDNDIICANCGKCKCGSCTEPKKLPQR-WCCGDYCQVSPDCIVDTCTCFCCVKAVFYHC----G-----KDQDDDEDMCYMHPCAGCTK---PHCVKRWTCMAMMACCLPCLCCYWPARAVLKACTSCYNKCRK--KGCQCTTR----------------QT--KKQTV-----DEKN---------G------------------------SPLTRGLLIESDSSSA
>EOG091F0575|Lottia_gigantea|LotgiG56260
------------------------------------------------------------------------------------------------LA---------------------------------NTVISNQPISVSPPLKK---DISDN-D-----------------------------------------DSHMESIMCKNCGKCQCSACTDPRELPTR-WCCGETCECSAEKIIDTTTCFCAVKCAFYHC----GGGGQDDNTC------YEDPCA-CGP---PHFWKRWISMSVMSLCFPCLCCYWPERLCLKAVTSCYNRCRK--KGCQC---------------------------------------------------------------------------------------
