# Supplementary material for: Transcriptomics provides a robust framework for the relationships of the major clades of cladobranch sea slugs (Mollusca, Gastropoda, Heterobranchia), but fails to resolve the position of the enigmatic genus Embletonia
Source: BMC Ecol Evol. 2021 Dec 28;21:226. doi: 10.1186/s12862-021-01944-0 (PMC8895541; doi:10.1186/s12862-021-01944-0)
Supplement: Supplementary file 6 — Additional file 6. Archive S4: Unmasked multiple sequence alignments on amino acid level including Doris kerguelenensis and Calmella cavolini prior to the removal of outliers. [file 12862_2021_1944_MOESM6_ESM.zip › Archive_S4/Alignments/EOG091F041D.aa.fasta]

>EOG091F041D|Biomphalaria_glabrata|BGLTMP004534
MVTAGATQGLHAIL--------TILCDKKTPMTPQTLSWN------------GCRYHLSATTNAIVYELPSSTHDYLYTESKLGENQIFQPVLLHTQTHIPDLIVLGPLTSIRSPVSNIREREIYGVVFYRKLRGLSSNVVFSMLDTNLAEGRHRTREREREREREREREREREERKIKRGALPGLGHSLLASSFSLLLRPASHTLFPFIDQGKPQILYRREQSFLDDKSLLETHLNQEALLQHRPLPDAPQDNLGQRWMSKENLLNMAAEEDPTLFVALY--------DFQAGGDNQLSIAKESSYSKLEYITMTEIAMKHRFGEFYGEDRGSHAALISSYRNCDRRIFLVIYLRVLLSIASWQWEPKDRPTFKEIHFLLENMFEKSSINEGENFSTSSFGGWTEVEKELEKTERK-APNLPSKKGRSQES-DLMNDGRISAGPTPPVGRRLMPPLEEQD-VTLTK-VNE--ARKSTK--RKPGKAAPTPPRRTTSVKEGGSDGVGAGGDLDSELKTRIRLQKVKLESASLAEVNESDFDNGNVDSFPRGVNYPHSTSAPSMIKA-----QGQSGSPTFSREDKASKTSVDNLKAAQIDRSKYLISEANARTFDKHAPERSSTRSLGSRALDRGDYNQDS-GHGSPSQY--PKKALLPPQRSALLPRKKHSDHKGQPELLSHAMSVDESELE---GP-PRVGKLDMTNVAKAINRYGTIPKGVRIGAYLESMEREQEAQGRDLPSLEDQDSGTDSASVTSCPPLVGDHNMLDMGNHMVTSTSSSYHPTTSVQRSDTDPISSLADQSPLQPAPPHSAPHSTSHFPDL----SSLGRPKPSPRFSRQFVEEQQQQ----LRAPMSTTPQNNINPEA-------NIINESYRPP-WMTGLKQRVEEI---AAGQMNGAPSNVSSFKMYAKPSVNLNSELKQPIKETNLDLVTSEA-----SSVDPVSTGKEAVAYRTTGKLLPVTP-GGSQLLGT-SMSGSFYSDPNQSVSS---PEEMGNGQLEPLEPVNIDSIKAASDRLKSCIERLAEAGNKSSTNFMLLSEEIGNVVSDIVRWTAACAWSCLHSYVAVVTHNLQLQMKQCISSDEEYDLKVAQNNNVDNDSSDENGHMLPADVSSGFKYRQPMRAKHCEDCNKCVRKFDHHCPWLEACVGERNHH--------------------------------WIEVNAILFIDIFILFIGGLVVMGLLGFHSYLMFKGLTTWEAASRERITYLKYLDEDYNPFNEGLCRNLYHFL-FACHLRKWEKVYARKAQGQNGIV
>EOG091F041D|Biomphalaria_glabrata|HW09_Doto_sp|TRANSCRIPT
----------------------------------------------------------------------------------------------------------------------------------------------------------------------------------------------------------------------------------------------------------------------------------------------------------------------------------------------------------------------LMLKCWQWDPKDRPTFKEIHFILENMFEKSSISE-----------------------------------------------------------------------------------------------------------------------------------------------------------------------------------------------------------------NKYLISDINARTFDSKAPERSSSRSLGPRPGEQ----------------HSQKKALLPPQRSTMMPRKKMSE-GSLPHGLSHSLSVDDAEGN---GGTC-VGKLDVNNVTKAVNRFGTIPKGVRIGAYLESMEREQGGHGRDLPSLEDHDSGTDSASITSCPPHVGEHN--------ATSSAGSHYPLSSVHRSDTDLISHLVDHSPPQPAPPHSAPHTTTEFPDMIGNLNSNTKPKPSPRFSRQFGDNVNIQDNSNARATPTNNGDNNITGSV-------HSLDQSYRPPAWMIGLKKNAEEQQKTAPSQSNGTLNKVSSFKMYAKPSVTVHNPPETSVDSSNVDPRLSSA-----SDSLTRNSGGDAVAYHSTGVKLTPSPMIMSQNLEASTMSGSFISDSKPVPPSSLPPSESTLPPAAPAEPVTVSSIKSASDRLRTSIDRLAQAGNKSSTNFLLLSEEV-------------------------------------------------------------------------------------------------------------------------------------------------------------------------------------------------------------------------------------------------
>EOG091F041D|Biomphalaria_glabrata|JG02_Antaeolidiella_chromosoma|TRANSCRIPT
-----------------------------------------------------------------------------------------------------------------------------------------------------------------------------------------------------------------------------------------------------------------------------------------------------------------------------------------------------------------------------------------------------------------------------------------------------------------------------------------------------------------------------------------------------------------------------------------------------------------------------------------------------------------------------------------------------------------------------------------------------------------------------------------------------------------------------------------------------------------------------------------------------------------------------------------------------------------------------------------------------------------------------------------------------------------EPMSVNSIKSASDRLRSSIDRLAQAGNKSSTNFLLLSEEV-------------------------------------------------------------------------------------------------------------------------------------------------------------------------------------------------------------------------------------------------
>EOG091F041D|Biomphalaria_glabrata|HW03_Berthella_plumula|TRANSCRIPT
---------------------------------------------------------------------------------------------------------------------------------------------------------------------------------------------------------------------------------------------------------------------------------------------------------------------------------------------------------------------------------------------------------------------EVEKELERSERK-APMLPSKKNRNLESPDFMLEGRSSAGPTPPSGRRVLPHLDNAD-VTLTK-VNESLARKSSR--KKPGKSAPLPPRRTTSVKDSPGEPTG-GADLDSELKSRIRLQKAKLDNASLAEMNESEF---------------------------------------------------------------------NARTFDKAAPERSSCRSLGPRSGDRSDMGP-D-V----GGY--PKKALLPPHRSAMLPRKKMSE-SGKSHELAHSLSVDEGESN---GS-PRLGKLDMTNVAKAINRFGTIPKGVRIGAYLESMEREQGGHGRDLPTLEDHDSGTDSASVTSCPPIVGEHN----------------------------PLSRLADHSPPQPAPPHSAPHTTSHFPELPPGNSANLKPKPSPRFSRQFGDSVHIQ----ARPPQTQTPTSAVXREV-------FITESPYRPPTWMLGLKNRADD----GTPQSNGSPSNVSSFKMYAKPNINANSNNELAVRETNLDLVNAEACLAAATDSLT-SAKGDGGAYRSTGIKLPPSS-SGSQPLDSASLSGSYLADPSQQASPMSSSIEGDQVN-ASSEPVSIDSIKSASDRLRSCIERLAQAGNKSSTNFMLLSEEV-------------------------------------------------------------------------------------------------------------------------------------------------------------------------------------------------------------------------------------------------
>EOG091F041D|Biomphalaria_glabrata|NC06_Pleurobranchaea_californica|TRANSCRIPT
-------------------------------------------------------------------------------------------------------------------------------------------------------GRERERERERERERERERERERER-----------------------------------------------------------------------------------------------------------------------------------------------------------------------------------------------------------------------------------------------------------------------------------------------------------------------------------------------------------------------------------------------------------------------------------------------------------------ESMGPRSSDRG---DLD-V----SGY--HKKALLPPQRSAMLPRKKMSD-SGKPHELSHSLSVDDGEPN---GSSPQLGKLDRTNVAKAINRFGTIPKGVRIGAYLESMEREQGGHGRDLPSLDDHDSGTDSASVTSCPPMVGEHNYRP---------------------------------------------------------------------------------------------------------------------PT-WMLGLKNRADEN---NTPQSNGSSSNVSSFKMYAKPNINLSCNANNNVRETNLDLVNAEAYLAAATDSLS-STKADGSGGRTTGVKLPAAS-SGSQTLDSASMSGSFMADSTQQASPMSSSIEGEQVN--TSEPPSLDSIKSASDRLRLCIDRLAQTGNKSSTNFMILSEEV-------------------------------------------------------------------------------------------------------------------------------------------------------------------------------------------------------------------------------------------------
>EOG091F041D|Biomphalaria_glabrata|JG04_Berghia_stephanieae|TRANSCRIPT
------------------------------------------------------------------------------------------------------------------------------------------------------EGWEREREREREREREREREREKEK----------------------------------------------------------------------------------------------------------------------------------------------------------------------------------------------------------------------------------------------------------------------------------------------------------------------------------------------------------------------------------------------------------------------------------------------------------------------------------------------------------------------------------------------------------------------------------------------------------------------------------------------------------------------------------------------------------------------------------------------------------------------------------------------------------------------------------------------------------------------------------------------------------------------------------------------------------------------------------------------------------------------------------------------------------------------------------------------------GFHTYLMVVGMTTWEAASRERIPYLKYLDEDFNPFDEGLCRNLRYFL-CSRRHRKWEKVYARKARGTNGI-
>EOG091F041D|Biomphalaria_glabrata|JG21_Limenandra_confusa|TRANSCRIPT
----------------------------------------------------------------------------------------------------------------------------------------------------LTEERERERERERERERERERERERE---------------------------------------------------------------------------------------------------------------------------------------------------------------------------------------------------------------------------------------------------------------------------------------------------------------------------------------------------------------------------------------------------------------------------------------------------------------------------------------------------------------------------------------------------------------------------------------------------------------------------------------------------------------------------------------------------------------------------------------------------------------------------------------------------------------------------------------------------------------------------------------------------------------------------------------------------------------------------------------------------------------------------------------------------------------------------WLRLNWMLVLDMMVLVLGGMVTAGLAGFHTYLMIMGVTTWEAASRERIPYLKYLDEDFNPFN-----------------------------------
>EOG091F041D|Lottia_gigantea|LotgiG66461
---------------ILVRIFHTILCVGVPASLLFKDTILKKAIIDMNNLIYGITYLLLVILSLSMYYTACFI-------------------------------------------------------------------------------------------------------------------------------------------------------------------------------------------------------DPGFI--PFQNKNCNMI-----------------------------HSE---------DSKRLRDAKLKYRKCDFC----------------------------------------------------------------------------------------------------------------------------------------------------------------------------------------------------------------------------------------------------------------------------------------------------------------------------------------------------EIQ-------------------------------------------------------------------------------------------------------------------------------------------------------------------------------------------------------------------------------------------------------------------------------------------------------------------------------------------------------------------------------------------------------------------------------------------------------------------QPMRAKHCEDCQRCVRKYDHHCPWLEACVGERNHKYFLLFLLSTTALIFWTLYITWEGIQNEVHWSDWFHQNFVFMIDIIILIFGGLVVFGLLFFHSYLMCRGMTTWEAASRERITYLKYLDDEYNPFDEGLCKNMYYFL-CGCHVRDWETIYTNKANVKDGG-
>EOG091F041D|Lottia_gigantea|HW21_Tritonia_manicata|TRANSCRIPT
------------------------------------------------------------------------------------------------------------------------------------------------------------------------------------------------------------------------------------------------------------------------------------------------------------------------------------------------------RVCDYC----------------------------------------------------------------------------------------------------------------------------------------------------------------------------------------------------------------------------------------------------------------------------------------------------------------------------------------------------EIN-------------------------------------------------------------------------------------------------------------------------------------------------------------------------------------------------------------------------------------------------------------------------------------------------------------------------------------------------------------------------------------------------------------------------------------------------------------------QPMRTKHCEDCNRCVRKFDHHCPWLEACIGERNHGYFWLFLFSTFNLVAITLYITWETFEFRMEWGDWLKSNWIPLLDMFILVISGLVVTGLLGFHTYLMFKGLTTWEAASRERIPYLKYLDEDFNPFDEGLCRNIYQFL-FSRRRRKWEKVYARKARETSNG-
>EOG091F041D|Lottia_gigantea|NC08_Tritonia_hamnerorum|TRANSCRIPT
----------------------------------------------------------------------------------------------------------------------------------------------------------------------------------------------------------------------------------------------------------------------------------------------------------------------------------------------------SYRVCDYC----------------------------------------------------------------------------------------------------------------------------------------------------------------------------------------------------------------------------------------------------------------------------------------------------------------------------------------------------EIN-------------------------------------------------------------------------------------------------------------------------------------------------------------------------------------------------------------------------------------------------------------------------------------------------------------------------------------------------------------------------------------------------------------------------------------------------------------------QPMRTKHCEDCNRCVRKFDHHCPWLEACIGERNHGYFWLFLFSTFTLVAITLYITWETFEFRMEWGDWLKTNWIPLLDMFILLISGLVVTGLLGFHTYLMFKGLTTWEAASRERIPYLKYLDEDFNPFDEGLCRNLYQFL------------------------
>EOG091F041D|Lottia_gigantea|HW02_Berghia_verrucicornis|TRANSCRIPT
------------------------------------------------------------------------------------------------------------------------------------------------------------------------------------------------------------------------------------------------------------------------------------------------------------------------------------------------------RVCDYC----------------------------------------------------------------------------------------------------------------------------------------------------------------------------------------------------------------------------------------------------------------------------------------------------------------------------------------------------EIS-------------------------------------------------------------------------------------------------------------------------------------------------------------------------------------------------------------------------------------------------------------------------------------------------------------------------------------------------------------------------------------------------------------------------------------------------------------------QPMRTKHCEDCNRCVRKFDHHCPWLEACIGEHNHRFFWLFLFSTFTLISITLYITWEAFEHRLEWMDWLKLNWVLCLDMVILVLGGLVTAGLMGFHTYLMVVGMTTWEAASRERIPYLKYLDEDFNPFDEGLCRNLRYFL-CSRRHRKWEKVYARKARGTNG--
>EOG091F041D|Lottia_gigantea|HW20_Spurilla_neapolitana|TRANSCRIPT
------------------------------------------------------------------------------------------------------------------------------------------------------------------------------------------------------------------------------------------------------------------------------------------------------------------------------------------------SAGVSYRVCDYC----------------------------------------------------------------------------------------------------------------------------------------------------------------------------------------------------------------------------------------------------------------------------------------------------------------------------------------------------EIN-------------------------------------------------------------------------------------------------------------------------------------------------------------------------------------------------------------------------------------------------------------------------------------------------------------------------------------------------------------------------------------------------------------------------------------------------------------------QPMRTKHCEDCNRCVRKFDHHCPWLEACIGEHNHRYF-------------------------------------------------------------------------------------------------------------------------------
>EOG091F041D|Biomphalaria_glabrata|JG25_Palisa_papillata|TRANSCRIPT
----------------------------------------------------------------------------------------------------------------------------------------------------------------------------------------------------------------------------------------------------------------------------------------------------------------------------------------------------------------------------------------------------------------------------------------------------------------------------------------------------------------------------------------------------------------------------------------------------------------------------------------------------------------------------------------------------------------EIN-------------------------------------------------------------------------------------------------------------------------------------------------------------------------------------------------------------------------------------------------------------------------------------------------------------------------------------------------------------------------------------------------------------------------------------------------------------------QPMRTKHCEDCNQCVRKFDHHCPWLEACIGEHN-----------------------------------------------------------------------------------------------------------------------------------
>EOG091F041D|Lottia_gigantea|HW14_Flabellina_affinis|TRANSCRIPT
---------------------------------------------------------------------------------------------------------------------------------------------------------------------------------------------------------------------------------------------------------------------------------------------------------------------------------------------------VSYRVCDYC----------------------------------------------------------------------------------------------------------------------------------------------------------------------------------------------------------------------------------------------------------------------------------------------------------------------------------------------------EIN-------------------------------------------------------------------------------------------------------------------------------------------------------------------------------------------------------------------------------------------------------------------------------------------------------------------------------------------------------------------------------------------------------------------------------------------------------------------QPMRTKHCEDCSQCVRKFDHHCPWLEACIGEHNHRYF-------------------------------------------------------------------------------------------------------------------------------
>EOG091F041D|Lottia_gigantea|HW13_Favorinus_branchialis|TRANSCRIPT
--------------------------------------------------------------------------------------------------------------------------------------------------------------------------------------------------------------------------------------------------------------------------------------------------------------------------------------------------------------------------------------------------------------------------------------------------------------------------------------------------------------------------------------------------------------------------------------------------------------------------------------------------------------------------------------------------------------------------------------------------------------------------------------------------------------------------------------------------------------------------------------------------------------------------------------------------------------------------------------------------------------------------------------------------------------------------------------------------------------------------------------------------------------------------------------QPMRTKHCEDCNRCVRKFDHHCPWLEACIGEHNHRYFWLFLFSTFTLISVTLYIAWEAFEQRIEWLDWLRINWVLCLDMVALVLGALVTAGLMGFHTYLMVMGVTTWEAASRERIPYLKYLDEDFNPFNEGLCRNLRYFL-CSRRHRKWEKVYARKARGTNG--
>EOG091F041D|Lottia_gigantea|NC01_Armina_californica|TRANSCRIPT
---------------------------------------------------------------------------------------------------------------------------------------------------------------------------------------------------------------------------------------------------------------------------------------------------------------------------------------------------VSYRVCDYC----------------------------------------------------------------------------------------------------------------------------------------------------------------------------------------------------------------------------------------------------------------------------------------------------------------------------------------------------EIN-------------------------------------------------------------------------------------------------------------------------------------------------------------------------------------------------------------------------------------------------------------------------------------------------------------------------------------------------------------------------------------------------------------------------------------------------------------------QPMRTKHCEDCNHCVRKFDHHCPWLEACIGERNHRFFWLFLFSTFTLVIITSYITWQAFEHQLEWVDWFELNWILFLDMIVLVIGGLVVAGLLGFHTYLMIRGVTTWEAASRERIAYLKYLDEDFNPFDEGLCRNLFHFM-CLRRHRKWEKVYARKARETNG--
>EOG091F041D|Lottia_gigantea|HW06_Cratena_peregrina|TRANSCRIPT
------------------------------------------------------------------------------------------------------------------------------------------------------------------------------------------------------------------------------------------------------------------------------------------------------------------------------------------------------------------------------------------------------------------------------------------------------------------------------------------------------------------------------------------------------------------------------------------------------------------------------------------------------------------------------------------------------------------N-------------------------------------------------------------------------------------------------------------------------------------------------------------------------------------------------------------------------------------------------------------------------------------------------------------------------------------------------------------------------------------------------------------------------------------------------------------------QPMRTKHCEDCNRCVRKFDHHCPWLEACIGEHNHRYFWLFLFSTFTLISITLYITWESFEQRVEWLDWLRINWVLCVDMLVLVLGGLVTTGLMGF---------------------------------------------------------------------
>EOG091F041D|Lottia_gigantea|HW16_Hancockia_cfuncinata|TRANSCRIPT
T--------------------------------------------------------LYLTW-----------------------------------------------------------------------------------------------------------------------------------------------------------------------------------------------------------------------------------------------------------------------------------SPVSYRACDYC----------------------------------------------------------------------------------------------------------------------------------------------------------------------------------------------------------------------------------------------------------------------------------------------------------------------------------------------------EIN-------------------------------------------------------------------------------------------------------------------------------------------------------------------------------------------------------------------------------------------------------------------------------------------------------------------------------------------------------------------------------------------------------------------------------------------------------------------QPMRSKHCEDCNKCVRKFDHHCPWLEACIGENNHRLFWLFLFSTFILITITAYITWKAFAFRWDWLGWFQVNWVLLLDMIVLVIGGLVTAGLLGFHTYLMVKGMTTWEVASRERIPYLKYLDDDFNPFDEGLCRNLHHFM-CLRRHRKWEKVYARKARETNG--
>EOG091F041D|Lottia_gigantea|JG17_Hancockia_uncinata|TRANSCRIPT
-------------------------------------------------------------------------------------------------------------------------------------------------------------------------------------------------------------------------------------------------------------------------------------------------------------------------------------------------SPVSYRACDYC----------------------------------------------------------------------------------------------------------------------------------------------------------------------------------------------------------------------------------------------------------------------------------------------------------------------------------------------------EIN-------------------------------------------------------------------------------------------------------------------------------------------------------------------------------------------------------------------------------------------------------------------------------------------------------------------------------------------------------------------------------------------------------------------------------------------------------------------QPMRSKHCEDCNKCVRKFDHHCPWLEACIGENNHRLFWLFLFSTFILITITAYITWKAFVFRWDWLGWFQVNWVLLLDMIVLVIGGLVTAGLLGFHTYLMVKGMTTWEVASRERIPYLKYL-------------------------------------------
>EOG091F041D|Lottia_gigantea|JG32_Unidentia_angelvaldesi|TRANSCRIPT
----------------------------------------------------------------------------------------------------------------------------------------------------------------------------------------------------------------------------------------------------------------------------------------------------------------------------------------------------SYRVCDYC----------------------------------------------------------------------------------------------------------------------------------------------------------------------------------------------------------------------------------------------------------------------------------------------------------------------------------------------------EIS-------------------------------------------------------------------------------------------------------------------------------------------------------------------------------------------------------------------------------------------------------------------------------------------------------------------------------------------------------------------------------------------------------------------------------------------------------------------QPMRTKHCEDCNRCVRKFDHHCPWLEACIGEYNHRYFWWFLFSTFILVSITAYITWESFEYQLYWSDWAKENWVLCVDMFVLVIAGLVTGGLFGFHTYLMVKGVTTWEAASRERIQYLKYLDEDFNPFDEGVCRNVGYFMMCTRRHQKWEKVYARQARGSNG--
>EOG091F041D|Biomphalaria_glabrata|JG16_Flabellina_iodinea|TRANSCRIPT
-------------------------------------------------------------------------------------------------------------------------------------------------------------------------------------------------------------------------------------------------------------------------------------------------------------------------------------------------------------------------------------------------------------------------------------------------------------------------------------------------------------------------------------------------------------------------------------------------------------------------------------------------------------------------------------------------------------------------------------------------------------------------------------------------------------------------------------------------------IPFL----SSLGR---------------------------------------------------------------------------------------------------------------------------------------------------------------------------------------------------------------------------------------------------------------------------------------------------------------------------------------------------------------------------------------KVNWILCLDMVILVIGGLVTAGLLGFHTYLMIKGVTTWEAASRERIPYLKYLDEDFNPFDEGLCRNWRYFM-CSRRRRKWEKVYARKARGSNGI-
>EOG091F041D|Biomphalaria_glabrata|JG03_Austraeolis_stearnsi|TRANSCRIPT
---------------------------------------------------------------------------------------------------------------------------------------------------------------------------------------------------------------------------------------------------------------------------------------------------------------------------------------------------------------------------------------------------------------------------------------------------------------------------------------------------------------------------------------------------------------------------------------------------------------------------------------------------------------------------------------------------------------------------------------------------------------------------------------------------------------------------------------------------------------------------------------------------------------------------------------------------------------------------------------------------------------------------------------------------------------------------------------------------------------------------------------------------------------------------------------------------------------------------------------------------------WLKMNWMLCLDMVILVLGELVTAGLMGFHTYLMVMGVTTWEAASRERIPYLKYLDEDFNPFDEGLCRNLRYFM-CSRRHRKWEKVYARKAKGSNGI-
>EOG091F041D|Biomphalaria_glabrata|JG20_Learchis_evelinae|TRANSCRIPT
---------------------------------------------------------------------------------------------------------------------------------------------------------------------------------------------------------------------------------------------------------------------------------------------------------------------------------------------------------------------------------------------------------------------------------------------------------------------------------------------------------------------------------------------------------------------------------------------------------------------------------------------------------------------------------------------------------------------------------------------------------------------------------------------------------------------------------------------------------------------------------------------------------------------------------------------------------------------------------------------------------------------------------------------------------------------------------------------------------------------------------------------------------------------------------------------------------------------------------------------------------WLKVNWLLCLDTVVLVLGELVTAGLMGFHTYLMVMGVTTWEAASRERIPYLKYLDEDFNPFDEGICRNLHYFL-CARRHRKWEKVYARKARGSNGIV
>EOG091F041D|Biomphalaria_glabrata|JG15_Favorinus_auritulus|TRANSCRIPT
------------------------------------------------------------------------------------------------------------------------------------------------------------------------------------------------------------------------------------------------------------------------------------------------------------------------------------------------------------------------------------------------------------------------------------------------------------------------------------------------------------------------------------------------------------------------------------------------------------------------------------------------------------------------------------------------------------------R-------------------------------------------------------------------------------------------------------------------------------------------------------------------------------------------------------------------------------------------------------------------------------------------------------------------------------------------------------------------------------------------------------------------------------------------------------------------KPLRSKHCSICNRCVAKFDHHCPWVDNCIGWRNHKY---------------------------------------------------------------------TWEAASRERIPYLKYLDEDFNPFNEGLCRNLRYFL-CSRRHRKWEKVYARKARGTNGV-
>EOG091F041D|Lottia_gigantea|HW19_Polycera_quadrilineata|TRANSCRIPT
-------------------------------------------------------YILLLAWALSMYYLTCFT-------------------------------------------------------------------------------------------------------------------------------------------------------------------------------------------------------DPGYIIKPYRSKTIEVTG----------------------------HSD---------DEKES-KGGVKYRVCDYC----------------------------------------------------------------------------------------------------------------------------------------------------------------------------------------------------------------------------------------------------------------------------------------------------------------------------------------------------EIS-------------------------------------------------------------------------------------------------------------------------------------------------------------------------------------------------------------------------------------------------------------------------------------------------------------------------------------------------------------------------------------------------------------------------------------------------------------------QPMRVKHCEDCNKCVRKFDHHCPWLEACIGERNHRYFLLFLLSTMLLIFVTMYITWHAFDFRITWSDWLQTNVLLFIDM----------------------KGLTTWEAASRERITYLKYLDEDFNPFNEGLGRNLYHFL-CACHLRKWEKVYARKA-------
>EOG091F041D|Lottia_gigantea|HW18_Janolus_cristatus|TRANSCRIPT
---------------------------------------------------------------------------------------------------------------------------------------------------------------------------------------------------------------------------------------------------------------------------------------------------------------------------------------------------LSYRVCDYC----------------------------------------------------------------------------------------------------------------------------------------------------------------------------------------------------------------------------------------------------------------------------------------------------------------------------------------------------EIN-------------------------------------------------------------------------------------------------------------------------------------------------------------------------------------------------------------------------------------------------------------------------------------------------------------------------------------------------------------------------------------------------------------------------------------------------------------------QPMRTKHCE-------------------IGERNHHYFWLFLFSTFTLVSVTAYITWHAFEYRFSWGDWFKVNAIFLIDMFILVVSGLVSAGLLGFHTYLMVKGLTTWEAASRERIAYLKYLDEDFNPFDEGLCTNLRHFM-CSGRHRKWEKVYAKKAREING--
>EOG091F041D|Lottia_gigantea|JG11_Dondice_occidentalis|TRANSCRIPT
------------------------------------------------------------------------------------------------------------------------------------------------------------------------------------------------------------------------------------------------------------------------------------------------------------------------------------------------------------------------------------------------------------------------------------------------------------------------------------------------------------------------------------------------------------------------------------------------------------------------------------------------------------------------------------------------------------------------------------------------------------------------------------------------------------------------------------------------------------------------------------------------------------------------------------------------------------------------------------------------------------------------------------------------------------------------------------------------------------------------------------------------------------------------------------------AHHCRICRRCIRRMDHHCPWINNCVGEYN----------------------------------WLRLNWMLCLDMIILVLGGLVTAGLMGFHTYLMIMGVTTWEAASRERIPYLKYLDEDFNPFDEGLCRNLHYFM-C----------------------
>EOG091F041D|Lottia_gigantea|JG26_Phestilla_sp|TRANSCRIPT
----------------------------------------------------------------------------------------------------------------------------------------------------------------------------------------------------------------------------------------------------------------------------------------------------------------------------------------------------------------------------------------------------------------------------------------------------------------------------------------------------------------------------------------------------------------------------------------------------------------------------------------------------------------------------------------------------------------------------------------------------------------------------------------------------------------------------------------------------------------------------------------------------------------------------------------------------------------------------------------------------------------------------------------------------------------------------------------------------------------------------------------------------------------------------------------MRTKHCEDCNHCVRKFDHHCPWLEACIGENNHRYFWLFLLSTLILIVITTYITWEAFEFRVQWSAWFKLNWILFVDMFVLVIGGLVVFGLL-----------------------------------------------------------------------
>EOG091F041D|Lottia_gigantea|HW04_Calmella_cavolinii|TRANSCRIPT
--------------------------------------------------------------------------------------------------------------------------------------------------------------------------------------------------------------------------------------------------------------------------------------------------------------------------------------------------------CSTC----------------------------------------------------------------------------------------------------------------------------------------------------------------------------------------------------------------------------------------------------------------------------------------------------------------------------------------------------LIR-------------------------------------------------------------------------------------------------------------------------------------------------------------------------------------------------------------------------------------------------------------------------------------------------------------------------------------------------------------------------------------------------------------------------------------------------------------------KPLRSKHCSVCNRCVAKFDHHCPWLEACVGERNHRYFWMFLLFTLLLIMFTFFIVWEAFQFRLTWTDWLKYNAIFFVDLLVLGLGGLVVFGLLCFHSFLMVKGLTTWEAASRERITYLKYLDEDYNPFNEGLCRN-----------------------------
>EOG091F041D|Crassostrea_gigas|CGI_10016860
MKKKIFGRRILCGSHILIRGAHTLLVLGVPATLLYKETSLKKALIEQEDLVYGCSYILLVLASLIFYYVSCLK-------------------------------------------------------------------------------------------------------------------------------------------------------------------------------------------------------NPGYLG-PKHSKLTSKVDPEDHGDIDEDVSDTTPMMQESDSSGLIEQSV---------NEGRLKALKQRFRYCDYC----------------------------------------------------------------------------------------------------------------------------------------------------------------------------------------------------------------------------------------------------------------------------------------------------------------------------------------------------EVE-------------------------------------------------------------------------------------------------------------------------------------------------------------------------------------------------------------------------------------------------------------------------------------------------------------------------------------------------------------------------------------------------------------------------------------------------------------------QPMRSKHCEDCKQCVRKHDHHCPWLDTCVGEGNHKYFWTFLLLTSVLVIWTFAITWTNFQYEQEWKDWWKTNVVFFINMVILSFGGFTVIGLLGFHTFLMFRGLTTWELVSRERITYLKHLSDDFHPFDEGCFMNMYNFL-TVCKYREWECMYDRKVEQNGLV-
>EOG091F041D|Biomphalaria_glabrata|JG22_Lomanotus_vermiformis|TRANSCRIPT
----------------------------------------------------------------------------------------------------------------------------------------------------------------------------------------------------------------------------------------------------------------------ENLLAASAEDDPNLFVALY--------DFQAGGDNQLSI----------------------------------------------------------------------------------------------------------------------------------------------------------------------------------------------------------------------------------------------------------------------------------------------------------------------------------------------------------------------------------------------------------------------------INRFGTIPKGIRIGAYLESMEREQGGHGRDLPSLDDHDSGTDSASVTSCPPLVGELN--------ST---------------------------------------------------------------------------------------------------------------------------------TTTTAM-----------------------------------------------------------STGV-----------------------------------------------EPS---------------------------------------------------------------------------------------------------------------KCVKPDRSHHCSVCGLCILKMDHHCPWVNNCVGFHNYKY--------------------------------------------------------------------------------------------------------------------------------
>EOG091F041D|Biomphalaria_glabrata|HW10_Embletonia_pulchra|TRANSCRIPT
---------------------------------------------------------------------------------------------------------------------------------------------------------------------------------------------------------------------------------------------------------------------------------------------------------------------------------------------------------------------------------------------------------------------EVEKELERTERK-PPALAAKKSRAQESPDFLTDGRSSAGPTPPTGRRVLPPMEESE-GMLTK-VNDQLARKSSRSSKKASKSAPLPPRRTTSVKDSPGEPTG-STDLDQELKSRIRMQKAKLENSTFAELNESEFIDSGLGIDQRGVPFYPSNSVASSSPALKLRGQMKSPATIAGMEDKASKASVDNLKAAQIDRSKYLISEVNARTFDSKAPERSSSRSLGPRPGERPDFSSEL-G----SSHHSHKKALLPPQRSAVMPRKKMSE-GNMPHELSHSLSVDDGNGD---GT-PRVGKLDVNNVTKAINRFGTIPKGVRIGAYLESMEREQGGHGRDLSSLDDHDSGTDSASVTSCPPLVGEHS--------------------------------------------------------------------------------------------------------------------------------------------------------------------------------------------------------------------------------------------------------------------------------------------------------------------------------------------------------------------------------------------------------------------------------------------------------------------------------------------------------------------------------------------------------
>EOG091F041D|Biomphalaria_glabrata|JG27_Phidiana_lynceus|TRANSCRIPT
-----------------------------------------------------------------------------------------------------------------------------------------------------------------------------------------------------------------------------------------------------------------------------------------------------------------------------------------------------------------------------------------------------------------------------------------------------------------GRRVLPPMDDSEGGMLTK-VNDQLARKSSRS-KKSSKNAPLPPRRTTSVKDSPGDPTG-GSDLDQELKSRIRMQKAK------------------------------------------------------------------------------------------------------------------------------------------------------------------------------------------------------------------------------------------------------------------------------------------------------------------------------------------------------------------------------------------------------------------------------------------------------------------------------------------------------------------------------------------------------------------------------------------------------------------------------------------------------------------------------------------------------------------------------------------------------------------------------------------------------------
>EOG091F041D|Biomphalaria_glabrata|JG24_Noumeaella_rubrofasciata|TRANSCRIPT
---------------------------------------------------------------------------------------------------------------------------------------------------------------------------------------------------------------------------------------------------------------------------------------------------------------------------------------------------------------------------------------------------------------------------------------------------LNDGRSSAGPTPPAGRRVLPPMDDSEGGMLTK-VNDQLARKSSRS-KKSSKNAPLPPRRTTSVKDSPGDPTG-GTDLDQELKSRIRMQ---------------------------------------------------------------------------------------------------------------------------------------------------------------------------------------------------------------------------------------------------------------------------------------------------------------------------------------------------------------------------------------------------------------------------------------------------------------------------------------------------------------------------------------------------------------------------------------------------------------------------------------------------------------------------------------------------------------------------------------------------------------------------------------------------------------
>EOG091F041D|Biomphalaria_glabrata|NC02_Bathydoris_clavigera|TRANSCRIPT
---------------------------------------------------------------------------------------------------------------------------------------------------------------------------------------------------------------------------------------------------------------------------------------------------------------------------------------------------------------------------------------------------------------------EVEKELERNEKK-APVLVSKKNRSQGSPDFLNEGRSSAGPTPPTSRRVLPPLEEPE-GMLSKGGSDNLARKSSR--KKIVKSAPLPPRRTTSVKDSPGEPAS-PGDLDQELK---------------------------------------------------------------------------------------------------------------------------------------------------------------------------------------------------------------------------------------------------------------------------------------------------------------------------------------------------------------------------------------------------------------------------------------------------------------------------------------------------------------------------------------------------------------------------------------------------------------------------------------------------------------------------------------------------------------------------------------------------------------------------------------------------------------------
>EOG091F041D|Biomphalaria_glabrata|HW07_Cuthona_caerulea|TRANSCRIPT
------------------------------------------------------------------------------------------------------------------------------------------------------------------------------------------------------------------------------------------------------------------------------------------------------------------------------------------------------------------------------------------------------------------------------------------------------------------------------------------------------------------------------------------------------------------------------------------------------EYKASKSWVDNLKAAQIDRSKYLISEANARTFDKHAPERSSCRSLGPRPGERGEFMDLT-G----AGH--PKKALLPPQRSAVMPRKKMSE-GHMPHELSHSLSVDDDCGNADIGT-PRVGKLDMNNVTKAINRFGTIPKNVRIGAYLESMEREQGNQGRDLPSLDDHDSGTDSASVTSCPPLVGELH--------TA---------------------------------------------------------------------------------------------------------------------------------STSTNAGVAETSS------------------------------------------------------------------------------------------------------------------------------------------------------------------------------------------------------------------------------------------------------------------------------------------------------------------------------------------------------------------------------------------------
>EOG091F041D|Biomphalaria_glabrata|HW11_Eubranchus_exiguus|TRANSCRIPT
---------------------------------------------------------------------------------------------------------------------------------------------------------------------------------------------------------------------------------------------------------------------------------------------------------------------------------------------------------------------------------------------------------------------EVEKELERTDGKGPPALAAKKNRAQESPDFLNDGRSSAGPTPPAGRRVLPP----------------------------------------------------------------------------------------------------------------------SGVGVVGMEDKASKASVDNLKAAQIDRSKYLISEANARTFDKHTPERSSSRSLGPRPGGDHHRDHRSGG----GSSYPQKKALLPPQRSAVMPRKKLSE-GHMPHELSHSLSVDEIN-------------------------------------------------------------------------------------------------------------------------------------------------------------------------------------------------------------------------------------------------------------------------------------------------------------------------------------------------------------------------------------------------------------------------------------------------------------------QPMRTKHCEDCNRCVRKFDHHCPWLEACIGEDNHKY--------------------------------------------------------------------------------------------------------------------------------
>EOG091F041D|Biomphalaria_glabrata|NC03_Doris_kerguelenensis|TRANSCRIPT
-------------------------------------------------------------------------------------------------------------------------------------------------------------------------------------------------------------------------------------------------------------------------------------------------------------------------------------------------------------------------------------------------------------------------------------------------------------------------------------------------------------------------------------------------------------------------------------------------------------------------------------------------------------------------Y--PKKALLPPQRSAQMPRKKISD-PGRPPELVHSMSVDEVES----GPTVTVGKLDVTNVAKAINRYGTIPKGVRIGAYLESMEREHGSHGRDLPAIEDQDSGTDSASVTSCPAMVGD------------------------------------------------------------------AKPKPSPRFSRLLSDATI--------PDQYTKPVLAVAPQGDMYTDSGLVSQEPYRPPAWITGLRH----E---NSSEMNGSTSNVSSFKMYAKPVV------------------------------------------------------------------------------------------------------------------------------------------------------------------------------------------------------------------RRPLRSKHCAVCNRCVAKFDHHCPWVDNCVGANNHKY--------------------------------------------------------------------------------------------------------------------------------
>EOG091F041D|Biomphalaria_glabrata|JG23_Melibe_leonina|TRANSCRIPT
--------------------------------------------------------------------------------------------------------------------------------------------------------------------------------------------------------------------------------------------------------------------------------------------------------------------------------------------------------------------------------------------------------------------------------------------------------SPPQPAPPHSA----------------------------------------PHTTTHFPDVL-------------------------------------------------------------------------------------------------------------------------SNNTKPKPSPR--FSR-------------------------------------------------QYR-------------------------------------------------------------------------------------------------------------------------------------------------------------------------------------------------------------------------------------------------------------------------------------------------------------------------------------------------------------------------------------------------------------------------------------------------------------------RPLRSKHCNICNKCVAKFDHHCPWVANCVGFRNHKYFMGFLFFLTILLVF------------------------------------------------------------------------------------------------------------------
>EOG091F041D|Biomphalaria_glabrata|JG28_Scyllaea_fulva|TRANSCRIPT
Q-------------------------------------------------------------------------------------------------------------------------------------------------------------------------------------------------------------------------------------------------------------------------------------------------------------------------------------------------------------------------------------------------------------------------------------------------------------------------------------------------------------------------------------------------------------------------------------------------------------------------------------------------------------------------------------------------------------------------------------------------------------------------------------------------------------------------------------------------------------------------------------------------------------------------------------QQQQQTQQPQSNGTLNKVSSFKMYAKPNVTVNN-----------------------------------------------------------------------------------------------------------------------------------------------------------------------------------------------------------------------------------------------------------------------------------------------------------------------------------------------------------------------------------
>EOG091F041D|Biomphalaria_glabrata|NC04_Fiona_pinnata|TRANSCRIPT
------------------------------------------------------------------------------------------------------------------------------------------------------------------------------------------------------------------------------------------------------------------------------------------------------------------------------------------------------------------------------------------------------------------------------------------------------------------------------------------------------------------------------------------------------------------------------------------------------EDKASRTSVDNLKAAQIDRSKYLISEANARTFDKHAPERSSSRSLGPRPGERGEFSSD------------------------------------------------KIF-------------------------------------------------------------------------------------------------------------------------------------------------------------------------------------------------------------------------------------------------------------------------------------------------------------------------------------------------------------------------------------------------------------------------------------------------------------------RPPRASHCSLCDNCVDRFDHHCPWVGNCVGRRNYRYFYLFILSLSLLFICFFSI--------------------------------WSVVGLAGFHSYLTASEITTNE--------------------------------------------------------
