# Supplementary material for: Transcriptomics provides a robust framework for the relationships of the major clades of cladobranch sea slugs (Mollusca, Gastropoda, Heterobranchia), but fails to resolve the position of the enigmatic genus Embletonia
Source: BMC Ecol Evol. 2021 Dec 28;21:226. doi: 10.1186/s12862-021-01944-0 (PMC8895541; doi:10.1186/s12862-021-01944-0)
Supplement: Supplementary file 6 — Additional file 6. Archive S4: Unmasked multiple sequence alignments on amino acid level including Doris kerguelenensis and Calmella cavolini prior to the removal of outliers. [file 12862_2021_1944_MOESM6_ESM.zip › Archive_S4/Alignments/EOG091F02TP.aa.fasta]

>EOG091F02TP|Biomphalaria_glabrata|BGLTMP005126
----------------------------------------------------------------------------MRDIAIKDAEFVPGEQAVTKFQDFQNDDVLFSYCALPEVVEYVECFT-GSDVMAMHTMLINKPPD-S-G-K--MTSRHPMHQDLHYFPFRPADRIVCSWTAMQKINRENGCLVVVPGTHKGELLVHEYPKWEGGVNKMYHGIQNYDPSQPRDHLEMEAGDTVFFHPLLIHGSGANRSKGFRKVGLYFNSIIYPLPCIMGNDGAVHSTYGIAHYVD-VQGTE--QETIANEVVELVKKKLGRDVNI-----------S-FAAKD-----------------------------
>EOG091F02TP|Biomphalaria_glabrata|NC03_Doris_kerguelenensis|TRANSCRIPT
----------------------------------------------------------------------------------------------------------------------------------MHTMLINKPPD-A-G-K--KTSRHPMHQDLHFFPFRPADRIVCSWTAMQRVNRENGCLVVIPGSHKGELLLHEYPKWEGGVNKMYHGIQNYDPSQHRVHLDMEAGDTVFF--------------------------------------------------------------------------------------------------------------------------------
>EOG091F02TP|Lottia_gigantea|HW03_Berthella_plumula|TRANSCRIPT
--------------SISPSFKYTVDGPKLTHEQRKFYEENGFVCIKKLVPPHKLDIYRERFAEICKGNVKVPGLIIMRDVSIAKSEFVGGEKAITKIQDFCQDEVMFTYCTLPEVTDYVENFT-GPNMLAMHTMLINKPPD-S-G-K--MTSRHPMHQDLHYFPFRPADRIVCSWTAMQTVNRENGCLVVVPGSHKGKLLVHEYPKWEGGVNKMYHGIQNYDPSQHRVHLEMEIGDTVFFHPLLIHGSGTNRTNDFRKSI------------------SCHYASGDCHYED-ISNTS--QAVIADEVLELIKKRHGKDVDI-----------S-YQ-----------DTWKLRSRVVK----------
>EOG091F02TP|Lottia_gigantea|NC06_Pleurobranchaea_californica|TRANSCRIPT
----------------SSPFKYTVDGPKLTYEQRKFYEENGFILINKLVAPEKLDKYRNRFAEICKKEVEVPGLLIMRDVSIAKEEFVPGEKAVTKIQDFNNDDVLFSYCALPEVTDYVESFT-GPNVVSMHTMLINKPPD-S-G-K--MTSRHPMHQDLHYFPFRPAERIVCSWTAMQTVNRKNGCLVVLPGTHKGKLLVHEYPKWEGGVNKMYHGIQNYDPSQHRVHLEMEIGDTVFFHPLLIHGSGTNKTNDFRKSM------------------SCHYASGDCHYED-VTNSS--QQIIADEVKEIIKKRFGESVEV-----------S-FQ-----------DVWKMRSRQ------------
>EOG091F02TP|Lottia_gigantea|NC02_Bathydoris_clavigera|TRANSCRIPT
-------------------LKYTLDGPKLTPAQRRFYEENGFIVIKKLVSPENLKRYADRFAEVCRKDVMIPGLTIMRDVAISKSEFVPGEKAVTKIQDFQSDDVLFDYCARPELVEYVESFT-GPDIMAMHTMLINKPPD-S-G-A--KTSRHPMHQDLHYFPFRPAERIVCSWTAMQNVNRQNGCLVVVPGSHKGQLLIHEYPKWEGGVNKLYHGIQDYDPSYERVHLDMDIGDTVFFHPLLIHGSGMNKTEGFRKSI------------------SCHFASGKCYFED-VTNTS--QNIVAEETQELFRKRFGTDVKI-----------N-FE-----------DMWKFKSRHV-----------
>EOG091F02TP|Lottia_gigantea|HW19_Polycera_quadrilineata|TRANSCRIPT
------------------SYDYTVKGAKLSTAQRDFYEKNGYLVIRNLVSPDKLQRYHDRFAAICKGEVAVPMMTVMKDVAIAKSEFVSGEKAITKIQDFVADDVLFEYCALPEVVDYVENFT-GPDIVAVHTMLINKPPD-S-G-R--KTSRHPMHQDLHYFPFRPADRIVCSWTAMQTVNRENGCLVVVPGSHKGTLLEHEYPKWEGGVNKMYHGIHDYDPSKPRLHLEMEIGDTVFFHPLLIHGSGTNKTKGFRKSI------------------SCHYATSNAFFTD-ASQSI-----IEDEVMDLVARKFGKDHNI-----------N-YQ-----------DVWVFKSR-------------
>EOG091F02TP|Lottia_gigantea|JG22_Lomanotus_vermiformis|TRANSCRIPT
------------------SFKYTVDSSLLTPEQRQFYEDNGFVVIRKLVPPHKIDHYRRRFEKICKEKISVPGMTVMKDVAIETSEYVPGEKAVAKIQDFQNDDELFDYCTLPEVVKYVESIV-GPDLMAIHTMFINKPPD-S-G-R--KTSRHPMHQDLHYFPFRPSDQIVCSWTAMQTVNRENGCLVVVPGTHKGELLAHEYPKWEGGVNKLYHGIQDFDPSQERVYLEMEEGDTVFFHPILIHGSGTNKSKGFRKSI------------------SCHYASGRCHVID-VEHST--QRNVMEESKSLAKKRLEKFGGE-----------IDFEF---------QDLWKMKS--------------
>EOG091F02TP|Lottia_gigantea|HW21_Tritonia_manicata|TRANSCRIPT
------------EQLYPRPFKYTVESPLLSAEQRKFYEDNGFLVIRKLVPSAKLDRYRKRFEQICREKIMIPGMTLMKDVAIETSEFIPGEKAIAKVQDFQGDDELFDYCTTPEVVKYVESII-GHELMAIHTMFINKPPD-P-G-N--KSSRHPMHQDLHYFPFRPAEQIVCSWTAMQTVNRENGCLVVVPGTHKGQLLPHEYPNWEGGVNKMYHGIQNYDVSQERVYLEMEEGDTVFFHPLLIHGSGMNRSMGFRKSI------------------SCHYASGECFVED-VSQSS--QKIIVDEIRQIVKKRFGQGEEE-----------IQLEF---------QDFWKLKSR-------------
>EOG091F02TP|Lottia_gigantea|NC08_Tritonia_hamnerorum|TRANSCRIPT
---------VQADQLYPSSFKYTVKSALLSAEQRKFYEDNGFLVIRKLVPSDKLECYRKRFEKICREKIMTPGMTVMKDVAIEVSEFVPGEKAVAKVQDFQGDDELFEYCTLPEVVKYVESII-GPDLMAIHTMFINKPPD-P-G-N--MSSRHPMHQDLHYFPFRPAEQIVCSWTAMQTVNRENGCLVVVPGSHKGQLLPHEYPNWKGGVNKMYHGIQNYDPSQERVYLEMEEGDTVFFHPILIHGSGTNRSKGFRKSI------------------SCHYANGQCYVED-VSQSS--QKIIVDETTQVFKKRLGNDIDE-----------VQFDF---------QDIWKLKS--------------
>EOG091F02TP|Lottia_gigantea|JG30_Tritonia_festiva|TRANSCRIPT
------------------SFKYTVKSPLLSAEQRKFYEDNGFLVIRKLVPSVKLERYRKRFEKICREKIMIPGMTLMKDVAIEASEFIPGEKAVAKVQDFQGDDELFDYCTAPEVVKYVESII-GPDLMAIHTMFINKPPD-AGG-N--MTSRHPMHQDLHYFPFRPAEQIVCSWTAMQKVNRENGCLVVVPGSHKGQLLPHEYPNWKGGVNKMYHGIQNYDLSQERVYLEMEEGDTVFFXP------------------------------------------------------------------------------------------------------------------------------
>EOG091F02TP|Lottia_gigantea|NC07_Tritonia_diomedea|TRANSCRIPT
------------DQLSPSSFKYTVKSPLLSAEQRKFYEDNGFLVIRKLVPSVKLERYRKRFEKICREKIMIPGMTLMKDVAIEASEFIPGEKAVAKVQDFQGDDELFDYCTAPEVVKYVESII-GPDLMAIHTMFINKPPDAS-G-N--MTSRHPMHQDLHYFPFRPAEQIVCSWTAMQKVNRENGCLVVVPGSHKGQLLPHEYPNWKGGVNKMYHGIQNYDLSQERVYLEMEEGDTVFFHPILIHGSGTNRSKGFRKSI------------------SCHYASGQCFVED-VSQST--QKIIVDETSKIFKKRIGKDVEG-----------MQFEF---------QDIWKLKSR-------------
>EOG091F02TP|Lottia_gigantea|JG16_Flabellina_iodinea|TRANSCRIPT
------------------SFQYTVDSPLLSAEQRKFYEENGYLIIKKLVPSAKLDRYRKRFEKICKEKIMVPGMTVMKDVAIETSEFIPGEKAVAKVQDFQNDDELFDYCTLPEVVKYVESII-GSDLMAIHSMFINKPPDHS-G-S--MTSRHPMHQDLHYFPFRPSEKIVCSWTAMQKVNRENGCLVAIPGSHKGVLLPHVYPNWKGGVNKMYHGIQDYDPSQERVYLEMEEGDTVFFHPILIHGSGTNKSNGFRKSI------------------SCHYANSTCHVED-VTESS--QKVIVEETKEVVKRRYGDVMQD-----------AQFEF---------HDIWKMKS--------------
>EOG091F02TP|Lottia_gigantea|JG06_Catriona_columbiana|TRANSCRIPT
-----------------MSYKYTLDSPLLSAEQRKCYEDNGFLVIRKLVPSAKVDRYRKRFEKLCREKITSPGMTVMKDVAIETSEFVPGEKAIAKIQDFQHDDELFEYCTSPEVVKYAESII-GHDLVAIHTMFINKPPD-P-G-N--MSSRHPMHQDLHYFPFRPSDKIVCSWTALQKVNRENGCLVVVPGTHKGTLLPHVYPDWEGGVNKMYHGIHNYDVNQKRVYLDMEEGDTVFFHPILIHGSGSNKTNGFRKSI------------------SCHYANGTCHTID-VKDTS--QQVIADEAKKVATRRYGEE--------------------------------------------------
>EOG091F02TP|Lottia_gigantea|JG07_Cuthona_albocrusta|TRANSCRIPT
-----------------MSYKYTVDSLLLSAEQRKFYEDNGFLVIKKLVPSSKLDRYRRRFEKLCREKIPVPGMTFMKDVAIETSEFIPGEKAVSKIQDFQYDDELFNYCLLPEVVKYAESII-GHDLTAIHTMFINKPPD-P-G-N--MTSRHPMHQDLHYFPFRPSDKIVCSWTAMQKVNRQNGCLVVIPGTHKGTLLPHGYPEWEGGVNKMYHGIDNYDPSQERAYLEMEEGDTVFFHPILIHGSGSNKTNGFRKSI------------------SCHYANGTCHTIDNVDNTP--QQVLVDEMKDIVKRRFGDEMAA------------NINF---------GDMWRLKS--------------
>EOG091F02TP|Biomphalaria_glabrata|JG26_Phestilla_sp|TRANSCRIPT
----------------------------------------------------------------------------------------------------------FDYCTLPEVVKYAESII-GHELVAIHTMFINKPPD-P-G-N--MTSRHPMHQDLHYFPFRPSDKIVCSWTAMQ---------------------------------------------------------------------------------------------------------------------------------------------------------------------------------------------
>EOG091F02TP|Lottia_gigantea|HW07_Cuthona_caerulea|TRANSCRIPT
-----------------MSYKYTVESPLLSAEQRKFYEDNGYLVIKKLVSSSKLDSYRKRFEKLCREKITVPGMTVMKDVAIETSEFIPGEKAVAKIQDFQHDDELFNYCTLPEVVKYAASIV-GEDLVAIHTMFINKPPD-P-G-N--MTSRHPMHQDLHYFPFRPSDKIVCSWTAMQTVNRKNGCLVVIPGTHKGTLLPHVYPKWEGGVNKMYHGIHNYDPNQKRVYLDMEEGDTVFFHPILIHGSGTNKTNGFRKSI------------------SCHYASGTCHTID-VSDTS--QQMIVDETKKIVKKRYGEELAA------------GINF---------AEMWKLKS--------------
>EOG091F02TP|Lottia_gigantea|JG27_Phidiana_lynceus|TRANSCRIPT
-------------------------------EQRKFYEDNGFIVIKKLVHPSKLDRYRKRFEKLCTDKISVPGMTVMKDVAIETSEFIPGEKAVAKIQDFQNDDELFDYCTLPEVVDYVESII-GSDVVAIHTMFINKPPD-P-G-N--MTSRHPMHQDLHYFPFRPSDKIVCSWTAMQKVNRQNGCLVVIPGTHKGNLLPHEYPKWEGGVNKMYHGIQDYDPSQHRVYLEMEEGDTVFFHPILIHGSGSNKSNGFRKSI------------------SCHYASGTCYVED-VTQTS--QKVIVQEAQEIVKKRYGDVLGD-----------TQIEF---------HDIWKLKS--------------
>EOG091F02TP|Lottia_gigantea|HW05_Caloria_elegans|TRANSCRIPT
-------------------YKYTVESPLLSAEQRKSYEENGFVVIKRLVPPSKLERYRKRFEKICKEKISVPGMTVMKDVAIKTSEFIPGEKAVAKVQDFQNDDELFDYCTLPEVVDYVESII-GPDVVAIHTMFINKPPD-P-G-S--MTSRHPMHQDLHYFPFRPSEKIVCSWTAMQKVNRQNGCLVVIPGSHKGNLLAHVYPQWEGGVNKMYHGIQDYDPSQERLYLEMEEGDTVFFHPILIHGSGSNKTSGFRKSI------------------SCHYASGSCYVED-VTQTT--QKVIVEETKEIVKKRYGDALGD-----------AQIEF---------HDLWKMKS--------------
>EOG091F02TP|Lottia_gigantea|JG25_Palisa_papillata|TRANSCRIPT
-------------------YRYTVESSLLSAEQRRFYEENGFLVIKKLVPPSKLDRYRKRFEKICKEKISVPGLTVMKDVAIETSEFIPGEKAIAKLQDFQNDDELFEYCTLPEVVEYVESII-GPDVVAIHTMFINKPPD-P-G-N--MTSRHPMHQDLHYFPFRPSEKIVCSWTAMQKVNRQNG--------------------------------------------------------------------------------------------------------------------------------------------------------------------------------------
>EOG091F02TP|Lottia_gigantea|JG03_Austraeolis_stearnsi|TRANSCRIPT
-------------------YRYTVESPLLSAEQRRFYEENGFLVIKNNVPSFKLDRYRKRFEKICKEKISVPGITVMKDVAIETSEFIPGEKAVAKIQDFQNDDELFEYCTLPEVVDYVESII-GPDVVAIHTMFINKPPD-P-G-S--MTSRHPMHQDLHYFPFRPSEKIVCSWTAMQKVNRQNGCLVVIPGSHKGNLLPHVYPKWEGGVNKMYHGIQDYDPSQDRVYLEMEEGDTVFFHPILVHGSGSNKSNGFRKSI------------------SCHYASGSCHVED-VTQTT--QKVIVEETQEIVKKRYGEALGD-----------TQLEF---------HDMWKMK---------------
>EOG091F02TP|Lottia_gigantea|HW14_Flabellina_affinis|TRANSCRIPT
----------------NDQYKYTVDSNLLSAEQRKFYEENGFLVIKKLVSPAKLDRYRKRFEKICKEKITVPGMTVMKDVAIETSEFIPGEKAVAKIQDFQNDDELFDYCTLPEVVQYVENII-GPDVMAIHTMFINKPPD-P-G-N--MTSRHPMHQDLHYFPFRPSERIVCSWTAMQKVNRQNGCLVVIPGTHKGTLLAHEYPKWEGGVNKMYHGIQDYDPSQERVYLEMEEGDTVFFHPILIHGSGSNKTHGFRKSI------------------SSHFASGKCYVED-VSQSS--QKLIVDETKDIVKKRYGDALGD-----------AQFEF---------HDIWKLKSR-------------
>EOG091F02TP|Lottia_gigantea|HW06_Cratena_peregrina|TRANSCRIPT
----------------SQSFKYTVESPLLSAEQRKFYEDNGFLVIKKLVPSSKLDHYRKRFEKICKEKISVPGMTIMKDVAIETSEFIPGEKAVAKIQDFQNDDDLFEYCALPEVVDYVESII-GSDVVAIHTMFINKPPD-P-G-N--MTSRHPMHQDLHYFPFRPSDKIVCSWTAMQKVNRQNGCLVVIPGSHKGTLLPHVYPKWEGGVNKMYHGIQDYDPSQERVYLEMEEGDTVFFHPILIHGSGSNKSQGFRKSI------------------SCHYASGSCYVED-VTQTS--QKVIVDETKEIVKKRYG----------------------------------------------------
>EOG091F02TP|Lottia_gigantea|JG24_Noumeaella_rubrofasciata|TRANSCRIPT
------------------SYRYTVESPLLSQQQRKFYEENGFVVIKKLVPSAKLDRYRRRFETICKEKITVPGMTVMKDVAITTSEFVPGEKAVAKVQDFQNDDELFEYCTLPEVVDYVESII-GSDVVAIHTMFINKPPD-P-G-N--MTSRHPMHQDLHYFPFRPSDKIVCSWTAMQKVNRQNGCLVVIPGSHKGSLLPHVYPKWEGGVNKMYHGIQDYDPSQERVYLEMEEGDTVFFHPILIHGSGSNKTDGFRKSI------------------SCHYASGSCYVED-VTETS--QKVIVDETKELVRKRYGDALGD-----------AQFEF---------HDIWKLKS--------------
>EOG091F02TP|Lottia_gigantea|JG01_Aeolidiella_alba|TRANSCRIPT
-----------------------------------------------------------RFETICKNKITVPGMTMMKDVAITTSEFIPGEKAIAKVQDFQNDDELFHYCTLPEVVDYVESII-GPDIVAIHTMFINKPPD-P-G-N--MTSRHPMHQDLHYFPFRPSDKIVCSWTAMQKVNRQNGCLVVIPGSH-----------------------------------------------------------------------------------------------------------------------------------------------------------------------------
>EOG091F02TP|Lottia_gigantea|HW17_Hermissenda_crassicornis|TRANSCRIPT
------------------SFQYTVESRLLSKEQRKFYEENGFIVVKKLVPSAKLECYRKRFEKLCKEKITVPGMTMMKDVAIKTSEFVPGEKAVAKIQDFQNDDELFEYCALPEVVDYVESII-GPDVVAIHTMFINKPPD-S-G-N--MTSRHPMHQDLHYFPFRPSDKIVCSWTAMQKVNRQNGCLVVIPGSHKGNLLPHVYPNWEGGVNKMYHGIQDYDPSQARVYLDMEEGDTVFFHPILIHGSGTNKTNGFRKSI------------------SCHYASGSCYVED-VTESS--QKVIVDETKEIVKKRYGADVQL-----------E-FS-----------DLWKLKS--------------
>EOG091F02TP|Lottia_gigantea|JG18_Hermissenda_opalescens|TRANSCRIPT
------------------SFQYTVESRLLSKEQRKFYEENGFIVVKKLVPSAKLDCYRKRFEKLCKEKITVPGMTMMKDVAIKASEFIPGEKAVAKVQDFQNDDELFEYCALPEVVDYVESII-GPDVVAIHTMFINKPPD-S-G-N--MTSRHPMHQDLHYFPFRPSDKIVCSWTAMQKVNRQNGCLVVIPGSHKGNLLPHVYPNWEGGVNKMYHGIQDYDPSQARVYLDMEEGDTVFFHPILIHGSGTNKTNGFRKSI------------------SCHYASGSCYVED-VTESS--QKVIVDETKEIVKKRYGADVQL-----------E-FS-----------DLWKLKS--------------
>EOG091F02TP|Lottia_gigantea|NC05_Hermissenda_crassicornis|TRANSCRIPT
------------------SFQYTVESRLLSKEQRKFYEENGFIVVKKLVPSAKLDCYRKRFEKLCKEKITVPGMTMMKDVAIKASEFVPGEKAVAKVQDFQNDDELFEYCALPEVVDYVESII-GPDVVAIHTMFINKPPD-S-G-N--MTSRHPMHQDLHYFPFRPSDKIVCSWTAMQKVNRQNGCLVVIPGSHKGNLLPHVYPNWEGGVNKMYHGIQDYDPSQARVYLDMEEGDTVFFHPILIHGSGTNKTNGFRKSI------------------SCHYASGSCYVED-VTESS--QKVIVDETKEIVKKRYGADVQL-----------E-FS-----------DLWKLKSR-------------
>EOG091F02TP|Lottia_gigantea|JG02_Antaeolidiella_chromosoma|TRANSCRIPT
----------------SKPFQYTVDSHLLSAEQRQFYEENGFLVIKKLVPSSKLELYRKRFEKICRDKIAVPAMTVMKDVAIKTSEFIPGEKAVAKIQDFQNDDELFEYCTLPEVVDYVESII-GPNIVAIHTMFINKPPD-P-G-N--MTSRHPMHQDLHYFPFRPSDKIVCSWTAMQKVNRQNGCLVVIPGSHKGTLLPHVYPNWEGGVNKMYHGIQDYDPSQDRVYLEMEEGDTVFFHPILIHGSGSNKSDGFRKSI------------------SCHYASGSCYTED-VTETS--QKVIVDETAAVAKKRFGDLLED-----------AQIDF---------TDIWKLKS--------------
>EOG091F02TP|Lottia_gigantea|JG20_Learchis_evelinae|TRANSCRIPT
------------------SYRYTVESPLLSAEQRKFYEENGFIVIRKLVSPSKLERYRKRFEKICKEKIAIPGVTMMKDVAIETSEFIPGEKAIAKIQDFQNDDELFDYCTLPEIVDYVESII-GSDVVAIHTMFINKPPD-P-G-K--MTSRHPMHQDLHYFPFRPSEKIVCSWTAMQKVNRQNGCLVVIPGTHKGNLLPHVYPKWEGGVNKMYHGIQDYDPSQERVYLEMEEGDTVFFHPVLIHGSGSNKTHGFRKSI------------------SCHYASGSCYTED-VTQST--QQVIVDEMKEIVKKRYGKVLGD-----------AQIQF---------QDLWKMKS--------------
>EOG091F02TP|Lottia_gigantea|JG21_Limenandra_confusa|TRANSCRIPT
----------------------------------------------------------------------------------------------------------FHYCTLPEVVDYVESII-GPDVVAIHTMFINKPPD-P-G-N--MTSRHPMHQDLHYFPFRPSDKIVCSWTAMQTVNRQNGCLVVIPGSHKGTLLPHVYPKWEGGVNKMYHGIQDYDPSQERHYLEMEEGDTVFFHPILIHGSGSNKSNGFRKSI------------------SCHYASGACYVED-VTETS--QKVIVDEMREIAKRRYGDAI-------------------------------------------------
>EOG091F02TP|Lottia_gigantea|HW12_Facelina_rubrovittata|TRANSCRIPT
--------------SSPQSHKYTVESSLLSAEQRRFYEENGFLVIRKLVPSAKLDRYRKRFETICKEKITVPGMTVMRDVAIKVSEFIPGEKAIAKVQDFQNDDELFEYCALPEVVDYVESII-GPDIVAIHTMFINKPPD-S-G-N--MTSRHPMHQDLHYFPFRPSEKIVCSWTAMQKVNRENGCLVVIPGTHKGNLLPHAYPKWEGGVNKMYHGIQDYDPSQDRLYLEMEEGDTVFFHPILIHGSGSNKTNDFRKSI------------------SCHYASGSCFVED-VTETS--QKVIVDETKAIAKKRYGDALAD-----------AQIEF---------GDIWKLKS--------------
>EOG091F02TP|Lottia_gigantea|HW02_Berghia_verrucicornis|TRANSCRIPT
-----------------RSFRYTAESSLLSAEQRKFYEENGFLVIKKLVPSAKLELYRKRFETICREKVTIPLMTVMKDVAIETSEFIPGEKAVAKLQDFQNDDELFEYCTLPEVVDYVESII-GPEIVAIHTMFINKPPD-P-G-N--MTSRHPMHQDLHYFPYRPSDKIVCSWTAMQKVNRENGCLVVVPGTHKGTLLPHVYPKWEGGVNKMYHGIQDFDPSQERVYLEMEEGDTVFFHPILIHGSGSNRTNGFRKSI------------------SCHYASSSCHMED-VTLTS--QKVIADEVHELLKKRFGDALDN-----------AKFEY---------QDVWKIKSR-------------
>EOG091F02TP|Lottia_gigantea|JG04_Berghia_stephanieae|TRANSCRIPT
-----------------RSFKYTVESSLLSAEQRKFYEENGFLVIKKLVPSAKLDFYRKRFETICKEKLTIPLMTVMKDVAIETSEFVPGEKAVAKLQDFQNDDELFEYCTLPEVVDYVENII-GPEIVAIHTMFINKPPD-P-G-N--MTSRHPMHQDLHYFPFRPSDKIVCSWTAMQKVNRENGCLVVVPGSHKGALLPHVYPKWEGGVNKMYHGIQDFDPSQERVYLEMEEGDTVFFHPILIHGSGSNRTNGFRKSI------------------SCHYASSSCHTED-VTHTS--QKVIADEVRELLKKRFGDAFDD-----------AKFEF---------QDIWRIKS--------------
>EOG091F02TP|Lottia_gigantea|JG10_Dirona_picta|TRANSCRIPT
------------------SLKYTVDSSLLSQEQREFYEENGFLVIKKLVPSAKLDRYRKRFEKICKEKIVVPGMTVMKDVAIVTSEFIPGEKAVAKIQDFQYDDEFFDYCTLPEIVKYVESII-GPDLMSIHTMFINKPPD-P-G-N--MTSRHPMHQDLHYFPFRPSDRIVCSWTAMQKVNRQNGCLVVIPGSHKGHLLPHEYPKWEGGVNKLYHGIQDYDPSQSRVYLEMEEGDTVFFHPILIHGSGSNKTNGFRKSI------------------SSHYASGKCYVED-VRQTS--QKLIVDETREILQRRYASNGED-----------FQLGF---------ADMWKLKS--------------
>EOG091F02TP|Lottia_gigantea|JG32_Unidentia_angelvaldesi|TRANSCRIPT
-------------------FKYTVESPLLTAEQRKFYEENGFLVIRKLVSPAKLDRYRKRFEKICKDRIVVPGMTMMKDIAIETSEFVPGEKAIAKVQDFQNDDELFEYCTLPEVVDYVTSII-GSDLMAIHTMFINKPPD-P-G-N--MTSRHPMHQDLHYFPFRPSDKIVCSWTAMQKVNRHNGCLVVVPGSHKGELLPHVYPKWEGGVNKFYHGIQDYDPSQERVYLEMEEGDTVFFHPILIHGSGANKSDGFRKSI------------------SCHYANGTCYVED-VTQGS--QKLIVDETSKLVKRR------------------------------------------------------
>EOG091F02TP|Lottia_gigantea|NC01_Armina_californica|TRANSCRIPT
--------------SHIDSFKYTVESPLLSKEQRKFYEENGYLIIKKLVSPAKLERFRKRFEHICKEKPMVPGMTVMKDVAIETSEFIPGEKAVCKIQDFQNDDELFEYCALPEVVKYVESII-GPEIVAVHTMFINKPPD-P-G-N--MTSRHPMHQDLHYFPFRPSEQIVCSWTAMQKVNRENGCLVAVPGTHKGTLLPHVYPNWEGGVNKMYHGIQDYDTSQKHIYLEMDEGDTVFFHPILIHGSGSNKSNGFRKSI------------------SSHYASGTCYVED-VTQGS--QKVIVDEVQALAQKKYGHVLED-----------MKIDF---------VDIWKLKS--------------
>EOG091F02TP|Lottia_gigantea|HW01_Armina_tigrina|TRANSCRIPT
-------ATSAQASGHRDAFKYTVESTLLSKEQRKFYEDNGFLVIKKLVSPAKLENFRKRFEHICKEKLAVPGMTVMKDVAIDTSEFIPGEKAVCKVQDFQNDDELFEYCSLPEVVKYVESII-GPDLVAIHTMFINKPPD-P-G-N--MTSRHPMHQDLHYFPFRPSDQIVCSWTAMQKVNRENGCLVVIPGSHTGTLLPHVYPKWEGGVNRMYHGIQDYDTSQSRVYLEMEEGDTVFFHPILIHGSGSNKSNGFRKSI------------------SCHYASGTCYVED-VTKGS--QKVIVDEVKEIALKKFGHVLED-----------QDINF---------ADVWKLKSR-------------
>EOG091F02TP|Lottia_gigantea|HW16_Hancockia_cfuncinata|TRANSCRIPT
------------------SFKYTVGSALLSQEQRRFYEENGFLVIRKLVPSMKLKRYRQRFEKLCKEKITVPGMTVMKDIAIETSEFVAGEKAVAKIQDFQNDDELFHYCTLPELVKYVESII-GPDIMAIHTMFINKPPD-P-G-N--MTSRHPMHQDLHYFPFRPSEEIVCSWTAMQKVNRQNGCLVVIPGTHKGQLLPHSYPNWEGGVNKMYHGIQDFDPQQERIYLEMEEGDTVFFHPILIHGSGSNKTQGFRKSI------------------SCHYASGRCYVED-VTQTS--QKVIVDETKAVAKKRYGDVMDD-----------ITFQ-----------DLWKLKS--------------
>EOG091F02TP|Lottia_gigantea|JG17_Hancockia_uncinata|TRANSCRIPT
------------------SFKYTVGSALLSQEQRRFYEENGFLVIRKLVPSMKLKRYRQRFEKLCKEKITVPGMTVMKDIAIETSEFVAGEKAVAKIQDFQNDDELFHYCTLPELVKYVESII-GPDIMAIHTMFINKPPD-P-G-N--MTSRHPMHQDLHYFPFRPSEEIVCSWTAMQKVNRQNGCLVVIPGTHKGQLLPHSYPNWEGGVNKMYHGIQDFDPQQERIYLEMEEGDTVFFHPILIHGSGSNKTQGFRKSI------------------SCHYASGRCYVED-VTQTS--QKVIVDETKAVAKKRYGDVMDD-----------ITFQ-----------DLWKLKSR-------------
>EOG091F02TP|Lottia_gigantea|JG11_Dondice_occidentalis|TRANSCRIPT
-------------------MKYTVQSPRLSAEQRKFYEENGFLVIKKLVPSAKLERYRKRFERICKEKLSVPGMTMMRDVAIETSEFVPGEKAIAKIQDFQNDDELFEYCALPEVVDCVEGII-GSNIVAIHTMFINKPPD-P-G-S--MSSRHPMHQDLHYFPFRPSERIVCSWTALQKVNRQNGCLVVIPGTHKGNLLPHVYPDWEGGVNKMYHGIQDYDPSQERVYLEMEEGDTVFFHPILIHGSGSNKTNGFRKSI------------------SCHYASGSCFVED-VSETS--QKVIVEETQALAKKRYGDLLAD-----------VKLEF---------SDMWKMKS--------------
>EOG091F02TP|Lottia_gigantea|JG12_Dondice_parguerensis|TRANSCRIPT
-------------------MKYTVQSPLLSAEQRRFYEENGFLVIKKLVPSAKLEGYRKRFERICKEKLSIPGMTMMRDVAIETSEFVPGEKAIAKIQDFQNDDELFEYCALPEVVDYVEGII-GSDIVAIHTMFINKPPD-P-G-N--MSSRHPMHQDLHYFPFRPSERIVCSWTALQKVNRQNGCLVVIPGSHKGNLLPHVYPDWEGGVNKMYHGIQDYDPSQERVYLEMEEGDTVFFHPILIHGSGSNKTHGFRKSI------------------SCHYASGTCFVED-VSETS--QKVIVEETQALAKKRYGDLLAD-----------VKLEF---------SDMWKMKS--------------
>EOG091F02TP|Lottia_gigantea|HW20_Spurilla_neapolitana|TRANSCRIPT
--------------SSPRSFKYTVESSLLSAEQRQFYEENGFIVIRKLVPSAKLDRYRKRFEKICKEKITVHGMTVMKDVAIETSEFIPGEKAVAKLQDFQNDDELFEYCTLPEVVDYVDSIL-GSNIVAIHTMFINKPPD-K-G-N--MTSRHPMHQDLHYFPFRPSDKIVCSWTALQKVNRQNGCLVVVPGTHKGTLQPHVYPNWEGGVNKMYHGIQDYDLSQDRVYLDMEEGDTVFFHPLLIHGSGANKTDGFRKSI------------------SCHYASGSCYLEN-VVD-S--QKALADELQDVIKRRYGDAID------------------------------------------------
>EOG091F02TP|Lottia_gigantea|JG29_Spurilla_braziliana|TRANSCRIPT
-----------------RSFKYTVESSLLSAEQRRFYEENGFIVIRKLVPSAKLDRYRKRFEKICKEKITVPGMTVMKDVAIETSEFIPGEKAVAKVQDFQNDDELFEYCTLPEVVDYVDSII-GSNLVAIHTMFINKPPD-KGG-N--MTSRHPMHQDLHYFPFRPSEKIVCSWTAMQKVNRQNGCLVVVPGTHKGTLQPHVYPKWEGGVNKMYHGIQDYDPSQDRVYLDMEEGDTVFFHPLLIHGSGSNKTDGFRKSI------------------SCHYASSSCHVEK-ITMGS--QNILFEEMKDVVKRRYGDALDV-----------A-----------------------------------
>EOG091F02TP|Lottia_gigantea|HW13_Favorinus_branchialis|TRANSCRIPT
------------------SYKYTVGSPLLSADQRKFYEENGFLVIRKLVPPSKLDHYRKRFEKICKEKISVPGAITMKDIAIETSEFIPGEKAIAKLQDFQNDEEMFSYCALPEVVDYVESIIGGPDVVAIHTMFINKPPD-S-G-N--MTSRHPMHQDLHYFPFRPSEKIVCSWTALQKVNRQNGCLVVIPGSHKGNLLAHVYPNWEGGVNKMYHGIQDYDPSQERVYLEMEEGDTVFFHPILIHGSGTNKSKGFRKSI------------------SCHYASGTCYLQD-VSQTS--QKVIVDETKAVAQKRFGQALDG-----------AQIEF---------GDIWKLKS--------------
>EOG091F02TP|Lottia_gigantea|JG15_Favorinus_auritulus|TRANSCRIPT
------------------SYKYTVGSPLLSADQRKFYEENGFLVIRKLVPSSKLDQYRKRFEKICKEKIYVPGAIMMKDIAIETSEFIPGEKAIAKYQDFQNDEEMFSYCALPEVVDYVESIIGGPDVVAIHTMFINKPPD-S-G-N--MTSRHPMHQDLHYFPFRPSDKIVCSWTALQKVNRQNGCLVVIPGSHKGNLLPHVYPNWEGGVNKMYHGIQDYDPSQERMYLEMEEGDTVFFHPILIHGSGTNKSKGFRKSI------------------SCHYASGSCYLQD-VSQTS--QKVMVDETKAIAHKRFGEALDG-----------AHIEF---------GDIWKLKS--------------
>EOG091F02TP|Lottia_gigantea|JG28_Scyllaea_fulva|TRANSCRIPT
-------------------FKYTVESPLLSTEQRKFYEENGFLVIRKLIPSVKLDRYRKRFEQLCKEKVVVPGMTVMRDVSITASEYVPGEKAVAKVQDFQNDDELFHYCTLPEIVKYVESII-GPDLVAIHTMFINKPPD-S-G-N--QTSRHPMHQDLHYFPFRPSEQIVCSWTAMQTVNRQNGCLVVVPGTHKGELQPHVYPKWEGGVNKMYHGIQDFDPNQQRVYLEMEEGDTVFFHPILIHGSGTNRSSGFRKSI------------------SCHYASGNCYVED-VSQTS--QKVIVDETKAIAKKRFGNAMDN-----------FEIGF---------GDIWKLKS--------------
>EOG091F02TP|Lottia_gigantea|JG05_Bornella_anguilla|TRANSCRIPT
-------------------FKYTVNSSLLSLEQRQFYEENGFLVIKKLVPSATLNRYRKRFEKICKEKIVVPGMTVMKDVAIETPEFIPGEKAVAKIQDFQNDDELFDYCTLPEVLKYVESII-GSNIVAIHTMFINKPPD-T-G-K--MTSRHPMHQDLHYFPFRPSDDIVCSWTAMQTVNRQNGCLVVVPGTHKGELLPHVYPKWEGGVNKMYHGIQDFDPDQERVYLEMEEGDTVFFHPILIHGSGSNRSKEFRKSI------------------SCHYASGKCYVED-VSQST--QKTIVDEVKDITKKRLGEAGRD-----------IDFEF---------QDIWKLKSR-------------
>EOG091F02TP|Lottia_gigantea|JG08_Dendronotus_venustus|TRANSCRIPT
-------------QASSGSFKYTVNSPLLSVEQRKFYEENGFLVIKKLVPSIKLDGYRKRFEQICKEKISVPGMTVMKDVSIERSEFIPGQKAVAKIQDFQNDDELFDYCVLPEIVKYVESII-GHDLMAIHTMFINKPPD-S-G-N--MTSRHPLHQDLHYFPFRPSEQIVCSWTAMQTVNRHNGCLVVVPGTHKGQLLPHEYPKWEGGVNKMYHGIENIDAYTNRIHLEMEKGDTVFFHPILIHGSGTNKSDGFRKSI------------------SCHFASGRCYIED-VSQTS--QKNIVEESKAIAKKRFGGADVT-----------FEFD-----------DIWKFK---------------
>EOG091F02TP|Lottia_gigantea|NC04_Fiona_pinnata|TRANSCRIPT
-------------------FKYTVESSLLSPSQRKFYEDNGYLVIRNLVPPSKLEYYRKRFEKLCREKITVPGMTVMKDVAIETSEFLPGEKAVAKIQDFQNDDELFHYCTLPEVVQYASSII-GGNLVAIHTMFINKPPD-R-G-H--MTSRHPMHQDLHYFPFRPSDRIVCSWTAMQKVNRQNGCLVVVPGSHKGRLLPHVYPDWEGGVNKMYHGIHNYDPSQERVYLEMEEGDTVFFHPILIHGSGSNKTEGFRKSI------------------SCHYASGTCHTID-IANTS--QQVIVDETKAVVKKRYGDQLAN------------DLDF---------VTMWKLKSR-------------
>EOG091F02TP|Lottia_gigantea|HW11_Eubranchus_exiguus|TRANSCRIPT
-------------------LKYTVASSLLSAEQRRFYEENGYIVIKKLVSPTKLDGYRKRFENICRDKISVPGMITMRDVAIKTSEFVPGEKAVAKIQDFQNDDDLFEYCTLPEVTKYVESII-GADLVAIHTMFINKPPD-S-G-S--LTSRHPMHQDLHYFPFRPSEKIVCSWTAMQKVNRENGCLVVVPGSHKGTLLPHVYPDWQGGVNKMYHGIHNYDPAQPRQYLEMEEGDTVFFHPILIHGSGSNKTKGFRKSI------------------SCHYANGTCFVEE-VSKTS--QKVIVDETKDVVRKRYGDEMAD------------NINF---------RDIWILKSR-------------
>EOG091F02TP|Lottia_gigantea|JG23_Melibe_leonina|TRANSCRIPT
------------------SLKYTVNSSLLTLEQRKFYEENGFLVIRKLVSPQKLDGYRKRFEEICKGNVSVPAMTVMKDVAIQASEFVPGKKAVAKLQDFQNDDELFHYCALPEVVKYVESII-GPEIVAIHTMFINKPPD-S-GER--KTSRHPMHQDLHYFPFRPSEQIVCSWTAMQTVNRQNGCLVVVPGTHKGQLLPHVYPEWEGGVNKMYHGIQDFDPQQERVYLEMEEGDTVFFHPVLIHGSGTNKTPGFRKSI------------------SCHYASGNCYTED-VTQTS--QKNIVNEVTDLAKKRFGEAMKD-----------IDFEF---------VDVWRMKSR-------------
>EOG091F02TP|Lottia_gigantea|HW15_Flabellina_babai|TRANSCRIPT
------------------SFRYTVNSPYLSAEQRKFYEENGFIMIKNLVPSVKLDCYRKRFEEICCKKVSIPGMTLMKDVSIEASEFIPGEKAIAKIQDFQNDDEMFDYCALPEVVKIVEGII-GPDVVAIHTMFINKPPD-P-G-NTTSTSRHPMHQDLHYFPFRPSDKIVCSWTAMQKINRENGCLVVVPGTHKGNLLSHDYPKWEGGVNKMYHGIQDYDPSQERVYLDMEIGDTVFFHPLLFHGSGSNKSKGFRKSI------------------SCHYASGSCHVED-VTKTS--QKNIVEETTDMVKKRFGQ---------------------------------------------------
>EOG091F02TP|Lottia_gigantea|HW09_Doto_sp|TRANSCRIPT
---------------LSDTFSYTVDSPLLSNEQRRFYEEHGFLVVRKLVPKVKLDRYRKRFEQICKEKLSVPGMTVMKDVANEASEFIPGEKAVSKLQDFQNDDGLFEYCSLPEVVKYAEGII-GSDLVAIHTMLINKPPD-S-G-K--LTSRHPMHQDLHYFPFRPSERIVCSWTAMQTVNRQNGCLVVVPGTHKGNLLPHVYPNWKGGVNKMYHGIQDFDPSQKRVYLEMEEGDTVFFHPILIHGSGTNKSQGFRKSI------------------SCHYASGKCYTEN-TMDIQ--QQEIMDEVRQVAEKKLGEAAKD-----------IKFEY---------LDIWKLKS--------------
>EOG091F02TP|Lottia_gigantea|JG13_Doto_lancei|TRANSCRIPT
---------------LSNTFNYTVDSPLLSDEQRKFYEDHGFLVIKNLVPKFKLDRYRKRFEQICKEKIPVPGMTVMKDVANEASEFIPGEKAVSKLQDFQNDDQLFEYCCLPEVVKYAESII-GSDLVAIHTMLINKPPD-S-G-K--LTSRHPMHQDLHYFPFRPSERIVCSWTAMQTVNRQNGCLVVVPGTHKGHLLPHVYPNWKDGVNKMYHGIQDYDPSQERVYLEMEEGDTVFFHPILIHGSGTNKTQGFRKSI------------------SCHYASGKCYTEN-TMDAN--QQGIMEEVKQVAKKKMGEAAKD-----------INFEY---------LDVWKFKSR-------------
>EOG091F02TP|Lottia_gigantea|HW10_Embletonia_pulchra|TRANSCRIPT
-------------------YRYTAGSPLLSAEQRQHYEDHGFLVIRKLVPSDKIERYRKRFEEICRGKIAIPGMTVMKDIAIETSEYVPGEKAVAKLQDFQNDDGLFHYCLLPEVVKYVESII-GPDIVGIHTMFINKPPD-T-G-V--MTSRHPMHQDLHYFPFRPPDQIVCSWTAMQTVNRQNGCLVVVPGSHKGTLLTHEYPKWEGGVNKLYHGIQDYDPSQERVYLEMEVGDTVFFHPLLIHGSGTNKTKDFRKSI------------------SCHYASGNCYVED-VSKDS----LYLNEIGEMVKRRTGQSME------------------------------------------------
>EOG091F02TP|Lottia_gigantea|HW18_Janolus_cristatus|TRANSCRIPT
----------------GEQFKYTSEPTILTQEQRRFYEKNGFLVIRNLVPSAKLEPFRKRFEKICKEKIFVPGMTIMKDIAIETSEFIQGEKAVAKIQDFQNDDEMFEYCALPEVTKYASAII-GQDLVAIHTMFINKPPD-S-G-H--RSSRHPMHQDLHYFPFRPSDQIVCSWTAMQKVNRQNGCLMVEPGTHTGHLLPHGYPDWKGGVNKMYHGIQEYQPSQNRVYLEMEEGDTVFFHPILIHGSGTNRSQGFRKSI------------------SCHYASGKCYLED-VHQDSSQQKVIADEVVEIARKRLGPAADE-----------IQFGF---------NDIWRLKSR-------------
>EOG091F02TP|Lottia_gigantea|JG19_Janolus_barbarensis|TRANSCRIPT
----------------------------------------------------------------------------MKDVAISTSEFIEGEKAVAKIQDFQNDDELFEYCALPEVTKYAEAII-GPDLVAIHTMFINKPPD-H-G-S--QSSRHPMHQDLHYFPFRPSHQIVCSWTAMQKVNRENGCLVVEPGTHVGHLLPHGYPDWKGGVNKMYHGIKDYQPSQHRVHLEMEEGDTVFFHPILIHGSGTNRSQGFRKSI------------------SCHYASGKCYLED-VSQDQSIQKDIADEVVKVAKKRLGPSADE-----------IQFDF---------NDIWRLKS--------------
>EOG091F02TP|Crassostrea_gigas|CGI_10008109
MPYQPSPASSGAVHSGLQSFRYTLDNPVLSYEQRKFYEDNGYIVIRNLVPKEKLDVYRERFEQICRREVEIPGLTIMRDVAIARSEFVPGEQAVTKLQEFQNDDVLFGYCELPEIIKYVQTFT-GKEVKAMHTMLINKPPD-P-G-K--KTSRHPLHQDLHYFPFRPADRVVCSWTAMQKVNRENGCLVVLPGTHKGELLQHDYPEWEGGVNKMYHGVRDFDPNAPRVHLPMDTGDTVFFHPLLIHGSGMNKTKGFRKSI------------------SCHYASADINFID-VKGSI--QDGVEKEVFEMVHKKLVARGVDPTKLTMKSGSFIKFMNELDPRKETETQYWFSF---------------
>EOG091F02TP|Lottia_gigantea|HW04_Calmella_cavolinii|TRANSCRIPT
----------------NSDFRYTVNGFKLSHEQRAFYEENGYLVIKRLVSPEKLDVYRERFVQICKREVKAPNITIMRDVAIKNSEFVPGEQAITKIQEFQRDDVLFDYCCLPELVDYVENFT-GPDIMAIHTMLINKPPD-A-G-K--MTSRHPMHQDLYYFPFRPADRIVCSWTAMQTVNRENGCLVVVPGSHKGKLLNHTYPEWEGGVNKMYHGIVDYDASCPRVHLEMEEGDTVFFHPLLIHGSGTNRTKGFRKSI------------------SCHYAGAKVQVLE-ELDPE--QLVIKEEVLALSKRKFGEDLKF-----------T-FQ-----------DLWMMKSRHVKG---------
>EOG091F02TP|Lottia_gigantea|LotgiG202643
M------ATLNQNQSFNQKFQYTLDHTRLTPEQRQFYEENGFLVIKKLVSPQKLKLYSDRFEAICRKQVQVPGMVMMRDIAITTSEFIPGEKAIAKVQDFTHDDVLFEYCCLPEIVDYVECFT-GPDITAVHTMFINKPPD-T-G-S--KSSRHPMHQDLHYFPFRPADKIVCSWTAIVPVNRQNGCLVVVPGSHKGELLPHVYPDWKNGVNKMYHGIQNYDPNQPRVQLEMEPGDTVFFHPILIHGSGTNKTKHFRKSI------------------SCHYAASDCDYID-ISSLS--TKYLAQEVAEIAKKRVGQDVDI-----------S-YQ-----------DLWRLRSRRVKGKEDLPMSRL
