# Supplementary material for: Transcriptomics provides a robust framework for the relationships of the major clades of cladobranch sea slugs (Mollusca, Gastropoda, Heterobranchia), but fails to resolve the position of the enigmatic genus Embletonia
Source: BMC Ecol Evol. 2021 Dec 28;21:226. doi: 10.1186/s12862-021-01944-0 (PMC8895541; doi:10.1186/s12862-021-01944-0)
Supplement: Supplementary file 6 — Additional file 6. Archive S4: Unmasked multiple sequence alignments on amino acid level including Doris kerguelenensis and Calmella cavolini prior to the removal of outliers. [file 12862_2021_1944_MOESM6_ESM.zip › Archive_S4/Alignments/EOG091F02OR.aa.fasta]

>EOG091F02OR|Biomphalaria_glabrata|BGLTMP006972
MPRRSIGGDFFGVVYL-------------------SGEPRSAPPGIHRGSFGGEHTHAMIYKTDLQHRVRNFEFNLSMKFSVRLYVERGVLLYCVGKHFSVDSERMEIEDLDENEEQVYAKFMRAHKCYDLIPTSAKLVIFDTELNVKKAFFALVYNGVRAAPLWESCKQDYVGMLTITDFINILKMYYKSPDVRMDELEDHKISDWREVLKDKCKPFVFIHPDASLYDAVKTLIESHVHRLPVIEESTGNAIYILTHKRILRFLHLYIKELPQPSFMKKSIKELGIGTFENVITAAPETPIIRALHLFVDH-RISALPVVDST-GQVVNIYAKFDVINLAADKSYNNLDIPLSEALKNRQH--N-E----NEVVATCHVEELLSSVMEKIVKAEVHRLVVCDE-SGGVVGIVSLSDLLKYIVLRPMADEFAKIPVAAIETDSVISETTPLTS
>EOG091F02OR|Biomphalaria_glabrata|NC03_Doris_kerguelenensis|TRANSCRIPT
------------------------------------------------------------------------------------------------ERFSTDSDHMEIEDLDENEDQVYAKFMRAHKCYDLIPTSAKLVIFDTQLNVKKAFFALVYNGVRAAPLWDSVKQEYCGMLTITDFVNILKRYYKSPSTPMDELEDHKIATWREVLKDQQKPLVQISPDASLFDAIQTLVESHVHRLPVIDDNTGNAIYILTHKRILRFLHLYLKDLPRPPFMQQTIKELSIGTFKDVFTVEPDTPLIKALNMFGDH-RISALPVVDKSTGMCVNIYAKFDV--------------------------------------------------------------------------------------------------------------------
>EOG091F02OR|Biomphalaria_glabrata|HW04_Calmella_cavolinii|TRANSCRIPT
-------------------------------------------------------------------------------------------------RMSVDSDRMEIEDLDENEDQIYSKFMRAHRCYDLIPTSAKLVIFDTQLNVKKAFFALVYNGVRAAPLWDSVKQNYVGMLTITDFINILKRYYKSPDRRMDELEDHRIANWREVLNENDRPLVSIGPDASLFDAVKALIHNRVHRLPVIDENTGNAIYILTHKRILRFLHLYLKELPKPLFMDKSLQELGIGTFKKVITATAETPLIEALNMFVEH-RISALPVLDGS-GQVTSIYAKFDVINLAADKSYNNLDITLGEAIKQRQG--G-EQ--N-ERVATCFFRDTVKCVMEKIVKAEVHRLVITDE-CNAIEGIVSLSDILNYIILRPI--------------------------
>EOG091F02OR|Biomphalaria_glabrata|HW09_Doto_sp|TRANSCRIPT
----------------------------------------------------------------------------------------------VLNRLSVDSDRMEIEDLDENEDLIYVKFMKTHKCYDLIPTSAKLVIFDTQLNVKKAFFALVYNGVRAAPLWDSVKQDYVGMLTITDFINILKEYYTSSETKIEELEEHKIATWRELLKERERPFVSISPDDSLFDAVKKLVDARVHRLPVIDETTGNALYIITHKRILRFMHLYFKDLPHPLYMKKSIKELGIGTYENVITATMDMTLIKVLNLFSDH-RISALPIVDKNSGKVIGIYAKFDVINLAAEKTYNNLDITLEDALNRRFDK-Q-EA--G-GKVVTCYSSDSLEDVVNKIVKAEVHRLVVTDQASGGVEGIISLSDLLNYTVLRPIEE------------------------
>EOG091F02OR|Biomphalaria_glabrata|JG13_Doto_lancei|TRANSCRIPT
------------------------------------------------------------------------------------------------------------------------------------------------------------------------------------------------------------------------------------------------RLPVIDETTGNALYIITHKRILRFMHLYFKDLPHPLYMKKSIKELGIGTYENVITATMDMTLIKVLNLFSDH-RISALPIVDKTSGKVIGIYAKFDVINLAAEKTYNNLDITLEDALNRRFDK-Q-EA--G-GKVVTCYATDSLEDVVNKIVKAEVHRLVVTDQSTGGVEGIISLSDLLNYTVLRPI--------------------------
>EOG091F02OR|Biomphalaria_glabrata|HW21_Tritonia_manicata|TRANSCRIPT
----------------------------------------------------------------------------------------------VLNRLSVDSDRMEIEDLDENEDLIYVKFMKTHKCYDLIPTSAKLVIFDTQLIVKKAFFALVYNGVRAAPLWDSEKQDYVGMLTITDFINILKQYYKSAETKIEELEEHKIETWRDVLKQKQKPFISISPDSSLFDAVKTLVDHQVHRLPVIDENTGNALYIITHKRILRFLHLYFKDLPHPVYMKKSIKELGIGTFENVITASPEMSLITVLSLFADH-RISALPVVDNSSGQILGIYAKFDVINLAAEKTYNNLDMTLQDALNMRFEN-H-QN--G-VKVVTCKSSDSLEDVVNKIVKAEIHRLVVVDE-SGGVEGILSLSDLLNYTVLRPI--------------------------
>EOG091F02OR|Biomphalaria_glabrata|HW10_Embletonia_pulchra|TRANSCRIPT
----------------------------------------------------------------------------------------------VLNRLSVDSDRMEIEDLDENEDLIYVKFMKTHKCYDLIPTSAKLVIFDTQLNVKKAFFALVYNGVRAAPLWDSEKQDYVGMLTITDFINILKQYYKCPETKIEELEDHKIATWREKLKGKQRPFVSICPDDSLFEAVKTLVENKVHRLPVVDETTGNALYILTHKRILRFMHLYFKDLPHPAYMKKTLKELGIGTYENVITASPDMTLIKVLNLFSDH-RISALPVVDNSSGKIIAIYAKFDVINLAAEKTYNNLDITLQEALDRRFEV-H-QA--G-EKVVSCMSSDILEDVVNKIVKAEVHRLVVVDE-SGGVEGILSLSDLLNYTVLRPI--------------------------
>EOG091F02OR|Biomphalaria_glabrata|JG07_Cuthona_albocrusta|TRANSCRIPT
-----------------------------------------------------------------------------------------------------DSDRMELEDLDENEDLIYVKFMKTHKCYDLIPTSAKLVIFDTDLNVKKAFFALVYNGVRAAPLWDSKRQDFVGMLTITDFINILKQY-------------------------------------------------------------------------------------------------------------------------------------------------------------------------------------------------------------------------------------------------------------------------
>EOG091F02OR|Biomphalaria_glabrata|HW05_Caloria_elegans|TRANSCRIPT
----------------------------------------------------------------------------------------------VLNRLSVDSDRMEIEDLDENEDLIYVKFMKTHKCYDLIPTSAKLVIFDTQLNVKKAFFALVYNGVRAAPLWDSEKQDYVGMLTITDFINILKQYYKTSGTKIEELEEHKIATWREVLKGKQKPFVSICPDKSLFEAVKTLVDHQVHRLPVVDETTGNALYILTHKRILRFMHLFFKDLPHPAYMKKSIKELGIGTYENVISATPDMTLIKVLNLFSDH-RISALPVADNNSGKIIGIYAKFDVINLAAEKTYNNLDITLKEALDRRFEN-H-QA--G-EKVVSCQSSDSLEDVVNKIVKAEVHRLVVVDE-CGGVDGIISLSDILNYTVLRPI--------------------------
>EOG091F02OR|Biomphalaria_glabrata|JG20_Learchis_evelinae|TRANSCRIPT
---------------------------------------------------------------------------------------------------------------------------------------------------KKAFFALVYNGVRAAPLWDSEKQDYVGMLTITDFINILKQYYKTSETKIEELEEHKIATWREVLKGKQKAFVSICPDKSLFEAVKTLVDHQVHRLPVVDEITGNALYILTHKRILRFMHLFFKDLPHPAYMKKSIKELGIGTYENVITATPDMTLIKVLNLFSDH-RISALPVVDNNSGKIIGIYAKFDVINLAAEKTYNNLDITLREALDRRFEN-H-QA--G-EKVVSCQSSDSLEDVVNKIVKAEVHRLVVVDE-CGGVDGIISLSDVLNYTVLRPI--------------------------
>EOG091F02OR|Biomphalaria_glabrata|JG25_Palisa_papillata|TRANSCRIPT
----------------------------------------------------------------------------------------------VINRLSVDSDRIEIEDLDENEDLIYVKFMKTHKCYDLIPTSAKLVIFDTQLNVKKAFFALVYNGVRAAPLWDSEKQDYVGMLTITDFINILKQYYKTSGTKIEELEEHKIATWREVLKGRQKPFVSIYPDKSLFEAVKTLVDHQVHRLPVVDEITGNALYILTHKRILRFMHLFFKDLPHPAYMKKSIKELGIGTYENVITASPDMTLIKVLNLFSNN-RISALPVVDDNSGKIIGIYAKFDVINLAAEKTYNNLEITLKEALDRRFEN-H-QA--G-EKVVSCQSSDSLEDVVNKIVKAEVHRLVVVDE-SGKVDGIISLSDVLNYTVLRPI--------------------------
>EOG091F02OR|Biomphalaria_glabrata|JG03_Austraeolis_stearnsi|TRANSCRIPT
----------------------------------------------------------------------------------------------VMNRLSVDSDRMEIEDLDENEDLIYVKFMKTHKCYDLIPTSAKLVIFDTQLNVKKAFFALVYNGVRAAPLWDSEKQDYVGMLTITDFINILKQYYKTSGTKIEELEEHKIATWREVLKGRQRPFVSIYPDKSLFEAVKTLVDHQVHRLPVVDEITGNALYILTHKRILRFMHLFFKDLPHXAYMKKSIKELGIGTYENVITASPDMTLIKVLNLFSNN-RISALPVVDDNSGKIVGIYAKFDVINLAAEKTYNNLEITLKDALDRRFEN-H-QA--G-EKVVSCQSSDSLEDVVNKIVKAEVHRLVVVDE-CGNVDGIISLSDVLNYTVLRPI--------------------------
>EOG091F02OR|Biomphalaria_glabrata|HW06_Cratena_peregrina|TRANSCRIPT
----------------------------------------------------------------------------------------------VLNRLSVDSDRMEIEDLDENEDLIYVKFMKTHKCYDLIPTSAKLVIFDTQLNVKKAFFALVYNGVRAAPLWDTEKQDYVGMLTITDFINILKQYYKSSDAKIDELEEHKIATWRGLLKGKQKPFVSICPDQSLFEAVKTLVDHQVHRLPVIDETTGNALYILTHKRILRFMHLYFKDLPHPAYMKQSIKELGIGTYENVITASPDMTLIKVLNLFSNH-RVSALPVVDDDSGKIIGIYAKFDVINLAAEKTYNNLDITLKQALDRRYEN-H-QA--G-EKVVSCQSSDSLEDVINKIVKAEVHRLVVVDE-SGAVDGIISLSDLLNYTVLRPV--------------------------
>EOG091F02OR|Biomphalaria_glabrata|HW13_Favorinus_branchialis|TRANSCRIPT
----------------------------------------------------------------------------------------------VLNRLSVDSDRMEIEDLDENEDLIYVKFMKTHKCYDLIPTSAKLVIFDTQLNVKKAFFALVYNGVRAAPLWDNEKQDYVGMLTITDFINILKQYYKSSEAKIDELEEHKIATWREVLKGKQKPFVYICPDQSLFEAVKTLVDHQVHRLPVIDETTGNALYILTHKRILRFMHLYFKDLPHPAYMKQSIKELGIGTYENVITATPDMTLIKVLSLFSDH-RISALPVVDNDSGKIIGIYAKFDVINLAAEKTYNNLDITLKAALDRRFEN-H-QA--G-EKVVSCQSSDSLEDVVNKIVKAEVHRLVVVNE-TGAVEGIISLSDLLNYTVLRPIEE------------------------
>EOG091F02OR|Biomphalaria_glabrata|JG15_Favorinus_auritulus|TRANSCRIPT
-----------------------------------------------------------------------------------------------------DSDRMEIEDLDENEDLIYVKFMKTHKCYDLIPTSAKLVIFDTQLNVKKAFFALVYNGVRAAPLWDNEKQDYVGMLTITDFINILKQYYKSSEAKIDELEEHKIATWREVLKGKQKPFVYICPDQSLFEAVKTLVDHQVHRLPVIDETTGNALYILTHKRILRFMHLYFKDLPHPAYMKKSIKELGIGTYENVITATPDMTLIKVLNLFSDH-RISALPVVDNDSGKIIGIYAKFDVINLAAEKTYNNLDITLKAALDRRFEN-H-QA--G-EKVVSCQSSDSLEDVVNKIVKAEVHRLVVVNE-SGAVEGIISLSDLLNYTVLRPIEE------------------------
>EOG091F02OR|Biomphalaria_glabrata|HW14_Flabellina_affinis|TRANSCRIPT
----------------------------------------------------------------------------------------------VLNRLSVDSDRMEIEDLDENEDLIYVKFMKTHKCYDLIPTSAKLVIFDTQVNVKKAFFALVYNGVRAAPLWDSEKQDYVGMLTITDFINILKQYYKSSEAKIEELEELK----------------------------------------------------------------------------------------------------------------------------------------------------------------------------------------------------------------------------------------------------------
>EOG091F02OR|Biomphalaria_glabrata|HW12_Facelina_rubrovittata|TRANSCRIPT
------------------------------------------------------------------------------------------------NRLSVDSDRMEIEDLDENEDLIYVKFMKTHKCYDLIPTSAKLVIFDTQLNVKKAFFALVYNGVRAAPLWDSEKQDYVGMLTITDFINILKQYYKSSEAKIEELEEHKISTWREVLKGKQRPFVSICPDQSLFEAVKTLVDHQVHRLPVVDETTGNALYILTHKRILRFMHLYFKDLPHPAYMKKSIKELGIGTYENVITATPDMTLIKVLNLFSDH-RISALPVVDNNSGKIIGIYAKFDVINLAAEKTYNNLDITLKDALDNRFES-H-QA--G-EKVVSCQSSDSLEDVVNKIVKAEVHRLVVADE-SGGVDGIISLSDLLNYTVLRPV--------------------------
>EOG091F02OR|Biomphalaria_glabrata|JG27_Phidiana_lynceus|TRANSCRIPT
--------------------------------------------------------------------------------------------------LSDDSDRMEIEDLDENEDLIYVKFMKTHKCYDLIPTSAKLVIFDTQLNVKKAFFALVYNGVRAAPLWDSEKQDYVGMLTITDFINILKQYYRSSETKIEELEEHKIATWREVLKGKQKPFVSICPDKSLFEAVKTLVDHQVHRLPVVDETTGNALYILTHKRILRFMHLFFKDLPHPAYMKQSIKELGIGTYENVITATPD--------------RISALPVVDNNSGKIIGIYAKFDVINLAAEKTYNNLDITLKDALDRRFEN-H-QA--G-EKVVSCLSSDSLEEVVNKIVKAEVHRLVVVDE-KGRVEGIISLSDVLNYTVLRPI--------------------------
>EOG091F02OR|Biomphalaria_glabrata|JG21_Limenandra_confusa|TRANSCRIPT
----------------------------------------------------------------------------------------------VLNRLSVDSDRMEIEDLDENEDLIYVKFMKTHKCYDLIPTSAKLVIFDTQLNVKKAFFALVYNGVRAAPLWDAEKQNYVGMLTITDFINILKQYYKTSQAKIEELEEHKIATWREVLKEKQKPFVSICPDQSLFEAVKTLVNHQVHRLPVIDETTGNALYILTHKRILRFMHLFFKELPHPAYMKKSIKELGIGTYENVITATPDMTLIKVLNLFSDN-RISALPVVDNSSGKIIGIYAKFDVINLAAEKTYDNLDITLKEALDRRFEN-H-QA--G-EKVVSCLSSDSLEDVVNKIVRAEVHRLVVVDE-CGAVEGIISLSDLLNYTVLRPI--------------------------
>EOG091F02OR|Biomphalaria_glabrata|HW20_Spurilla_neapolitana|TRANSCRIPT
----------------------------------------------------------------------------------------------VLNRLSVDSDRMEIEDLDENEDLIYVKFMKTHKCYDLIPTSAKLVIFDTQLNVKKAFFALVYNGVRAAPLWDTEKQNYVGMLTITDFINILKQYYKTSEKKIEELEEHKISTWREVLRGKQKPFVYICPDQSLFEAVKTLVDHQVHRLPVIDEGTGNALYILTHKRILRFMHLFFKELPHPAYMKKSIKELGIGTYENVITATPDMTLIAVLNLFSDN-RISALPVVDNNSGKITGIYAKFDVINLAAEKTYNNLDITLKDALDRRFEN-H-QS--G-EKVVSCRSSDSLEDVVNKIVKAEVHRLVVVDE-CGAVEGIISLSDLLNYTVLRPIEE------------------------
>EOG091F02OR|Biomphalaria_glabrata|JG29_Spurilla_braziliana|TRANSCRIPT
--------------------------------------------------------------------------------------------------------------------------------------SAKLVIFDTQLNVKKAFFALVYNGVRAAPLWDTEKQNYVGMLTITDFINILKQYYKTTEKKIEELEEHKISTWREVLKGKQRPFVYICPDQSLFEAVKTLVDHQVHRLPVIDENSGNALYILTHKRILRFMHLFFKELPHPAYMKKSIKELGIGTYENVITATPDMTLITVLNLFSDN-RISALPVVDKNSGKITGIYAKFDVINLAAEKTYNNLDITLKDALDRRFEN-H-QS--G-EKVVSCRSSDSLEEVVNKIVKAEVHRLVVVDE-CGAVEGIISLSDLLNYTVLRPIEE------------------------
>EOG091F02OR|Biomphalaria_glabrata|JG11_Dondice_occidentalis|TRANSCRIPT
------------------------------------------------------------------------------------------------NRLSVDSDRMEIEDLDENEDLIYVKFMKTHKCYDLIPTSAKLVIFDTQLNVKKAFFALVYNGVRAAPLWDTEKQDYVGMLTITDFINILKQYYKVSGKKIEELEEHKISTWREVLKGKQKPFVSICPDQSLFDAVKTLVDHQVHRLPVIDETTGNALYILTHKRILRFMHLFFKDLPHPAYMKKSIKELGIGTYENVITATPDMTLIAVLNLFSDN-RISALPVVDTNSGKIIGIYAKFDVINLAAEKTYDNLDITLKEALDRRFDN-H-EA--G-EKVVSCQGTDLLEDVVNKIVKAEVHRLVVVDE-CGAVDGIISLSDLLNYTVLRPV--------------------------
>EOG091F02OR|Biomphalaria_glabrata|JG12_Dondice_parguerensis|TRANSCRIPT
------------------------------------------------------------------------------------------------NRLSVDSDRMEIEDLDENEDLIYVKFMKTHKCYDLIPTSAKLVIFDTQLNVKKAFFALVYNGVRAAPLWDTEKQDYVGMLTITDFINILKQYYKVSGKKIEELEEHKISTWREVLKGKQKPFVSICPDQSLFDAVKTLVDHQVHRLPVIDETTGNALYILTHKRILRFMHLFFKDLPHPAYMKKSIKELGIGTYENVITATPDMTLIAVLNLFSDN-RISALPVVDTNSGRIIGIYAKFDVINLAAEKTYNNLDITLKEALDRRFDN-H-EA--G-EKVVSCQGSDLLEDVVNKIVKAEVHRLVVVDE-SGAVDGIISLSDLLNYTVLRPV--------------------------
>EOG091F02OR|Biomphalaria_glabrata|HW17_Hermissenda_crassicornis|TRANSCRIPT
------------------------------------------------------------------------------------------------NRLSVDSDRMEIEDLDENEDLIYVKFMKTHKCYDLIPTSAKLVIFDTQLNVKKAFFALVYNGVRSAPLWDSEKQDYVGMLTITDFINILKQYYKTSGKKIEELEEHKISTWREVLKGKQKPFVSICPDQSLFDAVKTLVDHQVHRLPVIDETTGNALYILTHKRILRFMHLFFKELPHPAYMKKSIKELGIGTYENVITATPDMSLIAVLNLFSDH-RISALPVVD--SGKIIGIYAKFDVINLAAEKTYNNLDITLKEALDRRFDN-H-EA--G-EKVVSCQSSDKLEDVVNKIVKAEVHRLVVVDA-SGAVEGIISLSDLLNYTVLRPV--------------------------
>EOG091F02OR|Biomphalaria_glabrata|JG18_Hermissenda_opalescens|TRANSCRIPT
----------------------------------------------------------------------------------------------VLNRLSVDSDRMEIEDLDENEDLIYVKFMKTHKCYDLIPTSAKLVIFDTQLNVKKAFFALVYNGVRSAPLWDSEKQDYVGMLTITDFINILKQYYKTSGKKIEELEEHKISTWREVLKGKQKPFVSICPDQSLFDAVKTLVDHQVHRLPVIDETTGNALYILTHKRILRFMHLFFKELPHPAYMKKSIKELGIGTYENVITATPDMSLIAVLNLFSDH-RISALPVVD--SGKIIGIYAKFDVINLAAEKTYNNLDITLKEALDRRFDN-H-EA--G-EKVVSCQSSDKLEDVVNKIVKAEVHRLVVVDA-SGAVEGIVSLSDLLNYTVLRPVEE------------------------
>EOG091F02OR|Biomphalaria_glabrata|NC05_Hermissenda_crassicornis|TRANSCRIPT
----------------------------------------------------------------------------------------------VLNRLSVDSDRMEIEDLDENEDLIYVKFMKTHKCYDLIPTSAKLVIFDTQLNVKKAFFALVYNGVRSAPLWDSEKQDYVGMLTITDFINILKQYYKTSGKKIEELEEHKISTWREVLKGKQKPFVSICPDQSLFDAVKTLVDHQVHRLPVIDETTGNALYILTHKRILRFMHLFFKELPHPAYMKKSIKELGIGTYENVITATPDMSLIAVLNLFSDH-RISALPVVD--SGKIIGIYAKFDVINLAAEKTYNNLDITLKEALDRRFDN-H-EA--G-EKVVSCQSSDKLEDVVNKIVKAEVHRLVVVDA-SGAVEGIVSLSDLLNYTVLRPV--------------------------
>EOG091F02OR|Biomphalaria_glabrata|HW02_Berghia_verrucicornis|TRANSCRIPT
----------------------------------------------------------------------------------------------VFNRLSVDSDRMEIEDLDENEDLIYVKFMKTHKCYDLIPTSAKLVIFDTQLNVKKAFFALVYNGVRAAPLWDAVKQNYVGMLTITDFINILKQYYKTSEAKIEELEEHKISTWREVLKEKQKPFVSIYPDQSLFEAVKTLVDHQVHRLPVIDENSGNALYILTHKRILRFMHLYFKELPHPAYMKKSIKELGIGTYENVITATPDMTLIRVLNLFSDH-RISALPVIDNNSGKIIGIYAKFDVINLAAEKTYNNLDITLKDALDRRFEN-H-QA--G-EKVVSCQSSDSLEDVVNKIVKAEVHRLVVVDE-SGGVEGIISLSDLLNYTVLRPIEE------------------------
>EOG091F02OR|Biomphalaria_glabrata|JG01_Aeolidiella_alba|TRANSCRIPT
------------------------------------------------------------------------------------------------------------------------------------------------------------------------------------------------------------------------------------------------------------------------------------------------------------------------------------------------------------------------------------------------------IVKAEVHRLVVVDE-SGGVEGIVSLSDLLNYTVLRPIEE------------------------
>EOG091F02OR|Biomphalaria_glabrata|JG04_Berghia_stephanieae|TRANSCRIPT
---------------------------------------------------------------------------------------------------------------------------------------------------------------------------------------------------------------------------------------KTLVDHQVHRLPVIDENSGNALYILTHKRILRFMHLYFKELPHPAYMKKSIKELGIGTYENVITATPDMTLIKVLNLFSDH-RISALPVVDNNSGKIIGIYAKFDVINLAAEKTYNNLDITLKDALDRRFEN-H-QA--G-EKVVSCQTSDSLEDVVDKIVKAEVHRLVVVDE-SGGVEGIISLSDLLNYTVLRPI--------------------------
>EOG091F02OR|Biomphalaria_glabrata|JG08_Dendronotus_venustus|TRANSCRIPT
------------------------------------------------------------------------------------------------NRLSLDSDRMEIEDLDENEDLIYVKFMKRHKCYDLIPTSAKLVIFDTQLNVKKAFFALVYNGVRAAPLWDSDKQDYVGMLTITDFINILKEYYKCPETRIEELEDHKIATWRDLLKERQRPFVSICPDDSLFEAVKTLVDSHVHRLPVIEEGTGNALYILTHKRILRFMHLYFKELPHPRYMKKSIKELGIGTYENVITASPDMTLIKVLNLFSNH-RISALPVVDSTSGKIMGIYAKFDVINLAAEKTYNNLDITLQEALNRRFDN-Q-QT--G-ENVVSCLSSDSLEDVVNKIVKAEVHRLVVVNE-NGGVEGIISLSDVLNYTVLRPI--------------------------
>EOG091F02OR|Biomphalaria_glabrata|JG32_Unidentia_angelvaldesi|TRANSCRIPT
----------------------------------------------------------------------------------------------VLNRLSVDSDRMEIEDLDENEDLIYVKFMKTHKCYDLIPTSAKLVIFDTQLNVKKAFFALVYNGVRAAPLWDTEKQDYVGMLTITDFINILKQYYKCGEAKIEELEDHKIATWREVLKEKQKPFVYICPDQSLFDAVKTLVDHQVHRLPVIDETTGNALYILTHKRILRFLHLYFKELPHPAYMKKSIKELGIGTYENVITASPEMPLIEVLGLFSGH-RISALPVVDN-SGKIIGIYAKFDVINLAAEKTYNNLDITLQEALDNRFDN-S-QS--G-EKVVSCMSSDMLEDVVNKIVKAEVHRLVVVDA-DGGVEGILSLSDLLNYTVLRPV--------------------------
>EOG091F02OR|Biomphalaria_glabrata|JG24_Noumeaella_rubrofasciata|TRANSCRIPT
------------------------------------------------------------------------------------------------NRLSVDSDRMEIEDLDENEDLIYVKFMRTHKCYDLIPTSAKLVIFDTQLNVKKAFFALVYNGVRAAPLWDTEKQDYVGMLTITDFINILKQYYKTSGKKIEELEEHKIATWREVLKGKQKPFVYICPDASLFEAVKTLVDHQVHRLPVIDESTGNALYILTHKRILRFMHLFFKELPHPAYMKKSIKELGIGTYENVITATPDMSLIKVLSLFSDH-RISALPVVENDTGKIIGIYAKFDVINLAAEKTYNNLDITLKDALDRRFEN-H-Q-------VVSCQSSDSLEDVVNKIVKAEVHRLVVVDE-NGAVDGIISLSDLLNYTVLRP---------------------------
>EOG091F02OR|Biomphalaria_glabrata|JG02_Antaeolidiella_chromosoma|TRANSCRIPT
------------------------------------------------------------------------------------------------------------------------------KCYDLIPTSAKLVIFDTQLNVKKAFFALVYNGVRAAPLWDPVKQNYVGMLTITDFINILKQYYKTSETKIEELEDHKIETWREALKGRQKPFVSIAPDQSLFEAVKTLVDHQVRRLPVVCETTGNALYILTHKRILRFMHLFFKELPHPAYMKKSIKELGIGTYENVITATPDMTLIAVLNLFSDN-RISALPVVDNNSGKIIGIYAKFDVINLAAEKTYNNLDITLKDALDRRFEN-H-QA--G-EKVVSCQSSDSLEDVVNKIVKAEVHRLVVVDE-SGGVEGIISLSDLLNYTVLRPI--------------------------
>EOG091F02OR|Biomphalaria_glabrata|NC08_Tritonia_hamnerorum|TRANSCRIPT
----------------------------------------------------------------------------------------------VLNRLSVDSDRMEIEDLDENEDLIYVKFMKTHKCYDLIPTSAKLVIFDTQLNVKKAFFALVYNGVRAAPLWDSEKQDYVGMLTITDFINILKQYYKSAETKIEELEDHKIAAWRDVLKQKQKPFVSIGPDSSLFEAVKTLVDHQVHRLPVIDENTGNALYIITHKRILRFMHLYFKDLPHPTYMKKSIKELGIGTYENVITASPEMPLISVLNLFADH-RISALPVVNS-SGTVISIYAKFDVINLAAEKTYNKLDMTLQEALNRRFDN-Q-AG--S-EKVVSCLSTDTLEDVVNKIVKAEVHRLVVVDD-SGGVEGILSLSDLLNYTVLRPI--------------------------
>EOG091F02OR|Biomphalaria_glabrata|JG30_Tritonia_festiva|TRANSCRIPT
-------------------------------------------------------------------------------------------------------------------------------------------------------------------------QDYVGMLTITDFINILKQYYKSAETKIEELEDHKIETWRDVLKGKQKPFVSIGPDSSLFEAVKTL---------------------------------------------------------------------------------------------------------------------------------------------------------------------------------------------------------------------------
>EOG091F02OR|Biomphalaria_glabrata|NC07_Tritonia_diomedea|TRANSCRIPT
----------------------------------------------------------------------------------------------VLNRLSVDSDRMEIEDLDENEDLIYVKFMKTHKCYDLIPTSAKLVIFDTQLNVKKAFFALVYNGVRAAPLWDSEKQDYVGMLTITDFINILKQYYKSAETKIEELEDHKIETWRDVLKGKQKPFVSIGPDSSLFEAVKTLVDHQVHRLPVIDENTGNALYIITHKRILRFMHLFFKDLPHPVYMKMSIKELGIGTYENVITASPDMSLISVLNLFADH-RISALPVVDNSSGTVMGIYAKFDVINLAAEKTYNNLDMTLQEALNRRFDN-Q-QQ--ACEKVVSCLSTDSLEDVVNKIVKAEVHRLVVVDE-SGGVEGIISLSDLLNYTVLRPI--------------------------
>EOG091F02OR|Biomphalaria_glabrata|HW18_Janolus_cristatus|TRANSCRIPT
----------------------------------------------------------------------------------------------VLNRLSLDSDRMEIEDLDENEDLIYVKFMKTYKCYDLIPTSAKLVIFDTQLNVKKAFFALVYNGVRAAPLWDTGKQDYVGMLTITDFINILKQYYKSSEPKIEELEDHKIATWREVLKERQKPFVSISPDCSLFDAVKTLVDSQVHRLPVIDETTGNALYIITHKRILRFMHLYFKDLPHPAYMKKSIKELGIGTYENVITAFPDMTLIKVLNLFSDH-RISALPVVDKTSGKILGIYAKFDVINLAAEKTYDNLDITLEQALNRRFDNNH-GA--G-EKVISCRSSDSLEDVVNKIVKAEVHRLVVVDD-NGGVEGIISLSDLLNYTVLRPI--------------------------
>EOG091F02OR|Biomphalaria_glabrata|JG10_Dirona_picta|TRANSCRIPT
-------------------------------------------------------------------------------------------------------------------------------------------------------------------------QDYVGMLTITDFINILKQYYKSSEPKIEELEDHKISTWREVLKEKQKPFVSICPDKSLFDAVKTLVDNRVHRLPVIDETTGNALYILTHKRILRFMHLYFKDLPHPAYMKQSIKELGIGTYENVITASPDMTLIKVLHLFSDH-RISALPVVDKSSGMIVGIYAKFDVINLAAEKTYNNLDITLQEALNRRFETNH-QA--G-EKVVSCRSSDSLEDVVNKIVKAEVHRLVVVDE-SGGVEGIISLSDLLNYTVLRPI--------------------------
>EOG091F02OR|Biomphalaria_glabrata|JG16_Flabellina_iodinea|TRANSCRIPT
----------------------------------------------------------------------------------------------------------------------------------------------------KLFFALVYNGVRSAPLWDSVKQDYVGMLTITDFINILKQYYNGPETKIEELEEHRIATWREFLKGKRKPFVSICPDQSLFEAVKTLIDSQVHRLPVIDETTGNALYILTHKRILRFMHLFFKDLPHPAYMKQTIKELGIGTYENVITATPEMTLIKVLTLFSDH-RISALPVVDSNSGKIIAIYAKFDVINLAAEKTYNNLDITLKQALDRRFDN-H-QA--G-EKVVSCRSSDSLEDVVNKIVKAEVHRLVVVDE-NGGVEGIISLSDLLNYTVLRPMEE------------------------
>EOG091F02OR|Biomphalaria_glabrata|HW16_Hancockia_cfuncinata|TRANSCRIPT
----------------------------------------------------------------------------------------------VLNRLSVDSDRMEIEDLDENEDLIYVKFMKTHKCYDLIPTSAKLVIFDTQLNVKKAFFALVYNGVRAAPLWDTEKQDYVGMLTITDFINILKEYYTCPETKIEELEDHKIATWRDLLKERQRPFVSISPDDSLFDAVKTLVDSHVHRLPVIEENTGNALYIITHKRILRFMHLYFKDLPHPRYMKKSIKELGIGTYENVITASPDMTLIKVLNLFSDH-RISALPVVDSNSGKIMGIYAKFDVINLAAEKTYNNLDITLQEVLDRRFED-H-ES--A-EKVVSCKSSDTLEDVVHKIVKAEVHRLVVVDE-SGGVEGILSLSDLLNYTVLRPI--------------------------
>EOG091F02OR|Biomphalaria_glabrata|JG17_Hancockia_uncinata|TRANSCRIPT
-------------------------------------------------------------------------------------------------------------------------------------------------------------------------------------------------TKIEELEDHKIATWRDLLKERQRPFVSISPDDSLFDAVKTLVDSHVHRLPVIEENTGNALYIITHKRILRFMHLYFKDLPHPRYMKKSIKELGIGTYENVITASPDMTLIKVLNLFSDH-RISALPVVDSNSGKIMGIYAKFDVINLAAEKTYNNLDITLQEVLDRRFED-H-ES--A-EKVVTCKSSDTLEDVVHKIVKAEV---------------------------------------------------------
>EOG091F02OR|Biomphalaria_glabrata|JG28_Scyllaea_fulva|TRANSCRIPT
----------------------------------------------------------------------------------------------VLNRLSVDSDRMEIEDLDENEDLIYVKFMKRHKCYDLIPTSAKLVIFDTQLNVKKAFFALVYNGVRAAPLWDTEKQDYVGMLTITDFINILKEYYKCPETRIEELEDHKIATWREVLKEKQKPFVSICPDDSLFDAVKMLVDSRVHRLPVIEETTGNALYILTHKRILGFMHLYFKDLPHPSYMKKSIKELGIGTYENVITATPDMTLIKVLNLFSDH-RISALPVVDTNSGKIIGIYAKFDVINLAAEKTYNNLDITLQEALNRRFDA-S-QK--S-EIVVSCRSSDSLEDVVNKIVKAEVHRLVVVDE-SGGVEGILSLSDLLNYTVLRPI--------------------------
>EOG091F02OR|Biomphalaria_glabrata|JG23_Melibe_leonina|TRANSCRIPT
----------------------------------------------------------------------------------------------VFNRLSVDSDRMEIEDLDDNEDLIYVKFMKLHKCYDLIPTSAKLVIFDTQLNVKKAFFALVYNGVRAAPLWDTEKQNYIGMLTITDFINILKEYYKSPKMTIEELEDHKISTWRDLLKQKQRPFLSICPDDSLFDAVKMLVDSHVHRLPVIDENTGNALYIITHKRILRFLHLYFKDLPHPSYMKKSIKELGIGTYENVFTATPDMTLIKVLNLFSDH-RISALPVVDNDSGKIVGIYAKFDVINLAAEKTYNNLDITLQEALNRRFDN-S-QS--G-DVVLSCRSSDSLEDVVNKIVKAEVHRLVVVDE-SGGVEGILSLSDVLNYTVLRPI--------------------------
>EOG091F02OR|Biomphalaria_glabrata|JG22_Lomanotus_vermiformis|TRANSCRIPT
-------------------------------------------------------------------------------------------------RLSVDCDRMEIEDLDENEDLIYVKFMKTHKCYDLIPTSAKLVIFDTQLNVKKAFFALVYNGVRSAPLWDTEKQDYVGMLTITDFINILKQYYKCPETKIEELEEHKIATWREVLKTKQRSFVSISPDDSLFEAVKTLVDCKVHRLPVIDENTGNALYILTHKRILRFMHLFFKELPHPRYMKKSIKELGIGTYENLITASPDMTLIKVLTLFSDNQRISALPVID-NSGKIIGIYAKFDVIHLAAEKTYNNLDITLKEVLNRRFEN-H-ES--G-EKVVSCKSSDTLEDVVNKIVKAEVHRLVVVDE-SGGLEGMVSLSDLLNYTILRPI--------------------------
>EOG091F02OR|Crassostrea_gigas|JG19_Janolus_barbarensis|TRANSCRIPT
-----------------------------------------------------------------------------------------------------------------------------HKCYDLIPTSAKLVIFDTQLNVKKAFFALVYNGVRAAPLCDTEKQDYVGMLTITDFINILKQYYKSSETKIEELEDHKIATWREVLKQKQRPFVSISPDHSLFDAVKTLVDSQVHRLPVID---------------------------------------------------------------------------------------------------------------------------------------------------------------------------------------------------------------
>EOG091F02OR|Biomphalaria_glabrata|JG14_Eubranchus_rustyus|TRANSCRIPT
-----------------------------------------------------------------------------------------------------SAERMEIEDLDENEDLIYVKFMKTHKCYDLIPTSAKLVIFDTNLNVKKAFFALVYNGVRAAPLWDTERQDYVGMLTITDFINILKQYYNGPQTKIEELEEHRIATWREVLKERQRPFVYITPDQSLFNAVQKLIDNQVHRLPVIDETTGNALYILTHKRILRFMHLYFKELPHPAYMKQSIRELGIGTYENVITATPDLTLIKVLELFSTH-RISALPVVDNT-GKIIGIYAKFDVINLAAEKTYNNLDITLQEVLERRFED-N-ENEAG-ENVVTCLCSDKLESVVEKIVKAEVHRLVVANE-EGGVEGVISLSDLLNYMVLRPM--------------------------
>EOG091F02OR|Biomphalaria_glabrata|HW11_Eubranchus_exiguus|TRANSCRIPT
-----------------------------------------------------------------------------------------------------SAEHLELEGLEGNEDLIYVKFMKTHRCYDLIPTSAKLVIFDTNLNVKKAFFALVYNGVRAAPLWDSDRQDYVGMLTITDFINILKQYYNGPQTKIEELEEHKIATWREVLRRRERPFVYITPDHSLFDAIQKLIDNQVHRLPVIDETTGNALYILTHKRILRFMHLYFKELTHPAYMKQSIRELGIGTYENVITATLDTSLIKVLDVFSNN-RISALPVEDNN-GKIIAIYAKFDVINLAAEKTYNNLDVTLKEVLEKRYED-S-EN--NRENVVCCLPSDSLEDVVEKIVKAEVHRLVVTNE-EGGIEGIISLSDLLNYIVLRPMEE------------------------
>EOG091F02OR|Biomphalaria_glabrata|NC01_Armina_californica|TRANSCRIPT
-------------------------------------------------------------------------------------------------------------------------------------------------------------------------------------------------------------------------------------------------------------------RLLRFMHLYIKDLPHPLYMKKSIKELGIGTFENVMTATPDMTLIQVLNLFCDH-RISALPVVDKTSGKVIGIYAKFDVINLAAEKTYNNLDITLEEALNRRFEG-G-VQ--GLEKVASCKSSDSLEDVVNKIVKAEVHRLVVIND-NSCVEGIVSLSDLLNYTVLRPV--------------------------
>EOG091F02OR|Biomphalaria_glabrata|HW01_Armina_tigrina|TRANSCRIPT
----------------------------------------------------------------------------------------------VLNRLSVDSDRMEIEDLDENEDLIYVKFMKTHKCYDLIPTSAKLVIFDTQLNVKKAFFALVYNGVRSAPLWDTEKQDYVGMLTITDFINILKQYYKSPERKIEELEDHKISTWREVLKEKQKSFVSCCPDTSLFDAVKTLVDCQVHRLPVIDEATGNALYIITHKRLLRFMHLFIKDLPHPLYMKKSIKELGIGTYENVMTATPDMTLIDVLNLFCDH-RISALPVVDKNSGKVIGIYAKFDVINLAAEKTYNNLDITLEEALNRRFEG-G-VQ--GLEKVASCKSSDSLEDVVNKIVKAEVHRLVVIDD-NSCVEGIVSLSDLLNYTVLRPVEE------------------------
>EOG091F02OR|Biomphalaria_glabrata|JG06_Catriona_columbiana|TRANSCRIPT
-----------------------------------------------------------------------------------------------------------------------------------------------------------------------------------------------PETQNEELEEHKISTWREVLRGRQKPFVYISPDASLFDAIKKLIDNQVHRLPVVDETTGNALYILTHKRILRFMHLYFKDLPHPAYMRKSIKELGIGTYENVITATLDMTLIMVLNLFCNH-RISALPVVDN-HGKIMGIYAKFDVINLAAEKTYNNLDITLREVLGGKNDN-NSEE--GNENVVSCLPTDLLETVLDKIVKAEVHRLVVVNK-EGGVEGIISLSDLLNYTVLRPIDEECDK--------------------
>EOG091F02OR|Biomphalaria_glabrata|NC04_Fiona_pinnata|TRANSCRIPT
-----------------------------------------------------------------------------------------------------------------------------------------------------------------------------GMLTITDFINILKQYYNGPETRNEELEEHKISTWREVLRERQKPFVYISPDASLFDAIQKLIDNQVHRLPVIDETTGNALYILTHKRILRFIHLFFKELPHPAYMQKSVRELGIGTYENVITATVDMTLIQVLNLFCNH-RISALPVVDN-HGKIIGIYAKFDVINLAAEKTYNNLDITLREVLDRRNED-S-AE--NNENVVSCFPNDKLETVIEKIVKAEVHRLVVVNA-EGGVEGIISLSDLLNYTVLRPI--------------------------
>EOG091F02OR|Biomphalaria_glabrata|HW07_Cuthona_caerulea|TRANSCRIPT
-----------------------------------------------------------------------------------------------------------------------------HKCYDLIPTSAKLVIFDTDLNVKKAFFALVYNGVRAAPLWDSKRQDFVGMLTITDFINILKQYYNGPETRNEELEEHKISTWREVLRERQRPFVYISPDASLFDAIKQLIDNQVHRLPVIDETTGNALYILTHKRILRFMHLFFKDLPHPAYMQKSIKELGIGTYENVITATLDMSLISVLNLFCDH-RISALPVVDN-LGKIIGIYAKFDVINLAAEKTYNNLDITLKEVLDIRNDN-N-CQ--GSESVVSCFPTDRLEAVLEKIVKAEVHRLVVVNE-DGGVEGIISLSDLLNYTVLRPI--------------------------
>EOG091F02OR|Biomphalaria_glabrata|JG26_Phestilla_sp|TRANSCRIPT
-----------------------------------------------------------------------------------------------------------------------------------------------------------------------------GMLTITDFINILKQYYSGPESSLEELEHHKISTWREVLRGRQKPFVYISPDASLFDAIKKLIDNQVHRLPVVDETTGNALYILTHKRILRFMHLFFKELPHPAYMKKTIKELGIGTYENVITATPDMTLISVLTLFCEH-RISALPVVDN-HGKIIGIYAKFDVINLAAEKTYDNLDITLKEVLDRRIEN-S-AA--N-ENVVSCLATDMLETVLDRIIKAEVSKL------------------------------------------------------
>EOG091F02OR|Biomphalaria_glabrata|HW15_Flabellina_babai|TRANSCRIPT
--------------------------------------------------------------------------------------------------------------------------------------------------------------------------------------------YRSSQAKIEELEEHKIATWREVLKTRQKPFISINPDNSLFDAVKVLIDSQVHRLPVIDETTGNALYIMTHKRILRFMHLFFKDLPHPAYMKKSIKELGIGTYENVITATPDMTLIAVLNLFSDH-RISALPVVDNNSGKIMGIYAKFDVINLAAEKTYNNLDITLQQALDRRFLD-N-AA--G-EKVVSCRSSDSLEDVINKIVK------------------------------------------------------------
>EOG091F02OR|Biomphalaria_glabrata|NC02_Bathydoris_clavigera|TRANSCRIPT
----------------------------------------------------------------------------------------------VLNRLSVDSDHMEIEDLDENEDLVFAKFMKAHKCYDLIPISAKIVIFDTQLKVKKAFFALVYNGVRAAPLWDSQKQDYVGMLTITDFINILKRYYKSADVRMDELEDHRIATWRDVLKEKQRSFVSISPDASLFEAVKTLIDYRVHRLPVIDETTGNALYILTHKRILRFLHIFIKDLPLPSYMKKSIKELGIGTFENVVTTSLGSPLIEVLNQFAEH-RISALPVVDSS-GQVCNIYAKFDVINLASEKTYNNLDITLGEAIDQRQ--------------------------------------------------------------------------------------------
>EOG091F02OR|Biomphalaria_glabrata|HW19_Polycera_quadrilineata|TRANSCRIPT
----------------------------------------------------------------------------------------------VLNRLSVDSDRMEIEDLDENEDLVFAKFMKTHKCYDLIPTSAKLVIFDTQLNVKKAFFALVYNGVRAAPLWDSGKQDYVGMLTITDFINILKKYYKSPETRMDELEDHRIATWREVLKEKQQAFVCIGPDASLFEAVKTLIDTRVHRLPVVDETTGNALHILTHKRILRFLHLYIKDLPQPSYLKKSIKELGIGTYENVITVSPDTMLIKVLNLFAEH-RISALPVVDNNTGQVTSIYAKFDVIHLAAERAYNNLEITLGEALKMRHES-S-TH--NNAYVATCRSSDSLQNVMHNIVKAEVHRLVVVDE-SGSIEGIVSLSDLLKYTVLRPMMEE-----------------------
>EOG091F02OR|Biomphalaria_glabrata|NC06_Pleurobranchaea_californica|TRANSCRIPT
----------------------------------------------------------------------------------------------VLNRLSIDFDRMEIEDLDENEELVFAKFMRTHKCYDLIPTSAKLVIFDTQLNVKKAFFALVYNGVRAAPLWDSTKQDFVGMLTITDFINILKKYYTAPDVRMDELENHKIATWREVLKEKQKPLVWIAPDASLFEAVKTLIDNRVHRLPVIDEITGNALYIITHKRILRFMYLFLKELPQPSYMRQSLKELGIGTYENVITATPDMPLIRALNLFAEH-RVSALPVIDQN-GKVIDVYAKFDVINLAAEKTYNNLDITVEAALKNRHG--S-ET--S-EKVVSCRSSDTLMDATLIIVRAEVHRLVMVTE-DKKVEGIVSLSDLLNYIVLRPMEE------------------------
>EOG091F02OR|Biomphalaria_glabrata|HW03_Berthella_plumula|TRANSCRIPT
-------------------------------------------------------------------------------------------------------------------------------------------------------------------------------------------------VGMDELENHRISNSREVLKEKQKPLVWIAPDASLFEAVKTLVDNHVHRLPVIDDITGNALYILTHKRILRFMYLFIKELPQPSFMRKSIKELGIGTFENVITVTPDMPLIKALNLFAEH-RISALPVVNKS-GQVTNIYAKFDVINLAAEKTYNNLEITVKEALQNRHG--S-ES--S-EKVITCFGGDTLHEVIYTIVRAEVHRLVVVNE-DRGVEGIVSLSDILNYVVLRPMEEE-----------------------
>EOG091F02OR|Lottia_gigantea|JG05_Bornella_anguilla|TRANSCRIPT
------------------------------------------------------------------------------------------------------------------------------------------------------------------------------------------------------------------------------------------------------------------------------------------------------------------------------------------------------EKTYNNLDITLREALDRRFET-H-VT--G-EKVVSCLSSDTLEDVVNKIVKAEVHRLVVLDE-------------------------------------------------
>EOG091F02OR|Crassostrea_gigas|CGI_10010275
MLSQEPKSQEGKGEMRKKRKLSLRLKIISPRKTSNANEPKSAPPNMKGSFLNHDHTHAIIYKSDPPVR-----FNLEGDLP--------------------EISNMEIEDLDENIDQAFAKFMRAHKCYDLIPTSAKLVIFDTQLNVKKAFFALVYNGVRAAPLWDTSKQDYVGMLTITDFINILHKYYKSPLIKMEELENHKIQTWREELKDKQRPFVCIEPDANLYQAIKTLITSKVHRLPVVDRVSGNALYVLTHKRILRFLYIYINELPKPGYMRQSLEELSIGTYENLVKATPKTPIIKALNMFVDH-HISALPICDAD-GRVINIYAKFDVINLAAEKTYNDLDITIEQALQHKTQ--E-SW--F-EGVVTCKKNDTLEVVIEKIVKAEVHRLIVVDD-EQRMFGVVSLSDILNYLILKPFALLGFYNESLDTITKEQKCL------
>EOG091F02OR|Lottia_gigantea|LotgiG193883
--------------------------------------------------------------------------------------------------------------------------MRAHKCYDLIPTSAKLVIFDTQLNVKKAFFALVYNGVRAAPLWDSKKQDYVGMLTITDFINILKMYYKSPLVKIDELEEHKIDNWRGEY--RQKPFVCIDPDASLYEAVKSLVENHVHRLPVIEKATGNAIYILTHKRILRYLYLYMKDLPRPSFMSCTLKELNIGTHESVITASQDTPIITALNIFVEN-RISALPVVDKD-GRVVDIYAKFDVINLAAEKTYNNLDITIAQALQHREQ--Q--G--A-ESVAKCLASETLKTVIERIVKAEVHRLVIVDE-DDGVTGIVSLSDILRFIVLKPMSEEPVKTS------------------
