# Supplementary material for: Transcriptomics provides a robust framework for the relationships of the major clades of cladobranch sea slugs (Mollusca, Gastropoda, Heterobranchia), but fails to resolve the position of the enigmatic genus Embletonia
Source: BMC Ecol Evol. 2021 Dec 28;21:226. doi: 10.1186/s12862-021-01944-0 (PMC8895541; doi:10.1186/s12862-021-01944-0)
Supplement: Supplementary file 6 — Additional file 6. Archive S4: Unmasked multiple sequence alignments on amino acid level including Doris kerguelenensis and Calmella cavolini prior to the removal of outliers. [file 12862_2021_1944_MOESM6_ESM.zip › Archive_S4/Alignments/EOG091F01WL.aa.fasta]

>EOG091F01WL|Biomphalaria_glabrata|BGLTMP013147
---------------------------------------------------------------------------------------------------------------------------------------------------------LLLFPAGVIYYLHPVIVFSIFTLGNVTICFLKLISYAHVNYWCRENY--AN-KRLKRRSSSGN-IADD-Q---SA---NNAVSKTLQSYPDNLNVRDLAYFMFAPTLCYELNFPRSARIRKRFLAKRVIEM-------------WIVP-----AVNNARQPLEEMEIFKMLERLLKLAIPNHLIWLIWFYCFFHSTLNVVAELLRFGDRVFYKDWWNAETVSEFWQHWNIPVHRFAARHIYKPLLNKGFSRLMASTIVFLLSAFFHEYLVSIPLRMFK-IWAFMGMAMQVPIAYITS-KF--VRGK--WGNITMW-LSLILGQPVAILAYFHDYYVVHSLPLHTNSTT---
>EOG091F01WL|Lottia_gigantea|HW09_Doto_sp|TRANSCRIPT
------------------------------------------------------------------------------------------------------------------------------------------------------------------------------------------------------------------------------------------------NYPDNLRVKDLVYFIFAPTLCYELNFPRSARIRKRFLIKRTVELIFLTWLSLCLIQQWIVP-----IVNNARQPLAEMRVFKMLERLLKLSIPNHFIWLIFFYWFFHSALNIIAELTKFGDREFYKDWWNADSVGQFWQQWNIPVHRFGLRHIYKPLLRKGVNKLHASCAVFLLSAFFHEYLVSVPLHMFK-TWAFFGMLSQVPMAYITA-KY--IHGK--WGNICVW-LTVILGQPVAILAYFHDYYI---------------
>EOG091F01WL|Biomphalaria_glabrata|JG06_Catriona_columbiana|TRANSCRIPT
-----------------------------------------------------------------------------------------------------------------------------------------------------------------------------------------------------------------------------------------------------------------------------------------------------------------------------------------------------------------AEVTRFGDREFYSDWWNSDSVSQFWQQWNIPVHRFGLRHIYKPLLSRGVPKLYAMCAVFLISAFFHEYLVSVPLRMFK-VWAFLGMLSQIPMAVITT-KY--IHGK--WGNIIVW-LTLILGQPVAILAYFHDYFI---------------
>EOG091F01WL|Biomphalaria_glabrata|JG07_Cuthona_albocrusta|TRANSCRIPT
------------------------------------------------------------------------------------------------------------------------------------------------------------------------------------------------------------------------------------------------------------------------NFPRSARIRKRFLLKR-------------VLEQWIVP-----TVTNARQPLAEMEVFKMLERLLKLSIPNHFIWLIFFYWFFHSALNIVAELTRFGDREFYQDWWNSDSVSQFWQHWNIPVHRFGLRHIYKPLLSRGVPKLYAMCAVFLISAFFHEYLVSVPLRMFK-VWAFFGMLGQIPMAYITA-KY--IHGK--WGNIIVW-LTLILSQPIAILAYFHDYYIVNA------------
>EOG091F01WL|Lottia_gigantea|HW02_Berghia_verrucicornis|TRANSCRIPT
-------------ATPTRLRRTLSTNKVEETKEIERKEQFRSETRLVHHHTDSLLSTSSGFTNYYGFLNLCLILLVLSNARLFLENIIKYGVLVN-FSFIKILYTDPYYCPNLILTLLLAVYPAIALLTEKLLAKSYISNRTGFVIYVLNLGCLLIIPAATIYYLHPVIVFSMFTLGSTTISFLKLISYGHSNYWYRQLRSSNA-GKLKRRRSFNS-ACDEKL---AK---GSSPPRDYQVYPENLRVKDLAYFMCAPTLCYELNFPRSARIRKRFLIKRVLEMAFLIWLSVCLVQQWIVP-----TVNNAKQPLAEMEVFKMLERLLKLSIPNHFIWLIFFYWFFHSALNIVAELTKFGDREFYKDWWNADSVSQFWQHWNIPVHRFGLRHIYKPLLNKGVNKVYAMCAVFLISAFFHEYLVSVPLRMFK-VWAFMGMLMQIPMAIMTI--H--IHGK--WGNICMW-LSVILGQPVALLAYFHDYYI---------------
>EOG091F01WL|Biomphalaria_glabrata|JG20_Learchis_evelinae|TRANSCRIPT
--------------------------------------------------------------------------------------------------------------------------------------------------------------------------------------------------------------------------------------------------------------------------------------------------------------------------------------------------------------NIVAELTKFGDREFYKDWWNADSVSQFWQHWNIPVHRFGLRHIY--------------------------------------------------------------------------------------------------------------
>EOG091F01WL|Biomphalaria_glabrata|JG04_Berghia_stephanieae|TRANSCRIPT
-----------------------------------------------------------------------------------------------------------------------------------------------------------------IYYLHPVIVFSMFTLGSTTISFLKLISYGHSNYWYRQLRSSNA-GKLKRRRSFNS-ACDEKL---AK---GSSPPRDYQVYPENLRVKDLAYFMVAPTLCYELNFPRSARIRKRFLIKRVLEM-------------WIVP-----TVNNAQQPPAEMEVFKMLERLLKLSIPNHFIWLIFFYWFFHSALNIVAELTKFGDREFYKDWWNADSVSQFWQHWNIPVHRFGLRHIYKPLLNKGVNKLYAMCAVFLISAFFHEYLVSVPLRMFK-VWAFMGMLMQIPMAVMTI--H--IHGK--WGNICMW-LSVILGQPVAILAYFHDYYI---------------
>EOG091F01WL|Lottia_gigantea|HW05_Caloria_elegans|TRANSCRIPT
----------------PRLRRALSTNKVEDTKEIERREQFRSENRLVHHHTDSLLSTSSGFTNYYGFLNLCLILLVLSNARLFLENIIKYGVLVN-FSFIKILYINPTYCPNLLLTLLLGVYPAIALLTEKLLAKSYISNGFGFIIYVINLGCLLLIPVAIIYYLHPIIVFSMFTLGCTTLSFLKLISYGHTNYWYRDQRSSNA-GKLKRRRSFNS-ANDEKL---AK---SSSPPRDYQVYPENIRVKDIAYFMVAPTLCYELNFPRSARIRKRFLIKRVLEMIFLIWLSVCLVQQWIVP-----TVNNAKQPLAEMEGFKMLERLLKLSIPNHLIWLIFFYWFFHSALNIVAELTKFGDREFYKDWWNADSVSQFWQHWNIPVHRFGLRHIYKPLLNRGVNKVFASCAVFLLSAFFHEYLVSVPLRMFK-VWAFTGMLMQVPMAVVTN--S--ITGK--WGNICMW-LSVILGQPVAILAYFHDYYI---------------
>EOG091F01WL|Biomphalaria_glabrata|JG03_Austraeolis_stearnsi|TRANSCRIPT
---------------------------------------------------------------------------------------------------------------------------------------------------------LLIIPAAIIYYLHPIIVFSMFTLGCTTLSFLKLISYGHTNYWYREQRSSNA-GKMKRRRSLNS-ANDEKL---AK---SSSPPRDYQVYPENLNVQDLAYFMFAPTLCYELNFPRSARIRKRFLIKRVLEM-------------WIVP-----TVNNAKQPLAEMEGFKMLERLLKLSIPNHFIWLIFFYWFFHSALNIVAELTKFGDREFYKDWWNADSVSQFWQHWNIPVHRFGLRHIYKPLLS---------------------------------------------------------------------------------------------------------
>EOG091F01WL|Lottia_gigantea|HW12_Facelina_rubrovittata|TRANSCRIPT
----------------PRLRRALSTNKVEDTREIQRREQFRSENRLVHHHTDSLLSTSSGFTNYYGFLNLCLILLVLSNARLFLENIMKYGVLVN-FSYMEILYINPTYCPNLLLTLLLGVYPAIALLTEKLLAKSYISNRTGFVVYVINLGCLLIIPAAVIYYLHPVIVFSMFTLGCTTLSFLKLISYGHTNYWYRDQRSSNA-TKLKRRRSYSS-THDEKT---AK---SSSPPRDYQVYPENLNIKDLSYFMFVPTLCYELNFPRSARIRKRFLIKRVLEMVFLIWLSVCLVQQWIVP-----TVNNAKQPLAEMEVFKSLERLLKLSIPNHFIWLIFFYWFFHSALNIVAELTKFGDREFYKDWWNADSVSQFWQHWNIPVHRFGLRHIYKPLLGRGYNKLYAMCAVFFISAFFHEYLVSVPLRMFK-IWAFMGMFMQVPMAIMTN--F--IHGK--WGNICMW-LSVILGQPVAILAYFHDYYV---------------
>EOG091F01WL|Lottia_gigantea|HW13_Favorinus_branchialis|TRANSCRIPT
----------------PRLRRALSTNRVEDTREFERKEQFRSENRLVHHHTDSLLSTSSGFTNYYGFLNLCLILLVLSNARLFLENIIKYGVLVN-FSFVEILFINPTYCPNLVLTLLLAIYPAIALLTEKLLAKSYISNRVGFVIYVINLSCLLIIPAAIIYYLHPVIVFSMFTLSCTTISFLKLISYGHTMYWYRDQRSSHA-GKLKRRRSLSS-AHDEKL---SK---SSSPPRDHQVYPENLNVKDLAYFMFAPTLCYELNFPRSARIRKRFLIKRIVEMSFLCWLCVCLVQQWIVP-----TVTNAKQPLAEMEPFKMLERLLKLSIPNHFIWLIFFYWFFHSALNVVAELTKFGDREFYKDWWNADSVSQFWQHWNIPVHRFGLRHIYKPLLSAGVNKLYASCAVFLISAFFHEYLVSVPLRMFK-IWAFMGMLSQVPLAVMTN--S--LHGK--WGNICMW-LSVILGQPVAILAYFHDYFI---------------
>EOG091F01WL|Lottia_gigantea|HW17_Hermissenda_crassicornis|TRANSCRIPT
-------------TPTTRLRRTLSTNKVEDSKEIERKEQFRSETRLVHHHTDSLLSTSSGFTNYYGFLNLCLILLVLSNARLFLENIMKYGVLVN-FSYMEILYINPTYCPNLLLTLLLALYPAIALLTEKLLAKSYISNRTGFIIYFINLSCLLISPAAIIYYLHPIIVFSMFTLGCTTLSFLKLISYGHTNYWYRDQRSTNA-GKLRRRRSFNS-VGDEKQ---VK---SSSPPRDYQVYPENLHVKDLAYFMVAPTLCYELNFPRSARIRKRFLIKRVLEMVFLIWLSVCLVQQWIVP-----TVNNAKQPLAEMEGFKMLERLLKLSIPNHFIWLIFFYWFFHSALNIVAELTRFGDREFYKDWWNADSVSQFWQHWNIPVHRFGLRHIYKPLLGKGVNKLYASIAVFFISAFFHEYLVSVPLRMFK-IWAFTGMLMQVPMAMVTN--Y--IHGK--WGNIFMW-LSVILGQPVAILAYFHDYYIAN-------------
>EOG091F01WL|Biomphalaria_glabrata|JG18_Hermissenda_opalescens|TRANSCRIPT
-------------------------------------------------------------------------------------------------------------------------------------------------------------PAAIIYYLHPIIVFSMFTLGCTTLSFLKLISYGHTNYWYRDQRSTNA-GKLRRRRSFNS-VGDEKQ---VK---SSSPPRDYQVYPENLHVKDLAYFMVAPTLCYELNFPRSARIRKRFLIKRVLEM----------------------------------------------------------------------------------------------------------------------------------------------------------------------------------------------------------------------------
>EOG091F01WL|Lottia_gigantea|NC05_Hermissenda_crassicornis|TRANSCRIPT
-------------TPTTRLRRTLSTNKVEDSKEIERKEQFRSETRLVHHHTDSLLSTSSGFTNYYGFLNLCLILLVLSNARLFLENIMKYGVLVN-FSYMEIMYINPTYCPNLLLTLLLALYPAIALLTEKLLAKSYISNRTGFIIYFINLSCLLISPAAIIYYLHPIIVFSMFTLGCTTLSFLKLISYGHTNYWYRDQRSTNA-GKLRRRRSFNS-VGDEKQ---VK---SSSPPRDYQVYPENLHVKDLAYFMVAPTLCYELNFPRSARIRKRFLIKRVLEMVFLIWLSVCLVQQWIVP-----TVNNAKQPLAEMEGFKMLERLLKLSIPNHFIWLIFFYWFFHSALNIVAELTRFGDREFYKDWWNADSVSQFWQHWNIPVHRFGLRHIYKPLLGKGVNKLYASIAVFFISAFFHEYLVSIPLRMFK-IWAFTGMLMQVPMAMVTN--Y--IHGK--WGNIFMW-LSVILGQPVAILAYFHDYYIAN-------------
>EOG091F01WL|Lottia_gigantea|JG12_Dondice_parguerensis|TRANSCRIPT
-----------------------------------------------------------------------------------------------------------------------------------------------------------------------------------------------------------------------------------------------------------------------------------------------------------------------------------LERLLKLSIPNHFIWLIFFYWFFHSALNIVAELTRFGDREFYKDWWNADSFTQFWQHWNIPVHRWGLRHI---------------------------------------------------------------------------------------------------------------
>EOG091F01WL|Lottia_gigantea|JG24_Noumeaella_rubrofasciata|TRANSCRIPT
----------------------------------------------VHHHTDSLLSTSSGFTNYYGFLNLCLILLVLSNARLFLENIIKYGVLVN-FSFIEILYLNPTYCPNLLLTLFLSVYPAIALLTENLLAKSYIGNRTGFIIYVINLGSLLVIPAATIYYLHPVIVFSMFTLGCTTISFLKLISYGHTNYWYRGQRSSANQGRLRRRRSFST-ASDESTKSAKS---SQSPPREYQVYPDNLNVKDLTYFMFAPTLCYELNFPRSARIRKRFLIKRVLEMTFLIWLSVCLVQQWIVP-----TVNNAKQPLAEMEGFKMLERLLKLSIPNHFIWLIFFYWFFHSALNIVAELTRFGDREFYKDWWNADSVTQFWQHWNIPVHRFGLRHIYKPLLSRGFNKIYASCAVFCLSAFFHEYLVSVPLRMFK-VWAFTGMLMQVPMAFMTN--H--IHGK--WGNICMW-LSVILGQPVAILAYFHDYYI---------------
>EOG091F01WL|Lottia_gigantea|HW16_Hancockia_cfuncinata|TRANSCRIPT
----------------------------------------------IHHHTDSLLSTSSGFTNYYGFLNLCLILLVLSNARLFLENIIKYGVLVN-FSYLRWLFLDPYYWPNLLLTLSLVVYPAIALLTERLLAKSYISNRVGFALYVINLSSLLMIPAATIYYLHPIIVFSLFTLGCTTLSFLKLISYGHTNFWCREYRISNA-EKHKRRRSFNS-LNDDKV----K---I-SPSKDYQVYPENLKVTDLAYFMFAPTLCYELNFPRSARIRKRFLIKRVVEMAFLIWLCVCLVQQWIVP-----TVNNAKQPLAEMEVFRMLERLLKLSIPNHFIWLVFFYWFFHSALNIVAELTKFGDREFYKDWWNAESVSQFWQHWNIPVHRFGLRHIYKPLLRRGVSKIHASCAVFVISAFFHEYLVSVPLRMFK-VWAFLGMLSQVPMAYITA-KY--IQGK--WGNIMMW-LTVILGQPVAILAYFHDYYIVSAATL---------
>EOG091F01WL|Lottia_gigantea|JG17_Hancockia_uncinata|TRANSCRIPT
--------------------------------------------RPIHHHTDSLLSTSSGFTNYYGFLNLCLILLVLSNARLFLENIIKYGVLVN-FSYLRWLFLDPYYWPNLLLTLSLVVYPAIALLTERLLAKSYISNRVGFALYIINLSSLLMIPAATIYYLHPIIVFSLFTLGCTTLSFLKLISYGHTNFWCREYRISNA-EKHKRRRSFNS-LNDDKV----K---I-SPSKDYQVYPENLKVTDLAYFMFAPTLCYELNFPRSARIRKRFLIKRVVEMAFLIWLCVCLVQQWIVP-----TVNNAKQPLAEMEVFRMLERLLKLSIPNHFIWLVFFYWFFHSALNIVAELTKFGDREFYKDWWNAESVSQFWQHWNIPVHRFGLRHIYKPLLRRGVSKIHASCAVFVISAFFHEYLVSVPLRMFK-V-----------------------------------------------------------------------
>EOG091F01WL|Biomphalaria_glabrata|JG05_Bornella_anguilla|TRANSCRIPT
-----------------------------------------------------------------------------------------------------------------------------------------------------------------------------------------------------------------------------------------------------------------------------------------------------LVQQWIVP-----LVNNAKQPLAEMEVFKMLERLLKLSIPNHFIWLIFFYWFFHSALNIVAEITKFGDREFYKDWWNADSVNQFWQHWNIPVHRFGLRHIYKPLLRRGVSKLHASCAVFFISAFF--------------------------------------------------------------------------------------
>EOG091F01WL|Lottia_gigantea|HW18_Janolus_cristatus|TRANSCRIPT
M----------ANNTTTRLRRTLSTNKVEESKETERKEQFRSEYKLVHRHTDSLLSTSSGFTNYKGLLNLCLILLVLANARLFLENIIKYGVLVN-FSFIWVMFLNPYYCPNLLLTLSLVIYPGVALMTEWLLSKSYISNRVGFVVYVVNLGCLLIIPAATIYILHPIIVFSLFTLGCTTLAFLKLISYGHTNYWYRDLVTSGV-NRSRRRRSYSS-GISDDS---SK---SSSPSKDHQSYPDNLNVKDLSYFMIAPTLCYELNFPRSARVRKRFLMKRFVEMIFLIWLSVCLVQQWIVP-----TVNNAKQPLAEMEVFKMLERLLKLSIPNHFIWLIFFYWFFHSALNIIAELTRFGDRQFYTDWWNADSVSQFWQQWNIPVHRFGLRHIYKPLLNRGVNKLCASCAVFFISAFFHEYLVSVPLRMFK-VWAFMGMFMQVPMAYVTS-KF--VHGK--WGNIFMW-ATLILGQPVAILAYFHDYYIVH-------------
>EOG091F01WL|Lottia_gigantea|JG30_Tritonia_festiva|TRANSCRIPT
---------------------------------------------------------------------------------------------------------------------------------------------------------------------------------------------------------------------------------------------------------------------------------------------------VCLVQQWIVP-----TVNNAKQPLAEMEVFKMLERLLKLSIPNHFIWPIFFYWFFHSALNIVAELTRF-------------------------------------------------------------------------------------------------------------------------------------------------
>EOG091F01WL|Lottia_gigantea|NC07_Tritonia_diomedea|TRANSCRIPT
-------------ATSPRLRRALSTNKVQESREIERKEAFRSEHRPVHHHTDSLLSTSSGFTNYYGFLNLCLILLVLSNARLFLENIIKYGVLVN-FSFTKLLFSDPYYWPNLLLTMSLVIYPAIALVTEKILAKSFISNRVGFCCYVINLGLLLIIPATVIYTSHPIVLFSLFSLGCTILSFLKLYSYGHTNYWYRELRASNA-NKHKRRRSFSS-ASDE-I---AK---STSPTKEVQTYPENLTVSDLAYFMFAPTLCYELNFPRSARIRKRFLVKRTLELTFLVWLSVCLVQQWIVP-----TVNNAQQPLAEMEVFKMLERLLKLSIPNHFIWLIFFYWFFHSALNIVAELTRFGDREFYKDWWNADSVSQFWQHWNIPVHRFGIRHIYKPLLGKGFNRLQASCAVFFISAFFHEYLVSVPLHMFK-VWAFMGMASQVPMAYVTA-KY--IHGK--WGNICMW-LTVILGQPVAILAYFHDYYI---------------
>EOG091F01WL|Lottia_gigantea|JG14_Eubranchus_rustyus|TRANSCRIPT
----------------------------------------------VHHHTDSLLSTSSGFTNYYGFLNLCLMLLVLGNARLFLENIIKYGVLVN-FSFFKLFFTDPYYWPNLCLTLSLVIYPALALSTERLLAKCYISNKVGFVFYVINLVSLLVIPAATIYTLHPIIIFSLFTLGNTTVIFLKLCSYGHTNYWYREQRHSAS-TKLRRRRSFNS-VSDEKT----K---ASSPPKEVQSYPENLNVKDITYFMFAPTLCYEMNFPRSARIRKRFLIKRVLELTFLIWLSVCLVQQWIVP-----TVNNARQPLAEMEVFKMLERLLKLSVPNHFIWLIFFYWFFHSALNIIAELTRFGDREFYKDWWNSDSVSQFWQHWNIPVHRFGLRHIYKPLLSRGVPKVQAMCAVFFISAFFHEYLVSVPLRMFK-IWAFLGMLSQVPMAYITA-KF--IHGK--WGNIVMW-LTLILGQPIAILAYFHDYYI---------------
>EOG091F01WL|Lottia_gigantea|JG01_Aeolidiella_alba|TRANSCRIPT
-------------------------------------------------------------------------------------------------------------------------------------------------------------------------------------------------------------------------------------------------YPENLNVKDLAYFMFAPTLCYELNFPRSARIRKRFLIKRFLEMIFLIWLSVCLVQQWIVP-----TVQNAKQPLAEMRIFKMLERLLKLSIPNHFIWLIFFYWFFHSALNIVAELTKFGDREFYK------------------------------------------------------------------------------------------------------------------------------------------
>EOG091F01WL|Lottia_gigantea|HW11_Eubranchus_exiguus|TRANSCRIPT
-----------------RLRRTLSTN-IVGTKETERKEQFLSDRRLVHHHTDSLLSTSSGFTNYYGFLNLCLILLTLGNARLFLENIIKYGVLVN-FSFFKLFFTDPYYWPNLCLTLSLVIYPTLALFTEHLLAKSYISNKVGFIFYAINLGSLLFVPAATIYTLHPIIIFSLFTLGCTTLMFLKLCSYGHTNYWYREDLRSSP-NKLKRRRSFNS-ASEEKI----R---ANSPPKETQVYPNNLNVKDLTYFMFAPTLCYELNFPRSARIRKRFLIKRTLESTFLIWLSVCLVQQWIVP-----TVTNARQPLAEMKVFKMLERLLKLSIPNHFIWLVFFYWFFHSALNIVAELTRFGDREFYKDWWNADSVSQFWQHWNIPVHRFGLRHIYKPLLSRGVPKIYAMCAVFFISAFFHEYLVSVPLRMFK-IWAFSGMLSQVPMAYITA-KY--IHGK--WGNIVMW-LTLILGQPVAILAYFHDYYI---------------
>EOG091F01WL|Lottia_gigantea|HW07_Cuthona_caerulea|TRANSCRIPT
--------------TRSRRRRAVSTNKFEESNEIERKQEFRSDRRLVHHHTDSLLSTSSGFTNYYGFLNLCLILLVLSNARLFLENIIKYGVLID-FSFIKLFFTDPYYWPNLCLTTSLVIYPAVALLTERLLAKGYISNQAGFVFYVINLGCLLIIPAGIIYYLHPIIVFSLFTLGCTTILFLKLFSYGQTNYWYRDQRQSSA-NKLKRRRSFNS-VNDEKL----K---ANNASKTFQTYPENINIRDMAYFVFAPTLCYELNFPRSARIRKRFLIKRVLEMSFLIWLSVCLVQQWIVP-----TVKNSRQPLAEMEIFKSLERLLKLSIPNHFIWLIFFYWFFHSALNIVAELTCFGDREFYKDWWNSDSVSQFWQQWNIPVHRFGLRHIYKPLLGRGVPKLYAMCAVFLISAFFHEYLVSVPLRMFK-VWAFFGMLSQIPMACITA-KF--IHGK--WGNIIVW-LTLILSQPIAILAYFHDYYIAN-------------
>EOG091F01WL|Lottia_gigantea|JG28_Scyllaea_fulva|TRANSCRIPT
-------------ATTTRLRRALSTNKVEETQETERKEQFRSEHKPIHHHTDSLLSTSSGFTNYYGFLNLCLILLVLSNARLFLENIIKYGVLVN-FSYLRWFFMDPFYWPNLLLTMSLSVYPAIALLTERLLAKSYINNTVGFMIYIINLSCLLIIPAGTIYYLHPIFVFSMTTLGCTTISFLKLISYGHTNYWCREQRVTNA-AKHKRRRSFSS-INDDKV----K---SQSATKDHQVYPENLSVKDMAYFLFAPTLCYELNFPRSARIRKRFLVKRLIELNFLTWLCACLIQQWIVP-----TVNNAKQPLAEMEVFKMLERLLKLSIPNHFIWLIFFYFFFHSALNIVAELMKFGDREFYKDWWNADSVNQFWQQWNIPVHRFGLRHIYKPLLRKGVSRLHASCAVFFISAFFHEYLVSVPLRMFK-VWAFMGMFGQVPMAYITA-KY--IHGK--WGNICMW-LTVILGQPVAILAYFHDYYVVH-------------
>EOG091F01WL|Biomphalaria_glabrata|JG32_Unidentia_angelvaldesi|TRANSCRIPT
--------------------------------------------------------------------------------------------------------------------------------------------------------------AAIIYYLHPIIVFSLFTLGCTTVSFLKLISYGHTNYWYREQRASSA-IKLKRRRSFNS-VNDE-M---AK---NSNPNKDVQVYPENLNIKDISYFMFAPTLCYELNFPRSARIRKRFLVKRAVEL-------------WIVP-----TVNNAKQPLAEMKVFKMLERLLKLSIPNHFIWLIFFYWFFHSALNVIAELTRFGDREFYKDWWNADSVSQFWQHWNIPVHRFGLRHIYKPLLNRGVNKLHASLAVFCISAFFHEYLVSVPLRMFK-IWAFMGMVMQVPMAYMTS-KF--IHGK--WGNIVMW-LTVILGQPVAILAYFHDYYIANALPLMANT-----
>EOG091F01WL|Biomphalaria_glabrata|JG19_Janolus_barbarensis|TRANSCRIPT
---------------------------------------------------------------------------------------------------------------------------------------------------------------------------------------------------------------------------------------------------------------------------------------------------------------------------------------------------------------------------------------------------------------------------------------------FK-VWAFMGMFMQVPMAYMTS-KF--VHGK--WGNIFMW-ATLILGQPVAILAYFHDYYIVHSLPL---------
>EOG091F01WL|Biomphalaria_glabrata|JG10_Dirona_picta|TRANSCRIPT
--------------------------------------------------------------------------------------------------------------------------------------------------------------------------------------------------------------------------------------------------------------------------------------------------------------------------------------------------------------------------------------------------------------------------------------VSVPLRMFK-VWAFMGMFMQVPMAYMTA-KF--VHGK--WGNIFMW-LTLILGQPVAILAYFHDYYIVHALPL---------
>EOG091F01WL|Lottia_gigantea|HW21_Tritonia_manicata|TRANSCRIPT
------------------------------------------------------------------------------------------------------------------------------------------------------------------------------------------------------------------------------------------------TYPENLNVSDLTYFMLAPTLCYELNFPRSARIRKRFLLKRILELTFLVWLSVCLVQQWIVP-----TVQNAQQPLAEMEGFKIWERLLKLSVPNHFIWLIFFYWFFHSALNIVAELTRFGDREFYKDWWNADSVSQFWQHWNIPVHRFGIRHIYKPLLSRGFNKLQASCAVFFISAFFHEYLVSVPLRMFR-IWAFMGMASQVPMAFITA-NY--VHGK--WGNIFMW-VTLILGQPIAILAYFHDYYVTNALPLDN-------
>EOG091F01WL|Biomphalaria_glabrata|JG22_Lomanotus_vermiformis|TRANSCRIPT
---------------------------------------------------------------------------------------------------------------------------------------------------------------------------------------------------------------------------------------------------------------------------------------------------------------------------------------------------------------------------------------------------------------KGVNKLHASCAVFFISAFFHEYLVSVPLRMFK-VWAFLGMLMQVPMAYITS-NY--IHGK--WGNICMW-VTLILGQPVAILAYFHDYFIANA------------
>EOG091F01WL|Biomphalaria_glabrata|JG16_Flabellina_iodinea|TRANSCRIPT
------------------------------------------------------------------------------------------------------------------------------------------------------------------------------------------------------------------------------------------------------------------------------------------------WLSVCLVQQWIVP-----TVNNAKQPLAEMEVLKMLERLLKLSIPNHFIWLIFFYWFFHSALNIVAELTQFGDREFYTDWWNADSVSEFWKQWNIPVHRFGVRHIYKPLLTKGVNRLHASCAVFFISAFFHEYLVSVPLRMFK-IWAFTGMFMQVPMAYVTS-KY--IHGK--WGNICVW-LTVILGQPVAILAYFHDYYISNAL-----------
>EOG091F01WL|Biomphalaria_glabrata|HW06_Cratena_peregrina|TRANSCRIPT
-----------------------------------------------------------------------------------------------------------------------------------------------------------------------------------------------------------------------------------------------------------------PTLCYELNFPRSARIRKRFLIKRIVEM-------------WIVP-----TVVNAKQPLAEMEIFKMLERLLKLAIPNHLIWLIFFYWFFHSALNIVAEVTKFGDREFYKDWWNSDSVSQFWTHWNVPVHRFGLRHIYKPLLTRGYNKMYSTCAVFFISAFFHEYLVSVPLRMFR-IWAFMGMLSQVPMAILTS--Y--INGK--WGNIFMW-VSVIVGQPIAILAYFHDYYLSTALP----------
>EOG091F01WL|Biomphalaria_glabrata|HW04_Calmella_cavolinii|TRANSCRIPT
-------------------------------------------------------------------------------------------------------------------------------------------------------------------------VFSLGTLGLVTICFLKLASYGHTNYWCRESSRAPA-KL-RRSRSIGG-SSPDGM---NT---SRNNSAAPQVYPDNLNINDMIYYMCAPTICYELNFPRSARIRLRFLIKRLLEQ-------------WIVP-----AVNNARQPLAEMEVFKMLERLLKLSIPNHLIWLVFFYCFFHSLLNVLAELTKFGDREFYSDWWNAEAVSDFWKDWNIPVHRFCTRHIYKPLLRKGMSKMAASTCVFLVSAFFHEYLVSVPLRMFK-AWAFMGMLLQVPIAYTTG-KY--IKGK--WGNIVMW-VSLILGQPVAILAYFHDYYITHALPLH--------
>EOG091F01WL|Biomphalaria_glabrata|NC06_Pleurobranchaea_californica|TRANSCRIPT
-----------------------------------------------------------------------------------------------------------------------------------------------------------------------------------------------------------------------------------------------------------------------------------------------------------------------------------------------------------------------------KDWWNAENISAFWQNWNVPVHRFCSRHVYKPLLKKGVSRFHASLLVFLISAFFHEYLVSVPLRMFK-VWAFMGMLMQVPTAYLTG-KY--VQGK--WGNITMW-ITLILGQPLGILAYFHDYYLL--------------
>EOG091F01WL|Biomphalaria_glabrata|HW19_Polycera_quadrilineata|TRANSCRIPT
---------------------------------------------------------------------------------------------------------------------------------------------------------LLTIPASVIYHQHPIIAFSQVTLGITTICFLKLLSYWHTNFWCRELRDSGQ-TKIRRRKSYSSPGVDDNS---SD---KGPKEDDLLLYPNNLNAEDLAYFMFAPTLCYELNFPRSARIRKRFLLKR-------------IVEMWIVP-----IVRNAQQPLAEMEVFKMVERLLKLSIPNHFIWLIFFYAFFHSALNVVAELLKFADREFYKDWWNAETVGEFWQNWNIPVHRFATRHVYKPLLRRGVTKMHASVVVFLLSAFFHEYLVSVPLRMFK-VWAFSGMLMQVPMAWLTA-NY--IRGK--WGNIIMW-LTVILGQPVAIFAYFHDYYIV--------------
>EOG091F01WL|Biomphalaria_glabrata|NC03_Doris_kerguelenensis|TRANSCRIPT
-----------------------------------------------------------------------------------------------------------------------------------------------------------------------------------------------------------------------------------------------------------------------------------------------------------VP-----SVNNSRRPLAELDFFRVIERLLKLAVPNHFLWLIGFYWFFHSCMNVFAELLRFADREFYRDWWNAETISEFWQNWNIPVHRFATRHIYKPLLRRGYSKLVASTIVFLVSAFFHEYLVSVPLKMFK-IWAFSAMIVQVPLAYITA-IR--FRGK--TGNIIMW-LSLILGQPVAILAYFHDYYIIHSLPL---------
>EOG091F01WL|Lottia_gigantea|LotgiG231331
M----------ASTTTPRLRRSKSVYKIEARKGLERKERVWRPDKPIHRHADSFFSTSSGFTNYRGLLNLCLILLVLSNMRLVLENIIKYGILANPFDWIHLFLEQPYSWPNILIILCMNIFILFAFSFERLFTKGLLSERLGGVLQAINVAILLLYPAIVIYVLHPNPIFSVACLGVVTIVFLKLVSYACVNKWCRDEIKEDG-KKNFRRRKSHS-VCEA-N---GKIDIHGDIKSTLVSYPDNLNLNDLYYFLFAPTLIYELNFPRSARIRKRFLVKRFIEMMFLSQLMLALTQQWMIP-----TVNNAMKPLAELDIYRVVERLLKLAIPNHFIWLIFFYWFFHSTLNVVAEVLRFGDREFYRDWWNAETVSRFWQDWNIPVHRWASRHLYKPLMRCGCSKLTGSIMVFFLSAFFHEYLLSVPLRMFK-VWAFSAMIGQVPLAYVTA-KYKCLQGT--MGNVIMW-LSLIMGQPVAILAYVHDYYIINFGTLHNQTISVGH
>EOG091F01WL|Crassostrea_gigas|CGI_10018485
MATKSGIKKSKSEGTTTRLRRTISVTQVEAISKEQQRHKENEPDKPIHKHADSLFSTDSGFTNYRGLLNLCILLLALSNTRLFIENLIKYGILIDPLKVIQYFLSEPYSWPNALLLFSENFYILFAFAVEVLLSKEWLSERLGMVLNATNLLLSLTVPATVILYVHPNPGFSVVTCGVATVVFLKLVSYVCVNKWCREKKAEVK-KSHRRKSVSMSEP--A-L---SKNVMNGDVQTTFVSYPDNLTLNDMYYFICTPTLCYELNFPRTIRIRKRFLLKRIVEMMFLAQLMTGLVQQWIIP-----TVNNSLKPLTDMEIPLVIERLLKLAVPNHLIWLIFFYWFFHSCLNVSAELLRFGDREFYKDW-NAESISEFWQTWNIPVHRWALRHLYKPLLRRGVSKQVASVAVFATSAFFHEYLLSVPLRMFR-VWAFTAMLGQVPLAMFTA-KF--CKGRHQIGNMIVW-LSLILGQPIAILAYVHDYYVGNVLLSFHN------
>EOG091F01WL|Biomphalaria_glabrata|HW20_Spurilla_neapolitana|TRANSCRIPT
---------------------------------------------------------------------------------------------------------------------------------------------------------LLIIPAGTIYYLHPVIVFSLFTLGSTTISFLKLISYGHSNYWYRCQRSSNV-GKLKRRRSFTS-PSDEKY---FK---TSSPPREQQVYPENLRIKDLAYFMCAPTLCYELNFPRSARIRKRFLIKRVLEM-------------WIVP-----TVNNAKQPLAE-------------------------------------------------------------------------------------------------------------------------------------------------------------------------------------------
>EOG091F01WL|Lottia_gigantea|JG08_Dendronotus_venustus|TRANSCRIPT
----------------------------------------------------------------------CLILLVLSNARLFLENIIKYGVLVN-FSFLQWIILDPYYWPNLLVTLSLVVYPAIGLLTERLLAKGYISDRFGFGLYVINLGSLLVIPAAIIYYLHPIIVFSMFTLGCTTISFLKLISYGHTNFWYREQRISNE-HKRKRRRSISS-INDDRL----K---NQNAPKDLQVYPENLHVEDLAYFMVAPTLCYELNFPRSARIRKRFLLKRVVELAFLTWLSVCLVQQWIVP-----TVTNAKQPLDQMEVFKMLERLLKLSIPNHFIWLIFFYWFFHSALNIIAELTRFGDREFYKD---------FWSHWNIPVHRWARRHLYIPMIQSGFSKMHAGITVFFVSAFFHEYLVSVPLNMFR-LWAFFAMLGQVPFAILVK-KF---------------------------------------------------
>EOG091F01WL|Lottia_gigantea|HW10_Embletonia_pulchra|TRANSCRIPT
---------------TTRLRRALSTNKVEESKEVERKQQFRSEHRLVHHHTDSLLSTSSGFTNYYGFLNLCLILLVLSNARLFLENIIKYGVLVN-FSFVKWLFLDPYYWPNLLLTLSLVIYPALALATEHLLSKAIISNKVGFVIYFINLGCLLVIPAATIYHLHPIIVFSQFTLGCTTISFLKLI-----------------------------------------------------------------------------------------------------------------------------------------------------------------------------------------------------------------------------------------------------------------------------------------------------------------------------
>EOG091F01WL|Lottia_gigantea|HW15_Flabellina_babai|TRANSCRIPT
-------------ATTTRLRRTLSTNKVEDSKEVERKNQFRSEYRLVHHHTDSLLSTSSGFTNYYGFLNLCLILLVLSNARLFLENIIKYGVLVN-FSFIKVLYMNPYYCPNLVLTMSLGIYPPIALLIEQLLAQNYISNRTGFGLYVINLGCLLIIPAATIYYLHPIIIFSLFTLGCTTLSFLKLISYGHTNYWYRLQRASSSVNKLKRRRSFSS-GFDDKP---KD---SNSPNKDHQSYPDNLNVRDLAYFMFAPTLCYELNFPRSARIRKRFL--------------------------------------------------------------------------------------------------------------------------------------------FHEYLVSVPLRMFK-VWAFFGMFSQVPMAYITA-NY--VHGK--WGNIFMW-LTLILGQPVAILAYFHDYYI---------------
>EOG091F01WL|Lottia_gigantea|NC08_Tritonia_hamnerorum|TRANSCRIPT
-------------ATSPRLRRALSTNKVQESREIERKEAFQSEYRLVHHHTDSLLSTSSGFTNYYGFLNLCLILLVVSNARLFLENIIKYGVLVN-FSFTKLLFSDPYYWPNLLLTLSLVIYPAIALLTEKILAKNIISNRVGFCLYVINLGSLLIVPATVIYSSHPIVLFSLFSLGCTTLSFLKLYSYGHTNYWYRELRAASG-NKHKRRRSFSS-ASDE-M---QK---T-SPTKEVQTYPENLNVRDLTYFMFAPTLCYEL--------RKRFLVKRTLELIFLVWLSVCLVQQWIVP-----TVNNAKQPLAEMEVPKMVERLLKLSVPNHFIWLIFFYWFFHSAGN---------------------------------------------------------------------------------------------------------------------------------------------------------
>EOG091F01WL|Biomphalaria_glabrata|JG11_Dondice_occidentalis|TRANSCRIPT
----------------------------------------------------------------------------------------------------------------------------------------------------------------------------------------------------------------------------------------------------------------------------------------------------------------------------------------------------------HSFLNIVAELIYFGDRTFYRDWWNAANVKDFWQNWNIPIHRWAKRHLYEPLLRHDYSKGSAGLCVFFLSAFFHEFIVSIPLRMLK-PWAFCSMLMQVPLAVVTS--Y--FSNP--WGNVFMW-LSLIMGQPLAIMMYYHDYY----------------
>EOG091F01WL|Lottia_gigantea|NC02_Bathydoris_clavigera|TRANSCRIPT
-------------------------------------------DKPIHHHADSLFSTSSGFTNYYGILNLCLIMLVLGNARLFLENIMKYGILVN-FSFMKWLFFDPYNWPNLMLTLYLVIYPSIALVTELMLAKAYISNRVGAGIYISNLSCLLVLPASIIYYLHPIIIFSIFTLGSNTICFLKLTSYWHTNFWCRELHVVN---KRKHRKSFSS-TDDYNK---DV---SKSTKEPCQSYPSNLNVKDMAFFMFAPTLCYELNFPRSARIRKRFLFKRMIEMVFLSWMSVGLMQQ---------------------------------------------------------------------------------------------------------------------------------------------------------------------------------------------------------------
>EOG091F01WL|Biomphalaria_glabrata|NC01_Armina_californica|TRANSCRIPT
---------------------------------------------------------------------------------------------------------------------------------------------------------------------------------------------------------------------------------------------------SGLNISHFLYFLCAPTLCYQVSYPKTKKVRISYVLKKVFES-------------YVAPYCFFQTENKSYFEL----LTLYIQRILKFSFPAYCSWIIFFYFLFHTFLNLVSEILMFGDRHFYEDWWNCSDFSEYWRKWNLPVHNWLKTHIYKPTRKRGYSRTTASFIVFLISSLAHEVVMVTSLHSITFPYLFCGILIQAPLIIIDLGDK--VPKM--WRNVLFWAVVCVIGKPMICLIYFRRF-----------------
