# Supplementary material for: Transcriptomics provides a robust framework for the relationships of the major clades of cladobranch sea slugs (Mollusca, Gastropoda, Heterobranchia), but fails to resolve the position of the enigmatic genus Embletonia
Source: BMC Ecol Evol. 2021 Dec 28;21:226. doi: 10.1186/s12862-021-01944-0 (PMC8895541; doi:10.1186/s12862-021-01944-0)
Supplement: Supplementary file 6 — Additional file 6. Archive S4: Unmasked multiple sequence alignments on amino acid level including Doris kerguelenensis and Calmella cavolini prior to the removal of outliers. [file 12862_2021_1944_MOESM6_ESM.zip › Archive_S4/Alignments/EOG091F015Z.aa.fasta]

>EOG091F015Z|Biomphalaria_glabrata|BGLTMP007458
MSPQPGPTLRDHRHSLSGLGTANGAMSATSPVGKPPAHQIISAHKFILSIGSAVFDALFNGRLATSDSIIEIPDVEPAAFSALLRFLYTDDVQIGPETVMTTLYTAKKYAVPALERACVEFLKRNLSSDNAFMLLTQARLFDEPQLAALCLETIDKNTSEALAADGFTDIDLDTLCVVLERDTLGIRECKLFSAVCRWAEAECLRQNLIPPTSENQRRVLSKALRLIRFPLMTVEEFAMGSAQSGILEDREVVELFLYFTVNPKPSISFLDVPRCCLTGKEQVVSRFCQIESRWGYSGTSDRIRFM--------------------------------------------------------------------------------------------------------------------------------
>EOG091F015Z|Lottia_gigantea|LotgiG177172
MSDIHFK------------------------VGKEPNEEVIPAHKFVLCVGSAVFDALFNGGMASSENMIEIPDVEPSAFLALLRFLYSDEVQIGPETVMTTLYTAKKYAVPALERACVEFLKRNLSSDNAFLLLTQARLFDEPQLAALCLETIDKNTTEALVADGFTDIDIDTLCVVLERDSLGIRECKLFHAVCQWAKAECMKKNLTPSPE-NQRQVLDRSLRLIRFPLMTVEEFAMGAAQSGILEDREVVELFLYFTVNPKPNINFLDVPRCCLTGKEQVVSRFCQIESRWGYSGTSDRIRFMVNRRIFVVGFGLYGSIHGPTEYAVNIQIIHNDTGKVMGSNDTSFPCDGTTSTFRVMFKEPVEILPNTSYIACTTLKGPDSYYGSKGLRKVTHESVSSGKVTFQFTYAAGNNNGTSVEDGQIPEIIFYT
>EOG091F015Z|Lottia_gigantea|HW09_Doto_sp|TRANSCRIPT
MNDIQFR------------------------VG-KPPGQLMSAHKFVLSIGSAVFDALFNGHLATSERIIDIPDVEPAAFSALLMFLYTDEVQIGPETVMTTLYAAKKYAVPALERECVDFLKHNLSPDNAFMLLTQARLFDEPQLAALCLETIDKNTAEALNADGFTDIDLNTLCAVLERDSLGIRECRLFAAVCRWAEAECVRQDLPVSSP-NKRLVLSRALRLIRFPLMTVEEFAMGSAQSGILEDREVVELFLYFTVNPKPTTSFTDVPRCCLTGKEQVVSRFCQIESRWGYSGTSDRIRFLVNRRIFVVGFGLYGSIHGPTEYSVNIQIIHMDSSKVLGSSDPTFQCDGSTSTFRVMFKEPIEIMPNTSYIACATLKGPDSYYGSKGLRKVTHESVASGKVTFQFTYAAGNNNGTSVEDGQIPEIIFYT
>EOG091F015Z|Lottia_gigantea|HW16_Hancockia_cfuncinata|TRANSCRIPT
MSDIQFR------------------------VG-KPPGELVSAHKFVLSIGSAVFDALFNGRLATKDAIIDIPDVEPAAFSSLLMFLYTDEVQIGPETVMTTLYAAKKYAVPALERECVDFLKHNLSPDNAFMLLTQARLFDEPQLAALCLETIDKNTAEALNADGFTDIDLNTLCAVLERDTLGIRECRLFTSVCKWAEAECVRQDLPSTLSSNKRRVLSRALKLIRFPLMTVEEFAMGSAQSGILEDREVVELFLYFTVNPKPSTSFLDVPRCCLTGKEQVVSRFCQIESRWGYSGTSDRIRFLVNRRIFVVGFGLYGSIHGPTEYSVNVQIIHMDSSKVLGVNDPTFQCDGSTSTFRVMFKEPVEIMPNTSYIAC--------------------------------------------------------
>EOG091F015Z|Lottia_gigantea|JG17_Hancockia_uncinata|TRANSCRIPT
MSDIQFR------------------------VG-KPPGELVSAHKFVLSIGSAVFDALFNGRLATKDAIIDIPDVEPAAFSSLLMFLYTDEVQIGPETVMTTLYAAKKYAVPALERECVDFLKHNLSPDNAFMLLTQARLFDEPQLAALCLETIDKNTAEALNADGFTDIDLNTLCAVLERDTLGIRECRLFTSVCKWAEAECVRQDLPSTLSSNKRRVLSRALKLIRFPLMTVEEFAMGSAQSGILEDREVVELFLYFTVNPKPSTSFLDVPRCCLTGKEQVVSRFCQIESRWGYSGTSDRIRFLVNRRIFVVGFGLYGSIHGPTEYSVNVQIIHMDSSKVLGVNDPTFQCDGSTSTFRVMFKEPVEIMPNTSYIACATLKGPDSYYGSKGLRKVTHESVASGKVTFQFTYAAGNNNGTSVEDGQIPEIIFY-
>EOG091F015Z|Biomphalaria_glabrata|JG21_Limenandra_confusa|TRANSCRIPT
-------------------------------VG-KPPTQLVSAHKFVLSIGSAVFDALFNGRLATTETIIDIPDVEPAAFAALLKFLYTDEVQIGPETVMTTLYAAKKYAVPALERECVDFLKHNLSPDNAFMLLTQARLFDEPQLAALCLETIDKNTAEALSADGFTDIDLDTLCAVLER-----------------------------------------------------------SAQSGILEDREVVELFLFFTVNPKPSTSFLDVPRCCLTGKEQVVSRFCQIESRWGYSGTSDRIRFL--------------------------------------------------------------------------------------------------------------------------------
>EOG091F015Z|Lottia_gigantea|HW12_Facelina_rubrovittata|TRANSCRIPT
MSDIQFR------------------------VG-KPPTQLVSAHKFVLSIGSAVFDALFNGRLATTETIIDIPDVEPAAFSALLKFLYTDEVQIGPETVMTTLYAAKKYAVPALERECVDFLKHNLSPDNAFMLLTQARLFDEPQLAALCLETIDKNTAEALSADGFTDIDLDTLCAVLERDTLGIRECRLFTAICRWAEAECVRQNLSSSSSANKRQVLSRALQLIRFPLMTVEEFAMGSAQSGILEDREVVELFLFFTVNPKPSTSFLDIPRCCLTGKEQIVSRFCQIESRWGYSGTSDRIRFLVNRRIFVVGFGLYGSIHGPTEYSVNIQIIHMDSTKVLGSNDPTFQCDGSTSTFRVMFKEPVEILPNTSYIACATLKGPDSYYGSKGLRKVTHESVASGKVTFQFTYAAGNNNGTSVEDGQIPEIVFYT
>EOG091F015Z|Lottia_gigantea|JG27_Phidiana_lynceus|TRANSCRIPT
MSDIQFR------------------------VG-KPPTQLVSAHKFVLSIGSAVFDALFNGRLATSETIIDIPDVEPAAFSALLKFLYTDEVQIGPETVMTTLYAAKKYAVPALERECVDFLKHNLSPDNAFMLLTQARLFDEPQLAALCLETIDKNTAEALSADGFTDIDLDTLCAVLERDTLGIRECRLFTAVCRWAEAECVRQNLSPSSSVSKRQVLSRALQLIRFPLMTVEEFAMGSAQSGILEDREVVELFLFFTVNPKPSTSFLDVPRCCLTGKEQVVSRFCQIESRWGYSGTSDRIRFLVNRRIFVVGFGLYGSIHGPTEYSVNIQIIHMDSTKVLGSNDPTFQCDGSTSTFRVMFKEPVEILPNTSYIACATLKGPDSYYGSKGLRKVTHESVASGKVTFQFTYAAGNNNGTSVEDGQIPEIVFY-
>EOG091F015Z|Lottia_gigantea|JG25_Palisa_papillata|TRANSCRIPT
MSDIQFR------------------------VG-KPPTQLVSAHKFVLSIGSAVFDALFNGRLATSETIIVIPDVEPAAFSALLKFLYTDEVQIGPETVMTTLYAAKKYAVPALERECVDFLKHNLSPDNAFMLLTQARLFDEPQLAALCLETIDKNTAEALSADGFTDIDLDTLCAVLERDTLGIRECRLFTAVCRWAEAECVRQNLPSSSSASKRQVLSRALQLIRFPLMTVEEFAMGSAQSGILEDREVVELFLFFTVNPKPSTSFLDVPRCCLTGKEQVVSRFCQIESRWGYSGTSDRIRFLVNRRIFVVGFGLYGSIHGPTEYSVNIQIIHMDSTKVLGSNDPTFQCDGSTSTFRVMFKEPVEILPNTSYIACATLKGPDSYYGSKGLRKVTHESVASGKVTFQFTYAAGNNNGTSVEDGQIPEIVFY-
>EOG091F015Z|Biomphalaria_glabrata|JG03_Austraeolis_stearnsi|TRANSCRIPT
-------------------------------VG-KPPTQLVSAHKFVLSIGSAVFDALFNGRLATSETIIDIPDVEPAAFSALLKFLYTDEVQIGPETVMTTLYAAKKYAVPALERECVDFLKHNLSPDNAFMLLTQARLFDEPQLAALCLETIDKNTAEALSADGFTDIDLDTLCAVLERDTLGIRECRLFTAVCRWAEAECVRQNLPSSSSASKRQVLSRALQLIRFPLMTVEEFAMGSAQSGILEDREVVELFLFFTVNPKPSTSFLDVPRCCLTGKEQVVSRFCQIESRWGYSGTSDRIRFL--------------------------------------------------------------------------------------------------------------------------------
>EOG091F015Z|Lottia_gigantea|HW13_Favorinus_branchialis|TRANSCRIPT
MSDIQFR------------------------VG-KPPTELVSAHKFVLSIGSAVFDALFNGRLATAETVIDIPDVEPAAFSALLKFLYTDEVQIGPETVMTTLYAAKKYAVPALERECVDFLKHNLSPDNAFMLLTQARLFDEPQLAALCLETIDKNTAEALSADGFTDVDLDTLCAVLERDTLGIRECRLFTSVCRWAEAECVRHSLSPSSSANKRQVLSRALHLIRFPLMTVEEFAMGSAQSGILEDREVVELFLFFTVNPKPSTSFLDVPRCCLTGKEQVVSRFCQIESRWGYSGTSDRIRFLVNRRIFVVGFGLYGSIHGPTEYSVNIQIIHMDSTKVLGSNDPTFQCDGSTSTFRVMFKEPVEVLPNTSYIACATLKGPDSYYGSKGLRKVTHESVASGKVTFQFAYAAGNNNGTSVEDGQIPEIVFY-
>EOG091F015Z|Lottia_gigantea|JG15_Favorinus_auritulus|TRANSCRIPT
MSDIQFR------------------------VG-KPPTELVSAHKFVLSIGSAVFDALFNGRLATAETVIDIPDVEPAAFSALLKFLYTDEVQIGPETVMTTLYAAKKYAVPALERECVDFLKHNLSPDNAFMLLTQARLFDEPQLAALCLETIDKNTAEALSADGFTDIDLDTLCAVLERDTLGIRECRLFTSVCRWAEAECVRHSLSPSSSANKRQVLSRALHLIRFPLMTVEEFAMGSAQSGILEDREVVELFLFFTVNPKPSTSFLDVPRCCLTGKEQVVSRFCQIESRWGYSGTSDRIRFLVNRRIFVVGFGLYGSIHGPTEYSVNIQIIHMDSTKVLGSNDPTFQCDGSTSTFRVMFKEPVEVLPNTSYIACATLKGPDSYYGSKGLRKVTHESVASGKVTFQFAYAAGNNNGTSVEDGQIPEIVFY-
>EOG091F015Z|Lottia_gigantea|HW02_Berghia_verrucicornis|TRANSCRIPT
----------------------------------------------------------------------------------------------------------------------------------------------------------------ALSADGFTDIDLDSLCAVLERDTLGIRECRLFTAVCRWAEAECLRRNLSISSSANKRQVLSRALQLIRFPLMTVEEFAMGSAQSGILEDREVVELFLFFTVNPKPSTSFLDVPRCCLTGKEQVVSRFCQIESRWGYSGTSDRIRFLVNRRIFVVGFGLYGSIHGPTEYSVNIQIIHMDSTKVLGSNDPTFQCDGSTSTFRVMFKEPVEILPNTSYIACATLKGPDSYYGSKGLRKVTHESVASGKVTFQFTYAAGNNNGTSVEDGQIPEIVFY-
>EOG091F015Z|Lottia_gigantea|JG04_Berghia_stephanieae|TRANSCRIPT
--------------------------------------------------------------------------------------------------------------------------------------------------------------------------DLDTLCAVLERDTLGIRECRLFTAVCRWAEAECLRQNLSISSSANKRQVLSRALQLIRFPLMTVEEFAMGSAQSGILEDREVVELFLFFTVNPKPSTSFLDVPRCCLTGKEQVVSRFCQIESRWGYSGTSDRIRFLVNRRIFVVGFGLYGSIHGPTEYSVNIQIIHMDSTKVLGSNDPTFQCDGSTSTFRVMFKEPVEILPNTSYIACATLKGPDSYYGSKGLRKVTHESVASGKVTFQFTYAAGNNNGTSVEDGQIPEIVFY-
>EOG091F015Z|Lottia_gigantea|HW20_Spurilla_neapolitana|TRANSCRIPT
MSDIQFR------------------------VG-KPPTQLVPAHKFVLSIGSAVFDALFNGRLATTDTVIDIPDVEPAAFSALLKFLYTDEVHIGPETVMTTLYAAKKYAVPALERECVDFLKHNLSPDNAFMLLTQARLFDEPQLAALCLETIDKNTAEALSADGFTDIDLDTLCAVLERDTLGIRECRLFTAVCKWAEAECVRQNLSISSSANKRQVLSRALQLIRFPLMTVEEFAMGSAQSGILEDREVVELFLFFTVNPKPSTSFMDVPRCCLTGKEQVVSRFCQIESRWGYSGTSDRIRFLVNRRIFVVGFGLYGSIHGPTEYSVNIQIIHMDSTKVLGSNDPTFQCDGSTSTFRVMFKEPVEILPNTSYIACATLKGPDSYYGSKGLRKVTHESVASGKVTFQFTYAAGNNNGTSVEDGQIPEIVFYT
>EOG091F015Z|Lottia_gigantea|JG16_Flabellina_iodinea|TRANSCRIPT
-------------------------------------------------------------------------------------------------------------------------------------------------------------------------------------------------------------------------------------------EFAMGSAQSGILEDREVVELFLFFTVNPKPTTSFLDVPRCCLTGKEQVVSRFCQIESRWGYSGTSDRIRFLVNRRIFVVGFGLYGSIHGPTEYSVNIQIIHMDSTKVLGSNDPTFQCDGSTSTFRVMFKEPVEILPNTSYIACATLKGPDSYYGSKGLRKVTHESVASGKVTFQFTYAAGNNNGTSVEDGQIPEIVFYT
>EOG091F015Z|Lottia_gigantea|HW05_Caloria_elegans|TRANSCRIPT
MSDIQFR------------------------VG-KPPTQLVSAHKFVLSIGSAVFDALFNGRLATSETIIDIPDVEPAAFSALLKFLYTDEVVIGPETVMTTLYAAKKYAVPALERECVDFLKHNLSPDNAFMLLTQARLFDEPQLAALCLETIDKNTAEALSADGFTDIDLDTLCAVLERDTLGIRECRLFTSVCRWAEAECVRQNLSPSSSASKRQVLSRALQLIRFPLMTVEEFAMGSAQSGILEDREVVELFLFFTVNPKPSTSFLDVPRCCLTGKEQVVSRFCQIESRWGYSGTSDRIRFLVNRRIFVVGFGLYGSIHGPTEYSVNIQIIHMDSTKVLGSSDPTFQCDGSTSTFRVMFKEPVEILPNTSYIACATLKGPDSYYGSKGLRKVTHESVASGKVTFQFTYAAGNNNGTSVEDGQIPEIVFYT
>EOG091F015Z|Lottia_gigantea|JG18_Hermissenda_opalescens|TRANSCRIPT
-----------------------------------------------------------------------------------------------------------------------------------------------------------------------------------------------------------------------------------------------------------------------------------------------------------------------FVVGFGLYGSIHGPTEYSVNIQIIHMDSTKVLGSSDPTFQCDGSTSTFRVMFKEPVEILPNTSYIACATLKGPDSYYGSKGLRKVTHESVASGKVTFQFTYAAGNNNGTSVEDG---------
>EOG091F015Z|Lottia_gigantea|JG24_Noumeaella_rubrofasciata|TRANSCRIPT
MSDIQFR------------------------VG-KPPTQLIPAHKFVLSIGSAVFDALFNGRLATTETIIDIPDVEPAAFSALLKFLYTDEVQIGPETVMTTLYAAKKYAVPALERECVDFLKHNLSPDNAFMLLTQARLFDEPQLAALCLETIDKNTAEALSADGFTDIDLDTLCAVLERDTLGIRECRLFTAVCRWAEAECIRQDLSPSSSTHKRQVLSRALQLIRFPLMTVEEFAMGSAQSGILEDREVVELFLFFTVNPKPSTSFLDVPRCCLTGKEQVVSRFCQIESRWGYSGTSDRIRFLVNRRIFVVGFGLYGSIHGPTEYSVNIQIIHMDSTKVLGSSDPTFQCDGSTSTFRVMFKEPVEILPNTSYIACATLKGPDSYYGSKGLRKVTHESVASGKVTFQFTYAAGNNNGTSVEDGQIPEIVFY-
>EOG091F015Z|Lottia_gigantea|NC05_Hermissenda_crassicornis|TRANSCRIPT
MSDIQFR------------------------VG-KPPTELVSAHKFVLSIGSAVFDALFNGRLATTEAIIDIPDVEPAAFSALLKFLYTDEVHIGPETVMTTLYAAKKYAVPALERECVDFLKHNLSPDNAFMLLTQARLFDEPQLAALCLETIDKNTAEALSADGFTDIDLDTLCAVLERDTLGIRECRLFTAVCRWAEAECVRQSISPSTSANKRQVLSRSLQLIRFPLMTVEEFAMGSAQSGILEDREVVELFLFFTVNPKPSTSFLDVPRCCLTGKEQVVSRFCQIESRWGYSGTSDRIRFLVNRRIFVVGFGLYGSIHGPTEYSVNIQIIHMDSTKVLGSSDPTFQCDGSTSTFRVMFKEPVEILPNTSYIACATLKGPDSYYGSKGLRKVTHESVASGKVTFQFTYAAGNNNGTSVEDGQIPEIVFY-
>EOG091F015Z|Lottia_gigantea|HW17_Hermissenda_crassicornis|TRANSCRIPT
----------------------------------------------------------------------------------------------------------------------------NLSPDNAFMLLTQARLFDEPQLAALCLETIDKNTAEALSADGFTDIDLDTLCAVLERDTLGIRECRLFTAVCRWAEAECVRQSISPSTSANKRQVLSRSLQLIRFPLMTVEEFAMGSAQSGILEDREVVELFLFFTVNPKPSTSFLDVPRCCLTGKEQVVSRFCQIESRWGYSGTSDRIRFLVNRRIFVVGFGLYGSIHGPTEYSVNIQIIHMDSTKVLGSNDPTFQCDGSTSTFRVMFKEPVEILPNTSYIACATLKGPDSYYGSKGLRKVTHESVASGKVTFQFTYAAGNNNGTSVEDGQIPEIVFY-
>EOG091F015Z|Lottia_gigantea|JG12_Dondice_parguerensis|TRANSCRIPT
-------------------------------------------------------------------------------------------------------------------------------------------------------------------------------------------------------------------SSANKRQVLGRALQLIRFPLMTVEEFAMGSAQSGILEDREVVELFLFFTVNPKPSTSFLDVPRCCLTGKEQIVSRFCQIESRWGYSGTSDRIRFLVNRRIFVVGFGLYGSIHGPTEYSVNIQIIHMDSTKVLGSNDPTFQCDGSTSTFRVMFKEPVEILPNTSYIACATLKGPDSYYGSKGLRKVTHES----------------------------------
>EOG091F015Z|Lottia_gigantea|HW10_Embletonia_pulchra|TRANSCRIPT
MSDIQFR------------------------VG-KPPTQLVHAHKFVLSIGSAVFDALFNGRLATTDAVIDIPDVEPAAFSALLKFLYTDEVQIGPETVMTTLYAAKKYAVPALEHECVDFLKHNLSPDNAFMLLTQARLFDEPQLAALCLETIDKNTAEALSADGFTDIDLDTLCAVLERDTLGIRECRLFTAVCKWAEAECLRRNLVPSSCAHKRQVLSKALRLIRFPLMTVEEFAMGSAQSGILEDREVVELFLFFTVNPKPSTSFLDIPRCCLTGKEQVVSRFCQIESRWGYSGTSDRIRFLVNRRIFVVGFGLYGSIHGPTEYSVNIQIIHMDSTKVLGSNDPTFQCDGSTSTFRVMFKEPVEILPNTSYIACATLKGPDSYYGSKGLRKVTHESVASGKVTFQFTYAAGNNNGTSVEDGQIPEIVFY-
>EOG091F015Z|Lottia_gigantea|JG10_Dirona_picta|TRANSCRIPT
--DVQFR------------------------VG-KPPTQMISAHKFVLSIGSAVFDALFNGRLATTDTIIDIPDVEPAAFSALLKFLYTDEVQIGPETVMTTLYAAKKYAVPALERECVDFLKHNLSPDNAFMLLTQARLFDEPQLAALCLETIDKNTAESLSADGFTDIDLDTLCAVLERDTLGIRECRLFAAVCKWAEAECVRQHLSPSTNAHKRQVLSRALQLIRFPLMTVEEFAMGSAQSGILEDREVVELFLFFTVNPKPSTSFLDVPRCCLTGKEQVVSRFCQIESRWGYSGTSDRIRFLVNRRIFVVGFGLYGSIHGPTEYSVNIQIIHMDSTKVLGSNDPIFQCDGSTSTFRVMFKEPVEILPNTSYIACATLKGPDSYYGSKGLRKVTHESVASGKVTFQFTYAAGNNNGTSVEDGQIPEIIFY-
>EOG091F015Z|Lottia_gigantea|HW21_Tritonia_manicata|TRANSCRIPT
MSDIQFR------------------------VG-KPPTQMISAHKFVLAIGSAVFDALFNGRLATTETIIDIPDVEPAAFSALLMFLYTDEVQIGPETVMTTLYAAKKYAVPELERECVDFLKHNLSPDNAFMLLTQARLFDEPQLAALCLETIDKNTAEALTADGFTDIDLDTLCAVLERDTLGIRECRLFAAVCKWAEAECLRQNLTPSSSTHKRQVLSRALRLIRFPLMTVEEFALGSAQSGILEDREVVELFLFFTLNPKPSTSFLDVPRCCLTGKEQVVSRFCQIESRWGYSGTSDRIRFLVNRRIFVVGFGLYGSIHGPTEYSVNVQIIHMDSTKVLGSNDPTFQCDGSTSTFRVMFKEPVEILPNTSYIACATLKGPDSYYGSKGLRKVTHESVASGKVTFQFTYAAGNNNGTSVEDGQIPEIIFY-
>EOG091F015Z|Lottia_gigantea|JG30_Tritonia_festiva|TRANSCRIPT
MSDIQFR------------------------VG-KPPTQMISAHKFVLAIGSAVFDALFNGRLATTDTIIDIPDVEPAAFSALLMFLYTDEVQIGPETVMTTLYAAKKYAVPELERECVDFLKHNLSPDNAFMLLTQARLFDEPQLAALCLETIDKNTAEALTADGFTDIDLDTLCAVLERDTLGIRECRLFAAVCKWAEAECIRQNLTPSSSVHKRQVLSRALRLIRFPLMTVEEFALGSAQSGILEDREVVELFLFFTLNPKPSTSFLDVPRCCLTGKEQVVSRFCQIESRWGYSGTSDRIRFLVNRRIFVVGFGLYGSIHGPTEYSVNVQIIHMDSTKVLGSNDPTFQCDGSTSTFRVMFKEPVEILPNTSYIACATLKGPDSYYGSKGLRKVTHESVASGKVTFQFTYAAGNNNGTSVEDGQIPEIIFYT
>EOG091F015Z|Lottia_gigantea|NC07_Tritonia_diomedea|TRANSCRIPT
MSDIQFR------------------------VG-KPPTQMISAHKFVLAIGSAVFDALFNGRLATTDTIIDIPDVEPAAFSALLMFLYTDEVQIGPETVMTTLYAAKKYAVPELERECVDFLKHNLSPDNAFMLLTQARLFDEPQLAALCLETIDKNTAEALTADGFTDIDLDTLCAVLERDTLGIRECRLFAAVCKWAEAECIRQNLTPSSSVHKRQVLSRALRLIRFPLMTVEEFALGSAQSGILEDREVVELFLFFTLNPKPSTSFLDVPRCCLTGKEQVVSRFCQIESRWGYSGTSDRIRFLVNRRIFVVGFGLYGSIHGPTEYSVNVQIIHMDSTKVLGSNDPTFQCDGSTSTFRVMFKEPVEILPNTSYIACATLKGPDSYYGSKGLRKVTHESVASGKVTFQFTYAAGNNNGTSVEDGQIPEIIFY-
>EOG091F015Z|Lottia_gigantea|NC08_Tritonia_hamnerorum|TRANSCRIPT
MSDIQFR------------------------VG-KPPTQVISAHKFVLAIGSAVFDALFNGHLATTDTIIDIPDVEPAAFSALLMFLYTDEVQIGPETVMTTLYAAKKYAVPELERECVDFLKHNLSPDNAFMLLTQARLFDEPQLAALCLETIDKNTAEALTADGFTDIDLDTLCAVLERDTLGIRECRLFAAVCKWAEAECIRQNLTPTSSAHKRQVLSRALRLIRFPLMTVEEFALGSAQSGILEDREVVELFLFFTLNPKPSTSFMDVPRCCLTGKEQVVSRFCQIESRWGYSGTSDRIRFLVNRRIFVVGFGLYGSIHGPTEYSVNVQIIHMDSTKVLGSNDPTFQCDGSTSTFRVMFKEPVEILPNTSYIACATLKGPDSYYGSKGLRKVTHESVASGKVTFQFTYAAGNNNGTSVEDGQIPEIIFY-
>EOG091F015Z|Lottia_gigantea|NC01_Armina_californica|TRANSCRIPT
MSDIQFR------------------------VG-KPPTQMISAHKFVLSIGSAVFDALFNGQLATKDTIIDIPDVEPAAFSALLMFLYTDEVQIGPETVMTTLYAAKKYAVPALERECVDFLKHNLSPDNAFMLLTQARLFDEPQLAALCLETIDKNTAEALTADGFTDIDLDTLCAVLERDTLGIRECRLFSAVCKWADAECSRQNLTSSSA-HKRQVLSRALRLIRFPLMTVEEFAVGSAQSGILEDREVVELFLFFTLNPKPSTSFLDVPRCCLTGKEQVVSRFCQIESRWGYSGTSDRIRFLVNRRIFVVGFGLYGSIHGPTEYSVNIQIIHMDSTKVLGTNDPTFQCDGSTSTFRVMFKEPVEILPNTSYIACATLKGPDSYYGSKGLRKVTHESVASGKVTFQFTYAAGNNNGTSVEDGQIPEIIFY-
>EOG091F015Z|Lottia_gigantea|HW01_Armina_tigrina|TRANSCRIPT
MSDIQFR------------------------VG-KPPAQMISAHKFVLSIGSAVFDALFNGQLATKDAIIDIPDVEPAAFSALLMFLYTDEVQIGPETVMTTLYAAKKYAVPALERECVDFLKHNLSPDNAFMLLTQARLFDEPQLAALCLETIDKNTAEALTADGFTDIDLDTLCAVLERDTLGIRECRLFSAVCKWADAECIRQNLTPSSA-HKRQVLSRALRLIRFPLMTVEEFAVGSAQSGILEDREVVELFLFFTLNPKPSTSFLDVPRCCLTGKEQVVSRFCQIESRWGYSGTSDRIRFLVNRRIFVVGFGLYGSIHGPTEYSVNIQIIHMDSTKVLGTNDPTFQCDGSTSTFRVMFKEPVEILPNTSYIACATLKGPDSYYGSKGLRKVTHESVASGKVTFQFTYAAGNNNGTSVEDGQIPEIIFY-
>EOG091F015Z|Lottia_gigantea|JG28_Scyllaea_fulva|TRANSCRIPT
MSDIQFR------------------------VG-KPPAQLMSAHKFVLSIGSAVFDALFNGRLATRETIIDIPDVEPAAFSALLMFLYTDDVQIGPETVMTTLYAAKKYAVPELERECVDFLKHNLSPDNAFMLLTQARLFDEPQLAALCLETIDKNTAEALNADGFTDIDLDTLCAVLERDTLGIRECRLFAAVCKWAEAECVRQNLLPTSCANKRQVLSRALRLIRFPLMTVEEFAMGAAQSGILEDREVVELFLFFTVNPKPSTSFLDVPRCCLTGKEQVVSRFCQIESRWGYSGTSDRIRFLVNRRIFVVGFGLYGSIHGPTEYSVNMQIIHMDSTKVLGSNDPTFQCDGSTSTFRVMFKEPIEILPNTSYIACATLKGPDSYYGSKGLRKVTHESVASGKVTFQFTYAAGNNNGTSVEDGQIPEIIFYT
>EOG091F015Z|Lottia_gigantea|JG14_Eubranchus_rustyus|TRANSCRIPT
MSDIQFR------------------------VG-KPPAQLVSAHKFVLSIGSAVFDALFNGRLATTDTIIDIPDVEPAAFSALLKFIYTDEVQIGPETVMTTLYAAKKYAVPALERECVDFLKHNLSPDNAFMLLTQARLFDEPQLAALCLETIDKNTAEALFADGFTDIDLDTLCAVLERDTLGIRECRLFTAVCKWAEAECIRQNLSLTSV-HKRQVLSKALQLIRFPLMTVEEFAMGSAQSGILEDREVVELFLFFTVNPKPSTSFVDVPRCCLTGKEQVVSRFCQIECRWGYSGTSDRIRFLVNQRIFVVGFGLYGSIHGPTEYTVNIQIIHMDSTKVLGSNDPTFQCDGSTSTFRVMFKEPVEIMPNTSYIACATLKGPDSYYGSKGLRKVTHESVASGKVTFQFTYAAGNNNGTSVEDGQIPEIVFY-
>EOG091F015Z|Lottia_gigantea|NC04_Fiona_pinnata|TRANSCRIPT
MSDIQFR------------------------VG-KPPAQLVNAHKFVLSVGSAVFDALFNGRLATTETVIDIPDVEPAAFTHLMMFLYTDEVQIGPETVMTTLYAAKKYAVPALEKECVDFLKHNLSPDNAFMLLTQARLFDEPQLAALCLETIDKNTAEALSAEGFIDIDLDTLCAVLERDTLGIRECRLFTAVCRWAEAECNRQNLQPSSS-HKRQVLSKALHLIRFPLMTVEEFAMGSAQSGILEDREVVELFLFFTVNPKPSTSFLDIPRCCLTGKEQVVSRFCQIESRWGYSGTSDRIRFLVNRRIFVVGFGLYGSIHGPTEYAVNIQIIHMDSTKVLGSNDPTFQCDGSTSTFRVMFKEPVEILPNTSYIACATLKGPDSYYGSKGLRKVTHESVASGKVTFQFTYSAGNNNGTSVEDGQIPEIVFYT
>EOG091F015Z|Lottia_gigantea|JG08_Dendronotus_venustus|TRANSCRIPT
MSDVQFR------------------------VG-KPPAQLISAHKFVLSIGSAVFDALFNGRLATKDTTIDIPDVEPAAFSALLMFLYTDDVQIGPETVMTTLYAAKKYAVPALERECVDFLKHNLSPDNAFMLLTQARLFDEPQLAALCLETIDKNTAEALNADGFTDIDLDTMCAVLERDTLGIRECRLYAAICKWAEAECIRQCLLPSSSANKRQVLSKALHLIRFPLMTVEEFAMGAAQSGILEDREVVELFLFFTVNPKPATSFLDVPRCCLTGKEQVVSRFCQIESRWGYSGTSDRIRFLVNRRIFVVGFGLYGSIHGPTEYSVNMQIIHMDSTKVLGSNDPTFQCDGSTSTFRVMFKEPIEILPNTSYIACATLKGPDSYYGSKGLRKVTHESVASGKVTFQFTYAAGNNNGTSVEDGQIPEIIFY-
>EOG091F015Z|Lottia_gigantea|JG23_Melibe_leonina|TRANSCRIPT
MSDVQFR------------------------VG-KPPTELISAHKFVLSIGSAVFDALFNGRLATKDTIIDIPDVEPAAFSALLMFMYTDEVQIGPETVMTTLYAAKKYAVPALEQECVDFLKHNLSPDNAFMLLTQARLFDEPQLAALCLETIDKNTAEALNADGFTDVDLDTLCAVLERDTLGIRECRLFAAVCKWAEAECMRQNLLPSSCSNKRQVLSRALRLIRFPLMTVEEFAMGAAQSGILEDREVVELFLFFTVNPKPSTSFLDVPRCCLTGKEQVVSRFCQIESRWGYSGTSDRIRFLVNRRIFVVGFGLYGSIHGPTEYSVNMQIIHMDSTKVLGSNDPTFQCDGSTSTFRVMFKDPIEILPNTSYIACATLKGPDSYYGSKGLRKVTHESVASGKVTFQFTYAAGNNNGTSVEDGQIPEIIFY-
>EOG091F015Z|Lottia_gigantea|HW15_Flabellina_babai|TRANSCRIPT
MSDVQFR------------------------VG-KSPTQVIPAHKFVLSIGSAVFDALFNGRLATKETTIDIPDVDPAAFSALLKFLYTDEVQIGPETVMTTLYAAKKYAVPALECECVDFLKHNLSPDNAFMLLTQARLFDEPQLAALCLETIDKNTAEALTADGFTDIDLDTLCAVLERDTLGIRECRLFTAVCRWAEAECVRQNLVSSSSVNKRQVLSRALQLIRFPLMTVEEFAMGSAQSGILEDREVVELFLFFTVNPKPSTSFLDVPRCCLTGKEQVVSRFCQIESRWGYSGTSDRIRFLVNRRIFVVGFGLYGSIHGPTEYSVNIQIIHMDSTKVLGCNDPTFQCDGSTSTFRVMFKEPVEILPNTSYIACATLKGPDSYYGSKGLRKVTHESVASGKVTFQFTYAAGNNNGTSVEDGQIPEIVFY-
>EOG091F015Z|Lottia_gigantea|JG06_Catriona_columbiana|TRANSCRIPT
-----------------------------------------------------------------------------------------------------TLYAAKKYAVPALERECVDFLKHNLNPDNAFMLLSQARLFDEPQLAALCLETIDKNTAEALSADGFTDIDLDTLCAVLERDTLGIRECRLFTSVCRWAEAECVRQDIQPTSV-HKRKVLSRALHLIRFPLMTVEEFAMGSAQSGILEDREVVELFLFFTVNPKPRTSFLDIPRCCLTGKEQVVSRFCQIESRWGYSGTSDRIRFLVNRRIFVVGFGLYGSIHGPTEYAVNIQIIHMDSTKVLSSNDPTFQCDGSTSTFRVMFKEPVEILPNTSYIACATLKG---------------------------------------------------
>EOG091F015Z|Lottia_gigantea|JG07_Cuthona_albocrusta|TRANSCRIPT
---------------------------------------LVNAHKFVLSVGSAVFDALFNGRLATADTVIDIPDVEPAAFAHLMNFLYTDEVQIGPETVMTTLYAAKKYAVPALERECVDFLKHNLNPDNAFMLLTQARLFDEPQLAALCLETIDKNTAEALSADGFTDIDIDTLCAVLERDTLGIRECRLFTAVCRWAEAECVRQDIQPSSV-NKRQVLSRALHLIRFPLMTVEEFAMGSAQSGILEDREVVELFLFFTVNPKPSTSFLDIPRCCLTGKEQIVSRFCQIESRWGYSGTSDRIRFLVNRRIFVVGFGLYGSIHGPTEYAVNIQIIHMDSTKVLGSNDPTFQCDGSTSTFRVMFKEPVEILPNTSYIACATLKGPDSYYGSKGLRKVTHESVASGKVTFQFTYSAGNNNGTSVEDGQIPEIVFY-
>EOG091F015Z|Lottia_gigantea|JG20_Learchis_evelinae|TRANSCRIPT
----------------------------------------------------------------------------------------------------------------------------------------------------------------------FTDIDLDTLCAVLERDTLGIRECRLFTAVCRWAEAECVRQDLSPS---------------------------MGSAQSGILEDREVVELFLFFTVNPKPSTSFMDVPRCCLTGKEQVVSRFCQIESRWGYSGTSDRIRFLVNRRIFVVGFGLYGSIHGPTEYSVNIQ-----------------------------------------------------------------------------------------------------
>EOG091F015Z|Lottia_gigantea|JG22_Lomanotus_vermiformis|TRANSCRIPT
MSDIQFR------------------------VGKSPGQQLISAHKFVLAIGSAVFDALFNGRLATTDTVIDIPDVEPAAFSSLLTFLYTDDVQIGPETVMTTLYAAKKYAVPALERECVDFLKHNLSPDNAFMLLTQARLFDEPQLAVLCLETIDKNTAEALNADGFTDIDLDTLCAVLERDTLGIRECRLFAAVCRWAEAECIRQSLIPSSP-NKRQVLSRALRLIRFPLMTVEEFAMGSAQSGILEDREVVELFLFFTVNPKPSTRFLDVPRCCLTGKEQVVSRFCQIESRWGYSGTSDRIRFLVNRRIFVVGFGLYGSIHGPTEYSVNVQIIHMDSTKVLGSNDPTFQCDGSTSTFRVMFKEPIEILPNTSYIACATLKGPDSYYGSKGLRKVTHESVASGKVTFQFAYAAGNNNGTSVEDGQIPEIVFY-
>EOG091F015Z|Lottia_gigantea|JG26_Phestilla_sp|TRANSCRIPT
MSDIQFR------------------------VG-KPPAQLVNAHKFVLSVGSAVFDALFNGRLATTETVIDIPDVEPAAFAHLMKFLYTDEVQIGPETVMTTLYAAKKYAVPALERECVEFLKHNLNPDNAFMLLTQARLFDEPQLAALCLETIDKNTAEALSADGFTDIDLNTLCAVLERDTLGIRECRLFTAVCKWAEAECLRQNLQPTSA-YKRQVLSRALHLIRFPLMTVEEFAIGSAQSGILEDREVVELFLFFTVNPKPSTSFLDIPRCCLTGKEQVVSRFCQIESRWGYSGTSDRIRFLVNRRIFVVGFGLYGSIHGPTEYAVNIQIIHMDSTKVLSSNDPTFQCDGSTSTFRVMFKEPVEILPNTSYIACATLKGPDSYYGSKGLRKVTHESVASGKVTFQFTYSAGNNNGTSVEDGQIPEIVFYT
>EOG091F015Z|Lottia_gigantea|HW14_Flabellina_affinis|TRANSCRIPT
-----------------------------------------------------------------------------------------------------TLYAAKKYAVPALERECVDFLKHNLSSDNAFMLLTQARLFDEPQLAALCLETIDKNTAEALSADGFTDIDLDTLCAVLERDTLGILECRLFTSVCRWAEAECVRKNLSPSSSANKRQVLSRALQLIRFPLMTVEEFAMGSAQSGILEDREVVELFLFFTVNPKPSTSFLDVPRCCLTGKEQVVSRFCQIESRWGYSGTSDRIRFLVNRRIFVVGFGLYGSI----------------------------------------------------------------------------------------------------------------
>EOG091F015Z|Lottia_gigantea|JG05_Bornella_anguilla|TRANSCRIPT
----------------------------------KPPGELISAHKFVLSIGSAVFDALFNGRLATKETIIDIPDVEPAAFSALLMFLYTDDVQIGPETVMTTLYAAKKYAVPELERECVDFLKHNLSPDNAFMLLTQARLFDEPQLAALCLETIDKNTAEALNADGFTDIDLNTLCAVLERDTLGIRECHLFAAVCRWAEAECLRQNLSPSSSANKRQVLSRALRLIRFPLMTVEEFAMGSAQSGILEDREVVELFLYFTVNPKPSTSFLDVPRCCLTGKEQVVSRFCQIESRWGYSGTSDRIRFLVNRRIFVVGFGLYGSIHGPTEYSVSIQIIHMDSSKILGSNDPTFQCDGSTSTFRVMFKEPIEILPNTSYIACATLKGPDSYYGSKGLRKVTHESVASGKVTFQFTYAAGNNNGTSVEDGQIPEIIFY-
>EOG091F015Z|Lottia_gigantea|JG32_Unidentia_angelvaldesi|TRANSCRIPT
MSDIQFK------------------------VG-KPPTQLMSAHKFVLSIGSAVFDALFNGRLATKENIIDIPDVEPAAFSALLKFLYTDDVQIGPETVMTTLYAAKKYAVPEMERECVDFLKHNLSPDNAFMLLTQARLFDEPQLAALCLETIDKNTAEALSADGFTDIDLDTLCAVLERDTLGIRECRLFTAVCKWAEAECSRQNISASSS-NKRQVLARALQLIRFPLMTVEEFAMGSAQSGILQDREVVELFLFFTVNPKPSTSFLDVPRCCLTGKEQVVSRFCQIESRWGYSGTSDRIRFLVNRRIFVVGFGLYGSIHGPTEYSVNIQIIHVDSTKVLGSNDPTFQCDGSTSTFRVMFKEPVEILPNTIYIACATLKGPDSYYGSKGLRKVTHESVASGKVTFQFTYAAGNNNGTSVEDGQIPEIVFY-
>EOG091F015Z|Lottia_gigantea|HW18_Janolus_cristatus|TRANSCRIPT
MSDVQFR------------------------VG-KSPMQVISAHKFVLAIGSAVFDALFNGRLATRETVIDIPDVEPAAFSALLKFLYTDEVQIGPETVMTTLYAAKKYAVPALERECVDFLKHNLSPDNAFMLLTQARLFDEAQLAALCLETIDKNTAEALAADGFTDIDLDTLCAVLERDTLGIRECRLFTAVCKWAEAECVRQNLPPTSSTNKRKVLSRALQLIRFPLMTVEEFAMGSAQSGILVDREVVELFLFFTVNPKPSTSFLDVPRCCLTGKEQVVSRFCQIESRWGYSGTSDRIRFLVNRHIFVVGFGLYGSIHGPTEYSVNIQIIHMDSTKVLGCNDPTFQCDGTTSTFRVMFKEPVEILPNTSYIACATLKGPDSYYGSKGLRKVTHESVASGKVTFQFTYASGNNNGTSVEDGQIPEIIFY-
>EOG091F015Z|Biomphalaria_glabrata|JG19_Janolus_barbarensis|TRANSCRIPT
--------------------------------------------------------------------------------------------------------------------------------------------------------------------------------------------CRLFTAVCKWAEAECVRQNLSPSSSANKRKVLSRALQLIRFPLMTVEEFAMGSAQSGILEDREVVELFLFFTVNPKPSTGFLDVPRCCLTGKEQVVSRFSQIESRWGYSGTSDRIRF---------------------------------------------------------------------------------------------------------------------------------
>EOG091F015Z|Lottia_gigantea|HW11_Eubranchus_exiguus|TRANSCRIPT
MSDIQFK------------------------VGKPPGQQLVNAHKFVLSVGSAVFDALFNGRLATSDTVIDIPDVEPAAFNALLKFLYTDEVLIGPETVMTTLYAAKKYAVPALERECVEFLKHNLSPDNAFMLLTQARLFDEPQLAALCLETIDKNTAEALFADGFTDIDLDTLCAVLERDTLGIRECRLFTAVCRWAEAECIRNNLSTTCV-NKRQVLSKALRLIRFPLMTVEEFAMGSAQSGILEDREVVELFLFFTVNPKPSTSFVDVPRCCLTGKEQVVSRFCQIECRWGYSGTSDRIRFLVNQRIFVVGFGLYGSIHGPTEYSVNIQIIHMDSTKVLGSNDPTFQCDGSTSTFRVMFKEPIEILPNTSYIACATLKGPDSYYGSKGLRKVTHESAASGKVTFQFTYAAGNNNGTSVEDGQIPEIVFYT
>EOG091F015Z|Lottia_gigantea|NC02_Bathydoris_clavigera|TRANSCRIPT
MTDIQFK------------------------VGKPPSQQLVSAHKFVLSIGSAVFDALFNGRLATSENVIDIPDVEPAAFSALLRFLYTDEVQIGPETVMTTLYAAKKYAVPALERACVEFLKRNLSPDNAFMLLTQARLFDEPQLAALCLETIDKNTTEALTADGFTDIDLDTLCVVLERDTLGIRECRLFSAVCRWAEAECIRQNLIPPTSENKRRVLSRALRLIRFPLMTVEEFAMGSAQSGILEDREIVELFLYFTVNPKPVISFLDVPRCCLTGKEQVVSRFCHIESRWGYSGTSDRIRFMVNRRIFVVGFGLYGSIHGPTEYAVNIQIIHMDSTKVMGCNDPTFQCDGSTSTFRVMFKEPVEILPNTSYIACATLKGPDSYYGSKGLRKVTHESVSSGKVTFQFTYAAGNNNGTSVEDGQIPEIIFY-
>EOG091F015Z|Lottia_gigantea|NC06_Pleurobranchaea_californica|TRANSCRIPT
MTDVQFK------------------------VGKPPSMQMISAHKFVLSIGSAVFDALFNGRLATTENVIEIPDVEPAAFSALLRFLYTDEVQIGPETVMTTLYAAKKYAVPALERACVEFLKRNLSPDNAFMLLTQARLFDEPQLSALCLETIDKNTTEALAADGFTDIDLDTLCVVLERDTLGIRECRLFSAVCRWAEAECYRQNLIPPTSENQRKVLSRALRLIRFPLMTVEEFAMGSAQSGILEDREVVELFLYFTVNPKPSISFLDVPRCCLTGKEQVVSRFCQIESRWGYSGTSDRIRFMVNRRIFVVGFGLYGSIHGPTEYAVNIQIIHMDSTKVMGSNDPTFQCDGSTSTFRVMFKEPVEILPNTSYIACATLKGPDSYYGSKGLRKVTHESVSSGKVTFQFTYAAGNNNGTSVEDGQIPEIIFY-
>EOG091F015Z|Lottia_gigantea|HW03_Berthella_plumula|TRANSCRIPT
MTDVQFK------------------------VGKPPSMQLISAHKFVLSIGSAVFDALFNGRLATTENVIEIPDVEPSAFSALLRFLYTDEVQIGPETVMTTLYAAKKYAVPALERACVEFLKRNLNPDNAFMLLTQARLFDEPQLSALCLETIDKNTTEALAADGFTDIDLDTLCVVLERDTLGIRECRLFSSVCRWAEAECFRQNLIPPTSENQRKVLSRALRLIRFPLMTVEEFAMGSAQSGILEDREVVELFLYFTVNPKPSISFLDVPRCCLTGKEQVVSRFCQIESRWGYSGTSDRIRFMVNRRIFVVGFGLYGSIHGPTEYAVNIQIIHMDSTKVMGSNDPTFQCDGSTSTFRVMFKEPVEILPNTSYIACATLKGPDSYYGSKGLRKVTHESVSSGKVTFQFTYAAGNNNGTSVEDGQIPEIIFY-
>EOG091F015Z|Lottia_gigantea|HW04_Calmella_cavolinii|TRANSCRIPT
--------------------------------------------------------------------------------------------------------------------------------------------------------------------------------------------------------AECLRKNLIPPSTENQRHLLSRALRLIRFPLMTVEEFAMGAAQSGILEDREVVELFLYFTVNPKPSISFLDVPRCCLTGKEQVVSRFCQIESRWGYSGTSDRIRFMVNRRIFIVGFGLYGSIHGPTEYSVNIQIIHMDSTKVMGSNDPTFQCDGTTSTFRVMFKEPVEILPNTSYIACATLKGPDSYYGSKGLRKVTHESVSSGKVTFQFTYASGNNNGTSVEDGQIPEMIFY-
>EOG091F015Z|Lottia_gigantea|HW19_Polycera_quadrilineata|TRANSCRIPT
MTDIQFQ------------------------VGKPPSQQIISAHKFVLSIGSAVFDALFNGRLATTESVIDIPDVEPAAFSALLRFLYTDEVQIGPETVMTTLYAAKKYAVPALERACVDFLKRNLSSDNAFMLLTQARLFDEPQLAALCLETIDKNTTEALAADGFTDIDLDTLCCVLERDTLGIRECRLFSAVCRWAEAECLRQSLMPATSENLRKVLSRALRLIRFPLMTVEEFAMGSAQCGILEDREVVELFLYFTVNPKPPIGFLDVPRCCLTGKEQVVSRFCQIESRWGYSGTSDRIRFMVNRRIFVVGFGLYGSIHGPTEYAVNIQIIHMDSAKVMGCNDPTFQCDGSTSTFRVMFKEPVEILPNTSYIACATLKGPDSYYGSKGLRKVTHESVSSGKVTFQFTYAAGNNNGTSVEDGQIPEIIFYT
>EOG091F015Z|Lottia_gigantea|NC03_Doris_kerguelenensis|TRANSCRIPT
MTDIQFK------------------------VG-KNPTQMISAHKFVLSIGSAVFDALFNGQLATTESIIEIPDVEPSAFSALLRFLYTDEVQIGPETVMTTLYGAKKYAVPALERACVEFLKRNLSPDNAFMLLTQARLFDEPQLAALCLETIDKNTNEALAADGFTDIDLDTLCVVLERDTLGIRECKLFSAVCRWAEAECGRQNLPHTSD-NQRRVLARALRLIRFPLMTVEEFAVGAAQSEILEDREVVELFLYFIVNPKPAISFLDVPRCCLTGKEQVVSRFCQIESRWGYSGTSDRIRFMVNRRIFVVGFGLYGSIHGPT------------TTKVMGCNDTSFQCDGSTSTFRVMFKEPVEILPNTSYIACATLKGPDSYYGSKGLRKVTHESVSSGKVTFQFTYAAGNNNGTSVEDGQIPEIIFY-
>EOG091F015Z|Biomphalaria_glabrata|HW07_Cuthona_caerulea|TRANSCRIPT
-------------------------------VG-KPPTQLVNAHKFILSVGSAVFDALFNGRLATAETVIDIPDVEPAAFAHLMKFLYTDEVQIGPETVMTTLYAAKKYAVPALERECVDFLKHNLNPDNAFMLLTQARLFDEPQLAALCLETIDKNTAEALSADGFTDIDLDTLCAVLERDTLGIRECRLFTAVCRWAEAECARQDLPPSSA-HKRKVLSRALHLIRFPLMTVEEFAMGSAQSGILEDREVVELFLFFTVNPKPSTSFLDIPRCCLTGKEQVV------------------------------------------------------------------------------------------------------------------------------------------------------
>EOG091F015Z|Crassostrea_gigas|CGI_10024668
MCDIHFL------------------------VGTLPNQQKIPAHKFILSVGSAVFDAQFNGPMATSEEVIEIPDVEPEAFLALLKFLYSDEVTICSDTVMTTLYTAKKYAVPALERACVEFLKRNLSSDNAFMLLTQARLFDEPQLASLCLETIDKNTSEAIMADGFTDIDNDTLCVVLERDTLGIRECKLFAAVCRWSEAECARRNLAQSSE-NQRSVLGRALSLIRFPLMNVEEFAQGAAQSGLLQDREVVQLFLYFTVNPKPQISFLDVPRCCLTGKEQVVSRFCQIESRWGYSGTSDRIRFMVNRRIFVVGFGLYGSIHGPTEYQVNIQVIQSDSLKVMGQNDTTFQCDGTNNTFRVMFKEPVEILPNISYTACATLKGPDSYYGAKGLRKVTHESVSGGKVTFQFTYASGNNNGTSVEDGQIPEIIFYT
>EOG091F015Z|Lottia_gigantea|HW06_Cratena_peregrina|TRANSCRIPT
------------------------------------------------------------------------------------------------------------YIVPQLANACVQYLETSLSAKNACILLSQGRLFEEVELMQRCWEVIDAQAEDALRSEGFTEIDRKTLEAILSRETLNTKEICVFNSVCKWARAECT-------------RVLSRALQLIRFPLMTVEEFAMGSAQSGILEDREVVELFLFFTVNPKPSTSFLDVPRCCLTGKEQVVSRFCQIESRWGYSGTSDRIRFMVNRRIFVVGFGLYGSIHGPTEYSVNIQIIHMDSTKVLGSNDPTFQCDGSTSTFRVMFKEPVEILPNTSYIACATLKGPDSYYGSKGLRKVTHESVASGKVTFQFTYAAGNNNGTSVEDGQIPEIVFY-
>EOG091F015Z|Crassostrea_gigas|JG11_Dondice_occidentalis|TRANSCRIPT
-------------------------------------------------------------------------------------------------------------------------------------------------------------------------------------------------------------------------------------------------------------------------------------------------------------------------------GSVNACTEYEVSIQIINSSTGIIVGHKDTKFNCDGTDTLNRVMFKEPIEIQANTSYTACATLCGPDSYYGTKGSKKVTIESANREKVEFRFSYASGNNNGTSVEDGQIPEIIFYT
