# Supplementary material for: Transcriptomics provides a robust framework for the relationships of the major clades of cladobranch sea slugs (Mollusca, Gastropoda, Heterobranchia), but fails to resolve the position of the enigmatic genus Embletonia
Source: BMC Ecol Evol. 2021 Dec 28;21:226. doi: 10.1186/s12862-021-01944-0 (PMC8895541; doi:10.1186/s12862-021-01944-0)
Supplement: Supplementary file 6 — Additional file 6. Archive S4: Unmasked multiple sequence alignments on amino acid level including Doris kerguelenensis and Calmella cavolini prior to the removal of outliers. [file 12862_2021_1944_MOESM6_ESM.zip › Archive_S4/Alignments/EOG091F00ZK.aa.fasta]

>EOG091F00ZK|Biomphalaria_glabrata|BGLTMP005502
---------------MEKHWKSVVNKSICDYFFEAQSKASNPEDVPPVISTPHHYLINIYRGSLFFVAVVTTEVSPLFVVEFLHRICETFEDYFSECTESTLKENYFKIETHFLLQKHIFDTQRKEIQIVIVTICHTSRMSFGPNSFLDQFINSLLINIFQLLDEMLDNGFPLAVESNVLKELIRPPNFLRTITDTVTGKSSG-----------------TGVKYTNNEAYFDVIEEIDAIIDKSGSTVIAEIQGYIDCLIKLSGMPDLTLSFVNPRLLDDVSFHPCVRFKRWESEKILSFVPPDGHFRMMSYHIGSNNTVAIPIYLRHNIYYKEGSGGRFDVTVGPKQTSGKTIENVVLEVPFPKTVLNVTLTATQGKNSFDPVSKLMTWDVGKIDP-GKLPNIKGN----TGVPIPEANPTI---------------------------------------------
>EOG091F00ZK|Crassostrea_gigas|CGI_10013189
MINSLFIINSSGDVFMEKHWKSVIHKSICDYFFEEQGKAGSPEDVPPVIATPHHYLLNIYRNQLYFVAVVTTEVPPLFVIEFLHRIFDTFEDYFTECSETTLKEHF--------------------------------------------------VIVYELLDEMLDNGFPLAVESNILKELIRPPNFLRTITDTVTGKNTGVSATLPTGQLSNVPWRRTGVKYTNNEAYFDVIEEIDAIIDKQGNTVIAEVQGYIDCLIKLSGMPDLTLSFINPRLLDDISFHPCVRYKRWESEKVLSFVPPDGNFRLISYHIGANNMVAVPLYIRHNIQYREGSGGRFEVTIGPKQTMGKVVENISLEVPFPKSVLNLTLTPSQGKYTFDPVGKILTWDVGRMDP-TKLPSIKGNISLQSGHPIPESNPTINMNFSISQMAISGIKVNRLDMYGEKYKPFKGVKYMTRAGKFQFRT
>EOG091F00ZK|Lottia_gigantea|LotgiG214627
MIHSLFVINNTGDVFMEKHWKSVINKSICDYFFEAQGKATNPEDVCPVINTPHHYLINIYRNNLYFVAVVTTEVPPLFVLEFLHRICDTFEDYFNECNESTLKEHY--------------------------------------------------VIVYEILDEMLDNGFPLAVESNVLKELIKPPNFLRTITDTVTGKSTGVSGILPTGQLSNIPWRRTGVKYANNEAYFDIIEEIDAIIDKSGTTVTAETQGYIDCLIKLSGMPDLSLTFVNARLLDDVSFHPCVRFKRWENEKILSFVPPDGHFRLMSYHIGAQNMVAIPVYLRHTINYREGSGGRFDVTVGPKQTMGKTVENVILEVPFPKNVLNVTLTPNQGKYSFDPVSKFMTWDVGKIDT-TKLPNIRGNISLQTGSPIPDSNPVINVQFTISQMAVSGIKVNRLDMYGEKYKPFKGVKYITRAGKFQVRT
>EOG091F00ZK|Crassostrea_gigas|HW09_Doto_sp|TRANSCRIPT
MIHSLFVINSSGDVFLEKHWKSVVNKSICDYFFEVQSKVANPEDVPPVICTPHHYLINIYRSNLYFVAVVTTEVPPLFVVEFLHRICDTFDDYFSEGSETNLKEHV--------------------------------------------------VIVYEILDEMLDNGFPLAVESNVLKELIKPPNFLRSIADTVTGKSTGVGATLPTGQLSNIPWRRTGVKYTNNEAYFDVIEEIDAIMDKSGSTVIAEIQGYIDCLIKLTGMPDLTLSFINPRLLDDVSFHPCVRFKRWESEKVLSFVPPDGNFRMMSYHIGSNNMVAMPVYVRHNIAYREGSGGRFEVTIGPKQTMGKPLENVVLEVPFPKSVLNVTLTSNQGKNSFDPVTKLMTWDIGKIDP-AKLPNIKGNINLQTGVPVPESNPTLTVKFTINALTVSGLKVNRLDMYGEKYKPFKGVKYITRAGKFQIR-
>EOG091F00ZK|Crassostrea_gigas|JG13_Doto_lancei|TRANSCRIPT
MIHSLFVINSSGDVFMEKHWKSVVNKSICDYFFEVQSKVANPEDVPPVICTPHHYLINIYRSNLYFVAVVTTEVPPLFVVEFLHRICDTFDDYFSEGSETNLKEHV--------------------------------------------------VIVYEILDEMLDNGFPLAVESNVLKELIKPPNFLRSIADTVTGKSTGVGATLPTGQLSNIPWRRTGVKYTNNEAYFDVIEEIDAIMDKSGSTVIAEIQGYIDCLIKLTGMPDLTLSFINPRLLDDVSFHPCVRFKRWESEKVLSFVPPDGNFRMMSYHIGSNNMVAMPVYVRHNIAYREGSGGRFEVTIGPKQTMGKPLENVVLEVPFPKSVLNVTLTSNQGKNSFDPVTKLMTWDIGKIDP-AKLPNIKGNINLQTGVPVPESNPTLTVKFTINALTVSGLKVNRLDMYGEKYKPFKGVKYITRAGKFQIRT
>EOG091F00ZK|Crassostrea_gigas|HW10_Embletonia_pulchra|TRANSCRIPT
MIHSLFVINNSGDVFLEKHWKSVINKSICDYFFEVQSKVANPEDVPPVICTPHHYLINIYRSNLYFVAVVTTEVPPLFVVEFLHRICDTFEDYFTDCSESNLKEHF--------------------------------------------------VIVYELLDEMLDNGFPLAVESNVLKELIKPPNFLRTIADTVTGKSTGVGATLPTGQLSNIPWRRTGVRYTNNEAYFDVIEEIDAIVDKSGSTVIAEIQGYIDCLIKLSGMPDLTLSFINPRLLDDVSFHPCVRFKRWESEKVLSFVPPDGNFRMMSYHIGSNNMVAVPVYLRHNIAYREGSGGRFDVTIGPKQTMGKSLENVVLEVPFPKSVLNVTLTCNQGKNSFDPVSKLMTWDVGKIDP-NKLPNIKGNITLQTGVPVPESNPTLTVMFTINALTVSGLKVNRLDMYGEKYKPFKGVKYITRAGKFQVR-
>EOG091F00ZK|Crassostrea_gigas|JG11_Dondice_occidentalis|TRANSCRIPT
MIHSLFVINNSGDVFLEKHWKSVVNKSICDYFFEVQSKVANPEDVPPVICTPHHYLINIYRSSLYFVAVVTTEVPPLFVVEFLHRICDTFDDYFSDCSESNLKEHF--------------------------------------------------VIVYELLDEMLDNGFPLAVESNVLKELIKPPNFLRSIADTVTGKSTGVGATLPTGQLSNIPWRRTGVKYTNNEAYFDVIEEIDAIVDKSGSTVIAEIQGYIDCLIKLSGMPDLTLSFINPRLLDDVSFHPCVRFKRWESEKVLSFVPP---------------------------------------------------------------------------------------------------------------------------------------------------------------------
>EOG091F00ZK|Crassostrea_gigas|JG12_Dondice_parguerensis|TRANSCRIPT
MIHSLFVINNSGDVFLEKHWKSVVNKSICDYFFEVQSKVANPEDVPPVICTPHHYLINIYRSSLYFVAVVTTEVPPLFVVEFLHRICDTFDDYFSDCSESNLKEHF--------------------------------------------------VIVYELLDEMLDNGFPLAVESNVLKELIKPPNFLRSIADTVTGKSTGVGATLPTGQLSNIPWRRTGVKYTNNEAYFDVIEEIDAIVDKSGSTVIAEIQGYIDCLIKLSGMPDLTLSFINPRLLDDVSFHPCVRFKRWESEKVLSFVPPDGNFRMMSYHIGSNNMVAVPVYLRHNIAYREGSGGRFEVTIGPKQTMGKPLENVVLEVPFPKSVLNVTLTCNQGKNSFDPVTKLMTWDVGKIDP-NKLPNIKGNITLQTGVPVPESNPTLTVKFAINTLAVSGLKVNRLDMYGEKYKPFKGVKYITRAGKFQVR-
>EOG091F00ZK|Crassostrea_gigas|HW17_Hermissenda_crassicornis|TRANSCRIPT
MIHSLFVINNSGDVFLEKHWKSVVNKSICDYFFEVQSKVANPEDVPPVICTPHHYLINIYRSSLYFVAVVTTEVPPLFVVEFLHRICDTFDDYFSDCSESNLKEHF--------------------------------------------------VIVYELLDEMLDNGFPLAVESNVLKELIKPPNFLRSIADTVTGKSTGVGATLPTGQLSNIPWRRTGVKYTNNEAYFDVIEEIDAIVDKSGSTVIAEIQGYIDCLIKLSGMPDLTLSFINPRLLDDVSFHPCVRFKRWESEKVLSFVPPDGNFRMMSYHIGSNNMVAVPVYLRHNIAYREGSGGRFEVTIGPKQTMGKPLENVVLEAPFPKSVLNVTLSCNQGKNSFDPVTKLMTWDVGKIDP-SKLPNIKGSITLQTGVPVPESNPTLTVKFTINTLAVSGLKVNRLDMYGEKYKPFKGVKYITRAGKFQVRT
>EOG091F00ZK|Crassostrea_gigas|JG18_Hermissenda_opalescens|TRANSCRIPT
MIHSLFVINNSGDVFLEKHWKSVVNKSICDYFFEVQSKVANPEDVPPVICTPHHYLINIYRSSLYFVAVVTTEVPPLFVVEFLHRICDTFDDYFSDCSESNLKEHF--------------------------------------------------VIVYELLDEMLDNGFPLAVESNVLKELIKPPNFLRSIADTVTGKSTGVGATLPTGQLSNIPWRRTGVKYTNNEAYFDVIEEIDAIVDKSGSTVIAEIQGYIDCLIKLSGMPDLTLSFINPRLLDDVSFHPCVRFKRWESEKVLSFVPPDGNFRMMSYHIGSNNMVAVPVYLRHNIAYREGSGGRFEVTIGPKQTMGKPLENVVLEAPFPKSVLNVTLSCNQGKNSFDPVTKLMTWDVGKIDP-SKLPNIKGSITLQTGVPVPESNPTLTVKFTINTLAVSGLKVNRLDMYGEKYKPFKGVKYITRAGKFQVR-
>EOG091F00ZK|Crassostrea_gigas|NC05_Hermissenda_crassicornis|TRANSCRIPT
MIHSLFVINNSGDVFLEKHWKSVVNKSICDYFFEVQSKVANPEDVPPVICTPHHYLINIYRSSLYFVAVVTTEVPPLFVVEFLHRICDTFDDYFSDCSESNLKEHF--------------------------------------------------VIVYELLDEMLDNGFPLAVESNVLKELIKPPNFLRSIADTVTGKSTGVGATLPTGQLSNIPWRRTGVKYTNNEAYFDVIEEIDAIVDKSGSTVIAEIQGYIDCLIKLSGMPDLTLSFINPRLLDDVSFHPCVRFKRWESEKVLSFVPPDGNFRMMSYHIGSNNMVAVPVYLRHNIAYREGSGGRFEVTIGPKQTMGKPLENVVLEAPFPKSVLNVTLSCNQGKNSFDPVTKLMTWDVGKIDP-SKLPNIKGSITLQTGVPVPESNPTLTVKFTINTLAVSGLKVNRLDMYGEKYKPFKGVKYITRAGKFQVRT
>EOG091F00ZK|Crassostrea_gigas|JG20_Learchis_evelinae|TRANSCRIPT
MIHSLFVINNSGDVFLEKHWKSVVNKSICDYFFEVQSKVANPEDVPPVICTPHHYLINIYRSNLYFVAVVTTEVPPLFVVEFLHRICDTFDDYFSDCSESNLKEHF--------------------------------------------------VIVYELLDEMLDNGFPLAVESNVLKELIKPPNFLRSIADTVTGKSTGVGATLPTGQLSNIPWRRTGVKYTNNEAYFDVIEEIDAIVDKSGSTVIAEIQGYIDCLIKLSGMPDLTLSFINPRLLDDVSFHPCVRFKRWESEKVLSFVPPDGNFRMMSYHIGSNNMVAVPVYLRHNISYREGSGGRFEVTIGPKQTMGKPLENVVLEVPFPKSVLNVTLSCNQGKNSFDPVTKLMTWDVGKIDP-SKLPNIKGNITLQTGVPVPESNPTLTVMFTINTLAVSGLKVNRLDMYGEKYKPFKGVKYITRAGKFQVR-
>EOG091F00ZK|Crassostrea_gigas|HW12_Facelina_rubrovittata|TRANSCRIPT
MIHSLFVINNSGDVFLEKHWKSVVNKSICDYFFEVQSKVANPEDVPPVICTPHHYLINIYRSNLYFVAVVTTEVPPLFVVEFLHRICDTFDDYFSDCSESNLKEHF--------------------------------------------------VIVYELLDEMLDNGFPLAVESNVLKELIKPPNFLRSIADTVTGKSTGVGATLPTGQLSNIPWRRTGVKYTNNEAYFDVIEEIDAIVDKSGSTVIAEIQGYIDCLIKLSGMPDLTLSFINPRLLDDVSFHPCVRFKRWESEKVLSFVPPDGNFRMMSYHIGSNNMVAVPVYIRHNISYREGSGGRFEVTIGPKQTMGKPLENVVLEVPFPKSVLNATLTCNQGKNSFDPVTKLMTWDVGKIDP-SKLPNIKGSITLQTGVPVPESNPTLTVKFAINTLAVSGLKVNRLDMYGEKYKPFKGVKYITRAGKFQIR-
>EOG091F00ZK|Crassostrea_gigas|HW13_Favorinus_branchialis|TRANSCRIPT
MIHSLFVINNSGDVFLEKHWKSVVNKSICDYFFEVQSKVANPEDVPPVICTPHHYLINIYRSSLYFVAVVTTEVPPLFVVEFLHRICDTFEDYFSDCSESNLKEHF--------------------------------------------------VIVYELLDEMLDNGFPLAVESNVLKELIKPPNFLRSIADTVTGKSTGVGATLPTGQLSNIPWRRTGVKYTNNEAYFDVIEEIDAIVDKSGSTVIAEIQGYIDCLIKLSGMPDLTLSFINPRLLDDVSFHPCVRFKRWESEKVLSFVPPDGNFRMMSYHIGANNMVAVPVYLRHNISYREGSGGRFEVTIGPKQTMGKPLENVVLEVPFPKSVLNVTLSCNQGKNSFDPVTKLMTWDVGKIDP-SKLPNIKGNITLQTGVPVPESNPTLTVMFAINTLAVSGLKVNRLDMYGEKYKPFKGVKYITRAGKFQVR-
>EOG091F00ZK|Crassostrea_gigas|HW05_Caloria_elegans|TRANSCRIPT
MIHSLFVINNSGDVFLEKHWKSVVNKSICDYFFEVQSKVANPEDVPPVICTPHHYLINIYRSNLYFVAVVTTEVPPLFVVEFLHRICDTFDDYFTDCSESNLKEHF--------------------------------------------------VIVYELLDEMLDNGFPLAVESNVLKELIKPPNFLRSIADTVTGKSTGVGATLPTGQLSNIPWRRTGVKYTNNEAYFDVIEEIDAIVDKSGSTVIAEIQGYIDCLIKLSGMPDLTLSFINPRLLDDVSFHPCVRFKRWESEKVLSFVPPDGNFRMMSYHIGSNNMVAVPVYLRHNISYREGSGGRFDVTIGPKQTMGKPLENVVLEVPFPKSVLNVTLTCNQGKNSFDPVTKLMTWDVGKIDP-SKLPNIKGNITLQTGVPVPESNPTLTVMFAINTLAVSGLKVNRLDMYGEKYKPFKGVKYITRAGKFQVR-
>EOG091F00ZK|Lottia_gigantea|JG25_Palisa_papillata|TRANSCRIPT
--------------------------------------------------------------------------------------------------------------------------------------------------------------------------------------------------------------------------------------------------------------------------------------LDDVSFHPCVRFKRWESEKVLSFVPPDGNFRMMSYHIGSNNMVAVPVYLRHNISYREGSGGRFEVTIGPKQTMGKPLENVVLEVPFPKSVLNVTLTCNQGKNSFDPVTKLMTWDVGKIDP-SKLPNIKGNITLQTGVPVPESNPTLTVMFAINTLAVSGLKVNRLDMYGEKYKPFKGVKYITRAGKFQVR-
>EOG091F00ZK|Crassostrea_gigas|HW06_Cratena_peregrina|TRANSCRIPT
MIHSLFVINTSGDVFLEKHWKSVVNKSICDYFFEVQSKVANPEDVPPVICTPHHYLINIYRSSLYFVAVVTTEVPPLFVVEFLHRICDTFDDYFSDCSESNLKEHF--------------------------------------------------VIVYELLDEMLDNGFPLAVESNVLKELIKPPNFLRSIADTVTGKSTGVGATLPTGQLSNIPWRRTGVKYTNNEAYFDVIEEIDAIVDKSGSTVIAEIQGYIDCLIKLSGMPDLTLSFINPRLLDDVSFHPCVRFKRWESEKVLSFVPPDGNFRMMSYHIGSNNMVAVPVYTRHNISYREGSGGRFEVTIGPKQTMGKPLENVVLEVPFPKAVLNVTLSCNQGKNSFDPVTKLMTWDVGKIDP-SKLPNIKGNITLQTGVPVPESNPTLTVMFTINTLAVSGLKVNRLDMYGEKYKPFKGVKYITRAGKFQIRT
>EOG091F00ZK|Lottia_gigantea|JG27_Phidiana_lynceus|TRANSCRIPT
------------------------------------------------------------------------------------------------------------------------------------------------------------------------------------------------------------------------------------------------------------------------------------RLLDDVSFHPCVRFKRWESEKVLSFVPPDGNFRMMSYHIGSNNMVAVPVYLRHNISYREGSGGRFEVTIGPKQTMGKPLENVVLEVPFPKSVLNVTLSCNQGKNSFDPVTKLMTWDVGKIDP-SKLPNIKGNITLQTGVPVPESNPTLTVMFTINTLAVSGLKVNRLDMYGEKYKPFKGVKYITRAGKFQVRT
>EOG091F00ZK|Crassostrea_gigas|JG24_Noumeaella_rubrofasciata|TRANSCRIPT
-------------------------------------------------------------------------------------------------------------------------------------------------------------------------------------------------------------------------------------------------------------------------------------------------------------------------------------------------------------TMGKPLEDVVLEVPFPKSVLNVTLSCNQGKNSFDPVTKLMTWDVGKIDP-SKLPNIKGNITLQTGVPVPESNPTLTVMFTINTLAVSGLKVNRLDMYGEKYKPFKGVKYITRAGKFQVR-
>EOG091F00ZK|Crassostrea_gigas|JG16_Flabellina_iodinea|TRANSCRIPT
MIHSLFVINSSGDVFLEKHWKSVVNKSICDYFFEVQSKVANPEDVPPVICTPHHYLINIYRNNLYFVAVVTTEVPPLFVVEFLHRICDTFDDYFSDCSESNLKEHF--------------------------------------------------VIVYELLDEMLDNGFPLAVESNVLKELIKPPNFLRTIADTVTGKSTGVGATLPTGQLSNIPWRRTGVKYTNNEAYFDVIEEIDAIVDKSGSTVIAEIQGYIDCLIKLSGMPDLTLSFINPRLLDDVSFHPCVRFKRWESEKVLSFVPPDGNFRMMSYHIGSNNMVAVPVYLRHNISYREGSGGRFDVTIGPKQTMGKPLENVVLEVPFPKSVLNVTLSCNQGKNSFDPVTKLMTWDVGKIDP-NKLPNIKGNITLQTGVPVPESNPTLTVMFTINTLAVSGLKVNRLDMYGEKYKPFKGVKYITRAGKFQVR-
>EOG091F00ZK|Crassostrea_gigas|JG21_Limenandra_confusa|TRANSCRIPT
------------------------------------------EDVPPVICTPHHYLINIYRNSLYFVAVVTTEVPPLFVVEFLHRICDTFDDYFSDCSESNLKEHF--------------------------------------------------VIVYELLDEMLDNGFPLAVESNVLKELIKPPNFLRSIADTVTGKSTGVGATLPTGQLSNIPWRRTGVRYTNNEAYFDVIEEIDAIVDKSGSTVIAEIQGYIDCLIKLSGMPDLTLSFINPRLLDDVSFHPCVRFKRWESEKVLSFVPPDGNFRMMSYHIGSNNMVAVPVYIRHNISYREGSGGRFEVTIGPKQTMGKPLENVVLEVP----------------------------------------------------------------------------------------------------------
>EOG091F00ZK|Crassostrea_gigas|HW18_Janolus_cristatus|TRANSCRIPT
MIHSLFVINNSGDVFMEKHWKSVVNKSICDYFFEVQSKASNPEDVPPVICTPHHYLINIYRSNLYFVAVVTTEVPPLFVVEFLHRICDTFDDYFSDCSETNLKDNF--------------------------------------------------VIVYELLDEMLDNGFPLAVESNVLKELIKPPNFLRSIADTVTGKSTSVGATLPTGQLSNIPWRRTGVKYTNNEAYFDVIEEIDAIVDKSGSTVIAEIQGYIDCLIKLSGMPDLTLSFINPRLLDDVSFHPCVRFKRWESEKVLSFVPPDGNFRMMSYHIGANNMVAVPVYVRHSIAYREGSGGRFDVTIGPKQTMGKSLENVVLEVPFPKSVLNVTLTCNQGKNSFDPVSKLMTWDVGKIDP-SKLPNIKGS----TGVPVPESNPTLTVMFTISTLAVSGLKVNRLDMYGEKYKPFKGVKYITRAGKFQVR-
>EOG091F00ZK|Crassostrea_gigas|JG02_Antaeolidiella_chromosoma|TRANSCRIPT
-----------------------------------------------------------------------------------------------------------------------------------------------------------------------------------------------------------------TGQLSNIPWRRTGVKYTNNEAYFDVIEEIDAIVDKSGSTVIAEIQGYIDCLIKLSGMPDLTLSFINPRLLDDVSFHPCVRFKRWESENVLSFVPPD--------------------------------------------------------------------------------------------------------------------------------------------------------------------
>EOG091F00ZK|Crassostrea_gigas|NC04_Fiona_pinnata|TRANSCRIPT
MIHSLFVINNSGDVFLEKHWKSVVNKSICDYFFEVQSKVSNPEDVPPVICTPHHYLINIYRSNLYFVAVVTTEVPPLFVVEFLHRICDTFIDYFSDCSESNLKEHF--------------------------------------------------VIVYELLDEMLDNGFPLAVESNVLKELIKPPNFLRSIADTMTGKSTSVGATLPTGQLSNIPWRRTGVKYTNNEAYFDVIEEIDAIVDKSGSTVIAEIQGYIDCLIKLSGMPDLTLSFINPRLLDDVSFHPCVRFKRWESEKVLSFVPPDGNFRMMSYHIGSNNMVAVPVYVKHNISYREGSGGRFDVTIGPKQTMGKTLENVVLEVPFPKSVLNVTLTCNQGKNSFDPVTKLMTWDIGKIDP-AKLPNIKGSITLQTGVPVPEANPSLTVMFTINALTVSGLKVNRLDMYGEKYKPFKGVKYITRAGKFQFR-
>EOG091F00ZK|Crassostrea_gigas|HW07_Cuthona_caerulea|TRANSCRIPT
MIHSLFVINNSGDVFLEKHWKSVVNKSICDYFFEVQSKVSNPEDVPPVICTPHHYLINIYRSNLYFVAVVTTEVPPLFVVEFLHRICDTFNDYFTDCSESNLKEHF--------------------------------------------------VIVYELLDEMLDNGFPLAVESNVLKELIKPPNFLRSIADTVTGKSTSVGATLPTGQLSNIPWRRTGVKYTNNEAYFDVIEEIDAIVDKSGSTVIAEIQGYIDCLIKLTGMPDLTLSFINPRLLDDVSFHPCVRFKRWESEKVLSFVPPDGNFRMMSYHIGSNNMVAVPVYVRHNISYREGSGGRFDVTIGPKQTMGKTLENVVLEVPFPKSVLNVTLTCNQGKNSFDPVTKLMTWDIGKIDP-SKLPNIKGNITLQTGVPVPEANPTLTVMFTINALTVSGLKVNRLDMYGEKYKPFKGVKYITRAGKFQFR-
>EOG091F00ZK|Crassostrea_gigas|JG26_Phestilla_sp|TRANSCRIPT
----LFVINNSGDVFLEKHWKSVVNKSICDYFFEVQTKVSNPEDVPPVICTPHHYLINIYRSNLYFVAVVTTEVPPLFVVEFLHRICDTFNDYFSDCSESNLKEHF--------------------------------------------------VIVYELLDEMLDNGFPLAVESNVLKELIKPPNFLRSIADTVTGKSTSVGATLPTGQLSNIPWRRTGVKYTNNEAYFDVIEEIDAIVDKSGSTVIAEIQGYIDCLIKLTGMPDLTLSFINPRLLDDVSFHPCVRFKRWESEKVLSFVPPDGNFRMMSYHIGSNNMVAVPVYVRHNISYRDGSGGRFDVTIGPKQTMGKTLENVVLEVPFPKSVLNVTLTCNQGKNSFDPVTKLMTWDVGKIDP-AKLPNIKGNITLQSGVPVPEANPTLTVMFTINALTVSGLKVNRLDMYGEKYKPFKGVKYITRAGKFQIR-
>EOG091F00ZK|Crassostrea_gigas|HW02_Berghia_verrucicornis|TRANSCRIPT
MIHSLFVINNSGDVFLEKHWKSVVNKSICDYFFEVQSKVANPEDVPPVICTPHHYLINIYRNSLYFVAVVTTEVPPLFVVEFLHRICDTFDDYFSDCSESNLKENF--------------------------------------------------VIVYELLDEMLDNGFPLAVESNVLKELIKPPNFLRSIADTVTGKSTSVGATLPTGQLSNIPWRRTGVKYTNNEAYFDVIEEIDAIVDKSGSTVIAEIQGYIDCLIKLTGMPDLTLSFINPRLLDDVSFHPCVRFKRWESEKVLSFVPPDGNFRMMSYHIGSNNMVAVPVYIRHNISYREGSGGRFEVTIGPKQTMGKPLENVVLEVPFPKSVLNVTLSCNQGKNSFDPVTKLMTWDVGKIDP-SKLPNIKGNITLQSGVPVPESNPTLTVMFTINTLAVSGLKVNRLDMYGEKYKPFKGVKYITRAGKFQFR-
>EOG091F00ZK|Crassostrea_gigas|JG04_Berghia_stephanieae|TRANSCRIPT
MIHSLFVINNSGDVFLEKHWKSVVNKSICDYFFEVQSKVANPEDVPPVICTPHHYLINIYRNSLYFVAVVTTEVPPLFVVEFLHRICDTFDDYFSDCSESNLKENF--------------------------------------------------VIVYELLDEMLDNGFPLAVESNVLKELIKPPNFLRSIADTVTGKSTSVGATLPTGQLSNIPWRRTGVKYTNNEAYFDVIEEIDAIVDKSGSTVIAEIQGYIDCLIKLTGMPDLTLSFINPRLLDDVSFHPCVRFKRWESEKVLSFVPPDGNFRMMSYHIGSNNMVAVPVYIRHNISYREGSGGRFEVTIGPKQTMGKPLENVVLEVPFPKSVLNVTLTCNQGKNSFDPVTKLMTWDVGKIDP-SKLPNIKGNITLQSGVPVPESNPTLTVMFTINTLAVSGLKVNRLDMYGEKYKPFKGVKYITRAGKFQFR-
>EOG091F00ZK|Crassostrea_gigas|HW20_Spurilla_neapolitana|TRANSCRIPT
-------------------------------------------------SDPHHYLINIYRNCLYFVAVVTTEVPPLFVVEFLHRICDTFDDYFSDCSESNLKEHF--------------------------------------------------VIVYELLDEMLDNGFPLAVESNVLKELIKPPNFLRTIADTVTGKSTGVGATLPTGQLSNIPWRRTGVRYTNNEAYFDVIEEIDAIVDKSGSTVIAEIQGYIDCLIKLSGMPDLTLSFINPRLLDDVSFHPCVRFKRWESEKVLSFVPPDGNFRMMSYHIGSNNMVAVPVYIRHSISYREGSGGRFEVTIGPKQTMGKPLENVVLEVPFPKSVLNVTLSCNQGKNSFDPVTKLMTWDVGKIDP-SKLPNIKGNITLQTGVPVPESNPTLTVMFTINTLAVSGLKVNRLDMYGEKYKPFKGVKYITRAGKFQFR-
>EOG091F00ZK|Lottia_gigantea|JG01_Aeolidiella_alba|TRANSCRIPT
----------------------------------------------------------------------------------------------------------------------------------------------------------------------------------------------------------------------------------------------------------------------------------------------------------------------------------------------------FEVTIGPKQTMGKPLENVVLEVPFPKSVLNVTLTCNQGKNSFDPVTKLMTWDVGKIDP-SKLPNIRGNITLQTGVPVPESNPTLTVMFTINTLAVSGLKVNRLDMYGEKYKPFKGVKYITRAGKFQFR-
>EOG091F00ZK|Crassostrea_gigas|JG32_Unidentia_angelvaldesi|TRANSCRIPT
MIHSLFVINNSGDVFLEKHWKSVVNKSICDYFFEVQSKVANPEDVPPVISTPHHYLINIYRSSLYFVAVVTTEVPPLFVVEFLHRICDTLDDYFTDSSETNLKEHF--------------------------------------------------VIVYELLDEMLDNGFPLAVESNVLKELIKPPNFLRTIADTVTGKSTGVGATLPTGQLSNIPWRRTGVKYTNNEAYFDVIEEIDAIVDKSGSTVIAEIQGYIDCLIKLSGMPDLTLSFINPRLLDDVSFHPCVRFKRWESEKVLSFVPPDGNFRMMSYHIGSNNMAAVPVYIRHNISYREGSAGRFEVTIGPKQTMGKALENVVLEVPFPKSVLNVTLSCNQGKNSFDPVTKLMTWDVGKIDP-SKLPNIKGNISLQTGVPIPESNPTLTVMFTINALCVSGLKVNRLDMYGEKYKPFKGVKYITRAGKFQVR-
>EOG091F00ZK|Crassostrea_gigas|NC01_Armina_californica|TRANSCRIPT
MIHSLFVINNSGDVFMEKHWKSVVNKSICDYFFEVQSKAANPEDVPPVICTPHHYLINIYRSSLYFVAVVTTEVPPLFVVEFLHRICDTFDDYFSDCSETNLKEHF--------------------------------------------------VIVYELLDEMLDNGFPLAVESNVLKELIKPPNFLRSIADTVTGKSTGVGATLPTGQLSNIPWRRTGVRYTNNEAYFDVIEEIDAIMDKSGSTVIAEIQGYIDCLIKLSGMPDLTLSFINPRLLDDVSFHPCVRFKRWESEKVLSFVPPDGNFRMMSYHIGSNNVVALPVYVRHNIAYREGSGGRFEVTIGPKQTMGKALENVVLEVPFPKSVLNVTLTCNQGKNSFDPVSKLMTWDVGKVDP-NKLPNIKGNITLQTGVPVPESNPTLNVMFTINTLAVSGIKVNRLDMYGEKYKPFKGVKYITRAGKFQIRT
>EOG091F00ZK|Crassostrea_gigas|HW01_Armina_tigrina|TRANSCRIPT
MIHSLFVINNSGDVFLEKHWKSVINKSICDYFFEVQSKAANPEDVPPVICTPHHYLINIYRSSLYFVAVVTTEVPPLFVVEFLHRICDTFDDYFSDCSETNLKEHF--------------------------------------------------VIVYELLDEMLDNGFPLAVESNVLKELIKPPNFLRSIADTVTGKSTGVGATLPTGQLSNIPWRRTGVKYTNNEAYFDVIEEIDAIMDKSGSTVIAEIQGYIDCLIKLSGMPDLTLSFINPRLLDDVSFHPCVRFKRWESEKVLSFVPPDGNFRMMSYHIGSNNVVALPVYVRHNIAYREGSGGRFEVTIGPKQTMGKALENVVLEVPFPKSVLNVTLTCNQGKNSFDPVSKLMTWDVGKIDP-NKLPNIKGNITLQTGVPVPESNPTLNVMFTINTLAVSGIKVNRLDMYGEKYKPFKGVKYITRAGKFQIR-
>EOG091F00ZK|Crassostrea_gigas|HW15_Flabellina_babai|TRANSCRIPT
MIHSLFVINNSGDVFLEKHWKSVVNKSICDYFFEVQGKVANPEDVPPVICTPHHYLINIYRSNLYFVAVVTTEVPPLFVVEFLHRICDTFDDYFSDCSETNLKEHF--------------------------------------------------VIVYELLDEMLDNGFPLAVESNVLKELIKPPNFLRSIADTVTGKSTGVGATLPTGQLSNIPWRRTGVKYTNNEAYFDVIEEIDAIVDKSGSTVIAEIQGYIDCLIKLTGMPDLTLSFINPRLLDDVSFHPCVRFKRWESEKVLSFVPPDGNFRMMSYHIGSNNMVAVPVYIKHNIAYREGSGGRFEVTIGPKQTMGKALENVVLEVPFPKSVLNATLTCNQGKNSFDPVSKLMTWDVGKIDP-SRLPNIKGNITLQTGVPIPESNPTLTVKFSINTLTVSGLKVNRLDMYGEKYKPFKGVKYITRAGKFQVR-
>EOG091F00ZK|Crassostrea_gigas|JG07_Cuthona_albocrusta|TRANSCRIPT
MIHSLFVINNSGDVFLEKHWKSVVNKSICDYFFEVQSKASNPEDVPPVICTPHHYLINIYRSNLYFVAVVTTEVPPLFVVEFLHKICDTFNDYFSDCSESNLKEHF--------------------------------------------------VIVYELLDEMLDNGFPLAVESNVLKELIKPPNFLRSIADTVTGKSTSVGATLPTGQLSNIPWRRTGVKYTNNEAYFDVIEEIDAIVDKSGSTVIAEIQGYIDCLIKLTGMPDLTLSFINPRLLDDVSFHPCVRFKRWESEKVLSFVPPDGNFRMMSYHIGSNNMVAVPVYVRHNIAYREGSGGRFDVTIGPKQTMGKTLENVVLEVPFPKSVLNVTLSNNQGKNSFDPVTKLMTWDVGKIDP-GKLPNIKGTITLQTGVPVPEANPTLTVMFTINALTVSGLKVNRLDMYGEKYKPFKGVKYITRAGKFQFR-
>EOG091F00ZK|Lottia_gigantea|JG03_Austraeolis_stearnsi|TRANSCRIPT
----------------------------------------------------------------------------------------------------------------------------------------------------------------------------------------------------------------------------------------------------SGSTVIAEIQGYIDCLIKLTGMPDLTLSFINPRLLDDVSFHPCVRFKRWESEKVLSFVPPDGNFRMMSYHIGSNNMVAVPVYLRHNISYREGSG---------KQTMGKPLENVVLEVPFPKSVLNVTLTCNQGKNSFDPVTKLMTWDVGKIDP-SKLPNIKGSITLQTGVPVPESNPTLTVMFTINTLAVSGLKVNRLDMYGEKYKPFKGVKYITRAGKFQVRT
>EOG091F00ZK|Crassostrea_gigas|JG08_Dendronotus_venustus|TRANSCRIPT
MIHSLFVINNSGDVFLEKHWKSVVNKSICDYFFEIQSKAANPEDVPPVICTPHHYLINIYRSNLYFVAVVTTEVPPLFVVEFLHRICDTFDDYFSECSETNLKEHV--------------------------------------------------VIVYELLDEMLDNGFPLAVESNVLKELIKPPNFLRSITDTMTGKSTSVGATLPTGQLSNIPWRRTGVKYTNNEAYFDVIEEIDAIMDKSGSTVIAEIQGYIDCLIKLTGMPDLTLSFINPRLLDDVSFHPCVRFKRWEAEKVLSFVPPDGAFRMMSYHIGSNNMVAVPVYVRHNISYREGSGGRFDVTIGPKQTMGKALENVVLEVPFPKSVLNVTLTCNQGKNSFDPVTKLMTWDVGKIDP-AKLPNIKGSITLQTGVPVPESNPTLTVMFTINTLTVSGLKVNRLDMYGEKYKPFKGVKYITRAGKFQVRT
>EOG091F00ZK|Crassostrea_gigas|HW16_Hancockia_cfuncinata|TRANSCRIPT
MIHSLFVINNSGDVFMEKHWKSVVNKSICDYFFEIQSKAANPEDVPPVICTPHHYLINIYRSSLYFVAVVTTEVPPLFVVEFLHRICDTFDDYFSECSETNLKEHV--------------------------------------------------VIVYEILDEMLDNGFPLAVESNVLKELIKPPNFLRSITDTVTGKSTGVGSTLPTGQLSNIPWRRTGVKYTNNEAYFDVIEEIDAIMDKSGSTVIAEIQGYIDCLIKLSGMPDLTLSFINPRLLDDVSFHPCVRFKRWDSEKVLSFVPPDGHFRMMSYHIGSNNMVCMPIYVRHNIAYREGSGGRFEVTIGPKQTMGKALENVVLEVPFPKTVMNVTLSCSQGKNSFDPVSKLMTWDVGKIDP-AKVPNIKGNITLQTGVPVPESNPTLTVMFTINALAVSGLKVNRLDMYGEKYKPFKGVKYITRAGKFQVRT
>EOG091F00ZK|Crassostrea_gigas|JG17_Hancockia_uncinata|TRANSCRIPT
MIHSLFVINNSGDVFMEKHWKSVVNKSICDYFFEIQSKAANPEDVPPVICTPHHYLINIYRSSLYFVAVVTTEVPPLFVVEFLHRICDTFDDYFSECSETNLKEHV--------------------------------------------------VIVYEILDEMLDNGFPLAVESNVLKELIKPPNFLRSITDTVTGKSTGVGSTLPTGQLSNIPWRRTGVKYTNNEAYFDVIEEIDAIMDKSGSTVIAEIQGYIDCLIKLSGMPDLTLSFINPRLLDDVSFHPCVRFKRWDSEKVLSFVPPDGHFRMMSYHIGSNNMVCMPIYVRHNIAYREGSGGRFEVTIGPKQTMGKALENVVLEVPFPKTVMNVTLSCSQGKNSFDPVSKLMTWDVGKIDP-AKVPNIKGNITLQTGVPVPESNPTLTVMFTINALAVSGLKVNRLDMYGEKYKPFKGVKYITRAGKFQVRT
>EOG091F00ZK|Crassostrea_gigas|JG28_Scyllaea_fulva|TRANSCRIPT
MIHSLFVINNSGDVFMEKHWKSVVNKSICDYFFEIQSKAANPEDVPPVICTPHHYLINIYRSSLYFVAVVTTEVPPLFVAEFLHRICDTFDDYFSECSETNLKEHV--------------------------------------------------VIVYEILDEMLDNGFPLAVESNVLKXLIKPPNFLRSIADTMTGKSTSVGATLPTGQLSNIPWRRTGVKYTNNEAYFDVIEEIDAIMDKSGSTVIAEIQGYIDCLIKLSGMPDLTLSFINPRLLDDVSFHPCVRFKRWESEKVLSFVPPDGHFRMMSYHIGSNNMVALPVFVRHNIAYREGSGGRFEVTIGPKQTMGKALENVVLEVPFPKSVLNVTLTCNQGKNSFDPVSKLMTWDVGKIDP-AKLPNIKGNITLQTGVPVPESNPTLTVMFTINALTVSGLKVNRLDMYGEKYKPFKGVKYITRAGKFQVR-
>EOG091F00ZK|Crassostrea_gigas|JG23_Melibe_leonina|TRANSCRIPT
MIHSLFVINSSGDVFMEKHWKSVVNKSICDYFFEIQSKAANPEDVPPVICTPHHYLINIYRSSLYFVAVVTTEVPPLFVVEFLHRICDTFDDYFSDCSETNLKEHV--------------------------------------------------VIVYELLDEMLDNGFPLAVESNVLKELIKPPNFLRSIADTMTGKSTSVGATLPTGQLSNIPWRRTGVKYTNNEAYFDVIEEIDAIMDKSGSTVIAEIQGYIDCLIKLSGMPDLTLSFINPRLLDDVSFHPCVRFKRWESEKVLSFVPPDGHFRMMSYHIGANNMVAVPVFVRHNIAYREGSGGRFEVTIGPKQTMGKALENVVLEVPFPKSVLNVTLTCNQGKNSFDPVSKLMTWDVGKIDP-AKLPNIKGNITLQTGVPVPESNPTLTVMFAINTLAVSGLKVNRLDMYGEKYKPFKGVKYITRAGKFQVR-
>EOG091F00ZK|Crassostrea_gigas|JG05_Bornella_anguilla|TRANSCRIPT
MIHSLFVINNSGDVFMEKHWKSVVNKSICDYFFEVQSKVANPEDVPPVICTPHHYLINIYRSSLYFVAVVTTEVPPLFVVEFLHRICDTFDDYFSECSETNLKEHV--------------------------------------------------VIVYELLDEMLDNGFPLAVESNVLKELIKPPNFLRSIADTVTGKSTSVGATLPTGQLSNIPWRRTGVKYTNNEAYFDVIEEIDAIMDKSGSTVIAEIQGYIDCLIKLSGMPDLTLSFINPRLLDDVSFHPCVRFKRWESEKVLSFVPPDGHFRMMSYHIGSNNMVAMPLYVRHNIAYREGSGGRFEVTIGPKQTMGKALENVVLEVPFPKAVLNATLTCNQGKNSFDPVTKLMTWDIGKVDP-AKLPNIKGNITLQTGVPVPESNPTLTVMFTINALAVSGLKVNRLDMYGEKYKPFKGVKYITRAGKFQIR-
>EOG091F00ZK|Crassostrea_gigas|NC08_Tritonia_hamnerorum|TRANSCRIPT
MIHSLFVINNSGDVFMEKHWKSVINKSICDYFFEVQSKAANPEDVPPVICTPHHYLINIYRSNLYFVAVVTTEVPPLFVVEFLHRICDTFDDYFTECSETNLKEHF--------------------------------------------------VIVYELLDEMLDNGFPLAVESNVLKELIKPPNFLRTIADTVTGKSTGVGATLPTGQLSNIPWRRTGVKYTNNEAYFDVIEEIDAIMDKSGSTVIAEIQGYIDCLIKLSGMPDLTLSFINPRLLDDVSFHPCVRFKRWESEKVLSFVPPDGNFRMMSYHIGSNNMVALPVYVRHNIAYREGSGGRFEVTIGPKQTMGKALENVVLEVPFPKSVLNVTLTSNQGKNSFDPVSKIMTWDVGKIDP-SKLPNIKGNITLQTGVPVPESNPTLSVKFAINTLAVSGLKVNRLDMYGEKYKPFKGVKYITRAGKFQIR-
>EOG091F00ZK|Crassostrea_gigas|NC07_Tritonia_diomedea|TRANSCRIPT
MIHSLFVINNSGDVFMEKHWKSVINKSICDYFFEVQSKAANPEDVPPVICTPHHYLINIYRSNLYFVAVVTTEVPPLFVVEFLHRICDTFEDYFTECSETNLKEHF--------------------------------------------------VIVYELLDEMLDNGFPLAVESNVLKELIKPPNFLRTIADTVTGKSTGVGATLPTGQLSNIPWRRTGVKYTNNEAYFDVIEEIDAIMDKSGSTVIAEIQGYIDCLIKLSGMPDLTLSFINPRLLDDVSFHPCVRFKRWESEKVLSFVPPDGNFRMMSYHIGSNNMVALPVYVRHTISYREGSGGRFEVTIGPKQTMGKPLENVVLEVPFPKSVLNVTLTSNQGKNSFDPVSKTMTWDVGKVDP-SKLPNIKGNITLQTGVPVPESNPTLSVKFTISTLAVSGLKVNRLDMYGEKYKPFKGVKYITRAGKFQIRT
>EOG091F00ZK|Crassostrea_gigas|HW14_Flabellina_affinis|TRANSCRIPT
MIHSLFVINNSGDVFLEKHWKSVVNKSICDYFFEVQSKVANPEDVPPVICTPHHYLISIYRNNLYFVAVVTTEVPPLFVVEFLHRICDTFEDYFSDCSETNLKEHF--------------------------------------------------VIVYELLDEMLDNGFPLAVESNVLKELIKPPNFFRTITDTVTGKSTSVGATLPTGQLSNIPWRRTGVKYTNNEAYFDVIEEIDAIVDKSGSTVIAEIQGYIDCLIKLTGMPDLTLSFINPRLLDDVSFHPCVRFKRWESEKVLSFVPPDGHFRMMSYHIGSNNMVAVPVYLRHNISYREGSGGRFEVTIGPKQTMGKPLENVTLEVPFPKSVLNVTLTCNQGKNSFDPVTKLMTWDVGKIDP-SKLPNIKGNITLQTGVSIPESNPTLTVMFTINTLAVSGIKVNRLDMYGEKYKPFKGVKYITRAGKFQVR-
>EOG091F00ZK|Crassostrea_gigas|HW11_Eubranchus_exiguus|TRANSCRIPT
MIHSLFVINSSGDVFLEKHWKSVVNKSICDYFFEAQSKVSNPEDVPPVICTPHHYLINIYRSNLYFVAVVTTEVPPLFVVEFLHRICDTFDDYFSDCSESNLKEHF--------------------------------------------------VIVYELLDEMLDNGFPLAVESNVLKELIKPPNFLRSIADTVTGKSTSVGGVLPTGQLSNIPWRRTGVKYTNNEAYFDVIEEIDAIVDKSGSTVIAEIQGYIDCLIKLTGMPDLTLSFINPRLLDDVSFHPCVRFKRWESEKVLSFVPPDGNFRMMSYHIGSNNMVAVPVYVKHNIAYREGGGGRFDVTIGPKQTMGKALENVVLEVPFPKSVLNVTLSANQGKNSFDPVTKIMTWDVGKIDS-SKLPNIKGNITLQSGVPVPEANPTLTVKFTINALTVSGLKVNRLDMYGEKYKPFKGVKYITRAGKFQIRT
>EOG091F00ZK|Lottia_gigantea|JG10_Dirona_picta|TRANSCRIPT
-----------------------------------------------------------------------TEVPPLFVVEFLHRICDTFDDYFSDCSETNLKEHF--------------------------------------------------VIVYELLDEMLDNGFPLAVESNVLKELIKPPNFLRSIADTVTGKST-----------------------------------------------------------------------------------------------------PDGSFRMMSYHIGSNNMVAVPVYLRHNIAYREGSGGRFEVTIGPKQTMGKALENVVLEVPFPKSVLNVTLTCNQGKNSFDPVSKLMTWDVGKIDP-AKLPNIKGNITLQTGVPVPESNPTLTVMFTINALASSGLKVNRLDMYGEKYKPFKGVKYITRAGKFQVR-
>EOG091F00ZK|Crassostrea_gigas|HW03_Berthella_plumula|TRANSCRIPT
MIHSLFVINNSGDVFMEKHWKSVINKSICDYFFEAQSKAANPEDVPPVIATPHHYLINIYRNNLYFVAVVTTEVPPLFVVEFLHRICDTFEDYFTECTETNLKEHF--------------------------------------------------VIVYELLDEMLDNGFPLAVESNVLKELIKPPNFLRTIADTVTGKSTSVGATLPTGQLSNIPWRRTGVKYTNNEAYFDVIEEIDAIIDKSGSTVIAEIQGYIDCLIKLSGMPDLTLSFINPRLLDDVSFHPCVRFKRWESEKVLSFVPPDGNFRMMSYHIGASNVVAIPVYLRHNIMYREGSGGRFDVTIGPKQTMGKTVENVVLEVPFPRSVLNVTLSCNQGKNSFDPVSKLMTWDVGKIDP-GKLPNIKGTITLQTGVPIPESNPTITVMFSISTLALSGFKVNKLDMYGEKYKPFKGVKYVTRAGKFQVR-
>EOG091F00ZK|Lottia_gigantea|JG19_Janolus_barbarensis|TRANSCRIPT
------------------------------------------------------------------------------------------------------------------------------------------------------------------------------------------------------------------------------------------------------------------------------------------------------------FVPPDGNFRMMSYHIGANNMVAVPVYVRHNIAYREGSGGRFDVTIGPKQTMGKSLENVVLEVPFPKAVLNVTLTCNQGKNSFDPVSKLMTWDVGKIDP-SKLPNIKGNITLQTGVPVPESNPTLTVMFTISTLAVSGL-------------------------------
>EOG091F00ZK|Crassostrea_gigas|NC06_Pleurobranchaea_californica|TRANSCRIPT
-------------------------------------------------------------------------------MEFLHRICDTFDDYFSECTESNLKEHF--------------------------------------------------VIVFELLDEMLDNGFPLAMESNVLKELIKPPNFLRTIADTVTGKSTGVSGTLPTGQLSNIPWRRTGVRYTNNEAYFDVIEEIDAIIDKSGSTVIAEIQGYIDCLIKLSGMPDLTLSFINPRLLDDVSFHPCVRFKRWESEKVLSFVPPDGNFRMMSYHIGANNVVPIPVYLRHQIAYREGSGGRFDVTIGPKQTMGKTVENVILEVPFPKSVLNVTLSCNQGKNSFDPVSKLMTWDVGKIDP-TKLPNIKGTITLQSGVPIPESNPTITVNFSISTLTLSGFKVNKLDMYGEKYKPFKGVKYVTRAGKFQVRT
>EOG091F00ZK|Crassostrea_gigas|HW04_Calmella_cavolinii|TRANSCRIPT
--------------------------------------------------TPHHYLINVYRSNLYFVAVVTTEVPPLFVIEFLHRICDTFEDYFNDCSESILKEHF--------------------------------------------------VIVYELLDEMLDNGFPLAVESNVLKELIKPPNFLRTITDTVTGKSTSVSATLPTGQLSNIPWRRTGVKYTNNEAYFDVIEEIDAIIDKSGTTVIAEIQGYIDCLIKLSGMPDLTLSFVNPRLLDDVSFHPCVRFKRWEAEKILSFVPPDGHFRMMSYHIGANNMVAIPVYLRHSITFREGSGGRFDVTIGPKQTMGKSVENVVLEVPFPKSVLNVTLTCSQGKNSFDPVSKLMTWDVGKIDP-AKLPNIKGNITLQTGVPIPESNPIITVMFTIQQMAVSGLKVNRLDMYGEKYKPFKGVKYITRAGKFQVR-
>EOG091F00ZK|Crassostrea_gigas|NC02_Bathydoris_clavigera|TRANSCRIPT
MIHSLFVINNTGDVFMEKHWKSVINKSICDYFFEVQSKASNPEDVPPVISTPHHYLIDIYRSNLYFVAVVTTEVPPLFVVEFLHRICDTFDDYFSECSESNLKEHF--------------------------------------------------VIVYELLDEMLDNGFPLAVESNVLKELIKPPNFLRTITDTVTGKSTSVGATLPTGQLSNIPWRRTGVKYTNNEAYFDVIEEVDAIIDKSGSTIIAEIQGYIDCLIKLSGMPDLTLSFINPRLLDDVSFHPSVRFKRWETEKVLSFVPPDGTFRMMSYHIGSNNMVAIPVYLRHSISFREGSSGRFEVTVGPKQTMGKTV------------------------------------------------------------------------------------------------------------------
>EOG091F00ZK|Crassostrea_gigas|HW19_Polycera_quadrilineata|TRANSCRIPT
MIHSLFVINNTGDVFMEKHWKSVINKSICDYFFEAQSKASNPEDVPPVISTPHHYLIDIYRNNLYFVAVVTTEVPPLFVVEFLHRICDTFDDYFGECTESNLKEHF--------------------------------------------------VIVYELLDEMLDNGFPLAVESNVLKELIKPPNFLRTIADTVTGKSTGVGATLPTGQLSNIPWRRTGVKYTNNEAYFDVIEEIDAIIDKSGSTVIAEIQGYVDCFIKLTGMPDLTLSFVNPRLLDDVSFHPCVRFKRWETEKVLSFVPPDGAFRMMSYHIGSNNMVAIPVYLRHNITFREGSGGRFDVTVGPKQTMGKTIENVVIEVPFPKSVLNVTLTCNQGKNSFDPVTKLVTWDVGKIDP-AKLPNIKGSITMQTGMPVPESNPAISVKFTISTMAVSGIKVNRLDMYGEKYKPFKGVKYITRAGKFQVRT
>EOG091F00ZK|Crassostrea_gigas|JG14_Eubranchus_rustyus|TRANSCRIPT
---------------------------------EVQSKAANPEDVPPVICTPHHYLINIYRNNLYFVAVVTTEVPPLFVVEFLHRICDTFDDYFSDCSESNLKEHF--------------------------------------------------VIVYELMDEMLDNGFPLAVESNVLKELIKPPNFLRSIADTVTGKSTSVGATLPTGQLSNIPWRRTGVKYTNNEAYFDVIEEIDAIVDKSGSTVI------------------------------------------------------------------------------------------------------KALENVVLEVPFPKSVLNVTLSCNQGKNSFDPVTKLMTWDVGKIDP-NKLPNIKGNITLQSGVPVPEANPTLTVMFTINALTVSGLKVNRLDMYGEKYKPFKGVKYITRAGKFQIR-
>EOG091F00ZK|Biomphalaria_glabrata|JG06_Catriona_columbiana|TRANSCRIPT
-----------------------------------------------------------------------------------------------------------------------------------------------------------------------------------------------------------------------------GIKYRRNELFLDVLESVNLLMSPQGQVLSAHVAGRIVMKSYLSGMPE--------RLLDDVSFHPCVRFKRWESEKVLSFVPPDGNFRMMSYHIGSNNMVAVPVYVRHNISYREGSGGRFDVTIGPKQTMGKTLENVTLEVPFPKSVLNVTLTCSQGKNSFDPVTKLMTWDVGKIDP-AKLPNIKGN-------------------------------------------------------------
>EOG091F00ZK|Crassostrea_gigas|HW21_Tritonia_manicata|TRANSCRIPT
MIHSLFIINNSGDIFLEKHWRSVLGRSCCDYFFEAQGKANSPEDIPPVISTGFSYLISIYRKDLFFVCVVENEVPPLFVIEFLHKVVDIIVEYFSDCSETIIKENC--------------------------------------------------VVVYELLEEMLDNGFPLATESNVLKELIRPPSIVRNVVNKVTGDS-NLSSHLPTGQLSNVPWRRTGVKYANNEIYFDVAESIDAIIDKQGTTIFSEIQGTIDANCKLSGMPDLNMCFTNPRVLEDVSFHPCLRFRRWESEKILSFVPPDGHFRLISYNV-STGVHMLPLYAKPRVLFQEGGSGRFELTVGSKQAMGKNIEKVAVTVPFPKQVLNVNLTQSVGTYSFDPIKKELTWEIGKMQPQNPAPNIKGSISLQSGVPPPEESPTIFLDFKISAYAASGLKVSRLDIYGEKYKPFKGVKYYTTAGRYQIR-
