# Supplementary material for: Transcriptomics provides a robust framework for the relationships of the major clades of cladobranch sea slugs (Mollusca, Gastropoda, Heterobranchia), but fails to resolve the position of the enigmatic genus Embletonia
Source: BMC Ecol Evol. 2021 Dec 28;21:226. doi: 10.1186/s12862-021-01944-0 (PMC8895541; doi:10.1186/s12862-021-01944-0)
Supplement: Supplementary file 6 — Additional file 6. Archive S4: Unmasked multiple sequence alignments on amino acid level including Doris kerguelenensis and Calmella cavolini prior to the removal of outliers. [file 12862_2021_1944_MOESM6_ESM.zip › Archive_S4/Alignments/EOG091F03YI.aa.fasta]

>EOG091F03YI|Biomphalaria_glabrata|BGLTMP006240
---------------------------------------MTLEVLQKTRIGMTVNNLRKA-SSNDEVVSLAKTLIKHWKRLLPADSPGGISRSNSRS-SGDASSQR--------------MDETSNDGTEES--K-----G-DS-SKDGQS--G---QT-RTQN-TTDAVRIKCRELLSNALKASEIPD----GAHNPDELAASIEDAIFEEFGNTEMKYKNRVRSRVANLKDARNPQLRQNVLIGLISAQKIASMSAEEMASKEMKQLREKLTKEAIDDHQMAKTGGTTTDLFKCGKC-------------------------------------------------RKNNCTYNQVQTRSADEPMTTFVFCNECGNRWK-------------------------
>EOG091F03YI|Biomphalaria_glabrata|NC03_Doris_kerguelenensis|TRANSCRIPT
-------------------------------------------------------------------------------------------------------------------------------------------------------------------------------------------------------------------EFNNTEIKYKNRVRSRVANLKDHRNPELRMNVLIGLISAEKIASMSAEEMASNEMKQLREKLTKEAINDHQMAKTGGTTTDLFKCGKC-------------------------------------------------RKNNCTYNQVR-----------------------------------------------
>EOG091F03YI|Biomphalaria_glabrata|HW03_Berthella_plumula|TRANSCRIPT
---------------------------------------MTLDVLQKTRIGMTVNNLRKA-SSNEEVVSLAKTLIKNWKKLLPADSPGGLSRTTSRS-SGDTSSQK--------------MEEASNDDTDDS--K-----R-EK-DGDGDGDKS---ESKIVHN-TTDAVRLKCRELLCNALQSSGVPE----GAHDPVELAALVEDAIFEEFQNTEMKYKNRIRSRIANLKDSRNSQLRQNVLIGLISAQRIAAMTAEEMASSEMKQLREKLTKEAINDHQMAKTQGTTTDLFKCGKC-------------------------------------------------RKNRCTYNQVQTRSADEPMTTFVLCLECGNRWK-------------------------
>EOG091F03YI|Biomphalaria_glabrata|NC06_Pleurobranchaea_californica|TRANSCRIPT
---------------------------------------MTLEVLQKTRIGMTVNNLRKA-SSNDEVISLAKTLIKNWKKLLPAENSSGGSRTTSRS-SGDNGSQK--------------MDESNNDDTDDG--K-----K-EK-DGDGDSNRS----A-ALNN-TTDAVRLKCRELLCNALQCSDIPE----GAHDPVELAASVEDAIFDEFLNTDMKYKNRIRSRIANLKDSRNSQLRTNVLVGLISAQRIAGMTAEEMASNEMKQLREKLTKEAIDFHQMAKTSGTVTDLFKCGKC-------------------------------------------------RKSNCSYNQVQTRSADEPMTTFVLCNDCGNRWK-------------------------
>EOG091F03YI|Biomphalaria_glabrata|NC02_Bathydoris_clavigera|TRANSCRIPT
---------------------------------------MSLEVLQKTRIGMKVNSLRKA-SNNDEVVTLAKTLIKNWKKLLPAESPGGLSRTTSRSSGVDAGSQK--------------MDEGSQDNGDEK--K----KD-RD---DDNDEDGNAAQS-KAY-YTVDAVRLKCRELLCNALKSGDVPE----GAHQPETLSAAVEDAIFNEFKNTEMKYKNRIRSRVANLKDNRNPQLRQNVLIGLIQAHKIASMTADEMASREMKDLREKLTKEAINDHQMAKTGGTCTDLFKCGKC-------------------------------------------------GKNRCTYNQVQTRSADEPMTTFVLCNDCGNRWK-------------------------
>EOG091F03YI|Biomphalaria_glabrata|HW09_Doto_sp|TRANSCRIPT
---------------------------------------MTLEVLQKTRIGMTVNNLRKA-SSSDEVGSLAKTLIKNWKKLLPAENSSGIARTTSRSTG---DSQK--------------MDETSNDGEDGG--K----SK-DDGDSEERK--P----S-SMAN-TTDAVRLKCRELLCNALKSGDVPE----GAHDPEEVAASIEDCIHSEFNNTDMKYKNRIRSRVANFKDSRNPQLRQNVLIGLISPQRIASMTAEEMASKEMKELREKLTKESIDDHQMAKTGGTTTDLFKCGKC-------------------------------------------------KGNRCTYNQVQTRSADEPMTTFVLCNDCGNRWK-------------------------
>EOG091F03YI|Biomphalaria_glabrata|JG13_Doto_lancei|TRANSCRIPT
---------------------------------------MTLEVLQKTRIGMTVNNLRKA-SSSDEVGSLAKTLIKNWKKLLPAENSSGIARTTSRSTG---DSQK--------------MDETSNDGEDGG--R----SK-DDGDSEERK--P----S-SMAN-TTDAVRLKCRELLCNALKSGDVPE----GAHDPEEVAASIEDYIHAEFNNTDMKYKNRIRSRVANFKDSRNPQLRQNVLIGLISPQRIASMTAEEMASKEMKELREKLTKESIDDHQMAKTGGTTTDLFKCGKC-------------------------------------------------KGNRCTYNQVQTRSADEPMTTFVLCNDCGNRWK-------------------------
>EOG091F03YI|Biomphalaria_glabrata|HW14_Flabellina_affinis|TRANSCRIPT
---------------------------------------MTLEVLQKTRIGMTVNNLRKA-SSNEEVGSLAKTLIKNWKKLLPAESPGGIARTTSRSSGGDANSQR--------------MDETSNDGTESS--K----DK-DD-DADSDK--G---KSGHTHN-TTDAVRLKCRELLRNALKSGEVPD----GAHDPEELSASIEDSIFEEFKNTDIKYKNRIRSRVANLKDSRNLQLRQNVLIGLISPQRIASMAAEEMASKEMKELREKLTKEAINDHQMAKTGGTVTDLFKCGKC-------------------------------------------------KGSSCTYNQVQTRSADEPMTTFVLCNDCGNRWK-------------------------
>EOG091F03YI|Biomphalaria_glabrata|HW02_Berghia_verrucicornis|TRANSCRIPT
---------------------------------------MTLEVLQKTRIGMTVNNLRKA-SSNEEVGSMAKTLIKNWKKLLPAESPGGLARTTSRSSGGDANSQK--------------MDETSNDGTDSN--K----DK-DE-DADNEQ--A---KS-KTHN-TTDTVRIKCRELICNALKSSDVPE----GAHDPEELSCSIEDYIHEEFGNTDIKYKNRIRSRIANLKDSRNPQLRQNVLIGLISPQRIASMAAEEMASKEMKELREKLTKEAINDHQMAKTGGTVTDLFKCGKC-------------------------------------------------KGNSCTYNQVQTRSADEPMTTFVLCNDCGNRWK-------------------------
>EOG091F03YI|Biomphalaria_glabrata|JG04_Berghia_stephanieae|TRANSCRIPT
---------------------------------------MTLDVLQKTRIGMTVNNLRKA-SSNEEVGSMAKTLIKNWKKLLPAESPGGLARTTSRSSGGDANSQK--------------MDETSNDGTDSN--K----DK-DE-DADNEQ--A---KS-KTHN-TTDTVRIKCRELICNALKSSDVPE----GAHDPEELSCSIEDYIHEEFGNTDIKYKNRIRSRIANLKDSRNPQLRQNVLIGLISPQRIASMAAEEMASKDMKELREKLTKEAINDHQMAKTGGTVTDLFKCGKC-------------------------------------------------KGNSCTYNQVQTRSADEPMTTFVLCNDCGNRWK-------------------------
>EOG091F03YI|Biomphalaria_glabrata|JG24_Noumeaella_rubrofasciata|TRANSCRIPT
---------------------------------------MTLEVLQKTRIGMTVNNLRKA-SSNEEVGSMAKTLIKNWKKLLPAESPGGLARTTSRSSGGDANSQK--------------MDETSNDGTDSG--K----DK-DE-DADSDQ--S---KR-RTHN-TTDTVRLKCRELLCNALKSSDVPE----GAHDPEELASSIEDCIHEEFGNTDIKYKNRIRSRIANLKDSRNPQLRQNVLIGLISPQRIASMAAEEMASKDMKELREKLTKEAINDHQMAKTGGTVTDLFKCGKC-------------------------------------------------KGSSCTYNQVQTRSADEPMTTFVLCNDCGNRWK-------------------------
>EOG091F03YI|Biomphalaria_glabrata|JG01_Aeolidiella_alba|TRANSCRIPT
-------------------------------------------------------------------------------------------------------------------------------------------------------------------------VRLKCRELLCNALKSSEVPE----GAHDPEELSSSIEDCIHEEFGNTDIKYKNRIRSRIANLKDSRNPQLRQNVLIGLISPQRIASMAAEEMASKDMKELREKLTKEAINDHQMAKTGGTVTDLFKCGKC-------------------------------------------------KGNSCTYTQVQTRSADEPMTTFVLCNDCGNRWK-------------------------
>EOG091F03YI|Biomphalaria_glabrata|JG22_Lomanotus_vermiformis|TRANSCRIPT
---------------------------------------MTLEVLQKTRIGMTVNNLRKA-SSNEEVGALAKTLIKNWKKLLPADSPGGLARTTSRSSGNDGNSQK--------------MDETSNDGEESK--K----DD-EG-DKG--E-SD----S-KTNN-TTDAVRLKCRELLCNALKATEIPE----GAHDPVELSASIEDSIFEEFGNTEMKYKNRIRSRVANLKDSRNPQLRQNVLIGLISPQRIASMAAEEMASKDMKLLREKLTKEAINDHQMAKTGGTTTDLFKCGKC-------------------------------------------------KGNSCTYNQVQTRSADEPMTTFVLCNLCGNRWK-------------------------
>EOG091F03YI|Biomphalaria_glabrata|JG23_Melibe_leonina|TRANSCRIPT
---------------------------------------MTLEVLQKTRIGMTVNNLRKA-SSNEEVGSLAKTLIKNWKKLLPADSPGGLARTTSRSSGGDANSQK--------------MDETSNDGDDMK--K----DK-ED-NSK-SQ--S---FS-KTAN-TTDAIRLKCRELLCNALKSSDVPE----GAHDPEELAASLEDCVFTEFGNTEMKYKNRIRSRVANLKDSRNPQLRQNVLIGLISPQRIASMAAEEMASKDMKELREKLTKEAINDHQMAKTGGTTTDLFKCGKC-------------------------------------------------KGSCCTYNQVQTRSADEPMTTFVLCNDCGNRWK-------------------------
>EOG091F03YI|Biomphalaria_glabrata|JG28_Scyllaea_fulva|TRANSCRIPT
---------------------------------------MTLEVLQKTRIGMTVNNLRKA-SNNEEVGSLAKTLIKNWKKLLPADSPGGLARTTSRSSGGDANSQK--------------IDETSNDADEVK--R----DKDED-NNR-DQ--S---VS-KTAN-TTDAVRLKCRELICNALKSGEVPE----GTHDPEELSASVEDCIYAEFGNTEMKYKNRIRSRVANLKDSRNPQLRQNVLIGLISPQRIASMAAEEMASKEMKELREKLTKEAINDHQMAKTGGTQTDLFKCGKC-------------------------------------------------KGNCCTYNQVQTRSADEPMTTFVLCNDCGNRWK-------------------------
>EOG091F03YI|Biomphalaria_glabrata|JG16_Flabellina_iodinea|TRANSCRIPT
---------------------------------------------------------------------------KNWKKLLPAESPGGLARTTSRS-SGDANSQK--------------MDETSN--DAED--K----DK-DE-ETDSDK--S---KS-KTHN-TTDAVRLKCRELLCNALKSSDVPE----GAHDPEELSASVEDCIFEEFGNTEMKYKNRIRSRVANLKDSRNPQLRQNVLIGLISPQRIASMAAEEMASKDMKELREKLTKEAINDHQMAKTGGTVTDLFKCGKC-------------------------------------------------KGSCCTYNQVQTRSADEPMTTFVLCNLCGNRWK-------------------------
>EOG091F03YI|Biomphalaria_glabrata|HW15_Flabellina_babai|TRANSCRIPT
---------------------------------------MTLEVLQKTRIGMTVNNLRKA-SSNEEVGSLAKTLIKNWKKLLPAESPGGLARTTSRSSGGDANSQK--------------MDETSNDGEESK--K----DK-DD-DADSDK--G--GQS-KTHY-TADAVRLKCRELLMVALKSSDVPE----GAHDPEELSVSIEDCIFTEFGNTDIKYKNRIRSRVANLKDSRNPQLRQNVLIGLISPQRIASMAAEEMASKDMKELREKLTKEAINDHQMAKTGGTTTDLFKCGKC-------------------------------------------------KGNCCTYNQLQTRSSDEPMTTFVLCNLCGNRWK-------------------------
>EOG091F03YI|Biomphalaria_glabrata|JG25_Palisa_papillata|TRANSCRIPT
---------------------------------------------------------------------------------------------------------------------------------------------------------------------------------LCNALKSSDVPE----GAHDPMELASSIEDCIHEEFGNTEIKYKNRIRSRIANLKDSRNPQLRQNVLIGLIAPQRIASMAAEEMASKEMKELREKLTKEAINDHQMAKTGGTVTDLFKCGKC-------------------------------------------------KGSNCTYNQVQTRSADEPMTTFVLCNLCGNRWK-------------------------
>EOG091F03YI|Biomphalaria_glabrata|JG03_Austraeolis_stearnsi|TRANSCRIPT
---------------------------------------MTLEVLQKTRIGMTVNNLRKA-SSNEEVGSLAKTLIKNWKKLLPAESPGGLARSTSRSSGGDANSQK--------------MDETSNDGTESN--------K-DE-DTDSDK--S---KN-KTHN-TTDTVRLKCRELLCNALKSSDVPE----GAHDPMELASSIEDCIHEEFGNTEIKYKNRIRSRIANLKDSRNPQLRQNVLIGLISPQRIASMAAEEMASKEMKELREKLTKEAINDHQMAKTGGTITDLFKCGKC-------------------------------------------------KGGNCTYNQVQTRSADEPMTTFVLCNLCGNRWK-------------------------
>EOG091F03YI|Biomphalaria_glabrata|JG27_Phidiana_lynceus|TRANSCRIPT
----------------------------------------------------------------------------------------------------DANSQK--------------MDETSNDGTDSN--K----DK-DE-DTDSDK--S---KS-KSHN-TTDTVRLKCRELLCNALKSSDVPE----GAHDPMELASSIEDCVFEEFGNTEIKYKNRIRSRIANLKDSRNPQLRQNVLIGLISPQRIASMAAEEMASKEMKELREKLTKEAINDHQMAKTGGTVTDLFKCGKC-------------------------------------------------KGSNCTYNQVQTRSADEPMTTFVLCNLCGNRWK-------------------------
>EOG091F03YI|Biomphalaria_glabrata|JG20_Learchis_evelinae|TRANSCRIPT
---------------------------------------MTLEVLQKTRIGMTANNLRKA-SSNEEVGSLAKTLIKNWKKLLPAESPGGLARTTSRSSGGDANSQK--------------MDETSNDGTETS--K----DK-EE-EADSD-------KS-KSHN-TTDTVRLKCRELLCTALKSNDVPE----GAHDPMELASSIEDCIYEEFGNTEMKYKNRIRSRIANLKDSRNPQLRQNVLIGLISPQRIASMAAEEMASKEMKELREKLTKEAINDHQMAKTGGTVTDLFKCGKC-------------------------------------------------KGSNCTYNQVQTRSADEPMTTFVLCNLCGNRWK-------------------------
>EOG091F03YI|Biomphalaria_glabrata|JG02_Antaeolidiella_chromosoma|TRANSCRIPT
--------------------------------------------------------------------------------------------------------------------------------------------------------------------------------------------------------------------------------------LKDSRNPQLRQNVLIGLISPQRIASMAAEEMASKEMKDLREKLTKEAINDHQMAKTGGTVTDLFKCGKC-------------------------------------------------KGSSCTYN--------------------------------------------------
>EOG091F03YI|Biomphalaria_glabrata|HW20_Spurilla_neapolitana|TRANSCRIPT
---------------------------------------MTLEVLQKTRIGMTVNNLRKA-SSNEEVGSLAKTLIKNWKKLLPAESPGGLARTTSRSSGGDANSQK--------------MDETSNDGTDSS--K----DK-DE-EADSDQ--S---KS-KSHN-TTDTVRLKCRELLCNALKSSDVPE----GAHDPDELSSSIEDYIHEEFGNTDIKYKNRIRSRIANLKDSRNPQLRQNVLIGLISPQRIASMAAEEMASKDMRELREKLTKEAINDHQMAKTGGTVTDLFKCGKC-------------------------------------------------KGNSCTYNQVQTRSADEPMTTFVLCNDCGNRWK-------------------------
>EOG091F03YI|Biomphalaria_glabrata|JG29_Spurilla_braziliana|TRANSCRIPT
---------------------------------------MTLEVLQKTRIGMTVNNLRKA-SSNEEVGSLAKTLIKNWKKLLPAESPGGLARTTSRS-GGDANSQK--------------MDETSNDGTDSS--K----DK-DE-EADSDQ--S---KN-KSHN-TTDTVRLKCRELLCNALKSSDVPE----GAHDPEELASSIEDYIHEEFGNTDIKYKNRIRSRIANLKDSRNPQLRQNVLIGLISPQRIASMAAEEMASKDMRELREKLTKEAINDHQMAKTGGTVTDLFKCGKC-------------------------------------------------KGNSCTYNQVQTRSADEPMTTFVLCNDCGNRWK-------------------------
>EOG091F03YI|Biomphalaria_glabrata|JG21_Limenandra_confusa|TRANSCRIPT
---------------------------------------MTLEVLQKTRIGMTVNNLRKA-SSNDEVGSLAKTLIKNWKKLLPAESPGGLARTTSRSSGGDANSQK--------------MDETSNDGTEGS--R----DK-EE-EADSDQ--A---KS-KSHN-TTDTVRLKCRELLCNALKSSEVPE----GAHDPEELSSSIEDCIYEEFGNTDIKYKNRIRSRIANLKDSRNPDLRQNVLIGLISPQRIASMAAEEMASKEMKELRQKLTKEAINDHQMAKTGGTVTDLFKCGKC-------------------------------------------------KGNSCTYNQVQTRSADEPMTTFVLCNDCGNRWK-------------------------
>EOG091F03YI|Biomphalaria_glabrata|JG11_Dondice_occidentalis|TRANSCRIPT
---------------------------------------MTLEVLQKTRIGMTVNNLRKA-SSNEEVGSMAKTLIKNWKRLLPAESPGGIARTTSRSQGGDANSQK--------------MDETSNDGTENS--K----DK-DE-DGDGDQ--S---KS-KSLNYTTDTVRLKCRELLCNALKSSEVPE----GAHDPEELASSIEDYIYEEFGNTDMKYKNRIRSRIANLKDSRNPQLRQNVLIGLISPQRIASMAAEEMASKDMRELREKLTKEAINDHQMAKTGGTVTDLFKCGKC-------------------------------------------------KGNSCTYNQVQTRSADEPMTTFVLCNDCGNRWK-------------------------
>EOG091F03YI|Biomphalaria_glabrata|JG12_Dondice_parguerensis|TRANSCRIPT
---------------------------------------MTLEVLQKTRIGMTVNNLRKA-SSNEEVGSMAKTLIKNWKRLLPAESPGGIARTTSRSQGGDANSQK--------------MDETSNDGTESS--K----DK-DE-DGDGDQ--S---KS-KSLNYTTDTVRLKCRELLCNALKSSDVPE----GAHDPEELASSIEDYIYEEFGNTDMKYKNRIRSRIANLKDSRNPQLRQNVLIGLISPQRIASMAAEEMASKDMRELREKLTKEAINDHQMAKTGGTVTDLFKCGKC-------------------------------------------------KGNSCTYNQVQTRSADEPMTTFVLCNDCGNRWK-------------------------
>EOG091F03YI|Biomphalaria_glabrata|HW17_Hermissenda_crassicornis|TRANSCRIPT
---------------------------------------MTLEVLQKTRIGMTVNNLRKA-SSNDDVGLMAKTLIKNWKKLLPAESPGGLARTTSRSSGGDANSQK--------------MDECSNDGTESS--K----ED------DSDQ--S---KS-KAHN-TTDTVRLKCRELLCNALKSGEVPE----GAHDPEELSSSIEDCIFDEFENTDMKYKNRIRSRIANLKDSRNPQLRQNVLIGLISPQRIASIPAEEMASKEMKELREKLTKEAINDHQMAKTGGTVTDLFKCGKC-------------------------------------------------KGSCCTYNQVQTRSADEPMTTFVLCNDCGNRWK-------------------------
>EOG091F03YI|Biomphalaria_glabrata|JG18_Hermissenda_opalescens|TRANSCRIPT
---------------------------------------MTLEVLQKTRIGMTVNNLRKA-SSNDDVGLMAKTLIKNWKKLLPAESPGGLARTTSRSSGGDANSQK--------------MDECSNDGTESS--K----ED------DSDQ--S---KS-KAHN-TTDTVRLKCRELLCNALKSGEVPE----GAHDPEELSSSIEDCIFDEFENTDMKYKNRIRSRIANLKDSRNPQLRQNVLIGLISPQRIASMAAEEMASKEMKELREKLTKEAINDHQMAKTGGTVTDLFKCGKC-------------------------------------------------KGSCCTYNQVQTRSADEPMTTFVLCNDCGNRWK-------------------------
>EOG091F03YI|Biomphalaria_glabrata|NC05_Hermissenda_crassicornis|TRANSCRIPT
---------------------------------------MTLEVLQKTRIGMTVNNLRKA-SSNDDVGLMAKTLIKNWKKLLPAESPGGLARTTSRSSGGDANSQK--------------MDECSNDGTESS--K----ED------DSDQ--S---KS-KAHN-TTDTVRLKCRELLCNALKSGEVPE----GAHDPEELSSSIEDCIFDEFENTDMKYKNRIRSRIANLKDSRNPQLRQNVLIGLISPQRIASMAAEEMASKEMKELREKLTKEAINDHQMAKTGGTVTDLFKCGKC-------------------------------------------------KGSCCTYNQVQTRSADEPMTTFVLCNDCGNRWK-------------------------
>EOG091F03YI|Biomphalaria_glabrata|HW05_Caloria_elegans|TRANSCRIPT
---------------------------------------MTLEVLQKTRIGMTVNNLRKA-SSNEEVGSLAKTLIKNWKKLLPAESPGGLARTTSRSSGGDANSQK--------------MDETSNDGTESS--K----DK-DE-DADSDK--S---KN-TLHN-TTDTVRLKCRELLCNALRSSDVPE----GAHDPMELASSIEDCIFDEFENTEIKYKNRIRSRIANLKDSRNPQLRQNVLIGLISPQRIASMAAEEMASKDMKQLREKLTKEAINDHQMAKTGGTITDLFKCGKC-------------------------------------------------KGGNCTYNQVQTRSADEPMTTFVLCNLCGNRWK-------------------------
>EOG091F03YI|Biomphalaria_glabrata|HW12_Facelina_rubrovittata|TRANSCRIPT
---------------------------------------MTLEVLQKTRIGMTVNNLRKA-SSNEEVGSLAKTLIKNWKKLLPAESPGGLARTTSRSSGGDANSQK--------------MDETSNDGTDSN--K----DK-DE-EAESDK--P----S-KLHN-TTDTVRLKCRELICNALKSSEVPE----GAHDPVELASSIEDCIHEEFGNTDIKYKNRIRSRIANLKDSRNPQLRQNVLIGLISPQRIASMGPEEMASKEMKELREKLTKEAINDHQMAKTGGTVTDLFKCGKC-------------------------------------------------KGSQCTYNQVQTRSADEPMTTFVLCNLCGNRWK-------------------------
>EOG091F03YI|Biomphalaria_glabrata|HW13_Favorinus_branchialis|TRANSCRIPT
---------------------------------------MTLETLQKTRIGMTVNNLRKA-SSNEEVGSLAKTLIKNWKKLLPAESPAGLARTTSRSSGGDANSQK--------------MDETSNDGTETT-------SK-EK-DEEADD--D---KT-KMY-FTTDTVRLKCRELLCTALKSSDVLE----GAHDPMELAAAIEDSIYDEFGNTDIKYKNRIRSRIANLKDSRNPQLRENVLIGLISPQRIASMAAEEMASKDMKLLREKLTKEAINDHQMAKTGGTVTDLFKCGKC-------------------------------------------------RGQNCTYNQVQTRSADEPMTTFVLCNLCGKRWK-------------------------
>EOG091F03YI|Biomphalaria_glabrata|JG15_Favorinus_auritulus|TRANSCRIPT
---------------------------------------MTLETLQKTRIGMTVNNLRKA-SSNEEVGSLAKTLIKNWKKLLPAESPAGLARTTSRSSGGDANSQK--------------MDETSNDGTETS--N----SK-EK-DEESDS--D---KT-KMY-FTTDTVRLKCRELLCNALKSSDVPE----GAHDPMELSASIEDAIYDEFGNTEIKYKNRIRSRIANLKDSRNPQLRQNVLIGLISPQRIASMAAEEMASKDMKLLREKLTKEAINDHQMAKTGGTVTDLFKCGKC-------------------------------------------------KGQSCTYNQVQTRSADEPMTTFVLCNLCGNRWK-------------------------
>EOG091F03YI|Biomphalaria_glabrata|JG32_Unidentia_angelvaldesi|TRANSCRIPT
---------------------------------------MTLEVLQKTRIGMTVNNLRKA-SSNEEVGSLAKTLIKNWKKLLPAESPGGLARTTSRSSGGDNNSQK--------------TDDASNDGDDDS--K----DK-DE-DGDNSQ--S---KS-KPHN-TTDSVRLKCRELLCTALKSSEVPE----GAHDPDELSASIEDCIFEEFGNTEIKYKNRIRSRIANLKDSRNPQLRQNVLIGLIPPQRIASMAAEEMASKEMKELREKLTKEAINDHQMAKTGGTVTDLFKCGKC-------------------------------------------------KGSCCTYNQVQTRSADEPMTTFVLCNLCGNRWK-------------------------
>EOG091F03YI|Biomphalaria_glabrata|HW18_Janolus_cristatus|TRANSCRIPT
---------------------------------------MTLEVLQKTRIGMTVNNLRRAASSNEEVGSLAKTLIKSWKKLLPAESPAGIARTTSRSTGGDAGSQK--------------MDETSNDGEEGRNDK----ED------EDDK--G---LN-KIHN-TTDAVRLKCRELICNALRSKDVPD----GAHDPGELSASIEDSIFTEFGNTEMKYKNRIRSRVANLKDSRNPDLRVNVLIGLIPPQRIAGMAAEEMASKDMKELREKLTKEAINDHQMAKTGGTCTDLFKCGKC-------------------------------------------------KGNNCTYNQLQTRSSDEPMTTFVLCNNCGNRWK-------------------------
>EOG091F03YI|Biomphalaria_glabrata|JG19_Janolus_barbarensis|TRANSCRIPT
-------------------------------------------------------------------------------------------------------------------------------------------------------------------------------------------------------------------EFGNTEMKYKNRIRSRVANLKDSRNPDLRQNVLIGLISPQRIATMPTEEMASKDMKELREKLTKEAINDHQMAKTGGTTTDLFKCGKC-------------------------------------------------KGNNCTYNQLQTRSSDEPMTTFVLCNNCGNRWK-------------------------
>EOG091F03YI|Biomphalaria_glabrata|JG10_Dirona_picta|TRANSCRIPT
---------------------------------------MTLETLQKTRIGMTVNNLRKA-SSNEEVGSLAKTLIKNWKKLLPADSPAGLARTTSRSSGGDANSQK--------------MDETSNDGDDGK--K----DD-DA-DSGN---------S-KTSN-TGDAVRLKCRELLCTALKSSAVPE----GAHDPVELAASIEDSIFAEFGNTEMKYKNRIRSRVANLKDTRNPQLRQNVLIGLISPQRIASMAAEEMASKEMKELREKLTKESIDDHQMAKTGGTVTDLFKCGKC-------------------------------------------------KGSCCTYNQVQTRSADEPMTTFVLCNDCGNRWK-------------------------
>EOG091F03YI|Biomphalaria_glabrata|HW06_Cratena_peregrina|TRANSCRIPT
---------------------------------------MTLETLQKTRIGMTVNNLRKA-SSNEDVGSLAKTLIKNWKKLLPAESPGGLARTTSRSSGGDANSQK--------------MDETSNDGTESS--K----DK-DE-DADSDK--D---KS-AVHN-TTDTVRLKCRELLCNALKSTEVPE----GAHDPFELSSSIEDCIYEEFGNTEIKYKNRIRSRIANLKDSRNPELRLNVLIGLVSPQRIASMGPEEMASKEMKELRDKLTKEAINDHQMAKTGGTVTDLFKCGKC-------------------------------------------------KGNQCTYNQVQTRSADEPMTTFVLCNLCGNRWK-------------------------
>EOG091F03YI|Biomphalaria_glabrata|HW21_Tritonia_manicata|TRANSCRIPT
---------------------------------------MTLEVLQRTRIGMTVNNLRKA-SSNDEVGSLAKTLIKNWKKLLPADSPGGLARTTSRSSGGDANSQK--------------MDETSNDGDETK--K----DK-DE-ETDSDK--S----S-KMNN-TTDAVRLKCRELICNALKCNEIPE----GAHDPVELAASIEDAIHAEFNNTDMKYKNRIRSRVANLKDSRNPELRLNVLIGLLSPQRIASMGPEEMASKEMKELREKLTKEAINDHQMAKTGGTVTDLFKCGKC-------------------------------------------------KGNRCTYTQVQTRSADEPMTTFVLCNDCGNRWK-------------------------
>EOG091F03YI|Biomphalaria_glabrata|NC08_Tritonia_hamnerorum|TRANSCRIPT
---------------------------------------MTLEVLQRTRIGMTVNNLRKA-SSNDEVGSLAKTLIKNWKKLLPADSPGGLARTTSRSSGGDANSQK--------------MDVTSNDGEEGK--K----DK-EE-ESDNDNNSS----S-KMNN-TTDAVRLKCRELICNALKSSDVPE----GAHDPVELAASIEDSIFAEFNNTDMKYKNRIRSRVANLKDSRNPQLRLNVLIGLLSPQRIASMGPEEMASKEMKELREKLTKEAINDHQMAKTGGTTTDLFKCGKC-------------------------------------------------KGNSCTYNQVQTRSADEPMTTFVLCNDCGNRWK-------------------------
>EOG091F03YI|Biomphalaria_glabrata|JG30_Tritonia_festiva|TRANSCRIPT
-------------------------------------------------------------------------------------------------------------------------DETSNDGEEEK--K----DK-EE-ESDSDR-SS----S-KMNN-TTDAVRLKCRELMCTALKSSEVPE----GTHDPFELAASIEDYIFMEFNNTDMKYKNRIRSRVANLKDSRNPQLRLNVLIGLLSPQRIASMGPEEMASKEMKELREKLTKEAINDHQMAKTGGTVTDLFKCGKC-------------------------------------------------KGSCCTYNQVQTRSADEPMTTFVLCNDCGNRWK-------------------------
>EOG091F03YI|Biomphalaria_glabrata|NC07_Tritonia_diomedea|TRANSCRIPT
---------------------------------------MTLEVLQRTRIGMTVNNLRKA-SSNDEVGSLAKTLIKNWKRLLPADSPGGLARTTSRSSGGDANSQK--------------TDETSNDGEEEK--K----DK-EE-ESDSDR-SS----S-KMNN-TTDAVRLKCRELMCNALKSSEVPE----GTHDPFELAASIEDYIFMEFNNTDMKYKNRIRSRVANLKDSRNPQLRLNVLIGLLSPQRIASMGPEEMASKEMKELREKLTKEAINDHQMAKTGGTVTDLFKCGKC-------------------------------------------------KGNCCTYNQVQTRSADEPMTTFVLCNDCGNRWK-------------------------
>EOG091F03YI|Biomphalaria_glabrata|HW16_Hancockia_cfuncinata|TRANSCRIPT
---------------------------------------MTLEVLQKTRIGMTVNNLRKA-SSNEEVGSLAKTLIKNWKKLLPADSPGGMARTTSRSSGGDANSQK--------------MDETSNDGEDTK--S----KD-DD-ND--DQ-SN----S-KMNN-TTDAVRLKCRELLRNALKSGEVPE----GAHDPVELAASVEDSIFTEFGNTEIKYKNRIRSRIANLKDGRNPQLRQNVLIGLISPQRIASMAAEEMASKDMKELREKLTQEAINDHQMAKTGGTTTDLFKCGKC-------------------------------------------------KGSCCTYNQVQTRSADEPMTTFVLCNDCGNRWK-------------------------
>EOG091F03YI|Biomphalaria_glabrata|JG17_Hancockia_uncinata|TRANSCRIPT
---------------------------------------MTLEVLQKTRIGMTVNNLRKA-SSNEEVGSLAKTLIKNWKKLLPADSPGGMARTTSRSSGGDANSQK--------------MDETSNDGEDTK--S----KD-DD-ND--DQ-SN----S-KMNN-TTDAVRLKCRELLRNALKSGEVPE----GAHDPVELAASVEDSIFTEFGNTEIKYKNRIRSRIANLKDGRNPQLRQNVLIGLISPQRIASMAAEEMASKDMKELREKLTQEAINDHQMAKTGGTTTDLFKCGKC-------------------------------------------------KGSCCTYNQVQTRSADEPMTTFVLCNDCGNRWK-------------------------
>EOG091F03YI|Biomphalaria_glabrata|NC01_Armina_californica|TRANSCRIPT
---------------------------------------MTLEVLQKTRIGMTVNNLRKA-SGNEEVGSLAKTLIKNWKKLLPADSPGGLARTTSRSSGGDANSQK--------------MDETSNDGEDVK--K----DD-DA-DSG--Q-CD----S-KTNN-TTDAVRLKCRELLRNALKSGEVQE----GAHDLVELAASIEDFIFLEFNNTEIKYKNRIRSRVANLKDSRNPQLRQNVLIGLISPQRIASMAAEEMASKDMKELREKLTKEAINDHQMAKTGGTTTDLFKCGKC-------------------------------------------------RGNCCTYNQVQTRSADEPMTTFVLCNLCGNRWK-------------------------
>EOG091F03YI|Biomphalaria_glabrata|HW01_Armina_tigrina|TRANSCRIPT
---------------------------------------MTLEVLQKTRIGMTVNNLRKA-SGNEEVGSLAKTLIKNWKKLLPADSPGGLARTTSRSSGGDANSQK--------------MDETSNDGEDVK--K----DD-EA-DSS--Q-GD---SS-KTSN-TTDAVRLKCRELLCNALKSGDVQE----GAHDPVELAASIEDFIFLEFTNTEIKYKNRIRSRVANLKDSRNPQLRQNVL--------------------DMRELREKLTKEAINDHQMAKTGGTQTDLFKCGKC-------------------------------------------------KGSCCTYNQVQTRSADEPMTTFVLCNLCGNRWK-------------------------
>EOG091F03YI|Biomphalaria_glabrata|NC04_Fiona_pinnata|TRANSCRIPT
---------------------------------------MTLEVLQRTRIGMTVNNLRKA-SSNEEVGTLAKTLIKNWKKLLPADNPSGPARTTSRSSAGDANSQK--------------MDESSNDGTEAM--KG---KE-EE-GES-GE--S---KS-RFNN-TGDAIRLKCRELLCNALKTSAVPE----GAHDPEELAASIEDCIFEEFGNTEMKYKNRIRSRVANLKDNRNPDLRQNVLIGLIAPSKIAVMAADEMASKEMKELREKLTKEAINDHQMAKTGGTVTDLFKCGKC-------------------------------------------------KGQSCTYNQVQTRSADEPMTTFVLCNDCGNRWK-------------------------
>EOG091F03YI|Biomphalaria_glabrata|JG06_Catriona_columbiana|TRANSCRIPT
---------------------------------------MTLEVLQKTRIGMTVNNLRKA-SSNEEVGTLAKTLIKNWKKLLPADNPSGPARTTSRSSGGDANSQK--------------MDESSNDGTETG--K----KD-DE-GEK-SE--P---VS-KTAN-TGDAVRLKCRELLCAALKISEVPE----GAHDPDELCVSIEDCIFNEFGNTEMKYKNRIRSRVANLKDSRNPQLRQNVLIGLIAPSKIASMAAEEMASKDMKQLREKLTKESIDDHQMAKTGGTVTDLFKCGKC-------------------------------------------------KGSCCTYNQVQTRSADEPMTTFVLCNDCGNRWK-------------------------
>EOG091F03YI|Biomphalaria_glabrata|HW07_Cuthona_caerulea|TRANSCRIPT
---------------------------------------MTLEVLQKTRIGMTVNNLRKA-SSNDEVGTLAKTLIKNWKKLLPADNPSGPARTTSRSSGGDANSQK--------------MDESSNDGTDGS--KG---KD-EE-GEK-TE--T---VS-KTHD-TGDAVRLKCRELLCNALKISEVPE----GAHDPDELSVSIEDCIFNEFGNTEMKYKNRIRSRVANLKDSRNPQLRQNVLIGLIAPSKIASMAADEMASKDMKALREKLTKEAINDHQMAKTGGTVTDLFKCGKC-------------------------------------------------KGNCCTYNQVQTRSADEPMTTFVLCNDCGNRWK-------------------------
>EOG091F03YI|Biomphalaria_glabrata|JG07_Cuthona_albocrusta|TRANSCRIPT
---------------------------------------------------------------------------------------------TSRSSGGDANSQK--------------MDESSNDGTESA--KA---KD-ED-GEK-AE--P---VS-KTQN-TGDAVRLKCRELLCNALKIAEVPE----GAHDPEELCVSIEDCIFTEFGNTEMKYKNRIRSRVANLKDTRNPQLRQNVLIGLIAPSKIASMAADEMASTDMKALREKLTKEAIDDHQMAKTGGTVTDLFKCGKC-------------------------------------------------KGSRCTYNQVQTRSADEPMTTFVLCNDCGNRWK-------------------------
>EOG091F03YI|Biomphalaria_glabrata|HW11_Eubranchus_exiguus|TRANSCRIPT
---------------------------------------MTLETLQKTRIGMTVNSLRKA-SSNEEVGTLAKTLIKGWKKLLPAESPSGPPRTTSRSTGGDAASQK--------------MDESSNDATDSS--KG---KD-ED-GDS-SK-AS---KS-TTHD-TGDAIRLKCRELLCKALKTTEIPE----GAHDPDELSASIEDAIFEEFGNTEAKYKNRIRSRVANLKDSRNPDLRQNVLIGLIGPAKIASMAAEEMASKDMKSLREKLTKQAIDDHQMAKTSGTITDLFKCGKC-------------------------------------------------KGCRCTYTQVQTRSADEPMTTFVLCNDCGNRWK-------------------------
>EOG091F03YI|Biomphalaria_glabrata|JG14_Eubranchus_rustyus|TRANSCRIPT
---------------------------------------MTLEVLQKTRIGMTVNNLRKA-SSNEEVGTLAKTLIKNWKKLLPAESPSGPPRTTSRSTGADA-SQK--------------MDESSNDATDSS--KG---RD-DD-GEK-SE--S---KS-RTHD-TGDAIRLKCRELLCNALKTSEVPE----GAHDPEELSASIEDAIFTEFGNTEAKYKNRVRSRVANLKDSRNPDLRQNVLIGLIAPSKIAIMVAEEMASKDMKLLREKLTKEAINDHQMAKTGGTITDLFKCGKC-------------------------------------------------KGNRCTYTQVQTRSADEPMTTFVLCNDCGNRWK-------------------------
>EOG091F03YI|Biomphalaria_glabrata|JG26_Phestilla_sp|TRANSCRIPT
---------------------------------------MTLEVLQKTRIGMTVNNLRKA-SSNEEVGTLAKTLIKNWKKLLPADNPSGPARTTSRSSGGDANSQK--------------MDESSNDGTDSA--KG---KE-DD-GEK-PE--A---VS-KTAN-TADAVRLKCRELLSNALKIAEVPE----GAHDPEELAVSIEDCIFNEFKNTEMKYKNRIRSRVANLKDMRNP-------------------------------------------------------------------------------------------------------------------------------------------------------------------------
>EOG091F03YI|Biomphalaria_glabrata|JG05_Bornella_anguilla|TRANSCRIPT
---------------------------------------MTLEVLQKTRIGMTVNNLRKA-SNNEEVGSLAKTLIKNWKKLLPADNPGGMARTTSRSSGGDANSQK--------------MDETSNDGEDDK--K----GK-ED-GSSDDK-VN----S-KTNN-TTDAVRLKCRELLCNALKSGEVPE----GAHDPDELSASIEDCIFSEFGNTEMKYKNRIRSRVANFKDSRNPQLRQNVLIGLISPQRVASMTAEEMASKEMKELREKLTKEAINDHQMAKT------------------------------------------------------------------------------------------------------------------------
>EOG091F03YI|Biomphalaria_glabrata|HW10_Embletonia_pulchra|TRANSCRIPT
---------------------------------------MTLEVLQRTRIGMTVNNLRKA-SSNEEVGSLAKTLIKNWKKLLPAESPAGLARTTSRSSG--ADSQK--------------MDDASNDGDASQ--K----DK-DD-DGDSDQ--A---KN-KMSN-TADPVRLKCRELLCNALKSSDVPD----GAHDPEELGVSIEDVIFEEFGNTEMKYKNRIRSRVANLKDTRNPDLRVNVLIGLIPPQKIASMVAEEMASKEMKELRDKLTKEAIDDHQMAKTGGTETDLFKCGKC-------------------------------------------------KGNRCTYNQVQTRSADEPMTTFVLCNDCGNRWK-------------------------
>EOG091F03YI|Biomphalaria_glabrata|JG08_Dendronotus_venustus|TRANSCRIPT
---------------------------------------MTLEVLQKTRIGIPVNSLRKA-SSNEEVGSLAKTLIKSWKKLLPADSPAAIARTTSRSTG--ADSQK--------------MDESSNDKDDDK--KDKQDES------NSDQ--S---NS-KTCN-TTDAVRIKCRELICNALKSSEVPE----GAHDPEELAASVEDFIFEEFSNTDMKYKNRIRSRVANLKDSRNPQLRQNVLIGLISPERIASMAAEEMASKDMKNLREKLTKQAIDDHKMAKTEGTVTDLFKCGKC-------------------------------------------------KGCRCTYNQVQTRSADEPMTTFVLCLDCGNRWK-------------------------
>EOG091F03YI|Biomphalaria_glabrata|HW04_Calmella_cavolinii|TRANSCRIPT
---------------------------------------MTLDVLQKTRIGMTVNNLRKA-SSNDEVVGLSKTLIKNWKKLLSNDTPSVPRTTSRSSGD--ASSQK--------------MDETSNDGTDEA--KEGGGSK-E---DN-GT--P---TS-KTSN-TTDAVRLKCRELLTNALKSQGDLE----GMHDPEEVAAAIEDAIFDEFNNTEMKYKNRVRSRVANLKDSRNPQLRQNVLIGLISAKQIAGMTAEEMASNEMKQLREKLTKEAIDDHQIAKTGGTETELFRCGKC-------------------------------------------------RQNKCTYTQVQTRSADEPMTTFVFCQHCGNRWK-------------------------
>EOG091F03YI|Biomphalaria_glabrata|HW19_Polycera_quadrilineata|TRANSCRIPT
---------------------------------------MTLEVLQRTRIGMTVNNLRKA-SSNDEIVSLAKTLIKNWKKLLPAESPGGLSRTTSRS-SGGDSSQK--------------MEEGSQDDGDES--K-----K-TK-NTDDDDEEQASGNS-KMY-NTSDPVRLKCRELLLGVLKASDIPE----GAHDPEELAAAIEDSIFDEFKNTDMKYKNRVRSRVANLKDSRNPQLRQNVLIGLISAKKIATLTADEMASKEMKDLRSKLTKEAIDDHQMAKTGGTTTDLFKCGKC-------------------------------------------------GKYNCTYNQVQTRSADEPMTTFVFCNECGNRWK-------------------------
>EOG091F03YI|Crassostrea_gigas|CGI_10019931
-------MKIGKKLEKMILNNSADHGGADDLLNKLKDMPMTLTVLQKTRIGMTVNNFRKA-ASKDELVVLSKTLIKSWKKLLSSDST--------PSKSDKKEKEKSSNSPEQTDSPSEMMDVKDSQGSEPG--KTLM-----------RQ--D----S-EASI-TNDPVRIKCRELLASSLVLDEEVKVRIPNAQCPKELAAKIEDSIHLEFKNTDQKYKARIRSRVANLKDKKNPKLKEGVIMGLIPPERIANMSAEEMASDEMRQLRAKFTKESIDDHQMSRQEGTVTDLFKCGKCGKKNCTYNQEMASDEMRQLRAKFTKESIDDHQMSRQEGTVTDLFKCGKCGKKNCTYNQLQTRSSDEPMTTFVFCMECGNRWKLLWQTESETVFGPNHKSSPLTRLCS
>EOG091F03YI|Lottia_gigantea|LotgiG237702
MGCEEEVLGVGKKLDKMITNKTADHSSVFDLLKTLQDLPMSLDVLQKTRIGMTVNNLRKA-SKNEEVISLAKTLIKLWKKLLPGETT--------QSKGGSSSKVK--------------MDETSNDSTDVA--A----EK--E-TKEEKK--P----S-SASD-TNDAVRLKCRELLANSLKCDNPPE----NSGDIVEIAAAIEDYIYIEFGNTNQKYKNRVRSRVANLRDAKNPQLRSHVLIGAISALRMSNMSTEEMANEDLRKLREKLTKESIDDHQMAKNQGTVTDLFKCGKC-------------------------------------------------GKSKTTYTQLQTRSSDEPMTTFVYCMECGNRWKFC-----------------------
