# Supplementary material for: Transcriptomics provides a robust framework for the relationships of the major clades of cladobranch sea slugs (Mollusca, Gastropoda, Heterobranchia), but fails to resolve the position of the enigmatic genus Embletonia
Source: BMC Ecol Evol. 2021 Dec 28;21:226. doi: 10.1186/s12862-021-01944-0 (PMC8895541; doi:10.1186/s12862-021-01944-0)
Supplement: Supplementary file 6 — Additional file 6. Archive S4: Unmasked multiple sequence alignments on amino acid level including Doris kerguelenensis and Calmella cavolini prior to the removal of outliers. [file 12862_2021_1944_MOESM6_ESM.zip › Archive_S4/Alignments/EOG091F01ZZ.aa.fasta]

>EOG091F01ZZ|Biomphalaria_glabrata|BGLTMP001824
MSDIISTVFCFENACIELAMDPPQYISNM---------------EFQESMHLYLAGNHPQLTTERITDEDCLVLYKTLETNRYVRSIDLRYNLITDKGATVLGRLLEVNKFIEELNLMCNNFGSEGAAALAKALLTNTTVKVLRLNGNKIGNNGGMCFAQALQVNTTLENLDIGDADLTIECLIALATVLRENKTLKALNVNRPILWTVQEEPTDHFTRMIKVNKGLRELHMQKYNMRDFGASRLAENLV--------------ITRDGVKELAKVLKLNTPLKILDLGFNRLEDDGAMHLADAIGTYNTTLEW-----------------------------------------------------------------------------------------------------------------------------
>EOG091F01ZZ|Crassostrea_gigas|HW04_Calmella_cavolinii|TRANSCRIPT
MSDIISTVLGFESACVELSVAKPSYIENMLEREKENNVL-----EFQEHMHLYLAGDHPQLTTARITDDDCLVLYKTLEANRYVRSIDLRYNVITDKGAAILGTLLEVNKFIEEINIMCNDFGGPGAVAIAQALHTNTTLKVLRLNGNKMGNKGGMAFAQALQINTTLESLDIGDADLTIECLIALATVLRENRTLRALNVNRPLLWTVQEEPTDHFTRMIKVNTGLRELHMQKFNMRDFGACRFAENLVHNFTLTYLNLNCNRITRDGTKELAKVLKLNTGLKVLDLGYNRLEDDGAIYQAEAFVTYNTTLECLNIVYNNIGPKGLCAIADALSLNSALTSLYIWGNHFDDAVCQAFSSHLHSERLKAGNTDIQSYVVDGKVYLCLTGPGMRPHYYYAPIFGDDVPEWQIRGK-------------------------
>EOG091F01ZZ|Crassostrea_gigas|HW09_Doto_sp|TRANSCRIPT
MADIHSTVITFEAACVELSLPPTPYIAKMLEKEKENNVF-----EFQENMHLYLAGNHPQLTDTHINDSDCHILYKTLSSNKFVRSIDLRYNDITDEGAKVLGQLIAETKFLEELNVMCNEFGPAGGVSLAEALHKNRTLRVLRLNGNKIGNKGGMAFAQALQINTTLKSLDIGDTDLTIECLIALATVLRENRSLEMLNINRPLLWTVQEEPTEHFTRMLKVNRGLKELHMQKFVTRDFGAFRFAENLIHNFTLTYLNLGCNRITRDGVQEIAKVLKLNTALKVLDLGYNRLEDDGAMHIADAIGSYNTNLECLNIVYNNIGPKGLCSLANALNINSTLTCLYIWGNHFDDEVNMAFTTHLHSERLQERNCDIGTYVVDNKVYLHQTPYIIRRHYYCAPIFGDDVPDWQIPGQ---------QIRRAD----------
>EOG091F01ZZ|Crassostrea_gigas|JG13_Doto_lancei|TRANSCRIPT
--------------------------------------------------------------------------------------------------------------------------------------------------------------------------------------------------------------WTVQEEPTEHFTRMLKVNRGLKELHMQKFVTRDFGAFRFAENLMHNFTLTYLNLGCNRITRDGVQEIAKVLKLNTALKVLDLGYNRLEDDGAMHIADAIGSYNTNLECLNIVYNNIGPKGLCSLANALNINSTLTCLYIWGNHFDDEVNMAFTTHLHSERLQERNCDIGTYVVDNKVYLHQTPYIIRRHYYCAPIFGDDVPEWQIAGQ---------QIR-------------
>EOG091F01ZZ|Crassostrea_gigas|HW21_Tritonia_manicata|TRANSCRIPT
MSDIHSTVIMFEAACVELSLPKTEYIANMLEKEKENNVFVREGDEFQDHMHLYLAGNHPQLTTAHINDDDCRILYKTLESNKFVRSIDLRYNDITDEGAKTLGKLLEENIFLEEMNVMCNDFGAEGAVALAYALHKNKSLKVLRLNGNKIGNKGGMAFAQALQINTTLTNLDIGDTDLTIECLIALATVLRENRTLEMLNINRPLLWTVQEEPTEHFTRMLKVNRGLKELHMQKYVARDYGACRFAENLMHNFTLTYLNLGCNRITRDGALEIAKVLKLNTALKVLDLGYNRLEDDGAMHIAEAIGTYNTNLECLNIVYNNIGPKGLCAIANALNFNSTLQCLYIWGNHFDDEVNTAFSTHLHSERILERNCDIGTYVVDGKVYLHQTPYIIRRHYYYAPIFGDDVPEWQIRGE---------QPR-------------
>EOG091F01ZZ|Crassostrea_gigas|JG30_Tritonia_festiva|TRANSCRIPT
------------------------------------------------------------------------------------------------------------------------------------------------------------------------------------------------------------------------------------------------------------------------------------------------------------LAEAIGTYNTNLECLNIVYNNIGPKGLCAIANALNFNSTLQCLYIWGNHFDDDVNTAFSTHLHSDRIQERNCDIGTYVVDGKVYLNQTPYIIRRHYYYAPIFGDDVPEWQIRGE---------QPR-------------
>EOG091F01ZZ|Crassostrea_gigas|NC08_Tritonia_hamnerorum|TRANSCRIPT
MSDIHSTVIMFEAACVEFSLPKTEYIANMLEKEKENNVFVREGDEFQDHMHLYLAGNHPQLTIAHINDDDCKILYKTLESNKFVRSIDLRYNDITDNGAKELGKLIEQTKFLEELNVMCNDFGAEGAVALANALHKNRSLKVLRLNGNKIGNKGGMAFAQALQINTTLTSLDIGDTDLTIECLIALATVLRENRTLEVLNINRPLLWTVQEEPTEHFTRMLKVNKGLKELHMQKFVARDYGACRFAENLMHNFTLTYLNLGCNRITRDGALEIAKVLKLNTALKVLDLGYNRLEDDGAMHIAEAVGTYNTNLECLNIVYNNIGPKGLCAIANALNFNSTLQCLYIWGNHFDDDVNTAFSTHLHSERLEERNCDIGTYVVDGKLYLHQTPYIIRRHYYYAPIFGDDVPEWQVRGE---------QIR-------------
>EOG091F01ZZ|Crassostrea_gigas|NC01_Armina_californica|TRANSCRIPT
---------------------------------------------------------------------------------------------------------------------------------------------------------------------------------------------------------------------------------------------------RFAENLQHNFTLTYLNLGCNRITRDGVLEIAKVLKLNTALKVLDLGYNRLEDDGAMLIAEAIGTYNTNLECLNIVYNNIGPKGLCAMANALNFNSTLHCLYIWGNHFDDDVNSAFSTHLHSERLLEKNCDIGTYVVDGKVYLHQTPYIIRRHYYYAPIFGDDVPEWQIRGE---------QPR-------------
>EOG091F01ZZ|Crassostrea_gigas|HW01_Armina_tigrina|TRANSCRIPT
MSDIHSTVITFEAACVELSLPKTEYIANMLEKEKENNVF-----EFQDHMHLYLAGNHPQLTTAHINDDDCLILYKTLESNKFVRSIDLRYNDITDKGAAALGQLIAESTFLEEINLMCNDFGAEGAVALANSLHKNRSLKVLRLNGNKIGNKGGMAFAQALQINTTLKNLDIGDTDLTIECLIALATVLRENKTLEMLNINRPLLWTVQEEPTEHFTRMLKVNKGLKELHMQKFVMRDYGACRFAENLQHNFTLTYLNLGCNRITRDGVLEIAKVLKLNTALKVLDLGYNRLEDDGAIHIAEAIGTYNTNLECLNIVYNNIGPKGLCAVANALNFNSTLLCLYIWGNHFDDDVNSAFSTHLHSERLLERNCDIGTYVVDGKVYLHQTPYIIRRHYYYAPIFGDDVPEWQIRGE---------QPR-------------
>EOG091F01ZZ|Crassostrea_gigas|HW10_Embletonia_pulchra|TRANSCRIPT
MSDIHSTVIMFEAACVELSLPKTEYISKMLEKEKENNVFVREDDEFQDSMHLYLAGNHQQLTTVHINDNDCMLLYKTLESNKFVRSIDLRYNDITDEGAKKIAGLIADTHFIEEINLMCNDFGGEGAEVLAQALHRNRTLKVLRLNGNKIGNKGGMAFAQALQVNTTLKSLDIGDADLTIECLIALATVLRENKTLEMLNINRPLLWTVQEEPTEHFTRMLKVNKSLKELHMQKFVTRDFGACRFAENLMHNFTLTYLNLGCNRITRDGVLELSKVLKLNTALKVLDLGYNRLEDDGAIHIAEAIGTYNTNLECLNIVYNNIGPKGLCAIANALNFNSFLQCLYIWGNHFDDEVNTAFSTHLHSERLQERNCDIGTYVVDGKVYLHQTPIIIRRHYYSAPIFGDDVPEWQIRGE---------QPRRAD----------
>EOG091F01ZZ|Crassostrea_gigas|HW18_Janolus_cristatus|TRANSCRIPT
MSDIHSTVIMFEAACVELSLPKTEYIAKMLEKEKENNVFVHDDDEFQEHMHLYLAGNHPQLTTAHINDDDCMILYKTLQTNKFVRSIDLRYSDITDKGAKVLGDLIAENTFVEEINVMCNEFGADGAVALAQALHKNRTLKVLRLNGNKIGNKGGMAFAQALQINTTLKSLDIGDTDLTIECLIALATVLRENKTLEMLNINRPLLWTVQEEPTEHFTRMLKVNRSLKELHMQKFVARDYGACRFAENLMHNFTLTYLNLGCNRITRDGVLEISKVLKLNTALKVLDLGYNRLEDDGAIHIADAIGTYNTNLECLNIVYNNIGPKGLCAIADALNLNSTLLCLYIWGNHFDDSVNTAFSTHLHSERLQERNCDIGTYVVDGKVYLHQTPYIIRRHYYSAPIFGDDVPEWQIRGE---------QPR-------------
>EOG091F01ZZ|Crassostrea_gigas|JG19_Janolus_barbarensis|TRANSCRIPT
------------------------------------------------------------------------------------------------------------------------------------------------------GNKGGMAFAQALQINTTLKSLDIGDTDLTIECLIAIATVLRENKTLEILNINRPLLWTVQEEPTEHFTRMLKVNRSLKELHMQKFVARDYGACRFAENLMHNFTLTYLNLGCNRITRDGVLEISKVLKLNTALKVLDLGYNRLEDDGAIHIADAIGTYNTNLECLNIVYNNIGPKGLCAIANALNLNSTLLCLYIWGNHFDDSVNTAYSTHLHSERLQERNCDIGTYVVDGKVYLHQTPYIIRRHYYSAPIFGDDVPEWQIRGE---------QPR-------------
>EOG091F01ZZ|Crassostrea_gigas|JG11_Dondice_occidentalis|TRANSCRIPT
MSDIHSTVIVFEAACVELSLPKTEYIAKMLEKEKENNVFAHDEDEFQDSMHLYLAGNHPQLTPAHINDNDCRILYKTMETNKFIKSIDLRYNDITDEGAKVLGDLINENRFCEEINIMCNDFGGDGAVALAKALHRNKTLKILRLNGNKIGNKGGMAFAQALQINTTLKSLDIGDTDLTIECLIALATVLRENRTLEMLNINRPLLWTVQEEPTEHFTRMLKVNKGLKELHMQKFVTRDFGACRFAENLMHNFTLTYLNLGCNRITRDGVLELSKVLKLNTALKVLDLGYNRLEDDGAMHISEAIGTYNTNLECLNIVYNNIGPKGLCAIANALNFNATLECIYIWGNHFNDDVNTAFSTHLHSERLKEKNCDFGTYVVDGKVYLHQTPYIIRRHYYWAPIFGDDVPEWQIRGE---------QPR-------------
>EOG091F01ZZ|Crassostrea_gigas|JG12_Dondice_parguerensis|TRANSCRIPT
MSDIHSTVIVFEAACVELSLPKTEYIAKMLEKEKENNVFAHDEDEFQDSMHLYLAGNHPQLTPAHINDNDCRILYKTMETNKFIKSIDLRYNDITDEGAKVLGDLINENRFCEEINIMCNDFGGDGAVALAKALHRNKTLKILRLNGNKIGNKGGMAFAQALQINTTLKSLDIGDTDLTIECLIALATVLRENRTLEMLNINRPLLWTVQEEPTEHFTRMLKVNKGLKELHMQKFVTRDFGACRFAENLMHNFTLTYLNLGCNRITRDGVLELSKVLKLNTALKVLDLGYNRLEDDGAMHISEAIGTYNTNLECLNIVYNNIGPKGLCAIANALNFNATLECIYIWGNHFDDDVNTAFSTHLHSERLKEKNCDFGTYVVDGKVYLHQTPYIIRRHYYWAPIFGDDVPEWQIRGE---------QPR-------------
>EOG091F01ZZ|Crassostrea_gigas|HW02_Berghia_verrucicornis|TRANSCRIPT
MSDIHSTVIVFEAACVELSLPQTEYISKMLEKEKENNVLARDEDEFQDSMHLYLAGNHPQLTSAHINDDDCRILYKTLEANKFVKSIDLRYNDITDAGAKVLGQLIAENKFLEELNIMCNDFGAEGAVALAQALHKNRTLKVLRLNGNKIGNKGGMAFAQALQINTTLKSLDIGDTDLTIECLIALATVLRENRTLEVLNINRPLLWTVQEEPTEHFTRMLKVNKGLKELHMQKFVTRDFGACRFAENLMHNFTLTYLNLGCNRITRDGVLELSKVLKLNTALKVLDLGYNRLEDDGAMHIAEAIGTYNTNLECLNIVYNNIGPKGLCAVANALNFNASLQCLYIWGNQFDDDVNTAFSTHLHAERIKEKDCDFGTYVVDGKVYLHQTPYIIRRHYYSAPIFGDDVPEWQIRGE---------QHRRAD----------
>EOG091F01ZZ|Crassostrea_gigas|JG01_Aeolidiella_alba|TRANSCRIPT
------------------------------------------------------------------------------------------------------------------------------------------------------------------------------------------------NRTLEVLNINRPLLWTVQEEPTEHFTRMLKVNKGLKELHMQKFVTRDFGACRFAENLMHNFTLTYLNLGCNRITRDGVLELSKVLKLNTALKVLDLGYNRLEDDGAIHVAEAIGTYNT---------------------------------------------------------------------------------------------------------------------------------
>EOG091F01ZZ|Crassostrea_gigas|JG04_Berghia_stephanieae|TRANSCRIPT
MSDIHSTVIVFEAACVELSLPQTEYIAKMLEKEKENNVLARDEDEFQDSMHLYLAGNHPQLTSAHINDDDCRILYKTLEANKFVKSIDLRYNDITDAGAKVLGQLITENKFLEEINIMCNDFGAEGAVALAQALHKNRTLKVLRLNGNKIGNKGGMAFAQALQINTTLKSLDIGDTDLTIECLIALATVLRENRTLEILNINRPLLWTVQEEPTEHFTRMLKVNKGLKELHMQKFVTRDFGACRFAENLMHNFTLTYLNLGCNRITRDGVLELSKVLKLNTALKVLDLGYNRLEDDGAMHIAEAIGTYNTNLECLNIVYNNIGPKGLCAVANALNFNATLQCLYIWGNHFDDDVNTAFSTHLHAERIKEKDCDFGTYVVDGKVYLHQTPYIIRRHYYSAPIFGDDVPEWQIRGE---------QHR-------------
>EOG091F01ZZ|Crassostrea_gigas|HW20_Spurilla_neapolitana|TRANSCRIPT
MSDIHSTVIVFEAACVELSLPKTDYIAKMLEKEKENNVFARDEDEFQDSMHLYLAGNHPQLTTAHINDDDCKILYKTLESNKFVKSIDLRYNDITDEGAKVIGQLIAENKFLEEINIMCNDFGAEGAVALAQALHKNRTLKVLRLNGNKIGNKGGMAFAQALQINTTLQSLDIGDADLTIECLIALATVLRENRTLEALNINRPLLWTVQEEPTEHFTRMLKVNKGLKELHMQKFVTRDFGACRFAENLMHNFTLTYLNLGCNRITRDGVLELSKVLKLNTALKVLDLGYNRLEDDGAMHIAEAIGTYNTNLECLNIVYNNIGPKGLCAVANALNFNNTLQCLYIWGNHFDDDVNTAFSTHLHSERIKEKDCDFGTYVVDGKVYLHQTPYIIRRHYYSAPIFGDDVPEWQIRGE---------QHR-------------
>EOG091F01ZZ|Crassostrea_gigas|JG29_Spurilla_braziliana|TRANSCRIPT
MSDIHSTVIVFEAACVELSLPKTDYIAKMLEKEKENNVFARDEDEFQDSMHLYLAGNHPQLTTAHINDDDCKILYKTLESNKFVKSIDLRYNDITDDGAKVIGQLITENKFLEEINIMCNDFGAEGAVALAQALHKNRTLKVLRLNGNKIGNKGGMAFAQALQINTTLQSLDIGDADLTIECLIALATVLRENRTLEILNINRPLLWTVQEEPTEHFTRMLKVNKGLKELHMQKFVTRDFGACRFAENLMHNFTLTYLNLGCNRITRDGVLELSKVLKLNTALKVLDLGYNRLEDDGAMHIAEAIGTYNTNLECLNIVYNNIGPKGLCAVANALNFNNTLQCLYIWGNHFDDDVNTAFSTHLHSERIKEKDCDFGTYVVDGKVYLHQTPYIIRRHYYSAPIFGDDVPEWQIRGE---------QHR-------------
>EOG091F01ZZ|Crassostrea_gigas|JG21_Limenandra_confusa|TRANSCRIPT
MSDIHSTVIVFEAACVELSLPKNEYIAKMLEKEKENNVFARDEDEFQDSMHLYLAGNHPQLTTAHINDQDCNILYRTLEANNFVKSIDLRYNDITDEGATILGKLITENKFLEEINLMCNDFGAVGAAALAQALHRNRKLKVLRLNGNKIGNKGGMAFAQALQINTTLTSLDIGDTDLTIECLIALATVLRENRTLEMLNINRPLLWTVQEEPTEHFTRMLKVNKGLKELHMQKFVTRDFGACRFAENLMHNFTLTYLNLGCNRITRDGVLELSKVLKLNTALKVLDLGYNRLEDDGAIHIAEAIGTYNTNLECLNIVYNNIGPKGLCAIANALNFNSTLSCLYIWGNHFDDDVNTAFSTHLHTERLKERNCDFGTYVVDGKVYLNQTPYIIRRHYYYAPIFGDDVPEWQIRGE---------QHR-------------
>EOG091F01ZZ|Crassostrea_gigas|JG24_Noumeaella_rubrofasciata|TRANSCRIPT
-----------------------------------------------------------------------------------------------------------------------------------QALHKNRTLKILRLNGNKIGNKGGMAFAQALQINTTLKSLDIGDADLTIECLIALATVLRENKTLEMLNINRPLLWTVQEEPTEHFTRMLKVNKGLKELHMQKFVTRDFGACRFAENLMHNFTLTYLNLGCNRITRDGVLELSKVLKLNTALKVLDLGYNRLEDDGAIHIAEAIGTYNTNLECLNIVYNNIGPKGLCAVANALNFNSTLQCLYIWGNHFDDDVNTAFSTHLHSERLKEKDCDFGTYVVDGKVYLHQTPYIIRRHYYFAPIFGDDVPEWQIRGE---------QHRRAD----------
>EOG091F01ZZ|Crassostrea_gigas|JG02_Antaeolidiella_chromosoma|TRANSCRIPT
-------------------------------------------------------------------------------------------------------------------------------------------------------------------------------------------------KTLETLNINRPLLWTVQEEPTEHFTRMLKVNKSLKELHMQKFVTRDFGACRFAENLMHNFTLTYLNLGCNRITRDGVLELSKVLKLNTALKVLDLGYNRLEDDGAMHIAEAIGTYNTNLECLNIVYNNIGPKGLCAVANALNFNSTLQCLYIWGNHFDDDVNTAFSTHLHSERIKEKDCDFGTYVVDGKVYLHQTPYIIRRHYYCAPIFGDDVPEWQIRGE---------QHR-------------
>EOG091F01ZZ|Crassostrea_gigas|HW05_Caloria_elegans|TRANSCRIPT
MSDIHSTVIVFEAACVELSLPKSDYIAKMLEKEKENNVFARDEDEFQDSMHLYLAGNHQQLTTAHINDNDCRVLFKTLESNKFVKSIDLRYNDITDEGAKVLGRLIAENKFLEEMNIMCNDIGAEGAVALANALHKNRTLKVLRLNGNKIGNKGGMAFAQALQINTTLKSLDIGDADLTIECLIALATVLRENKTLEMLNINRPLLWTVQEEPTEHFTRMLKVNKGLKELHMQKFVTRDFGACRFAENLMHNFTLTYLNLGCNRITRDGVLELSKVLKLNTALKVLDLGYNRLEDDGAMHIAEAIGTYNTNLECLNIVYNNIGPKGLCSISNALNFNSTLQCLYIWGNHFNDDVNKAYSTHLHSERIKEKNCDFGTYVVDGKVYLHQTPYIIRRHYYFAPIFGDDVPEWQIRGE---------QPRRAD----------
>EOG091F01ZZ|Crassostrea_gigas|JG20_Learchis_evelinae|TRANSCRIPT
-----------------------------------------------------------------------------------------------------------------------------------------------------------------------------------------------ENKTLEMLNINRPLLWTVQEEPTEHFTRMLKVNKGLKELHMQKFVTRDFGACRFAENLMHNFTLTYLNLGCNRITRDGVLELSKVLKLNTALKVLDLGYNRLEDDGAMHIAEAIGTYNTNLECLNIVYNNIGPKGLCAVSNALNFNSTLECLYIWGNHFNDDVNKAFSTHLHSERIKEKNCDIGTYVVDGKVYLHQTPYIIRRHYYYAPIFGDDVPEWQIRGE---------QPRRAD----------
>EOG091F01ZZ|Crassostrea_gigas|JG27_Phidiana_lynceus|TRANSCRIPT
---------------------------------------------------------------------------------------------------------------------------------------------------------GGMAFAQALQINTTLISLDIGDADLTIECLIALATVLRENKTLEMLNINRPLLWTVQEEPTEHFTRMLKVNKGLKELHMQKFVTRDFGACRFAENLMHNFTLTYLNLGCNRITRDGVLELSKVLKLNTALKILDLGYNRLEDDGAMHIAEAIGTYNTNLECLNIVYNNIGPKGLCSIANALNFNSTLQCLYIWGNHFNDDVNTAFSTHLHSERIKEKNCDVGTYVVDGKVYLHQTPFIIRRHYYYAPIFGDDVPDWQIRGE---------QPR-------------
>EOG091F01ZZ|Crassostrea_gigas|HW13_Favorinus_branchialis|TRANSCRIPT
MSDIHSTVIVFEAACVELSLPQTEYIERMLEKEKENNVLPREDNEFQDSMHLYLAGNHPQLSTAHINDSDCMILYKTLESNKFVRSIDLRYNDITDEGAKSLGQLITENKFLEEMNVMCNDFGADGAVALAKALHRNRTLKVLRLNGNKIGNKGGMAFAQALQINTTLKSLDIGDTDLTIECLIALATVLRENKTLEMLNINRPLLWTVQEEPTEHFTRMLKVNKGLKELHMQKFVTRDFGACRFAENLMHNFTLTYLNLGCNRITRDGVLELSKVLKLNTALKVLDLGYNRLEDDGAMHIAEAIGTYNTNLECLNIVYNNIGPKGLCAVANALNFNSTLQCIYIWGNHFDDDVNTAFSTHLHTERIKEKDCDVGTYVVDGKVYLHQTPYIIRRHYYYAPIFGDDVPEWQIRGE---------QPR-------------
>EOG091F01ZZ|Crassostrea_gigas|JG15_Favorinus_auritulus|TRANSCRIPT
MSDIHSTVIVFEAACVELSLPQTEYIARMLEKEKENNVLPREDSEFQDSMHLYLAGNHPQLSTAHINDSDCMILYKTLESNKFVRSIDLRYNDITDEGAKSLGQLITENKFLEEMNVMCNDFGAGGAVALAKALHRNRTLKVLRLNGNKIGNKGGMAFAQALQINTTLKSLDIGDTDLTIECLIALATVLRENKTLEMLNINRPLLWTVQEEPTEHFTRMLKVNKGLKELHMQKFVTRDFGACRFAENLMHNFTLTYLNLGCNRITRDGVLELSKVLKLNTALKVLDLGYNRLEDDGAMHIAEAIGTYNTNLECLNIVYNNIGPKGLCAVANALNFNSTLQCIYIWGNHFDDDVNTAFSTHLHTERIKEKDCDVGTYVVDGKVFLHQTPYIIRRHYYYAPIFGDDVPEWQIRGE---------QPR-------------
>EOG091F01ZZ|Crassostrea_gigas|HW14_Flabellina_affinis|TRANSCRIPT
--------------------------------------------EFQDSMHLYLAGNHPQLTTAHINDNDCKILYKTLESNKFVKSIDLRYNDITDEGAKVLGQLIASNSFLEEINVMCNDFGAEGAVALAAALHKNRTLKILRLNGNKIGNKGGMAFAQALQINTTLRSLDIGDTDLTIECLIALATVLRENKTLEMLNINRPLLWTVQEEPTEHFTRMLKVNKGLKELHMQKFVTRDFGACRFAENLMHNFTLTYLNLGCNRITRDGVLELSKVLKLNTALKVLDLGYNRLEDDGAIHIAEAVGTYNTNLECLNIVYNNIGPKGLCAIANALNFNSTLQCLYIWGNHFDDEVNMAFSSHLDTERLKERSCDFGNYVVDGKVYLHQTPYIIRRHYYSAPIFGDDVPEWQIRGE---------QPR-------------
>EOG091F01ZZ|Crassostrea_gigas|HW17_Hermissenda_crassicornis|TRANSCRIPT
MSDIHSTVIVFEAACVELSLPPTEYIAKMLEKEKENNVF-----EFQDSMHLYLAGNHPQLTSAHINDDDCRILYKTLQTNKFVKSIDLRYNNITDAGAKVLGELITDNMFLEEINIMCNDFGAEGAVALAQALHRNKTLKVLRLNGNKIGNKGGMAFAQALQINTTLKSLDIGDTDLTIECLIALATVLRENRTLEMLNINRPLLWTVQEEPTEHFTRMLKVNKGLKELHMQKFVTRDFGACRFAENLMHNFTLTYLNLGCNRITRDGVLELSKVLKLNTALKVLDLGYNRLEDDGAMHISEAIGTYNTNLECLNIVSNNIGPKGLCAIANALNFNFSLQCLYIWGNHFDDAVNTAYSTHIHSERLKERNCDFGTYVVDGKVYLHQTPYIIRRHYYCAPIFGDDVPEWQIRGE---------QPR-------------
>EOG091F01ZZ|Crassostrea_gigas|JG18_Hermissenda_opalescens|TRANSCRIPT
MSDIHSTVIVFEAACVELSLPPTEYIAKMLEKEKENNVFARDENEFQDSMHLYLAGNHPQLTSAHINDDDCRILYKTLQTNKFVKSIDLRYNNITDAGAKVLGELITDNMFLEEINIMCNDFGAEGAVALAQALHRNKTLKVLRLNGNKIGNKGGMAFAQALQINTTLKSLDIGDTDLTIECLIALATVLRENRTLEMLNINRPLLWTVQEEPTEHFTRMLKVNKGLKELHMQKFVTRDFGACRFAENLMHNFTLTYLNLGCNRITRDGVLELSKVLKLNTALKVLDLGYNRLEDDGAMHISEAIGTYNTNLECLNIVSNNIGPKGLCAIANALNFNFSLQCLYIWGNHFDDAVNTAYSTHIHSERLKERNCDFGTYVVDGKVYLHQTPYIIRRHYYCAPIFGDDVPEWQIRGE---------QPR-------------
>EOG091F01ZZ|Crassostrea_gigas|HW12_Facelina_rubrovittata|TRANSCRIPT
MSDIHSTVIVFEAACVELSLPKTEYIAKMLEKEKEKNVF-----EFQDSMHLYLAGNHPQLTDAHINDDDCRILYKTLEANKFVKSIDLRYNDITDAGASVLGNLIADNTFLEEMNIMCNDFGAEGAIALAKALHRNRTLKVLRLNGNKIGNKGGMAFAQALQINTTLKSLDIGDADLTIECLIALATVLRENKTLEMLNINRPLLWTVQEEPTEHFTRMLKVNKGLKELHMQKFVTRDFGACRFAENLMHNFTLTYLNLGCNRITRDGVLELSKVLKLNTALKVLDLGYNRLEDDGAMHIAVAIGTYNTNLECLNIVYNNIGPKGLCAVANALNFNSTLQCLYIWGNHFDDAVNTAFSTHLHSERVKEKNCDFGTYVVDGKVYLHQTPYMIRRHYYYAPIFGDDVPEWQIRGE---------QPR-------------
>EOG091F01ZZ|Crassostrea_gigas|JG25_Palisa_papillata|TRANSCRIPT
------------------------YIAKMLEKEKENNVFARDEDEFQDSMHLYLAGNHQQLTTAHITDNDCRILFKTLGSNNFVKSIDLRYNDITDEGAKVLGHLIAENKFLEEMNVMCNDFEAEGAEALAKALHNNRTLKVLRLNGNKIGNKGGMAFAQALQINTTLTSLDIGDTDLTIECLIALATVLRENKTLEMLNINRPLLWTVQEEPTEHFTRMLKVNKGLKELHMQKFVTRDFGACRFAENLMHNFTLTYLNLGCNRITRDGVLELSKVLKLNTALKVLDLGYNRLEDDGAMHIADAIGTYNTNLECLNIVYNNIGPTGLCAVANALNLNSTLECLYIWGNHFNDDVNMAYSTHLHTERIKEKNCDFGTYAVDGKIYLHQTPYIIRRHYYYAPIFGDDVPEWQIRGE---------QPR-------------
>EOG091F01ZZ|Crassostrea_gigas|JG03_Austraeolis_stearnsi|TRANSCRIPT
----------FEAACVELSLPKTEYIAKMLEKEKENNVFARDEDEFQDSMHLYLAGNHQQLTTAHINDNDCRILFKTLESNNFVKSIDLRYNNITDEGARVLGHLIAENKFLEEMNVMCNDFGAEGAEALAKALHNNRTLKVLRLNGNKIGNKGGMAFAQALQINTTLKSLDIGDTDLTIECLIALATVLRENKTLEMLNINRPLLWTVQEEPTEHFTRMLKVNKGLKELHMQKFVTRDFGACRFAENLMHNFTLTYLNLGCNRITRDGVLELSKVLKLNTALKVLDLGYNRLEDDGAMHIAEAIGTYNTNLECLNIVYNNIGPIGLCAVANALNLNSTLECLYIWGNHFNDDVNMAFSTHLHTERIKEKNCDYGTYAVDGKIYLHQTPYIIRRHYYFAPIFGDDVPEWQIRGE---------QPR-------------
>EOG091F01ZZ|Crassostrea_gigas|HW06_Cratena_peregrina|TRANSCRIPT
MSDIHSTVIVFEAACVELSLPKTEYIAKMLEKEKENNVFAHDENEFQDSMHLYLAGNHPQLTTAHITDDDCKILYKTLEANKFVKSIDLRYNNITDDGAIVLGQLIADNKFLEEINIMCNDFGPEGAVAIAKALHKNKTLKVLRLNGNKIGNKGGMAFAQALQINTTLTSLDIGDADLTIECLIAIATVLRENKTLEMLNINRPLLWTVQEEPTEHFTRMLKVNKGLKELHMQKFVTRDFGACRFSENLMHNFTLTYLNLGCNRITRDGVLELSKVLKLNTALKVLDLGYNRLEDDGAMHIAEAIGTYNTNLECLNIVYNNIGPKGLCAIANALNFNTALQYLYIWGNHFDDEVNTAFSTHLHSERLREKNCDIGTYVVDGKVYLHQTPYVIRRHYYYAPIFGDDVPEWQIRGE---------QPRRAD----------
>EOG091F01ZZ|Crassostrea_gigas|JG32_Unidentia_angelvaldesi|TRANSCRIPT
MSDIHSTVIMFEAASVELSLPKTEYIAKMLEKEKENNVLVQDGDEFQEHMHLYLAGNHPQLTSAHINDDDCKLLYKTLEANKFVRSIDLRYNDITDEGAKILGQLLSDNTFLEEINLMCNDFGAEGAVALAQALHKNKTLKVLRLNGNKIGNKGGMAFAQALQINTTLKSLDIGDSDLTIECLIALATVLRENKTLEVLNINRPLLWTVQEEPTEHFTRMLKVNKGLKELHMQKFVTRDFGACRFAENLMHNFTLTYLNLGCNRITRDGVLELSKVLKLNTSLKTLDLGYNRLEDDGAMHIAEAIGTYNTNLECLNIVSNNIGPKGLCAVANALNFNSTLQCLYIWGNHFDDDVNTAFSTHLHSERIQERNCDFGSYVVDGKVYLHQTPYIIRRHYYSAPIFGDDVPEWQIRGE---------QAR-------------
>EOG091F01ZZ|Crassostrea_gigas|HW15_Flabellina_babai|TRANSCRIPT
-------------------------------------------------------------------------------------------------------------------------------------------------------------------------------------------------------------------------------------LHMQKFVTRDFGACRFAENLMHNFTLTYLNLGCNRITRDGVLELSKILKLNTALKVLDLGYNRLEDDGAMHIAEAIETYNTNLECLNIVYNNIGPKGLCTLANALNFNATLQCLYIWGNHFDDDVNTAFSTHLHTERLLERNCDFGTYVVDGKVYLHQTPYIIRRHYYFAPIYGDDVPEWQIRGE---------QPR-------------
>EOG091F01ZZ|Crassostrea_gigas|JG16_Flabellina_iodinea|TRANSCRIPT
MSDIHSTVIMFEAACVELSLPKTEYISKMLEKEKENNVF-----EFQECMHLYLAGNHPQLTTAHINDDDCRILYKTLESNKFVRSIDLRYNNITDEGAKVLGQLISENTFLEEINIMCNDFGADGAVALAQALHKNRTLKLLRLNGNKIGNKGGMAFAQALQINTTLKSLDIGDSDLTIECLIALATVLRENKTLEVLNINRPLLWTVQEEPTEHVTRMLKVNKGLKELHMQKSVTRDFGACRFAENLMHNFTLTYLNLGCNRITRDGVLELSKVLKLNTALKVLDLGYNRLEDDGAIHIAEAIGTYNTNLECLNIVYNNIGPKGLCAVANALNFNATLQCLYIWGNCFDGDVNTAFSTHLHSERLKERNCDFGTYVVDGKVYLHQTPYIIRRHYYFAPIFGDDVPEWQIRGE---------QPR-------------
>EOG091F01ZZ|Crassostrea_gigas|JG08_Dendronotus_venustus|TRANSCRIPT
MSDIHSTVITFEAACVELSLPKTDYITKMFEKEKENNVF-----EFQEHMHLYLAGNHPQLATAHLNDDDCMILYKTLSSNKFVRSIDLRYNNITDKGAKTLGLLLKANTFLEEINIMCNDFGAEGAVTLANALHKNRTLKVLRLNGNKIGNKGGMAFAQALQINTTLKSLDIGDSDLTIECLIALATVLRENRSLEMLNVNRPLLWTVQEEPTEHFTRMLKVNKGLKELHMQKFVTRDYGACRFAENLMHNFTLTYLNLGCNRITRDGVFEIARILKLNTALKVLDLGYNRLEDDGAIHVAEAVGTYNTNLECLNIVYNNIGPKGLCAVANALNFNTTLQCLYIWGNHFDDDVNTAFSTHLHSERLQERNCDIGTYVVDSKVYLHLTPYIIRRHYYYAPIFGDDVPEWQIRGE---------QPRRS-----------
>EOG091F01ZZ|Crassostrea_gigas|JG10_Dirona_picta|TRANSCRIPT
MSDIHSTVIMFEAACVELSLPKTEYIAKMLEKEKENNVFVHEDDEFQEHMHLYLAGNHPQLTNTHINDDDCRILKKTLESNKFVRSIDLRYNNITDSGAKVLGDLIAENTFLEEINVMCNDFGAEGAVALAQALHRNRSLKVLRLNGNKIGNKGGMAFAQALQINTTLTNLDIGDTDLTIECLIALATVLRENRTLEILNISRPLLWTVQEEPTEHFTRMLKVNRGLKELHMQKYVTRDFGACRFAENLMHNFTLTYLNLGCNRITRDGVFEIAKVLKLNTALTVLDLGYNRLEDDGAIHIAEAIGTYNTNLECLNIVYNNIGPKGLCAIANALNFNSTLQCLYIWGNHFDDEVNSAFATHLHSERLKERECDIGTYVVDGKVYLHETPYIIRRHYYYAPIFGDDVPEWQIRGE---------QPRRAD----------
>EOG091F01ZZ|Crassostrea_gigas|JG06_Catriona_columbiana|TRANSCRIPT
MSDIHSTVITFEAACVELSLPKSEYISKMLEREKENNVF-----EFQDHMHLYLAGNHQQLTPAHINDNDCMLLHKTLESNKFVRSIDLRYNDITDKGAIIIGQLLTENKFLEEINLMCNDFGAEGAVAIAQALHKNKKLKVLRLNGNKIGNKGGMAFAQALQINTTLKSLDIGDADLTIECLIAIATVLRDNKTLEILNINRPLLWTVQEEPTEHFTRMIKVNKGLKEIHMQKFVTRDFGACRFAENLMHNFTLTYLNLGCNRITRDGVLELSKVLKLNTSLKILDLGYNRLEDDGAIHIAEAIATYNTNLESLNIVYNNIGPKGLCALADALNLNSTLHCLYIWGNHFDDQVNTAYSTHLHSERLKERNCDFGSYVVDGKVYLHQTPYVIRRHYYSAPIYGDDVPEWQIRGE---------QPR-------------
>EOG091F01ZZ|Crassostrea_gigas|JG07_Cuthona_albocrusta|TRANSCRIPT
MSDIHSTVITFEAACVELSLPKTEYITKMLEREKENNVF-----EFQDSMHLYLAGNHQQLTPAHINDEDCMLLYKTLESNKFVRSIDLRYNDITDKGALIIGQLLTENKFIEEINLMCNDFGAEGAIGIAQALHKNRKLKVLRLNGNKIGNKGGMAFAQALQINTTLKSLDIGDADLTIECLIAIATVLRENRTLEILNINRPLLWTVQEEPTEHFTRMLKVNKGLKEIHMQKFVTRDFGACRFAENLMHNFTLTYLNLGCNRITRDGVLELSKVLKLNTSLKILDLGYNRLEDDGAIHIADAIATYNTNLESLNIVYNNIGPKGLCALADALNLNSTLHCLYIWGNHFNDDVNTAYSTHLHSERLKERNCDFGSYVVDGKVYLHQTPYVIRRHYYSAPIYGDDVPEWQIRGE---------QPRRAD----------
>EOG091F01ZZ|Crassostrea_gigas|NC04_Fiona_pinnata|TRANSCRIPT
-------------------------------------------------------------------------------------------------------------------------------------------------------------------------------ADLTIECLIAIATVLRENKTLEILNINRPLLWTVQEEPTEHFTRMLKVNKGLKEIHMQKFVTRDFGACRFAENLMHNFTLTYLNLGCNRITRDGVLELSKVLKLNTSLKILDLGYNRLEDDGAIHISDAIATYNTNLECLNIVYNNIGPKGLCALADALNLNSTLECLYIWGNHFNDEVNTAYSTHLHSERLKERNCDFGSYVVDGKVYLHQTPYIIRRHYYSAPIYGDDVPEWQIRGE---------QPRRAD----------
>EOG091F01ZZ|Crassostrea_gigas|JG26_Phestilla_sp|TRANSCRIPT
--------------------------------------------------------NHQQLTPAHINDDDCMLLYKTLESNKFVRSIDLRYNDITDSGAKIIGQLLTENKFIEEINLMCNDFGAEGAVAIAQALHKNRKLKVLRLNGNKIGNKGGMAFAQALQINTSLKSLDIGDADLTIECLIALATVLRENRTLEILNINRPLLWTVQEEPTEHFTRMLKVNKGLKEIHMQKFVTRDFGACRFAENLMHNFTLTYLNLGCNRITRDGVLELSKVLKLNTSLKVLDLGYNRLEDDGAMHIAEAIATYNTNLECLNIVYNNIGPKGLCTLADALNLNSTLQCLYIWGNHFNDDVNTAYSTHLHSERLKERNCDFGSYVVDGKVYLHQTPYVIRRHYYSAPIYGDDVPEWQIRGE---------QPR-------------
>EOG091F01ZZ|Crassostrea_gigas|HW07_Cuthona_caerulea|TRANSCRIPT
MSDIHSTVVTFEAACEELSLPKTEYITKMLEREKEKNIF-----EFQESMHLYLAGNHQQLTPAHINDDDCMLLYKTLESNKFVRSIDLRYNDITDKGAKIIGRLLSENKFIEEINLMCNDFGAEGAIDIAQALHKNKKLKVLRLNGNKIGNKGGMAFAQALQINTTLKSLDIGDTDLTIECLIAIATVLRENRTLEIINISRPLLWTVQEEPTEHFTRMLKVNKGLKEIHMQKFVTRDFGACRFAENLMYNFTLTYLNLGCNRITRDGVLELSKVLKLNTSLKILDLGHNRLEDDGAIHIAGAIATYNTNLESLNIVYNNIGPKGLCALADGLNLNSTLHCLYIWGNHFNDDVSTAYSTHLHSERLKERNCDFGSYVVDGKVYLHQTPYIIRRHYYSAPIYGDDVPEWQIRGE---------QPRRAD----------
>EOG091F01ZZ|Crassostrea_gigas|JG14_Eubranchus_rustyus|TRANSCRIPT
MSDIHSTVITFEAACVELSLPKTEYIANMLEREKENNVF-----EFQDSMHLYLAGNHQQLTPAHINDDDCLILYKTLESNKFVRSIDLRYNNITDTGAKALGKLIDENKFLEELNVMCNDFGAEGAIAIANALHKNRKLKVLRLNGNKIGNKGGMAFAQALQINTCLKSLDIGDTDLTIECLIALATVLRENKTLEMLNINRPLLWTVQEEPTEHFTRMLKVNKGLKEIHMQKFVTRDFGACRFAENLMHNFTLTYLNLGCNRITRDGVLELSKVLKLNTPLKILDLGYNRLEDDGAIHIAEAIATYNTNLECLNIVYNNIGPKGLCAIANALNLNSTLQCLYIWGNHFDDEVNDAYSTHLHSERLKERFCDFGTYVVDGKVYLHQTPYVIRRHYYSAPIYGDDVPEWQIRGE---------QPRRAD----------
>EOG091F01ZZ|Crassostrea_gigas|HW11_Eubranchus_exiguus|TRANSCRIPT
MSDIHSTVITFEAACVELSLPQTEYVAKMFEREKENNVLGKDDDEFQDSMHLYLAGNHQQLTPAHLDDNDCLILYKTLESNKFVRSIDLRYNDITDAGAESIGKLIRENKFLEELNLMCNDFGGDGAVAIASALHKNRKLKVLRLNGNKIGNKGGMAFAQALQINTCLKSLDIGDTDLTIKCLIALATVLRENKTLEMLNINRPLLWTVQEEPTEHFTRMLKVNKGLKEIHMQKFVTRDFGACRFAENLMHNFTLTYLNLGCNRITRDGVLELSKVLKLNTPLKILDLGYNRLEDDGAMHIAEAIATYNTNLECLNIVYNNIGPKGLCTIANALNLNTSLQCLYIWGNHFNDEVNDAYSTHLHSERLKERNCDFGTYVVDGKVYLHQTPYVIRRHYYSAPIYGDDVPEWQIRGE---------QQR-------------
>EOG091F01ZZ|Crassostrea_gigas|JG22_Lomanotus_vermiformis|TRANSCRIPT
----------------------------------------------------------------------------------------------------------------------------------------------LRLNGNKIGNKGGMAFAQALQINTTLRSLDIGDTDLTIECLIALATVLRENRTLEILNINRPLLWTVQEEPTEHFTRMLKVNKGLKELHMQKFVTRDFGAYRFAENLQHNFTLTYLNLGCNRITRDGIFEISKILKLNTALKVLDLGYNRLEDDGAIHIADAIGTYNTNLECLNIVYNNIGPKGLCAVANALNFNSTLQCLYIWGNHFDDDVNTAYSTHLHSERLKERNCDIGSYVVDNKVYLHQTPYIIRRHYYYAPIYGDDVPKWQIRGQ---------QPRRAD----------
>EOG091F01ZZ|Crassostrea_gigas|JG28_Scyllaea_fulva|TRANSCRIPT
-------------------------------------------------------------------------------------------------------------------------------------------------------------------------------------------------------------------------------------------------------------------------------EIAKVLKLNTALKILDLGYNRLEDDGAIHIADAIGTYNTNLECLNIVYNNIGPKGLCAVANALNFNSTLQCLYIWGNHFDDEVNMAFTTHLHTERLQERNCDIGTYVVDNKVYLHQTPYIIRRHYYNAPIFGDDVPDWQIRGE---------QPRRAD----------
>EOG091F01ZZ|Crassostrea_gigas|HW16_Hancockia_cfuncinata|TRANSCRIPT
MSDIHSTVITFEAACVELSLPKTEYIAKMLEKEKENNVFAHDESEFQENMHLYLAGNHPQLTTAHINDNDCLILYKTLESNEFVRSIDLRYNDITDDGAKSLGQLIAGTKFLEDLNIMCNDFGGEGAVAIANALHKNRTLKILRLNGNKIGNKGGMAFAQALQINTTLQSLDIGDTDLTIECLIALATVLRENRTLEMLNVNRPLLWTVQEEPTEHFTRMLKVNKGLKELHMQKFVTRDYGAFRFAENLIHNFTLTYLNLGCNRITRDGVFEIAKVLKLNTALKVLDLGYNRLEDDGAIHIAEAIGTYNTNLECLNIVYNNIGPKGLCAIANALNFNSTLLCLYIWGNHFDDKGNSAFSTHIHSERLQERNCDIGTYVVDNKVYLHQTPYIIRRHYYYAPIFGEDVPEWQIRGK---------QIRRAD----------
>EOG091F01ZZ|Crassostrea_gigas|JG17_Hancockia_uncinata|TRANSCRIPT
MSDIHSTVITFEAACVELSLPKTEYIAKMLEKEKENNVF-----EFQENMHLYLAGNHPQLTTAHINDNDCLILYKTLESNEFVRSIDLRYNDITDDGAKSLGQLIAGTKFLEDLNIMCNDFGGEGAVAIANALHKNRTLKILRLNGNKIGNKGGMAFAQALQINTTLQSLDIGDTDLTIECLIALATVLRENRTLEMLNVNRPLLWTVQEEPTEHFTRMLKVNKGLKELHMQKFVTRDYGAFRFAENLIHNFTLTYLNLGCNRITRDGVFEIAKVLKLNTPLKVLDLGYNRLEDDGAIHIAEAIGTYNTNLECLNIVYNNIGPKGLCAISNALNFNSTLLCLYIWGNHFDDKVNSAFSTHIHSERLQERNCDIGTYVVDNKVYLHQTPYIIRRHYYYAPIFGEDVPEWQIRGK---------QIR-------------
>EOG091F01ZZ|Crassostrea_gigas|HW19_Polycera_quadrilineata|TRANSCRIPT
---------------VELGLPKTEYIANMLEREKENNVFDPEDEEFQDHMHLYLAGNHPQLTVAHINDHDCNILLKTLEANRFVRSIDLRYNDITDKGAATLSELLVENKFLEEINIMCNEFGAGGASALAHALHKNKTLKVLRLNGNKIGNKGGMAFAQALQVNSTLESLDIGDTDLTIECLIAFATVLRENRSLKMLNVNRPLLWTVQEEPTEHFTRMLKVNKGLKELHMQKFVMRDYGACRFAENLQHNFTLTYLNLGCNRITRDGMKEIAKVLKLNTALKVLDLGYNRLEDDGAMHIAEAIGTYNTNLECLNIVYNNIGPKGLCAIAEALNLNSSLTCLYIWGNQFDDEVNSAFSTHLHTERLQERNCDIGTYVVDGKVYLHQTPYVIRRHYYYAPIYGDDVPEWQIRGQ---------QPRRAD----------
>EOG091F01ZZ|Crassostrea_gigas|NC06_Pleurobranchaea_californica|TRANSCRIPT
R--------------------------------------EVEAKEFQDSMHLYLAGDHPQLTVARITNADCMVLYKALETNHYVKSIDLRYNNITDEGVTNLASLIEYNTFLEEINLMCNDFGAAGAEVLAWALQKNRTLKCLRLNGNKIGNKGGMAFAQTLQVNVSLESLDLGDADLTIECLIALATVLRVNKTLKALNINRPLLWTVQEEPTDHFTRMLKVNKTLKELHMQKYTMRDFGACRFAENLMHNFTLTYLNLGCNRITRDGVLELSKVLKLNTALKVLDLGYNRLEDDGAIHIAEAVGTYNTNLECLNIVHNNIGPKGLCAIAEAINLNSTLLCLYIWGNHFNEDVNTAFATHLHTERLKTQNCDIGSYVVDGLVYLHQTENIIRRHYYYAPIFGDDVPEWQIRGE---------QPR-------------
>EOG091F01ZZ|Crassostrea_gigas|NC02_Bathydoris_clavigera|TRANSCRIPT
MADIHSTVLTFETVCVELRLPQTEYITNMLEREKENNVL-----ELQEHMHLYLAGNHPQLTTAHINDADCLILYKMLESNSYVRSIDLRYNDITDKGAEELSKLLTFNKFLEDINIMCNDFGPGGGVSLAQALHKNKTLKILRLNGNKIGNKGGMAFAQALQINTTLESLDIGDTDLTIECLIALATVLRENKTLQMLNINRPLLWTVQEEPTEHFTRMLKVNTGLKELHMQKFVTRDYGAFRFAENLMYNFTLTYLNLGCNRITRDGVKELAKVLK-HTGLKVLDLGYNRLEDDGAIHLADALGTYNTTLECLNIVSNNIGPKGLCAMSEALSLNSSLTSLYIWGNHFDDEVNMAFATHLHSERLTEKNCDIGTYVVDGKVYLNQTGYIIRRHYYTAPIFGDDVPEWQIRGK---------QHRRAD----------
>EOG091F01ZZ|Crassostrea_gigas|HW03_Berthella_plumula|TRANSCRIPT
R--------------------------------------EARTEEFQDNMHLYLAGNHPQLATSRITDDDCMVLTKALETNRYVRSIDLRYNNITDKGVESIAKLITDNCFVEEINLMCNDFGPDGAEILAKSLHRNHSLKVLQLNGNKIGNRGGMAFAQALQVNIYLESLDLADTDLTIECLIAMATVMRENITLKSLNVNRPLLWTVQEEPTEHFTRMLKVNKSLQELHMQKYNMRDFGACRFAENLMHNFTLTYLDLGCNRITRDGVKELAKVLKLNTALKVLDLGYNRLEDDGAIYIADAIGTYNTNLECLNIVHNNIGPKGLCAVAEALNFNTSLVSLYIWGNHFDDNVNTAFSTHLHTERLKEENCDIGSYVVDGRVYLNQTGYIIRRHYYYAPIFGGDVPSWQIRGE---------QPRRAD----------
>EOG091F01ZZ|Biomphalaria_glabrata|NC07_Tritonia_diomedea|TRANSCRIPT
--------------------------------------------------------------------------------NTVTENLDLGDNYIEPEGASYLASMLKENQFIISLNLCNNSVGSMGVEAIAEMLEVNTTLKMLSL------------FAQALQINTTLTSLDIGDTDLTIECLIALATVLRENRTLEMLNINRPLLWTVQEEPTEHFTRMLKVNRGLKEIHMQKFVARDYG------------------------------------------------------------------------------------------------------------------------------------------------------------------------------------------------------
>EOG091F01ZZ|Biomphalaria_glabrata|JG23_Melibe_leonina|TRANSCRIPT
-----------------------------------------------------------------------------------------RYNDITDAGAIFLGKLISDNKFLEELNVMCNDFGAAGAVSLAMALQKNRTLKVLRLNGNKIGNKGGMAFAQALQVNTTLKSLDMGDTDLTIECLIALATVLRENRTLEILNVNRPLLWTVQEEPTEHFTRMLKVNKGLKELHM-------------------NPNLKHLNLNDNTFTSRGAESVAKALPKLQNLEIINFGDCLIRTNGAKAIAKALQGSHKQLRELIVSGNEIAKAGAMSLTECLEGKEQVSK-------FDL---------------------------------------------------------------------------------------
>EOG091F01ZZ|Crassostrea_gigas|NC03_Doris_kerguelenensis|TRANSCRIPT
------------------------------------------------------------LSHNLLGEKAGLLLGPAISENSCLKELDLSWNHLRRKGAMAVAAGIKSNVFMKRVNLAWNGFGLEGSLALMDALKTNNVLEELDITNNR-----------------------IGDADLTIECIVALATVLRENCSLEALTLNRPVLWTAQEEPTEHLARMLKVNRGLKEIHLMKFDMRDQGAFRMAENLIHNFTLTYLNLSCNRITRDGTKELAKVLKTNTAIKVLDLGYNRLEDDGAISLAEAIGTYNTILECLNIVSNNIGPKGLLSIAESLNFNSSLRSLYIWGN-------------------------------------------------------------------------------------------
>EOG091F01ZZ|Crassostrea_gigas|CGI_10010830
MSDIHSTAYRYDAVCTELGVTPNPYIVKMLEKEKEETVF-----EFKENMHLYLAGNNQLLTDKRLVDQDMLVLYKTLQNNLYVTSLDLRFNNITDEGAKHIAKLIEESASIRDINLMSNDIGPEGGEILARALQTNESLKALRLTGNKIGNRGGMALAQMLQVNTTLEALDVADCDLTIESVIALSTVLHQNKTLKALNVNRPLLFTQQEETTVHYAKMLKVNTSIEEIHLQKYDMRDFGATRLAENLMQNNTLKCLNLSCNRITRDGALEISKVLKENTAIEVLDLGYNRLEDDGACHIAEALKTYNTNLQTLVVSFNNIGNKGLCALADALKVNTSLKQIFIWGNKLEEPATIAFASLLENGRIEPQDTDIRSYVVDGVTKLCELNNSIRRHYYYAPSYGDDVPSWQPRGQ---------NPRGSDVVAIKNFTTY
>EOG091F01ZZ|Lottia_gigantea|LotgiG125332
-------------------------------------------------MHLYLAGNNRLLTETRIGDDDCLVLYKTLSNNLFVTSVDLRYNQITDEGAVHIGKLIEESCTIRDINLMFNDIGAVGAEHIAKGLLSNETLQALRMTGNKIGNKGGMAFAQALQVNGTLEALDLGDTDLTIECIIALCTILYQNTSITSLNINRPILFTHQEETTVHFSKLLKVNITLKELHLRKYDMRDFGMTRLSECLMNNLTLTHLDISSNRITRDGAKELAKVLKNNTGLQHLDLGYNRLEDDGAMHIAEALGTYNTNLQCLVLNNNNIKGKGLCAIADSIKQNMRLSNIYIWGNVLEESACNAFANLLEHGRIHQRDTDVKPYVVDGVTYLCEVDRRPRRHYYWAPSYGDDVPSWQIKMVDEEKHASCLDPRFIDAY--------
