# Supplementary material for: Transcriptomics provides a robust framework for the relationships of the major clades of cladobranch sea slugs (Mollusca, Gastropoda, Heterobranchia), but fails to resolve the position of the enigmatic genus Embletonia
Source: BMC Ecol Evol. 2021 Dec 28;21:226. doi: 10.1186/s12862-021-01944-0 (PMC8895541; doi:10.1186/s12862-021-01944-0)
Supplement: Supplementary file 6 — Additional file 6. Archive S4: Unmasked multiple sequence alignments on amino acid level including Doris kerguelenensis and Calmella cavolini prior to the removal of outliers. [file 12862_2021_1944_MOESM6_ESM.zip › Archive_S4/Alignments/EOG091F03XY.aa.fasta]

>EOG091F03XY|Biomphalaria_glabrata|BGLTMP003404
M---------------------------------------MVHLLLRQLDNTPMTFA--------------------FETLESDFKAFDYVCIHSVDPKSVLCAFFKQGQCSKGDKCKFSHDLTIERKGEKRNIY-E----D-KK-E--T----ME-NWDEATLEDVINKKHG--ESDSNKLKTAIICKFFLDAVESSKYGWFWECPN-G-VKCIYRHCLPPGFVLKKDQKKADTEDQITIEELVETERAALGLNVTRVTLETFIKWKERKKQEKIEKHLADQEKKKADYKAGRTVGISGRQMFEFNPDLVL-GDDDEAQEGEIEREVEEEEPD-T-NI-VDISEGQWVAV--EVDNTGTQASAD---RFQ---HLQDM--I------KNFKN---TEEASKLDEAAALSTD-SDS-------------RL----Q--------EDETDA----AIAAAVGATVN------------GNLDIDEELFDGEDIDLIEDDLETLELNEDTVDL
>EOG091F03XY|Biomphalaria_glabrata|HW04_Calmella_cavolinii|TRANSCRIPT
------------------------------------------------------------------------------------------IVAKGVDPKSVLCAFYKQGQCSKGDKCKFSHDLTIERKGEKRNIY-E----D-KK-ESST----ME-SWDEATLEDVINQKHG--ESDKAKPKTGIICKHFLDAVESNKYGWFWECPS-G-PKCIYRHCLPPGFVLKKDKVKDDKEDQISIEELVETERAALGVDVTKVTLESFIKWKERKRREKQEKRVADQEKKKADYKAGRTVGISGRQMFEFNPELML-GDDDEADEGVIEREKDEGEED-T-KC-FEVTDDLWKTAATEVDSSGTQAAADRLTAS-----------A------LVNGH---NEESGKLDEAAALPSSSAQS-------------RL----Q--------QEETDA----AIALAVSATLN------------GTADIDEDLFAGEDIDLIEEDLETLDLQED----
>EOG091F03XY|Biomphalaria_glabrata|HW09_Doto_sp|TRANSCRIPT
------------------------------------------------------------------------------EEINALFKPVQQTCAKGVDPKSVLCAFFKQGLCTKGDKCKFSHDLAVERKQEKRSIY-E----E-EE-K--K----VA-DMTEEELAELVNQKHG--EAEKGKPKTALICKHFLEAVEKSKYGWFWECPN-G-AKCIYKHALPQGYVLKKDQKKEDKEEKISIEELVETERAALGADVTKVTLESFLKWKERKKKEKLANLKSETDKKKADYKAGKILGISGRQMFEFNPDLVR-NDDDEADEGVIEREVEEEDTD-V-KI-VDINLDSLTAQ--EVDQSGTQATQD---RFV---H--RN--G------LTNGM---DSESGKLGEAAALP-----S--GG----------S----Q--------QEETDM----AIAAAMSATMN------------GGLEIDEDLFDAVDDDLLDE-LETLEL-------
>EOG091F03XY|Biomphalaria_glabrata|JG13_Doto_lancei|TRANSCRIPT
------------------------------------------------------------------------------EEINALFKPVQQTCAKGVDPKSVLCAFFKQGLCTKGDKCKFSHDLAVERKQEKRSIY-E----D-EE-K--K----VA-DMTEEELAELVNQKHG--ESEKGKPKTALICKHFLEAVEKSKYGWFWECPN-G-AKCIYKHALPQGYVLKRDQKKEDKEDKISIEELVETERAALGADVTKVTLESFLKWKERKKKEKIANLKSETDKKKADYKAGKILGISGRQMFEFNPDLVR-NDDDEAEEGTIEREIEEEDMD-M-KV-VDINLDSLAAQ--EVDQSGTQATQD---RFV---H--RN--G------LTNGM---DSESGKLSEAAALP-----S--GS----------S----Q--------QEETDM----AIAAAMSATMN------------GGLEIDEDLFDAVDDDLLDE-LETLELEE-----
>EOG091F03XY|Biomphalaria_glabrata|NC08_Tritonia_hamnerorum|TRANSCRIPT
------------------------------------------------------------------------------EEINALFKPVAQSVAKGVDPKSVLCAFFKQGQCGKGDKCKFSHDLGIERKQEKRSIY-D----D-EK-K--G----AE-DLDEASLAELIEKKHG--ESDKAKPKTALICKHFLEAVENSKYGWFWECPN-G-AKCIYKHALPPGFVLKKDQKKEDKEERISIEDLVEKERAALGCNVTKVTLESFLKWKERKKREKIETMYAENEKKKADYKAGRMVGISGRQMFEFNPELIG-NDDDEVQEGTIERERDEDE-D-T-KV-VDITMDRVLAQASEVDDSGTQATSDRLQH---------T--G------MVNGK---DGEAGKLDEAAALP-----P--SASGGGLPPSDTS----H--------QVETDL----AIAAAVSATIN------------GGLEIDEDLFAEEDD-------------------
>EOG091F03XY|Biomphalaria_glabrata|JG30_Tritonia_festiva|TRANSCRIPT
------------------------------------------------------------------------------EEINALFKPVAQTVPKGVDPKSVLCAFYKQGQCGKGDKCKFSHDLGIERKQEKRSMY-D----D-EK-K--G---GMD-DLDEAALAELIEKKHG--ESDKAKPKTALICKHFLEAVENSKYGWFWECPK-G-EKCIYKHALPPGFVLKKDQRKDDKEDKISIEDLVETERAALGCNVTKVTLVTFLKWKERKKREKIETMAADNEKKKADYKAGRMMGISGRQMFEFNPELIG-NDDDEVQDGIIERESDEDEEE-T-KV-VDISMARMLAQASEVDDSGTQAMSDRLHH---------N--G------MVNGN---DSEASKLDEAAALP-----S--GT----------S----Q--------QVETDL----AIAAAVSATIN------------GGLEIDEDLFAEEDDDLIDE-LETLE--------
>EOG091F03XY|Biomphalaria_glabrata|NC07_Tritonia_diomedea|TRANSCRIPT
------------------------------------------------------------------------------EEINALFKPVAQTVPKGVDPKSVLCAFYKQGQCGKGDKCKFSHDLGIERKQEKRSMY-D----D-EK-K--G---GME-ELDEAALAELIEKKHG--ESDKAKPKTALICKHFLEAVENSKYGWFWECPK-G-EKCIYKHALPPGFVLKKDQKKEDKEDKISIEDLVETERAALGCNVTKVTLVTFLKWKERKKREKIETMAADNEKKKADYKAGRMMGISGRQMFEFNPELIG-NDDDEVQEGTIERESDEDEEE-T-KV-VDISMARMLAQASEVDDSGTQAMSDRLQH---------N--G------MVNGN---DSEASKLDEAAALP-----S--GT----------S----R--------QVETDL----AIAAAVSATIN------------GGLEIDEDLFAEEDDDLIDE-LETLELEE-----
>EOG091F03XY|Crassostrea_gigas|HW21_Tritonia_manicata|TRANSCRIPT
------------------------------------------------------------------------------------------------------------------------------------------------E-E--K----KE-DLDDAGLAELIEKKHG--ESEKSKSKTALICKHFLEAVENSKYGWFWECPN-G-TKCIYKHALPPGFVLKKDQKKEDKADKISIEELVETERAALGCNVTKVTLQSFLKWKERKKREKVESRQAENEKKKADYKAGRMMGISGRQMFEFNPDLIG-NDDDEAQDGTIEREKDEDENQ-T---------------------------------------------G------MVNGN---DNEAGKLGEAAALPS--S--------------DVS----K--------QVETDQ----AIAAAVSATIN---G--------GGLEIDEDLFADDDL--IDD-LETLE--------
>EOG091F03XY|Biomphalaria_glabrata|NC01_Armina_californica|TRANSCRIPT
------------------------------------------------------------------------------EEINALFKPVAQTVGKGVDPKSVLCAFFKQGQCGKGDKCKFSHDLGIERKQEKRSIY-D----G-GE-K--G-----EVVLDEVALGELISKKHG--EADKAKPKTALICKHFLEAVESSKYGWFWECPN-G-PKCIYRHALPPGFVLKKDQKREEKEEQISIEELVETERAALGSNVTKVTLESFLKWKERKKKEKIQNMNAENEKKKADYKAGRMVGISGRQMFEFNPELIG-NDDDEVEEGTIEREIDEDVGE-T-KV-VDINMDAVIAGASEVDESGTQATSDRLAHV---R---PA--G------LVNGN---DGESGKLDEAAALP-----P--SA----------TANGVS--------QEETDL----AIAAAVSATIN------------GGLEIDEDLFAEEDDDLMDE-LETLEL-------
>EOG091F03XY|Biomphalaria_glabrata|HW01_Armina_tigrina|TRANSCRIPT
------------------------------------------------------------------------------EEINALFKPVAQTVGKGVDPKSVLCAFFKQGQCGKGDKCKFSHDLGIERKQEKRSIY-D----S-EE-K--T-----E-ELDEIALGELIDKKHG--ESDKAKPKTALICKHFLEAVENSKYGWFWECPN-G-AKCIYRHALPPGFVLKKDQKKDDKEEQISIEELVETERAALGVNVTKVTLESFLKWKERKKREKIQNFYAENEKKKADYKAGRMVGISGRQMFEFNPDLIR-NDDDEVQEGTIEREIEEEEMD-T-KV-VDITMENVTAGASEVDESGTQASSDRLAHV---R---PA--G------LVNGN---DGESGKLDEAAALP-----P--SA----------SADG-T--------QVETDL----AIAAAVSATIN------------GGLEIDEDLFAEDDD-LIDE-LETLEL-------
>EOG091F03XY|Biomphalaria_glabrata|JG22_Lomanotus_vermiformis|TRANSCRIPT
------------------------------------------------------------------------------EEINALFRPVAQTVAKGVDPKSVLCAFFKQGQCGKGDKCKFSHDLNIERKQEKRSIY-E----D-NK-D--G----ME-DMDEAALEELINKKHG--EAEKSKPKTALICKHFLDAVEKSKYGWFWECPN-G-EKCIYKHSLPPGFVLKKDQKKEEKEEKISIEDLVEKERAALGTEVTKVTLETFLKWKERKKREKMATMKADNEKKKADYKAGRVVGISGRQMFEFNPDLIR-NDDDEVEEGTIEREYNEDDD--I-QV-VDISVDSVMAQASEVDSSGTQASMDRFQRL---GH--SS--S------TVNGF---DGESGKLDEAAALP-----S--GG----------A----K--------QEETDL----AIAAAVSATIN------------GDLDIDEDLFAEVDEDLIDE-LETLELEE-----
>EOG091F03XY|Biomphalaria_glabrata|JG28_Scyllaea_fulva|TRANSCRIPT
------------------------------------------------------------------------------EEINALFKPVAQTVSKGVDPKSVLCAFFKQGQCGKGDKCKFSHDLNIERKQEKRSIY-E----D-KK-G--E----ME-DMDEAALEELINKKHG--EADKAKPKTALICKHFLEAVENSKYGWFWECPN-G-LKCIYKHSLPPGFVLKKDQKKEEKEDKISIEELVEKERAALGSNVTKVTLESFLKWKERKKKEKIANMKAENEKKKADYKAGRMVGISGRQMFEFNPDLIK-NDDDEVQEGSIEREVMEDEDD-S-KV-VDINMDSVIAQASEVDASGTQATSDRLQH---------I--G------MVNGA---NGESDKLDEAAALP-----N--GASALAAT-PTAN----Q--------QEEADL----AIAAAMSATIN------------GGLEIDEDLFAEEDEDLIDE-LETLELEED----
>EOG091F03XY|Crassostrea_gigas|JG26_Phestilla_sp|TRANSCRIPT
---PKKKPEVSKKTEQKKKEKVIEDKTFGIKNKKGAKQQKFIKTVQTQVNQGGPKQNRIDANKEVDKTKKKDEKKKLQDEINALFKPVAQTVGKGVDPKSVLCAFFKQGQCGKGDKCKFSHDLNIERKQEKRSIY-E----D-KK-D--E----ME-DMDEAQLEELVNKKHG--ETDKLKPKTSLICKHFLEAVENSKYGWFWECPN-G-AKCIYRHALPPGFVLKKDQKKEEKEDQISIEDLVETERAALGANVTKVTLESFLKWKAKKKQEKLKNLKADTEKKKAEYKAGRVAGVSGRQMFEFNPDLIK-NDDDECQDGVIEREIDEDDSA-A---------------------------------------------G------NGTVD---GGESAKLDQAAALP--------------------V----N---GTKTAQEETDY----AIAAALSATIN---G----E-ENGGLEIDEDLFAEVDDDLIDE-LETLEL-------
>EOG091F03XY|Biomphalaria_glabrata|JG08_Dendronotus_venustus|TRANSCRIPT
------------------------------------------------------------------------------EEINSLFKPVAQSVPKGVDPKSVLCAFFKQGQCGKGDKCKFSHDLNIERKQEKRNMY-E----DKKA-G--G----ME-DMDEAALEELINKKHG--EADKAKPKTALICKHFLEAVENSKYGWFWECPN-G-LKCIYKHSLPPGFVLKKDQKKEDKEEKISIEDLVETERAALGVNVTKVTLESFIKWKARKKREKIAEMMEENDKRKADYKAGRMCGISGRQMFEFNPELIQ-FDDDEMQDGTLEREEEEDDGD-V-KV-VDITMASMLAQASEVDTSGTQATSDRLERM--------------------TNG---KAESEKLGEAAALP-----A--GACAS-----AMS----Q--------QEETDL----AIATAVSATIN------------GGLEIDEDLFAEDDD-MMDE-LETLELED-----
>EOG091F03XY|Biomphalaria_glabrata|JG05_Bornella_anguilla|TRANSCRIPT
------------------------------------------------------------------------------EEINALFKPVQQTVSKGVDPKSVLCSFFKQGHCSKGDKCKFSHDLSIERKQEKRSIY-E---VD-KK-D--D----ME-DMDEAALEELVNKKHG--EADKAKPKTALICKHFLEAVENSKYGWFWECPN-G-AKCIYKHALPPGFVLKKDQKKMEKEEEISIEDLVETERASLGDNVTKVTLESFLKWKERKKREKAANLKAENEKKKEDYKAGRTVGISGRQMFEFNPDLIR-NDDDEVQEGTIEREIAEDDD--T-QF-RDINMENVLAQASEVDQSGTQATGNRFQQV---A---AS--S------MTNGV---DNESDKLGEAAALP-----N--GATA-N------S----Q--------QEQTDY----AIAAALSATIN------------GDLEIDEELFAAEDDDLIDE-LETLELD------
>EOG091F03XY|Biomphalaria_glabrata|NC04_Fiona_pinnata|TRANSCRIPT
------------------------------------------------------------------------------EEINALFKPVAQSVGKGVDPKSVLCAFFKQGQCGKGDKCKFSHDMNIERKQEKRSVY-A----DGKS-E--G----ME-DMDEAQLEDLVNKKHG--ESDKGKPKTSLICKHFLEAVENSKYGWFWECPN-G-AKCIYRHALPPGFVLKKDQKKENKEDQISIEELVETERAALGCDVTRVTLESFLKWKAKKKQEKLKNLKADTEKKKAEYKAGRSVGVSGRQMFEFNPDLIR-GDDDECDGGVFEREVEEDDI--Q-VKEVNVDSFASMAS--DVDNTGTQAIPD---RLK--------------------------------------------------------------------------------------------------------------------------------------------
>EOG091F03XY|Biomphalaria_glabrata|JG23_Melibe_leonina|TRANSCRIPT
------------------------------------------------------------------------------EEINALFKPVSQTVAKGVDPKSVLCAFFKQGQCGKGDRCKFSHDLNIERKQEKRNMY-E----D-DK-KNSE----MD-EMDEAALEALINKKHG--EADKAKPKTALICKHFLDAVENSKYGWFWECPN-G-LKCIYKHTLPPGFKLKKDQKKEDKEEKISIEDLVETERAALGVDVTKVTLETFLKWKERKRKEKVQNMQAEHEKRKADYKAGKTIGISGRQMFEFNPDLIR-HDDDEAGEGTIEREVIEEEDD-A-NI-VDINMDNVIAQASEVDKSGTQAANDRLK-------------S------MVNGK---DNESDKLDQAAALP-----A--GASAS-----AAS----Q--------QEEADL----AIAAAVSATIN------------GGLEIDEDLFAEEDEDLIDE-LETLEL-------
>EOG091F03XY|Biomphalaria_glabrata|JG16_Flabellina_iodinea|TRANSCRIPT
------------------------------------------------------------------------------EEINALFKPVAQTVAKGVDPKSVLCAFFKQGQCGKGDKCKFSHNLDIERKQEKRSIY-V----D-KK-D--E----ME-DMDEEQLEELVNKKHG--ESNQAKPKTSLICKHFLEAVENSKYGWFWECPN-G-VKCIYRHALPPGFVLKKDQKKEDKEERISIEDLVETERAALGVDVTRVTLETFIKWKERKKREKIQNLKVENEKKKADYKAGRTVGISGRQMFEFNPDLIR-NDDDEVQDGTIERERDEDDD--I-KV-VDITMDSILSQAQEVDESGTQATVDRLKHM---K---GA--G------MVNGI---DSESNKLDEAAALP-----P--SASA-SST-TTAS----Q--------QEEADL----AIAAAVSATLN------------GDLEIDEDLFAEEDEDLIDE-LETLEL-------
>EOG091F03XY|Biomphalaria_glabrata|JG32_Unidentia_angelvaldesi|TRANSCRIPT
------------------------------------------------------------------------------EEINALFKPVSQSVAKGVDPKSVLCAFFKQGQCGKGDKCKFSHDLNIERKQEKRSIY-E----D-KK-D--E-----E-ELDEAALEDLVNKKHG--ESNKAKPTTSLICKHFLEAVENSKYGWFWECPN-G-AKCIYRHVLPPGFVLKKNQKKEEKEEKISIEDLVETERAALGVNVTRVTLESFLKWKERKKREKIENLNAETEKKKADYKAGRVVGISGRQMFEFNPDLIR-NDDDEVQDGTFERERDEDEDD-T-KV-VEISMDTFQAQASEVDNSGTQATSDRFQHQ---E---TAAAM------VNGNT---DSESGKLDEAAALP-----P--SASA-SST-TTTS----Q--------QEEADL----AIAAAVSATLN------------GGLEIDEDLFAEEDEDLIDE-LETLEL-------
>EOG091F03XY|Biomphalaria_glabrata|HW14_Flabellina_affinis|TRANSCRIPT
------------------------------------------------------------------------------EEINALFKPVSQTVAKGVDPKSVLCAFFKQGQCGKGDKCKFSHDLNIERKQEKRSIY-D----DGKK-D--D----ME-DMDETQLEELVTKKHG--ESNKAKPKTSLICKHFLAAVESSKYGWFWECPN-G-VKCIYRHALPPGFVLKKDQKKMDKEEKISIEDLVETERAALGAAVTRVTLESFLKWKERKKREKAKALKQDTDKKKADYKAGRAVGISGRQMFEFNPDLIR-NDDDEVEDGIIERERDEDDDD-T-QV-VDINIDNLVAS--EVDQSGTQAVAD---RL---SG--AS--A------MVNGN---DKESGKLDEAAALP-----P--ST----------S----Q--------QEEADM----AVAAAVSATLN------------GGLEIDEDLFADDDD-LIDE-LETLELEED----
>EOG091F03XY|Biomphalaria_glabrata|JG10_Dirona_picta|TRANSCRIPT
------------------------------------------------------------------------------EEINALFKPVSQSVAKGVDPKSVLCAFFKQGQCGKGDKCKFSHDLNIERKQEKRSMY-D----D-KK-D--G----LE-DMDEAALEELVNKKHG--ESNKAKPQTSLICKHFLEAVENSKYGWFWECPN-G-PKCIYRHALPPGFVLKKDQKKEDLEEKISIEDLVETERAALGVNVTKVTLESFIKWKERKKREKYANMIVENDKKKADYKAGRMVGISGRQMFEFNPELIG-NDDDEVQDGTIERERDEDDDD-S-KV-IDITNASMMAQASEVDESGTQATSDRLGGT---N---HA--G------MVNGN---DSELGKLDEAAALP-----S--GATGG-----TTS----Q--------QEASDL----AIAAAVSATIN------------GGLEIDEDLFAEEDDDLIDE-LETLEL-------
>EOG091F03XY|Biomphalaria_glabrata|HW15_Flabellina_babai|TRANSCRIPT
------------------------------------------------------------------------------EEINALFKPVAQTVAKGVDPKSVLCAFFKQGQCGKGDKCKFSHDLNIERKQEKRSIY-D----D-KK----E-----E-EMDEETLEELVNKKHG--ESNKSKPKTSLICKHFLEAVENSKYGWFWECPN-G-PKCIYRHALPPGFVLKKDQKKMEKEEKISIEDLVETERAALGANVTRVTLESFLKWKERKKREKIENLTAENEKKKADYKAGRATGISGRQMFEFNPDLII-GDDDEVQDGIIERENEEDNI--R-VMDITADCFAAQAS--EVDQSGTQAAVD---RLQSMAG--AG--G------MVNEN---EGESDKLDEAAAL------------------PSAS----Q--------QEEADM----AIAAAMSATIN------------GGLEIDEDLFAEEDDDLIDE-LETLELEED----
>EOG091F03XY|Biomphalaria_glabrata|HW16_Hancockia_cfuncinata|TRANSCRIPT
------------------------------------------------------------------------------EEINALFKPVAQTVAKGVDPKSVLCAFFKQGQCGKGDKCKFSHDLTVERKQEKRSIY-E----DEKK-G--G----ME-DMDEASLEALVQQKHG--EADKSKPVTALICKFFLEAVESSKYGWFWECPN-G-PKCIYKHALPPGFVLKKDQKKEEKEEKITIEELVETERAALGANVTKVTLESFLKWKERKKKEKAANMKAENEKKKAEFKSGKTLGISGRQMFEFNPDLII-NDDDEVQDGVMEREVNEDEDD-V-KV-VDITMDNIMAQASEVDQSGTQATSQRFQHT---P---AS--A------MLNGK---DSESDKLDQAAALP-----T--GA----------S----Q--------QEETDH----AIAAAMSATMN------------GDLEIDEDLFAEEDDDLIDE-LETLELEE-----
>EOG091F03XY|Biomphalaria_glabrata|JG17_Hancockia_uncinata|TRANSCRIPT
------------------------------------------------------------------------------EEINALFKPVAQTVAKGVDPKSVLCAFFKQGQCGKGDKCKFSHDLTVERKQEKRSIY-E----DEKK-G--G----ME-DMDEASLEALVQQKHG--EADKSKPVTALICKFFLEAVESSKYGWFWECPN-G-PKCIYKHALPPGFVLKKDQKKEEKEEKITIEELVETERAALGANVTKVTLESFLKWKERKKKEKAANMKAENEKKKAEFKSGKTLGISGRQMFEFNPDLII-NDDDEVQDGVMEREVNEDEDD-V-KV-VDITMDNIMAQASEVDQSGTQATSQRFQHT---P---AS--A------MLNGK---DSESDKLDQAAALP-----T--GA----------S----Q--------QEETDH----AIAAAMSATMN------------GDLEIDEDLFAEEDDDLIDE-LETLEL-------
>EOG091F03XY|Biomphalaria_glabrata|HW10_Embletonia_pulchra|TRANSCRIPT
------------------------------------------------------------------------------EEINALFRPVSQIVGKGVDPKSVLCAFFKQGQCGKGDKCKFSHDLNIERKQEKRNIY-E------KE-G--G----ME-DMDEAALEELVDKKHG--ESNKAKPQTSLICKHFLEAVEGNKYGWFWECPN-G-IKCIYRHALPPGFVLKRDLKKDDKEEKISIEELVEKERAALGHNVTRVTLETFLKWKERKKREKVKSLMKETEKKKADYKAGRVAGISGRQMFEFNPELMR-NDDDEAQDAPIERERDEDDD--V-KV-VDISMDTIVA--SDVDNSGTQAARDRLEP---------G--R------MVNGH---DNESDKLDEAAALP-----P--SAGASSLS-PTAK----Q--------QEDADL----AIAAAVSATIN------------GDLEIDEDLFAEEDEDLIDE-LETLELEE-----
>EOG091F03XY|Crassostrea_gigas|JG07_Cuthona_albocrusta|TRANSCRIPT
---PKKKPEVSKKNEAKKKEKVIEDRTFGLKNKKGAKQQKYCKTVETQIKAGGPK--RASATQEVDKNKKKDEKKKLQDEINALFRPVAQTVGKGVDPKSVLCAFFKQGQCGKGDKCKFSHDLNIERKQEKRSIY-D----DGKK-N--E----MA-DMDEAMLEELVKKKHE--ESDKLKPKTSLICKHFLEAVENSKYGWFWECPN-G-PKCIYRHALPPGFVLKKDKQREDKEEKISIEDLVETERAALGVNVTKVTLESFLKWKAKKKQEKLKSLIADTDRKKAEYKAGRAAGVSGRQMFEFNPDLIK-NDDDECQDGVIEREFDEDDQ--V-IV-HDVTIDSFAAMAREVGF-------------------------------------------------------------------------A----N---GTKSTQEETDY----AIAAALSATIN---G----Q-ENGGLAIDEDLFAELDDDLIDE-LETLEL-------
>EOG091F03XY|Crassostrea_gigas|HW07_Cuthona_caerulea|TRANSCRIPT
---PKKKPDVSKKTEQKKKEKVIEDKTFGLKNKKGAKQQRFIKTVHTQVNSSGTKARLAANQEVVEKNKKKDEKKKLQDEINALFRPVAQTVGKGVDPKSVLCAFFKQGQCGKGDKCKFSHDLNIERKTEKRSIY-E----D-KK-D--E----ME-SMDEIQLAELVDKKHA--ESDKGKPKTSLICKHFLEAVENSKYGWFWECPN-G-PKCIYRHALPPGFVLKKDLKKEEKEDQISIEDLVETERAALGVEVTKVTLETFLKWKAKKKQEKLKNLKADTEKKKAEYKAGRATGVSGRQMFEFNPDLIQ-NDDDECQDGIIEREIDEDDNA-K---------------------------------------------L------GNGKI---ADESAKLDQAAALP---AG---------------I----N---GTKSAQEETDY----AIAAALSATIN---G----E-ENGGLEIDEDLFAEVDDDLIDE-LETLEL-------
>EOG091F03XY|Biomphalaria_glabrata|JG11_Dondice_occidentalis|TRANSCRIPT
------------------------------------------------------------------------------EEINALFKPVAQTVSKGVDPKSVLCAFFKQGQCGKGDKCKFSHDLAIERKSEKRSIY-E----E-EK-N-------ME-DMEEAELGDLVNQKFG--DSNKN--KTTGICKHFLAAVENSKYGWFWECPN-G-DKCIYKHALPAGFVLKKDQKKESEEEKISIEDLVETERAALGSNTTRVTLESFLKWKERKKREKIENLKKETDKKKADYKAGKVLGISGRQMFEFNPDLVG-NDDDEAQDGVIERERDEDDDDDV-KV-VDINVDSVIAGASEVDASGTQAQVDRLQMM---K---ER--S------MVNGN---NGESEKLDEAAALPS--SSAGAGM----------S----Q--------QEETDM----AIAAAMAASIN------------GGLEIDEDLFAEEDEDLIDE-LETLEL-------
>EOG091F03XY|Biomphalaria_glabrata|JG12_Dondice_parguerensis|TRANSCRIPT
------------------------------------------------------------------------------EEINALFRPVAQTVSKGVDPKSVLCAFFKQGQCGKGDKCKFSHDLAIERKSEKRSIY-E----E-EK-N-------ME-DMEEAELGELVNQKFG--DSNKN--KTTGICKHFLAAVENSKYGWFWECPN-G-DKCIYKHALPAGFVLKKDQKKESEEEKISIEDLVETERAALGSNTTRVTLESFLKWKERKKREKIANLKKETDKKKADYKAGKILGISGRQMFEFNPDLVG-NDDDDAQDGAIEREKDEDDEDDV-KV-VDINMDSVIAGASEVDASGTQAQVDRLQMM---K---DR--S------MVNGN---NGESEKLDEAAALP---SSAGAGM----------S----Q--------QEETDM----AIAAAMAASIN------------GGLEIDEDLFAEEDEDLIDE-LETLEL-------
>EOG091F03XY|Biomphalaria_glabrata|HW02_Berghia_verrucicornis|TRANSCRIPT
------------------------------------------------------------------------------DEINALFKPVAQTVSKGVDPKSVLCAFFKQGQCGKGDKCKFSHDLAIERKSEKRSIY-E----D-EK-E-------IE-EMDESQLGELVNKKYG--ESNKN--KTAGICKHFLAAVENSKYGWFWECPN-G-EKCIYKHALPQGFVLKKDMKKEEEEEKISIEDLVETERAALGSNTTRVTLESFLKWKERKKREKIENLKRENEKKKADYKAGKVLGISGRQMFEFNPDLVG-NDDDEAQDGVIERERDEEEDDNT-KV-VDITMDSVIAGASEVDESGTQAKSDRLQQM---Q---AH--S------MVNGN---DSESGKLDEAAALPS--SSS-------------TS----Q--------QEETDM----AIAAAMSATIN------------GGLEIDEDLFAEEDEDLIDE-LENLELEED----
>EOG091F03XY|Biomphalaria_glabrata|JG04_Berghia_stephanieae|TRANSCRIPT
------------------------------------------------------------------------------DEINALFKPVQQTVSKGVDPKSVLCAFFKQGQCGKGDKCKFSHDLAIERKSEKRSIY-E----D-EK-E-------IA-EMDESQLGELVNKKYG--ESNKN--KTAGICKHFLAAVENSKYGWFWECPN-G-EKCIYKHALPQGFVLKKDMKREEEEEKISIEDLVETERAALGSNTTRVTLESFLKWKERKKREKIENLKRENEKKKADYKAGKVLGISGRQMFEFNPDLVG-NDDDEAQDGAIERERDEEEDDNT-NV-VDITMDSVIAGASEVDQSGTQAKSDRLQQM---Q---AH--S------MVNGN---DSESGKLDEAAALPP--SSS-------------TS----Q--------QEETDM----AIAAAMSATIN------------GGLEIDEDLFAEEDEDLIDE-LENLELEED----
>EOG091F03XY|Biomphalaria_glabrata|HW20_Spurilla_neapolitana|TRANSCRIPT
------------------------------------------------------------------------------EEINALFKPVAQTVSKGVDPKSVLCAFYKQGQCGKGDKCKFSHDLSIERKSEKRSIY-E----D-EK-E-------ME-DMDEAQLGELVNKKFG--ESNKN--KTAGICKHFLAAVENSKYGWFWECPN-G-EKCIYKHALPQGYVLKKDQKKEQEEEKISIEELVETERAALGANTTRVTLESFLKWKERKKREKIENLNRENEKKKADFKAGRVLGISGRQMFEFNPDLVG-NDDDEAQDGNIEREKDENEDD-S-KV-VDITMDSLIAGASEVDQSGTQAKSDRLQQM---K---PH--S------MVNGN---DSESGKLDEAAALPS------------------TS----Q--------QEESDM----AIAAAMSATIN------------GGLEIDEDLFAEEDEDLIDE-LETLELEE-----
>EOG091F03XY|Biomphalaria_glabrata|JG29_Spurilla_braziliana|TRANSCRIPT
------------------------------------------------------------------------------EEINALFKPVAQTVSKGVDPKSVLCAFFKQGQCGKGDKCKFSHDLSIERKSEKRSIY-E----D-EK-E-------ME-DMDEEQLGELVNKKFG--ESNKN--KTAGICKHFLAAVENSKYGWFWECPN-G-EKCIYKHALPQGYVLKKDQKKEQEEEKISIEELVETERAALGTNTTRVTLESFLKWKERKKREKIENLKRENEKKKADFKAGRVLGISGRQMFEFNPDLVG-NDDDEAQDGTIEREKEEDEDD-S-KV-VDITMDSVIAGASEVDQSGTQATSDRLQQM---K---AH--S------MVNGN---DSESGKLDEAAALPS------------------TS----Q--------QEEADM----AIAAAMSATIN------------GGLEIDEDLFAEEDEDLIDE-LETLELEE-----
>EOG091F03XY|Biomphalaria_glabrata|JG01_Aeolidiella_alba|TRANSCRIPT
------------------------------------------------------------------------------EEINALFKPVQQTVSKGVDPKSVLCAFYKQGQCQKGDKCKFSHDLSIERKSEKRSIY-E----E-EK-D-------LE-DMDENELGDLVNKKFG--ESNKN--KTAGICKHFLAAVENSKYGWFWECPN-G-EKCIYKHALPQGFVLKKDQKKEQEEEKISIEELVETERAALGSNTTRVTLESFLKWKERKKREKIENLKLETEKKKADYKAGRVLGISGRQMFEFNPDLVG-NDDDEAQDGTIEREKEENEDD-T-KV-VDINLDSVIAGASEVDESGTQAKADRLEQM---R---TH--T------MVNGN---DSESGKLDEAAALPP--SAT--GP----------S----Q--------QEEADM----AIAAAMSATIN------------GGLEIDEDLFAEEDEDLIDE-LETLELEED----
>EOG091F03XY|Biomphalaria_glabrata|JG02_Antaeolidiella_chromosoma|TRANSCRIPT
--------------------------------------------------------------------------------------------------------------------------------------------------------------------------------------------------------------------------------------KKEDEEEKISIEELVETERAALGSNTTRVTLESFLKWKERKKREKIANLKMETEKKKADYKAGKVLGISGRQMFEFNPDLVG-NDDDDAQESTFEREKDEDDDD-T-KV-IEITMDSVIAGASEVDQSGTQAKSDRLQQM---Q---AH--S------MVNGK---DCESGKLDEAAALPP--STS--------------R----Q--------QEETDL----AIAAAMSATIN------------GGLEIDEDLFAEEDEDLMDE-LENLELED-----
>EOG091F03XY|Biomphalaria_glabrata|HW13_Favorinus_branchialis|TRANSCRIPT
------------------------------------------------------------------------------EEINALFKPVAQTVSKGVDPKSVLCAFFKQGQCHKGDKCKFSHDLNIERKSEKRSIY-E----D-ER-E-------VA-DMNENELGELVNQKFG--ESNKN--KTAGICKHFLTAVENSKYGWFWQCPN-G-EKCIYKHALPQGFVLKKDKMKESEEEKISIEDLVETERASLGSNTTRVTLESFLKWKERKKREKIENLKTETEKKKADYKAGKVLGISGRQMFEFNPELIR-NDDDEAQDGTIEREKDEDDM--K-YVDITMDSLTAGAS--EVDSSGTQAKLD---RLQNH------GGM------VNGND---TGESGKLDEAAALPA--SAT-------------TS----L--------QQQQQE----A-------TINGAAG----G-GADGLEIDEDLFAEEDDDLIDE-LETLEL-------
>EOG091F03XY|Crassostrea_gigas|JG15_Favorinus_auritulus|TRANSCRIPT
---------------------------------------------------------------------------------------------------------------------------------------------------------------NESELGELVNQKFG--ESNKN--KTAGICKHFLAAVENSKYGWFWQCPN-G-DKCIYKHALPQGFVLKKDQKKESEEEKISIEDLVETERASLGSNTTRVTLESFLKWKERKKREKIENLKVETEKKKADYKAGKVLGISGRQMFEFNPDLIR-NDDDEAQDGTIEREKDEDEGNDT-------------------------------------------------------------GESGKLDEAAALPP--SAT-------------TS----L--------QQQQQEESDRAIAAAMSATIN---G----A-------------------------------------
>EOG091F03XY|Biomphalaria_glabrata|HW12_Facelina_rubrovittata|TRANSCRIPT
------------------------------------------------------------------------------DEINALFKPVTQTVAKGVDPKSVLCAFYKQGQCQKGDKCKFSHDLSIERKSEKRSIY-E----D-AR-D-------ME-GLDESQLGELVNEKFG--ESNKN--KTAGICKHFLTAVENSKYGWFWECPN-G-AKCIYKHALPQGFVLKKDQRKETEEEKISIEELVETERAALGSNTTRVTLESFLKWKERKRREKIENLKVETEKKKADYKAGKALGISGRQMFEFNPDLIR-NDDDEAQDAPLERERDEDDV--K-VVDINMANMIAGAS--DVDTSGTQAKTD---RFEHM----KK--H------LVNGN---DGESSKLDEAAALPS--SSA--TP----------S----Q--------QEEADM----AIAAAMSATIN---G----A-E-GGLEIDEDLFEEDDD-LIDE-LETLELEED----
>EOG091F03XY|Crassostrea_gigas|HW05_Caloria_elegans|TRANSCRIPT
---PKKKPEVSKKTEQKKKEKIIEDKTFGLKNKKGSKQQKFISTVKTQVQHGNQKASKVQAQQEQDKTKKKDEKKKLQEEINALFKPVAQTVAKGVDPKSVLCAFFKQGQCQKGDKCKFSHDLNIERKSEKRSIY-E----D-ER-D-------IE-AMDESQLGELVNQKFG--ESNKN--KTAGICKHFLAAVENNKYGWFWDCPN-G-DKCIYKHALPQGFVLKKDMKKEDEEEKISIEELVETERAALGSNTTRVTLESFLKWKERKKREKIETLKVETEKKKADYKAGKVLGISGRQMFEFNPDLIR-NDDDEAQDAPIERERDEDDEX-T---------------------------------------------Q------YGQWK---RGESSKLDEAAALP---SS---------------S----S---GMSSQQVEADM----AIAAAMSATIN---G----A-E-GGLEIDEDLFADEDEDLMDE-LETLEL-------
>EOG091F03XY|Lottia_gigantea|JG21_Limenandra_confusa|TRANSCRIPT
M-PPKKKPEVSKKAEQKKKEKIIEDKTFGLKNKKGSKQQKFISTVKTQVQHGNQKASKVQAQQEQDKTKKKDEKKKLQDEINALFKPVAQTVSKGVDPKSVLCAFYKQGQCGKGDKCKFSHDLAVERKSEKRSIY-E----D-EK-D----------------------------------------------------------------------------------------------------------------------------------------------------------------------------------------------------------------------------------------------------------------------------------------------------------------------------------------------------------------------------
>EOG091F03XY|Crassostrea_gigas|JG25_Palisa_papillata|TRANSCRIPT
---PKKKPEVSKKAEQKKKEKIIEDKTFGLKNKKGSKQQKFINIVKTQVQHGNQKASKVQAQQEQDKTKKKDEKKKLQEEINALFKPVAQTVSKGVDPKSVLCAFYKQGQCQKGDKCKFSHDLNIERKSEKRSIY-E----D-ER-D-------VE-DMDESQLGELVNKKFG--ESNKN--KTAGICKHFLAAVENSKYGWFWECPN-G-EKCIYKHALPAGFVLKKDQRKEDEEEKISIEDLVETERAALGSNTTRVTLESFLKWKERKKREKIENLKVETEKKKADYKAGKVFGISGRQMFEFNPDLIR-NDDDEAQDGTIEREREEDDEQ-H---------------------------------------------S------MVNGN---DSESGKLDEAAALP---SS---------------S----S---GTPSQLEETDM----AIAAAMSATIN---G--------GGLEIDEDLFAEEDEDLMDE-LENLELED-----
>EOG091F03XY|Crassostrea_gigas|JG03_Austraeolis_stearnsi|TRANSCRIPT
---PKKKPEVSKKAEQKKKEKIIEDKTFGLKNKKGSKQQKFISIVKTQVQHGNQKASKAQSQQEQDKTKKKDEKKKLQEEINALFKPVAQTVSKGVDPKSVLCAFYKQGQCQKGDKCKFSHDLTIERKSEKRSIY-E----D-ER-E-------MA-EMDESQLGELVNKKFG--ESNKN--KTAGICKHFLAAVENSKYGWFWECPN-G-EKCIYKHALPPGFVLKKDQRKEDEEEKISIEDLVETERAALGSNTTRVTLESFLKWKERKKREKIENLKVETEKKKADYKAGRAFGISGRQMFEFNPDLIR-NDDDEAQDGTIEREREEDDQE-H---------------------------------------------S------MVNGN---DSESGKLDEAAALP---SS---------------S----S---GTPSQLEETDM----AIAAAMSATIN---G--------GGLEIDEDLFAEEDEDLMDE-LESLELED-----
>EOG091F03XY|Crassostrea_gigas|JG27_Phidiana_lynceus|TRANSCRIPT
---------------------------------------------------------------------------------------------------------------------------------------------------------------DASELGELVNQKFG--ESNKN--KTAGICKHFLAAVENSKYGWFWECPN-G-DKCIYKHALPQGFVLKKDQKKEEEEEKISIEDLVETERAALGTSTTRVTLESFLKWKERKKREKIENLKQETEKKKADYKAGKVLGISGRQMFEFNPDLVR-NDDDEAQDGVIERERDENDS-----------------------------------------------------------------ESGKLDQAAALP---ST---------------S----SSTPGMPSHQEETDM----AIAAAMSATIN---G----A-E-GGLEIDEDLFAEEDEDLMDE-LETLELED-----
>EOG091F03XY|Biomphalaria_glabrata|JG20_Learchis_evelinae|TRANSCRIPT
-----------------------------------------------------------------------------------------------------------------------SHDLAIERKSEKRSIY-E----D-ER-D-------VA-DMDENQLGELVNKKFG--ESNKN--KTAGICKHFLAAVENSKYGWFWECPN-G-DKCIYKHALPQGFVLKKDQRKEEEEEKISIEELVETERAALGSNTTRVTLESFLKWKERKKREKIENLKVETEKKKADYKAGKVLGISGRQMFEFNPDLIR-NDDDEAQDGTIEREKEEEDIK-F--VDITMASVLAGAS--EVDESGTQAKAD---RLEQM----QA--HTSRIGGLVNGN---DS-----ESASSGA---TT---------------S----Q--------QEEADM----AIAAAMSATIN---G----A-AAGGLEIDEDLFAEEDEDLIDE-LETLELEDD----
>EOG091F03XY|Crassostrea_gigas|HW06_Cratena_peregrina|TRANSCRIPT
---------------------------------------------------------------------------------------------------------------------------------------------------------------DEAQLGDLVNQKFG--ESNKN--KTAGICRHFLAAVENSKYGWFWECPN-G-EKCIYKHALPKGYVLKKDQKKESEEEKISIEELVETERAALGANTTRVTLESFLKWKERKRREKIENLRAETEKKKAQYNAGRALGISGRQMFEFNPDLVR-NDDDEAQDTVIEREKDEDDLE-H---------------------------------------------S------LVNGT---DGESGKLAEAAALP---ST---------------S----Q--------QEEADA----AIAAAMSATIN---G----A-D-AALEIDEDLFADDDD-LIDE-LDTLDLED-----
>EOG091F03XY|Biomphalaria_glabrata|HW17_Hermissenda_crassicornis|TRANSCRIPT
------------------------------------------------------------------------------EEINALFRPVAQTVAKGVDPKSVLCAFFKQGQCGKGDKCKFSHDLTIERKSEKRSIY-E----D-EK-G-------ME-NMDERMLGDLVNEKFG--ESNKN--KTAGICKHFLAAVENSKYGWFWECPN-G-AKCIYKHALPPGFVLKKDQKKLEDEEKISIEELVETERASLGSNTTRVTLESFLKWKERKKREKVENLRMETDKKKADFKAGKVLGISGRQMFEFNPDLVG-NDDAEAQDGNIERERDEDDDLDT-KV-VDITMHSLIAGAQEADASGTQAQVDRLQMM---R---DR--G------MVNGN---DSELGKLDQAAAFP---SS---------------S----Q--------QEEADM----AIAAAMAATLN---G----G-GEGGLEIDEDLFAEEDEDLMDE-LENLELED-----
>EOG091F03XY|Biomphalaria_glabrata|JG18_Hermissenda_opalescens|TRANSCRIPT
------------------------------------------------------------------------------EEINALFRPVAQTVSKGVDPKSVLCAFFKQGQCGKGDKCKFSHDLTIERKSEKRSIY-E----D-EK-G-------ME-NMDETMLGDLVNEKFG--ESNKN--KTAGICKHFLAAVENSKYGWFWECPN-G-AKCIYKHALPPGFVLKKDQKKLEDEEKISIEELVETERASLGSNTTRVTLESFLKWKERKKREKVENLRKETDKKKADFKAGKVLGISGRQMFEFNPDLVG-NDDAEAQDGNIERERDEDDDLDT-KV-VDITMHSLIAGAQEADASGTQAQVDRLQMM---R---ER--G------MVNGN---DSELGKLDQAAAFP---SS---------------S----Q--------QEEADM----AIAAAMAATLN---G----G-GEGGLEIDEDLFAEEDEDLMDE-LENLELED-----
>EOG091F03XY|Biomphalaria_glabrata|NC05_Hermissenda_crassicornis|TRANSCRIPT
------------------------------------------------------------------------------EEINALFRPVAQTVSKGVDPKSVLCAFFKQGQCGKGDKCKFSHDLTIERKSEKRSIY-E----D-EK-G-------ME-NMDETMLGDLVNEKFG--ESNKN--KTAGICKHFLAAVENSKYGWFWECPN-G-AKCIYKHALPPGFVLKKDQKKLEDEEKISIEELVETERASLGSNTTRVTLESFLKWKERKKREKVENLRKETDKKKADFKAGKVLGISGRQMFEFNPDLVG-NDDAEAQDGNIERERDEDDDLDT-KV-VDITMHSLIAGAQEADASGTQAQVDRLQMM---R---ER--G------MVNGN---DSELGKLDQAAAFP---SS---------------S----Q--------QEEADM----AIAAAMAATLN---G----G-GEGGLEIDEDLFAEEDEDLMDE-LENLELED-----
>EOG091F03XY|Biomphalaria_glabrata|JG24_Noumeaella_rubrofasciata|TRANSCRIPT
----------------------------------------------------------------------------------------------------------------------------------------------------------MA-DMDESQLGEHINQKFG--ESNKN--KTAGICKHFLAAVENSKYGWFWECPN-G-AKCIYKHALPQGFVLKKDQKKESEEEKISIEDLVETERAALGCETTRVTLESFLKWKERKKREKIENLKKENEKKKADYKAGKVLGISGRQMFEFNPDLVV-NDDDEAQDGTIERERDEDEDD-S-KV-VDINMDSVIAGASEVDTSGTQASAERLKQM---H---AH--N------MVNGN---DNESGKLDQAAALPT------------------ST----------------TTT----LPAAAMSATLN---GASGGG-AEAGLEIDEDLFAEEDEDLMDE-LETLELED-----
>EOG091F03XY|Crassostrea_gigas|HW18_Janolus_cristatus|TRANSCRIPT
---PKKKPETSKKTEQKKKEKVIEDKTFGLKNKKGAKQQRFIKTVQTQVHQGNQKASKAQAGLEADKTKKKDEKKKLQEEINALFRPVQQSVAKGVDPKSVLCAFFKQGQCGKGDKCKFSHDLNIERKQEKRSIY-E----D-KN-D-------ME-DMDEAALEDLVNKKHG--ESNKGKTQTSLICKHFLDAVENSKYGWFWDCPN-G-PKCIYRHALPPGFVLKKDQKKEDKVDKISIEDLVETERAALGLDTTKVTLESFLKWKERKKREKIQNLHMENDKKKAEYKAGRTIGISGRQMFEFNPDLIG-NDDDEAGDGFIERERDEDDDD-T---------------------------------------------N------LVNGT---NGESGKLDQAAALPT--AGA-------------TS----K--------QLEVDE----AIAAAISATIN------------GGLEIDEDLFAEEDDDLIDE-LETLELEED----
>EOG091F03XY|Crassostrea_gigas|JG19_Janolus_barbarensis|TRANSCRIPT
-------------------------------------------------------------------------------------------------------------------------------------------------------------------------------------------------------------------------------------------------------------------------------------------------------------------------NDDDDADEGVIERERDEDDDD-T---------------------------------------------K------MVNGT---NDESGKLDEAAALPS--SGG-------------TA----Q--------QVEADE----AIAAAMSATIN------------GGLEIDEDLFAEEDEDLIDE-LETLEL-------
>EOG091F03XY|Biomphalaria_glabrata|JG06_Catriona_columbiana|TRANSCRIPT
----------------------------------------------------------------------------------------------GVDPKSVLCAFFKQGQCGKGDKCKFSHDLNIERKQEKRSIY-E----DGKK-D--G----IE-TLDEAQLAELIDKKHG--EADNLKPKTALICKHFLDAVENSKYGWFWQCPN-G-PKCIYRHALPPGFVLKRDQKKEDKEEQISIEDLVETERASLGVNVTRVTLDSFLKWKAKKKHEKLKNLNADTEKKKAEYKAGRASGVSGRQMFEFNPDLIR-GDDDECQDGIIEREYDDDDV--A-AV-HDINVDSFSAMASEVDNSGTQALTDRIFQR---L---TN-----------GTT---VEESSKLDQA------------------------A----G---GPKTGQEETDY----AIAAALSATIN---G----EGTGGGLEIDEDLFADIDDDLMDE-LETLEL-------
>EOG091F03XY|Crassostrea_gigas|HW11_Eubranchus_exiguus|TRANSCRIPT
---PKKKQETSKKNEAKKKERVIEDKTFGLKNKKGAKQQKFIKVVNTQVHSGGPRPTN--KQE-EEKKKKIDEKKKLQDEINALFKPV-QSIAKGVDPKSVLCAYYKQGQCGKGDKCKFSHDLNIERKQEKRSVY-D----DKKE-G--G----MD-EMDEAQLEELVNKKHG--DADKNKPTTSLICNHFLSAVEASKYGWFWQCPN-G-AKCIYRHALPPGFVLKKDMKREDQVEKISIEDLVETERAALGVSVTRVTLESFLKWKEKKRQEKIKNLKVETDKKKADYKAGRATGISGRQMFEFNPDLIR-NDDDECSDFTFEREVDEDDM--K-VVDITMDSMLAQAS--D--------------------------------------------------QASALP--------------------S----S---SSSSTQIETDQ----AIAAAMSATLN---G------------------------------------------
>EOG091F03XY|Crassostrea_gigas|JG14_Eubranchus_rustyus|TRANSCRIPT
---PKKKQETSKKTEQKKKERVVEDKTFGLKNKKGAKQQKFIKIVHTQVHNTGPKATKLE----EDKNKKKDEKKKLQEEINALFKPVAQTVAKGVDPKSVLCAFYKQGQCGKGDKCKFSHDLNIDRKQEKRSIYSD----D-KK-D--E----MM-DMDEAQLEELVNKKHG--ESDKNKPKTSLICNHFLAAVEASKYGWFWQCPN-G-PKCIYRHALPPGFVLKKDQKREDKEEKISIEDLVETERAALGVSVTRVTLETFLKWKEKKKQEKVKNLKDETEKKKADYKAGKAAGISGRMMFEFNPDLIR-NDDDECQDGTIEREMDATDDR-F---------------------------------------------Q------NGRLA---DSESSKLDQASALP---SS---------------N----N--------QIETDQ----AIAAAMSATLN---G----G-ATGGLEIDEDLFAEVDDDLIDE-LETLDLEED----
>EOG091F03XY|Biomphalaria_glabrata|NC02_Bathydoris_clavigera|TRANSCRIPT
------------------------------------------------------------------------------DEINALFKPVAQTVAKGVDPKSVLCAFFKQGQCTKGDKCKFSHDLNVERKGEKRNIY-E----E-KE-E--T----MA-DWDEATLEAVVLQKHG--ESEKLKPKTAIICKHFLDAVENSKYGWFWECPS-G-AKCIYRHAIPPGFVLKRDQKKDDKEEQISIEDLVETERASLGLNVTKVTLESFLKWKEKKKRERVEQFVEEEEKKKADYKAGKTIGISGRQMFEFDPDLIL-DDDDEVEDGTIEREREDEVEDDT-KV-VDINLYDFSTLASDVDNTGTQATQDRFQNV---R---G----------LVNGA---VAESDKLGEAAALPQ--NPE-------------TR----L--------QEETDA----AIAAAVSATIN------------GDLDIDEDLFAGEDIDLVDEDLENLDLED-----
>EOG091F03XY|Biomphalaria_glabrata|HW19_Polycera_quadrilineata|TRANSCRIPT
------------------------------------------------------------------------------DEINALFKPVSQTLSKGADPKSVLCAFFKQGQCTKGDKCKFSHDLNVERKSEKRNMY-E----D-KQAE--T----MA-DWDEATLEEVINKKHG--ESEKSKPKTAIICKFFLDAVENSKYGWFWECPN-G-AKCFYRHALPPGFVLKKDSIKDDKEDKISIEDLIETERAALGFEVTKVTLISFLKWKERKKKEKIAKLEAEQEKKKADYKAGKTVGISGRQMFEFNPDLMIEEDDDDVQDYTIERQIEEDDGDDS-KV-VDINLESFSNLESDVDNTGTQATADRFQMS---A---A----------MVNG------EAGKLDEAAALPSD-PES-------------RL----K--------EEETDA----AIAAAIGATIN------------GDLDIDEDLFDGDDIDLIDDDLENLDLED-----
>EOG091F03XY|Biomphalaria_glabrata|NC06_Pleurobranchaea_californica|TRANSCRIPT
------------------------------------------------------------------------------DEINALFKPVSQTVGKGVDPKSVLCAFFKQGQCTKGDKCKFSHDLSIERKVQKRNIY-D----D-KK-D--T----ME-DWDEATLEEVVNKKHG--ESDKAKPQTGIICKHFLDAVENSKYGWFWECPS-G-AKCIYRHTLPPGFVLKKDQKKEDKEEQISIEELVETERAGLGLEVTKVTLETFLAWKERKKKEKVKNRMADQEKKKADYKAGKLFGISGRQMFEFNPDMVL-DDDDEAHDGYLEREKEDEEGEDISKV-VEISMDNLSAMASDVDNSGTQALPDRLKAD---P---K----------LVNGAASLQEESGKLDEAAALPH--AES-------------RL----Q--------QEETDA----AIAAAVGATMN------------GDLDIDEDLFTGDDIDIIDEDLDNIDLSDD----
>EOG091F03XY|Biomphalaria_glabrata|HW03_Berthella_plumula|TRANSCRIPT
------------------------------------------------------------------------------DEINALFKPVSQTVGKGVDPKSVLCAFYKQGQCTKGDKCKFSHDLTIERKVEKRNIY-E----D-KK-D--T----ME-DWDEATLEDVVNKKHG--ESDKAKLKTAIICKFFLDAVENSKYGWFWECPN-G-AKCIYRHALPPGFVLKKDMKKEDKEEKISIEELVETERASLGADVTKVTLESFLAWKERKKKEKIKSLLDEQEKKKADYKAGKTVGISGRQMFEFNPDLVL-DDDDEAQDETLEREKDDIDDG-T-KV-VEINMESLSAMASDVDNSGTQAVSDRLKAN---M---P----------LVNGSVA-QDESGKLDVAAALPS--NAQ-------------SR----L--------QVETDA----AIAAAVGATIN------------GDVDIDEDLFTGDDIDLIEEDLDNIDLDED----
>EOG091F03XY|Biomphalaria_glabrata|NC03_Doris_kerguelenensis|TRANSCRIPT
--------------------------------------------------------------------------------------------------------FFKQGQCSKGDKCKFSHNLAVERKGEKRSIY-EDDCVD-KK-D--S----ME-NWDEETLKDVVNKKHGAKEAQKP--QTAIICKYFLEALEKKKYGWFWECPS-G-NKCIYRHALPQGYVLKKDQKKEEKGEDVSLEELIEKERASLGMSTTKVTLESFLMWKERKRKEKIEKAAAAKEKNRAEFKAGRLVGISGRQMFEFNPDLIA-GDDDEAEEGALEREEEEEEEE-T-NI-VDIDQMNFDPMEAGVNGGGTQAVPDR-------------------------------------------------------------------------------------------------------------------------------------------------
>EOG091F03XY|Crassostrea_gigas|CGI_10017018
M--PPKKNEPGKKTIEKKKEKVIEDKTFGLKNKKGAKQQRFIQNVTQQVKFGNQKASKLAQAE-ADKNKKKLDKKKEADELSTLFKPV-QTVSKGVDPKSVLCAFFKQGQCSKGAKCKFSHDLNIERKGEKINIY-S----D-SR-D--EKDDTME-NWDEEQLRDVVNKKHA--EQEKSLPKTAIICKFFLEAVESSKYGWFWECPN-GGKKCHYRHALPPGFVLKKDQKKEDKASAITIEELIEKERAALGGGTTKVTLESFLKWKERKRKEKIEQAKAAQEKKKADYKAGRAFGISGREMFEFNPDLVG-EDDDEATEGVIERERDSDDES-T---------------------------------------------S------FSSWL---ANEAKKLDEAAALP-----P--KE----------P----S--------TTETDA----AIAAAMAATVN---G--------AEIEIDEDLFGGDDIDDVEDELETLDLVDD----
>EOG091F03XY|Lottia_gigantea|LotgiG227129
MPPKKQPNQPSKKTEQKKKEKVIEDKTFGLKNKKGAKQQKYVETVKKQIQHGNVKASKVRNHTLKGFNKTKLQKEKELEELSALFKPVKQNVSKGTDPKSVLCQFFRQGQCTKGDKCKFSHDLAIGRKAEKRDLY-T----D-TR-D--D--------------------------APGGPDRTALVCKHFLDAVESGGYGWFWACPNGG-DKCTYRHALPEGYVLKKDQKKEDKEDEISIEELIEKERAMLGDDTTKVTLESFLKWKERKRREKREAREKDEKEKKNAYKQGKLSGISGRQMFEFDPTMGG-DDEDADDQVERELDEEDVYDG-P-VV--DVCLENIKA--TDVDSSGTQASKDRLK------------------------A---NSEHNKLDQAAALPP--SNN-------------TA----S--------DKEIAM----ALAASENGELT------------SDIPIDEGLFDGDDIDLIDEDLENLELEDD----
