# Supplementary material for: Transcriptomics provides a robust framework for the relationships of the major clades of cladobranch sea slugs (Mollusca, Gastropoda, Heterobranchia), but fails to resolve the position of the enigmatic genus Embletonia
Source: BMC Ecol Evol. 2021 Dec 28;21:226. doi: 10.1186/s12862-021-01944-0 (PMC8895541; doi:10.1186/s12862-021-01944-0)
Supplement: Supplementary file 6 — Additional file 6. Archive S4: Unmasked multiple sequence alignments on amino acid level including Doris kerguelenensis and Calmella cavolini prior to the removal of outliers. [file 12862_2021_1944_MOESM6_ESM.zip › Archive_S4/Alignments/EOG091F03YY.aa.fasta]

>EOG091F03YY|Biomphalaria_glabrata|BGLTMP008654
MGFIVAGVVLFAISSVVSSA--DKG---PKVTDKVYFDVAIGGENIGRIEIGLFGKTVPETVKNFKALAVGDQVLVVVFFSFQAKDGTKLSYKGSKFHRVIKDFMIQGGDFTRGDGTGGLSIFGERFKDENFKLKHYGAGWLSMANAGKDTNGSQFFITVKKTEWLDGRHVVFGKVVKGMNVVRKIEATATDGRDKPTKDVVIVDCGVLEVDSPFI--VERGDAIE
>EOG091F03YY|Biomphalaria_glabrata|NC02_Bathydoris_clavigera|TRANSCRIPT
-------------------------------------------------------------------------------------DGTKLTYKGSKFHRVIKDFMIQGGDFTKGDGTGGRSIYGEKFKDENFKLKHYGAGWLSMANAGKDTNGSQFFITVKKTDWLDGRHVVFGKILKGMNVVRMIENTSTSNGDKPQSDIIIANCGALDVAEPFT--VEKSSA--
>EOG091F03YY|Biomphalaria_glabrata|NC06_Pleurobranchaea_californica|TRANSCRIPT
---------------------------------------------------------------------------------------TKLHFQGSKFHRVIKDFMIQGGDFTKGDGTGGLSIFGEKFQDENFKIKHNGAGWLSMANAGKDTNGSQFFITTKKTEWLDGRHVVFGKIVKGMDVVRKIESSKTDNRDRPAKDVVIAACGVIQVEKPYT--VEIASA--
>EOG091F03YY|Lottia_gigantea|HW04_Calmella_cavolinii|TRANSCRIPT
M-LIAAALLVYCLSGLVSAADKATG---PKVTDIVYFDITIGGKPAGRVEIGLFGKTVPKTVDNFKHLAIGDK----------EIDGQTLTYKGSKFHRVIKDFMIQGGDFTRGDGTGGRSIYGEKFADENFKLKHYGSGWLSMANAGKDTNGSQFFITTKKTTWLDGRHVVFGKVIKGMSVVRQVENTKTASGDKPSEDVVIADCGHIEVEKPYA--VTKEASE-
>EOG091F03YY|Lottia_gigantea|LotgiG212757
M-LGLAAILCFILPAFVFGADKPKG---PKVTDKVYFDIKIGGEDVGRIVIGLFGKTVPKTVDNFKKLAEGF-----------EKDGETLTYKGSKFHRVIKDFMIQGGDFTRGDGTGGKSIYGEKFADENFKLKHYGSGWLSMANAGKDTNGSQFFLTTKKTSWLDGKHVVFGKVLEGMKVVRKIENTKTSSRDKPEKDVEIADSGSIKVDEAFS--VEKKDSEE
>EOG091F03YY|Lottia_gigantea|NC03_Doris_kerguelenensis|TRANSCRIPT
--------LLVLIPNFVWGS--AKG---PKVTDMVFFDIEIGGEKAGRIEIGLFGKTVPDTVKNFKSLAIGF-----------DLDGTKLTYKGSKFHRVIKDFMIQGGDFTRGDGTGGKSIYGDKFKDENFKLKHYGAGWLSMANAGKDTNGSQFFITTKVTSWLDGRHVVFGKVLKGM----------------------------------------------
>EOG091F03YY|Lottia_gigantea|HW03_Berthella_plumula|TRANSCRIPT
----VSATIFCAVVAFVSGTAKIKG---PKVTHKVYFDIEIGGEKAGRIEIGLFGKTVPKTVENFKHLAIGDK----------ESGGKTLTYKGSKFHRVIKDFMIQGGDFTRGDGTGGMSIFGDKFKDENFKLKHYGAGWLSMANAGKDTNGSQFFITTKKTEWLDGRHVVFGKVLKGMKIVRKIEGSKTASQDRPVKDVVIADCGHLEVEEPFT--VAQADA--
>EOG091F03YY|Biomphalaria_glabrata|HW21_Tritonia_manicata|TRANSCRIPT
------------------------------------------------------------------------Q----------KHEGKDLTYKGSKFHRVIKDFMIQGGDFTRGDGTGGRSIYGDKFKDENFKLKHHGAGYLSMANAGKDTNGSQFFITTKITSWLDGRHVVFGKVIKGMKVVRAIESTKTGSSDKPVKDVVIAECGELPVDEPFF--VDNSDA--
>EOG091F03YY|Biomphalaria_glabrata|NC08_Tritonia_hamnerorum|TRANSCRIPT
------------------------------------------------------------------------E----------KHEGQALTYKGSKFHRVIKDFMIQGGDFTRGDGTGGRSIYGNKFQDENFKLKHHGAGYLSMANAGKDTNGSQFFITTVKTSWLDGRHVVFGKVTKGMSVVRAIEGTKTGSQDRPAKDVVIADCGELPLAESEHFFVENGDA--
>EOG091F03YY|Biomphalaria_glabrata|NC07_Tritonia_diomedea|TRANSCRIPT
-------------------------------------------------------------------------------------DGKKLTYKGSKFHRVIKDFMIQGGDFTRGDGTGGRSIYGDKFMDENFKLKHHGAGYLSMANAGKNTNGSQFFITTKLTSWLDGKHVVFGKVTKGMKVVRTIESTKTGGQDRPAKDVVIANCGELLLSEPFV--VENGD---
>EOG091F03YY|Biomphalaria_glabrata|HW10_Embletonia_pulchra|TRANSCRIPT
------------------------------------------------------------------------E----------MHEGKALTFKGSKFHRVIKDFMIQGGDFTRGDGTGGRSIYGDRFKDENFKLKHHGAGWLSMANAGKDTNGSQFFITTKKTEWLDGRHVVFGKVIKGMKVVRKIESSKTGAQDRPVKDVVIADCGEVTVDKPFS--VDAGDAV-
>EOG091F03YY|Biomphalaria_glabrata|HW16_Hancockia_cfuncinata|TRANSCRIPT
-------------------------------------------------------------------------------------EGKALSYKGSKFHRVIKDFMIQGGDFTRGDGTGGRSIYGDRFKDENFKLKHAGAGWLSMANAGKDTNGSQFFITVKKTSWLDGRHVVFGKVVKGMKVVRQIENTQTGGQDRPAKDVVIADCGEITVDEAYA--VELGDA--
>EOG091F03YY|Biomphalaria_glabrata|JG17_Hancockia_uncinata|TRANSCRIPT
-------------------------------------------------------------------------------------EGKALSYKGSKFHRVIKDFMIQGGDFTRGDGTGGRSIYGDRFKDENFKLKHAGAGWLSMANAGKDTNGSQFFITVKKTSWLDGRHVVFGKVVKGMKVVRQIENTQTGGQDRPAKDVVIADCGEITVDEAYA--VELGDA--
>EOG091F03YY|Biomphalaria_glabrata|JG10_Dirona_picta|TRANSCRIPT
------------------------------------------------------------------------------------SNGKALTYKGSKFHRVIKDFMIQGGDFTKGDGTGGKSIYGDRFKDENFKLKHQGAGWLSMANAGKDTNGSQFFITTKKTEWLDGRHVVFGKIVKGMSVVRQIEDSKTGAQDRPANDVVIVDCGEIPVDEPYT--VENGDA--
>EOG091F03YY|Biomphalaria_glabrata|JG23_Melibe_leonina|TRANSCRIPT
------------------------------------------------------------------------E----------SHDGKPLTYKGSKFHRVIKDFMIQGGDFTRGDGTGGRSIYGDRFKDENFKLKHAGVGYLSMANAGKDTNGSQFFITTVKTTWLDGRHVVFGKVIKGMSVVRGIEKTKTGAQDRPANDVVIADCGTLPVDEPYA--VENGDA--
>EOG091F03YY|Biomphalaria_glabrata|NC04_Fiona_pinnata|TRANSCRIPT
-------------------------------------------------------------------------------------NGVKLTYKGSKFHRVIKNFMIQGGDFTRGDGTGGTSIYGARFKDENFKLKHQGAGWLSMANAGKDTNGSQFFITTVKTSWLDGRHVVFGKVIKGMSVVRAIENQSTGAQDRPTKDVVIAACGELPVDQPYT--VDNSDATE
>EOG091F03YY|Biomphalaria_glabrata|JG22_Lomanotus_vermiformis|TRANSCRIPT
------------------------------------------------------------------------K----------VDNGVKLAYKGSKFHRVIKSFMIQGGDFTRGDGTGGRSIYGDRFKDENFKLKHHGAGWLSMANAGKDTNGSQFFITTVKTSWLDGRHVVFGKVTKGMKVVKEIEGTQTGAQDRPKSDVVIADCGVLELKEPFT--VDNSDA--
>EOG091F03YY|Biomphalaria_glabrata|HW11_Eubranchus_exiguus|TRANSCRIPT
--------------------------------------------------------------------------------------GVALTYKGSKFHRVIKSFMIQGGDFTRGDGTGGKSIYGDKFKDENFKLKHHGAGWLSMANAGKDTNGSQFFITTVKTSWLDGRHVVFGKVIKGMDVVRQIENTETGGQDKPKKDVVIADCGALTVDAPYT--VTNEDA--
>EOG091F03YY|Biomphalaria_glabrata|JG32_Unidentia_angelvaldesi|TRANSCRIPT
-------------------------------------------------------------------------------------NGIKLTYKGSKFHRVIKDFMIQGGDFTKGDGTGGRSIYGDRFKDENFKLKHHGAGWLSMANAGKDTNGSQFFITTVKTSWLDGRHVVFGKVIKGMKVVRQIENNPTGGSDKPKKDVVIADCGALEVKEPYT--VE------
>EOG091F03YY|Biomphalaria_glabrata|JG06_Catriona_columbiana|TRANSCRIPT
-------------------------------------------------------------------------------------DGIKLAFKGSKFHRVIKNFMIQGGDFTRGDGTGGRSIYGDRFKDENFKLKHQGAGWLSMANAGKDTNGSQFFITTVKTSWLDGRHVVFGKIIKGMDVVRAIENTKTGQQDKPAQDVVIVDAGEIPVAEPYT--VSNDDA--
>EOG091F03YY|Biomphalaria_glabrata|JG26_Phestilla_sp|TRANSCRIPT
-------------------------------------------------------------------------------------DGIKLAYKGSKFHRVIKDFMIQGGDFTRGDGTGGRSIYGDRFKDENFKLKHHGAGWLSMANAGKDTNGSQFFITTVKTSWLDGRHVVFGKVIKGMSVVRQIENTKTGQQDKPVKDVVIVDAGVLPVGSPYT--VSNEDA--
>EOG091F03YY|Biomphalaria_glabrata|JG07_Cuthona_albocrusta|TRANSCRIPT
--------------------------------------------------------------------------------------GVTLTYKGSKFHRVIKNFMIQGGDFTRGDGTGGRSIYGEKFKDENFKLKHHGAGWLSMANAGKDTNGSQFFITTVKTSWLDGRHVVFGRIVKGMDVVRMIENTKTGQQDKPDEDVVIVACGEIPVPEPYT--VSNDDA--
>EOG091F03YY|Biomphalaria_glabrata|JG11_Dondice_occidentalis|TRANSCRIPT
-------------------------------------------------------------------------------------NGIKLTYKNSKFHRVIKNFMIQGGDFTRGDGTGGRSIYGDRFKDENFKLKHAGAGWLSMANAGKDTNGSQFFITTVKTSWLDGRHVVFGKVVKGMSVVKKIEANPTSSGDKPKKDVVIVDCGELPVAEPYT--VELGDA--
>EOG091F03YY|Biomphalaria_glabrata|JG12_Dondice_parguerensis|TRANSCRIPT
-------------------------------------------------------------------------------------NGIKLTYKNSKFHRVIKNFMIQGGDFTRGDGTGGRSIYGDRFKDENFKLKHAGAGWLSMANAGKDTNGSQFFITTVKTSWLDGRHVVFGKVVKGMSVVKMIEANPTSSGDKPKKDVVIVDCGELPVAEPYT--VELGDAL-
>EOG091F03YY|Biomphalaria_glabrata|HW05_Caloria_elegans|TRANSCRIPT
-------------------------------------------------------------------------------------NGVKLTYKGSKFHRVIKNFMIQGGDFTRGDGTGGRSIYGDRFKDENFRLKHTGAGWLSMANAGKDTNGSQFFITTVKTSWLDGRHVVFGKIVKGMSVVRKIEENPTASGDKPKKDVVIADCGVITISEPYN--VENGDAI-
>EOG091F03YY|Biomphalaria_glabrata|JG25_Palisa_papillata|TRANSCRIPT
-------------------------------------------------------------------------------------DGVKLTYKGSKFHRVIKNFMIQGGDFTRGDGTGGRSIYGERFKDENFRLKHAGAGWLSMANAGKDTNGSQFFITTVKTSWLDGRHVVFGKVVKGMSVVRKIEENPTASGDKPKKDVVIVDCGVIEVTEPYN--VENGDAL-
>EOG091F03YY|Biomphalaria_glabrata|JG03_Austraeolis_stearnsi|TRANSCRIPT
-------------------------------------------------------------------------------------DGVKLTYKGSKFHRVIKNFMIQGGDFTRGDGTGGRSIYGERFKDENFRLKHAGAGWLSMANAGKDTNGSQFFITTIKTSWLDGRHVVFGKVVKGMPIVRKIEANPTGSGDKPAKDVVIVDCGEIKVTEPYN--VENGDA--
>EOG091F03YY|Biomphalaria_glabrata|JG27_Phidiana_lynceus|TRANSCRIPT
-------------------------------------------------------------------------------------NGVKLAYKGSKFHRVIKNFMIQGGDFTRGDGTGGRSIYGERFKDENFRLKHSGAGWLSMANAGKDTNGSQFFITTVKTSWLDGRHVVFGKVVKGMAVVRKIEENPTSSGDKPKKDVEIIDCGVIDVPEPYN--VENGDA--
>EOG091F03YY|Biomphalaria_glabrata|JG20_Learchis_evelinae|TRANSCRIPT
-------------------------------------------------------------------------------------NGVQLTYKGSKFHRVIKNFMIQGGDFTRGDGTGGRSIYGERFKDENFRLKHVGAGWLSMANAGKDTNGSQFFITTVKTSWLDGRHVVFGKVVKGMAVVRKIEENPTASGDKPKKDVVIVDCGEVPVPEPYN--VENGDA--
>EOG091F03YY|Biomphalaria_glabrata|HW13_Favorinus_branchialis|TRANSCRIPT
-------------------------------------------------------------------------------------NGEKLTYKGSKFHRVIPNFMIQGGDFTRGDGTGGRSIFGDKFKDENFKLKHTGAGWLSMANAGKDTNGSQFFITTVKTSWLDGRHVVFGKVVKGMPIVRKIEENPTSSGDKPKKDVVIVDCGEIPVAEAYH--VENGDAIE
>EOG091F03YY|Biomphalaria_glabrata|JG15_Favorinus_auritulus|TRANSCRIPT
-------------------------------------------------------------------------------------NGEKLTYKGSKFHRVIKNFMIQGGDFTRGDGTGGRSIYGDRFKDENFKLKHTGAGWLSMANAGKDTNGSQFFITTVKTSWLDGRHVVFGKVVKGMPIVRKIEENPTSSGDKPKKDVVIVDCGELPVAEPYH--VENGDAIE
>EOG091F03YY|Biomphalaria_glabrata|HW12_Facelina_rubrovittata|TRANSCRIPT
-------------------------------------------------------------------------------------NGVKLTYKGSKFHRVIKNFMIQGGDFTRGDGTGGRSIFGEKFKDENFKLKHTGAGWLSMANAGKDTNGSQFFITTVKTSWLDGRHVVFGKVVKGMAVVRKIEENPTSQGDKPKKDVVIVDCGVVPISEPYH--VENGDAL-
>EOG091F03YY|Biomphalaria_glabrata|HW20_Spurilla_neapolitana|TRANSCRIPT
-------------------------------------------------------------------------------------DGVKLTYRGSKFHRVIPNFMIQGGDFTRGDGTGGRSIYGEKFKDENFKLKHAGAGWLSMANAGKDTNGSQFFITTVKTTWLDGRHVVFGKVVKGMDVVRKIESNPTSSGDKPKKDVKIVDCGEIAVSEPYT--VELGDA--
>EOG091F03YY|Biomphalaria_glabrata|JG29_Spurilla_braziliana|TRANSCRIPT
-------------------------------------------------------------------------------------DGIKLTYKGSKFHRVIKSFMIQGGDFTRGDGTGGRSIYGEKFKDENFKLKHAGAGWLSMANAGKDTNGSQFFITTIKTTWLDGRHVVFGKVVKGMDVVRKIESNPTSSGDKPKKDVVIVDCGEITVSEPYT--VELGDAL-
>EOG091F03YY|Biomphalaria_glabrata|JG24_Noumeaella_rubrofasciata|TRANSCRIPT
------------------------------------------------------------------------R----------VDNGVQLTYKGSKFHRVIKNFMIQGGDFTRGDGTGGRSIYGDRFKDENFKLKHTGSGYLSMANAGKDTNGSQFFITTVKTSWLDGRHVVFGKVVKGMAVVRKIESNPTSSGDKPKKEVKIVDCGEIPVSEPYT--VENGDA--
>EOG091F03YY|Biomphalaria_glabrata|JG01_Aeolidiella_alba|TRANSCRIPT
-------------------------------------------------------------------------------------DGQTLTYKGSKFHRVIKSFMIQGGDFTRGDGTGGRSIYGERFKDENFKLKHAGAGWLSMANAGKDTNGSQFFITTVKTSWLDGRHVVFGKVVKGMDVVRKVEANPTSTGDKPKKDVVIANCGDIPVPEPYA--VELGDA--
>EOG091F03YY|Biomphalaria_glabrata|HW06_Cratena_peregrina|TRANSCRIPT
-------------------------------------------------------------------------------------DGVKLAYKGSKFHRVIKNFMIQGGDFTRGDGTGGKSIYGDRFKDENFKLKHTGAGWLSMANAGKDTNGSQFFITTVKTSWLDGRHVVFGKVVKGMSVVRAIEDNPTSNGDKPKKEVVIADCGVLPVDTPYH--VENGDA--
>EOG091F03YY|Biomphalaria_glabrata|HW14_Flabellina_affinis|TRANSCRIPT
--------------------------------------------------------------------------------------GVKLTYKGSKFHRVIKDFMIQGGDFTRGDGTGGRSIYGEKFKDENFKLKHTGAGWLSMANAGKDTNGSQFFITTVKTSWLDGRHVVFGKVTKGMAVVRAIESNPTHNGDKPKKDVVIANCGVLDVE-PFT--VENGDA--
>EOG091F03YY|Biomphalaria_glabrata|JG02_Antaeolidiella_chromosoma|TRANSCRIPT
------------------------------------------------------------------------E----------KADGVELKYKGSKFHRVIKNFMIQGGDFTRGDGTGGRSIYGERFKDENFKIKHTGAGWLSMANAGKDTNGSQFFITTVKTSWLDGRHVVFGKVVKGMSVVRAIEKNPTGDGDKPKKEVVIANCGVVDVPEPYT--VEHGDA--
>EOG091F03YY|Biomphalaria_glabrata|JG16_Flabellina_iodinea|TRANSCRIPT
-------------------------------------------------------------------------------------DGKKLTFKGSKFHRVIKNFMIQGGDFTKGDGTGGKSIYGDRFKDENFKLKHQGAGWLSMANAGKDTNGSQFFITTIKTSWLDGRHVVFGKVIKGMKVVRKVEAYPTGANDKPKKDIVIVDCGEIPVSESYT--VENGDAVE
>EOG091F03YY|Biomphalaria_glabrata|JG08_Dendronotus_venustus|TRANSCRIPT
-------------------------------------------------------------------------------------DGKPMTYKGSKFHRVIKNFMIQGGDFTRGDGTGGRSIYGDRFKDENFKLKHHGAGWLSMANAGKDTNGSQFFITTVKTSWLDGRHVVFGKIVKGMKVVRAVEATETGSQDKPKKDVVIADCGVIEVTEPYA--VDNSDAV-
>EOG091F03YY|Biomphalaria_glabrata|NC01_Armina_californica|TRANSCRIPT
--------------------------------------------------------------------------------------GQTLTYKASKFHRVIPNFMIQGGDFTRGDGTGGRSIYGDRFKDENFNLKHYGAGYLSMANAGKDTNGSQFFITTVKTSWLDGRHVVFGKVIKGMAVVRKIESTKTGAQDKPVKDVVIVDCGVVELPETFN--VENGDAV-
>EOG091F03YY|Biomphalaria_glabrata|HW01_Armina_tigrina|TRANSCRIPT
-------------------------------------------------------------------------------------DGKTLTYKGSKFHRVISNFMIQGGDFTRGDGTGGRSIYGDRFKDENFKLKHQGAGYLSMANAGKDTNGSQFFITTVKTSWLDGRHVVFGKVVKGMDVVRKIESTKTGAQDRPAKDVVIVDCGVIDVPESYH--VDNGDAVE
>EOG091F03YY|Biomphalaria_glabrata|JG21_Limenandra_confusa|TRANSCRIPT
--------------------------------------------------------------------------------------GTKLTYKGSKFHRVIKDFMIQGGDFTRGDGTGGRSIFGEKFKDENFKLKHHGAGWLSMANAGKDTNGSQFFITTVKTSWLDGRHVVFGKVVKGMKVVRKIENNPTASGDKPKKEVKIVDCGEIPVPEHYH--VDVADA--
>EOG091F03YY|Biomphalaria_glabrata|JG28_Scyllaea_fulva|TRANSCRIPT
------------------------------------------------------------------------E----------SDGGKPLTYKGSKFHRVIKNFMIQGGDFTRGDGTGGRSIYGERFSDENFKLKHHGAGWLSMANAGKDTNGSQFFITTVKTSWLDGRHVVFGKVVKGMAVVRQIESNPTGGQDRPQKEVVIVDCGVIDVPNPYT--VDKEDA--
>EOG091F03YY|Biomphalaria_glabrata|HW18_Janolus_cristatus|TRANSCRIPT
------------------------------------------------------------------------------------SNGAALQYKGSKFHRVIKQFMIQGGDFTRGDGTGGKSIYGDKFKDENFKLKHEGPGYLSMANAGKDTNGSQFFITTVKTSWLDGRHVVFGKVIKGMDVVNKIESNPTGAQDKPSKDVVIADCGVLDVE--------------
>EOG091F03YY|Biomphalaria_glabrata|JG19_Janolus_barbarensis|TRANSCRIPT
------------------------------------------------------------------------------------SNGLALTYKGSKFHRVIKQFMIQGGDFTRGDGTGGKSIYGDKFKDENFKLKHEGPGYLSMANAGKDTNGSQFFITTVKTSWLDGRHVVFGKVVKGMEVVTDIEKNPTGGQDRPKKDVVIVDCGVLDV---------------
>EOG091F03YY|Biomphalaria_glabrata|HW17_Hermissenda_crassicornis|TRANSCRIPT
------------------------------------------------------------------------E----------ADDGTKLHYKGSKFHRVIKNFMIQGGDFTRGDGTGGKSIYGDRFKDENFKIKHHGAGWLSMANAGKDTNGSQFFITTIKTSWLDGRHVVFGKVVKGISVVNQVEAYPTSSGDKPKKEITIANCGVIPVDEPYT--VELGDA--
>EOG091F03YY|Biomphalaria_glabrata|JG18_Hermissenda_opalescens|TRANSCRIPT
------------------------------------------------------------------------E----------ADDGTKLHYKGSKFHRVIRNFMIQGGDFTRGDGTGGKSIYGDRFKDENFKIKHHGAGWLSMANAGKDTNGSQFFITTIKTSWLDGRHVVFGKVVKGISVVNQVEAYPTSSGDKPNKPITIANCGVIPVDEPYT--VELGDA--
>EOG091F03YY|Biomphalaria_glabrata|NC05_Hermissenda_crassicornis|TRANSCRIPT
------------------------------------------------------------------------E----------ADDGTKLHYKGSKFHRVIRNFMIQGGDFTRGDGTGGKSIYGDRFKDENFKIKHHGAGWLSMANAGKDTNGSQFFITTIKTSWLDGRHVVFGKVVKGISVVNQVEAYPTSSGDKPNKPITIANCGVIPVDEPYT--VELGDA--
>EOG091F03YY|Lottia_gigantea|HW15_Flabellina_babai|TRANSCRIPT
M-LLLTFFIFFGVSTFLSDATKAKG---PKVTDKVFFDVQIGDGKAERIEIGLFGKSVPRTVKNFKTLAMGTE----------KHNGETLTYKGSKFHRVIKNFMIQGGDFTKGDGTGGRSIYGNQFADENFKLKHYGAGWLSMANAGKDTNGSQFFITTVKTSWLDGRHVVFGKIVKGMSVVRKIESTETGAQDRPKKDIVIVDCGEIEVKEQFA--VDNAD---
>EOG091F03YY|Biomphalaria_glabrata|JG14_Eubranchus_rustyus|TRANSCRIPT
------------------------------------------------------------------------------------SDGNALAYKGSKFHRVIKGFMIQGGDFTRGDGTGGKSIYGNKFNDENFKLKHQGAGWLSMANAGKDTNGSQFFITTVKTSWLDGRHVVFGKIVKGMAVVRAIEDTATGAQDKPKKDVKIVASGEIKIDAPYT--VSNEDA--
>EOG091F03YY|Biomphalaria_glabrata|HW19_Polycera_quadrilineata|TRANSCRIPT
---------------------------------------------------------------------IGFK----------APDGKTLTYENSKFHRIIKDFMIQGGDFTRGDGTGGKSIYGDKFKDENFKLKHYGAGWLSMANAGKDTNGSQFFITSKATSWLDGRHVVFGKVVKGMSVVKAIESTRTGANDKPEKDVVIVKCGELTVDKPFT--VEKADA--
>EOG091F03YY|Crassostrea_gigas|HW02_Berghia_verrucicornis|TRANSCRIPT
-------------------------------TSEVFFDITIGGEAAGRIVIGLFGKTVPKTTDNFKALAIGDR----------TVDGVKLAYKGSTFHRVIQNFMIQGGDFTNGDGTGGRSIYGEKFKDENFKLKHVGAGWLSMANAGKDTNGSQFFITVEKTSWLDGRHVVFGKVVKGMDVVRKIEKNPTGANDKPIKEVKIVDCGELQIKEPYT--VENSAA--
>EOG091F03YY|Crassostrea_gigas|JG04_Berghia_stephanieae|TRANSCRIPT
-------------------------------TSEVFFDITIGGEAAGRIVIGLFGKTVPKTADNFKALAIGDR----------TADGVKLAYKGSTFHRVIQNFMIQGGDFTRGDGTGGRSIYGEKFKDENFKLKHVGAGWLSMANAGKDTNGSQFFITVEKTSWLDGRHVVFGKVVKGMDVVRKIEKNPTGANDKPKKEVKIADCGELPIKEPYT--VENSAA--
>EOG091F03YY|Biomphalaria_glabrata|HW09_Doto_sp|TRANSCRIPT
-----------------------------------------------------------------------------------------LTYKGSKFHRVIKDFMIQGGDFTRGDGTGGKSIYGDKFKDENFKIKHHGAGWLSMANAGKDTNGSQFFITLKATSWLDGRHVVFGKVLKGMKVVRAVEKTNTDQRDKPTSDVVIVDCGVLEGREEIA--VETDDA--
>EOG091F03YY|Biomphalaria_glabrata|JG13_Doto_lancei|TRANSCRIPT
-----------------------------------------------------------------------------------------LTYKGSKFHRVIKDFMIQGGDFTRGDGTGGKSIYGDKFKDENFKIKHHGAGWLSMANAGKDTNGSQFFITLKATSWLDGRHVVFGKVLKGMNVVRAVEKTNTDQRDKPTSDVVIVDCGVLEGREEIA--VETDDA--
>EOG091F03YY|Crassostrea_gigas|CGI_10013880
---MLAGGVPHPSSSD--GEGRPLSEIRPK-NTKVYFDISIGGEDAGRIVIGLFGKTVPKTVKNFKTLAEGTE----------ERDGKKLTYKGSKFHRVIRDFMIQGGDFTRGDGTGGRSIYGEKFADENFKLKHYGAGWLSMANAGKDTNGSQFFITVKKTEWLDGRHVVFGKILEGMDVVRKIENNPTAAGDKPVKEVEIKDCGSLPVDSPFA--VEKEDAK-
>EOG091F03YY|Lottia_gigantea|HW07_Cuthona_caerulea|TRANSCRIPT
--ILVTVCILFGLSSFFTEA--AKG---PKVTDEVYFDIEIGGEKAGRIVIGLFGKTVPKTTENFKRLAIGDT----------EKEGVKLMYQGSKFHRVIKSFMIQGGDFTRGDGTGGRSIYGEKFADENFKLKHHGAGWLSMANAGKDTNGSQFFITTVKTSWLDGRHVVFGKVVKGMDVVRKIENTKTTSGDKPVKDVVIAASGPLDVKEPYV--VSNEDAK-
