# Supplementary material for: Transcriptomics provides a robust framework for the relationships of the major clades of cladobranch sea slugs (Mollusca, Gastropoda, Heterobranchia), but fails to resolve the position of the enigmatic genus Embletonia
Source: BMC Ecol Evol. 2021 Dec 28;21:226. doi: 10.1186/s12862-021-01944-0 (PMC8895541; doi:10.1186/s12862-021-01944-0)
Supplement: Supplementary file 6 — Additional file 6. Archive S4: Unmasked multiple sequence alignments on amino acid level including Doris kerguelenensis and Calmella cavolini prior to the removal of outliers. [file 12862_2021_1944_MOESM6_ESM.zip › Archive_S4/Alignments/EOG091F03MH.aa.fasta]

>EOG091F03MH|Biomphalaria_glabrata|BGLTMP006356
MADTSEAGKIAAANKAVDENIKEGQVVGIGSGTTIVFAVKRIAERNKVENLNLICIPTSFQARQLINDHGLTLGSLETSPDIDVAIDGADEVDSDINLIKGGGGCLMQEKIIASCAKELFIIADTRKNSEVLGTSWKKGIPIEVLPMAYRPVQLKIAQLLGGKPLLRMASQKAGPVVTDNGNFLIDWQFEGK-HD-WYDVDRILHNVPGVIETGLFLNMTKTVYFGTPDGQVIIKSKKN------
>EOG091F03MH|Biomphalaria_glabrata|HW04_Calmella_cavolinii|TRANSCRIPT
MADGDQIGKIAAATQAVDENIKSGQIVGIGSGSTIVFAVKRISERNKTEKLNLICIPTSFQARQLIQDNDLTLGSLETNPEIDVAIDGADEVDSDINLIKGGGGCLMQEKIIASCAKELFIIADTRKDSAKLG----------------------------------------------------------------------------------------------------------------
>EOG091F03MH|Biomphalaria_glabrata|HW09_Doto_sp|TRANSCRIPT
--DNADIGKKAAAVKAVDDNVRKGQVVGIGSGSTIVFAVDRIAERNKAENLGLVCIPTSFQARQLILNSGLTLGSLETCPEIDVAIDGADEVDSKINLIKGGGGCLMQEKIIASCSKEFYVIADSRKDSSELGNAWKKGVPIEVLPMAYRPVQLKINQALGGKAELRMASKKAGPVVTDNGNFIVDWIFDGP-QD-WASVERTLKSIPGIIETGLFLDMAKTAYFGTNDGKVVQRSR--------
>EOG091F03MH|Biomphalaria_glabrata|JG28_Scyllaea_fulva|TRANSCRIPT
--------------KAVDDNVRKGQVVGIGSGSTIVFAVDRIAERNKAENLNLVCIPTSFQARQLILSNGLTLGSLETSPEIDVAIDGADEVDEDINLIKGGGGCLMQEKIIASCSKEFFVIADSRKDSSVLGTTWKKGVPIEVLPMAYRPVQLKIAQTLGGKAELRMASKKAGPVVTDNGNFLVDWIFDGH-QD-WAVVERQLKSIPGVIETGLFLDMAKKAYFGTNDGKVVQRSR--------
>EOG091F03MH|Biomphalaria_glabrata|JG23_Melibe_leonina|TRANSCRIPT
--DSIDIGKKAAAVKAVDDNIRKGQVVGIGSGSTIVFAVDRIAERNKSEQLSLVCIPTSFQARQLILSNGLTLGSLETSPEIDVAIDGADEVDADINLIKGGGGCLMQEKIIASCAKEFYVIADSRKDSSVLGTTWTKGVPIEVLPMAYRPVQLKIAQSLGGKAELRMASKKAGPVVTDNGNFIVDWVFDGP-QD-WNAVERKLKTIPGIIETGLFLDMARHAYFGTNDGKVLQRTR--------
>EOG091F03MH|Biomphalaria_glabrata|JG05_Bornella_anguilla|TRANSCRIPT
----------------------------------------------------------SFQARQLILSNGLTLGSLETSPEIDVTIDGADEVDSEMNLIKGGGGCLMQEKIIASCSKEFYVIADDRKDSNELGTAWKKGVPIEVLPMAYRPVQLKIAQTLGGKAELRMASKKAGPVVTDNGNFIVDWIFEAH-QD-WSVVERKLKGIPGVIETGLFLDMAKMAYFGTNDGKVVQRSR--------
>EOG091F03MH|Biomphalaria_glabrata|JG10_Dirona_picta|TRANSCRIPT
--DNIDIGKKAAAVKAVDDNIRKGQVVGIGSGSTIVFAVDRIAERNKTENLNLVCIPTSFQARQLIQSCGLTLGSLETTPEIDVAIDGADEVDRDINLIKGGGGCLMQEKIIASCSKEFYVIADSRKDSESLGTSWKKGVPIEVLPMAYKPVQSKINEALGGKAELRMASKKAGPVVTDNGNFIVDWIFEGA-QD-WEAVETKLKSIPGIIETGLFLDMAKTAYFGTDDGKVVQRSR--------
>EOG091F03MH|Biomphalaria_glabrata|JG24_Noumeaella_rubrofasciata|TRANSCRIPT
--DNIDIGKKAAAVKAVDDNIRKGQVVGIGSGSTVVFAVDRIAERNKSENLGLVCIPTSFQARQLIQSNGLTLGTLETSPEIDVAIDGADEVDKDLNLIKGGGGCLLQEKIIASCSKEFYVIADSRKDSEELGTNWKKGVPIEVLPMAYKPVQMKITEALGGVAELRMATKKAGPVVTDNGNFIIDWVFEGV-QD-WSSVDTKLRSIPGVIETGLFLDMARIAYFGTDEGKVAQRSRK-------
>EOG091F03MH|Biomphalaria_glabrata|HW02_Berghia_verrucicornis|TRANSCRIPT
--DSIDIGKKAAAVKAVDDNIRKGQVVGIGSGSTIVFAVDRIAERNKAENLGLVCIPTSFQARQLIQSNGLTLGSLETSPEIDVAIDGADEVDKNLNLIKGGGGCLLQEKIIASCSKEFYVIADSRKDSEELGTTWTKGVPIEVLPMAYKPVQMKITESMGGMAHLRMASKKAGPVVTDNGNFLIDWIFDGI-QD-WASVDAKLRNIPGVIETGLFLDMAKMAYFGTNDGKVAQRSRK-------
>EOG091F03MH|Biomphalaria_glabrata|JG04_Berghia_stephanieae|TRANSCRIPT
--DNIDIGKKAAAVKAVDDNIRKGQVVGIGSGSTIVFAVDRIAERNKAENLGLVCIPTSFQARQLIQSNGLTLGSLETSPEIDVAIDGADEVDKNLNLIKGGGGCLLQEKIIASCSKEFYVIADSRKDSEELGTTWTKGVPIEVLPMAYKPVQMKITESMGGVAHLRMASKKAGPVVTDNGNFLIDWIFDSV-QD-WASVDAKLRNIPGVIETGLFLDMAKMAYFGTNDGKVAQRSR--------
>EOG091F03MH|Biomphalaria_glabrata|HW05_Caloria_elegans|TRANSCRIPT
--DNIDIGKKAAAYKAVDDNIRKGQVVGIGSGSTIVFAVDRIAERNKTETLNLVCIPTSFQARQLIQSNGLTLGSLETTPEIDVAIDGADEVDKNLNLIKGGGGCQMQEKIIASCSKEFYVIADSRKDSEELGTNWKKGVPIEVLPMAYKPVQMKITESLGGVAELRMASKKAGPVVTDNGNFIIDWVFDGV-QD-WSTVDAKLKSIPGVIETGLFLDMARIAYFGTNDGKVVHRSRK-------
>EOG091F03MH|Biomphalaria_glabrata|JG25_Palisa_papillata|TRANSCRIPT
------------------------------------------------------------------------------------------------------------------------VIADSRKDSDELGTNWKKGVPIEVLPMAYKPVQMKITESLGGAAELRMASQKAGPVVTDNGNFIVDWVFDGV-QD-WSAVD--------------------------------------------
>EOG091F03MH|Biomphalaria_glabrata|JG03_Austraeolis_stearnsi|TRANSCRIPT
--DSIDIGKRAAAYKAVDDNIHKGQVVGIGSGSTIVFAVDRIAEKNKTEKLSLVCIPTSFQARQLIQSNGLTLGSLETTPEIDVAIDGADEVDKDLNLIKGGGGCQMQEKIIASCAKEFYVIADSRKDSDELGTNWKKGVPIEVLPMAYKPVQMKITESLGGAAELRMASKKAGPVVTDNGNFIIDWVFDGA-QD-WSAVDTKLKSIPGVIETGLFLEMARTAYFGTNDGKVVQRSR--------
>EOG091F03MH|Biomphalaria_glabrata|JG27_Phidiana_lynceus|TRANSCRIPT
---------------------------------------------------------------------------------IDVAIDGADEVDKNLNLIKGGGGCQMQEKIIASCAKEFYVIADSRKDSEELGTNWKKGVPIEVLPMAYRPVQMKITESLGGVAELRMASKKAGPVVTDNGNFIIDWVFDGI-QD-WSAVDSKLKNIPGVIETGLFLEMARTAYFGTNDGKVVQRSR--------
>EOG091F03MH|Biomphalaria_glabrata|HW13_Favorinus_branchialis|TRANSCRIPT
-----DTGKKAAAEKAVDDNICKGQVVGIGSGSTIVFAVDRIAQRNKTENLGLICIPTSFQARQLIQSNGLTLGSLETTPEIDVTIDGADEVDKNLNLIKGGGGCQMQEKIIASCSKEFYVIADSRKDSEELGTNWKKGVPIEVLPMAYKPVQMKIKESLGGVAELRMASQKAGPVVTDNGNFILDWVFDGV-QD-WSSVDSTLKNIPGVIETGLFLDMAKTAYFGTNDGKVVQRSR--------
>EOG091F03MH|Biomphalaria_glabrata|JG15_Favorinus_auritulus|TRANSCRIPT
-----DTGKKAAAEKAVDDNIQKGQVVGIGSGSTIVFAVDRIAQRNKTENLGLICIPTSFQARQLIQSNGLTLGSLETTPEIDVTIDGADEVDKNLNLIKGGGGCQMQEKIIASCSKEFYVIADSRKDSEELGTSWKKGVPIEVLPMAYKPVQMKIKESLGGVAELRMASQKAGPVVTDNSNFILDWIFDGV-QD-WSSVDTTLKNIPGVIETGLFLDMAKTAYFGTNDGKVVQRSR--------
>EOG091F03MH|Biomphalaria_glabrata|JG20_Learchis_evelinae|TRANSCRIPT
---------------------------------------------------------TSFQARQLIQSNGLTLGNLETTPEIDVAIDGADEVDKDLNLIKGGGGCQMQEKIIASCAKEFYVIADSRKDSEELGTNWKKGVPIEVLPMAYKPVQMKIKESLGGVAELRMASKKAGPVVTDNGNFIIDWVFDGV-HD-WSAVDTIL-----------------------------------------
>EOG091F03MH|Biomphalaria_glabrata|HW12_Facelina_rubrovittata|TRANSCRIPT
--DNIDVGKKAAAFKAVDDNIRKGQVVGIGSGSTIVFAVDRIAERNKTENLGLICIPTSFQARQLIQSNGLTLGSLETTPEIDVAIDGADEVDKNLNLIKGGGGCQMQEKVIASCSKEFYVIADSRKNSEELGTNWKKGVPIEVLPMAYKPVQMKIRESLGGTAELRMATKKAGPVVTDNGNFIIDWIFDGT-QD-WTSVDSTLKNIPGVVETGLFLDMARTAYFGTNDGKVVQRSR--------
>EOG091F03MH|Biomphalaria_glabrata|HW06_Cratena_peregrina|TRANSCRIPT
--DNMDVGKKAAAYKAVDDHIRKGQVVGIGSGSTIVFAVDRIAERNKAENLGLICIPTSFQARQLIQSHGLTLGSLETTPEIDMAIDGADEVDRNLNLIKGGGGCQLQEKIIASCSKEFYVIADSRKDSEELGTNWKKGVPIEVLPMAYKPVQMKIKEMLGGAAELRMASKKAGPVVTDNGNFIIDWIFDGQ-QD-WSAVDTALKGIPGVVETGLFLDMARTAYFGTNDGKVVQRSR--------
>EOG091F03MH|Biomphalaria_glabrata|HW21_Tritonia_manicata|TRANSCRIPT
--DNMDIGKKAAATKAVDDNIRKGQVVGIGSGSTIVFAVDRIAERNKEENLELVCIPTSFQARQLIQSSGLTLGSLETTPEIDVAIDGADEVDAEINLIKGGGGCLMQEKIIASCSKDFFVIADSRKDSTSLGTTWTKGVPIEVLPMAYKPVQLKISQVLGGKAELRMASKKAGPVVTDNGNFIVDWIFDGS-QD-WSAVERKLKTIPGVIETGLFLDMAKKAYFGTNDGKVVQRSK--------
>EOG091F03MH|Biomphalaria_glabrata|NC08_Tritonia_hamnerorum|TRANSCRIPT
--DNMDIGKKAAAIKAVDDNIRKGQVVGIGSGSTIVFAVNRIAERNKEENLGLICIPTSFQARQLIQSSGLTLGSLETTPEIDVAIDGADEVDSEINLIKGGGGCLMQEKIIASCSKDFFVIADSRKDSSVLGTTWKKGVPIEVLPMAYRPVQLKICQALGGKAELRMASQKAGPVVTDNGNFIVDWIFDSS-QD-WNAVERKLKTIPGVIETGLFLDMAKTAYFGTNDGKVVQRSR--------
>EOG091F03MH|Biomphalaria_glabrata|NC07_Tritonia_diomedea|TRANSCRIPT
--DNMDIGKKAAAIKAVDDNIRTGQVVGIGSGSTIVFAVDRIAERNKEENLELVCIPTSFQARQLIQSTGLTLGSLETTPEIDVTIDGADEVDSDINLIKGGGGCLLQEKIIASCSKTFFVIADSRKDSSVLGTTWKKGVPIEVLPMAYRPVQLKICQALGGKAELRMASKKAGPVVTDNGNFIVDWIFEGS-QD-WNAVERKLKTIPGVIETGLFLDMAKTAYFGTNDGKVVQRSR--------
>EOG091F03MH|Biomphalaria_glabrata|JG16_Flabellina_iodinea|TRANSCRIPT
MMDNADIGKKAAAVQAVDENIRKGQVVGIGSGSTIVFAVDRIAERNKAENLGLICIPTSFQARQLIQSNGLTLGSLESTPEIDVAIDGADEVDGNINLIKGGGGCLLQEKIIASCSKEFYVIADSRKDSEVLGTTWKKGVPIEVLPMAYRPVQVKITECLGGVAELRMASKKAGPVVTDNGNFIIDWIFDGI-QD-WSSVEMKLKNIPGVIETGLFLDMARTAYFGTNDGNVVQRSK--------
>EOG091F03MH|Biomphalaria_glabrata|HW14_Flabellina_affinis|TRANSCRIPT
-----DVGKKAAAVKAVDENIRKGQVVGIGSGSTIVFAVDRIAERNKSENLGLVCIPTSFQARQLIQSSGLTLGSLETSPEIDVAIDGADEVDRDINLIKGGGGCLLQEKIIASCSKEFYVIADSRKDSESLGTTWKKGVPIEVLPMAYKPVQMKITESLGGVAELRMASKKAGPVVTDNGNFIIDWIFDGE-QD-WSAVDLKLKTIPGVIETGLFLDMSKTAYFGTNDGKVVQRSR--------
>EOG091F03MH|Biomphalaria_glabrata|JG11_Dondice_occidentalis|TRANSCRIPT
--DSVDVGKKAAAVKAVDDNICKGQVVGVGSGSTIVFAVDRIAERNKLENLNLVCIPTSFQARQLIQSSGLTLGSLETSPEIDITIDGADEVDKNLNLIKGGGGCLLQEKIIASCSKEFFVIADSRKDSEELGTTWKKGVPIEVLPMAYKPVQMKILECLGGVAELRMATKKAGPVVTDNGNFIIDWVFDGV-QD-WQAVETSLKKIPGVIETGLFLDMARTAYFGTNDGKVAQRSR--------
>EOG091F03MH|Biomphalaria_glabrata|JG12_Dondice_parguerensis|TRANSCRIPT
-----------------------------------------------LENLNLVCIPTSFQARQLIQSSGLTLGSLETSPXIDITIDGADEVDKNLNLIKGGGGCLLQEKIIASCSKEFFVIADSRKDSEELGTTWKKGVPIEVLPMAYKPVQMKITECLGGVAELRM-----------------------------------------------------------------------------
>EOG091F03MH|Biomphalaria_glabrata|HW17_Hermissenda_crassicornis|TRANSCRIPT
--DSIDIGKKAAAVKAVDDNIRKGQVVGIGSGSTIVFAVDRIAQRNKAENLNLVCIPTSFQARQLIQSNGLTLGSLETSPEIDIAIDGADEVDKNLNLIKGGGGCQLQEKIIASCSKEFYVIADSRKDSEELGTNWKKGVPIEVLPMAYKPVQMKITECLGGVAELRMAAKKAGPVVTDNGNFIIDWIFDGA-QD-WSSVETSLKKIPGVIETGLFLNMARTAYFGTNDGKVVQRSVK-------
>EOG091F03MH|Biomphalaria_glabrata|JG18_Hermissenda_opalescens|TRANSCRIPT
--DSIDIGKKAAAVKAVDDNIRKGQVVGIGSGSTIVFAVDRIAQRNKAENLNLVCIPTSFQARQLIQSNGLTLGSLETSPEIDIAIDGADEVDKNLNLIKGGGGCQLQEKIIASCSKEFYVIADSRKDSDELGTNWKKGVPIEVLPMAYKPVQMKITECLGGVAELRMAAKKAGPVVTDNGNFIIDWIFDGA-QD-WSSVETSLKKIPGVIETGLFLNMARTAYFGTTDGKVVQRSVK-------
>EOG091F03MH|Biomphalaria_glabrata|NC05_Hermissenda_crassicornis|TRANSCRIPT
--DSIDIGKKAAAVKAVDDNIRKGQVVGIGSGSTIVFAVDRIAERNKAENLNLVCIPTSFQARQLIQSNGLTLGSLETSPEIDIAIDGADEVDKNLNLIKGGGGCQLQEKIIASCSKEFYVIADSRKDSDELGTNWKKGVPIEVLPMAYKPVQMKITECLGGIAELRMAAKKAGPVVTDNGNFIIDWIFDGA-QD-WSSVETSLKKIPGVIETGLFLNMARTAYFGTTDGKVVQRS---------
>EOG091F03MH|Biomphalaria_glabrata|JG02_Antaeolidiella_chromosoma|TRANSCRIPT
--DNMDVGKKAAAIQAVDDNIRKGQVVGIGSGSTIVFAVDRIAERNKVENLGLVCIPTSFQARQLIQSKGLTLGSLETSPRIDVAIDGADEVDKELNLIKGGGGCLLQEKIIASCSKEFYVIADSRKDSEELGTTWKKGVPIEVLPMAYKPVQMKIAETMGGTAELRMAANKAGPVVTDNGNFILDWVFDGA-QN-WSSVDSKLRNIPGVIETGLFLDMARTAYFGTNDGKVAQRS---------
>EOG091F03MH|Biomphalaria_glabrata|JG32_Unidentia_angelvaldesi|TRANSCRIPT
--DNIDIGKKAAAVKAVDDNIRKGQVVGIGSGSTIVFAVDRIAERNREENLGLVCIPTSFQARQLIQSNGLTLGSLETSPEIDVAIDGADEVDAKLNLIKGGGGCLLQEKIIASCSKEFYVIADSRKDSQLLGTTWKKGVPIEVLPMAYRPVQLKISEALGGKANLRMASQKAGPVVTDNGNFIIDWVFEGD-QD-WPELEGKLKNIPGVIETGLFLDMAKTAYFGTNDGKVVQRSKK-------
>EOG091F03MH|Biomphalaria_glabrata|JG21_Limenandra_confusa|TRANSCRIPT
--------------------------------------------------------------------------SLETSPEIDITIDGADEVDKNLNLIKGGGGCLLQEKIVASCSKEFYVIADSRKDSMELGTNWKKGVPIEVLPMAYKPIQVKITESLGGVAELRMASKKAGPVVTDNGNFIIDWIFNNA-QD-WLSVDAKLRNIPGVIETGLFLDMAKIAYFGTNDGKVVQRTR--------
>EOG091F03MH|Biomphalaria_glabrata|HW18_Janolus_cristatus|TRANSCRIPT
--DNMDVGKKAAAVKAVDDNIRKGQVVGVGSGSTIVFAVERLAHRNRSEHLDLVCIPTSFQARQLIQTNGLTLGSLETSPEIDVAIDGADEVDADLNLIKGGGGCMMQEKIIASCSKEFYVIADSRKDSQVLGTTWTKGVPIEVLPMAYKPVQLKIVQELGGKAELRMASKKAGPVVTDNGNFIVDWVFEEG-QD-WKAVERTLKRIPGVLETGLFLDMAKTSYFGTNDGKVVQRSR--------
>EOG091F03MH|Biomphalaria_glabrata|JG19_Janolus_barbarensis|TRANSCRIPT
--------------------------------------------------------------------------------------------------------------------KEFYVIADSRKDSQVLGTTYSKGIPIEVLPMAYRPVQMKIMKELGGKAELRMASKKAGPVVIDNGNFIVDWVF--------------------------------------------------------
>EOG091F03MH|Biomphalaria_glabrata|JG08_Dendronotus_venustus|TRANSCRIPT
--ENIEAGKKAAAYKAVDDNIRPGQVVGIGSGSTVVYAVDRIAERNKTENLGLICIPTSFQARQLILSNGLTIGSLETSPEIDVAIDGADEVDEDLGLIKGGGGCLLQEKIIASCSKQFYVIADSRKDSSVLGTNWKKGVPIEVLPMAYRPVQLKIAEALGGKAVLRMATQKAGPVVTDNGNFIVDWIFEGQ-ED-WDVVERKLKAIPGVIETGLFLDMAKTAYFGTNDGKVVQRSKK-------
>EOG091F03MH|Biomphalaria_glabrata|HW10_Embletonia_pulchra|TRANSCRIPT
--DNIDVGKKAAAINAVDENIRKGQVVGIGSGSTIVFAVDRIAEREKAENLGLVCIPTSFQARQLIQTKGLTLGSLEKTPDIDVAIDGADEVDADINLIKGGGGCLMQEKIIASCSKDFFIIADSRKDSQSLGTTWTKGVPIEVLPMAYRPVQQKINAALGGKAELRMASKKAGPVVTDNGNFIVDWIFDGP-QD-WKAVETRLKAIPGVLETGLFLSMAKTAYFGTTDGKVVQRSR--------
>EOG091F03MH|Biomphalaria_glabrata|JG14_Eubranchus_rustyus|TRANSCRIPT
--DAFETGKKAAAEKAVDDHIRKGQVVGIGSGSTIVFAVNRIAERNKAENLGLVCIPTSFQARQLIQSNGLILGSLETSPEIDVAIDGADEVDRDINLIKGGGGCLLQEKVVASCSKEFYVIADSRKDSESFGTTWKKGVPVEVLPMAYRPVQNKIVEALGGQAELRMASKKAGPVVTDNGNFIIDWVFEGQ-QD-WNVVENKLKNIPGVIETGLFLDMAITAYFGTNDGKVVQRSKK-------
>EOG091F03MH|Biomphalaria_glabrata|JG06_Catriona_columbiana|TRANSCRIPT
--DSFDVGKKAAAEKAVDDHIRNGQVVGIGSGSTIVFAVDRIAQRVKSENLNLVCIPTSFQARQLIQSNNLVLGSLETSPEIDVAIDGADEVDGNLNLIKGGGGCQLQEKVIASCAKEFYVIADSRKNSDVLGSTWKKGVPIEVLPMAYRPVQKKIIEALGGKADLRMASKKAGPVVTDNGNFIIDWVFEGQ-QD-WQEVEKKLKSIAGVIETGLFLDMALSAYFGTNDGKVIQRTK--------
>EOG091F03MH|Biomphalaria_glabrata|JG07_Cuthona_albocrusta|TRANSCRIPT
--------------------------------------------------LKLVCIPTSFQARQLIQSNGLVLGSLETSPEIDVAIDGADEVDANLNLIKGGGGCLLQEKVIASCAKEFYVIADSRKNSDALGNAWNKGVPIEVLPMAY------------------------------------------------------------------------------------------------
>EOG091F03MH|Biomphalaria_glabrata|HW07_Cuthona_caerulea|TRANSCRIPT
--DSFDAGKKAAAVKAVDNHIRNGQVVGIGSGSTVVFAVDRIAERNKKENLNLVCIPTSFQARQLIQDRGLVLGSLESSPEIDVAIDGADEVDTNLNLIKGGGGCLLQEKVIASCAKEFYVIADSRKNCDVLGTTWKKGVPIEVLPMAYRPVQRKITKTLGGKADLRMATKKAGPVVTDNGNFIIDWMFDGQ-QD-WPAVEIKLKAIPGVIETGLFLNMAGCAYFGTNDGKVI------------
>EOG091F03MH|Biomphalaria_glabrata|NC04_Fiona_pinnata|TRANSCRIPT
--DGFDVGKQAAAERAVDNHIRNGQVVGIGSGSTIVFAVNRIAQRSKSENLNLVCIPTSFQARQLIQGSGLTLGSLETTPEIDVAIDGADEVDANLDLIKGGGGCLLQEKIIASCAKEFYVIADSRKDSEALGTTWKKGVPIEVLPMAYRPIQKKITEVLGGKADLRMATAKAGPVVTDNGNFIIDWVFEGQ-QN-WSDVESKLKSIPGVIETGLFLNMSQTAYFGTNDGKVVKRTKK-------
>EOG091F03MH|Biomphalaria_glabrata|JG26_Phestilla_sp|TRANSCRIPT
-------------------------------------------QRVKSEKLHLKCISTSFQARRLIQDNDLVLGSLETSPEIDVAIDGADEVDANLNLIKGGGGCMLQEKVIASCAKEFYVIADSRKNSDLLGSSWKKGVPIEVLPMAYRPVQKKITETLGGKADLRMASKKAGPVVTDNGNFIIDWIFDGQ-HD-WKDVEIKLKSISGVIETGLFLDMALSAYFGTNDGKVIQRNKK-------
>EOG091F03MH|Biomphalaria_glabrata|HW11_Eubranchus_exiguus|TRANSCRIPT
--DAFDAGKKAAAEKAVDNHVHKGQVVGIGSGSTIVFAVNRIAQRNREENLGLICIPTSFQARQLIQSNGLTLGSLESSPVIDVAIDGADEVDVGINLIKGGGGCLLQEKIIASCSKEFYVIADSRKDSEALGTTWKKGVPIEVLPMAYRPVQIKIVAALGGKAELRMAVKKAGPVVTDNGNFIIDWVFEGP-QN-WNDVEIKLKTIPGVIETGLFLDMARIAYFGTNDGKVVQRTKK-------
>EOG091F03MH|Biomphalaria_glabrata|JG22_Lomanotus_vermiformis|TRANSCRIPT
---------------------------------------------------------------------------------------------------------------------------------------------------------------------LRMASQKAGPVVTDNGNFIIDWIFEDT-QN-WASVEAKLKSIPGIIETGLFLDMAKTAYFGTNDGDVVQRSR--------
>EOG091F03MH|Biomphalaria_glabrata|NC01_Armina_californica|TRANSCRIPT
--DNTDIGKKAAAIKAVDENIRKGQVVGIGSGSTIVFAVHRIAEREKAENLGLICIPTSFQARQLIQSNGLTLGSLEITPEIDVAVDGADEVDADINLIKGGGGCLMQEKIIASCSKEFYVIADCRKDSSVLGTTWKKGVPIEVLPMAYKPVQLKIAQELGGKANLRMASCKAGPVVTDNGNFIVDWVFDNV-HD-WHIVERKLKTIPGVIETGLFLDMASTVYFGTNDGNVIKRTKK-------
>EOG091F03MH|Biomphalaria_glabrata|HW01_Armina_tigrina|TRANSCRIPT
---------------------------------------------------------------------------------------------------------LMQEKIIASCSKEFFVIADCRKDSSVLGTTWKRGVPIEVLPMAYKPVQLKIAQEVGGLAEVRMAACKAGP----------------------------------------------------------------------
>EOG091F03MH|Biomphalaria_glabrata|HW15_Flabellina_babai|TRANSCRIPT
--DNVDIGKKAAAVKAVNTHIHKDQVVGVGSGSTIVFAVERIAERNREENLGLICIPTSFQARQLILNSGLTLGSLETTPQIDVTIDGADEVDADINLIKGGGGCLLQEKIVASCSKEFYVIADSRKDSQALGTTWKKGVPIEVLPMAYKPIQSKITDTLGGQAELRMASKKAGPVVTDNGNFIIDWIFDKT-PE-WQTVESKLKSIPGVIETGLFLNMAQTAYFGTTDGKVVQRSR--------
>EOG091F03MH|Biomphalaria_glabrata|HW16_Hancockia_cfuncinata|TRANSCRIPT
--NAMDVGKKAAAVKAVDDNVGQGQVVGIGSGSTIVFAVERLAQRNKEEKLNLVCIPTSFQARQLILDCGLTLGSLETSPEIDVAIDGADEVDTDINLIKGGGGCLLQEKIIASCAKEFYVIADSRKDSKELGSAWKKGVPIEVLPMAYRPVLQKITNSLGGKADLRMASMKAGPVVTDNGNFIIDWIFEGH-KD-WEVVERKLKAIPGVIETGLFLDMAKKAYFGTNNGEVV------------
>EOG091F03MH|Biomphalaria_glabrata|JG17_Hancockia_uncinata|TRANSCRIPT
--NAMDVGKKAAAVKAVDDNVGQGQVVGIGSGSTIVFAVERLAQRNKEEKLNLVCIPTSFQARQLILDCGLTLGSLETSPEIDVAIDGADEVDTDINLIKGGGGCLLQEKIIASCAKEFYVIADSRKDSKELGSAWKKGVPIEVLPMAYRPVLQKITNSLGGKADLRMASMKAGPVVTDNGNFIIDWIFEGH-KD-WEVVERKLKAIPGVIETGLFLDMAKKAYFGTNNGEVV------------
>EOG091F03MH|Biomphalaria_glabrata|NC06_Pleurobranchaea_californica|TRANSCRIPT
MMSGTDLGKKAAASKAVDEHVRKGQVVGIGSGSTIVFAVQRIAERNLKENLELVCIPTSFQARQLIQDHGLVLGSLETCPEIDVAIDGADEVDDDLNLIKGGGGCLMQEKIIASCAHE-------------------------------------------------------------------------------------------------------------------------------
>EOG091F03MH|Biomphalaria_glabrata|HW19_Polycera_quadrilineata|TRANSCRIPT
MSDQTEVGKKAAATKAVDENIQKGQVVGIGSGSTIVFAVQRIAERNRKEDLELICIPTSFQARQLIQDNGLTLGSLETSPEIDVAIDGADEVDKDINLIKGGGGCLMQEKIIASCAREFYVIADNRKDSQVLGTTWKKGVPIEVLPMAYRPVQMKIENVLGGEAKLRMASCKAGPVVTDNGNFIVDWIFNGA-QD-WVSVEATLKKIPGVIETGLFLGMARKAYFGTGEGQVV------------
>EOG091F03MH|Biomphalaria_glabrata|JG01_Aeolidiella_alba|TRANSCRIPT
---------------------------------------------------------------------------------------------------------------------------------------------------------MKITESMGGVAELRMASKKAGPVVTDNGNFILDWVFNGV-QD-WSSVDAKLRGIPGVVETGLFLNMARTAYFGTNDGKV-------------
>EOG091F03MH|Biomphalaria_glabrata|HW03_Berthella_plumula|TRANSCRIPT
-----------------------------------------------------------------------------------------------------GGGCLMQEKIIASCARELYIIADKRKDSQVLGSFWKKGVPIEVLPMAYRPVQLKIAQSLGGQAELRMASRKAGPVVTDNGNFIVDWIFNGV-QN-WEDVNVKLKSIPGVIETGLFLNMAKAVYFGSPEGEVVHRVK--------
>EOG091F03MH|Biomphalaria_glabrata|NC03_Doris_kerguelenensis|TRANSCRIPT
---------------------------GIGSGSTIVYAVERIAERDKHERLNLTCIPTSFQARQLILSHGLTIGTLESFPQLDLAIDGADEVDTELNVIKGGGGCLTQEKIIASCAKALYIIADESKDVQSLGDRWKKGIPIEVIPMAYKPVQNKIIDALGGVANLRMAERKAGPVVTDNGNFIVDWVFEDV-RD-WEDVDQVLHSFPGIVETGLFLKMAQVAYFGMADGRVVVR----------
>EOG091F03MH|Lottia_gigantea|LotgiG218074
MDEGINAGKKAAAYKAVDDFVKDNQIIGVGSGSTIVYSIDRIAERVKNENLKLICIPTSFQARQAIIERGLTLGQLEMNPKLDIAIDGADEVDYQLNCIKGGGGCQTQEKIVDYCAEEFILVADYRKDSEHLGDSWKKGIPIEVIPMAYKPVQMKIQSKLGGKANIRMATKKAGPVVTDNGNLILDWCFEGK-QN-WEQVDTFLHSIPGVVETGLFIQSAKMVYFGTAEGKVYTRNKNQDMLNSH
>EOG091F03MH|Crassostrea_gigas|CGI_10023535
-MSNIETGKKAAAFAAVDENIKNNQKVGIGSGSTVVYAVQRLAQRIKEENLNIICIPTSFQANQLIQEHRLNLGTLETCPILDVAIDGADETDKDLTCIKGGGACLTQEKIVASCAKQLVIIADDRKDSQELGTNYKKGIPIEVIPMAYKPVQMKIQDMFGGEVILRMAQQKAGPVVTDNGNFVLDWKFTKP-CDSWDKCNTCIKMIPGVVETGLFINMAKVAYFGTADGKVNKRLFNKLQL---
>EOG091F03MH|Biomphalaria_glabrata|JG29_Spurilla_braziliana|TRANSCRIPT
--------------------------VGIGSGSTIVFAVDRIAERNKAENLGLVCIPTSFQARQLIQNNGLTLGSLETSPAIDVAIDGADEVDKNLNLIKGGGGCLLQEKIIASCSKE--------------------------------------------------------PAVTDNGNYILDLHFKKPIKD-ARAAAKQLKSTIGVVEHGFFTDMTSVVIVAGKEG---------------
>EOG091F03MH|Biomphalaria_glabrata|HW20_Spurilla_neapolitana|TRANSCRIPT
-----EAAKKLAAEKAAQNHVKDGDVVGVGSGSTIVYAVSHLAKRVKEEKINIRCIPTSFQAKQLITENNLHLSSLEIDPKCNVAIDGADEVDSSLTLIKGGGGCLAQEKVVAFNADNFVVIADHRKKSMSLGSAWK-YIPIEVLTFAYKPLQVTI-----------------------------------------------------------------------------------------
