# Supplementary material for: Transcriptomics provides a robust framework for the relationships of the major clades of cladobranch sea slugs (Mollusca, Gastropoda, Heterobranchia), but fails to resolve the position of the enigmatic genus Embletonia
Source: BMC Ecol Evol. 2021 Dec 28;21:226. doi: 10.1186/s12862-021-01944-0 (PMC8895541; doi:10.1186/s12862-021-01944-0)
Supplement: Supplementary file 6 — Additional file 6. Archive S4: Unmasked multiple sequence alignments on amino acid level including Doris kerguelenensis and Calmella cavolini prior to the removal of outliers. [file 12862_2021_1944_MOESM6_ESM.zip › Archive_S4/Alignments/EOG091F03D3.aa.fasta]

>EOG091F03D3|Biomphalaria_glabrata|BGLTMP012842
-------------------MLSSCTGALMTSLLMTPFDVVKIRLQSQAKPSNFTKGHCFVYCNGLMDHLCSC--VNGL---THSSEWY-KRP-S--HFNGTFDAMIKISRNEGITSLWSGLPPTLVMALPATVVYFTCYEQLKQCLRYDSNVH--TDRWKPLAAGATARVWAATLISPIELIRTKMQSTR-FTYTQVWKSVVDSVRVDGIL-SLWRGLGPTLLRDVPFS------------------------------------------------VRRKRLAEEGQLSVNV-PKNTDMIQPLPLSKPGD-----------LPPPYLLSG------------GRKPFEV---------------
>EOG091F03D3|Biomphalaria_glabrata|NC06_Pleurobranchaea_californica|TRANSCRIPT
-------------------MISSSTGAVITSLFVTPLDVIKIRLQAQAKPSAFSKGHCFVYCNGLMDHLCTC--VNGV---NPSSQWY-KRP-S--HFNGSFDAMVKIAR-----------------------------------------------------------------------------------------SVRSTIRAEGYT-VLWRGIVPTLWRDVPFS----------------------------------------------------------------------------------------------------------------------------------------
>EOG091F03D3|Crassostrea_gigas|HW09_Doto_sp|TRANSCRIPT
-------------ISPIQQMIASSSGAVVTSLFVTPLDVVKIRLQAQAKPSAFTKGHCFLYCNGLMDHLCSC--VGEI---SPSSEWY-KRP-S--QFKGSMDAAIQIARHEGITSLWSGLPPTLVMAVPATVVYFTCYEQIKDGLKYNPQDKSLHNQSKPLFAGALARVWAVTVISPIEMIRVKVQSQQ-YSYSQVWTAVKDSVKHNGVL-SLWRGLGASLLRDVPFSAMYWLGYETFKAKFMSMKGTTVPSFSDSFISGAISGSIAGITTLPFDVIKTRRQIELGEQELLG-NKNA-PSSTWKIIYRIYTQEGVAQLFAGLPPRLLKVAPSCAIMISSYEFFKKFFAKQNQ------------
>EOG091F03D3|Lottia_gigantea|JG13_Doto_lancei|TRANSCRIPT
-----------------------------------------------------------------------------------------------------------------------------------------------------------------------------------------------------------------VL-SLWRGLGASLLRDVPFSAMYWLGYETFKAKFMSLKGTTVPSFSDSFISGALSGSIAGFITLPFDVIKTRRQIELGEQELLG-NKNA-PSSTWKIIYRIYTQEGPAQLFAGLPPRILKVAPSCAIMISSYEFFKKFFAKQNQMK----------
>EOG091F03D3|Crassostrea_gigas|NC07_Tritonia_diomedea|TRANSCRIPT
-------------ITPVQQMISSSSGAIVTSLFVTPLDVVKIRLQAQAKPSAFSKGHCFLYCNGLMDHLCSC--VGGL---SQSSEWY-KRP-G--QFKGSMDAAVQIARNEGITSLWSGLPPTLIMAVPATVVYFTCYEQLKDLLSYQIGDKSLKNQSKPLLAGSVARVWAVSLISPIEMIRVKVQSEQ-YSYSQVWQAVKETVRTNGVL-SLWRGLGPSLLRDVPFSAMYWGGYEFFKSRFLMQRGSTVPTFLESFISGAASGSIAAVATLPFDVIKTRRQIELGEQELIG-NRKN-SSSTWKLIMRIYTQEGMSNLFSGLLPRLFKVAPSCAIMISSYEFFKTFFSQQNQ------------
>EOG091F03D3|Crassostrea_gigas|HW21_Tritonia_manicata|TRANSCRIPT
-------Q-----ITPLQQMISSSSGAVVTSLFVTPLDVVKIRLQAQAKPSAFTKGHCFLYCNGLMDHLCSC--VGGI---SQSSEWY-TRP-G--KFKGSIDAAVQIARYEGITSLWSGLPPTLIMAVPATVVYFTCYEQLKDVLGYQIGDKSMKNQSKPLLAGSVARVWAVSLISPIEMIRVKVQSEQ-YSYSQVWQAVKETVRTNGIL-SLWRGLGPSLLRDVPFSAMYWGGYEFFKSKFLSHRGSTVPTFMDSFISGAASGSIAAVITLPFDVIKTRRQIELGEQQLMG-NLNK-SSSTWKLIVRIYTHEGVSHLFSGLLPRLFKVAPSCAIMISSYEFFKKFFTQQN-------------
>EOG091F03D3|Crassostrea_gigas|NC08_Tritonia_hamnerorum|TRANSCRIPT
-------------ITPVQQMISSSTGAIVTSLFVTPLDVVKIRLQSQAKPSAFSKGHCFLYCNGLMDHLCSC--VGGV---SPSSEWY-KRP-G--QFKGSMDAAIQIARHEGITSLWSGLPPTLIMAVPATVVYFTCYEHLKDFLCYRLEDKSLKNQSKPLLAGSVARVWAVTLISPIEMIRVKVQSEQ-YSYSQVWQAMKDTVRANGIL-SLWRGLGPSLLRDVPFSAMYWGGYEFFKSKFLMHRGATVPTFLESFICGAASGSIAAVVTLPFDVIKTRRQIELGEQELIG-NRSG-SSSTWKLIIRVYSQEGVSHLFSGLFPRVFKVAPSCAIMISSYEFFKKFFSEQN-------------
>EOG091F03D3|Crassostrea_gigas|NC01_Armina_californica|TRANSCRIPT
-------------VTPLQQMVSSSSGALLTSLFVTPLDVIKIRLQSQAKPSVFTKGHCFLYCNGLMDHLCSC--VGGV---SPSSEWY-KRP-S--HFKGSLDAAVQIARHEGITSLWSGLPPTLVMAVPATVVYFTCYEQLKEFLDYRLGDKSLKNQSKPLLAGSIARVWAVTLISPIEMIRVKVQSEQ-YSYGQVWKALKDSVRVNGVL-SIWRGLGPSLLRDVPFSAMYWTGYEFFKSMFLISRGSTVPSFSESFISGAASGSIAAIVTLPFDVIKTRRQIELGEQELMG-SKNI-PSSTWKLIQRIYTQEGVSQLFSGLMPRLLKVAPSCAIMISSYEFFKIFFSKQNQ------------
>EOG091F03D3|Biomphalaria_glabrata|HW01_Armina_tigrina|TRANSCRIPT
-------------------MISSSSGALLTSLFVTPLDVIKIRL--------------------------------------------------------------------------------------------------------------------------------------------KVQSEQ-YSYRQVFKALKDTVRINGVL-SLWRGLGPSLLRDVPFS----------------------------------------------------------------------------------------------------------------------------------------
>EOG091F03D3|Crassostrea_gigas|JG06_Catriona_columbiana|TRANSCRIPT
--------------------------------------VIKIRLQAQAKPSAFGKGHCFLYCNGLMDHLCSC--VGEV---STSSEWY-KRP-G--KFTGSLDAAVKIARYEGIASLWSGLSPTLVMAIPATVMYYTCYDQLKDNMGYKVNGSGWANSAKPMMAGTTARVFAVALISPIEMIRVKLMSEQ-YSYSQVWWALRESVKSNGVL-SLWRGLGPSLLRDVPFSAMYWPGYELLKLKMMRSKGVSVPSFLDTFVAGAISGGIAATVTLPFDVIKTRRQIELGELELMG-RKDI-QSSTWKLIQRIYAQEGVSQLFSGFLPRVLKVAPSCAIMISSYEFFKRFFAEQN-------------
>EOG091F03D3|Biomphalaria_glabrata|JG24_Noumeaella_rubrofasciata|TRANSCRIPT
--------------------------------------------------------------------------------------------------------------------------------------------------------------------------------------------------------------------------------------------------------------------------IAATVTLPFDVIKTRRQ----------------------------------------------------------------------------------
>EOG091F03D3|Crassostrea_gigas|JG26_Phestilla_sp|TRANSCRIPT
-------------------------------------------------------------------------------------------------FTGSVDAAVRIARYEGITSLWSGLSPTLVMAIPATVMYYTCYDQLKDSMGYKVNGNGWVNSSKPMMAGTIARVFAVSLISPIEMIRVKLMSEQ-YSYSQVWWALRESVKANGIL-SLWRGLGPSLLRDVPFSAMYWPGYELLKLKMMRAKGVVVPSFLDTFVAGAISGGIAATVTLPFDVIKTRRQIELGELELMG-RRDV-PSSTWKLIQRIYAQEGVSQLFSGFLPRVLKVAPSCAIMISSYEFFKLFFAQQN-------------
>EOG091F03D3|Crassostrea_gigas|HW07_Cuthona_caerulea|TRANSCRIPT
-------------VTAKQQMIASSTGAIVTSLFVTPLDVVKIRLQAQAKPNAFTKGHCFLYCNGLMDHLCSC--ADGF---NSSAEWY-KRP-G--RFKGSLDAAVQIARYEGITSLWSGLSPTLVMAIPATVMYYTCYDQLKDLMGYRANANGWYNSAKPMMAGTVARVLAVALISPIEMIRVKLMSEQ-YTYSQVWWALRESVKSNGMM-ALWRGLGPSLLRDVPFSAMYWPGYELLKVKLMRSKGVVVPSFLDTFIAGAISGGIAATVTLPFDVIKTRRQIELGELELMG-RRDI-PSSTWKLIQRIYTQEGISQLFSGFLPRLLKVAPSCAIMISSYEFFKRFFAQQNEK-----------
>EOG091F03D3|Crassostrea_gigas|JG25_Palisa_papillata|TRANSCRIPT
-------------ITPVQQMISSSTGALVTSLFVTPLDVIKIRLQAQAKPSAFTKGHCFLYCNGLMDHLCSC--VGEI---SPSSEWY-KRP-S--HFKGSADAAIQIARHEGIMSLWSGLSPTLLMAVPATVVYFTCYEQLKDVLQYKMNDSSLTNKGKPLVAGSLARVWSVTLISPIEMIRVKVQSEQ-YSYSQVWQALKEMVRANGAL-SLWRGLGPSLLRDVPFSAIYWLGYETLKSKFLMAKGTTIPSFSDSFTSGAVAGAIAATVTLPFDVIKTRRQIELGELELMG-NKNA-PSSTWKLIQRIYSQEGIKHLFSGYLPRLLKVAPSCAIMISSFEFFKKFFAMRNQQK----------
>EOG091F03D3|Crassostrea_gigas|JG20_Learchis_evelinae|TRANSCRIPT
-------------ITPVQQMISSSTGALVTSLFVTPLDVIKIRLQAQAKPSAFTKGHCFLYCNGLMDHLCSC--VGEI---SPSSEWY-KRP-S--HFKGSVDAAIQITRHEGITSLWSGLSPTLLMAVPATVVYFTCYEQLKDILQYKMNDSTLSNQGKPLVAGSLARVWSVTLISPIEMIRVKVQSEQ-YSYSQVWQALKETVRTNGVL-SLWRGLGPSLLRDVPFSAIYWSGYEILKSRFLMAKGTTIPSFSDSFISGAVAGAIAATVTLPFDVIKTRRQIDLGEQELMG-NKNA-PSSTWKLINKIYSQEGIKHLFSGYLPRLLKVAPSCAIMISSYEFFKKFFAMRNQSK----------
>EOG091F03D3|Crassostrea_gigas|HW02_Berghia_verrucicornis|TRANSCRIPT
-------------ITPVQQIISSSTGAIVTSLFVTPLDVVKIRLQAQAKPNAFTKGHCFLYCNGLMDHLCSC--VGEI---SQSSEWY-KRP-G--QFKGSVDAAIQIARHEGITSLWSGLSPTLVMAVPATVVYFTCYEQLKDKFRYRPHDKNLINQAKPLLAGSFARIWAVTLISPIEMIRVKVQSEQ-YTYSQVWKALKDTIKMNGVL-SLWRGLGPSLLRDVPFSATYWMGYETLKARFLVAKGTSSPSFSDSFISGAVAGAIAATITLPFDVIKTRRQIELGEQELIG-NRNV-PSSTWKLIQKIYTEEGIKHLFSGYLPRLLKVAPSCAIMISSFEFFKKFFSTRNEQKLL--------
>EOG091F03D3|Biomphalaria_glabrata|JG04_Berghia_stephanieae|TRANSCRIPT
-----------------------------------------------------------------------------------------------------------------------------------------------------------------------------------------------------------------------------------------------------------------FISGAAAGAIAATITLPFDVIKTRRQ----------------------------------------------------------------------------------
>EOG091F03D3|Crassostrea_gigas|JG18_Hermissenda_opalescens|TRANSCRIPT
-------------------------------------------------------------------------------------------------FKGSMDAAIQIARHEGVTSLWSGLSPTLIMAVPATVVYFTCYEQLKDAMKYTMNDNSLANQSKPLLAGGLARVWAVSLISPIEMIRVKVQSEQ-YSYSQVWQAVKETVKTNGVV-SLWRGLGPSLLRDVPFSAIYWLGYETFKARFLLAKGTTSPSFSDTFISGAASGAIAATVTLPFDVIKTRRQIDLGEQELMGRNNNV-PSSTWRLIQRIYTQEGISNLFSGYLPRLLKVAPSCAIMISSFEFFKKFFSARNQEKLL--------
>EOG091F03D3|Crassostrea_gigas|HW05_Caloria_elegans|TRANSCRIPT
-------------ITPVQQMISSSTGALVTSLFVTPLDVIKIRLQAQAKPSAFTKGHCFLYCNGLMDHLCSC--VGEI---SPSSEWY-KRP-S--HFKGSTDAAIQIARHEGITSLWSGLSPTLLMAVPATVVYFTCYEQLKDVLRYKMNDSSLTNQGKPLVAGSLARVWSVTLISPIEMIRVKVQSEQ-YSYSQVWQALKETVRANGAL-SLWRGLGPSLLRDVPFSAIYWLGYETLKSRFLMAKGTTIPSFTDSFTSGAVAGAIAATITLPFDVIKTRRQIQLGELEFMG-NKHV-PSSTWKLIKRIYTQEGIKHLFSGYMPRLLKVAPSCAIMISSFEFFKKFFAVRNQQKIL--------
>EOG091F03D3|Crassostrea_gigas|HW12_Facelina_rubrovittata|TRANSCRIPT
-------------ITPLQQMISSSTGALVTSVFVTPLDVIKIRLQAQAKPSAFTKGHCFLYCNGLMDHLCSC--VGEI---TQSSQWY-KRP-S--HFKGSVDAAIQIARHEGVTSLWSGLSPTLLMAVPATVVYFTCYEQLKELLKYKMHDNNLTNQLKPLIAGSLARVWAVTLISPIEMIRVKVQSEQ-YSYSFVWRALKGMVRTNGVL-SMWRGLGPTLLRDVPFSAIYWMGYETFKSKFLIAKGTTSPSFSDSFVSGALAGGIAATVTLPFDVIKTRRQIELGEQELMG-NKNA-PSSTWKLIQRIYAKEGVKHLFSGYLPRLLKVAPSCAIMISSYEFFKKFFAERNRQKFL--------
>EOG091F03D3|Crassostrea_gigas|HW14_Flabellina_affinis|TRANSCRIPT
------KN-----ITPLQQMIASSSGALVTSLFVTPLDVVKIRLQAQAKPSAFSKGHCFLYCNGLMDHLCAC--DGEI---SQSAEWY-KRP-GPTQFKGSLDAAVQIARHEGVMSLWSGLSPTLLMAVPATVVYFTCYEMLKDGLAYRIHDDRLLNQAKPLLAGGLARVWAVGLISPIEMIRVKVQSEQ-YSYTQVWQAVKETVKTNGVL-SLWRGFVPSLLRDVPFSAFYWLGYETFKCKFLMAKGTSVPSVSDSFISGAASGAIAATVTLPFDVIKTRRQIELGEQVLLG-NKNI-PSSTWALIKKIYLHEGAKHLFSGFLPRVLKVAPSCAIMISSYEFFKNFFYKQNHQ-----------
>EOG091F03D3|Crassostrea_gigas|HW20_Spurilla_neapolitana|TRANSCRIPT
-------------ITPLQQIISSSTGALVTSLFVTPLDVVKIRLQAQAKPSAFTRGHCFLYCNGLMDHLCSC--VGEI---SQSSQWY-KRP-G--QFKGSADAAVQIARHEGITSLWSGLSPTLLMAVPATVVYFTCYEQLKDAFQYKLGDKSLTNKVKPLIAGALARVWAVTLISPIEMIRVKVQSEQ-YSYSQVLRAVKDTVKVNGVL-SMWRGLGPSLLRDVPFSAIYWMGYETFKSRFLLAKGTTSPSFSDSFISGAASGAIAASVTLPFDVIKTRRQIELGEQELMG-NKNI-PSSTWKTIQRIYTKEGIRHLFSGYLPRLLKVAPSCAIMISSFEFFKKFFATRNQQK----------
>EOG091F03D3|Crassostrea_gigas|JG29_Spurilla_braziliana|TRANSCRIPT
-------------ITPLQQIISSSTGAVVTSLFVTPLDVVKIRLQAQAKPSAFTKGHCFLYCNGLMDHLCSC--VGEI---SPSSQWY-NRP-G--RFKGSADAAIQIARHEGILSLWSGLSPTLLMAVPATVVYFTCYEQLKDAFKYKLGDKSLSNKVKPLIAGAFARVWAVSLISPIEMIRVKVQSEQ-YSYSQVFQAVKDTVKVNGVL-SMWRGLGPSLLRDVPFSAIYWMGYETFKSRFLLAKGTTSPSFSDSFISGAASGAIAASVTLPFDVIKTRRQIELGEQELMG-NKNI-PSSTWRTIQRIYTQEGIKHLFSGFLPRLLKVAPSCAIMISSFEFFKKFFSTRNQQK----------
>EOG091F03D3|Biomphalaria_glabrata|HW06_Cratena_peregrina|TRANSCRIPT
-------------------MISSSTGALVTSLFVTPLDVIKIRLQAQAKPSAFTKGHCFLYCNGLMDHLCSC--VGEI---SQSSEWY-KRP-S--QFKGSVDAAIQIARHEGLTSLWSGLSPTLLMAVPATVVYFTCYEQLKDQFQYRSE----------------------------------------------------TVRANGVL-SLWRGLGPSLLRDVPFS----------------------------------------------------------------------------------------------------------------------------------------
>EOG091F03D3|Biomphalaria_glabrata|HW17_Hermissenda_crassicornis|TRANSCRIPT
-------------------IISSSTGAIVTSLFVTPLDVVKIRLQAQAKPSAFTKGHCFLYCNGLMDHLCACNGNGEI---SPSSQWY-KRP-G--QFKGSMDAAIQIARHEGVTSLWSGLSPTLIMAVPATVVYFTCYEQLKDAMKYTMNANSLANQGKPLLAGGLARLW--------------------------------------------RGLGPSLLRDVPFS----------------------------------------------------------------------------------------------------------------------------------------
>EOG091F03D3|Crassostrea_gigas|NC05_Hermissenda_crassicornis|TRANSCRIPT
-------------ITPLQQIISSSTGAIVTSLFVTPLDVVKIRLQAQAKPSAFTKGHCFLYCNGLMDHLCACNGNGEI---SPSSQWY-KRP-G--QFKGSMDAAIQIARHEGVTSLWSGLSPTLIMAVPATVVYFTCYEQLKDAMKYTMNDNSLANQSKPLLAGGLARVWAVSLISPIEMIRVKVQSEQ-YSYSQVWQAVKETVKTNGVV-SLWRGLGPSLLRDVPFSAIYWLGYETFKARFLLAKGTTSPSFSDTFISGAASGAIAATVTLPFDVIKTRRQIDLGEQELMG-RNNNVPSSTWRLIQRIYTQEGISNLFSG-------------------------------------------
>EOG091F03D3|Crassostrea_gigas|JG27_Phidiana_lynceus|TRANSCRIPT
-------------ITPLQQMISSSTGALVTSLFVTPLDVVKIRLQAQAKPSAFTKGHCFLYCNGLMDHLCSC--VGEI---SPSSQWY-KRP-S--HFKGSVDAALQIARHEGLTSLWSGLSPTLLMAVPATVVYFTCYEQLKDVLGYNMNNNSMTNQMKPLLAGSLARVWSVTLISPIEMIRVKVQSEQ-YTYTQVWQAVKETVRTNGAL-SLWRGLGPSLLRDVPFSAIYWFGYETLKSRFLMAKGTTIPSFSDSFISGAVAGGFAASVTLPFDVIKTRRQIELGELELLG-NKNI-PSSTWKLIERIYTQEGIKHLFSGFLPRLLKVAPSCAIMISSFEFFKKFFSIRNQQKIL--------
>EOG091F03D3|Crassostrea_gigas|JG03_Austraeolis_stearnsi|TRANSCRIPT
---------------------------------------------------------------------------------------------------------------------------------------------------------------------------------------------------------KETVRANGAL-SLWRGLGPSLLRDVPFSATYWLGYETLKSRFLLAKGTTIPSFSDSFTSGAVAGAFAATITLPFDVIKTRRQIELGELELMG-NKNV-PSSTWKLIQRIYSQEGIKRLFSGYLPR---------------------------------------
>EOG091F03D3|Crassostrea_gigas|JG21_Limenandra_confusa|TRANSCRIPT
------------------------------------------------------------------------------------------------------------------------------------VVYFTCYEQIKDAFGYRMNDRRLQNKAKPLLAGALARVWAVTLISPIEMIRVKVQSKS-YSYSQVWWAVKDTVRNNGVF-SLWRGLGPTLLRDVPFSAIYWMGYETFKRKFLLAKGTTAPSFSDSFISGAFSGAIAATITLPFDVIKTRRQIELGEQELMG-NKNT-PSSTWRLIQRIYTEEGLRNLFSGYLPRLLKTAPSCAIMISSYEFFKKFFSVRNKQK----------
>EOG091F03D3|Biomphalaria_glabrata|JG23_Melibe_leonina|TRANSCRIPT
------------------------------------------------------------------------------------------------------DAAIQIARHEGITSLWSGLPPTLVMAVPATVVYFTCYEQLKDALDYRLHDKDLLNRSKPLLAGAIARVWAVTVISPIEMIRVKVQS---------------------------------------------------------------------------------------------------------------------------------------------------------------------------------
>EOG091F03D3|Crassostrea_gigas|JG08_Dendronotus_venustus|TRANSCRIPT
-------------ITPLQQMIASSSGAIVTSLFVTPLDVVKIRLQAQARPSAFSKGHCFLYCNGLMDHLCSC--MGGI---SPSSEWY-SRP-S--QFKGSIDAAVQIARHEGITSLWSGLPPTLVMAIPATVVYFTCYEQLKEALGYRLHDKSLSNQVKPLMAGVVARVWAVSVISPVEMIRVKMQSQQ-YSYSRVWQALKDTVKANGVL-SLWRGLGASLLRDVPFSAMYWTGYETFKAKFLLAKGTTIPSFSDAFISGGLSGSIAAVVTLPFDVIKTRRQIELGELELMG-NKNA-PSSTWKLIYRIYTQEGVAQLFSGFMPRLLKVAPSCAIMISSFEFFKTFFSRQNQK-----------
>EOG091F03D3|Crassostrea_gigas|HW11_Eubranchus_exiguus|TRANSCRIPT
-------S-----ITPKQQMISASTGAIVTSLFVTPLDVVKIRLQAQAKPSAFGKGHCFLYCNGLMDHLCSC--IGEV---SSSSQWY-KRP-L--KFKGSFDAAVQIARHEGVSSLWSGLSPTLLMAVPATVVYFTCYEQLKFLLGHDPKLETYGNTAKPLLAGALARIWASTLISPIEMIRVKLMSEQ-YSYTQVWLALRDTVRTNGVF-SLWRGLGPSLLRDIPFSAMYWGGYEIIKHRLLKSKGETVPTFSDTFIAGALSGSLAATVTLPFDVIKTRRQIELGEQEFMG-KSGS-RSSTWKLIQRIYVHEGVSNLFSGFFPRLLKVAPSCAIMVSSYEFFKRFFTQQNQK-----------
>EOG091F03D3|Lottia_gigantea|JG10_Dirona_picta|TRANSCRIPT
-------------------------------------------------------------------------------------------------------------------------------------------------------------------AGALARVWAVTLISPIEMIRVKVQSEQ-YSYSQVWLAVKETVRTNGIL-SLWRGLGATLLRDVPFSAMYWMGYEMFKSKFLLAKDSTVPTFFESFVSGAASGSIAALVTLPFDVIKTRRQIELGELDLLG-GKNV-PSSTWKLIQRIYQQEGISHLFSGMLP----------------------------------------
>EOG091F03D3|Crassostrea_gigas|JG14_Eubranchus_rustyus|TRANSCRIPT
----------------------------------------------------------------------------------------------------------QIARHEGITSLWSGLSPTLIMAVPATVVYFTCYEQMKDVIGYRANIQSYSNDAKPLLAGALSRVWASTLISPVEMVRVKLQSEQ-YTYSQIWLAVKETVKTNGVL-SLWRGLGPSLLRDVPFSSMYWAGYEIFKAKLLRSKGEKVASFSDTFIAGAASGSIAAAATLPFDVIKTRRQIELGEQELMG-KSGN-RSSTWKLIQRIYTHEGLSHLFSGFLPRLLKVAPSCAIMVSSYEFFKRFFSQQNEK-----------
>EOG091F03D3|Crassostrea_gigas|HW10_Embletonia_pulchra|TRANSCRIPT
-------------ITPLQQMIASSTGALATSLFVTPLDVVKIRLQAQAKPSAFTKGHCFLYCNGLMDHLCSC--NGEI---SPSSEWY-KRP-NPRQFKGSIDALINIARHEGVTSLWSGLSPTLIMAVPATVVYFTCYEHLKDRFHYIINDGTLLNSCKPLVAGVLARVWAVSLISPVEMIRVKMQSEQ-YTYSQVWRAVKDTVKANGPL-SMWRGLGPSLLRDVPFSALYWMNYELFKSWFLNARGSNVPTFHESFISGASSGAIAAVFTQCFDVIKTRRQIELGELESLG-NKKD-TSSTWKLIQRVYTQEGVSHLFSGLLPRVLRVAPSCAIMISGYEFFKNFFSHQN-------------
>EOG091F03D3|Biomphalaria_glabrata|JG07_Cuthona_albocrusta|TRANSCRIPT
-------------------MIASSTGAIVTSLFVTPLDVVKIRLQAQAKPSAFSKGHCFLYCNGLMDHLCSC--VDEV---STTSEWY-KRP-GPGKFTGSMDAAVKIARYEGIASLWSGLSPTLVMAIPATVLYYTCYDQLKDFMGYKAN----------------------------------------------------------------RGLGPSLLRDVPFS----------------------------------------------------------------------------------------------------------------------------------------
>EOG091F03D3|Crassostrea_gigas|NC04_Fiona_pinnata|TRANSCRIPT
-------S-----ITPTQQMISSSTGAIVTSLFVTPLDVVKIRLQAQAKPSAFTKGHCFLYCNGLMDHLCSC--VGEI---SASSEWF-KRP-G--RFKGPVDAAIQIARHEGIASLWSGLSPTLVMAVPATVVYFTCYEQMKDLMGYRMNGSGWTNTSIPLLAGALARVWAVTLISPIEMVRVKLMSEQ-YSYSQVWWALRETVKVNGVL-SLWRGLGPSLLRDVPFSAMYWGG----------------------------------------------------------------------------------------------------------------------------------
>EOG091F03D3|Biomphalaria_glabrata|HW15_Flabellina_babai|TRANSCRIPT
-------------------MVASSTGALITSVFVTPLDVVKIRLQAQAKPTAFTKGHCFLYCNGLMDHLCSC--VGGI---SQSSEWY-KRP-S--KFNGSLDAAIKIAKYEGVTSLWSGLSPTLIMAVPATVVYFTCYEQLKEVFHYRITDSSLFNQGKPLLAGALARVWAVSLISPIEMIRVKVQSEQ-YSYSQVWKAVKETVFISGCI-A---------------------------------------------------GCTAAVAVNPFDVVKTRLQT---------------------LSK---------------------------------------------------------
>EOG091F03D3|Biomphalaria_glabrata|HW13_Favorinus_branchialis|TRANSCRIPT
-------------------MISSSTGALVTSLFVTPLDVVKTRLQAQAKPGAFTKGHCFLYCNGLMDHLCSC--VGEI---SQSSDWY-KRP-S--HFKGSVDAAIQIARHEGVTSLWSGLPPTLLMAVPATVVYFTCYEQLKDAFEYRMHDSSWTNQGKPLLAGSLARVWSVTLI---------------------------------------------------------------------------------------------------------------------------------------------------------------------------------------------
>EOG091F03D3|Biomphalaria_glabrata|JG15_Favorinus_auritulus|TRANSCRIPT
-------------------------------------------------------------CNGLMDHLCSC--VGEI---SQSSEWY-KRP-S--HFKGSVDAAIQIARHEGVTSLWSGLPPTLLMALPATVVYFTCYEQLKDVFEYRMHDSSWTNQGKPLLAGSLARVWSVTLISPIEMI---------------------------------------------------------------------------------------------------------------------------------------------------------------------------------------
>EOG091F03D3|Biomphalaria_glabrata|JG16_Flabellina_iodinea|TRANSCRIPT
-------------------------------------------------------------------------------------EWY-KRP-G--KFKGSIDAAVQIARYEGATSLWSGLSPTLIMAVPATVVYFTCYEQLKDILSYQMNDSHWTNQGKPLVAGALARVWAVTLISPIEMIRVKV-----------------------------------------------------------------------------------------------------------------------------------------------------------------------------------
>EOG091F03D3|Biomphalaria_glabrata|HW18_Janolus_cristatus|TRANSCRIPT
-------------------MIASSSGALVTSLFVTPLDVIKIRLQAQAKPSAFTKGHCFLYCNGLMDHLCSC--VEGV---SPSSQWY-KRPNL--QFKGSVDAAVQIARHEGLTSLWSGLSPTLVMAVPATVVYFTCYEQMKEVLGYRLHDDSLGNQWKPMGAGALARVWASTLISPVEMIRVKVQSEK-YSYPQVWQAVKETVRTNGLL-SLWRGL---------------------------------------FVSGAASGAIAAVVTLPFDVIKTRRQ----------------------------------------------------------------------------------
>EOG091F03D3|Biomphalaria_glabrata|HW16_Hancockia_cfuncinata|TRANSCRIPT
-------------------MVASSSGAILTSIFVTPLDVVKIRLQAQAKPNAFTKGHCFLYCNGLMDHLCPC--FNG----THSSQWY-KRP-S--QFKGSLDAAIKIARYEGVSSLWSGLSPTLVMAVPATVIYFTCYEQLKHFIGGRLQETAYARQVTPLLAGAIARIWAVSVISPVEMIRVKMQSQQ-YSYSQVWQAV---------L-SLWRGLGPSLLRDVPFS----------------------------------------------------------------------------------------------------------------------------------------
>EOG091F03D3|Biomphalaria_glabrata|HW04_Calmella_cavolinii|TRANSCRIPT
-------------------MISSGTGALMTSLLMTPMDVVKIRLQAQAKPGAFSKGHCFLYCNGLMDHLCPC--VNGI---SPSSQWY-KRP-S--QFNGTFDAMIKIARYEGVTSLWSGLPPTLVMAIPATVIYFTAYEQLKAWLGN---LDVLGRTTQPMVAGSLARVWAATCISPIEMIRTKIQSEQ-LTYTQVLRAVKDMVRANGML-SLWRGLG--------------------------------------------------------------------------------------------------------------------------------------------------
>EOG091F03D3|Biomphalaria_glabrata|HW03_Berthella_plumula|TRANSCRIPT
-------------------MVSSSTGALLTSLFVTPLDVIKIRLQAQAKP-------------------------------------------------------------------------------------------------------------------------------------------------------------------------------------YWSNYELIKTQILLWRGTSKVNFTESFAAGATSGTFAAVVTLPFDVIKTRRQ----------------------------------------------------------------------------------
>EOG091F03D3|Crassostrea_gigas|CGI_10007440
MPGGTFED-----ITAVQQMVSSCTGAILTSLLVTPFDVVKIRLQSQKVPLV--KGKCFLYCNGLMDHLCTC--LNGP---SNNGYWY-KRQ-VPGHYKGTVDAMIQITRIEGMRSLWSGLPPTLVMAVPATVVYFSCYEHFRNLFGYSAGLEE-NDWWKPIMAGASARTLAVFAISPLEMVRTKLQSEQ-LKYSQVLTAVQHTVREGGVVRSLYRGLTPTLLRDVPFSAFYWFGYESMKSVILKNTMSDKMTMVESFSCGALSGGIAAILTLPFDVIKTHRQISLGETRVKG-STQV--TSTLRLIIQLYHREGMHALFAGLVPRVVKVAPACAIMISSYEYFKNYFKARNREQRLGLSEASMD
>EOG091F03D3|Crassostrea_gigas|JG17_Hancockia_uncinata|TRANSCRIPT
--------------------------------------------------------------------------------------------------------------------------------------------------------------------------------------------------------------------SLWRGLGPSLLRDVPFSAMYWLGYETFKEKFLQARGTDVLSFSDSFISGGLSGSIAAVVTLPFDVIKTRRQIELGEIELMG-SNKA-PSSTWKLIYRIYAQEGLSHLFSGLMPRLLKVAPSCAIMISSYEFFKTFFANENR------------
>EOG091F03D3|Crassostrea_gigas|HW19_Polycera_quadrilineata|TRANSCRIPT
---------------------------------------------------------------------------------------------------------------------------------------------------------------------------AVSLISPIEMIRVKVMSQN-YTYHQVWTALRETIKLNGPL-SLWRGLGPTLLRDVPFSGMYWVGYESIRSSIVNAKDASTVTVYESFIAGAISGSIAAVATLPFDVIKTRCQIELGEAEMMG-R--K-PSSTWTLIHKIYFQEGYKALFIGLMPRILKIAPSCAIMISSFEYFKNYFAIKNRQK----------
>EOG091F03D3|Lottia_gigantea|LotgiG232578
MTDKDSDLSSGVLISPTQQMLSSCSGAVLTSIFVTPLDVVKVRLQAQQNPTA----KCSVFFNGLMDHICEL--CGKNGHTAYSHGWTNTNP-A--RYSGTLDAFRQIFRSEGIGAFWSGLSPTLVMAVPATVIYFTCYEQLKGVLRYRQ--SVLGDWWKPMMAGVLARVFAVSVISPLELVRTKHQSEK-MTYREIFTALLQRSRQRGVI-SLWIGLGSTLLRDVPFSAVYWLSYESAKSKVLRTRGSSELRPFESFVSGAGAGSIAAIITNPFDVIKTHRQIQLGEIPS---DKKA-GISTWRLIIQLCRQNGFSSLFSGIVPRIFKVAPACAIMITSYEYLKTKFYVANQKKSLHIH-----
>EOG091F03D3|Crassostrea_gigas|JG11_Dondice_occidentalis|TRANSCRIPT
----------------------------------------------------------------------------------------------------TTDAFIKIASSEGLGTLWKGLSPALVQMVPQTVIYFTVYDQLKVRFGYQDNQPGIY---APLAAGVTSRSFAVMAISPIEMVRTKLQSKKGLKYRELVSLVHTSIKHEGVL-SMWKGVGPTLLRDVPFSALYWVGYESLKSL------TSNPSFLSTFLSGAASGMLAAAITTPFDVVKTYRQMELGDIQYSGANQKR-LPFTHSIIFKLYKTQGVGSLFTGLYARIGKVAPACAIMISTYEYGKKYFR----------------
