# Supplementary material for: Transcriptomics provides a robust framework for the relationships of the major clades of cladobranch sea slugs (Mollusca, Gastropoda, Heterobranchia), but fails to resolve the position of the enigmatic genus Embletonia
Source: BMC Ecol Evol. 2021 Dec 28;21:226. doi: 10.1186/s12862-021-01944-0 (PMC8895541; doi:10.1186/s12862-021-01944-0)
Supplement: Supplementary file 6 — Additional file 6. Archive S4: Unmasked multiple sequence alignments on amino acid level including Doris kerguelenensis and Calmella cavolini prior to the removal of outliers. [file 12862_2021_1944_MOESM6_ESM.zip › Archive_S4/Alignments/EOG091F0146.aa.fasta]

>EOG091F0146|Biomphalaria_glabrata|BGLTMP010547
M---AQNLKQLCKL--------------EQWY-------------------------------------------------------------LLRSLKTGLFP---EIPIKRLHGNQITPEYFDKEGFDVPILCEKKDGLGITLPSPSISIQEIEQLLITIMCFLLGSMREIDVINVSRQDDIKMLMREWTEYYNSPNRDKILNVISLEFSGTKLSEFVEPPNIIRQVSWARNVWPEQLPEDCTLVRPEVQKYCLMGVKDSFTDFHIDFGGTSVWYHVLRVNFKKNLIDGGKNNFSIVSLKSLPKKVDYKSEFCVTMLIAFTFQGEKVFYLIRPTQSNLMLYERWLSSSNQSEMFFGDQVDNCYRMIVKQGHTLFIPTGWIHAVFTPIDTLVFGGNFLHNYNIPLQ-LQ----------------------------------------------------------------------------------------------------------------------------------------------------------------------------------------------------------------------------------------------------------------------------------------------------------------------------------------------------------------------------------------
>EOG091F0146|Crassostrea_gigas|NC06_Pleurobranchaea_californica|TRANSCRIPT
----------------------------------------------------------------------------------------------------------------------------------------------------------------------VGPMREIDVIDVARQDDIKMIMREWTEYYNSPNREKILNVISLEFSNTKMSDLVMPPSIMRQVSWAQTVWPEQLPEDSSLARPEVQKYCLMGVKDSFTDFHIDFGGTSVWYHVLK--------------------------------------------GEKVFYLIRPTDENLSLYQNWLSSSNQSETFFGDQVDECFRTVVKQGHTLFIPTGWIHAVLTPIDSLVFGGNFLHNYNIPLQ-LKCYEIEKQVKTPDKYMFPSYETMNWYAAKVILDLIKDFTEEKKLPPSYLGEGAKALS--------------------------------------------------------------------------------------------------------------------------------------------------------------------------------------------------------------------------------------------------------------------------------------------------------------------------------
>EOG091F0146|Crassostrea_gigas|HW03_Berthella_plumula|TRANSCRIPT
--------------------------------------------------------------------------------------------------------------------------------------------------------------------------------------------------------------------------------------------------------------------DSFTDFHIDFGGTSVWYHVLK--------------------------------------------GEKVFYLIRPTDANIALYQSWLSSSKQSETFFGDQVDECYRMVVKQGHTLFIPT-----------------------------------------------------------------------------------------------------------------------------------------------------------------------------------------------------------------------------------------------------------------------------------------------------------------------------------------------------------------------------------------------------------------------
>EOG091F0146|Crassostrea_gigas|HW04_Calmella_cavolinii|TRANSCRIPT
----EEPIYCICRLPYDETRFMIECDVCNDWFHGSCVGVQEHQAADIEIYHCPECTPRHGPLVLKHRRNWHRHDYSEDS-SKKNLAVQTGTVVFIKELKARTFSSADDIPIKRLHGSQITASYFEEEGFSVPILCEKKDGLGLTLPPSSFTVQDIEQ--------LVGPMREIDVIDVARQDDIKMIMREWTEYYNSPNREKILNVISLEFSNTKLSEYVNPPSIIRQISWARNVWPEQLPEDCTLARPEVQKYCLMGVKDSFTDFHIDFGGTSVWYHVLR--------------------------------------------GEKVFYLIEPTKKNLDLYEKWLASSNQSEKFFGDQVDDCFRMVVKQGHTLFIPTGWIHAVLTPIDSLVFGGNFLHNYNVPLQ-LKCHDIERNVSTPEKYLFPSYETMNWYAAKSILDVIKDFTEEQKAPAQYLVDGAQALTLSLKSWTQKKD---------------------------------------------------------------------------------------------------------------------------------------------------------------------------------------------------------------------------------------------------------------------------------------------------------------------
>EOG091F0146|Crassostrea_gigas|HW09_Doto_sp|TRANSCRIPT
-ASEGEPIYCLCRLPYDETRFMIECDVCKDWFHGGCVGVQEHQAVDIEIYHCPNCSKKHGPLVLKKRKNWHRHDYFEDA-GRNSSAVQTGTIVFIKDLKKKSFSSADDIPIKRVHGAQLTRHYFEEEGFDTPLLCEKKDGLGLTLPAPSFNIQEVED--------LVGPMREIDVIDVSRQEDIKMIMREWTEYYNSPNRDKVLNVISLEFSDTRMSELVIPPKIIRQVSWARSIWPEQLPEDSNLARPEVQKYCLMGVKDSFTDFHIDFGGTSVWYHILR--------------------------------------------GEKVFYFVRPTEENLRMYEHWLSSSNQSETFFGDLVDECYRQVVKQGQTLFIPTGWIHAVLTPIDSLVFGGNFLHIYNVPLQ-LKCYEIERKVKTPDKYLFPSYETINWYAANHILDLLKDYTDEKKSPPTYLAEGARAIVASLKSWTQRKDLSNK-----------------------------------------------------------------------------------------------------------------------------------------------------------------------------------------------------------------------------------------------------------------------------------------------------------------
>EOG091F0146|Crassostrea_gigas|HW21_Tritonia_manicata|TRANSCRIPT
-------IYCLCRLPYDETRFMIECDVCKDWFHGGCVGVQEHQAADIEIYHCPNCSRKHGPLVLKKRKNWHRHDYSEED-GKSSSAVQTGTIVFIKELKKRSFPHADEIPIKRVHGAQLTVNYIEEEGFNVPVVCEKKDGLGLTLPPPSFTIRDVEE--------LVGPMREIDVIDVARQEDIKMIMREWTEYYNSPNRDKVLNVISLEFSDTRLSELVIPPSIIRHISWARTIWPEQLPEDSNLARPEVQKYCLMGVKDSFTDFHIDFGGTSVWYHILR--------------------------------------------GEKVFYFVRPTEKNLELYEYWLSSPNQSETFFGDMVDKCYRYVVKQGQTLFIPTGWIHAVLTPIDSLVFGGNFLHNYNIPMQ-LKCYDIERQVKTPDKYLFPSYETINWYAAKYILDMIKDYTEEKKLPPVYLAEGAKALVASLKGWTQRKD---------------------------------------------------------------------------------------------------------------------------------------------------------------------------------------------------------------------------------------------------------------------------------------------------------------------
>EOG091F0146|Crassostrea_gigas|NC01_Armina_californica|TRANSCRIPT
-----EPIYCLCRLPYDETRFMIECDVCKDWFHGGCVGVQEHQAADIEIYHCPNCSRKHGPLVLKKRKNWHRHDYSEED-GNTSTAVQTGTIVFIKDLKKRSFPPIDDIPIKRIHGAQLTPDYFENEGFNVPLLCEKKDGLGLTLPPPSFTIRDVED--------SVGPMREIDVIDVARQEDIKMIMREWTEYYNSPNRDKVLNVISLEFSGTRLSEVVIPPTIIRQVSWARTIWPEQLPEDSNLARPEVQKYCLMGVKDSFTDFHIDFGGTS--------------------------------------------------------------------------------------------------------------------------------------------------------------------------------------------------------------------------------------------------------------------------------------------------------------------------------------------------------------------------------------------------------------------------------------------------------------------------------------------------------------------------------
>EOG091F0146|Crassostrea_gigas|HW01_Armina_tigrina|TRANSCRIPT
----------LCRLPYDETRFMIECDVCKDWFHGGCVGVQEHQAVDIEIYHCPNCSRKHGPLVLKKRKNWHRHDYSEED-GNTSTAVQTGTIVFIKDLKKRSFP----------------------------------------------------------------------------------------------------------------------------------------------------------------------------------------------------------------------------------------------------------------------------------------------------------------------------------------------------------------------------------------------------------------------------------------------------------------------------------------------------------------------------------------------------------------------------------------------------------------------------------------------------------------------------------------------------------
>EOG091F0146|Crassostrea_gigas|NC07_Tritonia_diomedea|TRANSCRIPT
MASEGEPIYCLCRLPYDETRFMIECDVCKDWFHGGCVGVQEHQAADIEIYHCPNCSRKHGPLVLKKRKNWHRHDYSEED-GKSSSAVQTGTIVFIKELKKRSFPNADEIPIKRIHGAQLTSNYIEEEGFSVPLLFEKKDGLGLTLPPPSFTIRDVEE--------LVGPMREIDVIDVARQEDIKMIMREWTEYYNSPNRNKVLNVISLEFSETRLSELVIPPSIVRQISWARTIWPEQLPEDSNLARPEVQKYCLMGVKDSFTDFHIDFGGTSVWYHILR--------------------------------------------GEKVFYFVRPTEKNLTLYEYWLSSPNQSESFFGDLVDKCYRQVVKQGQTLFIPTGWIHAVLTPIDSLVFGGNFLHNYTIPLQ-LKCYEIERKVKTPDKYLFPSYETINWYAAKYLLDMVKDYTEEKKLPPIFLAEGAKALVASLKGWTQRKDLSSKY----------------------------------------------------------------------------------------------------------------------------------------------------------------------------------------------------------------------------------------------------------------------------------------------------------------
>EOG091F0146|Crassostrea_gigas|NC08_Tritonia_hamnerorum|TRANSCRIPT
MASDGEPIYCLCRLPYDETRFMIECDVCKDWFHGGCVGVQEHQAADIEIYHCPNCSRKHGPLVLKKRKNWHRHDYSEED-GKSISAVQTGTIVFIKELKKRSFPNADEIPIKRVHGAQLTANHFEEEGFNVPILCEKKDGLGLTLPPPSFTIRDVEE--------LVGPMREIDVIDVARQDDIKMIMREWTEYYNSPNRDKVLNVISLEFSDTRLSELVIPPSIIRQISWARTIWPEQLPEDSNLARPEVQKYCLMGVKDSFTDFHIDFGGTSVWYHILR--------------------------------------------GEKVFYFIRPTEKNLTLYEYWLSSPNQSETFFGDLVDNCYRQVVKQGQTLFIPTGWIHAVLTPIDSLVFGGNFLHNYNIPLQ-LKCYEIERKVKTPDKYLFPSYETINWYAGKYIMDMIKDYTEEKKLPPCFLAEGARALVACLKGWTQRKD---------------------------------------------------------------------------------------------------------------------------------------------------------------------------------------------------------------------------------------------------------------------------------------------------------------------
>EOG091F0146|Lottia_gigantea|JG11_Dondice_occidentalis|TRANSCRIPT
-----------------------------------------------------------------------------------------------------------------------------------------------------------------------------------------------------------------------MSELVIPPSIVRQVSWARNIWPEQLPEDSGMGKPEVQKYCLMGVKDSFTDFHIDFGGTSVWYHILK--------------------------------------------GEKVFYFIRPTEKNLTLYEHWLSSSKQSETFFGDLVDNCYRQVVRQGQTLFIPTGWIHAVLTPIDSLVFGGNFLHNYNIPLQ-LQCYEIERQVKTPDKYMF------------------------------------------------------------------------------------------------------------------------------------------------------------------------------------------------------------------------------------------------------------------------------------------------------------------------------------------------------------------------
>EOG091F0146|Crassostrea_gigas|JG16_Flabellina_iodinea|TRANSCRIPT
--------------------------------------------------------------------------------------------------------------------------------------------------------------------------------------------------------------------------------------------------------PEVQKYCLMGVKDSFTDFHIDFGGTSVWYHILK--------------------------------------------GEKVFYFIRPTEKNLTLYEHWLSSAKQSETFFGDLVDECYRQVVRQGQTLFIPTGWIHAVLTPIDSLVFGGNFLHNYNIPLQ-LQCYEIEKQVKTP-----------------------------------------------------------------------------------------------------------------------------------------------------------------------------------------------------------------------------------------------------------------------------------------------------------------------------------------------------------------------------
>EOG091F0146|Crassostrea_gigas|HW05_Caloria_elegans|TRANSCRIPT
-ASEGEPIYCLCRLPYDETQFMIECDVCKDWFHGGCVGVQEHQAADIEIYHCPNCSRKHGPLVLKKRKNWHRHDYSEEA-N-STTAVQTGTTVFIKELKKRSFPNPDEIPVKKMHGTQMTAHFLEENGFDVPILCEKKDGLGLTLPPPSFTIRDVEE--------LVGPMREIDVINVSCQDDIKMIMREWTEYYNSTNRDKVLNVISLEFSDTRMSELVIPPSIVRQISWARTIWPEQLPEDSGMGRPEVQKYCLMGVKDSFTDFHIDFGGTSVWYHILR--------------------------------------------GEKVFYFIRPTEQNLNLYEHWLSSSKQSETFFGDLVDKCYRQVVRQGQTLFIPTGWIHAVLTPIDSLVFGGNFLHNYNIPLQ-LQCYEIERQVKTPDKYMFPNYETMNWYAAKYILDLMKDYTEEKKCPPDYMTNGAKVLMSCLKGWTQRKDLSSKY----------------------------------------------------------------------------------------------------------------------------------------------------------------------------------------------------------------------------------------------------------------------------------------------------------------
>EOG091F0146|Crassostrea_gigas|JG25_Palisa_papillata|TRANSCRIPT
---------------------------------------------------------------------------------------------------------------------------------------------------------------------------------------------------------------------------------------------------------------------------------------------------------------------------------------------------------------------------CYRQVVRQGQTLFIPTGWIHAVLTPIDSLVFGGNFLHNYNIPLQ-LQCYEIERQVKTPDKYMFPNYETMNWYAAKYILD--------------------------------------------------------------------------------------------------------------------------------------------------------------------------------------------------------------------------------------------------------------------------------------------------------------------------------------------------------
>EOG091F0146|Lottia_gigantea|JG18_Hermissenda_opalescens|TRANSCRIPT
------------------------------------------------------------------------------------------------------------------------------------------------------------------------------------------------EYYNSTNRDKVLNVISLEFSDTRLSEIVIPPSVVRQVSWARNIWPEQLPEDSGMGRPEVQKYCLMGVKDSFTDFHIDFGGTSVWYHILK--------------------------------------------GEKVFYFIRPTEKNLTLYEHWLSSPKQSETFFGDLV-----------------------------------------------------------------------------------------------------------------------------------------------------------------------------------------------------------------------------------------------------------------------------------------------------------------------------------------------------------------------------------------------------------------------------------------
>EOG091F0146|Crassostrea_gigas|NC05_Hermissenda_crassicornis|TRANSCRIPT
MASDGEPIYCLCRLPYDETQFMIECDVCKDWFHGGCVGVQEHQAADIEIYHCPNCSRKHGPLVLKKRKNWHRHDYSEDS--ISSSAVQTGTTVFIKELKKRSFPSAEEIPIKRLHGSQMTPQLLEEEGFDTPVLCEKKDGLGLTLPPPTFTIRDVEE--------LVGPMKEIDVIDVSRQEDIKMIMREWTEYYNSTNRDKVLNVISLEFSDTRLSEIVIPPSVVRQVSWARNIWPEQLPEDSGMGRPEVQKYCLMGVKDSFTDFHIDFGGTSVWYHILK--------------------------------------------GEKVFYFIRPTEKNLTLYEHWLSSPKQSETFFGDLVDKCYRQVVRQGQTMFIPTGWIHAVLTPIDSLVFGGNFLHNFNIPLQ-LQCYEIERQVKTPDKYMFPNYETMNWYAAKYILDLIKDYTEEKKLPPEFMANGARSLMACLKGWTQRKDLSSKY----------------------------------------------------------------------------------------------------------------------------------------------------------------------------------------------------------------------------------------------------------------------------------------------------------------
>EOG091F0146|Crassostrea_gigas|HW20_Spurilla_neapolitana|TRANSCRIPT
-----------------------------------------------------------------------------------------------------------------------------------------------------------EE--------LVGPMREIDVIDVSRQEDIKMIMREWTEYYNSTNRDKVLNVISLEFSDTRMSELVIPPSIVRQVSWARNIWPEQLPEDSGMSRPEVQKYCLMGVKDSFTDFHIDYGGTSVWYHILK--------------------------------------------GEKVFYFIRPTEKNLTLYEHWLSSPKQSETFFGDLVDKCYRQVVRQGQTLFIPTGWIHAVLTPIDSLVFGGNFLHNYNNPLQQLQCYEIERQVKTPDKFMFPNYETMNWYAAKYILDLMKDYTEEKKSPPEYMSNGAKSLMSCLKGWTQRKD---------------------------------------------------------------------------------------------------------------------------------------------------------------------------------------------------------------------------------------------------------------------------------------------------------------------
>EOG091F0146|Crassostrea_gigas|HW12_Facelina_rubrovittata|TRANSCRIPT
-ASDGEPIYCLCRLPYDETQFMIECDVCKDWFHGGCVGVQEHQAADIEIYHCPNCSRKHGPLVLKKRKNWHRHDYSEEG-SRGSTAVQTGTTVFIKELKKRSFLSAEEIPVKRIHGTQISPHYLDENGFGEPLLCEKKDGLGLTLPAPTFTIRDVEE--------LVGPMREIDVIDVARQEDIKMIMREWTEYYNSTNRDKILNVISLEFSDTRMSEMVIPPSIVRQVSWARNIWPEQLPEDSGMGRPEVQKYCLMGVKDSFTDFHIDFGGTSVWYHILK--------------------------------------------GEKVFYFIRPTEKNLALYEHWLSSSKQSETFFGDVVDKCYRQVVRQGQTLFIPTGWIHAVLTPIDSLVFGGNFLHNYNVALQ-LQCYEIERQVKTPDKYMFPNYETMNWYAAKYILDLMKDYTEEKKPPPEYMASGARALMSCLKGWTQRKD---------------------------------------------------------------------------------------------------------------------------------------------------------------------------------------------------------------------------------------------------------------------------------------------------------------------
>EOG091F0146|Crassostrea_gigas|HW13_Favorinus_branchialis|TRANSCRIPT
---DGEPIYCLCRLPYDETQFMIECDVCKDWFHGGCVGVQEHQAADIEIYHCPNCSRKHGPLVLKKRKNWHRHDYSEDDPN-ASTAVQTGTSVFVRELKKRSFPNADEIPVKRVHGAQMTAHFLEENGFDTPVLCEKKDGLGLTLPPPSFTIRDVEE--------LVGPMREIDVIDVSRQEDIKMIMREWTEYYNSTNRDKVLNVISLEFSDTRMSELGIPPSIVRQVSWARNIWPEQLPEDSGMGRPEVQKYCLMGVKDSFTDFHIDFGGTSVWYHILR--------------------------------------------GEKVFYFVRPTEKNLTLYEHWLSSSKQSETFFGDQVDECYRQVVRQGQTLFIPTGWIHAVLTPIDSLVFGGNFLHNYNIPLQ-LQCYDIERQVKTPDKYLFPNYETMNWYAAKYVLDLIKDYTEEKKPPPDYMASGARALLSNLKAWTQRKD---------------------------------------------------------------------------------------------------------------------------------------------------------------------------------------------------------------------------------------------------------------------------------------------------------------------
>EOG091F0146|Crassostrea_gigas|JG15_Favorinus_auritulus|TRANSCRIPT
--SDGEPIYCLCRLPYDETQFMIECDVCKDWFHGGCVGVQEHQAADIEIYHCPNCSRKHGPLVLKKRKNWHRHDYSEDDPN-ASNAVQTGTSVFVRELKKRSFPNADEIPVKRVHGAQMTAHLLEENGF-------------LTLPPPSFTIRDVEE--------LVGPMREIDVIDVSRQEDIKMIMREWTEYYNSTNRDKVLNVISLEFSDTRMSELVIPPSIVRQVSWARNIWPEQLPEDSGMGRPEVQKYCLMGVKDSFTDFHIDFGGTSVWYHILR--------------------------------------------GEKVFYFIRPTEKNLTLYEHWLSSSKQSETFFGDLVDKCYRQVVRQ-------------------------------------------------------------------------------------------------------------------------------------------------------------------------------------------------------------------------------------------------------------------------------------------------------------------------------------------------------------------------------------------------------------------------------
>EOG091F0146|Crassostrea_gigas|HW07_Cuthona_caerulea|TRANSCRIPT
-----EPVYCLCRLPYDETQFMIECDVCKDWFHGGCVGVQEHQAADIEIYHCPNCSRKHGPLVLKKRKNWHRHDYSEDA-SKTSSAVQTGTIVFVKELKKRSFPSGERIPILKVHGSQLSPDHFEKEGFNTPILCEKKDGLGLTLPPSSFTIRDVEE--------MVGPMREIDVIDVSRQEDLKMIMREWTEYYNSTNRDKVLNVISLEFSDTRLSELVSPPSVVRQVSWARNLWPEQLPEDSSIFRPEVQKYCLMGVKDSFTDFHIDFGGTSVWYHILR--------------------------------------------GEKVFYFIRPTEKNLSLYEHWLSSSKQSETFFGDMVDNCYRQVVKQGQTLFIPTGWIHAVLTPIDSLVFGGNFLHNYNIPLQ-LQCYDIEKRVKTPEKFLFPSYETMNWYAAKCILDIVKDYTEEKKSPPSYFVDGAKALSISLKGWTQRKD---------------------------------------------------------------------------------------------------------------------------------------------------------------------------------------------------------------------------------------------------------------------------------------------------------------------
>EOG091F0146|Crassostrea_gigas|JG12_Dondice_parguerensis|TRANSCRIPT
----------------------------KDWFHGGCVGVQEHQAADIEIYHCPNCSRKHGPLVLKKRKNWHRHDYSEEDPL-SSTAVQTGTTVFIKDLKKRSFPSAEEI-------------------------------------------------------------------------------------------------------------------------------------------PEVQKYCLMGVKDSFTDFHIDFGGTSVWYHILK--------------------------------------------GEKVFYFIRPTEKNLTLYEHWLSSSKQSETFFGDLVDSCYRQVVRQGQTLFIPTGWIHAVLTPIDSLVFGGNFLHNYN-----------------------------------------------------------------------------------------------------------------------------------------------------------------------------------------------------------------------------------------------------------------------------------------------------------------------------------------------------------------------------------------------
>EOG091F0146|Crassostrea_gigas|HW16_Hancockia_cfuncinata|TRANSCRIPT
-ASDGDPIYCLCRLPYDETLFMIECDVCKDWFHGGCVGVQEHQAADIEIYHCPNCSRKHGPLVLKKRNNWHRHDYSEEA-EKVSSAVQTGTIVFIKELKKRSFSNPDEIPIKKLHGAQLTPHFFEEEGFDAPLVCEKKEGLNLTIPPPSFNIRDVEE--------YVGPMREIDVIDVARQEDIKMILREWTEYYNSPNRDKVLNVISLEFSDTRMSELVIPPKIIRQISWARTIWPEQLPEDSNLSRPEVQKYCLMGVKDSFTDFHIDFGGTSVWYHILR--------------------------------------------GEKVFYFIAPTEKNLTLYEHWLSSSNQSETFFGDLVDKCYRQVVKQGQTMFIPTGWIHAVLTPIDSLVFGGNFLHNYNIPLQ-LKCYEIERRVKTPDKYLFPSYETINWYAAKYILDMIKDFTEEKKVPPARLADGAKALVASLKVWTQRKD---------------------------------------------------------------------------------------------------------------------------------------------------------------------------------------------------------------------------------------------------------------------------------------------------------------------
>EOG091F0146|Crassostrea_gigas|HW11_Eubranchus_exiguus|TRANSCRIPT
MASDGEPVYCLCRLPYDETQFMIECDVCKDWFHGGCVEVQEHQAADIEIYHCPNCSRKHGPLVLKKRKNWHRHDYSEEV-SKASTGVQTGTIVFIKELKKRSFPSGEQAPIKRVHGAQLCPQFFEEEGFNVPLLCEKKDGLGLTLPPPSFTIGDVEE--------MVGPMREIDVIDVARQEDIKMIMREWTEYYNSPNRDKVLNVISLEFSETRLSELVVPPSVVRQLSWARNFWPDQLPEDSNLSRPEVQKYCLMGVKDSFTDFHIDFGGTSVWYHILR--------------------------------------------GEKVFYFIRPTEKNLALYEHWLSSKKQSETFFGDMVDECYRQVVKQGQTLLIPTGWIHAVLTPIDSLVFGGNFLHNFNIPLQ-LQVYQIEKKVKTPDKFLFPSYETINWYAAKFLLDIIKDYTEEKKSPPSYLAEGAKALMTNLKGWTQRKD---------------------------------------------------------------------------------------------------------------------------------------------------------------------------------------------------------------------------------------------------------------------------------------------------------------------
>EOG091F0146|Crassostrea_gigas|JG20_Learchis_evelinae|TRANSCRIPT
----------------------------------------------------------------------------------------------------------------------------------VPMLCEKKDGLGLTLPPPTFTIRDVEE--------LVGPMREIDVIDVARQEDVKMIMREWTEYYNSTNRDKVLNVISLEFSDTRMSELVIPPSIVRQISWARTIWPEQLPEDCGMGRPEVQKYCLMGVKDSFTDFHIDFGGTSVWYHILK--------------------------------------------GEKVFYFIRPTEKNLTLYEHWLSS-----------------------------------------------------------------------------------------------------------------------------------------------------------------------------------------------------------------------------------------------------------------------------------------------------------------------------------------------------------------------------------------------------------------------------------------------------
>EOG091F0146|Crassostrea_gigas|HW02_Berghia_verrucicornis|TRANSCRIPT
-ASDGEPIYCLCRLPYDETQFMIECDVCKDWFHGGCVGVQEHQAADIEIYHCPNCSRKHGPLVLKKRRNWHRHDYSEEDPN-ASSAVQTGTTVFIKELKKRSFPNADEIPIKRVHGTQLTPHYLDEEGFDVPVLCEKKDGLGLTLPPTTFTIRDVEE--------LVGPMREIDVIDVSRQEDIKMIMREWTEYYNSTNRDKVLNVISLEFSDTRMSELVIPPSIVRQGSWARNIRPEQLPEDSGMGRPEVQKYCLMGVKDSFTDFHIDFGGTSVWYHILK--------------------------------------------GEKVFYFIRPTERNLTLYEHWLSSSKQSETFFGNLVDKCY-------------------------------------------------------------------------------------------------------------------------------------------------------------------------------------------------------------------------------------------------------------------------------------------------------------------------------------------------------------------------------------------------------------------------------------
>EOG091F0146|Crassostrea_gigas|JG04_Berghia_stephanieae|TRANSCRIPT
--------------------------------------------------------------------NWHRHDYSEEDPN-SSSAVQTGTTVFIKELKKHSFPNADEIPIKRVHGTQMTPHYLDEEGFDVPVLCEKKDGLGLTLPPTTFTIRDVEE--------LVGPMREIDVIDVSRQEDIKMIMREWTEYYNSTNRDKVLNVISLEFSDTRMSELVIPPSIV--------------------------------------------------------------------------------------------------------------------------------------------------------------------------------------------------------------------------------------------------------------------------------------------------------------------------------------------------------------------------------------------------------------------------------------------------------------------------------------------------------------------------------------------------------------------------------
>EOG091F0146|Crassostrea_gigas|HW17_Hermissenda_crassicornis|TRANSCRIPT
-----EPIYCLCRLPYDETQFMIECDVCKDWFHGGCVGVQEHQAADIEIYHCPNCSRKHGPLVLKKRKNWHRHDYSEDS--ISSSAVQTGTTVFIKELKKRSFPSAEEIPVKRLHGSQMTPQLLEEEGFDTPMLCEKKDGLGLTLPPPTFTIRDVEE--------LVGPMKEIDVIDVSRQEDIKMIMREWTEYYNSTNRDKVLNVISLEFSDTRLSEIVIPPSVVRQVSWAS-------------------------------------------------------------------------------------------------------------------------------------------------------------------------------------------------------------------------------------------------------------------------------------------------------------------------------------------------------------------------------------------------------------------------------------------------------------------------------------------------------------------------------------------------------------------------
>EOG091F0146|Crassostrea_gigas|JG27_Phidiana_lynceus|TRANSCRIPT
-------IYCLCRLPYDETQFMIECDVCKDWFHGGCVGVQEHQAADIEIYHCPNCSRKHGPLVLKKRKNWHRHDYSEEDPH-SSCAVQTGTTVFIKELKKRSFHNADEIPIKRVHGTQLTSHFLEETGFDVPMLCEKKDGLGLTLPPPSLTIRDVE------------------------------------------------------------------------------------------------------------------------------------------------------------------------------------------------------------------------------------------------------------------------------------------------------------------------------------------------------------------------------------------------------------------------------------------------------------------------------------------------------------------------------------------------------------------------------------------------------------------------------------------------------
>EOG091F0146|Lottia_gigantea|HW15_Flabellina_babai|TRANSCRIPT
-ASEGEPIYCLCRLPYDETRFMIECDVCKDWFHGSCVEVQEHQAADIEIYHCPNCSRKHGPLVLKKRKNWHRHDYSEEG-GN----------------------------------------------FNVPFLCDKKDGLGLTVPPQSFTIRDVEE--------LVGPMREIDVIDVARQEDIKMIMREWTEYYNSTNRDKVLNVISLEFSGTRLSELVIPPSIIRQVSWARTVWPDQLPEDSSLAKPEVQKYCLMGVKDSFTDFHIDFGGTSVWYHIVR--------------------------------------------GEKVFYFVRPTEENLSLYEKWLSSSKQSETFFGDLVDK------------FIPTGWIHAVLTPIDSLVFGGNFLHNYNIPLQ-LQCYEIEKQVKTPDKYLFPNYETMNWYAAKFILDIMKDYTEEKKSPPSYLAEGARALLTSLKGWTQRKD----------------------------YAKFGKQDAADYIQYGKVLKD--------------------------------------------------------------------------------------------------------------------------------------------------------------------------------------------------------------------------------------------------------------------
>EOG091F0146|Crassostrea_gigas|CGI_10011956
MASDEETVYCLCRKPYDENEFMIECDICKDWFHGSCVGVQEYQATDIEIYHCPNCQLAHGPLVLKKRRNWHRHDYSEHD-D-SGKAVQTGTVVFIKELKNRTFPSADEIPIARLHGSELNIEYFRKHGFSAPMVVEKKDGLGLVVPPAQFTIQDVEN--------YVGSMREVDVIDVAKQEDYKMLMREWTEYYNSPNRHKVYNVISLEFSNTKLSEFVSPPSIVRELSWVSNYFPEQLPEDCTYTRPEVQKYCLMGVRDSFTDFHVDFGGTSVWYHILR--------------------------------------------GEKVFYLVRPTQANLSLYETWVSSANQSETFFGDQVDVCYKCVIKQGQTLFIPTGWIHAVFTPIDSLVFGGNFLHDFNISLQ-LQVYDIEKRIKTPSKYLFPSFETTHWYAAKHVLDTIKDYTEEGRRPPEYLLSGAKSLTMHLKSWTQRKDTTVKYHSIFTDLMSDKPQRLAIEYRHDEFLKDAKHDVPEHLNYGRLLKDLQKEIRAFDKEIRTSDSDLQRELLSFQTSPKVSPVKLRAKGNKLKVEKVRGDRKKKKKNLPTKKQMKNIDLLHQHTTEALQAMEEEQKQSYSNTDDDSNSTSLKVRIPKAGAYLDSSLKKERFVKLDPDVKQEVEDQGTGLKLKVSKGKIISDSDNLVVDENPRKNKRPMGSPSSASTMKPGSLKLKLSFAGKALPSDLSSGQGSTQESETATSQSEAEDAGGIPRANLPTIQGGLNCSISDILEASGYGTETDFIVDNE
>EOG091F0146|Crassostrea_gigas|NC04_Fiona_pinnata|TRANSCRIPT
----------------------------------------------------------------------------------------------------------------------------------------------------------------------------------------------------------------------RLSELVSPPSIVRQVSWARNLWPEQLPEDSSLSRPEVQKYCLMGVKDSFTDFHIDFGGTSVWYHILR--------------------------------------------GEKVFYFVPPTEKNLSLYEHWLSSTKQSETFFGDMVEDCFRQIVKQGQTLFIPTGWIHAVLTPIDSLVFGGNFLHNYNIPLQ-LQCFEIEKKVKTPEKFMFPSYETINWYAAKFILDIIKDYTEEKKSPPDYLAEGAKALMTSLKGWTQRKDLSSKY----------------------------------------------------------------------------------------------------------------------------------------------------------------------------------------------------------------------------------------------------------------------------------------------------------------
>EOG091F0146|Lottia_gigantea|LotgiG125461
MASETEPIYCLCKKPYDETLFMIECDVCKDWFHGSCVGVQEHQAADIEIFHCPNCQKKHGPLVLKSRKNFHRHDYSEEN-S-DSKAVQTGTVAFIKELKNRTFSSVEEIPILKLQGSQLTKSYCEKHKFDTPILIDKKDGLGLCVPPSNFTINDVET--------YVGSMTEIDVIDVSRQENCQMLMREWTDYYNSHNRSKIYNVISLEFSKTRLSELVKPPTIVSEMSWAHNIWPTQLPEDMTIVRPEVQKYCLMGVRDSFTDFHIDFGGTSVWYHVLK--------------------------------------------GEKVFYLIRPTPANLSLYENWLTSTNQSETFFGDQVDKCYKCRVRMGQTLFIPTGWIHAVFTPIDSLVFGGNYLHSLNIPLQ-LHAYEIEKRVNTPEKYLFPSYETINWYAARQCLELLKDLNEDSKKAPEHLVTGSKSLCQHLRSWTQRKD----------------------------YVKTIKHEVPEYIQYGKLLKELNKMVKLFETQVTKLLVCILYQIISVWLYYWEF-----------------------------------------------------------------------------------------------------------------------------------------------------------------------------------------------------------------------------------
>EOG091F0146|Crassostrea_gigas|HW10_Embletonia_pulchra|TRANSCRIPT
----SEELYCLCRTPYDENQFYIGCDRCQDWFHGYCVGMSKNEADTIEFYVCPRCQ----------------------------------------------------------------------------------------------TIRDVEE--------LVGPMREIDVIDVARQDDIKMIMREWTEYYNSPNRDKVLNVISLEFSDTRLSELVIPPSIIRQISWARTIWPEQLPEDSSLARPEVQKYCLMGVKDSFTDFHIDFGGTSVWYHILR--------------------------------------------GEKVFYFVCPTEKNLQLYEHWLSSPRQSETFFGDLVDKCYRQVVKQGQTMFIPTGWIHAVLTPIDSLV---------------------------------------------------------------------------------------------------------------------------------------------------------------------------------------------------------------------------------------------------------------------------------------------------------------------------------------------------------------------------------------------------------
>EOG091F0146|Crassostrea_gigas|JG03_Austraeolis_stearnsi|TRANSCRIPT
----SEELYCLCRTPYDENQFYIGCDRCQDWFHGYCVGISKSEADSIDIYVCPRCQ----------------------------------------------------------------------------------------------------------------------------------------------------------------------------------------------------------------DFHIDFGGTSVWYHILR--------------------------------------------GEKVFYFIRPTEKNLTLYEHWLSSAKQSETFFGDLVDDCYRQVVR--------------------------------------------------------------------------------------------------------------------------------------------------------------------------------------------------------------------------------------------------------------------------------------------------------------------------------------------------------------------------------------------------------------------------------
>EOG091F0146|Crassostrea_gigas|NC02_Bathydoris_clavigera|TRANSCRIPT
----SEELYCLCRTPYDENQFYIGCDRCQDWFHGYCVGISKDEADGIEVYVCPRCQ------------------------------------------------------------------------------------------------------------------------------------------------------------------------------------------------PKVQKYCLMSVADCYTDFHIDFGGTSV-------------------------------------------------------------------------------------------------------------------------------------------------------------------------------------------------------------------------------------------------------------------------------------------------------------------------------------------------------------------------------------------------------------------------------------------------------------------------------------------------------------------------------
>EOG091F0146|Crassostrea_gigas|NC03_Doris_kerguelenensis|TRANSCRIPT
----SEELYCICRTPYDENQFYVGCDRCQDWFHGDCVGLSKDEAEAIDVYICPNCQ---------------------------------------------------------------------------------------------FSIQDVEN--------HVGSMREIDVIDVARQDDYKMLMREWTEYYNSPNRQKILNVISLEFSNTKLSDLVIPPTIVRHISWARNVWPDIIPGDQALARPEVQKYCLMGVKDSFTDFH---------------------------------------------------------------------------------------------------------------------------------------------------------------------------------------------------------------------------------------------------------------------------------------------------------------------------------------------------------------------------------------------------------------------------------------------------------------------------------------------------------------------------------------
>EOG091F0146|Lottia_gigantea|JG06_Catriona_columbiana|TRANSCRIPT
-------------------------------------------------------------------------------------------------------------------------------------------------------------------------------------------------------------------------------------------------------------------------FHIDFGGTSVWYHILR--------------------------------------------GEKVFYFIRPTEQNLTLYEHWLSSPKQSETFFGDMVDECYRQVVKQGQTLFIPTGWIHAVLTPIDSLVFGGNFLHNYNIPLQ-LQCYDIEKKVKTPEKFLFPSYETMNWYAAKGILDIVKDYTEEKKSPPSYLADGAKALLTSLKGWTQRKD----------------------------YAKVGKQDAVDYIQYGKLLKELAKEVKVLD-----------------------------------------------------------------------------------------------------------------------------------------------------------------------------------------------------------------------------------------------------------
>EOG091F0146|Crassostrea_gigas|JG13_Doto_lancei|TRANSCRIPT
----NEATYCLCGKP-DDGDLMIACDICFEWFHGGCVQPTPNQAKKLTIFVC----------------------------------------------------------------------------------------------------------------------------------------------------------------------------------------------------PSCQKYCLMGVKDSFTDFHIDFGGTSVWYHILR--------------------------------------------GEKVFYFVRPTEDNLRLYEHWLSSSNQSETFFGDLVDAC--------------------------------------------------------------------------------------------------------------------------------------------------------------------------------------------------------------------------------------------------------------------------------------------------------------------------------------------------------------------------------------------------------------------------------------
>EOG091F0146|Biomphalaria_glabrata|HW19_Polycera_quadrilineata|TRANSCRIPT
-----------------------------------------------------------------------------------------------------------------------------------------------------------------------------------------------------------------------------------------------------------------------TDFHIDFGGTSVWYHILH--------------------------------------------GEKIFWLAPPTTKNIDRYMEWTLSAKQGESFLGDSLEQCQRINLKEGYTFIIPSGWIHAVF----------------------------------------------------------------------------------------------------------------------------------------------------------------------------------------------------------------------------------------------------------------------------------------------------------------------------------------------------------------------------------------------------------------
