# Supplementary material for: Transcriptomics provides a robust framework for the relationships of the major clades of cladobranch sea slugs (Mollusca, Gastropoda, Heterobranchia), but fails to resolve the position of the enigmatic genus Embletonia
Source: BMC Ecol Evol. 2021 Dec 28;21:226. doi: 10.1186/s12862-021-01944-0 (PMC8895541; doi:10.1186/s12862-021-01944-0)
Supplement: Supplementary file 6 — Additional file 6. Archive S4: Unmasked multiple sequence alignments on amino acid level including Doris kerguelenensis and Calmella cavolini prior to the removal of outliers. [file 12862_2021_1944_MOESM6_ESM.zip › Archive_S4/Alignments/EOG091F009M.aa.fasta]

>EOG091F009M|Biomphalaria_glabrata|BGLTMP003940
----------------------------------------------------------------------MTKLFQSKDPILRRLVYLGIKEMSKIAQDVIIVTSSLMKDMTGKEDQFRGPAIRALCSVTDHSMLQSIERYMKQAIVDKVPAVSSAALVSALHLGK-GSQEVIKRWVNEAQEAVNSDNVMVQFHALGLLYHIRKTDKLAVNKLVSKFSKQSLKSPYAYCLLIRIAAKLIEEEDAGSESPMFDFIESCLRHKSEMVIYEAAHAIVQLKNTTAKDLAPAVSVLQLFCSSPKPTLRFAAVRTLNKVAIKHPAAVTACNLDLENLITDVNRSIATLAITTLLKTGNESSVDRLMKQISTFMSEISDEFKIVVVQAIRSLCSKFPRKHNVLMTFLAQMLRDEGGFDYKKEIVDCIITTIEDNVEAKEAGLAHLCEFIEDCEHTVLATKILHLLGREGPRTPSPSKYIRFIYNRVILENAAVRAAAVSAIAKFGAHCDDLLNSCVVLLERCQLDTDDEVRDRATFYVNVLKQKQKALSSAYILNGLQVSVVGLERALHQYTLEPSEAPFDLKSVPLATQPIAEQKVR--DVPGEVPSSKPTQDKVAASRQDVYQEQLAQVPELANLGALFKSSS-PVEVTESETEYYVQCIKHTFNNYIVFQFDCTNTLNDQQLERVTVEMEPAEGFEVIKYIPCPLLTYNKPGTTYTLVRLPSEPTQVTGTFACVLKFLVKDCDPQTGEPDEDGYDDEYVLEDVEVSVADHVQKVMKPNFAASWEEVGPENELEDTYALSNMSTLEEAITNIIQYIGLQPCERSDKVPEGKSAHTLYLAGVFRGGHDALVRAKLAL-DTSGVTMQLTVRSTDPHVSEVLATAVA
>EOG091F009M|Lottia_gigantea|HW09_Doto_sp|TRANSCRIPT
-LKRDKKEEEDGGGNPFSNLEKSSVLQEARIFNETPINPRRCGHILTKLLYIINQGETIGTTEATEAFFAMTKLFQSKDPIIRRLVYLGIKEMSKIAQDVIIVTSSLMKDMTGKEDQFRGPAIRALCSITDGTMLQSIERYMKQAIVDKVPGVSSAALASALHLGRAGSHEIVKRWVNEAQEAVNSDNVMVQFHALGLLYNIRKSDKLAVNKLVSKFSKHTLKSPYAYCLLIRIAAKLIEEEDAGSDSPMFDFIESCLRHKSEIVIYEAAHAIVQLKNTTAKDLAPAVSVLQLFCSSPKPTLRFAAVRTLNKVAIKHPAAVTACNLDLENLITDVNRSIATLAITTLLKTGNESSVDRLMKQISTFMSEISDEFKIVVVQAIRSLCAKFPRKHNVLMTFLSQMLRDEGGFDYKKEIVDCIIATIEENAEAKEAGLAHLCEFIEDCEHTVLATKILHLLGKEGPRTPSPSKYIRFIYNRVILENAAVRAAAVSAIAKFGAHCEDLVDSCIVLLERCQLDTDDEVRDRATFYVNVLKQKQKPLLSSYILNGLQVSVVGLERSLHQYTLEPSDTAFDMKSVPLATQPIADQKVR--EVPGETATAKPSQDKVAATRQDVYQEQLAQVPELANLGPLFKSSS-PVEVTESETEYYIQCIKHCFSNYLVFQFDCTNTLNDQLLENVTVEMEPAEGFEVAKYIPCPSLAYNKPGTTYTLLKLPAEQTQVTGTFACTLKFLVKDCDPQTGEPDDEGYDDEYVLEDVEVSVADHVQKVMKPSFSASWDEVGPENELEDTYALSTMTSIEEAIKNIIQYMGMQPCERSDKVPDGKSSHTLYLAGVFRGGHDALVRAKLAL-DSSGVTMQLTVRSTDPNVSEVLATAVA
>EOG091F009M|Lottia_gigantea|JG13_Doto_lancei|TRANSCRIPT
-LKRDKKEEEDGGGNPFSNLEKSSVLQEARIFNETPINPRRCGHILTKLLYIINQGETIGTTEATEAFFAMTKLFQSKDPIIRRLVYLGIKEMSKIAQDVIIVTSSLMKDMTGKEDQFRGPAIRALCSITDGTMLQSIERYMKQAIVDKVPGVSSAALASALHLGRAGSHEIVKRWVNEAQEAVNSDNVMVQFHALGLLYNIRKSDKLAVNKLVSKFSKHTLKSPYAYCLLIRIAAKLIEEEDAGSDSPMFDFIESCLRHKSEIVIYEAAHAIVQLKNTTAKDLAPAVSVLQLFCSSPKPTLRFAAVRTLNKVAIKHPAAVTACNLDLENLITDVNRSIATLAITTLLKTGNESSVDRLMKQISTFMSEISDEFKIVVVQAIRSLCAKFPRKHNVLMTFLSQMLRDEGGFDYKREIVDCIIATIEENAEAKEAGLAHLCEFIEDCEHTVLATKILHLLGKEGPRTPSPSKYIRFIYNRVILENAAVRAAAVSAIAKFGAHCEDLVDSCIVLLERCQLDTDDEVRDRATFYVNVLKQKQKALLSSYILNGLQVSVVGLERSLHQYTLEPSETAFDMKSVPLATQPIAEQKVR--EVPGETATAKPSQDKVAATRQDVYQEQLAQVPELANLGPLFKSSS-PVEVTESETEYYIQCIKHCFSNYLVFQFDCTNTLNDQLLENVTVEMEPAEGFEVAKYIPCPSLAYNKPGTTYTLLKLPAEQTQVTGTFACTLKFLVKDCDPQTGEPDDEGYDDEYVLEDVEVSVADHVQKVMKPSFSASWDEVGPENELEDTYALSTMTSIEEAIKNIIQYMGMQPCERSDKVPEGKSSHTLYLAGVFRGGHDALVRAKLAL-DSSGVTMQLTVRSTDPNVSEVLATAV-
>EOG091F009M|Lottia_gigantea|JG22_Lomanotus_vermiformis|TRANSCRIPT
-LKRDKKEEEESGSNPFNNLEKSAVLQETRLFNDTPINPRKCGHILTKLLYVINQGETIGTTEATEAFFAMTKLFQSKDPIIRRLVYLGIKEMSKIAQDVIIVTSSLMKDMTGKEDQFRGPAIRALCSITDGTMLQSIERYMKQAIVDKVPGVSSAALASALHLGKAGSHEIIKRWVNEAQEAVNSDNIMVQFHALGLLYHIRKSDKLAVNKLVSKFSKHTLKSPYAYCLLIRIAAKLIEEEDVGSESPMFDFIESCLRQKSEMVIYEAAHAIVQLKNTTAKDLAPAVSVLQLFCSSPRPTLRFAAVRTLNKVAIKHPAAVTACNLDLENLITDVNRSIATLAITTLLKTGNESSVDRLMKQISTFMSEISDEFKIVVVQAIRSLCAKFPRKHNVLMTFLAQMLRDEGGFDYKKEIVDCIIATIEENAEAKEAGLAHLCEFIEDCEHTVLATKILHLLGKEGPRTPTPSKYIRFIYNRVILENAAVRAAAVSAIAKFGAHCEDLVHSCIVLLERCQLDSDDEVRDRATFYVNVLKQKQKALNSAFILNGLQVSVVGLERSLHQYTLEPSETPFDMKTVPLATQPIVDQKVR--EVPGETAALKPSQDKVAATRQDVYQEQLSQVPELANLGPLFKSSS-PVEVTESETEYYIQCVKHTFTNYLVFQFDCTNTLNDQLLENVTVDMEPAEGFEVVKYIPCASLPYNKPGTTYTLLKLPAEPTQVTGTFACVLKFLVKDCDPQTGEPDDEGYDDEYVLEDVEVTVADHVQKVLKPSFSASWDEVGPENELEDTYSLSTMTSIEEAIKNIIQYMGLQPCERSDKVPEGKSSHTLYLAGVFRGGHDALVRAKLAL-DSSGVTMQLTVRSTDPNVSEVLATAVA
>EOG091F009M|Biomphalaria_glabrata|JG05_Bornella_anguilla|TRANSCRIPT
------------------------------------------------------------------------------------LVYLGIKEMSKIAQDVIIVTSSLMKDMTGKEDQFRGPAIRALCSITDGTMLQSIERYMKQAIVDKVPGVSSAALTSALHLGKAGSHEIIKRWVNEAQEAVNSDNVMVQFHALGLLYNIRKSDKLAVNKLVSKFSKHTLKSPYAYCLLIRIAAKLIEEENAGSDSPMFDFIENCLRHKSEMVIYEAAHAIVQLKNTTAKDLAPAVSVLQLFCSSSKPTLRFAAVRTLNKVAIKHPAAVTACNLDLENLITDVNRSIATLAITTLLKTGNESSVDRLMKQISTFMSEISDEFKIVVVQAIRSLCAKFPRKHNVLMTFLSQMLRDEGGFDYKREIVDCIIATIEENPEAKEAGLAHLCEFIEDCEHTVLATKILHLLGKEGPRTPSPSKYIRFIYNRVILENAAVRAAAVSAIAKFGAHCEDLVDSCIVLLERCQLDTDDEVRDRATFYVNVLKQKQKALNSAFILNGLQVSVVGLERSLHQYTLEPSETSFDMKSVPLATQPIVDQKVR--EVPGDTAAVKPSQDKVAATRQDVYQEQLAQVPELANLGPLFKSSS-PVEVTESETEYYIQCIKHSFTNYLVFQFDCTNTLNDQLLENVTVEMEPAEGFEVIKYIPCQSLPYNKPGTTYTLLKLPGEPTQVTGTFACTLKFVVKDCDPQTGEPDDEGYDDEYVLEDVEVTVADHVQKVMKPSFSASWDEVGPENELEDTYALSTMTSIEEAIKNIIQYMGLQPCERSDKVPEGKSSHTLYLAGVFRGGHDALVRAKLAL-DSSGVTMQLTVRSTDPNVSEVLATAV-
>EOG091F009M|Lottia_gigantea|JG08_Dendronotus_venustus|TRANSCRIPT
-LKRDKKEEEEGGNNPFNNLEKSAVLQETRIFNETPINPRKCGHILTKLLYVINQGETIGTTEATEAFFAMTKLFQSKDLIIRRLVYLGIKEMSKIANDVIIVTSSLMKDMTGKEDQFRGPAIRALCSITDGSMLQSIERYMKQAIVDKVPGVSSAALTSALHLGKSGSHEIIKRWVNEAQEAVNSDNVMVQFHALGLLYNIRKSDKLAVNKLVSKFSKHTLKSPYAYCLLIRIAAKLIEEENAGSDSPMFDFIESCLRHKSEMVIYEAAHAIVQLKNTTAKDLAPAVSVLQLFCSSPKPTLRFAAVRTLNKVAIKHPAAVTACNLDLENLITDVNRSIATLAITTLLKTGNESSVDRLMKQISTFMSEISDEFKIVVVQAIRSLCAKFPRKHNVLMTFLAQMLRDEGGFDYKREIVDCIIATIEENPEAKEAGLAHLCEFIEDCEHTVLATKILHLLGKEGPRTPSPSKYIRFIYNRVILENAAVRAAAVSAIAKFGAHCEDLVNSCIVLLERCQLDTDDEVRDRATFYVNVLKEKQKPLNSAFILNGLQVSVVGLERSLHQYTLEPTETPFDMKSVPLATHPIVDQKVR--EVPGDVSSSKPSQDKVAATRQDVYQEQLAQVPELANIGPLFKSST-PVEVTESETEYYIQCIKHSFSNYLVFQFDCTNTLNDQLLENVTVDMEPAEGFEVIKCIPCPSLAYNKPGTTYTLLKLPAEPTQVTGTFACTLKFLVKDCDPQTGEPDDEGYDDEYVLEDVEVTVADHVQKVMKPSFSASWDEVGPENELEDTYALSTMTSIEEAIKNIIQYMGLQPCERSDKVPDGKSSHTLYLAGVFRGGHDALVRAKLAL-DSTGVTMQLTVRSTDPNVSEVLATAV-
>EOG091F009M|Lottia_gigantea|NC08_Tritonia_hamnerorum|TRANSCRIPT
-LKRDKKEEEEGGANPFYNLEKSAVLQEARIFNETPINPRKCGHILTKLLYVINQGETIGTTEATEAFFAMTKLFQSKDPIIRRLVYLGIKEMSKIAQDVIIVTSSLMKDMTGKEDQFRGPAIRALSSITDGTMLQSIERYMKQAIVDKVAGVSSAALVSALHLGKSGSYEIIKRWVNEAQEAVNSDNVMVQFHALGLLYHIRKSDKLAVNKLVSKFSKHTLKSPYAYCLLIRIAAKLIEEEDAGSDSPMFDFIESCLRHKSEMVIYEAAHAIVQLKNTTAKDLAPAVSVLQLFCSSPKPTLRFAAVRTLNKVAIKHPAAVTACNLDLENLITDVNRSIATLAITTLLKTGNESSVDRLMKQISTFMSEISDEFKIVVVQAIRSLCAKFPRKHNVLMTFLAQMLRDEGGFDYKREIVECIIATIEENPEAKEAGLAHLCEFIEDCEHTVLATKILHLLGKEGPRTPTPSKYIRFIYNRVILENAAVRAAAVSAIAKFGAHCEDLVNSCVVLLERCQLDTDDEVRDRATFYVNILKQKQKALNSAFILNGLQVSVVGLERSLHQYTLEPSDAPFDMKSVPLATQPIVDQKVR--EVPGDAAAPKPSQDKVAATRQDVYQEQLAQIPELSNLGPLFKSSS-PVEVTESETEYYIQCVKHSFSNYIVFQFDCTNTLNDQLLENVTVDMEPADGFEVVKFLPCQSLPYNKPGTTYTLVKLPAEPTQVTGTFACTLKFLVKDCDPQTGEPDDEGYDDEYVLEDVEVTVSDHVQKVMKPSFSASWDEVGPENELEDTYALSTMTSIEEAIKNIIQYMGLQPCERSDKVPEGKSSHTLYLAGVFRGGHDALVRAKLAL-DSSGVTMQLTVRSTDPNVSEVLATAV-
>EOG091F009M|Lottia_gigantea|JG28_Scyllaea_fulva|TRANSCRIPT
-LKRDKKEEEEGGSNPFNNLEKSAVLQEARIFNETPINPRKCGHILTKLLYVINQGETIGTTEATEAFFAMTKLFQSKDPIIRRLVYLGIKEMSKIAQDVIIVTSSLMKDMTGKEDQFRGPAIRALCSITDGTMLQSIERYMKQAIVDKVPGVSSAALTSALHLGKAGSHEIIKRWVNEAQEAVNSDNVMVQFHALGLLYNIRKADKLAVNKLVSKFSKHTLKSPYAYCLLIRIAAKLIEEENAGSDSPMFDFIESCLRHKSEMVIYEAAHAIVQLKNTTAKDLAPAVSVLQLFCSSPKPTLRFAAVRTLNKVAIKHPAAVTACNLDLENLITDVNRSIATLAITTLLKTGNESSVDRLMKQISTFMSEISDEFKIVVVQAIRSLCAKFPRKHNVLMTFLAQMLRDEGGFDYKKEIVDCIIVTIEENPEAKEAGLAHLCEFIEDCEHTVLATKILHLLGKEGPRTPSPSKYIRFIYNRVILENAAVRAAAVSAIAKFGAHCEDLVSSCIVLLERCQLDTDDEVRDRATFYVNILKQNQKALNSAFILNGLQVSVVGLERSLHQYTLEPSDSPFDMKSVPLATQPIVEQKVR--EVPGETATTKPSQDKVAATRQDVYQEQLAQVPELANLGPLFKSST-PVEVTESETEYYIQCIKHSFANYLVFQFDCTNTLNDQLLENVIVDMEPAEGFEVIKYIPCPSLPYNKPGTTYTLLKLPAEPTQVTGTFACTLKFLVKDCDPQTGEPDDEGYDDEYVLEDVEVTVSDHVQKVMKPSFSASWDEVGPENELEDTYALSTMTSIEEAIKNIIQYMGLQPCERSDKVPEGKSSHTLYLAGVFRGGHDALVRAKLAL-DSSGVTMQLTVRSTDPNVSEVLATAVA
>EOG091F009M|Lottia_gigantea|JG23_Melibe_leonina|TRANSCRIPT
-LKRDKKEEEDGGNNPFTNLEKSAVLQEARTFNETPINPRKCGHILTKLLYVINQGETIGTTEATEAFFAMTKLFQSKDPIIRRLVYLGIKEMSKIAQDVIIVTSSLMKDMTGKEDQFRGPAIRALCSITDGSMLQSIERYMKQAIVDKVPGVSSAALTSALHLGKAGSHEIIKRWVNEAQEAVNSDNVMVQFHALGLLYNIRKSDKLAVNKLVSKFSKHTLKSPYAYCLLIRIAAKLIEEENAGSDSPMFDFIESCLRHKSEMVIYEAAHAIVQLKNTTAKDLAPAVSVLQLFCSSPKPTLRFAAVRTLNKVAIKHPAAVTACNLDLENLITDVNRSIATLAITTLLKTGNESSVDRLMKQISTFMSEISDEFKIVVVQAIRSLCAKFPRKHNVLMTFLAQMLRDEGGFDYKREIVDCIISTIEENPEAKEAGLAHLCEFIEDCEHTVLATKILHLLGKEGPRTPSPSKYIRFIYNRVILENAAVRAAAVSAIAKFGAHCEDLVHSCIVLLERCQLDTDDEVRDRATFYVNVLKQKQKALNSAFILNGLQVSVVGLERSLHQYTLEPAETPFDMKSVPLATQPIAEQKVR--EVPGESVSAKPSQDKVAATRQDVYQEQLAQVPELANLGPLFKSST-AVEVTESETEYYIQCVKHSFTNYLVFQFDCTNTLNDQLLENVTVEMEPAEGFEVIKHIPCPSLPYNKPGTTYTLLKLPAEPTQVTGTFACTLKFLVKDCDPQTGEPDDEGYDDEYVLEDVEVTVADHVQKVMKPSFSASWEEIGPENELEDTYALSTMSSIEEAIKNIIQYMGLQPCERSDKVAEGKSSHTLYLAGVFRGGHDALVRAKLAL-DSSGVTMQLTVRSTDPNVSEVLATAV-
>EOG091F009M|Lottia_gigantea|HW21_Tritonia_manicata|TRANSCRIPT
-LKRDKKEEEDGGANPFYNLEKSAVLQETRIFNETPINPRKCGHILTKLLYVINQGEIIGTTEATEAFFAMTKLFQSKDPIIRRLVYLGIKEMSKIAQDVIIVTSSLMKDMTGKEDQFRGPAIRALSSITDGTMLQSIERYMKQAIVDKVAGVSSAALVSALHLGKSGSYEIIKRWVNEAQEAVNSDNVMVQFHALGLLYHIRKSDKLAVNKLVSKFSKHTLKSPYAYCLLIRIAAKLIEEEDAGSDSPMFDFIESCLRHKSEMVIYEASHAIVQLKNTTAKDLAPAVSVLQLFCSSPKPTLRFAAVRTLNKVAIKHPAAVTACNLDLENLITDVNRSIATLAITTLLKTGNESSVDRLMKQISTFMSEISDEFKIVVVQAIRSLCAKFPRKHNVLMTFLAQMLRDEGGFDYKKEIVECIISTIEENPEAKEAGLAHLCEFIEDCEHTVLATKILHLLGKEGPRTPTPSKYIRFIYNRVILENAAVRAAAVTAIAKFGAHCEDLVHSCIVLLERCQLDSDDEVRDRATFYVNILKQKQKALNSAFILNGLQVSVVGLERSLHQYTLEPSETAFDMKSVPLATQPIVDQKVR--EVPGDAAAPKPSQDKVAATRQDVYQEQLAQIPELSNLGPLFKSSS-PVEVTESETEYYIQCVKHSFSNYFVFQFDCTNTLNDQLLENVTVDMEPADGFEVVKFIPCQSLPYNKPGTTYTLVKLPAEPTQVTGTFACTLKFLVKDCDPQTGEPDDEGYDDEYVLEDVEVTVADHVQKVMKPSFSASWDEVGPENELEDTYALSTMTSLEEAIKNIIQYMGLQPCERSDKVPEGKSAHTLYLAGVFRGGHDALVRAKLAL-DSSGVTMQLTVRSTDPNVSEVLATAVA
>EOG091F009M|Biomphalaria_glabrata|JG30_Tritonia_festiva|TRANSCRIPT
----------------------------------------------------------------------MTKLFQSKDPIIRRLVYLGIKDMSKIAQDVIIVTSSLMKDMTGKEDQFRGPAIRALSSITDGTMLQSIERYMKQAIVDKVPGVSSAALVSALHLGKAGSHEIIKRWVNEAQEAVNSDNVMVQFHALGLLYHIRKADKLAVNKLVSKFSKHTLKSPYAYCLLIRIAAKLIEEEDAGSDSPMFDFIESCLRHKSEMVIYEAAHAIVQLKNTTAKDLAPAVSVLQLFCSSPKPTLRFAAVRTLNKVAIKHPAAVTACNLDLENLITDVNRSIATLAITTLLKTGNESSVDRLMKQISTFMSEISDEFKIVVVQAIRSLCAKFPRKHNVLMTFLAQM--DEGGFDYKKEIVECIISTIEENPEAKEAGLAHLCEFIEDCEHTVLATKILHLLGKEGPRTPTPSKYIRFIYNRVILENAAVRAAAVSAIAKFGAHCEDLVHSCVVLLERCQLDTDDEVRDRATFYVNILKQKQKALNSAFILNGLQVSVVGLERSLHQYTLEPSDTPFDMKSVPLATQPIVDQKVR--EVPGDAAAPKPSQDKVAATRQDVYQEQLAQVPDLSNLGSLFKSSS-PVEVTESETEYYIQCVKHSFSNYFVFQFDCTNTLNDQLLENVTVDMEPADGFEVAKFIPCLSLPFNKPGTTYTLVKLPAEPTQVTGTFACTLKFLVKDCDPQTGEPDDEGYEDEYVLEDVEVTVADHVQKVMKPSFSASWDEVGPENELEDTYALSTMTSIEEAIKNIIQYMGLQPCERSDKVPEGKSAHTLYLAGVFRGGHDALVRAKLAL-DSSGVTMQLTVRSTDPNVSEVLATAV-
>EOG091F009M|Lottia_gigantea|NC07_Tritonia_diomedea|TRANSCRIPT
-LKRDKKEEEEGGANPFYNLEKSAVLQEARTFNETPINPRKCGHILTKLLYIINQGETIGTTEATEAFFAMTKLFQSKDPIIRRLVYLGIKDMSKIAQDVIIVTSSLMKDMTGKEDQFRGPAIRALSSITDGTMLQSIERYMKQAIVDKVPGVSSAALVSALHLGKAGSHEIIKRWVNEAQEAVNSDNVMVQFHALGLLYHIRKADKLAVNKLVSKFSKHTLKSPYAYCLLIRIAAKLIEEEDAGSDSPMFDFIESCLRHKSEMVIYEAAHAIVQLKNTTAKDLAPAVSVLQLFCSSPKPTLRFAAVRTLNKVAIKHPAAVTACNLDLENLITDVNRSIATLAITTLLKTGNESSVDRLMKQISTFMSEISDEFKIVVVQAIRSLCAKFPRKHNVLMTFLAQMLRDEGGFDYKKEIVECIISTIEENPEAKEAGLAHLCEFIEDCEHTVLATKILHLLGKEGPRTPTPSKYIRFIYNRVILENAAVRAAAVSAIAKFGAHCEDLVHSCIVLLERCQLDTDDEVRDRATFYVNILKQKQKALNSAFILNGLQVSVVGLERSLHQYTLEPSDTPFDMKSVPLATQPIVDQKVR--EVPGDAAAPKPSQDKVAATRQDVYQEQLAQVPDLSNLGSLFKSSS-PVEVTESETEYYIQCVKHSFSNYFVFQFDCTNTLNDQLLENVTVDMEPADGFEVAKFIPCLSLPFNKPGTTYTLVKLPAEPTQVTGTFACTLKFLVKDCDPQTGEPDDEGYEDEYVLEDVEVTVADHVQKVMKPSFSASWDEVGPENELEDTYALSTMTSIEEAIKNIIQYMGLQPCERSDKVPEGKSAHTLYLAGVFRGGHDALVRAKLAL-DSSGVTMQLTVRSTDPNVSEVLATAV-
>EOG091F009M|Lottia_gigantea|HW10_Embletonia_pulchra|TRANSCRIPT
-LKRDKKEEEDGGGNPFSNLEKSAVLQETRTFNETPINPRKCGHILTKLLYVINQGETIGTTEATEAFFAMTKLFQSKDPIIRRLVYLGIKEMSKIAQDVIIVTSSLMKDMTGKEDQFRGPAIRALSSITDGSMLQSIERYMKQAIVDKVPGVSSAALVSALHLGKAGSHEIIKRWVNEAQEAVNSDNVMVQFHALGLLYHIRKSDKLAVNKLVSKFSKHTLKSPYAYCLLIRVAAKLIEEENAGSESPMFDFVESCLRHKSEMVIYEAAHAIVQLKNTTAKDLAPAVSVLQLFCSSPKPTLRFAAVRTLNKVAIKHPAAVTACNLDLENLITDVNRSIATLAITTLLKTGNESSVDRLMKQISTFMSEISDEFKIVVVQAIRSLCAKFPRKHNVLMTFLAQMLRDEGGFDYKREIVDCIISTIEENPDAKEAGLAHLCEFIEDCEHTVLATKILHLLGKEGPRTPTPSKYIRFIYNRVILENAAVRAAAVSAIAKFGAHCEDLVHSCVVLLERCQLDTDDEVRDRATFYVNILKQKQKPLNSAFILNGLQVSVVGLERSLHQYTLEPSETAFDMKSVPLATQPIVDQKVR--EVPGDTAVAKPSQDKVAATRQDVYQEQLAQVPELSNLGPLFKSSS-PVEVTESETEYYIQCIKHSFTNYLVFQFDCTNTLNDQLLENVSVDMEPAEGFEVSKFIPCPSLPYNKPGTAYTLVKLPAEPTQVAGTFACTLKFVVKDCDPQTGEPDDEGYNDEYVLEDVEVTVADHVQKVIKPSFSASWDEVGPENELEDTYALSTMTSIEEAIKNIIQYMGMQPCERSDKVPEGKSSHTLYLAGVFRGGHDALVRAKLAL-DSSGVTMQLTVRSTDPNVSEVLATAV-
>EOG091F009M|Lottia_gigantea|HW14_Flabellina_affinis|TRANSCRIPT
-LKRDKKEEEEGGSNPFNNLEKSAVLQETRTFNETPINARKCGHILTKLLYVINQGETIGTTEATEAFFAMTKLFQSKDPIIRRLVYLGIKEMSKIAQDVIIVTSSLMKDMTGKEDQFRGPAIRALSSITDGSMLQSIERYMKQAIVDKVPGVSSAALVSALHLGRLGSHEIIKRWMNEAQEAVNSDNVMVQFHALGLLYHIRKSDKLAVNKLVSKFSKHTLKSPYAYCLLIRIAAKLIEEENSGSDSPMFDFIESCLRHKSEMVIYEAAHAIVQLKNTTAKDLAPAVSVLQLFCSSPKPTLRFAAVRTLNKVAIKHPAAVTACNLDLENLITDVNRSIATLAITTLLKTGNESSVDRLMKQISTFMSEISDEFKIVVVQAIRSLCAKFPRKHNVLMTFLAQMLRDEGGFDYKREIVDCIISTIEENPEAKEAGLAHLCEFIEDCEHTVLATKILHLLGKEGPRTPTPSKYIRFIYNRVILENAAVRAAAVSAIAKFGAHCEDLVASCIVLLERCQLDTDDEVRDRATFYVNILKQKQKALNSAFILNGLQVSVVGLERSLHQYTLEPSETAFDMKSVPLATQPITEQKVR--EVPGDTAVAKPSQDKVAATRQDVYQEQLAQVPELSNLGPLFKSSA-PVEVTESETEYYIQCVKHSFTNYIVFQFDCTNTLNDQLLENVTVDMEPAEGFEVVKFIPCASLPYNKPGTTYTMVKMPAEQTQVAGTFTCTLKFIVKDCDPQTGEPDDEGYDDEYVLEDVEVTVADHVQKVIKPSFSAAWDEVGPENELEDTYALSTMNTIEEAIKNIIQYMGMQPCERSDKVAEGKSSHTLYLAGVFRGGHDALVRAKMAI-DSSGVTMQLTVRSTDPNVSEVLATAV-
>EOG091F009M|Lottia_gigantea|HW02_Berghia_verrucicornis|TRANSCRIPT
-LKRDKKEEEEGGGNPFNNLEKSAVLQEARTFNETPINPRKCGHILTKLLYVINQGEVIGTTEATEAFFAMTKLFQSKDPIIRRLVYLGIKEMSKIAQDVIIVTSSLMKDMTGKEDQFRGPAIRALSSITDGSMLQSIERYMKQAIVDKVPGVSSAALVSALHLGKSGSHEIVKRWMNEAQEAVNSDNVMVQFHALGLLYHIRKSDKLAVNKLVSKFSKHTLKSPYAYCLLIRIASKLIEEENSGSDSPMFDFIESCLRHKSEMVIYEAAHAIVQLKNTTAKDLAPAVSVLQLFCSSPRPTLRFAAVRTLNKVAIKHPAAVTACNLDLENLITDVNRSIATLAITTLLKTGNESSVDRLMKQISTFMSEISDEFKIVVVQAIKSLCAKFPRKHNVLMTFLAQMLRDEGGFDYKKEIVDCIISTIEENPEAKEAGLAHLCEFIEDCEHTVLATKILHLLGKEGPRTPTPSKYIRFIYNRVILENAAVRAAAVSAIAKFGAHCEDLVNSCIVLLERCQLDSDDEVRDRATFYVNILKQKQKALNSAFILNGLQVSVVGLERSLHQYTLEPSESPFDMKSVPLATQPITEQKVR--EVPGETAAVKPSQDKVAATRQDVYQEQLAQVPELSNLGPLFKSSS-PVEVTESETEYYIQCVKHSFTNYIVFQFDCTNTLNDQLLENVTVEMEPADGFEVVKYIPCPSLPYNKPGTSYTMVKMPAEPTQVAGTFACTLKFLVKDCDPQTGEPDDEGYDDEYVLEDVEVTVADHVQKVIKPSFSASWEEVGPENELEDTYALSTMNSIEEAIKNIIQYMGMQPCERSDKVPEGKSSHTLYLAGVFRGGHDALVRAKLAV-DSSGVTMQLTVRSTDPNVSEVLATAV-
>EOG091F009M|Lottia_gigantea|JG04_Berghia_stephanieae|TRANSCRIPT
-LKRDKKEEEEGGGNPFNNLEKSSVLQEARTFNETPINPRKCGHILTKLLYVINQGEVIGTTEATEAFFAMTKLFQSKDPIIRRLVYLGIKEMSKIAQDVIIVTSSLMKDMTGKEDQFRGPAIRALSSITDGSMLQSIERYMKQAIVDKVPGVSSAALVSALHLGKSGSHEIVKRWMNEAQEAVNSDNVMVQFHALGLLYHIRKSDKLAVNKLVSKFSKHTLKSPYAYCLLIRIASKLIEEENSGSDSPMFDFIESCLRHKSEMVIYEAAHAIVQLKNTTAKDLAPAVSVLQLFCSSPRPTLRFAAVRTLNKVAIKHPAAVTACNLDLENLITDVNRSIATLAITTLLKTGNESSVDRLMKQISTFMSEISDEFKIVVVQAIKSLCAKFPRKHNVLMTFLAQMLRDEGGFDYKREIVDCIISTIEENPEAKEAGLAHLCEFIEDCEHTVLATKILHLLGKEGPRTPTPSKYIRFIYNRVILENAAVRAAAVSAIAKFGAHCEDLVNSCIVLLERCQLDSDDEVRDRATFYVNILKHKQKALNSAFILNGLQVSVVGLERSLHQYTLEPSETAFDMKSVPLATQPITEQKVR--EVPGETAAVKPSQDKVAATRQDVYQEQLAQVPELSNLGPLFKSSA-PVEVTESETEYYIQCVKHSFTNYIVFQFDCTNTLNDQLLENVTVEMEPADGFEVVKYIPCPSLPYNKPGTSYTMVKMPAEPTQVAGTFTCTLKFLVKDCDPQTGEPDDEGYDDEYVLEDVEVTVADHVQKVIKPSFSASWEEVGPENELEDTYALSTMNSIEEAIKNIIQYMGMQPCERSDKVPEGKSSHTLYLAGVFRGGHDALVRAKLAV-DSSGVTMQLTVRSTDPNVSEVLATAV-
>EOG091F009M|Lottia_gigantea|HW20_Spurilla_neapolitana|TRANSCRIPT
-LKRDKKEEEDGGGNPFNNLEKSSVLQETRLFNETPINPRKCGHILTKLLYVINQGEVIGTTEATEAFFAMTKLFQSKDPIIRRLVYLGIKEMSKIAQDVIIVTSSLMKDMTGKEDQFRGPAIRALSSITDGSMLQSIERYMKQAIVDKVPGVSSAALVSALHLGKSGSHEIIKRWMNEAQEAVNSDNVMVQFHALGLLYHIRKSDKLAVNKLVSKFSKHSLKSPYAYCLLIRIASKLIEEEDSGSDSPMFDFIESCLRHKSEMVIYEAAHAIVQLKNTTAKDLAPAVSVLQLFCSSPRPTLRFAAVRTLNKVAIKHPAAVTACNLDLENLITDVNRSIATLAITTLLKTGNESSVDRLMKQISTFMSEISDEFKIVVVQAIKSLCAKFPRKHNVLMTFLAQMLRDEGGFDYKKEIVDCIISTIEDNPEAKEAGLAHLCEFIEDCEHTVLATKILHLLGKEGPRTPTPSKYIRFIYNRVILENAAVRAAAVSAIAKFGAHCEDLVNSCIVLLERCQLDTDDEVRDRATFYVNILKQKQKALNSAFILNGLQVSVVGLERSLHQYTLEPSDAPFDMKSVPLATQPITEQKGR--EVPGETAAVKPSQDKVAATRQDVYQEQLAQVPELSNLGPLFKSSS-PVEVTESETEYYIQCVKHSFTNYIVFQFDCTNTLNDQLLENVTVDIEPADGFEVVKYIPCPSLPYNKPGTTYTMVKMPAEPTQVSGTFACTLKFIVKDCDPQTGEPDDEGYDDEYVLEDVEVTVADHVQKVIKPSFSASWEEVGPENELEDTYALSTMTSIEEAIKNIIQYMGMQPCERSDKVPEGKSAHTLYLAGVFRGGHDALVRAKLAL-DSSGVTMQLTVRSTDPNVSEVLATAV-
>EOG091F009M|Lottia_gigantea|JG29_Spurilla_braziliana|TRANSCRIPT
-LKRDKKEEEDGGGNPFNNLEKSSVLQETRIFNETPINPRKCGHILTKLLYVINQGEVIGTTEATEAFFAMTKLFQSKDPIIRRLVYLGIKEMSKIAQDVIIVTSSLMKDMTGKEDQFRGPAIRALSSITDGSMLQSIERYMKQAIVDKVPGVSSAALVSALHLGKSGSHEIIKRWLNEAQEAVNSDNVMVQFHALGLLYHIRKSDKLAVNKLVSKFSKHSLKSPYAYCLLIRIASKLIEEEDSGSDSPMFDFIESCLRHKSEMVIYEAAHAIVQLKNTTAKDLAPAVSVLQLFCSSPRPTLRFAAVRTLNKVAIKHPAAVTACNLDLENLITDVNRSIATLAITTLLKTGNESSVDRLMKQISTFMSEISDEFKIVVVQAIKSLCAKFPRKHNVLMTFLAQMLRDEGGFDYKKEIVDCIISTIEDNPEAKEAGLAHLCEFIEDCEHTVLATKILHLLGKEGPRTPTPSKYIRFIYNRVILENAAVRAAAVSAIAKFGAHCEDLVNSCIVLLERCQLDTDDEVRDRATFYVNVLKQKQKALNSAFILNGLQVSVVGLERSLHQYTLEPSDAPFDMKSVPLATQPISEQKVR--EVPGETAAVKPSQDKVAATRQDVYQEQLAQVPELSNLGPLFKSSS-PVEVTESETEYYIQCVKHSFTNYIVFQFDCTNTLNDQLLENVTVDMEPADGFEVVKYIPCPSLPYNKPGTTYTMVKMPAEPTQVSGTFACTLKFIVKDCDPQTGEPDDEGYDDEYVLEDVEVTVADHVQKVIKPSFSASWEEVGPENELEDTYALSTMSSIEEAIKNIIQYMGMQPCERSDKVPEGKSSHTLYLAGVFRGGHDALVRAKLAL-DSSGVTMQLTVRSTDPNVSEVLATAV-
>EOG091F009M|Lottia_gigantea|JG01_Aeolidiella_alba|TRANSCRIPT
-LKRDKKEEEDGGGNPFNNLEKSAVLQETRTFNESPINPRKCGHILTKLLYVINQGEVIGTTEATEAFFAMTKLFQSKDPIIRRLVYLGIKEMSKIAQDVIIVTSSLMKDMTGKEDQFRGPAIRALSSITDGSMLQSIERYMKQAIVDKVPGVSSAALVSALHLGKSGSHEIVKRWINEAQEAVNSDNVMVQFHALGLLYHIRKSDKLAVNKLVSKFSKHTLKSPYAYCLLIRIAAKLIEEEDSGSDSPMFDFIESCLRHKSEMVIYEAAHAIVQLKNTTAKDLAPAVSVLQLFCSSPKPTLRFAAVRTLNKVAIKHPAAVTACNLDLENLITDVNRSIATLAITTLLKTGNESSVDRLMKQISTFMSEISDEFKIVVVQAIKSLCAKFPRKHNVLMTFLAQMLRDEGGFDYKKEIVDCIISTIEENPEAKEAGLAHLCEFIEDCEHTVLATKILHLLGKEGPRTPTPSKYIRFIYNRVILENAAVRAAAVSAIAKFGAHCEDLVHSCIVLLERCQLDSDDEVRDRATFYVNILKQKQKALNSAFILNGLQVSVVGLERSLHQYTLEPSDAPFDMKSVPLATQPITEQKVR--EVPGETAAAKPSQDKVAATRQDVYQEQLAQVPELSNLGPLFKSSS-PVEVTESETEYYIQCVKHSFTNYIVFQFDCTNTLNDQLLENVTVDMEPADGFEVVKYIPCPSLPYNKPGTTYTMVKMPAEPTQVSGTFTCTLKFVVKDCDPQTGEPDDEGYDDEYVLEDVEVTVSDHVQKVIKPSFSASWDEVGPENELEDTYALSTMNSIEEAIKNIIQYMGMQPCERSDKVPEGKSSHTLYLAGVFRGGHDALVRAKLAL-DSSGVTMQLTVRSTDPNVSEVLATAV-
>EOG091F009M|Lottia_gigantea|HW06_Cratena_peregrina|TRANSCRIPT
-LKRDKKEEEDGGGNPFNNLEKSAVLQETRTFNETPINPRKCGHILTKLLYVINQGETIGTTEATEAFFAMTKLFQSKDPIIRRLVYLGIKEMSKIAQDVIIVTSSLMKDMTGKEDQFRGPAIRALSSITDGSMLQSIERYMKQAIVDKVPGVSSAALVSALHLGKSGSHEIIKRWMNEAQEAVNSDNVMVQFHALGLLYHIRKSDKLAVNKLVSKFSKHTLKSPYAYCLLIRIAAKLIEEENSGSDSPMFDFIESCLRHKSEMVIYEAAHAIVQLKNTTAKDLAPAVSVLQLFCSSPKPTLRFAAVRTLNKVAIKHPAAVTACNLDLENLITDVNRSIATLAITTLLKTGNESSVDRLMKQISTFMSEISDEFKIVVVQAIKSLCAKFPRKHNVLMTFLAQMLRDEGGFDYKKEIVDCIISTIEDNPEAKEAGLAHLCEFIEDCEHTVLATKILHLLGKEGPRTPTPSKYIRFIYNRVILENAAVRAAAVSAIAKFGAHCEDLVHSCIVLLERCQLDSDDEVRDRATFYVNILKQKQKALNSAFILNGLQVSVVGLERSLHQYTLEPSDVPFDMKSVPLATQPITEQKVR--EVPGDTAAAKPSQDKVAATRQDVYQEQLAQVPELSNLGPLFKSSS-PVEVTESETEYYIQCVKHSFTNYIVFQFDCTNTLNDQLLENVTVEMEPADGFEVSKYIPCVSLPYNKPGTTYTMVRMPAEPTQVSGTFACTLKFIVKDCDPQTGEPDDEGYDDEYVLEDVEVTVADHVQKVIKPSFSASWEEVGPENELEDTYALSTMNSIEEAIKNIIQYMGMQPCERSDKVPEGKSSHTLYLAGVFRGGHDALVRAKLAI-DSSGVTMQLTVRSTDPNVSEVLATAV-
>EOG091F009M|Lottia_gigantea|HW13_Favorinus_branchialis|TRANSCRIPT
-LKRDKKEEEDGGGNPFNNLEKSAVLQETRTFNETPINPRKCGHILTKLLYVINQGESIGTTEATEAFFAMTKLFQSKDPIIRRLVYLGIKEMSKIAQDVIIVTSSLMKDMTGKEDQFRGPAIRALSSITDGSMLQSIERYMKQAIVDKVPGVSSAALVSALHLGRSGSHEIIKRWMNEAQEAVNSDNVMVQFHALGLLYHIRKSDKLAVNKLVSKFSKHTLKSPYAYCLLIRIAAKLIEEENSGSDSPMFDFIESCLRHKSEMVIYEAAHAIVQLKNTTAKDLAPAVSVLQLFCSSPKPTLRFAAVRTLNKVAIKHPAAVTACNLDLENLITDVNRSIATLAITTLLKTGNESSVDRLMKQISTFMSEISDEFKIVVVQAIKSLCAKFPRKHNVLMTFLAQMLRDEGGFDYKKEIVDCIISTIEDNPEAKEAGLAHLCEFIEDCEHTVLATKILHLLGKEGPRTPTPSKYIRFIYNRVILENAAVRAAAVSAIAKFGAHCEDLVHSCVVLLERCQLDSDDEVRDRATFYVNILKHKQKALNSAFILNGLQVSVVGLERSLHQYTLEPSDAPFDMKSVPLATQPITEQKVR--EVPGETASTKPSQDKVAATRQDVYQEQLAQVPELSNLGPLFKSSS-PVEVTESETEYYIQCVKHSFTNYIVFQFDCTNTLNDQLLENVTVEMEPADGFEVTKYIPCPSLAYNKPGTTYTMVHMPAEPTQVSGTFACTLKFLVKDCDPQTGEPDDEGYDDEYVLEDVEVTVADHVQKVIKPSFSASWEEVGPENELEDTYALSTMSSIEEAIKNIIQYMGMQPCERSDKVPDGKSSHTLYLAGVFRGGHDALVRAKLAL----------------------------
>EOG091F009M|Lottia_gigantea|JG15_Favorinus_auritulus|TRANSCRIPT
-LKRDKKEEEDGGGNPFNNLEKSAVLQETRTFNETPINPRKCGHILTKLLYVINQGESIGTTEATEAFFAMTKLFQSKDPIIRRLVYLGIKEMSKIAQDVIIVTSSLMKDMTGKEDQFRGPAIRALSSITDGSMLQSIERYMKQAIVDKVPGVSSAALVSALHLGRSGSHEIIKRWMNEAQEAVNSDNVMVQFHALGLLYHIRKSDKLAVNKLVSKFSKHTLKSPYAYCLLIRIAAKLIEEENSGSDSPMFDFIESCLRHKSEMVIYEAAHAIVQLKNTTAKDLAPAVSVLQLFCSSPKPTLRFAAVRTLNKVAIKHPAAVTACNLDLENLITDVNRSIATLAITTLLKTGNESSVDRLMKQISTFMSEISDEFKIVVVQAIKSLCAKFPRKHNVLMTFLAQMLRDEGGFDYKKEIVDCIISTIEENPEAKEAGLAHLCEFIEDCEHTVLATKILHLLGKEGPRTPTPSKYIRFIYNRVILENAAVRAAAVSAIAKFGAHCEDLVHSCIVLLERCQLDSDDEVRDRATFYVNILKHKQKALNSAFILNGLQVSVVGLERSLHQYTLEPSDAPFDMKSVPLATQPITEQKVR--EVPGETASTKPSQDKVAATRQDVYQEQLAQVPELSNLGPLFKSSS-PVEVTESETEYYIQCVKHSFTNYIVFQFDCTNTLNDQLLENVTVEMEPADGFEVTKYIPCPSLAYNKPGTTYTMVHMPAEPTQVSGTFACTLKFLVKDCDPQTGEPDDEGYDDEYVLEDVEVTVSDHVQKVIKPSFSASWEEVGPENELEDTYALSTMSSIEEAIKNIIQYMGMQPCERSDKVPEGKSSHTLYLAGVFRGGHDALVRAKLAL-DSSGVTMQLTVRSTDPNVSEVLATAV-
>EOG091F009M|Lottia_gigantea|JG25_Palisa_papillata|TRANSCRIPT
-LKRDKKEEEEGGGNPFNNLEKSAVLQETRTFNETPINPRKCGHILTKLLYVINQGETIGTTEATEAFFAMTKLFQSKDPIIRRLVYLGIKEMSKIAQDVIIVTSSLMKDMTGKEDQFRGPAIRALSSITDGSMLQSIERYMKQAIVDKVPGVSSAALVSALHLGRSGSQEIIKRWMNEAQEAVNSDNVMVQFHALGLLYHIRKSDKLAVNKLVSKFSKHTLKSPYAYCLLIRIAAKLIEEEDSGSDSPMFDFIESCLRHKSEMVIYEAAHAIVQLKNTTAKDLAPAVSVLQLFCSSPKPTLRFAAVRTLNKVAIKHPAAVTACNLDLENLITDVNRSIATLAITTLLKTGNESSVDRLMKQISTFMSEISDEFKIVVVQAIKSLCAKFPRKHNVLMTFLAQMLRDEGGFDYKKEIVDCIISTIEENPEAKEAGLAHLCEFIEDCEHTVLATKILHLLGKEGPRTPTPSKYIRFIYNRVILENAAVRAAAVSAIAKFGAHCEDLVNSCIVLLERCQLDSDDEVRDRATFYVNILKQKQKALNSAFILNGLQVSVVGLERSLHQYTLEPSDSPFDMKSVPLATQPITEQKVR--EIPGDSAAPKPSQDKVAATRQDVYQEQLAQVPELSTLGPLFKSSS-PVEVTESETEYYIQCVKHSFTNYIVFQFDCTNTLNDQLLENVTVDMEPADGFEVSKYIPCPSLPYNKPGTTYTMVKMPAEPTQVSGTFACTLKFLVKDCDPQTGEPDDEGYDDEYVLEDVEVTVADHVQKVIKPSFSASWEEVGPENELEDTYALSTMNSIEEAIKNIIQYMGMQPCERSDKVAEGKSSHTLYLAGVFRGGHDALVRAKLAF-DSSGVTMQLTVRSTDPNVSEVLATAV-
>EOG091F009M|Lottia_gigantea|JG03_Austraeolis_stearnsi|TRANSCRIPT
-LKRDKKEEEEGGGNPFSNLEKSAVLQETRTFNETPINPRKCGHILTKLLYVINQGETIGTTEATEAFFAMTKLFQSKDPIIRRLVYLGIKEMSKIAQDVIIVTSSLMKDMTGKEDQFRGPAIRALSSITDGSMLQSIERYMKQAIVDKVPGVSSAALVSALHLGRSGSQEIIKRWMNEAQEAVNSDNVMVQFHALGLLYHIRKSDKLAVNKLVSKFSKHTLKSPYAYCLLIRIAAKLIEEEDSGSDSPMFDFIESCLRHKSEMVIYEAAHAIVQLKNTTAKDLAPAVSVLQLFCSSPKPTLRFAAVRTLNKVAIKHPAAVTACNLDLENLITDVNRSIATLAITTLLKTGNESSVDRLMKQISTFMSEISDEFKIVVVQAIKSLCAKFPRKHNVLMTFLAQMLRDEGGFDYKKEIVDCIISTIEDNPEAKEAGLAHLCEFIEDCEHTVLATKILHLLGKEGPRTPTPSKYIRFIYNRVILENAAVRAAAVSAIAKFGAHCEDLVNSCIVLLERCQLDSDDEVRDRATFYVNILKQKQKALNSAFILNGLQVSVVGLERSLHQYTLEPSDSPFDMKSVPLATQPITEQKVR--EIPGDSAAPKPSQDKVAATRQDVYQEQLAQVPELSTLGPLFKSSS-PVEVTESETEYYIQCVKHSFTNYIVFQFDCTNTLNDQLLENVTVDMEPADGFEVSKCIPCPSLSYNKPGTTYTMVKMPAEPTQVSGTFACTLKFLVKDCDPQTGEPDDEGYDDEYVLEDVEVTVSDHVQKVIKPSFSASWEEVGPENELEDTYALSTMNSIEEAIKNIIQYMGMQPCERSDKVAEGKSSHTLYLAGVFRGGHDALVRAKLAF-DSSGVTMQLTVRSTDPNVSEVLATAV-
>EOG091F009M|Lottia_gigantea|JG27_Phidiana_lynceus|TRANSCRIPT
-LKRDKKEEEEGGGNPFNNLEKSAVLQETRTFNDTPINPRKCGHILTKLLYVINQGETIGTTEATEAFFAMTKLFQSKDPIIRRLVYLGIKEMSKIAQDVIIVTSSLMKDMTGKEDQFRGPAIRALSSITDGSMLQSIERYMKQAIVDKVPGVSSAALVSALHLGKSGSHEIIKRWMNEAQEAVNSDNVMVQFHALGLLYHIRKSDKLAVNKLVSKFSKHTLKSPYAYCLLIRIAAKLIEEEDSGSDSPMFDFIESCLRHKSEMVIYEAAHAIVQLKNTTAKDLAPXXXXXXXXCSSPKPTLRFAAVRTLNKVAIKHPAAVTACNLDLENLITDVNRSIATLAITTLLKTGNESSVDRLMKQISTFMSEISDEFKIVVVQAIKSLCAKFPRKHNVLMTFLAQMLRDEGGFDYKKEIVDCIISTIEENPEAKEAGLAHLCEFIEDCEHTVLATKILHLLGKEGPRTPTPSKYIRFIYNRVILENAAVRAAAVSAIAKFGAHCEDLVNSCIVLLERCQLDSDDEVRDRATFYVNILKQKQKALNSAFILNGLQVSVVGLERSLHQYTLEPSDSAFDMKSVPLATQPITEQKVR--EVPGDTAAVKPSQDKVAATRQDVYQEQLAQVPELSTLGPLFKSSA-PVEVTESETEYYIQCVKHSFTNYIVFQFDCTNTLNDQLLENVTVDMEPADGFEVSKYIPCPSLPYNKPGTTYTMVKMPAEPTQVSGTFACTLKFLVKDCDPQTGEPDDEGYDDEYVLEDVEVTVADHVQKVIKPSFSASWEEVGPENELEDTYALSTMNSIEEAIKNIIQYMGMQPCERSDKVAEGKSSHTLYLAGVFRGGHDALVRAKLAI-DSSGVTMQLTVRSTDPNVSEVLATAVA
>EOG091F009M|Lottia_gigantea|JG20_Learchis_evelinae|TRANSCRIPT
-LKRDKKEEEEGGGNPFNNLEKSAVLQETRTFNETPINPRKCGHILTKLLYVINQGETIGTTEATEAFFAMTKLFQSKDPIIRRLVYLGIKEMSKIAQDVIIVTSSLMKDMTGKEDQFRGPAIRALSSITDGSMLQSIERYMKQAIVDKVPGVSSAALVSALHLGKSGSQEIIKRWMNEAQEAVNSDNVMVQFHALGLLYHIRKSDKLAVNKLVSKFSKHTLKSPYAYCLLIRIAAKLIEEEDSGSDSPMFDFIESCLRHKSEMVIYEAAHAIVQLKNTTAKDLAPAVSVLQLFCSSPKPTLRFAAVRTLNKVAIKHPAAVTACNLDLENLITDVNRSIATLAITTLLKTGNESSVDRLMKQISTFMSEISDEFKIVVVQAIKSLCAKFPRKHNVLMTFMAQMLRDEGGFDYKKEIVDCIISTIEENPEAKEAGLAHLCEFIEDCEHTVLATKILHLLGKEGPRTPTPSKYIRFIYNRVILENAAVRAAAVSAIAKFGAHCEDLVNSCIVLLERCQLDSDDEVRDRATFYVNILKQKQKALNSAFILNGLQVSVVGLERSLHQYTLEPSDSAFDMKSVPLATQPITEQKVR--EVPGDTAVAKPSQDKVAATRQDVYQEQLAQVPELSTLGPLFKSSA-PVEVTESETEYYIQCVKHSFTNYIVFQFDCTNTLNDQLLENVTVDMEPADGFEVSKFIPCPSLPYNKPGTTYTMVKMPAEPTQVAGTFACTLKFVVKDCDPQTGEPDDEGYDDEYVLEDVEVTVADHVQKVIKPSFSASWEEVGPENELEDTYALSTMNSIEEAIKNIIQYMGMQPCERSDKVPEGKSSHTLYLAGVFRGGHDALVRAKLAI-DSSGVTMQLTVRSTDPNVSEVLATAVA
>EOG091F009M|Lottia_gigantea|JG24_Noumeaella_rubrofasciata|TRANSCRIPT
-LKRDKKEEEDGGGNPFNNLEKSAVLQETRTFNETPINPRKCGHILTKLLYVINQGETIGTTEATEAFFAMTKLFQSKDPIIRRLVYLGIKEMSKIAQDVIIVTSSLMKDMTGKEDQFRGPAIRALSSITDGSMLQSIERYMKQAIVDKVPGVSSAALVSALHLGKSGSHEIIKRWMNEAQEAVNSDNVMVQFHALGLLYHIRKSDKLAVNKLVSKFSKHTLKSPYAYCLLIRIAAKLIEEENSGSDSPMFDFIESCLRHKSEMVIYEAAHAIVQLKNTTAKDLAPAVSVLQLFCSSPKPTLRFAAVRTLNKVAIKHPAAVTACNLDLENLITDVNRSIATLAITTLLKTGNESSVDRLMKQISTFMSEISDEFKIVVVQAIKSLCAKFPRKHNVLMTFLAQMLRDEGGFDYKKEIVDCIISTIEENPEAKEAGLAHLCEFIEDCEHTVLATKILHLLGKEGPRTPTPSKYIRFIYNRVILENAAVRAAAVSAIAKFGAHCEDLVNSCIVLLERCQLDTDDEVRDRATFYVNILKQKQKALNSAFILNGLQVSVVGLERSLHQYTLEPSDAAFDMKSVPLATQPITEQKVR--EVPGDTATSKPSQDKVAATRQDVYQEQLAQVPELSSLGPLFKSSS-PVEVTESETEYYIQCVKHSFTNYIVFQFDCTNTLNDQLLENVTVDMEPADGFEVAKCIPCASLPYNKPGTTYTMVKMPAEPTQVSGTFACTLKFLVKDCDPQTGEPDDEGYDDEYVLEDVEVTVADHVQKVIKPSFSASWDEVGPENELEDTYALSTMNSIEEAIKNIIQYMGMQPCERSDKVPDGKSSHTLYLAGVFRGGHDALVRAKLAI-DSSGVTMQLTVRSTDPNVSEVLATAVA
>EOG091F009M|Lottia_gigantea|HW17_Hermissenda_crassicornis|TRANSCRIPT
-LKRDKKEEEEGAGNPFNNLEKSAVLQETRTFNETPINPRKCGHILTKLLYVINQGETIGTTEATEAFFAMTKLFQSKDPIIRRLVYLGIKEMSKIAQDVIIVTSSLMKDMTGKEDQFRGPAIRALSSITDGSMLQSIERYMKQAIVDKVPAVSSAALVSALHLGRSGSHEIIKRWMNEAQEAVNNDNVMVQFHALGLLYHIRKSDKLAVNKLVSKFSKHTLKSPYAYCLLIRIAAKLIEEENSGSDSPMFDFIESCLRHKSEMVIYEAAHAIVQLKNTTAKDLAPAVSVLQLFCSSPKPTLRFAAVRTLNKVAIKHPAAVTACNLDLENLITDVNRSIATLAITTLLKTGNESSVDRLMKQISTFMSEISDEFKIVVVQAIKSLCAKFPRKHNVLMTFLAQMLRDEGGFDYKKEIVDCIISTIEDNPEAKEAGLAHLCEFIEDCEHTVLATKILHLLGKEGPRTPTPSKYIRFIYNRVILENAAVRAAAVSAIAKFGAHCEDLVHSCIVLLERCQLDTDDEVRDRATFYVNILKQKQKALNSAFILNGLQVSVVGLERSLHQYTLEPSDAPFDMKSVPLATQPITEQKVR--EVPGDTAAAKPSQDKVAATRQDVYQEQLAQVPELSNLGPLFKSSS-PVEVTESETEYYIQCVKHTFTNYVVFQFDCTNTLNDQLLENVTVDMEPADGFEVVKYIPCASLAYNKPGTTYTMVKMPAEPTQVSGTFACTLKFIVKDCDPQTGEPDDEGYDDEYVLEDVEVTVADHVQKVIKPSFSASWDEVGPENELEDTYALSTMNSIEEAIKNIIQYMGMQPCERSDKVQDGKSSHTLYLAGVFRGGHDALVRAKMAI-DSSGVTMQLTVRSTDPNVSEVLATAVA
>EOG091F009M|Lottia_gigantea|JG18_Hermissenda_opalescens|TRANSCRIPT
-LKRDKKEEEEGAGNPFNNLEKSAVLQETRTFNETPINPRKCGHILTKLLYVINQGETIGTTEATEAFFAMTKLFQSKDPIIRRLVYLGIKEMSKIAQDVIIVTSSLMKDMTGKEDQFRGPAIRALSSITDGSMLQSIERYMKQAIVDKVPGVSSAALVSALHLGKSGSHEIIKRWMNEAQEAVNNDNVMVQFHALGLLYHIRKSDKLAVNKLVSKFSKHTLKSPYAYCLLIRIAAKLIEEENSGSDSPMFDFIESCLRHKSEMVIYEAAHAIVQLKNTTAKDLAPAVSVLQLFCSSPKPTLRFAAVRTLNKVAIKHPAAVTACNLDLENLITDVNRSIATLAITTLLKTGNESSVDRLMKQISTFMSEISDEFKIVVVQAIKSLCAKFPRKHNVLMTFLAQMLRDEGGFDYKKEIVDCIISTIEDNPEAKEAGLAHLCEFIEDCEHTVLATKILHLLGKEGPRTPTPSKYIRFIYNRVILENAAVRAAAVSAIAKFGAHCEDLVHSCIVLLERCQLDTDDEVRDRATFYVNILKQKQKALNSAFILNGLQVSVVGLERSLHQYTLEPSDAPFDMKSVPLATQPITEQKVR--EVPGDTAAAKPSQDKVAATRQDVYQEQLAQVPELSNLGPLFKSSS-PVEVTESETEYYIQCVKHTFTNYVVFQFDCTNTLNDQLLETVTVDMEPADGFEVVKYIPCASLAYNKPGTTYTMVKMPAEPTQVSGTFACTLKFIVKDCDPQTGEPDDEGYDDEYVLEDVEVTVADHVQKVIKPSFSASWDEVGPENELEDTYALSTMNSIEEAIKNIIQYMGMQPCERSDKVQDGKSSHTLYLAGVFRGGHDALVRAKMAI-DSSGVTMQLTVRSTDPNVSEVLATAV-
>EOG091F009M|Lottia_gigantea|NC05_Hermissenda_crassicornis|TRANSCRIPT
-LKRDKKEEEEGAGNPFNNLEKSAVLQETRTFNETPINPRKCGHILTKLLYVINQGETIGTTEATEAFFAMTKLFQSKDPIIRRLVYLGIKEMSKIAQDVIIVTSSLMKDMTGKEDQFRGPAIRALSSITDGSMLQSIERYMKQAIVDKVPGVSSAALVSALHLGKSGSHEIIKRWMNEAQEAVNNDNVMVQFHALGLLYHIRKSDKLAVNKLVSKFSKHTLKSPYAYCLLIRIAAKLIEEENSGSDSPMFDFIESCLRHKSEMVIYEAAHAIVQLKNTTAKDLAPAVSVLQLFCSSPKPTLRFAAVRTLNKVAIKHPAAVTACNLDLENLITDVNRSIATLAITTLLKTGNESSVDRLMKQISTFMSEISDEFKIVVVQAIKSLCAKFPRKHNVLMTFLAQMLRDEGGFDYKKEIVDCIISTIEDNPEAKEAGLAHLCEFIEDCEHTVLATKILHLLGKEGPRTPTPSKYIRFIYNRVILENAAVRAAAVSAIAKFGAHCEDLVHSCIVLLERCQLDTDDEVRDRATFYVNILKQKQKALNSAFILNGLQVSVVGLERSLHQYTLEPSDAPFDMKSVPLATQPITEQKVR--EVPGDTAAAKPSQDKVAATRQDVYQEQLAQVPELSNLGPLFKSSS-PVEVTESETEYYIQCVKHTFTNYVVFQFDCTNTLNDQLLENVTVDMEPADGFEVVKYIPCASLAYNKPGTTYTMVKMPAEPTQVSGTFACTLKFIVKDCDPQTGEPDDEGYDDEYVLEDVEVTVADHVQKVIKPSFSASWDEVGPENELEDTYALSTMNSIEEAIKNIIQYMGMQPCERSDKVQDGKSSHTLYLAGVFRGGHDALVRAKMAI-DSSGVTMQLTVRSTDPNVSEVLATAV-
>EOG091F009M|Lottia_gigantea|JG02_Antaeolidiella_chromosoma|TRANSCRIPT
-LKRDKKEEEDGGGNPFYNLEKSSVLQETRTFNETPINPRKCGHILTKLLYVINQGEVIGTSEATEAFFAMTKLFQSKDPIIRRLVYLGIKEMSKIAQDVIIVTSSLMKDMTGKEDQFRGPAIRALSSITDGSMLQSIERYMKQAIVDKVPGVSSAALVSALHLGKSGSHEIVKRWMNEAQEAVNSDNVMVQFHALGLLYHIRKSDKLAVNKLVSKFSKHTLKSPYAYCLLIRIASKLIEEENSGSDSPMFDFIESCLRHKSEMVIYEAAHAIVQLKNTTAKDLAPAVSVLQLFCSSPRPTLRFAAVRTLNKVAIKHPAAVTACNLDLENLITDVNRSIATLAITTLLKTGNESSVDRLMKQISTFMSEISDEFKIVVVQAIKSLCAKFPRKHNVLMTFLAQMLRDEGGFDYKKEIVDCIISTIEENPEAKEAGLAHLCEFIEDCEHTVLATKILHLLGKEGPRTPTPSKYIRFIYNRVILENAAVRAAAVSAIAKFGAHCDDLVNSCIVLLERCQLDTDDEVRDRATFYVNILKQKQKALNSAFILNGLQVSVVGLERSLHQYTLEPSEVPFDMKSVPLATQPITEQKVR--EVPGEAASVKPSQDKVAATRQDVYQEQLAQVPELSNLGPLFKSSS-PVEVTESETEYYIQCVKHSFTNYIVFQFDCTNTLNDQLLENVTVDMEPADGFEVTKYIPCPSLAYNKPGTTYTMVKMPAEPTQVAGTFACTLKFIVKDCDPQTGEPDDEGYDDEYVLEDVEVTVADHVQKVIKPSFSASWDEIGPENELEDTYALSTMNSIEEAIKNIIQYMGMQPCERSDKVPEGKSSHTLYLAGVFRGGHDALVRAKLAI-DSSGVTMQLTVRSTDPNVSEVLATAV-
>EOG091F009M|Lottia_gigantea|JG21_Limenandra_confusa|TRANSCRIPT
-LKRDKKEEEEGGGNPFNNLEKSAVLQETRVFNETPINPRKCGHILTKLLYVINQGEVIGTTEATEAFFAMTKLFQSKDPIIRRLVYLGIKEMSKIAQDVIIVTSSLMKDMTGKEDQFRGPAIRALSSITDGSMLQSIERYMKQAIVDKVPGVSSAALVSALHLGKAGSQEIIKRWMNEAQEAVNSDNVMVQFHALGLLYHIRKSDKLAVNKLVSKFSKHTLKSPYAYCLLIRIAAKLIEEEDSGSDSPMFDFIESCLRHKSEMVIYEAAHAIVQLKNTTAKDLAPAVSVLQLFCSSPRPTLRFAAVRTLNKVAIKHPAAVTACNLDLENLITDVNRSIATLAITTLLKTGNESSVDRLMKQISTFMSEISDEFKIVVVQAIKSLCAKFPRKHNVLMTFLAQMLRDEGGFDYKKEIVDCIISTIEDNPEAKEAGLAHLCEFIEDCEHTVLATKILHLLGKEGPRTPTPSKYIRFIYNRVILENAAVRAAAVSAIAKFGAHCEDLVHSCIVLLERCQLDTDDEVRDRATFYVNILKQKQKALNSAFILNGLQVSVVGLERSLHQYTLEPSETPFDMKSVPLATQPIVEQKVR--EVPGETPAVKPSQDKVAATRQDVYQEQLAQVPELSNLGPLFKSSS-PMEVTESETEYYIQCVKHSFTNYIVFQFDCTNTLNDQLLENVTVDMEPADGFEVAKYIPCPSLPYNKPGTTYTMVKMPAEPTQVTGTFACTLKFLVKDCDPQTGEPDDEGYDDEYVLEDVEVTVADHVQKVIKPSFSASWEEVGPENELEDTYALSTMNSIEEAIKNIIQYMGMQPCERSDKVPEGKSSHTLYLAGVFRGGHDALVRAKLAI-DSSGVTMQLTVRSTDPNVSEVLATAV-
>EOG091F009M|Lottia_gigantea|HW12_Facelina_rubrovittata|TRANSCRIPT
-LKRDKKEEEEGGGNPFNNLEKSAVLQETRIFNETPINPRKCGHILTKLLYVINQGETIGTTEATEAFFAMTKLFQSKDPIIRRLVYLGIKEMSKIAQDVIIVTSSLMKDMTGKEDQFRGPAIRALSSITDGSMLQSIERYMKQAIVDKVPGVSSAALVSALHLGRSGSQEIIKRWMNEAQEAVNSDNVMVQFHALGLLYHIRKSDKLAVNKLVSKFSKHTLKSPYAYCLLIRIAAKLIEEENSGSDSPMFDFIESCLRHKSEMVIYEAAHAIVQLKNTTAKDLAPAVSVLQLFCSSPKPTLRFAAVRTLNKVAIKHPAAVTACNLDLENLITDVNRSIATLAITTLLKTGNESSVDRLMKQISTFMSEISDEFKIVVVQAIKSLCAKFPRKHNVLMTFLAQMLRDEGGFDYKREIVDCIISTIEENPEAKEAGLAHLCEFIEDCEHTVLATKILHLLGKEGPRTPTPSKYIRFIYNRVILENAAVRAAAVSAIAKFGAHCEDLVHSCIVLLERCQLDSDDEVRDRATFYVNILKQKQKALNSAFILNGLQVSVVGLERSLHQYTLEPSDAPFDMKSVPLATQPITEQKVR--EVPGDTAAAKPSQDKVAATRQDVYQEQLAQVPELSNLGPLFKSSS-PVEVTESETEYYIQCVKHSFTNYFVFQFDCTNTLNDQLLENVTVDMEPADGFEVSKYIPCPSLAYNKPGTTYTMVRMPIEPTQVTGTFACTLKFLVKDCDPQTGEPDDEGYDDEYVLEDVEVSVADHVQKVIKPCFSASWEEVGPENELEDTYALSTMNSIEEAIKNIIQYMGMQPCERSDKVPEGKSSHTLYLAGVFRGGHDALVRAKLAI-DSSGVTMQLTVRSTDPNVSEVLATAV-
>EOG091F009M|Lottia_gigantea|HW05_Caloria_elegans|TRANSCRIPT
-LKRDKKEEEEGGGNPFNNLEKSAVLQETRIFNETPINPRKCGHILTKLLYVINQGETIGTTEATEAFFAMTKLFQSKDPIIRRLVYLGIKEMSKIAQDVIIVTSSLMKDMTGKEDQFRGPAIRALSSITDGSMLQSIERYMKQAIVDKVPGVSSAALVSALHLGKSGSHEIIKRWMNEAQEAVNCDNVMVQFHALGLLYHIRKSDKLAVNKLVSKFSKHTLKSPYAYCLLIRIAAKLIEEEDSGSDSPMFDFIESCLRHKSEMVIYEAAHAIVQLKNTTAKDLAPAVSVLQLFCSSPKPTLRFAAVRTLNKVAIKHPAAVTACNLDLENLITDVNRSIATLAITTLLKTGNESSVDRLMKQISTFMSEISDEFKIVVVQAIKSLCAKFPRKHNVLMTFLAQMLRDEGGFDYKREIVDCIISTIEDNPEAKEAGLAHLCEFIEDCEHTVLATKILHLLGKEGPRTPTPSKYIRFIYNRVILENAAVRAAAVSAIAKFGAHCEDLVHSCVVLLERCQLDSDDEVRDRATFYVNILKQKQKALNSAFILNGLQVSVVGLERSLHQYTLDPSDTPFDMKSVPLATQPITDQKVR--EVPGDTAVAKPSQDKVAATRQDVYQEQLAQVPELSTLGPLFKSSA-PVEVTESETEYYIQCVKHSFTNYIVFQFDCTNTLNDQLLENVTVDMEPAEGFEVSKCIPCPNLSYNKPGTTYTMVKMPAEPTQVAGTFACTLKFVVKDCDPQTGEPDDEGYDDEYVLEDVEVTVADHVQKVIKPSFSASWDEVGPENELEDTYALSTMTSIEEAIKNIIQYMGMQPCERSDKVPEGKSSHTLYLAGVFRGGHDALVRAKLAL-DSSGVTMQLTVRSTDPNVSEVLATAV-
>EOG091F009M|Lottia_gigantea|JG16_Flabellina_iodinea|TRANSCRIPT
-LKRDKKEEEESGNNPFNNLEKSAVLQETRTFNETPINPRKCGHILTKLLYVINQGETIGTTEATEAFFAMTKLFQSKDPIIRRLVYLGIKEMSKIAQDVIIVTSSLMKDMTGKEDQFRGPAIRALSSITDGSMLQSIERYMKQAIVDKVPGVSSAALVSALHLGKAGSHEIIKRWMNEAQEAVNSDNVMVQFHALGLLYHIRKSDKLAVNKLVSKFSKHTLKSPYAYCLLIRIAAKLIEEENSGSDSPMFDFIESCLRHKSEMVIYEAAHAIVQLKNTTAKDLAPAVSVLQLFCSSPKPTLRFAAVRTLNKVAIKHPAAVTACNLDLENLITDVNRSIATLAITTLLKTGNESSVDRLMKQISTFMSEISDEFKIVVVQAIRSLCAKFPRKHNVLMTFLAQMLRDEGGFDYKKEIVDCIISTIEENPEAKEAGLAHLCEFIEDCEHTVLATKILHLLGKEGPRTPTPSKYIRFIYNRVILENAAVRAAAVSAIAKFGAHCEDLVNSCIVLLERCQLDTDDEVRDRATFYVNILKQKQKALNSAFILNGLQVSVVGLERSLHTYTLEPADSPFDLKSVPLATQPITEQKVR--EVPGDTAAAKPSQDKVAATRQDVYQEQLAQVTELANLGSLFKSSA-PVEVTESETEYYIQCVKHTFTNYIVFQFDCTNTLNDQLLENVTVEMEPADGFEVSKYIPCPSLPYNKPGTTYTMVKLPAEPTQVTGTFVCTLKFVVKDCDPQTGEPDDEGYNDEYVLEDVEVTVADHVQKVIKPSFSASWDEVGPENELEDTYALSTMATIEEAIKNIIQYMGMQPCERSDKVPEGKSSHTLYLAGVFRGGHDALVRAKLAI-DSSGVTMQLTVRATDPHVSEVLATAV-
>EOG091F009M|Biomphalaria_glabrata|JG11_Dondice_occidentalis|TRANSCRIPT
----------------------------------------------------------------------MTKLFQSKDPIIRRLVYLGIKEMSKIAQDVIIVTSSLMKDMTGKEDQFRGPAIRALSSITDGSMLQSIERYMKQAIVDKVPGVSSAALVSALHLGKSGSHEIIKRWMNEAQEAVNNDNVMVQFHALGLLYHIRKSDKLAVNKLVSKFSKHTLKSPYAYCLLIRIAAKLIEEENSGSDSPMFDFIESCLRHKSEMVIYEAAHAIVQLKNTTAKDLAPAVSVLQLFCSSPKPTLRFAAVRTLNKVAIKHPAAVTACNLDLENLITDVNRSIATLAITTLLKTGNESSVDRLMKQISTFMSEISDEFKIVVVQAIKSLCAKFPRKHNVLMTFLAQMLRDEGGFDYKKEIVDCIISTIEENPEAKEAGLAHLCEFIEDCEHTVLATKILHLLGKEGPRTPTPSKYIRFIYNRVILENAAVRAAAVSAIAKFGAHCEDLVHSCVVLLERCQLDTDDEVRDRATFYVNVLKQKQKALNSAFILNGLQVSVLGLERSLHQYTLEPSDAPFDMKSVPLDTLPITAQKVR--EVPGDTPTAKPSQDKMVATRQDVYQEQLAQVPELSNLGPLFKSSS-PVEVTESETEYYIQCVKHTFTNYVVFQFDCTNTLNDQLLESVTVDMEPADGFEVVKYIPCPSLAYNKPGTTYTMVKMPAEPTQVSGTFACTLKFLVKDCDPQTGEPDDEGYDDEYVLEDVEVTVADHVQKVMKSSFSASWDEVGPENELEDTYALSTMNTIEEAIKNIIQYMGMQPCERSDKVPEGKSSHTLYLAGVFRGGHDALVRSKLAL-DSSGVTMQLTVRSTDPNVSEVLATAV-
>EOG091F009M|Lottia_gigantea|JG12_Dondice_parguerensis|TRANSCRIPT
-LKRDKKEEEDGGGNPFNNLEKSAVLQETRTFNETPINPRKCGHILTKLLYVINQGETIGTTEATEAFFAMTKLFQSKDPIIRRLVYLGIKEMSKIAQDVIIVTSSLMKDMTGKEDQFRGPAIRALSSITDGSMLQSIERYMKQAIVDKVPGVSSAALVSALHLGKSGSHEIIKRWMNEAQEAVNNDNVMVQFHALGLLYHIRKSDKLAVNKLVSKFSKHTLKSPYAYCLLIRIAAKLIEEENSGSDSPMFDFIESCLRHKSEMVIYEAAHAIVQLKNTTAKDLAPAVSVLQLFCSSPKPTLRFAAVRTLNKVAIKHPAAVTACNLDLENLITDVNRSIATLAITTLLKTGNESSVDRLMKQISTFMSEISDEFKIVVVQAIKSLCAKFPRKHNVLMTFLAQMLRDEGGFDYKKEIVDCIISTIEENPEAKEAGLAHLCEFIEDCEHTVLATKILHLLGKEGPRTPTPSKYIRFIYNRVILENAAVRAAAVSAIAKFGAHCEDLVHSCVVLLERCQLDTDDEVRDRATFYVNVLKQKQKALNSAFILNGLQVSVLGLERSLHQYTLEPSDAPFDMKSVPLDTLPITAQKVR--EVPGDTPTAKPSQDKMVATRQDVYQEQLAQVPELSNLGPLFKSSS-PVEVTESETEYYIQCVKHTFTNYVVFQFDCTNTLNDQLLENVTVDMEPADGFEVVKYIPCPSLAYNKPGTTYTMVKMPAEPTQVSGTFACTLKFLVKDCDPQTGEPDDEGYDDEYVLEDVEVTVADHVQKVMRSSFSASWDEVGPENELEDTYALSTMNTIEEAIKNIIQYMGMQPCERSDKVPEGKSSHTLYLAGVFRGGHDALVRSKLAL-DSSGVTMQLTVRSTDPNVSEVLATAVA
>EOG091F009M|Lottia_gigantea|JG32_Unidentia_angelvaldesi|TRANSCRIPT
-LKRDKKEEEDGGGNPFNNLEKSSVLQETRTFNETPINPRKCGHILTKLLYVINQGETIGTTEATEAFFAMTKLFQSKDPIIRRLVYLGIKEMSKISQDVIIVTSSLMKDMTGKEDQFRGPAIRALTSITDGSMLQSIERYMKQAIVDKVPGVSSAALVSALHLGKAGSQEIIKRWMNEAQEAVNSDNVMVQFHALGLLYHIRKSDKLAVNKLVSKFSKHTLKSPYAYCLLIRIAAKLIEEEDSGSDSPMFDFIESCLRHKSEMVIYEAAHAIVQLKNTTAKDLAPAVSVLQLFCSSPKPTLRFAAVRTLNKVAIKHPAAVTACNLDLENLITDVNRSIATLAITTLLKTGNESSVDRLMKQISTFMSEISDEFKIVVVQAIQSLCTKFPRKHNVLMTFLAQMLRDEGGFDYKKEIVDCIISTIEDNPEAKEAGLAHLCEFIEDCEHTVLATKILHLLGKEGPRTPTPSKYIRFIYNRVILENAAVRAAAVSAIAKFGAHCEDLVNSCIVLLERCQLDTDDEVRDRATFYVNILKQSQKALNSAFILNGLQVSVIGLERSLHQYTLEPSENAFDMKSVPLATQPITEQKVR--EVPGETPSVKPSQDKVAATRQDVYQEQLAQVPELSNLGPLFKSSS-PVEVTESETEYYIQCVKHSFTNYIVFQFDCTNTLNDQLLENVTVDMEPAEGFEVVKYIPCASLPYNKPGTTYTLMKLPAEPTQVTGTFVCTLKFLVKDCDPQTGEPDDEGYDDEYVLEDVEVSVADHVQKVIKPSFSASWEEVGPENELEDTYALSTMSSIEEAIKNIIQYMGLQPCERSDKVPEGKSSHTLYLAGVFRGGHDALVRAKLAH-DSSGVTMQLTVRSTDPNVSEVLATAVA
>EOG091F009M|Lottia_gigantea|JG06_Catriona_columbiana|TRANSCRIPT
-LKRDKKEEEDGGGNPFSNLEKSTVLQETRTFNETPINPRKCGHILTKLLYVINQGETIGTTEATEAFFAMTKLFQSKDPIIRRLVYLGIKEMSKIAQDVIIVTSSLMKDMTGKEDQFRGPAIRALSSITDASMLQSIERYMKQAIVDKVPGVSSAALVSALHLGKEGSHDIIKRWMNEAQEAVNNDNVMVQFHALGLLYYIRKSDKLAVNKLVSKFSKHTLKSPYAYCLLIRIAAKLIEEENSGSDSPMFDFIESCLRHKSEMVIYEAAHAIVQLKNTTAKDLAPAVSVLQLFCSSPRPTLRFAAVRTLNKVAIKHPAAVTACNLDLENLITDVNRSIATLAITTLLKTGNESSVDRLMKQISTFMSEISDEFKIVVVQAIRSLCAKFPRKHNVLMTFLAQMLRDEGGFDYKKEIVDCIIATIEENPEAKEAGLAHLCEFIEDCEHTVLATKILHLLGKEGPRTPTPSKYIRFIYNRVILENAAVRGAAVSAIAKFGAHCEDLVDSCIVLLERCQLDTDDEVRDRATFYVNILKHKQKPLNSAFILNGLQVSVVGLERSLHQYTLEPSDSSFDIKSVPLATQPITEQKVR--EVPGETVSAKPSQDKVAATRQDVYQEQLAQVPELANLGPLFKSSS-PVEVTESETEYYIQCVKHSFTNYMVFQFDCTNTLNDQLLENVTVDMEPAEGFEVVKYIACPSLPYNKPGTTYSLVKMPAEPTQVTGTFTCSLKFVVKDCDPQTGEPDDEGYDDEYVLEDVEVSVSDHVQKVIKPSFSASWEEVGPENELEDTYALSTMNSIEEAIKNIIQYMGMQPCERSDKVPEGKSAHTLYLAGVFRGGHDALVRAKLAQ-DTSGVTMQLTVRSTDPNVSEVLATAI-
>EOG091F009M|Lottia_gigantea|JG26_Phestilla_sp|TRANSCRIPT
-LKRDKKEEEEGGGNPFNNLEKSTVLQETRTFNDTPINPRKCGHILTKLLYVINQGETIGTTEATEAFFAMTKLFQSKDPIIRRLVYLGIKEMSKIAQDVIIVTSSLMKDMTGKEDQFRGPAIRALSSITDASMLQSIERYMKQAIVDKVPGVSSAALVSALHLGKEGSHDIIKRWMNEAQEAVNSDNVMVQFHALGLLYYIRKSDKLAVNKLVSKFSKHTLKSPYAYCLLIRIASKLIEEENSGSDSPMFDFIESCLRHKSEMVIYEAAHAIVQLKNTTAKDLAPAVSVLQLFCSSPRPTLRFAAVRTLNKVAIKHPAAVTACNLDLENLITDVNRSIATLAITTLLKTGNESSVDRLMKQISTFMSEISDEFKIVVVQAIRSLCAKFPRKHNVLMTFLAQMLRDEGGFDYKKEIVDCIIATIEENPEAKEAGLAHLCEFIEDCEHTVLATKILHLLGKEGPRTPTPSKYIRFIYNRVILENAAVRAAAVSAIAKFGAHCEDLVDSCIVLLERCQLDTDDEVRDRATFYVNILKQKQKALNSAFILNGLQVSVVGLERSLHQYTLEPTDSAFDIKSVPLATQPITEQKVR--EVPGETVTAKPSQDKVAATRQDVYQEQLAQVPELSNLGPLFKSSS-PVEVTESETEYYIQCVKHSFTNYLVFQFDCTNTLNDQLLENVTVDMEPAEGFEVIKFIPCPSLPYNKPGTTYTLVKMPAEPTQVTGTFTCSLKFVVKDCDPQTGEPDDEGYDDEYVLEDVEVAVSDHVQKVIKPSFSASWEEVGPENELEDTYALSTMNSIEEAIKNIIQYMGMQPCERSDKVPEGKSSHTLYLAGVFRGGHDALVRAKLAL-DSSGVTMQLTVRSTDPNVSEVLATAIA
>EOG091F009M|Lottia_gigantea|JG07_Cuthona_albocrusta|TRANSCRIPT
-LKRDKKEEEDGGGNPFNNLEKSTVLQETRTFNETPINPRKCGHILTKLLYVINQGETIGTTEATEAFFAMTKLFQSKDPIIRRLVYLGIKEMSKIANDVIIVTSSLMKDMTGKEDQFRGPAIRALSSITDASMLQSIERYMKQAIVDKVPAVSSAALVSALHLGKVGSHDTIKRWMNEAQEAVNSDNVMVQFHALGLLYYIRKSDKLAVNKLVSKFSKHTLKSPYAYCLLIRIAAKLIEEENSGSDSPMFDFIESCLRHKSEMVIYEAAHAIVQLKNTTAKDLAPAVSVLQLFCSSPRPTLRFAAVRTLNKVAIKHPAAVTACNLDLENLITDVNRSIATLAITTLLKTGNESSVDRLMKQISTFMSEISDEFKIVVVQAIRSLCAKFPRKHNVLMTFLAQMLRDEGGFDYKKEIVDCIIATIEENPEAKEAGLAHLCEFIEDCEHTVLATKILHLLGKEGPRTPTPSKYIRFIYNRVILENAAVRGAAVSAIAKFGAHCEDLVDSCIVLLERCQLDSDDEVRDRATFYVNILKQNQKALNSAFILNGLQVSVVGLERSLHQYTLDPSETAFDIKSVPLATQPITEQKVR--EVPGETVSAKPSQDKVAATRQDVYQEQLAQVPELANLGPLFKSSS-PVEVTESETEYYIQCVKHSFSNYMVFQFDCTNTLNDQLLENVTVDMEPAEGFEVVKYMACPSLAYNKPGTTYTLVKMPAEPTQVTGTFTCSLKFVVKDCDPQTGEPDDEGYDDEYVLEDVEVAVSDHVQKVMKPSFSASWEEVGPENELEDTYALSTMNSIEEAIKNIIQYMGMQPCERSDKVPEGKSAHTLYLAGVFRGGHDALVRAKLAQ-DASGVTMQLTVRSTDPNVSEVLATAI-
>EOG091F009M|Lottia_gigantea|HW07_Cuthona_caerulea|TRANSCRIPT
-LKRDKKEEEDGGGNPFNNLEKSTVLQETRIFNETPINPRKCGHILTKLLYVINQGETIGTTEATEAFFAMTKLFQSKDPIIRRLVYLGIKEMSKIANDVIIVTSSLMKDMTGKEDQFRGPAIRALTSITDSSMLQSIERYMKQAIVDKVPGVSSAALVSALHLGKAGSHDIIKRWMNEAQEAVNSDNVMVQFHALGLLYFIRKSDKLAVNKLVSKFSKHTLKSPFAYCLLIRIAAKLIEEENSGSDSPMFDFIESCLRHKSEMVIYEAAHAIVQLKNTTAKDLAPAVSVLQLFCSSPRPTLRFAAVRTLNKVAIKHPAAVTACNLDLENLITDVNRSIATLAITTLLKTGNESSVDRLMKQISTFMSEISDEFKIVVVQAIRSLCAKFPRKHNVLMTFLAQMLRDEGGFDYKKEIVDCIIATIEENPEAKEAGLAHLCEFIEDCEHTVLATKILHLLGKEGPRTPTPSKYIRFIYNRVILENAAVRAAAVSAIAKFGAHCDDLVDSCIVLLERCQLDTDDEVRDRATFYVNILKQNQKSLNSAFILNGLQVSVVGLERSLHQYTLEPSESAFDIKSVPLATQPITEQKVR--DVPGEVVSSKPNQDKVAATRQDVYQEQLAQVPELANLGPLFKSSS-PVEVTESETEYYIQCIKHSFSNYMVFQFDCTNTLNDQLLENVTVDMEPAEGFEVVKYIACPSLPYNKPGTTYSLVKMPAEPTQVTGTFTCTLKFVVKDCDPQTGEPDDEGYDDEYVLEDVEVAVSDHVQKVIKPSFSASWEEVGPENELEDTYALSTMNSIEEAIKNIIQYMGMQPCERSDKVPEGKSAHTLYLAGVFRGGHDALVRAKLAQ-DSSGVTMQLTVRSTDPNVSEVLATAI-
>EOG091F009M|Lottia_gigantea|NC04_Fiona_pinnata|TRANSCRIPT
-LKRDKKEEEDGGGNPFSNLEKSTVLQETRTFNETPINARKCGHILTKLLYVINQGETIGTTEATEAFFAMTKLFQSKDPIIRRLVYLGIKEMSKIAQDVIIVTSSLMKDMTGKEDQFRGPAIRALSSITDSSMLQSIERYMKQAIVDKVPGVSSAALVSALHLGKAGSHDIIKRWMNEAQEAVNSDNVMVQFHALGLLYFIRKSDKLAVNKLVSKFSKHTLKSPYAYCLLIRIAAKLIEEENSGSDSPMFDFIESCLRHKSEMVIYEAAHAIVQLKNTTAKDLAPAVSVLQLFCSSPRPTLRFAAVRTLNKVAIKHPAAVTACNLDLENLITDVNRSIATLAITTLLKTGNESSVDRLMKQISTFMSEISDEFKIVVVQAIRSLCSKFPRKHNVLMTFLAQMLRDEGGFDYKREIVDCIVATIEENPEAKEAGLAHLCEFIEDCEHTVLATKILHLLGKEGPRTPTPSKYIRFIYNRVILENAAVRAAAVSAIAKFGAHCEDLVDSCIVLLERCQLDTDDEVRDRATFYVNILKKNQKALNSAFILNGLQVSVVGLERSLHQYTLDPLETAFDIKSVPLATQPLTEQKVR--EVPGETASTKPTQDKVAATRQDVYQEQLAQVPELANLGPLFKSSS-PVEVTESETEYYIQCVKHSFSNYMVFQFDCTNTLNDQLLENVTVDMEPAEGFEVVKYIACPSLPYNKPGTTYTLVKMPTEPTQVTGTFTCTLKFVVKDCDPQTGEPDDEGYDDEYVLEDVEVAVSDHVQKIIKPSFSASWEEVGPENELEDTYALSTMNSIEEAIKNIIQYMGMQPCERSDKVPEGKSSHTLYLAGVFRGGHDALVRAKLAH-DSSGVTMQLTVRSTDPNVSEVLATAIA
>EOG091F009M|Lottia_gigantea|HW15_Flabellina_babai|TRANSCRIPT
-LKRDKKEEEDGGGNPFNNLEKSAVLQETRLFNDTPINPRKCGHILTKLLYVINQGETIGTTEATEAFFAMTKLFQSKDPIIRRLVYLGIKEMSKIAQDVIIVTSSLMKDMTGKEDQFRGPAIRALSSITDGSMLQSIERYMKQAIVDKVPAVSSASLVSALHLGRSGSHEIIKRWMNEAQEAVNSDNVMVQFHALGLLYHIRKADKLAVNKLVSKFSKHTLKSPYAYCLLIRIAAKLIEEEDSGSDSPMFDFIESCLRHKSEMVIYEAAHAIVQLKNTTAKDLAPAVSVLQLFCSSPKPTLRFAAVRTLNKVAIKHPAAVTACNLDLENLITDVNRSIATLAITTLLKTGNESSVDRLMKQISTFMSEISDEFKIVVVQAIKSLCAKFPRKHNVLMTFLAQMLRDEGGFDYKREIVDCIISTIEENPEAKEAGLAHLCEFIEDCEHTVLATKILHLLGKEGPRTPTPSKYIRFIYNRVILENAAVRAAAVSAIAKFGAHCEDLMNSCVVLLERCQLDSDDEVRDRATFYVNVLKHKQKALNSAYILNGLQVSVVGLERSLHQYTLEPTETPFDLKSVPLATQPITEQKVR--DVPGETVAAKPSQDKVAATRQDVYQEQLAQVPELSKLGPLFKSSS-PVEVTESETEYYIQCIKHCFTNYFVFQFDCTNTLNDQLLENVTVDMEPGEGFEVAKFIPCANLPYNKPGTTYTLVKLPSEPTTVTGTFACTLKFVVKDCDPQTGEPDDEGYDDEYVLEDVEVTVADHVQKVIKPSFSASWDEVGPENELEDTYALSTMSSIEEAIKNIIQYMGMQPCERSDKVPEGKSSHTLYLAGVFRGGHDALVRAKLAL-DSSGVTMQLTVRSTDPNVSEVLATAVA
>EOG091F009M|Lottia_gigantea|NC01_Armina_californica|TRANSCRIPT
-LKRDKKEEEDGGSNPFYNLEKSAVLQETRTFNETPINPRKCGHILTRLLYVINQGETIGTTEATEAFFAMTKLFQSKDQIIRRLVYLGIKDMSKIAQDVIIVTSSLMKDMTGKEDQFRGPAIRALSSITDGTMLQSIERYMKQAIVDKVPGVSSAALVSALHLGKAGSHEIVKRWVNEAQEAVNSDNVMVQFHALGLLYHIRKSDKLAVNKLVSKFSKHTLKSPYAYCLLIRVAAKLIEEEDAGSDSPMFDFIESCLRHKSEMVIYEAAHAIVQLKNTTAKDLAPAVSVLQLFCSSPKPTLRFAAVRTLNKVAIKHPAAVTACNLDLENLITDVNRSIATLAITTLLKTGNESSVDRLMKQISTFMSEISDEFKIVVVQAIRSLCAKFPRKHNVLMTFLAQMLRDEGGFDYKKEIVDCIISTIEENPEAKEAGLAHLCEFIEDCEHTVLATKILHLLGKEGPRTPTPSKYIRFIYNRVILENAAVRAAAVSAIAKFGAHCEDLVNSCVVLLERCQLDSDDEVRDRATFYVNVLKQQQKALNSAFILNGLQVSVVGLERSLHQYTLEPSDAPFDMKSVPLATQPIVEQKVR--EVPGDTAAAKPSQDKVAATRQDVYQEQLAQVPELSNLGPLFKSSS-PVEVTESETEYYIQCIKHSFTNYLVFQFDCTNTLNDQLLENVTVDMEPAEGFEVVKFIPCHSLPYNKPGTTYTLVKMPAEPTQVTGTFACTLKFLVKDCDPQTGEPDDEGYDDEYVLEDVEVSVADHVQKVIKPSFSASWDEVGPENELEDTYALSTMTSLEEAIKNIIQYMGLQPCERSDKVPDGKSAHTLFLAGVFRGGHEALVRAKLAL-DASGVTMQLTVRSTDPNVSEVLATAVA
>EOG091F009M|Lottia_gigantea|HW01_Armina_tigrina|TRANSCRIPT
-LKRDKKEEEEGGANPFYNLEKSAVLQETRLFNETPINPRKCGHILTKLLYVINQGETIGTTEATEAFFAMTKLFQSKDQIIRRLVYLGIKDMSKIAQDVIIVTSSLMKDMTGKEDQFRGPAIRALSSITDGTMLQSIERYMKQAIVDKVPGVSSAALVSALHLGNSGSHEIVKRWVNEAQEAVNSDNVMVQFHALGLLYHIRKSDKLAVNKLVSKFSKHTLKSPYAYCLLIRVAAKLIEEEDAGSDSPMFDFIENCLRHKSEMVIYEAAHAIVQLKNTTAKDLAPAVSVLQLFCSSPKPTLRFAAVRTLNKVAIKHPAAVTACNLDLENLITDVNRSIATLAITTLLKTGNESSVDRLMKQISTFMSEISDEFKIVVVQAIRSLCAKFPRKHNVLMTFLAQMLRDEGGFDYKKEIVDCIISTIEENPDAKEAGLAHLCEFIEDCEHTVLATKILHLLGKEGPRTPAPSKYIRFIYNRVILENAAVRAAAVSAIAKFGAHCEDLVNSCIILLERCQLDSDDEVRDRATFYVNVLKHQQKALNSAFILNGLQVSVVGLERSLHHYTLEPSDSPFDMKSVPLATQPIVEQKVR--EVPGDTAVAKPSQDKVAATRQDVYQEQLAQVPELSNLGPLFKSSS-PVEVTESETEYYIQCVKHCFTNYLVFQFDCTNTLNDQLLENVTVDMEPAEGFEVVKFITCHSLPYNKPGTTYTLVKMPAEPTQVTGTFACTLKFLVKDCDPQTGEPDDEGYDDEYVLEDVEVSVADHVQKVIKPSFSASWDEVGPENELEDTYALSTMTSLEEAIKNIIQYMGLQPCERSDKVPEGKSSHTLFLAGVFRGGHEALVRAKLAL-DTSGVTMQLTVRSTDPNVSEVLATAV-
>EOG091F009M|Lottia_gigantea|JG10_Dirona_picta|TRANSCRIPT
-LKRDKKEEEEGGGNPFNNLEKSTVLQETRTFNETPINPRKCGHILTKLLYVINQGETIGTTEATEAFFAMTKLFQSKDPTIRRLVYLGIKEMSKIAQDVIIVTSSLMKDMTGKEDQFRGPAIRALSSITDGTMLQSIERYMKQAIVDKVPGVSSAALVSALHLGKAGSHEVIKRWVNEAQEAVNSDNVMVQFHALGLLYHIRKADKLAVNKLVSKFSKHTLKSPYAYCLLIRIAAKLIEEDNASSDTPIFDFIESCLRHKSEIVIYEAAQAIVQLKNTTAKDLAPAVSVLQLFCSSPKPTLRFAAVRTLNKVAIKHPAAVTACNLDLENLITDVNRSIATLAITTLLKTGNESSVDRLMKQISTFMSEISDEFKIVVVQAIRSLCAKFPRKHNVLMTFLAQMLRDEGGFDYKKEIVDCIISTIEQNPEAKEAGLAHLCEFIEDCEHTVLATKILHLLGKEGPRTPTPSKYIRFIYNRVILENAAVRAAAVSAIAKFGAHCEDLVNSCVVLLERCQLDSDDEVRDRATFYVNILKQKQKALNSAFILNGLQVSVVGLERSLHQYTLEPSETSFDMKSVPLATQPIVDQKVR--EVPGDMASVKPSQDKVAATRQDVYQEQLAQVPELSNLGSLFKSSS-PIEVTESETEYYIQCVKHSFTNYIVFQFDCTNTLNDQLLENVTVDMEPADGFEVIKCIPCPALAYNKPGTTYTLMKLPAEPTQVTGTFACTLKFLVKDCDPQTGEPDDEGYDDEYVLEDVEVTVADHVQKVIKPSFSASWDEVGPENELEDTYALSTMTSIEEAIKNIIQYMGLQPCERSDKVPDGKSSHTLYLAGVFRGGHDALVRAKLAL-DSSGVTMQLTVRSTDPNVSEVLATAV-
>EOG091F009M|Lottia_gigantea|HW11_Eubranchus_exiguus|TRANSCRIPT
-LKRDKKEEEDGGGNPFNNLEKSTVLQETRVFNETPINARKCGHILTKLLYVINQGETIGTTEATEAFFAMTKLFQSKDPIIRRLVYLGIKEMSKIANDVIIVTSSLMKDMTGKEDQFRGPAIRALSSITDASMLQSIERYMKQAIVDKVPAVSSAALVSALHLGKAGSQDIVKRWMNEAQEAVNSDNVMVQFHALGLLYHIRKSDKLAVNKLVLKFSKHTLKSPYGYCLLIRIAAKLIEEENTGSDSPMFDFIESCLRHKSEMVIYEAAHCIVQLKNTTAKDLAPAVSVLQLFCSSPRPTLRFAAVRTLNKVAIKHPAAVTACNLDLENLITDVNRSIATLAITTLLKTGNESSVDRLMKQISTFMSEISDEFKIVVVQAIKSLCAKFPRKHNVLMTFLAQMLRDEGGFDYKKEIVDCIISTIEDNPEAKEAGLAHLCEFIEDCEHTVLATKILHLLGKEGPRTPTPSKYIRFIYNRVILENAAVRAAAVSAIAKFGAHCDDLVDSCIVLLERCQLDTDDEVRDRATFYVNILKHNQKPLNSAFILNGLQVSVVGLERSLHQYTLEPSETEFDMKSVPLATQPLTEQKVR--EVPGESVSAKPTQDKVAATRQDVYQEQLAQVPELSNLGPLFKSSS-PVEVTESETEYYIQCVKHVFSNYMVFQFDCTNTLNDQLLENVTVDMEPAEGFEVVKYIACPNLAYNKPGTTYTLVKMPAEPTTVAGTFACTLKFLVKDCDPQTGEPDDEGYEDEYVLEDVEVSVSDHVQKVIKPSFSASWEEIGPENELEDTYALSTMSSIEEAIKNIIQYLGMQPCERSDKVPEGKSSHSLYLAGVYRGGHDALVRAKLAL-DSSGVTMQLTVRATDPNVSEV------
>EOG091F009M|Lottia_gigantea|JG14_Eubranchus_rustyus|TRANSCRIPT
-LKRDKKEEEDGGGNPFNNLEKSSVLQETRVFNETPINARRCGHILTKLLYVINQGETIGTTEATEAFFAMTKLFQSKDPIIRRLVYLGIKEMSKIANDVIIVTSSLMKDMTGKEDQFRGPAIRALSSITDASMLQSIERYMKQAIVDKVPGVSSAALVSALHLGKLGSQDIIKRWMNEAQEAVNSDNVMVQFHALGLLYHIRKSDKLAVNKLVSKFSKHTLKSPYAYCLLIRIAAKLIEEENSGSDSPMFDFIESCLRHKSEMVIYEAAHCIVQLKNTTAKDLAPAVSVLQLFCSSPRPTLRFAAVRTLNKVAIKHPAAVTACNLDLENLITDVNRSIATLAITTLLKTGNESSVDRLMKQISTFMSEISDEFKIVVVQAIKSLCAKFPRKHNVLMTFLAQMLRDEGGFDYKREIVDCIISTIEDNPEAKEAGLAHLCEFIEDCEHTVLATKILHLLGKEGPRTPTPSKYIRFIYNRVILENAAVRAAAVSAIAKFGAHCEELVNSCIVLLERCQLDTDDEVRDRATFYVNILKQNQKALNSAFILNGLQVSVVGLERSLHQYTLEPSDAPFDMKSVPLATQPITEQKVR--EVPGESVSAKPTQDKVAATRQDVYQEQLAQVPELSNLGPLFKSSS-PVEVTESETEYYIQCVKHSFSNYMVFQFDCTNTLNDQLLENVTVDMEPAEGFEVVKYIACPSLPYNKPGTTYTLVKMPAEPTTVAGTFACTLKFLVKDCDPQTGEPDDEGYDDEYVLEDVEVSVSDHVQKVIKPSFSASWEEIGPENELEDTYALSTMNSIEEAIKNIIQYMGMQPCERSDKVPEGKSAHTLYLAGVFRGGHDALVRAKLAL-DSSGVTMQLTVRATDPNVSEVLATAI-
>EOG091F009M|Lottia_gigantea|HW16_Hancockia_cfuncinata|TRANSCRIPT
-LKKDKKEEEDGGGNPFNNLEKSSVLQETRTFNETPINARKCGHILTKLLYIINQGETIGTTEATEAFFAMTKLFQSKDPIIRRLVYLGIKEMSKIAQDVIIVTSSLMKDMTGKEDQFRGPAIRALCSITDGTMLQSIERYMKQAIVDKVPGVSSAALISALHLGKAGSHEIIKRWVNEAQEAVNSDNVMVQFHALGLLYNIRKSDKLAVNKLVSKFSKHTLKSPYAYCLLIRVAAKLIEEENAGSESPMFDFIESCLRHKSEMVIYEAAHAIVQLKNTTAKDLAPAVSVLQLFCSSPRPTLRFAAVRTLNKVAIKHPAAVTACNLDLENLITDVNRSIATLAITTLLKTGNESSVDRLMKQISTFMSEISDEFKIVVVQAIRSLCAKFPRKHNVLMTFLSQMLRDEGGFDYKREIVDCIIATIEENPEAKEAGLAHLCEFIEDCEHTVLATKILHLLGKEGPRTPSPSKYIRFIYNRVILENAAVRAAAVSAIAKFGAHCEDLMNSCIVLLERCQLDSDDEVRDRATFFVNVLKHKQKALNSAFILNGLQVSVVGLERSLHQYTLEPSDAPFDMKSVPLATQPLADQKVR--EVPGDMASTKPAQDKVAASRQDVYQEQLAQIPELANLGHLFKSSS-PVEVTESETEYYIQCVKHSFTNYLVFQFDCTNTLNDQLLENVTVEMEPAEGFEVVKYIACHSLAYNKPGTTYTLMKLPAEPTQVTGTFACTLKFLVKDCDPQTGEPDDDGYDDEYVLEDVEVTVADHVQKVMKPSFSASWDEVGLENELEDTYALSTMTSIEEAIKNIIQYMGLQPCERSDKVPEGKSSHTLYLAGVFRGGHDALVRAKLAL-DSSGVTMQLTVRSTDPSVSEVLATAVA
>EOG091F009M|Lottia_gigantea|JG17_Hancockia_uncinata|TRANSCRIPT
-LKKDKKEEEDGGGNPFNNLEKSSVLQETRTFNETPINARKCGHILTKLLYIINQGETIGTTEATEAFFAMTKLFQSKDPIIRRLVYLGIKEMSKIAQDVIIVTSSLMKDMTGKEDQFRGPAIRALCSITDGTMLQSIERYMKQAIVDKVPGVSSAALISALHLGKAGSHEIIKRWVNEAQEAVNSDNVMVQFHALGLLYNIRKSDKLAVNKLVSKFSKHTLKSPYAYCLLIRVAAKLIEEENAGSESPMFDFIESCLRHKSEMVIYEAAHAIVQLKNTTAKDLAPAVSVLQLFCSSPRPTLRFAAVRTLNKVAIKHPAAVTACNLDLENLITDVNRSIATLAITTLLKTGNESSVDRLMKQISTFMSEISDEFKIVVVQAIRSLCAKFPRKHNVLMTFLSQMLRDEGGFDYKREIVDCIIATIEENPEAKEAGLAHLCEFIEDCEHTVLATKILHLLGKEGPRTPSPSKYIRFIYNRVILENAAVRAAAVSAIAKFGAHCEDLMNSCIVLLERCQLDSDDEVRDRATFFVNVLKHKQKALNSAFILNGLQVSVVGLERSLHQYTLEPSDAPFDMKSVPLATQPLADQKVR--EVPGDMASTKPAQDKVAASRQDVYQEQLAQIPELANLGHLFKSSS-PVEVTESETEYYIQCVKHSFTNYLVFQFDCTNTLNDQLLENVTVEMEPAEGFEVVKYIACHSLAYNKPGTTYTLMKLPAEPTQVTGTFACTLKFLVKDCDPQTGEPDDDGYDDEYVLEDVEVTVADHVQKVMKPSFSASWDEVGLENELEDTYALSTMTSIEEAIKNIIQYMGLQPCERSDKVPEGKSSHTLYLAGVFRGGHDALVRAKLAL-DSSGVTMQLTVRSTDPSVSEVLATAV-
>EOG091F009M|Lottia_gigantea|HW18_Janolus_cristatus|TRANSCRIPT
-LKRDKKEEEEGGGNPFNNLEKSAVLQETRTFNETPINARKCGHILTKLLYVINQGETIGSTEATEAFFAMTKLFQSKDPIIRRLVYLGIKEMSKIAQDVIIVTSSLMKDMTGKEDQFRGPAIRALTSITDGSMLQSIERYMKQAIVDKVSGVSSAALVSALHLGKAGNQEIIKRWVNEAQEAVNSDNVMVQFHALGLLYHIRKSDKLAVNKLVNKFSKHTLKSPYAYCLLIRIAAKLIEEDNAGSDNPIFDFIESCLRHKSEIVIYEAAQAIVQLKNTTAKDLAPAVSVLQLFCGSPKPTLRFAAVRTLNKVAIKHPAAVIACNLDLENLITDVNRSIATLAITTLLKTGHESSVDRLMKQISTFMSEISDEFKIVVVQAIRSLCAKFTRKHNVLMTFLAQMLRDEGGFDYKKEIVDCIISTIEQNPEAKEAGLAHLCEFIEDCEHTVLATKILHLLGKEGPRTPTPSKYIRFIYNRVILENASVRAAAVSAIAKFGAHCEDLVNSCIVLLERCQLDSDDEVRDRATFYVNILKQKQKTLNSAFILNGLQVSVVGLERSLHQYTLEPSEASFDMKSVPLATQPLVEQKVR--EVPGETATIKPSQDKVAATRQDVYQEQLAQVPELSNLGHLFKSSS-PIEVTESETEYYIQCVKHSFTNYVVFQFDCTNTLNDQLLENVTVDMEPADGFEVVKYISCPSLSYNKPGTTYTLVKLPTEPTQVTGTFACTLKFLVKDCDPQTGEPDDDGYDDEYVLEDVEVTVGDHVQKVMKPSFSASWDEVGPENELEDTYALSTMTSIEEAIKNIIQYMGLQPCERSDKVPEGKSSHTLYLAGVFRGGHDALVRAKLAL-DSSGVTMQLTVRSTDPNVSEVLATAV-
>EOG091F009M|Biomphalaria_glabrata|JG19_Janolus_barbarensis|TRANSCRIPT
-----------------------------------------------------------------------------------------------------------------------------------------------------------------------------------------------------------------------------------------------------------------------------------------------------------------------------------------------------------------------------------------------------------------------------------IISTIEQNPEAKEAGLAHLCEFIEDCEHTVLATKILHLLGKEGPRTPTPSKYIRFIYNRVILENAAVRAAAVSAIAKFGAHCDDLVHSCIVLLERCQLDSDDEVRDRATFYVNILKQKQKALNSAFILNGLQVSVVGLERSLHQYTLDPSETAFDMKSVPLATQPIVDQKVR--EVPGETASIKPSQDKVAATRQDVYQEQLAQVPELSNLGPLFKSSS-PIEVTESETEYYIQCVKHSFTNYVVFQFDCTNTLNDQLLENVTVDMEPADGFEVVKYISCPSLPYNKPGTTYTLVKLPAEPTQVTGTFACTLKFLVKDCDPQTGEPDDDGYDDEYVLEDVE-TVGDHVQKVMKPSFSASWEEVGPENELEDTYALSTMTSIEEAIKNIIQYMGLQPCERSDKVPEGKSAHTLYLAGVFRGGHDALVRAKLAL-DSTGVTMQLTVRSTDPNVSEVLATAV-
>EOG091F009M|Biomphalaria_glabrata|NC06_Pleurobranchaea_californica|TRANSCRIPT
----------------------------------------------------------------------MTKLFQSKDPILRRLVYLGIKEMSKIAQDVIIVTSSLMKDMTGKEDQFRGPAIRALCSVTDSTMLQSIERYMKQAIVDKVPGVSSAALVSALHLGK-GSHEVIKRWVNEAQEAVNSDNVMVQFHALGLLYHIRKTDKLAVNKLVTKFSKHTLKSPYAYCLLIRIAAKLIEEEDAGSDSPMFDFIESCLRHKSEMVIYEAAHAIVQLKNTTAKDLAPAVSVLQLFCSSPKPTLRFAAVRTLNKVAIKHPAAVTACNLDLENLITDVNRSIATLAITTLLKTGNESSVDRLMKQISTFMSEISDEFKIVVVQAIRSLCAKFPRKHNVLMTFLAQMLRDEGGFDYKKEIVDCIIKTIEENAEAKEAGLAHLCEFIEDCEHTVLATKILHLLGREGPRTPTPSKYIRFIYNRVILENAAVRAAAVSAIAKFGAHCDDLVQSCVVLLERCQLDTDDEVRDRATFYVNVLKEKQKALSSAYILNGLQVSVVGLERSLHQYTLEPSETPFNLKTVPLATQH-TEQKVR--DVPGEVVSAKPSQDKVAASRQDVYQEQLAQVPELSNFGPLFKSST-PIEVTESETEYYVRCIKHTFSNYIVFQFDCTNTLNDQLLEKVTVDMEPAEGFEVTKFVPCQSLPYNKPGTTYTVVKLPSEPTQVTGSFACTLKFLVKDCDPQTGEPDDEGYDDEYVLEDVEVTVADHVQKVMKISFAASWEEIGPENELEDTYALSSMTSIEEAIKNIISYMGLQPYERSDKVPEGKSSHTLFLAGVFRGGHDALVRAKLAL-DASGVNMQLTVRSSDPNVSEVLATAVA
>EOG091F009M|Biomphalaria_glabrata|HW03_Berthella_plumula|TRANSCRIPT
----------------------------------------------------------------------MTKLFQSKDPILRRLVYLGIKEMSKIAQDVIIVTSSLMKDMTGKEDQFRGPAIRALCSVTDSTMLQSIERYMKQAIVDKVPGVSSAALVSALHLGK-GSHEVIKRWVNEAQEAVNSDNVMVQFHALGLLYHIRKTDKLAVNKLVSKFSKHTLKSPYAYCLLIRIAAKLIEEEDGGSDSPMFDFIESCLRHKSEMVIYEAAHAIVQLKNTTAKDLAPAVSVLQLFCSSPKPTLRFAAVRTLNKVAIKHPAAVTACNLDLENLITDVNRSIATLAITTLLKTGNESSVDRLMKQISTFMSEISDEFKIVVVQAIRSLCAKFPRKHNVLMTFLAQMLRDEGGFDYKKEIVDCIIKTIEENAEAKEAGLAHLCEFIEDCEHTVLATKILHLLGREGPRTPTPSKYIRFIYNRVILENAAVRAAAVSAIAKFGAHCDDLVQSCVVLLQRCQLDSDDEVRDRATFYVNVLKEQQKALSSAYILNGLQVSVVGLERSLHQYTLEPSDAAFDLKSVPLATQPITEQKVR--DVPGEVISAKPSQDKVAASRQDVYQEQLAQVPELANLGALFKSSS-PLEVTESETEYYVQCVKHTFSNYVVFQFDCTNTLNDQLLEKVTVDMEAAEGFEITKFIPCSSLPYNKPGTTYTVVRLPTEPTQVTGSFACTLKFVVKDCDPQTGEPDDDGYDDEYVLEDVEVTVADHVQRVMKPSFAASWEEIGPENELEDTYALSSMHTIEEAIKNIIQYIGLQPCERSDKVPEGKSSHTLFLAGVFRGGHDALVRAKLAL-DVSGVTMQLTVRATDPNVSEVLATAV-
>EOG091F009M|Biomphalaria_glabrata|HW19_Polycera_quadrilineata|TRANSCRIPT
----------------------------------------------------------------------MTKLFQSRDPILRRLVYLGIKEMSKIAQDVIIVTSSLMKDMTGKEDQFRGPAIRALCSVTDSTMLQSIERYMKQAIVDKVPGVSSAALVSALHLGK-GSHEIIKRWVNEAQEAVNSDNVMVQFHALGLLYHIRKSDKLAVNKLVSKFSKHTLKSPYAYCLLIRIAAKLIEEEDMGADSPMFDFIESCLRHKSEMVIYEAAHAIVQLKNTTAKDLAPAVSVLQLFCSSPKPTLRFAAVRTLNKVAIKHPAAVTACNLDLENLITDVNRSIATLAITTLLKTGNESSVDRLMKQISTFMSEISDEFKIVVVQAIRSLCCKFPRKHNVLMTFLAQMLRDEGGFDYKREIVDCIIITIEENPEAKEAGLAHLCEFIEDCEHTVLATKILHLLGREGPRTPTPSKYIRFIYNRVILENAAVRAAAVSAIAKFGAHCDDLLQSCVVLLERCQLDSDDEVRDRATFYVNVLKQRQKALSSAYILNGLQVTVVGLERALHQYTLDPSETPFDLKSVPLATQPLVEQKVR--DVPGESMSTKPSQDKVAASRQDVYQEQLAQVPELANLGALFKSSS-PVEVTESETEYYIQCIKHTFTNYIVFQFDCTNTLNDQQLENVIVETEPAEGFEVTKFIPCPKLAYNKPGTCYTLVKLPAEPTQVTGTFACTLKFLVKDCDPQTGEPDDEGYDDEYVLEDIEVTVADHVQKVMKPSFAASWEEIGPENELEDTYALSTMNTLEEAIKNIIQYIGLMPCERSDKVADGKSSHTLYLAGVFRGGHDALVRAKLAL-DSSGVTMQLTVRSTDPNVSEVLATAV-
>EOG091F009M|Lottia_gigantea|NC03_Doris_kerguelenensis|TRANSCRIPT
-LKRDKKEEEDGGGNPFNNLEKSSVLQEARTFNETPINPRKCSHILTKVLYIINQGENIGTTEATEAFFAMTKLFQSKDPILRRLVYLGIKEMSKIAQDVIIVTSSLMKDMTGKEDQFRGPAIRALCSITDHSMLQSIERYMKQAIVDKVPAVSSAALISALHLGK-GSHEVIKRWVNEAQEAVNSDNVMVQFHALGLLYHIRKTDKLAVTKLVSKFSKHTLKSPYAYCLLIRIAAKLIEEEDGSSDSPMFDFIESCLRHKSEMVIYEAAHAIVQLKNTTAKDLAPAVSVLQLFCSSPKPTLRFAAVRTLNKVAMKHPAAVTACNLDLENLITDVNRSIATLAITTLLKTGNESSVDRLMKQISTFMSEISDEFKVVVVQAIRSLCAKFPRKHNVLMTFLAQMLRDEGGFDYKKEIVDCIISTIEENAEAKESGLAHLCEFIEDCEHTVLATKILHLLGREGPRTPTPSKYIRFIYNRVILENAAVRAAAVSALAKFGAHCEELQKSCIVLLERCQLDTDDEVRDRATFYVNVLKQNQKALNSAYVLNGLQVSVVGLERALHNYTLEPSETPFDLKTVPLDTQPIHEQKVR--EVPGD--VAKPAQDKVVASRQDVYAEQLAAVPELANLGPLFKSSN-PVEVTESETEYYIQCVKHAFPNYIVFQFDCTNTLNDQILEGVTVDMEPAEGFEVVKYVPCASLTYNKPGTTYTLVKMPSEPTQVTGSFACTLKFVVKDCDPQTGEPDDEGYEDEYVLEDVEVTVSDHVQKVMKPNFAASWEEVGPENELEDTFALSSMSSIDEAIKNIIKYLGLQPCERSDKVPEGKSSHTLFLAGVFRGGHDALVRAKLAM-DATGVTMQLTVRSTDPNVSEVLATAV-
>EOG091F009M|Biomphalaria_glabrata|NC02_Bathydoris_clavigera|TRANSCRIPT
----------------------------------------------------------------------------------------------------------------------------------------------------------------------------------------------------------------------------------------------------------------------EMVIYEAAHAIVQLKNTTAKDLAPAVSVLQLFCSSPKPTLRFAAVRTLNKVAIKHPAAVTACNLDLENLITDVNRSIATLAITTLLKTGNESSVDRLMKQISTFMSEISDEFKIVVVQAIRSLCSKFPRKHNVLMTFLAQMLRDEGGFDYKKEIVDCIITTIEENVEAKEAGLAHLCEFIEDCEHTVLATKILHLLGREGPRTPTPSKYIRFIYNRVILENAAVRAAAISAIAKFGAHCEDLLQSCIVLLERCQLDSDDEVRDRATFYVNVLMQKHKALSSAYVLCGLQVSVVGLERALHQYTLEPSESAFDMKSVPLATQPLAEQKMR--DLPGDSMSAKPAQDKVAASRQDVYQEQLAQVPELANLGGLFKSSS-PVEVTESETEYYIQCVKHTFSNYMVFQFDCTNTLNDQLLENVSVEIEPPEGFEVTKYVPCTNLPFNKPGTTYTLIKLPSEPTQVTGTFACTLKFVVKDCDPQSGEPDDEGYGDEYVLEDVEVTVADHVQKVMKPNFAASWDEVGPENELEDTYALSSMSSLEEAIKNIIQYIGLQPCERSDKIPEGKSAHTLYLAGVFRGGHDALVRAKLAL-DVSGVTMQLTVRSTDPNVSEVLATAV-
>EOG091F009M|Lottia_gigantea|HW04_Calmella_cavolinii|TRANSCRIPT
-LKRDKKEEEEGGGNPFNNLEKSSVLQEARTFNETPINPRKCGHILTKVLYIINQGESIGTTEATEAFFAMTKLFQSKDPILRRLVYLGIKEMSKIAQDVIIVTSSLMKDMTGKEDQFRGPAIRALCSVTDHSMLQSIERYMKQAIVDKVPGVSSAALVSALHLGK-GSQDVIKRWVNEAQEAVNSDNVMVQFHALGLLYYIRKADKLAVNKLVSKFSKHTLKSPYAYCLLIRIASKLIEEEDAGSDSPMFDFIESCLRHKSEMVIYEAAHAIVQLKNTTAKDLAPAVSVLQL----------------------------------------------------------------------------------------------------------------------YKREIVDFIIVTIEENPEAKEAGLAHLCEFIEDCEHTVLATKILHLLGKEGPRTPTPSKYIRFIYNRVILENAAVRAAAVSAIAKFGAHCEDLLESCVVLLERCQLDTDDEVRDRATFYVNVLKQQQKALSSAFILNGLQVSVVGLERALHQYTLEPSEAEFDMKSVPLATQPLAEQKVR--DVPGEAPSSRPAQDKVAASRQDVYQEQLALVPELANLGTLFKSSQ-PMEVTESETEYYIQCVKHTFSNYIVFQFDCTNTLNDQLLEKVIVEMEPAEGFEVTKLIACQSLPYNKPGTTYTLVRLPAEPTQVTGTFACTLKFLVKDCDPQTGEPDDEGYDDEYVLEDVEVTVADHVQRVMKPNFAASWEEVGPENELEDTYSLSTMTSIEEAIKNIVQYIGLQPCERSDKVTEGKSSHTLYLGGVFRGGHDALVRAKLAL-DSSGVTMQLTVRSTDPNVSEVLATAV-
>EOG091F009M|Lottia_gigantea|LotgiG191967
MMLKRDKKEEEDGGNPFSNLEKSSVLQEARTFNETPINPRKCGHILTKILYLINQGETIGATEATEAFFAMTKLFQSKDTTLRRLVYLGIKEMSKIANDVIIVTSSLMKDMTGKEDQFRGPSIRALCSITDQMMLQSIERYMKQAIVDKVSAVSSAALVSSMHLGR-GSQDVTKRWVNEAQEAVNSDNMMVQYHALGLLYHIRKKDKLAVSRMVTKFSKHSLRSPYAYCLLIRIASKLIEEEDAGSESPMFDFIENCLRHKNEMVIYEAAHAIVNMKNTTAKDLTPAVSVLQLFCGSPKPTLRFAAVRTLNKVAMKHPAAVTACNLDLENLITDVNRSIATLAITTLLKTGNESSVDRLMKQISTFMSEISDEFKIVVVQAIRSLCSKFPRKHNVLMTFLASMLRDEGGFDYKRAIVDCIITVIEENPEAKEAGLAHLCEFIEDCEHTVLATRILHLLGREGPRTPSPSKYIRFIYNRVILENAAVRAAAVSALAKFGAHCEELLPSCIVLLERCQLDSDDEVRDRATFYTSILKQQQKSLNSAYILNGLQVSVVGLERAVHNYTLEPSDTPFDLKSVPLATQPMTEQKTVTSRETGD-MGVPKSMEKPVASRIDVYAEQLSGVPELANLGPLFRSSQ-PVELTESETEYVIQCVKHTFSHYVVFQFDCTNTLNDQVLENVTVHMEGGDGFEVMKYVKCASLPYDKPGITYTLIRLPEEPTAVTGTFTCSLKFIVKDCDPNTGEPDDEGYEDEYVLEDVEVTVADHVQRVIKPNFGASWEEVGPENELEDTYALSSMNSLEEAVKNIVLYLGMQPCERSDKVPEGKSSHTLYLAGVFRGGHDALVRAKLALTDDSGVTMQLTVRSSDPNVSEILASAIA
>EOG091F009M|Crassostrea_gigas|CGI_10013254
-MRRDKKEEEEGGGNPFHNLEKTSVLQEARTFNETPINARKCSHILTKVLYLINQGEQIGSTEATETFFAMTKLFQAKDPILRRLMYLGIKEMSKIAQDVIIVTSSLMKDMTGKDDQFRGPAIRALCSITDNTMLQSIERYMKQAIVDKNHAVSSAALVSSLHLSK-GSSEVVKRWVNEAQEAVSSDNVMVQYHALGLLYHIRKYDRLAVTKLVSKFSKHSLKSPFAYCLLIRIASKLMEEEGAGTDSPMFDFIENCLRHKSEIVIYEAAHAIVNLKNTSAKELASAIPVLQLFCSSPKPTLRFAAIRTLNKVAMKHPAAVTACNMELENLITDSNRSIATLAITTLLKTGNESSVDRLMKQISSFMNEISDEFKIVVVQAIQSLCLKFPRKHNVLMNFLSSMLRDEGGFEYKRAICDSIIIIIEENADAKEAGLAHLCEFIEDCEHTVLATRILHLLGREGPRTPTPSKYIRFIYNRVILEHAPVRAAAVSALAKFGAHCEELLPSCIVLLERCLLDTDDEVRDRATFYVHVLQQKQKAINSAYILNGLQVSVVGLERALHHYTLEPTEQPFDMKSVPLETQPMTEQKAV--REPGDTAAPKST-DKVAASRQDVYAEQLRAIPEFANLGNLFKSSSLPVELTESETEYVVQCVKHTFGRYMVFQFDCTNTLNDQVLERVTVQMDPAEGFDVLKTIPCPSLPYNKPGTTYTLVRLPEDAQLVTGTFSCTLKFIVKDCDPNTGEPDDEGYEDEYVLEDVEVTVADHVQRVMKPNFSASWEEVGPENELEDTYALSTMKTLEDAVKQIIQFMGMQPCERSDKIAEGKSSHTLYLAGVYRGGHDALVRAKLAL-SDNGVTMQLTVRSSDPDASEVLATAIG
