# Supplementary material for: Transcriptomics provides a robust framework for the relationships of the major clades of cladobranch sea slugs (Mollusca, Gastropoda, Heterobranchia), but fails to resolve the position of the enigmatic genus Embletonia
Source: BMC Ecol Evol. 2021 Dec 28;21:226. doi: 10.1186/s12862-021-01944-0 (PMC8895541; doi:10.1186/s12862-021-01944-0)
Supplement: Supplementary file 6 — Additional file 6. Archive S4: Unmasked multiple sequence alignments on amino acid level including Doris kerguelenensis and Calmella cavolini prior to the removal of outliers. [file 12862_2021_1944_MOESM6_ESM.zip › Archive_S4/Alignments/EOG091F021M.aa.fasta]

>EOG091F021M|Biomphalaria_glabrata|BGLTMP006230
MSEDYILVTGGAGYIGSHTVVELLNSNYNVVVIDNLVNACMESISRVEEITGKTVPALQVDLLDKNAIKSVF-------EKYKISVVMHFAGLKAVGESVELPLLYYHTNIGGTVNLLEVMKEYNVKNIIFSSSATVYGTPQYLPV-DENHPVGGCTNAYGKTKFFIEEIIKDVCNAD--KSWNAVLLRYFNPVGAHKSGKIGENPQGVPNNLMPFVAQVAVGRRDHLTVFGDDYDTPDGTGVRDYIHIVDLAQGHVAAIKKV-EA-GCGCVVYNLGTGIGYSVLDMVKAFEKATEKPIPYKVAPRRAGDIATVYANPENAEKELGWKATRTLDE------------------
>EOG091F021M|Biomphalaria_glabrata|HW04_Calmella_cavolinii|TRANSCRIPT
---EYVLVTGGAGYIGSHAVVELLQAGHNVVVLDNLVNASMESIGRVEEITGKKVPSHKVDLLDKEAVKKIF-------QQYKISIVMHFAGLKAVGESVQLPLLYYHTNVGGTVNLLEVMKEFGVKDIIFSSSATVYGAPQYLPV-DEKHPTGSCTNAYGKTKFFIEEIIRDVCAAD--KEWNAVLLRYFNPVGAHKSGKIGENPQGVPNNLMPFVAQVAVGRRECLTVFGSDYDTPDGTGVRDYIHIVDLAQGHVAAMTKL-KE-KCGCVAYNLGTGVGYSVLDMVKAFQKATGKEIPYKLAPRREGDIATVYADPKTAEKELGWKTTRSLEE------------------
>EOG091F021M|Crassostrea_gigas|HW09_Doto_sp|TRANSCRIPT
--SECVLVTGGAGFVGSHTVIELLNNGYEVVVLDNLINASMESISRVEQITGKKVKTYMLDLMDREGLKKIF-------QNHKFSLVIHLAGLKAVGESMKTPLVYYKTNIGTTVNLLETMAEFGVKDLVFSSSATVYGTPQFLPLHEEKHPIGGCTNAYGRTKFYIEEIIRDLQNTD--NSWNAVILRYFNPVGAHESGIIGENPHGVPHNLMPYVSQVAVGRLKELQVYGNDYDTKDGTCLRDYTHITDLAAGHVAAINRL-KA-KCGVSTYNLGTGIESSVLDMIKAFEKVTGLKVPYKIVDRRPGDVVSMCASTEKAATELGWKASRSLEKMCEDLWRWQSKNPNGY--
>EOG091F021M|Crassostrea_gigas|JG13_Doto_lancei|TRANSCRIPT
--SECVLVTGGAGFVGSHTVIELLNSGYEVVVLDNLINASMESISRVEQITGKKVKTYMLDLMDREGLKKIF-------QNHKFSLVIHLAGLKAVGESMKTPLVYYKTNIGTTVNLLETMAEFGVKNLIFSSSATVYGTPQFLPLHEEKHPIGGCTNAYGRTKFYIEEIIRDLHNTD--NSWNAVILRYFNPVGAHESGIIGENPHGVPHNLMPYVSQVAVGRLKELQVYGNDYDTKDGTGVRDYIHIVDLAAGHVAAIKRI-KA-NCGLTVYNLGTGVGYSVLDMVNAFEKATGQKVPYKIADRRLGDVASVFASTDKAASELGWKATRNLEKMCEDLWRWQSNNPQGY--
>EOG091F021M|Biomphalaria_glabrata|HW10_Embletonia_pulchra|TRANSCRIPT
---ECVLVTGGAGYIGSHTVVELLHNGYEVVVLDNLVNSSMESIGRVERITGKNVKTYQLDLLDKESLKSVF-------KNHQFSLVMHLAGLKAVGESVQLPLLYYHTNIGGTINLLEVMKDFDVKNIVFSSSATVYGLPNYLPL-DEAHPIGGCTNAYGKTKFFIEEIIRDLHSSD--SSWNAVILRYFNPVGAHESGTIGENPQGVPNNLMPYVSQVAVGRLQQLTVFGNDYDTKDGTGVRDYIHIVDLALGHVAAVKKV-KS-KCGFVAYNLGTGVGYSVLDMVKAFGKATGKEIPYKIAARREGDVASVYAATDKAAAELGWKATRGLDK------------------
>EOG091F021M|Biomphalaria_glabrata|JG11_Dondice_occidentalis|TRANSCRIPT
---ECVLVTGGAGYVGTHTVVELLNSGHEVVVLDNLVNASMESLDRVEQITGKKVKTYKADLLDKESVREIF-------KAHPITLVMHLAGLKAVGESVQLPLLYYHTNIGGTVNLLEVMKECNVKNIIFSSSATVYGLPQYLPV-DENHQVGGCTNAYGKTKFFIEEIIKDLNNSD--KDWNAVILRYFNPVGAHESGKIGENPQGVPNNLMPYVSQVAVGRLQQLTVYGNDYDTKDGTGVRDYIHIVDLALGHVAAIKKI-KS-NCGFVVFNLGTGVGYSVLDMVKAFEKATGKNIPYKVAERRSGDIASVYAATDKAAAELEWKATRGLDK------------------
>EOG091F021M|Biomphalaria_glabrata|JG12_Dondice_parguerensis|TRANSCRIPT
---ECVLVTGGAGYVGTHTVVELLNSGHEVVVLDNLVNASMESLDRVEQITGKKVKTYKADLLDKESVREIF-------KAHPITLVMHLAGLKAVGESVQLPLLYYHTNIGGTVNLLEVMKECNVKNIIFSSSATVYGLPQYLPV-DENHQVGGCTNAYGKTKFFIEEIIKDLNNSD--KDWNAVILRYFNPVGAHESGKIGENPQGVPNNLMPYVSQVAVGRLQQLTVYGNDYDTKDGTGVRDYIHIVDLALGHVAAIKKI-KS-NCGFVVFNLGTGVGYSVLDMVKAFEKATGKNIPYKVAERRSGDIASVYAATDKAAAELEWKATRGLDK------------------
>EOG091F021M|Biomphalaria_glabrata|HW02_Berghia_verrucicornis|TRANSCRIPT
---DCVLVTGGAGYVGTHTVVELLNSGYEVVVMDNLVNASMASIDRVEKITGKKVKTYQADLLDKESLKSIF-------KAHKISLVMHLAGLKAVGESVQLPLLYYHTNVGGTVNLLEIMKEFGVKNIIFSSSATVYGLPQYLPV-DENHVVGGCTNAYGKTKFFIEEIIRDLNNSD--KEWNAVILRYFNPVGAHESGDIGENPQGVPNNLMPYVSQVAVGRLPQLTVYGNDYDTKDGTGVRDYIHIVDLALGHVAAIKKI-KS-NCGFAVFNLGTGVGYSVLDMVNAFEKATGKKIPYKIAERRSGDIASVYAATDKAAADLGWKATRGLDK------------------
>EOG091F021M|Biomphalaria_glabrata|JG04_Berghia_stephanieae|TRANSCRIPT
---DCVLVTGGAGYVGTHTVVELLNSGYEVVVLDNLVNASMASIGRVEKITGKKVKTYQADLLDKESLKSIF-------KAHKISLVMHLAGLKAVGESVQLPLLYYHTNVGGTVNLLEVMKEFGVKNIIFSSSATVYGLPQYLPV-DENHVVGGCTNAYGKTKYFIEEIIRDLNNSD--KEWNAVILRYFNPVGAHESGDIGENPQGVPNNLMPYVSQVAVGRLPQLTVYGNDYDTKDGTGVRDYIHIVDLALGHVAAIKKI-KS-NCGFAVFNLGTGVGYSVLDMVNAFEKATGKKIPYKIAERRSGDIASVYAATDKAAADLGWKATRGLDK------------------
>EOG091F021M|Biomphalaria_glabrata|JG21_Limenandra_confusa|TRANSCRIPT
---DCVLVTGGAGYVGSHTVVELLNSGYEVVVMDNLVNASMASIDRVEKITGKKVKTYKADLLDKEDLRKIF-------KEQKISLVMHLAGLKAVGESVQLPLLYYHTNIGGTVNLLEVMKEFGVKNIIFSSSATVYGLPQYLPV-DENHAVGGCTNAYGKTKFFIEEIIKDLNNSD--KEWNAVILRYFNPVGAHESGQIGENPQGVPNNLMPYVSQVAVGRLQQLTVYGNDYDTKDGTGVRDYIHIVDLALGHVAAIKKI-KS-QCGFVVFNLGTGVGYSVLDMVTAFEKATEKKIPYKIAERRSGDIASVYAATDKAAAELGWKATRGLDK------------------
>EOG091F021M|Biomphalaria_glabrata|JG01_Aeolidiella_alba|TRANSCRIPT
---DCVLVTGGAGYVGSHTVVELLNSGYEVVVLDNLVNASMASIDRVETITGKKVKTYKADLLDKDSLKEIF-------TEHQITLVMHLAGLKAVGESVQLPLLYYHTNVGGTVNLLEVMKEFGVKNIIFSSSATVYGLPQYLPV-DEKHVVGGCTNAYGKTKFFIEEIIKDLNNSD--KNWNAVILRYFNPVGAHESGQIGENPQGVPNNLMPYVSQVAVGRLQQLTVYGNDYDTKDGTGVRDYIHIVDLALGHVAAIKKI-KS-QCGFAVYNLGTGVGYSVLDMVTAFEKATGKKIPYKIAERRSGDIASVYAATDKAAADLGWKATRGLDK------------------
>EOG091F021M|Biomphalaria_glabrata|JG24_Noumeaella_rubrofasciata|TRANSCRIPT
---DCVLVTGGAGYVGSHTVVELLNSGYEVVVLDNLVNASMESIDRVEQITGKKVKTYKADLLDKECVRSIF-------KDHKITLVMHLAGLKAVGESVQLPLLYYHTNVGGTVNLLEVMKEFGVKNIIFSSSATVYGLPQYLPV-DENHQVGGCTNAYGKTKYFIEEIIRDLNNSD--KEWNAVILRYFNPVGAHESGKIGENPQGVPNNLMPYVSQVAVGRLQQLTVYGNDYDTKDGTGVRDYIHIVDLALGHVAAIKKI-KS-QCGFVVYNLGTGVGYSVLDMVKAFEKATDKKIPYKIAERRSGDIASVYAATDKAAADLEWKATRGLDK------------------
>EOG091F021M|Biomphalaria_glabrata|HW20_Spurilla_neapolitana|TRANSCRIPT
---DCVLVTGGAGYVGSHTVVELLNSGHDVVVLDNLVNASMASMDRVEKITGKKVKTYKADLLDKESLKAIF-------KDHQISLVMHLAGLKAVGESVQLPLLYYHTNVGGTVNLLEVMKEFGVKNIIFSSSATVYGLPQYLPV-DENHVVGGCTNAYGRTKFFIEEIIRDLTNSD--KEWNAVILRYFNPVGAHESGQIGENPQGVPNNLMPYVSQVAVGRLQQLTVYGNDYDTKDGTGVRDYIHIVDLALGHVAAIKKV-KD-QCGFVVYNLGTGVGYSVLDMVKAFEKATGKKIPYKTAERRSGDIASVYAATDKAASELGWKATRGLEK------------------
>EOG091F021M|Biomphalaria_glabrata|JG29_Spurilla_braziliana|TRANSCRIPT
---DCVLVTGGAGYVGSHTVVELLNSGYDVVVLDNLVNASMASIDRVEKITGKKVKTFKADLLDKESLRAIF-------KDHQISLVMHLAGLKAVGESVQLPLLYYHTNVGGTVNLLEVMKEFGVKNIIFSSSATVYGRPQYLPV-DENHVVGGCTNAYGRTKFFIEEIIRDLTNSD--KEWNAVILRYFNPVGAHESGQIGENPQGVPNNLMPYVSQVAVGRLQELTVYGNDYETKDGTGVRDYIHIVDLAHGHVAAIKKV-KN-QCGFVVYNLGTGVGYSVLDMVNAFEKATGKKIPYKTAERRSGDIASVYAATDKAASELGWKATRGLEK------------------
>EOG091F021M|Biomphalaria_glabrata|HW05_Caloria_elegans|TRANSCRIPT
---DCVLVTGGAGYVGSHTVVELLNSGYEVVVFDNLVNASMESIDRVEKITGKKVKTYKADLLDKDSLKAIF-------KEHKITLVMHLAGLKAVGESVQLPLLYYHTNIGGTVNLLEVMKEFGVKNIIFSSSATVYGLPEYLPV-DEKHPVGGCTNAYGKTKYFIEEIMKDLNNSD--KEWNIVILRYFNPVGAHESGQIGENPQGIPNNLMPYVSQVAVGRLQQLTVYGNDYDTKDGTGVRDYIHIVDLAIGHVAAIKKI-KS-QCGFVVFNLGTGVGYSVLDMVKAFEKATEKEIPYKIADRRAGDIASVYAATDKAAAELDWKATRGLDK------------------
>EOG091F021M|Biomphalaria_glabrata|JG25_Palisa_papillata|TRANSCRIPT
---DCVLVTGGAGYVGSHTVVELLNSGYEVVVLDNLVNASMESIDRVEKITGKKVKTYKADLLDKDSLKAIF-------KEHKITLVMHLAGLKAVGESVKLPLLYYHTNIGGTVNLLEVMKDFGVKNIIFSSSATVYGLPEYLPV-DEKHPVGGCTNAYGKTKFFIEEIMKDLNNSD--KEWNIVILRYFNPVGAHESGQIGENPQGVPNNLMPFVSQVAVGRLKQLMVYGNDYETKDGTGVRDYIHIVDLAIGHVAAINKI-KS-QCGFVVFNLGTGVGYSVLDMVKAFEKATGKEIPYKVADRRAGDIASVYAATDKAAADLDWKATRGLDK------------------
>EOG091F021M|Biomphalaria_glabrata|JG03_Austraeolis_stearnsi|TRANSCRIPT
---DCVLVTGGAGYVGSHTVVELLNSGYEVVVLDNLVNASMESIDRVEKITGKKVKTYKADLLDKDSLKAIF-------KEHKITLVMHLAGLKAVGESVQLPLLYYHTNIGGTVNLLEVMKDFGVKNIIFSSSATVYGLPEYLPV-DEKHPVGGCTNAYGKTKFFIEEIMKDLNNSD--KEWNIVILRYFNPVGAHESGQIGENPQGVPNNLMPFVSQVAVGRLKQLTVYGNDYETKDGTGVRDYIHIVDLAIGHVAAINKI-KS-QCGFVVFNLGTGVGYSVLDMVTAFEKATGKEIPYKVADRRAGDIASVYAATDKAAADLDWKATRGLDK------------------
>EOG091F021M|Crassostrea_gigas|JG20_Learchis_evelinae|TRANSCRIPT
---DCVLVTGGAGYVGTHTVVELLNGGYEVVVLDNLVNASMESLDRVEKITGKKVKTYKADLLDKDSLTAIF-------KAHKITLVMHLAGLKAVGESVQLPLLYYHTNVGGTVNLLEVMKEFGVKNIIFSSSATVYGLPDYLPV-DEKHPVGGCTNAYGKTKFFIEEIMKDLNNSD--KEWNIVILRYFNPVGAHESGKIGENPQGVPNNLMPYVSQVAVGRLQQLTVYGNDYDTKDGTGVRDYIHIVDLAIGHVAAIKKI-KS-QCGFVVYNLGTGVGYSVLDMVKAFEKATGKEIPYKIADRRAGDIASVYAATDKAAAELDWKATRGLDKMCEDLWRWQSNNPNGY--
>EOG091F021M|Biomphalaria_glabrata|HW12_Facelina_rubrovittata|TRANSCRIPT
---DCVLVTGGAGYVGSHTVVELLNSGYEVVVFDNLVNASMESMDRVEKMTGKKVKTYKADLLDKESLRTIF-------KENKVTLVMHLAGLKAVGESVKLPLLYYHTNIGGTVNLLEVMKEFGVKNIIFSSSATVYGLPEYLPV-DEKHPVGGCTNAYGKTKFFIEEIMKDLNVSD--KEWNVVILRYFNPVGAHDSGQIGENPQGVPNNLMPYVSQVAVGRLQQLTVYGNDYDTKDGTGVRDYIHIVDLALGHVAAIKKI-KS-QCGFVVFNLGTGVGYSVLDMVKAFEKATGKEIPYKIADRRAGDIASVYAATDKAAAELDWKAKRGLDK------------------
>EOG091F021M|Crassostrea_gigas|JG27_Phidiana_lynceus|TRANSCRIPT
---DCVLVTGGAGYVGSHTVVELLNSGYEVVVLDNLVNASMESIDRVEKISGKKVKTYKADLLDRDSLKAIF-------KEHKITLVMHLAGLKAVGESVKLPLLYYHTNIGGTVNLLEVMKDFGVKDIIFSSSATVYGLPEYLPV-DEKHPVGGCTNAYGKTKYFIEEIMRDLSESD--KEWNIVILRYFNPVGAHESGQIGENPQGVPNNLMPYVSQVAVGRLKELTVYGNDYDTKDGTGVRDYIHIVDLAIGHVAAIKKI-RN-QCGFTVFNLGTGVGYSVLDMVKAFEKATGKEIPYRIADRRAGDIASVYATTDKAAAELDWIATRGLDKMCEDLWRWQSNNPNG---
>EOG091F021M|Biomphalaria_glabrata|HW06_Cratena_peregrina|TRANSCRIPT
---DCVLVTGGAGYVGTHTVVELLNSGYEVVVFDNLVNASMESLGRVEKITGKKVKTYKADLLDKEGLRKIF-------TENKISLVMHLAGLKAVGESVQLPLLYYHTNIGGTVNLLEVMKEFGVKDIIFSSSATVYGLPEYLPV-DEKHQVGGCTNAYGKTKFFIEEIMKDLNNSD--KDWNVVILRYFNPVGAHESGQIGENPQGVPNNLMPYVSQVAVGRLKQLTVYGNDYDTKDGTGVRDYIHIVDLALGHVAAIKKI-KS-KCGFVVFNLGTGVGYSVLDMVKAFEKATGKEIPYKFADRRAGDIASVYAATDKAAAELDWKATRGLDK------------------
>EOG091F021M|Biomphalaria_glabrata|HW11_Eubranchus_exiguus|TRANSCRIPT
---ECVLVTGGAGYVGTHTLVELLNNGYEVVVLDNLVNASMESIGRVEKITGKSVKTYKVDLLDKEAVKTIF-------TNHQISLVMHLAGLKAVGESVQLPLLYYHTNVGGTVNLLEVMKEFDVKNIIFSSSATVYGLPEYLPV-DEKHVVGGCTNAYGKTKYFIEEIIRDLYNSD--KTWNAVILRYFNPVGAHQSGMIGENPQGVPNNLMPYVSQVAVGRLQQLTVYGDDYDTKDGTGVRDYIHIVDLALGHVAAIKKI-KA-NCGFDVYNLGTGVGYSVLDMVKAFEKATGKEIPYRVAERRSGDIASVYASTAKAAEDLDWKATRDLDK------------------
>EOG091F021M|Biomphalaria_glabrata|NC04_Fiona_pinnata|TRANSCRIPT
--SECVLVTGGAGYVGTHTVVELLNNGYEVVVLDNLVNASMESIGRVEKITGKSVKTYKVDLLDKEALKEIF-------KNHKISLVMHLAGLKAVGESVQLPLLYYHTNVGGTVNLLEVMKEFEVKNIIFSSSATVYGLPEYLPV-DEKHVVGGCTNAYGKTKFFIEEIIKDLHSSD--KTWNAVILRYFNPVGAHESGLIGENPQGVPNNLMPYVSQVAVGRLQQLTVYGNDYDTKDGTGVRDYIHIVDLALGHVAAIKKI-KS-QCGLAVYNLGTGVGYSVLDMVKAFEKATGKTIPYKVAERRSGDIASVYAATDKAANELDWKSTRGLEK------------------
>EOG091F021M|Biomphalaria_glabrata|HW07_Cuthona_caerulea|TRANSCRIPT
---ECVLVTGGAGYVGTHTLVELLNNGYEVVVLDNLVNASMESIGRVEKITGKSVKTYKVDLLDKEGLKEIF-------KNHKISLVMHLAGLKAVGESVQLPLLYYHTNIGGTVNLLDVMKEFEVKNIIFSSSATVYGLPEYLPV-DEKHAVGGCTNAYGKTKYFIEEIIKDLHNSD--KSWNAVILRYFNPVGAHESGMIGENPQGVPNNLMPYVSQVAVGRLQQLTVYGNDYDTKDGTGVRDYIHIVDLALGHVAAIKKI-KS-QCGFAVFNLGTGVGYSVLDMVKAFEKATGKTIPYKVAERRSGDIASVYAATDKAAAELDWKATRDLDK------------------
>EOG091F021M|Biomphalaria_glabrata|JG26_Phestilla_sp|TRANSCRIPT
------------------------------------------------------------------------------------------------------------TNIGGTVNLLDVMKEFEVKNIIFSSSATVYGLPEYLPV-DEKHAVGGCTNAYGKTKYFIEEIIKDLYNSD--KSWNAVILRYFNPVGAHDSGLIGENPQGVPNNLMPYVSQVAVGRLQQLTVYGNDYDTKDGTGVRDYIHIVDLALGHVAAIKKI-KS-QCGFVVYNLGTG--------------------------------------------------------------------------
>EOG091F021M|Biomphalaria_glabrata|HW18_Janolus_cristatus|TRANSCRIPT
---ECVLVTGGAGYVGSHTVVELLTNGYEVVVLDNLVNASMESIERVERITGKSVKTYKADLLDKESLRSIF-------KNHEISLVMHLAGLKAVGESVQLPLLYYHTNVGGTVNLLDVMKEFSVKNIIFSSSATVYGLPQYLPV-NEEHPVGGCTNAYGKTKFFIEEIIKDLHESD--KSWNAVILRYFNPVGAHESGLIGENPQGVPNNLMPYVSQVAVGRLQQLTVYGNDYDTPDGTGVRDYIHIVDLALGHVAAMKKI-KN-QCGYVAYNLGTGTGYSVLDMVKAFEKATGKQVPYKIADRRCGDVASVYSATDKAATELDWRATRGLDK------------------
>EOG091F021M|Biomphalaria_glabrata|JG19_Janolus_barbarensis|TRANSCRIPT
-----------------------------------------------------------------------------------------------------------------------------------------------------------------------------------------------------------------------------VGRLQQLTVYGNDYDTPDGTGVRDYIHIVDLA----------------------------------------------------------------------------------------------------
>EOG091F021M|Biomphalaria_glabrata|NC01_Armina_californica|TRANSCRIPT
MSSECVLVTGGAGYIGSHTVVELLNNGYEVIVLDNLVNSSMESISRVERITGKSVKTYKADLLDKENLRSIF-------KNHQITLVMHLAGLKAVGESVQLPLLYYHTNIGGTVNLLEVMKEFDVKNIVFSSSATVYGLPKYLPV-DENHPVGGCTNAYGKTKFFIEEIIRDLHESD--KKWNAVILRYFNPVGSHESGLIGENPQGVPNNLMPYVSQVAVGRLQQLTVYGNDYDTPDGTGVRDYIHIVDLALGHVAAIKKI-NS-QCGLVSYNLGTGTGYSVLDMVNAFEKATGKKIPYKIAERRSGDVASVYSATDKAAEELGWKATRGLDK------------------
>EOG091F021M|Biomphalaria_glabrata|NC07_Tritonia_diomedea|TRANSCRIPT
MSSECVLVTGGAGYIGSHTVVELLNNGYEVVVLDNLVNSSMESIDRVEKITGKSVKTYKADLLDRNELKTVF-------KNHQITLVMHLAGLKAVGESVQLPLLYYHTNIGGTVNLLEVMKEFGVKNIVFSSSATVYGLPQYLPV-DENHPVGGCTNAYGKTKFFIEEIIRDLQLSD--NEWNAVILRYFNPVGAHVSGLIGENPQGVPNNLMPYVSQVAVGRLQQLTVYGNDYDTPDGTGVRDYIHIVDLALGHVAAIKKL-KS-QCGFVVFNLGTGVGYSVLDMVNAFEKATNEKVPYKIAERRSGDVASVYAATDKAATELGWKATRGLDK------------------
>EOG091F021M|Biomphalaria_glabrata|NC08_Tritonia_hamnerorum|TRANSCRIPT
MTSECVLVTGGAGYIGTHTVVELLNNDYEVIVIDNLVNSCMESIDRVEKITGKSVKTYKADLLEKNELRTIF-------QNHQITLVMHLAGLKAVGESVKLPLLYYHTNIGGTVNLLDVMKEFGVKNIVFSSSATVYGQPQYLPV-DENHPVGGCTNAYGKTKYFIEEIIRDLQISD--NDWNAVILRYFNPVGSHESGMIGENPQGIPNNLMPYVSQVAVGRLQQLTVYGNDYDTPDGTGVRDYIHIVDLALGHVAAVKKL-KS-KCGFIAFNLGTGVGYSVLDMVNAFEKATGKKIPYKIAERRSGDVPSVYAGTDKAAAELGWKATRGLEK------------------
>EOG091F021M|Biomphalaria_glabrata|HW17_Hermissenda_crassicornis|TRANSCRIPT
---ECVLVTGGAGYVGTHTVVELLKSGYEVVVLDNLVNACMESLDRVEQITGKKVKTYKADLLDKENVREIF-------KAHKFTLVMHLAGLKAVGESVQLPLLYYHTNIGGTVNLLEVMKEYGVKNIIFSSSATVYGLPQYLPV-DENHQVGGCTNAYGKTKFFIEEIIKDLNNSD--KEWNAVILRYFNPVGAHESGKIGENPQGVPNNLMPYVSQVAVGRLEQLTVHGNDYDTKDGTGVRDYIHIVDLALGHVAAINKI-KS-KCGYVVYNLGTGVGYSVLDMVAAFEKATGKKIPYKIAERRCGDIASVYAATDKAAAELDWKATRGLEK------------------
>EOG091F021M|Biomphalaria_glabrata|JG18_Hermissenda_opalescens|TRANSCRIPT
---ECVLVTGGAGYVGTHTVVELLKSGYEVVVLDNLVNACMESLDRVEQITGKKVKTYKADLLDKENVREIF-------KAHKFTLVMHLAGLKAVGESVQLPLLYYHTNIGGTVNLLEVMKEYGVKNIIFSSSATVYGLPQYLPV-DENHQVGGCTNAYGKTKFFIEEIIKDLNNSD--KEWNAVILRYFNPVGAHESGKIGENPQGVPNNLMPYVSQVAVGRLEQLTVHGNDYDTKDGTGVRDYIHIVDLALGHVAAINQI-KS-KCGYVVYNLGTGVGYSVLDMVAAFEKATGKKIPYKIAERRCGDIASVYAATDKAAAELDWKATRGLEK------------------
>EOG091F021M|Biomphalaria_glabrata|NC05_Hermissenda_crassicornis|TRANSCRIPT
---ECVLVTGGAGYVGTHTVVELLKSGYEVVVLDNLVNACMESLDRVEQITGKKVKTYKADLLDKENVREIF-------KAHKFTLVMHLAGLKAVGESVQLPLLYYHTNIGGTVNLLEVMKEYGVKNIIFSSSATVYGLPQYLPV-DENHQVGGCTNAYGKTKFFIEEIIKDLNNSD--KEWNAVILRYFNPVGAHESGKIGENPQGVPNNLMPYVSQVAVGRLEQLTVHGNDYDTKDGTGVRDYIHIVDLALGHVAAINQI-KS-KCGYVVYNLGTGVGYSVLDMVAAFEKATGKKIPYKIAERRCGDIASVYAATDKAAAELDWKATRGLEK------------------
>EOG091F021M|Lottia_gigantea|JG07_Cuthona_albocrusta|TRANSCRIPT
-------------------------------------------------------------------------------------------------------------------------------------------------------------------------------------------------------------PQGVPNNLMPYVSQVAVGRLHQLTVYGNDYDTKDGTGVRDYIHIVDLALGHVAAIKKI-KS-QCGFVVYNLGTGVGYSVLDMVKAFEKATGKSIPYKVAERRSGDIASVYAATDKAAAELDWKATRDLDKMCEDLWRWQSNNPNGY--
>EOG091F021M|Crassostrea_gigas|JG02_Antaeolidiella_chromosoma|TRANSCRIPT
---DCVLVTGGAGYVGSHTVVELLNRDYEVIVLDNLVNASMESMGRVEKITGKKVKTYKADLLDKESLKAIF-------KEHKISLVMHLAGLKAVGESVQLPLLYYHTNVGGTVNLLEVMKEFGVKNIIFSSSATVYGLPQYLPV-DEKHPVGGCTNAYGKTKFFIEEIIRDLNNSD--KEWNAVILRYFNPVGAHESGLIGENPQGIPNNLMPYVSQVAVGRLQQLTVHGNDYDTKDGTGVRDYIHIVDLALGHVAAIKKI-KS-QCGLEVYNLGTGVGCSVLDMVTAFEKATGKKIPYKVAERRSGDIASVYAATDKAAVDLGWKASRDLVAMCEDLWRWQSNNPNGY--
>EOG091F021M|Crassostrea_gigas|JG08_Dendronotus_venustus|TRANSCRIPT
MSSECVLVTGGAGYIGSHTIVELLKLGYEVVVVDNLVNSSMESIARVESITGKSVKTYQIDLLNTEALKEVF-------KNHKFSSVLHLAGLKAVGESVELPLLYYHTNIGGTVSLLEVMKEFGVKDIIFSSSATVYGLPQYLPV-DEKHPVGGCTNAYGKTKFFIEEIIRDLQSSD--KEWNAVILRYFNPVGAHESGRIGENPQGVPNNLMPYVSQVAVGRLKQLTVYGNDYDTKDGTGVRDYIHIVDLALGHVAAMKKV-KS-KCGFVAYNLGTGVGYSVLDMVNAFEKANGAKVPYKIAERRGGDVASVYASTDKAAAELGWKADRGLEKMCEDLWKWQSNNPKGY--
>EOG091F021M|Biomphalaria_glabrata|HW16_Hancockia_cfuncinata|TRANSCRIPT
--SECVLVTGGAGYVGSHTVVELINNGYEVVIVDNLVNASMESIARVENITGKSVKTYQLDLLDADGLKKVF-------TNHKITLVMHLAGLKAVGESVQLPLLYYHTNMGGTVNLLQIMKEFGVKDIIFSSSATVYGLPQYLPV-DEKHEVGGCTNAYGKTKFFIEEIIRDLYNSD--KEWNAVILRYFNPVGAHESGKIGENPQGVPNNLMPYVAQVAVGRLKQLTVYGNDYDTKDGTGVRDYIHIVDLALGHVAAIKKL-KS-KCGFAVYNLGTGVGYSVLDMVSAFEKATGNKLPYQIADRRSGDVASVYASTDKAAKDLGWKATRGLDK------------------
>EOG091F021M|Biomphalaria_glabrata|JG17_Hancockia_uncinata|TRANSCRIPT
--SECVLVTGGAGYVGSHTVVELINNGYEVVIVDNLVNASMESIARVENITGKSVKTYQLDLLDADGLKKVF-------TNHKITLVMHLAGLKAVGESVQLPLLYYHTNMGGTVNLLQIMKEFGVKDIIFSSSATVYGLPQYLPV-DEKHEVGGCTNAYGKTKFFIEEIIRDLYNSD--KEWNAVILRYFNPVGAHESGKIGENPQGVPNNLMPYVAQVAVGRLKQLTVYGNDYDTKDGTGVRDYIHIVDLALGHVAAIKKL-KS-KCGFAVYNLGTGVGYSVLDMVSAFEKATGNKLPYQIADRRSGDVASVYASTDKAAKDLGWKATRGLDK------------------
>EOG091F021M|Biomphalaria_glabrata|JG23_Melibe_leonina|TRANSCRIPT
MASECVLVTGGAGYVGSHTVLELLNNDYDVIVLDNLVNSSMESISRVESITGKKVTTYTLDLLDKDGLKDIF-------KKHQISLVMHLAGLKAVGESVQLPLLYYHTNVGGTVNLLEVMKEFDVKNIVFSSSATVYGLPEYLPV-DENHPVGGCTNAYGKTKYFIEEIIKDLHHSD--NAWNAVVLRYFNPVGAHESGKIGENPQGVPNNLMPYVSQVAVGRLEQLTVYGNDYDTKDGTGVRDYIHIVDLALGHVAAVKKL-KS-NCGFAVYNLGTGVGYSVLEMVTAFEKATGAKVPYKTAARRSGDIASVYAATDKAEKELGWKATRGLDK------------------
>EOG091F021M|Biomphalaria_glabrata|HW13_Favorinus_branchialis|TRANSCRIPT
---DCVLVTGGAGYVGTHTVVELLNNGYEVVVVDNLVNACMESLDRVEKITGKKVKTVKADLLDKESLRKIF-------QENKVTHVMHLAGLKAVGESVRLPLLYYHTNVGGTVNLLEVMKDFGVKNLIFSSSATVYGLPEYLPV-DEKHPTGGCTNAYGRTKFFIEEIMSDLSKSD--EEWNVVVLRYFNPVGAHESGLIGENPQGVPNNLMPYVSQVAVGRLPHLTVYGNDYDTPDGTGVRDYIHVVDLALGHVAAINKI-KT-KCGFVVYNLGKGVGYSVLDMVKAFEKATGKEIPYKIAERRAGDIATVYAATDKAASELDWKATRGLDK------------------
>EOG091F021M|Biomphalaria_glabrata|JG15_Favorinus_auritulus|TRANSCRIPT
---DCVLVTGGAGYVGTHTVVELLNNGYEVVVVDNLVNACMESLERVEKITGKKVKTVKADLLDKESLRTIF-------QENKITCVMHLAGLKAVGESVRLPLLYYHTNVGGTVNLLEVMKDFGVKNLIFSSSATVYGLPKYLPV-DEKHPTGGCTNAYGRTKFFIEEIMSDLSKSD--EEWNVVVLRYFNPVGAHESGLIGENPQGVPNNLMPYVSQVAVGRLPHLTVYGNDYDTPDGTGVRDYIHVVDLALGHVAAINKI-KT-KCGFVVYNLGKGVGYSVLDMVKAFEKATGKEIPYKIAERRAGDIATVYAATDKAASDLDWKATRGLDK------------------
>EOG091F021M|Biomphalaria_glabrata|HW03_Berthella_plumula|TRANSCRIPT
MTTDCILVAGGAGYIGTHTVVELLAGGYSVVVLDNLVNSSMESVRRVEEITGKKVDQYKVNLLDKKAVRGVF-------QKHKITCVMHLAGLKAVGESVEFPLLYYHTNLGSTINLLEVMKEFGVKDIVFSSSATVYGTPQYLPV-DESHPVGGCTNTYGKTKLFIEEIISDLCQSD--KEWNAVLLRYFNPVGAHKSGRIGENPQGVPNNLMPYLSQVAVGKREHLTVFGDDYDTHDGTGVRDYIHIVDLAQGHVAALKKL-KT-NCGCVAFNLGTGTGYSVLDMVKAFEKATGQKVPYKIAGRRPGDIGSVYSATKKAEEELGWKATRSLEE------------------
>EOG091F021M|Crassostrea_gigas|HW21_Tritonia_manicata|TRANSCRIPT
MSSNLILITGGAGYIGSHTVVEVLNAGYNVVIIDNLCNSSEESIKRVKTITGKEVHFHRVDLLDKTSLESVF-------EKYKFCAVMHFAGLKAVGESVSIPLKYYHNNIQGTIYLLECMEKHGIKNIVFSSSATVYGDPQYLPL-DEKHPVGGCTNPYGKTKYFIEEILRDVVIAN--KDWNVMNLRYFNPIGAHKSGSIGEDPRGIPNNLMPYITQVAVGRRTHLNVFGNDYDTPDGTGVRDYIHVVDLALGHVAALKYMLQG-NCGFKVYNLGTGRGQSVLEMVKAVEKASGKKIDYKITERRAGDIASCYADPSLAAKELGWKTERTLDEMCEDSWRWQVQNPNGF--
>EOG091F021M|Lottia_gigantea|LotgiG128420
MSGNLILVTGGAGYIGSHTVIELIEAGYDVVILDNLVNSSFESIKRVEEITNRKITTYNVDLLDVPAIEDVF-------QKHQFFGVIHFAGLKAVGESCRRPLSYYRVNVGGAMNLLNVMEKNGIRNLVFSSSATVYGTPKYLPL-DEKHPTGGCTNPYGKTKFVIEEILSDICAAD--NNWNVVVLRYFNPVGSHVSGKIGEDPQGIPNNLMPFVSQVAVGKRPELSVYGDDYDTPDGTGVRDYIHVVDLSQGHVAAVKRM-AS-KCGFKTYNLGTGVGCSVLDMVKAFEKASGKKVPYTIQPRRPGDVGSCYASTTLAAEDLGWKAQKDLNEMCVDLWRWQSMNPNGYRS
>EOG091F021M|Crassostrea_gigas|CGI_10026385
MGDSCILVTGGAGFVGSHSVIELIEADYSVVVMDNLANASMESIKRVEEITGKSIPSYSVDLLDKPALSDLF-------NKHKFTSVIHFAGLKAVGESCQLPLLYYKNNVGGTVNLLEVMKEKGVKNLIFSSSATVYGSPQYLPI-DEKHPVGGCTNPYGKTKYFIEEILRDLHKAE--PDWNIIMLRYFNPVGAHKSGKIGEDPQGIPNNLMPFIAQVAVGKRAELSVYGSDYDTTDGTGVRDYIHVVDLAQGHVAAQKKI-EK-KCGCKVYNLGTGKGYSVIEMAKAFEEASGKPIPFKKVDRRAGDVASVYGNADLAKEELGWSASRDLKQMCEDTWRWQSSNPNGFRK
>EOG091F021M|Lottia_gigantea|JG16_Flabellina_iodinea|TRANSCRIPT
--GETVLVTGGAGYVGSHTILVLLQEGYNVVVVDNFSNGCHESLKRVERLTGKSITTHQVDLLNKSSISDVFQ------QHKDITGVIHFAALKAVGESVQEPLSYYKVNVMGTINLIEVMTEYNVKKIIFSSSATVYGDPVYLPM-DEKHPVGNCTNPYAKTKFCVEQILSDYCFVK--KDWSAVILRYFNPIGAHESGMIGEAPTGIPNNLTPYLSQVAVGVRKELSIFGNDYDTKDGTGVRDYVHVMDLAKGHTTALRKA-GT-CKGFLAYNLGTGKGSTVLEVISAFEKACGKTIKSKIVGRRDGDVAAMCADPTLAEKELGWNATLTMDDMCKDMWRWQRNNPTGY--
>EOG091F021M|Lottia_gigantea|JG05_Bornella_anguilla|TRANSCRIPT
--GKTVLLTGGAGYVGSHTLLVLLEEGYNVVVIDNFSNGNKESIKRVEELTGKTVSTYTVDLLDKSAIAQVFQ------KHSNICGVIHFAAVKAVGESVEKPLLYYKVNVMGTINLIEVMAEYDVKRIIFSSSATVYGDPVYLPM-DEKHPVGSCTSPYAKTKFCVEQILSDYCFIK--KDWSAVILRYFNPVGAHESGMIGEAPAGIPNNLTPYLSQVAVGMRKELSIFGSDYDTKDGTGVRDYVHVMDLARGHTSALKKA-LS-CTGYLIYNLGTGKGSSVLDVLKAFEKACGKKINYKVVARRDGDVAAMCADASLAEKELGWKATLTMDDMCQDMWRWQRKNPNGY--
>EOG091F021M|Crassostrea_gigas|HW14_Flabellina_affinis|TRANSCRIPT
-----VLVTGGAGYVGSHTILVLLEEGYHVVVVDNFSNGSRESINRVESLTNKKVDTYKVDMLNKSSLSGVFQ------KHPGITGVIHFAALKAVGESVREPLSYYKVNVMGTINLIEVMTEHNVNQIIFSSSATVYGDPVYLPM-DEKHPLGNCTNPYAKTKFCVEQILTDFCAVK--RDWAAIILRYFNPIGAHKSGMIGEAPSGIPNNLTPYIAQVAVGVRKELNIFGSDYDTKDGTGVRDYVHVMDLARGHTAALRKA-ET-CQGCKAYNLGTGKGSSVLEVLGAFEKACGKKIQSKMAPRRDGDVATMCADAKLAQQELGWSATLSLDDMCEDMWRWQSNNPTG---
>EOG091F021M|Lottia_gigantea|JG10_Dirona_picta|TRANSCRIPT
-----VLLTGGAGYVGSHTVLVLLEEGYDVVVIDNFTNGSDESIKRVEQLTGKSVFVHNVDLLDKSAISEVFQ------KHKDISGVIHFAALKAVGESVQKPLSYYKVNVMGTINLIEVMSENNVNKIIFSSSATVYGDPVYLPM-DEKHPIGNCTSPYAKTKFCVEQILSDYCFVK--KDWTAVILRYFNPIGAHKSGMIGEAPTGIPNNLTPYIAQVAVEVRDELSIYGNDYDTKDGTGVRDYVHVMDLAKGHTAALKKA-GT-CTGCLAYNLGTGKGSSVLEVLAAFEKACGKKIKSRIVARRDGDVATMCADPRLAETELGWKSMLTLDNMCEDMWRWQSQNPTG---
>EOG091F021M|Lottia_gigantea|JG28_Scyllaea_fulva|TRANSCRIPT
-----VLLTGGAGYVGSHTLLVLLEEGYNVVVIDNFSNGSQESIKRVEKLTGKSVFTYQVDLLEKSAVSNVFQ------KHPDICGVIHFAALKAVGESVQKPLLYYKVNVMGTINLIEVMTEYNVTKIIFSSSATVYGDPIYLPM-DEKHPVGNCTSPYAKTKFCVEQILSDYCFVK--KDWSAVILRYFNPVGAHESGMIGEAPNGIPNNLTPYLSQVAIGVRPELSIFGNDYNTKDGTGVRDYVHVMDLARGHTAALKKA-LN-SSGFLVYNLGTGTGSSVMEVVKAFEKACGKEIKYKMAARREGDVAAMCADAQLAERELGWKATLSMDDMCQDMWRWQKKNPTGY--
>EOG091F021M|Crassostrea_gigas|HW01_Armina_tigrina|TRANSCRIPT
-----ILLTGGAGYLGSHTLLVLLEEGYNVVVIDNFYNGNQESVRRVEQLTGKTVPTHHVDLLDRAAVCDVFR------KHKDISGVIHFAALKAVGESVQKPLSYYKVNVMGTINLIEAMTENDVNKIIFSSSATVYGNPLYLPM-DEKHPVGDCTSPYAKTKFCVEQILSDYCHIK--KDWTAIILRYFNPVGAHESGMIGEAPSGIPNNLTPYIAQVAVGIRDELSIFGNDYNTKDGTGVRDYVHVMDLARGHTAAMKKA-NT-STGCLAYNLGTGKGSSVLDVVSAFENACGKKIKTKIMPRRDGDVATMCSGVELAEKELGWKATLSLDDMCNDMWRWQSKNPTG---
>EOG091F021M|Lottia_gigantea|HW15_Flabellina_babai|TRANSCRIPT
-----ILLTGGAGYVGSHTLLVLLEEGYHVIVVDNFSNGCPESIKRIEGITDKTVTTYNVDLLNKPALSEVFQ------KHPEITGVIHFAALKAVGESVREPLSYYKVNVMGTINLIEVMAQNNVKRIIFSSSATVYGDPVYLPM-DEKHPVGNCTSPYAKTKFCVEQILSDYCFIQ--KDWTAVILRYFNPIGAHNSGMIGEAPTGIPNNLTPYIAQVAVGIRKELNIFGNDYKTKDGTGVRDYVHVMDLARGHTASLKKA-GT-CTGYLVYNLGTGKGSTVLEVLQAFETACGKKINSKIVPRRDGDVATMCADPKLAEKELGWKATLSLDDMCEDMWRWQMKNPTG---
>EOG091F021M|Crassostrea_gigas|JG22_Lomanotus_vermiformis|TRANSCRIPT
-----VLLTGGAGYVGSHTLLVLLEEGYNVVVIDNFCNGSCESIKRIEKLTGKRVFTYSVDLLNKSA---------------------------AVGESVQKPLSYYKVNVLGTINLIEIMSENNVKKIIFSSSATVYGDPLYLPM-DEKHPVGNCTSPYAKTKFCVEQILSDYCFAE--KDWTAIMLRYFNPVGAHESGMIGEAPTGIPNNLTPYIAQVAVGVREELSIFGTDYDTKDGTGVRDYVHVMDIARGHSAALKKA-LL-SNGYLAYNLGTGKGSSVLEVIAAFEKACGKKIKSKKVARREGDVATMCADPQLAEKELGWRATLTLDDMCQDMWRWQSKNPRG---
>EOG091F021M|Crassostrea_gigas|JG14_Eubranchus_rustyus|TRANSCRIPT
-----VLLTGGAGYVGSHTLVTLLEEGYEVIVVDNFANGSHECVKRIEALTGRCVTCHQVDLLDKAALSDVFK------KHKDISGVIHFAALKAVGESVRSPLTYYKVNVMGTINLIEVMTEQNVKRIIFSSSATVYGDPVYLPM-DEKHPVGNCTSPYAKTKFCVEQILSDYCFVK--RDWSAVILRYFNPIGAHKSGKIGESPTGIPNNLTPYIAQVAVGIRQELSIFGNDYDTHDGTGVRDYVHVMDLAKGHTAALKKA-GS-LTGCVAYNLGTGKGRSVMEVLHAFERASGKKIKSKVVERRDGDVATMCADPKLAEKELGWKAELGLDDMCEDMWRWQKHNPTGY--
>EOG091F021M|Crassostrea_gigas|JG32_Unidentia_angelvaldesi|TRANSCRIPT
-----VLLTGGAGYVGSHTLLVLLEEGYEVVVIDNFYNGNKECIRRVEELTGKTVSSYQVDLLNKPSIDEVFQ------KHSDILGVIHFAALKAVGESVRDPLSYYKVNVMGTINLIEVMTDHQVNQFIFSSSATVYGDPVYLPM-DEKHPVGNCTNPYAKTKFCVEQILSDYCYVK--KDWTAVILRYFNPIGAHKSGRIGESPTGIPNNLTPYIAQVAVGVREELKIFGNDYDTKDGTGVRDYVHVMDLAKGHVAALRKA-GT-CKGCLAYNLGTGKGSSVLEVLAAFERACKKKIKSQIVERRGGDVATMCADATLAEKELGWKATMSLDDMCEDMWRWQSKNPKGY--
>EOG091F021M|Crassostrea_gigas|JG06_Catriona_columbiana|TRANSCRIPT
-----VLLTGGAGYVGSHTLVVLLEQGYDVIVVDNFSNGSKEAIKRAEVITGRTVTVYNLDLLDKPALSNVFR------KHKEISGVIHFAALKAVGESVQDPVSYYKNNIVGTIHLIEVMTDHDVNKIIFSSSATVYGDPVYLPM-DEKHPVGQCTSPYAKTKHCVEELLSDYCFVR--KDWTAVILRYFNPIGAHESGLIGEAPSGTPNNLTPYISQVAVGIREELNIFGNDYNTQDGTGVRDYVHVMDLAQGHTAALKKA-GT-TTGCLKYNLGTGKGRSVLEVLHAFEQACGKKIPSKVVARRDGDVAAMCADPSLAETELGWKAVLSLQEMCEDMWRWQKNNPTGY--
>EOG091F021M|Biomphalaria_glabrata|JG30_Tritonia_festiva|TRANSCRIPT
---------------------------------------------------------------------------------------------------------------------------------------------------------------------------------------------------------------------------------------------------------------------KA-ST-CTGCLAYNLGTGKGSTVLDVVSAFERASGKQVKTKIVERREGDVAIMSAGTELAEKELGWKATLTLDD------------------
>EOG091F021M|Lottia_gigantea|NC02_Bathydoris_clavigera|TRANSCRIPT
-------------------------------------------------------------------------------------------------------------------------------------------------------------------------------------------LRYFNPIGAHSSGLIGEDPQGIPNNLTPFISQVAIGSRPELLIYGNDYDSHDGTGVRDYIHVMDVAKGHIAALNKT-ET-AKGFMAYNLGTGKGSSVLDVIKAFETASGKEINYRIVDRRSGDV------------------------------------------
>EOG091F021M|Lottia_gigantea|HW19_Polycera_quadrilineata|TRANSCRIPT
-----VCVTGGAGYIGSHTVLCLLEDGFKVVVIDNFSNGDAESVKRVEKLTGKSVSVYEVDLLNKDQIKEVFD------KHEDITHVIHFAALKAVGESVSEPVRYYKVNIMGTLNLIEVMTDKGVTNFIFSSSATVYGDPQYLPM-DEKHPVGSCTSPYAKTKYCVEEVLSDLCKVN--ENWSTVVLRYFNPVGAHSSGMIGEDPKGIPNNLTPFISQVAIGKRPQLMVYGDDYNTHDGTGVRDYIHVMDLARGHIAALKKA-DV-SKGFLAYNLGTGKGSSVLDVIKAFKLASKAEIPYKIVERRAGDVAAMCADPRKAEQELNWKAEHSLEEMCQDLWKWQTLNPNG---
>EOG091F021M|Biomphalaria_glabrata|NC03_Doris_kerguelenensis|TRANSCRIPT
-----VLVTGGAGYVGSHTVVELLNSGFEVVVIDNMSNGCMECLHRIEKITGKSVTVYTIDLLDTDALRTVF-------DKHSVSMVIHFAALKSVGESVKNPLAYYRVNVTATINLMEVMVEYNVTNLIFSSSATVYGDPQYLPM-DEAHPVGNCVNPYATTKHFVEEILSDQCRAE--KDWNVVVLRYFNPVGAHKSGMIGEDPQGTPNNLTPFLSQVAIGMRAELKIFGNDY----------------------------------------------------------------------------------------------------------------------
>EOG091F021M|Lottia_gigantea|NC06_Pleurobranchaea_californica|TRANSCRIPT
MTKGHVLVTGGCGYIGTHTLVVLINEGYKVTVADNLINSKKESLKRVQKITGCSDEIAFVEVDLTDAAATEKMFEAAKVKDDMFTSVIHFAALKAVGESTKIPLKYYENNIGNTVNLLQIMEKYGCRSFIFSSSATVYGSAP-VPYTESSQTGVGVTNAYGRTKYMIEEILKDHAASPEGKNWSICLLRYFNPCGAHPSGLIGEDPQGVPNNLMPYVVQVAVGRRDKITVFGGDFDTPDGTGVRDYIHVMDLAEGHSAATKYL-EKAEKGIHTFNLGSGKGSSVLEMIAAMKKAAGKEIPYVIGDRREGDLPAFWAETNEAKKTLGWQTTRGLDEMCADLWKWQSENPEG---
