# Supplementary material for: Transcriptomics provides a robust framework for the relationships of the major clades of cladobranch sea slugs (Mollusca, Gastropoda, Heterobranchia), but fails to resolve the position of the enigmatic genus Embletonia
Source: BMC Ecol Evol. 2021 Dec 28;21:226. doi: 10.1186/s12862-021-01944-0 (PMC8895541; doi:10.1186/s12862-021-01944-0)
Supplement: Supplementary file 6 — Additional file 6. Archive S4: Unmasked multiple sequence alignments on amino acid level including Doris kerguelenensis and Calmella cavolini prior to the removal of outliers. [file 12862_2021_1944_MOESM6_ESM.zip › Archive_S4/Alignments/EOG091F04RM.aa.fasta]

>EOG091F04RM|Biomphalaria_glabrata|BGLTMP011672
--------------------------------MKTEAMELCVTACEKFASNNENAAKMIKDTMDKKFGASWHAVVGEGYGFEITHEVKNLLYMFFGGNIAIILWKCS
>EOG091F04RM|Lottia_gigantea|HW04_Calmella_cavolinii|TRANSCRIPT
---EVTEDKKVDTDSKRVHTYPLIRHSDMNDEMKTEAMELCVTACEKFASNNENAAKMIKDTMDKKFGASWHAVVGEGYGFEITHEVKNLLYMFFGGNMAIILWKCS
>EOG091F04RM|Lottia_gigantea|HW19_Polycera_quadrilineata|TRANSCRIPT
--AETTEEKKADADSKRVHTYPLIRHSDMNEEMKTEAMELCVTACEKFASNNENAAKMIKDTMDKKFGASWHAVVGEGYGFEITHEVKNLLYMFFGGNMAIIVWKCS
>EOG091F04RM|Crassostrea_gigas|HW09_Doto_sp|TRANSCRIPT
M-AEQTEEKKADVDSKRVHTYPLIRHSDMNDEMKTEAMELCVTACEKFASNNENAAKMIKDTMDKKFGASWHAVVGEGYGFEITHEVKNLLYMFFGGNMAIIVWKCS
>EOG091F04RM|Crassostrea_gigas|HW10_Embletonia_pulchra|TRANSCRIPT
M-AEQTEEKKADVDSKRVHTYPLIRHSDMNDEMKTEAMELCVTACEKFASNNENAAKMIKDTMDKKFGASWHAVVGEGYGFEITHEVKNLLYMFFGGNMAIIVWKC-
>EOG091F04RM|Crassostrea_gigas|JG06_Catriona_columbiana|TRANSCRIPT
M-AEQTEEKKADVDSKRVHTYPLIRHSDMNDEMKTEAMELCVTACEKFASNNENAAKMIKDTMDKKFGASWHAVVGEGYGFEITHEVKNLLYMFFGGNMAIIVWKCS
>EOG091F04RM|Crassostrea_gigas|JG11_Dondice_occidentalis|TRANSCRIPT
M-AEQTEEKKADVDSKRVHTYPLIRHSDMNDEMKTEAMELCVTACEKFASNNENAAKMIKDTMDKKFGASWHAVVGEGYGFEITHEVKNLLYMFFGGNMAIIVWKC-
>EOG091F04RM|Crassostrea_gigas|HW02_Berghia_verrucicornis|TRANSCRIPT
M-AEQTEEKKADVDSKRVHTYPLIRHSDMNDEMKTEAMELCVTACEKFASNNENAAKMIKDTMDKKFGASWHAVVGEGYGFEITHEVKNLLYMFFGGNMAIIVWKCS
>EOG091F04RM|Crassostrea_gigas|HW05_Caloria_elegans|TRANSCRIPT
M-AEQTEEKKADVDSKRVHTYPLIRHSDMNDEMKTEAMELCVTACEKFASNNENAAKMIKDTMDKKFGASWHAVVGEGYGFEITHEVKNLLYMFFGGNMAIIVWKCS
>EOG091F04RM|Crassostrea_gigas|JG21_Limenandra_confusa|TRANSCRIPT
M-AEQTEEKKADVDSKRVHTYPLIRHSDMNDEMKTEAMELCVTACEKFASNNENAAKMIKDTMDKKFGASWHAVVGEGYGFEITHEVKNLLYMFFGGNMAIIVWKC-
>EOG091F04RM|Crassostrea_gigas|HW20_Spurilla_neapolitana|TRANSCRIPT
M-AEQTEEKKADVDSKRVHTYPLIRHSDMNDEMKTEAMELCVTACEKFASNNENAAKMIKDTMDKKFGASWHAVVGEGYGFEITHEVKNLLYMFFGGNMAIIVWKC-
>EOG091F04RM|Crassostrea_gigas|HW18_Janolus_cristatus|TRANSCRIPT
M-AEQTEEKKADVDSKRVHTYPLIRHSDMNDEMKTEAMELCVTACEKFASNNENAAKMIKDTMDKKFGASWHAVVGEGYGFEITHEVKNLLYMFFGGNMAIIVWKC-
>EOG091F04RM|Crassostrea_gigas|HW06_Cratena_peregrina|TRANSCRIPT
M-AEQTEEKKADVDSKRVHTYPLIRHSDMNDEMKTEAMELCVTACEKFASNNENAAKMIKDTMDKKFGASWHAVVGEGYGFEITHEVKNLLYMFFGGNMAIIVWKC-
>EOG091F04RM|Crassostrea_gigas|JG12_Dondice_parguerensis|TRANSCRIPT
M-AEQTEEKKADVDSKRVHTYPLIRHSDMNDEMKTEAMELCVTACEKFASNNENAAKMIKDTMDKKFGASWHAVVGEGYGFEITHEVKNLLYMFFGGNMAIIVWKC-
>EOG091F04RM|Crassostrea_gigas|JG28_Scyllaea_fulva|TRANSCRIPT
M-AEQTEEKKADVDSKRVHTYPLIRHSDMNDEMKTEAMELCVTACEKFASNNENAAKMIKDTMDKKFGASWHAVVGEGYGFEITHEVKNLLYMFFGGNMAIIVWKC-
>EOG091F04RM|Crassostrea_gigas|JG07_Cuthona_albocrusta|TRANSCRIPT
M-AEQTEEKKADVDSKRVHTYPLIRHSDMNDEMKTEAMELCVTACEKFASNNENAAKMIKDTMDKKFGASWHAVVGEGYGFEITHEVKNLLYMFFGGNMAIIVWKC-
>EOG091F04RM|Crassostrea_gigas|JG13_Doto_lancei|TRANSCRIPT
M-AEQTEEKKADVDSKRVHTYPLIRHSDMNDEMKTEAMELCVTACEKFASNNENAAKMIKDTMDKKFGASWHAVVGEGYGFEITHEVKNLLYMFFGGNMAIIVWKC-
>EOG091F04RM|Crassostrea_gigas|JG16_Flabellina_iodinea|TRANSCRIPT
M-AEQTEEKKADVDSKRVHTYPLIRHSDMNDEMKTEAMELCVTACEKFASNNENAAKMIKDTMDKKFGASWHAVVGEGYGFEITHEVKNLLYMFFGGNMAIIVWKCS
>EOG091F04RM|Crassostrea_gigas|HW17_Hermissenda_crassicornis|TRANSCRIPT
M-AEQTEEKKADVDSKRVHTYPLIRHSDMNDEMKTEAMELCVTACEKFASNNENAAKMIKDTMDKKFGASWHAVVGEGYGFEITHEVKNLLYMFFGGNMAIIVWKC-
>EOG091F04RM|Crassostrea_gigas|NC04_Fiona_pinnata|TRANSCRIPT
M-AEQTEEKKADVDSKRVHTYPLIRHSDMNDEMKTEAMELCVTACEKFASNNENAAKMIKDTMDKKFGASWHAVVGEGYGFEITHEVKNLLYMFFGGNMAIIVWKC-
>EOG091F04RM|Crassostrea_gigas|HW15_Flabellina_babai|TRANSCRIPT
M-AEQTEEKKADVDSKRVHTYPLIRHSDMNDEMKTEAMELCVTACEKFASNNENAAKMIKDTMDKKFGASWHAVVGEGYGFEITHEVKNLLYMFFGGNMAIIVWKC-
>EOG091F04RM|Crassostrea_gigas|JG04_Berghia_stephanieae|TRANSCRIPT
M-AEQTEEKKADVDSKRVHTYPLIRHSDMNDEMKTEAMELCVTACEKFASNNENAAKMIKDTMDKKFGASWHAVVGEGYGFEITHEVKNLLYMFFGGNMAIIVWKC-
>EOG091F04RM|Crassostrea_gigas|HW13_Favorinus_branchialis|TRANSCRIPT
M-AEQTEEKKADVDSKRVHTYPLIRHSDMNDEMKTEAMELCVTACEKFASNNENAAKMIKDTMDKKFGASWHAVVGEGYGFEITHEVKNLLYMFFGGNMAIIVWKC-
>EOG091F04RM|Crassostrea_gigas|JG14_Eubranchus_rustyus|TRANSCRIPT
M-AEQTEEKKADVDSKRVHTYPLIRHSDMNDEMKTEAMELCVTACEKFASNNENAAKMIKDTMDKKFGASWHAVVGEGYGFEITHEVKNLLYMFFGGNMAIIVWKCS
>EOG091F04RM|Crassostrea_gigas|JG27_Phidiana_lynceus|TRANSCRIPT
M-AEQTEEKKADVDSKRVHTYPLIRHSDMNDEMKTEAMELCVTACEKFASNNENAAKMIKDTMDKKFGASWHAVVGEGYGFEITHEVKNLLYMFFGGNMAIIVWKC-
>EOG091F04RM|Crassostrea_gigas|JG05_Bornella_anguilla|TRANSCRIPT
M-AEQTEEKKADVDSKRVHTYPLIRHSDMNDEMKTEAMELCVTACEKFASNNENAAKMIKDTMDKKFGASWHAVVGEGYGFEITHEVKNLLYMFFGGNMAIIVWKC-
>EOG091F04RM|Crassostrea_gigas|JG19_Janolus_barbarensis|TRANSCRIPT
M-AEQTEEKKADVDSKRVHTYPLIRHSDMNDEMKTEAMELCVTACEKFASNNENAAKMIKDTMDKKFGASWHAVVGEGYGFEITHEVKNLLYMFFGGNMAIIVWKC-
>EOG091F04RM|Crassostrea_gigas|HW07_Cuthona_caerulea|TRANSCRIPT
M-AEQTEEKKADVDSKRVHTYPLIRHSDMNDEMKTEAMELCVTACEKFASNNENAAKMIKDTMDKKFGASWHAVVGEGYGFEITHEVKNLLYMFFGGNMAIIVWKCS
>EOG091F04RM|Crassostrea_gigas|JG29_Spurilla_braziliana|TRANSCRIPT
M-AEQTEEKKADVDSKRVHTYPLIRHSDMNDEMKTEAMELCVTACEKFASNNENAAKMIKDTMDKKFGASWHAVVGEGYGFEITHEVKNLLYMFFGGNMAIIVWKC-
>EOG091F04RM|Crassostrea_gigas|JG23_Melibe_leonina|TRANSCRIPT
M-AEQTEEKKADVDSKRVHTYPLIRHSDMNDEMKTEAMELCVTACEKFASNNENAAKMIKDTMDKKFGASWHAVVGEGYGFEITHEVKNLLYMFFGGNMAIIVWKC-
>EOG091F04RM|Crassostrea_gigas|HW14_Flabellina_affinis|TRANSCRIPT
M-AEQTEEKKADVDSKRVHTYPLIRHSDMNDEMKTEAMELCVTACEKFASNNENAAKMIKDTMDKKFGASWHAVVGEGYGFEITHEVKNLLYMFFGGNMAIIVWKCS
>EOG091F04RM|Crassostrea_gigas|JG20_Learchis_evelinae|TRANSCRIPT
M-AEQTEEKKADVDSKRVHTYPLIRHSDMNDEMKTEAMELCVTACEKFASNNENAAKMIKDTMDKKFGASWHAVVGEGYGFEITHEVKNLLYMFFGGNMAIIVWKCS
>EOG091F04RM|Crassostrea_gigas|JG02_Antaeolidiella_chromosoma|TRANSCRIPT
M-AEQTEEKKADVDSKRVHTYPLIRHSDMNDEMKTEAMELCVTACEKFASNNENAAKMIKDTMDKKFGASWHAVVGEGYGFEITHEVKNLLYMFFGGNMAIIVWKCS
>EOG091F04RM|Crassostrea_gigas|JG15_Favorinus_auritulus|TRANSCRIPT
M-AEQTEEKKADVDSKRVHTYPLIRHSDMNDEMKTEAMELCVTACEKFASNNENAAKMIKDTMDKKFGASWHAVVGEGYGFEITHEVKNLLYMFFGGNMAIIVWKCS
>EOG091F04RM|Crassostrea_gigas|JG26_Phestilla_sp|TRANSCRIPT
M-AEQTEEKKADVDSKRVHTYPLIRHSDMNDEMKTEAMELCVTACEKFASNNENAAKMIKDTMDKKFGASWHAVVGEGYGFEITHEVKNLLYMFFGGNMAIIVWKC-
>EOG091F04RM|Crassostrea_gigas|JG24_Noumeaella_rubrofasciata|TRANSCRIPT
M-AEQTEEKKADVDSKRVHTYPLIRHSDMNDEMKTEAMELCVTACEKFASNNENAAKMIKDTMDKKFGASWHAVVGEGYGFEITHEVKNLLYMFFGGNMAIIVWKC-
>EOG091F04RM|Crassostrea_gigas|JG18_Hermissenda_opalescens|TRANSCRIPT
M-AEQTEEKKADVDSKRVHTYPLIRHSDMNDEMKTEAMELCVTACEKFASNNENAAKMIKDTMDKKFGASWHAVVGEGYGFEITHEVKNLLYMFFGGNMAIIVWKC-
>EOG091F04RM|Crassostrea_gigas|JG10_Dirona_picta|TRANSCRIPT
M-AEQTEEKKADVDSKRVHTYPLIRHSDMNDEMKTEAMELCVTACEKFASNNENAAKMIKDTMDKKFGASWHAVVGEGYGFEITHEVKNLLYMFFGGNMAIIVWKC-
>EOG091F04RM|Crassostrea_gigas|NC05_Hermissenda_crassicornis|TRANSCRIPT
M-AEQTEEKKADVDSKRVHTYPLIRHSDMNDEMKTEAMELCVTACEKFASNNENAAKMIKDTMDKKFGASWHAVVGEGYGFEITHEVKNLLYMFFGGNMAIIVWKCS
>EOG091F04RM|Lottia_gigantea|JG32_Unidentia_angelvaldesi|TRANSCRIPT
-----TEEKKADVDSKRVHTYPLIRHSDMNDEMKTEAMELCVTACEKFASNNENAAKMIKDTMDKKFGASWHAVVGEGYGFEITHEVKNLLYMFFGGNMAIIVWKCS
>EOG091F04RM|Crassostrea_gigas|NC01_Armina_californica|TRANSCRIPT
M-AEQTEEKKADVDAKRVHTYPLIRHSDMNDEMKTEAMELCVTACEKFASNNENAAKMIKDTMDKKFGASWHAVVGEGYGFEITHEVKNLLYMFFGGNMAIIVWKC-
>EOG091F04RM|Crassostrea_gigas|HW01_Armina_tigrina|TRANSCRIPT
M-AEQTEEKKADVDAKRVHTYPLIRHSDMNDEMKTEAMELCVTACEKFASNNENAAKMIKDTMDKKFGASWHAVVGEGYGFEITHEVKNLLYMFFGGNMAIIVWKC-
>EOG091F04RM|Crassostrea_gigas|JG22_Lomanotus_vermiformis|TRANSCRIPT
M-AEQTEEKKADVDSKRVHTYPLIRHSDMNDEMKTEAMELCVTACEKFAANNENAAKMIKDTMDKKFGASWHAVVGEGYGFEITHEVKNLLYMFFGGNMAIIVWKC-
>EOG091F04RM|Crassostrea_gigas|HW16_Hancockia_cfuncinata|TRANSCRIPT
M-AEQTEEKKADVDSKRVHTYPLIRHSDMNDEMKTEAMELCVTACEKFAANNENAAKMIKDTMDKKFGASWHAVVGEGYGFEITHEVKNLLYMFFGGNMAIIVWKCS
>EOG091F04RM|Crassostrea_gigas|JG17_Hancockia_uncinata|TRANSCRIPT
M-AEQTEEKKADVDSKRVHTYPLIRHSDMNDEMKTEAMELCVTACEKFAANNENAAKMIKDTMDKKFGASWHAVVGEGYGFEITHEVKNLLYMFFGGNMAIIVWKC-
>EOG091F04RM|Crassostrea_gigas|JG03_Austraeolis_stearnsi|TRANSCRIPT
M-AEQTEEKKADVDSKRVHTYPLIRHSDMNDEMKTEAMELCVTACEKFAANNENAAKMIKDTMDKKFGASWHAVVGEGYGFEITHEVKNLLYMFFGGNMAIIVWKC-
>EOG091F04RM|Crassostrea_gigas|JG25_Palisa_papillata|TRANSCRIPT
MAEQTEEKKAADVDSKRVHTYPLIRHSDMNDEMKTEAMELCVTACEKFAANNENAAKMIKDTMDKKFGASWHAVVGEGYGFEITHEVKNLLYMFFGGNMAIIVWKC-
>EOG091F04RM|Crassostrea_gigas|JG08_Dendronotus_venustus|TRANSCRIPT
M-AEQTEEKKAEVDSKRVHTYPLIRHSDMNDEMKTEAMELCVTACEKFASNNENAAKMIKDTMDKKFGASWHAVVGEGYGFEITHEVKNLLYMFFGGNMAIIVWKCS
>EOG091F04RM|Crassostrea_gigas|JG01_Aeolidiella_alba|TRANSCRIPT
M-AEQTEEKKADIDSKRVHTYPLIRHSDMNDEMKTEAMELCVTACEKFATNNENAAKMIKDTMDKKFGASWHAVVGEGYGFEITHEVKNLLYMFFGGNMAIIVWKCS
>EOG091F04RM|Lottia_gigantea|HW21_Tritonia_manicata|TRANSCRIPT
--AETTEEKKTDVDSKRVHTYPLIRHSDMNDEMKTEAMELCVTACEKFASNNENAAKMIKDTMDKKFGASWHAVVGEGYGFEITHEVKNLLYMFFGGNMAIIVWKCS
>EOG091F04RM|Lottia_gigantea|NC08_Tritonia_hamnerorum|TRANSCRIPT
--AETTEEKKTDVDSKRVHTYPLIRHSDMNDEMKTEAMELCVTACEKFASNNENAAKMIKDTMDKKFGASWHAVVGEGYGFEITHEVKNLLYMFFGGNMAIIVWKC-
>EOG091F04RM|Lottia_gigantea|JG30_Tritonia_festiva|TRANSCRIPT
--AETTEEKKTDVDSKRVHTYPLIRHSDMNDEMKTEAMELCVTACEKFASNNENAAKMIKDTMDKKFGASWHAVVGEGYGFEITHEVKNLLYMFFGGNMAIIVWKC-
>EOG091F04RM|Lottia_gigantea|NC07_Tritonia_diomedea|TRANSCRIPT
--AETTEEKKTDVDSKRVHTYPLIRHSDMNDEMKTEAMELCVTACEKFASNNENAAKMIKDTMDKKFGASWHAVVGEGYGFEITHEVKNLLYMFFGGNMAIIVWKC-
>EOG091F04RM|Lottia_gigantea|NC06_Pleurobranchaea_californica|TRANSCRIPT
--AEVVEEKKADTDSKRVHTYPLIRHSDMNDEMKTEAMELCVTACEKFASNNENAAKMIKDTMDKKFGASWHAVVGEGYGFEITHEVKNLLYMFFGGNMAIIVWKCS
>EOG091F04RM|Lottia_gigantea|HW03_Berthella_plumula|TRANSCRIPT
--AEVVEEKKADVDSKRVHTYPLIRHSDMNDEMKTEAMELCVTACEKFASNNENAAKMIKDTMDKKFGASWHAVVGEGYGFEITHEVKNLLYMFFGGNMAIIVWKCS
>EOG091F04RM|Lottia_gigantea|HW12_Facelina_rubrovittata|TRANSCRIPT
-----AEEKKADVDSKRVHTYPLIRHSDMNDEMKTEAMELCVTACEKFASNNENAAKMIKDTMDKKFGASWHAVVGEGFGFEITHEVKNLLYMFFGGNMAIIVWKC-
>EOG091F04RM|Crassostrea_gigas|HW11_Eubranchus_exiguus|TRANSCRIPT
M-AEQTEEKKVDVDSKRVHTYPLIRHSDMNDEMKTEAMELCVTACEKYASNNENAAKMIKDTMDKKFGASWHAVVGEGYGFEITHEVKNLLYMFFGGNMAIIVWKC-
>EOG091F04RM|Lottia_gigantea|NC02_Bathydoris_clavigera|TRANSCRIPT
--AEATEEKKADADAKRVHTYPLIRHSDMNDEMKTEAMELCVTACEKFASNNENAAKMIKDTMDKKFGASWHAVVGEGYGFEITHEVKNLLYMFFGGNMAIIIWKC-
>EOG091F04RM|Lottia_gigantea|NC03_Doris_kerguelenensis|TRANSCRIPT
---EVTEEKKADADSKRVHTYPLIRHSDMNEEMRTEAMELCVTACEKFSSNNESAARMIKDTMDKKFGASWHAVVGEGYGFEITHEVKNLLYMFFGGNMAIIIWKC-
>EOG091F04RM|Crassostrea_gigas|CGI_10004520
M-AEQ-EEQKKEPDSKRVHTYPLIRHSDMNDEMKTEAMELCVTACEKFSSNNENAARMIKETMDKKFGASWHAVVGEGYGFEITHEVKNLLYMFFGGNMAIIVWKCS
>EOG091F04RM|Lottia_gigantea|LotgiG204935
MATEVAEEKKVDTESKRVHTYPLIRHSDMNDEMKTEAMELCVTACEKFSANNENAAKMIKETMDKKFGASWHAVVGEGYGFEITHEVKNLLYMFFGGNMAIMIWKCS
