# Supplementary material for: Transcriptomics provides a robust framework for the relationships of the major clades of cladobranch sea slugs (Mollusca, Gastropoda, Heterobranchia), but fails to resolve the position of the enigmatic genus Embletonia
Source: BMC Ecol Evol. 2021 Dec 28;21:226. doi: 10.1186/s12862-021-01944-0 (PMC8895541; doi:10.1186/s12862-021-01944-0)
Supplement: Supplementary file 6 — Additional file 6. Archive S4: Unmasked multiple sequence alignments on amino acid level including Doris kerguelenensis and Calmella cavolini prior to the removal of outliers. [file 12862_2021_1944_MOESM6_ESM.zip › Archive_S4/Alignments/EOG091F0063.aa.fasta]

>EOG091F0063|Biomphalaria_glabrata|BGLTMP003303
-----------------------------------------------------------------------------------------------------------------------------------------MEDFGYPPKFPV----EEE-T-KV-EVA-VKESEIGKDKSKSKKSKVAAKTGGLKYQWQIMSAMGLTDEEIKHFSVPMYWLKYFPPHWITDLKRMGVKVDWRRSFITTDANPYFDSFVRWNFLRLRDRNKVKFGKRYTIFSPKDNQPCMDHDRSSGEGVGPQEYTLIKMKLKEPYPPKLSG-LKGKPVFLVAATLRPETMFGQTNCWVRPDMKYIALLTKSGEVFITTRRAARNMSYQEMTAQNGKTEVLLELIGQDILGCPLEAPLTSYKVIYSLPMLTIKEDKGTGVVTSVPSDAPDDYAALRDLKNKPQLREKYGIKDEMVLPFDPIPIIDVPGYGNLCAVTACDVYKVNSQNDRDKLTEAKEDTYKKGFYEGIMLVEEYKGQKVQDVKK-IIQARLIQENAALLYKEPEKLVMSRSGDECVVAL----FLDYGEPSWRAQAEEALSKMNTFSEDVRNNFMSTLDWLHEHACSRTYGLGTKMPWDPQYLIESLSDSTIYMSYYTINHLLQGGVWDGSKPGPANIRPEQLTSEVWDYIYFKTAPYPKSCGIPQSTLNKLKREFEYWYPVDCRMSGKDLVPNHLTYFIYCHCAMWPDDNTKWPKAVRANGHLLINSEKMSKSTGNFCTLEEAINKFSSDGMRLSLADAGDQVEDANFVEKMADAGLLRLYALVEWVKEIVEEKVTLRTGPESSYTFNDKVFISEINKSILETKSNYENYLFKAALRTGFFEFQAKRDKYREMETLGMHRDLVIKFIETQALLMAPICPHIAEHIWILLGKKESIMTALWPQAGSVDELLIQSSQYLADCAHEFRLRKKTLSAGKG-------------------------------------KA-NK-GFPDNKVISQALLAKPELKKYMKKLMPFVQVAKENVEKNGLKALALTSEIDEANILTINSAYLINTLEIEGLDVKPSDGADDKVKEECCPGKPFITFLTEPSVKLCFINPQPFSSLFEFNLDIFEGDTLAKVVNRIARTDRSKFKDPAALKLY--RYLDAETGWRKIPDMTRMLEGKVNVDQSSVFHIDSKSNTVTVSDNGSKIPLGPKLVYLINL
>EOG091F0063|Biomphalaria_glabrata|NC03_Doris_kerguelenensis|TRANSCRIPT
-----------------------------------------------------------------------------------------------------------------------------------------------------------------------------------------------------------------------------------------------------------------------------------------------------------------------------------------------------------------------------------------------------------------------------------------------------------------------------------------------------------------------------------------------------------------------------------------FLDYGEASWRAQAEASLAQMNTFSEDVRHNLAATLDWLQEHACSRTYGLGTRLPWDTQYLIESLSDSTIYMSYYTVAHLLQGGIVNG--------------------------------------------------------------------------------------------------------------------------------------------------------------------------------------------------------------------------------------------------------------------------------------------------------------------------------------------------------------------------------------------------------------------------------------------------------------------------------------------------------------------------------------------------------------------------------------
>EOG091F0063|Lottia_gigantea|NC02_Bathydoris_clavigera|TRANSCRIPT
---VERKSTAKLDELRRIEQSVQERWNKEKIFEVDAPLPGSKDAKQDKFLVTFPFPYMNGRPHLGHTFSLSKCEFATGFQRMLGKRCLFPFAMHCTGMPIK---------------------------ACADKLQREMEDFGYPPEFPL----EEE-K-V--TEK-AVESEIGKDKSKSKKSKVLAKTGGLTYQWQIMQSMGMTDSEIKAFVDPMHWLEYFPPCWIKDLKSMGVKVDWRRSFITTDVNPYFDSFVKWHFLHFKDKNKIKFGKRYTIFSPKDNQPCLDHDRYSGEGVCPQEYTLIKVKVKEPFPAKLSA-LKGKAVFLAAATLRPETMFGQTNCWVRPDMKYIAIQMKNEEVFITTRRAALNMCYQEMTPEFGKMDILLELVGQDIMGIPLAAPLTSYKTIYTLPMLTIKEDKGTGVVTSVPSDAPDDYAALRDLKNKAPLREKYGIKDDMVMPFDPIPIIEVPGYGNLCAVTACEQYKVLSQNDRDKLLEAKEETYKKGFYEGVMLVKGFEGKRVQDVKK-VIQAQMVEKNEAIQYKEPEKTVISRSMDDCVVALCDQWFLDYGEPAWRAQAEKALANMNTYSDDVRNNLLATLDWLREHACSRSYGLGTTMPWDEQYLIESLSDSTMYMCYYTVCHLLQGGVWRGTQQGPAQIKPELLTPEVWDYIFYTGKSYPSSCGISKNVLDQLKAEFEYWYPVDVRMSGKDLIPNHLTFFIYGHTAIWDNDSSKWPKGIRANGHLLLNSKKMSKSTGNFCTLDTAVKKFSADGMRLSLADAGDHVEDANFVSQMAEAGLLRLYSLLEWVREMIATASTLRTGPKSSYTFSDKVFISEMNFSVMETKKHYEVYMFKAALRIAFFEFQAYRDKYREVEVEGMHKDLVFQFIELQALLMAPICPHMSEHIWELLGKKDSIMWALWPQSGAVEEKLMQSSEFLVNCAHEFRLRRKVALNPGK-AKK-PV-TPPSHAVIWVAKSYPPWQTTVLSTLNKIYKD-NK-SFPDNKDISKQLCSMPELKKYMKKLMPFVQIVKENVEKNGIRAMALTSDIDEVQILNEYLIYLAGTLGVEGISVRMSDEAVEKVKEECCPGKPFITFTSEPCAQLTLINQQSFCGLFEMELNIFEGDQVKNLANRIAKSERSKVKHASALKFM--RFADPDAGWRKIPDLKNLVGDKLDIPESAIFHIDTETNSVSLTDNGNKINVGSKLVYV---
>EOG091F0063|Lottia_gigantea|HW19_Polycera_quadrilineata|TRANSCRIPT
----ERKSTVKLDQMRRIEKEVQARWEKEKTFEVDAPKPGSKEASQDKFFVTFPFPYMNGRAHLGHTFSLSKCEFATGFERMQGKRCLFPLGMHCTGMPIK---------------------------ACADKLQREMEDFGYPPQFPV----EE-----K-VQE-VKESQIGKDRSKSKKSKVLAKTGGLTYQWQIMQAMGLKDTEIKEFSDPQHWLDYFPPMWMKDLKSMGVKVDWRRSFITTDVNPYFDSFVKWHFLRFKEKNKVRFGKRFTIFCPKDNQPCQDHDRSSGEGVGPQEYALIKMKVKEPLPAKLSP-LKGKKVFLAAATLRPETMFGQTNCWVHPDMKYVAVLMKSGEVFVTTRRAARNMCYQGMTPENGKVNVLMELVGQDIMGIPLEAPQTSYKTIYALPMLTIKEDKGTGVVTSVPSDSPDDFAALRDLKNKAPLREKYGIKDEMVLPFEPIPIIDVPGFGNLCAVTTCEKFKVVSQNDKDKLAEAKEEAYKKGFYEGVMLVKGFEGQKVQDVKK-VIQNQMIEKNQAILYKEPEKTVISRSSDECVVALCDQWFLDYGETKWRTQAESALANMNTYSEDVRNNLQATLEWLKEHACSRTYGLGTRMPWDENYLIESLSDSTVYMSFYTVCHLLQGGHWRGDKQGPAKIRPDQLTPEVWDYIFYHNKKYPSKCGIPKATLDQLKAEFEYWYPVNVRMSGKDLIPNHLTYFIYGHIAIWEDDSAKWPKGIRANGHLLLNSKKMSKSTGNFCTLEEAVGKFSADGMRLSLADAGDQVEDANFVDEMAEAGLLRLYSLVEWVKEMIASLDSMRAGPESQYTFSDRVFISHMNSAIEKTKQQYELYMFKAALRTGFFELQAYRDTYREVEVEGMHRDLVLRFIELQALLMCPICPHTAEYIWSLLGKKESIMWASWPQPGPVDEKLVESSQYLMECAHEFRLRKKSALNPGK-GKK-TV-IPPSHAVIWVAKTYPPWQSMVLSTLKALYQE-HK-GFPENSFIAKQLTGKPELKKYMKKLMPFVQIVKENVAKNGLKALALTCEIDETQILNENLVYLTGTLEVEGIEVMSSDKADDKVKEECCPGKPFITFKTEPSVQLTLINQQSFSNLFEIKLNVYEGDDLKAISKRITKMEKSKVKDAEKLTFK--RYLDPEAGYRKIPDCNRLDDGKQTVAPTAVFHIDSNANSLTLAENGKSYPVGSRMVYAVT-
>EOG091F0063|Lottia_gigantea|NC06_Pleurobranchaea_californica|TRANSCRIPT
---LERKSTAKLDEILDIERKVQEKWAREKTFEVNAPKPG--EESPDKFMVTFPFPYMNGRAHLGHTFSMSKCEFVVGFQRMLGKRCLFPFGLHCTGMPIK---------------------------ACSDKLKREMEDYGYPPNFPP-----EE-E-EK-VEK-PKESEIGKDKSKSKKSKVAAKTGGLKYQWQIMKAMDLSDEQIKDFANSDHWLDYFPPHWISDLKRLGVRVDWRRSFITTDVNPYFDSFVRWNFLRFKANNKVKFGKRYSIFSPKDNQPCMDHDRSSGEGVGPQEYTLIKMRVKEPLPPKLAS-MSGKPIFLVAATLRPETMFGQTNCWVRPDMKYVAHEMKNGEVFVSTYRAALNMSYQDMTSEVGVVKTVANLVGQDIMGLALEAPQTCYKTIYTLPMLTIKEDKGTGVVTSVPSDSPDDYAALRDLKNKAPLREKYGITDEQVMPFDPVPIIEVPNFGNLCAVAACDFYKVVSQNDKDKLALAKEETYKLGFYQGVMLVKGYEGQKVQDVKK-TIQDLMIQRNEAILYKEPEKEVVSRSGDKCVVALCDQWFLDYGEPTWRAVAEKALSQLNTFSEDVRNNFLATFEWLREHACSRTYGLGTKMPWDEQYLIESLSDSTIYMCFYTVCHLLQGGQWDGKSMGPAKIRPDQLTPEVWDYIFYKSKPFPSNSDIPKATLDELRREFEYWYPVDIRMSGKDLVPNHLTYFLYGHTAIWPDDSAKWPKGIRANGHLLLNSEKMSKSTGNFCTLEQAINKFSADGTRLSLADAGDQVEDANFVEKMADAGLLRLYGLIEWVREMKASKDSLRSGPESFYTFNDKVFISEMNKAIQETKAHYENCLFRAALRTGFFELQTNRDKYREVESQGMHRDLVFRFIETQALLMAPICPHIAEYIWGLIGKEQSIMSALWPEADVPDEKLLAASQYLIDNAHEFRLRKKAVTDPGK-KKK-VI-EQPTHAVIWVAKTYPPWQNTVLTTLKRLYET-HK-GFPDNKEIAKEFTTKPELKKYMKRLMPFVQLVKANVENKGLKALALTSDVDEMDVLQTNMAYLVNTLEIEGIQLRSSDKADEKVKEDCCPSKPFITFVTEPSVEVTLINTQLFSGLFECKLSVFEGDSVAKLSQRMAKSDKCKVKESSQLKFL--RYTDPEAGWRKLPDFKSPDDGTTAISNIAAFHINTDSKLVTVAENGSSYALGSRIIYIV--
>EOG091F0063|Lottia_gigantea|HW03_Berthella_plumula|TRANSCRIPT
---LERKSTAKLDEILDIEKQVQERWRKEKIFEVDAPKPG--EKRPEKFMVTFPFPYMNGRAHLGHTFSVSKCEFVVGFQRMLGKRCLFPFGLHCTGMPIK---------------------------ACADKLQREMEDFGYPPVFPP-----EE-E-KV-EPK-PKESEIGKDRSKSKKSKVAAKTGGLTYQWQIMQAMGMQDYEIKEFADSDHWLKYFPPHWINDLRRLGVRVDWRRSFITTDANPYFDSFVRWNFLRFKANNKVKFGKRYTIFSPKDNQPCMDHDRSSGEGVGPQEYTLIKMKVKEPLPPKLKS-LTGRPVYLVAATLRPETMFGQTNCWIRPDMKYIASEMSNGDIFVSTHRAALNMSYQGMTAQVGVVKTLADLVGQEIMGVALKAPQTCYDPIYTLPMLTIKEDKGTGVVTSVPSDAPDDYAALRDLKNKPQLREKYGITDEQVLPFEPVPIIEVPGFGNLCAVQACDTFKVVSQNDKDKLTAAKEETYKKGFYEGVMLVKGFEGQKVQEVKK-VIQDQMIQKNEAVLYKEPEKEVVSRSGGKCVVALCDQWFLDYGEPTWRALAETALAQLNTFSEDVKNNFVATFEWLREHACSRSYGLGSKMPWDEQYLIESLSDSTIYMCYYTVCHLLQGGHWDGQTIGPANIKPEQLTPEVWDYIFYKGKLFPSKSGIPQATLDTLKREFEFWYPVDIRMSGKDLVPNHLTYFLYGHTAVWPEDSTKWPKGIRANGHLLLNSEKMSKSTGNFCTLSEAINKFSADGTRLSLADAGDQVEDANFVEKMADAGLLRLYGLIEWAREMVATMDTLRSGPESSYTFNDKVFISEINKAIVETKANYENCLFKAALRTGFFEFQTNRDKYREVESQGMHRDLVFRFIETQLLMMSPICPHVAEYVWGLLGKEQSIMWANWPTAGPVDEKLLLASQYLMDCAHEFRLRKKAVTDPGK-KKK-AV-EQPTYAIIWIAKTYPPWQNSVLTTLKQLYET-HD-GFPDNKEIAKHFTDKPELNKYMKKLMPFVQVVKGNVEKKGMKAMALTSELDEMDILKTNLLYLVNTLEVEGIQLKSSDAAEEKVKEDCCPGKPFITFVTEPSVQLTLINHQLYCGLFEVKVNIYQGDTVARIANRLAKAERSKVKDPSQVRFL--RYTDPEAGWRKLPDLNCPEQGTVAINNVAVFHIKPEAQSVTLADNGTSCNLGSKMVYIV--
>EOG091F0063|Lottia_gigantea|HW09_Doto_sp|TRANSCRIPT
----ERKSTAKLDELRSIEKAAQERWEKEKIFEVDAPKPGTKDAKQEKYMVTFPFPYMNGRAHLGHTFSLSKCEFASGFQRLQGKRCLFPFGMHCTGMPIK---------------------------ACADKLKREMEDYGYPPQFPV----EQD-E-PV-VEK-EKESEIGKDKSKSKKSKVQAKTGGLKYQWQIMAAMGLNDTEIKEFADPQHWLKYFPPHWMSDLKSLGVKSDWRRSFITTDANPYFDSFVRWNFLRFKDNNKVKFGKRYTIFSPKDNQPCMDHDRQSGEGVGPQEYTLIKMKVKEPLPAKLAGKLKGKKVYLVAATLRPETMFGQTNCWVRPDMNYVAVRMKGDEVFVCTRRAALNMSYQEMTPDFGKVDVMMELIGQDIMGVSLEAPLTSYKTIYTLPMLTIKEDKGTGVVTSVPSDSPDDFAALRDLKNKAPLREKYGIKDEMVLPFEPIPIIDVPGFGNLCAITACERLKIVSQNDKVKLLEAKEETYKKGFYEGVMLVEAYKGQKVQDVKK-AIQTTMVQKNDAVMYKEPEKTVISRSNDECVVALCDQWFLDYGETAWRAEAEKCLASMNTFSDDVRNNLMATLDWLREHACSRSYGLGTKMPWDEQYLIESLSDSTVYMSYYTVCHLLQGRNWQGNSAGPAKIKAEQLTPEVWDFIFYKGKPFPKSSGIPKATLEQLKAEFEYWYPVDVRMSGKDLIPNHLTYFIYGHCAMWPSDSSKWPKGIRANGHLLINSKKMSKSTGNFCTLEEAVNKFSADGTRLSLADAGDHVEDANFMEQMAEAGLLRLYSLVEWVREMVATKDNMRTGPESEYTFNDRVFVSEINLSITETKANYESYLFKAALRTGFFEFQAYRDKYREVETKGMHRDLVFRWIEMQALLMSPICPHVAEYIWGVLGKTDSIMWAAWPVAGPVDEKLNRSSQYLMECAHDFRLRRKAVMNPGK-AKK-EV-TVPTHATVWIAKTYPPWQNTVLTTLNDMYKA-NK-GFPDNKEISKALMTKPELKKYTKKLMPFVMVIKENVEKQGLKAMALTSDIDETKILSENLTYLANTLEVEGVGIRSSDEAEEKVKEDCCPGKPFVSFSTEPSVSLILINQQSQTGLFEVTVNIHEGDNVTKLANRIAKLERSRVKDASGLTFQ--RYTDPVSGWRQIPDFYALDQGKEPISDSAVFHIDTAANSVAVSENGSKFPLGSRIVY----
>EOG091F0063|Lottia_gigantea|JG13_Doto_lancei|TRANSCRIPT
----ERKSTAKLDELRSIEKAAQERWEKEKIFEVDAPKPGTKDAKQEKYMVTFPFPYMNGRAHLGHTFSLSKCEFASGFQRLQGKRCLFPFGMHCTGMPIK---------------------------ACADKLKREMEDYGYPPQFPV----EQD-E-PV-VEK-EKESEIGKDKSKSKKSKVQAKTGGLKYQWQIMAAMGLSDVEIKEFADPQHWLKYFPPHWMSDLKSLGVKSDWRRSFITTDANPYFDSFVRWNFLRFKDNNKVKFGKRYTIFSPKDNQPCMDHDRQSGEGVGPQEYTLIKMKVKEPLPAKLAGKLKGKKVYLVAATLRPETMFGQTNCWVRPDMSYVAVRMKGDEVFVCTRRAALNMSYQEMTPDFGKVDVMMDLIGQDIMGISLEAPLTSYKTIYTLPMLTIKEDKGTGVVTSVPSDSPDDFAALRDLKNKAPLREKYGIKDEMVLPFEPIPIIDVPGFGNLCAITACERLKIVSQNDKIKLQEAKEETYKKGFYEGVMLVEAYKGQKVQDVKK-PIQTSMVQKNDAVMYKEPEKTVISRSNDECVVALCDQWFLDYGEPAWRAEAEKCLANINTFSDDVRNNLMATLDWLREHACSRSYGLGTKMPWDEQYLIESLSDSTVYMSFYTVCHLLQGRDWQGNAAGPAKIKAEQLTPEVWDYIFYKGKPFPKSAGIPKATLDQLKAEFEYWYPVDVRMSGKDLIPNHLTYFIYGHCAMWPSDSSKWPKGIRANGHLLINSKKMSKSTGNFCTLEEAVNKFSADGTRLSLADAGDHVEDANFMEQMAEAGLLRLYSLVEWVREMVATKDSMRTGPESEYTFNDRVFVSEINLSITETKANYESYLFKAALRTGFFEFQAYRDKYREVETKGMHRDLVFRWIEMQALLMSPICPHVAEYIWGVLGKTDSIMWAAWPVAGPVDEKLNRSSQYLMECAHDFRLRRKAVMNPGK-AKK-EV-TVPTHATVWIAKTYPPWQNTVLTTLNEMYKA-NK-GFPDNKEISKALMTKPELKKYTKKLMPFVMVIKENVEKQGLKAMALTSDIDETKILSENLTYLANTLEVEGVGIRSSDEAEEKVKEDCCPGKPFVSFSTEPSVGLILINQQSHTGLFEVTVNIHEGDNVTKLANRIAKLERSRVKDASGLTFQ--RYTDPVSGWRQVPDFYALDQGKEPISDVAVFHIDTAANSVTVSENGSKFPLGSRIVY----
>EOG091F0063|Lottia_gigantea|HW16_Hancockia_cfuncinata|TRANSCRIPT
----ERKSTAKLDELRSIEKSAQERWDKEKIFEVDAPAPGSKDANQEKYMVTFPFPYMNGRAHLGHTFSLSKCEFAAGFQRLLGKRCLFPFGMHCTGMPIK---------------------------ACADKLKREMKDFGYPPEFPP-----EE-E-EV-VVK-EKESEIGKDKSKSKKSKVQAKTGGLKYQWQIMASMGLTNDEIKQFADPQHWLQYFPPHWMGDLKSLGVKADWRRSFITTDVNPYFDSFVRWNFLRFRDNNKVKFGKRYTIFSPKDNQPCMDHDRHSGEGVGPQEYTLIKMKVKEPLPSKLAT-LKGKTVFLVAATLRPETMYGQTNCWVRPDMAYVAVQMKGGEVFVTTRRAARNMSYQEMTPDYGKVEVLVELVGQDIMGISLEAPLTCYKTIYTLPMLTIKEDKGTGVVTSVPSDSPDDYAALRDLKNKAPLREKFGIKDEMVMPFDPVPIIDVPGFGNLCAVTACDQYKVVSQNDKLKLQEAKEETYKKGFYEGVMLVEAYKGEKVQDVKK-VIQNIMVQKNEAILYKEPEKTVISRSNDECVVALCDQWFLDYGEPSWRAEADKCLAKMNTFSDDVRNNLMATLDWLREHACSRTYGLGTKMPWDEQYLIESLSDSTIYMAYYTVCHLLQGGVWQGHTMGPANIRADQLTPEVWDYIFYKEKPYPKSSGIPKASLDKLRSEFNYWYPVDVRMSGKDLIPNHLTYYIYGHCAVWPQDSSKWPQGIRANGHLLINSKKMSKSTGNFCTLDEAVKKFSADGTRLSLADAGDHVEDANFMEQMAEAGLLRLYALVEWVREMINTQDSLRTGPESEFTFNDRVFVSEINLSITETKSNYENYLFKAALRTGFFELQAYRDKYREVETRGMHRDLVLQFIETQALLISPICPHVAEYIWGLLGKKESIMRAVWPQAGPVDEKLNRSSQYLMESAHDFRLRRKAVLNPGK-AKK-PV-SIPTHATVWVAKTYPPWQNTVLTTLNELYQA-NK-GFPDNKDISKTLMSKPELKKYAKKMMPFVMVVKENVEKQGLKAMALTSDIDEVKILSENSTYLANTLEVESLELRSSDEAEEKVREDCCPGKPFVSFSTEPSVAVTLINQQSFSGLFEMQVNIFEGDHVTSLANRIAKMERSKVKDASALKFL--RFLDPESGWRKIPDLMCLEEGKVAISPAATFHIDLETKTVTLAENGSRHDIGSRLVY----
>EOG091F0063|Lottia_gigantea|JG17_Hancockia_uncinata|TRANSCRIPT
----ERKSTAKLDELRSIEKSAQERWDKEKIFEVDAPAPGSKDANQEKYMVTFPFPYMNGRAHLGHTFSLSKCEFAAGFQRLLGKRCLFPFGMHCTGMPIK---------------------------ACADKLKREMKDFGYPPEFPP-----EE-E-EV-VVK-EKESEIGKDKSKSKKSKVQAKTGGLKYQWQIMASMGLTNDEIKQFADPQHWLQYFPPHWMGDLKSLGVKADWRRSFITTDVNPYFDSFVRWNFLRFRDNNKVKFGKRYTIFSPKDNQPCMDHDRHSGEGVGPQEYTLIKMKVKEPLPSKLAT-LKGKTVFLVAATLRPETMYGQTNCWVRPDMAYVAVQMKGGEVFVTTRRAARNMSYQEMTPDNGKVEVLVELVGQDIMGISLEAPLTCYKTIYTLPMLTIKEDKGTGVVTSVPSDSPDDYAALRDLKNKAPLREKFGIKDEMVMPFDPVPIIDVPGFGNLCAVTACDQYKVVSQNDKLKLQEAKEETYKKGFYEGVMLVEAYKGEKVQDVKK-VIQNIMVQKNEAILYKEPEKTVISRSNDECVVALCDQWFLDYGEPSWRAEADKCLAKMNTFSDDVRNNLMATLDWLREHACSRTYGLGTKMPWDEQYLIESLSDSTIYMAYYTVCHLLQGGVWQGHTMGPANIRADQLTPEVWDYIFYKEKPYPKSSGIPKASLDKLRSEFNYWYPVDVRMSGKDLIPNHLTYYIYGHCAVWPQDSSKWPQGIRANGHLLINSKKMSKSTGNFCTLDEAVKKFSADGTRLSLADAGDHVEDANFMEQMAEAGLLRLYALVEWVREMINTQDSLRTGPESEFTFNDRVFVSEINLSITETKSNYENYLFKAALRTGFFELQAYRDKYREVETRGMHRDLVLQFIETQALLISPICPHVAEYIWGLLGKKESIMRAVWPQAGPVDEKLNRSSQYLMESAHDFRLRRKAVLNPGK-AKK-PV-SIPTHATVWVAKTYPPWQNTVLTTLNELYQA-NK-RFPDNKDISKTLMSKPELKKYAKKMMPFVMVVKENVEKQGLKAMALTSDIDEVKILSENSTYLANTLEVESLELRSSDEAEEKVREDCCPGKPFVSFSTEPSVAVTLINQQSFSGLFEMQVNIFEGDHVTSLANRIAKMERSKVKDASALKFL--RFLDPESGWRKIPDLMCLEEGKVAISPAATFHIDLETKTVTLAENGSRHDIGSRLVY----
>EOG091F0063|Lottia_gigantea|JG05_Bornella_anguilla|TRANSCRIPT
----ERKSTAKLDELRSIEKAAQEKWEREKIFEVDAPQPGSEDAKQEKYMVTFPFPYMNGRAHLGHTFSLSKCEFATGFQRLLGKRCLFPFGMHCTGMPIK---------------------------ACADKLKREMEEFGYPPAFPP-----EE-E-EV-VEK-EKESEIGKDKSKSKKSKVTAKTGGLKYQWQIMAAMGLTDDQIQEFAEPQHWLQYFPPHWMADLKSLGVKTDWRRSFITTDANPYFDSFVRWNFLRFKDNNKVKFGKRYTIFSPKDNQPCMDHDRHSGEGVGPQEYTLIKMRVMEPLPPKLAG-LEGRKVFLVAATLRPETMYGQTNCWVRPDMKYIAVLMKGEEVFVTTRRAARNMSFQEMTPDNGKVEILAELVGQDIMGIPLKAPLTGYQTIYTLPMLTIKEEKGTGVVTSVPSDAPDDYAALRDLKNKASLREKFGIKDEMVLPFEPVPIIEVPGFGNLSAVKACDMFKIVSQNDTVKLQEAKEETYKKGFYEGVMLVEEYKGQKVQDVKK-AIQTSLLQKNEAVLYKEPEKTVISRSNDECVVALCDQWFLDYGEPTWRAEADRCLAGLNTFSDDVRNNLVATLDWLREHACSRSYGLGTKMPWDPQYLIESLSDSTVYMAYYTVCHLLQGGVWQGHTPGPANIRADQLTPEVWDYIFYQDKPVPKSCGIPKVTLDQLKAEFNYWYPVDVRMSGKDLIPNHLTYFIYGHCAMWPQDSSKWPKGIRANGHLLINAKKMSKSTGNFCTLEEAVNKFSADGTRLSLADAGDHVEDANFMEQMAEAGLLRLYSLVEWVGEMVASQDSMRDGPPAQYTFNDRVFVSEINLSITETKANYESYLFKAALRTGFFEFQAYRDKYREVETKGMHRDLVFRFIETQALLMAPICPHVAEHIWGLLGKTESIMYAAWPVAGPVDEMLNRSSQYLMECAHDFRLRRKVILNPGK-AKK-EV-SVPTHATVWVAKTYPPWQNTVLTTLNELYQA-NQ-GFPDNKEISKTLMSRPELKKYTKKLMPFVMLVKDNVEKQGLKAMALTSDIEEVKILSENSTYLANTLEVEGLDIRSSDQADEKIKEECCPGKPFVSFSTEPSVALTLINQQSHVGLFELKINIFEGDHVTKLANRIAKMERSKVKDASGLSFQ--RYTDPESGWRRIPDLTNLQDGQTPIGPSAIFHIDLAAGTVAVADNGTTFPLGSRMLYL---
>EOG091F0063|Lottia_gigantea|HW21_Tritonia_manicata|TRANSCRIPT
----ERKSTAKLDELRSIEKAAQERWEREKIFEVDAPQPGSKDAKQEKFMVTFPFPYMNGRAHLGHTFSLSKCEFASGYQRLLGKRCLFPFGMHCTGMPIK---------------------------ACADKLKREMEDYGYPPEFPR----EEE-E-EP-VQK-ERESEIGKDKSKSKKSKVQAKTGGLRYQWQIMAAMGLTDGEIKEFADPQHWLQYFPPHWMDDLKSMGIKTDWRRSFITTDANPYFDSFVRWNFLKFKENNKVKFGKRYTIFSPKDNQPCMDHDRQSGEGVGPQEYTLIKMKVKPPMPPKLQC-VKGKNVFLVAATLRPETMYGQTNCWVRPDMNYIAIKMKNGDIFVTTKRAARNMSYQEMTPENGKVEIVAEFIGQDIMGIPLEAPRTSFKTIYTLPMLTIKDDKGTGVVTSVPSDAPDDYAALRDLKNKAPLREKYGIKDEMVLPFDPIPIIDVPGYGNLCAIKACETLKVVSQNDKLKLIEAKEETYKKGFYEGIMLVEAYKGQRVQDVKK-VIQNDMVEKNEAILYKEPEKTVISRSNDECVVALCDQWFLDYGEPSWRAEAEKSLSAMNTYSEDVRNNLLATLDWLREHACSRTYGLGTKMPWDEQYLIESLSDSTIYMSYYTVCHLLQGGVWQGTDAGPAKINAKDLTPAVWDYIFYKEKPYPSSCKIPKKTLDQLKAEFEYWYPVDVRMSGKDLIPNHLTYFIYGHCAAWPNDSSKWPKGIRANGHLLINSKKMSKSTGNFCTLGEAIDKFSADGTRFSLADAGDHVEDANFMEQMAEAGLLRLYSLVEWVREMISIKDTMRTGPESEYTFNDKVFVSEMNLSANETKANYENYLFKAALRTGFFEFQAYRDKYREVETKGMHRDLVFRFIETQAILMAPICPHIAEYIWGLLEKKESIMWAQWPQAGPVDEKLNRCSQYLMESAHEFRLRRKAVMNPGK-AKK-VV-SVPTHATIWVAKTYPPWQNTVLTTLHELYQA-NK-GFPENKEIAKVFNTKPELKKYMKKLMPFVMVVKENVEKHGLKALALTSDIDEVKILTENSTYLANTLEVEGLDLRSSDEAEEKVKEDCCPGKPFVSFSTEQSVALTFINHHSCNGLFEIKVNIFEGDHVTKIASRISKMERSKVKDASGLRFL--RYTDPVSGWRKVPDLTCLTEGKEEISKTAIFHVDTDANTVTLVENGSRIPVGTRIVY----
>EOG091F0063|Lottia_gigantea|NC08_Tritonia_hamnerorum|TRANSCRIPT
----ERKSTAKLDELRSIEKAAQERWDREKIFEVDAPQPGSKDFKQEKYMVTFPFPYMNGRAHLGHTFSLSKCEFASGFQRLLGKRCLFPFGMHCTGMPIK---------------------------ACADKLKREMEDYGCPPEFPP----EEE-EAAS-VPK-EKESEIGKDKSKSKKSKVQAKTGGLKYQWQIMAAMGLTDTEIKEFADPQHWLKYFPPHWMNDLKSMGVKTDWRRSFITTDANPYFDSFVRWNFLKFKENNKVKFGKRYTIFSPKDNQPCMDHDRHSGEGVGPQEYTLIKMKVKSPMPPKLAC-VKDKNVYLVAATLRPETMYGQTNCWVRPDMHYIAIKMKNGEIFVTTKRAARNMSYQEMTPQEGKVDIVAELIGQDIMGIPLEAPLTSYQTIYTLPMLTIKEDKGTGVVTSVPSDAPDDFAALRDLKNKAPLREKYGIKDDMVLPFDPIPIIEVPGWGNLCAVKACDVYKVVSQNDKIKLQEAKEETYKKGFYEGVMLVEEHKGKKVQDVKK-VIQNQMLEKNEAILYKEPEKTVISRSNDECVVALCDQWFLDYGEPSWRAEAEKSLSAMNTFSEDVRNNLLATLDWLREHACSRTYGLGTKMPWDQQYLIESLSDSTIYMSFYTVCHLLQGGVWQGTATGPAKIKAEDLTPEVWDYIFYKSKPYPSKCNIPKATLDQLKAEFEYWYPVDVRMSGKDLIPNHLTYFIYGHCAAWPNDSSKWPKGIRANGHLLINSKKMSKSTGNFCTLSEAVEKFSADGTRFSLADAGDHVEDANFMEQMAEAGLLRLYSLVEWVREMISVKGSMRAGPESEYTFNDRVFVSEMNLSINETKAHYENYLFKAALRTGFFEFQAYRDKYREVETKGMHRDLVLRFIETQAILMAPICPHIAEHIWELLGKKESIMWASWPQAGPVDEKLNRCSQYLMESAHEFRLRRKVIMNPGK-TKK-AV-SVPTHATVWVAKTYPPWQNTVLTTLHELYQA-NN-GFPDNKEIAKVFNTKPELKKYMKKLMPFVMVVKENVEKHGPKALALTSDFDEVKILSENSTYLANTLEVEGLDLRSSDEADEKVKEDCCPGKPFVSFSTERSVSLTFINHHSFNGLFEIKVSIFEGDHVAKIATRIAKMERSKVKDASGLKFL--RYTDPESGWRKIPDMNCLSEGKQEISKSAVFHIDADTNIVTLAENGSRIPLGSRIVY----
>EOG091F0063|Biomphalaria_glabrata|JG30_Tritonia_festiva|TRANSCRIPT
----------------------------------------------------------------------------------------------------------------------------------------------------------------------------------------------------------------------------------------------------------------------------------------------------------------------------------------------------------------------------------------------------------IMGIPLEAPLTSYKTIYTLPMLTIKDDKGTGVVTSVPSDAPDDYAALRDLKNKAPLREKYGIKDEMVLPFDPIPIIEVPGFGNLCAVKACDIYKVVSQNDKLKLQDAKEETYKKGFYEGVMLVEEHKGKKVQDVKK-VIQNLMVDKNEAVLYKEPEKTVISRSNDECVVALCDQWFLDYGEASWRAEA---------------------------------------------------------------------------------------------------------------------------------------------------------------------------------------------------------------------------------------------------------------------------------------------------------------------------------------------------------------------------------------------------------------------------------------------------------------------------------KALALTSDFDEVTILSENSTYLANTLEVEGMDLRSSEEADEKVKEDCCPGKPFVSFSTERSVALTFINQHSCNGLFEIKVNIFEGDHVTKLANRISKMDRSKVK-----------------------------------------------------------------------
>EOG091F0063|Lottia_gigantea|NC07_Tritonia_diomedea|TRANSCRIPT
----ERKSTAKLDELRSIEKAAQERWEREKIFEVDAPQPGSKDFKQEKYMVTFPFPYMNGRAHLGHTFSLSKCEFATGFQRLLGKRCLFPFGMHCTGMPIK---------------------------ACADKLKREMEDYGYPPEFPP-----EE-E-EV-VEK-EKESEIGKDKSKSKKSKVQAKTGGLKYQWQIMAAMGMTDSEIKEFADPQHWLKYFPPHWMNDLKSMGVKTDWRRSFITTDANPYFDSFVRWNFLKFKENNKVKFGKRFTIFSPKDNQPCMDHDRQSGEGVGPQEYTLIKMKVKPPMPPKLAC-VKGKSVFLVAATLRPETMYGQTNCWIRPDMKYIAIKMKNGEIFVTTKRAARNMSYQEMTPKEGKVEIVAELIGQDIMGIPLEAPLTSYKTIYTLPMLTIKDDKGTGVVTSVPSDAPDDYAALRDLKNKAPLREKYGIKDEMVLPFDPIPIIEVPGFGNLCAVKACDIYKVVSQNDKLKLQDAKEETYKKGFYEGVMLVEEHKGKKVQDVKK-VIQNLMVDKNEAVLYKEPEKTVISRSNDECVVALCDQWFLDYGEASWRAEAEKSLSTMNTFSEDVRNNLLATLDWLREHACSRTYGLGTKMPWDEQYLIESLSDSTIYMSYYTVCHLLQGGVWQGSTMGPAKIKPEDLTPEVWDYIFYKEKPYPSSCKIPKAVLNQLKAEFEYWYPVDVRMSGKDLIPNHLTYFIYGHCAAWPNDSSKWPKGIRANGHLLINSKKMSKSTGNFCTLSEAVKKFSADGTRFSLADAGDHVEDANFMEQMAEAGLLRLYSLVEWVREMISIKDTMRTGPESEYTFNDRVFVSEMNLSINETKTNYESYLFKAALRTGFFEFQAYRDKYREVETKGMHRDLVFRFIETQAILIAPICPHIAEHIWELLGNKESIMWALWPQAGPVDEKLNRCSQYLMESAHEFRLRRKVIMNPGK-AKK-AV-SVPTHATIWVAKTYPPWQNTVLTTLHELYQA-NK-GFPDNKEIAKVFNTKPELKKYMKKLMPFVMVVKENVEKHGLKALALTSDFDEVTILSENSTYLANTLEVEGMDLRSSEEADEKVKEDCCPGKPFVSFSTERSVALTFINQHSCNGLFEIKVNIFEGDHVTKLANRISKMDRSKVKDASGLKFL--RYTDPESGWRKVPDMTCLSEGKEEISKSAVFHIDADANTVTLAENGSRTPIGSRIVY----
>EOG091F0063|Lottia_gigantea|JG06_Catriona_columbiana|TRANSCRIPT
----ERKSTAKLDELRSIEKAAQERWEAEKIFEVDAPKKGSKDADQEKFMVTFPFPYMNGRAHLGHTFSLSKCEFATGFQRLLGKRCLFPFGMHCTGMPIK---------------------------ACADKLKREMADFGFPPQFPI-----EE-E-EV-VEK-EKESEIGKDKAKSKKSKVQAKTGGLKYQWQIMAAMGLADDEIKEFSDPQHWLQYFPPHWINDLKSLGIKTDWRRSFITTDANPYFDSFVKWNFLKLKENNKVKFGKRYTIFSPKDNQPCMDHDRHSGEGVGPQEYTLIKMKVKEPYPPKLAK-LKGKPVFLVAATLRPETMYGQTNCWIRPDMKYVAVQMKNGEVFVTTIRAARNMSYQEMTPQNAKVDTLIELVGQDIMGIPLEAPLTSYKTIYTLPMLTIKDDKGTGVVTSVPSDSPDDYAALRDLKNKAPLREKFGIKDEMVLPFDPVPIIDVPGFGNLCAVKACEIYKVVSQNDKVKLQEAKEEAYKKGFYEGIMLVEEHKGKKVQDVKK-VIQNLMVQKNEAILYKEPEKTVISRSNDECVVALCDQWYLDYGEPAWRAEAEKSLSNMNTFSDDVRNNLLATLDWLREHACSRSFGLGTKMPWDEKYLIESLSDSTIYMSYYTICHLLQGGVWQGKTQGPAKISADQLTPEVWDYIFYKDKAYPSSCKIPKATLDQLKAEFNYWYPVNVRMSGKDLIPNHLTYFIYGHCAVWPNESDKWPKAIRANGHLLINSKKMSKSTGNFCTLGEAVNKFSADGTRFSLADAGDHVEDANFMEQMAEAGLLRLYSLVEWVREMVSIKDTLRTGPESDYTFNDQVFVSEMNLSINETKSNYENYLFKAALRTGFFEFQAFRDKYREVETSGMHKDLIFRFIELQAILISPICPHIAEHIWGLLGKEDSIMWARWPQAGPVDEKLNRASQYLMESAHEFRLRRKAVMNPGK-GKK-TV-STPSHAIIWVAKTYPPWQNTVLTTIHEMYKA-NS-AFPDNKEIAKVLTTKPELKKYIKKMMPFVMVMKENVEKHGLKALALTSDLDEVKILTDNLTYLTNTLDVEGLEMKYSDTADEKIKEDCCPGKPFVSFTTEPSATLVLINQQVYSGLFEIKLNIYEGDQVIKVANRIVKMDRSKVKDAANVKLL--RYTDPESGWRTIPDITNLNEGKEEINQSATFHIDASSNSVTVSENGKTYPVGSRLVY----
>EOG091F0063|Lottia_gigantea|JG07_Cuthona_albocrusta|TRANSCRIPT
----ERKSTAKLDELRSIEKAAQERWETEKIFEVDAPKKGSKDESQEKFMVTFPFPYMNGRAHLGHTFSLSKCEFASGFQRLMGKRCLFPFGMHCTGMPIK---------------------------ACADKLKREMADFGFPPQFPV-----EE-E-EV-VEK-EKESEIGKDKSKSKKSKVQAKTGGLKYQWQIMAAMGLADNEIKEFSDPQHWLQYFPPHWINDLKSLGVKSDWRRSFITTDANPYFDSFVRWNFLKLKENNKVKFGKRYTIFSPKDNQPCMDHDRHSGEGVGPQEYTLIKMKVKEPLPPKLAK-LKSKQVFLVAATLRPETMYGQTNCWIRPDMKYIAVQMKNGEVFVTTARAARNMSYQEMTPQNGKVDIVIELIGQDIMGIPLEAPLTSYKTIYTLPMLTIKEDKGTGVVTSVPSDSPDDYAALRDLKNKAPLREKYGIKDEMVLPFEPVPIIDVPGFGNLCAVKACDMYKIVSQNDAAKLVLAKEETYKKGFYEGIMLIEEYKGQKVQDVKK-VIQNLMVDKNEAILYKEPEKTVISRSNDECVVALCDQWFLDYGEPIWRAEAEKSLSNMNTFSEDVRNNLLATLDWLREHACSRSYGLGTKMPWDEQYLIESLSDSTVYMSYYTVCHLLQGGAWQGKTQGPAKISADKLTPEVWDYIFYKDKKYPSSCKIPKATLDQLKAEFNYWYPVDVRMSGKDLIPNHLTYFIYGHCAVWPNESDKWPKGIRANGHLLINSKKMSKSTGNFCTLKEAVNKFSADGTRFSLADAGDHVEDANFMEQMAEAGLLRLYSLVEWVREMISIKDTLRTGPESEYTFNDRVFVSEMNLSINETKTNYESYLFKAALRTGFFEFQAFRDKYREVETQGMHKDLVFRFIELQAILISPICPHIAEHIWGLLGKEDSIMWAKWPQAGSVDEKLIRASQYLMESAHEFRLRRKAVLNPGK-GKK-TV-SIPSHATIWVAKTYPPWQNTVLTTLHELYQA-NN-GFPDNKEIAKVLNTKPELKKYMKKMMPFVMVVKENVEKHGLKALALTSDLDEVKILTDSLTYLTNTLEVEGLELKSSDNAEEKIREDCCPGKPFVSFTTEPSASLILINQQVYNGLFEIKLNIYEGDQVIKVANRITKMERSKVKDATNVKLL--RYTDPESGWRTIPDITDLNEGKEEINQSATFHIDANSNSVTLSENGHQYPVGSRIIY----
>EOG091F0063|Lottia_gigantea|HW07_Cuthona_caerulea|TRANSCRIPT
----ERKSTAKLDELRNIEKLAQERWEAEKIFEVDAPKQGSKDENQEKFMVTFPFPYMNGRAHLGHTFSLSKCEFATGFQRLMGKRCLFPFGMHCTGMPIK---------------------------ACADKLKREMADFGFPPQFPI-----EE-E-EV-VEK-EKESEIGKDKSKSKKSKVQAKTGGLKYQWQIMSAMGLTDNEIKAFSDPQHWLKYFPPHWINDLKSLGVKSDWRRSFITTDANPYFDSFVRWNFLKLKENNKVKFGKRYTIFSPKDNQPCMDHDRQSGEGVGPQEYTLIKMKVKEPLPPKLVK-LKGKQVFLVAATLRPETMYGQTNCWIRPDMKYIAVQMKSGEVFVTTARAARNMSYQEMTPKNGKVDTLVELIGQEIMGIPLEAPLTKYKTIYTLPMLSIKEDKGTGVVTSVPSDAPDDYAALRDLKNKAPFREKYGIKDEMVLPFEPVPIIDVPGFGNLCAVTACDMYKVVSQNDKQKLQEAKEETYKKGFYEGVMLIEEHKGKKVQDVKK-VIQTLMVQKNEAILYKEPEKTVISRSNDECVVALCDQWFLDYGEPNWRAEAEKCLSDMNTFSDDVRNNLLATLDWLREHACSRSYGLGTKMPWDEQYLIESLSDSTVYMSYYTVCHLLQGGAWQGKTQGPAKISPDKLTPEVWDYIFYKDKAYPSSCKIPKATLDQLKAEFNYWYPVNVRMSGKDLIPNHLTYFIYGHCAVWPKESDKWPKGIRANGHLLINSKKMSKSTGNFCTLEEAVNKFSADGTRFTLADAGDHVEDANFMEQMAEAGLLRLYSLVEWVREMISTKDTLRTGPESEYTFNDRVFISEMNLSINETKTNYENYLFKAALRTGFFEFQAFRDKYREVETRGMRKDLIFQFIELQAILLAPICPHVAEHIWGLLGKEDSIMWAKWPQAGPVDEKLNRASQYLMESAHEFRLRRKAVMNPGK-GKK-PV-SIPSHATIWVAKTYPPWQNTVLTTLHELYQA-NK-GFPDNKEIAKVLNTKPELKKYIKKMMPFVMVVKENVEKHGLKALALTSDLDEMKILTDSLIYLTNTLEVEGLDIKSSDNAEEKIREDCCPGKPFVSFITEPSVSLILINQQVYSGLFEIKLNIYEGDHVAKVASRITKMERSKVKDATNVKLL--RYVDPESGWRNIPDITNLNDGKKEINQLATFHIDANSNSVTLSENGQKYPLGSRLVY----
>EOG091F0063|Lottia_gigantea|NC04_Fiona_pinnata|TRANSCRIPT
----ERKSTAKLDELRSIEKAAQERWEKEKIFEVDAPKPGSKDASQEKFMVTFPFPYMNGRAHLGHTFSLSKCEFATGFQRLLGKRCLFPMGMHCTGMPIK---------------------------ACADKLKREMADYGFPPVFPV-----EE-E-EV-VEK-VKESEIGKDKSKSKKSKVQAKTGGLKWQWQIMAAMGLTDNEIKEFADPQYWLKYFPPHWINDLKSLGIKTDWRRSFITTDANPYFDSFVRWNFLRLKDNNKVKFGKRYTIFSPKDNQPCMDHDRQSGEGVGPQEYTLIKMKVKEPLPPKLAN-LKGKKVFLVAATLRPETMYGQTNCWIRPDMSYIAAQMTNGEVFVTTRRAAKNMSYQEMTPENGKVDVLVDLVGQDIMGIPLEAPLTSYKTIYTLPMLTIKEDKGTGVVTSVPSDAPDDYAALRDLKNKAPLREKFGIKDEMVLPFEPIPIIEVPGFGNLCAVKACDMYKVASQNDKVKLQEAKEETYKKGFYEGVMLVEAHKGKKVQDVKK-TIQNALVQKNEAILYKEPEKTVISRSNDECVVALCDQWFLDYGEPKWRAEAEKCLGNMNTFSEDVRNNLLATLDWLREHACSRSYGLGTKMPWDEQYLIESLSDSTVYMSYYTVCHLLQGGAWQGKTQGPAKISPDQLTPEVWDYIFFKDKKYPSSCKIPKATLDQLKAEFNYWYPVNVRMSGKDLIPNHLTYFIYGHCAIWPKESDKWPKGIRANGHLLINSKKMSKSTGNFCTLQDAVNKFSADGTRFSLADAGDNVEDANFMEQMAEAGLLRLYSLVEWVREMVNIKDTLRTGPESQYTFNDRVFISEMNLSVNETRTHYENFLFKAALRTGFFEFQAYRDKYREIETNGMH------------------------------------------------------------------------------------------------------------------------------------------------------------------------------------------------------------------------------------------------------------------------------------------------------------------------------------------------
>EOG091F0063|Lottia_gigantea|HW15_Flabellina_babai|TRANSCRIPT
----ERKSTAKLDELRSIEKAAQDRWEKEKIFEVDAPKPGSKDSNQEKYMVTFPFPYMNGRAHLGHTFSLSKCEFASGFQRLLGKRCLFPFGMHCTGMPIK---------------------------ACADKLKREMEDYGYPPEFPP----EDE-E-KV-EVK-EKESEIGKDKSKSKKSKVQAKTGGLKYQWQIMGAMGMTDIEIKEFADPQHWLKYFPPHWINDLKSLGVKTDWRRSFITTDANPYFDSFVKWNFLRFKENNKVKFGKRFTIFSPKDNQPCMDHDRHSGEGVGPQEYTLIKMKVKEPLPSKLAS-LKGKKIFLVAATLRPETMYGQTNCWVRPDMKYIAVLMKNGEVFVTTQRAARNMSYQEMTPENGKVEVLVELVGQDIMGIPLEAPLTSYKVIYTLPMLTIKEDKGTGVVTSVPSDAPDDYAALRDLKNKAPFREKYGIKDEMVLPFEPIPIIEVPGYGNLCAVKACDIYKVVSQNDKIKLQEAKEETYKKGFYEGVMIVEEHKGKKVQDVKK-VIQNIMVQKNEAVLYKEPEKTVISRSNDECVVALCDQWFLDYGEPKWRGEAEKCLETMNTFSDDVRNNLLATLDWLREHACSRSYGLGTKMPWDEQYLIESLSDSTVYMSFYTVCHLLQGGVWQGNAQGPAKISAEQLTPEVWDYIFYKNKAYPSSCKIKKATLDQLKAEFNYWYPVDVRMSGKDLIPNHLTYFIYGHCAVWPEESDKWPKGIRANGHLLINSKKMSKSTGNFCTLEEAVNKFSADGTRFSLADAGDHVEDANFMEQMAEAGLLRLYSLVEWVREMVNTKDTLRTGPESEYTFNDKVFVSEMNLSINETKANYENYLFKAALRTGFFEFQAYRDKYREVETQGMHKELVFRFIETQALLMSPICPHIAEHIWELLGKKQSIMHARWPQAGPVDEMLNRSSSYLMESAHEFRLRRKVIMNPGK-AKK-VV-LPPSHATVWIAKSYPPWQNTVLTTLHELHQA-NN-GFPDNKAIAKVFSTKPELNKYMKKLMPFVIVVKENVEKHGLKALALTSDIDEMKILTENLTYLTNTLEVEGLEIKSSEGADEKIREDCCPGKPFVSFTTERSVALTLINPQSYSGLFEIKVNIFEGDHIAKLANRIAKSERSKIKDASNLKFL--RYTDPESGWRKIPDMACPEEGKQEISKLAVFHIDADTDTVTLAENGSRIPIGSKIVYILN-
>EOG091F0063|Lottia_gigantea|HW11_Eubranchus_exiguus|TRANSCRIPT
----ERKSTAKLDELRSIEKAAQERWEREKAFEVDAPKPGSKDAKQEKFMVTFPFPYMNGRAHLGHTFSLSKCEFATGFQRLLGKRCLFPFGMHCTGMPIK---------------------------ACADKLKREMADYGYPPQFPA----EEE---TV-VVK-EKESEIGKDKSKSKKSKVQAKTGGLKYQWQIMKAMGLTDEEIREFADPQHWLQYFPPHWIGDLKSLGVKADWRRSFITTEANPYFDSFVRWNFLKLKENNKVKFGKRFTIFSPKDNQPCMDHDRSSGEGVGPQEYTLIKMKVKEPLPQKLDH-LKGKPVYLVAATLRPETMYGQTNCWVRPDMKYVAVQMKGGEVFVTTKRAAQNMCYQEMTPAYGKVDIVAELVGQDIMGLPLEAPLTYYKTIYTLPMLTIKEDKGTGVVTSVPSDAPDDYAALRDLKNKAPLREKYGIKDEMVLPFEPIPIIEVPGFGNLCAVKACDMYKVVSQNDKVKLQDAKEETYKKGFYEGIMLVEEHKGKKVQDVKK-VIQNLLVQKNDAVMYKEPEKAVISRSNDECVVALCDQWFLDYGEPQWRGEAEKCLNNMNTFSEDVRNNLLATLDWLREHACSRSYGLGTNMPWDPKYLIESLSDSTIYMSFYTVCHLLQGGVWQGKEQGPAKISPDQLTPEVWDYIFFKNKKLPSSCKIPKATLDQLKAEFDYWYPVDVRMSGKDLIPNHLTYFIYGHTAVWPQESDKWPKGIRANGHLLINSKKMSKSTGNFCTLAEAVNKFSADGTRFSLADAGDHVEDANFMEQMAEAGLLRLYSLVEWVREMVNNKDALRTGPPSDYTFNDQVFISEMNLSINETKTNYENYLFKAALRTGFFEFQAYRDKYREVEMCGMHKDLVFKFIEMQAILVSPICPHIAEHIWGLLGKEDSIMSARWPQAGPVDEKLNRASQYLMEAAHDFRLRRKAVMNPGK-SKK-SV-SPPSHATIWVAKTYPPWQNTVLTTLDQLYQA-NK-GFPDNKEIAKVLNTKPELKKYMKKMMPFVMVIKENVEKHGVKALALTSDLDEVKILTDSLTYLGNTLEVEGVEIKSSDGADEKTKEECCPAKPFVTFSTEPSASLILINQQQSCGLFEVSMNVYEGDQLSKLANRIAKAERSKVKDASNLKFL--RFTDPESGWRTIPDIGCLEAGKEEISQTATFHIDTTTNTVTLSENGKKIPIGSRIVY----
>EOG091F0063|Lottia_gigantea|JG14_Eubranchus_rustyus|TRANSCRIPT
----ERKSTAKLDELRSIEKAAQERWDREKTFEVDAPKPGSKDANQDKFMVTFPFPYMNGRAHLGHTFSLSKCEFATGFQRLLGKRCLFPFGMHCTGMPIK---------------------------ACADKLKREMADYGFPPQFPP----EEE---VV-VEK-EKESEIGKDKSKSKKSKVQAKTGGLKYQWQIMKAMGLKDDEIKDFADPQHWLQYFPPHWIGDLKSLGVKTDWRRSFITTDANPYFDSFVRWNFLKLKENNKVKFGKRYTIFSPKDNQPCMDHDRHSGEGVGPQEYTLIKMKVKEPMPSKLTH-LKGKSVFLVAATLRPETMFGQTNCWVRPDMKYVAVQMKGGEVFVTTNRAARNMSYQEMTPENGKVDVLAEFVGQDIMGIPLEAPLTSYKTIYTLPMLTIKEDKGTGVVTSVPSDAPDDYAALRDLKNKAPFREKYGIKDEMVLPFEPIPIIDVPEFGNLCAVKACDIYKVVSQNDKVKLLEAKEETYKKGFYEGVMLVEGYKGQKVQDVKK-IIQNLMVKKNEAVLYKEPEKSVISRSNDECVVALCDQWFLDYGEAKWRGEAEKCLGDMNTFSEDVRNNLLATLDWLREHACSRSYGLGTKMPWDEKYLIESLSDSTIYMSYYTVCHLLQGGVWQGKEQGPAKISPDQMTPEVWDYIFFKDKKFPSSCKVPKATLDQLKAEFNYWYPVDVRMSGKDLIPNHLTYFIYGHCAVWPKESDKWPKGIRANGHLLINSKKMSKSTGNFCTLEEAVNKFSADGTRFSLADAGDQVEDANFMEQMAEAGLLRLYSLVEWVREMVNNKDALRTGPESDYTFNDKVFVSEMNLSINETKTHYENYLFKAALRTGFFELQAYRDKYREVETCGMHKDLVFKFIEMQAILMAPICPHIAEHIWGLLGKEDSIMSARWPQAGPVDENLNRASQYLMESAHDFRLRRKAVMNPGK-AKK-AV-SPPSHAIIWVAKTYPPWQNTVLTTLHELYQA-NK-GFPDNKEIAKVLNTKPELKKYMKKMMPFVMVVKENAEKHGLKALALTSDLDEVKILTDNLTYLGNTLEVEGVEIKSSDGADEKVKEDCCPGKPFVSFTTEPSVSLILINQESSCGLFEITMNVYEGDQVGKLANRIAKTERSKVKDASNLKFL--RYTDSESGWRKIPELGNLEDGKEEISQDAVFHIDTAANTVTLGVNGKNIPVGSRIVY----
>EOG091F0063|Lottia_gigantea|JG11_Dondice_occidentalis|TRANSCRIPT
----ERKSTAKLDELRSIEKAAQERWEKEKIFQVDAPKPGSKDAKQDKYLVTFPFPYMNGRAHLGHTFSLSKCEFASGFQRLLGKRCLFPFGMHCTGMPIK---------------------------ACADKLKREMADFGFPPEFPP----DEE---AV-ADK-EKESEIGKDKSKSKKSKVQAKTGGLKYQWQIMAAMGLTDNEIKEFADPQYWLNYFPPHWISDLKSLGVKTDWRRSFITTDANPYFDSFVRWNFLRFKENNKVKFGKRYTIFSPKDNQPCMDHDRHSGEGVGPQEYTLIKMKVKEPMPSKLSH-LKGKKVFLVAATLRPETMYGQTNCWVRPDMKYVAVQMKSGEVFVTTNRAARNMSYQEMTPETGKVDVVAELVGQDIMGIPLEAPMTCYKTIYTLPMLTIKDDKGTGVVTSVPSDAPDDFAALRDLKNKAPLREKYGIKDEMVLPFEPVPIIEVPGFGNLCAVKACDMFKVASQNDKIKLQEAKEETYKKGFYEGVMLVEGYKGKKVQDVKK-VIQNVMVQKNEAILYKEPEKTVISRSNDECVVALCDQWFLDYGEPSWRAEAEKSLSEMNTFSDDVRNNLLATLDWLREHACSRTYGLGTKMPWDEQYLIESLSDSTIYMSYYTVCHLLQGGVWQGNAQGPAKIKAEDLTPDVWDYIFYKEKPYPSTCKIPKATLDQLKAEFNYWYPVDVRMSGKDLIPNHLTYFIYGHCAVWPKESDKWPKGIRANGHLLINSKKMSKSTGNFCTLEEAINKFSADGTRFSLADAGDHVEDANFMEQMAEAGLLRLYSLVEWVREMISTKDMMRTGPESDYTFNDKVFVSEMNLSIKETKANYENYLFKAALRTGFFEFQAYRDKYREVETQGMHKDLVFKFIENQALLMAPICPHIAEYIWGILGKKESIMLALWPQAGPVDEKLNRCSQYLMEAAHDFRLRRKAVMNPGK-AKK-TV-SVPTHAIVWVAETYPPWQRTVLTTLHELYKA-NK-GFPDNKEIAKVFNTKPELKKYMKKLMPFVMVVKENVEKQGLKAMALTSDIDEVKILSENSTYLANTLEVEALEIKSSDGADEKVREDCCPGKPFVTFTTQNSVPLILINQQSYSGLFEIKVNIFEGDQVTKLANRIASTSR----YAANLKFL--RYTDPESGWRKIPDMSNLDEGKEGISDNAIFHIDADTNAITVAENGSRFPLGSRIVY----
>EOG091F0063|Lottia_gigantea|JG12_Dondice_parguerensis|TRANSCRIPT
----ERKSTAKLDELRSIEKAAQERWENEKIFQVDAPKPGSKDAKQDKYLVTFPFPYMNGRAHLGHTFSLSKCEFASGFQRLLGKRCLFPFGMHCTGMPIK---------------------------ACADKLKREMADFGFPPEFPP----DEE---AV-VEK-EKESEIGKDKSKSKKSKVQAKTGGLKYQWQIMAAMGLTDNEIKEFADPQYWLNYFPPHWISDLKSLGVKTDWRRSFITTDANPYFDSFVRWNFLRFKENNKVKFGKRYTIFSPKDNQPCMDHDRHSGEGVGPQEYTLIKMKVKEPMPSKLSH-LKGKKVFLVAATLRPETMYGQTNCWVRPDMKYVAVQMKSGEVFVTTSRAARNMSYQEMTTETGKVDVVAELVGQDIMGIPLEAPMTCYKTIYTLPMLTIKDDKGTGVVTSVPSDAPDDFAALRDLKNKAPLREKYGIKDEMVLPFEPVPIIEVPGFGNLCAVKACDMFKVASQNDKMKLQEAKEETYKKGFYEGVMLVEGYKGKKVQDVKK-VIQNIMVQKNEAILYKEPEKTVISRSNDECVVALCDQWFLDYGEPSWRAEAEKSLSEMNTFSDDVRNNLLATLDWLREHACSRTYGLGTKMPWDEQYLIESLSDSTIYMSYYTVCHLLQGGVWQGNAQGPAKIKAEDLTPDVWDYIFYKEKPYPSTCKIPKATLDQLKAEFNYWYPVDVRMSGKDLIPNHLTYFIYGHCAVWPKESDKWPKGIRANGHLLINSKKMSKSTGNFCTLEEAINKFSADGTRFSLADAGDHVEDANFMEQMAEAGLLRLYSLVEWVREMISTKDMMRTGPESDYTFNDKVFVSEMNLSINETKANYENYLFKAALRTGFFEFQAYRDKYREVETQGMHKDLVFKFIENQALLMAPICPHIAEYIWGLLGKKESIMLALWPQAGPVDEKLNRCSQYLMEAAHDFRLRRKAVMNPGK-AKK-TV-SVPTHAIVWVAETYPPWQRTVLTTLHELYQA-NK-GFPDNKEIAKVFNTKPELKKYMKKLMPFVMVVKENVEKQGLKAMALTSDIDEVKILSENSTYLANTLEVEALEIKSSDGADEKVREDCCPGKPFVTFTTQNSVPLILINQQSYSGLFEIKINIFEGDQVTKLANRIAKTERSKVKDAANLKFL--RYTDPESGWRKIPDMSNLDEGKERISDSAIFHIDADTNAITVAENGSRFPLGSRIVY----
>EOG091F0063|Lottia_gigantea|HW02_Berghia_verrucicornis|TRANSCRIPT
----ERKSTAKLDELRSIEKAAQERWEREKIFEVDAPKPGSKDAKQEKYMVTFPFPYMNGRAHLGHTFSLSKCEFASGFQRLLGKRCLFPFGMHCTGMPIK---------------------------ACADKLTREMADFGFPPEFPP----NEE-E-EV-VEK-EKESEIGKDKSKSKKSKVQAKTGGLKYQWQIMAAMGLTDNEIKEFADPQHWLKYFPPHWINDLKSLGVKTDWRRSFITTDANPYFDSYVRWNFLRFRDNNKVKFGKRYTIFSPKDNQPCMDHDRHSGEGVGPQEYTLIKMKVKEPMPPKLAH-LKNKKVFLVAATLRPETMYGQTNCWVRPDMSYIAVQMKSGEVFVTTKRAARNMCYQEMTPQNGKVDIVAELVGQDIMGIPLEAPLTCYKTIYTLPMLTIKEDKGTGVVTSVPSDAPDDYAALRDLKNKAPMREKYGIKDEMVLPFDPVPIIEVPDFGNLCAVKACDMYKVVSQNDKVKLQEAKEETYKKGFYEGVMLVEEHKGKKVQDVKK-VIQSIMVKKNEAVLYKEPEKTVISRSNDECVVALCDQWFLDYGEPGWRAEAEKCLAEMNTFSDDVRNNLLATLDWLREHACSRTYGLGTKMPWDEQYLIESLSDSTIYMSYYTVCHLLQGGIWQGDTPGPAKIKAEDLTPEVWDYIFFKNKSYPSSCKIPKATLDKLKAEFNYWYPVDVRMSGKDLIPNHLTYFIYGHCAIWPNESDKWPKGIRANGHLLINSKKMSKSTGNFCTLEEAVNKFSADGTRFSLADAGDHVEDANFMEQMAEAGLLRLYSLVEWVREMISTKDTMRTGPESGYTFNDRVFVSEMNLSINETKTNYENYLFKAALRTGFFEFQAYRDKYREVETQGMHKDLVFRFIETQALLMAPICPHIAEHIWGLLGKKESIMLALWPQAGPVDEKLNRSSQYLQESAHDFRLRRKAVMNPGK-AKK-PV-SVPTHAIVWVAETYPPWQRTVLTTLHELYQA-NK-GFPDNKEIAKVFNTKPELKKYMKKLMPFVMIVKENVEKHGLKAMALTSDIDEVKILSENATYLASTLEVEGLEIKSSEGADEKVKDDCCPGKPFVSFTTENSVPLILINQQSHCGLFEIKVSIFEGDQVSKLANRIAKQERSKVKDASNLRFL--RYTDPESGWRKIPDMGNLEEGKKEISRKATFHINAESNTVTLAENGSKIPLGSRIIYVLN-
>EOG091F0063|Lottia_gigantea|JG04_Berghia_stephanieae|TRANSCRIPT
----ERKSTAKLDELRSIEKAAQERWEKEKIFEVDAPNPGSKDAKQEKYMVTFPFPYMNGRAHLGHTFSLSKCEFASGFQRLLGKRCLFPFGMHCTGMPIK---------------------------ACADKLTREMADFGFPPEFPP----NEE-E-EV-VEK-EKESEIGKDKSKSKKSKVQAKTGGLKYQWQIMAAMGLTDNEIKEFADPQHWLKYFPPHWINDLKSLGVKTDWRRSFITTDANPYFDSYVRWNFLRFRDNNKVKFGKRYTIFSPKDNQPCMDHDRHSGEGVGPQEYTLIKMKVKEPMPPKLAH-LKNKKVFLVAATLRPETMYGQTNCWVRPDMSYIAVQMKSGEVFVTTKRAARNMSYQEMTPQNGKVDIVAELVGQDIMGIPLEAPLTCYKTIYTLPMLTIKEDKGTGVVTSVPSDAPDDYAALRDLKNKAPLREKYCIKDEMVLPFDPVPIIEVPDFGNLCAVKACDMYKVVSQNDKVKLQEAKEETYKKGFYEGVMLVEEHKGKKVQDVKK-VIQNMMVQKNEAVLYKEPEKTVISRSNDECVVALCDQWFLDYGEPGWRAEAEKCLAEMNTFSDDVRNNLLATLDWLREHACSRTYGLGTKMPWDEQYLIESLSDSTIYMSYYTVCHLLQGGIWQGDTAGPAKIKAEDLTPEVWDYIFFKNKTYPSSCKIPKATLDKLKAEFNYWYPVDVRMSGKDLIPNHLTYFIYGHCAIWPNESDKWPKGIRANGHLLINSKKMSKSTGNFCTLEEAVNKFSADGTRFSLADAGDHVEDANFMEQMAEAGLLRLYSLVEWVREMISTKDTMRSGPESDYTFNDRVFVSEMNLSINETKSNYENYLFKAALRTGFFEFQAYRDKYREVETQGMHKDLVFRFIETQALLMAPICPHIAEHIWGLLGKKESIMLALWPQAGPVDEKLNRSSQYLQESAHDFRLRRKAVMNPGK-AKK-PV-SVPTHAIVWVAETYPPWQRTVLTTLHELYQA-NK-GFPDNKEIAKVFNTKPELKKYMKKLMPFVMVVKENVEKHGLKAMALTSDIDEVKILSENATYLASTLEVEGLEIKSSEGADEKVKDDCCPGKPFVSFTTENSVPLILINQQSHCGLFEIKVNIFEGDHMSKLANRIAKQERSKVKD----------------------------------------------------------------------
>EOG091F0063|Biomphalaria_glabrata|HW20_Spurilla_neapolitana|TRANSCRIPT
------------------------------------------------------------------------------------------------------------------------------------------------------------------------ESEIGKDKSKSKKSKVQAKTGGLKYQWQIMAAMGLTDNEIKEFADPQHWLKYFPPHWIGDLKSLGVKADWRRSFITTDANPYFDSFVRWNFLRFKENNKVKFGKRYTIFSPKDNQPCMDHDRHSGEGVGPQEYTLIKMKVKEPMPPKLAH-LKGKKVFLVAATLRPETMYGQTNCWVRPDMKYIAVQMKSGEVFVTTQRAARNMSYQEMTPENGKVDVVANLVGQDIMGIPLEAPLTCYKTIYTLPMLTIKEDKGTGVVTSVPSDAPDDYAALRDLKNKAPLREKYDIKDEMVLPFDPVPIIEVPGFGNLCAVKACDAYKVVSQNDKIKLQEAKEETYKKGFYEGVMLVEGHKGKKVQDVKK-VIQNLMVQKNEAILYKEPEKTVISRSNDECVVALCDQWFLDYGEPSWRAEAEKCLGSMNTFSDDVRNNLLATLDWLREHACSRTYGLGTKMPWDEQYLIESLSDSTVYMSYYTVCHLLQGGVWQGHTQGPAKIKAEDLTPEVWDYIFYKEKAYPSSCKIPKATLDKLKAEFNYWYPVDVRMSGKDLIPNHLTYFIYGHCAVWPKESDKWPKGIRANGHLLINSKKMSKSTGNFCTLEEAINKFSADGTRFSLADAGDHVEDANFMEQMAEAGLLRLYSLVEWVREMISTKDMMRTGPESEYTFNDKVFVSEMNLSINETKTNYENYLFKAALRTGFFEFQAYRDKYREVETQGMHKDLVFRFIETQALLMAPICPHIAEHIWGLLGKKESIMQASWPQAGPVDEKLNRSSQYLQESAHDFRLRRKAVMNPGK-AK-----------------------------------A-NS-GFPDNKEIAKVFNTKPELKKYMKKLMPFVMVVKENVEKHGLKAMALTSDIDEVKILSENSTYLANTLEVEGLEIKSSEGADEKVREDCCPGKPFVTFTTENSVALTLINQQSSSGLFEIKINIFEGDQVTKVANRIAKMERSKVKDASNLKFM--RYTDPVSGWRKIPDMGNLEEGQEEISKKAVFHIDADTNAVTIAENGSHIPLGSRIVYVLN-
>EOG091F0063|Lottia_gigantea|JG29_Spurilla_braziliana|TRANSCRIPT
----ERKSTAKLDELRNIEKAAQERWEKEKIFEVDAPKPGSKDAKQEKYMVTFPFPYMNGRAHLGHTFSLSKCEFASGFQRLLGKRCLFPFGMHCTGMPIK---------------------------ACADKLKREMADFGFPPEFPL----EEE-D-VV-VEK-EKESEIGKDKSKSKKSKVQAKTGGLKYQWQIMAAMGLTDNEIKEFADPQHWLKYFPPHWTADLKSLGVKADWRRSFITTDANPYFDSFVRWNFLRFKENNKVKFGKRYTIFSPKDNQPCMDHDRHSGEGVGPQEYTLIKMKVREPLPPKLAH-LKGKKVFLVAATLRPETMYGQTNCWVRPDMNYIAVQMKSGEVFVTTQRAARNMSYQEMTPENGKVDVVANLVGQDIMGIPLEAPLTCYKTIYTLPMLTIKEDKGTGVVTSVPSDAPDDYAALRDLKNKAPLREKYCIKDEMVLPFDPVPIIEVPGFGNLCAVKACDMYKVVSQNDKVKLQEAKEETYKKGFYEGVMLVEGHKGKKVQDVKK-VIQNLMVQKNEAILYKEPEKTVISRSNDECVVALCDQWFLDYGEPSWRAEAEKCLGSMNTFSDDVRNNLLATLDWLREHACSRTYGLGTKMPWDEQYLIESLSDSTVYMSYYTVCHLLQGGAWQGHTQGPAKIKAEDLTPEVWDYIFYKEKAYPSSCKIPKATLDKLKAEFNYWYPVDVRMSGKDLIPNHLTYFIYGHCAVWPKESDKWPKGIRANGHLLINSKKMSKSTGNFCTLEEAINKFSADGTRFSLADAGDHVEDANFMEQMAEAGLLRLYSLVEWVREMISTKDMLRTGPESEYTFNDKVFVSEMNLSINETKTNYENYLFKAALRTGFFEFQAYRDKYREVETQGMHKDLVFRFIETQALLMAPICPHIAEHIWGLLGKKESIMQARWPQAGPVDEKLNRSSQYLQESAHDFRLRRKAVMNPGK-AKK-AV-SIPTHAIVWVAETYPPWQRTVLTTLHELYQA-NS-GFPDNKEIAKVFNTKPELKKYMKKLMPFVMVVKENVEKHGLKAMALTSDIDEVKILSENSTYLANTLEVEGLEIKSSEGADEKVREDCCPGKPFVSFTTENSVALTLINQQSSSGLFEIKINIFEGDQVTKVANRIAKLERSKVKDASNLKFM--RYKDPVSGWRKIPDMGNLEEGQEEISKKAIFHIDADTSTVTIAENGSRIPLGSRIVYVLN-
>EOG091F0063|Lottia_gigantea|JG21_Limenandra_confusa|TRANSCRIPT
----ERKSTAKLDELRSIEKAAQERWEKEKIFEIDAPKPGSKDARQEKYMVTFPFPYMNGRAHLGHTFSLSKCEFASGFQRLLGKRCLFPFGMHCTGMPIK---------------------------ACADKLKREMSDFGFPPEFPPE---EEE-E-AA-VEK-EKESEIGKDKSKSKKSKVQAKTGGLKYQWQIMAAMGMTDNEIKEFADPQHWLKYFPPHWINDLKSLGVKTDWRRSFITTDANPYFDSFVRWNFLRFRDNNKVKFGKRYTIFSPKDNQPCMDHDRHSGEGVGPQEYTLIKMKVKEPMPPKLKH-LTGKQVFLVAATLRPETMYGQTNCWVRPDMNYIAVQMKSGDVFVTTKRAARNMSYQEMTPENGKVDIVADLVGQDIMGIPLEAPLTCYKTIYTLPMLTIKEDKGTGVVTSVPSDAPDDYAALRDLKNKSPLREKYGIKDEMVLPFDPVPIIEVPGFGNLCAVKACDMYKVVSQNDKIKLQEAKEETYKKGFYEGVMLVEGHKGKKVQDVKK-VIQNIMVQKNEAILYKEPEKTVISRSNDECVVALCDQWFLDYGEPNWRAEAEKCLGEMNTFSDDVRNNLLATLDWLREHACSRTYGLGTKMPWDEQYLIESLSDSTVYMSYYTVCHLLQGGIWQGNAQGPAKIKAEDLTPEVWDYIFYKEKAYPSSCKIPKAILDQLKAEFNYWYPVDVRMSGKDLIPNHLTYFIYGHCAVWPNDSDKWPKGIRANGHLLINSKKMSKSTGNFCTLEEAVNKFSADGTRFSLADAGDHVEDANFMEQMAEAGLLRLYSLVEWVREMIATKDTLRTGPGSQYTFNDKVFVSEMNLSINETKSNYENYLFKAALRTGFFEFQAYRDKYREVETQGMHRDLVFKFIETQAILMAPICPHIAEHIWGLLEKKESIMHALWPQAGPVDEKLNRSSQYLQESAHDFRLRRKAVMNPGK-AKK-TV-SVPTHAIVWVAETYPPWQRTVLTTLHELYQV-NK-GFPENKEIAKVFNTKPELKKYMKKLMPFVMVVKENVEKHGLKALALTSDIDEVKILSENSVYLANTLEVEGLEIKSSEGADEKVKEDCCPGKPFVSFTTENSVALTLINQQSFSGLFEMKVNVFEGDQVSKLASRVAKMERSKVKDASTLRFL--RYTDPVSGWRKIPDMGNLEEGKVEISKAAIFHIDADTNSITLAENGSRVPLGSSIVY----
>EOG091F0063|Biomphalaria_glabrata|JG01_Aeolidiella_alba|TRANSCRIPT
------------------------------------------------------------------------------------------------------------------------------------------------------------------------------------------------------------------------------------------KSDWRRSFITTDANPYFDSFVRWNFLRFRDNNKVKFGKRYTIFSPKDNQPCMDHDRHSGEGVGPQEYTLIKMKVKEPMPPKLGH-LKGKKVYLVAATLRPETMYGQTNCWVRPDMNYIAIKMKSGEVFVTTKRAARNMSYQEMTPENGKVDIVAELVGQDIMGIPLEAPLTCYKTIYTLPMLTIKEDKGTGVVTSVPSDAPDDFAALRDLKNKAPLREKYGIKDEMVLPFDPVPIIEVPGFGNLCAVKACDMYKVVSQNDKVKLQEAKEETYKKGFYEGVMLVKEHKGKKVQDVKK-TIQNIMVEKNEAVLYKEPEKTVISRSNDECVVALCDQWFLDYGEANWRAEAEKCLGDMNTFSDDVRNNLLATLDWLREHACSRTYGLGTKMPWDEQYLIESLSDSTVYMSYYTVCHLLQGGVWQGNTPGPAKIKAEDLTPEVWDYIFYKGKAYPKSCKIPKATLDKLKAEFDYWYPVDVRMSGKDLIPNHLTYFIYGHCAVWPKESDKWPKGIRANGHLLINSKKMSKSTGNFCTLEEAVNKFSADGTRFSLADAGDHVEDANFMEQMAEAGLLRLYSLVEWVREMISTKDTMRTGPESGYTFNDKVFVSEMNLSINETKANYENYLFKAALRTGFFEFQAYRDKYREVETQGMHRDLVFQFIETQALLMAPICPHIAEHIWGLLEKKESIMHAVWPQAGPVDEKLNRSSQYLQESAHDFRLRRKAVMNPGK-AK-----------------------------------A-NK-GFSDNKEIAKVFNTKPELKKYMKKLMPFVMVVKENVEKHGLKAMALTSDIDEVKILSENSTYLANTLEVEGLEIKSSEGADEKVREDCCPGKPFVSFTTENSVTLTLINQQASSGLFEVKLNIFEGDHVTKIANRIAKMERSKVKVASNLRFL--RYTDPVSGWRKIPDMGNLEEGKEEISKTSTFHIDADTNSVTLSENGNKFPLGSRIVY----
>EOG091F0063|Lottia_gigantea|JG24_Noumeaella_rubrofasciata|TRANSCRIPT
----ERKSTAKLDELRSIEKVAQERWEKEKIFEVDAPKPGSKDAKQEKYMVTFPFPYMNGRAHLGHTFSLSKCEFASGFQRLLGKRCLFPFGMHCTGMPIK---------------------------ACADKLKREMADFGYPPVFPP----EEE-E-VV-VEK-EKESEIGKDKSKSKKSKVQAKTGGLKYQWQIMAAMGLTDIEIKEFADPQHWLKYFPPHWINDLKSLGVKTDWRRSFITTDANPYFDSFVRWNFLRFRDNNKVKFGKRYTIFSPKDNQPCMDHDRHSGEGVGPQEYTLIKMKVKEPMPPKLAH-LKGKKVFLVAATLRPETMYGQTNCWVRPDMGYVAVQMKSGEVFVTTKRAARNMSYQEMTPENGKVDVVAELVGQDIMGIPLEAPLTCYKTIYTLPMLTIKEDKGTGVVTSVPSDAPDDYAALRDLKNKAPLREKYGIKDEMVLPFDPVPIIDVPGFGNLCAVTACDTYKVVSQNDKIKLQEAKEETYKKGFYEGVMLVKEHKGQKVQDVKK-VIQNIMVQKNDAILYKEPEKTVISRSNDECVVALCDQWFLDYGEPTWRAEAEKSLGDMNTFSDDVRNNLLATLDWLREHACSRTYGLGTKMPWDDQYLIESLSDSTVYMSYYTVCHLLQGGVWQGHAQGPAKIKPEDMTPEVWDYIFYKGKPYPSPCKIPKATLDQLKAEFDYWYPVDVRMSGKDLIPNHLTYFIYGHCAIWPKESDKWPKGIRANGHLLINSKKMSKSTGNFCTLEEAIKKFSADGTRFSLADAGDHVEDANFMEQMAEAGLLRLYSLVEWVREMIATKDTMRTGTESQYTFNDRVFVSEMNLSINETKANYENYLFKAALRTGFFEFQAFRDKYREVETQGMHRDLVFRFIEVQALLMAPICPHVAEHIWGLLGKKDSIMQASWPQAGPVDNKLNTSSQYLMESAHDFRLRRKAVMNPGK-AKK-AV-SVPTHAIVWVAETYPPWQRTVLTTLHELYQA-NK-GFPDNKEIAKVFNTKPELKKYMKKLMPFVMVVKENVEKHGLKAMSLTSDIDEVKILSESSTYLTNTLEVEGLEIKSSEGADEKVREDCCPGKPFVTFTTENSVALTLINQQTCSGLFEIKVNIFEGDQVTKVANRIAKSERSKVKDASNLKFL--RFVDPESGWRKIPDMGHLEEGKTEITKSAVFHIDADTNAVSVAENGSRFPLGSRIVYALN-
>EOG091F0063|Lottia_gigantea|HW05_Caloria_elegans|TRANSCRIPT
----ERKSTAKLDELRSIEKAAQERWEKEKIFEVDAPKVGSKEANQEKYMVTFPFPYMNGRAHLGHTFSLSKCEFASGFQRLLGKRCLFPFGMHCTGMPIK---------------------------ACADKLKREMADYGYPPEFPP----EED-E-VV-VEK-EKESEIGKDKSKSKKSKVQAKTGGLKYQWQILAAMGLTDNEIKEFADPQYWLKYFPPHWINDLKSLGVKTDWRRSFITTDANPYFDSFVRWNFLRFRDNNKVKFGKRYTIFSPKDNQPCMDHDRHSGEGVGPQEYTLIKMKVKEPKPPKLAH-LKGKSVFLVAATLRPETMYGQTNCWIRPDMNYIAVQMKSEEVFVTTKRAANNMSYQGMTPENGKVDIVAQLVGQDIMGIPLEGPLTCYKTMYTLPMLTIKEDKGTGVVTSVPSDSPDDYAALRDLKNKAPLREKYNIKDEMVLPFDPVPIIEVPGYGNLCAVKACEVYKVVSQNDKVKLQDAKEDTYKKGFYEGVMLVEEHKGQKVQDVKK-VIQNMMIQKNEALLYKEPEKTVISRSNDECVVALCDQWFLDYGEPKWREEAEKCLGDMNTFSDDVRNNLLATLDWLREHACSRTYGLGTKMPWDEQYLIESLSDSTVYMSFYTVCHLLQGGVWQGNSQGPAKIKAEDLTPEVWDYIFYKGKAYPKSCKIAKSTLDQLKAEFNYWYPVDVRMSGKDLIPNHLTYFIYGHCAVWPNESDKWPKGIRANGHLLINSKKMSKSTGNFCTLEEAINKFSADGTRFSLADAGDHVEDANFMEQMAEAGLLRLYSLVEWVREMINTRDAMRTGPESEYTFNDRVFVSEMNLSINETKTNYDNYLFKAALRTGFFEFQAYRDKYREVETQGMHRDLVFLFIETQALLMAPICPHVAEYIWGLLGKKESMMHATWPNAGPVDEKLNRCSQYLMESAHDFRLRRKAVMNPGK-AKK-AV-SVPTHAIVWVAETYPPWQRTVLTTLHELYKA-NK-GFPDNKEIAKVFNTKPELKKYMKKLMPFVMVVKENVEKQGLKAMALTSDIDEVKILSENLTYLSNTLEAEGLEIRSSEGADEKIKEDCCPGKPFVSFTTENCVALTLINQQSFCGLFEIKVNIFEGDQVTKLANRIAKMERSKVKDLPNLKFH--RYLDPESGWRKVPDMGNFQEGKEEISKAAIFHIDADTSSVSLAENGSRIPLGSKIVY----
>EOG091F0063|Lottia_gigantea|JG25_Palisa_papillata|TRANSCRIPT
----ERKSTAKLDELRSIEKAAQERWEKEKIFEVDAPKPGSKDAKQEKYMVTFPFPYMNGRAHLGHTFSLSKCEFASGFQRLLGKRCLFPFGMHCTGMPIK---------------------------ACADKLKREMADYGFPPEFPP----EEEGD-QV-VEK-EKESEIGKDKSKSKKSKVQAKTGGLKYQWRIMAAMGLTDNEIKEFADPQHWLQYFPPHWINDLKSLGVKTDWRRSFITTDANPYFDSFVRWNFLRFRDNNKVKFGKRYTIFSPKDNQPCMDHDRHSGEGVGPQEYTLIKMKVKEPMPPKLAH-LKGKSVFLVAATLRPETMYGQTNCWVRPDMSYLAVRMKSGEVFVTTRRAANNMSYQEMTPENGKVDVVAKLVGQDIMGIPLEAPLTCYKTIYTLPMLTIKEDKGTGVVTSVPSDSPDDYAALRDLKNKAPLREKYNIKDEMVLPFDPVPIIEVPGYGNLCAVKACDIYKVVSQNDKAKLLEAKEDTYRKGFYEGVMLVEEHKGKKVQDVKK-EIQNIMVQKNEALLYKEPEKTVISRSNDECVVALCDQWFLDYGEPSWRAEAEKCLGDMNTFSDDVRNNLLATLDWLREHACSRTYGLGTKMPWDEQYLIESLSDSTVYMSYYTVCHLLQGGVWQGDSQGPAKIKPEDLTPEVWDYIFYKNKAYPKSCKIPKATLDQLKAEFNYWYPVDVRMSGKDLIPNHLTYFIYGHCAVWPKESDKWPKGIRANGHLLINSKKMSKSTGNFCTLEEAVNKFSADGTRFSLADAGDHVEDANFMEQMAEAGLLRLYSLVEWVREMVSTRDTMRTGPESEYTFNDRVFVSEMNLSIHETKVNYESYLFKAALRTGFFEFQAYRDKYREVETQGMHRDLVFQFIETQALLMAPICPHVAEHIWELLGKKESILHAVWPKAGVVDENLNRCSQYLMESAHDFRLRRKAVMNPGK-AKK-AAVSVPTHAIVWVAETYPPWQRTVLTTLHELYQANNS-SFPDNKEIAKVFNTKPELKKYMKKLMPFVMVVKENVEKQGLKAMALTSDIDEVKILSENSTYLANTLEVEGLEIKSSEGADEKVREDCCPGKPFVSFTTENSVALTLINQQSFSGLFEIKVNIFEGDQVIKLANRIAKVERSKVKDAANLKFL--RYVDPESGWRTIPDMANLQEGKEEISKAAVFHIDADTNTVTLAENGSRFPLGSKIVY----
>EOG091F0063|Biomphalaria_glabrata|JG03_Austraeolis_stearnsi|TRANSCRIPT
-----------------------------------------------------------------------------------------------------------------------------------------------------------------------KESEIGKDKSKSKKSKVQAKTGGLKYQWQIMAAMGLTNNEIKEFADPQHWLQYFPPHWINDLKSLGVKTDWRRSFITTDANPYFDSFVRWNFLRFRDNNKVKFGKRYTIFSPKDNQPCMDHDRHSGEGVGPQEYTLIKMKVKEPMPPKLAH-LKGKSVFLVAATLRPETMYGQTNCWVRPDMNYLAVQMKSGEVFVSTRRAANNMSYQEMTPENGKVDVVAELVGQDIMGIPLEAPLTCYKTIYTLPMLTIKEDKGTGVVTSVPSDSPDDYAALRDLKNKAPLREKYNIKDEMVLPFDPVPIIEVPGYGNLCAVKACDIYKVVSQNDKVKLLEAKEDTYKKGFYEGVMLVEEHKGKKXXXXXXXVIQNIMVQKNEALLYKEPEKTVISRSNDECVVALCDQWFLDYGEPSWRAEAEKCLGDMNTFSDDVRNNLLATLDWLREHACSRTYGLGTKMPWDEQYLIESLSDSTVYMSYYTVCHLLQGGVWQGDSQGPAKIKPEDLTPEVWDYIFYKNKAYPKSCKITKSTLDQLKAEFNYWYPVDVRMSGKDLIPNHLTYFIYGHCAVWPKESDKWPKGIRANGHLLINSKKMSKSTGNFCTLEEAVNKFSADGTRFSLADAGDHVEDANFMEQMAEAGLLRLYSLVEWVREMISTRDTMRTGPASEYTFNDRVFVSEMNLSINETKVNYESYLFKAALRTGFFEFQAYRDKYREVETQGMHRDLVFQFIETQALLMAPICPHVAEHIWGLLGKKESILHAVWPKAGVVDEKLNRCSQYLMESAHDFRLRRKAVMNPGK-AK-----------------------------------A-NN-GFPDNKEIAKVFNTKPELKKYMKKLMPFVMVVKENVEKQGLKAMALTSDIDEVKILSENSTYLANTLEVEGLEIKSSEGADEKVREDCCPGKPFVSFTTENSVALTLINQQSFCGLFEIKVNIFEGDQVTKLANRIAKVERSKVKDXXXXXXXXXRYVDPESGWRTIPDMANLQEGKEEISKAAIFHIDADTNTVTLAENGSRFPLGSQIVYAL--
>EOG091F0063|Lottia_gigantea|HW13_Favorinus_branchialis|TRANSCRIPT
----ERKSTAKLDELRSIEKSAQERWEKEKTFEVDAPKPGSKNANQEKYMCTFPFPYMNGRAHLGHTFSLSKCEFSIGFQRLLGKRCLYPFGMHCTGMPIK---------------------------ACADKLKREMADFGYPPEFPP----EEE-E-VV-VVK-EKESEIGKDKSKSKKSKVQAKTGGLKYQWQIMAAMGLTDIEIKEFADPAHWLKYFPPHWISDLKSLGVKADWRRSFITTDANPYFDSFVRWNFLRFRENNKVKFGKRYTIFSPKDNQPCMDHDRHSGEGVGPQEYTLIKMKVKEPMPPKLAH-LKGKQVFLVAATLRPETMYGQTNCWIRPDMNYAAVQMKSGEVFVTTKRAAKNMSYQEMTPENGKVDVVAELVGQDIMGIPLEAPLTCYKTIYALPMLTIKEDKGTGVVTSVPSDSPDDYAALRDLKNKAPLREKYGVKDEMVLPFDPVPIIEVPGYGNLCAVTACDIYKVVSQNDKLKLLDAKEESYKKGFYEGVMLVEEYKGQKVQDVKK-VIQNIMVEKKEALLYKEPEKTVISRSNDECVVALCDQWFLDYGEPSWRAEAEKCLADMNTFSEDVRNNLLATLDWLREHACSRSYGLGTKMPWDEQYLIESLSDSTVYMAFYTVCHLLQGGTWQGHTLGPAKIKAEDLTPEVWDYIFYKGKAYPKSCKIPKATLDQLKVEFSYWYPVDVRMSGKDLIPNHLTYYIYGHCAVWPKESDKWPKGIRANGHLLINSKKMSKSTGNFCTLEEAVNKFSADGTRFSLADAGDHVEDANFMEQMAEAGLLRLYSLVEWVREMISTKDSMRTGPQSKYTFNDKVFVSEMNLSINETKSNYENYLFKAALRTGFFEFQAYRDKYREVETQGMHRDLVFRFIETQALLMAPICPHIAEHIWELLGKKESIMQASWPQAGPVDEKLNTCSQYLMESAHDFRLRRKAVMNPGK-AKK-AV-SVPTHAIVWVAETYPPWQRTVLTTLHELYQA-NN-GFPDNKEIAKVFNTKPELKKYMKKLMPFVMVIKENVEKHGLKAMALTSDIDEVKILSENSTYLANTLEVEGLEIKSSEGADEKVREECCPGKPFVSFTTETSVPLTLINQQSCSGLFEIKVNVFEGDQVAKLANRIAKMERSKVKDASNLKFL--RYTDPESGWRKIPDMGNLEEGKEEISKAAIFHIDSDTNSVSLSENGSRYPLGSKVVYSLS-
>EOG091F0063|Lottia_gigantea|JG15_Favorinus_auritulus|TRANSCRIPT
----ERKSTAKLDELRSIEKAAQERWEKERAFEVDAPKPGSKNANQEKYMCTFPFPYMNGRAHLGHTFSLSKCEFAIGFQRLLGKRCLYPFGMHCTGMPIK---------------------------ACADKLKREMADFGYPPEFPP----EEE-E-VV-VVK-EKESEIGKDKSKSKKSKVQAKTGGLKYQWQIMAAMGLTDNEIKEFADPAHWLKYFPPHWISDLKSLGVKADWRRSFITTDANPYFDSFVRWNFLRFRENNKVKFGKRYTIFSPKDNQPCMDHDRHSGEGVGPQEYTLIKMKVKEPMPPKLAH-LKGKQVFLVAATLRPETMYGQTNCWIRPDMNYVAVQMKSGEVFVSTKRAAKNMSYQEMTPENGKVDVVAELVGQDIMGIPLEAPLTCYKTIYALPMLTIKEDKGTGVVTSVPSDSPDDYAALRDLKNKAPLREKYGVKDEMVLPFDPVPIIEVPGYGNLCAVSACDMYKVVSQNDKLKLLEAKEDTYKKGFYEGIMLVEEHKGKKVQDVKK-VIQNIMVEKKEALLYKEPEKTVISRSNDECVVALCDQWFLDYGEPSWRAEAEKCLADMNTFSEDVRNNLLATLDWLREHACSRSYGLGTKMPWDEQYLIESLSDSTVYMAYYTVCHLLQGGKWQGHTPGPAKIKAEDLTPEVWDYIFYKGKAYPKSCKIPKATLDQLKVEFSYWYPVDVRMSGKDLIPNHLTYYIYGHCAVWPKESDKWPKGIRANGHLLINSKKMSKSTGNFCTLEEAVNKFSADGTRFSLADAGDNVEDANFMEQMAEAGLLRLYSLVEWVREMISTKDSMRTGPESKYTFNDKVFVSEMNLSINETKSNYENYLFKAALRTGFFELQAYRDKYREVETQGMHRDLVFRFIKTQALLMAPICPHIAEHIWELLGKKESIMQAWWPQAGPVDEKLNTCSQYLMESAHDFRLRRKAAMNPGK-AKK-AV-SIPTHAIVWVAETYPPWQRTVLTTLHELYQA-NN-GFPDNKEIAKVFNTKPELKKYMKKLMPFVMVIKENVEKHGLKAMALTSDIDEVKILSENSTYLANTLEVEGLEIKSSEGADEKVREECCPGKPFVSFTTETSVPLTLINQESYSGLFEIKVNIFEGDQVAKLANRIAKMERSKVKDASNLKFL--RYTDPESGWRKIPDMGNLEEGKEEISKAAIFHIDADKNSVSLSENGSRYPLGTKVVYSLS-
>EOG091F0063|Biomphalaria_glabrata|JG20_Learchis_evelinae|TRANSCRIPT
-------------------------------------------------------------------------------------------------------------------------------------------------------------------------------------------------------------------------------------------------FITTDANPYFDSFVRWNFLRFKDNNKVKFGKRYTIFS------------------------------------------------------------------------------------------------------------------------------------------------------------------------------------------------------------------------------------------------------------------------------------------------------------------------------------------------------------------------------------------------------------------------------------------------RMSGKDLIPNHLTYFIYGHTAVWPNESDKWPKGIRANGHLLINSKKMSKSTGNFCTLQEAVNKFSADGTRFSLADAGDHVEDANFMEQMAEAGLLRLYSLVEWVREMINTKEVMRTGPESEHTFNDKVFVSEMNLSINETKVNYDSYLFKAALRTGFFEFQAYRDKYREVETQGMHRDLVFRFIETQALLMAPICPHIAEHIWGLLGKKESIMHAAWPNAGPVDEKLNRCSQYLMESAHDFRLRRKAVMNPGK-AK-----------------------------------A-NN-GFPDNKEIAKVFNTKPELKKYMKKLMPFVMVVKENVEKHGLKALALTSDIDEVKILSENSTYLANTLEVEGLEIKSSEGADEKVREDCCPGKPFVSFTTENSVALTLINQQSFSGLFEIKANIFEGDQVTKLANRIAKMERSKVKYAANLKFL--RYEDPESGWRKIPDMGNLHEGQKEISKAAIFHIDADTNTITLAENGSRFPLGSRIVY----
>EOG091F0063|Biomphalaria_glabrata|JG27_Phidiana_lynceus|TRANSCRIPT
--------------------------------------------------------------------------------------------------------------------------------------------------------------------------------------------------------------------------------------------------------------------------------------------------------------------------------------------------------------YVAVQMKSGDVFVTTRRAAKNMSYQEMTQENGKVDVVAELVGQDIMGIPLEAPLTCYKTIYTLPMLTIKEDKGTGVVTSVPSDSPDDYAALRDLKNKAPLREKYGIKDEMVLPFDPVPIIEVPGYGNLCAVKACDDYKVVSQNDKAKLQEAKEDTYKKGFYEGIMLVEGHKGKKVQDVKK-VIQTSMIQKNEALLYKEPEKTVISRSNDECVVALCDQWFLDYGEPKWRAEAEKCLEKMNTFSDDVRNNLLATLDWLREHACSRTYGLGTKMPWDEQYLIESLSDSTVYMSYYTVCHLLQGGVWQGDSQGPAKIKPEDLTPEVWDYIFYKDKAYPKSCKIPKATLDQLKAEFNYWYPVDVRMSGKDLIPNHLTYFIYGHCAVWPNESDKWPKGIRANGHLLINSKKMSKSTGNFCTLEEAVNKFSADGTRFSLADAGDHVEDANFMEQMAEAGLLRLYSLVEWVREMIGARDFMRTGPESEYTFNDKVFVSEMNLSINETKANYENYLFKAALRTGFFEFQAYRDKYREVETQGMHRDLVFRFIETQALLMAPICPHIAEHIWGLLGKKESIMHASWPNAGPVDEKLNRCSQYLMESAHDFRLRRKAVMNPGK-AK-----------------------------------A-NN-GFPDNKEIAKVFNTKPELKKYMKKLMPFVMVVKENVEKQGLKAMALTSDIDEVKILSENSTYLANTLEVEGLEIKSSEGADEKVREDCCPGKPFVSFTSENSVALTLINQQSFSGLFEIKVNIFEGDQVTKLANRIAKMERSKARYAASIKFL--RYVDPESGWRKVPDMGNLQDGQQEISKAAIFHIDADTNSVSVAENGSRFPLGSRIIYAVS-
>EOG091F0063|Lottia_gigantea|HW12_Facelina_rubrovittata|TRANSCRIPT
----ERKSTAKLDELRSIEKAAQERWEREKIFEVDAPNPGSKDAKQEKYLVTFPFPYMNGRAHLGHTFSLSKCEFASGFQRLLGKRCLFPFGMHCTGMPIK---------------------------ACADKLKREMADFGFPPEFPP----EEE-E-VV-VEK-EKESEIGKDKSKSKKSKAQAKTGNLKYQWQIMGAMGLTDNEIKEFADPQYWLKYFPPHWINDLKGLGLKTDWRRSFITTDANPYFDSFVRWNFLRFKDNNKVKFGKRYTIFSPKDNQPCMDHDRHSGEGVGPQEYTLIKMKVSEPMPPKLAH-LKGKGIFLVAATLRPETMYGQTNCWIRPDMKYIAVQMKSGEVFVSTKRAANNMSYQEMTPENGKVDIVAELVGQDIMGIPLEAPLTCYKKIYTLPMLTIKEDKGTGVVTSVPSDSPDDYAALRDLKNKAPLREKYGIKDEMVLPFDPVPIIEVPGYGNLCAVKACDDYKVVSQNDKVKLQDAKEETYKKGFYEGIMLVEEHKGKKVQDVKK-VIQNILVQKNEALLYKEPEKTVISRSNDECVVALCDQWFLDYGEPSWRAEAEKGLAEMNTFSDDVRNNLLATLDWLREHACSRSYGLGTKMPWDEKYLIESLSDSTIYMAFYTVCHLLQGGVWQGNTCGPAKIKAEDLTPEVWDYIFYKGKAYPKSCKISKATLDQLKAEFNYWYPVDVRMSGKDLIPNHLTYFIYGHCAVWPKESDKWPKGIRANGHLLINSKKMSKSTGNFCTLGEAINKFSADGTRFSLADAGDNVEDANFMEQMAEAGLLRLYSLVEWVREMISIKDTLRTGPESEYTFNDKVFVSEINLSIGETKANYENYLFKAALRTGFFEFQTYRDKYREVETQGMHKDLVFRFIETQALLMAPICPHIAEHIWELLGKKESIMRALWPQAGSVDEKLNRCSQYMMEAAHDFRLRRKAVMNPGK-SKK-SV-SVPSHATVWVAETYPSWQRTVLTTLHELYQA-NK-GFPDNKEIAKVFNTKPELKKYMKKLMPFVMVVKENVEKHGLKAMALTSDIDEVKILSENSTYLANTLEVEGLVVKSSDGADEKVKEDCCPGKPFVTFTTENSASLTLINQQASSGLFEIKVNIFEGDQVTKLANRIAKMERSKVKDASGLKFM--RYTDPESGWRKIPDMGNLKEGKEEISRGAVFHIDADTNTVSLAENGSRYPLGSRVVY----
>EOG091F0063|Lottia_gigantea|JG16_Flabellina_iodinea|TRANSCRIPT
----ERKSTAKLDELRSIEKAAQDRWEREKIFEVDAPKPGSKDAKQEKYMVTFPFPYMNGRAHLGHTFSLSKCEFASGFQRLLGKRCLFPFGMHCTGMPIK---------------------------ACADKLKREMADFGFPPEFPP----EEE-T-VV-VEK-EKESEIGKDKSKSKKSKVQAKTGGLKYQWQIMAAMGLTDNEIKEFADPQHWLQYFPPHWINDLKTLGVKTDWRRSFITTDVNPYFDSFVRWNFLRFKDNNKVKFGKRFTIFSPKDNQPCMDHDRHSGEGVGPQEYTLIKMKVKEPMPPKLKG-MKGKKVFLVAATLRPETMYGQTNCWIRPDMNYIAVQMKSGEVFITTKRAARNMSYQEMTPENGKVEVLAELIGQDIMGIPLEAPLTHYKTIYTLPMLTIKEDKGTGVVTSVPSDAPDDYAALRDLKNKAPLREKYGIKDEMVLPFDPVPIIEVPGFGNLIAVTTCDMYKVVSQNDKVKLQEAKEESYKKGFYEGVMLVEEHKGKKVQDVKK-VIQNIMVKKDEAVLYKEPEKTVISRSNDECVVALCDQWFLDYGEPKWRAEAEKCLGDMNTFSDDVRNNLLATLDWLREHACSRTYGLGTKMPWDEQYLIESLSDSTVYMSYYTVCHLLQGGVWQGNTQGPAKIRAEDLTPEVWDYIFYKNKSFPKSCKIPKAMLDQLKAEFNYWYPVDVRMSGKDLIPNHLTYFIYGHCAIWPNESKNWPQGIRANGHLLINSKKMSKSTGNFCTLEEAINKFSADGTRFSLADAGDHVEDANFMEQMAEAGLLRLYSLVEWVREMISTKDTLRTGPESEFTFNDRVFVSEMNLSINETKANYENYLFKAALRTGFFEFQAFRDKYREVETQGMHRDLVFRFIEMQAILMSPICPHIAEHIWGLLGKEESIMKALWPQAGPVDDKLNRSSQYLMESAHEFRLRRKVVMNPGK-AKK-TV-SIPTHATIWVAQTYPPWQKTVLTTLHELYKA-NNNAFPENKEIAKVFNTKPELKKYMKKLMPFVMLVKENVQKHGLKALSLTTDIDEIKILSENSTYLTNTLEVEGLEIKSSDGAEEKVREDCCPEKPFVTFTTENSIALTLINQQSYSGLFEIKVNVFEGDQVTKLANRISKLERSKVNDAANLKFL--RYTDPESGWRTIPDMGNLREGKEEISKSAIFHIDADTNTVTLAENGRRIPIGSRIVY----
>EOG091F0063|Lottia_gigantea|HW06_Cratena_peregrina|TRANSCRIPT
----ERKSTAKLDELRSIEKAAQERWEREKTFEVDAPKPGSKDAKQEKYMVTFPFPYMNGRAHLGHTFSLSKCEFATGFQRLLGKRTLFPFGMHCTGMPIK---------------------------ACADKLKREMADFGYPPEFPP-----EE-E-EV-KEK-ERESEIGKDKSKSKKSKVQAKTGGLKYQWQIMAAMGLTDVEIKEFADPQHWLKYFPPHWINDLKSLGLKSDWRRSFITTDANPYFDSFVRWNFLRFKENNKVKFGKRYTIFSPKDNQPCMDHDRHSGEGVGPQEYTLIKMKVQEPKPPKLAH-LKGKDVFLVAATLRPETMYGQTNCWIRPDMKYIAVQMKSGEVFVCTSRSAKNMSYQEMTPENGKVEVVADLVGQDILGIPLDAPLTCYKTIYTLPMLTIKEDKGTGVVTSVPSDSPDDYAALRDLKNKAPLREKYGIKDEMVLPFDPVPIIEVPGLGNLLAVSACDAYKVVSQNDKVKLQEAKEEVYKKGFYEGLMLVEDHKGKRVQDVKK-VIQTQMVEKNEALLYKEPEKTVISRSNDECVVALCDQWFLDYGEPKWRAEAEKCLSGMNTFSDDVRNNLLATLDWLREHACSRTYGLGTKMPWDEQYLIESLSDSTIYMSYYTVCHLLQGGMWQGLDQGPAKIKAEDLTPEVWDYIFYKNKSYPKSCKIPKATLDGMKAEFNYWYPVDVRMSGKDLIPNHLTYFIYGHCAVWPNESDKWPKGIRANGHLLINSKKMSKSTGNFCTLSEAINKFSADGTRFSLADAGDHVEDANFMEQMAEAGLLRLYSLVEWVREMISVKDTLRTGPESQYTFNDKVFVSEMNLSIEETKANYENYLFKAALRTGFFEFQAYRDKYREVEIQGMHRDLVFRFIETQALMMAPICPHIAEHIWELLGKKDSIMHALWPQAGPVDEKLNRCSQYLMEAAHDFRLRRKAVMNPGK-SKK-AV-SVPTHGIVWVAETYPPWQRTVLTTLHELYQA-NK-GFPDNKDIAKVFNTKPELKKYMKKLMPFVMVVKENVEKHGLKAMALTSDIDEGKILTENSTYLANTLEVEGLEFKSSEGADEKVREDCCPGKPFVSFTTENSVTLTLINQQSCSGLFEVNLNIFEGDQVSKIANRIAKMERSKVKD----------------------------------------------------------------------
>EOG091F0063|Lottia_gigantea|HW17_Hermissenda_crassicornis|TRANSCRIPT
----ERKSTAKLDEIRSIEKAAQERWDKEKIFEVDAPKPGSKDAKQEKFMVTFPFPYMNGRAHLGHTFSLSKCEFASGYQRLLGKRCLFPFGMHCTGMPIK---------------------------ASADKLKREMKDFGFPPVFPP-----EE-E-TV-VEK-EKESEIGKDKSKSKKSKVQAKTGGLKWQWQIMLAMGLTDNEIKEFADPQHWLQYFPPHWISDLKNLGVKTDWRRSFITTDANPYFDSFVRWNFLRFKENNKVKFGKRYSIFSPKDNQPSTDHDRHSGEGVGPQEYTLIKMKVKEPMPPKLSH-LKGKKVFLVAATLRPETMYGQTNCWVRPDMNYIAVQMKSGEVYVTTKRAARNMSYQEMTSETGKVDIVAELIGQDIMGIPLEAPMTSYKTIYTLPMLTIKEDKGTGIVTSVPSDAPDDFAALRDLKNKAPLREKYGIKDEMVLPFEPVPIIEVPGFGNLCAVKACEMYKVVSQNDKIKLLEAKEETYKKGFYEGVMIVEEYKGQKVQDVKK-VIQNILVQKNDAFMYKEPEKTVISRSNDECVVALCDQWFLDYGEPSWRAEAEKCLGEMNTFSEDVRNNLLATLDWLREHACSRSYGLGTTVPWDEQYLIEGLSDSTIYMAFYTVCHMLQGGDWHGNAQGPAKIKAEELTPEVWDYIFYKGKAYPSSCKISKATLNQMKAEFNYWYPVDVRMSGKDLIPNHLTYFIYGHTAMWPEESDKWPKGIRANGHLLINSKKMSKSTGNFCTLDEAINKFSADGTRFCLADAGDNVEDANFMEQMAEAGLLRLYSLVEWVREMISMKDTMRTGPASEYTFNDKVFVSEMNLSINETKANYETYLFKAALRTGFFEFQAYRDKYREVETQGMHKDLVFQFIETQALLMAPICPHIAEHVWELLGKTESIMRASWPQAGPVDEKLNRSSQYLMEAAHDFRLRRKAIMNPGKSSKK-VV-SVPTHAIVWVAETYPPWQRTVLTTLHEMHKA-NK-GFPDNKEIAKTFNTKPELKKYMKKLMPFVMVVKENVEKHGLKAMALTSDIDEAKILSENSTYLSNTLEVEALEMKSSEEADEKVREDCCPGKPFVTFTTESSVPLTLINQQSYSGLFEMKVNIFEGDQVNKLANRIAKMERSKVKDATNLSFL--RYTDPESGWRKIPDMGNPGEGKEAISKGATFHINADTNAITLAENGSRFPLGSRIVY----
>EOG091F0063|Lottia_gigantea|JG18_Hermissenda_opalescens|TRANSCRIPT
----ERKSTAKLDEIRSIEKAAQERWDKEKIFEMDAPKPGSKDAKQEKFMVTFPFPYMNGRAHLGHTFSLSKCEFASGFQRLLGKRCLFPFGMHCTGMPIK---------------------------ASADKLKREMENFGFPPVFPP-----EE-E-TV-VEK-EKESEIGKDKSKSKKSKVQAKTGGLKWQWQIMLAMGLTDNEIKEFANPQHWLQYFPPHWISDLKNLGVKADWRRSFITTDANPYFDSFVRWNFLRFKENNKVKFGKRYTIFSPKDNQPCMDHDRHSGEGVGPQEYTLIKMKVKEPMPPKLSH-LKGKKVFLVAATLRPETMYGQTNCWVRPDMNYIAVQMKSGEVYVTTKRAARNMSYQEMTSETGKVDIVAELIGQDIMGIPLEAPMTSYKTIYTLPMLTIKEDKGTGIVTSVPSDAPDDFAALRDLKNKAPLREKYGIKDEMVLPFEPVPIIEVPGFGNLCAVKACEMYKVVSQNDKIKLLEAKEETYKKGFYEGVMIVEEYKGQKVQDVKK-VIQNILVQKNDAFMYKEPEKTVISRSNDECVVALCDQWFLDYGEPSWRAEAEKCLGEMNTFSEDVRNNLLATLDWLREHACSRSYGLGTTVPWDEQYHIEGLSDSTIYMAFYTVCHMLQGGDWHGNTQGPAKIKAEDLTPEVWDYIFYKGKAYPSSCKISKATLNQMKAEFNYWYPVDVRMSGKDLIPNHLTYFIYGHTAMWPEESDKWPKGIRANGHLLINSKKMSKSTGNFCTLDEAINKFSADGTRFCLADAGDHVEDANFMEQMAEAGLLRLYSLVEWVREMISMKDTMRTGPASEYTFNDKVFISEMNLSINETKANYETYLFKAALRTGFFEFQAYRDKYREVETQGMHKDLVFQFIETQALLIAPICPHIAEHVWELLGKTESIMRASWPQAGPVDEKLNRSSQYLMEAAHDFRLRRKAIMNPGKSSKK-VV-SVPTHAIVWVAETYPPWQRAVLTTLHEMYKA-NK-GFPDNKEIAKTFNTKPELKKYMKKLMPFVMVVKENVEKHGLKAMALTSDIDEAKILSENSTYLSNTLEVEALEMKSSEEADEKVREDCCPGKPFVTFTTENSVPLTLINQQSYSGLFEMKVNIFEGDQVNKLANRIAKMERSKVKDASNLSFL--RYTDPESGWRKIPDMGNPEEGKEAISKGATFHINVDTNAITLAENGSRFPLGSRIVY----
>EOG091F0063|Lottia_gigantea|NC05_Hermissenda_crassicornis|TRANSCRIPT
----ERKSTAKLDEIRSIEKAAQERWDKEKIFEMDAPKPGSKDAKQEKFMVTFPFPYMNGRAHLGHTFSLSKCEFASGFQRLLGKRCLFPFGMHCTGMPIK---------------------------ASADKLKREMENFGFPPVFPP-----EE-E-TV-VEK-EKESEIGKDKSKSKKSKVQAKTGGLKWQWQIMLAMGLTDNEIKEFANPQHWLQYFPPHWISDLKNLGVKADWRRSFITTDANPYFDSFVRWNFLRFKENNKVKFGKRYTIFSPKDNQPCMDHDRHSGEGVGPQEYTLIKMKVKEPMPPKLSH-LKGKKVFLVAATLRPETMYGQTNCWVRPDMNYIAVQMKSGEVYVTTKRAARNMSYQEMTSETGKVDIVAELIGQDIMGIPLEAPMTSYKTIYTLPMLTIKEDKGTGIVTSVPSDAPDDFAALRDLKNKAPLREKYGIKDEMVLPFEPVPIIEVPGFGNLCAVKACEMYKVVSQNDKIKLLEAKEETYKKGFYEGVMIVEEYKGQKVQDVKK-VIQNILVQKNDAFMYKEPEKTVISRSNDECVVALCDQWFLDYGEPSWRAEAEKCLGEMNTFSEDVRNNLLATLDWLREHACSRSYGLGTTVPWDKQYHIEGLSDSTIYMAFYTVCHMLQGGDWHGNTQGPAKIKAEDLTPEVWDYIFYKGKAYPSSCKISKATLNQMKAEFNYWYPVDVRMSGKDLIPNHLTYFIYGHTAMWPEESDKWPKGIRANGHLLINSKKMSKSTGNFCTLDEAINKFSADGTRFCLADAGDHVEDANFMEQMAEAGLLRLYSLVEWVREMISMKDTMRTGPASEYTFNDKVFISEMNLSINETKANYETYLFKAALRTGFFEFQAYRDKYREVETQGMHKDLVFQFIETQALLIAPICPHIAEHVWELLGKTESIMRASWPQAGPVDEKLNRSSQYLMEAAHDFRLRRKAIMNPGKSSKK-VV-SVPTHAIVWVAETYPPWQRAVLTTLHEMYKA-NK-GFPDNKEIAKTFNTKPELKKYMKKLMPFVMVVKENVEKHGLKAMALTSDIDEAKILSENSTYLSNTLEVEALEMKSSEEADEKVREDCCPGKPFVTFTTENSVPLTLINQQSYSGLFEMKVNIFEGDQVNKLANRIAKMERSKVKDASNLSFL--RYTDPESGWRKIPDMGNPEEGKEAISKGATFHINVDTNAITLAENGSRFPLGSRIVY----
>EOG091F0063|Biomphalaria_glabrata|JG02_Antaeolidiella_chromosoma|TRANSCRIPT
------------------------------------------------------------------------------------------------------------------------------------------------------------------------------------------------------------------------------------------------------------------------------------------------------------------------------------------------------------------------------------------------------------------------------------------------------------------------------------------------------------------------------------------------------------------------------------------------------------------------------------------------------------------------------------------------------------------------------------------------------------------------------------------------------------------------------------------------------------------------------INETKANYESYLFKAALRTGFFEFQAYRDKYREVETQGMHKDLVFRFIENQALLMAPICPHIAEHIWGLLGKNDSIMQALWPQAGPVDEKLNRSSQYLQESAHDFRLRRKAVMNPGK-AK-----------------------------------A-NK-GFPDNKEIAKVFNTKPELKKYMKKLMPFVMVVKENVEKHGLKAMALTSDIDEVKILSENSVYLANTLEVEGLEIKSSEGADEKVREDCCPGKPFVSFTTENSVDLILINQQSHSGLFEVKVNIFEGDQVTKLANRLAKMERSKVKDASNLRFM--RYTDPVSGWRKIPDMGNLDEGKEEISKTAVFHIDAESNTVTLAENGSRVPLGSRIVYIL--
>EOG091F0063|Lottia_gigantea|NC01_Armina_californica|TRANSCRIPT
----ERKSTAKLDELRSIEKAAQERWEREKIFEVDAPLPGSKDADQEKYMVTFPFPYMNGKPHLGHTFSLSKCEFATGFQRLLGKRCLFPFGMHCTGMPIK---------------------------ACADKLKREMEDYGFPPVFPP-----EE-E-EV-VVK-EKESEIGKDKSKSKKSKVQAKTGGLKYQWQIMASMGMTDNEIKEFADPQHWLEYFPPHWMSDLKNLGVKTDWRRSFITTDANPYFDSFVRWNFLKFKENNKVKFGKRYTIFSPKDNQPCMDHDRHSGEGVGPQEYTLIKMRVKEPLPPKLAG-LKGKKVFLVAATLRPETMFGQTNCWVRPDMGYVAIQMKSGEVFVTTRRAARNMSYQEMTPKEGKVEILVELIGQDIMGIPLEAPLTCYTTIYTLPMLTIKEDKGTGVVTSVPSDAPDDYAALRDLKNKAPFREKYGIKDEMVIPFDPVPIIEVPGYGNLCAVKACDMYKVVSQNDKVKLQEAKEETYKKGFYEGVMLVEAHKGQKVQDVKK-TIQNQMVEKNEAVLYKEPEKTVISRSNDECVVALCDQWFLDYGETKWRGEAEKSLAVMNTFSDDVRNNLLATLDWLREHACSRTYGLGTKMPWDEQYLIESLSDSTVYMSYYTVCHLLQGGVWQGHTAGPAKIRAEQLTPEVWDYIFYKNKPYPASCNIPKATLDKLKAEFNYWYPVDVRMSGKDLIPNHLTYFIYGHCAVWPNDNTKWPKGIRANGHLLINSKKMSKSTGNFCTLEEAINKFSADGTRFSLADAGDHVEDANFMEQMAEAGLLRLYALVEWVREMINTKDTMRTGPESEYTFNDMVFVSEMNLSIAETKANYELYLFKAALRTGFFEFQAYRDKYREVEIQGMHRDLVFRFIETQALLMAPICPHIAEHIWGLLGKKDSVMLASWPHAGPVDEKLNRSSQYLMESAHEFRLRRKVILNPGK-AKK-PV-SVPTHATVWVAKTYPTWQNTVLTTLDELYQA-NK-GFPDNKEIAKVFNTKPELKKYMKKLMPFVMVVKENVEKHGLKALALTSDIDEIKILSDNSTYLANTLEVEGLDIKSSDSAEEKVKEDCCPGKPFVSFSTEPSVTLTLINQNSFNGLFELKVNIFEGDHVTKLANRIAKIEKSKVKDASNLKIL--RYTDAESGWRKIPDMTYPKEGKEEVSSSAVFHIETNTSTVTLVENGGKIPIGSRMLY----
>EOG091F0063|Biomphalaria_glabrata|HW01_Armina_tigrina|TRANSCRIPT
---------------------------------------------------------------------------------------------------------------------------------------------------------------------------------------------------------------------------------------------------------------------------------------------------------------------------------------------------------------------------------------------GKVKILVELIGQDIMGIPLEAPLTCYKTIYTLPMLTIKEDKGTGVVTSVPSDAPDDYAALRDLKNKAPFREKYGIKDEMVMPFDPVPIIEVPGFGNLCAVKACDMYKVVSQNDKVKLQEAKEETYKKGFYEGVMLVEAHKGQKVQDVKK-EIQNKMVDKNEAVLYKEPEKTVISRSNDECVVALCDQWFLDYGETKWRAEAEKSLAAMNTFSDDVRNNLLATLDWLREHACSRTYGLGTKMPWDEQYLIESLSDSTVYMSYYTVCHLLQGGVWQGHTTGPAKIRAEQLTPAVWDYIFYKDKPYPSSCNIPKAALDQLKAEFNYWYPVDVRISGKDLIPNHLTYFIYGHCAIWPNDNTKWPKGIRANGHLLINSKKMSKSTGNFCTLEEAINKFSADGTRFSLADAGDHVEDANFMEQMAEAGLLRLYALVEWVREMVNIKDTMRTGPESEYTFNDKVFVSEMNLSIAETKTNYENYLFKAALRTGFFEFQAYRDKYREVEIQGMHRDLVFRFIETQALLMAPICPHIAEHIWGLLGKKESIMLASWPQAGPVDEKLNRSSQYLMESAHEFRLRRKVILNPGK-A--------------------------------------NN-GFPDNKEIAKVFNTKPELKKYMKKLMPFVMVVKENVEKHGLKALALTSDIDEIKILSDNSTYLANTLEVEGFEIKSSDEAEEKVKEDCCPGKPFVSFSTEPSVALTLINQNSFNGMFEIKVNIFEGDHVTKLANRIVKMERSKVKDASDLKFL--RYTDAESGWRKIPDMTCPKEGKEEVSKSAIFHIDTNTSSVTLVENGSKIPIGSRMVY----
>EOG091F0063|Lottia_gigantea|JG10_Dirona_picta|TRANSCRIPT
----ERKSTAKLDELRSIEKAAQERWEKEKVFEVDAPLPGSKDAKQEKFLVTFPFPYMNGRAHLGHTFSLSKCEFAAGFQRLLGKRCLFPFGMHCTGMPIK---------------------------ACSDKLKREMEDFGYPPEFPP-----EE-D-VV-VEK-EKESEIGKDKSKSKKSKVQAKTGGLKYQWQIMSALGMSNDEIKEFADPQHWLDYFPPHWLSDLKSLGLKADWRRSFITTDVNPYFDSFVRWNFLRLKENNKVKFGKRYTIFSPKDNQPCMDHDRQSGEGVGPQEYTLIKMRAKEPLPPKLAG-QKGKKVFLVAATLRPETMYGQTNCWIRPDMKYVAIQMKSGEIFVTTRRAAVNMSYQEMTPTYGKVDVVAELIGQDIMGIPLEAPLTCYKTIYTLPMLTIKEDKGTGVVTSVPSDSPDDFAAMRDLKNKAPLREKFGIKDEMVMPFEPVPIIDVPEYGNLCAVKACEIFKVVSQNDKLKLQEAKEEAYKKGFYEGIMLVEEHKGKRVQDVKK-VIQGMMVDKNEAVVYKEPEKTVISRSNDECVVALCDQWFLDYGEPSWRAEAEKCLSDMNTFSDDVRNNLLATLDWLREHACSRSYGLGTKMPWDEQYLIESLSDSTIYMSFYTVCHLLQGGVWQGNAVGPSKIKPEQLTPEVWDYVFYKEKPFPSSCKIPKATLDQLKAEFNYWYPVDMRMSGKDLIPNHLTYFIYGHCAVWPKDSSKWPKGIRANGHLLINSKKMSKSTGNFCTLSEAVNKFSADGTRFSLADAGDHVEDANFMEKMAEAGLLRLYSLVEWVREMISVKDTLRTGPKSDYTFNDRVFVSEMNLSINETKANYEGYLFKAALRTGFFEFQAYRDKYREVETQGMHKDLVFRFIEMQAILMAPICPHIAEHIWELLGKKESIMRTLWPQAGPVDEKLNRSSQYLMECAHEFRLRRKVVMNPGK-AKK-AA-SVPTHATVWVAKTYPPWQNTVLTTLHELHKA-HN-GFPDNKQIAKVFSTKPELTKYMKKLMPFVMVVKENVEKQGLKALALTSDLEEVKILSENSTYLSNTLEVEGLAIRSSDEADEKVKEECCPGKPFVSFSTEPSVDLVLINQQSSNALFEMKVNIFEGDQVTKLANRIIKMERSKIKDASGLKFF--RYTDPESGWRQIPDMMSLGDGKTEVSKSAVFHIDVGTSTVTLAENGSKFPIGSRMVY----
>EOG091F0063|Lottia_gigantea|JG32_Unidentia_angelvaldesi|TRANSCRIPT
----ERKSTAKLDELRSIEKAAQERWEREKTFEVDAPAPGSTQAKQDKYLVTFPFPYMNGRAHLGHTFSLSKCEFASGFQRLLGKRCLFPFGMHCTGMPIK---------------------------ACADKLKREMADFGYPPKFPVEEVDEKE-K-EK-LEK-EKESEIGKDKSKSKKSKVQAKTGGLKYQWQIMAAMGLTDVEIKEFADPQHWLKYFPPHWINDLKNLGVKTDWRRSFITTDANPYFDSFVRWNFLRLRENNKVKFGKRYTIFSPKDNQPCMDHDRHSGEGVGPQEYTLIKMKVVEPLPPKLAG-LKGKSVFLVAATLRPETMYGQTNCWIRPDMKYVAVLMKSGEVFVTTRRAARNMSYQELTPEYGKVEILVELIGQDIMGIPIQAPLTSYRTIYTLPMLNIKEDKGTGVVTSVPSDAPDDFAALRDLKNKAPLREKYGIKDEMVLPFDPIPIIQVPGLGNLSAVKACEMYKVVSQNDKEKLVEAKEETYKKGFYEGIMLVEEHKGQRVQDVKK-VIQGIMVQKNEAVLYKEPEKTVISRSNDECVVALCDQWFLDYGESAWRSEAEKCLGDMNTFSDDVRNNLLATLDWLREHACSRSYGLGTKMPWDEQYLIESLSDSTIYMSYYTVCHLLQGGQWQGKESGPARIKPDQMTPEVWDYIFYATKPYPASCGIPKTTLDQLKSEFNYWYPVDVRMSGKDLIPNHLTYFIYGHCAVWPQDSTKWPRGIRANGHLLINSKKMSKSTGNFCTLEEAVNKFSADGTRFSLADAGDNVEDANFMEQMAEAGLLRLYSLVEWVREMVNVKDTLRTGPESEYTFNDQVFVSEMNLSINETKSNYENYLFKAALRTGFFEFQAFRDKYREVETKGMHRDLVMRFIETQAILMAPICPHIAEYIWGLLGKSDSIMWASWPVAGPVDEALNRSSQYLMESAHEFRLRKKVIMNPGK-AKK-SV-SIPSHATIWVAKTYPPWQNTVLTTLHELYQA-NQ-GFPNNKEIAKVFNTKPELTKYMKKLMPFVMVVKENVEKHGLKALALTSDIDEVKILTESSTYLTNTLEVEGVQIKSSDGAEEKVREDCCPGKPFVSFSTENSVPVTLINQQSYNGLFEIKVNIFEGDQVTKLANRIAKMERSKVKDASGIRFL--RFTDPESGWRNVPDISNLEDGKQEISQSAIFHIDADTQTVSLADNGHRHPIGSRMVY----
>EOG091F0063|Biomphalaria_glabrata|JG26_Phestilla_sp|TRANSCRIPT
--------------------------------------------------------------------------------------------------------------------------------------------------------------------------------------------------------------------------------------------------------------------------------------------------------------------------------------------------------------------------------------------------LVELIGQDIMGIPLEAPLTSYKTIYTLPMLTIKEDKGTGVVTSVPSDAPDDYAALRDLKKKAPLREKYGIKDEMVLPFEPVPIIEVPGFGNLCAVKACDMYKVTSQNDKIKLHKAKEETYKKGFYEGVMLVEEHKGKKVQDVKK-VIQNIMVQKNEAVLYKEPEKTVISRSNDECVVALCDQWFLDYGEPSWRAEAEKGLANMNTFSDDVRNNLLATLEWLREHACSRSYGLGTKMPWDEQYLIESLSDSTVYMSYYTVCHLLQGGAWQGKTAGPAKISADKLTPEVWDYIFFKDKAYPSSCKIPKATLDQLKAEFNYWYPVDVRMSGKDLIPNHLTYFIYGHCAVWPKESDKWPKGIRANGHLLINSKKMSKSTGNFCTLEEAVNKFSADGTRFSLADAGDHIEDANFMEQMAEAGLLRLYSLVEWVREMISIKDTLRTGPESEYTFNDRVFVSEMNLSVNETKGNYENYLFKAALRTGFFEFQAFRDKYREVETSGMHKDLVFHFIELQAIMMAPICPHIAEHIWGLLGKEESIMWAKWPQAGPVDEKLNRASQYLMESAHEFRLRRKAVMNPGK-GK-----------------------------------A-NK-GFPDNKEIAKILNTKPELNKYVKKMMPFVMVVKENVGKHGLKALALTSDLDEIKILSDNITYLTNTLEVEGVEIKYSDNADEKIREDCCPGKPFVSFTTQPSVSVILINQQVYNGLFEITLNIYEGDQVTKVANRIAKMERSKIKDFANVKLL--RYKDPESGWRKIPDITNLNEGKEEIKQSATFHIDTDSSSVTLSDNGHKYPIGSRMVY----
>EOG091F0063|Lottia_gigantea|HW10_Embletonia_pulchra|TRANSCRIPT
----ERKSTAKLDELRSIEKAAQERWEREKIFEVDAPLPGSKDSNQDKYMVTFPFPYMNGRAHLGHTFSLSKCEFATGFQRLLGKRCLFPFGMHCTGMPIK---------------------------ACADKLKREMEDFGYPPEFPP-----EE-E-EV-VVK-EKESEIGKDKSKSKKSKVQAKTGGLKYQWQIMKAMGLMDTEIKEFADPQHWLEYFPPHWINDLKSLGVKTDWRRSFITTDANPYFDSFVRWNFLKFKDNNKVKFGKRFTIFSPKDNQPCMDHDRHSGEGVGPQEYTLIKMRVKEPLPPKMAS-LKGRKVFLVAATLRPETMYGQTNCWVRPDMAYVAMEMKTGEVFVTTRRAALNMSYQEMTSEQGKVKVVLELVGQDIMGVPLEAPLTSYKTIYTLPMLTIKEDKGTGVVTSVPSDSPDDYAALRDLKNKAPLREKFGIKDEMVLPYDPVPIIEVPGYGNLCAVKACDDYKVVSQNDKDKLQEAKEETYKKGFYEGVMLIGDHKGKKVQDVKK-VIQDLLVEKNGAVMYKEPEKTVISRSNDECVVALCDQWFLDYGEPNWRAVAEKSLAAMNTFSDDVRNNLMATLDWLREHACSRSYGLGTKMPWDEQYLIESLSDSTVYMAYYTVCHLLQGGVWQGNTPGPAKIRADQLSPAVWDYIFFKDVPYPSSCGIPKATLDQLKAEFNYWYPVNVRMSGKDLIPNHLTYFIYGHCAVWPKDSSKWPQGIRANGHLLINSKKMSKSTGNFCTLEEAVNKFSADGTRFSLADAGDHVEDANFMEQMAEAGLLRLYSLVEWVREMVSSQDSLRGGPESGYSFNDKVFISEMNLAINETKSNYENYLFKAALRTGFFELQAYRDKYREVEIQGMHRDLVFRFIETQAILMAPICPHIAEHIWQLLGKKDSIMTASWPLAGPVDEKLNRSSQYLMESAHEFRLRRKVVMNPGK-GKK-TVASVPTHATVWVAKTYPPWQNTVLTTLHELYTA-NQ-GFPDNKDIAKVFSNKPELQKYMKKLMPFVMVVKENVGKHGLKALALTSDIDEVTILSQNSTYLANTLEVEGLDIRSSEEAEEKVKEDCCPGKPFVSFSTQRSASVTLINPHCYNGLFEIKVNIFEGDHVTKLATRIAKMERSKIKDPASVRFL--RFKDPESGWRQIPDSTCLEEGKEAVSKSAIFHIDADANTVTLTENGRQLPIGSRMLY----
>EOG091F0063|Biomphalaria_glabrata|JG23_Melibe_leonina|TRANSCRIPT
---------------------------------------------------------------------------------------------------------------------------------------------------------------------------------------------------------------------------------------------------------------------------------------KDNQPCMDHDRQSGEGVGPQEYTLIKMRVKEPLPPKLAG-LKGKKVFLVAATLRPETMYGQTNCWVRPDMSYVAVLMKSGEVFVTTKRAARNMSYQEMTSQQGKVDIVAELIGQDIMGIPLSAPLTCYSTIYTLPMLTIKEDKGTGVVTSVPSDAPDDYAALRDLKNKAPLREKYGIKDEMVLPFEPVPIIEVPGFGNLCAVKACDQYKVVSQNDKIKLQEAKEETYKKGFYEGIMLVEAHKGQKVQDVKK-VIQNLMVSKNEAVQYKEPEKTVISRSNDECVVALCDQWFLDYGEPSWRAEADKCLADMNTFADDVRNNLVATLDWLREHACSRSYGLGTKMPWDEQYLIESLSDSTVYMSYYTVCHLLQGGVWQGHTPGPAKIRAEQLTPAVWDYIFYQDKPYPSSCGIPKATLDQLKAEFRYWYPVDVRMSGKDLIPNHLTYFIYGHCATWPKDSSMWPKGIRANGHLLINSKKMSKSTGNFCTLEEAVNKFSADGTRLSLADAGDHVEDANFMEQMAEAGLLRLYSLVEWVREMISTKDSMRSGPEAEYTFNDRVFISEMNLSISETKANYDSYLFKAALRTGFFEFQALRDKYREVEIQGMHRDLVVRFIETQALLMSPICPHVAEYIWGLLGKKESIMWASWPVEGAVDHQLIRSSQYLMECAHDFRLRRKAVLNPGK-AKK------------------------------------HQ-GFPGNKDISKALNSKPELSKYTKKLMPFVMVVKENVEKHGLKALALTSDIDEVKILLENSTYLANTLEVEGLDIKSSDEAEEKVKEECCPGKPFVSFSTEQSVPVTFINQQSYSGLFEIQVNIFEGDHVSKLANRIGKMERSKVKDVSGLKFL--RYEDPVSGWRQIPDMANLEEGKVSISASATFHIDADTNTVSVSENGSRHPVGSRIVY----
>EOG091F0063|Lottia_gigantea|HW18_Janolus_cristatus|TRANSCRIPT
----ERKSTAKLDELRSIEKAAQERWEKEKVFEVDAPQPGSKDASQEKFMVTFPFPYMNGRAHLGHTFSLSKCEFAAGFQRLLGKRCLFPFGMHCTGMPIK---------------------------ACADKLQREMEDYGYPPVFPA-----DE-E-VE-VEQ-VKESEIGKDKSKSKKSKVQAKTGGLKYQWQIMGAMGLTDNEIRDFADPMHWLKYFPPHWLSDLKSLGVKADWRRSFITTDVNPYFDSFIRWNFLRFKDNNKVKFGKRYTIFSPKDNQPCMDHDRQSGEGVGPQEYTLIKMRVKEPLPPKLAG-QKGKKVFLTAATLRPETMYGQTNCWIRPDMKYVAVQMKSGEIFVTTRRAAKNMSYQEMTPEYGKVEVVAELVGQDIMGIPLEAPLTCYKTIYTLPMLTIKEDKGTGVVTSVPSDSPDDYAALRDLKNKAPLREKYDIKDEMVLPFDPVPIIDVPEMGNLCAVKACEIYKVVSQNDKIKLQEAKEEAYKKGFYEGVMLVEEHKGKRVQDVKK-VIQNLMVEKDEAVLYKEPEKVVISRSNDECVVALCDQWFLDYGEPQWRGEAEKCLSDMNTFSDDVRNNLLATLDWLREHACSRSYGLGTKMPWDEQYLIESLSDSTIYMCYYTVCHLLQGGVWQGHSEGPIKMSPEQLTPEVWDYIFYSDKPYPASCNIPKASLDKLRTEFNYWYPVDVRMSGKDLIPNHLTYFIYGHCAIWPNDSSKWPKGIRANGHLLINSKKMSKSTGNFCTLEEAVKKFSADGTRFSLADAGDHVEDANFMEQMAEAGLLRLYSLVEWVKEMVNTKDTLRTGPEAEYTFNDKVYVCEMNLAIKETKVNYENYLFKAALRTGFFELQAFRDKYREVETQGMHKDLVLRFIETQAVLIAPICPHIAEHMWGLLGKTESIMHALWPQAGPVDEKLIQCSQYLMEAAHEFRLRRKVVMNPGK-AKK-AV-SAPTHATVWVAKTYPPWQNTVLSTLLELYQQ-NKKSLPGNKEIAKVFSTKSELNKYMKKLMPFVMVVKENVEKHGVKALSLTTDIDEFKILSENATYLTSTLEVEGLSIRSSDEAEEKVKEECCPEKPFVSFSNEPSVSVSLINHDSSNALFEMKVNIFEGDHVTKLAARIGRIERSKVKDIANLKFL--RYLDAESGWRKMPDISCLDKGKQEISKAAIFHVDVDANTITLNENGSKYPVGPQMVYTI--
>EOG091F0063|Biomphalaria_glabrata|JG19_Janolus_barbarensis|TRANSCRIPT
---------------------------------------------------------------------------------------------------------------------------------------------------------------------------------------------------------------------------------------------------------------------------------------------------------------------------------GKKVFLTAATLRPETMYGQTNCWIRPDMKYVAIRMKSGEIFVTTRRAASNMSYQEMTPEYGKVDVVAELVGQDIMGIPLEAPLTCYKTIYTLPMLTIKEDKGTGVVTSVPSDSPDDYAALRDLKNKAPMREKYNIKDEMVLPFDPVPIIDVPEFGNLCAVKACDIYKVVSQNDKVKLQEAKEEAYKKGFYEGVMLVEEHKGKRVQDVKK-VIQTALVEKNEALLYKEPEKAVISRSNDECVVALCDQWFLDYGEPQWRGEADKCLSKMNTYSDDVRNNLLASLDWLREHACSRTYGLGTKMPWDEQYLIESLSDSTIYMCFYTVCHLLQGGVWQGHTQGPIKISPEQLTPEVWDYIFFTDKPYPGSCKIPKAALDQLRAEFEYWYPVDVRMSGKDLIPNHLTYFIYGHCAIWPNDSSKWPKGIRANGHLLINSKKMSKSTGNFCTLEEAVRKFSADGTRFSLADAGDHVEDANFMEQMAEAGLLRLYALVEWVREMIHTKDTLRTGPEAEYTFNDKVFVCEMNLAIKETKVNYEQYLFKAALRTGFFELQACRDKYREVETQGMHRDLVLRFIETQALLLAPICAHIAEHVWGLLGKTESIMHALWPEAGPVDEKLIQCSQYLMESAHEFRLRKKVVMNPGK-AKQ---------------------------------------SFPDNKAIAKVFSTKPELSKYMKKLMPFVMVVKENVEKHGVKALSLTSDIDEVKILSENATYLSNTLEVEALSIRSSDEADEKVKEECCPAKPFVSFSTEPSVKMTLINQDSSNALFEMKVNIFEGDLVTKLANRIGRMERSKVKDVSRLRFL--RYLDAESGWRKLPDLSNLDKGKQEVSQSAIFHVDVGANTVTLTENGSKYPVGQQMVY----
>EOG091F0063|Lottia_gigantea|JG08_Dendronotus_venustus|TRANSCRIPT
----ERKSTAKLDELRSIEKAAQERWDKEKIFEVDAPLPGSKDANQEKYMVTFPFPYMNGRAHLGHTFSLSKCEFASGFQRLLGKRCLFPFGMHCTGMPIK---------------------------ACADKLKREMEDFGYPPEFPP----EDE-T--V-VVK-EKESEIGKDKSKSKKSKVQAKTGGLKWQWQIMSAMGLTNTEIKEFADPQHWLKYFPPHWMGDLKSLGVKADWRRSFITTDVNPYFDSFVRWNFLRFKENNKVKFGKRYTIFSPKDNQPCMDHDRQSGEGVGPQEYTLIKMKVKEPLPAKLAH-LSSSPVYLVAATLRPETMYGQTNCWIRPDMAYIAMRMKSGEVFVSTRRAALNMSYQEMTAQQGKMDIVAEFIGQDIMGIPLSAPLASYSTIYTLPMLTIKEDKGTGVVTSVPSDSPDDYAALRDLKNKAPLREKYDIKDEMVLPFEPVPIIDVPGYGNLCAVVACDQYKVVSQNDKVKLLEAKEETYKKGFYEGIMLVEEHKGKRVQDVKK-VIQNAMVEKNQAVMYKEPEKAVVSRSNDECVVALCDQWFLDYGEPSWRGEADKCLAAMNTFSEDVRNNLSATLDWLREHACSRTYGLGTRMPWDEQYLIESLSDSTVYMSFYTVCHLLQGGVWQGTEPGPAKIKPEQLTPEVWDYVFYKNKPYPAKCGIPKATLDKLKAEFNYWYPVDVRMSGKDLIPNHLTYFIYGHCAVWPEDSSKWPKGIRANGHLLINSKKMSKSTGNFCTLEEAVKKFSADGTRLSLADAGDHVEDANFMEQMAEAGLLRLYSLVEWVRETIQNKDQLREGPASEYTFSDKVFLSEINQSIAETKTNYENYLFKAALRTGFFEFQAYRDKYREVEICGMHKDLILRFIEMQALLMAPICPHVAEHIWGLLGKEESVMHAVWPQAGTVDEKLIQDSQYLMDCAHDFRLRRKAALNPGK-NKK-PV-PMPTHATVWVAKNYPPWQNTVLTTLTEMYKA-NK-GFPGNKEISKVLSTKPGLEKYVKKLMPFVMVIKENVEKQGLKAMALTSDIEEVKILTENSTYLANTLEVEGLDIKSSDDATDKIKEECCPGKPFVSFSTEPSATLTLMNPQSYTGLFEIQMNIFDGDTVAKVANRIAKLERSKVKDAAGLKLL--RFEDPESGWRKIPDMACLEEGKVPVSSSAVFHIDADTNTVTLAENGARHPVGSRMVY----
>EOG091F0063|Biomphalaria_glabrata|JG22_Lomanotus_vermiformis|TRANSCRIPT
---------------------------------------------------------------------------------------------------------------------------------------------------------------------------------------------------------------------------------------------------------------------------------------------------------------IKMKIKEPLPAKLTG-LKGKKVFLVAATLRPETMYGQTNCWVRPDMSYIAVQMKTGEIFVTTKRAARNMSYQEMTKETGKVDIVAEFVGQDIMGIPLEAPL-------------------------------------------------------------------------------------------------------------------------------------------------------------------------------------------------------------------------------------------------------------------------------------------------------------------------------------------DSSKWPKGIRANGHLLINSKKMSKSTGNFCTLEEAVNKFSADGTRLSLADAGDHVEDANFMEQMAEAGLLRLYSLVEWVREMISTQDSMRTGPESEYTFNDKVFVSEIYLSIAETKANYESYLFKAALRTGFFEFQAYRDKYREVETQGMHKDLVLRFIETQAILMSPICPHVAEHIWELLGKKDSIMWASWPQAGVVDEKLNRSSQYLMESAHEFRLRRKVVLNPGK-GK-----------------------------------A-NN-GFPDNKEISKALCRKPELKKYMKKLMPFVMVVKENVQKHGLKAMALTSDIDEVKILSVNSTYLANTLEVEGLDIRSSDEADEKVKEECCPGKPFVSFSTEPSVTLTLINQQSHNGLFEIKVNIFEGDQVTKLANRIVKQERSKVKDASCLRFL--RYLDPESGWRKIPDLSCLEEGKAEVSKSAIFHINTDTNSVQVAEDGKQIPLGSRMVYML--
>EOG091F0063|Biomphalaria_glabrata|JG28_Scyllaea_fulva|TRANSCRIPT
----------------------------------------------------------------------------------------------------------------------------------------------------------------------------------------------------------------------------------------------------------------------------------------------------------------------------------------------------------------------------------------------------------------------------------------------------------------------------------------------------------------------------------------------------------------------------------------------------------------------------------------------------------------------------------------------------------------------------------------------------------------------------------------------------------------------------------------------------------------------------------------------------------DKYREVETKGMHRDLVLRFIETQAILMSPICPHVAEHMWELLGKKESIMWASWPVAGPVDEKLIRSSQYLAECAHDFRLRRKVVLNPGK-AKA------------------------------------NK-GFPDNKEISKALISKPELKKYTKKLMPFVMVVKENVEKHGLKALALTSDIEEVKILSENSSYLANTLEVEGLEIRSSEEADEKVKEECCPGKPFVSFSTERSVALTFINQQSHSGLFEIQVNVFEGDITTKIANRIAKMERSKVKDLHCLKFL--RYSDPESGWRRIPDMNCPEEGKVPVSPSGTFHIDADTNTVTLAENGSRHPIGSRMIY----
>EOG091F0063|Biomphalaria_glabrata|HW14_Flabellina_affinis|TRANSCRIPT
---------------------------------------------------------------------------------------------------------------------------------------------------------------------------------------------------------------------------------INDLKNLGVKTDWRRSFITTDANPYFDSFVRWNFLRFRDNNKVKFGKRYTIFSPKDNQPCMDHDRHSGEGVGPQEYTLIKMKVKEPMPP----------------------------------------------------------------------------------------------------------------------------------------------------------------------------------------------------------------------------------------------------------------------------------------------------------------------------------------------------------------------------------------------------------------------------------------------------------------------------------------------------------------------------------ESQYTFNDKVFVSEMNLAINETKVNYENYLFKAALRTGFFEFQAYRDKYREVEIKGMHRDLVFRFIETQALLMAPICPHVAEHIWGLLGKKESIMTALWPQAGPVDEKLNIASQYLMDSAHEFRLRRK-------------------------------------TTLHELYQA-NK-GFPNNKDIAKIFSTKPELQKYTKKLMPFVMVVKENVEKYGLKALALTTEIDEVKILSENSTYLANTLEVEGITVKSSEGADEKVREECCPEKPFVSFTTENSVPLILINQQSHCGLFEIKVNVFEGDNVSKLANRIAKMERSKIKDAASLKFL--RFTDPESGWRKIPDMGHLGDGQLEISKSSVFHIDADTNAVALAENGSQIAVGSRIIYV---
>EOG091F0063|Lottia_gigantea|HW04_Calmella_cavolinii|TRANSCRIPT
----ERKSTAKLDELLEIEKSMQQKWLDEKIFEVDAPCPGAQDEAQEKYMVTFPYPYMNGRIHLGHTFSLSKCEFSVGFQRMLGKRCLFPFGMHCTGMPIK---------------------------ACADKLHREMTDFGYPPQFPK-----EP-E-VEDKPK-EKESEIGKDKSKSKKTKVAAKTGGLKYQWQIMRAMGLKDEEIQHFADPLHWLKYFPPHWINDLRRMGVKVDWRRSFITTDANPYYDSFVRWMFIRLKERNKIKFGKRYTIFSPKDNQPCMDHDRSSGEGVGPQEYTLIKMKLKAPYPSKLAA-MNKRKVYLVAATLRPETMFGQTNCWVRPDMKYVAMETKSGDVFICTRRAARNMSYQGMTPDNGSVNVLAELVGQDIMGVGLEAPLTPYKTIYTLPMLTIKEEKGTGVVTSVPSDAPDDYAALRDLKKKQPLREKYGISDEMVMPFEPVAIINVPGYGDLCAVTACDQYKVNSQNDKDKLLEAKEDTYKKGFYEGVMLVKGYEGKKVQDVKK-VIQTEMIEKNEAVLYKEPEKLVISRSGDECVVALCDQWFLDYGEPSWRARTEHALSKMNTFSEETKNNFHSILDWLHEHACSRSYGLGTKMPWDPQYLIESLSDSTIYMSFYTVCHMLQGGVWDGSQAGPAGVRPEQLTPEVWDYIFYDNKPYPSQSGIPQKVLDEMRREFKYWYPVDVRMSGKDLVPNHLTYFIYCHTAMWPDNEDKWPRAVRANGHLLIDSEKMSKSTGNFCTLEEAIDKFSADGMRLSLADAGDHVEDANFVEKMADAGLLRLYSLLEWVREMLTTKDRLRQG---EYTFNDKVFSSEINKAVEETKANYENYLFKAALRTGFFEFQAKRDKYREFELQGMHHDLVFRFIETQVLLMAPICPHMAEYIWGLLGKKESVMWARWPEAGEVDVSLIQASQYVADSAHEFRLRKKTLLNPGK-GGKKLS-SVPTHATIWVAKAYPPWQNLVLTTLHKLYQA-NNGSFPDNKVIAQEFKDKPELKKYMKKLMPFVQMVKENVEKLGLKALALTSEIDEMKVLNVYSVYLASTLEMEDVAVKTADDADDKVKEDCCPGKPFITFYTEPSVPVNLVNPQAFRGLLEMAVPVYEGDTSTKIAARMTRTERSKVKDASSVSLL--RYEDPDAGWRKIPDMNKIMDGKLEIEAGQVFHVDPAAGKVALSVNGSRVDVGTRMLYML--
>EOG091F0063|Crassostrea_gigas|CGI_10017030
MAVLERKSTAKLTELLQIEQKVQKKWEEEKIFEEDAPLPGSKQASQPKYIVTFPYPYMNGRLHLGHTFSLSKAEFGVGYQRLQGKKCLFPFGLHCSGMPIKFGVGFQRLQGKKCLFPFGLHCSGMPIKASADKLTREMADYGYPPEFPP-----EK-E-EG-EPEEEKEVTI-KDKSKGKKSKLKAKTGGMKYQWQIMKSLGLKDEEIKDFADPAHWLKYFPPHCKEDLRKMGIKVDWRRSFLTTDANPYYDSFVRWQFLRLKERNKIKFGKRHTIFSPKDGQPCMDHDRQSGEGVGPQEYTLIKLKVNEPYPPKLSK-LKGSNIFLVAATLRPETMFGQTNVWIRPDMKYVAHRLASGEIFVSTMRAARNMCYQGFCKVDGKVDVVADLIGQDIMGIALSGPLTSYKTIYTLPMLTIKADKGTGVVTSVPSDAPDDFAALRDLKNKQPFREKYGIKPEMVLPYEPVPIIDVPDYGTLSAVTVCERLKIQSQNDRDKLQEAKEQVYLKGFYEGVMIVKGFEGQKVQDVKK-PIQQKMIDAGEAVKYMEPEKTVISRSNDECVVALCDQWYLEYGEEKWKQLATKALSQVETYSDDVRKNFLATLDWLHEHACSRSYGLGSRIPWDPQYLVESLSDSTIYMAYYTVAHFLQGGVFDGSGKSPANIKPEQMTPEVWDYVFFKDTPY-KNLPVPKATLDKLRAEFEYWYPVDLRVSGKDLVPNHLTYYIYNHVAIWPNDSSKWPKSIRANGHLLLNSEKMSKQTGNFLTLTDAVNKFSADGMRLALSDAGDTVEDSNFVTKMADAGLLRLYTYLEWVKEMIATKDSLRTGPT--NTTSDQIFISEINKAILETQHFYEKMLFKEAMRTGFYEFQAFRDKYREYELEGMHKELIFRFIEVQTLMLSPICPHVCEYIWELLGKPRSIMHEKWPVAGPVDEKLIQISQYVTDAAHDFRIRLKQLLTPAK-GKK-VKLDNATHGTIWIAKTYPPWQNT------------QNKGFPDMKVIANAFKDKPELKKYMKKLMPFVQVAKENVEKNGIKALNLTSEFDEVEVMNKFKKYMINTLDLEGIDIKYSDEADDKVKEDCCPGKPFTTFREEPYVAVKLVNPQPMSGLFEIKLPIYEGDDKTKVLTRIMKTDRSKMKDICQIKLL--MYEDPIKGPRTIPDMNDIEKGKVVVPDNATFQVNVPKETVTIQSKGKKLDPGLTLVYIVNS
>EOG091F0063|Lottia_gigantea|LotgiG209438
---MERKSTAKLTELLDIQKKVQERWEEEKIFEQDAPAAGTPEAKQEKYLATFPYPYMNGRLHLGHTFSLSKCEFAMGYQRLIGKRCLFPFGLHCTGMPIK---------------------------ACSDKLKREMEVYGYPPVFPV----EEEPT-ET-VKK-DVESVI-ADKSKRKKGKVLAKTGGLKYQWMIMKALGLSDQEIAEFADPAHWLKYFPPHAINDLKGMGIKVDWRRSFITTDANPYYDSFVRWQFNHLKARDRIKFGKRYTIFSPKDNQPCMDHDRQSGEGVGPQEYTLIKLKVLDPLPPKLQK-LSKKKIYLVAATLRPETMFGQTNCWIRPDMKYVAVDIIDNQVFICTTRAARNMSYQGFTKSNGQFEVLVDLIGQDIMGIKLSGPLTCYDVIYTLPMLTIKEDKGTGVVTSVPSDSPDDFAALRDLKKKAPLREKYGITDEMVLPFEPVPIIDVPEFGTLSAIVACDKLKIQSQNDKDKLQEAKEMVYMKGFYEGVMVVKGYEGQKVKDVKA-SLKKLMIDRKEAVVYQEPEKLVMSRSNDECIVALCDQWYLDYGEEKWKQETLTAINKLETFTDDTRKNLMATVDWLHEYACSRSYGLGTKLPWDPQYLIESLSDSTIYMSFYTVAHLLQGGVVDGSKVGPANIKADQMTDEVWDYIFFSSAKFPKKTKIPKATLDKLKNEFSYWYPVDVRCSGKDLIPNHLTYFMYNHCAIWPEDSSKWPKGIRANGHLLLNSEKMSKSTGNYLTLKDAIYKYSADGMRFSLADAGDGIEDANFVEKMADAGLLRLFTFLEWVKEILSIKLTLRSGPISEYTFNDKVFLSEMNKAMKETGDYYEKYMFKEALRTGFFEFQALRDTYREVEIKGMHIDLVFQFICNQVLILSPICPHVCEHIWALMGQKESIMRSRWPVEGPIDNILIQSSAYLTESTHSFRLRLKTAMAPGK-GKK-VA-ITPTHGTIWVAKTYPPWQMTVITTLKQMYEE-KK-EMPDNKVIAGALHSKPELKKYNKKVMPFVQILKENFSKCGVKAFNLTTEYNEKEVLEVNLKYLVSTLELEGIDIRYSEEADDKVKEECCPGKPFMTFTEQPSVRVRFVNPQQSTGLFEISLPIFQNDTTSKIKSRLSKLERSKIKDAENIKIL--RYEDPETGHRKMPNFHNQEEGKVKIPDNSVFHIDFDKQIVEIQENSKKVSTGYQLIYIVSS
