# Supplementary material for: Transcriptomics provides a robust framework for the relationships of the major clades of cladobranch sea slugs (Mollusca, Gastropoda, Heterobranchia), but fails to resolve the position of the enigmatic genus Embletonia
Source: BMC Ecol Evol. 2021 Dec 28;21:226. doi: 10.1186/s12862-021-01944-0 (PMC8895541; doi:10.1186/s12862-021-01944-0)
Supplement: Supplementary file 6 — Additional file 6. Archive S4: Unmasked multiple sequence alignments on amino acid level including Doris kerguelenensis and Calmella cavolini prior to the removal of outliers. [file 12862_2021_1944_MOESM6_ESM.zip › Archive_S4/Alignments/EOG091F02X9.aa.fasta]

>EOG091F02X9|Biomphalaria_glabrata|BGLTMP004918
MFKNTFQSGFLSILYSIGSKPLQIWDKKVRNGHIKRITDNDIQSLVLEIVGTNVSTTYITCPADPKKTLGIKLPFLVMIIKNLKKYFTFEVQVLDDKNVRRRFRASNYQSTTRVKPFICTMPMRLDDGWNQIQFNLSDFTRRAYGTNYIETLRVQIHANCRIRRVYFSDRLYSEDELPAEFKLYLPVQQKK----
>EOG091F02X9|Crassostrea_gigas|CGI_10009679
MFKNTFQSGFLSILYSIGSKPLQIWDKKVRNGHIKRITDNDIQSLVLEIVGTNVSTTYITCPADPKKTLGIKLPFLVMIIKNLKKYFTFEVQVLDDKNVRRRFRASNYQSTTRVKPFICTMPMRLDDGWNQIQFNLSDFTRRAYGTNYIETLRVQIHANCRIRRVYFSDRLYSEDELPAEFKLYLPVQNKAKA--
>EOG091F02X9|Crassostrea_gigas|NC03_Doris_kerguelenensis|TRANSCRIPT
MFKNTFQSGFLSILYSIGSKPLQIWDKKVRNGHIKRITDNDIQSLVLEIVGTNVSTTFITCPADPKKTLGIKLPFLVMIIKNLKKYFTFEVQVLDDKNVRRRFRASNYQSTTRVKPFICTMPMRLDDGWNQIQFNLSDFTRRAYGTNYIETLRVQIHANCRIRRVYFSDRLYSEDELPAEFKLYLPVQNK-----
>EOG091F02X9|Crassostrea_gigas|HW04_Calmella_cavolinii|TRANSCRIPT
MFKNTFQSGFLSILYSIGSKPLQIWDKKVRNGHIKRITDNDIQSLVLEIVGTNVSTTFITCPADPKKTLGIKLPFLVMIIKNLKKYFTFEVQVLDDKNVRRRFRASNYQSTTRVKPFICTMPMRLDDGWNQIQFNLSDFTRRAYGTNYIETLRVQIHANCRIRRVYFSDRLYSEDELPAEFKLYLPVQ-------
>EOG091F02X9|Crassostrea_gigas|HW19_Polycera_quadrilineata|TRANSCRIPT
MFKNTFQSGFLSILYSIGSKPLQIWDKKVRNGHIKRITDNDIQSLVLEIVGTNVSTTFITCPADPKKTLGIKLPFLVMIIKNLKKYFTFEVQVLDDKNVRRRFRASNYQSTTRVKPFICTMPMRLDDGWNQIQFNLSDFTRRAYGTNYIETLRVQIHANCRIRRVYFSDRLYSEDELPAEFKLYLPVQNK-----
>EOG091F02X9|Biomphalaria_glabrata|HW16_Hancockia_cfuncinata|TRANSCRIPT
MFKNTFQSGFLSILYSIGSKPLQIWDKKVRNGHIKRITDNDIQSLVLEIVGTNVSTTFITCPADPKKTLGIKLPFLVMIIKNLKKYFTFEVQVLDDKDVRRRFRASNYQSTTRVKPFICTMPMRLDDGWNQIQFNLSDFTRRAYGTNYIETLRVQIHANCRIRRVYFSDRLYSEDELPAEFKLYLPVQQK-----
>EOG091F02X9|Biomphalaria_glabrata|JG17_Hancockia_uncinata|TRANSCRIPT
MFKNTFQSGFLSILYSIGSKPLQIWDKKVRNGHIKRITDNDIQSLVLEIVGTNVSTTFITCPADPKKTLGIKLPFLVMIIKNLKKYFTFEVQVLDDKDVRRRFRASNYQSTTRVKPFICTMPMRLDDGWNQIQFNLSDFTRRAYGTNYIETLRVQIHANCRIRRVYFSDRLYSEDELPAEFKLYLPVQQK-----
>EOG091F02X9|Biomphalaria_glabrata|HW09_Doto_sp|TRANSCRIPT
MFKNTFQSGFLSILYSIGSKPLQIWDKKVRNGHIKRITDNDIQSLVLEIVGTNVSTTYITCPADPNKTLGIKLPFLVMIIKNLKKYFTFEVQVLDDKDVRRRFRASNYQSTTRVKPFICTMPMRLDDGWNQIQFNLSDFTRRAYGTNYIETLRVQIHANCRIRRVYFSDRLYSEDELPAEFKLYLPVQQK-----
>EOG091F02X9|Biomphalaria_glabrata|JG13_Doto_lancei|TRANSCRIPT
MFKNTFQSGFLSILYSIGSKPLQIWDKKVRNGHIKRITDNDIQSLVLEIVGTNVSTTYITCPADPNKTLGIKLPFLVMIIKNLKKYFTFEVQVLDDKDVRRRFRASNYQSTTRVKPFICTMPMRLDDGWNQIQFNLSDFTRRAYGTNYIETLRVQIHANCRIRRVYFSDRLYSEDELPAEFKLYLPVQQK-----
>EOG091F02X9|Biomphalaria_glabrata|JG05_Bornella_anguilla|TRANSCRIPT
MFKNTFQSGFLSILYSIGSKPLQIWDKKVRNGHIKRITDNDIQSLVLEIVGTNVSTTYITCPADPNKTLGIKLPFLVMIIKNLKKYFTFEVQVLDDKDVRRRFRASNYQSTTRVKPFICTMPMRLDDGWNQIQFNLSDFTRRAYGTNYIETLRVQIHANCRIRRVYFSDRLYSEDELPAEFKLYLPVQQK-----
>EOG091F02X9|Crassostrea_gigas|JG06_Catriona_columbiana|TRANSCRIPT
MFKNTFQSGFLSILYSIGSKPLQIWDKKVRNGHIKRITDNDIQSLVLEIVGTNVSTTFITCPADPNKTLGIKLPFLVMIIKNLKKYFTFEVQVLDDKDVRRRFRASNYQSTTRVKPFICTMPMRLDDGWNQIQFNLSDFTRRAYGTNYIETLRVQIHANCRIRRVYFSDRLYSEDELPAEFKLYLPVQQKA----
>EOG091F02X9|Biomphalaria_glabrata|JG11_Dondice_occidentalis|TRANSCRIPT
MFKNTFQSGFLSILYSIGSKPLQIWDKKVRNGHIKRITDNDIQSLVLEIVGTNVSTTFITCPADPNKTLGIKLPFLVMIIKNLKKYFTFEVQVLDDKDVRRRFRASNYQSTTRVKPFICTMPMRLDDGWNQIQFNLSDFTRRAYGTNYIETLRVQIHANCRIRRVYFSDRLYSEDELPAEFKLYLPVQQ------
>EOG091F02X9|Biomphalaria_glabrata|HW02_Berghia_verrucicornis|TRANSCRIPT
MFKNTFQSGFLSILYSIGSKPLQIWDKKVRNGHIKRITDNDIQSLVLEIVGTNVSTTFITCPADPNKTLGIKLPFLVMIIKNLKKYFTFEVQVLDDKDVRRRFRASNYQSTTRVKPFICTMPMRLDDGWNQIQFNLSDFTRRAYGTNYIETLRVQIHANCRIRRVYFSDRLYSEDELPAEFKLYLPVQQK-----
>EOG091F02X9|Biomphalaria_glabrata|HW05_Caloria_elegans|TRANSCRIPT
MFKNTFQSGFLSILYSIGSKPLQIWDKKVRNGHIKRITDNDIQSLVLEIVGTNVSTTFITCPADPNKTLGIKLPFLVMIIKNLKKYFTFEVQVLDDKDVRRRFRASNYQSTTRVKPFICTMPMRLDDGWNQIQFNLSDFTRRAYGTNYIETLRVQIHANCRIRRVYFSDRLYSEDELPAEFKLYLPVQQK-----
>EOG091F02X9|Biomphalaria_glabrata|JG21_Limenandra_confusa|TRANSCRIPT
MFKNTFQSGFLSILYSIGSKPLQIWDKKVRNGHIKRITDNDIQSLVLEIVGTNVSTTFITCPADPNKTLGIKLPFLVMIIKNLKKYFTFEVQVLDDKDVRRRFRASNYQSTTRVKPFICTMPMRLDDGWNQIQFNLSDFTRRAYGTNYIETLRVQIHANCRIRRVYFSDRLYSEDELPAEFKLYLPVQQK-----
>EOG091F02X9|Biomphalaria_glabrata|HW11_Eubranchus_exiguus|TRANSCRIPT
MFKNTFQSGFLSILYSIGSKPLQIWDKKVRNGHIKRITDNDIQSLVLEIVGTNVSTTFITCPADPNKTLGIKLPFLVMIIKNLKKYFTFEVQVLDDKDVRRRFRASNYQSTTRVKPFICTMPMRLDDGWNQIQFNLSDFTRRAYGTNYIETLRVQIHANCRIRRVYFSDRLYSEDELPAEFKLYLPVQQK-----
>EOG091F02X9|Biomphalaria_glabrata|HW18_Janolus_cristatus|TRANSCRIPT
MFKNTFQSGFLSILYSIGSKPLQIWDKKVRNGHIKRITDNDIQSLVLEIVGTNVSTTFITCPADPNKTLGIKLPFLVMIIKNLKKYFTFEVQVLDDKDVRRRFRASNYQSTTRVKPFICTMPMRLDDGWNQIQFNLSDFTRRAYGTNYIETLRVQIHANCRIRRVYFSDRLYSEDELPAEFKLYLPVQQK-----
>EOG091F02X9|Biomphalaria_glabrata|HW06_Cratena_peregrina|TRANSCRIPT
MFKNTFQSGFLSILYSIGSKPLQIWDKKVRNGHIKRITDNDIQSLVLEIVGTNVSTTFITCPADPNKTLGIKLPFLVMIIKNLKKYFTFEVQVLDDKDVRRRFRASNYQSTTRVKPFICTMPMRLDDGWNQIQFNLSDFTRRAYGTNYIETLRVQIHANCRIRRVYFSDRLYSEDELPAEFKLYLPVQQK-----
>EOG091F02X9|Biomphalaria_glabrata|JG25_Palisa_papillata|TRANSCRIPT
MFKNTFQSGFLSILYSIGSKPLQIWDKKVRNGHIKRITDNDIQSLVLEIVGTNVSTTFITCPADPNKTLGIKLPFLVMIIKNLKKYFTFEVQVLDDKDVRRRFRASNYQSTTRVKPFICTMPMRLDDGWNQIQFNLSDFTRRAYGTNYIETLRVQIHANCRIRRVYFSDRLYSEDELPAEFKLYLPVQQK-----
>EOG091F02X9|Biomphalaria_glabrata|JG12_Dondice_parguerensis|TRANSCRIPT
MFKNTFQSGFLSILYSIGSKPLQIWDKKVRNGHIKRITDNDIQSLVLEIVGTNVSTTFITCPADPNKTLGIKLPFLVMIIKNLKKYFTFEVQVLDDKDVRRRFRASNYQSTTRVKPFICTMPMRLDDGWNQIQFNLSDFTRRAYGTNYIETLRVQIHANCRIRRVYFSDRLYSEDELPAEFKLYLPVQQ------
>EOG091F02X9|Biomphalaria_glabrata|JG28_Scyllaea_fulva|TRANSCRIPT
MFKNTFQSGFLSILYSIGSKPLQIWDKKVRNGHIKRITDNDIQSLVLEIVGTNVSTTFITCPADPNKTLGIKLPFLVMIIKNLKKYFTFEVQVLDDKDVRRRFRASNYQSTTRVKPFICTMPMRLDDGWNQIQFNLSDFTRRAYGTNYIETLRVQIHANCRIRRVYFSDRLYSEDELPAEFKLYLPVQQK-----
>EOG091F02X9|Biomphalaria_glabrata|JG07_Cuthona_albocrusta|TRANSCRIPT
MFKNTFQSGFLSILYSIGSKPLQIWDKKVRNGHIKRITDNDIQSLVLEIVGTNVSTTFITCPADPNKTLGIKLPFLVMIIKNLKKYFTFEVQVLDDKDVRRRFRASNYQSTTRVKPFICTMPMRLDDGWNQIQFNLSDFTRRAYGTNYIETLRVQIHANCRIRRVYFSDRLYSEDELPAEFKLYLPVQQK-----
>EOG091F02X9|Biomphalaria_glabrata|JG16_Flabellina_iodinea|TRANSCRIPT
MFKNTFQSGFLSILYSIGSKPLQIWDKKVRNGHIKRITDNDIQSLVLEIVGTNVSTTFITCPADPNKTLGIKLPFLVMIIKNLKKYFTFEVQVLDDKDVRRRFRASNYQSTTRVKPFICTMPMRLDDGWNQIQFNLSDFTRRAYGTNYIETLRVQIHANCRIRRVYFSDRLYSEDELPAEFKLYLPVQQK-----
>EOG091F02X9|Biomphalaria_glabrata|HW17_Hermissenda_crassicornis|TRANSCRIPT
MFKNTFQSGFLSILYSIGSKPLQIWDKKVRNGHIKRITDNDIQSLVLEIVGTNVSTTFITCPADPNKTLGIKLPFLVMIIKNLKKYFTFEVQVLDDKDVRRRFRASNYQSTTRVKPFICTMPMRLDDGWNQIQFNLSDFTRRAYGTNYIETLRVQIHANCRIRRVYFSDRLYSEDELPAEFKLYLPVQQK-----
>EOG091F02X9|Biomphalaria_glabrata|JG03_Austraeolis_stearnsi|TRANSCRIPT
MFKNTFQSGFLSILYSIGSKPLQIWDKKVRNGHIKRITDNDIQSLVLEIVGTNVSTTFITCPADPNKTLGIKLPFLVMIIKNLKKYFTFEVQVLDDKDVRRRFRASNYQSTTRVKPFICTMPMRLDDGWNQIQFNLSDFTRRAYGTNYIETLRVQIHANCRIRRVYFSDRLYSEDELPAEFKLYLPVQQK-----
>EOG091F02X9|Biomphalaria_glabrata|NC04_Fiona_pinnata|TRANSCRIPT
MFKNTFQSGFLSILYSIGSKPLQIWDKKVRNGHIKRITDNDIQSLVLEIVGTNVSTTFITCPADPNKTLGIKLPFLVMIIKNLKKYFTFEVQVLDDKDVRRRFRASNYQSTTRVKPFICTMPMRLDDGWNQIQFNLSDFTRRAYGTNYIETLRVQIHANCRIRRVYFSDRLYSEDELPAEFKLYLPVQQK-----
>EOG091F02X9|Crassostrea_gigas|NC01_Armina_californica|TRANSCRIPT
MFKNTFQSGFLSILYSIGSKPLQIWDKKVRNGHIKRITDNDIQSLVLEIVGTNVSTTFITCPADPNKTLGIKLPFLVMIIKNLKKYFTFEVQVLDDKDVRRRFRASNYQST------------------------------------------------------------------------------------
>EOG091F02X9|Biomphalaria_glabrata|JG04_Berghia_stephanieae|TRANSCRIPT
MFKNTFQSGFLSILYSIGSKPLQIWDKKVRNGHIKRITDNDIQSLVLEIVGTNVSTTFITCPADPNKTLGIKLPFLVMIIKNLKKYFTFEVQVLDDKDVRRRFRASNYQSTTRVKPFICTMPMRLDDGWNQIQFNLSDFTRRAYGTNYIETLRVQIHANCRIRRVYFSDRLYSEDELPAEFKLYLPVQQK-----
>EOG091F02X9|Biomphalaria_glabrata|HW13_Favorinus_branchialis|TRANSCRIPT
MFKNTFQSGFLSILYSIGSKPLQIWDKKVRNGHIKRITDNDIQSLVLEIVGTNVSTTFITCPADPNKTLGIKLPFLVMIIKNLKKYFTFEVQVLDDKDVRRRFRASNYQSTTRVKPFICTMPMRLDDGWNQIQFNLSDFTRRAYGTNYIETLRVQIHANCRIRRVYFSDRLYSEDELPAEFKLYLPVQQK-----
>EOG091F02X9|Biomphalaria_glabrata|HW12_Facelina_rubrovittata|TRANSCRIPT
MFKNTFQSGFLSILYSIGSKPLQIWDKKVRNGHIKRITDNDIQSLVLEIVGTNVSTTFITCPADPNKTLGIKLPFLVMIIKNLKKYFTFEVQVLDDKDVRRRFRASNYQSTTRVKPFICTMPMRLDDGWNQIQFNLSDFTRRAYGTNYIETLRVQIHANCRIRRVYFSDRLYSEDELPAEFKLYLPVQQK-----
>EOG091F02X9|Biomphalaria_glabrata|JG14_Eubranchus_rustyus|TRANSCRIPT
MFKNTFQSGFLSILYSIGSKPLQIWDKKVRNGHIKRITDNDIQSLVLEIVGTNVSTTFITCPADPNKTLGIKLPFLVMIIKNLKKYFTFEVQVLDDKDVRRRFRASNYQSTTRVKPFICTMPMRLDDGWNQIQFNLSDFTRRAYGTNYIETLRVQIHANCRIRRVYFSDRLYSEDELPAEFKLYLPVQQK-----
>EOG091F02X9|Biomphalaria_glabrata|JG27_Phidiana_lynceus|TRANSCRIPT
MFKNTFQSGFLSILYSIGSKPLQIWDKKVRNGHIKRITDNDIQSLVLEIVGTNVSTTFITCPADPNKTLGIKLPFLVMIIKNLKKYFTFEVQVLDDKDVRRRFRASNYQSTTRVKPFICTMPMRLDDGWNQIQFNLSDFTRRAYGTNYIETLRVQIHANCRIRRVYFSDRLYSEDELPAEFKLYLPVQQK-----
>EOG091F02X9|Biomphalaria_glabrata|JG19_Janolus_barbarensis|TRANSCRIPT
MFKNTFQSGFLSILYSIGSKPLQIWDKKVRNGHIKRITDNDIQSLVLEIVGTNVSTTFITCPADPNKTLGIKLPFLVMIIKNLKKYFTFEVQVLDDKDVRRRFRASNYQSTTRVKPFICTMPMRLDDGWNQIQFNLSDFTRRAYGTNYIETLRVQIHANCRIRRVYFSDRLYSEDELPAEFKLYLPVQQK-----
>EOG091F02X9|Biomphalaria_glabrata|HW07_Cuthona_caerulea|TRANSCRIPT
MFKNTFQSGFLSILYSIGSKPLQIWDKKVRNGHIKRITDNDIQSLVLEIVGTNVSTTFITCPADPNKTLGIKLPFLVMIIKNLKKYFTFEVQVLDDKDVRRRFRASNYQSTTRVKPFICTMPMRLDDGWNQIQFNLSDFTRRAYGTNYIETLRVQIHANCRIRRVYFSDRLYSEDELPAEFKLYLPVQQK-----
>EOG091F02X9|Biomphalaria_glabrata|JG29_Spurilla_braziliana|TRANSCRIPT
MFKNTFQSGFLSILYSIGSKPLQIWDKKVRNGHIKRITDNDIQSLVLEIVGTNVSTTFITCPADPNKTLGIKLPFLVMIIKNLKKYFTFEVQVLDDKDVRRRFRASNYQSTTRVKPFICTMPMRLDDGWNQIQFNLSDFTRRAYGTNYIETLRVQIHANCRIRRVYFSDRLYSEDELPAEFKLYLPVQQK-----
>EOG091F02X9|Biomphalaria_glabrata|JG23_Melibe_leonina|TRANSCRIPT
MFKNTFQSGFLSILYSIGSKPLQIWDKKVRNGHIKRITDNDIQSLVLEIVGTNVSTTFITCPADPNKTLGIKLPFLVMIIKNLKKYFTFEVQVLDDKDVRRRFRASNYQSTTRVKPFICTMPMRLDDGWNQIQFNLSDFTRRAYGTNYIETLRVQIHANCRIRRVYFSDRLYSEDELPAEFKLYLPVQQK-----
>EOG091F02X9|Biomphalaria_glabrata|HW14_Flabellina_affinis|TRANSCRIPT
MFKNTFQSGFLSILYSIGSKPLQIWDKKVRNGHIKRITDNDIQSLVLEIVGTNVSTTFITCPADPNKTLGIKLPFLVMIIKNLKKYFTFEVQVLDDKDVRRRFRASNYQSTTRVKPFICTMPMRLDDGWNQIQFNLSDFTRRAYGTNYIETLRVQIHANCRIRRVYFSDRLYSEDELPAEFKLYLPVQQK-----
>EOG091F02X9|Biomphalaria_glabrata|JG20_Learchis_evelinae|TRANSCRIPT
MFKNTFQSGFLSILYSIGSKPLQIWDKKVRNGHIKRITDNDIQSLVLEIVGTNVSTTFITCPADPNKTLGIKLPFLVMIIKNLKKYFTFEVQVLDDKDVRRRFRASNYQSTTRVKPFICTMPMRLDDGWNQIQFNLSDFTRRAYGTNYIETLRVQIHANCRIRRVYFSDRLYSEDELPAEFKLYLPVQQK-----
>EOG091F02X9|Crassostrea_gigas|JG02_Antaeolidiella_chromosoma|TRANSCRIPT
MFKNTFQSGFLSILYSIGSKPLQIWDKKVRNGHIKRITDNDIQSLVLEIVGTNVSTTFITCPADPNKTLGIKLPFLVMIIKNLKKYFTFEVQVLDDKDVRRRFRASNYQSTTRVKPFICTMPMRLDDGWNQIQFNLSDFTRRAYGTNYIETLRVQIHANCRIRRVYFSDRLYSEDELPAEFKLYLPVQ-------
>EOG091F02X9|Biomphalaria_glabrata|JG15_Favorinus_auritulus|TRANSCRIPT
MFKNTFQSGFLSILYSIGSKPLQIWDKKVRNGHIKRITDNDIQSLVLEIVGTNVSTTFITCPADPNKTLGIKLPFLVMIIKNLKKYFTFEVQVLDDKDVRRRFRASNYQSTTRVKPFICTMPMRLDDGWNQIQFNLSDFTRRAYGTNYIETLRVQIHANCRIRRVYFSDRLYSEDELPAEFKLYLPVQQK-----
>EOG091F02X9|Biomphalaria_glabrata|JG24_Noumeaella_rubrofasciata|TRANSCRIPT
MFKNTFQSGFLSILYSIGSKPLQIWDKKVRNGHIKRITDNDIQSLVLEIVGTNVSTTFITCPADPNKTLGIKLPFLVMIIKNLKKYFTFEVQVLDDKDVRRRFRASNYQSTTRVKPFICTMPMRLDDGWNQIQFNLSDFTRRAYGTNYIETLRVQIHANCRIRRVYFSDRLYSEDELPAEFKLYLPVQQK-----
>EOG091F02X9|Biomphalaria_glabrata|JG18_Hermissenda_opalescens|TRANSCRIPT
MFKNTFQSGFLSILYSIGSKPLQIWDKKVRNGHIKRITDNDIQSLVLEIVGTNVSTTFITCPADPNKTLGIKLPFLVMIIKNLKKYFTFEVQVLDDKDVRRRFRASNYQSTTRVKPFICTMPMRLDDGWNQIQFNLSDFTRRAYGTNYIETLRVQIHANCRIRRVYFSDRLYSEDELPAEFKLYLPVQQK-----
>EOG091F02X9|Biomphalaria_glabrata|JG08_Dendronotus_venustus|TRANSCRIPT
MFKNTFQSGFLSILYSIGSKPLQIWDKKVRNGHIKRITDNDIQSLVLEIVGTNVSTTFITCPADPNKTLGIKLPFLVMIIKNLKKYFTFEVQVLDDKDVRRRFRASNYQSTTRVKPFICTMPMRLDDGWNQIQFNLSDFTRRAYGTNYIETLRVQIHANCRIRRVYFSDRLYSEDELPAEFKLYLPVQQK-----
>EOG091F02X9|Biomphalaria_glabrata|NC05_Hermissenda_crassicornis|TRANSCRIPT
MFKNTFQSGFLSILYSIGSKPLQIWDKKVRNGHIKRITDNDIQSLVLEIVGTNVSTTFITCPADPNKTLGIKLPFLVMIIKNLKKYFTFEVQVLDDKDVRRRFRASNYQSTTRVKPFICTMPMRLDDGWNQIQFNLSDFTRRAYGTNYIETLRVQIHANCRIRRVYFSDRLYSEDELPAEFKLYLPVQQK-----
>EOG091F02X9|Biomphalaria_glabrata|HW20_Spurilla_neapolitana|TRANSCRIPT
MFKNTFQSGFLSILYSIGSKPLQIWDKKVRNGHIKRITDNDIQSLVLEIVGTNVSTTFITCPADPNKTLGIKLPFLVMIIKNLKKYFTFEVQVLDDKDVRRRFRASNYQSTTRVKPFICTMPMRLDDGWNQIQFNLSDFTRRAYGTNYIETLRVQIHANCRIRRVYFSDRLYSEDELPAEFKLYLPVQQKK----
>EOG091F02X9|Crassostrea_gigas|HW15_Flabellina_babai|TRANSCRIPT
MFKNTFQSGFLSILYSIGSKPLQIWDKKVRNGHIKRITDNDIQSLVLEIVGTNVSTTFITCPADPNKTLGIKLPFLVMIIKNLKKYFTFEVQVLDDKDVRRRFRASNYQSTTRVKPFICTMPMRLDDGWNQIQFNLSDFTRRAYGTNYIETLRVQIHANCRIRRVYFSDRLYSEDELPAEFKLYLPVQPKNK---
>EOG091F02X9|Biomphalaria_glabrata|JG26_Phestilla_sp|TRANSCRIPT
MFKNTFQSGFLSILYSIGSKPLQIWDKKVRNGHIKRITDNDIQSLVLEIVGTNVSTTFITCPADPNKTLGIKLPFLVMIIKNLKKYFTFEVQVLDDKDVRRRFRASNYQSTTRVKPFICTMPMRLDDGWNQIQFNLSDFTRRAYGTNYIETLRVQIHANCRIRRVYFSDRLYSEDELPAEFKLYLPVTQK-----
>EOG091F02X9|Biomphalaria_glabrata|JG01_Aeolidiella_alba|TRANSCRIPT
MFKNTFQSGFLSILYSIGSKPLHIWDKKVRNGHIKRITDNDIQSLVLEIVGTNVSTTFITCPADPNKTLGIKLPFLVMIIKNLKKYFTFEVQVLDDKDVRRRFRASNYQSTTRVKPFICTMPMRLDDGWNQIQFNLSDFTRRAYGTNYIETLRVQIHANCRIRRVYFSDRLYSEDELPAEFKLYLPVQQK-----
>EOG091F02X9|Biomphalaria_glabrata|HW01_Armina_tigrina|TRANSCRIPT
MFKNTFQSGFLSILYSIGSKPLQIWDKMVRNGHIKRITDNDIQSLVLEIVGTNVSTTFITCPADPNKTLGIKLPFLVMIIKNLKKYFTFEVQVLDDKDVRRRFRASNYQSTTRVKPFICTMPMRLDDGWNQIQFNLSDFTRRAYGTNYIETLRVQIHANCRIRRVYFSDRLYSEDELPAEFKLYLPVQQK-----
>EOG091F02X9|Biomphalaria_glabrata|JG32_Unidentia_angelvaldesi|TRANSCRIPT
MFKNTFQSGFLSILYSIGSKPLQIWDKKVRNGHIKRITDNDIQSLVLEIVGTNVSTTYITCPAAANGTLGIKLPFLVMIIKNLKKYFTFEVQVLDDKDVRRRFRASNYQSTTRVKPFICTMPMRLDDGWNQIQFNLSDFTRRAYGTNYIETLRVQIHANCRIRRVYFSDRLYSEDELPAEFKLYLPVQQK-----
>EOG091F02X9|Biomphalaria_glabrata|HW21_Tritonia_manicata|TRANSCRIPT
MFKNTFQSGFLSILYSIGSKPLQIWDKKVRNGHIKRITDNDIQSLVLEIVGTNVSTTFITCPADAGKTLGIKLPFLVMIIKNLKKYFTFEVQVLDDKDVRRRFRASNYQSTTRVKPFICTMPMRLDDGWNQIQFNLSDFTRRAYGTNYIETLRVQIHANCRIRRVYFSDRLYSEDELPAEFKLYLPVQQK-----
>EOG091F02X9|Biomphalaria_glabrata|JG30_Tritonia_festiva|TRANSCRIPT
MFKNTFQSGFLSILYSIGSKPLQIWDKKVRNGHIKRITDNDIQSLVLEIVGTNVSTTFITCPADAGKTLGIKLPFLVMIIKNLKKYFTFEVQVLDDKDVRRRFRASNYQSTTRVKPFICTMPMRLDDGWNQIQFNLSDFTRRAYGTNYIETLRVQIHANCRIRRVYFSDRLYSEDELPAEFKLYLPVQQK-----
>EOG091F02X9|Biomphalaria_glabrata|NC07_Tritonia_diomedea|TRANSCRIPT
MFKNTFQSGFLSILYSIGSKPLQIWDKKVRNGHIKRITDNDIQSLVLEIVGTNVSTTFITCPADAGKTLGIKLPFLVMIIKNLKKYFTFEVQVLDDKDVRRRFRASNYQSTTRVKPFICTMPMRLDDGWNQIQFNLSDFTRRAYGTNYIETLRVQIHANCRIRRVYFSDRLYSEDELPAEFKLYLPVQQKK----
>EOG091F02X9|Crassostrea_gigas|NC08_Tritonia_hamnerorum|TRANSCRIPT
MFKNTFQSGFLSILYSIGSKPLQIWDKKVRNGHIKRITDNDIQSLVLEIVGTNVSTTFITCPADAGKTLGIKLPFLVMIIKNLKKYFTFEVQVLDDKDVRRRFRASNYQSTTRVKPFICTMPMRLDDGWNQIQFNLSDFTRRAYGTNYIETLRVQIHANCRIRRVYFSDRLYSEDELPAEFKLYLPVQNK-----
>EOG091F02X9|Crassostrea_gigas|HW10_Embletonia_pulchra|TRANSCRIPT
MFKNTFQSGFLSILYSIGSKPLQIWDKKVRNGHIKRITDNDIQSLVLEIVGTNVSTTYITCPADPKKTLGIKLPFLVMIIKNLKKYFTFEVQVLDDKDVRRRFRASNYQSTTRVKPFICTMPMRLDDGWNQIQFNLSDFTRRAYGTNYIETLRVQIHANCRIRRVYFSDRLYSEDELPSEFKLYLPVQNK-----
>EOG091F02X9|Crassostrea_gigas|NC02_Bathydoris_clavigera|TRANSCRIPT
MFKNTFQSGFLSILYSIGSKPLQIWDKKVRNGHIKRITDNDIQSLVLEISGTNVSTTFITCPADPKKTLGIKLPFLVMIIKNLKKYFTFEVQVLDDKNVRRRFRASNYQSTTRVKPFICTMPMRLDDGWNQIQFNLSDFTRRAYGTNYIETLRVQIHANCRIRRVYFSDRLYSEDELPAEFKLYLPVQLK-----
>EOG091F02X9|Biomphalaria_glabrata|NC06_Pleurobranchaea_californica|TRANSCRIPT
MFKNTFQSGFLSILYSIGSKPLQIWDKKVRNGHIKRITDNDIQSLVLEIVGTNVSTTYITCPADSKRTLGIKLPFLVMIIKNLKKYFTFEVQVLDDKNVRRRFRASNYQSTTRVKPFICTMPMRLDDGWNQIQFNLSDFTRRAYGTNYIETLRVQIHANCRIRRVYFSDRLYSEDELPAEFKLYLPVQQKK----
>EOG091F02X9|Biomphalaria_glabrata|HW03_Berthella_plumula|TRANSCRIPT
MFKNTFQSGFLSILYSIGSKPLQIWDKKVRNGHIKRITDNDIQSLVLEIVGTNVSTTYITCPADCKKTLGIKLPFLVMIIKNLKKYFTFEVQVLDDKNVRRRFRASNYQSTTRVKPFICTMPMRLDDGWNQIQFNLSDFTRRAYGTNYIETLRVQIHANCRIRRVYFSDRLYSEDELPAEFKLYLPVQQKK----
>EOG091F02X9|Biomphalaria_glabrata|JG22_Lomanotus_vermiformis|TRANSCRIPT
MFKNTFQSGFLSILYSIGSKPLQIWDKKVRNGHIKRITDNDIQSLVLEIVGTNVSTTFITCPADANKTLGIKLPFLVMIIKNLKKYFTFEVQVLDDKEVRRRFRASNYQSTTRVKPFICTMPMRLDDGWNQIQFNLSDFTRRAYGTNYIETLRVQIHANCRIRRVYFSDRLYSEDELPSEFKLYLPVQQK-----
>EOG091F02X9|Crassostrea_gigas|JG10_Dirona_picta|TRANSCRIPT
MFKNTFQSGFLSILYSIGSKPLQIWDKKVRNGHIKRITDNDIQSLVLEIVGTNVSTTFITCPADSNKTLGIKLPFLVMIIKNLKKYFTFEVQVLDDKDVRRRFRASNYQSTTRVKPFICTMPMRLDDGWNQIQFNLSDFTRRAYGTNYIETLRVQIHANCRIRRVYFSDRLYSEDELPAEFKLYLPVQKKA----
>EOG091F02X9|Lottia_gigantea|LotgiG191567
MFKNTFQSGFLSILYSIGSKPLQIWDKKVRNGHIKRITDNDIQSLVLEIVGTNVSTTFIQCPTEPKKTLGIKLPFLVMIIKNLKKYFTFEVTVLDDKNVKRRFRASNYQSTTRVKPFICTMPMRLDDGWNQIQFNLSDFTRRAYGTNYIETLRVQIHANCRIRRVYFSDRLYSEDELPAEFKLYLPVQNKVPNKV
