# Supplementary material for: Transcriptomics provides a robust framework for the relationships of the major clades of cladobranch sea slugs (Mollusca, Gastropoda, Heterobranchia), but fails to resolve the position of the enigmatic genus Embletonia
Source: BMC Ecol Evol. 2021 Dec 28;21:226. doi: 10.1186/s12862-021-01944-0 (PMC8895541; doi:10.1186/s12862-021-01944-0)
Supplement: Supplementary file 6 — Additional file 6. Archive S4: Unmasked multiple sequence alignments on amino acid level including Doris kerguelenensis and Calmella cavolini prior to the removal of outliers. [file 12862_2021_1944_MOESM6_ESM.zip › Archive_S4/Alignments/EOG091F029T.aa.fasta]

>EOG091F029T|Biomphalaria_glabrata|BGLTMP001182
----------------------------------------------------------------------------------------------------------------------------------------------------MEESDMRLSEMKKDSYEFERDIVKGSINYRTHKVVAEKCIRYFEDKLRTR---------------------------KEEMGEVLNEVDFNQLKIENQQYLEKIDERNQDLLRLKLMAGNTLQVLNSYKKKLLTLTKESERLKSEITSRQDMDSRIQAETAIAEAERTKAEQMNKKLRKQLNNFKVPSVMDYVIEKSNMYDLQKKLKSWERKVDIAEVRIQSSIDK-------LNSFAVWLNLI---
>EOG091F029T|Crassostrea_gigas|CGI_10009681
MAESPA-TIDDDKDVDVDPLNDYSDEQLFHHVEETMKENEVLQTETQMFEKYLKRNEPKDTLGLPSAGLSS-----GVAQSGSQQDVGRG--VGRKRSKSRTSNINTSLRLTTEQKCDIAQKEIDDLKDEIEQLKENCEKVLDTYKAIMEEADLRLAETKKESYEFERDIVKGAMNPRTGKVIAEKVTRYLDEKNRSRDTLIEKLRLKNSTLKVQKKKLDLQLKQKEEMGEVLHKVDFDQLEIENKQYLEKIDQRNTDLLALKLMSTRTNGVLIKYKKKLHTLTKESERLKSEIGSRNDLLSRIDSETEVVEEERAKAEKINRKLRQQLADFRVPEVMEYVTEKADLYELQKKVKSWERKVEIAEMSLKTHRKTWNQMQMGSQMENQWRMMEAAM
>EOG091F029T|Lottia_gigantea|LotgiG184681
MAESETLSVDTSNDTGEDPLLELSDEKLFQLVNDTIEDNEILSAETHMFEKYLKRVEPKGEAGSLLQSVHPPSGLAPSTS---TQE-LRG--MGRKRSKSRSSNIDRSLKLTAEQKCDISQREIEELREDNEKVREDSEKILDNYRAIMEEADLRLAEMKKEFYEFERDIVKGAVNTRTNKVVSEKVIRYFEDKLRSRDTLIEKLRLKNSTLKVQKKKLHLQLKQKEEMGEVLHEVDFNQLKIENQQYLEKIDERNQDLLRLKMMAGNTTQVRNAFQKKLHTLEKESERLKSEISSRNDLLSRIDVETTVVEEERLKAEKINKKLRQQLADYKVPAVMEYVTEKADLYDLQKKVKSWERKVEIADMALKTHRKTWKQLEMGSQFANRWQMVEPI-
>EOG091F029T|Lottia_gigantea|HW09_Doto_sp|TRANSCRIPT
---------------------------------------------------------------------------------------------SRKRSKSRGSNLDRSLKLTAEQKCDIAQREIEELKEEIDKLKEESEKVLDTYKAIMEEADMRLSEMKKESYEFERDITKGSVNHRTNKVIAEKCMRYFEDKLRTRDTLIEKLRLKNSTLKVQKKKLLLQLKQKEEMGEVLHEVDFNQLKIENQQYLEKIDERNQDLLRLKLMTANTLQVLNSYKKRLHILTMESERLSSEISSREDMQTKIQTETKTVEVERAKAEKINRKLRRQLANFKVPEVMEYVLEKADLYDLNKKVKSWERKVDIAEMALKTHRKTWHQMQLGSAGAAQWR------
>EOG091F029T|Lottia_gigantea|JG13_Doto_lancei|TRANSCRIPT
--------------------------------------------------------------------------------------------------------------------------------------------------------------------------------------------------LRTRDTLIEKLRLKNSTLKVQKKKLLLQLKQKEEMGEVLHEVDFNQLKIENQQYLEKIDERNQDLLRLKLMTANTLQVLNSYKKRLHILTMESERLSSEISSREDMQTKIQTETKTVEVERAKAEKINRKLRRQLANFKVPEVMEYVLEKADLYDLNKKVKSWERKVDIAEMALKTHRKTWHQMQLGSAGAAQWR------
>EOG091F029T|Lottia_gigantea|HW10_Embletonia_pulchra|TRANSCRIPT
----------------------------------------------------------------------T-----PGAG---MRE-DRT--MPRKRSKSRGSNMDRSLKLTAEQKCDIAQREIEELKEEIDKLKEESEKVLDTYKAIMEEADMRLIEMKKESYEFERDITKGSVNHRTNKVIAEKCMRYFDDKLRARDTLIEKLRLKNSTLKVQKKKLMLQLKQKEEMGEVLHEVDFNQLKIENQQYLEKIDERNQDLLRLKLMTANTLQVLNSYKKKLHILTMESERLSSEISSREDMQTKIQAETKIVEEERLKAEKINRKLRKQLANFRVPEVMEYVLEKADLYDIQKKVKSWERKVDIAEMALKTHRKTWHQMQLGSAGAAQWR------
>EOG091F029T|Lottia_gigantea|JG30_Tritonia_festiva|TRANSCRIPT
-------------------LQDLTDEQLYQLVEETLRANDVLAVQTQMFEKYLNRVEPRDAATGMASHAST-----PGAG---MRDHERG--MSRKRSKSRGSNLDRSLKLTAEQKCDIAQREIEELKEDIDKLKEESEKVLDTYKAIMEEADMRLSEMKKESYEFERDITKGSVNHRTNKVIAEKCMRYFEDKLRARDTLIEKLRLKNSTLKVQKKKLMLQLKQKEEMGEVLHEVDFNQLKIENQQYLEKIDERNQDLLRLKLMTANTLQVLNSYKKKLHIMTMESERLNSEISSREDMQTKIQAETKIVEVERAKAELINRKLRKQLANFKVPEVMEYVMEKAELYDIQKKVKSWERKVDIAEMALKTHRKTWYQMQLGSAGAAHWR------
>EOG091F029T|Lottia_gigantea|NC07_Tritonia_diomedea|TRANSCRIPT
----ETHSIADTDTTGDDPLQDLTDEQLYQLVEETLRANDVLAVQTQMFEKYLNRVEPRDAATGMASHAST-----PGAG---MRDHERG--MSRKRSKSRGSNLDRSLKLTAEQKCDIAQREIEELKEDIDKLKEESEKVLDTYKAIMEEADMRLSEMKKESYEFERDITKGSVNHRTSKVIAEKCMRYFEDKLRARDTLIEKLRLKNSTLKVQKKKLMLQLKQKEEMGEVLHEVDFNQLKIENQQYLEKIDERNQDLLRLKLMTANTLQVLNSYKKKLHIMTMESERLNSEISSREDMQTKIQAETKIVEVERAKAELINRKLRKQLANFKVPEVMEYVMEKAELYDIQKKVKSWERKVDIAEMALKTHRKTWYQMQLGSAGAAHWR------
>EOG091F029T|Lottia_gigantea|HW21_Tritonia_manicata|TRANSCRIPT
----ETHSIADTDTTGDDPLQDLTDEQLYQLVEETLRANDVLAVQTQMFEKYLNRVEPRDTATGMISHTST-----PGAG---MRDHDRG--VSRKRSKSRGSNLDRSLKLTAEQKCDIAQREIEELKEDIDKLKEESEKVLDTYKAIMEEADMRLSEMKKESYEFERDITKGSVNHRTNKVIAEKCMRYFEDKLRARDTLIEKLRLKNSTLKVQKKKLMLQLKQKEEMGEVLHEVDFNQLKIENQQYLEKIDERNQDLLRLKLMTANTLQVLNSYKKKLHIMTMESERLNSEISSREDMQTKIQAETKIVEVERAKAELINRKLRKQLANFKVPEVMEYVFEKAELYDIQKKVKSWERKVDIAEMALKTHRKTWNQMQLGSAGAAHWR------
>EOG091F029T|Lottia_gigantea|NC08_Tritonia_hamnerorum|TRANSCRIPT
----ETHSIADTDTTGDDPLQDLTDEQLYQLVEETLRANDVLAVQTQMFEKYLNRVEPKDAATGMTSHAST-----PGGG---MREHERG--VSRKRSKSKGSNLDRSLKLTAEQKCDIAQREIEELKEEIDKLKEESEKVLDTYKAIMEEADMRLSEMKKESYEFERDITKGSVNHRTNKVIAEKCMRYFEDKLRARDTLIEKLRLKNSTLKVQKKKLMLQLKQKEEMGEVLHEVDFNQLKIENQQYLEKIDERNQDLLRLKLMTANTLQVLNSYKKKLHIMTMESERLNSEISSREDMQTKIQAETKVVEVERAKAELINRKLRKQLANFKVPEVMEYVMEKAELYDIQKKVKSWERKVDIAEMALRTHRKTWNQMQLGSATATQWR------
>EOG091F029T|Lottia_gigantea|JG22_Lomanotus_vermiformis|TRANSCRIPT
------------------------------------------------------------------------------------RE-ERG--MTRKRSKSRGSNLDRSLKLTAEQKCDIAQREIEELKEEIDKLKEESEKVLDTYKAIMEEADMRLSEMKKESYEFDRDITKGSVNQRTNKVIAEKCMRYFEDKLRARDTLIEKL----------------------------------------------------------------------------------------------------------------------------------------------------------------------------------------------
>EOG091F029T|Lottia_gigantea|JG06_Catriona_columbiana|TRANSCRIPT
----ETNSIADTDTTGDDPLQDLTDDQLYQLVEETLRANDVLTVQTQMFEKYLHRVEPRDSSTGVGSHAST-----PGTT---IRE-ERTTVMHRKRSKSRASNLDRSLKLTAEQKCDIAQREIEELKEEIDKLKEESEKVLDTYKAIMEEADMRLSEMKKEAYEFERDITKGSVNHRTNRVIAEKCMRYFEDKLRARDTLIEKLRLKNSTLKVQKKKLMLQLKQKEEMGEVLHEVDFNQLKIENQQYLEKIDERNQDLLRLKLMTANTLQVLNSYKKKLHVLTMESERLNSEISSREEMQSRIQAETKIVELERGKAEMINRKLRRQLANFKVPEVMEYVMEKADLYDIQKKVKSWERKVDIAEMALKTHRKTWQQIQLG--------------
>EOG091F029T|Lottia_gigantea|JG07_Cuthona_albocrusta|TRANSCRIPT
----ETNSIADTDTTGDDPLQDLTDDQLYQLVEETLRANDVLAVQTQMFEKYLHRVEPRDSSTGMGSHTST-----PGTT---IRE-ERVTIQHRKRSKSRASNLDKSLKLTAEQKCDIAQREIEELKEEIDKLKEESEKVLDTYKAIMEEADMRLSEMKKESYEFERDITKGSVNHRTNRVIAEKCMRYFEDKLRARDTLIEKLRLKNSTLKVQKKKLMLQLKQKEEMGEVLHEVDFNQLKIENQQYLEKIDERNQDLLRLKLMTANTLQVLNSYKKKLHVLTMESERLNSEISSREEMQSKIQAETKVVEVERSKAELINRKLRRQLANFKVPEVMEYVMEKADLYDIQKKVKSWERKVDIAEMALKTHRKTWHQIQLG--------------
>EOG091F029T|Lottia_gigantea|NC04_Fiona_pinnata|TRANSCRIPT
X-----------------------------------------------------------------------------------------------------------------------------------------------------------------------------------------------------------------TLKVQKKKLMLQLKQKEEMGEVLHEVDFNQLKIENQQYLEKIDERNQDLLRLKLMTANTLQVLNSYKKKLHILTMESERLNSEISSREDMQHKIQAETKVVEVERAKAEAINRKLRRQLANFKVPEVMEYVMEKADLYDIQKKVKSWERKVDIAEMALKTHRKTWQQIQL---------------
>EOG091F029T|Lottia_gigantea|HW07_Cuthona_caerulea|TRANSCRIPT
----ETNSIADTDTTVDDPLQDLTDDQLYKLVEETLRANDVLAVQTQMFEKYLHRVEPRDSSTGIASHAST-----PGTI---IRE-ERTTIQHRKRSKSRGSHLDRSLKLTAEQKCDIAQREIEELKEDIDKLKEESEKVLDTYKAIMEEADMRLSEMKKEAYEFERDITKGSVNHRTNRVIAEKCMRYFEDKLRARDTLIEKLRLKNSTLKVQKKKLMLQLKQKEEMGEVLHEVDFNQLKIENQQYLEKIDERNQDLLRLKLMTANTLQVLNSYKKKLHVLTMESKRLNSEISSREEMQSRIQAETKVVEVERAKAEQINRKLRRQLANFKVPEVMEYVMEKADLYDIQKKVKSWERKVDIAEMALKTHRKTWQQIQLG--------------
>EOG091F029T|Lottia_gigantea|JG14_Eubranchus_rustyus|TRANSCRIPT
----ETNSIADTDTTGDDPLQDLTDEQLYQLVEETLRANDVLGVQTQMFEKFLQRVEPRDSSTGMGSHAST-----PGAS---MRE-ERGTIHQRKRSKSRASTLDRSLKLTAEQKCDIAQREIEELKEEIDKLKEESEKVLDTYKAIMEEADMRLSEMKKESYEFERDITKGSVNHRTNRVIAEKCMRYFEDKLRARDTLIEKLRLKNSTLKVQKKKLMLQLKQKEEMGEVLHEVDFNQLKIENQQYLEKIEERNQDLLRLKLMTANTLQVLNSYKKKLHVLTMESERLNSEITSREDMQGKIQSETKIVESERAKAEQINRKLRRQLANFKVPEVMEYVMEKADLYDIQKKVKSWERKVDIAEMALKTHRKTWQQIQLGVGSTATW-------
>EOG091F029T|Lottia_gigantea|HW11_Eubranchus_exiguus|TRANSCRIPT
----ETNSIADTDTTGDDPLQDLTDEQIFQLVEETLRANDVLGVQTQMFEKFLQRVEPRDTSTGMGSHAST-----PGAS---MRE-ERGPMHPRKRSKSRASTLDRSLKLTAEQKCDIAQREIEELKEEIDKLKEESEKVLDTYKAIMEEADMRLCEMKKESYEFERDITKGSVNHRTNRVIAEKCMRYFEDKLRARDTLIEKLRLKNSTLKVQKKKLMLQLKQKEEMGEVLHEVDFNQLKIENQQYLEKIEERNQDLLRLKLMTANTLQVLNSYKKKLQVLTMESERLNSEISSREDMQGKIQSETKLVETERAKAEMINRKLRRQLANYKVPEVMEYVMEKADLYDIQKKVKSWERKVDIAEMALKTHRKTWQQIQLG--------------
>EOG091F029T|Lottia_gigantea|NC01_Armina_californica|TRANSCRIPT
------------------------------------------------------------------------------------RE-DRG--MSRKRSKSRGSNLDRSLKLTAEQKCDIAQREIEELKEDIDKLKEESEKVLDTYKAIMEEADMRISEMKKEGYEFERDITKGSVNNRTNKVIAEKCMRYFEDKLRARDTLIEKLRLKNSTLKVQKKKLMLQLKQKEEMGEVLHEVDFNQLKIENQQYLEKIDERNQDLLRLKLMTANTLQVLNSYKKKLHILTMESERLSNEISSREEMQTKIQAETKIVEVERAKAEQINRKLRKQLANFRVPEVMEYVMEKSDLYDIQKKVKSWERKVDIAEMALRTHRKTWHQMQLGSAGAAQWR------
>EOG091F029T|Lottia_gigantea|HW01_Armina_tigrina|TRANSCRIPT
------------------------------------------------------------------------------------RE-DRG--MSRKRSKSRGSNLDRSLKLTAEQKCDIAQREIEELKEEIDKLKEESEKVLDTYKAIMEEADMRLSEMKKESYEFERDITKGSVNHRTNKVIAEKCMRYFEDKLRARDTLIEKLRLKNSTLKVQKKKLMLQLKQKEEMGEVLHEVDFNQLKIENQQYLEKIDERNQDLLRLKLMTANTLQVLNSYKKKLHILTMESERLSNEISSREEMQTKIQAETKVVEVERAKAEQINRKLRKQLANFRVPEVMEYVMEKADLYDIQKKVKSWERKVDIAEMALKTHRKTWHQMQLGSAGAAQWR------
>EOG091F029T|Lottia_gigantea|JG26_Phestilla_sp|TRANSCRIPT
----ETNSIADTDTTGDDPLQDLTDDQLYQLVEETLRANDVLAVQTQMFEKYLHRVEPRDSTTGIGSHAST-----PGTN---IRE-ERGTIQQRKRSKSRASNLDKSLKLTAEQKCDIAQREIEELKEEIDKLKEESEKVLDTYKAIMEEADMRLSEMKKESYEFERDITKGSVNHRTNRVIAEKCMRYFEDKLRARDTLIEKLRLKNSTLKVQKKKLMLQLKQKEEMGEVLHEVDFNQLKIENQQYLEKIDERNQDLLRLKLMTANTLQVLNSYKKKLHVLTMESERLNSEISSREEMQSKIQAETKVVEIERAKAEQINRKLRRQLANFKVPEVMEYVLEKADLYDIQKKVKSWERKVDIAEMALKTHRKTWQQIQLG--------------
>EOG091F029T|Lottia_gigantea|HW05_Caloria_elegans|TRANSCRIPT
------------------------------------------------------------------------------------RE-DRG--VNRKRSKSRSSNLDRSLKLTAEQKCDIAQREIEELKEEIDKLKEESEKVLDTYKAIMEEADMRLSEMKKESYEFERDITKGSVNHRTNKVIAEKCMRYFDDKLRARDTLIEKLRLKNSTLKVQKKKLMLQLKQKEEMGEVLHEVDFNQLKIENQQYLEKIDERNQDLLRLKLMTANTLQVLNSYKKKLHVLTMESERLNSEISSREDMQTKIQAETKVVEVERAKAELINRKLRKQLANFKVPEVMEYVLEKADLYDIQKKVKSWERKVDIAEMALRTHRKTWQQMQLGSAGAAQWR------
>EOG091F029T|Lottia_gigantea|JG25_Palisa_papillata|TRANSCRIPT
------------------------------------------------------------------------------------RE-DRG--MNRKRSKSRSSNLDRSLKLTAEQKCDIAQREIEELKEEIDKLKEESEKVLDTYKAIMEEADMRLSEMKKESYEFERDITKGSVNHRTNKVIAEKCMRYFDDKLRARDTLIEKLRLKNSTLKVQKKKLMLQLKQKEEMGEVLHEVDFNQLKIENQQYLEKIDERNQDLLRLKLMTANTLQVLNSYKKKLHVLTMESERLNSEISSREEMQTKIQAETKVVEVERAKAELINRKLRKQLANFKVPEVMEYVMEKADLYDIQKKVKSWERKVDIAEMALRTHRKTWQQMQLGSAGAAQWR------
>EOG091F029T|Lottia_gigantea|JG03_Austraeolis_stearnsi|TRANSCRIPT
------------------------------------------------------------------------------------RE-DRG--MNRKRSKSRSSNLDRSLKLTAEQKCDIAQREIEELKEEIDKLKEESEKVLDTYKAIMEEADMRLSEMKKESYEFERDITKGSVNHRTNKVIAEKCMRYFDDKLRARDTLIEKLRLKNSTLKVQKKKLMLQLKQKEEMGEVLHEVDFNQLKIENQQYLEKIDERNQDLLRLKLMTANTLQVLNSYKKKLHVLTMESERLNSEISSREDMQTKIQAETKVVEVERAKAELINRKLRKQLANFKVPEVMEYVMEKADLYDIQKKVKSWERKVDIAEMALRTHRKTWQQMQLGSAGAAQWR------
>EOG091F029T|Lottia_gigantea|HW20_Spurilla_neapolitana|TRANSCRIPT
------------------------------------------------------------------------------------RE-DRG--VNRKRSKSRGSNLDRSLKLTAEQKCDIAQREIEELKEEIDKLKEESEKVLDTYKAIMEEADMRLSEMKKESYEFERDITKGSVNHRTNKVIAEKCMRYFDDKLRARDTLIEKLRLKNSTLKVQKKKLMLQLKQKEEMGEVLHEVDFNQLKIENQQYLEKIDERNQDLLRLKLMTANTLQVLNSYKKKLHVLTMESERLNSEISSREDMQTKIQAETKVVEVERAKAEMINRKLRKQLANFKVPEVMEYVLEKSDLYDIQKKVKSWERKVDIAEMALRTHRKTWHQMQLGSAGAAQWR------
>EOG091F029T|Lottia_gigantea|JG29_Spurilla_braziliana|TRANSCRIPT
------------------------------------------------------------------------------------RE-DRG--VNRKRSKSRGSNLDRSLKLTAEQKCDIAQREIEELKEEIDKLKEESEKVLDTYKAIMEEADMRLSEMKKESYEFERDITKGSVNHRTNKVIAEKCMRYFDDKLRARDTLIEKLRLKNSTLKVQKKKLMLQLKQKEEMGEVLHEVDFNQLKIENQQYLEKIDERNQDLLRLKLMTANTLQVLNSYKKKLHVLTMESERLNSEISSREDMQTKIQAETKVVEVERAKAEMINRKLRKQLANFKVPEVMEYVLEKSDLYDIQKKVKSWERKVDIAEMALRTHRKTWHQMQLGSAGAAQWR------
>EOG091F029T|Lottia_gigantea|JG01_Aeolidiella_alba|TRANSCRIPT
------------------------------------------------------------------------------------RE-DRG--VNRKRSKSRGSNLDRSLKLTAEQKCDIAQREIEELKEEIDKLKEESEKVLDTYKAIMEEADMRLSEMKKESYEFERDITKGSVNHRTNKVIAEKCMRYFDDKLRARDTLIEKLRLKNSTLKVQKKKLMLQLKQKEEMGEVLHEVDFNQLKIENQQYLEKIDERNQDLLRLKLMTANTLQVLNSYKKKLHVLTMESERLNSEISSREDMQTKIQAETKVVEVERAKAEMINRKLRKQLANFKVPEVMEYVLEKSDLYDIQKKVKSWERKVDIAEMALRTHRKTWHQMQLGSAGAAQWR------
>EOG091F029T|Lottia_gigantea|JG27_Phidiana_lynceus|TRANSCRIPT
------------------------------------------------------------------------------------RE-DRG--MNRKRSKSRSSNLDRSLKLTAEQKCDIAQREIEELKEEIDKLKEESEKVLDTYKAIMEEADMRLSEMKKESYEFERDITKGSVNHRTNKVIAEKCMRYFDDKLRARDTLIEKLRLKNSTLKVQKKKLMLQLKQKEEMGEVLHEVDFNQLKIENQQYLEKIDERNQDLLRLKLMTANTLQVLNSYKKKLHVLTMESERLNCEISLREDMQTKIQAETKVVEVERAKAELINRKLRKQLANFRVPEVMEYVMEKADLYDIQKKVKSWERKVDIAEMALRTHRKTWQQMQLGSAGAAQWR------
>EOG091F029T|Lottia_gigantea|HW13_Favorinus_branchialis|TRANSCRIPT
------------------------------------------------------------------------------------RE-DRG--VNRKRSKSRSSNLDRSLKLTAEQKCDIAQREIEELKEEIDKLKEESEKVLDTYKAIMEEADMRLSEMKKESYEFERDITKGSVNHRTNKVIAEKCMRYFDDKLRARDTLIEKLRLKNSTLKVQKKKLMLQLKQKEEMGEVLHEVDFNQLKIENQQYLEKIDERNQDLLRLKLMTANTLQVLNSYKKKLHVLTMESERLNSEISSREEMQTKIQAETKVVEVERAKAEMINRKLRKQLANFKVPEVMEYVMEKADLYDIQKKVKSWERKVDIAEMALRTHRKTWNQMQLGSVGAAQWR------
>EOG091F029T|Lottia_gigantea|JG15_Favorinus_auritulus|TRANSCRIPT
------------------------------------------------------------------------------------RE-DRG--VNRKRSKSRSSNLDRSLKLTAEQKCDIAQREIEELKEEIDKLKEESEKVLDTYKAIMEEADMRLSEMKKESYEFERDITKGSVNHRTNKVIAEKCMRYFDDKLRARDTLIEKLRLKNSTLKVQKKKLMLQLKQKEEMGEVLHEVDFNQLKIENQQYLEKIDERNQDLLRLKLMTANTLQVLNSYKKKLHVLTMESERLNSEISSREEMQTKIQAETKVVEVERAKAEMINRKLRKQLANFKVPEVMEYVMEKADLYDIQKKVKSWERKVDIAEMALRTHRKTWNQMQLGSVGAAQWR------
>EOG091F029T|Lottia_gigantea|JG24_Noumeaella_rubrofasciata|TRANSCRIPT
------------------------------------------------------------------------------------RE-DRG--MNRKRSKSRGSNLDRSLKLTAEQKCDIAQREIEELKEDIDKLKEESEKVLDTYKAIMEEADMRLSEMKKESYEFERDITKGSVNHRTNKVIAEKCMRYFDDKLRARDTLIEKLRLKNSTLKVQKKKLMLQLKQKEEMGEVLHEVDFNQLKIENQQYLEKIDERNQDLLRLKLMTANTLQVLNSYKKKLHVLTMESERLNSEISSREDMQTKIQAETKNVEVERAKAELINRKLRKQLANFKVPEVMEYVMEKSDLYDIQKKVKSWERKVDIAEMALRTHRKTWHQMQLGSAGAAQWR------
>EOG091F029T|Lottia_gigantea|HW17_Hermissenda_crassicornis|TRANSCRIPT
------------------------------------------------------------------------------------RE-DRG--MNRKRSKSRGSNLDRSLKLSAEQKCDIAQREIEELKEDIDRLKEESEKVLDTYKAIMEEADMRLSEMKKESYEFERDITKGSVNHRTNKVIAEKCMRYFDDKLRARDTLIEKLRLKNSTLKVQKKKLMLQLKQKEEMGEVLHEVDFNQLKIENQQYLEKIDERNQDLLRLKLMTANTLQVLNSYKKKLHVLTMESERLNSEISSREDMQTKIQAETKIVEVERAKAEMINRKLRKQLANFKVPEVMEYVVEKSDLYEIQKKVKSWERKVDIAEMALRTHRKTWHQMQLGSAGAAQWR------
>EOG091F029T|Lottia_gigantea|JG18_Hermissenda_opalescens|TRANSCRIPT
------------------------------------------------------------------------------------RE-DRG--MNRKRSKSRGSNLDRSLKLSAEQKCDIAQREIEELKEDIDRLKEESEKVLDTYKAIMEEADMRLSEMKKESYEFERDITKGSVNHRTNKVIAEKCMRYFDDKLRARDTLIEKLRLKNSTLKVQKKKLMLQLKQKEEMGEVLHEVDFNQLKIENQQYLEKIDERNQDLLRLKLMTANTLQVLNSYKKKLHVLTMESERLNSEISSREDMQTKIQAETKIVEVERAKAEMINRKLRKQLANFKVPEVMEYVVEKSDLYEIQKKVKSWERKVDIAEMALRTHRKTWHQMQLGSAGAAQWR------
>EOG091F029T|Lottia_gigantea|NC05_Hermissenda_crassicornis|TRANSCRIPT
------------------------------------------------------------------------------------RE-DRG--MNRKRSKSRGSNLDRSLKLSAEQKCDIAQREIEELKEDIDRLKEESEKVLDTYKAIMEEADMRLSEMKKESYEFERDITKGSVNHRTNKVIAEKCMRYFDDKLRARDTLIEKLRLKNSTLKVQKKKLMLQLKQKEEMGEVLHEVDFNQLKIENQQYLEKIDERNQDLLRLKLMTANTLQVLNSYKKKLHVLTMESERLNSEISSREDMQTKIQAETKIVEVERAKAEMINRKLRKQLANFKVPEVMEYVVEKSDLYEIQKKVKSWERKVDIAEMALRTHRKTWHQMQLGSAGAAQWR------
>EOG091F029T|Lottia_gigantea|JG20_Learchis_evelinae|TRANSCRIPT
------------------------------------------------------------------------------------RE-DRG--MNRKRSKSRSSNLDRSLKLTAEQKCDIAQREIEELKEEIDKLKEESEKVLDTYKAIMEEADMRLSEMKKESYEFERDITKGSVNHRTNKVIAEKCMRYFEDKLRARDTLIEKLRLKNSTLKVQKKKLMLQLKQKEEMGEVLHEVDFNQLKIENQQYLEKIDERNQDLLRLKLMTANTLQVLNSYKKKLYVLTMESERLNSEISSREEMQTKIQAETKVVEVERAKAEMINRKLRKQLANFKVPEVMEYVFEKAELYDIQKKVKSWERKVDIAEMALRTHRKTWQQMQLGSAGAAQWR------
>EOG091F029T|Lottia_gigantea|JG02_Antaeolidiella_chromosoma|TRANSCRIPT
------------------------------------------------------------------------------------RE-DRG--MNRKRSKSRGSNLDRSLKLTAEQKCDIAQREIEELKEEIDKLKEESEKVLDTYKAIMEEADMRLAEMKKESYEFERDITKGSVNHRTNKVIAEKCMRYFDDKLRARDTLIEKLRLKNSTLKVQKKKLMLQLKQKEEMGEVLHEVDFNQLKIENQQYLEKIDERNQDLLRLKLMTASTLQVLNSYKKKLHVLTMESERLNSEISSREDMQTKIQAETKVVEVERAKAELINRKLRKQLANFKVPEVMEYVLEKSDLYDIQKKVKSWERKVDIAEMALKTHRKTWHQMQLESAGAAQWR------
>EOG091F029T|Lottia_gigantea|JG21_Limenandra_confusa|TRANSCRIPT
------------------------------------------------------------------------------------RE-DRG--INRKRSKSRGSNLDRSLKLTAEQKCDIAQREIEELKEEIDKLKEESEKVLDTYKAIMEEADMRLSEMKKESYEFERDITKGSVNHRTNKVIAEKCMRYFEDKLRARDTLIEKLRLKNSTLKVQKKKLMLQLKQKEEMGEVLHEVDFNQLKIENQQYLEKIDERNQDLLRLKLMTANTLQVLNSYKKKLHVLTMESERLNSEISSREEMQTKIQAETKVVEVERAKAEMINRKLRRQLANFKVPEVMEYVTEKSDLYEIQKKVKSWERKVDIAEMALKTHRKTWHQMQLGSAGAAQWR------
>EOG091F029T|Lottia_gigantea|HW12_Facelina_rubrovittata|TRANSCRIPT
------------------------------------------------------------------------------------RE-DRG--TNRKRSKSRGSNLDRSLKLTAEQKCDIAQREIEELKEEIDKLKEESEKVLDTYKAIMEEADMRLSEMKKESYEFERDITKGSVNHRTNKVIAEKCMRYFEDKLRARDTLIEKLRLKNSTLKVQKKKLMLQLKQKEEMGEVLHEVDFNQLKIENQQYLEKIDERNQDLLRLKLMTANTLQVLNSYKKKLHVLTMESERLNSEISSREDMQTKIQAETKVVEVERAKAELINRKLRRQLANFKVPEVMEYVLEKADLYDIQKKVKSWERKVDIAEMALKTHRKTWQQMQLGSAGMAQWR------
>EOG091F029T|Lottia_gigantea|HW06_Cratena_peregrina|TRANSCRIPT
----------------------------------------------------------------------------------------RG--MNRKRSKSRGSNMDRSLKLTAEQKCDIAQREIEELKEEIDKLKEESEKVLDTYKAIMEEADMRLSEMKKESYEFERDITKGSVNHRTNKVIAEKCMRYFDDKLRARDTLIEKLRLKNSTLKVQKKKLMLQLKQKEEMGEVLHEVDFNQLKIENQQYLEKIDERNQDLLRLKLMTANTLQVLNSYKKKLHVLTMESERLNSEISSREEMQTKIQAETKVVEVERAKAEMINRKLRRQLANFKVPEVMEYVLEKADLYDIQKKVKSWERKVDIAEMALKTHRKTWHQMQLGSASVTQWR------
>EOG091F029T|Lottia_gigantea|HW14_Flabellina_affinis|TRANSCRIPT
------------------------------------------------------------------------------------RE-DRG--MTRKRSKSRGSNLDRSLKLTAEQKCDIAQREIEELKEDIDKLKEESEKVLDTYKAIMEEADMRLSEMKKESYEFERDITKGSVNHRTNKVIAEKCMRYFDDKLRARDTLIEKLRLKNSTLKVQKKKLMLQLKQKEEMGEVLHEVDFNQLKIENQQYLEKIDERNQDLLRLKLMTANTLQVLNSYKKKLNVLTMESQRLNSEISSREEMQTKIQAETKIVEVERSKAELINRKLRKQLANFKVPEVMEYVLEKADLYDIQKKVKSWERKVDIAEMALKTHRKTWHQMQLGSTGAAQWR------
>EOG091F029T|Lottia_gigantea|JG32_Unidentia_angelvaldesi|TRANSCRIPT
----ETNSIADTDTTGDDPLQDLSDEQLYQLVEETLRANDVLAVQTQMFEKYLNRVEPRDSSTGIASHAST-----PGAS---MRE-DRG--VARKRSKSRGSTMDRSLKLTAEQKCDIAQREIEELKEEIDKLKEESEKVLDTYKAIMEEADMRLSEMKKESYEFERDITKGSVNHRTNKVIAEKCMRYFDDKLRARDTLIEKLRLKNSTLKVQKKKLMLQLKQKEEMGEVLHEVDFNQLKIENQQYLEKIDERNQDLLRLKLMTANTLQVLNSYKKKLHVLTMESERLNSEISSREDMQTKIQAETKVVEVERAKAEQINRKLRKQLANFKVPEVMEYVLEKADLYDIQKKVKSWERKVDIAEMALRTHRKSWNQMQLGSAGAPQWR------
>EOG091F029T|Lottia_gigantea|HW02_Berghia_verrucicornis|TRANSCRIPT
------------------------------------------------------------------------------------RE-DRG--MNRKRSKSRGSNMDRSLKLTAEQKCDIAQREIEELKEEIDKLKEESENVLDTYKAIMEEADMRLSEMKKESYEFERDISVGSVNHRTNKVIAEKCMRYFDDKLRARDTLIEKLRLKNSTLKVQKKKLMLQLKQKEEMGEVLHEVDFNQLKIENQQYLEKIDERNQDLLRLKLMTANTLQVLNSYKKKLHVLTMESERLDSEISSREEMQTKIQAETKVVETERAKAEVINRKLRKQLANFKVPEVMEYVVEKSELYDIQKKVKSWERKVDIAEMALRTHRKTWHQMQMGSAGAAQWR------
>EOG091F029T|Lottia_gigantea|JG04_Berghia_stephanieae|TRANSCRIPT
------------------------------------------------------------------------------------RE-DRG--MNRKRSKSRGSNMDRSLKLTAEQKCDIAQREIEELKEEIDKLKEESENVLDTYKAIMEEADMRLSEMKKESYEFERDISVGSVNHRTNKVIAEKCMRYFDDKLRARDTLIEKLRLKNSTLKVQKKKLMLQLKQKEEMGEVLHEVDFNQLKIENQQYLEKIDERNQDLLRLKLMTANTLQVLNSYKKKLHVLTMESERLDSEISSREEMQTKIQAETKVVETERAKAEVINRKLRKQLANFKVPEVMEYVVEKSDLYDIQKKVKSWERKVDIAEMALRTHRKTWHQMQMGSAGAAQWR------
>EOG091F029T|Lottia_gigantea|JG28_Scyllaea_fulva|TRANSCRIPT
------------------------------------------------------------------------------------RE-DRG--MARKRSKSRASNMDRSLKLTAEQKCDIAQREIEELKEEIDKLKEESEKVLDTYKAIMEEADMRLSEMKKESYEFERDITKGSVNHRTNKVIAEKCMRYFEDKLRARDTLIEKLRLKNSTLKVQKKKLMLQLKQKEEMGEVLHEVDFNQLKIENQQYLEKIDERNQDLLRLKLMTANTLQVLNSYKKKLHVLTMESERLSSEISSRQEMESKIQAETKIVEVERAKAEQINRKLRKQLANFRVPEVMEYVLEKADLYDLQKKVKSWERKVDIAEMALKTHRKTWHQMQLGSTAPAQWR------
>EOG091F029T|Lottia_gigantea|HW18_Janolus_cristatus|TRANSCRIPT
------------------------------------------------------------------------------------RE-DRG--MARKRSKSRGSNLDRSLKLTAEQKCDIAQREIEELKEDIDKLKEESEKVLDTYKAIMEEADMRLSEMKKESYEFERDITKGSVNSRTNKVIAEKCMRYFEDKLRARDTLIEKLRLKNSTLKVQKKKLMLQLKQKEEMGEVLHEVDFNQLKIENQQYLEKIDERNQDLLRLKLMTANTLQVLNSYKKKLHILTMESERLSSEISSREEMQTKIKAETKIVEVERAKAEQINRKLRRQLANFKVPEVMEYVLEMADLNDIQKKVKSWDRKVDIAEMALKTHRKTWNQMQLGSAGAAQWR------
>EOG091F029T|Lottia_gigantea|JG19_Janolus_barbarensis|TRANSCRIPT
---------------------------------------------------------------------------------------------------------------------------------------------------------------------FERDITKGSVNTRTNKVIAEKCMRYFEDKLRARDTLIEKLRLKNSTLKVQKKKLMLQLKQKEEMGEVLHEVDFNQLKIENQQYLEKIDERNQDLLRLKLMTANTLQVLNSYKKKLHILTMESERLSSEISSREDMQTKIKAETKIVEVERAKAEQINRKLRRQLANFKVPEVMEYVLEMADLNDIQKKVKSWDRKVDIAEMALKTHRKTWNQMQLGSAGASQWR------
>EOG091F029T|Lottia_gigantea|JG10_Dirona_picta|TRANSCRIPT
------------------------------------------------------------------------------------RE-DRG--MSRKRSKSRGSNMDRSLKLTAEQKCDIAQREIEELKEEIDKLKEESEKVLDTYKAIMEEADMRLSEMKKESYEFERDITKGSVNHRTNKVIAEKCMRYFDDKLRARDTLIEKLRLKNSTLKVQKKKLMLQLKQKEEMGEVLHEVDFNQLKIENQQYLEKIDERNQDLLRLKLMTANTLQVLNSYKKKLHILTMESERLSSEISSREEMQTKIQAETKIVEVERAKAEQINRKLRRQLANFKVPEVMEYVLEMADLNDIQKKVKSWDRKVDIAEMALKTHRKTWNQIQLGSSGATHWR------
>EOG091F029T|Lottia_gigantea|JG16_Flabellina_iodinea|TRANSCRIPT
----------------------------------------------------------------------T-----PGAG---MRE-DRG--IPRKRSKSRGSNLDRSLKLTAEQKCDIAQREIEELKEDIDKLKEESEKVLDTYKAIMEEADMRLGEMKKESYEFERDITKGSVNHRTNKVIAEKCMRYFDDKLRARDTLIEKLRLKNSTLKVQKKKLMLQLKQKEEMGEVLHEVDFNQLKIENQQYLEKIDERNQDLLRLKLMTANTLQVLNSYKKKLHILTMESERLSSEISSREEMQTKIQAETKIVEVERAKAEQINRKLRKQLANFKVPEVMEYVLEKADLYDIQKKVKSWERKVDIAEMALRTHRKTWNTMQLGTTGASQWR------
>EOG091F029T|Crassostrea_gigas|JG05_Bornella_anguilla|TRANSCRIPT
-----------------------------------------------------------------------------------------------KRSKSRGSNLDRSLKLTAEQKCDIAQREIEEL--------------------------------------------------------------------------------------------------------------------------------------------------------------------------------------IILQERAKAEQINRKLRKQLANFKVPEVMEYVLEKADLYDLQKKVKSWERKVDIA-------------------------------
>EOG091F029T|Lottia_gigantea|JG08_Dendronotus_venustus|TRANSCRIPT
----------------------------------------------------------------------------------------RT--MPRKRSKSRGSNMDRSLKLTAEQKCDIAQREIEELKEDIDKLKEESEKVLDTYKAIMEEADMRLSEMKKESYEFDRDITKGSVNHRTNRVIAEKCMRYFEDKLRARDTLIEKLRLKNSTLKVQKKKLLLQLKQKEEMGEVLHEVDFNQLKIENQQYLEKIDERNQDLLRLKLMTANTLQVLNSYKKKLHILTMESERLNSEISSREDMEAKIQVETKIVEVERIKAEQINRKLRKQLANFKVPEVMEYVLEKADLYDLQKKVKSWERKVDIAEMALRTHRKTWHQMQLTSAGAAQWR------
>EOG091F029T|Lottia_gigantea|HW15_Flabellina_babai|TRANSCRIPT
----------------------------------------------------------------------------------------RG--MPRKRSKSRGSNMDRSLKLTAEQKCDIAQREIEELKEEIDKLKEESEKVLDTYKAIMEEADMRLSEMKKESYEFERDILKGSVNHRTNKVIAEKCMRYFDDKLRARDTLIEKLRLKNSTLKVQKKKLLLQLKQKEEMGEVLHEVDFNQLKIENQQYLEKIDERNQDLLRLKLMTANTLQVLNSYKKKLNVLTMESERLNSEMSSRQDMQSKIQAETKIVEVERAKAEQINRKLRKQLANFKVPEVMEYVIEKADLYDIQKKVKSWERKVDIAEMALKTHRKTWHQMQLGSTSANQWR------
>EOG091F029T|Lottia_gigantea|JG11_Dondice_occidentalis|TRANSCRIPT
----ETNSIADTDTTGDDPLQDLTDEQLYQLVEETLRANDVLGVQTQMFEKYLNRVEPRDPSTGIASHTST-----PGLG---MRE-DRG--ATRKRSKSRGSTFDRSLKLTAEQKCDIAQREIEELKEDIDKLKEESEKVLDTYKAIMEEADMRLSEMKKESYEFERDITKGSVNHRTNKVIAEKCMRYFDDKLRARDTLIEKLRLKNSTLKVQKKKLMLQLKQKEEMGEVLHEVDFNQLKIENQQYLEKIDERNQDLLRLKLMTANTLQVLNSYKKKLHVLTMESERLNSEISSREDMQTKIQAETKIVEVERAKAEMINRKLRRQLANFKVPEVMEYVVEKSDLYDIQKKVKSWERKVDIAEMALRTHRKTWHQLQMGS-------------
>EOG091F029T|Lottia_gigantea|JG12_Dondice_parguerensis|TRANSCRIPT
----ETNSIADTDTTGDDPLQDLTDEQLYQLVEETLRANDVLGVQTQMFEKYLNRVEPRDPSTGIASHTST-----PGLG---MRE-DRG--ATRKRSKSRGSNFDRSLKLTAEQKCDIAQREIEELKEDIDKLKEESEKVLDTYKAIMEEADMRLSEMKKESYEFERDITKGSVNHRTNKVIAEKCMRYFDDKLRARDTLIEKLRLKNSTLKVQKKKLMLQLKQKEEMGEVLHEVDFNQLKIENQQYLEKIDERNQDLLRLKLMTANTLQVLNSYKKKLHVLTMESERLNSEISSREDMQTKIQAETKIVEVERAKAEMINRKLRRQLANFKVPEVMEYVVEKSDLYDIQKKVKSWERKVDIAEMALRTHRKTWHQLQMGS-------------
>EOG091F029T|Lottia_gigantea|JG23_Melibe_leonina|TRANSCRIPT
------------------------NEQLYQLVEETLRANDVLAVQTQMFEKYLNRVEPKDTATGIASHAST-----PGAG---MRE-DRT--MPRRRSKSRGSTLDRSMKLTAEQKCDIAQREIEELKEDIDKLKEESEKVLDTYKAIMEEADMRLSEMKKESYEFERDITKGSVNHRTNKVIAEKCMRYFEDKLRARDTLIEKLRLKNSTLKVQKKKAMLQLKQKEEMGEVLHEVDFNQLKIENQQYLEKIDERNQDLLRLKLMTANTLQVLNSYKKKLHILTMESERLGSEISSREDMQTKIQAETKVVEVERTKAEQINRKLRKQLANFRVPEVMEYVLEKADLYDIQKK------------------------------------------
>EOG091F029T|Lottia_gigantea|HW03_Berthella_plumula|TRANSCRIPT
---TETHSIADTDTTGDDPLQDLTDDQLYQLVEETLRANDVLAVQTQMFEKYLNRMEPRDPGTGLSSHAST-----PGIG---MRD-DRG--MARKRSKSRGSNLDRSLKLTAEQKCDIAQREIEELREDIDKLKEDSEKVLDTYKAIMEEADMRLSEMKKESYEFERDIMKGSVNHRTNRVIAEKCMRYFDDKLRARDTLIEKLRLKNSTLKVQKKKLMLQLKQKEEMGEVLHEVDFNQLKIENQQYLEKIDERNQDLLRLKVMAANTLQVLNTYKKKLHSLTMESERLKSEISSREDMQVKIQAETKVVEVERAKAELINRKLRRQLTNFRVPDVMEYVLEKADLYDISKKVKSWERKVDIAEMALKTHRKTWQQMQLGSSGAPQW-------
>EOG091F029T|Lottia_gigantea|HW19_Polycera_quadrilineata|TRANSCRIPT
-----------------------------------------------------------------------------------VRE-DRG--ANRKRSKSRGSNLDRSLKLTAEQKCDIAQREIEELREDIDKLKEESEKVLDTYKAIMEEAEMRLSEIKKESYEFERDIVKGSVNTRTSKVIAEKCMRYFEDKLRARDTLIEKLRLKNSTLKVQKKKLMLQLKQKEEMGEVLHEVDFNQLKIENQQYLEKIDERNQDLLRLKLMSGNTLQVSNSYKKKLHVLTMESERLQSEITSRVEMQSKIQAETKVVEVERAKAEQINRKLRRQLANFSVPEVMEYVVEKADLYDVQKKVKSWERKVDIAEMALKTHRKTWQQLQLGSAGASQWR------
>EOG091F029T|Lottia_gigantea|HW16_Hancockia_cfuncinata|TRANSCRIPT
------------------------------------------------------------------------------------RE-DRG--ASRKRSKSRSSNFDRSLKLTAEQKCDIAQREIEELKEEIDKLKEEAEKVLDTYKAIMEEADLRLSEMKKESYEFERDITKGSVNHRTNKVIAEKCMRYFEDKLRARDTLIEKLRLKNSTLKAQKKKLMLQLKQKEEMGEVLHEVDFNQLKIENQQYLEKIDERNQDLLRLKLMTANTLQVLNSFKKKLNVLTMESKRLSSEITSREDLQTKIQAETKVVEVERAKAEQINRKLRRQLANFRVPEVMEYVFEKADLYDLQKKVKSWERKVDIAEMALRTHRKTWHQMELANIETDQWR------
>EOG091F029T|Lottia_gigantea|JG17_Hancockia_uncinata|TRANSCRIPT
------------------------------------------------------------------------------------RE-DRG--ASRKRSKSRSSNFDRSLKLTAEQKCDIAQREIEELKEEIDKLKEEAEKVLDTYKAIMEEADLRLSEMKKESYEFERDITKGSVNHRTNKVIAEKCMRYFEDKLRARDTLIEKLRLKNSTLKAQKKKLMLQLKQKEEMGEVLHEVDFNQLKIENQQYLEKIDERNQDLLRLKLMTANTLQVLNSFKKKLNVLTMESKRLSSEITSREDLQTKIQAETKVVEVERAKAEQINRKLRRQLANFRVPEVMEYVFEKADLYDLQKKVKSWERKVDIAEMALRTHRKTWHQMELANIETDQWR------
>EOG091F029T|Lottia_gigantea|NC06_Pleurobranchaea_californica|TRANSCRIPT
-------SIADTDTTVEDPLQDLTDDQLYQLVEETLRSNEVLSVQTQMFAKHLNRMEPKDPGTGLSSLAST-----PGVG---MRD-EKA--INRRRSRSRASNLDRSLKLTAEQKCDIAQREIEELREDIDKLKEDSEKVLDTYKAIMEEADMRISEMKKESYEFERDILKGSVNPRTNKVIAEKCMRYFEDKLRARDTLIEKLRLKNSTLKVQKKKLMLQLKQKEEMGEVLHEVDFNQLKIENQQYLEKIDERNQDLLRLKVMAANTLQVLNSYKKKLHSLTMESERLGSEISSREDMQVKIQAETKVVEVERAKAEQINRKLRKQLANFRVPDVMDYVTEKADLYDIQKKVKSWERKVDIAEMALKTHRKTWQQLQLGNAAPLQW-------
>EOG091F029T|Lottia_gigantea|NC02_Bathydoris_clavigera|TRANSCRIPT
----------------------------------------------------------------------------------------RG--ASRRRSKSRGSNLDRSLKLTTEQKCDIAQREIEELREDIDNLKEESEKILDTYKAIMEEADMRLSEIKKESYEFDRDIVKGSVNHRTNKVIAEKSMRYFDDNLRARDTLIEKLRLKNSTLKVQKKKLMLQLKQKEEMGEVLHEVDFNQLKIENQQYLEKIDERNQDLLRLKMMSGNTLQVQNSYKKKMHILTMESERLQSEISSRFEMQTKIQAETKIVDVERSKAEHINRKLRKQLTNFKVPDVMEYVMEKADLYDIQRKVKSWERKVDIAEMALKTHRKTWQQMQLATAGASEWR------
>EOG091F029T|Lottia_gigantea|HW04_Calmella_cavolinii|TRANSCRIPT
----------------------------------------------------------------------T-----PGLG---IRD-DKG--YNRKRSKSKSNTIDRSMKLNAEQKCDIAQREIEELREDIERMKEESEKVLDTYKAIMEEADMRLSEMKKESYEFERDIVKGSVNHRTNKVIAEKCMRYFEDKLRARDTLIEKLRLKNSTLKVQKKKLMLQLKQKEEMGEVLHEVDFNQLKIENQQYLEKIDERNQDLLRLKLMAGNTLQVLNSYKKKLHTLTMEAERLESEISSRQELQSRIQNETGLVEVERAKAEQINRRLRKQLANFKVPDVMEYVAEKASLYDIQKKVKSWERKVDIAEMALRTHRKSWNQMQM---------------
>EOG091F029T|Lottia_gigantea|NC03_Doris_kerguelenensis|TRANSCRIPT
-----------------------------------------------------QRVEPRDAAGLQLSLSAT-----AGGGGALQQDRSVG--GRKSRSKSRSSNVDRTLRLNAEQKCDIAQREIEELREEIDKLKEDSEKVLDTFKAIMEEADVRLGEIKKESYEFERDILKGAVNHRTNKVIAEKCMRYFEDKLRARDTLIEKLRLKNSTLKVQKKKLMLQLKQKEEMGEVLHEVDFNQLKIENQQYLEKIDERNQDLLRLKLMAGSTLQYLNSYKKKLHTMTMESERLNSEISSRNELQSRIDAETLVVDEERGKAETINRKLRRQLANFRVPDVMEYVMEKSQLYDLQKQVKSWERKVDIAEMALNTHRKTWNTMQAESHGAS---------
