# Supplementary material for: Transcriptomics provides a robust framework for the relationships of the major clades of cladobranch sea slugs (Mollusca, Gastropoda, Heterobranchia), but fails to resolve the position of the enigmatic genus Embletonia
Source: BMC Ecol Evol. 2021 Dec 28;21:226. doi: 10.1186/s12862-021-01944-0 (PMC8895541; doi:10.1186/s12862-021-01944-0)
Supplement: Supplementary file 6 — Additional file 6. Archive S4: Unmasked multiple sequence alignments on amino acid level including Doris kerguelenensis and Calmella cavolini prior to the removal of outliers. [file 12862_2021_1944_MOESM6_ESM.zip › Archive_S4/Alignments/EOG091F04I3.aa.fasta]

>EOG091F04I3|Biomphalaria_glabrata|BGLTMP013254
MYLVDVFLTVAHKQKYCDLKTLKHGYLPGPLVDILVHIAKEGVTTADVFRRPG-----------NPNDTRRIVKRLTEGKQVIYANYSFYTLASVVKKFLLKIPGGIFSPEGEEALLRVLTLTQKMDQIEAVHRFVLFIFSFHSFIEKLSPAHQQLISLLFGTWFRIVTYQEKNCMSVEALSRSVAGSMFHTCAEDPAKVEKASRIMQFLIDNFGVERMFGQENLRFFAETTHTGIHIRELYRYSYR-PDSQLIPRKQAVRVFDAYIEKEASKYGFDLVQNATAPDLIEVTKMNEE-DD---------------ENED--CGLGKERELSESPPTSPTAL--RHSDMSRDTDDQDDSHIMLNVSTLSAPEVSLVPSPEVSKRPKSLEDNLNDVRSHYQSRCLSRFNSVKRKQLERLRQRSDWFLSPTVRE-RNNSRKGRCE---SSLVSSTISSSSQHHGGN-GNGGGHNTTHSNGSKV----------LQQKNSGNS-VVTKASSEGAVLEGFSDGDSVFTDNTSRSESPASEPVWSHILKVHSRDIIHSDTIAELGAPGMSLYGGS-GADLSL-DSHDNVSS-HY----AGMS---LGSQ--LDEEEE-DR----------------MRGY--EEGDDEPEDDEDNNTPTGV--QEEED------TTLMTSSLPDLQQQCVGDDSSSRSKDSPLDPFEIANDSRLQRFGSLRGSFKTQLQAIDHQATAGADLTNGQQKQHNPLEDKAHIDSVRDPAGHGEQQQEAEIVQCFLVERTYGGQTLDS-------
>EOG091F04I3|Biomphalaria_glabrata|HW09_Doto_sp|TRANSCRIPT
-------------------SALKNGFLPGPLVDILVYITKEGVATSDVFRRPG-----------NPNDTRRIVKRLTEGKQVIYSNYSFYTLASVVKKFLLKIPGGVFTPEGEEQLLQVLTLQQKMEQIESVHHF----------I------------------------------------------------------------------------------------------------------------------------------------------PDVIEVTRMEEE-EK---------------MEEERHDFLGRERHFSSQSPQLSPSL--HPSDFSHDPCDPNDSQLLINMSTLSAPEVSLMPSPEVSKRPKSLEDNLNEVRSSYQSRCLSRFNSVKRKQLERLRQRSDWFLSPTTRESRNNSRKGRDG---LSIYSSSHH-----PGSH-CKGGSEGNSNDNRYSNTGSKSHVHHQCP-GG-----GFPKASSEGAVIDAFSDRDSVFTDNTSRSESPASEPVWSHILKAHSRDLIHSDTVGHLTLPEASLDGGSSGFDLSM-GSQEVL-D-CSGALSDVDH---VPIE-------H-G-MDSE------------MVSG--DG------DEEENVTPTGT--QEEVRGS----PGLMSSSLMDIGQPSPGEDSGSSWKGDDSD------------------------------------------------------------------------------------------------
>EOG091F04I3|Biomphalaria_glabrata|JG11_Dondice_occidentalis|TRANSCRIPT
---------------------------------------------------------------------RRIVKRLTEGKQVIYSNYSFYTLASVVKKFLLKIP-----------------------------------------------------------------------------------------------------------------------------------------------------------------------------------------------------------------------------------------------------------------------------------------------------------------------------------------------------------------------------------------------------------------------------------------------------------------------------------------------------------------------------------------------------------------------------------------------------------------------------------------------------------------------------------------------------------------
>EOG091F04I3|Biomphalaria_glabrata|NC01_Armina_californica|TRANSCRIPT
-------------------------------------------ATADVFRRPG-----------NPNDTRRIVKRLTEGKQVIYSNYSFYTLASVVKKFLLKIPGGVFTPEGEEQLLQVLVLQQKM-------------------------------------------------------------------------------------------------------------------------------------------------------------------------------------------------------------------------------------------------------------------------------------------------------------------------------------------------------------------------------------------------------------------------------------------------------------------------------------------------------------------------------------------------------------------------------------------------------------------------------------------------------------------------------------------
>EOG091F04I3|Biomphalaria_glabrata|HW17_Hermissenda_crassicornis|TRANSCRIPT
-------------------SALKHGFLPGPLVDILVHIAKEGVATADVFRRPG-----------NPNDIRRIVKRLTEGKQVIYSNYSFYTLASVVKKFLLKIPGGVFTVEGEEQLLQVLTVQQKVEQLEIVHHF----------I---------------------------------------------------------------------------------------------------------------------------------------------------------------------------------------------------------------------------------------------------------------------------------------------------------------------------------------------------------------------------------------TDNTSRSESPASEPVWSHILKTHSRDIIHSDTLGHLTLPELSLDRGSSGFDLSL-GSQDDL-GYSI----EDNN---VHHQ--QQEEE----------------------------------------------------------------------------------------------------------------------------------------------------------------------------------------
>EOG091F04I3|Biomphalaria_glabrata|HW18_Janolus_cristatus|TRANSCRIPT
-------------------SALKHGFLPGPLVDILVYIAKEGVATADVFRRPG-----------NPQDTRRIVKRLTEGKQVIYSNYSFYTLASVVKKFLLKIPGGIFTPEGEEQLLSVLMSQQKMEQIEIVHHF----------I-----------------------------------------------------------------------------------------------------------------------------------------------VEQNEEE-DD---------------DGDNNRDFLGRERQFSSQSPELSSSI--QHSDFSHDPSDHHDSQLMINMSTLSAPEVSLMPSPEVSKRPKSLEDNLNEVRSHYQSRCLSRFNSVKRKQLERLRQRSDWFLSPTTLESRNNSRKGREG---LSFFMGSNNKSKMNSGVGQSRGPNNNNVEKNNN---------------QTSGTN-TVTKASSEGAVLDAFSDGDSVFTDNTSRSESPASEPVWSHILKVHSRDIIHSDTIGHLTVPELSLDGGSSGFDLSL-GSQDDL-------------------------------------------------------------------------------------------------------------------------------------------------------------------------------------------------------------------
>EOG091F04I3|Biomphalaria_glabrata|JG12_Dondice_parguerensis|TRANSCRIPT
-------------------SALKHGFLPGPLVDILVYIAKEGVATADVFRRPG-----------NPNDIRRIVKRLTEGKQVI----------------------------------------------------------------------------------------------------------------------------------------------------------------------------------------------------------------------------------------------------------------------------------------------------------------------------------------------------------------------------------------------------------------------------------------------------------------ASEPVWSHILKTHSRDIIHSDTLGHLTLPELSLDRGSSGFDLSM-GSQDD--------------------------------------------------------------------------------------------------------------------------------------------------------------------------------------------------------------------
>EOG091F04I3|Biomphalaria_glabrata|HW07_Cuthona_caerulea|TRANSCRIPT
-------------------SALKHGFLPGPLVDILVYITKEGVATSDLFRRPG-----------NPNDTRRIVKRLSEGKQVIYSNYSFYTLASVVKKFLLKIPGGVFTPEGEEQLLQILTVQQRVEQIEIVH-Q----------F------------------------------------------------------------------------------------------------------------------------------------------IDVIEVTRLDDT-FE---------------VEDGHPDFLGRERQFS-HSPQLSPSM--HHSEFPH--DPSDSSQLMINVSTLSAPEVSLMPSPEVSQRPKSLEDNLNEVRSHYQSRCLSRFNSVKRKQLERLRQRSDWFLSANTLQSRNNSRKGR------------------------------------------------------------------------------------------------------------------------------------------------------------------------------------------------------------------------------------------------------------------------------------------------------------------------------------------------------------------
>EOG091F04I3|Biomphalaria_glabrata|HW11_Eubranchus_exiguus|TRANSCRIPT
-------------------SALKHGFLPGPLVDILVYIAREGVATSDLFRRPG-----------NPNDTRRIVKRLTEGKQVIYSNYSFYTLASVVKKFLLKTPGGIFTPEGEEQLLQVLTVQQRVEQLEIVNHF----------I--------------------------------------------------------------------------------------------------------------------------------------------------------------------------------LGRERQFS-HSPQLSPSL--QHSDYD---DPSDPSQMMINVSTLSAPEVSLMPSPEVSQRPNSVEDNLNEVRAHHQSRCLSRFNSVKRKQLERLRQRSDWFLSPATIQTRNNSRKGQ------------------------------------------------------------------------------------------------------------------------------------------------------------------------------------------------------------------------------------------------------------------------------------------------------------------------------------------------------------------
>EOG091F04I3|Biomphalaria_glabrata|HW21_Tritonia_manicata|TRANSCRIPT
----------------------ENMFGNEN-IQYFVETTRTGLHIRELYRYSCCPEADIIPMDQTDQE-------------------------------------------------------------------------------------------------------------------------------------------------------------------------------------------------------------------------------------EE---------------EDEEHQDFLGRNRQF-SQSPELSPSI--QHSDYSHDPSDPHDSELMINMSTLSAPEVSLMPSPEVSKRPKSLEDNLNEVRSHYQSRCLSRFNSVKRKQLERLRQRSDWFLSPNTRESRNNSRKGRDG---LSFFTGSNN-----AGGH-GNGPNNNNEEKNNNKNHNGSNPLSHSLH-QGSGNS-TVVKASSEGAVLEAFSDGDSVFTDNTSRSESPASEPVWSHILKDHPRDIIHSDTIGHLTLPEISLDRGSSGFDLSL-CSQDDL-DIAV----DPIH------H--TLMGYH-G-DGGD------------EGKK--GE------EEDENITPTGT--QEEDEDI----T-LLASSLPDIHQPSASEDSSSSTKGEETD------------------------------------------------------------------------------------------------
>EOG091F04I3|Biomphalaria_glabrata|HW10_Embletonia_pulchra|TRANSCRIPT
-------------------------------------------------------------------N-------------------------------------------------------------------------------------------------------------------------------------------------------------------------------------------------------------------------------------DD---------------DDDEHSDFLGRERQF-SQSPQLSPSI--QHSDFSHDPSDPHDSQLMINMSTLSAPEVSLMPSPEVSKRPKSLEDNLNEVRSHYQSRCLSRFNSVKRKQLERLRQRSDWFLSPTTLESRNNSRKGREG---LSFFSGSSNNRKSNGGGQ-GKGPNNNNVEKNNNNNKN---------H-NTSGNS-TVTKASSEGAVLEAFSDGDSVFTDNTSRSESPASEPVWSHILKVHSRDIIHSDTLGQLTVPELSLDGGSSGFDLSL-GSQDDL-GLAI----DPVLLACGDHSVL-------D-ESAS------------RRRI--SE------DSGDNLNPVRS--RREEEDEEDDPTLMACSLSDDIQHPSASEDSSGSTK-----------------------------------------------------------------------------------------------------
>EOG091F04I3|Biomphalaria_glabrata|JG28_Scyllaea_fulva|TRANSCRIPT
-------------------------------------------------------------------------------------------------------------------------------------------------------------------------------------------------------------------------------------------------------------------------------------------------------------------------------------ERQFSNQSPQLSPSI--QHSDFSHDPSDPNDSQLMINISTLSAPEVSLMPSPEVSKRPKSLEDNLNEVRSHYQSRCLSRFNSVKRKQLERLRQRSDWFLSPTTRESRNNSRKG-------------------------------------------------------------------------------------------------------------------------------------------------------------------------------------------------------------------------------------------------------------------------------------------------------------------------------------------------------------------
>EOG091F04I3|Biomphalaria_glabrata|HW13_Favorinus_branchialis|TRANSCRIPT
-------------------------------------------------------------------------------------------------------------------------------------------------------------------------------------------------------------------------------------------------------------------------------------------------------E-EG---------------DDDRNRDFLGRERQFSSQSPEVSPSI--QHSDFSHDPNDPHDSQLMINVSTLSAPEVSLMPSPEVSQRPKSLEDNLNEVRSHYQSRCLSRFNSVKRKQLERLRQRSDWFLSPTTLQSRNNSRKGR---------------------------------------------------------TT-TFTKASSEGAVLEAFSDGDSVFTDNTSRSESPASEPVWSHILKTHSRDIIHSDTLGHLTLPELSLDGGSSGFDLSLSGSHDD-------------H---SSFS--TSGGGG-S-ASGLRIEDCS----VGGGSK--DD------GDEDDPTPTSTQ-EEEDEDV----T-VLATSFPDIPHRCGG-------------------------------------------------------------------------------------------------------------
>EOG091F04I3|Biomphalaria_glabrata|JG14_Eubranchus_rustyus|TRANSCRIPT
---------------------------------------------------------------------------------------------------------------------------------------------------------------------------------------------------------------------------------------------------------------------------------------------------------------------------------------------------------------------------STLSAPEVSLMPSPEVSQRPKSLEDNLNEVRSHYQSRCLSRFNSVKRKQLERLRQRSDWFLSPT------------------------------------------------------------------------------------------------------------------------------------------------------------------------------------------------------------------------------------------------------------------------------------------------------------------------------------------------------------------------------
>EOG091F04I3|Biomphalaria_glabrata|HW05_Caloria_elegans|TRANSCRIPT
-----------------------------------------------------------------------------------------------------------------EQLLQVLTAQQKVEQIEIVHHF----------IESLAPAHQQLVALLFGTWFRIVAYSEVNCMSVEALSRSVAGSMFHTCAEDPAKVEKASRIMQFLIENYGVEDMFGRENIQYFVETTCTGLHIRDLYRYSRL-AETDLIP------------------------------------------DD---------------NDDRNRDFLGRERQFSSQSPELSPSI--QHSDFSHDPSDPHDSQMMINVSTLSAPEVSLMPSPEVSKRPKSLEDNLNEVRSHYQSRCLSRFNSVKRKQLERLRQRSDWFLSPNTLQSRNNSRKGRDG---LSFFTGSNNYNNNSSGGG-GGGGYHH----------------------------------------------------------Q------------------------------------------------------------------------------------------------------------------------------------------------------YQCKG-------------------------------------------------------------------------------------------------------------
>EOG091F04I3|Biomphalaria_glabrata|HW20_Spurilla_neapolitana|TRANSCRIPT
--------------------------------------------------------------------------------------------------------------------------------------------------------------------------------------------------------------------------------------------------------------------------------------------------------------------------------------------------SI--QHSDFSHDPSDPHDSQMMINVSTLSAPEVSLMPSPEVSKRPKSLEDNLNEVRSHYQSRCLSRFNSVKRKQLERLRQRSDWFLSPNTLQSRNNSRKGR------------------------------------------------------------------------------------------------------------------------------------------------------------------------------------------------------------------------------------------------------------------------------------------------------------------------------------------------------------------
>EOG091F04I3|Biomphalaria_glabrata|JG03_Austraeolis_stearnsi|TRANSCRIPT
----------------------------------------------------------------------------------------------------------------------------------------------------------------------------------------------------------------------------------------------------------------------------------------------------------------------------------LGRERQFSSQSPELSPSI--QHSDFSHDPSDPHDSQLMINVSTLSAPEVSLMPSPEVSKRPKSLEDNLNEVRSHYQSRCLSRFNSVKRKQLERLRQRSDWFLSPNTLQSRNNSRKGRDG---LSFFTGSNNYNNNSSGGG-GGGGYHH----------------------------------------------------------ESPASEPVWSHILKTHSRDIIHSDTLGHLTLPELSLDRGSSGFDLSL--------------------------------------------------------------------------------------------------------------------------------------------------------------------------------------------------------------------------
>EOG091F04I3|Biomphalaria_glabrata|JG27_Phidiana_lynceus|TRANSCRIPT
--------------------------------------------------------------------------------------------------------------------------------------------------------------------------------------------------------------------------------------------------------------------------------------------------------------------------------------------------------SDFSHDPNDPHSSQLMINVSTLSAPEVSLMPSPEVSKRPKSLEDNLNEVRSHYQSRCLSRFNSVKRKQLERLRQRSDWFLSPNTLQSRNNSRKGRDG---LSFFTGSNNYNNSSGGGG-G-----------------------------------------------------------------------------------------------------------------------------------------------------------------------------------------------------------------------------------------------------------------------------------------------------------------------------------------
>EOG091F04I3|Biomphalaria_glabrata|JG26_Phestilla_sp|TRANSCRIPT
--------------------------------------------------------------------------------------------------------------------------------------------------------------------------------------------------------------------------------------------------------------------------------------------------------------------------------------------------------------SHDPDDPQLMINVSTLSAPEVSLMPSPEVSQRPKSLEDNLNEVRSHYQSRCLSRFNSVKRKQLERLRQRSDWFLSANTLQSRNNS----------------------------------------------------------------------------------------------------------------------------------------------------------------------------------------------------------------------------------------------------------------------------------------------------------------------------------------------------------------------
>EOG091F04I3|Biomphalaria_glabrata|NC07_Tritonia_diomedea|TRANSCRIPT
-------------------------------------------------------------VEQSDQE-------------------------------------------------------------------------------------------------------------------------------------------------------------------------------------------------------------------------------------EE---------------DEEEHRDFLGRERQF-SQSPELSPSI--QHSDYSHDPSDPHDSELMINMSTLSAPEVSLMPSPEVSKRPKSLEDNLNEVRSHYQSRCLSRFNSVKRKQLERLRQRSDWFLSPTTRESRNNSRKGREG---LSFFTGSNNRNNNNGGGR-GHGPNNNNEEKNNNKN----------LH-QTSGNS-TVVKASSEGAVLEAFSDGDSVFTDNTSRSESPASEPVWSHVLKVHSRDIIHSDTIGHLTLPEISLDRGSSGFDLSL-CSQDDL-DIAV----DPIG------Q--TLMGYH-G-DSGE------------DGKK--GE------DEDENVTPTGT--QEEDEDI----T-LLASSLPDIHQPSASEDSSSSTKGEETD------------------------------------------------------------------------------------------------
>EOG091F04I3|Biomphalaria_glabrata|NC08_Tritonia_hamnerorum|TRANSCRIPT
-------------------SALKHGFLPGPLVDILVYIAKEGVATADVFRRPG-----------NPNE-------------------------------------------------------------------------------------------------------------------------------------------------------------------------------------------------------------------------------------EE---------------DEEHHRDFLGRERQF-SQSPELSPSI--QHSDYSHDPSDPHDSELMINMSTLSAPEVSLMPSPEVSKRPKSLEDNLNEVRSHYQSRCLSRFNSVKRKQLERLRQRSDWFLSPNTRESRNNSRKGREG---LSFFTGSNNRNNNNAGGH-GNGPNNNNEEKNNRNH----------LHHQNSGNS-TVVKASSEGAVLEAFSDGDSVFTDNTSRSESPASEPVWSHILKVHSRDIIHSDTIGHLTLPEISLDRGSSGFDLSL-CSQDDL-DMAV----DPLH------Q--TLMGY---YSGGE------------DGKKVAGE------EEDENVTPTGT--QEEDEDI----T-LLASSLPDIHQPSASEDSSGSTK-----------------------------------------------------------------------------------------------------
>EOG091F04I3|Biomphalaria_glabrata|JG08_Dendronotus_venustus|TRANSCRIPT
----------------------------------------------------------------------------------------------------------------------------------------------------------------------------------------------------------------------------------------------------------------------------------------------------------------------------------LGRERQFSSQSPELSPSI--QHSDYSHDPSDPNDSQLMINMSTLSAPEVSLMPS---------------------------------------------------------------------------------------------------------------------------------------------------------------------------------------------------------------------------------------------------------------------------------------------------------------------------------------------------------------------------------------------------------------------------------
>EOG091F04I3|Biomphalaria_glabrata|HW02_Berghia_verrucicornis|TRANSCRIPT
--------------------------------------------------------------------------------------------------------------------------------------------------------------------------------------------------------------------------------------------------------------------------------------------------------------------------------------------------------------------------------------------------------------------------------------------------------------------------------NNT-----------------------------TT-TFTKASSEGAVLEAFSDGDSVFTDNTSRSESPASEPVWSHILKTHSRDIIHSDTLGHLTLPELSLDRGSSGFDLSI-GSQDDL-GYSI----DPVH------QQGQQTGEFLT-ESR-----CSSGNLIKGDSS--KD------DEEDNPTPTGTQEEEEEEDV----T-VLATSLPDIHHR----------------------------------------------------------------------------------------------------------------
>EOG091F04I3|Biomphalaria_glabrata|JG29_Spurilla_braziliana|TRANSCRIPT
----------------------------------------------------------------------------------------------------------------------------------------------------------------------------------------------------------------------------------------------------------------------------------------------------------------------------------------------------------------------------------------------------------------------------------------------------------------------------------------------------------------------------------SDGDSVFTDNTSRSESPASEPVWSHILKTHSRDIIHSDTLGHLTLPELSLDRGSSGFDLSL-GSQDD--------------------------------------------------------------------------------------------------------------------------------------------------------------------------------------------------------------------
>EOG091F04I3|Biomphalaria_glabrata|NC05_Hermissenda_crassicornis|TRANSCRIPT
--------------------------------------------------------------------------------------------------------------------------------------------------------------------------------------------------------------------------------------------------------------------------------------------------------------------------DEDGHVDFLGRDRQFSSQSPELSPSI--QHSDFSHDPSDPNDSQLMINVSTLSAPEVSLMPSPEVSKRPKSLEDNLNEVRSHYQSRCLSRFNSVKRKQLERLRQRSDWFLSPTTLQSRNNSRKGRGEGGQLSFYTGSNYKGNGGGGGG-GSNT-----------------------------TT-TFTKASSEGAVLEAFSDGDSVFTDNTSRSESPASEPVWSHILKTHSRDIIHSDTLGHLTLPELSLDRGSSGFDLSL-GSQDDL-GYSI----EDNN---VHQQ--QEEGEEHRFVGGDRSG----------AKEVGLE------GEEDNPTPTGLH-EEE--------------------------------------------------------------------------------------------------------------------------------------
>EOG091F04I3|Biomphalaria_glabrata|JG23_Melibe_leonina|TRANSCRIPT
---------------------------------------------------------------------------------------------------------------------------------------------------------------------------------------------------------------------------------------------------------------------------------------------------------------------------------------------------------------------------------------------------------------------------------------------------------------------------------------------------------LQRPTSGNPPAFTKASSEGAVLEAFSDGDSVFTDNTSRSESPASEPVWSHILKVHSRDIIHSDTLGHLTLPEVSLDDGSSGFDLSL-GSQDNL-------------------------------------------------------------------------------------------------------------------------------------------------------------------------------------------------------------------
>EOG091F04I3|Biomphalaria_glabrata|JG13_Doto_lancei|TRANSCRIPT
--------------------------------------------------------------------------------------------------------------------------------------------------------------------------------------------------------------------------------------------------------------------------------------------PDVIEVTRMEEG-EE---------------MEEERHDFLGRERQFSSQSPQLSPSL--HPSDFSHDPCDPNDSQLLINVSTLSAPEVSLMPSPEVSKRPKSLEDNLNEVRSSYQSRCLSRFNSVKRKQLERLRQRSDWFLSPTTRESRNNSRKGRDG---LSMYSGSKH-----PGGH-CQAVSQGNGTKHC-SNNGSKSHVHHQCP-GG-----GFPKASSEGAVIDAFSDGDSVFTDNTSRSESPASEPVWSHILKAHSRDLIHSDTLGHLTLPEASLDGGSSGFDLSM-GSQDAL-DG-SGALSDLDR---VPAE-------D-R-MNQE------------MVSG--EG------EEEENVTPTGT--QEEVRGS----PGLVSSSLMDIGHPSPGEDSGSSWKGDDSD------------------------------------------------------------------------------------------------
>EOG091F04I3|Biomphalaria_glabrata|NC06_Pleurobranchaea_californica|TRANSCRIPT
-----------------------------------------------------------------------------------------------------------------EQLLQVLGLEQKMEQIEAVHNF----------IDSLTSAHQHLVALLFGTWFRIVTYSHVNCMTVEALSRSVAGSMFHTCAEDPAKVERASRIMQFLIDNYGVESMFGRENIQFFVETTHTGIHIRELYHYNYC-QGSQLIP------------------------------------------PDFIDVTRVSPEGDHGYEDED--KRLREEREFSESPQPSPAIL--RHSDMDGENTS--DSQ-LINMSTLSAPEVSHTPSPEVSKRPKSLEDNLNEVRSHYQNRCLSRFNSVKRKQLERLRQRSDWFLSPSSRE-RNNSRKGRGE---SFGFFSSRSNSNNHHNNN-HHSLGNN--HNGSSKA----------LHEKNSGNP-VVTKASSEGAVLEAFSDGDSVFTDNTSRSESPASEPVWSHVLKNHSRDIIHSDTIAEIAFTGLSLQDAGSGFNISL-GSNQNVSS-CA----EGDS---SRDF--DASRSQ-DT----------------DFGY--ED------EDDDNTTPTGG--QEEED------T-IMASSLQDLHQQSASEDSSTKEEDLEKDP-----------------------------------------------------------------------------------------------
>EOG091F04I3|Biomphalaria_glabrata|JG25_Palisa_papillata|TRANSCRIPT
------------------------------------------------------------------------------------------------------------------------------------HHF----------IESLAPAHQQLVALLFGTWFRIVAYSEVNCMSVEALSRSVAGSMFHTCAEDPAKVEKASRIMQ---------------------------------------------------------------------------------------------------------------------------------------------------------------------------------------------------------------------------------------------------------------------------------------------------------------------------------------------------------------------------------------------------------------------------------------------------------------------------------------------------------------------------------------------------------------------------------------------------------
>EOG091F04I3|Biomphalaria_glabrata|HW19_Polycera_quadrilineata|TRANSCRIPT
I--------------------------------------------------------------------------------------------------------------------------------DGVRK----------FIETLMPAHQQLVALLFGTWFRIVTYSEVNCMSVEALSRSVAGSMFHTCAEDPAKVEKASRMMQFLIDNYGVEGMFGQENIRYFTETTHTAIHIRELYHYSCC-QESEFIPRKQIELVFLAYLEK--------------------------------------------------------------------------------------------------------------------------------------------------------------------------------------------------------------------------------------------------------------------------------------------------------------------------------------------------------------------------------------------------------------------------------------------------------------------------------------------------------------------------------------------
>EOG091F04I3|Biomphalaria_glabrata|JG19_Janolus_barbarensis|TRANSCRIPT
-------------------------------------------------------------------------------------------------------------------------------------------------------------ALLFGTWFRIVTYSDINCMSVEALSRSVAGSMFHTCAED---------------------------------------------------------------------------------------------------------------------------------------------------------------------------------------------------------------------------------------------------------------------------------------------------------------------------------------------------------------------------------------------------------------------------------------------------------------------------------------------------------------------------------------------------------------------------------------------------------------------
>EOG091F04I3|Biomphalaria_glabrata|HW12_Facelina_rubrovittata|TRANSCRIPT
-----------------------------------------------------------------------------------------------------------------EQLLQVLTVQQKVEQLEIVHHF----------IESLAPAHQQLLALLFGTWYRIVAYSEVNCMSVEALSRSVAGSMFHTCAEDPAKVEKASRIMHFLIDNYGVEDMFGRENIQYFVETTCTGLHIRDIYRYSRL-ADSDLIP------------------------------------------P-----------------------------------------V--Q------------------------------------------------------------------------------------------------------------------------------------------------------------------------------------------------------------------------------------------------------------------------------------------------------------------------------------------------------------------------------------------------------------------------------------------------------------------
>EOG091F04I3|Biomphalaria_glabrata|JG30_Tritonia_festiva|TRANSCRIPT
--------------------GVENMFGSEN-IQYFVETTRTGLHIRELYRY-------------------------------------------------------------------------------------------------------------------------------------------------------------------------------------------------------------------------------------------------------------------------------------------------------------------------------------------------------------CLSRFNSVKRKQLERLRQRSDWFLSPTTRESRNNSRKG-------------------------------------------------------------------------------------------------------------------------------------------------------------------------------------------------------------------------------------------------------------------------------------------------------------------------------------------------------------------
>EOG091F04I3|Biomphalaria_glabrata|JG17_Hancockia_uncinata|TRANSCRIPT
-------------------SALKHGFLPGPLVDILVYIAKDGVATSDVFRRPG-----------NPNDTRRIVKRLTEGKQVIYSNYSFYTLASVVKKFL-----------------------------------------------------------------------------------------------------------------------------------------------------------------------------------------------------DD---------------EEDEPRDFLGRDRQFSSQSPELSPSI--HHSDFLHDPNDPNDSQ-LINMSTLSAPEVSLMPSPEVSKRPKSLEDNLNEVRSHYQSRCLSRFNSVKRKQLERLRQRSDWFLSPATLENRNNSRKGRDG--GRGFYAGSNNKNSKHNNGG-GGNHN-------------------------------------------------------------------------------------------------------------------------------------------------------------------------------------------------------------------------------------------------------------------------------------------------------------------------------------
>EOG091F04I3|Biomphalaria_glabrata|HW04_Calmella_cavolinii|TRANSCRIPT
------------------------------------------------------------------------------------------------------------------------------------------------------------------------------------------------------------------------------------------------------------------------------------------------DVIEVTRV-DG---------------EEDD--DGLGRDREFSESPQPSPSMM--RCSDMSGDADDHDVSQLMINMSTISAPEVSLVPSPDVSKRPKSLEDNLNEVRSHYQNRCLSRFNSVKRKQLERLRQRSDWFLSPTERE-RNNSRKGR---------SSGCGNSSNNANSN-NNTSSGNNHHNGSSKV----------LQQKNSGNS-VVTKASSEGAVLEVFSDGDSVFTDNTSRSESPASEPVWTHAMKVHSRDIIHSDTIAEL-VPEMSFLGSS-GADLSL-HSRDNLSM-HY----SVDLSPSPSGRSRT------T-EEG-----CLAEERDKKDDD--EE------EDEENTTPTGG--QDGEEET----T-TLVLSSLTDMQHSAGEETSSRS------------------------------------------------------------------------------------------------------
>EOG091F04I3|Biomphalaria_glabrata|HW16_Hancockia_cfuncinata|TRANSCRIPT
----------------------------------------------------------------------------------------------------------------------------------------------------------------------------------------------------------------------------------------------------------------------------------------------------------------------------------------------------------------------------------------------------------------------------------------------------------------------------------------------------------H-QTAGNS-TFTKASSEGAVLEAFSDGDSVFTDTTSRSESPASEPVWSHILKVHSRDIIHSDTLGHLTLPEVSLDCGSSGFDVSL-CSTDDL-AACV----DLAH---PSGQ--EADGGE-T-AEGM------------VERR--DD------EEEENITPTGT--QDEEES-----T-LMTSSLTDVNPPSAGEDSGGSSK-----------------------------------------------------------------------------------------------------
>EOG091F04I3|Biomphalaria_glabrata|JG10_Dirona_picta|TRANSCRIPT
--------------------------------------------------------------------------------------------------------------------------------------------------------------------------------------------------------EKASRIMQFLIENYGVESMFGSENIQYFVETTRTGLHIREKYRYSRL-AESDLIP----------------------------------------------------------------------------------------------------------------------------------------------------------------------------------------------------------------------------------------------------------------------------------------------------------------------------------------------------------------------------------------------------------------------------------------------------------------------------------------------------------------------------------------------------------
>EOG091F04I3|Biomphalaria_glabrata|NC03_Doris_kerguelenensis|TRANSCRIPT
-----------------------------------------------------------------------------------------------------------------------------------------------------------------------------------------------------VQVEKASRILQFIVDNFGVESMFGRENIEFFTEVTHTCIHIRELYRYHYTYPDSELI----------------------------------DYIEMTRVKDE---------------DEDE--KGTRHERPASDSSERSPEVMIPRHGDPSQGPSDRSEGAIVIHPSTLSAPEVSLMPSPEVTKRPKSLEDNLNEMRSNYQKRCLSRFNSVKRKQLERLRQRSDWFLSPTSLE-RQLSKKNR------------------------------------------------------------------------------------------------------------------------------------------------------------------------------------------------------------------------------------------------------------------------------------------------------------------------------------------------------------------
>EOG091F04I3|Biomphalaria_glabrata|NC02_Bathydoris_clavigera|TRANSCRIPT
--------------------------------------------------------------------------------------------------------------------------------------------------------------------------------------------------------------------------------------------------------------------------------------------------------------------------------------------------------------------------------------------------------------------------------------------------------------------NNNNGNTGNN-SNNPNGSSKST---------------LHQKNSGNS-VVTKASSEGAVLDVFSDGDSVFTDNTSRSESPASEPVWSHILKVHSRDIIHSDTIGQLTLPEFSLHDGSSGLDLSR-TSHEIKST-HA---SDLTS---IEGD--TDAEHE-D-KEKE------------VEQE--EE------EEDDNTTPTGN--QEEDA------A-IMASSLPDIHQQIASEDSSTQNED----------------------------------------------------------------------------------------------------
>EOG091F04I3|Biomphalaria_glabrata|HW03_Berthella_plumula|TRANSCRIPT
----------------------------------------------------------------------------------------------------------------------------------------------------------------------------------------------------------------------------------------------------------------------------------------------------------------------------------------------------------------------------------------------PKSLEDNLNEVQSHFQNRCLSRFNSVKRKQLERLRQRSDWFLSPSSRE-RTNSRKGRGE---SFGFFTSSS-----LGDP-SRSSGSNGSHTGSSKA----------LHDKNSGNS-VVTKASSEGAVLEAFSDGDSVFTDNTSRSESPASEPVWSHVLKMHSRDIIHSDTIAEIAFPDLSLQDTSSGFNLSM-GSHQNL-S-CE----ETDS---VKDQ--EASHSK-E-AGGE------------DGDE--EE------EDDDNTTPTGG--QEEDD------T-IMASSLPDLLHQSASEDSSTKEEDLDKDSPTSACDDRGQV----------------------------------------------------------------------GGRATDGLATKAEA
>EOG091F04I3|Crassostrea_gigas|CGI_10013692
------------------------------------------MSTADLFRRPG-----------NPRDTQRIVKRMSEGKPVIFQNYNLYTLTTVVKV-------------------------------------------------SLTT-----------SWF---------------LSNSCLGISTH--------------------------------------------------------YPR-----------------------------------------------P-----------------------------------------V--Q------------------------------------------------------------------------------------------------------------------------------------------------------------------------------------------------------------------------------------------------------------------------------------------------------------------------------------------------------------------------------------------------------------------------------------------------------------------
>EOG091F04I3|Lottia_gigantea|LotgiG77392
--------------------------------EILVYIARDGCTTVDLFRRPG-----------NPKDTRIIVQRLSEGKPVVYSDYSFYTLASVVKKFLLRLPGGVFGPDGEERLLQVLTLGHRTEQCQAVHE----------FIETLSEPHQHLIALLFGTWFRMVDHSEINFMSVEALSRSCAGSVFHTC------------------------------------------------------------------------------------------------------------------------------------------------------------------------------------------------------------------------------------------------------------------------------------------------------------------------------------------------------------------------------------------------------------------------------------------------------------------------------------------------------------------------------------------------------------------------------------------------------------------------
