# Supplementary material for: Transcriptomics provides a robust framework for the relationships of the major clades of cladobranch sea slugs (Mollusca, Gastropoda, Heterobranchia), but fails to resolve the position of the enigmatic genus Embletonia
Source: BMC Ecol Evol. 2021 Dec 28;21:226. doi: 10.1186/s12862-021-01944-0 (PMC8895541; doi:10.1186/s12862-021-01944-0)
Supplement: Supplementary file 6 — Additional file 6. Archive S4: Unmasked multiple sequence alignments on amino acid level including Doris kerguelenensis and Calmella cavolini prior to the removal of outliers. [file 12862_2021_1944_MOESM6_ESM.zip › Archive_S4/Alignments/EOG091F02K1.aa.fasta]

>EOG091F02K1|Biomphalaria_glabrata|BGLTMP006961
-----FTPRGRGGGRGGFGDRGGRGGGRGGFGDRGGRGGGRGGFGGRG-GGFGGRGGD--------------RGGGRGRGGRGGR----------GGVFIGRGGKEDVLLTKNFAVGDSVYGEKRISVEEGETKIEYRAWNPFRSKLAASIVGGIGNIHIKPGSKVLYLGAASGTTVSHVSDIVGPEGLVYAVEFSHRSGRDLLNVAKKRINIIPIIEDARHPHKYRMLVGMVDVIFADVAQPDQARIVAVNAHSFLKNGGYVVISIKANCIDSTAEPAAVFAGEVEKLKQEKIKPIEQLTLEPYERDHAVVVGRYRWVLLLQLKTDIRL
>EOG091F02K1|Lottia_gigantea|HW09_Doto_sp|TRANSCRIPT
---------------------------------------------------------------------------------MKGGSQVAVEPHRFEGVFIGRGGKEDVLLTKNFAVGESVYGEKRISVEEKETKVEYRAWNPFRSKLAAAIVGGIGNIHIKPGSKVLYLGAASGTTVSHVSDLVGENGLVYAVEFSHRSGRDLLNVAKKRMNIIPIIEDARHPHKYRMLMGMVDVIFADVAQPDQARIVAVNAHNYLKNEGHIVISIKANCIDSTAETSAVFAGEVEKLKQEKIKPLEQLTLEPYERDHAVVVGRYRPPPKK--------
>EOG091F02K1|Lottia_gigantea|JG13_Doto_lancei|TRANSCRIPT
---------------------------------------------------------------------------------MRGGSQVAVEPHRFEGVFIGRGGKEDVLLTKNFAVGESVYGEKRISVEEKETKVEYRAWNPFRSKLAAAIVGGIGNIHIKPGSKVLYLGAASGTTVSHVSDLVGENGLVYAVEFSHRSGRDLLNVAKKRMNIIPIIEDARHPHKYRMLMGMVDVIFADVAQPDQARIVAVNAHNYLKNEGHIVISIKANCIDSTAETSAVFAGEVEKLKQEKIKPLEQLTLEPYERDHAVVVGRYRPPPK---------
>EOG091F02K1|Lottia_gigantea|HW10_Embletonia_pulchra|TRANSCRIPT
---------------------------------------------------------------------------------MRGGSKVAVEPHRFSGVFIGRGGKEDVLLTKNFAVGESVYGEKRISVEEGEAKIEYRAWNPFRSKLAAAIVGGIGNIHIKPGAKVLYLGAASGTTVSHVSDLVGEDGLVYAVEFSHRSGRDLLNVAKKRMNIIPIIEDARHPHKYRMLMGMVDVIFADVAQPDQARIVAVNAHNYLKNGGHIVISIKANCIDSTAEASAVFAGEVEKLKQEKIKPLEQLTLEPYERDHAVVVGRYRPPPKK--------
>EOG091F02K1|Lottia_gigantea|HW18_Janolus_cristatus|TRANSCRIPT
---------------------------------------------------------------------------------MRGGAKVAVEPHRFQGVFIGRGGKEDVLLTKNFAVGESVYGEKRISIEEGENKVEYRAWNPFRSKLAAAIVGGIGNIHIKPGSKVLYLGAASGTTVSHVSDLVGEDGLVYAVEFSHRSGRDLLNVAKKRMNIIPIIEDARHPHKYRMLMGMVDVIFADVAQPDQARIVAVNAHNYLKTGGHIVISIKANCIDSTAEATAVFAGEVEKLKQEKIKPMEQLTLEPYERDHAVVVGKYRPPPK---------
>EOG091F02K1|Lottia_gigantea|HW15_Flabellina_babai|TRANSCRIPT
---------------------------------------------------------------------------------MKGGAKVAVEPHRFEGVFIGRGGKEDVLLTKNFAVGESVYGEKRISIEEGEAKVEYRAWNPFRSKLAAAIVGGIGNIHIKPGSKVLYLGAASGTTVSHVSDLVGNDGLVYAVEFSHRSGRDLLNVAKKRMNIIPIIEDARHPHKYRMLMGMVDVIFADVAQPDQARIVAVNAHNYLKNGGHIVISIKANCIDSTAEASAVFAGEVEKLKQEKIKPMEQLTLEPYERDHAVVVGKYRPPPKK--------
>EOG091F02K1|Lottia_gigantea|JG23_Melibe_leonina|TRANSCRIPT
---------------------------------------------------------------------------------MRGGAKVAVEPHRFQGVFIGRGGKEDVLLTKNFAVGESVYGEKRISVEEGEAKIEYRAWNPFRSKLAAAIVGGIGNIHIKPGSKVLYLGAASGTTVSHVSDLVGEDGLVYAVEFSHRSGRDLLNVAKKRMNIIPIIEDARHPHKYRMLMGMVDVIFADVAQPDQARIVAVNAHNYLKNGGHIVISIKANCIDSTAEASAVFAGEVEKLKQEKIKPMEQLTLEPYERDHAVVVGKYRPPPK---------
>EOG091F02K1|Lottia_gigantea|JG19_Janolus_barbarensis|TRANSCRIPT
---------------------------------------------------------------------------------MRGGSKVAVEPHRFQGVFIGRGGKEDVLLTKNFAVGESVYGEKRISIEEGETKVEYRAWNPFRSKLAAAIVGGIGNIHIKPGSKVLYLGAASGTTVSHVSDLVGNDGLVYAVEFSHRSGRDLLNVAKKRMNIIPIIEDARHPHKYRMLMGMVDVIFADVAQPDQARIVAVNAHNYLKNGGHIVISIKANCIDSTAEATAVFAGEVEKLKQEKIKPMEQLTLEPYERDHAVVVGKYRPPPK---------
>EOG091F02K1|Lottia_gigantea|NC01_Armina_californica|TRANSCRIPT
---------------------------------------------------------------------------------MRGGSKVAVEPHRFEGVFIGRGGKEDVLLTKNFAVGESVYGEKRISVEEGENKIEYRAWNPFRSKLAAAIVGGIGNIHIKPGSKVLYLGAASGTTVSHVSDLVGGDGLVYAVEFSHRSGRDLLNVAKKRMNIIPIIEDARHPHKYRMLMSMVDVIFADVAQPDQARIVAVNAHNYLKNGGHIVISIKANCIDSTAEATAVFAGEVEKLKQEKIKPMEQLTLEPYERDHAVVVGKYRPPPK---------
>EOG091F02K1|Lottia_gigantea|HW01_Armina_tigrina|TRANSCRIPT
---------------------------------------------------------------------------------MRGGSKVAVEPHRFEGVFIGRGGKEDVLLTKNFAVGESVYGEKRISVEEGESKIEYRAWNPFRSKLAAAIVGGIGNIHIKPGSKVLYLGAASGTTVSHVSDLVGADGLVYAVEFSHRSGRDLLNVAKKRMNIIPIIEDARHPHKYRMLMAMVDVIFADVAQPDQARIVAVNAHNYLKNGGHIVISIKANCIDSTAEASAVFAGEVEKLKQERIKPLEQLTLEPYERDHAVVVGKYRPPPK---------
>EOG091F02K1|Lottia_gigantea|JG10_Dirona_picta|TRANSCRIPT
---------------------------------------------------------------------------------MRGGSKVAVEPHRFEGVFIGRGGKEDVLLTKNFAVGESVYGEKRISVEEGETKIEYRAWNPFRSKLAAAIVGGIGNIHIKPGSKVLYLGAASGTTVSHVSDLVGDAGLVYAVEFSHRSGRDLLNVAKKRMNIIPIIEDARHPHKYRMLMSMVDVIFADVAQPDQARIVAVNAHNYLKNGGHIVISIKANCIDSTAEATAVFAGEVEKLKQEKIKPMEQLTLEPYERDHAVVVGRYRPPPKK--------
>EOG091F02K1|Lottia_gigantea|JG28_Scyllaea_fulva|TRANSCRIPT
---------------------------------------------------------------------------------MKGGSKVAVEPHRFQGVFIGRGGKEDVLLTKNFAVGESIYGEKRISVEDGDTKIEYRAWNPFRSKLAAAIVGGIGNIHIKPGSKVLYLGAASGTTVSHVSDLVGEDGLVYAVEFSHRSGRDLLNVAKKRMNIIPIIEDARHPHKYRMLMGMVDVIFADVAQPDQARIVAVNAHNYLKNGGHIVISIKANCIDSTAEASAVFAGEVEKLKQEKIKPLEQLTLEPYERDHAVVVGRYRPPPK---------
>EOG091F02K1|Lottia_gigantea|JG05_Bornella_anguilla|TRANSCRIPT
---------------------------------------------------------------------------------MKGGSKVAVEPHRFAGVFIGRGGKEDVLLTKNYAVGESVYGEKRISVEEGEAKIEYRAWNPFRSKLAAAIVGGIGNIHMKPGSKVLYLGAASGTTVSHVSDLVGDDGLVYAVEFSHRSGRDLLNVAKKRMNIIPIIEDARHPHKYRMLMGMVDVIFADVAQPDQARIVAVNAHNYLKNEGHIVISIKANCIDSTAEPSAVFAGEVEKLKQEKIKPLEQLTLEPYERDHAVVVGKYRPPPK---------
>EOG091F02K1|Lottia_gigantea|JG22_Lomanotus_vermiformis|TRANSCRIPT
---------------------------------------------------------------------------------MKGGAKVAVEPHRFEGVFIGRGGKEDVLLTKNFAVGESIYGEKRISVEEGENKVEYRAWNPFRSKLAAAIVGGIGDIHMKPGAKVLYLGAASGTTVSHVSDLVGNDGLVYAVEFSHRSGRDLLNVAKKRMNIIPIIEDARHPHKYRMLMGMVDVIFADVAQPDQARIVAVNAHNYLKNGGYIVISIKANCIDSTAEPSAVFAGEVEKLKQEKIKPLEQLTLEPYERDHAVVVGRYRPPP----------
>EOG091F02K1|Lottia_gigantea|HW14_Flabellina_affinis|TRANSCRIPT
---------------------------------------------------------------------------------MGGGSKVAVEPHRFQGVFIGRGGKEDVLLTKNFAVGESVYGEKRISVEDGENKVEYRAWNPFRSKLAAAIVGGIGNIHIKPGSKVLYLGAASGTTVSHVSDLVGEDGLVYAVEFSHRSGRDLLNVAKKRMNIIPIIEDARHPHKYRMLMSMVDTIFADVAQPDQARIVAVNAHNYLKNGGHIVISIKANCIDSTAESAAVFAGEVEKLKQEKIKPMEQLTLEPYERDHAVVVGRYRPPPK---------
>EOG091F02K1|Lottia_gigantea|HW21_Tritonia_manicata|TRANSCRIPT
---------------------------------------------------------------------------------MRGGAKVAVEPHRFPGVFIGRGGKEDVLLTKNFASGESVYGEKRISVEEGDVKIEYRAWNPFRSKLAAAIVGGIGNIHIKPGSKVLYLGAASGTTVSHVSDLVGTDGLVYAVEFSHRSGRDLLNVAKKRMNIIPIIEDARHPHKYRMLMGMVDVIFADVAQPDQARIVAVNAHNYLKTGGHIVISIKANCIDSTAETAAVFAGEVEKLKQEKIKPLEQLTLEPYERDHAVVVGRYRPPPKK--------
>EOG091F02K1|Lottia_gigantea|NC08_Tritonia_hamnerorum|TRANSCRIPT
---------------------------------------------------------------------------------MKGGAKVAVEPHRFSGVFIGRGGKEDVLLTKNFATGESVYGEKRISVEEGDVKIEYRAWNPFRSKLAAAIVGGIGNIHIKPGSKVLYLGAASGTTVSHVSDLVGTDGLVYAVEFSHRSGRDLLNVAKKRMNIIPIIEDARHPHKYRMLMGMVDVIFADVAQPDQARIVAVNAHNYLKTGGHIVISIKANCIDSTAEASAVFADEVEKLKQEKIKPLEQLTLEPYERDHAVVVGRYRPPPKK--------
>EOG091F02K1|Lottia_gigantea|JG30_Tritonia_festiva|TRANSCRIPT
---------------------------------------------------------------------------------MRGGSNVAVEPHRFSGVFIGRGGKEDVLLTKNFAAGESVYGEKRITVEEGDVKIEYRAWNPFRSKLAAAIVGGIGNIHIKPGSKVLYLGAASGTTVSHVSDLVGDDGLVYAVEFSHRSGRDLLNVAKKRMNIIPIIEDARHPHKYRMLMGMVDVIFADVAQPDQARIVAVNAHNYLKTGGHIVISIKANCIDSTAEATAVFAGEVEKLKQEKIKPMEQLTLEPYERDHAVVVGRYRPPLK---------
>EOG091F02K1|Lottia_gigantea|NC07_Tritonia_diomedea|TRANSCRIPT
---------------------------------------------------------------------------------MRGGSNVAVEPHRFSGVFIGRGGKEDVLLTKNFAAGESVYGEKRITVEEGDVKIEYRAWNPFRSKLAAAIVGGIGNIHIKPGSKVLYLGAASGTTVSHVSDLVGDDGLVYAVEFSHRSGRDLLNVAKKRMNIIPIIEDARHPHKYRMLMGMVDVIFADVAQPDQARIVAVNAHNYLKTGGHIVISIKANCIDSTAEATAVFAGEVEKLKQEKIKPMEQLTLEPYERDHAVVVGRYRPPLKK--------
>EOG091F02K1|Lottia_gigantea|JG11_Dondice_occidentalis|TRANSCRIPT
---------------------------------------------------------------------------------MKGGSKVAVEPHRFQGVFIGRGGKEDVLLTKNFAAGESVYGEKRISVDDGDQKVEYRAWNPFRSKLAAAIVGGIGNIHIKPGTKVLYLGAASGTTVSHVSDMVGEEGLVYAVEFSHRSGRDLLNVAKKRMNVIPIIEDARHPHKYRMLMGMVDTIFADVAQPDQARIVAVNAHNYLKNGGHIVISIKANCIDSTAEPSAVFAGEVEKLKQEKIKPKEQLTLEPYERDHAVVVGMYRPPP----------
>EOG091F02K1|Lottia_gigantea|JG12_Dondice_parguerensis|TRANSCRIPT
---------------------------------------------------------------------------------MKGGSKVAVEPHRFQGVFIGRGGKEDVLLTKNFAAGESVYGEKRISVDDGDQKVEYRAWNPFRSKLAAAIVGGIGNIHIKPGTKVLYLGAASGTTVSHVSDMVGEEGLVYAVEFSHRSGRDLLNVAKKRMNVIPIIEDARHPHKYRMLMGMVDTIFADVAQPDQARIVAVNAHNYLKNGGHIVISIKANCIDSTAEPSAVFAGEVEKLKQEKIKPKEQLTLEPYERDHAVVVGMYRPPAK---------
>EOG091F02K1|Lottia_gigantea|JG21_Limenandra_confusa|TRANSCRIPT
---------------------------------------------------------------------------------MKGGSKVAVEPHRFQGVFIGRGGKEDVLLTKNFAAGESVYGEKRISVDDGDQKVEYRAWNPFRSKLAAAIVGGIGNIHIKPGSKVLYLGAASGTTVSHVSDMVGEDGLVYAVEFSHRSGRDLLNVAKKRMNIIPIIEDARHPHKYRMLMGMVDTIFADVAQPDQARIVAVNAHNYLKNGGHIVISIKANCIDSTAEPSAVFAGEVEKLKQEKIKPREQLTLEPYERDHAVVVGIYRPPPK---------
>EOG091F02K1|Lottia_gigantea|HW17_Hermissenda_crassicornis|TRANSCRIPT
---------------------------------------------------------------------------------MKGGSKVAVEPHRFQGVFIGRGGKEDVLLTKNFAAGESVYGEKRISVDDGDKKVEYRAWNPFRSKLAAAIVGGIGNIHIRPGSKVLYLGAASGTTVSHVSDMVGEDGLVYAVEFSHRSGRDLLNVAKKRMNIIPIIEDARHPHKYRMLMGMVDTIFADVAQPDQARIVAVNAHNYLKNGGHIVISIKANCIDSTAEPSAVFAGEVEKLKQEKIKPKEQLTLEPYERDHAVVVGIYRPPP----------
>EOG091F02K1|Lottia_gigantea|JG18_Hermissenda_opalescens|TRANSCRIPT
---------------------------------------------------------------------------------MKGGSKVAVEPHRFQGVFIGRGGKEDVLLTKNFAAGESVYGEKRISVDDGDQKVEYRAWNPFRSKLAAAIVGGIGNIHIRPGSKVLYLGAASGTTVSHVSDMVGEDGLVYAVEFSHRSGRDLLNVAKKRMNIIPIIEDARHPHKYRMLMGMVDTIFADVAQPDQARIVAVNAHNYLKNGGHIVISIKANCIDSTAEPSAVFAGEVEKLKQEKIKPKEQLTLEPYERDHAVVVGIYRPPP----------
>EOG091F02K1|Lottia_gigantea|NC05_Hermissenda_crassicornis|TRANSCRIPT
---------------------------------------------------------------------------------MKGGSKVAVEPHRFQGVFIGRGGKEDVLLTKNFAAGESVYGEKRISVDDGDQKVEYRAWNPFRSKLAAAIVGGIGNIHIRPGSKVLYLGAASGTTVSHVSDMVGEDGLVYAVEFSHRSGRDLLNVAKKRMNIIPIIEDARHPHKYRMLMGMVDTIFADVAQPDQARIVAVNAHNYLKNGGHIVISIKANCIDSTAEPSAVFAGEVEKLKQEKIKPKEQLTLEPYERDHAVVVGIYRPPPK---------
>EOG091F02K1|Lottia_gigantea|HW20_Spurilla_neapolitana|TRANSCRIPT
---------------------------------------------------------------------------------MKGGSKVAVEPHRFQGVFIGRGGKEDVLLTKNFAAGESVYGEKRISVDDGDQKVEYRAWNPFRSKLAAAIVGGIGNIHISPGSKVLYLGAASGTTVSHVSDMVGEDGLVYAVEFSHRSGRDLLNVAKKRMNVIPIIEDARHPHKYRMLMGMVDTIFADVAQPDQARIVAVNAHNYLKNGGHIVISIKANCIDSTAEPSAVFAGEVEKLKQEKIKPKEQLTLEPYERDHAVVVGIYRPPPK---------
>EOG091F02K1|Lottia_gigantea|JG29_Spurilla_braziliana|TRANSCRIPT
---------------------------------------------------------------------------------MKGGSKVAVEPHRFQGVFIGRGGKEDVLLTKNFAAGESVYGEKRISVDDGDQKVEYRAWNPFRSKLAAAIVGGIGNIHISPGSKVLYLGAASGTTVSHVSDMVGEDGLVYAVEFSHRSGRDLLNVAKKRMNVIPIIEDARHPHKYRMLMGMVDTIFADVAQPDQARIVAVNAHNYLKNGGHIVISIKANCIDSTAEPSAVFAGEVEKLKQEKIKPKEQLTLEPYERDHAVVVGIYRPPPK---------
>EOG091F02K1|Lottia_gigantea|JG02_Antaeolidiella_chromosoma|TRANSCRIPT
---------------------------------------------------------------------------------MKGGSKVAVEPHRFQGVFIGRGGKEDVLLTKNFAAGESVYGEKRISVDDGDQKVEYRAWNPFRSKLAAAIVGGIGNIHIKPGSKVLYLGAASGTTVSHVSDLVGEDGLVYAVEFSHRSGRDLLNVAKKRMNIIPIIEDARHPHKYRMVMGMVDTIFADVAQPDQARIVAVNAHNYLKNGGHIVISIKANCIDSTAEPSAVFAGEVEKLKQEKIKPKEQLTLEPYERDHAVVVGIYRPPP----------
>EOG091F02K1|Lottia_gigantea|JG01_Aeolidiella_alba|TRANSCRIPT
---------------------------------------------------------------------------------MKGGSKVAVEPHRFQGVFIGRGGKEDVLLTKNFATGESVYGEKRISVDDGDQKVEYRAWNPFRSKLAAAIVGGIGNIHIKPGSKVLYLGAASGTTVSHVSDMVGEDGLVYAVEFSHRSGRDLLNVAKKRMNIIPIIEDARHPHKYRMLMGMVDTIFADVAQPDQARIVAVNAHNYLKNGGHIVISIKANCIDSTAEPAAVFAGEVEKLKQEKIKPKEQLTLEPYERDHAVVVGIYRPPP----------
>EOG091F02K1|Lottia_gigantea|HW02_Berghia_verrucicornis|TRANSCRIPT
---------------------------------------------------------------------------------MRGGSKVAVEPHRFQGVFIGRGGKEDVLLTKNFAAGESVYGEKRISVDDGDQKVEYRAWNPFRSKLAAAIVGGIGNIHIKPGAKVLYLGAASGTTVSHVSDLVGEDGLVYAVEFSHRSGRDLLNVAKKRMNVIPIIEDARHPHKYRMLMGMVDTIFADVAQPDQARIVAVNAHNYLKNGGHIVISIKANCIDSTAEPSAVFAGEVEKLKQEKIKPKEQLTLEPYERDHAVVVGQYRPPPK---------
>EOG091F02K1|Lottia_gigantea|JG04_Berghia_stephanieae|TRANSCRIPT
---------------------------------------------------------------------------------MRGGSKVAVEPHRFQGVFIGRGGKEDVLLTKNFAAGESVYGEKRISVDDGDQKVEYRAWNPFRSKLAAAIVGGIGNIHIKPGAKVLYLGAASGTTVSHVSDLVGEDGLVYAVEFSHRSGRDLLNVAKKRMNVIPIIEDARHPHKYRMLMGMVDTIFADVAQPDQARIVAVNAHNYLKNGGHIVISIKANCIDSTAEPSAVFAGEVEKLKQEKIKPKEQLTLEPYERDHAVVVGQYRPPPK---------
>EOG091F02K1|Lottia_gigantea|JG24_Noumeaella_rubrofasciata|TRANSCRIPT
---------------------------------------------------------------------------------MRGGSKVAVEPHRFQGVFIGRGGKEDVLLTKNFAAGESVYGEKRISVDDGDQKVEYRAWNPFRSKLAAAIVGGIGNIHIKPGSKVLYLGAASGTTVSHVSDLVGDDGLVYAVEFSHRSGRDLLNVAKKRMNVIPIIEDARHPHKYRMLMGMVDTIFADVAQPDQARIVAVNAHNYLKNGGHIVISIKANCIDSTAEASAVFAGEVEKLKQEKIKPKEQLTLEPYERDHAVVVGQYRPP-----------
>EOG091F02K1|Lottia_gigantea|HW05_Caloria_elegans|TRANSCRIPT
---------------------------------------------------------------------------------MRGGSKVAVEPHRFQGVFIGRGGKEDVLLTKNFAAGESVYGEKRISVDDGDQKVEYRAWNPFRSKLAAAIVGGIGGIHIKPGSKVLYLGAASGTTVSHVSDLVGEDGLVYAVEFSHRSGRDLLNVAKKRMNIIPIIEDARHPHKYRMLMGMVDVIFADVAQPDQARIVAVNAHNYLKNEGYIVISIKANCIDSTAEPSAVFAGEVEKLKQEKIKPLEQLTLEPYERDHAVVVGKYRPPPK---------
>EOG091F02K1|Lottia_gigantea|HW06_Cratena_peregrina|TRANSCRIPT
---------------------------------------------------------------------------------MRGGSKVAVEPHRFQGVFIGRGGKEDVLLTKNFAAGESVYGEKRISVDDGDQKVEYRAWNPFRSKLAAAIVGGIGGIHITPGSKVLYLGAASGTTVSHVSDLVGEDGLVYAVEFSHRSGRDLLNVAKKRMNVIPIIEDARHPHKYRMLMGMVDTIFADVAQPDQARIVAVNAHNYLKNGGHIVISIKANCIDSTAEPAAVFAGEVEKLKQEKIKPLEQLTLEPYERDHAVVVGKYRPPPKK--------
>EOG091F02K1|Lottia_gigantea|JG25_Palisa_papillata|TRANSCRIPT
---------------------------------------------------------------------------------MRGGSKVAVEPHRFQGVFIGRGGKEDVLLTKNFAAGESVYGEKRISVDDGDQKVEYRAWNPFRSKLAAAIVGGIGGIHIQPGSKVLYLGAASGTTVSHVSDMVGEDGLVYAVEFSHRSGRDLLNVAKKRMNVIPIIEDARHPHKYRMLMGMVDTIFADVAQPDQARIVAVNAHNYLKNGGHIVISIKANCIDSTAEPSAVFAGEVEKLKQEKIKPLEQLTLEPYERDHAVVVGKYRPPPK---------
>EOG091F02K1|Biomphalaria_glabrata|JG27_Phidiana_lynceus|TRANSCRIPT
----------------------------------------------------------------------------------------------------GRGGKEDVLLTKXFAAGESVYGEKRISVDDGDQKVEYRAWNPFRSKLAAAIVGGIGGIHIKPGSKVLYLGAASGTTVSHVSDMVGEDGLVYAVEFSHRSGRDLLNVAKKRMNVIPIIEDARHPHKYRMLMGMVDTIFADVAQPDQARIVAVNAHNYLKNGGHIVISIKANCIDSTAEPSAVFAGEVEKLKQEKIKPLEQLTLEPYERDHAVVVGKYR-------------
>EOG091F02K1|Lottia_gigantea|JG03_Austraeolis_stearnsi|TRANSCRIPT
---------------------------------------------------------------------------------MRGGSKVAVEPHRFQGVFIGRGGKEDVLLTKNFAAGESVYGEKRISVDDGDQKVEYRAWNPFRSKLAAAIVGGIGGIHIQPGSKVLYLGAASGTTVSHVSDLVGEDGLVYAVEFSHRSGRDLLNVAKKRMNVIPIIEDARHPHKYRMLMGMVDVIFADVAQPDQARIVAVNAHNYLKNGGHIVISIKANCIDSTAEPSAVFAGEVEKLKQEKIKPLEQLTLEPYERDHAVVVGKYRPPPK---------
>EOG091F02K1|Lottia_gigantea|JG20_Learchis_evelinae|TRANSCRIPT
---------------------------------------------------------------------------------MKGGSKVAVEPHRFQGVFIGRGGKEDVLLTKNFAAGESVYGEKRISVDDGDQKVEYRAWNPFRSKLAAAIVGGIGGIHIQPGSKVLYLGAASGTTVSHVSDLVGEDGLVYAVEFSHRSGRDLLNVAKKRMNVIPIIEDARHPHKYRMLMGMVDTIFADVAQPDQAR----------------------NCIDSTAEPSAVXAGEVEKLKQEKIKPLEQLTLEPYERDHAVVVGKYRPPPK---------
>EOG091F02K1|Lottia_gigantea|HW13_Favorinus_branchialis|TRANSCRIPT
---------------------------------------------------------------------------------MRGGSKVAVEPHRFSGVFIGRGGKEDVLLTKNFAAGESVYGEKRISVDDGDQKVEYRAWNPFRSKLAAAIVGGIGGIHISPGSKVLYLGAASGTTVSHVSDLVGEDGLVYAVEFSHRSGRDLLNVAKKRMNVIPIIEDARHPHKYRMLMGMVDTIFADVAQPDQARIVAVNAHNYLKNGGHIVISIKANCIDSTAEAAAVFAGEVEKLKQEKIKPLEQLTLEPYERDHAVVVGKYRVPPK---------
>EOG091F02K1|Lottia_gigantea|JG15_Favorinus_auritulus|TRANSCRIPT
---------------------------------------------------------------------------------MRGGSKVAVEPHRFSGVFIGRGGKEDVLLTKNFAAGESVYGEKRISVDDGDQKVEYRAWNPFRSKLAAAIVGGIGGIHISPGSKVLYLGAASGTTVSHVSDMVGEDGLVYAVEFSHRSGRDLLNVAKKRMNVIPIIEDARHPHKYRMLMGMVDTIFADVAQPDQARIVAVNAHNYLKNGGHIVISIKANCIDSTAEAAAVFAGEVEKLKQEKIKPLEQLTLEPYERDHAVVVGRYRVPPK---------
>EOG091F02K1|Lottia_gigantea|HW12_Facelina_rubrovittata|TRANSCRIPT
---------------------------------------------------------------------------------MRGGSKVAVEPHRFQGVFIGRGGKEDVLLTKNFAAGESVYGEKRISVEEGDQKVEYRAWNPFRSKLAAAIVGGIGGIHISPGSKVLYLGAASGTTVSHVSDMVGEDGLVYAVEFSHRSGRDLLNVAKKRMNVIPIIEDARHPHKYRMVMGMVDTIFADVAQPDQARIVAVNAHNYLKNGGHIVISIKANCIDSTAEPAAVFAGEVEKLKQEKIKPMEQLTLEPYERDHAVVIGKYRPPP----------
>EOG091F02K1|Lottia_gigantea|JG32_Unidentia_angelvaldesi|TRANSCRIPT
---------------------------------------------------------------------------------MKGGAKVAVEPHRFQGVFIGRGGKEDVLLTKNFAVGESVYGEKRISIEEGEAKIEYRAWNPFRSKLAAAIVGGVGNIHIKPGSKVLYLGAASGTTVSHVSDLVGTDGLVYAVEFSHRSGRDLLNVAKKRMNIIPIIEDARHPHKYRMLMGMVDTIFADVAQPDQARIVAVNAHNYLKNGGHIVISIKANCIDSTAEPAAVFAGEVEKLKQEKIKPLEQLTLEPYERDHAVVVGRYRVPPKK--------
>EOG091F02K1|Lottia_gigantea|HW16_Hancockia_cfuncinata|TRANSCRIPT
---------------------------------------------------------------------------------MRGGAKVAVEPHRFEGVFIGRGGKEDVLLTKNFAAGESIYGEKRITVEQGEAKVEYRAWNPFRSKLAAAIVGGIGNIHIKPGSKVLYLGAASGTTVSHVSDLVGDDGLVYAVEFSHRSGRDLLNVAKKRMNIIPIIEDARHPHKYRMLMGMVDVIFADVAQPDQARIVAVNAHSYLKNGGHIVISIKANCIDSTAAASAVFADEVEKLKQEKIKPMEQLTLEPYERDHAVVVGRYRPPPK---------
>EOG091F02K1|Lottia_gigantea|JG17_Hancockia_uncinata|TRANSCRIPT
---------------------------------------------------------------------------------MRGGAKVAVEPHRFEGVFIGRGGKEDVLLTKNFAAGESIYGEKRITVEQGEAKVEYRAWNPFRSKLAAAIVGGIGNIHIKPGSKVLYLGAASGTTVSHVSDLVGDDGLVYAVEFSHRSGRDLLNVAKKRMNIIPIIEDARHPHKYRMLMGMVDVIFADVAQPDQARIVAVNAHSYLKNGGHIVISIKANCIDSTAAASAVFADEVEKLKQEKIKPMEQLTLEPYERDHAVVVGRYRPPPK---------
>EOG091F02K1|Lottia_gigantea|HW19_Polycera_quadrilineata|TRANSCRIPT
---------------------------------------------------------------------------------MRGGAKVAVEPHRFEGVFIGRGGKEDVLLTKNFAVGESVYGEKRISIEEGEAKVEYRAWNPFRSKLAAAIVGGVGNIHMKPGSKVLYLGAASGTTVSHVSDLVGPDGLVYAVEFSHRSGRDLLNVAKKRTNIIPIIEDARHPHKYRMLMGMVDVIFADVAQPDQARIVAVNAHNYLKNGGHVVISVKANCIDSTAEASAVFAEEVEKMKQEKIKPMEQLTLEPYERDHAVVVGKYRPPP----------
>EOG091F02K1|Lottia_gigantea|HW11_Eubranchus_exiguus|TRANSCRIPT
---------------------------------------------------------------------------------MGGGSKVAVEPHRFEGVFIGRGGKEDVLLTKNFAVGESVYGEKRISVEEGENKVEYRAWNPFRSKLAAAIVGGIGNIHIKPGSKVLYLGAASGTTVSHVSDLVGAEGLVYAVEFSHRSGRDLLNVAKKRMNIIPIIEDARHPHKYRMLMGMVDVVFSDVAQPDQARIVGMNAHNYLKNGGHVVISVKANCIDSTAEASAVFAGEVEKMKKEKIKPMEQLTLEPYERDHAVVVGKYRPPPK---------
>EOG091F02K1|Lottia_gigantea|JG14_Eubranchus_rustyus|TRANSCRIPT
---------------------------------------------------------------------------------MGGGSKVAVEPHRFEGVFIGRGGKEDVLLTKNFAVGESVYGEKRISVEEGENKVEYRAWNPFRSKLAAAIVGGIGNVHIKPGSKVLYLGAASGTTVSHVSDLVGSEGLVYAVEFSHRSGRDLLNVAKKRMNIIPIIEDARHPHKYRMLMGMVDVVFADVAQPDQARIVAMNAHNYLKTGGHVVISIKANCIDSTAEPAAVFAGEVEKLKKEKIKPMEQLTLEPYERDHAVVIGKYRPPPKK--------
>EOG091F02K1|Lottia_gigantea|JG16_Flabellina_iodinea|TRANSCRIPT
---------------------------------------------------------------------------------MRGGSKVAVEPHRFEGVFIGRGGKEDVLLTKNFAVGESVYGEKRISVEDGDTKVEYRAWNPFRSKLAAAIVGGIGNIHIQPGSKVLYLGAASGTTVSHVSDLVGNDGLVYAVEFSHRSGRDLLNVAKKRMNIIPIIEDARHPHKYRMLMGMVDTIFADVAQPDQARIVAVNAHNYLKNGGHIVISIKANCIDSTAETTAVFAGEVEKLKQEKIKPLEQLTLEPYERDHAVVVGKYRAPQK---------
>EOG091F02K1|Lottia_gigantea|JG06_Catriona_columbiana|TRANSCRIPT
---------------------------------------------------------------------------------MRGGSKIAVEPHRFEGVFIGRGGKEDVLLTKNFAVGESVYGEKRISVEDGENKVEYRAWNPFRSKLAAAIVGGIGSIHIKPGAKVLYLGAASGTTVSHVSDLVGDDGLVYAVEFSHRSGRDLLNVAKKRMNIIPIIEDARHPNKYRMLMGMVDVVFSDVAQPDQARIVAMNAHNYLKNGGYVVISIKANCIDSTAEPAAVFADEVDKLKKEKIKPLEQLTLEPYERDHAVVVGIYRPPPKK--------
>EOG091F02K1|Lottia_gigantea|JG07_Cuthona_albocrusta|TRANSCRIPT
---------------------------------------------------------------------------------MGGGSKVAVEPHRFEGVFIGRGGKEDVLLTKNFAVGESVYGEKRISVEDGDTKVEYRAWNPFRSKLAAAIVGGVGNIHIKPGSKVLYLGAASGTTVSHVSDLVGSEGLVYAVEFSHRSGRDLLNVAKKRMNIIPIIEDARHPNKYRMLLGMVDVVFSDVAQPDQARIVGMNAHNYLKNGGHVVISIKANCIDSTAEPAAVFAGEVDKMKKEKIKPIEQLTLEPYERDHAVVVGIYRPAPKK--------
>EOG091F02K1|Lottia_gigantea|HW07_Cuthona_caerulea|TRANSCRIPT
---------------------------------------------------------------------------------MKGGSKVAVEPHRFEGVFIGRGGKEDVLLTKNFAVGESVYGEKRISVEDGDTKVEYRAWNPFRSKLAAAIVGGVGSIHIKPGSKVLYLGAASGTTVSHVSDLVGNDGLVYAVEFSHRSGRDLLNVAKKRMNIIPIIEDARHPSKYRMLMGMVDVVFSDVAQPDQARIVAMNAHNYLKNGGHVVISIKANCIDSTAEPAAVFAGEVDKMKKEKIKPLEQLTLEPYERDHAVVVGIYRPPPKK--------
>EOG091F02K1|Lottia_gigantea|JG26_Phestilla_sp|TRANSCRIPT
---------------------------------------------------------------------------------MKGGSKVAVEPHRFEGVFIGRGGKEDVLLTKNFAVGESVYGEKRISVEDGENKVEYRAWNPFRSKLAAAIVGGVGNIHIKPGSKVLYLGAASGTTVSHVSDLVGGDGLVYAVEFSHRSGRDLLNVAKKRMNIIPIIEDARHPNKYRMLMGMVDVVFSDVAQPDQARIVAMNAHNYLKNGGHVVISIKANCIDSTAEPSAVFAGEVNKMKQEKIKPLEQLTLEPYERDHAVVVGVYRPPPK---------
>EOG091F02K1|Lottia_gigantea|NC04_Fiona_pinnata|TRANSCRIPT
---------------------------------------------------------------------------------MKGGAKVAVEPHRFEGVFIGRGGKEDVLLTKNFAVGESVYGEKRISIEEGDNKIEYRAWNPFRSKLAAAIVGGIGSIHIKPGAKVLYLGAASGTTVSHVSDLVGADGLVYAVEFSHRSGRDLLNVAKKRMNIIPIIEDARHPNKYRMLLGMVDVVFADVAQPDQARIVAMNAHSYLKNGGHVVISIKANCIDSTAEPAAVF------------------------------------------------
>EOG091F02K1|Lottia_gigantea|NC02_Bathydoris_clavigera|TRANSCRIPT
---------------------------------------------------------------------------------MRGGSRIAVEPHRFEGVFIGRGGKEDVLLTKNFCVGESVYGEKRISVEEGENKIEYRAWNPFRSKLAAAIVGGVGNIHIKPGTKVLYLGAASGTTVSHVSDLVGADGLVYAVEFSHRSGRDLLNVAKKRTNIIPIIEDARHPHKYRMLMGMVDVIFADVAQPDQARIVAVNAHNYLKNGGHVVISVKANCIDSTAEATAVFAGEVEKMKKEKIRPIEQLTLEPYERDHAIVVGKYRPPP----------
>EOG091F02K1|Lottia_gigantea|JG08_Dendronotus_venustus|TRANSCRIPT
---------------------------------------------------------------------------------MKGGAKVAVEPHRFQGVFIGRGGKEDVLLTKNFAAGESVYGEKRITIEEGENKVEYRAWNPFRSKLAAAIVGGIGNIHIKPGSKVLYLGAASGTTVSHVSDLVGEEGLVYAVEFSHRSGRDLLNVAKKRMNIIPIIEDARHPHKYRMLMGMVDVVFADVAQPDQARIVAMNSHCYLKNGGHIVISIKANCIDSTAEPSAVFAGEVEKLKSEKIKPMEQLTLEPYERDHAVVVGRYRPPPK---------
>EOG091F02K1|Lottia_gigantea|NC06_Pleurobranchaea_californica|TRANSCRIPT
---------------------------------------------------------------------------------MRGGSKVAVEPHRFQGVFIGRGGKEDVLLTKNFAAGESVYGEKRISVEEGENKVEYRAWNPFRSKLAAAIVGGVGSIHIKPGTKVLYLGAASGTTVSHVSDLVGDDGLVYAVEFSHRSGRDLLNVAKKRTNIIPIIEDARHPHKYRMLMGMVDVIFADVAQPDQARIVGVNAHCYLKNSGYVVISIKANCIDSTAESSAVFAGEVEKLRQEKIKPLEQITLEPYERDHAVVVGIYRPPPKK--------
>EOG091F02K1|Lottia_gigantea|HW03_Berthella_plumula|TRANSCRIPT
---------------------------------------------------------------------------------MRGGSKVAVEPHRFQGVFIGRGGKEDVLLTKNFAVGESVYGEKRISIEEGESKIEYRAWNPFRSKLAAAIVGGVGSIHMKPGSKVLYLGAASGTTVSHVSDLVGEDGLVYAVEFSHRSGRDLLNVAKKRTNIIPIIEDARHPHKYRMLMGMVDVIFADVAQPDQARIVAVNAHNYLKNSGHIVISIKANCIDSTAEPTAVFAGEVEKLRQEKIKPLEQITLEPYERDHAVVVGMYRPPPK---------
>EOG091F02K1|Biomphalaria_glabrata|HW04_Calmella_cavolinii|TRANSCRIPT
----------RGRGRGGY-------GDRGGVGDRGGRGG----FGGRGRGGPGGRGGP--------------RGRGGGRGGMRGGSKVAVEPHRYEGVFIGRGGKEDVLLTKNFAVGESVYGEKRISVEEGETKIEYRAWNPFRSKLAAAIVGGVGNIHIKPGAKVLYLGAASGTTVSHVSDIVGPEGLVYAVEFSHRSGRDLLNVAKKRTNIIPIIEDARHPHKYRMLVGMVDVIFADVAQPDQARIVAVNAHSFLKNSGHVVISIKANCVDSTAEPAAVFAGEVEKMKQEKIKPMEQLTLEPYERDHAVVVGRYR-------------
>EOG091F02K1|Crassostrea_gigas|CGI_10023956
MTRPDFSPRGRGGGRG----RGGDRGGRGGFGDRGGRGG----FGGRGGGRGGGFGGRGGGFGRGRGGDRGGRGRGGGRGGFRGGRSVVVEPHRHEGVFIAR-GKEDALVTLNMVPGETVYGEKKIVVEEGEKKTEYRAWNPFRSKLAAAILGGVDKIYMKPGSKVLYLGAASGTTVSHVSDIVGPDGLVYAVEFSHRSGRDLINVAKKRTNIIPIIEDARHPHKYRMLVGMVDTIFADVAQPDQARIVAINAHHFLKNNGHIVISIKANCVDSTAEPEAVFAGEINKLKGEKIKPQEQLTLEPYERDHAVVVGVYRPPPKK--------
>EOG091F02K1|Lottia_gigantea|LotgiG184767
---------------------------------------------------------------------------------MAGGKQVIIEPHRHQGVFIAR-GKEDALVTKNMTPGETVYGEKKISVEENEIKIEYRAWNPFRSKLAAAILGGVDHIHIAPGSKVLYLGAASGTTVSHVSDIVGPDGLVYAVEFSHRSGRDLINVAKKRPNIIPIIEDARHPHKYRMLMGMVDTIFADVAQPDQARIVALNAHNFLKNGGHVVISIKANCIDSTAEPEAVFADEVNKLKSEKIKPQEQLTLEPYERDHAVVVGVYRAPPKK--------
