# Supplementary material for: Transcriptomics provides a robust framework for the relationships of the major clades of cladobranch sea slugs (Mollusca, Gastropoda, Heterobranchia), but fails to resolve the position of the enigmatic genus Embletonia
Source: BMC Ecol Evol. 2021 Dec 28;21:226. doi: 10.1186/s12862-021-01944-0 (PMC8895541; doi:10.1186/s12862-021-01944-0)
Supplement: Supplementary file 6 — Additional file 6. Archive S4: Unmasked multiple sequence alignments on amino acid level including Doris kerguelenensis and Calmella cavolini prior to the removal of outliers. [file 12862_2021_1944_MOESM6_ESM.zip › Archive_S4/Alignments/EOG091F00S6.aa.fasta]

>EOG091F00S6|Biomphalaria_glabrata|BGLTMP000126
MFWKFNLLTSSHIDTLLDKEDVTLRELMDEDDILQECKAQNRKLVEFLIQPENMEEMVKLITVEPPLEVDEKIRFKYPNTACELLTSDVTQINDKLAGDEGLVDKLYSFLEGEKPLNPLLASFFSKVMGLLITRKSGMIFEYLKAKSDFVGSLLHHIGTSAVMDLLLRLITCIESSETRRAVIESKHMPFVSPQWLNEQKIVEKLVDSIVAEKDEDIHCNAAQSLCDIVRLGREQFIQQQDSSDPDPLLMTMEQEATVAKLLSNMFNSGKNESVLVNGLCVIHTLLEVRRQGMD-QPEQLSN-GDHDRFSLGINNVISAIIPRLKDFHDLLENPPLQRYSVMPTSVGVLEPPLGNTRLQVSKLVTALVGANMHDVNVELTSLGTIQTLLNLYFKYEWNNFLHTQLEQCLLIILNNNPIEVDGKHEHPLLIQLFKDYNLIQRLLNEWEANDQQQNAPSGKRRGFMGHLTKMANSIAGLVEKSD-SSS-MVKDQFN---------------GALAEVNKRNTIELMRGHP-LASSSEDDDADFKDLPFPQDTAMQQAFSDYQLQQMTSNFIDQFGFNDEDFAEQDEKIEAPFTNRISSIDADIQGADANQ--ANVA-LFEQVCNEKIQQFDNDDSDEDIWEEKAITFDKGH-LA-RHER-LPAATARCNSS-DEDSTDSGEELDSPAKIIQQHT-EGMDVD---SAE--N--AWS---VDSSS--HSE-HTAMDTTSS-PWEKPTA----PPSV---PV-----EQ---AWADF-SSV---PT--QS-E-EDN-WADFTSFGDIQSSTGMGPRSSSPVEMDTTETTRSSAYGNINSISFVLNLNKEDNHVMYTTCGFLVVQVKTKSVPIVSSNTNDLKGGLQAFSVPGAVTGVTSTENELHLADVEDETCIPDSTSHNPDLGDTILNSSTENGEQPPLPDSSPPHLLNTSTTLTESGALTDSQVTSTSCETVQLANEDETHASNLVLSHVSSTLSGSCRDGSSVDVVVS-------------LATAPVSADSPSSSSTTEKGTSSSDGRLSPNNQRLTKDDCDGSDLGANFDFLASSGLLKKASSSTVAAACPSRQSSEAQGNGPVSPPAASVPPAALSPSLVSLREDQTCSSLEPDTTECTLTQAQKIERARAQAKEAQEKYDAAA-----VVHNGPV
>EOG091F00S6|Biomphalaria_glabrata|JG12_Dondice_parguerensis|TRANSCRIPT
---------SSHIDSLLDKEDVTLKELMDEDDILQECKAQNRKLIDFLTQPQQMEEMVQLITVEPPDNMDEKLRFKYPNTACELLTSDVSQINDKLAGEEELVNKLYSFLEGEKPLNPLLASFFSKVMGLLI------------------------------------------------------------------------------------------------------------------------------------------------------------------------------------------------------------------------------NTRLQVAKLITALVGANMHQVNTELASLGTINTLMDLCFRYVWNNFLHTQIEQCLLIILNNGPITIDGKQEHPLLTQLFSEYKFVERLLQEWESNDQEQAAPNGKRKGFMGHLTKMANSIGSLLEKEE-SNN-IIKDYFN---------------GGLAEVNKRNTIELMRSHP-LVSSSEDDDADFKDIPFPQDTAMQQ-----------------------------------------------------------------------------------------------------------------------------------------------------------------------------------------------------------------------------------------------------------------------------------------------------------------------------------------------------------------------------------------------------------------------------------------------------------------------------------------------------------------------------------------------------------------------------------------------------------------------------------------------
>EOG091F00S6|Biomphalaria_glabrata|JG05_Bornella_anguilla|TRANSCRIPT
--WKFNIISSSHIDSLLNNEEVTLQELMDEDDILQECKAQNKKLIDFLTQPPQMEEMIRLITTEPPDSMDEKLRFKYPNTACELLTSDVSQINDKLASEEEVVNKLYAFLEGDKPLNPLLASFFS--------------------------------------------------------------------------------------------------------------------------------------------------------------------------------------------------------------------------------------------------------------------------------------------------------------------------------------------------------------------------------------------------------------------------------------------------------------------------------------------------------------------------------------------------------------------------------------------------------------------------------------------------------------------------------------------------------------------------------------------------------------------------------------------------------------------------------------------------------------------------------------------------------------------------------------------------------------------------------------------------------------------------------------------------------------------------------------------
>EOG091F00S6|Biomphalaria_glabrata|JG32_Unidentia_angelvaldesi|TRANSCRIPT
----------------------------------------------------------------------------------------------------------------------------------------------------------------------------------------------------------------------------------------------------------------------------------------------------------------------------------------------------------------------------------------------------------------------------------------------QLFTEYKFIERLLQEWETNDQEQSAPNGKRKGFMGHLTKMANSISSLIEKEE-SNN-LIKDYFNDLTEETKER--------------------------------------------------------------------------------------------------------------------------------------------------------------------------------------------------------------------------------------------------------------------------------------------------------------------------------------------------------------------------------------------------------------------------------------------------------------------------------------------------------------------------------------------------------------------------------------------------------------------------------------------------------------------------------------------------
>EOG091F00S6|Biomphalaria_glabrata|JG24_Noumeaella_rubrofasciata|TRANSCRIPT
----------------------------------------------------------------------------------ELLTSDVSQINDKLAGEEELVNKLYSFLEGEKPLNPLLASFFSKVMGLLITRKSDMIFEYLKLKNDFVGNLLHHIGTSAVMDLLLRLITCIECTDTRRAVIE--------------------------------------------------------------------------------------------------------------------------DRITQGINNVIAAIIPRLKDFHDLLVNPPKQFYSAMPSSVGSLDPPVGNTRLQVAKLITALVGANMHQVNTELASLGTINTLLDLCFRYVWNNFLHTQIEQCLLIILNNGPITIDGKQEHPLLTQLFSEYKFVERLLQEWETNDQEQAAPNGKRKGFMGHLTKMANSIGSLLEKEE-ANN-IIKDHFN---------------GSLTEVNKRNTIELMRSHP-LVSSSEDDDADFK-----------------------------------------------------------------------------------------------------------------------------------------------------------------------------------------------------------------------------------------------------------------------------------------------------------------------------------------------------------------------------------------------------------------------------------------------------------------------------------------------------------------------------------------------------------------------------------------------------------------------------------------------------------
>EOG091F00S6|Biomphalaria_glabrata|HW09_Doto_sp|TRANSCRIPT
---------------------------------------------------------------------------------------------------------------------------------------------------------------------------------------E----------WLNEEKIVEKLVDSIVTLKDEEIHCNAAQSLCDIVRLGREQFNQQQDTADPDPLLVTMEQEETVAQLLSNMFDSKNDESVLINGLCVIHTLLEVRK-GTE-TSDMMPNCGENDRIIQGINNVIAAIIPRLKDFHDLLVNPPKQHYSTMPSSMGSLDPPLGNTRLQVAKLITALVGANMHQVNTELASLGTIQTLLDLCFQYVWNNFLHTQIEQCLLIILNNGPITIDGKPEHPLLTQLFTEYKFVERLLQEWETNDTEQAAPKGRRKGFMGHLNKMANSISSLLEKEE-TST-LIKEHFK---------------GSLADLNKRNTIELMRSHP-LVSSSEDDDSDFKDIPFPQDTAMQQAYSDYQLQQMTSNFIDQFGFNDEEFAEQDEKIDAAFSERISSIDADIQVHDAKQ--SSAA-LFDQLCNERIQQFDNDDSDEDIWEEKHITFDKNVQHC-RSER-LQGQVAECHSS-DEDSTDSGDELYSPVKIKQQSS-EGMEVD---NSE--N--PWSGELADSSS--QAE-PVAMDT-TS-PWDKAPK----TNG-----P-----TD---NWADFGS-V--PTQ--S----DDN-WADFTTF------------------------------------------------------------------------------------------------------------------------------------------------------------------------------------------------------------------------------------------------------------------------------------------------------------------------------------------------------------------------------------------
>EOG091F00S6|Biomphalaria_glabrata|HW21_Tritonia_manicata|TRANSCRIPT
----------------------------------------------------------------------------------------------------------------------------------------------------------------------------IESTDIRRAVIE----------WLNEEKIVEKLVDSIVVLKDEEIHCNAAQSLCDIVRLGREQFNQQQDTSDPDPLLVTMEQEDTVAQLLSNMFDSENDESVLINGLCVIHTLLEVRK-GTE-VSDMMPN-GENDRITQGINNVIAAIIPRLKDFHDLLVNPPKQFYSTMPSSVGSLDPPLGNTRLQVAKLITALVGANMHQVNTELATLGTIQTLMDLCFKYVWNNFLHTQIEQCLLIILNNGPITIDGKQEHPLLTQLFSEYKFIERLLQEWETNEQEQAAPNGKRRGFMGHLTKMSNCISSLLEKEE-TTN-IIKDHFN---------------GTLAEVNKKNTIELMRSHP-LVSSSEDDDADFKDIPFPQDTAMQQAFSDYQLQQMTSNFIDQFGFNDEEFAEQDEKIDAAFSDRISSIDADIQVNDAKQ--SGAA-LFDQMCNERIQQFDNDDSDEDIWEEKPITFDKNAQQC-RSER-LQGEAARCNSS-DEDSTDSGDELYSPVRITQ-SS-EGMEVD---HSE--N--PWTVTAADSSS--QLE-PVAMDT-TS-PWDKQNK----AS-S---SS-----DD---NWADF-SDT--PTQ--SD-Q-EDN-WADFSNFDGTSGDN-PGPRSSSPVAMDTTEPTSRSSAY-----------------------------------------------------------------------------------------------------------------------------------------------------------------------------------------------------------------------------------------------------------------------------------------------------------------------------------------------------------
>EOG091F00S6|Biomphalaria_glabrata|NC08_Tritonia_hamnerorum|TRANSCRIPT
----------------------------------------------------------------------------------------------------------------------------------------------------------------------------IESTDIRRAVIE----------WLNEEKIVEKLVDSIVVLKDEEIHCNAAQSLCDIVRLGREQFNQQQDTSDPDPLLVTMEQEETVSQLLSNMFDSENDESVLINGLCVIHTLLEVRK-GTE-VSEMMPN-GENDRITQGINNVIAAIIPRLKDFHDLLVNPPKQFYSTMPSSVGSLDPPLGNTRLQVAKLITALVGANMHQVNTELASLGTIQTLMDLCFKYVWNNFLHTQIEQCLLIILNNGPITIDGKQEHPLLTQLFSEYKFIERLLQEWETNEQEQAAPNGKRRGFMGHLTKMSNSISSLLEKEE-STN-LIKDHFN---------------GTLTEVNKKNTIELMRSHP-LVSSSEDDDADFKDIPFPQDTAMQQAFSDYQLQQMTSNFIDQFGFNDEEFAEQDEKIDAAFSDRISSIDADIQVNDAKQ--SGVA-LFDQMCNERIQQFENDDSDEDIWEEKPITFDKNAQQC-RSER-LQGEAARCNSS-DEDSTDSGDEFYSPVRIIQ-SS-EGMEVD---NSE--N--PWSGIAADSSS--QLE-PVAMDT-TS-PWDKPNK----AS-S---SS-----DD---NWADF-SDT--PTQ--SD-Q-EDN-WADFSSFDGTTGDS-QGPRSSSPVAMDTTEHPSRSSAY-----------------------------------------------------------------------------------------------------------------------------------------------------------------------------------------------------------------------------------------------------------------------------------------------------------------------------------------------------------
>EOG091F00S6|Biomphalaria_glabrata|JG30_Tritonia_festiva|TRANSCRIPT
-----------------------------------------------------------------------------------------------------------------------------------------------------------------------------------------------------------------------------------------------------------------------------------------------------------------------GINNVIAAIIPRLKDFHDLLVNPPKQFYSTMPSSVGSLNPPLGNTRLQVAKLITALVGANMHQVNIELASLGTIQTLMDLCFKYVWNNFLHTQIEQ--------------------------------------------------------------------------------------------------------------------------------------------------------------------------------------------------------------------------------------------------------------------------------------------------------------------------------------------------------------------------------------------------------------------------------------------------------------------------------------------------------------------------------------------------------------------------------------------------------------------------------------------------------------------------------------------------------------------------------------------------------------------------------------------------
>EOG091F00S6|Biomphalaria_glabrata|NC07_Tritonia_diomedea|TRANSCRIPT
----------------------------------------------------------------------------------------------------------------------------------------------------------------------------IESTDIRRAVIE----------WLNEEKIVEKLVDSIVVLKDEEIHCNAAQSLCDIVRLGREQFNQQQDTSDPDPLLVTMEQEETVSQLLSNMFDSENDESVLINGLCVIHTLLEVRK-GTE-VSEMMPN-GENDRITQGINNVIAAIIPRLKDFHDLLVNPPKQFYSTMPSSVGSLNPPLGNTRLQVAKLITALVGANMHQVNIELASLGTIQTLMDLCFKYVWNNFLHTQIEQCLLIILNNGPITIDGKQEHPLLTQLFSEYKFIERLLQEWETNDQEQAAPKGKRRGFMGHLTKMSNSISSLLEKEE-TTN-LIKDHFN---------------GTLAEVNKKNTIELMRSHP-LVSSSEDDDADFKDIPFPQDTAMQQAFSDYQLQQMTSNFIDQFGFNDEEFAEQDEKIDAAFSERISSIDSDIQVNDAKQ--TGGA-LFDQMCNERIQQFDNDDSDEDIWEEKPITFDKNAQQC-RSER-LQGEAARCNSS-DEDSTDSGDEIYSPVRITQ-SS-EGMEVD---NSE--N--PWSGIAADSSS--QIE-PVAMDT-TS-PWDKPNK----AS-S---SS-----DD---NWADF-SDT--PTQ--SD-Q-EDN-WADFSSFDGTSGNN-QGPRSSSPVAMDTTEHTSRSNAY-----------------------------------------------------------------------------------------------------------------------------------------------------------------------------------------------------------------------------------------------------------------------------------------------------------------------------------------------------------
>EOG091F00S6|Biomphalaria_glabrata|NC01_Armina_californica|TRANSCRIPT
----------------------------------------------------------------------------------------------------------------------------------------------------------------------------IESTDIRRAVIE----------WLNKEKIVEKLVDSIVVLKDEEIHCNAAQSLCDIVRLGREQFNQQQDSVDPDPLLVTMEQEETVAQLLSNMFDSENDESVLINGLCVIHTLLEVRK-GTE-ASETMPN-GENDRITQGVNNVVAAIIPRLKDFHDLLVNPPKQFYSTMPASVGSLDPPLGNTRLQVAKLITALVGANMHQVNIELASLGTVQTLMDLCFKYVWNNFLHTQIEQCLLIILNNAPITIDGQPEHPLLTQLFTEYKFIERLLQEWETNDQEQAAPNGRRKGFMGHLTKMANSISSLVEKEE-STN-LIKHYFN---------------GTLAEVNTRNTIQLMRSHP-LISSSEDDDADFKDIPFPQDTAMQQAFSDYQLQQMTSNFIDQFGFNDEEFAEQDEKIDAAFSDRISSIDADIQVNDAKQ--SSAA-LFEQMCNERIQQFDNDDSDEDIWEEKPITFDKNIQQC-RSER-LQGEAARCNSS-DEDSTDSGEELYSPVRITQ-SS-EGMEID---NSETLD--PWSGITADSSS--HLE-PVAMDT-TS-PWDKPNK----AN-G---SS-----AD---NWANF-SDT--PTQ--SD-Q-DDN-WADFSSFDGTSSGPVQGPRSSSPVAMDTTENPSRSSAY-----------------------------------------------------------------------------------------------------------------------------------------------------------------------------------------------------------------------------------------------------------------------------------------------------------------------------------------------------------
>EOG091F00S6|Biomphalaria_glabrata|HW01_Armina_tigrina|TRANSCRIPT
----------------------------------------------------------------------------------------------------------------------------------------------------------------------------IESTDIRRAVIE----------WLNKEKIVEKLVDSIVVLKDEEIHCNAAQSLCDIVRLGREQFNQQQDSADPDPLLVTMEQEETVAQLLSNMFDSENDESVLINGLCVIHTLLEVRK-GTE-ASEIMPN-GENDRITQGVNNVVAAIIPRLKDFHDLLVNPPKQFYSTMPASVGSLDPPLGNTRLQVAKLITALVGANMHQVNTELASLGTVQTLLDLCFKYVWNNFLHTQIEQCLLIILNNAPITIDGQPEHPLLTQLCTEYKFLERLLQEWETNDQEQAAPNGRRKGFMGHLTKMANSISSLLEKEE-STN-LIKHYFN---------------GTLAEVNNRNTIQLMRSHP-LISSSEDDDADFKDIPFPQDTAMQQAFSDYQLQQMTSNFIDQFGFNDEEFSEQDEKIDAAFSDRISSIDADIQVNDAKQ--SSAA-LFEQMCNERIQQFDNDDSDEDIWEEKPITFDKNVQQC-RSER-LQGEAARCNSS-DEDSTDSGEELYSPVRITQ-SS-EGMEVD---NSETLD--PWSGITADSSS--HLE-PVAMDT-TS-PWDKQNK----AN-G---SA-----ND---NWADF-GDA--PTQ--SD-Q-DDN-WADFSNFDGNSSGDVQGPRSSSPVAMDTTE-------------------------------------------------------------------------------------------------------------------------------------------------------------------------------------------------------------------------------------------------------------------------------------------------------------------------------------------------------------------
>EOG091F00S6|Biomphalaria_glabrata|HW02_Berghia_verrucicornis|TRANSCRIPT
---------------------------------------------------------------------------------------------------------------------------------------------------------------------------------------E----------WLNEKKIVEKLVDSIVVLKDEEIHCNAAQSLCDIVRLGREQFNQQQDSSDPDPLLVTMEQEETVAQLLSNMFNSENDESVLINGLCVIHTLLEVRK-GSE-ASDMMLN-GENDRITQGINNVISAIIPRLKDFHDLLVNPPKQFYSTMPSSVGSLDPPLGNTRLQVAKLITALVGANMHQVNTELASLGTINTLLDLCFRYVWNNFLHTQIEQCLLIILNNGPITIDGKQEHPLLTQLFTEYKFVERLLEEWDTNDQEQAAPNGKRKGFMGHLTKMANSIGSLLEKEE-TNN-IIKDHFN---------------GSLAEVNKRNTIELMRSHP-LVSSSEDDDADFKDIPFPQDTAMQQAFSDYQLQQMTSNFIDQFGFNDEEFAEQDEKIDATFSDRISSIDSDIQVNDAKQ--SSAA-LFEQMCNERIQQFDNDDSDEDIWEEKPITFDKNLQQC-RSER-LQGEAARCNSS-DEDSTDSGDELYSPVRITQ-SS-EGMEVD---NAE--N--SWCELTPDSSS--QSE-PVAMDT-TS-PWDKINK----SNSD---PS-----ND---NWADF-NNT--PTQ--SG-N-DDN-WADFSSFDTTPSGNADGPRSSSPVAMDTTEHPGRSSAY-----------------------------------------------------------------------------------------------------------------------------------------------------------------------------------------------------------------------------------------------------------------------------------------------------------------------------------------------------------
>EOG091F00S6|Biomphalaria_glabrata|HW20_Spurilla_neapolitana|TRANSCRIPT
---------------------------------------------------------------------------------------------------------------------------------------------------------------------------------------E----------WLNEKKIVEKLVDSIVVLKDEEIHCNAAQSLCDIVRLGREQFNQQQDSSDPDPLLVTMEQEETVAQLLSNMFNSENDESVLINGLCVIHTLLEVRK-GSE-ASDLMPN-GENDRITQGINNVISAIIPRLKDFHDLLVNPPKQFYSTMPSTVGSLDPPLGNTRLQVAKLITALVGANMHQVNTELASLGTINTLMDLCFRYVWNNFLHTQIEQCLLIILNNGPITIDGKQEHPLLTQLFTDYKFVERLLQEWETNDQEQAAPNGKRKGFMGHLTKMANSISSLFEKEE-TNN-IIKDHFN---------------GSLSEVNKRNTIELMRSHP-LVSSSEDDDADFKDIPFPQDTAMQQAFSDYQLQQMTSNFIDQFGFNDEEFAEQDEKIDATFSDRISSIDSDIQVNDAKQ--SNAA-LFEQMCNERIQQFDNDDSDEDIWEEKPITFDKNLQQC-RSER-LQGEAARCNSS-DEDSTDSGDELYSPARITQ-SS-EGMEVD---NAE--N--SWCVLTPDSSS--QSE-PVAMDT-TS-PWDKINK----SNSG---PS-----ND---NWADF-SNT--PTQ--SG-T-EDN-WADFSSFEGTPSQNTDGPRSSSPVAMDTTEHSGRSSAY-----------------------------------------------------------------------------------------------------------------------------------------------------------------------------------------------------------------------------------------------------------------------------------------------------------------------------------------------------------
>EOG091F00S6|Biomphalaria_glabrata|JG29_Spurilla_braziliana|TRANSCRIPT
---------------------------------------------------------------------------------------------------------------------------------------------------------------------------------------E----------WLNEKKIVEKLVDSIVVLKDEEIHCNAAQSLCDIVRLGREQFNQQQDSTDPDPLLVTMEQEETVAQLLSNMFNSENDESVLINGLCVIHTLLEVRK-GSE-ASDLMPN-GENDRITQGINNVISAIIPRLKDFHDLLVNPPKQFYSTMPSTVGSLDPPLGNTRLQVAKLITALVGANMHQVNTELASLGTINTLMDLCFRYVWNNFLHTQIEQCLLIILNNGPITIDGKQEHPLLTQLFTDYKFVERLLQEWETNDQEQAAPNGK----------------------------------------------------------------------------------------------------------------------------------------------------------------------------------------------------------------------------------------------------------------------------------------------------------------------------------------------------------------------------------------------------------------------------------------------------------------------------------------------------------------------------------------------------------------------------------------------------------------------------------------------------------------------------------------------------------------------------------------------
>EOG091F00S6|Biomphalaria_glabrata|HW06_Cratena_peregrina|TRANSCRIPT
---------------------------------------------------------------------------------------------------------------------------------------------------------------------------------------E----------WLNEKKIVEKLVDSIVVLKDEEIHCNAAQSLCDIVRLGREQFNQQQDSTDPDPLLVTMEQEETVAQLLSNMFDSENDESVLINGLCVIHTLLEVRK-GSE-ASDMMPN-GENDRITQGINNVIAAIIPRLKDFHDLLVNPPKQFYSAMPSSCGSLDPPLGNTRLQVAKLITALVGANMHQVNTELASLGTINTLMDLCFRYVWNNFLHTQIEQCLLIILNNGPITIDGKQEHPLLTQLFTEYKFVERLLQEWETNDQEQAAPNGKRKGFMGHLTKMANSISSLLEKEE-SNN-IIKDHFN---------------GGLAEVNKRNTIELMRSHP-LVSSSEDDDADFKDIPFPQDTAMQQ-----------------------------------------------------------------------------------------------------------------------------------------------------------------------------------------------------------------------------------------------------------------------------------------------------------------------------------------------------------------------------------------------------------------------------------------------------------------------------------------------------------------------------------------------------------------------------------------------------------------------------------------------
>EOG091F00S6|Biomphalaria_glabrata|HW13_Favorinus_branchialis|TRANSCRIPT
---------------------------------------------------------------------------------------------------------------------------------------------------------------------------------------E----------WLNEKKIVEKLVDSIVVLKDEEIHCNAAQSLCDIVRLGREQFNQQQDSADPDPLLVTMEQEETVAQLLSNMFNSENDESVLINGLCVIHTLLEVRK-GSE-ASDMMPN-GENDRITQGINNVIAAIIPRLKDFHDLLVNPPKQFYSAMPSSVGSLDPPLGNTRLQVAKLITALVGANMHQVNTELASLGTINTLMDLCFKYVWNNFLHTQIEQCLLIILNNGPITIDGKQEHPLLTQLFTEYKFVERLLQEWESNDQDQAAPNGKRKGFMGHLTKMANSISSLLEKEE-TNN-IIKDHFN---------------GGLAEVNKRNTIELMRSHP-LVSSSEDDDADFKDIPFPQDTAMQQAFSDYQLQQMTSNFIDQFGFNDEEFAEQDEKIDATFSDRISSIDSDIQVTDSKQ--TSAA-LFEQMCNERIQQFDNDDSDEDIWEEKPITFDKNVQQC-RSER-LQGEAARCNSS-DEDSTDSGDELYSPVKITQ-SS-EGMEVD---NAE--NQDSWCELAPDSSS--QAE-PVAMDT-TS-PWEKANK----ANED---RA-----ND---NWADF-NSV--PTQ--SG-N-EDN-WADFSSFDGAPPANTEGPRSSSPVAMDTTEHGGRSSAY-----------------------------------------------------------------------------------------------------------------------------------------------------------------------------------------------------------------------------------------------------------------------------------------------------------------------------------------------------------
>EOG091F00S6|Biomphalaria_glabrata|HW12_Facelina_rubrovittata|TRANSCRIPT
---------------------------------------------------------------------------------------------------------------------------------------------------------------------------------------E----------WLNEKKIVEKLVDSIVVLKDEEVHCNAAQSLCDIVRLGREQFNQQQDSSDPDPLLVTMEQEETVAQLLSNMFNSENDESVLINGLCVIHTLLEVRK-GSE-ASDMMPN-GENDRITQGINNVIAAIIPRLKDFHDLLVNPPKQFYSTMPSSYGSLDPPLGNTRLQVAKLITALVGANMHQVNTELASLGTINTLMDLCFKYVWNNFLHTQIEQCLLIILNNGPITIDGKQEHPLLSQLFTDYKFVERLLQEWETNDQEQAAPNGKRKGFMGHLTKMANSISSLLEKEE-TNN-IIKDHFN---------------GGLAEVNKRNTIELMRSHP-LVSSSEDDDADFKDIPFPQDTAMQQAFSDYQLQQMTSNFIDQFGFNDEEFAEQDEKIDATFSDRISSIDSDIQVTDSKQ--SSAA-LFDQICNERIKQFDNDDSDEDIWEEKPITLDKNIQQC-RSER-LQGEAARCNSS-DEDSTDSGDEIYSPVRITQ-SS-EGMEVD---NSE--G--SWCELAPDSSS--QPE-PDAMDT-TS-PWDKTNK----ASGG---QL-----SD---SWADF-NSV--PTQ--SG-N-EDN-WADFSSFDGAPSINAAGPRSSSPVAMDTTEHGGRSSAYIVFDSAS----------------------------------------------------------------------------------------------------------------------------------------------------------------------------------------------------------------------------------------------------------------------------------------------------------------------------------------------------
>EOG091F00S6|Biomphalaria_glabrata|HW05_Caloria_elegans|TRANSCRIPT
---------------------------------------------------------------------------------------------------------------------------------------------------------------------------------------E----------WLNEKKIVEKLVDSIVVLKDEEIHCNAAQSLCDIVRLGREQFNQQQDSTDPDPLLVTMEQEETVAQLLSNMFNSENDESVLINGLCVIHTLLEVRK-GSE-TSDIMPN-GENDRITQGINNVIAAIIPRLKDFHDLLVNPPKQFYSAMPSSIGSLDPPLGYTRLQVAKLITALVGANMHQVNTELASLGTINTLMDLCFKYVWNNFLHTQIEQCLLIILNNGPITIDGKQEHPLLTQLFTEYKFVERLLQEWETNDQEQAAPNGKRKGFMGHLTKMANSISSLLEKEE-GNN-IIKDHFN---------------GSLAEINKKNTIELMRSHP-LVSSSEDDDADFKDIPFPQDTAMQQAFSDYQLQQMTSNFIDQFGFNDEEFAEQDEKIDATYSDRISSIDADIQVNDAKQ--SSAA-LFEQMCNERIQQFDNDDSDEDIWEEKPITFDKNVQQC-RSER-LQGEAARCNSS-DEDSTDSGDELYSPVKITQ-SS-EGMEVD---NAE--N--SWGELAPDSSS--QPE-PVAMDT-TS-PWEKSNK----ISGD---PP-----ND---NWADF-NSA--PTQ--SG-N-EDN-WADFSNFDGAPSADRAGPRSSSPVAMDTTEHTGRSSAY-----------------------------------------------------------------------------------------------------------------------------------------------------------------------------------------------------------------------------------------------------------------------------------------------------------------------------------------------------------
>EOG091F00S6|Biomphalaria_glabrata|HW17_Hermissenda_crassicornis|TRANSCRIPT
---------------------------------------------------------------------------------------------------------------------------------------------------------------------------------------E----------WLNEKKIVEKLVDSIVVLKDEEIHCNAAQSLCDIVRLGREQFNQQQDSTDPDPLLVTMEQKETVAQLLSNMFNSENDESVLINGLCVIHTLLEVRK-GSE-VSDMMPS-GENDRITQGINNVIAAIVPRLKDFHDLLVNPPKQFYSAMPSSVGSLDPPLGNTRLQVAKLITALVGANMHQVNTELASLGTINTLMNLCFRYVWNNFLHTQIEQCLLIILNNGPITIDGKQEHPLLSQLFSEYKFVERLLQEWETNDQEQAAPNGKRKGFMGHLTKMANSISSLLEKEE-TNN-VIKDRFN---------------SGLAEVNKRNTIELMRNHP-LVSSSEDDDADFKDIPFPQDTAMQQAFSDYQLQQMTSNFIDQFGFNDEEFAEQDEKIDATFSDRISSIDSDIQVNDAKQ--SSAA-LFEQMCNERIQQFDNDDSDEDIWEEKPITFDKSLQQC-RSER-LQGEAARCNSS-DEDSTDSGDELYSPVRIMQ-SS-EGMEVD---NAE--N--SWCVLAPDSSS--QPE-PVAMDT-TS-PWDKINK----ANNE---PPPP-PPND---NWADF-NNT--PTQ--SG-N-EDN-WADFSSFDGSTPET-AGPRSSSPVAMDTTEHAGRSSAY-----------------------------------------------------------------------------------------------------------------------------------------------------------------------------------------------------------------------------------------------------------------------------------------------------------------------------------------------------------
>EOG091F00S6|Biomphalaria_glabrata|JG18_Hermissenda_opalescens|TRANSCRIPT
-------------------------------------------------------------------------------------------------------------------------------------------------------------------------------------------------------------------------------------------------------------------------------------------------------------------------------------------------------------------------------------------------------------------------------------------------------------------------------------------------------------E---------------SGLAEVNKRNTIELMRNHP-LVSSSEDDDADFKDIPFPQDTAMQQAFSDYQLQQMTSNFIDQFGFNDEEFAEQDEKIDATFSDRISSIDSDIQVNDAKQ--SSAA-LFEQMCNERIQQFDNDDSDEDIWEEKPITFDKSLQQC-RSER-LQGEAARCNSS-DEDSTDSGDELYSPVRIMQ-SS-EGMEVD---NAE--N--SWCV-------------------------------------------------------------------------------------------------------------------------------------------------------------------------------------------------------------------------------------------------------------------------------------------------------------------------------------------------------------------------------------------------------------------------------------------------------------------------------
>EOG091F00S6|Biomphalaria_glabrata|NC05_Hermissenda_crassicornis|TRANSCRIPT
---------------------------------------------------------------------------------------------------------------------------------------------------------------------------------------E----------WLNEKKIVEKLVDSIVVLKDEEIHCNAAQSLCDIVRLGREQFNQQQDSTDPDPLLVTMEQKETVAQLLSNMFNSENDESVLINGLCVIHTLLEVRK-GSE-VSDMMPS-GENDRITQGINNVIAAIVPRLKDFHDLLVNPPKQFYSAMPSSVGSLDPPLGNTRLQVAKLITALVGANMHQVNTELASLGTINTLMNLCFRYVWNNFLHTQIEQCLLIILNNGPITIDGKQEHPLLSQLFSEYKFVERLLQEWETNDQEQAAPNGKRKGFMGHLTKMANSISSLLEKEE-TNN-VIKDRFN---------------SGLAEVNKRNTIELMRNHP-LVSSSEDDDADFKDIPFPQDTAMQQAFSDYQLQQMTSNFIDQFGFNDEEFAEQDEKIDATFSDRISSIDSDIQVNDAKQ--SSAA-LFEQMCNERIQQFDNDDSDEDIWEEKPITFDKSLQQC-RSER-LQGEAARCNSS-DEDSTDSGDELYSPVRIMQ-SS-EGMEVD---NAE--N--SWCVLTPDSSS--QPE-HVAMDT-TS-PWDKINK----ANTE---PPPPPPPND---NWADF-NNT--PTQ--SG-N-EDN-WADFSSFDGSTPET-AGPRSSSPVAMDTTEHAGRSSAY-----------------------------------------------------------------------------------------------------------------------------------------------------------------------------------------------------------------------------------------------------------------------------------------------------------------------------------------------------------
>EOG091F00S6|Biomphalaria_glabrata|JG03_Austraeolis_stearnsi|TRANSCRIPT
-------------------------------------------------------------------------------------------------------------------------------------------------------------------------------------------------------------------------------------------------------------------------------ESVLINGLCVIHTLLEVRK-GSE-TSDIMPN-GENDRITQGINNVIAAIIPRLKDFHDLLVTPPKQFYSAMPSSIGSLDPPLGYTRLQVAKLITALVGANMHQVNTELASLG--------------------------------------------------------------------------------------------------------------------------------------------------------------KDIPFPQDTAMQ------QLQQMTSNFIDQFGFNDEEFAEQDEKIDASYSDRISSIDADIQANDAKQ--SSAA-LFEQMCNERIQQFDNDDSDEDIWEEKPITFDKNLQQC-RSER-LQGEAARCNSS-DEDSTDSGDELYSPVRITQ-SS-EGMEVD---NAE--N--SWCELTPDSSS--QPE-PVAMDT-TS-PWEKINK----ANAE---PP-----SD---NWADF-NDT--PTQ--SG-N-EDN-WADFSNF------------------------------------------------------------------------------------------------------------------------------------------------------------------------------------------------------------------------------------------------------------------------------------------------------------------------------------------------------------------------------------------
>EOG091F00S6|Biomphalaria_glabrata|JG23_Melibe_leonina|TRANSCRIPT
----------------------------------------------------------------------------------------------------------------------------------------------------------------------------IESIDIRKAVIE----------WLNEEKIVEKLVDSIVVLKDEEIHCNAAQSLCDIVRLGREQFNQQQDTSDPDPLLVTMEQEETVAQLLSNMFDSENDESVLVNGLCVIHTLLEVRK-GTE-VSEMMPN-GENDRITQGINNVIAAIIPRLKDFHDLMVNPPKQFYSTMPSSIGSLDPPLGNTRLQVAKLITALVGANMHQVNTELASLGTIQTLLDLCFRYVWNNFLHTQTEQCLLIILNNGPITIDGKPEHPLLTQLFTEYKFVERLLQEWETNDKEQAAPSGRRKGFMGHLTKMANSISSLVEKEE-ASS-IIKDHFNELSEETRER--------------------------------------------------------------------------------------------------------------------------------------------------------------------------------------------------------------------------------------------------------------------------------------------------------------------------------------------------------------------------------------------------------------------------------------------------------------------------------------------------------------------------------------------------------------------------------------------------------------------------------------------------------------------------------------------------
>EOG091F00S6|Biomphalaria_glabrata|HW16_Hancockia_cfuncinata|TRANSCRIPT
----------------------------------------------------------------------------------------------------------------------------------------------------------------------------IESTDIRRAVIE----------WLNDGKIVEKLVDSIVVLKDEEIHCNAAQSLCDIVRLGREQFNQQQDLSDPDPLLVTMEQEETVSQLLSNMFNSENDESVLINGLCVIHTLLEVRK-GTE-ASEMLPN-GENDRVTQGINNVIAAIIPRLKDFHDLLVNPPKQHYSTMPSSIGSLDPPLGNTRLQVAKLITALVGANMHQVNLELASLGTISTLLDLCFKYVWNNFLHTQIEQCLLVILNNGPVNIDGKQEHPLLTQLFSEYKFVEHLLQEWEANDKEQAAPNGKRKGFMGHLTKMANCISGLIEKEE-SS--LVKDHFN---------------GSLAELNKKNTIELMRSHP-LVSSSEDDDADFKDIPFPQDTAMQQAFSDYQLQQMTSNFIDQFGFHDEEFAEQDEKIDAPFSHRISSIDADIQVNDAK---SGAA-LFHQLCNEKIQQFDNDDSDEDIWEEKPITFDKNAQQC-RSER-LQGEVGQCNSS-DEDSTDSGEELYSPVRITQ-TS-EGMEVD---NSE--N--PWSGVAADSSS--QSE-PVAMDT-TS-PWDKLNK----ANGS---SS-----ED---NWADF-STN--TPT--QS-D-EDN-WADFSSFDGPSSEAVQGPRSSSPVAMDTTE-------------------------------------------------------------------------------------------------------------------------------------------------------------------------------------------------------------------------------------------------------------------------------------------------------------------------------------------------------------------
>EOG091F00S6|Biomphalaria_glabrata|HW10_Embletonia_pulchra|TRANSCRIPT
----------------------------------------------------------------------------------------------------------------------------------------------------------------------------IESTEIRRAVIE----------WLNEEKIVEKLVDSIVVLKDEEIHCNAAQSLCDIVRLGREQFNQQQDASDPDPLLVTMEQEETVAQLLSNMFDSENDESVLINGLCVIHTLLEVRK-GTE-TSEMMPN-GENDRITQGINNVIAAIIPRLKDFHDLLVNPPKQFYSTMPFSVGLLDPPLGNTRLQVAKLITALVGANMHQVNTELASLGTIQTLLDLCFKYVWNNFLHTQIEQCLLIILNNGPITIDGKQEHPLLTQLFTEYKFVDRLLQEWESNDQDQAAPSGRRKGFMGHLTKMANYISSLIEKED-STNNLIKDHFD---------------GALTELNKKNAIELMRSHP-LVSSSEDDDADFKDIPFPQDTAMQQAFSDYQLQQMTSNFIDQFGFNDEEFAEQDEKIDAAFSDRISSIDADIQVNDAKQ--SSAA-LFEQLCNERIQQFDNDDSDEDIWEEKPITFDKNVQQC-RSER-LQGEAARCNSS-DEDSTDSGEELYSPVRITQ-SS-EGMEVD---NSE--N--PWASVAADSSS--QSE--TAMDT-TS-PWDKANK----VNG-----P-----DD---YWADINSST--PSQ--SG-H-NDN-WADFSSFDGSPLPNVQGPRSSSPVAMDTTEQSGRSSAY-----------------------------------------------------------------------------------------------------------------------------------------------------------------------------------------------------------------------------------------------------------------------------------------------------------------------------------------------------------
>EOG091F00S6|Biomphalaria_glabrata|HW14_Flabellina_affinis|TRANSCRIPT
-------------------------------------------------------------------------------------------------------------------------------------------------------------------------------------------------------------VDSIVVLKDEEIHCNAAQSLCDIVRLGREQFNQQQDPTDPDPLLVTMELEETVAQLLSNMFNSENDESVLFNGLCVIHTLLEVRK-GSE-ASDMMSN-GENDRITQGINNVIAAIIPRLKDFHDLMVNPPKQFYSTM-------------------------------------------------------------------------------------------------------------------------------------------------------------------------------------------------------------------------------------------------------------------------------------------------------------------------------------------------------------------------------------------------------------------------------------------------------------------------------------------------------------------------------------------------------------------------------------------------------------------------------------------------------------------------------------------------------------------------------------------------------------------------------------------------------------------------------------------------------------------
>EOG091F00S6|Biomphalaria_glabrata|JG28_Scyllaea_fulva|TRANSCRIPT
----------------------------------------------------------------------------------------------------------------------------------------------------------------------------IESTDIRRAVIE----------WLNEEKIVEKLVDSIVVLKDEDIHCNAAQSLCDIVRLGREQFNQQQDSADPDPLLVTMEQEETVAQLLSNMFDSENDESVLVNGLCVIHTLLEVRK-GTE-ASEMMPN-GENDRITQGINNVIAAIIPRLKDFHELLVNPPKQFYSTMPSSLGRLDPPLGNTRLQVAKLITALVGANMHQVNTELAALGTIQTLMDLCFKYEWNNFLHTQIEQCLLIILNNGPITIDGKPEHPLLTQLFTEYKFVERLLQEWESNDKAQAAPSGRRKGFMGHLTKMANSISSLTEKEE-TTS-LIKDHFN---------------GTLAEVNKKNTIELMRSHP-LVSSSEDDDADFKDIPFPQDTAMQQAFSDYQLQQMTSNFIDQFGFNDDEFAEQDEKIDAAFSDRISSIDADIQVNDAKQ--SSAA-LFEQMCNERIQQFDNDDSDEDIWEEKHITYDKNVQQC-RSER-LPGEVLRSNSS-DEDSTDSGEEVYSPIRITQ-SS-EGMDID---NAE--N--PWSGIAADSSS--QSE-PVAMDT-TT-PWDKANK----TS-S---SS-----ND---NWADF-SNA--PTQ--SD-N-DDN-WADFSSFDGSTSGDVRGPRSSSPVAMDTTEHSARSNAY-----------------------------------------------------------------------------------------------------------------------------------------------------------------------------------------------------------------------------------------------------------------------------------------------------------------------------------------------------------
>EOG091F00S6|Biomphalaria_glabrata|HW18_Janolus_cristatus|TRANSCRIPT
----------------------------------------------------------------------------------------------------------------------------------------------------------------------------IESPDIRRAVIE----------WLNEEKIVEKLVDSIVVLKDEEIHCNAAQSLCDIVRLGREQFNQQPDSTDPDPLLVTMEQEETVAQLLSNMFNSENDESVLINGLCVIHTLLEVRK-GSE-VSE--TN-IENDRITQGINNVIAAIIPRLKDFHDLLVNPPKQFYSTMPSSIGSLDPPLGNTRLQVAKLVTALVGANMHQVNTELASLGTIKTLMDLYFKYVWNNFLHTQTEQCLLIILNNGPITVDGKQEHPLLTQLFTDYKFVERLLEEWESNDQAQAAPRGKRKGFMGHLTKMANSISSFLEKEE-SSN-LIKDHFN---------------GGLSEVNKRNAIELMRSHP-LVSSSEDDDADFKDIPFPQDTAMQQ-----------------------------------------------------------------------------------------------------------------------------------------------------------------------------------------------------------------------------------------------------------------------------------------------------------------------------------------------------------------------------------------------------------------------------------------------------------------------------------------------------------------------------------------------------------------------------------------------------------------------------------------------
>EOG091F00S6|Biomphalaria_glabrata|HW11_Eubranchus_exiguus|TRANSCRIPT
----------------------------------------------------------------------------------------------------------------------------------------------------------------------------IESVDIRRAVIE----------WLNEEKIVEKLVDSIVVLKDEEIHCNAAQSLCDIVRLGREQFNQQQDTADPDPLLVTMEQEETVSQLLTNMFNSSNDESVLINGLCVIHTLLEVRK-GNE-AQEMMAN-EESDRSTQGINNVIAAIIPRLKDFHDLMVNPPKQFYSTMPSSIGSLDPPLGNTRLQVAKLITALVGANMHQVNTELASLGTIQQLTDLCFKYVWNNFLHTQTEQCLLIILNNGPIAIEGKPEHPLLTQLFCEYKFVERLLEEWEANDQEQAAPKGKRKGFMGHLTKISNSICGLLEKEE-LNN-LVKDRFN---------------GTLAEVNKRNTVEYMRSHP-LVSSSEDDDADFKDIPFPQDTAMQQAFSDYQLQQMTSNFIDQFGFNDEEFAEQDEKIDAPFSDRISSIDNDIQVNDSK---SPGA-LFDQICAEKIQQFENDDSDEDIWEEKPITFDKSAQQC-RSER-LQGEAARCNSS-DEDSTDSGDELYSPVRITQ-TS-EGMEVD---NSD--N--SWFVLAADSSSSTQPE-PVAMDT-TS-PWDKFNK----KE-D---DP-----ND---NWANF-GNNAPPTQ--SNAN-DGN-WADFSSFDNNPASDSQGPRSSSPVEMDTTEQQSS---------------------------------------------------------------------------------------------------------------------------------------------------------------------------------------------------------------------------------------------------------------------------------------------------------------------------------------------------------------
>EOG091F00S6|Biomphalaria_glabrata|JG06_Catriona_columbiana|TRANSCRIPT
----------------------------------------------------------------------------------------------------------------------------------------------------------------------------IESTDIRRAVIE----------WLNEEKIVEKLVDSIVVLKDEEIHCNAAQSLCDIVRLGREQFNQQPDSYDPDPLLVTMEKEETVSQLLANMFSSQNDESVLMNGLCVIHTLLEVRK-GTE-ASEMMSN-GENDRITKGINNVITAIIPRLKDFHDLMINPPKQFYSTMPSSVGLLDPPFGNTRLQVAKLITALAGANIHQVNEALASLGTVQTLTDLCFKYVWNNFLHTQTEQCLLLILNNSPTTVEGSQEHPLLTQLFTEYKFVERLLQEWETNDQEQAAPNGKRRGFMGHLTKIANSICGLLEKEE-TKE-RWKEFTT---------------GVLAEVNKKNTVEYMRSHP-LVSSSEDDDADFKDIPFPADNAMQQAFSDYQLQQMTSNFIDQFGFNDEEFAEQDEKIDAAFSDRISSIDNDIQVNDAKQ--SSSA-LFEQLCNERIQPFENDDSDEDIWEEKPITFDKNAQQC-RSER-LQGEAARCNSS-DEDSTDSGDELYSPVRITQ-TS-EGMEVD---NTE--N--PWNGIAADSSS--QPE-HVAMDT-TS-PWDKANK----PA-A---DP-----ND---NWADF-GSV--PTQ--SDAG-EDN-WADFSSFDGTPSTGVQGPRSSSPVEMDTTEHSSRSNAY-----------------------------------------------------------------------------------------------------------------------------------------------------------------------------------------------------------------------------------------------------------------------------------------------------------------------------------------------------------
>EOG091F00S6|Biomphalaria_glabrata|JG07_Cuthona_albocrusta|TRANSCRIPT
-------------------------------------------------------------------------------------------------------------------------------------------------------------------------------------------------------------------------------------------------------------------------------------------------------------------------------------------------------------------------------------------------------------------------------------------------------------------------------------------------------------------------------------------------------------------------------QLQQMTSNFIDQFGFNDEEFAEQDEKIDAAFSDRISSIDNDIQVNDTKQ--SSTA-LFEQICNERIQPFENDDSDEDIWEEKPITFDKNAQQC-RSER-LQGEAARCNSS-DEDSTDSGDELYSPVRITQ-SS-EGMEVD---NS-----------------------------------------------------------------------------------------------------------------------------------------------------------------------------------------------------------------------------------------------------------------------------------------------------------------------------------------------------------------------------------------------------------------------------------------------------------------------------------------
>EOG091F00S6|Biomphalaria_glabrata|NC04_Fiona_pinnata|TRANSCRIPT
-------------------------------------------------------------------------------------------------------------------------------------------------------------------------------------------------------------------------------------------------------------------------------------------------------------------------------------------------------------------------------------------------------------------------------------------------------------------------------------------------------------------------------------------------------------KDIPFPQDTAMQ------QLQQMTSNFIDQFGFNDEEFAEQDEKIDAAFSDRISSIDNDIQVNDTKQ--SSAA-LFEQICNERIQPFENDDSDEDIWEEKPITFDKNVQQC-RSER-LQGEAARCNSS-DEDSTDSGDELYSPVRITQ-TS-EGMEVD---NSD--N--PWGSIAADSSS--QRE-HVAMDT-TS-PWEKSNK----AA-A---DP-----ND---NWADF-GSV--PTQ--SDAGGQDN-WADFSSFDGTSSGGIEGPRSSSPVEMDTTEHSSRSNAY-----------------------------------------------------------------------------------------------------------------------------------------------------------------------------------------------------------------------------------------------------------------------------------------------------------------------------------------------------------
>EOG091F00S6|Biomphalaria_glabrata|JG26_Phestilla_sp|TRANSCRIPT
-------------------------------------------------------------------------------------------------------------------------------------------------------------------------------------------------------------------------------------------------------------------------------------------------------------------------------------------------------------------------------------------------------------------------------------------------------------------------------------------------------------------------------------------------------------------------------QLQQMTSNFIDQFGFNDEEFAEQDEKIDASFSDRITSIDNDIQVNDTKQ--SSAA-IFEQICNERIQPFENDDSDEDIWEEKPITFDKNAQQC-RAER-LQGEAARCNSS-DEDSTDSGDELYSPVRITQ-TS-EGMEVD---NAD--N--PWCSIAADSSS--QRE-HVAMDT-TS-PWDKSSK----PA-T---DP-----NA---NWADF-GSV--PTQ--SDAG-EDN-WADFSNFDGSPSRGGQGPRSSSPIEMDTTEQSSRSNAY-----------------------------------------------------------------------------------------------------------------------------------------------------------------------------------------------------------------------------------------------------------------------------------------------------------------------------------------------------------
>EOG091F00S6|Biomphalaria_glabrata|HW07_Cuthona_caerulea|TRANSCRIPT
----------------------------------------------------------------------------------------------------------------------------------------------------------------------------IESTDIRRAVIE----------WLNEEKIVEKLVDSIVVLKDEEIHCNAAQSLCDIVRLGREQFNQQPDSTDPDPLLVTMEKEETVSQLLGNMFSSQNDESVLINGLCVIHTLLEVRK-GTE-ASEMMPN-GDNDRITRGINNVIAAIIPRLKDFHDLMINPPKQFYSTMPSSVGLLDPPLGSTRLQVAKLITALAGANIHEVNEVLASLGTIQTLTDLCFKYVWNNFLHTQTEQCLLLILNNSPITVDGNQEHPLLTQLFTEYKFVERLLQEWETNDQEQAAPNGKRKGFMGHLTKIANSICGLLEKEE-TKE-RWKEFST---------------GVLAEVNKKNTVEYMRSHP-LVSSSEDDDADFKDIPFTPDNAMQQAFSDYQLKQMTSNFIDQFGFNDEEFVEQDEKIDAAFSDRISSIDNDIQVNDTKQ--SSAA-LFEQICNERIQPFENNDSDEDIWEEKPITFDKNAQQC-RSER-LQGEAARCNSS-DEDSTDSGDELYSPVRITQ-TS-EGMEVD---NTE--S--PWSSIAADSSS--QPE-HVAMDT-TS-PWEKSNK----AA-A---NP-----ND---NWADF-GSA--PTQ--SDAG-EDN-WADFSSFDGRPPTGVQGPRSSSPVEMDTTEHSSRSNAY-----------------------------------------------------------------------------------------------------------------------------------------------------------------------------------------------------------------------------------------------------------------------------------------------------------------------------------------------------------
>EOG091F00S6|Biomphalaria_glabrata|JG14_Eubranchus_rustyus|TRANSCRIPT
--------------------------------------------------------------------------------------------------------------------------------------------------------------------------------------------------------------------------------------------------------------------------------------------------------------------------------------------------------------------------------------------------------------------------------------------------------------------------------GHLTKISNSICGLLEKEE-SNN-LVKDRFN---------------ELSAEVNKRNTVEYMRSHP-LVSSSEDDDADFKDIPFPQDTAMQQAFSDYQLQQMTSNFIDQFGFNDEEFAEQDEKIDAAFSDRISSIDNDIQVNDTKQ--SPDA-LFEQLCSEKIQQFENDDSDEDIWEEKPITFDKSAQQC-RSE--LQGEAARCNSS-DEDSTDSGDELYSPVRITQ-TS-EGMEVD---NSE--S--PWCSLTPDSSS--QAEQHVAMDT-TS-PWDKFNK-----A-D---DP-----ND---NWADF-GST--PSQ--SNVK-DGN-WADFSSFDGNAASDAHGPRSSSPVEMDTTEQSSRSSAY-----------------------------------------------------------------------------------------------------------------------------------------------------------------------------------------------------------------------------------------------------------------------------------------------------------------------------------------------------------
>EOG091F00S6|Biomphalaria_glabrata|JG27_Phidiana_lynceus|TRANSCRIPT
----------------------------------------------------------------------------------------------------------------------------------------------------------------------------------------------------------------------------------------------------------------------------------------------------------------------------------------------------------------------------------------------------------------------------------------------------------------------------------------------------------------------------------------------HP-LVSSSEDDDADFKDIPFPQDTAMQQAFSDYQLQQMTSNFIDQFGFNDEEFAEQDEKIDATYSDRISSIDSDIQVNDAKQ--SSAA-LFEQMCNERIQQFDNDDSDEDIWEEKPITFDKSLQQC-RSER-LQGEAARCNSS-DEDSTDSGDELYSPVRITQ-SS-EGMEVD---NAE--N--SWCELTPDSSS--QPE-PVAMDT-TS-PWEKMNK----TNDN---AP-----ND---NWADF-NNA--PTQ--SG-N-EDN-WADFSNFDGPPSAGPEGPRSSSPVAMDTTENPGRSSAY-----------------------------------------------------------------------------------------------------------------------------------------------------------------------------------------------------------------------------------------------------------------------------------------------------------------------------------------------------------
>EOG091F00S6|Biomphalaria_glabrata|JG11_Dondice_occidentalis|TRANSCRIPT
-----------------------------------------------------------------------------------------------------------------------------------------------------------------------------------------------------------------------------------------------------------------------------------------------------------------------------------------------------------------------------------------------------------------------------------------------------------------------------------------------------------------------------------------------------------DFKDIPFPQDTAMQQAFSDYQLQQMTSNFIDQFGFNDDEFAEQDEKIDATFSDRISSIDSDIQVNDAKQ--SSAA-LFEQMCNERIQQFDNDDSDEDIWEEKPITFDK---------------------------------------------------------------------------------------TT-PWDKINK----INTEP--PP-----ND---NWADF-NNT--PTQ--SS-N-DDN-WADFSSFDGPPSESAEGPRSSSPVAMDTTEHSGRSSAY-----------------------------------------------------------------------------------------------------------------------------------------------------------------------------------------------------------------------------------------------------------------------------------------------------------------------------------------------------------
>EOG091F00S6|Biomphalaria_glabrata|JG20_Learchis_evelinae|TRANSCRIPT
------------------------------------------------------------------------------------------------------------------------------------------------------------------------------------------------------------------------------------------------------------------------------------------------------------------------------------------------------------------------------------------------------------------------------------------------------------------------------------------------------------------------------------------------------------------------------------------------EEFAEQDEKIDATYSDRISSIDADIQVNDAKQ--SSAA-LFEQMCNERIQQFDNDDSDEDIWEEKPITFDKNLQQC-RSER-LQGEAARCNSS-DEDSTDSGDELYSPVRITQ-SS-EGMEVD---NAE--NQDSWCELIPDSSS--QPE-PVAMDT-TS-PWDKMNK----GNGG---PQ-----ND---NWADF-SKA--PTQ--SG-N-EDN-WADFSSFDGAPSENSEGPRSSSPVAMDTTEHTGRSSAY-----------------------------------------------------------------------------------------------------------------------------------------------------------------------------------------------------------------------------------------------------------------------------------------------------------------------------------------------------------
>EOG091F00S6|Biomphalaria_glabrata|JG21_Limenandra_confusa|TRANSCRIPT
------------------------------------------------------------------------------------------------------------------------------------------------------------------------------------------------------------------------------------------------------------------------------------------------------------------------------------------------------------------------------------------------------------------------------------------------------VERLLQEWETNDQEQAAPNGKRKGFMGHLTKMANSMSSFLEKEE-TNN-IIKDHFN---------------SNLAEVNKKNTIELMRSHP-LVSSSEDDDADFKDIPFPQDTAMQQAFSDYQLQQMTSHFIDQFGFNDEEFAEQDEKIDATFSDRISSIDSDIQVNDAKQ--SSAA-LFEKMCNERIQQFDNDDSDEDIWEEKPITYDK--------------------------------------------------------------------------------------------------------------------------------------------------------------------------------------------------------------------------------------------------------------------------------------------------------------------------------------------------------------------------------------------------------------------------------------------------------------------------------------------------------------------------------------------------
>EOG091F00S6|Biomphalaria_glabrata|JG16_Flabellina_iodinea|TRANSCRIPT
----------------------------------------------------------QLITVEPANDVDEKLRFKYPNTACELLTSDVTQINDKLAGEEELVNKLYSFLEGDKPLNPLLASFFSKVMGLLITRKSEMIFEYLKLKNDFVGNLLHHIGTSAVMDLLLRLITCIESTDIRRAVIE------------------------------------------------------------------------------------------------------------------------------------------------------------------------------QVAKLITALVGANMHQVNTELASLGTIQTLLDLCFKYVWNNFLHTQIEQCLLIILNNGPITIDGKQEHPLLTQLFTEYKFFERFLQEWETNDQEQAAPKGRRRGFMGHLTKMANSISSLLEKEE-SNN-LIKDHFN---------------GSLAEVNKRNTIELMRSHP-LVSSSEDDDADFKDIPFPQDTAMQQAFSDYQLQQMTSNFIDQFGFNDEEFAEQDEKIDATYSDRISSIDADIQVNDSKQ--SSAA-LFEQICNERIQQFDNDDSDEDIWEEKPITFDKNVQQC-RSER-LQGEAARCNSS-DEDSTDSGEELHSPLRILQ-SS-EGMEVD---NAEQ-D--SWCVLTPDSSY--QPE-PVAMDT-TS-PWDKLNK----TN-N---PP-----ND---NWAEF-NNT--PTQ--SD-N-DDN-WADFSSFDGTSSEIVQGPRSSSPVAMDTTDHTSRSSAY-----------------------------------------------------------------------------------------------------------------------------------------------------------------------------------------------------------------------------------------------------------------------------------------------------------------------------------------------------------
>EOG091F00S6|Biomphalaria_glabrata|JG10_Dirona_picta|TRANSCRIPT
-------------------------------------------------------------------------------------------------------------------------------------------------------------------------------------------------------------------------------------------------------------------------------------------------------------------------------------------------------------------------------------------------------------------------------------------------------------------------------------------------------------T---------------GSLLEVNKKNAIELMRSHP-LISSSEDDDADFKDIPFPQDTAMQQAFSDYQLQQMTSSFIDQFGFNDEEFAEQDEKIDGAFSYRISSIDADIQVNDAKQQQSSAA-LFDQICNERIQQFDNDDSDE--------------------------------------------------------------------------------------------------------------------------------------------------------------------------------------------------------------------------------------------------------------------------------------------------------------------------------------------------------------------------------------------------------------------------------------------------------------------------------------------------------------------------------------------------------------
>EOG091F00S6|Biomphalaria_glabrata|HW19_Polycera_quadrilineata|TRANSCRIPT
----------------------------------------------------------------------------------------------------------------------------------------------------------------------------IESTEIRRAVIV----------WLNEKKIVEKLVDSIVKKKDEDIHCNAAQSLCDIVRLGREQYNQQQDTSDPDPLLVTMEKEETVAQLLSNMFDSDKDESVLINGLCVIHTLLEGRK-GSD-VSELMPN-GDADRISQGINNVIAAIIPRLKDFHNLLVEPPKQFYSTMPSSVGAFNPPLGNTRLQVAKLVTALVGSNMHQVNVELASLGTMQTLLDLFFQYIWNNFLHTQVEQCLLIILNNSPVIIDGKQEHPLLIQLFSDYKFIDRLLEEWEKNDKAQSAQGGRRSGFMGHLTKMANCLSSLLLKDEDSPS-LAKEQYH---------------GSLTDLNKKNTIELMRGYP-LASSSEDDDADFKDIPFPQDTAMQQAFSDYQLQQMTSNFIDQFGFNDEEFAEQDEKIDANFSERISSIEADMQVNDSNQ--TPAA-LFEQLCNERIQQFDNDDSDEDIWEEKPITFDKNAHQA-RSER-LQGEAARCHSS-DEDSTDSGEEIDSPVRILQQGPTEGMDVDHSEN----------PWAADSSS--QAE-PVAMDT-TA-PWEKPRS----KV-N---GA---DPDE---NWADF-SST--PTQ--SG-Q-EDN-WADFTSFSNNSRNA-QGPRSSSPVEMDTTENARGNAY------------------------------------------------------------------------------------------------------------------------------------------------------------------------------------------------------------------------------------------------------------------------------------------------------------------------------------------------------------
>EOG091F00S6|Biomphalaria_glabrata|HW04_Calmella_cavolinii|TRANSCRIPT
----------------------------------------------------------------------------------------------------------------------------------------------------------------------------IESPEIRRAVIE----------WLNEEKIVEKLVDSIVVATDEDIHCNAAQSLCDIVRLGREQFIQQQDIAEPDPLLVTMELEETVAKLLSNMFESDKNESVLVNGLCVIHTLLEVRR-QGD-ISDQLPN-GETDRFTQGINNVIAALVPRLKDFHDLLIDPPKQMYNNMPTSVGHLEPPLGRTRLQVAKLITALVGANMNQVNQELASLETVQTLLDLYFKYEWNNFLHTQVEQCLLIILNNGPIELDGKPEHPLLVKLFNEYNFVQRVLSEWEENETQQNVPSGRRRGFMGHLTKMANSVSALVEKND-TPS-LVKDHFN---------------GSLAEINKKNTIELMRGHP-LASSSEDDDADFKDIPFPQDTAMQQAFSDYQLQQMTSNFIDQFGFNDEEFAEQDEKIEAAFSDRISSIESDIQVNSTNQ--PSTTTMFEQLCNERIQQFDNDDSDEDIWEEKPITFDKNVQQA-RSDRRLQAAKAQCNSSDEEDSTDSGEELDSPVKIMQQHT-EGMDID---N----------PWPADSSS--PSE-HTAMDT-SS-PWDKPAA----ASST---GE-----DE---GWANF-SSI--STQ--P----SEG-WADFSYFEGDKLPLSQGPRSSSPDPMDTTENTRGSAY------------------------------------------------------------------------------------------------------------------------------------------------------------------------------------------------------------------------------------------------------------------------------------------------------------------------------------------------------------
>EOG091F00S6|Biomphalaria_glabrata|NC06_Pleurobranchaea_californica|TRANSCRIPT
----------------------------------------------------------------------------------------------------------------------------------------------------------------------------IESQEIRKAVIE----------WLNEENIVQKLVDSIVPMKDEDIHCNAAQSLCDIVRLGREQFIQQQETAEPDPLLVTMEQEETVARLLSNMFDSEKDESVLINGLCVIHTLLEVRK-GSD-VSEGMPN-GENDRITQGMNNVIAAVIPRLKDFHDLLINPPKQKYASMNTSVGVFDPPLGNTRLQVAKLITALVSCNMHQLNMELASLGTVQTLLDLFFKYVWNNFLHTQVEQCLLIILNNGPLVIEGKHQHPLLIQLFTEYNFVERLLQEWDINDQQQSAPKGRRQGFMGHLTKMANSVSSLLDKGE-TSS-FIKEQFN---------------GALAEINKKNTIELMRGHP-LASSSEDDDADFRDIPFPPDTAMQQAFSDYQLQQMTSNFIDQFGFNDEEFAEQDEKIDAAFSHRISSIDAEINITDAN---PSAT-IFEQVCSERIQQFDNDDSDEDIWEEKPITFDKNSQMA-RSGR-LQAETARCNSS-DEDSTDSGDELDSPVKIMQQPT-ERMDID---NSE--N--PWASIAADSSS--QAE-VMAMDT-TTMPWDKPNQGGAAPA-M---SS-----DG---TWADF-SNV--PSQ--SG-Q-EDN-WADFSSFSNNSEG--RGPRSSSPVEMDTTESSRSSAY------------------------------------------------------------------------------------------------------------------------------------------------------------------------------------------------------------------------------------------------------------------------------------------------------------------------------------------------------------
>EOG091F00S6|Biomphalaria_glabrata|NC02_Bathydoris_clavigera|TRANSCRIPT
----------------------------------------------------------------------------------------------------------------------------------------------------------------------------------------------------------------------------------------------------------------------------------------------------------------------------------------------------------------------------------------------------------------------------------------------------------------NDKIQSASGGKRRGFMGHLTKIANSIGSLIEKED-TNS-LIKEFFN---------------GSLAEINKKNTIELMRGHP-LASSSEDDDADFKDIPFPPDTAMQQAFSDYQLQQMTSNFIDQFGFNDEEFAEQDENA--AFSDRISSIDADIQV--TTQ--SSAA-LFEQVCNERVHHFDNDDSDEDIWEEKPITFDKNAQHA-RSER-LQGEAARCNSS-DEDSTDSGEELDSPVKILQQPATEGMDVDHSES----------PWTADSSS--QAE-PVAMDT-TS-PWDKPVK----VNGS---LT-----DD---GWADF-GNT--PSQ--SG-Q-EENNWADFSSFESPRNN--LGPRSSSPVEMDTTEISRGSAY------------------------------------------------------------------------------------------------------------------------------------------------------------------------------------------------------------------------------------------------------------------------------------------------------------------------------------------------------------
>EOG091F00S6|Biomphalaria_glabrata|HW03_Berthella_plumula|TRANSCRIPT
--------------------------------------------------------------------------------------------NDKLACTEELVDKLYAFLEGDKPLNPLLASFFSKVMGLLITRKSEMIFEYLKSKKDFVGSLLHHIGTSAVMDLLLRLITCIESAEIRKAVIE----------------------------------------------------------------------------------NSDKDESVLINGLCVIHTLLEVRK-GSE-VSESMPN-GENDRITQGINNVIAAVIPRLKDFHDLLINPPKQR-------------PLGNTRLQVSKLITALVACNMHQLNMELASLGTIQSLLDLFFKYVWSNFLHTQVEQCLLIILNNGPLVIDGKQEHPLLSQLFTEYNFVERLLQEWERNEQQQSSPNGKRQGFMGHLTKMANSLSSLLDKGE-TSS-VIKEQFS---------------GALGDINKRNTIELMRGHA-LASSSEDDDADFRDIPFPPDTAMQQAFSDYQLQQMTSNFIDQFGFNDEEFAEQDEKIDAAFSNRISSIDADINVSDANQ--PSTT-IFEQVCSERIQQFDNDDSDEDIWEEKPITFDKNIQIA-RSGR-LQAETARCNSS-DEDSTDSGEELDSPVKIMQQPT-ERMDID---HSE--N--PWVSTTADSSS--QAE-IMAMDT-TA-PWEKPNQ----DR-SAALSS-----GE---GWADF-NNV--PSQ--SG-Q-EDN-WADFSSFSNPSTG---GIRSSSPVEMDTTESSRSSAY------------------------------------------------------------------------------------------------------------------------------------------------------------------------------------------------------------------------------------------------------------------------------------------------------------------------------------------------------------
>EOG091F00S6|Crassostrea_gigas|JG04_Berghia_stephanieae|TRANSCRIPT
----------------------------------------------------------------------------------------------------------------------------------------------------------------------------------------------------------------------------------------------------------------------------------------------------------------DH------------------------------------------------------------------------------------------------------------------------------FNEL-------------------------------------------SEE-TRE-RWKSFSE---------------GSLADVNKRNTIELMRSHP-LVSSSEDDDADFKDIPFPQDTAMQQAFSDYQL----------------------------------------------------------------------------------------------------------------------------------------------------------------------------------------------------------------------------------------------------------------------------------------------------------------------------------------------------------------------------------------------------------------------------------------------------------------------------------------------------------------------------------------------------------------------------------------------------------------------------------------
>EOG091F00S6|Crassostrea_gigas|CGI_10016498
MFWKFNLMTTSHIDTLLDKEDVTLRELMDEEDILQECKSQNSKLIEFVTKPENMEEMVKLITVEPTDSDDEKLRYKYSNTACELLTSDVSQINDALADSEELVKKLYAFLEMEKPLNPLLASFFSKVMGLLITRKSEMIFNFLKSQEDFVGTLLYHIGTSAIMDLLLRLLTCVEWVELRKAVIE----------WLNEKQIVEKLIACLVPTQDEDVHCNAAQSLCDIVRLGREQLSQLQDRGETDPLLNTVEQEDNVADLLTNMLDTGKNESVIVNGLSVIQTLLEFRKQGPEGSNDQITS-LDTDRLAQGVTNVLLAITPRLKDFHSLLVEPPKQRFETMPTTVGCLDPPLGNTRLQTVRLIAALVLTNTHTVNVELANLGTIKVLLDLCFHYVWNNFLHTHVSQCVNTILYNSPVEVDGKKEHLLLAQLFTDCNLLQRIMEVWEENDQQQSQERGRRKGYMGHLTKMANDIVAVMEKGE-NSE-LVKDQFAELPEEVRERWDGFVAGALLDVNKRNTVESMRGRP-LTSSSDDEESDFRDIPFPQDAAMQQAFSDYQLQQMTSNFIDQFGFNEEEFQEQEEKADSPFGDRISSIDFNVQTGDDNS--A-AS-MFEQACNERIQQFDDNDSDEDIWEEKEITFSPNAQQHNRAAR-LP------ETRDDSDSTDSEEELDSPRKIVSQPN-EKMDVD---NSE--NWANFD----DVAT--ESV-PVAMDT-SP-WNQSSTS----AEAS---SS-----SEKTEKWADFSNKI--PQD--EE-A-KDN-WADFNDIKDLASTD-PGPRSSSPVAMDTNDVNSRPSAYLARSAPADLGSQ-------------------------VESSTEELRAEDL-------------TERDSMVQEEEVSSTSDNVSSSSPPSSPRVSNSSPEQKASPEKPEEPSSSTQAIRSSPPSISPSPSGYTSPAQP-------------------------SGLEDEGSSVDAAPSSSVDPAPIADRGVLSSSDSSVDGPAESFLTSAGLMKSPGHLQGSGDKSP------------------------------------------ETNGPIPEPSNVTENPSSENV--------------------------------AQAKDTPDKKDTVPSSSPPTLQNGPV
>EOG091F00S6|Lottia_gigantea|LotgiG106669
MFWKFNILTNTHIDSLLEKEDVTLHELMDEDDILQECKAQNRKLIEFLVLPENMEAMVNMITTEPSEDVEEKVRFKYPNTACELLTSDVSQINDKLAGDEDLVDKLYSFLESEAPLNPLLASFFSKVMGILITRKSEMIFEYLKGRKDFVGSLLNHIGTSAIMDLLLRLITCIETLSTRRAVIE----------WLNEQKVVERLVASIVPEKDEDIHCNAAQSLCDIVRLGREQIMQQQDSSDPDPLLITMELEETVSQLLCNMLDTNKNESVLVNGLFVIHTLLEVRRQGPEGSTDQMSQ-IDTDRLSQGVNSVLTAITPRLKDFHNLLLDPPKQRFSAMPTSAGHLDPPLGNTRLQIAKLITALISTNTHLVNIELTNLNTVHVLLDLYFKYIWNNFLHTQVEQCLSTILTNVPIDIDGNRQHPLLAQLFSGCKLIERLINEWEDNDVYEGKENGKRKGFMGHLTKIANCLVNAREKGD-NCD-IIKEKFSELSEEEREKWEKFVSNSLADVNKKNTIEFVSTDAVITSSSEDDDSDFKDIPFPQDTAMQQAFSDYQLQQMTSTFIDQFGFNEDEFAEQEDRIDAPFNERISSIDFNIKADEENT--ANTA-MFEQACNQKIQQFDDNDSDEDIWEEKPLTYDKNS-L---------------------------------------------------------------------------------------------------------P-----NM---NHRPV---------------------------------------------------------------------------------------------------------------------------------------------------------------------------------------------------------------------------------------------------------------------------------------------------------------------------------------------------------------------------------------------------------------------
>EOG091F00S6|Biomphalaria_glabrata|NC03_Doris_kerguelenensis|TRANSCRIPT
----------------------------------------------------------------------------------------------------------------------------------------------------------------------------------------------------------------------------------------------------------------------------------------------------------------------------------------------------------------------------------------------GTIKALLDLFFTYIWNNFLHTQVEQCLVQVMCSPPIEIEGEQKHPLFTQLFAEYKLVERILEEWENNEKKQT-EGGRRSGFMGHLTKLANCISSLAEKTP-NTN-LFKEQMN---------------GLLSEANKKNTVELVRGHP-LASSSEDDDADFKDIPFPQDTAMQQAFSDFQLQQMTSNFIDQFGFNEEEFAEQEEKIDAAFSDRITSIDFNIQASESNQ--ASAS-MFEQVCNDKVQQFDDDDSDEDIWEEKPITFDKNAQKA-RSER-LQADRVEFNSSDDEDSTDSGEELYSPVKIMQQPA-EGMDVD---NQE--AWPGDR----EVSS--PSE-HTAMDT-TS-PWDTRVN----ST-S---SA---PQPE---GWADF-SKF--PAESSSG-D-GEN-WADFSSFNEMAAKL-EGPRSSSPVDMDTSESSRGNVY------------------------------------------------------------------------------------------------------------------------------------------------------------------------------------------------------------------------------------------------------------------------------------------------------------------------------------------------------------
>EOG091F00S6|Biomphalaria_glabrata|JG22_Lomanotus_vermiformis|TRANSCRIPT
--------------------------------------------------------------------------------------------------------------------------------------------------------------------------------------------------------------------------------------------------------------------------------------------------------------------------------------------------------------------------------------------------------------------------------------------------------------------------------------------------------------------------------------------------------------------------------------------------------------------------------------------------------------------------------------------------TDSGEEVYSPVRITQ-SS-EGMEID---NSET-------GIAADSSG--QSE-PVAMDT-TS-PWDKLGK----TNGE---SG-----GD---NWADF-GNA--PTQ--SD-S-HDN-WADFSSF------------------------------------------------------------------------------------------------------------------------------------------------------------------------------------------------------------------------------------------------------------------------------------------------------------------------------------------------------------------------------------------
>EOG091F00S6|Biomphalaria_glabrata|JG17_Hancockia_uncinata|TRANSCRIPT
---KFNILTSSHIDALLDKEEVTLRELMDEDDILQECKAQNKKLIDFLTQPQQMKEMVQLITTEPPDDMDE------------------------------------------------------------------------------------------------------------------------------------------------------------------------------------------------------------------------------------------------------------------------------------------------------------------------------------------------------------------------------------------------------------------------------------------------------------------ELMRSHP-LVSSSEDDDADFKDIPFPQDTAMQQAFSDYQLQQMTSNFIDQFGFHDEEFAEQDEKIDAPFSHRIS------------------------------------------WEEKPITFDKNAQQC-RSER-LQGEVGQCNSS-DEDSTDSGEELYSPVRITQ-TS-EGMEVD---NSE--N--PWSGVAADSSS--QSE-PVAMDT-TS-PWDKLNK----ANGS---SS-----ED---NWADF-STN--TPT--QS-D-EDN-WADFSSFDGPSSEAVQGPRSSSPVAMDTTE-------------------------------------------------------------------------------------------------------------------------------------------------------------------------------------------------------------------------------------------------------------------------------------------------------------------------------------------------------------------
>EOG091F00S6|Biomphalaria_glabrata|JG25_Palisa_papillata|TRANSCRIPT
--------------------------------------------------------------------------------------------------------------------------------------------------------------------------------------------------------------------------------------------------------------------------------------------------------------------------------------------------------------------------------------------------------------------------------------------------------------------------------------------------------------------------------------------------------------------------------------------------------------------------------------------------------------------------------------------------------------------------------------------------------VAMDT-TS-PWEKINK----ANAE---PP-----SD---NWADF-NDT--PTQ--SG-N-EDN-WADFSNFDGTPPANSEGPRSSSPVAMDTTEHAGRSSAY-----------------------------------------------------------------------------------------------------------------------------------------------------------------------------------------------------------------------------------------------------------------------------------------------------------------------------------------------------------
>EOG091F00S6|Biomphalaria_glabrata|JG15_Favorinus_auritulus|TRANSCRIPT
---------------------------------------------------------------------------------------------------------------------------------------------------------------------------------------------------------------------------------------------------------------------------------------------------------------------------------------------------------------------------------------------------------------------------------------------------------------------------------------------------------------------------------------------------------------------------------------------------------------------------------------------------------------------------------------------------------------------------------------------DSSS--QAE-PVAMDT-TS-PWEKTHK----ANED---LA-----ND---NWADF-NNV--PTQ--SG-N-EDN-WADFSSFDGATPANAEGPRSSSPVAMDTTEHSGRSSAY-----------------------------------------------------------------------------------------------------------------------------------------------------------------------------------------------------------------------------------------------------------------------------------------------------------------------------------------------------------
>EOG091F00S6|Biomphalaria_glabrata|JG02_Antaeolidiella_chromosoma|TRANSCRIPT
------------------------------------------------------------------------------------------------------------------------------------------------------------------------------------------------------------------------------------------------------------------------------------------------------------------------------------------------------------------------------------------------------------------------------------------------------------------------------------------------------------------------------------------------------------------------------------------------------------------------------------------------------------------------------------------------------------------------------------------------S--QSE-PVAMDT-TS-PWDKINK----PHSD---PS-----ND---NWADF-N-T--PTQ--SS-N-EDN-WADFSSFDGTPTGNSVGPRSSSPVAMDTTE-------------------------------------------------------------------------------------------------------------------------------------------------------------------------------------------------------------------------------------------------------------------------------------------------------------------------------------------------------------------
>EOG091F00S6|Biomphalaria_glabrata|HW15_Flabellina_babai|TRANSCRIPT
------------------------------------------------------------------------------------------------------------------------------------------------------------------------------------------------------------------------------------------------------------------------------------------------------------------------------------------------------------------------------------------------------------------------------------------------------------------------------------------------------------------------------------------------------------------------------------------------------------------------------------------------------------------------------------------TSS-DEDSTDSGDELYSPVRITQ-SS-EGMEVD---NSE--N--PWSGIAADSSS--QLE-PVAMDT-TS-PWDKSTK----TG-D--------PPND---NWADF-NNT--IST--LS-N-NDN-WADFSNFEGTAADT-EGPRSSSPVAMDTTEQTSRSSAY-----------------------------------------------------------------------------------------------------------------------------------------------------------------------------------------------------------------------------------------------------------------------------------------------------------------------------------------------------------
>EOG091F00S6|Biomphalaria_glabrata|JG19_Janolus_barbarensis|TRANSCRIPT
------------------------------------------------------------------------------------------------------------------------------------------------------------------------------------------------------------------------------------------------------------------------------------------------------------------------------------------------------------------------------------------------------------------------------------------------------------------------------------------------------------------------------------------------------------------------------------------------------------------------------------------------------------------------------------------------EGVDSGEDLYSTVKVGQ-SS-EGMEID---NSE--N--PWNTLTPDSSS--QVE-PDAMDT-TT-PWEKPS--------------------------------------------------------------------------------------------------------------------------------------------------------------------------------------------------------------------------------------------------------------------------------------------------------------------------------------------------------------------------------------------------------------------------------------------------
>EOG091F00S6|Biomphalaria_glabrata|JG08_Dendronotus_venustus|TRANSCRIPT
-------------------------------------------------------------------------------------------------------------------------------------------------------------------------------------------------------------------------------------------------------------------------------------------------------------------------------------------------------------------------RLVATIVATNTPSVDLELVNLGTIKVLLNLFYDYSWNNFLHTQVVHLITSILNNAAVTIDGEEKHPLLQELVCECRLLEKLLDSWEENEQIQARPGGHRRGFMGHLTKMANEFVQVTERGN-NVE-RIKELLK---------------GTLADSNKKNTVDLVGAHP-LPSSSEDDDADFSNIPFPQDTAMQQ-----------------------------------------------------------------------------------------------------------------------------------------------------------------------------------------------------------------------------------------------------------------------------------------------------------------------------------------------------------------------------------------------------------------------------------------------------------------------------------------------------------------------------------------------------------------------------------------------------------------------------------------------
