# Supplementary material for: Transcriptomics provides a robust framework for the relationships of the major clades of cladobranch sea slugs (Mollusca, Gastropoda, Heterobranchia), but fails to resolve the position of the enigmatic genus Embletonia
Source: BMC Ecol Evol. 2021 Dec 28;21:226. doi: 10.1186/s12862-021-01944-0 (PMC8895541; doi:10.1186/s12862-021-01944-0)
Supplement: Supplementary file 6 — Additional file 6. Archive S4: Unmasked multiple sequence alignments on amino acid level including Doris kerguelenensis and Calmella cavolini prior to the removal of outliers. [file 12862_2021_1944_MOESM6_ESM.zip › Archive_S4/Alignments/EOG091F01N3.aa.fasta]

>EOG091F01N3|Biomphalaria_glabrata|BGLTMP000835
----------------------------------------------------------------------------------------------------------------------------------------------------------------------------------------------------------------GTKWTPSKVVARLGKEIDNPDSVYYWAYKNNIPVFCPALTDGSLGDMIYFHSYQ--TPGLVIDIVEDIRLMNSQAVYAVNTGMVILGGGIIKHHTCNANLMRNGADFSVFVNTACEFDGSDAGAKPDEAVSWGKIKLTAK--PVKVYGEATVIFPIL-------------------
>EOG091F01N3|Crassostrea_gigas|NC06_Pleurobranchaea_californica|TRANSCRIPT
-------------------------------------------------------------EINKMIDCKFKPIPKDKVPETNLNPC--------------GRELTNCTIFLSYTSNLISAGTRETIRYLVQNNMVDCIVSTAGGIEEDFIKCLAPTYIGDFALDGRNLRSKGINRIGNLLVPNSNYCKFENWLMPILDEMVQEQTEKRTLWTPSKVIARLGKEIDNPDSVCYWAYKNNIPVICPALTDGSLGDMIYFHSYN--KPGLVIDIVDDIRLVNSQAVYAINTGMIILGGGVIKHHTCNANLMRNGADFSVFVNTASEFDGSDSGARPDEAISWGKIRATAT--PVKVYGEASVIFPILVAQTFALREKEY-------
>EOG091F01N3|Crassostrea_gigas|HW03_Berthella_plumula|TRANSCRIPT
-----PSIAAEAVLVDSEEMPKDAEVVRGYDFSDGVNYTKLFE-SFGKSGFQATNVGQAVKEINRMIDCKFQAIPKDKIPETNLNPC--------------GRELTNCTIFLSYTSNLISAGTRETIRYLVQNNMVDCIVSTAGGIEEDFIKCLAPTYLGDFALCGRNLRSRGINRIGNLLVPNSNYCKFENWLMPILDEMLQEQTEKGMLWTSSKIIARLGKEIDNPDSVCHWAYKNNIPVICPALTDGSLGDMIYFHSYQ--KPGLVVDIVDDIRLVNSQAVFAVNTGMIILGGGVIKHHTCNANLMRNGADFSVFVNTANEFDGSDSGARPDEAISWGKIKVSAK--PVKVYGEASVIFPILVAQTFASREKEY-------
>EOG091F01N3|Crassostrea_gigas|CGI_10003602
MEEQPPKLATDAVLVKSEKIPQEVGTVKGYDFNDGVNYHKLLQ-SYARSGFQASNFGHAVEQINKMIDCKMTPLPEEKIDEVNLNPC--------------NREKSNCTIFLGYTSNLISSGIRETFRYLAQHNMVDCIVSTAGGIEEDFIKCLAPTYLGDFSLKGSDLRERGINRIGNLLVPNENYCLFEDWLMPILDKMLEEQKNEGVLWTPSKMIARLGKEIDNPESVYYWAYKNNIPVFCPALTDGSIGDMIYFHSFK--NPGLVLDIVEDIRRVNSQAVYAANTGMIILGGGVIKHHICNANLMRNGADFSVFVNTAAEFDGSDAGASPDEAVSWGKIKKTAK--PVKVYGEATLIFPLLVAETFARRENEFLSQKE--
>EOG091F01N3|Crassostrea_gigas|HW21_Tritonia_manicata|TRANSCRIPT
-----PGIATDAVLVKSEPMPEGSIEVKGYDFNDGLDHHKMFE-SFSRSGFQATAVGQAITEVNRMIDCKMQDIPEDKRSEMNLNPV--------------GRELSNCTIFLSYTSNLISAGTRESIRYVVEHNMVDCLVSSAGGIEEDFIKCLGSTYVGDFSLPGRELRLKGINRIGNLLVPNANYCLFEDWLTPILDTMLQEQKEQGVKWTPSKVIHRLGKEINNPASVYYWAYKNNIPVFCPALTDGSLGDIIYFHSYQ--SPGLVIDMVEDIRLMNSQAVHAVNSGMIILGGGLVKHHTCNANLMRNGADFSLFVNTGQEFDGSDSGARPDEAISWGKIKMNAK--PVKVYSDASVIFPILVSETFARRQKEF-------
>EOG091F01N3|Biomphalaria_glabrata|JG30_Tritonia_festiva|TRANSCRIPT
------------------------------------------------------------------------------------------------------------------------------------------------------------------------------------------------------------------------------------------------PVFCPALTDGSLGDIIYFHSYQ--SPGLVIDMVEDIRLMNSQAVTAVNSGMIILGGGLIKHHTCNANLMRNGADFALFVN----------------------------------------------------------------
>EOG091F01N3|Crassostrea_gigas|NC07_Tritonia_diomedea|TRANSCRIPT
--------------------------------------------------------------------------------EINLNPV--------------GRELSNCTIFLSYTSNLISAGTRESIRYVVEHNMVDCLVSSAGGIEEDFIKCLGSTYIGEFSLPGRDLRKKGLNRIGNLLVPNSNYCLFEDWLTPILNAMLQEQKEQGVKWTPSKVIHRLGKEINNPASVYYWAYKNNIPVFCPALTDGSLGDIIYFHSYQ--SPGLVIDMVEDIRLMNSQAVTAVNSGMIILGGGLIKHHTCNANLMRNGADFALFVNTGQEFDGSDSGARPDEAISWGKIKMDAK--PVKVYSDASIIFPILVAETFARRQKEF-------
>EOG091F01N3|Crassostrea_gigas|JG11_Dondice_occidentalis|TRANSCRIPT
----PPEIATDAVLVKSESMPEDSVKVKGYDFNDGIDHHALFE-SMSRSGFQATNVGNAITEINRMIDCKMEKIPEEKKTEINLNPV--------------GRELSNCTIFLSYTSNLISSGTRESIRYVVEHNMVDCLVSSAGGIEEDFIKCLAPTYMGDFKLSGRELRKKGINRIGNLLVPNSNYCLFEDWLMPILNAMLQEQKENGVLWTPSKVIHRLGKEIDHPESVYYWAYKNNIPVFCPALTDGSLGDIIYFHSYQ--SPGLVIDMVEDIRRMNSQAVRAANTGMIILGGGLIKHHTCNANLMRNGADFSLFVNTGHEFDGSDSGAAPDEAISWGKIKMTAK--PVKVCCDASIVFPILVAETFARRRKEY-------
>EOG091F01N3|Crassostrea_gigas|JG12_Dondice_parguerensis|TRANSCRIPT
----PPEIATDAVLVKSESMPADSVKVKGYDFNDGIDHHALFE-SMSRSGFQATNVGNAITEINRMIDCKMQEVPEEKKTEINLNPV--------------GRELSNCTIFLSYTSNLISSGTRESIRYVVEHNMVDCLVSSAGGIEEDFIKCLAPTYMGDFKLSGRELRKKGINRIGNLLVPNSNYCLFEDWLMPILNAMLQEQKENGVLWTPSKVIHRLGKEIDHPESVYYWAYKNNIPVFCPALTDGSLGDIIYFHSYQ--SPGLVIDMVEDIRRMNSQAVRAANTGMIILGGGLIKHHTCNANLMRNGADFSLFVNTGHEFDGSDSGAAPDEAISWGKIKMTAK--PVKVCCDASIVFPILVAETFARRRKEY-------
>EOG091F01N3|Crassostrea_gigas|HW12_Facelina_rubrovittata|TRANSCRIPT
----PPEIATDAVLVKSEQMPEGSTVVKGYDFNDGIDHHALFD-SMSRSGFQATNLGNAITEINRMLDCKFHEIPEDKRSEINLNPV--------------GREPSNCTIFLSYTSNLISSGTRESIRYVVEHNMVDCVVSSAGGIEEDFIKCLAPTYIGDFKLQGRELRKKGINRIGNLLVPNSNYCLFEDWIMPILNAMLSEQKEHGVIWTPSKVIHRLGKEIDNPESVYYWAYKNNIPVFCPALTDGSLGDIIYFHSYQ--SPGLVIDMVEDIRLMNSQAVRAVNSGMIILGGGLIKHHTCNANLMRNGADFSLFVNTGHEFDGSDSGAAPDEAISWGKIKMTAK--PVKVSCDASIAFPILVAETFARRSKEY-------
>EOG091F01N3|Crassostrea_gigas|JG27_Phidiana_lynceus|TRANSCRIPT
--------------------------------------------------------------------------------------------------------------------NLISSGTRESIRYVVEHNMVDCIVSSAGGIEEDFIKCLA-------------------------------------------------------------------------------------------------------------------------------------------------------------------------------------------------------------------------------------
>EOG091F01N3|Crassostrea_gigas|HW13_Favorinus_branchialis|TRANSCRIPT
----PPEVATDAVLMQSDPMPADSETVKGYDFNNGIDHHAMFE-SMSRSGFQATNVGNAIKEINRMIDCKLQNIPEDKKSEINLNPV--------------GREPSNCTIFLSYTSNLISSGTREAIRYVVEHNMVDCIVSSAGGIEEDFIKCLAPTYMGDFKLAGRELRKQGINRIGNLLVPNSNYCLFETWVLPILDEMLREQKEEGMLWTPSKVIHRLGKEIDNPESVYYWAYKNNIPVFCPALTDGSLGDMIYFHSYN--SPGLVIDMVEDIRRMNLQAVRAVNSGMIILGGGLIKHHTCNANLMRNGADFSLFVNTGHEFDGSDSGAAPDEAISWGKIKVTAK--PVKVCCDASIIFPILVAETFARRRKDY-------
>EOG091F01N3|Crassostrea_gigas|JG15_Favorinus_auritulus|TRANSCRIPT
----PPEMATDAVLMQSDPMPADSETVKGYDFNNGIDHHALFE-SMSRSGFQATNVGNAIKEINRMIDCKLQKIPEDQKSEINLNPV--------------GREPSNCTIFLSYTSNLISSGTREAIRYVVEHNMVDCIVSSAGGIEEDFIKCLAPTYMGDFRLAGRELRKQGINRIGNLLVPNSNYCLFETWVLPILDEMLREQKEEGMLWTPSKVIHRLGKEIDNPESVYYWAYKNNIPVFCPALTDGSLGDMIYFHSYN--SPGLVIDMVEDIRRMNLQAVRAVNSGMIILGGGLIKHHTCNANLMRNGADFSLFVNTGHEFDGSDSGAAPDEAISWGKIKVTAK--PVKVCCDASIIFPILVAETFARRRKDY-------
>EOG091F01N3|Crassostrea_gigas|HW05_Caloria_elegans|TRANSCRIPT
-----PEIATDAVLVKSEPMPEDSVTVKGYDFNDGIDHHALFN-SMSRSGFQASYLGNAITEINRMLDCKFQEIPEDKQTEINLNPV--------------GREPSNCTIFLSYTSNLMSSGTRESIRYVVEHNMVDCVVSSAGGIEEDFIKCLAPTYLGDFRLLGRDLRKKGINRIGNLLVPNSNYCLFEDWLMPILNAMLSEQKEHGVLWTPSKVIHRLGKEIDNPESVYYWAYKNNIPVFCPALTDGSLGDIIYFHSYG--SPGLVIDMVEDIRLMNGQAVRAVNSGMIILGGGLVKHHTCNANLMRNGADFSLFVNTGQEFDGSDSGAAPDEAISWGKIKMTAK--PVKICCDASIIFPILVAETFARRQKEY-------
>EOG091F01N3|Crassostrea_gigas|JG25_Palisa_papillata|TRANSCRIPT
-----PEIATDAVLVKSEPMPEDSVTVKGYDFNDGIDHHALFK-SMSRSGFQASYLGNAISEINRMIDCKLKDIPEDKQTELNLNPV--------------GREPSNCTIFLSYTSNLMSSGTRESIRYVVEHNMVDCVVSSAGGVEEDFIKCLAPTYLGDFRLPGRELRKKGINRIGNLLVPNSNYCLFEDWLMPILNAMLLEQKENGVVWTPSKVIHRLGKEIDNPESVYYWAYKNNIPVFCPALTDGSLGDIIYFHSYQ--SPGLIIDMVEDIRRMNSQAVRAVNSGMIILGGGLVKHHTCNANLMRNGADFSLFVNTGQEFDGSDSGAAPDEAISWGKIKMTAT--PVKVCCDASIIFPILVAETFARREKEY-------
>EOG091F01N3|Crassostrea_gigas|JG03_Austraeolis_stearnsi|TRANSCRIPT
-----PEIATDAVLVKSEPMPEDSVTVKGYDFNDGIDHHALFK-SMSRSGFQASYLGNAISEINRMIDCKLKDIPEDKQIEINLNPV--------------GREPSNCTIFLSYTSNLMSSGTRESIRYVVEHNMVDCVVSSAGGIEEDFIKCLAPTYLGDFRLPGRELRKKGINRIGNLLVPNSNYCLFEDWLMPILNAMLSEQKENGVVWTPSKVIHRLGKEINNPESVYYWAYKNNIPVFCPALTDGSLGDIIYFHSYQ--SPGLIIDMVEDIRRMNSQAVRAVNSGMIILGGGLVKHHTCNANLMRNGADFSLFVNTGQEFDGSDSGAAPDEAISWGKIKMTAT--PVKVCCDASIIFPILVAETFARREKEY-------
>EOG091F01N3|Crassostrea_gigas|HW06_Cratena_peregrina|TRANSCRIPT
----PPEIATDAVLVKSEAMPEDAVKVKGYDFNDGIDHHALFE-SMSRTGFQATNLGNAITEINRMIDSKFQDIPEDKQTETNLNPV--------------GREPSNCTIFLSYTSNLISSGTREAIRYVVEHNMVDCVVSSAGGIEEDFIKCLAPTYIGDFKLPGRDLRKRGINRIGNLLVPNSNYCLFEDWLMPILDAMLKEQKEHDVLWTPSKVIHRLGKEIDNPQSVYYWAYKNNIPVFCPALTDGSLGDIIYFHSYK--SPGLVIDVVEDIRRMNSQAVRAVNSGMIILGGGLIKHHTCNANLMRNGADFSLFVNTGQEFDGSDSGAAPDEAISWGKIRMTAK--PVKVCCDASIVFPILVAETFARRHKEY-------
>EOG091F01N3|Crassostrea_gigas|JG16_Flabellina_iodinea|TRANSCRIPT
-----PEIATDAVLVKSEPMPEDSVQVKGFDFNNGVDYHAMFE-SMSRSGFQATNVGNAISEINRMIDCKFQEIPEDKQTEFNLNPV--------------SREASNCTIFLSYTSNLISAGTREAIRYVVEHNMVDCIVSSAGGIEEDFIKCLAPTYIGDFRLPGRELRKKGINRIGNLLVPNSNYCLFEDWLMPILDAMLKEQKEEGINWTPSKMIHRLGKEIDNPESVYYWAYKNNIPVFCPALTDGSLGDIIYFHSYQ--SPGLIIDLVEDIRCVNSQSVLAVNSGMIILGGGLIKHHTCNANLMRNGADFSVFVNTGQEFDGSDSGAAPDEAISWGKIKMTAK--PVKVCCDASIIFPILVSETFARRQKEF-------
>EOG091F01N3|Crassostrea_gigas|NC08_Tritonia_hamnerorum|TRANSCRIPT
-----PEIATDAVLLKSEPMPEGSVEVKGYDFNDGLDHHKMFE-SFSRSGFQATSVGQAIAEVNRMIDCKMQDIPEDKQTEINLNPV--------------GRELSNCTIFLSYTSNLISAGTRESIRYVVEHNMVDCLVSSAGGIEEDFIKCLGSTYVGDFSLPGRELRKKGINRIGNLLVPNSNYCLFEDWLTPILDAMLKEQKEHGVNWTPSKVIHRLGKEIDNPSSVYYWAYKNNIPVFCPALTDGSLGDIIYFHSYN--SPGLVIDMVEDIRLVNSQAVTAVNSGMIILGGGIIKHHTCNANLMRNGADFSVFVNTGQEFDGSDSGARPDEAISWGKIKMSAN--PVKVYSDASIIFPILVSETFARREKDF-------
>EOG091F01N3|Crassostrea_gigas|HW20_Spurilla_neapolitana|TRANSCRIPT
----PPEIATDAVLVKSEAMPEGSVEVKGYDFNEGIDHHKLFE-SMARSGFQATNLGNAITEINRMIDCKMQEIPDDQRSEINLNPV--------------GREPSNCTIFLGYTSNLISSGTREAIRFVVEHNMVDCVVSSAGGIEEDFIKCLAPTYIGDFRLQGRELRKKGINRIGNLLVPNSNYCLFEDWLMPILDAMLKEQKEDGVVWTPSKVIHRLGKEIDHKESVYYWAYKNNIPVFCPALTDGSLGDIIYFHSYK--SPGLIIDMVEDIRRMNSQAVRAVNSGMIILGGGLIKHHTCNANLMRNGADFSLFVNTGQEFDGSDSGAAPDEAISWGKIRMTAK--PVKVCCDASIVFPILVAETFARRRKEY-------
>EOG091F01N3|Crassostrea_gigas|JG29_Spurilla_braziliana|TRANSCRIPT
----PPEIATDAVLVKSEAMPEGSVEVKGYDFNEGIDHHKLFE-SMARSGFQATNLGNAIAEINRMIDCKMQEIPDDQRSEINLNPV--------------GREASNCTIFLGYTSNLISSGTREAIRFVVEHNMVDCVVSSAGGIEEDFIKCLAPTYIGDFRLQGRELRKKGINRIGNLLVPNSNYCLFEDWLMPILDAMLKEQKEEGVVWTPSKVIHRLGKEIDNPESVYYWAYKNNIPVFCPALTDGSLGDIIYFHSYK--SHGLIIDMVEDIRRMNSQAVRAVNSGMIILGGGLIKHHTCNANLMRNGADFSLFVNTGQEFDGSDSGAAPDEAISWGKIRMTAK--PVKVCCDASIVFPILVAETFARRRKEY-------
>EOG091F01N3|Crassostrea_gigas|HW17_Hermissenda_crassicornis|TRANSCRIPT
-----PEIATDAVLVKSESMPEDSVKVKGYDFNDGIDHHALFE-SMSRSGFQATNVGNAITEINRMIDCKMQEIPEDKRPEINLNPV--------------GRELSNCTLFLSYTSNLISSGTRESIRFVVEHNMVDCLVSSAGGVEEDFIKCLAPTYMGDFRLPGRELRKKGSNRIGNLLVPNSNYCLFEDWLMPILNAMLEEQKEQGTLWTPSKVIHRLGKEINHPESVYYWAYKNNIPVFCPALTDGSLGDIIYFHSYQ--APGLVIDLVEDIRRMNSQAVRAVNSGMIILGGGLIKHHTCNANLMRNGADFSVFVNTGHEFDGSDSGAAPDEAISWGKIKMTAT--PVKVSSDASIVFPILVAETFARKRKEY-------
>EOG091F01N3|Crassostrea_gigas|JG18_Hermissenda_opalescens|TRANSCRIPT
-----PEIATDAVLVKSESMPEDSVKVKGYDFNDGIDHHALFE-SMSRSGFQATNVGNAIAEINRMIDCKMQEIPEDKRPEINLNPV--------------GRELSNCTLFLSYTSNLISSGTREAIRFVVEHNMVDCLVSSAGGVEEDFIKCLAPTYMGDFRLPGRELRKKGINRIGNLLVPNSNYCLFEDWLMPILNAMLEEQKEQGTLWTPSKVIHRLGKEINHPESVYYWAYKNNIPVFCPALTDGSLGDIIYFHSYQ--APGLVIDLVEDIRRMNSQAVRAVNSGMIILGGGLIKHHTCNANLMRNGADFSVFVNTGHEFDGSDSGAAPDEAISWGKIKMTAT--PVKVSSDASIVFPILVAETFARKRKEY-------
>EOG091F01N3|Crassostrea_gigas|NC05_Hermissenda_crassicornis|TRANSCRIPT
-----PEIATDAVLVKSESMPEDSVKVKGYDFNDGIDHHALFE-SMSRSGFQATNVGNAIAEINRMIDCKMQEIPEDKRPEINLNPV--------------GRELSNCTLFLSYTSNLISSGTREAIRFVVEHNMVDCLVSSAGGVEEDFIKCLAPTYMGDFRLPGRELRKKGINRIGNLLVPNSNYCLFEDWLMPILNAMLEEQKEQGTLWTPSKVIHRLGKEINHPESVYYWAYKNNIPVFCPALTDGSLGDIIYFHSYQ--APGLVIDLVEDIRRMNSQAVRAVNSGMIILGGGLIKHHTCNANLMRNGADFSVFVNTGHEFDGSDSGAAPDEAISWGKIKMTAT--PVKVSSDASIVFPILVAETFARKRKEY-------
>EOG091F01N3|Crassostrea_gigas|HW16_Hancockia_cfuncinata|TRANSCRIPT
----PPDIATDAVLVKSEAMPENSVQVQGYDFNDGINHHKMFE-TMSRSGFQSSSLGQAITEVNRMIDSKFKDIPKDKEREINLNPV--------------GRKLSNCTIFLSYTSNLISAGTRESIRYVVEHNMVDCLVSSAGGIEEDFIKCLAPTFMGDFSLSGRELRKKGINRIGNLLVPNSNYCLFEDWLMPILNAMLLEQNEKSTKWTPSRIIHRLGKEIDNPQSVYYWAYKNNIPVFCPALTDGSLGDILYFHSYK--SPGLIVDIVEDIRLMNSQAVTAVNSGMIILGGGLVKHHTCNANLMRNGADFSVFVNTGQEFDGSDSGARPDEAISWGKIKLTAQ--PVKVYCDASIIFPILVSETFARRQKEY-------
>EOG091F01N3|Crassostrea_gigas|JG17_Hancockia_uncinata|TRANSCRIPT
----PPDIATDAVLVKSEAMPENSVQVQGYDFNDGINHHKMFE-TMSRSGFQSSSLGQAITEVNRMIDSKFKDIPKDKEREINLNPV--------------GRELSNCTIFLSYTSNLISAGTRESIRYVVEHNMVDCLVSSAGGIEEDFIKCLAPTFMGDFSLSGRELRKKGINRIGNLLVPNSNYCLFEDWLMPILDAMLLEQNEKSTKWTPSRIIHRLGKEIDNPQSVYYWAYKNNIPVFCPALTDGSLGDILYFHSYK--SPGLIVDIVEDIRLMNSQAVTAVNSGMIILGGGLVKHHTCNANLMRNGADFSVFVNTGQEFDGSDSGARPDEAISWGKIKLTAQ--PVKVYCDASIIFPILVSETFARRQKEY-------
>EOG091F01N3|Crassostrea_gigas|JG22_Lomanotus_vermiformis|TRANSCRIPT
----------------------------------------------SRSGFQATCLGDAITEINRMIDCKFQEIPEEKQTEINLNPI--------------GRERSNCSIFLSYTSNLISSGTRESIRYVVEHNMVDCLVSSAGGIEEDFIKCMAPTFIGDFSLSGRQLRLKGINRIGNLLVPNSNYCLFEDWLMPILDAMLREQNEQGVKWTPSKMIHRLGKEIDNPSSVYYWAYKNNIPVFCPALTDGSLGDILYFHSYK--SPGLVVDVVEDIRLINTQAVTAVNSGMLILGGGLIKHHTCNANLMRNGAEYSVFVNTGQEFDGSDSGARPDEAISWGKIKADAK--PVKVYCDASLIFPILVAETFAKRQEEF-------
>EOG091F01N3|Crassostrea_gigas|JG13_Doto_lancei|TRANSCRIPT
-------------------------------------------------GFQAAALGGAITEINRMIDCKFQDIPEDKRTEFNWNPI--------------GREKSNCTIFLSYTSNLISSGTRESIRYVVEHNMVDCLISSAGGIEEDFIKCLAPTYVGDFSLSGRELRQKGINRIGNLLVPNSNYCLFEDWLTPILNEMLKEQNENGVKWTPSKMINRLGKEINNPNSVYYWAYKNNIPVFCPALTDGSLGDILYFHSYQ--SPGLVIDIVEDIRLVNSQAVTASNTGMIILGGGLVKHHTCNANLMRNGADYSVFVNTGQEFDGSDSGAKPDEAISWGKIRATAQ--PVKVYCDASIIFPILVSETFARRKSEF-------
>EOG091F01N3|Crassostrea_gigas|HW10_Embletonia_pulchra|TRANSCRIPT
-----PEVATDAVLVKSEPMPDGSVEVKGYDFNEGIDHHKMFE-SMSRCGFQATSVGQAITEINRMIDCKFQAIPEDKKTEINLNPV--------------GRELTNCTIFLSYTSNLVSSGTREAIRYVVEHNMVDCLVSSAGGIEEDFIKCLGSTYVGDFSLPGRELRKKGINRIGNLLVPNSNYCLFEDWLRPILDTMLQEQKEQGTNWTPSKMIHRLGKEIDNPASIYYWAYKNNIPVFCPAITDGSLGDIVYFHSYS--SPGLVIDVVEDIRLVNTQAVTAVNSGMVILGGGLIKHHTCNANLMRNGADFSVFVNTGQEFDGSDSGARPDEAISWGKIKTTAC--PVKVYADASIIFPILVAETFARRQKEY-------
>EOG091F01N3|Crassostrea_gigas|JG10_Dirona_picta|TRANSCRIPT
-------------------------------------------------------------------------IPEDKKTEINLNPV--------------GRDQSNCTIFLSYTSNLISAGTRESIRYLVEHNMVDCLVSSAGGIEEDFIKCLGPTYVGDFSLPGRELRKKGINRIGNLLVPNSNYCLFEDWLQPILDTMLQEQKEQGTNWTPSKMIHRLGKEIDNPESVYYWAYKNNIPVFCPAITDGSLGDIVYFHSFN--SPGLIIDVVEDIRRMNSQAVRAVNSGMIILGGGLIKHHTCNANLMRNGADFSLFVNTGQEFDGSDSGARPDEAISWGKIKLTAN--PVKVYSDASIVFPILVAETFARRQKEF-------
>EOG091F01N3|Crassostrea_gigas|HW18_Janolus_cristatus|TRANSCRIPT
-----PEIATEAVLVQSEEMPEGSVEVKGYDFNKGIDHHQMFE-SMSRCGFQATSLGQAISEINRMIDCKFQEIPEDKKTEFNLNPV--------------GRENSNCTIFLSYTSNLISSGTRESIRYLVEHNMVDCMVSSAGGVEEDFIKCLGSTYVGDFSLPGRELRKKGINRIGNLLVPNSNYCNFEDWLRPILDSMLLEQKEQGTHWTPSKLIHRLGKEIDNPESVYYWAYKNNIPVFCPAITDGSLGDVIYFHSYS--SPGLVVDLVEDIRRMNSQAVHAVNSGMIILGGGLIKHHTCNANLMRNGADFSVFVNTGQEFDGSDSGARPDEAISWGKIKITAT--PVKVYCDASLIFPILVSETFARREKEY-------
>EOG091F01N3|Biomphalaria_glabrata|JG19_Janolus_barbarensis|TRANSCRIPT
------------------------------------------------------------------------------------------------------------------------------------------------------------------------------------------------------------------------------------------------------ITDGSLGDVIYFHSHQ--SPGLVIDLVEDIRRMNSQA-----------------------------------------------------------------------------------------------------
>EOG091F01N3|Crassostrea_gigas|NC01_Armina_californica|TRANSCRIPT
-----PEIAVNAILAPSEPMPENSVEVKGYDFNKGIDHHEMFK-SMAVSGFQATCLGQAINEVNRMIDCKFQEIPEDKQTEVNLNPV--------------GRENSNCSIFLSYTSNLISSGTRESIRYVVEHNMVDCLVTSAGGVEEDFIKCLAPTYLGDFSLTGRELRNKGINRIGNLLVPNLNYCLFEDWLMPILEAMLQEQKEQGINWTPSKVIHRLGKEIDNPSSVYYWAYKNNIPVFCPALTDGSLGDIIYFHSYK--SPGLIIDVVEDIRLMNSQAVCAVNSGMIILGGGLVKHHTCNANLMRNGADFSVFVNTGQEFDGSDSGARPDEAISWGKIKATAN--PVKVYCDASVIFPILVSETFARRGKEF-------
>EOG091F01N3|Crassostrea_gigas|JG21_Limenandra_confusa|TRANSCRIPT
---SPPEIATDAVLVKSEPMPEGSAKVKGYEFNEGVDHHKLFE-SMALCGFQATNLGNAIGEINRMIDCKLRDIPKEQRPEINLNPV--------------GRELSNCTIFLSYTSNLISSGTREAIRFVVEHNMVDCLVSSAGGIEEDFIKCLAPTYIGDFRLSGRELRLKGINRIGNLLVPNSNYCQFEDWLMPILDAMLKEQVEEGVKWTPSKVIHRLGKEINHPESVYYWAYKNNIPVFCPALTDGSLGDIIYFHSYK--SPGLVIDMVEDIRRMNSQAVRAVNSGMIILGGGLIKHHTCNANLMRNGADFSVFVNTGHEFDGSDSGAAPDEAISWGKIKMTAK--PVKVCCDASIVFPILVAETFARRRKDF-------
>EOG091F01N3|Lottia_gigantea|JG20_Learchis_evelinae|TRANSCRIPT
-------------------------------------------------------------------------------------------------------------------------------------------------------------YIGDFRLPGRELRKKGINRIGNLLVPNNNYCLFEDWLMPILNAMLAEQKEQGIVWTPSKVIHRLGKEINHPESVCYWAYKNNIPVFCPALTDGSLGDILYFHSYN--SPGLIIDMVEDIRRMNSQAVRAVNSGMVILGGGLVKHHTCNANLMRNGADFSLFVNTGQEFDGSDSGAAPDEAISWGKIKMDAK--PVKVCCDASIIFPILVAETFARRQKEFE------
>EOG091F01N3|Crassostrea_gigas|JG06_Catriona_columbiana|TRANSCRIPT
----PPEIATDAVLVKSQPMPDDAVKVKGYDFNHGVDYHKMFE-AMATSGFQATNLGNAVSEINRMIDCKLQAIPEEKRPEFNLNVV--------------GRELSNCTLFLSYTSNLVSSGTREPIRYLVEHNMVDCLVSSAGGIEEDFIKCLAPTFIGDFKLRGKDLRKDGLNRIGNLIVPNSNYCHFEDWLHPILDAMLQEQKQDGVVWTPSKLIHRLGKEINHPESVYYWAYKNNIPVFCPALTDGSLGDIIYFHSYQ--SPGLIIDIVEDIRRINTQAVTAINSGMIILGGGIIKHHTCNANLMRNGADYSVFVNTGQEFDGSDSGASPDEAISWGKIKLDAK--PVKVSCDASIAFPILVAETFARRRKEF-------
>EOG091F01N3|Crassostrea_gigas|JG07_Cuthona_albocrusta|TRANSCRIPT
-------------------------------------------------GFQATHLGNAVSEINQMIDCKLQAIPEEKQPEFNLNIV--------------GRELSNCTLFLSYTSNLVSSGTREAIRYVVEHNMIDCLVSSAGGIEEDFIKCLAPTFIGDFKLKGRDLRKKGINRIGNLVVPNSNYCLFEDWLRPILDVMLQEQKQDGVLWTPSKLIHRLGKEINHPESVYYWAYKNNIPVFCPALTDGSLGDIIYFHSYQ--SPGLVIDLVEDIRRVNTQAVTAVNSGMIILGGGIIKHHTCNANLMRNGADFSVFVNTGQEFDGSDSGASPDEAIAWGKIRMDAK--PVKVSCDASIAFPILVAETFARRQKEF-------
>EOG091F01N3|Crassostrea_gigas|HW07_Cuthona_caerulea|TRANSCRIPT
----PPEMATDAVLVKSEPMPDDAVKVKGYDFNQGVDYHKMFE-AMVTSGFQATNLGDAVSEINRMIDRKFQSIPEEKRPEFNLNVV--------------GRDLSNCTLFLSYTSNLISAGTREAIRYVVEHNMVDCLVSSAGGIEEDFIKCLASTFIGDFKLKGRDLRKKGMNRIGNLVVPNSNYCHFEDWLRPILDTMLREQKQDGIMWTPSKLIHRLGKEINHPESVYYWAYKNNIPVFCPALTDGSLGDIIYFHSYQ--SPGLIIDLVEDIRRINMQAVTAVNSGMIILGGGIIKHHTCNANLMRNGADYSVFVNTGQEFDGSDSGASPDEAISWGKIKIDAK--PVKVSCDASIAFPILVAETFARRQKEF-------
>EOG091F01N3|Crassostrea_gigas|HW11_Eubranchus_exiguus|TRANSCRIPT
MAASPPEIATDAVLVKSEPMPENSVKVQGYDFNNGIDYHKLFSSTMATSGFQATNVGNAIAEVNRMIDRKFQPIPEDKQPEMNLNPV--------------GRELSNCTIFLGYTSNLVSSGTRDVIRYLAQHNMVDCLVSSAGGIEEDFIKCLAPTYIGDFKYRGKDLRKKGINRIGNLVVPNSNYCLFEDWLLPILDAMLQEQEKDQINWTPSKVIHRLGKEINHKESIYYWAYKNNIPVFCPALTDGSLGDIMYFHSFR--SPGLRVDLIEDIRRINSQAVGAVNTGMIILGGGIVKHHTCNANLMRNGADYSVFINTGQEFDGSDAGASPDEAVSWGKIRMDAV--PVKVCCDASIIFPILVAETFARRIKEY-------
>EOG091F01N3|Crassostrea_gigas|JG14_Eubranchus_rustyus|TRANSCRIPT
-------------------------------------------------------------------------------------------------------------------------------------------------------------------------------------------------------------------WTPSKVIHRLGKEINHKESVYYWAYKNNIPVFCPALTDGSLGDIMYFHSFR--SPGLRVDLVEDIRRVNSQAVGAVNSGMIILGGGIIKHHTCNANLMRNGADYSVFINTGQEFDGSDSGASPDEAVSW--------------------------------------------
>EOG091F01N3|Crassostrea_gigas|JG24_Noumeaella_rubrofasciata|TRANSCRIPT
----PPVIATDAVLMESEEMPEGSVEVKGYDFNNGIDHHEMFE-TMSRSGFQATNVGNAITEINRMIDCKMQEIPKEKLTELYPNPV--------------GRELSNCTIFLCYTSNLISAGTRETIRFVVEHNMVDCLVSTAGGVEEDFIKCLAPTYMGDFRLEGRELRKKGINRTGNLLVPNSNYVLFEDWFMPILDAMLQEQKEQGVLWTPSKVIHRLGKEIDNPESVYYWAYKNNIPVFCPALTDGSLGDIIYFHSYK--SPGLIIDLVEDIRRMNSQAVTALNSGMVILGGGLIKHHTCNANLMRDGADFSLFVNTGHEFDGSDSGAAPDEAISWGKIKMNAK--PVKVCCDATIVFPILVAETFARRRKEY-------
>EOG091F01N3|Crassostrea_gigas|JG23_Melibe_leonina|TRANSCRIPT
-----PAIATDAVLVKSEPMGENSIEVAGYDFNNGIDHHKLFE-SMSRCGFQATALGQAINEVNRMIDCKFQAIPEDKKTEINLNPV--------------GRDISNCTIFLSYTSNLISAGTRESIRYVVEHNMVDCLITSAGGIEEDFIKCLGPTYIGDFSLPGKELRTKGINRIGNLLVPNSNYCLFEDWLTPILDAMLQEQKEQGTQWTPSKVIHRLGKEIDNPASVYYWAYKNNIPVFCPALTDGSLGDILYFHSYK--SPGLIIDMVEDIRLVNTQAVMAVNSGMIILGGGIVKHHTCNANLMRNGADFSVFVNTGQEFDGSDAGARPDEAISWGKIKMSAK--PVKVYCDASLIFPILVAETF--------------
>EOG091F01N3|Crassostrea_gigas|HW15_Flabellina_babai|TRANSCRIPT
---SPPEIATDAVLVKSEGMPEGSITVKGYDFNDGLDHHKMFE-SMSRTGFQAGNLGDAFTEINRMIDCKFQDIPEEKEVEVNLNPV--------------GRDRSNCSIFLSYTSNLISAGTRECIRYVVEHNMIDCLVSSAGGIEEDFIKCLAPTYVGDFKITGTELRKKGINRIGNLLIPNSNYCLFEDWLKPILDSMLQEQKENGINWTPSKVIHRLGKEINHPESVYYWAYKNNIPVFCPALTDGSLGDIIYFHSFQ--SPGLVIDLVEAIRRMNSQAVTAVNTGMIILGGGVIKHHTCNANLMRNGADFSVFVNTAHEFDGSDSGASPDEAKSWGKIKLTAR--PVKVCCDATIVFPLIVSETFARRQKEF-------
>EOG091F01N3|Crassostrea_gigas|HW02_Berghia_verrucicornis|TRANSCRIPT
----PPEIATTAVLMDSDPMPEDSVKVKGYDFNEGIDHHKLFE-SMATSGFQATNLGNAITEINRMIDCKLQEIPEDKQDIARMNPV--------------GREPSNCSIFLGYTSNLISCGTREAIRYVVEHNMVDCIVSTAGGIEEDFIKCLAPTYLGDFRLPGRDLRKRGVNRIGNLLVPNINYCHFEDWLMPILDAMLKEQKEEGVVWTPSKVIYRLGKEIDNPESVYYWAYKNNIPVFCPSLTDGSLGDLLFFHSYK--SPGLIIDIVEDIRRMNAQAIRAVNSGMILLGGGLIKHHTCNANLMRNGADFSLFVNTGQEFDGSDSGAAPDEAISWGKIRPTAQ--PVKVCCDASIIFPILVAETFARRRKEF-------
>EOG091F01N3|Crassostrea_gigas|JG04_Berghia_stephanieae|TRANSCRIPT
----PPEIATTAVLMDSDPMPEDSVKVKGYDFNEGIDHHKLFE-SMSTSGFQATNLGNAITEINRMIDCKLQEIPEDKQDIARMNPV--------------GREPSNCSIFLGYTSNLISCGTREAIRYVIEHNMVDCVVSTAGGIEEDFIKCLAPTYLGDFRLPGRDLRKRGVNRIGNLLVPNINYCHFEDWLMPILDAMLKEQKEEGVVWTPSKVIYRLGKEIDNPESVYYWAYKNNIPVFCPSLTDGSLGDLLFFHSYK--SPGLIIDIVEDIRRMNAQAIRAVNSGMILLGGGLIKHHTCNANLMRNGADFSLFVNTGQEFDGSDSGAAPDEAISWGKIRPTAQ--PVKVCCDASIIFPILVAETFARRRKEF-------
>EOG091F01N3|Crassostrea_gigas|HW19_Polycera_quadrilineata|TRANSCRIPT
-----PSIATDATLVKSEEMPEGSETVKGYDFNEGVDHHKLFQ-SFSRSGFQATNVGNAITEINRMIDCKLQDVPDDKKKSPELNPC--------------GREFSNCSIFLSYTSNLISAGTREVIRYVVEHNMVDCIVASAGGIEEDFIKCLAPTFLGDFSLSGRELRGKGINRIGNLLVPNSNYCLFEDWLMPILDKMLEEQQKDGVLWTPSKFIARLGKEIDNPESVYYWAYKNNIPVFCPALTDGSIGDMLFFHTYK--KPGLVLDIIQDIRGMNSQAVHAINTGMIILGGGLVKHHTCNANLMRNGADFSLFVNTANEFDGSDSGARPDEAISWGKIKVTAK--PVKVYSEASIIFPILVAETFARRQKEF-------
>EOG091F01N3|Crassostrea_gigas|JG02_Antaeolidiella_chromosoma|TRANSCRIPT
----------------------------------------------------------AIQEINRMIDCKMQEIPQDKKPETDLNPV--------------GRELSNCSIFLSYTSNLISCGTREAIRYVVEHNMVDCLVSSAGGIEEDFMKCMAPMYLGDFRLDGKELRKKGINRTGNLLVPNNNYYLLEDWLMPILDAMLKEQKEEGTVWTPSKVVHRLGKEIDNPESVYYWAYKNNIPVFCPALTDGALGDAFYFHSYK--SPGLIIDVVEDIRRMNLQPIVAVNSGMIILGGGTIKHHTCNANLMRNGADYSVYVNTGHEFDGSDAGASPDEAVSWGKIKTTAK--PVKVYSDASIIFPILVAETFAKRRKEF-------
>EOG091F01N3|Lottia_gigantea|HW04_Calmella_cavolinii|TRANSCRIPT
------------------------------------------------------------------------------------------------------RPMTNCTIFLAYTSNLVSAGTREVIRYLVQHNMVDVLVASAGGIEEDYIKCLAPTYIGDFALSGRELRSKGINRIGNLLVPNSNYCKFEDWVVPIFDAMLEEQKEQGTVWTPSKMIWRLGKEIDNPDSIYYWAFKNKIPVLCPALTDGSLGDMLFFHSYR--NPGLVLDIIQDIRLINSQAVYAVNSGMIILGGGVVKHHTCNANLMRNGADFSVFINTGNEFDGSDSGARPDEAISWGKIKPTAK--PVKVYADASVIFPILVAESFAARQKEIEEL----
>EOG091F01N3|Crassostrea_gigas|HW01_Armina_tigrina|TRANSCRIPT
MSSSPPKVAMDAVQSKSQPMPEGSVEVKGYDFNEGIDHHKMFE-SMARAGFQATSLGQAMREINRMIDCKFQEIPADKQSDVMLNAV--------------GRDVSNCTVFLGYTSNLISAGTRESIRYVVEHNMVDCIVATAGGVEEDFIKCLAPTYLGDFTLRGKDLRKKGYNRIGNLVIPNLNYCMFDEWLMPILDAMLKEQKEDGVVWTPSKMIHRLGKEIDHPSSVYYWAYKNNIPVFCPALTDGSIGDIIYIHSYH--SPGLMMDLVQDLRLVNSQAVSAVNSGIIILGGGLVKHHICNANLMRNGADFSVFVNTGQEFDGSDSGARPDEAVSWGKIGINAQ--PVKVYCDASVIFPILVSETFAKRETEF-------
>EOG091F01N3|Crassostrea_gigas|NC02_Bathydoris_clavigera|TRANSCRIPT
----------------------------------------------------------------------------------------------------------------------------------------------------------------------------------------------------ILDKMVEEQHEQGAVWCPSKIIARLGKEIDNPESVYYWAYKNNIPVLCPALTDGSIGDMIYFHSYK--NPGLVVDIVEDIRLINNQAVHAVNSGMIILGGGLVKHHTCN-------------------------------------------------------------------------------
>EOG091F01N3|Lottia_gigantea|LotgiG222351
MADVPPSIATNAVLVESQPMPEGTETVRGYDFNNGVNFEKLLN-SYTRSGFQATNFGLAVEEVNKMIDMKMKPVPNDKKDN-NVDST--------------QRKKSNCTIFLSYTSNLISAGVREVLRYIVQHNMVDCIVTTAGGIEEDFIKCMAETYIGDFSLPGRELRSKGINRIGNLLVPNENYCKFEDWLMPILDQMLLEQKEQGTLWTPSRLIARLGKEINHEDSVYYWAYKNDIPVYSPAITDGSLGDMIYFHSYK--NPGLVIDLVQDIRGVNSQAVHAVNTGMIILGGGVVKHHTCNANLMRNGADFSVFVNTASEFDGSDSGARPDEAISWGKIKKDAR--PVKVYGEASLIFPLMVAQSFAKREKEFKTLNNQD
>EOG091F01N3|Crassostrea_gigas|NC03_Doris_kerguelenensis|TRANSCRIPT
-----PGVATDAVLVKSEAMPEGSETVRGYDFNEGIDFHQLFQ-SYSNTGFQATSVGQAIKEINRMIDCKLKPVPNDKVEEVKLNPC--------------GRDQTNCTIFLSYTSNPVSAGTREVIRYLVQHNMVDCLVSTAGGIEEDFIKCLAPTYLGDFALPGRDLRCKGINRIGNLLVPNSNYCLFENWLMPILDAMLKE------------------------------------------------------------------------------------------------------------------------------------------------------------------------------------
>EOG091F01N3|Crassostrea_gigas|HW14_Flabellina_affinis|TRANSCRIPT
-----PEIATDAVLVKSVPMPENSVTVKGYDFNKGIDHHSLFE-SMSRSGFQATNLGNAIQEINRMIDCKMQDIPDDKKTEVNLNPV--------------GRDPSNCTIFLSYTSNLVSCGTRESIRYCVEHNMIDCLMSSAGGIEEDFIKCLAPTYIGDFKLQGRELRRKGINRIGNLLVPNSNYCLFEDWLMPILDTMLQEQRQHGINWTPSKVIRRLGKEIDTP------------------------------------------------------------------------------------------------------------------------------------------------------------
>EOG091F01N3|Crassostrea_gigas|JG01_Aeolidiella_alba|TRANSCRIPT
---------------------------------------------------------------------KMQEIPADKHPEMNLNPV--------------GRDLSNCTIFLSYTSNLISSGTREAIRFVVEHNMVDCLVSSAGGIEEDFIKCLAPTYLGDFRLQGRELRQKGINRIGNLLVPNSNYCLFEDWIMPILDAMLKEQK----------------------------------------------------------------------------------------------------------------------------------------------------------------------------------
>EOG091F01N3|Crassostrea_gigas|NC04_Fiona_pinnata|TRANSCRIPT
--SSPPDIATDAVLVKSQPMPEDSIKVKGYDFNKGIDYHGMFQ-AMSTSGLQATNLGCAFSEINRMIDCKLDAIPEDKRPEFNLNPI--------------GRELSNCTIFLGYTSNLISSGTREAIRYLVEHNMIDCIVSSAGGIEEDFIKCLAPTFLSNFNLKGKDLRKKGINRIGNLVVPNSNYCLFEDWLLPILD-----------------------------------------------------------------------------------------------------------------------------------------------------------------------------------------
>EOG091F01N3|Lottia_gigantea|JG26_Phestilla_sp|TRANSCRIPT
--SAPPEIATDAVLVKSQPMPDDAIKVKGYDFNNGVDYHKMLE-AMATSGFQATCLGNAITEINRMIDCKLQNIPEDKQPEFNLNVV--------------GRELSNCTIFLSYTSNLVSSGTREAIRYVVEHNMVD-------------------------------------------------------------------------------------------------------------------------------------------------------------------------------------------------------------------------------------------------------
>EOG091F01N3|Lottia_gigantea|JG32_Unidentia_angelvaldesi|TRANSCRIPT
---APPGIATDAVLVKSEPMPESSVEVKGYDFDEGINYRKMFE-SMSRSGFQAANVGQAIIEVNRMIDCKFQSIPEDKQTEINLNPV--------------GRETTNCTIFLGYTSNLISSGTRESIRYVAQHNMVDCLVTSAGGVEEDFIKCLAPTYVGDFSLPGRDLR----------------------------------------------------------------------------------------------------------------------------------------------------------------------------------------------------------------------
>EOG091F01N3|Crassostrea_gigas|HW09_Doto_sp|TRANSCRIPT
-------------------IPESLPNIRGYDFNDGVDYEKIFQ-TYENIGHQATFLGRAVKVLNGMIDCK-------------LSPIDPQEAPTDRAELIAGRPKTNCTIFLGYTSNMISSGTRELLRYLVEHNMVDCIVSTAGGVEEDIMKCIGPFRLCEFRMDDKDLARNNLPRNANIMVPGGLYAALDDFLMPIVDDMVHEQKHHGVNWTPSDLTRELGKHVNHEDSLLYWAYKNNIPVFCPALTDGGIGDSLFFHSYRYGKDNLRLDIVHDLRKLGDMVIHSVNTGGFNIGAGITKHHILNTNSYRLGLDFSVYVNTALEYDGSDAGAPPDEAVSWMKIKPEPKMEPVKVATEASIALPIMIAGSFAKRQAEF-------
>EOG091F01N3|Crassostrea_gigas|JG28_Scyllaea_fulva|TRANSCRIPT
-------------------VPKEMPDIKGYDFNNGIDFEKLFE-TYDNVGHQATFVGRAIKVLNGMIDCK-------------LSPINLQEAPSDRAELFPGRPKTNCTIFLGYTSNMISSGTREILRYLVQHNMVDCIVSTAGGVEEDIMKCIGPFRLCEFTMDDKHLAINNLPRNGNVLVPGGLYAALDDFLTPIVEDMVHEQKHHGVNWTPSSFIHQMGKHVDNEESLIYWAYKNNIPVFCPAITDGGIGDSLFFHTYRFGDGSLRLDLVQDIRKIIDMVIHSVNTGSLNLGAGITKHHILNSNSFRTGLDFSVYVNTALEFDGSDAGAPPEEAVSWTKIKREPKMTPIKVATDASIALPIMVAGSFAKRQAEF-------
>EOG091F01N3|Crassostrea_gigas|JG05_Bornella_anguilla|TRANSCRIPT
-------------------VPKELPDIRGYDFNEGIDYQKLFE-TYDNVGHQATFLGRGIKVLNGMIDCK-------------LSPI--------------GRPKTNCTIFLGYTSNMISSGTREILRYLVEHNMVDCIVSTAGGVEEDIMKCIGPFRLCEFQMDDRHLAINNLPRNGNVLVPGGLYAALDDFLTPIVEDMVREQKHNGVSWTPSSFIHQMGLHLDNPDSLLYWASKNNIPIFCPAITDGGIGDSLFFHTYRFGDNSLRLDLVQDIRKIIDMVIHSVNTGSLNIGAGITKHHILNTNSFRMGLDFAVYVNTALEFDGSDAGAPPDEAISWTKIKRDPKMDPVKVATDASIALPIMVAGSFAKRKADF-------
>EOG091F01N3|Crassostrea_gigas|JG08_Dendronotus_venustus|TRANSCRIPT
-------------------IPEEYPPVKGYDFNEGINYERLFS-TYENVGHQATFLGKAINVLNGMIDCK-------------LSPINLEESPSDVAELVPGRLKTNCTIFLGYTSNMISSGTREILRYLVQHNMVDCIVSTAGGIEEDIMKCMGSFHVCGFKIDDKHLARENLPRNGNVMVPGGLYEYLDAFLTPIVEDMMHEQNETGVVWTPSDLVRKMGQKVDHPESLLYWAARNNIPILCPAITDGGIGDTLFFHSHKYGKDSLRIDIVQDNRKIIDMVIHSVNTGSLNLGAGITKHHVLNSNSFRDGLDFAVYVNTAMEFDGSDAGASVDEAVSWAKIKVDPKMPPVKVATDASIALPIMVAGSFAKRQAEF-------
