# Supplementary material for: Transcriptomics provides a robust framework for the relationships of the major clades of cladobranch sea slugs (Mollusca, Gastropoda, Heterobranchia), but fails to resolve the position of the enigmatic genus Embletonia
Source: BMC Ecol Evol. 2021 Dec 28;21:226. doi: 10.1186/s12862-021-01944-0 (PMC8895541; doi:10.1186/s12862-021-01944-0)
Supplement: Supplementary file 6 — Additional file 6. Archive S4: Unmasked multiple sequence alignments on amino acid level including Doris kerguelenensis and Calmella cavolini prior to the removal of outliers. [file 12862_2021_1944_MOESM6_ESM.zip › Archive_S4/Alignments/EOG091F00CN.aa.fasta]

>EOG091F00CN|Biomphalaria_glabrata|BGLTMP008431
ESVQAPIEETVTDILTIGAAVEIKPVNPHEEQEIIDGIEENYYDNESFDTSLHELQKLPEQLDADQITEDCLRLRNQLQAVSKRVSELILQNHLAYATELQQVMDLQRTLQAAGLVCQTGRKHLSHARKSFTVASLGLLSNYRKRQQLIGLLKSLRTIKTLQRTDLRLREMMEEEDYCGAIHLCQECQKAASTFKHYKCISELSSKLQDTLEMIEEQLDVALSKTCSHFDHQHYSKVQQAYRQLGKTQMAIDQLLMHFTSAIHNTAFTIILGYVELTSASS-G-AANFQKRQYDDLCKHITTETFTPCLVDLCKAMWEIMKSYFKTISWHALNDQDS------CD----------GDSEIFHQRYVGTKLDHGRSRIWEDVQQRVKKFVLATDLSGFKFDEFIYILDIINRMIEVGEEFCASKSEGLQDTLKLQSLNYFKTHHQIRLDELRMFLENEAWEMCPVRSNFNILHLVEFRFMRK-WAN-SRHM-IP--ENELTTE-DKCE--SLTTDQESKSYFSCYLEEGNPFDKQFEEEEKED-VFSAL-------------------------------------------------------------------------------------------------------------------------------------------------------------LDKVATAKMSSVVQLSDPKSLFGLAERVVATESF------------------------------------------------------------------------------------------------------------------------------FANAKKCSNGGRALMQLDFQQFLTKLDQIIELRPIPDKEFVEAYIKAYYLPESQLETWINDHKCFSDLNTESIKPKKEKRKKILPRSYLEDRISLVIFLYERFPIFFLSQ---
>EOG091F00CN|Crassostrea_gigas|CGI_10023639
------------------------PSNPHEEQEILDGIDKVYYNTEGIDTSHYELRKLPEVLDLGDIDLDRKRLRKQLQVVSKKVSDLVLQNHPAYARELQRVMDLQKTLQYATVICANGRRQLSSARDTFTAASLNMLANYRKRQQLVSIMKSLRTIKTLQRTDVRLRELMEEEDYCGAIQLCLECQKAASTYKHFTCISELNSKLQDTLVMIEEQIDVALSKTCSNFDETHYEKVQTAYRLLGKTQTAMDQLHMHFTSAIHNTAFQIVLGYVELCSG-T-G-RENFHKRQYTDLCKSVTQESFTPCLIDLSKALWEVMRSYHKTMRWHEEHEEES------EETE------DGKAQADFTKHYIKQKLEHGLSRIWQDVQSKVKIYVLGTDLSGFKLEEFIRVLDLVNRMIEIGEEFCKSKSEGLQDSLKQQSLNYFKNHHRYRMEELRMFLENEGWELCPVKLSFSYVQLLEFRFMKS-WMK-SPNSTLNLS----TTE-DTSG--GGTVMEPSKRRYFVQSATKNPFDEKPDEDENED-FFAGSLDDEDNGNLSDSDSDVPDELKQDYIDEVTGEGRSN-SRQIKR--RLSKSKNEKFIPIVTNTTLNVMRVIGKYMQMMTVLKPIAFDVILCMSQLFDYYFYTVYSFFGADTT-----TKNERSINNRLNIALQRIHNNLITE-SP-VP-GAPPVDQSENLEKMPQAYLSPIVDLHRRDQLFGLAERVVAVESLIFLAKQLELLQPHLEAMIPTNKKAFLQQFFSQTVNMAEEVRKPVYWSVSAQAVNYDQVQGQMASVRWDIKDIMSQHNPYVDSILRSFESVAHQLVEINRRVPIPRVVYHTLWEHCVRLANRTFVEGFSNAKKCTNEGRALMQLDYQQFLMKLDSIMDLKPIPEKEFVEGYIKAYYLPESQLDSWLQDHKEYSN-------------KQLLALINSVDHINKKSRQRLINIVEEMDRSRR
>EOG091F00CN|Lottia_gigantea|JG06_Catriona_columbiana|TRANSCRIPT
-----------------------------------------------------------------------------------------------------------------------------------------------------------------------------------------------------------------------------------------------------------------------------------------------------------------------------------------------------------------------------------------------------------------------------------------------------------------------------------------------------------------------------------------------------------------------------------------------------------------------------------------------------------------------------------------QDKTVNPRLYTTLQRIQDTLIYHYES-NQ-GSFT-DTNQVVNKIPAPQMSPIVNLQHATNMYGLAERVVATESLMFLSSQLESIHSYLEELIPFNKKTFLAQFYSQTVSMASQIRKPVYGKVSRSCINYDFVLQQMASVKWDIKD------------------------------------------------------------------------------------------------------------------------------------------------------------------------
>EOG091F00CN|Lottia_gigantea|HW16_Hancockia_cfuncinata|TRANSCRIPT
------------------------------------------------------------------------------------------------------------------------------------------------------------------------------------------------------------------------------------------------------------------------------------------------------------------------------------Q---------------------------------------------------------------------------------------------------------------------------------------------------------------------------------------------------------------------------------------------------------------------------------------------------------------------------------------------------GVDRTVNPRLYITLQRIQDNLILQCEQ-TQ-ASFS-ESHQVANKIPAAQMSPVVSLHHPTSLYGLAERVVATESLMFLSEQLQSLHSYLEELIPFNKKTFLAQFFSQTVSLAGQIRKPVYGKLSRSCVSYDFVLQQMASVKWDIKDIMSQHNVYVDTLLMSFKEFYQKLHEVDKRVPLPKPVSGLIWQQCVTNANLTFVEGYSITKKCSTEGRALMQLDFQQFLTNLDQIVELRPVPEREYVESYIKAYYLPESQLESWIMEHKEYSN-------------KQLLSLISCADHLSRKTRQRLSAIVEETDRTR-
>EOG091F00CN|Lottia_gigantea|JG21_Limenandra_confusa|TRANSCRIPT
----------------------------------------------------------------------------------------------------------------------------------------------------------------------------------------------------------------------------------------------------------------------------------------------------------------------------------------------------------------------------------------------------------------------------------------------------------------------------------------------------------------------------------------------------------------------------------------------------------------------------------------------------------------------------------------------------------------------------------SKIPAAHMSPVVSLQHATNLYGLAERVVATESLMFLSNQLESLQSYLEELIPFNKKTFLAQFYSQTVSMASQIRKPVYGKVSRCCVNYDFVLQQMATVKWDIKDIMSQHNSYVDTLLMSFKEFHHKLQEVDKRVPLSKPVVDLIWQQCVRQANMTFVEGYALPKKCSTEGR-----------------------------------------------------------------------------------------------------
>EOG091F00CN|Crassostrea_gigas|JG10_Dirona_picta|TRANSCRIPT
-------------------------------------------------------------------------------------------------------------------------------------------------------------------------------------------------------------------------------------------------------------------------------------------------------------------------------------------------------------------------------------------------------------------------------------------------------------------------------------------------------------------------------------------------------------------------------------------------------------------------------------------------------------------------------------------------------------------------------------------------------------------------------------------FLAQFYSQTVSMASQIRKPVYGKVSRSCVNYDFVLQQMSSVKWDIKDIMSQHNSYVDTLLMSFK-------------------------------------------------------------------------------------------------------------------------------------------------------
>EOG091F00CN|Lottia_gigantea|JG25_Palisa_papillata|TRANSCRIPT
----------------------------------------------------------------------------------------------------------------------------------------------------------------------------------------------------------------------------------------------------------------------------------------------------------------------------------------------------------------------------------------------------------------------------------------------------------------------------------------------------------------------------------------------------------------------------------------------------------------------------------------------------------------------------------------------------------------------------------------------------------------------------LHSYLEELIPFNKKTFLAQFYSHTVSMAPQIRKPVYGKVSRCCVNYDFVLQQMASVKWDIKDIMSQHNSYVDTLLMSFKEFHHKLQEVDKRVPLPKPVLDLIWQQCVRQANITFVEGYALPKKCSTEGRALMQLDFQQFLTNLDQVVELRPIPEREYVETYIKAYYLPESQLETWIIEHKEYSN-------------KQLLALISCADHLSRKTRQRLSALVEEMDRGR-
>EOG091F00CN|Lottia_gigantea|JG03_Austraeolis_stearnsi|TRANSCRIPT
-------------------------------------------------------------------------------------------------------------------------------------------------------------------------------------------------------------------------------------------------------------------------------------------------------------------------------------------------------------------------------------------------------------------------------------------------------------------------------------------------------------------------------------------------------------------------------------------------------------------------------------------------------------------------------------------------------------------------------------------------------------------------------------------------------------------------------------------------------------------------------DLIWQQCVRQANITFVEGYALPKKCSTEGRALMQLDFQQFLTNLDQVVELRPIPEREYVETYIKAYYLPESQLETWIIEHKEYSN-------------KQLLALISCADHLSRKTRQRLSALVEEMDRGRR
>EOG091F00CN|Crassostrea_gigas|JG15_Favorinus_auritulus|TRANSCRIPT
--------------------------------------------------------------------------------------------------------------------------------------------------------------KTLQRTDLRLREMMEEEDYSGAIQLCLECQQAASTFKHYKCISELSSKLQDTLETIEEQLDTALAKTCSGFDEGHYNKVQMAYRSLGKTQTSMDQLHMHFASAIHNTAFTIVLGYVELAAG-S-G---------------------------------------------------------------------------------------------------------------------------------------------------------------------------------------------------------------------------------------------------------------------------------------------------------------------------------------------------------------------------------------------------------------------------------------------------------------------ESLMFLSKQLESLHSYLEELIPFNKKTFLAQFYSQTVSMAPQIRKPVYGKVSRCCVNYDFVLQQMASVKWDIKDIMSQHNSYVDTLLMSFKEFHHKLQEVDKRVPLPKPVLELIWQQCVRQANSTFVEGYALPKKCSTEGRALMQLDFQQFLTNLDQVVELRPIPEREYVESYIKAYYLPESQLETWILEHKEYSN-------------KQLLALISCADHLSRKTRQRLSALVEEMDRGR-
>EOG091F00CN|Lottia_gigantea|HW17_Hermissenda_crassicornis|TRANSCRIPT
----------------------------------------------------------------------------------------------------------------------------------------------------------------------------------------------------------------------------------------------------------------------------------------------------------------------------------------------------------------------------------------------------------------------------------------------------------------------------------------------------------------------------------------------------------------------------------------------------------------------------------------------------------------------------------------GQDKTVNPRLYTILQRNRDNLIFQYEP-AQTATFA-DTNQVASKIPAAHLSPVVRLQHPTNLYGLGERVVATESLMFLSQQLESLHSYLEELIPFNKKTFLAQFYSHTVSMASQIRKPVYGKVSRCCVNYEFVLQQMAGVKWDIKDIMSQHNSYVDTLLMSFKEFHHKLQEIDKRVPLPKPVLDLIWQQCVRQANTTFVEGYALPKKCSTEGRALMQLDFQQFLTNLDQVVELRPIPEREYVESYIKAYYLPESQLETWILEHKEYSN-------------KQLLALISCADHLSRKTRQRLSALVEDLDRGR-
>EOG091F00CN|Lottia_gigantea|JG24_Noumeaella_rubrofasciata|TRANSCRIPT
----------------------------------------------------------------------------------------------------------------------------------------------------------------------------------------------------------------------------------------------------------------------------------------------------------------------------------------------------------------------------------------------------------------------------------------------------------------------------------------------------------------------------------------------------------------------------------------------------------------------------------------------------------------------------------------------------------------------------------------------------------------------------------------------------------------------------------------------------------------------------------------------------------EGRALMQLDFQQFLTNLDQVVELRPIPEREYVESYIKAYYLPESQLETWIVEHKEYSN-------------KQLLALISCADHLSRKTRQRLSAFVEDLDR---
>EOG091F00CN|Lottia_gigantea|JG19_Janolus_barbarensis|TRANSCRIPT
------------------------------------------------------------------------------------------------------------------------------------------------------------------------------------------------------------------------------------------------------------------------------------------------------------------------------------------------------------------------------------------------------------------------------------------------------------------------------------------------------------------------------------------------------------------------------------------------------------------------------------------------------------------------------------------------------------------------------------------------------------------------------------------------------------KPVYGKVSRSCVSYDFVLQQMASVKWDIKDIMSQHNSYVDSLLMSFKEFQQKLYEIDKRVPLPKPVSDLIWQQCVINANMTFVEGYAIPKKCSTEGRALMQLDFQQFLTNLDQIVELRPVPERELVESYIKAYYLPESQLETWIIEHKEY------------------------------------------------
>EOG091F00CN|Lottia_gigantea|JG14_Eubranchus_rustyus|TRANSCRIPT
---------------------------------------------------------------------------------------------------------------------------------------------------------SLRTIKTLQRTDLRLREMMEEEDYSGAIQLCLECQQAASTFKHYKCISELSSKLQDTLETIEEQLDTALSKTCSRFDESHYSKVQMAYRCLGKT---------------------------------------------------------------------------------------------------------------------------------------------------------------------------------------------------------------------------------------------------------------------------------------------------------------------------------------------------------------------------------------------------------------------------------GQDRTVNPRLYAALQRIQDSLIVQYQP-NQ-ASFS-DPAQGQIKIPAAQMSPIVSLQHAINLYGLGERVVATESLMFLSSQLESIHSYLEELIPFNKKTFLAQFYSHTVSMAGQIRKPVYGKVSRCCVNYDFVLQQMAGVKWDIKDIMSQHNSYVDSLLMSLKEFQHKLEEVDKRVPLTKPVLDLIWQQCIRQANVTFVEGYALPKKCSTEGRALMQLDFQQFLTNLDQIVELRPVPEREFVETYIKAYYLPESQLETWIVEHKEYSN-------------KQLLALITCADHLSRKTRQKLSAIVEEM-----
>EOG091F00CN|Lottia_gigantea|JG07_Cuthona_albocrusta|TRANSCRIPT
--------------------------------------------------------------------------------------------------------------------------------------------------------------------------------------------------------------------------------------------------------------------------------------------------------------------------------------------------------------------------------------------------------------------------------------------------------------------------------------------------------------------------------------------------------------------------------------------------------------------------------------------------------------------------------------------------------------------------------------------------------------------------------------------------------------------------------------------------VDTLLMSFKEFQHKLEEVDKRIPLPKPVVELLWQQCVRQANTTFVEGYALPKKCSTEGRALMQLDFQQFVTNLDQITELRPIPDREYVESYIKAYYLPESQLETWIVEHKEYSN-------------KQILALISCADHLSRKTRQKLSAIVEDM-----
>EOG091F00CN|Lottia_gigantea|HW15_Flabellina_babai|TRANSCRIPT
------------------------------------------------DTSLAELQKLSSEVDLNQVSDDCTRLKRQLMAVTKRVSELILQNHPAYAAELQRVMDLQRTLQAAGKVCHNGRKELSRARESFT-----LLSNYRKRQQLISLLKSLRTIKTLQRTDMRLREMMEEEDYSGAIQLCLECQQAASTFKHYTCISELSSKLQDTLE-------------------------------------------------------------------------------------------------------------------------------------------------------------------------------------------------------------------------------------------------------------------------------------------------------------------------------------------------------------------------------------------------------------------------------------------------------------------------------------------------------------------------------------------------------------------------------------------------RSVNYDFVLQQMGGVKWDIKDIMSQHNSYVDTLLMSFKEFRHKLQEVDKRVPLPKSVYDLIWQQCVRHANTTFVEGYAMPKKCSTEGRALMQLDFQQFLTYLDQIVELRPIPDREFVESYIKAYYLPESQLETWIVEHKEYSN-------------KQLLALISCADHLSRKTRQKLSAIVEEMD----
>EOG091F00CN|Lottia_gigantea|HW01_Armina_tigrina|TRANSCRIPT
-----------------------------------------------------------------------------------------------------------------------------------------------------------------------------------------------------------------------------------------------------------------------------------------------------------------------------------------------------------------------------------------------------------------------------------------------------------------------------------------------------------------------------------------------------------------------------------------------------------------------------------------------------------------------------------------------------------------------------------------------------------------------------------------------------------------------------------------------------------------------------VLDLIWQQCVGQANVTFVEGYSIPKKCSTEGRALMQLDFQQFLTYLDQIVELRPVPEREFVESYIKAYYLPESQLETWIMEHKEYSN-------------KQLLALISCADHLSRKTRQRLSAIVEEMDRSRR
>EOG091F00CN|Crassostrea_gigas|JG08_Dendronotus_venustus|TRANSCRIPT
----------------------------------------------------------------------------------------------------------------------------------------------------------------------------------------------------------------------------------------------------------------------------------------------------------------------------------------------------------------------------------------------------------------------------------------------------------------------------------------------------------------------------------------------------------------------------------------------------------------------------------------------------------------------------------------------------------------------------------SKIPAAQMSPIVSLQQASSLYGLAERVVATESLMFLSGQLEWLHSYLEELIPFNKKTFLAQFFSQTVSMASQIRKPVYGKLSRSCVGYEAVLHQMAGVKWDIRDIMSQHNPYVDTLLVSFQEFQKRLQEVDKRVPLPKPVCDLIWQQCVGQANMTFVEGYAIAKKCSTEGRALMQLDFQQFLTNLDQIVELRPVPEREFVEGYIKAYYLPESQLEKWILERKEYSN-------------KQLLALISCADHLSRKTRQRLSALVEEMDRGR-
>EOG091F00CN|Lottia_gigantea|LotgiG140484
EV----------------------PSNPHEQEEIIETVEKDYYNDESWDASNYELEKLPEKLSLSEIDDDRTKLRKQLQAVSRKVSELILQNHPAYAAELQRVMELDRCLQAAGVVCAKGRKEVLHGKTIFTSASLGLLANYKKRQQLLGLLKSLHTIKTLQRTDLRLREMMEEEDYCGAIQLCLECQKAASTFRHFKCISELSSKLQDTLEMIEEQLDIALSKTCNGFDVKHYDKVQKAYNLLGKTQTAMDQLHMHFASAIHNTAFIIVLGYVELCSG-G-S-QTNFQKRQYPDLCRNLTTDSFIPCLIDLCKALWEVMRSYYKTIQWHEQNDIFN--------KHTTEESSSENVEETFNRRYITQKLEYGRGRVWQDVQQKVKTYILGSDLSGFKLDEFIRVLDIVGRLIEIGEQFCGSKSEGLQDSLKQQSLNYFKNHHSARLDELRVFLENEGWELCPVKSSFNILQLMEYRFMRD-WQA-GRQSDVKTVDD-------T-T--PVRNNTLELGYFKDYLNQGNPFDVQPDEEENED-VYVGTG-KEEGYGDSDSDNDVPDELKQDYIDELTGEALKN-SRQIKRGISKNRSAGHKQAPIITNTTLNVLRVMGKYLKMMTVLRPISFDVITCLAQLFDFYLYTIFTFFGGDVIIISVLQGMDKSINNRLRITLYRIHDNMIST-PT-QP-GNQTPETEDNREKIPPATISPCVNLDDPNGLFGLAERTVAVESLVFLADQLEFLQPYLESMIPANKKAFLQQFYAQTVKMGVELRRPVYKHVSIRAIDYDSILQQMGTVKWDIKEIMSQHNTYIDALLKKFINLNNKMMEVEMRIPIPKVVKDVIWEHCIRLANRVFVEGYSNAKKCSNEGRALMQLDFQQFLIKIDQIVEIKPVPEREFVETYIKAYYLPESQLESWIQDHKEYSS-------------KQLLALINTVDHLNRKARQKLTNIIEDIDKTRR
>EOG091F00CN|Lottia_gigantea|HW09_Doto_sp|TRANSCRIPT
-------------------------------------------------------------------------------------------------------------------------------------------------------------------------------------------------------------------------------------------------------------------------------------------------KRQYPDLCKNITVETFTPCLVDLCRALWEVMRSYYQTISWHELNDKEG------EVQPAPN-DAGGSVEDSFNRRYVWEKLEYGRGRVWQDVQQKVKTFFSSCDLSAFKLDEFIYVLDIVNRLIEIGEEFCGSKSEGLQESLKQQSLLYFRTHHHMRMDELRMFLENEAWEMCPVRTNFNITHLLEFKFMRN-WTS-SQQMLLGGAE----RK-SEEQ--NGVVERKEKSYFQAYLVEGSPFDKPPEEEEFED-VFSGDG-TEDGFADSDSDQDIPDELKKDYIDEITGETHSY-KHAIRR--SSSRSHRHKQGPLITNTTLNVLRVMGKYLQMISILKPIAFEVISCISQLYDYYFYTVYSFF-------------------------------------------------------------------------------------------------------------------------------------------------------------------------------------------------------------------------------------------------------------------------------------------------------------------------------------
>EOG091F00CN|Lottia_gigantea|JG22_Lomanotus_vermiformis|TRANSCRIPT
------------------------------------------------------------------------------------------------------------------------------------------------------------------------------------------------------------------------------AKTCGQFDEAHYNKVQMAYRSLGKTQTAMDQLHMHFASAIHNTAFTIVLGYVELASGSG-G-QANFQKRQYPDLCKNITAETFTPCLVDLCRALWEVMRSYYQTI---------------------------------------------------------------------------------------------------------------------------------------------------------------------------------------------------------------------------------------------------------------------------------------------------------------------------------------------------------------------------------------------------------------------------------------------------------------------------------------------------------------------------------------------------------------------------------------------------------------------------------------------------------------------------
>EOG091F00CN|Biomphalaria_glabrata|HW11_Eubranchus_exiguus|TRANSCRIPT
------------------------PVNPHEEQEIMDGIEPFYYNNGEFDTSLVELQKLSGDVDLNQTMEDCSRLKRQLMAVTKRVSELILQNHPAYAAELERVMELQRTLQAASKVCHNGRRELSRSRESFTIASLGLLSNYRKRQQLVSLLKSLRTIKTLQRTDLRLREMMEEEDYCGAIQLCLECQQAASTFKHYKCISELSSKLQDTLETIEEQLDCALSKTCAGFDEEHYTKVQMAYRCLGKTQTAMDQLHMHFASAIHNTAFTIVLGYVELASGPG-G-KDNFQKRQYQDLCKNITIETFSPCLVDLCRALWEVMRSYYQTIQWHETNDKQA------EE----------NNPNFFNQRYVWEKLEYGRGRVWQDVQQKVKTFFSSCDLSGFKLDEFIYVLDIVNRLIAIGEEFCGSKSEGLQESLKQQSLSYFKAHHHSRMDELRMFLENEAWELCPVKASFNIMHLAEFRFLRK-WAS-RNLG-LGR-----------------------------------------------Q-ISSESN-GDVNYTDPSSTS--------------------------------------------------------------------------------------------------------------------------------------------------------------------------------------------------------------------------------------------------------------------------------------------------------------------------------------------------------------------------------------------------------------------------------
>EOG091F00CN|Biomphalaria_glabrata|HW14_Flabellina_affinis|TRANSCRIPT
-------------------------------------------------------------------------------------------------------------LQAAGKVCHNGRRELSRARESFTIASLGLLSNYRKRQQLVSLLKSLRTIKTLQRTDLRLREMMEEEDYCGAIQLCLECQQAASTFKHY-------------------------------------------------------------------------------------------------------------------------------------------------------------------------------------------------------------------------------------------------------------------------------------------------------------------------------------------------------------------------------------------------------------------------------------------------------------------------------------------------------------------------------------------------------------------------------------------------------------------------------------------------------------------------------------------------------------------------------------------------------------------------------------------------------------
>EOG091F00CN|Lottia_gigantea|HW12_Facelina_rubrovittata|TRANSCRIPT
-I----------------------PVNPHEEQEIIDDIEDFYYKDGDFDTSLVELEKLSDEVDLGQISEDCTRLKRQLMAVTKRVSELILQNHPAYAAELQRVMDLQRTLQAAGKVCHNGRRELSRARESFTIASLGLLSNYRKRQQLISLLKSLRTIKTLQRTDLRLREMMEEEDYSGAIQLCLECQQAASTFKHYKCISELSSKLQDTLETIEEQLDTALAKTCSGFDEGHYNKVQMAYRSLGKTQTAMDQLHMHFASAIHNTAFTIVLGYVELAAGSG-G-QANFQKRQYPDLCKNITIETFTPCLVDLCRALWEVMRSYYQTIQWHEVNDKEG------EDPQAQNEDASSVVEASFNRRYVWEKLEYGRGRVWQDVQQKVKTFFSTCDLSGFKLDEFIYVLDIVNRLIEIGEEFCGSKSEGLQESLKQQSLSYFTAHHHTRMDELRMFLENEAWEMCPVRTNFNIMQLVEFRFLRK-WAN-SHLS-LSRPE----FK-EK-N--FQVSDREYKSYFHTFLHEGSPFDKAPEEEENED-VFSGSG-NEDNYADSDSDQDIPEELKKDYIDELTGETYSY-KHGRRR--SSSRSTRSKQGPLITNTTLNVLRVMGKYLQMISILKPIAFEVITCISQLYDFYFYTVYTFFASE----------------------------------------------------------------------------------------------------------------------------------------------------------------------------------------------------------------------------------------------------------------------------------------------------------------------------------
>EOG091F00CN|Lottia_gigantea|HW18_Janolus_cristatus|TRANSCRIPT
------------------------PVNPHEEQEIIDGIEDFYYKDGDFDTSLVELKKIEDEFDLNQISEDRTRLKRQLMAVTKRVSELILQNHPAYATELQRVMDLQRTLLAAGKVCHNGRKELSRARESFTIASLGLLSNYRKRQQLISLLKSLRTIKTLQRTDLRLREMMEEEDYCGAIQLCLECQQAASTFKHYTCISELNSKLQDTLETIEEQLDTALAKTCAGFDQAHYNKVQMAYRCLGKTQTAMDQLHMHFASAIHNTAFTIVLGYVELASGSG-G-QANFQKRQYPDLCKNITIETFTPCLVDLCRALWEVMRSYYQTIKWHEANDKES------EEPSGQNEDASTSVEASLSRRYVWEKLEYGRGRVWQDVQQKVKMFFSSCDLSGFKLDEFIYHLDIVNRLIEIGEEFCGSKSEGLQDSLKQQSLSYFKAHHHSRMDELRMFLENEAWEMCPVRANFNIMQLMEFRFLRQ-WAN-SHSSTLPSAE----PK-DD-N--YQVPDVKVKGYFHTYLNEGSPFAKATEEEENED-VFSGSG-NEDNYEDSDSDQDIPDELKKDYIDEITGQTYSY-KHNRRR--SSSRSHRHKQGPLITNTTLNVLRVMGKYLQMISILKPIAFEVISCVSQLYDYYFYTVYKFFATD----------------------------------------------------------------------------------------------------------------------------------------------------------------------------------------------------------------------------------------------------------------------------------------------------------------------------------
>EOG091F00CN|Lottia_gigantea|HW02_Berghia_verrucicornis|TRANSCRIPT
------------------------------------------------------------------------------------------------------------------------------------------------------------------------------------------------------------------------------------------------------------------ASAIHNTAFTIVLGYVELASGSG-G-KENFQKRHYPDLCKNITIETFSPCLVDLCRALWEVMRSYYQTINWHEANDKDV------EETQTQQEDASDAVEASFNRRYVWEKLEYGRGRVWQDVQQKVKTFFSSCDLSRFKLDEFIYVLDIVNRLIEIGEEFCGSKSEGLQESLKQQSLSYFTAHHHTRMDELRMFLENEAWEMCPVRSNFNIMHLMEFRFLRK-WAN-NNLS-LSKPE----SK-ID-N--SQVSDKEDRSYFLTYLHEGSPFDKPPEEEENED-VFSGSG-NEDSYADSDSDQDIPDELKKDFIDELTGETYSY-KHGRRR--SSSRSHRHKQGPLITNTTLNVLRVLGKYLQMISILKPIAFEVITCISQLYDYYFYTVYSFFASE----------------------------------------------------------------------------------------------------------------------------------------------------------------------------------------------------------------------------------------------------------------------------------------------------------------------------------
>EOG091F00CN|Lottia_gigantea|HW20_Spurilla_neapolitana|TRANSCRIPT
------------------------PVNPHEEQEIIDGIEDFYYKDGDFDTSLVELEKLSDEVDLNQISEDCTRLKRQLMAVTKRVSELILQNHPAYAAELQRVMELQRTLQAAGKVCHNGRRELSRARESFTITSLGLLSNYRKRQQLISLLKSLRTIKTLQRTDLRLREMMEEEDYSGAIQLCLECQQAASTFKHYKCISELSSKLQDTLETIEEQLDTALAKTCGGFDENHYNKVQMAYRSLGKTQTAMDQLHMHFASAIHNTAFTIVLGYVELASGSG-G-KANFQKRQYPDLCKNITIETFTPCLVDLCRALWEVMRSYYQTIKWHEANDMDG------EETQTQQEDASNAVEASFNRRYIWEKLEYGRGRVWQDVQQKVKTFFSSCDLSRFKLDEFIYVLDIVNRLIEIGEEFCGSKSEGLQESLKQQSLSYFTAHHHTRMDELRMFLENEAWEMCPVRSNFNIMHLMEFRFLRK-WAN-NHLS-LSKPE----SK-VE-N--CQVPDKEDKSYFLTYLHEGSPFDKPPEEEEHED-VFSGSG-NEDNYADSDSDQDIPEELKKDYIDELTGETYSY-KHGRRR--SSSRSHRHKQGPLITNTTLNVLRVLGKYLQMISILKPIAFEVITCISQLYEYYFYTVFFLF-------------------------------------------------------------------------------------------------------------------------------------------------------------------------------------------------------------------------------------------------------------------------------------------------------------------------------------
>EOG091F00CN|Biomphalaria_glabrata|JG12_Dondice_parguerensis|TRANSCRIPT
-------------------------------------------------------------------------------------------------------------------------------------------------------------------------------------------------------------------------------------------------------------------------------------------------------------------------------------------------------------------------------------------------------------------------------------------------------------------------------------------------------------------------------------KSYFLTYLHEGSPFDKPPEEEENED-VFS------------------------------------------------------------------------------------------------------------------------------------------------------------------------------------------------------------------------------------------------------------------------------------------------------------------------------------------------------------------------------------------------------------------------------------------------
>EOG091F00CN|Lottia_gigantea|JG29_Spurilla_braziliana|TRANSCRIPT
---------------------------------------------------------------------------------------------------------------------------------------------------------------------------------------------------------------------------------------------------------------------------------------------------------------------------------------------------------------------------------------------------------------------------------------------------------HHHSRMDELRMFLENEAWEMCPVRSNFNIMHLMEFRFLRK-WAN-SHLS-LSKPE----SK-VE-N--CQIPDKEDKSYFLTYLHEGSPFDKPPEEEENED-VFSGSG-NEDNYADSDSDQDIPEELKKDYIDELTGETYSY-KHGRRR--SSSRS---------------------------------------------------------------------------------------------------------------------------------------------------------------------------------------------------------------------------------------------------------------------------------------------------------------------------------------------------------------------------------------------
>EOG091F00CN|Lottia_gigantea|NC05_Hermissenda_crassicornis|TRANSCRIPT
------------------------PVNPHEEQEIIDGIQDFYYKDGDFDTSLVELEKLSDEVDLNQISDDCTRLKRQLMAVTKRVSELILQNHPAYAAELQRVMELQRTLLAAGKVCHNGRQELSRARESFTIASLGLLSNYRKRQQLISLLKSLRTIKTLQRTDLRLREMMEEEDYSGAIQLCLECQQAASTFKHYKCISELSSKLQDTLETIEEQLDTALAKTCGGFDEAHYNKVQMAYRSLGKTQTAMDQLHMHFASAIHNTAFTIVLGYVELASGLG-G-KANFQKRQYPDLCKNITIETFTPCLVDLCRALWEVMRSYYQTIKWHEANDKEV------EEPHANNEDASSAVEASFNRRYVWEKLEYGRGRVWQDVQQKVKTFFSSCDLSGFKLDEFIYVLDIVNRLIEIGEEFCGSKSEGLQESLKQQSLSYFTAHHHTRMDELRMFLENEAWEMCPVRANFNIMHLMEFRFLRK-WAN-SHLS-LSRPE----SK-VE-N--CQVADREDKSYFLTYIHEGSPFDKPPEEEENED-VFSGSG-NEDSYADSDSDQDIPDELKKDYIDELTGETYSY-KHGRRR--SSSRSHRHKQGPLITNTTLNVLRVLGKYLQMISILKPIAFEVITCISQLYDYYFYTVYSFFANE----------------------------------------------------------------------------------------------------------------------------------------------------------------------------------------------------------------------------------------------------------------------------------------------------------------------------------
>EOG091F00CN|Lottia_gigantea|HW05_Caloria_elegans|TRANSCRIPT
----------------------------------------------------------------------------------------------------------------------------------------------------------------------------------------------------------------------------------------------------------------------HNTAFTIVLGYVELAAGSG-G-QANFQKRQYPDLCKNITIETFTPCLVDLCRALWEVMKSYYQTIQWHEANDKEG------EEPQTQNDDASNAVEASFNRRYVWEKLEYGRGRVWQDVQQKVKTFFSSCDLSGFKLDEFIYVLDIVNRLIEIGEEFCGSKSEGLQESLKQQSLSYFTTHHHTRMDELRMFLENEAWEMCPVRSNFNIMQLMEFRFLRK-WAN-SHLS-LSRPE----SK-GE-N--CQVSDREDKSYFLTYLHEGSPFDKTAEEEENED-VFSGSG-NEDNYADSDSDQDIPEELKKDYIDELTGE---------------------------------------------------------------------------------------------------------------------------------------------------------------------------------------------------------------------------------------------------------------------------------------------------------------------------------------------------------------------------------------------------------------
>EOG091F00CN|Lottia_gigantea|JG27_Phidiana_lynceus|TRANSCRIPT
---------------------------------------------------------------------------------------------------------------------------------------------------------------------------------------------------------------------------------------------------------------------------------VELAAGSG-G-QANFQKRQYPDLCKNITIETFTPCLVDLCRALWEVMRSYYQTIQWHEANDKEG------EESHIQNDDASNAVEASFNRRYVWEKLEYGRGRVWQDVQQKVKTFFSSCDLSGFKLDEFIYVLDIVNRLIEIGEEFCGSKSEGLQESLKQQSLSYFTAHHHTRMDELRMFLENEAWEMCPVRANF------------------------------------------------------------------------------------------------------------------------------------------------------------------------------------------------------------------------------------------------------------------------------------------------------------------------------------------------------------------------------------------------------------------------------------------------------------------------------------------------------------------------------
>EOG091F00CN|Lottia_gigantea|HW06_Cratena_peregrina|TRANSCRIPT
-T----------------------PVNPHEEQEIIDGIEDFYYKGGEFDTSLVELEKLSDEVDLGQISEDCTRLKRQLMAVTKRVSELILQNHPAYAAELQRVMELQRTLQAAGKVCHNGRKDLSRARESFTIASLGLLSNYRKRQQLISLLKSLRTIKTLQRTDLRLREMMEEEDYSGAIQLCLECQQAASTFKHYKCISELSSKLQDTLETIEEQLDTALAKTCGGFDEGHYNKVQMAYRSLGKTQTAMDQLHMHFASAIHNTAFTIVLGYVELAAGSG-G-QANFQKRQYPDLCKNITIETFTPCLVDLCRALWEVMRSYYQTIQWHEANDKEG------DETQTQNDDASSAVEASFNRRYVWEKLEYGRGRVWQDVQQKVKTFFSSCDLSGFKLDEFIYVLDIVNRLIEIGEEFCGSKSEGLQESLKQQSLSYFTAHHHTRMDELRMFLENEAWEMCPVRTNFNFMQLMEFRFLRK-WAN-NHLSQLSRPE----SK-GD-N--CQVPDKEDKSYFQTYLHEGSPFDKPPEEEEHED-VFSGSG-NEDNYADSDSDQDIPEELKKDYIDELTGETYSY-KHGRRR--SSSRSHRHKQGPLITNTTLNVLRVMGKYLQMISILKPIAFEVITCISQLYDYYFYTVYTFFASE----------------------------------------------------------------------------------------------------------------------------------------------------------------------------------------------------------------------------------------------------------------------------------------------------------------------------------
>EOG091F00CN|Lottia_gigantea|HW13_Favorinus_branchialis|TRANSCRIPT
------------------------PVNPHEEQEIIDGIEDFYYKDGDFDTSLTELEKLSEEVDLGQISEDCTRLKRQLMAVTKRVSELILQNHPAYAAELQRVMELQRTLQAAGKVCHNGRQDLSRARESFTIASLGLLSNYRKRQQLISLLKSLRTIKTLQRTDLRLREMMEEEDYSGAIQLCLECQQAASTFKHYKCISELSSKLQDTLETIEEQLDTALAKTCSGFDEGHYSKVQMAYRSLGKTQTSMDQLHMHFASAIHNTAFTIVLGYVELAAGSG-G-QANFQKRQYPDLCKNITIETFTPCLVDLCRALWEVMRSYYQTIQWHEANDKEG------EDAQVQNDDAGNTVEASFNRRYVWEKLEYGRGRVWQDVQQKVKTFFSSCDLSAFKLDEFIYVLDIVNRLIEIGEEFCGSKSEGLQGSLKQQSLSYFTAHHHTRMDELRMFLENEAWEMCPVRANFNIMQLMEFRFMRK-WAN-SHLG-LPQTE----SK-GE-N--CQVSDREEKSYFQTYLQEGSPFDKAPEEEENED-VFSGSG-NEDNYADSDSDQDIPEELKKDYIDELTGETYSY-KQGRRR--SSSRSHRHKQGPLITNTTLNVLRVMGKYLQMISILKPIAFEVITCI----------------------------------------------------------------------------------------------------------------------------------------------------------------------------------------------------------------------------------------------------------------------------------------------------------------------------------------------------
>EOG091F00CN|Lottia_gigantea|NC01_Armina_californica|TRANSCRIPT
------------------------PVNPQEEQEIIDRIEEFYYKDGEFDTSLAELQKLTDDPDLNQISDDCARLKRQLMAVTKRVSELILQNHPAYAAELQRVMDLQRTLLAAGKVCHNGRRELSRAKESFTIASLGLLSNYRKRQQLIGLLKSLRTIKTLQRTDLRLREMMEEEDYSGAIQLCLECQQAASTFKHYKCISELSSKLQDTLETIEEQLDTALSKTCGGFDEAHYNKVQHAYRRLGKTQTAMDQLHMHFASAIHNTAFTIVLGYVELASGSG-G-QANFQKRQYPDLCKNITIETFTPCLVDLCRALWEVMRSYYQTIKWHEANDKDG------EEQQAQNEDTSNAVEANFNRRYVWEKLEYGRGRVWQDVQQKVKTFFSSCDLSGFKLDEFIFVLDIVNRLIEIGEEFCGSKSEGLQESLKQQSLSYFKAHHHIRMDELRMFLENEVWEMCPVKANFNIMHLMEFRFLRK-WAN-SQNI-LSGAE----SK-GD-N--CHVPDSEVKTYFQTYLLEGSPFDKPPEEEEKED-VFSGIG-EDDGYADSDSDQDIPDELKKDYIDELTGETHSY-KHGRRR--SSSRSHRHKQGPLITNTTLNVLRVMGKYLQMISILKPIAFEVISCISQLYDFYFYTVYSFF-------------------------------------------------------------------------------------------------------------------------------------------------------------------------------------------------------------------------------------------------------------------------------------------------------------------------------------
>EOG091F00CN|Lottia_gigantea|NC08_Tritonia_hamnerorum|TRANSCRIPT
------------------------PVNPHEEQEIIDGIEDFYYKDGDFDTSLTELLKLPEEVDLNKVSDDCTRLKRQLNAVTKRVSELILQNHPAYALELQRVMDLQQTLQAAGKVCHNGRRELSRARESFTIASLGLLSNYRKRQQLIGLLKSLRTIKTLQRTDLRLREMMVEEDYSGAIQLCLECQHAASTFKHYKCISELSSKLQDTLETIEEQLDMALSKTCSGFDEAHYTKVQMAYRRLGKTQTAMDQLHMHFASAIHNTAFTIVLGYVELASGSG-G-QANFQKRQYPDLCKNITSETFTPCLVDLCRALWEVMRSYYQTIKWHEVNDKQE--------VVTSDKQASNSVEASFNRRYVWEKLEYGRGRVWQDVQQKVKTFFSSCDLSAFKLDEFIFVLDIVNRLIEIGEEFCGSKSEGLQDSLKQQSLLYFKAHHHTRMDELRMFLENEAWEMCPVKANFNFMQLMEFRFLRKKWSTNSTDSTGSGTE----SK-GK-NN--------------------------------------------------------------------------------------------------------------------------------------------------------------------------------------------------------------------------------------------------------------------------------------------------------------------------------------------------------------------------------------------------------------------------------------------------------------------------------------
>EOG091F00CN|Biomphalaria_glabrata|JG23_Melibe_leonina|TRANSCRIPT
------------------------------------------------------------------------------------------------------------------------------------------------------------------------------------------------------------------LEAIEEQLDTALSKTCSRFDEGHYSKVQMAYRCLGKTQTAMDQLHMHFASAIHNTAFTIVLGYVELASGSG-G-QANFQKRQYPDLCKNITIETFT------------------------------------------------------------------------------------------------------------------------------------------------------------------------------------------------------------------------------------------------------------------------------------------------------------------------------------------------------------------------------------------------------------------------------------------------------------------------------------------------------------------------------------------------------------------------------------------------------------------------------------------------------------------------------------------------
>EOG091F00CN|Lottia_gigantea|HW07_Cuthona_caerulea|TRANSCRIPT
-------------------------------------------------------------------------------------------------------------------------------------------------------------------------------DYSGAIQLCLECQQAASTFKHYKCISELSSKLQDTLETIEEQLDTALAKTCGTFDDAHYTKVQMAYRCLGKTQTAMDQLHMHFASAIHNTAFTIVLGYVELASG-S-GGQANFQKRQYPDLCKNITIETFSPCLVALCRALWEVMRSYYQ---------------------------------------------------------------------------------------------------------------------------------------------------------------------------------------------------------------------------------------------------------------------------------------------------------------------------------------------------GQDKTVNPRLYTILQRIQDTLIYH-DS-TQ-GSFT-DANQVENKIPAPQMSPIVSLQHSTNLYGLAERVVATESLMFLSSQLESIHSYLEEVIPFNKKTFLAQFYTQTVSMASQIRKPVYGKVSRSCINYDFVFQQMASVKWDIKDIMSQHNSYVDTLLKSFKEFQHKLQEVDKRIPLPKAVVELLWQQCIRQANTTFVEGYALPKKCSTEGRALMQLDFQQFVTNLDQITQLRPIPEREYVESYIKAYYLPESQLETWIVEHKEYSN-------------KQILALINCADHLSRKTRQKLSAVVEEI-----
>EOG091F00CN|Lottia_gigantea|JG26_Phestilla_sp|TRANSCRIPT
---------------------------------------------------------------------------------------------------------------------------------------------------------------------------------------------------------------QDTLETIEEQLDTALSKTCGTFDDAHYTKVQMAYRCLGKTQTAMDQLHMHFASAIHNTAFTIVLGYVELASGSG-G-QGNFQKRQYPDLCKNI------------------------------------------------------------------------------------------------------------------------------------------------------------------------------------------------------------------------------------------------------------------------------------------------------------------------------------------------------------------------------------------------------------------------------------------------------------------------------------------------------------------------------------------------------------------------------------------------------------------------------------------------------------------------------------------------------
>EOG091F00CN|Biomphalaria_glabrata|NC04_Fiona_pinnata|TRANSCRIPT
------------------------PVNPQEEQEIIDGIEQFYYNDGDFDTSLVE------------------------------------------------------------------------------------------------------------------------------LQLCQECQQAASTFKHYTCISELSSKLQDTLETIEEQLDSALAKTCGTFDDAHYTKVQMAYRCLGKTQTAMDQLHMHFASAIHNTAFTIVLGYVELASGLG-G-QANFQKRQYQDLCKNITIE---------------------------------------------------------FNRRYVWEKLEYGRGRVWQDVQQKVKTFFSSCDLSGFKLDEFIYVLDIVNRLIAIGEEFCGSKSEGLEESLKQQSVSYFTAHHHSRMDELRMFLENEAWEMCPVRANFNIMHLAEFRFLRK-WAN-NNLG-MSKTE----RK-GG-NVNDASPDRDGQRYFQTFLAEGSPFDKPPEEEEEKEDVFS------------------------------------------------------------------------------------------------------------------------------------------------------------------------------------------------------------------------------------------------------------------------------------------------------------------------------------------------------------------------------------------------------------------------------------------------
>EOG091F00CN|Lottia_gigantea|NC07_Tritonia_diomedea|TRANSCRIPT
------------------------PVNPHEEQEIIDGIEDFYYKDGDFDTSLTELEKLTDEVDLNKVCDDCTRLKRQLNAVTKRVSELILQNHPAYAQELQRVMDLQRTLQDAGKVCHNGRRELSRAKESFTIASLGLLSNYRKRQQLIGLLKSLRTIKTLQRTDLRLREMMVEEDYSEAIQLCLECQQAASTFKHYKCISELSSKLQDTLETIEEQLDTALAKTCSGFDEAHYTKVQVAYRRLGKTQTAMDQLHMHFASAIHNTAFTIVLGYVELASGSG-G-QTNFQKRQYPDLCKNITIEIFTPCLVDLCRALWEVMRSYYQTIKWHEANDKQEATDKDGEEQQAPNEDASNAV----------EKLEYGRGRVWQDVQQKVKTFFSSCDLSAFKLDEFIYVLDIVNRLIEIGEEFCGSKSEGLQESLKQQSLLYFKAHHHTRMDELRMFLENEAWEMCPVKANFNFMQLMEFRFLRKKWAT-SHHI-VSGAE----SKGED-E--YQSCDGDEKSYFPTYLREGSPFDKPPEEEENED-VFSGMG-AEDNDEDSDSDQDIPDELKKDYIDEITGETHSY-KHGLRR--SSSRSHRQKQGPLITNTTLNVLRVMGKYLQMISILKPIAFEVITCMSQLYDYYFYTVYSFF-------------------------------------------------------------------------------------------------------------------------------------------------------------------------------------------------------------------------------------------------------------------------------------------------------------------------------------
>EOG091F00CN|Lottia_gigantea|HW19_Polycera_quadrilineata|TRANSCRIPT
------------------------PVNPHEEQEIIDAIEPFYYKDESFDTSLQELERLNESFSLEQISEDCIRLKRQLQAVSKRVSELILQNHPAYAVELQRVMDLQKTLHAANKVCLRGRRELNHAKDGFTIASLGLLSNYRKRQQLVGLLKSLRTIKTLQRTDLRLREMLEEEDYTGAIQLCLECQKAASTFRHYTCISELSSKLQDTLEMIEEQLDSALAKTCSGFDEGHYSKLQQAYRHLGKTQTAMDQLHMHFASAIHNMAFTIVLGYVELGSGSG-G-TSNFQKKQYPDLCKNVSIETFSPCLVDLCKALWGIINSYYKTMKWHEDNDKVE------DASAPQIEDAGTSVEASFNRRYVSQKLEYGRGRVWQDVQQKVKVFISATDLSGFKLDEFIYVLDLVNRLIEIGEEFCGSKSEGLQESLKQQSLNYFKTHHQGRVDELRMFLENEAWEMCPVKSNFNILQLMEFRFLRK-WAN-RQHL-IQ--E----DNGES-N--LDLSESDNKGYFQTFLYKGNPFDKMPEEEEGED-VFSANG-TEEGYGDSDSDSDIPDALKKDYIDEITGEAHSY-KHGKRK--TSSRSRIQKQGPLITNTTLNVLRVMGKYLQMISILKPIAFEVITCISQLFDYYFYTVYSIFAAD----------------------------------------------------------------------------------------------------------------------------------------------------------------------------------------------------------------------------------------------------------------------------------------------------------------------------------
>EOG091F00CN|Lottia_gigantea|NC06_Pleurobranchaea_californica|TRANSCRIPT
------------------------PVNPHEEQEIIDGIEGNYYVV-ESDTSLHELQKLDDDFKLEKIDEDCIKLRKQLQAVSKRVSELILRNHPAYAVELQRVMDLQKTLQAAHTICQSGRKELSDAREMFTTASLGLLSNYRKRQQLIGLLKSLRTIKTLQSTDLRLREMMEEEDYSGAIQLCLECQKAASTFRHYKCISELSSKLQDTLEMIEEQLDHALAKTCFGFDEGHYQKVHQAYQRLGKTQTAMDQLHMHFASAIHNTAFTMVLGYVELGSGIG-G-TENFQKRQYTDLCRNITIETFSPCLVDLCKAMWQVLKSFYQTVQWHQAHQGNG--------NSTNSDDEAHSVEAAFSRRYISQKLEYGRGRLWQDVQQKVRVFVSATDLSGFKLDEFIYILDIVKRMIEIGEEFCGSKSEGLQETLRLQSINYFHTHHRMRLDEFRMFLENEAWELCPVKSNFTMMQLLEFRFLRK-WAN-SQNI-LR--EH-IAEE----TPTNAGHEADEKGYFVRFLHEGNPFDKGQEEEESED-VFSADQDHEDQYDDSDSDADIPEELKKDYIDEITGEAHSYNRHAKRH--PSLRSKSAKQGPLLTNTTLILLRTIGKYLQMISILKPIAFDVINCMSQLFDYYFYTVYTFFGTD----------------------------------------------------------------------------------------------------------------------------------------------------------------------------------------------------------------------------------------------------------------------------------------------------------------------------------
>EOG091F00CN|Lottia_gigantea|HW03_Berthella_plumula|TRANSCRIPT
----------------------------------------------------------------------------------------------------------------------------------------------------------------LQRTDLRLREMMEEEDYSGAIQLCLECQKAASTFRHYKCISELSSKLQDTLEMIEEQLDNALAKTCSGFDEGHYHKVQQAYQHLGKTQTAMDQLHMHFASAIHNTAFTMVLGYVELGSGSG-G-TANFQKRQYSDLCRNITIETFSPCLVDLCKAMWQVLKSYYQTIQWHESHGANG--------NQTHTDDEAHNVEASFNRRYVSQKLEYGRGRLWQDVQQKVRVFVSSTDLSGFKLDEFIYILDIVKRMIEIGEEFCGSKSEGLQETLRLQSINYFKTHHRMRLDELRMFLENEAWELCPVKSNFNMMQLLEFRFLRK-WAN-SQNI-LP--DSILSHH----NRDNSGPEAEEKGYFVRYLQDENPFDKRQEEEESED-VFSADRDHDDQYDDSDSDADIPEELKKDYIDEITGEAHSY-KHGRRH--PSLRSRSAKQGPLLTNTTLIVLRVMGKYLQMISILKPIAFDVISCMSQLFDYYLYTVYSFFGTD----------------------------------------------------------------------------------------------------------------------------------------------------------------------------------------------------------------------------------------------------------------------------------------------------------------------------------
>EOG091F00CN|Lottia_gigantea|NC02_Bathydoris_clavigera|TRANSCRIPT
---------------------------------------------------------------------------------------------------------------------------------------------------------------------------------------------------------------------------------------------------------------------------------------------------------------------------------------------------------------------------------------------------------------------LDIVNRLIEIGEEFCDSKSEGLQESLKQQSLNYFRTHHQTRVEELRMFLEHEAWELCPVKSNFNILQLMEFRFLRT-WAN-AQQF-SP--E----ENVGS-S--PTESDTENRGYFQRYLVKGSPFDKRLDDEEWED-VFSANG-TEEGYGDSDSDPDVPDELKKDYIDELTGEAHSY-KHGKRR--TSSRSKSHKQGPLITNTTLNVLRVMGKYLQMI------------------------------------------------------------------------------------------------------------------------------------------------------------------------------------------------------------------------------------------------------------------------------------------------------------------------------------------------------------------
>EOG091F00CN|Lottia_gigantea|JG18_Hermissenda_opalescens|TRANSCRIPT
-------------------------------------------------------------------------------------------------------------------------------------------------------------------------------------------------------------------------------------------------------------------SAIHNTAFTIVLGYVELASGLG-G-KANFQKRQYPDLCKNITIETFTPCLVDLCRALWEVMRSYYQTIKWHEAND-----------------------------------------------------------------------LDIVNRLIEIGEEFCGSKSEGLQESLKQQSLSYFTAHHHTRMDELRMFLENEAWEMCPVRANFNIMHLME--------------------------------------------------------------------------------------------------------------------------------------------------------------------------------------------------------------------------------------------------------------------------------------------NKKTFLAQFYSHTVSMASQIRKPVYGKVSRCCVNYEFVLQQMAGVKWDIKDIMSQHNSYVDTLL-----------------------------------------------------------------------------------------------------------------------------------------------------------
>EOG091F00CN|Crassostrea_gigas|JG13_Doto_lancei|TRANSCRIPT
----------------------------------------------------------------------------------------------------------------------------------------------------------------------------------------------------------------------------------------------------------------------------------------------------------------------------------------------------------------------------------------------------------------------------------------------------------------------------------------------------------------------------------------------------------------------------------------------------------------------------LITNTTLNVLRVMGKYLQMISILKPIAFEVISCISQLYDYYFYTVYSFFATETP-----QGQDRTVNPRLYSTLH-----------------------------------------------------------------------------------------------------------------------------------------------------------------------------------------------------------------------------------------------RIESWIIEHKEYSN-------------KQLLALISSADHLSRKTRQRLSAIVEEMDRSR-
>EOG091F00CN|Lottia_gigantea|HW10_Embletonia_pulchra|TRANSCRIPT
------------------------------------------------------------------------------------------------------------------------------------------------------------------------------------------------------------------------------------------------------------------------------------------------------------------------------------------------------------------------------------GRGRVWQDVQQKVKTFFSGSDLSSFKFDEFIFVLDIVNRLIEIGEEFCGSKSEGLQESLKQQSLSYFTAHHHTRMDELRMFLENEAWEMCPVRTNFNIMQLMEFRFLRK-CAK-SQHI-LPGRE----AK-GD-N--DTVPDGEVKSYFEEYRHEGSPFDKPPEEEEKED-VFSGSG-NEDNYADSDSDQDIPDELKKDYIDEITGQTYSY-KHGRRR--SSSRSHRHKQGPLITNTTLNVLRVMGKYLQMISILKPIAFEVISCISQLYDYYFYTVYSFFAIETP-----RGHDKTVHPRLYSTLQRIQDNLILQYEP-AQ-ASFS-ESSQLTTKIPAAQMSPIVSLHHATNLYGLAERVVATESLMFLSEQLQSLHSYLEDLIPFNKKTFLAQFYSQTVSM-----------------------------------------------------------------------------------------------------------------------------------------------------------------------------------------------------------
>EOG091F00CN|Biomphalaria_glabrata|JG28_Scyllaea_fulva|TRANSCRIPT
----------------------------------------------------------------------------------------------------------------------------------------------------------------------------------------------------------------------------------------------------------------------------------------------------------------------------------------------------------------------------------------------------------------------------------------------------------------------ENEAWEMCPVRANFNIMHLMEFRFLRK-WAN-SQHI-LTGAE----SK-ED-K--YQEPDGEVSGYFKTYLVEGSPFDKPPEEEENED-VFSGM-------------------------------------------------------------------------------------------------------------------------------------------------------------ASKVPAAQMSPVVNLQYATSLYGLAEQL-------------------------------------------------------------------------------------------------------------------------------------------------------------------------------------------ETWIVEHKEYSN----------------------------------------------
>EOG091F00CN|Biomphalaria_glabrata|HW04_Calmella_cavolinii|TRANSCRIPT
---------------------------------------------------------------------------------------------------------------------------------------------------------------------------------------------------------------------------------------------------------------------------------------------------------------------------------------------------------------------------------------------------------------------------------------------------------------------------------------------------------------------------------------------------------------------------------------------------------------------------------------------------------------------------------------------------------------------------------MDKILPASMAPHVNLTMSSNLYGLAERVVATESR------------------------------------------------------------------------------------------------------------------------------YASSKKCSHEGRALMQLDFQQFLTNIDYFVELKPIPEREFVEAYIKAYYLSKAQLEVWVHDHKEYSN----------------------------------------------
>EOG091F00CN|Crassostrea_gigas|NC03_Doris_kerguelenensis|TRANSCRIPT
------------------------------------------------------------------------------------------------------------------------------------------------------------------------------------------------------------------------------------------------------------------------------------------------------------------------------------------------------------------------------------------------------------------------------------------------------------------------------------------------------------------------------------------------------------------------------------------------------------RR--TSSRNKTQRQGPIITNTTLNVLRVMGKYLQMISMLKPIAFDVISCMSQLFDYYLFTVFSFFGSDSV-----STNDKNINNRLYLTLKRIYENLISE-PTSTN-ALPS-ESPELSDKIPAPHMSPIVNLASGTSLYGLAERVVAAESL------------------------------------------------------------------------------------------------------------------------------YV----------------------------------------------------INPWVKLV---------------------------------------------------
>EOG091F00CN|Crassostrea_gigas|HW21_Tritonia_manicata|TRANSCRIPT
VISSIE--------------------------------EIYFHEVDSFDPSDHELKKLPEMLNIEELDEYRNVLRRQAQAVSKKLYMKVLDNQKAYMQELQRVIDIEATLELAKTICDGGRSHLEHSRRETSLGGLTVLAKNRKKQHLVNVLQSLGTIKTLQQTDVRLKEMLQEEDYPGAINLCLECEKAARAFKHYKCISELSANLQDILIQIESELDSALAKTCNNFDPLHYEKLQTAYRYLGKIQVSMDQLHLHFMNAINSEAFLVLLKHVEENSPEDLN-EGGIQTIPFQELCQKVGVEDFTPCLVDLCKTLWKVMSNYHEVMQWHKKHDNLT------QA-D------DTDGEASYNRKYVTQKLNHGLHRIWKEVQERVKCYLLGTDLSYFKYDDFIHVLDLVNRLIAIGEEFCGSKSEELHDSIRTQTVNYFKNYHRSRLEELRMFLENEVWELCPVKANFSLVNLQEFKFLR------------------------------------------------------------------------------------------------------------------------------------------------------------------------------------------------------------------------------------------------------------------------------------------------------------------------------------------------------------------------------------------------------------------------------------------------------------------------------------------------------------------
