# Supplementary material for: Transcriptomics provides a robust framework for the relationships of the major clades of cladobranch sea slugs (Mollusca, Gastropoda, Heterobranchia), but fails to resolve the position of the enigmatic genus Embletonia
Source: BMC Ecol Evol. 2021 Dec 28;21:226. doi: 10.1186/s12862-021-01944-0 (PMC8895541; doi:10.1186/s12862-021-01944-0)
Supplement: Supplementary file 6 — Additional file 6. Archive S4: Unmasked multiple sequence alignments on amino acid level including Doris kerguelenensis and Calmella cavolini prior to the removal of outliers. [file 12862_2021_1944_MOESM6_ESM.zip › Archive_S4/Alignments/EOG091F0201.aa.fasta]

>EOG091F0201|Biomphalaria_glabrata|BGLTMP007989
--------------WQPRWFILD--N--------------------------------------DL-IIPGEQHYYVKASTPQDRQSWLIALGSSKASFSEVSGAKKDADGVPDQVRTKKSELRLYCDLLMQQVHSVKETVL---QT-DGSLDFQKLQECASLIGATCDTFICTLEECMKIVSSTPMFESPHQHVRDAAIPSSPTRPNVQRL-------------------------------------------------------------------------------------------------------------------------------------------------------------------------------------------------------------------------------------------------------------------------------------------------------------PVRNKIHNYKAFRKTMVLKHFD----------------
>EOG091F0201|Lottia_gigantea|HW09_Doto_sp|TRANSCRIPT
MEGALLKWTNYLSGWQPRWFVLH--NGVLSYYKSQEDVNNGCK-GSIKMAVCDIVVHQTDMSRLDL-IIPGEQHYYVKACNPQDRQSWLIALGSSKASFSETSSAKKDADALPDQVRVKKSELRLYCDLLMQQVHSVKEI----T-----GINQEKLSESASLISATCDTFIASLEECIKLVSNTPMFDTPHQHVKDAAIPQSPTRANTLR----------------------------------------------------------------------------------------------------------------------------------------------------------------------------------------------------------------------------------------------------------------------------------------------------------------------------------------------------
>EOG091F0201|Lottia_gigantea|HW10_Embletonia_pulchra|TRANSCRIPT
MEGVLLKWTNYLSGWQPRWFVLD--NGVLSYYKSQEDVNNGCK-GSIKMAVCDIVVHQTDMSRLDL-IIPGEQHYYVKAGNPQDRQSWLIALGSSKASFSETSAAKKDADALPDQVRVKKSELRLYCDLLMQQVHSVKEM----SSAE--AIEADKLKESASLIGATCDTFIATLEECMKLVSNTPMFDTPHQHVLDAAIPHSPTRANSHR-----------------------------------------------------------------------------AASSEDLEGG------------------DDFKDAIDAKISTFFSTMSPDFSTVAIGEDKLVPITPFLDACISIVPLF-DKLNSTAFAPVKMDFSGNIKKLQQKQQSNPEAFTTLQSIVEIEVENSQHTHSNSATSALLWLKRSLEFIREFLREFSSGSL--DLST------CASNAYQRTLKNYHGWVVRGVFAVAVKALPYRDVFINHL-----------------------------------------------------
>EOG091F0201|Lottia_gigantea|JG10_Dirona_picta|TRANSCRIPT
-------WTNYLSGWQPRWFVLD--NGVLSYYKSQEDVNNGCK-GSIKMAVCDIVVHQTDMSRLDL-IIPGEQHYYVKAGNAQDRQSWLIALGSSKASFSETSAAKKDADALPDQVRVKKSELRLYCDLLMQQVHSVKE----------------------------------------------------------------------------------------------------------------------------------------------------------------------------------------------------------------------------------------------------------------------------------------------------------------------------------------------------------------------------------------------------------------------------
>EOG091F0201|Lottia_gigantea|NC08_Tritonia_hamnerorum|TRANSCRIPT
MEGVLLKWTNYLSGWQPRWFVLD--NGVLSYYKSQEDVNNGCK-GSIKMAVCDIVVHQTDMSRLDL-IIPGEQHYYVKAGNAQDRQSWLIALGSSKASFSETSAAKKDADALPDQVRVKKSELRLYCDLLAQQVHSVKEM----SSKE--TLDKDKLLDTASLIGATCDTFIATLDECMKLVSNTPMFDTPHQHVRDAAIPYSPTRANVLR----------------------------------------------------------------------------------------------------------------------------------------------------------------------------------------------------------------------------------------------------------------------------------------------------------------------------------------------------
>EOG091F0201|Lottia_gigantea|JG15_Favorinus_auritulus|TRANSCRIPT
--------TNYLSGWQPRWFVLD--DGVLSYYKSQEDVNNGCK-GSIKMAVCDIVVHQTDMSRLDL-IIPGEQHYYVKAGNAQDRQSWLIALGSSKASFSET-----------------------------------------------------------------------------------------------------------------------------------------------------------------------------------------------------------------------------------------------------------------------------------------------------------------------------------------------------------------------------------------------------------------------------------------------------------------
>EOG091F0201|Lottia_gigantea|JG24_Noumeaella_rubrofasciata|TRANSCRIPT
MEGVLLKWTNYLSGWQPRWFVLD--NGVLSYYKSQEDVNNGCK-GSIKMAVCDIVVHQTDMSRLDL-IIPGEQHYYVKAGSAQDRQSWLIALGSSKASFSETSAAKKEADALPDQVRVKKSELRLYCDLLMQQVHSVKEM----SSNE--DLEAEKLTESASLIGATCDTFIATLEDCMKLMSNTPMFDTPHQHVVDSAIPHSPTRTNVLR----------------------------------------------------------------------------------------------------------------------------------------------------------------------------------------------------------------------------------------------------------------------------------------------------------------------------------------------------
>EOG091F0201|Lottia_gigantea|NC07_Tritonia_diomedea|TRANSCRIPT
MEGVLLKWTNYLSGWQPRWFVLD--NGVLSYYKSQEDVNNGCK-GSIKMAVCDIVVHQTDMSRLDL-TIPGEQHYYVKAGNAQDRQSWLIALGSSKASFSETSAAKKDADALPDQVRVKKSELRLYCDLLAQQVHSVKQM----SSKE--SLETDKLMDSASLIGATCDTFIATLDECMKLVSNTPMFDTPHQHVRDAAIPYSPTRANVLR----------------------------------------------------------------------------------------------------------------------------------------------------------------------------------------------------------------------------------------------------------------------------------------------------------------------------------------------------
>EOG091F0201|Lottia_gigantea|HW12_Facelina_rubrovittata|TRANSCRIPT
MEGVLLKWTNYLSGWQPRWFVLD--NGVLSYYKSQEDVNNGCK-GSIKMAVCDIVVHQTDMSRLDL-IIPGEQHYYVKSGSAQDRQSWLIALGSSKASFSETSAAKKEADALPDQVRVKKSELRLYCDLLMQQVHSVKEM----SSNE--DLEPGKLTESASLIGATCDTFIATLEDCMKLMSNTPMFDTPHQMVLDSAIPHSPTRANLLR---------------------------------------------------------------------QSTPALS-TATSSDDLCG------------------DEFKDAIDAKISTFFSTMKPDFSSVLIEGDNRVPITPFLDACTSIVPLF-DKLNSTAFAPVKMDFSGNIKKLQQKQQSNPESFTTLQAMVENEVDNLQHTHSNSATSALLWLKRSLEFIREFLREFSSGSL--DLST------CASNAYHRTLKNYHGWVVRGVFAVAVKALPYRDVFINHL-----------------------------------------------------
>EOG091F0201|Lottia_gigantea|JG01_Aeolidiella_alba|TRANSCRIPT
MEGVLLKWTNYLSGWQPRWFVLD--NGVLSYYKSQEDVNNGCK-GSIKMAVCDIAVHQTDMTRLDL-IIPGEQHYYVKAANAQDRQSWLIALGSSKASFSETSAAKKEADALPDQVRVKKSELRLYCDLLMQQVHSVKEM----SSAK-------------------------------------------------------------------------------------------------------------------------------------------------------------------------------------------------------------------------------------------------------------------------------------------------------------------------------------------------------------------------------------------------------------------
>EOG091F0201|Lottia_gigantea|JG06_Catriona_columbiana|TRANSCRIPT
--------------WQPRWFVLD--NGILSYYKSQEDVNNGCK-GSIKMAVCDIVVHQTDMARLDL-IIPGEQHYYVKTGNPQDRQSWLIALGSSKASFSETSTAKKDAD---------------------------------------------------------------------------------------------------------------------------------------------------------------------------------------------------------------------------------------------------------------------------------------------------------------------------------------------------------------------------------------------------------------------------------------------------------
>EOG091F0201|Lottia_gigantea|HW07_Cuthona_caerulea|TRANSCRIPT
MEGVLLKWTNYLSGWQPRWFVLD--NGVLSYYKSQEDVNNGCK-GSIKMAVCDIVVHQTDMSRLDL-TIPGEQHYYVKAGNPQDRQSWLIALGSSKASFSETSTAKKDADALPDQVRVKKSELRLYCDLLMQQVHSVKEM----SSSD--NLDVNKLSESTSLIGATCDTFIATLEDCMKLVSHTPMFDTPHQHILDAAITHSPTRANMHR---------------------------------------------------------------------------------------------------------------------------------ENVTDDKIIGIETFLTACTDISSIL-SDLGG-AFAFPRKDLQGNIKKINERYKSNQEKYLTLNKILEEDATSKNMT---STVVSVIWLLRGLNFLHAFLSNLIQEFH--DKDLEENLRPTLMKAYESSLRMYHGTIVQFAVCNTFRFSPGRTNVLQILATDPSVT---------KEMVISDMESYMINFTATLKLVQELLDIHDL------
>EOG091F0201|Lottia_gigantea|JG17_Hancockia_uncinata|TRANSCRIPT
MEGVLLKWTNYLSGWQPRWFVLD--NGVLSYYKSQEEVNNGCK-GSIKMAVCDIVVHQTDMSRLDL-IIPGEQHYYVKATNPQDRQSWLIALGSSKASFSETSAAKKDADALPDQVRVKKSELRLYCDLLMQQVHSVKQL----STAD--NVDMEKLSESASLIGATCDTFIASLEDCIKLVSHTPMFDTPHQHIRDSAIPHSPTRANVLR----------------------------------------------------------------------------------------------------------------------------------------------------------------------------------------------------------------------------------------------------------------------------------------------------------------------------------------------------
>EOG091F0201|Lottia_gigantea|HW02_Berghia_verrucicornis|TRANSCRIPT
MEGVLLKWTNYLSGWQPRWFVLD--NGVLSYYKSQEDVNNGCK-GSIKMAVCDIVVHQTDMSRLDL-IIPGEQHYYVKAGSTQDRQSWLIALGSSKASFSETSAAKKEADALPDQVRVKKSELRLYCDLLMQQVHSVKEM----SSNE--NLEINKLSESASLIGATCDTFISTLEDCMKLMSNTPMFDTPHQHVLDAAIPHSPTRSNVLR----------------------------------------------------------------------------------------------------------------------------------------------------------------------------------------------------------------------------------------------------------------------------------------------------------------------------------------------------
>EOG091F0201|Biomphalaria_glabrata|JG04_Berghia_stephanieae|TRANSCRIPT
---------------------------------------------------------------------------------------------------------------------------RLYCDLLMQQVHSVKEM----SSNE--NLEVNKLSESASLIGATCDTFISTLEDCMKLMSNTPMFDTPHQHVLDAAIPHSPTR---------------------------------------------------------------------------------------------------------------------------------------------------------------------------------------------------------------------------------------------------------------------------------------------------------------------------------------------------------
>EOG091F0201|Lottia_gigantea|HW05_Caloria_elegans|TRANSCRIPT
MEGVLLKWTNYLSGWQARWFVLD--NGVLSYYKSQEDVNNGCK-GSIKMTVCDIVVHQTDMTRLDL-IIPGEQHYYVKAGSTQDRQSWLIALGSSKASFSETSAAKKEADALPDQVRVKKSELRLYCDLLMQQVHSVKEM----SSNE--NFEAGKLTESASLIGATCDTFIATLEDCMKLMSNTPMFDTPHQHVLDAAIPHSPTRANVLR---------------------------------------------------------------------QTTPALS-TATSSDDLCG------------------DDFKDAIDAKISTFFSTMKPDFSSVLIEEDKRIPITPFLGACTSIVPLF-DKLNSTAFAPVKMDFSGNIKKLQQKLESNPETFTTLQSMVEIEVENSQHTHSSSATSALLWLKRSLEFIREFLREFSSGSL--DLST------CASNAYHRTLKNYHGWVVRGVFAVAVKALPYRDVFINHL-----------------------------------------------------
>EOG091F0201|Biomphalaria_glabrata|JG25_Palisa_papillata|TRANSCRIPT
----------------------------------------------------------------DL-IIPGEQHYYVKAGSTQDRQSWLIALGSSKASFSETSAAKKEADALPDQVRVKKSELRLYCDLLMQQVHSVKEM----SSNE--NFEAGKLTESASLIGATCDTFIATLEDCMKLVSNTPMFDTPHQHVLDAAIPHSPTRANVLRL-------------------------------------------------------------------------------------------------------------------------------------------------------------------------------------------------------------------------------------------------------------------------------------------------------------P-------------------------------------
>EOG091F0201|Biomphalaria_glabrata|HW06_Cratena_peregrina|TRANSCRIPT
---------------------------------------------------------------------------------------------------------KKDADALPDQVRVKKSELRLYCDLLMQQVHSVKEM----SNNE--DLEPGKLTESASLIGATCDTFIATLEDCMKLMSNTPMFDTPHQHVLDAAIPHSPTRAGLLRL-------------------------------------------------------------------------------------------------------------------------------------------------------------------------------------------------------------------------------------------------------------------------------------------------------------P-------------------------------------
>EOG091F0201|Lottia_gigantea|HW11_Eubranchus_exiguus|TRANSCRIPT
MEGVLSKWTNYLSGWQPRWFVLD--NGILSYYKSQEDVNNGCK-GSIKMAVCDIVVHQTDVSRLDL-IIPGEQHYYVKAGNGQDRQSWLIALGSSKAAYGETSTAKNNADALPDQVRVKKSELRLYCDLLMQQVHSVKEM----STCD--DIQPEKLQESASLIGATCDTFIASLEECMKLVAHTPMFDTPHQHILDAAIKHSPTKANVHR----------------------------------------------------------------------------------------------------------------------------------------------------------------------------------------------------------------------------------------------------------------------------------------------------------------------------------------------------
>EOG091F0201|Lottia_gigantea|NC06_Pleurobranchaea_californica|TRANSCRIPT
MEGVLWKWTNYLSGWQPRWFILD--NGVLSYYKSQEDVNNGCK-GSIKMTVCDIVVHPTDMSRLDL-IIPGEQHYYVKAGTPQDRQSWLIALGSSKASFSETSNAKKEADALPDLVRTKKSELRLYCDLLMQQAHSVKEAVQPPY----GDVDIEKVTECTALIGATCDTFIATLEDCIKLVSNTPMFESPHQHVRDSAIPSSPTRTNAHR----------------------------------------------------------------------------------------------------------------------------------------------------------------------------------------------------------------------------------------------------------------------------------------------------------------------------------------------------
>EOG091F0201|Lottia_gigantea|JG26_Phestilla_sp|TRANSCRIPT
------------------------------------------------------------------------------------------------------------------------------------------------------------------LIGATCDTFIATLEDCMKLISNTPMFDTPHQHILDAAITHSPSRTNM----------------------------------------------------------------------------------------------------------------------------------------------------------------------------TR------------------------------------------------------------------------------------------------------------------------------------------------------------------------
>EOG091F0201|Lottia_gigantea|NC03_Doris_kerguelenensis|TRANSCRIPT
------KWTNYLSGWQPRWFILD--NGILSYYKSQEDVNSGCK-GSIKMTVCDIVVHPSDMTRLDL-IIPGEQHYYVRAASPKERQSWLIALGSAKASFSEATSARKDADVTSDVMRTKKSELRLYCDLLMQQVHSVKQAVQGET-----TLDANNLAETSSLISATCDTFISTLEECMKLVTAGPMFESPHQ----------------------------------------------------------------------------------------------------------------------------------------------------------------------------------------------------------------------------------------------------------------------------------------------------------------------------------------------------------------------
>EOG091F0201|Biomphalaria_glabrata|NC02_Bathydoris_clavigera|TRANSCRIPT
---------------------------------------------------------------------------YVKAGTPQDRQSWLIALGSAKASFSETSVAKKDADALPDQVRVKKSELRLYCDLLMQQVHSVKETVNSPY----QQLDVGKLTESTSLIGATCDTFIATL----------------------------------------------------------------------------------------------------------------------------------------------------------------------------------------------------------------------------------------------------------------------------------------------------------------------------------------------------------------------------------------
>EOG091F0201|Lottia_gigantea|LotgiG140459
MEGVLWKWTNYLSGWQPRWFVLD--NGILSYYKSQEDVNNGCK-GSIKMSACDISVHHSDSTRLDL-IIPGEQRYYVKAANYQERQAWLVALGSSKAAFNSSQNRPESGEMSPDIIKYKKSELRLYCDLMMQQVHSVKEI----ATVEGGTINQEKLTEASHLLGATCDTFIQTLEDCMNLVSTMPVYEMPHQHIMDSAIPLSPAHGRIKRGII---------PTPSPRQRTHSDSSHSDTPGPEHSMNGPVRNRPLLKEEDAIPEQPVEIVVTKVDNSVQSSTSKQ-TVSSEDLDSP------------------EDFQDAIDSKIPTFFSTLNQSFTPEDVMSPDGIIVSLFLEACHNILPLFVDKLNSTAFAPVKMDFTGNIRKIRQKYSSKPEEFTTLQRIVCNEIKANQHTSSNSATVAILWLNRGLEFIREILREVNSGEM--DLSK------CAYGAYDRTLKPYHGWVVRGIFAVAVKALPYRDDFLTHLAVT---DC-DIKSPIFIHSLQEDIEDYVKNLDQTIQVIHQFYKDHDLNNEDPI
>EOG091F0201|Lottia_gigantea|HW15_Flabellina_babai|TRANSCRIPT
---------------------------------------------------------------------------------------------------------------------------------------------------------------------------------------------------------------------------------------------------------------------------------------------------------------------------------------------------------------------------------NSNEYAPLKMDFTRNIKKLQQKQQSNPEAFTTLQAMVKNEVENSQHTQSSSATSALLWLKRSLEFIREFLREFSSGSL--DLST------CASNAYHRTLKNYHGWVVRGVFAVAVKALPYRDVFITHL-----------------------------------------------------
>EOG091F0201|Lottia_gigantea|JG14_Eubranchus_rustyus|TRANSCRIPT
------------------------------------------------------------------------------------------------------------------------------------------------------------------------------------------------------------------------------------------------------------------------------------------------------------------------------------------------------------IPITPFLDACTSIVPLF-DKLNSTAFAPVKMDFTGNIKKLQQKQESNPETFLTLQSMVASELQSNQHTHSNSATSALLWLKRSLEFIREFLREFSSGSL--DLST------CASNAYHRTLKNYHGWVVRGVFAVAVKALPYRDVFITHLYCG---D----------------------------------------------
>EOG091F0201|Lottia_gigantea|HW18_Janolus_cristatus|TRANSCRIPT
-----------------------------------------------------------------------------------------------------------------------------------------------------------------------------------------------------------------------------------------------------------------------------------------------------------------------------DFKDAIDAKISTFFSTMKPDFSSVSIGEDAVIPITPFLDACTSIVPLF-DKLNSTAFAPVKMDFSGNIKKLHQKHQSNPEAFTSLQSMVRVEVEHSQHTHSNSATSALLWLKRSLEFIREFLREFSSGSL--DLST------CASNAYHRTLKNYHGWVVRGVFAVAVKALPYRDVFINHL-----------------------------------------------------
>EOG091F0201|Lottia_gigantea|JG19_Janolus_barbarensis|TRANSCRIPT
----------------------------------------------------------------------------------------------------------------------------------------------------------------------------------------------------------------------------------------------------------------------------------------------------------------------------------------------------------------------------------------------------------------TLQSMVEVEVEHSQHTHSNSATSALLWLKRSLEFIREFLREFSSGSL--DLST------CASNAYHRTLKNYHGWVVRGVFAVAVKALPYRDVFINHL-----------------------------------------------------
>EOG091F0201|Lottia_gigantea|JG12_Dondice_parguerensis|TRANSCRIPT
MEGVLLKWTNYLSGWQPRWFVLD--NGVLSYYKSQEDVNNGCK-GSIKMAVCDIVVHQTDMSRLDL-IIPGEQHYYVKSGSAQDRQSWLIALGSSKASFSETSAAKKEADALPDQVRVKKSELRLYCDLLMQQVHSVKE---------------------------------------------------------------------------------------------------------------------------------------------QSTPALS-TATSSDDLCG------------------DDFKDAIDAKISTFFSTMKPDFSSVLIEEDKLVPITPFLDACTSIVPLF-DKLNSTAFAPVKMDFSGNIKKLQQKQQSNPESFTTLQSMVEIEVDNSQHTHSNSATSALLWLKRSLEFIREFLREFSSGSL--DLST------CASNAYHRTLKNYHGWVVRGVFAVAVKALPYRDVFINHLYCG---D----------------------------------------------
>EOG091F0201|Crassostrea_gigas|HW14_Flabellina_affinis|TRANSCRIPT
-------------------------------------------------------------------------------------------------------------------------------------------------------------------------------------------------------------------------------------------------------------------------------------------------------------------------------------KISTFFSTMKPDFSSVSIEGDQRVPITPFLDACTSIVPLF-DKLNSTAFAPVKMDFSGNIKKLQQKQESNPESFKTLQSMVEMEVENSQHTHSNSATSALLWLKRSLEFIREFLREFSSGSLDQDLST------CASNAYHRTLKNYHGWVVRGVFAVAVKALPYRDVFINHL-----------------------------------------------------
>EOG091F0201|Lottia_gigantea|HW13_Favorinus_branchialis|TRANSCRIPT
-----------------------------------------------------------------------------------------------------------------------------------------------------------------------------------------------------------------------------------------------------------------------------------------STPALS-TATSSDDLCG------------------DDFKDAIDAKISTFFSTMKPDFSNVQVDEEKRIPITPFLDACTSIVPLF-DKLNSTAFAPVKMDFSGNIRKLQQKQQSNPEAFTTLQAMVEVEVENAQHTQSSSATSALLWLKRSLEFIREFLREFSSGSL--DLST------CASNAYHRTLKNYHGWVVRGVFAVAVKALPYRDVFINHLYCG---D----------------------------------------------
>EOG091F0201|Crassostrea_gigas|JG21_Limenandra_confusa|TRANSCRIPT
------------------------------------------------------------------------------------------------------------------------------------------------------------------------------------------------------------------------------------------------------------------------------------------------------------------------------------------------------------------------IVPLF-DKLNSTAFAPVKMDFSGNIKKLQQKQQSNPETFTTLQSMVQNELENSQHTHSSSATSALLWLKR-------------------------------------------------------------------------------------------------------------------------
>EOG091F0201|Lottia_gigantea|HW20_Spurilla_neapolitana|TRANSCRIPT
--------------------------------------------------------------------------------------------------------------------------------------------------------------ESASLIGATCDTFIATLEDCMKLMSNTPMFDTPHQHILDSAIPHSPTRTNVLR----------------------------------------------------------------------TTPALS-TATSSDDLCG------------------DDFKDAIDAKISTFFSTMKPDFSSVLREEDKLVPITPFLDACTSIVPLF-DKLNSTAFAPVKMDFSGNIKKLQQKQQSNPESFTTLQSMVQNELENSQHTHSNSATSALLWLKRSLEFIREFLREFSSGSL--DLST------CASNAYHRTLKNYHGWVVRGVFAVAVKALPYRDVFINHL-----------------------------------------------------
>EOG091F0201|Lottia_gigantea|HW17_Hermissenda_crassicornis|TRANSCRIPT
----------------------------------------------------------------------------------------------------------------------------------------------------------------------------------------------------------------------------------------------------------------------------------------------S-TATSSDDLCG------------------DDFKDAIDAKISTFFSTMKPDFSCVLVEEDKLVPITPFLDACTSIVPLF-DKLNSTAFAPVKMDFSGNIKKLQQKQQSNPDSFTTLQSMLQNELENSQHTHSSSATSALLWLKRSLEFIREFLREFSSGSL--DLST------CASNAYHRTLKNYHGWVVRGVFAVAVKALPYRDVFINHL-----------------------------------------------------
>EOG091F0201|Lottia_gigantea|NC05_Hermissenda_crassicornis|TRANSCRIPT
----------------------------------------------------------------------------------------------------------------------------------------------------------------------------------------------------------------------------------------------------------------------------------------------S-TATSSDDLCG------------------DDFKDAIDAKISTFFSTMKPDFSCVLIEEDKLVPITPFLDACTSIVPLF-DKLNSTAFAPVKMDFSGNIKKLQQKQQSNPDSFTTLQSMLQNELENSQHTHSSSATSALLWLKRSLEFIREFLREFSSGSL--DLST------CASNAYHRTLKNYHGWVVRGVFAVAVKALPYRDVFINHL-----------------------------------------------------
>EOG091F0201|Lottia_gigantea|NC01_Armina_californica|TRANSCRIPT
-----------------------------------------------------------------------------------------------------------------------------------------------------------------------------------------------------------------------------------------------------------------------------------------------------------------------------------------------------------------------------------------------------------------------------QHTHANSATSALLWLKRSLEFIREFLREFSSGSL--DLST------CASNAYQRTLKNYHGWVVRGVFAVAVKALPYREVFVTHLYCG---D----------------------------------------------
>EOG091F0201|Lottia_gigantea|JG07_Cuthona_albocrusta|TRANSCRIPT
-----------------------------------------------------------------------------------------------------------------------------------------------------------------------------------------------------------------------------------------------------------------------------------------------------------------------------------------------------------------------------------------------------------------------------------------------------FLREFSSGSL--DLST------CASNAYHRTLKNYHGWVVRGVFALAVNALPYRDVFVTHLYCGD-------------------------------------------------
>EOG091F0201|Lottia_gigantea|HW01_Armina_tigrina|TRANSCRIPT
------------------------------------------------------------------------------------------------------------------------------------------------------------------------------------------------------------------------------------------------------------------------------------------------ATSSDDLEGG------------------DDFKDAIDAKISTFFSTMKPDFSGVEIGEDKVVPVIPFLDACTSIVPLF-DKLNSTAFAPVKMDFSGNIKKLHQKHQSNPEAFTSLQSMV-----------------ALLWLKRSLEFIREFLREFSSGSL--DLST------CASNAYQRTLKNYHGWVVRGVFAVAVKALPYRDVFVTHLYCG---D----------------------------------------------
>EOG091F0201|Lottia_gigantea|JG27_Phidiana_lynceus|TRANSCRIPT
---------------------------------------------------------------------------------------------------------------------------------------------------------------------------------------------------------------------------------------------------------------------------------------------------------------------------------------------------------------------------------------------------------SNPETFTTLQSMVENEVNNSQHTHSNSATSALLWLKRSLEFIREFLREFSSGSL--DLST------CASNAYHRTLKNYHGW----------------------------------------------------------------------------
>EOG091F0201|Lottia_gigantea|HW03_Berthella_plumula|TRANSCRIPT
---------------------------------------------------------------------------------------------------------------------------------------------------------------------------------------------------------------------------------------------------------------------------------------------------------------------------------------------------------------------------------------------------------------------------------------ALLWLKRSLEFIREFLREFSSGSL--DLST------CASNAYSRTLKNYHGWVVRGVFAVAVKALPYRDVFTSHLFSDD-------------------------------------------------
>EOG091F0201|Lottia_gigantea|HW16_Hancockia_cfuncinata|TRANSCRIPT
-------------------------NGVLP----------------------------DGEDASL---EGGVSNSH---SSP------------------------------------------------------LHS---------------------------------------------------------------------------------------------------------------------------------------------PHTPALSAATSSDDLEGG------------------DDFKDAIDAKISTFFSSMKPDFSCVEVGEDKTVPVTPFLEACECIVPLF-DKLNSTAFAPVKMDFCGNIRKLQQKQESNPEVFTTLQAMVQTEVAQSVQTHSNSATSALLWLKRSLEFIREFLREFSSGSL--DLGT------CAGNAYHRTLKNYHGWVVRGVFAVAVKALPYRHDFLTNLYCG---D----------------------------------------------
>EOG091F0201|Lottia_gigantea|HW19_Polycera_quadrilineata|TRANSCRIPT
---------------------------------------------------------------------------------------------------------------------------------------------------------------------------------------------------ADAAAVSVPSAANS------------------------------------------------------------------------VTPALS-TATSSEDL-I------------------EEFKDAIDARISTFFSAMTVDFS--QVDTSQAIEVTTFLDACRNIVPIF-DKLNGTAFAPVKMDFSGNIKKIHQKQSSDPDKFPTLQSMIEDEIQSNHHTHANSATSALLWLKRSLEFIREFLREVCSGSL--ELSS------CASNAYNRTLKNYHGWVVRGVFAMAVKALPYREVFMTHLQCS---D----------------------------------------------
>EOG091F0201|Lottia_gigantea|JG22_Lomanotus_vermiformis|TRANSCRIPT
-----------------------------------------------------------------------------------------------------------------------------------------------------------------------------------------------------------------------------------------------------------------------------------------------------------------------------------------------------------------------------------------------------QKQQSKPESFTTLQSMVLSEVEMSQHTHSNSATSALLWLKRSLEFIRE------------------------------------------------------------------------------------------------------------------
>EOG091F0201|Crassostrea_gigas|NC04_Fiona_pinnata|TRANSCRIPT
----------------------------------------------------------------------------------------------------------------------------------------------------------------------------------------------------------------------------------------------------------------------------------------------------------------------------DDFKDAIDAKISTFFSTMQPDFSNVCLGEDNLVPIKPFLDACDSIVPLF-DKLNSTTFAPVKMDFCGNIKKLQQKQESNPETFTTLQSMIESEVENSQHTHSNSATSALLWLKRSLEFIR-------------------------------------------------------------------------------------------------------------------
>EOG091F0201|Crassostrea_gigas|JG03_Austraeolis_stearnsi|TRANSCRIPT
-----------------------------------------------------------------------VNSHH---TSP------------------------------------------------------LHQ---------------------------------------------------------------------------------------------------------------------------------------------QTTPALS-TATSSDDLCG------------------DDFKDAIDAKISTFFSTMKPDFSSVLVEEDKRVPITPFLDACISIVPLF-DKLNSTAFAPVKMDFSGNIKKLQQKQESNPETFTTLQSMIEQEV--------------------------------------------------ASNAYHRTLKNYHGWVVRGVFAVAVKALPYRDVFINHL-----------------------------------------------------
>EOG091F0201|Lottia_gigantea|HW04_Calmella_cavolinii|TRANSCRIPT
S-------------------------------------------------------------------------------------------------------------------------------------------------------------------------------------------------------------------------------------------------------------------------------------------VLSAAASSDDLENM------------------DDYKDAIDEPVVTFFSVMPTSFQHVDTTAEVGISAATFLDACRNIVPMF-DKLNSTAFAPVKMDFTGNIKKVEAKQESCPDLL-TLQAMILSEVDSGTHRLSSSATSAVLWLKRSLEFIREFLRECNSGSE--EMSV------CASNAYGRTLKNYHGWVVRGVFTVAVKALPYRETFMAHMAIG---ENVDTTSRHFEHTLMSDVETFVQHLDRVLTCIHEFYLANSLERSE--
>EOG091F0201|Crassostrea_gigas|CGI_10003799
MEGVLLKWTNYLTGWQPRWFVLD--NGNLSYYKSQEEVNLGCK-GSFRMAVCDINVHSTDKCRLDL-IIPGESHFYLRASNPQERQQWLVSLGTAKASLTNGRIKESADEVSPDIIKTKKSELRLYCDLLMQQVHSVKSV----AQA-GDPVDIEKLNEATSLLGPTCDTFISTLEDCMKIANASKAYDSPHQHISDSPFPMVKLKHPPKKESRSYSVSDKYPPAVSSRRRTISDSSPEKLSPRSHSALSNSPQPRVT----------------------EDRPALR-TETHTQEKEQNSSSENLKRSASLENGDEEEFKDAIDEKIPNFFSTMQSSFMDLQLEADGGIPIEHFLSACRCMVPIF-DKLNATAFAPVKMDFQGNIRKIQQKYSTNPSSFTTLQKMVMGEVDCKHHRVSSSATVALLWMKRGLQFIREFLVEILNNQQ--DLSL------AAGNAYSKSLRPYHGWVVRGVFAVAVKALPSREVFISLLAVPGGEN----KGVDFLHSLMSDMENYITALGEILRILNDFYKVHTLDNEEPV
>EOG091F0201|Lottia_gigantea|HW21_Tritonia_manicata|TRANSCRIPT
---------------------------------------------------------------------------------------------------------------------------------------------------------------------------------------------------------------------------------------------------------------------------------------------------------------------------------------PTIFSTAPNRFTTVEVLENGGIPTKAFLLACNSILPIF-DVLGPTAFAPVKLDISGNIKKLTSKYESDRDSCSTLQSMLSVEIHSNTCTVKNSATDALLWLKRALQFTNAFLMEINKGER--ELVV------VASNAYSKTLRKYHGWMVRGVFAMAVKAVPYWKDFVKALGST---D----SGVAPEPDVLHDIKEFTDTLSPLIERIDKFYATNKLDTE---
>EOG091F0201|Lottia_gigantea|JG11_Dondice_occidentalis|TRANSCRIPT
-------------------------------------------------------------------------------------------------------------------------------------------------------------------------------------------------------------------------------------------------------------------------------------------------------------------------------------------------------------------------------------------DINGNIAKLRKKLATDPEKFVVLQDIVNSEIEARTTKAKNSATDALLWLKRALSFIRVFLEEVLTGEE--DLVK------CAKKAYECSLKKYHGWMVQGIFSLAMKAVPYRKDFIKAL-----------------------------------------------------
>EOG091F0201|Lottia_gigantea|JG32_Unidentia_angelvaldesi|TRANSCRIPT
-KGWLYKWTNYLKGYQKRWFVLQ--QGLLSYYRNQAEMAHTCR-GTINLA--NAIIHTEDVTTIVI-TNGGAQTFHLKAASEVERQKWIMALELAKS----------------------------------------------------------------------------------------------------------------------------------------------------------------------------------------------------------------------------------------------------------------------------------------------------------------------------------------------------------------------------------------------------------------------------------------------------------------------
>EOG091F0201|Crassostrea_gigas|JG08_Dendronotus_venustus|TRANSCRIPT
MEGPLSKWTNVMKGWQYRWFVLDADSGILSYYTSKEKMVKGSRRGCVRLR--GAIIGIDDEDDSTFTITVDHKTFHFQARDEDERERWIEALETAIFNSSGQRMGGGEQPVTIEHFEKKLLETDAYLQLLINQ----------------------------------------------------------------------------------------------------------------------------------------------------------------------------------------------------------------------------------------------------------------------------------------------------------------------------------------------------------------------------------------------------------------------------------
