# Supplementary material for: Transcriptomics provides a robust framework for the relationships of the major clades of cladobranch sea slugs (Mollusca, Gastropoda, Heterobranchia), but fails to resolve the position of the enigmatic genus Embletonia
Source: BMC Ecol Evol. 2021 Dec 28;21:226. doi: 10.1186/s12862-021-01944-0 (PMC8895541; doi:10.1186/s12862-021-01944-0)
Supplement: Supplementary file 6 — Additional file 6. Archive S4: Unmasked multiple sequence alignments on amino acid level including Doris kerguelenensis and Calmella cavolini prior to the removal of outliers. [file 12862_2021_1944_MOESM6_ESM.zip › Archive_S4/Alignments/EOG091F003X.aa.fasta]

>EOG091F003X|Biomphalaria_glabrata|BGLTMP001147
---------------------------MIFDGGMGTMIQRERLAEEDFRGTIFKDHPRNLKGNNDLLCLTRPDVVLKIHKEYLYAGADFIETNTFSGTSIAQSDYGLEKYV----------------------SVTRYVAGAIGPTNRTLSISPSVEHPEMRNITFDELVEAYTEQARGLLDGGADVLLVETIFDTANAKAALFAIDNVFEMGY-PGVPVYVSGTIVDKSGRTLSGQTTEAFIISVSHAQPMCLGLNCALGAREMRPFVESVSKNTTAY----------------------------DFIKDGLINIIGGCCGTQPGHIK-AIAEVAKKFKPRVPPLELHSGHLCLSGLEPFYISPLTNFVNIGERCNVAGSRRFCRLIKDRKFEEALSVAKEQVQNGAQIIDINMDEGMLDGVSAMTTYVNLITSEPEIAKVPLCIDSSNFAVIEAGLKCTQGKCIVNSISLKEGEDDFLRKARIIKKYGAAVVIMAFDEVGQAADTERKVSICTRSYNLLTQKLGFNPNDIIFDPNILTIATGIEEHNIYGINFIEATAIIKKTLPGARVSGGVSNFSFSFRGMEAIREAMHSVFLFHAIKAGLDMGIVNAGALPVYDDIEPELLKLCENLLWNKDPDG--TEKLLAYAQTKSKSGMTKASQDDEWRSKPVEERLSYSLVKGIDKYVIEDTEEARQNTALYPRPLNVIE-----------------------VIKSARVMKKAVGHLIPYMEKERQ-ESMKAQGLPEDAEPSYQGTVVIATVKGDVHDIGKNIVSVVLGCNNYKVIDLGVMCPCESIIEAAIKEKADYIGMSGLITPSLDEMIYNVKE-------------------QHTAVKIAPRKTSPVVHVLDASKAVVVVSALGDQTSRDEFIEELSEEYEEIREEHYESLKDRKYLPLSKAREKKLVIDWSKTPLPVKPSFIGVKKFENFDLQELVPYIDWRPFFNVWQLRGKYPNRGYPKIFNDKEVGEEAKRIFNDAQKIIEKIIKEKKLQAAATIAFYPANSVGDDIEVYDETGKKIA--TLFGLRQQAEKESSDNSPYLCQSDFIASKESGIT-DYIGLFACTSGIGTEQLCQEYETQFDDYNVIMVKAVADRLAEAFAEYLHLKVRKEYWGYSHEENSNPDDLHRLKYQGIRPAAGYPSQPDHTEKTTMWQLMRPDEV---GITLTDSLAMEPASSVSGIYLANPQ-------------------------------------------------------------------------------------------------------------------------------------------------------------------------------------------------------------------------------------
>EOG091F003X|Crassostrea_gigas|HW09_Doto_sp|TRANSCRIPT
-----------------EIEQVLQKRIMVFDGGMGTMIQKERFEEEDFRGSIFKDHTCNLKGNNDLLSLTQPETIYKIHKDYLLAGADFVETNTFSGTWVAQADYGLEKLVYRLNNESAKLARRACDDVTAETGVKRYVAGAMGPTNRTLSISPSVEQPEFRNITFDELVDAYGEQARALLDGGADVLLVETIFDTLNSKAAIFAIELLFETR--SRVPVFISGTIVDKSGRTLSGQTTEAFITSVSHANPLCLGLNCALGASEMRPFVEAVSLNTTSYVLCYPNAGLPNTFGEYDETPEMTAAQVGEFMKSGLINIIGGCCGTTPEHIN-AIANEAKKHKPRVPPAKLHSDHLCISGLEPFYISPMTNFVNIGERCNVAGSKRFCRLIKTRKFEEALNVAKEQVENGAQVLDINMDEGMLDGIAAMTHFVNLISSEPEIAKVPLCIDSSNFAVVEAGLKCAQGKCIVNSISLKGGEEEFLKNAKKIQNYGAAVVIMAFDEEGQAADAKRKIEICTRSYNLLVSKLNFNPNDIIFDPNILTIATGIEEHNNYGVDFIEATHTIKTTLPGARVSGGVSNLSFSFRGMERVREAMHSVFLYHAIKKGMDMGIVNAGALPLYDDIDKKLLEMCENLLWNRDPDG--TEKLLAYAQEMSKDPKAKQEVADEWRGKPVEERLSYSLIKGIDKFVVEDTEEARQNKTLYPRPLNVIEGPLMTGMSIVGDLFGAGKMFLPQVIKSARVMKKAVAHLIPFMEEEKK-QQMLACGLAADSEPSYAGTVVIATVKGDVHDIGKNIVAVVLGCNNYKVIDLGVMTPCEKIIETAIQEKADMIGMSGLITPSLDEMIHNVKEMERIGLKIPVFIGGATTSKQHTAVKIAPQYSAPAIHILDASKSVVTLSALMDDNVHEELLEDIAEEYEEIRLEHYESLKDRQYLSIEKARDKKLSIDWSSTPLPVKPSFIGTKKFEDYDLNELVAYIDWKPFFNVWQLRGKYPNRGYPKIFNDQEVGEEALRVFNDANKMMKEIIDGKLLKATAVIAFYPASSVEDDIEVYGEDGKRMA--TLFGLRQQALKEAADSSPYYCMSDFVASKESGVE-DYVGLFACTAGIGTEQLCAKYESQHDDYSIIMVKAIADRLAEAFAELLHERVRKEFWGYSKEEALDANDLHKIKYMGIRPAPGYPSQPDHT-------------------------------------------------------------------------------------------------------------------------------------------------------------------------------------------------------------------------------------------------------------------------------
>EOG091F003X|Crassostrea_gigas|JG13_Doto_lancei|TRANSCRIPT
-------------------------------------------------------------------------------------------------------------------------------------------------------------------------------------------------------------------------------------------------------------------------------------------------------------------------------------------------------------------------------------------------------------------------------------------------------------------------------------------------------------------------------------------------------------------------------------------------------------------------------------------------------------------------------------------------------------------------------------------------------------------------------------------------------------------------------------------------------------------------------VKEMERIGLKIPVFIGGATTSKQHTAVKIAPQYSAPAIHILDASKSVVTLSALMDDNVHEELLEDIAEEYEEIRQEHYESLKDRQYLSIEKARDKKLSIDWSSTPLPVKPSFIGTKKFEDYDLNELVAYIDWKPFFNVWQLRGKYPNRGYPKIFNDKEVGEEALRVFNDANKMMKEIIDGKLLKATAVVAFYPANSVEDDIEVYGEDGKKMA--TLFGLRQQALKEA------------------------------------------------------------------------------------------------------------------------------------------------------------------------------------------------------------------------------------------------------------------------------------------------------------------------------------------------------------------------------------------------
>EOG091F003X|Crassostrea_gigas|JG22_Lomanotus_vermiformis|TRANSCRIPT
-----------------------------FDGGMGTMIQKERFDEEDFRGAFFKDHPLNLKGNNDLLSITQPDTIYRIHKDYLLSGADFVETNTFSGTWVAQADYGLEK--------------------------------------------------------------------------------------------------------------------------------------------------------------------------------------------------------------------------------------------------------------------------------------------------------------------------------------------------------------------------------------------------------------------------------MNFNPNDIIFDPNILTIATGIEEHNNYGVDFIEATYMIKKNLPGARVSGGVSNLSFSFRGMERVREAMHSVFLYHAIQKGMDMGIVNAGALPVYDDIEKKLLDLCENLFWNKDPDG--TEKLLAYAQEMSKDGKAKQEQTDEWRNKPVEERLSYSLIKGIDKFVVEDTEEARQNKELYPRPLNVIEGPLMTGMSVVGDLFGAGKMFLPQVIKSARVMKKAVGHLIPFMEKEKQ-ENMIASGLDPDSEPSYAGTVVIATVKGDVHDIGKNIVAVVLGCNNYKVIDLGVMTPCDKIIEAAIEAKADMIGMSGLITPSLDEMIYNVKEMERIGLKIPVFIGGATTSKQHTAVKIAPQYSAPAIHILDASKSVVTLSALMDENVHEELLEDIAEEYEEIRQEHYETLKDRKYLSIEKARQKKLVIDWTTTPKPVKPSFIGVKKYEDFDLNELIPYIDWRPFFNVWQLRGKYPNRGYPKIFNDKDVGEEAKRVFDDANKMMKEIIDGKLLKGTATVAFYPANSVGDDIEVYDEDGKIIG--TLFGLRQQAMKEAADTSPYYCQSDFVASKESGVQ-DYVGLFACTAGIGTKELCERYECEYDDFSIIMVKAIADRLAEAFAEFLHERVRKDLWSYASEESLDPNDLHRIKYQGIRPAAGYPSQPDHTEKSTMWSLMHPNEV---GITLTESLAMDPAASVSGIYLANPQSVYFATDKLAKDQVTDYATRKGMD-IKVVERWLGSVLA-----------------------------------------------------------------------------------------------------------------------------------------------------------------------------------------------
>EOG091F003X|Crassostrea_gigas|HW21_Tritonia_manicata|TRANSCRIPT
-----------------EIEETLQKRIMVFDGGMGTMIQKERFEEEDFRGDIFKDHPNNLKGNNDLLSLTQPDVIYRIHKDYLLAGADFVETNTFSGTWVAQADYGLEKLVYRMNNESAKVARRACDDVTAETGVKRYVAGAMGPTNRTLSISPSVEQPEFRNITFDQLMDAYAEQAKALLDGGADVLLVETIFDTLNSKAAIFAIEEVFSNGY-SRVPVFISGTIVDKSGRTLSGQTTEAFITSVSHARPMCMGLNCALGASEMRPFIEAMSMNTTSYTLCYPNAGLPNTFGDYDETPAMTSAQVGEFMKSGLINIIGGCCGTTPEHIK-AIADTAKLYKPRVPPTNLHTDHLCLSGLEPFYISPLTNFVNIGERCNVAGSRRFCRLIKTHKFEEALSIAKEQVENGAQVLDINMDEGMLDGVSAMTHFVNLISSEPEIAKVPLCIDSSNFAVVEAGLKCAQGKCIVNSISLKSGEEEFLKNAKKIQNFGAAVVIMAFDEQGQAADAARKIEICTRSYNLLIQKLNFNPNDIIFDPNILTIATGIDEHNNYGVDFIEATHVIKTTLPGARVSGGVSNLSFSFRGMERVRESMHSVFLYHAIKKGMDMGIVNAGALPLYDDIDKKLLDMCENLIWNRDKDG--TEKLLAFAQEMSKDPKAKQEQEDEWRTKPVEERLSYSLIKGIDKYVINDTEEARQNKDLYPRPLNVIEGPLMTGMSIVGDLFGAGKMFLPQVIKSARVMKKAVGHLIPFMEKEKQ-EQLIACGLSANSEPSYAGTVVIATVKGDVHDIGKNIVAVVLGCNNYKVIDLGVMTPCDKIIEAAIKAKADLIGMSGLITPSLDEMIYNVKEMERIGLKIPVFIGGATTSKQHTAVKIAPQYSAPAIHILDASKSVVTLSALMDETVHEELLEEIAEEYEEIRQEHYESLKDRQYLSLEKARQKKLEIDWTSTPHPVKPSFIGIKKFDDFDLNEMVPYIDWRPFFNVWQLRGKYPNRGYPKIFNDKDVGEEARRVFDEANAMLKQIIDEKLLKATATVAFYRANSVGDDIEVYDEDEKKVG--TLYGLRQQALKEAADSSPYLCQSDFVASRDSGVK-DYVGLFACTAGIGTKELCDKYEAQHDDYNIIMVKAIADRLAEAFAELLHERVRKDYWGYSQEEKLDANDLHRIKYQGIRPAAGYPSQPDHTEKSTMWTLMHPDDV---GITLTESLAMEPAASVSGIYLANPQSVYFATDKLAKDQVTNYAQRKEVD-VKVVERWLGSILA-----------------------------------------------------------------------------------------------------------------------------------------------------------------------------------------------
>EOG091F003X|Biomphalaria_glabrata|JG30_Tritonia_festiva|TRANSCRIPT
-----------------------------------------------------------------------------------------------------------------------------------------------------------------------------------------------------------------------------------------------------------------------------------------------------------------------------------------------------------------------------------------------------------------------------------------------------------------------------------------------------------------------------------------------------------------------------------------------------------------------------------------------------------------------------------------------------------------------------------------------------------------SARVMKKAVGHLIPFMEKEKQ-EQLLACGM---------------------------------------------------------------------------------------------------------------------------------------------------------------------------------------------------------------------------------PNRGYPKIFNDKDVGEEAQRVFNEANAMLKQIIDGKLLKATATVAFYPANSVDDDI--------------------------------------------------------------------------------------------------------------------------------------------------------------------------------------------------------------------------------------------------------------------------------------------------------------------------------------------------------------------------------------------------------------------------
>EOG091F003X|Crassostrea_gigas|NC07_Tritonia_diomedea|TRANSCRIPT
-----------------EIEDTLKKRIMVFDGGMGTMIQKERFEEEDFRGDIFKDHPGNLKGNNDLLSLTQPDIIYRIHKDYLLAGADFVETNTFSGTWVAQADYGLEKSVYRINNESAKLARRACDDVTAETGVKRYVAGAMGPTNRTLSISPSVEQPEFRNITFDQLMDAYDEQARALLDGGADVLLVETIFDTLNSKAAIFAIEEVFSKGY-SRVPVFISGTIVDKSGRTLSGQTTEAFITSVSHTRPMCMGLNCALGASEMRPFIEAMSMNTTSYVLCYPNAGLPNTFGDYDETPEITAAQVGEFMKSGLINIIGGCCGTTPEHIK-AIADTAKLYKPRVPPQNLHADHLCLSGLEPFYVSPLTNFVNIGERCNVAGSRRFCRLIKNRKFEEALSVAKEQVENGAQVLDINMDEGMLDGVAAMTHFVNLISSEPEIARVPLCIDSSNFAVVEAGLKCAQGKCIVNSISLKGGEEEFLKNAKKIQNFGAAVVIMAFDEEGQAADAARKIEICTRSYNLLVQKLNFNPNDIIFDPNILTIATGIEEHNNYGADFIEATNVIKTTLPGARVSGGVSNLSFSFRGMERVREAMHSVFLYHAIKKGMDMGIVNAGALPLYDDIEKNLLEMCENLIWNRDKEG--TEKLLAFAQEMSKDPKAKQEQEDEWRTKPVAERLSYSLIKGIDKYVINDTEEARQDKIMYPRPLNVIEGPLMTGMSTVGDLFGAGKMFLPQVIKSARVMKKAVGHLIPFMEKEKQ-EQMLACGMAASSEPSYAGIVVIATVKGDVHDIGKNIVAVVLGCNNYKVIDLGVMTPCAKIIEAAIEAKADLIGMSGLITPSLDEMIYNVKEMERIGLKIPVFIGGATTSKQHTAVKIAPQYSAPAIHILDASKSVVMLSALMDDNVHEELLEEIAEEYEEIRQEHYESLKDRQYLSLEKARAKKLVIDWKSTSLPVKPSFTGIRKFDDFDLNEIVPYIDWRPFFNVWQLRGKYPNRGYPKIFNDKDVGEEAQRVFNEANAMLKQIIDGKLLKATATVAFYPANSVDDDIEIYDEDEKKIG--TLFGLRQQALKEAADSSPYLCQSDFVASKDSGVK-DYIGLFACTAGIGTKELCDKYDAQHDDYNIIMVKAIADRLAEAFAELLHERVRKDYWGYSQEENLDANDLHRIKYQGIRPAAGYPSQPDHTEKSTMWNLMNPDDV---GITLTESLAMEPAASVSGIYLANQQCVYFATDKLCKDQVTDYARRKEVD-VKVVEKWLGSTLA-----------------------------------------------------------------------------------------------------------------------------------------------------------------------------------------------
>EOG091F003X|Crassostrea_gigas|HW16_Hancockia_cfuncinata|TRANSCRIPT
------------------LEETFRQRIMVLDGGMGTMIQKERFEEEDFRGSFFKDHPSNLKGNNDLLSITQPEIIYRIHKAYLLAGADFVETNTFSGTWVAQADYGMEKMVYRINNESAKLARRACDDVAAETGIKRYVAGAIGPTNRTLSISPSVEQPEFRNITFDELVDAYGEQARALLDGGADVLLVETIFDTLNAKAAIFALEQVFEGGY-KRVPVFISGTIVDKSGRTLSGQTTEAFITSVSHAKAMCMGLNCALGASEMRPFIEAMSMNTTSLVLCYPNAGLPNTFGDYDETPEITAAQVGEFMKSGLINLIGGCCGTTPEHIK-AIADEAKKHKPRIPPQSLHTDHLCLSGLEPFYISPLTNFVNIGERCNVAGSRRFCRLIKTRKFEEALTVAKDQVENGAQVLDINMDEGMLDGVSAMTHFVNLISSEPEIAKVPLCIDSSNFAVVEAGLKCAQGKCIVNSISLKGGEEEFLKNAKRIQDYGAAVVIMAFDEEGQAADAARKIEICTRSYNLLVTKLNFNPNDIIFDPNILTIATGIEEHNNYGADFIQATHTIKTTLPGARISGGVSNLSFSFRGMERVREAMHSVFLYHAIKKGMDMGIVNAGALPVYDDIEKELLELCENLLWNRDADG--TEKLLVYAQAMSKDSKIKQDTADEWRAKPVQERLSYSLIKGIDKYVIEDTEEARQDKVLYPRPLNVIEGPLMNGMGIVGDLFGAGKMFLPQVIKSARVMKKAVGHLIPFMEKEKQ-EAMIADGLSPSSEPSYAGTVVIATVKGDVHDIGKNIVAVVLGCNNYKVIDLGVMTPCEKIIEAAIEAKADLIGMSGLITPSLDEMIYNVKEMERIGLKIPVFIGGATTSKQHTAVKIAPRYSATAIHILDASKSVVTLSALMDENIHDDLLEEIAEDYEEIRQEHYETLKDRQYLSLEKAREKKMTIDWTVTPAPVTPTFIGVKKFEDFDLNELIPYIDWKPFFNVWQLRGKYPNRGYPKIFKDKDVGEEAKRVFDEANTMMQMIIDKKLLKGTATVAFYPANSVDDDIEVYDEDGKTIG--KLFGLRQQALKESADSSPYYCMSDFVASKESGVK-DYVGLFACTAGIGTEELCAKYESQFDDYSIIMVKAIADRLAEAFAELLHERVRREYWGYDKEEQLEANDLHKIKYQGIRPAAGYPSQPDHTEKSTMWALMQPDEV---GITLTESLAMEPAASVSGIYLANPQSVYFATDKLAKDQITDYARRKEMD-LRVVERWLGSVLA-----------------------------------------------------------------------------------------------------------------------------------------------------------------------------------------------
>EOG091F003X|Biomphalaria_glabrata|JG17_Hancockia_uncinata|TRANSCRIPT
-------------------------------------------------------------------------------------------------------------------------------------------------------------------------------------------------------------------------------------------------------------------------------------------------------------------------------------------------------------------------------------------------------------------------------------------------------------------------------------------------------------------------------------------------------------------------------------------------------------------------------------------------------------------------------------------------------------------------------------------------------------------------------------------------------------------------NIVSVILG---------------------------------------------------------------------------------------------------------------------------------------------------------------------------------------------------------------------------------------------------------------------------------------------------------------------------------------------------------------------------------------------------KSTMWALMQPDEV---GITLTESLAMEPAASVSGIYLANPQ-------------------------------------------------------------------------------------------------------------------------------------------------------------------------------------------------------------------------------------
>EOG091F003X|Crassostrea_gigas|HW01_Armina_tigrina|TRANSCRIPT
-----------------EIENTLQQRIMVFDGGMGTMIQKERFEEDDFRGDLFQDHPSNLKGNNDLLSLTQPNTIYRIHKDYLLAGADFVETNTFSGTWVAQADYGMEKLVYRINNESAKLARRACDDVTAETGVKRYVAGAMGPTNRTLSISPSVEQPEFRNITFDQLVDAYAEQARALLDGGVDVLLVETIFDTLNSKAAIFAIEEVFEKGY-SRVPIFISGTIVDKSGRTLSGQTTEAFITSVSHAKPMCLGLNCALGASEMRPFIEAVSMNTTSFVLCYPNAGLPNTFGDYDETPEVTASQVGEFMKSGLINIIGGCCGTTPEHIK-AIADKAKLYKPRVPPQELHKDHLCLSGLEPFNISPLTNFVNIGERCNVAGSKRFCRLIKTHKFEEALNVAKEQVENGAQVLDINMDEGMLDGVAAMVHFVNLISSEPEIARVPLCIDSSNFAVVEAGLKCTQGKCIVNSISLKGGEEEFLKCAKKIQNYGAAVVIMAFDEQGQAADAARKIEICTRSYNLLVNKLNFNPNDIIFDPNILTIATGIDEHNNYGIDFIKATEVIKTTLPGARISGGVSNLSFSFRGMERVREAMHSVFLYHAIEKGMDMGIVNAGALPVYDDIDKKLLDLCENLLWNKDPDG--TEKLLAFAQEMSKDPKAKLEQEDEWRSRPVEERLSHSLIKGIDKYVVEDTEQARQNRDLYPRPLNVIEGPLMKGMGIVGDLFGAGKMFLPQVIKSARVMKKAVSHLIPFMEKEKQ-QMMIASGLSPDTEPSYAGTVVIATVKGDVHDIGKNIVAVVLGCNNYKVIDLGVMTSCEKIIETAIEAKADLIGMSGLITPSLDEMIHNVKEMERIGLKIPVFIGGATTSKQHTAVKIAPQYSAPAIHILDASKSVVTLSALMDETVHDELLEEIAEEYEEIRQEHYESLKDRQYLPLEKARQKKLVIDWTTTPKPVKPSFIGIRKFEDFDISELIPYIDWRPFFNVWQLRGKYPNRGYPKIFNDKDVGEEAQRVFNDANAMIKTIINGKLLKATASVAFYPANSVDDDIEVYDEDGNKIQ--TLFGLRQQAQKEAADSSPYYCQSDFVASKDSGVK-DFIGLFACTAGIGTNELCKKYESQYDDYSIIMVKAIADRLAEAFAELLHERVRKDYWGYAKDETLDANDLHRIKYQGIRPAAGYPSQPDHTEKSTMWALMHPDEV---GITLTESLAMEPAASVSGIYLANPQSVYFATDKLARDQVTDYARRKEME-VKDVEKWLGSTLA-----------------------------------------------------------------------------------------------------------------------------------------------------------------------------------------------
>EOG091F003X|Crassostrea_gigas|NC01_Armina_californica|TRANSCRIPT
-----------------------------------------------------------------------------------------------------------------------------------------------------------------------------------------------------------------------------------------------------------------------------------------------------------------------------------------------------------------------------------------------------------------------------------------------------------------------------------------------------------------------------------------------------------------------------------------------------------------------------------------------------------------------------------------------------------------------------LYPRPLNVIEGPLMTGMGIVGDLFGAGKMFLPQVIKSARVMKKAVGHLIPFMEKEKE-EMRIAGGLSPSAEPSYSGTVVIATVKGDVHDIGKNIVAVVLGCNNYKVIDLGVMTSCDKIIETAIEAKADLIGMSGLITPSLDEMIYNVKEMERIGLKIPVFIGGATTSKQHTAVKISPQYSAPAIHILDASKSVVTLSALMDENVHDDLLEEIAEEYEEIRQEHYESLRDRQYLSLEKAREKKLVIDWTTTSKPVKPSFIGIRKFEDFDLNELIQYIDWKPFFNVWQLRGKYPNRGYPKIFNDKDVGEEAQRVFNDANSLLQTIINGKLLKATACVAFYPANSVEDDIEVYDEDGNTIQ--TLFGLRQQAQKEAANSSPYLCQSDFVASKDSGVN-DFIGLFACTAGIGTNELCKKYESQHDDYSIIMVKAIADRLAEAFAELLHERVRKDYWGYAKDESLDANDLHRIKYQGIRPAAGYPSQPDHTEKSTMWALMHPDGV---GITLTESLAMEPAASVSGIYLANPQSVYFATDKLSRDQVTDYARRKEME-VKDVEKWLGSTLA-----------------------------------------------------------------------------------------------------------------------------------------------------------------------------------------------
>EOG091F003X|Crassostrea_gigas|HW18_Janolus_cristatus|TRANSCRIPT
----------------------------------------------------------------------------------------------------------------------------------------------------------------------------------------------------------------------------------------------------------------------------------------------------------------------------------------------------------------------------------------------------------------------------------------------------------------------------------------------------------------------GQAADAARKIEICTRSYNLLVNKLDFDPNNIIFDPNILTIATGIEDHNNYGVDFIEATHAIKTTLPGARVSGGVSNLSFSFRGMERVREAMHSVFLYHAIKKGMDMGIVNAGALPVYDDIDKHLLDLCENLLWNRDPDG--TEKLLAFAQEMSKDPKAKQEKEDEWRNNPVEERLSYSLIKGIDKYVIEDTEEARQNKTLYPRPLNVIEGPLMTGMGVVGDLFGAGKMFLPQVIKSARVMKKAVGHLIPFMEKEKA-EALIASGLAPNSEPNWAGIVVIATVKGDVHDIGKNIVAVVLGCNNYKVIDLGVMTSCEKIIEAAIEAKADLIGMSGLITPSLDEMIYNVKEMERIGLKIPVFIGGATTSKQHTAVKIAPHYSFPAIHILDASKTVVTLSALMDENVHDELLEDIAEEYEEIRQDHYDSLKDRQYLSLEKAREKKLVIDWKTTPKPVKPSFIGIKKFEDFDLNELIPYIDWRPFFNVWQLRGKYPNRGYPKIFKDKDVGEEAHRVFNDANTMLESIIKGKLLKATATVAFYSANCDGDDIEIYSEDDKKIG--TLYGLRQQALKEAADSSPYLCQSDFVASKDSGVK-DYVGLFACTAGIGVEEMCKKFEIQYDDYSIIMVKAIADRLAEAFAELLHERVRKDYWGYASEENLNANDLHRIKYQGIRPAAGYPSQPDHTEKRTMWNLMKPDEI---GITLTESIAMEPAASVSGIYLANPQCVYFATDKLAKDQV-----------------------------------------------------------------------------------------------------------------------------------------------------------------------------------------------------------------------
>EOG091F003X|Crassostrea_gigas|HW10_Embletonia_pulchra|TRANSCRIPT
-----------------EIEDTLRQRIMVFDGGMGTMIQRERLEEPAFRGEFFKDHPNSLKGNNDLLSITQPDTIYRIHKDYLLAGADFVETNTFSGTWVAQADYGLEKMVYRINHESAKIARRACDDVAAETGIKRYVAGAMGPTNRTLSISPSVEQPEFRNVTFDELVDAYSEQARALLDGGADVLLVETIFDTLNSKAAIYAIEEVFYKGY-TRVPIFISGTIVDKSGRTLSGQTTEAFVTSVSHARPMCLGLNCALGASEMRPFIEAMSLNTTSYVLCYPNAGLPNTFGDYDETPEQTASQVGEFMKSGLINIIGGCCGTTPAHIK-AIADKAKLYKPRIPPQELHSEHLCISGLEPFYISPLTNFVNIGERCNVAGSRRFCRLIKTRKFEEALSVAKDQVENGAQVLDINMDEGMLDGVAAMTQFVNLIASEPEIAKVPLCIDSSNFSVVEAGLKCAQGKCIVNSISLKGGEEEFLKNARKVRNFGAAVVIMAFDEEGQAADAARKIEICTRSYNLLVQKLNFNPNDIIFDPNILTIATGIEDHNNYGVDFIEATHVIKTTLPGARVSGGVSNLSFSFRGMERVREAMHSVFLYHAISKGMDMGIVNAGALPLYDDIEKKLLDLCEALLWNRDPEG--TEKLLAYAQEMSKDPKAKAEKEDEWRTKSVEERLSHSIIKGIDKFVVDDTEEARQNKQLYPRPLNVIEGPLMTGMGIVGDLFGSGKMFLPQVIKSARVMKKAVGHLIPFMEKEKE-LARLANGLEADSEPSYNGTVVIATVKGDVHDIGKNIVAVVLGCNNYKVIDLGVMTPCEKIIETAIEAKADLIGMSGLITPSLDEMIHNVKEMERIGLKIPVFIGGATTSKQHTAVKIAPQYSSPAMHILDASKTVVALSALLDENVHDELLEEVAEEYEEIRQEHYESLKDRQYLSLEKARQKKLTIDWSTTPSPVTPSFIGIHKFEDFDLNDLVPYIDWRPFFNVWQLRGKYPNRGYPKIFNDKDVGEEARRVFNDAKKMLETVTEGKLLKATATVAFYPANSVEDDIEVYGEDGDTLG--VLYGLRQQALKEAADTSPYLCQSDFVASKVSGVK-DYVGMFACTAGIGVEELCAQYEKQFDDYSIIMVKAIADRLAEAFAELLHERVRKDYWGYAKEETLDALDLHRVKYQGIRPAAGYPSQPDHTEKRTLWAMMCPDHV---GITLTESLAMEPAASVSGIYLANPQCVYFATDKLAKDQVTDYAQRKEMD-VQVVEKWLSSTLA-----------------------------------------------------------------------------------------------------------------------------------------------------------------------------------------------
>EOG091F003X|Crassostrea_gigas|JG06_Catriona_columbiana|TRANSCRIPT
--------------------------------------------------------------------------------------------------------------------------------------------------------------------------------------------------------------------------------------------------------------------------------------------------------------------------------------------------------------------------------------------------------------------------------------------------------------------------------------------------------------------------------------------------NDIIFDPNILTIATGIEEHNNYGVDFIEATNAIKTTLPGARVSGGVSNLSFSFRGMERLREAMHSVFLYHAIQKGMDMGIVNAGALPLYDDIDKKLLELCENLLWNRDPDG--TEKLLAFAQDMSQDAK-------------------------------------------------------------------------------------------------------------------------------------------------------------------------------------------------------------------------------------------------------------------------------------------------------------------------------------------------------------------------------------------------------------------------------------------------------------------------------------------------------------------------------------------------------------------------------------------------------------------------------------------------------------------------------------------------------------------------------------------------------------------------------------------------------------------------------
>EOG091F003X|Crassostrea_gigas|NC04_Fiona_pinnata|TRANSCRIPT
----------------------------------------------------------------------------------------------------------------------------------------------------------------------------------------------------------------------------------------------------------------------------------------------------------PDETASQVGEFMKSGLINIIGGCCGTTPAHIK-AIADTAKLYKPRVPPQDLHPNHLCISGLEP----------------------------------------------------------------------------------------------------------------------------------------AFDETGQAADAARKIEICTRSYNLLTQKLNFNPNDIIFDPNILTIATGIEEHNNYGVDFIEATHAIKTTLPGARVSGGVSNLSFSFRGMERVREAMHSVFLYHAIQKGMDMGIVNAGALPLYDDIDKKLLELCENLLWNKDPDG--TEKLLAFAQDMSKDSKVKQDSGDAWRNNPVEERLSYSLIKGIDKHVVEDTEEARVNKELYPRPLNVIEGPLMTGMGVVGDLFGAGKMFLPQVIKSARVMKKAVGHLIPFMEKERQ-EMRLASGEPDDSEPSYSGTVVIATVKGDVHDIGKNIVAVVLGCNNYKVIDLGVMTSCDKIIEAAIEAKADLIGMSGLITPSLDEMIYNVKEMERIGLKIPVFIGGATTSKQHTAVKIAPQYXXXXXXXXXX--XXXXXXALMDQNVHDDLLEEVNEEYEEIRQEHYESLKDRRYLSIEKAREKKLVIDWSTTPKPVRPSFLGVLKFEDFDLSELVPYIDWRPFFNVWQLRGKYPNRGYPKIFNDKDVGEEAKRVFDEANVMLRNMINGKLLKATASLAFYRANSVGDDIEVYDEDGKKIS--TLYGLRQQAQKEPADNSPYLCQSDFVAAKDSGVT-DYIGMFACTAGLGVQELCAMYGKQFDDYSIIMVKAIADRLAEAFAELLHEKVRKEYWGYSKEENFDANDLHRIKYQGIRP------------------------------------------------------------------------------------------------------------------------------------------------------------------------------------------------------------------------------------------------------------------------------------------
>EOG091F003X|Crassostrea_gigas|HW02_Berghia_verrucicornis|TRANSCRIPT
------------------LEETLRQRIMVFDGGMGTMIQKERFEEDDFRGELFKEHPGNLKGNNDLLSLTQPNVICKIHKDYLLAGADFVETNTFSGTWVAQADYAMEKMVYRINYESAKLARKACDEVALETGVKRYVAGAMGPTNRTLSISPSVEQPEFRNITFDQLVDAYSEQAQALLDGGVDVLLVETIFDTLNSKAAIFAIENVFDERK-CRVPVFISGTIVDKSGRTLSGQTTEAFITSVSHARPMCLGLNCALGASEMRPFVEAMSMNTTSFVLCYPNAGLPNTFGDYDETPEYTASQVGEFMKSGLINIIGGCCGTTPEHIK-AIADTAKLYKPRIPPQQLHQEHLCLSGLEPFYISPLTNFVNIGERCNVAGSRKFCRLIKTRKFEEALSVAKEQVENGAQVLDINMDEGMLDGVSAMTHFVNLISSEPEIARVPLCIDSSNFAVVEAGLKCAQGKCIVNSISLKGGEEEFLKNAKKIQNYGAAVVIMAFDEEGQAADSTRKIEICTRSYNLLVQKLNFNPNDIIFDPNILTIATGIEEHNNYGVDFIEATHIIKTTLPGARVSGGVSNLSFSFRGMERVREAMHSVFLYHAIKKGMDMGIVNAGALPVYDDIDKKLLDLCENLLWNRDPDG--TEKLLAFAQEMSKDPKAKADQTDEWRNNPVEERLSYSLIKGIDKYVIEDTEEARLNKELYPRPLNVIEGPLMKGMGVVGDLFGAGKMFLPQVIKSARVMKKAVGHLVPFMEKEKE-EMRIAEGMAANAEPTYSGTVVIATVKGDVHDIGKNIVAVVLGCNNYKVIDLGVMTPCEKIIEAAIEAKADLIGMSGLITPSLDEMIHNVKEMERIGLKIPVFIGGATTSKQHTAVKIAPQYSAPAIHILDASKSVVTLSALMDDNVHDDLLEEVAEEYEEIRQEHYESLKDRKYLSIEKAREKKLVIDWSDTPKPVRPSFIGIKKFEDFDLSELVSYIDWRPFFNVWQLRGKYPNRGYPKIFKDKDVGEEAQRVFNDANTMLQKIIDDKQLRATATVAFYPANSIGDDIEVYNDDGSLIG--TLYGLRQQAQKESADNSPYLCQSDFVASKESGVK-DYIGLFACTAGIGVQELCQQYEKQYDDYSIIMVKAIADRLAEAFAELLHERVRKDYWGYAKEESLDANDLHRIKYQGIRPAAGYPSQPDHTEKLTMWTLMKPDQV---GITLTESIAMDPAASVSGIYLANPQSIYFATDKLSKDQVVDYAQRKQQD-LGVVEKWLGSVLA-----------------------------------------------------------------------------------------------------------------------------------------------------------------------------------------------
>EOG091F003X|Crassostrea_gigas|HW13_Favorinus_branchialis|TRANSCRIPT
------------------LEACLRQRIMVFDGGMGTMIQQERFEEEDFRGDIFKDHTHNLKGNNDLLSLTQPDTICRIHKDYLLAGADFVETNTFSGTWVAQADYGMEKMVYRINYESAKLARKACDEVALETGVKRYVAGAMGPTNRTLSISPSVEQPEFRNITFDELVDAYSDQAHALLDGGADVLLVETIFDTLNSKAAIFAIEEVFDKRK-IRVPVFISGTIVDKSGRTLSGQTTEAFITSVSHAAPMCLGLNCALGASEMRPFVEAMSMNTTAFILCYPNAGLPNTFGEYDETPESTASQVGEFMKSGLINIIGGCCGTTPEHIK-AIADTSKLYKPRVPPQQLHQEHLCLSGLEPFYVSPLTNFVNIGERCNVAGSRRFCRLIKTRKFEEALSVAKEQVENGAQVLDINMDEGMLDGVAAMTHFVNLISSEPEIARVPLCIDSSNFAVVEAGLKCAQGKCVVNSISLKGGEEDFLKNARKIKNYGAAMVVMAFDEEGQAADAARKIEICTRSYNLLVQKLNVNPNDIIFDPNILTIATGIEDHNNYGVDFIEATHAIKTTLPGARVSGGVSNLSFSFRGMERVREAMHSVFLYHAIKKGMDMGIVNAGALPMYDDIEKKLLDLCESLLWNRDPEG--TEKLLAFAQEMSKDPKAKAEQADEWRSKPVQERLSYSLIKGIDKFVVDDTEEARSDKELYPRPLNVIEGPLMTGMSVVGDLFGAGKMFLPQVIKSARVMKKAVGHLIPFMEKEKE-EARLSQGLEADSEPSYSGTVVIATVKGDVHDIGKNIVAVVLGCNNYKVIDMGVMTPCDKIIEKAIEVKADMIGMSGLITPSLDEMIYNVKEMERIGLKIPVFIGGATTSKQHTAVKIAPQYSAPAIHILDASKSVVTLSALMDDNVHDELLEDIAEEYEEIRQEHYESLKDRKYLSLEKARDKKLVIDWSTTPLPVRPSFTGIMKMDDFDLNELVPYIDWKPFFNVWQLRGKYPNRGYPKIFNDKEVGEEAKRVFDDANTMLKSVIDGKLLKATATVAFYRANSVGDDIEVYDDDGKTLG--TLYGLRQQAQKEAADHSPYLCQSDFVATKDSGVE-DYVGLFACTAGLGTQELCAEYEKQYDDYSIIMVKAIADRLAEAFAELLHERVRKDYWGYDKDEELDASDLHKIKYQGIRPAAGYPSQPDHTEKRTMWELMKPDEV---GITLTESIAMDPAASVSGIYLANPQCVYFATDKLAKDQITDYASRKEAE-VREVERWLGSTLA-----------------------------------------------------------------------------------------------------------------------------------------------------------------------------------------------
>EOG091F003X|Biomphalaria_glabrata|JG15_Favorinus_auritulus|TRANSCRIPT
----------------------------------------------------------------------------------------------------------------------------------------------------------------------------------------------------------------------------------------------------------------------------------------------------------------------------------------------------KPRVPPQQLHQEHLCLSGLEPFFISPLTNFVNIGERCNVAGSRRFCRLIKTRKFEEALSVAKEQVENGAQVLDINMDEGMLDGVAAMTHFVNLISSEPEIARVPLCIDSSNFAVVEAGLKCAQGKCVVNSISLKGGEEEFLRNARKIKNYGAAVVVMAFDEEGQAADAARKIEICTRSYHLLVQKLNFNPNDIIFDPNILTIATGIEEHNNYGVDFIEATHAIKTTLPGARVSGGVSNLSFSFRGMERVREAMHSVFLYHAIKKGMDMGIVNAGALPLYDDIDKKLLDLCESLLWNRDPEG--TEKLLAFAQEMSKDPKAKAEQADEWRSKPVEERLSYSLIKGIDKFVIDDTEEARTNKELYPRPLNVIE-----------------------VIKSARVMKKAVGHLIPFMEKEKE-EARLAQGMAADAEPSYSGTVVIATVKGDVHDIGKNIVAVVLGCNNYKVIDLGVMTPCD-----------------------------------------------------------------------------------------------------------------------------------------------------------------------------------------------------------------------------------------------------------------------------------------------------------------------------------------------------------------------------------------------------------------------------------------------------------------------------------------------------------------------------------------------------------------------------------------------------------------------------------------------------------------
>EOG091F003X|Crassostrea_gigas|HW12_Facelina_rubrovittata|TRANSCRIPT
------------------LEKCLRQRIMVFDGGMGTMIQKECFDEDAFRGQQFKDHPSSLKGNNDLLSITQPDVIKRIHKDYLLAGADFVETNTFSGTCVAQADYGLEKLVYRLNYESAQVARKACDEVSMETGVKRYIAGAMGPTNRTLSISPSVEQPEFRNITFDQLVEAYSEQAHALLDGGVDVLLVETIFDTLNSKAAIFAIEEVFEKRK-SRVPVFVSGTIVDKSGRTLSGQTTEAFITSVSHARPMCLGLNCALGASEMRPFVEAMSMNTTAYILCYPNAGLPNTFGDYDESPEYTASQVGEFMKSGLINIIGGCCGTTPEHIK-AIADTARLYKPRIPPNQLRQEQLCLSGLEPFYISPLTNFVNIGERCNVAGSRRFCRLIKTRKFDDALSVAKEQVENGAQVLDINMDEGMLDGVAAMTHFVNLISSEPEIARVPLCIDSSNFAVVEAGLKCAQGKCVVNSISLKGGEEEFLRQARKIQNYGAAVVIMAFDEEGQAADAARKIEICTRSYNLLVQRLNFNPNDIIFDPNILTIATGIEEHNNYGCDFIEATHAIKTTLPGARVSGGVSNLSFSFRGMERVREAMHSVFLYHAIKKGMDMGIVNAGALPVYDDIDKKLLDMCENLLWNRDPDG--TEKLLAFAQEMSKDPKAKAEQADEWRSKPVEERLSYSLVKGIDKYVVDDTEEARLNKELYPRPLNVIEGPLMTGMSIVGDLFGAGKMFLPQVIKSARVMKKAVGHLVPFMEKEKE-EMRLAEGLAAESEPSYSGTVVIATVKGDVHDIGKNIVAVVLGCNNYKVIDLGVMTPCDKIIETAIEAKADLIGLSGLITPSLDEMIYNVKEMERIGLKIPVFIGGATTSKQHTAVKIAPQYSAPAIHILDASKSVVTLSALLDESVHDELLEDISEEYEEIRQEHYESLKDRKYLSIEKAREKKLVLDWSTLPAPVPPTFLGIKKFEDFDLNELVPYIDWKPFFSVWQLRGKYPNRGYPQIFNDKDVGEEAQRVFDDANAILKGVINGRLLKATATIAFYKANSVEDDIEVYDDDGIKIG--TMFGLRQQAKKESADNSPYLCQSDFVASKESGVT-DYIGLFACTAGIGVKELCQQYEKQYDDYNIIMVKAIADRLAEAFAELLHERVRKDYWGYANEETLDVRDLHRIKYQGIRPAAGYPSQPDHTEKLTMWTLMKPDEV---GITLTESIAMDPAASVSGIYLANPPSVYFATDKLTKDQVVDYAQRKQQD-LQIVEKWLGSTLA-----------------------------------------------------------------------------------------------------------------------------------------------------------------------------------------------
>EOG091F003X|Crassostrea_gigas|HW05_Caloria_elegans|TRANSCRIPT
-----------------ELEDCLRQRIMVFDGGMGTMIQKERFEEDAFRGDIFKDHSCTLKGNNDLLSLTQPDTICQIHKDYLLAGADFVETNTFSATWVAQQDYALEKMVYRINYESAKLARKACDEVAMETGVKRYVAGAMGPTNRTLSISPSVEQPEFRNITFDQLVDAYSEQGHALLDGGADVLLVETIFDTLNSKAAIFAIEEVFEKRK-CRVPVFISGTIVDKSGRTLSGQTTEAFITSVSHARPMCLGLNCALGASEMRPFVEAMSMNTTSYVLCYPNAGLPNTFGDYDETPEYTASQVGEFMKSNLINIIGGCCGTTPQHIK-AIADTAKMYKPRIPPQQLHQGHLCLSGLEPFYISPLTNFVNIGERCNVAGSRKFCRLIKTRKFEEALSVAKEQVENGAQVLDINMDEGMLDGVAAMTHFVNLISSEPEIARVPLCIDSSNFAVVEAGLKCTQGKCIVNSISLKGGEEDFLRNAKKIQNYGSAVVVMAFDEEGQAADSARKIEICTRSYNLLIEKLDFNPNDIIFDPNILTIATGIEEHNNYGVDFIEATHAIKTTLPGARVSGGVSNLSFSFRGMERVREAMHSVFLYHSIKKGMDMGIVNAGALPLYDDIDKRLLDMCENLLWNRDPEG--TEKLLAFAQEMSKDPKAKAEQADEWRGKPVEERLSYSLIKGIDKFVVADTEEARVNKILYPRPLNVIEGPLMTGMGVVGDLFGAGKMFLPQVIKSARVMKKAVGHLVPFMEEEKK-QMRLAQGMAADSEPTYSGTVVIATVKGDVHDIGKNIVAVVLGCNNYKVIDLGVMTPCDKIIETAIEAKADLIGMSGLITPSLDEMIYNVKEMERIGLKIPVFIGGATTSKQHTAVKIAPQYSAPAIHILDASKCVVTLSALLDANVHDELLEDISEDYEEIRQDHYESLKDRHYLSIEKAREKKLVIDWSTTPLPVRPSFIGVKKFEDFDLNELIPYIDWRPFFNVWQLRGKYPNRGYPKIFNDKDVGEEAQRVFDDANEMLKEVIDGKLLKATATIAFYPANSVGDDIEVYGDDGNKIG--TLFGLRQQAQKEAADNSPYLCQSDFVASKESGVT-DYVGLFACTAGTGVQELCQQYETQYDDYSIIMVKAIADRLAEAFAELLHERVRIDYWGYAVEESLNPNDLHRIKYQGIRPAAGYPSQPDHTEKLTMWTMMKPDEV---GITLTESIAMDPAASVSGIYLANPQCVYFATDKLSKDQIVDYAQRKQQD-LRVVEKWLGSTLA-----------------------------------------------------------------------------------------------------------------------------------------------------------------------------------------------
>EOG091F003X|Crassostrea_gigas|JG03_Austraeolis_stearnsi|TRANSCRIPT
--------------------------------------------------------------------------------------------------------------------------------------------------------------------TFDELVDAYSEQAHALLDGGADVLLVETIFDTLNSKAAIFAIEEVFEKRK-----------------------------------------------------------------------------------------------------------------------------------------------------------------------------------------------------------------------------------------------------------------------------------------------------------------------------------------------------------------------------------------------------------------------------------------------------------------------------------------------------------------------------------------------------------------------------------------------------------------------------------------------------------------LKIPVFIGGATTSKQHTAVKIAPQYSAPAIHILDASKCVVTLSALLDNNVHDELLEDVAEEYEEIRQDHYESLKDRHYLSIEKARDKKLVIDW---------------------LNELIPYIDWRPFFNVWQLRGKYPNRGYPKIFNDKDVGEEAQRVFDDANTMLKEVIDGKLLRATATIAFYPASSVGDDIEVYGEDGNQIG--TLYGLRQQAQKEAADSSPYLCQSDFVASKDSGVT-DYIGLFACTAGIGVQELCQKYESQYDDYSIIMVKAIADRLAEAFAELLHERVRKDYWGYAVEESLDANDLHRIKYQGIRPAAGYPSQPDHTEKRTMWTLMKPDEV---GITLTESIAMHPAASVSGIYLANPQCVYFATDKLAKDQVMDYAQRKQQD-LKVVEKWLGSTLA-----------------------------------------------------------------------------------------------------------------------------------------------------------------------------------------------
>EOG091F003X|Crassostrea_gigas|HW11_Eubranchus_exiguus|TRANSCRIPT
-----------------EIESTLQKRIMVFDGGMGTMIQKERFEESDFRGDVFKDHPGSLKGNNDLLSLTQPETIKRIHKEYLLAGADFVETNTFSGTWVAQADYGMEKLVYRINNESAKLAKKACEEVYTETGVRRYVAGAIGPTNRTLSISPSVEQPELRNVTFDELVDAYSEQSKALLDGGADVLLIETIFDTLNAKAAIFAVEHVFDNGY-ARVPVFISGTIVDKSGRTLSGQTTEAFITSVSHARPMCLGLNCALGASEMRPFVEAMSMNTTSYVICYPNAGLPNTFGEYDETPEYTAAQVGEFMKSGLINIIGGCCGTTPEHIK-AIADTAKLYKPRIPPQDLHSDHLCLSGLEPFYISPLTNFVNIGERCNVAGSRKFCRLIKTHKYEEALSVAKEQVENGAQVLDINMDEGMLDGVAAMTHFVNLIASEPEISRVPLCIDSSNFDVVEAGLKCAQGKCIVNSISLKAGEEEFLRNAKKIMNYGAAVVVMAFDETGQAADAARKIEICTRSYNLMTQKLGFNPNDIIFDPNILTIATGIEEHNNYGVDFINATNAIKSTLPGARVSGGVSNLSFSFRGMERVREAMHSVFLYHAIQKGMDMGIVNAGALPLYDDIDKRLLELCENLLWNRDNDG--TEKLLVFAQEMSKDPKAKQESEEEWRSRPVEERLSHSLIKGIDKYVIEDTEEARSNKELYARPLHVIEGPLMSGMSIVGDLFGAGKMFLPQVIKSARVMKKAVGHLIPFMEKEKE-EMRLAEGLSAYSEPSYNGTVVIATVKGDVHDIGKNIVAVVLGCNNYKVIDLGVMTPCDKIIEAAIEAKADLIGMSGLITPSLDEMIYNVKEMERIGLKIPVFIGGATTSKQHTAVKIAPQYSAPAIHILDASKSVVTLSALMDDNVHDELLEDVAEEYEEIRQEHYESLKDRQYLSIEKARDKKLVIDWTSTPKPVRPSFIGIRHFEDFDLNEVVPYIDWRPFFNVWQLRGKYPNRGYPKIFKDKDVGEEAKRVFDEANVMLKKIIDGKLLKATASVAFYPANSVGDDIEVYGEDGQQIG--TLFGLRQQAQKEAADNSPYLCQSDFVATKESGIT-DYVGLFACTAGLGVKEMCAKYEEQYDDYSIIMVKAIADRLAEAFAELLHERVRKDYWGYSKEEDLDANDLHRIKYQGIRPAAGYPVQPDHTEKRTMWELMRPQEV---GITLTESIAMDPAASVSGIYLANEPSVYFATDKLARDQITDYAKRKEVD-VPVIEKWLGSVLA-----------------------------------------------------------------------------------------------------------------------------------------------------------------------------------------------
>EOG091F003X|Crassostrea_gigas|HW07_Cuthona_caerulea|TRANSCRIPT
-------------------------------------------------------------------------------------------------------------------------------------------------------------------------------------------------------------------------------------------------------------LGLNCALGAYEMRPFIEAMSLNTTSYVICYPNAGLPNTFGDYDETPEYTASQVGEFMKSGLINIIGGCCGTTPAHIK-AIADTSKLYKPRVPPEDLHSEHLCISGLEPFYISPLTNFVNIGERCNVAGSKRFCRLIKTHKFEEALNVAKDQVENGAQVLDINMDEGMLDGVSAMTHFVNLIASEPEISRVPLCIDSSNFAVVEAGLKCAQGKCIVNSISLKGGEEEFLSNAKKVQNYGAAVVVMAFDEVGQAADSKRKIEICTRSYNLLTQRLNFNPNDIIFDPNILTIATGIEEHNNYGVDFIDAANAIKATLPGARISGGVSNLSFSFRGMERVREAMHSVFLYHAIQKGMDMGIVNAGALPMYDDIDKRLLELCENLLWNRDVDG--TEKLLTFAQEMSKDPKVKQESEDEWRKKPVEERLSYSLIKGIDKHVIEDTEEARINKELYPRPLNVIEGPLMTGMSVVGDLFGAGKMFLPQVIKSARVMKKAVGHLIPFMEKEKE-EMRMASGLPADSEPNYSGIVVIATVKGDVHDIGKNIVAVVLGCNNYKVIDLGVMTPCEKIIEAAIEAKADLIGMSGLITPSLDEMIHNVKEMERIGLKIPVFIGGATTSKQHTAVKISPQYSAPAIHILDASKCVVTLSALMDENVHDELLEEIADEYEEIRQDHYESLKDRQYLSIEKAREKRLVIDWSTTPQPVRPSFIGVRQFKDFDINELVPYIDWRPFFNVWQLRGKYPNRGYPKIFNDKDVGEEAQRVFDEANEMLKNIINKKLLKATASLAFYRASCVGDDIEVYDDDDSHIA--TLYGLRQQAKKEPADSSPYLCQSDFIATKESGVV-DYIGLFACTAGIGVKELCAKYEKQFDDYNIIMVKAIADRLAEAFAELLHERTRKEYWGYCKEESLDANDLHRIKYQGIRPAAGYPSQPDHTEKRTMWNLMNPQEV---GITLTESIAMDPAASVSGIYLANPQSVYFATDKLGRDQVTDYAKRKETD-LRVMERWLGSILA-----------------------------------------------------------------------------------------------------------------------------------------------------------------------------------------------
>EOG091F003X|Biomphalaria_glabrata|HW17_Hermissenda_crassicornis|TRANSCRIPT
-----------------------------------------------------------------------------------------------------------------------------------------------------------------------------------------------------------------------------------------------------------------------------------------------------------------------------------------------------------------------------------------NVAGSRKFCRLIKTRKFEEALSVAKDQVENGAQVLDINMDEGMLDGVAAMTHFVNLISSEPEIARVPLCIDSSNFAVVEAGLKCAQGKCIVNSISLKGGEEEFLKNAKKIQNYGAAVVIMAFDEEGQAADAARKIEICTRSYNLLVQKLNFNPNDIIFDPNILTIATGIE----------------------------------------------------------------------------------------------------------------------------------------------------------------------------------------------------------------------------------------------------------------------------------------------------------------------------------QHTAVKIAPQYSAPAIHILDASKSVVTLSALLDDNVHDELLEDIAEEYEEIRQEHYETLKDRKYLTIEKAREKKLVIDWSTTPSPVRPSFIGVRKFEDFDLNELVPYIDWRPFFNVWQLRGKYPNRGYPKIFNDKDVGEEAKRVFNEANTMLKTLIDGKLLKATATVAFYPANSVGDDIEVYDEDGNHME--TLYGLRQQAQKEAADSSPYLSQSDFIASKDSGVK-DYVGLFACTAGIGTQELCQQFEKQYDDYNIIMVKALADRLAEAFAELLHERVRKDYWGNASEEALDANDLHRIKYQGIRPAAGYPSQPDHTEKRTM--------------------------------------------------------------------------------------------------------------------------------------------------------------------------------------------------------------------------------------------------------------------------
>EOG091F003X|Biomphalaria_glabrata|JG18_Hermissenda_opalescens|TRANSCRIPT
------------------------------------------------------------------------------------------------------------------------------------------------------------------------------------------------------------------------------------------------------------------------------------------------------------------------------------------------------------------------------------------------------------------------------------------------------------------------------------------------------------------------------------------------------------------------------------------------------------------------------------------------------------------------------------------------------------------------------------------------------------------------------------------------------------------------------------------------------------------------------------------------------------------------------------------------------------------------------KLVIDWSTTPSPVRPSFIGVRKFEDFDLNELVPYIDWRPFFNVWQLRGKYPNRGYPKIFNDKDVGEEAKRVFNEANTMLKTLIDGKLLKATATVAFYPANSVGDDIEVYDEDGNHME--TLYGLRQQAQKEAADSSPYLCQSDFIASKDSGVK-DYVGLFACTAGIGTQELCQQFEKQYDDYNIIMVKALADRLAEAFAELLHERVRKDYWGYASEEALDANDLHRIKYQGIRPAAGYPSQPDHTEKRTMWALMKPDEV---GITLTESIAMDPAASVSGIYLANPQ-------------------------------------------------------------------------------------------------------------------------------------------------------------------------------------------------------------------------------------
>EOG091F003X|Crassostrea_gigas|NC05_Hermissenda_crassicornis|TRANSCRIPT
-------------------------------------------------------------------------------------------------------------------------------------------------------------------------------------------------------------------------------------------------------------------------------------------------------------------------------------------------------------------LLGLEPFYISPLTNFVNIGERCNVAGSRKFCRLIKTRKFEEALSVAKDQVENGAQVLDINMDEGMLDGVAAMTHFVNLISSEPEIARVPLCIDSSNFAVVEAGLKCAQGKCIVNSISLKGGEEEFLKNAKKIQNYGAAVVIMAFDEEGQAADAARKIEICTRSYNLLVQKLDFNPNDIIFDPNILTIATGIEEHNNYGVDFIEATNAIKTNLPGARVSGGVSNLSFSFRGMETVREAMHSVFLYHAIKNGMDMGIVNAGALPVYDDIEKKLLELCENLLWNKDPDG--TEKLLAVAQELSKDPKAKAEKTDEWRSKPVEERLSYSLIKGIDKWVIDDTEEARVNKQLYPRPLNVIEGPLMTGMGIVGDLFGAGKMFLPQVIKSARVMKKAVGHLIPFMEKEKE-EARISQGMSAYSEPSYSGTVVIATVKGDVHDIGKNIVAVVLGCNNYKVIDLGVMTPCDKIIEKAIEAKADLIGMSGLITPSLDEMIYNVKEMERIGLKIPVFIGGATTSKQHTAVKIAPQYSAPAIHILDASKSVVTLSALLDDNVHDELLEDIAEEYEEIRQEHYETLKDRKYLTIEKAREKKLVIDWSTTPSPVRPSFIGVRKFEDFDLNELVPYIDWRPFFNVWQLRGKYPNRGYPKIFNDKDVGEEAKRVFNEANTMLKTLIDGKLLKATATVAFYPANSVGDDIEVYDEDGNHME--TLYGLRQQAQKEAADSSPYLCQSDFIASKDSGVK-DYVGLFACTAGIGTQELCQQFEKQYDDYNIIMVKALADRLAEAFAELLHERVRKDYWGYASEEALDANDLHRIKYQGIRPAAGYPSQPDHTEKRTMWALMKPDEV---GITLTESIAMDPAASVSGIYLANPQSVYFATDKLSKDQVTDYARRKEKD-LRVVERWLGSTLA-----------------------------------------------------------------------------------------------------------------------------------------------------------------------------------------------
>EOG091F003X|Biomphalaria_glabrata|JG20_Learchis_evelinae|TRANSCRIPT
-------------------------------------------------------------------------------------------------------------------------------------------------------------------------------------------------------------------------------------------------------------------------------------------------------------------------------------------------------------------------------------------------------------------------------------------------------------------------------------------------------------------------------------------------------------------------------------------------------------------------------------------------------------------------------------------------------------------------------------------------------------------------------------------------------------------------------------------------------------------------------------------------TTSKQHTAVKIAPQYSAPAIHILDASKSVVTLSALLDDNVHDELLEDIAEEYEEIRQDLYESLKDRKYLSIEKAREKKLVIDWSTTPAPVRPSFIGIKKFEDFDMNELIPYIDWRPFFNVWQLRGKYPNRGYPKIFNDKDVGEEARQVFDDANKMLKEVIDGKLLKATATIAFYPANSVGDDIEVYGEDGNLIG--TLYGLRQQAQKEAADSSPYLCQSDFVASKDSGVT-DYVGLFACTAGTGVPELCKKYETQYDDYNIIMVKAIADRLAEAFAELLH-------------------------------------------------------------------------------------------------------------------------------------------------------------------------------------------------------------------------------------------------------------------------------------------------------------------------
>EOG091F003X|Crassostrea_gigas|HW20_Spurilla_neapolitana|TRANSCRIPT
-------------------------------------------------------------------------------------------------------------------------------------------------------------------------------------------------------------------------------------------------------------------------------------------------------------------------------------------------------------------------------------------------------------------------------------------------------------------------------------------------------------------------------------------------------------------------------------------------------------------------------------------------------------------------------------------------------------------------------------------------------------------------------------------------------------------------------------------------------------LIGMSGLITPSLDEMIYNVKEMERIGLKIPVFIGGATTSKQHTAVKIAPQYSAPAIHILDASKSVVTLSALLDENVHDELLEDVAEEYEEIRQEHYESLKDRQYLSLEKAREKKLVIDWSTTPAPVAPSFIGIKKFEDFDLSELIPYIDWRPFFNVWQLRGKYPNRGYPKIFKDKDVGEEALKVFNDADKMLIKICDDKLLKATATVAFYPANSVGDDIEVYDEDGKQIG--TLYGLRQQAQKESADNSPYLCQSDFIASKESGVQ-DFVGLFACTAGIGVDELCQQYEKQYDDYNIIMVKAIADRLAEAFAELLHERVRKDYWGYAKEEALDAND-----------------------------------------------------------------------------------------------------------------------------------------------------------------------------------------------------------------------------------------------------------------------------------------------------
>EOG091F003X|Crassostrea_gigas|JG11_Dondice_occidentalis|TRANSCRIPT
------------------------------------------------------------------------------------------------GTWVAQADYGMEKLVYRINYESAKLARRACDEV-------------MGPTNRTLSISPSVEQPEFRNITFDQLVDAYS------------------------------------------------------------------------------------------------------------------------------------------------------------------------------------------------------------------------------------------------------------------------------------------------------------------------------------------------------------------------------------------------------------------------------------------------------------------------------------------------------------------------------------------------------------------------------------------------------------------------------------------------------------GVMTPCDKIIEKAIEAKADMIGMSGLITPSLDEMIYNVKEMERIGLKIPVFIGGATTSKQHTAVKIAPQYSAPAIHILDASKSVVTLSALLDDNVHDELLEDIAEEYEEIRQEHYETLKDRKYLSIEKAREKKLEIDWTTTPEPVRPSYIGIKKLEDFDLNEIVPYIDWRPFFNVWQLRGKYPNRGYPKIFNDKDVGEEAQRVFNDANTMLKNLINGKLLKAAATVAFYPANSVGDDIEVYDEGGNLIE--TLYGLRQQAQKEAADSSPYLCQSDFVASKESGVK-DYVGLFACTAGIGTKDLCDQYEKQYDDYSIIMVKALADRLAEAFAELLHERVRKDYWGYSNEEALDTSDLHRIKYQGIRPAAGYPSQPDHTEKLTMWALMKPDQV---GITLTESIAMEPAASVSGIYLANPQCVYFATDKLAKDQVTDYAKRKQQD-LRVVEKWLGSTLA-----------------------------------------------------------------------------------------------------------------------------------------------------------------------------------------------
>EOG091F003X|Biomphalaria_glabrata|JG29_Spurilla_braziliana|TRANSCRIPT
-------------------------------------------------------------------------------------------------------------------------------------------------TSRTLSVSPSVEDPSFRNVTWDELVASYKEQVSGLVDGGVDMLMIETVFDTQNCKAAIFAVDEYFKETKKEKLPVMLSATIVDNSGRTLSGQ-------------------------------------------------------------------------------------------------------------------------------------------------------------------------------------------------------------------------------------------------------------------------------------------------------------------------------------------------------------------------------------------------------------------------------------------------------------------------------------------------------------------------------------------------------------------------------------------------------------------------------------------------------------------------------------------------------------------------------------------------------------------IDWRPFFNVWQLRGKYPNRGYPKIFKDKDVGEEALRVFNDADKMLKKICDDKLLKATATVAFYPANSVGDDIEVYDEDGKQIG--TLYGLRQQAQKESADNSPYLCQSDFIASKESGVQ-DYVGLFACTAGIGVQELCQQYEKQYDDYNIIMVKAIADRLAEAFAELLHERVRKDYWGYAKEEALDANDLHRIKYQGIR-------------------------------------------------------------------------------------------------------------------------------------------------------------------------------------------------------------------------------------------------------------------------------------------
>EOG091F003X|Biomphalaria_glabrata|HW14_Flabellina_affinis|TRANSCRIPT
-----------------------------------------------------------------------------------------------------------------------------------------------------------------------------------------------------------------------------------------------------------------------------------------------------------------------------------------------------------------------------------------------------------------------------------------------------------------------------------------------------------------------------------------------------------------------------------------------------------------------------------------------------------------------------------------------------------------------------------------------------------------------------------------------------------------------------------------------------------------------------------------------------------------------------------------------------------------------IEKARNKKLVIDWSTTPTPVRPSFIGIRKFEDFDLNELVPYIDWRPFFNVWQLRGKYPNRGYPKIFNDKDVGEEAQRVFNDANTMLKSIIDGKLLKATATVAFYPANSVEDDIYVYDDDGKQIG--TLFGLRQQAQKEAADQSSYLCQSDFVASKESGVE-DFVGLFACTAGIGVEELCLQYEKQYDDYSIIMVKAIADRLAEAFAELLHERVRKDYWGYSQDESFDANDLHRIKYQGIRPAAGYPSQPDHTEKLTMWSLMKPDEV---GIQLTESIAMDPAASVSGIYLANPQ-------------------------------------------------------------------------------------------------------------------------------------------------------------------------------------------------------------------------------------
>EOG091F003X|Crassostrea_gigas|JG24_Noumeaella_rubrofasciata|TRANSCRIPT
-------------------------------------------------------------------------------------------------------------------------ARKACDEVAIETGVKRYVVGAMGPTNRTLSISPSVEQPEFRNITFDELVDAYSEQAQALLDGGADVLLVETIFDTLN-------------------------------------------------------------------------------------------------------------------------------------------------------------------------------------------------------------------------------------------------------------------------------------------------------------------------------------------------------------------------------------------------------------------------------------------------------------------------------------------------------------------------------------------------------------------------------------------------------------------------------------------------------------------------------------------------TAVKIAPQYSAPAIHILDASKSVVTLSALLDDNVHDELLEDVAEEYEEIRQEHYESLKDRKYLSIEKARDKKLVIDWSTTPTPVRPSFIGIRKFEDFDLSELVPYIDWRPFFNVWQLRGKYPNRGYPKIFNDKDVGEEAKRVFDDANAMMKKIFDGKLLKATATVAFYPANSVGDDIEVYDDDGSQIG--TLYGLRQQAQKESADSSPYLCQSDFIASKDSGVK-DYVGLFACTAGIGVQELCCQYEKQYDDYSIIMVKAIADRLAEAFAELLHERVRKDYWGYSKEESLNANDLHRIKYQGIRPAAGYPSQPDHTEKLTMWTLMKPDEV---GITLTESIAMDPAASVSGIYLANPQCVYFATDKLAKDQVTDYAQRKQQD-LRVVEKWLGSTLA-----------------------------------------------------------------------------------------------------------------------------------------------------------------------------------------------
>EOG091F003X|Biomphalaria_glabrata|JG01_Aeolidiella_alba|TRANSCRIPT
------------------------------------------------------------------------------------------------------------------------------------------------------------------------------------------------------------------------------------------------------------------------------------------------------------------------------------------------------------------------------------------------------------------------------------------------------------------------------------------------------------------------------------------------------------------------------------------------------------------------------------------------------------------------------------------------------------------------------------------------------------------------------------------------------------------------------------------------------------------------------------------------------------------------------------------------------------------------------------------------------------------WRPFFNVWQLRGKYPNRGYPKIFNDKDVGEESRRVFDDANTMLKNIIDNKSLKATATVAFYPASSVGDDIEVYDEDGKQIG--TLFGLRQQAQKESADSSPYLCQSDFIASKESGIK-DYVGLFACTAGIGVQELCQQYEKQFDDYSIIMVKAIADRLAEAFAELLHERVRKEY------------------------------------------------------------------------------------------------------------------------------------------------------------------------------------------------------------------------------------------------------------------------------------------------------------------
>EOG091F003X|Biomphalaria_glabrata|JG02_Antaeolidiella_chromosoma|TRANSCRIPT
A-----------------------------------------------------------------------------------------------------------------------------------------------------------------------------------------------------------------------------------------------------------------------------------------------------------------------------------------------------------------------------------------------------------------------------------------------------------------------------------------------------------------------------------------------------------------------GVDFILA---------------------------------------------------------------------------------------------------------------------------------------------------------------------------------------------------------------------------------------------------------------------------------------------------------------------------------------------------------------------------------------------------------------------------------------------------------------------------------------------------------------ETYIG--TLYGLRQQAQKESADNSPYLCQSDFVASKESGVE-DYVGLFACTAGTGVRELCQQYENQYDDYSIIMVKAIADRLAEAFAELLHERVRKDYWGYSKEES----------------------------------------------------------------------------------------------------------------------------------------------------------------------------------------------------------------------------------------------------------------------------------------------------------
>EOG091F003X|Crassostrea_gigas|HW06_Cratena_peregrina|TRANSCRIPT
-------------------------------------------------------------------------------------------------------------------------------------------------------------------------------------------------------------------------------------------------------------------------------------------------------------------------------------------------------------------------------------------------------------------------------------------------------------------------------------------------------------------------------------------------------------------------------------------------------------------------------------------------------------------------------------------------------------------------------------------------------------------------------------------------------------------------------------KVIDLGVMTPCDRIIETAIEGKADMIGMSGLITPSLDEMIYNVKEMERIGLKIPVFIGGATTSKQHTAVKIAPQYSAPAIHILDASKSGVTLSALMDETVHDELLEDIDEEYEEIRQEHYESLKDRKYLSIEKAREKKLTIDWSTTPKPVRPTFLGIKKFEDYDLTELIPYIDWRPFFSVWQLRGKYPNRGYPKIFNDKEVGDEAKRVFDDANKMLKDIINAKLLKATATIAFYKANSVEDDIEVYDEEGTKIA--TLFGLRQQAQKEAADNSPYLCQSDFIASKESGVV-DYVGLFACTAGIGVQELCQQYEKQYDDYSIIMVKAIADRLAEAFAELLHEKVRKEYWGYAQEELLDKLDLHKVKYQGIRPAAGYPSQPDHTEKRTMWTLMNPDEV---GITLTESIAMDPAASVSGIYLANPQSVYFATDKLAKDQVTDYAQRKQES-LRVVERWLGSILA-----------------------------------------------------------------------------------------------------------------------------------------------------------------------------------------------
>EOG091F003X|Crassostrea_gigas|JG28_Scyllaea_fulva|TRANSCRIPT
-----------------------------------------------------------------------------------------------------------------------------------------------------------------------------------------------------------------------------------------------------------------------------------------------------------------------------------------------------------------------------------------------------------------------------------------------------------------------------------------------------------------------------------------------------------------------------------------------------------------------------------------------------------------------------------------------------------------------------------------------------------------------------------------------------------------------------VVLGCNNYKVIDLGVMTPCEKIIETAIEAKADLIGMSGLITPSLDEMIYNVKEMERIGLKIPVFIGGATTSKQHTAVKIAPQYSAPAIHILDASKTVVTLSALMDDNLHEELLEDIAEEYEEIRQEHYETLRDRQYLPIEKAREKKLVIDWTTTPKPVKPSFIGVRKFEDFDLNELIPYIDWKPFFNVWQLRGK---------------------------------------------------------EVYDEDGNTIG--KLFGLRQQALKESADSSPYYCQSDFVASKDSGVT-DYIGLFACTSGLGTEQLCASYESQYDDYNIIMVKA---------------------------------------------------------------------------------------------------------------------------------------------------------------------------------------------------------------------------------------------------------------------------------------------------------------------------------------
>EOG091F003X|Crassostrea_gigas|HW19_Polycera_quadrilineata|TRANSCRIPT
-----------------ELKETLQKRIMIMDGGMGTMIQKERLSENHFRGDLFKDHSHNLKGNNDLLCLTQPEIIYRIHKDYLLAGADFVETNTFSGTWVAQADYGLESVVFRLNKEAAKLAKRACDDVAKETGVKRYVAGALGPTNRTLSISPSVENPALRNITFDELVDAYTEQTKALLEGGADVLLVETIFDTANAKAAIFAIENVFDGGY-NRCPVFISGTIVDKSGRTLSGQTTEAFITSVSHAKPLCLGLNCALGAAEMRPFVEAVSLGTTSFVLCYPNAGLPNTFGEYDETPEETAALVSEFMKDGLINIIGGCCGTTPEHIK-AIADASKAFKPRVPPKELHSGHLCLSGLEPFNVSSLTNFVNIGERCNVAGSKRFCRLIKTHKFEDALSVAKTQVENGAQILDINMDEGMLDGIAAMTNFVNLISSEPEISRVPLCIDSSNFAVVEAGLKSTQGKCIVNSISLKEGEEDFLKKAKLIQRYGAATVIMAFDEEGQATDTDRKVEICTRSYNLLVEKLNFNPNDIIFDPNILTIATGIEEHNDYGINFIEATERIKKTLPGARVSGGVSNFSFSFRGMEAVREAMHSVFLYHTIKAGMDMGIVNAGALPLYDDIQPNLLELCENLLWNKDPEG--TEKLLVYAQNMSKDPKAKQAQEEDWRGKPVEERLSYSLIKGIDKYAVEDTEEARINKELYPRPLNVIEGPLMKGMGIVGDLFGAGKMFLPQVIKSARVMKKAVGHLIPFMEEERK-KKMAESGLPDTSEPEYNGTVVIATVKGDVHDIGKNIVSVVLGCNNYKVIDLGVMTPCDKIIETAIQYKADLIGMSGLITPSLDEMIHNVKEMERIGLKIPVFIGGATTSKQHTAVKIAPHYKSPAIHVLDASKTVVTLSALLDDNTRDDLLEEVAEDYEEIRLEHYDSLKDRRYLSLEKARDKKLVIDWSNTPEPVRPSFIGIKKFTDYDLSVLVPYIDWRPFFNVWQLRGKYPNRGYPKIFNDKDVGEEARRVFNDAQNMLKDVIEGKKLKATASLAFYPANSVDDDLEVYDENGAKLA--TLYGLRQQAEKDSEDRSPYLCQSDFVASKGSGVT-DYIGLFACTAGLGTDEMCKEFEKTFDDYNIIMIKAIADRLAEAFAEHLHEIVRREYWGYSKNENLDANDLHRIKYQGIRPAAGYPSQPDHTEKTTMWELLQPDDL---GITLTDSLAMMPASSVSGLYLANPQCVYFATDKLLKDQVTDYAQRKGKD-LRDIEKWLGSVLA-----------------------------------------------------------------------------------------------------------------------------------------------------------------------------------------------
>EOG091F003X|Crassostrea_gigas|HW15_Flabellina_babai|TRANSCRIPT
-----------------------------------------------------------------------------------------------------------------------------------------------------------------------------------------------------------------------------------------------------------------------------------------------------------------------------------------------------------------------------------------------------------------------------------------------------------------------------------------------------------------------------------------------------------------------------------------------------------------------------------------------------------------------------------------------------------------------------------------------------------------------------------------------------------------------------------------------------------TDLIGMSGLITPSLDEMIYNVKEMERVGLKIPVFIGGATTSKQHTAVKIAPQYSSPAIHILDASKAVVALSAIMDENVHDELLEDIDEEYEEIRQEHYDSLKDRQYLSLEKARDKKLVIDWTTTEHPVRPSFTGIKKFDDFDLNEIVPYIDWRPFFNVWQLRGKYPNRGFPKIFNDQDVGEEAKRVFDDANNMLKGIIDGKLLKATASIAFYRANSVGDDIEIYDDNLKKKG--TLFGLRQQAIKEAADSSPYLCQSDFVASKDSGVE-DYIGLFACTAGIGTKELCASYEKNFDDYNIIMVKAIADRLAEAFAELLHERVRKEYWGYSKEETLSTSDLHKIKYQGIRPAAGYPS------------------------------------------------------------------------------------------------------------------------------------------------------------------------------------------------------------------------------------------------------------------------------------
>EOG091F003X|Crassostrea_gigas|NC02_Bathydoris_clavigera|TRANSCRIPT
------------------------------------------------------------------------------------------------------------------------------------------------------------------------------------------------------------------------------------------------------------------------------------------------------------------------------------------------------------------------------------------------------------------------------------------------------------------------------------------------------------------------TTDSDSKVSICTRSYRLLVDKLDFNPNDIIFDPNILTIATGIEEHNSYGVSFIEATDCIKKTLPGARVSGGVSNFSFSFRGMEAVREAMHSVFLYHTIKAGMDMGIVNAGALPLYDDIEPKLLEMCENLLWNKDPEG--TEKLLVYAQNMSKDPKAKQVQEDEWRKKSVQERLSFSLVKGIDKYVIEDTEEAMKLTDLYPRPLNVIEGPLMSGMSIVGDLFGAGKMFLPQVIKSARVMKKAVNFLIPFMEEERK-RLMEESGLPADSEPKYAGIVVIATVKGDVHDIGKNIVSVVLGCNNYKVIDLGVMTSCEKIIETAIQFKADLIGMSGLITPSLDEMIHNVKEMERIGLKIPVFIGGATTSKQHTAVKIAPHYTSPAIHVLDASKSVVMLSALLDKNSREDMLEDIADEYEEIRQEHYDSLKDRRYLSLEKARDKRLVIDWDTTPLPKPPTFLGIRKFADFDLKEIVPYIDWRPFFNVWQLRGKYPNRGFPKIFKDKDVGEEAQRVFDDAQKLLNKIIDAKKLKATASVAFYQACSVDDDIEIYDSHGDKIA--TLFGLRQQALKDSADSSPYLCQSDFVASKDSGVA-DYVGLFACTAGIGTVELCNEYESDFDDYSIIMVKAIADRLAEAFAELLHERVRREYWGYSTDENLNADDLHRIKYQGIRPAAGYPSQPDHTEKKIMWELLQPDDL---GITLTDSLAMDPASSVSGIYLANPQCSYFATDKLAKDQVTDYAHRKGMP-LNAVERWLGSTLA-----------------------------------------------------------------------------------------------------------------------------------------------------------------------------------------------
>EOG091F003X|Crassostrea_gigas|JG16_Flabellina_iodinea|TRANSCRIPT
---------------------------------------------------------------------------------------------------------------------------------------------------------------------------------------------------------------------------------------------------------------------------------------------------------------------------------------------------------------------------------------------------------------------------------------------------------------------------------------------------------------------------------------------------------------------------------------------------------------------------------------------------SLCENLLHWQ-----------------------------------------------------------------------------------------------------------------------------KRQGTRQDAEPTYSGIVVIATVKGDVHDIGKNIVAVVLGCNNYKVIDLGVMTPCDKIIETAIEAKADLIGMSGLITPSLDEMI-------------------------------------------------------------------------------------------------------------------------------------------------------------------------------------------------------------------------------------------------------------------------------------------------------------------------------------------------------------------------------------------------------------------------------------------------------------------------------------------------------------------------------------------------------------------------------------------------------------------------------------
>EOG091F003X|Crassostrea_gigas|CGI_10010551
MPPTISDSPKSSETVRDKIQSTLQERIMIFDGGMGTMIQKHRLEEEDFRGQEFKDHLKSLKGNNDILVLTQPKLVFEIHKDYFEAGADFVETNTFSGTKIAQADYGTEHLTYRLNYEAAKIAKRAAEEVTNKTGIQKYVAGAMGPTNRTLSISPSVEKPEFRNVTFDELVEAYTEQAKGLLEGGADVLLVETIFDTANSKAALFAIEELFRKEKFT-CPVFVSGTIVDKSGRTLSGQTTEAFLISVSHGNPMCIGLNCALGANEMRPFIEAVSKNTTAYTICYPNAGLPNTFGDYDETPESMCEQLSNFARDGLLNIVGGCCGTTPEHIK-AIAEGVSQFKPRVPPDELRKDFMMLSGLEPTYLGPYTNFVNIGERCNVAGSRKFARLIKDGDYEEALSIAKTQVENGAQILDINMDEGMLDGVACMTKFVNLVASEPEISKVPLCIDSSNFAVIEAGLKCTQGKCIVNSISMKEGEEDFVEKARKIKQYGAAVVVMAFDEEGQATGRQRKFEICQRSYRILVDKVKFNPNDIIFDPNILTIATGIEEHNSYGVDFIMATKDIKENLPGARVSGGVSNFSFSFRGMEAVREAMHSVFLYHAIKNGMDMGIVNAGCLPVYDDIEPKLLEMCENLLWNKDPDG--TEKLLAYAQSMGKDAK-KAVVSDEWRNKNVEERLEFSLIKGIDKFVVEDTEEARQNQELYPRPLNVIEGPLMKGMSVVGDLFGAGKMFLPQVIKSARVMKKAVGHLIPFMEKEKE-ERMKRTG---NVESGYSGVIVLATVKGDVHDIGKNIVGVVLACNNFKVIDLGVMTPCEKILQTAMEENADIIGLSGLITPSLDEMIYVAKEMERIGFKVPLLIGGATTSKTHTAVKIAPQYKSPTVHVLDASKSVVVCSQLLDEENREDYMEEVTEDYAEIRTDHYNSLKDRKYLSIEKAREKKLNIDWSAYPPAPEPSVIGVKRFENYDLSRLVPYIDWKPFFDVWQLRGKYPNRGYPKIFKDKTVGPEAKRVYNDAQNLLKTIITTNKLQAHGVVAFFPANSVGDDIEVYNENGEVIE--VLRGLRQQAEKEALDKSPYLCLSDFVAPKSSGKK-DYIGMFAVTAGHGVDKMCKVYEEKYDDYGIIMVKALADRLAEAFAEELHERVRKEIWGYSREELLEANDLHKIKYQGIRPAPGYPSQPDHTEKDIMWRLLKADKV---GITLTESLAMFPAASVSGLYFAHPKSEYFATGKLQKDQIVDYSARKSVD-VSVTEKWLSSALAKGLASFTASEVVNALLNKMDASKFIRIGLVLTICAFIFQLIGLASPYWTFAESEGYKGCLGLWKMCVYVKAFDTKWLEAVRATSIIGLFLVLAALVMLILRMSVMKDRNPVLFAAIGTTFVGAIFILISIAVYASKGDEFSKKGALIEGASADYHFAFAFCILAMVAALGAGAIMMIEVNYCDEFYNVLIK
>EOG091F003X|Crassostrea_gigas|NC03_Doris_kerguelenensis|TRANSCRIPT
-------------------------------------------------------------------------------------------------------------------------------------------------------------------------------------------------------------------------------------------------------------------------------------------------------------------------------------------------------------------------------------------------------------------------------------------------------IAKVPLCIGSSNFAVIEAGLKCAQGKCIVNSISLKEGEKDFIGKASKIKQYGAAVVIMAFDEQGQAAEEARKVEICSRSYNLLVNKVNFNPNDIIFDPNILTIATGIEEHNKYGVDFINAAKKIKETLTGARISGGVSNFSFSFRGMEAVREAMHSV----------------------------------------------------------------------------------------------------------------------------------------------------------------------------------------------------------------------------------------------------------------------------------------------------------------------------------------------------------------------------------------------------------------------------------------------------------------------------------------------------------------------------------------------------------------------------------------------------------------------------------------------------------------------------------------------------------------------------------------------------------------------------------------------------------------------------------------------------------------------------------------------
>EOG091F003X|Crassostrea_gigas|NC06_Pleurobranchaea_californica|TRANSCRIPT
------------------------------------------------------------------------------------------------------------------------------------------------------------------------------------------------------------------------------------------------------------------------------------------------------------------------------------------------------------------------------------------------------------------------------------------------------------------------------------------------------------------------------------------------------------------------------------------------------------------------------------------------------------------------------------KKIQEDEWRQKPVQERLSYSLIKGIDKFVVDDTGEARVQKDLYPRPLNVIEGPLMKGMGIVGDLFGAGKMFLPQVIKSARVMKKAVGHLIPFMEKERQ-DSMMAQGLPADSEPSYVGTVVIATVKGDVHDIGKNIVAVVLGCNNYKVIDLGVMTSCDKIIEAAIKANADMIGMSGLITPSLDEMIYNVKEMERIGLKIPVFIGGATTSKQHTAVKISPYYSAPVIHVLDASKSVVTLSALMHEETREELLDDVAEDYEEIRQEHYESLKDRKYLSLEKARASKLVIDWDATPKPTRPTFIGVKKFEDFDLSEMVPYIDWRPFFSVWQLRGKYPN--------------------------------------------------------------------------------------------------------------------------------------------------------------------------------------------------------------------------------------------------------------------------------------------------------------------------------------------------------------------------------------------------------------------------------------------------------------------------------
>EOG091F003X|Crassostrea_gigas|HW04_Calmella_cavolinii|TRANSCRIPT
------------------IEETLKQRIMIFDGGMGTMIQLERLEENDFRGDIFKDHSHPLKGNNDILVLSKPEVIYNIHKAYLEAGADFVGTNTFSGTSIAQADYGLEHIVYRLNKEAAELAGRACKDVANETGIPRYVIGSIGPTNRTLSISPSVEKPEFRNITFDQLVEAYAEQTKGLLDGGAEAILVETIFDTANAKAAVYAIENVFEEGY-ARVPVFISGTIVDKSGRTLSGQTTEAFMVSLSHAQPMCMGLNCALGAREMRPFIEAVSKNTTAYVMCYPNAGLPNTFGEYDETPEEMTEQIKEFMRDGLINIIGGCCGTQPSHIK-AIAEASRKYKPRVPPSDMHEGHCCVAGLEPFYMTPETNFVNIGERCNVAGSKRFCRLIKTRKYEEALTVAKIQVENGAQVLDINMDEGMLDGAAAMTTFVNLIASEPEISKVPLCIDSSNFEVVVAGLKCNQGKCVVNSISLKEGEEDFLKKANIIRKFGGALVVMAFDEEGQAADKDRKVEICTRSYNLLTQKLGYNPNDIIFDPNILTIATGIEEHNTYGLSFIEATRTIKETLPGARVSGGVSNFSFSFRGKESVREAMHSVFLYHAVKGGMDMGIVNAGALPLYDDIDPKLLELCESVLWNKDPEG--TEKLLEYAQSHGKGGMAKAGASDEWREKNVEERLAHSLIKGIDAHVVEDTEEARQNRVLYPRPLNVIEGPLMKGMSVVGDLFGAGKMFLPQVIKSARVMKKAVGHLIPFMETERQ-EMMAANGLPPDSEPNYQGTVVMATVKGDVHDIGKNIVGVVLGCNNFKVIDLGVMVPCEKIIETCIKEKADFVGMSGLITPSLDEMIFNVKEFERVGINIPVLIGGATTSKQHTAVKVAPRKKSPVVHVLDASKAVVVLSALGDENTREEFLEELGDEYEEIREEHYESLKDRKYVSLEKAREKKLIIDWSVTPAPVKPS--------------------------------------------------------------------------------------------------------------------------------------------------------------------------------------------------------------------------------------------------------------------------------------------------------------------------------------------------------------------------------------------------------------------------------------------------------------------------------------------------------------------
>EOG091F003X|Crassostrea_gigas|JG23_Melibe_leonina|TRANSCRIPT
-----------------------------------------------------------------------------------------------------------------------------------------------------------------------------------------------------------------------------------------------------------------------------------------------------------------------------------------------------------------------------------------------------------------------------------------------------------------------------------------------------------------------------RKIEICTRSYNLLVQKLNFNPNDIIFDPNILTIATGIEEHNNYGADFIEATHVIKTTLPGARVSGGVSNLSFSFRGMEVVREAMHSVFLYHAIKNGMDMGIVNAGALPVYDDIDKKLLEMCENLLWNKDPEG--TEKLLTYAQEMSKDSKAKVETVDEWRSKPVQERLSYSLIKGIDKYVVEDTEEARQDRVSYPRPLNVIEGPLMTGMGIVGDLFGAGKMFLPQVIKSARVMKKAVGHLIPFMEKEKQ-ERLIAEGLSPDCEPSYSGTVVIATVKGDVHDIGKNIVAVVLGCNNYKVIDLGVMTPCDKII--------------------------------------------------------------------------------------------------------------------------------------------------------------------------------------------------------------------------------------------------------------------------------------------------------------------------------------------------------------------------------------------------------------------------------------------------------------------------------------------------------------------------------------------------------------------------------------------------------------------------------------------------------------
>EOG091F003X|Biomphalaria_glabrata|JG26_Phestilla_sp|TRANSCRIPT
--------------------------------------------------------------------------------------------------------------------------------------------------------------------------------------------------------------------------------------------------------------------------------------------------------------------------------------------------------------------------YISPLTNFVNIGERCNVAGSRRFCRLIKTHKYEEALNVAKDQVENGAQVLDINMDEGMLDGVSAMTHFVNLIASEPEIARVPLCIDSSNFAVVEAGLKCAQGKCIVNSISLKGGEEEFLKNAKRIQNYGAAVVVMAFDEVGQAADAKRKIEICTRSYNLLTQQLSFNPNDIIFDPNILTIATGIDEHNNYGVDFIQATNAIKATLPGARISGGVSNLSFSFRGMERVREAMHSVFLYHAIQKGMDMGIVNAGALPVYDDIDKKLLELCENLLWNRDK--------------------------------------------------------------------------------------------------------KAVAYLTPFMEEERR-AAALAAGE-DPNQPKYNGVVLMATVKGDVHDIGKNIVGVVLGCNNYKVIDMGVM---------------------------------------------------------------------------------------------------------------------------------------------------------------------------------------------------------------------------------------------------------------------------------------------------------------------------------------------------------------------------------------------------------------------------------------------------------------------------------------------------------------------------------------------------------------------------------------------------------------------------------------------------------------------
>EOG091F003X|Lottia_gigantea|LotgiG210794
M----------------EIANTLRERVMIFDGGMGTMIQREKLEEKDFIGTEFVDHPKSLKGNNDILCLTKPDLIYEIHKQYFEAGADFAETNTFSGTSIAQADYGLEKQVYRLNVEAAKLAKKAAKVVTDATGVKRYVAGAMGPTNRTLSISPSVEKPEYRNITFDELVSAYSEQANGLLDGGVDLLLVETIFDTANAKAALFAIENVFEERG-DRCPVFVSGTIVDKSGRTLSGQTTEAFIISVSHSKPMCLGLNCALGAREIRPFIEAVSLNTTAFTICYPNAGLPNTFGDYDETPEMTAEQLQGFVKDGLVNIVGGCCGTTPDHIRLAISEAVRGLPPRVPPATLHEDTMLLCGLEPMYIGKFTNFINIGERCNVAGSRKFCRLIKTGAYEEALSVAKLQVENGAQVLDVNMDEGLLDGVAAMTKFVNLISSEPDIARVPLCIDSSNFAVIEAGLKSTQSKCIVNSISLKEGEEDFIEKSKKIKRYGGAVVVMAFDEEGQATETDRKFSICKRSYDILVNKVGFNPNDIIFDPNILTIATGIEEHNTYAITFIEACAIIKKNLPGVRVSGGVSNVSFSFRGMDAVREPMHSVFLYHAIKAGLDMAIINAGCLPVYDDIDKDLLLLVENIIWNKDPEG--TEKLLECAQKMGKSAK-KDKADETWRSTDVEERLKTALVKGIDKYVIEDTEEARLCKEKYPRPLNIIEGPLMNGMNVVGELFGSGKMFLPQVIKSARVMKKAVAHLIPFMEEERN-ASMAEG--TTACEPSYAGTVIMATVKGDVHDIGKNIVGVVLGCNNYKVIDLGVMTPCEKILEAAIQNNADIIGLSGLITPSLEEMVHVAKEMERIGMKLPLLIGGATTSKAHTAVKIAPKYNNPTIHVLDASKSVVVCSSLLNENVYEEFIEDIKEEYEEVREEHYDSLKDRKYLKIEEARKKSFKIDWPKEEKPAKPSFIGTKTFKNLDISVLLPYIDWKPFFDVWQLHGKYPNRGYPKIFQDKAVGGEAKRVFDDAQVMLTNIINNSSLTASGVLGFYKANSIGDDIAVYDENNTQIA--TLHGLRQQVVNENVDS--YSCLSDFIAPKDSGID-DYIGLFAVTAGIGVDDMCKVFIDNHDDYNSIMVKALADRLAEAFAEYLHEKVRIEYWGYCPEEKMETKDLHKIKYKGIRPAPGYPSQPDHTEKETMWKLLNADDV---GITLTQSLAMDPAASVSGLYFASPHSTYFSVGKITKDQVEDYASRKGLP-ISEVETWLSSGLAYDV--------------------------------------------------------------------------------------------------------------------------------------------------------------------------------------------
>EOG091F003X|Crassostrea_gigas|JG08_Dendronotus_venustus|TRANSCRIPT
--------------------------------------------------------------------------------------------------------------------------------------------------------------------------------------------------------------------------------------------------------------------------------------------------------------------------------------------------------------------------------------------------------------------------------------------------------------------------------------------------------------------------------------------------------------------------------------------------------------------------------------------------------------------------------------------------------------------------------------------------------KMFLPQVIKSARVMKKAVGHLVPFMEKEKEEAMLAQG--LTSSEPSYVGTIVIATVKGDVHDIGKNIVGVVLGCNNYRVIDLGVMTPCEKILETAINVNADFIGLSGLITPSLDEMIHVAKEMERIGMKTPLLIGGATTSKTHTAVKISPRYSSPTIHVLDASKSVVVCSALRDENANEDFVEEIKEEYEDIRSDHYDSLKDHKYLPLQKARERKLRIDWKNDRSIIAPTFLGVKQFHDYDIECLRPYIDWKPFFDVWQLRGKYPNRGYPKIFNDKSVG-------------------------------------------------------------------------------------------------------------------------------------------------------------------------------------------------------------------------------------------------------------------------------------------------------------------------------------------------------------------------------------------------------------------------------------------------------------------
>EOG091F003X|Crassostrea_gigas|JG12_Dondice_parguerensis|TRANSCRIPT
---------------------------------------------------------------------------------------------------------------------------------------------------------------------------------------------------------------------------------------------------------------------------------------------------------------------------------------------------------------------------------------------------------------------------------------------------------------------------------------------------------------------------------------------------------------------------------------------------------------AMHSVFLYHAIKNGMDMGIVNAGALPVYDDIEKKLLDLCENLLWNKDPDG--TEKLLAFAQEMSKDPKAKTEQADEWRAKPVEERLSYSLIKGIDKYVIDDTEEARLNKELYPRPLNVIEGPLMKGMGIVGDLFGAGKMFLPQVIKS---------------------------------------------------------------------------------------------------------------------------------------------------------------------------------------------------------------------PEPVRPSYIGIKKLEDFDLNEIVPYIDWRPFFNVWQLRGKYPNRGYPKIFNDKDVGEEAQRVFNDANTMLKNLINGKLLKAAATVAFYPANSVGDDIEVYDEDGNLIE--TIYGLRQQAQKEAADSSPYLCQSDFVASKESGVK-DYVGLFACTAG---------------------------------------------------------------------------------------------------------------------------------------------------------------------------------------------------------------------------------------------------------------------------------------------------------------------------------------------------------------
>EOG091F003X|Crassostrea_gigas|JG32_Unidentia_angelvaldesi|TRANSCRIPT
-------------------------------------------------------------------------------------------------------------------------------------------------------------------------------------------------------------------------------------------------------------------------------VSMNTTSYVLCYPNAGLPNTFGDYDETPEQTAAQVGEFMKSGLINIIGGCCGTTPEHIK-AVADVAKLYKPRVPPPELHTNHLCLSGLEPFYISPLTNFVNIGERCNVAGSRRFCRLIKTRKFEEALSVAKEQVENGAQILDINMDEGMLDGKAAMTHFVNLISSEPEIAKVPLCIDSSNFAVVEAGLKCAQGKCIVNSISLKGGEEEFLKHAKTIQNYGAAVVIMAFDEEGQA-----------------------------------------------------------------------------------------------------DMGIVNAGALPVFDDIEKELLDLCENLIWNRDADG--TEKLLAFAQAMSKDDKSKGEREDEWRTKSVEE----------------------------------------------------------------------------------------------------------------------------------------------------------------------------------------------------------------------------------------------------------------------------------------------------------------------------------------------------------KTIIKDKLLKATAAVAFYPANSIGDDIEIYDEDGKKIE--TLFGLRQQAQKEAADNSPYLCQSDFVASKDSGVT-DYVGLFACTAGIGVKELCEKYEKQYDDYNIIMVKAIADRLAEAFAELLHEKVRKDYWGYSKDESLDANDLHRIKYQGIRPAAGYPSQPDHTEKLTMWKLMKPDDV---GITLTESIAMAPAASVSGIYLANPQSVYFATDKLAKDQVMDYARRKEMD-VHTVEKWLGSILA-----------------------------------------------------------------------------------------------------------------------------------------------------------------------------------------------
>EOG091F003X|Biomphalaria_glabrata|JG27_Phidiana_lynceus|TRANSCRIPT
----------------------------------------------------------------------------------------------------------------------------------------------------------------------------------------------------------------------------------------------------------------------------------------------------------------------------------------------------------------------------------------------------------------------------------------------------------------SSNFAVVEAGLKCTQGKCIVNSISLKGGEEEFLKNAKRIQNYGSAVV-----------------------------------------------------------------------------------------------------------------------------------------------------------------------------------------------------------------------------------------------------------------------------------------------------------------------------------------------------------------------------------------------------------------------------------------------------------------------------------------------------------------------KIFNDKDVGGEAKRVFDDANTMLKEVIDGNLLKATATVAFYPANSVGDDIEVYDDDGKQIG--TLYGLRQQAQKEAADNSPYLCQSDFVASKESGIT-DYVGLFACTAGIGVQELCQKYESQYDDYSIIMVKAIADRLAEAFAELLHERVRKDYWGYAVEESLNANDLHRIKYQGIRPAAGYPSQPDHTEKLTMWTLMKPNEV---GITLTESIAMDPAASVSGIYLANPQ-------------------------------------------------------------------------------------------------------------------------------------------------------------------------------------------------------------------------------------
>EOG091F003X|Biomphalaria_glabrata|JG05_Bornella_anguilla|TRANSCRIPT
-------------------------------------------------------------------------------------------------------------------------------------------------------------------------------------------------------------------------------------------------------------------------------------------------------------------------------------------------------------------------------------------------------------------------------------------------------------------------------------------------------------------------------------------------------------------------------------------------------------------------------------------------------------------------------------------------------------------------------------------------------------------------------------------------------------------------------------------------------------------------------------------------------------------------------------------------------------------------------------------------------------------------------------------------------------------KLLKAAATVSFYHANSVGDDIEVYDEDGKTIA--TLFGLRQQAMKEQADSSPYYCMSDFVASKESGVT-DYVGLFACSAGIGTDK----------------------------------------------------------------------------------------------------------------------------------------------------------------------------------------------------------------------------------------------------------------------------------------------------------------------------------------------------------
>EOG091F003X|Crassostrea_gigas|JG14_Eubranchus_rustyus|TRANSCRIPT
----------------------------------------------------------------------------------------------------------------------------------------------------------------------------------------------------------------------------------------------------------------------------------------------------------------------------------------------------------------------------------------------------------------------------------------------------------------------------------------------------------------------------------------------------------------------------------------------------------------------------------------------------------------G--TEKLLAFAQEMSKDPKAKQATEEEWRAKPVEERLSYSLIKGIDKYVVDDTEEARCNKELYSRPLHVIEGPLMTGMS-----------------------------------------------------------------------------------------------------------------------------------------------------------------------------------------------------------------------------------------------------------------------------------------------------------------INGKKLKATASLAFYPANSVGDDIEVYDEDGKLLE--TLYGLRQQAQKEAADSSPYLCQSDFVASKESGVT-DYVGLFACTAGTGVKQMCAKFEEEYDDYNIIMVKALADRLAEAFAELLHERVRKEYWGYSREENLDANDLHRIKYQGIRPAAGYPSQPDHTEKRTMWKLMRPEEV---GITLTESIAMDPAASVSGIYLANQQSVYFATDKLARDQVTDYAKRKCVD-VQVIEKWLGSVLA-----------------------------------------------------------------------------------------------------------------------------------------------------------------------------------------------
>EOG091F003X|Biomphalaria_glabrata|JG10_Dirona_picta|TRANSCRIPT
--------------------------------------------------------------------------------------------------------------------------------------------------------------------------------------------------------------------------------------------------------------------------------------------------------------------------------------------------------------------------------------------------------------------------------------------------------------------------------------------------------------------------------------------------------------------------------------------------------------------------------------------------------------------------------------------------------------------------------------------------------------------------------------------------------------------------------------------------------------------------------------------------------------------------------------------------------------------------------------------------------------------------------------------------------------SIIDGKQLKATASLAFYPANSVVDDIEVYNEDGKTIG--TLYGLRQQALKEAADSSPYYCQSDFIASKDSGVQ-DYIGLFACTA----------------------------------------------------------------------------------------------------------------------------------------------------------------------------------------------------------------------------------------------------------------------------------------------------------------------------------------------------------------
>EOG091F003X|Crassostrea_gigas|JG07_Cuthona_albocrusta|TRANSCRIPT
-------------------------------------------------------------------------------------------------------------------------------------------------------------------------------------------------------------------------------------------------------------------------------------------------------------------------------------------------------------------------------------------------------------------------------------------------------------------------------------------------------------------------------------------------------------------------------------------------------------------------------------------------------------------------------------------------------------------------------------------------------------------------------------------------------------------------------------------------------------------------------VKEMERIGLKIPVFIGGATTSKQHTAVKIAPQYTSPAIHILDASKCVVTLSALMDKNVHDELLEEIADDYEEIRQDHYESLKDRQYLSIEKARSKRLVIDWSTTPLPVRPSFLGIQQFEDFDLSELVPYIDWRPFFNVWQLRGKYPNRGYPKIFNDKEVGGEAKRVFDEANVMLKSIINGKLLKATASLGFYRASCVEDDIEV---------------------------------------------------------------------------------------EALAELLHEKVRKEYWGYSKEESLDALDLHRIKYQGIRPAAGYPSQPDHTEKRTMWKLMNPQEV---GITLTESIAMDPAASVSGIYLANQQSVYFATDKLCRDQVTDYAKRKGTD-LRVMERWLGSILA-----------------------------------------------------------------------------------------------------------------------------------------------------------------------------------------------
>EOG091F003X|Crassostrea_gigas|HW03_Berthella_plumula|TRANSCRIPT
---------------------------------------------------------------------------------------------------IAQADYGLENAVYRLNKESAQIARRACEDVWKETGMKRYVAGAIGPTNRTLSISPSVENPALRNINFDELTDAYAEQARGLLDGGADVLLVETIFDTANSKAAIYAIEETFLSGY-ERVPLFVSGTIVDKSGRTLSGQTTEAFITSVSHCKPMCLGLNCALGAAEMRPFIESISKNTSSYCICYPNAGLPNTFGEYDETPENTASQVKEFMKDGLINIIGGCCGTTPEHIR-AIAEEAKKCKPRVRPEDQHSNHLCLSGLEPFYISNLTNFVNIGERCNVAGSRRFCRLIKQRKFEEALSVAKVQVENGAQVLDINM----------------------------------------------------------------------------------------------------------------------------------------------------------------------------------------------------------------------------------------------------------------------------------------------------------------------------------------------------------------------------------------------------------------------------------------------------------------------------------------------------------------------------------------------------------------------------------------------------------------------------------------------------------------------------------------------------------------------------------------------------------------------------------------------------------------------------------------------------------------------------------------------------------------------------------------------------------------------------------------------------------------------------------------------------------------------------------
>EOG091F003X|Crassostrea_gigas|JG21_Limenandra_confusa|TRANSCRIPT
-------------------------------------------------------------------------------------------------------------------------------------------------------------------------------------------------------------------------------------------------------------------------------------------------------------------------------------------------------------------------------------------------------------------------------------------------------------------------------------------------------------------------------------SYRVLRENLDFPPEDIIFDCNVLTIATGLPEHNSYALDFINAVEEIKRTCPCVSFSGGLSNLSFSFRGLNSLRDAMHSIFLYHAVPKGLNMSIVNPGGLPRYNDIDAHTRKLAEEVILNQSAEA--VRKP---AAPAGGAAGGGEKAKDAWRSGTFTERLHYGLINGIDKFIEGDTEEARKELQV---PLHVIEGPLMQGMGIIGDLFGAGKMFLPQVIKSARVMKKAVAYLTPFMEEERR-AQAIAAGE-DPNQPKYNGVVLMATVKGDVHDIGKNIVGVVLGCNNYKVIDMGVMVPCDNILDKAIEEKVDVIGLSGLITPSLDEMQYVAEQMKARNMKVPLMIGGATTSKRHTAVKLATKYDKGVIHVLDASRSCTVVSALLS-HDKQTYLSEITEEYTEIREEYYATLIDKKWKSITEAQAKKPSLDWSK--LPPKPNFVGNLAIKDHPIEEVMEYIDWTPFFQVYQLRGKYPNRDYPHIFKDARVGPEAEKLFAEAKEMLAWIVKEGHLKCSGVVGIHPANSNGDDIEVYTDESRKEVKCKFYGLRQQLD---MGESTYWCQGDFIAPK--DVAPDYIAAFAATGGIGCHEQRQKFEAKGEIDKAILLEAVADRLAEAFSELIHLKIRKSLWGYSPEENISLEDMLKVKYQGIRPAPGYPSQPDHREKKTLWDLLEVGRLTDDKLELTESYMMMPSASVSALVFAHPEAKYFSVGQVNMDQVKTYAERRGETGVEDTERWLGSTV------------------------------------------------------------------------------------------------------------------------------------------------------------------------------------------------
>EOG091F003X|Crassostrea_gigas|NC08_Tritonia_hamnerorum|TRANSCRIPT
---------------------------------------------------------------------------------------------------------------------------------------------------RTLSVSPSVEDPSFRNVTWDELVTAYKDQVSGLVDGGVDMLMIETVFDTQNCKAAIYAVDEYFKETKKERLPVMLSATIVDNSGRTLSGQTIEAFYVSVMHAQPFTVGINCALGAAQMKGFYKKLTDMNKGWCHVYPNAGLPNAMGGYDEDPEIFSNNILDYAKDGLLNFVGGCCGTFPSHIE-AMCNKVKSCPVRKLPELPKYPTMMLSGLEPCFVNSETGFQWVGERCNLMGSAKFKKLVDNYKWDEAMEVCVAQCEKKADILDFNFDSDLIDGQSAMGKFMKLCVTEPTVAKLPFMIDSSKWPVVEEGLKCVQGKCIVNSISLKPGEEEFLRHAEACMRYGAAVVIMAFDEKGQAATFEDKVRICQRSYRTLREKLDFPPEDIIFDCNVLTIATGLPEHNSYGLDFINAVAEIKRTCPCVSFSGGLSNLSFSFRGLTSLRDAMHSVFLYHAVPMGLNMSIVNPGGLPRYQDIDANTRKLAEEVILNKSEDGKHVRKP---AASAGGGGGGAEKAKDAWREGTFTERLHYGLINGIDKFIEGDTEEARASLQV---PLHVIEGPLMQGMGIIGDLFGAGKMFLPQVIKSARVMKKAVAYLTPFMEEERR-LAALNAGE-DPDQPKYNGIVLMATVKGDVHDIGKNIVGVVLGCNNYKVVDMGVMVPCENILDKAIEEKADVIGLSGLITPSLDEMQYVAEQMKARGMKVPLMIGGATTSKRHTAVKLATKYDKGVIHVLDASRSCTVVSALLS-GDKQTYLSEITEEYTEIREEYYATLIDKKWKTIEQAQAKKPSLDWSK--LPPAPKFVGNLLIKDHPIEEVMDYIDWTPFFQVYQLRGKYPNRDYPHIFKDKRVGPEAEKLFAEAKEMLEWIVKEGHLKCSGVVGIHPANSVGDDIEVYSSEKRDEVKCKFYGLRQQLD---MGESTYWCQGDFIAPK--GVAPDYISAFACTGGIGCHEQRQKFEAKGEIDKAILLEAVADRLAEAFAELIHLKIRKTLWGYSPDENISLEDMLKVKYQGIRPAPGYPSQPDHREKKTLWDLLEVDRLTDNKLELTESYMMMPSASVSALVFAHPEAKYFSVGQINMDQVKTYAERRGETGVEDTERWLGS--------------------------------------------------------------------------------------------------------------------------------------------------------------------------------------------------
>EOG091F003X|Crassostrea_gigas|JG04_Berghia_stephanieae|TRANSCRIPT
----------------------------------------------------------------------------------------------------------------------------------------------------------------------------------------------------------------------------------------------------------------------------------------------------------PEIFSSNILDYAKDGILNFVGGCCGTFPSHIA-AVCKKVQDCPVCKLPELPKYPSMMLSGLEPCHVTAEAGFQWVGERCNLMGSAKFKKLVDAYKWDEAMEVCIAQCEKKADILDFNFDSDLIDGQSAMSKFM---------------------------------------------------------------------------------------------------------------------------------------------------------------------------------------------------------------------------------------------------------------------------------------------------------------------------------------------------------------------------------------------------------------------------------------------------TSKRHTAVKITTKYDNGVIHVLDASRSCTVVSALLS-GDKQTYLDEIKEEYAEIREEYYATLIDKKWKSLKEAQSKKPELDWGK--LPPKPKFVGNLCIKDHPIDEIMEYIDWTPFFQVYQLRGKYPNRDYPHIFKGERVGPEAKKLFQEAKDMLAWIVKEGLLKCSGVVGIHPANAVGDDIEVYTSEDRDTVKCKFYGLRQQLD---MGESTYWCQGDFIAPK--GYS-DYISAFACTGGIGCHEQRQKFEEKGEIDQAILLEAVADRLAEAFAELIHLKIRTTLWGFSPDEKLSLEDMLKVKYQGIRPAPGYPSQPDHREKKTLWDLLEVDRLTDEKLSLTESYMMMPSASVSALVFAHPEAKYFSVGQVNVDQVQSYSERRGEAGVEGTERWLGS--------------------------------------------------------------------------------------------------------------------------------------------------------------------------------------------------
>EOG091F003X|Biomphalaria_glabrata|JG25_Palisa_papillata|TRANSCRIPT
---------------------------------------------------------------------THPDDLIKLHKEFFLAGSNVVVSATY------------------------------------------------------------------------------------------------------------------------------------------------------------------------------------------------------------------------------------------------------------------------------------------------------------------------------------------------------------------------------------------------------------------------------------------------------------------------------------------------------------------------------------------------------------------------------------------------------------------------------------------------------------------------------------------------------------------------------------------------------------------------------------------------------------------------------------------------------------------------------------------------------------------------------------------------------------------------------------------------------------------QAS----------------------------------------------------------------------------------------------------------------------------------TLTESIAMHPAASVSGIYLANPQ-------------------------------------------------------------------------------------------------------------------------------------------------------------------------------------------------------------------------------------
