# Supplementary material for: Transcriptomics provides a robust framework for the relationships of the major clades of cladobranch sea slugs (Mollusca, Gastropoda, Heterobranchia), but fails to resolve the position of the enigmatic genus Embletonia
Source: BMC Ecol Evol. 2021 Dec 28;21:226. doi: 10.1186/s12862-021-01944-0 (PMC8895541; doi:10.1186/s12862-021-01944-0)
Supplement: Supplementary file 6 — Additional file 6. Archive S4: Unmasked multiple sequence alignments on amino acid level including Doris kerguelenensis and Calmella cavolini prior to the removal of outliers. [file 12862_2021_1944_MOESM6_ESM.zip › Archive_S4/Alignments/EOG091F023D.aa.fasta]

>EOG091F023D|Biomphalaria_glabrata|BGLTMP008640
MTSVSAIPTDCHLGSQVLTLVSSNGNQFVVMSSDSDSLSLTDAGLIQ-----------QGGESVLNLDESTRYLFQNHAMTNAVMLQDGTYQILDQPLVQNCFGYVGD--------------------------------------------------------------------------------------------------------------------------------------KEGTASITVHIEIHQMITIPCLVLPFYVVQACLPKKVIIKKDPENKEPDLNSPIPLSDQTIITVKGKKCVLAFNQETQQVCAYPLKPAPGNDALLLRTTATLERQGTKRRGRPRLTEEEKAERKKNISVKTETSAN-QPAS--------------QTEKRKDGVRRSARKRKKAKLFDEYEELEDSDEDKEPTFVDSQEKDPDIKIELAEAKKKKLVVPKEEIPLLPSSAIILDNSV--------------------------------QP---------PKKRGRGRPRRYPNPGQQQSHTSIPAVMIPSANGQ-TLVMAPLQGLQNLQNFRRQLPNL------------VPKPIT----------------D-SNGQV--TT------------------------EVSDVGTLPLSSDTDTMPLDTSGALDSNSIIPKALQGDSVPLVG----ENETSD-QGET-----LDQQRLLTFMTP--------------TNTVGDNQKDD---STSDSSLPSSQT---TVIRIPNNLLASLGFKKDPVKIG--LKATERELEKLKCPKCDFQGYYMQQYRNHIAT-HGDDIQKCKCCSYLSLDSDDLLEHFKEQHPRCICLECDYMAEHAYIIKRHMMRHDTKSCTCSTCGKVYK---------------------------DMYILKMHIKMVHMPAEVLFECDVCWKKFTRKAHLKRHLRIHDPEKPYKCSVCDYRGCERSDISKHMLIHQDPK-HACERCGKTFRHIKNKELHVKRSVKISYYLLLLSPISVSYSSEQR--------------------LVMAERTTE------------EDEEEIDDV-ESGINQAMQIIGE-TIMTESGEEMHIISQESLNDPTLQNSLRQAHLIDQNGQLFRAEDLHSIVSQNGHIFYKTEQDGIDQSVDMIEEPKQSIDRQSQHSELDDEMGHQFMGQAGQPGQELEPPSEETLEENLKEFH--------EVMKQESSENYTCQQEKPGSSLDYHFELARQKQVTPSFVNRRKVQLSRPRLAPRTAFARAKLQFGTESKMAATSYFIFENFDEAAEERVINEEYKIWKKNTPFLYDLVMTHALEWPSLTAQWLADVTRPEGKDYSLHRLILGTHTYGLSWNPNLNGHLLSASDDHTICLWDVNATQRQERVIEAMTIFTGHTSVVEFIHGGHTAKISDFSWNPNEPWVICSVSEDNIMQVWQM
>EOG091F023D|Biomphalaria_glabrata|HW09_Doto_sp|TRANSCRIPT
-------------------------------------------------------------------------------------------------------------------------------------------------------------------------------------------------------------------------------------------------------------------------------------------------------------------------------------------------------------------------------------------------------------------------------------------------------------------------------------------------------------------------------------------------------------------------------------------------------------------------------------------------------------------------------------------------------------------------------------------------------------------------------------------NQA---TMIQIPDNLLPMLGIKKDPIKIG--LKASESDLEKMKCPKCDFQGYYIQQYRAHIAT-HGDDIHKCKCCSFVSLSETELLAHFKESHPRCICLQCDFMAEHAYIVKRHMMRHNPKNCTCNICGKVYK---------------------------DMYILKMHVKMVHMPAELLFECNVCCKKFTRKAHLKRHLRIHEPEKPYKCNQCEYRGCERSDISKHMLIHEEPK-HVCERCGKAFRHIKNKALHVKR-------------------------------------------------------------------------------------------------------------------------------------------------------------------------------------------------------------------------------------------------------------------------------------------------------------------------------------------------------------------------------------------------------------------------------------------------------------------
>EOG091F023D|Biomphalaria_glabrata|JG13_Doto_lancei|TRANSCRIPT
-------------------------------------------------------------------------------------------------------------------------------------------------------------------------------------------------------------------------------------------------------------------------------------------------------------------------------------------------------------------------------------------------------------------------------------------------------------------------------------------------------------------------------------------------------------------------------------------------------------------------------------------------------------------------------------------------------------------------------------------------------------------------------------------NQA---TMIQIPDNLLPMLGIKKDPIKIG--LKASESDLEKMKCPKCDFQGYYIQQYRAHIAT-HGDDIHKCKCCSFVSLSETELLAHFKESHPRCICLQCDFMAEHAYIVKRHMMRHNPKSCTCNICGKVYK---------------------------DMYILKMHVKMVHMPAELLFECNVCCKKFTRKAHLKRHLRIHEPEKPYKCLQCDYRGCERSDISKHMLIHEEPK-HVCERCGKAFRHIKNKALHVKR-------------------------------------------------------------------------------------------------------------------------------------------------------------------------------------------------------------------------------------------------------------------------------------------------------------------------------------------------------------------------------------------------------------------------------------------------------------------
>EOG091F023D|Biomphalaria_glabrata|HW10_Embletonia_pulchra|TRANSCRIPT
P---------------------------------------------------------------------------------------------------------------------------------------------------------------------------------------------------------------------------------------------------------------------------------------------------------------------------------------------------------------------------------------------------------------------------------------------------------------------------------------------------------------------------------------------------------------------------------------------------------------------------------------------------------------------------------------------------------------------------------------------------------------------------------------L--NQP---TVIQIPENLLPMLGIKKDPIKIG--LKASEKELEKLKCPKCDFQGYYAQQYRAHIAT-HGDDIHRCKCCSYVSLDSQELLAHFKELHPRCICLECDFMAEHAYIIKRHMM--------CHICGKVYK---------------------------DLYILKMHVKMVHMPAEVLFECSVCSKKFTRKAHLKRHLRIHEPEKPFKCPHCEYRGCERSDISKHMLIHEEPR-HACERC-----------------------------------------------------------------------------------------------------------------------------------------------------------------------------------------------------------------------------------------------------------------------------------------------------------------------------------------------------------------------------------------------------------------------------------------------------------------------------------
>EOG091F023D|Lottia_gigantea|NC02_Bathydoris_clavigera|TRANSCRIPT
----------------------------------------------------------------------------------------------------------------------------------------------------------------------------------------------------------------------------------------------------------------------------------------------------------------------------------------------------------------------------------------------------------------------------------------------------------------------------------------------------------------------------------------------------------------------------------------------------------------------------------------------------------------------------------------------------------------------------------------------------------------------------------------------------------------KRDPIKIG--LKASERELEKLKCPKCDFQGFYNHQYRAHIAT-H-------------------------------------------------------------------------------------------------------------------------------------------------------------------------------------------------------------------------------------------------------------------------------------------------------------------------------------------------------------------------------------------------------------------------------------------------------------------------------------------------------------------------------------------------------------------------------------------------------------------------------------------------------------------
>EOG091F023D|Biomphalaria_glabrata|HW05_Caloria_elegans|TRANSCRIPT
--------------------------------------------------------------------------------------------------------------------------------------------------------------------------------------------------------------------------------------------------------------------------------------------------------------------------------------------------------------------------------------------------------------------------------------------------------------------------------------------------------------------------------------------KRGRGRPRRYPPPGQSQIPTSIPAVIIPSPNGQ-TLVMADLQ---NLR-IQRQLPSL------------IPKPQT----------------DAVTTTT--AE------------------------TTADIN-LALMSEADPLHLDSSEALDNQSIIPTALQGDTLPPVGTESDNIETADGNNTTAGVVDSS---------G--------------SNVEKSKEDSA-LQKESSDQL--NQP---TVIQIPENLFPMLGIKKDPIKIG--LKASERELEKLKCPKCDFQGFYAHQYRAHIAT-HGDDIHKCKCCSYVSLDSDELLTHFKEFHPRCICSECDFMAEHAYIVKRHMMRHNAKSCTCHMCGKVYK---------------------------DMYILKMHVKMVHMPAEVLFECNVCSKKFTRKAHLKRHLRIHEPEKPFKCPHCEYRGCERSDISKHMLIHEEPK-HVCERCGKTFRHIKNKELHVKR-------------------------------------------------------------------------------------------------------------------------------------------------------------------------------------------------------------------------------------------------------------------------------------------------------------------------------------------------------------------------------------------------------------------------------------------------------------------
>EOG091F023D|Lottia_gigantea|JG16_Flabellina_iodinea|TRANSCRIPT
----------------------------------------------------------------------------------------------------------------------------------------------------------------------------------------------------------------------------------------------------------------------------------------------------------------------------------------------------------------------------------------------------------------------------------------------------------------------------------------------------------------------------------------------------------------------------------------------------------------------------------------------------------------------------------------------------------------------------------------------------------------------------------------------------------------KKDPIKIG--LKASERELEKLKCPKCDFQGFYTHQYRAHIAT-HGEDIHKCKCCSYVSLDSDEL-----------------------------------------------------------------------------------------------------------------------------------------------------------------------------------------------------------------------------------------------------------------------------------------------------------------------------------------------------------------------------------------------------------------------------------------------------------------------------------------------------------------------------------------------------------------------------------------------------------------------------------------------
>EOG091F023D|Biomphalaria_glabrata|JG25_Palisa_papillata|TRANSCRIPT
--------------------------------------------------------------------------------------------------------------------------------------------------------------------------------------------------------------------------------------------------------------------------------------------------------------------------------------------------------------------------------------------------------------------------------------------------------------------------------------------------------------------------------------------KRGRGRPRRYPPPGQSHIPTSIPAVIIPSPNGQ-TLVMADIQ---NLRSFQRQLPNL------------VPKPQA----------------DVGTRQT--TE------------------------STSDMN-LALGSEADPLHLDSSEALDNQSIIPTALQGDTLPPVGTESDNLETADSNNPTSGGVDSS---------G--------------SNAEKSKEEST-IPKESSDQL--NQP---TVIQIPENLFPMLGIKKDPIKIG--LKASERELEKLKCPKCDFQGFYAHQYRAHIAT-HGDDIHKCKCCSYVSLDSDELLAHFKEFHPRCICPECDFMAEHAYIIKRHMMRHNAKSCTCQICGKVYK---------------------------DMYILKMHVKMVHMPAEVLFECNVCSKKFTRKAHLKRHLRIHEPEKPFKCPHCEYRGCERSDISKHMLIHEEPK-HVCERCGKTFRHIKNKELHVKR-------------------------------------------------------------------------------------------------------------------------------------------------------------------------------------------------------------------------------------------------------------------------------------------------------------------------------------------------------------------------------------------------------------------------------------------------------------------
>EOG091F023D|Biomphalaria_glabrata|JG28_Scyllaea_fulva|TRANSCRIPT
--------------------------------------------------------------------------------------------------------------------------------------------------------------------------------------------------------------------------------------------------------------------------------------------------------------------------------------------------------------------------------------------------------------------------------------------------------------------------------------------------------------------------------------------------------------------------------------------------------------------------------------------------------------------------------------------------------------------------------------------------------------------------KEESS-SLSQDTDQL--SQP---TVIQIPENLLPMLGIKKDPIKIG--LKASERELEKLKCPKCDFQGFYAHQYRAHIAT-HGDDIHKCKCCSYVSLDRDELLAHFKEFHPRCICPECDFMAEHAYIIKRHMMRHNAKSCTCHICGKVYK---------------------------DMYILKMHVKMVHMPAEV---------KFTRKAHLKRHLRIHEPEKPFKCPHCEYRGCERSDISKHMLIHEEPK-HVCERCGKTFRHIKNKELHVKR-------------------------------------------------------------------------------------------------------------------------------------------------------------------------------------------------------------------------------------------------------------------------------------------------------------------------------------------------------------------------------------------------------------------------------------------------------------------
>EOG091F023D|Biomphalaria_glabrata|NC07_Tritonia_diomedea|TRANSCRIPT
------------------------------------------------------------------------------------------------------------------------------------------------------------------------------------------------------------------------------------------------------------------------------------------------------------------------------------------------------------------------------------------------------------------------------------------------------------------------------------------------------------------------------TNP---------VMKRGRGRPRRYPPPGQSQIPTSIPAVIIPSANGQ-TLVMTEIQGFQNLRHFQRQLPNL------------VPKPPA----------------ETSTSQA--ST------------------------EGTEISTLSLGGEADPLNLDHPEALDHQNIIPTALQGDTVPLVGADSDNLENSDNTAGI-----DS---------L--------------GSTDKPKDELS-PLSQETDQL--NQP---TVIQIPENLLPMLGIKKDPIKIG--LKASERELEKLKCPKCDFQGFYAHQYRAHIAT-HGDDIHKCKCCSYVSLDSDELLAHFKEFHPRCICPECDFMAEHAYIIKRHMMRHNAKSCTCHICGKVYK---------------------------DMYILKMHVKMVHMPAEVLFECNVCCKKFTRKAHLKRHLRIHEPEKPFKCPHCEYRGCERSDISKHMLIHEEPK-HVCERCGKTFRHIKNKELHVKR-------------------------------------------------------------------------------------------------------------------------------------------------------------------------------------------------------------------------------------------------------------------------------------------------------------------------------------------------------------------------------------------------------------------------------------------------------------------
>EOG091F023D|Biomphalaria_glabrata|JG27_Phidiana_lynceus|TRANSCRIPT
-------------------------------------------------------------------------------------------------------------------------------------------------------------------------------------------------------------------------------------------------------------------------------------------------------------------------------------------------------------------KMTQEEKEALAERRRQEREKNVL-EGAAAPSEQSSAAETLLELSSVGSDGVRRSARKRKKAKLLEEYEELEDSDEEEP----------------------------------------FIDNQE--------------------------------ST---------VAKRGRGRPRRYPPPGQSQIPTSIPAVIIPSPNGQ-TLVMADIQ---NLRSFQRQLPNL------------VPKPQV----------------DASTRQT--T-------------------------ATSNTTITTTAAEADPLHLDSSEALDNQSIIPTALQGDTLPPVGTESDNLDAADSNNATTGVLDSS---------G--------------SNTEKMKEDNV---PKETDQL--NQP---TVIQIPENLFPMLGIKKDPIKIG--LKASERELEKLKCPKCDFQGFYAHQYRAHIAT-HGDDIHKCKCCSYVSLDSDELLGHFKEFHPRCICPECDFMAEHAYIIKRHMMRHNAKSCTCNICGKVYK---------------------------DMYILKMHVKMVHMPAEVLFECNVCSKKFTRKAHLKRHLRIHEPEKPFKCPHCEYRGCERSDISKHMLIHEDPK-HVCERCGKTFRHIKNKELHVKRHYGKSITMG-------------------KQDGVNIVVTDQQLGLTAGVGEEE------------ELLELEDEEGEIDNHQTMQIIGE-TIMTESGEQIRII--------------------------------------------------------------------------------------------------------------------------------------------------------------------------------------------------------------------------------------------------------------------------------------------------------------------------------------------------------------
>EOG091F023D|Biomphalaria_glabrata|HW13_Favorinus_branchialis|TRANSCRIPT
--------------------------------------------------------------------------------------------------------------------------------------------------------------------------------------------------------------------------------------------------------------------------------------------------------------------------------------------------------------------------------------------------------------------------------------------------------------------------------------------------------------------------------------------KRGRGRPRRYPPPGQ--IPTSIPAVIIPSPHGQ-TLVMTDIQ---NLRSFQRQLPHL------------VPKPPAVNP----------------STSH--TT------------------------SSVDMN-LTLGNEADPLHLDASEALDNQSIIPTALQGDTLPLVGADSDNAETADGNNTTSGNVEMS---------G--------------ASTDKSKDDSVSLPKESSDQL--NQP---TVIQIPENLFPMLGIKKDPIKIG--LKASERELEKLKCPKCDFQGFYAHQYRAHIAT-HGDDIHKCKCCSYVSLDSDELLNHFKEFHPRCICPECDFMAEHAYIIKRHMMRHNAKSCTCNICGKVYK---------------------------DMYILKMHVKMVHMPAEVLFECNVCSKKFTRKAHLKRHLRIHDPEKPFKCPHCEYRGCERSDISKHMLIHEEPK-HVCERCGKTFRHIKNKELHVKR-------------------------------------------------------------------------------------------------------------------------------------------------------------------------------------------------------------------------------------------------------------------------------------------------------------------------------------------------------------------------------------------------------------------------------------------------------------------
>EOG091F023D|Biomphalaria_glabrata|JG05_Bornella_anguilla|TRANSCRIPT
----------------------------------------------------------------------------------------------------------------------------------------------------------------------------------------------------------------------------------------------------------------------------------------------------------------------------------------------------------------------------------------------------------------------------------------------------------------------------------------------------------------------------------------------------------------------------------------------------------------------------------------------------------------------------------------------------------------------------------------------------------------------SDKPKEETA-SGSQEPDQL--NQA---TVIQIPENLLPMLGIKKDPIKIG--LKASERELEKLKCPKCDFQGFYAHQYRAHIAT-HGDDIHKCKCCSYVSLDSEELLTHFKEFHPRCICPECDFMAEHAYIIKRHMMRHNAKSCTCHICGKVYK---------------------------DMYILKMHVKMVHMPAEVLFECNVCSKKFTRKAHLKRHLRIHEPEKPYKCPHCEYRGCERSDISKHMLIHEDPK-HVCERCGKTFRHIKNKELHVKR-------------------------------------------------------------------------------------------------------------------------------------------------------------------------------------------------------------------------------------------------------------------------------------------------------------------------------------------------------------------------------------------------------------------------------------------------------------------
>EOG091F023D|Biomphalaria_glabrata|HW12_Facelina_rubrovittata|TRANSCRIPT
-----------------------------------------------------------------------------------------------------------------------------------------------------------------------------------------------------------------------------------------------------------------------------------------------------------------------------------------------------------GTKKRGRPKMTHEEKVALAERRRQEKEKSSV-EPAAAPSEQSSAAETLLELSSVGADGVRRSARKRKKAKLLEEYEELEDSDEEEP----------------------------------------FVDNQDKDPDITMNLPDLKKIKIEKEESF---APPMFTNP---------VAKRGRGRPRRYPPSGQSQIPTSIPAVIIPSPNGQ-TLVMADIQ---NFRSFQRQLPNL------------VPKPQV----------------NASTNQA--TN------------------------ATSTTTTLTLGNEADPLHLDSSEALDNKNIIPTALQGNTLPLVEAEGDNAETVESNNSAVGGVDAS---------G--------------ASTDKSKDDSSSLPKESSDQL--NQP---TVIQIPENLFPMLGIKKDPIKIG--LKASERELEKLKCPKCDFQGFYAHQYRAHIAT-HGDDIHKCKCCSYVSLDSDELLTHFKEFHPRCICLECDFMAEHAYIIKRHMMRHNAKNCTCHICGKVYK---------------------------DMYILKMHVKMVHMPAEVLFECNVCSKKFTRKAHLKRHLRIHEPEKPFKCPHCEYRGCERSDISKHMLIHEEPK-HVCERCGKTFRHIKNKELHVKR-------------------------------------------------------------------------------------------------------------------------------------------------------------------------------------------------------------------------------------------------------------------------------------------------------------------------------------------------------------------------------------------------------------------------------------------------------------------
>EOG091F023D|Biomphalaria_glabrata|HW20_Spurilla_neapolitana|TRANSCRIPT
--------------------------------------------------------------------------------------------------------------------------------------------------------------------------------------------------------------------------------------------------------------------------------------------------------------------------------------------------------------------------------------------------------------------------------------------------------------------------------------------------------------------------------------------KRGRGRPRRYPPPGQSQIPTSIPAVIIPSPNGQQTLVMADIQ---NLRNLQRQLPNL------------VPKPPA----------------DANATNT--TE------------------------GTTDMN-LALGGEADPLHLDSSEALDNQNIIPTALQGDTLPLVGGEGENAEVTEDNNTA-----SD---------G--------------TSADKIKEEPPSLAKESSDQL--NQP---TVIQIPENLFPMLGIKKDPIKIG--LKASERELEKLKCPKCDFQGFYAHQYRAHIAT-HGDDIHKCKCCSYVSLDSEELLDHFKEFHPRCICPECDFMAEHAYIIKRHMMRHNAKSCTCHICGKVYK---------------------------DMYILKMHVKMVHMPAEVLFECNVCSKKFTRKAHLKRHLRIHEPEKPFKCPHCEYRGCERSDISKHMLIHEDPK-HVCERCGKAFRHIKNKELHVKR-------------------------------------------------------------------------------------------------------------------------------------------------------------------------------------------------------------------------------------------------------------------------------------------------------------------------------------------------------------------------------------------------------------------------------------------------------------------
>EOG091F023D|Biomphalaria_glabrata|JG24_Noumeaella_rubrofasciata|TRANSCRIPT
--------------------------------------------------------------------------------------------------------------------------------------------------------------------------------------------------------------------------------------------------------------------------------------------------------------------------------------------------------------------------------------------------------------------------------------------------------------------------------------------------------------------------------------------KRGRGRPRRYPPPGQSHIPTSIPAVIIPSPNGQ-TLVMADIQ---NLRNLQRQLPNL------------VPKPVG----------------GVSTTTT--TE------------------------GTTDMN-LALGGEADPLHLDSSEALDNQSIIPTALQGDTLPLVGADGDNIETADSNNTPASGADST---------G--------------ASTDKMKEGSPSLPKESPDQL--NQP---TVIQIPENLFPMLGIKKDPIKIG--LKASERELEKLKCPKCDFQGFYAHQYRAHIAT-HGDDIHKCKCCSYVSLDSEELLAHFKEYHPRCICPECDFMAEHAYIIKRHMMRHNAKSCTCNICGKVYK---------------------------DMYILKMHVKMVHMPAEVLFECNVCSKKFTRKAHLKRHLRIHEPEKPFKCPHCEYRGCERSDISKHMLIHEEPK-HVCERCGKTFRHIKNKELHVKR-------------------------------------------------------------------------------------------------------------------------------------------------------------------------------------------------------------------------------------------------------------------------------------------------------------------------------------------------------------------------------------------------------------------------------------------------------------------
>EOG091F023D|Biomphalaria_glabrata|HW02_Berghia_verrucicornis|TRANSCRIPT
--------------------------------------------------------------------------------------------------------------------------------------------------------------------------------------------------------------------------------------------------------------------------------------------------------------------------------------------------------------------------------------------------------------------------------------------------------------------------------------------------------------------------------------------KRGRGRPRRYPPPGQSSVPTSIPAVIIPSPNGQQTLVMADLQ---NLRTLQRQLPNL------------VPKPPA----------------DATSTNT--NE------------------------GTTDMN-LSLGGEPDPLHLDSSEALDNQNIIPTALQGDTLPLVGAEGENTETAD-ESTN-----VD---------G--------------ANADKSKDDSSSMKKESTDQL--SQP---TVIQIPENLFPMLGIKKDPIKIG--LKASERELEKLKCPKCDFQGFYAHQYRAHIAT-HGEDIHKCKCCSYVSLDNEELLSHFKEFHPRCICPECDFMAEHAYIIKRHMMRHNAKSCTCQICGKVYK---------------------------DMYILKMHVKMVHMPAEVLFECNVCSKKFTRKAHLKRHLRIHEPEKPFKCPHCEYRGCERSDISKHMLIHEAPK-HVCERCGKAFRHIKNKEIHVKR-------------------------------------------------------------------------------------------------------------------------------------------------------------------------------------------------------------------------------------------------------------------------------------------------------------------------------------------------------------------------------------------------------------------------------------------------------------------
>EOG091F023D|Biomphalaria_glabrata|HW16_Hancockia_cfuncinata|TRANSCRIPT
-------------------------------------------------------------------------------------------------------------------------------------------------------------------------------------------------------------------------------------------------------------------------------------------------------------------------------------------------------IKRPPGKRRGRPKMTPMEKLALAQRRKQEKDQNMSGE-AP--------------SIQSRADGVRRSSRKRKKARLLEEYEELEDSDEEEP----------------------------------------FVDNQDKDPDITLNLPDIKKKKLSSKDESVGNTPSIFHST---------VVKRGRGRPRRYPPSGQSQIPTSIPAVIIPSPNGQ-TLVMTELQGFQNLRTFQRQLPNL------------VPKPAV----------------DPTSSQV--TS------------------------EGSEMGSLSLGGESDPLHLDTSEVLDNQSIIPTALQGDTEPMVGADGDNLDGADTTTAL-----DS---------S--------------TGPDKLKEESA-SSRSESDQL--TQP---TVIQIPENLLPMLGIKKDPIKIG--LKASERDLEKLKCPKCDFQGFYAHQYRAHIAT-HDDDIHKCKCCSYVSLDADELLAHFKEFHPRCICPECDYMAEHAYIIKRHMMRHNAKSCTCHMCGKVYK---------------------------DMYILKMHVKMVHMPAEVLFECNICSKKFTRKAHLKRHLRIHEPEKPFKCPHCDYRGCERSDISKHMLIHEEPK-HVCERCGKTFRHIKNKELHVKR-------------------------------------------------------------------------------------------------------------------------------------------------------------------------------------------------------------------------------------------------------------------------------------------------------------------------------------------------------------------------------------------------------------------------------------------------------------------
>EOG091F023D|Biomphalaria_glabrata|JG17_Hancockia_uncinata|TRANSCRIPT
-------------------------------------------------------------------------------------------------------------------------------------------------------------------------------------------------------------------------------------------------------------------------------------------------------------------------------------------------------IKRPPGKRRGRPKMTPMEKLALAQRRKQEKDQNMSGE-AP--------------SIQSRADGVRRSSRKRKKARLLEEYEELEDSDEEEP----------------------------------------FVDNQDKDPDITLNLPDIKKKKLNSKDESIGNTPSIFHST---------VVKRGRGRPRRYPPSGQSQIPTSIPAVIIPSPNGQ-TLVMTELQGFQNLRTFQRQLPNL------------VPKPAV----------------DPTSSQV--TS------------------------EGSEMGSLSLGGESDPLHLDTSEALDNQSIIPTALQGDTEPMVGADGDNLDGADTTTAL-----DS---------S--------------TGPDKLKEESA-SSRSESDQL--TQP---TVIQIPENLLPMLGIKKDPIKIG--LKASERDLEKLKCPKCDFQGFYAHQYRAHIAT-HGDDIHKCKCCSYVSLDADELLAHFKEFHPRCICPECDYMAEHAYIIKRHMMRHNAKSCTCHMCGKVYK---------------------------DMYILKMHVKMVHMPAEVLFECNICSKKFTRKAHLKRHLRIHEPEKPFKCPHCDYRGCERSDISKHMLIHEEPK-HVCERCGKTFRHIKNKELHVKR-------------------------------------------------------------------------------------------------------------------------------------------------------------------------------------------------------------------------------------------------------------------------------------------------------------------------------------------------------------------------------------------------------------------------------------------------------------------
>EOG091F023D|Biomphalaria_glabrata|HW19_Polycera_quadrilineata|TRANSCRIPT
--------------------------------------------------------------------------------------------------------------------------------------------------------------------------------------------------------------------------------------------------------------------------------------------------------------------------------------------------------------------------------------------------------------------------------------------------------------------------------------------------------------------------------P---------PIKRGRGRPRRYPPPGQTPTPTSIPAVIIPSANGQ-TLVMTSIAGLQNLPNFQRQLPNL------------VPKPSI----------------DITSSSAPIPS------------------------DTTDTATLSLGGEPDPLPLDASEALDSNSIIPTALQGDTVPLVGNEGDNTDTSD-HADT-----LDNTGGLLSLTP--------------QGSDKTKEEAI---EASTDQL--SQPAINTMIQIPDNLLPMLGIKRDPIKIG--LKASERELEKLKCPKCDFQCFYNQQYRTHIAT-HGDDIHKCKCCSYVSLDSAELLTHFKEFHPRCICPECDFMAEHAYIIKRHMMRHNAKSCTCQVCGKVYK---------------------------DMYILKMHVKMVHMPPEVLFECTVCTKKFTRKAHLKRHLRIHEPEKPFKCPHCDYRGCERSDISKHMLIHEEPK-HVCERCGKTFRHIKNKELHVKR-------------------------------------------------------------------------------------------------------------------------------------------------------------------------------------------------------------------------------------------------------------------------------------------------------------------------------------------------------------------------------------------------------------------------------------------------------------------
>EOG091F023D|Biomphalaria_glabrata|JG07_Cuthona_albocrusta|TRANSCRIPT
-------------------------------------------------------------------------------------------------------------------------------------------------------------------------------------------------------------------------------------------------------------------------------------------------------------------------------------------------------------------------------------------------------------------DGVRRSARKRKKARLLEEYEELDDSDEE-P----------------------------------------FVDNQEKDPDINMKLPEMKKTKIEKEQLF---SALLAGAN-------AAPPKRGRGRPRRYPPPGQSQTPTSIPAYLIPSANGQ-TLVMAEIQ---GLQNLQRQLPNL------------IPKPHP----------------EVTPSQT--TP------------------------DTSDVNSLSLGGEGDPLHLDSTEALDNQSMIPTALQGDTEPIVGLDTDGMEATDNNNTITNAIVVS---------T--------------ADTNTKENIS----SETNEQV--AQP---TMIQIPENLLPMLGIKKEPVQIG--LKASERELEKFKCPKCDFQGFYAHQYRSHIAT-H-EDIQKCKCCSYVSLESDELLAHFKEFHPRCICPECDFMAEHAYIIKRHMMRHNAKSCTCHVCGKVYK---------------------------DMYILKMHVKMVHMPPDVLFECNVCSKKFTRKAHLKRHLRIHEPEKPFKCPLCDYRGCERSDISKHMLIHEEPK-HVCERCGKTFRHIKNKELHVKRHFDGSS-------------------VDLKQEGVNVVVAHEALGLTSEEAEDE------------ELMEMEDDE-EGDLSETMHIITE-TIMTDAGA-MQVISQESL---------------------------------------------------------------------------------------------------------------------------------------------------------------------------------------------------------------------------------------------------------------------------------------------------------------------------------------------------------
>EOG091F023D|Biomphalaria_glabrata|HW07_Cuthona_caerulea|TRANSCRIPT
---------------------------------------------------------------------------------------------------------------------------------------------------------------------------------------------------------------------------------------------------------------------------------------------------------------------------------------------------------------------------------------------------------------------------------------------------------------------------------------------------------------------------------------------------------------------------------------------------------------------------------------------------------------------------------------------------------------------------------------------------------------------------KEDN-ISSETNEQL--AQP---TVIQIPENLLPMLGIKKEPIQIG--LKASERELEKFKCPKCDFQGFYAHQYRAHIAT-H-EDIQKCKCCSYVSLETDELLAHFKEFHPRCICPECDFMAEHAYIIKRHMMRHNAKSCTCHVCGKVYK----------------------------------------------YECYVCHKGFNELNSLKVHIRTHTGEKPYKCSICGRDFNDSSSIHKHMQIHTGEKPCSCLFCGKLFRETGSLNRH----------------------------------------------------------------------------------------------------------------------------------------------------------------------------------------------------------------------------------------------------------------------------------------------------------------------------------------------------------------------------------------------------------------------------------------------------------------------
>EOG091F023D|Crassostrea_gigas|CGI_10008053
MLFHLDGRSVKVTGADKIAKCKSCPRKKEFWISIRGLLGDNPKIEMEDDLNEGKLGSYDGGTVTLSLDDATQLILQQQGLQGGALPP-GTYQILTQDGIQITDNSLTITDENLAQILGVQKSEDFGDHAPADNVGEITGDEVLNTPSNDAQAGSGEITQGPGGKLGITSAVVDSGGTAPNGEGGMEATEPPKEEPTDQQVDQPIVTWENAEETEEEEEEEEDKMMEKSTTFLSDNAKKATDTNDNSGNSTVPLEQNMSSTQPIKDVHVIIEQEAPPMTNTANTGASL---DLSKPIEVTNETIVIIDGKKCVLSANPDTGQLCAYPVVTP----------------EVKRKRGRPPNSARKNQIIEPSPKKPKKKDPVLIE-TY-IEQTNAAEGLLELSNTGPDGVRRSGRNRKKAKLLDDYEVTEITSDDEA----------------------------------------EPGQDEPADDAEFSLPGVRKVRAEPAEVS---PVTLTTMTPRNLFTPTGPVKRARGRPRRYPPPGQSNLPTQIPAVIIPGSNGP-TIMMAPVQGISNMNALAEQIKNLPSIVTTKVVSPLAPKPATNVPIAVRVVAGGTQSSSVSTTTT--TNIIQTSGVGQVPSSLSVDTSVGSSLSTSTVR-VGLSGMVTSQASSNADTLSISQSVSDSVPSETLPAITMESDEIDTKE-QIPL-----LPSEGEENLNMGEASGSTEEEKPEQPSEEDGIAKGNL---IKPADDP--DQQ---TIIRIPENLLPLFMPKKDPVKLGLKLKFNDQELQNMKCPKCDFQAFYPQQYQSHIAT-HPEEIQKCKCCNFVSFEAESLLAHFKENHPRCICNICDFMAEHAYIIKRHMMRHNMEGCTCHMCGKVYKEQGRDLKWTQVISLQSQHTKHFLCRGQDQYILKMHVKMVHMPAEVLFECTVCSKKFTRKAHLKRHLRIHEPEKPYKCPHCDYRGCEKSDISKHILIHEEPK-HVCDVCGKAFRHIKNKELHLKRHNGQKDYKCGVCEFYGYTFTDIRKHIERKHSDVKTHVCEKCGTIFKSETALKEHTKSGCEIFMIEQALAIATS-TGGTSQATIQIPSNSLSVDNEF-ISK--------QASSGAV--------------------------NISVEQVSLGGEWIEQELSLLGHRGL--------------------------------------------------------------------------------------------------------------------------------------------------------------------------------------------------------------------------------------------------------------------------------------------
>EOG091F023D|Crassostrea_gigas|JG22_Lomanotus_vermiformis|TRANSCRIPT
------------------------------------------------------------------------------------------------------------------------------------------------------------------------------------------------------------------------------------------------------------------------------------------------------------------------------------------------------------------------------------------------------------------------------------------------------------------------------------------------------------------------------------------------------------------------------------------------------------------------------------------------------------------------------------------------------------------------------------------------------------------------------------------------------------------------------------------------------------------------------------------------------------------------------------------------------------------------------------------------------PEKPFKCPHCKYRGCERSDISKHMLIHEEPK-HVCERCGKAFRHIKNKELHVKRHYGQRDYKCGVCDFFGYTFTDIRKHIERK--------------------------------------------------------------------------------------------------------------------------------------------------------------------------------------------------------------------------------------------------------------------------------------------------------------------------------------------------------------------------------------------------------------------------------------
>EOG091F023D|Crassostrea_gigas|JG29_Spurilla_braziliana|TRANSCRIPT
----------------------------------------------------------------------------------------------------------------------------------------------------------------------------------------------------------------------------------------------------------------------------------------------------------------------------------------------------------------------------------------------------------------------------------------------------------------------------------------------------------------------------------------------------------QSQIPTSIPAVIIPSPNGQQTLVMADIQ---NLRNL---------------------------------------------------------------------------------------------------------------------------------------------------------------------------------------------------------------------------------------------------------------------------------------------------------------------------------K---------------------------DMYILKMHVKMVHMPAEVLFECNVCSKKFTRKAHLKRHLRIHEPEKPFKCPHCEYRGCERSDISKHMLIHEEPK-HVCERCGKAFRHIKNKELHVKRHYGQRDYKCGVCDFFGYTFTDIRKHIERKHQDMKTLICDKCNKHFRSEIALKEHQQV-CNVMMIEQILAIPTS-SGGTNQATIQIPT----------------------------------------------------------------------------------------------------------------------------------------------------------------------------------------------------------------------------------------------------------------------------------------------------------------------------------------------------------------------------
>EOG091F023D|Crassostrea_gigas|HW06_Cratena_peregrina|TRANSCRIPT
--------------------------------------------------------------------------------------------------------------------------------------------------------------------------------------------------------------------------------------------------------------------------------------------------DLNSPIPVTDETVVMIKGKKCVLAFNEETQQMCAYPIKLP----------------AGTKKRGRP------------------------------------------------------------------------------------------------------------------------------------------------------------------------------------------------------------------------------------------------------------------------------------------------------------------------------------------------------------------------------------------------------------------------------------------------------------------------------------------------------------------------------------------------------------K---------------------------DMYILKMHVKMVHMPAEVLFECNVCSKKFTRKAHLKRHLRIHEPEKPFKCPHCEYRGCERSDISKHMLIHEEPK-HVCERCGKTFRHIKNKELHVKRHFGQRDYKCGVCDFFGYTFTDIRKHIERKHQDMKTLICDKCNKHFRSELALKEHQQV-CNVMMIEQILAIPTS-TGGTSQATIQIPT----------------------------------------------------------------------------------------------------------------------------------------------------------------------------------------------------------------------------------------------------------------------------------------------------------------------------------------------------------------------------
>EOG091F023D|Crassostrea_gigas|JG03_Austraeolis_stearnsi|TRANSCRIPT
--------------------------------------------------------------------------------------------------------------------------------------------------------------------------------------------------------------------------------------------------------------------------------------------------DLNSPIPVTDQTVVMIKGKKCVLAFNEETQQMCAYPIKPP----------------AGTKRRGRPKMTQEEKEALAERRRHEREK----------------------------------------------------------------------------------------------------------------------------------------------------------------------------------------------------------------------------------------------------------------------------------------------------------------------------------------------------------------------------------------------------------------------------------------------------------------------------------------------------------------------------------------K---------------------------DMYILKMHVKMVHMPAEVLFECNVCSKKFTRKAHLKRHLRIHEPEKPFKCPHCEYRGCERSDISKHMLIHEEPK-HVCERCGKTFRHIKNKELHVKRHYGQRDYKCGVCDFFGYTFTDIRKHIERKHQDMKTLICDKCNKHFRSELALKEHHQV-CNVMMIEQILAIPTS-SGGTSQATIQIPT----------------------------------------------------------------------------------------------------------------------------------------------------------------------------------------------------------------------------------------------------------------------------------------------------------------------------------------------------------------------------
>EOG091F023D|Crassostrea_gigas|JG14_Eubranchus_rustyus|TRANSCRIPT
-------------------------------------------------------------------------------------------------------------------------------------------------------------------------------------------------------------------------------------------------------------------------------------------------------------------------------------------------------------------------------------------------------------------------------------------------------------------------------------------------------------------------------------------------------------------------------------------------------------------------------------------------------------------------------------------------------------------------------------------------------------------------------------------------------------------------------------------------------------------------------------------------------------------------------K---------------------------DMYILKMHVKMVHMPAEVLFECNVCSKKFTRKAHLKRHLRIHEPEKPFKCPHCEYRGCERSDISKHMLIHEEPK-HVCERCGKTFRHIKNKELHVKRHYGQRDYKCGVCDFFGYTFTDIRKHIERKH-------------------------------------------------------------------------------------------------------------------------------------------------------------------------------------------------------------------------------------------------------------------------------------------------------------------------------------------------------------------------------------------------------------------------------------
>EOG091F023D|Crassostrea_gigas|JG20_Learchis_evelinae|TRANSCRIPT
--------------------------------------------------------------------------------------------------------------------------------------------------------------------------------------------------------------------------------------------------------------------------------------------------DLNSPIPVTDQTVVMIKGKKCILAFNEETQQMCAYPIKPP----------------AGTKRRGRP------------------------------------------------------------------------------------------------------------------------------------------------------------------------------------------------------------------------------------------------------------------------------------------------------------------------------------------------------------------------------------------------------------------------------------------------------------------------------------------------------------------------------------------------------------K---------------------------DMYILKMHVKMVHMPAQVLFECNVCSKKFTRKAHLKRHLRIHEPEKPFKCPHCEYRGCERSDISKHMLIHEEPK-HVCERCGKTFRHIKNKELHVKRHYGQRDYKCGVCDFFGYTFTDIRKHIERKHQDMKTLICDKCNKHFRSELALKEHHQV-CNVMMIEQILAIPTS-SGGTSQATIQIPT----------------------------------------------------------------------------------------------------------------------------------------------------------------------------------------------------------------------------------------------------------------------------------------------------------------------------------------------------------------------------
>EOG091F023D|Crassostrea_gigas|JG01_Aeolidiella_alba|TRANSCRIPT
--------------------------------------------------------------------------------------------------------------------------------------------------------------------------------------------------------------------------------------------------------------------------------------------------DLNSPIPVTDQTIVMIKGKKCILAFNEETQQMCAYPIKPP----------------AGMKKRGRPKMTKEEKEAWAEKRKQEKVKSALGED-TAPSEQSSAAETLLELSSVGADGVRRSARKRKKAKLLEEYEELEDSDEEEP----------------------------------------FVDNQEKDPDITMNIPDLKKKKIEKEEPL---PRPLFT------------------------------------------------------------------------------------------------------------------------------------------------------------------------------------------------------------------------------------------------------------------------------------------------------------------------------------------------------------------------------------------------K---------------------------DMYILKMHVKMVHMPAEVLFECNVCSKKFTRKAHLKRHLRIHEPEKPFKCPHCEYRGCERSDISKHMLIHEEPK-HVCERCGKAFRHIKNKELHVKRHYGQRDYKCGVCDFFGYTFTDIRKHIERKHQDMKTLICDKCNKHFRSELALKDHQQV-CNVMMIEQILAIPTS-SGGTSQATIQIPT----------------------------------------------------------------------------------------------------------------------------------------------------------------------------------------------------------------------------------------------------------------------------------------------------------------------------------------------------------------------------
>EOG091F023D|Crassostrea_gigas|NC08_Tritonia_hamnerorum|TRANSCRIPT
-------------------------------------------------------------------------------------------------------------------------------------------------------------------------------------------------------------------------------------------------------------------------------------------------------------------------------------------------------------------------------------------------------------------------------------------------------------------------------------------------------------------------------------------------------------------------------------------------------------------------------------------------------------------------------------------------------------------------------------------------------------------------------------------------------------------------------------------------------------------------------------------------------------------------------K---------------------------DMYILKMHVKMVHMPAEVLFECNVCCKKFTRKAHLKRHLRIHEPEKPFKCPHCEYRGCERSDISKHMLIHEEPK-HVCERCGKTFRHIKNKDLHVKRHYGQRDYKCGVCDFFGYTFTDIRKHIERKHQDMKTLICDKCNKHFRSELALKEHEQV-CNVMMIEQILAIPTS-AGGTSQATIQIPT----------------------------------------------------------------------------------------------------------------------------------------------------------------------------------------------------------------------------------------------------------------------------------------------------------------------------------------------------------------------------
>EOG091F023D|Crassostrea_gigas|HW03_Berthella_plumula|TRANSCRIPT
----------------------------------------------------------------------------------------------------------------------------------------------------------------------------------------------------------------------------------------------------------------------------------------------------------------------------------------------------------------------------------------------------------------------------------------------------------------------------------------------------------------------------------------------------------------------------------------------------------------------------------------------------------------------------------------------------------------------------------------------------------------------------------------------------------------------------------------------------------------------------------------------------------------------------------------------------------------------------------VCSKKFTGKAHLKRHLRIHEPEKPFKCPHCEYRGCERSDISKHMLIHEEPK-HVCERCGKTFRHIKNKELHVKRHYGQRDYKCGVCDFFGYTFTDIRKHIERKHQDMKTLICEKCNKHFRSELALKEHQQT-CNVMMI---------------------------------------------------------------------------------------------------------------------------------------------------------------------------------------------------------------------------------------------------------------------------------------------------------------------------------------------------------------------------------------------------
>EOG091F023D|Lottia_gigantea|NC06_Pleurobranchaea_californica|TRANSCRIPT
---------------------------------------------------------------------------------------------------------------------------------------------------------------------------------------------------------------------------------------------------------------------------------------------------------------------------------------------------------------------------------------------------------------------------------------------------------------------------------------------------------------------------------------------------------------------------------------------------------------------------------------------------------------------------------------------------------------------------------------------------------------------------------------------------------------------------------------------------------------------------------------------------------IKRHMMRHNAKSCTCHICGKVYK---------------------------DMYILKMHVKMVHLPAEVLFECNVCSKKFTRKAHLKRHLRIHEPEKPFKCPHCEYRGCERSDISKHMLIHEEPK-HVCERCGKTFRHIKNKELHVKRHYGQRDYKCGVCDFFGYTFTDIRKHIERKHQDMKTLICEKCNKHFRSEVTLKEHQQT-CNVMMIEQILAIPTS-AGGTSQATIQIPT-TIGPDGQH-IILDGHT-IAVD------------------------------------------------------------------------------------------------------------------------------------------------------------------------------------------------------------------------------------------------------------------------------------------------------------------------------------------------------
>EOG091F023D|Crassostrea_gigas|HW11_Eubranchus_exiguus|TRANSCRIPT
-------------------------------------------------------------------------------------------------------------------------------------------------------------------------------------------------------------------------------------------------------------------------------------------------------------------------------------------------------------------------------------------------------------------------------------------------------------------------------------------------------------------------------------------------------------------------------------------------------------------------------------------------------------------------------------------------------------------------------------------------------------------------------------------------------------------------------------------------------------------------------------------------------------------------------K---------------------------DMYILKMHVKMVHLPAEVLFECNVCSKKFTRKAHLKRHLRIHEPEKPFKCPHCEYRGCERSDISKHMLIHEEPK-HVCERCGKTFRHIKNKELHVKRHYGQRDYKCGVCDFFGYTFTDIRKHIERKHQDMKIHICNKCNKQFRSENALKEHQLS-CNVMLIEQFVAIPTS-NGGTSQATIQLPA----------------------------------------------------------------------------------------------------------------------------------------------------------------------------------------------------------------------------------------------------------------------------------------------------------------------------------------------------------------------------
>EOG091F023D|Crassostrea_gigas|JG11_Dondice_occidentalis|TRANSCRIPT
----------------------------------------------------------------------------------------------------------------------------------------------------------------------------------------------------------------------------------------------------------------------------------------------------------------------------------------------------------------------------------------------------------------------------------------------------------------------------------------------------------------------------------------------GRGRPRRYPPPGQSQIPTSIPAVIIPSPNGQ-TLVMADIQ---NLRSL---------------------------------------------------------------------------------------------------------------------------------------------------------------------------------------------------------------------------------------------------------------------------------------------------------------------------------K---------------------------DTYILKMHVKMVHLPAEVLFECNICSKKFTRKAHLKRHLRIHDPEKPFKCPHCEYRGCERSDISKHMLIHEEPK-HVCERCGKTFRHIKNKELHVKRHYGQRDYKCGVCDFFGYTFTDIRKHIERKHQDIKTLICDKCNKHFRTEMALKEHQQI-CNVMMIE--------------------------------------------------------------------------------------------------------------------------------------------------------------------------------------------------------------------------------------------------------------------------------------------------------------------------------------------------------------------------------------------------
>EOG091F023D|Crassostrea_gigas|JG12_Dondice_parguerensis|TRANSCRIPT
-------------------------------------------------------------------------------------------------------------------------------------------------------------------------------------------------------------------------------------------------------------------------------------------------------------------------------------------------------------------------------------------------------------------------------------------------------------------------------------------------------------------------------------------------------------------------------------------------------------------------------------------------------------------------------------------------------------------------------------------------------------------------------------------------------------------------------------------------------------------------------------------------------------------------------K---------------------------DTYILKMHVKMVHLPAEVLFECNICSKKFTRKAHLKRHLRIHDPEKPFKCPHCEYRGCERSDISKHMLIHEEPK-HVCERCGKTFRHIKNKELHVKRHYG----------------------------------------------------------------------------------------------------------------------------------------------------------------------------------------------------------------------------------------------------------------------------------------------------------------------------------------------------------------------------------------------------------------------------------------------------------------
>EOG091F023D|Lottia_gigantea|JG15_Favorinus_auritulus|TRANSCRIPT
----------------------------------------------------------------------------------------------------------------------------------------------------------------------------------------------------------------------------------------------------------------------------------------------------------------------------------------------------------------------------------------------------------------------------------------------------------------------------------------------------------------------------------------------------------------------------------------------------------------------------------------------------------------------------------------------------------------------------------------------------------------------------------------------------------------KKDPIKIG--LKASERELEKLKCPKCDFQGFYAHQYRAHIAT-HGDDIHKCKCCSYVSLDSDELLNHFKEFHPRCICPECDFMAEHAYIIKRHMMRHNAKSCTCNICGKVYK---------------------------DMYILKMHVKMVHMPAEVLFECNVCSKKFTRKAHLKRHLRIHDPEKPFKCPHCEYRGCERSDISKHMLIHEEPK-HVCERCGKTFRHIKNKELHVKRHYGQRDYKCGVCDFFGYTFTDIRKHIERKHQDMKTLICDKCNKHFRSEIALKEHQQV-CTVMMIEQILAIPTS-SGGTSQATIQIPT-IVGPDGQR-IILDSQT-MAVD-E----------------------------------------------------------------------------------------------------------------------------------------------------------------------------------------------------------------------------------------------------------------------------------------------------------------------------------------------------
>EOG091F023D|Crassostrea_gigas|HW18_Janolus_cristatus|TRANSCRIPT
-------------------------------------------------------------------------------------------------------------------------------------------------------------------------------------------------------------------------------------------------------------------------------------------------------------------------------------------------------------------------------------------------------------------------------------------------------------------------------------------------------------------------------------------------------------------------------------------------------------------------------------------------------------------------------------------------------------------------------------------------------------------------------------------------------------------------------------------------------------------------------------------------------------------------------K---------------------------DMYILKMHVKMVHMPAEVLFECNVCSKKFTRKAHLKRHLRIHEPEKPFKCPRCDYRGCERSDISKHMLIHEEPK-HVCERCGKTFRHIKNKELHVKRHYGQRDYKCGVCDFFGYTFTDIRKHIERKHQDIKTLICYKCNKHFRSELALKEH-------------------------------------------------------------------------------------------------------------------------------------------------------------------------------------------------------------------------------------------------------------------------------------------------------------------------------------------------------------------------------------------------------------
>EOG091F023D|Lottia_gigantea|JG21_Limenandra_confusa|TRANSCRIPT
--------------------------------------------------------------------------------------------------------------------------------------------------------------------------------------------------------------------------------------------------------------------------------------------------------------------------------------------------------------------------------------------------------------------------------------------------------------------------------------------------------------------------------------------------------------------------------------------------------------------------------------------------------------------------------------------------------------------------------------------------------------------------------------------------------------------------------------------------------AT-HGDDIFKCKCCSYVSLDSEELLAHFKEYHPRCICPECDFMAEHAYIVKRHMMRHNAKSCTCHICGKVYK---------------------------DMYILKMHLKMVHMPAEVLFECNVCSKKFTRKAHLKRHLRIHDPEKPFKCPHCEYRGCERSDISKHMLIHEEPK-HVCERCGKTFRHIKNKELHVKRHYGQRDYKCGVCDFFGYTFTDIRKHIERKHQDIKTLICDKCDKHFRSEIALKEHQQV-CNVMMIEHILAIPTS-SGGTSQATIQIPT-ILSPDGQQ-IIL---------------------------------------------------------------------------------------------------------------------------------------------------------------------------------------------------------------------------------------------------------------------------------------------------------------------------------------------------------------
>EOG091F023D|Lottia_gigantea|JG02_Antaeolidiella_chromosoma|TRANSCRIPT
---------------------------------------------------------------------------------------------------------------------------------------------------------------------------------------------------------------------------------------------------------------------------------------------------------------------------------------------------------------------------------------------------------------------------------------------------------------------------------------------------------------------------------------------------------------------------------------------------------------------------------------------------------------------------------------------------------------------------------------------------------------------------------------------------------------------------------------------------------------------------------------------------------------------------------------------------------------------------------------------LKRHLRIHEPEKPFKCPHCEYRGCERSDISKHMLIHEEPK-HVCERCGKTFRHIKNKELHVKRHYGQRDYKCGVCDFFGYTFTDIRKHIERKHQDMKTLICDKCNKHFRSEMALKEHQQV-CNVMMIEQILAIPTP-SGGTSQATIQIPT-ILGPDGQR-IILDGQA-MAVD------------------------------------------------------------------------------------------------------------------------------------------------------------------------------------------------------------------------------------------------------------------------------------------------------------------------------------------------------
>EOG091F023D|Lottia_gigantea|JG18_Hermissenda_opalescens|TRANSCRIPT
----------------------------------------------------------------------------------------------------------------------------------------------------------------------------------------------------------------------------------------------------------------------------------------------------------------------------------------------------------------------------------------------------------------------------------------------------------------------------------------------------------------------------------------------------------------------------------------------------------------------------------------------------------------------------------------------------------------------------------------------------------------------------------------------------------------------------------------------FYAHQYRAHIAT-HGEDIRKCKCCSYVSLDSDELLAHFKEFHPRCICPECDFMAEHAYIIKRHMMRHNAKSCTCQMCGK--K---------------------------DTYILKMHVKMVHMPAEVLFECNVCSKKFTRKAHLKRHLRIHEPEKPFKCPHCEYRGCERSDISKHMLIHEEPK-HVCERCGKTFRHIKNKELHVKRHFGQRDYKCGVCDFFGYTFTDIRKHIERKHQDMKTLICDKCNKHFRSEMALKEHQQI-CNVMMIEQILAIPTS-SGGTSQATIQIPT-ILGPDGQR-IILDSQT-MAVD------------------------------------------------------------------------------------------------------------------------------------------------------------------------------------------------------------------------------------------------------------------------------------------------------------------------------------------------------
>EOG091F023D|Lottia_gigantea|JG04_Berghia_stephanieae|TRANSCRIPT
----------------------------------------------------------------------------------------------------------------------------------------------------------------------------------------------------------------------------------------------------------------------------------------------------------------------------------------------------------------------------------------------------------------------------------------------------------------------------------------------------------------------------------------------------------------------------------------------------------------------------------------------------------------------------------------------------------------------------------------------------------------------------------------------------------------------------------------------------------------------------------------------------------------HNAKSCTCQICGKVYK---------------------------DMYILKMHVKMVHMPAEVLFECNVCSKKFTRKAHLKRHLRIHEPEKPFKCPHCEYRGCERSDISKHMLIHEAPK-HVCERCGKAFRHIKNKEIHVKRHYGQRDYKCGVCDFFGYTFTDIRKHIERKHQDMKTLICDKCNKHCRSEMALKEHQQV-CNVMMIEQILAIPTS-SGGTSQATIQIPT-ILGPDGQR-IILDGQA-MAM-------------------------------------------------------------------------------------------------------------------------------------------------------------------------------------------------------------------------------------------------------------------------------------------------------------------------------------------------------
>EOG091F023D|Crassostrea_gigas|NC05_Hermissenda_crassicornis|TRANSCRIPT
---------------------------------------------------------------------------------------------------------------------------------------------------------------------------------------------------------------------------------------------------------------------------------------------------LNSPIPVTDQTIVMIKGKKCVLAFNEETQQMCAYPIKPP----------------AGTKRRGRPKMSLEEKEALAEKRRQEKEKLFS-KGVAAPSEKSSAAETLLELSSVGADGVRRSARKRKKAKLLEEYEELEDSDEEE-------------------------------------------------------------------------------------------------------------------------------------------------------------------------------------------------------------------------------------------------------------------------------------------------------------------------------------------------------------------------------------------------------------------------------------------------------------------------------K---------------------------DTYILKMHVKMVHMPAEVLFECNVCSKKFTRKAHLKRHLRIHEPEKPFKCPHCEYRGCERSDISKHMLIHEEPK-HVCERCGKTFRHIKNKELHVKRHFGQRDYKCGVCDFFGYTFTDIRKHIERKHQDMKTLICDKCNKHFRSEMALKEHQQI-CNVMMIEQILAIPTS-SGGTSQATIQIPT----------------------------------------------------------------------------------------------------------------------------------------------------------------------------------------------------------------------------------------------------------------------------------------------------------------------------------------------------------------------------
>EOG091F023D|Lottia_gigantea|JG06_Catriona_columbiana|TRANSCRIPT
-----------------------------------------------------------------------------------------------------------------------------------------------------------------------------------------------------------------------------------------------------------------------------------------------------------------------------------------------------------------------------------------------------------------------------------------------------------------------------------------------------------------------------------------------------------------------------------------------------------------------------------------------------------------------------------------------------------------------------------------------------------------------------------------------------------------------------------------------------------------------------------------------------------------------CQVCGKVYK---------------------------DMYILKMHVKMVHMPPDVLFECNVCSKKFTRKAHLKRHLRIHEPEKPFKCAHCDYRGCERSDISKHMLIHEEPK-HVCERCGKTFRHIKNKELHVKRHYGQRDYKCGVCDFFGYTFTDIRKHIERKHQDMKILLCHKCNKNFRTEAALKEHQMV-CNVMMIEQFVAIPTS-KGGTSQAAIQIPA-ILGNECHS-IILDGQ------------------------------------------------------------------------------------------------------------------------------------------------------------------------------------------------------------------------------------------------------------------------------------------------------------------------------------------------------------
>EOG091F023D|Lottia_gigantea|HW14_Flabellina_affinis|TRANSCRIPT
--------------------------------------------------------------------------------------------------------------------------------------------------------------------------------------------------------------------------------------------------------------------------------------------------------------------------------------------------------------------------------------------------------------------------------------------------------------------------------------------------------------------------------------------------------------------------------------------------------------------------------------------------------------------------------------------------------------------------------------------------------------------------------------------------------------------------------------------------------AT-HGDDIHKCKCCSFVSLDSDELLAHFKEFHPRCICPECDFMAEHAYIIKRHMMRHNTKSCTCHICGKVYK---------------------------DMYILKMHVKMVHMPAEVLFECNVCSKKFTRKAHLKRHLRIHEPEKPFKCPHCEYRGCERSDISKHMLIHEAPK-HECERCGKTFRHIKNKELHVKRHYGQRDYKCGVXDFFGYTFTDIRKHIERKHQDMKPLICDKCNKHFRSEIALKEHHQV-CNVMMIEQILSIPTS-SGGSSQASIQIPT-IVGPDGQR-IILDSQTTMAVEAGSQAI--------------------------PMS-------------------AAAAGQ------------------------------------------------------------------------------------------------------------------------------------------------------------------------------------------------------------------------------------------------------------------------------------------
>EOG091F023D|Lottia_gigantea|NC01_Armina_californica|TRANSCRIPT
---------------------------------------------------------------------------------------------------------------------------------------------------------------------------------------------------------------------------------------------------------------------------------------------------------------------------------------------------------------------------------------------------------------------------------------------------------------------------------------------------------------------------------------------------------------------------------------------------------------------------------------------------------------------------------------------------------------------------------------------------------------------------------------------------------------------KIG--LKASERELEKLKCPKCDFQGFYAHQYRAHIAT-HGDDIHKCKCCSYVSLDSEELLAHFKEFHPRCICPECDFMAEHAYIIKRHMMRHN----------------------------------------------------------------------------------------FKCPHCEYRGCERSDISKHMLIHEDPK-HVCERCGKTFRHIKNKELHVKRHYGQRDYKCGVCDFFGYTFTDIRKHIERKHQDMKTLICDKCNKHFRTEFALKEHQQT-CSVMMIEQILAIPTS-TGGTSQATIQIPT-ILGPDGQR-IILDGQS-MALD------------------------------------------------------------------------------------------------------------------------------------------------------------------------------------------------------------------------------------------------------------------------------------------------------------------------------------------------------
>EOG091F023D|Crassostrea_gigas|JG32_Unidentia_angelvaldesi|TRANSCRIPT
--------------------------------------------------------------------------------------------------------------------------------------------------------------------------------------------------------------------------------------------------------------------------------------------------------------------------------QMCAYPIKPP----------------EGMKRRGRRKLTEEEKQALAEKKRQEREKEVI-EG-AAPSEQNSAAETLLELSSVGADGVRRSARKRKKAKLLEEYEELEDSDEDEP----------------------------------------FVDNQEKDPDITMNLPDLKKIKVEKQE-----------------------------------------------------------------------------------------------------------------------------------------------------------------------------------------------------------------------------------------------------------------------------------------------------------------------------------------------------------------------------------------------------------K---------------------------DMYILKMHVKMVHMPAEVLFECNVCTKKFTRKAHLKRHLRIHEPEKPFKCQHCEYRGCERSDISKHMLIHEEPK-HVCERCGKTFRHIKNKELHVKRHYGQRDYKCGVCDFFGYTFTDIRKHIERKHQDIKTLICDKCNKQFRSEVALKDHQQT-CNVMMIEQILTIPTS-AGGTNQATIQIPT----------------------------------------------------------------------------------------------------------------------------------------------------------------------------------------------------------------------------------------------------------------------------------------------------------------------------------------------------------------------------
>EOG091F023D|Crassostrea_gigas|HW04_Calmella_cavolinii|TRANSCRIPT
----------------------------------------------------------------------------------------------------------------------------------------------------------------------------------------------------------------------------------------------------------------------------------------------------------------------------------------------------------------------------------------------------------------------------------------------------------------------------------------------------------------------------------------------------------------------------------------------------------------------------------------------------------------------------------------------------------------------------------------------------------------------------------------------------------------------------------EKLKCPKCDFQGYYAQQYRNHIAT-HGEDIQKCKCCSFLSLDAEELLQHFKENHPRCICPECGYMAEHAYIIKRHMMRHDVKSCTCNICGKVYK---------------------------DMYILKMHIKMVHMPAEVLFECDVCSKKFTRKAHLKRHMRTHEPEKPFKCSLCDYRGCERSDISKHMLIHQEPK-HACERCGKTFRHIKNKELHVKRHYGQRDYKCGVCDFFGYTFTDIRKHIERKHQDIKTLICDKCGRHFRNEMALKEHLQN-CNVMMIEQVLAIPTS-GGRTSQATIRIPTHHL-------------------------------------------------------------------------------------------------------------------------------------------------------------------------------------------------------------------------------------------------------------------------------------------------------------------------------------------------------------------------
>EOG091F023D|Lottia_gigantea|LotgiG190955
------------------------------------------------------------------------------------------------------------------------------------------------------------------------------------------------------------------------------------------------------------------------------------------------------------------------------------------------------------------------------------------------------------------------------------------------------------------------------------------------------------------------------------------------------------------------------------------------------------------------------------------------------------------------------------------------------------------------------------------------------------------------------------------------------------MFVPKKDPVRIG--LKASESELEKLKCLKCDFQGYYTQQYQDHISTNHSDDISKCKCCNFYTFDREELLEHFKEMHPKCICTVCEFMAEHSYVIKRHMVRHNKFSCMCNVCGKAYK---------------------------DQYILKMHVKMVHMPAEVLFECNICYKKFTRKAHLKRHLRIHDPEKPFKCPHCEYRGCERSDISKHLLIHEEPK-HVCGICNKAFRHLKNKDLHVKRHNGQKDYKCGVCGFYGYTFTDIRKHIERKHGDMKSLVCDKCGMAFKAEILLREHQRVGCEG-VIEQALSISTS-DGGTSQAMIQIPS-TLSVDGQS-IMIDGQE-ISVD-EDGAV--------------------------NITFEQVLDGEDEDIHLLENQIAAGSGQISEGEGQISVGQ---GQISGQGPILVDQGQIAVSENHISVPNGRFVSIADVASSGQGHNIVIQGEEVNEGQDIKLDLDNQTTVDELMGNS------------------------------------------------------------------------------------------------------------------------------------------------------------------------------------------------
>EOG091F023D|Crassostrea_gigas|NC04_Fiona_pinnata|TRANSCRIPT
--------------------------------------------------------------------------------------------------------------------------------------------------------------------------------------------------------------------------------------------------------------------------------------------------------------------KKCVLAMNKDTQQMCAYPIRPP----------------TGLKKRGRPRLTEEEKLAIMARKQKEREKEEA-KE-ASPLEQSTAAETLLELSSIGSDGVRRSTRKRKR-KLLEEYEELEDSDEEEP----------------------------------------FLDNQEKDPDINI--------------------------------------------------------------------------------------NL---------------------------------------------------------------------------------------------------------------------------------------------------------------------------------------------------------------------------------------------------------------------------------------------------------------------------------K---------------------------DMYILKMHVKMVHMPPDVLFECNVCSKKFTRKAHLKRHLRIHEPEKPFKCPHCDYRGCERSDI-----------------------------------------------------------------------------------------------------------------------------------------------------------------------------------------------------------------------------------------------------------------------------------------------------------------------------------------------------------------------------------------------------------------------------------------------------------------------------------------------------
>EOG091F023D|Biomphalaria_glabrata|JG10_Dirona_picta|TRANSCRIPT
----------------------------------------------------------------------------------------------------------------------------------------------------------------------------------------------------------------------------------------------------------------------------------------------------------------------------------------------------------------------------------------------------------------------------------------------------------------------------------------------------------------------------------------------------------------------------------------------------------------------------------------------------------------------------------------------------------------------------------------------------------------------------------------------------------------------------------------------------------------------------------------------------------------------SCSICNKSFY---------------------------GNSNLKTHMRIHT--GEKPYECSVCHKAFLRSDYLKIHMRIHTEQKPYECSVCNKAFSHNSSLKVHMKTHNGEKPHVCAVCERVFVQSEDLAEHVK--------------------------------------------------------------------------------------------------------------------------------------------------------------------------------------------------------------------------------------------------------------------------------------------------------------------------------------------------------------------------------------------------------------------------------------------------------------------
