# Supplementary material for: Transcriptomics provides a robust framework for the relationships of the major clades of cladobranch sea slugs (Mollusca, Gastropoda, Heterobranchia), but fails to resolve the position of the enigmatic genus Embletonia
Source: BMC Ecol Evol. 2021 Dec 28;21:226. doi: 10.1186/s12862-021-01944-0 (PMC8895541; doi:10.1186/s12862-021-01944-0)
Supplement: Supplementary file 6 — Additional file 6. Archive S4: Unmasked multiple sequence alignments on amino acid level including Doris kerguelenensis and Calmella cavolini prior to the removal of outliers. [file 12862_2021_1944_MOESM6_ESM.zip › Archive_S4/Alignments/EOG091F00WV.aa.fasta]

>EOG091F00WV|Biomphalaria_glabrata|BGLTMP000626
LKPNLLKSHFSSLARQDAFWSFQKCTLQNLKRTFNPSCPSRTASSKALSTLASFLLGASGGYLLYKNSDWLLPTAQCKSSYRSRLSHEEEVFDKTP------------------------NPKFKWSLFFSLLWEDIFYLLGA------------ILAYSVSKAALGAAVVNIQIPLMLGELTNIVTKFTSDALSGSETFLSEIRKPALKLLTLYGLQGLFTFVYISLLAVVGENLAYRLRKMLFHSLLEQDVEFFDKHKIGKLIDRLTTDVQEFKSSFKMTVSQGLKATVQTLGCVISLYLISPKLTLIMVGVLPIVIIGGTTWGAMLRTLSRDAQEEISKSTAIADEALGNIRTVRSFAMESKENQLYEAQVLKSANTSIRLGYGIGMFQGLANVFLNSLVLGSLFGGGWLISTQELKAGDLISFLVAIQMIERSMAQMSLLLGHVVRGLSAGARVFEFMDSKPLIPLQGGKRIPYHALIGDIQFKDVSFHYPTR-EQNVLRDFSLKIPGGKLVALVGLSGGGKSTIAVLLERFYDVTAGTITIDGVDVRELDPAWLRGQAIGFINQEPVLFATSVMENIRYGKPTATDQEVIEAAKLANAHDFITGFPKGYNTVLGERGVTVSGGQKQRIAIARALIKNPSILILDEATSALDAESERIVQEALDKVV--------------------------------------------------------------------
>EOG091F00WV|Crassostrea_gigas|CGI_10015190
MGKILSLCKYLHQVQLSSLKIHPSWTQK------------------------------TGTFLNSIKLKWSPKHGQCIKYALSLPIGYGLITFKLNPKTALCAPKVKHSRLVKDDGGGGSNTKFDWKQFFQMLVPEMWYLLAAVIGWDDPPMHRCIT------AAVAAALVNIKIPLLLGDMVNVVSNMTKEA---TSDFINNLRIPAIKLMMFYSLQGLLTFIYISLLSTVGENVAAQMRIKLFDSLLRQDVEFFDTHKTGELVDRLTSDIQDFKSSFKLCISQGLRAVTQTIGCVFTLYAISPKLTVLMVTVIPAVIGVGTMMGSGLRALSKAAQDQVAKSTAVADEALGNVRTVRAFAMETKENEIFSQQVELSKKMNINLGLGIGAFQGLSNVALNGIVLGTLFAGGYLMSGGEITAGDLMSFLVASQTIERSLAQMSFLFGNVVKGMSAGARAFEFINNEPKIPIKGGKIIPYYAMYGDVEFEHVNFSYPTRAGQKVLKDFSLKVPRGTVVALVGLSGGGKSTVAALLERFYDIDEGKISIDGVSLKELDPTWLRGKAIGFINQEPVLFATSVMENIRYGRPDATDVEVIEAASMANADGFIRSFPEGYDTVLGERGVTVSGGQKQRIAIARALIKNPSILVLDEATSALDAESEQIVQAALDNVVKGRTVLIIAHRLSTIRDADIIAVVSNGQIVEQGSHDELRKKKGLYWELIRKQELEEEIQTHQWGRPEF
>EOG091F00WV|Biomphalaria_glabrata|HW09_Doto_sp|TRANSCRIPT
-------------------------------------------------------------------------------------------------------------------------------------------------------------------AAIGAAAVNIQIPVMLGEITNIVSRYASDSASHVSEFLSEINVPAIKLCLIYSLQGALTFSYVSLLSVVGENIAARLRMQLFKSLLTQDMTFFDSHKTGELVDRLTSDVQDFKSSFKMTISQGLKATTQTIGCAVSLYMISPKLTVVMMGVIPIVVIGGTALGSVLRSLSRKAQEQISKSTAVADEAIGNVRTVRAFAMEDKELELYGSQVEEAKHKNIQLGIGIGAFQGAANIFLNGIVLGSLYAGGWLISNKEMKAGDLISFLVATQMIERSMAQLSLLLGHVVRGLSAGARVFEFINAKSEMPIKGGHIIPFHSLIGDVEFSKVNFHYPTRPEQEILRNFNLKVPGGKMVALVGLSGGGKSTVAVLLERFYDTCEGKVTIDGVNVKELDPSWLRGRAIGFINQEPVLFATSVMENIRYGRPEATDEEVIEAAKLANAHDFIQSFPNSYKTILGERGVTVSGGQKQRIAIARALIKNPSILILDEATSALDAESEKIVQQALDRVV--------------------------------------------------------------------
>EOG091F00WV|Biomphalaria_glabrata|JG22_Lomanotus_vermiformis|TRANSCRIPT
--------------------------------------------------------------------------------------------------------------------------------------------------------------------------------------------------------------------------------------------------------------------------------------------------------------------------------------------------------------------------------------------------------------------------------------------------------------------------------------------------------------------------------------------GKSTVAVLLERFYDTTGGNITIDGINIKDLDPAWLRGKAIGFINQEPVLFATSVMENIRYGRPDATNQEVMEAAKLANADDFIRSFPESYDTVLGERGLTVSGGQKQRIAIARALIKNPSILILDEATSALDAESERVVQQALDQVV--------------------------------------------------------------------
>EOG091F00WV|Crassostrea_gigas|JG16_Flabellina_iodinea|TRANSCRIPT
-----------------------------------------------------------------------------------------------------------------------------WKLFFKLLWKDIFYLLGA------------IV------AAIGAASVNIQIPVLLGEVTNIVSKYASDMTSQVSDFLVEINKPAIKLCFIYGLQGLLTFSYVSLLSVVGENIAARLRKELFQSLLQQDMKFFDVHKTGELVDRLTSDVQDFKSSFKLTISQGLKALTQTIGCTVSLYMISPKLTLIMMGVIPLVILGGSTLGTLLRKLSRDAQEQIAKSTAVADEAIGNVRTVRAFAMEEKELELYASQVNESRVKNIQLGLGIGAFQGATNVFLNGIILGSLYAGGWLISNKELKAGDLISFLVATQMIERSLGQLSLLLGHVVRGLSAGARVFEYVKSKPEIPMKGGRIIPYHSLMGDIEFSRVKFHYPTRPEQDVLTNFNLKVPGGKTVALVGSSGGGKSTIAVLLERFYDTTGGKVTVDGIDVKDLDPSWLRGKAIGFINQEPVLFATSVMENIRYGRPDATDEEVVEAAKLANADSFIRSFPNSYNTVLGERGVTVSGGQKQRIAIARALIKNPSILILDEATSALDAESERVVQQALDHVVKGRTVLVIAHRLSTIRDADLIAVVSKGRIVEFGDHNQLKAKKGIYWELIKKQALEDEL----------
>EOG091F00WV|Crassostrea_gigas|JG06_Catriona_columbiana|TRANSCRIPT
-------------------------------------------------------------------------------------------------------------------------------------------------------------------------------------------------------------------------------------------------------------------------------------------------------------------------------------------------------------------------------------------------------------------------------------------------------QMSLLLGHVVRGLSAGARVFEYVKSEPDIPLKGGKTIPYHSLFGDIEFRHVKFHYPARPEQEVLSDFTLKVEGGKMVALVGLSGGGKSTVAVLLERFYDTTGGKVMIDGVDVKQLDPSWLRGKAIGFINQEPVLFATTVMENIRYGRPDATDEQVIEAAKLANADSFIQSFPQSYSTILGERGVTVSGGQKQRIAIARALIKDPSILILDEATSALDAESERVVQQALDHVVKGRTVLVIAHRLSTIRDADLIAVVSKGKIVELGNHTELKSKRGLYWELIKKQELEDEL----------
>EOG091F00WV|Crassostrea_gigas|JG07_Cuthona_albocrusta|TRANSCRIPT
---------------------------------------------------------------------------------------------------------------------------------------------------------------------------------------------------------------------------------------------------------------------------------------------------------ISLYMISPKLTIIMLGVIPLVIVGGTTLGALLRKLSRDAQEQISKSTAVADEAIGNVRTVRAFAMEEKELELYDSQVNEARLKNIQLGVGIGAFQGATNIFLNGIVLGSLYAGGWLISNHEMKAGDLISFLVATQMIERSMAQMSLLLGHVVRGLSAGARVFEYVKSEPEIPLKGGKTISYHSFFGDIEFRHVKFNYPTRPEQEVLTDFNLKVEGGKMVALVGLSGGGKSTVAVLLERFYDTAGGKIMIDGVDLKQLDPSWLRGKAIGFINQEPVLFATSVLENIRYGRPDATDEEVIEAAKLANADNFIRSFPQSYGTILGERGVTVSGGQKQRIAIARALIKNPSILVLDEATSALDAESERVVQQALDHVVKGRTVLVIAHRLSTIRDADLIAVVSKGKIVELGSHSELKSKKGLYWELIKKQELQDELK---------
>EOG091F00WV|Crassostrea_gigas|JG11_Dondice_occidentalis|TRANSCRIPT
--------------------------------------------------------------------------------------------------------------------------------------------------------------------------------------------------------------------------------------------------------------------------RLTSDVQDFKSSFKMTISQGLRAITQTIGCTVSLYMISPKLTLIMMGVIPLVMVGGSTLGVLLRKLSRDAQEQISKSTAVADEAIGNIRTVRAFAMEDKEMELYSSQVNDARVKNIQLGVGIGAFQGGTNIFLNGIVLGSLYAGGLLISTNEMKAGDLISFLVATQMIERSMAQLSLLLGHVVRGVSAGARVFEYINSTPEIPLKGGHTIPYHSMFGNIEFSHVKFHYPTRPEQDVLTDFNLKVPGGKMVALVGLSGGGKSTVAVLLERFYDTTGGKVTIDGVNVKQLDPSWLRGKAIGFINQEPVLFATSVMENIRYGRPDASDEEVIEAAKLANADAFIRSFPKSYNTILGERGVTVSGGQKQRIAIARALIKNPSILVLDEATSALDAESERVVQQALDHVVKGRTVLVIAHRLSTIRDADIIAVVSKGRIVEVGDHNKLKAKKGIYWELIKKQELEDEL----------
>EOG091F00WV|Crassostrea_gigas|JG12_Dondice_parguerensis|TRANSCRIPT
-----------------------------------------------------------------------------------------------------------------------------WGLFSKLLWKDILLLLGA------------VI------AAIGAAMVNIQIPVLLGQVTDIVSKYASNLSSEVSEFLAEVKKPAVKLSIIYGLQGLLTFSYVSLLSIVGENMAAHLRMELFKSLLHQDMKFFDAHKTGELVDRLTSDVQDFKSSFKMTISQGLRAITQTIGCTVSLYMISPKLTLIMMGVIPLVMVGGSTLGVLLRKLSRDAQEQISKSTAVADEAIGNIRTVRAFAMEDKEMELYSSQVNDARVKNIQLGVGIGAFQGGTNIFLNGIVLGSLYAGGLLISENEMKAGDLISFLVATQMIERSMAQLSLLLGHVVRGVSAGARVFEYINSMPEIPLKGGHTIPYHSMFGNIEFSHVKFHYPTRPKQDVLTDFNLKVPGGKMVALVGLSGGGKSTVAVLLERFYDTTGGEVTIDGVNVKQLDPSWLRGKAIGFINQEPVLFATSVMENIRYGRPDASDEEVIEAAKLANADAFIRSFPKSYDTILGERGVTVSGGQKQRIAIARALIKNPSILVLDEATSALDAESERVVQQALDHVVKGRTVLVIAHRLSTIRDADIIAVVSKGRIVEVGDHNKLKAKKGIYWELIKKQELEDEL----------
>EOG091F00WV|Crassostrea_gigas|NC05_Hermissenda_crassicornis|TRANSCRIPT
-----------------------------------------------------------------------------------------------------------------------------WKLFSKLLWKDILLLLGA------------VI------AAVGAAMVNIQIPVLLGQVTDIVSKYASSLSSEASNFLAEVKTPAFKLSVIYGLQGLLTFSYVSLLSIVGENMAAQLRLELFKSLLHQDMKFFDVHKTGELVDRLTSDVQDFKSSFKMTISQGLKALTQTIGCTISLYMISPKLTLIMMGVLPLVMIGGSTLGVLLRKLSRDAQEQISKSTAVADEAIGNVRTVRAFAMEEKELELYSSQVNEARVKNIQLGVGIGAFQGGTNIFLNGIVLGSLYAGGLLISNNEMKAGDLISFLVATQMIERSMAQLSLLLGHVVRGVSAGARVFEYINSTPEIPLKGGRTIPYHSMFGTIDFSHVKFHYPTRPGQEVLTDFNLKVPGGKMVALVGLSGGGKSTVAVLLERFYDITGGKITIDGVDVKQLDPSWLRGKAIGFINQEPVLFATSVMENIRYGRPDASDEEVLEAAKLANADTFIRSFPNAYNTVLGERGVTVSGGQKQRIAIARALIKNPSILILDEATSALDAESERVVQQALDHVVKGRTVLVIAHRLSTIRDADVIAVVSKGRIVEVGNHNQLKAKKGIYWELIKKQELEDEL----------
>EOG091F00WV|Biomphalaria_glabrata|HW02_Berghia_verrucicornis|TRANSCRIPT
----------------------------------------------------------------------------------------------------------------------------------------------------------------------------------------------------------------------------------------------------FQSLLHQDMKFFDAHKTGELVDRLTSDVQDFKSSFKLTISQGLKAITQTIGCTVSLYMISPKLTLIMMGVIPLVIVGGTTLGALLRKLSRDAQEQISKSTAVADEAIGNVRTVRAFAMEDKELELYDSQVNEARVKNIQLGVGIGAFQGASNIFLNGIVLGSLYAGGWLISTREMKAGDLISFLVATQMIERSMAQLSLLLGHVVRGVSAGARVFEYINTTPEIPLKGGKIIPYHSMFGDIEFSHVKFHYPTRPEQEVLTDFNLKVPGGKMVALVGLSGGGKSTVAVLLERFYDTTGGKVTIDGIDVKQLDPCWLRGKAVGFINQEPVLFATSVMENIRYGRPDATDEEVMEAAKLANADHFIRSFPASYNTILGERGVTVSGGQKQRIAIARALIKNPSILILDEA----------------------------------------------------------------------------------------
>EOG091F00WV|Crassostrea_gigas|HW20_Spurilla_neapolitana|TRANSCRIPT
----------------------------------------------------------------------------------------------------------------------------------------------------------------------------------------------SNMTSEVSNFFSEVNKPAIKLSIIYGLQGFLTFSYVSLLSIVGENMAANLRMALFQSLLRQDMKFFDAHKTGELVDRLTSDVQDFKSSFKLTISQGLKALTQTIGCTVSLYMISPKLTVIMMGIIPLVIVGGTTLGALLRKLSRDAQEQISKSTAVADEAIGNVRTVRAFAMEDKELELYDSQVNEARMKNIQLGVGIGAFQGASNIFLNGIVLGSLYAGGWLISTREMKAGDLISFLVATQMIERSMAQLSLLLGHMVRGVSAGARVFEYINTTPDIPLKGGLNIPYHSMFGDIEFSHVKFHYPTRPEQEVLTDFNLKVPGGKMVALVGLSGGGKSTVAVLLERFYDITGGKITIDGVDVKQLDPSWLRGKAIGFINQEPVLFATSVMENIRYGRPDASDEEVIEAAKLANADNFINTFPSSYNTILGERGVTVSGGQKQRIAIARALIKNPSILILDEATSALDAESERVVQQALDHVVKGRTVLVIAHRLSTIRDADIIAVVSKGRIVEVGNHNQLKARKGIYWELIKKQELEDEL----------
>EOG091F00WV|Crassostrea_gigas|JG29_Spurilla_braziliana|TRANSCRIPT
---------------------------------------------------------------------------------------------------------------------------------------------------------------------------------------------------------------------------------------VGENMAANLRMALFQSLLQQDMKFFDAHKTGELVDRLTSDVQDFKSSFKLTISQGLKALTQTIGCTVSLYMISPKLTLIMMGVIPLVIVGGTTLGALLRKLSRDAQEQISKSTAVADEAIGNVRTVRAFAMEGKELELYDSQVNEARMKNIQLGVGIGAFQGASNIFLNGIVLGSLYAGGWLISTREMKAGDLISFLVATQMIERSMAQLSLLLGHVVRGVSAGARVFEYINTTPDIPLKGGLKIPYHSMFGDIEFSHVKFHYPTRPEQEVLTDFNLKVPGGKMVALVGLSGGGKSTVAVLLERFYDTTGGKVLIDGVDVKQLDPSWLRGKAIGFINQEPVLFATSVMENIRYGRPDASDEEVIEAAKLANADNFINTFPSSYNTILGERGVTVSGGQKQRIAIARALIKNPSILILDEATSALDAESERVVQQALDHVVKGRTVLVIAHRLSTIRDADIIAVVSKGRIVEVGNHNQLKARKGIYWELIKKQELEDEL----------
>EOG091F00WV|Crassostrea_gigas|JG04_Berghia_stephanieae|TRANSCRIPT
---------------------------------------------------------------------------------------------------------------------------------------------------------------------------------------------------------------------------------------------------------------------------------------------------------------------IMMGVIPLVIVGGTTLGALLRKLSRDAQEQISKSTAVADEAIGNVRTVRAFAMEDKELEIYDSQV---------------------------------------------------------------------LLGHVVRGVSAGARVFEYINTTPEIPLKGGQTIPYHSMFGDIEFSHVKFHYPTRPEQEVLTDFNLKVPGGKMVALVGLSGGGKSTVAVLLERFYDTTGGKVTIDGIDVKQLDPCWLRGKAVGFINQEPVLFATSVMENIRYGRPDATDEEVMEAAKLANADNFIRSFPASYNTILGERGVTVSGGQKQRIAIARALIKNPSILILDEATSALDAESERVVQQALDHVVKGRTVLVIAHRLSTIRDADVIAVVSKGRIVEVGNHNQLKARKGIYWELIKKQELEDEL----------
>EOG091F00WV|Crassostrea_gigas|JG02_Antaeolidiella_chromosoma|TRANSCRIPT
----------------------------------------------------------------------------------------------------------------------------------------------A------------VI------AAIGAAAVNIQIPVLLGEITNIVSKYASNVASEVSDFFAEVNKPAIKLTVIYALQGLLTFSYVSLLSIVGENMAANLRMALFQSLLQQDMKFFDAHKTGELVDRLTSDVQDFKSSFKLTISQGLKALTQTIGCTVSLYMISPKLTVIMMGVIPLVILGGTTLGALLRKLSRDAQEQISKSTAVADEAIGNVRTVRAFAMEDKELELYDSQVKEARVKNIQLGVGIGAFQGASNIFLNGIVLGSLYAGGWLISNREMKAGDLISFLVATQMIERSMAQLSLLLGHVVRGVSAGARVFEYINSIPEIPLKGGKSIPYHSMLGDIEFSHVKFHYPTRPEQDVLTDFNLKVPGGKMVALVGLSGGGKSTVAVLLERFYDTTGGKVTIDGVDVRELDPSWLRGKAIGFINQEPVLFATSVMENIRYGRPEASDEEVIEAAKLANADNFIRSFPKSYNTILGERGVTVSGGQKQRIAIARALIKNPSILVLDEATSALDAESERVVQQALDHVVKGRTVLVIAHRLSTIRDADVIAVVSKGRIVEVGNHNQLKARKGMYWELIKKQELEDELQ---------
>EOG091F00WV|Crassostrea_gigas|JG01_Aeolidiella_alba|TRANSCRIPT
-------------------------------------------------------------------------------------------------------------------------------------------------------------------------------------------------------------------------------------------------------------------------------------------------------------------------VIPLVMVGGTCLGALLRKLSRDAQEQISKSTAVADEAIGNVRTVRAFAMEDKELELYDSQVNEARVKNIQLGVGIGAFQGASNVFLNGIVLGSLYAGGWLISTREMKAGDLISFLVATQMIERSMAQLSLLLGHVVRGVSAGARVFEYINTKPDIPLKGGLRIPYHSMFGNIEFSHVSFHYPTRPEQEVLTDFNLTVPGGKMVALVGLSGGGKSTVAVLLERFYDTTGGKVTIDGIDVKQLDPSWLRGKAIGFINQEPVLFATSVMENIRYGRPNASDEEVIEAAKLANADHFIRSFPKSYNTILGERGVTVSGGQKQRIAIARALIKNPSILILDEATSALDAESERVVQQALDHVVKGRTVLVIAHRLSTIRDADIIAVVSKGRIVEVGNHNELKAKKGLYWELIKKQELEDELQ---------
>EOG091F00WV|Crassostrea_gigas|JG03_Austraeolis_stearnsi|TRANSCRIPT
-------------------------------------------------------------------------------------------------------------------------------------------------------------------------------------------------------------------------------------------------------------------------------------------------------------------------------------GALLRKLSRDAQEQISKSTAVADEALGNVRTVRAFAMEDKELELYDSQVNEARVKNIQLGVGIGAFQGATNIFLNGIVLGSLYAGGLLISTNEMKAGDLISFLVATQMIERSMAQLSLLLGHVVRGVSAGARVFEYINSAPEIPLKGGRMIPYHSMFGDIEFRHVKFHYPTRPEQEVLTDFNLKVPGGKMVALVGLSGGGKSTVAVLLERFYDTTGGKVTIDGIDVKELDPSWLRGKAIGFINQEPVLFATTVMENIRYGRPEASDQEVIEAAKLANADNFIRSFPDSYDTVLGERGVTVSGGQKQRIAIARALVKNPSILILDEATSALDAESERVVQQALDHVVKGRTVLVIAHRLSTIRDADIIAVVSKGRIMEVGDHSQLKAKKGIYWELIKKQELEDELQ---------
>EOG091F00WV|Crassostrea_gigas|HW14_Flabellina_affinis|TRANSCRIPT
----------------------------------------------------------------------------------------------------------------------------QWRLFGKLLWKDILFLLGA------------VI------AAIGAAVVNIQIPILLGDITNIVSKYASDATSEVSKFIAEINKPAIKLCLVYGLQGLLTFSYVSLLSVVGENIAARLRMELFQSLLHQDMKFFDAHKTGELVDRLTSDVQDFKSSFKMTISQGLKALTQTIGCTVSLYMISPKLTLIMMGVIPLVMVGGTTLGTLLRKLSRDAQEQISKSTAVADEAISNVRTVRAFAMEDKELELYDFQVNEARLKNIQLGVGIGAFQGATNIFLNGIVLGSLYAGGWLISTNEMKAGDLISFLVATQMIERSMAQMSLLLGHVVRGLSAGARVFEYINSEPEIPLKGGRKIPYHSMFGDLEFSHVKFHYPTRPQQEVLTDFNLKVPGGKMVALVGLSGGGKSTVAVLLERFYDTTKGKITIDGADIKELDPSWLRGKAIGFINQEPVLFATTVMENIRYGRPDATDDEVIEAAKLANADNFIRSFPKSYGTVLGERGVTVSGGQKQRIAIARALVKNPSILILDEATSALDAESERVVQQALDHVVQGRTVLVIAHRLSTIRDADIIAVVSKGRIAEVGNHSQLKAKKGLYWELIKKQELEDELQ---------
>EOG091F00WV|Crassostrea_gigas|JG20_Learchis_evelinae|TRANSCRIPT
----------------------------------------------------------------------------------------------------------------------------------------------------------------------------------------------------------------------------------------------------------------------------------------------------------------------------------------------------------------------------------------------------------------GIVLGSLYAGGWLISTNEMKAGDLISFLVATQMIERSMAQLSLLLGHVVRGVSAGARVFEYINSRPDIPMKGGKRIPYHSMFGDIEFRHVKFHYPTRPEQEVLTDFNLKVPGGKMVALVGLSGGGKSTVAVLLERFYDTTGGKVTIDGIDVKQLDPEWLRGKAIGFINQEPVLFATSVMENIRYGRPDASDDEVVEAAKLANADGFIRSFPQSYNTVLGERGVTVSGGQKQRIAIARALIKNPSILVLDEATSALDAESERVVQQALDHVVQGRTVLVIAHRLSTIRDADIIAVVSKGRIVEVGSHNELKAQRGMYWELIRKQELEDEL----------
>EOG091F00WV|Crassostrea_gigas|HW12_Facelina_rubrovittata|TRANSCRIPT
-----------------------------------------------------------------------------------------------------------------------------WRLFFKLLWKDIFFLLGA------------II------AAIGAAIVNIQIPVLLGEVTNIVSKYASEITSEVSDFLAEVRKPALKLSIIYGLQGLLTFSYVSLLAIVGENMAARMRMELFQSLLHQDMKFFDAHKTGELVDRLTSDVQDFKSSFKMTISQGLKAITQTIGCTVSLYMISPKLTLIMMGVIPLVMAGGTTLGALLRMLSRDAQEQISKSTAVADEAIGNVRTVRAFAMEDKELELYDSQVNDARMKNIKLGVGIGAFQGATNIFLNGIVLGSLYAGGWLISTNEMKAGDLISFLVATQMIERSMAQLSLLLGHVVRGVSAGARVFEYINSTPEIPLKGGHKIPYHSMFGDIEFRHVKFRYPTRPEQEVLSDFTLKVPGGKMVALVGLSGGGKSTVAVLLERFYDTTGGKITIDGIDIKQFDPSWLRGKAIGFINQEPVLFATTVMENIRYGRPDASDEEVVEAAKLANADNFICTFPKSYDTVLGERGVTVSGGQKQRIAIARALIKNPSILVLDEATSALDAESERVVQQALDHVVQGRTVLVIAHRLSTIRDADIIAVVSKGQIVEVGNHNQLKAKKGIYWELIKKQELEDELK---------
>EOG091F00WV|Crassostrea_gigas|HW13_Favorinus_branchialis|TRANSCRIPT
-----------------------------------------------------------------------------------------------------------------------------WKLFSKLLWKDILFLLGA------------II------AAIGAAVVNIQIPVLLGEVTNIVSKYASDVTTEVSHFLAEVRVPAVKLCSIYGLQGLLTFSYVSLLSIVGENMAARLRMELFQSLLHQDMKFFDAHKTGELVDRLTSDVQDFKSSFKMTISQGLRALTQTIGCTISLYMISPKLTVIMMGVLPLVMLGGTTLGTLLRKLSRDAQEQISKSTAVADEAIGNVRTVRAFAMEDKELELYESQVNEARVKNIQLGVGIGAFQGATNVFLNGIVLGSLYAGGWLISKNEMKAGDLISFLVATQMIERSMAQLSLLLGHMVRGVSAGARVFEYINSTPDIPLRGGHKIPYHSMVGDIEFRSVKFRYPTRPEQEVLTDFNLKVPGGKMVALVGLSGGGKSTVAVLLERFYDTTGGKVTIDGVDVKKLDPSWLRGKAIGFINQEPVLFATSVLENIRYGRPDATDDEVIEAAKLANADNFIRSFPKSYNTILGERGVTVSGGQKQRIAIARALIKNPSILILDEATSALDAESERVVQQALDHVVQGRTVLVIAHRLSTIRDADVIAVVSKGRIAEVGNHNQLKARKGIYWELIKKQELEEELQ---------
>EOG091F00WV|Crassostrea_gigas|JG15_Favorinus_auritulus|TRANSCRIPT
-----------------------------------------------------------------------------------------------------------------------------WKLFSKLLWKDILFLLGA------------II------AAIGAAVVNIQIPVLLGEVTNIVSKYASDVTTEVSHFLAEVRIPAVKLCSIYGLQGLLTFSYVSLLSIVGENMAARLRMELFQSLLHQDMKFFDAHKTGELVDRLTSDVQDFKSSFKMTISQGLRALTQTIGCTISLYMISPKLTVIMMGVLPLVMLGGTTLGTLLRKLSRDAQEQISKSTAVADEAIGNVRTVRAFAMEDKELELYQSQVNEARVKNIQLGVGIGAFQGATNVFLNGIVLGSLYAGGWLISKNEMKAGDLISFLVATQMIERSMAQLSLLLGHMVRGVSAGARVFEYINSTPDIPLRGGHKIPYHSMVGDIEFRHVKFCYPTRPEQEVLTDFNLKVPGGKMVALVGLSGGGKSTVAVLLERFYDTTGGKVTIDGVDVRKLDPSWLRGKAIGFINQEPVLFATSVMENIRYGRPDATDDEVIEAAKLANADNFIRSFPKSYNTILGERGVTVSGGQKQRIAIARALIKNPSILILDEATSALDAESERVVQQALDHVVQGRTVLVIAHRLSTIRDADVIAVVSKGRIVEVGNHNQLKAKKGIYWELIKKQELEEEL----------
>EOG091F00WV|Crassostrea_gigas|JG27_Phidiana_lynceus|TRANSCRIPT
------------------------------------------------------------------------------------------------------------------------------------------------------------------------------------------------------------------------------FSYVSLLSIVGENMAARLRIELFQSLLHQDMKFFDGHKT------------------------------------------------------------------------------------------GELVTVRAFAMEDKELELYDSQVNEARLKNIQLGVGIGAFQGASNIFLNGIVLGFLYAGGWLISTNEMKAGDLISFLVATQMIERSMAQLSLLLGHVVRGVSAGARVFEYVNSTPEIPLNGGRMIPYHSMFGNIEFRHVKFHYPTRPEQEVLTDFNLKVPGGKMVALVGLSGGGQ---------FYDTTGGKVTIDGIDVKELDPSWLRGKAIGFINQEPVLFATSVMENIRYGRPNASDEEVIEAAKLANADSFIRSFPESYNTVLGERGVTVSGGQKQRIAIARALIKNPSILVLDEATSALDAESERVVQQALDHVVQGRTVLVIAHRLSTIRDADVIAVVSKGRVVEVGNHNELKARKGIYWELIKKQELEDELE---------
>EOG091F00WV|Crassostrea_gigas|HW06_Cratena_peregrina|TRANSCRIPT
----------------------------------------------------------------------------------------------------------------------------------------------A------------II------TAIGAAVVNIQIPVLLGEVTNIVSKYASEITSEVADFLVEVKKPVAKLCVIYGLQGLLTFSYVSLLSIVGENLASRLRMELFQSLLRQDMKFFDAHKTGELVDRLTSDVQDFKSSFKMTISQGLKALTQTIGCTVSLYMISPKLTLIMMGVIPLVILGGTTLGAVLRKLSRDAQEQISKSTAVADEAIGNVRTVRAFAMEDKEMELYSSQVNEARRKNIQLGMGIGAFQGATNIFLNGIVLGSLYAGGLLISNHEMKAGDLISFLVATQMIERSLAQLSLLLGHVVRGVSAGARVCEYINSKSEIPLKGGRTIPYHSMFGDIEFRHVKFCYPTRPEQEVLTDFTLKVPGGKMVALVGLSGGGKSTVAVLLERFYDPTGGKVTIDGIDVKQFDPSWLRGKAIGFINQEPVLFATSVMENIRYGRPDATDEEVIEAAKLANADNFIRSFPKSYNTILGERGVTVSGGQKQRIAIARALIKNPSILILDEATSALDAESERIVQQALDHVIQGRTVLVIAHRLSTIRDADVIAVVSKGRIVEVGNHNELKARKGIYWELIKKQELEDELE---------
>EOG091F00WV|Crassostrea_gigas|JG10_Dirona_picta|TRANSCRIPT
---------------------------------------------------------------------------------------------------------------------------------------------------------------------------------------------------------------------------------------------------------QQDMKFFDSHKTGELIDRLTSDVQDFKSSFKLTISQGLKAITQTIGCTVSLYMISPKLTLVMMGVIPLVIVAGTTLGALLRKLSRDAQEQISKSTAVADEAIGNVRTVRAFAMEDKELELYDYQVNEARSKNIQLGVGIGAFQGATNIFLNGIVLGSLYAGGWLISNNEMKAGDLISFLVATQMIERSMAQLSLLLGHVVRGLSAGARVFEYVNAKPDIRLKGGRKIPYHSLFGEIEFSHVKFHYPTRPEQEVLTDFNLKVPGGKMVALVGLSGGGKSTVAVLLERFYDTTGGKVTIDGVDIVDLDPSWLRGKAIGFINQEPVLFATSVMENIRYGRPEATDQEVIEAAKLANADNFIRGFPNSYNTVLGERGVTVSGGQKQRIAIARALVKNPSILVLDEATSALDAESERVVQQALDRVVKGRTVLVIAHRLSTIRDADIIAVVSKGRIAEVGSHNQLKAKKGLYWDLIKKQELEDELK---------
>EOG091F00WV|Crassostrea_gigas|HW11_Eubranchus_exiguus|TRANSCRIPT
-----------------------------------------------------------------------------------------------------------------------------WKMFLKLLWKDIFILLGA------------VV------AAIAAAAVNIQIPVLLGEITNIVSKYAASTASEVTTFLSDINKPAIKLTLIYGLQGLLTFSYVSLLSIVGENLAARLRVQLFQSLLQQDMKFFDSHKTGELIDRLTSDVQDFKSSFKLTISQGLKALTQTVGCAVSLYMISPKLTLVMMGVIPLVIIGGTTLGALLRKLSRDAQESISKSTAVADEALGNVRTVRAFAMEDKELELYDSQVNEARVKNIQLGVGIGAFQGASNIFLNGIVLGSLYAGGMLISNHEMKAGDLISFLVATQMIERSMAQLSLLLGHVVRGMSAGARVFEFVKSNPDIPLRGGKQIPYHSLFGDIEFKNVNFHYPTRPKQSVLNNFNLKVKGGKMVALVGLSGGGKSTVASLLERFYETTGGKVTIDGININDLDPTWLRGKAIGFINQEPVLFATSVMENIRYGRPDATDEEVIEAARLANADGFIQTFPESYSTVLGERGVTVSGGQKQRIAIARALIKNPSILVLDEATSALDAESERVVQQALDHVIKGRTVLVIAHRLSTIRNADLIAVVSKGRIVEVGSHSELKSKKGIYWELMKKQELE-------------
>EOG091F00WV|Crassostrea_gigas|JG14_Eubranchus_rustyus|TRANSCRIPT
-----------------------------------------------------------------------------------------------------------------------------WKLFFKLLWKDIFFLLGA------------VV------AAIGAAAVNIQIPVLLGQITNVVSKYAADSAADVGRFISEINGPAIKLSLIYGLQGLLTFSYVSLLSVVGENLAARLRVELFESLLRQDMKFFDSHKTGELVDRLTSDIQDFKSSFKLTISQGLKALTQTVGCAMSLYMISPKLTLVMMGVIPLVLVTGTTLGALLRKLSRDAQEQISKSTAVADEAIGNVRTVRAFAMEDKELELYESQVNEARVKNIQLGVGIGAFQGATNIFLNGIVLGSLYAGGMLISAHEMKAGDLISFLVATQMIERSMAQLSLLLGHVVRGLSAGARVFEYVKIKPEIPLKGGKQIPYHSFFGDIEFRNVKFHYPTRPKQEVLTDFNLKVKGGKMVALVGLSGGGKSTVAALLERFYNTTGGKVTIDGVNIKDLDPSWLRGRAIGFINQEPVLFATSVMENIRYGRPNATDEEVMEAAKLANADSFIRSFPDKYNTVLGERGMTVSGGQKQRIAIARALIKNPSILVLDEATSALDAESERVVQQALDTVIKGRTVLVIAHRLSTIRDADLIAVVSKGKIVEVGNHADLKAKKGIYWELMKKQELEDEL----------
>EOG091F00WV|Crassostrea_gigas|HW16_Hancockia_cfuncinata|TRANSCRIPT
-----------------------------------------------------------------------------------------------------------------------------WKLFAKLLWKDVLFLLGA------------II------AAIGAAVVNIQIPVMLGEITNIVSKYASNAVSEVSDFLGEINVPTMKLCLIYSLQGLLTFSYVSLLSVVGENVAARLRVELFQSLMEQDMKFFDSHKTGELVDRLTSDVQDFKSSFKMTISQGLKAATQTIGCAVSLYMISPKLTLVMMGVIPLVIVGGTSLGALLRQLSRKAQEQISKSTAVADEAIGNVRTVRAFAMEDKELELYGSQVDEARVKNIQLGVGIGAFQGAANIFLNGIVLGSLYAGGWLISNNEMKAGDLISFLVATQMIERSMAQLSLLLGHVVRGLSAGARVFEFIKSEPVTPIKGGQKIPFHSLMGSIEFSHVRFHYPTRPEQDVLKDFSLKVPGGKMVALVGLSGGGKSTVAVLLERFYDANKGKITIDGLNIKNLDPSWLRGKAIGFINQEPVLFATSVMENIRYGRPEATDEEVMEAAKLANADSFIRSFPQSYNTVLGERGVTVSGGQKQRIAIARALIKNPSILILDEATSALDAESEQIVQQALDRVVKGRTVLVIAHRLSTIRDADIIAVVSKGSIVEVGSHSQLKAKRGIYWELIKKQELEEELE---------
>EOG091F00WV|Crassostrea_gigas|JG17_Hancockia_uncinata|TRANSCRIPT
-----------------------------------------------------------------------------------------------------------------------------WKLFAKLLWKDVLFLLGA------------II------AAIGAAVVNIQIPVMLGEITNIVSKYASNAVSEVSDFLGEINVPTMKLCLIYSLQGLLTFSYVSLLSVVGENVAARLRVELFQSLMEQDMKFFDSHKTGELVDRLTSDVQDFKSSFKMTISQGLKAATQTIGCAVSLYMISPKLTLVMMGVIPLVIVGGTSLGALLRQLSRKAQEQISKSTAVADEAIGNVRTVRAFAMEDKELELYGSQVDEARVKNIQLGVGIGAFQGAANIFLNGIVLGSLYAGGWLISNNEMKAGDLISFLVATQMIERSMAQLSLLLGHVVRGLSAGARVFEFIKSEPVTPINGGQKIPFHSLMGSIEFSHVRFHYPTRPEQDVLKDFSLKVPGGKMVALVGLSGGGKSTVAVLLERFYDANKGKITIDGLNIKNLDPSWLRGKAIGFINQEPVLFATSVMENIRYGRPEATDEEVMEAAKLANADSFIRSFPQSYNTVLGERGVTVSGGQKQRIAIARALIKNPSILILDEATSALDAESEQIVQQALDRVVKGRTVLVIAHRLSTIRDADIIAVVSKGSIVEVGSHSQLKAKRGIYWELIKKQELEEELE---------
>EOG091F00WV|Biomphalaria_glabrata|HW07_Cuthona_caerulea|TRANSCRIPT
-------------------------------------------------------------------------------------------------------------------------------------------------------------------AAIGAAMVNIHIPVLLGEITNVVFKYASDATSQVSDFMKEINKPAFKLIFVYGLQGLLTFTYVSLLTIVGENLAARLRTQLFHSLLQQDMKFFDAHKTGELVDRLTSDVQDFKSSFKLTISQGLKAFTQTVGCAVSLYMISPKLTLIMMGVIPLVIVGGTTLGALLRKLSRDAQEQISKSTAVADEAIGNVRTVRAFAMEDKELELYDSQVTEAKHKNIQLGVGIGAFQGATNIFLNGIVLGSLYAGGWMISNHEMKAGDLISFLVATQMIERSMAQMSLLLGHVVRGLSAGARVFEYIKSQPNISLKGGKTIPYHSLIGDIEFQHVKFHYPTRPEQEVLSDFSLKVKGGKMVALVGLSGGGKSTVAVLLERFYDTTGGRVMIDGIDIKQLDPSWLRGKAIGFINQEPVLFATTVMENIRYGRPDATDDEVREAAKLANADNFIQSFPQSYSTVLGERGVTVSGGQKQRIAIARALIKNPSILILDEATSALDAESERVVQQALDHVV--------------------------------------------------------------------
>EOG091F00WV|Biomphalaria_glabrata|HW21_Tritonia_manicata|TRANSCRIPT
-------------------------------------------------------------------------------------------------------------------------------------------------------------------AAIGAAVVNIQIPIMLGEITNIVSKFTADAASQVSDFLTEIQKPAVKLCLIYGLQGLLTFSYVSLLSVVGENLAARLRMELFHSLLQQDMKFFDAHKTGELVDRLTSDIQDFKSSFKLTISQGLKAATQTIGCGISLYMISPKLTLVMMAVIPLVIVGGTTLGALLRKLSREAQEQISKSTAVADEAIGNVRTVRAFAMEDKELELYHSQVNEARMKNIHLGMGIGAFQGAANVFLNGIVLGSLYAGGWLISTKEMKAGDLISFLVATQMIERSMAQLSLLLGHVVRGLSAGARVFEYINTKPEIPLTGGQKIPFHSFIGEIKFSHIKFAYPTRPEQDVLTDFNLTVPGGKMVALVGLSGGGKSTVAVLLNRFYDVSKGQVTIDGVDIKSLDPSWLRGKAIGFINQEPVLFATSVMENIRYGRPDASDEEVIEAAKLANADNFIRGFPNSYNTILGERGVTVSGGQKQRIAIARALIKNPSVLVLDEATSALDAESERLVQQALDRVV--------------------------------------------------------------------
>EOG091F00WV|Biomphalaria_glabrata|NC08_Tritonia_hamnerorum|TRANSCRIPT
-------------------------------------------------------------------------------------------------------------------------------------------------------------------AAFGAAVVNIQIPIMLGEITNIVSKFAADASSHVADFLTEIQKPAVKLCLIYGLQGVLTFSYVSLLSVVGENLAARLRLELFHSLLQQDMKFFDSHKTGELIDRLTSDVQDFKSSFKMTISQGLKAATQTIGCGISLYMISPKLTLIMMGVIPLVIIGGTTLGAFLRKLSREAQEQISKSTAVADEAIGNVRTVRAFAMEDKELELYHSQVNDARLKNIQLGMGIGAFQGAANVFLNGIVLGSLYAGGWLISTNEMKAGDLISFLVATQMVERSLAQLSLLLGHVVRGLSAGARVFEYINLNPDIPLKGGDKIPFHSFMGDIQFSHIKFHYPTRPEQEVLTDFNLKVPGGKMVALVGLSGGGKSTVAVLLNRFYDACKGKVTIDGVDIKELDPSWLRGKAIGFINQEPVLFATSVMENIRYGCPDASDEEVIEAAKLANADSFIRAFPNSYNTILGERGVTVSGGQKQRIAIARALIKNPSILVLDEATSALDAESERLVQQALDQVV--------------------------------------------------------------------
>EOG091F00WV|Biomphalaria_glabrata|JG30_Tritonia_festiva|TRANSCRIPT
----------------------------------------------------------------------------------------------------------------------------------------------------------------------------------------------------------------------------------------------------------------------------------------------------------------------------------------------EAQEQISKSTAVADEALGNVRTVRAFAMEDKELELYHSQVNEARLKNIQLGMGIGAFQGAANIFLNGIVLGALYAGGWLISTKEMKAGDLISFLVATQMIERSMAQLSLLLGHVVRGLSAGARVFEYINAKPEIPLKGGEKIPFHSFMGDIKFSHIKFHYPTRPEQEVLTDFNLNVPGGKMVALVGLSGGGKSTVAVLLNRFYDACKGQVTIDGVDIKKLDPSWLRGKAIGFINQEPVLFATSVMENIRYGCPDASDEEVIEAAKLANADNFIRSFPNSYNTILGERGVTVSGGQKQ-IAIARALIKNPSILVLDEATSALDAESERLVQQALDRVV--------------------------------------------------------------------
>EOG091F00WV|Biomphalaria_glabrata|NC07_Tritonia_diomedea|TRANSCRIPT
-------------------------------------------------------------------------------------------------------------------------------------------------------------------AAVGAAVVNIQIPIMLGEITNIVSKFAADATSQVSDFLTEIHKPAVKLCLIYGLQGLLTFSYVSLLSVVGENIAARMRMELFHSLLQQDMKFFDAHKTGELIDRLTSDVQDFKSSFKMTISQGLKAATQTIGCGISLYMISPKLTLVMMGVIPLVIVGGTTLGALLRKLSREAQEQISKSTAVADEALGNVRTVRAFAMEDKELELYHSQVNDARLKNIQLGMGIGAFQGAANIFLNGIVLGALYAGGWLISTKEMKAGDLISFLVATQMIERSMAQLSLLLGHVVRGLSAGARVFEYINAKPEIPLKGGEKIPFHSFMGDIKFSHIKFHYPTRPEQEVLTDFNLNVPGGKMVALVGLSGGGKSTVAVLLNRFYDACKGQVTIDGVDIKKLDPSWLRGKAIGFINQEPVLFATSVMENIRYGCPDASDEEVIEAAKLANADNFIRSFPNSYNTILGERGVTVSGGQKQRIAIARALIKNPSILVLDEATSALDAESERLVQQALDRVV--------------------------------------------------------------------
>EOG091F00WV|Crassostrea_gigas|NC01_Armina_californica|TRANSCRIPT
-----------------------------------------------------------------------------------------------------------------------------WRLFFKLLWKDILFLIGA------------VL------AAVGAAVVNIQIPTMLGEITNIVSHYTADTASQVSDFLKEIHKPAVKLCLIYGLQGLLTFSYVSLLSVVGENLAASLRMELFRSLLKQDIQFFDAHKTGELIDRLTSDVQDFKSSFKLTISQGLKAATQIVGCTFSLYMISPKLTLVMMGVLPLIIVGGTTLGTLLRKLSRQAQEQISKSTAVADEAIGNVRTVRAFAMEDKELELYGSQVDEARVKNIQLGMGIGAFQGAANVFLNGIVLGSLYAGGWLISTNEMKAGDLISFLVATQMIERSMAQLSLLLGHVVRGLSAGARVFEYVNSESHIPLKGGHKIPFHSFIGDIEFSHVKFHYPTRPEQEVLTDFNLSVPGGKMVALVGLSGGGKSTVAVLLQRFYDTVSGKVSIDGVDIKELDPSWLRGRAIGFINQEPILFATSVMENIRYGRPDASDEEVIEAAKMANADSFIRSFPDSYNTILGERGVTVSGGQKQRIAIARALVKNPSILVLDEATSALDAESERVVQQALDSVIQGRTVVVIAHRLSTIRDADVIAVVSKGRIVEVGNHAQLKAKKGFYWDLIKKQELEDEL----------
>EOG091F00WV|Crassostrea_gigas|JG08_Dendronotus_venustus|TRANSCRIPT
----------------------------------------------------------------------------------------------------------------------------------------------A------------VV------AAIGAAAVNIQIPILLGEVTNIVSRYASDSSSLVSEFLKEINVPAMKLCLIYGMQGLLTFSYVSLLSVVGENIAARMRVELFHSLLQQDMKFFDSHKTGELIDRLTSDVQDFKSSFKMIISQGLKATTQTIGCAASLYMISPKLTLVMMGVIPLVVVGGTSLGAVLRRLSRKAQEQISKSTAVADEAIGNVRTVRAFAMEEQELELYSSQVDEARVKNIQLGVGIGAFQGAANIFLNGIVLGSLYTGGWLISKHEMKAGDLISFLVATQMMERSMAQLSLLLGHVVRGLSAGARVFEFIVAKPEMPTRGGRVIPFHSFFGDVEFSHVTFTYPTRPDQRVLKDFNLKVPGGKMVALVGLSGGGKSTVAVLLERFYNPDQGKVTLDGVDIKDVDPTWLRGKAIGFINQEPVLFATSVMENIRYGRPDATDAEVVEAAKLANADDFIRSFPKSYGTILGERGVTVSGGQKQRIAIARALIKNPSILILDEATSALDAESERVVQQALDRVVKGRTVLVIAHRLSTIRDADLIAVVSKGQIAEVGTHTDLKAKKGLYWELIKKQELEDEL----------
>EOG091F00WV|Biomphalaria_glabrata|HW18_Janolus_cristatus|TRANSCRIPT
-------------------------------------------------------------------------------------------------------------------------------------------------------------------AATGAAIVNIQIPVLLGEMTNIVSKYASEATADVARFLAEVKLPAIKLSVIYGLQGLLTFSYVSLLSMVGENMAARLRMELFQSLLKQDMKFYDANKTGELVDRLTSDVQDFKSSFKLTISQGLKAATQTIGCSISLYMISPKLTLIMMGVIPLVIGGGTALGAMLRRMSRESQEQISKATAVADEAIGNIRTVRAFAMEDKEFDLYQSQVNEARLKNIQLGVGIGAFQGAANVFLNGIVLGSLYAGGWLISTKEMRAGDLISFLVATQMIERSMAQMSLLLGHVVRGMSAGARIFEYVNTQAEIPLRGGHKIPYHSLFGEIEFSHVKFHYPTRPEQEVLTDFNLKVPGGKMVALVGLSGGGKSTVAVLLERFYDVTGGSVSIDGKDIRDLDPSWLRGQAIGFINQEPVLFATSVMENIRYGRPNASDEEV------------------------------------QRIAIARALVKNPSILVLDEATSALDAESERVVQLALDKVV--------------------------------------------------------------------
>EOG091F00WV|Crassostrea_gigas|JG19_Janolus_barbarensis|TRANSCRIPT
------------------------------------------------------------------------------------------------------------------------------------------------------------------------------------------------------------------------------------------------------------------------------------------------------------------------------------------------------------EAIGNIRTVRAFAMEDKEFDLYGSQVNEARLKNIHLGVGIGAFQXAANIFLN--------------------------------------------------GIVLGSLYFEYVNAKSEIPLRGGRKIPYHSLFGEIQFSHVQFHYPTRPEQEVLTDFDLQVPGGKMVALVGLSGGGKSTVAVLLERFYDVTGGSLSIDGVDIRDLDPSWLRGQAIGFINQEPVLFATSVMENIRYGRPDASDQEVVEAAKLANADSFISSFPQGYDTVLGERGVTVSGGQKQRIAIARALIKNPSILVLDEATSALDAESETIVQQALDKVTKGRTLLVIAHRLSTIRDADIIAVVSKGRIVEVGKHNELKALKGKYWDLIKKQELEDTL----------
>EOG091F00WV|Crassostrea_gigas|HW03_Berthella_plumula|TRANSCRIPT
----------------------------------------------------------------------------------------------------------------------------------------------A------------II------TAIAAAILNIQIPILLGDLTNIVSRYTSETASEVKDFLSEIKGPAVKLCFVYALQGLLTFSYISFLSVVGENIAARLRVKLFESLLKQDIAFFDTHRTGQLVDRLTSDVQDFKSSFKLTISQGLKAITQTIGCGISLFLISPKLTVVMLGVIPLVIIGGTTLGAVLRKLSRDAQEQISKSTAVADEALGNVRTIRAFAMEKEELDLYTVQVDKARSMNIRLGVGIGGFQGTANVFLNGIVLGSLFAGGWLISTNELKAGDLISFLVATQMIERSMAQMSLLLGHVVRGISAGARVLEYVNMTPSIPLHGGRTIPFHSLIGDIEFSHVGFHYPSRPDQEVLKDFNLKIPGGQVFALVGLSGGGKSTVAALMERFYDTSSGTVMLDGIDIKNLDPSWLRGRAIGYINQEPVLFATSVMENIRYGRPDATDEEVKEAAQLANAHGFIQSFPDGYKTVLGERGVTISGGQKQRIAIARALVKNPSILVLDEATSALDAESERIVQDALDKVIKGRTVLIIAHRLSTIRDADVIAVVSKGRIMEMGNHKELKAKKGLYWELMRKQELEEDL----------
>EOG091F00WV|Crassostrea_gigas|HW19_Polycera_quadrilineata|TRANSCRIPT
----------------------------------------------------------------------------------------------------------------------------QWSTFLRLLLKDAPYVIGA------------IL------AAIGAAFLNIQIPMVLGELTNVVSNY-ASAAAEVGNFLEDIRGPSLKLCSIYILQGLLTFTYISLLSVVGENMASRLRLKLFSSLLQQDIRFFDAHKTGELVDRLTSDVQDFKSSFKMTISQGLKAATQTVGCAASLFLISPKLTAIMLGVIPLIIIGGTGLGGLLRKLSLDAQEQISVSTAIADEALGNVRTVRAFAMEDRELELYEDQVNKAKSSSIRLGIGIGAFQGASNVFLNGIVLGSLYAGGWLISNNEIKSGDLISFLVATQMIERSLAQMSLLLGHVIRGMSAGARVLEYVTVKPDISLKGGMKIPYHSLFGNIEFSHVQFHYPTRPEQEILKDFNLKIPGGKVVALVGLSGGGKSTIAALLERFYDVTSGSISIDGIDLKEVDPSWLRGEAVGFINQEPVLFATSVLENIRYGRPDATDTEVFEVARMANADGFIRSFPNGYSTVLGERGVTVSGGQKQRIAIARALIKNPSILILDEATSALDAESENIVQEALDKAISGRTVLVIAHRLSTIRNADMIAVVANGKIVEIGTHSELKAKQGVYWGLVKKQELEKNLDEY-------
>EOG091F00WV|Crassostrea_gigas|NC02_Bathydoris_clavigera|TRANSCRIPT
----------------------------------------------------------------------------------------------------------------------------------------------A------------IL------AAIGAAAVNIQIPLLLGDMTNIVSKYASDMASEVGNFLEEIKGPVLKLCTIYGLQGVLTFAYISLLSIVGENMAARMRLELFQSLLRQDIQFFDAHKTGELVDRLTSDVQDFKSSFKLTISQGIKATTQTVGCVASLFMISPKLTIIMMGVIPLVILGGAALGTLLRKLSRDAQEQISLSTAVADEALGNMRTVRAFAMEDKEFDLYHSQVDKARDMNIRLGVGIGAFQGAANIFLNGIVLGSLCAGGWLISNHKMKSGDLISFLVATQMIERSMAQMSLLLGHVIRGLSAGTRVFEYIQNIPQVDLKGGLKIPYHSLMGDIQFSHVNFSYPTRTEQEVLKDFNLNIPGGKVVALVGLSGGGKSTIAALLERFYDTTSGTVSIDGVDLKDLDPSWLRGKAVGYINQEPVLFATSVLENIRYGQPDAGDEEVKEAAKMANADSFIQSFPDGYHTVLGERGVTISGGQKQRIAIARALIKNPSILILDEATSALDAESERIVQETLESAVKGRTVLVIAHRLSTIRDADIIAVVSHGRIVEMGTHYELKAKKGIYWELVKKQELEED-----------
>EOG091F00WV|Biomphalaria_glabrata|JG28_Scyllaea_fulva|TRANSCRIPT
-------------------------------------------------------------------------------------------------------------------------------------------------------------------AAIGAAVVNIQIPVLLGEITNVVSKYASDTASEVSEFLKEINLPAMKLCVIYGLQGLLTFSYVSLLSVVGENVAARLRMELFKSLLQQDMKFFDSHKTGELIDRLTSDVQDFKSSFKMTISQGLKAATQTIGCAVSLYMISPKLTLVMMGVIPLVIVGGTTLGSLLRKLSRKAQEQISKSTAVADEAIGNVRTVRAFAMEEKELELYGSEVNEARQKNIQLGVGIGAFQGAANIFLNGIVLGSLYAGGWLISTNEMKAGDLISFLVATQMIERSMAQLSLLLGHVVRGLSAGARVFEFITAKPDMFVTGGRKIPFHSFFGDIEF------------------------------------------------------GQILIDDKNIRDLNLKWLR-QSIGIVSQEPVLFATSIAENIRYGREDVTMEEIIEATKNANAYNFISELPNQFETFVGEQGAQLSGGQKQRLAIARALVRNPKILLLDEATSALDTESEAIVQDALDK----------------------------------------------------------------------
>EOG091F00WV|Biomphalaria_glabrata|HW04_Calmella_cavolinii|TRANSCRIPT
-------------------------------------------------------------------------------------------------------------------------------------------------------------------AAMGAAFVNIQIPIMLGQLTNIVNMFTSNGTDGVSGFIAEIKAPAIKLLCIYAVQSLLTFSYITLLAIVGENMASRLRKRLFLALLQQDVEFFDAHKTGHLGDRLTTDVQDFKSSFKMTVSQGLKASTQSIGSTISLFMVSPKLTMIMMGVYAVFIVVGTSLGSMLRWMSRDAQEEISRSTAVADEALGNIRTVRSFAMENKEYELYEKQIDLSKAKFIRLGFGIGLFQAGANLFLNGIVLGSLFAGGWLISNKEIKAGDLISFLVATQMVERSLAQMSLLLGHVVRGLTAGARVFEFIDIKPKIPVSGGKKIPFHSLFGEIEFSNVTFHYPSR-DQLVLKDFNLHVPGGKVVALVGLSGGGKSTVAALLERFYDVNEGKITLDGTDLRELDPSWLRGQAIGFINQEPVLFATTVMENIRYGRPDASDLEVVEAARLANADTFIRGFPKGYLTVLGERGVTVSGGQKQRIAIARALIKNPSILILDEATSALDLESERLVQDALDKVV--------------------------------------------------------------------
>EOG091F00WV|Lottia_gigantea|LotgiG208936
---------------------------------------------------------------------------------------------------------------------------------MKLLWPEIWYLLAS------------VI------SALAVAIVNVQIPLMLGEIVNVISQFTTQT---AELFLQQIKEPAIRLVILYSIQGLLTFCYITLLSTVGENVATRMRKKLFDSLLKQDIEFFDKHKTGELIDRLTSDVQDFKSSFKLCISQGLRAVTQTVGCMATLLMISVKLTAVMLAVVPAIIIGGTVIGSTLRMFAKDAQTQVAQATAVADEAIGNVRTVRAFAMEKKENELYSNEVEKAGKLNIKLGVGIAIFQGLSNIALNGIVLGTMFAGGYMMSLHEITAGDLMSFLVATQTIERSLAHMSLLFGQVVKGISAGARVFEFIKCTPSIPLVGGKTIEHKELEGNIEFKHVNFSYPTRPGQVILKDFSLKIKGGQVMALVGLSGGGKSTVASLLERFYDIDQGQITIDGVDIKDLDPTWLRGHAIGFINQEPILFATSVMENIRYGRPDATDQEVIEAARQANADMFINKFPQGYNTVLGERGVTVSGGQKQRIAIARALIKDPSILILDEATSALDAESERIVQEALDNVIKGRTVLIIAHRLSTIRDADVIAVVAHGQILEMGDHNSLKKRKGLYWELIKQQEIEQEIEEIEHNIES-
