# Supplementary material for: Transcriptomics provides a robust framework for the relationships of the major clades of cladobranch sea slugs (Mollusca, Gastropoda, Heterobranchia), but fails to resolve the position of the enigmatic genus Embletonia
Source: BMC Ecol Evol. 2021 Dec 28;21:226. doi: 10.1186/s12862-021-01944-0 (PMC8895541; doi:10.1186/s12862-021-01944-0)
Supplement: Supplementary file 6 — Additional file 6. Archive S4: Unmasked multiple sequence alignments on amino acid level including Doris kerguelenensis and Calmella cavolini prior to the removal of outliers. [file 12862_2021_1944_MOESM6_ESM.zip › Archive_S4/Alignments/EOG091F01A6.aa.fasta]

>EOG091F01A6|Biomphalaria_glabrata|BGLTMP000854
MASVFAQSFSHPQAAIALSHLSSLLSGARAMSSHKDVQNTRNRHEHASKSPVHIAKKEKDVDLLQVTDLVKILSETNVSLCVPVTDLVRKARLNGGSSKWSECHVSSNTFFENKTGFPRSLLTEVPAGPSIKLTTCDPLFRRIFNSLVHSSSQTRGFKTVRSDKKTIGVGAKKETQESFLENMLDSFNTRADKQVANSKVLSDVDPETEKKLKIAFAEGYRA--KEDTASKKKWPSIRGLIFTAVVVWLIYKVL-TNNVSI--KT-GGSLGFLNSISYEVNAEDVNVTFEDVKGAAEAKQELQDIVNFLRDPEKYTALGAKLPKGVLLVGPPGVGKTLLARAVAGEAGVPFFHASGSEFDEMFVGLGAKRIRQLFSAAKDQAPCIIFIDEFDSVGAKRTSSAIHPYANQTVNQLLNEMDGFQQNEGIIVMGATNKVDNMDKALRRPGRFDVEVTVSLPDFKGRKEIIELYISKVKKDPNVDVDKLARGTTGFSGAELENLVNQAALKAVIDGQETVTMDHLEYARDKIIMGPERKHRIPDEETNLITAYHEAGHTLVAYYTKDA-TPLHKVTIVPRGQSLGHTSFIDEKEIYNRTVSQLKASIDTSMGGRVAEELIYGPEKVTTGASSDLQQATRVATAMVMANGMSE---------------------------KVGLRSF---TDNS--EISPAQREVIDSEIRRLLQESYDRAKNILKQHHTELVNLSQALMKYETLDKEEIKAVLEGKKIRKSL
>EOG091F01A6|Biomphalaria_glabrata|HW09_Doto_sp|TRANSCRIPT
---------------------------------------------------------------------------------------------------------------------------------------------------------------------------------------------------------------TERRVNLAFAEGFKA--KEEL-SKKKFGGLRTFLLLAIAIWLVLQIL-SSSFSM--RNGGGSLGFLSGVNYEVNPEDVNVTFEDVKGAAEAKSELQDVVNFLRDPERYTSIGAKLPKGVLLVGPPGVGKTLLARAVAGEASVPFFHASGSEFDEMFVGLGAKRIRQLFTAAKQSAPCIIFIDEFDSVGAKRTNSAVHPYANQTINQLLSEMDGFQQNEGIIVLGATNKVDNMDKALRRPGRFDVEVTVSLPDLAGRKEILELYISKVKKDSNVDIEKLAKGTTGFSGAELENLINQAALKAAIDHQETVTMAHLDYARDKIIMGPERKHRIPDEETNWRTAYHEAGHTLVAFHTKDA-VPLHKVTIIPRGQSLGHTSFLNDKEVHNRTVSEMKAGIDTAMGGRAAEEVIYGTEKVSTGASSDLQQATQVATAMVMVNGMSD---------------------------KVGLRSF---SDM---EISPAQREMIDLEIKRLMQEGYERAKAILKTHNAELHRLAEALIKHETLDKDEIKAVIEGKK-----
>EOG091F01A6|Biomphalaria_glabrata|HW21_Tritonia_manicata|TRANSCRIPT
----------------------------------------------------------------------------------------------------------------------------------------------------------------------------------------------------------------DRRINLAFAEGFKA--KEELNNKKRFGGVRSIILLAIGIWLVLQIV-SSSFSI--RN-GGSLGFLGGVNYEVNPEDVSVTFSDVKGAAEAKSELQDIVNFLRDPDRYTSIGAKLPKGVLLIGPPGVGKTLLARAVAGEASVPFFHASGSEFDEMFVGLGAKRIRQLFTAAKQSAPCIIFIDEFDSVGAKRTNSAVHPYANQTINQLLSEMDGFQQNEGIIVLGATNKVDNLDKALRRPGRFDVEVTVSLPDFLGRKEIIELYISKVKKDPDVDVEKLARGTTGFSGAELENLINQAALKAAVDSRETVTMEHLEFARDKILMGPERKHRIPDDETNWITAYHEAGHTLVAFYTKEA-TPLHKVTIIPRGQSLGHTSFLDEKEIYNRTFAQLKASMDTAMGGRAAEELVYGTDKVTTGASSDLKQATQVAAAMVLVNGMSD---------------------------KVGLRSF---DNQ---EISPSHRELIDQEIKRLMQEAYDRAKGILKSHNTELHLLAQALMKYETLDKDEIRAVVEGKK-----
>EOG091F01A6|Biomphalaria_glabrata|NC08_Tritonia_hamnerorum|TRANSCRIPT
--------------------------------------------------------------------------------------------------------------------------------------------------------------------------------------------------------------ETDRRVNLAFAEGFKA--KEELNSKKRFGGIRSIILFAIAIWLVLQIL-SSSFSI--RN-GGSLGFLGGTNYEVNPEDVSVTFSDVKGAAEAKSELQDIVNFLRDPDRYTQIGAKLPKGVLLIGPPGVGKTLLARAVAGEASVPFFHASGSEFDEMFVGLGAKRIRQLFTAAKQSAPCIIFIDEFDSVGAKRTNSAIHPYANQTINQLLSEMDGFQQNEGIIVLGATNKVDNLDKALRRPGRFDVEVTVSLPDLTGRKEIIELYISKVKKDPNVDVEKLARGTTGFSGAELENLINQAALKAAVDSRDTVTMEHLEFARDKIIMGPERKHRIPDDDTNWLTAYHEAGHTLVAFYTKEA-TPLHKVTIIPRGQSLGHTSFLDEKEIYNRTLAQLKASMDTAMGGRAAEELIYGVEKVTTGASSDLKQATQVATAMVMINGMSD---------------------------KVGLRSF---SDQ---EISPSHREAIDQEIKRLLQEAYDRAKSILKSHNSELHLLAQALMKYETLSKDEIKAVVEGRK-----
>EOG091F01A6|Biomphalaria_glabrata|NC07_Tritonia_diomedea|TRANSCRIPT
----------------------------------------------------------------------------------------------------------------------------------------------------------------------------------------------------------------DRRVNLAFAEGFKA--KEEL-SKKRF-GLRSFILFAIGIWLVFQFL-SSSFSI--RN-GGSLGFLSGVNYEVNPEDVSVTFSDVKGAAEAKSELQDIVNFLRDPDRYTSIGAKLPKGVLLIGPPGVGKTLLARAVAGEASVPFFHASGSEFDEMFVGLGAKRIRQLFTAAKQSAPCIIFIDEFDSVGAKRTNSAVHPYANQTINQLLSEMDGFQQNEGIIVLGATNKVDNLDKALRRPGRFDVEVTVTLPDFAGRKEIIELYISKVKKDPNVDVEKMARGTTGFSGAELENLINQAALKAAVDSRETVTMEHLEFARDKIIMGPERKHRIPDEDTNWLTAYHEAGHTLVAFYTKEA-TPLHKVTIIPRGQSLGHTSFLDEKEIYNRTIAQLKASMDTAMGGRAAEELIYGVEKVTTGASSDLQQATQVATAMVMLNGMSD---------------------------KVGLRSF---SGQ---KISPSHRELIDQEIKRLMQEAYDRAKGILKSHNSELHLLAQALMKYETLNKDEIKAIVEGKK-----
>EOG091F01A6|Biomphalaria_glabrata|NC01_Armina_californica|TRANSCRIPT
---------------------------------------------------------------------------------------------------------------------------------------------------------------------------------------------------------SSADPDTERRINLAFAEGFKA--KEEL-SKKKYGGLRMFVLFAISVWLIMQIV-SSSFSI--RN-GGSLGFLSGVNYEINPEDVNVTFSDVKGAAEAKSELQDIVNFLRDPDRYTAVGAKLPKGVLLIGPPGVGKTLLARAVAGEASVPFFHASGSEFDEMFVGLGAKRIRQLFTTAKQSAPCIIFIDEFDSVGAKRTNSAIHPYANQTINQLLSEMDGFQQNEGIIVLGATNKVDNLDKALRRPGRFDVEVTVSLPDLQGRKEIIELYISKVKKDPNVDVDKLARGTTGFSGAELENLINQAALKAAVDSRETITMEHLEFARDKVIMGPERKHRIPDDDTNWLTAYHEAGHTIVAFYTKDA-TPLHKVTIIPRGQSLGHTSFLDDKEIYNRTVSQLKASMDTAMGGRAAEEVIYGVERVTTGASSDLKQATQVATAMVMVNGMSD---------------------------KVGLRSF---ADQ---EISPSHRELIDHEIKRLIQEAYDRARSIVKSHNAELHQLAQALIKYETLDKDEIKAVIEGKK-----
>EOG091F01A6|Biomphalaria_glabrata|HW01_Armina_tigrina|TRANSCRIPT
-----------------------------------------------------------------------------------------------------------------------------------------------------------------------------------------------------------------RRINLAFAEGFKA--KEEL-SKKRYGGLRTFVLFAICVWLIMQIV-SSSFSI--RN-GGSLGFLSGVNYEVNPEDVSVTFSDVKGAAEAKSELQDIVNFLRDPDKYTTIGAKLPKGVLLIGPPGVGKTLLARAVAGEASVPFFHASGSEFDEMFVGLGAKRIRQLFTAAKQSAPCIIFIDEFDSVGAKRTNSAVHPYANQTINQLLSEMDGFQQNEGIIVLGATNKVDNLDKALRRPGRFDVEVTVSLPDLQGRKEIIELYISKVKKDPDVDVDKLARGTTGFSGAELENLINQAALKAAVDSRETITMEHLEFARDKIIMGPERKHRIPDEDTNWLTAYHEAGHTLVAFYTKDA-TPLHKVTIIPRGQSLGHTSFLDDKEIYNRTVSQLKASMDTAMGGRAAEEIIYGAERVTTGASSDLKQATQVATAMVMINGMSD---------------------------KVGLRSF---SDQ---EISPSHREVIDHEIKRLIQDAYDRARLILKSHNAELHQLAQALMKYETLDKEEIKAVIEGK------
>EOG091F01A6|Biomphalaria_glabrata|HW16_Hancockia_cfuncinata|TRANSCRIPT
------------------------------------------------------------------------------------------------------------------------------------------------------------------------------------------------------------DPDTERRINLAFAEGFKA--KEDL-SRKRYGGLRTFLLFAISVWLILQIF-SSSFSF--RN-GGSLGFLSGVNYEVNPEDVNVTFADVKGAAEAKSELQDIVNFLRDPDRYTSIGAKLPKGVLLVGPPGVGKTLLARAVAGEANVPFFHASGSEFDEMFVGLGAKRIRQLFTAAKQSAPCIIFIDEFDSVGAKRTNSAVHPYANQTINQLLSEMDGFQQNEGIIVLGATNKVDNMDKALRRPGRFDVEVTVSLPDLAGRKEIIELYISKVKKDPNVDVEKLARGTTGFSGAELENLINQAALKAAIDSRETITMEHLDFARDKIIMGPERKHRIPDEETNWLTAYHEAGHTLVSFFTKDS-TPLHKVTIIPRGQSLGHTAYLDEKEVYNRTVAQLKAMMDTAMGGRAAEEIIYGAEKVTTGASSDLQKATQVATAMVMINGMSD---------------------------KVGLRSF---SDL---EISPTHREMIDQEIRRLLQEAYDRAKSILKTHNAELHKLAEALIKYETLDKDEITAVVEGKHFR---
>EOG091F01A6|Biomphalaria_glabrata|JG17_Hancockia_uncinata|TRANSCRIPT
------------------------------------------------------------------------------------------------------------------------------------------------------------------------------------------------------------DPDTERRINLAFAEGFKA--KEDL-SRKRYGGLRTFLLFAISVCLILQIF-SSSFSF--RN-GGSLGFLSGVNYEVNPEDVNVTFADVKGAAEAKSELQDIVNFLRDPDRYTSIGAKLPKGVLLVGPPGVGKTLLARAVAGEANVPFFHASGSEFDEMFVGLGAKRIRQLFTAAKQSAPCIIFIDEFDSVGAKRTNSAVHPYANQTINQLLSEMDGFQQNEGIIVLGATNKVDNMDKALRRPGRFDVEVTVSLPDLAGRKEIIELYISKVKKDPNVDVEKLARGTTGFSGAELENLINQAALKAAIDSRETITMEHLDFARDKIIMGPERKHRIPDEETNWLTAYHEAGHTLVSFFTKDS-TPLHKVTIIPRGQSLGHTAYLDEKEVYNRTVAQLKAMMDTAMGGRAAEEIIYGAEKVTTGASSDLQKATQVATAMVMINGMSD---------------------------KVGLRSF---SDL---EISPTHREMIDQEIRRLLQEAYDRAKSILKTHNAELHKLAEALIKYETLDKDEIKAVVEGKHFR---
>EOG091F01A6|Biomphalaria_glabrata|JG06_Catriona_columbiana|TRANSCRIPT
------------------------------------------------------------------------------------------------------------------------------------------------------------------------------------------------------------------RINLAFAEGYKA--KEDL-SKKRYGGLRTFLLFAFSVWLILQIV-SSGFSM--RS-GGSLGFLSGTNYEVNPEDVTVTFADVKGAAEAKDELQDIVNFLRDPDKYTSIGAKLPKGVLLIGPPGVGKTLLARAVAGEANVPFFHAAGSEFDEMFVGLGAKRIRQLFSAAKQAAPCIIFIDEFDSVGAKRTNSAIHPYANQTINQLLSEMDGFQQNEGIIVLGATNKVDNLDKALRRPGRFDVEVTVNLPDFQGRKEILELYISKVKKDGSVDVDKLAKGTTGFSGAELENLINQAALKAAIDSRDTITMQHLEFARDKILMGPERKYKIPDEETNWLTAYHEAGHTLVAFYTKEA-TPLHKVTIIPRGQSLGHTSFLDDKDVYNRTVAQLKASMDTAMGGRAAEEVIYGTEKVTTGATSDLQQATKVATAMVMINGMSD---------------------------KVGLRSF---SEM---EISPAHRELIDQEIKRFMQEAYDRAKGVLKSHTNELHQLAQALMKYETLDKDEIRAVIEGKKLQ---
>EOG091F01A6|Biomphalaria_glabrata|JG26_Phestilla_sp|TRANSCRIPT
-----------------------------------------------------------------------------------------------------------------------------------------------------------------------------------------------------------------RRINLAFAEGYKA--KEEL-SKKRYGGLRTFLLFAFSVWLILQIV-SSGFSM--RS-GGSLGFLSGTNYEVNPEDVSVSFADVKGAAEAKEELQDIVNFLRDPDKYTSIGAKLPKGVLLIGPPGVGKTLLARAVAGEANVPFFHAAGSEFDEMFVGLGAKRIRQLFTAAKQAAPCIIFIDEFDSVGAKRTNSAIHPYANQTINQLLSEMDGFQQNEGIIVLGATNKVDNLDKALRRPGRFDVEVTVSLPDFQGRKEIIELYISKVKKDQSVDVEKLARGTTGFSGAELENLINQAALKAAIDSRDTITMEHLEYARDKILMGPERKHKIPDEATNWLTAYHEAGHTLVAYYTKEA-TPLHKVTIIPRGQSLGHTAFLEDKDVYNKTVAQLKASMDTAMGGRAAEEVIYGFEKVTTGASSDLQQATRVATAMVMVNGMSE---------------------------KVGLRSY---SDL---EISPAHREIIDQEIKRFMQEAYDRAKGVLKSHTTELHHLAQALMKYETLDKDEIRAVIEGKK-----
>EOG091F01A6|Biomphalaria_glabrata|JG07_Cuthona_albocrusta|TRANSCRIPT
-----------------------------------------------------------------------------------------------------------------------------------------------------------------------------------------------------------------RRINLAFAEGYKA--KEEL-TKKRYGGLRTFLLFAFSVWLILQIV-SSGFSM--RN-GGSLGFLSGTNYEVNPEDVSVSFADVKGAAEAKEELQDIVNFLRDPDKYTAVGAKLPKGVLLIGPPGVGKTLLARAVAGEANVPFFHAAGSEFDEMFVGLGAKRIRQLFTAAKQAAPCIIFIDEFDSVGAKRTNSAIHPYANQTINQLLSEMDGFQQNEGIIVLGATNKVDNLDKALRRPGRFDVEVTVSLPDFQGRKEIIELYVSKVKKDSSVDVDKLAKGTTGFSGAELENLINQAALKAAIDSRETITMEHLEYARDKILMGPERKHKIPDDETNWLTAYHEAGHTLVAYYTKEA-TPLHKVTIIPRGQSLGHTSFMDDKEVYNRTVAQLKASMDTAMGGRAAEEVIYGAEKVTTGASSDLKQATQVATAMVMLNGMSD---------------------------KVGLRSF---NSS---EISPAHRELIDQEIKRLMQEAYDRAKSVLKSHSTELHQLAQALMKYETLDKDEIRAVVEGKK-----
>EOG091F01A6|Biomphalaria_glabrata|HW07_Cuthona_caerulea|TRANSCRIPT
---------------------------------------------------------------------------------------------------------------------------------------------------------------------------------------------------------------TERRINLAFAEGYKA--KEEL-SKKRYGGLRIFLLFAFSVWLILQIV-SSGFSM--RN-GGSLGFLSGTNYEVNPEDVNVTFADVKGAAEAKEELQDIVNFLRDPDKYTSVGAKLPKGVLLIGPPGVGKTLLARAVAGEANVPFFHAAGSEFDEMFVGLGAKRIRQLFTGAKQAAPCIIFIDEFDSVGAKRTNSAIHPYANQTINQLLSEMDGFQQNEGIIVLGATNKVDNLDKALRRPGRFDVEVTVSLPDFQGRKEIIQLYISKVKKDESVDVDKLAKGTTGFSGAELENLINQAALKAAIDSRETITMEHLEYARDKILMGPERKHKIPDDDTNWLTAYHEAGHTLVAFYTKDA-TPLHKVTIIPRGQSLGHTSFLDDKEVYNRTVSQLKATMDTAMGGRAAEEIIYGSEKVTTGASSDLKHATQVATAMVMVNGMSD---------------------------KVGLRSF---SDL---EISPAHRELIDQEIKRFMSEAYDRAKGVLKSHTTELHQLAQALMKYETLDKDEIRLVVEGKK-----
>EOG091F01A6|Biomphalaria_glabrata|NC04_Fiona_pinnata|TRANSCRIPT
-----------------------------------------------------------------------------------------------------------------------------------------------------------------------------------------------------------------RRINLAFAEGYKA--KEEL-SKKRYGGLRTFFLFAFSVWLILQIV-SSSFSM--RS-GGSLGFLSGTNYEVNPEDVSVSFADVKGAAEAKEEMQDIVNFLRDPDKYTSIGAKLPKGVLLIGPPGVGKTLLARAVAGEANVPFFHAAGSEFDEMFVGLGAKRIRQLFAAAKQAAPCIIFIDEFDSVGAKRTNSAIHPYANQTINQLLSEMDGFQQNEGIIVLGATNKVNNLDKALRRPGRFDIEVTVSLPDFQGRKEIIELYISKVKKDQSVDVDKLAKGTTGFSGAELENLINQAALKAAIDGRETITMEHLEYARDKILMGPERKHKIPDDDTNWITAYHEAGHTLVAYYTKDA-TPLHKVTIIPRGQSLGHTSFLDDKEVYNRTFAQLKASMDTAMGGRAAEELIYGVEKVTTGASSDLKSATQVATAMVMLNGMSD---------------------------KVGLRSF---SDQ---EISPAQRELIDQEIQRLMKEAYDRAKAILKSHSNELQQLAEALMKYETLDKEDIKAVVEGKKL----
>EOG091F01A6|Biomphalaria_glabrata|JG14_Eubranchus_rustyus|TRANSCRIPT
----------------------------------------------------------------------------------------------------------------------------------------------------------------------------------------------------------------ERRINLAFAEGYKA--KEDL-SKKRYGGLRTFLLFAFSVWLILQIV-SSSFSV--RSGSGSLGFLSGTNYEVNPEDVSVTFADVKGAVEAKEELQDIVTFLRDPDRYTSIGAKLPKGVLLIGPPGVGKTLLARAVAGEANVPFFHAAGSEFDEMFVGLGAKRIRQLFTAAKQAAPCIIFIDEFDSVGAKRTNSAIHPYANQTINQLLSEMDGFQQNEGIIVLGATNKVDNLDKALRRPGRFDVEVTVSLPDLQGRKEIIGLYVSKVKKDKSVDVEKLAKGTPGFSGAELENLVNQAALKAAIDNRETITMEHLEYARDKILMGPERKHKIQDDDTNWLTAYHEAGHTLVAFFTKDA-TPLHKVTIIPRGQSLGHTSFLDDKEVYQRTVAQLKASMDTAMGGRAAEELIYGTEKVTTGASSDLKHATQVATAMVMVNGMSD---------------------------KVGLRSF---SDQ---EISPVHRELIDQEIKRLMQEAYDRAKSILKSHTTELHYLAEALIKYETLDKEEIRAVVEGKK-----
>EOG091F01A6|Biomphalaria_glabrata|JG16_Flabellina_iodinea|TRANSCRIPT
--------------------------------------------------------------------------------------------------------------------------------------------------------------------------------------------------------------DIERRVNLAFTEGFKA--KEEL-SKRRFGGLGSFLLFAFSVWLILQFV-SSSFSM--RN-GGSLGFLSGVNYEVNPEDVSVTFADVKGAAEAKEELQDIVNFLRDPDRYTSIGAKLPKGVLLIGPPGVGKTLLARAVAGEASVPFFHAAGSEFDEMFVGLGAKRIRQLFSAAKQAAPCIIFIDEFDSVGAKRTNSAIHPYANQTINQLLSEMDGFQQNEGIIVLGATNKVENLDKALRRPGRFDVEVTISLPDLQGRKEIIELYISKVKKDKNVDVDKLAKGTTGFSGAELENLVNQAALKAAIDNRETITMQHLEYARDKILMGPERKHKIPDDETNWLTAYHESGHTLVAYYTKAA-TPLHKVTIIPRGQSLGHTSFLDEKEIYNRTVAQLKASMDTAMGGRAAEEFIYGAEKVTTGASSDLKQATQVATAMVMVNGMSE---------------------------KVGLRSF---SDL---EISPSHREMIDQEIKRLIQEAYERAKSILKNHSIELHRLAEALMKYETLDKDEIRAIIEGKK-----
>EOG091F01A6|Biomphalaria_glabrata|HW02_Berghia_verrucicornis|TRANSCRIPT
----------------------------------------------------------------------------------------------------------------------------------------------------------------------------------------------------------NLDSDTERRINVAFAEGYKA--KEEL-GKRRMGGLRSLLLFAFSVWLVLQIV-SSSFSM--RT-GGSLGFLSGTNYEVNPEDVTVTFDDVKGAAEAKEELQDIVNFLRDPDRYTAIGAKLPKGVLLIGPPGVGKTLLARAVAGEASVPFFHAAGSEFDEMFVGLGAKRIRQLFTAAKQAAPCIIFIDEFDSVGAKRTNSAIHPYANQTINQLLSEMDGFQQNEGIIVLGATNKVDNLDKALRRPGRFDVEVTVSLPDLQGRKEIIELYISKVKKSPDVDVDKLAKGTTGFSGAELENLINQAALKAAIDNRETVTMEHLEFARDKILMGPERKHKIPDDDTNWLTAYHEAGHTLVAYYTKDA-VPLHKVTIIPRGQSLGHTSFLDEKEVYNRTVAQLKASMDTAMGGRAAEEIIYGVEKVTTGASSDLKQATQVATAMVMLNGMSD---------------------------KVGLRSF---SDM---EISPSQREMIDQEIKRLMQEAYDRAKLILKSHNSELHQLAKALMKYETLDKDEIKAVVEGK------
>EOG091F01A6|Biomphalaria_glabrata|HW20_Spurilla_neapolitana|TRANSCRIPT
------------------------------------------------------------------------------------------------------------------------------------------------------------------------------------------------------------DSETERRINVAFAEGYKA--KEEL-GKRRIGGLRSLLLFAFTVWLVLQIV-SSSFSM--RT-GGSLGFLSGTNYEVNPEDVSVTFDDVKGAAEAKEELQDIVNFLRDPDRYTAIGAKLPKGVLLIGPPGVGKTLLARAVAGEASVPFFHAAGSEFDEMFVGLGAKRIRQLFTAAKQAAPCIIFIDEFDSVGAKRTNSAIHPYANQTINQLLSEMDGFQQNEGIIVLGATNKVDNLDKALRRPGRFDVEVTVSLPDLQGRKEIIELYISKVKKSPNVDVDKLAKGTTGFSGAELENLVNQAALKAAIDSRETITMEHLEYARDKILMGPERKHKIPDDDTNWLTAYHE---------------------------------------------------------------------------------------------------------------------------------------------------------------------------------------------------------------
>EOG091F01A6|Biomphalaria_glabrata|JG21_Limenandra_confusa|TRANSCRIPT
---------------------------------------------------------------------------------------------------------------------------------------------------------------------------------------------------------------TERRINVAFAEGYKA--KEEL-GKRRLGGLRSLFLFAFTVWLLLQIV-SGTFSM--KT-GGSLGFLGGTNYEVNPEDVSVTFDDVKGADEAKDELQDIVNFLRDPDRYTAIGAKLPKGVLLVGPPGVGKTLLARAVAGEASVPFFHAAGSEFDEMFVGLGAKRIRQLFTAAKQTAPCIIFIDEFDSVGAKRTNSAIHPYANQTINQLLSEMDGFQQNEGIIVLGATNKVDNLDKALRRPGRFDVEVTVSLPDLQGRKEIIELYISKIKKSSDVDVEKLAKGTTGFSGAELENLINQAALKAAIDSRDTVTMEHLEYARDKILMGPERKHKIPDDDTNWLTAYHEAGHTLVAYYTKEA-TPLHKVTIIPRGQSLGHTAFMDEKEIYNKSFAQLKATMDTAMGGRAAEELIYGVEKVTTGASSDLTQATQVATGMVMKFGMSD---------------------------KVGLRSF---NEM---EISQTHRDLIDQEIRRMMQESYDRAKNILKTHNAELHNLAKALMKYETLDKDEIKAVVEGKAI----
>EOG091F01A6|Biomphalaria_glabrata|HW12_Facelina_rubrovittata|TRANSCRIPT
---------------------------------------------------------------------------------------------------------------------------------------------------------------------------------------------------------SSSDSDTERRINMAFAEGYKA--KEEL-GKRRTGGLRSILIFAIAAWILMQIF-SSTFSI--RN-GGSLGFLGGTNYEVNPEDVSVSFDDVKGAAEAKEELQDIVNFLRDPDRYTAIGAKLPKGVLLIGPPGVGKTLLARAVAGEASVPFFHAAGSEFDEMFVGLGAKRIRQLFQAAKQAAPCIIFIDEFDSVGAKRTNSAIHPYANQTINQLLSEMDGFQQNEGIIVLGATNKVDNLDKALRRPGRFDVEVTVGLPDLKGRKEIIELYINKVKKSSNVDVDKLAKGTTGFSGAELENLINQAALKAAIDSREVVTMEHLEYARDKIIMGPERKHRIPDSDTNWLTAYHEAGHTLVAFYTKDA-TPLHKVTIIPRGQSLGHTAFLDEKEVYNKTVAQLKASMDTAMGGRAAEELIYGVEKVTTGASSDLRQATQVATTMVMGYGMSD---------------------------KVGLRSF---SDM---EISPAHRELIDLEIKRMIGEAYERAKLILKNHNAELHQLAKALIEYETLDKDEIKSIIEGRKI----
>EOG091F01A6|Biomphalaria_glabrata|HW05_Caloria_elegans|TRANSCRIPT
------------------------------------------------------------------------------------------------------------------------------------------------------------------------------------------------------------NSDTERRVNLAFVEGYKA--KEEL-GKRRTGGLRSLLIFAIAAWIIW-IF-SSTFSV--RN-GGSLGFLSGTNYEVNPEDVSVNFDDVKGVAEAKEELQDIVNFLRDPDRYTAIGAKLPKGVLLIGPPGVGKTLLARAVAGEASVPFFHAAGSEFDEMFVGLGAKRIRQLFQAAKQAAPCIIFIDEFDSVGAKRTNSAIHPYANQTINQLLSEMDGFQQNEGIIVLGATNKVDNLDKALRRPGRFDVEVTVSLPDLQGRKEIITLYINKVKKSPDVDVDKLAKGTTGFSGAELENLINQAALKAAIDSRETITMEHLEYARDKILMGPERKHKIPDADTNWLTAYHEAGHTLVAYYTKEA-TPLHKVTIIPRGQSLGHTSFLNEKEVYNTTVAQMKATMDTAMGGRAAEEIIYGTEKVTTGASSDLQQATRVATSMVMVNGMSE---------------------------KVGLRSF---SDM---DISPAHREMIDQEIKRLIQEAYDRAKTILKTHNSELHQLAKALMKYETLDKDEIKAVLEGKQI----
>EOG091F01A6|Biomphalaria_glabrata|HW06_Cratena_peregrina|TRANSCRIPT
------------------------------------------------------------------------------------------------------------------------------------------------------------------------------------------------------------------------------------------------------------------LSI--KS-GGSLGFLSGTNYEVNPEDVTVSFDDVKGAAEAKEELQDIVNFLRDPDRYTNIGAKLPKGVLLIGPPGVGKTLLARAVAGEASVPFFHAAGSEFDEMFVGLGAKRIRQLFQSAKQAAPCIIFIDEFDSVGAKRTNSAVHPYANQTINQLLSEMDGFQQNEGIIVLGATNKVDNLDKALRRPGRFDVEVTVTLPDLQGRKEIIELYINKVKKSPDVDVDKLAKGTTGFSGAELENLINQAALKAAIDSQESITMEHLEYARDKIVMGPERKHRIPDSETNWLTAYHEAGHTLVAFYTKEA-TPLHKVTIIPRGQSLGHTAFMDEKEVYNKTVAQLKATMDTAMGGRAAEEVIYGVEKVTTGASSDLKQATQVATAMVMLNGMSD---------------------------KVGLRSF---SDM---EISPAHREMIDHEIKRLTQEAYERAKVILKAHNSELHQLAKALMKYETLDKEEIKAVINGQQI----
>EOG091F01A6|Biomphalaria_glabrata|HW13_Favorinus_branchialis|TRANSCRIPT
----------------------------------------------------------------------------------------------------------------------------------------------------------------------------------------------------------------ERRINVAFAEGYKA--KEEV-GKRRTGGLRSLLIFAIAAWIIMQIF-SSAFSI--RN-GGSLGFLSGTNYEVNPEDVSVTFDDVKGAAEAKDELQDIVNFLRDPDRYTAIGAKLPKGVLLIGPPGVGKTLLARAVAGEASVPFFHAAGSEFDEMFVGLGAKRIRQLFQAAKQAAPCIIFIDEFDSVGAKRTNSAIHPYANQTINQLLSEMDGFQQNEGIIVLGATNKVDNLDKALRRPGRFDVEVTVSLPDLQGRKEIIELYINKVKKSPDVDVEKLAKGTTGFSGAELENLINQAALKAAIDSRETITMEHLEYARDKIIMGPERKHRIPDIDTNWLTAYHEAGHTLVAYYTKEA-TPLHKVTIIPRGQSLGHTSFLDEKEVYNRTVAQLKATIDTAMGGRAAEEIIYGVEKVTTGASSDLKQATQVATAMVMLNGMSD---------------------------KVGLRSF---NEM---EISPAHREMIDHEIKRLIQEGYDRAKAVLKNHNTELHQLAKALMKYETLDKNEIKAVVEGKQI----
>EOG091F01A6|Biomphalaria_glabrata|JG03_Austraeolis_stearnsi|TRANSCRIPT
------------------------------------------------------------------------------------------------------------------------------------------------------------------------------------------------------------DSDTERRVNLAFAEGYKA--KEEL-SKRKTAGFRSVLLFIALAWLVFQLF-SSNFSI--RN-GGSLGFLSGTNYEVNPEDVSVTFDDVKGVAEAKEELQDIVNFLRDPDRYTAIGAKLPKGVLLIGPPGVGKTLLARAVAGEASVPFFHAAGSEFDEMFVGLGAKRIRQLFQAAKQAAPCIIFIDEFDSVGAKRTNSAIHPYANQTINQLLSEMDGFQQNEGIIVLGATNKVDNLDKALRRPGRFDVEVTVSLPDLQGRKEIITLYINKVKKSSDVDVDKLAKGTTGFSGAELENLINQAALKAAIDSRETVTMEHLEYARDKILMGPERKHKIPDSDTNWLTAYHEAGHTIVAYYTKEA-TPLHKVTIIPRGQSLGHTAFLDEKEVYNRTVAQLKATMDTAMGGRAAEEVIYGFEKVTTGASSDLEKATQVATAMVMINGMSD---------------------------KVGLRSF---SDL---EISQAHREMIDQEIKRLIQEAYERAKVILKTHNSELHQLAKALIKYETLDKEEIKAVLDGKQI----
>EOG091F01A6|Biomphalaria_glabrata|JG25_Palisa_papillata|TRANSCRIPT
-----------------------------------------------------------------------------------------------------------------------------------------------------------------------------------------------------------------------------------------------------AAWLFFQIF-SSTFSI--RN-GGSLGFLSGTNYEVNPEDVSVNFEDVKGVAEAKEELQDIVNFLRDPDRYTAIGAKLPKGVLLVGPPGVGKTLLARAVAGEASVPFFHAAGSEFDEMFVGVGAKRIRQLFQAAKQAAPCIIFIDEFDSVGAKRTNSAIHPYANHTINQLLSEMDGFQQNEGVIVLGATNKVENLDKALRRPGRFDVEVTVRLPDLQGRKDIITLYINKVKKSSDVDVDKLARATTNFSGAELENLINQAALKAAIDSREAITMEHLEYARDKILMGPERKHKIPDSDTNWLTAYHEGGHTLVAYYTKDA-TPLHKVTIISRGQSLGHTAFLNEKEVYNLTVAQMKATMDTAMGGRAAEEVIYGFEKVTTGASSDLKQATQVATGMVMTNGMSD---------------------------KVGLRSF---SDM---EISQAHREMIDQEIKRLIQEAYERAKAILKAHNSELHELAKALIKYETLNKEEIKAVIEGKKI----
>EOG091F01A6|Biomphalaria_glabrata|JG11_Dondice_occidentalis|TRANSCRIPT
--------------------------------------------------------------------------------------------------------------------------------------------------------------------------------------------------------------ETERRVNAAFVEGFKA--KEEL-GKKRSAGLRSFLWFAFAVWLMYLIL-SSNVSI--RNGGGSLGFLSGSNYEVNPEDVSVTFDDVKGAAEAKEELQDIVTFLKDPDRYTAIGAKLPKGVLLIGPPGVGKTLLARAVAGEASVPFFHAAGSEFDEMFVGLGAKRIRQLFTAAKQAAPCIIFIDEFDSVGAKRTNSAIHPYANQTINQLLSEMDGFQQNEGIIVLGATNKVDNLDKALRRPGRFDVEVTVSLPDLKGRKEIIELYINKVRKSSDVDVEKLAKGTTGFSGAELENLINQAALKAAIDSRETITMEHLEYARDKILMGPERKHKIPDDETNWLTAYHEAGHTLVAYYTKEA-TPLHKVTIIPRGQSLGHTSFLDEKEVYNRTVAQLKATMDTAMGGRAAEEIIYGAEKVTTGASSDLKQATQVATAMVMMNGMSD---------------------------KVGLRSF---SDV---EISPAHREMIDHEIKRLMQDAYDRAKTILKTHNSELHQLAKALMKYETLDKDEIKAIVEGK------
>EOG091F01A6|Biomphalaria_glabrata|HW17_Hermissenda_crassicornis|TRANSCRIPT
---------------------------------------------------------------------------------------------------------------------------------------------------------------------------------------------------------------------------------------------------AVAVWLIYLYWRATNGSL--GN-GSSFSFLNGNKYEVDPEDVTVTFDDVKGAAEAKEELQDIVNFLRDPDRYTSIGAKLPKGVLLIGPPGVGKTLLARAVAGEASVPFFHAAGSEFDEMFVGLGAKRIRQLFSAAKQNAPCIIFIDEFDSVGAKRTNSAVHPYANQTINQLLSEMDGFQQNEGIIVLGATNKVDNLDKALRRPGRFDIEVTVSLPDLKGRRDIIELYINKVRKSPDVDVDILAKGTTGFSGAELENLINQAALKAAVDGRDMITMEHLDYARDKILMGPERKHKIPDAETNWLTAYHEAGHTLVAYYTKEA-TPLHKVTIIPRGQSLGHTSFLDDKEVYNRTVAQLKASMDTAMGGRAAEEIIYGVEKVTTGASSDLKQATQVATAMVMMNGMSD---------------------------KVGLRSF---SDM---DISPGHREMIDQEIKRLMQDAYDRAKGILKTHNSELHQLAKALIKHETLDKDEIKAVIEGKNI----
>EOG091F01A6|Biomphalaria_glabrata|JG18_Hermissenda_opalescens|TRANSCRIPT
-----------------------------------------------------------------------------------------------------------------------------------------------------------------------------------------------------------------------------------------------------------------------------------------------------------------------PDRYTSIGAKLPKGVLLIGPPGVGKTLLARAVAGEASVPFFHAAGSEFDEMFVGLGAKRIRQLFSAAKQNAPCIIFIDEFDSVGAKRTNSAVHPYANQTINQLLSEMDGFQQNEGIIVLGATNKVDNLDKALRRPGRFDIEVTVSLPDLKGRRDIIELYINKVRKSPDVDVDELAKGTTGFSGAELENLINQAALKAAVDGRDMITMEHLDYARDKILMGPERKHKIPDAETNWLTAYHEAGHTLVAYYTKEA-TPLHKVTIIPRGQSLGHTSFLDDKEVYNRTVAQLKASMDTAMGGRAAEELIYGVEKVTTGASSDLQQATQVATAMVMMNGMSD---------------------------KVGLRSF---SDM---DISPGHREMIDQEIKRLMQDAYDRAKGILKTHNSELHQLAKALMKYETLNKDEIKAVIEGKAV----
>EOG091F01A6|Biomphalaria_glabrata|NC05_Hermissenda_crassicornis|TRANSCRIPT
------------------------------------------------------------------------------------------------------------------------------------------------------------------------------------------------------------DPETERRINVAFAEGYKA--KEEL-GKRRNGGLRSLLWFAFAVWVMYQII-SSNVSI--RS-GGSLGFLSGTTYEVNPEDVTVTFDDVKGAAEAKEELQDIVNFLRDPDRYTSIGAKLPKGVLLIGPPGVGKTLLARAVAGEASVPFFHAAGSEFDEMFVGLGAKRIRQLFSAAKQNAPCIIFIDEFDSVGAKRTNSAVHPYANQTINQLLSEMDGFQQNEGIIVLGATNKVDNLDKALRRPGRFDIEVTVSLPDLKGRRDIIELYINKVRKSPDVDVDELAKGTTGFSGAELENLINQAALKAAVDGRDMITMEHLDYARDKILMGPERKHKIPDAETNWLTAYHEAGHTLVAYYTKEA-TPLHKVTIIPRGQSLGHTSFLDDKEVYNRTVAQLKASMDTAMGGRAAEEIIYGVEKVTTGASSDLKQATQVATAMVMMNGMSD---------------------------KVGLRSF---SDM---EISPGHREMIDQEIKRLMQDAYDRAKGILKTHNSELHQLAKALMKYETLNKDEIKAVIEGKAVR---
>EOG091F01A6|Biomphalaria_glabrata|HW11_Eubranchus_exiguus|TRANSCRIPT
-----------------------------------------------------------------------------------------------------------------------------------------------------------------------------------------------------------------RRVNMAFVEGYKA--KDEL-NKKRFGGLRTFLLFAFAVWLILQIM-SSGFSM--RS-GGSLGFLSGTNYEVNPEDVNVSFSDVKGAAEAKEELQDIVNFLRDPDRYTNIGAKLPKGVLLIGPPGVGKTLLARAVAGEANVPFFHAAGSEFDEMFVGLGAKRIRQLFTAAKQAAPCIIFIDEFDSVGAKRTNSAIHPYANQTINQLLSEMDGFMQNEGIIVLGATNKVDNLDKALRRPGRFDIEVTVSLPDFQGRKEILELYVSKVKKDKSVDVDKIAKGTTGFSGAELENLVNQAALKAAIDSRDTITMEHLEYARDKILMGPERKHKIPDDETNRLTAYHEAGHTLVAYFTKDA-TPLHKVTIIPRGQSLGHTSFLDDKEVYNRTVAQLKAQMDTAMGGRAAEEFIYGTEKVTTGASSDLKMATQVASAMVMLNGMSE---------------------------KVGLRSF---SDQ---EISPAHRELIDAEIRRLMQDAYDRAKLILKSHSHELHQLAEALLKYETLDKDEIIAVVEGKK-----
>EOG091F01A6|Biomphalaria_glabrata|JG23_Melibe_leonina|TRANSCRIPT
----------------------------------------------------------------------------------------------------------------------------------------------------------------------------------------------------------------DRRINQAFAEGYKA--KEEG-GKKKFSGLRTFLVFVICVWLILQIF-SSSFSI--RNGGGSLGFLSGVNYEVNPEDVNVSFADVKGAAEAKAELKDIVNFLRDPDKYTSLGAKLPKGVLLVGPPGVGKTLLARAVAGEASVPFFHASGSEFDEMFVGLGAKRIRQLFTAAKQSAPCIIFIDEFDSVGAKRTNSAVHPYANQTINQLLSEMDGFQQNEGIIVLGATNKVDNMDKALRRPGRFDVEVTVSLPDLVGRKEILELYISKVKKDPGVDVDKLARGTTGFSGAELENLINQAALKAAIDNHETITMDHLEFARDKIIMGPERKHRIPDEQTNTLTAYHEAGHTLVAFYTKDA-TPLHKVTIIPRGQSLGHTAFLDDKEVYQRTVAQLKASMDTAMGGRAAEEIIYGTEKVTTGASSDLKMATQVATAMVMVNGMSE---------------------------KVGLRSY---SQE---EISPIHRDIIDQEIKRLLQEAYDRAKEILKKHNTELHRLSEALLKYETLDKEEIIAVIEGKQLQR--
>EOG091F01A6|Biomphalaria_glabrata|JG08_Dendronotus_venustus|TRANSCRIPT
----------------------------------------------------------------------------------------------------------------------------------------------------------------------------------------------------------------------GFKEGFKA--KEKGSKDKRNSVIRSVILFAICTWILLQIV-SSSFSI--RN-GGSLGFLSGTNYEVNPEDVHVTFSDVKGAAEAKAELQDIVNFLRDPDRYTSIGAKLPKGVLLVGPPGVGKTLLARAVAGEANVPFFQASGSEFDEMFVGLGAKRIRQLFQSAKQSAPCIIFIDEFDSVGAKRTNSAVHPYANQTINQLLSEMDGFQQNEGIIVLGATNKVDNMDKALRRPGRFDVEVTVALPDLVGRKEILELYISKVKKDHDVDIDKIAKGTTGFSGAELENLINQAALKAAIESQETITMDHLEFARDKIIMGPERKHRIPDEETNWLTAYHEAGHTLVAYYTKDA-TPLHKVTIIPRGQSLGHTAFLDDKEIYNRTVAQLKATIDTAMGGRAAEEIIFGAEKVTTGASSDLKQATQVATAMVMVNGMSD---------------------------KVGLRSF---SSM---DISPNHLDTIDQEIKRLMQEGYDRAKVILKMHNAELQRLAENLIKYETLDKDEIKAVIEGK------
>EOG091F01A6|Biomphalaria_glabrata|NC06_Pleurobranchaea_californica|TRANSCRIPT
-------------------------------------------------------------------------------------------------------------------------------------------------------------------------------------------------------------------------------------------------------------------------------------------------------------------------------------------PGVGKTLLARAVAGEAAVPFFHASGSEFDEMFVGLGAKRIRQLFSAAKQSAPCIIFIDEFDSVGAKRTNSAIHPYANQTINQLLSEMDGFQQNEGIIVLGATNKVDNMDKALRRPGRFDVEVTVALPDMKGRQEIIELYISKVKKDPNVDVDKLARGTTGFSGAELENVVNQAALKAVIDGGDTVTMEHLEFARDKILMGPERKHRIPDEETNWLTAYHEAGHTLVAHFTKDA-TPLHKVTIIPRGSSLGHTAFIDQKEVYNRSVAQLKASMDTAMGGRAAEEVIYGGDKVTTGASSDLKSATRVATAMVMTSGMSD---------------------------KVGLRTY---EDT---EISPAHRELIDQEIKRLMQEAYDRAKNILKTHNTELHRLAQALIQYETLNKEEIEAVIQGKALERS-
>EOG091F01A6|Biomphalaria_glabrata|NC02_Bathydoris_clavigera|TRANSCRIPT
---------------------------------------------------------------------------------------------------------------------------------------------------------------------------------------------------------------------------------------------------ALVFWLLMQIA-STSVSV--RTGGSSFGFLGGVNYEVNAEDVNVTFADVKGAPEAKSELQDIVNFLQDPDRYTALGAKLPKGVLLVGPPGVGKTLLARAVAGEAGVPFFHASGSEFDEMFVGLGAKRIRNLFSSAKQSAPCIIFIDEFDSVGAKRTNSAIHPYANQTINQLLSEMDGFQQNEGIIVLGATNKIDNMDKALRRPGRFDVEVTVGLPDLKGRKEIIELYISKVKKDADVDVDKLAKGTTGFSGAELENLINQAALKAAIDSCETITMEHLEFARDKIIMGPERKHHIPDEETNWLTAYHEAGHTLVAYFTKDA-TPLHKVTIIPRGQSLGHTAFIDEKEVYNYTVSQLKAKMDTALGGRAAEEIIYGMEKVTTGATSDLQSATRVATAMVMVNGMSD---------------------------KVGLRSF---SEA---EVSPAYREAIDHEIKRLMQEAYDRAKNILKAHSTELHAVAQALIKYETLSKDEVKAVVEGKKIK---
>EOG091F01A6|Biomphalaria_glabrata|HW04_Calmella_cavolinii|TRANSCRIPT
----------------------------------------------------------------------------------------------------------------------------------------------------------------------------------------------SSQSQAVNKILSDSNPEQDTRLKVAFAEGYKA--REEG-SKRKGNTLRGILLLTVVLWIVYSML-STNFSIKKGT-GGSLGFLNSISYEVNAEEINVTFADVKGAAEAKSELQDVVNFLRDPEKYTSLGAKLPKGVLLVGPPGVGKTLLARAVAGEAGVPFFHASGSEFDEMFVGLGAKRIRQLFSAAKEQAPCIIFIDEFDSVGAKRTSSAIHPYANQTVNQLLNEMDGFQQNEGIIVMGATNKVDDMDKALRRPGRFDVEVTVPLPDLKGRKEIIELYISKIKKDSDVDVDKLAKGTTGFSGAELENLINQAALKAVIDGRETVSMQQLDFARDKIIMGPERKHRIPDEETNWLTAYHEAGHTLVAFYTKDA-TPLHKVTIIPRGQSLGHTSFIDEKEVYNRTVSQLRASMDTAMGGRVAEELVYGPDKVTTGASSDLQMATRVATAMVMVNGMSD---------------------------KVGLRAF---SDL---EISSAQREVIDLEIRRLLQESYERARAILKQHNTELVNLAKALMKYETLDRDEIKQVVDG-------
>EOG091F01A6|Biomphalaria_glabrata|HW10_Embletonia_pulchra|TRANSCRIPT
-----------------------------------------------------------------------------------------------------------------------------------------------------------------------------------------------------ARSLIDHDLDTERRIKAAFAEGYKA--KEDV-NKKRTGGIGQIIFFVLCVWLLLQLT-STSFGV--GS-SGSLGFLGGVNYEVNPEDVNVSFKDVKGADEAKSELQDVVTFLKNPEKYTSIGAKLPKGVLLIGPPGVGKTLLARAVAGEANVPFFHASGSEFDEMFVGLGAKRIRQLFQSAKQAAPCIIFIDEFDSVGAKRTNSAIHPYANQTINQLLSEMDGFQQNEGIIVLGATNKVNNLDKALRRPGRFDIEVTVSLPDLKGRIEIIELYLSKVRKDPNVDVEKLARGTTGFSGAELENVVNQAALKAAIDSRETVTMEHLEYARDKILMGPEKKHRIPDNDVNWLTAYHEAGHTLVAFFTKDA-VPLHKVTIIPRGQSLGHTAFLPDKEVYNKTFSQLKASMDTAMGGRAAEELIYGVEKVTTGASSDLKMATDVATAMVMANGMSE---------------------------KVGLRNF---SSL---DISPGHREMIDQEIKRLMQEAYDRAKAILKSHNSELHQLAEALMKYETLDKDEIRAVIEG-------
>EOG091F01A6|Biomphalaria_glabrata|HW19_Polycera_quadrilineata|TRANSCRIPT
--------------------------------------------------------------------------------------------------------------------------------------------------------------------------------------------------------------EMDRRINLAFAEGYKA--KTEL-GKKRFGGLRNFVLIALTLWLILQIA-SSSMSFR-GG-GGTFGFLNGVNYEVNAEDVNVTFNDVKGAAEAKSELQDIVKFLQDPDRYTSLGAKLPKGVLLVGPPGVGKTLLARAVAGEAGVPFFHASGSEFDEMFVGLGAKRIRQLFTSAKQNAPCIIFIDEFDSVGAKRTNSAIHPYANQTINQLLNEMDGFQQNEGIIVLGATNKVDNMDKALRRPGRFDVEVTVALPDYKGRREIIELYISKVKKDPGVDVDKLARGTTGFSGAELENLINQAALKAAIESSETITMQHLEFARDKIIMGPERKHRIPDEDTNWLTAYHEAGHTLVAYFTKDA-TPLHKVTIVPRGQSLGHTSFRDEKEVYNRTVAQLKATMDTAMGGRAAEELIYGMERVTTGASSDLQQATQVAMTMVMANGMSE---------------------------KAGLRAY---TSESANNISPAQQDLIDQEIKRLLQESYDRAKAILKQHNAELQRLAHVLMKQETLDKEQIQAVVEGK------
>EOG091F01A6|Biomphalaria_glabrata|JG13_Doto_lancei|TRANSCRIPT
--------------------------------------------------------------------------------------------------------------------------------------------------------------------------------------------------------------------------------------------------------------------------------------------------------------------LTNPQRYQKLGAKTPRGALLLGPPGCGKTLLARALATEAKVPFLAMAGSEFVEMIGGVGAARVRSLFKEARARAPCIIYIDEIDAIGRSRGGSA--------------------------VLGATNKVDNMDKALRRPGRFDVEVTVSLPDLAGRKEILELYISKVKKDSNVDIEKLAKGTTGFSGAELENLINQAALKAAIDRQETITMAHLEFARDKIIMGPERKHRIPDEETNWLTAYHEAGHTLVAYYTKDA-TPLHKVTIIPRGHSLGHTAFLDDKEIYNRTVSQMKAAIDTAMGGRAAEEVIYGPENVTTGASNDLQKATQVATAMVMLNGMSD---------------------------KVGLRSF---SEM---EISPAHRELIDQEIKRLMQDGYERAKAILKTHNTELHRLAEALIKHETLDKDEIKAVIEGKK-----
>EOG091F01A6|Biomphalaria_glabrata|NC03_Doris_kerguelenensis|TRANSCRIPT
--------------------------------------------------------------------------------------------------------------------------------------------------------------------------------------------------------------------------------------------------------------------------GRSFGFLS-QKFEINPEEIHVTFVDVKGVEEAKSELQDIVQFLSDPEKFTQLGAKLPKGVLLVGPPGVGKTLLGRAVAGEAGVPFFHASGSEFDEIFVGSGAKRVRQLFASAKAQAPCLIFIDEFDSVGAKRTSSALHPYANQTINQLLSEMDGFAQNEGIIVLGATNKVENIDKAMLRPGRFDLQVVVRKPDLKGRKEIIEYYMSKIKNSPDI--------------------------------------------------------------------------------------------------------------------------------------------------------------------------------------------------------------------------------------------------------------------------------------
>EOG091F01A6|Lottia_gigantea|LotgiG212528
MKKSSLEVPSVLES-------------------------------------------------------------------------------------------------------------------------------------------------------------------------------------------DKTSKELSDKIKVAFSEGYMSGLKSNT-NGKKSKNLRNFFATMYNICLYLLIIVVYYITAIQSPEFKK--LFGVNKFMVQPEFVKTTFKDVKGSDEAKEELEQVVDYLSDPDKYTSLGAKLPKGVLLVGPPGVGKTLLARAVAGEAGVPYFQASGAEFDEIFAGSGARKIRDLFGQAKGHAPCVIFLDEIDSVGKKRSSESFHPYANQTVNQLLSEMDGFTENRGIIVIGATNKLENLDSAVTRAGRFDVTVHINKPDLKGREELLGYYLAKVKTDKSLDVRSLASLTIGLTGADISNLVNQAALQATVEGCQTVQRSHLDFAFDKVSMGPAKKSKIPDRKVNLQTAYHEAGHAIVAFFTEEA-NQVYKVTILPRGSSLGHTSLLPEEDEYGFSKSQLMAQIDVSMGGQVAEELIYGKQNISTGASSDIQLATAVATNMVTKFGFND---------------------------KLGPRNI---NMKSA---SPNMKDIVDKEIEVVLKATYQRAKKIIESHSNELEVLAQSLMKYETLDKKEIEDILKGKIPDSFK
>EOG091F01A6|Crassostrea_gigas|CGI_10010040
MP----------------------------------------------------------------------------------------------------------------------------------------------------------------------------------------------------------------------------------NNNKMFTVFTK-------------------------------------------DMIKEKFNDVHGMDEAKEDMVDVVKFLQNPEAFEQVGAKIPKGILLEGPPGVGKTMLARAVAGEAGVPFISASGSEFDEIFVGVGAKRVRELFSNLASKRSYGPYSP---------------PASNQSINQLLTELDGFQKTNGIILIAATNRKDVLDPAILRPGRLDLHISVDKPDLQGREKIFKQYLSKVKRDSDINITHAALKTIGLTGADISTVVNQAALKAANEGADCVNMGHIEYAIDKLLMGAEKKTRTPDEEVNWTTAIHEAGHTIIGMETPTLQKHVYKVTIKSRNQSLGHTQYLHKTELYDMSKAQLLAELDVCMGGRVAEEIVFGTNKVTTGAHSDLKRATSLAKEMVMSYGMADSKIRAHSDLKRATSLAKEMVMSYGMADSIGARVYSESDLQ---TLSSHMKKEIDDEINRILEESYNRTKKVLIKNKEKVTKLAEGLMKYETLDMEEIKLIVEGKEVVRT-
