# Supplementary material for: Transcriptomics provides a robust framework for the relationships of the major clades of cladobranch sea slugs (Mollusca, Gastropoda, Heterobranchia), but fails to resolve the position of the enigmatic genus Embletonia
Source: BMC Ecol Evol. 2021 Dec 28;21:226. doi: 10.1186/s12862-021-01944-0 (PMC8895541; doi:10.1186/s12862-021-01944-0)
Supplement: Supplementary file 6 — Additional file 6. Archive S4: Unmasked multiple sequence alignments on amino acid level including Doris kerguelenensis and Calmella cavolini prior to the removal of outliers. [file 12862_2021_1944_MOESM6_ESM.zip › Archive_S4/Alignments/EOG091F025J.aa.fasta]

>EOG091F025J|Biomphalaria_glabrata|BGLTMP003427
---------------------------------------------------MPGQSRYGVNRLKEAVGPLVEKGLKAVLLFGVPEKLEKDERGSGA-DAPNTPVIEAIILLRTNFPSLLIACDVCLCPYTSHGHCGYLRPDGTIDNEPSIERLAEIAVAYAHAGCQVIAPSDMMDGRIGAIKKALFNS--GLGNRVSVMSYSAKFASSFYGPFREAAKSAPAFGDRKCYQLPHGSIGLAERAVDRDVAEGADFLMVKPGLAYLDVVRM----YPTHPLAIYHVSGEYAMLYHAAVAGAFDMKAAVMETLQCMRRAGEFG-----------------
>EOG091F025J|Biomphalaria_glabrata|NC03_Doris_kerguelenensis|TRANSCRIPT
---------------------------------------------------------------------------------------------------------------------------------------------GVIDNDKSISRLAEIAVAYAEAGCQVIAPSDMMDGRIGAIKTKLHSA--GMGNCVSVMSYSAKFASSFYGPFRDAAKSAPAFGDRKCYQLPPGSIGLAERAVDRDVAEGADFLMVKPGVAYLDVVRM--------------------------------------------------------------------
>EOG091F025J|Crassostrea_gigas|NC02_Bathydoris_clavigera|TRANSCRIPT
-CDHAILHSAFHHPTTRQWNSVNTSITPSNLMYPLFIVDDPDA--IQPIKSLPEQSRYGVNRLKEVLSPLVENGLKSVLLFGVPEHLEKDEKGSAA-DSPDTPVILAVKLIRRLFPDLLIACDLCLCPYTSHGHCGFLLPDGTIDNEPSIQRLGEIAVAYAKAGCQVIAPSDMMDGRVGAIKKALFNS--GMGNNVAVMSYSAKFASAFYGPFREAAKSAPAFGDRKCYQLPPGSIGLAERAVDRDVNEGADFLMVKPGLAYLDVVRMIKTKYPTHPIAIYQVSGEYAMLWHAAQAGAVDLRAGVMETLQSMRRAGVEILISYYTPRVLGWL----
>EOG091F025J|Crassostrea_gigas|HW03_Berthella_plumula|TRANSCRIPT
-CSHAILHSGFHHPTLRKWNSQTAEITPENLMYPLFIVDDPEA--IQPIKSMPEQSRYGVNRLQEALEPLVKKGLKSVLLFGVPENIEKDDRGSAA-DDPNGPVILAVQKLRNLFPGLLIACDVCLCPYTSHGHCGFLRPDGTIDNEPSIERLGEIAVAYAKAGCQVIGPSDMMDGRVGAIKKALFKN--DMGNSVSVMSYSAKFASAFYGPFRDAAKSAPAFGDRKCYQLPPGSIGLAERAVDRDVAEGADFLMVKPGLAYLDVVRMVKQKYPTHPLAIYQVSGEYAMLWHTAEHGALSLKDAVLETLYSMRRAGADILISYYTPRVLDWM----
>EOG091F025J|Crassostrea_gigas|HW19_Polycera_quadrilineata|TRANSCRIPT
--DHAILHSAYHHPTLRQWNSQNVTIGPDNLMYPLFIIDDPDT--IQPIKSLPEQSRYGVNRLQEAVGPLVSKGLKSVLLFGVPEKFEKDYRGSAA-DAPDTPVIQAIKILRKQFPDLLVVCDLCLCPYTSHGHCGFLGEDGTIDNEPSINRLAEVAVAYAKAGCQVIAPSDMMDGRVGAIKKALFDN--GFGHKVSVLSYSAKFASSFYGPFREAAKSAPAFGDRKCYQLPPGSIGLAERAVDRDVQEGADFLMVKPGLAYLDVARMIKQKYPSHPLAMYQVSGEYAMLWHSATAGAVDLKAGVMETLHSMRRSGVDILISYYTPRVLDWLK---
>EOG091F025J|Crassostrea_gigas|HW09_Doto_sp|TRANSCRIPT
-CNHAVLHSSYHHPTLRQWTSLNTAITPDNLMYPLFIVDDADA--IQPITSLPEQSRFGVNRLKEFLTPLVENGLKAVLIFGVPENIEKDLTGSAA-DDPNGPVIQGIKTLRKHFPDLLIACDVCLCPYTSHGHCGFLRDNGSIDNEPSIKRLAEVAVAYAKAGCQVIAPSDMMDGRIGAIKKALFEN--NMGNTVSVMSYSAKFASSFYGPFRDAAKSAPAFGDRKCYQLPPGSISLAERAADRDVQEGADFLMVKPGTAYLDVVHKIKQKYPTHPMAIYHVSGEYAQLWHAAQAGAFDLKAAVMETLQCMRRAGVDILITYYTPRVLEWL----
>EOG091F025J|Crassostrea_gigas|JG13_Doto_lancei|TRANSCRIPT
-CNHTVLHSSYHHPTLRQWTSLNTAITPENLMYPLFIVDDADA--IQPITSLPEQSRFGVNRLEEFLTPLVKNGLKAVLIFGVPENIEKDLTGSAA-DDPNGPVILGIKTLRKHFPDLLIACDVCLCPYTSHGHCGFLRDNGSIDNEPSIQRLAEVAVAYAKAGCHVIAPSDMMDGRIGAIKNALFEN--NMGNTVSVMSYSAKFASSFYGPFRDAAKSAPAFGDRKCYQLPPGSISLAERAADRDVQEGADFLMVKPGTAYLDVVHKIKQKYPTHPMAIYHVSGEYAQLWHAAQAGAFDLKSAVMETLQCMRRAGVDILITYYTPRVLEWL----
>EOG091F025J|Crassostrea_gigas|HW21_Tritonia_manicata|TRANSCRIPT
-CEHAILHSSYHHPTLRQWTSLSTTITPSNLMYPLFIVDDDDA--VQPIPSLPEQSRYGVNRLKEVVSPLVEKGLKAVLIFGVPENITKDERGSGA-DDPKSPAILGIKKLRELFPDLLIACDLCLCPYTSHGHCGFLNADGTIDNEPSIQRLANVAVAYAQAGCHVIAPSDMMDGRIGAIKKALFCH--GMGNKVSVMSYSAKFASCLYGPFRDAAKSAPAFGDRKCYQLPPGAIGLAERAADRDVKEGADFLMVKPGAAYLDVVRMIKNKYPTHPMAIYHVSGEYVQLWHAASAGAFDLKAGVMETLQAMRRAGADILITYYTPRVLDWIK---
>EOG091F025J|Lottia_gigantea|JG30_Tritonia_festiva|TRANSCRIPT
------------------------------------------------------------------------------------------------------------------------------------------------------------------------------------------------------------------GPFRDAAKSAPAFGDRKCYQLPPGAIGLAERAADRDVKEGADFLMVKPGAAYLDVVRMIKHKYPTHPMAIYHVSGEYVQLWHAASAGAFDLKAGVMETLQAMRRAGADILITYYTPRVLDWI----
>EOG091F025J|Crassostrea_gigas|NC07_Tritonia_diomedea|TRANSCRIPT
-CEHVILHSSYHHPTLRQWTSLSTTITASNLMYPLFIVDDEDA--VQPIPSLPEQSRYGVNRLKEVVSPLVKKGLKAVLIFGVPEKITKDEQGSGA-DDPNSPTILGIKKLRELFPDLLIACDLCLCPYTSHGHCGFLRPDGTIDNEPSAQRLAEVAVAYAKAGCHVIAPSDMMDGRIGAIKKALFVH--GMGNKVSVMSYSAKFASCFYGPFRDAAKSAPAFGDRKCYQLPPGAIGLAERAADRDVKEGADFLMVKPGAAYLDVVRMIKHKYPTHPMAIYHVSGEYVQLWHAASAGAFDLKAGVMETLQAMRRAGADILITYYTPRVLDWIK---
>EOG091F025J|Crassostrea_gigas|NC08_Tritonia_hamnerorum|TRANSCRIPT
-CDHAILHSSYHHPTLRQWTSLGTTITANNLMYPLFVVDDEDA--VQPIASLPEQSRYGVNRLKEVVTPLVEKGLKAVLIFGVPEKITKDGNGSSA-DNADSPTILGIKKLKELFPDLLIACDLCLCPYTSHGHCGILRSDGTIDNEASILRLAEVALAYAKAGCHVIAPSDMMDGRIGAIKKILFNS--DFENKVSVMSYSAKFASCFYGPFRDAAKSAPAFGDRKCYQLPPGAIGLAERAADRDVQEGADFLMVKPGTAYLDVVRMIKQKYPTHPMAIYHVSGEYVQLWHAAASGAFDLKAGVMETLHSMRRAGADILITYYTPRVLDWIK---
>EOG091F025J|Crassostrea_gigas|JG11_Dondice_occidentalis|TRANSCRIPT
-CKHTVLHSSYHHPVLRQWTSNNTTITCSNLIYPLFIVDDEDA--VQPISSLPEQNRYGVNRLQEFITPLVEKGLKAVLIFGVPENITKDERGSAA-DIPSNPAILGVKKLKELFPDLLVACDVCLCPYTSHGHCGILRPSGKIDNEQSIDRLAEIAVSYAEAGCDVIAPSDMMDGRILAIKTALHKA--KFGNSVSVMSYSAKFASAFYGPFRDAAKSAPAFGNRKCYQLPPGSTGLAERAADRDVEEGADFLMVKPGTAYLDIVHKIKQKYPTHPMAIYHVSGEYAQLWHSAKAGAMDLKAGVMETLQCMRRAGADILITYYTPRVLDWIQ---
>EOG091F025J|Crassostrea_gigas|JG12_Dondice_parguerensis|TRANSCRIPT
-------------------------------------------------------------------------------------------------------------------------------------------------------------------------------------------------------SYSAKFASAFYGPFRDAAKSAPAFGNRKCYQLPPGSTGLAERAADRDVEEGADFLMVKPGTAYLDIVHKIKQKYPTHPMAIYHVSGEYAQLWHSAKAGAMDLKAGVMETLQCMRRAGADILITYYTPRVLDWIQ---
>EOG091F025J|Crassostrea_gigas|HW02_Berghia_verrucicornis|TRANSCRIPT
-CEHAILHSSYHHPVLRQWTSNNTTITSNSLMYPLFIVDDENA--IQPIHSLPEQNRYGVNRLKEVITPLVEKGLKAVLIFGVPENIEKDERGSAA-DVPDNPAILGAKKLKELFPNLLIACDVCLCPYTSHGHCGILRPNGTIDNELTIERLGKIAVEYAKAGCDVIAPSDMMDGRILAIKKALFAN--DFGNTVSVMSYSAKFASAFYGPFRDAAKSAPAFGDRKCYQLPPGSSGLAERAADRDVKEGADFLMVKPGTAYLDIVHRIKQKYPTHPMAIYHVSGEYAQLWHASKAGALDLKAGVMETLHSMRRAGADILITYYTPRVLDWIK---
>EOG091F025J|Crassostrea_gigas|JG25_Palisa_papillata|TRANSCRIPT
---------------------------------------------------------------------------------------------------------------------------------------------------------------------------------------------------VSVMSYSAKFASAFYGPFRDAAKSAPAFGDRKCYQLPPGSAGLAERAADRDVKEGADFLMVKPGTAYLDIVHRIKQKYPTHPMAIYHVSGEYAQLWH--------------------------------------------
>EOG091F025J|Crassostrea_gigas|JG04_Berghia_stephanieae|TRANSCRIPT
-CEHAILHSSYHHPVLRQWTSNNTTITSNSLMYPLFIVDDENA--IQPIHSLPEQNRYGVNRLKEVITPLVEKGLQAVLIFGVPEKIEKDERGSAA-DVPDNPAILGAKKLKELFPNLLIACDVCLCPYTSHGHCGILRPNGTIDNELTIERLGKIAVEYAKAGCDVIAPSDMMDGRILAIKKALFAN--DFGNTVSVMSYSAKFASAFYGPFRDAAKSAPAFGDRKCYQLPPGSSGLAERAADRDVKEGADFLMVKPGTAYLDIVHRIKQKYPTHPMAIYHVSGEYAQLWHASKAGALDLKAGVMETLHSMRRAGADILITYYTPRVLDWIK---
>EOG091F025J|Crassostrea_gigas|HW05_Caloria_elegans|TRANSCRIPT
-CDHAILHSSYHHPVLREWTSNNTLITPSSLMFPLFIVDDENA--IQPIHSLPEQNRYGVNRLKEVITPLVEKGLKAVLIFGVPENIEKDEQGSPA-DAPTNPAILGVKKLKELFPGLLVACDVCLCPYTSHGHCGILRSNGTIDNESTIERLGNIAVEYAEAGCDVIAPSDMMDGRILAIKKALFIN--GFGNTVSVMSYSAKFASAFYGPFRDAAKSAPAFGDRKCYQLPPGSAGLAERAADRDVKEGADFLMVKPGTAYLDIVHKIKQKYPTHPMAIYHVSGEYAQLWHASKAGALDLKAGVMETLHSMRRAGADILITYYTPRVLDWIK---
>EOG091F025J|Crassostrea_gigas|JG21_Limenandra_confusa|TRANSCRIPT
-CEHAILHSSYHHPVLREWTSNNTSITASNLIYPLFIVDDENA--IQPIHSLPEQNRYGVNRLKEFITPLIQKGLKAVLIFGVPENIEKDEIGSAA-DDPNNPVILGVQRLKELFPNLLVACDVCLCPYTSHGHCGFLRENGTLDNEKTIKRLGDIAREYAKAGCDVIAPSDMMDGRILAIKKSLFEA--GFGNTVSVMSYSAKFASAFYGPFRDAAKSAPAFGDRKCYQLPPGSSGLAERAADRDVKEGADFLMVKPGTAYLDIVHRIKQKYPTHPMAIYHVSGEYAQLWHASKAGALDLKAGVMETLHSMRRAGADILITYYTPRVLDWIK---
>EOG091F025J|Crassostrea_gigas|JG03_Austraeolis_stearnsi|TRANSCRIPT
--------------------------------------------------------------------------------------------------------------------------------------CGILRSNGTIDNEKSIERLGNIALEYAKAGCDVIAPSDMMDGRILAIKKALFDN--GLGNTVSVMSYSAKFASAFYGPFRDAAKSAPAFGDRKCYQLPPGSAGLAERAADRDVKEGADFLMVKPGTAYLDIVHTIKQKYPTHPMAIYHVSGEYAQLWHASKAGALDLKAGVMETLHSMRRAGADILITYYTPRVLDWIK---
>EOG091F025J|Crassostrea_gigas|HW20_Spurilla_neapolitana|TRANSCRIPT
-CEHAILHSSYHHPVLRQWTSNNTTIIPSCLMYPLFIVDDENA--VQPIHSLPEQNRYGVNRLEEAITPLVAKGLKSVLIFGVPENIVKDEKGSAA-DVPSNPAILGVKKLKELFPDLLIACDVCLCPYTSHGHCGIFRSNGTIDNELTIKRFGQIAVEYAKAGCDVIAPSDMMDGRILAIKTALFEN--HFSNTVSVMSYSAKFASAFYGPFRDAAKSAPAFGDRKCYQLPPGSSGLAERAADRDVQEGADFLMVKPGTAYLDIVHRIKQKYPTHPMAIYHVSGEYAQLWHASKAGALDLKAGVMETLQSMRRAGADILITYYTPRVLEWIK---
>EOG091F025J|Crassostrea_gigas|JG29_Spurilla_braziliana|TRANSCRIPT
----AILHSSYHHPVLRQWTSNNTTIIPSCLMYPLFIVDDENA--IQPIHSLPEQNRYGVNKLQEAITPLVEKGLKSVLIFGVPENIVKDEEGSAA-DVPSNPAILGVKKLKKLFPDLLVACDVCLCPYTSHGHCGIFRSNGTIDNELTIKRFGQIAVEYAKAGCDVIAPSDMMDGRILAIKKALFEN--NFSNTVSVMSYSAKFASAFYGPFRDAAKSAPAFGDRKCYQLPPGSSGLAERAADRDVNEGADFLMVKPGTAYLDIVHRIKQKYPTHPMAIYHVSGEYAQLWHASKAGALDLKSGVMETLQSMRRAGADILITYYTPRVLDWIK---
>EOG091F025J|Crassostrea_gigas|JG20_Learchis_evelinae|TRANSCRIPT
---------------------------------------------------------------------------------------------------------------------------------------------------------------------------------------------------VSVMSYSAKFASAFYGPFRDAAKSAPTFGDRKCYQLPPGSSGLAERAADRDVQEGADFLMVKPGTAFLDIVHRIKQKYPTHPMAIYHVSGEYAQLWHASQAGAVDLK----------------------------------
>EOG091F025J|Crassostrea_gigas|JG24_Noumeaella_rubrofasciata|TRANSCRIPT
-CEHTILHSSYHHPVLRQWTSTNTTITPSNLMYPLFIVDDENA--IQPIPSLPEQNRYGVNRLKEVLTPLVEKGLKAVLIFGVPENIIKDERGTQA-DLPHNPVIVGVNRIKENFPDLLVACDVCLCPYTSHGHCGIFQDNGAIDNVRTTDRLAEIAVQYAKAGCDMIAPSDMMDGRILAIKKALYQT--NFYNSVSVMSYSAKFASAFYGPFRDAAKSAPAFGDRKCYQLPPGSSGLAERAADRDVQEGADFLMVKPGTAYLDIVHRIKQKYPTHPMAIYHVSGEYAQLWHASQAGALDLKAGVMETLQSMRRAGADILITYYTPRVLDWIK---
>EOG091F025J|Crassostrea_gigas|JG01_Aeolidiella_alba|TRANSCRIPT
-CEHAILHSSYHHPVLREWTSNNTTITPNNLMYPLFIVDDEDA--IQPIHSLPEQNRYGVNRLKEVITPLIEKGLKAVLIFGVPEKIEKDERGSAA-DVPTNPAILGVKRLKELFPGLLVACDVCLCPYTSHGHCGFLRPNGTIDNEPTIERLGQIAVEYAKAGCDVIAPSDMMDGRILAIKKALFDN--NFGNSVSVMSYSAKFASAFYGPFRDAAKSAPAFGDRKCYQLPPGSSGLAERAADRDVREGADFLMVKPGTAYLDVVHKIKQKYPSHPMAIYHVSGEYAQLWHASQAGALNLKAGVMETLHSMRRAGADILITYYTPRVLDWIK---
>EOG091F025J|Crassostrea_gigas|HW13_Favorinus_branchialis|TRANSCRIPT
-CEHAILHSSYHHPVLRQWTSNNTDISASNLMYPLFIVDDEDA--VQPISSLPEQSRYGINRLEEVVAPLVENGLKAVLIFGVPENIEKDERGTPA-DVPNNPAILGVKKLKKLFPGLLVACDVCICPYTSHGHCGIFRSNGTIDNELSIERLGNIAVEYAKAGCDVIAPSDMMDGRILAIKKALFQN--GFGNTVSVMSYSAKFASAFYGPFRDAAKSAPAFGDRRCYQLPPGATGLAERAADRDVKEGADFLMVKPGTAYLDIVHKIKQKYPTHPMAIYHVSGEYAQLWHAWKAGAMDLQAGVMETLQCMRRAGADILITYYTPRVLAWIK---
>EOG091F025J|Crassostrea_gigas|JG15_Favorinus_auritulus|TRANSCRIPT
------------------------------------------------------------------------------------------------------------KKLKKLFPDLLVACDVCICPYTSHGHCGIFRKNGTIDNELSIERLGNIAVEYAKAGCDVIAPSDMMDGRILAIKKALFQN--GFGNTVSVMSYSAKFASAFYGPFRDAAKSAPSFGDRRCYQLPPGAAGLAERAADRDVKEGADFLMVKPGTAYLDIVHKIKQKYPTHPMAIYHVSGEYAQLWHAWKAGAMDLKAGVMETLQCMRRAGADILITYYTPRVLDWI----
>EOG091F025J|Crassostrea_gigas|HW14_Flabellina_affinis|TRANSCRIPT
-CDHAILHSSYHHSVLRQWTSSGTAIAPSNLMYPLFIVDDENA--IQPIASLPEQSRYGINRLKEVISPLVEKGLKAVLIFGVPENVTKDDKGLQA-DVPDNPAILGVKKLRDLFPDLLIACDVCLCPYTSHGHCGILRPNGTIDNEATIDRLGQIAVKYAEAGCHVIAPSDMMDGRILAIKKALFAH--GLGNTVSVMSYSAKFASSFYGPFRDAAKSAPAFGDRKCYQLPPGSAGLAERAADRDVKEGADFLMVKPGTAYLDVVHKIKQKYPTHPLAIYHVSGEYAQLWHASKAGALDLKAGVMETLQSMRRAGADILITYYTPRVLDWIK---
>EOG091F025J|Crassostrea_gigas|JG02_Antaeolidiella_chromosoma|TRANSCRIPT
-CEHAILHSSYHHPVLRQWTSTNTTITPSNLMYPLFIVDDENA--IQPIPSLPEQSRFGVNKLKDVLSPLVQKGLKAVLIFGVPENIEKDECGSAA-DVPYNPAILAVKKLKELFPHLLVACDVCLCPYTSHGHCGILRSDGTIDNERTIERLGNIAVKYAKAGCDVIAPSDMMDGRILAIKKSLFAN--NLGNTVSVMSYSAKFASSFYGPFRDAAKSSPAFGDRKCYQLPPGSTGLAERAADRDVQEGADFLMVKPGTAYLDIVHKIKQKYPTHPMAIYHVSGEYAQLWHASKAGALDLKAGVMETLQSMRRAGADILITYYTPRVLDWIK---
>EOG091F025J|Crassostrea_gigas|HW17_Hermissenda_crassicornis|TRANSCRIPT
-CEHAILHSSYHHPVLRQWTSTNTTITPNNLMFPLFIVDDEDA--VQPITSLPEQNRYGVNRLEEFITPLVKKGLKAVLIFGVPENITKDECGSAA-DAPNNPAILGVKKLKELFPELLVACDVCLCPYTSHGHCGIFRSNGKIDNERSIERLAEIAVSYAEAGCDVIAPSDMMDGRILAIKKYLHRA--NLGNTVSVMSYSAKFASAFYGPFRDAAKSAPAFGDRKCYQLPPGASGLAERAADRDVVEGADFLMVKPGTAYLDIVHRIKQKYPTHPMAIYHVSGEYVQLWHASKAGALDLKAGVMETLHSMRRAGADILITYFTPRVLDWI----
>EOG091F025J|Crassostrea_gigas|JG18_Hermissenda_opalescens|TRANSCRIPT
-CEHAILHSSYHHPVLRQWTSNNTTITPNNLMFPLFIVDDEDA--VQPITSLPEQNRYGVNRLEEFITPLIKKGLKAVLIFGVPENITKDECGSAA-DAPNNPAIQGVKKLKQLFPDLLVACDVCLCPYTSHGHCGIFRSNGKIDNERSIERLAEIAVSYAEAGCDVIAPSDMMDGRILAIKKYLHRA--NLGNTVSVMSYSAKFASAFYGPFRDAAKSAPAFGDRKCYQLPPGASGLAERAADRDVVEGADFLMVKPGTAYLDIVHRIKQKYPTHPMAIYHVSGEYVQLWHASKAGALDLKAGVMETLHSMRRAGADILITYFTPRVLDWI----
>EOG091F025J|Crassostrea_gigas|NC05_Hermissenda_crassicornis|TRANSCRIPT
-CEHAILHSSYHHPVLRQWTSNNTTITPNNLMFPLFIVDDEDA--VQPITSLPEQNRYGVNRLEEFITPLIKKGLKAVLIFGVPENITKDECGSAA-DAPNNPAIQGVKKLKQLFPDLLVACDVCLCPYTSHGHCGIFRSNGKIDNERSIERLAEIAVSYAEAGCDVIAPSDMMDGRILAIKKYLHRA--NLGNTVSVMSYSAKFASAFYGPFRDAAKSAPAFGDRKCYQLPPGASGLAERAADRDVVEGADFLMVKPGTAYLDIVHRIKQKYPTHPMAIYHVSGEYAQLWHASAAGALDLKAGVMETLHSMRRAGADILITYYTPRVLDWIR---
>EOG091F025J|Crassostrea_gigas|NC04_Fiona_pinnata|TRANSCRIPT
----------------------------------------------------------------------------------------------------------------------------------------------------------------------------------------------------------------------------------------------AERAADRDVKEGADFLMVKPGTAYLDIVQRIKQKYPSHPMAIYHVSGEYAQLWHASVAGALDLKAGVMETLQCMRRAGADILI---------------
>EOG091F025J|Crassostrea_gigas|HW15_Flabellina_babai|TRANSCRIPT
------------------------------------------------------------------------------------------------------------------------------------------------------------------------APSDMMDGRVGAIKSALYKN--GLGNTVSVMSYSAKFASCFYGPFRDAAKSAPAFGDRKCYQMPPGSSGLAERAADRDVKEGADFLMVKPGTAYLDVVLRIKQKYPTHPMAIYHVSGEYAQLWHASKAGAFDLKAAVMESLHSMRRAGADILITYFTPRVLDWLK---
>EOG091F025J|Crassostrea_gigas|JG16_Flabellina_iodinea|TRANSCRIPT
-CDHAILHSSYHHPVLRQWTSNNTTITASNLMYPLFIVDDEDA--VQPINSLPEQSRYGVNCLKEVVTPLVEKGLKAVLIFGVPENISKDDTGSAA-DESNNPAILGVKRLRELFPNLLIACDLCLCPYTSHGHCGILNSNGTIDNEHTIERLGCIAVNYAKAGCHVIAPSDMMDGRVLAIKKALFTN--GFGNTVSVLSYSAKFASSFYGPFRDAAKSAPAFGDRKCYQLPPGSVGLAERAADRDVAEGADFLMVKPGTAYLDVVHRIKQKYPTHPLAIYHVSGEYAQLWHASKAGALDLKAGVMETLHSMRRAGADILITYYTPRVLDWIK---
>EOG091F025J|Lottia_gigantea|HW18_Janolus_cristatus|TRANSCRIPT
-SGHAILHSSYNHPVLRQWNSIGTTITPDNLMYPVFINDQVGS--VEPIPSLPEQNRISVDCLEKVVGPLVTKGLKAVLLFGVPENVVKDEIGSGA-DDSSNPVIRGIKELRKLFPDLLIACDLCLCPYTSHGHCGIMNEKGVINNEETIVRLGNIAVAYAQAGCQVIAPSDMMDGRIGAIKNALFHQ--GMASTVSVMSYSAKFASSFYGPFRDAAKSVPAFGDRKCYQLPPGSVGLAERAADRDVKEGADFLMVKPGTAYLDVVRMIKQKYPTHPMAIYHVSGEYAQLWHAAKAGALDLKAGVMETLHSMRRAGADILITYYTPRVLDWIKE--
>EOG091F025J|Lottia_gigantea|JG19_Janolus_barbarensis|TRANSCRIPT
--------------------------------------------------------------------------------------------------------------------------------------------------------------------------------------------------RVSVMSYSAKFASSFYGPFRDAAKSVPSFGDRKCYQLPPGSLGLAERAADRDVKEGADFLMVKPGTAYLDVVRMIKQKHPTHPLAVYHVSGEYAQLWHAAKAGALNLKAGVMETLQSMRRAGADILITYYTPRVLDWI----
>EOG091F025J|Crassostrea_gigas|HW12_Facelina_rubrovittata|TRANSCRIPT
--DHAILHSSYHHPVLRQWNSINTTITANNLMYPLFIVDDADA--IQPIHSLPEQSRYGVNWIKEVVTPLVEKGLKAVLLFGVPEKIEKDDKGSAA-DVPSNPVILAAEILKECFPGLLIACDVCLCPYTSHGHCGILRSNGTIDNESTIDRLGNIAVAYAKAGCHVIAPSDMMDGRIQAIKKKLFQS--GFSNTVSVMSYSAKFASAFYGPFRDAAKSAPAFGDRKCYQLPPGSVGLAERAADRDVNEGADFLMVKPGTAYLDILHRIKQKYPTHPMAVYHVSGEYAQLWHASQAGALDLKAGVMETLCSMRRAGADILITYYTPRVLDWIK---
>EOG091F025J|Crassostrea_gigas|JG32_Unidentia_angelvaldesi|TRANSCRIPT
-CDHTILHSSYHHPTLRQWCSNNTSINPNNLMYPLFVVDDENA--IQPIHSLPEQNRYGVNRLKEVLTPLVSKGLSSVLIFGVPENVEKDESGSAA-DVPDNPAILAVKTLRDSFPELLIACDVCLCPYTSHGHCGIFKADGTINNEASIERLSQVAVAYAKAGCHVIAPSDMMDGRIGAIKKALFSE--GLGSTVSVMSYSAKFASSFYGPFRDAAKSAPAFGDRKCYQLPPGSSGLAERAADRDVKEGADFLMVKPGTAYLDLVRTIKNKYPTHPMAIYHVSGEYAQLWHASKAGALDLKAGVMETLHCMRRAGADILITYYTPRVLDWIR---
>EOG091F025J|Crassostrea_gigas|JG06_Catriona_columbiana|TRANSCRIPT
---------------------------------------------------------------------------------------------------------------------------------------------------------------------------DMMDGRVGAIKQALFNA--GYSNTVSVMSYSAKFASSFYGPFRDAAKSAPGFGDRKCYQLPPGAVGLAERAADRDVKEGADFLMVKPGTAYLDIVHRIKQKYPTHPLAIYHVSGEYAQLWHAADKKAMDLKAGVMETLQCMRRAGADILITYYTPRVLDWLQ---
>EOG091F025J|Lottia_gigantea|JG07_Cuthona_albocrusta|TRANSCRIPT
--------------------------------------------------------------------------------------------------------------------------------------------------------------------------------------------------------------------------------------------------------------------------------------AVYHVSGEYAQLWHAAQNKAMDLKAGVMETLQCMRRAGADILITYYTPRVLDWL----
>EOG091F025J|Crassostrea_gigas|HW07_Cuthona_caerulea|TRANSCRIPT
--------------------------------------------------------------------------------------------------------------------NLLIACDVCLCPFTSHGHCGILKEGGTLYNEASIKRLAEVAVAYAKAGCHVVAPSDMMDGRVGAIKRALHDN--GFSNTVSVMSYSAKFASSFYGPFRDAANSAPGFGDRKCYQLPPGAVGLAERAADRDVKEGADFLMVKPGTAYLDIVYRIKQKYPTHPMAIYHVSGEYAQLWHAAEKKAVDLKAGVMETLQSMRRAGADILITYYTPRVLEWLQ---
>EOG091F025J|Lottia_gigantea|JG26_Phestilla_sp|TRANSCRIPT
MADYAVLHSAYHHPVLRDWNSIDTTITPNCLMYPLFIAADPDA--IQPIASLPEQSRYGVNKLKDFLKPLVDKGLKSVLLFGIPDDQFKDDTGSGATTESQNPTIPAIKAIKESFPSLLIACDVCLCPYTSHGHCGILRDNKSIDNEASIKRLAEVAVAYAVAGCHVVAPSDMMDGRVGAIKQALFVN--GFSNTVSLLSYSAKFASSFYGPFRDAAKSAPGFGDRKCYQLPPGAVGLAQRAADRDVQEGADFLMVKPGTAYLDIVLRIKQKYPSHPLAIYHVSGEYAQLWHAAENKAMNLKAGVMETLQSMRRAGADILITYFTPRVLDWL----
>EOG091F025J|Crassostrea_gigas|NC01_Armina_californica|TRANSCRIPT
-CNHAILHSSYHHPTLRQWTSQNTTITPYNLMYPLFIVDDEDA--VQPITSLPEQSRLGVNRLKEFLTPLVNNGLKAVLIFGVPGKIVKDEKGSGA-DDPSCPAILGVKKLRELFPDLLIACDVCLCPYTSHGHCGFLRPDGKLDNEGSIERLGQVAVAYAKAGCHVIAPSDMMDGRVGAIKKALFDN--EMGNTVSVMSYSAKFASCFYGPFRDAAKSAPAFGDRKCYQLPPGSNSLAERAADRDVKEGADFLMVKPGTPYLDIVHQIKQKYPTHPMAIYHVSGEYAQLWHAASAGAFDLKAGVMETLLSMRRAGADILITYFTPRVLEWIK---
>EOG091F025J|Biomphalaria_glabrata|HW01_Armina_tigrina|TRANSCRIPT
----------------------------------------------------------------------------------------------------------------------------------------FLRADGKIDNEATLVRLGQVAVAYAKAGCHVIAPSDMMDGRVGAIKEALFKH--GMGSTVSVMSYSAKFASCFYGPFRDAAKSTPAFGDRKCYQLPPGSSSLAERAADRDVEEGADFLMVKPGMPYLDIVHRIKQKYPTHPLAIYHVSGEYAQLWHAASAGAFDLKAGVM------------------------------
>EOG091F025J|Lottia_gigantea|HW16_Hancockia_cfuncinata|TRANSCRIPT
--DHAILHSSYHHPTLRQWTSQNTVITADNLMYPVFIVDDADA--VQPITSLPEQSRFGVNRLKEALTPLVEKGLKAILIFGVPENIEKDEKGSAA-DDANGPVIQGVKLIRQLFAHLLIACDLCICPYTSHGHCGFLRPDGTLDNEASIKRLSEVAVAYAKAGCHVIAPSDMMDGRVGAIKKALFDN--DMGNTVSVLSYSAKFASSFYGPFRDAAKSAPAFGDRKCYQLPPGAIGLAERAADRDVKEGADFLMVKPGTAYLDVVRKIKEKYPCHPMAIYHVSGEYAQLWHAAQAGAFPLRDGVLETLQSMRRAGADILITYFTPRVLDWI----
>EOG091F025J|Lottia_gigantea|JG17_Hancockia_uncinata|TRANSCRIPT
--DHAILHSSYHHPTLRQWTSQNTVITADNLMYPVFIVDDADA--VQPITSLPEQSRFGVNRLKEALTPLVEKGLKAILIFGVPENIEKDEKGSAA-DDANGPVIQGVKLIRQLFPHLLIACDLCICPYTSHGHCGFLRPDCTLDNEASIKRLSEVAVAYAKAGCHVIAPSDMMDGRVGAIKKALFDN--DMGNTVSVLSYSAKFASSFYGPFRDAAKSAPAFGDRKCYQLPPGAIGLAERAADRDVKEGADFLMVKPGTAYLDVVRKIKEKYPCHPMAIYHVSGEYAQLWHAAQAGAFPLRDGVLETLQSMRRAGADILITYFTPRVLDWI----
>EOG091F025J|Crassostrea_gigas|HW10_Embletonia_pulchra|TRANSCRIPT
-CDHAVLHSSYHHPVLRQWTSQNITISPANLIYPIFIVDDENA--IQPISGLPEQSRIGINRLEEVLTPLVAKGLQTVLVFGIADKIEKDEGGSGA-DSPNNPVILGVKKLRGLFPDLLIACDLCLCPYTSHGHCGILTKDSTIDNERSIERLGKVAVSYAQAGCHVIAPSDMMDGRVGAIKKALHQN--GFGSTVSVMSYSAKFASCFYGPFRSAAKSAPAFGGRQCYQLPPGSSGLAERAADRDVIEGADYLMVKPGTAYLDIVHRIKQKYPTHPLAIYHVSGEYVQLWYAAEAGAFDLKAAVMETLHGMRRAGADILITYYTPKVLDWIK---
>EOG091F025J|Lottia_gigantea|JG22_Lomanotus_vermiformis|TRANSCRIPT
---------------------------------------------------------------------------------------------------------------RQLFPDLLVACDLCLCPYTSHGHCGILHSDGTIDNEASIERLGSVAVAYAKAGCHVIAPSDMMDGRVGAIKKALREH--SMGNVVSVMSYSAKFASSFY------------------------------------------------------------------------------------------------------------------------------
>EOG091F025J|Lottia_gigantea|JG08_Dendronotus_venustus|TRANSCRIPT
--DHAILHSSYHHPTLRQWTSQNTHISPANLMYPIFLVDDPDA--IQPIVSLPEQSRFGVNRLKEILGPLVNKGLKAVLIFGVPAKIEKDEKGTAA-DDPTNPVLVGVKKIRQLFPDLLIACDLCLCPYTSHGHCGIFRPDGTLDNEASIARLSQVAVAYAKAGCHVIAPSDMMDGRVGAIKAALFQN--AMANTVSVLSYSAKFASSFYGPFREAANSAPAFGDRKCYQLPPGSVGLAERAVDRDVKEGADFLMVKPGTAYLDIVQRIKQKYPNYPLAVYHVSGEYAQLWHAAQASAFDLRAAVMETLGSMRRAGADILITYYTPRVLDWI----
>EOG091F025J|Biomphalaria_glabrata|JG28_Scyllaea_fulva|TRANSCRIPT
----------------------------------------------------------------------------------------------------------------------------------------------------------------------------------GAIKRALFEN--GMANSVSVMSYSAKFASCFYGPFREAAKSAPSFGDRKCYQLPPGASGLAERAAERDVKEGADFLMVKPGTPYLDILHNIKIKFPNHPLAIYHVSGEYAQLWHTAQAGVMDLKAGVLET----------------------------
>EOG091F025J|Lottia_gigantea|NC06_Pleurobranchaea_californica|TRANSCRIPT
--DHTILHSAYHHPVLRQWNSQNTDIVAEHLMFPVFVVDDPDA--VQPIGSMPGQSRYGVNKLEEFLGPLVKKGLKTVLLFGVLESLTKDKIGYHA-ASEETPVMAAIKILRKLFPDLVIACDVCLCPYSDHGHCGILTDDGFIDNEATIRRLGEIAVAYAKAGCHIIAPSDMMDGRIGAIKKALFSHRLDIGHTVSVMSYSAKFASAFYGPFRDAAKSSPSFGDRKCYQLPAGSIGLAERAVDRDVAEGADFLMVKPGLAYLDVVRMVKQKYPTHPLAIYQVSGEYAMLYHSAQHGSLALKEAVMETLLCMRRAGADILISYFTPQVLDWIRE--
>EOG091F025J|Lottia_gigantea|HW06_Cratena_peregrina|TRANSCRIPT
-SEHVLLHSSYHHPVLRQWNSTDTVITPSNLMYPLFIGEEADS--IEPIPSLPDQNKYGVNRLPEVISPLVEKGLKSVLLFSVVEKTERDDRASAA-SVSDNPVILAVKALKKSFPGLLVVCDVCLCPFTSHGHCGILREDGTVDNELTIERVGDISVSYAKAGCDVIAPSGIMDGRILRIKKKLFEN--GFGRKVSVMSYSAKFVSAFYGPFRDANKSETAFGDRQCYQLPPGSSGLAMRAADRDVKEGADFLMVKPGTAYLDLVYRIKQKYPDHPMAVYHVSGEYAQLWYASQAGAMDLREGVMETLHSMRRAGADILITYYTPKVLEWL----
>EOG091F025J|Crassostrea_gigas|HW04_Calmella_cavolinii|TRANSCRIPT
-------HSSYHHPTLRSWNSQGTTITADNLLYPLFIVDDPDA--VQPIASMPGQSRYGVNRLVEALSPLVDMGLKAVLLFGVPENLTKDETGSAA-DDPETPVIRAIEVLRLNFPSLLVCCDVCLCPYTSHGHCGYLRSDGTIDNEPSIDRLAEIAVNYAKAGCQEIAPSDMMDGRVGAIKKGLLTH--GFGNRVSVMSYSAKFASCFYGPFRDAAKSSPAFGDRKCYQLPPGAIGLAERAADRDV-------------------RLIKQKYPTHPMAIYQVSGEYAMLYHAAQEGAVDLKEAVMETLQSMRRAGVDILISYYTPHVLQWLR---
>EOG091F025J|Biomphalaria_glabrata|JG27_Phidiana_lynceus|TRANSCRIPT
-----------------------------------------------------------------------------VIIFGVPENIEKDDQGSPA-DVPTNPAILGVKKLKELFPNLLIACDLCLCPYTSHGHCGILRPNGTIDNESTIVRLGDIAVEYAKAGCDVIAPSDMMDGRILAIKKALFAN--EFGNTVSVMSYSAKFASAFYG-----------------------------------------------------------------------------------------------------------------------------
>EOG091F025J|Lottia_gigantea|LotgiG114080
MSEQTILHSGYFHPVLRSWQTSNTSIQPEHLIYPIFITNDPDA--LEEIPSLPGQSRYGINTLFDALEPLVKKGLKTVLLFGVLSKTEKDSRGSPA-DSVSNPVVEALPKIRKWFPNLLIACDVCICPYSSHGHCGILKEDGYIDNEASINRLAEISVAYAKAGCHIIAPSDVMDGRVGRIKTALRSH--GIQNHVSVMSYSAKFASNFYGPFREAAKSAPAFGDRKNYQLPPGSIGLAERAVDRDVAEGADMLMIKPGMPYLDVVRMAKQKYPNHPLAIYHVSGEYAMLYHGAKAGAFKLQDIVLESLQSMRRAGADIIITYFVPQLLDWLCENR
>EOG091F025J|Crassostrea_gigas|CGI_10007183
MCEHATLQSGIHHPVLRSWQTTNTQIRAENLIYPIFITDSEDD--IQEVASMPGVARYGINTLRQALEPMVQNGLKCVLIFGVPSKLPKDNNGTAA-DTPDTPAILAIKMLRSWFPNLLVACDVCLCPYTCHGHCGILREDGSIDNVASIKRLAEIAVTYAKAGCQIIAPSDMMDGRIGSIKAALSGA--GYGNRVAIMSYSAKFASSFYGPFRDAAKSAPSFGDRKAYQLPFGSSGLAERAVDRDVKEGADMLMVKPGLAYLDIVKTTKEKYPTHPLAIYQVSGEYAMLYHGAKAGAFDLKTTLMEVLCSMRRAGADIIISYFTPQVLEWLKT--
>EOG091F025J|Lottia_gigantea|HW11_Eubranchus_exiguus|TRANSCRIPT
-----LLHSAYHHPVLRKWAAMDTVITASSLMYPLFIAENDNADSMEPIKSLPGQFVVGENRLAEFLGPLVEKGLKSVLVFGRAERKD-ENASSAG-EYHRDSTVSAIKKIKEAFPKLLVAADVCLCSFTKSGHCGFVKYDDVLENGSTIEKLAEVAVNYAKAGADIVAPSDMMDGRVKAIKQALYRH--GYDNICAVMSYSSKFASAFYGPFRDAASVSREFGHRRRYQLPPGSIGLAEKSADRDVEEGADVLLVKPGTAYLDVVSRIKQKHPERGMAVYHVSGEYAQLYHAAQAGAFDLREGVMETLTCMRRAGADILITYFTPQVLDWI----
>EOG091F025J|Lottia_gigantea|JG14_Eubranchus_rustyus|TRANSCRIPT
-----LLHSAYHHPVLRKWGAMDTIITSSCLMYPIFVAERSDRDCLEPIKSLPGQFVIGVDRLKEFLQPLVEKGLKSLIVFGRTDRKE-KDGSTAG-DSCYDSTVEAIKLIKASFPALLVAADVCLCSFTESGHCGIVKYEDVLYNGGTLEKLAQAALSYAKAGADIVAPSDMMDGRIKAIKQALYDN--GYDNVCAVMSYSSKFASCFYGPFRDAASVNRDFGNRKRYQLPPGSIGLAERASDRDVEEGADFLMVKPGTAYLDVVSKIKQKHPNHGLAVYHVSGEYAQLYHAAQAGAIDLREGVMETLTCMRRAGADIILTYFTPQILDWLKE--
>EOG091F025J|Crassostrea_gigas|JG10_Dirona_picta|TRANSCRIPT
-CDHVILHSSFHHPVLRQWTSANTTITPHNLMYPLFVNDSEDG--IEPIPSLPEQSRISVSRLKEVVGPLVEKGLKAVLIFGVPENITKDKRGSGA-DAPTNPAIQAVKKLRELFPDLLIACDLCL------------------------------------------------------------------------------------------------------------------------------------------------------------------------------------------------------------------
