# Supplementary material for: Transcriptomics provides a robust framework for the relationships of the major clades of cladobranch sea slugs (Mollusca, Gastropoda, Heterobranchia), but fails to resolve the position of the enigmatic genus Embletonia
Source: BMC Ecol Evol. 2021 Dec 28;21:226. doi: 10.1186/s12862-021-01944-0 (PMC8895541; doi:10.1186/s12862-021-01944-0)
Supplement: Supplementary file 6 — Additional file 6. Archive S4: Unmasked multiple sequence alignments on amino acid level including Doris kerguelenensis and Calmella cavolini prior to the removal of outliers. [file 12862_2021_1944_MOESM6_ESM.zip › Archive_S4/Alignments/EOG091F02IX.aa.fasta]

>EOG091F02IX|Biomphalaria_glabrata|BGLTMP001617
MTTYLLGKFKGPQIVVVEDSSQQPKPPR---------------------------------PDLDSKTTLTIKGKKFECDSSDLQHIRFLGRGAYGVVEEMVHTHSNTVLAVKRINATVNNLEQKRLLMDLDINMRSGSCEYTVEFYGALFREGDVWICMEVMEASLDQFYKKLKAHNEKIPENVIGKIAKSVVHALHYLHSELSVIHRDVKPSNILINKAGAVKICDFGISGYLVDSIARTKDAGCRPYMAPERINPDSNGNGYDIKSDVWSLGITLMELATGEFPYSKWDSPFQQIKQVVMEASPKLPADQ-FSPEFCDFIDKCLNKDYRARYNYNQLLQHPFIIKAEEQEVDMAGYVNQVIAKYGNLNESNT---
>EOG091F02IX|Biomphalaria_glabrata|NC03_Doris_kerguelenensis|TRANSCRIPT
----------------------SPQPPR---------------------------------PDLDSRATLTIGGQGFECDASDLQHRRFLGRGAYGVVEEMIHTPSNTILAVKRINATVNNLEQKRLLMDLDINMRSGSCQYTVEFYGALFREGDVWICMEVMEASLDQFYKKLKANGEKIPEEVMGKIAHAVVQALNYLHTQLKVIHRDVKPSNILINRAGAVKICDFGISGYLVDSIAKTKDAGCRPYMAPERIN-------------------------------------------------------------------------------------------------------------------------
>EOG091F02IX|Biomphalaria_glabrata|NC06_Pleurobranchaea_californica|TRANSCRIPT
-----------------NEISTLTQPPR---------------------------------PDLDSKATLTIGGHSFECDANDLKSRKFLGRGAYGTVEEMIHNPSNTVLAVKRIMTTLNNQEQKRLLMDLDINMRSGSCEYTVEFYGALFREGDVWICMEVMEASLDQFYKKLKLNGQIIPENVMVKIAKSVVEALRYLHTELQVIHRDVKPSNILINRAGDVKICDFGISGYLVDSIARTKDAGCRPYMAPERINPDLTGNGYDIKSDVWSLGITLMELATGDFPYSKWESPFQQIKQVVMEDSPVLPAGK-FSPEFCDFIAKCLKKDVQQRSNYAQLLEHSFITNGSKPEVDMGAYVRDVIEQYGSLTDN-----
>EOG091F02IX|Biomphalaria_glabrata|HW03_Berthella_plumula|TRANSCRIPT
-------------------DSSLTRPPR---------------------------------PDLDSKATVTIGGKKFECDANDLEHRKFLGRGAYGVVEEMIHRPSNTILAVKRIMTTLNNLEQKRLLMDLDINMRSGSCEYTVEFYGALFREGDVWICMEVMEASLDQFYKKLKVNGEIIPENVMVKIARSVVEALRYLHTELHVIHRDVKPSNILINRAGAVKICDFGISGYLVDSIARTKDAGCRPYMAPERINPELTGNGYDIKSDVWSLGITLMELATGEFPYSKWESPFQQIKQVVMEASPVLPADH-FSPEFCDFIANCLKKDVQQRSNYTQLLEHPFITKGSQPEVDMAGYVNGVIEKYGNLTEN-----
>EOG091F02IX|Biomphalaria_glabrata|HW19_Polycera_quadrilineata|TRANSCRIPT
-------------------------PPR---------------------------------PDLDSKATLTIGGRKFECEATDLEHRKYLGRGAYGVVEEMIHRPSATVLAVKRIVATVNNVEQKRLLMDLDINMRSGSCDYTVEFYGALFREGDVWICMEVMEASLDQFYKKLKAHKEKIPEDIMGKIAKAVVEALHYLHSELQVIHRDVKPSNILINKAGAVKICDFGISGYLVDSIARTKDAGCRPYMAPERINPDQHGEGYDIKSDVWSLGITLMELATGEFPYSKWDSPFQQIKQVVLEASPKLPTGQ-FSPQFCDFISSCLNKDYRLRPNYTELLQHPFILEANDKEVNMSSYVTEVIQRFGSLNENN----
>EOG091F02IX|Biomphalaria_glabrata|HW04_Calmella_cavolinii|TRANSCRIPT
------------------------QPPR---------------------------------ADLDSKATLTINGEKFVCDSSDLEHKRYLGRGAYGVVEEMTHRPSNVILAVKRINATVNNQEQKRLLMDLDINMRSGSCEYTVEFYGALFREGDVWICMEVMEASLDQFYKKLKAHGERIPEGIMKKIAKSVVSALHYLHTQLRVIHRDVKPSNILINKAGAVKICDFGISGYLIDSIARTKDAGCKPYMAPERINPTESGNGYDIKSDVWSLGITMMELATGEFPYSKWGSPFEQIKQVVMEVSPKLPSDQ-FSPDFCDFIDKCLNKEVPERWNYVQLLEHPFIKGAEADDLDMAKYVNDVIAKYGSLNES-----
>EOG091F02IX|Biomphalaria_glabrata|HW09_Doto_sp|TRANSCRIPT
-------------------------PPK---------------------------------PDLDSKATLKIGGVDFECDATDLQHRRFLGRGAYGVVEEMIHTPSNKVLAVKRIVATVNSQERKRLIMDLDINKESGGCEYTVEFYGALFREGDVWICMEVMDGSLDQFYKKLKSHQEKIPENVMKKIAKAVVEALHFLHSKLHVIHRDVKPSNILINKAGEVKICDFGISGYLVDSIARTKDAGCRPYMAPERINPDISGEGYDIKSDVWSLGITLMELAMGEFPYSKWSSPFEQIKQVVMEDSPVLPADQ-FSSEFCDFIKNCLKKDYKERLNYTQLLQHPFIATADQLDVNMADYVNSVVQNYGPINE------
>EOG091F02IX|Biomphalaria_glabrata|JG13_Doto_lancei|TRANSCRIPT
-------------------------PPK---------------------------------PDLDSKATLKIGGVDFECDATDLQHRRFLGRGAYGVVEEMIHTPSNKVLAVKRIVATVNSQERKRLIMDLDINKESGGCEYTVEFYGALFREGDVWICMEVMDGSLDQFYKKLKAHQEKIPENVMKKIAKAVVEALHFLHSKLHVIHRDVKPSNILINKAGEVKICDFGISGYLVDSIARTKDAGCRPYMAPERINPDMSGEGYDIKSDVWSLGITLMELAMGEFPYSKWSSPFEQIKQVVMEDSPVLPADQ-FSSEFCDFIKNCLKKDYKERLNYTQLLQHPFIATADQLDVNMADYVSSLVQRYGPINE------
>EOG091F02IX|Biomphalaria_glabrata|HW21_Tritonia_manicata|TRANSCRIPT
-------------------------PPK---------------------------------PDLDSKGTLTIGRENFECDASDLEHIRFLGRGAYGVVEEMKHRPSNRIMAVKRIVATVNSQERKRLLMDLDINKESGGCEFTVEFYGALFREGDVWICMEVMDGSLDQFYKKLKLHNEKIPENVIKKIARDVVEALHFLHSTLHVIHRDVKPSNILINKAGQVKICDFGISGYLVDSIARTKDVGCRPYMAPERINPDMSSEGYDIRSDVWSLGITLMELATGEFPYSKWVSPFEQIKQVVMEKSPELPADQ-FSPDFCNFIENCLKKEYQNRYNYSQLQQHPFIAAGSDVD--MGGYVNTVIQKYGPINEN-----
>EOG091F02IX|Biomphalaria_glabrata|HW10_Embletonia_pulchra|TRANSCRIPT
-------------------------PPK---------------------------------PDLDSKATLTIGGVDFECDATDLEHRRFLGRGAYGVVEEMIHRPSMKVLAVKRIVATVNSQERKRLLMDLDINKESGTCIYTVEFYGALFREGDVWICMEVMDGSLDQLYKKLKQHKEKIPENVIKKIAKAVVEALHFLHSKLHVIHRDVKPSNILINRAGDVKICDFGISGYLVDSIARTKDAGCRPYMAPERINPDMSSEGYDIKSDVWSLGITLMELATGEFPYSKWVSPFEQIKQVVMEASPKLPPDQ-FSPEFCDFIGNCLRKEFRERSNYSQLLEHPFIASAADLDVDIAGFVNAAIDKYGALNEN-----
>EOG091F02IX|Biomphalaria_glabrata|HW02_Berghia_verrucicornis|TRANSCRIPT
-------------------------PPK---------------------------------PDLDSKATLTIGGVDFECDSSDLEHRHFLGRGAYGVVEEMIHRPSNKILAVKRITATVNSQERKRLLMDLDINKESGGCEFTVEFYGALFREGDVWICMEVMDGSLDQFYKKLKLHKDKIPENVIKKIAKAVVEALHFLHSKLHVIHRDVKPSNILINKAGAVKICDFGISGYLVDSVARTKEAGCRPYMAPERINPDMSSEGYDIKSDVWSLGITLMELATGEFPYSKWVSPFEQIKQVVNEASPKLPTDQ-YSPELCDFIDHCLKKECKERYNYSQLLQHPFIVNTAEQDIDMAGYVNSVIEKYGPLNEN-----
>EOG091F02IX|Biomphalaria_glabrata|HW05_Caloria_elegans|TRANSCRIPT
-------------------------PPQ---------------------------------PDLDSKATLTIGGVDFECDSSDLEHRHFLGRGAYGVVEEMIHRPSNKILAVKRIVATVNSQERKRLLMDLDINKESGGCEYTVEFYGALFREGDVWICMEVMDGSLDQFYKKLKQNHEKIPENVMKKIAKAVVEALHFLHSRLHVIHRDVKPSNILINKAGAVKICDFGISGYLVDSIARTKDAGCRPYMAPERINPDMASEGYDIKSDVWSLGITLMELATGEFPYSKWVSPFEQIKQVVMEASPKLPIDQ-FSPEFCDFIGHCLKKEYRERYNYSQLLQHPFIANTAELDVDMAGYVNSVIEKCGPLNEN-----
>EOG091F02IX|Biomphalaria_glabrata|JG25_Palisa_papillata|TRANSCRIPT
-------------------------PPQ---------------------------------PDLDSKATLTIGGVDFECDASDLEHRHFLGRGAYGVVEEMIHRPSNKILAVKRIVATVNSQERKRLLMDLDINKESGGCKYTVEFYGALFREGDVWICMEVMDGSLDQFYKKLKQNQEKIPENVMKEIAKAVVEALHFLHSKLHVIHRDVKPSNILINKAGAVKICDFGISGYLVDSIARTKDAGCRPYMAPERINPDMSSEGYDIKSDVWSLGITLMELATGEFPYSKWVSPFEQIKQVVMEASPKLPTDQ-FSPEFCDFIDHCLKKEYRERYNYSQLLQHSFIANTAELDVDMAGYVNSVIEKYGPLNEN-----
>EOG091F02IX|Biomphalaria_glabrata|JG03_Austraeolis_stearnsi|TRANSCRIPT
-------------------------PPQ---------------------------------PDLDSKATLTIGGVDFECDASDLEHRHFLGRGAYGVVEEMIHRPSNKILAVKRIVATVNSQERKRLLMDLDINKESGGCEFTVEFYGALFREGDVWICMEVMDGSLDQFYKKLKQNQEKIPENVMKKIAKAVVEALHFLHSKLHVIHRDVKPSNILINKAGAVKICDFGISGYLVDSIARTKDAGCRPYMAPERINPDMSSEGYDIKSDVWSLGITLMELATGEFPYSKWVSPFEQIKQVVMEASPKLPTDQ-FSPEFCDFIDHCLKKEYRERFNYSQLLQHSFIANTAELDVDMAGYVNSVIEKYGPLNEN-----
>EOG091F02IX|Biomphalaria_glabrata|JG01_Aeolidiella_alba|TRANSCRIPT
-------------------------PPK---------------------------------PDLDSKTTLTIGGVDFECDSSDLEHRHFLGRGAYGVVEEMIHRPSNKILAVKRIVATVNSQERKRLLMDLDINKESGGCEFTVEFYGALFREGDVWICMEVMDGSLDQFYKKLKQHNERIPENVMKKIAKAVVEALHFLHSKLHVIHRDVKPSNILINKAGAVKICDFGISGYLVDSIARTKEVGCRPYMAPERINPDMSGEGYDIKSDVWSLGITLMELATGEFPYSKWVSPFEQIKQVVMEASPKLPTDQ-FSPEFCDFIDHCLKKEYRERYNYSQLLQHPFIANTADPDVDMAAYVNSVIDKYGPLNE------
>EOG091F02IX|Biomphalaria_glabrata|JG24_Noumeaella_rubrofasciata|TRANSCRIPT
-------------------------PPK---------------------------------PDLDSKATLTIGGVNFECDSSDLEHRHFLGRGAYGVVEEMIHRPSNKILAVKRIVATVNSQERKRLIMDLDINKESGGCEYTVEFYGALFREGDVWICMEVMDGSLDQFYKKLKQHEERIPENVMKKIAKAVVEALHFLHSKLHVIHRDVKPSNILINKAGAVKICDFGISGYLVDSIARTKDVGCRPYMAPERINPDMSSEGYDIKSDVWSLGITLMELATGEFPYSKWDSPFEQIKQVVMEASPKLPTNQ-FSPEFCDFIDHCLCKQYKERFNYSQLLQHPFIANTAEPDIDMAEYVNSVIEKYGPLNEN-----
>EOG091F02IX|Biomphalaria_glabrata|HW13_Favorinus_branchialis|TRANSCRIPT
-------------------------PPK---------------------------------PDLDSKATLTIGGQDFECDASDLEHRHFLGRGAYGVVEEMIHRPSNKILAVKRIVATVNSQERKRLLMDLDINKESGGCEFTVEFYGALFREGDVWICMEVMDGSLDQFYKKLKQNHERIPENVMKKIAKAVVEALHFLHSKLHVIHRDVKPSNILINKAGAVKICDFGISGYLVDSIARTKDVGCRPYMAPERIDPELSSEGYDIKSDVWSLGITLMELATGEFPYSKWTSPFEQIKQVVMEASPKLPTDQ-FSPEFCDFIEHCLQKKYKERFNYSQLLQHSFIADTAEVDVDMAEYVNSVIEKYGPLKEN-----
>EOG091F02IX|Biomphalaria_glabrata|HW17_Hermissenda_crassicornis|TRANSCRIPT
-------------------------PPK---------------------------------PDLDSKATLTIGGVDFECDSSDLEHRHFLGRGAYGVVEEMIHRPSMKILAVKRIVATVNSQERKRLLMDLDINKESGGCEYTVEFYGALFREGDVWICMEVMDGSLDNFYKKLKQHNERIPENIMKRIAKSVVEALHFLHSKLHVIHRDVKPSNILINKAGAVKICDFGISGYLVDSIARTKDVGCRPYMAPERINPDMSSEGYDIKSDVWSLGITLMELATGEFPYSKWVSPFEQIKQVVMEASPKLPTDQ-FSSEFCDFIGHCLKKEYRERFNYSQLLQHPFIANTAEQEVDMAGYVNSVIDKYGALNEN-----
>EOG091F02IX|Biomphalaria_glabrata|JG18_Hermissenda_opalescens|TRANSCRIPT
-----------------------------------------------------------------------------------------------------------------------------------------------------------VWICMEVMDGSLDNFYKKLKQHNERIPENIMKRIAKSVVEALHFLHSKLHVIHRDVKPSNILINKAGAVKICDFGISGYLVDSIARTKDVGCRPYMAPERINPDMSSEGYDIKSDVWSLGITLMELATGEFPYSKWVSPFEQIKQVVMEASPKLPTDQ-FSPEFCDFIGHCLKKEYRERFNYSQLLQHPFIANTAEQEVDMAGYVNSVIDKYGALNEN-----
>EOG091F02IX|Biomphalaria_glabrata|NC05_Hermissenda_crassicornis|TRANSCRIPT
-------------------------PPK---------------------------------PDLDSKATLTIGGVDFECDSSDLEHRHFLGRGAYGVVEEMIHRPSMKILAVKRIVATVNSQERKRLLMDLDINKESGGCEYTVEFYGALFREGDVWICMEVMDGSLDNFYKKLKQHNERIPENIMKRIAKSVVEALHFLHSKLHVIHRDVKPSNILINKAGAVKICDFGISGYLVDSIARTKDVGCRPYMAPERINPDMSSEGYDIKSDVWSLGITLMELATGEFPYSKWVSPFEQIKQVVMEASPKLPTDQ-FSPEFCDFIGHCLKKEYRERFNYSQLLQHPFIANTAEQEVDMAGYVNSVIDKYGALNEN-----
>EOG091F02IX|Biomphalaria_glabrata|HW12_Facelina_rubrovittata|TRANSCRIPT
------------------DHSALTAPPK---------------------------------PDLDSKTTLTIGGVDFECDSSDLQHRHFLGRGAYGVVEEMIHRPSNKILAVKRIVATVNSQERKRLLMDLDINKESGGCEYTVEFYGALFREGDVWICMEVMDGSLDQFYKKLKQNHEKIPENVMKKIAKAVVEALHFLHSKLHVIHRDVKPSNILINKAGAVKICDFGISGYLVDSIAKTKEVGCRPYMAPERINPDMSSEGYDIKSDVWSLGITLMELATGEFPYSKWVSPFEQIKQVVMEASPKLPHDL-FSAEFCDFIGHCLKKEYRERYNYSQLLQHPFIANTAEPDVDMADYVNTVIQKYGPLNEN-----
>EOG091F02IX|Biomphalaria_glabrata|HW20_Spurilla_neapolitana|TRANSCRIPT
------------------------------------------------------------------------------------------------------------------------------LLMDLDINKESGGCEYTVEFYGALFREGDVWICMEVMDGSLDQFYKKLKEHNEKIPENVMKKIAKAVVEALHFLHSKLHVIHRDVKPSNILINKAGAVKICDFGISGYLVDSIARTKDVGCRPYMAPERINPDMSSEGYDIRSDVWSLGITLMELATGEFPYSKWTSPFEQIKQVVTEDSPKLPTDQ-FSAEICDFIDHCLKKNYQERYNYSQLLQHPFIANTAEQDVDMAGYVNSVIDRYGPLNEN-----
>EOG091F02IX|Biomphalaria_glabrata|JG29_Spurilla_braziliana|TRANSCRIPT
-------------------------PPK---------------------------------PDLDSKATLTIGGVNFECDSSDLEHRHFLGRGAYGVVEEMIHRPSNKILAVKRIVATVNSQERQRLLMDLDINKESGGCEYTVEFYGALFREGDVWICMEVMDGSLDQFYKKLKEHNEKIPENVMKKIAKAVVEALHFLHSKLHVIHRDVKPSNILINKAGAVKICDFGISGYLVDSIARTKDVGCRPYMAPERINPDMSSEGYDIRSDVWSLGITLMELATGEFPYSKWTSPFEQIKQVVTEDSPKLPTDQ-FSSEICDFIDHCLKKNYQERYNYSQLLQHPFIANTAEQDVDMAGYVNSVIDKYGPLNEN-----
>EOG091F02IX|Biomphalaria_glabrata|HW06_Cratena_peregrina|TRANSCRIPT
-------------------------PPK---------------------------------PDLDSKAILTIGGVDFECDSSDLVHRKFLGRGAYGVVEEMIHRPSNKILAVKRIVATVNSQERKRLIMDLDINKESGGCEFTVEFYGALFREGDVWICMEVMDGSLDQFYKKLKQNSEKIPENVMKKIAKAVVEALHFLHSKLHVIHRDVKPSNILINKAGAVKICDFGISGYLVDSIARTKDVGCRPYMAPERINPDMSSEGYDIKSDVWSLGITLMELATGEFPYSRWGSPFEQIKQVVMEDSPKLPTEH-FSPEFCDFIDHCLKKEYKDRFNYSQLLKHPFIANTAELDVDMAGYVNTVIEKYGPLNEN-----
>EOG091F02IX|Biomphalaria_glabrata|NC04_Fiona_pinnata|TRANSCRIPT
-------------------------PPK---------------------------------PDLDSKATLTIGGVDFECDATDLEHRHFLGRGAYGVVEEMIHRPSKKILAVKRIVATVNSQERKRLLMDLDINKESGGCEYTVEFYGALFREGDVWICMEVMDGSLDQFYKKLKQNGDKIPENVMKKIAKSVVEALHFLHHKLHVIHRDVKPSNILINKAGAVKICDFGISGYLVDSIARTKDVGCRPYMAPERINPDMSSEGYDIKSDVWSLGITLMELATGEFPYSKWVSPFEQIKQVVMEASPKLPTDQ-FSPQFCDFINHCLKKEYKERYNYTQLLEHPFIADAADSDVNMAGYVNSVIDKYGPLNEN-----
>EOG091F02IX|Biomphalaria_glabrata|JG07_Cuthona_albocrusta|TRANSCRIPT
-------------------------PPK---------------------------------PDLDSKTMLTIGGVDFECDATDLEHRKFLGKGAYGVVEEMIHRPSKKVLAVKRIVATVNSQERKRLIMDLDINKESGGCEYTVEFYGALFREGDVWICMEVMDGSLDQFYKKLKQNGEKIPETIMKKIAKGVVEALHFLHSKLHVIHRDVKPSNILINKAGAVKICDFGISGYLVDSIAKTKDVGCRPYMAPERINPDMSSEGYDIKSDVWSLGITLMELATGDFPYSKWQSPFEQIKQVVMEASPKLPTDQGFSPEFCDFIDHCLKKEYRERWNYTQLLEHPFIADAADIDVDMAGYVNSVIDKCGQLNEN-----
>EOG091F02IX|Biomphalaria_glabrata|NC01_Armina_californica|TRANSCRIPT
-------------------------PPK---------------------------------PDLDSKATLTISGVNFECDATDLEHRRFLGRGAYGVVEEMIHRPSNKILAVKRIVATVNSQERKRLIMDLDINKESGGCEFTVEFYGALFREGDVWICMEVMDGSLDQFYKKLKQHKERIPENVVKKIAKAVVEALHFLHSKLHVIHRDVKPSNILINKAGAVKICDFGISGYLVDSIARTKDAGCRPYMAPERINPDMSSEGYDIKSDVWSLGITLMELATGEFPYSKWVSPFEQIKQVVMEDSPKLPPDQ-FSSEFCDFINNCLRKEYKERSNYSQLLKHPFITSAAEPDVDMAGYVNSVIQKYGPLNEN-----
>EOG091F02IX|Biomphalaria_glabrata|HW01_Armina_tigrina|TRANSCRIPT
-------------------------PPK---------------------------------PDLDSKATLTIGGVDFECDATDLEHRRFLGRGAYGVVEEMIHRPSNKILAVKRIVATVNSQERKRLIMDLDINKESGGCEYTVEFYGALFREGDVWICMEVMDGSLDQFYKKLKQHKERIPEKVVKKIAKAVVKALHFLHSKLHVIHRDVKPSNILINKAGAVKICDFGISGYLVDSIARTKDAGCRPYMAPERINPDMSSEGYDIKSDVWSLGITLMELATGEFPYSKWVSPFEQIKQVVMEASPKLPPDQ-FSPEFCDFINNCLKKEYKDRFNYSQLLEHPFIASAAEPDIDMAGYVNSVIHKYGPLNEN-----
>EOG091F02IX|Biomphalaria_glabrata|JG32_Unidentia_angelvaldesi|TRANSCRIPT
-------------------------PPK---------------------------------PDLDSKATLMIGGVKFECDATDLEHRRFLGRGAYGVVEEMIHRPSHKILAVKRIVATVNSQERKRLLMDLDINKESGVCEYTVEFYGALFREGDVWICMEVMDGSLDQFYKKLKQNKEKIPENVMKKIAKAVVEALHFLHSKLRVIHRDVKPSNILINKAGAVKICDFGISGYLVDSIARTKDVGCRPYMAPERINPDMSGEGYDIKSDVWSLGITLMELATGEFPYSKWSSPFEQIKQVVMEDSPKLPTDQ-FSPEFCDFINHCLKKQYKERFNYSQLLQHPFIANAADLEVDMAGYVNTVIEKYGPLNEN-----
>EOG091F02IX|Biomphalaria_glabrata|JG08_Dendronotus_venustus|TRANSCRIPT
-------------------------PPK---------------------------------PELDSKATLTISGVDFECDATDLVHRRYLGRGAYGVVEEMIHTPSNKILAVKRIVATVNAQERKRLIMDLDINKESGGCEYTVEFYGALFREGDVWICMEVMDGSLDQFYKKLKEHKEKIPEDVMKKIAKAVVQALHFLHSTLHVIHRDVKPSNILINKAGAVKICDFGISGYLVDSIARTKDVGCRPYMAPERINPDMSSEGYDIKSDVWSLGITLMELATAEFPYSKWVSPFEQIKQVVMEDSPKLPADQ-FSPEFCDFIGSCLKKKYTERSNYSQLLQHPFITSAAEVD--MASFVNTAIQKYGPL--------
>EOG091F02IX|Biomphalaria_glabrata|HW14_Flabellina_affinis|TRANSCRIPT
------------------------------------------------------------------------------------------------------HRPSNQIMAVKRIVATVNSQERKRLIMDLDINKESGGCEYTVEFYGALFREGDVWICMEVMDCSLDQFYKKLKQHNEKIPENVMKKIAKAVVEALHFLHSKLHVIHRDVKPSNILINKAGAVKICDFGISGYLVDSIARTKDVGCRPYMAPERINPDMSSEGYDIKSDVWSLGITLMELATGEFPYSKWVSPFEQIKQVVLEASPKLPADQ-FSPEFVDFIEHCLKKDKQQRSNYSQLLQHPFIANAAELD--MAGYVNSVIDKYGALNEN-----
>EOG091F02IX|Biomphalaria_glabrata|JG27_Phidiana_lynceus|TRANSCRIPT
------------------------------------------------------------------------------------------------------HRPSNKILAVKRIVVTVNSQERKRLLMDLDINKGSGGCQYTVEFYGALFREGDVWICMEVMDGSLDQFYKKLKQNHEKIPENVMKKIAKAVVEALHFLHSKMHVIHRDVKPSNILINKAGAVKICDFGISGYLVDSIAMTKEVGCRPYMAPERINPDMSSEGYDIKSDVWSLGITLMELATGEFPYSKWESPFEQIKQVVMEASPKLPAGQ-FSPEFCDFIDHCLNKENTKRYNYSQLLQHSFIANTAELDVDMAGYVNSVIEKYGPLNEN-----
>EOG091F02IX|Biomphalaria_glabrata|JG16_Flabellina_iodinea|TRANSCRIPT
-------------------------PPK---------------------------------PELDSKATLVIGGVNFECDASDLEHRHILGRGAYGVVEEMIHRPSNKILAVKRIVATVNSQERKRLLMDLDINKESGGCEYTVEFYGALFREGDVWICMEVMDGSLDQFYKKLKQHSERIPENVMKKIAKSVVEALHFLHSKLQVIHRDVKPSNILINKAGAVKICDFGISGYLVDSIARTKDVGCRPYMAPERINPDMSIEGYDIKSDVWSLGITLMELATNEFPYSKWVSPFEQIKQVVMEASPKLPADQ-FSSEFCDFVGHCLKKEFKERYNYNQLLQHSFIARAAEPDVDMAKYVNSVLEKYGALN-------
>EOG091F02IX|Biomphalaria_glabrata|JG28_Scyllaea_fulva|TRANSCRIPT
-------------------------PPK---------------------------------PELDSKATLTIKGVNFECDATDLQHRRFLGRGAYGVVEEMIHTPSNTILAVKRIVATVNSQERKRLIMDLDINKESGGCEYTVEFYGALFREGDVWICMEVMDGSLDQFYKKLKQLKERIPERFMKKIAKAVVEALHFLHSKLHVIHRDVKPSNILINKAGAVKICDFGISGYLVDSIAKTKDVGCRPYMAPERINPDMSSEGYDIKSDVWSLGITLMELATGEFPYSKWVSPFEQIKQVVMEASPKLPADQ-FSAEFCDFISNCLKKEYKERFNYSQLLQHPFIATAGELDEDMADYVNSVIQKCGPLNE------
>EOG091F02IX|Biomphalaria_glabrata|JG23_Melibe_leonina|TRANSCRIPT
-------------------NSALTAPPK---------------------------------PDLDSKATLTIGGVDFECDATDLKHRRYLGKGAYGVVEEMIHTPSNKILAVKRIVATVNSQERKRLIMDLDINKESGGCEYTVEFYGALFREGDVWICMEVMDGSLDQFYKKLKQHKEKIPEKFIKKIAKAVVQALHFLHSKLHVIHRDVKPSNILINKEGAVKICDFGISGYLVDSIARTKDVGCRPYMAPERIDPDMSRDGYDIKSDVWSLGITLMELATGEFPYSKWASPFEQIKQVVMEASPRLPTDQ-FSAEFCDFISNCLKKEYRERSNYSQLLQHPFIATAGELDGEIADYVNSAIQNYGPLNE------
>EOG091F02IX|Biomphalaria_glabrata|NC08_Tritonia_hamnerorum|TRANSCRIPT
-------------------------PPK---------------------------------PDLDSKGTLTIGGEDFECDATDLQHIRFLGRGAYGVVEEMIHTPSNKILAVKRIVATVNTQERKRLLMDLDINKDAGGCEFTVEFYGALFREGDVWICMEVMDGSLDQFYKKLKVHNEKIPENIMKEIAKAVVKALHFLHSMLHVIHRDVKPSNILINKAGEVKICDFGISGYLVDSIARTKDVGCRPYMAPERINPDMSSEGYDIRSDVWSLGITLMELATGEFPYSKWVSPFEQIKQVVMEKSPELPAGQ-FSPEFCDFIGNCLKKEYSQRFNYSQLLQHPFITNAAEPEVDMAGYVNSVIKKYGPLNEN-----
>EOG091F02IX|Biomphalaria_glabrata|JG30_Tritonia_festiva|TRANSCRIPT
----------------------------------------------------------------------------------------------------------------------------------------------------------------------------------------------------------------------------------------------------------------NPDMSSEGYDIRSDVWSLGITLMELATGEFPYSKWVSPFEQIKQVVMEESPKLPVGQ-FSAEFCDFIGNCLKKEYSQRYNYSQLLQHPFIANAAEPAVDMAEYVNTVIQKYGPLNEN-----
>EOG091F02IX|Biomphalaria_glabrata|NC07_Tritonia_diomedea|TRANSCRIPT
-------------------------PPK---------------------------------PDLDSKGTLTIGGGDFECDATDLQHIRFLGRGAYGVVEEMIHRPSNKVLAVKRIVATVNSQERKRLLMDLDINKESGGCEFTVEFYGALFREGDVWICMEVMDGSLDQFYKKLKLHKEKIPENVMKKIAKAVVEALHFLHSKLHVIHRDVKPSNILINKAGEVKICDFGISGYLVDSIARTKDVGCRPYMAPERINPDMSSEGYDIRSDVWSLGITLMELATGEFPYSKWVSPFEQIKQVVMEESPKLPVGQ-FSAEFCDFIGNCLKKEYSQRYNYSQLLQHPFIANAAEPAVDMAEYVNTVIQKYGPLNEN-----
>EOG091F02IX|Biomphalaria_glabrata|HW07_Cuthona_caerulea|TRANSCRIPT
-------------------------PPK---------------------------------PDLDSKAMLTIGGQDFECDATDLEHIRFLGRGAYGVVEEMIHRPSQKILAVKRIVATVNAQERKRLLMDLDINKESGGCEYTVEFYGALFREGDVWICMEVMDGSLDQFYKKLKQNNVKIPERMIKKIAKAVVEALHFLHSKLHVIHRDVKPSNILINKAGAVKICDFGISGYLVDSIAKTKDVGCRPYMAPERINPDMSSEGYDIKSDVWSLGITLMELATGEFPYSKWVSPFEQIKQVVMEASPQLPAEG-YSPEFCNFIEHCLKKEYRERYNYSQLLEHPFIADADEIDVNMADYVNTVIEKYGALNEN-----
>EOG091F02IX|Biomphalaria_glabrata|JG22_Lomanotus_vermiformis|TRANSCRIPT
-------------------NSALTAPPR---------------------------------PDLDSSAVLTIGGTNFECDASDLEHRRFLGRGAYGVVEEMIHRPSGKVLAVKRIVATVNSQERKRLIMDLDINKESGGCEFTVQFYGALFREGDVWICMEVMDGSLDLFYKKLKQHDDKIPENIMKKIAKSVVEALHFLHSKLHVIHRDVKPSNILINKAGAVKICDFGISGYLVDSIARTKDAGCRPYMAPERINPDMSSEGYDIRSDVWSLGITLMELATGEFPYSKWKSPFEQIKQVVMEDSPKLDPEQ-FSLEFCDFIGNCLKKEYKERFNYSQLLQHPFIANADQLNVDMAGYVNSVIEKCGPLNEN-----
>EOG091F02IX|Biomphalaria_glabrata|HW18_Janolus_cristatus|TRANSCRIPT
-------KFQGSGFTIQDDKVDYSAPPK---------------------------------PDLDSKATLTIGGVNFECDSSDLVHRRYLGRGAYGVVEEMIHTPSEKVLAVKRIVATVNTQERKRLLMDLDINKESGVCDYTVEFYGALFREGDVWICMEVMDGSLDQFYKKLKRQGERIPENVMKKIAKSVVEALHFLHSTLHVIHRDVKPSNILINKAGAVKICDFGISGYLVDSIARTKDVGCRPYMAPERINPDMSSEGYNIKSDVWSLGITLMELATAEFPYSGWASPFEQIKQVVMEASPKLPADQ-FSPDFCNFIDKCLNKECSKRHDYSQLLEHPFIARAADLEVDMAGYVNEVIQKCGPLNEN-----
>EOG091F02IX|Biomphalaria_glabrata|JG19_Janolus_barbarensis|TRANSCRIPT
------------------------------------------------------------------------------------------------------HRPSQKVLAVKRIVATVNTEERKRLLMDLDVNKDTRLCDYTAEFYGALFREGDLWICMEVMDGSLDQFYKKLKLHGEKIPENVMKKITKSVVEALHFLHTKLKVIHRDVKPSNILINKAGAVKICDFGISGYLVNSIARTKDAGCRPYMAPERINPDMSSEGYNIKSDVW----------------------------------------------------------------------------------------------------------
>EOG091F02IX|Biomphalaria_glabrata|JG10_Dirona_picta|TRANSCRIPT
------------------------------------------------------------------------------------------GRGAYGVVEEMIHRPSNKILAVKRIVATVNIQERKRLLMDLDINKESGGCKYTVQFYGALFREGDVWICMEVMDGSLDQFYKKLKQHNEKIPENVVKKIAKSVVEALHFLHSTLHVIHRDVKPSNILINKAGDVKICDFGISGYLVDSIARTKDAGCRPYMAPERINPDMSGDGYDIRSDVWSLGITLMELATGEFPYSKWVSPFEQIKQVVMEESPKLPTGQ-FSPEFCDFIECCLKKQYRERSNYIQLLQHPFIASAAEEDVDMGGYVSSVIDKCGPINEN-----
>EOG091F02IX|Biomphalaria_glabrata|HW16_Hancockia_cfuncinata|TRANSCRIPT
------------------------EPPK---------------------------------PDLDSKTTLTIEGTHFECDANDLQHRRFLGRGAYGVVEEMIHTPSNKIMAVKRIVATVNSQERKHLIMDLDINKDSGGCEFTVEFYGALFREGDVWICMEVMDGSLDQFYKKLKKNNERIPETVMKKIAKSVVEALNFLHSKLKVIHRDVKPSNILINKAGAVKICDFGISGYLVNSIAKTKDVGCRPYMAPERINPDMSSEGYDIKSDVWSLGITLMELATGEFPYSKWSTPFEQIRQVVMEDSPKLPADQ-FSPEFCDFISKCLNKEYKERYNYPQLLQHPFIATAAEVEVDMASYVNSAIDKYGPINE------
>EOG091F02IX|Biomphalaria_glabrata|JG17_Hancockia_uncinata|TRANSCRIPT
------------------------EPPK---------------------------------PDLDSKTTLTIEGTHFECDANDLQHRRFLGRGAYGVVEEMIHTPSNKIMAVKRIVATVNSQERKHLIMDLDINKDSGGCEFTVEFYGALFREGDVWICMEVMDGSLDQFYKKLKKNNERIPETVMKKIAKSVVEALNFLHSKLKVIHRDVKPSNILINKAGAVKICDFGISGYLVNSIAKTKDVGCRPYMAPERINPDMSSEGYDIKSDVWSLGITLMELATGEFPYSKWSTPFEQIRQVVMEDSPKLPADQ-FSPEFCDFISKCLNKEYKERYNYPQLLQHPFIATAAEVEVDMASYVNSAIDKYGPINE------
>EOG091F02IX|Biomphalaria_glabrata|JG11_Dondice_occidentalis|TRANSCRIPT
-------------------------PPK---------------------------------PDLDSKATLTIGGKDFECDSSDLEHRHFLGRGAYGVVEEMIHRPSNKILAVKRITVTVDPEERKRLLMDLDINKQSGECVYTVEFYGALFREGDVWICMEVMDGCLDQLHKKLKQHHERIPENIIKRIAKSVVEALHFLHSKLHVIHRDVKPSNILINKAGAVKICDFGISGYLVDSVARSKNVGCRPYMAPERINPDLSIEGYSIKSDVWSLGITLIELATGDFPYSKSASQFEQINQVVYEAPPKLPADQ-FSPEFCGLIEHCLKKEYNERFNYSQLLQHPFIANTAEQEVDMAGYINSVIEKYGALNET-----
>EOG091F02IX|Biomphalaria_glabrata|JG12_Dondice_parguerensis|TRANSCRIPT
-------------------------PPK---------------------------------PDLDSKATLTIGGKDFECDSFDLEHRHFLGRGAYGVVEEMIHRPSNKILAVKRIVATVNSQERKRLIMDLDINKESGGCEYTVEFYGALFREGDVWICMEVMDGSLDQFYKKLKQHHERIPENIMKRIAKSVVEALHFLHSKLHVIHRDVKPSNILINKAGAVKICDFGISGYLVDSLAQSKNVGCRPYMAPERINPDLSIEGYNIKSDVWSLGLTLIELATGDFPYSKSASQFEQVTQVVYGTPPKLPSDQ-FSPEFCDLIEHCLKKEYKQRFNYSQILQHPFIANTAEQEVDMAGYVNSVIEKYGALNEN-----
>EOG091F02IX|Biomphalaria_glabrata|HW11_Eubranchus_exiguus|TRANSCRIPT
-------------------------PPK---------------------------------PELDSKAMLTIGGVDFECEATDLHTRHQLGKGAYGEVEEVIHIPSAKVFAIKRIRATMNSQERKRLLMDLDINKESSQCEYTVEFYGALFTEGDVLICMEVMDGSLDHFYKKLKQNGEMIPEKVMKKIAKAVVEALHFLHSTLHVIHRDVKPSNILINKDGAVKICDFGISGYLVDSIARTKDVGCRPYMAPERINPDLSSEGYDIKSDVWSLGITLMELATGEYPYSKWMSPFEQIKQVVMEESPKLPTDQ-FSAEFCDFIGHCLKKDYPQRFNYTQLLEHPFIADQVDVD--MASYVNNVIEKYGKLNDN-----
>EOG091F02IX|Biomphalaria_glabrata|JG15_Favorinus_auritulus|TRANSCRIPT
--------------------------------------------------------------------------------------------GTCGQVTRMRHKPTNRLMAVKQMRRSGNKEENKRIIMDLDVVIKSHDCPYIVQCIGTFITQSEVWICMELMATCLDKLLK------------------------------------RDVKPSNILINKAGAVKICDFGISGYLVDSIARTKDVGCRPYMAPERIDPELSSEGYDIKSDVWSLGITLMELATGEFPYSKWTSPFEQIKQVVMEASPKLPTDQ-FSPEFCDFIEHCLQKKYKERFNYSQLLQHSFIANTAELDVDMAEYVNSVIEKYGPLKEN-----
>EOG091F02IX|Lottia_gigantea|LotgiG199455
---------------------------------------------------------------MDSRATLTIGEQTFVCDATDLQRIRLLGRGAYGVVEEMKHAQSGIVIAVKRIQATVNNQEQKRLLMDLDINMRSGSCPYTVHFYGALFREGDVWICMEVMETSLDKLYKAIIKDGDKIPETVLRNIALSVVKALHYLHSELQVIHRDVKPSNILINRKGEVKICDFGISGYLVDSIARTKDAGCRPYMGPERINPENPSEGYDIRSDVWSLGITMIELATGVFPYSTWKTPFEQIRQVVVDDPPRLPADK-FSKEFEDFVIQCLQKNYNNRPNYPQLLEHPFLTKVDNPPVDMAAFVNNVLSKHGDLNDNS----
>EOG091F02IX|Crassostrea_gigas|CGI_10028745
MMANPIQVNF---------NSGINGSPKETPRKGKPNSSLPDDPYYLVVFTAQNAKRVSRPPIQDSKVKIMYEGKEFEIDACDLITIRNLGRGAYGIVDLVRHRTSGAVLAVKRIPMTVNSQEQKRLLMDLDVNMRSGSCPYTVTFYGALFREGDVWIVMEVMDAPLDKFYKKIYENKDRIPEDVLSIVAFSVVKALHYLQSELKVIHRDVKPSNILINEKGQVKICDFGISGYLVDSVAKTIDAGCKPYMAPERINPESGQKGYDIRSDVWSLGITMIELATGQFPYPTWKTPFEQLKQVVQDPPPTLPKEE-FSAEFEDFITKCLQKSVTTRPNYVELLKHSFIKRGEEKQGELADYVKSVFEKYGNPNAESIERS
