# Supplementary material for: Transcriptomics provides a robust framework for the relationships of the major clades of cladobranch sea slugs (Mollusca, Gastropoda, Heterobranchia), but fails to resolve the position of the enigmatic genus Embletonia
Source: BMC Ecol Evol. 2021 Dec 28;21:226. doi: 10.1186/s12862-021-01944-0 (PMC8895541; doi:10.1186/s12862-021-01944-0)
Supplement: Supplementary file 6 — Additional file 6. Archive S4: Unmasked multiple sequence alignments on amino acid level including Doris kerguelenensis and Calmella cavolini prior to the removal of outliers. [file 12862_2021_1944_MOESM6_ESM.zip › Archive_S4/Alignments/EOG091F02VL.aa.fasta]

>EOG091F02VL|Biomphalaria_glabrata|BGLTMP013465
MHLCHKYADLLRQQHVRATRTSASQLSPTAPTTAAATATAAELCFRDKESIDSYYKVLEHLGAGGFGTVYSGIRKRDSLQVAIKVIAKKKVSSW-TKLSPCHTVERISFVCDDLVIFYFSLRQQPSGSQVPLELHLLHRVQHVTGVIKLLDTFETPQEFIIVMERPDNVQDLFDYITERGPLSEPEARVFFLQIVQMVQSIEKCGVLHRDIKDENILVDLKTNQLKLIDFGSGTILRETDYDDFDGTRVYSPPEWISNRLYNGRHATVWSLGILLFDLVNGDIPFEQDEQIKAAQLHYKAALTPGKHHVCCSLQIRKFIIDTSDLIRKCLSIDPHQRPTLDQILSHPWMAKVPA-----AIPIP---ENRKR---------TTASGKVVDVALLSSNESL
>EOG091F02VL|Biomphalaria_glabrata|HW09_Doto_sp|TRANSCRIPT
--------------------------------------------------------------------------------------------SWTKL---------------------------PDGTHIPVELQLLHCVQHVPGVIQLVDTFERQDSFIIVMERHENVKDLFDFITERGPLGEHEARNFFTQIVQTVSRIEKCGVLHRDIKDENVLVDLKTRQLKLIDFGSGTFLRDTDYEDFDGTRVYSPPEWIVSRQYNGRQATVWSLGILLFDMVNGDIPFEQDDQIKAAELKYKVPLT-------------------------------------------------------------------------------------------------
>EOG091F02VL|Biomphalaria_glabrata|JG13_Doto_lancei|TRANSCRIPT
--------------------------------------------------------------------------------------------SWTKL---------------------------PDGTHIPVELQLLHCVQHVPGVIQLVDTFERQDSFIIVMERHENVKDLFDFITERGPLSEHEARNFFTQIVQTVSRIEKCGVLHRDIKDENVLVDLKTRQLKLIDFGSGTFLRDTDYEDFDGTRVYSPPEWIVSRQYNGRQATVWSLGILLFDMVNGDIPFEQDEQIKAAELKYKVPLT-------------------------------------------------------------------------------------------------
>EOG091F02VL|Biomphalaria_glabrata|HW21_Tritonia_manicata|TRANSCRIPT
--------------------------------------------------------------------------------------------SWTKL---------------------------PDGTHLPLELQLLHCVQHVPGVIQLIDTFERVDSFIIVMERHEHVKDLFDYITERGALGEHEARAFFTQIVQTVKSIEKCGVLHRDIKDENVLVDLKTRQLKLIDFGSGTFLRETDYKDFDGTRVYSPPEWIIHRQYNGRQATVWSLGILLFDLVNGDIPFEQDEQIKAAQLNYKVSLTP------------------------------------------------------------------------------------------------
>EOG091F02VL|Biomphalaria_glabrata|NC08_Tritonia_hamnerorum|TRANSCRIPT
--------------------------------------------------------------------------------------------SWTKL---------------------------PDGTHLPLELQLLHCVQHVPGVIQLIDTFERVDSFIIVMERHEHVKDLFDYITERGALGEHEARAFFTQIVQTVKSIEKCGVLHRDIKDENVLVDLKTRQLKLIDFGSGTFLRETDYKDFDGTRVYSPPEWIIHRQYNGRQATVWSLGILLFDLVNGDIPFEQDEQIKAAQLNYKVSLTP------------------------------------------------------------------------------------------------
>EOG091F02VL|Biomphalaria_glabrata|NC07_Tritonia_diomedea|TRANSCRIPT
--------------------------------------------------------------------------------------------SWTKL---------------------------PDGTHLPVELQLLHCVQHVPGVIQLIDTFERVDSFIIVMERHEHVKDLFDYITERGALSEHEARAFFTQIVQTVKNIEKCGVLHRDIKDENVLVDLKTRQLKLIDFGSGTFLRETDYKDFDGTRVYSPPEWIIHRQYNGRQATVWSLGILLFDLVNGDIPFEQDEQIKAAQLNYKVSLTP------------------------------------------------------------------------------------------------
>EOG091F02VL|Biomphalaria_glabrata|JG22_Lomanotus_vermiformis|TRANSCRIPT
--------------------------------------------------------------------------------------------SWTKL---------------------------PDGSPIPLELQLLHCVQHVPGVIKLIDTFERSDSYIIVMERQEHVKDLFDYITERGALSEHEARAFFTQIVHTVKNIEKCGVLHRDIKDENVLVDLKTRQLKLIDFGSGTFLRETDYEDFDGTRVYSPPEWIVHRQYNGRQATVWSLGILLFDLVNGDIPFEQDEQIKAAQLNYKVPLT-------------------------------------------------------------------------------------------------
>EOG091F02VL|Biomphalaria_glabrata|JG28_Scyllaea_fulva|TRANSCRIPT
---------------------------------------------------------------------------------------------------------------------------------------------------------------------------------------------------------------------ENVLVDLKTRQLKLIDFGSGTFLRETDYEDFDGTRVYSPPEWIVHRQYNGRQATVWSLGILLFDLVNGDIPFEQDEQIKAAQLNYKVPLT-------------------------------------------------------------------------------------------------
>EOG091F02VL|Biomphalaria_glabrata|JG23_Melibe_leonina|TRANSCRIPT
--------------------------------------------------------------------------------------------SWTKL---------------------------PDGTRIPLELQLLHCVQHVPGVIQLIDTFERQDSFIIVMERQEHVKDLFDYITERGALGEHEARAFFTQIVQTVKSIEKCGVLHRDLKDENVLVDLKTRQLKLIDFGSGTFLRDTDYEDFDGTRVYSPPEWIVHRQYNGRQATVWSLGILLFDLVNGDIPFEQDEQIKAAQLNYKVPLT-------------------------------------------------------------------------------------------------
>EOG091F02VL|Biomphalaria_glabrata|HW16_Hancockia_cfuncinata|TRANSCRIPT
--------------------------------------------------------------------------------------------SWTKL---------------------------PDGTHIPMELQLLHCVQHVSGVIQLIDTFERLDSFIIVMERHEHVKDLFDYITERGPLSEHEARAFFTQIVQTVKNIEKCGVLHRDIKDENVLVDLKTRQLKLIDFGSGTFLRETDYEDFDGTRVYSPPEWIVHRQYNGRQATVWSLGILLFDLVNGDIPFEQDEQIKAAQLNYKVPLS-------------------------------------------------------------------------------------------------
>EOG091F02VL|Biomphalaria_glabrata|JG17_Hancockia_uncinata|TRANSCRIPT
--------------------------------------------------------------------------------------------SWTKL---------------------------PDGTHIPMELQLLHCVQHVSGVIQLIDTFERLDSFIIVMERHEHVKDLFDYITERGPLSEHEARAFFTQIVQTVKNIEKCGVLHRDIKDENVLVDLKTRQLKLIDFGSGTFLRETDYEDFDGTRVYSPPEWIVHRQYNGRQATVWSLGILLFDLVNGDIPFEQDEQIKAAQLNYKVPLS-------------------------------------------------------------------------------------------------
>EOG091F02VL|Biomphalaria_glabrata|HW10_Embletonia_pulchra|TRANSCRIPT
--------------------------------------------------------------------------------------------SWTKL---------------------------PDGMHIPLELQLLHCVQHVPGVIQLIDTFERTDSFIIIMERHEHVKDLFDYITERGALSEHEARAFFTQIVQTVKSIEKCGVLHRDLKDENVLVDLKTRQLKLIDFGSGTFLRDADYEDFDGTRVYSPPEWIVHRQYNGRQATVWSLGILLFDLVNGDIPFEQDEQIKAAQLNYKVPLT-------------------------------------------------------------------------------------------------
>EOG091F02VL|Biomphalaria_glabrata|HW20_Spurilla_neapolitana|TRANSCRIPT
--------------------------------------------------------------------------------------------SWTKL---------------------------PDGFPIPLELQLLHCVQHVPGVIQLIDTFERSDSFIIVMERHEHVKDLFDYITERGPLSEHEARAFFTQIVQTVKSIEKCGVLHRDIKDENVLVDLKTRQLKLIDFGSGTFLRETDYEDFDGTRVYSPPEWIVNRQYNGRQATVWSLGILLFDLVNGDIPFEQDEQIKAAQLNYKVNLT-------------------------------------------------------------------------------------------------
>EOG091F02VL|Biomphalaria_glabrata|JG29_Spurilla_braziliana|TRANSCRIPT
--------------------------------------------------------------------------------------------SWTKL---------------------------PDGFPIPLELQLLHCVQHVPGVIQLIDTFERSDSFIIVMERHEHVKDLFDYITERGPLSEHEARAFFTQIVQTVKSIEKCGVLHRDIKDENVLVDLKTRQLKLIDFGSGTFLRETDYEDFDGTRVYSPPEWIVNRQYNGRQATVWSLGILLFDLVNGDIPFEQDEQIKAAQLNYKVNLT-------------------------------------------------------------------------------------------------
>EOG091F02VL|Biomphalaria_glabrata|JG02_Antaeolidiella_chromosoma|TRANSCRIPT
---------------------------------------------------------------------------------------------------------------------------------------------------------------IIVMERQEHVKDLFDYITERGALGEHEARGFFTQIVQTVKSIEKCGVLHRDIKDENVLVDLKTRQLKLIDFGSGTFL--------------------------------------------------------------------------------------------------------------------------------------------------------------------
>EOG091F02VL|Biomphalaria_glabrata|HW02_Berghia_verrucicornis|TRANSCRIPT
--------------------------------------------------------------------------------------------SWAKM---------------------------PDGLHIPVELQLLHCVQHVPGVIQLIDTFERSDSFIIVMERHEHVKDLFDYITERGALSEHEARAFFTQIVQTVKSIEKCGVLHRDIKDENVLVDLKTRQLKLIDFGSGTFLREADYEDFDGTRVYSPPEWIVNRQYNGRQATVWSLGILLFDLVNGDIPFEQDEQIKAAQLNYKVNLT-------------------------------------------------------------------------------------------------
>EOG091F02VL|Biomphalaria_glabrata|JG04_Berghia_stephanieae|TRANSCRIPT
--------------------------------------------------------------------------------------------SWAKM---------------------------PDGLHIPVELQLLHCVQHVPGVIQLIDTFERSDSFIIVMERHEHVKDLFDYITERGALSEHEARAFFTQIVQTVKSIEKCGVLHRDIKDENVLVDLKTRQLKLIDFGSGTFLREADYEDFDGTRVYSPPEWIVNRQYNGRQATVWSLGILLFDLVNGDIPFEQDEQIKAAQLNYKVNLT-------------------------------------------------------------------------------------------------
>EOG091F02VL|Biomphalaria_glabrata|HW17_Hermissenda_crassicornis|TRANSCRIPT
--------------------------------------------------------------------------------------------SWTKL---------------------------PDGLHIPLELQLLHCVQHVPGVIQLIDTFERVDSFIIVMERHEHVKDLFDYITERGALNEHEARAFFTQIVQTVKSIEKCGVLHRDIKDENVLVDLKTRQLKLIDFGSGTFLRDADYEDFDGTRVYSPPEWIVNRQYNGRQATVWSLGILLFDLVNGDIPFEQDDQIKAAQLNYKVNLT-------------------------------------------------------------------------------------------------
>EOG091F02VL|Biomphalaria_glabrata|JG18_Hermissenda_opalescens|TRANSCRIPT
--------------------------------------------------------------------------------------------SWTKL---------------------------PDGLHIPLELQLLHCVQHVPGVIQLIDTFERVDSFIIVMERHEHVKDLFDYITERGALNEHEARAFFTQIVQTVKSIEKCGVLHRDIKDENVLVDLKTRQLKLIDFGSGTFLRDADYEDFDGTRVYSPPEWIVNRQYNGRQATVWSLGILLFDLVNGDIPFEQDDQIKAAQLNYKVNLT-------------------------------------------------------------------------------------------------
>EOG091F02VL|Biomphalaria_glabrata|NC05_Hermissenda_crassicornis|TRANSCRIPT
--------------------------------------------------------------------------------------------SWTKL---------------------------PDGLHIPLELQLLHCVQHVPGVIQLIDTFERVDSFIIVMERHEHVKDLFDYITERGALNEHEARAFFTQIVQTVKSIEKCGVLHRDIKDENVLVDLKTRQLKLIDFGSGTFLRDADYEDFDGTRVYSPPEWIVNRQYNGRQATVWSLGILLFDLVNGDIPFEQDDQIKAAQLNYKVNLT-------------------------------------------------------------------------------------------------
>EOG091F02VL|Biomphalaria_glabrata|JG01_Aeolidiella_alba|TRANSCRIPT
-----------------------------------------------------------------------------------------------------------------------------------------------------------------------------------------------------------CGVLHRDIKDENVLVDLKTRQLKLIDFGSGTFLREADYEDFDGTRVYSPPEWIANRQYNGRQATVWSLGILLFDLVNGDIPFEQDDQIKAAQLNYKVNLT-------------------------------------------------------------------------------------------------
>EOG091F02VL|Biomphalaria_glabrata|JG27_Phidiana_lynceus|TRANSCRIPT
--------------------------------------------------------------------------------------------SWTKL---------------------------PDGMHIPLELQLLHCVQHVQGVIKLIDTFERSDSFIIVMERHEHVKDLFDYITERGALNEHDAXXXXXXXXXXXKSIEKCGVLHRDIKDENVLVDLKTRQLKLIDFGSGTFLREADYEDFDGTRVYSPPEWIVNRQYNGRQATVWSLGILLFDLVNGDIPFEQDEQIKAAQLNYKVNLT-------------------------------------------------------------------------------------------------
>EOG091F02VL|Biomphalaria_glabrata|HW05_Caloria_elegans|TRANSCRIPT
--------------------------------------------------------------------------------------------SWTKL---------------------------PDGMHIPLELQLLHCVQHVQGVIRLIDTFERPDSFIIVMERHEHVKDLFDYITERGALTEHEARAFFTQIVQTVKSIEKCGVLHRDIKDENVLVDLKTRQLKLIDFGSGTFLREADYEDFDGTRVYSPPEWIVNRQYNGRQATVWSLGILLFDLVNGDIPFEQDEQIKAAQLNYKVNLT-------------------------------------------------------------------------------------------------
>EOG091F02VL|Biomphalaria_glabrata|JG25_Palisa_papillata|TRANSCRIPT
--------------------------------------------------------------------------------------------SWTKL---------------------------PDGTHIPLELQLLHCVQHVQGVIQLIDTFERLDSFIIVMERHEHVKDLFDYITERGALNESEARAFFTQIVQTVKSIEKCGVLHRDIKDENVLVDLKTRQLKLIDFGSGTFLREADYEDFDGTRVYSPPEWIVNRQYNGRQATVWSLGILLFDLVNGDIPFEQDEQIKAAQLNYK-----------------------------------------------------------------------------------------------------
>EOG091F02VL|Biomphalaria_glabrata|JG03_Austraeolis_stearnsi|TRANSCRIPT
--------------------------------------------------------------------------------------------SWTKL---------------------------PDGTHIPLELQLLHCVQHVQGVIQLIDTFERLDSFIIVMERHEHVKDLFDYITERGALNEHEARAFFTQIVQTVKSIEKCGVLHRDIKDENVLVDLKTRQLKLIDFGSGTFLREADYEDFDGTRVYSPPEWIVNRQYNGRQATVWSLGILLFDLVNGDIPFEQDEQIKAAQLNYKVNLT-------------------------------------------------------------------------------------------------
>EOG091F02VL|Biomphalaria_glabrata|HW12_Facelina_rubrovittata|TRANSCRIPT
--------------------------------------------------------------------------------------------SWTKL---------------------------PDGVPIPVELQLLHCVQHVPGVIQLIDTFERSDSFIIVMERHEHVKDLFDYITERGALGEGEARTFFTQIVQTVKNIEKCGVLHRDIKDENVLVDLKTRQLKLIDFGSGTFLREADYEDFDGTRVYSPPEWIVNRQYNGRQATVWSLGILLFDLVNGDIPFEQDEQIKAAQLNYKVNLT-------------------------------------------------------------------------------------------------
>EOG091F02VL|Biomphalaria_glabrata|HW13_Favorinus_branchialis|TRANSCRIPT
--------------------------------------------------------------------------------------------SWTKL---------------------------PDGLPIPLELQLLHCVQQVPGVIQLIDTFERSDSFILVMERHEHVKDLFDYITERGALSEHEARSFFTQIVQTVKNIEKCGVLHRDIKDENVLVDLKTRQLKLIDFGSGTFLRDADYEDFDGTRVYSPPEWIVNRQYNGRQATVWSLGILLFDLVNGDIPFEQDEQIKAAQLNYKVNLT-------------------------------------------------------------------------------------------------
>EOG091F02VL|Biomphalaria_glabrata|JG15_Favorinus_auritulus|TRANSCRIPT
--------------------------------------------------------------------------------------------SWTKL---------------------------PDGLPIPLELQLLHCVQQVPGVIQLIDTFERSDSFILVMERHEHVKDLFDYITERGALGEHEARSFFTQIVQTVKNIEKCGVLHRDIKDENVLVDLKTRQLKLIDFGSGTFLRDADYEDFDGTRVYSPPEWIVNRQYNGRQATVWSLGILLFDLVNGDIPFEQDEQIKAAQLNYKVNLTT----------------ACKDLIRKCLSIAPSQRPTLDQILQHPWMVKVQQPPVHIVGGGEGRNKRTTATVTGAGAATTTVGGKVVDVALLSSQES-
>EOG091F02VL|Biomphalaria_glabrata|JG11_Dondice_occidentalis|TRANSCRIPT
-----------------------------------------------------------------------------------------------------------------------------DGSHIPLELQLLHCVQHVPGVIQLLDTFERVDSFIIVMERHEHVKDLFDYITERGALVEPEARTFFTQIVQTVKSIEKCGVLHRDIKDENVLVDLKTRQLKLIDFGSGTFLRDADYEDFDGTRVYSPPEWIVNRQYNGRQATVWSLGILLFDLVNGDIPFEQDEQIKAAQLNYKVNLT-------------------------------------------------------------------------------------------------
>EOG091F02VL|Biomphalaria_glabrata|JG12_Dondice_parguerensis|TRANSCRIPT
-----------------------------------------------------------------------------------------------------------------------------DGSHIPLELQLLHCVQHVPGVIQLLDTFERVDSFIIVMERHEHVKDLFDYITERGALGEHEARTFFTQIVQTVKSIEKCGVLHRDIKDENVLVDLKTRQLKLIDFGSGTFLRDADYEDFDGTRVYSPPEWIVNRQYNGRQATVWSLGILLFDLVNGDIPFEQDEQIKAAQLNYKVNLT-------------------------------------------------------------------------------------------------
>EOG091F02VL|Biomphalaria_glabrata|NC01_Armina_californica|TRANSCRIPT
--------------------------------------------------------------------------------------------SWTKL---------------------------PDGLHIPLELQLLHCVQHVPGVIQLLDTFERADSFIMVMERHEHVKDLFDYITERGALGEHEGRALFTQIVQTVKSIEKCGVLHRDIKDENVLVDLKTRQLKLIDFGSGTFLRETDYKDFDGTRVYSPPEWIVHRQYNGRQATVWSLGILLFDLVNGDIPFEQDEQIKAAQLNYKVPIS-------------------------------------------------------------------------------------------------
>EOG091F02VL|Biomphalaria_glabrata|HW01_Armina_tigrina|TRANSCRIPT
--------------------------------------------------------------------------------------------SWTKL---------------------------PDGLHIPLELQLLHCVQHVSGVIQLHDTFERADSFIMVMERHEHVKDLFDYITERGALGEHEARALFLQILQTVKSIEKCGVLHRDIKDENVLVDLKTRQLKLIDFGSGTFLRDTDYKDFDGTRVYSPPEWIVHRQYNGRQATVWSLGILLFDLVNGDIPFEQDEQIKAAQLNYKVPLS-------------------------------------------------------------------------------------------------
>EOG091F02VL|Biomphalaria_glabrata|JG20_Learchis_evelinae|TRANSCRIPT
--------------------------------------------------------------------------------------------SWTKL---------------------------PDGLHIPVELQLLHCVQHVPGVIQLIDTFERADSFIIVMERQEHVKDLFDYITERGALHESEARTFFTQIVQTVKSIEKCGVLHRDIKDENVLVDLKTKQLKLIDFGSGTFLREADYEDFDGTRVYSPPEWIVNRQYNGRQATVWSLGILLFDLVNGDIPFEQDEQIKAAQLNYKVNLS-------------------------------------------------------------------------------------------------
>EOG091F02VL|Biomphalaria_glabrata|JG24_Noumeaella_rubrofasciata|TRANSCRIPT
------------------------------------------------------------------------------------------------------------------------------------------------GVIQLIGTFERTDSYIIVMERHEHVKDLFDYITERGALHESEARAFFTQIVQTVKSIEKCGVLHRDIKDENVLVDLKTRQLKLIDFGSGTFLRETNYEDFDGTRVYSPPEWIVNRQYNGRQATVWSLGILLFDLVNGDIPFEQDDQIKAAQLNYKVNLT-------------------------------------------------------------------------------------------------
>EOG091F02VL|Biomphalaria_glabrata|JG16_Flabellina_iodinea|TRANSCRIPT
----------------------------------------------------------------------------------------------------------------------------PDGMHIPLELQLLHCVQHVPCVIKLIDTFERPDSFIIVMERHEHVKDLFDYITERGPLSEAEARAFFTQIVQTVKSIEKCGVLHRDIKDENVLVDLKTRQLKLIDFGSGTFLRENDYEDFDGTRVYSPPEWIVNRQYNGRQATVWSLGILLFDLVNGDIPFEQDEQIKAAQLNYKVSLT-------------------------------------------------------------------------------------------------
>EOG091F02VL|Biomphalaria_glabrata|HW06_Cratena_peregrina|TRANSCRIPT
----------------------------------------------------------------------------------------------------------------------------------------------------------------------------------RGALSEHEARAFFTQIVQTVKSIEKCGVLHRDIKDENVLVDLKTRQLKLIDFGSGTILRETDYEDFDGTRVYSPPEWIVNSRYNGRQATVWSLGILLFDLVNGDIPFEQDEQIKAAQLHYKVNLT-------------------------------------------------------------------------------------------------
>EOG091F02VL|Biomphalaria_glabrata|HW15_Flabellina_babai|TRANSCRIPT
--------------------------------------------------------------------------------------------SWTKL---------------------------PDNSHIPLELQLLHCVQHVPGVIQLIDTFERNDSFILVMERQEHVKDLFDYITERGALPEHEARALFTQIVQTVKNIEKCGVLHRDIKDENVLVDLKTRQLKLIDFGSGTFLRDADYDDFDGTRVYSPPEWIVNRQYNGRQATVWSLGILLFDLVNGDIPFEQDEQIKAAQLNYKVSLT-------------------------------------------------------------------------------------------------
>EOG091F02VL|Biomphalaria_glabrata|JG06_Catriona_columbiana|TRANSCRIPT
-------------------------------------------------------------------------------------------------------------------------------------------------------------------------------------------RSFFTQIVQTVKCIEKCGVLHRDIKDENVLVDLKTRQLKLIDFGSGTFLRDSDYDDFDGTRVYSPPEWIVKRQYDGRQATVWSLGILLFDLVNGDIPFEQDEQIKAAQLNYKVSLT-------------------------------------------------------------------------------------------------
>EOG091F02VL|Biomphalaria_glabrata|HW07_Cuthona_caerulea|TRANSCRIPT
----------------------------------------------------------------------------------------------------------------------------PDGMEVPMELQLLTCVQHVTGVIQLLDTFERSDGFLLVMERLEHGKDLFDYITERGALNEQEARSFFTQIVQTVKCIEKCGVLHRDIKDENVLVDLKTRQLKLIDFGSGTFLRDTDYDDFDGTRVYSPPEWIVKRQYNGRQATVWSLGILLFDLVNGDIPFEQDEQIKAAQLNYKVSLT-------------------------------------------------------------------------------------------------
>EOG091F02VL|Biomphalaria_glabrata|JG07_Cuthona_albocrusta|TRANSCRIPT
----------------------------------------------------------------------------------------------------------------------------------------------------------------------EHGKDLFDYITERGPLSEGEARSFFTQIVQTVKCIEKCGVLHRDLKDENVLVDLKSRQLKLIDFGSGTFLRDTEYDDFDGTRVYSPPEWIVKRQYNGRQATVWSLGILLFDLVNGDIPFEQDEQIKAAQLNYKVSLT-------------------------------------------------------------------------------------------------
>EOG091F02VL|Biomphalaria_glabrata|NC04_Fiona_pinnata|TRANSCRIPT
--------------------------------------------------------------------------------------------SWTKL---------------------------PDGMHIPMELQLLTCVQHVPGVIHLLDTFERADSFILVMERLEHGKDLFDYITERGALSEQEARSFFTQIVQTVKSIEKCGVLHRDIKDENVLVDLKTRQLKLIDFGSGTFLRDTDYDDFDGTRVYSPPEWIVKRQYNGCRATVWSLGILLFDLVNGDIPFEQDEQIKAAQLNYKVSLT-------------------------------------------------------------------------------------------------
>EOG091F02VL|Biomphalaria_glabrata|JG26_Phestilla_sp|TRANSCRIPT
--------------------------------------------------------------------------------------------SWSRM---------------------------PDGMHVPMELQLLTCVQHVSGVIQLLDTFERSDSFILVMERLEHGSDLFDYITERGPLSEAEARSFFIQIVQTVKSIEHCGVLHRDLKDENVLVDLRTRQLKLIDFGSGTFLRDTDYDDFDGTRVYSPPEWIVKRQYNGRQATVWSLGILLFDLVNGDIPFEQDEQIKAAQLNYKVSLTP------------------------------------------------------------------------------------------------
>EOG091F02VL|Biomphalaria_glabrata|HW18_Janolus_cristatus|TRANSCRIPT
--------------------------------------------------------------------------------------------SWSKL---------------------------PDGTLIPIELQLLHSVQHVPGVIQLIDTFERTDSFIIVMECHEHGKDLFDYITERGGVSEHEARGFFTQIVQTVKSIEKCGVLHRDIKDENVLVDLKTRQLKLIDFGSGTFLRDTDYDDFDGTRVYSPPEWIVHRQYNGRQATVWSLGILLFDLVNGDIPFEQDDQIKAAQLNYKVPLT-------------------------------------------------------------------------------------------------
>EOG091F02VL|Biomphalaria_glabrata|JG32_Unidentia_angelvaldesi|TRANSCRIPT
------------------------------------------------------------------------------------------------------------------------------------------------------------------------------------------------QIVTTVKNIEKCGVLHRDIKDENVLVDLKSGQLKLIDFGSGTFLKDHDYEDFDGTRVYSPPEWIVNRQYNGRQATVWSLGILLFDLVNGDIPFEQDEQIKAAQLNYKVPLT-------------------------------------------------------------------------------------------------
>EOG091F02VL|Biomphalaria_glabrata|JG10_Dirona_picta|TRANSCRIPT
-----------------------------------------------------------------------------------------------------------------------------DGMHIPVELQLLHCVQHVPGVIQLIDTFERVDSFIIVMERQEQVKDLFDYITERGALSEHEARSFFTQIVQTVKSIEKCGVLHRDIKDENVLVDLKTRQLKLIDFGSGTFL--------------------------------------------------------------------------------------------------------------------------------------------------------------------
>EOG091F02VL|Biomphalaria_glabrata|JG14_Eubranchus_rustyus|TRANSCRIPT
--------------------------------------------------------------------------------------------SWTKM---------------------------PDGMPVPTELQLLTCVQHVPGVIQLIDTFERSDSFIIVMERHELVKDLFDYITERGALTEQEARSFFTQIVQTVKSIEKCGVLHRDIKDENVLVDLKTRQLKLIDFGSGTFLRDTDYED-------------------------------------------------------------------------------------------------------------------------------------------------------------
>EOG091F02VL|Biomphalaria_glabrata|JG21_Limenandra_confusa|TRANSCRIPT
--------------------------------------------------------------------------------------------SWTKL---------------------------PDGVHIPLELQLLHCVQHVPGVIQLIDTFERSDSFIIVMERHEHVKDLFDYITERGALSEHEARAFFTQIVQTVKSIEKCGVLHRDIR--------------------------------------------------------------------------------------------------------------------------------------------------------------------------------------------
>EOG091F02VL|Biomphalaria_glabrata|JG05_Bornella_anguilla|TRANSCRIPT
--------------------------------------------------------------------------------------------SWTKL---------------------------PDGTHIPLELQLLHCVQHVSGVIQLIDTFERHDSFIIVMERHEHVKDLFDYITERGALGEHEARAFFTQIV-------------------------------------------------------------------------------------------------------------------------------------------------------------------------------------------------------------
>EOG091F02VL|Biomphalaria_glabrata|HW11_Eubranchus_exiguus|TRANSCRIPT
--------------------------------------------------------------------------------------------SWTKL---------------------------PDGTPVPMELQLLTCVQHVPGVIKLLDTFECSDSYFIVMERQELVQDLFDYITENGPLSEQEARTFFTQIVQTVKSIEKCGVLHRDLKDENVLVDLKTRQLRLIDFGSGTFLRDGNYEDFDGTRVYSPPEWIVHRQYNGKQATVWSLGVLLFDLVNGDIPFEQDEQIKAAHLNYKVSLS-------------------------------------------------------------------------------------------------
>EOG091F02VL|Biomphalaria_glabrata|NC06_Pleurobranchaea_californica|TRANSCRIPT
----------------------------------------------------------------------------------------------------------------------------PNGMKIPLELHLLHLVQHIPGVIQLVDTFERQDSFIIIMERPEHVKDLFDYITERGPLSEHDARIFFTQIVQSVQSIEKAGVLHRDIKDENVLVDLKTGQLKLIDFGSGTILRDTDYDDFDGTRVYSPPEWICNRQYNGRQATVWSLGILLFDLVNGDIPFEQDEQIKAAQLHYKSPLS-------------------------------------------------------------------------------------------------
>EOG091F02VL|Biomphalaria_glabrata|HW03_Berthella_plumula|TRANSCRIPT
----------------------------------------------------------------------------------------------------------------------------PNGMKIPLELHLLHLVQHVPGVIQLVDTFERADSFIIIMERPEHVKDLFDYITERGPLSEHDARIFFTQIVQTVQNIEKCGVLHRDIKDENVLVDLKTGQLKLIDFGSGTILREKDYDDFDGTRVYSPPEWICNRQYNGRHATVWSLGILLFDLVNGDIPFEQDEQIKAAQLHYKAQLS-------------------------------------------------------------------------------------------------
>EOG091F02VL|Biomphalaria_glabrata|HW04_Calmella_cavolinii|TRANSCRIPT
----------------------------------------------------------------------------------------------------------------------------PNGQEIPTELHLLHRVQHVPGVIRLIDSFERTDSFFIVMERPEHVKDLFDYITERGSLSEGDSRTFFTQVVQMVIQIEKCGVLHRDIKDENLLVDLKSGQLKLIDFGSGTILEERDYDDFDGTRVYSPPEWICNRQYNGRQATVWSLGILLLDLVNGDIPIEQDEQIKAAQLHYKTALS-------------------------------------------------------------------------------------------------
>EOG091F02VL|Biomphalaria_glabrata|NC02_Bathydoris_clavigera|TRANSCRIPT
-----------------------------------------------------------------------------------------------QL---------------------------PNGIPIPLELQLLHRVQSITGVIKLIDTFERSDSFIIVMERLEHVKDLFDYITERGPLNEEEACTFFTDIVQIVKKIEEFGVLHRDIKDENVLVDLKTRKLKLIDFGSGTHLRDTDYDDFDGTRVYSPPEWIINRQYNGRQATVWSLGILLFDLVNGDIPFEQDEQIKTAILHYKVPLT-------------------------------------------------------------------------------------------------
>EOG091F02VL|Biomphalaria_glabrata|HW19_Polycera_quadrilineata|TRANSCRIPT
--------------------------------------------------------------------------------------------SWAKL---------------------------PNGLPIPTELQLLHRVQCVSGVIKLLDTFERPDSFIIVMERLEHVKDLFDYITERGPLGEDEARAFFTDIVNIVRKIEELGVLHRDLKDENVLVDLKTKKLRLIDFGSGTLLRDGDYDDFDGTRVYSPPEWIVNRQYNGRQATVWSLGILLFDLVNGDIPFEQDEQIKAAQLNYKVPVT-------------------------------------------------------------------------------------------------
>EOG091F02VL|Lottia_gigantea|NC03_Doris_kerguelenensis|TRANSCRIPT
----------------------------------------------ERESLEERYTVENVIGSGGFGTVYGGYRNRDHLPVAIKHISKEKVSDW-KV---------------------------IGGYRVPLEVYLLKKVQHVSGVIGLMDTYERPDSFILVMERPECVKDLFDYITDRGALEEDHAREFFRQIIHTVMNIQKCGVLHRDIKDENILVDFKTGQLKLIDFGSGAILKDEKYTDFDGTRVYSPPEWIAGQSYYGHQATVWSLGILLFDLTNGDIPFEQDHQILMAQPVYKKKISH----------------ECRDLIKKCLLLDASKRPSLEQILEHPWMQ---------VVSHQKSFPINIP---------AGKKTSKTDVCSMGSQDS-
>EOG091F02VL|Lottia_gigantea|LotgiG204907
MMGRKSALTG-----VFTRNSSASQTKD------------------NRARFESTYSVSHVLGSGGFGTVYSGVRIRDNYPVAVKHIVKEKVSEW-GQ---------------------------LNGVTLPMEIILMKKVQQVPGVVRILDYYEMQGSFIIVMDRPEASKDLFDFITEKRVLDEMTARDFFRQILLMVLNIHRCGVIHRDIKDENILVDLKTGQLKLIDFGSGAILKDTVYTEFDGTRVYSPPEWIKYHRYWGRSATVWSLGILLYDMVCGDIPFEQDEQITKADVTFKNRLSQ----------------EVKNLICSCLSVKPSDRPSIEDILQHPWLQ---------VGSQDNRTHNDIN---------NSEKNKVLDASSMGSQDSV
>EOG091F02VL|Crassostrea_gigas|CGI_10007662
---------------MFSCNGNTPQEKDAKA--------------KDKDSFTKAYNVGQTLGSGGFGTVYAGTRKRDNMPVAIKLIAREKVIEW-GT---------------------------INGHQVPLEICLLKKVSACAGVIKMFEWYEMKNYFVIVMEKPEHVQDLFDFITEKGALDEETSRKFLRQIVETLIAIHKNGVVHRDIKDENILIDLKTGELKLIDFGSGAFLRDTVYLTFDGTRVYSPPEWIRFHRYHGRSATVWSLGILLFDMVCGDIPFEQDDQIMKAEVCFRGRLSH----------------EVKDLIKKCLSIRPSDRPSLEDILSHPWLAPAQLSVDKLAIRTP---SN--N---------NMSSTGSVDGESMSSQESI
>EOG091F02VL|Crassostrea_gigas|JG08_Dendronotus_venustus|TRANSCRIPT
--------------------------KDRQG--------------KDKESFEKDYSVGAVLGSGGFGTVFAGTRRRDGLPVAIKRIMKEKAIEK-VT---------------------------VNGVLVPLEVCLLTKVANIHGVIKMLDYYERNDCYIIVMERPEPVKDLFDYITEKRVLDETIAKNFFRQIVDTIIAIHKAGVVHRDIKDENILVDLKTNELKIIDFGSGDFLKDTVYTDFDGTRVYSPPEWIKFHRYHGRSAAVWSLGILLFDMVCGDIPFEEDEQITKADVSFRGRISS----------------DCKDLIRKCLSPRPSERPHLEDILHHPWLQ------------------NDAN---------LDKLNLRRGTVNKSDQSST
