# Supplementary material for: Transcriptomics provides a robust framework for the relationships of the major clades of cladobranch sea slugs (Mollusca, Gastropoda, Heterobranchia), but fails to resolve the position of the enigmatic genus Embletonia
Source: BMC Ecol Evol. 2021 Dec 28;21:226. doi: 10.1186/s12862-021-01944-0 (PMC8895541; doi:10.1186/s12862-021-01944-0)
Supplement: Supplementary file 6 — Additional file 6. Archive S4: Unmasked multiple sequence alignments on amino acid level including Doris kerguelenensis and Calmella cavolini prior to the removal of outliers. [file 12862_2021_1944_MOESM6_ESM.zip › Archive_S4/Alignments/EOG091F035K.aa.fasta]

>EOG091F035K|Biomphalaria_glabrata|BGLTMP012863
-------------------------------------------------------------------------FFDTSKQGVGAAVLHFANLFLSEVFQG---DPCTWYFISFLLDSTVGLLVIYIGLKSCQLLAHHNRWKSIYFGEYGDPPKCNAWVGQCALYILVMIITKLLMTLLVLFKFWTDVRMFLMAPI-----TNPHLEIVLVMFLVPLVVNAIVFWVVDNFLKHSIQNSKTIYVNS--SA-EGKVKYFHNSDTVRCYSRIEKSDD---P-DCDLLLSAEES-----------------
>EOG091F035K|Biomphalaria_glabrata|NC02_Bathydoris_clavigera|TRANSCRIPT
-----------------------------------------------------------------------------SKQGVGAAVLHFANLFLSDVFQG---DPCTWYFISFLLDSTVGLLVIYLGLKLSQLLSHRFGWTTLYFGEYGKPPKCNAWVGQCALYILVMIVTKLFMTLLVLFKFWTQVRKFIMSPI-----TDPNLEIVLVMFVVPLVVNALVFWVVDNFLKHS-------------------------------------------------------------------------
>EOG091F035K|Biomphalaria_glabrata|HW09_Doto_sp|TRANSCRIPT
------------------------------------------------------------------------------------------------------------YFISFLLDSTIGLLVIYLGLKSSQLLSHRYGWKSLYFGEYGDPPKCNAWIGQCALYILVMVITKVLMTLLLLFKFWTQVKKFLMYPI-----QDPNLEIVLVMFVVPVVVNALVFWVVDNFLKHSIQSAQTIYIQA--SEREGSVKYFHNMDAVKCYSRIERSDD---A-DCDMLV----------------------
>EOG091F035K|Biomphalaria_glabrata|JG22_Lomanotus_vermiformis|TRANSCRIPT
--------------------------------------------------------------------------------------LHFANLFLSDVFQG---DPCTWYFISFLLDSTIGLL----------------------------------------------------------------------------------------------------------------------------------------------------------------------------------------
>EOG091F035K|Lottia_gigantea|HW21_Tritonia_manicata|TRANSCRIPT
------------------------------------GVLGLFVQALLAFLAFTSLILKRYCEPKHSRRPWMIWFFDTSKQGVGAAVLHFANLFLSDVFQG---DPCTWYFISFLLDSTIGLLVIYIGLKSSQLVSHRYGWKTLYFGEYGEPPKCNAWIGQCALYILVMIVTKLLMTLLLLFKFWSQVKRFIMSPI-----DNPKLEIVLVMFIVPVVVNAIIFWVVDNFLKHSIQSANTIYIQA--SEKEGKVKYFHNLESVKCYSRIERTDE---P-DCDMLLCAEDEVDVRQRSTDPHHRL---
>EOG091F035K|Lottia_gigantea|JG28_Scyllaea_fulva|TRANSCRIPT
------------------------------------GVLGLFVQALLALLAFTSLILKRYCEPKHSRRPWVIWFFDTSKQGVGAAVLHFANLFLSDVFQG---DPCTWYFISFLLDSTIGLLV---------------------------------------------------------------------------------------------------------------------------------------------------------------------------------------
>EOG091F035K|Lottia_gigantea|NC08_Tritonia_hamnerorum|TRANSCRIPT
------------------------------------GLLGLFVQALLAFLAFTSLILKRYCEPKHSRRPWMIWFFDTSKQGVGAAVLHFANLFLSDVFQG---DPCTWYFISFLLDSTIGLLVIYIGLKSSQVISHRYGWKTLYFGEYGDPPKCNAWIGQCALYILVMIVTKLLMTLLLLFKFWAQVKQFIMSPI-----GNPKLEIVLVMFIVPVVVNAIIFWVVDNFLKHSIQSAKTIYIQS--SEKEGKVKYFHNLDSVKCYSRIERTEE---P-DCDMLLCAEDEGDVRQRSADSHHRLI--
>EOG091F035K|Lottia_gigantea|HW13_Favorinus_branchialis|TRANSCRIPT
------------------------------------GVLGLFVQALLAFLAFTSLILKRYCEPRHSRRPWMIWFFDTSKQGVGAAVLHFANLFLSDVFQG---DPCTWYFISFLLDSTIGLLVIYIGLKSSQIVSHRYGWKSLYFGEYGDPPKCNAWIGQCALYILVMIITKLLMTLLLLFKFWSKVKEFIMSPI-----GDPNLEIVLVMFIVPIVVNAIVFWVVDNFLKHSIQSAQTIYIQSSPSDKEGKVKYFTNLDSVKCYSRIERTEE---P-DCDM------------------------
>EOG091F035K|Lottia_gigantea|HW05_Caloria_elegans|TRANSCRIPT
------------------------------------GVLGLFVQALLAFLAFTSLILKRYCEPKHSRRPWLIWFFDTSKQGVGAAVLHFANLFLSDVFQG---DPCTWYFISFLLDSTIGLLVIYIGLKSSQVASHRYGWKSLYFGEYGDPPKCNAWIGQCALYILVMIITKVLMTLLLLFKFWSKVKEFIMSPI-----GDPNLEIVLVMFIVPVVVNAIIFWVVDNFLKHSIQSAKTIYIQS--SDKEGKVKYFTNLESVKCYSRIERTDD---A-DCDM------------------------
>EOG091F035K|Biomphalaria_glabrata|JG25_Palisa_papillata|TRANSCRIPT
-------------------------------------------------------------------------FFDTSKQGVGAAVLHFANLFLSDVFQG---DPCTWYFISFLLDSTIGLLVIYIGLKSSQVVSHRYGWKSLYFGEYGDPPKCNAWIGQCALYILVMIITKVLMTLLLLFKFWSKVKEFIMSPI-----GDPNLEIVLVMFIVPVVVNAIIFWV---------------------------------------------------------------------------------
>EOG091F035K|Lottia_gigantea|HW07_Cuthona_caerulea|TRANSCRIPT
------------------------------------GLLGLFVQALLAFLAFTSLILKRYCEPKHSRRPWVIWFFDTSKQGVGAAVLHFANLFLSDVFQG---DPCTWYFISFLLDSTIGLLVIYIGLKSSQVISHRFGWKTLYFGEYGDPPKCNSWIGQCALYILVMIITKILMTLLLLFKFWAKVKEFLMSPI-----SDPNLEIVLVMFIVPVVVNALVFWVVDNFLKHSIQSASTIYIQS--SDKEGKVKYFHNLDTVKCYNRIERAED---N-D---------------------------
>EOG091F035K|Lottia_gigantea|JG07_Cuthona_albocrusta|TRANSCRIPT
------------------------------------GLLGLFVQALLAFLAFTSLILKRYCEPKHSRRPWLIWFFDTSKQGVGAAVLHFANLFLSDVFQG---DPCTWYFISFLLDSTIGLLVIYIGLKSSQIISHRFGWRSLYFGEYGDPPKCNSWIGQCALYILVMIITKVLMTLLLLFKFWAKVKEFLMSPI-----SDPNLEIVLVMFIVPVVVNALVFWVVDNFLKHSIQSASTIYISS--SDKEGKVKYFHNLDEVKCYNRIERTDE---N-DCDM------------------------
>EOG091F035K|Lottia_gigantea|JG26_Phestilla_sp|TRANSCRIPT
------------------------------------GLLGLFVQALLAFLAFTSLILKRYCEPRHSRRPWVIWF----------------------------------------------------------------------------------------------------------------------------------------------------------------------------------------------------------------------------------------
>EOG091F035K|Lottia_gigantea|NC01_Armina_californica|TRANSCRIPT
------------------------------------GILGLFVQALLAFLAFTSLILKRYCEPRHSRRPWMIWFFDTSKQGVGAAVLHFANLFLSDVFQG---DPCTWYFISFLLDSTIGLLVIYVGLKSSQILSHRYQWKSLYFGEYGDPPKCNAWIGQCALYILVMIITKLLMTLLLLFKFWGQVKKFIMSPI-----QDPNLEIVLVMFIVPVVVNAIIFWVVDNFLKHSIQSANTIYIQS--TEKEGKVKYFHNLDSVKCYSRIERTDE---A-DCDMLLCGDDDADARQRSSEPHQRLI--
>EOG091F035K|Biomphalaria_glabrata|HW01_Armina_tigrina|TRANSCRIPT
------------------------------------------------------------------------------------------------VFQG---DPCTWYFISFLLDSTIGLLVIYVGLKSSQILSHRYQWKSLYFGEYGDPPKCNAWIGQCALYILVMIITKLL-------------------------------EIVLVMFVVPVVINAIIFWVVDNFLKHSIQSANTIYIQS--TEKEGKVKYFHNLDSVKCYSRIERSDE---V-DCDMLLCGED------------------
>EOG091F035K|Crassostrea_gigas|HW12_Facelina_rubrovittata|TRANSCRIPT
------------------------------------GVLGLFVQALLAFLAFTSLILKRYCESRHSRRPWMIWFFDTSKQGVGAAVLHFANLFLSDVFQG---DPCTWYFISFLLDSTIGLFVIYIGLKFSQLISHRYGWKSLYFGEYGDPPKCNAWIGQCALYILVMIITKVLMTLLLLFKFWSKVKDFIMSPI-----EDPNLEIVLVMF----------------------------------------------------------------------------------------------
>EOG091F035K|Biomphalaria_glabrata|JG27_Phidiana_lynceus|TRANSCRIPT
-------------------------------------------------------------------------------------------------------------------------------LKLSQIMSHRYGWKSLYFGEYGDPPKCNAWIG---------------------------------------------------------------------------------------------------------------------------------------------------
>EOG091F035K|Lottia_gigantea|HW16_Hancockia_cfuncinata|TRANSCRIPT
------------------------------------GFLGLFVQALLALLAFTSLILKRFCEPRHSRRPWVIWFFDTSKQGVGAAVLHFANLFLSDVFQG---DPCTWYFISFLLDSTLGLVVIYLGLKSCQLLAHRYHWKSLYFGEYGDPPKCNAWVGQCALYMLVMVLTKLTMTLLLLLQFWTEVKRFLMSPI-----KDPTLEIVLVMFVVPVVVNAIVFWVVDNFLKHSIQNAHTIYVQA--SEQEGSVKYFHSLDKVKCYRRID-------------------------------------
>EOG091F035K|Biomphalaria_glabrata|HW15_Flabellina_babai|TRANSCRIPT
----------------------------------------------------------------------------------------------------------------FLLDSTIGLLVIYVGLKSSQIISHRFGWKSLYFGEYGDPPKCNAWIGQCALYILVMIFTKLLMTLLLLFKFWGQVKEFIMSPI-----GDPTLEIVLVMFIVPVVINAIIFWVVDNFLKHSIQSAK--------------------------------------------------------------------
>EOG091F035K|Biomphalaria_glabrata|HW19_Polycera_quadrilineata|TRANSCRIPT
----------------------------------------------------------------------------------GAAVLHFANLFLSEVFLG---DPCTWYFISFLLDSTVGLLVIYIGLKSSQIISHRYGWKTLYFGEYGDPPKCNAWVGQCALYILVMILEKLLMTLLVLFKFWTQVRKFIMSPI-----TDPSLEIVLVMFVVPLVVNAIVFWVVDNFLKQSIQSGKTIYIQT--AN-EGKVKYFHNLETVKCYSRIERAED---G-DCD-------------------------
>EOG091F035K|Biomphalaria_glabrata|JG17_Hancockia_uncinata|TRANSCRIPT
-------------------------------------------------------------------------FFDTSKQGVGAAVLHFANLFLSDVFQG---DPCTWYFISFLLDSTLGLVVIYLGLKSCQLLAHRYHWKSLYFGEYGDPPKCNAWVGQCALYMLVMVLTKLTMTLLLLLQFWTEVKRFLMSPI-----KDPTLEIVLVMFVVPVVVNAIVFWVVDNFLKHSIQNAHTIYVQA--SEQEGSVKYFHSLDKVKCYRRIDRPSD---DGDCGLLLASGE------------------
>EOG091F035K|Lottia_gigantea|JG06_Catriona_columbiana|TRANSCRIPT
------------------------------------------------------------------------------------------------------------------------------------------------------------------------IITKILMTLLLLFKFWAKVKEFLMSPI-----GDPNLEIVLVMFIVPVVVNALVFWVVDNFLKHSIQSASTIYIQS--TDKEGKVKYFHNLDEVKCYNRIELGNE---N-D---------------------------
>EOG091F035K|Biomphalaria_glabrata|NC07_Tritonia_diomedea|TRANSCRIPT
-------------------------------------------------------------------------------------------------------------------------------LKSSQLISHRYGWKTLFFGEYGDPPKCNAWIGQCALYILVMIITKLLMTLLLLFKFWSQVKQFIMSPI-----GNPKLEIVLVMFIVPVVVNAIIFWVVDNFLKHSIQSAKTIYISA--S-----------------------------------------------------------
>EOG091F035K|Biomphalaria_glabrata|NC05_Hermissenda_crassicornis|TRANSCRIPT
-------------------------------------------------------------------------------------------------------------------------------------------------------------------------ITKLLMTLLLLFKFWSKVKEFIMSPI-----GDPKLEIVLVMFIVPVVVNAIIFWVVDNFLKHSIQSAKTIYIQS--SS----------------------------------------------------------
>EOG091F035K|Biomphalaria_glabrata|JG05_Bornella_anguilla|TRANSCRIPT
--------------------------------------------------------------------------------------------------------------------------------------------------------------------ILVMVITKLLMTLLLLFKFWTQVKQFLMSPI-----DDPNLEIVLVMFVVPVVVNAIIFWVVDNFLKHSIQSANTIYVQS--SNKEGSVKYFHNLEAVKCYNRIERSDE---A-DCDMLL----------------------
>EOG091F035K|Biomphalaria_glabrata|JG23_Melibe_leonina|TRANSCRIPT
---------------------------------------------------------------------------------------------------------------------------------------------------YGDPPKCNAWIGQCALYILVMVVTKMLMTPLLLFRFWSDVKKFLMSPI-----RDPTLEIVLVMFIVPVVVNAIVFWVVDNFLKHSIQSS---------------------------------------------------------------------
>EOG091F035K|Biomphalaria_glabrata|NC04_Fiona_pinnata|TRANSCRIPT
--------------------------------------------------------------------------------------------------------------------STIGLLVIYVGLKLSQVISHRKGWKSLYFGEYG--------------------------TLLLLFKFWSQVKEFIMSPI-----GDPNLEIVLVMFIVPVVVNALVFWVVDNFLKHSIQSASTIYIQS--S-----------------------------------------------------------
>EOG091F035K|Lottia_gigantea|LotgiG182597
-----------------------------------MGALGLFVQGLLAFLAFTSLIVKRYCEPKHSRRPWKIWFYDTSKQALGAAVIHFANVFLADKFQGDHNDPCTWYFISFLLDSTVGLLVIYIGLKVTQIIARRKQWKSLYFGVYGDPPNCTSWIGQCLLYIIVVLIEKVLMALLVQFRFWTDVRKFIMSPI-----KEPQFELVIVMFLVPLVINAFIFWVVDNFLKRSIQSAKTIYVNS----EESSVKFFKSSERVKCYNRIEKTEE---S-D--VFMSADEDVDLRQRTGDMEERLIQP
>EOG091F035K|Biomphalaria_glabrata|JG03_Austraeolis_stearnsi|TRANSCRIPT
---------------------------------------------------------------------------------------------------------------------------------------------------------------------------------------WSKVKEFIMSPI-----GNPNLEIVLVMFIVPVVVNAIIFWVVDNFLKHSIQSAKTIYIQS--SDKEGRVKYFTNLESVKCYSRIERTDD---P-DCDMLLS---------------------
>EOG091F035K|Biomphalaria_glabrata|JG15_Favorinus_auritulus|TRANSCRIPT
------------------------------------------------------------------------------------------------------------------------------------------------------------------------------------------------------------------------------FWVVDNFLKHSIQSAKTIYIQSSPSDKEGKVKYFTNLDSVKCYSRIERTEE---P-DCDMLLA---------------------
>EOG091F035K|Biomphalaria_glabrata|NC06_Pleurobranchaea_californica|TRANSCRIPT
------------------------------------------------------------------------------------------------------------------------------------------------------------------------------------------VRKFIMSPI-----TDPSLEIVLVMFVVPLVVNAIVFWVVDNFLMHSIQSAQTIYIQSQ-TPKENSVKYFHNMDSVKCYSRIQRGED---M-DCDMLLSADD------------------
>EOG091F035K|Crassostrea_gigas|CGI_10006382
MAASSVVLDNKTHSDLVDETNLMGTKEYHCNSGDLMGGLGLVVQAVLAFLAFTSLIVKRYCEPIYERRPWKIWFFDTSKQGFGAAVIHFANVFLADMFQG---DPCTWYFVSFVLDSTIGLFVIYIGLKLTQLIVRKLKWDSLKFGEYGNPPACSTWVGQCALYILVMILEKILMTLLIQFDFWKKVRTFLMSPI-----KDPKVELVIVMFIVPLVVNAFIFWVVDNFLKRKIKGTKTIYVSD----IDTTVKYSKTKDEARCYNRIEKTEDYFES-D--ILASTDDEPDLRFRCTDGTEKLLA-
>EOG091F035K|Crassostrea_gigas|JG08_Dendronotus_venustus|TRANSCRIPT
------------------------------------------------------------------------------------------------------------------------------------------------------------------------------------------VRNFMMSPI-----KDPHLELIIVMFIVPLIVNAIIFWVVDNFLMRKGRG-----VTRS-TSNGDSIRYHKAADKVKYY-----------------------------------------
>EOG091F035K|Crassostrea_gigas|HW20_Spurilla_neapolitana|TRANSCRIPT
----------------------------------------------------------------------------------------FANVVLAGQFNG---DPCTWYLINFLLDSTIGLIFIWIFLRIIQFVVEIYSIESLRSGVYGTPPQCRAWLG---------------------------------------------------------------------------------------------------------------------------------------------------
>EOG091F035K|Crassostrea_gigas|JG04_Berghia_stephanieae|TRANSCRIPT
----------------------------------------------------------------------------------------------------------------------------------------------LQSGEYGDPPKIPIWLAQTTYWGFVCCLEKFTVAGLVIYPFHHRIDALI-APLETPFKSYPKTELVLVMVVAPSVLNPIWSWIIDNLVK---------------------------------------------------------------------------
