# Supplementary material for: Transcriptomics provides a robust framework for the relationships of the major clades of cladobranch sea slugs (Mollusca, Gastropoda, Heterobranchia), but fails to resolve the position of the enigmatic genus Embletonia
Source: BMC Ecol Evol. 2021 Dec 28;21:226. doi: 10.1186/s12862-021-01944-0 (PMC8895541; doi:10.1186/s12862-021-01944-0)
Supplement: Supplementary file 6 — Additional file 6. Archive S4: Unmasked multiple sequence alignments on amino acid level including Doris kerguelenensis and Calmella cavolini prior to the removal of outliers. [file 12862_2021_1944_MOESM6_ESM.zip › Archive_S4/Alignments/EOG091F01D5.aa.fasta]

>EOG091F01D5|Biomphalaria_glabrata|BGLTMP008503
MEV-------------------------------------------------------------------------------------------------------------------------------------------------------------------------------------------------------------------------------------------------------------------------------------------------------------------------------------------------------------------------------------------------------------------------------------------------------------------------------------------------------------------------------------------------------------------------------------------------------------------------------------------------------------------------------------------------------------------------------------------------------------------------------------------------------KKSKGDVVDMFADTEDMFSENYNSPGLRRGLPG---VAENPNLTDNWDDAEGYYRVRISEILDKRYSVYAYKGQGMFSNVIMCRDAARGNTDVAIKVIR---------MKELEFLRKLNDADPDDKFHCLRLYRHFYHKQHLCLVFEPLSMNLREVLKKYGKDVGLHIKAVRSYSQQLLLALKLLRKCSILHADIKPDNILVNESKMVLKLCDFGSASHVSENDITPYL------------------------------------------------------------------------------------------EKVTVMSSINATKDMLAEMVPYNRLPEDQLRKVTQLKDLLDKLLTLDPSKRIPINQALSHPFITEKI
>EOG091F01D5|Crassostrea_gigas|JG22_Lomanotus_vermiformis|TRANSCRIPT
---------------------------------------------------------------------------------------------------------------------------------------------------------------------------------------------------------------------------------------------------------------------------------------------------------------------------------------------------------------------------------------------------------------------------------------------------------------------------------------------------------------------------------------------SHTSGSSHRSQ-----------------RD---------RDKRRNSRDRSVSSESSD-GDE-RKQRSQ-------------SRESEERSRRRGKDEGSSDSSSSSDSDSSSDG-ESVKSDK---------------------------------------------------------ERSK----------TPQRDERKDVREDEATEEDSKTTEDNQKNSE----EN--------H-----NQEE----SEKRKSRGGVDMFADTEDMFNENYNSPGLQKGLMG---VAENPNLTDNWDDAEGYYRVRIGELLDKRYSVYAYKGQGMFSNVVRARDAARGNSDVAVKVIRNNEMMLKTGMKELEFLRKLNDSDPDDKFHCLRLYRHFYHKQHLCLVFESLSMNLREVLKKYGKDVGLHIKAVRSYCQQLLLALKLLRKCSILHADIKPDNILVNESKMVLKLCDFGSASHVSENDITPYLVSRFYRAPEIILGLGYDHNIDTWSVGCTLFELYTGKILFPGTSNNDMLKTIMDYKGRIPNKMIRKGMFRDQHFDSSFNFLHQEMDKVTHRDKVTCLTSINATKDMLAEMVPYQRLPEDQMRKVTQLKDLLDKLLTVDPAKRIPINQALSHPFITEKI
>EOG091F01D5|Biomphalaria_glabrata|JG10_Dirona_picta|TRANSCRIPT
----------------------------------------------------------------------------------------------------------------------------------------------------------------------------------------------------------------------------------------------------------------------------------------------------------------------------------------------------------------------------------------------------------------------------------------------------------------------------------------------------------------------------------------------------------------------------------------------------------------------------------------------------------------------------------------------------------------------------------------------------------------------------------------------------------------------------------------------------------------------------------------------------------------------MKELEFLRKLNDADPDDKFHCLRLYRHFYHKQHLCLVFESLSMNLREVLKKYGKDVGLHIKAVRSYCQQLLLALKLLRKCSILHADIKPDNILVNESKMVLKLCDFGSASH-----------------------------------------------------------------------------------------------------------------------------------------------------------------------
>EOG091F01D5|Crassostrea_gigas|JG08_Dendronotus_venustus|TRANSCRIPT
-------------------------------------------------------------------------------------------------------------------------------------------------------------------------------------------------------------------------------------------------------------------------------------------------------------------------------------------------------------------------------------------------------------------------------------------------------------------------------------------------------------------------------------------------------------------------------------------------------------------------------------------GEEEGTTTTTNGSKTGGEE-EAAGGEP---------------------------------------------------------GPDG----------EDDS-------------------KDGEK-----------------------------------TSRAGVDMFADTEDMFKDDYNSPGLQRGLMG---VAENPNLTDNWDDAEGYYRVRIGEVLDKRYSVYAYKGQGMFSNVVRTRDAARGNTDVAIKVIRNNEMMLKTGMKELEFLRKLNDADPDDKFHCLRLYRHFYHKQHLCLVFESLSMNLREVLKKYGKDVGLHIKAVRSYCQQLLLALKLLRKCSILHADIKPDNILVNESKMVLKLCDFGSASHVSENDITPYLVSRFYRAPEIILGLGYDHNIDTWSVGCTLYELYTGKILFPGTSNNDMLKTIMDLKGRIPNKMIRKGMFRD---------------------------------------------------------------------------------------
>EOG091F01D5|Lottia_gigantea|HW16_Hancockia_cfuncinata|TRANSCRIPT
-----------------------------------------------------------------------------------------------------------------------------------------------------------------------------------------------------------------------------------------------------------------------------------------------------------------------------------------------------------------------------------------------------------------------------------------------------------------------------------------------------------------------------------------------------------------------------------------------------------------------------------------------------------------------------------------------------------------------------------------------------------------------------------------------------------------VDMFADTEDMFKDSYNSPGLQKGLIG---VVENPNLTDNWDDAEGYYRVRIGETLEKRYSVYAYKGQGMFSNVVRARDAARGNSDVAIKVIRNNEMMLKTGMKELEFLRKLNDADPDDKFHCLRLYRHFYHKQHLCLVFESLNMNLREVLKKYGKDVGLHIKAVRSYCQQLLLALKLLRKCSILHADIKPDNILVNESKMVLKLCDFGSASHVSENDITPYLVSRFYRAPEIILGLGYDHNIDTWSVGCTLYELYTGKILFPGTSNNDMLKTIMDYKGRIPNKMIRKGMFRDQHFDSSYNFLHHEMDKITQREKVTCLTSINATKDMLAEMVPYQRLPEDQMRKVTQLKDLLDKLLTTDPQKRIPINQALTHPFITEK-
>EOG091F01D5|Lottia_gigantea|JG17_Hancockia_uncinata|TRANSCRIPT
-----------------------------------------------------------------------------------------------------------------------------------------------------------------------------------------------------------------------------------------------------------------------------------------------------------------------------------------------------------------------------------------------------------------------------------------------------------------------------------------------------------------------------------------------------------------------------------------------------------------------------------------------------------------------------------------------------------------------------------------------------------------------------------------------------------------VDMFADTEDMFKDSYNSPGLQKGLIG---VVENPNLTDNWDDAEGYYRVRIGETLEKRYSVYAYKGQGMFSNVVRARDAARGNSDVAIKVIRNNEMMLKTGMKELEFLRKLNDADPDDKFHCLRLYRHFYHKQHLCLVFESLNMNLREVLKKYGKDVGLHIKAVRSYCQQLLLALKLLRKCSILHADIKPDNILVNESKMVLKLCDFGSASHVSENDITPYLVSRFYRAPEIILGLGYDHNIDTWSVGCTLYELYTGKILFPGTSNNDMLKTIMDYKGRIPNKMIRKGMFRDQHFDSSYNFLHHEMDKITQREKVTCLTSINATKDMLAEMVPYQRLPEDQMRKVTQLKDLLDKLLTTDPQKRIPINQALTHPFITEKI
>EOG091F01D5|Crassostrea_gigas|HW21_Tritonia_manicata|TRANSCRIPT
-----------------------------------------------------------------------------------------------------M---------------------------------------------------------------------DKDRGR--------------------------------------------------------------------------------------------------------------------------------------------------------RERS-SER---DGDK-SKDSDSKRPEDKFKGSLSEGLTMNAEESDEEELDLELSDDEDADAIIARRRKERQLLIQNLQQTNPTEVEKLTEQQESVSVASPAAVGAEEQQEQEQQ-QQQQQAELEEMKDKER--------------------KRQEEEMMELYGEDYADDGS--------RLNDGRTDSPGV-----GKTEKSSRMRS-----------------RE---------RDLRDGSMSIESNGVKKGGQSQ------E-------------RERSRKGRSRSVSDSSSSSDSESSSSDESVKS-NGDDKKD---------------------------------------------------------KGRE----------SEAR-------------------EDV-------E-----------D-----KTTE----NESDKSRRGVDMFADTEDMFKDSYNSPGLQKGLLG---VAENPNLTDNWDDAEGYYRVRIGETLDKRYSVYAYKGQGMFSNVVRSRDAARGNTDVAIKVIRNNEMMLRTGMKELEFLRKLNDADPDDKFHCLRLYRHFYHKQHLCLVFESLSMNLREVLKKYGKDVGLHIKAVRSYCQQLLLALKLLRKCSILHADIKPDNILVNESKMVLKLCDFGSASHVSENDITPYLVSRFYRAPEIILGLGYDHNIDTWSVGCTLYELYTGKILFPGTSNNDMLKTIMDFKGRIPNKMIRKGMFRDQHFDPSFNFLHHEMDKITQREKVTCLTSINATKDMLAEMG-----PSQQMRKVTQLKDMLDKLLTLDPSKRILINQALSHPFITEKI
>EOG091F01D5|Crassostrea_gigas|JG19_Janolus_barbarensis|TRANSCRIPT
--------------------------------------------------------------------------------------------------------------------------------------------------------------------------------------------------------------------------------------------------------------------------------------------------------------------------------------------------------------------------------------------------------------------------------------------------------------------------------------------------------------------------------------------------------------------------------------------------------------------------------------------------------------------------------------------------------------------------------------------------------------------------------------------------------------------------------------------------------------------------------------------------------------------------------------------------------------------------------------------------------LHADIKPDNILVNESKIVLKLCDFGSASHVSENDITPYLVSRFYRAPEIILGLGYDHNIDTWSVGCTLYELYTGKILFPGTSNNDMLKTIMDFKGRIPNKMIRKGMFRDQHF------------------------------------------------------------------------------------
>EOG091F01D5|Crassostrea_gigas|HW01_Armina_tigrina|TRANSCRIPT
-----------------------------------------------------------------------------------------------------------------------------------------------------------------------------------------------------------------------------------------------------------------------------------------------------------------------------------------------------------------------------------------------------------------------------------------------------------------------------------------------------------------------------------------------------------------------------------------------------------------------------------------------------------------------------------------------------------------------------------------------------------------------------------------------------------------------------------------------AENPNLTDNWDDAEGYYRVRIGETLDKRYSVYAYKGQGMFSNVVRARDAARGNTDVAIKVIRNNEMMLKTGMKELEFLRKLNDADPDDRFHCLRLYRHFYHKQHLCLVFESLNMNLREVLKKYGKDVGLHIKAVRSYCQQLLLALKLLRKCSILHADIKPDNILVNESKMVLKLCDFGSASHVSENDITPYLVSRFYRAPEIILGLGYDHNIDTWSVGCTLYELYTGKILFPGTSNNDMLKTIMDFKGRIPNKMIRKGMFRDQHFDPSFNFLHHEMDKITQREKITCLTSINATKDMLAEMVPFQRLPEDQMRKVTQLKDMLDKLLTLDPAKRIPINQALAHPFITEK-
>EOG091F01D5|Crassostrea_gigas|HW17_Hermissenda_crassicornis|TRANSCRIPT
-----------------------------------------------------------------------------------------------------------------------------------------------------------------------------------------------------------------------------------------------------------------------------------------------------------------------------------------------------------------------------------------------------------------------------------------------------------------------------------------------------------------------------------------------------------------------------------------------------------------------------------------------------------------------------------------------------------------------------------------------------------------------------------------------------------------VDMFADTEDMFSENYSSPGLQKGLMG---VAENPNLTDNWDDAEGYYRVRIGEALDKRYSVYAYMGQGMFSNVVRARDAARGNTDVAIKVIRNNEMMLKTGMKELEFLRKLNDADPDDKFHCLRLYRSFYHKQHLCLVFESLSMNLREVLKKYGKDVGLHIKAVRSYCQQLLLALKLLRKCSILHADIKPDNILVNESKMVLKLCDFGSASHVSENDITPYLVSRFYRAPEIILGLGYDHNIDTWSVGCTLYELYTGKILFPGTSNNDMLKTVMDFKGRIPNKMIRKGMFREQHFDPSFNFLHHETDKITQREKITCLTSINATKDMLAEMVPYQRLPEDQMRKVTQLKDLLDKLLALDPSKRIPINQALTHPFITEKI
>EOG091F01D5|Crassostrea_gigas|JG18_Hermissenda_opalescens|TRANSCRIPT
-----------------------------------------------------------------------------------------------------------------------------------------------------------------------------------------------------------------------------------------------------------------------------------------------------------------------------------------------------------------------------------------------------------------------------------------------------------------------------------------------------------------------------------------------------------------------------------------------------------------------------------------------------------------------------------------------------------------------------------------------------------------------------------------------------------------------------------------------------------------------LDKRYSVYAYMGQGMFSNVVRARDAARGNTDVAIKVIRNNEMMLKTGMKELEFLRKLNDADPDDKF-------HFYHKQHLCLVFESLSMNLREVLKKYGKDVGLHIKAVRSYCQQLLLALKLLRKCSILHADIKPDNILVNESKMVLKLCDFGSASHVSENDITPYLVSRFYRAPEIILGLGYDHNIDTWSVGCTLYELYTGKILFPGTSNNDMLKTVMDFKGRIPNKMIRKGMFREQHFDPSFNFLHHETDKITQREKITCLTSINATKDMLAEMVPYQRL------------------------------------------
>EOG091F01D5|Crassostrea_gigas|NC05_Hermissenda_crassicornis|TRANSCRIPT
-------------------------------------------------------------------------------------------------------------------------------------------------------------------------------------------------------------------------------------------------------------------------------------------------------------------------------------------------------------------------------------------------------------------------------------------------------------------------------------------------------------------------------------------------------------------------------------------------------------------------------------------------------SSSSGSD-GSDKSDG---------------------------------------------------------EEDTRKGERREDPSASSAPQGDQQQQQVTPSGDG---------------------------------EEEGEGEEGEEGQRGVDMFADTEDMFSENYSSPGLQKGLMG---VAENPNLTDNWDDAEGYYRVRIGEALDKRYSVYAYMGQGMFSNVVRARDAARGNTDVAIKVIRNNEMMLKTGMKELEFLRKLNDADPDDKFHCLRLYRSFYHKQHLCLVFESLSMNLREVLKKYGKDVGLHIKAVRSYCQQLLLALKLLRKCSILHADIKPDNILVNESKMVLKLCDFGSASHVSENDITPYLVSRFYRAPEIILGLGYDHNIDTWSVGCTLYELYTGKILFPGTSNNDMLKTVMDFKGRIPNKMIRKGMFREQHFDPSFNFLHHETDKITQREKITCLTSINATKDMLAEMVPYQRLPEDQMRKVTQLKDLLDKLLALDPSKRIPINQALTHPFITEK-
>EOG091F01D5|Crassostrea_gigas|JG01_Aeolidiella_alba|TRANSCRIPT
-----------------------------------------------------------------------------------------------------------------------------------------------------------------------------------------------------------------------------------------------------------------------------------------------------------------------------------------------------------------------------------------------------------------------------------------------------------------------------------------------------------------------------------------------------------------------------------------------------------------------------------------------------------------------------------------------------------------------------------------------------------------------------------------------------------------------------------------------------------------------------------------------------------------------------RKLNDADPDDKFHCLRLFRSFYHKQHLCLVFESLSMNLREVLKKYGKDVGLHIKAVRSYCQQLLLALKLLRKCSILHADIKPDNILVNESKMVLKLCDFGSASHVSENDITPYLVSRFYRAPEIILGLGYDHNIDTWSVGCTLYELYTGKILFPGTSNNDMLKTIMDFKGRIPNKMIRKGMFRDQHFDPSFNFLHHETDKITQREKITCLTSINATKDMLAEMVPYQRLPEDQMRKVTQLKDLLDKLLALDPSKRIAINQALTHPFITEKI
>EOG091F01D5|Crassostrea_gigas|JG04_Berghia_stephanieae|TRANSCRIPT
---------------------------------------------------------------------------------------------------------------------------------------------------------------------------------------------------------------------------------------------------------------------------------------------------------------------------------------------------------------------------------------------------------------------------------------------------------------------------------------------------------------------------------------------------------------------------------------------------------------------------------------------------------------------------------------------------------------------------------------------------------------------------------------------------------------------------------------------------------------------------------------------------------------------------------DADPDDKFHCLRLYRSFYHKQHLCLVFESLSMNLREVLKKYGKDIGLHIKAVRSYCQQLLLALKLLRKCSILHADIKPDNILVNESKMVLKLCDFGSASHVSENDITPYLVSRFYRAPEIILGLGYDHNIDTWSVGCTLYELYTGKILFPGTSNNDMLKTIMDFKGRIPNKMIRKGMFRDQHFDGSFNFLHHETDKITQREKITCLTSINATKDMLAEMVPYQRLPEDQMRKVTQLKDMLDKLLALDPSKRIPINQALTHPFITEK-
>EOG091F01D5|Crassostrea_gigas|JG02_Antaeolidiella_chromosoma|TRANSCRIPT
---------------------------------------------------------------------------------------------------------------------------------------------------------------------------------------------------------------------------------------------------------------------------------------------------------------------------------------------------------------------------------------------------------------------------------------------------------------------------------------------------------------------------------------------------------------------------------------------------------------------------------------------------------------------------------------------------------------------------------------------------------------------------------------------------------------------------------------------------------------------------------------------------------------------------------------------------------------------------------------------------------HADIKPDNILVNESKMVLKLCDFGSASHVSENDITPYLVSRFYRAPEIILGLGYDHNIDTWSVGCTLYELYTGKILFPGTSNNDMLKTVMDFKGRIPNKMIRKGMFRDQHFDSSFNFLHHETDKITQREKITCLTSINATKDMLAEMVPYQRLPEDQMRKVTQLKDMLDKLLTLDPSK-----------------
>EOG091F01D5|Lottia_gigantea|HW06_Cratena_peregrina|TRANSCRIPT
-----------------------------------------------------------------------------------------------------------------------------------------------------------------------------------------------------------------------------------------------------------------------------------------------------------------------------------------------------------------------------------------------------------------------------------------------------------------------------------------------------------------------------------------------------------------------------------------------------------------------------------------------------------------------------------------------------------------------------------------------------------------------------------------------------------------VDMFADTNDMFSENYSSPGLQKGLMG---VAENPNLTDNWDDAEGYYRVRIGEALDKRYSVYAYMGQGMFSNVVRARDAARGNTDVAIKVIRNNEMMLKTGMKELEFLRKLNDADPDDKFHCLRLFRYFYHKQHLCLVFESLSMNLREVLKKYGKDVGLHIKAVRSYCQQLLLALKLLRKCSILHADIKPDNILVNESKMVLKLCDFGSASHVSENDITPYLVSRFYRAPEIILGLGYDHNIDTWSVGCTLYELYTGKILFPGTSNNDMLKTIMDFKGRIPNKMIRKGMFREQHFDGSFNFLHHETDKITQREKITCLTSINATKDMLAEMVPYQRLPEDQMRKVTQLKDMLDKLLAVDPSKRIPINQALTHPFITEK-
>EOG091F01D5|Crassostrea_gigas|JG25_Palisa_papillata|TRANSCRIPT
--------------------------------------------------------------------------------------------------------------------------------------------------------------------------------------------------------------------------------------------------------------------------------------------------------------------------------------------------------------------------------------------------------------------------------------------------------------------------------------------------------------------------------------------------------------------------------------------------------------------------------------------------------------------------------------------------------------------------------------------------------------------------------------------------------------------------------------------------------WDDAEGYYRVRIGEALDKRYSVYAYMGQGMFSNVVRARDAARGNTDVAIKVIRNNEMMLKTGMKELEFLRKLNDADPDDKFHCLRLFRSFYHKQHLCLVFESLSMNLREVLKKYGKDVGLHIKAVRSYCQQLLLALKLLRKCSILHADIKPDNILVNESKMVLKLCDFGSASHVSENDITPYLVSRFYRAPEIILGLGYDHNIDTWSVGCTLYELYTGKILFPGTSNNDMLKTIMDFKGRIPNKMIRKGMFREQHFDQSFNFLHHETDKITQREKITCLTSINATKDMLAEMVPYQRLPEDQMRKVTQLKDMLDKLLALDPSKRIPINQALTHPFITEK-
>EOG091F01D5|Crassostrea_gigas|JG27_Phidiana_lynceus|TRANSCRIPT
--------------------------------------------------------------------------------------------------------------------------------------------------------------------------------------------------------------------------------------------------------------------------------------------------------------------------------------------------------------------------------------------------------------------------------------------------------------------------------------------------------------------------------------------------------------------------------------------------------------------------------------------------------------------------------------------------------------------------------------------------------------------------------------------------------------------------------------------------------------------------------------------------------------------------------------------------------------------------------------------------------------------------------------------------FYRAPEIILGLGYDHNIDTWSVGCTLYELYTGKILFPGTSNNDMLKTIMDFKGRIPNKMIRKGMFREQHFDQSFNFLHHETDKITQREKITCLTSINATKDMLAEMVPFQRLPEDQMRKVTQLKDMLDKLLALDPSKRIPINQALTHPFITEK-
>EOG091F01D5|Crassostrea_gigas|HW13_Favorinus_branchialis|TRANSCRIPT
--------------------------------------------------------------------------------------------------------------------------------------------------------------------------------------------------------------------------------------------------------------------------------------------------------------------------------------------------------------------------------------------------------------------------------------------------------------------------------------------------------------------------------------RRSTSRASSSSIRRTDSR-----------------RR---------RSRDRNSRDRSVSSDSSG---D-RKRRSR-------------SRDRREGRRKTRGRSGSVSSSSSRSSSSSSSD-GSDKSDR---------------------------------------------------------EEDEKKDTVGTPGP-----------------KDEQAIQSSGDAPD----EE--------K-----SEED----SSKQNSRKGVDMFADTEDMFSENYSSPGLQKGMMG---IAENPNLTDNWDDAEGYYRVRIGEALDKRYSVYAYMGQGMFSNVVRARDAARGNTDVAIKVIRNNEMMLKTGMKELEFLRKLNDADPDDKFHCLRLFRSFYHKQHLCLVFESLSMNLREVLKKYGKDVGLHIKAVRSYCQQLLLALKLLRKCSILHADIKPDNILVNESKMVLKLCDFGSASHVSENDITPYLVSRFYRAPEIILGLGYDHNIDTWSVGCTLYELYTGKILFPGTSNNDMLKTVMDFKGRIPNKMIRKGMFRDQHYDQSYNFLHHETDKITQREKITCLTSINATKDMLAEMVPYQRLPEDQMRKVTQLKDMLDKLLALDPSKRIPINQALTHPFITEK-
>EOG091F01D5|Crassostrea_gigas|JG24_Noumeaella_rubrofasciata|TRANSCRIPT
-------------------------------------------------------------------------------------------------------------------------------------------------------------------------------------------------------------------------------------------------------------------------------------------------------------------------------------------------------------------------------------------------------------------------------------------------------------------------------------------------------------------------------------------------------------------------------------------------------------------------------------------------------------------------------------------------------------------------------------------------------------------------------------------------------------------------------------------------------------------------------------------------------------------------------------------------------------------------------------------------------ILHADIKPDNILVNESKMVLKLCDFGSASHVSENDITPYLVSRFYRAPEIILGLGYDHNIDTWSVGCTLYELYTGKILFPGTSNNDMLKTIMDFKGRIPNKMIRKGMF--QHFDSSFNFLHHETDKITQREKITCLTSINATKDMLAEMVPYQRLPEDQMRKVTQLKDMLDKLLAVDPSKRIAINQALTHPFITEK-
>EOG091F01D5|Crassostrea_gigas|HW12_Facelina_rubrovittata|TRANSCRIPT
-----DEG---------------------------------------------------------------------------------RPAERGREDARRM---------------------------------------------------------------------DRDEGRRG---------------------------------------------------------------------------------------------------------------------MRDDQRGGRRRTPSPFVARRQ-----RGEMDRDRGRRGRSFDRD-RDERGKDGGHREPEDKFKGSLSEGLALNADESEDEELDLDLSEDEDADAIIERRRKERQLLLQNLQQTNPTEVEKLTDNNSQAA--VQDVEGQGEGQSD-EQPSEQPVKEETQEMDPAL--------------------QRQHEEMVDLYGEDYDKDGALVTASLTNGKHL---------------------------------------------------------TRDKMSGSPDSRSRRSM-SRASSS-------------SVSKRNSRRQPRSRDSGSSSSRDSSSSSSDES-QKSDTDD---------------------------------------------------------KKEE----------RRESEPPQDHQESVEPTGDGDVV------------DE--------E-----HEED----CSKVSSRKGVDMFADTEDMFSEDYSSPGLQKGLMG---VAENPNLTDNWDDAEGYYRVRIGEALDKRYSVYAYMGQGMFSNVVRARDAARGNTDVAIKVIRNNEMMYKTGMKELEFLRKLNDADPDDKFHCLRLFRNFFHKQHLCLVFESLSMNLREVLKKYGKDVGLHIKAVRSYCQQLLLALKLLRKCSILHADIKPDNILVNESKMVLKLCDFGSASHVSENDITPYLVSRFYRAPEIILGLGYDHNIDTWSVGCTLYELYTGKILFPGTSNNDMLKTIMDFKGRIPNKMIRKGMFRDQHFDSSFNFLHHETDKITQREKITCLTSINATKDMLAEMVPYQRLPEDQMRKVTQLKDLLDKLLALDPSKRIPINQALTHPFITEKI
>EOG091F01D5|Crassostrea_gigas|JG05_Bornella_anguilla|TRANSCRIPT
---------------------------------------------------------------------------------------------------------------------------------------------------------------------------------------------------------------------------------------------------------------------------------------------------------------------------------------------------------------------------------------------------------------------------------------------------------------------------------------------------------------------------------------------------------------------------------------------------------------------------------------------------------------------------------------------------------------------------------------------------------------------------------------------------------------------------------------------------------------YRVRIGETLDKRYSVYAYKGQGMFSNVVRARDAARGNSDVAIKVIRNNEMMLKTGMKELDFLRKLNDADSDDKFHCLRLYRHFYHKQHLCLVFESLNMNLREVLKKYGKDVGLHIKAVRSYCQQLLLALKLLRKCSILHADIKPDNILVNESKMVLKLCDFGSASHVSENDITPYLVSRFYRAPEIILGLGYDHNIDTWSVGCTLYELYTGKILFPGTSNNDMLKTIMDYKGRIPNKMIRKGMFRDQHFDGSFNFLHHETDKITQREKVTCLTSINATKDMLAEMVPYQRLPEDQMRKVTQLKDILDKLLALDPAKRIPINQALTHPFITEK-
>EOG091F01D5|Lottia_gigantea|HW10_Embletonia_pulchra|TRANSCRIPT
-----------------------------------------------------------------------------------------------------------------------------------------------------------------------------------------------------------------------------------------------------------------------------------------------------------------------------------------------------------------------------------------------------------------------------------------------------------------------------------------------------------------------------------------------------------------------------------------------------------------------------------------------------------------------------------------------------------------------------------------------------------------------------------------------------------------VDMFADTEDMFKDNYSSPGLQKGLLG---VAENPNLTDNWDDAEGYYRVRIGETLDKRYSVYAYKGQGMFSNVVRARDAARGNTDVAIKVIRNNEMMLKTGMKELEFLRKLNDADPDDKFHCLRLYRHFYHKQHLCLVFESLNMNLREVLKKYGKDVGLHIKAVRSYCQQLLLALKLLRKCSILHADIKPDNILVNESKMVLKLCDFGSASHVSENDITPYLVSRFYRAPEIILGLGYDHNIDTWSVGCTLYELYTGKILFPGTSNNDMLKTIMDYKGRIPNKMIRKGMFRDSHFDQSFNFLHHEMDKITQREKVTCLTSINAIKDMLAEMVPYQRLPEDQMRKVTQLKDMLDKLLAIDPSKRIPINQALTHPFITEK-
>EOG091F01D5|Crassostrea_gigas|JG20_Learchis_evelinae|TRANSCRIPT
---------------------------------------------------------------------------------------------------------------------------------------------------------------------------------------------------------------------------------------------------------------------------------------------------------------------------------------------------------------------------------------------------------------------------------------------------------------------------------------------------------------------------------------------------------------------------------------------------------------------------------------------------------------------------------------------------------------------------------------------------------------------------------------------------------------------------------------------------------------------------------------------------------------------------------------------------------------------------------------YCQQLLLALKLLRKCSILHADIKPDNILVNESKMVLKLCDFGSASHVSENDITPYLVSRFYRAPEIILGLGYDHNIDTWSVGCTLYELYTGKILFQGSSNNDMLKTIMDFKGRIPNKMIRKGMFKDQHFDSSYNFLHHETDKITQREKITCLTSINATKDMLAEMVPYQRLPEDQMRKVTQLKDLLDKLLALDPSKRIPINQALTHPFITEK-
>EOG091F01D5|Crassostrea_gigas|JG32_Unidentia_angelvaldesi|TRANSCRIPT
----------------------------------------------------------------------------------------------------------------------------------------------------------------------------------------------------------------------------------------------------------------------------------------------------------------------------------------------------------------------------------------------------------------------------------------------------------------------------------------------------------------------------------------------------------------------------------------------------------------------------------------------------------------------------------------------------------------------------------------------------------------------------------------------------------------------------------------------------------------------------------------------------------------------------------------------------------------------------DVGLHIKAVRSYCQQLLLALKLLRKCSILHADIKPDNILVNESKMVLKLCDFGSASHVSENDITPYLVSRFYRAPEIILGLGYDHNIDTWSVGCTLYELYTGKILFPGTSNNDMLKNIMDYKGRIPNKMIRKGMFRDQHFDSSFNFLHQETDKITQREKTTCMTSINATKDMLAEMVPYQRLPEDQMRKVTQLKDLLDKLLALDPSKRIPINQALTHPFITEKI
>EOG091F01D5|Lottia_gigantea|HW15_Flabellina_babai|TRANSCRIPT
-----------------------------------------------------------------------------------------------------------------------------------------------------------------------------------------------------------------------------------------------------------------------------------------------------------------------------------------------------------------------------------------------------------------------------------------------------------------------------------------------------------------------------------------------------------------------------------------------------------------------------------------------------------------------------------------------------------------------------------------------------------------------------------------------------------------VDMFADTEDMFNENYSSPGLQKGLLG---VVENPNLTDNWDDAEGYYRVRIGETLEKRYSVYAYKGHGMFSNVVIARDAARGNTDVAIKVIRNNEMMLKTGVKELEFLRKLNDADPDDKFHCLRLYRHFYHKQHLCLVFESLSMNLREVLKKYGKDVGLHIKAVRSYCQQLLLALKLLRKCSILHADIKPDNILVNESKMVLKLCDFGSASHVSENDITPYLVSRFYRAPEIILGLGYDHNIDTWSVGCTLYELYTGKILFPGTSNNDMLKTIMDFKGRIPNKMIRKGMFRDQHFDSSFNFLHHEMDKITQREKITCLTSINATKDMLAEMVPFQRLPEDQKRKVTQLKDMLDKLLAVDPTKRIPINQALAHPFITEK-
>EOG091F01D5|Crassostrea_gigas|JG23_Melibe_leonina|TRANSCRIPT
-----------------------------------------------------KNKSKHKH--------GEKSHKHKKRKHSSPDSDVELISDPKKIRAIDTDPELQRLEAARNALKAELSGQHGGHGVKA--IDLIAKGYLSDSEEEGEVEHENHKQNVGHNHRGQGIHEDRRGAERG---------------------------------------------------------------------------------------------------------------------ERDDRRGGRRRTPSPFVARRQ-----R-DSDRERGRRGRSS---ERDRERGKNDTKGSEDKFKGSLSEGLSLNQEESEDEELDLDVSDEEDADAIIERRRKERQLLLQNLQVTNPTEVEKMSEDQEESKPVSTPAAGAEDQQAQTQEPLGEADKIKEEEDERAL--------------------NRQHEEMMELYGEDYDEYNK--------DRNDGDH-----------IRNKSKADGS-----------------HR---------SGRKRGSRERSVSSASSGKGSD------K-------------PRQNRKKDHRSSDDSSSSSDSESSSSDESSKS-NIEEREE---------------------------------------------------------HSKK----------DIVD-------------------DEEKKSEP----DN--------S-----NEEE----SDKPSSRAGVDMFADTEDMFKDDYNSPGLQKGLMG---VTENPNLTDNWDDAEGYYRVRIGELLDKRYSVYAYKGQGMFSNVVRARDAARGNTDVAVKVIRNNEMMLKTGMKELEFLRKLNDADPDDKFHCLRLFRHFYHKQHLCLVFESLSMNLREVLKKYGKDVGLHIKAVRSYCQQLLLALKLLRKCSILHADIKPDNILVNESKMVLKLCDFGSASHVSENDITPYLVSRFYRAPEIILGLGYDHNIDTWSVGCTLFELYSGKILFPGTSNNDMLKTVMDYKGRIPNKMIRKGMFRDQHFDGSFNFMHHETDKITQREKVTCLTSINATKDMLAEMVPYQRLPEDQMRKVSQLKDLLDKLLTLDPAKRIPINQALTHPFITEK-
>EOG091F01D5|Crassostrea_gigas|HW18_Janolus_cristatus|TRANSCRIPT
----------------------------------------------------------------------------------------------------------------------------------------------------------------------------------------------------------------------------------------------------------------------------------------------------------------RRRTPSPFVARRQ-----R-EFDRDRGRRGRSS---ERDR-NRDEDRKEPVDKFKDSLSEGLTLNQEDSEDEDLDLEMSDDEDADAIIERRRKERQLLLQNLQQSHPTEVEKISVEQSDPV--------------EEAL-PHSPHPETDDKQQLEH--------------------EIRRQEMFDLYGEDYDNSGASVTEKQRNGRSKSPDSHRQR-----SISGSSSSSEG-----------------GR---------RDRVGSSRDRSVSSDGSDRVER-KRNGDK-------------DSSRRRN--------DSSSSSDSSSSDESVKS-DEDNKSG---------------------------------------------------------KSET----------QEESTALQXEQSISEAGEDGE---------------------------------------KPTPRKGGVDMFADTEDMFNENYNSPGLQKGLMG---VAENPNLTDNWDDAEGYYRVRIGETLDKRYSVYAYKGQGMFSNVVRARDAARGNTDVAVKVIRNNEMMLKTGMKELEFLRKLNDADPDDRFHCLRLYRSFYHKQHLCLVFESLSMNLREVLKKYGKDIGLHIKAVRSYCQQLLLALKLLRKCSILHADIKPDNILVNESKMVLKLCDFGSASHVSENDITPYLVSRFYRAPEIILGLGYDHNIDTWSVGCTLYELYTGKILFPGTSNNDMLKTIMDFKGRIPNKMIRKGMFRDQHFDSSFNFLHHEMDKITQREKITCLTSINATKDMLAEMVPFQRLPEDQMRKVTQLKDMLDKLLTLDPAKRIPINQALTHPFITEK-
>EOG091F01D5|Crassostrea_gigas|HW14_Flabellina_affinis|TRANSCRIPT
-----------------------------------------------------------------------------------------------------------------------------------------------------------------------------------------------------------------------------------------------------------------------------------------------------------------------------------------------------------------------------------------------------------------------------------------------------------------------------------------------------------------------------------------------------------------------------------------------------------------------------------------------------------------------------------------------------------------------------------------------------------------------------------------------------------------------------------------------------------------------LEKRDSVYAYKGQGMVSNVVRARDAARGNSDVAIKVIRNNEMMLKTGMKELEFLRKLNDADPDDKFHCLRLYRSFYHKQHLCLVFESLSMNLREVLKKYGKDVGLHIKAVRSYCQQLLLALKLLRKCSILHADIKPDNILVNESKMVLKLCDFGSASHVSENDITPYLVSRFYRAPEIILGLGYDHNIDTWSVGCTLYELYTGKILFAGTSNNDMLKTIMDFKGRIPNKMIRKGMFRDQHFDQSYNFLHHETDKITQREKITCLTSINATKDMLAEMVPFQRLPEDQMRKVTQLKDMLDKLLTLDPAKRIPINQALTHPFITEK-
>EOG091F01D5|Crassostrea_gigas|JG16_Flabellina_iodinea|TRANSCRIPT
RRMERDDG---------------------------------------------------------------------------------RPNERGRDDRRGN--------------------------------------------------------------------------------------------------------------------------------------------------------------------------------------------------NRDDVRGARRRTPSPFVARRQ-----R-ESDRDRGRRGRSRDRDDRDRSNRDDETRVPEDKFKGSLSEGLGLHAEESEEEELDLELSDEEDADAIIERRRKERQQLLQNLQQTNPTEVEKLSDPQ-TMSVSSPATQVQEGEQMLPQQ-EAHQQQEEEPEV----------------------------------------DAEAKVKRRHESRRSVSHTSSSSI-----SKTNSNSKSQR-----------------RR---------RSREKSSRERSVSSDSDGRDGE-RRHQSR-------------DREYRKRRGRSDSISSSSSDSESSSSDESVKS-DREDKME---------------------------------------------------------ERES----------TSKD-------------------EDKVKPSG----DS--------QEPVESQEES----AKKNAKKGGVDMFADTEDMFNDNYSSPGLQKGLMG---VAENPNLTDNWDDAEGYYRVRIGETLDKRYSVYAYKGQGMFSNVVRARDAARGNTDVAIKVIRNNEMMLKTGMKELEFLRKLNDADPDDKFHCLRLYRSFYHKQHLCLVFESLSMNLREVLKKYGKDVGLHIKAVRSYCQQLLLALKLLRKCSILHADIKPDNILVNESKMVLKLCDFGSASHVSENDITPYLVSRYYRAPEIILGLGYDHNIDTWSVGCTLYELYTGKILFPGTSNNDMLKTIMDFKGRIPNKMIRKAMFKDQHFDSSFNFLHHEMDKITQREKITCLTSINATKEMLAEMMPYQRLPEDQMRKVTQLKDLLDKLLALDPTKRIPINQALTHPFITEKI
>EOG091F01D5|Crassostrea_gigas|JG29_Spurilla_braziliana|TRANSCRIPT
------------------------------------------------------------------------------------------------------------------------------------------------------------------------------------------------------------------------------------------------------------------------------------------------------------------------------------------------------------------------------------------------------------------------------------------------------------------------------------------------------------------------------------------------------------------------------------------------------------------------------------------------------------------------------------------------------------------------------------------------------------------------------------------------------------------------------------------------ENPNLTDNWDDAEGYYRVRIGEALDKRYSVYAYMGQGMFSNVVRARDAARGNTDVAIKVIRNNEMMLKTGMKELEFLRKLNDADPDDKFHCLRLYRSFYHKQHLCLVFESLSMNLREVLKKYGKDVGLHIKAVRSYCQQLLLALKLLRKCCILHADIKPDNILVNESKMVLKLCDFGSASHVSENDITPYLVSRFYRAPEIILGLGYDHNID----------------------------------------------------------------------------------------------------------------------------------------
>EOG091F01D5|Crassostrea_gigas|JG03_Austraeolis_stearnsi|TRANSCRIPT
--------------------------------------------------------------------------------------------------------------------------------------------------------------------------------------------------------------------------------------------------------------------------------------------------------------------------------------------------------------------------------------------------------------------------------------------------------------------------------------------------------------------------------------------------------------------------------------------------------------------------------------------------------------------------------------------------------------------------------------------------------------------------------------------------------------------------------------------------PNLTDNWDDAEGYYRVRIGEALDKRYSVYAYMGQGMFSNVVRARDAARGNTDVAIKVIRNNEMMLKTGMKELEFLRKLNDADPDDKFHCLRLFRSFYHKQHLCLVFESLSMNLREVLKKYGKDVGLHIKAVRSYCQQLLLALKLLRKCSILHEDIKPDNILVNESKMVLKLCDFGSASHVSENDITPYLVSRFYRAPEIILGLGYDHNIDTWSVGCTLYELYTGKILFPGTSNNDMLKTIMDFKGRIPNKMIRKGMFREQHFDQSFNFLHHETDKITQREKITCLTSINATKDMLAEMVPYQRLPEDQMRKVTQLKDMLDKLLALDPSKR----------------
>EOG091F01D5|Lottia_gigantea|HW19_Polycera_quadrilineata|TRANSCRIPT
-----------------------------------------------------------------------------------------------------------------------------------------------------------------------------------------------------------------------------------------------------------------------------------------------------------------------------------------------------------------------------------------------------------------------------------------------------------------------------------------------------------------------------------------------------------------------------------------------------------------------------------------------------------------------------------------------------------------------------------------------------------------------------------------------------------------VDMFADTEDMFNENYSSPGLRRGFVG---AAENPSLTDNWDDAEGYYRVRIGEQLDKRYAVYAYKGQGMFSNVVRARDAARGNTDVAIKMIRNNEMMLKTGMKELEFLRKLNDADPDDKFHCVRLFRNFFHKQHLCLVFEPLSMNLREVLKKYGKDIGLHIKAVRSYTQQLLLSLKLLRKCSILHADIKPDNILVNESKMVLKLCDFGSASHVSENDITPYLVSRFYRAPEIILGLGYDHNIDTWSVGCTLYELYTGKIMFPGTSNNDMLKTIMDYKGRIPNKMIRKGMFKDQHFDSSFNFLHHEMDKITQREKVTCLTSINATKDVLAEMVPYQRLPEDQLRKVTQLKDMLDKLLCLDPAKRIPINQALSHPFITEK-
>EOG091F01D5|Crassostrea_gigas|HW11_Eubranchus_exiguus|TRANSCRIPT
-------------------------------------------------------------------------------------------------------------------------------------------------------------------------------------------------------------------------------------------------------------------------------------------------------------------------------------------------------------------------------------------------------------------------------------------------------------------------------------------------------------------------------------KSP-----SVDSSRSNHRR-----------------GR---------RSRSRDSSVASDASDASQSRKD-RERNSRRHRRSRSRSRDDDERKEEKRRRRSRSVSSSSGSSSSDSSSSSDSD-DDRER-----------------------------------------------------------DETK----------SKPKKRQEDDDDDQKPQQEEGTD------------QK--------E-----EEDKDAATTDTDGKRAGVDMFADTEDMFNDNYNSPGLQKGLIG---VNENPNLTDNWDDAEGYYRVRIGEVLDKRYSVYAYKGQGMFSNVVRARDAARGNTDVAIKVIRNNEMMLKTGVKELEFLRKLNDADPDDKFHCLRLYRNFNHKQHLCLVFESLSMNLREVLKKYGKDVGLHIKAVRSYCQQLLLALKLLRKCSILHADIKPDNILVNESKMVLKLCDFGSASHVSENDITPYLVSRFYRAPEIIMGLGYDHNIDTWSVGCTLYELYTGKILFPGTSNNDMLKIIMDYKGKMPNKMIRKGMFKETHFDSSYNFLHHEMDKITQREKITCLTSINATRDMLAEMVPYQRLPDDQMRKVTQLKDLLEKLLALDPNKRIPINAALTHPFITEK-
>EOG091F01D5|Crassostrea_gigas|JG14_Eubranchus_rustyus|TRANSCRIPT
-------------------------------------------------------------------------------------------------------------------------------------------------------------------------------------------------------------------------------------------------------------------------------------------------------------RNTRRRTPSPFMARRQGERNDR-DRDRDRGRRGRSRDR----S-RDKN-DKSAEDKFKGSLSEGLA-KADESEDEELDLEMSEDEDADAIIERRRKERQLLLQNLQLTNPTEVEKLTQDQSTTTTQTSDLPGLGEEKKE-EAQDVSQPEETSQDGSRPRSMDGG-------------------------------------------------DDAKEN-----RREKSPSIDKR-----------------SN---------HTRDRSSRESSVDSDDGRRRKD-RRRRSR-------------SRSREERRRRDRSSSSSSSSSSSGSSSSSDSE-EEEEKPK---------------------------------------------------------KEKE----------AEQQQQQSENKEEEKPSEDNQVD------------QS--------A-----QKDD----ADTDGKRGGVDMFADTEDMFNDNYSSPGLQKGLMG---VAENPNLTDNWDDAEGYYRVRIGEVLDKRYSVYAYKGQGMFSNVVRARDAARGNTDVAIKVIRNNEMMLKTGVKELEFLRKLNDADPDDKFHCLRLYRNFNHKQHLCLVFESLSMNLREVLKKYGKDVGLHIKAVRSYCQQLLLALKLLRKCSILHADIKPDNILVNESKMVLKLCDFGSASHVSDNDITPYLVSRFYRAPEIIMGLGYDHNIDTWSVGCTLYELYTGKILFPGTSNNDMLKIIMDYKGKMPNKMIRKGMFKDQHFDPSYNFLHHEMDKITQREKVTCLTSINATRDMLAEMVPYQRLPEDQMRKVTQLKDLLEKLLALDPSKRIPINQALTHPFITEK-
>EOG091F01D5|Crassostrea_gigas|NC04_Fiona_pinnata|TRANSCRIPT
I----------------------------------------------------------------------------------------------------------------------------------------------------------------------------RSMDRG---------------------------------------------------------------------------------------------------------------------GREDRRGNR-------------ERQRD-DRDRDRDRRGRSRER----S-REKNGEKMEEDKFKGSLSEGLSLKPEESEEEDLDLDPSDEEDADVIIERRRKERQLLLQQLQQTNPTEVEKLNETAAPATEQ-P--------------PAQEVNG-----IKEET--------------------ERXXXXXXXXXXXXXXK------------------SEGPA-----TSGDPGDQAQM-----------------RP---------DNLKESQSQQSTSSRESSVSSE-RSVKRR-------------DGQKEERRRRGDSSSLSSSDSSSSSSEESEDE-TSNKEID---------------------------------------------------------RRKD----------KTDE-------------------ESSDKAEVKED-----------D-----QNEE----AARNNGRRGVDMFADTEDMFNENYASPGLQKGLLG---VSENPNLTDNWDDAEGYYRVRIGETLDKRYSVYAYKGQGMFSNVVRARDAARGNSDVAVKVIRNNEMMLKTGVKELEFLRKLNDADPDDKFHCLRLYRHFYHKQHLCLVFEPLSMNLREVLKKYGKDVGLHIKAVRSYCQQLLLALKLLRKCSILHADIKPDNILVNESKMVLKLCDFGSASHVSENDITPYLVSRFYRAPEIILGLGYDHNIDTWSVGCTLYELYTGKILFAGTSNNDMLKIIMDYKGRLPNKMIRKGMFKDTHFDSSYNFLHQEMDKVTQREKVTCLTSINATRDMLAEMVPYHRLPEDQMRKVTQLKDLLDKLLFVDPAKRIAINQALSHPFI----
>EOG091F01D5|Crassostrea_gigas|JG26_Phestilla_sp|TRANSCRIPT
R--DRENG---------------------------------------------------------------------------------RPFDRGGYD------------------------------------------------------------------------------RRG---------------------------------------------------------------------------------------------------------------------IRDDGRNARRRTPSPFVARRR-----E-DRERDRDRR-RSR---DRSR-DRNGEKKEDEDKFKGSLSEGLTMKPEESDEEDLDLDMSDEEDADAIIEKRRKARQALIQELQLTNPTEVEKLNEAPEIVPASEP--------------PVEEENGAAKQEVKEEE--------------------ERARQEMIELYGEAYDDQS----VYQKSEKPSTVDELKAE-----D--TQKRREGS-----------------RE---------ERKSSRDRSRSRESSTSSEGSR------K-------------RRDRRRRRERDSGRSDSSSSSSSDSSSSSGEE-SDEERKP---------------------------------------------------------HPNN----------DEKE-------------------ESKEKEPE----SNNQTEDAAKE-----QTEE----SSKTDSRRGVDMFADTEDMFNENYNSPGLQKGLLG---ITENPNLTDNWDDAEGYYRVRIGETLDKRYTVYAYKGQGMFSNVVRARDAARGNSDVAIKVIRNNEMMLKTGVKELEFLRRLNDADPEDKFHCLRLYRNFYHKQHLCLVFEPLSMNLREVLKKYGKDVGLHIKAVRSYCQQLLLALKLLRKCSILHADIKPDNILVNESKMVLKLCDFGSASHVSENDITPYLVSRFYRAPEIILGLGYDHNIDTWSVGCTLYELYTGKILFAGTSNNDMLKIIMDYKGRLPNKMIRKGMFKDQHFDSSFNFLHQEMDKVTQREKVTCLTSINATRDMLAEMVPYHRLPEDQMRKVTQLKDLLDKVLSVDPAKRIAINQALSHPFITER-
>EOG091F01D5|Crassostrea_gigas|NC02_Bathydoris_clavigera|TRANSCRIPT
DEGRRGNEDGRRGMEDVSRRGMVDEGRRGM-------------------------------------EDGRRNHEDLRRG--GRGDMREREEDRRVDRRRDD--------------------------------------------------------------------------------------------------------------------------------------------------------------------------------------------------MRPGDRWGRRRSPSPFFRRYR-----D-GPDRGRDF----R---SRMS-DEKEESKAPEDKFKDSLSEGLGLQQQESDDEELDIEMSDDEDVDAIIERRREERQSLLQNLQTEE-----------------------------------------------EKM--------------------ERQRMEMMELYGENYEGEDNVSVKASRSVHSASPDNRQSR-----SASQVSVSSREREHSSSVDPVDRVDLKTSK---------DTSRHSSRHSSSESKHGR---RRNPSPSR-------------DWNRGKGGGAENSDSDSDSSSDDSTGSESVKS-NPAEDTR---------------------------------------------------------EQEQ----------LQEKEQRPEVDMEKREQPPEPM-------EDTEE-----------D-----KEQQ----DDSNNEAHGVDMFADTEDMFNENYSSPGMRRSLVG---VAENPNLTDNWDDAEGYYRVRIGEVLDKRYSVYAYKGQGMFSNVVRARDAARGNCDVAIKAIRNNEMMLKTGMKELEFLRKLNDADPDDKFHCLRLFRHFFHKQHLCLVFESLSMNLREVLKKYGKDVGLHIKAVRSYSQQLLLALKLLRKCSILHADIKPDNILVNESKMVLKLCDFGSASHVSENDITPYLVSRFYRAPEIILGLGYDHNIDTWSVGCTLYELYTGKIMFPGTSNNDMLKTIMDYKGRIPNKMIRKGMFKEQHFDSSFNFLHHETDKVTQREKVTCLTSINATKDMLAEMVSYQRLPEDQLRKVTQLKDLLDKLLAMDPGKRIPINQALAHPFITEK-
>EOG091F01D5|Crassostrea_gigas|NC06_Pleurobranchaea_californica|TRANSCRIPT
--------------------------------------------------------------------------------------------------------------------------------------------------------------------------------------------------------------------------------------------------------------------------------------------------------RRKDDRGPRRRTPSPFTGRRF-----K-EMQQRGGRDRRGRSS----E-KDKEESKEPEDKFKGSLSEGLALNQEESDEEELDIEMSDDEDADAIIAKRRKEREALLQALEMKN-----------------------------------------------KGIGDGQQATQNGPSEKDDISAKEKARQQKEESASPAPKQEY----QPQASRLSVSPDSRHSR-----SVSQTSKLSRE-----------------ERDMNNSPYPTSNRSRSSDGKRESRSSSFDGGD-RQQRSM-------------SKEHSRSRDESDGDSSDSESSYSSADEEKPTT-ESEETKT---------------------------------------------------------ESQK----------ESAP-------------------E-------------------------------------KGSGTSGVDMFADTEDMFSDNYSSPGLRRGLMG---VNENPNLTDNWDDAEGYYRVRIGEVLDKRYSVYAYKGHGMFSNVVRARDAARGNVDVAVKVIRNNEMMLRTGMKELEFLRKLNDADPDDKFHCLRLFRSFYHKQHLCLVFESLSMNLREVLKKYGKDVGLHIKAVRSYSQQLLLALKLLRKGSILHADIKPDNILVNESKMVLKLCDFGSASHVSENDITPYLVSRFYRAPEIILGLGYDHNIDTWSVGCTLYELYTGKILFAGTSNNDMLKIIMDYKGRIPNKMIRKGMFRDQHFDSSYNFLHQEMDKVTQREKVTCLTSISATKDMLADLVPYQRLPEDQLRKVTQLKDLLDKLLMLDPAKRIPINQALTHPFISEKI
>EOG091F01D5|Crassostrea_gigas|HW20_Spurilla_neapolitana|TRANSCRIPT
------------------------------------------------------------------------------------------------------------------------------------------------------------------------------------------------------------------------------------------------------------------------------------------------------------------------------------------------------------------------------------------------------------------------------------------------------------------------------------------------------------------------------SASPDSRSRRSVSRASSSSRRNDHNR-----------------KG---------RSPDRNSRGRSVSSESSR---DRKRSRSR-------------DGEYRRRRGRSDSVSSSSSGSSSSSSDESAKS-DREGKKN---------------------------------------------------------ERQE----------QHES-------------------ASEDQSKPSADGDD--------E-----TQDD----GKQGSRKGGVDMFADTEDMFSENYSSPGLQKGLMG---VAENPNLTDNWDDAEGYYRVRIGEALDKRYSVYAYMGQGMFSNVVRARDAARGNTDVAIKVIRNNEMMLKTGMKELEFLRKLNDADPDDKFHCLRLYRSFYHKQHLCLVFESLSMNLREVLKKYGKDVGLHIKAVRSYCQQLLLALKLLRKCCILHADIKPDNILVNESKMVLKLCDFGSASHVSENDITPYLVSRFYRAPEIILGLG----------------------------------------------------------------------------------------------------------------------------------------------
>EOG091F01D5|Crassostrea_gigas|CGI_10027514
MATEYTHNGKLSEDETSESDANVQEIDEDIEVEEEPEADFQISKEKKKHKHKHKNKNKHKHSKHGEKRDEKKKHKHKKKK--SKNSKNEKEGRSSKKMKIDDSVDLEKLEAAREALREVLQSESNGNIIDSNPMELIAQGYGTDSEEEGEVDYEETQKEKKKRLECQKMHRIRREKEKEEKVADKKEKQVVEEESGDSDCEIVSVEAATRKMPPIRTQGSMSKENKKSRKVSSRDTDRRDKDRRKIQDRSRDADRGKEGGMSARERLREERLIEEERRRRNGEDDDSLRRNDDDDRRFRDDRRDRRSPPI-----RSMDRGRF-DRSRSRDRRRGRRSR----S-RDRRRKDKNEDKFKGSLSEGMALQQESDEEINIDIPDDDDDDEDTLIEKRRKQREALLQRLKTEE-----------------------------------------------ESL--------------------QSAPSPKPPSPAPLP---------------------------------------------------------------------------SAPQSPSPSPSRSRSP-SRSESR-------------SRSYSRSRPRHRSSSRSSSSDSSSSSSSLESD-SEDDRPKRKSRGSEDYRRRRKSKSPDYHREKRKSQSKSQSPDIDRRREESSSSESDDSDDKRSEKDKK----------SERKGSISTDQSREKPTKKEQQS------------KD--------A-----KSDADGTTKEGEKKKSKADMFADTQDMFSDDYALGSPSTVSRFTGPVVENPTLIDNWDDAEGYYRVRIGEMLDKRYSVYGYTGQGVFSNVVRARDEARGNMETAIKIIRNNEIMHKTGLKELEFLRKLNDADPDDKFHCLRLYRHFFHKNHLCLVFESLSMNLREVLKKYGKDIGLHVKAVRSYSQQLFLALKHLKRNSILHADIKPDNILVNESKLHLKLCDFGSASHVSENDITPYLVSRFYRAPEIIIGMGYDHNVDLWSVGTTIFELYTGKILFPGQSNNEMLKFMMDLKGKFPNKIIRKGMFRDQHFDSNYNFLYHEVDKVTHREKVSVLSTISASKDLFAELIGYQRLPEDQLKKVRQLKDLLDSTLMLDPSKRISINQALTHPFIQDRL
>EOG091F01D5|Lottia_gigantea|LotgiG191489
-----------------------------------------------------------------------------------------------------------------------------------------------------------------------------------------------------------------------------------------------------------------------------------------------------------------------------------------------------------------------------------------------------------------------------------------------------------------------------------------------------------------------------------------------------------------------------------------------------------------------------------------------------------------------------------------------------------------------------------------------------------------------------------------------------------------MDMFSENADMFSENYDVSKFLRIGKFSF-TNENPALTDNWDDAEGYYRVRIGETLDKRYTVYGYTGHGVFSNVVRARDAARGNQEIAIKIIRNNEMMHKTGLKELEYLRKLNDADPDDKFHCLRLYRSFFHKNHLCLAFESLSMNLREVLKKYGKDIGLHIKAVRSYSQQLFLALKLLKRTSILHGDIKPDNILVNESKVLLKLCDFGSASHVSENDITPYLVSRFYRAPEIILGKGYDHGIDMWSVATTIFELYTGRIMFPGQSNNEMLKFMMDLKGKIPNKLLRKSVLKDQHFDANYNFLYREVDKVTIREKVTVLSSISPSKDLLAELIGYQRLPDDQLRKVTQLKDLLEKTLMLDPSKRFSISQALNHPFIQEKI
>EOG091F01D5|Crassostrea_gigas|JG11_Dondice_occidentalis|TRANSCRIPT
--------------------------------------------------------------------------------------------------------------------------------------------------------------------------------------------------------------------------------------------------------------------------------------------------------------------------------------------------------------------------------------------------------------------------------------------------------------------------------------------------------------------------RSRRSTSHDSHSRRSISLASSSS--VSRNR-----------------RR---------RSRDRKSRDRSVSSNSSR---D-RKRSTS-------------REKDRKYSRGRRSQSNSEASSSSSSSSSDSEDSDKSDRED---------------------------------------------------------GKGE----------SREEQVSLGDQQEVGPSGDK--------------GDG--------D-----EQEE----AAKSAARRGVDMFADTEDMFSENYSSPGLQKGLMG---VAENPNLTDNWDDAEGYYRVRIGEALDKRYSVYAYMGQGMFSNVVRARDAARGNTDVAIKVIRNNEMMLKTGMKELEFLRKLNDADPDDKFHCLRLYRSFYHKQHLCLVF--------------------------------LLALKLLRKCCILHADIKPDNILVNESKMVLK--------------------------------------------------------------------------------------------------------------------------------------------------------------------------------
>EOG091F01D5|Crassostrea_gigas|JG28_Scyllaea_fulva|TRANSCRIPT
---------------------------------------------------------------------------------------------------------------------------------------------------------------------------------------------------------------------------------------------------------------------------------------------------------RDDRRGGRRRTPSPFVARRQ-----R-DTERERGRHGRSS---ERDR-DREKESKGSEDKFKGSLSEGLSLPQEESDEEELDLDMSDEEDADAIIERRRKERQLLIQNLQQTNPTEVEKMSADQQSTAASSPAIPGLEDQP---QPVVSKEEADRAAQEEDER--------------------KRQHEEMMELYGEDYDESNKATKG----RRSISHCSGSSV-----GKTDGSQRSQG-----------------RG---------RSREKMSRERSLSSDGSRDG-------SR-------------SRDRDRRKRRDRSSDESSSSSDSGSSSSDEDE-ERKQKSQ---------------------------------------------------------ESVD----------NNDD-------------------DKEKGAEDSKG-------------------------DDEKPSTRGVDMFADTEDMFNDDYNSPGLQRGLMG---VAENPNLTDNWDDAEG----------------------------------------------------------------------------------------------------------------------------------------------------------------------------------------------------------------------------------------------------------------------------------------------------------------------------------------------
