# Supplementary material for: Transcriptomics provides a robust framework for the relationships of the major clades of cladobranch sea slugs (Mollusca, Gastropoda, Heterobranchia), but fails to resolve the position of the enigmatic genus Embletonia
Source: BMC Ecol Evol. 2021 Dec 28;21:226. doi: 10.1186/s12862-021-01944-0 (PMC8895541; doi:10.1186/s12862-021-01944-0)
Supplement: Supplementary file 6 — Additional file 6. Archive S4: Unmasked multiple sequence alignments on amino acid level including Doris kerguelenensis and Calmella cavolini prior to the removal of outliers. [file 12862_2021_1944_MOESM6_ESM.zip › Archive_S4/Alignments/EOG091F016I.aa.fasta]

>EOG091F016I|Biomphalaria_glabrata|BGLTMP014037
MGHELVPPGPKQIKCGLPTNYTWSHQTKDNPLGKIPQCSKDIGKGEEIFSDAALFSCLSSEDYVGRGGLSNLLLLIGERKGSVDCPEGTYSLGNGSCFLCNKGYYQEEPRQSQCQPCPEGLTTSGMGSVYKTECQKNPPTYEDIFWWVSDDEEIFKNLNDRRNTNDKVKFISGEHSFYALGRMKAQQKDGSTRKEYLHLRAQLLNSRYGSPAFSDQG----QSL----------ESMI-AAGG---DNRKFFH--HRRHMSTSSLKYLYEGPMKHVYDSIEVVPTSVAEASKAMAGGKSLSENYAFTGMHHIFDQHSNAVTCVKFANDDRSRVACSSLDGTLSICQLIPPPATVICMLKGHSAGVTDFVWSLSNDVILSVSLDGTARLWDVAAGTCMRVIEDSLGSELLCCVFQPLNNNMFVISFAVVLCHIVPRKMMVVHCHIVPRKMMVVHYHIVPKKMVIVHCHIVPRKMVVVHCHIVPRKMVVVHCHIVPKKMMVVHCHIVPRKMMVGGSSKVTGRVNALTFDGSGHILWAGDERGSVYSFTVDVATGKLTKTRRMTVSEGHPVTSLSARAWISREARDPCLLVNCCVNALFLFRIVSEDGALQLKRTFPIKQRSLCVKSTFCPLMSFRQGACVISGSEDMCVYFFDVTKENKPCVNKLLGHSAPVMDVAFNCDESLLASCDANGM-------------
>EOG091F016I|Lottia_gigantea|HW09_Doto_sp|TRANSCRIPT
--AVW----------------------------------------QQVLALDAKFNAY------------------------------------------------------------------------------------------------------RSPNNPQFRMLYIRRRSQLLREHAKSERDGPSRKDYLHLRAQLLNTRYGSPSFSDAGSLKSRSFSLRSIGRGA-ESMDSLAVG---VEGRKFY--HRRHLSTSSLKHLYEGPMKRVYDSIEVVPTSAAEASRAMAGGKTLSENYAFTGMHHIFDQHSKSVTSIRFANDDKSRVACSSLDGTLSICQVIPPPATVICILRGHQAGVTDFVWSLSNDVILSVSKDGTSRLWAVAAGSCMRVIPDSLGSELLCCVFQPLNNNMFVTGN---------------------------------------------------------------------SRSMVQVMNMSTGKGYKGGSSKVTGPVNCLTFDPIGRVLWAGDQRGSVYSFTVDVASGKLTKTRRMTVSEGRPVTSLSARAWISREARDPCLLVNCCLNALCLFRIVSDDGALQLKRSFPVKQRNSFLRSSFCPLMSFRQGACVVSGSEDMCVYFFDITKETKPCVNKLLGHSAPVLDVAFNCDESLLASCDANGMVIIWKREGKQ---
>EOG091F016I|Lottia_gigantea|JG13_Doto_lancei|TRANSCRIPT
----------------------------------------------------------------------------------------------------------------------------------------------------------------------------------------------------------------------------------------------------------------------------------------------------------------------------------------------------------------------------------------------------------------------ELLCCVFQPLNNNMFVTGN---------------------------------------------------------------------SRSLVQVMNMSTGKGYKGGSSKVTGPVNCLTFDPIGRVLWAGDQRGSVYSFTVDVASGKLTKTRRMTVSEGRPITSLSARAWISREARDPCLLVNCCLNALCLFRIVSDDGALQLKRSFPVKQRNSFLRSSFCPLMSFRQGACVVSGSEDMCVYFFDITKETKPCVNKLLGHSAPVL--------------------------------
>EOG091F016I|Lottia_gigantea|JG22_Lomanotus_vermiformis|TRANSCRIPT
-----------------------------------------------------------------------------------------------------------------------------------------------------------------------------------------------------------------------------------------------------------------------------------------------------------LSENYAFTGMHHIFDQHSASVTCVKFANDDKSRVACSSLDGTLSICQVIPPPATVICMLRGHKAGVTDFVWSLSNDVILSVSKDGTARLWDVAAGSCMRVITDSFGSELLCCVFQPLNNNMFVTGS---------------------------------------------------------------------SRSQVQVMNMSTGKGYKGGSSKVTGPVNALTFDAIGHILWAGDERGSVYSFTVDVASGKLTKTRRMTVSDGHPITSLSARAWISREARDPCLLVNCCINSLCLFRIV------------------------------------------------------------------------------------------------------
>EOG091F016I|Lottia_gigantea|HW15_Flabellina_babai|TRANSCRIPT
--AVW----------------------------------------QQVLALDAKYNAF------------------------------------------------------------------------------------------------------RSPNNPHFRTLYIRRRSQLLREHAKNERNGSSRKEYLHLRAQLLNTRYGSPSFSESGSIKSRSFSLRSLGRGE-ESL---TGG---AESRKYY--HRRHLSTSSLKHLYEGPMKHVYDSIEVVPTSVAEASRAMAGGKSLSENYAFTGMHHIFDQHSASVTCVKFANDDKSRVACSSLDGSLSICQVIPPPATVICMLRGHKAGVTDFVWSLSNDVILSVSKDGTARLWDVAAGSCMRVITDSFGSELLCCVFQPLNNNMFVTGS---------------------------------------------------------------------SRSQVQVMNMSTGKGYKGGISKVTGPVNALTFDNIGRILWAGDERGSVYSFTVDVASGKLTKTRRMTVSEGHPITSLSARAWISREARDPCLLVNCCVNSLCLFRIVSDDGALQLKKSFPIKQRSVFLKSSFCPLMSFRQGACVVSGSEDMCVYFFDVTKETKPCVNKLLGHSAPVIDVAFNCDESLLASCDANGMVIIWKREGK----
>EOG091F016I|Lottia_gigantea|NC01_Armina_californica|TRANSCRIPT
--AVW----------------------------------------QQVLALDAKFNAF------------------------------------------------------------------------------------------------------RSPNNPQFRTLYIRRRSQLLREHAKNERDGSSRKEYLRLRAQLLNTRYGSPSFSDGGSIKSRSFSLRSIGRGT-ENIDSVALG---VDSRKYY--HRRHLSTSSLKHLYEGPMKHVYDSIEVVPTSAAEASRAMAGGKSLSENYAFTGMHHIFDQHSDSVTCVKFANDDKSRVACCSMDGTLSICQVIPPPATVICMLRGHKAGVSDFVWSLSNDVILSVSKDGTARLWDVAAGSCMRVITDSFGSELLCCVFQPLNNNMFVTGN---------------------------------------------------------------------SRSQVQVMNMSTGKGYKGGSSKVTGPVNALTFDAIGHILWAGDDRGSVYSFTVDVASGKLTKTRRMTVSEGHPITSLSARAWISREARDPCLLVNCCVNSLCLFRIVSVDGALQLRKSFPIKQRSVCIKSSFCPLMSFRQGACVVSGSEDMCVYFFDVTKETKPCVNKLLGHSAPVTDVAFNCDESLLASCDANGMVIIWKREGK----
>EOG091F016I|Lottia_gigantea|HW01_Armina_tigrina|TRANSCRIPT
-------------------------------------------------------------------------------------------------------------------------------------------------------------------------------------------------------------------------------------------------------------------------------------------------------GGKSLSENYAFTGMHHIFDQHTASVTCVKFANDDKSRVACSSMDGTLSICQVIPPPATVICMLRGHKAGVSDFVWSLSNDVILSVSKDGTARLWAVAAGTCMRVITDSFGSELLCCVFQPLNNNMFVTGN---------------------------------------------------------------------SRSQVQVMNMSTGKGYKGGSSKVTGPVNALTFDAIGHILWAGDDRGSVYSFTVDVASGKLTKTRRMTVSEGHPITSLSARAWISREARDPCLLVNCCVNSLCLFRIVSDDGALQLRKSFPIKQRSMCIKSSFCPLMSFRQGACVVSGSEDMCVYFFDVTKETKPCVNKLLGHSAPVTDVAFNCDESLLASCDANGMVIIWKREGK----
>EOG091F016I|Lottia_gigantea|HW10_Embletonia_pulchra|TRANSCRIPT
--AVW----------------------------------------QQVLALDAKFNAF------------------------------------------------------------------------------------------------------RSPNNPHFRTLYIRRRSQLLREHAKNERDGLSRKEYLHLRAQLLNTRYGSPSFSESGSIKSRSFSLRSIGRGP-ENLDSMAVA---VDGRKYY--HRRHMSTSSLKHLYEGPMKHVYDSIEVVPTSAAEASRAMAGGKSLSENYAFTGMHHIFDQHSASVTCVKFANDDKSRVACSSLDGTLSICQVIPPPATVICMLRGHKAGVTDFVWSLSNDVILSVSKDGTARLWDVAAGSCMRVINDSFGSELLCCVFQPLNNNMFVTGN---------------------------------------------------------------------SRSQVQVMNMSTGKGYKGGSSKVTGPVNALTFDNIGRILWAGDERGSVYSFTVDVASGKLIKTRRMTVSEGHPITSLSARAWISREARDPCLLVNCCVNSLCLFRIVSDDGALQLKKSFPIKQRSSFLKSSFCPLMSFRQGACVVSGSEDMCVYFFDVTKETKPCVNKLLGHSAPVIDVAFNCDESLLASCDANGMVIIWKREGK----
>EOG091F016I|Lottia_gigantea|JG11_Dondice_occidentalis|TRANSCRIPT
--AVW----------------------------------------QQVLALDAKFNAF------------------------------------------------------------------------------------------------------RSPNNPHFRTLYIRRRSQLLREHAKNERDGTSRKEYLHVRAQLLNSRYGSPSFSDGGSIKSRSFSMRSLGR-P-ENLES--IT---TDGRKYY--HRRHMSTSSLKHLYEGPMKHVYDSIEVVPTSAAEASRAMAGGKSLSENYAFTGMHHIFDQHSASVTCVKFANDDKSRVACSSLDGTLSICQVIPPPATVICMLKGHKAGVTDFVWSLSNDVILSVSKDGTARLWDVAAGSCMRVITDSLGSELLCCVFQPLNNNMFVTGN---------------------------------------------------------------------SRSQVQVMNMSTGKGYKGGSSKVTGPVNALTFDNIGRILWAGDERGSVYSFTVDVASGKLIKTRRMTVSEGHPITSLSARAWISREARDPCLLVNCCVNSLCLFRIVSDDGALQLKKSFPIKQRSAFVKSSFCPLMSFRQGACVVSGSEDMCVYFFDVTKETKPCVNKLLGHSAPVIDVAFNCDESLLASCDANGMVIIWKREGKQ---
>EOG091F016I|Lottia_gigantea|JG12_Dondice_parguerensis|TRANSCRIPT
--AVW----------------------------------------QQVLALDAKFNAF------------------------------------------------------------------------------------------------------RSPNNPHFRTLYIRRRSQLLREHAKNERDGTSRKEYLHVRAQLLNSRYGSPSFSDGGSIKSRSFSMRSLGR-P-ENLES--IT---ADGRKYY--HRRHMSTSSLKHLYEGPMKHVYDSIEVVPTSAAEASRAMAGGKSLSENYAFTGMHHIFDQHSASVTCVKFANDDKSRVACSSLDGTLSICQVIPPPATVICMLKGHKAGVTDFVWSLSNDVILSVSKDGTARLWDVAAGSCMRVITDSLGSELLCCVFQPLNNNMFVTGN---------------------------------------------------------------------SRSQVQVMNMSTGKGYKGGSSKVTGPVNALTFDNIGRILWAGDERGSVYSFTVDVASGKLIKTRRMTVSEGHPITSLSARAWISREARDPCLLVNCCVNSLCLFRIVSDDGALQLKKSFPIKQRSVFVKSSFCPLMSFRQGACVVSGSEDMCVYFFDVTKEAKSCVNKLLGHSAPVIDVAFNCDESLLASCDANGMVIIWKREGKQ---
>EOG091F016I|Lottia_gigantea|HW17_Hermissenda_crassicornis|TRANSCRIPT
--AVW----------------------------------------QQVLALDAKFNAF------------------------------------------------------------------------------------------------------RSPNNPHFRTLYIRRRSQLLREHAKNERDGSSRKEYLHLRAQLLNSRYGSPSFSDGGSIKSRSFSMRSLGR-P-ENHES--IT---ADGRKYY--HRRHMSTSSLKHLYEGPMKHVYDSIEVVPTSAAEASRAMAGGKSLSENYAFTGMHHIFDQHSASVTCVKFANDDKSRVACSSLDGTLSICQVIPPPATVICMLKGHKAGVTDFVWSLSNDVILSVSKDGTARMWDVAAGSCMRVITDSLGAELLCCVFQPLNNNMFVTGN---------------------------------------------------------------------SRSQVQVMNMSTGKGYKGGSSKVTGPVNALTFDNIGRILWAGDERGSVYSFTVDVASGKLIKTRRMTVSEGYPITSLSARAWISREARDPCLLVNCCVNSLCLFRIVSDDGALQLKKSFPIKQRSAFVKSSFCPLMSFRQGACIVSGSEDMCVYFFDVTKETKPCVNKLLGHSAPVIDVAFNCDESLLASCDANGMVIIWKREGKQ---
>EOG091F016I|Lottia_gigantea|JG18_Hermissenda_opalescens|TRANSCRIPT
--AVW----------------------------------------QQVLALDAKFNAF------------------------------------------------------------------------------------------------------RSPNNPHFRTLYIRRRSQLLREHAKNERDGSSRKEYLHLRAQLLNSRYGSPSFSDGGSIKSRSFSMRSLGR-P-ENHES--IT---ADGRKYY--HRRHMSTSSLKHLYEGPMKHVYDSIEVVPTSAAEASRAMAGGKSLSENYAFTGMHHIFDQHSASVTCVKFANDDKSRVACSSLDGTLSICQVIPPPATVICMLKGHKAGVTDFVWSLSNDVILSVSKDGTARMWDVAAGSCMRVITDSLGAELLCCVFQPLNNNMFVTGN---------------------------------------------------------------------SRSQVQVMNMSTGKGYKGGSSKVTGPVNALTFDNIGRILWAGDERGSVYSFTVDVASGKLIKTRRMTVSEGYPITSLSARAWISREARDPCLLVNCCVNSLCLFRIVSDDGALQLKKSFPIKQRSAFVKSSFCPLMSFRQGACIVSGSEDMCVYFFDVTKETKPCVNKLLGHSAPVIDVAFNCDESLLASCDANGMVIIWKREGKQ---
>EOG091F016I|Lottia_gigantea|NC05_Hermissenda_crassicornis|TRANSCRIPT
--AVW----------------------------------------QQVLALDAKFNAF------------------------------------------------------------------------------------------------------RSPNNPHFRTLYIRRRSQLLREHAKNERDGSSRKEYLHLRAQLLNSRYGSPSFSDGGSIKSRSFSMRSLGR-P-ENHES--IT---ADGRKYY--HRRHMSTSSLKHLYEGPMKHVYDSIEVVPTSAAEASRAMAGGKSLSENYAFTGMHHIFDQHSASVTCVKFANDDKSRVACSSLDGTLSICQVIPPPATVICMLKGHKAGVTDFVWSLSNDVILSVSKDGTARMWDVAAGSCMRVITDSLGAELLCCVFQPLNNNMFVTGN---------------------------------------------------------------------SRSQVQVMNMSTGKGYKGGSSKVTGPVNALTFDNIGRILWAGDERGSVYSFTVDVASGKLIKTRRMTVSEGYPITSLSARAWISREARDPCLLVNCCVNSLCLFRIVSDDGALQLKKSFPIKQRSAFVKSSFCPLMSFRQGACIVSGSEDMCVYFFDVTKETKPCVNKLLGHSAPVIDVAFNCDESLLASCDANGMVIIWKREGKQGTL
>EOG091F016I|Lottia_gigantea|HW05_Caloria_elegans|TRANSCRIPT
--AVW----------------------------------------QQVLALDAKFNAF------------------------------------------------------------------------------------------------------RSPNNPHFRTLYIRRRSQLLREHAKNERDGSSRKEYLLLRSQLLNTRYGSPSFSDGGSIKSRSFSMRSIGR-P-ENLES--IS---ADGRKYY--HRRHMSTSSLKHLYEGPMKHVYDSIEVVPTSAAEASRAMAGGKSLSENYAFTGMHHIFDQHSASVTCVKFANDDKSRVACSSLDGTLSICQVIPPPATVICMLKGHKAGVTDFVWSLSNDVILSVSKDGTARLWDVAAGSCMRVITDSLGSELLCCVFQPLNNNMFVTGN---------------------------------------------------------------------SRSQVQVMNMSTGKGYKGGSSKVTGPVNALTFDNIGRILWAGDERGSVYSFTVDVASGKLIKTRRMTVSEGHPITSLSARAWISREARDPCLLVNCCINSLCLFRIVSDDGALQLKKSFPIKQRSAFVKSSFCPLMSFRQGACVVSGSEDMCVYFFDVTKEKKPCVNKLLGHSAPVIDVAFNCDESLLASCDANGMVIIWKREGK----
>EOG091F016I|Lottia_gigantea|HW13_Favorinus_branchialis|TRANSCRIPT
--AVW----------------------------------------QQVLALDAKFNAF------------------------------------------------------------------------------------------------------RSPNNPHFRTLYIRRRSQLLREHAKNERDGSSRKEYLLLRAQLLNSRYGSPSFSDGGSIKSRSFSMRSIGR-P-ENMES--IT---ADGRKYY--HRRHMSTSSLKHLYEGPMKHVYDSIEVVPTSAAEASRAMAGGKSLSENYAFTGMHHIFDQHSDSVTCVKFANDDKSRVACSSLDGTLSICQVIPPPATVICMLKGHKAGVTDFVWSLSNDVILSVSKDGTARLWDVAAGSCMRVITDSLGAELLCCVFQPLNNNMFVTGN---------------------------------------------------------------------SRSQVQVMNMSTGKGYKGGSSKVTGPVNALTFDNIGRILWAGDERGSVYSFTVDVASGKLIKTRRMTVSEGHPITSLSARAWISREARDPCLLVNCCVNSLCLFRIISDDGALQLKKSFPIKQRSAFVKSSFCPLMSFRQGACVVSGSEDMCVYFFDVTKEKKSCVNKLLGHSAPVIDVAFNCDESLLATCDANGMVIIWKREGK----
>EOG091F016I|Lottia_gigantea|JG15_Favorinus_auritulus|TRANSCRIPT
--AVW----------------------------------------QQVLALDAKFNAF------------------------------------------------------------------------------------------------------RSPNNPHFRTLYIRRRSQLLREHAKNERDGSSRKEYLLLRAQLLNSRYGSPSFSDGGSIKSRSFSMRSIGR-P-ENMES--IT---ADGRKYY--HRRHMSTSSLKYLYEGPMKHVYDSIEVVPTSAAEASRAMAGGKSLSENYAFTGMHHIFDQHSDSVTCVKFANDDKSRVACSSLDGTLSICQVIPPPATVICMLKGHKAGVTDFVWSLSNDVILSVSKDGTARLWDVAAGSCMRVITDSLGAELLCCVFQPLNNNMFVTGN---------------------------------------------------------------------SRSQVQVMNMSTGKGYKGGSSKVTGPVNALTFDNIGRILWAGDERGSVYSFTVDVASGKLIKTRRMTVSEGHPITSLSARAWISREARDPCLLVNCCVNSLCLFRIISEDGALQLKKSFPIKQRSAFVKSSFCPLMSFRQGACVVSGSEDMCVYFFDVTKEKKSCVNKLLGHSAPVIDVAFNCDESLLATCDANGMVIIWKREGK----
>EOG091F016I|Lottia_gigantea|JG20_Learchis_evelinae|TRANSCRIPT
--AVW----------------------------------------QQVLALDAKFNAF------------------------------------------------------------------------------------------------------RSPNNPHFRTLYIRRRSQLLREHAKNERDGSSRKEYLLLRAX--------PSFSDGGSIKSRSFSMRSIGR-P-ENLES--IT---ADGRKYY--HRRHMSTSSLKHLYEGPMKHVYDSIEVVPTSAAEASRAMAGGKSLSENYAFTGMHHIFDQHSASVTCVKFANDDKSRVACSSLDGTLSICQVIPPPATVICMLKGHKAGVTDFVWSLSNDVILSVSKDGTARLWDVAAGSCMRVITDSLGAELLCCVFQPLNNNMFVTGN---------------------------------------------------------------------SRSQVQVMNMSTGKGYKGGSSKVTGPVNALTFDNIGRILWAGDERGSVYSFTVDVASGKLIKTRRMTVSDGHPITSLSARAWISREARDPCLLVNCCVNSLCLFRIVSDDGALQLKKSFPIKQRSAFVKSSFCPLMSFRQGACVVSGSEDMCVYFFDVTKEKKSCVNKLLGHSAPVIDVAFNCDESLLASCDANGMVIIWKREGK----
>EOG091F016I|Biomphalaria_glabrata|JG27_Phidiana_lynceus|TRANSCRIPT
----------------------------------------------------------------------------------------------------------------------------------------------------------------------------------------------------------------------------------------------------------------------------------------EVVPTSAAEASRAMAGGKSLSENYAFTGMHHIFDQHSASVTCVKFANDDKSRVACSSLDGTLSICQVIPPPATVICMLKGHKAGVTDFVWSLSNDVILSVSKD-----------SCMRVITDSLGAELLCCVFQPLNNNMFV-----------------------------------------------------------------------------------------------------------------------VYSFIVDVASGKLIKTRRMTVSEGHPITSLSARAWISREARDPCLLVNCCVNSLCLFRIVSDDGALQLKKSFPIKQRSVFVKSSFCPLMSFRQGACVVSGSEDMCVYFFDVTKEKKPCVNKLLGHSAPVIDVAFNCDESLLASCDANGM-------------
>EOG091F016I|Lottia_gigantea|HW06_Cratena_peregrina|TRANSCRIPT
--AVW----------------------------------------QQVLALDAKFNAF------------------------------------------------------------------------------------------------------RSPNNPHFRTLYIRRRSQLLREHAQNERDGSSRKEYLQLRAQLLNSRYGSPSFSDCGSIKSRSFSMRSIGR-A-ENLES--IT---ADGRKYY--HRRHMSTSSLKHLYEGPMKHVYDSIEVVPTSAAEASRAMAGGKSLSENYAFTGMHHIFDQHSDSVTCVKFANDDKSRVACSSLDGTLSICQVIPPPATVICMLKGHKAGVTDFVWSLSNDVILSVSKDGTARLWDVAAGSCMRVITDSLGAELLCCVFQPLNNNMFVTGN---------------------------------------------------------------------SRSQVQVMNMSTGKGYKGGSSKVTGPVNALTFDNIGRILWAGDERGSVYSFTVDVASGKLIKTRRMTVSEGHPITSLSARAWISREARDPCLLVNCCVNSLCLFRIVSDDGALQLKKSFPIKQRSAFVKSSFCPLMSFRQGACVVSGSEDMCVYFFDVTKEKKSCVNKLLGHSAPVIDVAFNCDESLLASCDANGMVIIWKREGKQGTL
>EOG091F016I|Lottia_gigantea|HW20_Spurilla_neapolitana|TRANSCRIPT
--AVW----------------------------------------QQVLALDAKFNAF------------------------------------------------------------------------------------------------------RSPNNPHFRTLYIRRRSQLLREHAQNERDGSSRKEYLHLRAQLLNSRYGSPSFSDGGSIKSRSFSMRSIGR-P-ENLES--IT---PDGRKYY--HRRHMSTSSLKHLYEGSMKHVYDSIEVVPTSAAEASRAMAGGKSLSENYAFTGMHHIFDQHSAPVTSVKFANDDKSRVACSSLDGTLSICQVIPPPATVICMLKGHKAGVTDFVWSLSNDVILSVSKDGTARLWDVAAGSCMRVMTDNMGAELLCCVFQPLNNNMFVTGN---------------------------------------------------------------------SRSQVQVMNMSTGKGYKGGSSKVTGPVNALTFDNIGRILWAGDERGSVYSFTVDVASGKLIKTRRMTVSEGHPITSLSARAWISREARDPCLLVNCCVNSLCLFRIVSDDGALQLKKSFPIKQRSVFVKSSFCPLMSFRQGACVVSGSEDMCVYFFDVTKETKPCVNKLLGHSAPVIDVAFNCDESLLASCDANGMVIIWKREGK----
>EOG091F016I|Lottia_gigantea|JG29_Spurilla_braziliana|TRANSCRIPT
--AVW----------------------------------------QQVLALDAKFNAF------------------------------------------------------------------------------------------------------RSPNNPHFRTLYIRRRSQLLREHAQNERDGSSRKEYLHLRAQLLNSRYGSPSFSDGGSIKSRSFSMRSIGR-P-ENLES--IT---PDGRKFY--HRRHMSTSSLKHLYEGSMKHVYDSIEVVPTSAAEASRAMAGGKSLSENYAFTGMHHIFDQHSAPVTCVKFANDDKSRVACSSLDGTLSICQVIPPPATVICMLKGHKAGVTDFVWSLSNDVILSVSKDGTARLWDVAAGSCMRVITDNMGAELLCCVFQPLNNNMFVTGN---------------------------------------------------------------------SRSQVQVMNMSTGKGYKGGSSKVTGPVNALTFDNIGRILWAGDERGSVYSFTVDVASGKLIKTRRMTVSEGHPITSLSARAWISREARDPCLLVNCCVNSLCLFRIVSDDGALQLKKSFPIKQRSVFVKSSFCPLMSFRQGACVVSGSEDMCVYFFDVTKETKPCVNKLLGHSAPVIDVAFNCDESLLASCDANGMVIIWKREGK----
>EOG091F016I|Biomphalaria_glabrata|JG25_Palisa_papillata|TRANSCRIPT
----------------------------------------------------------------------------------------------------------------------------------------------------------------------------------------------------------------------------------------------------------------------------------------------------------------------------------------------------------------------------------------------------------------------------------------------------------------------------------------------------------------------------------SKVTGPVNALTFDNIGRILWAGDERGSVYSFTVDVASGKLIKTRRMTVSEGHPITSLSARAWISREARDPCLLVNCCVNSLCLFRIVSDDGALQLKKSFPIKQRSVFVKSSFCPLMSFRQGACVVSGSEDMCVYFFDVTKEKKPCVNKLLGHSAPVMDVAFNCDESLLASCDANGM-------------
>EOG091F016I|Lottia_gigantea|JG01_Aeolidiella_alba|TRANSCRIPT
-------------------------------------------------------------------------------------------------------------------------------------------------------------------------------------------------------------------------------------------------------------------------------------------------------GGKSLSENYAFTGMHHIFDQHSASVTSVKFANDDKSRVACSSLDGTLSICQVIPPPATVICMLKGHKTGVTDFVWSLSNDVILSVSKDGTARLWDVAAGSCMRVMTDSMGAELLCCVFQPLNNNMFVTGN---------------------------------------------------------------------SRSQVQVMNMSTGKGYKGGSSKVTGPVNALTFDNIGRILWAGDERGSVYSFTVDVASGKLIKTRRMTVSEGHPITSLSARAWISREARDPCLLVNCCVNSLCLFRIVSEDGALQLKKSFPIKQRSVFVKSSFCPLMSFRQGACVVSGSEDMCVYFFDVTKETKPCVNKLLGHSAPVIDVAFNCDESLLASCDANGMVIIWKREGKQ---
>EOG091F016I|Lottia_gigantea|HW12_Facelina_rubrovittata|TRANSCRIPT
--AVW----------------------------------------QQVLALDAKFNAF------------------------------------------------------------------------------------------------------RSPNNPHFRTLYIRRRSQLLREHAKNERDGSSRKEYLLLRAQLLNSRYGSPSFSDGGSIKSRSFSMRSIGR-P-ETMES--IA---ADGRKYY--HRRHMSTSSLKHLYEGPMKHVYDSIEVVPTSAAEASRAMAGGKSLSENYAFTGMHHIFDQHSESVTSVKFANDDKSRVACSSLDGTLSICQVIPPPATVICMLKGHKAGVTDFVWSLSNDIILSVSKDGTARLWDVAAGSCMRVITDSLGSELLCCVFQPLNNNMFVTGN---------------------------------------------------------------------SRSQVQVMNMSTGKGYKGGSSKVTGPVNALTFDNIGRILWAGDERGSVYSFTVDVASGKLIKTRRMTVSEGHPITSLSARAWINREARDPCLLVNCCVNSLCLFRIISDDGALQLKKSFPIKQRSVFVKSSFCPLMSFRQGACVVSGSEDMCVYFFDVTKEKKTCVNKLLGHSAPVIDVAFNCDESLLASCDANGMVIIWKREGK----
>EOG091F016I|Lottia_gigantea|JG21_Limenandra_confusa|TRANSCRIPT
--AVW----------------------------------------QQVLALDAKYNAF------------------------------------------------------------------------------------------------------RSPNNPHFRTLYIRRRSQLLREHAKNERDGSSRKEYLHLRAQLLNSRYGSPSFSDGGSIKSRSISMRSIGR-P-ENLDT--MA---AEGRKYY--HRRHMSTSSLKHLYEGSMKHVYDSIEVVPTSAAEASRAMAGGKSLSENYAFTGMHHIFDQHSASVTCVKFANDDKSRVACSSLDGTLSICQVIPPPATVICMLKGHKAGVTDFVWSLSNDVILSVSKDGTARLWDVAAGSCMRVITDNMGAELLCCVFQPLNNNMFVTGN---------------------------------------------------------------------SRSQVQVMNMSTGKGYKGGSSKVTGRVNALTFDNIGRILWAGDERGSVYSFTVDVASGKLTKTRRMTVSEGHPITSLSARAWISREARDPCLLVNCCVNSLCLFRIVSDDGALQLKKSFPIKQRSVFVKSSFCPLMSFRQGACVVSGSEDMCVYFFDVTKETKPCVNKLLGHSAPVIDVAFNCDESLLASCDANGMVIIWKREGK----
>EOG091F016I|Lottia_gigantea|HW02_Berghia_verrucicornis|TRANSCRIPT
--AVW----------------------------------------QQVLALDAKFNAF------------------------------------------------------------------------------------------------------RSPNNPHFRTLYIRRRSQLLREHAQNERDGSSRKDYLHLRAQLLNSRYGSPSFSDGGSIKSRSFSMRSIGR-P-ENLES--IA---ADNRKYY--HRRHMSTSSLKHLYEGSMKHVYDSIEVVPTSDAEASRAMAGGKSLSENYAFTGMHHIFDQHSASVTCVKFANDDKSRVACSSLDGTLSICQVIPPPATVICMLKGHKAGVTDFVWSLSNDVILSVSKDGTARLWDVAAGSCMRVITDNMGAELLCCVFQPLNNNMFVTGN---------------------------------------------------------------------SRSQVQVMNMSTGKGYKGGSSKVTGRVNALTFDNIGRILWAGDERGSVYSFTVDVASGKLIKTRRMTVSEGHPITSLSARAWISREARDPCLLVNCCVNSLCLFRIVSDDGALQLKKSFPIKQRSVFVKSSFCPLMSFRQGACVVSGSEDMCVYFFDVTKETKPCVNKLLGHSAPVIDVAFNCDESLLASCDANGMVIIWKREGKQ---
>EOG091F016I|Lottia_gigantea|JG04_Berghia_stephanieae|TRANSCRIPT
--AVW----------------------------------------QQVLALDAKFNAF------------------------------------------------------------------------------------------------------RSPNNPHFRTLYIRRRSQLLREHAQNERDGSSRKDYLHLRAQLLNSRYGSPSFSDGGSIKSRSFSMRSIGR-P-ENLES--MA---TDGRKYY--HRRHMSTSSLKHLYEGSMKHVYDSIEVVPTSDAEASRAMAGGKSLSENYAFTGMHHIFDQHSASVTCVKFANDDKSRVACSSLDGTLSICQVIPPPATVICMLKGHKGGVTDFVWSLSNDVILSVSKDGTARLWDVAAGSCMRVITDNMGAELLCCVFQPLNNNMFVTGN---------------------------------------------------------------------SRSQVQVMNMSTGKGYKAGSSKVTGRVNALTFDNIGRILWAGDERGSVYSFTVDVASGKLIKTRRMTVSEGHPITSLSARAWISREARDPCLLVNCCVNSLCLFRIVSDDGALQLKKSFPIKQRSAFVKSSFCPLMSFRQGACVVSGSEDMCVYFFDVTKETKPCVNKLLGHSAPVIDVAFNCDESLLASCDANGMVIIWKREGKQ---
>EOG091F016I|Biomphalaria_glabrata|HW14_Flabellina_affinis|TRANSCRIPT
-------------------------------------------------------------------------------------------------------------------------------------------------------------------------------------------------------------------------------------------------------------------------------------------------------------------------------------------------------------------------------------------------------------------------------------------------------------------------------------------------------------------------------GGSSKVTGPVNALTFDNIGRILWAGDERGSVFSFTVDVASGRLIKTRRMTVSEGHPITSLSARAWISREARDPCLLVNCCVNSLCLFRIVSDDGALQLKKSFAIKQRSAFVKSSFCPLMSFRQGACVVSGSEDMCVYFFDVTKESKPCVNKLLGHSAPVIDVAFNCDESLLASCDANGM-------------
>EOG091F016I|Lottia_gigantea|JG24_Noumeaella_rubrofasciata|TRANSCRIPT
----------------------------------------------------------------------------------------------------------------------------------------------------------------------------------------KNERDGSSRKEYLHLRAQLLNSRYGSPSFSDGGSIKSRSFSMRSIGR-P-ENLES--IS---AEGRKYY--HRRHMSTSSLKHLYEGPMKHVYDSIEVVPTSVAEASRAMAGGKSLSENYAFTGMHHIFDQHSASVTCVKFANDDKSRVACSSLDGTLSICQVIPPPATVICMLKGHKAGVTDFVWSLSNDVILSVSKDGTARLWDVAAGSCMRVISDNMGAELLCCVFQPLNNNMFVTGN---------------------------------------------------------------------SRSQVQVMNMSTGKGYKGGSSKVTGPVNALTFDNIGRILWAGDERGSVYSFTVDVASGKITKTRRMTVSEGHPITSLSARAWISREARDPCLLVNCCVNSLCLFRIVSDDGALQLKKSFPIKQRSAFVKSSFCPLMSFRQGACVVSGSEDMCVYFFDVTKETKPCVNKLLGHSAPVIDVAFNCDESLLASCDANGMVIIWKREGK----
>EOG091F016I|Lottia_gigantea|JG16_Flabellina_iodinea|TRANSCRIPT
--AVW----------------------------------------QQVLALDAKFNAF------------------------------------------------------------------------------------------------------RSPNNPHFRTLYIRRRSQLLREHAKNERDGSSRKEYLLLRAQLLNSRYGSPSFSDQGSIKSRSYSLRSLGR-P-ENHEP---G---VDGRKYY--HRRHMSTSSLKHLYEGPMKHVYDSIEVVPTSAAEASRAMAGGKSLSENYAFTGMHHIFDQHSNSVTCVKFANDDKSRVACSSLDGTLSICQVIPPPATVICMLRGHKAGVTDFVWSLSNDVILSVSKDGTARLWDVAAGSCMRVINDSFGSELLCCVFQPLNNNMFVTGN---------------------------------------------------------------------SRSQVQVMNMSTGKGYKGGSSKVTGPVNALTFDNIGRILWAGDERGSVYSFTLDLASGKLIKTRRMTVSEGYPITSLSARAWISREARDPCLLVNCCVNSLCLFRIVSDDGALQLKKSFPIKQRSVFVKSSFCPLMSFRQGACVVSGSEDMCVYFFDVTKENKPCVNKLLGHSAPVMDVAFNCDESLLASCDANGMVIIWKREGK----
>EOG091F016I|Lottia_gigantea|JG32_Unidentia_angelvaldesi|TRANSCRIPT
--AVW----------------------------------------QQVLALDAKFNAF------------------------------------------------------------------------------------------------------RSPNNPHFRTLYIRRRSQLLREHAKNERDGSSRKEYLHVRAQLLNTRYGSPSFSESGSIKSRSFSMRSLGR-P-ENLDSISSG---VDGRKYY--HRRHMSTSSLKHLYEGPMKHVYDSIEVVPTSAAEASRAMAGGKSLSENYAFTGMHHIFDQHSASVTGVKFANDDKSRVACSSLDGTLSICQVIPPPATVICMLKGHKAGVTDFVWSLSNDVILSVSKDGTARLWDVAAGSCMRVINDSFGSELLCCVFHPLNNNMFVTGN---------------------------------------------------------------------SRSQVQVMNMSTGKGYKGGSSKITGPVNALTFDNIGRILWAGDDRGSVYSFTVDVASGKIIKTRRMTVSEGHPITSLSARAWISREARDPCLLVNCCANSLCLFRIVSDDGALQLKKSFQIKQRSVFVKSSFCPLMSFRQGACVVSGSEDMCVYFFDVTKETKPCVNKLLGHSAPVIDVAFNCDESLLASCDANGMVIIWKREGK----
>EOG091F016I|Lottia_gigantea|HW21_Tritonia_manicata|TRANSCRIPT
--AVW----------------------------------------QQVLALDAKFNAF------------------------------------------------------------------------------------------------------RSPNNPQFRTLYIRRRSQLLREHAKNERDGSSRKEYLHLRTQLLNTRYGSPSFSDQGSLKSRSFSLRSIGRGT-ESMDSMVVG---VEGRKYY--HRRHMSTSSLKHLYEGPMKHVYDSIEVVPTSAAEASRAMAGGKSLSENYAFTGMHHIFDQHSASVTGVKFANDDKSRVACSSLDGTLSICQVIPPPATVICMLKGHKAGVTDFVWSLSNDVILSVSKDGTARLWDVAAGSCMRVINDSFGSELLCCVFQPLNNNMFVTGN---------------------------------------------------------------------SRSQVQVMNMSTGKGYKGGSSKVTGPVNALTFDAIGRILWAGDERGSIYSFTLDVASGKLIKTRRMTVSDGHPITSLSARAWISREARDPCLLVNCCVNTLCLFRIVSEDGALQLKKSFPIKQRSVFTKSSFCPLMSFRQGACVVSGSEDMCVYFFDVTKETKPCVNKLLGHSAPVIDVAFNCDESLLASCDANGMVIIWKREGKQ---
>EOG091F016I|Lottia_gigantea|NC07_Tritonia_diomedea|TRANSCRIPT
--AVW----------------------------------------QQVLALDAKFNAF------------------------------------------------------------------------------------------------------RSPNNPQFRTLYIRRRSQLLREHAKNERDGSSRKEYLHLRTQLLNTRYGSPSFSDQGSLKSRSFSLRSIGRAT-ESMDSMAVG---VDSRKYY--HRRHMSTSSLKHLYEGPMKHVYDSIEVVPTSAAEASRAMAGGKSLSENYAFTGMHHIFDQHSASVTCVKFANDDKSRVACSSLDGTLSICQVIPPPATVICMLKGHKAGVTDFVWSLSNDVILSVSKDGTARLWDVAAGSCMRVINDSFGSELLCCVFQPLNNNMFVTGN---------------------------------------------------------------------SRSQVQVMNMSTGKGYKGGSSKVTGPVNALTFDAIGRILWAGDERGSIFSFTVDVASGKLIKTRRVTVSDGHPITSLSARAWISREARDPCLLVNCCVNSLCLFRIVSDDGALQLKKSFPIKQRSVFTKSSFCPLMSFRQGACVVSGSEDMCVYFFDVTKETKPCVNKLLGHSAPVIDVAFNCDESLLASCDANGMVIIWKREGKQGTL
>EOG091F016I|Crassostrea_gigas|NC03_Doris_kerguelenensis|TRANSCRIPT
-------------------------------------------------------------------------------------------------------------------------------------------------------------------------------------------------------------------------------------------------------------------------------------------------------------------------------------------------------------------------------------------------------------------------------------------------------------------------------------------------------------------------------------------------------------------------------------------------------------------------------------------------------------AVSGSEDMCVYFFDVTKESKPCVNKLLGHSAPVIDVAFNCDESLLASCDANGMVIIWKREGKQG--
>EOG091F016I|Lottia_gigantea|NC08_Tritonia_hamnerorum|TRANSCRIPT
--AVW----------------------------------------QQVLALDAKFNAF------------------------------------------------------------------------------------------------------RSPNNPQFRTLYIRRRSQLLREHAKNERDGSSRKEYLHLRTQLLNTRYGSPSFSDQGSLKSRSFSLRSIGRGT-ESMDSLAVG---VDGRKYY--HRRHMSTSSLKHLYEGPMKHVYDSIEVVPTSAAEASRAMAGGKSLSENYAFTGMHHIFDQHSASVTCVKFANNDKSRVACSSLDGTLSICQVIPPPATVICMLRGHKAGVTDFVWSLSNDVILSVSKDGTARLWDVAAGSCMRVINDSFGSELLCCVFQPLNNNMFVTGN---------------------------------------------------------------------SRSQVQVMNMSTGKGYKG-CSKVTGPVNALTFDAIGRILWAGDERGSIYSFTLDVVSGKLTKTRRMTVSDGHPITSLSARAWISREARDPCLLVNCCVNALCLFRIVSDDGALQLKKSFPIKQRSVFTKSSFCPLMSFRQGACVVSGSEDMCVYFFDVTKETKPCVNKLLGHSAPVIDVSFNCDESLLASCDANGMVIIWKREGKQGTL
>EOG091F016I|Crassostrea_gigas|JG02_Antaeolidiella_chromosoma|TRANSCRIPT
--------------------------------------------------------------------------------------------------------------------------------------------------------------------------LYIRRRSQLLREHAKNERDGTSRKDYLHLRAQLLNSRYGSPSFSDGGSIKSRSFSMRSIG----------------------------------------------------------------------------------------------------------------------------------------------------------------------------------------------------------------------------------------------------------------------------------------------------------------------------------------RMTVSEGHPITSLSARAWISREARDPCLLVNCCVNSLCLFRIVSEDGALQLKKSFPIKQRSYFIKSSFCPLMSFRQGACIVSGSEDMCVYFFDVTKETKPCVNKLLGHSAPVVDVAFNCDESLLASCDANGMVIIWKREGKQG--
>EOG091F016I|Lottia_gigantea|NC06_Pleurobranchaea_californica|TRANSCRIPT
---------------------------------------------------DAKFNAF------------------------------------------------------------------------------------------------------RSPNNPQFRTLYIRRRSQLLREHAKNEKEGSSRKDYLHVRAQLLNARYGSPAFSDQGSIKSRSFSLRSIGRNT-ESLESMTVG---GVDGRKY--HRRHLSSSSLKHLYEGPMKHVYDSIEVVPTSAAVASRAMAGGKSLSENYAFTGMHHIFDQHSASVTSVKFANDDRSRVACASMDSTLSICQVIPPPATVICMLRGHKAGVTDFVWSLSNDVILSVSLDGTARLWDVAAGTCMRVISDSFSSELLCCVFQPVNNNMFVTGN---------------------------------------------------------------------GRSQVQVMNMSTGKGYKGGCSKVTGRVHALTFNANGRILWAGDERGSVYSFTVDIATGKLTKTRRMSVSEGHPITSLSARAWISREARDPCLLVNCCMNSLCLFRIISDDGALQLRKSFAIKQRSSFVKSSFCPLMSFRQGACVISGSEDMCVYFFDVTKETKPCVNKLLGHSAPVIDVAFNCDESLLASCDANGMVIIWKREGKQGNL
>EOG091F016I|Lottia_gigantea|HW03_Berthella_plumula|TRANSCRIPT
------------------------------------------------------------------------------------------------------------------------------------------------------------------------------------------------------------------------------------------------------------------------------------------------------------------------------------------------------------------------------DFVWSLSNDVILSVSLDGTARLWDVAAGTCMRVISDSFSSELLCCVFQPVNNNMFVTGN---------------------------------------------------------------------GRSQVQVMNMSTGKGYKGGSSKVTGRVHALTFNANGRILWAGDERGSVYSFTVDIATGKLTKTRRMSVSEGHPITSLSARAWISREAWDPCLLVNCCMNSLCLFRIISDDGALQLRKTFAIKQRSSFVKSTFCPLMSFRQGACVISGSEDMCVYFFDVTKETKPCVNKLLGHSAPVIDVAFNCDESLLASCDANGMVIIWKREGKQGNL
>EOG091F016I|Lottia_gigantea|HW18_Janolus_cristatus|TRANSCRIPT
--AVW----------------------------------------HQVLALDAKFNAF------------------------------------------------------------------------------------------------------RSPKNPHFRTLYIRRRSQLLREHAISERDGSSRREYLQLRTQLLNTRYGSPSFSDQGSIKSRSYSLRSYNRGS-ESLDSMAVA---VDGRKYY--HRRHMSTSSLKHLYEGPMKHVYDSIDVVPTSAAEASRAMAGGKSLSENYAFTGMHHIFDQHSDSVTCVKFANDDKSRVACSSLDGTLSICQVIPPPATVICVLKGHKAGVSDFVWSLSNDVILSVSKDGTARLWDVAAGTCMRVITDSFGSELLCCVFQPLNNNMFVTGN---------------------------------------------------------------------SRSQVQVMNMSTGKGYKGGSSKVTGPVNALTFDAIGRILWAGDERGSVYSFTVDVATGKLTKTRRMTVSEGHAITSLSARAWISREARDPCLLVNCCVNKLCLFRIVSEDGALQLRKSFPIKQRSTFLKSSFCPLMSFRQGACVVSGSEDMCVYFFDVTKETKSCVNKLLGHSAPVIDVAFNCDESLLASCDANGMVIIWKREGKQ---
>EOG091F016I|Biomphalaria_glabrata|JG19_Janolus_barbarensis|TRANSCRIPT
------------------------------------------------------------------------------------------------------------------------------------------------------------------------------------------------------------------------------------------------------------------------------------------------------------------------------------------------------------------------------------------------------------------------------------------------------------------------------------------------------------------------------------------------------------SVYSFTVDVATGKLTKTRRMTVSEGHAITSLSARAWISREARDPCLLVNCCINTLCLFRIVSEDGALQLRKSFPIKQRS-----------------------------FFDVTKETKPCVNKLLGHSAPVIDVAFNCDESLLASCDA----------------
>EOG091F016I|Lottia_gigantea|JG06_Catriona_columbiana|TRANSCRIPT
---------------------------------------------------------F------------------------------------------------------------------------------------------------------RSPNNPHFRTLYIRRRSQLLREHAKNERDASSRKEYLRVRAQLLNSRYGSPSFSDQGSIKSRSFSMRSLGR-G-E--ES--LT---ADSRKYY--HRRHMSTSSLKHLYEGPMKHVYDSIEVVPTSAAEASRAMAGGKSLSENYAFTGMHHIFDQHSESVTCVKFANDDKSRVACSSLDGTLSICQVIPPPATVICMLKG-----------------------------------------------------------------------------------------------------------------------------------------------------------------------------------------------------------------------WISREARDPCLLVNCCINKLCLFRIVSEDGALQLKKTFPVKQRSAFIKSSFCPLMSFRQGACIVSGSEDMCVYFFDVTKESKPCVNKLLGHSAPVIDVAFNCDESLLASCDANGMVIIWKREGK----
>EOG091F016I|Lottia_gigantea|JG14_Eubranchus_rustyus|TRANSCRIPT
--AVW----------------------------------------QQVLALDAKFNAF------------------------------------------------------------------------------------------------------RSPNNPHFRTLYIRRRSQLLREHAKNERDGTSRKDYLHVRAQLLNSRYGSPSFSDQGSIKSRSFSMRSLGR-G-ENLEP--MM---ADGRKYY--HRRHMSTSSLKHLYEGPMKHVYDSIEVVPTSAAEASRAMAGGKSLSENYAFTGMHHIFDQHSASVTCVKFANDDKSRVACSSLDGTLSICQVIPPPATVICMLKGHEAGVTDFVWSISNDVILSVSKDGTARLWAVAAGSCMRVITDSFGSEILCCVFHPLNNNMFVTGS---------------------------------------------------------------------SGSQVQVMNMSTGKGYKGGISKVTGPVHALTFDNIGRVLWAGDDRGSVYSFTVDVASGKLTKTRRMSVTEGHPITSLSARAWISREARDPCLLVNCCINKLCLFRIVSEDGGLQLKKSFPIKQRSAFIKSSFCPLMSFRQGACIVSGSEDMCVYFFDVTKESKPCVNKLLGHSAPVIDVAFNCDESLLASCDANGMVIIWKREGK----
>EOG091F016I|Lottia_gigantea|JG07_Cuthona_albocrusta|TRANSCRIPT
--AVW----------------------------------------QQVLALDAKFNAF------------------------------------------------------------------------------------------------------RSPNNPHFRTLYIRRRSQLLREHAKNERDGSSRKEYLHVRAQLLNSRYGSPSFSDQGSIKSRSFSMRSIGR-G-E--ES--MT---ADGRKYY--HRRHMSTSSLKHLYEGPMKHVYDSIEVVPTSVAEASRAMAGGKSLSENYAFTGMHHIFDQHSASVTCVKFANDDKSRVACSSLDGTLSISQVIPPPATVICMLKGHQAGVTDFVWSISNDVILSVSKDGTARLWDVAAGSCMRVITDSFGSELLCCVFHPLNNNMFVTGS---------------------------------------------------------------------SRSQVQVMNMSTGKGYKAGISKVTGPVHALTFDNIGRVLWAGDERGSVYSFTVDVASGKLTKTRRMTVSDGHPITSLSARAWISREARDPCLLVNCCINKLCLFRIVSEDGALQLKKTFPIKQRSAFIKSSFCPLMSFRQGACIVSGSEDMCVYFFDVTKESKPCVNKLLGHSAPVIDVAFNCDESLLASCDANGMVIIWKREGK----
>EOG091F016I|Lottia_gigantea|NC04_Fiona_pinnata|TRANSCRIPT
-------------------------------------------------------------------------------------------------------------------------------------------------------------------------------------------------------------------------------------------------------------------------------------------------------------ENYAFTGMHHIFDQHSASVTCVKFANDDKSRVACSSLDGSLSICQVIPPPATVICMLKGHQAGVTDFVWSISNDVILSVSKDGTARLWDVAAGSCMRVITDSFGSEILCCVFHPLNNNMFVTGS---------------------------------------------------------------------SRSQVQVMNMSTGKGYKAGISKVTGPVHALTFDNIGRVLWAGDERGSVYSFTVDVATGKLTKTRRMTVSDGHPITSLSA----------------------------------------------------------------------------------------------------------------------------------
>EOG091F016I|Lottia_gigantea|HW07_Cuthona_caerulea|TRANSCRIPT
--AVW----------------------------------------QQVLALDAKFNAF------------------------------------------------------------------------------------------------------RSPNNPHFRTLYIRRRSQLLREHAKNERDGSSRKEYLHVRAQLLNSRYGSPSFSDQGSIKSRSFSMRSLGR-G-E--DS--MT---PDGRKYY--HRRHMSTSSLKHLYEGPMKHVYDSIEVVPTSAAEASRAMAGGKSLSENYAFTGMHHIFDQHSASVTCVKFANDDKSRVACSSLDGTLSISQVIPPPATVICMLKGHRAGVMDFVWSISNDVILSVSKDGTARLWDVAAGSCMRVITDSLGSELLCCVFHPLNNNMFVTGS---------------------------------------------------------------------SRSQVQVMNMSTGKGYKAGISKVTGPVHALTFDNIGRVLWAGDERGSVYSFTVDVASGKLTKARRMTVSDGHPVTSLSARAWISREARDPCLLVNCCINKLCLFRIVSEDGALQLKKTFQIKQRSAFIKSSFCPLMSFRQGACIVSGSEDMCVYFFDVTKESKPCVNKLLGHSAPVIDVAFNCDESLLASCDANGMVIIWKREGK----
>EOG091F016I|Lottia_gigantea|HW11_Eubranchus_exiguus|TRANSCRIPT
--AVW----------------------------------------QQVLALDAKFNAV------------------------------------------------------------------------------------------------------RSPNNPQFRTLYIRRRSQLLREHAKNEREGTSRKDYLHIRTQLLNSRYGSPSFSDQGSIKSRSFSMRSLGR-G-G--ES--LE---ADGRKYYHNHRRHMSTSSLKHLYEGPMKHVYDSIEVVPTSDAEASRAMAGGKSLSENYAFTGMHHIFDQHSASVTCVKFANDDRSRVACSSLDGTLSICQVIPPPATVICMLKGHQAGVTDFVWSISNDVILSVSKDGTARLWDVAAGSCMRVITDSFGSEILCCVFHPLNNNMFVTGT---------------------------------------------------------------------SRSQVQVMNMSTGKGYKGGISKVTGPVHALTFDNIGRVLWAGDDRGSVYSFTLDVASGKLTKTRRMSVTEGHPITSLSARAWISREARDPCLLVNCCINKLCLFRIVSDDGGLQLKKSFAIKQRSAFIKSSFCPLMSFRQGACIVSGSEDMCVYFFDVTKESKPCVNKLLGHSAPVIDVAFNCDESLLASCDANGMVIIWKREGK----
>EOG091F016I|Lottia_gigantea|HW16_Hancockia_cfuncinata|TRANSCRIPT
--AVW----------------------------------------QQVLALDAKFNAY------------------------------------------------------------------------------------------------------RSPNNPQFRMLYIRRRSQLLREHAKNERDSLSRKDYLHLRAQLLNTRYGSPSFSDQGSIKSRSFSLRSLGRGT-ESLESMAVG---VDGRKFY--HRRHLSTSSLKHLYEGPMKRVYDSIEVVPTSAAEASRAMAGGKSLSENYAFTGMHHIFDQHSASVTCVKFANDDKSRVACSSLDGTLSICQVIPPPATVICMLKGHKAGVTDFVWSLSNDVILSVSNDGTARLWDVAAGTCMRVIPDSVGSELLCCVFQPLNNNMFVTGN---------------------------------------------------------------------SRCQVQVMNMSTGKGYKGGSSKITGRVNALTFDNIGRILWAGDERGSVYSFTVDVATGKLIKTRRMAVSEGHPITSLSARAWISREARDPCLLVNCCVNSLCLFRIVSDDGALQLKKSFPIKQRNSFLKSSFCPLMSFRQGACVVSGSEDMCVYFFDITKESKPCVNKLLGHSAPVIDVAFNCDESLLASCDASGMVIIWKREGKQ---
>EOG091F016I|Biomphalaria_glabrata|JG17_Hancockia_uncinata|TRANSCRIPT
-----------------------------------------------------------------------------------------------------------------------------------------------------------------------------------------------------------------------------------------------MAVG---VDGRKFY--HRRHLSTSSLKHLYEGPMKRVYDSIEVVPTSAAEASRAMAGGKSLSENYAFTGMHHIFDQHSASVTCVKFANDDK-------------------------------------------------------------------------------------------------------------------------------------------------------------------------------------------------------------------------------------------------------------------------------------------------------------------------------------------------------------------------------------
>EOG091F016I|Lottia_gigantea|JG28_Scyllaea_fulva|TRANSCRIPT
--AVW----------------------------------------QQVLALDAKFNAY------------------------------------------------------------------------------------------------------RSPNNPQFRILYIRRRSQLLREHAKNERDGSSRKDYLHLRAQLLNTRYGSPSFSDQGSIKSRSFSLRSIGRAT-ESLESMAVG---VDGRKYY--HRRHMSTSSLKHLYEGPMKRVYDSIEVVPTSAAEASRAMAGGKSLSENYAFTGMHHIFDQHTASVTCVKFANDDKSRVACSSLDGSLSICQVIPPPATVICMLKGHKAGVTDFVWSLSNDIILSVSRDGTARLWDVAAGTCMRVISDSLGSELLCCVFQPLNNNMFVTGS---------------------------------------------------------------------SRSQVQVMNMSTGKGYKGGSSKVTGPVNALTFDAIGRILWAGDERGSIYSFSVDVATGKLTKTRRVTVSEGHPITSLSARAWISREARDPCLLVNSCVNSLCLFRIVSDDGALQLKKSFPIKQRSTFLKSSFCPLMSFRQGACVVSGSEDMCVYFFDVTKETKPCVNKLLGHSAPVIDVAFNCDESLLASCDANGMVIIWKREGKQ---
>EOG091F016I|Lottia_gigantea|JG08_Dendronotus_venustus|TRANSCRIPT
--AVW----------------------------------------QQVLALDAKFNAY------------------------------------------------------------------------------------------------------RSPNNPQFRMLYIRRRSQLLREHAKNERDGSSRKDYLHVRAQLLNTRYGSPSFSDQGSIKSRSFSLRSIGRGT-ESMESMAVG---VDGRKYY--HRRHMSTSSLKHLYEGPMKRVYDSIEVVPTSAAEASRAMAGGKTLSENYAFTGMHHIFDQHSASVTCVKFANDDKSRVACSSLDGTLSICQVIPPPATVICMLRGHKAGVTDFVWSLSNDVILSVSKDGTARLWAVAAGTCMRVIPDSLGSELLCCVFQPLNNNMFVTGS---------------------------------------------------------------------SRSQVQVMNMSTGKGYKGGSSKVTGPVNALTFDAIGRILWAGDDRGSVYSFTLDVASGKLTKTRRMTVSEGHPVTSLSARAWISREARDPCLLVNCCVNSLCLYRIVSDDGALQLKKSFPIKQRSSFLKSSFCPLMSFRQGACVVSGSEDMCVYFFDVTKETKPCVNKLLGHSAPVVDVAFNCDESLLASCDANGMVIIWKREGKQ---
>EOG091F016I|Lottia_gigantea|JG23_Melibe_leonina|TRANSCRIPT
---VW----------------------------------------QQVLALDAKFNAY------------------------------------------------------------------------------------------------------RSPNNPQFRMLYIRRRSQLLREHAKNERDGTSRRDYLHVRAQLLNSRYGSPSFSDQGSIKSRSYSLRSIGRAT-ESM----------------------------------------------------------------------------------------------------------------------------------------------------------------------------------------------------------------------------------------------------------------------------------------------------------------------------------------------------------------------------------------------------------------------------------------------------------------------------------
>EOG091F016I|Lottia_gigantea|HW19_Polycera_quadrilineata|TRANSCRIPT
--AVW----------------------------------------QQVLALDAKFNAF------------------------------------------------------------------------------------------------------RSPNNPQFRTLYIRRRSQLLREHTKNERDGLSRRDYLHLRAQLLNSRYGSPSFSDQSSLKSRSFSLRSIGRPS-ESLES--LT---VDSRKYG--HRRHLSTSSLKCLYEGPMKHVYDSIEVVPTSAAEASRAMAGGKSLSENYAFTGMHHIFDQHTASVTCVKFANDDKSRVACSSLDGTLSICQVIPPPATVICMLKGHKAGVTDFVWSLSNDVILSVSLDGTARLWDVAAGSCMRVITDSFGAELLCCVFQPSNNNMFVTGN---------------------------------------------------------------------SRSQVQLMNMSTGKGYKAGSSKITGRVYALTFDAIGRILWAGDERGSVYSFTVDIASGKLTKTRRMTVSEGHPITSLSARSWISREARDPCLLVNCCVNSLCLFRIVSDDGALQLKKSFPIKQRSAFVKSSFCPLMSFRQGACIISGSEDMCVYFFDVTKEKKPCVNKLLGHSAPVIDVAFNCDESLLASCDANGMVIIWKREGKQ---
>EOG091F016I|Biomphalaria_glabrata|NC02_Bathydoris_clavigera|TRANSCRIPT
-------------------------------------------------------------------------------------------------------------------------------------------------------------------------------------------------------------------------------------------------------------------------------------------------------------------------------------------------------------------------------------------------------------------------------------------------------------------------------------------------------------------------------GGSSKVTGRVNALTFDAIGRILWAGDERGSVYSFTVDVASGKLTKTRRMTVSEGHPITSLSARAWISREARDPCLLVNCSVNSLCLFRIVSDDGALQLKKSFPIKQRSACVKSSFCPLMSFRQGACVISGSEDMCVYFFDVAKESKPCVNKLLGHSAPVMDVAFNCDESLLASCDANGM-------------
>EOG091F016I|Lottia_gigantea|HW04_Calmella_cavolinii|TRANSCRIPT
--AVW----------------------------------------QQVLALDAKFNAY------------------------------------------------------------------------------------------------------RAPNNPQFRTLYIRRRSQLLREHAKVEKDGTSRKEYLHTRAQLLNSRYGSPAFSDQGSIKSRSFSLRSRNT-E-QSLESMAVG---GESRKYH--HRRHMSTSSLKYLYEGPMKHVYDSITVVPTFAAEASRAMAGGKTLSENYAFTGMHHIFDQHSASVTSVKFANDDKSRVACSSLDGTLSICQVIPPPATVICMLKGHKAGVTDFVWSLSNDVILSVSEDSTARLWDVAAGSCLRVIVDSVGAELLCCAFQPLNNNMFVTGN---------------------------------------------------------------------SRSQVQVMNMSTGKMYKGGSSKVTGRVNALTFDPSGRILWAGDERGSVFSFMVDVATGKLTKTRRMTVSDGNPVTSLSARAWISREARDPCLLVNCCINCLSLYRIISDDGALQLKKTFPVKQRSAFVKSTFCPLMSFRQGACVISGSEDMCVYFFDVTKETKSCVNKLLGHSAVVTDVAFNCDESLLASCDANGMVIIWKREGKQGNL
>EOG091F016I|Crassostrea_gigas|JG03_Austraeolis_stearnsi|TRANSCRIPT
--AVW----------------------------------------QQVLALDAKFNAF------------------------------------------------------------------------------------------------------RSPNNPHFRTLYIRRRSQLLREHAKNERDGSSRKEYLLLRAQLLNTRYGSPSFSDGGSIKSRSFSMRSIGR-P-ENLES--IS---AEGRKYY--HRRHMSTSSLKHLYEGPMKHVY------------------------------------------------------------------------------------------------------------------------------------------------------------------------------------------------------------------------------------------------------------------------------------------------------------------------------------------------------------------------------------------------------------------------------------------
>EOG091F016I|Lottia_gigantea|LotgiG110393
MAGVC----------------------------------------QQVLALDAKYNAY------------------------------------------------------------------------------------------------------RTPNNPQFRTLYIRRRSQLLRENAKKESDPSTRKEYLRLRAQLLNSRYGSPAFSDQG----RSFSLRSISRNTAESYDS--LAPFGPSDGRSR--HRRHTSSGSLKHLYEGPMKRVYDSIEVVPTSAAEASRAMAGGKTVSENYAFAGMHHIFDQHSAAVTSVKFANDDKTRVACSSLDGTLSICQVIPPPATVICMLKGHKAGVTDFVWSLSNDVLLSGSKDSTARLWDVAAGTCMRVIQDSSGGEINCCIFQPLNNNMFVIGN---------------------------------------------------------------------SRSMVQMMNMSTGKGYKGGSSKISGQVLSMAFDSTGRILWAGDDRGSIFSFLVDIASGKLTKARRIVVCDGQAITSITARAWLSREARDPLLLVNCCLNSLCLFKIVGDDGALQLKKTFPIKQKSSHIKSIFCPLMSFRMGACVISGSEDMCVYFFDVTKDSKTCVNKLLGHSAPVLDVCFNCDESLLASCDEQGMVIIWKREGKQAQL
>EOG091F016I|Crassostrea_gigas|CGI_10021763
MTAVW----------------------------------------QQALALDAKFNAY------------------------------------------------------------------------------------------------------RTPSNPQFKTLYIRRKSQLLRESAKSGRDPAVRKEFLPIRAQLLTAKYGSPAYSDQGSIRSRSFSMRSVGRNTLESFDN--LA---ISDGKKH--HRRHQSSGSIRMSFDGPMKRVFDSIELVPTKEADASRAMAGGKTISENYAFAGMHHIFDQHTAAVSSVKFANDDRTRVACSSLDGSLSICQVIPPPATVICMLKGHKRGVKDFVWSLSNDIILSVSLDGTAKLWDVAAGSCIRTIEDEQGGELLCCAFQPLNNNMFVVSFF--------------------------------------------------------------------SKHAVQVINVSTGKGVKGGSGKVTGGVMALTFDPTGHILWAGDDRGAIFSFTIDIATGKLTKTRRITVSEGHPITSISARAWISREARDPSLLVNSCINAMCLFRIITDDGGLQLKKTFPVKQKRSHIRSTFCPLMSFRQGACVISGSEDMCVYFFDIGKDSKPCVNKLLGHSAPVLDVCFNCDESLLASCDEQGLVIIWKREGKQGAL
