# Supplementary material for: Transcriptomics provides a robust framework for the relationships of the major clades of cladobranch sea slugs (Mollusca, Gastropoda, Heterobranchia), but fails to resolve the position of the enigmatic genus Embletonia
Source: BMC Ecol Evol. 2021 Dec 28;21:226. doi: 10.1186/s12862-021-01944-0 (PMC8895541; doi:10.1186/s12862-021-01944-0)
Supplement: Supplementary file 6 — Additional file 6. Archive S4: Unmasked multiple sequence alignments on amino acid level including Doris kerguelenensis and Calmella cavolini prior to the removal of outliers. [file 12862_2021_1944_MOESM6_ESM.zip › Archive_S4/Alignments/EOG091F00NF.aa.fasta]

>EOG091F00NF|Biomphalaria_glabrata|BGLTMP000402
ME--------------------DKESESFSQDVSVLETDLSALNVGEHDNEETSEELIVRDNLPNEELQDGS-------------NEMISNLEEGDPEIREVNNDL-----------------------------------------EDHDIRNEDSKED--------NNPEEDNNELKEDDNPKEESNELMEDSEEQLKDVSLTDKEDIALDDKDVQLSETELEKEAQDPIT---------E-E-------------QPDNEDLVEDSELNAIKPEEEASKEEVNT----------------------QTEH---------------------------------------------------------------------------------------------------------------------------------------------------------HAEPK-------EDQNIQYMDDTIKE-------------------------NSHLNAENYAEI-V--ESTDVNFNRNDSR-----------------GSTVED------------------TVQGKTMPDTTTLADLGVGPNGTIQLEILSADPVNTPLKQYRPRQEYHMPDVITVRVTTEDCEAKDVVVEIERSRNKKPFLGGFRNKNTGVEYHNAAAQTMQKQRPLATSERFCRDTQTCEQKNNLQQTFNTTSTQMTGIGCYISNMEDKLLSPKHYVTADEHQETFLTKVIILQKNFRSWLAKRYVKKLKEDKEKRLAWERREELRKKKEKEERIKKEYTRRINPHSKSDFDLLLHCLEKWRLEEIERINSDLTGAERKAALCMLLDQETELLSAIERHKNEANQENREKQIMAFLEKAAAPKKWAGPDGKLTFLDTPYTIRAKELRDIYNSINMKYLTQDERLDVLLTLKHTV-----------------------------------------------------------KIPQDPSTLRKNINYCRSCGSYLPSTEFFITSNTSSVGRCKKCEKIENDGRQREDHNYYRVMLKALRKSEEALQDGSSICYLLQEKDLRYLVENIWSNQSVLSAWDDIYDLVLARWDKHQEWSPWNCILLTHDEAEAHKKLFSLEEVIFF------------------------------------------------------
>EOG091F00NF|Crassostrea_gigas|CGI_10012095
MKTTSMA-----------------DQLLNQNIMADQEQKTETAEEKPT--------------------EEQTPAPTTESSDETKAAAPETQPPAEIAAPP----------AAV-------------PEA----------SEKVEPVSVT----GQETIAAPPAE----------------------------------------------------------TKEEPKDAAPE----------------------------------------------------EA----------------------KPEEAK--------------PEEKPA-------------------------------------------------------------E---------------------------------------ETPAKEPEE--------TEDKEQPREDTIQPAPAP-------TPQPTQTTGM-----------------------GTVETGEIHETDP--HAT-T--PRTTANLEATATVKIVLMPSGQVVTLACTLGQTLQQLKDHFSQELKMPGNLILMMFDGKSVDENTTLADLGVGPNGTIQLEMQSADPVNTPIKTYRPRQEYHMPDVITVRVQTDENQSKDVVVEIERATRKKPYLGGYRHKKTGVLYHHATAQTVKKQPPPSQIPKNCRDTQTVQQKHRVQQTTNDTSTQMTGINVFVSNMEDKLIVPGKYTTADEHHSMILRKVIIIQKYHRRWLAKRYVEKLKEDKIQRLEWERQEELKKKKEKEERIKKEFERRMNPKTKEDFDLLYHALEKWRQEELERINGTSDGAERKAALCMLLDQETQLISAIGRHKLEADTENKDKRIQAFLNKAAAPKKWKGHDGKTTEMDTPYTIRAKELRDIYNSINMKYLTQDERLDVLLTLKHTVKEHDCKLTQEIIELIDREADLLMRGVREGNLDGLRKRISTLFLQYIKTPTFNPEAAKLLKVPQDPSALRKNIYFCPSCNQYLPSTEFALSSNSRTVGKCHKCTKIDNDARTRQDYSTYTYMLKMLRRSEERHGDGSRIAFLLQEQDLRYLVEKIWSRQSILSAWEDIFDLVLSRWDKHQEWSPWNCILLTKDEAAAHDRLVDLEEGYGQVFIQKVQQKHVLARNYFSRLPGMSEHLRVMANDRYTQPNGPAINGQQVPVQSKA
>EOG091F00NF|Lottia_gigantea|LotgiG52457
----------------------------------------------------------------------------------------------------------------------------------------------------------------------------------------------------------------------------------------------------------------------------------------------------------------------------------------------------------------------------------------------------------------------------------------------------------------------------------------------------------------------------------------------------------------TVKFVLMPSGQVVTLACSLGQSLSQLKDHFSQELKMPAASILLMFDGKTLPDETILADLGVGPNGTVQLEMQSADPLSTPIKPYKPRQEYHMPDIITVKIEAG-SGSRDVIVEIERSMNKKPFLGGYRHKVSGVEFLNASAQTRPKVRPPNNIERFCRDTQTVHQKNRPQQTTNDMSTQMTGIGVYVANLEDKMIIPGKYVTADEFHARRWKMVVIIQKYYRRWLAKRYVNTLKAEKARRLEWERAEELRKKKEKEDRIKREFERRMNPNSKEDFDLLFHALEKWRKEEIERIELSLTGAEKKAALCMLLDQETQLLAAIDRHKLEADKSNKTKRIQDFLAKAAAPKKWKARDGKYVEMDTPYTIRAKELQDIYNSINMKYLTQDERLDVLLTLKHTVKEHDCKLTQEIIELIDREADLLMRGVKEDNLDGLRKRISTLVLQYIKTPTFNPESAKLLKIPQDPSVLRKNIYFCPSCNSYLPSTEFPLSSNSTNVGKCRRCAKIDNDARIRQDFSHYRYMLKSLRRSEEGYNDGSEIAFLLQEADLRYLVENIWNGQSVLSAWEDLYDLVMVRWNKHEEWSPWNCIFLTKDEASAHDKLSALEEGYGQVFIHKIKQKHTLARNYFSRLPGMAEII---------------------------
>EOG091F00NF|Crassostrea_gigas|HW09_Doto_sp|TRANSCRIPT
---------------------------------------------------------------------------------------------------------------------------------------------------------KPEVKEQMKDEQKEAEKVEETEVQQ--------------------------------------------KAEEGDSEKVE-----------ESVEAGKDVDKEVAKAEE-------------------GEVENG----------------------EDAEAKIQEAVPQ-------AEEAAEVSKTEAVKEPA----------------QQEVE-----------E------QEQ-------QN---------------------------------------SG------G--------DETAAQDDQQ-EPTQGEE-------HEDMVQVETDVKQG-------------------------PPGSPKIAM-EE-K--KTPRVNLEATATVKFVLMPSGQVVTLACTLGQSLDSLKSHFSSELKMSSSLIMIMFDGKSMPDTTTLADLGVGPNGTVQLEMQSADPVNTPLKMYRPRQEYHMPDVITVRVMTEDGEAKDVVVEIERSRFKKPFLGGFRNKNSGTEFHNAAAQTMKKPRPPPTVERFCRDTQTCEQKNLCQQTTNTTSTQMTGVGVYISNIEDKLMTPGKYFSADDHWAMVLRNVIILQKYYRRWLAKRYVTQLKEDKAKRLEWERKEELRKKREKEERIKRDYARRLNPKTKADFDMLLHCLEKWRQEEMERINSTLSGAERKAALCMLLDQETELLSAIERHKNEANKDNRDNRIIAFLEKAAAPKKWQGHDGNLTFMDTPFTIRAKELRDIYNSINMKYLTQDERLDVLLTLKHTVKEHDCKLTQEIIELIDREADLLMRGTKEGNLTGLRKRISTLFLQYIKTPTFNPEAARLLKVPQDPSTLRKNINYCHSCGRYLPSTDFFLTSNSKQVGRCRNCMKVENDGRQREDYTFYRVMLKSLRKSEEAMQDGSSICYLLQENDLRYLVENIWSNQSVLSAWDDLYDLVLVRWDKHQEWSPWNCILLTHDEAEAHQKLFSLEEGYGHVFIHKVTQKHNFARNYFSRLPGMSE-----------------------------
>EOG091F00NF|Crassostrea_gigas|JG13_Doto_lancei|TRANSCRIPT
QK-------------------------------------------------------------------------------------------------------------AD-------------EPE----------AEKVEEAEVA----KPEVEEETKGEEPEAEKVEETEIKQ--------------------------------------------KTEEGDPEK----------------------NAEVAKAEE-------------------GEIEKG----------------------EDAEAKPQEAVPQ-------AEEAAEV------------------------------E-----------E------QEQ-------QN---------------------------------------AG------E--------DETAAQDDQQ-EQAQGEE-------HEDKVEVETDVKQG-------------------------PPGSPKIAM-DE-K--KTPRVNLEATATVKFVLMPSGQVVTLACTLGQSLDSLKSHFSSELKMSSNLIMIMFDGKSMPDTTTLADLGVGPNGTVQLEMQSADPVNTPLKMYRPRQEYHMPDVITVRVMTEDGEAKDVVVEIERSRFKKPFLGGFRNKNSGAEFHNAAAQTMKKPRPPPTVERFCRDTQTCEQKNTRQQTTNTTSTQMTGVGVYISNIEDKLMTPGKYFSADDHWAMVLRNVIILQKYYRRWLAKRYVTQLKEDKAKRLEWERKEELRKKREKEERIKRDYARRLNPKTKADFDMLLHCLEKWRQEEMERINSTLSGAERKAALCMLLDQETELLSAIERHKNEANKDNRDNRIIAFLEKAAAPKKWQGHDGNLTFMDTPFTIRAKELRDIYNSINMKYLTQDERLDVLLTLKHTVKEHDCKLTQEIIELIDREADLLMRGTKEGNLTGLRKRISTLFLQYIKTPTFNPEAARLLKVPQDPSTLRKNINYCHSCGRYLPSTDFFLTSNSKQVGRCRNCMKVENDGRQREDYTFYRVMLKSLRKSEEAMQDGSSICYLLQENDLRYLVENIWSNQSVLSAWDDLYDLVLVRWDKHQEWSPWNCILLTHDEAEAHQKLFSLEEGYGHVFIHKVTQKHNFARNYFSRLPGMSE-----------------------------
>EOG091F00NF|Crassostrea_gigas|NC08_Tritonia_hamnerorum|TRANSCRIPT
-----------------------------------------------A--------------------QKEE-------------EPDKTEEPSSEEQA-EAGVEK-EENEVP-------------KEE----------------------------------------------------------------------------------------------EPAAEQEPAADVQAEED--Q-E-------------ATGE-------------------AEPAPA----------------------EDAEPVADNAPAT-------TEDVVAP-----VEETG----------------ADDAQ-----------T------AGE-------EE---------------------------------------EAKQEEEVQ--------EEKVQEEEPQQVDEQEEG-------GQDPVQVEAVPKEG-------------------------PPASPKVA---M-E--KQRNVNLEATATVKFVLMPSGQVVTLACTLGQTLDSLKSHFAIELKMAVNLIMIMFDGKNMADSTTLADLGVGPNGTVQLEMQSADPVNTPLKPYRPRQEYHMPDVITVRVMTEDGEAKDVVVEIERSRNKKPFLGGFRNKNSGLEFHNAAAQTMKKPRPPPTVERFCRDTQTCEQKNTRQQTTNTTSTQMTGIGVFISNMEDKLIKPGKYFSADEHWDLILRNVIILQKYYRRWLAKRYVTKLKEDKAKRLEWERQEELRKKREKEERIKRDYARRLNPKTKADFDMLLHCLEKWRQEEMERINSTLTGAERKAALCMLLDQETELLSAIERHKNEADKDNRDNRIIAFLEKAAAPKKWQGHDGKLTYMDTPFTIRAKELRDIYNSINMKFLTQDERLDVLLTLKHTVKEHDCKLTQEIIELIDREADLLMRGVKEGNLTGLRKRISTLFLQYIKTPTFNPEAARLLKVPQDPSTLRKNINYCHSCGRYLPSTDFFITSNSKQVGRCRNCMKIENDGRQREDYTFYRVMLKALRKSEEAVQDGSSICYLLQENDLRYLVENIWSNQSVLSAWDDLYDLVLVRWDKHQEWSPWNCILLTHDEAEAHQKLFSLEEGYGHVFIHKVTQKHNFARNYFSRLPGMSE-----------------------------
>EOG091F00NF|Crassostrea_gigas|JG30_Tritonia_festiva|TRANSCRIPT
------------------------------------------------------------------------------------------------------------------------------------------------------------------------------------------------------------------------------------------------------------------------------------------------------------------------------------------------------------------------------------------------------------------------------------------------------------------------------------------------------------------------------------------------------------------------------------------------------------------------------------------------------------------------------------------------------------------------------------------QTTNTTSTQMTGIGVYINNMEDKLVTPGKYFSADEHWDLILRNVIILQKYYRRWLAKRYVTKLKEDQAMRLEWERQEELRKKREKEERIKRDYARRLNPKTKADFDMLLHCLEKWRQEEMERINSTLTGAERKAALCMLLDQETELLSAIERHKNEADKDNRDNRIIAFLEKAAAPKKWQGHDGKLTYMDTPFTIRAKELRDIYNSINMKFLTQDERLDVLLTLKHTVKEHDCKLTQEIIELIDREADLLMRGVKEGNLTGLRKRISTLFLQYIKTPTFNPEAARLLKVPQDPSTLRKNINYCHSCGRYLPSTDFFITSNSKQVGRCRNCMKIENDGRQREDYTFYRVMLKSLRKCEEAMQDGSSICYLLQENDLRYLVENIWSNQSVLSAWDDLYDLVLVRWDKHQEWSPWNCILLTHDEAEAHQKLFSLEEGYGHVFIHKVTQKHNFARNYFSRLPGMAE-----------------------------
>EOG091F00NF|Crassostrea_gigas|NC07_Tritonia_diomedea|TRANSCRIPT
----------------------------------------------------------------------------------------------------------------------------------------------------------------------------------------------------------------------------------------------------------------------------------------------------------------------------------------------------------------------------------------------------------------------------------------------------------------------------------------------------------------------------------------------------------------------------------------------------------------------------------------------------------------------------------------------------------------------------------------------------------------------------------------------------------EDQAMRLEWERQEELRKKREKEERIKRDYARRLNPKTKADFDMLLHCLEKWRQEEMERINSTLTGAERKAALCMLLDQETELLSAIERHKNEADKDNRDNRIIAFLEKAAAPKKWQGHDGKLTYMDTPFTIRAKELRDIYNSINMKFLTQDERLDVLLTLKHTVKEHDCKLTQEIIELIDREADLLMRGVKEGNL----------------------------------------------------------------------------------------------------------------------------------------------------------------------------------------------------------------------------------------
>EOG091F00NF|Crassostrea_gigas|HW21_Tritonia_manicata|TRANSCRIPT
----------------------------------------------------------------------------------------------------EAGKEE-NKAKTE-------------EEP----------------------------------------------------------------------------------------------SA------ATEVQAQEN--E-E-------------ATGE-------------------TDAAPAVDSVPVTIDEVEPAAADAPATTEEAEPAAEDAPAA-------TEDVEAP-----AESKQ-------------------------------------------------------------------------------------------E------Q--------EEDKLREEPQQVDQHEED-------EQDRVQVEAVAKEG-------------------------PPASPKVA---M-E--KQRNVNLEATATVKFVLMPSGQVVTLACTLGQTLDSLKSHFAIELKMAVNLIMIMFDGKNMSDSTTLADLGVGPNGTVQLEMQSADPVNTPLKPYRPRQEYHMPDVITVRVMTEDGEAKDVVVEIERSRSKKPFLGGFRNKNSGVEFHNAAAQTLKKPRPPPTVERFCRDTQTCEQKNTRQQTTNTTSTQMTGIGVYISNTEDILLTPGKYFSAGEHWDLILRNVIILQKYYRRWLAKRYVTKLKEDKAKRLEWERQEEMRKKREKEERIKRDYARRLNPKTKADFDMLLHCLEKWRQEEMERINSTLTGAERKAALCMLLDQETELLSAIERHKNEADKDNRDNRIIAFLEKAAAPKKWQGHDGKLTYMDTPFTIRAKELRDIYNSINMKFLTQDERLDVLLTLKHTVKEHDCKLTQEIIELIDREADLLMRGVKEGNLTGLRKRISTLFLQYIKTPTFNPEAARLLKVPQDPSTLRKNINYCHSCGRYLPSTDFFITSNSKQVGRCRNCMKIENDGRQREDYTFYRVMLKALRKSEEAMQDESSICYLLQENDLRYLVENIWSNQSILSAWDDLYDLVLVRWDKHQEWSPWNCILLTHDEAEAHQKLFSLEEGYGQVFIHKVAQKHNFARNYFSRLPGMAE-----------------------------
>EOG091F00NF|Crassostrea_gigas|JG27_Phidiana_lynceus|TRANSCRIPT
---------------------------------------------------------------------------------------------------------------------------------------------------------------------------------------------------------------------------------------------------------------------------------------------------------------------------------------------------------------------------------------------------------------------------------------------------------------------------------------------------------------------------------------------------------VNLDATATVKFVLMPSGQVVTLACTLGQTLESLKSHFAVELKMSSGLIIIMFDGKNMPDTTTLADLGVGPNGTVQLEMQSADPVNTPLKPYRPRQEYHMPDVITVRVMTEDGESKDVVVEIERSRFKKPFLGGFRNKNSGVEYHNAAAQTAKKPRPPPAVERFCRDTQTCEQKNTRQQTTNTTSTQMTGIGVFVSNIEDKLLAPGKYFSADEHCDMILRNVIILQKYYRRWLAKRYVTKLKEDKAKRLEWERQEELRKKREKEERIKRDYARRLNPKTKADFDMLLNCLEKWRQEEMERINSTLTGAERKAALCMLLDQETELLSAIERHKNEANKDNRDNRIMAFLEKAAAPKKWQGHDGKLTYMDTPFTIRAKELRDIYNSINMKYLTQDERLDVLLTLKHTVKEHDCKLTQEIIELIDREADLLMRGVKEGNLTGLRKRISTLFLQYIKTPTFNPEAARLLKVPQDPSTLRKNINYCHSCGRYLPSTEFFITSNSKQVGRCRNCMKVENDGRQREDYTFYRVMLKALRKSEEALQDGSSICYLLQENDLRYLVENIWSNQSVLSAWDDLYDLVLVRWDKHQEWSPWNCILLTHDEAEAHQKLFSLEEGYGQVFIHKVTQKHNFARNYFSRLPGMAE-----------------------------
>EOG091F00NF|Crassostrea_gigas|JG11_Dondice_occidentalis|TRANSCRIPT
---------------------------------AETAQEAEAAQEAET--------------------AQET-------------EPAQEKEPTHENLD-EKPVDE-TKEKANEEQDQGKQEPEQAEEE----------------------------------------------------------------------------------------------TPAENKEPES----------------------------------------------------VA----------------------ENAEPSAVAAPSP-------PVAETAP-----TEQ------------------------------------------------------------------------------------------------------------------------MEQEGAD-------EIE-------------------------------------------PV-QE-K--PAFHVNLEATATVKFVLMPSGQVVTLACTLGQTLESLKSHFAVELKIASSLIMIMFDGKNMPDSTTLADLGVGPNGTVQLEMQSADPVNTPLKPYRPRQEYHMPDVITVRVMTEDGTAKDVVVEIERSRFKKPFLGGFRNKNSGVEFHNAAAQTAKKPRPPPTVERFCRDTQTCEQKNTRQQTTNTTSTQMTGVGVFVSNMEDKLLTPGKYFSADEHCDLILRNVIILQKYYRRWLAKRYVTKLKEDKAKRLEWERQEELRKKREKEERIKRDYARRLNPKTKADFDMLLNCLEKWRQEEMERIDSTLTGAERKAALCMLLDQETELLSAIERHKNEANQDNRDNRIMAFLEKAAAPKKWQGHDGKLTFMDTPFTIRAKELRDIYNSINMKYLTQDERLDVLLTLKHTVKEHDCKLTQEIIELIDREADLLMRGVKEGNLTGLRKRISTLFLQYIKTPTFNPEAARLLKVPQDPSTLRKNINYCHSCGRYLPSTEFFITSNSKQVGRCRNCMKVENDGRQREDYTFYRVMLKALRKSEESMQDGSSICYLLQENDLRYLVENIWSNQSVLSAWDDLYDLVLVRWDKHQEWSPWNCILLTHDEAEAHQKLFSLEEGYGQVFIHKVTQKHNFARNYFSRLPGMAE-----------------------------
>EOG091F00NF|Crassostrea_gigas|JG12_Dondice_parguerensis|TRANSCRIPT
-----------------------------------------------------------------------------------------------------------------------------------------------------------------------------------------------------------------------------------------------------------------------------------------------------------------------------------------------------------------------------------------------------------------------------------------------------------------------------------------------------------------------------------------------------------------------------------------------------------------------------------------------------------------VRVMTEDGAAKDVVVEIERSRFKKPFLGGFRNKNSGVEFHNAAAQTAKKPRPPPTVERFCRDTQTCEQKNTRQQTTNTTSTQMTGVGVFVSNMEDKLLTPGKYFSADEHCDLILRNVIILQKYYRRWLAKRYVTKLKEDKAKRLEWERQEELRKKREKEERIKRDYARRLNPKTKADFDMLLNCLEKWRQEEMERIDSTLTGAERKAALCMLLDQETELLSAIERHKNEANQDNRDNRIMAFLEKAAAPKKWQGHDGKLTFMDTPFTIRAKELRDIYNSINMKYLTQDERLDVLLTLKHTVKEHDCKLTQEIIELIDREADLLMRGVKEGNLTGLRKRISTLFLQYIKTPTFNPEAARLLKVPQDPSTLRKNINYCHSCGRYLPSTEFFITSNSKQVGRCRNCMKVENDGRQREDYTFYRVMLKALRKSEESMQDGSSICYLLQENDLRYLVENIWSNQSVLSAWDDLYDLVLVRWDKHQEWSPWNCILLTHDEAEAHQKLFSLEEGYGQVFIHKVTQKHNFARNYFSRLPGMAE-----------------------------
>EOG091F00NF|Crassostrea_gigas|JG03_Austraeolis_stearnsi|TRANSCRIPT
------------------------------------------------------------------------------------------------------------------------------------------------------------------------------------------------------------------------------------------------------------------------------------------------------------------------------------------------------------------------------------------------------------------------------------------------------------------------------------------------------------------------------------------------------------------KFVLMPSGQVVTLACTLGQTLESLKFHFAVELKMASGLIMIMFDGKNMPDTTTLADLGVGPNGTVQLEMQSADPVNTPLKPYRPRQEYHMPDVITVRVMTEDGESKDVVVEIERSRSKKPFLGGFRNKSSGVEFHNAAAQTAKKPRPPPTVERFCRDTQTCEQKNNRQQTTNTTSTQMTGIGVFVSNTEDKLLIPGKYFSADEHCDMILRNVIILQKYYRRWLAKRYVTKLKEDKAKRLEWERQEELRKKREKEERIKRDYARRLNPKTKADFDMLLNCLEKWRHEEMERINSTLTGAERKAALCMLLDQETELLSAIERHKNEANLDNRDNRIMAFLEKAAAPKKWQGHDGKLTYMDTPFTIRAKELRDIYNSINMKYLTQDERLDVLLTLKHTVKEHDCKLTQEIIELIDREADLLMRGVKEGNLTGLRKRISTLFLQYIKTPTFNPEAARLLKVPQDPSTLRKNINYCHSCGRYLPSTEFFITSNSKQVGRCRNCMKVENDGRQREDYTFYRVMLKALRKSEESVQDGSSICYLLQENDLRYLVENIWSNQSVLSAWDDLYDLVLVRWDKHQEWSPWNCILLTHDEAEAHQKLFSLEEGYGQVFIHKVTQKHNFARNYFSRLPGMAE-----------------------------
>EOG091F00NF|Crassostrea_gigas|JG23_Melibe_leonina|TRANSCRIPT
---------------------------------------------------------------------------------------------------------------------------------------------------------------------------------------------------------------------------------------------------------------------------------------------------------------------------------------------------------------------------------------------------------------------------------------------------------------------------------------------------------------------------------------------------------------------------------------------------------------------------------------------------------------------------------------------------------------------------------------------------------------------------------------------------------------------------------------------------------------------------------------------------------------------------------GKLTYMDTPFTIRAKELRDIYNSINMKYLTQDERLDVLLTLKHTVKEHDCKLTQEIIELIDREADLLMRGVKEGNLTGLRKRISTLFLQYIKTPTFNPEAARLLKVPQDPSTLRKDINYCHSCGRYLPSTEFFITSNSKHVGRCRHCMKVENDGRQREDYTFYRVMLKTLRKSEEAMQDASSICYLLQENDLRYLVENIWSNQSVLSAWDDLYDLVLVRWDKHQEWSPWNCILLTHDEAEAHQKLFSLEEGYGQVFIHKVTQKHNFARNYFSRLPGMAE-----------------------------
>EOG091F00NF|Crassostrea_gigas|HW02_Berghia_verrucicornis|TRANSCRIPT
---------------------------------------------------------------------------------------------------------------------------------------------------------------------------------------------------------------------------------------AT----------------------------------------------------AE----------------------PTAEENAEAAPAP-------TEEAPAP-----EEEAA----------------TADVA-----------P------EAE-------EA---------------------------------------TE------E--------KTEMPQEEPL-PQQTEEQ-------DAEPVQVETSVKEG-------------------------PPGSPKIAM-EE-K--KVSRVNLDATATVKFVLMPSGQVVTLACTLGQTLDSLKSHFAVELKMSSGLIMIMFDGKNMPDTTTLADLGVGPNGTVQLEMQSADPVNTPLKPYRPRQEYHMPDVITVRVMTEDGESKDVVVEIERSRVKKPFLGGFRNKNSGVEFHNAAAQTAKKPRPPPTIERFCRDTQTCEQKNTRQQTTNTTSTQMTGIGVYVSNMEDKLLTPGKYFSADEHCDMILRNVIILQKYYRRWLAKRYVTKLKEDKAKRMEWERLEELRKKREKEERIKRDYARRLNPKTKADFDMLLNCLEKWRQEEMERINSTLTGAERKAALCMLLDQETELLSAIERHKNEANKDNRDNRIMAFLEKAAAPKKWQGHDGKLTYMDTPFTIRAKELRDIYNSINMKYLTQDERLDVLLTLKHTVKEHDCKLTQEIIELIDREADLLMRGVKEGNLTGLRKRISTLFLQYIKTPTFNPEAARLLKVPQDPSTLRKNINYCHSCGRYLPSTEFFITSNSKQVGRCRNCMKVENDGRQREDYTFYRVMLKALRKSEEAMQDGSSICYLLQENDLRYLVENIWSNQSVLSAWDDLYDLVLVRWDKHQEWSPWNCILLTHDEAEAHQKLFSLEEGYGQVFIHKVTQKHNFARNYFSRLPGMAE-----------------------------
>EOG091F00NF|Crassostrea_gigas|JG04_Berghia_stephanieae|TRANSCRIPT
------------------------EQAQGQQEVAADQTAEEDTNQNAD--------------------ETKE-------------PAAEGTTAEEAQQPAEGGDDK-GENLAT-------------EEV----------------------------------------------------------------------------------------------KPAEAEEPAT----------------------------------------------------AE----------------------PTAEENAEAAPAP-------TEEAPAP-----EEEAA----------------TADAA-----------P------EAE-------EA---------------------------------------TE------E--------KTEMPQEEPQ-PQQTEEQ-------DAEPVQVETSVKEG-------------------------PPGSPKIAM-EE-K--KVSHVNLDATATVKFVLMPSGQVVTLACTLGQTLDSLKSHFAVELKMSSGLIMIMFDGKNMPDATTLADLGVGPNGTVQLEMQSADPVNTPLKPYRPRQEYHMPDVITVRVMTEDGESKDVVVEIERSRVKKPFLGGFRNKNSGVEFHNAAAQTAKKPRPPPTIERFCRDTQTCEQKNTRQQTTNTTSTQMTGIGVYVSNMEDKLLTPGKYFSADEHCDMILRNVIILQKYYRRWLAKRYVTKLKEDKAKRMEWERLEELRKKREKEERIKRDYARRLNPKTKADFDMLLNCLEKWRQEEMERINSTLTGAERKAALCMLLDQETELLSAIERHKNEANKDNRDNRIIAFLEKAAAPKKWQGHDGKLTYMDTPFTIRAKELRDIYNSINMKYLTQDERLDVLLTLKHTVKEHDCKLTQEIIELIDREADLLMRGVKEGNLTGLRKRISTLFLQYIKTPTFNPEAARLLKVPQDPSTLRKNINYCHSCGRYLPSTEFFITSNSKQVGRCRNCMKVENDGRQREDYTFYRVMLKALRKSEEAMQDGSSICYLLQENDLRYLVENIWSNQSVLSAWDDLYDLVLVRWDKHQEWSPWNCILLTHDEAEAHQKLFSLEEGYGQVFIHKVTQKHNFARNYFSRLPGMAE-----------------------------
>EOG091F00NF|Crassostrea_gigas|HW20_Spurilla_neapolitana|TRANSCRIPT
-----------------------------KQEVAADETAGGDTNQNAD--------------------ASEA-------------PVPEETTGEEAQQPVEEGGEEKEENAAA-------------EEQ----------KPAEANEPVV----EEPTADEP-----------------------------------------------------------------------T----------------------------------------------------TE----------------------PTAAEENAEPDAA-------PEDAPAP-----VEETA----------------AADAA-----------P------EVE-------EA---------------------------------------NE------E--------KTEMPQEEPQ-QQHSEEQ-------EAEPVQVETSVKEG-------------------------PPGSPKIAM-EE-K--KSTRVNLDATATVKFVLMPSGQVVTLACTLGQTLESLKSHFAVELKMASSLIMIMFDGKNMPDSTTLADLGVGPNGTVQLEMQSADPVNTPLKPYRPRQEYHMPDVITVRVMTEDGESKDVVVEIERSRFKKPFLGGFRNKNSGVEFHNAAAQTAKKPRPPPTIERFCRDTQTCEQKNTRQQTTNTTSTQMTGIGVYVSNMEDKLMTPGKYFSADEHCDMILRNVIILQKYYRRWLAKRYVTKLKEDKAKRQEWERQEELRKKREKEERIKRDYARRLNPKTKADFDMLLNCLEKWRQEEMERINSTLTGAERKAALCMLLDQETELLSAIERHKNEANKDNRDNRIMAFLEKAAAPKKWQGHDGKLTYMDTPFTIRAKELRDIYNSINMKYLTQDERLDVLLTLKHTVKEHDCKLTQEIIELIDREADLLMRGVKEGNLTGLRKRISTLFLQYIKTPTFNPEAARLLKVPQDPSTLRKNINYCHSCGRYLPSTEFFITSNSKQVGRCRNCMKVENDGRQREDYTFYRVMLKALRKSEESMQDGSSICYLLQENDLRYLVENIWSNQSVLSAWDDLYDLVLVRWDKHQEWSPWNCILLTHDEAEAHQKLFSLEEGYGQVFIHKVTQKHNFARNYFSRLPGMAE-----------------------------
>EOG091F00NF|Crassostrea_gigas|JG29_Spurilla_braziliana|TRANSCRIPT
-----------------------------KHEVAADETAGGDTNQNAD--------------------ASDA-------------PVPEETTGEEAQQPVEEGDEKKDENAAA-------------EEQ----------KPAAAPEPVA----EEPTADET-----------------------------------------------------------------------T----------------------------------------------------TE----------------------PTVAEENAEPGAA-------PEDAPGP-----VEEAA----------------AVDAA-----------P------EVD-------EA---------------------------------------NE------E--------KTEMPQEEPQ-QQQSEEQ-------EAEPVQVETSVKEG-------------------------PPGSPKIAM-DE-K--KSTRVNLDATATVKFVLMPSGQVVTLACTLGQTLASLKSHFAVELKMASGLIMIMFDGKNMPDSTTLADLGVGPNGTVQLEMQSADPVNTPLKPYRPRQEYHMPDVITVRVMTEDGESKDVVVEIERSRFKKPFLGGFRNKNSGVEFHNAAAQTAKKPRPPPTIERFCRDTQTCEQKNTRQQTTNTTSTQMTGIGVYVSNMEDKLMTPGKYFSADEHCDMILRNVIILQKYYRRWLAKRYVTKLKEDKAKRQEWERQEELRKKREKEERIKRDYARRLNPKTKADFDMLLNCLEKWRQEEMERINSTLTGAERKAALCMLLDQETELLSAIERHKNEANKDNRDNRIMAFLEKAAAPKKWQGHDGKLTYMDTPFTIRAKELRDIYNSINMKYLTQDERLDVLLTLKHTVKEHDCKLTQEIIELIDREADLLMRGVKEGNLTGLRKRISTLFLQYIKTPTFNPEAARLLKVPQDPSTLRKNINYCHSCGRYLPSTEFFITSNSKQVGRCRNCMKVENDGRQREDYTFYRVMLKALRKSEESMQDGSSICYLLQENDLRYLVENIWSNQSVLSAWDDLYDLVLVRWDKHQEWSPWNCILLTHDEAEAHQKLFSLEEGYGQVFIHKVTQKHNFARNYFSRLPGMAE-----------------------------
>EOG091F00NF|Crassostrea_gigas|HW15_Flabellina_babai|TRANSCRIPT
------------------------------------------------------------------------------------------------------------------------------------------------------------------------------------------------------------------------------------------------------------------------------------------------------------------------------------------------------------------------------------------------------------------------------------------------------------------------------------------------------------------------------------------------------KPTVNLDATATVKFVLMPSGQVVTLACTLGQTLESLKSHFAVELKMATSLIMIMFDGKGMPDSTTLADLGVGPNGTVQLEMQSADPVNTPLKPYRPRQEYHMPDVITVRVMTEDNESKDVVVEIERSRFKKPFLGGFRNKNSGIEFHNAVAQTSKKPRPPPTIERFCRDTQTCEQKNTRQQTTNTTSTQMTGIGVYVSNMEDKLLTPGKYFTADDHWAMILRNVIILQKYYRRWLAKRYVTKLKEDKAKRLEWERQEELRKKKEKEERIKRDYARRLNPKTKADFDMLLNCLEKWRQEEMERINSTLTGAERKAALCMLLDQETELLSAIERHKNEANKDNRDNRIIAFLEKAAAPKKWQGHDGKLTYMDTPFTIRAKELRDIYNSINMKYLTQDERLDVLLTLKHTVKEHDCKLTQEIIELIDREADLLMRGVKEGNLTGLRKRISTLFLQYIKTPTFNPEAARLLKVPQDPSTLRKNINYCQSCGRYLPSTEFFITSNSKQVGHCRNCMKVSNDGRHREDYTFYRVMLKALRKSEEAMQDGSSICFLLQENDLRYLVENIWSNQSVLSAWDDLYDLVLVRWDKHQEWSPWNCILLTHDEAEAHQKLFSLEEGYGQVFIHKVTQKHNFARNYFSRLPGMAE-----------------------------
>EOG091F00NF|Crassostrea_gigas|JG07_Cuthona_albocrusta|TRANSCRIPT
ATEPL--------------------E------------------QSPE--------------------DETE-------------KAEAAEEATEPVEQS----------P---------------EAE----------TEQPEADGKA----EPEAEGAPAEEEPKPDESA--------------------------------------------------EAVE--------------------------------------------------------------------------------------------------------------------------------------------------------------------------------------------AAPAAVEEETEAAPVV------KE------E--------EGE--QKQEKEEDPAEEQ-------DHEPVQVVSSPKER-------------------------TTHSPRVPMEEEPK--SHSHVNLNATATVKFVLMPSGQVVTLACTLGQTLESLKIHFALELKMSSSLIMIMFDGKNMSDQTTLADLGVGPNGTVQLEMQSADPVHTPLKPYRPRQEYHMPDVITVRVMTEDGESKDVVVEIERSRSKKPFLGGWRNKNSGSEYHNAAAQTVKKPRPPPTVERFCRDTQTCEQKNVPQQTTNTTSTQMTGIGVYITNMEDRLMTPGKYFSADEHWDMILRNVIILQKYYRRWLAKRYVTQLKEDKAKRLEWERQEELRKKREKEERIKRDYARRLNPKTKADFDMLLNCLEKWRQEEMERINSSLTGAERKAALCMLLDQETELLSAIERHKNEANKDNTDNRIMAFLEKAAAPKKWQGHDGNLTYMDTPFTIRAKELRDIYNSINMKYLTQDERLDVLLTLKHTVKEHDCKLTQEIIELIDREADLLMRGVKEGNLTGLRKRISTLFLQYIKTPTFNPEAARLLKVPQDPSTLRKNINYCHSCGRYLPSTEFFITSNSKQVGRCRNCMKVENDGRQREDYTFYRVMLKALRKTEEAMQDGSSICYLLQENDLRYLVENIWSNQSVLSAWDDLYDLVLVRWDKHQEWSPWNCILLTHDEAEAHQKLFSLEEGYGQVFIHKVTQKHNFARNYFSRLPGMAE-----------------------------
>EOG091F00NF|Crassostrea_gigas|JG26_Phestilla_sp|TRANSCRIPT
------------------------------------------------------------------------------------------------------------------------------------------------------------------------------------------------------------------------------------------------------------------------------------------------------------------------------------------------------------------------------------------------------------------------------------------------------------------------------------------------------------------------------------------------------------------------------------------KIHFALELKMSSSLIMIMFDGKNMPDQTTLADLGVGPNGTVQLEMQSADPVHTPLKPYRPRQEYHMPDVITVRVMTDDGESKDVVVEIER----------------------------------------------------------------------------------------------------------------------------------------------------RRLNPKTKADFDMLLNCLEKWRQEEMERINSSLTGAERKAALCMLLDQETELLSAIERHKNEANKDNRENRIMAFLEKAAAPKKWQGHDGNLTYMDTPFTIRAKELRDIYNSINMKYLTQDERLDVLLTLKHTVKEHDCKLTEEIIELIDREADLLMRGVKEGNLTGLRKRISTLFLQYIKTPTFNPEAARLLKVPQDPSTLRKNINYCHSCGRYLPSTEFFITSNSKQVGRCRNCMKVENDGRQREDYTFYRVMLKALRKSEEAMQDGSSICYLLQENDLRYLVENIWSNQSVLSAWDDLYDLVLVRWDKHQEWSPWNCILLTHDEAEAHQKLFSLEEGYGQVFIHKVTQKHNFARNYFSRLPGMSE-----------------------------
>EOG091F00NF|Crassostrea_gigas|HW13_Favorinus_branchialis|TRANSCRIPT
------------------------------------------------------------------------------------------------------------------------------------------------------------------------------------------------------------------------------------------------------------------------------------------------------------------------------------------EDAPAP-----EQEAV----------------VTESA-----------ENV---AETA-------AA---------------------------------------AE------E--------PEETTQEQTEEPESQQPE-------EQEPVQVETSVKEG-------------------------PPGSPKVPMEEE-RKPRTPRVNLDATATVKFVLMPSGQVVTLACTLGQTLEALKSHFAVELKMASSLIMIMFDGKNMSDSTTLADLGVGPNGTVQLEMQSADPVNTPLKPYRPRQEYHMPDVITVRVMTEDGESKDVVVEIERSRVKKPFLGGFRNKNSGVEFHNAAAQTAKKPRPPPTVERYCRDTQTCEQKNTRQQTTNTTSTQMTGIGVYVTNMEDKLVTPGKYFSADEHCDMILRNVIILQKYYRRWLAKRYVTKLQEDKAMRLAWERQEELRKKREKEERIKRDYARRLNPKTKADFDMLLNCLEKWRQEEMERINSTLTGAERKAALCMLLDQETELLSAIERHKNDANQDNRDNRIMAFLEKAAAPKKWQGHDGKLTYMDTPFTIRAKELRDIYNSINMKYLTQDERLDVLLTLKHTVKEHDCKLTQEIIELIDREADLLMRGVKEGNLTGLRKRISTLFLQYIKTPTFNPEAARLLKVPQDPSTLRKNINYCHSCGRYLPSTEFFITSNSKQVGRCRNCMKVENDGRQREDYTFYRVMLKALRKSEESMQDGSSICYLLQENDLRYLVENIWSNQSVLSAWDDLYDLVLVRWDKHQEWSPWNCILLTHDEAEAHQKLFSLEEGYGQVFIHKVTQKHNFARNYFSRLPGMAE-----------------------------
>EOG091F00NF|Crassostrea_gigas|JG01_Aeolidiella_alba|TRANSCRIPT
-----------------------------------------------------------------------------------------------------------AENAPA-------------EEE----------KPAAADESVA----KQASAEEPGAEQAAAEEPA--------------------------------------------------ATEEATGEPAA----------------------------------------------------EE----------------------ETAEPAAETAPAP-------AEEAPAP-----IEESP----------------AVDAP-----------P------ETV-------EA---------------------------------------TE------E--------KPEIPQEEPEQQAEEQEA-------EVEPVQVETSVKEG-------------------------PPSSPKIAMEEE-K--RTPRVNLDATATVKFVLMPSGQVVTLACTLGQTLESLKSHFAVELKMAASLIMIMFDGKNMSDLTTLADLGVGPNGTVQLEMQSADPVNTPLKPYRPRQEYHMPDVITVRVMTEDGESKDVVVEIERSRFKKPFLGGFRNKNSGVEFHNAAAQTAKKPRPPPTIERFCRDTQTCEQKNTPQQTTNTTSTQMTGIGVYVSNMEDKLLTPGKYFSADEHCDMILRNVIILQKYYRRWLAKRYVTKLKDDKEKRLEWERQEELRKKREKEERIKRDYARRLNPKTKADFDMLLNCLEKWRQEEMERINSTLTGAERKAALCMLLDQETELLSAIERHKNEANKDNRDNRIIAFLEKAAAPKKWQGHDGKLTYMDTPFTIRAKELRDIYNSINMKYLTQDERLDVLLTLKHTVKEHDCKLTQEIIELIDREADLLMRGVKEGNLTGLRKRISTLFLQYIKTPTFNPEAARLLKVPQDPSTLRKNINYCHSCGRYLPSTEFFITSNSKQVGRCRNCMKVENDGRQREDYTFYRVMLKALRKSEESMQDGSSICYLLQENDLRYLVENIWSNQSVLSAWDDLYDLVLVRWDKHQEWSPWNCILLTHDEAEAHQKLFSLEEGYGQVFIHKVTQKHNFARNYFSRLPGMAE-----------------------------
>EOG091F00NF|Crassostrea_gigas|JG24_Noumeaella_rubrofasciata|TRANSCRIPT
-------------------------------EGAADEPVENNTNQNAN--------------------TDQS-------------EAQQAEQTSEEAQQA----------V---------------EAD----------AEKEEDKEEKPAADEEPTAEEP-----------------------------------------------------------------------A----------------------------------------------------AE----------------------PAAAEENVESAPA-------PEEETAP-----AEEAQ----------------PTEPA--------------------D-------AA---------------------------------------AP------E--------AEDGPEVRQD-EEPEEQK-------EAEPVQVETSVKEG-------------------------PPGSPKIAM-ED-R--KVHQVNLEATATVKFVLMPSGQVVTLACTLGQTLDSLKSHFAVELKMASSLIMIMFDGKNMPDSTTLADLGVGPNGTVQLEMQSADPVNTPLKPYRPRQEYHMPDVITVRVMTEDGESKDVVVEIERSRFKKPFLGGFRNKNSGVEFHNAAAQTAKKPRPPPTVERFCRDTQTCEQKNTRQQTTNTTSTQMTGIGVYVSNMEDKLLMPGKYFSADEHCDMILRHVIILQKYYRRWLAKRYVTKLKEDKAKRLEWERQEELRKKREKEERIKRDYARRLNPKTKADFDMLLNCLEKWRQEEMERINSTLTGAERKAALCMLLDQETELLSAIERHKNEANKDNRDNRIIAFLEKAAAPKKWQGHDGKLTYMDTPFTIRAKELRDIYNSINMKYLTQDERLDVLLTLKHTVKEHDCKLTQEIIELIDREADLLMRGVKEGNLTGLRKRISTLFLQYIKTPTFNPEAARLLKVPQDPSTLRKNINYCHSCGRYLPSTEFFITSNSKQVGRCRNCMKVENDGRQREDYTFYRVMLKALRKSEESMQDGSSICYLLQENDLRYLVENIWSNQSVLSAWDDLYDLVLVRWDKHQEWSPWNCILLTHDEAEAHQKLFSLEEGYGQVFIHKVTQKHNFARNYFSRLPGMAE-----------------------------
>EOG091F00NF|Crassostrea_gigas|JG22_Lomanotus_vermiformis|TRANSCRIPT
Y-------------------------------------------------------------------------------------------------------------------------------------------------------------------------------------------------------------------------------------------------------------------------------------------------------------------------------------------------------------------------------------------------------------------------------------------------------------------------------------------------------------------------------------------A---I-D--SKKRVNLEATATVKFVLMPSGQVVTLACTLGQTLESLKSHFAIELKMAAGLIMIMFDGKNMPDQTTLADLGVGPNGTVQLEMQSADPVNTPLKQYRPRQEYHMPDVITVRVMTEDGEAKDVVVEIERSRSKKPFLGGFRNKNSGVEFHNAAAQTTRKPRPPPTVERFCRDTQTCEQRNILQQTTNTTSTQMTGPGVYVSNMEDKLMVPGKYFTADDYWKMILKNVIILQKYYRRWLAKRYVAKLKEDKAKRLEWERQEEIRKKREKEERIKRDYARRLNPKTKGDFDMLLHCLEKWRQEEMERINATLTGAERKAALCMLLDQETELLSAIERHKNEANKDNREQRITAFLEKAAAPKKWQGHDGKLTYMDTPFTIRAKELRDIYNSINMKYLTQDERLDVLLTLKHTVKEHDCKLTQEIIELIDREADLLMRGVKEGNLTGLRKRISTLFLQYIKTPTFNPEAARLLKVPQDPSTLRKDINYCHSCGRYLPSTDFYVTSNSKQVGRCRNCMKVENDGRQREDYTFYRVMLKALRKSEESVQDGSSICYLLHENDLRYLVEHIWSNQSVLSAWDDLYDLVLVRWDKHQEWSPWNCILLTHDEAEAHQKLFSLEEGYGQVFIHKVTQKHNFARNYFSRLPGMAE-----------------------------
>EOG091F00NF|Crassostrea_gigas|JG05_Bornella_anguilla|TRANSCRIPT
----------------------------------------------------------------------------------------------------------------------------------------------------------------------------------------------------------------------------------------------------------------------------------------------------------------------------------------------------------------------------------------------------------------------------------------------------------------------------------------------------------------------------------------------------------------------------------------------------------------------------------VQLEMQSADPVNTPLKPYRPRQEYHMPDVITVRVMTED---------------------------SGVEYHNAAAQTMKKPRPPPTVERFCRDTQTCEQKNTPQQTTNTTSTQMTGPGVYISDMLDKLLTPGKYFTADDHLAMVLKNVIILQKYFRRWLAKRYVTKLKEDKAKRLEWERQEELRKKREKEERIKRDYARRLNPKTKADFDMLLHCLEKWRQEEMERINSTLTGAERKAALCMLLDQETELLSA-----------------------------------------------------------------------------------------------------------GNLTGLRKRISTLFLQYIKTPTFNPEAARLLKVPQDPSTLRKNINYCHSCGRYLPSTDFFITSNSKEVGRCRNCMKVENDGRQREDYTFYRVMLKALRKSEEAMQDGSSICYLLQENDLRYLVENIWSNQSVLSAWDDLYDLVLVRWDKHQEWSPWNCILLTHDEAEAHQKLFSLEEGYGQVFIHKVTQKHNFARNYFSRLPGMAE-----------------------------
>EOG091F00NF|Crassostrea_gigas|JG02_Antaeolidiella_chromosoma|TRANSCRIPT
------------------------------QEVAADHSAEGDTNQNAN--------------------SDGA-------------PHIVETIEEEPQQLGEDNDVI-----------------------------------------EDAAVEEETPAAD--------EEPV--------------------------------------------------TAEEPPAEQDP----------------------------------------------------EE----------------------ANAEPEDEGAAVP-------AEDEQAP-----AEEAA----------------AADAA-----------P------ETE-------EP---------------------------------------TE------Q--------QTEIPQE--EAQQQSEAQ-------EAEPVQVETSIEER-------------------------PPGSPKIALEEG-K--KTPRVNLEATATVKFVLMPSGQVVTLACTLGQTLESLKSHFAVELKMASSLIMIMFDGKNMPDSTTLADLGVGPNGTVQLEMQSADPVNTPLKAYRPRQEYHMPDVITVRVMTEDGEAKDVVVEIERSRFKKPFLGGFRNKNSGVEFHNAAAQTAKKPRPPPTVERFCRDTQTCEQKNIRQQTTNTTSTQMTGIGVYVSNMEDKLMTPGKYFSAEEHCDMILRNVIILQKYYRRWLAKRYVTKLKEDKAKRLEWERQEELRKKREKEERIKRDYARRLNPKTKADFDMLLNCLEKWRQEEMERINSTLTGAERKAALCMLLDQETELLSAIERHKNEANKDNRDNRIIAFLEKAAAPKKWQGHDGKLTYMDTPFTIRAKELRDIYNSINMKYLTQDERLDVLLTLKHTVKEHDCKLTQEIIELIDREADLLMRGVKEGNLTGLRKRISTLFLQYIKTPTFNPEAARLLKVPQDPSTLRKNINYCHSCGRYLPSTEFFITSNSKQVGRCRNCMKVENDGRQREDYTFYRVMLKALRKSEESMQDGSSICYLLQENDLRYLVENIWSNQSVLSAWDDLYDLVLVRWDKHQEWSPWNCILLTHDEAEAHQKLFSLEEGYGQVFIHKVTQKHNFARNYFSRLPGMAE-----------------------------
>EOG091F00NF|Crassostrea_gigas|HW18_Janolus_cristatus|TRANSCRIPT
--------------------------------------------------------------------------------------------------------------------------------------------------------------------------------------------------------------------------------------------------------------------------------------------------------------------------------------------------------------------------EENEPSATDLKEEDNEP------SST-------DL---------------------------------------KQ------D--------AS--VEEEPTQEDGDPVA-------APSPVQVETNVAEA-------------------------PPGSPKVAMEER-K--PHSNVNLEATATVKFVLMPSGQVVTLACTLGQTLDSLKAHFAVELKMSVGLIMIMFDGKNMSDSTTLADLGVGPNGTVQLEMQSADPVNTPLKPYRPRQEYHMPDVITVRVMTEDGEAKDVVVEIERSRCKKPFLGGFRNKNSGAEYHNAAAQTMKKPRPPPTVERFCRDTQTCQQKNMRQQTTNTTSTQMTGVGVYISNIEDKLVTPGKYFSADEHWDMILRNVIILQKYYRRWLAKRYVTKLKEDKARRLEWERQEELRKKREKEERIKRDYARRLNPKTKADFDMLLNCLEKWRQEEMERINLTLTGAERKAALCMLLDQETELLSAIERHKNEANTDNRDNRIIAFLEKAAAPKKWQGHDGNLTYMDTPFTIRAKELRDIYNSINMKYLTQDERLDVLLTLKHTVKEHDCKLTQEIIELIDREADLLMRGVKEGNLTGLRKRISTLFLQYIKTPTFNPEAARLLKVPQDPSTLRKNINYCHSCGRYLPSTEFFITSNSKQVGRCRNCMKIENDGRQREDYTFYRVMLKALRKSEEAVQDGSSICYLLQENDLRYLVENIWSNQSVLSAWDDLYDLVLVRWDKHQEWSPWNCILLTHDEAEAHQKLFSLEEGYGQVFIHKVTQKHNFARNYFSRLPGMAE-----------------------------
>EOG091F00NF|Biomphalaria_glabrata|NC01_Armina_californica|TRANSCRIPT
-----------------------------------------------------------------------------------------------------------------------------------------------------------------------------------------------------------------------------------------------------------------------------------------------------------------------------------------------------------------------------------------------------------------------------------------------------------------------------------------------------------------------------------------------------------------------------------------------------------------------------------------------------------------------------------------------------------AAQTMKKPRPPPTIERFCRDTQTCEQKNTRQQTTNTTSTQMTGIGVYISNIEDKLLTPGKYFSADEHWDMILRNVIILQKYYRRWLAKRYVNKLKEDKAQRQEWERQEELRKKREKEERIKRDYARRLNPKTKADFDMLLHCLEKWRQEEMERINSTLTGAERKAALCMLLDQETELLSAIERHKNEAN---------------------------------------------------------------------------------------------------------------------------------------------------------------------------------------------------------------------------------------------------------------------------------------------------------------------------------------------
>EOG091F00NF|Crassostrea_gigas|HW01_Armina_tigrina|TRANSCRIPT
-------------------------------------NQNAETEQTEV--------------------QQDD-------------KTEVVDEAQGQAEQ-EAGKDE-NEENPE-------------EKP----------------------------------------------------------------------------------------------VAAEEPPTANNEQAEEG--E-R-------------ATDD-------------------TEQVTT----------------------DPVQPAGDHAQAP-------IDEEAVD-----STQVN----------------NDMNQ-----------N-----------------A----------------TEDGEKQEAN-----------------------------VQQDEVQIEQG-QEGMQEG-------EPEPVQVESDVKEG-------------------------PPTSPKVAI-EE-K--KLLHVNLEATATVKFVLMPSGQVVTLACTLGQTLESLKSHFAVELKMSSALIMIMFDGKNMPDSTTLADLGVGPNGTVQLEMQSADPVNTPLKPYRPRQEYHMPDVITVRVMTEDGEAKDVVVEIERSRFKKPFLGGFRNKNSGIEYHNAAAQTMKKPRPPPTVERFCRDTQTCEQKNTRQQTTNTTSTQMTGIGVYISNMEDKLLTPGKYFSAGEHWDMILRNVIILQKYYRRWLAKRYVNKLKEDKAKRLEWERQEELRKKREKEERIKRDYARRLNPKTKADFDMLLHCLEKWRQEEMERINSTLTGAERKAALCMLLDQETELLSAIERHKNEANKDNRDNRIIAFLEKAAAPKKWQGHDGKLTYMDTPFTIRAKELRDIYNSINMKYLTQDERLDVLLTLKHTVKEHDCKLTQEIIELIDREADLLMRGVKEGNLTGLRKRISTLFLQYIKTPTFNPEAARLLKVPQDPSTLRKDINYCHSCGRYLPSTDFFITSNSKHVGRCRNCMKIENDGRQREDYTFYRVMLKSLRKSEEAMQDGSSICYLLQENDLRYLVENIWNNQSVLSAWDDLYDLVLVRWDKHQEWSPWNCILLTHDEAEAHQKLFSLEEGYGQVFIHKVTQKHNFARNYFSRLPGMAE-----------------------------
>EOG091F00NF|Crassostrea_gigas|JG32_Unidentia_angelvaldesi|TRANSCRIPT
--------------------------------------------------------------------------------------------------------------------------------------ADVEQNADGEQLEEP----KTEDTAEPPAEAEQQPAEE--------------------------------------------------ETAAPVVEEAV----------------------------------------------------VA----------------------ETAAP------VE-------GEPQPAT-----EGAAD----------------EAPAA-----------DEAPAAGDAP-------AL---------------------------------------SG------E--------KVEAQQEEVD-ETQNQSE-------EVEPVQVETNINHA-------------------------PPGSPKVAL-EE-K--RQPQVNLEATATVKFVLMPSGQVVTLACTLGQTLESLKAHFSMELKMSHGLIMIMFDGKNMPDSTTLADLGVGPNGTVQLEMQSADPVNTPLKPYRPRQEYHMPDVITVRVMTEDGESKDVVVEIERSRFKKPFLGGFRNKNSGVEFHNAAAQTMKKPRPPPTIERFCRDTQTCEQKNTRQQTTNTTSTQMTGIGVYVSNMEDTLLTPGKYFSADEHWDLILRNVIILQKYYRRWLAKRYVTKLKEDKAKRLEWERQEELRKKREKEERIKRDYARRLNPKTKADFDMLLNCLEKWRQEEMERINSTLTGAERKAALCMLLDQETELLSAIERHKNEANKDNRDNRIIAFLEKAAAPKKWQGHDGKLTYMDTPFTIRAKELRDIYNSINMKYLTQDERLDVLLTLKHTVKEHDCKLTQEIIELIDREADLLMRGVKEGNLTGLRKRISTLFLQYIKTPTFNPEAARLLKVPQDPSTLRKNINYCHSCGRYLPSTEFFITSNSKQVGRCRNCMKVENDGRQREDYTFYRVMLKALRKSEEAMQDGSSICYLLQDNDLRYLVENIWSNQSVLSAWDDLYDLVLVRWDKHQEWSPWNCILLTHDEAEAHQKLFSLEEGYGHVFIHKVTQKHNFARNYFSRLPGMAE-----------------------------
>EOG091F00NF|Crassostrea_gigas|HW14_Flabellina_affinis|TRANSCRIPT
------------------------------------------------------------------------------------------------------------------------------------------------------------------------------------------------------------------------------QTTDNDPAPKE---------E-T-------------PGDTAAAPVEETAVEEPTEAVPEGGEVT------------------------------------------------------------------------------------------------------------------------------------------------------QE------E--------ETKAEEEPQEQQAEEQEG-------EVEPVQVETDIKEG-------------------------PPGSPKIPMEPE-K--KQTKVNLDATATVKFVLMPSGQVVTLACNLGQTLESLKAHFSMELKMSASLIMIMFDGKNMNDSTTLADLGVGPNGTVQLEMQSADPVNTPLKAYRPRQEYHMPDVITVRVMTEDGESKDVVVEIERSRSKKPFLGGFRNKNSGAEYHNAAAQTAKKPRPPPTVERFCRDTQTCEQKNTRQQTTNTTSTQMTGIGVYISNMEDKLVTPGKYFSADEHWDLILRNVIILQKYYRRWLAKRYVTKLKEDKAKRLEWERQEEMRKKREKEERIKRDYARRLNPKTKADFDMLLNCLEKWRQEEMERINSTLTGAERKAALCMLLDQETELLSAIERHKNEANTDNRDNRIIAFLEKAAAPKKWQGHDGKLTYMDTPFTIRAKELRDIYNSINMKYLTQDERLDVLLTLKHTVKEHDCKLTQEIIELIDREADLLMRGVKEGNLTGLRKRISTLFLQYIKTPTFNPEAARLLKVPQDPSTLRKNINYCHSCGRYLPSTEFFITSNSKQVGRCRNCMKVENDGRQREDYTFYRVMLKALRKSEEAMQDGSSISYLLQENDLRYLVENIWNNQSVLSAWDDLYDLVLVRWDKHQEWSPWNCILLTHDEAEAHQKLFSLEEGYGQVFIHKVTQKHNFARNYFSRLPGMAE-----------------------------
>EOG091F00NF|Crassostrea_gigas|JG19_Janolus_barbarensis|TRANSCRIPT
--------------------------------------------------------------------------------------------------------------------------------------------------------------------------------------------------------------------------------------------------------------------------------------------------------------------------------------------------------KE----------------EDNEPSGTDLKE-DKEP------SGT-------DL---------------------------------------KQ------E--------AS--AEAEAAQEGGDETAEPVEQETAPSPVQVETNVVEA-------------------------PLGSPKVAMEER-K--PHSTVNLEATATVKFVLMPSGQVVTLACTLGQTLDSLKAHFAVELKMSVGLIMIMFDGKNMPDNTTLADLGVGPNGTVQLEMQSADPVNTPLKPYRPRQEYHMPDVITVRVMTEDGEAKDVVVEIERPRCKKPFLGGFRNKNSGVEFHNAAAQTVKKPRPPPTVERFCRNTQTCQQKNMRQQTTNTTSTQMTGIGVYISNMEDKLVTPGKYFSADDHWDMILRNVIILQKYYRRWLAKRYVTNLKEDKARRLEWERQEELRKKREKEERIKRDYARRLNPKTKADFDMLLNCLEKWRQEEMERINSTLTGAERKAALCMLLDQETELLSAIERHKNEANKDNRDNRIIAFLEKAAAPKKWQGHDGQLTYMDTPFTIRAKELRDIYNSINMKYLTQDERLDVLLTLKHTVKEHDCKLTQEIIELIDREADLLMRGVKEGNLTGLRKRISTLFLQYIKTPTFNPEAARLLKVPQDPSTLRKNINYCHSCGRYLPSTEFFITSNSKQVGRCRNCMKIENDGRQREDYTFYRVMLKALRKSEEARQDESSICYLLQENDLRYLVENIWSNQSVLSAWDDLYDLVLVRWDKHQEWSPWNCILLTHDEAEAHQKLFSLEEGYGQVFIHKVTQKHNFARNYFSRLPGMAE-----------------------------
>EOG091F00NF|Crassostrea_gigas|HW03_Berthella_plumula|TRANSCRIPT
----------------------------------------------------------------------------------------------------------------------------------------------------------------------------------------------------------------------------------------------------------------------------------------------------------------------------------------------------------------------------------------------------------------------------------------------------------------------------------------------------------------------------------------------------------NLDATATVKFVLMPSGQVVTLACTLGQTLDALKKHFAYELKMPGSLIMLMFDGKDMPDTTTLADLGVGPNGTIQLEMQSADPVNTPIKPYRPRQEYHMPDVITVRVLTEDGEAKDVVVEIERARIKKPFLGGFRNKNTGVEFHNAAAQTAKKPRPPPTVERFCRDTQTCEQKNMRQQTTNTTSTQMTGIRVYVSNIDDKLITPGKYFSADDHWSMVLRNVIILQKYYRRWLAKRYVTQLKEDKAKRQEWERQEELRKKREKEERIKRDYARRLNPKTKADFDMLLHCLEKWRHEEMERINSTLEGAERKAALCMLLDQETELLSAIERHKNEANLDNRDKRIAAFLDKAAAPKKWQGHDGELTYMDTPFTIRAKELRDIFNSINMKFLTQDERLDVLLTLKHTVKEHDCKLTQEIIELIDREADLLMRGVKEGNLTGLRKRISTLFLQYIKTPTFNPEAAKLLKVPQDPGTLRKDINYCHSCGNYLPSTEFFITSNSKNVGRCRRCMKIENDGRQREDHTFYRVMLKALRKNEEAMQDGSSICFLLQEHDLRYLVENIWSNQSVLSAWDDLYDLVLVRWDKHQEWSPWNCILLTHDEAEAHKKLFSLEEGYGQVFIHKVTQKHNFARNYFSRLPGMAE-----------------------------
>EOG091F00NF|Crassostrea_gigas|JG10_Dirona_picta|TRANSCRIPT
DG-----------------------------------------------------------------------------------------------------------------------------------------------------------------------------------------------------------------------------------------------------------------------------------------------------------------------------------------------------DAV----------------ETA-------------P------EDV-------QE----------------KQEEADVQEEAE---PPVEDEIEAT-----------------------QVQPVEGDPA-------PVEAVQVETSVQDG-------------------------PPGSPKVAMEEG-R--KQPNVNLEATATVKFVLMPSGQVVTLACTLGQTLQSLKSHFAGELKMSTSLIMIMFDGKSMMDSTTLADLGVGPNGTVQLEMQSADPVNTPLKPYRPRQEYHMPDVITVRVTTEDGEAKDVVVEIERSRSKKPFLGGFRNKNSGIEFHNAAAQTAKKPRPPPTVERFCRDTQTCEQKNTRQQTTNTTSTQMTGIGVFVSNMEDKLITPGKYFSAGDHWDLILRNVIILQKYYRRWLAKRYVTKLKEDKAKRLEWERQEELRKKRDKEERIKRDYARRLNPKTKADFDMLLNCLEKWRQEEMERINSTLTGAERKAALCMLLDQETELLSAIERHKNEANKDNRDNQIIAFLEKAAAPKKWQGHDGNLTYMDTPFTIRAKELRDIYNSINMKYLTQDERLDVLLTLKHTVKEHDCKLTQEIIELIDREADLLMRGVKEGNLTGLRKRISTLFLQYIKTPTFNPEAARLLKVPQDPSSLRKNINYCHSCGRYLPSTEFFITSNSKQVGRCRNCMKVENDGRQREDYTFYRVMLKSLRKSEEAMQDGSSICYLLQDNDLRYLVENIWSNQSVLSAWDDLYDLVLVRWDKHQEWSPWNCILLTHDEAEAHQKLFSLEEGYGQVFIHKVTQKHNFARNYFSRLPGMAE-----------------------------
>EOG091F00NF|Crassostrea_gigas|HW05_Caloria_elegans|TRANSCRIPT
-----------------------------------------DTNQNAD--------------------VDES-------------EAPKAEEPTGEDAE-QPVEEE-AENNAA-------------ADQ----------------------------------------------------------------------------------------------EEPAVIEPDA----------------------------------------------------AE----------------------ENAEPEVETAPDS-------NEEAPVA-----VESAV----------------EVV-------------P------ESE-------ET----------------PQEKSEEQEEQQ---PEEQPEEQPE------E--------QPEEQPEEQP-EEQEGPS-------EAEPVQVETSVKEG-------------------------PPGSPKVPM-ED-K--KSTRVNLDATATVKFVLMPSGQVVTLACTLGQTLESLKSHFAMELKMASSLIMIMFDGKNMPDSTTLADLGVGPNGTVQLEMQSADPVNTPLKPYRPRQEYHMPDVITVRVLTEDGESKDVVVEIERSRFKKPFLGGFRNKSSGMEFHNAAAQTAKKPRPPPTVERFCRDTQTCEQKNTRQQTTNTTSTQMTGIGVYVSNMEDILLTPGKYFSADEHCDMILRNVIILQKYYRRWLAKRYVTKLKEDKAKRLEWERQEELRKKREKEERIKRDYARRLNPKTKADFDMLLNCLEKWRQEEMERINSTLTGAERKAALCMLLDQETELLSAIERHKNEANKDNTDNRIMAFLEKAAAPKKWQGHDGKLTYMDTPFTIRAKELRDIYNSINMKYLTQDERLDVLLTLKHTVKEHDCKLTQEIIELIDREADLLMRGVKEGNLTGLRKRISTLFLQYIKTPTFNPEAARLLKVPQDPSTLRKNINYCHSCGRYLPSTEFFITSNSKQVGRCRNCMKVENDGRQREDYTFYRVMLKALRKSEESMQDGSSICYLLQENDLRYLVENIWSNQSVLSAWDDLYDLVLVRWDKHQEWSPWNCILLTHDEAEAHQKLFSLEEGYGQVFIHKVTQKHNFARNYFSRLPGMAE-----------------------------
>EOG091F00NF|Crassostrea_gigas|JG14_Eubranchus_rustyus|TRANSCRIPT
-----------------------------------------------------------------------------------------------------------------------------------------------------------------------------------------------------------------------------------------------------------------------------------------------------------------------------AAPVE-------QETVPAT-----EKEES----------------SEAVA-----------V------EAG-------AA---------------------------------------PE------K--------EAEVNQE--EQPEEEDAG-------KVSPVQVETTVREK-------------------------TPQSPKVPIEED-S--KGPRVNLNATATVKFVLMPSGQVVTLACTLGQTLESLKTHFAAELKMSSSLIMMMFDGKNMQDSTTLADLGVGPNGTVQLEMQSADPVNTPLKQYRPRQEYHMPDVITVRVMTEDGESKDVVVEIERSRSKKPFLGGWRNKTSGSEFHNAAAQTVKKPRPPPTVERFCRDTQTCEQKNVRQQTTNTASTQMTGIGVYVTNMEDKLVTPGKYFSADEHWDLILRNVIILQKYYRRWLAKRYVTKLKEDKAKRLEWERQEELRKKREKEERIKRDYARRLNPKTKADFDMLLNCLEKWRQEEMERINSTLFGAERKAALCMLLDQETELLSAIERHKNEANKDNRDNRIMAFLEKAAAPKKWQGHDGNLTYMDTPFTIRAKELRDIYNSINMKYLTQDERLDVLLTLKHTVKEHDCKLTQEIIELIDREADLLMRGVKEGNLTGLRKRISTLFLQYIKTPTFNPEAARLLKVPQDPSTLRKNINYCHSCGRYLPSTEFFITSNSKQVGRCRNCMKVENDGRQREDYTFYRVMLKALRKTEEAMQDGSSICYLLQENDLRYLVENIWSNQSVLSAWDDLYDLVLVRWDKHQEWSPWNCILLTHDEAEAHQKLFSLEEGYGQVFIHKVTQKHNFARNYFSRLPGMAE-----------------------------
>EOG091F00NF|Crassostrea_gigas|HW06_Cratena_peregrina|TRANSCRIPT
-----------------------------------------------------------------------------------------------------------------------------------------NQNANAEQNEEP----TAEQKEEPTAEQKEEPTAQ--------------------------------------------------QTSEEAEQPVE---------Q-D-------------KSDNKAAEEEEETPASAEEEKPAGAEVTE----------------------EDAEPVSKTPAAP-------AEEATPA-----SAE----------------------------------------------------------------------------------------------------A--------LPEKTEEPQEEAPEQLPE-------EREPVQVETSVKEG-------------------------PPGSPKIAMEEG-V--KSTRVNLEATATVKFVLMPSGQVVTLACTLGQTLDSLKSHFAVELKMASSLIMIMFDGKNMPDSTTLADLGVGPNGTVQLEMQSADPVNTPLKPYRPRQEYHMPDVITVRVMTEDGESKDVVVEIERSRFKKPFLGGFRNKNSGVEFHNAAAQTAKKPRPPPTVERFCRDTQTCEQKNTRQQTTNTTSTQMTGIGVYVSNMEDVLLTPGKYFSADEHCDMILRNVIILQKYYRRWLAKRYVTKLKEDKAMRLEWERQEELRKKREKEERIKRDYARRLNPKTKADFDMLLNCLEKWRQEEMERINSTLSGAERKAALCMLLDQETELLSAIERHKNDANKDNRDNRILAFLEKAAAPKKWQGHDGKLTYMDTPFTIRAKELRDIYNSINMKYLTQDERLDVLLTLKHTVKEHDCKLTQEIIELIDREADLLMRGVKEGNLTGLRKRISTLFLQYIKTPTFNPEAARLLKVPQDPSTLRKNINYCHSCGRYLPSTEFFITSNSKQVGRCRNCMKVENDGRQREDYTFYRVMLKALRKSEEAMQDGSSICYLLQENDLRYLVENIWSNQSVLSAWDDLYDLVLVRWDKHQEWAPWNCILLTHDEAEAHQKLFSLEEGYGQVFIHKVTQKHNFARNYFSRLPGMAE-----------------------------
>EOG091F00NF|Crassostrea_gigas|HW17_Hermissenda_crassicornis|TRANSCRIPT
---------------------------------------------------------------------------------------------------------------------------------------------------------------------------------------------------------------------------------------------------------------------------------------------------------------------ATEEPAAEMAPAP-------VEEAPAA-----AAEEE----------------EEDAPAAPAEEEQEDAP------AQP-------ET---------------------------------------VE------E--------AEDVPQEEPEADEQEDVG-------ETEPVQVETSIQEG-------------------------PPGSPKIAMDEK-K--LSSNVNLEATATVKFVLMPTGQVVTLACTLGQTLESLKSHFAGELKMSSSLIMIMFDGKNMPDLTTLADLGVGPNGTVQLEMQSADPVNTPLKPYRPRQEYHMPDVITVRVMTEDGESKDVVVEIERSRSKKPFLGGFRNKNSGVEFHNAAAQTAKKPRPPPMMERFCRDTQTCEQKNNRQQTTNTTSTQMTGVGVFISNMEDKLMTPGKYFSADEHCDRILRNVIILQKYYRRWLAKRYVTQLREDKAKRLEWERQEELRKKREKEERIKRDYARRLNPKTKADFDMLLNCLEKWRQEEMERINSTLEGAERKAALCMLLDQETELLSAIERHKNDANTDNRDNRIMAFLEKAAAPKKWQGHDGKLTYMDTPFTIRAKELRDIYNSINMKYLTQDERLDVLLTLKHTVKEHDCKLTQEIIELIDREADLLMRGVKEGNLTGLRKRISTLFLQYIKTPTFNPEAARLLKVPQDPSTLRKNINYCHSCGRYLPSTEFFITSNSKQVGRCRNCMKVENDGRQREDYTFYRVMLKALRKSEESMQDGSSICYLLQENDLRYLVENIWSNQSVLSAWDDLYDLVLVRWDKHQEWSPWNCILLTHDEAEAHQKLFSLEEGYGQVFIHKVTQKHNFARNYFSRLPGMAE-----------------------------
>EOG091F00NF|Crassostrea_gigas|JG18_Hermissenda_opalescens|TRANSCRIPT
---------------------------------------------------------------------------------------------------------------------------------------------------------------------------------------------------------------------------------------------------------------------------------------------------------------------ATEEPAAEMAPAP-------VEEAPAA-----AVEEE----------------EEDAPAAPAEEEEEDAP------AQP-------ET---------------------------------------VE------E--------AEDVPQEEPEADEQEDVG-------ETEPVQVETSIQEG-------------------------PPGSPKIAMDEK-K--LSSNVNLEATATVKFVLMPTGQVVTLACTLGQTLESLKSHFAGELKMSSSLIMIMFDGKNMPDLTTLADLGVGPNGTVQLEMQSADPVNTPLKPYRPRQEYHMPDVITVRVMTEDGESKDVVVEIERSRSKKPFLGGFRNKNSGVEFHNAAAQTAKKPRPPPMMERFCRDTQTCEQKNNRQQTTNTTSTQMTGVGVFISNMEDKLMTPGKYFSADEHCDRILRNVIILQKYYRRWLAKRYVTQLREDKAKRLEWERQEELRKKREKEERIKRDYARRLNPKTKADFDMLLNCLEKWRQEEMERINSTLEGAERKAALCMLLDQETELLSAIERHKNDANTDNRDNRIMAFLEKAAAPKKWQGHDGKLTYMDTPFTIRAKELRDIYNSINMKYLTQDERLDVLLTLKHTVKEHDCKLTQEIIELIDREADLLMRGVKEGNLTGLRKRISTLFLQYIKTPTFNPEAARLLKVPQDPSTLRKNINYCHSCGRYLPSTEFFITSNSKQVGRCRNCMKVENDGRQREDYTFYRVMLKALRKSEESMQDGSSICYLLQENDLRYLVENIWSNQSVLSAWDDLYDLVLVRWDKHQEWSPWNCILLTHDEAEAHQKLFSLEEGYGQVFIHKVTQKHNFARNYFSRLPGMAE-----------------------------
>EOG091F00NF|Crassostrea_gigas|NC05_Hermissenda_crassicornis|TRANSCRIPT
-------------------------------------------------------------------------------------------------------------------------------------------------------------------------------------------------------------------------------------------------------------------------------------------------------------------------------PAP-------VEEAPAA-----AVEEE----------------EEDAPAAPAEEEEEDAP------AQP-------ET---------------------------------------VE------E--------AEDVPQEEPEADEQEDVG-------ETEPVQVETSIQEG-------------------------PPGSPKIAMDEK-K--LSSNVNLEATATVKFVLMPTGQVVTLACTLGQTLESLKSHFAGELKMSSSLIMIMFDGKNMPDLTTLADLGVGPNGTVQLEMQSADPVNTPLKPYRPRQEYHMPDVITVRVMTEDGESKDVVVEIERSRSKKPFLGGFRNKNSGVEFHNAAAQTAKKPRPPPMMERFCRDTQTCEQKNNRQQTTNTTSTQMTGVGVFISNMEDK------------------------------------------------------------------------------------------------------------------------------------------------------------------------------------------------------------------------------------------------------------------------------------------------------------------------------------------------------------------------------------------------------------------------------------------------------------------------------------
>EOG091F00NF|Crassostrea_gigas|JG16_Flabellina_iodinea|TRANSCRIPT
-----------------------------------------------------------------------------------------------------------------------------------------------QKTEEP----AVEEAQEPEEAGKEEAGEE--------------------------------------------------KPTPVILEPPD---------E-S-------------EEDS-------------------TVIITA----------------------EDAEPVVDNAPAL-------TEEDPGE-----DAPAP----------------ADTAE-----------P-----------------A----------------PEDVEVKEET-----------------------------TEQEEPQEQQP-EEAEESA-------AMEPVQVETSVKEG-------------------------PPGSPKIAM-EE-K--KPPQVNLDATATVKFVLMPSGQVVTLACTLGQTLDSLKSHFAMELKMASSLIMIMFDGKNMPDSTTLADLGVGPNGTVQLEMQSADPVNTPLKPYRPRQEYHMPDVITVRVMTEDGESKDVVVEIERSRYKKPFLGGFRNKNSGAEFHNAAAQTLKKPRPPPTVERFCRDTQTCEQKNTRQQTTNTTSTQMTGIGVYVSNMEDKLMTPGKYFPADEHWDMILRNVIILQKYYRRWLAKRYVTKLKEDKAKRIEWERQEELRKKREKEERIKRDYARRLNPKTKADFDMLLNCLEKWRQEEMERIKSTLTGAERKAALCMLLDQETELLSAIERHKNEANKDNRDNRIIAFLEKAAAPKKWQGHDGKLTYMDTPFTIRAKELRDIYNSINMKYLTQDERLDVLLTLKHTVKEHDCKLTQEIIELIDREADLLMRGVKEGNLTGLRKRISTLFLQYIKTPTFNPEAARLLKVPQDPSTLRKNINYCHSCGRYLPSTEFFLTSNSKQVGRCRNCMKIENDGRQREDYTFYRVMLKALRKSEEAMQDGSSICYLLQENDLRYLVENIWSNQSVLSAWDDLYDLVLVRWDKHQEWSPWNCILLTHDEAEAHQKLFSLEEGYGQVFIHKVTQMHNFARNYFSRLPGMAE-----------------------------
>EOG091F00NF|Crassostrea_gigas|HW10_Embletonia_pulchra|TRANSCRIPT
------------------------------------------------------------------------------------------------------------------------------------------------------------TAEEP-----------------------------------------------------------------------Q----------------------------------------------------AD----------------------DGADTTVIAEGAE-------PPTDSAP-----VEETD----------------DVQLK-----------Q------EEE-------EA---------------------------------------DI------Q--------QEETKDEQQQ-EQPEAEG-------ASEPVQVETSVAEG-------------------------PPGSPKIP--ME-E--GKKQVNLEATATVKFVLMPSGQVVTLACTLGQTLDSLKAHFAVELKMSTGLIMIMFDGRNMPDSTTLADLGVGPNGTVQLEMQSADPVNTPLKPYRPRQEYHMPDVITVRVMTEDGEAKDVVVEIERSRVKKSFLGGFRNKNSGKEFHNAAAQTVKKPRPPPTVERFCRDTQTCEQKNTRQQTTNTTSTQMTGVGVFISDAEDKLVTPGKYFSADDHWALILRNVIILQKYYRRWLAKRYVTKLKEDKAKRLEWERQEELRKKREKEERIKRDYARRLNPKTKADFDMLLNCLEKWRQEEMERINTTLTGAERKAALCMLLDQETELLSAIERHKNDANKDNRDNRIIAFLEKAAAPKKWQGHDGNLTYMDTPFTIRAKELRDIYNSINMKYLTQDERLDVLLTLKHTVKEHDCKLTQEIIELIDREADLLMRGVKEGNLTGLRKRISTLFLQYIKTPTFNPEAARLLKVPQDPSTLRKNINYCHSCGRYLPSTEFFLTSNSKQVGRCRNCMKVENDGRQREDYTFYRVMLKSLRKSEEAMQDGSSICYLLQENDLRYLVENIWSNQSVLSAWDDLYDLVLVRWDKHQEWSPWNCILLTHDEAEAHQKLFSLEEGYGHVFIHKVTQKHNFARNYFSRLPGMAE-----------------------------
>EOG091F00NF|Crassostrea_gigas|JG21_Limenandra_confusa|TRANSCRIPT
--------------------------------------------DAPA--------------------EEPQ-------------ASVEDAPAEEAQASVEDAPAE-EAQASV-------------EDA----------------------------------------------------------------------------------------------PAEEAQASVE----------------------------------------------------DA----------------------PAEDAQAPVEDTP-------AEEAQDP-----VDNAPAAAQALLEDVIAKEPVAVGDA-----------P------KAE-------EV---------------------------------------AE------G--------KNELRLEEPS-LQQSEEQ-------EAEPVQVETSIKEG-------------------------PPGSPKIAM-EE-R--RTPRVNLDATATVKFVLMPSGQVVTLACTLGQTLESLKSHFAVELKMASGLIMIMFDGKNMPDSTTLADLGVGPNGTVQLEMQSADPVNTPLKPYRPRQEYHMPDVITVRVMTEDGESKDVVVEIERSRFKKPFLGGFRNKNSGVEFHNAAAQTAKKPRPPPTVERFCRDTQTCEQKNIRQQTTNTTSTQMTGIGVYVSNMEDKLLTPGKYFSADEHCDMILRNVIILQKYYRRWLAKRYVTKLKEDKARRLEWERQEELRKKREKEERIKRDYARRLNPKTKADFDMLLNCLEKWRQEEMERINATLTGAERKAALCMLLDQETELLSAIERHKNEANKDNRDNRIIAFLEKAAAPKKWQGHDGKLTYMDTPFTIRAKELRDIYNSINMKYLTQDERLDVLLTLKHTVKEHDCKLTQEIIELIDREADLLMRGVKEGNLTGLRKRISTLFLQYIKTPTFNPEAARLLKVPQDPSTLRKNINYCHSCGRYLPSTEFFITSNSKQAGRCRNCMKVENDGRQREDYTFYRVMLKALRKSEEARQDGSSICYLLQENDLRYLVENIWSNQSVLSAWDDLYDLVLVRWDKHQEWSPWNCILLTHDEAEAHQKLFSLEEGYGQVFIHKVTQKHNFARNYFSRLPGMAE-----------------------------
>EOG091F00NF|Crassostrea_gigas|JG25_Palisa_papillata|TRANSCRIPT
ASVE-------------KDANADEEKDQDKQEVAADETEKGDTNQNAD--------------------ADES-------------ETPKGEEPSGEAQQ-NETAEE-VEEPA-------------------------------------------------------------------------------------------------------------------------------------------------------------------------------------------------------AEPNVETVPDSTVEAPAPAEEEPVA-----ADSAE----------------DVV-------------P------DPE-------ET----------------TQEKTEEQQEEP---QEQQPED--------------------------------QGPS-------EAEPVQVETSVKEG-------------------------PPGSPKVAL-KE-K--KAVRVNLDATATVKFVLMPSGQVVTLACTLGQTLESLKSHFAVELKMASGLIMIMFDGKNMPDTTTLADLGVGPNGTVQLEMQSADPVNTPLKPYRPRQEYHMPDVITVRVMTEDGESKDVVVEIERSRFKKPFLGGFRNKSSGVEFHNAAAQTTKKPRPPPTVERFCRDTQTCEQKNNRQQTTNTTSTQMTGIGVFVSNTEDKLLTPGKYFSADEHCDMILRNVIILQKYYRRWLAKRYVTKLKEDKAKRLEWERQEELRKKREKEERIKRDYARRLNPKTKADFDMLLNCLEKWRHEEMERINSTLTGAERKAALCMLLDQETELLSAIERHKNEANQDNRDNRIMAFLEKAAAPKKWQGHDGKLTYMDTPFTIRAKELRDIYNSINMKYLTQDERLDVLLTLKHTVKEHDCKLTQEIIELIDREADLLMRGVKEGNLTGLRKRISTLFLQYIKTPTFNPEAARLLKVPQDPSTLRKNINYCHSCGRYLPSTEFFITSNSKQVGRCRNCMKVENDGRQREDYTFYRVMLKALRKTEESVQDGSSICYLLQENDLRYLVENIWSNQSVLSAWDDLYDLVLVRWDKHQEWSPWNCILLTHDEAEAHQKLFSLEEGYGQVFIHKVTQKHNFARNYFSRLPGMAE-----------------------------
>EOG091F00NF|Crassostrea_gigas|JG20_Learchis_evelinae|TRANSCRIPT
----------------------DDERDQNKQEVVADETAQVDANQSAD--------------------AEES-------------EALKAEEPFEEEAQ-QLPDGE-AENA--------------------------------------------------------------------------------------------------------------------NTTGNA----------------------------------------------------TE----------------------ENTEPIVESPPEN-------NEEVPAG-----EAEPA----------------AAESA-----------T------EVV-------PET------------------------------EQ----EKTE------E--------QPEEPQEQQP-EEPEGPG-------DVEPVQVETSVKDG-------------------------PPGSPKVAI-EE-K--KTPRVNLDATATVKFVLMPSGQVVTLACTLGQTLDSLKSHFAVELKMASGLIMIMFDGKNMPDSTTLADLGVGPNGTVQLEMQSADPVNTPLKPYRPRQEYHMPDVITVRVVTEDGESKDVVVEIERSRFKKPFLGGFRNKNSGIEYHNAAAQTAKKPRPPPTVERFCRDTQTCEQKNTRQQTTNTTSTQMTGIGVFVSNMEDKLMTPGKYFSADEHCDMILRHVIILQKYYRRWLAKRYVTKLKEDKAKRLEWERQEELRKKREKEERIKRDYARRLNPKTKADFDMLLNCLEKWRQEEMERINSTLTGAERKAALCMLLDQETELLSAIERHKNEANKDNRDNRIMAFLEKAAAPKKWQGHDGKLTFMDTPFTIRAKELRDIYNSINMKYLTQDERLDVLLTLKHTVKEHDCKLTQEIIELIDREADLLMRGVKEGNLTGLRKRISTLFLQYIKTPTFNPEAARLLKVPQDPSTLRKNINYCHSCGRYLPSTEFFITSNSKQVGRCRNCMKVENDGRQREDYTFYRVMLKALRKSEEAVQDGSSICYLLQENDLRYLVENIWSNQSVLSAWDDLYDLVLVRWDKHQEWSPWNCILLTHDEAEAHQKLFSLEEGYGQVFIHKVTQKHNFARNYFSRLPGMAE-----------------------------
>EOG091F00NF|Crassostrea_gigas|HW12_Facelina_rubrovittata|TRANSCRIPT
------------------------------------------------------------------------------------------------------------------------------------------------------------------------------------------------------------------------------------EEPAT---------EAEQLTGGESEDKAAVEEEP-------------------GATEAE----------------------ENAEPDSETAAAP-------TEEVTAP-----KEEPV----------------ATAST-----------E------EVT-------APEEEPTAVALTQKVTAPEEEPTAAADLTENVPEA----EKTE------E--------PQEESQEQQP-EEQEGPS-------EVEPVQVETSVKKG-------------------------PPGSPKIAMEEG-N--KAMHVNLDATATVKFVLMPSGQVVTLACTLGQTLDSLKSHFAVELKMSTSLIMIMFDGKNMPDTTTLADLGVGPNGTVQLEMQSADPVNTPLKPYRPRQEYHMPDVITVRVMTEDGESKDVVVEIERSRFKKPFLGGFRNKNSGIEYHNAAAQTAKKPRPPPTMERFCRDTQTCEQKNNRQQTTNTTSTQMTGIGVYISNMEDKLVMPGMYFSADEHCDMILRNVIILQKYYRRWLAKRYVTKLKEDKAKRQEWERQEELRKKREKEERIKRDYARRLNPKTKADFDMLLNCLEKWRQEEMERINSTLTGAERKAALCMLLDQETELLSAIERHKNDANKDNRDNRIMAFLEKAAAPKKWQGHDGKLTYMDTPFTIRAKELRDIYNSINMKYLTQDERLDVLLTLKHTVKEHDCKLTQEIIELIDREADLLMRGVKEGNLTGLRKRISTLFLQYIKTPTFNPEAARLLKVPQDPSTLRKNINYCHSCGRYLPSTEFFITSNSKQVGRCRNCMKVENDGRQREDYTFYRVMLKALRKSEESMQDGSSICYLLQENDLRYLVENIWSNQSVLSAWDDLYDLVLVRWDKHQEWSPWNCILLTHDEAEAHQKLFSLEEGYGQVFIHKVTQKHNFARNYFSRLPGMAE-----------------------------
>EOG091F00NF|Crassostrea_gigas|JG15_Favorinus_auritulus|TRANSCRIPT
----------------------------------------------AD--------------------ADQS-------------EEPKAEEPAAEESQ-QPVEND-AENKPA-------------VEEGGDEPTDVQADAAAEETAEP----EPETPAAPTEESAEAPSAE--------------------------------------------------QEAPPTEEQAP----------------------------------------------------PT----------------------EEQVP------PT-------EEDAPAP-----EQEAV----------------VTESA-----------ENV---GETA-------AT---------------------------------------AE------E--------PEETTQEQT--------E-------EQEPVQVETSVKEG-------------------------PPGSPKIAM-----------VNLDATATVKFVLMPSGQVVTLACTLGQTLEALKSHFAVELKMASSLIMIMFDGKNMSDSTTLADLGVGPNGTVQLEMQSADPVNTPLKPYRPRQEYHMPDVITVRVMTEDGESKDVVVEIERSRVKKPFLGGFRNKNSGVEFHNAAAQTAKKPRPPPTVERYCRDTQTCEQKNTRQQTTNTTSTQMTGIGVYVTNMEDKLLTPGKYFSADEHCDMILRNVIILQKYYRRWLAKRYVTKLKEDKAKRLAWERQEELRKKREKEERIKRDYARRLNPKTKADFDMLLNCLEKWRQEEMERINSTLTGAERKAALCMLLDQETELLSAIERHKNDANQDNRDNRIMAFLEKAAAPKKWQGHDGKLTYMDTPFTIRAKELRDIYNSINMKYLTQDERLDVLLTLKHTVKEHDCKLTQEIIELIDREADLLMRGVKEGNLTGLRKRISTLFLQYIKTPTFNPEAARLLKVPQDPSTLRKNINYCHSCGRYLPSTEFFITSNSKQVGRCRNCMKVENDGRQREDYTFYRVMLKALRKSEESIQDGSSICYLLQENDLRYLVENIWSNQSVLSAWDDLYDLVLVRWDKHQEWSPWNCILLTHDEAEAHQKLFSLEEGYGQVFIHKVTQKHNFARNYFSRLPGMAE-----------------------------
>EOG091F00NF|Crassostrea_gigas|JG08_Dendronotus_venustus|TRANSCRIPT
A------------------------------------------------------------------------------------------EVTEPVE----------EDAPA-------------EETGGDEP----------------------------------------------------------------------------------------------------------------------------------------------------------------------------------------------------------------------------------------------------------------------------------------------------------------------Q--------PSEKHPEKQVPIVEEDDE-------DEENVQVETDVREG-------------------------PPVSPKIPM-VE-K--PQLQVNLEATATVKFVLMPSGQVVTLACTLGQTLQSLKSHFALELKISSGIIMIMFDGKNMQDSTTLADLGVGPNGTVQLEMQSADPVNTPLKPYRPRQEYHMPDVITVRVMTEDGEAKDVVVEIERSRCKKPFLGGFRNKNSGAEFHNAAAQTVKKPKPPSTVERFCRDTQTCQQKNTRQQTTNTTSTQMTGVGVYISDIVDKLLTPGKYFSADDHLSMILKHVIVLQKYYRRWLAKRYVTKLKEDKDKRLEWERQEELRKKREKEERIKRDYARRLNPKTKGDFDMLLHCLEKWRQEEMERINSTLTGAERKAALCMLLDQETELLSAIERHKNEANKDNHDKRIVAFLEKAAAPKKWQGHDGKLTYMDTPFTIRAKELRDIYNSINMKYLTQDERLDVLLTLKHTVKEHDCKLTQEIIELIDREADLLMRGVKEGNLTGLRKRISTLFLQYIKTPTFNPEAARLLKVPQDPSTLRKNINYCHSCGRYLPSTDFYITSNSKQVGHCRNCMKVENDGRQREDYTFYRVMLKALRKSEESMQDGSSICYLLQENDLRYLVENIWSNQSVLSAWDDLYDLVLVRWDKHQEWSPWNCILLTHDEAEAHQKLFSLEEGYGHIFIYKVTQKHNFARNYFSRLPGMAE-----------------------------
>EOG091F00NF|Crassostrea_gigas|JG28_Scyllaea_fulva|TRANSCRIPT
-----------------------------------------------A--------------------QQSD-------------EPEQVKEPTEEDNE-EPPKPA-EQNEAA-------------IEE----------------------------------------------------------------------------------------------KEAAVEEPAA---------VPE-------------TQQE-------------------EEAGTA----------------------ENVEPTAESVPAA-------VEEGDAP-----VEPTD----------------AEANQ-----------P------EEE-------QA----------------PQEVEVEEKTEQ---EA----PQEV------E--------EEEKTEQEEP-QQTQGEG-------EVEPVQVETNVREG-------------------------PPASPKIAL-EE-R--AKPQVNLEATATVKFVLMPSGQVVTLACTLGQTLESLKSHFAIELKMSAALIMIMFDGKSMQDSTTLADLGVGPNGTVQLEMQSADPVNTPLKAYRPRQEYHMPDVITVRVMTEDGEAKDVVVEIERSRFKKPFLGGFRNKNSGAEYHNAAAQTLKKPRPPPTVERFCRDTQTCEQKNMPQQTTNTTSTQMTGPGVYVSNLEDKLLTPGKYFSADDHWSMILRNVIILQKYYRRWLAKRYVTKLKEDKARRLEWERQEELRKKREKEERIKRDYARRLNPKTKSDFDMLLHCLEKWRQEEMERINSTLAGAERKAALCMLLDQETELLSAIERHKNEANKDNRDKRIIAFLEKAAAPKKWQGHDGKLTFMDTPFTIRAKELRDIYNSINMKYLTQDERLDVLLTLKHTVKEHDCKLTQEIIELIDREADLLMRGVKEGNLTGLRKRISTLFLQYIKTPTFNPEAARLLKVPQDPSTLRKDINYCHSCGRYLPSTEFFITSNSKQVGRCRNCMKTENDGRQREDYTFYRVMLKSLRKSEEAMQDGSSICYLLQENDLRYLVENIWSNQSVLSAWDDLYDLVLVRWDKHQEWSPWNCILLTHDEAEAHQKLFSLEEGYGQVFIHKVTQKHNFARNYFSRLPGMAE-----------------------------
>EOG091F00NF|Crassostrea_gigas|HW11_Eubranchus_exiguus|TRANSCRIPT
E---------------------------------------------------------------------------------------------------------------P-------------KEE----------------------------------------------------------------------------------------------IKADEPEEKDAEQEKPD--D-E-------------TKAE-------------------TAPAPQ----------------------E------------------------------------------------------------------------------------------------------------------------------------PEI--------ANVKEEPAQDQPAPEDTG-------KVSPVQVEATAVEK-------------------------KPQSPREPMEEV-S--NSNQVNLSATATVKFVLMPSGQVVTLACTLGQTLDSLKTHFAAELKMSTSLIMMMFDGKNMQDSTTLADLGVGPNGTVQLEMQSSDPVNTPLKQYRPRQEYHMPDVITVRVMTDDGESKDVVVEIERSRCKKPFLGGWRNKNSGLEFHNASAQTLKKPRPPPTVERFCRDTQTCEQKNIRQQTTNTTSTQMTGIGVYITNLQDKLVTPGKYFSAQEFSDLVLRNVIILQKYYRRWLAKRYVTKLKEDKAKRLEWERQEEVRKKKEKEDRIKRDYARRLNPKTKADFDMLLNCLEKWRTEEVERINSTLTGAERKAALCMLLDQETELLSAIERHKNEANKDNRDNRIVAFLEKAAAPKKWQGHDGNLTFMDTPFTIRAKELRDIYNSINMKYLTQDERLDVLLTLKHTVKEHDCKLTQEIIELIDREADLLMRGVKEGNLTGLRKRISTLFLQYIKTPTFNPEAARLLKVPQDPSTLRKNINYCYSCGRYLPSTEFFITSNSKQVGRCRNCMKVENDGRQREDYTFYRVMLKALRKTEEAVQDGSSICYLLQENDLRYLVENIWSNQSVLSAWDDLYDLVLVRWDKHQEWSPWNCILLTHDEAEAHQKLFSLEEGYGQVFIHKVTQKHNFARNYFSRLPGMAE-----------------------------
>EOG091F00NF|Crassostrea_gigas|HW16_Hancockia_cfuncinata|TRANSCRIPT
--------------------------------------KTETE---------------------------------------------------------------------------------------------------------------------------------------------------------------------------------------------------------------------------------------------------------------------------------------------------------------------------------------GEDIMEDQE------KQP-------EN---------------------------------------IE------T--------KTEIEAEDEVENYEEQAD-------EKEPVQVETDVKEG-------------------------PPLSPKIA--LE-D--KRSNVNLDATATVKCVLMPTNQVATLACTLGQSIDGLKSHFAVELKIAANLIMIMFDGKNLQDSATLADLGVGPNGTIQLEMQSADPVNTPLKPYRPRQEYHMPDVITVRVMTGDCESKDVVVEIERSCSKKPFLGGYRNKNSGVEFHNATAQTMKKQRPPPSVERFSRNTQTCEQKNMVQQTTNTTSTQMTDVGVFVSNMEDKLVVPGKYFCADDHWAMILSNVIVLQKYYRRWLAKRYVTKLKEDKARRLEWERQEELRKKKEKEERIKKDYARRLNPKTKADFDMLLHCLEKWRQEEMERINSTLTGAERKAALCMLLDQETELLSAIERHKNEANKDNRDNRIVAFLEKTAAPKKWQGHDGKLTYMDTPFTIRAKELRDIYNSINMKYLTQDERLDVLLTLKHTVKEHDCKLTQEIIELIDREADLLMRGVKEGNLTGLRKRISTLFLQYIKTPTFNPEAARLLKVPQDPSTLQKNIYYCHSCGRYMPSTEFFITSNSKQVGRCRNCMKVENDGRQREDYTFYRIMLKSLRKSEEAKQDGSSICYLLQENDLRYLVENIWSNQSVLSAWDDLYDLVLVRWDKHQEWSPWNCILLTHDEAEAHQKLFSLEEGYGQIFIHKVTQKHNFARNYFSRLPGMAE-----------------------------
>EOG091F00NF|Crassostrea_gigas|JG17_Hancockia_uncinata|TRANSCRIPT
--------------------------------------KTETE---------------------------------------------------------------------------------------------------------------------------------------------------------------------------------------------------------------------------------------------------------------------------------------------------------------------------------------GEDIMEDQE------KQP-------EN---------------------------------------IE------T--------KTEIEAEDEVENYEEQAD-------EKEPVQVETDVKEG-------------------------PPLSPKIA--LE-D--KRSNVNLDATATVKCVLMPTNQVATLACTLGQSIDGLKSHFAVELKIAANLIMIMFDGKNLQDSATLADLGVGPNGTIQLEMQSADPVNTPLKPYRPRQEYHMPDVITVRVMTGDCESKDVVVEIERSCSKKPFLGGYRNKNSGVEFHNATAQTMKKQRPPPSVERFSRNTQTCEQKNMVQQTTNTTSTQMTDVGVFVSNMEDKLVVPGKYFCADDHWAMILSNVIVLQKYYRRWLAKRYVTKLKEDKARRLEWERQEELRKKKEKEERIKKDYARRLNPKTKADFDMLLHCLEKWRQEEMERINSTLTGAERKAALCMLLDQETELLSAIERHKNEANKDNRDNRIVAFLEKTAAPKKWQGHDGKLTYMDTPFTIRAKELRDIYNSINMKYLTQDERLDVLLTLKHTVKEHDCKLTQEIIELIDREADLLMRGVKEGNLTGLRKRISTLFLQYIKTPTFNPEAARLLKVPQDPSTLQKNIYYCHSCGRYMPSTEFFITSNSKQVGRCRNCMKVENDGRQREDYTFYRIMLKSLRKSEEAKQDGSSICYLLQENDLRYLVENIWSNQSVLSAWDDLYDLVLVRWDKHQEWSPWNCILLTHDEAEAHQKLFSLEEGYGQIFIHKVTQKHNFARNYFSRLPGMAE-----------------------------
>EOG091F00NF|Crassostrea_gigas|HW07_Cuthona_caerulea|TRANSCRIPT
AEV---DEKPAESDAEPEDEDSAETE------------------NIPS--------------------SAEE-------------LAAESEPAEEGAEQT----------PAV-------------EEE----------TEKTEIEGTA----ESDTEAAPLEEDPKPAESA--------------------------------------------------AEVE-----------------------------------------------------------------------------------------------------------------------------------------VTDE-----------QEQ---GAVT-------AV---------------------------------------KE------E--------EEETEQEEKQEQPVEEQA-------EQEPVQVVSSPKER-------------------------TSHSPKVPMEMD-D--SKSQVNLNATATVKFVLMPSGQVVTLACTLGQTLESLKIHFALELKMSSNLIMIMFDGKNMSDQMTLAELGVGPNGTVQLEMQSADPVHTPLKPYRPRQEYHMPDVITVRVMTEDGESKDVVVEIERSRSKKPFLGGWRNKNSGTEFHNAAAQTVKKPRPPPTVERFCRDTQTCEQKNVPQQTTNTTSTQMTGIGVYITNMEDKLVTPGKYFSADEHWDMILQKVIILQKYYRRWLAKRYVTKLKEDKAKRLEWERLEEMRKKREKEERIKRDYARRLNPKTKADFDMLLNCLEKWRQEEMERINSSLTGAERKAALCMLLDQETELLSAIERHKNEANKDNRDNRIIAFLEKAAAPKKWQGHDGNLTYMDTPFTIRAKELRDIYNSINMKYLTQDERLDVLLTLKHTVKEHDCKLTQEIIELIDREADLLMRGVKEGNLTGLRKRISTLYLQYIKTPTFNPEAARLLKVPQDPSTLRNNINYCHSCGRYLPSTEFFITSNSKQVGRCRNCMKVENDGRQREDYTFYRVMLKALRKTEEAMQDGSSICYLLQENDLRYLVENIWSNQSVLSAWDDLYDLVLVRWDKHQEWSPWNCILLTHDEAEAHQKLFSLEEGYGQVFIHKVTQKHNFARNYFSRLPGMAE-----------------------------
>EOG091F00NF|Crassostrea_gigas|JG06_Catriona_columbiana|TRANSCRIPT
E--------------------------------------------------------------------------------------------EKEAEPL----------AAV-------------EEE----------AENADEEAKA----EPETQAAPEEEEPKPEEAT--------------------------------------------------GEAEPETEDAP----------------------------------------------------EE----------------------EEPKPEEVTGEAE-------LETTDAP-----EEPKP----------------ETEA--------------------------------------------AAVEKEPVAVEEKIQDVPTA------KE------E--------EGETKGEEKQKQPVEEQA-------EQEPVQVVSIPKER-------------------------TAHSPKVPMEDV-Q--SKTHANLNATATVKFVLMPSGQVVTLACTLGQTLESLKIHFALELKMSSSLIMIMFDGKKMSDQITLADLGVGPNGTVQLEMQSADPVHTPLKPYRPRQEYHMPDVITVRVMTEDGESKDVVVEIERSRSKKAFIGGWRNKNSGTEYHNAAAQTVKKPRPPPTVERFCRDTQTCEQKNVPQQTTNTTSTQMTGIGIYITNMEDKLVTPGKYFSADEHWDMILRNVIILQKYYRRWLAKRYVTKLKEDKAKRLEWERQEEMRKKREKEERIRRDYARRLNPKTKADFDMLLNCLEKWRQEEMERINSSLTGAERKAALCMLLDQETELLSAIERHKNDANTDNRDNRIMAFLEKAAAPKKWQGHDGNLTYMDTPFTIRAKELRDIYNSINMKYLTQDERLDVLLTLKHTVKEHDCKLTQEIIELIDREADLLMRGVKEGNLTGLRKRISTLFLQYIKTPTFNPEAARLLKVPQDPSTLRKNINYCHSCGRYLPSTEFFITSNSKQVGRCRNCMKVENDGRQREDYTFYRVMLKALRKSEEAMQDGSSICYLLQENDLRYLVENIWSNQSVLSAWDDLYDLVLVRWDKHQEWSPWNCILLTHDEAEAHQKLFSLEEGYGQVFIHKVTQKHNFARNYFSRLPGMSE-----------------------------
>EOG091F00NF|Crassostrea_gigas|HW19_Polycera_quadrilineata|TRANSCRIPT
EAEPKEDLSKEKTEVEPKEETLEETKDKEAKEQSLEDTINTEPKEEAP--------------------LDSD-------------ETNNAEQLEGEG---------------------------------------------------------------------------------------------------------------------------------------------------------------------------------------------------------------------------------------------------------------------------------------------------------------------------------------------------------------------------------------------------------------------------------------ETDP--DKT-D--KKPNIHLDATATVKFVLMPSGQVVTLACTLGQTLSSLKAHFAAELKMPNNVIMLMFDGKSMPDGTLLADLGVGPNGTIQLEMQSADPVNTPIKPYRPRQEYHMPDVITVRVTTEDCEVKDVVVEIERSRCKKPYLGGFRNKNSGVEFHNASAQTMKKPRPPPTVERFCRDTQTCEQKSMRQQTTNTTSTQMTGVGVYVSNMEDTLLVPGKYFTADEHLAKILRHVIILQKYYRRWLAKRYVTQLKEDKARRQEWERKEELRKKKEKEERIKKDYARRLNPKTKADFDMLLHCLEKWRQEEMERINSTLVGAERKAALCMLLDQETELLSAIERHKNEAYDDNRDKRIMAFLEKAAAPKKWQGHDGKLTYMDTPFTIRAKELRDIFNSINMKYLTQDERLDVLLTLKHTVKEHDCKLTQEIIELIDREADLLMRGVKEGNLTGLRKRISTLFLQYIKTPTFNPEAARLLKVPQDPSTLRKNINYCHSCGNYLPSTEFFITSNSKHVGRCRKCMKIENDGRQREDHTFYRVMLKALRKSEEAMQDGSSICFLLQEHDLRYLVENIWSNQSVLSAWDDLYDLVLVRWDKHQEWSPWNCILLTHDEAEAHKKLFSLEEGYGHVFIHKVTQKHNFGRNYFSRLPGMAE-----------------------------
>EOG091F00NF|Crassostrea_gigas|NC06_Pleurobranchaea_californica|TRANSCRIPT
------------------------------------------------------------------------------------------DETDKEDQA-QAGGDA-DQQEGD-------------KQP----------------------------------------------------------------------------------------------EEAGQPAVEGEAEANNNNVE-Q-------------QPGE-------------------SEAAPVIDAV---------------------------------------------------------------------------------------------------------------------------------------------------------G--------GEEEAAQEPT-RVQSAEG-------ETDDVQVGKSVAEE-------------------------APDAPKEA--LE-H--PMHRVNLEATATVKFVLMPSGQVVTLACTLGQTLESLKTHFAYELKMPSSLIMLMFDGKDMPDTTTLADLGVGPNGTIQLEMQSADPVNVPIKPYRPRQEYHMPDVITVRVMTEDSEAKDVVVEIERARFKKPFLGGFRNKNTGAEFHNAAAQTMKKPRPPPTVERFCRDTQTCEQKNTRQQTTNTTSTQMTGVGVYISNLEDKLIVPGKYTFADDHWTMVLRNVIILQKYYRRWLAKRYVNQLKEDKAKRLDWERNEEMRKKAEKEGRIKRDYARRLNPKTKADFDMLLHCLEKWRQEEMERINTTLEGAERKAAMCMLLDQETELLSAIERHKNDANLDNRDKRIAAFLDKAAAPKKWQGHDGQLTYMDTPFTIRAKELRDIFNSINMKFLTQDERLDVLLTLKHTVKEHDCKLTQEIIELIDREADLLMRGVREGNLTGLRKRISTLFLQYIKTPTFNPEAAKLLKVPQDPSTLRKDINYCNSCGNYLPSTEFFITSNSKNVGRCRRCMKIENDGRQREDHTFYRVMLKALRKSEEVMQDGSNICFLLQEHDLRYLVENIWSNQSVLSAWDDLYDLVLVRWDKHQEWSPWNCILLTHDEAEAHKKLFSLEEGYGIVFIHKVTQKHNFARNYFSRLPGMAE-----------------------------
>EOG091F00NF|Crassostrea_gigas|NC04_Fiona_pinnata|TRANSCRIPT
------------------------------------------------------------------------------------------------------------------------------------------------------------------------DKADDAEGGE--------------------------------------------GADEPPSEEVK----------------------------------------------------DE----------------------AKVKEEAEPEAAP-------EEGQAQP-----METQQ----------------AAEPA-----------E------EKELVDATESQQ----------------EAEPTALKQEVA---P--ASPLVPE------Q--------DEKPKEEDKPDQLVKEPA-------EPEPVQVVTSPKER-------------------------SVHSPKVPMEEI-D--PKIQVNLDATATVKFVLMPSGQVVTLACTLGQTLESLKIHFALELKMSSSLIMIMFDGKNMPDQTTLADLGVGPNGTVQLEMQSADPVHTPLKPYRPRQEYHMPDVITVRVTTEDGESKDVVVEIERSRTKKLFLGGWRNKHSGMEYHNAAAQTVKKPRPPPTVERFCRDTQTCEQKNVPQQTTNTTSTQMTGIGVFVTNIEDKLMTPGKYFSADEHCDMILRNVIILQKYYRRWLAKRYVTKLKEDKARRLEWERQEEMRKKREKEERIKRDYARRLNPKTKADFDMLLNCLEKWRQEEMERINSSLTGAERKAALCMLLDQETELLSAIERHKNEANKDNQDNRIMAFLEKAAAPKKWQG--------------------DIYNSINMKYLTQDERLDVLLTLKHTVKEHDCKLTQEIIELIDREADLLMRGVKEGNLTGLRKRISTLFLQYIKTPTFNPEAAKLLKVPQDPSTLRKNINYCHSCGRYLPSTEFFITSNSKQVGRCRNCMKVENDGRQREDYTFYRVMLKALRKSEEAVQDGSSICYLLQENDLRYLVENIWSNQSVLSAWDDLYDLVLVRWDKHQEWSPWNCILLTHDEAEAHQKLFSLEEGYGQVFIHKVTQKHNFARNYFSRLPGMAE-----------------------------
>EOG091F00NF|Crassostrea_gigas|NC03_Doris_kerguelenensis|TRANSCRIPT
-----------------------------------------------------------------------------------------------------------------------------------------------------------------------------------------------------------------------------------------------------------------------------------------------------------------------------------------------------------------------------------------------------------------------------------------------------------------------------------------------------------------------------------------------------------------------------------------------------------------------------------------------------------------------------------------------------------------------------------------------------------------------YFSASDFQSMVLRNVVIIQKYYRRWLAKRYVNKLKVDKAKRQEWERQEELRKKKEKEDRIKRDFERRMHPKTKADFDLLNHCLEKWRKEEEARINATLEGAERKAALYMLLEQECELMAAIERHRQEANTDNTDKRVMEFLNKAAAPKSWQGHDGKLTYMDTPYTIRAKELRDIYNSINMKYLTQDERLDVLLTLKHTVKEHDCKLTQEIIELIDREADLLMRGVKEGNLTGLRKRISTLFLQYIKTPLFNPEAARLLKVPQDPSTLRKNIYYCNSCSRYLPSTDFFLTSNSRNVGRCRR------------------------------------------------------------------------------------------------------------------------------------------------------------------
>EOG091F00NF|Crassostrea_gigas|HW04_Calmella_cavolinii|TRANSCRIPT
-------------------------------------------------------------------------------------------------------------ETAQ-------------QKE----------------------------------------------------------------------------------------------EEPEAKEPEN----------------------------------------------------AE----------------------PVGDPAAEDATAE-------AEKQETE------EATV----------------EVT-------------E------EKQ-------EA----------------IEEPAAEEQESS---PKEDIAEKPQ------EVDAPVDNTKTVEEKEQVP-DTKQGPG-------GDEGADQKDDVVKDENPPLDTNTNAKEQKEISEGNVKTSEVPATATAFQTL-D--ARQAVNLEATATVKLMLMPSGQVVTIACTLGKTLESLKTHFASELKMSSSLIMMTFDGKGMTDSTTLADLGVGPNGTVQLELQSADPVNNPLKPYRPRQEYHMPDVITVRVVTEDCESKDVVVEIERSRTKKPFLGGFRNKNSGVEFHNASAQTLQKPRPLPTAERFCRDTQTCEQKNTRQQTTNTTSTQMTGIGVYISLEEDKLITPGKYFSADDYWALVLSKVIILQKYYRRWLAKRYVKKLREDKAKRLEWERLEELRKKKEKGDRLKREYARRINPKTKADFDMLLHCLEKWRQEEMERINTTLEDAERKAALCMLLEQETELLSAIERHKNEANLDNRDKRIMQFLEKAAAPKKWQGHDGKLTFMDTPYTIRAKELRDIYNSINMKYLTQDERLDVLLTLKHTVKEHDCKLTQEIIELIDREADLLMRGVKEGNLTGLRKRISTLFLQYIKTPTFNPEAAKLLKVPQDPSTLRKNINYCHSCGNYLPSTEFFITSNSRTVGRCRNCVKVENDGRQREDHSYYRIILKALRKSEEAMQDGSSICYLLQENDLRYLVENIWSNQSMLSAWDDLYDLVLVRWDKHQEWSPWNCILLTHDEAEAHKKLFSLEEGYGHVFIHKVTQKHNFARNYFSRLPGMAE-----------------------------
>EOG091F00NF|Crassostrea_gigas|NC02_Bathydoris_clavigera|TRANSCRIPT
------------------NENAAGGTGEDQAETKEKEQEKEEEENEAD--------------------AVTA-------------DTAATPNKGEPVVEG----------E---------------EAV----------AEKNNVEEGEPAKEEHTGAEE--------AEPA--------------------------------------------------TMEEPKEEAED----------------------------------------------------EE----------------------QEEEPE--------------HVEPVA-------------------------------------------------------------E---------------------------------------KTEAEEGKE--------EEEEREEQEEDDEGLKDE-------AEDNVQVETETVEI-------------------------PPGSPKIP--IE-K--KKIRINLDATATVKFVLMPSGQVVTLACTLGQTLESLKAHFSLELKMPGNLIMLMFDGKNMPDTTTLADLGVGPNGTIQLEMQSADPVNTPIKLYRPRQEYHMPDVITVRVMTEDCETKDVVVEIERSRSKKPYLGGFRNKHTGLEFHNASAQTMKKPKPPPTMERFCRDSQTCEQKNIRQQTTNATSTQMTAIGVYVSNIEDKLLIPGKYFSADEYRAMLLKNVIILQKYFRRWLAKRYVTKLKEDKSHRMEWELLEELRKKREKEERIKRDYARRLNPKTKADFDMLLHCLEKWRQEEMERIDSTLTGAERKAAICMLLDQETELLSAIERHKNDANADNRDKKIMAFLDKAASPKKWQGHDGKLTYMDTPFTIRAKELRDIFNSINMKYLTQDERLDVLLTLKHTVKEHDCKLTQEIIDLIDREADLLMRGVKEGNLTGLRKRISTLFLQYIKTPTFNPEAARLLKVPQDPSALRKNINYCHSCNKYLPSTSFFITSNSKHVGRCRECAKTENDGIQRDDHTFYRVMLKSLRKLEEAMQDGSSICFLLQEHDLRYLVENIWSNQSILSAWDDLYDLVLVRWDKHQQWSPWNCILLTHDEAEAHQKLFSLEEGYGHVFIHKVTQKHNFARNYFSRLPGMAE-----------------------------
