# Supplementary material for: Transcriptomics provides a robust framework for the relationships of the major clades of cladobranch sea slugs (Mollusca, Gastropoda, Heterobranchia), but fails to resolve the position of the enigmatic genus Embletonia
Source: BMC Ecol Evol. 2021 Dec 28;21:226. doi: 10.1186/s12862-021-01944-0 (PMC8895541; doi:10.1186/s12862-021-01944-0)
Supplement: Supplementary file 6 — Additional file 6. Archive S4: Unmasked multiple sequence alignments on amino acid level including Doris kerguelenensis and Calmella cavolini prior to the removal of outliers. [file 12862_2021_1944_MOESM6_ESM.zip › Archive_S4/Alignments/EOG091F01JQ.aa.fasta]

>EOG091F01JQ|Biomphalaria_glabrata|BGLTMP000779
-MLLEGTSPDMMSAQSKLLFQINKYYNERVHARKASINKTTREVCKVVQDVLKEVEVQEPRFISSLTEVNMRYEGVEVISPTEFEVVLYLNQMGVFNFVDDGTIPGCAVLKLSDGRKRSMSLWVEFITASGYLSARKIRSRFQTLVAQAVDKCSYRDVVKMIPDTTEVKLRIKERYIVQITPAFRCGGIWCRSAAHWPVPHVSWPNPNLVAEVKTEGFDLLSKESIYMKDKQSAAEGDAWVMSFRYAEDRLLYGGCRRRCLSILKTLRDRHLDIPGQPILNYHMKTLLLYECEKHPREIEWDDTCIGDRINGILLQLISCLQNRRCPQYFLPTVDLFKGKSAAAMDNVAKQVWRLVRELLTNPRSFEAL
>EOG091F01JQ|Biomphalaria_glabrata|HW19_Polycera_quadrilineata|TRANSCRIPT
----------------------------------------------------------------------------------------------------------------------------------------------------------------------------------------------------------------------------------------------SWVMSFRYAEDRLLYGGCRRRCLSILKTLRDRHLDIPGQPILNYHMKTLLLYECEKHPREIEWDDTCIGDRINGILLQLISCLQNRRCPQYFLPTVDLFKGKSTAAMDNVAKQVWRLVRELLTNPRSLEAL
>EOG091F01JQ|Biomphalaria_glabrata|HW03_Berthella_plumula|TRANSCRIPT
-MLLEGTSADMMTAQSKLLFQINKYYNERVHARKANINKTIREVCKVVQDVLKEVEVQEPRFISSLTEVNMRYEGLEVVSPTEFEVVLYLNQMGVFNFVDDGTIPGCAVLKLSDGRKRSMSLWVEFITASGYLSARKIRSRFQTLVAQAVDKCSYRDIVKMIPETTEVRLRIKERYVVQITPAFRCGGIWCRSAAHWPVPHVSWPNPNLVAEVKTEGFDLLSKESIYMKDKQSAAEGDAWVMSFRYAEDRLLYGGCRRRCLSILKTLRDRHLDIPGQPILNYHMKTLLLYECEKHPREFEWDDACIGDRINGILLQLISCLQNRRCPQYFLPTVDLFKGKSTAAMDNVAKQVWRLVRELLTNPRSLEAL
>EOG091F01JQ|Biomphalaria_glabrata|HW09_Doto_sp|TRANSCRIPT
-MLLESTSPDMMSAQSKLLFQINKYYNERVHARKANVNKTIREVCKVVQDVLKEVEVQEPRFISSLTEVNMRYEGLEVISPTEFEVVLYLNQMGVFNFVDDGSIPGCAVLKLSDGRKRSMSLWVEFITASGYLSARKIRSRFQTLVAQAVDKCSYREIVKMIPDTTEVRLRIKERYVVQITPAFRCGGIWCRSAAHWPVTHVSWPNPNLVADVKSEGFDLLSKESIYMKDKQSAAEGDAWVMSFHYAEDRLLYGGCRRRCLSILKTLRDRHLDIPGQPILNYHMKTLLLYECEKHPREVEWDETCIGDRINGILLQLISCLQNRRCPQYFLPTVDLFKGKSVAAMDNIAKQVWRLLRELLTNPRGLES-
>EOG091F01JQ|Biomphalaria_glabrata|HW21_Tritonia_manicata|TRANSCRIPT
MLLESTSSPDMVSAQSKLLFQINKYYNERVHARKANINKTIRDVCKVVQDVLKEVEVQEPRFISSLTEVNMRYEGLEVISPTEFEVVLYLNQMGVFNFVDDGTIPGCAVLKLSDGRKRSMSLWVEFITASGYLSARKIRSRFQTLVAQAVDKCSYREMVKMIPDTTEVRLRIKERYVVQITPAFRCGGIWCRSAAHWPVPHVSWPNPNLVADVKSEGFDLLSKESIYMKDKQSAAEGDAWVMSFHYAEDRLLYGGCRRRCLSILKTLRDRHLDIPGLPILNYHMKTLLLYECEKHPREVEWDDTCIGDRINGILLQLISCLQNRRCPQYFLPTVDLFKGKSTAAMDNIAKQVWRLLRELLTNPRGLES-
>EOG091F01JQ|Biomphalaria_glabrata|HW10_Embletonia_pulchra|TRANSCRIPT
-MLLESTSPDMMSAQSKLLFQINKYYNERVHARKASINKTIREVCKVVQDVLKEVEVQEPRFISSLTEVNMRYEGLEVISPTEFEVVLYLNQMGVFNFVDDGSIPGCAVLKLSDGRKRSMSLWVEFITASGYLSARKIRSRFQTLVAQAVDKCSYRDMVKMIPDTTEVRLRIKERYVVQITPAFRCGGIWCRSA-------------------------------------------------------------------------------------------------------------------------------------------------------------------------------
>EOG091F01JQ|Biomphalaria_glabrata|HW05_Caloria_elegans|TRANSCRIPT
-MLLESTSPDMMSAQSKLLFQINKYYNERVHARKASINKTIREVCKVVQDVLKEVEVQEPRFISSLTEVNMRYEGLEVISPTEFEVVLYLNQMGVFNFVDDGSIPGCAVLKLSDGRKRSMSLWVEFITASGYLSARKIRSRFQTLVAQAVDKCSYRDMVKMIPDTTEVRLRIKERYVVQITPAFRCGGIWCRSAAHWPTPHVSWPNPNLVADVKSEGFDLLSKECIYMKDKQSAAEGDAWVMSFHYAEDRLLYGGCRRRCLSILKTLRDRHLDIPGLPILNYHMKILLLYECEKHPREVEWDDTCIGDRINGILLQLISCLQNRRCPQYFLPTVDLFKGKSPAAMDNIAKQVWRLLRELLTNPRGLES-
>EOG091F01JQ|Biomphalaria_glabrata|HW14_Flabellina_affinis|TRANSCRIPT
------------------------------------------------------------------------------------------------NFVDDGSIPGCAVLKLSDGRKRSMSLWVEFITASGYLSARKIRSRFQTLVAQAVDKCSYRDMVKMIPDTTEVRLRIKERYVVQITPAFRCGGIWCRS--------------------------------------------------------------------------------------------------------------------------------------------------------------------------------
>EOG091F01JQ|Biomphalaria_glabrata|HW12_Facelina_rubrovittata|TRANSCRIPT
-MLLESTSPDMMSAQSKLLFQINKYYNERVHARKASINKTIREVCKVVQDVLKEVEVQEPRFISSLTEVNMRYEGLEVISPTEFEVVLYLNQMGVFNFVDDGSIPGCAVLKLSDGRKRSMSLWVEFITASGYLSARKIRSRFQTLVAQAVDKCSYRDMVKMIPDTTEVRLRIKERYVVQITPAFRCGGIWCRSAAHWPTPHVSW---------------------------------------------------------------------------------TLLLYECEKHPREAEWDDTCIGDRINGILLQLISCLQNRRCPQYFLPTVDLFKGKSPAAMDNIAKQVWRLLRELLTNPRGLES-
>EOG091F01JQ|Biomphalaria_glabrata|HW16_Hancockia_cfuncinata|TRANSCRIPT
-MLLESTSPDMMSAQSKLLFQINKYYNERVHARKANINKTIREVCKVVQDVLKEVEVQEPRFISSLTEVNMRYEGLEVISPTEFEVVLYLNQMGVFNFVDDGSIPGCAVLKLSDGRKRSMSLWVEFITASGYLSARKIRSRFQTLVAQAVDKCSYRDMVKMIPDTTEVRLRIKERYVVQITPAFRCGGIWCRSAAHW----------------------------------------------------------------------------------------------------------------------------------------------------------------------------
>EOG091F01JQ|Biomphalaria_glabrata|NC08_Tritonia_hamnerorum|TRANSCRIPT
-MLLESTSPDMMSAQSKLLFQINKYYNERVHARKANINKTIREVCKVVQDVLKEVEVQEPRFISSLTEVNMRYEGLEVISPTEFEVVLYLNQMGVFNFVDDGSIPGCAVLKLSDGRKRSMSLWVEFITASGYLSARKIRSRFQTLVAQAVDKCSYRDMVKMIPDTTEVRLRIKERYVVQITPAFRCGGIWCRSAAHWPVPHVSWPNPNLVADVKSEGFDLLSKESIYMKDKQSAAEGDAWVMSFHYAEDRLLYGGCRRRCLSILKTLRDRHLDIPGLPILNYHMKTLLLYECEKHPREVEWDDTCIGDRINGILLQLISCLQNRRCPQYFLPTVDLFKGKSTAAMDNIAKQVWRLLRELLTNPRGLESL
>EOG091F01JQ|Biomphalaria_glabrata|NC01_Armina_californica|TRANSCRIPT
-MLLESTSPDMMSAQSKLLFQINKYYNERVHARKANINKTIREVCKVVQDVLKEVEVQEPRFISSLTEVNMRYEGLEVISPTEFEVVLYLNQMGVFNFVDDGSIPGCAVLKLSDGRKRSMSLWVEFITASGYLSARKIRSRFQTLVAQAVDKCSYRDMVKMIPDTTEVRLRIKERYVVQITPAFRCGGIWCRSAAHWPVPHVSWPNPNLVADVKSEGFDLLSKESIYMKDKQSAAEGDAWIMSFHYAEDRLLYGGCRRRCLSILKTLRDRHLDIPGLPILNYHMKTLLLYECEKHPREVEWDDTCIGDRINGILLQLISCLQNRRCPQYFLPNVDLFKGKSTAAMDNIAKQVWRLLRELLTNPRGLESL
>EOG091F01JQ|Biomphalaria_glabrata|JG32_Unidentia_angelvaldesi|TRANSCRIPT
-MLLESTSPDMMSAQSKLLFQINKYYNERVHARKASINKTIRDVCKVVQDVLKEVEVQEPRFISSLTEVNMRYEGLEVISPTEFEVVLYLNQMGVFNFVDDGSIPGCAVLKLSDGRKRSMSLWVEFITASGYLSARKIRSRFQTLVAQAVDKCSYRDMVKMIPDTTEVRLRIKERYVVQITPAFRCGGIWCRSAAHWPVPHVSWPNPNLVADVKSEGFDLLSKECMYMKDKQSAAEGDAWVMSFHYAEDRLLYGGCRRRCLSILKTLRDRHLDIPGLPILNYHMKTLLLYECEKHPREAEWDDTCIGDRINGILLQLISCLQNRRCPQYFLPNVDLFKGKSTAAMDNIAKQVWRLLRELLTNPRGLES-
>EOG091F01JQ|Biomphalaria_glabrata|JG11_Dondice_occidentalis|TRANSCRIPT
-------------------------------------------------------------------------------------------------------------------------------------------------------------------DTTEVRLRIKERYVVQITPAFRCGGIWCRSAAHWPTPHVSWPNPNLVADVKGEGFDLLSKECIYMKDKQSAAEGDAWVMSFRYAEDRLLYGGCRRRCLSILKTLRDRHLDIPGLPILNYHMKTLLLYECEKHPREVEWDDTCIGDRINGILLQLISCLQNRRCPQYFLPTVDLFKGKSPAAMDNIAKQVWRLLRELLTNPRGLES-
>EOG091F01JQ|Biomphalaria_glabrata|HW02_Berghia_verrucicornis|TRANSCRIPT
---------------------------------------------------------------------------------------------------------------------------------------------------------------------------------------------------------------------------------------------------------------------SILKTLRDRHLDIPGLPILNYHMKTLLLYECEKHPREVEWDDTCIGDRINGILLQLISCLQNRRCPQYFLPTVDLFKGKSPAAMDNIAKQVWRLLRELLTNPRGLES-
>EOG091F01JQ|Biomphalaria_glabrata|JG21_Limenandra_confusa|TRANSCRIPT
-----------------------------------------------------------------------------------------------------------------------------------------------------------------------------------------------------------------------------------------------------------------------LKTLRDRHLDIPGLPILNYHMKTLLLYECEKHPREVEWDDTCIGDRINGILLQLISCLQNRRCPQYFLPTVDLFKGKSPAAMDNIAKQVWRLLRELLTNPRGLES-
>EOG091F01JQ|Biomphalaria_glabrata|JG12_Dondice_parguerensis|TRANSCRIPT
-----------------------------VHARKASINKTIREVCKVVQDVLKEVEVQEPRFISSLTEVNMRYEGLEVISPTEFEVVLYLNQMGVFNFVDDGSIPGCAVLKLSDGRKRSMSL---FITASGYLSARKIRSRFQTLVAQAVDKCSYRDMVKMIPDTTEVRLRIKERYVVQITPAFRCGGIWCRSAAHWPTPHVSWPNPNLVADVKGEGFDLLSKECIYMKDKQSAAEGDAWVMSFRYAEDRLLYGGCRRRCLSILKTLRDRHLDIPGLPILNYHMKTLLLYECEKHPREVEWDDTCIGDRINGILLQLISCLQNRRCPQYFLPTVDLFKGKSPAAMDNIAKQVWRLLRELLTNPRGLESL
>EOG091F01JQ|Biomphalaria_glabrata|JG03_Austraeolis_stearnsi|TRANSCRIPT
-----------------------------------------------------------------------------------------------------------------------------------------------------------------------------------------------------------------------------------------------------------------------LKTLRDRHLDIPGLPILNYHMKTLLLYECEKHPREVEWDDTCIGDRINGILLQLISCLQNRRCPQYFLPTVDLFKGKSPAAMDNIAKQVWRLLRELLTNPRGLES-
>EOG091F01JQ|Biomphalaria_glabrata|JG02_Antaeolidiella_chromosoma|TRANSCRIPT
--------------------------------------------------------------------------------------------------------------------------------------------------------------------------------------------------------------------------------------------------------------------------------------ILNYHMKTLLLYECEKHPREVEWDDTCIGDRINGILLQLISCLQNRRCPQYFLPTVDLFKGKSPAAMDNIAKQ------------------
>EOG091F01JQ|Biomphalaria_glabrata|HW15_Flabellina_babai|TRANSCRIPT
-MLLESTSPDMMSAQSKLLFQINKYYNERVHARKASINKTIREVCKVVQDVLKEVEVQEPRFISSLTEVNMRYEGLEVISPTEFEVVLYLNQMGVFNFVDDGSIPGCAVLKLSDGRKRSMSLWVEFITASGYLSARKIRSRFQTLVAQAVDKCSYRDMVKMIPDTTEVRLRIKERYVVQITPAFRCGGIWCRSAAHWPVPHVSWPNPNLVADVKSEGFDLLSKECIYMKDKQSAAEGDAWVMSFHYAEDRLLYGGCRRRCLSILKTLRDRHLDIPGLPILNYHMKTLLLYECEKHPREVEWDDTCIGDRINGILLQLISCLQNRRCPQYFLPTVDLFKGKSPAAMDNIAKQVWRLLRELLTNPRGLES-
>EOG091F01JQ|Biomphalaria_glabrata|HW20_Spurilla_neapolitana|TRANSCRIPT
-MLLESTSPDMMSAQSKLLFQINKYYNERVHARKASINKTIREVCKVVQDVLKEVEVQEPRFISSLTEVNMRYEGLEVISPTEFEVVLYLNQMGVFNFVDDGSIPGCAVLKLSDGRKRSMSLWVEFITASGYLSARKIRSRFQTLVAQAVDKCSYRDMVKMIPDTTEVRLRIKERYVVQITPAFRCGGIWCRSAAHWPTPHVSWPNPNLVADVKSEGFDLLSKECIYMKDKQSAAEGDAWVMSFHYAEDRLLYGGCRRRCLSILKTLRDRHLDIPGLPILNYHMKTLLLYECEKHPREVEWDDTCIGDRINGILLQLISCLQNRRCPQYFLPTVDLFKGKSPAAMDNIAKQVWRLLRELLTNPRGLESL
>EOG091F01JQ|Biomphalaria_glabrata|JG27_Phidiana_lynceus|TRANSCRIPT
---------------------------------------------------------------------------LEVISPTEFEVVLYLNQMGVFNFVDDGSIPGCAVLKLSDGRKRSMSLWVEFITASGYLSARKIRSRFQTLVAQA--------------------------------------------------------------------------------------------------EDRLLYGGCRRRCLSILKTLRDRHLDIPGLPILNYHMKTLLLYECEKHPREVEWDDTCIGDRINGILLQLISCLQNRRCPQYFLPTVDLFKGKSPAAMDNIAKQVWRLLRELLTNPRGLESL
>EOG091F01JQ|Biomphalaria_glabrata|JG01_Aeolidiella_alba|TRANSCRIPT
--------------------------------------------------------------------------------------------------------------------------------------------------------------------------------------------------------------------------------------------------------------------------------------------------------------DTCIGDRINGILLQLISCLQNRRCPQYFLPTVDLFKGKSPAAMDNIAKQVWRLLRELLTNPRGLES-
>EOG091F01JQ|Biomphalaria_glabrata|NC05_Hermissenda_crassicornis|TRANSCRIPT
-MLLESTSPDMMSAQSKLLFQINKYYNERVHARKASINKTIREVCKVVQDVLKEVEVQEPRFISSLTEVNMRYEGLEVISPTEFEVVLYLNQMGVFNFVDDGSIPGCAVLKLSDGRKRSMSLWVEFITASGYLSARKIRSRFQTLVAQAVDKCSYRDMVKMIPDTTEVRLRIKERYVVQITPAFRCGGIWCRSAAHWPTPHVSWPNPNLVADVKSEGFDLLSKECIYMKDKQSAAEGDAWVMSFHYAEDRLLYGGCRRRCLSILKTLRDRHLDIPGLPILNYHMKTLLLYECEKHPREVEWDDTCIGDRINGILLQLISCLQNRRCPQYFLPTVDLFKGKSPAAMDNIAKQVWRLLRELLTNPRGLESL
>EOG091F01JQ|Biomphalaria_glabrata|JG29_Spurilla_braziliana|TRANSCRIPT
-----------------------------------------------------------------------------------------------------------------------------------------------------------------------------------------------------PTPHVSWPNPNLVADVKSEGFDLLSKECIYMKDKQSAAEGDAWVMSFHYAEDRLLYGGCRRRCLSILKTLRDRHLDIPGLPILNYHMKTLLLYECEKHPREVEWDDTCIGDRINGILLQLISCLQNRRCPQYFLPTVDLFKGKSPAAMDNIAKQVWRLLRELLTNPRGLESL
>EOG091F01JQ|Biomphalaria_glabrata|JG20_Learchis_evelinae|TRANSCRIPT
---------------------------------KASINKTIREVCKVVQDVLKEVEVQEPRFISSLTEVNMRYEGLEVISPTEFEVVLYLNQMGVFNFVDDGSIPGCAVLKLSDGRKRSMSLWVEFITASGYLSARKIRSRFQTLVAQAVDKCSYRDMVKMIPDTTEVRLRIKERYVVQITPAFRCGGIWCRSAAHWPTPHVSWPNPNLVADVKSEGFDLLSKECIYMKDKQSAAEGDAWVMSFHYAEDRLLYGGCRRRCLSILKTLRDRHLDIPGLPILNYHMKTLLLYECEKHPREVEWDDTCIGDRINGILLQLISCLQNRRCPQYFLPTVDLFKGKSPAAMDNIAKQVWRLLRELLTNPRGLES-
>EOG091F01JQ|Biomphalaria_glabrata|JG24_Noumeaella_rubrofasciata|TRANSCRIPT
--------------------------------------------------------------------------------------------------------------------------------------------------------------------------------------------IWCRSAAHWPTPHVSWPNPNLVADVKSEGFDLLSKECIYMKDKQSAAEGDAWVMSFHYAEDRLLYGGCRRRCLSILKTLRDRHLDIPGLPILNYHMKTLLLYECEKHPREVEWDDTCI---------------------------------------------------------------
>EOG091F01JQ|Biomphalaria_glabrata|JG25_Palisa_papillata|TRANSCRIPT
---------------------------------------------------------------------------------------------------DDGSIPGCAVLKLSDGRKRSMSLWVEFITASGYLSARKIRSRFQTLVAQAVDKCSYRDMVKMIPDTTEVRLRIKERYVVQITPAFRCGGIWCRSAAHWPTPHVSWPNPNLVADVKSEGFDLLSKECIYMKDKQSAAEGDAWVMSFHYAEDRLLYGGCRRRCLSILKTLRDRHLDIPGLPILNYHMKTLLLYECEKHPREVEWDDACIGDRINGILLQLISCLQNRRCPQYFLPTVDLFKGKSPAAMDNIAKQVWRLLRELLTNPRGLESL
>EOG091F01JQ|Biomphalaria_glabrata|JG18_Hermissenda_opalescens|TRANSCRIPT
-------------------------------------------------------------------------------------------------------------------------------TASGYLSARKIRSRFQTLVAQAVDKCSYRDMVKMIPDTTEVRLRIKERYVVQITPAFRCGGIWCRSAAHWPTPHVSWPNPNLVADVKSEGFDLLSKECIYMKDKQSAAEGD-----------------------------------------------------------------------------------------------------------------------------------
>EOG091F01JQ|Biomphalaria_glabrata|HW13_Favorinus_branchialis|TRANSCRIPT
---------DMMSAQSKLLFQINKYYNERVHARKASINKTIRDVCKVVQDVLKEVEVQEPRFISSLTEVNMRYEGLEVISPTEFEVVLYLNQMGVFNFVDDGSIPGCAVLKLSDGRKR-------------------------------------------------------------------------------------------------------------------------------------------------------------------------LLYECEKHPREVEWDDTCIGDRINGILLQLISCLQNRRCPQYFLPTVDLFKGKSPAAMDNIAKQVWRLLRELLTNPRGLES-
>EOG091F01JQ|Biomphalaria_glabrata|JG15_Favorinus_auritulus|TRANSCRIPT
-LLESTTSPDMMSAQSKLLFQINKYYNERVHARKASINKTIRDVCKVVQDVLKEVEVQEPRFISSLTEVNMRYEGLEVISPTEFEVVLYLNQMGVFNFVDDGSIPGCAVLKLSDGRKRSMSLWVEFITASGYLSARKIRSRFQTLVAQAVDKCSYRDMVKMIPDTTEVRLRIKERYVVQITPAFRCGGIWCRSAAHWPTPHVSWPNPNLVADVKSEGFDLLSKECIYMKDKQSAAEGDAWVMSFHYAEDRLLYGGCRRRCLSILKTLRDRHLDIPGLPILNYHMKTLLLYECEKHPREVEWDDTCIGDRINGILLQLISCLQNRRCPQYFLPTVDLFKGKSPAAMDNIAKQVWRLLRELLTNPRGLES-
>EOG091F01JQ|Biomphalaria_glabrata|NC07_Tritonia_diomedea|TRANSCRIPT
-MLLESTSPDIMSAQSKLLFQINKYYNERVHARKANINKVIREVCKVVQDVLKEVEVQEPRFISSLTEVNMRFEGLEVISPTEFEVVLYLNQMGVFNFVDDGSIPGCAVLKLSDGRKRSMSLWVEFITASGYLSARKIRSRFQTLVAQAVDKCSYRDIVKMIPDTTEVRLRIKERYVVQITPAFRCGGIWCRSAAHWPVPHVSWPNPNLVADVKSEGFDLLSKESIYMKDKQSAAEGDAWVMSFHYAEDRLLYGGCRRRCLSILKTLRDRHLDIPGLPILNYHMKTLLLHECEKHPREIEWDDTCIGDRINGILLQLISCLQNRRCPQYFLPTVDLFKGKSTAAMDNIAKQVWRLLRELLTNPRGLES-
>EOG091F01JQ|Biomphalaria_glabrata|JG16_Flabellina_iodinea|TRANSCRIPT
-MLLESTSPD-MMAQSKLLFQINKYYNERVHARKASINKTIREVCKVVQDVLKEVEVQEPRFISSLTEVNMRYEGLEVISPTEFEVILYLNQMGVFNFVDDGSIPGCAVLKLSDGRKRSMSLWVEFITASGYLSARKIRSRFQTLVAQAVDKCSYRDMVKMIPDTTEVRLRIKERFVVQITPAFRCGGIWCRSAAHWPVPHVSWPNPNLVADVKSEGFDLLSKECIYMKDKQSAAEGDAWVMSFHYAEDRLLYGGCRRRCLSILKTLRDRHLDIPGLPILNYHMKTLLLYECEKHPRESEWDDTCIGDRINGILLQLISCLQNRRCPQYFLPTVDIFKGKSPAAMDNIAKQVWRLLRELLTNPRGLES-
>EOG091F01JQ|Biomphalaria_glabrata|JG22_Lomanotus_vermiformis|TRANSCRIPT
-MLLENTSPDMMSAQSKLLFQINKYYNERVHARKANINKTIREVCKVVQDVLKEVEVQEPRFISSLTEVNMRYEGLEVISPTEFEVVLYLNQMGVFNFVDDGSIPGCAVLKLSDGRKRSMSLWVEFITASGYLSARKIRSRFQTLVAQAVDKCSYRDMVKMIPDTTEVKLRIKERYVVQITPAFRCGGIWCRSAAHWPVPHVSWPNPNLVADVKSEGFDLLSKESIYMKDKQSAAEGDAWVMSFHYAEDRLLYGGCRRRCLSILKTLRDRHLDIPGQPILNYHMKTLLLYECEKHPREVEWDDASIGDRINGILLQLISCLQNRRCPQYFLPTVDLFKGKSIAAMDNIAKQVWRLLRELLTNPRGLES-
>EOG091F01JQ|Biomphalaria_glabrata|NC02_Bathydoris_clavigera|TRANSCRIPT
---------------------------------------------------------------SSLTEVNMRYEGLEIVSPTEFEVVLYLNQMGVFNFVDDGTIPGCAVLKLSDGRKRSMSLWVEFITASGYLSARKIRSRFQTLVAQAVDKCSYRDMVKMIPDTTEVRLRIKERYVVQIT--------------------------------------------------------------------------------------------------------------------------------------------------------------------------------------------
>EOG091F01JQ|Biomphalaria_glabrata|NC06_Pleurobranchaea_californica|TRANSCRIPT
------------------------------------------------------VEVQEPRFISSLTEVNMRYEGLEVVAPNEFEVVLYLNQMGVFNFVDDGTIPGCAVLKLSDGRKRSMSLWVEFITASGYLSARKIRSRFQTLVAQAVDKCSYRDVVKMIPDTTEVRLRIKERYVVQITPAFRCGGIWCRSAAHWPVPHVS----------------------------------------------------------------------------------------------------------------------------------------------------------------------
>EOG091F01JQ|Biomphalaria_glabrata|JG06_Catriona_columbiana|TRANSCRIPT
-MLLEGTSPDMMSAQSKLLFQINKYYNERVHARKANINKTIREVCKVVQDVLKEVEVQEPRFISSLTEMNMRYEGLEVISPTEFEVVLYLNQMGVFNFVDDGSIPGCAVLKLSDGRKRSMSLWVEFITASGYLSARKIRSRFQTLVAQAVDKCSYRDVVKMIPDTTEVRLRIKERYVVQITPAFRCGGIWCRSAAHWPAPQVSWPNPNLVAEVKSEGFDLLSKECMYMKDKQSAAEGDAWVMSFHYAEDRLLYGGCRRRCLSILKTLRDRHLDIPGLPITNYHMKTLLLYECEKHPREAEWDDTCIGDRINGILLQLISCLQNRRCPQYFLPNVDLFKGKSPAAMDNIAKQVWRLLRELLTNPRGLE--
>EOG091F01JQ|Biomphalaria_glabrata|HW07_Cuthona_caerulea|TRANSCRIPT
-MLLEGTSPDMMSAQSKLLFQINKYYNERVHARKANINKTIREVCKVVQDVLKEVEVQEPRFISSLTEMNMRYEGLEVISPTEFEVVLYLNQMGVFNFVDDGSIPGCAVLKLSDGRKRSMSLWVEFITASGYLSARKIRSRFQTLVAQAVDKCSYRDMVKMISDTTEVRLRIKERYVVQITPAFRCGGIWCRSAAHWPVPQVSWPNPNLVAEVKSEGFDLLSKECIYMKDKQSAAEGDAWVMSFHYAEDRLLYGGCRRRCLSILKTLRDRHLDIPGLPITNYHMKTLLLYECEKHPREAEWDDTCIGDRINGILLQLISCLQNRRCPQYFLPNVDLFKGKSPAAMDNIAKQVWRLLRELLTNPRGLESL
>EOG091F01JQ|Biomphalaria_glabrata|JG26_Phestilla_sp|TRANSCRIPT
--------------------------------------------------------------------------------------------------------------------------------------------------------------------TTEVRLRIKERYVVQITPAFRCGGIWCRSAAHWPVPQVSWPNPNLVAEVKSEGFDLLSKECIYMKDKQSAAEGDAWVMSFHYAEDRLLYGGCRRRCLSILKTLRDRHLDIPGLPITNYHMKTLLLYECEKHPREAEWDDTCIGDRINGILLQLISCLQNRRCPQYFLPNVDLFKGKSPAAMDNIAKQVWRLLRELLTNPRGLE--
>EOG091F01JQ|Biomphalaria_glabrata|JG07_Cuthona_albocrusta|TRANSCRIPT
--------------------------------------------------------------------------------------------------------------------------------------------RFQTLVAQAVDKCSYRDMVKMIPDTTEVRLRIKERYVVQITPAFRCGGIWCRSAAHWPAPQVSWPNPNLVAEVKSEGFDLLSKECIYMKDKQSAAEGDAWVMSFHYAEDRLLYGGCRRRCLSILKTLRDRHLDIPGLPITNYHMKTLLLYECEKHPREGEWDDTCIGDRINGILLQLISCLQNRRCPQYFLPNVDLFKGKSPAAMDNIAKQVWRLLRELLTNPRGLE--
>EOG091F01JQ|Biomphalaria_glabrata|JG14_Eubranchus_rustyus|TRANSCRIPT
-----------------------------------------------------------------------------VISPTEFEVVLYLNQMGVFNFVDDGSIPGCAVLKLSDGRKRSMSLWVEFITASGYLSARKIRSRFQTLVAQAVDKCSYRDMVKMIPETTEVRLRIKERYVVQITPAFRCGGIWCRSAAHWPVPHVSWPNPNLVAEVKSEGFDLLSKECIYMKDKQSAAEGDAWVMSFHYAEDRLLYGGCRRRCLSILKTLRDRHLEIAGLPITNYHMKTLLLYECEKHPREAEWDDTCIGDRINGILLQLISCLQNRRCPQYFLPNVDLFKGKSPAAMDNIAKQVWRLLRELLTNPRGLES-
>EOG091F01JQ|Biomphalaria_glabrata|HW11_Eubranchus_exiguus|TRANSCRIPT
----SATSPDIMSAQSNMLYQMNKYYNERVNARKMNINKTIREVCKVVQDVLKEVEVQEPRFISSLAENNMRFEGLEVISPTEFEVVLYLNQMGVFNFVDDGSIPGCAVLKLSDGRKRSMSLWVEFITASGYLSARKIRSRFQTLVAQAVDKCSYRDMVKMIPDTTEVRLRIKERYVVQITPAFRCGGIWCRSAAHWPVPQVSWPNPNLVADVKSEGFDLLSKECIYMKDKQSAAEGDAWVMSFHYAEDRLLYGGARRRCLSILKTLRDRHLEIQGLPITNYHMKTLLLYECEKHPREAEWDDTCIGDRINGILLQLISCLQNRRCPQYFLPTVDLFKGKSPQAMDNIAKQVWRLLRELLTNPRGLESL
>EOG091F01JQ|Biomphalaria_glabrata|JG17_Hancockia_uncinata|TRANSCRIPT
--------------------------------------------------------------------------GLEVISPTEFEVVLYLNQMGVFNFVDDGSIPGCAVLKLSDGRKRSMSLWVEFITASGYLSARKIRSRFQTLVAQAVDKCSYRDMVKMIPDTTEVRLRIKERYVVQITPAFRCGGIWCRSAAHWPVPHVSWPNPNLVADVKGEGFDLLSKESIYMKDKQSAAEGDAWVMSFHYAEDRLLYGGCRRRCLSILKTLRDRHLDIPGQPILNYHMKTLLLYECEKHPREVEWDDTCIGDRINGILLQLISCLQNRRCPQYFLPTVDLFKGKSVAAMDNIAKQVWRLLRELLTNPRGLES-
>EOG091F01JQ|Biomphalaria_glabrata|NC03_Doris_kerguelenensis|TRANSCRIPT
-MLLEGTSPDMMSAQSKLLFQINKYYNERVQARKANISKTIREVCKVVQDVLKEVEVQEPRFISSLTEVNGRYEGLEVVSPTEFEVVLYLNQMGVFNFVDDGSIPGCAVLKLSDGRKRSMSLWVEFITASGYLSARKIRSRFQTLVAQAVDKCSYRDVVKMIPDTTEVRLRIKERFVVQITPAFRCGGIWCRSAAHWPVPHVSWPNPNVVAEVKTEGFDLLSKESIYMKDKQSAAEGDAWVMSFRYAEDRLLYGGCRRKCLSILKTLRDRHLDIPGQPILNYHMKMLLLYECEKHPREIEWDDPCIGDRINGILLQLISCLQNRRCPQYFLPTVDLFKGKSTAAMDTVAKQVWRIVRELLTNPRSLEA-
>EOG091F01JQ|Biomphalaria_glabrata|HW17_Hermissenda_crassicornis|TRANSCRIPT
-------------------------------------------------------------------------------------------------------------------------------------------------------------------------------------------------------------------------------------DKQSAAEGDAWVMSFHYAEDRLLYGGCRRRCLSILKTLRDRHLDIPGLPILNYHMKTLLLYECEKHPREVEWDDTCIGDRLTGILL--ISCLQNRRCPQYFLPTVDLFKGKSPAAMDNIAKQVWRLLRELL---------
>EOG091F01JQ|Lottia_gigantea|LotgiG182097
-MLLEGSSPEMLAAQSKLLFQLNKFYNERVAARKSNVNKTIREVCKVVQDVLKEVEVQEPRFISSLTEVNQRYEGLEVISPTEFEVVLYLNQMGVFNFVDDGTIPGCSVLKLSDGRKRSMSLWVEFITASGYLSARKIRSRFQTLVAQAVDKCSYRDVVKMIPDTTEVRLRIKERFIVQITPAFRCGGIWCRSAAHWPIPQIPWPNPNLVAEVKTEGFDLLSKESIYMKDKQSAAEGDAWVMSFRYAEDRLLYGGCRRKCLSILKALKDKHFDVPGQPILNYHMKTLLLYECEKHPRESEWDDTCLGDRLNGILLQLISCLQNRKCPHYFLPSVDLFKGKSTSGMDNAAKQAWRILRELLTNPRSLERL
>EOG091F01JQ|Biomphalaria_glabrata|JG30_Tritonia_festiva|TRANSCRIPT
-----------------------------------------------------------------------------------------------------------------------------------------------------------------------------------------------------------------------------------------------------------------------------------------------------------------------------------RRCPQYFLPTVDLFKGKSTAAMDNIAKQVWRLLRELLTNPRGLESL
>EOG091F01JQ|Biomphalaria_glabrata|HW04_Calmella_cavolinii|TRANSCRIPT
---------------------------------------------------------------------------------------------------------------------------------------------------------------------------------------------------------------------------------------------------------------------------------------------------CEKHPREIEWDDTCIGDRINGILLQLISCLQNRRCPQYFLPQVDLFKGKSTSAMDNVAKQVWRLIRELLTNPRSLEA-
>EOG091F01JQ|Crassostrea_gigas|CGI_10022555
----------MLAAQSKILFQLNKYYNERVQTRQGNTIKTIREVCKVVQDVLKEVEVQEPRFISSLNEVNGRFEGLDIVSPNEFEVVLYLNQMGVFNFVDDGTIPGCAVLKLSDGRKRSMSLWVEFITASGYLSARKIRSRFQTLVAQAVDKCSYRDIVKMVADTTEVKLRIKERYVVQIIPAFRCAGIWCRSAAHWPVPHTQWPNPNLVAEVKTEGFDLLSRESIYMKDKQSAAEGDAWVMSFKYAEDRLLYGGCRRRCLSILKTLRERHLDLPGNPITNYHFKTLLLYECEKHPREMEWDDTSLGDRLNGILLQTISCLQNRRCPHYFLPNVDLFKGKAPSSMDYAAKQVWRILRELLTNPKSLEKL
>EOG091F01JQ|Biomphalaria_glabrata|NC04_Fiona_pinnata|TRANSCRIPT
------------------LFQINKYYNERVHARKANINKTIREVCKVVQDVLKEV----------------------------------------------------------------------FITASGYLSARKIRSRFQTLVAQAVDKCSYRDMVKMIPDTTEVRLRIKERYVVQITPAFRCGGIWCRSAAHWPVPHVSWPNPNLVAEVKSEGFDLLSKECIYMKDKQSAAEG------------------------------------------------------------------------------------------------------------------------------------
>EOG091F01JQ|Biomphalaria_glabrata|JG08_Dendronotus_venustus|TRANSCRIPT
---------------------------------------------KIVHEVLKEVEVQEPRFISSLNECNGHYDGLDVISPNEFEVVLYLNQMGVFNFVDDGAIPGCAVLK----------------------------------------------------------------------------------------------------------------------------------MSFRYAEDRLLYGGCRRRCLSILKTLRDRHLDIPGQPILNYHMKTLLLYECEKHPREVEWDDTCIGDRINGILLQLISCLQNR---------------------------------------------
