# Supplementary material for: Transcriptomics provides a robust framework for the relationships of the major clades of cladobranch sea slugs (Mollusca, Gastropoda, Heterobranchia), but fails to resolve the position of the enigmatic genus Embletonia
Source: BMC Ecol Evol. 2021 Dec 28;21:226. doi: 10.1186/s12862-021-01944-0 (PMC8895541; doi:10.1186/s12862-021-01944-0)
Supplement: Supplementary file 6 — Additional file 6. Archive S4: Unmasked multiple sequence alignments on amino acid level including Doris kerguelenensis and Calmella cavolini prior to the removal of outliers. [file 12862_2021_1944_MOESM6_ESM.zip › Archive_S4/Alignments/EOG091F0386.aa.fasta]

>EOG091F0386|Biomphalaria_glabrata|BGLTMP005251
-----MCGFPASGKTTRCREIYDYLSAQYPSKQVHIVSDEQECVSKKDMYTNSHKEREMRGNLKSSVQRLLGKEDIVILDSLNYIKGFRYELYCVSKSSRTTHCVVYCITDAETSKLWNSLR-AE--GE-RYPEEVIDELIMRFEFPSSGNRWDKPLFSVIKDGSLDIATICTTLFEQKAVIPNQSTQTQPLSSTNFLYEMDQITQDIITTLATAQKSLCPGDKIKIKDSREDITFTRPFSMAELQRHRRQFISYTKMHPVEDTSKLSNLFVQYLNKSLQN
>EOG091F0386|Biomphalaria_glabrata|HW09_Doto_sp|TRANSCRIPT
-----LCGLPASGKTMQSQGLRDFILNQYPDRKVHIVSDHPDGTVRNEIYSDSHRERQFRADLKSSAQRLLTKEDVIIVDSGNYIKGYRYELYCVSKSCRTPHCVIFCVTDPDTCKKWNQGR--D--GD-RYSDEVLDELVQRFESPSGNNRWDAPLFSAFIDEGLDFQAICDALFERKAPPPHQSTQCQPLSSTNFLYELDKKTQEIVTSYMAKQKDSVPGDKFVTPGSEVELVMSRNISLGELQRHRRQFIAYTKTHPMDDITKLSNLFLQYLDRSL--
>EOG091F0386|Biomphalaria_glabrata|JG13_Doto_lancei|TRANSCRIPT
-----LCGLPASGKTTQSHRLRDFILSQYPDRKVHIVSDHPEGTIRNEIYSDSHRERQFWADLKSSAQRLLTKEDVIILDAGNYIKGYRYELYCVSKSCRTPHCVVFCVTDPETCKKWNQSR--D--GD-KYSNEVLDELVQRFESPSGNNRWDAPLFSAFLDEELDFQAICDALFERKAPPPHQSTQCQPLSSTNFLYELDKKTQEIVSAYMAKQKDSVPGDRFVTPGSEVELVMSRNVSLGELQRHRRQFIAYTKTHPMDDISKLSNLFLQYLDRSL--
>EOG091F0386|Biomphalaria_glabrata|JG30_Tritonia_festiva|TRANSCRIPT
--------------------------------------------------------------------------------------------------------------------------------------------------------------------------VCDVLFERKAPRPNMSTQSQPLSSTNFLYELDRKTQEIVTSFMAKQKDFVPGDKFLFPGSDTELTMSRTVSLGQLQRHRRQFIAYTKTHPLDDISKLSNLFLQYLDKTL--
>EOG091F0386|Biomphalaria_glabrata|NC07_Tritonia_diomedea|TRANSCRIPT
---------------------------------------------------------------------------------LNYIKGFRYELFCVTKSCRTPQCVIYCLTDSETSKRLNTSR--D--GD-KYSEEILDELIQRFECPSGHNRWDAPLFSICPEDEMNFKDVCDVLFERKAPRPNMSTQSQPLSSTNFLYELDRKTQEIVTSFMAKQKDFVPGDKFLFPGSDTELTMSRTVSLGQLQRHRRQFIAYTKTHPLDDISKLSNLFLQYLDKT---
>EOG091F0386|Biomphalaria_glabrata|HW21_Tritonia_manicata|TRANSCRIPT
-----MCGFPASGKTTRSSQLKDYISSQYPAKKVHVVSDHPDGTVRDAIYSDSHKEREFRSNLKSSAQRLLTKEDVVIIDSLNYIKGFRYELFCVTKSCRTPQCVIYCLTDSDTSKRLNTKR--D--GD-KYSEEILDQLIQRFECPSGNNRWDAPLFSICPEDEVDFKDICDVLFERKAPPPNMSTQSQPLSSTNFLYELDRKTQEIVTSFMAKQKDFVPGDKFIFPCSETELTMSRNVSLGELQRHRRQFIAYTKTHPLDDISKLSNLFLQYLDRTL--
>EOG091F0386|Biomphalaria_glabrata|NC08_Tritonia_hamnerorum|TRANSCRIPT
------CGFPSSGKTTRSNQLKDYISAQYPTKKVHIVSDHPDGTIRDAIYSDSHKEREFRANLKSSAQRLLTKEDVVILDSLNYIKGFRYELFCVTKSCRTPQCVIYCLTDSETSKKFNKNR--D--GD-KYSEEVLDQIIQRFECPSGNNRWDAPLFSICPEDEMNLKDICDVLFERKAPRPNMSTQSQPLSSTNFLYELDRKTQEIVSLFIAKQKDYVPGDKFIFPGSDTELIMSRTVSLGELQRHRRQFIAYTKTHPIDDISKLSHLFLQYLNRS---
>EOG091F0386|Biomphalaria_glabrata|HW18_Janolus_cristatus|TRANSCRIPT
-----MCGFPASGKTSTCNRLRDYISQHFPNKKVHVVHDHLDDTVRDEIYSDSHREREFRANLKSSAHRLLTKEDVVIVDSGNYIKGFRYELYCATKSCRTPHCVIYCVTDSETSKMWNAGR--D--GD-KYSEEMLDQLIMRFECPSSSSRWDSPLFSVYQGKELDYQAVCDALFERKAPAPNQSTQSQPISSTNFLYELDKKTQEIITSFMARQKDFVPGDRFIFPGCETELIMSRNVSLGELHRHRRQFIAYTKTHPLDDLSKLCNLFLQYLSRS---
>EOG091F0386|Crassostrea_gigas|JG19_Janolus_barbarensis|TRANSCRIPT
--------------------------------------------------------------------------------------------------------------------------------------------------------------------------------------------------------------------------SVPGDKFIFPGCETELIMSRNVSLGELQRHRRQFIAYTKTHPLDDLSKLSNLFLQY-------
>EOG091F0386|Biomphalaria_glabrata|JG10_Dirona_picta|TRANSCRIPT
-----MCGFPASGKTTTCNLLRDYISAKYPNKTVHIVTDHPDGTVRNEIYSDSHKEREFRANLKSSAHRLLTKEDVVIVDSVNYIKGYRYELYCATKSCRTPHCVIYCVTDPETSKRWNLSR--D--GD-KYSEEILDELVMRFECPAGNNRWDSPLFSVCQGNELDYQNVCDALFERKAPAPNQSTQSQPLSSTNFLYELDRKTQEIVSSFMARQKDSVPGDKFIFPGCETELIMSRNVSLSELQRHRRQFIAYTKTHPMDDLSKLSNMFLQFLDKSL--
>EOG091F0386|Biomphalaria_glabrata|JG05_Bornella_anguilla|TRANSCRIPT
-----MCGFPASGKTTRCEALRDYVAAQYPDKKVHIVRDHQDGTIRDHIYSDSHKEREFRADLKSSAQRLLTKDDVVIVDSGNYIKGYRYELYCVSKSCRTPHCVIYCVTDPATSKKWNQSR--G--GD-KYSEEILDQLIQRFEWPSGNNRWDAPLFSAYMEEDLNFQEISDALFERKPPMPNQSTQCQPLSSTNFLYELDKKTREIVGLYMAKQKDSVPGDKFIVPGCDAELTMSRNVSLGELQRHRRQFIAYTKTHPMDDISKLSNLFLQY-------
>EOG091F0386|Biomphalaria_glabrata|NC01_Armina_californica|TRANSCRIPT
-----MCGFPASGKTTRCDQLRDYVSAHYPGKKIHVVTDHPVGTVRNEIYSDSHREREFRADLKSSAQRILTKDDVVIVDSLNYIKGFRYELYCITKSCRTPQCVIYCVTDPATSERWNLDR--D--GD-KYSSEILHELIQRFECPSGNSRWDAPLFSSCKEDGLNFQDICDVLFERKPPPPNFSTQSQPLSSTNFLYELDKKTQEIVTLFMDKQKDFVPGDKFIFAGSATELTMSRTVSLGELQRHRRQFIAYTKTHPIDDLSKLSNLFLQYLAKTL--
>EOG091F0386|Biomphalaria_glabrata|HW01_Armina_tigrina|TRANSCRIPT
-----MCGFPASGKTTRCDQLRDYVSAHYPGKKVHVVTDHSDGTVRNDIYSDSHREREFRANLKSSAQRILTKDDVVIVDSLNYIKGFRYELYCITKSCRTPQCVIYCVTDPQTSERWNLER--D--GD-KYSDEILHELIQRFECPSGNSRWDAPLFSFCKEDGLNFQDICDVLFERKPPPPNFSTQSQPLSSTNFLYELDKKTQEIVTLFIDKQKDFVPGDKLIFPGGDTELIMSRTVSLGELQRHRRQFIAYTKTHPLDDLSKLSNLFLQYLDKT---
>EOG091F0386|Biomphalaria_glabrata|HW10_Embletonia_pulchra|TRANSCRIPT
-----MCGFPASGKTTKCNELRDYISSHYPSKKVYIVTDHTEGTVRNDIYSDSHRERELRANLKSSAHRLLTKEDVVIVDSGNYIKGYRYELYCATKSCRTPHCVIYCVTDPETSKKWNASR--D--GD-KYSEDILDELVMRFECPSGNNRWDSPLFSVLQDGELNFQDICDALFERKAPAPNQSTQSQPLSSTNFLYELDRKTQEIVTLFMAKQKDFVPGDKFVFPGCETELTMSRNVSLGQMQRHRRQFIAYTKTHPLDDISR---------------
>EOG091F0386|Biomphalaria_glabrata|JG08_Dendronotus_venustus|TRANSCRIPT
-----MCGFPASGKSTRCDGLRDHILAKYPDKKVLVVKDHPEGVVRNDIYSDSHKEREFRADLKSSAQRLLTKEDVVIIDSGNYIKGYRYELYCVTKSCRTPHCVIYCVTDPATSKKWNSSR--E--GD-KYSEEMLDQLIMRFECPTGDNRWDSPLFSAYLEEELNFQDICNALFERKPPAPNQSTQCQPLSSTNFLYELDKKTQEIVMAYMSRQKDSVPGDKFVLPGIDTELTMARNITLGELQRHRRQFIAYTKTHPMDDLSKLSNLFLQYLDRS---
>EOG091F0386|Crassostrea_gigas|NC02_Bathydoris_clavigera|TRANSCRIPT
--------------------------------------------------------------------QLLNKDDVIIVDSVNYIKGFRYELYCVTKSCRTPHCVIYCVTDSDTSKEWNSSR--E------------------------------------------------------------------------------------------------------------------------------------------------------------
>EOG091F0386|Biomphalaria_glabrata|HW04_Calmella_cavolinii|TRANSCRIPT
-----MCGFPASGKTRRAEQLAEYLKTK-TSGNIHIVEDHPVGTNRNEIYNDSHKERESRGNLKSHVQRLLTKDDVVILDSMNYIKGFRYELYCVTKSCRTPHCVIYCITDEDTSKSWNSSR--D-DQL-CYSDDLMTELIQRFECPSPNSRWDKPLFTVMQDEPLNLGDIGHALFEQKAAPPNQSTQSQPLSSTNFLYQLDKSTQDVVTAILTAQKTSVPGDQIKVPDAKEPLAFIRSVNLAEMQRHRRQFITYSKSHPVADTSKISNLFVQYLNKT---
>EOG091F0386|Biomphalaria_glabrata|JG32_Unidentia_angelvaldesi|TRANSCRIPT
-----MCGFPASGKSTRSNALKDYILAQHPDKKVKIILDHPDDVVRNDIYSDSHKEREFRANLKSSAQRLLTKDDVIIVDSVNYIKGFRYELYCATKSCRTPHCVIYCVTDGETSKTWNMSR--D--GD-KYSEEILDELIQRFECPSGSNRWDSPLFSVYKDEEMNYEEICDALFERKAPAPNFSTQSQPLSSTNFLYELDKITQEIVTAFMAKQKDSVPGDIFRYPGSGTELTIARTVSLGELHRHRRQFIAYTKTHPVDDMSKLSNLFLQY-------
>EOG091F0386|Biomphalaria_glabrata|JG11_Dondice_occidentalis|TRANSCRIPT
-----MCGFPASGKSTRSHQLKDFISSHYPDKKVHIITDHPSDVIRNDIYSDSHKEREFRANLKSSAMRLLTKDDTIIVDSVNYIKGFRYELYCTTKSCRTTHCVIYCVTDPETSRKWNTSR--E--GD-KYSDEILDELIRRFECPSGSNRWDSPLFSVYQDEELNLQDICNALFERKAPPPNFSTQSQPLSSTNFLYELDKKTQEIVAAFISKQKEFVPGDLFRFPGCETELTLSRNVSLGELQRHRRQFIAYTKTHPLDDLSKLPNLFLQYLDKS---
>EOG091F0386|Biomphalaria_glabrata|JG12_Dondice_parguerensis|TRANSCRIPT
-----MCGFPASGKSTRSHQLKDFISSHYPDKKVHVITDHPSDVVRNDIYSDSHKEREFRANLKSSAMRLLTKDDIIIVDSVNYIKGFRYELYCTTKSCRTTHCVIYCVTDPETSRKWNTSR--E--GD-KYSDEILDELIRRFECPSGSNRWDSPLFSVYQDEELNLQDICNALFERKAPPPNFSTQSQPLSSTNFLYELDKKTQEIVAAFISKQKEFVPGDLFRFPGCETELTMSRNVSLGELQRHRRQFIAYTKTHPLDDLSKLPNLFLQYLDKS---
>EOG091F0386|Biomphalaria_glabrata|HW02_Berghia_verrucicornis|TRANSCRIPT
-----MCGFPASGKTTRTHQLKDYISSQYPDKKVHIVEDHPNDVVRNDIYSDSHKEREFRANLKSLAQRLLTKEDVVIVDSVNYIKGFRYELYCSTKSCRTPHCVIYCVTSPETSKRWNLSR--D--GD-RYSDEILEELLQRFECPSGNNRWDSPLFSVHEDGQLNLQEICDALFERKAPAPNFSTQSQPLSSTNFLYELDKKTQEIVSAFMAKQKDSVPGDIFRFPGSDTVITLSRNVTLGELQRHRRQFIAYTKTHPLDDLSKLPNLFLQYLDRSL--
>EOG091F0386|Biomphalaria_glabrata|JG04_Berghia_stephanieae|TRANSCRIPT
-----MCGFPASGKTTRSHQLKDYISSHYPDKKVHIVEDHPNDVVRNDIYSDSHKEREFRANLKSLAQRLLTKEDVVIVDSVNYIKGFRYELYCSTKSCRTPHCVIYCVTSPETSKRWNLSR--D--GD-KYSDEILEELLQRFECPSGNSRWDSPLFSVHEDGQLNLQEICDALFERKAPTPNFSTQSQPLSSTNFLYELDKKTQEIVTAFMAKQKDSVPGDIFRFPGSDTAITLSRNVTLGELQRHRRQFIAYTKTHPLDDLSKLPNLFLQYLDRS---
>EOG091F0386|Biomphalaria_glabrata|HW20_Spurilla_neapolitana|TRANSCRIPT
-----MCGFPASGKTTRSIELKDYISSHYPDKKVHIIDDHPSDIVRNEIYSDSHREREFRANLKSSAQRLLNKEDVIIVDSVNYIKGFRYELYCSTKSCRTPHCVIYCVTNPETSKKWNLSR--D--GD-KYSNEILEELVRRFECPSGNNRWDSPLFSVYEDEKLNLPEICDALFERKAPAPNFSTQSQPLSSTNFLYELDKKTQEVVTLFMAKQKDSVPGDVFRFPGSDTELTMSQNVSLGKLQRHRRQFIAYTKTHPLDDLSKLPNLFLQYLDRSL--
>EOG091F0386|Biomphalaria_glabrata|JG29_Spurilla_braziliana|TRANSCRIPT
-----------------------------PIKKVHIIDDHPSDIIRNEIYSDSHREREFRANLKSSAQRLLTKEDVIIVDSVNYIKGFRYELYCSTKSCRTPHCVIYCVTKPETSKKWNLSR--D--GD-RYSNEILEELVRRFECPSGNNRWDSPLFSVYEDEKLNLQEICDALFERKAPAPNFSTQSQPLSSTNFLYELDKKTQEIVTSFMAKQKDSVPGDMFRFPGSDTELTMSRNVSLGELQRHRRQFIAYTKTHPLDDLSKLPNL-----------
>EOG091F0386|Biomphalaria_glabrata|JG24_Noumeaella_rubrofasciata|TRANSCRIPT
-----MCGFPASGKTTRSHQLKDYISSHYPDKKVHLINDHPSDIIRNEIYSDSHKEREFRANLKSSAQRLLTKEDVIIVDSVNYIKGFRYELYCSTKSCRTPHCVIYCVTDPETSKRWNQAR--D--GD-KYSDEILEELVNRFEFPSGNNRWDSPLFSVYQDGEMNFQEICDALFERKAPAPNFSTQSQPLSSTNFLYELDKKTQEIVTCFMAKQKDSVPGDVFRFPGSDTELTMSRNVSLGELQRHRRQFIAYTKTHPLDDLSKLPNLFLQYLDRS---
>EOG091F0386|Biomphalaria_glabrata|HW13_Favorinus_branchialis|TRANSCRIPT
-----MCGFPASGKTTRSHQLRDYILSNHPNKKVHVIDDHPADVVRDHIYSDSHKEREFRASLKSLAQRLLTKEDVIIVDSVNYIKGFRYELYCTTKSCRTPHCVIYCVTDPETSKKWNVTR--E--GD-KYSDEILEELIRRFECPSGNNRWDSPLFSVYQDEEMNLQDVCNALFERKAPAPNFSTQSQPLSSTNFLYELDKKTQEIVTSFMMKQKDSVPGDIFRFPGSDTELTMSRNVSLGELQRHRRQFIAYTKTHPLDDLSKLPNLFLQYLAKSL--
>EOG091F0386|Biomphalaria_glabrata|JG15_Favorinus_auritulus|TRANSCRIPT
-----MCGFPASGKTTRSLQLRDYILSHHPNKKVHVINDHPADVVRDHIYSDSHKEREFRANLKSSAQRLLTKEDVIIVDSVNYIKGFRYELYCTTKSCRTPHCVIYCVSDPETSKKWNLSR--E--GD-KYSDEILEELIRRFECPSGNNRWDSPLFSVYQDEEMNLQDVCNALFERKAPAPNFSTQSQPLSSTNFLYELDKKTQEIVTSFMMKQKDSVPGDIFCFPGSDTELTMSRNVSLGELQRHRRQFIAYTKTHPLDDLSKLPNLFLQYLAKS---
>EOG091F0386|Biomphalaria_glabrata|HW17_Hermissenda_crassicornis|TRANSCRIPT
-----MCGFPASGKTTRSHQLKDYISSHYPDKKVHIINDHPSDVIRNDVYSDSHKEREFRANLKSSAQRLLTKEDVIIVDSGNYIKGFRYELYCTTKSCRTPHCVVYCVTDPETSKRWNSSR--D--GD-KYSDDILEELVRRFECPSGNHRWDSPLFSVYQDEELNLQDICDALFERKAPPPNFSTQSQPLSSTNFLYELDKRTQEIVASFISKQKDSVPGDIFRFPGSEAELIMSRNVSLGELQRHRRQFIAYTKTHPLDDLSKLPNIFLQYLDRS---
>EOG091F0386|Biomphalaria_glabrata|JG18_Hermissenda_opalescens|TRANSCRIPT
-----MCGFPASGKTTRSHQLKDYISSHYPDKKVHIINDHPSDVIRNDVYSDSHKEREFRANLKSSAQRLLTKEDVIIVDSGNYIKGFRYELYCTTKSCRTPHCVVYCVTDPETSKRWNLSR--D--GD-KYSDDILEELVRRFECPSGNHRWDSPLFSVYQDEELNLQDICDALFERKAPPPNFSTQSQPLSSTNFLYELDKRTQEIVASFISKQKDSVPGDIFRFPGSETELIMSRNVSLGELQRHRRQFIAYTKTHPLDDLSKLPNIFLQYLDRS---
>EOG091F0386|Biomphalaria_glabrata|NC05_Hermissenda_crassicornis|TRANSCRIPT
-----MCGFPASGKTTRSHQLKDYISSHYPDKKVHIINDHPSDVIRNDVYSDSHKEREFRANLKSSAQRLLTKEDVIIVDSGNYIKGFRYELYCTTKSCRTPHCVVYCVTDPETSKRWNLSR--D--GD-KYSDDILEELVRRFECPSGNHRWDSPLFSVYQDEELNLQDICDALFERKAPPPNFSTQSQPLSSTNFLYELDKRTQEIVASFISKQKDSVPGDIFRFPGSETELIMSRNVSLGELQRHRRQFIAYTKTHPLDDLSKLPNIFLQYLDRS---
>EOG091F0386|Biomphalaria_glabrata|HW12_Facelina_rubrovittata|TRANSCRIPT
-----MCGFPASGKTTRSHQLRDYIVSHYPSKKVQIINDHPSDIIRNNVYSDSHKEREFRANLKSSAQRLLTKEDVIIVDSVNYIKGFRYELYCATKSCRTPHCVIYCVTDPETSKRWNLNR--D--GD-KYSNEILEELVMRFECPSGNNRWDSPLFSVYKDEELNLQEICDALFERKAPTPNFSTQSQPLSSTNFLYELDKKTQEIVSSFVAKQKDSVPGDIFCFPQSDMELTMTRNVSLGELQRHRRQFIAYTKTHPLDDLSKLPNIFLQYLDKS---
>EOG091F0386|Biomphalaria_glabrata|HW05_Caloria_elegans|TRANSCRIPT
-----MCGFPASGKTTRSLQLKDYILSHYPDKKIHIIDDHPSDTIRNDIYSDSHKEREFRANLKSSALRLLTKEDVIIVDSVNYIKGFRYELYCATKSCRTPHCVIYCVTDPETSKKWNLTR--D--GD-KYSDDVLSELIGRFECPSANNRWDSPLFSVYHTGDLNLQEICDALFERRAPPPNFSTQSQPLSSTNFLYELDKKTQEIVTSFMSKQKDSVPGDLFRLPGSEIELTMLRNVSLGELQRHRRQFIAYTKTHPLDDLSKLPNVFLQYLGRS---
>EOG091F0386|Biomphalaria_glabrata|JG25_Palisa_papillata|TRANSCRIPT
-----MCGFPASGKTTRSHQLKDYILSHYPDKKVHIIDDHPSDVIRNDIYSDSHKEREFRANLKSSTLRLLTKEGVIIVDSVNYIKGFRYELYCATKSCRTPHCVIYCVTDPETSKRWNLTR--D--GD-KYSDEILNELVARFECPSGNNRWDSPLFSVCHNEELNLQEICDALFERKAPPPNFSTQSQPLSSTNFLYELDKKTQEIVTSFMSKQKDSVPFDIFRFPGSDFELTLLRNVSLGELQRHRRQFIAYTKTHPLDDLSKL--------------
>EOG091F0386|Biomphalaria_glabrata|JG03_Austraeolis_stearnsi|TRANSCRIPT
-----MCGFPASGKTTRSHQLRDYILSHYPDKKVHIIDDHPSDVIRNDIYSDSHKEREFRANLKSSALRLLTKEDVIIVDSVNYIKGFRYELYCATKSCRTPHCVIYCVTDPETSKRWNLTR--D--GD-RYSDEILNELVGRFECPSGNNRWDSPLFSVCHNEELNLQEICDALFERKAPPPNFSTQSQPLSSTNFLYELDKKTQEIVTSFMSRQKDSVPGDIFRFPGSDFELTLSRNVGLGELQRHRRQFIAYTKTHPLDDLLKLPNLFLQYLDRS---
>EOG091F0386|Biomphalaria_glabrata|JG27_Phidiana_lynceus|TRANSCRIPT
-----MCGFPASGKTTRSYQLRDYILSHYPNRKVHIIDDHPRDIVRNDIYSDSHKEREFRANLKSSALRLLTKEDVIIVDSVNYIKGFRYELYCATKSCRTPHCVVYCVTDPETSKKWNAAR--D--GD-KYSDEILNELVGRFECPSGNNRWDSPLFSVYHNEELNSQEICDALFERKAPPPNFSTQSQPLSSTNFLYELDKKTQEVVASFMSKQKDSVPGDVFRFPGSDIELTMSRNVSLGELQRHRRQFIAYTKTHPLDDMSKLPNVFLQYLDRS---
>EOG091F0386|Biomphalaria_glabrata|JG20_Learchis_evelinae|TRANSCRIPT
-----MCGFPASGKTTRSHQLKDFISSHYPDKKVHIIEDHPSDIIRNNIYSDSHKEREFRANLKSSALRLLTKEHVIIVDSVNYIKGFRYELYCATKSCRTPHCVIYCVTDPETSKKWNSTR--E--GD-KYSDEILNELVGRFECPSGNNRWDSPLFSVYQNEDLNSQEICDALFERKAPPPNFSTQSQPLSSTNFLYELDKKTQEIVSSFMSKQKDSVPGDVFHFPGSDIELTMSRNISLGELQRHRRQFIAYTKTHPVDNLAKLPNLFLQYLEKS---
>EOG091F0386|Biomphalaria_glabrata|HW06_Cratena_peregrina|TRANSCRIPT
-----MCGFPASGKTSRSHQLRDYILSHYPNRKVHIINDHPSDVVRNDIYSDSHKEREIRANLKSSAQRLLTKEDVIIVDSVNYIKGFRYELYCATKSCRTPHCVIYCVTDPDRSKKWNSNR--D--GD-KYSEEILDELIRRFECPSGNNRWDSPLFSVYQDGELNCQEVCDALFERKAPTPNFSTQSQPLSSTNFLYELDKKTQEIVTAFMARQKDLVPGDIFRFPESDTELTMTRNVNLAELQRHRRQFIAYTKTHPLDDMSKLPNLFLQYLDKSL--
>EOG091F0386|Biomphalaria_glabrata|JG01_Aeolidiella_alba|TRANSCRIPT
-----MCGFPASGKTTRSHQLKDYILSHYPDRKVYVIDDHPIDVVRNNIYSDSHKERESRANLKSLAQRLLTKDDVTIVDSVNYIKGFRYELYCTTKSCRTPHCVIYCVTNQETSKKWNSSR--E--GD-KYSDEILDELVRRFECPSGNNRWDSPLFSVYEDEELNLREICDALFERKAPAPNFSTQSQPLSSTNFLYELDKKTQEIVSSFVAKQKDSVPGDIFRYPGSDTELTMSRNVSLGELQRHRRQFIAYTKTHPLEDLSKLPNLFLQYLDRS---
>EOG091F0386|Biomphalaria_glabrata|JG02_Antaeolidiella_chromosoma|TRANSCRIPT
-----MCGFPASGKTTRSHQLRDYISLHYPDRKVHIIDDHPIDIIRNDIYSDSHREREFRANLKSSAQRLLSKQDVVIVDSGNYIKGFRYELYCSTKSCRTPHCVIYCVSNPETSKRWNLSR--D--GD-KYSEEILVELVKRFECPSSNSRWDSPLFSVFEDEQLNLQEICEALFERKAPVPNFSTQSQPLSSTNFLYELDKKTQEIVTSFMASQKDLVPGDVFRFPGSDFEITMSRSVSLGELQRHRRQFIAYTKTHPVEDLSKLPNLFLQY-------
>EOG091F0386|Biomphalaria_glabrata|JG16_Flabellina_iodinea|TRANSCRIPT
-----MCGFPASGKTTRSHLLRDYIISHYPDKKVHIINDHPCDVVRNDIYSDSHKEKEFRSNLKSSAQRLLTKQDVVIVDSINYIKGFRYELYCTTKSCRTPHCVIYCVTDLATSTRWNLSR--D--GD-KYSEEIMKELINRFE----------------------------------------------------------------------------------------------------------------------------------------
>EOG091F0386|Biomphalaria_glabrata|HW14_Flabellina_affinis|TRANSCRIPT
-----MCGFPASGKTRRSHELRDFIASRYPDKKIHIVDDHPSDAVRDAIYSDSHKERESRANLKSWAQRLLTKDDVVIVDSVNYIKGFRYELYCTTKSCRTPHCVVYCVTDPQTSKAWNASR--D--GD-KYSHQILDELVQRFECPSGNNRWDSPLFSVYQDGEMDSQEICQALFDRKAPAPNFSTQSQPLSSTNFLYELDKRTQEIVTSFVARQKDSVPGDVFRFPGSDTELTMTRNVSLGELQRHRRQFIAYTKTHPVEDMSKLSNLFLQYLDRTL--
>EOG091F0386|Biomphalaria_glabrata|JG06_Catriona_columbiana|TRANSCRIPT
-----MCGFPASGKTTRSNEFKQFILTKYPNKNVQIIDDHPSNVVRNDIYSDSHKEREVRANLKSSAYRLLTKDDVIIVDSLNYIKGFRYELYCASKSCRTPHCVIYCVTDVNTSQKWNQSR--D--GD-KYEPELLQELTNRFECPSGNSRWDSPLFAVYQDEKMDNQAICDALFERKAPPPNFSTQSQPLSSTNFLYDLDKKTQEIVTAFMEKQKDSVPGDVFRFPGSETELTMSRNVSLGELQRHRRQYIAYTKMHPVDNISKLSNLFLQYLDKTL--
>EOG091F0386|Biomphalaria_glabrata|JG07_Cuthona_albocrusta|TRANSCRIPT
--------------------------------------------------------------LKSAAQRLLTKDDVIIVDSMNYIKGFRYELYCATKSCRTPHCVIYCVTDVDTSQKWNLDR--D--GD-KYSAELVQELINRFECPSGNSRWDSPLFAVYREEKMDNKAICDALFERKAPQPNFSTQSQPLSSTNFLYELDKKTQEIVTAFMATQKDSVPGDVFRFPGSETELTMSRNVSLGELQRHRRQYIAYTKMHPVDN------------------
>EOG091F0386|Biomphalaria_glabrata|HW07_Cuthona_caerulea|TRANSCRIPT
-----MCGFPASGKTTRSNELKQFILSNYPNRNVQIIDDHPSNVVRNQIYSDSHKEREVRADLKSAVLRLLTKEDVIIVDSLNYIKGFRYELYCASKSCRTPHCVIYCVTDVPTSQKWNLNH--K--GD-KYSSEMVQELINRFECPSGNSRWDSPLFAVYQEEKMDHQTVCDALFERKAPPPNFSTQSQPLSSTNFLYELDKKTQEIVTSFMVKQKDSVPGDLFRFPGSETEITMSRNVSLGELQRHRRQYIAYTKMHPVDDFAKLSNLFLQYLDK----
>EOG091F0386|Biomphalaria_glabrata|JG26_Phestilla_sp|TRANSCRIPT
-----MCGFPASGKTTRSNELKQFIVSNYPGKKVQIIDDHPSNIIRNDIYSDSHKEREVRADLKSAALRLLTKDDVIIVDSLNYIKGFRYELYCATKSCQTPHCVIYCVNDVDTSQKWNQDR--E--GD-KYSSVVVQELINRFECPSGNNRWDSPLFAVYQDENMDHQAICDALFERKAPPPNFSTQSQPLSSTNFLYELDKRTQEIVAAFMAKQKESVPGDVFRIPGSEVELTMSRNVSLGELQRHRRQYIAYTKTHPVDDS-KIANLFLQYLEKS---
>EOG091F0386|Biomphalaria_glabrata|NC04_Fiona_pinnata|TRANSCRIPT
-----MCGFPGSGKTKRSNDLKQFIVTNYPNKNVQIIDDHPSNIVRNDIYSDSHKEREVRANLKSAAQRLLTKEDVIIVDSLNYIKGFRYELYCSTKSCRTPHCVIYCVTDPATSQKWNASR--D--GD-KYSEEILQELINRFECPSGNSRWDSPLFSVYQDEEMNYQEVCDALFERKAPPPNFSTQSQPLSSTNFL-----------------------------------------------------------------------------------
>EOG091F0386|Biomphalaria_glabrata|HW15_Flabellina_babai|TRANSCRIPT
-----MCGFPASGKTTRSYKLRDYIVSHYPDRNVHVLDDHPSYIVRNNIYSDSHKEREIRANLKSSAQRLLTKADVVIVDSVNYIKGFRYELYCTTKSCRTPHCVIYCVTDSETSKMWNLSR--D--GD-KYSDEILDELIRRFECPSGNNRWDAPLFSVWKDEELKFQEVCDALFERKAPAPNMSTQSQPLSSTNFLYELDKKTQEVVTLFMGQQKDSVPGDKFCFPGSDTHLTMSRVVSLGELQRHRRQFMAYTKTHPVDDPAKLSNLFLQYLDK----
>EOG091F0386|Biomphalaria_glabrata|HW11_Eubranchus_exiguus|TRANSCRIPT
-----MCGFPASGKTTRSYALKDYIQTHYSDKKVTIVDDHPSDIVRNDVYSDSHREREVRANLKSSAQRLLSKDDVIIVDSMNYIKGFRYELYCTAKSCRTPHCVVYCVTDSATSQKWNQSRNGD--GD-TYSEELLQELINRFECPVGNNRWDSPLFSVIEDGEMDYQSICNALFERKAPVPNFSTQSQPLSSTNFLYELDKKTQEIVSAFIAKQKDSVPGDVFRFPGCDCEITMARNVTLGELQRHRRQFVTYTRSHPMDNVNTLSNLFLQYLGKS---
>EOG091F0386|Biomphalaria_glabrata|JG14_Eubranchus_rustyus|TRANSCRIPT
-----MCGFPASGKSTQSNALKDYIQKNYTDKKVIIIDDHPSDFVRNDTYSDSHREREFRASIKSSAQRLLTKDDVIIVDSLNYIKGFRYELYCATKSCRTPHCVIYCVTDPVTSQKWNQSR--E--GD-KYSEELLQELINRFECPSGNNRWDSPLFSVYQESELEYQAVCDALFERKAPVPNFSTQSQPLSSTNFMYELDKKTQEIVAAFIAKQKDSVPGDVFRYPGSDCEILMSRNVTLGELQRHRRQFNVYTKSHPIENIATLSNLFLQYLGKSL--
>EOG091F0386|Biomphalaria_glabrata|JG22_Lomanotus_vermiformis|TRANSCRIPT
-------------------------------------------------------------------------------------------------------------------------------------EEMLTQLIQRFECPSGNNRWDTPLFSVVEEEELNYQDICGALFERKAPAPNQSTQCQPLSSTNFLYELDKKTQEVVTLYMARQKDSVPGDKFILPGSDTELTISRIVSLGELQRHRRQFIAYTKTHTMDDVSKLSNLFLQYLDKS---
>EOG091F0386|Biomphalaria_glabrata|HW16_Hancockia_cfuncinata|TRANSCRIPT
-----MCGFPASGKSTRCEALRDHIQAQYPEKKVHIIQDHIENVVRNDVYCDSQKEKELRANLKSSMQRLLTKDDVIIVDSLNYIKGYRYELYCVTKSCRTPHCVIYCVTDPSTSHNWNKHR--D--GD-KYSDTILEQLIQRFECPSGNNRWDSPLFSVYMDEKLNFEDICNALFERKPPAPNQSTQCQPLSSTNFLYELDRKTQEIVSAYMAKQKDSVPGDKFIIPGSDVELTMSRTVSLGELQRHRRQFIAYTKTHPMDNLFKLSNLF----------
>EOG091F0386|Biomphalaria_glabrata|JG17_Hancockia_uncinata|TRANSCRIPT
-----MCGFPASGKSTRCEALRDHIQAQYPEKKVHIIQDHIENVVRNDVYCDSQKEKELRANLKSSMQRLLTKDDVIIVDSLNYIKGYRYELYCVTKSCRTPHCVIYCVTDPTTSHNWNKHR--D--GD-KYSDTIVEQLIQRFECPSGNNRWDSPLFSVYMDEKLNFEDICNALFERKPPAPNQSTQCQPLSSTNFLYELDRKTQEIVSAYMAKQKDSVPGDKFIIPGSDVELTMSRTVSLGELQRHRRQFIAYTKTHPMDNLFKLSNLFLQYLDRS---
>EOG091F0386|Biomphalaria_glabrata|JG28_Scyllaea_fulva|TRANSCRIPT
-----MCGFPASGKTKRCHDLQQFISAKFPTKRVHVVRDHPEGVVRNDIYSDSHREREFRADLKSSAQRLLTKDDVVIVDAGNYIKGYRYELYCVSKSCRTPHCIIYCVTDPETSRQWNATR--D--GD-KYSEDILDQLIQRFECPSASNRWDAPLFSAYLQEELNFQDICDALFQRKPPPPNQSTQCQPLSSTNFLYELDRKTQEIVASFMACQRDSVPGDKFTMPGSDAALTLCRTVTLGELQRHRRQFIAYTKTHPVEDVSKLSNLFLQFLDRA---
>EOG091F0386|Lottia_gigantea|JG23_Melibe_leonina|TRANSCRIPT
MPLVLICGFPASGKTRRCESLKAFIAEKYPEKKIHIVQDHPEGTVREDIYTDSHREKEFRANLKSSAQRLLTKDNVVIVDSGNYIKGYRYE---------------------------------------------------------------------------------NALFERKPPPPNQSTQCQPLSSTNFLYELDRKTQEIVTLFMARQKDSVPGDKFIMPGSDTELTIGCNVTLGQLQRHRRQFIAYTKTHPVEDLSKLSNLFLQYLDRS---
>EOG091F0386|Biomphalaria_glabrata|NC06_Pleurobranchaea_californica|TRANSCRIPT
-----------------------------PSKQVHLVSDHPEGTNRNEIYSDSHHEREFRGNLKSSVQRILSKDDVTIVDSMNYIKGFRYELHCVTKQCRTPHCVLYCVTSPDTSKEWNKMR--E--EDQQYEEKLIDELCMRFECPNPNSRWDKPLFSVQPDEELNFKEICEALFEQKAPRPNQSTQSQPLSATNFLFDLNEKTQEVVNVYMAAQKTAVPGDQIKLPSSRE-LTMTRVVSLAELQRHRRQFITYT-------------------------
>EOG091F0386|Biomphalaria_glabrata|HW03_Berthella_plumula|TRANSCRIPT
-----MCGFPASGKTTRGTQLSDYITKHFPSKKVHIVSDHPDGTKRNEIYSDSHREREFRGNLKSSVQRVLNKNDVIIADSMNYIKGFRYELYCVTKLCRTPHCVVYCVTDSDTSQKWNKAR--E-ENQ-RYDAQLVDELIMRFECPNSSSRWDKPLFSVLQDEELNFKGICDALFEQKAPPPNQSTQCQPLSATNFLFDLDQKTQDVVNMYMTAQKSAVPGEKIVLPDSKE-LTMTRVVSLAELQRHRRQFITYTKSHPIDDVSKLSGLFVEYLDK----
>EOG091F0386|Biomphalaria_glabrata|HW19_Polycera_quadrilineata|TRANSCRIPT
-----LCGYPASGKTTRSHQLKDYLATHHPSKKVHIISDHHDETPRDSIFSDSHREREFRSNLKSSVQRFLDKDSVIILDSVNYIKGFRYELYCVTKTCRTPQCVLYCVTDKDTSRLWNNSR--E--GD-KYSDLILDELIMRFECPSSSNRWDKPLFSVLQDKELQFKDICDALFENKPPPPNQSTQSQPLSSTNFLYELDKISQDIVGSFMADQKQSVPGDKFSIPGCNTHLVMTRNMTLAELQRIRRQFITYTKMHPVDVT-KLPALFMQFLQQS---
>EOG091F0386|Biomphalaria_glabrata|JG21_Limenandra_confusa|TRANSCRIPT
-----MCGFPASGKTRRSLQLKDYILLHFPHKKVHIVEDHPEDVVRNDIYSDSHREREFRANLKSSAQRLLTKEDVVIVDSGNYIKGFRYELFCSTKSCRTTNCVIYCVTSLETSKEWNLSR--N--GD-KYSDDILEELVRRFECPSGHNRWDSPLFSVYEDNCFDLGEICNALFEQKGLTPNFSTQSQPLSSTNFLYELDKKTTEILTALMDRQKDFVPGDVFRFPGAATQITLVRKVSLGELQRIRRQFISYTKTHPVDDVSKL--------------
>EOG091F0386|Crassostrea_gigas|CGI_10003695
MPFVLVCGYPSSGKSKRTEDLRNYLSEK-TERLVHVISDHTLKFDKNKVYADSIEEKEIRGKLKSEVQRLLNKDDIVILDSLNYIKGFRYELYCITKACKTPQCVIFCAVSKEKAAEWNSRR--EPETD-RYTDKTLEELMMRFEEPNSNQRWDSPLFVIHPEDELPYDQISDALFNRKPPPPNMATQNQPLSSTNFLYELDRVTQETVSTIMESQKHSVAGDEITVPGATEKICLIRPVTLAELQRHRRQFITYTKMHPVEDLSRIPNMFVQYINNSLT-
>EOG091F0386|Lottia_gigantea|LotgiG200870
MPLILMCGFPSSGKTKRTQELKQYLSENEPNRVVHLVTED-VDLSKNELYADPQKEKISRGNMKSSVQRLLNKEDFVILDSLNYIKGYRYELFCVSKSCQTPHCVILCDISPENAERFNKSR-PE--SE-QYDDKILEGLIQRFEPPVSTNRWDSPLFTVQIDDTLPFQLILDSLLKRKPPPPNVSTQCQPLSSTNFLYELDKRTQEIVTEIMSSQKLSIIGDSISIPGATDKIILTKNLTIGELQRYRRQFITYSKMHPVDDSNKISNMFVQYLNKSLQ-
