# Supplementary material for: Transcriptomics provides a robust framework for the relationships of the major clades of cladobranch sea slugs (Mollusca, Gastropoda, Heterobranchia), but fails to resolve the position of the enigmatic genus Embletonia
Source: BMC Ecol Evol. 2021 Dec 28;21:226. doi: 10.1186/s12862-021-01944-0 (PMC8895541; doi:10.1186/s12862-021-01944-0)
Supplement: Supplementary file 6 — Additional file 6. Archive S4: Unmasked multiple sequence alignments on amino acid level including Doris kerguelenensis and Calmella cavolini prior to the removal of outliers. [file 12862_2021_1944_MOESM6_ESM.zip › Archive_S4/Alignments/EOG091F03Z1.aa.fasta]

>EOG091F03Z1|Biomphalaria_glabrata|BGLTMP008657
MSPTKLSGGHTSSVLCVDVH-PQNGRIASGGEAGELCIWS-H-DGQVIGKISRPDTECTSVLFSRENPNLIYAAFGEEILILDQHRF-QEPLYVLHSNTDEINQITLDSKEQFLAACDDSGEIKVFGL-QDRKVFKTLRLKHTNICSTAVFRPGRPWEVVTGGLDCRLVHWDFSKPKCLNQFNMQELHATPG-DA-PYMINPPFIHHMSVSP------TGSTLACALENGQIPIFSGSQKNLQPKFALLGHMQGVSQVHFLTEEMLLSAGNDSCINQWDLTKAELYQP-------AEVYMNGNGDS------AHPEDDSNLAISELCKVRSFSHSSKVNWMVPYRANG-EQLLYLADQTSDITILDLS-
>EOG091F03Z1|Biomphalaria_glabrata|NC06_Pleurobranchaea_californica|TRANSCRIPT
-----------------------------------------------------------------------------------------------------------------------------------------------NICSTVVFRKGRPWEVISGGLDCRVVHWDFSKPKXLNQFNMQALHGTPG-EP-TFL-TPPLVHHINVSP------GGSAFACALENGQIPILDAKHKNLQPKFAFYGHTQGVSQVHFLSDTRLL------------------------------------------------------------------------------------------------------
>EOG091F03Z1|Biomphalaria_glabrata|HW03_Berthella_plumula|TRANSCRIPT
MALNKLKGGHTSSALCVDVQ-VQTGNVISGGEGGELCLWS-A-EGQLLNKLTRPEVDCTSVLFSRQNPNVMYAAFGEEILILDCQTF-PEPVFVFKSNQDEVNQIVLDSKEDFLAACDDSGEIKVFGL-MDRKVFKTLRFKHTNICSTVLFRTGRPWEVISGGLDCRLVHWDFSKVKCLNQFNMQELHGAPG-DQ-PFM-TPPLVHHVNACP------NGTLFACALENGQIPILDANHKNLQPKYALFGHSQGVSQVHFLSDSKLISAGNDSCVVQWDLEKSELYQP-------GAVHMNGDS---STG--SSVQEEKNLAISELCKVQSTSHSSKVNWMVPRCTDN-TKCVYIADQTSDICVLD---
>EOG091F03Z1|Biomphalaria_glabrata|NC02_Bathydoris_clavigera|TRANSCRIPT
-------------VLCVDVQ-KPTGQVVSGGEGGELCLWS-P-EGHLVHKLTRPGSDCMSVIFSKDHPNLIYAAFGEEVLVLDSGTF-PQPVFTFRSNQDEVNQITLDSKEQFLAACDDAGEIKVFGL-QDRKVFKTLRFKHTNICSSVLFRPGRPWELITGGLDCRLVHWDFSKPKCLNQFNMQELHATPG-DT-PYMINPPFIHHITASP------DGATLACGLENGQIPILGTGQKILQPRHAVFGHSQGVSQVCFVSDSKLLSAGNDCSIALWDLSMSELYQP-------REV-----------------------------------------------------------------------
>EOG091F03Z1|Biomphalaria_glabrata|JG22_Lomanotus_vermiformis|TRANSCRIPT
----------------------------------------------------------------------------------------------------------------------------------------------------------------------QLIHWDFSKPKCLNQFNMKEFHATAG-EL-AYMINPPFVHHVTAAT------NGATFACALENGVISVFSSN-----------------------------------------------------------------------------------------------------------------------------------
>EOG091F03Z1|Biomphalaria_glabrata|HW06_Cratena_peregrina|TRANSCRIPT
-------------------------------------------------------SDCTSVVFSKENAKHLYAAVGTEIHIFDLDNF-QDPTFTFNSNTEEVNHVVLDPKEQYMAACDDAGEIKVYNL-QDKKVYKTLRFKHTNICSSVAFRTNRQMELLSGGLDSRIIHWDFSKLKCLNQFNMQELHATPG-ES-AYMINPPFVHHL-----------------------------------------------------------------------------------------------------------------------------------------------------------------
>EOG091F03Z1|Biomphalaria_glabrata|JG15_Favorinus_auritulus|TRANSCRIPT
---------------------------------GELCLWS-P-DGNLVKKISRPGSECTSVVFSKENAKLLFAAFGSEILMFDLDNF-ENPIFTFNGNTEEVNQVLLDPKEQFLAACDDAGEIKVYNV-PDRKLYKTLRFKHTNICSSVGFRINRQTELLSGGLDCRMVHWDFSKPKCLNQFNMQELHATPG-ES-SYMINPPFVHHLTTSP------DGSTFAVALENGQIPIFSATHKNLR------------------------------------------------------------------------------------------------------------------------------
>EOG091F03Z1|Biomphalaria_glabrata|HW21_Tritonia_manicata|TRANSCRIPT
-----------------------------------------------------------------------------------------------------------------------------------------------------------------------------SKPKCLNQFNMQELHATPG-ES-AYMVNPPFVHYVTASA------SGSTFACALENGQIPILNASQKNLQPRFALFGHNQGVSQVHFVSDTKLISAGNDFKIALWDLSKSDQYEP-------HHVYMNGDSHSNG---ASSPEEEKYLAITELCQMRSISHPYKVNWMVPSGTEE-NVKLYVADQSSDISIFDL--
>EOG091F03Z1|Biomphalaria_glabrata|NC08_Tritonia_hamnerorum|TRANSCRIPT
MSVGKLTGGHSSSVLCVDIN-NQTGHIISGGENGELCLWA-P-SGELVKKIIRPDCDCTSVIFSHENAKVVYAAFGMEVLMFDLNSF-QDPIFTFQSNTDEVNQIILDSKEHFMAACDDAGEIKVYGL-QDKKVFKTLRFKHTNICSSAIFRPNRPWEIVSGGLDCRLVHWDFSKPKCLNQFNMQELHATPG-ES-AYMVNPPFVHHVTASA------NGSTFACALENGQIPILNASQKNLQPRFALFGHNQGVSQVHFTSDTKLVSAGNDLKIALWDLSKSDQYEP-------HHVYMNGDSHSNG---AGSPEEEKYLAITELCQVRSISHPYKVNWMVPSGPEE-NLKLYLADQSSDISIL----
>EOG091F03Z1|Biomphalaria_glabrata|NC01_Armina_californica|TRANSCRIPT
MSVEKLCGGHSSSVLCLDIN-GLTGQVVSGGEEGELCLWS-P-DGELVTKITRPDCDCTSVLFSKENPKLLYAAFGKEVLMFDLTTSSSSPIFTFQSNIDEVNQVVLDSKEHFMAACDDAGEIKVYGL-QDKKVFKTLRFKHTNICSSVLFRPNRQWEIVSAGLDCRLVHWDFSKPKCLNQFNMQEIHATPG-ES-AYMVNPPFIHHLTASK------SGSTFACALENGQIPILNASQKNLQPLYALFGHSQGVSQVHFIDDTKLISAGNDFKIVLWDLSKSDLYEP-------HSVYANGDC---G---ASSPEEEKYLAITELCRIQSISHPYKVNWMIPSGPED-NKKLYVADQSPDISILN---
>EOG091F03Z1|Biomphalaria_glabrata|JG30_Tritonia_festiva|TRANSCRIPT
---------------------------------------------------------------------------------------------TFQSNIDEVNQIVLDSKEQFMAACDDAGEIKVYGL-QDKK--------------------------------------------------------------------------------------------------------------------------------------------------------------------------------------------------------------------------------------------
>EOG091F03Z1|Biomphalaria_glabrata|NC07_Tritonia_diomedea|TRANSCRIPT
MSVGKLTGGHSNSVLCVDIN-NQTGQLVSGGEDGELCLWS-P-NGELVKKITRPDCDCTSVLFSRENSKLVYAAFGTEVLMFDLNAF-QDPIFTFQSNIDEVNQIVLDSKEHFMAACDDAGEIKVYGL-QDKKVFKTLRFKHTNICSSIIFRPNKPWEIVSVGLDCRLVHWDFSKPKCLNQFNMQELHATPG-ES-AYMINPPFVHYVTASA------NGSTFACALENGQIPIFNASQKNLQPRFALFGHTQGVSQVHFIDDTKFVSAGNDLKIALWDLSKSDQYEP-------HHVYMNGDSHSNA---ASSPEEEKFMAITELCQVRSISHPYKVNWMLPSGPED-NVKLYVADQSSDISIL----
>EOG091F03Z1|Biomphalaria_glabrata|HW01_Armina_tigrina|TRANSCRIPT
MSVDKLSGGHSSSVLCLDIN-GHTEQVASGGEEGELCLWS-P-SGELVKKITRPDCDCTSVLFSKENAKLLYAAFGKEVLMYDLTAL-SSPIFTFQSNLDEVNQVVLDSKEHFMAACDDGGEIKVYGL-QDKKVFKTLRFKHTNICSSVLFRPNRQWEIVSAGLDCRLVHWDFSKPKCLNQFNMQEIHATPG-ES-AYMVNPPFIHHLTASK------SGSTFACALENGQIPVLNASQKNLQPLYALFGHSQGVSQVHFIDDTKLISAGNDFKIVRWDLSKSDLYEP-------HHVYANGDC---G---ASSPEEEKHLAITELCRIQSISYPFKVNWMIPSGSED-NRKLFVADQSADISIIN---
>EOG091F03Z1|Biomphalaria_glabrata|JG10_Dirona_picta|TRANSCRIPT
-----------------------------------------------------------------------------EILVFDLDSF-QDPIFTYQSNTDEVNQIVLDSKEHFLAACDDAGEIKVYGL-QDRKVFKTLRFKHTNICSSAVFRPNRPWEIVSAGLDCRLVHWDFSKPKCLNQFNMQELHATPG-ES-AYMINPPLVHHVTASS------NGSTFACALENGQIPIFNASQKNLQPRYALFGHNQGVSQVHFIDDTKLISAGNDSKIVLWDLSKSDLYEP-------HAVYMNGGD---GH--SRSPEEERYLAITELCRSQSISHPYKVNWMIPAGPED-NRKLYVADQSSNISVLNL--
>EOG091F03Z1|Biomphalaria_glabrata|HW18_Janolus_cristatus|TRANSCRIPT
MSVNKLSGGHSSSVLCVDVG-TQSGQVISGGEEGELCLWS-P-SGQLVKKITRPDCECTSVLFSRENPKLLYAAFGSEILLYDLNSF-EDPIFTFQSNTEEVNQIVLDGKEQFLAACDDAGEIKVYGL-QDRKVFKTLRFKHTNICSSAAFRPNRNWEIVTVGLDCRLVHWDFSKPKCLNQLNMQEIHATPG-ES-AYMVNPPFVHHISSSS------DGATFACALENGQIPIFNARQKNLQSSYALFGHNQGVSQVHFIDNSKIVSAGNDSKIVTWDLSKSNEYQP-------HGVFMNGGG---SG-EGSNSEEEKYLSITELCRTRTISHPYKVNWMIPTCSED-NKKLYVADQSSDISIL----
>EOG091F03Z1|Biomphalaria_glabrata|JG19_Janolus_barbarensis|TRANSCRIPT
--------------------------------------------------------------------------------------------------------------------------------------------------------------------------------------------------S-AYMVNPPFVHHITSSD------DGATFACALENGQIPIFNARQKNLQSKYALFGHNQGVSQVHFIDNSKIVSAGNDSKIVMWDLSKSDDYQP-------HGHYMNGAS---GE--GSNPEEEKYLSITELCRMRSISHPYKVNWMVPSGSED-NKKLYVADQSPDISIL----
>EOG091F03Z1|Biomphalaria_glabrata|JG23_Melibe_leonina|TRANSCRIPT
MSVEKLSGGHSTSVLCVDVN-QQTGQVISGGEDGELCLWS-P-AGALVKKITRPDCDCTSVLFSKENPKLFYAAFGDEVFIFDINSL-PDPVFNFQSNTEEVNQIVLDSKEQFLAACDDAGEIKVYGL-QDRKVFKTLRFKHTNICSSVVFRPNRPWEIVSVGLDCRLVHWDFSKPKCLNQFNMQELFATPG-ES-AYMINPPLIHHTAASA------SGSTFSCALENGQIPIFSAHQKHLQPRFALYGHRQGVSQVHFVSDTRLVSAGNDLKIAVWDLSKADLYQPPP-----NSVYMNGDG---Q---SSSVEEQKFTAISELCQSESMSHPYKVNWMVAHGPEE-NKKLYVADQSSDISIISL--
>EOG091F03Z1|Biomphalaria_glabrata|JG32_Unidentia_angelvaldesi|TRANSCRIPT
--------------------------------------------GQLVKTLTRPDTECSSVLFSKENPKIVYAAFGSKVLMFDLNNF-QDPIFTFQSNTDDVSQIVLDSKEQFMAACDDACEIKVYGL-QDKKVFKTLRFKHTNICSSAIFRPNRQWEVVSAGLDCRLVHWDFSKPKCLNQFNMQELFATPG-ES-AYMVNPPLIHHVNSSA------SGSTIACSLENGQIPIFNATHKNLQPRYALFSHSQGASQVHFISETKLVSAGNDSKINVWDLSKSDLYEP-------HGVYMNGDS---GGGAASNPREEKHLAITQLCRAQSLLHTYKVNWLAPSGPED-NKKLFVADQSSELSIISL--
>EOG091F03Z1|Biomphalaria_glabrata|HW15_Flabellina_babai|TRANSCRIPT
-------------------------------------------------------------------------------------------------------------KESFLAACDDAGEVKVYGL-QDKKVFKTLRFKHTNICSSVAFRPNRQWEVISVGLDCRLVHWDFSKPKCLNQFNMQELFSTSG-EM-SYMINPPFVHHVTSTY------QGSTIASALENGRIPIFNASK----------------------------------------------------------------------------------------------------------------------------------
>EOG091F03Z1|Biomphalaria_glabrata|HW11_Eubranchus_exiguus|TRANSCRIPT
----KLCGGHSTSVLCVDVS-RLTGQVISGSEDGELCLWS-A-EGHLVKKITRPDCDCTSVLFSKENANRAYVAFGTEVAMYDLNNL-DNPVFTFQSNTDEVNQIVLDSKESFLAACDDAAEVKVYGL-QDRKVFKTLRFKHTGICSSAVFRPNRSWEIVSAGLDCRLVHWDFSKPKCLNQFNMNELHRTPG-ES-AYMINPPFVHHVNVSP------NGTKFACALENGQVPIFNSSQKNLQSRYALFAHSRGASQVHFITEDKLVTAGNDSNIVLWDLSQSELYQP-------PGVYMNGDS---GT--ASSPEEQKHMAITELCRLVTIPVTYKVNWMVPSGPEG-SKKLYVADQSPDISIIDL--
>EOG091F03Z1|Biomphalaria_glabrata|JG14_Eubranchus_rustyus|TRANSCRIPT
----KLTGGHSSSVLSVDVS-QVTGQVISGGENGELCLWS-P-EGQLVKKITRGDSDCTSVLFSTENANHIYASFGSDIVMFDVNNL-DSPIFTFQSNTDEVNQIVLDSKESFLAACDDAAEIKVYGL-QDRKVFKTLRFKHTGICSSAVFRPNRTWEIVSAGLDCRLVHWDFSKPKCLNQFNMNELYKTPG-ES-SYWVNPPFVHHINASK------NGSTFACALENGQVPIFNANQKNLQSSYALFAHTQGASQVHFVSENQLVSAGNDSNIVLWDLSKAGLYEP-------PEVYMNGDS---GN--AFSPEEQKYMAITELCRVLTIPVVYKVNWMVPYGPED-NKKLYVADQSSDISIL----
>EOG091F03Z1|Biomphalaria_glabrata|JG11_Dondice_occidentalis|TRANSCRIPT
------------------------------------------------------------------NTKLLYASFGTDIRLYDLDNF-QNPIFTFQGNTDEVNQILLDPKEHFLAACDDAGEIKIYGL-LDKKLFKTLRFKHTNICSSMAFRTNKQMEIVSGGLDCRMVHWDYSKPKCLNQFNMQELHATPG-ES-AYMINPPFIHHLATSP------DGAMFAAALENGQIPIFSGSHKNIRSQYALFGHTQGVSQVHFIDNSKLVSAGNDFKIILWDLTKSDLYEP-------HAVYMNGDS---GS-TASSPLEEKYLAITELCRVQTISHPYKVNWMVPFGPEG-NKKLYI--------------
>EOG091F03Z1|Biomphalaria_glabrata|HW05_Caloria_elegans|TRANSCRIPT
----KLSGGHSSSVLCVDVN-IQSGQVVSGGEDGELCLWS-P-EGDLVKKITRPGSDCTSVVFSKENAKILYAAFGTEIHMFDLDNF-ENPTFTFNANSEEVNQVLLDPKEQFLAACDDAGEIKIYNI-QDKKLYKTLRFKHTNICSSVAFRTNRQLEIVSGGLDCRMVHWDFSKPKCLNQFNMQELHATPG-ES-AYMINPPFVHHLTTSP------DGATFAGALENGQIPIFSANHKNIRSQYALFGHNQGVSQVHFINNTKLVSSGNDFKIVLWDLSKSDLYEP-------HAVYMNGDG---GS-TASNPLEEKYVAITELCRIQTISHSYKVNWMVPFGPED-NMKLYVADQSSDISIISL--
>EOG091F03Z1|Biomphalaria_glabrata|JG25_Palisa_papillata|TRANSCRIPT
-----------------------------------------------------------------------------------------------------------------------------------------------------AFRTNRQMEIVSGGLDCRMVHWDFSKPKCLNQFNMQELHATPG-ES-AYMINPPFVHHLTTSP------DGSSFAGALENGQIPVFSASHKSIRSQYALFGHSQGVSQVHFIDNTKLVSAGNDFKIVLWDLSK---------------------------------------------------------------------------------------
>EOG091F03Z1|Biomphalaria_glabrata|JG03_Austraeolis_stearnsi|TRANSCRIPT
-----------------------------------------------------------------------------------------------------------------------------------------------------------------------------------NQFNMQELHATPG-ES-AYMINPPFVHHLTTSP------DGSSFAGALENGQIPVFSASHKSIRSQYALFGHSQGVS-----------------------------------------------------------------------------------------------------------------
>EOG091F03Z1|Biomphalaria_glabrata|HW12_Facelina_rubrovittata|TRANSCRIPT
----KLSGGHSSSVLCVDVN-VQTGQVASGGEDGELCLWS-P-EGQLIKKISRPGSDCTSVVFSKENAKLLCSAFGTDIHMFDLDIF-QNPIFTFNANSEEVNQVILDPKEQYLAACDDAGEIKIFSL-QDKKLYKTLRFKHTNICSSVAFRTNRQMELLSGGLDCRLVHWDVSKPKCLNQFNMQELHATPG-ES-AYMINPPFIHHLTSSP------DGSTFAGALENGQIPIFSATHKNIRSQYALFGHNQGVSQVHFVDNTRLVSAGNDFKIVLWDLSKADLYEP-------HAVYMNGDS---GS-TASSPLEEKYLAITELCRAQTISHPYKVNWMIPFGPVD-NRKLYIADQSSDISIVD---
>EOG091F03Z1|Biomphalaria_glabrata|JG02_Antaeolidiella_chromosoma|TRANSCRIPT
--------------------------------------------------------DCTSLLFSRENAKLLYAAFGMEIHLFDLDNF-QNPIFTFQANTEEVNQIIVDPTERFLAACDDGGEIKIYNL-PDRKLFKTLRFKHTNICSSVAFRTNRPTEIVSGGLDCRMVHWDFSKPKCLNQFNMQELHATPG-ES-AYMINPPFVHHLSTSP------DGSAFAAALENGQIPIFSASHKNIRSQYALFGHTQGVSQVHFIDNSTLVSAGNDFKVVVWDLSKSELYVP-------HAVHMNGDS---VN-TASSPLEEKYLAITELCRVRTISHPYKVNWMVPFGPAD-GRKLYIADQSSDISIV----
>EOG091F03Z1|Biomphalaria_glabrata|HW17_Hermissenda_crassicornis|TRANSCRIPT
----------------------------------------------------------------------------NEIHMFDLDNF-QDPIFTFNANSDEVNQILLDEKEQFLAACDDAGEIKIYGL-QDKKIFKTLRFKHTNICSSVAFRSNRSMEIVSGGLDSRMVHWDFSKPKCLNQFNMQELHATPG-ES-AYMINPPFIHHLATSP------DGATFAGALENGQIPIFSASHKNIRSQYALFGHTQGV------------------------------------------------------------------------------------------------------------------
>EOG091F03Z1|Biomphalaria_glabrata|JG18_Hermissenda_opalescens|TRANSCRIPT
----------------------------------------------------------------------------------------------------------------------------------------------------------------------------------------------------------------------------------------------------------------QVHFIDNTKLVSAGNDFKIVLWDLSKSELYEP-------HAVYMNGDS---GS-TAGSPLEEKYLAITELCRVQTISHPYKVNWMVPFGPED-NRKLYVGD------------
>EOG091F03Z1|Biomphalaria_glabrata|NC05_Hermissenda_crassicornis|TRANSCRIPT
---AKLSGGHTSSVLCVDVN-SQSGQVVSGGEDGELCLWS-S-EGQLVKKITRPGSDCTSVIFSKENVKLLYAAFGNEIHMFDLDNF-QDPIFTFNANSDEVNQILLDEKEQFLAACDDAGEIKIYGL-QDKKIFKTLRFKHTNICSSVAFRSNRSMEIVSGGLDCRMVHWDFSKPKCLNQFNMQELHATPG-ES-AYMINPPFIHHLATSP------DGATFAGALENGQIPIFSASHKNIRSQYALFGHTQGVSQVHFIDNTKLVSAGNDFKIVLWDLSKSELYEP-------HAVYMNGDS---GS-TAGSPLEEKYLAITELCRVQTISHPYKVNWMVPFGPED-NRKLYVGDQSSDISIV----
>EOG091F03Z1|Biomphalaria_glabrata|HW13_Favorinus_branchialis|TRANSCRIPT
--------------------------------------------------------ECTSVVFSKENAKLLFAAFGSEILMFDLDNF-ENPIFTFNGNTEEVNQVLLDPKEQFLAACDDAGEIKVYNV-PEKKLYKTLRFKHTNICSSVAFRINRQTELLSGGLDCRMVHWDFSKPKCLNQFNMQELHATPG-ES-SYMINPPFVHHLTASP------DGSTFAGALENGQIPIFSATHKNLRSQYSLFGHTQGVSQVHFVDNFKLISAGNDFKIVLWDLSKSDLYEP-------QAVYMNGDT---GS-TACSPLEEKFVAITELCRVQTISHPYKVNWMVPFGPED-DRKLYVADQSSDISII----
>EOG091F03Z1|Biomphalaria_glabrata|HW20_Spurilla_neapolitana|TRANSCRIPT
-------------------------------------------------------------------------------------------------------------------------------------------------------------------------------------------------------------------------------------------------------LFGHNQGVSQVHFMDNSKLISAGNDFKIILWDLSKSDLYEP-------HAVYMNGDS---ES-TASSPLEEKYLAITELCRVQTISHPYKVNWMVPFGSED-NKKLYVADQ-----------
>EOG091F03Z1|Biomphalaria_glabrata|JG24_Noumeaella_rubrofasciata|TRANSCRIPT
-----------------------------------------------------------------------------------------------------------------------------------------------------------------------------------------------------------------------------------------------------------------------------------------------------------------------ASSPLEEKYLALTELCRIQTISHPYKVNWMVPFGSED-NKKLYVADQSSDISIV----
>EOG091F03Z1|Biomphalaria_glabrata|HW02_Berghia_verrucicornis|TRANSCRIPT
-SATKLSGGHSSSVLCVDVN-GQSGLVASGGEDGELCLWS-S-EGELIKKISRPGSDCTSVVFSKENAKLLYAAFGSQIHMFDLDNF-ENPSFSFQANTEEVNQILLDPKEHFLAACDDAGEIKIYGL-QDKKLFKTLRFKHTNICSSVAFRTNKQMEIVSGGLDCRMVHWDFSKP-------------------------------------------------------------------------------------------------------------------------------------------------------------------------------------------------
>EOG091F03Z1|Biomphalaria_glabrata|JG16_Flabellina_iodinea|TRANSCRIPT
---AKLSGGHSSSVLCVDIN-NQSGQVISGGEDGELCLWS-S-SGELIKKITRPPSDCTSVIFSKENAKLIYAAFGSEILIFDLNHF-QDPIFTFQSNTEEVNQIVLDPKEHFLAACDDAGEVKVYGL-QDRKVFKTLRFKHTNLCSSVAFRTNRQWEIVSAGLDCRLVHWDFSKPKCLNQFNMQELHATPG-ES-AYMINPPFVHHIDTSP------NGSTFACALENGQIPIFNASQKNLQSRYSLFGHNQGVSQVHFIDDSKLISAGNDFKICLWDLTKADLYQP-------HAVHLNGDS---GG--ASNPLEEKYLAITELCRMQTIQHTYKVNWMIPSGPVD-NKKLIVADQSSDISIIN---
>EOG091F03Z1|Biomphalaria_glabrata|HW14_Flabellina_affinis|TRANSCRIPT
---TKLTGGHSSSVLCVDVN-SQTGEVISGGEDGELCLWS-A-SGQLVKKITRPDTECTSVVFSKENPKLVYASFGTQVLLFNLDNF-QDPIFTFQSNTEEVNQILLDPKEHFLAACDDAGEIK-----------------------------------------------------------------------------------------------------------------------------------------------------------------------------------------------------------------------------------------------------
>EOG091F03Z1|Biomphalaria_glabrata|JG21_Limenandra_confusa|TRANSCRIPT
---TKLSGGHSSSVLCVDAS-SHSGLVVSGGEEGELCLWSSP-GGELIKKITRPGSDCTSVVFSKENAKLLYAAFGTEIHMFDLDHF-QNPIFTFQANS------------------------------------------------------------------------------------------------------------------------------------------------------------------------------------------------------------------------------------------------------------------------------
>EOG091F03Z1|Biomphalaria_glabrata|HW10_Embletonia_pulchra|TRANSCRIPT
MAVNKLSGGHSSSVLCVDIN-GDSGQAISGGEDGELCLWS-S-SGELIKKITKPGCDCTSVLFSRENAKLFYAAFGTEVLLYDISSL-ENPIFTFQSNDDEVNQIVVDSKEHFMAACDDSGDIKVYGL-QDRKVFKTLRFKHTNICSSIVFRPNRSWEIVSAGLDCRLVHWDFSKPKCLNQFNMQELHATPG-ES-AYMINPPFVHHVTASA------NGSKFACALENGQIPIFKSSQKNQQP-----------------------------------------------------------------------------------------------------------------------------
>EOG091F03Z1|Biomphalaria_glabrata|JG27_Phidiana_lynceus|TRANSCRIPT
--PNKLSGGHTSSVLCVDVN-VQSGQVVSGGEDGELCLWS-P-DGNLINKITRPGSDCTSVMFSKENAKILYAAFGTEIHMFDLDNF-QNPTFTFNANTEEVNQVLLDPKEQFLA--------------------------------------------------------------------------------------------------------------------------------------------------------------------------------------------------------------------------------------------------------------
>EOG091F03Z1|Biomphalaria_glabrata|JG06_Catriona_columbiana|TRANSCRIPT
---TKLTGGHTSSVLCVDVN-QQSGQVASGGEDGELCLWS-A-DGQLVKKITRPGSDCASVLFSKESSNILYATFGAEIFIFDINDL-DNPTFVFQSNSDEVNQIVLNDNESFLSACDDAAEIKIYGL-QDRKCFKTLRFKHTSICSSVAFRPNRQWEIVSAGLDCRLVHWDFSKPKCLNQFNMNELHHTPG-ES-SYWINPPFIHHTNFSP------DGKTFACGLENGQIPIFNAGQKNLQSRYALFGHTQGVSQVHFISDTKLVSAGNDSNIVVWDLSKSELFQQ-------HGAYTNGDS---A---ACSPEEEKFMAITELCRLHTIVRPFKVNWMVPFGPEN-NKRLFVADQSSDISIINL--
>EOG091F03Z1|Biomphalaria_glabrata|HW07_Cuthona_caerulea|TRANSCRIPT
-------------------------------------------------------------------------------------------------------------------------------------------------------------EIISAGLDCRLVHWDFSKLKCLNQFNMNELHRTPG-ES-SYWINPPFIHHVNFSP------DAKTFACGLENGQIPIFNASQKNLQSRFALFGHAQGVSQVYFISDTKLVSSGNDSNIVVWDLSKSELYQQ-------HGVYMNGDS---GV--ACSPEEEKFMAITELCRLHTIVSPFKVNWMVPSGPEN-NKRLFVADQSSDISIIN---
>EOG091F03Z1|Biomphalaria_glabrata|JG26_Phestilla_sp|TRANSCRIPT
---TKLSGGHSFSVLCVDVN-QQTGQIASGGEDGELCLWS-S-SGQLIKKITRPGSDCASVLFSKESPSKLYATFGAEIFIFDTSDL-DNPIFVFQSNSDEVNQIVLDEKESFLAACDDAAEIKIYGL-QDRKCFKTLRFKHTSICSSVAFRPNRQWEIISAGLDCRLVHWDFSKPKCLNQFNMNELHRTPG-ES-AYWINPPFIHHSNFSP------DSKTFACGLENGQIPIFNSSQKNLQSQFALFGHRLGVSQVYFISDTKLISAGNDYKIVLWDLSKSEMYQQ-------VGIHINGDS---V---ACSPEEEKFMAITELCRAHTIVRPYKINWMALAGPEN-NKLLYIADQSSDISVI----
>EOG091F03Z1|Biomphalaria_glabrata|JG07_Cuthona_albocrusta|TRANSCRIPT
---TKLTGGHSSSVLCVDVN-QQSGQIISGGEDGELCLWS-R-EGQLVKKIIRPGSDCTCVLFSKETSNRLYAAFGAEIFIFDVNDL-DNPIFVFQSNADEVNQIVLDSKESFLAACDDAAEIKIYGL-QDRKCFKTLRFKHTSICSSVAFRPNRQWEIISAGLDCRLVHWDFSKPKCLNQFNMNELHRTPG-ES-AYWINPPFIHHVNSSP------DGNTFACGLENGQIPIFNASQKNLQSRFALFGHTQGVSQVHFISDTKLVTAGNDSKIVVWDLSKSELYQQ-------HGVYMNGDS---GTNVASNPEEEKFMAITELCRERTIVSPFKVNWMMVFGTEN-DKKLVVADQSPNISIIKL--
>EOG091F03Z1|Biomphalaria_glabrata|JG08_Dendronotus_venustus|TRANSCRIPT
---AKLTGGHSSSVLSVDIS-QQSGQVISGGEDGELCLWS-P-DGTLVKKITRPDCDCTSVLFSQENPKLVYAAFGSEVFLYDLRSF-QEPIFHFQSNTEEVNQIVLDSKEHFLAACDDSGDIKVYGL-QDRKVFKTLRFKHTNICSSAVFRPNRQWEIVTAGLDCRVVHWDFSKPKCLNQFNMQELHATGG-ES-AYMINPPLVHHVAVTP------SGSTFAMGLENGQIPIFNATQKSLQSRYALYGHRQGVSQVRFMDDTKLISAGNDFKIGVWDLSKADEYEPPH-----N-VYMNGDS---N---GCSQEEQKYTAISELCQSAFISHPYKINWIVTVGPED-SKKLYVADQSPDISVL----
>EOG091F03Z1|Biomphalaria_glabrata|JG05_Bornella_anguilla|TRANSCRIPT
----------------------------------------------------------------------------------------------------------------------------------------------------------------------------------------------------------------------------------------------------------------QVLFIDEIKLVSAGNDSKIGVWDLSKADQYEPPH-----N-VYMNGDS---SS------LEQKYMAISELCQGQSLSHPYKINWMAAFGPQD-NKKLYVAD------------
>EOG091F03Z1|Biomphalaria_glabrata|NC04_Fiona_pinnata|TRANSCRIPT
---------------------------------------------------------------------------------------------------------------------------------------------------------------------------------------------------------------------------------------------------------AHTQRGSQVYFISDTKLVSAGNDSKIAVWDLSKSELYQP-------HGVYMNGDS---EH--ACSPEEEKYMAITELCRVRSIERPYKVNWMVPSGPEN-NKKLFVADQSRDISVIN---
>EOG091F03Z1|Biomphalaria_glabrata|HW09_Doto_sp|TRANSCRIPT
----KLKGGHSSSVLSVDVN-SQTAQILSGGENGELCLWS-S-DGKLIRKIARPDTDCTSVLFSKENPKIAYAAFGSEILMYDLSRF-QDPIFVFQSNTDEINQVVFDAKEEFLAACDDAGEIKVYSLQQERKVFKTLRFRHTNICSSLIFRPRKNWELLSGGLDCQLVHWDFSKPRSLKQWNMQELHSSHG-PS-AYMVNPPLVHHLTASP------AGSSIACALENGQIPVFDASKKNIKHCFSFTAHRQGVSQVRFIEEDKLVSAGNDMDIALWDLSKAEFPGQ-------KGA---SCA---SS-DNGDESEQKSVDIAELCRVQVISHPNKVNWMIPSVQND-TTKLYVADQSSDVSIL----
>EOG091F03Z1|Biomphalaria_glabrata|HW16_Hancockia_cfuncinata|TRANSCRIPT
MSGDKLKGGHTSSVLCVDFD-QQSGQVLSGGENGELCLWS-S-DGQLAQKISRPDCECTSVLFSQQNPKMVYATFGSQIFIYDMSAP-PEPVFNFQANTDEVNQIALDGKEEFLGACDDAGEIKVYNL-QTKKLFKTLRFKHTNICSSLTFRPHRPMEMISGGLDSRLVLWDFSKLKCLNQFNMQELLAPPD-GS-AYMINPPLIHHLASSA------SGQNVACALESGQIPVFNGSQKNLQLRFHLNGHREGVSQVQFLDETKLVSAGNDSKVVVWDLSKGSEYQP-------PQVYTNGDSGS--------LEEQKSQAISELCRIQTLNYSQKVNWMAVSRSEGVDRKLYVADQSSDISIL----
>EOG091F03Z1|Biomphalaria_glabrata|JG17_Hancockia_uncinata|TRANSCRIPT
-------------------------------------------------------------------------------------------------------------------------------------------------------------------------------------------------------------------------------------------------------------------------LVSAGNDSKVVVWDLSKGSEYQP-------PQVYTNGDSGS--------LEEQKSQAISELCRIQTLNYSQKVNWMAVSRSEGVDRKLYVADQSSDISIL----
>EOG091F03Z1|Biomphalaria_glabrata|HW04_Calmella_cavolinii|TRANSCRIPT
MTPMKLSGGHTASVLTLSAQ-NKTNQLVSGGEDGMLCLWS-D-DGRLAAKFSRPGVECTSVTFSKEKPSLIYAAFGEEVLLLDTLRL-TDPVFVFKSNQDEVNQVVLDPKEEFLAACDDGCEIKVYGL-QDRKVFKTLKYQHTNICSTTLFRPNRRWEMFSGGLDCRFVHWDFSKPKCLSQLNMQQIQATPG-DE-SYMLNPPFIHHISASP------DGSTIALALENGRIPILDGMGKYPQPQHTLHAHGQGVSQVHFLSESSLISAGNDCCVTQWDLSRAELAQ----------------------------------------------------------------------------------
>EOG091F03Z1|Biomphalaria_glabrata|JG28_Scyllaea_fulva|TRANSCRIPT
-----------------------------------------------------------------------------------------------------------------------------------------------------------------------------------------------------------------------------------------------KNLRPRFTLFAHRQGVSQVHFIGSEKLVSAGNDLKIGVWDLSKADQYEPPV-----N-MTVNGDG---ES-----IEEQKYKVITEL-------------------------------------------
>EOG091F03Z1|Lottia_gigantea|LotgiG156130
M-AVQLGNGHTASVLCLDVQ-RQTEQLASGGENGELCVWA-LESKSLLKKYVKADCECTSVCFSKTNLDILYAAFEREVFVFDINDF-EEPILTYSFNSEEINQIALSNQEEYLAACDDSGDVKIINL-PEKKMYKTLRNIHSNICATISFRPNRPQDLVSGGMDGKLVHWLYPNHKCLNEFNMRELLDTPE-DASAYMVNPPFIHHVACSP------TGTYIACALQNGQILVFNGSRKNLSQLFTLHAHTQGVSQVVFCDETHLISGGNDCQLIL---------------------------------------------------EQSISHPMKINWLQYYCKDG-VRYLLVADQTMCISVIPLL-
>EOG091F03Z1|Biomphalaria_glabrata|HW19_Polycera_quadrilineata|TRANSCRIPT
-----------TPLMCVDKHPGQAHIVATGGEDGMLTIW-----------------------------------------------------------------------------------------------------------------------------------------------------------------NPPFVHHMAVSSNSSQEGSPRTLACALENGQIPIFDASHKNLQPKFALYAHQQGASQVHFV------------------------------------------------------------------------------------------------------------
>EOG091F03Z1|Crassostrea_gigas|CGI_10022983
MESLGFQGEHTGSVLCVDVS-E--EVIVSGGENGDLCLWN-L-EGKLLNKYREEGTDCTSVLLSLVKKDVVYAAFNDVLKVFNRGDM-STPTDTFTYNSDEINQIAVDEKEKYLAASDDAGEIRVIDL-TEKKLFKTLKNKHTNICSSVCFRPLKPWELFTGGLDSKVIHWDFSRHKCLNMFDMNELNNPFETPD-SYMVSPPFVHHLAASP------NGKYLVAALENGLIAVFDSTRKHLRELFSLHTHTQGVSQVHFLSDDKFVSGGNDCCIALWDLSKSQDHPDLVLPANAHAANGTSNG---IS-SAPDPLETKNQTMTDVCLITKIEHTGKINWMKPFHQEQ--WKIIIADESNKLSIKAIDV
