# Supplementary material for: Transcriptomics provides a robust framework for the relationships of the major clades of cladobranch sea slugs (Mollusca, Gastropoda, Heterobranchia), but fails to resolve the position of the enigmatic genus Embletonia
Source: BMC Ecol Evol. 2021 Dec 28;21:226. doi: 10.1186/s12862-021-01944-0 (PMC8895541; doi:10.1186/s12862-021-01944-0)
Supplement: Supplementary file 6 — Additional file 6. Archive S4: Unmasked multiple sequence alignments on amino acid level including Doris kerguelenensis and Calmella cavolini prior to the removal of outliers. [file 12862_2021_1944_MOESM6_ESM.zip › Archive_S4/Alignments/EOG091F02ZH.aa.fasta]

>EOG091F02ZH|Biomphalaria_glabrata|BGLTMP002123
-MAKDYYKILGIAKGASDDEIKKAYRKMALKYHPDKNKSPGAEEKFKEIAEAYDVLSDPQKKEIFDKYGEDGLKGGMGGGS--N--G---G---GG----RS----G--------N-F-T--YTFHGDPHETFRMFFGNENPFESFFS----------------SGGPG--M-----------GSMG------G--R----SPFFQF---QT------GGR-MDDDMDVD-DPF----AQM----------GQ---Q-RRRKHQDPAVVRELQVSLEEVLSGTTKKLKITRKVLNPDGRTTRSEDKILTIDVKPGWKAGTKITFPKEGDQTPH-NVAADVVFVIKDKPHPVFTRDGSDIRYKARISLRDALCGTTIQVPTLGSARKIPLALNEVIKPNSVKRIQGEGLPIPKSPSQRGDLIVEFNVVFPNSIPQATKEILRDCMPQS
>EOG091F02ZH|Biomphalaria_glabrata|HW04_Calmella_cavolinii|TRANSCRIPT
-MGKDYYRTLGIAKGASDDDIKKAYRKMALKYHPDKNKSPGAEEKFKEIAEAYDVLSDAKKKEVFDRYGEEGLKGGMSG-------SPSSG---PS----MG----GMH----GNN-Y-S--YSFHGDPHETFRMFFGNENPFEGFFG----------------GPGGG--F-----------GSGMGGMGGMG--R----SPFFQF---QT------GGH--DDDMEID-DPF----S-Y------GQ--RQ---G-QRRKRQDPAVVRELQVSLEDIMNGTTKKLKITRQVLNTDGRTTRSEDKILTIDIKPGWKSGTKITFPKEGDQSSN-NIPADIVFVIRDKPHALFTRDGSELRYKVRLSLRDALCGATIQVPTLTS-RKIPLTLTEVIKPNTVKRIKGEGLPLPKSPSQRGDLLVEFNVVFPNSIPQSTKELLRDCIP--
>EOG091F02ZH|Biomphalaria_glabrata|HW09_Doto_sp|TRANSCRIPT
-MGKDYYKVLGCAKNASEDELKKAYRKMALKYHPDKNKSPGAEEKFKEIAEAYDVLSDPKKKEIYDKFGEEGLKGGMPGGG--S--S--SG---GG----TGFSNP---------GNF--Q-YSYHGDPHETFRMFFGNENPFDSFFS-------F--------GGPQH--G---SGM-----G------------------------RSFFGNFHQGG---GVEDMELD-DHF----D-S----------RF---G-RAGRKQDSAIMKEVQVSLEDILTGTKKNLKITRKVMNPDGRTTRNEDKILTIDVKPGWKAGTKITFPKEGDQLRD-NIPADIVFIIKDKPHSTFARDGSDLRYKARISLRDALCGGTIQVPTLGG-RKIPLTLSDVVKPDSVKRIQGEGLPYPKQPTKRGDLIVEFNIKFPDSISPSTREVLRDCIP--
>EOG091F02ZH|Biomphalaria_glabrata|JG13_Doto_lancei|TRANSCRIPT
-MGKDYYKVLGCAKNASEDELKKAYRKMALKYHPDKNKSPGAEEKFKEIAEAYDVLSDPKKKEIYDRYGEEGLKGGMSGGG--S--S--SS----G----TGFSNP---------GSF--Q-YSYHGDPHETFRMFFGNENPFDSFFS-------F--------GGPQH--G---SGM-----G------------------------RSFFSNFHQGG---GVEDMELD-DHF----D-S----------RF---G-RAGRKQDSAIMKEVQVSLEDILTGTKKNLKITRKVMNPDGRTTRNEDKILTIDVKPGWKAGTKITFPKEGDQLRD-NIPADIVFIIKDKPHSTFARDGSDLRYKARISLRDALCGGTIQVPTLGG-RKIPLTLSDVVKPDTVKRIQGEGLPYPKQPTKRGDLIVEFNIKFPDSISPSTKEILRDCIP--
>EOG091F02ZH|Biomphalaria_glabrata|NC08_Tritonia_hamnerorum|TRANSCRIPT
-----FYDILEVKPTATDSELKKAYRKLALKYHPDKNKSPGAEDKFKEIAEAYEVLSDPQKKEVYDRYGEEGLKGGMPGGGGGG--S---G---PS----RG----N----------F-QH-YTFHGDPHETFRMFFGNENPFESFFS-------F--------GGSQG------GGG-----M---------G--R----S-FFPF---QS------GGR-GVEDMEMDHDPF----E-S----------GF---G-RPGRKQDPAVVREVQVALEDILTGTKKNLKITRKVLNADGRTTRNEDKILTIDVKPGWKAGTKVTFPREGDQLHN-NIPADIVFIIKDKPHSMFSRDGSDLRYKARISLRDALCGGTIQVPTLGG-RRIPLSLTDVVKPDTVKRIQGEGLPFPKQPTRRGDLVVEFNVIFPDHIPATTKEVLKDCIPAS
>EOG091F02ZH|Biomphalaria_glabrata|JG30_Tritonia_festiva|TRANSCRIPT
--------------------------------------------------------------------------------------------------------------------------------------------------------------------------------------------------------------------------------------------------------------------------------------------KNLKITRKVLNADGRTTRNEDKILTIDVKPGWKAGTKVTFPREGDQLHN-NIPADIVFIIKDKPHSMFSRDGSDLRYKARISLRDALCGGTIQVPTLGG-RKIPLSLTDIVKPDTVKRIQGEGLPFPKQPTRRGDLIVEFNVIFPDHIPATTKELLKDCIP--
>EOG091F02ZH|Biomphalaria_glabrata|NC07_Tritonia_diomedea|TRANSCRIPT
-MGKDYYKILGCPRGAADDDIKKAYRKMALKYHPDKNKSPGAEEKFKEIAEAYEVLSDPQKKEVYDKYGEEGLKGGMPGGGGGGS-S---G---PS----RG----N------------FQ-YTFHGDPHETFRMFFGNENPFESFFS-------F--------GGSQG-------GG-----M---------G--R----S-FFPF---QS------GGR-GVEGMEMDHDPF----E-S----------GF---G-RPGRKQDAAVVREVQVALEDILTGTKKNLKITRKVLNADGRTTRNEDKILTIDVKPGWKAGTKVTFPREGDQLHN-NIPADIVFIIKDKPHSMFSRDGSDLRYKARISLRDALCGGTIQVPTLGG-RKIPLSLTDIVKPDTVKRIQGEGLPFPKQPTRRGDLIVEFNVIFPDHIPATTKELLKDCIP--
>EOG091F02ZH|Biomphalaria_glabrata|HW21_Tritonia_manicata|TRANSCRIPT
-MGKDYYKILGCVKGASDDDIKKAYRKMALKYHPDKNKSPGAEDKFKEIAEAYEVLSDPQKKEVYDKYGEEGLKGGMPGGGGGS--S---G---PS----RG----N--------G-N-FQ-YTFHGDPHETFRMFFGNENPFESFFS-------F--------GGSQG--Q---GGG-----M---------G--R----S-FFPF---QS------GGR-GVEDMEMDHDPF----E-S----------GF---G-RPGRKQDPAVVREVQVTLEDILTGTKKNLKITRRVLNADGRTTRNEDKILTIDVKPGWKAGTKVTFPREGDQLHN-NIPADIVFIIKDKPHSVFSRDGSDLRYKARISLRDALCGGTIQVPTLGG-RKIPLSLTDVVKPDTVKRIQGEGLPFPKQPSRRGDLIVQFNVIFPDKIPATVKEVLKDCIPAS
>EOG091F02ZH|Biomphalaria_glabrata|JG23_Melibe_leonina|TRANSCRIPT
-MGKDYYKVLGCARNAGEDDIKKAYRKMALKYHPDKNKSPGAEDKFKEIAEAYEVLSDPQKKEVYDRFGEEGLKGGMPGGM--P--G---G---GSSSSRGG--------------NY--Q-YSFHGDPHETFRMFFGNENPFESFFG-------F--------PGPHG--G---GSG-----I---------G--G----RPFFPF---QT------GGH-GMEDMEMD-DPF----D-S----------SF---G-RGGRKQDPAVVREVQVSLEDILQGTKKNLRITRKVLNADGRTTRNEDKILTIDVKPGWKAGTKITFPREGDQLHN-NIPADIVFIIKDKPHHVFSRDGSDLRYKARISLRDALCGGTIQVPTLGG-RKIPLSLTDIVKPDTVKRIQGEGLPYPKQPTKRGDLIVEFNVKFPDHISPATKEILKDCIP--
>EOG091F02ZH|Biomphalaria_glabrata|NC01_Armina_californica|TRANSCRIPT
-MGKDYYKILGCAKGASDDDLKKAYRKMALKYHPDKNKSPGAEEKFKEIAEAYDVLSDPQKKEVYDRYGEEGLKGGMPGGG--S--S---G---PS----RG----G--------N-F-QQ-YTFHGDPHETFRMFFGNENPFESFFS-------F--------GGPHG--G---GSG-----M---------G--R----S-FFPF--QQS------GGR-GVEDMDMD-DPF----E-N----------NF---G-RSGRKQDPAIVREVQVALEDILTGTKKNLKITRKVLNSDGRTTRNEDKILTIDVKPGWKAGTKVTFPREGDKLHN-N-PADIVFIIKDKPHTLFVRDGSDLRYKARISLRDALCGGTINVPTLGG-RKIPLSLTDVVKPDTVKRIQGEGLPFPKQPTKRGDLIVEFNVIFPDKLSTATKEILKDCIP--
>EOG091F02ZH|Biomphalaria_glabrata|HW01_Armina_tigrina|TRANSCRIPT
-MGKDYYKILGCARGASEEDLKKAYRKMALKYHPDKNKSPGAEEKFKEIAEAYDVLSDPQKKEVYDKYGEEGLKGGMPGGG--S--S--SG---PS----RG----G--------N-F-QQ-YTFHGDPHETFRMFFGNENPFESFFS-------Q--------GGPHG--G-----------M---------G--R----S-FFPF--QQS------GGR-GVEDMDMD-DPF----E-N----------HF---G-RSGRKQDAAIVREVQVALEDILTGTKKKLKITRKVLNSDGRTTRNEDKILTIDVKPGWKAGTKVTFPREGDQLHN-NIPADIVFIIKDKPHSLFIRDGSDLRYKARISLRDALCGGTINVPTLGG-RKIPLSLTDIVKPDTVKRIQGEGLPFPKQPTKRGDLIVEFNVIFPDKLSTATKEILKDCIPPS
>EOG091F02ZH|Biomphalaria_glabrata|JG05_Bornella_anguilla|TRANSCRIPT
-MGKDYYKILGCDRNAGDDDIKKAYRKMALKYHPDKNKSPGAEEKFKEIAEAYEVLSDPQKKEVYDKYGEEGLKGGMPGGG--P--S---G---PS----RG----G--------NNF--Q-YTFHGDPHETFRMFFGSENPFDSFFS-------F--------GGPQH--G---GGS-----G---------M--G----RSFFPF---QS------G---GVEDMEMD-DPF----D-S----------QL---G-RSGRKQDPAVVREVQVSLEDILTGTKKNLKITRKVLNADGRTTRNEDKILSIDVKPGWKAGTKITFPREGDQLHN-NIPADIVFIIKDKPHSTFIRDGSDLRYKARISLRDALCGGTIQVPTLGG-RKIPLTLTDVVKPDTVKRIQGEGLPFPKQPSKRGDLIVEFNIRFPENISPATKEILKDCIP--
>EOG091F02ZH|Biomphalaria_glabrata|HW10_Embletonia_pulchra|TRANSCRIPT
-MGKDYYKILGCVKGAADDDIKKAYRKMALKYHPDKNKSPGAEEKFKEIAEAYEVLSDPQKKEVYDKYGEEGLKGGMPTGG--G--G---G---PS----RG----G--------S-Y--Q-YQFHGDPHETFRMFFGNENPFESFFS-------F--------GGPHG--S---GGG-----M---------G--G----RSFFPF---QS------GGR-GVEDMDMD-DPF----E-S----------SF---G-RGGRKQDPAVVREVQVSLEDILTGTKKNLKITRKVMNPDGRSARNEDKILTIDVKPGWKAGTKITFPREGDQMNN-TIPADIVFIIKDKPHSQFTRDGSELRYKARISLRDALCGGTIQVPTLGG-RKIPLSLTDVVKPDTVKRIQGEGLPFPKQPTRRGDLIVEFNVVFPDHISPATKEILKDCIP--
>EOG091F02ZH|Biomphalaria_glabrata|HW14_Flabellina_affinis|TRANSCRIPT
-MGKDYYKILACPRGASDDDIKKAYRKMALKYHPDKNKSPGAEEKFKEIAEAYEVLSDPQKKEVYDKYGEEGLKGGMPGGG--G--S---G---VG----PS----RGG------N-F--Q-YSFHGDPHETFRMFFGNENPFESFFS-------F--------GGPHG--H---SGH-----M---------G--MGG--RGFNPF---HS------GGR-DVEDMDMD-DPF----E-S----------HF---G-RRGRKQDPAIVREVQVSLEDILTGTKKNLKITRKVMNPDGRTARNEDKILTIDVKPGWKAGTKITFPREGDQMNN-TVPADIVFIIKDKPHSTFSRDGSDLRYKARISLRDALCGGTIHVPTLGG-RKIPLSLTDVVKPDSVKRIQGEGLPLPKQPARRGDMIVEFSVVFPDHISSATKEILKDCIP--
>EOG091F02ZH|Biomphalaria_glabrata|JG32_Unidentia_angelvaldesi|TRANSCRIPT
-MGKDYYKILGCAKGAADDDIKKAYRKMALKYHPDKNKSPGAEEKFKEIAEAYDVLSDPQKKEVYDRYGEEGLKGGMPGGG--G--S--SS----------R--------------DH--Q-YTFHGDPHETFRMFFGNENPFESFFS-------F--------GGPHG--G---SGM-----G------------------------RSFF------GGR-GVEDMEMD-DPF----E-S----------HF---G-RRGPKQDPAIVREVQVALEDILTGTKKNLKITRKVMNPDGRTVRNEDKILTIDVKPGWKAGTKITFPREGDQMNN-TVPADIVFIIKDKTHPMFTRDGSDLRYKARISLRDALCGGTIQVPTLGG-RKIPLSLTDIIKPDTVKRIQGEGLPFPKQSSRRGDLIVEFSVVFPDHISQATKEILKDCIPPS
>EOG091F02ZH|Biomphalaria_glabrata|JG11_Dondice_occidentalis|TRANSCRIPT
-----------------------------------------------------EVLSDPQKKEVFDKFGEEGLKGGMPGGG--S--S---G---GG----QF----R--------SNP---QYTFHGDPHETFRMFFGDENPFESFFS----------------SGGMG--M-----------G---------G--R----S-FNPF--QFH------SGR-DVEDMDMD-DPF----D-N----------HF---G-RRGRKQDPAIVREVHVALEDILTGTKKNLKITRKVMNADGRTTRNEDKILTIDVKPGWKAGTKITFPREGDQMNN-TVPADIVFIIKDKPHSVFTRDANDIRYKARISLRDALCGGTIQVPTLGG-RKIPLSLTDIIKPDSVKRIQGEGLPIPKQPTRRGDLIVEFSVVFPDHISPATKEILKDCIP--
>EOG091F02ZH|Biomphalaria_glabrata|HW02_Berghia_verrucicornis|TRANSCRIPT
-MGKDYYKILGCTKGASDDEIKKAYRKMALKYHPDKNKSPGAEEKFKEIAEAYEVLSDAQKKEVYDKFGEEGLKGGMPGDG--G--G---SG--PS----RG--------------NF--QHYSFHGDPHETFRMFFGNENPFESFFS-------G--------GIG----M-----------G---------G--R----S-FNPF--QFQ------SGR-DVEDMDMD-DPF----DSH----------NF---G-RRGRKQDPAIVREVQVALEDILTGTKKNLKITRKVMNPDGRSTRNEDKILTIDVKPGWKAGTKITFPREGDQMNN-TVPADIVFIIKDKPHSQFTRDGSDLRYKARISLRDALCGGTIHVPTLGG-RKIPLTLTDVIKPDSVKRIQGEGLPFPKQPSRRGDLIVEFNVVFPDHISPATKEILKDCIP--
>EOG091F02ZH|Biomphalaria_glabrata|HW20_Spurilla_neapolitana|TRANSCRIPT
----------------------------------------------------------------------------------------------------------------------------------------------------------------------GMG--M-----------S---------G--R----S-FNPF--QFQ------SGR-DVEDMDMD-DPF----D-S----------HF---G-RRGRKQDPAIVREVQVALEDILTGTKKNLKITRKVMNPDGRSTRNEDKILTIDVKPGWKAGTKITFPREGDQMNN-TVPADIVFIIKDKPHSLFTRDGSDLRYKARISLRDALCGGTIQVPTLGG-RKIPLSLTDIIKPDSLKRIQGEGLPFPKQPSRRGDLIVEFNVVFPDHISPATKEILKDCIP--
>EOG091F02ZH|Biomphalaria_glabrata|JG29_Spurilla_braziliana|TRANSCRIPT
----------------------------------------------------------------------------------------------------------------------------------------------------------------------GMG--M-----------S---------G--R----S-FNPF--QFQ------SGR-DVEDMDMD-DPF----D-S----------HF---G-RRGRKQDPAIVREVQVALEDILTGTKKNLKITRKVMNPDGRSTRNEDKILTIDVKPGWKAGTKITFPREGDQMNN-TVPADIVFIIKDKPHSLFTRDGSDLRYKARISLRDALCGGTIQVPTLGG-RKIPLSLTDIIKPDSIKRIQGEGLPFPKQPSRRGDLIVEFNVVFPDHISPATKEILKDCIPAS
>EOG091F02ZH|Biomphalaria_glabrata|JG02_Antaeolidiella_chromosoma|TRANSCRIPT
-MGKDYYKILGCAKGASEDDIKKAYRKMALKYHPDKNKSPGAEEKFKEIAEAYDVLSDSQKKEVYDRYGEEGLKGGMSGGG--S--S---G---SS----RG--------------NF--QQYSFHGDPHETFRMFFGNENPFESFFS----------------FGGLG--M-----------G---------G--R----P-FNPF--QFQ------SGR-DVEDMDMD-DPF----D-S----------HF---G-RRGRKQDPAIVREVQVALEDILNGTKKNLKITRKVLNPDGRTTRNEDKILTIDVKPGWKAGTKITFPREGDQMNN-TVPADIVFIIKDKPHSLFARDGSDLRFKARISLRDALCGGTIQVPTLGG-RKIPLSLTDVIKPDSVKRIQGEGLPFPKQPSRRGDLIVEFSVVFPDHISPATKEILKDCIP--
>EOG091F02ZH|Biomphalaria_glabrata|HW05_Caloria_elegans|TRANSCRIPT
-MGKDYYKILGCARGASDDDIKKAYRKMALKYHPDKNKSPGAEEKFKEIAEAYEVLSDPQKKEVFDKFGEDGLKGGMHGGG--G--G---G---PS----RG--------------SH---QYTFHGDPHETFRMFFGNENPFESFFSFGGPHSHG--------SSGIG--M-----------G---------G--R----P-FNPF--QFH------SGR-DVEDMDMD-DPF----D-S----------HF---G-RRGRKQDPAVVREVQVALEDILTGTKKNLKITRKVMNPDGRSTRNEDKILTIDVKPGWKAGTKITFPREGDQMNN-TVPADIVFIIKDKTHSVFTRDGSDLRYKARISLRDALCGGTIQVPTLGG-RKIPLSLTDIIKPESVKRIQGEGLPFPKQPSRRGDLIVEFNVVFPDQISPATKEILKDCIP--
>EOG091F02ZH|Biomphalaria_glabrata|HW06_Cratena_peregrina|TRANSCRIPT
-MGKDYYKILGCARGASEDDIKKAYRKMALKYHPDKNKSPGAEEKFKEIAEAYEVLSDPQKKEVFDKFGEDGLKGGMHSGG--G--G---GG--PS----RG----G--------N-Y--QQYSFHGDPHETFRMFFGNENPFESFFN-------FGGPHSHGPSGGVG--M-----------G---------G--R----P-FNPF--QFH------SGR-DVEDMDMD-DPF----D-N----------HF---G-RRGRKQDPAIVREVQVALEDILTGTKKNLKITRKVINPDGRSTRNEDKILTIDVKPGWKAGTKITFPREGDQMSN-TVPADIVFIIKDKPHSVFTRDGSDLRYKARIPLRDALCGGTIQVPTIGG-RKIPLSLTDIIKPDTLKRIQGEGLPLPKQPSRRGDLIVEFNVVFPDHISTATKEILKDCIP--
>EOG091F02ZH|Biomphalaria_glabrata|HW13_Favorinus_branchialis|TRANSCRIPT
-MGKDYYKTLGCARGASEDDIKKAYRKMALKYHPDKNKSPGAEEKFKEIAEAYEVLSDPKKKEVYDKFGEEGLKGGMHSGG--S--S---SG--PS----RS----S--------NNF--Q-YSFHGDPHETFRMFFGNENPFESFFS-------F--------GGGLG--P-----------G---------G--R----P-FNPF--QFH------TGR-DVEDMDMD-DPF----D-S----------HF---G-RRGRKQDPAIVREVQVALEDILSGTKKNLKITRKVMNPDGHSTRNEDKILTIDVKPGWKAGTKITFPREGDQMNN-TVPADIVFIIKDKPHSLFTRDGSDLRYKARISLRDALCGGTIQVPTLGG-RKIPLSLSDIIKPDSVKRIQGEGLPFPKQPSRRGDLIVEFNVVFPDHISSATKEVLKDCIPPS
>EOG091F02ZH|Biomphalaria_glabrata|JG15_Favorinus_auritulus|TRANSCRIPT
-MGKDYYKTLGCARGASEDDIKKAYRKMALKYHPDKNKSPGAEEKFKEIAEAYEVLSDPKKKEVFDKFGEEGLKGGMHSGG--S--G---SG--PS----RS----S--------N-F--Q-YSFHGDPHETFRMFFGNENPFESFFS-------G--------GLGPG--G-----------G---------G--R----P-FNPF--QFQ------TGR-DVEDMEMD-DPF----D-S----------HF---G-RRGRKQDPAIVREVQVALEDILTGTKKNLKITRKVMNPDGHSTRNEDKILTIDVKPGWKAGTKITFPREGDQMNN-TVPADIVFIIKDKPHSLFTRDGSDLRYKARISLRDALCGGTIQVPTLGG-RKIPLSLSDIIKPDSVKRIQGEGLPFPKQPSRRGDLIVEFNVVFPDHISLATKEVLKDCIP--
>EOG091F02ZH|Biomphalaria_glabrata|HW12_Facelina_rubrovittata|TRANSCRIPT
-MGKDYYKILGCPRGASDDDIKKAYRKMALKYHPDKNKSPGAEEKFKEIAEAYEVLSDSQKKEVFDKFGEEGLKGGLHSGG--G--G---G---SG----PS----R--------SSH---QYSFHGDPHETFRMFFGNENPFESFFS-------FGGPQSHGPGGGIG--M-----------G---------G--R----P-FNPF--QYH------SGR-DVEDMDMD-DPF----D-N----------HF---G-RRGHKQDPAIVREVQVALEDILTGTKKNLKITRKVMNPDGRSTRNEDKILTIDVKPGWKAGTKITFPREGDQMNK-TVPADIVFIIKDKPHTVFTRDGSDLRYKARISLRDALCGGTIQVPTLGG-RKIPLTLSDIIKPDSLKRIQGEGLPLPKQPSRRGDLIVEFNVIFPDHISSATKEILKDCIP--
>EOG091F02ZH|Biomphalaria_glabrata|JG28_Scyllaea_fulva|TRANSCRIPT
-MGKDYYKVLGCARNAGDDDIKKAYRKMALKYHPDKNKSPGAEEKFKEIAEAYDVLSDPQKKELYDKYGEEGLKGGMPGGG--G--G---S---SS----SG--------------NY--E-YTFHGDPHETFRMFFGNENPFESFFN-------F--------GGPHH--G---GMG-----G---------M--G----RPFFPY---QG------GGH-GVEDMDLD-DPF----E-S----------HF---G-RGGRKQDPAVVREVQVSLEDILTGTKKNLKITRRVLNSDGRSTRNEDKILSIDVKPGWKAGTKITFPREGDQLHN-NIPADIIFIIKDKPHPVFSRDGSDLRFRARISLRDALCGGTIQVPTLGG-RKIPLSLTDIVKPDTVKRIQGEGLPLPKQPTKRGDLIIEFNVKFPDHISSATKEILKDCIP--
>EOG091F02ZH|Biomphalaria_glabrata|JG08_Dendronotus_venustus|TRANSCRIPT
-MGKDYYKVLGVARNAGDDDIKKAYRKMALKYHPDKNKSPGAEEKFKEIAEAYEVLSDAQKKEVYDKYGEEGLKGGMPGGG--G--S---G---PS----RG----GGG------N-FQQQ-YSFHGDPHETFRMFFGNENPFESFFG-------F--------GGPHH--H---GGG-----S---------G--MGPGRS-FFPF---QS------GGH-GVEDMDYMDDPF----G-S----------NFGR-G-GSGRKQDPAVVREVQVSLEDILKGTKKNLKITRKVLNPDGRTTRNEDKILTIDVKPGWKAGTKITFPREGDQLHN-NVPADIVFIIKDKPHPVFSRDGCDLRYKARISLRDALCGGTIQVPTLEG-RKIPLSLSDIVKPDTTKRIQGEGLPLPKQPTKRGDLIVEFNVKFPDHISASTKEILKDCIPAS
>EOG091F02ZH|Biomphalaria_glabrata|HW18_Janolus_cristatus|TRANSCRIPT
-MGKDYYKILGCAKGAPDDDIKKAYRKMALKYHPDKNKSPGAEEKFKEIAEAYEVLSDPQKKEIFDKYGEEGLKGGMPGGG--G--G---G---PS----RG----G--------N-Y--QQYSFHGDPHETFRMFFGNENPFESFFN-------FGH------GGPQS--G-----------M---------G--R----S-FFPF--QQH------GGR-RVEDMEMD-DPF----E-S----------HF---G-RSGRKQDPAIVREVQVSLEDILTGTKKNLKITRKVVNPDGRSTRNEDKILTIDVKPGWKAGTKITFPREGDQMNN-TVPADIVFIIKDKPHSLFSRDGSDLRYKARISLRDALCGGTIQVPTLGG-RKIPISLTDVVKPDSVKRIQGEGLPFPKQPAKRGDLIVEFYVIFPDHISSATKEILKDCIP--
>EOG091F02ZH|Biomphalaria_glabrata|HW15_Flabellina_babai|TRANSCRIPT
--------------------------------------------------------------------------------------------------------------------------YTFHGDPHETFRMFFGSENPFESFFS-------Y--------SGPQ---G---GRG-----G---------M--G----RSFFPF---QS------GGR-NVEDMDMD-DPF----E-H----------NF---G-RSGRKQDPAIIREVQVALEDILTGTKKNLKITRKVVSADGRTAHNEDKILTIDVKPGWKAGTKITFPREGDQRSN-TVPADIVFIIKDKPHSLFSRDGSDLRYKARIALRDALCGGTIQVPTLGG-RKIPLSLTDIVKPDTVKRIQGEGLPFPKQPSRRGDLIVEFNVIFPDHISPATKEILKDCIPAS
>EOG091F02ZH|Biomphalaria_glabrata|HW17_Hermissenda_crassicornis|TRANSCRIPT
-MGKDYYKILGCARGASDDDIKKAYRKMALKYHPDKNKSPGAEEKFKEIAEAYEVLSDQQKKEVFDKYGEEGLKGGMSGGG--G--S---MGGGPS----RT--------------SQ--HQYSFHGDPHETFRMFFGNENPFESFFT----------------SGGIG--M-----------G---------G--R----P-FNNPFNQFH------SGR-DVEDMDMD-DPF----A-S----------HF---G-QRGRKQDPAIVREVHVALEDILTGTKKNLKIIRKVMNSDGRTTRNEDKILTIDVKPGWKAGTKITFPREGDQMNN-TVPADIVFIIKDKPHSLFTRDGSDIRYKVRISLRDALCGGTIQVPTLSG-RKIPLSLTDIIKPDSVKRIQGEGLPFPKQSTRRGDLIVEFNVVFPDKISQSTKEILKDCIPPS
>EOG091F02ZH|Biomphalaria_glabrata|JG18_Hermissenda_opalescens|TRANSCRIPT
-MGKDYYKILGCARGASDDDIKKAYRKMALKYHPDKNKSPGAEEKFKEIAEAYEVLSDQQKKEVFDKYGEEGLKGGMSGGG--G--S---MGGGPS----RT--------------SQ--HQYSFHGDPHETFRMFFGNENPFESFFT----------------SGGIG--M-----------G---------G--R----P-FNNPFNQFH------SGR-DVEDMDMD-DPF----A-S----------HF---G-QRGRKQDPAIVREVHVALEDILTGTKKNLKIIRKVMNSDGRTTRNEDKILTIDVKPGWKAGTKITFPREGDQMNN-TVPADIVFIIKDKPHSLFTRDGSDIRYKVRISLRDALCGGTIQVPTLSG-RKIPLSLTDIIKPDSVKRIQGEGLPFPKQSTRRGDLIVEFNVVFPDKISQSTKEILKDCIP--
>EOG091F02ZH|Biomphalaria_glabrata|NC05_Hermissenda_crassicornis|TRANSCRIPT
-MGKDYYKILGCARGASDDDIKKAYRKMALKYHPDKNKSPGAEEKFKEIAEAYEVLSDQQKKEVFDKYGEEGLKGGMSGGG--G--S---MGGGPS----RT--------------SQ--HQYSFHGDPHETFRMFFGNENPFESFFT----------------SGGIG--M-----------G---------G--R----P-FNNPFNQFH------SGR-DVEDMDMD-DPF----A-S----------HF---G-QRGRKQDPAIVREVHVALEDILTGTKKNLKIIRKVMNSDGRTTRNEDKILTIDVKPGWKAGTKITFPREGDQMNN-TVPADIVFIIKDKPHSLFTRDGSDIRYKVRISLRDALCGGTIQVPTLSG-RKIPLSLTDIIKPDSVKRIQGEGLPFPKQSTRRGDLIVEFNVVFPDKISQSTKEILKDCIPPS
>EOG091F02ZH|Biomphalaria_glabrata|HW16_Hancockia_cfuncinata|TRANSCRIPT
-MGKDYYKILGCSKNSGDDDIKKSYRKMALKYHPDKNKSPGAEEKFKEIAEAYEVLSDPQKKEIYDKFGEEGLKGGMSGGG--G--G---G---GG----SGPSRGN----------F-QQ-YQFHGDPHETFRMFFGNENPFESFFS-------F--------GGPQH--H---GGM-----G---------G--GMG--RSFFPF---HS------GG---VEDMDMD-DPM----E-S----------HF-----GRGRKQDPAVVREVQVSLEDILTGTKKNLKITRKVLNVDGRTTRSEDKILTIDVKPGWKAGTKITFPREGDQLQN-NIPADIIFIIKDKPHPVFSRDASDLRYKARISLRDALCGGTINIPTLGG-RKIPLSLTDVVKPDTLKRIQGEGLPFPKQPTKRGDLIVEFSIRFPDEISPATKEILKDCIP--
>EOG091F02ZH|Biomphalaria_glabrata|JG06_Catriona_columbiana|TRANSCRIPT
-MGKDYYKILGCVKGGSEDDIKKAYRKMALKYHPDKNKSPGAEEKFKEIAEAYEVLSDPQKKEVYDKYGEEGLKGGHPGGG--S--S--SA---GP----RG----G--------N-F-QQ-YHFHGDPHETFRMFFGNENPFENFFG-------F--------GGPGGPHS---QGG-----M---------GPGR----S-FFNF---QS------GGR-GMEDMDID-DPF----SSH----------HI---G-RSGSKQDPPIVREVQVSLEDILTGATKKLKITRKVMNSDGRTTRNEDKILTIDVKPGWKAGTKITFPREGDQMNN-AIPADIVFIIKDKPHPTFTRDGSDIRYKARISLRDCLCGGTIQVPTIGG-RKIPLPLTDVIKPDTVKRIQGEGLPFPKQPSRRGDLIVEFNVIFPDRISASTKEILKDCIP--
>EOG091F02ZH|Biomphalaria_glabrata|JG07_Cuthona_albocrusta|TRANSCRIPT
-MGKDYYKILGCTKSSSEDDVKKAYRKMALKYHPDKNKSPGAEEKFKEIAEAYDVLSDPQKKEVYDKYGEEGLKGGMPGGG--S--S--SG---GS----RG----G--------N-F-Q--YHFHGDPHETFRMFFGNENPFENFFG----------------FGGPG--GPQSQGR-----M---------G--P----S-FFNF---QS------GGR-GMEDMDID-DPF----SSH----------HI---G-RGGSKQDPAIVREVQVSLEDILSGATKKLKITRKVMNPDGRTTRNEDKILTIDVKPGWKAGTKITFPREGDQMNN-AIPADIVFIIKDKPHPTFSRDGSDIRYKARISLKDALCGGTIQVPTIGG-RKIPLSLTDVIKPDTVKRIQGEGLPLPKQPSRRGDLIVEFNVVFPDRISASTKEILKDCIP--
>EOG091F02ZH|Biomphalaria_glabrata|HW07_Cuthona_caerulea|TRANSCRIPT
-MGKDYYKILGCTKGSSDDDIKKAYRKMALKYHPDKNKSPGAEEKFKEIAEAYEVLSDPQKKEVYDKYGEEGLKGGVPGGG--G--S--SG---GS----RG----G--------N-F-QQ-YHFHGDPHETFRMFFGNENPFESFFG-------F--------GGPHQ--S---QGG-----I---------GPGR----S-FFNF---QS------GGR-GMEDMDID-DPF----GSQ----------HI---G-RSGNKQDPAIVREVQVSLDDILTGATKKLKITRKVMNPDGRTTRNEDKILTIDVKPGWKAGTKITFPREGDQMNN-AIPADIVFIIKDKPHSTFTRDGSDIRYKARISLRDALCGGTIQVPTIGG-RKIPLSLTDVIKPDTVKRIQGEGLPFPKQPSRRGDLIVEFNVVFPDRISASTKDILKDCIPAS
>EOG091F02ZH|Biomphalaria_glabrata|NC04_Fiona_pinnata|TRANSCRIPT
-MGKDYYKILGCAKGSSDDDIKKAYRKMALKYHPDKNKSPGAEEKFKEIAEAYEVLSDPQKKEVYDKYGEDG--------------S--SG---GS----RG----G--------N-F-QQ-YHFHGDPHETFRMFFGNENPFESFFS-------F--------GGPQS--Q---SSG-----M---------G--R----S-FFNF---PG------GGR-GMEDMDID-DPF----SSH----------HI---GRSGSNKQDPAIVREVHVSLEDILSGATKKLKITRKVVNPDGRTTRNEDKILTIDVKPGWKAGTKITFPREGDQMNN-AIPADIVFIIKDKPHPTFIRDGSDIRYKARISLRDALCGGTIQVPTLGG-RKIPLSLTDVIKPDTVKRIQGEGLPYPKQTSRKGDLIVEFNVVFPDRISSSTKEILKDCIP--
>EOG091F02ZH|Biomphalaria_glabrata|HW11_Eubranchus_exiguus|TRANSCRIPT
-MGKDYYKTLGCQKGASDDEIKKAYRKMALKYHPDKNKSPGAEEKFKEIAEAYEVLSDAQKKEVYDKYGEEGLKGGIPGGG--G--S--SM---GG-----S----RGG------N-Y--Q-YSFHGDPHETFRMFFGNENPFESFFS-------F--------GGPQG--P---GGM-----G---------M--GSG--GS---------------GGH-GMEGMDID-DPF----D-S----------RFSGQGRGSGRKQDPAIVREVQVSLDDILNGAKKNLKITRKVLNPDGRSTHNEDKILTIDVKPGWKAGTKITFPREGDQLSSHTIPADIVFIIKDKPHSVFSRDGSDLRYKARISLRDALCGGTINVPTIGG-RQIPLSLTDVIKPDTVKRIQGEGLPLPKQPAKRGDLIVEFNVIFPDRISTSTKDILRDCIPAS
>EOG091F02ZH|Biomphalaria_glabrata|NC02_Bathydoris_clavigera|TRANSCRIPT
-MGKNYYKILGCTKEASDDELKKAYRKMALKYHPDKNKSPGAEEKFKEIAEAYDVLSDPKKREVFDMYGEEGLKGGTTGGG--C--S---S---GG----G--------------H-F-QH-YSFHGDPHETFRMFFGNENPFESFFS-------F--------GGPQG--G---SSG-----M---------G--R----SPFFQF---QN------SGR-GMDDMDID-DHY----E-H----MGGG--GR---G-VRRKHQDPAIIREIQVTLEDILTGTAKKLKITRKVLNPDGRTTRTEDKILTIDVKPGWKAGTKITFPREGDQTPN-NVPADIVFVIKDKPHPVFTRDGSDLRYKARISLRDALCGATILVPTLSG-RKIPLSVNDIIKPDTIKRIQGEGLPFPKQQSKRGDLIVDFNVVFPDRIAQATKEILKDCIPQS
>EOG091F02ZH|Biomphalaria_glabrata|HW19_Polycera_quadrilineata|TRANSCRIPT
-MGKDYYEILGCKKDSSEDELKKAYRKMALKYHPDKNKSPGAEEKFKEIAEAYDVLSDPKKREVYDTYGEEGLKGGAGG-------S---S---RG----G--------------N-F-QQ-YTFHGDPHETFRMFFGNENPFESFFS-------F--------GGPQG--S---MGG-----M---------G--R----SPFFQF---QS------GGS-GMEDMDID-DPF----N-H------SG--GR---G-MRRKHQDAAIVREIQVSLEDILTGTSKKLKINRKVLNPDRRSSRSEDKILTIDVKPGWKAGTKITFPREGDQTPN-NVPADIVFIIKDKPHPLFTRNGSDLRYRARISLRDALCGGTISVPTLGG-RKIPLSFSDVIKPDTVKRIQGEGLPFPKQLSQRGDLIVEFNVVFPEKIPAATKEILKDCIPSS
>EOG091F02ZH|Biomphalaria_glabrata|NC06_Pleurobranchaea_californica|TRANSCRIPT
-------------------------------------------------------------------------------------------------------------------------------DPHETFRMFFGNENPFESFFS-------F--------GGSGS--G-----------L---------G--R----S-HF------F------QSR-GMEDMDID-DGF----G-GT-----SG--FE---H-VRRKHQDPAIVRDLQVTLEEILNGATKKLKITRKVLNPDGKTTRSEDKILTIDIRPGWKSGTKITFPKEGDQTPN-NIPADVVFVIKDKHHPIFVREGSDIRHKARVSLKDALCGVTLQIPTLSSGRKIPLTLSDVIKPGSTKRIQGEGLPYPKLQSKRGDLIVEFSVVFPDKIPQVTKEVLRDCIP--
>EOG091F02ZH|Biomphalaria_glabrata|HW03_Berthella_plumula|TRANSCRIPT
-MGKDYYKILGCAKSASEDEIKKAYRKMALKYHPDKNKSPGAEEKFKEIAEAYDVLSDPQKKEVFDKYGEEGLKGGMSGGG--G--G---F---SG----GG----R--------SDF-QQ-YSFHGDPHETFRMFFGNENPFESFFS-------F--------GGPQG------HGGNSGMGM---------G--R----SPFFQF---QS------GGR-GMEDMDID-DHF----D-GS-----SGFDGH---G-IRRKHQDPAVVRDIQVTLEEILNGTTKKLKITRKILNPDGKSTRSEDKILTIDVKPGWKAGTKITFPKEGDQTPN-NIPSDIVFVIRDKCHPVFTREGSDICYKARISLRDALCGVTLQIPTLGGSRKIPLTLSDVTKPGSLKRIHGEGLPYPKLQSKRGDLIVEFNVVFPDRISQATREVLRDCIP--
>EOG091F02ZH|Crassostrea_gigas|CGI_10009495
-MGKDYYKILGINKGASEDEIKKGYRKMALKYHPDKNKSPGAEEKFKEIAEAYDVLSDKNKREIYDKYGEEGLKNGPPPES--GFQG---S---AP----GG----G--------N-F-H--YEFQGNPRDTFRMFFGGDDPFASFFS----------------GGGGG--G-----------GGFG------G--P----GPSRMF---HF------GGQPGQEEMDVDDDGYGHFGG-GH-----MG--GG---R-PQRKRQDSAVVRELPVSLEDIYKGATKKLKITRRVLNNDGRSTRTEDKILTIDIKPGWKAGTKITFPKEGDQTPN-NIPADVVFVIKDKPHSVFTREGSDIRYKAKISLKDALCGTTLQIPTIDG-RKIPLRLREVVKPHTAKRIQGEGLPIPKQPGKRGDLIIDFDVVFPNQISSTAKEILSDCLPAS
>EOG091F02ZH|Lottia_gigantea|LotgiG128634
MMGKDYYQILGITKSSNEDEIKKAYKKMALKYHPDKNKSPGAEEKFKEIAEAYDVLGDPKKREVFDKYGEEGLKGGMPGGQ--A--N---G---PM----PG----GGGRAGTGNT-Y-H--YTFHGDPHQTFKMFFGDDDPFRSFFG----------------GHQG-------------------------------------------F------GGLGGHEHMEVDDDPFGHFGR-GGGMNMMGG--RQ---P-QRSKRQDPAIVKELQTPMEEILNGATRKLKITRKVMNSDGRSVRTEDKILTVEIKKGWKAGTKITFPKEGDQSPN-SVPADVVFIIKDKPHPLFKREGSDIRYKATLPLRDALCGGTINIPTLDG-RQIPLNLSEVVKPQTVRRIQGEGLPHPKQPSKRGDLIIEFDIKFPSNISPSVRSKLKELIPTS
