# Supplementary material for: Transcriptomics provides a robust framework for the relationships of the major clades of cladobranch sea slugs (Mollusca, Gastropoda, Heterobranchia), but fails to resolve the position of the enigmatic genus Embletonia
Source: BMC Ecol Evol. 2021 Dec 28;21:226. doi: 10.1186/s12862-021-01944-0 (PMC8895541; doi:10.1186/s12862-021-01944-0)
Supplement: Supplementary file 6 — Additional file 6. Archive S4: Unmasked multiple sequence alignments on amino acid level including Doris kerguelenensis and Calmella cavolini prior to the removal of outliers. [file 12862_2021_1944_MOESM6_ESM.zip › Archive_S4/Alignments/EOG091F017P.aa.fasta]

>EOG091F017P|Biomphalaria_glabrata|BGLTMP003288
MCN----------------------------------------------------------------------------------------------------YLVMELMDANLCQVIQMD--LDHERMSYLLYQMLCGIKHLHSAGIIHRDLKPSNIVVKSDCTLKILDFGLARTAGTGFMMTPYVVTRYYRAPEVILGMG-YKAN-VDIWSVGCIMAELIRATVMFPGTDRI-----LFK--------------------------------------------------------------------------------------------------------------------------------------------------------------------
>EOG091F017P|Lottia_gigantea|NC03_Doris_kerguelenensis|TRANSCRIPT
----------------------------------------AACDTLTNQNVAIKKLSRPFQNVTHAKRAYREFVLMKHVNHKNIIGLLNAFTPQKSLETFQDVYLVMELMDANLCQVIQMD--LDHERMSYLLYQMLCGIKHLHSAGIIHRDLKPSNIVVKSDCTLKILDFGLARTAGTGFMMTPYVVTRYYRAPEVILGMG-YQAN-VDIWSVGCIMAELIKATVMFPGSDHIDQWNKIIEQLGTPSKDFMSRLQPTVRNYVENRPKHAGWTFEKLFPDVLFPADSTEHLGLRATV-ARDLLSRMLVIDPERRISVDEALMHPYINVWYDDTEVNGPSPLPYDHSVDEREHSVEEWKELIYNEVREYESREREKERQN---------------------------
>EOG091F017P|Lottia_gigantea|HW09_Doto_sp|TRANSCRIPT
MSK-SSSQFYTVEVGDSTFTILKRYQHLRPIGSGAQGIVCAAYDAVTDTHVAIKKLSRPFQNVTHAKRAYREFVLMKLVNHKNIIGLLNAFTPQKSLETFQDVYLVMELMDANLCQVIQMD--LDHERMSYLLYQMLCGIKHLHSAGIIHRDLKPSNIVVKSDCTLKILDFGLARTAGTGFMMTPYVVTRYYRAPEVILGMG-YQAN-VDIWSVGCIMAELIRATVMFPGSDHIDQWNKIIEHLGTPRPEFMSRLQSTVRNYVENRPKHTGHNFELLFPDILFPPDSTEHPGLRASV-ARDLLSKMLVIDPEKRISVDEALNHNYINVWFDEREVNGPTPGMYDHAVDEREHTVEEWKTLIYNEVMEYESREREKERKN---------------------------
>EOG091F017P|Lottia_gigantea|JG13_Doto_lancei|TRANSCRIPT
----------------------------------------------------------PFQNVTHAKRAYREFVLMKLVNHKNIIGLLNAFTPQKSLETFQDVYLVMELMDANLCQVIQMD--LDHERMSYLLYQMLCGIKHLHSAGIIHRDLKPSNIVVKSDCTLKILDFGLARTAGTGFMMTPYVVTRYYRAPEVILGMG-YQAN-VDIWSVGCIMAELIRATVMFPGSDHIDQWNKIIEHLGTPRPEFMSRLQSTVRNYVENRPKHTGHNFELLFPDILFPPDSTEHPGLRASV-ARDLLSKMLVIDPEKRISVDEALNHSYINVWFDEREVNGPTPGMYDHAVDEREHTVEEWKTLIYNEVMEYESREREKERKN---------------------------
>EOG091F017P|Lottia_gigantea|HW10_Embletonia_pulchra|TRANSCRIPT
MSK-HSSNFYTVEVGDSTFTILKRYQHLRPIGSGAQGIVCAAYDAVTDTHVAIKKLSRPFQNVTHAKRAYREFVLMKLVNHKNIIGLLNAFTPQKSLETFQDVYLVMELMDANLCQVIQMD--LDHERMSYLLYQMLCGIKHLHSAGIIHRDLKPSNIVVKSDCTLKILDFGLARTAGTGFMMTPYVVTRYYRAPEVILGMG-YQAN-VDIWSVGCIMAELIRATVMFPGSDHIDQWNKIIEHLGTPSPEFMTRLQSTVRNYVENRPKHTGHNFDLLFPDILFPADSTEHSGLRASV-ARDLLSKMLVIDPEKRISVDEALNHSYINVWYDEREVNGPSPGMYDHAVDEREHTVEEWKTLIYNEVMEYESREREKERQN---------------------------
>EOG091F017P|Lottia_gigantea|JG27_Phidiana_lynceus|TRANSCRIPT
------------------------------------------------------------------------------------------------------VYLVMELMDANLCQVIQMD--LDHERMSYLLYQMLCGIKHLHSAGIIHRDLKPSNIVVKSDCTLKILDFGLARTAGTGFMMTPYVVTRYYRAPEVILGMG-YQAN-VDIWSVGCIMAELIRATVMFPGSDHIDQWNKIIEHLGTPSPEFMSRLQSTVRNYVENRPKHAGHNFDLLFPDILFPADSTEHSGLRASV-ARDLLSKMLVIDPEKRISVDEALNHSYINVWYDEREVNGPAPGMYDHAVDEREHTVEEWKTLIYNEVMEYESREREKERQN---------------------------
>EOG091F017P|Lottia_gigantea|HW05_Caloria_elegans|TRANSCRIPT
MSK-HSSQFYTVEVGDSTFTILKRYQHLRPIGSGAQGIVCAAYDAVTDTHVAIKKLSRPFQNVTHAKRAYREFVLMKLVNHKNIIGLLNAFTPQKSLETFQDVYLVMELMDANLCQVIQMD--LDHERMSYLLYQMLCGIKHLHSAGIIHRDLKPSNIVVKSDCTLKILDFGLARTAGTGFMMTPYVVTRYYRAPEVILGMG-YQAN-VDIWSVGCIMAELIRATVMFPGSDHIDQWNKIIEHLGTPSPEFMSRLQSTVRNYVENRPKHTGHNFDLLFPDILFPADSTEHSGLRASV-ARDLLSKMLVIDPERRISVDEALNHSYINVWYDEREVNGPTPGMYDHAVDEREHTVEEWKTLIYNEVMEYERREKEKERQN---------------------------
>EOG091F017P|Lottia_gigantea|JG25_Palisa_papillata|TRANSCRIPT
MSK-HSSQFYTVEVGDSTFTILKRYQHLRPIGSGAQGIVCAAYDAVTDTHVAIKKLSRPFQNVTHAKRAYREFVLMKLVNHKNIIGLLNAFTPQKSLETFQDVYLVMELMDANLCQVIQMD--LDHERMSYLLYQMLCGIKHLHSAGIIHRDLKPSNIVVKSDCTLKILDFGLARTAGTGFMMTPYVVTRYYRAPEVILGMG-YQAN-VDIWSVGCIMAELIR---------------------------------------------------------------------------------------------------------------------------------------------------------------------------------------
>EOG091F017P|Lottia_gigantea|HW06_Cratena_peregrina|TRANSCRIPT
MSK-HSSQFYTVEVGDSTFTILKRYQHLRPIGSGAQGIVCAAYDAVTDTHVAIKKLSRPFQNVTHAKRAYREFVLMKLVNHKNIIGLLNAFTPQKSLETFQDVYLVMELMDANLCQVIQMD--LDHERMSYLLYQMLCGIKHLHSAGIIHRDLKPSNIVVKSDCTLKILDFGLARTAGTGFMMTPYVVTRYYRAPEVILGMG-YQAN-VDIWSVGCIMAELIRATVMFPGSDHIDQWNKIIEHLGTPSTEFMSRLQSTVRNYVENRPKHTGHNFDLLFPDILFPADSTEHSGLRASV-ARDLLSKMLVIDPEKRISVDEALNHSYINVWYDEREVNGPAPGMYDHAVDEREHTVEEWKTLIYNEVMEYESRERDKERQ----------------------------
>EOG091F017P|Lottia_gigantea|HW20_Spurilla_neapolitana|TRANSCRIPT
MSK-HSSQFYTVEVGDSTFTILKRYQHLRPIGSGAQGIVCAAYDAVTDTHVAIKKLSRPFQNVTHAKRAYREFVLMKLVNHKNIIGLLNAFTPQKSLETFQDVYLVMELMDANLCQVIQMD--LDHERMSYLLYQMLCGIKHLHSAGIIHRDLKPSNIVVKSDCTLKILDFGLARTAGTGFMMTPYVVTRYYRAPEVILGMG-YQAN-VDIWSVGCIMAELIRATVMFPGSDHIDQWNKIIEHLGTPCQEFMCRLQSTVRNYVENRPKHTGHNFDLLFPDILFPADSTEHAGLRASV-ARDLLSKMLVIDPEQRISVDEALNHSYINVWYDEREVNGPAPGMYDHAVDEREHTVEEWKTLIYNEVMEYERREREKDRKN---------------------------
>EOG091F017P|Lottia_gigantea|JG29_Spurilla_braziliana|TRANSCRIPT
MSK-HSSQFYTVEVGDSTFTILKRYQHLRPIGSGAQGIVCAAYDAVTDTHVAIKKLSRPFQNVTHAKRAYREFVLMKLVNHKNIIGLLNAFTPQKSLETFQDVYLVMELMDANLCQVIQMD--LDHERMSYLLYQMLCGIKHLHSAGIIHRDLKPSNIVVKSDCTLKILDFGLARTAGTGFMMTPYVVTRYYRAPEVILGMG-YQAN-VDIWSVGCIMAELIRATVMFPGSDHIDQWNKIIEHLGTPCQEFMCRLQSTVRNYVENRPKHTGHNFDLLFPDILFPADSTEHAGLRASV-ARDLLSKMLVIDPEQRISVDEALNHSYINVWYDEREVNGPAPGMYDHAVDEREHTVEEWKTLIYNEVMEYERREREKDRKN---------------------------
>EOG091F017P|Lottia_gigantea|HW12_Facelina_rubrovittata|TRANSCRIPT
MSK-HSTQFYTVEVGDSTFTILKRYQHLRPIGSGAQGIVCAAYDAVTDTHVAIKKLSRPFQNVTHAKRAYREFVLMKLVNHKNIIGLLNAFTPQKSLETFQDVYLVMELMDANLCQVIQMD--LDHERMSYLLYQMLCGIKHLHSAGIIHRDLKPSNIVVKSDCTLKILDFGLARTAGTGFMMTPYVVTRYYRAPEVILGMG-YQAN-VDIWSVGCIMAELIRATVMFPGSDHIDQWNKIIEHLGTPSSEFMSRLQSTVRNYVENRPKHTGHNFDLLFPDILFPADSTEHSGLRASV-ARDLLSKMLVIDPEKRISVDEALNHSYINVWYDEREVNGPAPGMYDHAVDEREHTVEEWKTLIYNEVMEYESREKDKERQ----------------------------
>EOG091F017P|Lottia_gigantea|JG16_Flabellina_iodinea|TRANSCRIPT
MSK-HSSQFYTVEVGDSTFTILKRYQHLRPIGSGAQGIVCAAYDSVTDTHVAIKKLSRPFQNVTHAKRAYREFVLMKLVNHKNIIGLLNAFTPQKSLETFQDVYLVMELMDANLCQVIQMD--LDHERMSYLLYQMLCGIKHLHSAGIIHRDLKPSNIVVKSDCTLKILDFGLARTAGTGFMMTPYVVTRYYRAPEVILGMG-YQAN-VDIWSVGCIMAELIRATVMFPGSDHIDQWNKIIEHLGTPSSEFMSRLQSTVRNYVENRPKHTGHNFDLLFPDILFPADSAEHSGLRASV-ARDLLSKMLVIDPEKRISVDEALNHSYINVWYDEREVNGPTPGMYDHAVDEREHTVEEWKTLIYNEVMEYESREREKERQN---------------------------
>EOG091F017P|Lottia_gigantea|JG11_Dondice_occidentalis|TRANSCRIPT
MSK-YSTQFYTVEVGDSTFTILKRYQHLRPIGSGAQGIVCAAYDAVTETHVAIKKLSRPFQNVTHAKRAYREFVLMKLVNHKNIIGLLNAFTPQKSLETFQDVYLVMELMDANLCQVIQMD--LDHERMSYLLYQMLCGIKHLHSAGIIHRDLKPSNIVVKSDCTLKILDFGLARTAGTGFMMTPYVVTRYYRAPEVILGMG-YQAN-VDIWSVGCIMAELIRATVMFPGSDHIDQWNXIIEHLGTPSQEFMSRLQSTVRNYVENRPKHTGHNFDLLFPDILFPADSTEHSGLRASV-ARDLLSKMLVIDPEKRISVDEALNHSYINVWYDEREVNGPAPGMYDHAVDEREHTVEEWKTLIYNEVMEYERREKEKERKN---------------------------
>EOG091F017P|Lottia_gigantea|JG12_Dondice_parguerensis|TRANSCRIPT
------------------------------------------------------------------------------------------------------VYLVMELMDANLCQVIQMD--LDHERMSYLLYQMLCGIKHLHSAGIIHRDLKPSNIVVKSDCTLKILDFGLARTAGTGFMMTPYVVTRYYRAPEVILGMG-YQAN-VDIWSVGCIMAELIRATVMFPGSDHIDQWNKIIEHLGTPSQEFMSRLQSTVRNYVENRPKHTGHNFDLLFPDILFPADSTEH--------------------------------------------------------------------------------------------------------------------
>EOG091F017P|Lottia_gigantea|HW17_Hermissenda_crassicornis|TRANSCRIPT
MSK-YSSNFYTVEVGDSTFTILKRYQHLRPIGSGAQGIVCAAYDAVTDTHVAIKKLSRPFQNVTHAKRAYREFVLMKLVNHKNIIGLLNAFTPQKSLETFQDVYLVMELMDANLCQVIQMD--LDHERMSYLLYQMLCGIKHLHSAGIIHRDLKPSNIVVKSDCTLKILDFGLARTAGTGFMMTPYVVTRYYRAPEVILGMG-YQAN-VDIWSVGCIMAELIRATVMFPGSDHIDQWNKIIEHLGTPSQEFMSRLQSTVRNYVENRPKHTGHNFDLLFPDILFPADSTEHSGLRASV-ARDLLSKMLVIDPEKRISVDEALNHSYINVWYDEREVNGPAPGMYDHAVDEREHTVEEWKTLIYNEVMEYERREKEKERKN---------------------------
>EOG091F017P|Lottia_gigantea|JG18_Hermissenda_opalescens|TRANSCRIPT
MSK-YSSNFYTVEVGDSTFTILKRYQHLRPIGSGAQGIVCAAYDAVTDTHVAIKKLSRPFQNVTHAKRAYREFVLMKLVNHKNIIGLLNAFTPQKSLETFQDVYLVMELMDANLCQVIQMD--LDHERMSYLLYQMLCGIKHLHSAGIIHRDLKPSNIVVKSDCTLKILDFGLARTAGTGFMMTPYVVTRYYRAPEVILGMG-YQAN-VDIWSVGCIMAELIRATVMFPGSDHIDQWNKIIEHLGTPSQEFMSRLQSTVRNYVENRPKHTGHNFDLLFPDILFPADSTEHSGLRASV-ARDLLSKMLVIDPEKRISVDEALNHSYINVWYDEREVNGPAPGMYDHAVDEREHTVEEWKTLIYNEVMEYERREKEKERKN---------------------------
>EOG091F017P|Lottia_gigantea|NC05_Hermissenda_crassicornis|TRANSCRIPT
MSK-YSSNFYTVEVGDSTFTILKRYQHLRPIGSGAQGIVCAAYDAVTDTHVAIKKLSRPFQNVTHAKRAYREFVLMKLVNHKNIIGLLNAFTPQKSLETFQDVYLVMELMDANLCQVIQMD--LDHERMSYLLYQMLCGIKHLHSAGIIHRDLKPSNIVVKSDCTLKILDFGLARTAGTGFMMTPYVVTRYYRAPEVILGMG-YQAN-VDIWSVGCIMAELIRATVMFPGSDHIDQWNKIIEHLGTPSQEFMSRLQSTVRNYVENRPKHTGHNFDLLFPDILFPADSTEHSGLRASV-ARDLLSKMLVIDPEKRISVDEALNHSYINVWYDEREVNGPAPGMYDHAVDEREHTVEEWKTLIYNEVMEYERREKEKERKN---------------------------
>EOG091F017P|Lottia_gigantea|JG24_Noumeaella_rubrofasciata|TRANSCRIPT
MSK-YSAQFYTVEVGDSTFTILKRYQHLRPIGSGAQGIVCAAYDAVTDTHVAIKKLSRPFQNVTHAKRAYREFVLMKLVNHKNIIGLLNAFTPQKSLETFQDVYLVMELMDANLCQVIQMD--LDHERMSYLLYQMLCGIKHLHSAGIIHRDLKPSNIVVKSDCTLKILDFGLARTAGTGFMMTPYVVTRYYRAPEVILGMG-YEAN-VDIWSVGCIMAELIRATVMFPGSDHIDQWNKIIEHLGTPSQEFMSRLQSTVRNYVENRPKHTGHNFDLLFPDILFPADSTEHSGLRASV-ARDLLSKMLVIDPEKRISVDEALNHSYINVWYDEREVNGPAPGMYDHAVDEREHTVEEWKTLIYNEVMEYERREKEKERKN---------------------------
>EOG091F017P|Lottia_gigantea|HW13_Favorinus_branchialis|TRANSCRIPT
-------QFYTVEVGDSTFTILKRYQHLRPIGSGAQGIVCAAYDAVTDTHVAIKKLSRPFQNVTHAKRAYREFVLMKLVNHKNIIGLLNAFTPQKSLETFQDVYLVMELMDANLCQVIQMD--LDHERMSYLLYQMLCGIKHLHSAGIIHRDLKPSNIVVKSDCTLKILDFGLARTAGTGFMMTPYVVTRYYRAPEVILGMG-YQAN-VDIWSVGCIMAELIRATVMFPGSDHIDQWNKIIEHLGTPSTEFMSRLQSTVRNYVENRPKHTGHNFDLLFPDILFPADSTEHSGLRASV-ARDLLSKMLVIDPEKRISVDEALNHSYINVWYDEREVNGPSPGMYDHAVDEREHTVEEWKTLIYNEVMEYESREKDKERTN---------------------------
>EOG091F017P|Lottia_gigantea|JG28_Scyllaea_fulva|TRANSCRIPT
MSK-SSSQFYTVEVGDSTFTILKRYQHLRPIGSGAQGIVCAAYDAVTESHVAIKKLSRPFQNVTHAKRAYREFVLMKLVNHKNIIGLLNAFTPQKSLETFQDVYLVMELMDANLCQVIQMD--LDHERMSYLLYQMLCGIKHLHSAGIIHRDLKPSNIVVKSDCTLKILDFGLARTAGTGFMMTPYVVTRYYRAPEVILGMG-YQAN-VDIWSVGCIMAELIRATVMFPGSDHIDQWNKIIEHLGTPSQEFMSRLQSTVRNYVENRPKHTGHNFELLFPDILFPADSTEHPGLRASV-ARDLLSKMLVIDPEKRISVDEALNHSYINVWYDEREVNGPAPGLYDHAVDEREHTVEEWKTLIYNEVMEYESREREKERQN---------------------------
>EOG091F017P|Lottia_gigantea|JG05_Bornella_anguilla|TRANSCRIPT
-----------VEVGDSTFTILKRYQHLRPIGSGAQGIVCAAYDAVTDTHVAIKKLSRPFQNVTHAKRAYREFVLMKLVNHKNIIGLLNAFTPQKSLETFQDVYLVMELMDANLCQVIQMD--LDHERMSYLLYQMLCGIKHLHSAGIIHRDLKPSNIVVKSDCTLKILDFGLARTAGTGFMMTPYVVTRYYRAPEVILGMG-YQAN-VDIWSVGCIMAELIRATVMFPGSDHIDQWNKIIEQLGTPSSEFMSRLQSTVRNYVENRPKHTGHNFELLFPDILFPADSTEHPGLRASV-ARDLLSKML-IDPEKRISVDEALNHSYINVWYDEREVNGPAPGLYDHAVDEREHTVEEWKTLIYNEVMEYESREREKERQN---------------------------
>EOG091F017P|Lottia_gigantea|HW02_Berghia_verrucicornis|TRANSCRIPT
MSK-HSSQFYTVEVGDSTFTILKRYQHLRPIGSGAQGIVCAAYDSVTDTHVAIKKLSRPFQNVTHAKRAYREFVLMKLVNHKNIIGLLNAFTPQKSLETFQDVYLVMELMDANLCQVIQMD--LDHERMSYLLYQMLCGIKHLHSAGIIHRDLKPSNIVVKSDCTLKILDFGLARTAGTGFMMTPYVVTRYYRAPEVILGMG-YQAN-VDIWSVGCIMAELIRATVMFPGSDHIDQWNKIIEHLGTPCQEFMCRLQSTVRNYVENRPKHAGHNFELLFPDILFPADSTEHSGLRASV-ARDLLSKMLVIDPEQRISVDEALNHSYINVWYDEREVNGPAPGMYDHAVDEREHTVEEWKTLIYNEVMEYERREKEKDRKN---------------------------
>EOG091F017P|Lottia_gigantea|JG04_Berghia_stephanieae|TRANSCRIPT
----------TVEVGDSTFTILKRYQHLRPIGSGAQGIVCAAYDSVTDTHVAIKKLSRPFQNVTHAKRAYREFVLMKLVNHKNIIGLLNAFTPQKSLETFQDVYLVMELMDANLCQVIQMD--LDHERMSYLLYQMLCGIKHLHSAGIIHRDLKPSNIVVKSDCTLKILDFGLARTAGTGFMMTPYVVTRYYRAPEVILGMG-YQAN-VDIWSVGCIMAEL---TVMFPGSDHIDQWNKIIEHLGTPCQEFMCRLQSTVRNYVENRPKHAGHNFELLFPDILFPADSTEHSGLRASV-ARDLLSKMLVIDPEQRISVDEALNHSYINVWYDEREVNGPAPGMYDHAVDEREHTVEEWKTLIYNEVMEYERREKEKDRKN---------------------------
>EOG091F017P|Lottia_gigantea|HW16_Hancockia_cfuncinata|TRANSCRIPT
MSR-SSSQFYTVEVGDSTFTILKRYQHLRPIGSGAQGIVCAAYDAVTDTHVAIKKLSRPFQNVTHAKRAYREFVLMKLVNHKNIIGLLNAFTPQKSLETFQDVYLVMELMDANLCQVIQMD--LDHERMSYLLYQMLCGIKHLHSAGIIHRDLKPSNIVVKSDCTLKILDFGLARTAGTGFMMTPYVVTRYYRAPEVILGMG-YQAN-VDIWSVGCIMAELIRATVMFPGSDHIDQWNKIIEHLGTPSTEFMSRLQSTVRNYVENRPKHAGHNFDHLFPDILFPADSTEHPGLRASV-ARDLLSKMLVIDPEKRISVDEALNHSYINVWYDEREVNGPTPGMYDHAVDEREHTVEEWKTLIYNEVMEYESREKDKERQN---------------------------
>EOG091F017P|Lottia_gigantea|JG17_Hancockia_uncinata|TRANSCRIPT
MSR-SSSQFYTVEVGDSTFTILKRYQHLRPIGSGAQGIVCAAYDAVTDTHVAIKKLSRPFQNVTHAKRAYREFVLMKLVNHKNIIGLLNAFTPQKSLETFQDVYLVMELMDANLCQVIQMD--LDHERMSYLLYQMLCGIKHLHSAGIIHRDLKPSNIVVKSDCTLKILDFGLARTAGTGFMMTPYVVTRYYRAPEVILGMG-YQAN-VDIWSVGCIMAELIRATVMFPGSDHIDQWNKIIEHLGTPSTEFMSRLQSTVRNYVENRPKHAGHNFDHLFPDILFPADSTEHPGLRASV-ARDLLSKMLVIDPEKRISVDEALNHSYINVWYDEREVNGPTPGMYDHAVDEREHTVEEWKTLIYNEVMEYESREKDKERQN---------------------------
>EOG091F017P|Lottia_gigantea|JG10_Dirona_picta|TRANSCRIPT
---------------------------------------------------------------------------------------------------------------------------------------------------------------VKSDCTLKILDFGLARTAGTGFMMTPYVVTRYYRAPEVILGMG-YQAN-VDIWSVGCIMAELIRATVMFPGSDHIDQWNKIIEHLGTPSTEFMSRLQSTVRNYVENRPRHTGHNFELLFPDILFPADSTEHSGLRASV-ARDLLSKMLVIDPEKRISVDEALNHSYINVWYDEREVNGPTPGLYDHAVDER--------------------------------------------------------
>EOG091F017P|Lottia_gigantea|NC08_Tritonia_hamnerorum|TRANSCRIPT
MSK-SSTHFYTVEVGDSTFTILKRYQHLRPIGSGAQGIVCAAYDAVTDTHVAIKKLSRPFQNVTHAKRAYREFVLMKLVNHKNIIGLLNAFTPQKSLETFQDVYLVMELMDANLCQVIQMD--LDHERMSYLLYQMLCGIKHLHSAGIIHRDLKPSNIVVKSDCTLKILDFGLARTAGTGFMMTPYVVTRYYRAPEVILGMG-YQAN-VDIWSVGCIMAELIRATVMFPGSDHIDQWNKIIEHLGTPSSEFMTRLQSTVRNYVENRPKHTGHNFELLFPDVLFPADSTEHAGLRASV-ARDLLSKMLVIDPEKRISVDEALNHAYINVWYDEREVNGPSPGMYDHAVDEREHTVEEWKTLIYNEVMEYESREREKERQN---------------------------
>EOG091F017P|Lottia_gigantea|NC07_Tritonia_diomedea|TRANSCRIPT
MSK-SSTHFYTVEVGDSTFTILKRYQHLRPIGSGAQGIVCAAYDAVTDTHVAIKKLSRPFQNVTHAKRAYREFVLMKLVNHKNIIGLLNAFTPQKSLETFQDVYLVMELMDANLCQVIQMD--LDHERMSYLLYQMLCGIKHLHSAGIIHRDLKPSNIVVKSDCTLKILDFGLARTAGTGFMMTPYVVTRYYRAPEVILGMG-YQAN-VDIWSVGCIMAELIRATVMFPGSDHIDQWNKIIEHLGTPSSEFMTRLQSTVRNYVENRPKHTGHNFELLFPDVLFPADSTEHAGLRASV-ARDLLSKMLVIDPEKRISVDEALNHAYINVWYDEREVNGPAPGMYDHAVDEREHTVEEWKTLIYNEVMEYESREREKERKN---------------------------
>EOG091F017P|Lottia_gigantea|JG32_Unidentia_angelvaldesi|TRANSCRIPT
------------------------------------------------------------------------------------------------------------LMDANLCQVIQMD--LDHERMSYLLYQMLCGIKHLHSAGIIHRDLKPSNIVVKSDCSLKILDFGLARTAGTGFMMTPYVVTRYYRAPEVILGMG-YKAN-VDIWSVGCIMAELIRATVMFPGSDHIDQWNKIIEHLGTPSSEFMSRLQSTVRNYVENRPKHAGHNFELLFPDILFPADSTEHAGLRASV-ARDLLSKMLVIDPEKRISVDEALNHSYINV------------------------------------------------------------------------------
>EOG091F017P|Lottia_gigantea|NC01_Armina_californica|TRANSCRIPT
MSK-SSTQFYTVEVGDSTFTILKRYQHLRPIGSGAQGIVCAAYDAVTDTQVAIKKLSRPFQNVTHAKRAYREFVLMKLVNHKNIIGLLNAFTPQKSLETFQDVYLVMELMDANLCQVIQMD--LDHERMSYLLYQMLCGIKHLHSAGIIHRDLKPSNIVVKSDCTLKILDFGLARTAGTGFMMTPYVVTRYYRAPEVILGMG-YQAN-VDIWSVGCIMAELIRATVMFPGSDHIDQWNKIIEHLGTPSSEFMCRLQSTVRNYVENRPKHTGHNFELLFPDILFPADSTEHSGLRASV-ARDLLSKMLVIDPQKRISVDEALNHAYINVWYDEREVNGPAPGLYDHAVDEREHTVEEWKTLIYNEVMEYESREREKERQN---------------------------
>EOG091F017P|Lottia_gigantea|JG08_Dendronotus_venustus|TRANSCRIPT
MSK-TSTNFYTVEVGDSTFTILKRYQHLRPIGSGAQGIVCAAYDAVTDTHVAIKKLSRPFQNVTHAKRAYREFVLMKLVNHKNIIGLLNAFTPQKSLETFQDVYLVMELMDANLCQVIQMD--LDHERMSYLLYQMLCGIKHLHSAGIIHRDLKPSNIVVKSDCTLKILDFGLARTAGTGFMMTPYVVTRYYRAPEVILGMG-YQAN-VDIWSVGCIMAELIRATVMFPGSDHIDQWNKIIEHLGTPSQEFMCRLQTTVRNYVENRPKHTGHNFELLFPDILFPADSTEHPGLRASV-ARDLLSKMLVIDPEKRISVDDALNHNYINVWYDEREVNGPTPGMYDHAVDEREHTVEEWKTLIYNEVMEYESREREKERKN---------------------------
>EOG091F017P|Lottia_gigantea|JG23_Melibe_leonina|TRANSCRIPT
MSK-SSSQFYTVEVGDSTFTILKRYQHLRPIGSGAQGIVCAAYDAVTDSHVAIKKLSRPFQNVTHAKRAYREFVLMKLVNHKNIIGLLNAFTPQKSLETFQDVYLVMELMDANLCQVIQMD--LDHERMSYLLYQMLCGIKHLHSAGIIHRDLKPSNIVVKSDCTLKILDFGLARTAGTGFMMTPYVVTRYYRAPEVILGMG-YQAN-VDIWSVGCIMAELIRATVMFPGSDHIDQWNKIIEHLGTPSQEFMGRLQSTVRNYVENRPKHTGQNFDLLFPDILFPADSTEHPGLRASV-ARDLLSKMLVIDPDKRISVDDALNHSYINVWYDEREVNGPAPGMYDHAVDEREHTVEEWKTLIYNEVMEYESREREKHRQN---------------------------
>EOG091F017P|Lottia_gigantea|JG20_Learchis_evelinae|TRANSCRIPT
-------------------------------------------------------------------------------------------------------YLVMELMDANLCQVIQMD--LDHERMSYLLYQMLCGIKHLHSAGIIHRDLKPSNIVVKSDCTLKILDFGLARTAGTGFMMTPYVVTRYYRAPEVILGMG-YQAN-VDIWSVGCIMAELIRATVMFPGSDHIDQWNKIIEHLGTPSPEFMSRLQSTVRNYVENRPRHAGHNFDLLFPDILFPADSTEHPGLRASV-ARDLLSKMLVIDPEKRISVDEALNHSYINVWYDEREVNGPAPGMYDHAVDEKEHTVEEWKTLIYNEVMEFESREREKEGKN---------------------------
>EOG091F017P|Lottia_gigantea|HW18_Janolus_cristatus|TRANSCRIPT
MSK-HSTYFYTVEVGDSTFTILKRYQHLRPIGSGAQGIVCAAYDAVTDTHVAIKKLSRPFQNVTHAKRAYREFVLMKLVNHKNIIGLLNAFTPQKSLDTFQDVYLVMELMDANLCQVIQMD--LDHERMSYLLYQMLCGIKHLHSAGIIHRDLKPSNIVVKSDCTLKILDFGLARTAGTGFMMTPYVVTRYYRAPEVILGMG-YQSN-VDIWSVGCIMAELIRATVMFPGSDHIDQWNKIIEHLGTPSSEFMSRLQSTVRNYVENRPRHQGHNFEILFPDILFPADSQEHSGLRASV-ARDLLSKMLVIDPEKRISVDEALNHSYINVWYDEREVNGPTPGLYDHAVDEREHTVEEWKTLIYNEVMEYESRERESERQN---------------------------
>EOG091F017P|Lottia_gigantea|JG22_Lomanotus_vermiformis|TRANSCRIPT
MSR-PSSQFYTVEVGDSTFTILKRYQHLRPIGSGAQGIVCAAYDDVTDTHVAIKKLSRPFQNVTHAKRAYREFVLMKLVNHKNIIGLLNAFTPQKSLETFQDVYLVMELMDANLCQVIQMD--LDHERMSYLLYQMLCGIKHLHSAGIIHRDLKPSNIVVKSDCTLKILDFGLARTAGTGFMMTPYVVTRYYRAPEVILGMG-YKAN-VDIWSVGCIMAELIRATVMFPGSDHIDQWNKIIEHLGTPSQEFMTRLQSTVRNYVENRPKHTGHNFELLFPDILFPADSQEHSGLRASV-ARDLLSKMLVIDPKERISVDEALNHSYINVWYDEREVNGPTPGMYDHAVDEREHTVEEWKTLIYNEVMEYESREREK-------------------------------
>EOG091F017P|Lottia_gigantea|HW11_Eubranchus_exiguus|TRANSCRIPT
--K-HAAQFYTKEVGDSTFTILKRYQHLRPIGSGAQGIVCAAYDAVTKTHVAIKKLSRPFQNVTHAKRAYREFVLMKLVNHKNIIGLLNAFTPQKKLEAFQDVYLVMELMDANLCQVIQMD--LDHERMSYLLYQMLCGIKHLHSAGIIHRDLKPSNIVVKSDCTLKILDFGLARTAGTGFMMTPYVVTRYYRAPEVILGMG-YKAN-VDIWSVGCIMAELIRATVLFPGSDHIDQWNKIIEHLGTPSQEFMSRLQSTVRNYVENRPRHAGHNFEHLFPDVLFPADSAEHTGLRASV-ARDLLSKMLVVDPEKRISVDDALNHSYINVWYDEREVNGPTPGMYDHAVDEREHTVDEWKALIYNEVMVYETKE----------------------------------
>EOG091F017P|Lottia_gigantea|NC04_Fiona_pinnata|TRANSCRIPT
--K-HSSQFYTKEVGDSTFTILKRYQHLRPIGSGAQGIVCAAYDAVTKTHVAIKKLSRPFQNVTHAKRAYREFVLMKLVNHKNIIGLLNAFTPQKKLESFQDVYLVMELMDANLCQVIQMD--LDHERMSYLLYQMLCGIKHLHSAGIIHRDLKPSNIVVKSDCTLKILDFGLARTAGTGFMMTPYVVTRYYRAPEVILGMG-YKDN-------------------------------------------------------------------------------------------------------------------------------------------------------------------------------------------------------
>EOG091F017P|Lottia_gigantea|HW07_Cuthona_caerulea|TRANSCRIPT
--K-HSSQFYTKEVGDSTFTILKRYQHLRPIGSGAQGIVCAAYDAVTKTHVAIKKLSRPFQNVTHAKRAYREFVLMKLVNHKNIIGLLNAFTPQKKLESFQDVYLVMELMDANLCQVIQMD--LDHERMSYLLYQMLCGIKHLHSAGIIHRDLKPSNIVVKSDCTLKILDFGLARTAGTGFMMTPYVVTRYYRAPEVILGMG-YKDNGMDIWSVGCIMAELIRATVLFPGTDHIDQWNKIIEHLGTPSQEFMSRLQSTVRNYVENRPRHAGHSFEHLFPDILFPADSTEHPGLRASV-ARDLLSKMLVIDPEKRISVDDALNHSYINVWYDEREVNGPAPGMYDHAVDEREHTVEEWKALIYNEVMEYENREREKERQ----------------------------
>EOG091F017P|Lottia_gigantea|JG26_Phestilla_sp|TRANSCRIPT
---------------------------------------------------------------------------------------------------------------------------LDHERMSYLLYQMLCGIKHLHSAGIIHRDLKPSNIVVKSDCTLKILDFGLARTAGTGFMMTPYVVTRYYRAPEVILGMG-YKDN-VDIWSVGCIMAELIRATVLFPGTDHIDQWNKIIEHLGTPSQEFMSRLQSTVRNYVENRPRHTGHSFEHLFPDVLFPTDSTEHPGLRASV-ARDLLSKMLVIDPEKRISVDEALNHSYINVWYDEREVNGPAPGMYDHAVDEREHTVEEWKALIYNEVMEYENREREKERQ----------------------------
>EOG091F017P|Lottia_gigantea|NC06_Pleurobranchaea_californica|TRANSCRIPT
MSR-RSSQFYTVEVGDSTFTILKRYQHLRPIGSGAQGIVCAAYDKVTDQNVAIKKLSRPFQNVTHAKRAYREFVLMKLVNHKNIIGLLNAFTPQKSLDSFQDVYLVMELMDANLCQVIQMD--LDHERMSYLLYQMLCGIKHLHSAGIIHRDLKPSNIVVKSDCTLKILDFGLARTAGAGFMLTPYVVTRYYRAPEVILGMG-YKAN-VDIWSVGCIMAELIRATVMFPGTDHIDQWNKIIEHLGTPSPEFMQRLRTTVRNYVENRPRHAGHNFEHLFPDVLFPPDSTEHSGLRASV-ARDLLSKMLVIDPEKRISVDEALNHAYINVWYDEREVNGPSPGPYDHAVDEREHTVEEWKTLIYNEVMEYENRERERERQS---------------------------
>EOG091F017P|Lottia_gigantea|HW03_Berthella_plumula|TRANSCRIPT
MSK-KSSQFYTVEVGDSTFTILRRYQHLRPIGSGAQGIVCAACDTVTDTNVAIKKLSRPFQNVTHAKRAYREFVLMKLVNHKNIIGLLNAFTPQKSLESFQDVYLVMELMDANLCQVIQMD--LDHERMSYLLYQMLCGIKHLHSAGIIHRDLKPSNIVVKSDCTLKILDFGLARTAGAGFMLTPYVVTRYYRAPEVILGMG-YKAN-VDIWSVGCIMAELIRATVMFPGTDHIDQWNKIIEHLGTPSPEFMQRLRTTVRNYVENRPRHAGHNFDHLFPDVLFPADSTEHSGLRASV-ARDLLSKMLVIDPEKRISVDEALNHAYINVWYDEREVNGPAPGPYDHAVDEREHTVEEWKTLIYNEVMEYENRERERERQS---------------------------
>EOG091F017P|Lottia_gigantea|HW15_Flabellina_babai|TRANSCRIPT
------------------------------------------------------------------------------------------------------------------------------------------------------------------------------------FMMTPYVVTRYYRAPEVILGMG-YQAN-VDIWSVGCIMAELIRATVMFPGSDHIDQWNKIIEHLGTPSSEFMSRLQQTVRNYVENRPRHTGHNFDLLFPDILFPADSSEHGGLRASV-ARDLLSKMLVIDPLKRISVDEALNHAYINVWYDEREVNGPTPGMYDHAVDEREHSVEEWKTLIYNEVMEYESREKVKERQN---------------------------
>EOG091F017P|Lottia_gigantea|HW19_Polycera_quadrilineata|TRANSCRIPT
MSK-HSIQFYTVEVGDSTFTILKRYQHLRPIGSGAQGIVCAAWDTVTDTNVAIKKLSRPFQNVTHAKRAYREFVLMKLVNHKNIIGLLNAFTPQKSLEAFQDVYLVMELMDANLCQVIQMD--LDHERMSYLLYQMLCGIKHLHSAGIIHRDLKPSNIVVKTDCSLKILDFGLARTAGSGFMMTPYVVTRYYRAPEVILGMG-YKAN-VDIWSVGCIMAELIRATVMFPGSDHIDQWNKIIEHLGTPGQEFMQRLQSTVRNYVENRPRHTGHPFLHLFPDVLFPPDSIEHPGLRAPV-ARDLLSKMLVIDPEKRISVDEALNHAYIHVWFDEREVNGPSPGHYDHAVDEREHTVDEWKTLIYNEVMEYETRERDRDRQS---------------------------
>EOG091F017P|Lottia_gigantea|NC02_Bathydoris_clavigera|TRANSCRIPT
MSR-HSNQFYTVEVGDSTFTILKRYQHLKPIGSGAQGIVCAACDTVTDSNVAIKKLSRPFQNVTHAKRAYREFVLMKLVNHKNIIGLLNAFTPQKSLDRFQDVYLVMELMDANLSQVIQMD--LDHDRISYLLYQMLCGIKHLHSAGIIHRDLKPSNIVVKSDCTLKILDFGLARTAGTGFMMTPYVVTRYYRAPEVILGMG-YKAN-VDIWSVGCIMAELIRATVMFPGSDHIDQWNKIIENLGTPSQEFMQRLQTTVRNYVENRPRQDGHRFEHLFPDVLFPPDSTEHPGLRASV-ARDLLSKMLVIDPDRRISVDDALNHAYINVWYDEREVNGPTPGPYDHAVDEREHSVEEWKTLIYNEVMEYETRERER-------------------------------
>EOG091F017P|Lottia_gigantea|HW04_Calmella_cavolinii|TRANSCRIPT
--------LYSVDVGDSTFTILKRYQHLRPIGSGAQGIVCAAIDSQTDTNVAIKKLSRPFQNVTHAKRAYREFVLMKLVNHKNIIGLLNAFTPQKSLESFQDVYLVMELMDANLSQVIQMD--LDHERMSYLLYQMLCGIKHLHSAGIIHRDLKPSNIVVKSDCSLKILDFGLARTAGTGFMMTPYVVTRYYRAPEVILGMG-YKAN-VDIWSVGCIMAELIRASVMFPGTDHIDQWNKIIEHLGTPKREFMARLQTTVRNYVENRPRYIGVNFERLFPDQLFPPDSSEHGGLRASV-ARDLLSKMLVIDPDRRISVDEALNHPYIHVWYDEAEVNGPAPGPYDHAVDEREHSVEEWKTLIYNEVMEYENRDK---------------------------------
>EOG091F017P|Lottia_gigantea|LotgiG130390
MNK-HPCQFYTVEVGDSTFTILKRYTNLRPIGSGAQGIVCAANDTDTGQNVAIKKLSRPFQNVTHAKRAYREFVLMKLVNHKNIIGLLNAFTPQKSLEDFQDVYLVMELMDANLCQVIQMD--LDHERMSYLLYQMLCGIKHLHNAGIIHRDLKPSNIVVKSDCTLKILDFGLARTAGTGFMMTPYVVTRYYRAPEVILGMG-YQAN-VDIWSVGCIMAELIRGNVMFPGTDHIDQWNKIIEQLGTPSQSFMQRLQPTVRNYVENRPKHSGYNFDKLFPDVLFPPDSAEHTGLRATM-ARELLGKMLVIDPERRISVDDALNHPYINVWFDNEEVNAPAPGPYDHSVDEKEHSVEEWKRLIYNEVMEYENRERQRAMQNHAGW-----------------------
>EOG091F017P|Lottia_gigantea|HW21_Tritonia_manicata|TRANSCRIPT
-------MFYSTMIGDTSFTVLKRYENLQPIGSGAQGMVCSALDTETGEKVAIKKLNRPFQNVTHAKRAYRELVLMQLVNHKNIVSLLNVFTPQDCLEEFTDLYLVMELMDANLCQVISMD--LDHERLSYLLYQMLCGVKHLHSAGIIHRDLKPSNIVVKSDCSLKILDFGLARSAGSNFMMTPYVVTRYYRAPEVILGMG-YSEN-VDCWSVGCIFGEMIQGQVMFPGVDHIDQWHKITEQLGTPEEIFFEKLQPTVRMYCKSRQRHRGKSFEELFPDELFPHDTPRD--LRKTIDARDFLTKVLVVDPSKRYSVDQALQHPYVHIWYDKGEVLGPAPEKYDHSIDEQEHTVEAWKSMIYEKVLQYQSKHNEDPMK----------------------------
>EOG091F017P|Crassostrea_gigas|CGI_10020378
MSETASQTYHTVEVGDSTFDILDRYSNLKPIGSGAQGIVCAAYDSVTGQNVAIKKLSRPFQNVTHAKRAYREFVLMKLVNHKN--------------------------------------------------------------------DLKPSNIVVKSDCTLKILDFGLARTQGTGFMMTPYVVTRYYRAPEVILGMG-YTDN-VDIWSVGCIMAELIRGAVMFPGSDHIDQWNKIIEQLGTPSREFMQRLQPTVRNYVENRPRYAGYSFERLFPDVIFPQDSQEHAGLRASM-ARDLLSKMLVIDPTQRITTSEALQHPYINVWYDEQEVNGPAPAPYDHTVDEQEHTVEQWKELIYNEVMSYENQGQNQGKQPAQPMQNHSVEAVNNESDVPLAGGPSQK
>EOG091F017P|Lottia_gigantea|JG03_Austraeolis_stearnsi|TRANSCRIPT
------------------WEIPPRYEILGLLGSGAYSYVCEAYDVEKKCRVAIKRLVKLFDDLEDTKRVLREVCILKRLKNSNVVSLLDIIIPSNLYD-FKDIYLVLELCNSDIKKLFRSNVCLNESQVVRIMYQLLLGLKYVHSAGVIHRDLKPANCLINFNCGAKICDFGLARTLDT--------------APEVILGMG-YQAN-VDIWSVGCIMAELIRATVMFPGSDHIDQWNKIIEHLGTPSPEFMSRLQSTVRNYVENRPKHTGHNFDLLFPDILFPADSTEHSGLRASV-ARDLLSKMLVIDPEKRISVDEALNHSYINVWYDEREVNGPAPGMYDHAVDER--------------------------------------------------------
>EOG091F017P|Lottia_gigantea|JG14_Eubranchus_rustyus|TRANSCRIPT
---------------------------------------------------------------------------------------------------------------------------------------------------------------------------------------TPIVVTLWYRAPELLLGCKKYSTL-VDMWSVGCIFAEFLLMKALWPGKSEIDQINKIFKDLGTPTE-------------------------------------------------------------------------------------------------------------------------------------------------------------
