# Supplementary material for: Transcriptomics provides a robust framework for the relationships of the major clades of cladobranch sea slugs (Mollusca, Gastropoda, Heterobranchia), but fails to resolve the position of the enigmatic genus Embletonia
Source: BMC Ecol Evol. 2021 Dec 28;21:226. doi: 10.1186/s12862-021-01944-0 (PMC8895541; doi:10.1186/s12862-021-01944-0)
Supplement: Supplementary file 6 — Additional file 6. Archive S4: Unmasked multiple sequence alignments on amino acid level including Doris kerguelenensis and Calmella cavolini prior to the removal of outliers. [file 12862_2021_1944_MOESM6_ESM.zip › Archive_S4/Alignments/EOG091F02VO.aa.fasta]

>EOG091F02VO|Biomphalaria_glabrata|BGLTMP009057
------------------------------------------------------------------------------------YKQHKTDFEELPKERPILLPCRVATCPCISYHFVPSNGSQPIRCTCKHLADEHSPKRPYVCKKGGCTKCTGFKSSFTCACGSNYNEHNMIIETAEERMARGHP--------------------------------------------------------------------------------------------------------------------------------------------------------------
>EOG091F02VO|Lottia_gigantea|HW09_Doto_sp|TRANSCRIPT
--DRQYHIKLGGSAGASVDQYLEYRRIVGDDDGGKLFTPEEYEDYKKKVIPMRIKNRLYTSYSSPTGMDCKLIGPETPCFCTHRYKQHKTDFEQIPSSRPIHLPCQVKGCVCKSYHYVPMNGSQSIRCTCKHLADEHNAKVPYVCKRGGCTKCTGFKSSFTCACGNTYNEHTLIVETADEREARGHPLGE-STPYQAMGGITGFSSLAEGYLRLDPSGRGV--PSAEF---LNQPITALDDP-------FLRANVNSIK----------------AHHMA-----------------------------------------------------------------
>EOG091F02VO|Lottia_gigantea|HW21_Tritonia_manicata|TRANSCRIPT
MDDRQYHIKLGGNAGASVDEYLEYRRIVGDDDGGKLFTPEEYEEYKKKVIPMRIKNRLYTSYSSPAGMDCKLVGPETPCFCTHRYKQHKTDFEELPSSRPIHLPCQVRGCMCKSYHYVPLNGSQSIRCTCKHLADEHQTKVPYVCKRSGCTKCTGFKSSFTCACGGTYNDHRMIIETADEREARGHPLGE-STPYQAMGGITGFSSLAEGYLRLDPSGRGA--PSEEF---LNQPITASDNP-------FLRSNVNSIK----------------A---------------------------------------------------------------------
>EOG091F02VO|Lottia_gigantea|HW10_Embletonia_pulchra|TRANSCRIPT
MDDRQYHIKMGGNAGASVDAYLEYKRIVGDDDGGKLFTPEEYENYKKKVIPMRIKNRLYTSYSNPEGMDCKLVGPETPCFCTHRYKQHKTDFDEISDTRPIHLPCQVKSCLCKSYHYVPLNGSQSIRCTCKHLADEHHTKTPFVCKRGGCTKCAGFKSSFTCACGNTYNDHMMIVETADEREARGHPLGE-STPYQAMGGITGFSSLAEGYLRLDPSGRGA--PSEEF---LNQPITALDNP-------FLRSNVNSIK----------------AHHMAQGK--------------------------------------------------------------
>EOG091F02VO|Lottia_gigantea|JG11_Dondice_occidentalis|TRANSCRIPT
MDDRVVDMKFGKGAGASVDAYLEYKRIVGDDDGGKLFTPEEYEEYKKKVIPMRIKNRLYTSYSNPAGMDCKLVGPETPCFCTHRYKQHKTDFEEVPSDRPILLPCQVKGCACKCYHYVPLNGSQSIRCTCKHLADEHNTKGPY----------------------------------------------------------------------------------------------------------------------------------------------------------------------------------------------------------
>EOG091F02VO|Lottia_gigantea|HW05_Caloria_elegans|TRANSCRIPT
MDDRVVDMKFGKGAGASVDAYLEYRRIVGDDDGGKLFTPEEYEAYKKKVIPMRVKNRLYTSYSNPAGMDCKLVGPETPCFCTHRYKQHKTDFEEISSERPILLPCQVKGCPCKSYHYVPLNGSQSIRCTCKHLADEHNVKTPFVCKRAGCTKCTGFKSSFTCACGNTYNEHRMIVETGDEREARGHPLGE-STPYQAMGGLTGFSSLAEGYLRLDPSGRGA--PSEEF---LNQPITALDNP-------FLRSNVNSIK----------------AHHMAKGGGPSE----------------------------------------------------------
>EOG091F02VO|Lottia_gigantea|HW06_Cratena_peregrina|TRANSCRIPT
MDDRVVDMKFGKGAGASVDAYLEYKRIVGDDDGGKLFTPEEYEAYKKKVIPMRIKNRLYTAYSNPAGMDCKLVGPETPCFCTHRYKQH-----------------------------------------------------------------------------------------------------------------------------------------------------------------------------------------------------------------------------------------------------------------
>EOG091F02VO|Lottia_gigantea|HW12_Facelina_rubrovittata|TRANSCRIPT
MDDRVVDMKFGKGAGASVDAYLEYRRIVGDDDGGKLFTPEEYEAYKKKVIPMRVKNRIYTSYSNPAGMDCKLVGPETPCFCTHRYKQHKTDFEEIPSERPISLPCQVKGCPCRCYHYVPLNGSQSIRCTCKHLADEHNAKAPFVCKRGGCTKCTGFKSSFTCACGNTYNDHMMIIETADEREARGHPLGE-STPFQAMGGLTGFSSLAEGYLRLDPSGRGA--PSEEF---LNQPITALDNP-------FLRSNVNSIK----------------AHHMAKGQGTSE----------------------------------------------------------
>EOG091F02VO|Lottia_gigantea|HW02_Berghia_verrucicornis|TRANSCRIPT
MDDRLVDMKFGKGSGASVDAYLEYKRIVGDDDGGKLFTPEEYEEYKKKVIPMRIKNRLYTSYSNPSGMDCKLVGPETPCFCTHRYKQHKTDFEEIPSTRPILLPCQVKGCPCNSYHYVPLNGSQSIRCTCKHLADEHNPKAPFVCKRGGCTKCAGFKSSFTCACGNTYNEHRMIVETADEREARGHPLGQ-STPYQAMGGLTGFSSLAEGYLRLDPSGRGA--PSEEF---LNQPITALDNP-------FLRANVNSIK----------------AHHMARGQGPS-----------------------------------------------------------
>EOG091F02VO|Lottia_gigantea|JG25_Palisa_papillata|TRANSCRIPT
---------------------------------------------KKKVIPMRVKNRLYTSYSNPAGMDCKLVGPETPCFCTHRYKQHKTDFEEIPSDRPILLPCQVKGCPCRSYHYVPLNGSQSIRCTCKHLADEHNFKAPFICKRGGCTKCVGFKSSFTCACGNTYNEHRMIVETADEREARGHPLGE-STPYQAMGGLTGFSSLAEGYLRLDPSGRGA--PSEEF---LNQPITALDNP-------FLRSNVNSIK----------------AHHMAKGRGPSE----------------------------------------------------------
>EOG091F02VO|Lottia_gigantea|JG27_Phidiana_lynceus|TRANSCRIPT
-------------------------------------------------------------------------------------------------------------------------------------------------------------------------------ETADEREARGHPLGE-STPYQAMGGLTGFSSLAEGYLRLDPSGRGA--PSEEF---------------------------------------------------------------------------------------------------------------------
>EOG091F02VO|Lottia_gigantea|JG03_Austraeolis_stearnsi|TRANSCRIPT
MEDRLVDMRFGKGAGASVDAYLEYKRIVGDDDGGKLFTPAEYEEYKKKVIPMRVKNRLYTSYSNPAGMDCKLVGPETPCFCTHRYKQHKTDFEEIPSERPILLPCQVKGCPCRSYHYVPLNGSQSIRCTCKHLADEHNVKAPFICKRGGCTKCVGFKSSFTCACGNTYNEHRMIVETADEREARGHPLGE-STPYQAMGGLTGFSSLAEGYLRLDPSGRGA--PSQEF---LDQPITALDNP-------FLRSNVNSIK----------------AHHMAKGRGP------------------------------------------------------------
>EOG091F02VO|Lottia_gigantea|JG29_Spurilla_braziliana|TRANSCRIPT
--------------GASVDAYLEYKRIVGDDDGGKLFTPEEYEEYKKKVIPMRIKNRLYTSYSNPAGMDCKLVGPETPCFCTHRYKQHKTDFEEIPSERPIKLLCQVKGCACNSYHYVPLNGSQSIRCTCKHLADEHNAKAPFVCKRGGCTKCAGFKSSFTCACGNTYNEHRMIVETADEREARGHPLGQ-STPYQAMGGLTGFSSLAEGYLRLDPSGRGA--PSEEF---LNQPITALDNP-------FLRANVNSIK----------------AHHMARGQGPSE----------------------------------------------------------
>EOG091F02VO|Lottia_gigantea|JG16_Flabellina_iodinea|TRANSCRIPT
MDDRQYHIKMGGNAGASVDAYLEYKRIVGDDDGGKLFTPEEYANYKKKVIPMRIKNRLYTSYSNPAGMDCKLIGPETPCFCTHRYKQHKTDFDEIPSERPIHLPCQVKGCACKGYHYVPLNGSQSIRCTCKHLADEHNAKAPFICKRGGCTKCVGFKSSFTCACGSTYNEHRMIVETADEREARGHPLGE-STPYQAMGGITGFSSLAEGYLRLDPSGRGA--PSEEF---LNQPITALDNP-------FLRSNVNSIK----------------AHHMAQGQGPSE----------------------------------------------------------
>EOG091F02VO|Lottia_gigantea|JG12_Dondice_parguerensis|TRANSCRIPT
---------------------------------------------------------------------------------------------------------------------------------CKHLADEHNTKAPYICKRGGCTKCVGFKSSFTCACGSTYNEHRMIVETADEREARGHPLGE-STPYQAMGGLTGFSSLAEGYLRLD----------------------------------------------------------------------------------------------------------------------------------
>EOG091F02VO|Lottia_gigantea|JG32_Unidentia_angelvaldesi|TRANSCRIPT
MDDRQYHIKMGGNAGASVDAYLEYRRIVGDDDGGKLFTPEEYEEYKKKVIPMRIKNRLYTSYSNPSGMDCKLIGPETPCFCTHRYKQHKTDFEQIPSGRPILLPCQVKGCLCKCYHYVPLNGSQSIRCTCKHLADEHNVKSPFVCKRAGCTKCAGFKSSFTCACGNTYNEHRMIVETADEREARGHPLGE-STPYQAMGGITGFSSLAEGYLRLDPSGRGA--PSEEF---LNQPITAADNP-------FLRSNVNSIK----------------AHHMAKGQ--------------------------------------------------------------
>EOG091F02VO|Lottia_gigantea|HW18_Janolus_cristatus|TRANSCRIPT
MGDRQYHMKLGGNAGASVDAYLEYRRIVGDDDGGNMFTPAEYEEYKKKVIPMRIKNRLYTSYSSPDGMDCKLVGPETPCFCTHRYKQHKTDFEEIPSERPIHLPCQVKSCLCKSYHYVPLNGSQSIRCTCKHLADEHNVKVPFVCKRGGCTKCTGFKSSYTCACGNTYNEHRMIVETADEREGRGHPLGE-STPYQAMGGITGFSSLAEGYLRLDPSGRGA--PSEEF---LSQPITAADNP-------FLRANVNSIK----------------AHHMAK----------------------------------------------------------------
>EOG091F02VO|Lottia_gigantea|JG19_Janolus_barbarensis|TRANSCRIPT
-----------------------------------------------------------------------------------------TDFEEIPSERPIHLPCQVKSCLCKSYHYVPLNGSQSIRCTCKHLADEH----------------------------------RIIVETADEREARGHPLGE-STPYQAMGGITGFSSLAEGYLRLDPSGRGA--PSEEF---LSQPITASDNP-------FLRANVNSIK----------------AHHLAQ----------------------------------------------------------------
>EOG091F02VO|Lottia_gigantea|JG10_Dirona_picta|TRANSCRIPT
------------------------------------------------------------------------------------------------------------------------------------------------------------------------------------REARGHPLGE-STPYQAMGGITGFSSLADGYLRLDPSGRGA--PSEEF---LNQPITASDNP-------FLRANVNSIK----------------AHHLA-----------------------------------------------------------------
>EOG091F02VO|Lottia_gigantea|JG24_Noumeaella_rubrofasciata|TRANSCRIPT
--------------------------------------------------------------------------------------------------------CQIKGCPCKTYHYVPLNGSQSIRCTCKHLADEHNPKAPFVCKRGGCTKCAGFKSSFTCACGNTYNEHRMIVETADEREARGHPLGQ-ATPYQAMGGLTGFSSLAEGYLRLDPSGRGA--PSEEF---LNQPITALDNP-------FLRSNVNSIK----------------AHHMATGQGPSE----------------------------------------------------------
>EOG091F02VO|Lottia_gigantea|HW13_Favorinus_branchialis|TRANSCRIPT
MDDRLVDMKFGKGAGASVDAYLEYRRIVGDDDGGKLFTPEEFEAYKKKVIPMRIKNRLYTSYSNPEGMDCKLVGPETPCFCTHRYKQHKTDFEEVPSARPILLPCQVKGCPCRSYHYVPLNGSQSIRCTCKHLADEHNPKAPFVCKRGGCTKCAGFKSSFTCACGNTYNDHMMIVETADEREGRGHPLGE-STPYQAMGGLTGFSSLAEGYMRLDPSGRGA--PSQEF---LNQPITALDNP-------FLRSNVNSIK----------------AHQLAKGQGANE----------------------------------------------------------
>EOG091F02VO|Lottia_gigantea|JG15_Favorinus_auritulus|TRANSCRIPT
------------------------------------------------------------------------------------------------------LPCQVKGCPCRSYHYVPLNGSQSIRCTCKHLADEHNPKAPFVCKRGGCTKCAGFKSSFTCACGNTYNDHQMIVETADEREARGHPLGE-STPYQAMGGLTGFSSLAEGYMRLDPSGRGA--PSQEF---LNQPITALDNP-------FLRSNVNS----------------------------------------------------------------------------------------
>EOG091F02VO|Lottia_gigantea|NC08_Tritonia_hamnerorum|TRANSCRIPT
MDDRQYHIKLGGNAGASVDEYLEYRRIVGDDDGGKLFTPQEYEEYKKKVIPMRMKNRLYTSYSNPAGMDCKLIGPETPCFCTHRYKQHKTDFEEIPSERPIHLPCQVRGCLCKSYHYVPLNGSQSIRCTCKHLADEHHTKVPFVCKRAGCTKCAGFRSSFTCACGNTYNEHTMIIESADEREARGHPLGE-STPYQAMGGITGFSSLAEGYLRLDPSGRGA--PSEEF---LNQPITAADNP-------FLRANVNSIK----------------AHHL------------------------------------------------------------------
>EOG091F02VO|Lottia_gigantea|JG30_Tritonia_festiva|TRANSCRIPT
------------------------------------FSPQEYEAYKKKVVPMRIKNRLYTSYSNPAGMDCKLIGPETPCFCTHRYKQHKTDFE------------------------------------------------------------------------------------------------------------------------------------------------------------------------------------------------------------------------------------------------------------
>EOG091F02VO|Lottia_gigantea|HW20_Spurilla_neapolitana|TRANSCRIPT
---------------------------VGDDDGGKLFTPEEYEEYKKKVIPMRIKNRLYTSYSNPAGMDCKLVGPETPCFCTHRYKQHKTDFEEIPSERPIKLPCQVRGCACNSY--------------------------------------------------------------------------------------------------------------------------------------------------------------------------------------------------------------------------------------
>EOG091F02VO|Lottia_gigantea|HW16_Hancockia_cfuncinata|TRANSCRIPT
MDDRQYQIKLGGNAGASVDAYLEYKRIVGDDDGGKMFSPEEYQEYKKKVIPMHIKNRLYTSYSNPAGMDCKLVGPETPCFCTHRYKQHKTDFEQIPNERPIYLPCQAKGCQCKSYHYIPLNGSQSIRCTCKHFAEEHNSKIPHVCKRGGCTKCTGFKSSFTCACGNTYNEHKMIVETAEEREARGHPLGE-STPYQAMGGLTGFSSLAEGYLRLDPSGRGA--PSEEF---LNQPITAIDNP-------FLRSNVNSVK----------------AHHMAKG---------------------------------------------------------------
>EOG091F02VO|Lottia_gigantea|JG17_Hancockia_uncinata|TRANSCRIPT
MDDRQYQIKLGGNAGASVDAYLEYKRIVGDDDGGKMFSPEEYQEYKKKVIPMRIKNRLYTSYSNPAGMDCKLVGPETPCFCTHRYKQHKTDFEQIPNERPIYLPCQAKGCQCKSYHYIPLNGSQSIRCTCKHFAEEHNSKIPHVCKRGGCTKCTGFKSSFTCACGNTYNEHKMIVETAEEREARGHPLGE-STPYQAMGGLTGFSSLAEGYLRLDPSGRGA--PSEEF---LNQPITAIDNP-------FLRSNVNSVK----------------AHHMAKG---------------------------------------------------------------
>EOG091F02VO|Lottia_gigantea|HW01_Armina_tigrina|TRANSCRIPT
--DRQYAMKFGGNAGASVDAYLEYRRIVGDDDGGQLFTPEEYEEYKKKVIPMRVKNRLYTCYSNPAGMDCKLIGPETPCFCTHRYKQHKTDFEVVPSERPIHLPCQVKGCVCKAYHYVPLNGSQSIRCTCKHLADEHNAKAPFVCKRGGCTKCAGFKSSFTCACGNTYNEHRMIVETAEEREARGHPLGE-SVPYQAMGGITGFSSLAEGYLRLDPSGRGA--PSEEF---LNQPITASDNP-------FLRSNVNSIK----------------AHHFA-----------------------------------------------------------------
>EOG091F02VO|Lottia_gigantea|HW17_Hermissenda_crassicornis|TRANSCRIPT
MADRVVDMKFGKGAGASVDAYLEYRRIVGDDDGGKLFSPEEFEEYKKKVIPMRIKNRLYTSYSNPAGMDCKLVGPETPCFCTHRYKQHKTDFEEIPSDRPIHLPCQVRGCVCRSYHYVPLNGSQSIRCTCKHLADEHNPKAPYICKRGGCTKCVGFKSSFTCACGNTYNDHRIIVETADEREGRGHPLGE-STPYQAMGGITGFSSLAEGYMRLDPSGRGA--PSEEF---LNQPITALDNP-------FLRSNVNSIK----------------AHHLAKGQGPSE----------------------------------------------------------
>EOG091F02VO|Lottia_gigantea|JG18_Hermissenda_opalescens|TRANSCRIPT
-------------------------------------------------------------------------GPETPCFCTHRYKQHKTDFEEIPSDRPIHLPCQVRGCVCRSYHYVPLNGSQSIRCTCKHLADEHNPKAPYICKRGGCTKCVGFKSSFTRACGNTYNDHRII---------------------------------------------------------------------------------------------------------------------------------------------------------------------------
>EOG091F02VO|Lottia_gigantea|JG06_Catriona_columbiana|TRANSCRIPT
--------------------------------------------------------------------------------------------------------------------------------------------------------------------------------------------------YQAMGGLTGFSSLAEGYLRLDPSGRGA--PDEEF---LNQPITALDNP-------FLRSNVNSIK----------------AHKIATGQ--------------------------------------------------------------
>EOG091F02VO|Lottia_gigantea|HW07_Cuthona_caerulea|TRANSCRIPT
-----------------------------------------------------------------------------------RYKQHKTDFDEIPSERPILLPCQVKGCPCRSYHFVPVNGGQTIRCTCKHLADEHNAKQPFVCKRGGCTKCSGFKSSFTCACGNTYNEHSMIVETADEREARGHPLGQ-ATPYQAMGGLTGFSSLAEGYLRLDPSGRGA--PSEEF---LNQPITALDNP-------FLRSNVNSIK----------------AHKLATGQ--------------------------------------------------------------
>EOG091F02VO|Lottia_gigantea|HW11_Eubranchus_exiguus|TRANSCRIPT
MDDRQIGIKLSGNAGASVDAYLEYKRIVGEDDGGELFTQEEYENYKKKVIPMRMKNRLYTSYSSPSGMDCKLVGPETPCFCTHRYKQHKTDFEEIPSERPIHLPCQVRGCLCRSYHFIPVNGGQSIRCTCKHLADEHLAKSPYVCKRGGCTKCTGFKSSFTCACGGTYNDHQMIVETADEREARGHPLGQ-ATPYQAMGGLTGFSSLADGYLRLDPSGRGA--PSEEF---LNQPITAADNP-------FLRSNVNSIK----------------AHKIASGQ--------------------------------------------------------------
>EOG091F02VO|Lottia_gigantea|JG02_Antaeolidiella_chromosoma|TRANSCRIPT
-----------------------------------------------------------------------------------------------------------------------------------HLADEHNAKSPFVCKRAGCTKCTGFKSSFTCACGNTYNEHTMIVETADEREARGHPVGQ-ATPYQAMGGLTGFSSLAEGYLRLDPSGRGA--PSEEF---LS----------------------------------------------------------------------------------------------------------------
>EOG091F02VO|Lottia_gigantea|HW19_Polycera_quadrilineata|TRANSCRIPT
MGDRQYNLKFGGNAGASVDSYLEYRRIVGDDDGGTMFTPQEYEAYKKKVLPQRMKNRLYTAYSNPSGMDCKLIGPETPCFCTHRYKQHKTDFEEIPSERPILLPCQVKGCICNTYHFVPMNGSQCIRCTCKHLADEHKVKPPYVCKRGGCTKCTGFKSSYTCSCGRTHNEHNMIVETADEREARGHPLGE-STPYQAMGGITGFSSLAEGYLRLDPSGQGA--PSEEF---LSQPITALDNP-------FLRSNVNSIK----------------AHHMAKG---------------------------------------------------------------
>EOG091F02VO|Lottia_gigantea|NC06_Pleurobranchaea_californica|TRANSCRIPT
--DRQYHLKMGGNAGASVDAYLEYRRIVGDDDDGKIFTPEEYEEYKRQVLPMRLKNRLYTCYSGPAGMDCKLIGPETPCFCTHRYKQHKTDFEEIPSTRPILLPCKVRGCPCVSYHYVPMNGSQAIRCTCKHLADEHSPKKPYVCKKGGCTKCTGFKSSYSCSCGSTHNEHQMIVETAEEREARGHPLGE-AVPYQAMGGITGFSSLADGYLRLDPSGRGA--PSQEF---LNQPITALDNP-------FLRGNVSSIK----------------AHHLA-----------------------------------------------------------------
>EOG091F02VO|Lottia_gigantea|HW04_Calmella_cavolinii|TRANSCRIPT
---------------------------------------------------------------------------------------------------------------------------------------------------------------FTCSCGSTHNEHQMIVETAEEREARGHPLGE-AVPYQAMGGITGFSSLDEGYLRLDPSGRGA--PSEEF---LNQPITALDGP-------FLRANVNSIK----------------AHHMAK----------------------------------------------------------------
>EOG091F02VO|Lottia_gigantea|HW03_Berthella_plumula|TRANSCRIPT
MDDRQYHLKLGGNAASSVDAYLEYKRIVGDDDGGKLFTPEEYEEYKKQVLPMRLKNRIYTCYSNPAGMDCKLIGPETPCFCTHRYKQHKTDFEEIPSGRPILLLCKVRGCPCATYHYVPMNGGQAIRCTCKHFADDHNVKAPFVCKKGGCTKCTGFKSSFTCACGNTHNEHRMIVETADEREARGHPLGE-SVPYQAMGGITGFSSLADGYLRLDPSGRGA--PSEEF---LNQPITALDNP-------FLRGNVSSIK----------------AHHL------------------------------------------------------------------
>EOG091F02VO|Lottia_gigantea|NC02_Bathydoris_clavigera|TRANSCRIPT
MGDRQYHLKFGDSEGASVDAYLEYRRIVGDDDDGTLFTPEEYEKYKKKVVPMRLKNRLYTCYSNPSGMDCKLIGPETPCFCTHRYKQHKTDYEEVTSERPILLPCQVRGCPCKLYHYVPLNGSQSIRCTCKHLADDHTRKAPFVCKRAGCTKCSGFRSFFTCSCGSTHNDHHMIVETAEEREARGHPLGE-ATPYQAMGGLTGFSSLAEGYLRLDPSGQGA--PSEKF---LSQPITAQDNP-------FLRSNVNSIK----------------AHHMAK----------------------------------------------------------------
>EOG091F02VO|Lottia_gigantea|NC04_Fiona_pinnata|TRANSCRIPT
MDNRQYAIQLGGNAGASVDAYLEYKRIVGDDDGGKLFTPEEYENYKKKVIPMRIKNRLFTSFSNPSGMDCKLVGPETPCFCSHRYKQHKTDFEEIPSERPIMLPCQVKGCPCKTYHFVPLNGGQTIRCTCKHLAEEHN---------------------------------------------------------------------------------------------------------------------------------------------------------------------------------------------------------------
>EOG091F02VO|Biomphalaria_glabrata|JG07_Cuthona_albocrusta|TRANSCRIPT
------------------------------------------------------------------------------------YKQHRTDFEEIPSERPILLPCQVKGCPCRSYHFVPVNGGQTIRCTCKHLADEHNAKHPFVCKRGGCTKCSGFRSSFTCACGSN--DHRMIVESADER--------------------------------------------------------------------------------------------------------------------------------------------------------------------
>EOG091F02VO|Lottia_gigantea|NC03_Doris_kerguelenensis|TRANSCRIPT
------------------------------------------------------------------------------------YKQHKTDFETIPEERPILLLCKVKGCPCTSYHYVPMNGGQPIRCTCKHFSDDHKAGRPFVCKKAGCTKCTGFKSSFNCACGYTYNDHTMIVETADEREKRGHPLGE-AVPYQAMGGITGFSSLAEGYMRLDPSGMGA--PSEEY---LSQPITANDN--------------------------------------------------------------------------------------------------------
>EOG091F02VO|Lottia_gigantea|LotgiG220177
MGDRQYHLKFDSSKAAGVDAYLEYKRIVGDDDGGVLFTPDQYEDYKKKVLPMRMKNRLFTSWSSPTGMDCKLIGPETNCFCKHRYKQHKTDFEKIPSTRPILLPCKVKGCKCSSYHYVPLNGGQSIRCTCKHPADEHSEVPPFVCKKAACMKCIGFKSSFTCGCAAPFSEHTMVVETVDERVERGHPIGQ-ATPYAAMGGITGFSSLAEGYQRLDPSGRGA--PSEEF---LNQAITSADNP-------FLRANVHSIK----------------ASQMARGQNPNQGKRISTCINRPCLLF-------------------------------------------
>EOG091F02VO|Lottia_gigantea|JG08_Dendronotus_venustus|TRANSCRIPT
----------------------------------------------------------------------------------------KTDFETIPETRPILQPCKVRGCRCNSYSYVPLNGSQPIRCGCKHYSDEHSETNLLKCKKSGC-KCSGFRSSYTCGCGEPAYRHVMVVETRQEREKRGRPVGQEGVPYQAMGGLSGFSSLADGYMR------------------------------------------------------------------------------------------------------------------------------------
>EOG091F02VO|Crassostrea_gigas|CGI_10003008
MAEKQFKLKFDGANAKAVDEYLEYSRIVGEDDGGELFTPEQYEEYKKKVLPM------------------------------------------------LKL----------------------------QPRENHCQPPL---RVGGCTKCAGFKSSFTCGCGAPVKDHTMIVETAEEREARGHPLGE-STPYAAMGGITGFSSLADGYQRLDPSGKGLTNPDDEMFDDITERVSQMRRPGEEDMAYYERRYQERRQVVPSGAQGLDNGALRPGSRKAIEQKPGSGRRPASKNKEPQVSRWDEVKIFLNLMVRPEQCSEIQEITKARRQKKTHKKLNSHTRGP
>EOG091F02VO|Crassostrea_gigas|JG14_Eubranchus_rustyus|TRANSCRIPT
--------------------------------------------------------------------------------------------------------------------------------------------------------------------------------------------------------------------------------SDSMFDDIEERISAVKKPGEDDMAYFERRYQEK----------------------------------------------------------------------------------------
