# Supplementary material for: Transcriptomics provides a robust framework for the relationships of the major clades of cladobranch sea slugs (Mollusca, Gastropoda, Heterobranchia), but fails to resolve the position of the enigmatic genus Embletonia
Source: BMC Ecol Evol. 2021 Dec 28;21:226. doi: 10.1186/s12862-021-01944-0 (PMC8895541; doi:10.1186/s12862-021-01944-0)
Supplement: Supplementary file 6 — Additional file 6. Archive S4: Unmasked multiple sequence alignments on amino acid level including Doris kerguelenensis and Calmella cavolini prior to the removal of outliers. [file 12862_2021_1944_MOESM6_ESM.zip › Archive_S4/Alignments/EOG091F0088.aa.fasta]

>EOG091F0088|Biomphalaria_glabrata|BGLTMP011391
M-QRRNDDAQRRIAQNEQYPPRV-IPASGQRFGDESGL---AGLTFPI-NYQINQHGSHHGPVPG-SLSHTVGIGST---GPVTGA-----TLHS------------GHQPGITANQSMLGPPLSGGQQQQQQQQQCQRLKVEDALSYLDQVKLQFGNQPQ-------------------------------------------------IEVQCETINVHQPGQQVMSIAALAQSQAASNVNRQ-KSGMSIWDVALATQ----QKVSSAHHNPLPVPTPAP--AADHRSYHQSPRPQAEPTPP-------TGPPLSQPQPPQQQSQQPQAQQQQQQQQPGGQPVEFNHAINYVNKIKNRFQGQPDIYKQFLEILHTYQKEQRLTRD--GGN-VGPSKPLTESEVYQQVANLFKHQEDLLAEFGQFLPDANGASSY--------GVASF---------AESTLG-VRNDHNPTVKKPG--YTS-GKT-QTNKTGTAVKRPAT---AATA---------APASSYQPPVK-KKGVPKDF-SLADASKTGTLTEYAFFDKVRKALRHQEVYDNFLRSIVLFNQEIVTKQELVTLVSFFLSKFPDLFREFRDLLGVNEQGGG--IETVPHG-AA-QKERISGELAMEIDFNTCKRYGASYRGIPNKFVPPKCSGRTALCREVLNDTWVSFPTWSEDSSFVTSRKTQYEENIYKCEDERFELDYVIETNFSTIKSLEAVLKKINRMPQEEAAKFRLDNTLGGTSE---------IYGDKSSDIIEGLKKNPVVAVPLVLRRLKAKDEEWREAQKQFNKLWKEQNEKFYLKSLDHQCANFKQHDIKAIRGKSLLNQIETIYDEVSFSVPKSIIIRADSEEAPPQGPMLTFVYEDRLLIEDAGNLIIHHVKRQTGVDKEAKTRIKQLVKHFVPDLFFAPRGELSDDDGEVNEGEILYVYHFVDMDVDEEDSAVNVQRNSDSSKKAKDKSSQEVEE----KKKKVNGVKSESA----------EESVKNIKKE-D---------------------------------------------------------------------------------------------------------------------------------------------E-------------------------------------------------------------------------------------------------------------------------------------------------EGESEKN-----------GGI---DG---NEDDHDRYTLFYCNSTWYIFLRLHQILCSRLLKAYSLKQKLMAEEAVTKKERKESVALALRLRSPLEVEVEDYYSYFLDMIRAVLDGNMESSQYEDTMREMFGIEAYQLFTMDKVVQNIVRQVQHLVMDDMPVKLAKLFEEQKEKGGAGGRWATRHQRNTLEQAYLRQAELILMDDNPFKFVIR--SLTAQMEIDMLDPPPESNDSVKETSTWSSYLTEYTTT-KKNEEFMHRVG-NS-RPVYLVRNKK--KNPDWESFKKQHEMNEELEEE---------------------------------------EEEEEEEV------EKERVDQNSE-----------NKKRKERD--SSAKVKTESNQDS---ELSEK---EKSPTDNVTQKSSDDADADKTVATPATTVTDDYDDENIDDA---------AALARSS-------------------RIPMG-------GDDDDDDKRGGAESDGGLGDDEDDDDKGL-ES-ASKRKKIGSSPDG-LSRRVHSIDNTSVKFQHNSYHHMFVKNTGLVMYKCARLARTNESHKQVTQKKYANMLKWVDVWLAKNVTSTQSEECRKWLLGLTTDSRSNKTYVTEIEQHDKTPYRVFRKYSVDWVAPGAGRTSPANNS-------
>EOG091F0088|Biomphalaria_glabrata|HW21_Tritonia_manicata|TRANSCRIPT
------------------------------------------------------------------------------------------------------------------------------------------------------------------------------------------------------------------------------------------------------------------------------------------------------------------------------------QQQQQQQQQQQQQQQQQGQPVEFNHAINYVNKIKNRIQGQPDIYKQFLEILHTYQKEQRLTRD--GMT-VGPSKPLTESEVYQQVANLFKHQEDLLEEFGQFLPDANGSSNY--------SVASFNSFFPHIQ-ADSALG-VRNDHSSTVKKPGG-YSSGKTQ-TS-K---------S---SNTS---------SSVSSFQPPAKQKKGVPKDF-SLADASKTGSLTEYAFFDKVRKALRHQEVYDNFLRSIILFNQDIVTKSELITLVGFFLSKFPDLYREFKDLLGLNEQGGG--VEAVPHN-AA-TKERLTGDLATEIDFNTCKRYGASYRGIPSKFVPPKCSGRTALCKEVLNDTWVSFPTWSEDSSFVTSRKTQYEENIYKCEDERFELDYVIESNYSTIKALEAVLKKMNRMPQDEGSKHKLDNTLGGTSESINRNSIQRIYGEKANDII---------------------------------------------------------------------------------------------------------------------------------------------------------------------------------------------------------------------------------------------------------------------------------------------------------------------------------------------------------------------------------------------------------------------------------------------------------------------------------------------------------------------------------------------------------------------------------------------------------------------------------------------------------------------------------------------------------------------------------------------------------------------------------------------------------------------------------------------------------------------------------------------------------------------------------------------------------------------------------------------------------------------------------------------------------------------------------------------------------------------------------------------------------------------------------------------------------------------------------------------------------------
>EOG091F0088|Biomphalaria_glabrata|JG05_Bornella_anguilla|TRANSCRIPT
-------------------------------------------------------------------------------------------------------------------------------------------------------------------------------------------------------------------------------------------------------------------------------------------------------------------------------------------------------------------------------------------------------------------------------------------------------------------------------------------------------------------------------------------------QKKGVPKDF-SLADASKTGSLTEYAFFDKVRKA-----------------------------------------------------------------------------------------------------------------------------------------------------------------------------------------------------------------------------------------------------------------------------------------------------------------------------------------------------------------------------------------------------------------------------------------------------------------------------------------------------------------------------------------------------------------------------------------------------------------------------------------------------------------------------------------------------------------------------------------------------------------------------------------------------------------------------------------------------------------------------------------------------------------------------------------------------------------------------------------------------------------------------------------------------------------------------------------------------------------------------------------------------------------------------------------------------------------------------------------------------------------------------------------------------------------------------------------------------------------------------------------------------------------------------------------------------------------------------------------
>EOG091F0088|Biomphalaria_glabrata|NC07_Tritonia_diomedea|TRANSCRIPT
-----------------------------------------------------------------------------------------------------------------------------------------------------------------------------------------------------------------------------------------------------------------------------------------------------------------------------------------NSKKQQQQQQQQGQPVEFNHAINYVNKIKNRFQGQPDIYKQFLEILHTYQKEQRLTRD--GLA-VGPSKPLTESEVYQQVANLFKHQEDLLAEFGQFLPDANGSSSY--------SVASF---------ADSALG-VRNDHSSTVKKPGG-YSSGKTQ-TS-KSSSGVKRP-S---NNTS---------SSVSSFQPPAKQKKGVPKDF-SLADASKTGSLTEYAFFDKVRKALRHQEVYDNFLRSIILFNQDIVTKSELVTLVGFFLSKFPDLYREFKDLLGLNEQGGG--VEAVPHN-AA-TKERLTGDLATEIDFNTCKRYGASYRGIPPKFVPPKCSGRTALCKEVLNDTWVSFPTWSEDSSFVTSRKTQYEENIYKCEDERFELDYVIESNYSTIKSLEAVLKKMNRMPQEEGSKHKLDNTLGGTSESINRNSIQRIYGEKANDII---------------------------------------------------------------------------------------------------------------------------------------------------------------------------------------------------------------------------------------------------------------------------------------------------------------------------------------------------------------------------------------------------------------------------------------------------------------------------------------------------------------------------------------------------------------------------------------------------------------------------------------------------------------------------------------------------------------------------------------------------------------------------------------------------------------------------------------------------------------------------------------------------------------------------------------------------------------------------------------------------------------------------------------------------------------------------------------------------------------------------------------------------------------------------------------------------------------------------------------------------------------
>EOG091F0088|Biomphalaria_glabrata|HW10_Embletonia_pulchra|TRANSCRIPT
-----------------------------------------------------------------------------------------------------------------------------------------------------------------------------------------------------------------------------------------------------------------------------------------------------------------------------------------QQAQHQQQQGQQGQPVEFNHAINYVNKIKNRFQGQPDIYKQFLEILHTYQKEQRLTRD--GMA-VGPSKPLTESEVYQQVANLFKHQEDLLAEFGQFLPDANGSSSY--------TVASF---------ADSALGGVRNDHSSAVKKPSG-YSSGKTP-SS-KSGSGVKRP-S---SNST---------SSISSFQPPAKQKKGVPKDF-SLADASKTGSLTEYAFFDKVRKALRHQDVYDNFLRSIILFNQDIVTKSELVTLVGFFLSKFPDLYREFKDLLGLNESGGG--VESVPHN-AA-TKERLTGDLAMEIDFNTCKRYGASYRGIPSKYVPPKCSGRTALCKEVLNDTWVSFPTWSEDSSFVTSRKTQYEENIYKCEDERFELDYVIESNYSTIKSLEAVLKKMNRMPQEDGAKHKLDNTLGGTSESINRNSIQRIYGEKANDII---------------------------------------------------------------------------------------------------------------------------------------------------------------------------------------------------------------------------------------------------------------------------------------------------------------------------------------------------------------------------------------------------------------------------------------------------------------------------------------------------------------------------------------------------------------------------------------------------------------------------------------------------------------------------------------------------------------------------------------------------------------------------------------------------------------------------------------------------------------------------------------------------------------------------------------------------------------------------------------------------------------------------------------------------------------------------------------------------------------------------------------------------------------------------------------------------------------------------------------------------------------
>EOG091F0088|Biomphalaria_glabrata|NC08_Tritonia_hamnerorum|TRANSCRIPT
M-QRRIDEPQRRLNPSDTYPQVAAPPPGGARFADIGDSAMPAGMPFPLPGYQLNQASGHHGPVPSTLGHHGVSLSAAGAGGPVPISRGPPQSLHT------------QTVPHHPA----------RGQQQQQQQQQ----------------------------------------------------------------------------------------------------------------------------------------------------------------------------------Q-QQHQQHQHQQQQHQQQSQQQQQQQQGQPVEFNHAINYVNKIKNRFQGQPDIYKQFLEILHTYQKEQRLTRD--GLA-VGPSKPLTESEVYQQVANLFKHQEDLLAEFGQFLPDANGSSSY--------SI----------Q-ADSALG-VRNDHSSTVKKPGG-YSS-GKTQTSSKSGSGVKRPSN---NTSS---------SSVSSFQPPAKQKKGVPKDF-SLADASKTGSLTEYAFFDKVRKALKHQEVYDNFLRSIILFNQDIVTKSELVTLVGFFLSKFPDLYREFKDLLGLNEQGGG--VEAVPHN-AA-TKERLTGDLATEIDFNTCKRYGASYRGIPSKFVPPKCSGRTALCKEVLNDNWVSFPTWSEDSSFVTSRKTQYEENIYKCEDERFELDYVIESNYSTIKSLEAVLKKMNRMPQEEGSKHKLDNTLGGT-----------IYGEKANDIIEGLKKNPVVAVPLVLRRLKAKDEEWREAQKQFNKLWKEQNEKFYLKSLDHQGANFKQNDIKAIRGKSLLNQIESVYDE---------------------------------------------------------------------------------------------------------------------------------------------------------------------------------------------------------------------------------------------------------------------------------------------------------------------------------------------------------------------------------------------------------------------------------------------------------------------------------------------------------------------------------------------------------------------------------------------------------------------------------------------------------------------------------------------------------------------------------------------------------------------------------------------------------------------------------------------------------------------------------------------------------------------------------------------------------------------------------------------------------------------------------------------------------------------------------------------------------------------------------------------------------------------------------
>EOG091F0088|Biomphalaria_glabrata|HW16_Hancockia_cfuncinata|TRANSCRIPT
----------------------------------------------------------------------------------------------------------------------------------------------------------------------------------------------------------------------------------------------------------------------------------------------------------------------------------QQHQQXQQQQYQQQQQQQQGQPVEFNHAINYVNKIKNRFQGQPDIYKQFLEILHTYQKEQRLTRD--GQT-VGPSKPLTESEVYQQVANLFKNQEDLLAEFGQFLPDANGSSSY--------TVASF---------ADSALG-VRNDHSSTVKKPGG-YTSGKTQ-TS-KVGSGLKRP-SNTNNSSS---------SSISSFQPPAKQKKGVPKDF-SLADASKTGSLTEYAFFDKVRKALRHQEVYDNFLRSIILFNQDIVTKPELITLVGFFLSKFPDLYREFKDLLGVNEQGGG--MESVPHN-AA-TKERITGDLAMEIDFNTCKRYGASYRAIPSKYVPPKCSGRTYLCKEVLNDTWVSFPTWSEDSSFVTSKKTQYEENIYKCEDERFELDYVIESNYSTIKSLEAVLKKMNRMPQEEGGKHKLDNALGGTS----------IYGDKASDIIEGLKKNPVVAVPLVLRRLKAKDEEWREAQKQFNKLWKEQNEKYYLKSLDHQGANFKQHDIKAIRGKSLLNQIETVYDE---------------------------------------------------------------------------------------------------------------------------------------------------------------------------------------------------------------------------------------------------------------------------------------------------------------------------------------------------------------------------------------------------------------------------------------------------------------------------------------------------------------------------------------------------------------------------------------------------------------------------------------------------------------------------------------------------------------------------------------------------------------------------------------------------------------------------------------------------------------------------------------------------------------------------------------------------------------------------------------------------------------------------------------------------------------------------------------------------------------------------------------------------------------------------------
>EOG091F0088|Biomphalaria_glabrata|JG17_Hancockia_uncinata|TRANSCRIPT
----------------------------------------------------------------------------------------------------------------------------------------------------------------------------------------------------------------------------------------------------------------------------------------------------------------------------------QQHQQXQQQQYQQQQQQQQGQPVEFNHAINYVNKIKNRFQGQPDIYKQFLEILHTYQKEQRLTRD--GQT-VGPSKPLTESEVYQQVANLFKNQEDLLAEFGQFLPDANGSSSY--------TVASF---------ADSALG-VRNDHSSTVKKPGG-YTSGKTQ-TS-KVGSGLKRP-SNTNNSSS---------SSISSFQPPAKQKKGVPKDF-SLADASKTGSLTEYAFFDKVRKALRHQEVYDNFLRSIILFNQDIVTKPELITLVGFFLSKFPDLYREFKDLLGVNEQGGG--MESVPHN-AA-TKERITGDLAMEIDFNTCKRYGASYRAIPSKYVPPKCSGRTYLCKEVLNDTWVSFPTWSEDSSFVTSKKTQYEENIYKCEDERFELDYVIESNYSTIKSLEAVLKKMNRMPQEEGGKHKLDNALGGTS----------IYGDKASDIIEGLKKNPVVAVPLVLRRLKAKDEEWREAQKQFNKLWKEQNEKYYLKSLDHQGANFKQHDIKAIRGKSLLNQIETVYDE---------------------------------------------------------------------------------------------------------------------------------------------------------------------------------------------------------------------------------------------------------------------------------------------------------------------------------------------------------------------------------------------------------------------------------------------------------------------------------------------------------------------------------------------------------------------------------------------------------------------------------------------------------------------------------------------------------------------------------------------------------------------------------------------------------------------------------------------------------------------------------------------------------------------------------------------------------------------------------------------------------------------------------------------------------------------------------------------------------------------------------------------------------------------------------
>EOG091F0088|Biomphalaria_glabrata|NC01_Armina_californica|TRANSCRIPT
M-QRRIDEPQRRLNPSDTYPQVA--PPGGSRFAEIGDNPMPAGMPFPLTGYQLNQAGGHHGPVPNTLGHQGVSLSATGASGPVAISRGPPQSLHT------------QTVPHHPA----------SGQQQQQQQQQFQRLKVEDALSYLDQVKLQFGNQPQ-------------------------------------------------IEVQCETINVHQPGQQVMSIAALAQSQAVASGNRQQKQGITIWEQALASQASAQQKVGPLPHTSLV---TSSASPADHRSYHQSPRQDTSALTSAAAAAAV---S-AAQQQQQAQQHQQQQQQQQQQQQQQGQPVEFNHAINYVNKIKNRFQGQPDIYKQFLEILHTYQKEQRLTRD--GLA-VGPSKPLTESEVYQQVANLFKHQEDLLAEFGQFLPDANGSSSY--------SVASF---------ADSALG-VRNDHSSTVKKPSG-YSSGKTQ-TS-KTGSGVKRP-S---NSST---------SSVSSFQPPTKQKKSVPKDF-SLADASKTGSLTEYAFFDKVRKALRHQEVYDNFLRSIILFNQDIVTKSELVTLVGFFLSKFPDLYREFKDLLGMNEQGGG--LEVVPHN-AA-TKERLTGELAMEIDFNTCKRYGASYRGIPSKFVPPKCSGRTSLCKEVLNDTWVSFPTWSEDSSFVTSRKTQYEENIYKCEDERFELDYVIESNYSTIKSLEAVLKKMNRMPQEEGSKHKLDNTLGGTSESINRNSIQRIYGEKASDII---------------------------------------------------------------------------------------------------------------------------------------------------------------------------------------------------------------------------------------------------------------------------------------------------------------------------------------------------------------------------------------------------------------------------------------------------------------------------------------------------------------------------------------------------------------------------------------------------------------------------------------------------------------------------------------------------------------------------------------------------------------------------------------------------------------------------------------------------------------------------------------------------------------------------------------------------------------------------------------------------------------------------------------------------------------------------------------------------------------------------------------------------------------------------------------------------------------------------------------------------------------
>EOG091F0088|Biomphalaria_glabrata|HW18_Janolus_cristatus|TRANSCRIPT
--------------------------------------------------------------------------------------------------------------------------------------------------------------------------------------------------------------------------------------------------------------------------------------------------------------------------------------------------------------INYVNKIKNRFQGQPDIYKQFLEILHTYQKEQRLTRD--GLT-VGPSKPLTESEVYQQVANLFKHQEDLLAEFGQFLPDANGASSY--------TVASF---------ADSALG-VRNDHSSTVKKPTG-YPSGKTQ-TS-KS---------------------------------------------------------------------------------------------------------------------------GGG--VEPVPHS-AA-TKERLTGDLAMEIDFNTCKRYGASYRGIPSKYVPPKCGGRTALCKEVLNDTWVSFPTWSEDSSFVTSRKTQYEENIYKCEDERFELDYVIESNYSTIKSLEAVLKKMNRMTPEEGSKHRLDNTLGGTSESINRNSIHRIYGEKAHDIV---------------------------------------------------------------------------------------------------------------------------------------------------------------------------------------------------------------------------------------------------------------------------------------------------------------------------------------------------------------------------------------------------------------------------------------------------------------------------------------------------------------------------------------------------------------------------------------------------------------------------------------------------------------------------------------------------------------------------------------------------------------------------------------------------------------------------------------------------------------------------------------------------------------------------------------------------------------------------------------------------------------------------------------------------------------------------------------------------------------------------------------------------------------------------------------------------------------------------------------------------------------
>EOG091F0088|Biomphalaria_glabrata|HW02_Berghia_verrucicornis|TRANSCRIPT
-------------------------------------------------------------------------------------------------------------------------------QQQQQQQQQFQRLKVEDALSYLDQVKLQFGNQPQ-------------------------------------------------IEVQCETINVHQPGQQVMSIAALAQSQAVASSNRQQKQGITIWEQALASQ-----------------------------------------------------------QQQQQQKQQQQQQQQQQQQQQQGQPVEFNHAINYVNKIKNRFQGQPDIYKQFLEILHTYQKEQRLTRD--GLT-VGPSKPLTESEVYQQVANLFKHQEDLLAEFGQFLPDANGASSY--------SVASF---------ADSALG-VRNDHSSTVKKPG--YSS-GKN-TGSKTGSGVKRPSN---NSTS---------SSISSFPPPPN-KNGFPKDF-SISDASKTGSLTEYAFFDKVRKALRHQEVYDNFLRSIILFNQDIVTKSELVTLVGFFLTKFPDLYREFKDLLGMNEQGGG--VEPVPHN-AA-TKERLTGDLAMEIDFNTCKRYGASYRGIPSKYVPPKCSGRTALCKEVLNDTWVSFPTWSEDSSFVTSRKTQYEENIYKCEDERFELDYVIESNYSTIKSLEAVLKKMNRMSQDEGAKYKLDNTLGGTSE----------YGEKAHDIIEGLKKNPVVAVPLVLRRLKAKDEEWREAQKQFNKLWKEQNEKFYLKSLDHQGANFKQHDIKAIRGKSLLNQIETVYDE----------------------------------------------------------------------------------------------------------------------------------------------------------------------KE-E-----------------------------------------------------------------------------------------------------------------------------------------------------------------------------------------------------------------------------------------------------------------------------------------------------------------------------------------------------------------------------------------------------------------------------------------------------------------------------------------------------------------------------------------------------------------FLHRVA-SN-KPIYLVRNKK--RNSEWLAFKTQQEMYVKEEED---------------------------------------DDDEEEEE------VKEEMEDDYD-----------DEDRKPKNLLDSIKVKSEKELEGKKMEIKEEMEVDSDK----------------------------EEDMEDDEE---------GENRKAKPAKNSSKDSLTKDENKGASATREVD------DDDDDNGERGESDDDGGLGDDEDDEEKGL-DTPVTKRRKLVSSSDGVSRRSVHTVDNTSIKFHPNSSKGQFLINTGSLTARPRRLARTMACHKRVTQAKYSRLQSWHRPWISRHVTFSQAEWCRRWMTGVGPDTRANSTPIVEME--------------------------------------
>EOG091F0088|Biomphalaria_glabrata|HW05_Caloria_elegans|TRANSCRIPT
M-QRRIDETQRRLNPGDTFPQVA-APPGGSRFPDLGDGAMPAGMPFPLSGYQLNQAGAHHGPVPSTLGHHGVSLSAT---GPVPISRGPPQSLHT------------QTVPQHPANQPLSAGSMAGGQQQQQQQQQFQRLKVEDALSYLDQVKLQFGNQPQ-------------------------------------------------IEVQCETINVHQPGQQVMSIAALAQSQAVANSNRQQKQGITIWEQALASQ----GDSSSI------------------------------------------------PQHEASQPMQVPLPPQQQQQQQQGQPVEFNHAINYVNKIKNRFQGQPDIYKQFLEILHTYQKEQRLTRD--GLT-VGPSKPLTESEVYQQVANLFKHQEDLLAEFGQFLPDANGSSSY--------SVASFVS-----Q-ADSALG-VRNDHSSTVKKPGG-YTS-GKS-AGSKTGSGVKRPSS---NSTS---------SSISSFQPPAK-KKGVPKDF-SLSDASKTGSLTEYAFFDKVRKALRHQEVYDNFLRSIILFNQDIVNKSELVTLVGFFLTKFPDLYREFKDLLGMNEHGGG--VEPVPHN-AA-TKERLTGDLAMEIDFNTCKRYGASYRAIPSKYVPPKCSGRTALCKEVLNDTWVSFPTWSEDSSFVTSRKTQYEENIYKCEDERFELDYVIESNYSTIKSLEAVLKKMNRMSQDEGAKYKLDNALAGTS----------IYGEKAHDIIEGLKKNPVVAVPLVLRRLKSKDEEWREAQKQFNKLWKEQNEKFYLKSLDHQGANFKQHDIKAIRGKSLLNQIETVYDE---------------------------------------------------------------------------------------------------------------------------------------------------------------------------------------------------------------------------------------------------------------------------------------------------------------------------------------------------------------------------------------------------------------------------------------------------------------------------------------------------------------------------------------------------------------------------------------------------------------------------------------------------------------------------------------------------------------------------------------------------------------------------------------------------------------------------------------------------------------------------------------------------------------------------------------------------------------------------------------------------------------------------------------------------------------------------------------------------------------------------------------------------------------------------------
>EOG091F0088|Biomphalaria_glabrata|HW13_Favorinus_branchialis|TRANSCRIPT
------------------------------------------------------------------------------------------------------------------------------------------------------------------------------------------------------------------------------------------------------------------------------------------------------------------------------PPPPQSLAAELMQQHLQQQQQQQGQPVEFNHAINYVNKIKNRFQGQPDIYKQFLEILHTYQKEQRLTRD--QGLAVGPSKPLTESEVYQQVANLFKHQEDLLAEFGQFLPDANGASGY--------SVASFVS-----Q-ADSALG-VRNDHSSTVKKPGG-YSS-GKN-AGSKSGSGVKRPTS---NSTS---------SSISSFQPPAK-KKGVPKDF-SLSDASKTGSLTEYAFFDKVRKALRHQEVYDNFLRSIVLFNQDIVTKSELVTLVGFFLTKFPDLYREFKDLLGMNEQGGG--VEPVPHS-ASGTKERLTGDLAMEIDFNTCKRYGASYRGIPTKYVPPKCSGRTALCKEVLNDTWVSFPTWSEDSSFVTSRKTQYEENIYKCEDERFELDYVIESNYSTIKSLEAVLKKMNRMSQDEGAKYKLDNALGGTS----------IYGEKAHDIIEGLKKNPVVAVPLVLRRLKAKDEEWREAQKQFNKLWKEQNEKFYLKSLDHQGANFKQHDIKAIRGKSLLNQIETVYDE---------------------------------------------------------------------------------------------------------------------------------------------------------------------------------------------------------------------------------------------------------------------------------------------------------------------------------------------------------------------------------------------------------------------------------------------------------------------------------------------------------------------------------------------------------------------------------------------------------------------------------------------------------------------------------------------------------------------------------------------------------------------------------------------------------------------------------------------------------------------------------------------------------------------------------------------------------------------------------------------------------------------------------------------AHSVDSTSVKFQPSSAKTQYVINTGALYLTPHRLARTVASHKRVTQSKYRLLQAWHKPWISRHVTGSQAESCRRWMAGNGPDTRPNRTSVLEMEAVEVTPYRLYFKYKVEWV--------------------
>EOG091F0088|Biomphalaria_glabrata|JG20_Learchis_evelinae|TRANSCRIPT
----------------------------------------------------------------------------------------------------------------------------------------------------------------------------------------------------------------------------------------------------------------------------------------------------------------------------------------------QQQQQQQGQPVEFNHAINYVNKIKNRFQGQPDIYKQFLEILHTYQKEQRLTRD--GLT-VGPSKPLTESEVYQQVANLFKHQEDLLAEFGQFLPDANGSSSY--------SVASF---------ADSALG-VRNDHSSTVKKPGG-YSSTGKN-AGSKSGSGVKRPSS---NSTG---------SSISSFQPPAK-KKGVPKDL-SLSDASKTGSLTEYAFFDKVRKALRHQEVYDNFLRSIVLFNQDIVTKSELVTLAGFFLTKFPDLYREFKDLLGMNEQGGG--VEPVPHN-AAATKERLTGDLAMEIDFNTCKRYGASYRGIPSKYVPPKCSGRTALCKEVLNDTWVSFPTWSEDSSFVTSRKTQYEENIYKCEDERFELDYVIESNYSTIKSLESVLKKMNRMSQDEGAKYKLDNTLGGTS----------IYGEKAHDIIEGLKKNPVVAVPLVLRRLKAKDEEWREAQKQFNKLWKEQNEKFYLKSLDHQGANFKQHDIKAIRGKSLLNQIETVYDE---------------------------------------------------------------------------------------------------------------------------------------------------------------------------------------------------------------------------------------------------------------------------------------------------------------------------------------------------------------------------------------------------------------------------------------------------------------------------------------------------------------------------------------------------------------------------------------------------------------------------------------------------------------------------------------------------------------------------------------------------------------------------------------------------------------------------------------------------------------------------------------------------------------------------------------------------------------------------------------------------------------------------------------------------------------------------------------------------------------------------------------------------------------------------------
>EOG091F0088|Biomphalaria_glabrata|NC05_Hermissenda_crassicornis|TRANSCRIPT
--------------------------------------------------------------------------------------------------------------------------------------------------------------------------------------------------------------------------------------------------------------------------------------------------------------------------------------------------------------------------------------------------------------------------------------------------------------------------------------------------------SG-KSGSGVKRP-S---GNSQ---------SSVSSFQPPAK-KKGIPKDL-SLSDASKTGSLTEYAFFDKVRKALRHQEVYDNFLRSIVLFNQDIVTKSELVTLVGFFLTKFPDLYREFKDLLGMNEQGGG--VEPVPHN-AA-TKERLTGDLAMEIDFNTCKRYGASYRGIPSKYVPPKCSGRTALCKEVLNDTWVSFPTWSEDSSFVTSRKTQYEENIYKCEDERFELDYVIESNYSTIKSLEAVLKKMNRMSQDEGAKYKLDNSLGGSS----------IYGEKAHDIIEGLKKNPLVAVPLVLRRLKAKDEEWREAQKQFNKLWKEQNEKFYLKSLDHQGANFKQHDIKAIRGKSLLNQIETVYDE---------------------------------------------------------------------------------------------------------------------------------------------------------------------------------------------------------------------------------------------------------------------------------------------------------------------------------------------------------------------------------------------------------------------------------------------------------------------------------------------------------------------------------------------------------------------------------------------------------------------------------------------------------------------------------------------------------------------------------------------------------------------------------------------------------------------------------------------------------------------------------------------------------------------------------------------------------------------------------------------------------------------------------------------------------------------------------------------------------------------------------------------------------------------------------
>EOG091F0088|Biomphalaria_glabrata|HW12_Facelina_rubrovittata|TRANSCRIPT
-------------------------------------------------------------------------------------------------------------------------------------------------------------------------------------------------------------------------------------------------------------------------------------------------------------------------------------------------------------------------------------------------------------------------ANLFKHQEDLLAEFGQFLPDANGASSY--------SVASF---------AESALG-VRNDHSSTVKKPGG-YSS-GKN-TGSKAGSGVKRPSA---NNTS---------SSISSLQPPPK-KKGVPKDF-SLSDASKTGSLTEYAFFDKVRKALRHQEVYDNFLRSIILFNQDIVTKSELITLVGFFLSKFPDLYREFKDLLGMNEQGGG--VEPVPHS-AA-TKERLTGDLAMEIDFNTCKRYGASYRGIPSKYVPPKCSGRTALCKEVLNDTWVSFPTWSEDSSFVTSRKTQYEENIYKCEDERFELDYVIESNYSTIKSLEAVLKKINRMSQDEGAKYKLDNTMGGT-----------IYGEKAHDIIEGLKKNPLVAVPLVLRRLKAKDEEWREAQKQFNKLWKEQNEKFYLKSLDHQGANFKQHDIKAIRGKSLLNQIETVYDE---------------------------------------------------------------------------------------------------------------------------------------------------------------------------------------------------------------------------------------------------------------------------------------------------------------------------------------------------------------------------------------------------------------------------------------------------------------------------------------------------------------------------------------------------------------------------------------------------------------------------------------------------------------------------------------------------------------------------------------------------------------------------------------------------------------------------------------------------------------------------------------------------------------------------------------------------------------------------------------------------------------------------------------------------------------------------------------------------------------------------------------------------------------------------------
>EOG091F0088|Biomphalaria_glabrata|HW17_Hermissenda_crassicornis|TRANSCRIPT
--------------------------------------------------------------------------------------------------------------------------------------------------------------------------------------------------------------------------------------------------------------------------------------------------------------------------------------QSQQQQQQQAAQQPQGQPVEFNHAINYVNKIKNRFQGQPDIYKQFLEILHTYQKEQRLTRD--GLT-VGPSKPLTESEVYQQVANLFKHQEDLLAEFGQFLPDANGSSSY--------SVASFVS-----Q-ADSALG-VRNDHSSTVKK-------------------------------------------------------------------------------------------------------------------------------------------------------------KERLTGDLAMEIDFNTCKRYGASYRGIPSKYVPPKCSGRTALCKEVLNDTWVSFPTWSEDSSFVTSRKTQYEENIYKCEDERFELDNVIESNYTTIKSLEAVLKKMNRMSQDEGAKYKLDNSLGGSS----------IYGEKAHDIIEGLKKNPLVAVPLVLRRLKAKDEEWREAQKQFNKLWKEQNEKFYLKSLDHHGAIFKQHYIMAIRGKSLLNQIETVYDE---------------------------------------------------------------------------------------------------------------------------------------------------------------------------------------------------------------------------------------------------------------------------------------------------------------------------------------------------------------------------------------------------------------------------------------------------------------------------------------------------------------------------------------------------------------------------------------------------------------------------------------------------------------------------------------------------------------------------------------------------------------------------------------------------------------------------------------------------------------------------------------------------------------------------------------------------------------------------------------------------------------------------------------------------------------------------------------------------------------------------------------------------------------------------------
>EOG091F0088|Biomphalaria_glabrata|NC04_Fiona_pinnata|TRANSCRIPT
------------------------------------------------------------------------------------------------------------------------------------------------------------------------------------------------------------------------------------------------------------------------------------------------------PPPHPQSQPP-------SQQPLS--QQPPSSQQSQQQPQGQGQGGQPGQPVEFNHAINYVNKIKNRFQGQPDIYKQFLEILHTYQKEQRLTRD--GQVVGGPAKPLTESEVYQQVANLFKHQEDLLAEFGQFLPDANGASSY--------TVASF---------ADSALG-VRNDHSSTVKKPGG-YSSNKGQ-TG-KSGSGVKRP-S---TNSG---------SSISSFQPPTK-KKGVPKDF-SLSDASKTGSLTEYAFFDKVRKALRHQEVYDNYLRSIILFNQDIVTKSELVTLAGFFLSKFPDLYREFKDLLGMNEQGGG--IEPVPHNAAT-TKERLTGDLAMEIDFNTCKRYGASYRGVPTKYVPPKCSGRTPLCKEVLNDTWVSFPTWSEDSSFVTSRKTQYEENIYKCEDERFELDYVIESNYSTIKSLEAVLKKMNRMTQDEGAKHKLDNTLGGT-----------IYGEKAHDIIDGLKKNPVVAVPLVLRRLKAKDEEWREAQKQFNKLWKEQNEKFYLKSLDHQGANFKQLDIKAIRGKSLLNQIETVYDE----------------------------------------------------------------------------------------------------------------------------------------------------------------------DE-D---------------------------------------------------------------------------------------------------------------------------------------------E------------------------------------------------------------------------------------------------------------------------------------------------------------------------------------------------------------------------------------------------------------------------------------------------------------------------------------------------------------------------------------------------------------------------------------------------------------------------------------------------------------------------------------------------------------------------------------------------------------------------------------------------------------------------EEMERESDDGGLGDDEDDDHKEM-ASSVTKRKKIGSFSDALSRRTYQSVDSTSVRFQPNFVSCNYVSKTGQIFYSLKRLARSRACHKKVSQFKYSNLHAWHKSWLSRHVSNLQTDACCRWLHGQCHDALPNRTTAIEVDNYDRVPYRSYFKYRVEWM--------------------
>EOG091F0088|Biomphalaria_glabrata|JG26_Phestilla_sp|TRANSCRIPT
-----------------------------------------------------------------------------------------------------------------------------------------------------------------------------------------------------------------------------------------------------------------------------------------------------------------------------------------------------------------------------------------------------------------------------------------------------------------------------------------------------------------------------------------------------------------------------------------------------------------------------------------------------------------------------------------------------------------------------------------------------------------KMNRMTQDESAKHKLDNTLGGTR----------IYGDKSDDIVDGLKKNPVIAVPLVLRRLKAKDEEWREAQKQFNKLWKEQNEKFYLKSLDHQGANFKQHDIKAIRGKSLLNQIETVYDE---------------------------------------------------------------------------------------------------------------------------------------------------------------------------------------------------------------------------------------------------------------------------------------------------------------------------------------------------------------------------------------------------------------------------------------------------------------------------------------------------------------------------------------------------------------------------------------------------------------------------------------------------------------------------------------------------------------------------------------------------------------------------------------------------------------------------------------------------------------------------------------------------------------------------------------------------------------------------------------------------------------------------------------------------------------------------------------------------------------------------------------------------------------------------------
>EOG091F0088|Biomphalaria_glabrata|JG25_Palisa_papillata|TRANSCRIPT
------------------------------------------------------------------------------------------------------------------------------------------------------------------------------------------------------------------------------------------------------------------------------------------------------------------------------------------------------------------------------------------------------------------------------------------------------------------------------LG-VRNDHSSTVKKPGG-YSS-SKT-AGSKTGSGVKRPSS---NSTS---------SSISSFQPPAK-KKGVPKDF-SLSDASKTGSLTEYAFFDKVRKALRHQEVYDNFLRSIILFNQDIVTKSELVTLVGFFLTKFPDLYREFKDLLGMNEQGGG--VEPVPHS-AA-TKERLTGDLAMEIDFNTCKRYGASYRGIPSKYVPPKCSGRTALCKEVLNDTWVSFPTWSEDSSFVTSRKTQYEENIYKCEDERFELDYVIESNYSTIKSLEAVLKKMNRMSQDEGAKYKLDNTLGGTS----------IYGEKAHDIIEGLKKNPVVAVPLVLRRLKAKDEEWREAQKQFNKLWKEQNEKFYLKSLDHQGANFKQHDIKAIRGKSLLNQIETVYDE----------------------------------------------------------------------------------------------------------------------------------------------------------------------DDCD---------------------------------------------------------------------------------------------------------------------------------------------D------------------------------------------------------------------------------------------------------------------------------------------------------------------------------------------------------------------------------------------------------------------------------------------------------------------------------------------------------------------------------------------------------------------------------------------------------------------------------------------------------------------------------------------------------------------------------------------------------------------------------------------------------------------------NRQRGESDDGGLGDDEDDEEKGL-DAPVSKRRKIASTSDGVSRRSVHTVDTTSVKFHPSSSRGHYVINTGSLTLRPRRLARTMACHKRVTQTKYSLFQAWLKPWMSRHVTGGQIEACRRWMAGNAPDTLPNRTSILEMEAVEVTPYRLYFKYKVDWV--------------------
>EOG091F0088|Biomphalaria_glabrata|JG28_Scyllaea_fulva|TRANSCRIPT
-------------------------------------------------------------------------------------------------------------------------------------------------------------------------------------------------------------------------------------------------------------------------------------------------------------------------------------------------------------------------------------------------------------------------------------------------------------------------------------HSTTVKKPSG-YSSGKTQ-TN-KVSSAVKRP-S---NNTP---------SSIASFQPPTKQKKGVPKDF-SLADASKTGTLTEYAFFDKVRKALRHQDVYDNFLRSIILFNQDIVTKSELITLVGFFLSKFPDLYREFKDLLGMNEQGGG--LEPVPHN-AA-TKERISGDLAMEIDFNTCKRYGASYRGIPSKYVPPKCSGRTALCKEVLNDTWVSFPTWSEDSSFVTSRKTQYEENIYKCEDERFELDYVIESNYSTIKSLEAVLKKMNRMPQEEGSKHKLDNSLGGTS----------IYGEKANDIIEGLKKNPVVAVPLVLRRLKAKDEEWREAQKQFNKLWKEQNEKFYLKSLDHQGANFKQHDIKAIRGKSLLNQIETVYDE---------------------------------------------------------------------------------------------------------------------------------------------------------------------------------------------------------------------------------------------------------------------------------------------------------------------------------------------------------------------------------------------------------------------------------------------------------------------------------------------------------------------------------------------------------------------------------------------------------------------------------------------------------------------------------------------------------------------------------------------------------------------------------------------------------------------------------------------------------------------------------------------------------------------------------------------------------------------------------------------------------------------------------------------------------------------------------------------------------------------------------------------------------------------------------
>EOG091F0088|Biomphalaria_glabrata|HW19_Polycera_quadrilineata|TRANSCRIPT
--------------------------------------------------------------------------------------------------------------------------------------------------------------------------------------------------------------------------------------------------------------------------------------------------------------------------------------------------------VEFNHAINYVNKIKNRFQGQPDIYKQFLEILHTYQKEQRLTRD--GQS-VGPSKPLTENEVYQQVANLFKHQEDLLAEFGQFLPDANGASSY--------SVASFVR-----TMADSALG-VRNDHSSTIKKPG--YSS-GKT-QTGKSGSGAKRPPG-----ST---------SSVSSYQPPIKQKKGVPKEF-SLSDASKTGSLTEYAFFDKVRKALRHQEVYDNFLRSIILFNQEIVVKSELVTLVSFFLSKFPDLFREFKDLLGIYEQGGG--MEAVPHG-AT-NKERISGELAMEIDFNTCKRYGASYRGIPTKFVPPKCSGRTSLCREVLNDTWVSFPTWSEDSSFVTSRKTQYEENIYKCEDERFELDYVIESNFSTIKNLEALLKKMNRMPQDEAAKYRLDNSLGGT-----------IYGDKANDIIEGLKKNPVVAVPLVLRRLKAKDEEWREAQKQFNKLWKEQNEKFYLKSLDHQCANFKQHDIKSIRSKSLLNQIETIYDE---------------------------------------------------------------------------------------------------------------------------------------------------------------------------------------------------------------------------------------------------------------------------------------------------------------------------------------------------------------------------------------------------------------------------------------------------------------------------------------------------------------------------------------------------------------------------------------------------------------------------------------------------------------------------------------------------------------------------------------------------------------------------------------------------------------------------------------------------------------------------------------------------------------------------------------------------------------------------------------------------------------------------------------------------------------------------------------------------------------------------------------------------------------------------------
>EOG091F0088|Biomphalaria_glabrata|NC06_Pleurobranchaea_californica|TRANSCRIPT
-------------------------------------------------------------------------------------------------------------------------------------------------------------------------------------------------------------------------------------------------------------------------------------------------------------------------------------------HHQQQQQQQQGQPVEFNHAINYVNKIKNRFQGQPDIYKQFLEILHTYQKEQRLTRD--GQS-VGPSKPLTESEVYQQVANLFKHQEDLLAEFGQFLPDANGASSY--------NVVSF---------ADSALG-VRNDHSSTVKKPG--YTS-GKT-QTNKSGSGVKRPSG---STSS---------S--SSLQPPVK-KKSVPKDF-SLADASKTGTLTEYALFDKVRKALRHQEVYDNFLRTIVLFNQEIVTKIELVTLVGFFLSKFPDLFREFKDLLGITEQGGGGGIDVVPHS-TAKERGVTGAELAMEIDFNTCKRYGASYRGIPSKFVPPKCSGRTQLCREVLNDTWVSFPTWSEDSSFVTSRKTQYEENIYKCEDERFELDYVIESNFSTIKNLEAVLKKINRMAQEEAAKFRLDNNLGGT-----------IYGDKANDIIEGLKKNPVVAVPLVLRRLKAKDEEWREAQKQFNKLWKEQNEKFYLKSLDHQCANFKQHDIKALRGKSLLNQLETIYDE---------------------------------------------------------------------------------------------------------------------------------------------------------------------------------------------------------------------------------------------------------------------------------------------------------------------------------------------------------------------------------------------------------------------------------------------------------------------------------------------------------------------------------------------------------------------------------------------------------------------------------------------------------------------------------------------------------------------------------------------------------------------------------------------------------------------------------------------------------------------------------------------------------------------------------------------------------------------------------------------------------------------------------------------------------------------------------------------------------------------------------------------------------------------------------
>EOG091F0088|Biomphalaria_glabrata|HW04_Calmella_cavolinii|TRANSCRIPT
------------------------------------------------------------------------------------------------------------------------------------------------------------------------------------------------------------------------------------------------------------------------------------------------------------------------------------QPLQPLDHNQQQQQQQGGQPVEFNHAINYVNKIKNRFQGQPDIYKQFLEILHTYQKEQRLNRDQ-GGT-GGPTKPLTESEVYQQVANLFKNQDDLLAEFGQFLPDATGGSSY--------GVASFVS-----T-AESSLG-VRNDHSSTVKKPG--FAS-GKT-QASKSSSGIKRPSG---STSS---------S--TATFPPPA-KKKLPKDFNSLADASKTGSLTEYAFFDKVRKALRHQEVYDNFLRSIVLFNQEIVTKPELVTLVSFFLSKFPDLFREFKDLLGVNEQGGG--VEAVPHG-AA-QKERIGGELAMEIDFNTCKRYGASYRGIPSKFVPPKCSGRTALCREVLNDTWVSFPTWSEDSSFVTSRKTQYEENIYKCEDERFELDYVIETNFSTIKCLEGVLKKINRMPQDEAAKFRLDNSLGGT-----------IYGDKANDIIEGLKKNPVIAVPLVLRRLKAKDEEWREAQKQFNKLWKEQNEKFYLKSLDHQCANFKQHDIKAIRGKSLLNQIEAIYDE----------------------------------------------------------------------------------------------------------------------------------------------------------------------EE-E---------------------------------------------------------------------------------------------------------------------------------------------K-------------------------------------------------------------------------------------------------------------------------------------------------GGEKVDD-----------AGA---GA---EEDDNDRYTLFYCNTTWYIFLRLHQILCARLLKAYSLTQKLIQDEELTKNERKESVAKALRLRTPLEFEVQDYYSYFMDMVRAVLDGNMESSHYEDTMREMYGIEAFQFFTMDKLVQNVVRQVQHLVMDDMPSRLTKLFEEQREVG-------------------------------------------------------------------------------------------------------------------------------------------------------------------------------------------------------------------------------------------------------------------------------------------------------------------------------------------------------------------------------------------------------------------------------------------------------------------------------------------------------------------------
>EOG091F0088|Biomphalaria_glabrata|HW03_Berthella_plumula|TRANSCRIPT
-------------------------------------------------------------------------------------------------------------------------------------------------------------------------------------------------------------------------------------------------------------------------------------------------------------------------------QQQQQQQQQQQQQQQQQQQQQQGQPVEFNHAINYVNKIKNRFQGQPDIYKQFLEILHTYQKEQRLTRDVSGQS-VGPSKPLTESEVYQQVANLFKHQEDLLAEFGQFLPDANGASSY--------SVVSF---------ADSALG-VRNDHSSTVKKPG--YTS-GKT-QTSKSGAGVKRPSG---STSS---------T--SSLQPPVK-KKSVPKDF-SLSDASKTGTLTEYAFFDKVRKALRHQEVYDNFLRTIVLFNQEIVTKSELVTLVTFFLSKFPELFREFKDLLGITEQGGGGGIDVVPHS--A-TKERMTGELAMEIDFNTCKRYGASYRGIPSKFVPPKCSGRTSLCKEVLNDTWVSFPTWSEDSSFVTSRKTQYEENIYKCEDERFELDYVIETNFSTIKALEAVLKKMNRMAQEEAAKYRLDNTLGGTSDSINRNSIHRIYGDKASDII---------------------------------------------------------------------------------------------------------------------------------------------------------------------------------------------------------------------------------------------------------------------------------------------------------------------------------------------------------------------------------------------------------------------------------------------------------------------------------------------------------------------------------------------------------------------------------------------------------------------------------------------------------------------------------------------------------------------------------------------------------------------------------------------------------------------------------------------------------------------------------------------------------------------------------------------------------------------------------------------------------------------------------------------------------------------------------------------------------------------------------------------------------------------------------------------------------------------------------------------------------------
>EOG091F0088|Biomphalaria_glabrata|HW07_Cuthona_caerulea|TRANSCRIPT
M-HKRIDEPQRRLNPSENFPQVA-PPSGGSRFAELGEAALQSGMAFPIPGYQLNQTGTHHGPVPP-LGHHGVSLSAA---GPVPISRGPPQSLHT------------QTVPQHPANQ-----PLSGGQQQQQQQQQFQRLKVEDALSYLDQVKLQFGNQPQ-------------------------------------------------IEVQCEVINVHQPGQQVMSIAALAQSQAVANSNRQQKQGMAIWEQALASQTSNKV-AGPLSHSSLP---TTS--PADHRSYHQSPRPHTQSQPP-------SQQP-PQPPPSQQSQQQQQAQQGQGQSGQPGQPVEFNHAINYVNKIKNRFQGQPDIYKQFLEILHTYQKEQRLTRD--GLVVGGPAKPLTESEVYQQVANLFKHQEDLLAEFGQFLPDATGASSY--------SVASF---------ADSALG-VRNDHSSTVKKPGG-YSSSKGQ-TG-KSGSGVKRP-S---TNSG---------SSVSSFPPPSK-KKGVPKDL-SLSDASKTGSLTEYAFFDKVRKALRHQEVYDNFLRSIILFNQDIVTKSELITLAGFFLSKFPDLYREFKDLLGLNEQGGG--IEPVPHNAAA-TKERLTGDLAMEIDFNTCKRYGASYRGVPSKYIPPKCSGRTPLCKEVLNDTWVSFPTWSEDSSFVTSRKTQYEENIYKCEDERFELDYVIESNYTTIKSLEAVLKKMNRMTQDEGAKHKLDNSLGGSSDSINRNSIHRIYGDKAYDIIE------------------------------------------------------------------------------------------------------------------------------------------------------------------------------------------------------------------------------------------------------E-----------------------------------------------------------------------------------------------------------------------------------------------------------------------------------------------------------------------------------------------------------------------------------------------------------------------------------------------------------------------------------------------------------------------------------------------------------------------------------------------------------------------------------------------------------------FIHRLA-SH-KPIYLVRNKK--RSEEWISFKAEHKSYVKMEEINGRAVESHMLYGDKDKDIKPDISGSCLKIDDSQNDNATIKEDMDERK------EEEREKDVKT-----------EFKHSPDS--TSGDIKTDSHDDK---DMDIG---EDD--------------------------------------------------AVST-------------------SHPSC-------REDEEEEDMERDSDDGGLGDDEDDEK--D-SSSVNKRKKHGSVSDGLSRRTFQSVDTTSVKFQPNSAANNVVSRSGRVFYNVIRAARTQASHKKVSQLKYHRLNTWHTKWLSQNVSTPQTEGCSRWMLGQWPDALPNRTTAVEVRRLEQTPFRCYFKYKVEWM--------------------
>EOG091F0088|Biomphalaria_glabrata|JG06_Catriona_columbiana|TRANSCRIPT
--------------------------------------------------------------------------------------------------------------------------------------------------------------------------------------------------------------------------------------------------------------------------------------------------------------------------------------------------------------------------------------------EQRLTRD--GLVVSGPAKPLTESEVYQQVANLFKHQEDLLSEFGQFLPDANGASSY--------PIASI---------ADSALG-VRNDHSSTVKKPGG-YSSNKSQ-AG-KSGAGVKRP-N---SNST---------SSVSSFQPPAK-KKAVPKDL-SLSDASKTGSLTEYAFFDKVRKALRHQEVYENFLRSIVLFNQDIVTKSELITLVGFFLTKFPDLYREFKDLLGINEQGGG--VEPVPHS-AAANKERLTGDLAMEIDFNTCKRYGASYRGVPSKYVPPKCTGRTALCKEVLNDTWVSFPTWSEDSSFVTSRKTQYEENIYKCEDERFELDYVIESNYTTIKCLEAALKKINRMSQDEGAKYKLDNTLGGTSDYINRNSITRIYGDKAWDII----------VPLVLRRLKAKDEEWREAQKQFNKLWKEQNEKFYLKSLDHQGANFKQHDIKAIRGKSLLNQIETVYDE---------------------------------------------------------------------------------------------------------------------------------------------------------------------------------------------------------------------------------------------------------------------------------------------------------------------------------------------------------------------------------------------------------------------------------------------------------------------------------------------------------------------------------------------------------------------------------------------------------------------------------------------------------------------------------------------------------------------------------------------------------------------------------------------------------------------------------------------------------------------------------------------------------------------------------------------------------------------------------------------------------------------------------------------------------------------------------------------------------------------------------------------------------------------------------
>EOG091F0088|Biomphalaria_glabrata|HW09_Doto_sp|TRANSCRIPT
--------------------------------------------------------------------------------------------------------------------------------------------------------------------------------------------------------------------------------------------------------------------------------------------------------------------------------------------------------------------------------------------------------------------------DLFKHQEDLLAEFGQFLPDANGASSY--------TVASF---------ADSALG-VRNDHSTTVKKPSG-TTSGKGQ-AG-KTGSGIKRP-A---GNSTI--------S--SLQPPAKQ-KKGVPKDI-SLADASKTGSLSEYAFFDKVRKALRHQEVYDNFLRCMCLFNQDIVTKTELCTLVTVFLSKFPDLFREFKDLLGINEQGGG--LEPVPHT-AG-TKERIMGDLAMEIDFNTCKRYGASYRAIPMKYVPPRCSGRTPLCKEVLNDTWVSFPTWSEDSSFVTSKKTQYEENIYKCEDERFELDYVIESNYSTIKSLEAVIKKMNRMSQDEVAKHKLDNCLGGTSDSINRNSVKRIYGEKGADII---------------------------------------------------------------------------------------------------------------------------------------------------------------------------------------------------------------------------------------------------------------------------------------------------------------------------------------------------------------------------------------------------------------------------------------------------------------------------------------------------------------------------------------------------------------------------------------------------------------------------------------------------------------------------------------------------------------------------------------------------------------------------------------------------------------------------------------------------------------------------------------------------------------------------------------------------------------------------------------------------------------------------------------------------------------------------------------------------------------------------------------------------------------------------------------------------------------------------------------------------------------
>EOG091F0088|Biomphalaria_glabrata|HW11_Eubranchus_exiguus|TRANSCRIPT
------------------------------------------------------------------------------------------------------------------------------------------------------------------------------------------------------------------------------------------------------------------------------------------------------------------------------------------------QQGQGGQPVEFNHAINYVNKIKNRFQGQPDIYKQFLEILHTYQKEQRLTRD--M----GPVKPLTESEVYQQVANLFKHQEDLLQEFGQFLPDANGSSAY--------TVASF---------ADSALG-VRNDHSSTVKKPGGGYSS-GKN-PSGKTGSGVKRPAN---NSTS---------SSISSFQPPAK-KKGVPKDL-SLSDASKTGSLIEYAVFDNVRKALVHQDVYDNFLRSIVLFNQDIVTKTELVTLAGFFLAKFPDLYRGFKDLLGLNEHGGG--VEPVPHSVVA-NKERLTGDLAMEIDFNTCKRYGASYRGVPTKYVPPKCTGRTALCKEVLNDTWVSFPTWSEDSSFVTSRKTQYEENIYKCEDERFELDYVIESNYSTIKSLEAVIKKMNRMSQDEGARYKLDNSLGGTSDCINRNSIHRIYGDKAHDIIE------------------------------------------------------------------------------------------------------------------------------------------------------------------------------------------------------------------------------------------------------EEMLHRVGPNKAVYLHRNKKRNPEWLAYVDTENQRRNAIKEFEDVKPDIKQEEEDSMSRVKPEDPTMEEGEIKEEVKPEEDVTKKETGTTCPPTKRSADQMEEEDGPARDGEESSREFKKTGSESSGGRGEDDEEDDDMEEEE------------------------------------------------------------------------------------------------------------------------------------------------------------------------------------------------------------------------------------------------------------------------------------------------------------------------------------------------------------------------------------------------------------------------------------------------------------------------------------------------------------------------------------------------------------------------------------------------------------------------------------------------------------------------REGRAESDDGGLGDDEDDEEKGM-AGQVNKRRKIERQSHG-SRRSVQGPDSSSLRFHPNSTRGNFVVSTGQLFFQLDRLARTKACQPKVSARKFQKLETWHCRWLQQNVSSSHTEACQGWMLGHWPDTRPNRTVALDVGGFDRPPYRVYTKYRVD----------------------
>EOG091F0088|Biomphalaria_glabrata|JG03_Austraeolis_stearnsi|TRANSCRIPT
------------------------------------------------------------------------------------------------------------------------------------------------------------------------------------------------------------------------------------------------------------------------------------------------------------------------------------------------------------------------------------------------------------------------VANLFKHQEDLLAEFGQFLPDANGSSSY--------SVASF---------ADSALG-VRNDHSSTVKKPGG-YSS-SKN-TGSKTGSGVKRPSS---NSTS---------SSISSFQPPAK-KKGVPKDF-SLSDASKTGSLTEYAFFDKVRKALRHQEVYDNFLRSIILFNQDIVTKSELVTLVGFFLTKFPDLYREFKDLLGMNEQGGG--VEPVPHS-AA-TKERLTGDLAMEIDFNTCKRYGASYRGIPSKYVPPKCSGRTALCKEVLNDTWVSFPTWSEDSSFVTSRKTQYEENIYKCEDERFELDYVIESNYSTIKALEAVLKKMNRMSQDEGAKYKLDNTLGGTS----------IYGEKAHDIIEGLKKNPVVAVPLVLRRLKAKDE------------------------------------------------------E----------------------------------------------------------------------------------------------------------------------------------------------------------------------DDCD---------------------------------------------------------------------------------------------------------------------------------------------D------------------------------------------------------------------------------------------------------------------------------------------------------------------------------------------------------------------------------------------------------------------------------------------------------------------------------------------------------------------------------------------------------------------------------------------------------------------------------------------------------------------------------------------------------------------------------------------------------------------------------------------------------------------------NRQRGESDDGGLGDDEDDEEKGL-DAPVSKRRKIASTSDGVSRRSVHTVDTTSVKFQPSSSRGHYVINTGSLTLRPRRLARTMACHKRVTQTKYSLFQAWLKPWMSRHVTGGQIEACRRWMAGNAPDTRPNRTSIVEMEAVEVTPYRLYFKYKVDWV--------------------
>EOG091F0088|Biomphalaria_glabrata|JG24_Noumeaella_rubrofasciata|TRANSCRIPT
------------------------------------------------------------------------------------------------------------------------------------------------------------------------------------------------------------------------------------------------------------------------------------------------------------------------------------------------------------------------------------------------------------------------------------------------------------------------------------------------------------------------------------------------------------------------------------------------------------------------------------------------VPHN-AA-TKERLTGDLAMEIDFNTCKRYGASYRGIPAKYVPPKCSGRTALCKEVLNDTWVSFPTWSEDSSFVTSRKTQYEENIYKCEDERFELDYVIESNYSTIKSLEAVLKKMNRMSQDEGAKYKLDNTLGGTSESVNRNSISRIYGEKAHDIIE------------------------------------------------------------------------------------------------------------------------------------------------------------------------------------------------------------------------------------------------------E-------------------------------------------------------------------------------------------------------------------------------------------EDD------------------------------------------------------------------------------------------------------------------------------------------------------------------------------------------------------------------------------------------------------------------------------------------------------------------------------------------------------------------------------------------------------------------------------------------------------------------------------------------------------------------------------------------------------------------------------------------------------------------------------------------------------------------------DDEEEEEEDGGLGDDEEDDDEDV-GD-DKKGRVKSSIGDGMSRRNVHTVDNTSLKFHPNSGRAQYVINTGSISIRLRRLARTMACHKRVTQRKYARLQAWHKPWISRHVTGGQADWCRRWMAG------------------------------------------------------
>EOG091F0088|Biomphalaria_glabrata|JG27_Phidiana_lynceus|TRANSCRIPT
--------------------------------------------------------------------------------------------------------------------------------------------------------------------------------------------------------------------------------------------------------------------------------------------------------------------------------------------------------------------------------------------------------------------------------------------------------------------------ADSALG-VRNDHSSTVKKPGG-YSS-GKN-AGNKTGSGVKRPSYTLMMC-----------------------------------------NTTWYIF-------LRLHHILCARLLKVYTLTQKLIEEESLTK------------------------------------------KDR---------------------------------------------------------------------------EDEDDRRGESR-------------------------------SGLSGSGG-----------------------R----------------EA------------------------------------------------------D----------------------------------------------------------------------------------------------------------------------------------------------------------------------DDCD---------------------------------------------------------------------------------------------------------------------------------------------D------------------------------------------------------------------------------------------------------------------------------------------------------------------------------------------------------------------------------------------------------------------------------------------------------------------------------------------------------------------------------------------------------------------------------------------------------------------------------------------------------------------------------------------------------------------------------------------------------------------------------------------------------------------------NGERGDSDDGGLGDDEDDEEKGL-GTPVSKRRKIASTSDGVSRRSVHTVDTTSIKFQPNTTRGQYVINTGSLTLRPRRLARTMACHKRVTQAKYNLLQAWHKPWISRHVTGGQADACRRWMAGKAADTRPNNTSVVEMEAVEVTPYRIYFKYKVDWV--------------------
>EOG091F0088|Biomphalaria_glabrata|HW14_Flabellina_affinis|TRANSCRIPT
--------------------------------------------------------------------------------------------------------------------------------------------------------------------------------------------------------------------------------------------------------------------------------------------------------------------------------------------------------------------------------------------------------------------------------------------------------------------------------------------------------------------------------------------------------------------------------------------------------------------------------------------------------------------------------------------------------------------------------------------------------------------------------------------------------------------------------------------------------------------------------------------------------------------------------------------------------------------------------------------------------------------------------------------------------------------------------------------------------------------------------------------------------------------------------------------------------------------------------------------------------------------------------------------------------------------------------------------------------------------------------------------------------------------------------------------------------------------------------------------------------------------------------------------------------------------------------------------------------------------------------------------------------------------------------------------------------------------------------------------------------------------------------------------------------------------------------------------------------------------------------------------------------------------------------DGLFRRGVHTVDNSSMKFHANSAKGQFTINTGSLTLQPHRLARTMACHKRVTQSKYRQLQAW-----------------------------------------------------------------------------
>EOG091F0088|Biomphalaria_glabrata|JG07_Cuthona_albocrusta|TRANSCRIPT
------------------------------------------------------------------------------------------------------------------------------------------------------------------------------------------------------------------------------------------------------------------------------------------------------------------------------------------------------------------------------------------------------------------------------------------------------------------------------------------------------------------------------------------------------------------------------------------------------------------------------FKDLLGLNEQGGG--VEPVHHN-AAATKERLTGDLAMEIDFNTCKRYGASYRGVPTKYVPPKCSGRTPLCKEVLNDTWVSFPTWSEDSSFVTSRKTQYEENIYKCEDERFELDYVIESNYTTIKCLEAVLKKMNRMTADEGAKHKLDNSLGGSS----------IYGEKAHDVTEGLKKNPVVAVPLVLRRLKAKDEEWREAQKQFNKLW------------------------------------------------------------------------------------------------------------------------------------------------------------------------------------------------------------------------------------------------------------------------------------------------------------------------------------------------------------------------------------------------------------------------------------------------------------------------------------------------------------------------------------------------------------------------------------------------------------------------------------------------------GIQAYQFFTMDKLVQNTVRQVQHIVMDEIPCRITKLYEDQVWKGGAGGRWATRHQRATFEQSYLRQAETILVDESPFRIVIH--SRSGVLEVD------------------------------------------------------------------------------------------------------------------------------------------------------------------------------------------------------------------------------------------------------------------------------------------------------------------------------------------------------------------------------------------------------------------------------------------------------------------------
>EOG091F0088|Crassostrea_gigas|CGI_10011723
MHN------------------------------------------FPTTQSHVHSSGMHHQPNPTLPGHHGAPAGQG---GSQP---------------------------SIQQAHAQGPPPQAHSAASQGQQQQFQRLKVEDALSYLDQVKLQFGNQPQVYNDFLDIMKEFKSQTIDTPGVINRVSNLFKGHPDLIVGFNTFLPPGYKIEVQANEISVHQPGQQTLCIPTNAPVMLPSATPMPGHKLDMFSMQP-------KT-TPPPAHMATP---PTH--GSSHHSYHQSPHRGAAADQIGGT--------------------TPQSHQPQPQQPQAGQPVEFNHAINYVNKIKNRFQGQPEIYKAFLEILHTYQKEQRNLKE--GIV-SPACKPLTEAEVYSQVAKLFQNQEDLLAEFGQFLPDANGSAYGGYLNM----L----------Q-GDSSLG-VRNDHSSTVKKPS--L-GNKSQ-MG-KSGNQHRRP-S---GGPQPPQKVSRVKG--SQMSGQKQ-RTGTLKDI-SLAEAGRYGTLNEFAFFDKVRKFLKHPEVYENFLRCLVLFNQEVISRTELVQLVQTFLQRSPELYKWFKDFLGYKESGGT--TEAVPQG-AL-GKERVSGELAMEIDYATCKRYGASYRALPKSYPQPKCSGRSPLCREVLNDTWVSFPSWSEDSTFVTSRKTQYEEHIYRCEDERFELDVVIETNLATIRCLEAVQKKMGRMSSEEAAKFRLDNALGGSSDVLQRKAIQRIYGDKAPDIIDGLKKNPVVAVPLVLRRLKAKEEEWREAQRDFNKYWREQNEKYYLKSLDHQGINFKQNDIKAIRSKALLNEIETIYDE----------------------------------------------------------------------------------------------------------------------------------------------------------------------RS-E---------------------------------------------------------------------------------------------------------------------------------------------QDTETA-EAFNPHLSYVYKDRSVIEDASSLILHHMKRQAAIHKDDKHKIKLLLRQLIPDLFFSPRQEMSDDED--EDDMETDEAVDKETTKSEEKRESERDRSSSSGKNGKDSEAGTPKIKEEKM----------------ETTEIKQEDEESKSADSAIINGSQDENTNDG---DMEDDDIYSLFFVNNNWYLFFRLHQILCERLYKIYTYSVKIAAEEAQCRKDRKESTAIALRLKAPSEIEPEEYYPYFLEMVKSLLDGNLESTQYEDQLREMYGIHAYIAFTMEKLVQNLVRQMQHIVQDEVCLRITALHQEERKNGATGGRVATVHQRTVKETAYHKRAEQCLSEENCFRIVIF--KKECRLTFELMDTEHEQSDDPIEVERWSEYVEKYVSK-DDTVSDDLKEH-LNRKPVFLPRNVR--QWRRHQKN------------------------------------------------------QKSRSD------TETEEILGSP---------------------------KQSTEEM---DI----------------------------------------------------------------------------------------------------------------------------------------------------LDNTECKFNVNSFKIVYVVNSEYYLYKRTALTKARESHKRVSLKLHDKFSSWIEGWREENLSEDQRSNCEDWLMGQGEDVVACTTTKEPRGDQDSTPYFSYNKYHVEYEYETKSEAGEPAEIPKEAATS
>EOG091F0088|Crassostrea_gigas|JG29_Spurilla_braziliana|TRANSCRIPT
--------------------------------------------------------------------------------------------------------------------------------------------------SYLDQVKLQFGNQPQVYNDFLDIMKEFKSQTIDTPGVINRVSNLFKGHPDLIVGFNTFLPPGYKI---------------------------------------------------------------------------------------------------------------------------------------------------------------------------------------------------------------LLVEFGQ----------------------------------------------------------------------------------------------------------------------------------------------------------------------------------------------------------------------------------------------------------------------------------------------------------------------------------------------------------------------------------------------------------------------------------------------------------------------------------------------------------------------------------------------------------------------------------------------------------------------------------------------------------------------------------------------------------------------------------------------------------------------------------------------------------------------------------------------------------------------------------------------------------------------------------------------------------------------------------------------------------------------------------------------------------------------------------------------------------------------------------------------------------------------------------------------------------------------------------------------------------------------------------------------------------------------------------------------------------------------------------------------------------------------------------------------------------------------------------------------------------------------------------------------------------------------------------------------------------------------------------
>EOG091F0088|Lottia_gigantea|LotgiG232221
MSMNRRLDDQHRVNPTEPFQRVI-APTSQRYNTEVAENLSRSNLSYSMPGFPVNQGGHHPPPVHHPLAGVPAPSQPH---PPQPAVQPPPISSQQQMSSLSEGRSAFDTTSQHALQRIFPMESESHNAQVQGQQQQFQRLKVEDALSYLDQVKLQFGNHPQVYNDFLDIMKEFKSQTIDTPGVINRVSNLFKGHPDLIVGFNTFLPPGYKIEVQSEMINVHQPGQQVVSISQSNVLQLASATPMHHHP-------------------PSSASQGQN---NNS--SASHHSYHQSPRHNPDPTPTPPSSQQQQQQS-QPPQPPQQQQQQHNTNNQQQQQQQGGQPVEFNHAINYVNKIKVRFQGQPEIYKQFLEILHTYQKEQRNLKE--GLV-SSTYKPLTEAEVYSQVAKLFQNQEDLLAEFGQFLPDANGSSAYVNSYASIFSCAVN---------DSSALG-VRNDHSSTVKKPG--F-NNKNP-SS-K-GHQLKRP----------------LQG--SQMPAKKP-KTSSLKDV-SLAEAGKYGTLNEFAFFDKVRKALRHHEVYDNFLRCLVLFNQEVISRSELVQLVHTFLGKYPELFKWFKDFLGYKESGGT--TESIPQT-AT-TKERISGELAMEIDFATCKRYGASYRALPKSFPQPKCSGRTPLCREVLNDTWVSFPSWSEDSTFVTSRKTQYEEHIYKCEDERFELDVVIEANLSTIRALEGVNKKLSRMTPEEQAKFRLDNSLGGSSEVLHRRAIQRIYGDKSPEIIDGMKKNPCVAVPLVLRRLKAKEEEWRESQRGFNKIWREQNEKYYLKSLDHMGINFKQNDIKTIRSKALLNEIETIYDE----------------------------------------------------------------------------------------------------------------------------------------------------------------------HQ-E---------------------------------------------------------------------------------------------------------------------------------------------QMIEGQNESSSPHLSYIFKDRSVIDDATNLITHHMKRQTGIHKEDKSKIKLLLNHFIPDMFFSPRGDLSDDEMDKDEDMETDDYEKPEIKKEKIDNDYKDDDNRSNDVSITSTEPASGDKLLSEIKKEPVDTPAQSTPANTDTTDIKPPLV-N-----------GVH---DD---QDDDDERYSLFFTNNNWYLFFRLHQLLCERLHRINTLTQKILQDD--SRKERKDSTAIALRLKTPFEVEPEEYYTYFLEMIKNLLDGHLESSTYEDQLREMFGIQAYIAFTMDKLVQNIVRQLQHIACDETCQRVMDIYHEEMKNNATGGRLATQHQRLAPESAYQRRVEQLLTEENCFKIVLY--KQECKLTLELLDTEHEQIEDPVEVEKWSEYVEQYVAQ-DESISDELKDQ-LTKKPVFLPRIVR--QSRQHNKNKTQVEEEEKESEK---------------------------------------EKEKEEIN------EGKEEIKEEN-----------IDENKVDN--KESEIVKSKTEDM---DI----------------------------------------------------------------------------------------------------------------------------------------------------MDSTGCKFNVNSFKMVYVVNSESYLYKRMALKKARESHKRVSLKLHEKFMRKVDKWRRENVSSELETNCSQWLLGKGEGLKACKTQCNKIYLPDKSPYYQYNKYTVEYIDNNTSTNKPDIEK-------
>EOG091F0088|Crassostrea_gigas|JG23_Melibe_leonina|TRANSCRIPT
---------------------------------------------------------------------------------------------------------------------------------QQQQQQQFQRLKVEDALSYLDQVKLQFGNQPQVYNDFLDIMKEFKSQTIDTPGVINRVSNLFKGHPDLIVGFNTFLPPGYKIEVQCETIN-------------------------------------------------------------------------------------------------------------------QQQQQQQGQPVEFNHAINYVNKIKNRFQGQPDIYKQFLEILHTYQKEQRLTRD--GMT-VGPSKPLTES-------------------------------------------------------ADSALG-VRNDHSSTVKKPGG-YGGSKNQ-TG-KVGSAVKRP-S---G-------------------------------------------------------------------------------------------------------------------------------------------------------------------------------------------------------------------------------------------------------------------------------------------------------------------------------------------------------------------------------------------------------------------------------------------------------------------------------------------------------------------------------------------------------------------------------------------------------------------------------------------------------------------------------------------------------------------------------------------------------------------------------------------------------------------------------------------------------------------------------------------------------------------------------------------------------------------------------------------------------------------------------------------------------------------------------------------------------------------------------------------------------------------------------------------------------------------------------------------------------------------------------------------------------------------------------------------------------------------------------------------------------------------------------------------------------------------------------------------------------------------------------------------------
>EOG091F0088|Biomphalaria_glabrata|JG12_Dondice_parguerensis|TRANSCRIPT
-------------------------------------------------------------------------------------------------------------------------------------------------------------------------------------------------------------------------------------------------------------------------------------------------------------------------------------------------------------------------------------------------------------------------------------------------------------------------------------------------------------------------------------------------------------------------------------------------------------------------------------------------------------------------------------------------------------------------------------KCEDERFELDYVIESNYSTIKSLEAVLKKMNRMSQDEGAKYKLDSALGGTSE-----------------------RNPLVAVPLVLRRLKAKDEEWREAQKQFNKLWKEQNEKFYLKSLDHQGANFKQHDIKAIRGKSLLNQIETVYDE----------------------------------------------------------------------------------------------------------------------------------------------------------------------SD-------------------------------------------------------------------------------------------------------------------------------------------------------------------------------------------------------------------------------------------------------------------------------------------------------------------------------------------------------------------------------------------------------------------------------------------------------------------------------------------------------------------------------------------------------------------------------------------------------------------------------------------------------------------------------------------------------------------------------------------------------------------------------------------------------------------------------DEGGLGDDEDDEEKGM-DTPMTKRKKIGSSSDGLSRRIGHTVDTTSVRFQPNSTKGQYIINTGSIMVLPRRLERTLACHKRVTQRKFGRLQSWYKPWVSRHVSDGQ----------------------------------------------------------------
>EOG091F0088|Biomphalaria_glabrata|HW01_Armina_tigrina|TRANSCRIPT
--------------------------------------------------------------------------------------------------------------------------------------------------------------------------------------------------------------------------------------------------------------------------------------------------------------------------------------------------------------------------------------------------Q--GLA-VGPSKPLTESEVYQQVANLFKHQEDLLAEFGQFLPDANGSSSY--------SVASF---------ADSALG-VRNDHSSTV---------------------------------------------------------------------------------------------------------------------------------------------------------------------------------------------------------------------------------------------------------------------------------------------------------------------------------------------------------------------------NDIKAIRGKSLLNQIESVYDER------------DNDEETQQGPMLSNTYENRALIEDAAKLIIHHVKRQTGIDKETKCRIKHLIKQFVPDLFFAPRGELSDDDGDMGE----------DMDHDEEESNSSATRNADNLR-----------GGDRGRSERVNGIKKETKVKTEEEE----KNTAVKKEE-G---------------------------------------------------------------------------------------------------------------------------------------------S-------------------------------------------------------------------------------------------------------------------------------------------------ENGDGED-----------RDKKEDEESLASLADNDNYTLMLCNSTWYIFLRLHHILCKRLLKVYTLTQKLIEEEAVTKKERKESVAMALRLRTPLDVDVEDYYSYFLDMVTGVLDGNLESSQYEDTMREMYGIEAYELFTMDKVVQNIVRQVQHIVIDELPFRLTKLYEEQRLKGGAGGRWATRHQRATLEQTYLRQAEAILVDESPFRVTIH--SRSGRMEMDMLDPPMENSDSVKDTSSWSNYIADYAAGTKKNEEFVHRVSTSN-KPIYLIRNKK--NNSEWLAFKKNQEEDVKEEEE---------------------------------------DDESRKEE------VDEDFEMEEDGKAMDDASGKVKSEEAKSD--IKVKEELEGDSDK---DGEVDGEKNG---EKGNKDSSSVPSSKDV-KNE-----DSNDEERGGDD---------PTARGRE------------------------D------DEEEEDKGGERDSDDGGLGDDEDDE-KLI-EMPVSKRKKIGSCSEA-TTRRVHTVDNVSLKFQPNSGHSMFVINTGQVTFRPGRIARVKACHKLVTQRKFHRLSTWHKSWLSRHVSTSQTESCRRWMLGLAPETWNNRTTPLEMEAFDVTPYRLYTKYVVDWV--------------------
>EOG091F0088|Biomphalaria_glabrata|JG21_Limenandra_confusa|TRANSCRIPT
--------------------------------------------------------------------------------------------------------------------------------------------------------------------------------------------------------------------------------------------------------------------------------------------------------------------------------------------------------------------------------------------------------------------------------------------------------------------------------------------------------------------------------------------------------------------------------------------------------------------------------------------------------------------------------------------------------------------------------------------------------------------------------------------------------------------------------------------------------------------------------------------------------------------------------------------------------------------------------------------------------------------------------------------------------------------------------------------------------------------------------------------------------------------------------------------------------------------------------------------------------------------------------------------------------------------------------------------------------------------------------------------------DDKDNYTLMMCNTTWYIFLRLHHILCDRLLKVYNLTQKLIQEESLTKKERKESVALALKLRTPLEVEVEDYYSYFLDMVMAVLDGNLESSQYEDTMREMYGIQAYQFFTMDKVVQNMVRQVQHLVIDELPCRLTKLYEEQRPKG-------------------------------------------------------------------------------------------------------------------------------------------------------------------------------------------------------------------------------------------------------------------------------------------------------------------------------------------------------------------------------------------------------------------------------------------------------------------------------------------------------------------------
>EOG091F0088|Biomphalaria_glabrata|JG04_Berghia_stephanieae|TRANSCRIPT
---------------------------------------------------------------------------------------------------------------------------------------------------------------------------------------------------------------------------------------------------------------------------------------------------------------------------------------------------------------------------------------------------------------------------------------------------------------------------------------------------------------------------------------------------------------------------------------------------------------------------------------------------------------------------------------------------------------------------------------------------------------------------------------------------------------------------------------------------------------------------------------------------------------------------------------------------------------------------------------------------------------------------------------------------------------------------------------------------------------------------------------------------------------------------------------------------------------------------------------------------------------------------------------------------------------------------------------------------------------------------------------------------DQDNYTLMMCNTTWYIFLRLHHILCARLLKVYTLTQKLIQEESLTKKERKESVALALKLRTPLEVDVEDYYSYFLDMVMAVLDGNLESSQYEDTMREMYGIQAYQFFTMDKVVQNMVRQVQHLVIDELPYRLTKLYEEQRNKGGAGGRWATLHQRATLEQAYLRQAETILGDESPFKVVIH--SRTGVMEVDMLDPPIDNPETVKEAAGWSNYITQYAAG-KLKEEFLHRVA-SN-KPIYLVRNKK--RNSEWLAFKTQQEMYVKEEED---------------------------------------DDDEEEEE------VKDEMEDDYD-----------EEDRKPKNLLDSIKVKSEKDLEGKKMEIKEEMEIDKEEGMD-----------------------DDEEDEEEDDSRMGSERGSRPGVTAVSPA--------------SASATREVD------DDDDDNGERGESDDDGGLGDDEDDEEKGL-DTPVTKRRKLVSSSDGMSRRSVHTVDNTSIKFHPNSSKGQFLINTGSLTARPRRLARTMACHKRVTQAKYSRLQSWHRPWISRHVTFSQAELCRRWMSGVGPDTRANRTTILEMEAVEVTPYRLYFKYKVEWV--------------------
>EOG091F0088|Biomphalaria_glabrata|JG18_Hermissenda_opalescens|TRANSCRIPT
-------------------------------------------------------------------------------------------------------------------------------------------------------------------------------------------------------------------------------------------------------------------------------------------------------------------------------------------------------------------------------------------------------------------------------------------------------------------------------------------------------------------------------------------------------------------------------------------------------------------------------------------------------------------------------------------------------------------------------------------------------------------------------------------------------------------------------------------------------------------------------------------------------------------------------------------------------------------------------------------------------------------------------------------------------------------------------------------------------------------------------------------------------------------------------------------------------------------------------------------------------------------------------------------------------------------------------------------------------------------------------------------DG---ALGDKDNYTLMMCNTTWYIFLRLHHILCARLLKVYTLTQKLIQEESLTKKERKESVAFALKLRTPLEVEVEDYYQYFLDMVMAVLDGNMEGSQFEDTMREMYGIQAYQFFTMDKVVQNMVRQVQHLVIDELPYRLTKLYEEQRPKGGAGGRWATHHQRATLEQTYLRQAETILGDESPFRVVFH--SRNGAMEIDMLDPPMDNPETVKDASNWSNYITQF-----------------------------------------------------------------------------------------------------------------------------------------------------------------------------------------------------------------------------------------------------------------------------------------------------------------------------------------------------------------------------------------------------------------------------------------------
>EOG091F0088|Biomphalaria_glabrata|HW20_Spurilla_neapolitana|TRANSCRIPT
--------------------------------------------------------------------------------------------------------------------------------------------------------------------------------------------------------------------------------------------------------------------------------------------------------------------------------------------------------------------------------------------------------------------------------------------------------------------------------------------------------------------------------------------------------------------------------------------------------------------------------------------------------------------------------------------------------------------------------------------------------------------------------------------------------------------------------------------------------------------------------------------------------------------------------------------------------------------------------------------------------------------------------------------------------------KEEE-D---------------------------------------------------------------------------------------------------------------------------------------------S-------------------------------------------------------------------------------------------------------------------------------------------------INGDGED-----------GEKKAEDEDSTALGDKDNYTLMMCNTTWYIFLRLHHILCARLLKVYTLTQKLIQEESLTKKERKESVALALKLRTPLEVEVEDYYSYFLDMVMAVLDGNLESSQYEDTMREMYGIQAYQFFTMDKVVQNMVRQVQHLVIDELPYRLTKLYEEQRIKGGAGGRWATHHQRATLEQSYLRQAEAILGDESPFKVVIH--SRTGVMEVDMLDP--------------------------------------------------------------------------------------------------------------------------------------------------------------------------------------------------------------------------------------------------------------------------------------------------------------------------------------------------------------------------------------------------------------------------------------------------------------------
>EOG091F0088|Biomphalaria_glabrata|JG02_Antaeolidiella_chromosoma|TRANSCRIPT
-----------------------------------------------------------------------------------------------------------------------------------------------------------------------------------------------------------------------------------------------------------------------------------------------------------------------------------------------------------------------------------------------------------------------------------------------------------------------------------------------------------------------------------------------------------------------------------------------------------------------------------------------------------------------------------------------------------------------------------------------------------------------------------------------------------------------------------------------------------------------------------------------------------------------------------------------------------------------------------------------------------------------------------------------------------------------------------------------------------------------------------------------------------------------------------------------------------------------------------------------------------------------------------------------------------------------------------------------------------------------------------------------------------------------------------------------TKKERKESVALALKLRTPLEVEVQDYYSYFLDMVMAVLDGNLEASQYEDTMREMYGIQAYQFFTMDKVVQNMVRQVQHLVMDELPYRLTKLYEDQRNKGGAGGRWATHHQRATLEQTYLRQAEAILGDESPFKVVI------------------------------------------------------------------------------------------------------------------------------------------------------------------------------------------------------------------------------------------------------------------------------------------------------------------------------------------------------------------------------------------------------------------------------------------------------------------------------------
>EOG091F0088|Biomphalaria_glabrata|HW06_Cratena_peregrina|TRANSCRIPT
--------------------------------------------------------------------------------------------------------------------------------------------------------------------------------------------------------------------------------------------------------------------------------------------------------------------------------------------------------VEFNHAINYVNXIKNRVQGQPDIYKQFLEILHTYQKEQRLTRD--GIT-VGPSKPLTESEVYQQVANLFKHQEDLLAEFGQFLPDANGASSY--------SVASFVS-----Q-ADSALG-VRNDHSSTVKKPGG-YSS-GKN-TGSKTGSGVKRPSG---NNNS---------SSISSFQPPAK-KKGVPKDF-SLSDASKTGS-----------------------------------------------------------------------------------------------------------------------------------------------------------------------------------------------------------------------------------------------------------------------------------------------------------------------------------------------------------------------------------------------------------------------DMDQDDEESNSSVTRNSEGGRASRGERNATVNGGGGGKKDARNGVKEESK----------GSPLTIKKEE-D---------------------------------------------------------------------------------------------------------------------------------------------S-------------------------------------------------------------------------------------------------------------------------------------------------INGDEDG-----------EKKDEDKN---SLGDNDNYTLMMCNTTWYIFLRLHHILCARLLKVYDLTQKLIQEESLTKKERKESVAMALKLRTPLEVDVEDYYQYFLDMVMAVLDGNLESSQYEDTMREMYGIQAYQFFTMDKVVQNMVRQVQHLVIDELPYRLTKLYEEQRNKGGAGGRWATQHQRATLEQTYLRQAEGILGDESPFRVVIH--SRTGVMEVDMLDPPMDNPEGVKEASGWSNYISQY------REEFVHRVA-NN-KPIYLIRNKK--KNNEWQSFKTHQEMYVKEEDD---------------------------------------EEDDDDVK------EEMEDDDNDE-----------ERKPKNLP--DPIKLKNEKDLDRGKVEVKEEMTADSDTKVDDHDSAATAKKEVALDKDE-----DDDEDEDDDDD---------NTNRRRD-------------------KHMAG-------DVDEDCDDNGGDSDDGGLGDDEDDDEKGN-DAPVSKRRKIASTSDGTSRRSVLTVDTTSMKFHPNSSRTQYIINTGCVSVRARRVARTLACHKRVTQNKYRMMQAWHKPWISLHVSNLQADACRRWMAGNGPDTRPNRTSVLEMEPVEVTPYRIYFKYKVDWVDSPSSATS------------
>EOG091F0088|Biomphalaria_glabrata|JG15_Favorinus_auritulus|TRANSCRIPT
-------------------------------------------------------------------------------------------------------------------------------------------------------------------------------------------------------------------------------------------------------------------------------------------------------------------------------------------------------------------------------------------------------------------------------------------------------------------------------------------------------------------------------------------------------------------------------------------------------------------------------------------------------------------------------------------------------------------------------------------------------------------------------------------------------------------------------------------------------------------------------------------------------------------------------------------------------------------------------------------------------------------------------------------------------------------------------------------------------------------------------------------------------------------------------------------------------------------------------------------------------------------------------------------------------------------------------------------------------------------------------------------DG---NLSDNDNYTLMMCNTTWYIFLRLHHTLCARLLKVYTLTHKLIEEESLTKKERKESVAMALKLRTPLEVEVEDYYQYFLDMVMAVLDGNLESSQYEDTMREMYGIQAYQFFTMDKVVQNMVRQVQHLVIDELPYRLTKLYEEQRHKGGAGGRWATQHQ--------------------------------------------------------------------------------------------------------------------------------------------------------------------------------------------------------------------------------------------------------------------------------------------------------------------------------------------------------------------------------------------------------------------------------------------------------------------------------------------------------------
>EOG091F0088|Biomphalaria_glabrata|JG16_Flabellina_iodinea|TRANSCRIPT
-----------------------------------------------------------------------------------------------------------------------------------------------------------------------------------------------------------------------------------------------------------------------------------------------------------------------------------------------------------------------------------------------------------------------------------------------------------------------------------------------------------------------------------------------------------------------------------------------------------------------------------------------------------------------------------------------------------------------------------------------------------------------------------------------------------------------------------------------------------------------------------------------------------STPQGPMLSYSYEHRSLIEDAAKLVIHHVKRQTGIDKESKYRIKQLIHQFVPDLFFAPRGELSDDDGDCGE----------DMDQDEEESNASFARNPDRGGNHRTM--------NGGKKEGRN-----GGKEASGGGGGKESPVTIKKEE-D---------------------------------------------------------------------------------------------------------------------------------------------A-------------------------------------------------------------------------------------------------------------------------------------------------REGGGYEK---------EEKEGNENS---SLDDNDKYTLLMCNTTWYIFLRLHHILCARLLKVYTLTQRLIQEEALTKKERKESVALALKLRTPLDVEVEDYYSYFLDMVMAVLDGNLEGSQYEDTMREMYGIQAYQFFTMDKVVQNMVRQVQHLVIDELPYRLTKLYEDQKHKGGAGGRWATRHQRATLEQTYVRQAEAILGDESPFRVVIH--SRSGRMEMDMLDPPIDNPESVKETGGWSAYLTDYASS--------------------------------------------------------------------------------------------------------------------------------------------------------------------------------------------------------------------------------------------------------------------------------------------------------------------------------------------------------------------------------------------------------------------------------------------
>EOG091F0088|Biomphalaria_glabrata|JG19_Janolus_barbarensis|TRANSCRIPT
-----------------------------------------------------------------------------------------------------------------------------------------------------------------------------------------------------------------------------------------------------------------------------------------------------------------------------------------------------------------------------------------------------------------------------------------------------------------------------------------------------------------------------------------------------------------------------------------------------------------------------------------------------------------------------------------------------------------------------------------------------------------------------------------------------------------------------------------------------------------------------------------------------------------------------------------------------------------------------------------------------------------------------------------------------------------------------------------------------------------------------------------------------------------------------------------------------------------------------------------------------------------------------------------------------------------------------------------------------------------------------------------------------------------------------------------------------------------------------------------------DTMREMYGIQAYQLFTMDKVVQNMVRQVQHLVIDELPCRL--------------GRDATRHQRATLEQTYLRQAEAILGDESPFRVV-------------------------------------------------------------------------------------------------------------------------------------------------------------------------------------------------------------------------------------------------------------------------------------------------------------------------------------------------------------------------------------------------------------------------------------------------------------------------------------
>EOG091F0088|Biomphalaria_glabrata|JG10_Dirona_picta|TRANSCRIPT
------------------------------------------------------------------------------------------------------------------------------------------------------------------------------------------------------------------------------------------------------------------------------------------------------------------------------------------------------------------------------------------------------------------------------------------------------------------------------------------------------------------------------------------------------------------------------------------------------------------------------------------------------------------------------------------------------------------------------------------------------------------------------------------------------------------------------------------------------------------------------------------------------------------------------------------------------------------------------------------------------------------------------------------------------------------------------------------------------------------------------------------------------------------------------------------------------------------------------------------------------------------------------------------------------------------------------------------------------------------------------------------------------------------------------------------------KKERKDSVALALRLRTPLEVDVEDYYSYFLDMVMAVLDGNLESSQYEDTMREMYGIEAYQLFTMDKVVQNMVRQFQHLVIDELPYRLTKLYEEQRTKGGAGGRWATRHQRATLEQTYLRQAEAILGDESPFRVVIH--SRSGRMEMDMLDPPMDNPDSVKEAGAWSNYIGDYATGAKKNEEFVHRVS-SN-KPIYLVRNKR--ANAEWLAFKTDQDVFVKEEDE---------------------------------------EDDERKEE------GDEDDEEDEE-----------KSKSGSKG--KSVKEEPDGDSDR---EGDER---DTAKTDTGTSDSSSVPAPKGG-TGN-----DEGSAEGGG--RGGSDESAVPPLSSRE------------------------D------EDEDEDKGAERDSDDGGLGDDEDDEEKVV-ESSVSKRKKIGSSSDG-ATRRVHTVDNTSVKFQHNSSNHMFVIKTGQVTFRPQRLARTRACHKRVTERKYFRLYTWHKSWLSQNVTASQTESCRRWMMGMAPDTRPNRTSPVDIEEFDVTPYRVYRKYCVDW---------------------
>EOG091F0088|Biomphalaria_glabrata|JG32_Unidentia_angelvaldesi|TRANSCRIPT
-------------------------------------------------------------------------------------------------------------------------------------QQQFQRLKVEDALSYLDQVKLQFGNQPQ-------------------------------------------------IEVQCETIN----------------------------------------------------------------------------------------------------------------------------------------------------------------------------------------------------------------------------------------------------------------------------------------------------------------------------------------------------------------------------------------------------------------------------------------------------------------------------------------------------------------------------------------------------------------------------------------------------------------------------------------------------------------------------------------------------------------------------------------------SDDDGDNGE----------DMDQDEEESNSSTTRT------------------ERGRSERLNGVKKEGGKKTTDTEGGKDSPLTVKKEE-E-------------------------------------------------------------------------------------------------------------------------------------------------------------------------------------------------------------------------------------------------------------------------------------------------------------------L---DG---DGDDNDNYTLLVCNSTWYTFLRLHHILCDRLLRVYSLTQKLIQEEALTKKERKESVALALRLRTPLEVGVEDYYSYFLDMVMAVLDGNLESGQYEDTMREMYGIQAYQFFTMDKVVQNMVRQVQHLVIDELPYRLTKLYDEQRSKGGAGGRWATRHQRATLEQSYLRQAEVILGDESPFRVVIH--SRSGCMEMDMLDPPMDNPDSVKEAAAWSSYIAEFASS--------------------------------------------------------------------------------------------------------------------------------------------------------------------------------------------------------------------------------------------------------------------------------------------------------------------------------------------------------------------------------------------------------------------------------------------
>EOG091F0088|Biomphalaria_glabrata|JG08_Dendronotus_venustus|TRANSCRIPT
--------------------------------------------------------------------------------------------------------------------------------------------------------------------------------------------------------------------------------------------------------------------------------------------------------------------------------------------------------------------------------------------------------------------------------------------------------------------------------------------------------------------------------------------------------------------------------------------------------------------------------------------------------------------------------------------------------------------------------------------------------------------------------------------------------------------------------------------------------------------------------------------------------------------------------------------------------------------------------------------------------------------------------------------------------------------------------------------------------------------------------------------------------------------------------------------------------------------------------------------------------------------------------------------------------------------------------------------------------------------------------------------G---VDDNQDKYTLFFCNTTWYIFLRLYHILCARLLKVYTLTQRLIQEEAITKKERKDYVALALRLRTPLEVEAEDYYSYFLDMVMAVLDGNLESSQYEDTMREMYGIEAYQLFTMDKVVQNIVRQVQHLVIDELPYRLTKLYEEQRPKFGAGGRWATRHQRTNQEQTYLRHSEVVLVDESPFKVVIH--SRSGRMEMDMLDPPLETPDSVKESSTWSSYIADYASS-SNNHEYVSRVT-NNTKPIYLVRNKR--KNTEWLAFKKHQEEEAVKEEE---------------------------------------EEEEEEEE------DYRRKEEREE-----------DEEEDEEE---------------------------------------------------------------------------------------------------------------------------------------------------------------------------------------------------------------------------------------------------------------------------------------------------------
>EOG091F0088|Biomphalaria_glabrata|JG14_Eubranchus_rustyus|TRANSCRIPT
--------------------------------------------------------------------------------------------------------------------------------------------------------------------------------------------------------------------------------------------------------------------------------------------------------------------------------------------------------------------------------------------------------------------------------------------------------------------------------------------------------------------------------------------------------------------------------------------------------------------------------------------------------------------------------------------------------------------------------------------------------------------------------------------------------------------------------------------------------------------------------------------------------------------------------------------------------------------------------------------------------------------------------------------------------------------------------------------------------------------------------------------------------------------------------------------------------------------------------------------------------------------------------------------------------------------------------------------------------------------------------------------------DDNDKYTLMMCNSTWYIFLRLHHMMCSRLLKVYTLTQKLIEDHALTKKERKESVALALRLRTPLEVDVEDYYSYFLDMVMAVLDGNLEGSQYEDTMREMYGIQAYQFFTMDKLVQNTVRQVQHLVIDDIPCGLTKLYEDHRTQGGSGGRWATRHQRATLEQSYVRQAEAILGEESPFRVLIH--SRSGRMEMDMLDPPMDNPEAVKEASNWSNYISDYAS-----DEYLHRVA-CN-KPVYLNRNKT--RNPEWVAFKCGLRNGVKEELP---------------------------------------EDEDDEEEERRRKRVKTEIKEERS-----------DEDRKP-----AVKDLPDMEC-D---EVKEE---ESSKTEKDTDDVSTAHHSERGEKEE-----EDEEEEDDVDR---------DREGGG----------------GGGGRKRTGSEMCGDVDEEEDDREERAESDDGGLGDDEDDEEKGSGSGSVSKRRKIGAPGHG-NRRSIQCVDSTSVKFQPNSNQCVFVITTGQMFYHKQRIARTKACQPYVSKRKYDNLHAWHSKWLQRNVSSSHTDACSQWMLGQWPDTRPNRTLAVDVGSSDKTPYRVYKKYRVDWL--------------------
>EOG091F0088|Biomphalaria_glabrata|NC02_Bathydoris_clavigera|TRANSCRIPT
-------------------------------------------------------------------------------------------------------------------------------------------------------------------------------------------------------------------------------------------------------------------------------------------------------------------------------------------------------------------------------------------------------------------------------------------------------------------------------------------------------------------------------------------QPPVKQ-KKGVPKDF-SLADATKTGTLTEYAFFDKVRKALRHQEVYDNFLRSIILFNQEIVTK----------------------------------------------------------------------------------------------------------------------------------------------------------------------------------------------------------------------------------------------------------------------------------------------------------------------------------------------------------------------------------DMDMEEEESVPGMTDRRNGKD-----------GKPEGRKE--NEIKKETEAPRLKEE----EEKEAGKDA-E---------------------------------------------------------------------------------------------------------------------------------------------D-------------------------------------------------------------------------------------------------------------------------------------------------KREDTED--------------GGQTL---LDDDNDKYALMLCNTTWYIFLRLHHILCSRLMKAYNLTQKLIQEEALTKKERKDSVALALRLRTPLEVQVEDYYSYFLDMVMAVLDGNLESSQYEDTMREMYGIEAYQLFTMDKVVQNLVRQVQHLVMDDLPYRLTKLYEEQCLKGGAGGRWATRHQRATLEQTYLRQAETVVVDESPFRFVIQ--SRSGCMEVDMLDPPMESSDNIKDNAAWSAYLSDFASN-KHNEELMHRVG-GN-KAIYLVRNKA--HNCQWRNFKKQLELDNIKEEE---------------------------------------DDDDEEEE------EDRKEDDDEG-----------RMGHT----------------------------------------------PRSN-SGF-----DKGYSTGSG--RKVEDESS-------QGFKDENDDNLGADVPGGGPRLPVG-------GEDEDED------------------------D-DKAGA-------------------------------------------------------------------------------------------------------------------------------------------------
>EOG091F0088|Biomphalaria_glabrata|JG22_Lomanotus_vermiformis|TRANSCRIPT
------------------------------------------------------------------------------------------------------------------------------------------------------------------------------------------------------------------------------------------------------------------------------------------------------------------------------------------------------------------------------------------------------------------------------------------------------------------------------------------------------------------------------------------------------------------------YAFFDKVRKALRHQEVYDNFLRSIILFNQDIVTKSELITLAGFFLSKFPDLYREFKDLLGLNEQGGG--LEPVPHN-AA-TKER---------------------------------------------------------------------------EDERFELDYVIESNYSTIKSLEAVLKKMNRMQQEEGSKHKLDNSLGGT-----------IYGEKATDIIEGLKKN---------------------------------------------------------------------------------------------------------------------------------------------------------------------------------------------------------------------------------------------------------------------------------------------------------------------------------------------------------------------------------------------------------------------------------------------------------------------------------------------------------------------------------------------------------------------------------------------------------------------------------------------------------------------------------EMYGIQAYQFFTMDKVVQNIVRQVQHLVIDDIPCRLTKLFEDQQAKGGSGGRWATRHQRATMEQTYLRQAEAIVADESPFRVVIH--SKSGCMEMDMLDP-MENPDSIKETAAWSNYISDYAQG-VTTKKEELTNR-V------------------------------------------------------------------------------------------------------------------------------------------------------------------------------------------------------------------------------------------------------------------------------------------------------------------------------------------------------------------------------------------------------------------------------
>EOG091F0088|Biomphalaria_glabrata|JG30_Tritonia_festiva|TRANSCRIPT
-------------------------------------------------------------------------------------------------------------------------------------------------------------------------------------------------------------------------------------------------------------------------------------------------------------------------------------------------------------------------------------------------------------------------------------------------------------------------------------------------------------------------------------------------------------------------------------------------------------------------------------------------------------------------------------------------------------------------------------------------------------------------------------------------------------------------------------------------------------------------------------------------------------------------------------------------------------------------------------------------------------------------------------------------------------------------------------------------------------------------------------------------------------------------------------------------------------------------------------------------------------------------------------------------------------------------------------------------------------------------------------------------------------------------------------------------------------------------------------------------------------------------------------------------------------------------------------------------------------------------------------------------------------------------------------------------------------------------------------------------------------------------------------------------------------------------------------------------------------------------------------------------------------------------------------------------------------------FRPQRLARTKACHKLVTQRKFHRLSAWHKSWLSQHTSLSQTESCRRWLMGLAPDTRTNRTSQVEINAFEVTPYRVYNKY-------------------------
>EOG091F0088|Biomphalaria_glabrata|JG01_Aeolidiella_alba|TRANSCRIPT
-----------------------------------------------------------------------------------------------------------------------------------------------------------------------------------------------------------------------------------------------------------------------------------------------------------------------------------------------------------------------------------------------------------------------------------------------------------------------------------------------------------------------------------------------------------------------------------------------------------------------------------------------------------------------------------------------------------------------------------------------------------------------------------------------------------------------------------------------------------------------------------------------------RADYEENTAQGPMLSFTYEDRGLIEDAAKLIIHHVKRQTGIDKETKCRIKQLIKQFVPDLFFAPRGELSDDDGDVGE-----------------------------------------------------------------------------------------------------------------------------------------------------------------------------------------------------------------------------------------------------------------------------------------------------------------------------------------------------------------------------------------------------------------------------------------------------------------------------------------------------------------------------------------------------------------------------------------------------------------------------------------------------------------------------------------------------------------------------------------------------------------------------------------------------------------------------------------------------------------------------------------------------------------------------------------------------------------------------------------------------------------------------------------------------------------------------------------
>EOG091F0088|Biomphalaria_glabrata|HW15_Flabellina_babai|TRANSCRIPT
---------------------------------------------------------------------------------------------------------------------------------------------------------LQFGNQPQ-------------------------------------------------IEVQCETINVHQPGQQVMSIAALAQSQAAANSNRQQKQNVTIWDEALASQVPTQQKVGPLSHTALP---TSAASPADHRSYHQ-PRQDTTALTSAAAAAAV---T-SAAQQQQQQGQQHPQQQQQQ-------------------------------------------------------------------------------------------------------------------------------------------------------------------------------------------------------------------GG-----------------------------------------------------------------------------------------------------------------------------------------------------------------------------------------------------------------------------------------------------------------------------------------------------------------------------------------------------------------------------------------------------------------------DMDQDEEESNSSVIRNAADNRGRNGGVNSRKEKNSGGGKGVEQDSKESIATPIK------------KEEM-D---------------------------------------------------------------------------------------------------------------------------------------------S-------------------------------------------------------------------------------------------------------------------------------------------------VDGEKDE-----------KRGG--ED---SLGDNDRYTLMLCNSTWYIFLRLHHILCTRLHKVYTLTQKLIREEAITKKERKESVAHALRLRTPLEVEVEDYYSYFLDMVMAVLDGNLEGSQYEDTMREMYGIEAYQLFTMDKVVQNMV---------------------------------------------------------------------------------------------------------------------------------------------------------------------------------------------------------------------------------------------------------------------------------------------------------------------------------------------------------------------------------------------------------------------------------------------------------------------------------------------------------------------------------------------------
>EOG091F0088|Biomphalaria_glabrata|NC03_Doris_kerguelenensis|TRANSCRIPT
Q-----------------------------------------------------------------------------------------------------------------------------------------------------------------------------------------------------------------------------------------------------------------QQ-----------------------------------------------------------QQQQQQQQQQQQQQQQQQQQQSQQPVEFNHAINYVNKIKNRFQGQPDIYKQFLEILHTYQKEQRTLKE--QGLPLGQSKPLTESEVYQQVAKLFQNQDDLLAEFGQFLPDANGHSSY--------G--STTS-----F-TDSSYG-LKNDHTSAAKKPGS-YIS-NKP-AGGKAGLGTKRTMS---TSSS------------SSFQPPVK-KKSLAKEM-SHADASKVGT--------------------------------------------------------------------------------------------------------------------------------------------------------------------------------------------------------------------------------------------------------------------------------------------------------------------------------------------------------------------------------------------------------------------------------------------------------------------------------------------------------------------------------------------------------------------------------------------------------------------------------------------------------------------------------------------------------------------------------------------------------------------------------------------------------------------------------------------------------------------------------------------------------------------------------------------------------MVTEDTPLRMRQLFQSERAKGATGGRLVTRHQRVAMEAAYLRQVKQELEGDNPFRFVFR--RVGGVMEIDMLEAPKDNSEQPKGNKVWAEYILHFVS---------------------------------------------------------------------------------------------------------------------------------------------------------------------------------------------------------------------------------------------------------------------------------------------------------------------------------------------------------------------------------------------------------------------------------------------
>EOG091F0088|Lottia_gigantea|JG11_Dondice_occidentalis|TRANSCRIPT
------------------------------------------------------------------------------------------------------------------------------------------------------------------------------------------------------------------------------------------------------------------------------------------------------------------------------------------------------------------------------------------------------------------------------------------------------------------------------------------------------------------------------------------------------------------------------------------------------------------------------------------------------------------------------------------------------------------------------------------------------------------------------------------------------------------------------------------------------------------------------------------------------------------------------------------------------------------------------------------------------------------------------------------------------------------------------------------------------------------------------------------------------------------------------------------------------------------------------------------------------------------------------------------------------------------------------------------------------------------------------------------------------------------------------------------------------------------------------------------------------------------------------------------------------------------------------DENCFKVYFCKDKSTCKLSIELLPSEDDQSEDQVEAEKWSEYVEKYVRN-TK-IIPELKEH-LTKKPIFLLRNAKVLQKRFVDSSEKQNDKKEKETED---------------------------------------EQEKERNE------SEAENLFP-----------------------------------------------------------------------------------------------------------------------------------------------------------------------------------------------------------GVFTSN---------RLE----CKIS-----------------------------------------------------------------------------------------
