# Supplementary material for: Transcriptomics provides a robust framework for the relationships of the major clades of cladobranch sea slugs (Mollusca, Gastropoda, Heterobranchia), but fails to resolve the position of the enigmatic genus Embletonia
Source: BMC Ecol Evol. 2021 Dec 28;21:226. doi: 10.1186/s12862-021-01944-0 (PMC8895541; doi:10.1186/s12862-021-01944-0)
Supplement: Supplementary file 6 — Additional file 6. Archive S4: Unmasked multiple sequence alignments on amino acid level including Doris kerguelenensis and Calmella cavolini prior to the removal of outliers. [file 12862_2021_1944_MOESM6_ESM.zip › Archive_S4/Alignments/EOG091F00JU.aa.fasta]

>EOG091F00JU|Biomphalaria_glabrata|BGLTMP001119
MSSTPKRL------------------------------------------------GFGVYKRGYGSCRYDVRRVLAQTFVGYGIKQQTSECQ--------TRLT---GHQPAVRVWDVAEKTQVAEFRGHKFGINCVLRCLYDITSLPPPCMLRQKVRAPLVAQTEILKYLFSLELKNLTHATDIALGPIYFQLICRLRQNILLSYEKQAFSPNMKEIVSVGTQHDMMINVWNWKTGNKVASNKVSSKVSALAFSEDGKCFVTVGNRHVRFWYLEEKRSKI----NQTVPLMGRSGILGDQKDNFFCDVVAGQGPMCGRFFVITQSGLLCEFNEKRQLDKWVELRTKSATCITTGADHIFVGCAEGVVRVFKSTTLLYVCSLPKPHHLGVEVTTATNPSHMVSNREDAKYPDTKAIAIDDDHKKVTCVYNDRSIYIWDVHDIKRVGKAWSFLYHSGCIWSLEVYPQLDEGVKSTLPPGSFLTASGDDTIRVWNLNTHMPENTAYKRNIYSNELLKIVYVDPTLASLCNVDYNPAGAADKTDTTYDGKNGVR---------------------IYDMNYLNEKRCVEAHDSDVMCLEYSYTEHG-----------------------------------------------------------------------------------------------------------RLYNIQTTKEKKCYKGSSSDEGILLRIHLDPSGTYAATTCTDKNVCILDFNTGELMATMYG-------------------------------------------HSEVITGVKFANDLKHVITVSADGSD----------QPLMPNPILMETTANDGNFPILKSASVGNIHRFYHDDTFGDT-----------------------------------------------HSDGSESSQEQL-QPKGRWAQRADHNIEFKSQLDVTT------------------------------------------------------------------------------------------------------EEDGLNSQNDMKQCLQGTPVIDEDITAPFGDLKSLPASARLHNFPKQELREMEAMHRNKLNHYKSDTALNLFGSGLRRSLDHFDYPRKDSLDL--------------DDTDELDTGSDTTEVY--------------------AAEE--KNVAKSSLGNVSNQ---------------------DDTSESTDPISLEEDEDHNDETLAVSTPPTTPSDPDKEFLSTTPDKEDFVRDNFEEDAFTPVPLEKFMKSVDKLERQV-ADGTLAPSFESTPFSPRLSLSARFMSRALPLHKLDILAQVLGALAQVLDILAHVLGVLAQVSDILA-------------------------------------------------------------------------------------------------------------------------------------------------------------------------------------------------------------------------------------QVLGALAQVSDILAQINSLRATALQ-------------------------------------------------ARQLMNLRSNICESPEKEDPPSPPTKLEEKPRRKI-------------SASEMTLDQAKSILSGKSGIL-TKTPNVLNTTVSSRAMQFGRDARSSNLSTVASDTPTFDTELAHADPTQLAVAEEIEYTANMLRHQKQANISGHFSPERINSNPPSNLEASPLDLPERDQP----------------------------------------------------------------------------------------------------------------------------------------------------------------------------------SPSQRRISPKPSQSSQTFHTSRQNIFVTKSESSSKELG-----KVEERTDEDANQMLVLLGELFQETLQVFTELASKAASSNPPQPTQHPTFHVGASAKTSGAGTDQLASSSVAGSSSQDEPSGQDNQMTLLTATKDMLQPLMSQLSQELSLSILKMIKAKRWQASARRLYSR
>EOG091F00JU|Biomphalaria_glabrata|HW15_Flabellina_babai|TRANSCRIPT
------------------------------------------------------------------------------------------------------------------------------------------------------------------------------------------------------------------TFSPNMKEVVSVGTQHDMMIIVWNWRSGNKVASNKVSSKVSAIAYSEDGKCFVTVGNRHVRFWYLEERRSKI----NQTVPLAGRSGLLGDQKDNFFCDVVSGKGQMCGRFFAITQSGLLSEINEKRLLDKWGELRTKS-----------------------------------------------------------------------------------------------------------------------------------------------------------------------------------------------------------------------------------------------------------------------------------------------------------------------------------------------------------------------------------------------------------------------------------------------------------------------------------------------------------------------------------------------------------------------------------------------------------------------------------------------------------------------------------------------------------------------------------------------------------------------------------------------------------------------------------------------------------------------------------------------------------------------------------------------------------------------------------------------------------------------------------------------------------------------------------------------------------------------------------------------------------------------------------------------------------------------------------------------------------------------------------------------------------------------------------------------------------------------------------------------------------------------------------------------------------------------------------------------------------------------------------------------------------------------------------------------------------------------------------------------------------------------------------------------------------------------------------------------------------------------------------------------------------------------------------------------------------------------------------------------------------------------------------------------------------
>EOG091F00JU|Lottia_gigantea|HW09_Doto_sp|TRANSCRIPT
-----------------------------------------------------------------------------------------------------------------------------------------------------------------------------------------------------------------------------------------------------------------DGKCFVTVGNRHVRFWYLEDRRSKI----NQTVPLAGRSGILGDQKDNFFCDIASGKGQAKDRFFVITQSGMLCQFDDKRQLDKWVELRTKSANCVTAGTEYIFVGCSEGVVRVFSASTLHYICTLPKPHHLGVEITTATTASHMISNREDVNYPDTKCITIDDEHKKVTCVYNDRSIYIWDIHDVKRVGKVWSFLYHSGCIWTLEVYPQLEQGAVGMLPPGSFLTGSRDDTIRVWNLNTHMSENTAYKRNIYSNELLKIVYSDPTLACLSEIDYNPAGGTDKTDTKYDVKNGVRSIRICPEGMQLASGDRQGNVRIYDMKYLNEVRTVEAHDSDVMCLEYSYNKYG-KFLATASRDRLIHIFDVEENYGLVQTLGDHSSSITAVRFTDHNDKLGMISCGADKSILLRNAVST--PEFQFQL-EHHLATKLTLYDMVIDPTQRYLATACQDRSVRMYSIQSRKEKKCYRGSVGDDGILLRIHLDPSGSFVATACTDKSVCILDFETGELVASIYG-------------------------------------------HSETITGVKFANDLKHLITVSADGCIFVWRLPAEMTTQIKGKLLELGK-------------------------------------------------------------------------------------------------------------------------------------------------------------------------------------------------------------------------------------------------------------------------------------------------------------------------------------------------------------------------------------------------------------------------------------------------------------------------------------------------------------------------------------------------------------------------------------------------------------------------------------------------------------------------------------------------------------------------------------------------------------------------------------------------------------------------------------------------------------------------------------------------------------------------------------------------------------------------------------------------------------------------------------------------------------------------------------------------------------------------------------------------------------------------------------------------------------------------------------------------------------------------------------------------------------------------------------------------------------------------------------------------------------------------
>EOG091F00JU|Crassostrea_gigas|HW21_Tritonia_manicata|TRANSCRIPT
----------------------------------------------------------------------------------------------------------------------------------------------------------------------------------------------------------------------------------------------------------------------------------------------------------------------------------------------------KWVELRTKSANCIASGREHIFVGCSEGVIRVFDATTLLYLCSLPKPHHLGVEITTATTANHMVSSREDANYPDTKCIAFDDDHQKVTCVYNDRSIYIWDVHDLKRVGKAWSFLYHSGCIWALEVYPQLAEGMET-LPPGSFLTGSRDDTIRVWNLNTHMPENTAYKRNIYSNELLKIVYSDPTLACLTEIDYNPAGGTDKTDTKYDDKNGVRSIRVSPEGTHLASGDRQGNVRIYDMKYLNEVRCVEAHDSDVMCLEYTNNKFG-KFLATGSRDRLIHVFDVEENYGLVQTLGDHSSSITAVRFTDTNDKLGMISCGADKSILLRNAVTV--PEFQFQL-EHHMATKLTLYDMVIDPTQKYLATACQDRNVRMYNIQSHKEKKCYRGSAGDDGILLRIHLDPSGSFAATACTDKSVCILDFESGELIASMYG-------------------------------------------HSETITGVKFANDLKHLITVSADGCIFVWRLPSEMTAQIKGKLLELGK-------------------------------------------------------------------------------------------------------------------------------------------------------------------------------------------------------------------------------------------------------------------------------------------------------------------------------------------------------------------------------------------------------------------------------------------------------------------------------------------------------------------------------------------------------------------------------------------------------------------------------------------------------------------------------------------------------------------------------------------------------------------------------------------------------------------------------------------------------------------------------------------------------------------------------------------------------------------------------------------------------------------------------------------------------------------------------------------------------------------------------------------------------------------------------------------------------------------------------------------------------------------------------------------------------------------------------------------------------------------------------------------------------------------------
>EOG091F00JU|Crassostrea_gigas|NC08_Tritonia_hamnerorum|TRANSCRIPT
---------------------------------------------------------------------------------------------------------------------------------------------------------------------------------------------------------------------------------------------------------------------------------------------------------------------------------FAITQSGLLCEINEKRLLDKWVELRTKSANCIASGREHIFVGCSEGVIRVFNATTLHYLCSLPKPHHLGVEITTATTATHMVSGREDASYPDAKCIAFDDEHKKVTCVYNDRSIYIWDVHDLKRVGKAWSFLYHSGCIWALEVYPQLPEGTET-LPPGSFLTGSRDDTIRVWNLNTHMPENTAYKRNIYSNELLKIVYSDPSLTCLTEIDYNPAGGTDKTDTKYDDRNGVRSIRVSPEGTHLASGDRQGNIRIYDMKYLNEVRCVEAHDSDVMCLEYTNNKFG-KFLATGSRDRLIHVFDVEENYGLVQTLGDHSSSITAVRFTDVNDKLGMISCGADKSILLRNAVTT--PEFQFQL-EHHMATKLTLYDMVIDPTQKYLATACQDRNVRMYNIQTHKEKKCYRGSAGDDGILLRIHLDPSGSFAATACTDKSVCILDFESGELIASMYG-------------------------------------------HSETITGVKFANDLKHLITVSADGCIFVWRLPSEMTAQIKGKLLELGK-------------------------------------------------------------------------------------------------------------------------------------------------------------------------------------------------------------------------------------------------------------------------------------------------------------------------------------------------------------------------------------------------------------------------------------------------------------------------------------------------------------------------------------------------------------------------------------------------------------------------------------------------------------------------------------------------------------------------------------------------------------------------------------------------------------------------------------------------------------------------------------------------------------------------------------------------------------------------------------------------------------------------------------------------------------------------------------------------------------------------------------------------------------------------------------------------------------------------------------------------------------------------------------------------------------------------------------------------------------------------------------------------------------------------
>EOG091F00JU|Lottia_gigantea|JG30_Tritonia_festiva|TRANSCRIPT
-----------------------------------------------------------------------------------------------------------------------------------------------------------------------------------------------------------------------------------------------------------------------------------------------------------------------------------------------------------------------------------------------------------------------------------------------------------------------------------------------------------------------------------------------------------------------------------------------------------------------------KFLATGSRDRLIHVFDVEENYGLVQTLGDHSSSITAVRFTDINDKLSMISCGADKSILLRNAVM---------------------------------------------------------------------------------------------------------------------------------------------------------------------------------------------------------------------------------------------------------------------------------------------------------------------------------------------------------------------------------------------------------------------------------------------------------------------------------------------------------------------------------------------------------------------------------------------------------------------------------------------------------------------------------------------------------------------------------------------------------------------------------------------------------------------------------------------------------------------------------------------------------------------------------------------------------------------------------------------------------------------------------------------------------------------------------------------------------------------------------------------------------------------------------------------------------------------------------------------------------------------------------------------------------------------------------------------------------------------------------------------------------------------------------------------------------------------------------------------------------------------------------------------------------------------------------------------------------------------------
>EOG091F00JU|Crassostrea_gigas|NC07_Tritonia_diomedea|TRANSCRIPT
---------------------------------------------------------------------------------------------------------------------------------------------------------------------------------------------------------------------------------------------------------------------------------------------------------------------------------FAITQSGLLCEFNEKRSLDKWVELRTKSANCIASGRDHIFVGCSEGVIRVFNATTLHYLCSLPKPHHLGVEITTATTASHMVSSREDANYPDTKCIAFDDEHKKVTCVYNDRSIYIWDVHDLKRVGKAWSFLYHSGCIWALEVYPHLSEGTET-LPPGSFLTGSRDDTIRVWNLNTHMPENTAYKRNIYSNELLKIVYSDPALTCLTEIDYNPAGGTDKTDTKYDDKNGVRSIRVSPEGTHLASGDRQGNIRIYDMKYLNEVRCVEAHDSDVMCLEYTNNKFG-KFLATGSRDRLIHVFDVEENYGLVQTLGDHSSSITAVRFTDINDKLSMISCGADKSILLRNAVMA--PEFQFQL-EHHLATKLTLYDMVIDPTQKYLATACQDRNVRLYNIQSHKEKKCYRGTSGDDGILLRIHLDPSGSFAATACTDKSVCILDFESGELIATIYG-------------------------------------------HSETITGVKFANDLKHLITVSADGCIFVWRLPSEMTAQIKGKLLELGKS----------------------------------------------------------------------------------------------------------------------------------------------------------------------------------------------------------------------------------------------------------------------------------------------------------------------------------------------------------------------------------------------------------------------------------------------------------------------------------------------------------------------------------------------------------------------------------------------------------------------------------------------------------------------------------------------------------------------------------------------------------------------------------------------------------------------------------------------------------------------------------------------------------------------------KSGSSAEMTLDEAKSILMGKSGILATKAGNATNITVATVSSPTQGSNS-----------SSNASLP--------------------------------------------------------------------------------------------------------------------------------------------------------------------------------------------------------------------------------------------------------------------------------------------------------------------------------------------------------------------------------------------------------------------------
>EOG091F00JU|Crassostrea_gigas|HW05_Caloria_elegans|TRANSCRIPT
---------------------------------------------------------------------------------------------------------------------------------------------------------------------------------------------------------------------------------------------------------------------------------------------------------------------------------FVITQSGLLCEINEKRTLEKWVELRTRSANCITSGTEHIFVGCSEGVIRVFNATTLHYLCSLPKPHHLGVEITTATTASHMVSSREDANYPDTKCIAFDDDHKKVTCVYNDRSVYIWDVHDLKRVGKAWSFLYHSGCIWALEVYPQLEDGTDAMLPPGSFLTGSRDDTIRVWNLNTHMPENTAYKRNIYSNELLKIIYSDPSLACLTDVDYNPAGGTDKTDTKYDDKNGVRSIRVSPDGTHLASGDRQGNIRVYDMKYLNEIRSVEAHDSDVMCLEYTYNKYG-QFLATASRDRLIHVFDVEENYGLVQTLGDHSSSITAVRFTDNNDKLGMISCGADKSILLRNAVTT--PEFQFQL-EHHLATKLTLYDMVIDPTQKYIATACQDRNVRLYSIQSRKEKKCYKGSSGDDGILLRIHLDPSGSFAVTACTDKSICIVDFESGELLASIYG-------------------------------------------HSETITGVKFANDLKHLITVSADGCIFVWRLPSEMTTQIKTKLLELGKESRDA--------------------------------------------------------------------------------------------------------------------------------------------------------------------------------------------------------------------------------------------------------------------------------------------------------------------------------------------------------------------------------------------------------------------------------------------------------------------------------------------------------------------------------------------------------------------------------------------------------------------------------------------------------------------------------------------------------------------------------------------------------------------------------------------------------------------------------------------------------------------------------------------------------------------------------------------------------------------------------------------------------------------------------------------------------------------------------------------------------------------------------------------------------------------------------------------------------------------------------------------------------------------------------------------------------------------------------------------------------------------------------------------------------------------
>EOG091F00JU|Biomphalaria_glabrata|HW17_Hermissenda_crassicornis|TRANSCRIPT
-------------------------------------------------------------------------------------------------------------------------------------------------------------------------------------------------------------------------------------------------------------------------------------------------------------------------------------------------------------------GTEHIFVGCSEGVIRVFNATTLHYLCSLPKPHHLGVEITTATTASHMVSNREDANFPDTKCIAFDDDHKKVTCVYNDRSIYIWDVHDLKRVGKAWSFLYHSGCIWALEVYPQLEDGTNAMLPPGSFLTGSRDDTIRVWNLNTHMPENTAYKRNIYSNELLKIVYSDPSLACLTDTDYNPAGGTDKTDTKYDDKNGVR------------------------------------------------------------------------------------------------------------------------------------------------------------------------------------------------------------------------------------------------------------------------------------------------------------------------------------------------------------------------------------------------------------------------------------------------------------------------------------------------------------------------------------------------------------------------------------------------------------------------------------------------------------------------------------------------------------------------------------------------------------------------------------------------------------------------------------------------------------------------------------------------------------------------------------------------------------------------------------------------------------------------------------------------------------------------------------------------------------------------------------------------------------------------------------------------------------------------------------------------------------------------------------------------------------------------------------------------------------------------------------------------------------------------------------------------------------------------------------------------------------------------------------------------------------------------------------------------------------------------------------------------------------------------------------------------------------------------------------------------
>EOG091F00JU|Crassostrea_gigas|NC05_Hermissenda_crassicornis|TRANSCRIPT
---------------------------------------------------------------------------------------------------------------------------------------------------------------------------------------------------------------------------------------------------------------------------------------------------------------------------------FVITQSGLLCEINEKRHLDKWVELRTRSATCITSGTEHIFVGCSEGVIRVFNATTLHYLCSLPKPHHLGVEITTATTASHMVSNREDANFPDTKCIAFDDDHKKVTCVYNDRSIYIWDVHDLKRVGKAWSFLYHSGCIWALEVYPQLEDGTNAMLPPGSFLTGSRDDTIRVWNLNTHMPENTAYKRNIYSNELLKIVYSDPSLACLTDTDYNPAGGTDKTDTKYDDKNGVRAIRVSPDGNHLASGDRQGNVRVYDTKYLNEIRCVEAHDSDVMCLEYTYNKFG-KFLATASRDRLIHVFDVEENYGLVQTLGDHSSSITAVRFTDNNEKLGMISCGADKSILLRNAVTT--PEFQFQL-EHHLATKLTLYDMVIDPTERYIATACQDRNIRLYSIQSRKEKKCYKGSAGDDGILLRIHLDPSGTYAATACTDKSICIVDFESGELLASIYG-------------------------------------------HSETITGVKFANDLKHLITVSADGCIFVWRLPSEMTTRIKTKLLELGK-------------------------------------------------------------------------------------------------------------------------------------------------------------------------------------------------------------------------------------------------------------------------------------------------------------------------------------------------------------------------------------------------------------------------------------------------------------------------------------------------------------------------------------------------------------------------------------------------------------------------------------------------------------------------------------------------------------------------------------------------------------------------------------------------------------------------------------------------------------------------------------------------------------------------------------------------------------------------------------------------------------------------------------------------------------------------------------------------------------------------------------------------------------------------------------------------------------------------------------------------------------------------------------------------------------------------------------------------------------------------------------------------------------------------
>EOG091F00JU|Biomphalaria_glabrata|JG12_Dondice_parguerensis|TRANSCRIPT
--------------------------------------------------------------------------------------------------------------------------------------------------------------------------------------------------------------------------------------------------------------------------------------------------------------------------------------------------------------------------------------------------------------------------------------HKKVTCVYNDRSIYIWDVHDLKRVGKAWSFLYHSGCIWALEVYPQLEDGVNAMLPPGSFLTGSRDDTIRVWNLNTHMPENTAYKRNIYSNELLKIVYSDPSLACLTDVDYNPAGGTDKTDTKYDDKNGVR---------------------VYDMKYLNEIRCVEAHDSDVMCLE------------------------------------------------------------------------------------------------------------------------------------------------------------KSICIVDFESGELLASIYG-------------------------------------------HSETITGVKFANDLKHLITVSADG-------------------------------------------------------------------------------------------------------------------------------------------------------------------------------------------------------------------------------------------------------------------------------------------------------------------------------------------------------------------------------------------------------------------------------------------------------------------------------------------------------------------------------------------------------------------------------------------------------------------------------------------------------------------------------------------------------------------------------------------------------------------------------------------------------------------------------------------------------------------------------------------------------------------------------------------------------------------------------------------------------------------------------------------------------------------------------------------------------------------------------------------------------------------------------------------------------------------------------------------------------------------------------------------------------------------------------------------------------------------------------------------------------------------------------------------------
>EOG091F00JU|Crassostrea_gigas|HW12_Facelina_rubrovittata|TRANSCRIPT
---------------------------------------------------------------------------------------------------------------------------------------------------------------------------------------------------------------------------------------------------------------------------------------------------------------------------------FVITQSGLLCEINEKRLLDKWVELRTKSANCIASGTEHIFVGCSEGIIRVFSATTLHYLCSLPKPHHLGVEITTATTASHLVSGREDANYPDTKCIAFDDDHKKVTCIYNDRSIYVWDVHDLKRVGKAWSFLYHSGCIWALEVYPQLEDGTDAMLPPGSFITGSRDDTIRVWNLNTHMPENTTYKRNIYSNELLKIIYSDPSLACLTDVDYNPAGGTDKTDTKYDDKNGVRSLRVSPDGTQLASGDRQGNVRVYDVKYLNEVRCVEAHDSDVMCLEYTYNKFG-QFLATASRDRLIHVFDVEQNYGLVQTLGDHSSSITAVRFTDNNDKLGMISCGADKSILLRNAVTA--PEFQFQL-EHHLATKLTLYDMVIDPTQKYMATACQDRNVRLYNIQSRKEKKCYKGSSGDDGILLRIHLDPSGSFAATACTDKSICIVDFESGELLASIYG-------------------------------------------HSETITGVKFANDLKHLITVSADGCIFVWRLSSEMTTQIKTRLVELGKASRDA--------------------------------------------------------------------------------------------------------------------------------------------------------------------------------------------------------------------------------------------------------------------------------------------------------------------------------------------------------------------------------------------------------------------------------------------------------------------------------------------------------------------------------------------------------------------------------------------------------------------------------------------------------------------------------------------------------------------------------------------------------------------------------------------------------------------------------------------------------------------------------------------------------------------------------------------------------------------------------------------------------------------------------------------------------------------------------------------------------------------------------------------------------------------------------------------------------------------------------------------------------------------------------------------------------------------------------------------------------------------------------------------------------------------
>EOG091F00JU|Crassostrea_gigas|JG32_Unidentia_angelvaldesi|TRANSCRIPT
---------------------------------------------------------------------------------------------------------------------------------------------------------------------------------------------------------------------------------------------------------------------------------------------------------------------------------FAITHSGLLCEINEKRHLDKWVELRTKSANCITSGTEHIFVGCSEGVVRVFSATTLHYLCSLPKPHHLGLEITTATSASHMVGHREDASYPDTKCIAFDDDHKKVTCVYNDRSVYIWDVHDLKRVGKAWSFLYHSGCIWALEVYPQLEEGTEALLPPGSFITGSRDDTIRVWNLNTHMPENTAYKRNIYSNELLKIVYSDPALSCLTDVDYNPAGGTDKTDTKYDDKNGVRSIRVSPDGAHLASGDKQGNIRMYDMKYLNEIRCVEAHDSDVMCLEYSYSKYG-QFLATASRDRLIHVFDVEENYGLLQTLGDHSSSITAVRFTEINDKLGMISCGADKSILLRNAVTT--PEFQFQL-EHHLATKLTLYDMVIDPTQKYLATACQDRHVRLYNIQSRKEKKCYKGSSGDDGVLLRIHLDPSGSFAATACTDKSICIVDFESGELIASMYG-------------------------------------------HSETITGVKFANDLKHLISVSADGCIFVWRLPSEMTTQMKGKLLELGK-------------------------------------------------------------------------------------------------------------------------------------------------------------------------------------------------------------------------------------------------------------------------------------------------------------------------------------------------------------------------------------------------------------------------------------------------------------------------------------------------------------------------------------------------------------------------------------------------------------------------------------------------------------------------------------------------------------------------------------------------------------------------------------------------------------------------------------------------------------------------------------------------------------------------------------------------------------------------------------------------------------------------------------------------------------------------------------------------------------------------------------------------------------------------------------------------------------------------------------------------------------------------------------------------------------------------------------------------------------------------------------------------------------------------
>EOG091F00JU|Lottia_gigantea|JG01_Aeolidiella_alba|TRANSCRIPT
----------------------------------------------------------------------------------------------------------------------------------------------------------------------------------------------------------------------------------------------------------------------------------------------------------------------------------------------------------------------------------------------------------------------------------------------------------------------------------------------------------------------------------------------------------------------------------------------------------------------------------------------------------------------------------------------------FQL-EHHLATKLTLYDMVIDPTQKYIATACQDRNVRLYNIQSRKEKKCYKGSSGDDGILLRIHLDPSGSFAATACTDKSICIVDFETGELMASMYG-------------------------------------------HSETITGVKFANDLKHLISVSADGCIFVWRLPSEMTTQIKARLMELG--------------------------------------------------------------------------------------------------------------------------------------------------------------------------------------------------------------------------------------------------------------------------------------------------------------------------------------------------------------------------------------------------------------------------------------------------------------------------------------------------------------------------------------------------------------------------------------------------------------------------------------------------------------------------------------------------------------------------------------------------------------------------------------------------------------------------------------------------------------------------------------------------------------------------------------------------------------------------------------------------------------------------------------------------------------------------------------------------------------------------------------------------------------------------------------------------------------------------------------------------------------------------------------------------------------------------------------------------------------------------------------------------------------------------
>EOG091F00JU|Crassostrea_gigas|NC04_Fiona_pinnata|TRANSCRIPT
----------------------------------------------------------------------------------------------------------------------------------------------------------------------------------------------------------------------------------------------------------------------------------------------------------------------------------------------------------------------------------------------------------------------------------------------------------------------------------------------------------------------------------------------------------------------------------------------------------------------------------------------------------------------------------------------------------------TLYDMVIDPTQRYLATACQDRNVRLYNIQSRKEKKCYRGSVGDDGILLRIHLDPSGSFAATACTDKSICIVDFETGELIASMYG-------------------------------------------HSETITGVKFANDLKHLISVSADGCIFVWRLPSEMTTQIKSRLQELGK-------------------------------------------------------------------------------------------------------------------------------------------------------------------------------------------------------------------------------------------------------------------------------------------------------------------------------------------------------------------------------------------------------------------------------------------------------------------------------------------------------------------------------------------------------------------------------------------------------------------------------------------------------------------------------------------------------------------------------------------------------------------------------------------------------------------------------------------------------------------------------------------------------------------------------------------------------------------------------------------------------------------------------------------------------------------------------------------------------------------------------------------------------------------------------------------------------------------------------------------------------------------------------------------------------------------------------------------------------------------------------------------------------------------------
>EOG091F00JU|Crassostrea_gigas|HW07_Cuthona_caerulea|TRANSCRIPT
-------------------------------------------------------------------------------------------------------------------------------------------------------------------------------------------------------------------------------------------------------------------------------------------------------------------------------------------------------------------------------------------------------------------------------------------------------------------FLYHSGCIWALEVYPQLEDGVTGQLPPGSFLTGSRDDTIRVWNLNTHMPENTAYKRNIYSNELLKIIYSDPTLTCLTEVDYNPAGGTDKTDTKYDDKNGVRSIRVSPDGKHLASGDRQGNIRIYDTKYLNEIRSVEAHDSDIMCLEYSYSKYG-QFLATASRDRLIHVFDVEANYGLLQTLGDHSSSITAVRFTDNNDKLGMISCGADKSILLRNAVVS--PEFQFQL-EHHLATKLTLYDMVIDPTQRYLATACQDRNVRLYNIQSRKEKKCYRGSVGDDGILLRIHLDPSGSFAATACTDKSICIVDFETGDLIASMYG-------------------------------------------HSETITAIKFANDLKHLISVSADGCIFVWRLPSEMTTQIKSKLQELGK-------------------------------------------------------------------------------------------------------------------------------------------------------------------------------------------------------------------------------------------------------------------------------------------------------------------------------------------------------------------------------------------------------------------------------------------------------------------------------------------------------------------------------------------------------------------------------------------------------------------------------------------------------------------------------------------------------------------------------------------------------------------------------------------------------------------------------------------------------------------------------------------------------------------------------------------------------------------------------------------------------------------------------------------------------------------------------------------------------------------------------------------------------------------------------------------------------------------------------------------------------------------------------------------------------------------------------------------------------------------------------------------------------------------------
>EOG091F00JU|Crassostrea_gigas|HW16_Hancockia_cfuncinata|TRANSCRIPT
---------------------------------------------------------------------------------------------------------------------------------------------------------------------------------------------------------------------------------------------------------------------------------------------------------------------------------FVITQSGLLCEFNEKRLLDKWVELRTKSANCITVGTEHIFVGCSEGVVRVFSANTLHYLCSLPKPHHLGLEITTATTANHMVSSREDASYPDTKCIAFDDDHKKVTCVYNDHSIYIWDVHDIKRVGKAWSFLYHSGCIWTLEVYPQLEEGADSMLPPGSFLTGSRDDTIRVWNLNTHMPENTAYKRNIYSNELLKIVYSDPALSCLTETDYNPAGGTDKTDTKYDDKNGVRSIRICPEGSHLAAGDRQGNVRVYDMKYLNEVRCVEAHDSDVMCLEYSYNKYG-KFLATASRDRLIHVFDVEQNYGLVQTLGDHSSSITAVRFTDINDKLGMVSCGADKSILIRNAVPS--PDFQFQL-EHHLATKLTLYDMVIDPTQKYLATACQDRNIRMYNIQSRKEKRCYRGSVGDDGILLRLHLDPSGSYIAAACTDKSVCIMEFESGELVASIYG-------------------------------------------HSETVTGVKFANDLKHLITVSADGCIFVWRLPSEMTTHIKGRLVELGK-------------------------------------------------------------------------------------------------------------------------------------------------------------------------------------------------------------------------------------------------------------------------------------------------------------------------------------------------------------------------------------------------------------------------------------------------------------------------------------------------------------------------------------------------------------------------------------------------------------------------------------------------------------------------------------------------------------------------------------------------------------------------------------------------------------------------------------------------------------------------------------------------------------------------------------------------------------------------------------------------------------------------------------------------------------------------------------------------------------------------------------------------------------------------------------------------------------------------------------------------------------------------------------------------------------------------------------------------------------------------------------------------------------------------
>EOG091F00JU|Lottia_gigantea|JG23_Melibe_leonina|TRANSCRIPT
--------------------------------------------------------------------------------------------------------------------------------------------------------------------------------------------------------------------------------------------------------------------------------------------------------------------------------------------------------------NCITAGTEHIFVGCSEGVVRVFSTSTLHYLCSIPKPHHLGVEITTATTANHMVSSREDASYPDTKCIAFDDDHKKVTCVYNDHSIYIWDVHDIKRVGKAWSFLYHSGCIWTLEVYPQL-NGVEASLPPGSFLTGSRDDTIRVWNLNTHMPENTAYKRNIYSNELLKIVYSDPALTCLTETDYNPAGGADKTDTKYDDKNGVRSIRVCPEGMHLASGDRQGNIRIYDMKYLNEIRSVEAQDSDELCLEYSYDKHG-KFLATASRDRLIHVFDVEENYGLVQTLADHSSSITAVRFTDNNDKLGMISCGADKSILIRNAVTT--PEFQFQL-EQHLATKQTLYDMVIDPTQKYLATACQDRNVRMYNIQSRKEKKCYRGSAGDDGVLLRIHLDPSGSFAATACTDKSVCILDFESGELMASIYG-------------------------------------------HSETITGVKFANDLKHLITVSADGCIFVWRLPSEMTTHIKAKLLELGK-------------------------------------------------------------------------------------------------------------------------------------------------------------------------------------------------------------------------------------------------------------------------------------------------------------------------------------------------------------------------------------------------------------------------------------------------------------------------------------------------------------------------------------------------------------------------------------------------------------------------------------------------------------------------------------------------------------------------------------------------------------------------------------------------------------------------------------------------------------------------------------------------------------------------------------------------------------------------------------------------------------------------------------------------------------------------------------------------------------------------------------------------------------------------------------------------------------------------------------------------------------------------------------------------------------------------------------------------------------------------------------------------------------------------
>EOG091F00JU|Crassostrea_gigas|HW18_Janolus_cristatus|TRANSCRIPT
---------------------------------------------------------------------------------------------------------------------------------------------------------------------------------------------------------------------------------------------------------------------------------------------------------------------------------FAITQSGLLCEINEKRLLDKWVELRTRSANCITAGTEHVFVGCAEGMVRVFSATTLHYLCSLPKPHHLGVEITTATTARHMVSGREDANYPDTKCIAFDDDHKKVTCVYNDRSIYVWDVHDLKRVGKAWSFLYHSGCILALEVYPQLEEGVEALLPPGSFLTGSRDDTIRVWNLNTHMPENTAYKRNIYSNELLKIIYSDPALSCLTEVDYNPAGGTDKTDTKYDEKNGIRSIRVSPEGSHLAAGDRQGNVRIYDTKYLNEIRNVEAHDSDVMCLEYSHNKYG-RFLATASRDRLIHVFDVEENYGLVQTLGDHSSSITAVRFTDNNDKLCMISCGVDKSILIRNAAAT--PDFQFQL-EHHLATKFTLYDMVIDPAQKCLATAGQDRNVRLYNIQGRKEKKCYRGTAGEDGILLRIHLDPSGSFAATACTDKSVCVLDFESGEVVATMYG-------------------------------------------HSETITGVKFANDLKHLITVSADGCIFVWRLPPEMTTQIKGRLLELGK-------------------------------------------------------------------------------------------------------------------------------------------------------------------------------------------------------------------------------------------------------------------------------------------------------------------------------------------------------------------------------------------------------------------------------------------------------------------------------------------------------------------------------------------------------------------------------------------------------------------------------------------------------------------------------------------------------------------------------------------------------------------------------------------------------------------------------------------------------------------------------------------------------------------------------------------------------------------------------------------------------------------------------------------------------------------------------------------------------------------------------------------------------------------------------------------------------------------------------------------------------------------------------------------------------------------------------------------------------------------------------------------------------------------------
>EOG091F00JU|Crassostrea_gigas|HW02_Berghia_verrucicornis|TRANSCRIPT
--------------------------------RVKLERVLGVTVSTNSSLDCDSNNGTIAYPAGCITVLFNPQRNKQAHIFNSCRKFISAVAFSRDGKYLVTGEN---GHQPAVRIWDVAEKTQVAELLGHKFGINCV------------------------------------------------------------------------TFSPNMKEVVSVGTQHDMRIIVWNWKSGNKVASNNVSSKVSAIAYSEDGKCFVTVGNRHVRFWYLEDRRSRI----NQTVPLAGRSGILGDQKDNFFCDVVSGKN---------------------------------------------------------------------------------------------------------------------------------------------------------------------------------------------------------------------------------------------AIKITPDGEDIIVGNRSGEIKVYEATTGILKKVIEAHNAEVTYVELMYDNDF-KLVATGGRDRIIFILNAQRDYRLVQAINDHASAIVSISLAHNNGILTLVSSSKDGTILIRRAPKE--ETPKFVT-IGELPES---------------------------------------------LGSKKRSYNYSKGYIVTGQEKGRINVFPFDPHINLKPITKIQIGNAFLKSVCIDPTSSFFVAFGTEGQYVFHLQTGHQIATLCYLPGFNHLSFSEDLNYFINSNDAGCKFMWRLPTKIIEVMHANLK-----------------------------------------------------------------------------------------------------------------------------------------------------------------------------------------------------------------------------------------------------------------------------------------------------------------------------------------------------------------------------------------------------------------------------------------------------------------------------------------------------------------------------------------------------------------------------------------------------------------------------------------------------------------------------------------------------------------------------------------------------------------------------------------------------------------------------------------------------------------------------------------------------------------------------------------------------------------------------------------------------------------------------------------------------------------------------------------------------------------------------------------------------------------------------------------------------------------------------------------------------------------------------------------------------------------------------------------------------------------------------------------------------------------------------
>EOG091F00JU|Lottia_gigantea|JG17_Hancockia_uncinata|TRANSCRIPT
--------------------------------RVKLERVLGVTVSANSSLDCDSNNGTIAYPAGCVTVLFNPQRNKQTHIFNVCRKFISAVAFSKDGKYIVTGEN---GHQPAVRVWDVAEKTQVAELLGHKFGINCV------------------------------------------------------------------------TFSPNMKEVVSVGTQHDMMIIVWSWKSGNKVATNKVSSKVSAIAFSEDGKCFVTVGNRHVRFWYLEDRRSKI----NQTVPLAGRSGILGDQRDNFFCDIASGKGKSSGLFFVITQSGLLCEFNEKRLLDKWVELRTKSANCITVGTEHIFVGCSEGVVRVFSANTLHYLCSLPKPHHLGLEITTATTANHMVSSREDASYPDTKCIAFDDDHKKVTCVYNDHSIYIWDVHDIKRVGKAWSFLYHSGCIWTLEVYPQLEEGADSMLPPGSFLTGSRDDTIRVWNLNTHMPENTAYKRNIYSNELLKIVYSDPALSCLTETDYNPAGGTDKTDTKYDDKNGVRSIRICPEGSHLAAGDRQGNVRVYDMKYLNEVRCVEAHDS-------------------GGRDRQIVIHDMLDSFKIVNTLLPHSGSLTVFKIYELGDRLFLVSSAYDRSLIIHSCMHS--TIPNFSV-RFNKLFSSSVVDCVLNENDESMAVATLHGELLVFSLVDVSFLRSFHASTDLNARVEKIAFQSKTNMLVVACSTKSISLIAYNSGTILATAIS-------------------------------------------HASPTTGLYFIGARRCFVSSSADGCIFVWNITSD---------------------------------------------------------------------------------------------------------------------------------------------------------------------------------------------------------------------------------------------------------------------------------------------------------------------------------------------------------------------------------------------------------------------------------------------------------------------------------------------------------------------------------------------------------------------------------------------------------------------------------------------------------------------------------------------------------------------------------------------------------------------------------------------------------------------------------------------------------------------------------------------------------------------------------------------------------------------------------------------------------------------------------------------------------------------------------------------------------------------------------------------------------------------------------------------------------------------------------------------------------------------------------------------------------------------------------------------------------------------------------------------------------------------------------------
>EOG091F00JU|Biomphalaria_glabrata|JG18_Hermissenda_opalescens|TRANSCRIPT
-----------------------------------------------------------------------------------------------------TGEN---GHQPAVRVWDVAEKTQVAELLGHKFGVNCV------------------------------------------------------------------------------------------------------------------------------------------------------------------------------------------------------------------------------------------------------------------------------------------------------------------------------------------------------------------------------------------------------------------------------------------------------------------------------------------------------------------------------------------------------------------------------------------------------------------------------------------------------------------------------------------------------------------------------------------------------------------------------------------------------------------------------------------------------------------------------------------------------------------------------------------------------------------------------------------------------------------------------------------------------------------------------------------------------------------------------------------------------------------------------------------------------------------------------------------------------------------------------------------------------------------------------------------------------------------------------------------------------------------------------------------------------------------------------------------------------------------------------------------------------------------------------------------------------------------------------------------------------------------------------------------------------------------------------------------------------------------------------------------------------------------------------------------------------------------------------------------------------------------------------------------------------------------------------------------------------------------------------------------------------------------------------------------------------------------------------------------------------------------------------
>EOG091F00JU|Lottia_gigantea|HW11_Eubranchus_exiguus|TRANSCRIPT
--------------------------------RVKLERVLGITASSNSSLDCDPNKGVIAYTAGCITVLFNPQRNKQTHIFNSCRKFISCVAFSRDGRYLVTGEN---GHQPAVRVWDVEEKTQVAELLGHKFGVNCV------------------------------------------------------------------------MFSPNMKEVVSVGAQHDKMIIVWNWKSGNKVASNKVSSKVSAITYSEDGKCFVTVGSRHVRFWYLEDSRSKI----NQTVPLAGRSGILGDQKDNFFCDVASGKGQMAGRFYVITQSGILCEFNEKRLLDKWVELRTKSANCLTASHEYVFVGCAEGIIRVFNATTLHYLCSLPKPHHLGVEITTATTASHMVNRREDVSYPDTKCIAFDDDHKQVTCVYNDSSVYIWDVHDLKRVGKAWSFLYHCGCIWALEVYPQFEEGANAMLPPGSFLTGSRDDTIRVWNLNTHMPENTTYKRNIYSNELLKVVYSDPSLTCLTDVDYNPAGGTDKTDTKVHDKNGVRSIRVSPDGTNLASGDRQGNIRVYEMKYLNEIRCIEAHDSDITCLEYSYTKYG-QFLATASRDRLIHVFDVEANYGLVQTLGDHSSSISAVRFTDMNDKLGMISCGADKSILLRNAVTA--PEFQFVL-EHNVATKLTLYDMVIDPTRRYLATACQDRNVRLYNIQSGKEKKSYKGSCGDDGVLLRIHLDPSGSFAATACTDKSICIVDFETGEIVASMYG-------------------------------------------HSEAITGVKFANDLKHLITVSADGCIFVWRLPTEMTTQIKARLLGLGK-------------------------------------------------------------------------------------------------------------------------------------------------------------------------------------------------------------------------------------------------------------------------------------------------------------------------------------------------------------------------------------------------------------------------------------------------------------------------------------------------------------------------------------------------------------------------------------------------------------------------------------------------------------------------------------------------------------------------------------------------------------------------------------------------------------------------------------------------------------------------------------------------------------------------------------------------------------------------------------------------------------------------------------------------------------------------------------------------------------------------------------------------------------------------------------------------------------------------------------------------------------------------------------------------------------------------------------------------------------------------------------------------------------------------
>EOG091F00JU|Biomphalaria_glabrata|JG26_Phestilla_sp|TRANSCRIPT
----------------------------------------------------------------------------------------------------------------------------------------------------------------------------------------------------------------------------------DKMVIVWNWKTGDKVASNKVSSKVSSLSYSEDGKCFVTVGNRHVRFWYLEDSRSKI----NQTVPLAGRSGILGDQKDNFFCDVVSGKGNMSGRFFVITQSGLLCEINE-----------------------------------------------------------------------------DTKCIAFDDEHKKVTCVYNDRSVYIWDVHDLKRVGKAWSFLYHSGCIWALEVYPQLVDGTQGQLPPGSFLTGSRDDTIRVWNLNTHMPENTAYKRNIYSNELLKIIYSDPTLTCLTDVDYNPAGGTDKTD----------------------------------------------------------------------------------------------------------------------------------------------------------------------------------------------------------------------------------------------------------------------------------------------------------------------------------------------------------------------------------------------------------------------------------------------------------------------------------------------------------------------------------------------------------------------------------------------------------------------------------------------------------------------------------------------------------------------------------------------------------------------------------------------------------------------------------------------------------------------------------------------------------------------------------------------------------------------------------------------------------------------------------------------------------------------------------------------------------------------------------------------------------------------------------------------------------------------------------------------------------------------------------------------------------------------------------------------------------------------------------------------------------------------------------------------------------------------------------------------------------------------------------------------------------------------------------------------------------------------------------------------------------------------------------------------------------------------------------------------------------
>EOG091F00JU|Lottia_gigantea|JG28_Scyllaea_fulva|TRANSCRIPT
------------------------------------------------------------------------------------------------------------------------------------------------------------------------------------------------------------------------------------------------------------------------VGNRHVRFWYLNDCRSKI----NETVPLAGRSGILGDQKDNFFCDVVSGKGKASGRFFVIAQAGLLCEFNEKRLLDKWVELRTKSAYCITAGTEHIFVGCSEGVVRVFSASTLHYLCSLPKPHHLGVEITTATTASHMVSGREDANYPDTKCITYDDNHKKVT--------------------------------WTLEVYPQLEEGAEATLPPGSFLTGARDDTVRVWNLNTHMPENTAYKRNIYSNELLKIIYSDPS---------------DKTDTKYDDRNGVRSIRVSPDGKHLASGDRQGNIKVYDMKYLNEIRSVEAHDSDVMCLEYSYDRHG-KFLATASRDRLIHLFDVEKNYGLVQTLGDHSSSITAVRFYETNDKLGMISCGADKSILIRNAVTT--PEFQFQL-EHHLATKLTLYDMVIDPTQKYLATACQDRSVRMYNIHSRKEKRSYRGSMGDDGILLRIHLDPSGSYAATACTDKTVCIMDFETGEVAASLYG-------------------------------------------HSETITGVKFANDLKHLITVSADGCIFVWRLPLEMTNQMK---------------------------------------------------------------------------------------------------------------------------------------------------------------------------------------------------------------------------------------------------------------------------------------------------------------------------------------------------------------------------------------------------------------------------------------------------------------------------------------------------------------------------------------------------------------------------------------------------------------------------------------------------------------------------------------------------------------------------------------------------------------------------------------------------------------------------------------------------------------------------------------------------------------------------------------------------------------------------------------------------------------------------------------------------------------------------------------------------------------------------------------------------------------------------------------------------------------------------------------------------------------------------------------------------------------------------------------------------------------------------------------------------------------------------------
>EOG091F00JU|Lottia_gigantea|HW19_Polycera_quadrilineata|TRANSCRIPT
------------------------------------------------------------------------------------------------------------------------------------------------------------------------------------------------------------------------------------------------------------------------------------------------------------------------------------------------------------------------------------------------------------------------------------------------------------------------------------------------------------------------------------------------------------------------------------------------------------------------------------------------------------------------------------------------------------------------------------------------EKKCYRGSAGDDGTLLRIHLDPSGSFAATTCTDKNVCILDFYTGELIATMCG-------------------------------------------HSEVITGVKFANDLKHIITVSADGCIFIWRLPSEMTNQIKARLVELGKEMRDTE-------------------------------------------------------------------------------------------------------------------------------------------------------------------------------------------------------------------------------------------------------------------------------------------------------------------------------------------------------------------------------------------------------------------------------------------------------------------------------------------------------------------------------------------------------------------------------------------------------------------------------------------------------------------------------------------------------------------------------------------------------------------------------------------------------------------------------------------------------------------------------------------------------------------------------------------------------------------------------------------------------------------------------------------------------------------------------------------------------------------------------------------------------------------------------------------------------------------------------------------------------------------------------------------------------------------------------------------------------------------------------------------------------------------
>EOG091F00JU|Crassostrea_gigas|CGI_10022310
MDTTRRIIRSPSLKRRSRPVPINQRVGETGPGEVSLERVIGLTVSTNATLACDPNTGTIAYPAGCVVVLFNPRRNKQSHIFNTSKKTITSLAFSPDGKQLVTGET---GHQPAVRVWDVAEKTQVAEFHGHKFGIVCV------------------------------------------------------------------------KFSPSLKHLVSVGSQHDMMVNVWNWKTGTKVASNKISSKVNSIAFSKDGSMFVTVGNRHVKFWYLESSKTKI----NETVPLQGRNGILGDHKNNYFSDVACGK-----AVYAITQTGLLCQFNDKRQLDKWVELRTTNATCVSAGEDKIFIGCANGVVRIFDAVNLNYVATMPRPHQLGVDVASALSPSQLISQTEDAKFPDTVAVSYNDFHKKVTCIYNDHSLYVWDVHDVRKVGKSWSFLYHSSCVWGLEVNPATTEEMNPILPSDSFMTCSSDDTIRIWNLDPNMVETESSKRNVYSNELLKVIYVDPSLTCLKDVNYNPAGGTDKTDTNYDGKNGIRSIGISPDGRHLASGDRIGNVRVHDLINMQEIMKIEAHDQEILCVQYSDLNTGPQLLASSSRDRLIHVFDVEQRYGLLQTLDDHSSSVTAIKFTENDGQIKMLSSSADKSVLFRNAQMT--PTFQFVLANQHVVGNNSLYDMDIEPSQRFLATACQDRNIRIYNIKSAKQKQCYKGAVGDSGVLLKLQLDPSGQFAVTSCTDKSLALLDFKTGDLLATMFG-------------------------------------------HSELATGVKFMPDLKRLVSVSSDGCIFVWRLPPELTESMKGRLEEMGKLPMEAV-----NGDINRKP-NNYDEALGRAPLFPNEEVIKTPTKILEELQKKREKEQPDFRYSIGPLPNWAKAKMGENSNGQQKVDNKP-QPRGRWARRIDSGEDLSQLEIAESRDVNVGMGDFWDRILEDSEIQGVNVWDPPDGWAGQKEGGWWDRNDSGSSGFDESLSDSENDDVYQEVLCILDQKAQKVRRETVILKQAENSPRKIPRIPGKDEDDEDFFPQIQKDG-------------------------------------------------------------------------ENSSDLKDLQWSRLSFHRSQEDLDDLDEESQEVIYY--------------------PPSE--ASVDTNSSSFTVFSGQGLRKLPRGSSRSSLSERPPDAESSSTDPVSVEELDDEEDPGDIPSLPTTPGDE-----LGKTPDREKFLKDTFENLSFTPESKERFKKSLDEEERK------QEEAEEAGGFNPRQSISTKFLSRSQQANIKYVSTEVPVCNQLFKNIAQKQDNWFDSLQRRRDVMARAVDETRKTLMAMGWKDQSPESEADPGHSPVQEVPEVRRSLEREDIPNSPRTPTSLRRCWSTFDLPKQPIQEEHPVTVPFTAHTLSTKGNSRTVDSSSSSPPRWRSRIPTPQSLSRSTPQSGNALTSDSDDSSSGGRPTRRSRPSTLSISREERKKLEPRSHSHSSSYRKQTASSQARLSTERRELGNGLSKSTSMTNLNNGGKKQSTKTRTGKPLSKSAAYASTPNLLSALSDTSEDLELDNTIVSGNLSNSVPDLLDEDPQKVKSKRGEATKLLPETKRFSTGTPKRVNSASELGKKPARMSLPGRQILSDKSDKELMPPPPTTNISVTKSKQSVFIKRATRSQTRSKQELTLDQAKNILKGNSGILPQKQGSSPPVSENVRSTPPSGKSI-----------PKVTSPPVHLTSNILEIATEIEMTADELRRQKIESAFQNL----------SALDASPNDLPEKDYTPQNHNSSITSLTSVSTLSNNQLSPPDYLANSLPAHNDTPLNDSWNSTLTSHSDNELDNTPSKSIKERIAQLTSRSSPQPAVTSSPSSLAMYSPGSNASQYSSGVGSSLDSETATRMFQGISPPTNSHRSQENSYTLEHALNVVSQSSSTYLTTATETIPTIRQTPAHSPHPSNRSISLSSSHSTVTPSPTQSPRTTDDITLSMEAIKDLKKAVSVVTDTYKKLQEHSNGAQSEGLQMLTDAIQECSSEMASLLQDKLSTNHYTEIKDLIRQNQQ----------------------------------ILTTNQQMLKSLMVPK---------------------------
>EOG091F00JU|Crassostrea_gigas|HW03_Berthella_plumula|TRANSCRIPT
-----------------------------------LERVLGVTVSSNAGLSCDPNHGTIAYPAGCITVLFNPRRNRQSHIFNVTKKTITAVAFSKDGRHLVTGET---GHQPAVRVWDVEEKSQVAEFHGHKFGINCV------------------------------------------------------------------------TFSPNQK-----------------------------------------------------------------------------------------------------------------------------------------------------------------------------------------------------------------------------------------------------------------------------------------------------------------------------------------------------------------------------------------------------------------------------------------------------------------------------------------------------------------------------------------------------------------------------------------------------------------------------------------------------------------------------------------------------------------------------------------------------------------------------------------------------------------------------------------------------------------------------------------------------------------------------------------------------------------------------------------------------------------------------------------------------------------------------------------------------------------------------------------------------------------------------------------------------------------------------------------------------------------------------------------------------------------------------------------------------------------------------------------------------------------------------------------------------------------------------------------------------------------------------------------------------------------------------------------------------------------------------------------------------------------------------------------------------------------------------------------------------------------------------------------------------------------------------------------------------------------------------------------------------------------------------------------------------------------------------------------------------------------------------------------------------------------------------------------------
>EOG091F00JU|Lottia_gigantea|LotgiG121618
--------------------------------QVTLERVLGLTLSSNTGLTCDNNTGTIAYPAGCVVVLFNPKRKKQTHLFNCCKKTITALAFSKDGKHLVTGEA---GHLPAVRVWDVEEKSQVAEFHGHNFRVNCV------------------------------------------------------------------------AFFPNSKYIVSIGSQHDKMVNVWNWKTGNKVASNKISSKVSAVDFSEDGSNFVTVGHRHVKFWYLDSSKSKI----NAPRPLSGRNGILGEQKNNYFCDVACGRDRQANNTYCITQSGLLCQFNEKRLLDKWAELRTKSANCISVGEDFIFVGCSEGTVRIFSSESLFFISTLPCPHFLGVDISSAITPSHVVHPKADAKYPDTMAIVYDDFSQKVTCVYNDHSLYVWDVHDIKKVGKVWSFLYHSACIWGLDVYPSLDNNNNAVLPPGSFLTSSGDDTVRVWNIESQLQDNTVYKRNIYSNELLKIIYADPAHNFLCDVEYNLAGSTDKTDTNYDSKNGIRSIRVSPDGKHLATGDREGNIKIYDMHFMDDVRSIEAHDGDVLCLEYHFIKGGPRLLATASRDRLIHVFDVDENYGLLQTLDDHSSSITAVKFASNGEKLKMLSCGADKSILFRNATMVSDCELFFNV-DQHLASKATLYDMIIDPSHKFVATACQDRNVRIYSIAKAKQKKNYKGTQADDGVLLRLQLDPSGSYVATSCTDKSICIVDFYTGEVVATMYG-------------------------------------------HSEVVTGIQFTNDLKHIISVSSDGCIFIWKLPIDMTKQMKCRMELLGKIPKDTKIY------------------------------------------------------------------------------------------------------------------------------------------------------------------------------------------------------------------------------------------------------------------------------------------------------------------------------DDLK-------------------------------------------------------------------------------------------------------------------------------------------------------------------------------------------------------------------------------------------------------------------------------------------------------------------------------------------------------------------------------------------------------------------------------------------------------------------------------------------------------------------------------------------------------------------------------------------------------------------------------------------------------------------------------------------------------------------------------------------------------------------------------------------------------------------------------------------------------------------------------------------------------------------------------------------------------------------------------------------------------------------------------------------------------------------------------
>EOG091F00JU|Lottia_gigantea|NC03_Doris_kerguelenensis|TRANSCRIPT
--------------------------------------------------------------------------------------------------------------------------T---------------------------------------------------------------------------------------------------------------------------------------------------------------------------------------------------------------------------------------------------------------------------------------------------------------------------------------------------------------------------------------------------------------------------------------------------------------------------------------------------------------------------------------------------------------------------------------------------ATACQ---------------------------------------------------------------------------------------------------------------------------------------------------------------------------------------------------------------------------------------------------------GR--------------------------------------------------------------------------------------------------------------------------------------------------------------------------------------------------------------------------------------------------------------------------------------------------------------------------------------------------------------------------------------------------------------------------------------------------------------------------------------------------------------------------------------------------------------------------------------------------------------------------------------------------------------------------------------------------------------------------------------------------------------------------------------------------------------------------------------------------------------------------------------------------------------------------------------------------------------------------------------------------------------------------------------------------------------------------------------------------------------------------------------------------------------------------------------------------------------------------------------------------------------------------------------------------------------------------
>EOG091F00JU|Biomphalaria_glabrata|NC06_Pleurobranchaea_californica|TRANSCRIPT
-------------------------------------------------------------------------------------------------------------------------------------------------------------------------------------------------------------------------------------------------------------------------------------------------------------------------------------------------------------------------------------------------------------------------------------------------------------------------------------------------------------------------------------------------------------------------------------------------------------------------------------------------------------------------------------------------------------------------------------------------------------------------FAATSCTDKNVCIIDFASGEILATMNG-------------------------------------------HSDVITGVKFANDLKRIITVSADGSD----------QQMMPNPVVLDGMSRDGVFPVVKSASISHIP-FTDDDSFGGG-----------------------------------------------STEGSESSQEMMVQPKGRWAQRVDHKVEFKSQLDLTS------------------------------------------------------------------------------------------------------EDD----------------------------------------------------------------------------------------------------------------------------------------------------------------------------------------------------------------------------------------------------------------------------------------------------------------------------------------------------------------------------------------------------------------------------------------------------------------------------------------------------------------------------------------------------------------------------------------------------------------------------------------------------------------------------------------------------------------------------------------------------------------------------------------------------------------------------------------------------------------------------------------------------------------------------------------------------------------------------------------------------------------------------------------------------------------------------------------------------------------------------------------------------------------------------------------------
>EOG091F00JU|Lottia_gigantea|HW10_Embletonia_pulchra|TRANSCRIPT
-----------------------------------------------------------------------------------------------------------------------------------------------------------------------------------------------------------------------------------------------------------------------------------------------------------------------------------------------------------------------------------------------------------------------------------------------------------------------------------------------------------------------------------------------------------KTSVRKEGRSVISVVSVCPDGSHIATGNGKGQLTIYDAFSMETLTVLAAHDAEVTVVSYTSTVKY-KILASGSRDRMIHLMDAANNYQLMSTLDDHSSTITAIHFTSISRYVIMVSSSLDMSVLARTYVND--KSLTFSH-VRAIAVKKAVVDFTLHPWSGQVALVCQDKMVHIHSILRTRESFSYRGCLNEAGNLVKISTDPSGQYILTACTKKTISLIEFDTGEILRTFSG-------------------------------------------HAESVTRVQFSLNMKYVISSSSDGCIFFWKLPLTVAYSVKLVMAEMGLL----------------------------------------------------------------------------------------------------------------------------------------------------------------------------------------------------------------------------------------------------------------------------------------------------------------------------------------------------------------------------------------------------------------------------------------------------------------------------------------------------------------------------------------------------------------------------------------------------------------------------------------------------------------------------------------------------------------------------------------------------------------------------------------------------------------------------------------------------------------------------------------------------------------------------KR------------------------------------------------------------------------------------------------------------------------------------------------------------------------------------------------------------------------------------------------------------------------------------------------------------------------------------------------------------------------------------------------------------------------------------------------------------------------------------------
>EOG091F00JU|Crassostrea_gigas|JG06_Catriona_columbiana|TRANSCRIPT
---------------------------------------------------------------------------------------------------------------------------------------------------------------------------------------------------------------------------------------------------------------------------------------------------------------------------------------------------------------------------------------------------------------------------------------------------------------------------------------------------------------------------------------------------------TMKSSLYKKGRNVLSVVAVCPDGLHIATGNRRGQISIYDAFTMETITIMVAHEAEVTVISYTKSRKY-KILASGSRDRMIHLMDACNNYQLMSTLDDHSSTITAIHFTVVPKYLIMVSSSLDMSVLARAYVND--RSLSFSH-VRAIVEKKAVVDFTLHPWSGQIALVCQDKLVHIKSIGGAHDSYSYRGCSAEGGHLIKISADPSGLYLLTACTKKTINLIEFETGEILRTYCG-------------------------------------------HAESVTRVQFSLNMKYIISSSSDGCIFFWELPVTVAYSVKLVMAEMGLL----------------------------------------------------------------------------------------------------------------------------------------------------------------------------------------------------------------------------------------------------------------------------------------------------------------------------------------------------------------------------------------------------------------------------------------------------------------------------------------------------------------------------------------------------------------------------------------------------------------------------------------------------------------------------------------------------------------------------------------------------------------------------------------------------------------------------------------------------------------------------------------------------------------------------TRG------------------------------------------------------------------------------------------------------------------------------------------------------------------------------------------------------------------------------------------------------------------------------------------------------------------------------------------------------------------------------------------------------------------------------------------------------------------------MVLGEQWKKSSSH----
>EOG091F00JU|Lottia_gigantea|JG14_Eubranchus_rustyus|TRANSCRIPT
------------------------------------------------------------------------------------------------------------------------------------------------------------------------------------------------------------------------------------------------------------------------------------------------------------------------------------------------------------------------------------------------------------------------------------------------------------------------------------EGNQGGALPPGSLVTVSADGTLRSWDVTSNISIDSTLKRNPVSSACLKIVYAHVYTNNGESEAILSRGQVTKNSMSKKGRNVLSVVAVCPDGNHIATGNRRGQLTIYDAYTMETLTSMVAHEAEVTVISYTKSRKY-KILASGSRDRMIHLMDACNNYQLMSTLDDHSSTITAIHFTCVSKYLIMVSSSLDMSVLARAYIND--RSLSFSH-VRAIVEKKAVMDFTLHPWSGQIALVCQDKMVHIKSIGSAQDSYSYRGCSVDGGQLIKISADPSGLYILTACTKKTINLIEFESGEILKTYCG-------------------------------------------HAEMVTRVQFSLNMKYVISSSSDGCIFFWELPVTVAYSVKLVMAEMGLL----------------------------------------------------------------------------------------------------------------------------------------------------------------------------------------------------------------------------------------------------------------------------------------------------------------------------------------------------------------------------------------------------------------------------------------------------------------------------------------------------------------------------------------------------------------------------------------------------------------------------------------------------------------------------------------------------------------------------------------------------------------------------------------------------------------------------------------------------------------------------------------------------------------------------TRMSAHDGDLNC--------------------------------------------------------------------------------------------------------------------------------------------------------------------------------------------------------------------------------------------------------------------------------------------------------------------------------------------------------------------------------------------------------------------------------------------------------------------------------
>EOG091F00JU|Lottia_gigantea|HW06_Cratena_peregrina|TRANSCRIPT
------------------------------------------------------------------------------------------------------------------------------------------------------------------------------------------------------------------------------------------------------------------------------------------------------------------------------------------------------------------------------------------------------------------------------------------------------------------------------------------ALPPGSLITVSADGTLRSWDVTSNISVNSSLKRNPISSACLKIVYPKAFRQNVLDGRDSKTHATIKPCLGKEGRDILSVVAVCHEGVHIATGNRRGQICIYDAYSMETLTDMVAHEAEVTVISYTSSRDY-KILASGSRDRMIHLMDAKKNYELMSTLDDHSSTITAINFTYINKYFIMVSSSLDMSVLARTYVDD--QSLSFSH-VRAIVEKKAVVDFTIHPWSGQLALVCQDKMVHIKNITKSQECYSYRGCTQDGGQLVKISTDPSGLYILTACTKKTINLIEFETGEILKTFWG-------------------------------------------HAEGVTRVQFSLNMKYVISSSSDGCIFFWKLPMTVAYSVKLVMAEMGLL----------------------------------------------------------------------------------------------------------------------------------------------------------------------------------------------------------------------------------------------------------------------------------------------------------------------------------------------------------------------------------------------------------------------------------------------------------------------------------------------------------------------------------------------------------------------------------------------------------------------------------------------------------------------------------------------------------------------------------------------------------------------------------------------------------------------------------------------------------------------------------------------------------------------------TR------------------------------------------------------------------------------------------------------------------------------------------------------------------------------------------------------------------------------------------------------------------------------------------------------------------------------------------------------------------------------------------------------------------------------------------------------------------------------------------
>EOG091F00JU|Lottia_gigantea|HW14_Flabellina_affinis|TRANSCRIPT
-------------------------------------------------------------------------------------------------------------------------------------------------------------------------------------------------------------------------------------------------------------------------------------------------------------------------------------------------------------------------------------------------------------------------------------------------------------------------------------------LPPGSLITVSADGTLRSWDVTSKISADSILQRNPVSSACLKIVYAKSLHSARLHLLWSRGHSMVKPCLAKEGRDVLSVVAVCPEGLHIATGNRLGQICIYDAYYMTTLTSMVAHEAEVTVIAYTKTRKY-KILASGSRDRMIHLMDASKNYQLMSTLDDHSSTISAIHFTYVGKYLIMASSSLDMSVLARTYIND--RALSFSH-VRAIVERKAVVDFTLHPWSGQIALVCQDKMVHIKSITRAQGSYSYRGCSNDGGQLIKISTDPSGLYILTACTRKKINLIEFETGEILKTFSG-------------------------------------------HAESVTRVQFSLNMKYVISASSDGCVFFWKLPVTVAYSVKLVMAEMGLL----------------------------------------------------------------------------------------------------------------------------------------------------------------------------------------------------------------------------------------------------------------------------------------------------------------------------------------------------------------------------------------------------------------------------------------------------------------------------------------------------------------------------------------------------------------------------------------------------------------------------------------------------------------------------------------------------------------------------------------------------------------------------------------------------------------------------------------------------------------------------------------------------------------------------TR------------------------------------------------------------------------------------------------------------------------------------------------------------------------------------------------------------------------------------------------------------------------------------------------------------------------------------------------------------------------------------------------------------------------------------------------------------------------------------------
>EOG091F00JU|Lottia_gigantea|JG21_Limenandra_confusa|TRANSCRIPT
-----------------------------------VAHVLGMTVSSNSALTSNPSTGVIAYPAGSMLILLDSAKNKQTSHIICPGKMITALNFSSDGKYLLIGES---GHKAQVRVWKMDPMQEVSNFGQFTC-IECV------------------------------------------------------------------------SFTPTMREVVVVGNTYDMVITVWSWPGKTMLSLNKFSDNISAMSVSEDGSFFVTVGNRHIKFYCMEYPRSKG----SCPIPLPTKSVVLDVLSDTYLCDVVCGSSK-KPFIFALSASGLLCQINRNRLLERWVTVGSNHVHCLATDDDFVFVGCKGGEIRMFTAFDLKAVTQLPQPHSLGVDISQYTETRRCSHNK--------------------------------------------------------------DETQGGALPPGSLITVSADGTLRSWDVTSNISVDSALKRNPISSACLKIVYADSCHELLPGDGCNAVGPTDWSSLAWPKKEGTFSVAVCPDGLHIATGNRRGQICIYDAYSMDTLTNMVAHEAEITVISYTNSRKY-KILASGSRDRMIHLMDASNNYELMSTLDDHSSTITAIHFTYVNKFLIMVSSSLDMSVLARTYVND--RSLSFSH-VRAIVERKSVVDFTIHPWSGQIALVCQDKKVHIKSITRSQETYSYRGCTKDGGQLVKISIDPSGLYILTACTKKTINLIAFETGEILKTFCG-------------------------------------------HAECVTRVQFSLNMKFVISSSSDGCIFFWRLPVTVAYSVKLVMAEMGLL----------------------------------------------------------------------------------------------------------------------------------------------------------------------------------------------------------------------------------------------------------------------------------------------------------------------------------------------------------------------------------------------------------------------------------------------------------------------------------------------------------------------------------------------------------------------------------------------------------------------------------------------------------------------------------------------------------------------------------------------------------------------------------------------------------------------------------------------------------------------------------------------------------------------------TR------------------------------------------------------------------------------------------------------------------------------------------------------------------------------------------------------------------------------------------------------------------------------------------------------------------------------------------------------------------------------------------------------------------------------------------------------------------------------------------
>EOG091F00JU|Crassostrea_gigas|JG24_Noumeaella_rubrofasciata|TRANSCRIPT
-----------------------------------------------------------------------------------------------------------------VRVWDVAEKTQVAELLGHKFGVNCV------------------------------------------------------------------------TFSPNMKEVVSVGTQHDMMVIVWNWKSGNKVASNKVSSKVSAIAYSEDGKCFVTVGNRHVRFWYLEERRSKI----NQTVPLAGRSGI-------------------------------------------------------------------------------------------------------------------------------------------------------------------------------------------------------------------------------------------------------------------------------------------------------------------KILASGSRDRMIHLMDATNNYQLMSTLDDHSSTITAIHFTYVNKYLIMVSSSLDMSVLARTYIND--QSLSFSH-VRAIVEKKSVVDFTLHPWSGQIALVCQDRMVHIKNITRSQESYSYRGCTKDGGQLVKISTDPSGLYILTACTKKTINLIEFETGEILKTFCG-------------------------------------------HAEGVTRVQFSLNMKFVISSSSDGCIFFWRLPVTVAYSVKLVMAEMGLL----------------------------------------------------------------------------------------------------------------------------------------------------------------------------------------------------------------------------------------------------------------------------------------------------------------------------------------------------------------------------------------------------------------------------------------------------------------------------------------------------------------------------------------------------------------------------------------------------------------------------------------------------------------------------------------------------------------------------------------------------------------------------------------------------------------------------------------------------------------------------------------------------------------------------TRG------------------------------------------------------------------------------------------------------------------------------------------------------------------------------------------------------------------------------------------------------------------------------------------------------------------------------------------------------------------------------------------------------------------------------------------------------------------------MVLGE------------
>EOG091F00JU|Crassostrea_gigas|JG15_Favorinus_auritulus|TRANSCRIPT
-----------------------------------VAHVLGMTVSSNSALTSNPASGVVAYPAGSMLILLDSVRNKQTSCIICPGKTITALNFSPDGKLLLIGES---GHKAQVRVWRVATMQEVGNFGQFSC-IECV------------------------------------------------------------------------SFTWSMREIVVVGNTYDMVISVWSWPGKTMLSLNKFSDNVSAMSVSDDGTFFVTVGNRHIKFYCMEFPNSFG----TSPIPLPTKSVVLDVLADTYLCDVVCGRNR-NKFIFALSANGVLCQISRSRLLERWTDVGSKRAYCLSTDDEFVFVGCKAGKIRIFTASTLQAVAQLPQPHSLGVDISSEGSES-------------------------------------------------------------------------------------------------------------------------------------------------------------------------------------------------------------------------------------------------------------------------------------------------------------------------------------------------------------------------------------------------------------------------------------------------------------------------------------------------------------------------------------------------------------------SQEMV-PPKGRWAQRV--------------------------------------------------------------------------------------------------------------------------------------------------------------------------------------------------------------------------------------------------------------------------------------D---------------------DVMSESTDPISLEEDEE----GTVISN-PTTPSDPEKEFPPWDPDKEDFVKDNFE--------------------------------------------------------------------------------------------------------------------------------------------------------------------------------------------------------------------------------------------------------------------------------------------------------------------------------------------------------------------------------------------------------------------------------------------------------------------------------------------------------------------------------------------------------------------------------------------------------------------------------------------------------------------------------------------------------------------------------------------------------------------------------------------------------------------------------------------------------------------------------------------------------------------------------------------------
>EOG091F00JU|Crassostrea_gigas|JG22_Lomanotus_vermiformis|TRANSCRIPT
---------------------------------------------------------------------------------------------------------------------------------------------------------------------------------------------------------------------------------------------------------------------------------------------------------------------------------------------------------------------------------------------------------------------------------------------------------------------------------------------------------------------------------------------------------------------------------------------------------------------------------------------------------------------------------------------------------------------------------------------------------------------------------------------------G-------------------------------------------HTKALSSVKFSPNGEWLAS---------------------------------------------------------------------------------------------------------------------------------------------------------------------------------------------------------------------------------------------------------------------------------------------------------------------------------------------------------------------------------------------------------------------------------------------DVTSDSTDPISLEEEEE----VTVMSN-PTTPSDPDKDFLPFDSHKEDFVKENFEED-FNPVLFEQFQKSVE---------------------------------------------------------------------------------------------------------------------------------------------------------------------------------------------------------------------------------------------------------------------------------------------------------------------------------------------------------------------------------------------------------------------------------------------------------------------------------------------------------------------------------------------------------------------------------------------------------------------------------------------------------------------------------------------------------------------------------------------------------------------------------------------------------------------------------------------------------------------------------------------------------------------------------
>EOG091F00JU|Biomphalaria_glabrata|JG08_Dendronotus_venustus|TRANSCRIPT
-------------------------------------------------------------------------------------------------------------------------------------------------------------------------------------------------------------------------------------------------------------------------------------------------------------------------------------------------------------------------------------------------------------------------------------------------SVYIWDVHDIKRVGKAWSFLYHSGCIWTLEVYPPLEEGVEAMLPPGSFLTGSHDDTIRVWNLNTHMPENTAYKRNIYSNELLKIVYSDPALTCLTETDYNPAGGADKTDNKHDDRNGVR---------------------IYDMKYLNEIRSVEAHDSDVMCLEYSYTPYG-----------------------------------------------------------------------------------------------------------K--------------------------------------------------------------------------------------------------------------------------------------------------------------------------------------------------------------------------------------------------------------------------------------------------------------------------------------------------------------------------------------------------------------------------------------------------------SSLKKLTGHFDLLKGDSIDL--------------D--DDLDTGSDTTEIF--------------------AAEEARKKSRGGTSEVANMD---------------------DVTSESTDPISLEEEEE----GAMASNPNTPSSDPDKQFLPWDSYKEDFVKENFEED-FSPVVFEQFQTSVENLEKSVMAKGSVSVAPDSTPFSPRLSLSARFMSRAQP--------------------------------------------------------------------------------------------------------------------------------------------------------------------------------------------------------------------------------------------------------------------------------------------------------------------------------------------------------------------------------------------------------------------------------------------------------------------------------------------------------------------------------------------------------------------------------------------------------------------------------------------------------------------------------------------------------------------------------------------------------------------------------------------------------------------------------------------------------------------------------------------
>EOG091F00JU|Biomphalaria_glabrata|HW20_Spurilla_neapolitana|TRANSCRIPT
-------------------------------------------------------------------------------------------------------------------------------------------------------------------------------------------------------------------------------------------------------------------------------------------------------------------------------------------------------------------------------------------------------------------------------------------------SVRIWDV----------------------------------------------------------------------------------------------------------------------------------------------------------------------------------------------------------------------------------------------------------------------------------------------------------------------------------------------------------------------------------------------------------------------------------------------------------------------------------------------------------------------------------------------------------------------------------------------------------------------------------------------------------------------------------------------------------------------------------------------------------------------------------------------------------------DK--KKPRRSSSGVANLD---------------------DVTSESTDPVSLEDDEE----GTVVSN-PTTPSDPDKDFPPWCPDKEDFVKENFEED-FKPVHFEQFQKNVESLERTMSER-SQSSTDSSTPFSPRLSLSARFMSRAQP--------------------------------------------------------------------------------------------------------------------------------------------------------------------------------------------------------------------------------------------------------------------------------------------------------------------------------------------------------------------------------------------------------------------------------------------------------------------------------------------------------------------------------------------------------------------------------------------------------------------------------------------------------------------------------------------------------------------------------------------------------------------------------------------------------------------------------------------------------------------------------------------
>EOG091F00JU|Biomphalaria_glabrata|JG27_Phidiana_lynceus|TRANSCRIPT
-------------------------------------------------------------------------------------------------------------------------------------------------------------------------------------------------------------------------------------------------------------------------------------------------------------------------------------------------------------------------------------------------------------------------------------------------------------------------------------------------------------------------------------------------------------------------------------------------------------------------------------------------------------------------------------------------------------------------------------------IQSRKEKKCYKGSSGDDGILLRIHLDPSGSFAATACTDKSICIVDFESGELLATIYG-------------------------------------------HSETITGVKFANDLKHLITVSADG---------------------------------------------------------------------------------------------------------------------------------------------------------------------------------------------------------------------------------------------------------------------------------------------------------------------------------------QSSLEL--------------DDGDDLDTGSDTTEVI--------------------EEDE--KKTRRSSSGVAHLD---------------------DVLSESTDPISLEEDEE----GTVVSN-PTTPSDPEKDFPPWDPDKEDFVKENFEED-FKPVHFEQFQKTVENLERNLSDRGSQSSMDSSTPFSPRLSLSARFMSRAQP--------------------------------------------------------------------------------------------------------------------------------------------------------------------------------------------------------------------------------------------------------------------------------------------------------------------------------------------------------------------------------------------------------------------------------------------------------------------------------------------------------------------------------------------------------------------------------------------------------------------------------------------------------------------------------------------------------------------------------------------------------------------------------------------------------------------------------------------------------------------------------------------
>EOG091F00JU|Biomphalaria_glabrata|JG16_Flabellina_iodinea|TRANSCRIPT
----------------------------------------------------------------------------------------------------------------------------------------------------------------------------------------------------------------------------------------------------------------------------------------------------------------------------------------------------------------------------------------------------------------------------------------------------------------------------------------------------------------------------------------------------------------FDLLKGY-----------------------------------------------------------------------------------------------------------------------------------------------------------------------------------------------------------------------------------------------------------------------------------------------------------------------------------------------------------------------------------------------------------------------------------------------------------------------------------------------------------------------------------------------------------------------------------------------------------------------------------------SLEL--------------DDGDDLDTGSDTTEVI--------------------EGKK--SKPRHSSSGVAHLD---------------------DVTSESTDPISLEDEEE----GTVVSN-PTSPSDPERDFPPWDPDKEDFVKDNFEE-------------------------------------------------------------------------------------------------------------------------------------------------------------------------------------------------------------------------------------------------------------------------------------------------------------------------------------------------------------------------------------------------------------------------------------------------------------------------------------------------------------------------------------------------------------------------------------------------------------------------------------------------------------------------------------------------------------------------------------------------------------------------------------------------------------------------------------------------------------------------------------------------------------------------------------------------
>EOG091F00JU|Crassostrea_gigas|HW13_Favorinus_branchialis|TRANSCRIPT
-----------------------------------------------GG----------------------------------------------------------------------------------------------------------------------------------------------------------------------------------------------------------------------------------------------------------------------------------------------------------------------------------------------------------------------------------------------------------------------------------------------------------------------------------------------------------KTSDRFDLLKGY-----------------------------------------------------------------------------------------------------------------------------------------------------------------------------------------------------------------------------------------------------------------------------------------------G---------------------------------------------------------------------------------------------------------------------------------------------------------------------------------------------------------------------------------------------------------------------------------------------------------------------------------------QNSLDL--------------DDGDDLDTGSDTTEVIYPPTESDSDFYASSYQVFATEEDK--KKPKRNSSGVANLD---------------------DVMSESTDPISLEEDEE----GTVISN-PTTPSDPEKDFPPWDPDKEDFVKDNFE--------------------------------------------------------------------------------------------------------------------------------------------------------------------------------------------------------------------------------------------------------------------------------------------------------------------------------------------------------------------------------------------------------------------------------------------------------------------------------------------------------------------------------------------------------------------------------------------------------------------------------------------------------------------------------------------------------------------------------------------------------------------------------------------------------------------------------------------------------------------------------------------------------------------------------------------------
>EOG091F00JU|Lottia_gigantea|NC01_Armina_californica|TRANSCRIPT
---------------------------------------------------------------------------------------------------------------------------------------------------------------------------------------------------------------------------------------------------------------------------------------------------------------------------------------------------------------------------------------------------------------------------------------------------------------------------------------------------------------------------------------------------------------------GVRSIRVSPEGTQLATGDRRGNVRIYDMKYLNEIRTVEAHDSDVMCLEYSHTRYG-HFLATASRDRLIHI---------------------------------------------------------------------------------------------------------------------------------------SVRIWDVKTGKCLKTLPA-------------------------------------------HSDPVTAVHFNRDGALIVS------------------------------------------------------------------------------------------------------------------------------------------------------------------------------------------------------------------------------------------------------------------------------------------------------------------------------------------------------------------------------------------------------------------------------------------------------------------------------------------------------------------------------------------------------------------------------------------------------------------------------------------------------------------------------------------------------------------------------------------------------------------------------------------------------------------------------------------------------------------------------------------------------------------------------------------------------------------------------------------------------------------------------------------------------------------------------------------------------------------------------------------------------------------------------------------------------------------------------------------------------------------------------------------------------------------------------------------------------------------------------------------------------------------------------------------------------
>EOG091F00JU|Lottia_gigantea|HW04_Calmella_cavolinii|TRANSCRIPT
--------------------------------KIVLEHVLGMTVYSNSALTSDPRSGVVAYPAGCVLVLLDSVKNKQLGTLHAPRKSITAVSFSCDGRFVLTGES---GLQPAVRVWDINTMVEVAMLRGHSFGIKTA------------------------------------------------------------------------VFSPRMREIIVVGDAQDMMISVWSWPGKVMGSLNKFSDEIYAMDVSANSLYFVTVGNKHVKFYYLETRRWSGGSDRTCPIPLTCRYGMLDNLKENCFCDVACGQGD-NGYVFVITTSGILCQINSNRFLERWVNVNMSRASSLSTDGRHVFVGGCQGIIRMFNAFDLRIILTLPRPHCLGLDISEVIPSDNV------------------------------------------------------------------------------------------------------------------------------------------------------------------------------------------------------------------------------------------------------------------------------------------------------------------------------------------------------------------------------------------------------------------------------------------------------------------------------------------------------------------------------------------------------------------------------------------------------------------------------------------------------------------------------------------------------------------------------------------------------------------------------------------------------------------------------------------------------------------------------------------------------------------------------------------------------------------------------------------------------------------------------------------------------------------------------------------------------------------------------------------------------------------------------------------------------------------------------------------------------------------------------------------------------------------------------------------------------------------------------------------------------------------------------------------------------------------------------------------------------------------------------------------------------------------------------------------------------------------------------------------------------------------------------------------------------------------------------------------------------------------------------------------------------------------------------------------------------------------------------------------------------
>EOG091F00JU|Lottia_gigantea|JG07_Cuthona_albocrusta|TRANSCRIPT
---------------------------------MRLKMILGMTYPAGNCITVHPESGICAYTASNAVVLFDTLNAKQVGYLNDSKKPLGTINFSSDGRLIVTGES---GHKPPVCVWDVKARVRIARMYAHEFGIKCV------------------------------------------------------------------------AFSPKGDLIVSVGNIYDGFIYTWSWPGKEKIASNRFAEEICDLAFSCDSSFFVTCGTHHIKFWY--------------------------------------------------------------------------------------------------------------------------------------------------------------------------------------------------------------------------------------------------------------------------------------------------------------------------------------------------------------------------------------------------------------------------------------------------------------------------------------------------------------------------------------------------------------------------------------------------------------------------------------------------------------------------------------------------------------------------------------------------------------------------------------------------------------------------------------------------------------------------------------------------------------------------------------------------------------------------------------------------------------------------------------------------------------------------------------------------------------------------------------------------------------------------------------------------------------------------------------------------------------------------------------------------------------------------------------------------------------------------------------------------------------------------------------------------------------------------------------------------------------------------------------------------------------------------------------------------------------------------------------------------------------------------------------------------------------------------------------------------------------------------------------------------------------------------------------------------------------------------------------------------------------------------------------------------------------------------------------------------------------------------------------
>EOG091F00JU|Lottia_gigantea|JG25_Palisa_papillata|TRANSCRIPT
--------------------------------DLELERIIGFNGKVQSGLIVHPDREHIIYPLGCNIIIEDLTKDAKQCILSNHTNNVTCIAVSHDGRHIVSGQETFMGFKASIILWDFATKKAIQKWELHQVKVQSL------------------------------------------------------------------------AFSQNDLYVISLGGQDDGSVVVWDMKTKEPICGS--------------------------------------------------------------------------------------------------------------------------------------------------------------------------------------------------------------------------------------------------------------------------------------------------------------------------------------------------------------------------------------------------------------------------------------------------------------------------------------------------------------------------------------------------------------------------------------------------------------------------------------------------------------------------------------------------------------------------------------------------------------------------------------------------------------------------------------------------------------------------------------------------------------------------------------------------------------------------------------------------------------------------------------------------------------------------------------------------------------------------------------------------------------------------------------------------------------------------------------------------------------------------------------------------------------------------------------------------------------------------------------------------------------------------------------------------------------------------------------------------------------------------------------------------------------------------------------------------------------------------------------------------------------------------------------------------------------------------------------------------------------------------------------------------------------------------------------------------------------------------------------------------------------------------------------------------------------------------------------------------------------------------------------------------------------------
>EOG091F00JU|Lottia_gigantea|JG02_Antaeolidiella_chromosoma|TRANSCRIPT
--------------------------------DLELERIIGFNGKVPGGLVVHPDREHIIYPLGCNIIIEDITKDAKQCILSNHTNNVTCIAVSHDGRYIVSGQETFMGFKASIILWDFGTKKAIQKWELHKVKVQSL------------------------------------------------------------------------AFSQNDLYVISLGGQDDGSVVVWDMNTKEPICGS--------------------------------------------------------------------------------------------------------------------------------------------------------------------------------------------------------------------------------------------------------------------------------------------------------------------------------------------------------------------------------------------------------------------------------------------------------------------------------------------------------------------------------------------------------------------------------------------------------------------------------------------------------------------------------------------------------------------------------------------------------------------------------------------------------------------------------------------------------------------------------------------------------------------------------------------------------------------------------------------------------------------------------------------------------------------------------------------------------------------------------------------------------------------------------------------------------------------------------------------------------------------------------------------------------------------------------------------------------------------------------------------------------------------------------------------------------------------------------------------------------------------------------------------------------------------------------------------------------------------------------------------------------------------------------------------------------------------------------------------------------------------------------------------------------------------------------------------------------------------------------------------------------------------------------------------------------------------------------------------------------------------------------------------------------------------
