# Supplementary material for: Transcriptomics provides a robust framework for the relationships of the major clades of cladobranch sea slugs (Mollusca, Gastropoda, Heterobranchia), but fails to resolve the position of the enigmatic genus Embletonia
Source: BMC Ecol Evol. 2021 Dec 28;21:226. doi: 10.1186/s12862-021-01944-0 (PMC8895541; doi:10.1186/s12862-021-01944-0)
Supplement: Supplementary file 6 — Additional file 6. Archive S4: Unmasked multiple sequence alignments on amino acid level including Doris kerguelenensis and Calmella cavolini prior to the removal of outliers. [file 12862_2021_1944_MOESM6_ESM.zip › Archive_S4/Alignments/EOG091F021F.aa.fasta]

>EOG091F021F|Biomphalaria_glabrata|BGLTMP010838
MFY--------------------------------------------------------------------------------------------------------------------------------------------------------------------------------------------------------------------------------------------------------------------------------------------SSSSAGSIPSTPTSTNSGTEHHLA-EFEGHALQYAANSLQSLSTLSEKKPQ---E-TSSDKTVRFAVRSLGWVKIAEEDLSPDRSSKAVNKCIVDLSLGRNDINDAVGRWGDVSQLFVGKDLFMDLDHTSLRLVDPVDGGVLNSQPIHSIRVWGVGRDNGR--DFAYVARDRGTRIHMCHVFHC--DTPARQIANRLRDICKKIMLERSLHQSAV-ARLMRPTDLPNLDKVSQ--------PNGEKLSFQNLYN------------------------------------------------------------------------------------------------SKLCAFIMHTSQNKFICHVFHCEPSAGPMCKTIEAACKVSYTNTFKCYPVIGISCAAYVVFQLRYQKCLDAHPQ---TPKGGLQGKNVVDVLSAGFKASVQGLKVGVQEVKSGAVIGVMGVLNLFKGKMNVKSSDS--------------------------------------
>EOG091F021F|Crassostrea_gigas|NC03_Doris_kerguelenensis|TRANSCRIPT
-----------------------------------------------------------------------------------------------------------------------------------------------------------------------------------------------------------------------------------------------------------------------------------------------SSTTSSSVPSTPNSVSSCTERHLA-EFEGHALQYAAKTLQSLTTFPEAK---GGS-SSPDKAVRFAVRSLGWVRISEEDLTPERSSKAVNKCIVDLSLGRNDFNDTVGRWGD------GKDLYMDLDSTSLRLVDPVDNVVLNSQPIHSIRVWGVGRDNGR--DFAYVARDRGTRMHMCHVFHC--DTPARQIANTLREICKRIMLERSLQQSAV-SRLTRPTDLPNLEK------------------------------------------------------------------------------------------------------------------------------------------------------------------------------------------------------------------------------------------------------------------------------------------------------
>EOG091F021F|Biomphalaria_glabrata|JG14_Eubranchus_rustyus|TRANSCRIPT
---------------------------------------------------------------------------------------------------------------------------------------------------------------------------------------------------------------------------------------------------------------------------------------------------------------------------------------------EKKPG---D-TTHDKNIRYVVRSLGWVRIAEEDLNPESSSKAVNKCIMDLSLGRNDLSDSVARWGD------GKEL------------------------------------------------------------------------------------------------------------------------------------------------------------------------------------------------------------------------------------------------------------------------------------------------------------------------------------------------------------------------------------------------------------------
>EOG091F021F|Crassostrea_gigas|HW09_Doto_sp|TRANSCRIPT
--------------------------------------------------------------------------------------------------------------------------------------------------------------------------------------------------------------------------------------------------------------------------------------------------------------------------------------------------------------------------------------------------------------------------------------------------------------------------------------------------------KKIMLERKLHQTAV-ARLTRPTDLPNLDRMGH---A----NQGEKLSFQNLYNNARFPTPMEEPRKVIRCHYLGVSEVVRP-----TGRDLLNEAIQRLYYRIPPEKWKFVNVAIAPSTITITENGNSEDILEECRVRFLSFMGIAIDNVKLCAFIMHTAQNKFLCHVFHCEPSAGPLCKTIEAACK------------------------LRYQKCMDAHPQ---VAKSGLQAKTVTEFISSGVKAGVQGLK----DVKNSAVTGMRSLF----------------------------------------------------
>EOG091F021F|Crassostrea_gigas|HW10_Embletonia_pulchra|TRANSCRIPT
------------------------------------------------------------------------------------------------------------------------------------------------------------------------------------------------------------------------------------------------------------------------------------------------STSSNSMPSTPTSVGSFAERQLAAEFEGQALNHVAKSLHAMSQP-EKRLSNGGD-M-SEKGVRFAVRSLGWVRIAEEDLNPERSSKAVNKCIVDLSLGRDDLSDSVGRWGD------GKELFMDLDQHSLRLVNPLDGVVFNSQPIHSIRVWGVGRDNGR--DFAYVARDRKTRVHMCHVFHC--DVPARQIANTLRDICKKIMLERNLHQSAV-ARLARPTDLPNLDKVGH---A----TNGEKLSFQNLYNNARFPTPMEEPRKVMRCHYLGVIEVTRP-----TGRELLNEAIQNLYYRIPPEKWYFVNVAIAPSTITITEHGNSETILEECRVRFLSFMGIAVDNVKLGAFIMHTAQNKFLCHVFHCEPSAGPLCKTIEAACK------------------------LRYQKCMDAHPQ---TNKSGLQAKSVGEFISSGVKASVQGFK----DVKASAFNGVRSLF----------------------------------------------------
>EOG091F021F|Lottia_gigantea|JG17_Hancockia_uncinata|TRANSCRIPT
-----------------------------------------------------------------------------------------------------------------------------------------------------------------------------------------------------------------------------------------------------------------------------------------------------------------------------------------------------------------------------------------------------------------------------------------------------------------------------------------------------------------------------------------------------------------------------------------------------------------------------------------------RVRFLSFMGIALDNVKLCAFIMHTAQNKFLCHVFHCEPSAGPLCKTIEAACK------------------------LRYQKCMDAHPQ---TTKTGLQAKSVG-------------------------------------------------------------------------------------
>EOG091F021F|Crassostrea_gigas|JG11_Dondice_occidentalis|TRANSCRIPT
------------------------------------------------------------------------------------------------------------------------------------------------------------------------------------------------------------------------------------------------------------------------------------------------STSSNSMPSTPTSVGSV-ERHLA-DFEAKTLHYAAKSLQSMVHP-ERRSN---D-MSREKSVRFAVRSLGWVRIDEEDLNPERSSKAVNKCIVDLSLGRDDLSDSVARWGD------GKELYMDLDMHSLRLVNPTDGVLLNSQPIHSIRVWGVGRENGRERDFAYVARDRKTRMHMCHVFHC--DVQARQIANTLRDICKKIMLERNLHQNAV-ARLARPTDLPNLDKVGQ---HGHQNNNGEKLSFQNLYNNARFPTPMEEPRKVIRCHYLGVTEVPRP-----TGRDVMNEAIQSLYYRIPPEKWIFVNVAIAPSTITIIENGNCETILEECRVRFLSFMGIAADNVKLGAFIMHTAQNKFMCHVFHCEPSAGPMCKTIEAACK------------------------LRYQKCMDAHPQ---QNKAGLQAKSLRS------------------------------------------------------------------------------------
>EOG091F021F|Biomphalaria_glabrata|JG27_Phidiana_lynceus|TRANSCRIPT
-----------------------------------------------------------------------------------------------------------------------------------------------------------------------------------------------------------------------------------------------------------------------------------------------------------------------------------------------------------------------------------------------------------------------------------------------------------------------------RMHMCHVFHC--DVQARQIANTLRDICKKIMLERNLHQNAV-ARLARPTDLPNLDKV-----------------------------------------------------------------------------------------------------------------------------------------------------------------------------------------------------------------------------------------------------------------------------------------------------
>EOG091F021F|Crassostrea_gigas|HW12_Facelina_rubrovittata|TRANSCRIPT
------------------------------------------------------------------------------------------------------------------------------------------------------------------------------------------------------------------------------------------------------------------------------------------------STSSNSMPSTPTSVGSL-ERHLA-EFEAQSLHYAAKSLQAMAHP-DRRSR---D-MSGEKSVRFAVRSLGWVRIAEEDLNPERSSKAVNKCIVDLSLGRDDLSDSVARWGD------GKELYMDLDMHSLRLVNPTDGVVLNSQPIHSIRVWGVGRDNGR--DFAYVARDRKTRMHMCHVFHC--DVQARQIANTLRDICKKIMLERNLHQNAV-ARLARPTDLPNLDKVGH---HGH-HTNGEKLSFQNLYNNARFPTPMEEPRKVIRCHYLGVLEVSRP-----TGRDVLNEAIQNLYYRIPPEKWIFANVAIAPSTITIIENGNCETILEECRVRFLSFMGIAVDNVKLGAFIMHTAQNKFMCHVFHCEPSAGPMCKTIEAACK------------------------LRYQKCMDAHPQ---QNKSGLQAKSIGEFISSGVKAGVQGLK----EVKSSAFNGVRSLF----------------------------------------------------
>EOG091F021F|Crassostrea_gigas|HW05_Caloria_elegans|TRANSCRIPT
------------------------------------------------------------------------------------------------------------------------------------------------------------------------------------------------------------------------------------------------------------------------------------------------STSSNSMPSTPTSVGSV-ERHLA-EFEAQSLHYAAKSLQAMSHP-DKRSR---D-MSGEKSVRFAVRSLGWVRIAEEDLNPERSSKAVNKCIVDLSLGRDDLSDSVARWGD------GKELYMDLDMHSLRLVNPTDGVVLNSQPIHSIRVWGVGRDNGR--DFAYVARDRKTRMHMCHVFHC--DVQARQIANTLRDICKKIMLERNLHQNAV-ARLARPTDLPNLDKVGH---HGHHHTNGEKLSFQNLYNNARFPTPMEEPRKVIRCHYLGVIEVPRP-----TGRDVLNEAILNLYYRIPPEKWIFANVAIAPSTITIIENGNCETIVEECRVRFLSFMGIAADNVKLGAFIMHTAQNKFMCHVFHCEPSAGPLCKTIEAACK------------------------LRYQKCMDAHPQ---QNKTGLQAKTIGEFISSGVKAGVQGLK----EVKSSAFNGVRSLF----------------------------------------------------
>EOG091F021F|Biomphalaria_glabrata|HW02_Berghia_verrucicornis|TRANSCRIPT
---------------------------------------------------------------------------------------------------------------------------------------------------------------------------------------------------------------------------------------------------------------------------------------------------------------------------------------------------------------------------------------------------------------------GKELYMDLDMHSLRLVNPTDGVVLNSQPIHSIRVWGVGRDNGRERDFAYVARDRKTRMHMCHVFHC--DVQARQIANTL--------------------------------------------------------------------------------------------------------------------------------------------------------NVKLGAFIMHTAQNKFMCHVFHCEPSAGPLCKTIEAACK------------------------LRYQKCMDAHP-----------------------------------------------------------------------------------------------------
>EOG091F021F|Crassostrea_gigas|HW13_Favorinus_branchialis|TRANSCRIPT
------------------------------------------------------------------------------------------------------------------------------------------------------------------------------------------------------------------------------------------------------------------------------------------------STSSNSMPSTPTSVGSV-ERHLA-EFEAQSLHYAAKSLQALAHP-DRRSR---D-MSGEKSVRYAVRSLGWVRIAEEDLNPERSSKAVNKCIVDLSLGRDDLSDSVARWGD------GKELYMDMDMHSLRLVNPTDGVVLNSQPIHSIRVWGVGRDNGRERDFAYVARDRKTRMHMCHVFHC--DVQARQIANTLRDICKKIMLERNLHQNAV-ARLARPTDLPNLDKVGH---HGH-HSNGEKLSFQNLYNNARFPTPMEEPRKVIRCHYLGVIEVPRP-----TGREVLNEAIQNLYYRIPPEKWMFANVAIAPSTITIIENGNCETILEECRVRFLSFMGIAADNVKLGAFIMHTAQNKFMCHVFHCEPSAGPLCKTIEAACK------------------------LRYQKCMDAHPQ---QNKAGLQAKNIGELISSGVKAGVQGLK----EAKTSAFNGVRSLF----------------------------------------------------
>EOG091F021F|Crassostrea_gigas|JG12_Dondice_parguerensis|TRANSCRIPT
------------------------------------------------------------------------------------------------------------------------------------------------------------------------------------------------------------------------------------------------------------------------------------------------STSSNSMPSTPTSVGSV-ERHLA-DFEAKTLHYAAKSLQSMVHQ-ERRSN---D-MSREKSVRFAVRSLGWVRIDEEDLNPERSSKAVNKCIVDLSLGRDDLSDSVARWGD------GKELYMDLDMHSLRLVNPTDGVLLNSQPIHSIRVWGVGRENGRERDFAYVARDRKTRMHMCHVFHC--DVQARQIANTLRDICKKIMLERNLHQNAV-ARLARPTDLPNLDKVGQ---HGHQNNNGEKLSFQNLYNNARFPTPMEEPRKVIRCHYLGVTEVPRP-----TGRDVMNEAIQSLYYRIPPEKWIFVNVAIAPSTITIIENGNCETILEECRVRFLSFMGIAADNVKLGAFIMHTAQNKFMCHVFHCEPSAGPMCKTIEAACK------------------------LRYQKCMDAHPQ---QNKTGLQAKSLRS------------------------------------------------------------------------------------
>EOG091F021F|Biomphalaria_glabrata|JG20_Learchis_evelinae|TRANSCRIPT
--------------------------------------------------------------------------------------------------------------------------------------------------------------------------------------------------------------------------------------------------------------------------------------------------------------------------------------------------------------------------------------------------------------------------------------------------------------------------------------------------------------------------------------------------------------------------------------------------------------------------------------------------------------------------------------------------K------------------------LRYQKCMDAHPQ---QNKTGLQAKSL--------------------------------------------------------------------------------------
>EOG091F021F|Crassostrea_gigas|HW17_Hermissenda_crassicornis|TRANSCRIPT
------------------------------------------------------------------------------------------------------------------------------------------------------------------------------------------------------------------------------------------------------------------------------------------------STSSNSMPSTPTSVGSE-ERQFA-EFEAQSFHLAAKSLQAMSHP-ERRSR---D-K-GEKSLRFAVRSLGWVRIAEEDLNPERSSKAVNKCIVDLSLGRDDLNDSVARWGD------GKELYMDLDMHSLRLVNPTDGVLLNSQPIHSIRVWGVGRDNGR--DFAYVARDRKTRMHMCHVFHC--DVQARQIANTLRDICKKIMLERNLHHNAV-ARLARPTDLPNLDKVGQ---HGHPHSNGEKLSFQNLYNNARFPTPMEEPRKMIRCHYLGVLEVPRP-----TGREVLNEAIQNLYYRIPPEKWMFANVAIAPSTITIIENGNCETILEECRVRFLSFMGIAADNVKLGAFIMHTAQNKFLCHVFHCEPSAGPLCKTIEAACK------------------------LRYQKCMDAHPQ---QNKSGLQAKSIGEFISSGVKAGVQGLK----EAKSNAFNGVRSLF----------------------------------------------------
>EOG091F021F|Crassostrea_gigas|JG18_Hermissenda_opalescens|TRANSCRIPT
------------------------------------------------------------------------------------------------------------------------------------------------------------------------------------------------------------------------------------------------------------------------------------------------STSSNSMPSTPTSVGSE-ERQFA-EFEAQSFHLAAKSLQAMSHP-ERRSR---D-K-GEKSLRFAVRSLGWVRIAEEDLNPERSSKAVNKCIVDLSLGRDDLNDSVARWGD------GKELYMDLDMHSLRLVNPTDGVLLNSQPIHSIRVWGVGRDNGRERDFAYVARDRKTRMHMCHVFHC--DVQARQIANTLRDICKKIMLERNLHHNAV-ARLARPTDLPNLDKVGQ---HGHPHSNGEKLSFQNLYNNARFPTPMEEPRKMIRCHYLGVLEVPRP-----TGREVLNEAIQNLYYRIPPEKWIFANVAIAPSTITIIENGNCETILEECRVRFLSFMGIAADNVKLGAFIMHTAQNKFLCHVFHCEPSAGPLCKTIEAACK------------------------LRYQKCMDAHPQ---QNKSGLQAKSIGEFISSGVKAGVQGLK----EAKSNAFNGVRSLF----------------------------------------------------
>EOG091F021F|Crassostrea_gigas|NC05_Hermissenda_crassicornis|TRANSCRIPT
------------------------------------------------------------------------------------------------------------------------------------------------------------------------------------------------------------------------------------------------------------------------------------------------STSSNSMPSTPTSVGSE-ERQFA-EFEAQSFHLAAKSLQAMSHP-ERRSR---D-K-GEKSLRFAVRSLGWVRIAEEDLNPERSSKAVNKCIVDLSLGRDDLNDSVARWGD------GKELYMDLDMHSLRLVNPTDGVLLNSQPIHSIRVWGVGRDNGRERDFAYVARDRKTRMHMCHVFHC--DVQARQIANTLRDICKKIMLERNLHHNAV-ARLARPTDLPNLDKVGQ---HGHPHSNGEKLSFQNLYNNARFPTPMEEPRKMIRCHYLGVLEVPRP-----TGREVLNEAIQNLYYRIPPEKWIFANVAIAPSTITIIENGNCETILEECRVRFLSFMGIAADNVKLGAFIMHTAQNKFLCHVFHCEPSAGPLCKTIEAACK------------------------LRYQKCMDAHPQ---QNKSGLQAKSIGEFISSGVKAGVQGLK----EAKSNAFNGVRSLF----------------------------------------------------
>EOG091F021F|Crassostrea_gigas|JG15_Favorinus_auritulus|TRANSCRIPT
--------------------------------------------------------------------------------------------------------------------------------------------------------------------------------------------------------------------------------------------------------------------------------------------------------------------------------------------------------------------------------------------------------------------------------------------------HSIRVWGVGRDNGRERDFAYVARDRKTRMHMCHVFHC--DVQARQIANTLRDICKKIMLERNLHQNAV-ARLARPTDLPNLDKVGH---HGH-HSNGEKLSFQNLYNNARFPTPMEEPRKVIRCHYLGVIEVPRP-----TGREVLNEAIQN-----------------------------------------------------------------------------------IEAACK------------------------LRYQKCMDAHPQ---QNKAGLQAKSIGEFISSGVKAGVQGLK----EAKTSAFNGVRSLF----------------------------------------------------
>EOG091F021F|Biomphalaria_glabrata|JG07_Cuthona_albocrusta|TRANSCRIPT
----------------------------------------------------------------------------------------------------------------------------------------------------------------------------------------------------------------------------------------------------------------------------------------------------------------------------------------------------------------------------------------------------------------------------------------------------------------------------TRMHMCHVFHC--DVQARQIANTLRDICKKIMLERNLHQNAV-ARLARPTDLPNLEKVGQ---H----TNGERLSFQNLYNN-----------------------------------------------------------------------------------------------------------------------------------------------------------------------------------------------------------------------------------------------------------------------------
>EOG091F021F|Crassostrea_gigas|JG29_Spurilla_braziliana|TRANSCRIPT
---------------------------------------------------------------------------------------------------------------------------------------------------------------------------------------------------------------------------------------------------------------------------------------------------------------------------------------------------------------------------------------------------------------------------------------------------------------------------------------------------------------------------RPTDLPNLDKVGQ---HGH-HSNGEKLSFQNLYNNARFPTPMEEPRKVIRCHYLGVTEVPRP-----TGREVLNEAIQNLYYRIPPEKWIFANVAIAPSTITIIENGNCE--------------------------------------------------------------------------------------------------------------------------------------------------------------------------------------------------
>EOG091F021F|Crassostrea_gigas|JG24_Noumeaella_rubrofasciata|TRANSCRIPT
----------------------------------------------------------------------------------------------------------------------------------------------------------------------------------------------------------------------------------------------------------------------------------------------------------PTSVGSV-ERHLA-EFEAQSLHYAAKSLQAMAHP-DRRSR---D-MSGEKSVRFAVRSLGWVRIAEEDLNPERSSKAVNKCIVDLSLGRDDFNDSVARWGD------GKELYMDLDMHSLRLVNPTDGVVLNSQPIHSIRVWGVGRDNGR--DFAYVARDRKTRVHMCHVFHC--DVQARQIANTLRDICKKIMLERNLHQNAV-ARLARPTDLPNLDKVGQ---HGHHHSNGEKLSFQNLYNNARFPTPMEEPRKVIRCHYLGVTDVPRP-----TGRDVLNEAIQNLYYRIPPEKWIFANVAIAPSTITIIENGNCETILEECRVRFLSFMGIAADNVKLGAFIMHTAQNKFMCHVFHCEPSAGPLCKTIEAACK------------------------LRYQKCMDAHPQ---QNKSGLQAKSLRS------------------------------------------------------------------------------------
>EOG091F021F|Crassostrea_gigas|HW16_Hancockia_cfuncinata|TRANSCRIPT
-------------------------------------------------------------------------------------------------------------------------------------------------------------------------------------------------------------------------------------------------------------------------------------------------------------------------------------------------------------VRFAVRSLGWVCIAEEDLNPERSSKAVNKCIVDLSMGRDDLSDSVGRWGD------GKELFMDLDQHSLRLVNPADGVVLNSQPIHSIRVWGVGRDNGRERDFAYVARDRKTRMHMCHVFHC--DVAARQIANTLRDICKKIMLERKLHQSAV-ARLTRPTDLPNLDRVGH---S----QNGEKLSFQNLYNNARFPTPMEEPRKVIRCHYLGMLEVSRP-----TGRDLLNEAIQSLYYRIPPEKWTFVNVAIAPSTITITENGSAETILEECRVRFLSFMGIALDNVKLCAFIMHTAQNKFLCHVFHCEPSAGPLCKTIEAACK------------------------LRYQKCMDAHPQ---TTKTGLQ------------------------------------------------------------------------------------------
>EOG091F021F|Biomphalaria_glabrata|JG05_Bornella_anguilla|TRANSCRIPT
---------------------------------------------------------------------------------------------------------------------------------------------------------------------------------------------------------------------------------------------------------------------------------------------------------------------------------------------------------------------------------------------------------------------GKELFMDLDQHSLRLVNPVDSAVLNSQPIHSIRV------------------------------------------------------------------------------------------------------------------------------------------------------------------------------------------------------------------------------------------------------------------------------------------------------------------------------------------------------------------------------------
>EOG091F021F|Crassostrea_gigas|HW18_Janolus_cristatus|TRANSCRIPT
-----------------------------------------------------------------------------------------------------------------------------------------------------------------------------------------------------------------------------------------------------------------------------------------------SASTSSSMPSTPTSIGSATERHLA-EFEGQALNYAAKTLQAIAHP-GKKSSNGAE-L-AEKGVRFAVRSLGWVRIAEEDLNPERSSKAVNKCIVDLSLGRDDLNDSVGRWGD------GKELYMDLDQHSLRLVNPLDEVVLNSQPIHSIRVWGVGRDNGR--DFAYVARDRKTRMHMCHVFHC--DVPARQIANTLRDICKKIMLERNLHQSAV-ARLTRPTDLPNQDKVGQ-------HTHGEKLSFQNLYNNARFPTPMEEPRKVMRCHYLGVIEVTRP-----TGRDLLNEAIQNLYYRIPPEKWIFVNVAIAPSTITITEHGNVETILEECRVRFLSFMGIAVDNVKLGAFIMHTAQNKFLCHVFHCEPSAGPMCKTIEAACK------------------------LRYQKCMDAHPQ---TSKNGLQAKNLGEFISSGVKAGVQGLK----EAKASAFNGVRSFF----------------------------------------------------
>EOG091F021F|Crassostrea_gigas|HW11_Eubranchus_exiguus|TRANSCRIPT
----------------------------------------------------------------------------------------------------------------------------------------------------------------------------------------------------------------------------------------------------------------------------------------------------------------------------------------------------------------------------------------------------------------------------------------------------------------------------------HVFHC--EVQARQIANTLRDICKKIMLERNLHQNAV-ARLARPTDLPNLEKVGQ------QHTNGEKLTFHNLYNNARFPTPMEEPRKVIRCHYLGVIEVARP-----TGRDVLNEAIQNLYYRISPEKWTFVNVAIAPSTITIIETGNVETILEECRVRFLSFMGIALDNVKLGAFIMHTAQNKFLCHVFHCDPSAGPMCKTIEAACK------------------------LRYQKCMDSH------------------------------------------------------------------------------------------------------
>EOG091F021F|Biomphalaria_glabrata|NC08_Tritonia_hamnerorum|TRANSCRIPT
-----------------------------------------------------------------------------------------------------------------------------------------------------------------------------------------------------------------------------------------------------------------------------------------------ASTSSNSMPSTPTSVGSITERHLA-EFEGQALHYAAKSLQAMSQP-DKKSSAGGD-MSAERGVRFTVRSLGWVRIAEEDLNPERSSRAVNKCIVDLSLGRNDLSDSVGRWGD------GKELYMDLD-------------------------------------------------------------------------------------------------------------------------------------------------------------------------------------------------------------------------------------------------------------------------------------------------------------------------------------------------------------------------------------------------------------
>EOG091F021F|Crassostrea_gigas|NC07_Tritonia_diomedea|TRANSCRIPT
-----------------------------------------------------------------------------------------------------------------------------------------------------------------------------------------------------------------------------------------------------------------------------------------------ASTSSNSMPSTPTSVGSITERHLA-EFEGQALHYAAKSLQAMSQP-DKKSSSGGD-MSAERGVRFTVRSLGWVRIAEEDLNPERSSKAVNKCIVDLSLGRNDLSDSVGRWGD------GKELYMDLDQHSLRLVNPMDGVVFNSQPIHSIRVWGVGRDNGRERDFAYVARDRKTRVHMCHVFHC--DVPARQIANTLRDICKKIMLERNLHQSAV-ARLARPTDLPNLDKVGH---H----TNGEKLSFQNLYNNARFPTPMEEPRKVIRCHYLGMTEVVRP-----TGRDLLNEAIQGLYYRIPPEKWMFVNVAIAPSTITITEHGYSETILEECRVRFLSFMGIAVDNVKLCAFIMHTAQNKFLCHVFHCEPSAGPLCKTIEAACK------------------------LRYQKCMDAH------------------------------------------------------------------------------------------------------
>EOG091F021F|Crassostrea_gigas|NC01_Armina_californica|TRANSCRIPT
-----------------------------------------------------------------------------------------------------------------------------------------------------------------------------------------------------------------------------------------------------------------------------------------------ASTSSSSMPSTPTSVGSITERHLA-EFEGQALQYAAKSLQAMSQA-DKKSSSGADNMGGEKGVRFTVRSLGWVRIAEEDLNPERSSRAVNKCIVDLSLGRNDLSDSVGRWGD------GKELYMDLDQHSLRLVNPTDGVVFNSQPIHSIRVWGVGRDNGRERDFAYVARDRKTRIHMCHVFHC--DVPARQIANTLRDICKKIMLERNLHHTAV-SRLARPTDLPNLDKVGQ---H----TNGEKLSFQNLYNNARFPTPMEEPRKIIRSHYLGVTEVPRP-----TGRDLLNEAMQSLYYRIPPEKWIFVNVAIAPSTITITEHGYSETILEECRVRFLSFMGIAVDNVKLCAFIMHTAQNKFMCHVFHCEPSAGPLCKTIEAACK------------------------LRYQKCMDAH------------------------------------------------------------------------------------------------------
>EOG091F021F|Crassostrea_gigas|JG22_Lomanotus_vermiformis|TRANSCRIPT
-----------------------------------------------------------------------------------------------------------------------------------------------------------------------------------------------------------------------------------------------------------------------------------------------------------------------------ALHYAAKALQGMSQP-DRKSLNGTE-MSGEKGVRYTVRSLGWVPIAEEDLNPERSSKAVNKCIVDLSLGHNDLSDSVARWGD------GKELFMDLDQHSLRLVNPSDGVVFNSQPIHSIRVWGVGRDNGRERDFAYVARDRKTRLHMCHVFHC--DVPARQIANTLRDICKKIMLERKLHQSAV-ARLARPTDLPNLDRVGH---H----TNGEKLSFQNLYNNARFPTPMEEPRKVIRCHYLGVLEVARP-----TGRDLLNEAIQSLYYRIPPEKWIFANVAIAPSTITITEHGSSEAILEECRVRFLSFMGIAADNVKLCAFIMHTAQNKFMCHVFHCEP------------------------------------------------------------------------------------------------------------------------------------------------------
>EOG091F021F|Crassostrea_gigas|HW07_Cuthona_caerulea|TRANSCRIPT
----------------------------------------------------------------------------------------------------------------------------------------------------------------------------------------------------------------------------------------------------------------------------------------------------------------------------------------------------------------------------------------------------------------------------------------------------------------------VARDRKTKMHMSHVFHC--DVQARQIANTLRDICKKIMLERNLHQNAV-ARLARPTDLPNLEKVGH---P----TNGERLSFQNLYNNARFPTPMEEPRKVIRCHYLGVKEVPRP-----TGRDTMNEAIQNLYYRISPEKWIFANVAIAPSTITIIEHGNGEAILEECRVRFLSFVGIAVDNVKLGAFIMHTVQNKFLCHVFHCEPSAGPLCKTIEAACK------------------------LRYQKCMDSHPQ---TNRAGLQAKSLGEFISTGVKAGVQGLK----EVKTSAFNGVRSL-----------------------------------------------------
>EOG091F021F|Crassostrea_gigas|JG26_Phestilla_sp|TRANSCRIPT
------------------------------------------------------------------------------------------------------------------------------------------------------------------------------------------------------------------------------------------------------------------------------------------------------------------------------------------------------------------------------------------------------------------------------------------------------------------------------------------------------------------------------------------------------------------TPMEEPRKVIRCHYLGVKEVPRP-----TGRDTMNEAIQNLYYRISPEKWIFTNVAIAPSTITIIEHGNGESILEECRVRFLSFVGIAVDNVKLGAFIMHTAQNKFMCHVFHCEPSAGPLCKTIEAAC-----------------------------------------------------------------------------------------------------------------------------------------
>EOG091F021F|Crassostrea_gigas|NC02_Bathydoris_clavigera|TRANSCRIPT
-----------------------------------------------------------------------------------------------------------------------------------------------------------------------------------------------------------------------------------------------------------------------------------------------------------------------------------------------------------------------------------------------------------------------------------------------------------------------------------------------------------------HQSAV-ARLARPTDLPNLEKVGQ--------SNGEKLSFQNLYNNARFPTPMEEPRKVIRCHYLGAHEVMRP-----TGRDILNEAMQYLYYRVPPEKWKFVNVAIAPSTITITEHGNLDGILDECRVRFLSFMGIAV--------------------------------------------------------------------------------------------------------------------------------------------------------------------------------
>EOG091F021F|Crassostrea_gigas|HW19_Polycera_quadrilineata|TRANSCRIPT
-----------------------------------------------------------------------------------------------------------------------------------------------------------------------------------------------------------------------------------------------------------------------------------------------------------------------------------------------------------------VRSLGWVHIDEEDLCPDRSSKAVNKCIVDLSLGRNDINDTVGRWGD------GKDLYMDLDNHSLRLVNPLDGAILNSQPIHSIRVWGVGRDNGR--DFAYVARDRGTRMHMCHVFHC--ESPARQIANALRDICKKIMLERNLHQSAV-ARLARPTDLPNLDKVGQ--------SNGEKLSFQNLYNNARFPTPMEEPRKVIRCHYLGQQEVMRP-----TGRDILNEAIQYMYYRVPPEKWKFVNVAIAPSTITITEHGNLDGIIDECRVRFLSFMGIAADNVKLCAFIMHTSQNKFVCHAFHCEPSAGPMCKTIEAACK------------------------LRYQKCLDAH------------------------------------------------------------------------------------------------------
>EOG091F021F|Crassostrea_gigas|NC06_Pleurobranchaea_californica|TRANSCRIPT
------------------------------------------------------------------------------------------------------------------------------------------------------------------------------------------------------------------------------------------------------------------------------------------------STASSSIPSTPTSVCSGTDNHLA-DFENNSLQFATKTFLSMNVT-QDNKTRPSQDNSSDKAVRFAVRSLGWVGIAEEELSPERSSKAVNRCIMDLSQESRNDNDPVGKWGD------GKDLVMELDNHSMRLVNPEDGTVLNSQPIHSLRVWGVGRENGR--DFAYVARDRGTRVHMCHVFHC--EEPARQIANTLRDICKKIMLERSLQQNAV-ARLARPTDLPNLDKIGHG--H----SVGEKLSFQNLYNNARFPTPMEEPRKVLRCHYLGVHEVMRP-----TGKDILNEAIQYMYYRIPPEKWKFVNVAIAPSTITITEHGNPDGIIDECRVRFLSFMGIAADNVKLCAYIMHTSQNKFLCH------------------------------------------------------------------------------------------------------------------------------------------------------------
>EOG091F021F|Crassostrea_gigas|HW04_Calmella_cavolinii|TRANSCRIPT
---------------------------------------------------------------------------------------------------------------------------------------------------------------------------------------------------------------------------------------------------------------------------------------------------------------------------------------------------------------------------------------------------------------------------------------------------------------R--DFAYVARDRGSRLHMCHVFQC--EVPARQIASSLRDVCKRIMLERSLHQSAV-ARLSRPTDLPNLDKIGQPGRA----ANGERVTLQSIYNNARFPTPMEEPRKVMRCHYLGMHEVQRP-----TGRDTLNEAIQYLYYRVPPEKWQFVNVAIAPSTITITEHGNPDGMIEECRVRFLSFMGIAVDNVKLCAFIMHTSQNKFQCHVLHAEPSAGPICKTIEAACK------------------------LRYQKCLDAH------------------------------------------------------------------------------------------------------
>EOG091F021F|Crassostrea_gigas|HW20_Spurilla_neapolitana|TRANSCRIPT
------------------------------------------------------------------------------------------------------------------------------------------------------------------------------------------------------------------------------------------------------------------------------------------------STSSNSMPSTPTSVGSM-ERHLA-EFEAQSLHLAAKSLQAMAHP-DRRSR---D-MSGEKSVRFAVRSLGWVRIAEEDLNPERSSKAVNKCIVDL--------------------------------------------------------------------------------------------------------------------------------------------------------------------------------------------------------------------------------------------------------------------------------------------------------------------------------------------------------------------------------------------------------------------------------------------
>EOG091F021F|Biomphalaria_glabrata|JG23_Melibe_leonina|TRANSCRIPT
-----------------------------------------------------------------------------------------------------------------------------------------------------------------------------------------------------------------------------------------------------------------------------------------------STSSNSSMPSTPTSVGSITERHLA-EFEGNALHYAAKALQGMSQA-EKRPVNGSD-MPSDKSVRFAVRSLGWVCIAEEDLSPERSSKAVNKCIVDLSLGRDDLSDSVGRWGD----------------------------------------------------------------------------------------------------------------------------------------------------------------------------------------------------------------------------------------------------------------------------------------------------------------------------------------------------------------------------------------------------------------------------
>EOG091F021F|Crassostrea_gigas|CGI_10027771
MDQEFLKFFIFADPENTFLSFSNPNYRFEDQLKMKSSKLHKEAYHNDSNIYNEVDPSSMSLLDNKSVSDKYSNESEKQQLLGDLSVDSSSSSEEEETESENKELKQNMLKNEKNLMKKEEKNSQEGSKESGKKSTGFLEYYSMLESKAKEKSQSVSSDLDLELEWSGITSPVNQTKVKFDINSPDSGIHSDARSDDGSHVHGPVNEDIYSVVNKSSEPEGSEETTPTGDPPQEVVLPPGWEKCEDEEGAYYWHIKSGTIQREPPSPTTPDVKQTTLRSLSVKSTSSSGSTTNGSVPSSPSSVSSNTEEPLK-AFEGHALQYAANSLQNMSAK-LDAQSEPQKTEPHEKPVRFAVQSLGWVKIAEEDLTPERSSRAVNKCIVDLSFGRNDINDVVGRWGD------GKDLYMDLDSDSLRLVDTQDFTTLNSQPIQSIRVWGVGRDNGR--DFAYVARDKTTRKHMCHVFRC--DTPARHIANTLRDICKKIMLERHIEQNAVVQRLSRPTDLPNLEKSNG---Q----ANGQKMSFQSLYNSISFPTPMEEPKKVIRCHYLGRERVSKPTGKNSSGTDILNNAIESVYSRIPPEKWMFVDVAIAPSTLTITERGKPENKIDDCRIRFLSFMGIAMENSKLGGFIMHGAEDQFYAHIFHCEPSAGPLCKTIEAACK------------------------LRFQKYLDAHGIQTPTPTQKNKLETIGETFKAGVKASAVGVQ----SGVKASLHGVQSVFSLLKNKGNNSGDPQKAGRIRYIALIELLLRRWCTLLKYWLISVYTFIKNSNT
>EOG091F021F|Lottia_gigantea|LotgiG104526
---------------------------------------------------------------------------------------------------------------------------------------------------------------------------------------------------------------------------------------------------------------------------------------------------------------------------------------------------------------YAVRSLGWVSIAEDDLTPERSSKAVNKCIVDLSLGRNDINDVVGRWGD------GKDLFMDLDSKSLRLVDTQDFTILNSQPIQSIRVWGVGRDNGR--DFAYVARDKMSRRHMCHVFRC--DNPARQIANTLRDICKKIMLERTLQQTTM--KLNRPTDLPNLEKM-----------------------AVNFPTPMEEPKKSIRCHYLGTEIVPRA-----TGMEMLNLAVNRVYDRVPPERWHFVNVSIAPSTITITENGNPENKLDEIRVRFLSFMGIAMSNVKLCAFVVHTAQNLFVAHVFHCEPSGGPLCKTIEAACK------------------------LRYQKCMDAHPQ---SPKTPPS-------------------------------QGKVGNS----------------------------------------------------
>EOG091F021F|Biomphalaria_glabrata|HW03_Berthella_plumula|TRANSCRIPT
------------------------------------------------------------------------------------------------------------------------------------------------------------------------------------------------------------------------------------------------------------------------------------------------------------------------------------------------------------------------------------------------------------------------------------------------------------------------------------------------------------------------------------------------------------------------------------------------------------------------------------------------------------------------------HVFHCEPSAGAMCKTIGAACK------------------------LRYQKCLDAHPE---TPKNNMQGKTVSDVLTSGVKAGVQSLKVGAKEVKTSTVQGMMGVLNFLKGK----------------------------------------------
>EOG091F021F|Lottia_gigantea|HW21_Tritonia_manicata|TRANSCRIPT
---------------------------------------------------------------------------------------------------------------------------------------------------------------------------------------------------------------------------------------------------------------------------------------------------------------------------------------------------------------FPVHSMGWLELEEAQVAPHNMSDTIAECISNLARERKDLWKTSETWGG------GKDLRLLLESDNLKLMDCQTKATLLVQPISKMRVWGAGRDEQK--DFAYVARDQVTSKHKCHVFRCHGNISGRAIHNKLHEMCNKILAEKKKAQ------------------------------------------------------------------------------------------------------------------------------------------------------------------------------------------------------------------------------------------------------------------------------------------------------------------------
>EOG091F021F|Crassostrea_gigas|JG21_Limenandra_confusa|TRANSCRIPT
------------------------------------------------------------------------------------------------------------------------------------------------------------------------------------------------------------------------------------------------------------------------------------------------------------------------------------------------------------------------------------------------------------WGE------GKDIRLLLEGDTLKLVEPRNKITLLVQPVSKMRVWGVGKDDHR--DFAYVARDPNTSKHKCHMFRC----------------------------------------------------------------------------------------------------------------------------------------------------------------------------------------------------------------------------------------------------------------------------------------------------------------------------------------------------
