# Supplementary material for: Transcriptomics provides a robust framework for the relationships of the major clades of cladobranch sea slugs (Mollusca, Gastropoda, Heterobranchia), but fails to resolve the position of the enigmatic genus Embletonia
Source: BMC Ecol Evol. 2021 Dec 28;21:226. doi: 10.1186/s12862-021-01944-0 (PMC8895541; doi:10.1186/s12862-021-01944-0)
Supplement: Supplementary file 6 — Additional file 6. Archive S4: Unmasked multiple sequence alignments on amino acid level including Doris kerguelenensis and Calmella cavolini prior to the removal of outliers. [file 12862_2021_1944_MOESM6_ESM.zip › Archive_S4/Alignments/EOG091F00RV.aa.fasta]

>EOG091F00RV|Biomphalaria_glabrata|BGLTMP008449
MPSLPKPGNLKDPEVAGLFCNEDPERFFEDLREIGHGSFGAVYF------------------------KWQD--IIKEVKFLRQLKHKNTIEYKGCYLKEHTAWLVMEYCLGSASDIIEVHKKPLREVEISAICQDALEGLAYLHSQ-SKIHRDVKAGNILLTENGTVKLADFGSASFISPANS----FVGTPYWMAPEVILAMDEG--QYDDKADIWSLGITCIEMAERKPPLFNMNAMSALYHIAQNDSPTLSG-GDWQDEFHNFVDACLQKIPKDRPSATQLLL---------------------------------------------------------------------------------------------------------------------------------------------------------------------------------------------------------------------------------------------------------------------------------------------------------------------------------------------------------------------------------------------------------------------------------------------------------------------------------------------------------------------------------------------------------------------------------------------------------------------------------------------------------------------------------------------
>EOG091F00RV|Crassostrea_gigas|NC03_Doris_kerguelenensis|TRANSCRIPT
-PSLPKPGNLKDPEVSGLFSTDDPEKIFSDLREIGHGSFGAVYFARSNLTKEIVAIKKMSYSGKGSTDKWQD--IIKEVRFLRQLKHRNTIEYKGCYIKEHTAWLVMEYCLGSASDIIEVHKKPLKEMEISAICQDALEGLVYLHSQ-DKIHRDVKAGNILLTENGTVKLADFGSASLICPANS----FVGTPYWMAPEVILAMDEG--QYDGKADIWSLGITCIEMAERKPPLFNMNAMSALYHIAQNDSPQLSG-GEWSDEFRNFVDACLAKCPKDRPTATELLTHAFVRKTRRSDVILELILRTKMAVKQLDNLQYRRLKKLIMNGA------NDES-LLEGSQG-NGGED-VVVDDNSSQDDDNLDGKSDSLASQHSNTASSQS-SITSLSGA-QNEDSM----------------------PISFARDRNAS-GGSPRTGFEA------------GVNNFATIRTTSIVRKQIKEHERSNDYR-NFTVYKRLRKAHQKELQTMETRFKAEMEEHKQKLDREYENLRQRFARELDKLKVQHSAELDKFTKGSQSQERKLLREFQQNHDTERKSLAEQIKKNYKEDKERMKKQGLETSTPKKERDDMMRCFKETLTRRKRDAEFRLEKHQKDSLEFNLRKFRRKKMLQKQKLQQKLLMEEIGQRHAQLEYEHTMLVRHHESTQDLEYKHLAALQKLRDEQLKKQHETERDNQKDYNQRAETDLRKKHALEIKQQPRSLRAKEIQIRKQFNEAVKTQQRQYKALKDHILQNTPKNEQKAVVKKLKEEQMRKLAALGDQYEASIAEMLQQQNVRLDETQVADASELHNRLQQEL-------------------------------------------------------------------------------------------------------------------------
>EOG091F00RV|Crassostrea_gigas|NC06_Pleurobranchaea_californica|TRANSCRIPT
MPSLPKPGNLKDPEVVGLFSNDDPDKCFSDLREIGHGSFGAVYFARNNATKEIVAIKKMSYNGKGAIDKWQD--IVKEVRFLKQLRHKNTIDYKGCYIKEHTAWLVMEYCLGSASDIIEVHKKPLREVEISAICQDALEGLCYLHSQ-GKIHRDVKAGNILLTEHGTVKLADFGSASLICPANS----FVGTPYWMAPEVILAMDEG--QYDGKADVWSLGITCIEMAERKPPLFNMNAMSALYHIAQNDSPSLSG-GDWADEFRNFVDDCLAKSPRDRPSANELWEHPFVKKPRLSDVILELIYRTKTAVKELDNMQYRRLNKLIINGG------NGET-LLETA--AADETS-SVIDDNSSQDDDNTDSKSDSIASQHSTAASSQS-SVTSLSLA-SQSDEP----------------------I-SFARDRHAS-GGSPRGNYEAG----------AHVNNFATIRTTSIVRKQIKEHERRNDYR-NFTVYKRLRKTHQKDLQNMEVRFKTEMEDHNLKLDREYENLRQKFARELDRLRVQHTSELEKHNKGSQLQERKFLRDTQQSHDSERKNLSEQMKKNYKMDKERAKKQQVDVGTPKKERDEFMRTFKDSVVREKRDAEFRLEKHQKDTLEFNVRSFKRRKLMQYQRLEQQLLQEEINQRRAQLEYEHAMLIRHHESTQDLEYKHLASLQKLKDEHLRKQHETEKDNQTFYNQCAQDELRKKHAVEVKQQPRSLKAKEIQIRKQFNEAVKTQQRQYKALKDHILQNTPKNEQKNVVKKLKEEQMRKLAALGDQYEASIAEMLQQQNVRLDETQVADATELSKRLEQELELLMAYQSKVKMHLEAQHQQERKVLEERVSLRRALLEQKMEEQRVQFDKEESDKRDQLQKKHVTELEDFDIKTTKLGLETLEVTQASMEPSDDD-VSIRGSMLSLSGSSSSNSFST-----
>EOG091F00RV|Crassostrea_gigas|HW03_Berthella_plumula|TRANSCRIPT
MPSLPKPGNLKDPDVLGLFSNEDPDKCFSDLREIGHGSFGAVYFARNNATKEVVAIKKMSYHGKGSADKWQD--IVKEVKFLKQLKHKNTIDYKGCFIKEHTAWLVMEYCLGSASDIIEVHKKPLREIEISAICQDALEGLCYLHSQ-GKIHRDVKAGNILLTENGTVKLADFGSASLICPANS----FVGTPYWMAPEVILAMDEG--QYDGKADVWSLGITCIEMAERKPPLFNMNAMSALYHIAQNDSPSLSG-GDWADEFRNFVDDCLGKSPKERPSARDLLEHPFVKRTRMSDVILELIHRTKTAVKELDNMQYRRLNKLIMNRE------NGES-LLDGAPPAVAEDV-VVMDDNSSQDDDNTDSKSDSIASQHSTAASSQS-SVTSLSLA-SQNDEP----------------------IISFARERHAS-GGSPRGGYEAG----------AHVNNFATIRTTSIVRKQIKEHERSNDYR-NFTVYKRLRKTHQKDLQNNEARFKTEMEDHKLKLDREYENLRQRFSRELEKLKVQHTSELEKQSKGSQAQERRFLRDSQQNHDTERKSLSDQMKKNYKLDKEKMKK-GLEVGTPKKEREDVMRNFKDTLTRKKRDAEFRLEKHQKDTLEFTLRSFKRRKLMHYQRLEQHLLQEEINQRKAQLEYEHAMLIRHHESTQDLEYKHLASLQKLKDEHLKKQHETERENQTFYNQCAQEELQKKHALEVKQQPRSLKAKEIQIRKQFNEAVKTQQRQYKALKDHILQNTPKNEQKTVVKKLKEEQMRKLAALGDQYEASIAEMLQQQNVRLDETQMADANELQSRLQQELELLIAYQSKVKMHTEAQHQQERKVLEERVSLRRALLEQKMDEQRVHFDKEESSKREQLHGRHLMELENFDIDTTMMGLKALEVTQASMEPSDDD-VSIRGSMLSLSGSSSSNSFTT-----
>EOG091F00RV|Crassostrea_gigas|HW04_Calmella_cavolinii|TRANSCRIPT
MPSLPKPGNLKDPDVVGLFSHDDPDKIFADLREIGHGSFGAVYFARNIVTKEVVAIKKMSYHGKGSTDKWQD--IIKEVKFLQHLKHRNTIEYKGCYIKEHTAWLVMEYCLGSASDIIEVHKKPLREVEVSAICQDGLEGLTYLHSQ-GKIHRDVKAGNILLTENGTVKLADFGSASLICPANS----FVGTPYWMAPEVILAMDEG--QYDGKADVWSLGITCIEMAERKPPLFNMNAMSALYHIAQNDSPSLSG-GDWTDEFRAFVDACLQKQPIDRPTATDLLSHPFVRKTRRSDVILELIRRTKMAVKQLDNLQYRRLNKLIMNGG------GNG-----------SQDL-VVPDDNSSQDDDNLDGKSDSIASQHSTAASSQS-SVTSVGLA-SQSDEP----------------------I-SFARDHHSP-VTVQLHLQ--ASGGSPRGFDPAVANNFATIRTTSIVQKQIKQHERNNDYR-NFTVYKRLRKAHQKELQTMESRFKAEMEDHKQKLDREYENLRQRFGRELEKLKVQHVGELDKQNKTSQAQERKYLRDANVNHDTERKSLVEQMKKNYKVDKEKMKK-GLETSTPKKERDDTMKNFKETLTRKKRDAEFRLEKHQKDTLEFNLRAFKRRKLLQCHKLELRLLQEEIGQRRAQLEYEHTMLIRHHESTQDLEYKHLAALQKMKDEQLRRQHETERENQTDYNQCAEAELRKKHNMEVKQQPRSLRAKEIQIRKQFNEAVKTQQRQYKALKEHILQNTPKTEQKAVVKKLKEEQVRKLAALGDQYEASIAEMLQQQNVRLDETQMSDAQELKNRLQQELELLMAYQSKIKMHTEAQHQRERNVLEERVSLRRALLEQKMEEERHAFDKEEQEKRQQLQTRQVRELDTFDIDTTAAGLKSVEVAQASTEQSLDDEISIRGSTLSLSGSSSSNSFTS-----
>EOG091F00RV|Crassostrea_gigas|HW19_Polycera_quadrilineata|TRANSCRIPT
MPSLPKPGNLKDPEVAGLFSSEDPDKIFSDLREIGHGSFGAVYFARNNVSKEVVAIKKMSYNGKGSTDKWQD--IIREVKFLQQLKHKNAIDYKGCFIKEHTAWLVMEYCLGSASDIIEVHRKPLKEVEISAICQDALDGLAYLHNL-GKIHRDVKAGNILLTEIGTVKLADFGSASFNCPANS----FVGTPYWMAPEVILAMDEG--QYDGKADVWSLGITCIEMAERKPPLFNMNAMSALYHIAQNDSPSLSG-GEWSDEFRNFVEACLAKTPKERPSASELLSHPFVRKTRRADVILELIQRTKNAVNQLDNLQYRRLNKLLMNGS------GNGN-----EENLEVSRG-V-APSVEDPDDDNLDSKSNSIASQHSTAASSQS-SVTSLSLA-SHNEEP----------------------I-SFARDRHAS-GGSPRGGLEVG----------AHPNNFATIRTTSIVRKQIKEHERSNDYR-NFTVYKRLRKTHQKELQTMESRFKSEMDDHKQKLDREYETLRQRFTRERERLKTHQAAEMDKQTRDTQAQERKFLREVQQNHDSERKSLADQMKKNYKMDKEKMKK-GLETGTPKKEREESMKNFKDALTRRKRDAEFRLEKYQKDSLEFSLRSFKRKKLLQSQKLEQKITQEGIDHRKAQQEYEHTMLVRHHESTQDLEYKHLAALQKMKDDHLKKQHENERDNQTEYNQCAEADLRKKHALEVKQQPRSLKAKEIQIRKQFNEAVKTQQRQYKVLKEHVLHVTPKNEQKTVVKKLKEEQMKKLAALEDQYEASIAEMLQQQNVRLDETQVADASELSSRLQQELELLIAYQSKVKMTTEAQHQRERKVLEERVSLRRAVLEQKMEEERHTCDKEESERRSHLMGRNTRELEEFDIETTAMGLNAAEVTQSSLEPADDD-ISIRGSMLSLSGSSSSNSFT------
>EOG091F00RV|Crassostrea_gigas|HW09_Doto_sp|TRANSCRIPT
--VMPKPGNLKDPEVAGLFSNDDPDKIFADLREIGHGSFGAVYFARHVATKEIVAIKKMSYNGKGSTDKWQD--IIKEVKFLQQLKHKNAIQYKGCYIKEHTAWLVMEYCLGSASDIIEVHKKPLKEIEISAICQDALDGLTYLHSQ-GKIHRDVKAGNILLTEIGTVKLADFGSASLICPANS----FVGTPYWMAPEVILAMDEG--QYDGKADVWSLGITCIEMAERKPPLFNMNAMSALYHIAQNDSPSLSG-GDWSDEFRNFVDACLSKSPRDRPSASDLLSHPFVRKTRRTDVILELIHRTKVAVKQLDNLQYRRLNKLIMNGN------MEEG-SLESSQVLASDDH-VVMDDNSSQDDDNADSKSDSIASQHSTAASSQS-SVTSMSLA-SHNDEP----------------------I-SFARERHAS-GGSPR-IFDGG----------VHGNNFATIRTTSIVRKQIKEHERSNDYR-NFTVYKRLRKAHQKELQIMETRFKTEMEDHKTKLDREYENLRQRFSRELEKLKVQHTSELDKNNKGNQAQERKFLRDAHQNNDTERRSLSEQMKKNYKIDKEKMRK-GMDTGTPRREREDVMKNFKETLTRQQRDAEFRLEKHHTDTLAFNLRAFKRRKLMQLNQLEQRLLIEEMNQRSAHLEFEHSMLVRHHDSTQELEYKQLGLSQRMKDEHLKKQHETERDNQKDYSSCLEADLRKRHALEVKQQPRSLRTKEIQIRKQFNEAVKTQQKQYKALKDHILHNTPKADQKTVVKKLKEEQLRKLTALEDQYEASIAEMLQQQNVRLDETQVQEANNLKKQLQQELELLTAYQSKVKMQTEQQHQRERKMLEEKVSLRRALLEQKMEEENDQFHKEDSDKRQQFEDRHSKQLEMFDIDTTGMGLKAVEVAQASLEGADDD---------------------------
>EOG091F00RV|Crassostrea_gigas|JG22_Lomanotus_vermiformis|TRANSCRIPT
--------------------------------------------------------------------------------------------------------------------------------------------------------------------------------------------------------------------------------IEMAERKPPLFNMNAMSALYHIAQNDSPSLSG-GDWSDEFRNFVDACLSKYPRDRPSASDLLTHPFVRKTRRSDVILELIHRTKTAVKQLDNLQYRRLNKLIMNGN------V-EE-NLETSQVLAPEDH-TVMDDNSSQDDDHLDSKSDSIASQHSTAASSQS-SVTSLSLV-SHNDEP----------------------I-SFARDRHAS-GGSPR-VFDGG----------AQGNNFATIRTTSIVRKQIKEHERSNDYR-NFTVYKRLRKTHQKELQIMESRFKSEMEDHKQKLDREYENLRQRFARELEKLKVQHTSELDKHVKGSQAQERKFLRDTHQNYDSERRSLAEQMKKNYKIDKEKMRK-GLDSGTPKKEREDVMKNFKETLTRKKRDAEFRLEKHQADTLTFNLRTFKRRKLLQLQHLEQNLAQEELDQRNAQQEYEHTMLVRHHESTQDLEYKQLAALQKMKDEHLRKQHETERENQKDYNTCAEADLRKKHAMEVKQQPRSLRAKEIQIRKQ-------------------------------------------------------------------------------------------------------------------------------------------------------------------------------------------------------------
>EOG091F00RV|Crassostrea_gigas|JG10_Dirona_picta|TRANSCRIPT
--------------------------------------------------------------------------IITEIEVMKSYRHDNIVNFLDCYYVDQELWVVMEYLDGGALTDV-VTETIMKEGQIAAVCKECLKALEFLHNR-SIIHRDIKSDN----ENGTVKLADFGSASFICPANS----FVGTPYWMAPEVILAMDEG--QYDGKADVWSLGITCIEMAERKPPLFNMNAMSALYHIAQNDSPSLSG-GDWSDEFRNFVDACLSKSPRDRPSATDLLTHPFVRKTRRTDVILELIHRTKTAVKQLDNLQYRRLNKLIMNGA------AEEN-NLESSQELSTDDH-VVMDDNSSQDDDNLDSKSDSIASQHSTAASSQS-SVTSLSLV-GHNDEP----------------------I-SFARDRHAS-GGSPR-VFDGG----------AHGNNFATIKTTSIVRKQIKEHERSNDYR-NFTVYKRLRKTHQKELQIFETRFKSEMEDHKQKLDREYENLRQRFARELEKLKVQHTSELDKQNKGSQAQERKFLRDTHQNYDTERRSLADQMKKNYKIDKEKMRK-GLETGTPKKEREDVMKNFKETLTRKKRDAEFRLEKHQGDTLTFNLRSFKRRKVLQLQRLEQRLLLEEIGQRSAQQEYEHTMLVRHHESTQDLEYKQLAALQKMKDEHLRKQHETERENQKDYNRCAEADLRKKHAMEVKQQPRSLRAKEIQIRKQFNEAVKTQQRQYKVLKDHILLNTPKPDQKTVVKKLKEEQLRKLTALEDQYEASIAEMLQQQNVRLDETQVQDGNELRKRLQQELELLTAYQSKVKMHTEAQHQRERKVLEEKVSLRRALLEQKMEEEKLSFQTEETEKRQQYEEKHTKHLESFDIETTAMGLKAVEVVQASLEAADDE-ISIRGSMLSLSGSSSSNSFT------
>EOG091F00RV|Crassostrea_gigas|HW21_Tritonia_manicata|TRANSCRIPT
MPSLPKPGNLKDPEVAGLFSHEDPDKIYAELREIGHGSFGAVYFARNIATKEVVAIKKMSYNGKGSTDKWQD--IIKEVKFLQQLKHKNAIDYKGCFIKEHTAWLVMEYCLGSASDIIEVHKKPLKEVEISAICQDALDGLTYLHSQ-GKIHRDVKAGNILLTETGTVKLADFGSASFICPANS----FVGTPYWMAPEVILAMDEG--QYDGKADVWSLGITCIEMAERKPPLFNMNAMSALYHIAQNDSPSLSG-GDWSDEFRNFVDACLSKGPKERPSAPGLLSHPFVRKTRRSDVILELIHRTKTAVKQLDNLQYRRLNKLIMNGA------AEEN-NLESSQVMATDDH-VVMDDNSSQDDDNLDSKSDSIASQHSTAASSQS-SVTSLSLV-GHNDEP----------------------I-SFARDRHSP-VTVQLHLQ--A----------SGGNNFATIKTTSIVRKQIKEHERSNDYR-NFTVYKRLRKTHQKELQTMESRFKSEMEDHKQKLDREYENLRQRFARELEKLKVQHSSEHDKHVKGSQAQERKFLRETHQNYDLERRSLTEQMKKNCKLDKEKMRK-GLDSGTPKKEREDVMKNFKEDLTRKKKDAEFRLERHQTDTLTFNLRSFKRRKLLQLERLEQRLLQEEISQRSAQMEYEHSMLVRHHESTQDLEYKQLAALQKMKDEHLKKQHETERENQKDYNRCSEANLRKKHAMEVKQQPRSLRAKEIQIRKQFNDAVKTQQRQYKALKDHILHHTPKPEQKSVVKKLKEEQLRKLTALEDQYEASIAEMLQQQNVRLDETQVQDANELSKRLQQELELLTAYQSKVKMHTEAQHQRERKVLEEKVSIRRALLEQKMEDEKMSFQTEETEKRQQLEERHTKQLEAFDIETTGMGLKAVEVVQASLEVADDD-ISIRGSMLSLSSSSNS----------
>EOG091F00RV|Crassostrea_gigas|JG30_Tritonia_festiva|TRANSCRIPT
--------------------------------------------------------------------------------------------------------------------------------------------------------------------------------------------FVGTPYWMAPEVILAMDEG--QYDGKADVWSLGITCIEMAER-----------------------------------------------------------------------------------------------------------------------------------------------------------------------------------------------------------------------------------------------------------------------------------------------------------------------------------------------------------------------------------------------------------------------------FKRRKLLQLERLEQRLLQEEISQRSAQMEYEHSMLVRHHESTQDLEYKQLAALQKMKDEHLKKQHETERENQKDYNRCSEANLRKKHAMEVKQQPRSLRAKEIQIRKQFNDAVKTQQRQYKALKDHILHHTPKPEQKSVVKKLKEEQLRKLTALEDQYEASIAEMLQQQNVRLDETQVQDANELSKRLQQELELLTAYQSKVKMHTEAQHQRERKVLEEKVSIRRALLEQKMEDEKMSFQTEETEKRQQLEEKHTKQLEAFDIETTGMGLKAVEVVQASLEVLDDD-ISIRGSMLSLSSSSNS----------
>EOG091F00RV|Crassostrea_gigas|NC07_Tritonia_diomedea|TRANSCRIPT
------------------------------------------------------------------------------------------------------------------------------------------------------------------------------------------------------------------------------------------------------------------------------------------------------------------------------------------------------------------------------------------------------------------------------------------------------------------------------NNFATIKTTSIVRKQIKEHERSNDYR-NFTVYKRLRKTHQKELQTFESRFKSEMEDHKQKLDREYESLRQRFARELEKLKVQHSSEHDKHVKGSQAQERKFLRETHQNYDMERRSLTEQMKKNCKLDKEKMRK-GLDSGTPKKERDDVMKNFKEDLTRKKRDAEFRLEKHQGDTLTFNLRSFKRRKLLQLERLEQRLLQEEISQRSAQMEYEHSMLVRHHESTQDLEYKQLAALQKMKDEHLKKQHETERENQKDYNRCSEANLRKKHAMEVKQQPRSLRAKEIQIRKQFNDAVKTQQRQYKALKDHILHHTPKPEQKSVVKKLKEEQLRKLTALEDQYEASIAEMLQQQNVRLDETQVQDANELSKRLQQELELLTAYQSKVKMHTEAQHQRERKVLEEKVSIRRALLEQKMEDEKMSFQTEETEKRQQLEERHTKQLEAFDIETTGMGLKAVEVVQASLEVLDDD-ISIRGSMLSLSSSSNS----------
>EOG091F00RV|Crassostrea_gigas|NC08_Tritonia_hamnerorum|TRANSCRIPT
MPSLPKPGNLKDPEVAGLFSNEDPDKIFAELREIGHGSFGAVYFARNIATKEVVAIKKMSYNGKGSTDKWQD--IIKEVKFLQQLKHKNAIDYKGCFIKEHTAWLVMEYCLGSASDIIEVHKKPLKEVEISAICQDALDGLTYLHSQ-GKIHRDVKAGNILLTENGTVKLADFGSASFICPANS----FVGTPYWMAPEVILAMDEG--QYDGKADVWSLGITCIEMAERKPPLFNMNAMSALYHIAQNDSPSLSG-GDWSDEFRNFVDACLSKSPRERPSANGLLSHPFVRKTRRSDVILELIHRTKTAVKQLDNLQYRRLNKLIMNGA------AEEN-NLESSQVMATDDH-VVMDDNSSQDDDNLDSKSDSIASQHSTAASSQS-SVTSLSLV-GHNDEP----------------------I-SFARDRHAS-GGSPR-VFDGG----------AHGNNFATIKTTSIVRKQIKEHERSNDYR-NFTVYKRLRKTHQKELQTMESRFKSEMEDHKQKLDREYESLRQRFARELEKLKVQHSSEHDKHVKGSQAQERKFLRETHTNYDTERRSLTDQMKKNYRLDKEKMRK-GLDS-TPKKERDDAMKNFKEDVTRKKRDAEFRLEKHQADTLTFNLRSFKRRKLLQLERLEQRLLQEEISQRSAQMEYEHSMLVRHHESTQDLEYKQLAALQKMKDEHLKKQHETESENQKDYNRCSEANLRKKHAMEVKQQPRSLRAKEIQIRKQFNDAVKTQQRQYKALKDHILHHTPKPEQKSVVKKLKEEQLRKLTALEDQYEASIAEMLQQQNVRLDETQVQDANELCKRLMQELELLTAYQSKVKMHTEEQHQRERKVLEEKVSIRRALLEQKMEDEKMSFQTEETEKRQQLEERHTKQLEAFDIETTGMGLKAVEVVQASLEAADDD-ISIRGSMLSLSGSSSSNSFTS-----
>EOG091F00RV|Lottia_gigantea|JG32_Unidentia_angelvaldesi|TRANSCRIPT
------------------------------------------------------------------------------------------------------------------------------------------------------------------------------------------------------------------------------------------------------------------------------------------------------------------------------------------------------------------------------------------------------------------------------------------------------------------------------NNFATIKTSSIVRKQIKEHERSNDYR-NFTVYKRLRKTHQKELQTMESRFKSEMEDHKQKLDREYENLRQRFARELEKLKVQHTSEHDKHV-------------------------------------------------------------------------------------------------------------------------------------------------------------------------------------------------------------------------------------------------------------------------------------------------------------------------------------------------------------------------------------------------------------------
>EOG091F00RV|Crassostrea_gigas|HW15_Flabellina_babai|TRANSCRIPT
------------------------------------------------------------------------------------------------------------------------------------------------------------------------------------------------------------------------------------------------------------------------------------------------------------------------------------------------------------------------------------------------------------------------------------------------------------------------------NNFATIKTTSIVRKQIKEHERSNDYR-NFTVYKRLRKTHQKELQIMETRFKSEMEDHKQKLDREYENLRQRFARELEKLKVQHTSEHDKHVKGSQAQERKFLRDTNQTNDTERKSLTEQMKKNYKSDKERLKK-GLDVATPKKEREDAIKNFKETLTRKKRDAEFRLEKHQTDTLTFNLRAFKRRKLLQLQKLEQRLMQEEISQRSAQLEYEHTMLVRHHESTQDLEYKQLAALQKMKDEHLKKQHETERDNQKDYNRCAEADLRKKHAMEVKQQPRSLRAKEIQIRKQFNEAVKTQQRQYKALKDHILHHTPKADQKTVVKKLKEEQLRKLTALEDQYEASIAEMLQQQNVRLDETQVQDANELSKRLQQELELLTAYQSKVKMHTEAQHQRERKVLEEKVSLRRALLEQKMEEEKLVFHKEETEKRQQLDERHSKQLESFDIETTSMGLKAVEVVQASLECVDDD-ISIRGSMLSLSGSSSCNSFTS-----
>EOG091F00RV|Crassostrea_gigas|HW10_Embletonia_pulchra|TRANSCRIPT
MPSLPKPGNLKDPEVAGLFSHDDPDKIFSDLREIGHGSFGAVYFARHIATKEIVAIKKMSYNGKGSTDKWQD--IIKEVKFLQQLKHKNAIDYKGCYIKEHTAWLVMEYCLGSASDIIEVHKKPLKEVEISAICQDALDGLMYLHDQ-GKIHRDVKAGNILLTENGTVKLADFGSASFICPANS----FVGTPYWMAPEVILAMDEG--QYDGKADVWSLGITCIEMAERKPPLFNMNAMSALYHIAQNDSPSLSG-GDWSDEFRNFVDACLSKSPRERPSASDLLTHPFVRKTRRSDVILELIHRTKTAVKQLDNLQYRRLNKLIMNGT------TEEN-NLESSQEMTSEDH-VVMDDNSSQDDDNLDSKSDSIASQHSTAASSQS-SVTSLSLV-SHNDEP----------------------I-SFARDRHAS-GGSPR-VFDGG----------AHGNNFATIKTTSIVRKQIKEHERSNDYR-NFTVYKRLRKTHQKELQIMESRFKSEMEDHKQKLDREYENLRQRFGRELDKLKVQHSSELDKHVKGSQTQERRFLRDTQQFNDTERRSLADQMKKNYKIDKEKMRK-GLDTGTPKKEREDVMKNFKETLTRKKRDAEFRLEKHQGDTLTFNLRSFKRRKVLQLQRLEQRLLLEEIGQRGAQQEYEHTMLVRHHESTQDLEYKQLAALQKMKDEHLKKQHETERENQKDYNQCAEADLRKKHAMEVKQQPRSLRAKEIQIRKQFNEAVKTQQRQYKALKDHIHHHTPKADQKTVVKKLKEEQLRKLTALEDQYEASIAEMLQQQNVRLDETQLQDANELSKRLQQELELLTAYQSKVKMHTEAQHQRERKVLEEKVSLRRALLEQKMEEEKLSFHTEETEKRQQAEEKHRKQLESFDIETTGMGLKAVEVVQASLEAVDDD-ISIRGSMLSLSGSSSSNSFT------
>EOG091F00RV|Crassostrea_gigas|HW02_Berghia_verrucicornis|TRANSCRIPT
MPSLPKPGNLKDPEVAGLFSSDDPEKIFADLREIGHGSFGAVYFARCIATKEIVAIKKMSYNGKGSTDKWQD--IIKEVKFLQQLKHKNAIDYKGCYIKEHTAWLVMEYCLGSASDIIEVHKKPLKEVEISAICQDALDGLTYLHDM-GKIHRDVKAGNILLTENGTVKLADFGSASFICPANS----FVGTPYWMAPEVILAMDEG--QYDGKADVWSLGITCIEMAERKPPLFNMNAMSALYHIAQNDSPSLSG-GDWSDEFRNFVDACLSKNPRDRPSASDLLSHPFVRKTRRSDVILELIHRTKTAVKQLDNLQYKRLNKLIMNGA------AEEN-NLESSQEIAADEH-VVIDDNSSQDDDNLDSKSDSIASQHSTAASSQS-SVTSLSLV-SHSDEP----------------------I-SFARDRHAS-GGSPR-VFDGG----------AHGNNFATIKTTSIVRKQIKEHERSNDYR-NFTVYKRLRKTHQKELQIMETRFKSEMEEHKQKLDREYENLRQRFARELEKLKVQHQSEHDKSVKGSQAQERKFLRDTHQNYDTERRSLTEQMKKNYKIDKEKMRK-GLDTGTPKKEREDVMKNFKETLTRKKRDAEFRLEKHQADTLTFNLRAFKRRKLLQLQTLEQRLLQEEIGQRAAQQEYEHTMLVRHHESTQDLEYKQLAALQKMKDEHLKKQHETERENQHDYNRCAETDLRKKHAMEVKQQPRSLRAKEIQIRKQFNEAVKTQQRQYKALKDHILHHTPKADQKTVVKKLKEEQLRKLTALEDQYELSIAEMLQQQNVRLDETQVQDANELSKRLQQELELLTAYQSKVKMHTEAQHQRERKVLEEKVSLRRALLEQKMEEEKLSFQTEETEKRQQLEEKHSKQLEAFDIETTGLGLKAVEVVQASLEAADDD-ISIRGSMLSLSSSNSFSSHS------
>EOG091F00RV|Crassostrea_gigas|JG04_Berghia_stephanieae|TRANSCRIPT
-------------------------------------------------------------------------------------------------------------------------------------------------------------------------------------ANS----FVGTPYWMAPEVILAMDEG--QYDGKADVWSLGITCIEMAERKPPLFNMNAMSALYHIAQNDSPSLSG-GDWSDEFRNFVDACLSKNPRDRPSASDLLSHPFVRKTRRSDVILELIHRTKTAVKQLDNLQYKRLNKLIMNGA------AEEN-NLESSQEIAADEH-VVIDDNSSQDDDNLDSKSDSIASQHSTAASSQS-SVTSLSLV-SHSDEP----------------------I-SFARDRHAS-GGSPR-VFDGG----------AHGNNFATIKTTSIVRKQIKEHERSNDYR-NFTVYKRLRKTHQKELQIMETRFKSEMEEHKQKLDREYENLRQRFARELEKLKVQHQSEHDKSVKGSQSQERKFLRDTHQNYDTERRSLTEQMKKNYKIDKEKMRK-GLDTGTPKKEREDVMKNFKETLTRKKRDAEFRLEKYQADTLTFNLRAFKRRKLLQLQTLEQRLLQEEIGQRAAQQEYEHTMLVRHHESTQDLEYKQLAALQKMKDEHLKKQHETERENQHDYNRCAEADLRKKHAMEVKQQPRSLRAKEIQIRKQFNEAVKTQQRQYKALKDHILHHTPKADQKTVVKKLKEEQLRKLTALEDQYELSIAEMLQQQNVRLDETQVQDANELSKRLQQELELLTAYQSKVKMHTEAQHQRERKVLEEKVSLRRALLEQKMEEEKLSFQTEETEKRQQLEEKHSKQLEAFDIETTGLGLKAVEVVQASLEAADDD-ISIRGSMLSLSSSNSFSSHS------
>EOG091F00RV|Crassostrea_gigas|HW20_Spurilla_neapolitana|TRANSCRIPT
MPSLPKPGNLKDPEVAGLFSSDDPEKIFADLREIGHGSFGAVYFARCIATKEIVAIKKMSYNGKGSTDKWQD--IIKEVKFLQQLKHKNAIDYKGCYIKEHTAWLVMEYCLGSASDIIEVHKKPLKEVEISAICQDALDGLTYLHDM-GKIHRDVKAGNILLTENGTVKLADFGSASFICPANS----FVGTPYWMAPEVILAMDEG--QYDGKADVWSLGITCIEMAERKPPLFNMNAMSALYHIAQNDSPSLSG-GDWSDEFRNFVDACLSKSPRDRPSASDLLSHPFVRKTRRTDVILELIHRTKTAVKQLDNLQYRRLNKLIMNGA------AEEN-NLESSQELATDDH-VVMDDNSSQDDDNLDSKSDSIASQHSTAASSQS-SVTSLSLV-SHNDEP----------------------I-SFARDRHAS-GGSPR-VFDGG----------AHGNNFATIKTTSIVRKQIKEHERSNDYR-NFTVYKRLRKTHQKELQIMETRFKSEMEEHKQKLDREYENLRQRFARELEKLKVQHQSEHDKNVKGSQSQERKFLRDTHQNYDTERRSLTEQMKKNYKIDKEKMRK-GLDSGTPKKEREDVMKNFKETLTRKKRDAEFRLEKYQADTLTFNLRAFKRRKLLQLQTLEQRLLQEEIGQRAAQQEYEHTMLVRHHESTQDLEYKQLAALQKMKDEHLKKQHETERENQHDYNRCAEADLRKKHAMEVKQQPRSLRAKEIQIRKQFNEAVKTQQRQYKALKDHILHHTPKADQKTVVKKLKEEQLRKLTALEDQYELSIAEMLQQQNVRLDETQVQDANELSKRLQQELELLTAYQSKVKMHTEAQHQRERKVLEEKVSLRRAVLEQKMEEEKLSFQTEETEKRQQLEEKHSKQLEAFDIETTGMGLKAVEVVQASLEPADDD-ISIRGSMLSLSSSNSFSSHS------
>EOG091F00RV|Crassostrea_gigas|JG29_Spurilla_braziliana|TRANSCRIPT
MPSLPKPGNLKDPEVAGLFSSDDPEKIFADLREIGHGSFGAVYFARCIATKEIVAIKKMSYNGKGSTDKWQD--IIKEVKFLQQLKHKNAIDYKGCYIKEHTAWLVMEYCLGSASDIIEVHKKPLKEVEISAICQDALDGLTYLHDM-GKIHRDVKAGNILLTENGTVKLADFGSASFICPANS----FVGTPYWMAPEVILAMDEG--QYDGKADVWSLGITCIEMAERKPPLFNMNAMSALYHIAQNDSPSLSG-GDWSDEFRNFVDACLSKSPRDRPSASDLLSHPFVRKTRRSDVILELIHRTKTAVKQLDNLQYRRLNKLIMNGA------AEEN-NLESSQELATDDH-VVMDDNSSQDDDNLDSKSDSIASQHSTAASSQS-SVTSLSLV-SHNDEP----------------------I-SFARDRHAS-GGSPR-VFDGG----------AHGNNFATIKTTSIVRKQIKEHERSNDYR-NFTVYKRLRKTHQKELQIMETRFKSEMEEHKQKLDREYENLRQRFARELEKLKVQHQSEHDKNVKGSQTQERKFLRDTHQNYDTERRSLTEQMKKNYKIDKEKMRK-GLDTGTPKKEREDVMKNFKETLTRKKRDAEFRLEKYQADTLTFNLRAFKRRKLLQLQTLEQRLLQEEIGQRAAQQEYEHTMLVRHHESTQDLEYKQLAALQKMKDEHLKKQHETERENQHDYNRCAEADLRKKHAMEVKQQPRSLRAKEIQIRKQFNEAVKTQQRQYKALKDHILHHTPKADQKTVVKKLKEEQLRKLTALEDQYELSIAEMLQQQNVRLDETQVQDANELSKRLQQELELLTAYQSKVKMHTEAQHQRERKVLEEKVSLRRAVLEQKMEEEKLSFQTEETEKRQQLEEKHTKQLEAFDIETTGMGLKAVEVVQASLEPADDD-ISIRGSMLSLSSSNSFTSHS------
>EOG091F00RV|Crassostrea_gigas|JG12_Dondice_parguerensis|TRANSCRIPT
MPSLPKPGNLKDPEVAGLFSSDDPDKIFSDLREIGHGSFGAVYFARCIATKEIVAIKKMSYNGKGSTDKWQD--IIKEVKFLQQLKHKNAIDYKGCYIKEHTAWLVMEYCLGSASDIIEVHKKPLKEVEISAICQDALDGLTYLHDM-GKIHRDVKAGNILLTENGTVKLADFGSASFICPANS----FVGTPYWMAPEVILAMDEG--QYDGKADVWSLGITCIEMAERKPPLFNMNAMSALYHIAQNDSPSLSG-GDWSDEFRNFVDACLSKSPRDRPSASDLLSHPFVRKTRRSDVILELIHRTKTAVKQLDNLQYRRLNKLIMNGA------AEEN-NLESSQELTTDDH-VVMDDNSSQDDDNLDSKSDSIASQHSTAASSQS-SVTSLSLV-SHNDEP----------------------I-SFARDRHAS-GGSPR-VFDGG----------AHGNNFATIKTTSIVRKQIKEHERSNDYR-NFTVYKRLRKTHQKELQIMETRFKSEMEDHKQKLDREYENLRQRFARELEKLKVQHQSEHDKNVKGSQTQERKFLRDTHQNYDSERRSLTDQMKKNYKIDKEKMRK-GLDTGTPKKEREDVMKNFKESLTRKKRDAEFRLEKHQADTLTFNLRSFKRRKLLQLQTLEQRLLLEEIGQRGAQQEYEHTMLVRHHESTQDLEYKQLAALQKMKDEHLKKQHETERENQQDYNRCAEADLRKKHAMEVKQQPRSLRAKEIQIRKQFNEAVKTQQRQYKALKDHILHHTPKADQKTVVKKLKEEQLRKLTALEDQYELSIAEMLQQQNVRLDETQVQDANELSKRLQQELELLTAYQSKVKMHTEAQHQRERKVLEEKVSLRRALLEQKMEEEKMSFHTEETEKRQQLEEKHTKQLEAFDIETTSMGLKAVEVVQASLEAADDD-ISIRGSMLSLSSSNSFTSHS------
>EOG091F00RV|Biomphalaria_glabrata|NC04_Fiona_pinnata|TRANSCRIPT
-------------------------------------------------------------------------------------------------------------------------------------------------------------------------LADFGSASFICPANS----FVGTPYWMAPEVILAMDEG--QYDGKADVWSLGITCIEMAESKPPLFNMNAMSALYHIAQNDSPSLSG-GDWSDEFRNFVDSCLSKSPRDRPSASDLL----------------------------------------------------------------------------------------------------------------------------------------------------------------------------------------------------------------------------------------------------------------------------------------------------------------------------------------------------------------------------------------------------------------------------------------------------------------------------------------------------------------------------------------------------------------------------------------------------------------------------------------------------------------------------------------------
>EOG091F00RV|Crassostrea_gigas|HW17_Hermissenda_crassicornis|TRANSCRIPT
MPSLPKPGNLKDPEVAGLFSSDDPDKIFSDLREIGHGSFGAVYFARCIATKEVVAIKKMSYNGKGSTDKWQD--IIKEVKFLQQLKHKNAIDYKGCYIKEHTAWLVMEYCLGSASDIIEVHKKPLKEVEISAICQDALDGLTYLHDM-GKIHRDVKAGNILLTEIGTVKLADFGSASFICPANS----FVGTPYWMAPEVILAMDEG--QYDGKADVWSLGITCIEMAERKPPLFNMNAMSALYHIAQNDSPSLSG-GDWSDEFRNFVDACLSKSPRDRPSASDLLSHPFVRKTRRTDVILELIHRTKTAVKQLDSLQYRRLNKLIMNGA------AEEN-NLESSQELPTEDH-VVMDDNSSQDDDNLDSKSDSIASQHSTAASSQS-SVTSLSLV-SHNDEP----------------------I-SFARDRHAS-GGSPR-VFDGG----------AHGNNFATIKTTSIVRKQIKEHERSNDYR-NFTVYKRLRKTHQKELQIMETRFKSEMEDHKQKLDREYENLRQRFARELEKLKVQHQSEHDKNVKGSQTQERKFLRDTHQNYDTERRSLTEQMKKNYKIDKEKMRK-GLDTGTPKKEREDTMKTFKESLTRKKRDAEFRLEKHQADTLTFNLRAFKRRKLLQLQTLEQRLLQEEIGQRGAQQEYEHTMLVRHHESTQDLEYKQLAALQKMKDEHLKKQHETERENQQDYNRCAEADLRKKHAMEVKQQPRSLRAKEIQIRKQFNEAVKTQQRQYKALKDHILHHTPKADQKTVVKKLKEEQLRKLTALEDQYELSIAEMLQQQNVRLDETQVQDANELSKRLQQELELLTAYQSKVKMHTEAQHQRERKVLEEKVSLRRALLEQKMEEEKLSFQTEETEKRQQVDEKHTRQLEAYDIETTGMGLKAVEVVQASLEAADDD-ISIRGSMLSLSSSNSFTSHS------
>EOG091F00RV|Crassostrea_gigas|JG18_Hermissenda_opalescens|TRANSCRIPT
MPSLPKPGNLKDPEVAGLFSSDDPDKIFSDLREIGHGSFGAVYFARCIATKEVVAIKKMSYNGKGSTDKWQD--IIKEVKFLQQLKHKNAIDYKGCYIKEHTAWLVMEYCLGSASDIIEVHKKPLKEVEISAICQDALDGLTYLHDM-GKIHRDVKAGNILLTEIGTVKLADFGSASFICPANS----FVGTPYWMAPEVILAMDEG--QYDGKADVWSLGITCIEMAERKPPLFNMNAMSALYHIAQNDSPSLSG-GDWSDEFRNFVDACLSKSPRDRPSASDLLSHPFVRKTRRTDVILELIHRTKTAVKQLDSLQYRRLNKLIMNGA------AEEN-NLESSQELPTEDH-VVMDDNSSQDDDNLDSKSDSIASQHSTAASSQS-SVTSLSLV-SHNDEP----------------------I-SFARDRHAS-GGSPR-VFDGG----------AHGNNFATIKTTSIVRKQIKEHERSNDYR-NFTVYKRLRKTHQKELQIMETRFRSEMEDHKQKLDREYENLRQRFARELEKLKVQHQSEHDKNVKGSQTQERKFLRDTHQNYDTERRSLTEQMKKNYKIDKEKMRK-GLDTGTPKKEREDTMKTFKESLTRKKRDAEFRLEKHQADTLTFNLRAFKRRKLLQLQTLEQRLLQEEIGQRGAQQEYEHTMLVRHHESTQDLEYKQLAALQKMKDEHLKKQHETERENQQDYNRCAEADLRKKHAMEVKQQPRSLRAKEIQIRKQFNEAVKTQQRQYKALKDHILHHTPKADQKTVVKKLKEEQLRKLTALEDQYELSIAEMLQQQNVRLDETQVQDANELSKRLQQELELLTAYQSKVKMHTEAQHQRERKVLEEKVSLRRALLEQKMEEEKLSFQTEETEKRQQVDEKHTRQLEAYDIETTGMGLKAVEVVQASLEAADDD-ISIRGSMLSLSSSNSFTSHS------
>EOG091F00RV|Crassostrea_gigas|NC05_Hermissenda_crassicornis|TRANSCRIPT
MPSLPKPGNLKDPEVAGLFSSDDPDKIFSDLREIGHGSFGAVYFARCIATKEVVAIKKMSYNGKGSTDKWQD--IIKEVKFLQQLKHKNAIDYKGCYIKEHTAWLVMEYCLGSASDIIEVHKKPLKEVEISAICQDALDGLTYLHDM-GKIHRDVKAGNILLTEIGTVKLADFGSASFICPANS----FVGTPYWMAPEVILAMDEG--QYDGKADVWSLGITCIEMAERKPPLFNMNAMSALYHIAQNDSPSLSG-GDWSDEFRNFVDACLSKSPRDRPSASDLLSHPFVRKTRRTDVILELIHRTKTAVKQLDSLQYRRLNKLIMNGA------AEEN-NLESSQELPTEDH-VVMDDNSSQDDDNLDSKSDSIASQHSTAASSQS-SVTSLSLV-SHNDEP----------------------I-SFARDRHSP-VTVQLHLQ--G----------AHGNNFATIKTTSIVRKQIKEHERSNDYR-NFTVYKRLRKTHQKELQIMETRFRSEMEDHKQKLDREYENLRQRFARELEKLKVQHQSEHDKNVKGSQTQERKFLRDTHQNYDTERRSLTEQMKKNYKIDKEKMRK-GLDTGTPKKEREDTMKTFKESLTRKKRDAEFRLEKHQADTLTFNLRAFKRRKLLQLQTLEQRLLQEEIGQRGAQQEYEHTMLVRHHESTQDLEYKQLAALQKMKDEHLKKQHETERENQQDYNRCAEADLRKKHAMEVKQQPRSLRAKEIQIRKQFNEAVKTQQRQYKALKDHILHHTPKADQKTVVKKLKEEQLRKLTALEDQYELSIAEMLQQQNVRLDETQVQDANELSKRLQQELELLTAYQSKVKMHTEAQHQRERKVLEEKVSLRRALLEQKMEEEKLSFQTEETEKRQQVDEKHTRQLEAYDIETTGMGLKAVEVVQASLEAADDD-ISIRGSMLSLSSSNSFTSHS------
>EOG091F00RV|Lottia_gigantea|HW06_Cratena_peregrina|TRANSCRIPT
---------------------DDPDKIFSDLREIGHGSFGAVYFARNIATKEVVAIKKMSYNGKGSTDKWQD--IIKEVKFLQQLKHKNAIDYKGCYIKEHTAWLVMEYCLGSASDIIEVHKKPLKEVEISAICQDALDGLTYLHDM-GKIHRDVKAGNILLTEIGTVKLADFGSASFICPANS----FVGTPYWMAPEVILAMDEG--QYDGKADVWSLGITCIEMAERKPPLFNMNAMSALYHIAQNDSPSLSG-GDWTDEFRNFVDACLSKNPRDRPSASDLLSHPFVRKTRRSDVILELIHRTKTAVKQLDNLQYRRLNKLIMNG---------------------------------------------------------------------------------------------------------------------------------------------------------------------------------------------------------------------------------------------------------------------------------------------------------------------------------------------------------------------------------------------------------------------------------------------------------------------------------------------------------------------------------------------------------------------------------------------------------------------------------------------------
>EOG091F00RV|Crassostrea_gigas|HW12_Facelina_rubrovittata|TRANSCRIPT
MPSLPKPGNLKDPEVAGLFSSDDPDRIFSDLREIGHGSFGAVYFARDIATKEVVAIKKMSYNGKGSTDKWQD--IIKEVKFLQQLKHKNAIDYKGCYIKEHTAWLVMEYCLGSASDIIEVHKKPLKEVEISAICQDALDGLTYLHDM-GKIHRDVKAGNILLTENGTVKLADFGSASFICPANS----FVGTPYWMAPEVILAMDEG--QYDGKADVWSLGITCIEMAERKPPLFNMNAMSALYHIAQNDSPSLSG-GDWSDEFRNFVDACLSKSPRDRPSASDLLSHPFVRKTRRSDVILELIHRTKTAVKQLDNLQYRRLNKLIMNGA------AEEN-NLESSQELASDDH-VVMDDNSSQDDDNLDSKSDSIASQHSTAASSQS-SVTSLSLV-SHNDEP----------------------I-SFARDRHAS-GGSPR-VFDGG----------AHGNNFATIKTTSIVRKQIKEHERSNDYR-NFTVYKRLRKTHQKELQIMETRFKSEMEDHKQKLDREYENLRQRFARELEKLKVQHGSEHDKHVKGSQTQERKFLRDTHQNYDTERRSLTEQMKKNYKMDKEQMRK-GLDTGTPKKEREDAMKNFKEVLTRRKRDAEFRLEKHQADTLTFNLRAFKRRKLLQLQTLEQRLMQEEIGQRSAQQEYEHTMLVRHHESTQDLEYKQLAALQKMKDEHLKKQHETERENQKDYNRCAEADLRKKHAMEVKQQPRSLRAKEIQIRKQFNEAVKTQQRQYKALKDHILHHTPKADQKTVVKKLKEEQLRKLTALEDQYELSIAEMLQQQNVRLDETQVQDEHELSKRLQQELELLTAYQSKVKMHTEAQHQRERKVLEERVSLRRALLEQKMEEEKLSFHTEETGKRQQLDEKHTQQLEAFDIETTGMGLKAVEVVQASLEAVDDD-ISIRGSMLSLSSSNSFTSHS------
>EOG091F00RV|Crassostrea_gigas|HW13_Favorinus_branchialis|TRANSCRIPT
MPSLPKPGNLKDPEVAGLFSSDDPDKIFSDLREIGHGSFGAVYFARNIATKEVVAIKKMSYNGKGSTDKWQD--IIKEVKFLQQLKHKNAIDYKGCYIKEHTAWLVMEYCLGSASDIIEVHKKPLKEVEISAICQDALDGLTYLHDM-GKIHRDVKAGNILLTENGTVKLADFGSASFICPANS----FVGTPYWMAPEVILAMDEG--QYDGKADVWSLGITCIEMAERKPPLFNMNAMSALYHIAQNDSPSLSG-GDWSDEFRNFVDACLSKNHRDRPSASDLLAHPFVRKTRRSDVILELIHRTKTAVKQLDNLQYRRLNKLIMNGA------AEEN-NLESSQELASDDH-VVMDDNSSQDDDNQDSKSDSIASQHSTAASSQS-SVASLSLV-SHNDEP----------------------I-SFARDRHAS-GGSPR-VFDGG----------AHGNNFATIKTTSIVRKQIKEHERSNDYR-NFTVYKRLRKTHQKELQIMETRFKSEMEDHKTKLDREYENLRQRFARELEKLKVQHTSEHDKHVKGSQTHERKFLRDTHQNYDTERRSLTEQMKKNYKLDKEQMKK-GIDSGTPKKEREDAMKNFKEVLTRRKRDAEFRLEKHQADTLTFNLRTFKRRKLLLLQTLEQRLLQEEIGQRGAQQEYEHTMLVRHHESTQDLEYKQLAALQKIKDEHLKKQHETERENQKDYNRCAEADLRKKHALEVKQQPRSLRAKEIQIRKQFNEAVKTQQRQYKALKDHILHHTPKADQKSVVKKLKEEQLRKLTALEDQYELSIAEMLQQQNVRLDETQVQDEQELSKRLQQELELLTAYQSKVKMHTEAQHQRERKVLEERVSLRRALLEQKMEEEKMSFHTEETEKRQQYEEKHSRQLEAFDIETTGMGLKSMEVVQASLEASADDDISIRGSMLSLSSSNSFTS--------
>EOG091F00RV|Crassostrea_gigas|HW05_Caloria_elegans|TRANSCRIPT
MPSLPKPGNLKDPEVAGLFSSDDPDKIFSDLREIGHGSFGAVYFARNIATKEVVAIKKMSYNGKGSTDKWQD--IIKEVKFLQQLKHKNAIDYKGCYIKEHTAWLVMEYCLGSASDIIEVHKKPLKEVEISAICQDALDGLTYLHDM-GKIHRDVKAGNILLTENGTVKLADFGSASFICPANS----FVGTPYWMAPEVILAMDEG--QYDGKADVWSLGITCIEMAERKPPLFNMNAMSALYHIAQNDSPSLSG-GDWSDEFRNFVDACLSKSSRDRPSASDLLSHPFVRKTRRSDVILELIHRTKTAVKQLDNLQYRRLNKLIMNGT------MEEN-NLESSQEMASDDH-VVMDDNSSQDDDNLDSKSDSIASQHSTAASSQS-SVTSLSLV-SHNDEP----------------------I-SFARDRHAS-GGSPR-VFDGG----------AHGNNFATIKTTSIVRKQIKEHERSNDYR-NFTVYKRLRKTHQKELQIMETRFKSEMEDHKQKLDREYENLRQRFARELEKLKVQHQSEHDKNVKGSQTQERKFLRDTHQNYDTERRSLTEQMKKNYKIDKEQMRK-GLDSGTPKKEREDVMKNFKESLTRKKRDAEFRLEKHQADTLTFNLRTFKRRKLLQLQTLEQRLMQEEIGQRSAQQEYEHTMLVRHHESTQDLEYKQLAALQKAKDEHLKKQHETERENQKDYNRCAEADLRKKHAMEVKQQPRSLRAKEIQIRKQFNEAVKTQQRQYKALKDHILHHTPKADQKTVVKKLKEEQLRKLTALEDQYELSIAEMLQQQNVRLDETQVQDANELSKRLQQELELLTAYQSKVKMHTEAQHQRERKVLEEKVSLRRAVLEQKMEEEKLSFHTEETEKQQQLDERHTRQMEAFDIETTGMGLKAVEVVQASLEAADDD-ISIRGSMLSLSSSNSFSSHS------
>EOG091F00RV|Crassostrea_gigas|JG25_Palisa_papillata|TRANSCRIPT
----------------------------------------------------------------------------------------------------------------------------------------------------------------------------------------------------------------------------------------------------------------------------------------------------------------------------------------------------------------------------------------------------------------------------------------------------------------------------------------------------------------------------------------------------------------------------------------QNYDTERRSLTEQMKKNYKIDKEQMRK-GLDSGTPKKEREDVMKNFKEALTRKKRDAEFRLEKHQADTLTFNLRAFKRRKLLQLQTLEQRLMQEEIGQRSAQQDYEHTMLVRHHESTQDLEYKQLAALQKMKDEHLKKQHETERENQKDYNHCAEADLRKKHAMEVKQQPRSLRAKEIQIRKQFNEAVKTQQRQYKALKDHILHHTPKADQKTVVKKLKEEQLRKLTALEDQYELSIAEMLQQQNVRLDETQVQDANELSKRLQQELELLTAYQSKVKMHTEAQHQRERKVLEEKVSLRRAVLEQKMEEEKLSFQTEETEKRQQLEERHSQQMEAFDIET------------------------------------------------
>EOG091F00RV|Crassostrea_gigas|JG03_Austraeolis_stearnsi|TRANSCRIPT
-------------------------------------------------------------------DKWQD--IIKEVKFLQQLKHKNAIDYKGCYIKEHTAWLVMEYCLGSASDIIEVHKKPLKEVEISAICQDALDGLTYLHDM-GKIHRDVKAGNILLTEIGTVKLADFGSASFICPANS----FVGTPYWMAPEVILAMDEG--QYDGKADVWSLGITCIEMAERKPPLFNMNAMSALYHIAQNDSPSLSG-GDWSDEFRNFVDACLSKSPRDRPSASDLLSHPFVRKTRRSDVILELIHRTKTAVKQLDNLQYRRLNKLIMNGA------AEEN-NLESSQELASDDH-VVMDDNSSQDDDNLDSKSDSIASQHSTAASSQS-SVTSLSLV-SHNDEP----------------------I-SFARDRHAS-GGSPR-VFDGG----------AHGNNFATIKTTSIVRKQIKEHERSNDYR-NFTVYKRLRKTHQKELQIMETRFKSEMEDHKQKLDREYENLRQRFARELEKLKVQHQSEHDKHVKGSQTQERKFLRDNHQNYDTERRSLTEQMKKNYKIDKEQMRK-GLDSGTPKKEREDAMKNFKEALTRKKRDAEFRLEKHQADTLTFNLRAFKRRKLLQLQTLEQRLMQEEIGQRSAQQDYEHTMLVRHHESTQDLEYKQLAALQKMKDEHLKKQHETERENQKDYNHCAEADLRKKHAMEVKQQPRSLRAKEIQIRKQFNEAVKTQQRQYKALKDHILHHTPKADQKTVVKKLKEEQLRKLTALEDQYELSIAEMLQQQNVRLDETQVQDANELSKRLQQELELLTAYQSKVKMHTEAQHQRERKVLEEKVSLRRAVLEQKMEEEKLSFHTEETEKRQQLEERHSHQMEAFDIETTGMGLKAVEVVQASLEAADDD-ISIRGSMLSLSSSNS-----------
>EOG091F00RV|Crassostrea_gigas|JG24_Noumeaella_rubrofasciata|TRANSCRIPT
----------------------------------------------------------------------------------------------------------------------------------------------YLHDM-GKIHRDVKAGNILLTENGTVKLADFGSASFICPANS----FVGTPYWMAPEVILAMDEG--QYDGKADVWSLGITCIEMAERKPPLFNMNAMSALYHIAQNDSPSLSG-GDWSDEFRNFVDACLSKNPRDRPSASDLLSHPFVRKTRRSDVILELIHRTKTAVKQLDNLQYRRLNKLIMNGA------AEEN-NLESSQELATDDH-VVMDDNSSQDDDNLDSKSDSIASQHSTAASSQS-SVTSLSLV-SHNDEP----------------------I-SFARDRHAS-GGSPR-VFDGG----------AHGNNFATIKTTSIVRKQIKEHERSNDYR-NFTVYKRLRKTHQKELQIMETRFKSEMEDHKQKLDREYENLRQRFARELEKLKVQHQSEHDKNVKGSQTQERKFLRDTHQNHDTERRSLTEQMKKNYKLDKERMRK-GLDSGTPKKEREDVMKNFKETLTRKKRDAEFRLEKHQADTLTFNLRAFKRRKLLQLQTLEQRLLQEEIGQRGAQQEYEHTMLVRHHESTQDLEYKQLAALQKMKDEHLKKQHETERENQHDYNRCAEADLRKKHAMEVKQQPRSLRAKEIQIRKQFNEAVKTQQRQYKALKDHILHHTPKADQKTVVKKLKEEQLRKLTALEDQYELSIAEMLQQQNVRLDETQVQDANELSKRLQQELELLTAYQSKVKMHTEAQHQRERKVLEEKVSLRRALLEQKMEEEKLSFHTEETEKRQQMEEKHSAQSEAFDIETTGMGLKAVEVVQASLEAADDD-ISILGSMLSLSSSNSFTS--------
>EOG091F00RV|Crassostrea_gigas|JG27_Phidiana_lynceus|TRANSCRIPT
--------------------------------------FGAVYFARNIATKEVVAIKKMSYNGKGSTDKWQD--IIKEVKFLQQLKHKNAIDYKGCYIKEHTAWLVMEYCLGSASDIIEVHKKPLKEVEISAICQDALDGLTYLHDM-GKIHRDVKAGNILLTENGTVKLADFGSASFICPANS----FVGTPYWMAPEVILAMDEG--QYDGKADVWSLGITCIEMAERKPPLFNMNAMSALYHIAQNHSPSLSG-GDWSDEFRNFVDACLSKSPRDRPSASDLLSHPFVRKTRRSDVILELIHRTKTAVKQLDNLQYRRLNKLIMNGA------AEEN-NLESSQELASDDP-VVMDDNSSQDDDNLDSKSDSIASQHSTAASSQS-SVTSLSLV-SHNDEP----------------------I-SFARDRHAS-GGSPR-VFDGG----------AHGNNFATIKTTSIERKQIKEHERSNDYR-NFTVYKRLRKTHQKELQIMETRFKSEMEDHKQKLDREYESLRQRFARELEKLKVQHQSEHDKHVKGSQTQERKFLRDTHQNYDTERRSLTEQMKKNYKIDKEQMRK-GLDSGTPKKEREDVMKNFKEALTRKKRDAEFRLEKYQADTLTFNLRAFKRRKLLQLQTLEQRLLQEEIGQKSAQQEYEHSMLVRHHESTQDLEYKQLAALQKMKDEHLKKQHETERENQKDYNRCAEADLRKKHAMEVKQQPRSLRAKEIQIRKQFNEAVKTQQRQYKALKDHILHHTPKADQKTVVKKLKEEQLRKLTALEDQYELSIAEMLQQQNVRLDETQVQDANELSKRLQQELELLTAYQSKVKMHTEAQHQRERKVLEERVSLRRAVLEQKMEEEKLSFQTEETEKRQQVEEKHNQQMEAFDIETTGMGLKAVEVVQASLEAADDD-ISIRGSMLSLSSSNSFTS--------
>EOG091F00RV|Crassostrea_gigas|JG16_Flabellina_iodinea|TRANSCRIPT
MPSQPKPGNLKDPEVAGLFSHDDPDKIFSDLREIGHGSFGAVYFARHIDTKEVVAIKKMSYNGKGSTDKWQD--IIKEVKFLQQLKHRNAIDYKGCYIKEHTAWLVMEYCLGSASDIIEVHKKPLKEVEVSAICQDALDGLTYLHSQ-GKIHRDVKAGNILLTENGTVKLADFGSASFICPANS----FVGTPYWMAPEVILAMDEG--QYDGKADVWSLGITCIEMAERKPPLFNMNAMSALYHIAQNDSPSLSG-GDWSDEFRNFVDACLSKNSRDRPSASDLLSHPFVRKTRRSDVILELIHRTKTAVKQLDNLQYRRLNKLIMNGA------AEEN-NLESSQEFASDDH-AVMDDNSSQDDDNLDSKSDSIASQHSTAASSQS-SVTSLSLV-SHNDEP----------------------I-SFARDRHAS-GGSPR-VFDGG----------AHGNNFATIKTTSIVRKQIKEHERSNDYR-NFTVYKRLRKTHQKELQIMESRFKSEMEDHKQKLDREYENLRQRFARELEKLKVQHHSEHDKNVKGSQAQERKFLRDTHQNYDTERRSLTEQMKKNYKIDKDKMRK-GLDSGTPKKEREDVMKNFKETLTRKKRDAEFRLEKHQADTLTFNLRAFKRQKMLQLQRLEQRLLLEEIGQRGAQQEYEHTMLVRHHESTQDLEYKQLAALQKMKDEHLKKQHETERENQKDYNRCAEADLRKKHAMEVKQQPRSLRAKEIQIRKQFNEAVKTQQRQYKALKDHILHNTPKAEQKTVVKKLKEEQLRKLTALEDQYEASIAEMLQQQNVRLDETQVQDANELSKRLQQELELLTAYQSKVKMHTEAQHQRERKVLEERVSLRRALLEQKMEEEKLSFQTEETEKRQQLEEKHTKQLESFDIETTGMGLKAVEVVQASLEIAEDD-ISIRGSMLSLSGTIHSSNSFT-----
>EOG091F00RV|Crassostrea_gigas|NC01_Armina_californica|TRANSCRIPT
MPSLPKPGNLKDPEVAGLFCHEDPEKIFADLREIGHGSFGAVYFARNIATKEVVAIKKMSYNGKGSTDKWQD--IIKEVKFLQQLKHKNAIDYKGCYIKEHTAWLVMEYCLGSASDIIEVHKKPLKEVEISAICQDALDGLTYLHSQ-GKIHRDVKAGNILLTENGTVKLADFGSASFICPANS----FVGTPYWMAPEVILAMDEG--QYDGKADVWSLGITCIEMAERKPPLFNMNAMSALYHIAQNDSPSLSG-GDWSDEFRNYVDSCLSKYPKDRPSASDLLSHPFVRKTRRCDVILELIHRTKTAVKQLDNLQLRRLNKLIMNGT------AEEN-NLESSQVLATDDH-VVMDDNSSQDDDNLDSKSDSIASQHSTAASSQS-SVTSLSLV-SHNDEP----------------------I-SFARDRHASGGGSPR-VFDGG----------AHGNNFATIKTTSIVRKQIKEHERSNDYR-NFTVYKRLRKTHQKELQTMESRFKSEMEDHKQKLDREYESLRQRFARELEKLKVQHSSEHEKNVKGSQAQERKFLRDTHQNNDTERRSLAEQMKKNYKIDKEKMRK-GLETGTPKKERDDVMKNFKESLTRKKRDAEFRLEKHHADTLTFNLRSFKRRKLLQLERLEQRLLQEEIGQRWAQLEYEHSMLVRHHESTQDLEYKHSAAVQKMKDEHLKKQHETERENQKDYNRCAEADLKKKHAMEVKQQPRSLRAKEIQIRKQFNEAVKTQQRQYKALKDHILHHTPKADQKTVVKKLKEEQLRKLSALEDQYEASIAEMLQQQNVRLDETQIQDANELNKRLQQELELLTAYQSKVKMHTEAQHQRERKVLEEKVSLRRAVLEGKMEEEKLSFQTEETEKRQQLEERHTKQTEGFDIETTSMGLKAVEVAQASLEAVDDD-ISIRGSMLSLSGSASSNSFT------
>EOG091F00RV|Crassostrea_gigas|HW18_Janolus_cristatus|TRANSCRIPT
MPSLPKPGNLKDPEVAGLFCHEDPDKIFSDLREIGHGSFGAVYFARNIATKEVVAIKKMSYNGKGSTDKWQD--IIKEVKFLQQLKHKNAIDYKGCYIKEHTAWLVMEYCLGSASDIIEVHKKPLKEVEISAICQDALDGLTYLHGQ-GKIHRDVKAGNILLTENGTVKLADFGSASFICPANS----FVGTPYWMAPEVILAMDEG--QYDGKADVWSLGITCIEMAERKPPLFNMNAMSALYHIAQNDSPSLSG-GDWTDEFRKFVDACLSKNPRDRPSASDLLSHPFVQLTKRTDVILELIHRTKTAVKQLDNLQYRRLNKLIMNGA------AEEN-NLESSQELSTEDHNVVMDDNSSQDDDNLDSKSDSIASQHSTAASSQS-SVASLSLA-SHNDEP----------------------I-SFARDRHAS-GGSPR-VFDGG----------AHGNNFATIKTTSIVRKQIKEHERSNDYR-NFTVYKRLRKTHQKELQIMESRFKTEMEDHKQKLDREYENLRQRFARELEKLKVQHSSEHDKQIKGSQTQERKFLRDTHQNHDSERKSLADQMKKNYKLDKEKMRK-GLETGTPKKEREDVMKNFKETLTRKKRDAEFRLEKHQTDTLTFNLRSFKRRKLLQLERLEQRLLLEEIGQKNAQQEYEHAMLVRHHESTQDLEYKQLAALQKMKDEHLRKQHETERDNQKDYNRCAEADLRKKHAMEVKQQPRSLRAKEIQIRKQFNEAVKTQHRQYKALRDHVLHHTPKADQKTVVKKLKEEQLRKLTALEDQYEASIAEMLQQQNVRLDETQVLDANELRKRLEQELELLTAYQSKVRMHTEAQHQRERKVLEEKVSLRRAVLEQKMEEEKLCFQTEESEKSHHLDESHSKQLEVFDIDTTAMGLKAVEVVQASLEAAVDE-ISIRGSMLSLSGSSSSNSFT------
>EOG091F00RV|Crassostrea_gigas|HW14_Flabellina_affinis|TRANSCRIPT
---------------------------------------------------------------------------------------------------------VMEYCLGSASDIIEVLKKPLKEMEISAICQDALDGLTYLHDM-GKIHRDVKAGNILLTENGTVKLADFGSASFICPANS----FVGTPYWMAPEVILAMDEG--QYDGKADVWSLGITCIEMAERKPPLFNMNAMSALYHIAQNDSPSLSG-GDWSDEFRNFVDACLSKNTRDRPSASNLLSHPFVRKTRRTDVILELIHRTKTAVKQLDNLQYRRLNKLIMNGA------AEEN-NLESSQELVPDDH-VVIDDNSSQDDDNLDSKSDSIASQHSTAASSQSSSVTSLSLV-SHNDEP----------------------I-SFARDRHAS-GGSPR-VFDGG----------AHGNNFATIKTTSIVRKQIKEHERSNDYR-NFTVYKRLRKTHQKDLQIMESRFKSEMEDHKQKLDREYENLRQRFARELEKLKVQHQSEHDKNVKGSQAQERRFLRDTHQNNDSERRSLTDQMKKNYKIDKEKMRK-GLDTATPKKEREDVMKNFKETLTRKKRDAEFRLEKHQADTLTFNLRTFKRRKLLQLQKLEQRLLHEEIAQRAAQQEYEHTMLVRHHESTQDLEYKQLAALQKTKDEHLKKQHETERENQKDYNRCAEADLRKKHAMEVKQQPRSLRAKEIQIRKQFNEAVKTQQRQYKALKDHILHHTPKADQKTVVKKLKEEQLRKLTALEDQYELSIAEMLQQQNVRLDETQLQDANELSKRLQQELELLTAYQSKVKMHNEAQHQRERKVLEEKVSLRRALLEQKMEEEKLSFHSGETEQRQHLEERHSKVLEAFDIETTGMGLKAVEVVQASLEAADDD-ISIRGSMLSLSGSSSSNSFT------
>EOG091F00RV|Crassostrea_gigas|JG28_Scyllaea_fulva|TRANSCRIPT
MPSVPKPGNLKDPEVAGLFSHEDPDKIFADLREIGHGSFGAVYFARHVATKEVVAIKKMSYNGKGSTDKWQD--IIKEVKFLQQLKHKNAIDYKGCYIKEHTAWLVMEYCLGSASDIIEVHKKPLKEVEISAICQDALEGLTYLHSM-GKIHRDVKAGNILLTEIGTVKLADFGSASFICPANS----FVGTPYWMAPEVILAMDEG--QYDGKADVWSLGITCIEMAERKPPLFNMNAMSALYHIAQNDSPSLSG-GDWSDEFRNFVEACLSKSPRDRPSASDLLSHPFVRKTRRSDVILELIHRTKTAVKQLDNMQYRRLNKLIMNGS------GEEN-NLENSQVLASDDH-VVIDDNSSQDDDNLDSKSDSIASQHSTAASSQS-SVTSLSLV-SHNEEP----------------------I-SFARERHAS-GGSPR-IFDGG----------AQGNNFATIRTTSIVRKQIKEHERTNDYR-NFTVYKRLRKTHQKELQIMETRFKAEMEDHKQKLDREYETLTQRVARDLEKLKVHHTSELDKHIKGSQTQERKFLRDTHQNNDTERRSLAEQMKKNYKIDKEKMRK-GLDTGTPKKERDDVMKNFKETLTRKKRDAEFRLEKHQTDTLTFNLRAFKRRKMLQLQQLEQQLLQEEISQRSAQQEYQHRMLVRHHESTQDLEYKQLAALQKMKNEHLRKQHETERDNQKDYNRCAEADLRKKHALEVKQQPRSLKAKEIQIRKQFNEAVKTQQKQYKALKDHILHTTPKPDQKTVVKKLKEEQLRKLTALEDQYEASIAEMLQQQNVRLDETQVQDANDLSRRLQQELELLTAYQSKVKMHTEALHQREHKVLEEKVSLRRAVLEQKMDEEKDSMQREETEKRQHLEERHSKQAEAFDIETTSMGLKAVEVAQASLELADDD-ISIRGSTLSLSGSSSSNSFT------
>EOG091F00RV|Crassostrea_gigas|HW07_Cuthona_caerulea|TRANSCRIPT
MPSLPKPGNLKDPEVVGLFSGDDPDKIFSDLREIGHGSFGAVYFARHIATKEVVAIKKMSYNGKAANDKWQD--IIKEVKFLQQLKHKNAIDYKGCYIKEHTAWLVMEYCLGSASDIIEVHKKPLKEVEISAISQDALDGLKYLHSQ-GKIHRDVKAGNILLTENGTVKLADFGSASFICPANS----FVGTPYWIAPEVILAMDEG--QYDGKADVWSLGITCIEMAERKPPLFNMNAMSALYHIAQNDSPSLSG-GDWSDEFRNFVDSCLSKNHRDRPSASDLLSHPFVRKTRRSDVILELIHRTKTAVKQLDNLQYRRLNKLIMNGA------AEES-TLESSQELTSDEH-VVIDDNSSQDDDNLDSKSDSIASQHSTAASSQS-SVTSLSLA-SHNDEP----------------------I-SFARDRHAS--GSPR-VFDGG----------AHGNNFATIKTTSIVRKQIKEHERSNDYR-NFTVYKRLRKSHQKELQTSESRFKSEMEDHKQKLDREYESLRQRFARELEKLKITQSSEHDKHIKGSQAQERKFLRETHQNYDIDRKSLTEQMKKNYKIDKEKMRK-GLDNGTPKKEREDVMKNFKETLTRKKRDAEFRLEKHQSDTLTFNLRSFKRRKLLQLQRLEQRLLQEEIGQKNAQQEYEHAMLVRHHESTQDLEYKQLAALQKMKDEHLKKQHETERENQKDYNRCAEVDLRKRHALEVKQQPRSLRAKEIQIRKQFNEAVKTQQRQYKALKDHILHHTPKTEQKAVVKKLKEEQLRKLTALEDQYEASIAEMLQQQNFRLDETQLQDANELSKRLQQELELLTAYQSKVKMHTEAQHQRERKVLEEKVSLRRAVLEQKMEEEKLSMQTDENEKRQHVEEKHSKQLEAFDIETTGMGLKAVEVVQASLEGVDDD-ISIRGSMLSLSGSTSSNSFSS-----
>EOG091F00RV|Lottia_gigantea|JG26_Phestilla_sp|TRANSCRIPT
MPSLPKPGNLKDPEVAGLFSGDDPDKIFSDLREIGHGSFGAVYFARHIATKEVVAIKKMSYNGKGANDKWQD--IIKEVKFLQQLKHKNAIDYKGCYIKEHTAWLVMEYCLGSASDIIEVHKKPLKEVEISAISQDALEGLKYLHSQ-GKIHRDVKAGNILLTENGTVKLADFGSASFICPANS----FVGTPYWMAPEVILAMDEG--QYDGKADVWSLGITCIEMAERKPPLFNMNAMSALYHIAQNDSPSLSG-GDWSDEFRNFVDSCLCKSHKDRPSASDLLSHPFVRKTRRSDVILELIHRTKTAVKQLDKLQFKRLTKLIMNGA------SEES-TLESSQELTSEEQ-VVMDDNSSQDDDNLDSKSDSIASQHSTAASSQS-SVTSLS---------------------------------------------------------------------------------------------------------------------------------------------------------------------------------------------------------------------------------------------------------------------------------------------------------------------------------------------------------------------------------------------------------------------------------------------------------------------------------------------------------------------------------------------------------------------------------
>EOG091F00RV|Crassostrea_gigas|HW11_Eubranchus_exiguus|TRANSCRIPT
MPPLPKPGNLKDPEVSGLFSGDDPDKIFSDLREIGHGSFGAVYFARHIASKEVVAIKKMSYNGKGATDKWQD--IIKEVKFLQQLKHKNAIDYKGCYIKEHTAWLVMEYCLGSASDIIEVHKKPLKEVEISAISQDSLEGLEYLHSM-GKIHRDVKAGNILLTENGTVKLADFGSASLICPANS----FVGTPYWMAPEVILAMDEG--QYDGKADVWSLGITCIEMAERKPPLFNMNAMSALYHIAQNDSPSLSG-GDWSEEFRNFVDSCLSKNTRDRPSASDLLSHPFVRKTRRSDVILELIHRTKTAVKQLDNLQYRRLNKLIMNGG------ADDS-TLESSQELTTGEH-V-IDDNSSQDDDNLDSKSDSIASQHSTAASSQS-SVTSLSLA-SHTDEP----------------------I-SFARDRHAS--GSPR-VFDGG----------AHGNNFATIKTTSIVRKQIKEHERSNDYR-NFTVYKRLRKSLQKELQTMETRFRSEMEDHKTKLDREYENLRQRFGRELEKLKISQTSEYDKHVKANQAQERKFLRDTHQSYDTERRSLTETMKKNYKKNKEDMKK-SIDSGTPKKEREEAMKSYKETLTRKKRDAEFKLEKYQTDTLSFNLRSFKRRKLLQLQKLEDRLQQEEIDQRSAQQDYEHTMLVRHHESTQDLEYKQLAALQKMKDEHLKKQHETERDNQKDYNRCAQADLRKRHALEVKQQPRSLRAKEIQIRKQFNEAVKTQQRQYKAFKDQILQNTPKVDQKAVVKKLKEEQLRKLTALEDQYEASIAEMLQQQNVRLDETQLQDETDLSGRLQQELELLTAYQSKVKMHNEAQHLKERKVLEEKVSLRRAVLEQKMEEEKLLINHEESEKRQQLEHKHRVHLEKYDIDTTGMGLKAVEVAQASLEGVDDD-ISIRGSMLSLSGSTSSNSFS------
>EOG091F00RV|Crassostrea_gigas|JG14_Eubranchus_rustyus|TRANSCRIPT
---------------------------------------------------------------------------------------------------------------------------------------------------------------------------------------------------------LAMDEG--QYDGKADVWSLGITCIEMAERKPPLFNMNAMSALYHIAQNDSPSLSG-GDWSDEFRNFVDSCLSKSPKDRPSASDLLSHPFVRKTRRSDVILELIHRTKTAVKQLDNLQYRRLNKLIMNGA------AEES-TLESSQELSTDEH-VVMDDNSSQDDDNLDSKSDSIASQHSTAASSQS-SVTSLSLA-SHNDEP----------------------I-SFARDRHAS--GSPR-VFDGG----------VHGNNFATIKTTSIVRKQIKEHERSNDYR-NFTVYKRLRKSHQKELQTFESRFKSEMEDHKQKLDREYENLRQRFARELEKLKITHTSEHEKHVKGNQAQERKYLRDTHQNYDTERRSLTEQMKKNYKIDKEKMKK-GLDNGTPKKEREDVMKNFKETLTRKKRDAEFRLEKHQNDTLTFNLRSFKRRKLLQLQKLEQRLVQEEIGQRNAQQEYEHTMLVRHHESTQDLEYKQLAALQKMKDEHLKKQHETERENQKDYNRCAEADLRKRHALEVKQQPRSLRAKEIQIRKQFNEAVKTQQRQYKALKDHILHHTSKADQKTVVKKLKEEQLRKLTALEDQYEASIAEMLQQQNVRLDETQVQDANELSKRLQQELELLTAYQSKVRMHTEAQHQKERKVLEEKVSLRRAVLEQKMEEEKFSMQTEENEKRQQFEDRHSKQLNHYDIETTSMGLKAIEVAQASLEGVDDD-ISIRGSMLSLSGSTSSNSFSS-----
>EOG091F00RV|Crassostrea_gigas|HW01_Armina_tigrina|TRANSCRIPT
------------------------------------------------------------------------------------------------------------------------------------------------------------------------------------------------------------------------------------------------------------------------------CLIKYPKDRPSASDLLSHPFVRKTRRCDVILELIHRTKTAVKQLDNLQYRRLNKLIMNGG------AEDN-NLESSQVLATDDH-VVMDDNSSQDDDNLDSKSDSIASQHSTAASSQS-SVTSLSLA-SHNDEP----------------------I-SFARDRHAS-GGSPR-VFDGG----------VHGNNFATIKTTSIVRKQIKEHERSNDYR-NFTVYKRLRKTHQKELQTMESRFKSEMEDHKQKLDREYEGLRQRFARELEKLKVQHSSEHDKNVKGSQAQERKFLRDTQQNNDTERKSLADQMRKNYKIDKEKMRK-GLETGTPKKEREDVMKNFKESLTRKKRDAEFRLEKHHSDTLTFNLRSFKRRKLLNLQRLEQRLLQEEIGQRWAQLEYEHSMLVRHHESTQDLEYKQLAALQKMKDEHLKKQHETERENQKDYNHCAESDLKKKHAMEVKQQPRSLRAKEIQIRKQFNEAVKTQQRQYKALKEHVLQDTPKAEQKSVVKKLKEEQLRKLTSLEDQYEASIAEMLQQQNVRLDETQIQDANELNKRLQQELELLTAYQSKVRMHTEAQHQRERKVLEERVSLRRAVLEGKMEEEKLSFQTEETEKRQQLEERHINQMEAFDIETTSMGLKAVEVVQASLEAVDDD-ISIRGSMLSLSGSSSCSSFST-----
>EOG091F00RV|Crassostrea_gigas|JG05_Bornella_anguilla|TRANSCRIPT
------------------------------------------------------------------------------------------------------------------------------------------------------------------------------------------------------------------------------------------------------------------------------------------------------------------------------------------------------------------------------------------------------------------------------------------------------------------------------NNFATIRTTSIVRKQIKEHERSNDYR-NFTVYKRLRKTHQKELQIMETRFKAEMEDHKQKLDREYENLRQRFARELEKLKVQHTSELDKHVKGSQAQERKFLRDTHQNNDTERRSLTEQMKKNYKIDKEKMRK-GLDTGTPKKEREDVMKNFKETLTRKKRDAEFRLEKHQADTLAFNLRAFKRRKMMQLQQLEQRLMLEEISQRSAQLEYEHTMLVRHHESTQDLEYKQLAALQKMKDEHLKKQHETEKENQRDYNNCAESELRKRHALEVKQQPRSLRAKEIQIRKQFNEAVKTQQKQYKALKDHILNHTPKAEQKTVVKKLKEEQLRKLTALEDQYEASIAEMLQQQNVRLDETQVQDANDLKKRLLQELELLTAYQSKVKMNTEAQHQRERKTLEERVSLRRALLEQKMEEEKDSFQKEETEKRQQLEQRHSKQLETFDIETTSQGLKAVEVVQASLEGVDED-I--RGSMLSLSGSSSSNSFT------
>EOG091F00RV|Crassostrea_gigas|HW16_Hancockia_cfuncinata|TRANSCRIPT
MPSLPKPGNLKDPEVAGLFSHEDPDKIFADLREIGHGSFGAVYFARNVATKEIVAIKKMSYNGKGSTDKWQD--IIKEVKFLRQLKHKNAIEYKGCYIKEHTAWLVMEYCLGSASDIIEVHKKPLKEMEVSAICQDALEGLTYLHSQ-GKIHRDVKAGNILLTENGTVKLADFGSASFICPANS----FVGTPYWMAPEVILAMDEG--QYDGKADVWSLGITCIEMAERKPPLFNMNAMSALYHIAQSDSPSLSG-GEWTNEFRDFVDACLSKYPRDRPSASDLLTHPFVRKTRQTDVILELIHRTKAAVKQLDNLQYRRLNKLIMNGN------TEENSSLESSQVMAPEDS-VVMDDNSSQDDDQLDSKSDSIASQHSTAASSQS-SVTSLSLV-SHNDEP----------------------I-SFARDSHAS-GGSAR-IFDGG----------AQGNNFATIRTTSIVRKQIKEHERSNDYR-NFTVYKRLRKTHQKELQIMETRFKAEMEDHKQKLDREYENLCQRFTRELEKLKVQHTSELDKQIKGSQVQERKFLRDTHQNNDTERRSLADQMKKNYKIDKEKMRK-DLESGTPKKVREDAMKNFKETLTRKKRDAEFRLEKHHSDTLAFNLRAFKRRKMMQLQQLEQRLLLEEINQRTAQLDYEHTMLVRHHESTQDLEYKQTAALQKMKDEHLRKQHETERENQKDYNMCAESDLKKRHALEVKQQPRSLKAKEIQIRKQFNEAVKTQQKQYKALKEHILHHTPKADQKTVVKKLKEEQLKKLSVLEDQYEASIAEMLQQQNVRLDETQMQDLNDLKKRLHQELELLTAYQSKVRMQTEAQHQRERKVLEEKVSLRRAMLEQKMEEGKVGFQKEEREKRQQQSEKHTKLSERFDIETTGMGLKAVEVVQASLETTDDD-ISLRGSMLSLSGSSSSNSFTS-----
>EOG091F00RV|Crassostrea_gigas|JG17_Hancockia_uncinata|TRANSCRIPT
---------------------------------------------------------------------------------------------------------------------------------------------------------------------------------------------------------------------------LGITCIEMAERKPPLFNMNAMSALYHIAQSDSPSLSG-GEWTNEFRDFVDACLSKYPRDRPSASDLLTHPFVRKTRQTDVILELIHRTKAAVKQLDNLQYRRLNKLIMNGN------TEENSSLESSQVMAPEDS-VVMDDNSSQDDDQLDSKSDSIASQHSTAASSQS-SVTSLSLV-SHNDEP----------------------I-SFARDSHAS-GGSAR-IFDGG----------AQGNNFATIRTTSIVRKQIKEHERSNDYR-NFTVYKRLRKTHQKELQIMETRFKAEMEDHKQKLDREYENLCQRFTRELEKLKVQHTSELDKQIKGSQVQERKFLRDTHQNNDTERRSLADQMKKNYKIDKEKMRK-DLESGTPKKVREDAMKNFKETLTRKKRDAEFRLEKHHSDTLAFNLRAFKRRKMMQLQQLEQRLLLEEINQRTAQLDYEHTMLVRHHESTQDLEYKQTAALQKMKDEHLRKQHETERENQKDYNMCAESDLKKRHALEVKQQPRSLKAKEIQIRKQFNEAVKTQQKQYKALKEHILHHTPKADQKTVVKKLKEEQLKKLSVLEDQYEASIAEMLQQQNVRLDETQMQDLNDLKKRLHQELELLTAYQSKVRMQTEAQHQRERKVLEEKVSLRRAMLEQKMEEGKVGFQKEEREKRQQQSEKHTKLSERFDIETTGMGLKAVEVVQASLETTDDD-ISLRGSMLSLSGSSSSNSFTS-----
>EOG091F00RV|Crassostrea_gigas|JG23_Melibe_leonina|TRANSCRIPT
------------------------------------------------------------------------------------------------------------------------------------------------------------------------------------------------------------------------------------------------------------------------------------------------------------------------------------------------------------------------------------------------------------------------------------------------------------------------------NNFATIRTTSIVRKQIKEHERSNDYR-NFTVYKRLRKAHQKELQIMETKFKTEMEDHKQKLDREYENLRQRFGRELDKLKLQHSSELDKQNKGSQAQERKLLRETHQTNDTERRSLTEQMKKNYKIDKEKMRK-GLESGTPKKEREDVMKNFKETLTRKKRDAEFRLEKHHTDTLTFNLRAFKRRKLLQLTQLEQRLLIEEVNQRSAQQEYEHSMLVRHHESTQDLEYKQLAALQKMKDEHLRKQHETERENQKDYNRCAEADLRKKHALEVKQQPRSLRAKEIQIRKQFNEAVKTQQKQYKALKDHILHHTPKPEQKTVVKKLKEEQLRKLTALEDQYEASIAEMLQQQNVRLDETQMQDANDLNKRLRQELELLTAYQSKVKMHTEDQHTRERKVLEERVSLRRAVLEQKMEEEKDSLQKEDREKRTHLEGRHTRHLEAFDIETTGMGLKAVEVVQASLEAADDD-ISIRGSMLSLSGSSSSNSFT------
>EOG091F00RV|Crassostrea_gigas|JG08_Dendronotus_venustus|TRANSCRIPT
------------------------------------------------------------------------------------------------------------------------------------------------------------------------------------------------------------------------------------ERKPPLFNMNAMSALYHIAQNDSPSLSG-GDWTDEFRNFVDACLSKSPRDRPSATDLLLHPFVRKTRRTDVILELIYRTKTAVKQLDNLQYRRLNKLIMNGS------GEPVL----A--PDEDQS-VVMDDNSSQDDDNLDSKSDSIASQHSTAASSQS-SVTSLSLVSSHNDEP----------------------I-SFARERNAS-GGSPR-VFDGG----------AHGNNFATIRTTSIVRKQIKEHERSSDYR-NFTVYKRLRKTHQKELQIIETRFKSEMEDHKQKLDREYENLRQRFGRELDKLKVQHSSELERQIKGSQAQERKFLRDSQQNNDGERKNLAEQMKKNYKIDKEKMRKVGLETGTPKKEREDAMKNFKETLTRKKRDAEFRLEKHQSDTLTFTLRAFKRRKMLQLMQLEHRLMIEEVSQRSAQQEYEHSMLVRHHESTQDLEYKHLAALQKMKDEHLRKQHETERENQKDYNRCAEADLRKKHALEVKQQPRSLRAKEIQIRKQFNEAVKTQQKQYKALKDHILHHTPKADQKTVVKKLKEEQLRKLTALEDQYEASIAEMLQQQNVRLDETQVQDANDLNKRLQQELELLTAYQSKVRMQTEAQHQRERKVLEEKVSLRRAVLEQKMDEEKDILQKEERDKRQHLEGRHSKQSEAFDIETTGMGLKAVEVVQASLEVADDD-ISIRGSMLSLSGSSSSNSFT------
>EOG091F00RV|Crassostrea_gigas|NC02_Bathydoris_clavigera|TRANSCRIPT
---------------------EDPDKIFSDLREIGHGSFGAVYFARNNVTKEVVAIKKMSYNGKGSTDKWQD--IIKEVKFLQQLKHKNAIDYKGCFIKEHTAWLVMEYCLGSASDIIEVHKKPLKEVEISAICQDGLEGLTYLHSQ-GKIHRDVKAGNILLTENGTVKLADFGSASFICPANS----FVGTPYWMAPEVILAMDEG--QYDGKADVWSLGITCIEMAERKPPLFNMNAMSALYHIAQNDSPSLSG-GDWSDEFRNFVDACLAKLPKDRPSATDLLLHPFVRKTRRSDVILELIQRTKNAVKQLDNLQYRRLNKLIMNGG------NEEN--------LQGPQG-PAMDDPVSLDDDNVDGKSDSIASQHSTAASSQS-SVTSLSLA-SHNDEP----------------------I-TFSRDRHAS-GGSPR-AFEAG----------AYANNFATIRTTSIVRKQIKEHERSNDYR-NFTVYKRLRKTHQKELQIMETRFRSEMDDHKQKLDREYDTLRQRFCRELERLKTQHTSELDKQTKGSQAQERKYLRDSQQNHDTERKNLADQMKKNYKMDKEKMKK-GLEMSTPKKEREDVMKNFKEKLTREKRDAEFRLEKHQKVTSDFTLRVFKRRKLMQYQRLEQRLMQEEIQQRKAQVEYEHTMLVRHHESTQDLEYKHLAALQKMKDEHLKKQHETERDNQTDYNACAESELRKKHALEVKQQPRSLRAKEIQIRKQFNEAVKTQHRQYKALKDHILHNTPKNEQKIVVKRLKDEQVRKLAALEDQYEASIAEMLERQNVRLDETQMADADELRSRLQQELELLIAYQSKVKMHTEAQHQRERKVLEERVSLRRAVLEQKMEEEQMIFEKEESEKRIHMMTRHQKDMETFDIDTTVMGLKSVEVIQASSEPSDDD-ISIRGSMLSLSGSSSSNSFT------
>EOG091F00RV|Lottia_gigantea|LotgiG131793
MPILPKPGNLKDPDIAGLFSHEDPDKIFSDLREIGHGSFGAVYFARNVITKEVVAIKKMSYNGKGAMDKWQD--IVREVKFLQQLYHKNVIDYKGCFIKDHTAWLVMEYCLGSASDILEVHKRPLREIEIAAICQHALQGLTYLHGL-GKIHRDVKAGNILLTENGTVKLADFGSASLVSPANS----FVGTPYWMAPEVILAMDEG--QYDGKSDIWSLGITCIELAERKPPLFNMNAMSALYHIAQNDSPSLSG-GDWSNDFRNFVDACLAKSPPDRPSAEELLHHPFISNSNLCDVINELIYRTKSAVRKLDNLQYRRLQKLILNGE------HADG-N-------ETRDS-VDADDVVIDDTSSQVLKSGSLTSHNSNTASSQS-SLTSFPGN-VNDITSFTQVEGSVSIPYHACILTKYLKPSNLVYVKYST-PSASSSSLDV------------SPSNFATIRTTSIVHKQIKEHEHSNELREQFTGYKRLRKQHQKELHTMETKFAVEMEEHKTKLDREYENLRNKFAKELERLRITHNQELEKKVMLLL----------------------------------------------------------------------------------------------------------------------------------------------------------------------------------------------------------------------------------------------------------------FKIQIFKMYLKPNFNRKLPQHCYFLSLYLFRD---------------------------------------------------------------TTEGINAW----------------------------------------
>EOG091F00RV|Crassostrea_gigas|CGI_10024640
MPALPRPGQTKDPEVAALFSQEDPENIFYDLREIGHGSFGAVYYAKNKITKEIVAIKKMSYSGKQAAEKWQD--IIKEVKFLCSTKHNHTISYKGCYLREHTAWLVMEYCLGSASDIVEVHKKPLKEVEISAICHDGLLGLSYLHSQ-GKIHRDVKAGNILLTESGIVKLADFGSASMICPANS----FVGTPYWMAPEVILAMDEG--QYDGKADIWSLGITCIELAERKPPLFNMNAMSALYHIAQNDPPTLAG-GEWTDDFRSFVDSCLAKSSCDRPSAEKLLQHIFLTRPRAGNVILDLIQRTKDAVRKLDHLQYRRMQKLLMVEDIEGDIDSNG-----------PDDN-ISTDENSQDDENIDSSKSSSIASHQSGVSNNSK-SSSQNSLQIPPSDEP------------------------GFSNFRHST-LSQASGRSEP------------DTNNFATIRPTSIVTKQFKEHEHTNELKEQFTGYKRMRKQHQKQLLQMEAKFAAEMEEHKVRLDKEYDAVKQNFVTELEKLRRKQAAEIDKKNKTHQAMEAKLSKQIKQQQDTERKSFLNLQKREYKLTKEQMKR-EIDNNTPKKERDDTLRAHKDRLQQRQKEAEERQAKTHKDAMEFELRKFKRRKLMSMHKLMQDQLRDELNKQQTQLEYEHTMLIGHHESTQDLEYKQITAVQKMKDEHLKKQHQTEKENQKEYNAKEEQQLRKKHALEHKQQPRSLKQKELQIRKQFHEAVETQRKQYKALKDHVLANTPKNEQKAVAKKLKEEQVRKLNLLGEQYEASISEMLQQQNMRLDDSQIKEEHELKQRLQQELELLMAYQSKLKMQMEAQHQRERKELEERVSLRRALLEQKMEDERNRFSAERTKMIRALQERQEQEIVMFDKETEQLGLNSIKVAEASCDGSFDDEVSLRGSMISLTQSSSSSSFSTQAYNT
>EOG091F00RV|Crassostrea_gigas|JG15_Favorinus_auritulus|TRANSCRIPT
-----------------------PNRKYTKMEKIGQGASGTVYIAVEVATGREVAIKTMNLSQQP---KKEL--IINEILVMRENQNPNIVNYLDSYLVGEELWVVMEFLAGGSLTDV-VTETCMDEGQIAAVCRECLQALEFLHDN-QVIHRDIKSDNILLGMDGSVKLTDFGFCAQLSPEQSKRSTMVGTPYWMAPEVV-----TRKQYGPKVDIWSLGIMAIEMIEGEPPYLNENPLRALYLIATNGKPEIKEKSKLSPVFQDFLDKCLDVDVDKRCSASELLKHPFLRLAKPLASLVPLIMAAKDA--------------------------------------------------------------------------------------------------------------------------------------------------------------------------------------------------------------------------------------------------------------------------------------------------------------------------------------------------------------------------------------------------------------------------------------------------------------------------------------------------KLTALEDQYELSIAEMLQQQNVRLDETQVQDEQELSKRLQQELELLTAYQSKVKMQTEAQHQRERKVLEERVSLRRALLEQKMEEEKMSFHTEETE--------------------------------------------------------------------
>EOG091F00RV|Crassostrea_gigas|JG13_Doto_lancei|TRANSCRIPT
----------------------------------------------------------------------------------------------GTFITESEVWICMELMATCLDKLLKRTRQPVPEKIIGKIVVATVNALHYLKETHGVIHRDVKPSNILLDDRGNIKLCDFGISGRLV-DSKAKTRSAGCAAYMAPERIEPPDPTRPDYDIRADVWSLGISLVELATGEFPYKNCKTDFEVLTKVLQEDPPQLG-KEFSDELRSFVKDCLTKDCKRRPKYKKLLEHPLIKKSKS------------------------------------------------------------------------------------------------------------------------------------------------------------------------------------------------------------------------------------------------------------------------------------------------------------------------------------------------------------------------------------------------------------------------------------------------------------------------------------------------------------------------------------------------------------------------------------------------------------------------------------------------------------------------------------
>EOG091F00RV|Lottia_gigantea|JG06_Catriona_columbiana|TRANSCRIPT
--------------------------------KIGEGQFGKVYTAVNINTGELMAMKEMKFKAND---QQSLKEMCDEIKNFEGINHKNLVKYFGVEVHKDEMLMFMEYCDSGSIEEV-A-PIGLPEYMIRRYTLEIVQAVAYLHEN-NIIHRDIKGANIFLTSEGHVKLGDFG--------------------------------------------------------------------------------------------------------------------------------------------------------------------------------------------------------------------------------------------------------------------------------------------------------------------------------------------------------------------------------------------------------------------------------------------------------------------------------------------------------------------------------------------------------------------------------------------------------------------------------------------------------------------------------------------------------------------------------------------------------------------------------------------------------------
