# Supplementary material for: Transcriptomics provides a robust framework for the relationships of the major clades of cladobranch sea slugs (Mollusca, Gastropoda, Heterobranchia), but fails to resolve the position of the enigmatic genus Embletonia
Source: BMC Ecol Evol. 2021 Dec 28;21:226. doi: 10.1186/s12862-021-01944-0 (PMC8895541; doi:10.1186/s12862-021-01944-0)
Supplement: Supplementary file 6 — Additional file 6. Archive S4: Unmasked multiple sequence alignments on amino acid level including Doris kerguelenensis and Calmella cavolini prior to the removal of outliers. [file 12862_2021_1944_MOESM6_ESM.zip › Archive_S4/Alignments/EOG091F02AA.aa.fasta]

>EOG091F02AA|Biomphalaria_glabrata|BGLTMP008648
--------------------------------------------MLAGNLMLIGQVSDALFTPFIGFESDRTS-GFWKLGRRKSWHLLG----------------------------------------------------------------------------------------------G-H---G--VNDDLS--QQDAPKFQHLSLISIGIGVLTNIIFHLGTKEKVTN----------------R-E----------NQTNS-----------------N-------------------------------------------------------------------PNESSIEKSAVMHSKMNWKDWLKQKQFYQ--------------------------------------------------------------PSFVLAAVIGLGSCTWMYFIEK-KSD--QVYAAACLLG-------------------------------------------------------------G---CCPACEPYYRNVQVFVPGGALVIALIALCSLIPQTIGLRGHTVVQVMESPVGTHEEAGFEQCSCGQFYLPPNSCSACGFMPGYNRQDLARTVDDSDDDYYAQERKPLLTRANINTPTRDLKVL
>EOG091F02AA|Biomphalaria_glabrata|HW01_Armina_tigrina|TRANSCRIPT
----------------------------------------------------------------------------------------------------------------------------------------------------------------------------------------------------------------------------------------------------------------------------------------------------------------------------------------------------------------------SIEASTLQHSLMTWKDWLKIHQFYQ------------------------------------------------------------------------------------------------------------------------------------------------------------------------------------------------------------------------------------------------------------------------------------------------
>EOG091F02AA|Lottia_gigantea|LotgiG177990
MV---LTKRQRFSYSVGHVLNDLCASMWFSYLLIFFHQVKQFNNVLSGNLMLIGQISDALCTPFIGFESDRTN-GIFNLGKRKTWHLIGTISVLCSFPFLFNLCIKCESSPDWAQFIYYAPFVVIFQFGWASTQISHLSLIPDITPDEGERVGLNGYRYAFTVLSNLTVFVVFWLLFQFHSTSH-S---L--DTT--KLSAADAPNFQLLVFIVIAIGLVFSIIFHCGVKEKKKS----------------L-E----------IEAGH------SVR-D--ALSDS-------------------------------------------------------------------ESGMSIEKSMLAKAKMTVKCWLKEPQFYQIGGIYMSTRLFVNVSQVYLPQYCVESLKLEKKIIAIIPLIVFSSGFVTSLVMKPINKLIGRKLTYLVGGVIGIGSCVWFYFISENQAN--LVYGAAVLLGIGGSTMLITSLAMTADLIGE-NTESGAFVYGAMSFTDKLSNGIAIELIQIFHPCTG--ILRG---CCPLCIGYYRNIISFVPGGVAVLGLVFLLILLPQVIGTRKRDSELS-----------------------------------------------------------------------------
>EOG091F02AA|Lottia_gigantea|NC03_Doris_kerguelenensis|TRANSCRIPT
-----LTFLQRLAYSVGHILNDLTASIWFSYLLLYLHQVNSFNNKLAGNLMLIGQVSDAICTPLVGIESDRTR-GILKLGRRKTWHLIGTLCVAASFPFLFNECLGCNNSPDWSQFIYYIPFVVIFQFGWASVQISHLSLIPDLTPHAHERVVLNSMRYGFTVLSGLTTYGLAWLLLSMNG-----------DSK--DFSADDAPNFRNLAFIVVGIGMLFSFIFHVGVKE--------------------------------------------------------------------------------------------------------------------------------------------------------------------------------------------------------------------------------------------------------------------------------------------------------------------------------------------------------------------------------------------------------------------------------------------------------
>EOG091F02AA|Lottia_gigantea|HW09_Doto_sp|TRANSCRIPT
---------QRLYYSTGHVLNDLLASMWFSYLLIYLHEVQLFDNFLAGNLMLIGQVVDAVCTPFIGYESDRTRTGFCGLGRRKSWHIVGVISVLASFSFLFQPCFNCEHSESIYKFVYYIPFVVIFQFGWAATQISHLAYSSEISPYELERSKLQSYRNAFTIFANVFVYGVFSIMFIVNSDSA-----------ELG--PKDEPKFRNLTFISMGVGVFFMLIFYGGTSTIKRTYTKAEAARIAAEEAAAP-Q----------NNGSI-----------------E-------------------------------------------------------------------DGPTPEPKPAVKFKIMTPKDWLKEIKFYQIALVYMCSRLYINVSQVYFGLYLTETLKTDKNRIALLPLCSYFGSLIASLIVPYSHKYMGKKLTHLLGSVIGLGSCVWLYFLPH-KNN--QVFPAGALMGISGAILLVTIVSLTSDFIGD-DSDTGAFVFGAMSFTDKLSNGIAIFIIQKLHPCK------N---CCPACEPYYRDVQTFVPGIALVVGIIGLATLIDQNVGER------------------------------------------------------------------------------------
>EOG091F02AA|Lottia_gigantea|JG05_Bornella_anguilla|TRANSCRIPT
------------------------------FFLFHVFQVVHFDNFLAGNLMMIGQIADAVCTPFVGLESDRTKTGFCNLGKRKSWHFV-------------------------------------------------------------------------------------------------------------------------------------------------------------------------------------------------------------------------------------------------------------------------------------------------------------------------------------------------------------------------------------------------------------------------------------------------------------------------------------------------------------------------------------------------------------------------------------------------------
>EOG091F02AA|Lottia_gigantea|HW10_Embletonia_pulchra|TRANSCRIPT
-----LSNWQRLSYGVGHVLNDLTASMWFSYLLIFLHQVEYFDNNLAGYLILIGQIADAVCTPFIGFESDRMKKGLFGLGKRKTWHFIGTLCVLASFPFIFQLCITCENAPNIAQFVYFSPFVVIFQFGWASTQISHLSFSSELTPYKQERVALQSIRNFFTVFANISVFGIFSLLFYFDSSDK-SSVGE---TD--DLSPDDAPKFRNLTFICLGIGVLFNVIFYVG-----------------------------------------------------------------------------------------------------------------------------------------------------------------------------------------------------------------------------------------------------------------------------------------------------------------------------------------------------------------------------------------------------------------------------------------------------------
>EOG091F02AA|Lottia_gigantea|HW11_Eubranchus_exiguus|TRANSCRIPT
---------QRLSYGVGHVLNDLTASMWFSYLLVFLHQVEYFNNVLAGNLILIGQVADALCTPFVGIESDRTESGFCRLGKRKSWHFIGTLCVLASFPFIFQLCITCADAPNIAQFVYFAPFVVIFQFGWASTQISHLSLSSELTPHKNERVALQSIRNFFTIFANISVYGIFSLLFYFGDHQH-N-----------------------------------------------------------------------------------------------------------------------------------------------------------------------------------------------------------------------------------------------------------------------------------------------------------------------------------------------------------------------------------------------------------------------------------------------------------------------------------------------------
>EOG091F02AA|Lottia_gigantea|JG14_Eubranchus_rustyus|TRANSCRIPT
-------------------------------------------------------VADALSTPFVGIESDRTKKGFCNLGKRKSWHFVGTLCVLASFPFIFNLCITCSNAPNIA-----------------------------------------------------------------------------------------------------------------------------------------------------------------------------------------------------------------------------------------------------------------------------------------------------------------------------------------------------------------------------------------------------------------------------------------------------------------------------------------------------------------------------------------------------------------------------
>EOG091F02AA|Lottia_gigantea|HW07_Cuthona_caerulea|TRANSCRIPT
-----------------------------------LHQVVQFDNVLAGNLILIGQVADAVCTPFVGLESDRTEHGFFKLGKRKSWHFIGTLSVLVSFPFIFHLCITCADAPNIAQFI--------------------------------------------------------------------------------------------------------------------------------------------------------------------------------------------------------------------------------------------------------------------------------------------------------------------------------------------------------------------------------------------------------------------------------------------------------------------------------------------------------------------------------------------------------------------------
>EOG091F02AA|Lottia_gigantea|NC01_Armina_californica|TRANSCRIPT
---------------------------WFSYLLIFLHEVEMFDNFLAGNLLLIGQVADALCTPFVGFESDRTRNGFCNLGKRKSWHFIGTICVLASFPFLFQTCITCSNAPSLSQFVYFAPFVVIFQFGWASTQISHLSYSSELTPCKQERVLLQSIRNVFTIFSNLSVYGIFSLLFYFDSNGD-G---E---GS--DLGPSDAPTFRNLAVICLGMGIIFNVIFYVG-----------------------------------------------------------------------------------------------------------------------------------------------------------------------------------------------------------------------------------------------------------------------------------------------------------------------------------------------------------------------------------------------------------------------------------------------------------
>EOG091F02AA|Lottia_gigantea|NC08_Tritonia_hamnerorum|TRANSCRIPT
-----LSNWQRFSYGVGHVFNDLVASMWFSYLLIFLHSVEHFDNFLAGNLLLIGQVADALCTPFVGFESDNTKKGFCGLGKRKSWHLIGTICVFVSFPFLFHTCLTCKNAPSIAQFIYFSPFVVILQFGWASTQISHLSLSSELTPFNQERVTLQSIRNVFTILANISVYGIFTLLFVLESNR---------GSGKVG--PEDASKFTNLALICMGIGIIFNIIFYTGTHRAGEE----------------K-S----------LTNAPNSGGRTTVN-N--TIENG-------------------------------------------------------------------EVLSSIEISAVQHSLMTWKDWLKNIQFYQIALVYMCSRLYINVSQVYLSIYLTETLDLPKIYISILPLLVYSGSFITSILTPFINKYLGRKLAFVVGVVFGLASSTWMYFIPS-NNH--QVYGSAILLGVAGSILLITALSMTSDLIAT-NTESGAFVFGAMSFTDKLSNGVAIFVIQKLLP-------RN---CLICQSHFYRDVQSIVPGVALIVAFIGLLTLVPQNIGDRNKKTKM------------------------------------------------------------------------------
>EOG091F02AA|Lottia_gigantea|NC07_Tritonia_diomedea|TRANSCRIPT
-----LTNWRRLSYGVGHVFNDLVASMWFSYLLIFLHSVEKFDNFLAGNLILIGQIAD-------------------------------------------------------------------------------------------------------------------------------------------------------------------------------------------------------------------------------------------------------------------------------------------------------------------------------------------------------------------------------------------------------------------------------------------------------------------------------------------------------------------------------------------------------------------------------------------------------------------------------------
>EOG091F02AA|Lottia_gigantea|HW16_Hancockia_cfuncinata|TRANSCRIPT
-----LSNWQRLSYGVGHVLNDLAASMWFSYLLIFLHEVVNFDNFLAGNLMLIGQVADALCTPFIGFESDRTRTGFFNLGKRKSWHLFGTICVMVSFSFLFQLCITCENAPSISQFVYYSPFVVIFQCGWASVQISHLSFSSELTPYKQERVTLQSIRNSFTIISNVSVYGIFTLLFYIGSSHK-Q---G--DTSSLG--PEDAPKFRNLAFICLGIGALFSMIFYAGTVGIGQS----------------NNKKSIESQGSMHNGTES-----------------L-------------------------------------------------------------------DGEGAPIVTKPKHSLMTWKDWLKEPQFYQIALLYMCVRLYINISQVYFGIYLIETVKLDKIYIAILPLFSYLSSFVASILAPFINKYLGRKLTFCLGLVFGIGSSVWFYLIQE-GSK--QVYGGAVFMGVAGSILLITSLSMTSDLIAA-NTESGAFVFGAMSFTDKLSNGIAIFLIQKFHPCK------N---CCPACNPYYRIIQSAVPAAALMMAFVALLSLLRQEIGVRR-----------------------------------------------------------------------------------
>EOG091F02AA|Lottia_gigantea|JG17_Hancockia_uncinata|TRANSCRIPT
--------------------------------------------------------------------------------------------------------------------------------------------------------------------------------------------------------------------------------------------------------------------------------------------------------------------------------------------------------------------------------------------------------------------------KLDKIYIAILPLFSYLSSFVASILAPFINKYLGRKLTFCLGLVFGIGSSVWFYLIQE-GSK--QVYGGAVFMGVAGSILLITSLSMTSDLIAT-NTESGAFVFGAMSFTDKLSNGVAIFFIQKFHP---------------------------------------------------------------------------------------------------------------------------------------
>EOG091F02AA|Lottia_gigantea|HW02_Berghia_verrucicornis|TRANSCRIPT
-----LTNLQRLSYGVGHVLNDLTASMWFSYLLVFLHQVVHFDNFLAGNLVLIGQVADAVFTPFVGIESDRTRSGFCGLGKRKSWHFVGTLCVLASFPFIFQLCISCAHAPNIAQFIYFAPFVVIFQFGWASTQISHLSYSSELTPYKQERVTLQSIRNFFTIFANMSVYGIFTLLFQF-----------------------------------------------------------------------------------------------------------E-------------------------------------------------------------------EALSTIEISTLLHSKMTWKDWLREHQFYQIAILYMATRLYININQVYLSMYLTETVQLNKIYIAIIPLFTNSSSFLTSILAPFINKIFGRKMTYFIGVLFGAGASIWMHFIGK-QSH--EVYGATVLLGIAGSILLITSLSMTSALNAN-NTESGAFVFGAMSFTDKLSNGIAILVIQKFHPCV------N---CCPACEPYYRMVQTLVPGAALLVALIILLTLVPQNIGVRK-----------------------------------------------------------------------------------
>EOG091F02AA|Lottia_gigantea|JG04_Berghia_stephanieae|TRANSCRIPT
-A---LTNVQRLSYGVGHVLNDLTASMWFSYLLVFLHQVVHFNNFLAGNLVLIGQVADAVFTPFVG-----------------------------------------------------------------------------------------------------------------------------------------------------------------------------------------------------------------------------------------------------------------------------------------------------------------------------------------------------------------------------------------------------------------------------------------------------------------------------------------------------------------------------------------------------------------------------------------------------------------------------
>EOG091F02AA|Lottia_gigantea|HW13_Favorinus_branchialis|TRANSCRIPT
-----LSNRQRLSYGVGHVLNDLTASMWFSYLLVFLHQVVHFNNYLAGYLVLIGQVADAICTPFVGLESDRTRQGFFKLGKRKSWHFIGTLCVLISFPFIFQLCISCSNAPNIAQFVYYAPFIVIFQFGWASTQISHLSYSSELTPYKQERVALQSIRNFFTIFANMSVYGIFTLLFHF------------------------------------------------------------------------------------------------------------------------------------------------------------------------------------------------------------------------------------------------------------------------------------------------------------------------------------------------------------------------------------------------------------------------------------------------------------------------------------------------------------
>EOG091F02AA|Lottia_gigantea|JG20_Learchis_evelinae|TRANSCRIPT
-----LSNWQRLAYGVGHVLNDLTASMWFSYLLVFLHQVVHFNNFLAGNLVLIGQIADAVCTPFVGFESDRTQEGFFKLGKRKSWHFVGTLCVLVSFPFIFQLCITCENAPNIAQFIYFAPFVVIFQFGWASTQISHLSYSSELTPYKQERVTLQSIRNFFTIFANMSVYGIFTLLFQFEGNGSYNP------TK--DLTTADAPNFRNLMFICLGIGVLFNIIFYAGTSGAENKGC--------------HKT----------NPQTVVQN-----G-N--EATNE-------------------------------------------------------------------EVLSTIEVSTLAHSQMTWKDWLKEHQFYQIAVLYMATRLYININQVYLSMYLTETIQLNKIYIAILPLFTNSSSFLTSILAPFVNKILGRKLTYFVGVLFGGGASVWLYFIGK-QSH--QIYGGAVLLGVAGSILLITSLSMTSDLIGS-NTESGAFVFGAMSFTDKLSNGIAILIIQKFHPCVSDKH-PN---CCPACDPYYRHIQTFVPGAALVVAFIILLTLVPQNIGARNKKAKM------------------------------------------------------------------------------
>EOG091F02AA|Lottia_gigantea|HW12_Facelina_rubrovittata|TRANSCRIPT
-----LTNWQRVSYGVGHVLNDLTASMWFSYLLVFLHQVVNFNNFLAGNLVLIGQVADALCTPFVGLESDRTREGFFKLGKRKSWHFIGTFCVLASFPFIFQLCISCAHSPNIAQFIYFAPFVVIFQFGWASTQISHLSYSSELTPYKHERVALQSIRNFFTIFANMSVYGIFTLLFHFGGDDDT-------ATP--SSVINNAPKFRNLMFICLGIGVLFNVIFYVGTSGVENKGC--------------SMS----------KRENIAEN-----EK---GVSGE-------------------------------------------------------------------EVLSTIEVSTLLHSQMSWKDWLKEVQFYQIAVLYMATRLYININQVYLSMYLTETIKLSKIYIAILPLFTNSSSFLTSIFAPFVNKVLGRKLAYFVGVLFGAGACIWLHFIQS-HSQ--QIYGGAVLLGVAGSLLLITSLSMTSDLIGS-NTESGAFVFGSMSFADKLSNGITILVIQKFHPCV------N---CCPACDPFYRLVQTVIPGAALLVAFIILLTLVPQNIGARK-----------------------------------------------------------------------------------
>EOG091F02AA|Lottia_gigantea|HW06_Cratena_peregrina|TRANSCRIPT
-----LSNWQRLSYGVGHVLNDLTASMWFSYLLVFLHQVVNFNNVLAGYLVLIGQIADAVCTPFVGLESDRTREGFWNLGKRKSWHFVGTLCVLASFPFIFQLCITCEDSPNIAQFIXFAPFVVIFQFGWASTQISHLSYSSELTPYKQERVALQSIRNFFTIFANLSVYGIFTLLFQFESDGK-S---E--TTS--TGNSSDAPKFRNLMFICMGIGVLFNIIFYVGTSGVENKGC--------------SKT----------RQKNAVQN-----GTT--GPDDE-------------------------------------------------------------------ESLSTIELSTLRHSQMLWKDWLKEHQFYQIAVLYMATRLYININQVYLSMYLTETIQLSKIYIAILPLFTNSSSFLTSILAPFVNKLLGRKMAYFVGVLFGAGASVWLYLIEK-HSQ--QIYGGVILLGVAGSLLLITSLSMTSDLIGS-NTESGAFVFGAMSFTDKLSNGVAILIIQKFHPCVSH-H-RN---CCPACDPFYRHVQTIVPGAALVVAFLILLTLVPQNIGARK-----------------------------------------------------------------------------------
>EOG091F02AA|Biomphalaria_glabrata|JG01_Aeolidiella_alba|TRANSCRIPT
----------------------------------------------------------------------------------------------------------------------------------------------------------------------------------------------------------------------------------------------------------------------------------------------------------------------------------------------------------------------------------------------------------------------------------------------------------------------------------------------------------------------------------------------------------------N---CCPACDPFYRHVQTYVPGAALIVAFVILLTLIPQNIGVR------------------------------------------------------------------------------------
>EOG091F02AA|Lottia_gigantea|NC05_Hermissenda_crassicornis|TRANSCRIPT
-----------------------------------------------------------------------------------------------------------------------------------------------------------------------------------------------------------------------------------------------------------------------------------------------------------------------------------------------------------------------------------------------------------------------------KIYIAIIPLFTNSSSFLTSILAPFINKALGRKAAYFVGVCFGMGATVWMMFIQE-QSK--QVYGGTVLLGVAGSMLLITSLSMTSDLIAS-NTESGAFVFGAMSFTDKLSNGIAILVIQKFHPCTSDKH-PN---CCPACDPFYRHVQTYIPGAALLVAFIVLLTLIPQHIGKR------------------------------------------------------------------------------------
>EOG091F02AA|Lottia_gigantea|JG21_Limenandra_confusa|TRANSCRIPT
---------------------------------------------------------------------------------------------------------------------------------------------------------------------------------------------------------------------------------------------------------------------------------------------ND-------------------------------------------------------------------EALSTIEISTIKHSHMSWKDWLKDHQFYQIAILYMATRLYININQVYLSMYLTETIKLNKIYIAIIPIFTNSSSFLTSIFAPLLNKLLGRKLAYFVGVLFGAGASTWMYFIEK-KSQ--QVYGGTVLLGIAGSILLITSLSMTSDLIAN-NTESGAFVFGAMSFTDKLSNGVAILLIQKFHPCV------N---CCPACDPYYRHVQTFVPGAALLVAFI-------------------------------------------------------------------------------------------------
>EOG091F02AA|Lottia_gigantea|HW20_Spurilla_neapolitana|TRANSCRIPT
-------------------------------------------------------------------------------------------------------------------------------------------------------------------------------------------------------------------------------------------------------------------------------------------------------------------------------------------------------------------------------------------------------------------------------------------------------KVLGRKLTYFVGVLFGAGASVWMYFIGR-QSH--NVYGATVLLGVAGSILLITSLSMTSDLIAS-NTESGAFVFGAMSFTDKLSNGVAILVIQKFHPCV------N---CCPACEPYYRDVQTLVPGAALVVAFIILLTLEPQNIGARK-----------------------------------------------------------------------------------
>EOG091F02AA|Lottia_gigantea|JG27_Phidiana_lynceus|TRANSCRIPT
--------------------------------------------------------------------------------------------------------------------------------------------------------------------------------------------------------------------------------------------------------------------------------------------------------------------------------------------------------------------------------------------------------------------------------------------------------------------------------------------------------LLITSLSMTSDLIGN-NTESGAFVFGAMSFTDKLSNGVAILIIQKFHPCV------N---CCPACEPYYRSVQTLIPGAALLVAFVTLLTLAPMNIGSRKRN---------------------------------------------------------------------------------
>EOG091F02AA|Lottia_gigantea|JG12_Dondice_parguerensis|TRANSCRIPT
---------------------------------------------------------------------------------------------------------------------------------------------------------------------------------------------------------------------------------------------------------------------------------------------------------------------------------------------------------------------------------------------------------------------------------------------------------LGRKMAYFVGVCFGAAASTWLYFIPG-QSN--QVYGATVLLGVAGSMLLITALSMTSDLINA-NTESGAFVFGAMSFTDKLSNGVAILIIQKLHPCT------N---CCPACEPYYRDVQTFIPGAALLVAFIVLLTLIPQHIGKR------------------------------------------------------------------------------------
>EOG091F02AA|Lottia_gigantea|HW18_Janolus_cristatus|TRANSCRIPT
-A---LTNRQRLAYGVGHVLNDLTASMWFSYLLIFLHEVANFDNFLAGNLILIGQVADGLFTPFVGFESDRTKKGFCNLGKRKSWHFVGSACVLASFPFIFSLCIDCSDAPSYAQFVYYSPFIVIFQFGWASSQISHLSYSSELTPHKHERVTLQSIRNFFTVFANVCVFGIFTLLFYM-----------------------------------------------------------------------------------------------------------ERSSASNDTGDLTSADAPTFQHLAFICLGIGVVFYVFFYAGTAGAVKQNDNEDVCEQKPQCIGTVESGEAMSSIELSTIKHSLMTWRDWLKEHQFYQVAVLYMCTRLYINISQVYFGIYLTETLKLDKIYIAILPLFSYAASFVTSIIAPFVNRLLGRKMTFVVGVMFGISSCVWMYFIPV-RSQ--QVYGSAIFLGVAGSILLITSLSMTSDLIAH-NTESGAFVFGAMSFCDKLSNGLAVFLVQKFHPCQ------G---CCPACQPFYRNIQSILPGVALCLAFVFLLTLWPQKIGVREK----------------------------------------------------------------------------------
>EOG091F02AA|Biomphalaria_glabrata|JG19_Janolus_barbarensis|TRANSCRIPT
--------------------------------------------------------------------------------------------------------------------------------------------------------------------------------------------------------------------------------------------------------------------------------------------------------------------------------------------------------------------------------------------------------------------------------------------------------------------------------------------------A-------------------------------------------------------------G---CCPACQPFYRNIQTILPGSALCLGFVILISLWPQKIGVR------------------------------------------------------------------------------------
>EOG091F02AA|Lottia_gigantea|NC04_Fiona_pinnata|TRANSCRIPT
-----------------------------------------------------------------------------------------------------------------------------------------------------------------------------------------------------------------------------------------------------------------------------------------------------------------------------------------------------------------------------------------------------------------------------------------SASFITSILAPFVNKFLGRKLAYLVGLMFGAAACVWMHFIQE-KSE--QVYGAAILMGVAGSLLMITSLSMTSDLIGA-NTESGAFVFGAMSFTDKLSNGIA------------------------------------------------------------------------------------------------------------------------------------------------
>EOG091F02AA|Lottia_gigantea|JG28_Scyllaea_fulva|TRANSCRIPT
------------------------------------------------------------------------------------------------------------------------------------------------------------------------------------------------------------------------------------------------------------------------------------------------------------------------------------------------------------------------------------------------------------------------------------------------------NKYLGRKPTYFLGSLFGIGSCTWLYFMHD-HSH--QVYGAAVLMGIAGSILLITSLSMTSDLIAS-NTESGAFVFGAMSFTDKLSNGIAIFLIQKFHPCKDAYLVQN---CCPACDPYYRNVQSLVPGAALLFALVALLTLINQNIGVRNK----------------------------------------------------------------------------------
>EOG091F02AA|Lottia_gigantea|JG32_Unidentia_angelvaldesi|TRANSCRIPT
-----------------------------------------------------------------------------------------------------------------------------------------------------------------------------------------------------------------------------------------------------------------------------------------------------------------------------------------------------------------------------------------------------------------------------------------SASFITSILAPFINKYLGRKMAFVIGLAFGGGACVWLFYIGK-HSQ--QVYGGAVLMGVAGSLLLITSLSMTSDLINT-NTESGAF----------------------------------------------------------------------------------------------------------------------------------------------------------------
>EOG091F02AA|Lottia_gigantea|HW05_Caloria_elegans|TRANSCRIPT
-----LSNWQRLAYGVGHVFNDLAAAMWFSYLLLYLTEVQNFENVPAGNLILIGQVADAICTPFVGVESDRTRNGFCNLGKRKSWHFVGTICTLLSFPFIFEPCISCSHSSSTLRMIYYAPFIVIFQFGWASVQISHLSYSSELTPYEHERVILQSIRNFFTVFANIAVFGMFSILFVIGSETS-G---V--STSSHGLDSSDVPKFRFMTLFCIGVGLLFNVVFYVGTRGVFKN----------------S-E----------NGTSD------NTR-N--TNSQS-------------------------------------------------------------------SKMTSFERSVLRPSIMSWKDWLKERQFYQIGFLYMFTRLFFNISQVYFGIYLTKTLKLKKMFVAIMPLFLYGSSFLASILAPVLNKIAGRKKSYFVGVLIGLSANIWLYLMDT-GSN--QIYGASVFLGIANSVLLITSLSMTSDLISS-NVESGAFVFGAMSFTDKLSNGIVILLIQKFDPCR------EE--DCPLASGYFRHIESMVPGGANLAALIVILTLIPQTIGVR------------------------------------------------------------------------------------
>EOG091F02AA|Lottia_gigantea|JG25_Palisa_papillata|TRANSCRIPT
----------------------------------------------------------------------------------------------------------------------------------------------------------------------------------------------------------------------------------------------------------------------------------------------------------------------------------------------------------------------SFEKYVLKSSKMSWKDWLKEHQFYQIGFLYMFTRLYFNISQVYFGIYLTKTIELKKMFVAVMPLFVYGSGFLASILAPTLNKLSGRKTSYFVGLVFGLIATIWLYFMDT-GSK--QMYGASTFLGIANSVLLITSLSMTSDLIGK-NVESGAFVFGAMSFTDKLSNGITILLIEKFDPCR------HE--NCPAQSGYYRHIESMVPGGANLAAFIVLLTLLPQTIGMRRK----------------------------------------------------------------------------------
>EOG091F02AA|Lottia_gigantea|JG03_Austraeolis_stearnsi|TRANSCRIPT
-----LSNWQRLAYGVGHVSNDLAAGMWFSYLLIYLTEVEKFDNVPAGNLILIGQVADAICTPFVGFESDRTNNGFCNLGKRKSWHFVGTISTLLSFPFIFEPCINCSEASSSLRMIYYAPFIVIFQFGWASVQISHLSYSSELTPYEHERVILQSIRNFFTVFANIAVFGMFSILFVIGSDTS-GP-----SSSGNELDSSDVPKFRYMTFFCLGVGILFNLIFYIGTAGISKK----------------SNE----------NKKNLEES-----KETSVEKSRS-------------------------------------------------------------------SKVNSFEKYVLKSSKMSWKDWLKEHQFYQIGFLYMFTRLYFNISQVYFGIYLTKTIQLKKMYVAVMPLFVYGSGFLASILAPTLNKLSGRKTSYFVGLVFGLSATIWLYFMDT-GSN--QMYGASTFLGIANSVLLITSLSMTSDLIGK-NVESGAFVFGAMSFTDKLSNGITILLIEKFDPCR------HE--NCPSQSDYYRHIESMVPGGANLAAFIVLLTLIPQTI---------------------------------------------------------------------------------------
>EOG091F02AA|Lottia_gigantea|HW17_Hermissenda_crassicornis|TRANSCRIPT
---------QLLSYGVGHVLNDLAAAMWFSYLLLYLTEVEHFQNVPAGNLMLIGQVADGICTPLVGMESDRTRRGFCNLGKRKSWHFVGTICTLLTFPFIFEPCITCSHASSLLQMVYYAPFVVIFQFGWASVQISHLSYSSEITPYEHERVILQSIRNFFTVFANIAVFGIFSLLFILGPEDHSH---HGKSAA--ELDSSDIPKFRYLTIICLCIGIVFNVIFYNRSKDRKDSTH------------------------------KSVED-----GQD--SRYHS-------------------------------------------------------------------LSATSIDISIMKQSLMTWKDWLREHQFYQIGLLYMFTRLFFNISQVYFGIYLTKTIRMKKMYVAILPLVLYGSSFMASIFAPSLNKAVGRKLAYVVGVVFGVSANVWLFFMAE-ESD--QVYGAAMFLGITDSLILITSLSMVSDRIAS-NVESGAFVFGAMSFTDKLSNGLTILIIQKYDPCS------SE--QCGGAAGYYRYVESLVPGGAILSAFVVLLTLIPQTIGTRRK----------------------------------------------------------------------------------
>EOG091F02AA|Lottia_gigantea|JG18_Hermissenda_opalescens|TRANSCRIPT
-----------------------------------------------------------------------------------------------------------------------------------------------------------------------------------------------------------------------------------------------------------------------------------------------------------------------------------------------------------------------IDISIMKQSLMTWKDWLREHQFYQIGLLYMFTRLFFNISQVYFGIYLTKTIRMKKMYVAILPLVLYGSSFMASIFAPSLNKAVGRKLAYVVGVVFGVSANVWLFFMAE-GSD--QVYGAAMFLGITDSLILITSLSMVSDLIAS-NVESGAFVFGAMSFTDKLSNGLTILIIQKYDPCS------SE--QCGGAAGYYRYVESLVPGGAILSAFVILLTLIPQTIGTRRK----------------------------------------------------------------------------------
>EOG091F02AA|Lottia_gigantea|JG29_Spurilla_braziliana|TRANSCRIPT
------------------------------------------------------------------------------------------------------------------------------------------------------------------------------------------------------------------------------------------------------------------------------------------------------------------------------------------------------------------------------------------------------------------------------------------------------------------------------------------------------------------DLIST-NVESGAFVFGAMSFTDKLSNGLTILIIQKLNPCS------TE--DCPDASDYYRKVESLVPGGAAVLAVLILLTLLPQTIGTRR-----------------------------------------------------------------------------------
>EOG091F02AA|Lottia_gigantea|HW19_Polycera_quadrilineata|TRANSCRIPT
-----LSLCQRISYGVGHVFNDLTASMWFSYLLIFLHKVNNFENILAGYLILFGQVSDALFTPFIGFESDRTH-GFCNLGKRKSWHLVGTLCVLLSFSFLFMKCIDCANTPNIYQFIYYAPFVVIFQFGWASVQISHLSFSSDFTPFKEERVSLQSIRNSFTVFANLTLFGTFALLFYVGQDHG-I---G--GGDNLG--PDDAPKFRNLAFISMGVGIVFNIFFYVGTRQRLRG----------------N-D----------SETGE------AVC-N--KHVKN-------------------------------------------------------------------NSL--VGTAVSKIKTMKWKDWLKTMQFYQIAMLYMGTRLFINVSQVYFPMYLTETIKLSKIYIALMPLFVYLSSFVSSIGSPFLNKYVGRKPTYFIGLCLGAGSCVWMSFLKE-NSK--QVYGSAVLLGAAGSVLLITSLAMTSDLIAA-NTESGAFVFGAMSFTDKLSNGIAVFLIQKFHPCG------EGAVCCAACDGYYRLVTSKVPAAALGLAFIAFLTLIPQNIGVRK-----------------------------------------------------------------------------------
>EOG091F02AA|Lottia_gigantea|HW15_Flabellina_babai|TRANSCRIPT
----------------------------------------------------------------------------------------------------------------------------------------------------------------------------------------------------------------------------------------------------------------------------------------------D-------------------------------------------------------------------DNRSTIELSATHHSLKKWKDWLKDLQFYQVAVLYMCSRLYINISQVYFGMYLTETIEMNKIFIAVLPLFTYSSSFVTSILAPFVNKLLGRKRAYFVGVVFGVSASITLYFIGK-HSK--LVYIGAVLMGVAGSLLLITSLSMTSDLIGS-NTESGAFVFGSMSFTDKLSNGVAIILIQKFHPCVKD---------CLACETYYRQVQTLVPGVSLLLATIVLLTLWPQKIGERQ-----------------------------------------------------------------------------------
>EOG091F02AA|Lottia_gigantea|JG16_Flabellina_iodinea|TRANSCRIPT
-------------------------------------------------------------------------------------------------------------------------------------------------------------------------------------------------------------------------------------------------------------------------------------------------------------------------------------------------------------------------------SKMTWKDWLKEHHFYQIAVLYMATRLYINISQVYFSMYLTETIKLHKIYIAILPLFTNSSSFLTSILAPFVNKLLGRKMTYFVGLLFGFGATVWMYFLGK-QSH--QVYGAAV-----------------------------------------------------------------------------------------------------------------------------------------------------------------------------------------------
>EOG091F02AA|Lottia_gigantea|JG23_Melibe_leonina|TRANSCRIPT
--------------------------------------------------------------------------------------------------------------------------------------------------------------------------------------------------------------------------------------------------------------------------------------------------------------------------------------------------------------------------------------------------------------------------KIAKIYIAILPLFTYLASFVTSILAPFINKLLGRKLTYLVGFLFGVGSCTWLYFI--------------------------------------------------------------------------------------------------------------------------------------------------------------------------------------------------------------
>EOG091F02AA|Lottia_gigantea|NC06_Pleurobranchaea_californica|TRANSCRIPT
-------------------------------------------------------------------------------------------------------------------------------------------------------------------------------------------------------------QFQNLALICLGIGTVFNVIFYMGTKTKGLE----------------S-E----------AQKSVSSSG------------------SDYENDLTRC-------------------------------------------------------DSSLERSTVVHSTMRWQDWLRNRQFYMLALLYMSTRLYINVSQVYLPMFLTETVHMSKSSIAVLPLIVYISNFGMSMITPLMNLYFGRKITYEIGVIIGLAACIWLYFLGH-RDP--MIYGCAVLMGAAGSVLLITSLSMTSDLIGS-NTETGAFVFGAMSFTDKLSNGIAIFVIQKLHPCT------N---CCPACEPYYRYVQTCVPGGALLLATIALFLILSQSIGVQ------------------------------------------------------------------------------------
>EOG091F02AA|Biomphalaria_glabrata|JG26_Phestilla_sp|TRANSCRIPT
-------------Y----------------------------------------------------------------------------------------------HP-----------------------------------PC----------------------------------------------------------------------------------------------------------------------------------------------------------------------------------------------------------------------------------------------------------------------------------------------------------------------------------------------------------------------------------------------------PIE------G---CCPKCAPYYRDVQSFVPGAALVIAFIILLSLLPQTIGHR------------------------------------------------------------------------------------
>EOG091F02AA|Lottia_gigantea|JG08_Dendronotus_venustus|TRANSCRIPT
--------------------------------------------------------------------------------------------------------------------------------------------------------------------------------------------------------------------------------------------------------------------------------------------------------------------------------------------------------------------------------------------------------------------------------IAIIPLVVYISGFLTTFLMKLINKLIGKKPTFFTGLVFVAGGCVWMWFIAT-KNLQLQVIGAAICLGIGGTTMLVTSLAMTADLIAC-SVENSAFVFGAMSFLDKVSN---------------------------------------------------------------------------------------------------------------------------------------------------
>EOG091F02AA|Crassostrea_gigas|CGI_10023834
MAGESIPIKRKLGYSVGHAFNDLTASMWYTYLIAYFHEVKNFNDTLAGTLMMIGQSVDAVLTPLVGLASDNSKSGCFNIGRRKSWHLIDGFNSVAIVPLV-----------------------------------------------------------------------------------------------------------------------------------------------------------------------------------------------------------------------------------------------------------------------------------------------------------------------------------GYVAGFCTSLFMNNTNQLLGRKRTYVMGISCTLGACVWIFFIDEATSS--RVYGVAALSGIGGSTVLVTSLAMTSDLIDQYSVRRAAFVYGAMSFTEKLANGLAVVLIQRYNPWYELFTKIAKVSK--------RH----------------------------------------------------------------------------------------------------------------
>EOG091F02AA|Lottia_gigantea|HW21_Tritonia_manicata|TRANSCRIPT
-V---LTWRTRLSYGVGHILNDLCANVWFSYLLVYMQYVVELSAVTAGTLLLVGQIADAVSTPFVGIESDRT--GSTRYGRRKLWHLLGVCCVASSFPFIFTKCLGCNHPSEYAMIIYYVPFIIVFQFGWASTQISHLALIPELSECKIEKVTLNAIRYAGTVSSGCIVYLVFWYLISTMK-----------DSD--KICPHDHDEFMYLALIVVGIGLLFMVIFHVGVKEKPR-----------------------------------------------------------------------------------------------------------------------------------------------------------------------------------------------------------------------------------------------------------------------------------------------------------------------------------------------------------------------------------------------------------------------------------------------------
>EOG091F02AA|Lottia_gigantea|HW04_Calmella_cavolinii|TRANSCRIPT
-------------------------------------------------------------------------------------------------------------------------------------------------------------RNSFTVIANLSVYALLTLLFYLDDSGSKG---K---GD--DISPDDAPNFRNLALICIALGTLFNCIFYLGTKD--------------------------------------------------------------------------------------------------------------------------------------------------------------------------------------------------------------------------------------------------------------------------------------------------------------------------------------------------------------------------------------------------------------------------------------------------------
>EOG091F02AA|Lottia_gigantea|JG07_Cuthona_albocrusta|TRANSCRIPT
---------------------------------------------------------------------------------------------------------------------------------------------------------------------------------------------------------------------------------------------------------------------------------------------------------------------------------------------------------------------------------------------------------------------------------------------------------------------------VPYFFLGPNIIW--PVYICSGLIGVGFSIMLNTAVSCINDVIGX-DAESGAFVFGIYSFFDKISNGIVLFFITAY-----------------------------------------------------------------------------------------------------------------------------------------
>EOG091F02AA|Lottia_gigantea|JG11_Dondice_occidentalis|TRANSCRIPT
---------------------------------------------------------------------------------------------------------------------------------------------------------------------------------------------------------------------------------------------------------------------------------------------------------------------------------------------------------------------------------------------------------------------------------------------------------------------------------ER-EKD--SLYGAAFLAGSGTSIVLVTSLAKTTQLIGE-NKSSGGFVYSMMSFTDKLSTGIAIFIIQALKPTAED-E-SN---C-SECSDFVTIVQNALPPFFVLWALFAMVVLLP------------------------------------------------------------------------------------------
