# Supplementary material for: Transcriptomics provides a robust framework for the relationships of the major clades of cladobranch sea slugs (Mollusca, Gastropoda, Heterobranchia), but fails to resolve the position of the enigmatic genus Embletonia
Source: BMC Ecol Evol. 2021 Dec 28;21:226. doi: 10.1186/s12862-021-01944-0 (PMC8895541; doi:10.1186/s12862-021-01944-0)
Supplement: Supplementary file 6 — Additional file 6. Archive S4: Unmasked multiple sequence alignments on amino acid level including Doris kerguelenensis and Calmella cavolini prior to the removal of outliers. [file 12862_2021_1944_MOESM6_ESM.zip › Archive_S4/Alignments/EOG091F00NC.aa.fasta]

>EOG091F00NC|Biomphalaria_glabrata|BGLTMP007312
ALLFSD-SCTPEQFER--------------------LDHLHSKIILGPSGAEVSSILEERILGQTSEVNLEETGRVLSIGDGIARVYGLKNIQAEEMVEFSSGLK-GMALNLEPDNVGVVVFGNDKFIKEGDVVKRTGAIVDVPVGMELLGRVVDALGNPIDAKGPIGAKQRFRVGVKAPGIIPRTSVREPMQTGIKAVDSLVPIGRGQRELIIGDRQTGKTAIAIDTIINQKRFNDAGDAKAKLYCIYVAIGQKRSTVAQLVKRLTDADAMKYSIVVSATASDAAPLQFLAPYSGCAMGEYFRDNGMHALIIYDDLSKQAVAYRQMSLLLRRPPGREAYPGDVFYLHSRLLERAAKMNDTHGGGSLTALPVIETQAGDVSAYIPTNVISITDGQIFLETELFFKGIRPAINVGLSVSRVGSAAQTRSMKQVAGSMKLELAQYREVAAFAQFGSDLDQATQNLLRRGVRLTEILKQGQYVPMAIEEQVCVIYAGVRGYLDKLDPSKITGFEAEFLKHLRASQQELLQTIAKEGKINEQADAKLKQVVTTFLAGFQSS
>EOG091F00NC|Biomphalaria_glabrata|HW04_Calmella_cavolinii|TRANSCRIPT
----------------------------------------------GPSGAEVSSILEERILGQSSAVNLEETGRVLSIGDGIARVYGLKNIQAEEMVEFSSGLK-GMALNLEPDNVGVVVFGNDKLIKEGDVVKRTGAIVDVPVGIELLGRVVDALGTPIDGKGPVNAKDRALVGIKAPGIIPRTSVKEPMQTGIKAVDSLVPIGRGQRELIIGDKQTGKTAIAIDTIINQKRFNDAGDNKAKLYCIYVAIGQKRSTVAQLVKRLTDADAMKYSIVVSATASDAAPLQYLAPYSGCAMGEFFRDNGMHALIIYDDLSKQAVAYRQMSLLLRRPPGREAYPGDVFYLHSRLLERAAKMNESHGGGSLTALPVIETQAGDVSAYIPTNVISITDGQIFLETELFFKGIRPAINVGLSVSRVGSAAQTRSMKQVAGSMKLELAQYREVAAFAQFGSDLDQATQNLLRRGVRLTEILKQGQYVPMAIEEQVCVIYSGVRGYLDKLDPAKITQFEAEFLKHLRGSQQDLLKTIAAEGKINEQSDEKLKQIVTNFLVGF---
>EOG091F00NC|Biomphalaria_glabrata|HW03_Berthella_plumula|TRANSCRIPT
----------------------------------------------GPSGAEVSSILEDRILGQASQVNLEETGRVLSIGDGIARVYGLKNIQAEEMVEFSSGLK-GMALNLEPDNVGVVVFGNDKLIKEGDVVKRTGAIVDVPVGMELLGRVVDALGTAIDGKGPIASKTRARVGIKAPGIIPRTSVKEPMQTGIKAVDSLVPIGRGQRELIIGDRQTGKTAIAMDTIINQKRFNDAGNEKAKLYCIYVAIGQKRSTVAQLVKRLTDTDAMKYSIVVSATASDAAPLQYLAPYSGCAMGEFFRDNGMHALIIYDDLSKQAVAYRQMSLLLRRPPGREAYPGDVFYLHSRLLERAAKMNEHHGGGSLTALPVIETQAGDVSAYIPTNVISITDGQIFLETELFFKGIRPAINVGLSVSRVGSAAQTRSMKQVAGSMKLELAQYREVAAFAQFGSDLDQATQNLLRRGVRLTEILKQGQYVPMAIEEQVCVIYSGVRGYLDKLDPAKITAFEAEFLKHLRSSQQDLLKTIATEGKINDDADAKLKEVVTTFLAGFQS-
>EOG091F00NC|Biomphalaria_glabrata|HW19_Polycera_quadrilineata|TRANSCRIPT
----------------------------------------------GPSGAEVSSILEDRILGQTSSVNLEETGRVLSIGDGIARVYGLKNIQAEEMVEFSSGLK-GMALNLEPDNVGVVVFGNDKLIKEGDVVKRTGAIVDVPVGSGILGRVVDALGTPIDGKGPIEGTTRARVGVKAPGIIPRTSVKEPMQTGIKAVDSLVPIGRGQRELIIGDRQTGKTAIAIDTIINQKRFNDAGNEKAKLYCIYVAIGQKRSTVAQLVKRLTDADALKYTIIVSATASDAAPLQYLAPYSGCAMGEYFRDNGMHALIIYDDLSKQAVAYRQMSLLLRRPPGREAYPGDVFYLHSRLLERAAKMNEVHGGGSLTALPVIETQAGDVSAYIPTNVISITDGQIFLETELFFKGIRPAINVGLSVSRVGSAAQTKSMKQVAGSMKLELAQYREVAAFAQFGSDLDQATQNLLKRGVRLTEILKQGQYVPMAIEEQVCVIYSGVRGYLDKLDPSKITAFEAEFLKHLKSTQQDLLQTIAKEGQINDQSDETLKKCVTTFIAGFQ--
>EOG091F00NC|Lottia_gigantea|HW09_Doto_sp|TRANSCRIPT
MLSVRIASSLARQLPRTLPRTCQNAL-AAGCVSARHLSLTSRCLAAGPSGAEVSSILEERILGQTSQVNLEETGRVLSIGDGIARVYGLKNIQAEEMVEFPSGLK-GMALNLEPDNVGVVVFGNDKLIREGDVVKRTGAIVDVPVGYDMLGRVVDALGTPIDGKGPVKDTARARVGVKAPGIIPRTSVKDPMQTGIKAVDSLVPIGRGQRELIIGDRQTGKTAIAIDTIINQKRFNEGSDEKAKLYCIYVAIGQKRSTVAQLVKRLTDADAMKYTIVVSATASDAAPLQYLAPYSGCAMGEYFRDNGMHALIIYDDLSKQAVAYRQMSLLLRRPPGREAYPGDVFYLHSRLLERAAKMSEVHGGGSLTALPVIETQAGDVSAYIPTNVISITDGQIFLETELFFKGIRPAINVGLSVSRVGSAAQTKSMKQVAGSMKLDLAQYREVAAFAQFGSDLDQATQNLLKRGVRLTEILKQGQYVPMAIEEQVCVIYCGVRGYLDKLDPSKITAFEAEFLKHLRGSQQDLLKTIGSEGKINEQAEEKLKEVIKNFLTGF---
>EOG091F00NC|Lottia_gigantea|JG13_Doto_lancei|TRANSCRIPT
MLSVRIASSLARQLPRTLPRTCQNAL-AAGCVSARHLSLTTRCLAAGPSGAEVSSILEERILGQTSQVNLEETGRVLSIGDGIARVYGLKNIQAEEMVEFPSGLK-GMALNLEPDNVGVVVFGNDKLIREGDVVKRTGAIVDVPVGYDMLGRVVDALGTPIDGKGPVKDTARARVGVKAPGIIPRTSVKDPMQTGIKAVDSLVPIGRGQRELIIGDRQTGKTAIAIDTIINQKRFNEGSDEKAKLYCIYVAIGQKRSTVAQLVKRLTDADAMKYTIVVSATASDAAPLQYLAPYSGCAMGEYFRDNGMHALIIYDDLSKQAVAYRQMSLLLRRPPGREAYPGDVFYLHSRLLERAAKMSEVHGGGSLTALPVIETQAGDVSAYIPTNVISITDGQIFLETELFFKGIRPAINVGLSVSRVGSAAQTKSMKQVAGSMKLDLAQYREVAAFAQFGSDLDQATQNLLKRGVRLTEILKQGQYVPMAIEEQVCVIYCGVRGYLDKLDPAKITAFEAEFLKHLRGSQQDLLKTIGSEGKINEQAEEKLKEVIKNFLTGFQA-
>EOG091F00NC|Biomphalaria_glabrata|JG23_Melibe_leonina|TRANSCRIPT
----------------------------------------------GPSGAEVSSILEERILGQASQVNLEETGRVLSIGDGIARVYGLKNIQAEEMVEFPSGLK-GMALNLEPDNVGVVVFGNDKLIKEGDIVKRTGAIVDVPVGINMLGRVVDALGTPIDGKGPVKDTTRARVGIKAPGIIPRTSVKEPMQTGIKAVDSLVPIGRGQRELIIGDRQTGKTAIAIDTIINQQRFNEGSNEKAKLYCIYVAIGQKRSTVAQLVKRLTDANAIKYTIVVSATASDAAPLQYLAPYSGCAMGEYFRDNGMHALIIYDDLSKQAVAYRQMSLLLRRPPGREAYPGDVFYLHSRLLERAAKMSEVHGGGSLTALPVIETQAGDVSAYIPTNVISITDGQIFLETELFFKGIRPAINVGLSVSRVGSAAQTRSMKQVAGSMKLDLAQYREVAAFAQFGSDLDQATQSLLKRGVRLTEILKQGQYVPMAIEEQVCVIYCGVRGYLDKLDPSKITAFEAEFLKHLRGSQQDLLKTIGSEGQINEQAEAKLKDIIKNFLVGFQ--
>EOG091F00NC|Biomphalaria_glabrata|NC08_Tritonia_hamnerorum|TRANSCRIPT
-----------------------------------------SSFAAGPSGAEVSSILEERILGQASQVNLEETGRVLSIGDGIARVYGLKNIQAEEMVEFPSGLK-GMALNLEPDNVGVVVFGNDKLIKEGDVVKRTGAIVDVPVGIDMLGRVVDALGTPIDGKGPIKASARARVGIKAPGIIPRTSVNEPMQTGIKAVDSLVPIGRGQRELIIGDRQTGKTAVAIDTIINQKRFNDAGDEKAKLYCIYVAIGQKRSTVAQLVKRLSDANAMQYSIVVSATASDAAPLQYLAPYSGCAMGEYFRDNGMHALIIYDDLSKQAVAYRQMSLLLRRPPGREAYPGDVFYLHSRLLERAAKMSDVHGGGSLTALPVIETQAGDVSAYIPTNVISITDGQIFLETELFFKGIRPAINVGLSVSRVGSAAQTRSMKQVAGSMKLDLAQYREVAAFAQFGSDLDQATQNLLKRGVRLTEILKQGQYVPMAIEEQVCVIYCGVRGYLDKLDPSKITAFEAEFLKHLRGSQQDLLKTIAAEGKINEQAEEKLKDVIKTFLAGFQ--
>EOG091F00NC|Biomphalaria_glabrata|HW21_Tritonia_manicata|TRANSCRIPT
----------------------------------------------GPSGAEVSSILEERILGQTSQVNLEETGRVLSIGDGIARVYGLKNIQADEMVEFPSGLK-GMALNLEPDNVGVVVFGNDKLIKEGDVVKRTGAIVDVPVGMDMLGRVVDALGTPIDGKGPVKASGRARVGVKAPGIIPRTSVNEPMQTGIKAVDSLVPIGRGQRELIIGDRQTGKTAVAIDTIINQKRFNDAGDNKAMLYCIYVAIGQKRSTVAQLVKRLSDADAMKYTIVVSATASDAAPLQYLAPYSGCAMGEYFRDNGMHALIIYDDLSKQAVAYRQMSLLLRRPPGREAYPGDVFYLHSRLLERAAKMSDVHGGGSLTALPVIETQAGDVSAYIPTNVISITDGQIFLETELFFKGIRPAINVGLSVSRVGSAAQTRSMKQVAGSMKLDLAQYREVAAFAQFGSDLDQATQNLLRRGVRLTEILKQGQYVPMAIEEQVCVIYCGVRGYLDKLDPSKITAFEAEFLKHLRGTQQDLLKTIAAEGKINEQAEEKLKDVIKNFLAGFQA-
>EOG091F00NC|Biomphalaria_glabrata|JG28_Scyllaea_fulva|TRANSCRIPT
----------------------------------------------GPSGAEVSSILEERILGQTSQVNLEETGRVLSIGDGIARVYGLKNIQAEEMVEFPSGLK-GMALNLEPDNVGVVVFGNDKLIKEGDVVKRTGAIVDVPVGMDMLGRVVDALGTPIDGKGPVQASARARVGIKAPGIIPRTSVKEPMQTGIKAVDSLVPIGRGQRELIIGDRQTGKTAIAIDTIINQKRFNDGSNEKAKLYCIYVAIGQKRSTVAQLVKRLTDANAMKYTIVVSATASDAAPLQYLAPYSGCAMGEYFRDNGMHALIIYDDLSKQAVAYRQMSLLLRRPPGREAYPGDVFYLHSRLLERAAKMSDVHGGGSLTALPVIETQAGDVSAYIPTNVISITDGQIFLETELFFKGIRPAINVGLSVSRVGSAAQTRSMKQVAGSMKLDLAQYREVAAFAQFGSDLDAATQSLLKRGVRLTEILKQGQYVPMAIEEQVCVIYCGVRGYLDKLDPSKITDFEAEFLKHLRGSQQDLLKTIGAEGKINEQAEEKLKDIIKNFLVGFQA-
>EOG091F00NC|Biomphalaria_glabrata|NC01_Armina_californica|TRANSCRIPT
----------------------------------------------GPSGAEVSSILEERILGQTSQVNLEETGRVLSIGDGIARVYGLKNIQAEEMVEFPSGLK-GMALNLEPDNVGVVVFGNDKLIKEGDVVKRTGAIVDVPVGINMLGRVVDALGTPIDGKGQVKGTERARVGIKAPGIIPRTSVKEPMQTGIKAVDSLVPIGRGQRELIIGDRQTGKTAVAIDTIINQKRFNEGSNDKAKLYCIYVAIGQKRSTVAQLVKRLTDADAMKYTIVVSATASDAAPLQYLAPYSGCAMGEFFRDNGMHALIIYDDLSKQAVAYRQMSLLLRRPPGREAYPGDVFYLHSRLLERAAKMSDVHGGGSLTALPVIETQAGDVSAYIPTNVISITDGQIFLETELFFKGIRPAINVGLSVSRVGSAAQTRSMKQVAGSMKLDLAQYREVAAFAQFGSDLDQATQNLLKRGVRLTEILKQGQYVPMAIEEQVCVIYCGVRGFLDKLDPSKITAFEAEFLKHLRGTQQDLLKTIAAEGKINEQAEEKLKDVIKNFLVGF---
>EOG091F00NC|Biomphalaria_glabrata|HW01_Armina_tigrina|TRANSCRIPT
----------------------------------------------GPSGAEVSSILEERILGQTSQVNLEETGRVLSIGDGIARVYGLKNIQAEEMVEFPSGLK-GMALNLEPDNVGVVVFGNDKLIKEGDVVKRTGAIVDVPVGMDMLGRVVDALGTPIDGKGQVKASARARVGIKAPGIIPRTSVKEPMQTGIKAVDSLVPIGRGQRELIIGDRQTGKTAIAIDTIINQKRFNEGSDDKAKLYCIYVAIGQKRSTVAQLVKRLTDADAMKYSIVVSATASDAAPLQYLAPYSGCAMGEYFRDNGMHALIIYDDLSKQAVAYRQMSLLLRRPPGREAYPGDVFYLHSRLLERAAKMSDVHGGGSLTALPVIETQAGDVSAYIPTNVISITDGQIFLETELFFKGIRPAINVGLSVSRVGSAAQTRSMKQVAGSMKLDLAQYREVAAFAQFGSDLDQATQSLLKRGVRLTEILKQGQYVPMAIEEQVCVIYCGVRGFLDKLDPSKITAFEAEFLKHLRGTQQDLLKTIGAEGKINEQAEEKLKDVIKNFLVGF---
>EOG091F00NC|Biomphalaria_glabrata|JG05_Bornella_anguilla|TRANSCRIPT
----------------------------------------------GPSGAEVSSILEERILGQTSQVNLEETGRVLSIGDGIARVYGLKNIQAEEMVEFPSGLK-GMALNLEPDNVGVVVFGNDKLIKEGDVVKRTGAIVDVPVGMDMLGRVVDALGTPIDGKGPVKSTDRARVGIKAPGIIPRTSVKEPMQTGIKAVDSLVPIGRGQRELIIGDRQTGKTAIAIDTIINQKRFNEGGNEKAKLYCIYVAIGQKRSTVAQLVKRLTDADAMKYSIVVSATASDAAPLQYLAPYSGCAMGEYFRDNGMHALIIYDDLSKQAVAYRQMSLLLRRPPGREAYPGDVFYLHSRLLERAAKMSDVHGGGSLTALPVIETQAGDVSAYIPTNVISITDGQIFLETELFFKGIRPAINVGLSVSRVGSAAQTRSMKQVAGSMKLDLAQYREVAAFAQFGSDLDQATQNLLKRGVRLTEILKQGQYVPMAIEEQVCVIYCGVRGYLDKLDPSKITDFEAEFLKHLRGSQKDLLKTIGSEGKINEQAEEKLKDVIKNFLAG----
>EOG091F00NC|Biomphalaria_glabrata|JG06_Catriona_columbiana|TRANSCRIPT
----------------------------------RHLSFTKASFAAGPSGAEVSSILEERILGQTSQVNLEETGRVLSIGDGIARVYGLKNIQAEEMVEFPSGLK-GMALNLEPDNVGVVVFGNDKLIKEGDIVKRTGAIVDVPVGMDMLGRVVDALGTPIDGKGPVKASARARVGVKAPGIIPRTSVKEPMQTGIKAVDSLVPIGRGQRELIIGDRQTGKTAIAIDTIINQKRFNEAGEAKAKLFCIYVAIGQKRSTVAQLVKRLTDADAMKYSIVVSATASDAAPLQYLAPYSGCAMGEYFRDNGMHALIIYDDLSKQAVAYRQMSLLLRRPPGREAYPGDVFYLHSRLLERAAKMSEVHGGGSLTALPVIETQAGDVSAYIPTNVISITDGQIFLETELFFKGIRPAINVGLSVSRVGSAAQTKSMKQVAGSMKLDLAQYREVAAFAQFGSDLDQATQSLLKRGVRLTEILKQGQYVPMAIEEQVCVIYCGVRGYLDKLDPSRITAFEEEFLKHLKGSQQDLLKNVAKEGQINEQSEEKLKEVIKNFLAGFQ--
>EOG091F00NC|Biomphalaria_glabrata|HW15_Flabellina_babai|TRANSCRIPT
----------------------------------------------GPSGAEVSSILEERILGQTSQVNLEETGRVLSIGDGIARVYGLKNIQAEEMVEFPSGLK-GMALNLEPDNVGVVVFGNDKLIKEGDVVKRTGAIVDVPVGMDMLGRVVDALGTPIDGKGPVKASARARVGVKAPGIIPRTSVKDPMQTGIKAVDSLVPIGRGQRELIIGDRQTGKTAIAIDTIINQKRFNEGGEDKAKLYCIYVAIGQKRSTVAQLVKRLTDADAMKYSIVVSATASDAAPLQYLAPYSGCAMGEYFRDNGMHALIIYDDLSKQAVAYRQMSLLLRRPPGREAYPGDVFYLHSRLLERAAKMSEVHGGGSLTALPVIETQAGDVSAYIPTNVISITDGQIFLETELFFKGIRPAINVGLSVSRVGSAAQTRSMKQVAGSMKLDLAQYREVAAFAQFGSDLDQATQSLLRRGVRLTEILKQGQYVPMAIEEQVCVIYCGVRGYLDKLDPSKITAFEEEFLKHLRGTQQELLKTIAKEGKINEQAEEKLKDVIKNFLAGFQS-
>EOG091F00NC|Biomphalaria_glabrata|JG14_Eubranchus_rustyus|TRANSCRIPT
----------------------------------------------GPSGAEVSSILEERILGQTSQVNLEETGRVLSIGDGIARVYGLKNIQAEEMVEFPSGLK-GMALNLEPDNVGVVVFGNDKLIKEGDVVKRTGAIVDVPVGMDMLGRVVDALGTPIDGKGPVKASARARVGIKAPGIIPRTSVKEPMQTGIKAVDSLVPIGRGQRELIIGDRQTGKTAIAIDTIINQKRFNEAGEAKAKLYCIYVAIGQKRSTVAQLVKRLTDADAMKYSIVVSATASDAAPLQYLAPYSGCAMGEYFRDNGMHALIIYDDLSKQAVAYRQMSLLLRRPPGREAYPGDVFYLHSRLLERAAKMSEVHGGGSLTALPVIETQAGDVSAYIPTNVISITDGQIFLETELFFKGIRPAINVGLSVSRVGSAAQTRSMKQVAGSMKLDLAQYREVAAFAQFGSDLDQATQSLLKRGVRLTEILKQGQYVPMAIEEQVCVIYCGVRGYLDKLDPSKITAFEAEFLKHLRGTQQDLLKTIAKEGKINEQAEEKLKEVIKNFLAGF---
>EOG091F00NC|Biomphalaria_glabrata|HW16_Hancockia_cfuncinata|TRANSCRIPT
-----------------------------------------TSLAAGPSGAEVSSILEERILGQTSQVNLEETGRVLSNGDGIARVYGLKNIQAEEMVEFPSGLK-GMALNLEPDNVGVVVFGNDKLIKEGDVVKRTGAIVDVPVGMDMLGRVVDALGTPIDGKGPVKASGRARVGIKAPGIIPRTSVKEPMQTGIKAVDSLVPIGRGQRELIIGDRQTGKTAIAIDTIINQKRFNEAGNDKAKLYCIYVAIGQKRSTVAQLVKRLTDADAMKYSIIVSATASDAAPLQYLAPYSGCAMGEYFRDNGMHALIIYDDLSKQAVAYRQMSLLLRRPPGREAYPGDVFYLHSRLLERAAKMSEVHGGGSLTALPVIETQAGDVSAYIPTNVISITDGQIFLETELFFKGIRPAINVGLSVSRVGSAAQTRSMKQVAGSMKLDLAQYREVAAFAQFGSDLDQATQNLLRRGVRLTEILKQGQYVPMAIEEQVCVIYCGVRGYLDKLDPSKITAFEAEFLKHLRGTQQDLLKTIAAEGKINEQAEEKLKDVIKNFLAGFQ--
>EOG091F00NC|Biomphalaria_glabrata|JG17_Hancockia_uncinata|TRANSCRIPT
-----------------------------------------TSLAAGPSGAEVSSILEERILGQTSQVNLEETGRVLSIGDGIARVYGLKNIQAEEMVEFPSGLK-GMALNLEPDNVGVVVFGNDKLIKEGDVVKRTGAIVDVPVGMDMLGRVVDALGTPIDGKGPVKASGRARVGIKAPGIIPRTSVKEPMQTGIKAVDSLVPIGRGQRELIIGDRQTGKTAIAIDTIINQKRFNEAGNDKAKLYCIYVAIGQKRSTVAQLVKRLTDADAMKYSIIVSATASDAAPLQYLAPYSGCAMGEYFRDNGMHALIIYDDLSKQAVAYRQMSLLLRRPPGREAYPGDVFYLHSRLLERAAKMSEVHGGGSLTALPVIETQAGDVSAYIPTNVISITDGQIFLETELFFKGIRPAINVGLSVSRVGSAAQTRSMKQVAGSMKLDLAQYREVAAFAQFGSDLDQATQNLLKRGVRLTEILKQGQYVPMAIEEQVCVIYCGVRGYLDKLDPSKITAFEEEFLKHLRGSQQDLLKTIAAEGKINEQAEEKLKDIIKNFLVGFQ--
>EOG091F00NC|Biomphalaria_glabrata|HW07_Cuthona_caerulea|TRANSCRIPT
----------------------------------RHLSFSKASLAAGPSGAEVSSILEERILGQTSQVNLEETGRVLSIGDGIARVYGLKNIQAEEMVEFPSGLK-GMALNLEPDNVGVVVFGNDKLIKEGDIVKRTGAIVDVPVGMDMLGRVVDALGTPIDGKGPVKASARARVGVKAPGIIPRTSVKEPMQTGIKAVDSLVPIGRGQRELIIGDRQTGKTAIAIDTIINQKRFNEAGDEKAKLYTIYVAIGQKRSTVAQLVKRLTDADAMKYSIVVSATASDAAPLQYLAPYSGCAMGEYFRDNGMHALIIYDDLSKQAVAYRQMSLLLRRPPGREAYPGDVFYLHSRLLERAAKMSDVHGGGSLTALPVIETQAGDVSAYIPTNVISITDGQIFLETELFFKGIRPAINVGLSVSRVGSAAQTRSMKQVAGSMKLDLAQYREVAAFAQFGSDLDQATQSLLKRGVRLTEILKQGQYVPMAIEEQVCVIYCGVRGYLDKLDPSRITHFEEEFLKHLRGTQQDLLKTIAKEGKINDQSDAKLKEVINNFLAGY---
>EOG091F00NC|Biomphalaria_glabrata|JG26_Phestilla_sp|TRANSCRIPT
----------------------------------RHLSFTKASFAAGPSGAEVSSILEERILGQTSQVNLEETGRVLSIGDGIARVYGLKNIQAEEMVEFPSGLK-GMALNLEPDNVGVVVFGNDKLIKEGDIVKRTGAIVDVPVGMDMLGRVVDALGTPIDGKGPVKASARARVGVKAPGIIPRTSVKEPMQTGIKAVDSLVPIGRGQRELIIGDRQTGKTAIAIDTIINQKRFNEAGDEKAKLYCIYVAIGQKRSTVAQLVKRLTDADAMKYSIVVSATASDAAPLQYLAPYSGCAMGEYFRDNGMHALIIYDDLSKQAVAYRQMSLLLRRPPGREAYPGDVFYLHSRLLERAAKMSDVHGGGSLTALPVIETQAGDVSAYIPTNVISITDGQIFLETELFFKGIRPAINVGLSVSRVGSAAQTRSMKQVAGSMKLDLAQYREVAAFAQFGSDLDQATQSLLKRGVRLTEILKQGQYVPMAIEEQVCVIYCGVRGYLDKLDPSRITSFEEEFLKHLRGTQQDLLKTIAKEGKINDQSDEKLKEVINNFLAGF---
>EOG091F00NC|Lottia_gigantea|HW02_Berghia_verrucicornis|TRANSCRIPT
MLTARLASSLVRQLPRALPKACQNAL-AAGCVSARHLSLTAKSFAAGPSGAEVSSILEERILGQTSQVNLEETGRVLSIGDGIARVYGLKNIQAEEMVEFPSGLK-GMALNLEPDNVGVVVFGNDKLIKEGDVVKRTGAIVDVPVGMDMLGRVVDALGTPIDGKGPVKASARARVGIKAPGIIPRTSVKEPMQTGIKAVDSLVPIGRGQRELIIGDRQTGKTAIAIDTIINQKRFNDGSDEKAKLYCIYVAIGQKRSTVAQLVKRLTDANAMKYTIVVSATASDAAPLQYLAPYSGCAMGEYFRDNGMHALIIYDDLSKQAVAYRQMSLLLRRPPGREAYPGDVFYLHSRLLERAAKMSDVHGGGSLTALPVIETQAGDVSAYIPTNVISITDGQIFLETELFFKGIRPAINVGLSVSRVGSAAQTRSMKQVAGSMKLDLAQYREVAAFAQFGSDLDQATQSLLKRGVRLTEILKQGQYVPMAIEEQVCVIYCGVRGFLDKLDPSRITSFEADFLKHLRGTQQDLLQTIAKEGKINEQAEEKLKGVINNFLTGF---
>EOG091F00NC|Lottia_gigantea|JG04_Berghia_stephanieae|TRANSCRIPT
MLTARLASSLVRQLPRALPKACQNAL-AAGCVSARHLSLTAKSFAAGPSGAEVSSILEERILGQTSQVNLEETGRVLSIGDGIARVYGLKNIQAEEMVEFPSGLK-GMALNLEPDNVGVVVFGNDKLIKEGDVVKRTGAIVDVPVGMDMLGRVVDALGTPIDGKGPVKASARARVGIKAPGIIPRTSVKEPMQTGIKAVDSLVPIGRGQRELIIGDRQTGKTAIAIDTIINQQRFNDGSDEKAKLYCIYVAIGQKRSTVAQLVKRLTDANAMKYTIVVSATASDAAPLQYLAPYSGCAMGEYFRDNGMHALIIYDDLSKQAVAYRQMSLLLRRPPGREAYPGDVFYLHSRLLERAAKMSDVHGGGSLTALPVIETQAGDVSAYIPTNVISITDGQIFLETELFFKGIRPAINVGLSVSRVGSAAQTRSMKQVAGSMKLDLAQYREVAAFAQFGSDLDQATQSLLKRGVRLTEILKQGQYVPMAIEEQVCVIYCGVRGFLDKLDPSRITSFEADFLKHLRGTQQDLLQTIAKEGKINEQAEEKLKGVINNFLTGF---
>EOG091F00NC|Biomphalaria_glabrata|JG12_Dondice_parguerensis|TRANSCRIPT
----------------------------------------------GPSGAEVSSILEERILGQTSQVNLEETGRVLSIGDGIARVYGLKNIQAEEMVEFPSGLK-GMALNLEPDNVGVVVFGNDKLIKEGDVVKRTGAIVDVPVGMDMLGRVVDALGTPIDGKGPVKASARARVGIKAPGIIPRTSVKEPMQTGIKAVDSLVPIGRGQRELIIGDRQTGKTAIAIDTIINQKRFNDGSDEKAKLYCIYVAIGQKRSTVAQLVKRLTDANAMKYSIVVSATASDAAPLQYLAPYSGCAMGEYFRNNGMHALIIYDDLSKQAVAYRQMSLLLRRPPGREAYPGDVFYLHSRLLERAAKMSDVHGGGSLTALPVIETQAGDVSAYIPTNVISITDGQIFLETELFFKGIRPAINVGLSVSRVGSAAQTRSMKQVAGSMKLDLAQYREVAAFAQFGSDLDQATQSLLRRGVRLTEILKQGQYVPMAIEEQVCVIYCGVRGFLDKLDPSRITDFEADFLKHLKGTQQDLLQTIAKEGKINEQAEEKLKQVINNFLTGF---
>EOG091F00NC|Biomphalaria_glabrata|JG29_Spurilla_braziliana|TRANSCRIPT
----------------------------------------------GPSGAEVSSILEERILGQTSQVNLEETGRVLSIGDGIARVYGLKNIQAEEMVEFPSGLK-GMALNLEPDNVGVVVFGNDKLIKEGDVVKRTGAIVDVPVGMDMLGRVVDALGSPIDGKGPVKASARARVGIKAPGIIPRTSVKEPMQTGIKAVDSLVPIGRGQRELIIGDRQTGKTAIAIDTIINQKRFNDGSDEKAKLYCIYVAIGQKRSTVAQLVKRLTDANAMKYTIVVSATASDAAPLQYLAPYSGCAMGEYFRDNGMHALIIYDDLSKQAVAYRQMSLLLRRPPGREAYPGDVFYLHSRLLERAAKMSDVHGGGSLTALPVIETQAGDVSAYIPTNVISITDGQIFLETELFFKGIRPAINVGLSVSRVGSAAQTRSMKQVAGSMKLDLAQYREVAAFAQFGSDLDQATQSLLKRGVRLTEILKQGQYVPMAIEEQVCVIYCGVRGFLDKLDPSRITDFEADFLKHLRGTQQDLLQTIAKEGKINEQAEEKLKQVINNFLTGFQ--
>EOG091F00NC|Biomphalaria_glabrata|JG02_Antaeolidiella_chromosoma|TRANSCRIPT
----------------------------------------------GPSGAEVSSILEERILGQTSQVNLEETGRVLSIGDGIARVYGLKNIQAEEMVEFPSGLK-GMALNLEPDNVGVVVFGNDKLIKEGDVVKRTGAIVDVPVGMDMLGRVVDALGSPIDGKGPVKASARARVGIKAPGIIPRTSVKEPMQTGIKAVDSLVPIGRGQRELIIGDRQTGKTAIAIDTIINQQRFNDGSDEKAKLYCIYVAIGQKRSTVAQLVKRLTDANAMKYTIVVSATASDAAPLQYLAPYSGCAMGEYFRDNGMHALIIYDDLSKQAVAYRQMSLLLRRPPGREAYPGDVFYLHSRLLERAAKMSDVHGGGSLTALPVIETQAGDVSAYIPTNVISITDGQIFLETELFFKGIRPAINVGLSVSRVGSAAQTRSMKQVAGSMKLDLAQYREVAAFAQFGSDLDQATQSLLKRGVRLTEILKQGQYVPMAIEEQVCVIYCGVRGFLDKLDPSRITDFEADFLKHLRGTQQDLLQTIAKEGKINEQAEEKLKQVINNFLTGF---
>EOG091F00NC|Biomphalaria_glabrata|JG20_Learchis_evelinae|TRANSCRIPT
----------------------------------------------GPSGAEVSSILEERILGQTSQVNLEETGRVLSIGDGIARVYGLKNIQAEEMVEFPSGLK-GMALNLEPDNVGVVVFGNDKLIKEGDVVKRTGAIVDVPVGMDMLGRVVDALGTPIDGKGPVQSSARARVGIKAPGIIPRTSVKEPMQTGIKAVDSLVPIGRGQRELIIGDRQTGKTAIAIDTIINQKRFNDGSDEKAKLYCIYVAIGQKRSTVAQLVKRLTDANAMKYTIVVSATASDAAPLQYLAPYSGCAMGEYFRDNGMHALIIYDDLSKQAVAYRQMSLLLRRPPGREAYPGDVFYLHSRLLERAAKMSDVHGGGSLTALPVIETQAGDVSAYIPTNVISITDGQIFLETELFFKGIRPAINVGLSVSRVGSAAQTRSMKQVAGSMKLDLAQYREVAAFAQFGSDLDQATQSLLKRGVRLTEILKQGQYVPMAIEEQVCVIYCGVRGFLDKLDPSRITDFEADFLKHLRGTQQDLLQTIAKEGKINEQAEEKLKQIITNFLAGF---
>EOG091F00NC|Lottia_gigantea|JG01_Aeolidiella_alba|TRANSCRIPT
MLTARLASSLVRQLPRALPKACQNAL-AAGYVSARHLSFTTPSFAAGPSGAEVSSILEERILGQTSQVNLEETGRVLSIGDGIARVYGLKNIQAEEMVEFPSGLK-GMALNLEPDNVGVVVFGNDKLIKEGDVVKRTGAIVDVPVGMDMLGRVVDALGTPIDGKGPVKSSARARVGIKAPGIIPRTSVKEPMQTGIKAVDSLVPIGRGQRELIIGDRQTGKTAIAIDTIINQKRFNDGSDEKAKLYCIYVAIGQKRSTVAQLVKRLTDANAMKYTIVVSATASDAAPLQYLAPYSGCAMGEYFRDNGMHALIIYDDLSKQAVAYRQMSLLLRRPPGREAYPGDVFYLHSRLLERAAKMSEVHGGGSLTALPVIETQAGDVSAYIPTNVISITDGQIFLETELFFKGIRPAINVGLSVSRVGSAAQTRSMKQVAGSMKLDLAQYREVAAFAQFGSDLDQATQSLLKRGVRLTEILKQGQYVPMAIEEQVCVIYCGVRGFLDKLDPSRITDFEADFLKHLRGTQQDLLQTIGKEGKINEQAEEKLKQVINNFLAGF---
>EOG091F00NC|Biomphalaria_glabrata|HW05_Caloria_elegans|TRANSCRIPT
----------------------------------------------GPSGAEVSSILEERILGQSSQVNLEETGRVLSIGDGIARVYGLKNIQAEEMVEFPSGLK-GMALNLEPDNVGVVVFGNDKLIKEGDVVKRTGAIVDVPVGMDMLGRVVDALGTPIDGKGPVKASARARVGIKAPGIIPRTSVKDPMQTGIKAVDSLVPIGRGQRELIIGDRQTGKTAIAIDTIINQKRFNDGSDDKAKLYCIYVAIGQKRSTVAQLVKRLTDANAMKYSIVVSATASDAAPLQYLAPYSGCAMGEYFRDNGMHALIIYDDLSKQAVAYRQMSLLLRRPPGREAYPGDVFYLHSRLLERAAKMSEVHGGGSLTALPVIETQAGDVSAYIPTNVISITDGQIFLETELFFKGIRPAINVGLSVSRVGSAAQTRSMKQVAGSMKLDLAQYREVAAFAQFGSDLDQATQSLLRRGVRLTEILKQGQYVPMAIEEQVCVIYCGVRGFLDKLDPSRITAFEAEFLKHLKGTQQDLLQTIAKEGKINDQADEKLKQVIKNFLAGF---
>EOG091F00NC|Biomphalaria_glabrata|JG25_Palisa_papillata|TRANSCRIPT
----------------------------------------------GPSGAEVSSILEERILGQTSQVNLEETGRVLSIGDGIARVYGLKNIQAEEMVEFPSGLK-GMALNLEPDNVGVVVFGNDKLIKEGDVVKRTGAIVDVPVGMDMLGRVVDALGTPIDGKGPVKASARARVGIKAPGIIPRTSVKDPMQTGIKAVDSLVPIGRGQRELIIGDRQTGKTAIAIDTIINQKRFNDGSDEKAKLYCIYVAIGQKRSTVAQLVKRLTDANAMKYSIVVSATASDAAPLQYLAPYSGCAMGEYFRDNGMHALIIYDDLSKQAVAYRQMSLLLRRPPGREAYPGDVFYLHSRLLERAAKMSEVHGGGSLTALPVIETQAGDVSAYIPTNVISITDGQIFLETELFFKGIRPAINVGLSVSRVGSAAQTRSMKQVAGSMKLDLAQYREVAAFAQFGSDLDQATQSLLRRGVRLTEILKQGQYVPMAIEEQVCVIYCGVRGFLDKLDPSRITTFEAEFLKHLRGTQQDLLQTIAKEGKINDQADEKLKQVINNFLAGFQ--
>EOG091F00NC|Biomphalaria_glabrata|JG24_Noumeaella_rubrofasciata|TRANSCRIPT
----------------------------------------------GPSGAEVSSILEERILGQTSQVNLEETGRVLSIGDGIARVYGLKNIQAEEMVEFPSGLK-GMALNLEPDNVGVVVFGNDKLIKEGDVVKRTGAIVDVPVGMDMLGRVVDALGTPIDGKGPVKASARARVGIKAPGIIPRTSVKDPMQTGIKAVDSLVPIGRGQRELIIGDRQTGKTAIAIDTIINQKRFNDGSDEKAKLYCIYVAIGQKRSTVAQLVKRLTDANAMKYSIVVSATASDAAPLQYLAPYSGCAMGEYFRDNGMHALIIYDDLSKQAVAYRQMSLLLRRPPGREAYPGDVFYLHSRLLERAAKMSEVHGGGSLTALPVIETQAGDVSAYIPTNVISITDGQIFLETELFFKGIRPAINVGLSVSRVGSAAQTRSMKQVAGSMKLDLAQYREVAAFAQFGSDLDQATQSLLRRGVRLTEILKQGQYVPMAIEEQVCVIYCGVRGFLDKLDPSRITSFEAEFLKHLRGTQQDLLQTIAKEGKINEQAEEKLKQVINNFLAGF---
>EOG091F00NC|Biomphalaria_glabrata|HW12_Facelina_rubrovittata|TRANSCRIPT
----------------------------------------------GPSGAEVSSILEERILGQTSKVNLEETGRVLSIGDGIARVYGLKNIQAEEMVEFPSGLK-GMALNLEPDNVGVVVFGNDKLIKEGDVVKRTGAIVDVPVGMDMLGRVVDALGTPIDGRGPVKASGRARVGVKAPGIIPRTSVKDPMQTGIKAVDSLVPIGRGQRELIIGDRQTGKTAIAIDTIINQKRFNDGSDEKAKLYCIYVAIGQKRSTVAQLVKRLTDANAMKYSIVVSATASDAAPLQYLAPYSGCAMGEYFRDNGMHALIIYDDLSKQAVAYRQMSLLLRRPPGREAYPGDVFYLHSRLLERAAKMSEVHGGGSLTALPVIETQAGDVSAYIPTNVISITDGQIFLETELFFKGIRPAINVGLSVSRVGSAAQTRSMKQVAGSMKLDLAQYREVAAFAQFGSDLDQATQSLLRRGVRLTEILKQGQYVPMAIEEQVCVIYCGVRGFLDKLDPSRITSFEADFLKHLRGTQQDLLQTIAKEGKINEQAEEKLKQVINNFLAGFQ--
>EOG091F00NC|Biomphalaria_glabrata|JG03_Austraeolis_stearnsi|TRANSCRIPT
----------------------------------------------GPSGAEVSSILEERILGQTSQVNLEETGRVLSIGDGIARVYGLKNIQAEEMVEFPSGLK-GMALNLEPDNVGVVVFGNDKLIKEGDVVKRTGAIVDVPVGLDMLGRVVDALGTPIDGKGPVKASARARVGIKAPGIIPRTSVKDPMQTGIKAVDSLVPIGRGQRELIIGDRQTGKTAIAIDTIINQKRFNDGSDDKAKLYCIYVAIGQKRSTVAQLVKRLTDANAMKYSIVVSATASDAAPLQYLAPYSGCAMGEYFRDNGMHALIIYDDLSKQAVAYRQMSLLLRRPPGREAYPGDVFYLHSRLLERAAKMSEVHGGGSLTALPVIETQAGDVSAYIPTNVISITDGQIFLETELFFKGIRPAINVGLSVSRVGSAAQTRSMKQVAGSMKLDLAQYREVAAFAQFGSDLDQATQSLLRRGVRLTEILKQGQYVPMAIEEQVCVIYCGVRGFLDKLDPSRITTFEAEFLKHLRGTQQDLLQTIAKEGKINEQAEEKLKQVIQTFLAGF---
>EOG091F00NC|Biomphalaria_glabrata|JG27_Phidiana_lynceus|TRANSCRIPT
----------------------------------------------GPSGAEVSSILEERILGQTSQVNLEETGRVLSIGDGIARVYGLKNIQAEEMVEFPSGLK-GMALNLEPDNVGVVVFGNDKLIKEGDVVKRTGAIVDVPVGMDMLGRVVDALGTPIDGKGPVKASARARVGIKAPGIIPRTSVKEPMQTGIKAVDSLVPIGRGQRELIIGDRQTGKTAIAIDTIINQKRFNDGSDEKAKLYCIYVAIGQKRSTVAQLVKRLTDANAMKYTIVVSATASDAAPLQYLSPYSGCAMGEYFRDNGMHALIIYDDLSKQAVAYRQMSLLLRRPPGREAYPGDVFYLHSRLLERAAKMSDVHGGGSLTALPVIETQAGDVSAYIPTNVISITDGQIFLETELFFKGIRPAINVGLSVSRVGSAAQTRSMKQVAGSMKLDLAQYREVAAFAQFGSDLDQATQSLLKRGVRLTEILKQGQYVPMAIEEQVCVIYCGVRGFLDKLDPSRITAFEAEFLKHLRGTQQDLLQTIAKEGKINDQADEKLKQVINNFLAGF---
>EOG091F00NC|Lottia_gigantea|JG21_Limenandra_confusa|TRANSCRIPT
MLTARLASSLVRQLPRALPKACQNAL-AAGCVSARYLSLTSPSFAAGPSGAEVSSILEERILGQTSQVNLEETGRVLSIGDGIARVYGLKNIQAEEMVEFPSGLK-GMALNLEPDNVGVVVFGNDKLIKEGDVVKRTGAIVDVPVGMDMLGRVVDALGTPIDGKGPVKASARARVGIKAPGIIPRTSVKDPMQTGIKAVDSLVPIGRGQRELIIGDRQTGKTAIAIDTIINQKRFNDGSDEKAKLYCIYVAIGQKRSTVAQLVKRLTDANAMKYTIVVSATASDAAPLQYLAPYSGCAMGEYFRDNGMHALIIYDDLSKQAVAYRQMSLLLRRPPGREAYPGDVFYLHSRLLERAAKMSDVHGGGSLTALPVIETQAGDVSAYIPTNVISITDGQIFLETELFFKGIRPAINVGLSVSRVGSAAQTRSMKQVAGSMKLDLAQYREVAAFAQFGSDLDQATQSLLKRGVRLTEILKQGQYVPMAIEEQVCVIYCGVRGFLDKLDPSRITAFEEEFLKHLRGTQQDLLQTIAKEGKINEQAEEKLKGVINNFLAGF---
>EOG091F00NC|Lottia_gigantea|HW20_Spurilla_neapolitana|TRANSCRIPT
MLTARLASSLVRQLPRALPKACQNAL-AAGCVSARHLSLTAHCFAAGPSGAEVSSILEERILGQTSQVNLEETGRVLSIGDGIARVYGLKNIQAEEMVEFPSGLK-GMALNLEPDNVGVVVFGNDKLIKEGDVVKRTGAIVDVPVGMDMLGRVVDALGSPIDGKGPVKSSARARVGIKAPGIIPRTSVKEPMQTGIKAVDSLVPIGRGQRELIIGDRQTGKTAIAIDTIINQKRFNDGSDEKAKLYCIYVAIGQKRSTVAQLVKRLTDANAMKYTIVVSATASDAAPLQYLAPYSGCAMGEYFRDNGMHALIIYDDLSKQAVAYRQMSLLLRRPPGREAYPGDVFYLHSRLLERAAKMSDVHGGGSLTALPVIETQAGDVSAYIPTNVISITDGQIFLETELFFKGIRPAINVGLSVSRVGSAAQTRSMKQVAGSMKLDLAQYREVAAFAQFGSDLDQATQSLLKRGVRLTEILKQGQYVPMAIEEQVCVIYCGVRGFLDKLDPSRITDFEADFLKHLRGTQQDLLQTIAKEGK-----------------------
>EOG091F00NC|Biomphalaria_glabrata|HW13_Favorinus_branchialis|TRANSCRIPT
----------------------------------------------GPSGAEVSSILEERILGQTSQVNLEETGRVLSIGDGIARVYGLKNIQAEEMVEFPSGLK-GMALNLEPDNVGVVVFGNDKLIKEGDVVKRTGAIVDVPVGMDMLGRVVDALGTPIDGKGPVKASARARVGIKAPGIIPRTSVKDPMQTGIKAVDSLVPIGRGQRELIIGDRQTGKTAIAIDTIINQQRFNDAGDEKAKLFCIYVAIGQKRSTVAQLVKRLTDANAMKYTIVVSATASDAAPLQYLAPYSGCAMGEYFRDNGMHALIIYDDLSKQAVAYRQMSLLLRRPPGREAYPGDVFYLHSRLLERAAKMSEVHGGGSLTALPVIETQAGDVSAYIPTNVISITDGQIFLETELFFKGIRPAINVGLSVSRVGSAAQTRSMKQVAGSMKLDLAQYREVAAFAQFGSDLDQATQSLLKRGVRLTEILKQGQYVPMAIEEQVCVIYCGVRGFLDKLDPSRITAFEEEFLKHLKGTQQDLLQTIAKEGKINDQMDEKLKQVINSFLTGF---
>EOG091F00NC|Biomphalaria_glabrata|JG15_Favorinus_auritulus|TRANSCRIPT
----------------------------------------------GPSGAEVSSILEERILGQTSQVNLEETGRVLSIGDGIARVYGLKNIQAEEMVEFPSGLK-GMALNLEPDNVGVVVFGNDKLIKEGDVVKRTGAIVDVPVGMDMLGRVVDALGTPIDGKGPVKASARARVGVKAPGIIPRTSVKDPMQTGIKAVDSLVPIGRGQRELIIGDRQTGKTAIAIDTIINQQRFNDAGDEKAKLYCIYVAIGQKRSTVAQLVKRLTDANAMKYTIVVSATASDAAPLQYLAPYSGCAMGEYFRDNGMHALIIYDDLSKQAVAYRQMSLLLRRPPGREAYPGDVFYLHSRLLERAAKMSEVHGGGSLTALPVIETQAGDVSAYIPTNVISITDGQIFLETELFFKGIRPAINVGLSVSRVGSAAQTRSMKQVAGSMKLDLAQYREVAAFAQFGSDLDQATQSLLKRGVRLTEILKQGQYVPMAIEEQVCVIYCGVRGFLDKLDPSRITAFEEEFLKHLRGTQQDLLQTIAKEGKINDQADEKLKQVINNFLTGFQ--
>EOG091F00NC|Biomphalaria_glabrata|JG32_Unidentia_angelvaldesi|TRANSCRIPT
----------------------------------------------GPSGAEVSSILEERILGQTSQVNLEETGRVLSIGDGIARVYGLKNIQAEEMVEFPSGLK-GMALNLEPDNVGVVVFGNDKLIKEGDVVKRTGAIVDVPVGMDMLGRVVDALGTPIDGKGPVKASARARVGIKAPGIIPRTSVKEPMQTGIKAVDSLVPIGRGQRELIIGDRQTGKTAIAIDTIINQKRFNEGSDEKAMLYCIYVAIGQKRSTVAQLVKRLTDADAMKYSIVVSATASDAAPLQYLAPYSGCAMGEYFRDNGMHALIIYDDLSKQAVAYRQMSLLLRRPPGREAYPGDVFYLHSRLLERAAKMSDVHGGGSLTALPVIETQAGDVSAYIPTNVISITDGQIFLETELFFKGIRPAINVGLSVSRVGSAAQTRSMKQVAGSMKLDLAQYREVAAFAQFGSDLDQATQSLLKRGVRLTEILKQGQYVPMAIEEQVCVIYCGVRGFLDKLDPSRITDFEAEFLKHLRGTQQELLKTIAKEGKINEQAEEKLKEVINNFLAGF---
>EOG091F00NC|Biomphalaria_glabrata|NC04_Fiona_pinnata|TRANSCRIPT
----------------------------------RHLSFTNASLAAGPSGAEVSSILEERILGQTSQVNLEETGRVLSIGDGIARVYGLKNIQAEEMVEFPSGLK-GMALNLEPDNVGVVVFGNDKLIKEGDIVKRTGAIVDVPVGMDMLGRVVDALGTPIDGKGPVKASARARVGVKAPGIIPRTSVKEPMQTGIKAVDSLVPIGRGQRELIIGDRQTGKTAIAIDTIINQKRFNDAGNEKAKLYCIYVAIGQKRSTVAQLVKRLTDADAMKYSIVVSATASDAAPLQYLAPYSGCAMGEYFRDNGMHALIIYDDLSKQAVAYRQMSLLLRRPPGREAYPGDVFYLHSRLLERAAKMSEVHGGGSLTALPVIETQAGDVSAYIPTNVISITDGQIFLETELFFKGIRPAINVGLSVSRVGSAAQTRSMKQVAGSMKLDLAQYREVAAFAQFGSDLDAATQSLLKRGVRLTEILKQGQYVPMAIEEQVCVIYCGVRGYLDKLDPSRITTFEEEFLKHLRGSQQELLKTIAKEGQINDQSDEKLKQVIVNFLAGF---
>EOG091F00NC|Biomphalaria_glabrata|HW17_Hermissenda_crassicornis|TRANSCRIPT
----------------------------------------------GPSGAEVSSILEERILGQTSNVNLEETGRVLSIGDGIARVYGLKNIQAEEMVEFPSGLK-GMALNLEPDNVGVVVFGNDKLIKEGDVVKRTGAIVDVPVGMDMLGRVVDALGTPIDGKGPVKASARARVGIKAPGIIPRTSVKEPMQTGIKAVDSLVPIGRGQRELIIGDRQTGKTAIAIDTIINQKRFNDAGDEKAKLYCIYVAIGQKRSTVAQLVKRLTDANAMKYSIVVSATASDAAPLQYLAPYSGCAMGEYFRNNGMHALIIYDDLSKQAVAYRQMSLLLRRPPGREAYPGDVFYLHSRLLERAAKMSEVHGGGSLTALPVIETQAGDVSAYIPTNVISITDGQIFLETELFFKGIRPAINVGLSVSRVGSAAQTRSMKQVAGSMKLDLAQYREVAAFAQFGSDLDQATQSLLRRGVRLTEILKQGQYVPMAIEEQVCVIYCGVRGFLDKLDPSRITDFEAEFMKHLKATQQDLLQTIAKEGQINEQAEEKLRGIITTFLTGF---
>EOG091F00NC|Lottia_gigantea|JG18_Hermissenda_opalescens|TRANSCRIPT
MLTARLASSLVRQLPRALPKACQNAL-AAGCVSARHLSLTAPSFAAGPSGAEVSSILEERILGQTSNVNLEETGRVLSIGDGIARVYGLKNIQAEEMVEFPSGLK-GMALNLEPDNVGVVVFGNDKLIKEGDVVKRTGAIVDVPVGMDMLGRVVDALGTPIDGKGPVKASARARVGIKAPGIIPRTSVKEPMQTGIKAVDSLVPIGRGQRELIIGDRQTGKTAIAIDTIINQKRFNDGSDEKAKLYCIYVAIGQKRSTVAQLVKRLTDANAMKYSIVVSATASDAAPLQYLAPYSGCAMGEYFRNNGMHALIIYDDLSKQAVAYRQMSLLLRRPPGREAYPGDVFYLHSRLLERAAKMSEVHGGGSLTALPVIETQAGDVSAYIPTNVISITDGQIFLETELFFKGIRPAINVGLSVSRVGSAAQTRSMKQVAGSMKLDLAQYREVAAFAQFGSDLDQATQSLLRRGVRLTEILKQGQYVPMAIEEQVCVIYCGVRGFLDKLDPSRITDFEAEFMKHLKATQQDLLQTIAKEGQINEQAEEKLKGIITTFLTGF---
>EOG091F00NC|Lottia_gigantea|NC05_Hermissenda_crassicornis|TRANSCRIPT
MLTARLASSLVRQLPRALPKACQNAL-AAGCVSARHLSLTAPSFAAGPSGAEVSSILEERILGQTSNVNLEETGRVLSIGDGIARVYGLKNIQAEEMVEFPSGLK-GMALNLEPDNVGVVVFGNDKLIKEGDVVKRTGAIVDVPVGMDMLGRVVDALGTPIDGKGPVKASARARVGIKAPGIIPRTSVKEPMQTGIKAVDSLVPIGRGQRELIIGDRQTGKTAIAIDTIINQKRFNDGSDEKAKLYCIYVAIGQKRSTVAQLVKRLTDANAMKYSIVVSATASDAAPLQYLAPYSGCAMGEYFRNNGMHALIIYDDLSKQAVAYRQMSLLLRRPPGREAYPGDVFYLHSRLLERAAKMSEVHGGGSLTALPVIETQAGDVSAYIPTNVISITDGQIFLETELFFKGIRPAINVGLSVSRVGSAAQTRSMKQVAGSMKLDLAQYREVAAFAQFGSDLDQATQSLLRRGVRLTEILKQGQYVPMAIEEQVCVIYCGVRGFLDKLDPSRITDFEAEFMKHLKATQQDLLQTIAKEGQINEQAEEKLKGIITTFLTGF---
>EOG091F00NC|Biomphalaria_glabrata|JG07_Cuthona_albocrusta|TRANSCRIPT
----------------------------------RHLSFTKTSLAAGPSGAEVSSILEERILGQTSQVNLEETGRVLSIGDGIARVYGLKNIQAEEMVEFPSGLK-GMALNLEPDNVGVVVFGNDKLIKEGDIVKRTGAIVDVPVGMDMLGRVVDALGTPIDGKGPVKASARARVGVKAPGIIPRTSVKEPMQTGIKAVDSLVPIGRGQRELIIGDRQTGKTAIAIDTIINQKRFNDAGEAKAKLYTIYVAIGQKRSTVAQLVKRLTDADAMKYSIVVSATASDAAPLQYLAPYSGCAMGEYFRDNGMHALIIYDDLSKQAVAYRQMSLLLRRPPGREAYPGDVFYLHSRLLERAAKMSEVHGGGSLTALPVIETQAGDVSAYIPTNVISITDGQIFLETELFFKGIRPAINVGLSVSRVGSAAQTKSMKQVAGSMKLDLAQYREVAAFAQFGSDLDQATQSLLKRGVRLTEILKQGQYVPMAIEEQVCVIYCGVRGYLDKLDPSRITAFEEEFLKHLKGTQQDLLKTIAKEGQINDQSDATLKDVIKNFLAGF---
>EOG091F00NC|Biomphalaria_glabrata|JG08_Dendronotus_venustus|TRANSCRIPT
----------------------------------------------GPSGAEVSSILEERILGQTSQVNLEETGRVLSIGDGIARVYGLKNIQAEEMVEFPSGLK-GMALNLEPDNVGVVVFGNDKLIKEGDVVKRTGAIVDVPVGMNLLGRVVDALGTPIDGKGPVEAAARARVGVKAPGIIPRTSVNEPMQTGIKAVDSLVPIGRGQRELIIGDRQTGKTAIAIDTIINQKRFNDAGDAKAKLYCIYVAIGQKRSTVAQLVKRLTDANAIQYTIIVSATASDAAPLQYLAPYSGCAMGEYFRDNGMHALIIYDDLSKQAVAYRQMSLLLRRPPGREAYPGDVFYLHSRLLERAAKMSEVHGGGSLTALPVIETQAGDVSAYIPTNVISITDGQIFLETELFFKGIRPAINVGLSVSRVGSAAQTRSMKQVAGSMKLDLAQYREVAAFAQFGSDLDQATQSLLKRGVRLTEILKQGQYVPMAIEEQVCVIYCGVRGYLDKLDPSKITDFEADFLKHLRGSQQELLKTIGAEGKINEQAEEKLKDIIKNFLVGFQS-
>EOG091F00NC|Biomphalaria_glabrata|JG16_Flabellina_iodinea|TRANSCRIPT
----------------------------------------------GPSGAEVSSILEERILGQTSQVNLEETGRVLSIGDGIARVYGLKNIQAEEMVEFPSGLK-GMALNLEPDNVGVVVFGNDKLIKEGDIVKRTGAIVDVPVGMDMLGRVVDALGTPIDGKGPVKASSRARVGIKAPGIIPRTSVKEPMQTGIKAVDSLVPIGRGQRELIIGDRQTGKTAIAIDTIINQKRFNDGSDDKAKLYCIYVAIGQKRSTVAQLVKRLTDANAMQYTIVVSATASDAAPLQYLAPYSGCAMGEYFRDNGMHALIIYDDLSKQAVAYRQMSLLLRRPPGREAYPGDVFYLHSRLLERAAKMSEVHGGGSLTALPVIETQAGDVSAYIPTNVISITDGQIFLETELFFKGIRPAINVGLSVSRVGSAAQTRSMKQVAGSMKLDLAQYREVAAFAQFGSDLDQATQSLLKRGVRLTEILKQGQYVPMAIEEQVCVIYCGVRGHLDKLDPSKITEFEAEFLKHLRGTQQDLLKTIAKEGKINDQADAKLKEVITTFLAGF---
>EOG091F00NC|Biomphalaria_glabrata|HW14_Flabellina_affinis|TRANSCRIPT
----------------------------------------------GPSGAEVSSILEERILGQTSQVNLEETGRVLSIGDGIARVYGLKNIQAEEMVEFPSGLK-GMALNLEPDNVGVVVFGNDKLIKEGDVVKRTGAIVDVPVGIEMLGRVVDALGTPIDGKGPVKGTTRARVGVKAPGIIPRTSVKEPMQTGIKAVDSLVPIGRGQRELIIGDRQTGKTAIAIDTIINQQRFNDGSDDKAKLYCIYVAIGQKRSTVAQLVKRLTDANAMKYTIVVSATASDAAPLQYLAPYSGCAMGEYFRDNGMHALIIYDDLSKQAVAYRQMSLLLRRPPGREAYPGDVFYLHSRLLERAAKMSEVHGGGSLTALPVIETQAGDVSAYIPTNVISITDGQIFLETELFFKGIRPAINVGLSVSRVGSAAQTRSMKQVAGSMKLDLAQYREVAAFAQFGSDLDQATQSLLKRGVRLTEILKQGQYVPMAIEEQVCVIYCGVRGHLDKLDPSRITTFEAEFLKHLRGTQQDLLQTIAKEGKINDQADEKLKQVITNFLAGF---
>EOG091F00NC|Biomphalaria_glabrata|HW11_Eubranchus_exiguus|TRANSCRIPT
----------------------------------RNLSYTKTCLAAGPSGAEVSSILEERILGQSSNVNLEETGRVLSIGDGIARVYGLKNIQAEEMVEFPSGLK-GMALNLEPDNVGVVVFGNDKLIKEGDVVKRTGAIVDVPVGMDMLGRVVDALGTPIDGKGPVKASARARVGVKAPGIIPRTSVKDPMQTGIKAVDSLVPIGRGQRELIIGDRQTGKTAIAIDTIINQKRFNEAGDAKAKLYCIYVAIGQKRSTVAQLVKRLTDADAMKYSIVVSATASDAAPLQYLAPYSGCAMGEYFRDNGMHALIIYDDLSKQAVAYRQMSLLLRRPPGREAYPGDVFYLHSRLLERAAKMSEVHGGGSLTALPVIETQAGDVSAYIPTNVISITDGQIFLETELFFKGIRPAINVGLSVSRVGSAAQTKSMKQVAGSMKLDLAQYREVAAFAQFGSDLDQATQSLLKRGVRLTEILKQGQYVPMAIEEQVCVIYCGVRGYLDKLDPSRITAFEAEFLKHLRGTQQDLLKTIAKEAAINEQAEGKLKETITNFLAGF---
>EOG091F00NC|Biomphalaria_glabrata|JG30_Tritonia_festiva|TRANSCRIPT
----------------------------------------------GPSGAEVSSILEERILGQASQVNLEETGRVLSIGDGIARVYGLKNIQAEEMVEFPSGLK-GMALNLEPDNVGVVVFGNDKLIKEGDVVKRTGAIVDVPVGMNMLGRVVDALGTAIDGKGQVEASGRARVGIKAPGIIPRTSVNEPMQTGIKAVDSLVPIGRGQRELIIGDRQTGKTAVAIDTIINQKRFNEASDEKSKLYCIYVAIGQKRSTVAQLVKRLSDANAMKYTIVVSATASDAAPLQYLAPYSGCAMGEFFRDNGMHALIIYDDLSKQAVAYRQMSLLLRRPPGREAYPGDVFYLHSRLLERAAKMSDVHGGGSLTALPVIETQAGDVSAYIPTNVISITDGQIFLETELFFKGIRPAINVGLSVSRVGSAAQTRSMKQVAGSMKLDLAQYREVAAFAQFGSDLDQATQNLLKRGVRLTEILKQGQYVPMAIEEQVCVIYCGVRGHLDKLDPSKITAFEAEFLKHLRGTQQDLLKTIAAEGQINEQAEAKLKEIIANFLAGFQA-
>EOG091F00NC|Biomphalaria_glabrata|NC07_Tritonia_diomedea|TRANSCRIPT
----------------------------------------------GPSGAEVSSILEERILGQASQVNLEETGRVLSIGDGIARVYGLKNIQAEEMVEFPSGLK-GMALNLEPDNVGVVVFGNDKLIKEGDVVKRTGAIVDVPVGINMLGRVVDALGTPIDGKGPVDSSGRARVGIKAPGIIPRTSVNEPMQTGIKAVDSLVPIGRGQRELIIGDRQTGKTAVAIDTIINQKRFNEASDEKSKLYCIYVAIGQKRSTVAQLVKRLSDANAMKYTIVVSATASDAAPLQYLAPYSGCAMGEYFRDNGMHALIIYDDLSKQAVAYRQMSLLLRRPPGREAYPGDVFYLHSRLLERAAKMSDVHGGGSLTALPVIETQAGDVSAYIPTNVISITDGQIFLETELFFKGIRPAINVGLSVSRVGSAAQTRSMKQVAGSMKLDLAQYREVAAFAQFGSDLDQATQNLLKRGVRLTEILKQGQYVPMAIEEQVCVIYCGVRGHLDKLDPSKITAFEAEFLKHLRGTQQDLLKTIAAEGQINEQAEAKLKDIIANFLAGFQ--
>EOG091F00NC|Lottia_gigantea|HW06_Cratena_peregrina|TRANSCRIPT
MLTARLATSLVRQLPRALPRTCQNAL-AAGCISARHLSLTAPSFAAGPSGAEVSSILEERILGQTSQVNLEETGRVLSIGDGIARVYGLKNIQAEEMVEFPSGLK-GMALNLEPDNVGVVVFGNDKLIKEGDVVKRTGAIVDVPVGTDMLGRVVDALGTPIDGKGPVKASARARVGVKAPGIIPRTSVKEPMQTGIKAVDSLVPIGRGQRELIIGDRQTGKTAIAIDTIINQKRYNDGSDEKAKLYCIYVAIGQKRSTVAQLVKRLTDANAMKYTIVVSATASDAAPLQYLAPYSGCAMGEYFRDNGMHALIIYDDLSKQAVAYRQMSLLLRRPPGREAYPGDVFYLHSRLLERAAKMSEVHGGGSLTALPVIETQAGDVSAYIPTNVISITDGQIFLETELFFKGIRPAINVGLSVSRVGAAAQTRAMKQVAGSMKLDLAQYREVAAFAQFGSDLDAATQSLLKRGVRLTEILKQGQYVPMAIEEQVCVIYCGVRGFLDKLDPARITAFEAEFLKHLRGTQQDLLQTISKEGKINETAEEKLKTVINNFLAGF---
>EOG091F00NC|Biomphalaria_glabrata|HW18_Janolus_cristatus|TRANSCRIPT
----------------------------------------------GPSGAEVSSILEERILGQTSQVNLEETGRVLSIGDGIARVYGLKNIQAEEMVEFPSGLK-GMALNLEPDNVGVVVFGNDKLIKEGDVVKRTGAIVDVPVGMQMLGRVVDALGTPIDGQGPVDIADRARVGIKAPGIIPRTSVKDPMQTGIKAVDSLVPIGRGQRELIIGDRQTGKTAIAIDTIINQQRFNDGSDEKAKLYCIYVAIGQKRSTVAQLVKRLSDANAMKYTIVVSATASDAAPLQYLAPYSGCAMGEFFRDNGMHALIIYDDLSKQAVAYRQMSLLLRRPPGREAYPGDVFYLHSRLLERAAKMSEVHGGGSLTALPVIETQAGDVSAYIPTNVISITDGQIFLETELFFKGIRPAINVGLSVSRVGSAAQTRSMKQVAGSMKLDLAQYREVAAFAQFGSDLDQATQSLLRRGVRLTEILKQGQYVPMAIEEQVCVIYCGVRGFLDKLDPSKITQFEADFLKHLRGTQQDLLKTIATEGKINEQAEEKLKDIIKTFLAGY---
>EOG091F00NC|Lottia_gigantea|JG10_Dirona_picta|TRANSCRIPT
MLSVRLASSLVRQLPRALPRTCQNAL-AAGCVSARHLSLTAPSFAKGPSGAEVSSILEERILGQTSQVNLEETGRVLSIGDGIARVYGLKNIQAEEMVEFPSGLK-GMALNLEPDNVGVVVFGNDKLIKEGDVVKRTGAIVDVPVGMDMLGRVVDALGTPIDGKGPVSSAARARVGIKAPGIIPRTSVKDPMQTGIKAVDSLVPIGRGQRELIIGDRQTGKTAIAIDTIINQQRFNDGSDEKAKLYCIYVAIGQKRSTVAQLVKRLSDANAMKYTIVVSATASDAAPLQYLAPYSGCAMGEYFRDNGMHALIIYDDLSKQAVAYRQMSLLLRRPPGREAYPGDVFYLHSRLLERAAKMSEVHGGGSLTALPVIETQAGDVSAYIPTNVISITDGQIFLETELFFKGIRPAINVGLSVSRVGSAAQTRSMKQVAGSMKLDLAQYREVAAFAQFGSDLDQATQSLLRRGVRLTEILKQGQYVPMAIEEQVCVIYCGVRGFLDKLDPSKITAFEAEFLKHLRGTQQDLLKTIATEGKINEQAEEKLKDIIKTFLASY---
>EOG091F00NC|Biomphalaria_glabrata|JG19_Janolus_barbarensis|TRANSCRIPT
----------------------------------------------GPSGAEVSSILEERILGQTSQVNLEETGRVLSIGDGIARVYGLKNIQAEEMVEFPSGLK-GMALNLEPDNVGVVVFGNDKLIKEGDVVKRTGAIVDVPVGMDMLGRVVDALGTPIDGKGPVSNTERARVGIKAPGIIPRTSVKDPMQTGIKAVDSLVPIGRGQRELIIGDRQTGKTAIAIDTIINQKRFNDGSDDKAKLYCIYVAIGQKRSTVAQLVKRLTDANAMKYTIVVSATASDAAPLQYLAPYSGCAMGEFFRDNGMHALIIYDDLSKQAVAYRQMSLLLRRPPGREAYPGDVFYLHSRLLERAAKMSEVHGGGSLTALPVIETQAGDVSAYIPTNVISITDGQIFLETELFFKGIRPAINVGLSVSRVGSAAQTLSMKQVAGSMKLDLAQYREVAAFAQFGSDLDQATQNLLKRGVRLTEILKQGQYVPMAIEEQVCVIYCGVRGFLDKLDPSKITQFEAEFMKHLRGTQQDLLKTIATEGKINEQAEQKLKDIIKNFLAGF---
>EOG091F00NC|Biomphalaria_glabrata|HW10_Embletonia_pulchra|TRANSCRIPT
------------------------------------------SLAAGPSGAEVSSILEERILGQSSQVNLEETGRVLSIGDGIARVYGLKNIQAEEMVEFPSGLK-GMALNLEPDNVGVVVFGNDKLIKEGDIVKRTGAIVDVPVGIEMLGRVVDALGTPIDGKGQVKDTQRYRVGIKAPGIIPRTSVKEPMQTGIKAVDSLVPIGRGQRELIIGDRQTGKTAVAIDTIINQKRFNDGSDDKAKLYCIYVAIGQKRSTVAQLVKRLTDADAMKYTIVVSATASDAAPLQYLAPYSGCAMGEYFRDNGMHALIIYDDLSKQAVAYRQMSLLLRRPPGREAYPGDVFYLHSRLLERAAKMSDVHGGGSLTALPVIETQAGDVSAYIPTNVISITDGQIFLETELFFKGIRPAINVGLSVSRVGSAAQTRSMKQVAGSMKLDLAQYREVAAFAQFGSDLDQATQNLLKRGVRLTEILKQGQYVPMAIEEQVCVIYCGVRGYLDKIDPSKITQFEAEFLKHLRGGHQDLLKTIGAEGKINEQAEEKLKDIIKNFLVGFQS-
>EOG091F00NC|Biomphalaria_glabrata|JG22_Lomanotus_vermiformis|TRANSCRIPT
----------------------------------------------GPSGAEVSSILEERILGQASQVNLEETGRVLSIGDGIARVYGLKNIQAEEMVEFPSGLK-GMALNLEPDNVGVVVFGNDKLIKEGDVVKRTGAIVDVPVGMDMLGRVVDALGNAIDGKGPIKGSARARVGVKAPGIIPRTSVKEPMQTGIKAVDSLVPIGRGQRELIIGDRQTGKTAIAIDTIINQKRFNDAGDEKAKLYCIYVAIGQKRSTVAQLVKRLTDANAMKYSIVVSATASDAAPLQYLAPYSGCAMGEYFRDNGMHALIIYDDLSKQAVAYRQMSLLLRRPPGREAYPGDVFYLHSRLLERAAKMSDDHGGGSLTALPVIETQAGDVSAYIPTNVISITDGQIFLETELFFKGIRPAINVGLSVSRVGSAAQTKSMKQVAGSMKLDLAQYREVAAFAQFGSDLDQATQSLLKRGVRLTEILKQGQYVPMAIEEQVCVIYCGVRGYLDKLDPSKITDFEADFLKHLRGSQQDLLKTIGSEGSINEQAEEKLKDIIKNFLVGF---
>EOG091F00NC|Lottia_gigantea|NC03_Doris_kerguelenensis|TRANSCRIPT
MLTARLASCLVRQLPRAVPKIGHNAL-GASFVAARHISTSSPCLAAGPSGAEVSSILEDRILGTSSEVNMEETGRVLSIGDGIARVYGLQNIQAEEMVEFSSGLK-GMALNLEPDNVGVVVFGNDKLIREGDVVKRTGAIVDVPVGMENLGRVVDALGTPIDGKGAIKSSARQRVGVKAPGIIPRTSVKEPMQTGIKAVDSLVPIGRGQRELIIGDRQTGKTAIAIDTIINQKRFNEAGDEKAKLYCIYVAIGQKRSTVAQLVKRLTDADAMKYTIVVSATASDAAPLQYLAPYSGCAMGEFFRDNGMHALIIYDDLSKQAVAYRQMSLLLRRPPGREAYPGDVFYLHSRLLERAAKMNDSNGGGSLTALPVIETQAGDVSAYIPTNVISITDGQIFLETELFYKGIRPAINVGLSVSRVGSAAQTRAMKQVAGSMKLELAQYREVAAFAQFGSDLDQATQNLLKRGVRLTEILKQGQYVPMAIEEQVCVIYSGVRGYLDKLDPSRITTFEAEFLKHLRGSQQDLLRTIATEGKITDESDEKLKSVVTNFLAGF---
>EOG091F00NC|Lottia_gigantea|NC06_Pleurobranchaea_californica|TRANSCRIPT
MLTARIASSLVRQFPRALPRVCQNAI-AAGYVSSRHLSLSATNFAAGPSGAEVSSILEDRILGQTSSVNLEETGRVLSIGDGIARVYGLKNIQAEEMVEFSSGLK-GMALNLERDNVGVVVFGNDKLIKEGDVVKRTGAIVDVPVGMELLGRVVDALGTAIDGKGPVGTTVRARVGIKAPGIIPRTSVKEPMQTGIKAVDSLVPIGRGQRELIIGDRQTGKTAIAIDTIINQRRFNEAGDAKAKLYCIYVAIGQKRSTVAQLVKRLTDADAMKYSIVVSATASDAAPLQYLAPYSGCAMGEFFRDNGMHALIIYDDLSKQAVAYRQMSLLLRRPPGREAYPGDVFYLHSRLLERAAKMSEVHGGGSLTALPVIETQAGDVSAYIPTNVISITDGQIFLETELFFKGIRPAINVGLSVSRVGSAAQTRSMKQ--------LAQYREVAAFAQFGSDLDQATQNLLKRGVRLTEILKQGQYVPMAIEEQVCVIYSGVRGYLDKLDPSKITAFEAEFLKHLRSSQQDLLKTIATEGQINDDADAKLKGVVTTFLAGF---
>EOG091F00NC|Lottia_gigantea|NC02_Bathydoris_clavigera|TRANSCRIPT
MLTARLASSLARQIPRSLPKICQNAL-AAGFVSKRHLSLTTKSLAAGPSGAEVSSILEDRILGQTSQVNLEETGRVLSVGDGIARVYGLKNIQADEMVEFSSGLK-GMALNLEPDNVGVVVFGNDKYIKEGDIVKRTGAIVDVPVGIELLGRVVDALGTPIDAKGPINTTIRARVGVKAPGIMPRTSLKEPMQTGIKAVDSLVPIGRGQRELIIGDRQTGKTAIAIDAIINQKRFNDAGNDKDKLYCIYVAIGQKRSTVAQLVKRLTDTDAMKYSIVVSATASDAAPLQYLAPYSGCAMGEYFRDNGMHALIIYDDLSKQAVAYRQMSLLLRRPPGREAYPGDVFYLHSRLLERAAKMNDAHGGGSLTALPVIETQAGDVSAYIPTNVISITDGQIFLETELFFKGIRPAINVGLSVSRVGSAAQTRSMKQVAGSM-------------------------------------------------------------------------------------------------------------------------
>EOG091F00NC|Lottia_gigantea|LotgiG206617
MLTARLSASLVRQLPSAVNKVSKYAV-GTTFAAAKKFSTSTQKLAAGGTGSEVSSILEDRILGQTTNVNLEETGRVLSIGDGIARVYGLKNIQAEEMVEFSSGLK-GMALNLEPDNVGVVVFGNDKLIGEGDIVKRTGAIVDVPVGREILGRVVDALGNAIDGKGAIKTPARARVGVKAPGIIPRTSVNEPMQTGIKAVDSLVPIGRGQRELIIGDRQTGKTAIAIDTIINQKRFNDGSDEKAKLYCIYVAIGQKRSTVAQLVKRLTDADAMKYTIVVSATASDAAPLQYLAPYSGCAMGEYFRDNGMHALIIYDDLSKQAVAYRQMSLLLRRPPGREAYPGDVFYLHSRLLERAAKMNNDNKGGSLTALPVIETQAGDVSAYIPTNVISITDGQIFLETELFYKGIRPAINVGLSVSRVGSAAQTKAMKQVAGSMKLELAQYREVAAFAQFGSDLDQATQNLLNRGVRLTELLKQGQYVPMAIEEQVAVIYAGVRGHLDKLDPSKITSFESEFLQHLRSSQTNLLKTIATEGKISDASEEALKGVVTSFLQSYTA-
>EOG091F00NC|Crassostrea_gigas|CGI_10024501
MLTARFAANLSRHIPRLATQVSKNAW-AAGCVASKNFSTTPWKNAAGG-AAEVSSILEEKILGASSQSNLEETGRVLSIGDGIARVYGLKNIQAEEMVEFSSGLKAGMALNLERDNVGVVVFGNDKLIKEGDVVKRTGAIVDVPVGREMLGRVVDALGNPIDGRGPVNTDGRARVGVKAPGIIPRISVKEPMQTGIKAVDSLVPIGRGQRELIIGDRQTGKTAIAIDTIINQKRFNESDNEKAKLYCIYVAIGQKRSTVAQIVKRLTDADAMKYTIIVSATASDAAPLQYLAPYSGCAMGEFFRDNGMHALIIYDDLSKQAVAYRQMSLLLRRPPGREAYPGDVFYLHSRLLERAAKMNDDHGGGSLTALPVIETQAGDVSAYIPTNVISITDGQIFLETELFFKGVRPAINVGLSVSRVGSAAQTKAMKQVAGSMKLELAQYREVAAFAQFGSDLDQATQNLLNRGVRLTELLKQGQYVPMAIEEQVTVIYAGVKGHLDKIDPSRITQFEAEFLDHVKGHQQEMLTQIRKDGQITEATDAKLKEVVTTFLAGFE--
>EOG091F00NC|Crassostrea_gigas|JG11_Dondice_occidentalis|TRANSCRIPT
MITARVARSLARNAPRNFVKKYQGLGACASLITARHISQTPSSLAT----AEVSAILEERILKTSGKVGLEEAGKVLSVGDGIARVYGLKNVQAEEMVEFSSGLK-GMALNLEPDNVGVVIFGNDKLIKEGDVVKRTGAIVDVPVGEGLLGRVVDALGNPIDGLGPIEAKERARVGVKAPGIIPRASVNEPMLTGIKAVDSLVPIGRGQRELIIGDRQTGKTAIAIDTIINQKRFNEAGDEKKKLYCIYVAIGQKRSTVAQLVKRLSDADALKYSIIVSATASDAAPLQYLAPYSGCAMGEYFRDNGKHALIIYDDLSKQAVAYRQMSLLLRRPPGREAYPGDVXXLHSRLLERAAKMSDAFGGGSLTALPVIETQAGDVSAYIPTNVISITDGQIFLESELFYKGIRPAINVGLSVSRVGSAAQTKAMKQVAGSMKLELAQYREVAAFAQFGSDLDAATQALLNRGVRLTELLKQGQYVPMDIAEQVAAIYAGVRGHIDKLDPAKVTAFEEAFVKHVKTAHQDLLDVIRKEGQISEDSDAKLKEIVVSFVQTFE--
