# Supplementary material for: Transcriptomics provides a robust framework for the relationships of the major clades of cladobranch sea slugs (Mollusca, Gastropoda, Heterobranchia), but fails to resolve the position of the enigmatic genus Embletonia
Source: BMC Ecol Evol. 2021 Dec 28;21:226. doi: 10.1186/s12862-021-01944-0 (PMC8895541; doi:10.1186/s12862-021-01944-0)
Supplement: Supplementary file 6 — Additional file 6. Archive S4: Unmasked multiple sequence alignments on amino acid level including Doris kerguelenensis and Calmella cavolini prior to the removal of outliers. [file 12862_2021_1944_MOESM6_ESM.zip › Archive_S4/Alignments/EOG091F05AV.aa.fasta]

>EOG091F05AV|Biomphalaria_glabrata|BGLTMP007739
------MAAEVEETLKRIQSHRGVTGTIVVNSEGIPIKTTLDNSTTVQYASLIHSLTAKARSTVRDIDPSNDLKFFANSFP----------------------
>EOG091F05AV|Crassostrea_gigas|CGI_10017923
MTHAMYIDAEVEETFKRIQAHKGVIGVIVVNSEGIPIRSTLDNSTTVQYAGLISQLAAKARSTVRDIDPGNDLTFLRIRSKKHEIMVAPDKEYLLICIQSPHD
>EOG091F05AV|Lottia_gigantea|LotgiG150404
-------MSEVEETLKRIQSHRGVQGIIVVNCEGIPIRTTLDNSSTVQYAGLIHQLAQKARSTVRDLDPQNDLTFLRIRSKKHEIMCAPEKDYLLICVQNPEN
>EOG091F05AV|Crassostrea_gigas|HW21_Tritonia_manicata|TRANSCRIPT
------IMSEVEETLKRIQAHKGVIGIIVVNQEGIPIRTTLDNSTTVQYSGLIHQLTAKARGTVRDIDPQNDLTFLRIRSKKHEIMVAPDKEYLLIVIQN---
>EOG091F05AV|Lottia_gigantea|JG11_Dondice_occidentalis|TRANSCRIPT
-------MSDVEETLKRIGSHKGVIGIIVVNQEGIPIRTTLDNSTTVQYAGLIHQLTAKARSTVRDIDPQNDLTFLRIRSKKHEIMIAPEKEYMLIVIQNP--
>EOG091F05AV|Lottia_gigantea|HW09_Doto_sp|TRANSCRIPT
-------MAEVEETLKRIQGHKGVAGIIVVNSEGIPIKTTMDNSTTVQYASLIFHLTSKARSTVRDIDPSNDLTFLRIRSRKNEIMCAPEKDYLLIVIQ----
>EOG091F05AV|Lottia_gigantea|JG13_Doto_lancei|TRANSCRIPT
-------MAEVEETLKRIQGHKGVAGIIVVNSEGIPIKTTMDNSTTVQYASLIFHLTSKARSTVRDIDPSNDLTFLRIRSRKNEIMCAPEKDYLLIVIQ----
>EOG091F05AV|Lottia_gigantea|HW10_Embletonia_pulchra|TRANSCRIPT
-------MAEVEETLKRIQGHKGVIGIIVVNSEGIPIKTTMDNSTTVQYASLIYNLTSKARSTVRDIDPSNDLTFLRIRSRKNEIMCAPEKEYLLIVIQ----
>EOG091F05AV|Lottia_gigantea|JG06_Catriona_columbiana|TRANSCRIPT
-------MAEVEETLKRIQSHKGVVGIIVVNSEGIPIKTTMDNSTTVQYASLIYNLTSKARSTVRDIDPSNDLKFLRIRSRKNEIMCAPEKDYLLIVIQ----
>EOG091F05AV|Lottia_gigantea|HW07_Cuthona_caerulea|TRANSCRIPT
-------MAEVEETLKRIQSHKGVVGIIVVNSEGIPIKTTMDNSTTVQYASLIYNLTSKARSTVRDIDPSNDLKFLRIRSRKNEIMCAPEKDYLLIVIQ----
>EOG091F05AV|Lottia_gigantea|JG14_Eubranchus_rustyus|TRANSCRIPT
-------MAEVDETLKRIQSHKGVVGIIVVNSEGIPIKTTMDNSTTVQYASLIYNLTSKARSTVRDIDPSNDLKFLRIRSRKNEIMCAPEKDYLLIVIQ----
>EOG091F05AV|Lottia_gigantea|HW05_Caloria_elegans|TRANSCRIPT
-------MAEVEETLKRIQGHKGVIGIIVVNSEGIPIKTTMDNSTTVQYASLIYNLTSKARSTVRDIDPSNDLKFLRIRSRKNEIMCAPEKDYLLIVIQ----
>EOG091F05AV|Lottia_gigantea|HW06_Cratena_peregrina|TRANSCRIPT
-------MAEVEETLKRIQGHKGVIGIIVVNSEGIPIKTTMDNSTTVQYASLIYNLTSKARSTVRDIDPSNDLKFLRIRSRKNEIMCAPEKDYLLIVIQ----
>EOG091F05AV|Lottia_gigantea|JG25_Palisa_papillata|TRANSCRIPT
-------MAEVEETLKRIQGHKGVIGIIVVNSEGIPIKTTMDNSTTVQYASLIYNLTSKARSTVRDIDPSNDLKFLRIRSRKNEIMCAPEKDYLLIVIQQDE-
>EOG091F05AV|Lottia_gigantea|JG07_Cuthona_albocrusta|TRANSCRIPT
-------MAEVEETLKRIQGHKGVIGIIVVNSEGIPIKTTMDNSTTVQYASLIYNLTSKARSTVRDIDPSNDLKFLRIRSRKNEIMCAPEKDYLLIVIQQDE-
>EOG091F05AV|Lottia_gigantea|HW17_Hermissenda_crassicornis|TRANSCRIPT
-------MAEVEETLKRIQGHKGVIGIIVVNSEGIPIKTTMDNSTTVQYASLIYNLTSKARSTVRDIDPSNDLKFLRIRSRKNEIMCAPEKDYLLIVIQQDE-
>EOG091F05AV|Lottia_gigantea|JG03_Austraeolis_stearnsi|TRANSCRIPT
-------MAEVEETLKRIQGHKGVIGIIVVNSEGIPIKTTMDNSTTVQYASLIYNLTSKARSTVRDIDPSNDLKFLRIRSRKNEIMCAPEKDYLLIVIQ----
>EOG091F05AV|Lottia_gigantea|HW13_Favorinus_branchialis|TRANSCRIPT
-------MAEVEETLKRIQGHKGVIGIIVVNSEGIPIKTTMDNSTTVQYASLIYNLTSKARSTVRDIDPSNDLKFLRIRSRKNEIMCAPEKDYLLIVIQ----
>EOG091F05AV|Lottia_gigantea|HW12_Facelina_rubrovittata|TRANSCRIPT
-------MAEVEETLKRIQGHKGVIGIIVVNSEGIPIKTTMDNSTTVQYASLIYNLTSKARSTVRDIDPSNDLKFLRIRSRKNEIMCAPEKDYLLIVIQ----
>EOG091F05AV|Lottia_gigantea|JG27_Phidiana_lynceus|TRANSCRIPT
-------MAEVEETLKRIQGHKGVIGIIVVNSEGIPIKTTMDNSTTVQYASLIYNLTSKARSTVRDIDPSNDLKFLRIRSRKNEIMCAPEKDYLLIVIQQDE-
>EOG091F05AV|Lottia_gigantea|JG20_Learchis_evelinae|TRANSCRIPT
-------MAEVEETLKRIQGHKGVIGIIVVNSEGIPIKTTMDNSTTVQYASLIYNLTSKARSTVRDIDPSNDLKFLRIRSRKNEIMCAPEKDYLLIVIQQDE-
>EOG091F05AV|Lottia_gigantea|JG24_Noumeaella_rubrofasciata|TRANSCRIPT
-------MAEVEETLKRIQGHKGVIGIIVVNSEGIPIKTTMDNSTTVQYASLIYNLTSKARSTVRDIDPSNDLKFLRIRSRKNEIMCAPEKDYLLIVIQ----
>EOG091F05AV|Lottia_gigantea|JG18_Hermissenda_opalescens|TRANSCRIPT
-------MAEVEETLKRIQGHKGVIGIIVVNSEGIPIKTTMDNSTTVQYASLIYNLTSKARSTVRDIDPSNDLKFLRIRSRKNEIMCAPEKDYLLIVIQ----
>EOG091F05AV|Lottia_gigantea|NC05_Hermissenda_crassicornis|TRANSCRIPT
-------MAEVEETLKRIQGHKGVIGIIVVNSEGIPIKTTMDNSTTVQYASLIYNLTSKARSTVRDIDPSNDLKFLRIRSRKNEIMCAPEKDYLLIVIQQDE-
>EOG091F05AV|Lottia_gigantea|JG12_Dondice_parguerensis|TRANSCRIPT
-------MAEVEETLKRIQGHKGVVGIIVVNSEGIPIKTTMDNSTTVQYASLIYNLTSKARSTVRDIDPSNDLKFLRIRSRKNEIMCAPEKDYLLIVIQQDE-
>EOG091F05AV|Lottia_gigantea|JG16_Flabellina_iodinea|TRANSCRIPT
-------MAEVEETLKRIQGHKGVVGIIVVNSEGIPIKTTMDNSTTVQYASLIYNLTSKARSTVRDIDPSNDLKFLRIRSRKNEIMCAPEKDYLLIVIQ----
>EOG091F05AV|Lottia_gigantea|NC04_Fiona_pinnata|TRANSCRIPT
-------MAEVEETLKRIQGHKGVVGIIVVNSEGIPIKTTMDNSTTVQYASLIYNLTSKARSTVRDIDPSNDLKFLRIRSRKNEIMCAPEKDYLLIVIQ----
>EOG091F05AV|Lottia_gigantea|JG15_Favorinus_auritulus|TRANSCRIPT
-------MAEVEETLKRIQGHKGVVGIIVVNSEGIPIKTTMDNSTTVQYASLIYNLTSKARSTVRDIDPSNDLKFLRIRSRKNEIMCAPEKDYLLIVIQQDE-
>EOG091F05AV|Lottia_gigantea|JG26_Phestilla_sp|TRANSCRIPT
-------MAEVEETLKRIQGHKGVVGIIVVNSEGIPIKTTMDNSTTVQYASLIYNLTSKARSTVRDIDPSNDLKFLRIRSRKNEIMCAPEKDYLLIVIQ----
>EOG091F05AV|Lottia_gigantea|HW11_Eubranchus_exiguus|TRANSCRIPT
-------MAEVEETLKRIQGHRGVVGIIVVNSEGIPIKTTMDNSTTVQYASLIYNLTSKARSTVRDIDPSNDLKFLRIRSRKNEIMCAPEKDYLLIVIQ----
>EOG091F05AV|Lottia_gigantea|JG28_Scyllaea_fulva|TRANSCRIPT
-------MAEVEETLKRIQGHKGVAGIIVVNSEGIPIKTTMDNSTTVQYASLIYNLTSKARSTVRDIDPSNDLKFLRIRSRKNEIMCAPEKDYLLIVIQ----
>EOG091F05AV|Lottia_gigantea|JG32_Unidentia_angelvaldesi|TRANSCRIPT
-------MAEVEETLKRIQGHKGVAGIIVVNSEGIPIKTTMDNSTTVQYASLIYNLTSKARSTVRDIDPSNDLKFLRIRSRKNEIMCAPEKDYLLIVIQ----
>EOG091F05AV|Lottia_gigantea|JG21_Limenandra_confusa|TRANSCRIPT
-------MAEVEETLKRIQGQKGVVGIIVVNSEGIPIKTTMDNSTTVQYASLIYNLTSKARSTVRDIDPSNDLKFLRIRSRKNEIMCAPEKDYLLIVIQ----
>EOG091F05AV|Lottia_gigantea|HW20_Spurilla_neapolitana|TRANSCRIPT
-------MAEVEETLKRIQGQKGVIGIIVVNSEGIPIKTTMDNSTTVQYASLIYNLTSKARSTVRDIDPSNDLKFLRIRSRKNEIMCAPEKDYLLIVIQQDE-
>EOG091F05AV|Lottia_gigantea|JG29_Spurilla_braziliana|TRANSCRIPT
-------MAEVEETLKRIQGQKGVIGIIVVNSEGIPIKTTMDNSTTVQYASLIYNLTSKARSTVRDIDPSNDLKFLRIRSRKNEIMCAPEKDYLLIVIQ----
>EOG091F05AV|Lottia_gigantea|HW15_Flabellina_babai|TRANSCRIPT
-------MAEVEETLKRIQGHKGVIGIIVVNSEGIPIKTTMDNSTTVQYASLIYHLTSKARSTVRDIDPSNDLKFLRIRSRKNEIMCAPEKDYLLIVIQ----
>EOG091F05AV|Lottia_gigantea|JG08_Dendronotus_venustus|TRANSCRIPT
-------MAEVEETLKRIQGHKGVVGIIVVNSEGIPIKTTMDNSTTVQYASLIYHLTSKARSTVRDIDPSNDLKFLRIRSKKNEIMCAPEKDFLLIVIQ----
>EOG091F05AV|Lottia_gigantea|JG02_Antaeolidiella_chromosoma|TRANSCRIPT
-------MAEVEETLKRIQGQKGVIGIIVVNSEGIPIKTTMDNSTTVQYASLIFNLTAKARSTVRDIDPSNDLKFLRIRSRKNEIMCAPEKDYLLIVIQ----
>EOG091F05AV|Lottia_gigantea|HW14_Flabellina_affinis|TRANSCRIPT
-------MAEVEETLKRIQGHKGVIGIIVVNSEGIPIRTSMDNSTTVQYASLIYNLTSKARSTVRDIDPSNDLKFLRIRSRKNEIMCAPEKDYLLIVIQQDE-
>EOG091F05AV|Lottia_gigantea|JG01_Aeolidiella_alba|TRANSCRIPT
-------MAEVEETLKRIQVQKGVIGIIVVNSEGIPIKTTMDNSTTVQYASLIYNLTSKARSTVRDIDPSNDLKFLRIRSRKNEIMCAPEKDYLLIVIQ----
>EOG091F05AV|Lottia_gigantea|HW02_Berghia_verrucicornis|TRANSCRIPT
-------MAEVEETLKRIQGQKGVIGIIVVNSEGIPIKTSMDNSTTVQYASLIYQLTSKARSTVRDIDPSNDLKFLRIRSRKNEIMCAPEKDYLLIVIQ----
>EOG091F05AV|Lottia_gigantea|JG04_Berghia_stephanieae|TRANSCRIPT
-------MAEVEETLKRIQGQKGVIGIIVVNSEGIPIKTSMDNSTTVQYASLIYQLTSKARSTVRDIDPSNDLKFLRIRSRKNEIMCAPEKDYLLIVIQ----
>EOG091F05AV|Lottia_gigantea|HW16_Hancockia_cfuncinata|TRANSCRIPT
-------MAEVEETLKRIQGHKGVIGIIVVNSEGIPIKTTMDNSTTVQYAGLIFHLTSKARSTVRDIDPSNDLKFLRIRSRKNEIMCAPEKDYLLIVIQ----
>EOG091F05AV|Lottia_gigantea|JG17_Hancockia_uncinata|TRANSCRIPT
-------MAEVEETLKRIQGHKGVIGIIVVNSEGIPIKTTMDNSTTVQYAGLIFHLTSKARSTVRDIDPSNDLKFLRIRSRKNEIMCAPEKDYLLIVIQQDE-
>EOG091F05AV|Lottia_gigantea|JG23_Melibe_leonina|TRANSCRIPT
-------MAEVEETLKRIQGHKGVVGIIVVNSEGIPIKTTMDNSTTVQYASLIYQLTSKARSTVRDIDPSNDLKLLRIRSKKNEIMCAPEKDYLLIVIQ----
>EOG091F05AV|Lottia_gigantea|HW18_Janolus_cristatus|TRANSCRIPT
-------MAEVEETLKRIQGHKGVVGIIVVNSEGIPIKTTMDNSTTVQYASLIHNLTSKARSTVRDIDPSNDLKFLRIRSKKNEIMCAPEKEYLLIVIQ----
>EOG091F05AV|Lottia_gigantea|JG19_Janolus_barbarensis|TRANSCRIPT
-------MAEVEETLKRIQGHKGVIGIIVVNSEGIPIKTTMDNSTTVQYASLIHNLTSKARSTVRDIDPSNDLKFLRIRSKKNEIMCAPEKEYLLIVIQ----
>EOG091F05AV|Lottia_gigantea|JG10_Dirona_picta|TRANSCRIPT
-------MAEVEETLKRIQGHKGVVGIIVVNSEGIPIKTTMDNSTTVQYASLIHSLTSKARSAVRDIDPSNDLKFLRIRSRKNEIMCAPEKEYLLIVIQ----
>EOG091F05AV|Lottia_gigantea|JG30_Tritonia_festiva|TRANSCRIPT
-------MAEVEETLKRIQGHKGVIGIIVVNSEGIPIRTTMDNSTTVQYASLIYNLTSKARSIVRDIDPSNDLKFLRIRSKKNEIMCAPERDYLLIVIQ----
>EOG091F05AV|Lottia_gigantea|NC07_Tritonia_diomedea|TRANSCRIPT
-------MAEVEETLKRIQGHKGVIGIIVVNSEGIPIRTTMDNSTTVQYASLIYNLTSKARSIVRDIDPSNDLKFLRIRSKKNEIMCAPERDYLLIVIQ----
>EOG091F05AV|Lottia_gigantea|NC08_Tritonia_hamnerorum|TRANSCRIPT
-------MAEVEETLKRIQGHKGVIGTIVVNSEGIPIKTTMDNSTTVQYASLIYNLTSKARSIVRDIDPSNDLKFLRIRSKKNEIMCAPERDYLLIVIQ----
>EOG091F05AV|Lottia_gigantea|NC01_Armina_californica|TRANSCRIPT
-------MAEVEETLKRIQGHKGVIGIIVVNNEGIPIKTTMDNSTTVQYASLIFSLTAKARSQVRDIDPSNDLKFLRIRSKKNEIMCAPDKDYLLIVIQ----
>EOG091F05AV|Lottia_gigantea|HW01_Armina_tigrina|TRANSCRIPT
-------MAEVEETLKRIQGHKGVIGIIVVNNEGIPIKTTMDNSTTVQYASLIFSLTAKARSQVRDIDPSNDLKFLRIRSKKNEIMCAPDKDYLLIVIQ----
>EOG091F05AV|Lottia_gigantea|JG22_Lomanotus_vermiformis|TRANSCRIPT
-------MAEVEECLKRIQTHKGVVGLIVVNSEGIPIKTTMDNSTTVQYASLIYHLTSKARSTVRDIDPSNDLKFLRIRSKKSEIMCAPEKDYLLIVIQ----
>EOG091F05AV|Lottia_gigantea|HW04_Calmella_cavolinii|TRANSCRIPT
--------AEVEETLKRIQGHRGVTGTIVVNSEGIPIKTTLDNSTTVQYASLIHSLTAKARSTVRDIDPSNDLKFLRIRSRKNEIMCAPDKEFLLIVIQ----
>EOG091F05AV|Crassostrea_gigas|HW19_Polycera_quadrilineata|TRANSCRIPT
--------SEVEETLKRIQGHKGVMGLIVVNSEGIPIKTTLDNSTTVQYASLIYNLTAKARSTVRDIDPTNDLKFLRIRSRKNEIMCAPDKEFLLVCIQ----
>EOG091F05AV|Crassostrea_gigas|JG05_Bornella_anguilla|TRANSCRIPT
--------AEVEETLKRIQLHKGVVGTIVVNSEGIPIKTSMDNSTTVQYSSLLYNLTSKAKSTVRDIDPGNDLKFLRIRSKKNEIMCAPDRDYLLIVIQ----
>EOG091F05AV|Crassostrea_gigas|NC02_Bathydoris_clavigera|TRANSCRIPT
--------SEVEETFKRIQCHKGVIGIIVVNSEGIPIKTTLDNSTTVQYASLIYSLTAKARSTVRDIDPCNDLKFLRIRSRKNEIMCAPDKEFILIVIQ----
>EOG091F05AV|Crassostrea_gigas|HW03_Berthella_plumula|TRANSCRIPT
------MSCEVEETIKRIQGHRGVLGTIVVNCEGIPIRSTLDNSTTVQYATLIYNLTAKARSIVRDIDPSNDLKFLRIRSKKNEIMCAPDKEYLLIVIQ----
>EOG091F05AV|Crassostrea_gigas|NC06_Pleurobranchaea_californica|TRANSCRIPT
------MSTEVEETVKRIQSHKGVQGLIVVNSEGIPIKSTLDNSTTVQYASLIYSLTAKARSTVRDIDPGNDLKFIRIRSKKNEIMCAPDKDFLLIVIQ----
>EOG091F05AV|Lottia_gigantea|NC03_Doris_kerguelenensis|TRANSCRIPT
-------MAEVDEVLKKIQGYKGVRGTLIVSSEGIPIKTNLDDATVIQLVAPLHNLINHTKSTVHNIDPQTDLQFMRVHTKKGEILIATDTEYSMLTVQ----
