# Supplementary material for: Transcriptomics provides a robust framework for the relationships of the major clades of cladobranch sea slugs (Mollusca, Gastropoda, Heterobranchia), but fails to resolve the position of the enigmatic genus Embletonia
Source: BMC Ecol Evol. 2021 Dec 28;21:226. doi: 10.1186/s12862-021-01944-0 (PMC8895541; doi:10.1186/s12862-021-01944-0)
Supplement: Supplementary file 6 — Additional file 6. Archive S4: Unmasked multiple sequence alignments on amino acid level including Doris kerguelenensis and Calmella cavolini prior to the removal of outliers. [file 12862_2021_1944_MOESM6_ESM.zip › Archive_S4/Alignments/EOG091F00MY.aa.fasta]

>EOG091F00MY|Biomphalaria_glabrata|BGLTMP001374
M---------------------------------------------------------------------------------------------------------------------------------------------------------------------------------------------------------------------------------------------------------------------------------------------------------------------------------LLYKDGEEVVLWMNTVGPYHNRQETYSYYSLPFCRGQKKDISHYHE--TLGEALLGVELEFSG-IDIDYKGDFSHTEYCSVEITEEQYQTFVYAVQNHYWYQMYIDDLPIWGIVGEVDQ-GGEDHYIWTHKKFDIGYNGPYIVDVNLTSEAKVKLQPGIKISFTYEVKWQPSTVKFEDRFDKYLDPNFFQHRIHWFSIFNSFMMVIFLVGLVSMILMRTLRKDYARYSKEEDLDDMEKD-LGDEYGWKQVHGDVFRPASHSLLFSALIGTELLNICY---------------RRGSLLSTAIFVYAATSPVNGYFGGSLYARMGGKLWIKQMVVSAFMMPAAVCGTAFFVNFIAIYYHASRAIPFVTMVAVTCICIFVILPLTLVGTVLGRNLSGQPDYPCRINAVPRPIPEKKW----------------------------------------------------------------------------------------------------------------------------------------------------
>EOG091F00MY|Crassostrea_gigas|CGI_10012749
MTYSTSNRYQEGTADPQMPTSPLSNCPVEYIHMIDGQFTVKMSPVEFLRYIDQKQNEELLLKSLVSLPGWLMGRCFEAERAENRAKNRSSTLLPCTETIGHKNERAYILTLGPFSNDTQLDFWRMVWQSNCKCVVMLTALREGDKKKCMQYWPEESGECGPFFIIIRNSEQFNNYVVRQMIIRKKEETRRLVHFQMTSWGDAKRHMKIDTLLQLRTSVNSITFGDAAPIIIHSGPGISRIGTYISLDILLRQGSGDNIIDIIDTVVKLRSQRAYILNARKEHQFLLRALKVGFSPNQDGAAEETKDDESEEDLYVNAQGKGDIYYEDGEEVVLWMNTVGPYHNRQETYSYFSLPFCAGPKESIGHYHE--TLGEALQGTELEFSG-LDIDFKGEVKKTEYCSVELTQDKFEAFVYAVKNHYWYQMYIDDLPIWGIVGEISD-SGEDFYVWTHKKFDIGYNGKQIVDVNLTSEAKKKLSPGAKISFSYEVHFTPSKIKYEKRFDKYLDPNFFQHRIHWFSIFNSFMMVIFLVGLVSMILMRTLRKDYARYSKEEDLDDMEKD-LGDEYGWKQVHGDVFRPASNALLFSSLIGTGYHIAVVTMCVIIFSILGDLYTERGSLLSTAIFVYAATSPVNGYFGGSLYARMGGKVWIKQMMVGAFMLPLAVCGTAFFINFIAIYYHASRAIPFGTMVAVTCICIFVILPLTLVGTVLGRNLAGQPNYPCRVNAVPRPIPEKKWFMEPSVIIVLGGILPFGSIFIEMYFIFTSFWAY-KIYYVYGFMLLVFVILTIVTVCVTIVCTYFLLNAEDYRWQWTSFSAAASTAGYVYLYSFYYFFFKTKMYGFFQTTFYFGYMALFSLALGIMCGTFGYIGTSYFVRKIYSTVKID
>EOG091F00MY|Lottia_gigantea|HW09_Doto_sp|TRANSCRIPT
-----------------------------------------------------------------------------------------------------------------------------------LPLVLLVCLVCCDEH-------------------------------------------------------------------------------------------------------------------------------------------------------------------------------DHIYKDGEEVVLWMNTVGPYHNRQETYTYFSLPFCRGQKGSISHYHE--TLGENILGIELEFSG-IDIDFKGDFSHTEYCNIDLTEEKYQAFMYAVQNHYWYQMYIDDLPIWGIVGEVDD-GGDGHYIWTHKKFDIGYNGQNIVDVNLTSETKVKLKPGIKIPFSYEVKWHPSKVKFEDRFDKYLDPNFFQHRIHWFSIFNSFMMVIFLVGLVSMILMRTLRKDYARYSKEEDLDDMEKD-LGDEYGWKQVHGDVFRPASNSLMFSALIGTGHHIAVVAACVILFAIVGELYTERGSLLSSAIFVYAATSPVNGYFGGSLYARMGGKLWIKQMVVSAFIMPLCVCGTAFFINFIAIYYHASRAIPFTTMVAVTCICIFVILPLTLVGTVLGRNLAGQPNYPCRINAVPRPIPEKKWFMEPAVITILGGVLPFGSIFIEMYFIFTSFWAY-KIYYVYGFMLLVFVILAIVTVCVTIVCTYFLLNAEDYRWQWTSFMAAASTAGYVYIYSFYYFFFKTKMYGLFQTTFYFGYMALFSLTLGVLCGTFGYVGTSVFVRKIYSTVKI-
>EOG091F00MY|Crassostrea_gigas|JG13_Doto_lancei|TRANSCRIPT
-------------------------------------------------------------------------------------------------------------------------------------------------------------------------------------------------------------------------------------------------------------------------------------------------------------------------------------------------------------------------------------------------------------------------------------------------------------------------------------------------------------------------------------------------------------------------------------------------------------IGTGHHIAVVAACVIMFAIVGELYTERGSLLSSAIFVYAATSPVNGYFGGSLYARMGGKLWIKQMVVSAFIMPLCVCGTAFFINFIAIYYHASRAIPFTTMVAVTCICIFVILPLTLVGTVLGRNLAGQPNYPCRINAVPRPIPEKKWFMEPAVITILGGVLPFGSIFIEMYFIFTSFWAY-KIYYVYGFMLLVFVILAIVTVCVTIVCTYFLLNAEDYRWQWTSFMAAASTAGYVYIYSFYYFFFKTKMYGLFQTTFYFGYMALFSLTLGVLCGTFGYVGTSVFVRKIYSTVKID
>EOG091F00MY|Lottia_gigantea|NC08_Tritonia_hamnerorum|TRANSCRIPT
-----------------------------------------------------------------------------------------------------------------------------------LSLLLLVCLVCCDEH-------------------------------------------------------------------------------------------------------------------------------------------------------------------------------DHIYKEGDEVVLWMNTVGPYHNRQETYSYFSLPFCRGQKASIGHYHE--TLGEALLGVELEFSG-FDIDYKGDFSHTEYCNIDLTEETYQALMYAVQNHYWYQMYIDGLPIWGIVGEVDD-GGDGHYVWTHKKFDIGYNDHYIVDVNLTSESKVKLKPGIKIPFSYEVKWRPSKVKFEDRFDKYLDPNFFQHRIHWFSIFNSFMMVIFLVGLVSMILMRTLRKDYARYSKEEDLDDMEKD-LGDEYGWKQVHGDVFRPASNSLLFSALVGTGHHIAAVAACVILFAIVGELYTERGSLLSSAIFVYAATSPVNGYFGGSLYARMGGKLWIKQMVVSAFIMPMSVCGTAFLINFIAIYYHASRAIPFVTMVAVTCICIFVILPLTLVGTVLGRNLAGQPNYPCRINAVPRPIPEKKWFMEPAVITVLGGVLPFGSIFIEMYFIFTSFWAY-KIYYVYGFMLLVFVILAIVTVCVTIVCTYFLLNAEDYRWQWTSFMAAASTAGYVYIYSFYYFFFKTKMYGLFQTSFYFGYMALFSLGLGVMCGTFGYIGTSVFVRKIYSTVKID
>EOG091F00MY|Lottia_gigantea|NC07_Tritonia_diomedea|TRANSCRIPT
-----------------------------------------------------------------------------------------------------------------------------------LSLLLLVCLVCCDEH-------------------------------------------------------------------------------------------------------------------------------------------------------------------------------DHTYKEGDEVVLWMNTVGPYHNRQETYSYFSLPFCRGQKGSIGHYHE--TLGEALLGVELEFSG-IDIDFKGDFSHTEYCNVDLTEETYQALMYAVQNHYWYQMYIDDLPIWGIVGEVDD-GGDGHYVWTHKKFDIGYNEHYIVDVNLTSESKVKLKPGIKIPFSYEVKWRPSKVKFEDRFDKYLDPNFFQHRIHWFSIFNSFMMVIFLVGLVSMILMRTLRKDYARYSKEEDLDDMEKD-LGDEYGWKQVHGDVFRPASNSLLFSALVGTGHHIGAVAACVILFAIVGELYTERGSLLSSAIFVYAATSPVNGYFGGSLYARMGGKLWIKQMVVSAFIMPMSVCGTAFLINFIAIYYHASRAIPFLTMVAVTCICIFVILPLTLVGTVLGRNLAGQPNYPCRINAVPRPIPEKKWFMEPAVITVLGGVLPFGSIFIEMYFIFTSFWAY-KIYYVYGFMLLVFVILAIVTVCVTIVCTYFLLNAEDYRWQWTSFMAAASTAGYVYIYSFYYFFFKTKMYGLFQTSFYFGYMALFSLSLGVMCGTFGYIGTSVFVRKIYSTVKI-
>EOG091F00MY|Lottia_gigantea|HW21_Tritonia_manicata|TRANSCRIPT
-------------------------------------------------------------------------------------------------------------------------------------LLLLVCLVCCDEH-------------------------------------------------------------------------------------------------------------------------------------------------------------------------------DHTYKEGDEVVLWMNTVGPYHNRQETYSYFSLPFCRGQKASIGHYHE--TLGEALLGVELEFSG-IDIDFKGDFSHTEYCNIDLTEENYQALMYAVQNHYWYQMYIDDLPIWGIVGEVDD-GGDGHYVWTHKKFDIGYNDRYIVDVNLTSESKVKLKPGIKIPFSYEVKWRPSKVKFEDRFDKYLDPNFFQHRIHWFSIFNSFMMVIFLVGLVSMILMRTLRKDYARYSKEEDLDDMEKD-LGDEYGWKQVHGDVFRPASNSLLFSALVGTGYHIAAVAACVILFAIVGELYTERGSLLSSAIFVYAATSPVNGYFGGSLYARMGGKLWIKQMVVSAFIMPMSVCGTAFLINFIAIYYHASRAIPFVTMLAVTCICIFVILPLTLVGTVLGRNLAGQPNYPCRINAVPRPIPEKKWFMEPAVITVLGGVLPFGSIFIEMYFIFTSFWAY-KIYYVYGFMLLVFVILAIVTVCVTIVCTYFLLNAEDYRWQWTSFMAAASTAGYVYIYSFYYFFFKTKMYGLFQTSFYFGYMALFSLALGVMCGTFGYIGTSVFVRKIYSTVKID
>EOG091F00MY|Lottia_gigantea|HW10_Embletonia_pulchra|TRANSCRIPT
-----------------------------------------------------------------------------------------------------------------------------------------------DEH-------------------------------------------------------------------------------------------------------------------------------------------------------------------------------DHTYKEGDEVVLWMNTVGPYHNRQETYSYFSLPFCRGQKASIGHYHE--TLGEALLGVELEFSG-IDIDYKGDFSHTEYCSIDLTEEKYQALMYAVQNHYWYQMYIDDLPIWGIVGEVDD-GGDGHYIWTHKKFDIGYNDNYIVDVNLTSETKVKLKPGIKIPFSYEVKWRPSKVKFEDRFDKYLDPNFFQHRIHWFSIFNSFMMVIFLVGLVSMILMRTLRKDYARYSKEEDLDDMEKD-LGDEYGWKQVHGDVFRPASNSLMFSALVGTGHHIAAVSACVILFAIVGELYTERGSLLSSAIFVYAATSPVNGYFGGSLYARMGGKLWIKQMVVSAFIMPLSVCGTAFFINFIAIYYHASRAIPFTTMVAVTCICIFVILPLTLVGTVLGRNLAGQPNYPCRINAVPRPIPEKKWFMEPAVITVLGGVLPFGSIFIEMYFIFTSFWAY-KIYYVYGFMLLVFVILAIVTVCVTIVCTYFLLNAEDYRWQWTSFMAAASTAGYVYIYSFYYFFFKTKMYGLFQTSFYFGYMALFSLSLGVMCGTFGYIGTSVFVRKIYSTVKID
>EOG091F00MY|Lottia_gigantea|JG30_Tritonia_festiva|TRANSCRIPT
-------------------------------------------------------------------------------------------------------------------------------------------------------------------------------------------------------------------------------------------------------------------------------------------------------------------------------------------------------------------------------------------------------------------------------------------------------------------------------------------------------------------------------------------------------------------------------------------------------------------------------------------------------------------------------------------------------------------------------------------------PCRINAVPRPIPEKKWFMEPAVITVLGGVLPFGSIFIEMYFIFTSFWAY-KIYYVYGFMLLVFVILAIVTVCVTIVCTYFLLNAEDYRWQWTSFMAAASTAGYVYIYSFYYFFFKTKMYGLFQTSFYFGYMALFSLSLGVMCGTFGYIGTSVFVRKIYSTVKID
>EOG091F00MY|Lottia_gigantea|HW12_Facelina_rubrovittata|TRANSCRIPT
-----------------------------------------------------------------------------------------------------------------------------------------------DEH-------------------------------------------------------------------------------------------------------------------------------------------------------------------------------DHIYKEADEVVLWMNTVGPYHNRQETYSYFSLPFCRGQKASIGHYHE--TLGEALLGVELEFSG-IDIDFKGDFSHTEYCSIDLTEEKYQALMYAVQNHYWYQMYIDDLPIWGIVGEVDD-GGDGHYIWTHKKFDIGYNGHYIVDVNLTSESKVKLKPGIKIPFSYEVKWRPSKIKFEDRFDKYLDPNFFQHRIHWFSIFNSFMMVIFLVGLVSMILMRTLRKDYARYSKEEDLDDMEKD-LGDEYGWKQVHGDVFRPASNSLMFSALIGTGHHIAVVSGCVILFAIVGELYTERGSLLSSAIFVYAATSPVNGYFGGSLYARMGGKLWIKQMVVSAFIMPLSVCGTAFFINFIAIYYHASRAIPFTTMVAVTCICIFVILPLTLVGTVLGRNLAGQPNYPCRINAVPRPIPEKKWFMEPAVITVLGGVLPFGSIFIEMYFIFTSFWAY-KIYYVYGFMLLVFVILAIVTVCVTIVCTYFLLNAEDYRWQWTSFMAAASTAGYVYIYSFYYFFFKTKMYGLFQTSFYFGYMALFSLALGVMCGTFGYIGTSVFVRKIYSTVKID
>EOG091F00MY|Lottia_gigantea|HW02_Berghia_verrucicornis|TRANSCRIPT
-------------------------------------------------------------------------------------------------------------------------------------ILLLVCLVCCDEH-------------------------------------------------------------------------------------------------------------------------------------------------------------------------------DHIYKEGDEVVLWMNTVGPYHNRQETYSYFSLPFCRGQKASIGHYHE--TLGEALLGVELEFSG-IDIDYKGDFSHTEYCSIELTEEKYQALMYAVQNHYWYQMYIDDLPIWGIVGEVDD-GGDGHYIWTHKKFDIGYNGHYIVDVNLTSESKVKLKPGIKIPFSYEVKWRPSKVKFEDRFDKYLDPNFFQHRIHWFSIFNSFMMVIFLVGLVSMILMRTLRKDYARYSKEEDLDDMEKD-LGDEYGWKQVHGDVFRPASNSLMFSALVGTGHHIAVVAGCVILFAIVGELYTERGSLLSSAIFVYAATSPVNGYFGGSLYARMGGKLWIKQMVVSAFIMPLSVCGTAFFINFIAIYYHASRAIPFATMVAVTCICIFVILPLTLVGTVLGRNLAGQPNYPCRINAVPRPIPEKKWFMEPAVITVLGGVLPFGSIFIEMYFIFTSFWAY-KIYYVYGFMLLVFVILAIVTVCVTIVCTYFLLNAEDYRWQWTSFMAAASTAGYVYIYSFYYFFFKTKMYGLFQTSFYFGYMALFSLALGVMCGTFGYIGTSVFVRKIYSTVKI-
>EOG091F00MY|Crassostrea_gigas|JG04_Berghia_stephanieae|TRANSCRIPT
----------------------------------------------------------------------------------------------------------------------------------------------------------------------------------------------------------------------------------------------------------------------------------------------------------------------------------------------------------------------------------------------------------------------------------------------------------------------------------------------------------------------------------------------------------------------------------------------------------------------------------ELYTERGSLLSSAIFVYAATSPVNGYFGGSLYARMGGKLWIKQMVVSAFIMPLSVCGTAFFINFIAIYYHASRAIPFATMVAVTCICIFVILPLTLVGTVLGRNLAGQPNYPCRINAVPRPIPEKKWFMEPAVITVLGGVLPFGSIFIEMYFIFTSFWAY-KIYYVYGFMLLVFVILAIVTVCVTIVCTYFLLNAEDYRWQWTSFMAAASTAGYVYIYSFYYFFFKTKMYGLFQTSFYFGYMALFSLALGVMCGTFGYIGTSVFVRKIYSTVKI-
>EOG091F00MY|Lottia_gigantea|JG16_Flabellina_iodinea|TRANSCRIPT
-------------------------------------------------------------------------------------------------------------------------------------ILLLVCLVCCDEH-------------------------------------------------------------------------------------------------------------------------------------------------------------------------------DHTYKEGDEVVLWMNTVGPYHNRQETYSYFSLPFCRGQKASIGHYHE--TLGEALLGVELEFSG-VDIDFKGDFSHTEYCSIDLTEERYQALMYAVQNHYWYQMYIDDLPIWGIVGEVDD-GGDGHYIWTHKKFDIGYNGHYIVDVNLTSESKVKLKPGIKIPFSYEVKWRPSKVKFEDRFDKYLDPNFFQHRIHWFSIFNSFMMVIFLVGLVSMILMRTLRKDYARYSKEEDLDDMEKD-LGDEYGWKQVHGDVFRPASNSLMFSALVGTGHHIAVVSGCVILFAIVGELYTERGSLLSSAIFVYAATSPVNGYFGGSLYARMGGKLWIKQMVVSAFIMPLSVCGTAFFINFIAIYYHASRAIPFATMVAVTCICIFVILPLTLVGTVLGRNLAGQPNYPCRINAVPRPIPEKKWFMEPAVITVLGGVLPFGSIFIEMYFIFTSFWAY-KIYYVYGFMLLVFVILAIVTVCVTIVCTYFLLNAEDYRWQWTSFMAAASTAGYVYIYSFYYFFFKTKMYGLFQTSFYFGYMALFSLALGVMCGTFGYIGTSVFVRKIYSTVKI-
>EOG091F00MY|Lottia_gigantea|HW20_Spurilla_neapolitana|TRANSCRIPT
-------------------------------------------------------------------------------------------------------------------------------------ILLLVCLVCCDEH-------------------------------------------------------------------------------------------------------------------------------------------------------------------------------DHIYKEGDEVVLWMNTVGPYHNRQETYSYFSLPFCRGQKASIGHYHE--TLGEALLGVELEFSG-IDIDYKGDFSHTEYCNIDLTEEKYQALMYAVQNHYWYQMYVDDLPIWGIVGEVDD-GGDGHYIWTHKKFDIGYNGHYIVDVNLTSESKVKLKPGIKIPFSYEVKWRPSKVKFEDRFDKYLDPNFFQHRIHWFSIFNSFMMVIFLVGLVSMILMRTLRKDYARYSKEEDLDDMEKD-LGDEYGWKQVHGDVFRPASNSLMFSALVGTGHHIAVVSGCVILFAIVGELYTERGSLLSSAIFVYAATSPVNGYFGGSLYARMGGKLWIKQMVVSAFIMPLSVCGTAFFINFIAIYYHASRAIPFTTMVAVTCICIFVILPLTLVGTVLGRNLAGQPNYPCRINAVPRPIPEKKWFMEPAVITVLGGVLPFGSIFIEMYFIFTSFWAY-KIYYVYGFMLLVFVILAIVTVCVTIVCTYFLLNAEDYRWQWTSFMAAASTAGYVYIYSFYYFFFKTKMYGLFQTSFYFGYMALFSLALGVMCGTFGYIGTSVFVRKIYSTVKI-
>EOG091F00MY|Lottia_gigantea|JG29_Spurilla_braziliana|TRANSCRIPT
-------------------------------------------------------------------------------------------------------------------------------------VLLLVCLVCCDEH-------------------------------------------------------------------------------------------------------------------------------------------------------------------------------DHIYKEGDEVVLWMNTVGPYHNRQETYSYFSLPFCRGQKASIGHYHE--TLGEALLGVELEFSG-IDIDYKGDFSHTEYCNIDLTEEKYQALMYAVQNHYWYQMYVDDLPIWGIVGEVDD-GGDGHYIWTHKKFDIGYNGHYIVDVNLTSESKVKLKPGIKIPFSYEVKWRPSKVKFEDRFDKYLDPNFFQHRIHWFSIFNSFMMVIFLVGLVSMILMRTLRKDYARYSKEEDLDDMEKD-LGDEYGWKQVHGDVFRPASNSLMFSALVGTGHHIAVVSGCVILFAIVGELYTERGSLLSSAIFVYAATSPVNGYFGGSLYARMGGKLWIKQMVVSAFIMPLSVCGTAFFINFIAIYYHASRAIPFTTMVAVTCICIFVILPLTLVGTVLGRNLAGQPNYPCRINAVPRPIPEKKWFMEPAVITVLGGVLPFGSIFIEMYFIFTSFWAY-KIYYVYGFMLLVFVILAIVTVCVTIVCTYFLLNAEDYRWQWTSFMAAASTAGYVYIYSFYYFFFKTKMYGLFQTSFYFGYMALFSLALGVMCGTFGYIGTSVFVRKIYSTVKI-
>EOG091F00MY|Crassostrea_gigas|JG25_Palisa_papillata|TRANSCRIPT
--------------------------------------------------------------------------------------------------------------------------------------------------------------------------------------------------------------------------------------------------------------------------------------------------------------------------------------------------------------------------------------------LEFSG-IDIDYKGDFSHTEYCSIHLTEEKYQALMYAVQNHYWYQMYIDDLPIWGIVGEVDD-GGDGHYIWTHKKFDIGYNGHYIVDVNLTSESKVKLKPGIKIPFSYEVKWHTSKVKFEDRFDKYLDPNFFQHRIHWFSIFNSFMMVIFLVGLVSMILMRTLRKDYARYSKEEDLDDMEKD-LGDEYGWKQVHGDVFRPASNSLMFSALIGTGHHIAVVSGCVILFAIVGELYTERGSLLSSAIFVYAATSPVNGYFGGSLYARMGGKLWIKQMVVSAFIMPLSVCGTAFFINFIAIYYHASRAIPFTTMVAVTCICIFVILPLTLVGTVLGRNLAGQPNYPCRINAVPRPIPEKKWFMEPAVITVLGGVLPFGSIFIEMYFIFTSFWAY-KIYYVYGFMLLVFVILAIVTVCVTIVCTYFLLNAEDYRWQWTSFMAAASTAGYVYIYSFYYFFFKTKMYGLFQTSFYFGYMALFSLALGVMCGTFGYIGTSVFVRKIYSTVKID
>EOG091F00MY|Lottia_gigantea|HW06_Cratena_peregrina|TRANSCRIPT
-----------------------------------------------------------------------------------------------------------------------------------------------DEH-------------------------------------------------------------------------------------------------------------------------------------------------------------------------------DHTYKDADEVVLWMNTVGPYHNRQETYSYFSLPFCRGQKASIGHYHE--TLGEALLGVELEFSG-IDIDFKGDFSHTEYCSIEVTEEKYLALMYAVQNHYWYQMYIDDLPIWGIVGEVDD-GGDGHYIWTHKKFDIGYNGHYIVDVNLTSESKVKLKPGIKIPFSYEVKWHTSKVKFEDRFDKYLDPNFFQHRIHWFSIFNSFMMVIFLVGLVSMILMRTLRKDYARYSKEEDLDDMEKD-LGDEYGWKQVHGDVFRPASNSLMFSALVGTGHHIAAVAGCVILFAIVGELYTERGSLLSSAIFVYAATSPVNGYFGGSLYARMGGKLWIKQMVVSAFIMPLSVCGTAFFINFIAIYYHASRAIPFTTMVAVTCICIFVILPLTLVGTVLGRNLAGQPNYPCRINAVPRPIPEKKWFMEPAVITVLGGVLPFGSIFIEMYFIFTSFWAY-KIYYVYGFMLLVFVILAIVTVCVTIVCTYFLLNAEDYRWQWTSFMAAASTAGYVYIYSFYYFFFKTKMYGLFQTSFYFGYMALFSLALGVMCGTFGYIGTSVFVRKIYSTVKID
>EOG091F00MY|Lottia_gigantea|JG24_Noumeaella_rubrofasciata|TRANSCRIPT
--------------------------------------------------------------------------------------------------------------------------------------LLLVCLVCCDEH-------------------------------------------------------------------------------------------------------------------------------------------------------------------------------DHTYKEGDEVVLWMNTVGPYHNRQETYSYFSLPFCRGQKGSIGHYHE--TLGEALLGVELEFSG-IDIDYKGDFSHTEYCSIDLTEERYQALMYAVQNHYWYQMYIDDLPIWGIVGEVDD-GGDGHYIWTHKKFDIGYNDHYIVDVNLTSESKVKLKPGIKIPFSYEVKWRTSKVKFEDRFDKYLDPNFFQHRIHWFSIFNSFMMVIFLVGLVSMILMRTLRKDYARYSKEEDLDDMEKD-LGDEYGWKQVHGDVFRPASNSLMFSALVGTGHHIACVAGCVILFAIVGELYTERGSLLSSAIFVYAATSPVNGYFGGSLYARMGGKLWIKQMVVSAFIMPLSVCGTAFFINFIAIYYHASRAIPFTTMVAVTCICIFVILPLTLVGTVLGRNLAGQPNYPCRINAVPRPIPEKKWFMEPAVITVLGGVLPFGSIFIEMYFIFTSFWAY-KIYYVYGFMLLVFVILAIVTVCVTIVCTYFLLNAEDYRWQWTSFMAAASTAGYVYIYSFYYFFFKTKMYGLFQTSFYFGYMALFSLALGVMCGTFGYIGTSVFVRKIYSTVKI-
>EOG091F00MY|Lottia_gigantea|HW18_Janolus_cristatus|TRANSCRIPT
-----------------------------------------------------------------------------------------------------------------------------------LFQLLLVCLVCCDEH-------------------------------------------------------------------------------------------------------------------------------------------------------------------------------DHTYKDGDEVVLWMNTVGPYHNRQETYSYFSLPFCRGQKASIGHYHE--TLGEALLGVELEFSG-IDIDYKGDFSHTEYCTVDLTEEKYQALMYAVQNHYWYQMYIDDLPIWGIVGEVDE-GGDGHYIWTHKKFDIGYNDNYIVDVNLTSESKVKLKPGIKIPFSYEVKWRPSKVKFEDRFDKYLDPNFFQHRIHWFSIFNSFMMVIFLVGLVSMILMRTLRKDYARYSKEEDLDDMEKD-LGDEYGWKQVHGDVFRPASNSLMFSALVGTGHHIAVVSGCVILFAIVGELYTERGSLLSSAIFVYAATSPVNGYFGGSLYARMGGKLWIKQMVVSAFIMPLSVCGTAFFINFIAIYYHASRAIPFVTMVAVTCICIFVILPLTLVGTVLGRNLAGQPNYPCRINAVPRPIPEKKWFMEPAVITVLGGVLPFGSIFIEMYFIFTSFWAY-KIYYVYGFMLLVFVILAIVTVCVTIVCTYFLLNAEDYRWQWTSFMAAASTAGYVYIYSFYYFFFKTKMYGLFQTSFYFGYMALFSLALGVMCGTFGYIGTSVFVRKIYSTVKI-
>EOG091F00MY|Crassostrea_gigas|JG20_Learchis_evelinae|TRANSCRIPT
---------------------------------------------------------------------------------------------------------------------------------------------------------------------------------------------------------------------------------------------------------------------------------------------------------------------------------------------------------------------------------------------------------------------------------------------------------------------------------------------------------------------------------------------------------LMRTLRKDYARYSKEEDLDDMEKD-LGDEYGWKQVHGDVFRPASNPLMFSALIGTGHHIAVVSACVILFAIVGELYTERGSLLSSAIFVYAATSPVNGYFGGSLYARMGGKLWIKQMVVSAFIMPLSVCGTAFFINFIAIYYHASRAIPFTTMVAVTCICIFVILPLTLVGTVLGRNLAGQPNYPCRINAVPRPIPEKKWFMEPAVITVLGGVLPFGSIFIEMYFIFTSFWAY-KIYYVYGFMLLVFVILAIVTVCVTIVCTYFLLNAEDYRWQWTSFMAAASTAAYVYIYSFYYFFFKTKMYGLFQTSFYFGYMALFSLALGVMCGTFGYIGTSVFVRKIYSTVKI-
>EOG091F00MY|Lottia_gigantea|JG11_Dondice_occidentalis|TRANSCRIPT
-------------------------------------------------------------------------------------------------------------------------------------LLLLVCLVCCDEH-------------------------------------------------------------------------------------------------------------------------------------------------------------------------------DHTYKDGDEVVLWMNTVGPYHNRQETYSYFSLPFCRGQKASIGHYHE--TLGEALLGVELEFSG-IDIDFKGDFSHTEYCSIDLTEEKYQALMYAVQNHYWYQMYIDDLPIWGIVGEVDD-GGDGHYIWTHKKFDIGYNGNYIVDVNLTSESKVKLKPGIKIPFSYEVKWRPSKVKFEDRFDKYLDPNFFQHRIHWFSIFNSFMMVIFLVGLVSMILMRTLRKDYARYSKEEDLDDMEKD-LGDEYGWKQVHGDVFRPASNSLMFSALVGTGHHIAVVSACVILFAIVGELYTERGSLLSSAIFVYAATSPVNGYFGGSLYARMGGKLWIKQMVVSAFIMPLSVCGTAFFINFIAIYYHASRAIPFTTMVAVTCICIFVILPLTLVGTVLGRNLAGQPNYPCRINAVPRPIPEKKWFMEPSVITVLGGVLPFGSIFIEMYFIFTSFWAY-KIYYVYGFMLLVFVILTIVTVCVTIVCTYFLLNAEDYRWQWTSFMAAASTAGYVYIYSFYYFFFKTKMYGLFQTSFYFGYMALFSLALGVMCGTFGYIGTSVFVRKIYSTVKI-
>EOG091F00MY|Lottia_gigantea|JG12_Dondice_parguerensis|TRANSCRIPT
-------------------------------------------------------------------------------------------------------------------------------------LLLLVCLVCCDEH-------------------------------------------------------------------------------------------------------------------------------------------------------------------------------DHTYKDGDEVVLWMNTVGPYHNRQETYSYFSLPFCRGQKASIGHYHE--TLGEALLGVELEFSG-IDIDFKGDFSHTEYCSIDLTEEKYQALMYAVQNHYWYQMYIDDLPIWGIVGEVDD-GGDGHYIWTHKKFDIGYNGNYIVDVNLTSESKVKLKPGIKIPFSYEVKWRPSKVKFEDRFDKYLDPNFFQHRIHWFSIFNSFMMVIFLVGLVSMILMRTLRKDYARYSKEEDLDDMEKD-LGDEYGWKQVHGDVFRPASNSLMFSALVGTGHHIAVVSACVILFAIVGELYTERGSLLSSAIFVYAATSPVNGYFGGSLYARMGGKLWIKQMVVSAFIMPLSVCGTAFFINFIAIYYHASRAIPFTTMVAVTCICIFVILPLTLVGTVLGRNLAGQPNYPCRINAVPRPIPEKKWFMEPAVITVLGGVLPFGSIFIEMYFIFTSFWAY-KIYYVYGFMLLVFVILTIVTVCVTIVCTYFLLNAEDYRWQWTSFMAAASTAGYVYIYSFYYFFFKTKMYGLFQTSFYFGYMALFSLALGVMCGTFGYIGTSVFVRKIYSTVKI-
>EOG091F00MY|Crassostrea_gigas|HW14_Flabellina_affinis|TRANSCRIPT
-------------------------------------------------------------------------------------------------------------------------------------------------------------------------------------------------------------------------------------------------------------------------------------------------------------------------------------------------------------------------------------EALLGVELEFSG-IDIDFKGDFSHTEYCSVELTEEKYQALMYAVQNHYWYQMYIDDLPIWGIVGEVDD-GGDGHYIWTHKKFDIGYNGHYIVDVNLTSESKVKLKPGIKIPFSYEVKWRPSKVKFEDRFDKYLDPNFFQHRIHWFSIFNSFMMVIFLVGLVSMILMRTLRKDYARYSKEEDLDDMEKD-LGDEYGWKQVHGDVFRPASNSLMFSALIGTGHHIAVVAACVILFAIVGELYTERGSLLSSAIFVYAATSPVNGYFGGSLYARMGGKLWIKQMVVSAFIMPLSVCGTAFFINFIAIYYHASRAIPFTTMVAVTCICIFVILPLTLVGTVLGRNLAGQPNYPCRINA--------------------------------------------------------------------------------------------------------------------------------------------------------------
>EOG091F00MY|Lottia_gigantea|HW17_Hermissenda_crassicornis|TRANSCRIPT
--------------------------------------------------------------------------------------------------------------------------------------LLLVCLVCCDEH-------------------------------------------------------------------------------------------------------------------------------------------------------------------------------DHTYKDGDEVVLWMNTVGPYHNRQETYSYFSLPFCRGMKASIGHYHE--TLGEALLGVELEFSG-IDIDYKGDFSHTEYCNVDLTEERYQALMYAVQNHYWYQMYIDDLPIWGIVGEVDD-GGDGHYIWTHKKFDIGYNGPYIVDVNLTSESKVKLKPGIKIPFSYEVKWRPSKVKFEDRFDKYLDPNFFQHRIHWFSIFNSFMMVIFLVGLVSMILMRTLRKDYARYSKEEDLDDMEKD-LGDEYGWKQVHGDVFRPASNSLMFSALVGTGHHIAVVAACVILFAIVGELYTERGSLLSSAIFVYAATSPVNGYFGGSLYARMGGKLWIKQMVVSAFIMPLSVCGTAFFINFIAIYYHASRAIPFTTMVAVTCICIFVILPLTLVGTVLGRNLAGQPNYPCRINAVPRPIPEKKWFMEPAVITVLGGVLPFGSIFIEMYFIFTSFWAY-KIYYVYGFMLLVFVILTIVTVCVTIVCTYFLLNAEDYRWQWTSFMAAASTAGYVYLYSFYYFFFKTKMYGLFQTSFYFGYMALFSLALGVMCGTFGYIGTSVFVRKIYSTVKI-
>EOG091F00MY|Lottia_gigantea|JG18_Hermissenda_opalescens|TRANSCRIPT
--------------------------------------------------------------------------------------------------------------------------------------LLLVCLVCCDEH-------------------------------------------------------------------------------------------------------------------------------------------------------------------------------DHTYKDGDEVVLWMNTVGPYHNRQETYSYFSLPFCRGMKASIGHYHE--TLGEALLGVELEFSG-IDIDYKGDFSHTEYCNVDLTEERYQALMYAVQNHYWYQMYIDDLPIWGIVGEVDD-GGDGHYIWTHKKFDIGYNGQYIVDVNLTSESKVKLKPGIKIPFSYEVKWRPSKVKFEDRFDKYLDPNFFQHRIHWFSIFNSFMMVIFLVGLVSMILMRTLRKDYARYSKEEDLDDMEKD-LGDEYGWKQVHGDVFRPASNSLMFSALVGTGHHIAVVAACVILFAIVGELYTERGSLLSSAIFVYAATSPVNGYFGGSLYARMGGKLWIKQMVVSAFIMPLSVCGTAFFINFIAIYYHASRAIPFTTMVAVTCICIFVILPLTLVGTVLGRNLAGQPNYPCRINAVPRPIPEKKWFMEPAVITVLGGVLPFGSIFIEMYFIFTSFWAY-KIYYVYGFMLLVFVILTIVTVCVTIVCTYFLLNAEDYRWQWTSFMAAASTAGYVYLYSFYYFFFKTKMYGLFQTSFYFGYMALFSLALGVMCGTFGYIGTSVFVRKIYSTVKI-
>EOG091F00MY|Lottia_gigantea|NC05_Hermissenda_crassicornis|TRANSCRIPT
--------------------------------------------------------------------------------------------------------------------------------------LLLVCLVCCDEH-------------------------------------------------------------------------------------------------------------------------------------------------------------------------------DHTYKDGDEVVLWMNTVGPYHNRQETYSYFSLPFCRGMKASIGHYHE--TLGEALLGVELEFSG-IDIDYKGDFSHTEYCNVDLTEERYQALMYAVQNHYWYQMYIDDLPIWGIVGEVDD-GGDGHYIWTHKKFDIGYNGQYIVDVNLTSESKVKLKPGIKIPFSYEVKWRPSKVKFEDRFDKYLDPNFFQHRIHWFSIFNSFMMVIFLVGLVSMILMRTLRKDYARYSKEEDLDDMEKD-LGDEYGWKQVHGDVFRPASNSLMFSALVGTGHHIAVVAACVILFAIVGELYTERGSLLSSAIFVYAATSPVNGYFGGSLYARMGGKLWIKQMVVSAFIMPLSVCGTAFFINFIAIYYHASRAIPFTTMVAVTCICIFVILPLTLVGTVLGRNLAGQPNYPCRINAVPRPIPEKKWFMEPAVITVLGGVLPFGSIFIEMYFIFTSFWAY-KIYYVYGFMLLVFVILTIVTVCVTIVCTYFLLNAEDYRWQWTSFMAAASTAGYVYLYSFYYFFFKTKMYGLFQTSFYFGYMALFSLALGVMCGTFGYIGTSVFVRKIYSTVKI-
>EOG091F00MY|Lottia_gigantea|JG10_Dirona_picta|TRANSCRIPT
-------------------------------------------------------------------------------------------------------------------------------------LLLLVCLVCCDEH-------------------------------------------------------------------------------------------------------------------------------------------------------------------------------DHSYKEGDEVVLWMNTVGPYHNRQETYSYFSLPFCRGQKASIGHYHE--TLGEALLGVELEFSG-IDIDYKGDFSHTEYCNVVLTEEKYQALMYAVQNHYWYQMYIDDLPIWGIVGEVDD-GGDGHYIWTHKKFDIGYNDNYIVDVNLTSESKVKLKPGIKIPFSYEVKWRPSKVKFEDRFDKYLDPNFFQHRIHWFSIFNSFMMVIFLVGLVSMILMRTLRKDYARYSKEEDLDDMEKD-LGDEYGWKQVHGDVFRPASNALMFSALVGTGYHIAVVSGCVILFAIVGELYTERGSLLSSAIFVYAATSPVNGYFGGSLYARMGGKLWIKQMVVSAFIMPMAVCGTAFFINFIAIYYHASRAIPFVTMVAVTCICIFVILPLTLVGTVLGRNLAGQPNYPCRINAVPRPIPEKKWFMEPAVITVLGGVLPFGSIFIEMYFIFTSFWAY-KIYYVYGFMLLVFVILAIVTVCVTIVCTYFLLNAEDYRWQWTSFMAAASTAGYVYIYSFYYFFFKTKMYGLFQTSFYFGYMALFSLALGVMCGTFGYIGTSVFVRKIYSTVKI-
>EOG091F00MY|Lottia_gigantea|HW15_Flabellina_babai|TRANSCRIPT
-------------------------------------------------------------------------------------------------------------------------------------LLLLVCLVCCDEH-------------------------------------------------------------------------------------------------------------------------------------------------------------------------------DHTYKEGDEVVLWMNTVGPYHNRQETYSYFSLPFCRGQKASIGHYHE--TLGEALLGVELEFSG-IDIDFKGDFSHTEYCSVDLTEEKYQALMYAVQNHYWYQMYIDDLPIWGIVGEVDD-GGDGHYIWTHKKFDIGYNGHYIVDVNLTSESKVKLKPGIKIPFSYEVKWHTSKVKFEDRFDKYLDPNFFQHRIHWFSIFNSFMMVIFLVGLVSMILMRTLRKDYARYSKEEDLDDMEKD-LGDEYGWKQVHGDVFRPASNSLMFSALVGTGYHIAVVAGCVILFAIVGELYTERGSLLSSAIFVYAATSPVNGYFGGSLYARMGGKLWIKQMVVGAFIMPMSVCGTAFFINFIAIYYHASRAIPFTTMVAVTCICIFVILPLTLVGTVLGRNLAGQPNYPCRINAVPRPIPEKKWFMEPAVITVLGGVLPFGSIFIEMYFIFTSFWAY-KIYYVYGFMLLVFVILAIVTVCVTIVCTYFLLNAEDYRWQWTSFMAAASTAGYVYIYSFYYFFFKTKMYGLFQTSFYFGYMALFSLALGVMCGTFGYIGTSVFVRKIYSTVKI-
>EOG091F00MY|Crassostrea_gigas|JG27_Phidiana_lynceus|TRANSCRIPT
-------------------------------------------------------------------------------------------------------------------------------------------------------------------------------------------------------------------------------------------------------------------------------------------------------------------------------------KEADEVVLWMNTVGPYHNRQETYSYFSLPFCRGQKASIGHYHE--TLGEALLGVELEFSG-IDIDF----------------------------------------IWGIVGEVDD-GGDGHYIWTHKKFDIGYNGHYIVDVNLTSESKVKLKPGIKIPFSYEVKWHPSKVKFEDRFDKYLDPNFFQHRIHWFSIFNSFMMVIFVVGLVSMILMRTLRK---------------KD-LGDEYGWKQVHGDVFRPASNSLMFSALIGTGYHIAVVAGCVILFAIVGELYTERGSLLSSAIFVYAATSPVNGYFGGSLYARMGGKLWIKQMVVSAFIMPLSVCGTAFFINFIAIYYHASRAIPFTTMVAVTCICIFVILPLTLVGTVLGRNLAGQPNYPCRINAVPRPIPEKKWFMEPAV---------------------------------------------------TIVCTYFLLNAEDYRWQWTSFMAAASTAGYVYIYSFYYFFFKTKMYGLFQTSFYFGYMALFSLALGVMCGTFGYIGTSVFVRKIYSTVKI-
>EOG091F00MY|Lottia_gigantea|HW05_Caloria_elegans|TRANSCRIPT
-------------------------------------------------------------------------------------------------------------------------------------LLLLVSLVCCDEH-------------------------------------------------------------------------------------------------------------------------------------------------------------------------------DHIYKDADEVVLWMNTVGPYHNRQETYSYFSLPFCRGQKASIGHYHE--TLGEALLGVELEFSG-IDIDYKGDFSHTEYCSIDLTEERYQALMYAVQNHYWYQMYIDDLPIWGIVGEVDD-GGDGHYIWTHKKFDVGYNGHYIVDVNLTSESKVKLKPGIKIPFSYEVKWHTSKVKFEDRFDKYLDPNFFQHRIHWFSIFNSFMMVIFLVGLVSMILMRTLRKDYARYSKEEDLDDMEKD-LGDEYGWKQVHGDVFRPASNSLMFSALIGTGYHIAVVAGCVILFAIVGELYTERGSLLSSAIFVYAATSPVNGYFGGSLYARMGGKLWIKQMVVSAFIMPLSVCGTAFFINFIAIYYHASRAIPFTTMVAVTCICIFVILPLTLVGTVLGRNLAGQPNYPCRINAVPRPIPEKKWFMEPAVITVLGGVLPFGSIFIEMYFIFTSFWAY-KIYYVYGFMLLVFVILAIVTVCVTIVCTYFLLNAEDYRWQWTSFMAAASTACYVYIYSFYYFFFKTKMYGLFQTSFYFGYMALFSLALGVMCGTFGYIGTSVFVRKIYSTVKI-
>EOG091F00MY|Crassostrea_gigas|JG03_Austraeolis_stearnsi|TRANSCRIPT
---------------------------------------------------------------------------------------------------------------------------------------------------------------------------------------------------------------------------------------------------------------------------------------------------------------------------------DHIYKDADEVVLWMNTVGPYHNRQETYSYFSLPFCRGQKASIGHYHE--TLGEALLGVELEFSG-IDIDYKGDFSHTEYCSIHLTEEKYQALMYAVQNHYWYQMYIDDLPIWGIVGEVDD-GG--------KKFDIGYNGHYIVDVNLTSESKVKLKPGIKIPFSYEVKWHSSKVKFEDRFDKYLDPNFFQHRIHWFSIFNSFMMVIFLVGLVSMILMRTLRKDYARYSKEEDLDDMEKD-LGDEYGWKQVHGDVFRPASNSLMFSALIGTGHHIAVVAGCVILFAIVGELYTERGSLLSSAIFVYAATSPVNGYFGGSLYARMGGKLWIKQMVVSAFIMPLSVCGTAFFINFIAIYYHASRAIPFTTMVAVTCICIFVILPLTLVGTVLGRNLAGQPNYPCRINAVPRPIPEKKWFMEPAVITVLGGVLPFGSIFIEMYFIFTSFWAY-KIYYVYGFMLLVFVILAIVTVCVTIVCTYFLLNAEDYRWQWTSFMAAASTACYVYIYSFYYFFFKTKMYGLFQTSFYFGYMALFSLALGVMCGTFGYIGTSVFVRKIYSTVKI-
>EOG091F00MY|Lottia_gigantea|NC01_Armina_californica|TRANSCRIPT
-----------------------------------------------------------------------------------------------------------------------------------------------DEH-------------------------------------------------------------------------------------------------------------------------------------------------------------------------------DHLYKDGDEVVLWMNTVGPYHNRQETYSYFSLPFCRGQKASIGHYHE--TLGEALLGVELEFSG-IDIDFKGDFSHTEYCSIDLSEEKYQALMYAVQNHYWYQMYIDDLPIWGIVGEVDD-GGDGHYIWTHKKFDVGYNGQYIVDVNLTSEAKVKLKPGIKIPFSYEVKWHQSKVKFEDRFDKYLDPNFFQHRIHWFSIFNSFMMVIFLVGLVSMILMRTLRKDYARYSKEEDLDDMEKD-LGDEYGWKQVHGDVFRPASNSLMFSALVGTGHHIAVVSACVILFAIVGELYTERGSLLSSAIFVYAATSPVNGYFGGSLYARMGGKLWIKQMVVSAFIMPLSVCGTAFFINFIAIYYHASRAIPFVTMVAVTCICIFVILPLTLVGTVLGRNLAGQPNYPCRINAVPRPIPEKKWFMEPAVITVLGGVLPFGSIFIEMYFIFTSFWAY-KIYYVYGFMLLVFVILAIVTVCVTIVCTYFLLNAEDYRWQWTSFMAAASTACYVYIYSFYYFFFKTKMYGLFQTSFYFGYMALFSLALGVMCGTFGYIGTSVFVRKIYSTVKI-
>EOG091F00MY|Lottia_gigantea|HW13_Favorinus_branchialis|TRANSCRIPT
-----------------------------------------------------------------------------------------------------------------------------------FFILLLVNIVHCDEH-------------------------------------------------------------------------------------------------------------------------------------------------------------------------------DHMYKEADEVVLWMNTVGPYHNRQETYSYFSLPFCRGQKASIGHYHE--TLGEALLGVELEFSG-IDIDYKGDFSHTEYCSIDLTEEKYQALMYAVQNHYWYQMYIDDLPIWGIVGEVDD-GGDGHYIWTHKKFDIGYNGHYIVDVNLTSESKVKLKPGIKIPFSYEVKWRPSKVKFEDRFDKYLDPNFFQHRIHWFSIFNSFMMVIFLVGLVSMILMRTLRKDYARYSKEEDLDDMEKD-LGDEYGWKQVHGDVFRPASNALMFSALVGTGYHIATVASCVILFAIVGELYTERGSLLSSAIFVYAATSPVNGYFGGSLYARMGGKLWIKQMVISAFIMPLSVCGTAFFINFIAIYYHASRAIPFTTMVAVTCICIFVILPLTLVGTVLGRNLAGQPNYPCRINAVPRPIPEKKWFMEPAVITVLGGVLPFGSIFIEMYFIFTSFWAY-KIYYVYGFMLLVFVILAIVTVCVTIVCTYFLLNAEDYRWQWTSFMAAASTAGYVYLYSFYYFFFKTKMYGLFQTSFYFGYMALFSLALGVMCGTFGYLGTSLFVRKIYSTVKI-
>EOG091F00MY|Lottia_gigantea|JG15_Favorinus_auritulus|TRANSCRIPT
-------------------------------------------------------------------------------------------------------------------------------------ILLLVNIVRCDEH-------------------------------------------------------------------------------------------------------------------------------------------------------------------------------DHMYKEADEVVLWMNTVGPYHNRQETYSYFSLPFCRGQKASIGHYHE--TLGEALLGVELEFSG-IDIDYKGDFSHTEYCSIDLTEEKYQALMYAVQNHYWYQMYIDDLPIWGIVGEVDD-GGDGHYIWTHKKFDIGYNGHYIVDVNLTSESKVKLKPGIKIPFSYEVKWRPSKVKFEDRFDKYLDPNFFQHRIHWFSIFNSFMMVIFLVGLVSMILMRTLRKDYARYSKEEDLDDMEKD-LGDEYGWKQVHGDVFRPASNALMFSALIGTGYHIAVVASCVILFAIVGELYTERGSLLSSAIFVYAATSPVNGYFGGSLYARMGGKLWIKQMVISAFIMPLSVCGTAFFINFIAIYYHASRAIPFTTMVAVTCICIFVILPLTLVGTVLGRNLAGQPNYPCRINAVPRPIPEKKWFMEPAVITVLGGVLPFGSIFIEMYFIFTSFWAY-KIYYVYGFMLLVFVILAIVTVCVTIVCTYFLLNAEDYRWQWTSFMAAASTAGYVYLYSFYYFFFKTKMYGLFQTSFYFGYMALFSLALGVMCGTFGYLGTSLFVRKIYSTVKI-
>EOG091F00MY|Lottia_gigantea|JG05_Bornella_anguilla|TRANSCRIPT
-----------------------------------------------------------------------------------------------------------------------------------LSVLLLVSLVCCDEH-------------------------------------------------------------------------------------------------------------------------------------------------------------------------------DHIYKNGDEVVLWMNTVGPYHNRQETYRYFSLPFCRGQKASIGHYHE--TLGEALLGVELEFSG-IDIDFKGDFSHTEYCTIDLTEEKYQAFMYAVQNHYWYQMYIDDLPIWGIVGEVDD-GGDGHYIWTHKKFDIGFNGQYIVDVNLTSEAKVKLKPGIKIPLSYEMKWRPSKIKFEDRFDKYLDPNFFQHRIHWFSIFNSFMMVIFLVGLVSMILMRTLRKDYARYSKEEDLDDMEKD-LGDEYGWKQVHGDVFRPASNSLMFSALVGTGHHIAVVAACVILFAIVGELYTERGSLLSSAIFVYAATSPVNGYFGGSLYARMGGKLWIKQMVVSAFIMPLSVCGTAFFINFIAIYYHASRAIPFTTMVAVTCICIFVILPLTLVGTVLGRNLAGQPNYPCRINAVPRPIPEKKWFMEPAVITVLGGVLPFGSIFIEMYFIFTSFWAY-KIYYVYGFMLLVFIILAIVTVCVTIVCTYFLLNAEDYRWQWTSFMAAASTAGYVYIYSFYYFFFKTKMYGLFQTTFYFGYMALFSLALGVMCGTFGYIGTSVFVRKIYSTVKI-
>EOG091F00MY|Lottia_gigantea|JG28_Scyllaea_fulva|TRANSCRIPT
-----------------------------------------------------------------------------------------------------------------------------------LSILLLVNLVCCDEH-------------------------------------------------------------------------------------------------------------------------------------------------------------------------------DHTYTEGEEVVLWMNTVGPYHNRQETYSYFSLPFCRGKKASIGHYHE--TLGEALLGVELEFSG-IDIDFKGDFSHTEYCSIELTEERYQAFMYAVQNHYWYQMYIDDLPIWGIVGEVDD-GGDGHYIWTHKKFDIGYNDHYIVDVNLTSEAKVKLKPGIKIPFSYEVKWRPSKIKFEDRFDKYLDPNFFQHRIHWFSIFNSFMMVIFLVGLVSMILMRTLRKDYARYSKEEDLDDMEKD-LGDEYGWKQVHGDVFRPASNSLMFSALIGTGHHIAVVAACVILFAIVGELYTERGSLLSSAIFVYAATSPVNGYFGGSLYARMGGKLWIKQMVVSAFIMPVSVCGTAFFINFIAIYYHASRAIPFTTMVAVTCICIFVILPLTLVGTVLGRNLAGQPNYPCRINAVPRPIPEKKWFMEPAVITVLGGVLPFGSIFIEMYFIFTSFWAY-KIYYVYGFMLLVFVILTIVTVCVTIVCTYFLLNAEDYRWQWTSFMAAASTAGYVYIYSFYYFFFKTKMYGLFQTTFYFGYMALFSLALGVMCGTFGYIGTSVFVRKIYSTVKI-
>EOG091F00MY|Lottia_gigantea|JG32_Unidentia_angelvaldesi|TRANSCRIPT
-------------------------------------------------------------------------------------------------------------------------------------ILLLVCLVCCDEH-------------------------------------------------------------------------------------------------------------------------------------------------------------------------------DHSYEDGAEVVLWMNTVGPYHNRQETYSYFSLPFCRGQKASIGHYHE--TLGEALLGVELEFSG-IDIDYKGDFSHTEYCTVDLTEEKFQALTYAVQNHYWYQMYIDGLPIWGIVGEVDD-GGDGHYIWTHKKFDIGYNDRYIVDVNLTSESKVKLKAGIKIPFSYEVKWHKSKVKFEDRFDKYLDPNFFQHRIHWFSIFNSFMMVIFLVGLVSMILMRTLRKDYARYSKEEDLDDMEKD-LGDEYGWKQVHGDVFRPASNSLMFSALIGTGHHIAVVAACVILFAIVGELYTERGSLLSSAIFVYAATSPVNGYFGGSLYARMGGKLWIKQMVVSAFIMPLSVCGTAFFINFIAIYYHASRAIPFTTMVAVTCICIFVILPLTLVGTVLGRNLAGQPNYPCRINAVPRPIPEKKWFMEPAVITVLGGVLPFGSIFIEMYFIFTSFWAY-KIYYVYGFMLLVFVILAIVTVCVTIVCTYFLLNAEDYRWQWTSFMAAASTAGYVYIYSFYYFFFKTKMYGLFQTSFYFGYMALFSLALGVMCGTFGYIGTSLFVRKIYSTVKI-
>EOG091F00MY|Lottia_gigantea|JG22_Lomanotus_vermiformis|TRANSCRIPT
-------------------------------------------------------------------------------------------------------------------------------------VLLLICLVCCDEH-------------------------------------------------------------------------------------------------------------------------------------------------------------------------------DHTYKEGDEVVLWMNTVGPYHNRQETYSYFSLPFCRGQKASIGHYHE--TLGEALLGVELEFSG-IDIDYKGDFSHTEYCSIELTEEKYQAFMYAVQNHYWYQMYVDDLPIWGIVGEVDD-GGDGHYIWTHKKFDIGYNGQYIVDVNLTSETKVKLKPGIKIPFSYEVKWHLSKVKFEDRFDKYLDPNFFQHRIHWFSIFNSFMMVIFLVGLVSMILMRTLRKDYARYSKEEDLDDMEKD-LGDEYGWKQVHGDVFRPASNSLLFSALIGTGHHISIVSACVILFAIVGELYTERGSLLSSAIFVYAATSPVNGYFGGSLYARMGGKLWIKQMIVSAFIMPLSVCGTAFFINFIAIYYHASRAIPFTTMVAVTCICIFVILPLTLVGTVLGRNLAGQPNYPCRINAVPRPIPEKKWFMEPAVITVLGGVLPFGSIFIEMYFIFTSFWAY-KIYYVYGFMLLVFVILAIVTVCVTIVCTYFLLNAEDYRWQWTSFMAAASTAGYVYIYSFYYFFFKTKMYGLFQTTFYFGYMALFSLALGVMCGTLGYIGTSVFVRKIYSTVKID
>EOG091F00MY|Lottia_gigantea|HW16_Hancockia_cfuncinata|TRANSCRIPT
-------------------------------------------------------------------------------------------------------------------------------------ILLLVSLVCCDEH-------------------------------------------------------------------------------------------------------------------------------------------------------------------------------DHIYKDGEEVVLWMNTVGPYHNRQETYRYFSLPFCRGQKASIGHYHE--TLGEALLGVELEFSG-NDIDFKGDFSHTEYCTIELSEEKYQAFMYAVQNHYWYQMYIDDLPIWGIVGEVDD-GGDGHYIWTHKKFDIGYNGNYIVDVNLTSESKVKLKPGIKIPLSYEVKWHPSKVKFEDRFDKYLDPNFFQHRIHWFSIFNSFMMVIFLVGLVSMILMRTLRKDYARYSKEEDLDDMEKD-LGDEYGWKQVHGDVFRPASNSLMFSALVGTGHHIATVAACVILFAMVGELYTERGSLLSSAIFVYAATSPVNGYFGGSLYARMGGKLWIKQMVVSAFIMPLSVCGTAFFINFIAIYYHASRAIPFTTMVAVTCICIFVILPLTLVGTVLGRNLAGQPNYPCRINAVPRPIPEKKWFMEPAVITVLGGVLPFGSIFIEMYFIFTSFWAY-KIYYVYGFMLLVFVILAIVTVCVTIVCTYFLLNAEDYRWQWTSFMAAASTAGYVYIYSFYYFFFKTKMYGLFQTTFYFGYMALFSLALGVMCGTLGYIGTSVFVRKIYSTVKI-
>EOG091F00MY|Lottia_gigantea|JG17_Hancockia_uncinata|TRANSCRIPT
-------------------------------------------------------------------------------------------------------------------------------------ILLLVSLVCCDEH-------------------------------------------------------------------------------------------------------------------------------------------------------------------------------DHIYKDGEEVVLWMNTVGPYHNRQETYRYFSLPFCRGQKASIGHYHE--TLGEALLGVELEFSG-NDIDFKGDFSHTEYCTIELSEEKYQAFMYAVQNHYWYQMYIDDLPIWGIVGEVDD-GGDGHYIWTHKKFDIGYNGNYIVDVNLTSESKVKLKPGIKIPLSYEVKWHPSKVKFEDRFDKYLDPNFFQHRIHWFSIFNSFMMVIFLVGLVSMILMRTLRKDYARYSKEEDLDDMEKD-LGDEYGWKQVHGDVFRPASNSLMFSALVGTGHHIATVAACVILFAMVGELYTERGSLLSSAIFVYAATSPVNGYFGGSLYARMGGKLWIKQMVVSAFIMPLSVCGTAFFINFIAIYYHASRAIPFTTMVAVTCICIFVILPLTLVGTVLGRNLAGQPNYPCRINAVPRPIPEKKWFMEPAVITVLGGVLPFGSIFIEMYFIFTSFWAY-KIYYVYGFMLLVFVILAIVTVCVTIVCTYFLLNAEDYRWQWTSFMAAASTAGYVYIYSFYYFFFKTKMYGLFQTTFYFGYMALFSLALGVMCGTLGYIGTSVFVRKIYSTVKI-
>EOG091F00MY|Lottia_gigantea|JG06_Catriona_columbiana|TRANSCRIPT
-----------------------------------------------------------------------------------------------------------------------------------LLSALLVCIVNCDEH-------------------------------------------------------------------------------------------------------------------------------------------------------------------------------SHAYKEGDEVVLWMNTVGPYHNRQETYSYFSLPFCHGQKPSIGHYHE--TLGEALLGVELEFSG-IDIDYKGDFSHTEYCSVDLSEENYQALMYAVQNHYWYQMYVDDLPIWGIVGEVDE-SGDGHYIWTHKKFDIGYNGQHIVDVNLTSESKVKLKPGIKIPFTYEVKWRPSKVKFEDRFDKYLDPNFFQHRIHWFSIFNSFMMVIFLVGLVSMILMRTLRKDYARYSKEEDLDDMEKD-LGDEYGWKQVHGDVFRPASNPLLFSALVGTGYHIGSVSACVILFAIVGELYTERGSLLSSAIFVYAATSPVNGYFGGSLYARMGGKLWIKQMVVSAFIMPLSVCGTAFFINFIAIYYHASRAIPFTTMVAVTCICIFVILPLTLVGTVLGRNLAGQPNYPCRINAVPRPIPEKKWFMEPAVITVLGGVLPFGSIFIEMYFIFTSFWAY-KIYYVY------------------------------------------------------------------------------------------------------------
>EOG091F00MY|Lottia_gigantea|JG07_Cuthona_albocrusta|TRANSCRIPT
-----------------------------------------------------------------------------------------------------------------------------------------------------------------------------------------------------------------------------------------------------------------------------------------------------------------------------------------------------------------------------------------------------------------------------------------------------------------------------------------------------------------------------FFQHRIDWFSIFNSFMMVIFLVGLVSMILMRTLRKDYARYSKEEDLDDMEKD-LGDEYGWKQVHGDVFRPASNPLLFSALVGTGYHIGSVASCVILFAIVGELYTERGSLLSSAIFVYAATSPVNGYFGGSLYARMGGKLWIKQMVVSAFIMPLSVCGTAFFINFIAIYYHASRAIPFTTMVAVTCICIFVILPLTLVGTVLGRNLAGQPNYPCRINAVPRPIPEKKWFMEPAVITVLGGVLPFGSIFIEMYF---------------------------------------------------------------------------------------------------------------------------
>EOG091F00MY|Lottia_gigantea|HW07_Cuthona_caerulea|TRANSCRIPT
-----------------------------------------------------------------------------------------------------------------------------------LFNILLLCLVSCDEH-------------------------------------------------------------------------------------------------------------------------------------------------------------------------------THSYKGGDEVVLWMNTVGPYHNRQETYSYFSLPFCHGQKPSIGHYHE--TLGEALLGVELEFSG-IDIDFKGDFSHTEYCSVDLTEENYQALIYAVQNHYWYQMYIDDLPVWGIVGEVDE-SGDGHYVWTHKKFDIGYNGPHIVDVNLTSESKVKLKPGIKIPFSYEVKWRPSKVKFEDRFDKYLDPNFFQHRIHWFSIFNSFMMVIFLVGLVSMILMRTLRKDYARYSKEEDLDDMEKD-LGDEYGWKQVHGDVFRPASNPLLFSALVGTGYHIAAVASCVILFAIVGELYTERGSLLSSAIFVYAATSPVNGYFGGSLYARMGGKLWIKQMVVSAFIMPLSVCGTAFFINFIAIYYHASRAIPFTTMVAVTCICIFVILPLTLVGTVLGRNLAGQPNYPCRINAVPRPIPEKKWFMEPAVITVLGGVLPFGSIFIEMYFIFTSFWAY-KIYYVYGFMLLVFVILAIVTVCVTIVCTYFLLNAEDYRWQWTSFMAAASTACYVYIYSFYYFFFKTKMYGLFQTTFYFGYMALFSLALGVMCGTFGYIGTSLFVRKIYSTVKI-
>EOG091F00MY|Lottia_gigantea|NC04_Fiona_pinnata|TRANSCRIPT
--------------------------------------------------------------------------------------------------------------------------------------LLLLCLVNCDEH-------------------------------------------------------------------------------------------------------------------------------------------------------------------------------THTYKDGDEVVLWMNTVGPYHNRQETYSYFSLPFCRGQKASIGHYHE--TLGEALLGVELDFSG-IDIDFKGDFSHTEYCSIDLTEENYQALMYAIQNHYWYQMYIDDLPVWGIVGEVDE-SGDGHYIWTHKKFDIGYNDQHIVDVNLTSESKVKLKPGIKIPFSYEVKWRASKVKFEDRFDKYLDPNFFQHRIHWFSIFNSFMMVIFLVGLVSMILMRTLRKDYARYSKEEDLDDMEKD-LGDEYGWKQVHGDVFRPASNPLLFSALIGTGYHIAAVASCVILFAIVGELYTERGSLLSSAIFVYAATSPVNGYFGGSLYARMGGKLWIKQMVVSAFIMPLSVCGTAFFINFIAIYYHASRAIPFTTMVAVTCICIFVILPLTLVGTVLGRNLAGQPNYPCRINAVPRPIPEKKWFMEPAVITVLGGVLPFGSIFIEMYFIFTSFWAY-KIYYVYGFMLLVFVILAIVTVCVTIVCTYFLLNAEDYRWQWTSFMAAASTAGYVYIYSFYYFFFKTKMYGLFQTTFYFGYMALFSLALGVMCGTFGYIGTSLFVRKIYSTVKID
>EOG091F00MY|Lottia_gigantea|JG14_Eubranchus_rustyus|TRANSCRIPT
-----------------------------------------------------------------------------------------------------------------------------------------------DEH-------------------------------------------------------------------------------------------------------------------------------------------------------------------------------NHMYKEGDEVVLWMNTVGPYHNRQETYSYFSLPFCRGQKGSIGHYHE--TLGEALLGVELEFSG-IDIDYKGDFSHTEYCSIDLTEERYQALMYAVQNHYWYQMYIDDLPIWGIVGEVDE-SGDGHYIWTHKKFDIGYNDNYIVDVNLTSESKVKLKPGIKIPFSYEVKWRPSKVKFEDRFDKYLDPNFFQHRIHWFSIFNSFMMVIFLVGLVSMILMRTLRKDYARYSKEEDLDDMEKD-LGDEYGWKQVHGDVFRPASNPLLFSALIGTGYHIAAVAGCVILFAIVGELYTERGSLLSSAIFVYAATSPVNGYFGGSLYARMGGKLWIKQMVVSAFIMPLSVCGTAFFINFIAIYYHASRAIPFTTMVAVTCICIFVILPLTLVGTVLGRNLAGQPNYPCRINAVPRPIPEKKWFMEPAVITVLGGVLPFGSIFIEMYFIFTSFWAY-KIYYVYGFMLLVFVILAIVTVCVTIVCTYFLLNAEDYRWQWTSFMAAASTSGYVYIYSFYYFFFKTKMYGLFQTAFYFGYMALFSLSLGVMCGTFGYIGTSLFVRKIYSTVKID
>EOG091F00MY|Lottia_gigantea|HW11_Eubranchus_exiguus|TRANSCRIPT
-----------------------------------------------------------------------------------------------------------------------------------LCIYLLVHLVNCDEH-------------------------------------------------------------------------------------------------------------------------------------------------------------------------------DHTYKEGDEVVLWMNTVGPYHNRQETYSYFSLPFCRGQKGSIGHYHE--TLGEALLGVELEFSG-IDIDYRGDFTHTEYCSIDLTEERYQALMYAVQNHYWYQMYIDDLPIWGIVGEVDE-GGDGHYIWTHKKFDIGYNGNYIVDVNLTSETKVKLKPGIKIPFSYEVKWRPSTVKFEDRFDKYLDPNFFQHRIHWFSIFNSFMMVIFLVGLVSMILMRTLRKDYARYSKEEDLDDMEKD-LGDEYGWKQVHGDVFRPASNPLLFSALIGTGYHIAAVAGCVILFAIVGELYTERGSLLSSAIFVYAATSPVNGYFGGSLYARMGGKLWIKQMVVSAFIMPLSVCGTAFFINFIAIYYHASRAIPFTTMVAVTCICIFVILPLTLVGTVLGRNLAGQPNYPCRINAVPRPIPEKKWFMEPAVITMLGGVLPFGSIFIEMYFIFTSFWAY-KIYYVYGFMLLVFIILAIVTVCVTIVCTYFLLNAEDYRWQWTSFMAAASTSGYVYFYSFYYFFFKTKMYGLFQTTFYFGYMALFSGALGVMCGTFGYIGTSLFVRKIYSTVKI-
>EOG091F00MY|Lottia_gigantea|JG08_Dendronotus_venustus|TRANSCRIPT
-----------------------------------------------------------------------------------------------------------------------------------LAVLLLVNIVCCDEH-------------------------------------------------------------------------------------------------------------------------------------------------------------------------------DHIYKDGEEVVLWMNTVGPYHNRQETYSYFSLPFCRGQKASIGHYHE--TLGEAILGVELDFSG-IDIDFKGDFSHTEYCNIELNEESYQAFMYAVQNHYWYQMYIDDLPIWGIVGEVDD-GGDGHYIWTHKKFDIGYNGNYIVDVNLTSETKVKLKPGIKIPFSYEVKWRPSKVKFEDRFDKYLDPNFFQHRIHWFSIFNSFMMVIFLVGLVSMILMRTLRKDYARYSKEEDLDDMEKD-LGDEYGWKQVHGDVFRPASNCLMFSALVGTGYHIAIVSSCVILFAIVGELYTERGSLLSSAIFVYAATSPVNGYFGGSLYARMGGKLWIKQMVVSAFIMPMSVCGTAFFINFIAIYYHASRAIPFTTMVAVTCICIFVILPLTLVGTVLGRNLAGQPNYPCRINAVPRPIPEKKWFMEPAVITVLGGVLPFGSIFIEMYFIFTSFWAY-KIYYVYGFMLLVFVILTIVTVCVTIVCTYFLLNAEDYRWQWTSFMAAASTAGYVYIYSFYYFFFKTKMYGLFQTTFYFGYMALFSLALGVMCGTFGYIGTSVFVRKIYSTVKI-
>EOG091F00MY|Crassostrea_gigas|NC03_Doris_kerguelenensis|TRANSCRIPT
--------------------------------------------------------------------------------------------------------------------------------------------------------------------------------------------------------------------------------------------------------------------------------------------------------------------------------------------------------------------------------------------------------------------------------------------------------------------------------------------------------------------------DPNFFQHRIHWFSIFNSFMMVIFLVGLVSMILMRTLRKDYARYSKEEDLDDMEKD-LGDEYGWKQVHGDVFRPASNSLVFSALIGTGYHIACVAACVILFTIIGELYTERGSLLSTAIFVYAATSPVNGYFGGSLYARMGGKMWIRQMVVSAFLMPAAVCGTAFFINFIAIYYHASRAIPFTTMVAVTCICIFVILPLTLVGTVLGRNLAGQPNYPCRINAVPRPIPEKKWFMEPAVITVLGGVLPFGSIFIEMYFIFTSFWAY-KIYYVYGFMLLVFLILAIVTVCVTIVCTYFLLNAEDYRWQWTSFMAAASTSGYVYIYSFYYFFFKTKMYGLFQTTFYFGYMALFSLALGVMCGTFGYIGT--------------
>EOG091F00MY|Lottia_gigantea|NC02_Bathydoris_clavigera|TRANSCRIPT
-----------------------------------------------------------------------------------------------------------------------------------LYVLLFVCVVSCDEH-------------------------------------------------------------------------------------------------------------------------------------------------------------------------------DHTYKDGDEVVLWMNTVGPYHNRQETYSYFSLPFCRGQKASIGHYHE--TLGEALLGVELEFSG-IDIDFKGDFSHTEYCSIELTEEKYQTFMYAVQNHYWYQMYIDDLPIWGIVGEVDD-GGDGHYIWTHKKFDIGYNGQYIVDVNLTSETKVKLKPGVKIPFTYEVKWHLSKVKFDDRFDKYLDPNFFQHRIHWFSIFNSFMMVIFLVGLVSMILMRTLRKDYARYSKEEDLDDMEKD-LGDEYGWKQVHGDVFRPASNALLFSALVGTGYHIACVALCVILFAIVGELYTERGSLLSTAIFVYAATSPINGYFGGSLYARMGGKLWIKQMVVSAFIMPLSVCGTAFFINFIAIYYHASRAIPFATMVAVTCICIFVILPLTLVGTVLGRNLAGQPNYPCRINAVPRPIPEKKWFMEPAVITVLGGVLPFGSIFIEMYFIFTSFWAY-KIYYVYGFMLLVFVILTIVTVCVTIVCTYFLLNAEDYRWQWTSFMAAASTAGYVYVYSFYYFFFKTKMYGLFQTSFYFGYMALFSLALGVMCGTFGYIGTSVFVKKIYSTVKI-
>EOG091F00MY|Biomphalaria_glabrata|HW01_Armina_tigrina|TRANSCRIPT
-----------------------------------------------------------------------------------------------------------------------------------------------------------------------------------------------------------------------------------------------------------------------------------------------------------------------------------IYKDGDEVVLWMNTVGPYHNRQETYSYFSLPFCRGQKASIGHYHE--TLGEALLGVELEFSG-IDIDFKGDFSHTEYCNIDLTEEKYQALMYAVQNHYWYQMYIDDLPIWGIVGEVDD-GGDGHYIWTHKKFDIGFNGQYIVDVNLTSESKVKVKPGIKIPFSYEVKWHLSKVKFEDRFDKYLDPNFFQHRIHWFSIFNSFMMVIFLVGLVSMILMRTLRKDYARYSKEEDLDDMEKD-L--------------------------------------------------------------------------------------------------------------------------PFVTMVAVTCICIFVILPLTLVGTVLGRNLAGQPNYPCRINAVPRPIPEKKW----------------------------------------------------------------------------------------------------------------------------------------------------
>EOG091F00MY|Lottia_gigantea|HW19_Polycera_quadrilineata|TRANSCRIPT
-----------------------------------------------------------------------------------------------------------------------------------LSVLLLICFVSCDEH-------------------------------------------------------------------------------------------------------------------------------------------------------------------------------NHSYKDGDEVVLWMNTVGPYHNRQETYSYFSLPFCRGPKASISHYHE--TLGEALLGVELEFSG-IDIDFKGDFTHTEYCSIDLTEENYQAFMYAVQNHYWYQMYIDDLPIWGIVGEVDD-GGDGHYIWTHKKFDIGYNGQYIVDVNLTSESKVKLKPGVKIPFTYEVKWHTSKVKFNDRFDKYLDPNFFQHRIHWFSIFNSFMMVIFLVGLVSMILMRTLRKDYARYSKEEDLDDMEKD-LGDEYGWKQVHGDVFRPASNPLLFSSLVGTGYHIACVSLCVILFAIVGELYTERGSLLSTAIFVYAATSPVNGYFGGSLYARMGGKLWIKQMAVSAFIMPLSVCGTAFFINFIAIYYHASRAIPFTTMVAVTCICIFVILPLTLVGTVLGRNLAGQPNHPCRINAVPRPIPEKKWFMEPAVITVLGGVLPFGSIFIEMYFIFTSFWAY-KIYYVYGFMLLVFVILTIVTVCVTIVCTYFLLNAEDYRWQWTSFMAAGSTAGYVYIYSFYYFFFKTKMYGLFQTSFYFGYMALFSLALGVMCGTFGYIGTSIFVRKIYSTVKI-
>EOG091F00MY|Lottia_gigantea|NC06_Pleurobranchaea_californica|TRANSCRIPT
-------------------------------------------------------------------------------------------------------------------------------------LVILICFVSCDEH-------------------------------------------------------------------------------------------------------------------------------------------------------------------------------NHLYQDGDEVVLWMNTVGPYHNRQETYSYFSLPFCRGQKASIGHYHE--TLGEALLGVELEFSG-IDIDFKGDFSHTEYCSIDLTEEKYQAFVYAVQNHYWYQMYIDDLPIWGIVGEVDD-GGEGHYIWTHKKFDIGFNEKGIVDVNLTSESKVKLKPGIKISFTYELKWHPSKVKFENRFDKYLDPNFFQHRIHWFSIFNSFMMVIFLVGLVSMILMRTLRKDYARYSKEDDLDDMEKD-LGDEYGWKQVHGDVFRPASNCLLFSALVGTGWHIAIVALCVILFAIVGDLYTERGSLLSTAIFVYAATSPVNGYFGGSLYARMGGKLWIKQMVVSAFIMPMSVCGTAFFINFIAIYYHASRAIPFTTMVAVTCICTFVILPLTLVGTVLGRNLAGQPDYPCRINAVPRPIPEKKWFMEPAVITVLGGVLPFGSIFIEMYFIFTSFWAY-KIYYVYGFMLLVFVILAIVTVCVTIVCTYFLLNAEDYRWQWTSFLAAASTAGYVYVYSFYYFFFKTKMYGLFQTTFYFGYMALFSLALGVMCGTFGYVGTSIFVRKIYSTVKID
>EOG091F00MY|Crassostrea_gigas|HW03_Berthella_plumula|TRANSCRIPT
---------------------------------------------------------------------------------------------------------------------------------------------------------------------------------------------------------------------------------------------------------------------------------------------------------------------------------DHTYQDGDEVVLWMNTVGPYHNRQETYSYFSLPFCRGQKASIGHYHE--TLGEALLGVELEFSG-LDIDFKGDFSHTEYCSIDLTEEKYQAFMYAVQNHYWYQMYIDDLPIWGIVGEVDD-GGEGHYIWTHKKFDIGYNGQSIVDVNLTSESKIKLKPGIKISFTYELKWHPSKIKFENRFDKYLDPNFFQHRIHWFSIFNSFMMVIFLVGLVSMILMRTLRKDYARYSKEDDLDDMEKD-LGDEYGWKQVHGDVFRPASNSLLFSALVGTGWHIAIVALCVIMFAIIGDLYTERGSLLSTAIFVYAATSPVNGYFGGSLYARMGGKLWIKQMVVSAFIMPMSVCGTAFFINFIAIYYHASRAIPFTTMVAVTCICTFVILPLTLVGTVLGRNLAGQPDYPCRINAVPRPIPEKKWFMEPAVITVLGGVLPFGSIFIEMYFIFTSFWAY-KIYYVYGFMLLVFVILTIVTVCVTIVCTYFLLNAEDYRWQWTSFMAAASTAGYVYVYSFYYFFFKTKMYGLFQTSFYFGYMALFSIALGVMCGTFGYVGTSIFVRKIYSTVKID
>EOG091F00MY|Crassostrea_gigas|JG01_Aeolidiella_alba|TRANSCRIPT
--------------------------------------------------------------------------------------------------------------------------------------------------------------------------------------------------------------------------------------------------------------------------------------------------------------------------------------------------------------------------------------------------------------------------------------------------------------------------------------------------------------------------------------------------------------------------------------------HGDVFRPASNSLMFSALVGTGHHIAVVAGCVILFAIVGELYTERGSLLSSAIFVYAATSSVNGYFGGSLYARMGGKLWIKRMVVSAFIMPMSVCGTAFFINFIAIYYHASRAIPF------------------------------------------------------------------------------------------------------------------------------------------------------------------------------------------------------
>EOG091F00MY|Lottia_gigantea|JG23_Melibe_leonina|TRANSCRIPT
-----IHI--------------------------------------------------------------------------------------------------------------------------ILSVVLLASLACGDEH-------------------------------------------------------------------------------------------------------------------------------------------------------------------------------DHLYKENEEVVLWMNTVGPYHNRQETYSYFTLPFCRGPKPSISHYHE--TIGEALQGVELDFSG-LDIQYKADFTRTSYCSIDLTEESYQAFVYAVRNHYWYQMYIDDLPIWGIVGEVDE-GGDDHYIWTHKKLDIGHNGQHIVDVNLTSESKVKLKAGIKISFSFEVKWYPSKIKFEDRFDKYLDPNFFQHRIHWFSIFNSFMMVIFLVGLVSMILMRTLRKDYARYSKEEDLDDMEKD-LGDEYGWKQVHGDVFRPASNPLLFSALIGSGHHIAVVSGCVILFAIVGELYTERGSLLSSAIFVYAATSPVNGYFGGSLYARMGGKLWIKQMVVSAFIMPLSVCGTAFFINFIAIYYHASRAIPFTTMVAVMCICIFVILPLTLVGTVLGRNLAGQPNYPCRINAVPRPIPEKKWFMEPAVITVLGGVLPFGSIFIEMYFIFTSFWAY-KIYYVYGFMLLVFVILTIVTVCVTIVCTYFLLNAEDYRWQWTSFMAAGSTAGYVYVYSFYYFFFKTKMYGLFQTSFYFGYMALFSLALGVMCGTFGYIGTSLFVRKIYSTVKI-
>EOG091F00MY|Lottia_gigantea|HW04_Calmella_cavolinii|TRANSCRIPT
-------F--------------------------------------------------------------------------------------------------------------------------SLVLLLSIHVVLCDEH-------------------------------------------------------------------------------------------------------------------------------------------------------------------------------DHIYKDGDEVVLWMNTVGPYHNRQETYSYFSLPFCRGKKSSISHYHE--TLGEALLGVELEFSG-IDIDFKGDFSHTEYCSVDLTEEKYQAFMYAVQNHYWYQMYIDDLPVWGIVGEVDD-GGDGHYVWTHKKFDIGFNGAYIVDVNLTSEVKVKLKPGIKIPFTYEVKWHPSKVKFEDRFDKYLDPNFFQHRIHWFSIFNSFMMVIFLVGLVSMILMRTLRKDYARYSKEEDLDDMEKD-LGDEYGWKQVHGDVFRPASNALLFSAFIGTGYHIATVSMFVILFAIIGELYTERGSLLSTAIFVYAATAPVNGYSGGSLYARMGGKLWIKQMVASAFMMPAAVCGTAFFINFIAIYYHASRAIPFTTMVAVSCICIFVILPLTLVGTVLGRNLSGQPDYPCRINAVPRPIPEKKWFMEPAVITVLGGVLPFGSIFIEMYFIFTSFWAY-KIYYVYGFMLLVFLILLVVTVCVTIVCTYFLLNAEDYRWQWTSFMAAASTAGYVYIYSFYYFFFKTKMYGLFQTSFYFGYMALFSLALGIMCGTFGYIGTSIFVRKIYSTVKI-
>EOG091F00MY|Crassostrea_gigas|JG02_Antaeolidiella_chromosoma|TRANSCRIPT
---------------------------------------------------------------------------------------------------------------------------------------------------------------------------------------------------------------------------------------------------------------------------------------------------------------------------------------------------------------------------------------------------------------------------------------------------------------YIWTHKKFDIGYNGHYIVDVNLTSESKVKLKPGIKIPFSYEVKWRPSKVKFEDRFDKYLDPNFFQHRIHWFSIFNSFMMVIFLVGLVSMILMRTLRKDYARYSKEEDLDDMEKD-LGDEYGWKQVHGDVFRPASNSLIFSALVGTGYHIAAVASCVILFAIVGELYTERGSLLSSAIFVYAATSPVNGYFGGSLYARMGGKLWIKQMVVSAFIMPLSVCGTAFFINFIAIYYHASRAIPFTTMVAVTCICIFVILPLTLVGTVLGRNLAGQPNYPCRINAVPRPIPE--------------------------FFILNSIWSH-QTYYMFGFLFLVFIILIITCSEATVLLCYFHLCAEDYHWWWRSFLTSGFTAIYFFFYCVHFFFTKLEMSGFTNSFLYFGYTGIIVFLFFMLTGSIGFFACFWFVSKIYSVVKV-
>EOG091F00MY|Lottia_gigantea|JG26_Phestilla_sp|TRANSCRIPT
---------------------------------------------------------------------------------------------------------------------------------------------------------------------------------------------------------------------------------------------------------------------------------------------------------------------------------------------------------------------------------------------------------------------------------------------------------------YIWTHKKFDIGYNGQHIVDVNLTSESKIKLKPGIKIPFTYEVKWRPSKVKFEDRFDKYLDPNFFQHRIHWFSIFNSFMMVIFLVGLVSMILMRTLRKDYARYSKEEDLDDMEKD-LGDEYGWKQVHGDVFRPASNPLMFSALIGTGYHIAAVASCVILFAIVGELYTERGSLLSLAIFVYAATSPV------------------------------------------------------------------------------------------------------------------------------------------------------------------------------------------------------------------------------------------------------------
>EOG091F00MY|Lottia_gigantea|LotgiG196341
MFQKHLRF--------------------------------------------------------------------------------------------------------------------------CLLVLVLVYGAGGDEH-------------------------------------------------------------------------------------------------------------------------------------------------------------------------------THIYKDAEEVVLWMNTVGPYHNRQETYEYFSLPFCRGSKESIGHYHE--TLGEALLGVELEFSG-IDIDFKGDMSKTEYCSVELNEDKLQAFVYAVQNHYWYQMYIDDLPIWGIVGEIDENNGKEYYIWSHKKFDIGYNGRQIVDVNLTSEVKVKLEMNAKIPFTYEIKWHTSKIRYEDRFDKYLDPNFFQHRIHWFSIFNSFMMVIFLVGLVSMILMRTLRKDYARYSKEEDLDDMEKD-LGDEYGWKQVHGDVFRPASHPLLFSALIGTGYHIGTVSLCVILFAIVGELYTERGSLLSTSIFVYAATAPVNGYFGGGLYSRMGGKLWIKQMMASAFLMPALTCGLAFFVNFIAIYYHASRAIPFGTMVAVTCICIFVILPLTLVGTVLGRNLAGQPNYPCRINAVPRPIPEKKWFMEPAVIVVLGGILPFGSIFIEMYFIFTSFWAY-KIYYVYGFMLLVFVILAIVTVCVTIVCTYFLLNAEDYRWQWTSFLAAASTSGYVYLYSFYYFFFKTKMYGFFQTSFYFGYMALFSAALGIMCGTFGYMGTSMFIRKIYSTVKID
>EOG091F00MY|Lottia_gigantea|JG21_Limenandra_confusa|TRANSCRIPT
------------------------------------------------------------------------------------------------------------------------------------------------KD-------------------------------------------------------------------------------------------------------------------------------------------------------------------------------THTYKMGEDVVVWTDKVGPYNNPQETYEYSTLGLCELEGDDIAVEQGELSIGETLEGHAFFSSPRLDIHFGQNKPQTPLCNMRLKDEQAKALATMINDNYWYQLYIDDLPIWAFVGEI----------YTHRHFTLFYNNDQIIEVDMEPSSPWPIYAGAPLNFSYTVLWFPTNKEFKDRTNRYLDPKFFEHKVHWFSIVNSFMLCLFLCAVVAIILMKTLKQDFTRYSASEAEELENLDGVGDESGWKQVNGDVFRKPDHLAIFTVVYASGCHLACTVFIVLIFAICNSYYASRGATAGSFVIAYLCTVIVGGYEGGRIFRMFGGQQWKRTMVYQCLFMPGVVFMSFVVINTTAIFYRATMTVPFKTIFIIIVLFLAVCVPLHTVGTLLGRRAAAERSFPCRVHHLKRPIPTKHWAFTPVMTMV-AGIVPFGCLFIEMYFILSAVWSHNKIYYVYGFMFAILVLLCLVIICVSITCTYILLNAEDYRWQWQSYISCAATALYVFLYTIHYFYNSTQMSGFLQTVYYFGTSFNFCIGLALFCGSLGFIGASKFVFLIYSNIK--
