# Supplementary material for: Transcriptomics provides a robust framework for the relationships of the major clades of cladobranch sea slugs (Mollusca, Gastropoda, Heterobranchia), but fails to resolve the position of the enigmatic genus Embletonia
Source: BMC Ecol Evol. 2021 Dec 28;21:226. doi: 10.1186/s12862-021-01944-0 (PMC8895541; doi:10.1186/s12862-021-01944-0)
Supplement: Supplementary file 6 — Additional file 6. Archive S4: Unmasked multiple sequence alignments on amino acid level including Doris kerguelenensis and Calmella cavolini prior to the removal of outliers. [file 12862_2021_1944_MOESM6_ESM.zip › Archive_S4/Alignments/EOG091F004Q.aa.fasta]

>EOG091F004Q|Biomphalaria_glabrata|BGLTMP000498
MA-QGATDAINFVNEEEKVLKFWQEIDAFQTSLKLSKSRPRYAFYDGPPFATGLPHYGHILAGTIKDVVTRWAHQSGFHVERRFGWDCHGLPVEYEIDKTLGITGPEDVEKMGIKAYNDECRKIVQRYSDEWKFIMGRLARWIDFENDYRTMYPSFMETIWWVFKQLYNKGLVYQGYKVMPYSTACNTPLSNFESGQNYKDVVDPAVIVSFPLEDEPDVSILAWTTTPWTLPSNMACCVHPELIYVKLKDKSTNKVYIMMEERLSALFKSEDEYTVLEKFPGKKLEGKKYVPLFDYFKEYKQLTGAFRVLVDTYVTTDTGTGVVHQAPYFGEDDQRVCLANGIITRDMKMVCPVSPSGKFTDEVTDFKGLHVKDADKEIIKYLKAKGRLVNQSTIKHSYPFCWRSETPLIYKAVPSWFVRVEHAVENLLASTKDTYWVPDFVKEKRFGNWLKEARDWAISRNRYWGTPIPLWISDDGEEVVCVGSIAELEELTGVKVSDLHREFVDPLTIPSKTGRGVLRRVTEVFDCWFESGSMPYGKAHYPFENCKEFEDTFPADFIAEGIDQTRGWFYTLIVVSTLMFGKAPFKNLVCNGLVLAADGQKMSKRKKNYPDPLSVVNKYGADAIRLYLINSPAVRAENLRFKEEGVRDILKDVFLPWYNAYRFLTQYVTIWKQETGENFLVNEKSREISDNYMDRWILSFTQSLVKFVKAEMAAYRMYTVTPKLVKFIDQLTNWYVRMNRKRLK--------------------------APFTPFLTETIYQGLKEMLDLS--DEQDSRSVHFLLLPQPREFMIHKKIENAVSRMQSVVELGRIIRDRKTLP--YPLKEVVAIVKDKETLEDLASLERYILEELNVRKLTITMDKNAYGVRLKAEPDHSKLGRKLTSAINKVATAIKALKDEDIEK---------------------------------------------------------------------------------------------------------------------------------------------------------------------------------------------------------------------------------------------------------------------------------------------------------------------------------------------------------------------------------------------------------------------------------------------------------------------------------------------------------------------------------------------------------------------------------------------
>EOG091F004Q|Lottia_gigantea|HW04_Calmella_cavolinii|TRANSCRIPT
-------DAINFVEAEEKVLRFWNEIDAFRTSHNLSKARPRYSFYDGPPFATGLPHYGHILAGTIKDVVTRWAYQSGFHVDRRFGWDCHGLPVEFEIDKTLGITGPDDVAKMGIGNYNNECRKIVQRYSSEWKDIMGRLARWIDFDNDYRTMNVSFMESVWWVFKQLYFKGLVYKGYKVMPFSTACNTPLSNFEAGQNYKDAVDPSVIVSFPLVKEPGVSILAWTTTPWTLPSNLGLCAHPEHIYVKVKEVSSGKVYILMELRLSALYKSEEEYKVLERFPGKQLEGLKYLPLFDYFKEFEQKTNAFRVLVDTYVTTEAGTGIVHQAPYFGEDDQRVCLNNGIITRDMKMICPVDASGKFTEEVTHFKGMYIKDADKEILKHLKAKGRLVHTATLKHSYPFCWRSETPLIYKAVPSWFVRVQHAADKLLASTKETYWVPEFVKEKRFGNWLRDARDWAISRNRYWGTPIPLWVSDDGEEVVCVGSVAELEELTGKKLTDLHREFVDELTIPSKTGRGVLRRVPEVFDCWFESGSMPYGKMHYPFEARKEFDENFPANFIAEGIDQTRGWFYTLIVVSTLLFGKAPFKNLICNGLVLASDGQKMSKRKKNYPDPGQVVNKYGADAIRLYLINSPAVRGDNLRFKEEGVKDILKDVFLPWYNAFRFLDQYIDIYEQETGEKIMVSERSKTSSTNYMDQWILSFTQSLVKFVQQEMAAYRLYTVTPPLVKFIEQLTNWYVRMNRKRLKGDSGKADSKQALETLARVIYVITRIMAPFTPFLTETIYQGLKDRLDLS--GEADARSVHFVMLPKSKEALIDKKIESAVQSMQAVIELGRVIRDRKTLPLKYPLKEVVAVVKDQESMDDIKSLEKYILEELNVRQLTVTMDKSAYGVRLRAEPDHRQLGKKLGSALKEVTPAIKALTDEQIEAYQVAGSLEVSGHVIESGDLRVLYNFDKT--GD-TPQQYEAHSNGKILVLLDIVPDESMLNEGVAREVINRVQRLRKEANLAPTDNIRVYYQAAQKLVKIVEEFSEFIHSTVKQPLQPYPVPGEA-EVIITKKLPIKNDDLEITIAS------------T----------A---------LSPA-PQAKNSPPVCSFVNLALCS-GLRSAEGRT--GMTATLLLENPS-GTNGLSYPGFVEQVQAVFGLRGTELRLYLDPALKQEVKGDAPVSALAGKTVYIVRQTGPS-NAGSGSDMT-AS-LGRPVCHYVNIE----AKGQ-KGTLLLENPRGDALALEEIKAQAA----------------------------------------------------------------------------------------------------------------------------------------------------------------------------------------------------------------------------------
>EOG091F004Q|Lottia_gigantea|HW09_Doto_sp|TRANSCRIPT
-------ESINFVEEEKNIRKLWKEIDAFQTSLKLSKGKPRYSFYDGPPFATGLPHYGHMLAGTIKDVMTRWAYQSGFHVERRFGWDCHGLPVEYEIDKTLGIKGPDDVAKMGIKAYNNECRKIVQRYSSEWREIMDCMARWIDFDNDYRTMYPWFMESIWWIFKQLYNKGLVYKGFKVMPYSTACNTPLSNFESGQNYKDVADPEVIVSFPLEEDPNVSIIAWTTTPWTLPSNLACCVHPELIYVKVKDIKRGKTYLMMEQRLSQLFKTEEDYQVMEKFPGKKLEGKRYTPLFDYFKELGPANGAFRVVCDTYVSTDAGTGVVHQAPYFGEDDQRVCLANGIIKKGMKMVCPVDSSGNFTEEVTHFKGMYIKDADKEIVRHLKANGRLVHQGTFKHSYPFCWRSDTPLIYRAVPSWFVRVSHATDKLLESNSQTYWVPDFVKEKRFGNWLREARDWAISRNRYWGNPIPLWVSEDGEEVVCVGSIAELEQLTGEKITDIHREYIDHLTIPSSTGRGVLRRVDEVFDCWFESGSMPYGQAHYPFENKKEFEENFPADFIAEGIDQTRGWFYTLIVISTLLFGKPPFKNLVCNGLVLAKDGQKMSKRKKNFPDPMSIINQYGADALRLYLVNSPAVRAESLRFKEEGVRDILKDVFLPWYNAYKFLLQSVKAWEEKSGQKLMINEGSRSVSDNYMDRWILSVTQSLVKFVQQEMSKYFMYTVLPKLVKYFTQLTNWYVRMNRRRLKGDSGVAESQKALETLTSVIFCIVKIMAPFTPFLTETIYQGMNHLVDLS--DVKDSRSVHFLMLPKPKEFLIQKKIETAVARMQTVIELGRVIRDRKALPVKYPLKEMVAIVKDQSTMDDLCSLEKYILEELNVKELTRTMDKSQYGVRLQAKPEHQSLGRKLGSALKELGPAINALTDAQIEKYQVEGKIEVAGHTLEEGDLRILYAIDKE--GD-SPQHYEAHSDGTILVLLNIEPDESMLNEGIAREVMSRVQKLRKKAKLVPTEDIEIYYKSSPKLAAIIQSFADFIDATIKQPLKPYPVPPKV-DVVIQEETPIKEDALEITI---------------------------------------------------------------------------------------------------------------------------------------------------------------------------------------------------------------------------------------------------------------------------------------------------------------------------------------------------------------------------------------------------------------------------------------------
>EOG091F004Q|Biomphalaria_glabrata|JG13_Doto_lancei|TRANSCRIPT
--------------------------------------------------------------------------------------------------------------------------------------------------------------------------------------------------------------------------------------------------------------------------------------------------------------------------------------------------------------------------------------------------------------------------------------------------------------------------------------------------------------------------------------------------------------------------------------------------------------------------------------------------------------------------------------------------------------------------------LVKFVQQEMSKYFMYTVLPRLVKYFTQLTNWYVRMNRRRLK--------------------------APFTPFLTETIYQGMKHLVDLS--EVKDSRSVHFLMLPKPKEFLIHKKIETAVARMQTVIELGRVIRDRKAIPVKYPLKEMVAIVKDQSTMDDLCSLEKYILEELNVKELTRTMDKSQYGVRLQAKPDHQSLGRKLGSALKELGPAINALTDAQIEK---------------------------------------------------------------------------------------------------------------------------------------------------------------------------------------------------------------------------------------------------------------------------------------------------------------------------------------------------------------------------------------------------------------------------------------------------------------------------------------------------------------------------------------------------------------------------------------------
>EOG091F004Q|Lottia_gigantea|JG05_Bornella_anguilla|TRANSCRIPT
-----------------------------------------------------------------------------------------------------------------------------------------RMARWIDFDNDYRTMYPWFMESIWWVFKQLYNKGLVYKGFKVMPYSTACNTPLSNFESGQNYKDVADPEVIVSFPLEEDPNVAI-----------SNLACCVHPELIYVKVKDKKTGKIYLMMEQRITQLFKTEEDYEILDKFPGKNLEGKRYTPLFDYFKELGPSNGAFRVVCDTYVSTDAGTGVVHQAPYFGEDDQRVCLSYGIIKKGMKMV------------------------------------------------------------------------------------------------------------------------------------------------------------------------------------------------------------------------------------------------------------------------------------------------------------------------------------------------------------------------------MYTVLPKIIKYFTQLTNWYVRMNRKRLKGESGVAESQKALETLTSVIFCIVKIMAPFTPFLTETIYQGIKHLIDLT--DVKDSRSVHFLMLPKPKEFLIHKKIETAVARMQSVVELGRVIRDRKTMPLKYPIKEMVAIVKDQETMDDLASLEKFILEEMNVKKLTRTLDKSKYGVRLEAKPEHQVLGRKLGSALKELGPAISALTDAQIEKYQTEGKLEVAGHTLEEGDLRIMYAVDKQ-----------------------------------------------------------------------------------------------------------------------------------------------------------------------------------------------------------------------------------------------------------------------------------------------------------------------------------------------------------------------------------------------------------------------------------------------------------------------------------------------------------------------------------------------------------------
>EOG091F004Q|Lottia_gigantea|HW16_Hancockia_cfuncinata|TRANSCRIPT
-------ESINFVKEEEKIGEFWKEIDAFQVSLKLSKGKPRYSFYDGPPFATGLPHYGHMLAGTIKDVMTRWAYQSGFHVERRFGWDCHGLPVEYEIDKTLGIKGPDDVAKMGIKAYNNECRKIVQRYSSEWKEIMGRLARWIDFENDYRTMYPSFMESIWWVFKQLYNKGLVYKGFKVMPYSTACNTPLSNFESGQNYKDVADPEVIVSFPLEEDPNVSIIAWTTTPWTLPSNLACCVHPDLIYVKVKDAKTGKIYLMMEKRLTQLFKSEDDYKILDKFPGKKLEGKRYTPLFDYFKELGPSNGAFRILCDTYVTTDAGTGVVHQAPYFGEDDQRVCLANGIIKKGMKMVCPVDSSGNFTEDVKDFQGMYIKDADKEIVKNLKARGRLVHQGTFKHSYPFCWRSDTPLIYKAVPSWFVRVTQAKEKLLESNSETYWVPEFVKEKRFGNWLREARDWAISRNRYWGNPIPLWVSDDGEEVVCVGSIAELEQLTGEKITDIHREFIDHLTIPSSTGRGVLRRVSEVFDCWFESGSMPYGQAHFPFENKKEFEDNFPADFIAEGIDQTRGWFYTLIVVSTLLYGRPPFKNLICNGLVLAKDGQKMSKRKKNFPDPLSVINQYGADALRLYLVNSPAVRAESLRFKEEGVKDILKDVFLPWYNAFRFLLQSVEAWEEKTGDKLVINEDSRKTSDNYMDRWILSVTQSLVKFVQQEMSKYFMYTVLPRLIKYFTQLTNWYVRMNRRRLKGDSGVAESQKALETLASVIFCIVKIMAPFTPFLTETIYQGLKHMIDLT--AVKDARSVHFLMLPKPKEFLINKKIETAVSRMQSVVELGRVVRDRKTIPLKYPLKEMVTIVKDQETMDDLGSLEKFILEELNVKNLTCTLDKSQYGVRLEAKPDHQNLGKKLGSALKQLGPAISALTDAEIEKYQSEGQIEVAGHTLVEGDLRILYAIDKK--GD-APQHYEAHSDGTILVLLNTEPDESMLNEGTAREVMSRIQKLRKKAKLVPTEDIEIYYKASQKLVDIIQSFTEFIDATIKQPLKPYPVPGKA-EVIIQEETPIKQDALEITISS------------T----------A---------LQPAAPETPGVVPHSGFVN-LVLC-GLASSQSRC--GSQGTIALDNPV-KGSPLHPDNLISQIQSLFGLRGKKIRVFLDNGLKQELQSDTKVQSLSSKTVYVTPSCLDN-VV---VPSG-GD-VKQPFCHFVNLE----GKGQ-KATLLLENPKGQECSWSQLLAQV-----------------------------------------------------------------------------------------------------------------------------------------------------------------------------------------------------------------------------------
>EOG091F004Q|Lottia_gigantea|JG17_Hancockia_uncinata|TRANSCRIPT
-------ESINFVKEEEKIGEFWKEIDAFQVSLKLSKGKPRYSFYDGPPFATGLPHYGHMLAGTIKDVMTRWAYQSGFHVERRFGWDCHGLPVEYEIDKTLGIKGPNDVAKMGIKAYNNECRKIVQRYSSEWKEIMGRLARWIDFENDYRTMYPSFMESIWWVFKQLYNKGLVYKGFKVMPYSTACNTPLSNFESGQNYKDVADPEVIVSFPLEEDPNVSIIAWTTTPWTLPSNLACCVHPDLIYVKVKDAKTGKIYLMMEKRLTQLFKSEDDYKILDKFPGKKLEGKRYTPLFDYFKELGPSNGAFRILCDTYVTTDAGTGVVHQAPYFGEDDQRVCLANGIIKKGMKMVCPVDSSGNFTEDVKDFQGMYIKDADKEIVKNLKARGRLVHQGTFTHSYPFCWRSDTPLIYKAVPSWFVRVTQAKEKLLESNSETYWVPEFVKEKRFGNWLREARDWAISRNRYWGNPIPLWVSDDGEEVVCVGSIAELEQLTGEKITDIHREFIDHLTIPSSTGRGVLRRVSEVFDCWFESGSMPYGQAHFPFENKKEFEDNFPADFIAEGIDQTRGWFYTLIVVSTLLYGRPPFKNLICNGLVLAKDGQKMSKRKKNFPDPLSVINQYGADALRLYLVNSPAVRAESLRFKEEGVKDILKDVFLPWYNAFRFLLQSVEAWEEKTGDKLVINEDSRKTSDNYMDRWILSVTQSLVKFVQQEMSKYFMYTVLPRLIKYFTQLTNWYVRMNRRRLKGDSGVAESQKALETLASVIFCIVKIMAPFTPFLTETIYQGLKHMIDLT--AVKDARSVHFLMLPKPKEFLINKKIETAVSRMQSVVELGRVVRDRKTIPLKYPLKEMVTIVKDQETMDDLGSLEKFILEELNVKNLTCTLDKSQYGVRLEAKPDHQNLGKKLGSALKQLGPAISALTDAEIEKYQSEGQIEVAGHTLVEGDLRILYAIDKK--GD-APQHYEAHSDGTILVLLNTEPDESMLNEGTAREVMSRIQKLRKKAKLVPTEDIEIYYKASQKLVDIIQSFTEFIDATIKQPLKPYPVPGKA-EVIIQEETPIKQDALEITISS------------T----------A---------LQPAAPETPGVVPHSGFVN-LVLC-GLASSQSRC--GSQGTIALDNPV-KGSPLHPDNLISQIQSLFGLRGKKIRVFLDNGLKQELQSDTKVQSLSSKTVYVTPSCLDN-VV---VPSG-GD-VKQPFCHFVNLE----GKGQ-KATLLLENPKGQECSWSQLLAQVKAVF-------------------------------------------------------------------------------------------------------------------------------------------------------------------------------------------------------------------------------
>EOG091F004Q|Lottia_gigantea|JG28_Scyllaea_fulva|TRANSCRIPT
------------------------------------------------------------------------------------------------------------VAKMGIKAYNNECRKIVQRYSNEWREIMGRMARWIDFDNDYRTMYPWFMESIWWVFKQLYNKGLVYKGFKVMPYSTACNTPLSNFEAGQNYKDVADPEVIVSFPLEEDPNVAIIAWTTTP-----------------------------------------------------------------------------------------------------------------------------------------------------------------------------------------------------------------------------------------------------------VVCVGSIAELEQLTGEKVTDLHREFIDHLTIPSTTGRGVLRRAPEVFDCWFESGSMPFGQAHFPFENKKEFEENFPADFIA---------------------------------------------------------------------------------FKEEGVRDILKDVFLPWYNAYRFLVQSVEAWEEKTGDKLLVMEDSRKTSDNYMDRWILSVTQSLVKFVQQEMAKYFMYTVLPKLIKYFTQLTNWYVRMNRKRLKGDSGVAESKKALETLASVIYCVVRVMAPFTPYLTETIYQGLKGMVDVS--GVKDARSVHFLMLPKPKEFLIHKKIETAVARMQSVVELGRVVRDRKTLPLKYPLKEIVTIVKDQETMDDIGSLEKYILEELNIRKLTRTMDKSQYGVRLEAKPDHQVLGRKLGSALKEVGPAISALTAAQIEQFQTEGKLDVAGFTLETGDLRILYAVDKQ--GD-APQQYEAHSDGTILVLLNIEPDEMMLNEGVAREVMSRIQKLRKKAKLVPSEDIEIYYKASKKLVDIIQSFSDFIDATIKQPLKPY-----------------------------------------------------------------------------------------------------------------------------------------------------------------------------------------------------------------------------------------------------------------------------------------------------------------------------------------------------------------------------------------------------------------------------------------------------------------------
>EOG091F004Q|Lottia_gigantea|JG23_Melibe_leonina|TRANSCRIPT
----------------------------------------------------------------------------------------------------------------------------------------------IDFDKDYRTMYPWFMESIWWVFKQLYNKGLVYKGFKVMPYSTACNTPLSNFESGQNYKDVVDPEVIVSFPLEEDPNVAVIAWTTTPWTLPSNLACCVHPNLIYVKIKDKKTGKIYIMMEQRISQLFKTEEDYQILDKFPGKKLEGKRYTPLFDYFKELGPANGAFRIVCDTYVTTDAGTGVVHQAPYFGEDDQRVCLANGIIKKGMKMVCPVDASGNLTSEVTDFKGMYIKDADKLIVKDLKARGRLVYQGSFKHSYPFCWRSDTPLIYKAVPSWFVRVSHAQDKLLESNSQTYWVPEFVKEKRFGNWLREARDWAISRNRYWGNPIPLWVSDDGEEVVCVGSIEELEKLTGEKVTDLHRENIDHLTIPSSTGRGVLRRVPEVFDCWFESGSMPFGQAHFPFDNRKEFEENFPADFIAEGIDQTRGWFYTLMVISTLLYGKPPFKNLICNGLVLAKDGQKMSKRKKNFPDPVSLIDQFGADALRLYLVNSPAVRAESLRFKEEGVRDILKDVFLPWYNAYRFLLQSVGAWEEKTGNKLVITENSRKTSDNYMDRWIISVTQSLVKFVQQEMAKYFMYTVLPRLVKYFTQLTNWYVRMNRKRLKGDSGVAESQKALETLASVIFCVVKVMAPFTPFLTETIYQGLKSMVDLS--DVKDSRSVHFLMLPKPKEFLIHKKIETAVARMQSVIELGRVVRDRKTLPLKYPLKEMVVIGEDQETMDDIKSLEKYILEELNVKQLTLTLDKSQYGVRLEAKPEHQALGKKLGKALKELGPAISALTDKEIERYQSEGKIDVAGFTLEEGDLRILYAVNKQ--GD-GPQQYEAHSDGKILVLLNIQPDETMLNEGIAREIMSRIQKLRKKAKLVPTEDIEIYYKASKKLVNIIQSFSDFIDATIKQPLKAYPVPGTA-DIIITEECPIKEDALEITICS------------T----------S---------LQPAAPKTPGVSPHSGFVN-AVLC-GMAAGQGRT--GTQATIALDNPV-KGSPLHGDNILDAVKSLFGLRGKKIRVFLDSGLKKELQSDTKIQGLSSSTIFVTPECLDN-VV---VPSG-SA-VGQPFCHFVNLE----GQGQ-KGTLLLENPQGQALSWSQLLAQV-----------------------------------------------------------------------------------------------------------------------------------------------------------------------------------------------------------------------------------
>EOG091F004Q|Lottia_gigantea|HW21_Tritonia_manicata|TRANSCRIPT
-------DSINFVEGEEKVGKFWKEIDAFQTSLKLSKGRPRYSFYDGPPFATGLPHYGHILTGTIKDVMTRWAYQSGFHVDRRFGWDCHGLPVEYEIDKTLNIKGPDDVAKMGIKAYNNECRKIVQRYSGEWREIMGRMARWIDFDNDYRTMYPWFMESIWWVFKQLFNQGLVYKGFKVMPYSTACNTPLSNFESGQNYKDVTDPAVIVSFPLEEDPNVAIIAWTTTPWTLPSNLACCVHPDLIYVKVKDKSTGKTYLMMEQRISALFKAEDEYQVLEKFPGKKLEGKRYTPLFDYFKELGPANGAFRILCDTYVTTDTGTGVVHQAPYFGEDDQRVCLAYGIVKKGMKMVCPVDASGKFTAEVTDFQGQYIKDADKDIVKNLKSRGRLVHQGTVKHSYPFCWRSDTPLVYKAVPSWFVRVAQASEKLLESNSQTYWVPEFVKEKRFGNWLREARDWAISRNRYWGNPIPLWVSDDGEEVVCVGSIAELEQLTGEKVTDLHREFIDHLTIPSTTGRGVLRRVPEVFDCWFESGSMPYGQAHFPFENKKDFEENFPADFIAEGIDQTRGWFYTLIVISTLLYGKPPFKNLVCNGLVLAKDGQKMSKRKKNFPDPMSVVNQYGADALRLYLVNSPAVRAENLRFKEEGVKDILKDVFLPWYHAYRFLLQSVEAWQETTGNKLLIHKDSRKTSDNYMDRWILSFTQSLVKFVEEEMAKYHMYTVLPRLVKFFNQMTNWYVRMNRKRLKGDSGVGESQKALETLTSVIFCVIKVMAPFTPYLTETIYQGMKHLVDLS--DEKDSRSVHFLMLPKPKEYLIHKKIETAVSRMQSVIELGRVIRDRKTIPLKYPLKEVVTIVKDQETMDDLGSLEKYILEELNVKTLTRTFDKSKYKVRLEAKPEHQSLGKKLGSALKEVGPAISSLTVDQIEKYQTEGSIEVAGFTLETGDLRILYVFDKE--GD-GPQHYEAHSDGAILVLLDTEPDESMVNEGIAREIMNRIQRLRKKAKLVPSDDIEVYYKASKKLSDIVQSFSDFIYATIKQPLKQYPVPEKA-EVIIKEDMPIKQDGLEITLVQ------------N----------L---------LPP-APETPKVTPHSGFVN-VLLC-GLESAQGRN--GIQGTIAIDNAV-GKKILTSDGLCQQVQSLFGLRGKKIRMFVDQGLKQEIQCDTKMKDLNSKTIYVTPECLDN-LV---VPSN-GN-VSRPFCHFVNVE----GKSG-KGTLLLENPRGQALSWTQFLAQV-----------------------------------------------------------------------------------------------------------------------------------------------------------------------------------------------------------------------------------
>EOG091F004Q|Lottia_gigantea|JG30_Tritonia_festiva|TRANSCRIPT
------------------------------------------------------------------------------------------------------------------------------------------------------------------------------------------------------------------------------------------------------------------------------------------------------------------------------------------------------------------------------------------------------------------------------------------------------------------------------------------------------------------DLHREFIDHLTIPSTTGRGVLRRVPEVFDCWFESGSMPYGQAHFPFENKKEFEENFPADFIAEGIDQTRGWFYTLIVISTLLYGKPPFKNLICNGLVLAKDGQKMSKRKKNFPDPMSVVNLYGADALRLYLVNSPAVRSENLRFKEEGVKDILKDVFLPWYHAYRFLLQSVGAWEEKTGNKLMILKDSRKTSDNYMDRWILSFTQSLVKFVQEEMAKYHMYTVLPRLVKFFNQMTNWYVRMNRKRLKGDSGVAESQKALETLTSVIFCVIKIMAPFTPYLTETIYQGMKHLVDLS--GEKDSRSIHFLMLPKPKEFLIHKKIETAVARMQSVIELGRVVRDRKTIPLKYPLKEVVTIVKDQETMDDLGSLEKYILEELNVKTLTRTLDKSKYKVRLEAKPEHQSLGKKLGSALKEVGPAISALTVDQIERYQSEGSIEVAGFTLEEGDLRILYVFDKE--GD-GPQHYEAHSDGAILVLLDTEPDESMVNEGIAREIMNRIQRLRKKAKLVPSDDIEVYYKASKKLSDIVQSFSDFIHATIKQPLKQYPVPGNA-DVIITEEMPIKLDPLEITIVQ------------N----------L---------LPP-APETPKVTPHSGFVN-ILLC-GLEPGQGRV--GIQGTIAIDNAV-GKKTLTSDCLPQQIQSLFGLRGKKIRMFLDQGLKQELQKDTKVKDLNSKTIYVTPECLDH-LV---VPNN-GN-VSRPLCHFVNVE----GKGD-KATLLLENPRGHALSWPQFWAQV-----------------------------------------------------------------------------------------------------------------------------------------------------------------------------------------------------------------------------------
>EOG091F004Q|Lottia_gigantea|NC07_Tritonia_diomedea|TRANSCRIPT
-------DSINFVEEEEKVAKYWKEIDAFQTSLKLSKGRQRYSFYDGPPFATGLPHYGHILAGTIKDVMTRWAYQSGFHVDRRFGWDCHGLPVEYEIDKTLNIKGPDDVAKMGIKAYNNECRKIVQRYSNDWREIMGRMARWIDFDNDYRTMYPWFMESIWWVFKQLFNQGLVYKGFKVMPYSTACNTPLSNFESGQNYKDATDPSVIVSFPLEEDPNVAIIAWTTTPWTLPSNLACCVHPDLIYVKVKGKSSGKIYLMMEQRLSALFKTEDEYQILEKFPGKKLEGKRYTPLFDYFKELGPENGAFRVLCDTYVTTDTGTGVVHQAPYFGEDDQRVCLANGIVKKGMKMVCPVDASGKFTSEVTDFQGQYIKDADKEIVKNLKSRGRLVHHGTIKHNYPFCWRSDTPLIYKAVPSWFVRVSHASEKLLESNSQTYWVPEFVREKRFGNWLREARDWAISRNRYWGNPIPLWVSDDGEEVVCVGSIAELEQLTGEKVTDLHREFIDHLTIPSTTGRGVLRRVPEVFDCWFESGSMPYGQAHFPFENKKEFEENFPADFIAEGIDQTRGWFYTLIVISTLLYGKPPFKNLICNGLVLAKDGQKMSKRKKNFPDPMSVINLYGADALRLYLVNSPAVRSENLRFKEEGVKDILKDVFLPWYHAYRFLLQSVEAWEEKTGNKLMILKDSRKTSDNYMDRWILSFTQSLVKFVQEEMAKYHMYTVLPRLVKFFNQMTNWYVRMNRKRLKGDSGVAESQKALETLTSVIFCVIKIMAPFTPYLTETIYQGMKHLVDLS--GEKDSRSIHFLMLPKPKEFLIHKKIETAVARMQSVIELGRVVRDRKTIPLKYPLKEVVTIVKDQETMDDLGSLEKYILEELNVKTLTRTLDKSKYKVRLEAKPEHQSLGKKLGSALKEVGPAINALTVDQIERYQSEGSIEVAGFTLEEGDLRILYVFDKE--GD-GPQHYEAHSDGAILVLLDTEPDESMVNEGIAREIMNRIQRLRKKAKLVPSDDIEVYYKASKKLSDIVQSFSDFIHATIKQPLKQYPVPGNA-EVIITEEMPIKLDPLEITIVQ------------N----------L---------LPP-APETPKVTPHSGFVN-ILLC-GLEPGQGRV--GIQGTIAIDNAV-GKKTLTSDCLPQQIQSLFGLRGKKIRMFLDQGLKQELQKDTKVKDLNSKTIYVTPECLDH-LV---VPNN-GN-VSRPLCHFVNVE----GKGD-KATLLLENPRGHALSWPQFWAQV-----------------------------------------------------------------------------------------------------------------------------------------------------------------------------------------------------------------------------------
>EOG091F004Q|Crassostrea_gigas|NC08_Tritonia_hamnerorum|TRANSCRIPT
MTQATLNDSINFVEEEEKVLKFWKEIDAFQTSLKLSKGRQRYSFYDGPPFATGLPHYGHMLTGTIKDVMTRWAYQSGFHVDRRFGWDCHGLPVEYEIDKKLNIKGPADVAKMGIKAYNDECRKIVSRYCSEWRDIMDRLARWVDFDNDYRTMYPWFMESIWWVFKQLFNQGLIYKGFKVMPYSTACNTPLSNFESGQNYKDVIDPAVIVSFPLEEDPNVSIIAWTTTPWTLPSNLACCVHPDLIYVKVKDKNTGKCYLMMEERLSALFKTEDEYQILEKFPGKKLEGKRYTPLFDYFKELGPSNGAFRVVCDTYVTTDTGTGVVHQAPYFGEDDQRVCLANGIVKKGMKMVCPVDASGIFTSEVTDFQGQYIKDADKEIVKNLKSRGRLVQQSTIKHSYPFCWRSDTPLVYKAVPSWFVRVSHASEKLLESNSQTYWVPEFVKEKRFGNWLREARDWAISRNRYWGNPIPLWVSDDGEEVVCVGSKAELEQLTGEKVDDLHREFIDHLTIPSTTGRGVLRRVPEVFDCWFESGSMPFGQAHFPFENKKEFEENFPADFIAEGIDQTRGWFYTLIVVSTLLYGKPPFKNLVCNGLVLAKDGQKMSKRKKNFPDPMLVMGQYGADALRLYLVNSPAVRAENLRFKEEGVKDILKDVFLPWYNAYKFLLQSVGAWEEFTGNKLMIQKDSRKTSDNYMDRWLLSFTQSLVKFVQEEMAKYHMYTVLPRLVKFFNQMTNWYVRMNRKRLKGDSGVAESQKALETLTSVIFCVVKIMAPFTPYLTETIYQGMKHLVDLS--EEKDSRSIHFLMLPKPKEFLIHKKIETAVARMQSVIELGRVIRDRKTIPLKYPLKEVVTIVKDQETLDDLGSLEKYILEELNVKALTRTLDKNQYKVRLEAKPEHQSLGKKLGSALKEVGPAISALTDSQIEKYQTEGSIQVAGYKLEQGDLRILYVFDKE--GD-GAQHYEAHSDGTILVLLDTEPDESMVNEGIAREVMNRIQRLRKKAKLVPTDDIEVYYKASKKLVDIIDSFSDFINATIKQPLKQYPVRGNA-EVVITEEMPIKQDALEITIVQGSEA--ASSSSSN----------V---------LPP-APDTPKVTPHSGFLN-VLLC-GLEPAQGRV--GIQGTLAIDNAV-GKKLLDSDSLPQQIQSLFGLRGKKIRLFLDRGLTKELPKDSKMKDLNSKTVYVTPECLDH-LM---VPNS-GN-VSKPFCHFVNVE----GKGD-KATLLLENPRGNALSWLQFLAQV-----------------------------------------------------------------------------------------------------------------------------------------------------------------------------------------------------------------------------------
>EOG091F004Q|Lottia_gigantea|JG11_Dondice_occidentalis|TRANSCRIPT
-------DSINFVEEEEKVGKFWKEIDAFQTSLKLSKGRPRYSFYDGPPFATGLPHYGHILAGTIKDVMTRWAHQSGYHVDRRFGWDCHGLPVEYEIDKALGIKGPEDVAKMGIKAYNNECRKIVQRYSGEWREIMGRMARWIDFDRDYRTMYPWFMESIWWVFKQLYNRGLVYKGFKVMPYSTACNTPLSNFESGQNYKDVVDPAVIVSFPLEEDPNVSIIAWTTTPWTLPSNLACCVHPDLIYVKVKDKQKKRVYLMMEQRLSALFKSQEEYEVLDKFPGKKLEGKRYVPLFDYFKELGPSNGAFRVLCDTYVTTDAGTGVVHQAPYFGEDDQRVCLKYGIIKKGMKMVCPIDPSGKFTDEVPDFQGMYIKDADKEIVKNLKGRDRLVNQSTIKHNYPFCWRSDTPLVYRAVPSWFVRVAHATDKLLESNSHTYWVPDFVKEKRFGNWLRDARDWAISRNRYWGNPIPLWVSEDGEEVVCVGSIAELEQLTGQKITDIHREFIDDLTIPSTTGRGVLRRVPEVFDCWFESGSMPYGQAHFPFENRKEFEENFPADFIAEGIDQTRGWFYTLIVVSTLLYGKPPFKNLVCNGLVLAKDGQKMSKRRKNYPDPMSVVNQYGADALRLYLVNSPAVRAENLRFKEEGVRDILKDVFLPWYNAFKFLRQSVGAWEEKTGETLMIMENSRKTSDNYMDRWILSFTQSLVKFVQQEMAKYHMYTVLPRLVKFFNQMTNWYVRMNRKRLKGDSGVTESQKALETLASVIFCVTKIMAPFTPYLTETIYQGMKSMVDLS--DEKDSRSVHFLMLPKPKEFLIHKKIETAVARMQSVIELGRVVRDRKTIPLKYPLKEVVTIVKDQETMDDLGSLEKYILEELNVKKLTRTMDKSQYKVKLEAKPDLMSLGKKLGPALKEVGPAINNLTDSQIEKYQTEGSIGVAGYTLEQGDLRILYVFDKQ--GD-APQNYEAHSDGTILVLLDTEPDEAMLNEGVAREVMNRIQRLRKKAKLMPTDDIAIYYKASKKIADIIETFSEFIDATIKQPLKPYPVPGKA-DVVITEDTPIKQDSFVVTIIL------------T----------S--------ALPA-APATPGVIPHSGFIN-VVLC-GLEPGQGRS--GTQATVAVDNPSKGGNPLKSDDLIKLVQSLFGLRGKKIQVFTDREFKNDLKNNTNLQSLSSKTLYVTPANLDN-VP---SPSV-VE-VLHPICHFVNVE----GGKGDKATLLLENPRGQSFSWSQLLSQVKAVF-------------------------------------------------------------------------------------------------------------------------------------------------------------------------------------------------------------------------------
>EOG091F004Q|Biomphalaria_glabrata|JG12_Dondice_parguerensis|TRANSCRIPT
-----SSDSINFVEEEEKVGKFWKEIDAFQTSLKLSKGRPRYSFYDGPPFATGLPHYGHILAGTIKDVMTRWAHQSGYHVDRRFGWDCHGLPVEYEIDKALGIKGPEDVAKMGIKAYNNECRKIVQRYSGEWREIMGRMARWIDFDRDYRTMYPWFMESIWWVFKQLYNRGLVYKGFKVMPYSTACNTPLSNFESGQNYKDVVDPAVIVSFPLEEDPNVSIIAWTTTPWTLPSNLACCVHPDLIYVKVKDKQKKRVYLMMEQRLSALFKSEEEYEVLDKFPGKKLEGKRYVPLFDYFKELGPSNGAFRVLCDTYVTTDAGTGVVHQAPYFGEDDQRVCLKYGIIKKGMKMVCPIDPSGKFTEEVSDFQGMYIKDADKEIVKNLKGRDRLVNQSTIKHNYPFCWRSDTPLVYRAVPSWFVRVAHATDKLLESNSHTYWVPDFVKEKRFGNWLREARDWAISRNRYWGNPIPLWVSEDGEEVVCVGSIAELEQLTGQKITDIHREFIDDLTIPSTTGRGVLRRVPEVFDCWFESGSMPYGQAHFPFENKKEFEENFPADFIAEGIDQTRGWFYTLIVVSTLLYGKPPFKNLVCNGLVLAKDGQKMSKRRKNYPD-------------------------------------------------------------------------------------------------------------------------------------------------------------------------------------------------------------------------------------------------------------------------------------------------------------------------------------------------------------------------------------------------------------------------------------------------------------------------------------------------------------------------------------------------------------------------------------------------------------------------------------------------------------------------------------------------------------------------------------------------------------------------------------------------------------------------------------------------------------------------------------------------------------------------
>EOG091F004Q|Lottia_gigantea|HW02_Berghia_verrucicornis|TRANSCRIPT
-------DSINFVEEEEKVGKFWNEIDAFQTSLKLSKGRPRYSFYDGPPFATGLPHYGHILAGTIKDVMTRWAHQSGYHVDRRFGWDCHGLPVEYEIDKTLGIKGPDDVAKMGIKAYNNECRKIVQRYSNEWKEITGRMGRWIDFDRDYRTMYPWFMESIWWVFKQLYNKGLVYKGFKVMPYSTACNTPLSNFESGQNYKDVTDPAVIVSFPLEEDHNVSIIAWTTTPWTLPSNLACCVHPDLVYVKVKDTKTDKVYLMMEQRLSALFKSEDEYRVLEKFPGKKLEGKRYTPLFDYFKELGPSNGAFRVLCDTYVTTDTGTGVVHQAPYFGEDDQRVCLAYGIVKKGMKMVCPIDPSGKFTEEVSDFQGMYIKDADKEIMKNLKGRGRLVHQSTVKHSYPFCWRSDTPLVYRAVPSWFVRVSHATEKLLESNSHTYWVPDFVKEKRFGNWLREARDWAISRNRYWGNPMPLWVSEDGEEVVCVGSISELEELTGKKITDIHREFIDDLTIPSTTGRGVLRRVPEVFDCWFESGSMPYGQAHFPFENKKEFEENFPADFIAEGIDQTRGWFYTLIVVSTLLYGKPPFKNLVCNGLVLAKDGQKMSKRKKNFPDPMSVVNKYGADALRLYLVNSPAVRAENLRFKEEGVRDILKDVFLPWYNAFKFLEQSVGAWEEKTGQKLMIVENSRKTSDNYMDRWILSFTQSLVKFVQQEMAKYHMYTVLPRLVKFFHQMTNWYVRMNRKRLKGDSGMAESQKALETLSSVIFCVTKVMAPFTPYLTETIYQGMKHMVDLS--DEKDSRSVHFLMLPKSKEFLIHKKIETAVARMQSVIELGRVIRDRKTIPLKYPLKEVVTIVKDQETMDDLGSLEKYILEELNVKKLTRTLDKSRYKVRLEAKPDHMSLGKKLGSALKEVTPAINDLTDSQIEKYQTEGSIEVAGFTLEQGDLRIMYVFDKQ--GD-APQNYEAHSDGTILVLLDTEPDEAMLNEGTAREVMNRIQRLRKKAKLMPTDDIAVYYKASKKIADIIQSFSDFIDATIKQPLKPYPVPGNS-NVIITEDMPIKQDSFEITIVH------------A----------N---------LPP-APETPGVVPHSGYIN-VVLC-GMEPGQGRI--GSQATIAINNPNKGGKSLKSEELIKLIQSLFGLRGKKISVFSDRGLKQELQSNINLQTLSSKTIYVIPASLDS-AP---PLTA-EE-ISRPICHFVNVE----GKGE-KATLLLENPRGQSLSWSQLLAQVKAIFPKTSDVILS----------------------------------------------------------------------------------------------------------------------------------------------------------------------------------------------------------------------
>EOG091F004Q|Lottia_gigantea|JG04_Berghia_stephanieae|TRANSCRIPT
-------DSINFVEEEEKVGKFWNEIDAFQTSLKLSKGRSRYSFYDGPPFATGLPHYGHILAGTIKDVMTRWAHQSGYHVDRRFGWDCHGLPVEYEIDKTLGIKGPDDVAKMGIKAYNNECRKIVQRYSNEWKEITGRMGRWIDFDRDYRTMYPWFMESIWWVFKQLYNKGLVYKGFKVMPYSTACNTPLSNFESGQNYKDVTDPAVIVSFPLEEDPNVSIIAWTTTPWTLPSNLACCVHPDLIYVKVKDTKTDKVYLMMEQRLSALFKSEDEYRVLEKFPGKKLEGKRYTPLFDYFKELGPSNGAFRVLCDTYVTTDTGTGVVHQAPYFGEDDQRVCLAYGIVKKGMKMVCPIDPSGKFTEEVSDFQGMYIKDADKEIVKNLKGRGRLVHQSTVKHSYPFCWRSDTPLVYRAVPSWFVRVSHATEQLLESNSHTYWVPDFVKEKRFGNWLREARDWAISRNRYWGNPIPLWVSEDGEEVVCVGSISELEELTGKKITDIHREFIDDLTIPSTTGRGVLRRVPEVFDCWFESGSMPYGQAHFPFENKKEFEENFPADFIAEGIDQTRGWFYTLIVVSTLLYGKPPFKNLVCNGLVLAKDGQKMSKRKKNFPDPMSVVNKYGADALRLYLVNSPAVRAENLRFKEEGVRDILKDVFLPWYNAFKFLEQSVGAWEEKTGQKLMIVENSRKTSDNYMDRWILSFTQSLVKFVQQEMAKYHMYSVLPRLVKFFHQMTNWYVRMNRKRLKGDSGTAESQKALETLSSVIFCVIKVMAPFTPYLTETIYQGMKHMVDLS--DEKDSRSVHFLMLPKPKEFLIHKKIETAVARMQSVIELGRVIRDRKTIPLKYPLKEVVTIVKDKETMDDLGSLEKYILEELNMKKLTRTLDKSRYKVRLEAKPDHMSLGKKLGSALKEVTPAISDLTDSQIEKYQTEGSIEVAGFTLEQGDLRITYVFDKQ--GD-APQNYEAHSDGTILVLLDTEPDEAMLNEGTAREVMNRIQRLRKKAKLMPTDDIAVYYKASKKIADIIQSFSDFIDATIKQPLKPYPVPGNS-NVIITEDMPIKQDSFEITIVH------------A----------N---------LPP-APETPGVVPHSGYIN-VVLC-GMEPGQGPI--GSQATIAINNPIKGGKSLKSEELIRLIQSLFGLRGKKISVFSDRGLKQELQSNINLQTLSSKTIYVIPASLDS-AP---PLTA-GE-ISRPICHFVNVE----GKGE-KATLLLENPRGQSLSWSQLLAQVKAIFPKTSDVILS----------------------------------------------------------------------------------------------------------------------------------------------------------------------------------------------------------------------
>EOG091F004Q|Lottia_gigantea|HW20_Spurilla_neapolitana|TRANSCRIPT
-------DSINFVEEEERIGKFWKEIDAFQTSLKLSKGRPRYSFYDGPPFATGLPHYGHILAGTIKDVMTRWAHQSGYHVDRRFGWDCHGLPVEYEIDKTLGIKGPDDVAKMGIKAYNNECRKIVQRYSGEWKEIMARMARWIDFDRDYRTMYPWFMESIWWVFKQLYNKGLVYKGFKVMPYSTACNTPLSNFESGQNYKDVTDPAVIVSFPLEEDPNVSIIAWTTTPWTLPSNLACCVHPDLIYVKVKDTKTGKVYLMMEQRLCALFKSEDEYKVLEKFPGKKLEGKRYTPLFDYFKELGPSNGAFRVLCDTYVTTDAGTGVVHQAPYFGEDDQRVCLAYGIVKKGMKMVCPIDPSGKFTEEVTDFKGMYIKDADKEIVKNLKGRGRLVHQGTIKHSYPFCWRSDTPLVYRAVPSWFVRVSHATDKLLESNSQTYWVPDFVKEKRFGNWLREARDWAISRNRYWGNPMPLWVSEDGEEVVCVGSIAELEQLTGQKITDIHREFIDDLTIPSTTGRGVLRRVPEVFDCWFESGSMPYGQAHFPFENKKEFEENFPADFIAEGIDQTRGWFYTLIVVSTLLYGKPPFKNLVCNGLVLAKDGQKMSKRKKNFPDPMSVVNQYGADALRLYLVNSPAVRAENLRFKEEGVRDILKDVFLPWYNAFKFLVQSVAAWEEKTGGKLMIMENSRKVSDNYMDRWILSFTQSLVKFVQQEMAKYHMYTVLPRLVKFFNQMTNWYVRMNRKRLKGDSGMAESEKALETLASVIFCVTKVMAPFTPYLTETIYQGMKHMVDLS--DEKDSRSVHFLMLPKPKEFLIHKKIETAVARMQSVIELGRVVRDRKTIPLKYPLKEVVTIAKDQETMDDLGSLEKYILEELNVKKLTRTLDKSQYKVRLEAKPEHMSLGKKLGSALKEVSPAISALTDSQIEKYQAEGSIEVAGYTLEQGDLRILYVFDKQ--GD-APQNYEAHSDGTILVLLDTEPDEAMLNEGVAREVMNRIQRLRKKAKLMPTDDIAVYYKASKKIADIIQSFSDFIDATIKQPLKPYPVPGNA-NVIITEDMPIKQDSFEVTIVQ------------S----------N---------LSP-APETPGVTPYSGFIN-VVLC-GLEPGQGRV--GTQATIAVHNPSKGGKPLKSDELVKLVQSLFGIRGKKISVFSDRDLRQELQSNTNLQSLSSKTVYVTAASGSN-VP---SLTA-GE-VSHPICHFVNVE----GKGE-KATLLLENPRGQSLSWSQLLAQVKAIF-------------------------------------------------------------------------------------------------------------------------------------------------------------------------------------------------------------------------------
>EOG091F004Q|Lottia_gigantea|JG29_Spurilla_braziliana|TRANSCRIPT
-------------------------------------------------------------------------------------------------DKTLGIKGPDDVAKMGIKAYNNESRKIVQRYSSEWKEIMGRMARWIDFDRDYRTMYPWFMESIWWVFKQLYNKGLVYKGFKVMPYSTACNTPLSNFESGQNYKDVTD----------EDPNVSIIAWTTTPWTLPSNLACCVHPDLIYVKVKDTKTGKVYLMMEQRLCALFKSEDEYKVLEKFPGKKLEGKRYTPLFDYFKELGPSNGAFRVLCDTYVTTDAGTGVVHQAPYFGEDDQRVCLAYGIVKKGMKMVCPIDPSGKFTVEVTDFQGMYIKDADKEIVKNLK-----------KHSYPFCWRSDTPLVYRAVPSWFVRVSHATDKLLESNSQTYWVPDFVKEKRFGNWLREARDWAISRNRYWGNPMPLWVSEDGEEVVCVGSIAELEQLTGQKITDIHREFIDDLTIPSTTGRGVLRRVPEVFDCWFESGSMPYGQAHFPFENKKEFEENFPADFIAEGIDQTRGWFYTLIVVSTLLYGKPPFKNLVCNGLVLAKDGQKMSKRKKNFPDPMSVVNQYGADALRLYLVNSPAVRAENLRFKEEGVRDILKDVFLPWYNAFKFLVQSVAAWEEKTGEKLMIMENSRKVSDNYMDRWILSFTQSLVKFVQQEMAKYHMYTVLPRLVKFFNQMTNWYVRMNRKRLKGDSGMAESEKALETLASVIFCVTKVMAPFTPYLTETIYQGMKHMVDLS--DEKDSRSVHFLMLPKPKEFLIHKKIETAVARMQSVIELGRVVRDRKTIPLKYPLKEVVTIAKDQETMDDLGSLEKYILEELNVKKLTRTLDKSQYKVRLEAKPEHMSLGKKLGSALKEVSPAISALTDSQIEKYQTEGSVEVAGYTLEQGDLRILYVFDKE--GD-APQNYEAHSDGSILVLLDTEPDEAMLNEGVAREVMNRIQRLRKKAKLMPTDDIAVYYKASKKIADIIQSFSDFIDATIKQPLKPYPVPGNA-NVVITEDMPIKQDSFEVTI---------------------------------------------------------------------------------------------------------------------------------------------------------------------------------------------------------------------------------------------------------------------------------------------------------------------------------------------------------------------------------------------------------------------------------------------
>EOG091F004Q|Lottia_gigantea|NC01_Armina_californica|TRANSCRIPT
-------DSINFVEEEEKIAQFWKEIDAFQTSLKLSKGRQRYSFYDGPPFATGLPHYGHMLAGTIKDVMTRWAYQSGFHVDRRFGWDCHGLPVEYEIDKTLGIKGPDDVAKMGIKAYNDECRKIVQRYSNDWREIMGRMARWIDFDNDYRTMYPSFMESIWWVFKQLYNKGLVYKGFKVMPYSTACNTPLSNFESGQNYKDVTDPAVIVSFPLEEDPNVAIIAWTTTPWTLPSNLACCVHPDLIYVKVTDNKTGKTYLMMEQRLTALFKSEGEYAILEKFPGKKLEGKRYTPLFDYFKELGPSNGAFRVVCDTYVTTDTGTGVVHQAPYFGEDDQRVCLANGIVKKGMKMVCPVDASGNFTAEVTDFKGMYIKDADKEIVKNLKARGRLVHQSTVKHSYPFCWRSDTPLVYKAVPSWFVRVSHATDKLLESNRQTYWVPDFVKEKRFGNWLREARDWAISRNRYWGNPIPLWVSDDGEEVVCVGSMAELEQLTGEKVTDIHREFIDHLTIPSTTGRGVLRRVSEVFDCWFESGSMPYGQAHFPFENKREFEENFPADFIAEGIDQTRGWFYTLIVISTLLYGKPPFKNLVCNGLVLAQDGQKMSKSKKNFPDPMTVISQYGADALRLYLINSPAVRAENLRFKEEGVRDILKDVFLPWYHAYRFLVQCVEAWEEKTGKKHVITENSRKTSDNYMDRWILSFTQSLVKFVQQEMAKYHMYTVLPRLVKFFNQMTNWYVRMNRKRLKGDSGLVESQKALETLTSVIFCVTKIMAPFTPYLTETIYQGMKHMVDLS--DEKDARSVHFLMLPKPKEFLIYKKIETAVARMQSVIEMGRVVRDRKTIPLKYPLKEVVTIAKDQETMDDLASLEKYVLEELNVRKLTRTLDKSHYKVRLEAKPEHQSMGRKFGGALKELTPAITALTDSQIEKYQSEGSIVVAGHTLEEGDLRILYCFDKE--DDNAPQHYEAHSDGNILVLLDTEPDEAMVNEGVAREVMNRIQRLRKKAKLVPSDDIEIYYKASKKIVDIIQSFSDFIDATIKQPLKQYPVPGQA-DVVIMEEMPIKQDPLEITIVS------------T----------L---------LPP-APETKGVTPHSGYVN-MVLC-GLEPGQGRT--GTQATVAIDNPV-GKGNLTTDSLFELALSVFGLRGKKIRVFLDQGLNQELQDDIKILSLSSKTVYVTPVCLDH-VV---VPNS-AQ-VGRPFCHFVNVE----SRGE-KATLLLENPRGHPRSWLPFLAQV-----------------------------------------------------------------------------------------------------------------------------------------------------------------------------------------------------------------------------------
>EOG091F004Q|Crassostrea_gigas|HW01_Armina_tigrina|TRANSCRIPT
-AQVTSTDSINFVEQEEKIAQFWKEIDAFQTSLKLSKGRQRYSFYDGPPFATGLPHYGHMLTGTIKDVMTRWAYQSGFHVDRRFGWDCHGLPVEYEIDKTLGIRGPDDVAKMGIKAYNAECRKIVQRYSNEWREIMGRLARWIDFDNDYRTMYPTFMESIWWVFKQLYNKGLVYKGFKVMPYSTACNTPLSNFESGQNYKDVTDPAVIVSFPLEEDPSVAIIAWTTTPWTLPSNLACCVHPDLIYVKVTDKKTGKTYLMMEQRLPALFKSEDEYKILEKFPGKHLEGKRYIPLFDYFKELGPSNGAFRVLCDTYVTTDTGTGVVHQAPYFGEDDQRVCLANGIVKKGMKMVCPVDPSGNFTSEVTDFQGMYIKDADKEIVKHLKAKGRLVHQSTVKHSYPFCWRSDTPLVYKAVPSWFVRVSHATDKLLESNNQTYWVPDFVKEKRFGNWLREARDWAISRNRYWGNPIPLWISDDGEEVVCVGSIAELEQLTGEKVTDIHREFIDHLTIPSTTGRGVLRRVPEVFDCWFESGSMPYGQAHFPFENKKEFEDNFPADFIAEGIDQTRGWFYTLIVISTLLYGKPPFKNLVCNGLVLAKDGQKMSKRKKNFPDPKSVIGLYGADALRLYLINSPAVRAENLRFKEEGVRDILKDVFLPWYHAYRFLVQSVEAWEEKTGNKLTIMENTRKTSDNYMDRWILSFTQSLVKFVQQEMAKYHMYTVLPRLVKFFNQMTNWYVRMNRKRLKGDSGLVESQKALETLTSVIFCVTKIMAPFTPYLTETIYQGMKHMVDLS--DEKDARSVHFLMLPKPKEFLIYKKIETAVARMQSVIEMGRVVRDRKTIPLKYPLKEVVTIVKDQETMDDLASLEKYILEELNVRKVTRTLDKSQYKVRLEAKPEHQSLGRKLGGALKELTPAITALTDSQIEKFQSEGSIVVAGHTLEEGDLRILYCFDKE--DDNAPQHYEAHSDGSILVLLDTEPDESMVNEGIAREVMNRIQRLRKKAKLVPSDDIEIYFKASQKIVDIIQSFSDFIDGTIKQPLKPYPVPGKA-DVVIMEEMPIKQDPLEITIVRGGEGAKRKSASTT----------L---------LPP-APETKGVTPHSGFIN-LVLC-GLEPGQGRT--GTQATIAIDNPL-GKGSLTTDSLFELILSVFGLRGKKIRVFLDQGLNQELQNNIKIMSLSSKTIYVTPVCLDH-VV---VPNN-AE-VGRPFCHFVNVE----GRGE-KATLLLENPCGQHLSWPQFLAQV-----------------------------------------------------------------------------------------------------------------------------------------------------------------------------------------------------------------------------------
>EOG091F004Q|Lottia_gigantea|JG21_Limenandra_confusa|TRANSCRIPT
MA-QTSSDSINFVEEEEKVGKFWKEIDAFQTSLKLSKGRPRYSFYDGPPFATGLPHYGHILAGTIKDVMTRWAHQSGFHVDRRFGWDCHGLPVEYEIDKTLGIKGPDDVAKMGIKAYNNECRKIVQRYSGEWKDIMDRMARWIDFDRDYRTMYPWFMESIWWVFKQLYNKGLVYKGFKVMPYSTACNTPLSNFESGQNYKDVVDPAVIVSFPLEEDPNVSILAWTTTPWTLPSNLACCVHPDLIYVKVKDTKTDKVYLMMEQRLSALFKSEDEYKILEKFPGKKLEGKRYTPLFDYFKELGPSNGAFRVLCDTYVTTDTGTGVVHQAPYFGEDDQRVCLAYGIVKKGMKMVCPIDPSGKFTEEVTDFQGMYIKDADKEIVKNLKGRGRLVHQSTIKHSYPFCWRSDTPLVYRAVPSWFVRVSHATDKLLESNSQTYWVPDFVKEKRFGNWLREARDWAISRNRYWGNPIPLWVSEDGEEVVCVGSIAELEELTGEKITDIHREFIDDLTIPSTTGRGVLRRVPEVFDCWFESGSMPYGQAHFPFENKKEFEENFPADFIAEGIDQTRGWFYTLIVVSTLLYGKPPFKNLVCNGLVLAKDGQKMSKRKKNFPDPMSVVNQYGADALRLYLVNSPAVRAENLRFKEEGVRDILKDVFLPWYNAFKFLVQSVQAWEEKTGDKLLIVENSRKTSDNYMDRWILSFTQSLVKFVQQEMAKYHMYTVLPRLVKFFNQMTNWYVRMNRKRLKGDSGMAESQKALETLTSVIFCVTKIMAPFTPYLTETIFQGMKHMVDLT--SEKDARSVHFLMLPKPKEFLIHKKIETAVSRMQSVIELGRVIRDRKTIPLKYPLKEVVTIVKDQETMDDLGSLEKYILEELNVKKLTRTLDKSRYKVRLEAKPDHMSLGKKLGPALKEVTPAITALTDGEIEKYQSDGSIEVAGHTLEEGDLKILYVFDKQ--GD-APQNYEAHSDGTILVLLDTEPDEAMLNEGVAREVMNRIQRLRKKAKLVPTDDIAVYFRASKKIAAIIESFSAFIDATVKQPLKPYPVPGNA-SVVITEDMPIKQDSFEVTI---------------------------------------------------------------------------------------------------------------------------------------------------------------------------------------------------------------------------------------------------------------------------------------------------------------------------------------------------------------------------------------------------------------------------------------------
>EOG091F004Q|Lottia_gigantea|JG25_Palisa_papillata|TRANSCRIPT
MA-QASTDSINFVEEEENVGKFWKEIDAFQTSLKLSKGRPRYSFYDGPPFATGLPHYGHILAGTIKDVMTRWAHQSGYHVDRRFGWDCHGLPVEYEIDKTLGIKGPEDVAKMGIKAYNNECRKIVQRYSGEWKEIMGRMARWIDFDRDYRTMYPWFMESIWWVFKQLYNKGLVYKGFKVMPYSTACNTPLSNFESGQNYKDVTDPAVIVSFPLEEDPNVSIIAWTTTPWTLPSNLACCVHPDLIYVKVKDTKTGKVYLMMEQRLSALFKSEDEYQVLDKFPGKKLEGKRYTPLFDYFKELGPSNGAFRILCDTYVTTDTGTGVVHQAPYFGEDDQRVCLAYGIIKKGMKMVCPIDPSGKFTEEVSDFQGMYIKDADKEIVKNLKGRGRLVHQSTTKHSYPFCWRSDTPLIYRAVPSWFVRVSHANEKLLESNSHTYWVPDFVKEKRFGNWLREARDWAISRNRYWGNPIPLWVSEDGEEVVCVGSIAELEQLTGQKITDIHREFIDDLTIPSTTGRGVLRRVPEVFDCWFESGSMPYGQAHFPFENKKEFEENFPADFIAEGIDQTRGWFYTLIVVSTLLYGKPPFKNLVCNGLVLTKDGQKMSKSKKNFPDPMSVVNKYGADALRLYLVNSPAVRAENLRFKEEGVRDILKDVFLPWYNAFKFLVQSVGAWEEKTGEKLLIMENSRKTSDNYMDRWILSFTQSLVKFVQQEMAKYHMYTVLARLVKFFNQMTNWYVRMNRKRLKGDSGVAESQKALETLASVIFCVTKIMAPFTPYLTETIYQGMKHMVDLS--DEKDARSVHFLMLPKPKEFLIHKKIETAVARMQTVIELGRVIRDRKTIPLKYPLKEVVTIVKDQETMDDLGSLEKYILEELNVKKLTRTLDKSQYKVRLEAKPDHMSLGKKLGSALKEVSPAISALQDSQIERFQAEGSLEVAGFTLEEGDLRIMYVFDKQ--GD-APQNYEAHSDGTILVLLDTEPDEAMLNEGVAREVMNRIQRLRKKAKLMPTDDIAVYYKAAKKITDIIQSFSDFIDATIKQPLKPYPVPGNA-DVIITEDMPIKQDSFEVTISS------------P----------V---------LPP-APETPGVVPHSGFIN-IVLC-GLQPEQGRC--GSQATVAINNPTKGGKPLKSEDLIKLVQSLFGLRGKKICVFCDREFKQKLESNASLQSLSSKTVYVTPAILNC-VP---S-GA-GE-VARPICHFVNVE----GKGE-KATLLLENPRGQSLSWSQLLAQVKAIF-------------------------------------------------------------------------------------------------------------------------------------------------------------------------------------------------------------------------------
>EOG091F004Q|Lottia_gigantea|JG03_Austraeolis_stearnsi|TRANSCRIPT
MA-QASTDSINFVEEEENVGKFWKEIDAFQTSLKLSKGRPRYSFYDGPPFATGLPHYGHILAGTIKDVMTRWAHQSGYHVDRRFGWDCHGLPVEYEIDKTLGIKGPEDVAKMGIKAYNNECRKIVQRYSGEWKEIMGRMARWIDFDRDYRTMYPWFMESIWWVFKQLYNKGLVYKGFKVMPYSTACNTPLSNFESGQNYKDVTDPAVIVSFPLEEDPNVSIIAWTTTPWTLPSNLACCVHPDLIYVKVKDTKTGKVYLMMEQRLSALFKSEDEYQVLDKFRGKKLEGKRYTPLFDYFKELGPSNGAFRILCDTYVTTDTGTGVVHQAPYFGEDDQRVCLAYGIVKKGMKMVCPIDPSGKFTEEVSDFQGMYIKDADKEIVKNLKGRGRLVHQSTTKHSYPFCWRSDTPLIYRAVPSWFVRVSHANEKLLESNSHTYWVPDFVKEKRFGNWLREARDWAISRNRYWGNPIPLWVSEDGEEVVCVGSIAELEQLTGQKITDIHREFIDDLTIPSTTGRGVLRRVPEVFDCWFESGSMPYGQAHFPFENKKEFEENFPADFIAEGIDQTRGWFYTLIVVSTLLYGKPPFKNLVCNGLVLTKEGQKMSKSKKNFPDPMSVVNKYGADALRLYLVNSPAVRAENLRFKEEGVRDILKDVFLPWYNAFKFLVQSVGAWEEKTGEKLLIMENSRKTSDNYMDRWILSFTQSLVKFVQQEMAKYHMYTVLARLVKFFNQMTNWYVRMNRKRLKGDSGVAESQKALETLTSVIFCVTKIMDPFTPYLTETIYQGMKHMVDLS--DEKDARSVHFLMLPKPKEFLIHKKIETAVARMQTVIELGRVIRDRKTIPLKYPLKEVVTIAKDQETMDDLGSLEKYILEELNVKKLTRTLDKSQYKVRLEAKPDHMSLGKKLGSALREVSPAISALKDSQIERFQAEGSLEVAGFTLEEGDLRILYVFDKQ--GD-APQNYEAHSDGTILVLLDTEPDEAMLNEGVAREVMNRIQRLRKKAKLMPTDDIAVYYKATKKITDIIQSFSDFIDATIKQPLKPYPVPGNA-DVIITEDMPIKQDSFEVTISS------------P----------A---------LPP-APETPGVVPHSGFIN-VVLC-GLQPGQGRY--GSQATVAVNNPTKGGKPLKSEDLIKLVQSLFGLRGKKICVFCDREFKKQLESNANLQSLPSKTVYVTPASLGC-VP---SSTV-VE-VARPVCHFVNVE----GKGE-KATLLLENPRGQSLSWSQLLAQVKAIF-------------------------------------------------------------------------------------------------------------------------------------------------------------------------------------------------------------------------------
>EOG091F004Q|Biomphalaria_glabrata|JG27_Phidiana_lynceus|TRANSCRIPT
MT-QASTDSINFVEEEEKIGKFWKEIDAFQTSLKLSKGKPRYSFYDGPPFATGLPHYGHILAGTIKDVMTRWAHQSGYHVDRRFGWDCHGLPVEYEIDKTLGIKGPDDVAKMGIKAYNNECRKIVQRYSGEWKEIMGRMARWIDFDRDYRTMYPWFMESIWWVFKQLYNKGLVYKGFKVMPYSTACNTPLSNFESGQNYKDVTDPAVIVSFPLEEDPNVSIIAWTTTPWTLPSNLACCVHPDLIYVKVKDTKTNKVYLMMEQRLPALFKSEDDYKVLDKFPGKKLEGKRYTPLFDYFKELGPSNGAFRVLCDTYVTTDAGTGVVHQAPYFGEDDQRVCLAYGIIKKGMKMVCPIDPSGKFTEEVSDFKGMYIKDADKEIVKNLKDRGRLVNQSTVKHNYPFCWRSETPLIYRAVPSWFVRVSHASDQLLESNSHTYWVPDFVKEKRFGNWLREARDWAISRNRYWGNPIPLWVSEDGEEVVCVGSIAELEELTGQKITDIHREFIDDLTIPSTTGRGVLRRVPEVFDCWFESGSMPYGQAHFPFENKKEFEENFPADFIAEGIDQTRGWFYTLIVVSTLLYGKPPFKNLVCNGLVLAKDGQKMSKSKKNFPDPMSVVNKYGADALRLYLVNSPAVRAENLRFKEEGVRDILKDVFLPWYNAFKFLLQSVAAWEEKTGDKLLIMENSRKTSDNYMD--------------------------------------------------------------------------------------------------------------------------------------------------------------------------------------------------------------------------------------------------------------------------------------------------------------------------------------------------------------------------------------------------------------------------------------------------------------------------------------------------------------------------------------------------------------------------------------------------------------------------------------------------------------------------------------------------------------------------------------------------------------------------------------------------------------------------------------
>EOG091F004Q|Lottia_gigantea|HW05_Caloria_elegans|TRANSCRIPT
MA-QASTDSINFVEEEENVGKFWKEIDAFQTSLKLSKGRPRYSFYDGPPFATGLPHYGHILAGTIKDVMTRWAHQSGYYVERRFGWDCHGLPVEYEIDKTFGIKGPEDVAKMGIKAYNDECRKIVQRYSGEWRDIMGRMARWIDFDNDYRTMYPSFMESIWWVFKQLYNKGLVYKGFKVMPYSTACNTPLSNFESGQNYKDVTDPAVFVSFPLEEDPNVSIIAWTTTPWTLPSNLACCVHPDLIYVKVKDTNTGKVYIMMEQRLSALFKSEDEYQVLDKFPGKKLEGKRYTPLFDYFKELGPSNGAFRVLCDTYVTTDTGTGVVHQAPYFGEDDQRVCLAYGIIKKGMKMVCPIDPSGKFTQEVSDFEGMFIKDADKEIVKNLKGRGRLVHQSTTKHSYPFCWRSDTPLIYRAVPSWFIRVSHANDKLLESNSHTYWVPDFVKEKRFGNWLREARDWAISRNRYWGNPIPLWVSEDGEEVVCVGSIAELEQLTGHKITDIHREFIDDLTIPSTTGRGVLRRVPEVFDCWFESGSMPYGQAHFPFENKKEFEENFPADFIAEGIDQTRGWFYTLIVVSTLLYGKPPFKNLVCNGLVLAKDGQKMSKRKKNFPDPMAVVNKYGADALRLYLVNSPAVRAESLRFKEEGVRDILKDVFLPWYNAFKFLVQSVGAWEEKTGEKLIIMENSRKTSDNYMDRWILSFTQSLVKFVQQEMAKYHMYTVMSRLVKFFHEMTNWYVRMNRKRLKGDSGMAESQKALETLASVIFCVTKIMAPFTPYLTETIYQGMKHMLDLS--DEKDARSVHFLMLPKPKEFLIHKKIETAVSRMQTVIELGRVIRDRKTIPLKYPLKEVVTIVKDQETMDDLGSLEKYILEELNVKKLTRTLDKSQYKVRLEAKPDHMSLGKKLGSALKEVSPAISALTDSQIERFQAEGSLDVAGYTLEEGDLRILYVFDKQ--GD-APQNYEAHSDGAILVLLDTEPDEAMVNEGVAREVMNRIQRLRKKAKLMPTDDIAVYYKATKKIVDIIQSFSDFIDATIKQPLKPYPVPGNS-DVIITEDMPIKQDSFEVTIIR------------S----------S---------LPP-APETPGVSPHSGFIN-VILW-GLEPGQGRI--GCQATVAVNNPTKGGKTLKSEDLIKLVQSLFGLRGKKISVFCDRDFKKQLESNINLQSLSSKTVYVTPASLDQ-VT---PLSA-GE-VARPICHFVNVE----CKEE-KATLLLENPRGQALTWTQLLAQVKAIF-------------------------------------------------------------------------------------------------------------------------------------------------------------------------------------------------------------------------------
>EOG091F004Q|Lottia_gigantea|JG24_Noumeaella_rubrofasciata|TRANSCRIPT
----------------------------------------------------------------------------------------------------------------------------------------------------------------------------------------------------------------------------------------SNLACCVHPNLIYVKVKDVSTGKVYLMMEQRLSALFKSEEEYKVLEKFPGKKLEGKCYTPLFDYFKELGPANGAFRIVCDTYVTTDAGTGVVHQAPYFGEDDQRVCLAYGIVKKGMKMVCPIDPSGRFTEEVTDFKGMYIKDADKEIVKNLKGRGRLVHQSTIKHSYPFCWRSDTPLVYRAVPSWFVRVSHANEKLLESNSQTYWVPDFVKEKRFGNWLREARDWAISRNRYWGNPIPLWVSDDGEEVVCVGSIAELEELTGQKITDIHREFIDDLTIPSTTGRGVLRRVPEVFDCWFESGSMPYGQAHFPFENKKEFEENFPADFIAEGIDQTRGWFYTLIVVSTLLYGKPPFKNLVCNGLVLAKDGQKMSKRKKNFPDPMSVVNQYGADALRLYLVNSPAVRAESLRFKEEGVRDILKDVFLPWYNAFKFLVQSVGAWEEKTGEKLVIMENSRKTSDNYMDRWILSFTQSLVKFVQQEMAKYHMYTVLPRLVKFFNQMTNWYVRMNRKRLKGDSGVSESQKALETLASVIFCVTKVMAPFTPYLTETIYQGMKHMVDLS--DEKDSRSVHFLMLPKPKEFLIHKKIETAVARMQSVIELGRVVRDRKTIPLKYPLKEVVTIAKDQETMDDLGSLEKYILEELNVKKLTRTLDKSQYKVRLEAKPDHMSLGKKLGPALKEVTPAITALTDSQIEKYQTDGSIEVAGHTLEQGDLRITYVFDKQ--GD-APQNYEAHSDGAILVLLDTEPDEAMLNEGVAREVMNRIQRLRKKAKLMPTDDIAVYYKASKKIASIIQSFSDFIDATIKQPLKPYPVPAGA-DCIITEDMPIKQDSFEVTIVL------------R----------A---------LPP-APETPGVEPHSGFIN-VVLC-GMEPGQGRC--GTQATVAVNNPAKGGKPLKSEHLVTLIQSLFGLRGKKINLFSDREYKKEVGSNTNLQSLSSKTVYVTPASLDN-VP---SLSG-GE-VARPVCHFVNVE----GKGE-KATLLLENPRGQSLSWSQLLAQVKAIF-------------------------------------------------------------------------------------------------------------------------------------------------------------------------------------------------------------------------------
>EOG091F004Q|Lottia_gigantea|JG20_Learchis_evelinae|TRANSCRIPT
---QASTDSINFVKEEEKVGQFWKEIDAFQTSLKLSKGRPRYSFYDGPPFATGLPHYGHILAGTIKDVMTRWAHQSGYHVDRRFGWDCHGLPVEYEIDKTLGIKGPEDVAKMGIKAYNNECRKIVQRYSGEWREIMGRMARWIDFDRDYRTMYPSFMESIWWVFKQLYNKGLVYKGFKVMPYSTPCNTPLSNFESGQNYKDVVDPAVIVSFPLEEDPNVSIIAWTTTPWTLPSNLACCVHPDLTYVKVKDVKTEKIYLMMEQRLSALFMSEDEYQVLEKFPGKKLEGKCYTPLFDYFKELGPSNGAFRVLCDTYVTTDAGTGVVHQAPYFGEDDQRVCLAYGIVKKGMKMVCPIDPSGRFTEEVTDFKGMYIKDADKEIMKNLKGRGRLVHQSTIKHNYPFCWRSDTPLIYRAVPSWFVRVSHANDQLLESNSQTYWVPDFVKEKRFGNWLREARDWAISRNRYWGNPIPLWISDDGEEVVCVGSIAELEQLTGQKITDIHREFIDDLTIPSTTGRGVLRRVPEVFDCWFESGSMPYGQAHFPFENKKEFEENFPADFIAEGIDQTRGWFYTLIVVSTLLYGKPPFKNLVCNGLVLAKDGQKMSKRKKNFPDPMEVVGKYGADALRLYLVNSPAVRAESLRFKEDGVRDILKDVFLPWYNAFKFLLQSVEAWQEKTGNKLLIRENSRKTSDNYMDRWILSFTQSLVKFVQQEMAKYHMYTVLPRLVKFFNQMTNWYVRMNRKRLKGDSGIAESQKALETLTSVIFCVTKIMSPFTPYLTETIYQGMKHMVDLS--DEKDSRSVHFLMLPKPKEFLIHKKIETAVARMQSVIELGRVIRDRKTIPLKYPLKEVVTIVKDQETMDDLGSLEKYILEELNVKKLTRTLDKSQYKVRLEAKPDHMSLGKKLGSALREVSPAISALTDSQIERFQAEGSLDVAGHKLEEGDLRILYVFDKQ--GD-APQNYEAHSDGTILVLLDTEPDEAMLNEGVAREVMNRIQRLRKKAKLVPTDDIAVYYKAAKKITDIIQSFSDFIDATIKQPLKPYPVPGGA-DVVITEDMPIKQDSFEITICP------------T----------T---------LPP-APETPGISPHSGFIN-VVLC-GLEPGQGRQ--GSQATVAVNNPAKGGKQLKSEDLVKMIQSLFGLRGKKISVFCDRDFKKQLETNANLQSLSSKTVYATPVCLDN-VT---SPCAFGE-VPRPTCHFVNVE----GKGE-KGTLLLENPRGQSLSWSQFVAQVKAIFPETSDITLS----------------------------------------------------------------------------------------------------------------------------------------------------------------------------------------------------------------------
>EOG091F004Q|Lottia_gigantea|HW06_Cratena_peregrina|TRANSCRIPT
-------EPINFVEEEEKVGKFWKEIDAFQTSLKLSKGRPRYSFYDGPPFATGLPHYGHILAGTIKDVMTRWAHQSGYHVDRRFGWDCHGLPVEYEIDKTLGIKGPDDVAKMGITAYNNECRKIVQRYSGEWRDIMARMARWIDFDRDYRTMYPWFMESIWWVFKQLYNKGLVYKGFKVMPYSTACNTPLSNFESGQNYKSVTDPAVIVSFPLEEDPNVSIIAWTTTPWTLPSNLACCVHPTLIYVKVKDLQTKKVYLMMEQRLSALFKSEEEYKVLDKFPGKKLEGKRYTPLFDYFKELGPSNGAFKVVCDTYVTTDAGTGVVHQAPYFGEDDQRVCLSYGIVKKGMKMVCPIDPSGKFTEEVTDFKGMYIKDADKEIVKNLKSRDRLVHQGTVTHSYPFCWRSDTPLIYRAVPSWFVRVTHAADKLLESNSHTYWVPDFVKEKRFGNWLREARDWAISRNRYWGNPIPLWVSDDGEEVVCVGSITELEQLTGKKITDIHREFIDDLTIPSTTGRGVLRRVPEVFDCWFESGSMPYGQAHFPFENKKEFEENFPADFIAEGIDQTRGWFYTLIVVSTLLYGKPPFKNLVCNGLVLAKDGQKMSKRKKNFPDPLSVVNKYGADALRLYLVNSPAVRAENLRFKEEGVRDILKDVFLPWYNAFKFLVQSVAAWEEKSSEKLMLMEHSRKTSDNYMDRWILSFTQSLIKFVQQEMAKYHLYTVLPRLVKFFNQMTNWYVRMNRKRLKGDSGISESQKALQTLASIIFSVCKVMAPFTPYLTETIYQGMKHMLDLS--DEKDSRSVHFLMLPKPKEFLIHKKIETAVARMQSVIELGRVVRDRKTIPLKYPLKEVVTIVKDQETMDDLGSLEKYILEELNVKKLTRTLDKSQYKVRLEAKPELMSLGKKLGPALKQVSPAISALTDSQIERYQEEGSIEVAGHKLEEGDLRILYVFDKQ--GD-APQNYEAHSDGTILVLLDTEPDEAMLNEGVAREVMNRIQRLRKKAKLMPTDDIAVYYKASKKIADIIQSFSDFIDATIKQPLKPYPVPGNA-NVVITEDMPIKQDPFEVTIPC------------S----------S---------LPP-APETPGVVPHSGFIN-VVLC-GLEPGQGRS--GTQATVAVNNPAKGGKPLKFEDLIKLIQSLFGLRGKNICLFSDREFKKEVNSNANLQSLSSKTVYVTPACLDN-VA---SPST-GE-VARPICHFVNVE----AKTE-KATLLLENPRGQSLSWSQLLAQVKAIF-------------------------------------------------------------------------------------------------------------------------------------------------------------------------------------------------------------------------------
>EOG091F004Q|Lottia_gigantea|HW12_Facelina_rubrovittata|TRANSCRIPT
-------DSINFVEEEGKIGRYWKEIDAFQTSLKLSKGKPRYSFYDGPPFATGLPHYGHILAGTIKDVITRWAHQSGYHVDRRFGWDCHGLPVEYEIDKTLGIKGPEDVAKMGIKAYNDECRKIVQRYSGEWKDIMARMARWIDFDRDYRTMYPWFMESIWWVFKQLYNKGLVYKGFKVMPYSTACNTPLSNFESGQNYKDVIDPAVIVSFPLEEDPNVSIIAWTTTPWTLPSNLAVCVHPDLVYVKVKDTKTEKVYLMMEQRLSALFKSEDDYKVLEKFPGKKLEGKRYTPLFDYFKELGPANGAFRILCDTYVTTDAGTGVVHQAPYFGEDDQRVCLSYGIIKKGMKMVCPIDPSGKFTEEVTDFQGMYIKDADKEIVKNLISRDRLVHQSTLKHNYPFCWRSDTPLIYRAVPSWFVRVSHATDKLLESNSQTYWVPDFVKEKRFGNWLREARDWAISRNRYWGNPIPLWVSDDGEEVVCVGSIEELEQLTGKKITDIHREFIDDLTIPSTTGRGVLRRVPEVFDCWFESGSMPYGQAHFPFENKKEFEENFPADFIAEGIDQTRGWFYTLIVVSTLLYGKPPFKNLVCNGLVLAKDGQKMSKRKKNFPDPMSVVNKYGADALRLYLVNSPAVRAENLRFKEEGVRDILKDVFLPWYNAFKFLVQSVGAWEDKTGEKLLMIEHSRKTSDNYMDRWILSFTQSLVKFVQQEMAKYHMYTVLPRLVKFFHQMTNWYVRMNRKRLKGDSGIAESQKALETLASVIFCVTKVMAPFTPYLTETIYQGMKHMLDLS--DEKDARSVHFLMLPKPKEFLIHNKIEAAVARMQSVIELGRVVRDRKTIPLKYPLKEVVTIVKDQETMDDLGSLEKYILEELNVKKLTRTLDKSQYKVKLEAKPDHMSLGKKLGPALKEVSPAISALTDSQIEKFQAEGNLEVAGYKLEEGDLRILYVFDKQ--GD-APQNYEAHSDGAILVLLDTEPDEAMLNEGVAREVMNRIQRLRKKAKLMPTDDIAVYYKASKKIADIIQSFSDFIDATIKQPLEPYPVPCNS-DAIITEDMPIKQDSFEVTITC------------S----------S---------LIP-APETPGVTPHSGFIN-IVLC-GLEAGQGRS--GTQATVAINNPAKGGKPLKSEDLIKLIQSLFGLRGKKIFVFSDLALKKQLDSNTNLQGLSTKTVYVTPISLDN-VT---PPSA-GE-VARPICHFVNVE----GKNE-KATLLLENPRGQPLSLSQLLAQTKAIF-------------------------------------------------------------------------------------------------------------------------------------------------------------------------------------------------------------------------------
>EOG091F004Q|Lottia_gigantea|HW17_Hermissenda_crassicornis|TRANSCRIPT
------PDSINFVEEEEKVGKFWKEIDAFQTSLKLSKGRPRYSFYDGPPFATGLPHYGHILAGTIKDVMTRWAHQSGYHVDRRFGWDCHGLPVEYEIDKTLGIKGPADVAKMGIKAYNDECRKIVQRYSGEWREIVGRMGRWIDFDRDYRTMYPSFMESIWWVFKQLYNKGLVYKGFKVMPYSTVCNTPLSNFESGQNYKDVVDPSVIVSFPLEEDPNVSIIAWTTTPWTLPSNLACCVHPDLIYVKVQEVKTKKVYLMMEKRLSAFFKAEDEYKVLDKFPGKKLEGKRYIPLFDYFKELGPSNGAFRILCDTYVTTDAGTGVVHQAPYFGEDDQRVCLAYGIVKKGMKMVCPIDPSGKFTEEVPDFQGMYIKDADKEIVKTLKGKDRLVSHSSVKHNYPFCWRSDTPLIYRAVPSWFIRVSHASDQLLESNSHTYWVPDFVKEKRFGNWLREARDWAISRNRYWGNPIPLWVSEDGEEVVCVGSIAELEQLTGTKITDIHREFIDDLTIPSTTGRGVLRRVPEVFDCWFESGSMPFGQAHFPFENKKEFEENFPADFIAEGIDQTRGWFYTLIVVSTLLYGKPPFKNLVCNGLVLAKDGQKMSKRKKNYPDPMSIVGQYGADALRLYLVNSPAVRAENLRFKEEGVRDILKDVFLPWYNAFKFLAQSVGAWEEKTGEKLMILEKSRKTSDNYMDRWILSFTQSLVKFVQVEMGKYHMYTVLPRLVKFFHQMTNWYVRMNRKRLKGDSGVAESQKALETLASVIFCVTKIMAPFTPHLTETIYQGMKPMLDLS--DEKDSRSVHFLMLPKSKEFMIHKKIETAVARMQSVIELGRVVRDRKTIPLKYPLKEVVTIVKDQETMDDLASLEKYILEELNVKKLTRTMDKSQYKVKLEAKPDLMSLGKKLGPALKEVGPAISALSISQIEKYQAEGSIEVAGHTLETGDLRILYVFDKT--GD-APQNYEAHSDGTILVLLDTEPDEAMLNEGIAREVMNRIQRLRKKAKLMPTDDIAVYYKASKKIINIIESFADFIDATIKQPLKPYPVPANA-DVIITEDNAIKQDSFEVTIIP------------C----------T---------LTP-APKTPGVVPHSGFIN-VVLC-GLEPGQSRS--GTQATVAVNNPAKGGNAMKSDDLLKLIQSLFGLRGQKIKVFIDREFKKELEGNTNLQSLSSKTLYVTPTCLDN-VP---LLSA-VE-VAQPICHFVNVE----GKGE-KATLLLENPRGQSFSWSQLLSQVKAIF-------------------------------------------------------------------------------------------------------------------------------------------------------------------------------------------------------------------------------
>EOG091F004Q|Lottia_gigantea|JG18_Hermissenda_opalescens|TRANSCRIPT
------PDSINFVEEEEKVGKFWKEIDAFQTSLKLSKGRPRYSFYDGPPFATGLPHYGHILAGTIKDVMTRWAHQSGYHVDRRFGWDCHGLPVEYEIDKTLGIKGPADVAKMGIKAYNDECRKIVQRYSGEWREIVSRMGRWIDFDRDYRTMYPSFMESIWWVFKQLYNKGLVYKGFKVMPYSTVCNTPLSNFESGQNYKDVVDPSVIVSFPLEEDPNVSIIAWTTTPWTLPSNLACCVHPDLIYVKVQELKTKKVYLMMEQRLSALFKAEDEYKVLDKFPGKKLEGKRYIPLFDYFKELGPSNGAFRILCDTYVTTDAGTGVVHQAPYFGEDDQRVCLAYGIVKKGMKMVCPIDPSGKFTEEVPDFQGMYIKDADKEIVKTLKGRDRLVSQSSIKHNYPFCWRSDTPLIYRAVPSWFIRVSHASDQLLESNSHTYWVPDFVKEKRFGNWLREARDWAISRNRYWGNPIPLWVSEDGEEVVCVGSIAELEQLTGTKITDIHREFIDDLTIPSSTGRGVLRRVPEVFDCWFESGSMPFGQAHFPFENKKEFEENFPADFIAEGIDQTRGWFYTLIVVSTLLYGKPPFKNLVCNGLVLAKDGQKMSKRRKNYPDPMSIVNQFGADALRLYLVNSPAVRAENLRFKEEGVRDILKDVFLPWYNAFKFLAQSVGAWEEKTGEKLMILEKSRKTSDNYMDRWILSFTQSLVKFVQLEMAKYHMYTVLPRLVKFFHQMTNWYVRMNRKRLKGDSGVAESRKALETLASVIFCVTKIMAPFTPYLTETIYQGMKPMVDLS--DEKDSRSVHFLMLPKSKEFMIHKKIETAVARMQSVIELGRVVRDRKTIPLKYPLKEVVTIVKDQETMDDLASLEKYILEELNVKKLTRTMDKSQYKVKLEAKPDLMSLGKKLGPALKEVGPAISALSISQIEKYQAEGSIEVAGHTLETGDLRILYVFDKT--GD-APQNYEAHSDGTILVLLDTEPDEAMLNEGIAREVMNRIQRLRKKAKLMPTDDIAVYYKASKKIINIIESFADFIDATIKQPLKPYPVPANA-DVIITEDNAIKQDSFEVTIIP------------C----------G---------LTP-APKTPGVVPHSGFIN-VVLC-GLEPGQSRS--GTQATVAVNNPAKGGNAMKSDDLLKLIQSLFGLRGQKIKVFIDREFKKELESNTNLQSLSSKTVYVTPTCLDN-VP---SLSA-VE-VAQPICHFVNVE----GKGE-KATLLLENPRGQSFSWSQLLSQVKAIF-------------------------------------------------------------------------------------------------------------------------------------------------------------------------------------------------------------------------------
>EOG091F004Q|Lottia_gigantea|NC05_Hermissenda_crassicornis|TRANSCRIPT
------PDSINFVEEEEKVGKFWKEIDAFQTSLKLSKGRPRYSFYDGPPFATGLPHYGHILAGTIKDVMTRWAHQSGYHVDRRFGWDCHGLPVEYEIDKTLGIKGPADVAKMGIKAYNDECRKIVQRYSGEWREIVSRMGRWIDFDRDYRTMYPSFMESIWWVFKQLYNKGLVYKGFKVMPYSTVCNTPLSNFESGQNYKDVVDPSVIVSFPLEEDPNVSIIAWTTTPWTLPSNLACCVHPDLIYVKVQELKTKKVYLMMEQRLSALFKAEDEYKVLDKFPGKKLEGKRYIPLFDYFKELGPSNGAFRILCDTYVTTDAGTGVVHQAPYFGEDDQRVCLAYGIVKKGMKMVCPIDPSGKFTEEVPDFQGMYIKDADKEIVKTLKGRDRLVSQSSIKHNYPFCWRSDTPLIYRAVPSWFIRVSHASDQLLESNSHTYWVPDFVKEKRFGNWLREARDWAISRNRYWGNPIPLWVSEDGEEVVCVGSIAELEQLTGTKITDIHREFIDDLTIPSSTGRGVLRRVPEVFDCWFESGSMPFGQAHFPFENKKEFEENFPADFIAEGIDQTRGWFYTLIVVSTLLYGKPPFKNLVCNGLVLAKDGQKMSKRRKNYPDPMSIVNQFGADALRLYLVNSPAVRAENLRFKEEGVRDILKDVFLPWYNAFKFLAQSVGAWEEKTGEKLMILEKSRKTSDNYMDRWILSFTQSLVKFVQLEMAKYHMYTVLPRLVKFFHQMTNWYVRMNRKRLKGDSGVAESRKALETLASVIFCVTKIMAPFTPYLTETIYQGMKPMVDLS--DEKDSRSVHFLMLPKSKEFMIHKKIETAVARMQSVIELGRVVRDRKTIPLKYPLKEVVTIVKDQETMDDLASLEKYILEELNVKKLTRTMDKSQYKVKLEAKPDLMSLGKKLGPALKEVGPAISALSISQIEKYQAEGSIEVAGHTLETGDLRILYVFDKT--GD-APQNYEAHSDGTILVLLDTEPDEAMLNEGIAREVMNRIQRLRKKAKLMPTDDIAVYYKASKKIINIIESFADFIDATIKQPLKPYPVPANA-DVIITEDNAIKQDSFEVTIIP------------C----------G---------LTP-APKTPGVVPHSGFIN-VVLC-GLEPGQSRS--GTQATVAVNNPAKGGNAMKSDDLLKLIQSLFGLRGQKIKVFIDREFKKELESNTNLQSLSSKTVYVTPTCLDN-VP---SLSA-VE-VAQPICHFVNVE----GKGE-KATLLLENPRGQSFSWSQLLSQVKAIF-------------------------------------------------------------------------------------------------------------------------------------------------------------------------------------------------------------------------------
>EOG091F004Q|Lottia_gigantea|HW13_Favorinus_branchialis|TRANSCRIPT
MA-QASTDSINFVAEEERVLKFWKEIDAFQTSLKLSKGRPRYAFYDGPPFATGLPHYGHILAGTIKDVMTRWAHQSGYHVDRRFGWDCHGLPVEFEIDKTLGIKGPDDVAKMGIKAYNDECRKIVSRYSGEWREVVTRLARWIDFDRDYRTMYPWFMESIWWVFKQLYNKGLVYKGFKVMPYSTACNTPLSNFESGQNYKDVTDPAVIVSFPLEEDPNVSIIAWTTTPWTLPSNLACCVHPDLIYVKVKDTKTGKVYLMMEQRLSALFKAEDEYQVLDKFPGKKLEGKRYTPLFDYFKELGPSNGAFRVLCDTYVTTDTGTGVVHQAPYFGEDDQRVCLAYGIVKKGMKMVCPIDPSGKFTEEVTDFQGMYIKDADKEIVKNLKSRGRLVHQGTVKHSYPFCWRSDTPLVYRAVPSWFVRVSHATDKLLESNSQTYWVPDFVKEKRFGNWLREARDWAISRNRYWGNPIPLWVSEDGQEVVCVGSIAELEQLTGTKVTDIHRESIDDLTIPSTTGRGVLRRVSEVFDCWFESGCMPYGQAHFPFENKKEFEENFPADFIAEGIDQTRGWFYTLIVVSTLLYGKPPFMNLVCNGLVLAKDGQKMSKRKKNFPDPMSVVNKYGADALRLYLVNSPAVRAESLRFKEEGVRDILKDVFLPWYNAFKFLVQSVQAWEEKTGDKLMVRENSRKTSDNYMDRWILSFTQSLVKFVQQEMAKYHMYTVLPRLVKFFHQMTNWYVRMNRKRLKGDAGVAESQKALETLASVIFCVTKTMAPFTPYLTETIYQGMKHMVDLS--DEKDARSVHFLMLPKPKEFLIHKKIETAVSRMQSVIELGRVVRDRKTIPLKYPLKEVVTIVKDQETLEDLGSLEKYILEELNVKQLTRTLDKSRYKVRLEAKPDHMSLGKKLGPALKEVSPAISALTDTQIERFQSEGSLDVSGFKLEEGDLRILYVFDKQ--GD-APQNYEAHSDGTILVLLDTEPDEAMLNEGVAREVMNRIQRLRKKAKLMPTDDIAVYYKASKKIGDIIQAFSAFIDATIKQPLKPFPVPGNA-HVIINEDMPIKQDSLSGTPAP------------S----------S---------LAP-APVTPGVTPHSGFIN-VLLC-GLQPSQGRS--GTQATIAVNNPAKGGKAMKSEDLVKMIQSVFGLRGKKISVFSDRELKNELASNRSLQDLSTKTVYATPAARVD-VV---QLSS-AETVSRPVCHFVNVE----GGKGEKATLLLENPRGQTVSWFQLLAQVKAIF-------------------------------------------------------------------------------------------------------------------------------------------------------------------------------------------------------------------------------
>EOG091F004Q|Lottia_gigantea|JG15_Favorinus_auritulus|TRANSCRIPT
-------------------------------------------------------------------------------------------------------------------------------------------------------------------------------------------------------------------------NVSIIAWTTTPWTLPSNLACCVHPDLIYVKVKDTKTGKVYLMMEQRLSALFKAEDEYQVLDKFPGKKLEGKCYTPLFDYFKELGPSNGAFRVLCDTYVTTDTGTGVVHQAPYFGEDDQRVCLAYGIVKKGMKMVCPIDPSGKFTEEVTDFKGMYIKDADKEIVKNLKSRGRLVNQSTVKHSYPFCWRSDTPLVYRAVPSWFVRVSHATDKLLESNSQTYWVPDFVKEKRFGNWLREARDWAISRNRYWGNPIPLWVSEDGEEVVCVGSIAELEQLTGQKVTDIHRESIDDLTIPSTTGRGVLRRVPEVFDCWFESGSMPYGQAHFPFENKKEFEENFPADFIAEGIDQTRGWFYTLIVVSTLLYGKPPFKNLVSNGMVLAKDGQKMSKRKKNFPDPMSVVNKYGADALRLYLVNSPAVRAESLRFKEEGVRDILKDVFLPWYNAFKFLVQSVEAWEEKTGDKLMVRENSRKTSDNYMDRWILSFTQSLVKFVQQEMAKYHMYTVLPRLVKFFHQMTNWYVRMNRKRLKGDAGVAESQKALETLASVIFCVTKTMAPFTPYLTETIYQGMKHMVDLS--DEKDSRSIHFLMLPKPKEFLIHKKIETAVSRMQSVIELGRVVRDRKTIPLKYPLKEVVAIVKDQETLEDLGSLEKYILEELNVKQLTRTLDKSRYKVRLEAKPDHMSLGKKLGPALKEVSPAITALTDTQIERFQSEGSLDVSGFKLEEGDLRILYVFDKQ--GD-APQNYEAHSDGTILVLLDTEPDEAMLNEGVAREVMNRIQRLRKKAKLMPTDDIAVYYKASKKIGDIIQAFSAFIDATIKQPLKPFPVPGNA-HVIINEDMPIKQDSLSGTPAP------------S----------S---------LAP-APVTPGVTPHSGFIN-VLLC-GLQPGQGRS--GTQATIAVNNPAKGGKAMKSEDLVKMIQSVFGLRGKKISVFSDRELKNEVARNTSLQDLSTKTVYATPAACVDGVV---RLSS-EEAVSRPVCHFVNVE----GGKGDKATLLLENPRGQTLSWSQLLAQVKAIFPKASDNVTLSL--------------------------------------------------------------------------------------------------------------------------------------------------------------------------------------------------------------------
>EOG091F004Q|Lottia_gigantea|HW11_Eubranchus_exiguus|TRANSCRIPT
MA-QGSTDSINFVQEEENIAKYWKEIDAFRTSLKLSKGRPRYSFYDGPPFATGLPHYGHMLAGTIKDVMTRWAYQSGFHVDRRFGWDCHGLPVEYEIDKTLGIKGPDDVAKMGIKAYNDECRKIVQRYSSDWREIMGRMARWIDFDNDYRTMYPWFMESIWWVFKQLYNKGLVYKGFKVMPYSTACNTPLSNFESGQNYKDVNDPAVIVSFPLDENPKVSIIAWTTTPWTLPSNLALCVHPDLIYVKVKNKSNGEVYIMMEQRLCALFKAEEDYEIMDKFPGKKLEGKRYTPMFDYFKELGPSNGAFRVLCDTYVTTDAGTGVVHQAPYFGEDDQRVCLAYGIIKKGMKMVCPVDASGKFTAEVTHFKGMYIKDADKEIIKNLKSRGRLVHQATMKHSYPFCWRSDTPLIYRAVPSWFVRVSHATDQLLESNSHTYWVPDFVKEKRFGNWLRDARDWAISRNRYWGNPMPLWVSDDGEEVVCVGSIAELEELTGKKVSDIHREFIDDLTIPSTTGRGVLRRVPEVFDCWFESGSMPYGQAHFPFENKKEFEENFPADFIAEGIDQTRGWFYTLIVVSTLLYGKPPFKNLVCNGLVLAKDGQKMSKRKKNFPDPLTVVNQYGADALRLYLVNSPAVRAEGLRFKEEGVRDILKDVFLPWYNAYRFLLQSVTAWEETSCEKLVINDNSMKTSDNYMDRWILSFTQSLVKFVQQEMAKYHMYTVLPRLVKFFNQMTNWYVRMNRKRLKGDTGAADCQKALETLTSVIFCVTKVMAPFTPYLTETIYRGMKHMVDLS--QEKDARSVHFLMLPKPKEFLIHKKIETAVARMQSIIELGRVIRDRKTIPLKYPLKEVVAIVKDQETIDDLGSLEKYILQELNVKKLTCTLDKSQYGVRMEAKPELMTLGKRLGGALKQVGPAIAALAEKELERYQTEGVITVAGHVLETGDLRIHYVFDKS-GGD-TVQQYEAHSDGTILTLLDTEPDEEMVNEGIAREVMNRIQRLRKKAKLMPTDDIEIYFKATKKISDIIAKFTEMIDGTIKRPLKPYPVPTNK-TSVIMEDLPIKLDAFEITIVQ-------------------------------------------------------------------------------------------------------------------------------------------------------------------------------------------------------------------------------------------------------------------------------------------------------------------------------------------------------------------------------------------------------------------------------------------
>EOG091F004Q|Lottia_gigantea|JG14_Eubranchus_rustyus|TRANSCRIPT
MA-QASTDSINFVEEEENIAKYWKEIDAFRTSLKLSKGRPRYSFYDGPPFATGLPHYGHMLAGTIKDVMTRWAYQSGYHVDRRFGWDCHGLPVEYEIDKTLGIKGPDDVAKMGIKAYNDECRKIVQRYSSDWKEIMGRMARWIDFDNDYRTMYPWFMESIWWVFKQLYNKGLVYKGFKVMPYSTACNTPLSNFESGQNYKDVTDPAVMVSFPLEEDPNVSVIAWTTTPWTLPSNLACCVHPDLIYVKVKDKKNGKIYLMMEQRLCALFKSEEDYEIMDKFPGKKLEGKRYTPLFDYFKELGPSNGAFRVLCDTYVTTDAGTGVVHQAPYFGEDDQRVCLAYGIIKKGMKMVCPVDASGKFTAEVKDFQGMYIKDADKEIVKNLKSRGRLVHQGTMKHSYPFCWRSDTPLIYRAVPSWFVRVSHATDKLLESNKQTYWVPDFVKEKRFGNWLRDARDWAISRNRYWGNPMPLWVSDDGEEVVCVGSIAELEQLTGKKVSDIHRECIDDLTIPSTTGRGVLRRVPEVFDCWFESGSMPYGQAHFPFENKKEFEENFPADFIAEGIDQTRGWFYTLIVISTLLYGKPPFKNLVCNGLVLAKDGQKMSKRKKNFPDPMSVVNQYGADALRLYLVNSPAVRAEGLRFKEEGVRDILKDVFLPWYNAYRFLVQSVAAWEETSGEKLMIVENTRKTSDNYMDRWILSFTQSLVKFVQQEMAKYHMYTVLPRLVKFFNQMTNWYVRMNRKRLKGDTGSADCQKALETLVSVIFCVTKVMAPFTPYLTETIYKGMKHMIDLT--QEKDARSVHFLMLPKPKEFLIHKKIETAVARMQSVIELGRVIRDRKTIPLKYPLKEVVAICKDQETIDDLGSLEKYILQELNVKKLTCTLDKSNYGVRMEAKPELMTLGKKLGGALKQVGPAITALSEKDLEKYQSEGVIQVAGHTLEAGDLRISYVFDKT--VD-AAQHYEAHSDGTILTLLDTEPDEEMVNEGIAREVMNRIQRLRKKAKLMPTDDIEIFFKATKKISDIIDSFTEMIDATIKRPLKPYPVPGHS-TAVIKEEMPIKQEPFEITIVQ------------A----------L---------LTP-APETPGVSPHSGFIN-AILC-SMEAGQGRR--GNQATIALDNLG-GSKSLKADDLFKMLKSLFGIRGNKVRVFLDSQLKKEIENNTSVKSLFSKTVYVTPQSLDN-VS---VPSS-SEELSRPVCHFVNVE----GKGE-KATLLLENPRGQALSWNQFVAQ------------------------------------------------------------------------------------------------------------------------------------------------------------------------------------------------------------------------------------
>EOG091F004Q|Biomphalaria_glabrata|HW15_Flabellina_babai|TRANSCRIPT
MD-QASTDSINFVKEEENVSDFWKEIDAFQTSLKLSKGRPRYSFYDGPPFATGLPHYGHMLAGTIKDVMTRWAYQSGYHVERRFGWDCHGLPVEYEIDKTLGIKGPDDVAKMGIKAYNDECRKIVQRYSGDWREIMGRMARWIDFDNDYRTMYPWFMESIWWVFKQLYNKGLVYKGFKVMPYSTACNTPLSNFESGQNYKDAVDPAVIVSFPLEEDPNVAIIAWTTTPWTLPSNLACCVHPDLIYVKVKDKKTGKMYLMMEQRLSALFKAEDDYEVLEKFPGKKLEGKRYVPLFDYFKELGPSNGAFRVLCDTYVTTDTGTGVVHQAPYFGEDDQRVCLANGVVKKGMKMVCPIDPSGKFTSEVTDYQGMYIKDADKVIMKDLKARGRLVHQSTVKHSYPFCWRSDTPLVYRAVPSWFIRVSHATDKLLESNKQTYWVPDFVKEKRFGNWLREARDWAISRNRYWGNPIPLWVSDDGEEVVCVGSIAELERLTGAKITDLHREFIDDLTIPSTTGRGVLRRVPEVFDCWFESGSMPFGQAHFPFENKKEFEENFPADFIAEGIDQTRGWFYTLIVISTLLYGKPPFKNLVCNGLVLAQDGQKNEQEK------------------------------------------------------------------------------------------------------------------------------------------------------------------------------------------------------------------------------------------------------------------------------------------------------------------------------------------------------------------------------------------------------------------------------------------------------------------------------------------------------------------------------------------------------------------------------------------------------------------------------------------------------------------------------------------------------------------------------------------------------------------------------------------------------------------------------------------------------------------------------------------------------------------------------
>EOG091F004Q|Lottia_gigantea|JG32_Unidentia_angelvaldesi|TRANSCRIPT
MA-QISADSINFVKEEESVAKFWKEIDAFQTSLKLSKGRPRYSFYDGPPFATGLPHYGHMLAGTIKDVMTRWAYQSGYHVDRRFGWDCHGLPVEYEIDKTLGIKGPDDVAKMGIKAYNNECRKIVQRYSSDWREIMGRMARWIDFDNDYRTMYPSFMESIWWVFKQLYNKGLVYKGFKVMPYSTACNTPLSNFESGQNYKDVTDPAVIVSFPLEEDPKVAIIAWTTTPWTLPSNLACCVHPDLIYVKVKDKKTGNVYLMMEERLSALFKAEDDYQILEKFPGKTLEGKRYTPLFDYFKELGPANGAFRILCDTYVTTDTGTGVVHQAPYFGEDDQRVCLAYGVVKKGMKMVCPIDASGKFTSEVTDFNGMFIKDADKEIVKNLKARGRLVNQSTVKHSYPFCWRSDTPLIYRAVPSWFVRVSHATDKLLESNSHTYWVPEFVKEKRFGNWLREARDWAISRNRYWGNPIPLWVSDDGEEVVCVGSIAELEQLTGQKLSDIHREFIDDLTIPSTTGRGVLRRVPEVFDCWFESGSMPYGQAHFPFENKKEFEENFPADFIAEGIDQTRGWFYTLIVISTLLYGKPPFKNLVCNGLVLAKDGQKMSKRKKNFPDPMSVVEKYGADALRLYLINSPAVRAENLRFKEEGVRDILKDVFLPWYNAYRFLMQSVAAWEETTGEKLMIVENTRKTSDNYMDRWILSFTQSLVKFVQQEMAKYHMYTVLPRLVKFFHQMTNWYVRMNRKRLKGDSGVADCRKALETLASVIFCVTKVMAPFTPYLTETIYQGMKHMVDLS--GEKDARSVHFLMLPKPKEFLIHKKIELAVARMQAVIELGRVVRDRKTIPLKYPLKEVVTIAKDQETMDDLASLEKYSLEELNVKKMTRTLDKNQYGVRLEAKPELQSLGKKLGGALKEVSPAISALTEAEIEKYQTEGSIEVAGHTLETGDLRIIYVFDKE--GD-APQHYEAHSDGTILVLLDIEPDEEMLNEGIAREVMNRIQRLRKKAKLMPTDDIEIYYKASKKIVDIIQSFSEFIDATIKKPLKPYPVPNGA-EIIIQEDSPIKQDSFEITIVQ------------G----------S---------LCP-APETPGVTPLSGFIN-VKLC-GIQPGEGRT--GTQATIAINNPV-GGKALKSEDLVKSVQSLFGLRGKKIEVFTDATLKKKFQNNIKIESLSSKTIFVTPECTDN-IT---VSGD-GE-CRRPVCHFVNVE----GKQG-KGTLLLENPRGQSLSWSQFLSQVKTVF-------------------------------------------------------------------------------------------------------------------------------------------------------------------------------------------------------------------------------
>EOG091F004Q|Biomphalaria_glabrata|HW14_Flabellina_affinis|TRANSCRIPT
-----ATDSINFVEEEEKVARFWKEIDAFQTSLKLSKGRPRYSFYDGPPFATGLPHYGHMLAGTIKDVMTRWAYQSGFHVDRRFGWDCHGLPVEFEIDKTLGIKGPEDVAKMGIKAYNDECRKIVSRYSKDWEEIMGRMARWIDFKNDYRTMYPTFMESIWWVFKQLYNKGLVYKGFKVMPYSTACNTPLSNFESGQNYKDVVDPAVMVSFPLESDPNVSVIAWTTTPWTLPSNLALCVHPDLTYVKIKDKSTSKVYIMMEQRLSALFKSEDEYQVLLKFPGKKLEGERYTPLFDYFKELGPSNGAFRVLCDTYVTTDAGTGVVHQAPYFGEDDQRVCLSYGIVKKGMKMVCPIDPSGRFTSEVTDFQGMYIKDADKEIVKNLKSKGRVVHQSTIKHSYPFCWRSDTPLVYRAVPSWFVRVSHATDKLLESNSHTYWVPDMVKEKRFGNWLRDARDWAISRNRYWGNPIPLWVSDDGEEVVCVGSIAELEELTGTKLTDIHREFVDDLTIPSTTGRGVLRRVPEVFDCWFESGSMPYAQSHFPFENKREFEDNFPADFIAEGIDQTRGWFYTLIVISTLLYGKPPFKNLVCNGLVLAKDGQKMSKRKKNFPDPLSVVNKYGADALRLYLVNSPAVRAENLRFKEEGVRDILKDVFLPWYHAYRFLLQSVASWEEKTDKKLVIVENTRKTSDNYMDRWILSFTQSLVKFVQQEMAKYHMYTVLPRLVKFFNQMTNWYVRMNRKRLK--------------------------APFTPYLTETIYQGMKQMVDLS--DEKDSRSVHFLMLPKPKEFLIHKK----------------------------------------------------------------------------------------------------------------------------------------------------------------------------------------------------------------------------------------------------------------------------------------------------------------------------------------------------------------------------------------------------------------------------------------------------------------------------------------------------------------------------------------------------------------------------------------------------------------------------------------------------------------------------------------------------------
>EOG091F004Q|Lottia_gigantea|JG16_Flabellina_iodinea|TRANSCRIPT
-------DSINFVEEEEKVGRFWKEIDAFQTSLKLSKGRPRYSFYDGPPFATGLPHYGHMLAGTIKDVMTRWAYQSGFHVDRRFGWDCHGLPVEFEIDNMLGIKGPDDVAKMGIKAYNGECRKIVQRYSGEWKHIMERLARWIDFDNDYRTMYPSFMESIWWVFKQLYNKGLVYKGFKVMPYSTACNTPLSNFESGQNYKDVTDPAVIVSFPLEEDPNVSIIAWTTTPWTLPSNLACCVHPDLIYVKVKDKKTDKTYIMMEQRLSALFKSKEEYQVLDKFPGKKLEGKRYTPLFEYFKELGPSNGAFRVVCDTYVTTDAGTGIVHQAPYFGEDDQRVCLAYGIVKKGMKMVCPIDPSGKFTSEVTDFEGMYIKDADKDIVKNLKTRGRLVHQGTIKHNYPFCWRSDTPLVYRAVPSWFVRVSHAKDKLLESNGHTYWVPGFVKEKRFGNWLREARDWAISRNRYWGNPIPLWVSDDGEEVVCVGSIAELEQLTGKKVTDIHREFIDDLTIPSTTGRGVLRRVSEVFDCWFESGSMPYGQAHFPFENKKEFEENFPADFIAEGIDQTRGWFYTLIVISTLLYGKPPFKNLVCNGLVLAKDGQKMSKRKKNFPDPLSVVNQYGADALRLYLVNSPAVRAENLRFKEEGVRDILKDVFLPWYNAYRFLLQSVGAWEEKTCDKLLIMEYGRKTSDNYMDRWILSFTQSLVKFVQQEMAKYHMYTVLPRLVKFFNQMTNWYVRMNRKRLKGDAGVAESRKALETLTSVIFCVTKTMAPFTPYLTETIYQGMKSMVDLT--EEKDSRSVHFLMLPKPKEFLIHKKIETAVARMQSVIELGRVVRDRKTIPLKYPLKEVVTIVKDQETMDDLGSLEKYILEELNVKKLTRTLDKSQYGVRLEAKPELQTLGRKLGSALKELTPAIGALTDSQIEKYQTEGSIQVAGHTICEGDLRILYVFDKQ--AD-APQHYEAHSDGSILVLLDTEPDEAMVNEGLAREVMNRIQRLRKKAKLVPTDDIAVYYSASKKIEGIIQSFSEFIDATIKQPLKPYPVPGSA-EVVITEDMPIKQDSLEVTIVL------------G----------L---------LTP-APATPGVAPHSGFIN-VVLC-GMEPGQGRH--GNQATVAINNPV-GGKTLKCEDFIKLIQSVFGLRGKKICLFSDTELTKEVRNNINLQSLASKTVFVTPTCLDD-VS---VPSS-CGQISQPICHFVNVE----GKGQ-KGTLLLENPRGQSLPWSQFLAQV-----------------------------------------------------------------------------------------------------------------------------------------------------------------------------------------------------------------------------------
>EOG091F004Q|Lottia_gigantea|JG01_Aeolidiella_alba|TRANSCRIPT
--------------------------------------------------------------------------------------------------------------------------------------------------------------------------------------------------------------------------------------------------------------------------------------------------------------------------------------------------------------------------------------------------------------------------------------------------------FVKEKRFGNWLREARDWAISRNRYWGNPIPLWVSEDGEEVVCVGSIAELEELTGEKISDIHREFIDDLTIPSTTGRGVLRRVPEVFDCWFESGSMPYGQAHFPFENKKEFEENFPADFIAEGIDQTRGWFYTLIVVSTLLYGKPPFKNLVCNGLVLAKDGQKMSKRKKNFPDPASVINQYGADALRLYLVNSPAVRAENLRFKEEGVRDILKDVFLPWYNAFKFLVQSVGSWEEKTGEKLMIVENSRKTSDNYMDRWILSFTQSLVKFVQQEMAKYHMYTVLPRLVKFFNQMTNWYVRMNRKRLKGDSGVAESRKALETLTSVIFCVVKVMAPFTPYLTETIYQGMKHMVDLS--DEKDSRSVHFLMLPKPKEFLIQKKIEVAVARMQSVIELGRVIRDRKTIPLKYPLKEVVTIVKDQETMDDLGLLEKYILEELNVKKLTRTMDKSQYKVKLEAKPDHMSLGKKLGPALKEVGPAISALTDSQIEKYQTEGSIEVAGHTLEQGDLRILYVFDKQ--ND-APQNYEAHSDGTILVLLDTEPDEAMLNEGVAREVMNRIQRLRKKAKLMPTDDITVYYKASKKIADIIQSFSEFIDATIKQPLKPYPVPGNA-NVIITEDMPIKQDTFEVTITQ------------A----------E---------LPP-APDTPGVVPNSGFIN-VVLH-GLEAGQGRV--GTQATVLVNNPTKGGKPLKSEQLIKLIQSVFGLRGKKIKVFLDTDLTLELQSNANLQSLSSKTVYVTPTSSDK-LA---SLST-KE-VTRPVCHFVNVE----KKDE-KATVLLENPRGQSLSWSQLLAQVKAIF-------------------------------------------------------------------------------------------------------------------------------------------------------------------------------------------------------------------------------
>EOG091F004Q|Lottia_gigantea|JG06_Catriona_columbiana|TRANSCRIPT
-------DSINFVEEEENIAKFWKEIDAFQTSLKLSKGRPRYSFYDGPPFATGLPHYGHLLAGTIKDVMTRWAYQSGFHVDRRFGWDCHGLPVEYEIDKLLGIKGPDDVAKIGIKAYNDECRKIVQRYSQEWRSITSRCGRWIDFDNDYRTMYPWFMESIWWVFKQLFNKGLVYKGFKVMPYSTACNTPLSNFETGQNYKDVTDPAVIVAFPLEEAPNVSIIAWTTTPWTLPSNLACCVHPDLIYVKVKDKTTGKIYLMMEQRLCALFKDENDYQVMEKFPGKKLEGKRYTPLFDYFKELGPSNGAFRVVCDTYVTTDAGTGVVHQAPYFGEDDQRVCLRYGIITKGMKMVCPVDPSGHFTSEVTDFKGLYIKDADKEIIRNLKARGRLVHQGTLKHSYPFCWRSDTPLIYRAVPSWFVRVTHANDKLLESNSHTYWVPEFVKEKRFGNWLREARDWCISRNRYWGNPIPLWISDDGQEVVCVGSIAELEQLTGQKITDIHRESIDDLTIPSTTGRGVLRRVTEVFDCWFESGSMPYGQAHFPFENKKEFEDNFPADFIAEGIDQTRGWFYTLVVVSTLLFGKAPFKNLVCNGLVLAKDGQKMSKRKKNFPDPMEVINQYGADALRLYLVNSPAVRAENLRFKEDGVRDILKDVFLPWYNAFRFLGQCVAAWEEKTKEKLMIVENTRKTSDNYMDRWILSFTQSLVKFVQQEMAKYHMYTVLPRLVKFFHQMTNWYVRMNRKRLKGENGVEDCRKALESLSSVIFTVTKVMAPFTPYLTETIYQGMKNMVDLS--SEKDARSVHFLMLPKPKEFLIHKKIETAVARMQSVVECGRVIRDRKTISLRYPLKEVVTIAKDQETLEDLGSLEKYILEELNVKTLTRTLDKADYGVRLEAKPDLQSLGRKVGGGLKELIPAITALTDSQIEKFQSEGKIEVAGFTLEEGDLRIMYVFDKA--GD-APQNYEAHSDGNILVLLDTEPDEEMLNEGVAREVINRIQRLRKKGKLLPTDDIEIYFKAAAKLNKIICSFGEFIDSTIKRPLKPYPIPGTA-QVIIEETLPIKQDAFEITIVQ------------V----------S---------LPP-APETPRVVPHSGFIN-VVLC-GLESGHGRS--GTQGTIAVNSGGK--KLSKADELEKEIQSLFGLRGKKISVFLDSTLKKPLENKTNVQTLCSKTIFVTPQSVDN-LP---PPSS-EG-LTRPICHFVNVE----CKGD-KATLLLENPRGTTLSWTQLLNQVKAVFPKSAD--------------------------------------------------------------------------------------------------------------------------------------------------------------------------------------------------------------------------
>EOG091F004Q|Lottia_gigantea|HW07_Cuthona_caerulea|TRANSCRIPT
-------DSINFVQEEENVAQLWKEIDAFQTSLKLSKGRPRYSFYDGPPFATGLPHYGHLLAGTIKDVMTRWAYQSGFHVDRRFGWDCHGLPVEYEIDKMLGIKGPDDVAKIGIKAYNDECRKIVQRYSKEWRTITSRFGRWIDFDNDYRTMYPWFMESIWWVFKQLFNKGLVYKGFKVMPYSTACNTPLSNFETGQNYKDVIDPAVIVGFPLEEDPNVSIIAWTTTPWTLPSNLACCVHPDLTYVKVKDKSTGKVYLMMEERLCALFKEENEYQVLEKFPGKKLEGKRYTPLFDYFKELGPSNGAFKIVCDTYVTTDAGTGVVHQAPYFGEDDQRVCLGYGIITKGMKMVCPIDPSGIFTSEVTDFKGMYVKDADKEIIKNLKSRGRLVHHGTLKHNYPFCWRSDTPLIYRAVPSWFVRVTHANEKLLESNSQTYWVPEFVKEKRFGNWLREARDWCVSRNRYWGNPIPLWISDDGEEVVCVGSIAELEQLTGKKITDIHRESIDDLTIPSTTGRGVLRRVNEVFDCWFESGSMPYGQAHFPFENKKEFEDNFPADFIAEGIDQTRGWFYTLVVVSTLLFGKAPFKNLVCNGLVLAKDGQKMSKRKKNFPDPMTVINQYGADALRLYLVNSPAVRAENLRFKEEGVKDILKDVFLPWYNAFRFLIQSVAAWEEKTEEKLMIIENTKKTSDNYMDRWILSFTQSLVKFVQQEMAKYHMYTVLPRLVKFFHQMTNWYVRMNRKRLKGETGIEDCKKALETLTSVIFTVTKVMAPFTPFLTETIYQGMKHMVDLS--SEKDTRSVHFLMLPKPKEFLIHKKIETAVARMQSVIELGRVIRDRKTIPLKYPLKEVVTIAKDQETLEDLASLEKYILEELNVKKLTRTLDKTEYGVRLEAKPDHQSLGRKMGGALKELTPAISALTDSQIEKFQSEGKLQVAGHDLEEGDLRILYVFDKT--GD-APHNYEAHSDGAILVLLDTEPDEEMLNEGVAREVMNRIQRLRKKGKLMPTDDIEIYYKATQKIDKIIQSFSEFIDATIKRPLKPY-----------------------------------------------------------------------------------------------------------------------------------------------------------------------------------------------------------------------------------------------------------------------------------------------------------------------------------------------------------------------------------------------------------------------------------------------------------------------
>EOG091F004Q|Lottia_gigantea|NC04_Fiona_pinnata|TRANSCRIPT
MA-HTSSESINFVKEEENVAKLWQEIDAFQTSLKLSKGRPRYSFYDGPPFATGLPHYGHMLAGTIKDVITRWAYQSGFHVDRRFGWDCHGLPVEYEIDKMLGIKGPDDVAKIGIKAYNDECRKIVQRYSSEWRVMTNRLGRWIDFDNDYRTMYPWFMESVWWVFKQLFNKGHVYKGFKVMPYSTACNTPLSNFETGQNYKDTVDPAVIVTFPLEEDPNVSIIAWTTTPWTLPSNLACCVHPDLTYVKIKDKSSGKVYIMMEERLCALFKAEDEYQVLEKFPGKKLEGKHYTPLFDYFKELRSSTGAFRVVCDTYVTTDAGTGVVHQAPYFGEDDQRVCLAYGIITKSMKMVCPVDPSGKFTSEVTDYEGMYIKDADKDIIKNLKTRGRLVNQSTLKHSYPFCWRSDTPLIYRAVPSWFVRVTHANEKLLESNSQTYWVPDFVKEKRFGNWLREARDWCISRNRYWGNPIPLWISDDGEEVVCVGSIAELEQLTGQKVTDIHREFIDNLTIPSTTGRGVLRRVTEVFDCWFESGSMPYGQAHYPFENKKEFEDSFPADFIAEGIDQTRGWFYTLVVVSTLLFGKAPFKNLVCNGLVLAKDGQKMSKRKKNFPDPMEVINQYGADALRLYLVNSPAVRAESLRFKEEGVRDILKDVFLPWYNAFKFLIQSVAAWEEKTDERLIIVQNTRKTSDNYMDRWILSFTQSLIKFVEQEMAKYHMYTVLPRLVKFFNQMTNWYVRMNRKRLKGDTGVEDCRKALETLASVIFSVTKVMAPFTPYLTETIYQGMKHMVDLK--NEKDSRSVHFLMLPKPKEFLIHKKIETAVSRMQSVIELGRVIRDRKTIPLKYPLKEVVTIAKDQETLEDLASLEKYILEELNVKKLTRTLDKTVYGVRLEAKPDHQSLGRKVGGALKQLTPAISALTDSQIEKFQSEGKIEVAGHVLEEGDLRILYVFDKT--GD-TPQHYEAHSDGTILVLLDTEPDEEMLNEGVAREVMNRIQRLRKKAKLMPTDDIEIYYKASLKIDQIVKSFTQFIDATIKRPLKPYPVPGGA-QVIIQEEMPIKQDAFEITIVQ------------A----------S---------LSP-APETPGVVPHSGFIN-IVLC-GLEPGQGRS--GTQGTIAVTSGGR--KLSKTEDLVKGIQSLFGLRGKKVSVFLDAALKKPLENNTDVQSLCSKTLFVTPQSLDK-VS---PSSN-EV-VSRPVCHFVNVE----GKGE-KATLLLENPRGSALSWNQLLAQ------------------------------------------------------------------------------------------------------------------------------------------------------------------------------------------------------------------------------------
>EOG091F004Q|Biomphalaria_glabrata|JG26_Phestilla_sp|TRANSCRIPT
MA-HLSSESINFVAEEENVVKFWNEIDAFQTSLKLSKGRPRYSFYDGPPFATGLPHYGHLLTGTIKDVMTRWAYQSGFHVDRRFGWDCHGLPVEYEIDKLLNIKGPEDVAKIGIKAYNDECRKIVQRYSQEWRTVTLRFGRWVDFDNDYRTMYPWFMESIWWVFKQLYNKGLVYKGFKVMPYSTACNTPLSNFETGQNYKDVVDPAVIVSFPLEEDPSVSIIAWTTTPWTLPSNLACCVHPDLIYVKVKDNTSGKVYLMMEERLCALFKDESEYKVLEKFPGKKLEGKRYIPLFDYFKELGTSNGAFQVVCDTYVTTDAGTGVVHQAPYFGEDDQRVCLGYGIITKGMKMVCPIDASGRFTSEVTDFKGMYIKDADKEIIRNLKSRGRLVHQGTLKHSYPFCWRSDTPLIYRAVPSWFVRVANSNDKLLESNSQTYWVPEFVKEKRFGNWLRDARDWCISRNRYWGNPIPLWVSDDGEEVVCVGSIAELEQLTGQKLTDIHREFVDDLTIPSATGRGVLRRVNEVFDCWFESGSMPYGQAHFPFENKKEFEDNFPADFIAEGIDQTRGWFYTLVVVSTLLFGKPPFKNLVCNGLVLAKDGQKMSKRKKNFPDPMTVINQYGADALRLYLANSPAVRAENLRFKEEGVRDILKDVFLPWYNAFRFLMQCVAAWEEKTGEKVMIVENT-----------------------------------------------------------------------------------------------------------------------------------------------------------------------------------------------------------------------------------------------------------------------------------------------------------------------------------------------------------------------------------------------------------------------------------------------------------------------------------------------------------------------------------------------------------------------------------------------------------------------------------------------------------------------------------------------------------------------------------------------------------------------------------------------------------------------------------------------
>EOG091F004Q|Crassostrea_gigas|HW10_Embletonia_pulchra|TRANSCRIPT
MAQASSSDSINFVKEEENIVKLWNEINAFQTSLKLSKGRPRYSFYDGPPFATGLPHYGHMLAGTIKDVMTRWAYQSGFHVDRRFGWDCHGLPVEYEIDKKLGITGPADVAKMGIKAYNDECRKIVQRYSSDWKAIMGRMARWIDFDNDYRTMYPSFMESIWWVFKQLYNKGLVYKGFKVMPYSTACNTPLSNFESGQNYKDVVDPSVIVSFPLEEDPNVAIIAWTTTPWTLPSNLACCVHPDLTYVKVKDKSSGKIYLMMEVRLTALFKGEDEYEVLDKFPGKKLEGKRYTPLFDYFKDLGPSNGAFRVLCDPYVTTDAGTGVVHQAPYFGEDDQRVCLANGIVKKGMKMVCPIDPSGIFTDEVTDFQGMYIKDADKEIVKNLKSRGRLVHQSTLKHSYPFCWRSDTPLVYKAVPSWFVRVAQAQERLLESNSQTYWVPEFVKEKRFGNWLREARDWAISRNRYWGNPIPLWVSDDGEEVVCVGSIAELEQLTGEKVTDIHREFIDHLTIPSTTGRGVLRRVPVVFDCWFESGSMPFGQAHFPFENKKEFEENFPADFIAEGIDQTRGWFYTLMVISTLLYGKPPFKNLVCNGLVLAKDGQKMSKRKMNYPDPMSLVNHYGADALRLYLVNSPAVRAENLRFKEEGVRDILKDVFLPWYHASRFLVQSVEAWEEKTGDKLMIMENSRKTSDNYMDRWILSFTQSLIKFVQQEMAKYHMYTVLPRLVKFFNQMTNWYVRMNRKRLKGDSGLSESQKALETLASVIFCVTKTMAPFTPYLTETIYQGMKHMVNLK--DEKDARSVHFLMLPKPKEFLIHEKIETAVSRMQSVIELGRVVRDRKTLPLKFPLKEAVAICKDQETMDDLASLEKYILEELNVRKLIRTLDKAQYKVRLEAKPELMSLGKRLGGALEQLNPAISALTDSQIEKFQADGRIEVAGHILEEGDLRISAVFDKT--GD-APQQYEAHSDGTILVLLDTEPDESMVNEGIAREVMNRIQRLRKKAKLVPTDDIRVYYKASKKIMTIIQDFTEFIDATIKQPLAPYPVPGNA-DVVIVEELPIKQDPLEITITR------------VEGSKSTCSCTL---------LPP-APETPGVAPHSGFIN-VVLC-GLEPSEGRT--GRQATIAVENPI-GKSLCNAEDLIRMIQSLFGLRGKKIQVFLDQGLKRELPRDTKPRSLSSKTVYVTPVCLDH-VV---VPND-AE-VPRPICHFVNVE----GRGE-KATLMLENPRGQSLSWTQFSNQVKAVF-------------------------------------------------------------------------------------------------------------------------------------------------------------------------------------------------------------------------------
>EOG091F004Q|Crassostrea_gigas|JG08_Dendronotus_venustus|TRANSCRIPT
-----PNDSINFVEEEKKISQFWKEIDAFQTSLKLSKGRPRYSFYDGPPFATGLPHYGHMLAGTIKDVMTRWAYQSGFHVDRRFGWDCHGLPVEYEIDKTLGIKGPADVAKMGIKAYNNECRKIVQRYSHEWKEIMGRMARWIDFDNDYRTMYPSFMESIWWVFKQLYNKGLVYKGFKVMPYSTACNTPLSNFESGQNYKDVSDPEVVVSFPLEEDPSVSIIAWTTTPWTLPSNLACCVHPDLIYVKVKDKKTGKVYLMMEKRLTQLFKTEDDYTILDKFPGKKLEGKRYTPLFDYFKELGPANGAFRIVCDTYVTTDAGTGVVHQAPYFGEDDQRVCLANGIIKKGMKMVCPVDASGIFTSEVSDFQGMYIKDADKEIVRNLKARGRLVHQGTFKHSYPFCWRSDTPLIYKAVPSWFVRVAQAQEKLLKSNSQTYWVPDFVKEKRFGNWLREARDWAISRNRYWGNPIPLWVSDDGEEVVCVGSIAELEQLTGQKVTDIHREFIDDLTIPSTTGRGVLRRVPEVFDCWFESGSMPYGQAHFPFENKKEFEENFPADFIAEGIDQTRGWFYTLMVVSTLLFGKAPFKNLICNGLVLAKDGQKMSKRKKNFPDPVSILDLYGADALRLYLVNSPAVRAESLRFKEDGVRDILKDVFLPWYNAYRFLLQSGHAWEEKTGHKLLIHEDTRKTSDNYMDRWILSVTQSLVKFVQQEMAKYYMYTVLPKLIKYFTQLTNWYVRMNRKRLKGDSGEAESRKALETLASVIFCVCKIMAPFTPFLTETIYQGLKGMLDLS--AVKDARSVHFLMLPKPKEFLIHPKIETAVATMQSAVELGRIIRDRKTLPVKYPLKEMVAIVKDQDTMDDLGSLEKFILEELNVRQLTRTMDKGQYGVRLQAKPDLQTLGRKLGGGLKALVPAINALTDAQIERYQSEGKLEVAGVTLETGDLRIQYAVDTKQGGD-APTHYEAHSDGTILVLLNVEPDETLMNEGIAREMMSRIQKLRKKANLVPTEDIEIYFQASTKLVSIIETFTDFIAATIKKPLKPYPVPAAGREVVIHEAMPIKQDAFEITIVMGATP--SALASIG----------L---------SAP-APETPGVAPSSGFVN-VVLC-GLEAGQGRTVTGRQATVAIDNPV-TGTPLLGDNLTTLIQSLFGLRGKKIRVFSDAALSRELQSDVKVQSLSSQTVYATPACLDN-VV---VPSG-GG-VARPFCHFVNVE----GHGQ-KGTLLLENPQGQALSWPQLMAQVKAVF-------------------------------------------------------------------------------------------------------------------------------------------------------------------------------------------------------------------------------
>EOG091F004Q|Biomphalaria_glabrata|JG07_Cuthona_albocrusta|TRANSCRIPT
-------------------------------------------------------------------------------------------------------------------------------------------------------------------------------------------------------------------------------------------------------------------------------------------------------------------------------------------------------------------------------------------------------------------------------------------------------------------------------------------------------------------------------------------------------------------------------------------------------------------------------------------------------------------------------------------------------------------------------------------------------------------------------------------------------------------------------------------------------VARMQSVIELGRVIRDRKTMSLRYPSKEVVTIAKDQETLDDLASLEKYILEELNVKKLTRTLDKTVYGVRLEAKPEHQSLGKKVGSALKELSPAISALTDSQIEK---------------------------------------------------------------------------------------------------------------------------------------------------------------------------------------------------------------------------------------------------------------------------------------------------------------------------------------------------------------------------------------------------------------------------------------------------------------------------------------------------------------------------------------------------------------------------------------------
>EOG091F004Q|Crassostrea_gigas|JG10_Dirona_picta|TRANSCRIPT
--------------------------------------------------------------------------------------------------------------------------------------------------------------------------------------------------------------------------------------------------------------------------------DYQILEKLPGKKLEGKRYTPLFDYFKELGESHGAFRVLCDTYVTTDTGTGVVHQAPYFGEDDQRVCLAYGIIKKGMKMVCPVDPSGRFTSDVKDFQGMYIKDADKEIMKKLKAKGRLVHQSTIKHSYPFCWRSDTPLIYTAVPSWFVRVSHATDKLLESNSQTYWVPDFVKEKRFGNWLRDARDWAISRNRYWGNPLPLWVSDDGEEVVCVGSIAELEQLTGEKVTDLHRESIDHLTIPSTTGRGVLRRVPEVFDCWFESGSMPYGQAHFPFENKKEFEENFPADFIAEGIDQTRGWFYTLIVISTLLFGKPPFKNLVCNGMVLAKDGQKMSKRKKNFPDPMSVVSKYGADALRLYLANSPAVRAESLRFKEEGVRDILKDVFLPWYNAFRFTLQCVQAWEEKSGDKLVIIENSRKTSDNYMDRWILSFTQSLVKFVQQEMAKYHMYTVLPRLIKFVNQMTNWYVRMNRKRLKGDSGLAESKKALETLSSVIFCITKIMAPFTPYLTETIYQGMKHLVDLS--AEKDARSVHFLMLPKPKEFLIHKKIETAVARMQSVIELGRVVRDRKTIPLKYPLKEVVTIVKDQETMDDLASLEKYILEELNVKKLTRTLDKTQYGVRLEAKPDHQSLGKKLGGSLKSVGPAISALTDSQIEKYQSKGTIEVAGHTLEEGDLRVMYVFDKK--GD-APQHYEAHSDGTILVLLDTEPDESMVNEGVAREVMNRIQRLRKKAKLVPTDNIEIYYKATQKLVGIIQTFTDFIDATIKQPLKAYPVPKNV-DVVIMEEMPIKQDSLEITIVR------------VEGDKQNSSVAL---------LPP-APETPGVTPHSGFVN-VVLC-GLEAGQGRS--GVQATIAIDNPV-GATPLNLEHLSKLILSVFGLRGKKICMFSDQTLKQELRKDIKIQSLSSKTVFVTPASLDS-VA---VPSN-GV-VSRPFCHFVNVE----GNGK-KATLLLENPRGQSLSWPQFAAQ------------------------------------------------------------------------------------------------------------------------------------------------------------------------------------------------------------------------------------
>EOG091F004Q|Lottia_gigantea|JG02_Antaeolidiella_chromosoma|TRANSCRIPT
-----------------------------------------------------------------------------------------------------------------------------------------------------------------WVFKQLYNKGLVYKGFKVMPYSTACNTPLSNFESGQNYKDVTDPAVIVSFPLEEDPNVSVIAWTTTPWTLPSNLACCVHPDLIYVKVKD-------------------------------------------------------------------------------------------------------------------------------------------------------------------------------------------------------------------------------------------------------------------------------------------------------------------------------------------------------------------------------------------------------------------------------------------------ENSRKTSDNYMDRWILSFTQSLVKFVHQEMAKYHLYTVLPRLVKFFNQMTNWYVRMNRKRLKGDSGTSESRKALETLTSVIFCVSKAMSPFTPYLTETIYQGMKHMLDLS--DEKDSRSIHFLMLPKPKEFLIHKKIETAVARMQSVIELGRVVRDRKTIPLKYPLKEVVTIVKDQETMDDLGSLEKYILEELNVKKLTRTLDKSQYKVKLEAKPDHMSLGKKLGPALKEVSPAITALTDSQIEKYQTEGSIEVCGHTLEQGDLKIVYVFDKQ--GD-APQNYEAHSDGTILVLLDTEPDEAMVNEGIAREVMNRIQRLRKKAKLVPTDDIAVYYKASKKIGEIVQSFSDFIDATIKQPIKPYPVPGNA-DVIITEDMPIKQDSFEVTIIR------------T----------P---------LPP-APETPGVVPHSGFIN-VVLN-GLEPGHGRV--GTEATVAISNPTKGGKPLKSEDLLKLIPSLFGLRGKKIRVFSDGDLKHAIQSNTDLKTLSSKTVYVVPASLDN-LL---TQNG-PE-VTRPICHFVNVE----GKGE-KATLLLENPRGQPLSWSQLLAQVKAIF-------------------------------------------------------------------------------------------------------------------------------------------------------------------------------------------------------------------------------
>EOG091F004Q|Lottia_gigantea|JG22_Lomanotus_vermiformis|TRANSCRIPT
--------------------------------------------------------------------------------------------------------------------------------------------------------------------------------------------PLSNFESGQNYKDVTDPEVIVSFPLEEDPNVSILAWTTTPWTLPSNLACCVHPDLIYVKVKDKKTGKTYLMMEQRI---------------------------------------------------------------------------------------------------------------------------RLVHQGSFKHSYPFCWRSDTPLIYKAVPSWFVRVSHATDRLLESNSHTYWVPDFVKEKRFGNWLREARDWAISRNRYWGNPIPLWISDDGEEVVCVGSIAELEQLTGEKITDIHREFIDHLTIPSSTGRGVLRRVPEVFDCWFESGSMPYGQAHFPFENKKEFEDNFPADFIAEGIDQTRGWFYTLIVVSTLLYGKPPFKNLICNGLVLAKDGQKMSKRKKNFPDPSSVINKYGADALRLYLVNSPAVRAESLRFKEEGVRDILKDVFLPWYNAYKFLMQSVGAWEESTGDKLIIIENSRKTSDNYMDRWILSVTQSLVKFVQEEMAKYHMYTVLPRLVKYFTQLTNWYVRMNRKRLKGDSGVGESRKALETLASVIFCVIKIMAPFTPYLTETIYQGMKHMVDQS--ELKDTRSVHFLMLPKPKEFAIHKKIETAVARMQSVVELGRVIRDRKTIPLKYPLKEMVTIVKDQETLDDLGSLEKYILEELNVKKLTRTLDKSQYGVRLEAKPEHQTLGKRLGSAIKEIGPAISALTDKQIERYQSEGQIEVGGHTLVEGDLRILYAIDKQ--GD-APQHYEAHSDGTILVLLNTQPDEMMLNEGIAREVMSRIQKLRKKAKLVPSDEIEVYYKASQKLVDIIQSFSEFIEATIKQPVKVYPVPANL-DVVITEDMPIKQDPLEITITN------------R----------L---------LPP-APATPGVSPLSGFIN-VVLC-GLEPGQGRS--GIQATIAIDNPV-KGKTLDSECLVHTIKSLFGLRGKKIRVFLDNGLKQEVKNDTKIQSLLSTTVYVTPDITEN-VA---VPSN-GQ-VAQPFCHFVNVE----GKGQ-KATLLLENPKSQALSWLQFSAQV-----------------------------------------------------------------------------------------------------------------------------------------------------------------------------------------------------------------------------------
>EOG091F004Q|Crassostrea_gigas|HW18_Janolus_cristatus|TRANSCRIPT
MAQALSADSINFVEEELKVEAFWKEIDAFQTGQKLAKGRPRYSFYDGPPFATGLPHYGHILIGTLKDVVTRWAYQSGYYVERRFGWDVHGLPVEYEIDKTLGIKGPDDVAKMGIATYNNHCRSIVARYCNEWRAIVGRLGRWIDFDNDYKTMDPTFMESIWWVFKELFNKGLVYQGYKVMPFSTVCNTPISNFESGQNYKDVVDPSVVVAFRLVEEPDVAVVAWTTTPWTLPSNLAVCVHPELTYVKVKDKKTGKVYVMMEQRLVILFKSEEDYEILDKFPGKKLENKRYIPLFDYFKELGPSNGAFRVVCDTYVSTDAGTGIVHQAPYFGEDDQRVCLGYGIITKNMKMVCPVDVSGKFTSEVSDFQGMYIKDADKEIIKNLKSRDLLVHQSTVKHNYPFCWRSDTPLIYKAVPSWFIRVAHANDDLLKSNDQTYWVPDSVKEKRFGNWLRDARDWAVSRNRYWGNPIPLWVSDDGEEVVCVGSKAELEELTGEKVSDLHREFIDHLTIPSTTGRGVLRRVPEVFDCWFESGSMPYGQAHFPFERKKEFEDNYPADFIAEGIDQTRGWFYTLMVVSTLLFGKPPFKNLVCNGLVLAKDGQKMSKRKQNFPDPMILVSKYGADALRLYLVNSPAVRAENLRFKEEGVRDILKDVFLPWYNASRFMLQCVHAWEEKSGEKMIIRTNSREVSDNYMDRWILSFTQSLVKFVMEEMGKYHLYTVVPRLVKFFNQMTNWYVRMNRKRLKGEAGLAESKKALDTLASVVFCVITVMAPFTPFLTETIYQAMKHMVDLS--DEKDSRSIHFLMLPKPKEFLIHKKIETAVSRMQSVIELGRVVRDRKTIPLKYPLKEVVAIAKDPEALEDLASLEKYILEELNVKKLTRTMDKDQFRVRLEAKPDHQSLGKKLGGALKDVSPAISALTTEQIEKYQLEGSLEVAGHKLEEGDLRILYVFDKK--GD-GPQQYEAHSDGSIMVLLDTQPDESMVNEGIAREVMNRIQRLRKKGKLMPTDNIEVYYKATQKIVDVIESFSEFIAVTVKQPLKPYPVPGGS-PVVITEEMPIKQDSLEITLVRKGEVPQSSSSDSS----------L---------LPP-APETPGVTPHSGFIN-LVLC-GLEPGQGRS--GRQATVAVNNPV-RSSPLLLDHLKQAAESLFGVRGKKICMFSDQGLKQEVTNGVKIQSLSSKTVYVTPLCLDG-VS---APSN-AG-ACRPFCHFVNVE----GLGK-KATLLLENPRGQAVTWTQLSNQV-----------------------------------------------------------------------------------------------------------------------------------------------------------------------------------------------------------------------------------
>EOG091F004Q|Biomphalaria_glabrata|JG19_Janolus_barbarensis|TRANSCRIPT
-----------------------------------------------------------------------------------------------------------------------------------WRSIVGRLGRWIDFDNDYKTMDPTFMESIWWV---------------------------------------------------------------------------------------------------------------------------------------------------------------------------------------------------------------------------------------------------------------------------------------------------------------------------------------------------------------------RVPEVFDCWFESGSMPYGQAHFPFENKKEFEDNFPADFIAEGIDQTRGWFYTLMVVSTLLFGKPPFKNLVCNGLVLAKDGQKMSKRKQNFPDPMILVSHYGADALRLYLVNSPAVRAENLRFKEEGVRDILKDVFLPWYN-------------------------------------------------------------------------------------------------------------------------------------------------------------------------------------------------------ETLDDLHNLGAGFVVDLDV-----------------------------------------------------------------------------------------------------------------------------------------------------------------------------------------------------------------------------------------------------------------------------------------------------------------------------------------------------------------------------------------------------------------------------------------------------------------------------------------------------------------------------------------------------------------------------------------------------------------------------------------------
>EOG091F004Q|Lottia_gigantea|NC06_Pleurobranchaea_californica|TRANSCRIPT
-------DTINFPEEEEKILQYWREIDVFKTQQKLSKGRPRYSFFDGPPFATGLPHYGHMLAGTIKDVMTRWAYQSGFHVDRRFGWDCHGLPIEYEIDKTLGIKGPEDVEKMGIKAYNDECRKIVQRYSGDWREIMERVARWIDFDNDYRTMYPSFMESIWWVFKQMYNKGLIYQGYKVMPYSTACCTPLSNFEAGQNYKDVVDPAVIVNFPLEENPDVSIIAWTTTPWTLPSNLACCVHPDLTYVKVQGKSNSKVYIMMEERLCALFKTEEDYTILEKFPGKDLEGTKYIPLFEYFKEYGPKNGAFRVVCDTYVTTDTGTGVVHQAPYFGEDDQRICLSYGIITRGMKGVCPVDASGKFTEEITDFKGLYVKDADNSIIKNLKSRGRLVNQSTIKHSYPFCWRSETPLLYKAVPSWFVRVEHAVDKLLESNSQTYWVPDFVKEKRFGNWLQNARDWNISRNRYWGNPIPLWVSEDGEEVVCVGSIAELEELTGAKLTDIHREFVDQLTIPSKTGRGVLRRVPEVFDCWFESGSMPYGQFHYPFENRKEFEDSFPADFIAEGIDQTRGWFYTLIVVSTMLFGKAPFKNLICNGMVLASDGQKMSKRKKNYPDPVSVVNKFGADALRLYLVNSPAVRAESLRFKESGVRDILKDVFLPWYNAFRFLEQNVGIWEESTGKKFLLNEATVKPSDNYMDQWILSFTQSLVQYVHKEMSLYHLYTVLTRLVKFFDQLTNWYVRMNRKRLKGDGGMEDCQKALETLCSVIFVIIKMMAPFTPFLTEVIFQRMKSMLDLR--GEQDARSVHFLMLPKPKAQLIHKPIEVAVACMQSVIELGRVIRDWNTLPVKYPLKEVVTIVKDQETMNNILTLEKYILEELNVRKLTVTLDKKQYGVHFKAEPNHRQLGQKLGRSLSTVGSAIKNLSDGDIEKYQETGTIEVEGHTLEEGDIKILYSFDKT--G-DTPQQYAAHSDGKILVLLDIEPDQAMLNEGIAREVINRVQKLRKTAKLFPQDSIEVYYEAAQKLSAIITEFADFINLTVKQPLRPYPVKNGA-EVIITSKMPIKDDDLEITIAF------------T----------A---------LAP-APETPGVQPFCPFVN-LTLC-GLQSGQGRK--GSQATIFLENPA-GENALNSASLLGHAKSVFGLRGVSVSLFEDKGLKKELKDGSSVKSLSKKTVYVAPSVLNG-VK---APSQ-DA-VTRPVCHFANLE----ASGV-KGTLLLENPRGDYFTW------------------------------------------------------------------------------------------------------------------------------------------------------------------------------------------------------------------------------------------
>EOG091F004Q|Crassostrea_gigas|HW03_Berthella_plumula|TRANSCRIPT
------TDAINFVQEEEKVLQYWKEIEAFKTQQKLSKGRPRYSFFDGPPFATGLPHYGHILAGTIKDVMTRWAYQSGFHVDRRFGWDCHGLPIEYEIDKSLGIKGPEDVAKMGIKAYNDECRKIVQRYSSDWREIIGRVARWIDFDNDYRTMYPSFMESIWWVFKQMYNKGLVYQGYKVMPYSTVCCTPLSNFEAGQNYKDVVDPAVIVSFPLEENPDVAIIAWTTTPWTLPSNMACCVHPELTYVKVQDKSTSKVYIMMEARLSALFKTEEDYTILEKFPGKNLKDKKYTPLFDYFKEFGTKTGAFRILCDTYVTTETGTGVVHQAPYFGEDDQRVCLANGVITRGMKMVCPVDASGNFTSEVTDFKGQFVKVADSAIIKHLKAKGRLVHQGTIKHSYPFCWRSETPLLYKAVPSWFVRVEQACEKLLESNSQTYWVPEFVKEKRFGNWLQGARDWAISRNRYWGNPIPLWISDDGEEVVCVGSIAELEELTGTKLTDIHREFVDDLTIPSKTGRGVLRRVPEVFDCWFESGSMPYGQFHYPFENRKEFEDSFPADFIAEGIDQTRGWFYTLIVVSTLLFGKPPFKNLICNGLVLAADGQKMSKRKKNYPDPVAVIGQYGADALRLYLVNSPAVRAESLKFKESGVRDILKDVFLPWYNAFRFLEQNVGIWEEESGEKFCLNEAKLEPSDNYMDQWILSFTQSLVQYVHKEMSLYHMYTVLARLVKFFDQLTNWYVRMNRKRLKGDDGGKDCKKALETLCSVIFCITKMMAPFTPFLTEVIYQRMRPMLDLT--GEQDDRSVHFLMLPKPKAKLIHKPIEMAVARMQSVIEVGRVVRDRNTLPLKYPLKEVVAIVKDQQTMDDLCSLEKYILEELNVRHLTLTMDKTQYGVHLKAEPDHRQLGKKLTSALGTVGPAIKNLSDEQIEKFQAEGAIEVAGYSLEEGDIKVLYSFEKS--G-NTPQHYAAHSDGKILVLLDIEPDQSMLNEGVAREVINRVQKLRKQAKLVPQDSIEIYYKADKKLVGIIESFSDFITATVKQPLKPYPVRNGA-EIIITNELPVKDDHLEITIVW------------AEGAGDSASTTI--------TLAP-APDTPGVQPSCPFLN-LSLC-GLKAGQGRQ--GSLATVLLENPA-GKNVLDVKSLVEKVKSVFGLRGINVRLFQDKKLSQELKSDCPTKSLSKKTIYVVPHTFNS-VK---TPMK-AD-VARPVCHFANLE----GNGV-KGTLLLENPRGD----------------------------------------------------------------------------------------------------------------------------------------------------------------------------------------------------------------------------------------------
>EOG091F004Q|Crassostrea_gigas|NC02_Bathydoris_clavigera|TRANSCRIPT
------TADISFVEEEEKILKYWKEIDAFQTSMKLSNGRPRYSFYDGPPFATGLPHYGHMLAGTIKDVMTRWAYQSGYYVERRFGWDCHGLPVEYEIDKTLGIKGPDDVARMGIKAYNDECRKIVQRYSGEWRDIMDRYARWIDFDDDYRTMYPSFMESIWWVFKQLYNKGLVYKGYKVMPYSTACNTPLSNFESGQNYKEVVDPSVIVSFPLVDEPAVSVIAWTTTPWTLPSNLALCVHPDFEYVKVKDKSTGKVYIMMEKRLTALFKTEEEYEVVERFPGKTLGGKEYVPIFDYFKDMG-ETGAFRILVDTYVTSETGTGVVQQAPYFGEDDQRICLAYGIISRDMRMVCPVDASGKFTSDVTDFVGMYVKDADKEIIKHMKARDRLVHQGTIKHSYPFCWRSETPLLYKAVPSWFVRVEHATQNLLQSNSETYWVPDFVKEKRFGNWLRDARDWNISRNRYWGNPIPLWVSHDGEEVVCVGSIAELEELTGEKIQDIHREFIDHLTIPSKTGRGVLRRIEEVFDCWFESGSMPYAKAHFPFENRKEFEENFPADFIAEGIDQTRGWFYTLMVISTLLYGKPPFKNLICNGMVLAGDGQKMSKRKKNYPDPMSVINKYGADALRLYLVNSPAVRAESLRFKEEGVSDIVKDLFRPWYHAYRFLIQNVETWEQETGEKLKVSED--VDSDNYMDQWILSFTQSLVKFVEKEMALYHMYTVLPRLVKFFDHLTNWYVRMNRKRLKGDSGLGESKKALMTLCTVIFCVTKVMAPFTPYLTELIFQGLKGLLDLT--KEKDARSVHFLMLPKPRDNLIHTGIEAAVSRMQSVIVLGRVIRERKTLPLKCPLKEVVAIVKDKQSFEDLSLLEKYILEELNVRKLTCTTDKAQYGVHLKADPEHRQLGSKLTSAIGVVTPAIRALKDEEIERYQANGTITVAGYTLVEGDLRVSYLFDKT--G-DTPQQYEVHSDGNVLVLLDIEPDESMLNESVAREFINRVQKARKKANLVPSDNIEIYYKADKSLSSIVSSFSDFITSTVKQTLKAYPVDKGA-EIILTEHAPIKKDKLELTLVN------------I----------GSGKSSPSLSLKP-APDTPGVCPHSAYVN-AVLCCGLKPGQGRLG-GCQATIALENPVGDSVVMKANVLVQQIQSVFGLRGVTVRIFCDSKLTQELGSSVDRKALCGKTVYLTPPTLTS-EL---RCSE-AQ-VTRPVCHFANVE----GNGK-KGTLLLENPRGHFLLLSQLEAQV-----------------------------------------------------------------------------------------------------------------------------------------------------------------------------------------------------------------------------------
>EOG091F004Q|Crassostrea_gigas|HW19_Polycera_quadrilineata|TRANSCRIPT
MAQPSASAEINFVREEERIVKLWREIDAFQTSMKLSKGRPIYSFFDGPPFATGLPHYGHLLIGTIKDVMCRWAYQSGFHVERRFGWDCHGLPVEFEIDKTLGIKGPEDVAKMGITAYNNECRKIVKRYCSEWQTIVERLARWIDFENDYRTMYPDFMESIWWVFKQLFNKGLVYKGFKVMPYSTACCTPLSNFESGLNYKDVVDPAVIVSFPLVDTPDVAMIAWTTTPWTLPSNLALCVHPDLEYVKVKDKSTSKVYIMMEKRLSALFKTEEEYEILEKFLGKTLENKKYVPIFDYFKEL--ADQAFRVVCDTYVTSDAGTGVVQQAPFFGEDDQRICLAYGVITKEGKMVCPVDASGRFSSEVTDFAGQHVKDADKDIMKNLKTRGRLVHQGTIKHSYPFCWRSETPLLYKAVPSWFVRVQHAVQNLLKSNSETYWVPDYVREKRFGNWLKEARDWNISRNRYWGNPLPLWISDDGEEIVCVGSIAELEELTGHKVTDLHREFIDDLTIPSKTGRGVLRRVTEVFDCWFESGCMPYGQAHYPFENRKQFEENFPADFIAEGIDQTRGWFYTLTVVSTLLFGKSPFKNLVVNGLVLAADGQKMSKRKKNYPDPMVLVDKYGADALRLYMVNSPAVRAENLRFKEEGVSDIVKDVFRPWYHAYRFLVQNVEAWEQKTGEKFFINERTLEVSDNYMDRWILSFTQSLVKNVLKEMELYLMYKVLPRLMKFFDHLTNWYVRMNRKRLKGDSGLEDAKKALDTLFTIIFCVVKIMAPITPYLTEVIYQGLKRMVDLS--NEKDSRSVHFLMLPKPRENLINTGIETAVARMQSVIVLGRVIRDRKTLPLKCPLKEVVAIVKDKESMEDLRLLEKYILEELNIRKLTCTLDKDQYGVHLKADPEHRQLGKKLTTAIAQVTPAIKALTDEQIERYQTDGKIEVEGYTLEEGDIRVSYVFDKS--G-KAPQNYEAHSDGQILVLLDIEPDQSMLDESVAREFINRIQKTRKKANLQPTDGIEIYYKAAKKLHDIVESFSDLITSTVKQPVRPYPIEQGA-DQIITEQAPIKKDDLEITLTW------------AKGATKRSLT-S---------SLPAAPNTPGVKPYSKYIN-AVLC-GLKASEGRA--GSQATVVLDNPV-GQNGLTLDTLTVQIQHVFGLRGLKIKLFSDHKLKQEISSSASMDSLAGKTIYVAGPL--C-VP---CSSF-SE-MKRPVCHFANVE----GNGK-KGTLLLENPRGGFLSWSDVLDQ------------------------------------------------------------------------------------------------------------------------------------------------------------------------------------------------------------------------------------
>EOG091F004Q|Crassostrea_gigas|CGI_10003310
MSQSLPTTNISFPNEEEKILKYWKEIDAFRSSLKQSKGKPRYTFYDGPPFATGLPHYGHILAGTIKDVVTRWAHQTGYHVERRFGWDCHGLPVEYEIDKTLGIKGPEDVEKMGIAAYNAECRKIVMRYSTEWEEIVTRLGRWIDFENDYKTMYPTFMESIWWVFKELYNRGLVYKGSKVMPFSTACNTPLSNFESGQNYKDVVDPAVIVNFPLLDDPNVCIIAWTTTPWTLPSNLSVCVNPDLDYVKVKDKSSGKVYIMMEARLVSLFKNEDEYTILERFKGKTLEGKKYEPIFPYFKHMREQTNAFRVLVDDYVTAESGTGIVHQAPYFGEDDYRVCLKYGIISRDMKIICPVDASGKFTSDVTDFKGQYVKEADKHIIKHLKGNGRLVHQSTFKHSYPFCWRSETPLIYKAVPSWFVRVEQATTQLLENNQKTYWVPDFVKEKRFANWLREARDWAISRNRYWGTPIPLWISEDGEEVVCVGSVEELKKLSGVEVKDLHRESVDGITIPSKLGKGVLRRTPEVFDCWFESGSMPYAQVHYPFEKKKEFDDTFPADFIAEGIDQTRGWFYTLLVLSTLLFGKPPFKNLIVNGIVLAEDGNKMSKRLKNYPDPMLIVHKYGADALRLYLCNSPAVKAEGLKFKEEGVERVLKDVFLPWYNAYRFFMQNVDRYQTEEGLEFLYNENKLTKRSNYKDRWIMSLAQSLIKFVRVEMQAYRLYTVMPRLVKFVDQLTNWYVRMNRKRLKGEGGPEDCKEALETLFSVLMTMIRLMAPMIPYITENMFQSLRQLIDPESVGTQDIRSVHFLMIPSYREDLIDVSIETAVSRMQSVIELGRVTRERNTLPLKYPLKEVVAIHRDPEALNDIKSLQSYIMEELNVREVKVTQDKSSYGAHLVAEADFKTLGAKLKGAVKTIAKAVKELTDSQLEEYQRTGEITVAGHTLGEGDLKLMYKFDSS--KEGAKSSYDAHSDKEVLVLIDIVPDQSMLDEGVAREVINRVQKLRQKGGLVPSDKITVYYKASENLDKIIKEFSDYIGNAIKQPLVPFPVPASE-TVYIQESMDVKKDKLEMAIVKQGGESSGASTTVT----------F---------LPP-AP--AKVAPYCKFVN-VVLV-GMPSQEGVE--GNQATVLLENPS-GNGVKDIQTLTDQIKSVFGVRGRRVVVYTDAGLKNELPSTTKPDTLSGQTLYVGPMVGTQ-GV---QYTA-VAT---PVCHFVNVENSK-GGSK-KGTLLLENPRGNTLNVEQLLAQLVPTFFYPIWTLIWAIYHSLNLILMPYYRIDLAPYSEPWPFYLSNWVYTVLTVGAVSDCVATLYVFIKKQSLLVPVPGGLVSTPWYLQVVWVLYNITNTSTLTMLILLGSLVTVETDAASILVQIFSAFYVIGNILVGSKETRLLHVYQPVAFLFVYTFFFNMIYSLANERPVYPNMDWFKAPGFGVLWLFGLIFVIVPLVHLLVFGLYWVREIIDEKCCKKGPTDLV
>EOG091F004Q|Lottia_gigantea|LotgiG137237
MT-QPVPESINFPAEEEKILQFWKDIDAFQTALKQSKGRPRYSFYDGPPFATGLPHYGHILAGTIKDTVTRWAHQSGFHVERRFGWDCHGLPVEYEIDKSLGIKGPEDVAKMGIRAYNAECRKIVSRYSTEWEEIVSRLGRWIDFKNDYKTIYPWFMESIWWVFKELYNNGLVYQGYKVMPYSTACNTPLSNFESGQNYKDVTDPAVYVSFPLDEDPNVSMVAWTTTPWTLPSNLALCVNADMDYVKIKDLNTSNVYIILEARIEALFKSPDEYKVLDKFKGKTLEGKTYKPLFDYFQDVI-KNGAFKILTDNYVSAESGTGVVHQAPYFGEDDQRISLKYGIITKEMKIVCPVDASGKFTEEVHHFKGLHVKEADKHIIKHLKQAGRMVYAGTVNHSYPFCWRSETPLIYRAVPSWFVRVEQAVDNLLANNEKTYWVPDFIKEKRFANWLKNARDWAISRNRYWGTPIPLWISDDGEEIVCVGSIEELNKLTGANVTDLHRENIDDLTIPSKLGKGVLRRVSEVFDCWFESGSMPYAQAHFPFEHKKEFEDSFPADFIAEGIDQTRGWFYTLLVLSTLLFGKPPFKNLIVNGLVLAKDGTKMSKSKKNYPDVKEIVNQFGADAVRLYLINSPAVRADSLRFKEEGVRDILKDVFLPWYNAYRFLMQNVEKLEREEGIKICYNEKTTIISSNYMDRWILSFTQSLVKYVKEEMAAYRLYTVTPRLVKFVDQLTNWYVRMNRKRLKGDGGVEDCQMAIETLYSVVMTMTKVMAPFIPFLTEHMYQNLRLLQDTVEGDKTDTRSVHFTMIPPVRENLIDKKIEEAVSRMQTVIELGRVVRDRKTLPTKYPLKEIVAIHQDTAATDDIKSLEKYILEELNVRTLTVTTDKEKYGVRLRAEPDHKTLGLKLKGEFKKVTDEIRKLADKLLVNFKKIGEIEVLGHKLVHEDLRLMYVSDSE--G----SNYETHSEGEILILLDVTPDQSMIDEGVAREVINRIQKLRKKAKLQPSDEITVFYKASENLDNVIKNYTDFICNTIKQQLQPYTTTPSG-NIIITESMKIKDNTLEMTINQ------------T----------S---------LLPA-PVVNNVKPLVPFINLSLCG-NLMSQEGFH--GNQGTLLLENPV-GENKLSGTQFLEQVQSVFGLRGRNIQVHSDSGLKREVTEKSDIKSFSSKTLYVTPTNGIK-VT---APSS-TFT--SPVCHFANVEVLSKGVKSTKGVLLLENPRGDVFSFSHLLKQVSDDFIEHFDLFLASLNPKEQ---------------------------------------------------------------------------------------------------------------------------------------------------------------------------------------------------------------
>EOG091F004Q|Lottia_gigantea|NC03_Doris_kerguelenensis|TRANSCRIPT
--------------------------------------------------------------------------------------------------------------------------------------------------------------------------------------------------------------------------------------------------------------------------------------------------------------------------------------------------------------------------------------------------------------------------------------------------------------------------------------------------------------------------------------------------------------------------------------------------------------------------------------------------------------NLRFKEDGVRDILKDVFLPWYNAYLFLQQNMQRLAAEEGVQLKMDAGQISVSDNYMDRWILSFTQSLIKFVTQEMTAYRLYTVTSKLVKFVEQLTNWYVRMNRRRLKGDTGVEDCKKALETLFTVIFSMVKIMAPFTPYLTDHMYQGLRDFVSTE--KEVDGRSVHFLLLPKARESLIHKKIESAVARMQSVIELGRVIRDRKTLPLKYPLKEVVAIVKEPEAMDDLKSLEQYILEELNVRKLTCTMDKSAYGVHMRAEPNHRELG---------------------------------------------------------------------------------------------------------------------------------------------------------------------------------------------------------------------------------------------------------------------------------------------------------------------------------------------------------------------------------------------------------------------------------------------------------------------------------------------------------------------------------------------------------------------------------------------------------------------
