# Supplementary material for: Transcriptomics provides a robust framework for the relationships of the major clades of cladobranch sea slugs (Mollusca, Gastropoda, Heterobranchia), but fails to resolve the position of the enigmatic genus Embletonia
Source: BMC Ecol Evol. 2021 Dec 28;21:226. doi: 10.1186/s12862-021-01944-0 (PMC8895541; doi:10.1186/s12862-021-01944-0)
Supplement: Supplementary file 6 — Additional file 6. Archive S4: Unmasked multiple sequence alignments on amino acid level including Doris kerguelenensis and Calmella cavolini prior to the removal of outliers. [file 12862_2021_1944_MOESM6_ESM.zip › Archive_S4/Alignments/EOG091F0093.aa.fasta]

>EOG091F0093|Biomphalaria_glabrata|BGLTMP001513
MV-------------------------------------------------------------------------------------------------------------------------------------------------------------------------------------------------------------------------------------------------------------------------------------------------------------------------------------------------------------------------------------------------------------------------------------------------------------------------------------------------------------------------------------------------------------------------------------------------------------------------------------------------------------------------------------------------------------------------------------------------------------------------------------------------------------------------------------------------------------------------------------------------------------------------------------------------------------------------------------------------------------------------------------------------KRHLGQDDAPDRSVTVVTQELVRLTEMNPSGLPGLHPINDLKLKDIELVEDCRALQFMEEEFSKFNCPNCPQFLEHFSEHNGNMKLKDEYKKIMFLLSDESLQLLPEYTQRVEVLK------------------------------------------------------------------------------------------------------------------------------------------------------------RLECIDSKCTVQLKGKVACEMSTHEVMITELLFNNVLNDLHPADIAASLSCFVFEMKKCSEPQLSETLLQSKKKILEIAEFIGTIQKQCGMLEPVQDYVEQYHFGLMEVVFEWARGMPFSEIIVLTDVHEGIIVRSIQRLHELLSDVRNAARMIGDRTLVQKMEETMHLIKRDIVFAASLYTQ
>EOG091F0093|Crassostrea_gigas|CGI_10022773
MDLEGLGVDFDLAEVGCQGKFVPVP------KRKNNEGFPRKTLPAGLPPILPSWGEELEDYLTCIEQVPVHDLNSAQRFWPREPHPENLYHAEVSGVQTTIQVDRNPTTGELLGYKEEYLESTSE-GKTSLSLRRPP----GPAGQDVRGSSANFPFLPGGMEEV--ETMLSEDKTEFLDFEKDLL--------SVAPGMMEGMTFNDLDI------------APKQKEPTLLNLADLMSAAD-LDEFNLGDDEDEGE------------------SKNEDHDQGHILSEVKLEKSESLENLVKI--DEERET-EQGVRV-GGEG-RREEWAVKVDVDHPVADFHQRIPDMAYKWEFELDVFQKQAILHLENHESVFVAAHTSAGKTV-----------------------ALSNQKYREFKLTFGDVGLITGDVQINQTASCLIMTTEILRSMLYNGSDVIRDLEWVVFDEVHYINDAERGVVWEEVLIMLPQHVHIILLSATVPNTLEFADWIGRTKKKKIFVISTLKRPVPLEHHLYTGTTGKTSNELFLIVDGKKNFLTSGYNKALEAKKEK-SKSSQGFGPKGTRG-GHPNKDKNIWISVIDMLKKKDKLPAVAFTFSKKKIDENAQNLLSKDLTTASEKSEIHIFFHSAIKKLKPPDQKLPQVLQMESLLKNGIGVHHSGILPILKEVVEMLFQRALVKILFSTETFAMGVNMPARTVVFDSIRKNDGTCFRDLLPGEYIQMAGRAGRRGLDTTGTVIILCKGDVPEMSDLHKMMLGKPTKLESQFRLTYSMILNLLRVEQLRVEDMMKRSFSEFHHQKDVSKHKVTIDQLHKQIVQIRPIECYLCSVDLEKYHESCRDYQCLRRKLQEVVLSHPAAIKALTAGRVIVISNSFHSNQLGIILNSTMAAN--NE-RV-FTCLVLCDKN-K-S------V-KS-QTEK--VPGSEEVTPVTNTDLFLPEAPCGHDLVQVKAKDISTVTVKSIRVEANKIMDDIKKRQMPRFKDDPPGKSVTTATQELLRMVESNIHGLAGLDPVKDLHLRDIDLVEQFRSLQLIEDSFRGYQCINCPHFTEHFREHDRNVKLKEEYKHLKFLLSDESLMLLPEYEQRVQVLKHLNYIDENNAVQLKGRVACEISNHEIMITELVFENILTELHPTEIAALLSCVVFEQKNCSEPKLAPELVKGKDSILFIAQKITAHQRRCGMNLVGDYEDEFKFGLMEVVFEWARGLFREHDRNVKLKEEYKHLKFLLSDESLMLLPEYEQRVQVLKHLNYIDENNAVQLKGRVACEISNHEIMITELVFENILTELHPTEIAALLSCVVFEQKNCSEPKLAPELVKGKDSILSIAQKISAFQRKCGMNL-VGDYEDEFKFGLMEVVFEWARGLPFAEITGLTDVQEGIIVRCIQRLHETLRDVRNAARIIGDPVLYRKMEEASQMIKRDIVFAASLYTQ
>EOG091F0093|Lottia_gigantea|LotgiG232926
MAEQS-DLLFDLLETGSCGHHEMIPYQETIQHHI----LPHSTLPNGIPPVLPKLNDQLEEYLKCLEDLPIHDINRAQRCWSRDKKAERLYSVDVCPVQTTIQVDRNPTTGQLIGFKESGIKDIGKLANNSLSLHRTP----GNNYDDIRGSTTNYPFWPGGMDEPIIDNINQTDSQLGLNLSTELL--------STAPNMPAGMVFKEKEESIDNFNT--------KEDVNINKLVDILALDDFDIDLGDSDDDNHNE------------------EEVKEL--------LNSSVNEDLEKLVQL--EEKG---D-EIKP-KVTP-VKEEWAIKIDTNHPVDDFYKRIPQMAKTWPFEPDIFQKQAILHLENKDSVFVAAHTSAGKTVIAEYAIALSLKHMTKTIYTSPIKALSNQKFRDFKQTFTDVGLVTGDVQLNQTASCLIMTTEILRSMLYNGSDIIRDLEWVVFDEVHYINDSERGVVWEEVLIMLPQHCNVILLSATVPNTMEFANWVGQIKRKKIYVISTPKRPVPLEHYLYTGNSNKTNNELFLLIDEKGNFLTTGYNKAMEAKKERATKRSQSFGAKVNRG-ANPSQEKNIWLSVIEMLKKKDKLPAVAFTFSKRKIDENAYHLQSLDLTSTSEKNEIHVFFQKSINKLKAPDRTLPQVILMADMLKRGIGVHHSGILPILKEVVEMLFGRGLVKILFSTETFAMGVNMPARTVIFDSIRKHDGTNFRNLLPGEYIQMAGRAGRRGLDTTGTVIILCKGDVPEASELHLMMLGKPTKLESQFRLTYSMILNLLRVEQLRVEDMMKRSFSEFHSQKDTNKHKEALELLNKDIALIKDIECFMCSVDLEKYYEACSNYLQLKRELQLLILTHPIAMKSLGPGRVVIINNSKLKFVLGVILNTFTGDQ--NV-RL-FTVLVLCEKN-S-D------NEEH-E--SNSNYNTMTITPILANKLYQPDGPCSSKIETVRGDDIDVITVKTIKVEPDKIIADIKKRQQARFKDNPPSKSVSVVTQELLRLTEANPKGLKGLDPIKDYRIKDIDYMEQFRSLEYLHDSFKDFQCVHCPNFLEHFNEIRKNMELKMKYKELRYLLSDDSLILLPEYQQRIEVLR------------------------------------------------------------------------------------------------------------------------------------------------------------ALNYIDEHNTVQLKGRVACEISTHELIINELVFENILTDLHPADIAAILSCMVFEQKQCVSPNLTTELEKGRDHIIKIATKISDLQKSFGIQTE-DDYVEKFKFGLMEVVFEWARGLPFAEITKLTDVQEGIIVRCIQRLHETLRDVRNAARIIGDPVLYQKMEEASNIIKRDIVFAASLYTQ
>EOG091F0093|Lottia_gigantea|HW21_Tritonia_manicata|TRANSCRIPT
----------------------------------------------------------------------------------------------------------------------------------------------------------------------------------------------------------------------------------------------------------------------------------------------------------------------------------------KFEWSVLVDVCQPVEDFYKRIPDMAYKWPFELDVFQKQAILRLENHESVFVAAHTSAGKTVVAEYAIALSMKHMTKTIYTSPIKALSNQKYRDFKLTFGDVGLVTGDVQLNQTASCLIMTTEILRSMLYNGSDVIRDLEWVIFDEVHYINDSERGVVWEEVLIMLPSHVNVILLSATVPNTMEFADWVGRTKKKKIYVVSTPRRPVPLEHFLYTGNSMKTFNELFLLMDAKMTFLTTGFTKAIEAKKERASKASQSFGAKGPRS-GNPNQDKNTWLSVIEMLKKKEKLPAVAFTFSRKRLEETASSLFTVDLTTNNEKSEIHLFFQKCIARLKGTDKSLPQVLQLNDLLRRGLGIHHSGVLPILKEMVEMLFQKGLLKILFATETFAMGVNMPARTVIFDSIRKHDGMNFRNLLAGEYIQMAGRAGRRGLDTTGTVIILCKGDVPDMPELHKMMLGKATCLESQFRLTYTMILNLMRVEQLRVQDMMKRSFSEFHHQKETVSHRQALDDLKKRMTTIQNIECYLCAIDLENYYEDCREIHRLRNHLQSIIM-----------------------------------------------------------------------------------------------------------------------------------------------------------------------------------------------------------------------------------------------------------------------------------------------------------------------------------------------------------------------------------------------------------------------------------------------------------------------------------------------------------------------------------------------------------------------------------------------------------
>EOG091F0093|Lottia_gigantea|NC07_Tritonia_diomedea|TRANSCRIPT
----S-NLNFNLVQTGACGKFDILPVKQGETKKETSSRFPLITLPAGIPPVLPSLESEVEKLLTSPESLPIHDFSKCQRYIPREPQYDRLLHTELCPLLTTIQAERDPRIGKLLRFTEELIPDSSDTPRNSLSLRRAPDISSARGHQDLRGSNANLPYWPGGMENEKLEDLDLNELLDGNKGTKNEN--------STLDTVPDDDAAQDTKDERTDMSL--------AEVPTVVSLADIMAGVD-DLDLGDSDEEEEGG------------------SEQSEL-----------EEPANLDNLVQV--TASDDKTE-DKKEATPPV-KKFEWSVLVDVSQPVEDFYKRIPDMAYKWPFELDVFQKQAVLRLENHESVFVAAHTSAGKTVVAEYAIALSMKHMTKTIYTSPIKALSNQKYRDFKLTFGDVGLVTGDVQLNQTAACLIMTTEILRSMLYNGSDVIRDLEWVIFDEVHYINDSERGVVWEEVLIMLPSHVNVILLSATVPNTMEFADWVGRTKKKKIYVVSTPRRPVPLEHFLYTGNSIKTFNELFLLMDAKGTFLNSGFTKAIDAKKERASKVSQSFGAKGHRS-GNPAQDKNIWLSVIEMLKKKEKLPAVAFTFSRKRLEETAGCLSTVDLTTNNEKSEIHMFFQKCIARLKGTDKKLPQVLQLNDLLRRGLGIHHSGVLPILKEMVEMLFQKGLLKILFATETFAMGVNMPARTVVFDTIRKHDGTNFRNLLAGEYIQMAGRAGRRGLDTTGTVIILCKGDVPEMAELHKMMLGKATCLESQFRLTYTMILNLMRVEQLRVQDMMKRSFSEFHHQKETVTHRQALDDLKTRMTSIHNIECYLCAIDLEKYYEDCREIHRLRNHLQSITLTHPLAVKALSAGRIVTVKHGST-GQYKLGIILGSWGSQ--E-KK-FTVLFLDERK-T-DSI-G--AE-KTD--V--KKKEEGIEPVLPTSLFLPEGQIWYSIVELDGQDILYITTKTIKVDAEGIIQDCKRRQIHRFKDDPPDHCVTTATQNLARLTEANPAGIPSLHPINDLKLRDLELVEECRSLQFLEEGLCDFNCTRCPDFKEHFSQHNHNMGLRDEFKRLQYLLSEESLTLLPEYTQRAEVLK------------------------------------------------------------------------------------------------------------------------------------------------------------RLHYLDNNSTVQLKGRVACEMSNHELMITEMIFENLLTDMPATEIAALMSCFVFEARRCSEPNLTDALSEGKKKILLTAEMIGLVQKEVGMLMPVEDYKEQFHFGIMEVVFEWARGMPFSEITTLTDVQEGIIVRTIQRLHELLKDVRNAAKLIGDRTLAEKMEESMTLIKRDIVFAASLYT-
>EOG091F0093|Lottia_gigantea|NC01_Armina_californica|TRANSCRIPT
-----------------------------------------------------------------------------------------------------------------------------------------------------------------------------------------------------------------------------------------------MAGVD-DFDLGDSEDEDDGKDAKGD----------------KKV--------ANEEEPANLDNLVQV--KESKSNTE-VKKD-IPSL-RTYEWAVNVDVTQPVHDFHKRIPDMAYKWPFELDVFQKQAIIHLENHESVFVAAHTSAGKTVVAEYAIALSMKHMTKTIYTSPIKALSNQKYRDFKLTFVDVGLVTGDVQLNQTASCLIMTTEILRSMLYNGSEVIRDLEWVIFDEVHYINDSERGVVWEEVLIMLPSHVNVILLSATVPNTMEFADWVGRTKKKKMYVVSTPRRPVPLEHFLYTGNSIKTFNELFLLMDAKGSFLTTGYNKAIEAKKERASKASQSFGAKGPRS-GNPNQDKNIWLSVIEMLKKKDKLPAVAFTFSRKRLEETAGCLSTVDLTTNAEKNEIHVFFQKCIARLKGTDKILPQVLQLNDLLKRGLGIHHSGVLPILKEMVEMMFQKGLLKILFATETFAMGVNMPARTVLFDTIRKHDGLNFRNLLAGEYIQMAGRAGRRGLDTTGTVILLCKGDVTEMSALHKMMLGKATCLESQFRLTYTMILNLMRVEQLRVQDMMKRSFSEFHHQKETVAHREALNELKKQMKGIQNIECYLCALDLEKYYEDCREIHRLRRHLQSVILTHPVAIKSLSSGRIIMVKHSPT-GQYKLGVVLASSGSQGQE-RK-FTVLFLDEKK-P-DPT-Q--TE-K-D--AAASKEEDGIKPVLPASMYLPDGPISCRVVEINGQDILCITTKTIKVDAEGILQDCKRRQIHRFKDDPPDQCVTMATQNLARLTEANPKGLPGLHPINDLKLRDLELVEECRSLQFLEDGLGDFNCTRCPDFKQHFSDHNRNMRLKDEFKRLQFLLSEESLTLLPEYTQRAEVLK------------------------------------------------------------------------------------------------------------------------------------------------------------RLHYLDGNGTVQLKGRVACEMNNHELMITEMIFENLLTNLPATEIAALMSCFVFEARRCSEPNLTDALKEGKAKILATAEMIGIVQKEVGMLMPVEDYKEQFHFGIMEVVFEWARGMPFSEITALTDVQEGIVVRTIQRLHELLKDIRNAARLIGDRTLAEKMEEAMTLVKRDIVFAASLYTQ
>EOG091F0093|Lottia_gigantea|NC08_Tritonia_hamnerorum|TRANSCRIPT
--------------------------------------FPLITLPAGIPPALLSLESEVEKLLTCPESLPIHDFSKCQRLIPREPQYDRLLHSELCPLLTTIQAERDPRIGKLLRFTEELIPDSSDTPRNSLSLRRAPDVPNARGHQDLRGSNANLPFWPGGMESEKMEDLDLNDLLSDKQHSDESI--------TDTTTPGGATAVQDTKTTATDVSV--------AEAPTVVSLADIMAGVD-DLDLGDSEEEEEEKEVKGGGSEGKTEATERGKDGLVDV--------TNEEEPANLDNLVQV--AA----------------------------SDNVTEGKKEAPPLVKKWPFELDVFQKQAVLHLENHESVFVAAHTSAGKTVVAEYAIALSMKHMTKTIYTSPIKALSNQKYRDFKLTFGDVGLVTGDVQLNQTASCLIMTTEILRSMLYNGSDVIRDLEWVIFDEVHYINDSERGVVWEEVLIMLPSHVNVILLSATVPNTMEFADWVGRTKKKKIYVVSTPRRPVPLEHFLYTGNSNKTLNELFLLMDAKGMFLTVGFNKAIEAKKERASKASQSFGAKGNRS-GNPMQDKNIWLSVIEMLKKKEKLPAVAFTFSRKRLEETAHSLSTVDLTTNNEKSEIHVFFQKCIARLKGSDKSLPQVLQLNELLKRGLGIHHSGVLPILKEMVEMLFQKGLLKILFATETFAMGVNMPARTVVFDSIRKHDGMNFRNLLAGEYIQMAGRAGRRGLDTTGTVIILCKGDVPEMAELHKMMLGKATCLESQFRLTYTMILNLMRVEQLRVQDMMKRSFSEFHHQKETVTHRQALDDLKARMTSIHNIECYLCAIDLEKYYEECREIHRLRNHLQSIILTHPLAIKALSAGRIVTVKHRPS-GQYKLGIILGSSGSQ--E-KK-FTVLFLDEKK-P-NSV-G--VE-KAD--VIEKKKEEGIEPVLPTSLFLPEGQIWHSVVELDGQDILYITTKTIKVDADGIVQDCKRRQIHRFRDDPPDHCVTTATQNLARLTEANPGGIPNLHPINDLKLRDLELVEECRALQFLEESLGDFNCTRCPDFKQHFSQHNHNMGLRDEFKRLQFLLSEESLTLLPEYTQRAEVLR------------------------------------------------------------------------------------------------------------------------------------------------------------RLHYLDANGTVQLKGRVACEMSNHELMITEMIFENLLTDLPASEIAALMSCFVFEARRCSEPNLTDALTEGKNKILLMAEMIGTVQKEVGMLMPVEDYKEQFHFGIMEVVFEWARGMPFFEITTLTDVQEGIIVRTIQRLHELLKDVRNAARLIGDRTLAEKMEESMTLIKRDIVFAASLYTQ
>EOG091F0093|Lottia_gigantea|HW18_Janolus_cristatus|TRANSCRIPT
----------------------------------------------------------------------------------------------------------------------------------------------------------------------------------------------------------------------------------------------------------------------------------------------------------------------------------------KFEWSVSLDVSEPVHDFYKKVPDMAYKWPFELDIFQKQAVLCLENHESVFVAAHTSAGKTVVAEYAIALSMKHMTKTIYTSPIKALSNQKYRDFKLTFGDVGLVTGDVQLNQTASCLIMTTEILRSMLYNGSDVIRDLEWVIFDEVHYINDSERGVVWEEVLIMLPSHVNVILLSATVPNTMEFADWVGRTKKKKMYVVSTAKRPVPLEHFLYTGNSMKTINELFVLMDAKGSFLTSGYNKAVDAKKERASKASQSFGAKGPRS-GNPIQDKNIWLSVIEMLKKKDKMPAVAFTFSRKRIEETANCLTTVDLTTSAEKSEIHVFFQRCTSRLKGTDRNLPQVVQLSELLKRGLGIHHSGVLPILKEMVEMLFQKGLVKILFATETFAMGVNMPARTVVFDSIRKHDGTNFRNLLAGEYIQMAGRAGRRGLDTTGTVIILCKGDIPEMAELHKMMLGKATCLESRFRLTYTMILNLMRVEQLRVQDMMKRSFSEFHHQKETVTHKNDLEKLKSRMKSIRNIECYLCALDLERYYDDCKEIHRLRKHLQSVTMTHPVAVKALSPGRVVTLK---------------------------------------------------------------SIEPVLPPALFLPEGQIWHRKDDIDSQRIMCITTKTIKVDSQGIIQDCKRREIHRFKDDPPDPCVTTATQ----------------------------------------------------------------------------------------------------------------------------------------------------------------------------------------------------------------------------------------------------------------------------------------------------------------------------------------------------------------------------------------------------------------------------------------------------
>EOG091F0093|Lottia_gigantea|HW16_Hancockia_cfuncinata|TRANSCRIPT
---------FELVQTGACGNFDILPIEK-QNKKTDGPSFPLVTLPAGIPPVLASLESEIENLLTCPENLPIHHFSKCQRLIPREPNYDRLLHTELSPLQTSIQAERDPRVGKLLRFTEELIPDCSETPRNSLSLRRAPDVSNPRCQQDLRGSNANLPFWPGGMDDEDFDSLEQTGFDHGLTFSSKDK--------DTLPEAPS--ADGDTAEETTDNPVPADSTVPDLAASTIVSLADIMSGVD-DLDLGDSDNDEEDD------------------KEQPGVD----------GQENGKVEAV-----DVG---D-VVKP-VPAP-KKYEWSVWLDVSEPVTDFYKRVPDMAYKWPFELDIFQKQAVLCLENHESVFVAAHTSAGKTVVAEYAIALSMKHMTKTVYTSPIKALSNQKYRDFKLTFGDVGLVTGDVQLNQTASCLIMTTEILRSMLYNGSEVIRDLEWVIFDEVHYINDSERGVVWEEVLIMLPSHVNVILLSATVPNTMEFADWVGRTKKKKIYVVSTLKRPVPLEHFLYTGNSMKTINELFLLMDAKGGFQTSGYNKAMEAKRERASKASQSFGAKGQRG-GNPIQDKNIWLSVIEMLKKKDKLPAVAFTFSRKRLEETASCLTTVDLTTNPEKNEIHIFFQRCIGKLKGTDKNLPQVMQLSDLLKRGLGIHHSGVLPILKEMVEMLFQKGLLKILFATETFAMGVNMPARTVVFDTIRKHDGLNFRNLLAGEYIQMAGRAGRRGLDTTGTVILLCKGDLPEMSELHKMMLGKATCLESQFRLTYTMILNLMRVEQLRVQDMMKRSFSEFHHQKETVAHKQSLEGLKTRMKSIQNIECYLCALDLEAYYEDCREIQRLRKHLQSIIMTHPLAVKALSPGRVVMAKHGSETSQYKYGVVLASFGSQ--T-RK-YTVLFLSEKN-L-AAD-S--KA-Q-D--VPASAELEGIQAVLPTSLFLPEGATWHCVEELEGGDIFCITTKTLKVDAAGIIQNWKRRQIHRFRDDPPDPCITTAAQNLARLTETNPGGLDGLHPINDLKLRDMDLVEQCRSLQFLEQGLSNFNCPRCPDFGQHFSEHSRNMALKDEFKRLQFLLSEESLTLLPEYTQRADVLK------------------------------------------------------------------------------------------------------------------------------------------------------------RFHYIDANGTVQLKGRVACEMSNHELMITEMMFENLLTNLPAPEIAALMSCFVFQANRCSEPNLTEALQEGKNKILATAEMIGTVQKEVGMLMPVEDFKELFHFGIMEVVFEWARGMPFSEITTLTDVQEGIIVRTIQRLHELLKDVRNAARLIGDRILAEKMEESMTLIKRDIVFAASLYTQ
>EOG091F0093|Lottia_gigantea|JG28_Scyllaea_fulva|TRANSCRIPT
----------------------------------------------------------------------------------------------------------------------------------------------------------------------------------------------------------------------------------------------------------------------------------------------------------------------------------------------------PVHDFYKRVPDMAYKWPFELDVFQKQAVLCLENHQSVFVAAHTSAGKTVVAEYAIALSMKHMTKTVYTSPIKALSNQKYRDFKLTFGDVGLVTGDVQLSQTASCLIMTTEILRSMLYNGSDVIRDLEWVIFDEVHYINDSERGVVWEEVLIMLPSHVNVILLSATVPNTMEFADWVGRTKKKKI---------------------------------------------------------------------------KNVWLSVIEMLKQKDKLPAVAFTFSRKRLEETASCLSTVDLTTNAEKSEIHVFFQKCIARLKGSDKNLPQVLQLSNLLRQGLGIHHSGVLPILKEMVEMLFQKGLVKILFATETFAMGVNMPARTVVFDSIRKHDGLNFRNLLAGEYIQMAGRAGRRGLDTTGTVILLCKGDLPEMSELHKMMLGKATCLESQFRLTYTMILNLMRVEQLRVQDMMKRSFSEFHQQKETTAHRQALDQLRQRMKSVQNIECYLCALDLEAYYEDCREIHRLRGHLQSVTLTHPLAIKALSPGRVVMVKHGSS-GQYILGVVLTSSGTV--E-KK-YSILFPSEKDG--TG-----V-KM-AAEA--AKKKVGIEPVLPTSLYLPEGPIWHSVQELDSQDILCITTKTIKVDADGILQDCKRRQIHRFKDDPPDPCVTTATQNLARLTEANQAGLPGLHPINDLKLRDMELVEQCRALQFLEEGLANFNCTRCPDFNQHFADHNRNMGLKDEFKRLQFLLSEDSLALLPEYTQRVDVLK------------------------------------------------------------------------------------------------------------------------------------------------------------RLHYLDANGTVQLKGRVACEMSNHELMITEMIFENLLTNLPATEIAALMSCFVFEAKRCSEPNLTDSLQEGKDKILATAEMIGTFQKEVGMLMPVEDYKEQFHFGIMEVVFEWARGMPFSEITTLTDVQEGIIVRTIQRLHELLKDVRNAARLIGDRVLAEKMEESMGLIKRDIVFAASLYT-
>EOG091F0093|Biomphalaria_glabrata|JG13_Doto_lancei|TRANSCRIPT
-----------------------------------------------------------------------------------------------------------------------------------------------------------------------------------------------------------------------------------------------------------------------------------------------------------------------------------------------------------------------------------------------------------------------------------------------------------------------------------------------------------------------------------------------------------------------------------------------------------------------------------------------------------------------------------------------------------------------------------------------------------------------------------------------------------------------------------------------------------------------------------------------------------------------------------------------------------------------------------------------------------------------------------------------------HRFKDDPPDACVTTATQSLARLTEANPGGLAGLHPINDLKLRDLELVEQCRALQFLEEGLTKFNCTNCPDFKEHFSQHSSNMELKDEYKRLQFLLSEESLTLLPEYTQRAEVLK------------------------------------------------------------------------------------------------------------------------------------------------------------RLHYLDGSGTVQLKGRIACEMSNHELMITEMIFENMLTNLPATEIAALMSCFVFEARRCSEPNLVDTLVEGKKKILETAEMIGSVQKEVGMTMPVEDYKEQFQFGIAEVVFEWARGMPFSEIITLTDVQEGIVVRTIQRLHELLKDVRNAARLIGDRVLAEKMEESMTLIKRDIVFAASLYT-
>EOG091F0093|Lottia_gigantea|JG11_Dondice_occidentalis|TRANSCRIPT
--------------------------------------------------------------------------------------------------------------------------------------------------------------------------------------------------------------------------------------------------------------------------------------------------------------------------------------------------------------------------------------------------------------------------------------------------------------------------------------------------------------------------------------------------------------------------------------------------------------RA-GNPGQDKNVWLSVIEMLKKKDKLPAVAFTFSRKRLEETAMCLSTVDLTTGSEKNEIHIFLQKCIVRLKGSDKDLPQVMQLKDLLKRGLGIHHSGVLPILKEMVEMLFQKGLLKILFATETFAMGVNMPARTVLFEHIRKHD-----------------------LDTTGTVILICKGDVPEMSELHKMMLGKATSLESQFRLTYTMILNLMRVEQLRVQDMMKRSFSEFHHQKETVNYQEELNKLKDKMKTIRNIECYLCALDLEQYYQDCREIHRLQTYLKPIIFSHPVAVQALSPGRVVVVKKGTD-GQFALGVVLAPSGIS--D-KKRFTVLFLAEKA-T-PGK-Q--ETHK-D--DLAPSEEEGIQPVLPTSLFLPEGQIWHVLREIEGQGISCITTKTMKIDADGIVQDCKRRQIHRFKDDPPDHCVSTAAQNLARLTEGNPLGLPGLHPINDLKLRDLDLVEQCRSLQFLEEGVGNYNCTRCPDFRKHFSEHSFNMGLRDEFKRLQFLLSEESLTLLPEYTQRAEVLK------------------------------------------------------------------------------------------------------------------------------------------------------------RLHYLDANGTVQLKGRVACEMNNHELMITEMIFENMLTDMPASEIAALMSCFVFESRKCSEPELTDDLKKGKEKILSMAERIGVVQKEVGMQMPVEDYKELFHFGLMQVVFEWARGMPFSEIITLTDVQEGIIVRTIQRLHELLKDVRNAARLVGDRTLAEKMEESMTLIKRDIVFAASLYTQ
>EOG091F0093|Lottia_gigantea|HW05_Caloria_elegans|TRANSCRIPT
--------------------------------------------------------------------------------------------------------------------------------------------------------------------------------------------------------------------------------------ATVVSLADIMAGVD-DLDLGDSDDEQEEK------------------VDAMDL--------ANEEGPANLDNLVQV--SDNEAK-E-EKKP-VQLP-RKYEWSVNLDTNEPVHDFYKRIPDMAYKWPFELDVFQKQAILCLENHESVFVAAHTSAGKTVVAEYSIALSMKHMTKTIYTSPIKALSNQKYRDFKLTFGDVGLVTGDVQLNQTASCLIMTTEILRSMLYNGSDIIRDLEWVIFDEVHYINDSERGVVWEEVLIMLPSHVNVIMLSATVPNTMEFADWVGRTKKKKIYVVSTPRRPVPLEHFLYTGNSTKTANELFLLMDAKGSFLTAGYNKALEAKKERASKASQSFGAKGPRT-GNPGQDKNVWLSVIEMLKKKDKLPAVAFTFSRKRLEETATCLSTVDLTTGSEKNEIHVFFQKCIVRLKGSDKELPQVMQLKDLLRRGLGIHHSGVLPILKEMVEMLFQKGLLKILFATETFAMGVNMPARTVLFEHIRKHDGLNFRNLLPGEYIQMAGRAGRRGLDTTGTVILICKGDVPEISELHKMMLGKATSLESQFRLTYTMILNLMRVEQLRVQDMMKRSFSEFHHQKETVTHVQTMEKLKEKMKFIKNIECYLCSLDLENYYEDCRETHRLRNHLQPIILSHPVAVQALSPGRVVMVSRDSSSSQISLGVVLASSGTK--E-KKKFTVLFLAEKE-V-KGH-Q--QADE-D--ELKQQEEGVIQPVLSTSLFLPEGKIWHNVCEIEGKDISCISTKTIKVDAEGIIQDCKRRQIHRFKDDPPDLCVTTTAQNLARLTEGNPSGLPGLHPINDLKLRDLDLVEQCRALQFLEEGIGNFNCIRCPDFRKHFSEHSFNMGLKDEFKRLQFLLSEESLVLLPEYTQRAEVLK------------------------------------------------------------------------------------------------------------------------------------------------------------RLHYLDALGTVQLKGRVACEMSNHELMITEIIFENMLTDLPASEIAAVMSCFVFESRKCSKPNLTDALKENREKILGVAERIGLVQKEVGMLMPVEDYKEQFHFGLMEVVFEWARGMPFSEITTLTDVQEGIIVRTIQRLHELLKDVRNAARLVGDRTLAEKMEESMTLIKRDIVFAASLYT-
>EOG091F0093|Lottia_gigantea|JG03_Austraeolis_stearnsi|TRANSCRIPT
--------------------------------------------------------------------------------------------------------------------------------------------------------------------------------------------------------------------------------------------------------------------------------------------------------------------------------------------------------------------------------------------------------------------------------QKYRDFKLTFGDVGLVTGDVQLNQTASCLIMTTEILRSMLYNGSDIIRDLEWVIFDEVHYINDSERGVVWEEVLIMLPSHVNVILLSATVPNTMEFADWVGRTKKKKIYVVSTP--------------------------------------------------------AKGPRT-GNPGQDKNVWLSVIEMLKKKDKLPAVAFTFSRKRLEETANALSTVDLTSGSEKNEIHVFFQKCIVRLKGSDKELPQVMQLKDLLRRGLGIHHSGVLPILKEMVEMLFQRGLLKILFATETFAMGVNMPARTVLFENIRKHDGMNFRNLMAGEYIQMAGRAGRRGLDTTGTVILICKGDVPEMSELHKMMLGKATSLESQFRLTYTMILNLMRVEQLRVQDMMKRSFSEFHHQKETVTHVQELEKLKEKMKFIKNIECYLCALDLEKYFEDCREVHRLRGHLQPIIFSHPVAVQALSPGRVVMVSTDSSSGQFSLGVVLASSGSQ--E-KKKFTVLFLAEKDG--KGQ-Q--QVDV-K--ESKQKEEGVIQPVLATTLFLPEGKIWHNVCEIDSKDISCISTKTIKVDAEGIIQDCKRRQIHRFKDDPPDLCVTTTAQNLARLTEGNPGGLPGLHPINDLKLRDLDLVEQCRSLQFLEEGIGNFNCIRCPDFKMHFSEHSFNMGLKDEFKRLQFLLSEESLTLLPEYTQRAEVLK------------------------------------------------------------------------------------------------------------------------------------------------------------RLHYLDALGTVQLKGRVACEMSNHELMITEIIFENMLTDLPASEIAAVMSCFVFESRKCSEPTLTDALKENKTKVLDVAERIGLVQKEVGMLMPVGDFKEQFHFGLMEVVFEWARGMPFSEITTLTDVQEGIIVRTIQRLHELLKDVRNAARLVGDRTLAEKMEESMTLIKRDIVFAASLYTQ
>EOG091F0093|Lottia_gigantea|JG27_Phidiana_lynceus|TRANSCRIPT
-----------------------------------------------------------------------------------------------------------------------------------------------------------------------------------------------------------------------------------------------------------------------------------------------------------------V--SDNETR-E-VTTP-VQLP-RKYEWSVNLDTNEPVHDFYKRVPDMAYKWPFELDIFQKQAVLCLENHESVFVAAHTSAGKTVVAEYAIALSMKHMTKTIYTSPIKALSNQKYRDFKLTFGDVGLVTGDVQLNQTASCLIMTTEILRSMLYNGSDIIRDLEWVIFDEVHYINDSERGVVWEEVLIMLPSHVNVILLSATVPNTMEFADWVGRTKKKKIYVVSTPRRPVPLEHFLYTGNSMKTINELFLLMDAKGNFLTTGYNKAVEAKKDRASKASQSFGAKGPRT-GNPWQDKNVWLSVIEMLKKKDKLPAVAFTFSRKRLEETASCLTTVDLTTGSEKNEIHVFFQKCIVRLKGSDKELPQVMQLKDLLRRGLGIHHSGVLPILKEMVEMLFQKGLVKILFATETFAMGVNMPARTVLFEHIRKHDGFNFRNLLAGEYIQMAGRAGRRGLDTTGTVILICKGDVPEMSELHKMMLGKATSLESQFRLTYTMILNLMRVEQLRVQDMMKRSFSEFHHQKETVTHKQDLEKLKEKMKFIKNIECYLCALDLEKYYEDCKEIHSLRSDLQPIIFSHPVAVQAMSPGRVVMVRRDSSKGQFSLGVILASSGSK--E-KRKFTVLFLAEKEG--T--QQ--QEVE-D--ESKQISEGVIQPVLATSLFLPEGKIWHNFCEVDGKDISCITTKTIKVDAEGIIQDCKRRQIHRFKDDPPDLCVTTAAQNLARLTESNPRGLPGLHPINDLKLRDLDLVVQCRSLQFLEEDIGNFNCIRCPDFKMHFSEHSFNMGLKEEFKRLQFLLSEESLTLLPEYTQRAEVLK------------------------------------------------------------------------------------------------------------------------------------------------------------RLHYLDALGTVQLKGRVACEMSNHELMITEIIFENMLTDLPASEIAALMSCFVFESRKCSEPNLTDALKKSQEKILGVAERIGLVQKEVGMLMPVEDFKEQFHFGLMEVVFEWARGMPFSEITSLTDVQEGIIVRTIQRLHELLKDVRNAGRLVGDRTLAEKMEESMTLIKRDIVFAASLYT-
>EOG091F0093|Lottia_gigantea|HW12_Facelina_rubrovittata|TRANSCRIPT
---------------------------------------------------------------------------------------------------------------------------------------------------------------------------------------------------------------------------------------TVVSLADIMAGVD-DLDLGDSDEDDNGK------------------VDVMDL--------ANEEGPANLDNLVQV--PDNEET-E-LKLP-VQVP-KKYEWSVNLDTNEPVHDFYKKVPDMAYKWPFELDVFQKQAVLCLENHESVFVAAHTSAGKTVVAEYAIALSMKHMTKTIYTSPIKALSNQKYRDFKLTFGDVGLVTGDVQLNQTASCLIMTTEILRSMLYNGSDVIRDLEWVIFDEVHYINDSERGVVWEEVLIMLPSHVNVILLSATVPNTMEFADWVGRTKKKKIYVVSTPRRPVPLEHFLYTGNSMKTINELFLLMDAKGSFLTTGYNKALEAKKERASKASQSFGAKGPRTGGNPAQDKNVWLSVIEMLKKKDKLPAVAFTFSRKRLEETATCLSTVDLTTGSEKNEIHVFFQKCIVRLKGSDKELPQVVQLRDLLRRGLGIHHSGVLPILKEMVEMLFQKGLLKILFATETFAMGVNMPARTVLFENIRKHDGMNFRNLLAGEYIQMAGRAGRRGLDTTGTVILVCKGDVPEMSELHKMMLGKAKSLESQFRLTYTMILNLMRVEQLRVQDMMKRSFSEFHHQKETVNHGQALDKLKERMKSIKNIECYLCALDLEKYYEDCREIHRLRGYLQPIILSHPVAVQALSPGRVVMVKRDNSHGQYSLGIVLASSGMQ--D-KKKFTVLFLADRAA--K--EQPRTKGD-D--STQHKTEGGIQPVLPTSLFLPEGQIWHNVCEISGQDISSVTTKTIKVDAEGIIQDCKRRQIHRFKDDPPELCVTTASQNLARLTEGNPAGLPGLHPNNDLKLRNLDLVEQCRALQFLEEGVSNYNCTRCPDFKQHFSDHNFNMGLRDEYKRLQFLLSEESLMLLPEYTQRAEVLK------------------------------------------------------------------------------------------------------------------------------------------------------------RLHYLDALGTVQLKGRVACEMNNHELMITEIIFENMLTDLPASEIAALMSCFVFESRKCSEPNLTDALKENREKILGVAERIGLVQKEVGMLMPVDDYKEQFHFGLVEVVFEWARGMPFSEITTLTDVQEGIIVRTIQRLHETLKDVRNAARLVGDRTLAEKMEESMTLIKRDIVFAASLYT-
>EOG091F0093|Lottia_gigantea|HW06_Cratena_peregrina|TRANSCRIPT
----------------------------------------------------------------------------------------------------------------------------------------------------------------------------------------------------------------------------------------------------------------------------------------------------------------------------------------------------------------------------------------------------------------------------------------------------------------------------DVIRDLEWVIFDEVHYINDSERGVVWEEVLIMLPSHVNVILLSATVPNTMEFADWVGRTKKKKIYVVSTPRRPVPLEHFLYTGNSMKTSNELFLLMDAKGGFLTTGYTKALEAKKERASKASQSFGAKGPRTGGNPAQDKNVWLSVIEMLKKKDKLPAVAFTFSRKRLEETATCLSSVDLTTGSEKNEIHVFFQKCIVRLKGSDKELPQVMQLRDLLRRGLGIHHSGVLPILKEMVEMLFQRGLLKILFATETFAMGVNMPARTVLFENIRKHDGMNFRNLLAGEYIQMAGRAGRRGLDTTGTVILICKGDVPEMSELHKMMLGKATSLESRFRLTYTMILNLMRVEQLRVEDMMKRSFSEFAHQRESVNYSQELEQLKEKMKSVKNIECYLCALDLEKYYLDCREIYTLRQHLQPIIMSHPVAVQALSPGRVLMVKGNNSSSQFYLGVVLASSGVS--D-KKKFSVLILAEKTT-SKSQ-Q--QTRG-D--DSTHKNTAAIQPVLATSLFLPEGKIWHTIQEISGQDIFAITTKTIKVDADGIIQDCKRRQIHRFKDDPPDHCVTTAAPNLARLTESNPSGLPGLHPINDLKLRDLDLVEQCRSLQFLEEGLGQFNCTRCPDFEKHFSEHNFNMELRDEYKRLQFLLSEESLTLLPEYTQRAEVLK------------------------------------------------------------------------------------------------------------------------------------------------------------RLHYLDAMGTVQLKGRVACEMSNHELMITEMIFENMLTDLPAPEIAALMSCFVFESRKCSEPSLTDTLKENQDKILGVAERIGLVQKDVGMLMPVEDYKEQFHFGLMEVVFEWARGMPFSEITTLTDVQEGIIVRTIQRLHETLKDVRNAARLVGDRTLAEKMEESMTLIKRDIVFAASL---
>EOG091F0093|Lottia_gigantea|HW13_Favorinus_branchialis|TRANSCRIPT
-----------------------------------------------------------------------------------------------------------------------------------------------------------------------------------------------------------------------------------------------------DLDLGDSDDDDDGGD-------------------GDKQ---------GQGDDAGKDQAVEV--ADNEET-Q-VKRP-VEVP-KKYEWSVNLDTNQPVHDFYKRVPDMAYKWPFELDVFQKQAVLCLENHESVFVAAHTSAGKTVVAEYAIALSMKHMTKTIYTSPIKALSNQKYRDFKQTFGDVGLVTGDVQLNQTASCLIMTTEILRSMLYNGSDVIRDLEWVIFDEVHYINDSERGVVWEEVLIMLPSHVNVILLSATVPNTMEFADWVGRTKKKKIYVVSTPRRPVPLEHFLYTGNSTKTINELFLLMDAKGGFQTSGYNKALEAKKERASKASQSFGAKGPRTGGNPAQDKNVWLSVIEMLKRKDKLPSVAFTFSRKRLEETACSLSSVDLTTGSEKNEIHVFFQKCITRLKGSDKELPQVMQLKDLLRRGLGIHHSGVLPILKEMVEMLFQRGLLKILFATETFAMGVNMPARTVLFENIRKHDGMNFRNLLPGEYIQMAGRAGRRGLDTTGTVILICKGDVPEMSELHKMMLGKATSLESQFRLTYTMILNLMRVEQLRVQDMMKRSFSEFHHQKETVNHGQALERLKGKMKTIRNIECYLCALDLEKYYRDCREIHSLRDHLQPIILSHPVAVQALSPGRVVTVKRGSSPDQYSLGVVLASSGVQ--E-KKKFTVLCLAERTTT-TKSLR--QTEE-N--ESTHKEDEGIQPVLPFSLFLPEGQIWHTVCEIIGRDIFSINTKTIKVDAEGIIQDCKRRQLHRFKDDPPDHCVTSAAQNLARLTEGNPSGLPGLHPINDLKLRDLDLVEECRSLQFLEDAIGEFNCTRCPDFRQHFSEHDYNMGLRDEFKRLQFLLSEESLTLLPEYTQRAEVLK------------------------------------------------------------------------------------------------------------------------------------------------------------RLHYLDALGTVQLKGRVACEMSNHELMITEMIFENMLTDLPATEIAALMSCFVFESRKCSDPELTDALKESKEKILGVAERIGLVQKDVGMLMPVEDYKEQFHFGLMEVVFEWARGMPFSEITTLTDVQEGIIVRTIQRLHETLKDVRNAARLVGDRTLAEKMEESMTLIKRDIVFAASLYTQ
>EOG091F0093|Lottia_gigantea|JG15_Favorinus_auritulus|TRANSCRIPT
------------------------------------------------------------------------------------------------------------------------------------------------------------------------------------------------------------------------------------------------------------------------------------------------------------------------------------------------------------------------------------------------------------------------------------------------------------------------------------------------------------------------------------------------TPRRPVPLEHFLYTGNSTKTINELFLLMDAKGGFQTSGYNKALEAKKERASKASQSFGAKGPRTGGNPAQDKNVWLSVIEMLKRKDKLPAVAFTFSRKRLEESACSLSSVDLTTGSEKNEIHVFFQKCITRLKGSDKELPQVMQLKDLLRRGLGIHHSGVLPILKEMVEMLFQRGLLKILFATETFAMGVNMPARTVLFENIRKHDGMNFRNLLPGEYIQMAGRAGRRGLDTTGTVILICKGDVPEMSELHKMMLGKATSLESQFRLTYTMILNLMRVEQLRVQDMMKRSFSEFHHQKETVNHGQALERLKEKMKTIRNIECYLCALDLEKYYKDCREIHSLRDHLQPIILSHPVAVQALSPGRVVTVKRGSSPDQYSLGVVLATSGMQ--E-KKKFTVLFLAERTTT-KSHRQ--TEEE-N--ESSHRENEGIQPVLPFSLFLPEGQIWHTVCEIVGRDIFSINTKTIKVDAEGIIQDCKRRQIHRFKDDPPDHCVTSAAQNLARLTEGNPCGLPGLHPINDLKLRDLDLVEECRSLQFLEDSIGEFNCTRCPDFRQHFSEHNYNMGLRDEFKRLQFLLSEESLTLLPEYTQRAEVLK------------------------------------------------------------------------------------------------------------------------------------------------------------RLHYLDALGTVQLKGRVACEMSNHELMITEMIFENMLTDLPPTEIAALMSCFVFESRKCSEPELTDALKENKEKILGVAERIGLVQKDVGMLMPVEDYKEQFHFGLMEVVFEWARGMPFSEITTLTDVQEGIIVRTIQRLHETLKDVRNAARLVGDRTLAEKMEESMTLIKRDIVFAASLYTQ
>EOG091F0093|Lottia_gigantea|JG12_Dondice_parguerensis|TRANSCRIPT
---------------------------------------------------------------------------------------------------------------------------------------------------------------------------------------------------------------------------------------------------------------------------------------------------------------------------------------------------------------------------------------------------------------------------------------------------------------------------------------DEVHYINDSERGVVWEEVLIMLPSHVNVILLSATVPNTMEFADWVGRTKKKKIYVVSTPRRPVPLEHFLYTGNSMKTINELFLLMDAKGGFLTNGYNKALEAKKARASKASQSFGAKGPRT-GNPGQDKNVWLSVIEMLKKKDKLPAVAFTFSRKRLEETAMCLSTVDLTT------------------------------------------------------------------------------------------------------------GRAGRRGLDTTGTVILICKGDVPEMAELHKMMLGKATSLESQFRLTYTMILNLMRVEQLRVQDMMKRSFSEFHHQKETVNHQEELNKLKDKMKTIRNIECYLCALDLEQYYEDCREIHRLQTYLKPIIFSHPVAVQALSPGRVVMVKKGID-GQFSLGVVLASSGSS--D-KKRFTVLFLAEKA-T-PGK-Q--ETLK-D--DLAPSEEEGIQPVLSTSLFLPEGQIWHVLREIEGCGISCITTKTMKIDSDGIIQDCKRRQIHRFKDDPPDHCVSTAAQNLARLTEGNPLGLPGLHPINDLKLRDLDLVEQCRSLQFLEEGVGNYNCTRCPDFRKHFSEHSFNMGLRDEFKRLQFLLSEESLTLLPEYTQRAEVLK------------------------------------------------------------------------------------------------------------------------------------------------------------RLHYLDANGTVQLKGRVACEMSNHELMITEMIFENMLTDMPASEIAALMSCFVFESRKCSEPELTDDLKKGKEKILSMAERIGVVQKEVGMQMPVEDYKELFHFGLMQVVFEWARGMPFSEIITLTDVQEGIIVRTIQRLHELLKDVRNAARLVGDRTLAEKMEESMTLIKRDIVFAASLYTQ
>EOG091F0093|Lottia_gigantea|HW17_Hermissenda_crassicornis|TRANSCRIPT
--------------------------------------------------------------------------------------------------------------------------------------------------------------------------------------------------------------------------------------VTVVSLAEIMAGVD-DLDLGDSDDDDEEE------------------TEALDI--------SSEEGPDNLDNLVQV--QDKEET-L-VKRL-YQSA-KKYEWSVNLDTSEPVHDFYKKVPDMAYKWPFELDVFQKQAVMCLENHESVFVAAHTSAGKTVVAEYAIALSMKHMTKTIYTSPIKALSNQKYRDFKLTFGDVGLVTGDVQLNQTASCLIMTTEILRSMLYNGSDVIRDLEWVIFDEVHYINDSERGVVWEEVLIMLPSHVNVILLSATVPNTMEFADWVGRTKKKKIYVVSTPRRPVPLEHFLYTGNSMKTINELFLLMDAKGSFLTAGYNKALEAKKERASKASQSFGAKGPRG-GNPGQDKNVWLTVIEMLKKKDKLPAVAFTFSRKRLEETAMCLTTVDLTTGSEKNEIHVFFQKCIVRLKGTDKDLPQVMQLKDLLRRGLGIHHSGVLPILKEMVEMLFQRGLLKILFATETFAMGVNMPARTVLFENIRKHDGTNFRNLQAGEYIQMAGRAGRRGLDTTGTVILICKGDVPDQGELHKMMLGKATSLESQFRLTYTMILNLMRVEQLRVQDMMKRSFSEFHHQKETVTHRQDLDKLKDKMKSIKNVECYLCALDLEQYYEDCREIHRLQTRLKPIIFSHPVAVQALSPGRVVMVKKGSA-GQFSLGAVVASSGNL--D-KKKFNILFLDEKA-A-PGK-Q--QT-P-D--ESAHLKEEGIQPVLSTSLFLPEGQIWHSLREIDGKDISNITTKTIKVDADGIVQDCKRRQIHRFKDDPPDQCVTTVAQNLARLTEGNSSGLPGLHPINDLKLRDLDLVEQCRSLQFLEEGVSNYNCIRCPDFKKHFSEHNFNMGLKDEFKRLQFLLSEESLTLLPEYTQRAEVLK------------------------------------------------------------------------------------------------------------------------------------------------------------RLHYLDASGTVQLKGRVACEMNNHELMITEMIFENMLTDMPASEIAALMSCFVFESRKCDAPNLTDALKLGQEKILDMAERIGLVQKEVGMLMPVEDYKELFHFGLMEVVFEWARGMPFSEITTLTDVQEGIIVRTIQRLHELLKDVRNAARLVGDRTLAEKMEESMTLIKRDIVFAASLYTQ
>EOG091F0093|Lottia_gigantea|NC05_Hermissenda_crassicornis|TRANSCRIPT
--------------------------------------------------------------------------------------------------------------------------------------------------------------------------------------------------------------------------------------VTVVSLAEIMAGVD-DLDLGDSDDDEQAE------------------TEALDI--------SSEEGPDNLDSLVQV--QDREET-L-VKGL-YQSA-KKYEWSVNLDTSEPVHDFYKKVPDMAYKWPFELDVFQKQAVMCLENHESVFVAAHTSAGKTVVAEYAIALSMKHMTKTIYTSPIKALSNQKYRDFKLTFGDVGLVTGDVQLNQTASCLIMTTEILRSMLYNGSDVIRDLEWVIFDEVHYINDSERGVVWEEVLIMLPSHVNVILLSATVPNTMEFADWVGRTKKKKIYVVSTPRRPVPLEHFLYTGNSMKTINELFLLMDAKGSFLTAGYNKALAAKKERASKASQSFGAKGPRG-GNPGQDKNVWLTVIEMLKKKDKLPAVAFTFSRKRLEETAMCLTTVDLTTGSEKNEIHVFFQKCIVRLKGTDKDLPQVMQLKDLLRRGLGIHHSGVLPILKEMVEMLFQRGLLKILFATETFAMGVNMPARTVLFENIRKHDGTNFRNLQAGEYIQMAGRAGRRGLDTTGTVILICKGDVPDQGELHKMMLGKATSLESQFRLTYTMILNLMRVEQLRVQDMMKRSFSEFHHQKETVTHRQDLDKLKDKMKNIKNVECYLCALDLEQYYEDCREIHRLQTHLKPIIFSHPVAVQALSPGRVVMVKKGSG-GQFSLGAVVASSGNL--D-KKKFNVLFLDEKA-APPGK-Q--QTPD-E--SAAHLKEEGIQPVLSTSLFLPEGQIWHSLREIDGKDISNITTKTIKVDADGIVQDCKRRQIHRFKDDPPDQCVTTVAQNLARLTEGNSSGLPGLHPINDLKLRDLDLVEQCRSLQFLEEGVSNYNCIRCPDFKKHFSEHNFNMGLKDEFKRLQFLLSEESLTLLPEYTQRAEVLK------------------------------------------------------------------------------------------------------------------------------------------------------------RLHYLDASGTVQLKGRVACEMNNHELMITEMIFENMLTDMPASEIAALMSCFVFESRKCDAPNLTDALKLGQEKILAMAERIGLVQKEVGMLMPVEDYKELFHFGLMEVVFEWARGMPFSEITNLTDVQEGIIVRTIQRLHELLKDVRNAARLVGDRTLAEKMEESMTLIKRDIVFAASLYT-
>EOG091F0093|Lottia_gigantea|JG19_Janolus_barbarensis|TRANSCRIPT
-----------------------------------------------------------------------------------------------------------------------------------------------------------------------------------------------------------------------------------------------------------------------------------------------------------------------------------------------------------------------------------------------------------------------------------------------------------------------------------------------------------------------------------------------------------------------------------------------------------------------------------------------------------------------------------------------------KRGLGIHYSGVLPILKEMVEMLFQKGLVKILFATETFAMGVNMPARTVVFDSIRKHDGTNFRNLLAGEYIQM--------------------------------------------------------------------------------------------------------------------------------------------------------------------------------------------------------------------IEPVLPTALFLPEGQIWHRKEEIDSQRIMCITTKTIKVDSEGIIQDCKRREIHRFKDDPPDPCVTTATQNLARLTEASPSGLAGLHPINDLKLRDLELVEECRSLQFLEEGLKDFNCPRCPDFEQHFSEHDRNMQLKEEFKRLQFLLSEESLALLPEYTQRSDVLK------------------------------------------------------------------------------------------------------------------------------------------------------------HLHYLDASGTVQLKGRVACEMSNHELMITEMIFENLLTNLPATEIAALMSCFVFEAKRSSEPNLSADLEKGKAKILSTAEMIGLVQREAGMTMPVDDFKEQFHFGLMEVVFEWARGMPFSEITTLTDVQEGIIVRTIQRLHELLKDVRNAARLIGDRTLAEKMEESMTLVKRDIVFAASLYTQ
>EOG091F0093|Lottia_gigantea|NC04_Fiona_pinnata|TRANSCRIPT
------------------------------------------------------------------------------------------------------------------------------------------------------------------------------------------------------------------------------------------------------------------------------------------------------------------------------------------------------------------------------------------------------------------------------------------------------------------------------------------------------------LPSHVNVILLSATVPNTMEFADWIGRTKKRKIFVVSTPRRPVPLEHFLYTGNSMKTINELFLLLDSKGGFLTSGYNKAVEAKKERASKASQSFGAKGQRG-GNPIQDKNIWLSVIEMLKKKDKLPAVAFTFSRKRLEETAVCLSSVDLTTNAEKSEIHVFFQKCIVRLKGSDRNLPQVHQLSDLLRRGLGIHHSGVLPILKEMVEMLFQKGLVKILFATETFAMGVNMPARTVVFDTIRKHDGMNFRNLLAGEYIQMAGRAGRRGLDTTGTVILLCKGDIPEMSELHKMMLGKATSLQSQFRLTYTMILNLMRVEQLRVQDMMKRSFSEFHHQKESN-------------------ECYLCALDLEAYYQHCCDIHKLRDYLQSVIVTHPLAIKALSAGRVVMVKRDESIGQFVLGVILSASGSQ--N-RK-FTVMFLEEKT-A-N----------------------------------------------------------------------------------------------------------------------------------------------------------------------------------PEYTQRSEVLK------------------------------------------------------------------------------------------------------------------------------------------------------------RLHYIDMNGTVQLKGRVACEMSNHELMITEMIFENLLTELPATEIAAVMSCFVFEGRRSSEPNLNDALKENKEKILAMAERIGLVQKDVGMRMPVEDYKEQFHFNLMEVVYEWARGMPFSEITTLTDVQEGIIVRSIQRLHELLKDVRNAARLVGDRTLAEKMEESMTLIKRDIVFAASLYTQ
>EOG091F0093|Lottia_gigantea|JG26_Phestilla_sp|TRANSCRIPT
-----------------------------------------------------------------------------------------------------------------------------------------------------------------------------------------------------------------------------------------------------------------------------------------------------------------------------------------------------------------------------------------------------------------------------------------------------------------------------------------------------------------NVILLSATVPNTMEFADWIGRTKKRKIYVVSTPRRPVPLEHFLFTGNSMKTINELFLLLDSKGQFLTSGYNKAIEAKKERASKSSQSFGAKGPRG-GNPIQDKNIWISVIEMLKKKDKLPAVAFTFSRKRLEETATCLSTIDLTTNSEKSEIHVFFQKCIVRLKGSDRDLPQVHQLNDLLRRGLGIHHSGVLPILKEMVEMLFQKGLVKTLFATETFAMGVNMPARTVVFDTIRKHDGMNFRNLLAGEYIQMAGRAGRRGLDTTGTVILLCKGDIPEMSELHKMMLGKATSLQSQFRLTYTMILNLMRVEQLRVQDMMKRSFSEFHHQKESAVHRQSMDDLKERMKTIKNIECYLCALDLEDYYQHCVEIYKLRHYLQSVIISHPLAIKALSPGRVIMVYKDESISQLVLGVVLNVSGTQ--D-KK-FTVLFLAEKT-K-D------D-ET-Q--GVVIGNTKNIQPVLPTNLYLPEGKIWYIIEEIIGQDIFCITTKTIKVDGEGILQDCKQRQIPRFRDDPPDPCVTTATQNLARLTESNPSGMPGLHPINDLKLRDLELVEQCRSLQFMEEELCKFNCPRCPDFRQHFSEHNYNMGLKEEFKRLQFLLSEESLHLLPEYTQRSEVLK------------------------------------------------------------------------------------------------------------------------------------------------------------RLHYIDANGTVQLKGRVACEMSNHELMITEMIFENLLTELPASEIAAVMSCFVFEGRRASEPNLNDALKVNKQKILSMAERIGLVQRDVGMLMPVEDYKEQFHFGLMEVVYEWARGMPFSEITTLTDVQEGIIVRSIQRLHELLKDVRNAARLVGDRTLADKMEDSMTLIKRDIVFAASLYT-
>EOG091F0093|Lottia_gigantea|HW02_Berghia_verrucicornis|TRANSCRIPT
------------------------------------------------------------------------------------------------------------------------------------------------------------------------------------------------------------------------------------------------------------------------------------------------------------------------------------------------------------------------------------------------------------------------------------------------------------------------------------------------------------------------------------------------------------------------------------------------------------------------------------------------------------------------------------------------------------------------------------------------------------------------------------------------------------------------------------RVEQLRVQDMMKRSFSEFHHQKETVTHRQELDKLKEKMKFIKNIECYLCALDLENYYEDCREIHRLRGYLQPIIFSHPVAVQALSPGRVVMVKKDSS-GQYSLGVVLASSGNQ--D-KKKFTILFLAERT-M-NSK-S--PSQE-N--KSMQEKTEGIQPVLSTSLFLPEGQIWHSLQETNSQDISCITTETVKVDADGIIQDCKRREIPRFKDDPPDHCVSSVAQNLARLTEGNPGGLPGLHPINDLKLRDLDLVEQCRALQFLEEGVSNFNCTRCPDFKKHFSEHGFNMGLKDEYKRLQFLLSEESLSLLPEYTQRAEVLK------------------------------------------------------------------------------------------------------------------------------------------------------------RLHYLDANGTVQLKGRVACEMSNHELMITEMIFENMLTDLPASEIAALMSCFVFESRKCSEPNLTDELKKSQEKILAMAERIGLVQKDVGMLMPVEDYKEQFHFGLMEVVFEWARGMPFSEITTLTDVQEGIIVRTIQRLHELLKDVRNAARLVGDRTLAEKMEESMTLIKRDIVFAASLYT-
>EOG091F0093|Lottia_gigantea|JG02_Antaeolidiella_chromosoma|TRANSCRIPT
--------------------------------------------------------------------------------------------------------------------------------------------------------------------------------------------------------------------------------------------------------------------------------------------------------------------------------------------------------------------------------------------------------------------------------------------------------------------------------------------------------------------------------------------------------------------------------------------------------------------------------------------------------------------------------------------QVMQLKDLLRRGLGIHHSGVLPILKEMVEMLFQKGLLKILFATETFAMGVNMPARTVLFEHIRKHDGLNFRNLQPGEYIQMAGRAGRRGLDTTGTVILICKGDVPDMSELHKMMLGKATSLESQFRLTYTMILNLMRVEQLRVQDMMKRSFSEFHHQKETVVHRQALDKLKEKMKLIKNIECYLCALDLENYYEDCREIDRLRGYLQPIIFSHPVAVQALSAGRVVMVKTEVS-GQFALGVVLDSFGNQ--D-KKKFKILFLADKE-T-NSQQQ--MKRD-D--DLTQEKTEGIEPVLPTSLFLPEGQIWHRVREIRGQEIFCITTKTIKVDAVGIIQDCKKREIQRFKDDPPDHCVTSVAQNLARMTEGNPGGLAGLHPINDLKLRDLDLVEQCRALQFLEEGIRNFNCTRCPDFNKHFTDHNFNMSLKDEYKRLQFLLSEESLVLLPEYTQRAEVLK------------------------------------------------------------------------------------------------------------------------------------------------------------RLHYLDASGTVQLKGRVACEMSNHELMITEMIFENMLTDLPPSEIAALMSCFVFESRKSSEPNLTDELKESREKILFMAERIGLVQKDVGMLMPVEDYKEQFHFGLMEVVFEWARGMPFSEITTLTDVQEGIIVRTIQRLHELLKDVRNAARLVGDRTLAEKMEESMTLIKRDIVFAASLYT-
>EOG091F0093|Lottia_gigantea|JG21_Limenandra_confusa|TRANSCRIPT
---------------------------------------------------------------------------------------------------------------------------------------------------------------------------------------------------------------------------------------------------------------------------------------------------------------------------------------------------------------------------------------------------------------------------------------------------------------------------------------------------------------------------------------------------------------------------------------------------------------------------------------------------------------------------------------------------------------------------------------------VNMPARTVLFENIRKHDGLNFRNLHAGEYIQMAGRAGRRGLDTTGTVILICKGDVPDMAELHKMMLGKATSLESQFRLTYTMILNLMRVEQLRVQDMMKRSFSEFHHQKETTTHRQDLERLKEKMKTIKNIECYLCALDLEKYYEDCREIHRLRSYLQPIIFSHPVAVQALSAGRVIAVKKDLD-GQLSLAVVLASSGSQ--E-KKKFTILSLAEKTA--KSK-A--QAD-----GTDCIKTGRIQPVLPSSLFLPEGQIWHRIQEISGQDISCITTKTIKADPDGIIQDCKRREIHRFKDDPPDLCVTTAAQNLARLTEANPGGLPGLHPINDLKLRDLDLVEQCRSLQFLEEGVSNYNCTRCPDFKKHFSEHDFNMGLKDXFKRLQFLLSEESLTLLPEYTQRAEVLK------------------------------------------------------------------------------------------------------------------------------------------------------------RLHYLDASGTVQLKGRVACEMSNHELMITELIFENMLTDLPASEIAALMSCFVFESRKSSEPNLTDALKESREKILAMAERIGVVQKEVGMLMPVEDYKEQFHFGLMEVVFEWARGMPFSEITTLTDVQEGIIVRTIQRLHELLKDVRNAARLVGDRTLAEKMEESMTLIKRDIVFAASLYTQ
>EOG091F0093|Lottia_gigantea|JG32_Unidentia_angelvaldesi|TRANSCRIPT
------------------------------------------------------------------------------------------------------------------------------------------------------------------------------------------------------------------------------------------------------------------------------------------------------------------------------------------------------------------------------------------------------------------------------------------------------------------------------------------------------------------------------------------------------------------------------------------------------------------------------------KDKLPTVAFTFSRKRLEETAGMLSTVDLTTNAEKSEIHVFFQKCIVRLKGNDRNLPQVLRLNDLLRRGLGIHHSGVLPILKEMVEMLFQKGLVKILFATETFAMGVNMPARTVIFDNIRKHDGINFRNLQAGEYIQMAGRAGRRGLDTTGTVILLCKGDVPEMSELHKMMLGKATCLESQFRLTYTMILNLMRVEQLRVQDMMKRSFSEFHHQKETTSHRQALEELKTRMKTVKNIECYLCAIDLEKYYEDCREIHRLRNYLQSIILTHPVTVKTLSAGRIVMVKRGST-GQSSLGVVLTSSGGGQGQERK-FTLLLMEERTAK-T------D-DV-K--DGLSGRKDGVEPVLPTALFLPEGQIWHRVVEVDGQDILCVTAKTIKVDADGISQDWKRRQIHRFKDDPPDQCVTSATQNLARLTEANPTGIPGLHPINDLKLRDLELVEQCRSLQFLEEGLKDFNCPRCPDFRKHFSEHNYNMGLRDEFKRLQFLLSEESLALLPEYTQRVEVLK------------------------------------------------------------------------------------------------------------------------------------------------------------RLHYLDVSGTVQLKGRVACEMSNHELMITEIIFENLLTDLPASEIAALMSCFVFETKRCSEPNLTEELKQSQKRILSMAERIGRVQRDVGMSMPVEDYKELFHFGLVEAVFEWARGMPFSEITNLTDVQEGIIVRTIQRLHELLKDIRNAARLVGDRTLAEKMEDSMTLIKRDIVFAASLYT-
>EOG091F0093|Crassostrea_gigas|HW10_Embletonia_pulchra|TRANSCRIPT
-------------------------------------------------------------------------------------------------------------------------------------------------------------------------------------------------------------------------------------------------------------------------------------------------------------------------------------------------------------------------------------------------------------------------------------------------------------------------------------------------------------------------------------------------------------------------------------------------------------------------------------------------KRLEETAHCLSSVDLTTNSQKSEIHVFFQKCIARLKGTDKNLPQVMQLSDLLKRGLGIHHSGVLPILKEMVEMLFQKGLVKILFATETFAMGVNMPARTVVFDTTRKHDGMNFRNLLAGEYIQMAGRAGRRGLDTTGTVILLCKGDIPEMSELHKMMLGKATCLESQFRLTYTMILNLMRVEQLRVQDMMKRSFSEFHHQKETVVHKEALEQLKTRMKSIKNIECYLCALDLERYFEDCREIHRLRNYLQSIILTHPLAVKALSAGRVVMVPNGPD-GQYFLGVVLGSSGGQSQESRK-FNVLFLEEKE-S-VEK-K--TG---Q--GLSSNKEKGIQPVLPTTLYLPDGPVWYRIEEIDGQNISVITTKTVKVDADGIIQDCKRRQIHRFKDDPPDPCVTTATQNLARLTESNPGGFPGLHPINDLKLRDLELVEQCRALQFLEEGLKDFNCTRCPDFKQHFSEHGRNMELRDEFKRLQFLLSEESLTLLPEYTQRAEGLK------------------------------------------------------------------------------------------------------------------------------------------------------------RLHYLDANSTVELKGRVACEMSNHELMITEIIFENLLTNMPASEIAALMSCFVFEARRCSEPNLTDALKQGKEKIL-----------------------------------------------------------------------------------------------------------
>EOG091F0093|Lottia_gigantea|NC03_Doris_kerguelenensis|TRANSCRIPT
---------------------------------------------------------------------------------------------------------------------------------------------------------------------------------------------------------------------------------------------------------------------------------------------------------------------------------------------------------------------------------------------------------------------------------------------------------------------------------------------------------------------------------------------------------------------------------------------------------------------------------------------------------------------------------------DRDLPQVLKMEDLLKRGLGVHHSGVLPILKEVVEMLFQKGLVKILFATETFAMGVNMPARTVIFSNIRKHDGTNFRDLLPGEYIQMAGRAGRRGLDTTGTVIILCKGDVPEMANLHKMMLGKPTHLESQFRLTYTMILNLMRVEQLRVQDMMKRSFSEFHTQKNVVVHKEALTSLKTKMAAIKDIECFLCSSDLEAYYKACRDFYTLRDELQSIVLSHPAAIKSL--------------------------------------------------------------------------------------------------------------------------------------------------------------------------------------------------------------------------------------------------------------------------------------------------------------------------------------------------------------------------------------------------------------------------------------------------------------------------------------------------------------------------------------------------------------------------------------------------
>EOG091F0093|Lottia_gigantea|HW19_Polycera_quadrilineata|TRANSCRIPT
--------------------------------------------PAGLPPVIPPLKSQVEEFLTDLESLPIHDITHSQRLISREPQHDRLFHTELSPLQTTIQAERDATSGELLQFTEELIPDSSETSRNSLSLRRAPD------------------------------------------------------------------------------------------------------------------------------------------------------------------------------------------------------------------------------------------------------------------------------------------------------------------------------------------------------------------------------------------------------------------------------------------------------------------------------------------------------------------INLTSATEKSEIHVFFHRCISRLKGTDRKLPQVLQLEDLLKRGLGIHHSGVLPILKEVVEMLFQRGLVKILYATETFAMGVNMPARTVLFDNIRKHDGLNFRNLLPGEYIQMAGRAGRRGLDTTGTVILLCKGDVPEMSELHKMMLGKPTSLESQFRLTYTMILNLMRVEQLRVQDMMKRSFSEFHHQKETSVHRESLEELKKKIAGIKNIECYLCSLDLEKYYTECKEYHRLSKYLQSVILSHPIAVKSLSPGRVVMVKMATGQPVLAVILQSMGSQG--GE-RK-FMALLLSEKE-A-YGA-R--VT-EEK--A--AAQSEGIEPVMPFSLFLPEGANWHKLVELMGDKITRITNKTIKVDADGIIRDCRWREAPRSRNDPPQRCVTMATQELVRLSEANPSGLQGLHPVNDLKLRDIELVEQCRTLQFIEEGFSGFNCTRCSDFREHFAEHDSNMQVRDEYKRLQFLLSDDSLALLPEYTQRVEVLK------------------------------------------------------------------------------------------------------------------------------------------------------------RLNYIDSSGTVQLKGRVACEISNHELMVTELVFENAFTDMHPTDIAAILSCFVFEMKKCSEPTLTDTLEKGRERVLEKAEMIGRLQREVGMLMPVEDFKEQFHFGLMEVVFEWARGMAFSEIIALTDVHEGIIVRSIQRLHETLSDVRSAARLIGDRTLAQKMEDAMGMIKRDIVFAASLYT-
>EOG091F0093|Lottia_gigantea|NC06_Pleurobranchaea_californica|TRANSCRIPT
--------------------------------------FPLITLPAGLPPVIPPLKDDVEKLLTDLEGLSIHDFRRCQRIIPREPQFDRLLHTDVCPVQTQIKVERHASTGKVLGYSEELIPDNAETSRNSLSLRRAPDTSNAGTHRDLRGSNINLPFWPGGLEDD--PILSSLDPTVQVDVQADVNFTNESSYRTVPPSFASGMTFESGQQEGDSDVA--------MDQVKAITLTDIMAAED-DLDFGDSDEEEDGKD-------------------GDEG--------ALAQTQE--QTQVEA--QAESSK-RDAVPK-AEKP-TKEQWAVQVDVNSPVKDFYKRIPVMAYKWPFELDIFQKQAILRLENHESVFVAAHTSAGKTVVAEYAIALSLKHMTRTIYTSPIKALSNQKFRDFKVTFGDVGLVTGDVQLNQTAGCLIMTTEILRSMLYNGSDVIRDLEWVIFDEVHYINDSERGVVWEEVLIMLPQHVNVILLSATVPNSMEFADWVGRTKRKKMYVVSTLKRPVPLEHFLYTGNSTKTCNELFLLLDAKGSFLTTGYNKALEAKKERTSKSSQSFGAKGVRQ-GNPSQDKNVWLSVIEMLKRKDKLPAVCFIFSKKKIEETSAALHHVDLTTASEKSQIHVFFHKCIARLKGPDKKLPQVLQLENLLKRGLGLHHSGVLPILKEVVEMLFQKGLLKILFATETFAMGVNMPARTVIFENIRKHDGTNFRNLLPGEYIQMAGRAGRRGLDSTGTVMLLCKGDVPEMSELHKMMLGKPTRLESQFRLTYAMILNLMRVEQLRVQDMMRRSFSEFHQQKEAANNKEALEKLRLQMGSIKNIECYLCSLDLEKYYADCVEFYRLQNYLQSVTFSHPAAIKSLSAGRVVMVKRPLNQAVLGVVLTCASSGRD--G-ERVLQVLVVADK-----------------------------------------------------------------------------------------------------------------------------------------------------------------------------------------------------------------------------------------------------------------------------------------------------------------------------------------------------------------------------------------------------------------------------------------------------------------------------------------------------------------------------------------------------
>EOG091F0093|Lottia_gigantea|HW04_Calmella_cavolinii|TRANSCRIPT
-------------------------------------------------------------------------------------------------------------------------------------------------------------------------------------------------------------------------------------------------------------------------------------------------------------------------------------------------------------------------------------------------------------------------------------------------------------------------------------------------------------------------------FAGWVGRTKRKKIYVVSTLKRPVPLEHYLYTGNSTKTCNELFLLQDAKGNFLTTGYSKALEAKKERASKSSQSFGAKGTRP-GNPIQDKNTWLSVIEMLKRKDKLPAVAFTFSKKKIEENAGNLQSVDLTTASEKSEIHVFFHKCIDRLKGSDKSLPQVLQLADMLKRGLGIHHSGVLPILKEVVEMLFQKGLVKILFATETFAMGVNMPARTVVFDSIRKHDGMNFRNLLPGEYIQMAGRAGRRGLDTTGTVILLCKGDVPEMSELHKMMLGKPTSLESQFRLTYTMILNLLRVEQLRVQDMIKRSFSEFHHQQESAGHRQQLEVVRERMQETKRIECYLCSLDLESYYLDCREFYRLREHIQSIIFTHPVAIKALSAGRVIMV------------------------------------------------------------------------------------------------------------------------------------------------------------------------------------------------------------------------------------------------------------------------------------------------------------------------------------------------------------------------------------------------------------------------------------------------------------------------------------------------------------------------------------------------------------------------------------------
>EOG091F0093|Lottia_gigantea|HW03_Berthella_plumula|TRANSCRIPT
REGDEGK-----------------------------------------------------------------------------------------------------------------------------------------------------------------------------------------------------------DV------------AASAASTQIITLADILAAED-VLSFEDSDEEKEEN------------------KDEDEQ--------ALDQVDV--KQELQA--SASQEP-KPASDS-QPKKSKKEQWSVQVDVNSPVKDFYKRIPDMAYKWPFELDIFQKQAILRLENHESVFVAAHTSAGKTVVAEYAIALSLKHMTRTIYTSPIKALSNQKFRDFKMTFKDVGLVTGDVQLNQTAGCLIMTTEILRSMLYNGSDVIRDLEWVIFDEVHYINDSERGVVWEEVLIMLPHHVNVILLSATVPNSMEFADWVGRTKRKQMYVVSTLKRPVPLEHFLYTGNSTKTCNELFLLLDAKGSFLTSGYNKALEAKKERASKSSQSFGAKGTRP-GNPSQDRNVWLSVIEMLKRKDKLPAVSFIFSKKKIEETSASLHNIDLTTSAEKSQIHVFFHKCISKLKGTDKKLPQVLQLEDLLKRGLGVHHSGVLPILKEVVEMLFQKGLLKILFATETFAMGVNMPARTVIFDHTRKHDGLNFRNLLPGEYIQMAGRAGRRGLDSTGTVILLCKGDVPEMSELHKMMLGKPTSLESQFRLTYTMILNLMRVEQLRVQDMMRRSFSEFHHQKETTAHKESLEELKKQMATIATIECYLCSLDLEKYFEDCQEFHKLQNYLQSVTFSHPAAVKSLSAGRVVMIKRPRNQSVLGAVLSCSSSGQG--G-DRTLQVLVVADKTE-SGEGGH---------QF--SQQSKGFEPVLPPILFLPDGPSWHQMCQVKCEDISRITTKTIKVDADGIINDCRKREMHRFKDDPPDRCVTMATQELVRLSEANPSGLAGLHLVNDLKARDIELVELCRRFQFLEEGFGHFNCTRCPQFEEHFKEYSANMHLKAEYKRLQYLLSDDSLALLPEYTQRVQVLK------------------------------------------------------------------------------------------------------------------------------------------------------------ELHYVDASGTVQLKGRVACEISNHELMITELVFENILTDLHPTEIAAILSCFVFEMKRCTEPNLTDTLTKSKNQVLERAEMIGHLQKSVGMTMPVDDFKEQFHFGLLEVVFEWARGMPFAKITELTDVHEGIIVRTIQRLHETLSDVRNAARLIGDRTLALKMETAMDMIKRDIVFAASLYT-
>EOG091F0093|Lottia_gigantea|HW11_Eubranchus_exiguus|TRANSCRIPT
-------------------------------------------------------------------------------------------------------------------------------------------------------------------------------------------------------------------------------------------LADIMAGVD-DLDLGDSDDEKEAE------------------RETTEA--------GAGKINDNL---MQI--AEGNGEVE-EKKVVASPV-NKFEYAVNLDVNEPVPDFYKKIADMAYTWPFELDIFQKQAILCLENHQSVFVAAHTSAGKTVVAEYAIALSMKHMTKTIYTSPIKALSNQKYRDFKLTFGDVGLVTGDVQLNQTASCLIMTTEILRSMLYNGSDVIRDLEWVVFDEVHYINDSERGVVWEEVLIMLPAHVNVILLSATVPNTMEFADWIGRTKKKKIFVVSTPRRPVPLEHFLFTGNSMKTINELFLLQDAKGSFLTSGYSKAVDAKRERASKASQSFGAKGPRG-GNPIQDKNIWLAVIEMLKKKDKLPAVAFTFSRKRLEETAVCLSTVDLTSNSEKSEIHVFFQKCIVRLKGSDRNLPQVHQLSELLRRGLGIHHSGVLPILKEMVEMLFQKGLVKILFATETFAMGVNMPARTVVF-------------------------------------------------------------------------------------------------------------------------------------------------------------------------------------------------------------------------------------------------------------------------------------------------------------------------------------------------------------------------------------------------------------------------------------------------------------------------------------------------------------------------------------------------------------------------------------------------------------------------------------------------------------------------------------------------------------------------------------------------------------------
>EOG091F0093|Lottia_gigantea|HW15_Flabellina_babai|TRANSCRIPT
---------------------------------------------------------------------------------------------------------------------------------------------------------------------------------------------------------------------------------------TIVSLADIMAGVD-DLELGDSDEEGDEE------------------DDTANE-----------IESANLDNLVQVTGSDERDQ-E-VKKP-VHLP-KKYEWSVNLDITQPVDDFYKRIPDMAYKWPFELDVFQKQAILCLENRESVFVAAHTSAGKTVVAEYAIALSMKHMTKTVYTSPIKALSNQKYRDFKLTFTDVGLVTGDVQLKQTASCLIMTTEILRSMLYNGSEVIRDLEWVIFDEVHYINDLERGVVWEEVLIMLPSHVNVILLSATVPNTMEFADWVGRTKKKKIYVVSTPRRPVPLEHFLYTGNSMKTINELFLLMDAKGSFLTTGYNKALEAKKERASKAAQSFGAKGPRS-GNPAQDKNIWLSVIEMLKRKEKLPAVAFTFSRKRLKETADSLSTVDLTTNAEKSEIHVFFQKCILRLKGSDKNLPQVMQLSDLLKRGLGIHHSGVLPILKEMVEMLFQKGLLKILFATETFAMGVNMPARTVVFDSIRKHDGMNFRNLRAGEYIQMAGRAGR---------------------------------------------------------------------------------------------------------------------------------------------------------------------------------------------------------------------------------------------------------------------------------------------------------------------------------------------------------------------------------------------------------------------------------------------------------------------------------------------------------------------------------------------------------------------------------------------------------------------------------------------------------------------------------------------------------------------------------------
