# Supplementary material for: Transcriptomics provides a robust framework for the relationships of the major clades of cladobranch sea slugs (Mollusca, Gastropoda, Heterobranchia), but fails to resolve the position of the enigmatic genus Embletonia
Source: BMC Ecol Evol. 2021 Dec 28;21:226. doi: 10.1186/s12862-021-01944-0 (PMC8895541; doi:10.1186/s12862-021-01944-0)
Supplement: Supplementary file 6 — Additional file 6. Archive S4: Unmasked multiple sequence alignments on amino acid level including Doris kerguelenensis and Calmella cavolini prior to the removal of outliers. [file 12862_2021_1944_MOESM6_ESM.zip › Archive_S4/Alignments/EOG091F02ZW.aa.fasta]

>EOG091F02ZW|Biomphalaria_glabrata|BGLTMP012995
-------------------------------------------------------------------------------MVEYTQNISTTSPSAALLHTLQRHRDILQDYSHEFQKTKANITAMREREDLLGSVRRDINAYKNSSALNRRSDMYLKEHEHIRNSERLVDEQISIAIATKENLQSQSKFLNSINMRVNAVAIRRDINAYKNSSALNRRSDMYLKEHEHIRNSERLVDEQISIAIATKENLQSQSKFLNSINMRVNAVANRFPVINSLVQRINFRKRRDSIILGLVIAVCIILLILYAFH
>EOG091F02ZW|Lottia_gigantea|HW09_Doto_sp|TRANSCRIPT
MADMGNLWEDLRRQARQLENEIDLKLVSFSKLGTNYSSGREYESETSPMLNKASSEHMFDTMAMEISQLLAKLTQVNDRMVEYTQNISVSSPSAALLHTLQRHRDILQDYSHEFQKTTANITAMREREDLLGSVRRDINAYKNSS-------------------------------------------------------------------GLNRRSDLYLKENEHIRNSERLVDEQISIAIATKENLQSQSKFLTSITHKVNSLANRFPVINSLVQRINIRKRRDSIILGLVIAVCIILLILYAFH
>EOG091F02ZW|Biomphalaria_glabrata|JG27_Phidiana_lynceus|TRANSCRIPT
-------------------------------------------------------------------------------MVEYTQNISVSSPSAALLHTLQRHRDILQDYSHEFQKTTANITAMREREDLLGSVRRDINAYKNSS-------------------------------------------------------------------GL----------------------------------------------------------------------------------------------
>EOG091F02ZW|Lottia_gigantea|NC01_Armina_californica|TRANSCRIPT
MADMGNLWEDLRRQARQLENEIDLKLVSFSKLGTNYSSGRDYESETSPMLNKASSEHMFDTMAMEISQLLAKLTEVNDRMVEYTQNISVSSPSAALLHTLQRHRDILQDYSHEFQKTTANITAMREREDLLGSVRRDINAYKNSS-------------------------------------------------------------------GLNRRSDLYLKENEHIRNSERLVDEQISIAIATKENLQSQSKFLTSITHKVNSLANRFPVINSLVQRINIRKRRDSIILGLVISVCIILLILYAF-
>EOG091F02ZW|Lottia_gigantea|HW01_Armina_tigrina|TRANSCRIPT
MADMGNLWEDLRRQARQLENEIDLKLVSFSKLGTNYSSGRDYESESSPMLNKASSEHMFDTMAMEISQLLAKLTEVNDRMVEYTQNISVSSPSAALLHTLQRHRDILQDYSHEFQKTTANITAMREREDLLGSVRRDINAYKNSS-------------------------------------------------------------------GLNRRSDLYLKENEHIRNSERLVDEQISIAIATKENLQSQSKFLTSITHKVNSLANRFPVINSLVQRINIRKRRDSIILGLVIAVCIILLILYAFH
>EOG091F02ZW|Lottia_gigantea|NC07_Tritonia_diomedea|TRANSCRIPT
-------------------------------------------SESSPMLNKASSEHMFDTMAMEISQLLAKLTEVNDRMVEYTQNISVSSPSAALLHTLQRHRDILQDYSHEFQKTTANITAMREREDLLGSVRRDINAYKNSS-------------------------------------------------------------------GLNRRSDLYLKENDHIRNSERLVDEQISIAIATKENLQSQSKFLTSITHKVNSLANRFPIINSLVQRINIRKRRDSIILGLVIAVCIILLILYAF-
>EOG091F02ZW|Lottia_gigantea|HW21_Tritonia_manicata|TRANSCRIPT
MADMGNLWEDLRRQARQLENEIDLKLVSFSKLGTNYSSSRDYDSETSPMLNKASSEHMFDTMAMEISQLLAKLTEVNDRMVEYTQNISVSSPSAALLHTLQRHRDILQDYSHEFQKTTANITAMREREDLLGSVRRDINAYKNSS-------------------------------------------------------------------GLNRRSDLYLKENEHIRNSERLVDEQISIAIATKENLQSQSKFLTSITHKVNSLANRFPVINSLVQRINIRKRRDSIILGLVISVCIILLILYAF-
>EOG091F02ZW|Lottia_gigantea|JG28_Scyllaea_fulva|TRANSCRIPT
MADMGNLWEDLRRQARQLENEIDLKLVSFSKLGTNYSSGRDYDSESSPMLNKASSEHMFDTMAMEISQLLAKLTEVNDRMVEYTQNISVSSPSAALLHTLQRHRDILQDYSHEFQKTTANITAMRER-------------------------------------------------------------------------------------------------------------------------------------------------------------------------------------
>EOG091F02ZW|Lottia_gigantea|JG16_Flabellina_iodinea|TRANSCRIPT
MADMGNLWEDLRRQARQLENEIDLKLVSFSKLGTNYSSGRDYDSESSPMLNKASSEHMFDTMAMEISQLLAKLTEVNDRMVEYTQNISVSSPSAALLHTLQRHRDILQDYSHEFQKTTANITAMREREDLLGSVRRDINAYKNSS-------------------------------------------------------------------GLNRRSDLYLKENEHIRNSERLVDEQISIAIATKENLQSQSKFLTSITHKVNTLANRFPIINSLVQRINIRKRRDSIILGIVIAICLILLILYAF-
>EOG091F02ZW|Lottia_gigantea|JG10_Dirona_picta|TRANSCRIPT
--DMGNLWEDLRRQARQLENEIDLKLVSFSKLGTNYSSGRDYDSESSPMLNKASSEHMFDTMAMEISQLLAKLTEVNDRMVE----------------------------------------------------------------------------------------------------------------------------------------------------------------------------------------------------------------------------------
>EOG091F02ZW|Lottia_gigantea|HW12_Facelina_rubrovittata|TRANSCRIPT
MADMGNLWEDLRRQARQLENEIDLKLVSFSKLGTNYSSGRDYDSESSPMLNKASSEHMFDTMAMEISQLLAKLTEVNDRMVEYTQNISVSSPSAALLHTLQRHRDILQDYSHEFQKTTANITAMREREDLLGSVRRDINAYKNSS-------------------------------------------------------------------GLNRRSDMYLKENDHIRNSERLVDEQISIAIATKENLQSQSKFLNSITHKVNSLANRFPVINSLVQRINIRKRRDSIILGIVIAVCLILLILYAFH
>EOG091F02ZW|Lottia_gigantea|NC08_Tritonia_hamnerorum|TRANSCRIPT
MADMGNLWEDLRRQARQLENEIDLKLVSFSKLGTNYSSGRDYDSESSPMLNKASSEHMFDTMAMEISQLLAKLTEVNDRMVEYTQNISVSSPSAALLHTLQRHRDILQDYSHEFQKTTANITAMREREDLLGSVRRDINAYKNSS-------------------------------------------------------------------GLNRRSDLYLKENDHIRNSERLVDEQISIAIATKENLQSQSKFLTTITHKVNSLANRFPIINSLVQRINIRKRRDSIILGLVIAVCIILLILYAF-
>EOG091F02ZW|Lottia_gigantea|JG20_Learchis_evelinae|TRANSCRIPT
--DMGNLWEDLRRQARQLENEIDLKLVSFSKLGTNYSSGRDYDSESSPMLNKASSEHMFDTMAMEISQLLAKLTEVNDRMVEYTQNISVSSPSAALLHTLQRHRDILQDYSHEFQKTTANITAMREREDLLGSVRRDINAYKNSS-------------------------------------------------------------------------------------------------------------------------------------------------------------------
>EOG091F02ZW|Lottia_gigantea|HW17_Hermissenda_crassicornis|TRANSCRIPT
MADMGNLWEDLRRQARQLENEIDLKLVSFSKLGTNYSSGRDYDSESSPMLNKASSEHMFDTMAMEISQLLAKLTEVNDRMVEYTQNISVSSPSAALLHTLQRHRDILQDYSHEFQKTTANITAMREREDLLGSVRRDISAYKNSS-------------------------------------------------------------------GLNRRSDLYLKENDHIRNSERLVDEQISIAIATKENLQSQSKFLNSITHKVNSLANRFPVINSLVQRINIRKRRDSIILGIVIAICFILLILYAF-
>EOG091F02ZW|Lottia_gigantea|JG24_Noumeaella_rubrofasciata|TRANSCRIPT
----------LRRQARQLENEIDLKLVSFSKLGTNYSSGRDYDSESSPMLNKASSEHMFDTMAMEISQLLAKLTEVNDRMVEYTQNISVSSPSAALLHTLQRHRDILQDYSHEFQKTTANITAMREREDLLGSVRRDISAYKNSS-------------------------------------------------------------------GLNRRSDLYLKENDHIRNSERLVDEQISIAIATKENLQSQSKFLNSITHKVNSLANRFPVINSLVQRINIRKRRDSIILGIVIAICFILLILYAF-
>EOG091F02ZW|Lottia_gigantea|NC05_Hermissenda_crassicornis|TRANSCRIPT
MADMGNLWEDLRRQARQLENEIDLKLVSFSKLGTNYSSGRDYDSESSPMLNKASSEHMFDTMAMEISQLLAKLTEVNDRMVEYTQNISVSSPSAALLHTLQRHRDILQDYSHEFQKTTANITAMREREDLLGSVRRDISAYKNSS-------------------------------------------------------------------GLNRRSDLYLKENDHIRNSERLVDEQISIAIATKENLQSQSKFLNSITHKVNSLANRFPVINSLVQRINIRKRRDSIILGIVIAICFILLILYAF-
>EOG091F02ZW|Lottia_gigantea|HW05_Caloria_elegans|TRANSCRIPT
MADMGNLWEDLRRQARQLENEIDLKLVSFSKLGTNYSSGRDYDSETSPMLNKASSEHMFDTMAMEISQLLAKLTEVNDRMVEYTQNISVSSPSAALLHTLQRHRDILQDYSHEFQKTTANITAMREREDLLGSVRRDINAYKNSS-------------------------------------------------------------------GLNRRSDMYLKENEHIRNSERLVDEQINIAIATKENLQSQSKYLNSITHKVNSLANRFPIINSLVQRINIRKRRDSIILGLVIAICFILLILYAFH
>EOG091F02ZW|Biomphalaria_glabrata|JG32_Unidentia_angelvaldesi|TRANSCRIPT
-----------------------------------------------------------------------------------TQNISVASPSAALLHTLQRHRDILQDYSHEFQKTTANITAMREREDLLGSVRRDINAYKNSS-------------------------------------------------------------------GLNRRSDLYLKENEHIRNSERLVDEQ----------------------------------------------------------------------
>EOG091F02ZW|Lottia_gigantea|HW06_Cratena_peregrina|TRANSCRIPT
--------EDLRRQARQLENEIDLKLVSFSKLGTNYSSGRDYESESSPMLNKASSEHMFDTMAMEISQLLAKLTEVNDRMVEYTQNISVSSPSAALLHTLQRHRDILQDYSHEFQKTTANITAMREREDLLGSVRRDINAYKNSS-------------------------------------------------------------------GLNRRSDMYLKENEHIRNSERLVDEQINIAIATKENLQSQSKYLNSITHKVNSLA-----------------------------------------
>EOG091F02ZW|Lottia_gigantea|HW18_Janolus_cristatus|TRANSCRIPT
MADMGNLWEDLRRQARQLENEIDLKLVSFSKLGTNYSSGREYESESSPMLNKASSEHMFDTMAMEISQLLAKLTEVNDRMVEYTQNISVSSPSAALLHTLQRHRDILQDYSHEFQKTTANITAMREREDLLGSVRRDINAYKNSS-------------------------------------------------------------------GLNRRSDLYLKENDHIRNSERLVDDQISIAIATKENIQSQSKYLTSITHKVNSLANRFPVINSLVQRVNIRKRRDSIILGIVIAICIILLILYAF-
>EOG091F02ZW|Lottia_gigantea|HW16_Hancockia_cfuncinata|TRANSCRIPT
MADMGNLWEDLRRQARQLENEIDLKLVSFSKLGTNYSSGREFDSETSPMLNKASSEHMFDTMAMEISQLLAKLTEVNDRMVEYTQNISVSSPSAALLHTLQRHRDILQDYSHEFQKTTANITAMREREDLLGSVRRDINAYKNSS-------------------------------------------------------------------GLNRRSDLFLKENEHIRNSERLVDEQISIAIATKENLQSQSKFLTSITHKVNSLANRFPVINSLVQRINLRKRRDSIILGIVIAICFILLILYAF-
>EOG091F02ZW|Lottia_gigantea|HW02_Berghia_verrucicornis|TRANSCRIPT
MADMGNLWEDLRRQARQLENEIDLKLVSFSKLGTNYSSGRDYDSESSPMLNKASSEHMFDTMAMEISQLLARLTEVNDRMVEYTQNISVSSPSAALLHTLQRHRDILQDYSHEFQKTTANITAMREREDLLGSVRRDISAYKNSS-------------------------------------------------------------------GLNRRSDLYLKENEHIRNSERLVDEQISIAIATKENLQSQSKYLNSITHKVNSLANRFPIINSLVQRINIRKRRDSIILGVVIAICFILLILYAFH
>EOG091F02ZW|Lottia_gigantea|JG12_Dondice_parguerensis|TRANSCRIPT
MADMGNLWEDLRRQARQLENEIDLKLVSFSKLGTNYSSGRDYDSETSPMLNKASSEHMFDTMAMEISQLLARLTEVNDRMVEYTQNISVSSPS-----------------------------------------------------------------------------------------------------------------------------------------------------------------------------------------------------------------------
>EOG091F02ZW|Biomphalaria_glabrata|JG25_Palisa_papillata|TRANSCRIPT
--------------------------------------------------------------------------------------------------------------------------------------------------------------------------------------------------------------------------------NEHIRNSERLVDEQISIAIATKENLQSQSKFLNSITHKVNSLANRFPVINSLVQRINIRKRRDSIILGIVI-------------
>EOG091F02ZW|Lottia_gigantea|HW13_Favorinus_branchialis|TRANSCRIPT
MADMGNLWEDLRRQARQLENEIDLKLVSFSKLGTNYSSGRDYDSESSPMLNKASSEHMFDTMAMEISQLLAKLTEVNDRMVEYTQNISVSSPSAALLHTLQRHRDILQDYSHEFQKTTANITAMREREDLLGSVRRDINAYHNSS-------------------------------------------------------------------GLNRRSDMYLKENEHIRNSERLVDEQISIAIATKENLQSQSKFLNSITHKVNSLANRFPVINSLVQRINIRKRRDSIILGIVIAICFILLILYAFH
>EOG091F02ZW|Lottia_gigantea|JG29_Spurilla_braziliana|TRANSCRIPT
-----------------------------------------------------------------------------------------------------------------------------EREDLLGSVRRDISAYKNSS-------------------------------------------------------------------GLNRRSDLYLKENEHIRNSERLVDEQISIAIATKENLQSQSKFLNSITHKVNSLANRFPVINSLVQRINIRKRRDSIILGIVIAICLILLILYAF-
>EOG091F02ZW|Lottia_gigantea|JG03_Austraeolis_stearnsi|TRANSCRIPT
---------------------------------------------------------------------------------------------------LQRHRDILQDYSHEFQKTTANITAMREREDLLGSVRRDINAYKNSS-------------------------------------------------------------------GLNRRSDMYLKENEHIRNSERLVDEQISIAIATKENLQSQSKFLNSITHKVNSLANRFPIINSLVQRINIRKRRDSIILGIVIAVCLILLILYAF-
>EOG091F02ZW|Biomphalaria_glabrata|JG15_Favorinus_auritulus|TRANSCRIPT
----------------------------------------------------------------------------------------------------------------------------------------------------------------------------------------------------------------------------------------------LSIAIATKENLQSQSKFLNSITHKVNSLANRFPVINSLVQRINIRKRRDSIILGIVIAICFILLILYAF-
>EOG091F02ZW|Lottia_gigantea|JG18_Hermissenda_opalescens|TRANSCRIPT
--------EDLRRQARQLENEIDLKLVSFSKLGTNYSSGRDYDSESSPMLNKASSEHMFDTMAMEISQLLAKLTEVNDRMVEYTQNISVSSPSAALLHTLQRHRDILQD--HEFQKTTANITAMREREDLLGSVRRDISAYKNSS-------------------------------------------------------------------GLNRRSDLYLKENDHIRNSERLVDEQISIAIATKENLQSQSKFLNSITHKVNSLANRFPVINSLVQRINIRKRRDSIILGIVIAICFILLILYAFH
>EOG091F02ZW|Lottia_gigantea|NC04_Fiona_pinnata|TRANSCRIPT
-------------------------------------SGRDYDSETSPMLNKASSEHMFDTMAMEISQLLAKLTEVNDRMVEYTQNISAASPSAALLHTLQRHRDILQDYSHEFQKTTANITAMREREDLLGSVRRDISAYKNSS-------------------------------------------------------------------GLNRRSDLYLKENDHIRNSERLVDEQISIAIATKENLQSQSKFLNSITHKVNSLANRFPVINSLVQRINIRKRRDSIILGLVIATCFILLILYAF-
>EOG091F02ZW|Lottia_gigantea|JG23_Melibe_leonina|TRANSCRIPT
---------------------------------------RDYDSESSPMLNKASSEHMFDTMAMEISQLLAKLTEVNDRMVEYTQNISVSSPSAALLHTLQRHRDILQDYSHEFQKTTANITAMREREDLLGSVRRDINAYKNNS-------------------------------------------------------------------GLNRRSDLYLKENEHIRNSERLVDEQISIAIATKENLQSQSKFLTSITHKVNSLANRFPVINSLVQRINIRKRRDSIIL-----------------
>EOG091F02ZW|Lottia_gigantea|JG07_Cuthona_albocrusta|TRANSCRIPT
-ADMGNLWEDLRRQARQLENEIDLKLVSFSKLGTNYSAGREYDSETSPMLNKASSEHMFDTMAMEISQLLAKLTEVNDRMVEYTQNISAASPSAALLHTLQRHRDILQDYSHEFQKTTANITAMREREDLLGSVRRD---------------------------------------------------------------------------------------------------------------------------------------------------------------------------
>EOG091F02ZW|Lottia_gigantea|HW07_Cuthona_caerulea|TRANSCRIPT
MADMGNLWEDLRRQARQLENEIDLKLVSFSKLGTNYSAGRDYDSETSPMLNKASSEHMFDTMAMEISQLLAKLTEVNDRMVEYTQNISAASPSAALLHTLQRHRDILQDYSHEFQKTTANITAMREREDLLGSVRRDISAYKNSS-------------------------------------------------------------------GLNRRSDLYLKENDHIRNSERLVDEQISIAIATKENLQSQSKFLTSITHKVNTLANRFPVINSLVQRINIRKRRDSIILGIVIAICFILLILYAF-
>EOG091F02ZW|Lottia_gigantea|JG26_Phestilla_sp|TRANSCRIPT
-----NLWEDLRRQARQLENEIDLKLVSFSKLGTNYSSGRDYDSETSPMLNKASSEHMFDTMAMEISQLLAKLTEVNDRMVEYTQNISAASPSAALLHTLQRHRDILQDYSHEFQKTTANITAMREREDFLGSVRRDISAYKNSS-------------------------------------------------------------------------------------------------------------------------------------------------------------------
>EOG091F02ZW|Lottia_gigantea|HW03_Berthella_plumula|TRANSCRIPT
MADMGNLWEDLRRQARQLENEIDLKLVSFSKLGSNYSTHRDFENDSAPLLNKASSEHMFDTMAMEISQLLAKLTGINDRMVEYTQTISVASPSAALLHTLQRHRDILQDYSHEFQKTTANITAMREREDLLGSVRRDINAYKNSS-------------------------------------------------------------------GLNRRSDLYLKENEHIRNSERLVDEQISIAIATKENLQSQSKFLSSITHKVNSLANRFPVINSLVQRINIRKRRDSIILGIVVAVCIIALILYAF-
>EOG091F02ZW|Lottia_gigantea|NC06_Pleurobranchaea_californica|TRANSCRIPT
MADMGNLWEDLRRQARQLENEIDLKLVSFSKLGSNYSTHREFENDSAPLLNKASSEHMFDTMAMEISQLLAKLTGINDRMVEYTQTISVSSPSAALLHTLQRHRDILQDYSHEFQKTTANITAMREREDLLGSVRRDINAYKNSS-------------------------------------------------------------------GLNRRSDLYLKENEHIRSSERMVEEQINIAIATKENLQSQSKFLNSITHKVNTLANRFPVINSLVQRINIRKRRDSIILGIVIALCIIALIFYAF-
>EOG091F02ZW|Biomphalaria_glabrata|HW14_Flabellina_affinis|TRANSCRIPT
----------------------------------------------------------------------------------------------------------------------ANITAMREREDLLGSVRRDINAYKNSS-------------------------------------------------------------------GLNRRSDLYLKENEHIRSSERLVDEQINIAIATKENLQSQSKY-----------------------------------------------------
>EOG091F02ZW|Lottia_gigantea|NC02_Bathydoris_clavigera|TRANSCRIPT
---------------------------------------RDFDSDSSPLLNKANSEHMFDTMAMEISQLLAKLTGVNDRMVEYTQNISASSPSAALLHTLQRHRDILQDYSHEFQKTTANINAMREREDLLGSVRRDINAYKNSS-------------------------------------------------------------------GLNRRSDMYLKENDHIRNSERLVDEQISIAITTKENMQSQSKFLTSITHKVNSLANRFPVINSLVQRINIRKRRDSIILGIVIAICIILLLLYAF-
>EOG091F02ZW|Lottia_gigantea|HW11_Eubranchus_exiguus|TRANSCRIPT
----------LRRQARQLENEIDLKLVSFSKLGTNYSSGREYDSETSPMLNKASSEHMFDTMAMEISQLLAKLTEVNDRMVEYTQNISAASPSAALLHTLQRHRDILQDYSHEFQKTSANINAMREREDLLGSVRRDISAYKNSS-------------------------------------------------------------------GLSRRSDLYLKENDHIRNSERLVDEQISIAIATKENLQSQSKFLTSITHKVNSLANRFPVINSLVQRINIRKRRDSIILGLVIAICFILLIMYAF-
>EOG091F02ZW|Lottia_gigantea|JG08_Dendronotus_venustus|TRANSCRIPT
----------------------------------------------------------------EISQLLAKLTQVNDRMVEYTQNISASSPSAALLHTLQRHRDILQDYSHEFQKTSANINAMREREDLLGSVRRDINAYKNSS-------------------------------------------------------------------GLNRRSDLYLKENDHIRNSERLVDEQISIAIATKENLQSQSKFLTSITHKVNSLANRFPVINSLVQRINIRKRR----------------------
>EOG091F02ZW|Lottia_gigantea|HW10_Embletonia_pulchra|TRANSCRIPT
--------------------------------------------------------------------------EVNDRMVEYTQNISVSSPSAALLHTLQRHRDILQDYSHEFQKTTANITAMREREDLLGSVRRDINAYKNSS-------------------------------------------------------------------GLNRRSDLYLKENDHIRNSERLVDEQISIAIATKENLQSQSKFLTSITHKVNSLANRFPVINSLVQRVNMRKRRDSIILGVVIAICSILLILYAF-
>EOG091F02ZW|Biomphalaria_glabrata|JG14_Eubranchus_rustyus|TRANSCRIPT
------------------------------------------------------------------------------------------------------------------------------------SVRRDISAYKNNS-------------------------------------------------------------------GLSRRSDLYLKENDHIRNSERLVDEQISIAIATKENLQSQSKFLTSITHKVNSLANRFPVINSLVQRINIRKRRDSIILGIVIAICFILLILYTF-
>EOG091F02ZW|Biomphalaria_glabrata|JG13_Doto_lancei|TRANSCRIPT
-----------------------------------------------------------------------------------------------------------------------------------------------------------------------------------------------------------------------------------------------------------------------NSIANRFPVINSLVQRINIRKRRDSIILGLVIAVCIILLILYAF-
>EOG091F02ZW|Biomphalaria_glabrata|JG19_Janolus_barbarensis|TRANSCRIPT
-------------------------------------------------------------------------------------------------------------------------------------------------------------------------------------------------------------------------------------------------------------KFLTSITHKVNSLANRFPVINSLVQRVNIRKRRDSIILGFVIAVCIILLILYAF-
>EOG091F02ZW|Lottia_gigantea|JG22_Lomanotus_vermiformis|TRANSCRIPT
--------------------------------GTNYSAGRDYDSESSPMLNKASSEHMFDTMAMEIQQLLAKLTAVNDRMVEYTQNISVSS-------------------------------------------------------------------------------------------------------------------------------------------------------------------------------------------------------------------------
>EOG091F02ZW|Lottia_gigantea|HW15_Flabellina_babai|TRANSCRIPT
MADMGNLWEDLRRQARQLENEIDLKLVSFSKLGTNYSSGRDYDSESSPMLNKASSEHMFDTMAMEISQLLAKLTQVNDRMVEYTQTISVSSPSAALLHTLQRHRDILQDYSHEFQKTTANITAMREREDLLGSVRRDINAYKNSS-------------------------------------------------------------------G-----------------------------------------------------------------------------------------------
>EOG091F02ZW|Lottia_gigantea|HW19_Polycera_quadrilineata|TRANSCRIPT
MADMGNFWEDLRRQARQLENEIDLKLVSFSKLGTNYSTHRDYDNDTAPLLNKANSEHMFDTMAMEISQLLAKLTEVNDRMVEYTQSISVASPSAALLHTLQRHRDILQDYSHEFQKTTANITAMREREDLLGSVRRDINAYKNSS-------------------------------------------------------------------GLN---------------------------------------------------------------------------------------------
>EOG091F02ZW|Lottia_gigantea|HW04_Calmella_cavolinii|TRANSCRIPT
MADMGNLWEDLRRQARQLENEIDLKLVSFSKLGTSYSSHRDFDSDTAPLLNKASSEHMFDTMAMEISQLLAKLTEINDRMVEYTQNIGSTSPSAALMHTLQRHRDILQDYGQEFSKTSANINSMREREDLLGSVRRDINAYKNSS-------------------------------------------------------------------GLNRRSDMFLKENEHIRNSERLVDEQINIAIATKENLQSQGKLLTTITQKVNTFANRFPVINSLVQRINMRKRRDSIIIAIVIAVCFILLILYAFH
>EOG091F02ZW|Lottia_gigantea|LotgiG207933
MADMGNLWEDLRKQARQLENEIDLKLVSFSKLGTSISSQRDYESDTSPLINKSSSEHMIETMAMEIQQLLSKLNEINDRMVEYTQNISLNSNSAALMHTLQRHRDILQDYSHEFQKTQSNITAIREREDLLGSVHRDINAYKNSS-------------------------------------------------------------------GMNRRTDLYLKENEHIRNSERLVDDQISIAMATKENLYSQKKFLGAISHKMNTIANKFPMLNSLMQRINIRKRRDSIILGGVIAVCVILLLLYAFH
>EOG091F02ZW|Crassostrea_gigas|CGI_10015900
MADMGNRWEDLRKQARQLENEIDLKLVSFSKLGTSY-SHSDYGSESSPLMQRSSSEHMFDTMAMEIEQLLSKLQETNDRMADYTQNIGTNSPSAALLHTLQRHRDILQDYSHEFQKTRTNITALREREDLLGSVHRDINAYKNSS-------------------------------------------------------------------GLNRRTDLYLKENEHIRNSDRLIDDQISVAIATKENMQSQKKMLGGITQRMNSLANRFPVINNLIQKINLRKRRDTIILASVIATCTILLMLYAFH
>EOG091F02ZW|Lottia_gigantea|JG11_Dondice_occidentalis|TRANSCRIPT
-----------------------------------------------------------------------------------------------------------------------------------------------------------------------------------------------------------------------RRTDMYLKENEHIRNSDRMADETIEIAMNTKEHLTTQRKAFHSLSNRITSVMNRFPALNNLMHKINVRKRRDAIIMAVVISVCLILMILYVIH
