# Supplementary material for: Transcriptomics provides a robust framework for the relationships of the major clades of cladobranch sea slugs (Mollusca, Gastropoda, Heterobranchia), but fails to resolve the position of the enigmatic genus Embletonia
Source: BMC Ecol Evol. 2021 Dec 28;21:226. doi: 10.1186/s12862-021-01944-0 (PMC8895541; doi:10.1186/s12862-021-01944-0)
Supplement: Supplementary file 6 — Additional file 6. Archive S4: Unmasked multiple sequence alignments on amino acid level including Doris kerguelenensis and Calmella cavolini prior to the removal of outliers. [file 12862_2021_1944_MOESM6_ESM.zip › Archive_S4/Alignments/EOG091F01EJ.aa.fasta]

>EOG091F01EJ|Biomphalaria_glabrata|BGLTMP012496
M---------------------------------------------------------------------------------------------------------------------------------------------------------------------------------------------------------------------------------------------------------------------------------------------------KFKK-----------------------------------------------KKPYLNSPLKCVKSVFLFQ----FSNIIVSRRYKHFDWLHGRLECKFVCIPIPPLPDKAVTGRYEEDFIQERMRQLQAWVDRMVRHPVISRSEVFLHFLTC---TDDK------------------------------------------------------------------------------------------------VRFL---------------------------------------------------------------------------------------------------------------------------------------
>EOG091F01EJ|Crassostrea_gigas|CGI_10012219
MPPASLEFSNQSRSSAESVLMIHMFWRKGYRTLNPSLGPANKSYDGAVISIRSSMADMAIQARGLYDFNGDLDNGELTFSTGETLTIVTQDIGEGWWEARNEAGQQGLIPESYVQLLEPPEPSFPPPPPPSAP---V--SDWNTPQTEGGDWNNDAWNSHGTESWDQEPPHAPDYTNHNSAGG-VNNQGFRGG-G----VQQQASEEGW-DDD-WDD-ENEDNSSNSTTNTSQD-------Q---LPGSGNFGLS-APKREK---KQM----TQNSDFSKYGTVKKSFNRFSTFAKTGGDAFLMG-T--V-SANVSESDLIKIIDTQDGPAWNYPSQPYTCAIKSPKKESKLKGLKSYIAYQLTPSFSNIQVSRRYKHFDWLHERLEAKFTCIPIPPLPDKALSGRYEDDFVSERMRQLQLWVDRMVRHPVISQSEVFNHFLTC---TDEKKWKAGKRKAEKDEYQGGKFFLTLQTPPTSLDMRDVEKRMEIFCRFVKGMDDNMRNMLQIGHDSRKKHTGPYKREFQKIGGSFKQLAETFNLDSAAHSQNLTAAIDYTGDTYNEIGDMYEKQPREDLDYMLEVLFEYKGMLSTYPDVLKLHEGAIGKAKECERLKDEGRMPESDVAAVIQRADVISFGTLAEMNHFQRERVADYKEMMQKFLHGQIKFYRDITQKLESALQKYENA
>EOG091F01EJ|Crassostrea_gigas|JG05_Bornella_anguilla|TRANSCRIPT
---------------------------------------------------------------------GDVENGELSFYLDEILEVIQQDIGDGWWQARNQNGQQGLIPETYVEVVSVPEPQFPPP------------------------------------------------------------------------------------------------------------------------------------------------------------------------------------------------------------------------------------KSFISYQLTPSFSNIVVSRRYKHFDWLHERLECKFVCIPIPPLPDKAVTGRYEDDFIQERMRALQAWVNRMVQHPVISRSEVFNHFITC---TNEKQWKVGKRKAEKDEYQGGKFFQVLQPPDKTMEVADVEKKMEVFIKMVTNMTENTKHL-----------------------------------------------------------------------------------------------------------------------------------------------------------------------------------
>EOG091F01EJ|Lottia_gigantea|LotgiG215869
MA--------------------------------------------------------AVQARGLYQFDGDASNGEISFLADEILTIVRQDIGEGWWEARKETGEQGLIPETYVELLSIPEPQFPPPPPPNFP---V--D------------------------------------------LPVQTPT-YNN-V----NHGDGQTEDW-DDE-WDDDD--DQSSNSTAKQSYN-------NNNEPQGTGNFGLS-APKRER---KQI----SPTSDMSKYGTVKSSFNRFSHFVKLGGDAYIMG-Q--V-NHEVRETDLIKIIETNDGPEWTPLQSPYTCTVSSPKKESKMKGLKSFITYHLTPSFSNIQVSRRYKHFDWLHERLVEKFICIPIPALPDKQISGRYEEDFIQERMRMLQQWIDRMVRHPVIAHSDVMLHFLTC---TNDKKWKEGKRKAEKDPYLAGKFFLCLQTPPHSCDMKAVEAQMEVFCRFVMNMNENCKSIIAINNDFSKKHMGPFKREFQKIGHSYKNLSTTFALEEGAYSLQLTKAIDFMGDSYCSIGDMFEKQPPKDLFPLIESLSEYRGILQTYPDVLKVHEGAVGKTKDCLKLQEEGKMTDGEVQNVMQRADTISFGTLAEMHNFHHERVKDYKDMMQNYLKSQIEFYKQITSKLEASLAMFDNA
>EOG091F01EJ|Lottia_gigantea|HW12_Facelina_rubrovittata|TRANSCRIPT
MA--------------------------------------------------------EVQVRCLYDFQGDLENGELTFYTDETLDIIRQDIGDGWWEARNQNGDQGLIPETYVEVISVPEPQFPPPPPPS------------------------------------------------------------------------------------------------------------------------------------------------GEMSKYGTVKSSFNRFSQFAKSGGETFLMG-Q--A-DERVPESDRIRIVETEDGPVWLCQDSPYTCTVTSPKKESKMKGLKSFISYQITPSFSNIVVSRRYKHFDWLHERLEIKFVCIPIPPLPDKSVTGRYEDDFIQERMRALQAWVNRMVRHPVICRSDVFHHFLTC---TDDKKWKVYKRRAEKD-------------------------------------------------------------------------------------------------------------------------------------------------------------------------------------------------------------------------------
>EOG091F01EJ|Lottia_gigantea|HW09_Doto_sp|TRANSCRIPT
MA--------------------------------------------------------EIQAHCLYDFDGDANNGELSFYADETLEIIRQDVGDGWWEARNHKGESGLIPETYVEVISVPEPEFPPPPPPPVS---PALS------------------------------------------LPT---NNGYG-G----MQPQESVDDWEDDY-WDDDEEDEQSSNSTVGQSQE-------S---MQGQGNFGLS-APNREAGHNKQLSPT---G----GDGTVRSSFNRFSHFAKSGGEAFLMG-Q--V-DDKVPDSDKISIIETETGPVWYYQDSPFTCTITSPKKESKMKGLKSFISYQLTPSFSNIVVSRRYKHFDWLHERLECKFVCIPIPPLPDKAVTGRYEDDFIQERMRALQAWVNRMVQHPVISRSDVFHHFLTC---TDDKKWKVGKRKAEKDEYQGGKFFQVLQAPDQQMGVVEVEKKMEVFVKLVTNMTENTKHLINIHQENAKKQFGPFKREFEKIGGAYKSLAQTFNLDNEARARSLTTAIDYTGDAFNEIGDMFSKQPPRDAFPLIEALHEYKGLLHVYPDTLKVHEGATGKAKECRKAQEEGKMSEGEVANVMRRANTISYGTMAEMSHFHKERVTDFTKMMQAYLREQIIFYKNLTGKLEDALSRYDN-
>EOG091F01EJ|Lottia_gigantea|JG13_Doto_lancei|TRANSCRIPT
--------------------------------------------------------------------------------------------------------------------------------------------------------------------------------------------------------------------------------------------------------------------------------------------------------------------------------------------------------------------------------------------------------------------------------------------------------------------------------------------------------------------------------------------------------------------------------------------------------------LHVYPDTLKVHEGATGKAKECRKAQEEGKMSEAEVMNVMRRASTISYGTMAEMSHFHKERVTDFKKMMQDYLREQITFYKNLTGKLEDALSRY---
>EOG091F01EJ|Lottia_gigantea|JG22_Lomanotus_vermiformis|TRANSCRIPT
------------------------------------------------------------QARCLYDFEGDAQNGELSFYADEILDIIRQDIGDGWWEARNQQGNQGLIPETYVEVTSMPEPQFPPPPPPMVM---G--N------------------------------------------D-GYNQGGYGS-N----LNQQESVDDW-DDD-WDDDDDEDERSSTSTGGQQE-------S---LGGQGNFGLA-APKRDG-HGKQLSPT-GAGGEMSKYGTVKSSFSRFSHFAKSGGEAFLMG-Q--A-DERVPESDRIKIVETEVGPVWFYQDSPYTCTVTSPKKESKMKGLKSFISYQITPSFSNIMVSRRYKHFDWLHERLEAKFVCIPIPPLPDKAVTGRYEDDFIQERMRALQAWVNRMVQHPVISRSDVFHHFLTC---TDDKKWKNGKRKAEKDEYQGGKFFQVLQSPEKTLDVAEVEKKMEVFCKMVTNMTENTKHLVTVHHDNAKKQFGPFKREFEKIGGAYKALAQTFNMDNMPRARNLTTAIDYTGDAFNDIGEMFSKQPPRDAFPLIEALHEYKGILHVYPEVLKVHEGAIGKVKECRKLQEENKMSEDEVRNVLRRADTISFGTMAEMSHFQKERVTDFKNMMQQYLQEQILFYKNLTGKLEDALSRYD--
>EOG091F01EJ|Lottia_gigantea|HW05_Caloria_elegans|TRANSCRIPT
MA--------------------------------------------------------EIQVRCLYDFQGDVDNGELTFYSDETLEIIRQDIGDGWWEARNLNGDQGLIPETYVEVISMPEPQFPPPPPPMVS---V--S------------------------------------------LPT---NGYGGNA----LPTQDSIDDW-DDD-WDDDDEDERSSNSTLGQSQE-------PAGQLQGQGNFGLS-APKRDG---KQLSPTGTGGAEMSKYGTVKSSFNRFSQFAKSGGESFLMG-Q--G-DERVPESDKIRIVETEEGPVWLYQDSPFTCTVTSPKKESKMKGLKSFISYQITPSFSNIVVSRRYKHFDWLHERLECKFVCIPISPLPDKAVTGRYEDDFIQERMRALQAWVNRMVRHPVLSKSDVFHHFLTC---TDDKKWKVGKRKAEKDEFQSGKFFQLLSPPEEYLDAVEIEKKMEVFCKMVNSMTENTKHLITVHHDNAKKQFGPFKREFEKIGHAYKALAQAFNMDNGARARNLTSAIDYTGDAFNEIGEMFSKQPPRDAFPLIEALHEYKGILHVYPDVLKVHEGAIGKAKECRKLQEENKMTEEEVRSVMRRADTISYGTMAEMTHFHKERVSDFKAMMQAYLREQITFYKNMTGKLEDALARY---
>EOG091F01EJ|Lottia_gigantea|HW17_Hermissenda_crassicornis|TRANSCRIPT
------------------------------------------------------------------------------------------------------------------------------------------------------------------------------------------------------------SVDDW-DDD-WDDDDEDERSSTSTLGQSQE-------PQQSLQGQGNFGLS-APKREA---KQLSPTGGAGGEMSKYGTVKSSFNRFSQFAKSGGESFLMG-Q--A-DERVPESDRISIVETEDGPVWLSQDSPFTCTVTSPKKESKMKGLKSYITYQITPSFSNIVVSRRYKHFDWLHELLEAKYVCIPVPPLPDKAVTGRYEDDFIQERMRALQAWVNRMVQHPVICRSDVFHHFLTC---TDDKKWKVGKRKAEKDEFQGGKFFQVLSPPDQYLDANDIEKKMEVFCKMVTNMTENTKHLIIVHQDNAKKQFGPFKREFEKIGHAYKALAQAFNLDNGARARNLTSAIDYTGDAFNDIGEMFSKQPPRDAFPLIEALHEYKGILHVYPDVLKVHEGAIGKAKECRKLQEENKMTEDEVRSVMRRADTISYGTMAEVTHFHQERVTDFKGMMQDYLREQIVFYKNLTGKLEDALARYD--
>EOG091F01EJ|Lottia_gigantea|JG18_Hermissenda_opalescens|TRANSCRIPT
---------------------------------------------------------------------------------------------------------------------------------------------------------------------------------------------------------------------------------------------------------------------------------------------------------------------------------------------------------------------------------------------------------------------------------------------------------------------------------------------------------------------------------------------------------------------NLTSAIDYTGDAFNDIGEMFSKQPPRDAFPLIEALHEYKGILHVYPDVLKVHEGAIG--------------------------------------------------------------------------------
>EOG091F01EJ|Lottia_gigantea|NC05_Hermissenda_crassicornis|TRANSCRIPT
-----------------------------------------------------------IYCKALYDFEA-SNYDEMSIKTGEDLELIADGDGEGWIKAKNSLGQEGYIPETYVEQESTPSNDPSTP--------------------------------------------------------------------------------------------------------------------------------------------------------------------------------------------------------------------------------------------------------------------------------------------------------------------------------------------------------VATQPPINVTNNVP-----------------------------------------TKIGHAYKALAQAFNLDNGARARNLTSAIDYTGDAFNDIGEMFSKQPPRDAFPLIEALHEYKGILHVYPDVLKVHEGAIGKAKECRKLQEENKMTEDEVRRVMKRADTISY-------------------------------------------------
>EOG091F01EJ|Lottia_gigantea|JG25_Palisa_papillata|TRANSCRIPT
-----------------------------------------------------------------------------------------------------------------------------------------------------------------------------------------------------------------------------------------------------------------------------------------------------------------------------------------------------------------------------------------------------------------------------------------------------------------------------------------------------------------------------------KKQFGPFKREFEKIGHAYKALAQAFNLDNGARARSLTSAIDYTGDAFNDIGEMFSKQPPRDAFPLIEALHEYKGLLHVYPDVLKVHEGAIGKAKECRKLHEENKMTEEEMRNVLRRADTISYGTMAEM-------------------------------------------
>EOG091F01EJ|Crassostrea_gigas|JG20_Learchis_evelinae|TRANSCRIPT
----------------------------------------------------------------------------------------------------------------------------------------------------------------------------------------------------------------------------------------------------------------------------------------------------------------------------------------------------------------------------------------------------------------------------------LQAWVNRMVRHPVISRSDVFHHFLTC---TDDKKWKMGKRKAEKDEYQGGKFFQVLSAPEEYLDTADIEKKMEVFCKMVNGMTENTKHLITVHHDNAKKQFGPFKREFEKIGHAYKALAQAFNLDNGARARNLTAAIDYTGDAFNDIGDMFSKQPPRDAFPLIEALHEYKGILHVYPDVLKVHEGAIGKAKECRKLQEENKMTEEEVRNVLRRADTISYGTMAEMTHFHKERVGDFKAMMQAYLKEQIVFYKN---------------
>EOG091F01EJ|Lottia_gigantea|HW13_Favorinus_branchialis|TRANSCRIPT
-----------------------------------------------------------IQVRCLYDFQGDLENGELTFYSDETLEIIRQDIGDGWWEARNQQGEQGLIPETYVEVISMPEPQFPPPPPPMVS---G--G------------------------------------------F-GGGGGGYNP-P----LPTQDSIDDW-DDD-WDDDE-DERSSNSTLGQPQE---FQQPP---LQGQGNFGLS-APKREG---KQLSPT---G----QAGGAGGELSKFSQFAKTGGESFLMG-Q--A-DERVSESERIRIVETEDGPMWLYQDSPFTCTVTSPKKESKMKGLKSFISYQLTPSFSNIVVSRRYKHFDWLHGRLELKFVCIPIPPLPDKAVTGRYEDDFIQERMRALQAWVNRMVRHPVICRSDVFHHFLTC---TDDKKWKVGKRKAEKDEFQGAKFFQVLTSPDQYVDEADLEKKMEVFVKMVTSMTENTKHLITVHHDNAKKQFGPFKREFEKIGHAYKALAQAFNLDNGARARNLTTAIDYTGDAFNDIGEMFSKQPPRDAFPLIEALHEYKGLLHVYPDVLKVHEGAIGKAKECRKLQEENKMSEDEVRSVMRRVDTISYGTMAEMTHFHKERVSDFKSMMQAYLKEQIVFYKNLTGKLEEALSRYDS-
>EOG091F01EJ|Lottia_gigantea|JG03_Austraeolis_stearnsi|TRANSCRIPT
----------------------------------------------------------------------------------------------------------------------------------------------------------------------------------------------------------------------------------------------------------------------------------------------------------------------------------------------------------------------------------------------------------------------------------------------------------------------------------------------------------------------------------------------------------AFNLDNGARARSLTTAIDYTGDAFNDIGEMFSKQPPRDAFPLIEALHEYKGILHVYPDVLKVHEGAIGKAKECRKLHEENKMTEEEMSNVLRRADTISYGTMAEMTHFHKERVSDFKGMMQAYL------------------------
>EOG091F01EJ|Lottia_gigantea|JG16_Flabellina_iodinea|TRANSCRIPT
-----------------------------------------------------------------------------------------------------------------------------------------------------------------------------------------------------------------------------------------------------------------------------------------------------------------------------------------------------------------------------------------------------------------------------------------------------------------------------------------------------------------------------------------FKREFEKIGSSYKALAQTFNLDNGARARVLTAAIDYTGDAFNDIGEMFSKQPPRDAFPLIEALHEYKGVLHVYPDVLKVHEGAIGKAKECRKLQEESKMSEDEVRSVMRRADTITYGTMAEMTHFHKERVTDFKAMMQNYLKEQINFYKNLTGK-----------
>EOG091F01EJ|Lottia_gigantea|HW21_Tritonia_manicata|TRANSCRIPT
MA--------------------------------------------------------EIQARCLYDFEGDSQNGELTFYTDETLDIIRQDIGDGWWEARNQQGEQGLIPETYVEIISVPEPQFPPPPPPMVM---APLT------------------------------------------LPT---NGYGG-GGGGGFAQQESIDDW-DDE-WDDDEEDERSSNSTVGQSNE-------Q---LPGQGNFGLS-APKREG---KQLSPT---GAEMSKYGTVKSSFSRFSHFAKSGGEAFLMG-Q--A-DEKVPDSDRITIVETEEGPVWLYQDSPYTCTVTSPKKESKMKGLKSFISYQLTPSFSNIVVSRRYKHFDWLHERLECKFVCIPIPPLPDKAVTGRYEDDFIQERMRALQAWVNRMVQHPVICRSDVFHHFLTC---TDDKKWKMGKRRAEKDEYQGGRFFQVLQSPDKAVDDAVLEKKMEVFCKMVTNMTENMKVLITVHHDHAKKQFGPFKREFEKIGESYKGLAQTFNLDNNARARSLTTAIDYTGDAFKEIGAMFSKQPPRDAFPLIEALHEYKGLLQVYPDVLKVHEGAIGKAKECRKLQEENKMQEEEVRNVMRRADTISYGTMAEMTHFHQERVTDFKDMMQNYLREQITFYKNLTGKLEEALARYDN-
>EOG091F01EJ|Lottia_gigantea|HW02_Berghia_verrucicornis|TRANSCRIPT
-----------------------------------------------------------------------------------------------------------------------------------------------------------------------------------------------------------------------------------------------------------------------------------AEMSKYGTVKSSFNRFSQFAKTGGESFLMG-Q--A-DERVPESDRIRIVETEDGPMWLYQDSPYTCTVTSPKKESKMKGLKSYITYQITPSFSNIVVSRRYKHFDWLHERLECKFVCIPIPPLPDKAVTGRYEDDFIQERMRALQAWVNRMVRHPVISRSDVFHHFLTC---TDDKKWKMGKRKAEKDEFQGGKFFQVLSPPEQYLDANDIEKKMEVFCKMVTSMTENTKHLMIVHQENAKKQFGPFKREFEKIGHAYKALAQAFNLDNGARARNLTSAIDYTGDAFNDIGEMFSKQPPRDAFPLIEAIHEYKGLLHVYPDVLKVHEGAIGKAKECRKLQEENKMSEDEVRNVMRRADTISYGTMAEMNHFHQERVTDFKSMMQTYLKEQIIFYKNLTSKLEDALARYD--
>EOG091F01EJ|Crassostrea_gigas|JG01_Aeolidiella_alba|TRANSCRIPT
-------------------------------------------------------------------------------------------------------------------------------------------------------------------------------------------------------------------------------------------------------------------------------------------------------------------------------------------------PYTCTVTSPKKESKMKGLKSYISYQITPSFSNIVVSRRYKHFDWLHERLECKFVCIPIPPLPDK---------------------------------------------------------------------------------------------------------------------------------------------------------------------------------------------------------------------------------------------------------------------------------------------
>EOG091F01EJ|Crassostrea_gigas|JG28_Scyllaea_fulva|TRANSCRIPT
--------------------------------------------------------------------------------------------------------------------------------------------------------------------------------------------GGYGA-G----MQQQESIDDW-DDD-WDD-DEDDRSSTSTMGQSQE-------A---LPGQGNFGLS-APRREG-N-KQVSPT-GAGGEMSKYGTVKSSFSRFSHFAKSGGEAFLMG-Q--A-DERVPESDRIKIVETEVGPVWFYQDSPYTCTVTSPKKESKMKGLKSFISYQLTPSFSNIVVSRRYKHFDWLHERLECKFVCIPIPPLPDKAVTGRYEDDFIQERMRALQAWVNRMVQHPVISRCDVFHHFLTC---TDEKKWKVGKRKAEKDEYQGGKFFSVLQPPEHALDVVDIEKKMEVFCKMVNNMMENTKYLINVHHENAKKQFGPFKREFQKIGGAYKALAQTFNMDNEARARSLTTAIDYTGDAFNEIGDMFSKQPPRDAFPLIEAMHEYKGVLHVYPEVLKVHEGAIGKAKECRKLQEENKMQEEEVRSVLRRADTISFGTMAEMNHFHKERVTDYKNMMQNYLREQITFYKNLTGKLEDALSRYD--
>EOG091F01EJ|Lottia_gigantea|NC08_Tritonia_hamnerorum|TRANSCRIPT
--------------------------------------------------------------------------------------------------------------------------------------------------------------------------------------------------------------DDW-DDE-WDDEEEDERSSNSTMGQSQE-------Q---LPGQGNFGLS-APKREA---KQLSPT---GAEMSKYGTVKSSFSRFSHFAKSGGEAFLMG-Q--A-DERVPDSDRITIVETEEGPIWLYQDSPYTCTVTSPKKESKMKGLKSFISYQLTPSFSNIVVSRRYKHFDWLHERLECKFVCIPIPPLPDKAVTGRYEDDFIQERMRALQAWVNRMVRHPVISRSDVFHHFLTC---TDDKKWKMGKRKAEKDEYQGGRFFQVLQSPEKRVDEVDLEKKMEVFCKLVTNMTENTKVLITVHHDHAKKQFGPFKREFEKIGESYKHLAQTFNLDNNARARCLTTAIDYTGDAFKEIGLMFSKQPPRDAFPLIEALHEYKGVLQVYPEVLKVHEGAIGKAKECRKLQEENKMQEDEVRNVMRRADTISYGTMAEMTHFNRERVSDFKNMMQNYLQEQISFYKNLTGKLEEALARYD--
>EOG091F01EJ|Crassostrea_gigas|JG30_Tritonia_festiva|TRANSCRIPT
------------------------------------------------------------------------------------------------------------------------------------------------------------------------------------------------------------SIDDW-DDE-WDDDEEDERSSNSTVGQSQE-------Q---LPGQGNFGLS-APKREG---KQLSPT---GAEMSKYGTVKSSFSRFSHFAKSGGEAFLMG-Q--A-DERVADSDRITIVETEEGPVWLYQDSPYTCTVTSPKKESKMKGLKSFISYQVTPSFSNIVVSRRYKHFDWLYERLEVKFVCIPVPPLPDKAVTGRYEDDFIQERMRALQAWVNRMVRHPVISRSDVFHHFLTC---TDDKKWKMGKRKAEKDEYQGGRFFQVLQSPEKSVDDVDLEKKMEVF-------------------------------------------------------------------------------------------------------------------------------------------------------------------------------------------------
>EOG091F01EJ|Lottia_gigantea|NC07_Tritonia_diomedea|TRANSCRIPT
MA--------------------------------------------------------EIQARCLYDFEGDSQNGELTFYSDETLDIIRQDIGDGWWEARNQQGQQGLIPETYVEVISVPEPQFPPPPPPMVM---APLT------------------------------------------LPS---NGYGG-G----FAQQESIDDW-DDE-WDDDEEDERSSNSTVGQSQE-------Q---LPGQGNFGLS-APKREG---KQLSPT---GAEMSKYGTVKSSFSRFSHFAKSGGEAFLMG-Q--A-DERVADSDRITIVETEEGPVWLYQDSPYTCTVTSPKKESKMKGLKSFISYQVTPSFSNIVVSRRYKHFDWLYERLEVKFVCIPVPPLPDKAVTGRYEDDFIQERMRALQAWVNRMVRHPVISRSDVFHHFLTC---TDDKKWKMGKRKAEKDEYQGGRFFQVLQSPEKSIDDVDLEKKMEVFCKMVTNMTENTKVLITVHHDHAKKQFGPFKREFEKIGDSYKALAQTFNLDNNARARSLTTAIDYTGDSFKEIGNMFSKQPPRDAFPLIEALHEYKGLLQVYPDVLKVHEGAIGKAKECRKLQEENKMPEEEVRNVMRRADTISYGTMAEMTHFHQERVSDFKNMMQNYLREQITFYKNLTGKLEEALAHYDN-
>EOG091F01EJ|Crassostrea_gigas|HW20_Spurilla_neapolitana|TRANSCRIPT
----------------------------------------------------------------------------------------------------------------------------------------------------------------------------------------------------------------------------------------------------------------------------------GGEMSKYGTVKSSFSRFSQFAKTGGESFLMG-Q--A-DERVPDSDRIKIVETEDGPMWLYQDSPYTCTVTSPKKESKMKGLKSYITYQITPSFSNIVVSRRYKHFDWLHERLEGKFVCIPIPPLPDKAVTGRYEDDFIQERMRALQAWVNRMVRHPVISRSDVFNHFLTC---TDDKKWKMGKRKAEKDEFQGGKFFQVLSPPEQYLDANDIEKKMEVFCKMVNCMTENTKHLVTVHHDNAKKQFGPFKREFEKIGHAYKALAQAFNLDNGARARNLTSAIDYTGDAFNDIGEMFSKQPPRDAFPLIEALHEYKGILHVYPDVLKVHEGAIAKAKDCRKLQEDNKMSEDEVRSVMRRADTISYGTMAEMTHFHQERVSDFKLMMQTYLKEQIIFYKNLTGKLEDALARYD--
>EOG091F01EJ|Lottia_gigantea|JG29_Spurilla_braziliana|TRANSCRIPT
-----------------------------------------------------------------------------------------------------------------------------------------------------------------------------------------------------------------------------------------------------------------------------------GEMSKYGTVKSSFSRFSQFAKTGGESFLMG-Q--A-DERVPDSDRIKIVETEDGPMWLYQDSPYTCTVTSPKKESKMKGLKSYITYQITPSFSNIVVSRRYKHF-------------------------------------------------------------------------------------------------------------------------------------------------------------------------------------------------------------------------------------------------------------------------------------------------------------------
>EOG091F01EJ|Crassostrea_gigas|HW15_Flabellina_babai|TRANSCRIPT
------------------------------------------------------------------------------------------------------------------------------------------------------------------------------------------------------------------------------------------------------------------------------------ETSKYGTVKSSFSRFSQFAKTGGDAFLMG-Q--A-DDKVPESDKIKIISTEEGPVWLYQDTPYTCTITSPKKESKMKGLKSFISYQLTPSFSNIVVSRRYKHFDWLHERLECKFVCIPVPPLPDKSVTGRYEDDFIQERMRALQGWVNRMVRHPVISRCDVFHHFLTC---TDDKKWKMGKRKAEKDEYQGGRFFQVLQPPDQFLDEIEIEKKMEVFCKMVGNMTENTKHLITVHSDNAKKQLGPFKREFQKIGCSYKALAQTFNNDNAPRARCLTTAIDYTGDAFNEIGEMFSKQPHRDAFPLIEALHEYKGLLHVYPDVLKVHEGAIGKAKECRKLQEENKMPEEEVRSVLRRADTISYGTMAEMTHFHKERVSNFKSMMQSYLREQITFYKNLTGKLEDALARYE--
>EOG091F01EJ|Crassostrea_gigas|JG12_Dondice_parguerensis|TRANSCRIPT
----------------------------------------------------------------------------------------------------------------------------------------------------------------------------------------------------------------------------------------------------------------------------------GGEMSKYGTVKSSFNRFSQFAKTGGETFLMG-Q--A-DERVPESDRISIVETEEGPVWFSQDSPYTCTVTSPKKESKMKGLKSYITYQITPSFSNIVVSRRYKHFDWLHERLEAKFVCIPIPPLPDKAVTGRYEDDFIQERMRALQAWVNRMVRHPVICRSDVFHHFLTC---TDEKKWKVGKRKAEKDEFQGGKFFQVLSSPEQYLDANDIEKKMEVFCKMVTNMTENTKHLVHVHQENAKKQFGPFKREFEKIGHAYKALAQAFNLDNGPRARSLTTAIDYTGDAFND--------------------------------------------------------------------------------------------------------------------------
>EOG091F01EJ|Lottia_gigantea|HW16_Hancockia_cfuncinata|TRANSCRIPT
MA--------------------------------------------------------EFQVRCLYDFEGDLQNGELSFYTNDILDIIRQDIGDGWWEARNDNGDTGLIPKTYVEITSVPEPQFPPPPPPPLTLPTN--G------------------------------------------YGEMGGGGYNS-N----LQPQESIDDW-DDD-WDDDDEDDRSSNSTLGQSQE-------P---LSGQGNYGLS-APKREG-N-KQISPT-GA-GEMSKYGTVKSSFNRFSHFAKSGGEAFLMG-A--A-DERVPESDQIRIVETETGPVWYYQDTPFTCTVTSPKKESKMKGLKSFISYQLTPSFSNIVVSRRYKHFDWLHGRLECKFVCIPIPPLPDKAVTGRYEDDFIQERMRALQAWVNRMVQHPVISRSDVFHHFLTC---TDDKKWKMGKRKAEKDEYQGGRFFQVLQPPEKALDVAELEKKMEVFCRMVTNMTENTKHLINIHHDNAKKQFGPFKREFEKIGGAYKALAQTFNLDNETRARSLTTAIDYTGDAFNEIGDMFSKQPPRDAFPLIEAMHEYKGLLHVYPDVLKVHEGAIGKAKECRKLQEESKMTEEEVRNVLRRADTISFGTMAEMNHFHRERVTDFKKMMQNYLREQIVFYKNLTSKLEDALGRYD--
>EOG091F01EJ|Lottia_gigantea|JG17_Hancockia_uncinata|TRANSCRIPT
MA--------------------------------------------------------EFQVRCLYDFEGDLQNGELSFYTNDILDIIRQDIGDGWWEARNDNGDTGLIPKTYVEITSVPEPQFPPPPPPPLTLPTN--G------------------------------------------YGEMGGGGYNS-N----LQPQESIDDW-DDD-WDDDDEDDRSSNSTLGQSQE-------P---LSGQGNYGLS-APKREG-N-KQISPT-GA-GEMSKYGTVKSSFNRFSHFAKSGGEAFLMG-A--A-DERVPESDQIRIVETETGPVWYYQDTPFTCTVTSPKKESKMKGLKSFISYQLTPSFSNIVVSRRYKHFDWLHGRLECKFVCIPIPPLPDKAVTGRYEDDFIQERMRALQAWVNRMVQHPVISRSDVFHHFLTC---TDDKKWKMGKRKAEKDEYQGGRFFQVLQPPEKALDVAELEKKMEVFCRMVTNMTENTKHLINIHHDNAKKQFGPFKREFEKIGGAYKALAQTFNLDNETRARSLTTAIDYTGDAFNEIGDMFSKQPPRDAFPLIEAMHEYKGLLHVYPDVLKVHEGAIGKAKECRKLQEESKMTEDEVRNVLRRADTISFGTMAEMNHFHRERVTDFKKMMQNYLREQIVFYKNLTSKLEDALGRYD--
>EOG091F01EJ|Crassostrea_gigas|JG32_Unidentia_angelvaldesi|TRANSCRIPT
-----------------------------------------------------------------------------------------------------------------------------------------------------------------------------------------------------------------------------------------------------------------------------------GEMSKYGTVKSSFSRFSQFAKSGGEAFLMS-Q--T-DERIPESDRIRVVESEEGPVWFSQDAPYTCTVTSPKKESKMKGLKSFISYQLTPSFSNIVVSRRYKHFDWLHERLEGKFVCIPIPPLPDKSVTGRYEDDFIQERMRALQAWVNRMVQHPVICRSDVLHHFLTC---TDDKKWKIGKRKAEKDEYQGGRFFQVLQPPDQYLDTADVEKKMEVFCKLVTNMTENTKHLITVHHDNAKKH------------------------------------------------------------------------------------------------------------------------------------------------------------------------
>EOG091F01EJ|Lottia_gigantea|HW10_Embletonia_pulchra|TRANSCRIPT
-----------------------------------------------------------------------------------------------------------------------------------------------------------------------------------------------------------------------------------------------------------------------------------NEMSKYGTVKSSFNRFSQFAKSGGDAFLMG-Q--V-DDRVPESDRIRIIETEEGPVWVYQDTPYTCTVTSPKKESKMKGLKSFISYQLTPSFSNIVVSRRYKHFDWLYERLEAKFVCIPIPPLPDKAVTGRYEDDFIQERMRALQAWVNRMVRHPVITRSDVFHHFLTC---TDDKKWKVGKRKAEKDEYQGGKFFQVLQPPEHSLDAVELEKKMEVFCRLVTNMTENTKNLITVHHDNAKKQFGPFKREFEKIGASYKHLAQTFNLDNEARARCLTTAIDYTGDAFNEIGEMFSKQPPRDAFPLIEALHEYKGVLHVYPDVLKVHEGAIAKAKDCRKLQEENKMQEEEVRNVLRRADTISYGTIAEMTHFHKERVSDFKNMMQAYLREQIVFYKNLTGKLEDALSRYD--
>EOG091F01EJ|Crassostrea_gigas|JG08_Dendronotus_venustus|TRANSCRIPT
--------------------------------------------------------------------------------------------------------------------------------------------------------------------------------TNNGYGG-DSYDNGGGG-G----FGHQESIDDW-DDD-WDD-DEDERSSSSTVGQSQE-------Q---LPGGGNFGLS-APKRDA---KQLSPT---GNEMSKYGTVKSSFNRFSHFAKSGGEAFLMG-P--T-DERIPDNDKIRIVETEEGAVWLYTDTPFTCTVTSPKKESKMKGLKSFISYQLTPSFSNIVVSRRYKHFDWLHGRLECKFVCIPIPPLPDKAVTGRYEDDFIQERMRALQAWVTRMVQHPVISRSDVFHHFLTC---TDDKKWKVGKRKAEKDEYQGGRFFQVLQPPERALDAADLEKKMEVFCKMVLHMTENTKYLVTVHQENAKKQFGPFKREFEKIGGAYKALAQTFNLDNEARARSLTTAIDYTGDAFNEIGDMFCKQPPRDAFPLIEAFHEYKGLLQVYPEVLKVHEGAIGKAKECRKLQEENKMQEEEVRHVMARADTISFGTLAEMNHFQKERVTDFKRMMQNYLKEQIVFYKNLTGKLEDALARYEN-
>EOG091F01EJ|Lottia_gigantea|HW18_Janolus_cristatus|TRANSCRIPT
-----------------------------------------------------------------------------------------------------------------------------------------------------------------------------------------------------------------------------------------------------------------------------------SEMSKYGTVKSSFSRFSQFAKTGGDAFLMG-Q--A-DDGVPESDQIHIVEVEEGTIWYNQDSPYTCTVTSPKKESKMKGLKSFISYQLTPSFSNIVVSRRYKHFDWLHERLEAKFVCIPVPPLPDKSVTGRYEDDFIQERMRALQAWVNRMVRHPVINKCDVFLHFLTC---TDDKKWKVGKRKAEKDEYQGGRFFSLLQPPTTMLDESALEKKMEVFCKMVTNMTENTKHLITVHHDNAKKQFGPFKREFEKIGSSYKALAQTFNLDDSPRARALTTAVDYTGDAFNDIGEMFSKQPPRDAFPLIEAVHEYKGLLHVYPDVLKVHEGAIGKAKECRKLQEENKMTEDEVSSVLRRANTISHGTMAEMNHFHKERVSDFKNNMQAYLREQIAFYKNLTGKLEDALSHYD--
>EOG091F01EJ|Lottia_gigantea|NC04_Fiona_pinnata|TRANSCRIPT
-----------------------------------------------------------IKVRCLYDFQGDDHNGELSFCADEVLDVIRTDIGDGWWEARSSTGQQGLIPETYVEMMSVPEPQFPPPPPPMMS---VP----------------------------------------------P---TNGYG-A----MQAQESIDDWDDDW-DDDDDEDERSSNSTVGTQGY---AQDQS---LGGQGNFGLSMPAKREG---KQLSPTGQAGGEMSKYGTVKSSFSRFSQFAKAGGEAFLMG-Q--A-NEHISESDRIPITETESGVIWLQQETPYTCTVTSPKKESKMKGLKSFISYQLTPSFSNIVVSRRYKHFDWLHERLEAKFVCIPIPPLPDKAVTGRYEDDFIQERMRALQAWVNRMVRHPVINRSDVFHHFLTC---TDDKKWKVGKRKAEKDEFQGGKIFQLLQAPVNYLDAADVEKKMQVFFKMVTNMTENTKHLIIVHQENAKKQFGPFKREFQKIGNSYKALAQTFNLDNETRARFLTTAIDYTGDAFNDIGEMFSKQPPRDAFPLIEAIHEYKGLLHVYPDVLKVHEGAIGKAKECRKLQEENKMSEEEVNNVMRNANTISYGTMAEMSHFHQERVSDFKNMMQNYLKEQIVFYKNLTSKLEDALARYD--
>EOG091F01EJ|Lottia_gigantea|HW07_Cuthona_caerulea|TRANSCRIPT
-----------------------------------------------------------IQVRCLYDFQGDEQNGELSIYADEILDVIRTDIGDGWWEARSSDGKQGLIPETYVEMVSVPEPQFPPPPPPMVP---PPMS------------------------------------------APP---TNGYG-A----MQAQESIDDWDDDW-DDDDD-DERSSNSTVGTQGN---AQDQS---LQGQGNFGLSMATKREG---KQLSPTGAGGGEMSKYGTVKSSFSRFSQFAKTGGEAFLMG-Q--A-NDHISESDKIPISETEVGVIWLQQETPYTCAVTSPKKETKMKGLKSFISYQLTPSFSNIVVSRRYKHFDWLHERLEAKFVCIPIPPLPDKAVTGRYEDDFIQERMRALQAWVDRMVRHPVINRSEVFHHFLTC---TDDKKWKVGKRKAEKDEFQGGKFFQLLEAPAHYLDVVDVEKKMEVFCKMVNSMTENTKHLITVHQDNAKKQFGPFKREFEKIGGAYKALAQTFNMDNETRARFLTTAIDYTGDAFNEIGDMFSKQPPRDAFPLIEAINEYKGLLHVYPDVLKVHEGAIGKAKECRKLQEENKMGEDAVNTVLRNADTISYGTMAEMSHFHQERITDFKTMMQKYLKEQITFYKNLTSKLEDTLQRYDS-
>EOG091F01EJ|Crassostrea_gigas|JG26_Phestilla_sp|TRANSCRIPT
------------------------------------------------------------------------------------------------------------------------------------------------------------------------------------------------------------------------------------------------------------------------------------------------------------------------------------ETEAGVIWLQQSTPHTCTVTSPKKESKMKGLKSFISYQLTPSFSNIVVSRRYKHFDWLHERLEAKFVCIPIPPLPDKAVTGRYEDDFIQERMRALQAWVDRMVRHPVINRS-----------------------------------------------------------------------------------------------------------------------------------------------------------------------------------QEENKMSGDAVNTVLRNADTISYGTMAEMSHFHQERVTDFKNMMQKYLKEQIDFYKNLTSKLEDALSRYD--
>EOG091F01EJ|Lottia_gigantea|JG23_Melibe_leonina|TRANSCRIPT
---------------------------------------------------------------------------------------------------------------------------------------------------------------------------------------------------------------------------------------------------------------------------------------------------------------------------------------------------------------------------------------------------------------------------------------------------------------------------------------------------------------------------------------GPFKREFEKIGGSYKALAQTFNLDNAAQARCLTTAIDYTGDAFNEIGDMFSRQPPRDAFPLIEAMHEYKGLLQTFPDVLKVHEGAIGKAKDCRKLQEENKMQEDEVRNV----------------------------------------------------------
>EOG091F01EJ|Crassostrea_gigas|JG10_Dirona_picta|TRANSCRIPT
-------------------------------------------------------------------------------------------------------------------------------------------------------------------------------------------------------------------------------------------------------------------------------------------------------------------------------------------------------------------------------------------------------------------------DFIQERMRALQGWVNRMVRHPVISRCDVFHHFLTC---TDDKKWKVGKRKAEKDEFQGGKFFAVLQPPDTSIDEAVVEKKMEVFFKMVVNMTENTKNLITVHHDYAKKQFGPFKREFEKIGSSYKALAQTFNLDNEARARCLTTAIDYTGDAFNEIGEMFSKQPPRDAFPLIEALHEYKGLLHVYPDVLKVHEGAIGKAKECRKLQEESKMSEDEVRSVMKRADTISHGTLAEMTHF----------------------------------------
>EOG091F01EJ|Lottia_gigantea|HW11_Eubranchus_exiguus|TRANSCRIPT
-----------------------------------------------------------IRVRCLYDFQGDEANGELSFYADEILDIVRTDIGDGWWEARRSNGATGLIPETYVEMSSNPEPQFPPPPPPATM---N--D------------------------------------------APDNVM------A----PPPPESIDDWDDDW-DDYDEEDERSSNSTVGTQGYTNTTQEPA---MQGQGNFGLSMPAKREG---KQLSP----RSEMSKYGTVKSSFSRFSQFAKTGGEAFLMG-QQAA-NEHISESDRIPIVESGKDVIWLQQETPYTCAVTSPKKESKMKGLKSFISYQITPSFSNIVVSRRYKHFDWLHERLEAKFVCIPVPPLPDKAVTGRYEDDFIQERMRALQAWVNRMVQHPVINRSDVFHHFLTC---TDDKKWKVGKRRAEKDEYNGGKFFQLLQVPAQFLDTAEVEKKMQVFCKMVSGMTENTKNLIIVHHDFAKKQFGPFKREFEKIGGSYKALAQTFNMDNEARARNLTTAIDYTGDAFNEIGEMFSKQPPRDAFPLIEALHEYKGLLHVYPDVLKVHEGAIGKARECRKLQEEHKMTEEEVNNVLRNADTISYGTMAEMAHFQQERVTDFKNMCQNYLKEQIVFYKNLTSKLEEALAHYD--
>EOG091F01EJ|Lottia_gigantea|JG14_Eubranchus_rustyus|TRANSCRIPT
---------------------------------------------------------------------------------------------------------------------------------------------------------------------------------------------------------------------------------------------------------------------------------------------------------GGEAFLMGQQ--A-NEHISESDRIPIVETEDGAVWLQQETPYTCTVTSPKKESKMKGLKSFISYQITPSFSNIVVSRRYKHFDWLHERLEAKF-------------------------------------------------------------------------------FFQLLQTPAQYLDAADVEKKMQVFFKMVTNMTENSKHLLTVHHDFAKKQFGPFKREFEKIGGSYKALAQTFNLDNETRARNLTTAIDFTGDIYNEIGEMFSKQPPRDAYPLIEALHEYKGLLHVYPDVLKVHEGAIAKAKDCRKLQEEHKMTEEEVNRVLHNANTITYGTVAEMAHFQQERITDFKNMSQQYLKEQIAFYKNLTSKFEEALARYD--
>EOG091F01EJ|Crassostrea_gigas|NC01_Armina_californica|TRANSCRIPT
-------------------------------------------------------------------------------------------------------------------------------------------------------------------------------------------------------------------------------------------------------------------------------------------------------------------------------------------------------------------------------------------------------------------------------------WVNRMVRHPVISRCDVFHHFLTC---TDDKKWKVGKRRAEKDEYQGAKFFHVLQAPENRLDEADIEKKMEVFFKMVTNMTENTKTLITVHHDNAKRQFGAFKREYEKIGKSYKDLAQNFNLDNAPRARCLTTAINFTGDAFNDIGLMYSKQPPRDAFPLIEALHEYKGLLQVYPDVLKIHEGAIGKAKECRKLQEENKMQEEEVRSVMRRTNTISYGTMAELTHFQQQRVSDFKSMMQAYLKEQINFYKDLTGKLEEALAHYDN-
>EOG091F01EJ|Crassostrea_gigas|HW01_Armina_tigrina|TRANSCRIPT
------------------------------------------------------------------------------------------------------------------------------------------------------------------------------------------------------------SIDDW-DDD-WDDDEDDERSSNSTVGQSQE-------A---LSGQGNFGLS-APKREG---KQLSPT---G----GGGTAGAEMSKFSHFAKSGGEAFLMG-Q--T-DDRVAECDRIKMVETEEGPVWLYQDSPYTCTVTSPKKESKMKGLKSFISYQLTPSFSNIVVSRRYKHFDWLHGRLEVKFVCIPIPPLPDKAVTGRYEDDFIQERMRALQAWVNRMVRHPVISRCDVFHHFLTC---TDDKKWKMGKRKAEKDEYQGAKFFQVLQSPESMLDEADIEKKMEVFCKMVVNMTENAKNLIVVHHDNAKKQFGPFKREYEKIGKSYKDLAQTFNLDNAPRARSLTTAINFTGDAFNEIGLMFSKQPPRDAFPLIEALHEYKGLLQVYPDVLKVHEGAIGKAKECRKLLEENKMQEEEVKNVLRRANTISYGTMAEMTHFQQERVSDFKAMMQAYLKEQISFYKNLTGKLEEALSHYD--
>EOG091F01EJ|Crassostrea_gigas|JG04_Berghia_stephanieae|TRANSCRIPT
-----------------------------------------------------------------------------------------------------------------------------------------------------------------------------------------------------------------------------------------------------------------------------------------------------------------------------------------------------------------------------------------------------------------------EDDFIQERMRALQAWVNRMVRHPVISRSDVFHHFLTC---TDDKKWKMGKRKAEKDEFQGGKFFQVLSPPEQYLDANDIEKKMEVFCKMVNSMTENTKHLMIVHQENAKKQFGPFKREFEKIGHAYKALAQAFNLDNGARARNLTSAIDYTGDAYNDIGEMFSK-------------------------------------------------------------------------------------------------------------------
>EOG091F01EJ|Lottia_gigantea|JG27_Phidiana_lynceus|TRANSCRIPT
--------------------------------------------------------------------------------------------------------------------------------------------------------------------------------------------------------------------------------------------------------------------------------------------------------------------------------------------------------------------------------------------------------------------------------------------------------------------------------YQGAKFFQVLSPPEDYLDAADIEKKMEVFCKMVNSMTENTKHLITVHQDNAKKQFGPFKREFEKIGHAYKALAQSFNLDNGARARNLTTAIDYTGDALNDIGEMFSKQPPRDAHPLIEALHEYKGILHVYPDVLKVHEGAIGKAKECRKLQEEGKMTEDEVRNVMRRADTITYGTVAEMTHFQKERVTDFKAMMQAYLKEQINFYKNLTGRLEDALSRYD--
>EOG091F01EJ|Lottia_gigantea|NC02_Bathydoris_clavigera|TRANSCRIPT
------------------------------------------------------------------------------------------------------------------------------------------------------------------------------------------------------------------------------------------------------------------------------------------------------------------------------------------------------------------------------------------------------------------------------------------------------------------------------------------------------------------------------------------------------------------------------------------QQPPRDAYPQLDFLYEYKGILQTFPDVLKVHEGAIGKAKECLKLKDEGKMSESEVSSVLSRADIISYGTLAEMNHFQEQRVEDFKGMMQSYLQEQIEFYKKITSKLEEALTHY---
>EOG091F01EJ|Crassostrea_gigas|HW19_Polycera_quadrilineata|TRANSCRIPT
------------------------------------------------------------------------------------------------------------------------------------------------------------------------------------------------------------------DDD-WDD-DDDDRSSNSTSGPNQQ-------D---LAGHGNFGLS-APSREG---KQVSPT---GDNMSKYGTVKSSFNRFSHFAKSGGEAFLMG-Q--A-DDRVPDSDKIKIVDSGEGPAW------------------KMKGLKSFISYQIKPSFSNIEVSRRYKHFDWLHERLEAKFVCIPVPPLPDKAITGRYEEDFIVERMRKLQAWINRMVRHPVISRSDVFLHFLTC---TDEKKWKHGKRKAEKDEFQGGKFFQVLYPPAVSIEIRDVEAKMEVFCKFVTNMTENTKTLITMHHENAKKQLGPFKREYSRIGASYKQLAQTFNLDNGTRSRRLTEAVDRTGDAFTDIGKLFSEQPPKDAYPQIDFLYEYKGTLQTFPETLKVHEGAIGKAKECIKLQEEGKLSESEVNNVMARADTISYGTLAEINHFQEQRVEDFKGIMQKYLQEQITFYKNLTGKLEDALHYY---
>EOG091F01EJ|Lottia_gigantea|NC06_Pleurobranchaea_californica|TRANSCRIPT
MA--------------------------------------------------------ELQANCLYDFDGDEENGELRFSAGEIVYVIRQDIGDGWWEARNQAGGHGLVPETYLELVSAPEPEFPPPPPPMPS---N--G------------------------------------------YPSYQPDGGNQ-N----LPSQPSFDGW-DDDEWDDDDDEDEFSSNSTLGQQ-----HGQD---LAGQGNFGLSAPKREAG---KQLSPT---GGEMSKYGTVKSSFNRFSHFAKSGGEAFLMS-T--S-DDRVPESDKIKIVETADGPFWLSQDTAYTCAVTSPKKESKMKGLKSYIAYQLTPSFTNRVVSRRYKHFDWLHGRLECKFVCMPIPPLPDKAVTGRYEEDFIQERMRQLQSWINRMVGHPVIARSDVFHHFLTC---SDEKKWKQGKRKAEKDEFQGGKFFQVLQPPVQSLDNVAIEAKMEVFCKFVMGFTENAKTLITVHHENAKKQIGPFKREYTKIGTAYKQLAQTFNSDTSEPSRALTAAIDHTGDAFTDIGNMFSKQPPRDAYPLIEALYEYKGLLQVYPDVLKVHEGAIGKAKDCKKLQEEGKMSESEMNSVLTRADTITYGTLAEVNHFQQERVRDFKGMMQAYLREQIDFYKKLTGRLEQALQHYD--
>EOG091F01EJ|Crassostrea_gigas|HW03_Berthella_plumula|TRANSCRIPT
--------------------------------------------------------------------------------------------------------------------------------------------------------------------------------------------------------------------------------------------------------------------------------------------------------------------------------------------------------------------------------------------------------------------------------------------------------FLTC---TDEKKWKQGKRKAEKDEFQGGKFFQVLQPPVQSLDIREIEGKMEVFCKFVMNMTENSKTLINVHHDNAKKQLGPFKREYTKIGAAYKQLAQTFNSDNSDSSRALTAAIDHTGDAFTDIGDMFSKQPPRDAYPLIESIYEYKGLLQTFPDVLKVHEGAIGKAKDCMKLQDEGKMTESDVSSVLARADTISYGTLAEVNHFQNERVIDFKSMMQSYLREQIDFYKKLTTRLETALQHYD--
>EOG091F01EJ|Crassostrea_gigas|HW04_Calmella_cavolinii|TRANSCRIPT
--------------------------------------------------------------------------------------------------------------------------------------------------------------------------------------------------------QQQQSFDDW-DDD-WDDDDDESSNST------GG---TSQQD---LAGQGNFGLAAPTRREG---KQISP----GSEMSKYGTVKSSFNRFSHFAKSGGEAFLMG-Q--G-EERVSESDKIRIIETTEGPVWLNQDAAFTCAVTSPKKESKMKGLKSYIAYQLTPSFSNLQVSRRYKHFDWLHERLEVKFVCIPIPPLPDKAVTGRYESEFVQERMRQLQYWVNRMVRHPVICRSDVLHHFLTC---TDEKKWKVGKRKAEKDEFQGAKFFQLIEPPNQALETRDLEGKMENFCKFVMNMTENVKTLITVHHDYAKKQLGPFKREYTKIGTSLKQLAITFNLDASPHSGALTAAIDYTGDAYNEIGEMFEKQPPREAYPLIEALYEYKGILQTYPEVLKVHEGAIGRAKECIKLQEEGKMNETEVTSVLTRADTISYATVAEMNNFQRDRVIDFKSMMQQYLREQIDFYKNLTEKLETALHHYDNA
>EOG091F01EJ|Crassostrea_gigas|NC03_Doris_kerguelenensis|TRANSCRIPT
----------------------------------------------------------------------------------------------------------------------------------------------------------------------------------------------------------QQSYDDW-DDD-WDD-DEDDASSNSTQG-NSQ-------D---LQGSGSFGLS-APKREG---KQISPT---GAEMSKYGTVKSSFNRFSHFAKSGGEAFLMG-Q--VENEHIPESDRIKIVDSVDGPVWYSQDSPYTCTVTSPKKESKMKGLKSYITYQLTPSFSNIKVSRRYKHFDWLHERLECKFACIPIPPLPDKQVTGRYEEDFIQERMRSLQGWVDRMVRHPVISRSDAFHHFLTC---TDDKKWKQGKRKAEKDEYQGGKFFITLEPPPTSLDLRDIDTRMESF-------------------------------------------------------------------------------------------------------------------------------------------------------------------------------------------------
>EOG091F01EJ|Crassostrea_gigas|HW06_Cratena_peregrina|TRANSCRIPT
NR---------------------------------------------------------------------------------------------------------------------------------MS---G--G------------------------------------------S-YGGGGNASA-S----LPTQESIDDW-DDD-WDD-DEDERSSNSTLGQSQE-------QGGQLQGQGNFGLS-APKREG---KQLSPTGNQGGEMSKYGTVKSSFSRFSQFAKTGGESFLMG-Q--A-DERVPESDRIRIVETEDGPVWLYQDSPYTCTV--------MKGLKSFISYQLTPSFSNIVVSRRYKHFDWLHERLEAKFVCIPISPLPDKAVTGRYEDDFIQERMRALQAWVNRMVRHPVISRSDVFHHFLTC---TDDKKW-----------------------------------------------------------------------------------------------------------------------------------------------------------------------------------------------------------------------------------------
>EOG091F01EJ|Lottia_gigantea|JG24_Noumeaella_rubrofasciata|TRANSCRIPT
--------------------------------------------------------------------------------------------------------------------------------------------------------------------------------------------------------------------------------------------------DQQLQGQGNFGLS-APNRES---KQLSPTG-AGGEMSKYGTVKSSFNRFSQFAKTGGETFLMG-T--A-DERV-----------------------------------------------------------------------------------------------------------------------------------------------------------------------------------------------------------------------------------------------------------------------------------------------------------------------------------------------------------------------------------
>EOG091F01EJ|Lottia_gigantea|JG19_Janolus_barbarensis|TRANSCRIPT
-----------------------------------------------------------------------------------------------------------------------------------------------------------------------------------------------------------------------------------------------------------------------------------------------------------------------------------------------------------------------------------------------------------------------------------------------------------------------------------------------------------------------------------------------------------------------------------------------------------------------------------------------EVGNVLRRANTISHGTMAEMHHFHKERVSDFKNMMQAYL------------------------
>EOG091F01EJ|Crassostrea_gigas|JG11_Dondice_occidentalis|TRANSCRIPT
-------------------------------------------------------------AIAMYTFEG-ASQEELSVFAGEELEILER-DGEGWCKARNKSGQVGFVPESYIEFQAGTNPV-----------------------------------------------------------------------------------------------------------------------------------------------------------------------------TGDES---------------------------------PSEPP-----------------------------------------------------LTICPLPDKQLTGRYSEDLVKKRRYLLEKWINRLCRHPVLAQSAVFEHFINVCSETREKEWKEGKRKAEADKIVGAQFFYTINAPPLNMPQHKVEVEIETFKDFVKNMDDNAKKMIEIGESHWDKISRSHRHEYKKLASGFQGLSSTF--------------------------------------------------------------------------------------------------------------------------------------------------
