# Supplementary material for: Transcriptomics provides a robust framework for the relationships of the major clades of cladobranch sea slugs (Mollusca, Gastropoda, Heterobranchia), but fails to resolve the position of the enigmatic genus Embletonia
Source: BMC Ecol Evol. 2021 Dec 28;21:226. doi: 10.1186/s12862-021-01944-0 (PMC8895541; doi:10.1186/s12862-021-01944-0)
Supplement: Supplementary file 6 — Additional file 6. Archive S4: Unmasked multiple sequence alignments on amino acid level including Doris kerguelenensis and Calmella cavolini prior to the removal of outliers. [file 12862_2021_1944_MOESM6_ESM.zip › Archive_S4/Alignments/EOG091F00VC.aa.fasta]

>EOG091F00VC|Biomphalaria_glabrata|BGLTMP009085
MGDIRKYFGSSAANKNNTEPGKETSITDNKKSTVRAKADKLKSPPRKTQIKPKSIGKSPKKSEPSVPTRSSPRKKASLSVYIEEPVLIDDDSDNDVVSDSQDLSDTYKKVNGFYTNTASKNKGSGKKEKLTSKTKEQNDTKSSANAKKSEEIVDIESVHSSGSSSSKTATRSKSNKTNDKIKKGKSSEPLVKEIQKEEKTTRQSPRKSPSTTDSKRAKKRKQISSDEEEILIVKNDSSDDEDEPKSRSRNSDDENPVMEEKPKAKRKKKESKVYVDDSDNEKKVTALDKFVIHKTKTDSGLGQETKTEKGKSELKLVNVNAADFFGTAAVTRSDRSMAVTKRKHEEMEKVKQCEAEVREITKEVKPVSLASKLSAKVKQENFKAERNPGDEHEVTCELLELKETQKNVKRETPLKQIPQKTSPLKQSPLKQTVQNTSPQKQSPLKTSPLKQTPQKMSPFKQTTRTPISANKRTPSDNDGSSARKLAGFQAYKQRTGPQHLGSKEIPEGADNCLEGLTFVITGVLDSIERDDAKSVVEKYGGKVTASVSGKTSYLVVGREPGESKISKASKLKVKQIDEDGLLDLIRTLPGRVSKYELQAKEQLKKEAAIKDLQNKNS-----KKLESFRSPK----------G---------------EKQKSS----VEPSSFTQIKNAVGVSSVGSGSPASSKLLSQSQPSPP---------------------SP-----------------------A--------------------P----ATQSEVLLWVDKHKPTTLKNIIGQQGEKSNAKKLLHWLKHWHENIIVKGIKSSG-S--FF--NKGDGAGNRAALLSGPPGIGKTTTATLVCQEAKFSYVELNASDCRSKRNLKEVVAESLNNQTLVDYMGD-R---K--GS-TL-P-SGQSHCIIMDEVDGMAGNEDRGGLQELVQLIKNTKIPIICICNDRNSMKMRTLSNYCLDLRFQRPRVEQIKGAMMTLAYKEGLKIPPAALNEIIAASNHDIRQIIHNMSMWSACDKTLSYEQVKLDAAKAHKDVRLGPFDVCRKVFVSDEETRKMTFNDKSDLFFHDYSFGPLFVHENYPNIIPMSAGHQAIHVNII----------------------------FQAVFSSVIPGEVMRGSFPQMPAFPQWLGKFSSTNKTNRILQELASHMRLV--------------------------------------------------------------------------------------------------------------------------------------------------------------------------------------------
>EOG091F00VC|Lottia_gigantea|HW09_Doto_sp|TRANSCRIPT
-------------------------------------------------------------------------------------------------------------------------------------------------------------------------------------------------------------------------------------------------------------------------------------------------------------------------------------------------------------------------------------------------------------------------------------------------------------------------------------------------NRRSSGFRAFKMRGGPQALGSKEIPEGAENCLEGLTFVITGVLDSIERDDAKTVIEKHGGRVTGSISKKTSYVVVGREAGESKLNKANELKVKQIDEDGLFELLKTLPGKTSKYEVQAKEQLKKEESLKAESAKSESLKK-L--DTFRADTKTKS-----PS---------------SK---FTQLKSS---D-----------------------EKSSSQAD---------------------TK-----------------------I--------------------N----ALEAESLMWVDKHKPSSIKQIIGQQGDKSNAHKLLHWIKNWHHNVIVKG-LKASAN--FFGKTGGDGAGFRCALLSGPPGIGKTTTATLVCKDAGFSYVELNASDTRSKKNLKDVVAESLNNQTLVDFMGE-E-K-R--E-GN--RQHSQHHCLIMDEVDGMAGNEDRGGLQELVQLVKNTKIPIICICNDRNSIKMRTLANYCFDLRFQRPRVEQIKGAMMTLAFREGLKIPPAALQEIIQASNHDIRQVIHNLSMWSASDKTLTFEQVKADAQKAQKDLKLGPFDVCRKVFVSDEETRKMSIHDKSDLFFHDYSFAPLFIHENYPHVIPSRAQGNKCKHMACLSRTMDSLCDGDLVEKLIRKEGNWNLLPSQAMYSSVIPGEIMRGSFPQMTNFPSWLGKNSSTGKTDRILQELGTHMALKISCDKRGLNQDYLPALRVSLTAPLASMGSDGVPGVIQMMEDYDIIKDDFDNILEVSKLPNSIDYMARVESKTKAALTRMYNKLGHKTPYASGAVGGKKKKGK----A--SGAGDD---ADLLK--EEGEEDDTVVPSEEEEEDE--------------------------------------------
>EOG091F00VC|Lottia_gigantea|JG13_Doto_lancei|TRANSCRIPT
------------------------------------------------------------------------------------------------------------------------------------------------------------------------------------------------------------------------------------------------------------------------------------------------------------------------------------------------------------------------------------------------------------------------------------------------------------------------------------------------------------------------------------------------------------------------------------------------------------------------------------------------------------------------------------------------------------------------------------------------------------------------------------------------------------------------------------------------------------------------------FRCALLSGPPGIGKTTTATLVCKDAGFSYVELNASDTRSKKNLKDVVSESLNNQTL-----------------------------------------------------------------------------------------------------------------------------------------KTLIFEQVKADAQKAQKDLKLGPFDVCRKVFVSDEETRKMSIHDKSDLFFHDYSFAPLFVHENYPHVIPGRAQGSKCKHMACLSRTMDSLCDGDLVEKLIRKEGNWNLLPSQAMYSSVIPGEIMRGSFPQMTNFPSWLGKNSSTGKTDRILQELGTHMALKLSCDKRGLNQDYLPALRVSLTAPLASLGSDGVPGVIQMMEDYDIIKDDFDNILEVSKWPNSIDYMARVESKTKAALTRMYNKSGHKTPYASGPAGGKKKKGK----A--SGAGDD---ADLLR--EEGEEDDAVLPSEEEDD----------------------------------------------
>EOG091F00VC|Lottia_gigantea|JG28_Scyllaea_fulva|TRANSCRIPT
-----------------------------------------------------------------------------------------------------------------------------------------------------------------------------------------------------------------------------------------------------------------------------------------------------------------------------------------------------------------------------------------------------------------------------------------------------------------------------------------------------------------------------------------------------------------------------------------------------------------------------------------------------------------------------------------------------------------------------------------------------------------------------------------------------------------------------------------------------------------------------------------------------------------------------------------------------------------CFIMDEVDGMAGNEDRGGLQELVQLIKNTKIPIICICNDRNSMKMRTLANYCFDLRFQRPRVEQIKGAMMTLAFREGLKIPAAAVQEIIMASNHDIRQVIHNMSMWSASDKTLTFEQVKEDAQKAQKDLRLGPFDVCRKVFVSDEETRKMSIHDKSDLFFHDYSFAPLFVHENYPHVIPGLAQGNKCKHMACLARTIDSLCDGDLVERRIRTEGNWNLLPSQAMYSSVIPGEVMRGSFPQ---------------------------------------------------------------------------------------------------------------------------------------------------------------------------------------------------------------------------
>EOG091F00VC|Lottia_gigantea|NC01_Armina_californica|TRANSCRIPT
--------------------------------------------------------------------------------------------------------------------------------------------------------------------------------------------------------------------------------------------------------------------------------------------------------------------------------------------------------------------------------------------------------------------------------------------------------------------------------------------------KKASSFRAFKMRGGPQSLGSKEMPEGEENCLEGCTFVITGVLDCIERDDAKSLVEKYGGKVTTSISKKTSYVVVGREPGESKLSKAKTLNVSQIDEDGLFELIRTLPGKTSKYEIQAKEQLKKEESLKGQKEKVASLKK-L--ESFQSEKEKSS-----SS---------------KS---L------------------------------------------------------------------------------------------------------------------------------------------------------------------------------------TGFRAALLSGPPGIGKTTTATLVCKEAGFSYIELNASDTRSKRSLKEVVSESVNNRTLVDYMGE-E-K-R--S--G--HEHSQHHCLIMDEVDGMAGNEDRGGLQELVQLIKGTKIPIICICNDRNSIKMRTLANYCFDLRFQRPRVEQIKGAMMTLAFREGLKIPAPAVQEIILASNHDIRQVIHNLSMWSAADKNMTFEQVKADAQKAQKDLKLGPLDVCRKVFVSDEETRKMSIHDKSDLFFHDYSFGPLFVHENYPSVIPQLAEGNKCKHMACLARTIDSLCDGDLVEKRIRNGGSWSLLPLQAMFSSVIPGEIMRGSFPQMTNFPSWLGKNSSTGKTDRLLQELGMHMALKISCDKRGLNQDYLPALRMSLTAPLAKHGVDGVPGVIQMMDDYDIVKDDFDNVLEVSKWPNSIDYMARVEPKTKAALTRMYNKSGIMTPYSMGTGGKKKRGRS----A--TVEEED---G-LLK--EEGEEDIVVASEEEEEDDE--------------------------------------------
>EOG091F00VC|Lottia_gigantea|HW16_Hancockia_cfuncinata|TRANSCRIPT
-------------------------------------------------------------------------------------------------------------------------------------------------------------------------------------------------------------------------------------------------------------------------------------------------------------------------------------------------------------------------------------------------------------------------------------------------------------------------------------------------NKKSNSFRAFKMRGGPQALGSKEVPEGAENCLEGLTFVITGVLDSIERDDAKAMVEKHGGKVTASLSKKTSYMVVGREPGDSKMAKAKDLKISQIDEDALFDLVKTLPGKTSKYEIQAKEQLKKEDSLKAEKAKAESSSM-KKLESFKADK----------N---------------TTKSSS----AKPLFT-----------------------QLKNA--E---------------------EK-----------------------P--------------------S----QSSEESLLWVDKHRPKSLKQIIGQQGDKSNAHKLLYWIQNWHRNIIVNG-KKATGN--FFGKGGGDGTGFRAALLSGPPGIGKTTTATLVCKEAGFSFVELNASDTRSKRSLKEVVAESLNNQTLVDFIGE-E-K-K--D--SH-H-HSQRHCLVMDEVDGMAGNEDRGGLQELVQLIKTTKIPMICICNDRNSMKMRTLSNYCFDLRFQRPRVEQIKGAMMTLAFREGLKIPPAAVQEIIQASNHDIRQVIHNLSMWSVSDKTLTFEQVKEDAQKAQKDFKLGPFDVCRKVFVSDEETRKMSIHDKSDLFFHDYSFAPLFVHENYALVTPGRAGGNKCKHLACLSLAIDSLCDGDLVEKRIRSQGNWNLLPSQAMYSSVIPGEVMRGNFQQMTVFPSWLGKNSSRGKTDRILQELGSHMSLKVSCDKRGLNQDYLPALRMSLTSPLATHGTDGVPGVVQMMADYDIVKDDFDSILEVSKWPNSVDYMARVESKTKAALTRAYNKSGHMTPYSHGLGGKKKKGRA----S--AAVDEE---D-LLR--EEGEEDGGGVVESEEEEDD--------------------------------------------
>EOG091F00VC|Lottia_gigantea|JG17_Hancockia_uncinata|TRANSCRIPT
-------------------------------------------------------------------------------------------------------------------------------------------------------------------------------------------------------------------------------------------------------------------------------------------------------------------------------------------------------------------------------------------------------------------------------------------------------------------------------------------------NKKSSSFRAFKMRGGPQALGSKEVPEGAENCLEGLTFVITGVLDSIERDDAKAMVEKHGGKVTASLSKKTSYMVVGREPGDSKMAKAKDLKISQIDEDALFDLVKTLPGKTSKYEIQAKEQLKKEDSLKAEKAKAESSSM-KKLESFKADK----------N---------------TTKSSS----AKPLFT-----------------------QLKNA--E---------------------EK-----------------------P--------------------S----QSSEESLLWVDKHRPKSLKQIIGQQGDKSNAHKLLYWIQNWHRNIIVNG-KKATGN--FFGKGGGDGTGFRAALLSGPPGIGKTTTATLVCKEAGFSFVELNASDTRSKRSLKEVVAESLNNQTLVDFIGE-E-K-K--D--SH-H-HSQRHCLVMDEVDGMAGNEDRGGLQELVQLIKTTKIPMICICNDRNSMKMRTLSNYCFDLRFQRPRVEQIKGAMMTLAFREGLKIPPAAVQEIIQASNHDIRQVIHNLSMWSVSDKTLTFEQVKEDAQKAQKDFKLGPFDVCRKVFVSDEETRKMSIHDKSDLFFHDYSFAPLFVHENYALVTPGRAGGNKCKHLACLSLAIDSLCDGDLVEKRIRSQGNWNLLPSQAMYSSVIPGEVMRGNFQQMTVFPSWLGKNSSRGKTDRILQELGSHMSLKVSCDKRGLNQDYLPALRMSLTSPLATHGTDGVPGVVQMMADYDIVKDDFDSILEVSKWPNSVDYMARVESKTKAALTRAYNKSGHMTPYSHGLGGKKKKGRA----S--AAVDEE---D-LLR--EEGEEDGGGVVESEEEEDD--------------------------------------------
>EOG091F00VC|Lottia_gigantea|HW21_Tritonia_manicata|TRANSCRIPT
--------------------------------------------------------------------------------------------------------------------------------------------------------------------------------------------------------------------------------------------------------------------------------------------------------------------------------------------------------------------------------------------------------------------------------------------------------------------------------------------------KRGSSFRAFKMRGGPQALGSKEIPEGAENCLENLTFVITGVLDSIERDDAKSLVEKYGGKVTTSISKKTSYVVVGREPGESKLNKAKDLKIKQIDEDGFFDLIGTLPGKTSKYELQAKEQLKKEESVKLQKEKSVSLKK-L--ETFHADSENSE-----DR---------------VS---S---QAE---S-----------------------KPSTTTSP---------------------SK-----------------------S--------------------E----PSKVESLLWVDKHKPSTLKQIIGQQGDKSNAHKLLHWIQRWHENVIVKG-LKAAGN--FFGKGGGDGAGFRAALLSGPPGIGKTTTATLVCKEAGFSYVELNASDTRSKKNLKEVVAESLNNQTLVGFMGE-D-K-Q--R--G--H-HSQRHCVIMDEVDGMAGNQDRGGLQELVQLIKATKIPIICICNDRNSMKMRTLSNYCFDLRFQRPRVEQIKGAMMSLAFREGLKIPPSAVQEIILASNHDIRQVIHNLSVWSATDKNLTFEQVKADAQKAQKDFKLGPFDVCRKVFVSDEETRKMTLNDKSDLFFHDYSFAPLFVHENYPHVIPGRAEGNKCKHLACLARTIDSLCDGDLVEKRIRNEGNWNLLPSQAMFSSVIPGEIMRGSFPQMTNFPAWLGKNSSTGKTDRLLQELGTHMALKISCDKRGLNQDYLPALRVSLTSPLASHGTDGVPGVIQMMDDYDIIKDDFDNILEVSKWPNSTDYMARVEPKTKAALTRMYNKSGLMTPYSTGMGGKKTRGRA----S--AAMDKE---D-LLM--EDREEDDVVLESEAEEDDE-PVVAP---------KQTKKVSGGPKPKAS-KAKG---------
>EOG091F00VC|Biomphalaria_glabrata|JG25_Palisa_papillata|TRANSCRIPT
-----------------------------------------------------------------------------------------------------------------------------------------------------------------------------------------------------------------------------------------------------------------------------------------------------------------------------------------------------------------------------------------------------------------------------------------------------------------------------------------------------------------------------------------------------------------------------------------------------------------------------------------------------------------------------------------------------------------------------------------------------------------------------------------------------------------------------IIGQQGDKSNAHKLLHWVKHWHHNVIVKG-IKAAGN--FFGKGGGDGTGFRAALLSGPPGIGKTTTATLVCKEAGFSYVELNASDTRSKKSLKEVIAESLNNQTLVDFLGD-DNK-T--KGHH--QQHSQHHCLIMDEVDGMAGNEDRGGLQELVQLIKNTKIPIICICNDRNSMKMRTLSNYCFDLRFQRPRVEQIKGAMMTLAFREGVKIPPSAVQEIILAANHDIRQVIHNLSMWTAAEKTLTFEQVKADAQKAQKDLKLGPFDVCRKVFVSDEETRKMTINDKSDLFFHDYSFAPLFVHENYPHVIPSRAEGRKGKHMACLAHAM---------------------------YSSVLPGEYMRGSFPQMTNFPSWL-------------------------------------------------------------------------------------------------------------------------------------------------------------------------------------------------------------------
>EOG091F00VC|Biomphalaria_glabrata|JG30_Tritonia_festiva|TRANSCRIPT
--------------------------------------------------------------------------------------------------------------------------------------------------------------------------------------------------------------------------------------------------------------------------------------------------------------------------------------------------------------------------------------------------------------------------------------------------------------------------------------------------------------------------------------------------------------------------------------------------------------------------------------------------------------------------------------------------------------------------------------------------------------------------------------------------------------------------------------------------------------------------------------------------------------------------------------------------------------------------------------------------------------------------------------------------------------------------------------------KAQKDLKLGPFDVVRKVFVSDEETRKMTIND-----------------------------------------------------------------------------------------------------------------------------------------------------------------------------------------------------------------------------------------------------------------------------------------------------------------
>EOG091F00VC|Lottia_gigantea|NC07_Tritonia_diomedea|TRANSCRIPT
--------------------------------------------------------------------------------------------------------------------------------------------------------------------------------------------------------------------------------------------------------------------------------------------------------------------------------------------------------------------------------------------------------------------------------------------------------------------------------------------------KKGGGFHAFKMRGGPQAIGSKEIPEGAENCLEGLTFVITGVLDSIERDDAKSVVEKYGGKVTTSISKKTSYVVVGREPGESKLNKAKDLKVNQIDEDAFFDLIRTLPGKTSKYELQAKEQLKKEESVKLQKEKSASLKK-L--ESFHADSEKGK-----DS---------------ED---R---VSS---Q-----------------------VESKQSAP---------------------SK-----------------------S--------------------E----PSKVESLLWVDKHKPSALKQIIGQQGDKSNAHKLLHWIQSWHENVIVKG-VKAAGN--FFGKGGGDGTGFRAALLSGPPGIGKTTTATLVCKEAGFSYVELNASDTRSKKNLKEVVAESLNNQTLVDFMGE-D-K-K--S--G--H-HSQRHCVIMDEVDGMAGNQDRGGLQELVQLIKGTKIPIICICNDRNSMKMRTLSNYCFDLRFQRPRVEQIKGAMMTLAFREGLKIPPSAVQEIILASNHDIRQVIHNLSVWSATDKNLTFEQVKADAQKAQKDIKLGPFDVVRKVFVSDEETRKMTINDKSDLFFHDYSFAPLFVHENYPHVIPSRAEGNKYKHMACLARTIDSLCDGDLVEKRIRNEGNWNLLPTQAMFSSVIPGEIMRGSFPQMTNFPSWLGKNSSTGKTDRILQELGRHMGLKVSCDKRGLNQEYLPALRVSLTSPLASHGTDGVPGVIQMMDDYDIIKDDFDNILEVSKWPNSIDYMARVESKTKAALTRMYNKSGLKTPYTTGMGGKKKRGRA----S--AAVDEA---D-LLR--EEGEDEEAVVESEEEEDNE-PVVVP---------TLKGKAATSKDKASKAKG-----------
>EOG091F00VC|Lottia_gigantea|JG24_Noumeaella_rubrofasciata|TRANSCRIPT
--------------------------------------------------------------------------------------------------------------------------------------------------------------------------------------------------------------------------------------------------------------------------------------------------------------------------------------------------------------------------------------------------------------------------------------------------------------------------------------------------KKAGGYRAFKMRGGPLALGSKEIPEGAENCLEGLTFVITGVLDSIERDDAKAMVEKHGGKVTTSLSKKTSYLVVGREPGESKLTKAKDLKVKQIDEDGLFELVQTLPGKTSKYEIQAKEQIKKEESMKNGKEKSASLKK-L--QSFQSDKAKDS-----SS---------------SS---S---TAKPLFT-----------------------KL----------------------------K-----------------------S--------------------SGAGTTQAAESLLWVDKHRPTSMKQIIGQQGDKSNAHKLLNWVKHWHHNVIVKG-MKAAGN--FFGKGGGDGAGFRAALLSGPPGIGKTTTATLVCREAGFTYVELNASDTRSKKSLKEVIAESLNNQTLMDFVGD-E-K-K--H--G--HQHSQHHCLIMDEVDGMAGNEDRGGLQELVQLIKNTKIPIICICNDRNSMKMRTLSNYCFDLRFQRPRVEQIKGAMMTLAFREGVKIPPSAVQEIILAANHDIRQVIHNLSMWTATDKTLTFDQVKQDAQKAQKDLKLGPFDVVRKVFVSDEETRKMSINDKSDLFFHDYSFAPLFVHENYPHVIPSRAEGKKNKHMACLAHTIDSLCDGDLVEKLIRNGGHWNLLPTQAMYSSVLPGEYMKGSFPQMTAFPSWLGKNSTTGKTDRILQELGMHMGLKISCDKRGLNQDYLPALRMCLTAPLASHGTDGVPGIVRTMEDYDVTKDDFDNILEVAKWPNSVDYMARVESKTKAALTRMYNKSGHMTP----------------------------------------------------------------------------------------------------
>EOG091F00VC|Biomphalaria_glabrata|HW01_Armina_tigrina|TRANSCRIPT
-------------------------------------------------------------------------------------------------------------------------------------------------------------------------------------------------------------------------------------------------------------------------------------------------------------------------------------------------------------------------------------------------------------------------------------------------------------------------------------------------------------------------------------------------------------------------------------------------------------------------------------------------------------------------------------------------------------------------VSPSTPSK---------------------SK-----------------------P--------------------D----VDKSESLLWVDKHKPSTMKQIIGQQGDKSNAHKLLYWIRHWHQNIIVKG-MKAAGN--FFGKGGGDGTGFRAALLSGPPGIGKTTTATLVCKEAGFSYIELNASDTRSKRSLKEVVAESLNNRTLVDYMGE-E-K-K--N--G--QEHSQHHCLIMDEVDGMAGNEDRGGLQELVQLIKGTKIPVICIC--------------------------------------------------------------------------------------------------------------------------------------------------------------------------------------------------------------------------------------------------------------------------------------------------------------------------------------------------------------------------------------------------------------------------------------
>EOG091F00VC|Lottia_gigantea|JG05_Bornella_anguilla|TRANSCRIPT
---------------------------------------------------------------------------------------------------------------------------------------------------------------------------------------------------------------------------------------------------------------------------------------------------------------------------------------------------------------------------------------------------------------------------------------------------------------------------------------------------------------------------------------------------------------------------------ESKLVKAKQLKLSEIDEDGLFDLIKTLPGKTSKYEIQAKEQLKKEESLKLEKEKSASLKK-L--ETFQADSSKAK-----PP---------------AA---K---P---------------------------LFTQLKNSVA---------------------SS-----------------------G--------------------R----SSQAESLLWVDKHKPSSLKQIIGQQGDKSNAHKLLHWIQRWHQNIIVKG-LKAAGN--FFGKGGGDGTGFRAALLSGPPGIGKTTTATLVCKEAGFTYVELNASDTRSKRSLKEVVAEALNNQTL------------------------------------------------------------------------------------------------------------------------------------------------------------------------------------------------------------------------------------------------------------SSVIPGEVMRGSFPQMTNFPSWLGKNSSTGKTDRVLQELGKHMSLKISCDKRGLNQDYLPALRMSLTAPLAIHGSDGVPGVIQMMDDYDIIKDDFDSILEVSKWPNSTDYMARVESKTKAALTRLYNKSGHMTPYSTGTAGKKKKGRA----T--TAVDDE---D-LLR--EEGEGDVVVQSEEEEDDE--PVVVA---------KPQAKSSKGKAAASKGKGG----------
>EOG091F00VC|Lottia_gigantea|JG08_Dendronotus_venustus|TRANSCRIPT
--------------------------------------------------------------------------------------------------------------------------------------------------------------------------------------------------------------------------------------------------------------------------------------------------------------------------------------------------------------------------------------------------------------------------------------------------------------------------------------------------KRGSSFYAFKMRGGPQALGTKEIPEGAENCLEGLTFVITGVLDSIERDDAKSLVEKYGGKVTGSLSKKTSHLVVGRDPGESKLAKAETLKVNQLDEDGLFDLIKTLPGKTSKYEIQAKEQLKKEDSMKKMEKEKPVSLKKL--ETFQNEKNEKTT-KGKAS---------------GS---A----AKPLFT-----------------------QL----------------------------K-----------------------D--------------------T----ADQAESLLWVDKHKPTLLKQIIGQQGDKSNAHKLLYWMQRWHQNIIVKG-LKAAGN--FFGKGGGDGTGFRAALLSGPPGIGKTTTATLVCKEAGFSYVELNASDTRSKRNLKEVVAESLNNTTLVDFMGE-D-K-K--L-GG--EQRSQHHCMIMDEVDGMAGNEDRGGLQELVQLIKNSKIPIICICNDRNSMKMRTLANHCFDLRFQRPRVEQIKGAMMTLAYREGLKIPPAAVQEIILASNHDIRQVIHNLSMWSATDKTLSFEQVKEDAQKAQKDMKLGPFDVIRKVFVSDEETRKMSIHDKSDLFFHDYSFAPLFVHENYPNVIPSRAEGNRAKHMSCLARTIDSLCDGDLVEKRIRSQGNWNLLPIQAMYSSVIPGEIMRGSFPQQTNFPGWLGKNSSRGKTDRILQELGTHMALKISGDKRSLNQDYLPALRTSLTMPLASFAAEGVPGVIQMLDDYDIVKDDFDNILEVSKWPNSVDFMAMVESKTKAALTRMYNKGAHMTPYSSGVGSKKKRGGK----A--SATADE---GDLLK--EEGEEDDVVVESEEEEDD---------------------------------------------
>EOG091F00VC|Lottia_gigantea|HW02_Berghia_verrucicornis|TRANSCRIPT
--------------------------------------------------------------------------------------------------------------------------------------------------------------------------------------------------------------------------------------------------------------------------------------------------------------------------------------------------------------------------------------------------------------------------------------------------------------------------------------------------KKAGGYRAFKMRGGPLALGSKEIPDGAENCMEGLTFVITGVLDSIERDDAKSMVEKYGGKVTTSLSKKTSYLVVGREPGESKLTKAKDLKVSQIDEDGLFDLVKTLPGKTSKYEIQAKEQLKKEQSMKIEKEKSTSLKK-L--QTFQSDKAKDS-----SS---------------SS---A----AKPLFT-----------------------KLKSSDEK---------------------EQ-----------------------S--------------------R----ADQSESLLWVDKHKPTALKQIIGQQGDKSNAHKLLHWIKHWHENVIVKG-IKAAGN--FFGKAGGDGTGFRAALLSGPPGIGKTTTATLVCKEAGFSYVELNASDTRSKKSLKEVIAESLNNQTLVDFIGE-E-K-K--K--G--QQHSQHHCLIMDEVDGMAGNEDRGGLQELVQLIKNTKIPIICICNDRNSMKMRTLANYCFDLRFQRPRVEQIKGAMMTLAFREGVKIPPSAVQEIILAANHDIRQVIHNMSMWTATEKNLTFEQVKQDAQKAQKDLKLGPFDVCRKVFVSDEETRKMSIHDKSDLFFHDYSFAPLFVHENYPHVIPSKAEGKKSKHMACLAHTIDSLCDGDLVEKLIRNGGNWNLLPTQAMYSSVLPGEYMRGSFPQMTNFPSWLGKNSTTGKTDRILQELGMHMGLKISSDKRGLNQDYLPALRTCLTAPLASHGGDGVPGVIQMMDDYDIIKDDFDNILEVSKWPNSIDYMARVESKTKAALTRMYNKSGHMTPYATGMGGKKKGRGR----A--STAGGGD-EE-LLR--EEGEEDGVGVAEESEEEED--------------------------------------------
>EOG091F00VC|Lottia_gigantea|JG04_Berghia_stephanieae|TRANSCRIPT
----------------------------------------------------------------------------------------------------------------------------------------------------------------------------------------------------------------------------------------------------------------------------------------------------------------------------------------------------------------------------------------------------------------------------------------------------------------------------------------------------------------------------------------------------------------------------------------------------------------------------------------------------------------------------------------------------------------------------------------------------------------------------------------------------------------------------------------------------------------------------------------------------------------------------------------------------------------------------------------------KIPIVCICNDRNSMKMRTLANYCFDLRFQRPRVEQIKGAMMTLAFREGVKIPPSAVQEIILAANHDIRQVIHNMSMWTATEKNLTFEQVKQDAQKAQKDLKLGPFDVCRKVFVSDEETRKMSINDKSDLFFHDYSFAPLFVHENYPHVIPSKAEGKKSKHMACLAHTMDSLCDGDLVEKLIRNGGNWNLLPTQAMYSSVLPGEYMRGSFPQMTNFPSWLGKNSTTKKTDRILQELGMHMGLKISSDKRGLNQDYLPALRTCLTAP---------------------------------------------------------------------------------------------------------------------------------------------------------------------
>EOG091F00VC|Lottia_gigantea|JG02_Antaeolidiella_chromosoma|TRANSCRIPT
--------------------------------------------------------------------------------------------------------------------------------------------------------------------------------------------------------------------------------------------------------------------------------------------------------------------------------------------------------------------------------------------------------------------------------------------------------------------------------------------------------------------------------------------------------------------------------------------------------------------------------------------------------------------------------------------------------------------------------------------------------------------------------------------------------------------------------------------------------------------------DGTGFRAALLSGPPGIGKTTTATLVCKEADFSYVELNASDTRSKKSLKEVISESLNNQTLVDFIGE-E-K-K--K------GHSQHHCLIMDEVDGMAGNEDRGGLQELVQLIKNTKIPIICICNDRNSMKMRTLSNYCFDLRFQRPRVEQIKGAMMTLAFREGVKIPPAAVQEIIMAANHDIRQVIHNMSMWTAGEKTLTFEQVKEDAQKAQKDLKLGPFDVCRKVFVSDEETRKMSIHDKSDLFFHDYSFAPLFVHENYPHVIPSKAEGKKSKHMACLAHTVDSLCDGDLVEKLIRNGGNWNLLPTQAMYSSVLPGEYMRGSFPQMTNFPSWLGKNSTTGKTDRILQELGMHMGLKISCDKRGLNQDYLPALRTCLTAPLASHGNDGVPGVIQMMDDYDIIKDDFDNILEVSKWPNSVDYMARVESKTKATLTRMYNKNSHMTPYATGAGGKKKGRGR----A--STAGGGD-DD-LLR--EEGEEEGGLGAESEEEE----------------------------------------------
>EOG091F00VC|Lottia_gigantea|HW20_Spurilla_neapolitana|TRANSCRIPT
---------------------------------------------------------------------------------------------------------------------------------------------------------------------------------------------------------------------------------------------------------------------------------------------------------------------------------------------------------------------------------------------------------------------------------------------------------------------------------------------------------------------------------------------------------------------------IGREPGESKLSKARDLKVSQIDEDGLFDLVKTLPGKTSKYEIQAREQLKKEESLKIEKEKSSSAKK-L--ESFKSDKAKDS-----SS---------------SS---T----AKPVFT-----------------------KLKSSDKA---------------------AP-----------------------S--------------------Q----GQSSESLLWVDKHKPTALKQIIGQQGDKSNAHKLLHWIKHWHDNVIVKG-IKAAGN--FFGRGGGDGTGFRAALLSGPPGIGKTTTATLVCKEAGFSYVELNASDTRSKRSLKEVIAESLNNQTLVDFIGE-D-K-K--R--G--PQHSQHHCLIMDEVDGMAGNEDRGGLQELVQLIKNTKIPIICICNDRNSMKMRTLSNYCFDLRFQRPRVEQIKGAMMTLAFREGIKIPPSAVQEIIMAANHDIRQVIHNMSMWTVGEKTLTFEQVKEDAQKAQKDLKLGPFDVCRKVFVSDEETRKMSIHDKSDLFFHDYSFAPLFVHENYPHVIPSKAEGKKTKHMACLAHTIDSLCDGDLVEKLIRNGGNWNLLPTQAMYSSVLPGEYMRGSFPQMTGFPSWLGKNSSTGKTDRLLQELGMHMGLKISCDKRGLNQDYLPALRTCLTAPLASHGSDGVPGVIRMMDDYDIIKDDFDNILEVSKWPNSVDYMARVESKTKAALTRMYNKSGHMTPYSTGMGGKKK------------------------------------------------------------------------------------------
>EOG091F00VC|Lottia_gigantea|JG29_Spurilla_braziliana|TRANSCRIPT
-------------------------------------------------------------------------------------------------------------------------------------------------------------------------------------------------------------------------------------------------------------------------------------------------------------------------------------------------------------------------------------------------------------------------------------------------------------------------------------------------------------------------------------------------------------------------------------------------------------------------------------------------------------------------------------------------------------------------------------------------------------------------------S--------------------H----GQSSESLLWVDKHKPTALKQIIGQQGDKSNAHKLLHWIKHWHDNVIVKG-IKAAGN--FFGRGGGDGAGFRAALLSGPPGIGKTTTATLVCKEAGFSYVELNASDTRSKRSLKEVIAESLNNQTLVDFIGE-E-K-K--R--G--PQHSQHHCLIMDEVDGMAGNEDRGGLQELVQLIKNTKIPIICICNDRNSMKMRTLSNYCFDLRFQRPRVEQIKGAMMTLAFREGIKIPPSAVQEIIMAANHDIRQVIHNMSMWTVGEKSLTFEQVKEDAQKAQKDLKLGPFDVCRKVFVSDEETRKMSIHDKSDLFFHDYSFAPLFVHENYPHVIPSKAEGKKTKHMACLAHTIDSLCDGDLVEKLIRNGGNWNLLPTQAMYSSVLPGEYMRGSFPQMTNFPSWLGKNSTTGKTDRLLQELGMHMGLKISCDKRGLNQDYLPALRTCLTAPLASHGSDGVPGVIQMMDDYDIIKDDFDNILEVSKWPNSVDYMARVESKTKAALTRMYNKSGHMTPYSTGMGGKKKGKGR----A--STAGGGE-DD-LLR--EEGEEDDGGAAVESEEEED--------------------------------------------
>EOG091F00VC|Lottia_gigantea|JG01_Aeolidiella_alba|TRANSCRIPT
-------------------------------------------------------------------------------------------------------------------------------------------------------------------------------------------------------------------------------------------------------------------------------------------------------------------------------------------------------------------------------------------------------------------------------------------------------------------------------------------------------------------------------------------------------------------------------------------------------------------------------------------------------------------------------------------------------------------------------------------------------------------------------------------------------------------------------------------------------------------------------------------------------------------------------------------------------------------------------------------------------------------------------------------------------------------------------------------------------------------TRKMSIHDKSDLFFHDYSFAPLFVHENYPHVIPSRAEGKKSKHMACLAHTIDSLCDGDLVEKLIRNGGNWNLLPTQAMYSSVLPGEFMRGSFPQMTNFPSWLGKNSTTGKTDRILQELGMHMGLKISCDKRSLNQDYLPALRTCLTAPLASHGADGVPGIIQMMDDYDIIKDDFDNILEVSKWPNSIDYMARVESKTKAALTRMYNKSGHMTPYSTGMGGKKK------------------------------------------------------------------------------------------
>EOG091F00VC|Lottia_gigantea|HW17_Hermissenda_crassicornis|TRANSCRIPT
--------------------------------------------------------------------------------------------------------------------------------------------------------------------------------------------------------------------------------------------------------------------------------------------------------------------------------------------------------------------------------------------------------------------------------------------------------------------------------------------------KKTGGFRAFKMRGGPLALGSKEIPEGAENCLEGMAFVVTGVLDSIERDDAKSMVEKYGGKVTTSLSKKTSYLVVGREPGESKLVKAKDLKVMQIDEDGLFDLVKTLPGKTSKYEVQAKEQLKQEESFKLKSGKERSTSL-KKLQSFQSDKANDA-----PS---------------SS---S---TVKQLFT-----------------------KL----------------------------R-----------------------S--------------------S----EKPPESLLWVDKHKPNTMKQIIGQQGDKSNAHKLLYWIKHWYDNIIIKG-TKTSGN--YFGKGSGDGTGFRAALLSGPPGIGKTTTATLVCKEAGFSYVELNASDTRSKRSLKEVIAESLNNQTLVDFVGD-E-Q-K--K--G--QQRSLHHCLIMDEVDGMAGNEDRGGLQELVQLIRNTKIPILCICNDRNSMKMRTLSNYCFDLRFQRPRVEQIKGAMMTLAFREGVKIPASAVQEIILAANHDIRQVIHNLSMWTATEKNLTFEQVKEDAQKAQKDLKLGPFDVCRKVFVSDE-TKKMSINDKSDLFFHDYSFAPLFVHENYPHVIPTRAEGKKSKHMACLAHTIDSLCDGDLVEKLIRNGGNWNLLPIQAMYSSVLPGEYMRGSFPQMTNFPLWLGKNSTTGKTDRILQELGMHMGLKISCDKRGLNQDYIPALRTCLTAPLASHGNDGVPGVIQVMDDYDIIKDDFDNILEVSKWPNSMDYMTQVESKTKAALTRMYNKSGHMTPYSSGMGGKKKGKGR----A--VADGDD---N-LLR--EEYDG--EAVAESEEEDDE--------------------------------------------
>EOG091F00VC|Lottia_gigantea|JG18_Hermissenda_opalescens|TRANSCRIPT
--------------------------------------------------------------------------------------------------------------------------------------------------------------------------------------------------------------------------------------------------------------------------------------------------------------------------------------------------------------------------------------------------------------------------------------------------------------------------------------------------KKTGGFRAFKMRGGPLALGSKEIPEGAENCLEGMAFVVTGVLDSIERDDAKSMVEKYGGKVTTSLSKKTSYLVVGREPGESKLVKAKDLKVMQIDEDGLFDLVKTLPGKTSKYEVQAKQQLKQEESFKLKSEKERSTSL-KKLQSFQSDKANDA-----PS---------------SS---S---TVKQLFT-----------------------KL----------------------------R-----------------------S--------------------S----EKPPESLLWVDKHKPNTMKQIIGQQGDKSNAHKLLYWIKHWYDNIIIKG-TKTSGN--YFGKGSGDGTGFRAALLSGPPGIGKTTTATLVCKEAGFSYVELNASDTRSKRSLKEVIAESLNNQTLVDFVGD-E-Q-K--K--G--QQRSLHHCLIMDEVDGMAGNEDRGGLQELVQLIRNTKIPILCICNDRNSMKMRTLSNYCFDLRFQRPRVEQIKGAMMTLAFREGVKIPPSAVQEIILAANHDIRQVIHNLSMWTATEKNLTFEQVKEDAQKAQKDLKLGPFDVCRKVFVSDE-TKKMSINDKSDLFFHDYSFAPLFVHENYPHVIPTRAEGKKSKHMACLAHTIDSLCDGDLVEKLIRNGGNWNLLPIQAMYSSVLPGEYMRGSFPQMTNFPLWLGKNSTTGKTDRILQELGMHMGLKISCDKRGLNQDYIPALRTCLTAPLASHGNDGVPGVIQVMDDYDIIKDDFDNILEVSKWPNSMDYMTQVESKTKAALTRMYNKSGHMTPYSSGMGGKKKGKGR----A--VADGDD---N-LLR--EEYDG--EAVAESEEEEDE--------------------------------------------
>EOG091F00VC|Lottia_gigantea|NC05_Hermissenda_crassicornis|TRANSCRIPT
--------------------------------------------------------------------------------------------------------------------------------------------------------------------------------------------------------------------------------------------------------------------------------------------------------------------------------------------------------------------------------------------------------------------------------------------------------------------------------------------------KKTGGFRAFKMRGGPLALGSKEIPEGAENCLEGMAFVVTGVLDSIERDDAKSMVEKYGGKVTTSLSKKTSYLVVGREPGESKLVKAKDLKVMQIDEDGLFDLVKTLPGKTSKYEVQAKQQLKQEESFKLKSEKERSTSL-KKLQSFQSDKANDA-----PS---------------SS---S---TVKQLFT-----------------------KL----------------------------R-----------------------S--------------------S----EKPPESLLWVDKHKPNTMKQIIGQQGDKSNAHKLLYWIKHWYDNIIIKG-TKTSGN--YFGKGSGDGTGFRAALLSGPPGIGKTTTATLVCKEAGFSYVELNASDTRSKRSLKEVIAESLNNQTLVDFVGD-E-Q-K--K--G--QQRSLHHCLIMDEVDGMAGNEDRGGLQELVQLIRNTKIPILCICNDRNSMKMRTLSNYCFDLRFQRPRVEQIKGAMMTLAFREGVKIPPSAVQEIILAANHDIRQVIHNLSMWTATEKNLTFEQVKEDAQKAQKDLKLGPFDVCRKVFVSDE-TKKMSINDKSDLFFHDYSFAPLFVHENYPHVIPTRAEGKKSKHMACLAHTIDSLCDGDLVEKLIRNGGNWNLLPIQAMYSSVLPGEYMRGSFPQMTNFPSWLGKNSTTGKTDRILQELGMHMGLKISCDKRGLNQDYIPALRTCLTAPLASHGNDGVPGVIQVMDDYDIIKDDFDNILEVSKWPNSMDYMTQVESKTKAALTRMYNKSGHMTPYSSGMGGKKKGKGR----A--VADGDD---N-LLR--EEYDG--EAVAESEEEEDE--------------------------------------------
>EOG091F00VC|Lottia_gigantea|HW06_Cratena_peregrina|TRANSCRIPT
--------------------------------------------------------------------------------------------------------------------------------------------------------------------------------------------------------------------------------------------------------------------------------------------------------------------------------------------------------------------------------------------------------------------------------------------------------------------------------------------------KKAGGFRAFKMRGGPLALGSKEIPEGAENCMEGLTFVITGVLESIERDDAKAMVEKHGGKVTTSLSKKTSYLVVGREPGESKLNKAKDLKVKEIDEDGLFDLVKTLPGKTSKYEIQAKEQIKKEESAKDASSSSSSTAK-P--LFTKLKSSDDKPTGEKV--------------------------KD---E-----------------------PKQHESGT---------------------AT-----------------------K--------------------V----GSQSESLMWVDKHKPTSLKHIIGQQGDKSNAHKLLHWIKHWHHNVIVKG-LKAAGN--FFGKGGGDGAGFRAALLSGPPGIGKTTSATLVCMEAGFSYVELNASDTRSKKSLKEVIAESLDNQTLMDFVGD-D-K-K--K--G--DQHSQHHCLIMDEVDGMAGNQDRGGLQELVQLIKNTKIPIICICNDRNSMKMRTLANYCFDLRFQRPRVEQIKGAMMTLAFREGVKIPPAAVQEIIMAANHDIRQVIHNLSMWTSTNKNLTFDQVKEDAQKAQKDLRLGPFDVCRKVFVSDEETRKMSIHDKSDLFFHDYSFAPLFVHENYPHVIPSRAEGKKSKHMACLAHTIDSLCDGDLVEKQIRNGGNWNLLPTQAMYSSVLPGEYMRGSFPQMTNFPSWLGKNSTTGKTDRILQELGMHMGLKISGDKRALNQDYLPAMRTCLTAPLATHGQDGVPGIIQMMSDYDIVKDDFDNILDVSKWPNSIDYMARVESKTKAALTRLYNKSGHMTPYSTGVGGKKKGKGR----G--G------------------------------------------------------------------------------
>EOG091F00VC|Lottia_gigantea|JG27_Phidiana_lynceus|TRANSCRIPT
---------------------------------------------------------------------------------------------------------------------------------------------------------------------------------------------------------------------------------------------------------------------------------------------------------------------------------------------------------------------------------------------------------------------------------------------------------------------------------------------------------------------------------------------------------------------------------------------------------------------------------------------------------------------------------------------------------------------------------------------------------------------------------------------------------------------------------------------------------------GN--FFGKGGGDGTGFRAALLSGPPGIGKTTSATLVCK------VELNASDTRSKKSLKEVIAESLNNQTLMDFIGD-D-K-T--K--G--HQHSQHHCLIMDEVDGMAGNEDRGGLQELVQLIKNTKIPIICICNDRNSMKMRTLSNYCFDLRFQRPRVEQIKGAMMTLAFREGVKIPPAAVQEIILAANHDIRQVIHNLSMWTATEKNLTFDQVKEDAQKAQKDLKLGPFDVCRKVFVSDEETRKMTIHDKSDLFFHDYSFAPLFVHENYPHVIPSRAEGKKSKHMACLAHTIDSLCDGDLVEKLIRNGGNWNLLPTQAMYSSVLPGEYMRGSFPQMTNFPSWL-------------------------------------------------------------------------------------------------------------------------------------------------------------------------------------------------------------------
>EOG091F00VC|Lottia_gigantea|HW12_Facelina_rubrovittata|TRANSCRIPT
--------------------------------------------------------------------------------------------------------------------------------------------------------------------------------------------------------------------------------------------------------------------------------------------------------------------------------------------------------------------------------------------------------------------------------------------------------------------------------------------------KKAGGFRAFKMRGGPLSLGSKEIPEGEENCMEGLTFVITGVLDSIERDDAKAMVEKYGGKVTTSLSKKTGYLVVGREPGESKLSKAKDLKVKQIDEDGLFELVKTLPGKTSKYELQAKEQLKKETSQKDKSKDASSSTA-K--PLFTKLKSSDD-----KPS--------------SG---K---VKD---EPNH--------------------QQQ----E---------------------SS-----------------------G--------------------K----EMQSESLLWVDKHKPTMLKQIIGQQGDKSNAHKLLHWIKHWHSNIIVKG-MKAAGN--FFGKGGGDGAGFRAALLSGPPGIGKTTSATLVCKEAGFSYVELNASDTRSKKSLKEVIAESLNNQTLVDFVGD-E-K-K--K--G--HQHSQHHCLIMDEVDGMAGNEDRGGLQELVQLIKNTKIPIICICNDRNSMKMRTLANHCFDLRFQRPRVEQIKGAMMTLAFREGIKIPPSAVQEIILSANHDIRQVIHNLSMWTAGEKTLTFEQVKEDAKKAQKDLKMGPFDVCRKVFVSDEETRKMSIHDKSDLFFHDYSFASLFVHENYPHVIPSLAEGKKSKHMACLAHTIDSLCDGDLVEKLIRNGGNWNLLPTQAMYSSVIPGEYMRGSFPQMTNFPSWLGKNSSRGKTDRILQELGMHMGLKISCDKRGLNQDYLPALRTCLTAPLASHGSDGVPGVIRTMEDYDIIKDDFDNILEVSKWPNSIDYMARVESKTKAALTRMYNKSGHMTPYSTGTGGKKKGKGR----S--GGAGDE---D-LLR--EEGEEEGGGAVVESEEEDD--------------------------------------------
>EOG091F00VC|Lottia_gigantea|JG15_Favorinus_auritulus|TRANSCRIPT
--------------------------------------------------------------------------------------------------------------------------------------------------------------------------------------------------------------------------------------------------------------------------------------------------------------------------------------------------------------------------------------------------------------------------------------------------------------------------------------------------KKAGGFRAFKMRGGPLALGSKEIPEGAENCLEGLTFVITGVLDSVERDDAKAMVEKHGGKVTTSLSKKTNYLVVGREPGDSKLTKASSLNVKQIDEDGLFDLVKTLPGKTSKYEIQAKAQLKKEESLKVEKEKSASIKK-L--QSFQSDEKPSP-----SL---------------AA---E---EVK---S-----------------------PSSTKVF--------------------------------------------NPAK--------------------E----SAATESLLWVDKHKPSSLKQIIGQQGDKSNAHKLLHWIKHWHHNIIVKG-MKASGN--FFGKGGGDGAGFRAALLSGPPGIGKTTTATLVCKEAGFSYVELNASDTRSKKSLKEVIAESVNNQTLMDFVGD-E-K-S--KAGH--HQHSQHHCLIMDEVDGMAGNEDRGGLQELVQLIKNTKIPIVCICNDRNSMKMRTLANYCLDLRFQRPRVEQIKGAMMTLAFREGVKIPPSAVQEIILAANHDIRQVIHNLSMWTATDKNLTFEQVKEDAQKAQKDLKMGPFDVCRKVFVSDEETRKMSIHDKSDLFFHDYSFAPLFVHENYPHVIPNRAGGKKSKHLACLAHTIDSLCDGDLVEKRIRNGGSWNLLPMQAMYSSVLPGEYMRGSFPQMTNFPSWLGKNSSTGKTDRILQELGMHMALKVSCDKRALNQDYLPAFRTCLTAPLASHGPDGVPGVIGMMGDYDIVKEDFDNILEVSKWPNTVDLMARVEAKTKAALTRLYNKSGHMTPYSTGTGGKKKGKGR----G--GGGGGGEDDD-LLR--EEGEEDEGGAVPESEEEED--------------------------------------------
>EOG091F00VC|Lottia_gigantea|HW10_Embletonia_pulchra|TRANSCRIPT
--------------------------------------------------------------------------------------------------------------------------------------------------------------------------------------------------------------------------------------------------------------------------------------------------------------------------------------------------------------------------------------------------------------------------------------------------------------------------------------------------KKGGGYRAFKMRGGPSALGSKEIPEGAENCLEGMTFVITGVLDSVERDDAKSMVEKHGGKVTASISKKTSYLVVGREPGDSKLAKARDLKVKQIDEDELFELVRTLPGKTSKYELQAKEQLKKEESLAGQKEKSASMKK-L--ESFKELKNSAE-----SQ---------------DG---K---SSD---E-----------------------VEKKQDVA---------------------SS-----------------------E--------------------E----DSSMPSLLWVDKHKPTSLKQIIGQQGDKSNAHKLLYWIKHWHQNIIVKGLKTAGGN--FFGKGGGDGTGFRAALLSGPPGIGKTTTATLVCKEAGFSFVELNASDTRSKKNLKEVVAESLNNQTLVDYFGE-E-K-G--K--G--GPQHSHHCMIMDEVDGMAGNEDRGGLQELVQLIKSTKIPIICICNDRNSTKMRTLANYCFDLRFQRPRVEQIKGAMMTLAFREGLKVPPAALQEIILAANHDIRQVVHNLSMWSAGDRQLTFDQVKEDAKKAQKDLRLGPFDVCRKVFVSDEETRKMSIHDKSDLFFHDYSFAPLFVHENYPHVIPSRAEGKKAKHMACLAHTIDSLCDGDLVEKLIRNGGSWNLLPTQAMFSSVIPGEIMRGSFPQMTNFPAWLGKNSSTGKTDRILQELGMHMGLKISCDKRGLNQDYLPALRMNLTAPLASHGADSVPGVIRMMDDYDIIKDDFDNILEVSKWPNSIDYMARVESKTKAALTRMYNKSGIMTPYATGAGGKKKRGRA----A--TAGDED---D-LLR--EEGEEEEAVVESEQEEDDE--------------------------------------------
>EOG091F00VC|Lottia_gigantea|JG03_Austraeolis_stearnsi|TRANSCRIPT
-------------------------------------------------------------------------------------------------------------------------------------------------------------------------------------------------------------------------------------------------------------------------------------------------------------------------------------------------------------------------------------------------------------------------------------------------------------------------------------------------------------------------------------------------------------------------------------------------------------------------------------------------------------------------------------------------------------------------------------------------------------------------------------------------------------------------------------------------------------------------------------------------------------------------------------------------------------------------------------------------------------------------------------MMTLAFREGVKIPPSAVQEINLVANHDIRQVIHNLSMWTAAEKTLTFEQVKADA-----------------------------------------------------------------------------------------------ILPTQAMYSSVLPGEYMRGSFPQMTNFPSWLGKNSTTGKTDRILQELGMHMGLKISCDKRGLNQDYLPALRMCLTAPLASHGTDGVPGVIQMMEDYDIVKDDFDNVLEVSKWPNSIDYMARVESKTKAALT---------------------------------------------------------------------------------------------------------------
>EOG091F00VC|Lottia_gigantea|HW14_Flabellina_affinis|TRANSCRIPT
---------------------------------------------------------------------------------------------------------------------------------------------------------------------------------------------------------------------------------------------------------------------------------------------------------------------------------------------------------------------------------------------------------------------------------------------------------------------------------------------------------------------------------------------------------------------------------------------------------------------------------------------------------------------------------------------S---S-----------------------KMSTTTTT---------------------TS-----------------------Q--------------------E----DSQAETLLWVDKHKPTSLKQIIGQQGDKSNAHKLLNWIKHWHENVIVKG-MKASGN--FFGKGGGDGAGFRAALLSGPPGIGKTTSATLVCKEAGFSYVELNASDTRSKKSLKEVVSESLNNQTLIDYVGE-D-K-K--R-----DQHSQHHCLIMDEVDGMAGNEDRGGLQELVQLIKNTKIPVICICNDRNSMKMRTLSNYCFDLRFQRPRVEQIKGAMMTLAFREGIKIPPSAVQEIILASNHDIRQVIHNLSMWTAADKNLTFEQVKADAQKAQKDMKIGPFDVCRKVFVSDEETRKMTINDKSDLFFHDYSFAPLFVHENYPNVIPSRAEGKKWKHMTCLAHTIDSLCDGDLVEKQIRNGGNWNLLPTQAMYSSVLPGEYMRGSFPQMTSFPSWLGKNSTTGKTDRILQELGMHMGLKISCDKRGLNQDYLPALRTCLTSPLASHGADGVPGVIRMMDDYDIVKDDFDNILDVSKWPNSVDYMARVESKTKAALTRMYNKSGHMTPYSTGIGGKKKRGKA----S--AAGEEE---G-LLK--EEGEEEGGVVESEEEEEDE--------------------------------------------
>EOG091F00VC|Lottia_gigantea|NC08_Tritonia_hamnerorum|TRANSCRIPT
--------------------------------------------------------------------------------------------------------------------------------------------------------------------------------------------------------------------------------------------------------------------------------------------------------------------------------------------------------------------------------------------------------------------------------------------------------------------------------------------------KKGGGFRAFKMRGGPLALGSKEIPEGAENCLEGLTFVITGVLDSIERDDVKSVVEKYGGKVTTSISKKTSYVVVGREPGESKLNKAKDLKVSQIDEDGFYDLIRTLPGKTSKYELKAKEQLKKEK---------------L--ESFHADTDKGK-----DKEGTPTKPQFTQLKNCED---R---VSS---Q-----------------------AEVKEPTP---------------------SK-----------------------S--------------------V----PNKAESLLWVDKHKPSSLKQIIGQQGDKSNAHKLLHWIQRWHENVIVKG-LKAAGN--FWGKGGGDGAGFRAALLSGPPGIGKTTTATLVCKEAGFSYVELNASDTRSKKNLKEVVAESLNNQTLVDFMGE-E-K-K--S--G--H-HSQRHCVIMDEVDGMAGNQDRGGLQELVQLIKATKIPIICICNDRNSMKMRTLSNYCFDLRFQRPRVEQIKGAMMTLAFREGLKIPPSAVQEIILASNHDIRQVIHNLSVWSAADKNLTFEQVKADAQKAQKDLKLGPFDVCRKVFVSDEETRKMTLNDKSDLFFHDYSFAPLFVHENYPHVIPARAEGNKSKHMACLARTIDSLCDGDLVEKRIRNEGNWNLLPSQAMFSSVIPGEIMRGSFPQMTNFPAWLGKNSSTGKMDRILQELGQHMGLKISCDKRGLNQDYLPALRMCLTSPLASHGTDGVPGVIQMMDDYDIIKDDFDNILEVSKWPNSTDYMSRVESKTKAALTRMYNKSGLMTPYSTGMGGKKKRARA----S--AAVDET---D-LLL--REEGEEEEAVVESEDEDDE--------------------------------------------
>EOG091F00VC|Lottia_gigantea|JG21_Limenandra_confusa|TRANSCRIPT
--------------------------------------------------------------------------------------------------------------------------------------------------------------------------------------------------------------------------------------------------------------------------------------------------------------------------------------------------------------------------------------------------------------------------------------------------------------------------------------------------------------------------------------------------------------------------------------------------------------------------------------------------------------------------------------------------------------------------------------------------------------------------------------------------------------------------------------------------------------------------------------------------------------------------------------------------------------------------------------------------------------------------------------------------------------------------------------------------------------------------DKSDLFFHDYSFAPLFVHENYPHVIPSKAEGAKTKHMACLAHTIDSLCDGDLVEKLIRNGGNWNLLPTQAMYSSVLPGEYMRGSFPQMTNFPSWLGKNSTTGKTDRILQELGMHMGLKISCDKRGLNQDYLPALRTCLTAPLASHGADGVPGVIQMMDDYDIVKDDFDNILEVSKWPNSVDYMARVESKTKAALTRMYNKSSHMTPYATGMGGKKKGRGR----G--SAAGGGD-DD-LLK--EEGEDDEAGPAVESEEEED--------------------------------------------
>EOG091F00VC|Lottia_gigantea|JG32_Unidentia_angelvaldesi|TRANSCRIPT
------------------------------------------------------------------------------------------------------------------------------------------------------------------------------------------------------------------------------------------------------------------------------------------------------------------------------------------------------------------------------------------------------------------------------------------------------------------------------------------------------------------------------------------------------------------------------------------------------------------------------------------------------------------------------------------------------------------------------------------------------------------------------------------------------------------------------------------------------------------------------------------------------------------------------------------------------------HSQHHCLIMDEVDGMAGNEDRGGLQELVQLIKTTKIPIVCICNDRNSMKMRTLANHCFDLRFQRPRVEQIKGAMMTLAFREGVKIPPSAVQEIIQAANHDIRQVIHNLSMWSAGEKNLSFEQVKADAQKAQKDMKMGPFDVCRKVFVSDEETRKMSINDKSDLFFHDYSFAPLFVHENYPHVIPSRAEGSKWKHLSCLSHTMDSLCDGDLVEKLIRNGGNWNLLPVQAMYSSVLPGEFMRGSFPQMTNFPAWLGKNSSKGKTDRIIQELGMHMALKVSCDKRGLNQDYLPALRTCLTSPLASHGNDGVPGVVRMMEDYDIVKDDFDNILEVSKWPNTVDFMARVESKTKASLTRMYNKSGHMTPYSTATAAGKKKRGG----GRGASTAGGE-DE-LLK--EEGEEEGAVMAESEEEEDD--------------------------------------------
>EOG091F00VC|Lottia_gigantea|JG16_Flabellina_iodinea|TRANSCRIPT
--------------------------------------------------------------------------------------------------------------------------------------------------------------------------------------------------------------------------------------------------------------------------------------------------------------------------------------------------------------------------------------------------------------------------------------------------------------------------------------------------KKGGSFRAYKMRGGPLALGSKEMPEGEENCLEGLTFVITGVLDSIERDDAKSMVEKYGGKVTTSLSKKTSYLVVGREPGDSKLNKAKDLKVTQIDEDGLFDLVRTKPGKTSKYELQAKEQLKKEESLKLGKKKSTSKK--L--ESFQHDKPKDT-----VP----------------S---S----AKPLFT-----------------------KLKSSEEK---------------------PS-----------------------N--------------------K----TDGAETLMWVDKHKPSSLKQIIGQQGEKSNAHKLLHWIQHWHQNVIVKG-IKASGN--FFGKGGGDGKGFRAALLSGPPGIGKTTTATLVCKEAGFSYVELNASDTRSKKSLNTVIAESLNNQTLIDFIGD-E-K-K--K--SSGSGDSQHHCLIMDEVDGMAGNEDRGGLQELVQLIKSTKIPIICICNDRNSMKMRTLSNHCFDLRFQRPRVEQIKGAMMTLAFREGIKIPPSAVQEMILAANHDIRQTIHNLSMWSATDKKLTFEQVKEDAKKAQKDLKLGPFDVCRKVFVSDEETRKMNINDKSDLFFHDYSFAPLFVHENYPHVIPSRAEGNKSKHMACLARTVDSLCDGDLVEKLIRNQGNWNLLPIQAMYSSVLPGEFMRGSFPQMTNFPSWLGKNSTTKKTDRILQELGMHMGLKISCDKRGLNHDYLPALRMCLTAPLASHGADGVPGVIQMMDDYDIIKDDFDNIQEVSKWPNSVDYMARVESKTKAALTRMYNKSGHMTPYSSGVGGKKKRGRA----T--DAVGEE---D-LLK--EEEEE--GPVAESEEEDDE-PAIVA---------KPKGKASKGKQDVGS-KGKG---------
>EOG091F00VC|Lottia_gigantea|JG11_Dondice_occidentalis|TRANSCRIPT
KKR---------------------------------------------------------------------------------------------------------------------------------------------------------------------------------------------------------------------------------------------------------------------------------------------------------------------------------------------------------------------------------------------------------------------------------------------------------------------------------------------------------------------------------------------------------------------------------------------------------------------------------------------------------------------------------------------------------------------------------------------------------------------------------------------------------------------------------------------------------------------------------------------------------------------------------------GQ-Q-Q-Q--Q--Q--HQHSPKHCLIMDEVDGMAGNEDRGGLQELVQLIKNTKIPIVCICNDRNSIKMRTLSNYCFDLRFQRPRVEQIKGAMMTLAFREGIKIPPSALQEIIMAANHDIRQTIHNLSMWTADEKSLTFEQVKQDAQRAQKDSKMGPFDVCRKVFVSDEETRKMTINDKSDLFFHDYSFAPLFVHENYPHVIPARAEGKKSKHLACLSHTIDSLCDGDLVEKLIRNGMNWNLLPTQAMYSSVLPGEYMRGSFPQMTNFPSWLGKNSSTGKTDRILQELGMHMGLKVSCDKRGLNQDYLPALRTCLTAPLVSHGNDGVPGVIQVMDDYDIIKDDFDNILEVSKWPNSVDYMAKVESKTKATLTRMYNKSSHMTPYSSGIGAKKKGKGR----G--GGAGGDYDND-LLR--EEGEEDDGEAGADEGSEED-EPI----------------------------------------
>EOG091F00VC|Lottia_gigantea|JG12_Dondice_parguerensis|TRANSCRIPT
---------------------------------------------------------------------------------------------------------------------------------------------------------------------------------------------------------------------------------------------------------------------------------------------------------------------------------------------------------------------------------------------------------------------------------------------------------------------------------------------------------------------------------------------------------------------------------------------------------------------------------------------------------------------------------------------------------------------------------------------------------------------------------------------------------------------------------------------------------------------------------------------------------------------------------------------Q-Q-Q--Q--Q--HQHSQKHCLIMDEVDGMAGNEDRGGLQELVQLIKNTKIPIVCICNDRNSMKMRTLSNHCFDLRFQRPRVEQIKGAMMTLAFREGIKIPPSALQEIIMAANHDIRQTIHNLSMWTADEKSLTFEQVKQDAQRAQKDSKMGPFDVCRKVFVSDEETRKMTINDKSDLFFHDYSFAPLFVHENYPHVIPARAEGKKSKHLACLSHTIDSLCDGDLVEKLIRNGMNWNLLPTQAMYSSVLPGEYMRGSFPQMTNFPSWLGKNSSTGKTDRILQELGMHMGLKVSCDKRGLNQDYLPALRTCLTAPLVSHGNDGVPGVIQVMDDYDIIKDDFDNILEVSKWPNSVDYMAKVESKTKATLTRMYNKSSHMTPYSSGMGAKKKGKGR----G--GGAGGGYDDD-LLR--EEGEEDDGGAGADEGSEED-EPI----------------------------------------
>EOG091F00VC|Biomphalaria_glabrata|JG22_Lomanotus_vermiformis|TRANSCRIPT
--------------------------------------------------------------------------------------------------------------------------------------------------------------------------------------------------------------------------------------------------------------------------------------------------------------------------------------------------------------------------------------------------------------------------------------------------------------------------------------------------------------------------------------------------------------------------------------------------------------------------------------------------------------------------------------------------------------------------------------------------------------------------------------------------------------------------------------------------------------------------------------------------------FSYVELNASDTRSKRSLKEVVAESLNNQTMVEFVGE-N-K-K--E--T--GQSQQHHCLIMDEVDGMAGNEDRGGLQELVQLIKGTRIPVICICNDRNSMKM------------------------------------------------------------------------------------------------------------------------------------------------------------------------------------------------------------------------------------------------------------------------------------------------------------------------------------------------------------------------------------------------------------------------------
>EOG091F00VC|Lottia_gigantea|HW18_Janolus_cristatus|TRANSCRIPT
--------------------------------------------------------------------------------------------------------------------------------------------------------------------------------------------------------------------------------------------------------------------------------------------------------------------------------------------------------------------------------------------------------------------------------------------------------------------------------------------------KKASSFRAFKMRGGPQALGSKEIPEGAENCLEGLTFVITGVLDSIERDDVKCLVEKYGGKVTTSLSKKTGYLVVGREPGDSKLSKAKDLKIKQIDEDGLFDLLGTLPAKTSKYELQAKEQIKKEKSFKSQTEAQTSSAK-L--DSSQNSKDK------------------------------------PTFT-----------------------RLKSSDLK---------------------EE-----------------------KTPKKEA--------------I----DSGVESLLWVDKHKPTTMKQIIGQQGDKSNAHKLLQWIQAWHKSIIVKG-MKASGN--FFGKGGGDGAGFRAALLSGPPGIGKTTTATLVCKEARFSYVELNASDTRSKRSLKEVVAEALNNQTLVDFVGE-E-S-K--GR-SQ-H-SQQHHCLIMDEVDGMAGNEDRGGLQELVQLIKGSKIPIICICNDRNSMKMRTLANYCFDLRFQRPRVEQIKGAMMTLAFREGVKIPAPAVQEIILASNHDIRQIIHNLSMWSVAEKTLSFEQVKADAQKARKDMKMGPFDVCRKVFVSDEETRKMSIHDKSDLFFHDYSFASLFVHENYPHVIPSRAEGKKSKHLACLAHTIDSLCDGDLIEKRIRSEGNWNLLPAQAMYSSVIPGEIMRGSFPQMTAFPSWLGKNSSRGKMDRILQELGSHMSLKVSCDKRGLNQDYLPALRTCLTSPLVTHGTDGVPGIIQMMNDYDIIKDDFDNILEVSKWPNSVDNMARVESKTKAALTRMYNKSGHMTPYSTGQGGKKKRGQA----A--DADD---------------------------------------------------------------------------
>EOG091F00VC|Biomphalaria_glabrata|HW05_Caloria_elegans|TRANSCRIPT
-------------------------------------------------------------------------------------------------------------------------------------------------------------------------------------------------------------------------------------------------------------------------------------------------------------------------------------------------------------------------------------------------------------------------------------------------------------------------------------------------TKKAGSFRAFKMRGGPLAIGSKEIPEGEENCLEGLTFVITGVLDSIERDDAKSMVEKYGGKVTTSLSKKTGYLVVGREPGDSKLAKAKDLNVKQIDEDGLFDLVKTMPGKTSKYEIQAKEQLKKEDSLKAEKGKSSSLKK-L--QSFQSDKTKDA-----SS---------------SS---T----AKPLFT-----------------------RLKSSDEK---------------------PQ-----------------------SSKLKDETNLQQQESSNKASSG----ETHSESLLWVDKHKPISMKQIIGQQGDKSNAHKLLHWIKHWHQNVIVKG-IKAAGN--FFGKGGGDGTGFRAALLSGPPGIGKTTTATLVCKEAGFSYVELNASDTRSKKSLKEVIAESVNNQTLMDFVGD-D-K-N--K--G---QHSQHHCLVMDEVDGMAGNEDRGGLQELVQLIKNTKIPIICICNDRNSVKMRTLSNHCFDLRFQRPRVEQIKGAMMTLAFREGVKIPPSAVQEIILAANHDIRQVIHNLSMWTATGKNLSFEQVKEDAQKAQKDLKLGPFDACRKVFVSDEETRKMTIHDKSDLFFHDYSFAPLFVHENYPHVIPSRSEGKKSKHMACLAHTI---------------------------YSSVLPGEYMRGSFPQMTNFPSWLGKNSTTSKTDRILQELGMHMGL---------------------------------------------------------------------------------------------------------------------------------------------------------------------------------------------
>EOG091F00VC|Biomphalaria_glabrata|JG20_Learchis_evelinae|TRANSCRIPT
---------------------------------------------------------------------------------------------------------------------------------------------------------------------------------------------------------------------------------------------------------------------------------------------------------------------------------------------------------------------------------------------------------------------------------------------------------------------------------------------------------------------------------------------------------------------------------------------------------------------------------------------------------------------------------------------------------------------------------------------------------------------------------------------------------------------------------------------------------------------------------------------------------------------------------NNQTLMDFVGE-D-K-H--PKGH--HQHSQHHCLIMDEVDGMAGNEDRGGLQELVQLIKNTKIPIICICNDRNSMKMRTLSNYCFDLRFQRPRVEQIKG--------------------------------------------------------------------------------------------------------------------------------------------------------------------------------------------------------------------------------------------------------------------------------------------------------------------------------------------------------------------------------------------------------
>EOG091F00VC|Biomphalaria_glabrata|HW13_Favorinus_branchialis|TRANSCRIPT
-------------------------------------------------------------------------------------------------------------------------------------------------------------------------------------------------------------------------------------------------------------------------------------------------------------------------------------------------------------------------------------------------------------------------------------------------------------------------------------------------SKKAGGFRAFKMRGGPLALGSKEIPEGAENCLEGLTFVITGVLDSVERDDAKVMVEKHGGKVTTSLSKKTSYLVVGREPGDSKLTKASSLNVKQIDEDALFDLVKTLPGKTSKYEIQAKAQLKKEESLKVEKEKEKSASI-KKLQSFQSDKAKDA-----SS---------------SSSSSS----AKSLFT-----------------------QLKNA--D---------------------EKPSPSPTPEKAKVASTTKVFNNPAQ--------------------D----STATESLLWVDKHKPSSLKQIIGQQGDKSNAHKLLHWIKHWHHNVIVKG-MKASGN--FFGKGGGDGAGFRAALLSGPPGIGKTTTATLVCKEAGFSYVELNASDTRSKKSLKEVVSESVNNQTLMDFVGD-E-K-S--KSGH--QQHSQHHCLIMDEVDGMAGNEDRGGLQELVQLIKNTKIPIVCICNDRNSMKMRTLANHCLDLRFQRPRVEQIKGAMMTLAFREGVKIPPSAVQEIILAANHDIRQVIHNLSMWTATDKNLTFEQVKEDAQKAQKDLKMGPFDVCRKVFVSDEETRKMSIHDKSDLFFHDYSFAPLFVHENYPHVIPSRAGGKKSKHMACLAHAM---------------------------YSSVLPGEYMRGSFPQMTNFPSWLGKNSSTGKTDRILQELGMHM-----------------------------------------------------------------------------------------------------------------------------------------------------------------------------------------------
>EOG091F00VC|Lottia_gigantea|JG07_Cuthona_albocrusta|TRANSCRIPT
------------------------------------------------------------------------------------------------------------------------------------------------------------------------------------------------------------------------------------------------------------------------------------------------------------------------------------------------------------------------------------------------------------------------------------------------------------------------------------------------------------------------------------------------------------------------------------------------------------------------------------------------------------------------------------------------------------------------------------------------------------------------------------------------------------------------------------------------------------------------------------------------------------------------------------------------------------------------------------------------------------------------------------------------------------------QVIHNLSMWTVGEKSLTFDQVKADSKKAQKDLRLGPFDVCRKVFVSDDETRKMSIHDKSDLFFHDYSFAPLFVHENYPHVIPAKAQGDKKKHMAFLSRTIDSLCD-----------------------------------------------------------------------------------------------------------------------------------------------------------------------------------------------------------------------------------------------------------------
>EOG091F00VC|Lottia_gigantea|HW07_Cuthona_caerulea|TRANSCRIPT
--------------------------------------------------------------------------------------------------------------------------------------------------------------------------------------------------------------------------------------------------------------------------------------------------------------------------------------------------------------------------------------------------------------------------------------------------------------------------------------------------KRTSGFRAFKMREGPQDLGSKEIPTGEDNCLEGMNFVITGILDSIERDDAKSLVERYGGKVTTSLSKKTTYLVVGREPGESKLTKAVSLKVNQLNEDGLFDLIRNQPGKTSKYVLQAKETLKKEESLKLEKLRTSPISE-K--PAFTKLKSSEE-----KP---------------LV---K---NEG---S-----------------------SQD----E---------------------KE-----------------------K--------------------E----ESNSEVELWVDKYKPTTMKQIIGQQGDKSNGHKLLYWIKHWHNNIIVKG-MKASGN--FFGKGGGDGSGFRAALLSGPPGIGKTTTATLVCKEAGFSYVELNASDTRSKKSLKEVVSEAVNNHSLVDYLGD-S-D-K--K--T--SGQG--HCLIMDEVDGMAGNEDRGGLQELVQLIKSSKIPILCICNERNSPKMRTLSNYCFDLRFQRPRIEQIKGAMMTLAFREGLKIPAPAVQEIIQAANHDIRQVIHNLSMWTVGEKNLTFDQVKADSRKAQKDLKLGPFDVCRKVFVSDDETRKMSIFDKSDLYFHDYSFAPLFVHENYPHVIPAKAQGNKGKHMAFLAHTMDSLCDGDLVERLIRKEGNWNLLPVQAMYSSVLPGEYMRGSFPQMTAFPLWLGKNSSTGKTDRQLQELAMHMSLNISCDKRSLNLDYLPTLRTCLTAPLASLGQDGVPGVLNVMQEYDLVKDDFDSIMEVAKWPNSIDFMAKVEPKTKAALTRMYNKSNHMMPYSTGACGKKKKGGN----P--TGEED------LLR--EEGED----------------------------------------------------------
>EOG091F00VC|Lottia_gigantea|NC04_Fiona_pinnata|TRANSCRIPT
--------------------------------------------------------------------------------------------------------------------------------------------------------------------------------------------------------------------------------------------------------------------------------------------------------------------------------------------------------------------------------------------------------------------------------------------------------------------------------------------------KKTSGFRAFKMRDGPQALGSKEIPEGADNCLEGMTFVITGVLDSIERDDAKSLVERYGGKVTTSLSKKTTYLVIGREPGQSKLSKAEDLKVKQIDEDALFDLIRDQPGKTSKYEIQAKEVLKKEESLKSGKEKSSSANE-K--PFTKLKSSEEKPF-----------------------------IKN---E-----------------------VASQEKVK---------------------EE-----------------------K--------------------D----RGSGEVDLWVDKHKPTSLKQIIGQQGDKSNANKLLAWIKQWHTNIIVKG-MKASGN--FFGKGGGDGAGFRAALLSGPPGIGKTTTATLVCKEAGFSYVELNASDTRSKKSLKEVVAEAVNNTCLMDFLGD-D-D-K--R--S--SGQGHHHCLIMDEVDGMAGNEDRGGLQELVLLIKSSKIPILCICNDRNSPKMRTLANYCFDLRFQRPRIEQIKGAMMTLAFREGLKIPASAVQEIIQAANHDIRQVIHNLSMWTVGDKSLTFDQVKADSQKAKKDLKMGPFDVCRKVFVSDDETRKMSINDKSDLFFHDYSFAPLFVHENYPNVIPAKAQGNKAKHLACLSHTIDSLCDGDLVEKLIRKEGNWGLLPTQAMYSSVLPGEFMRGSFPQMTAFPLWLGKNSSTGKTDRLLQELSTHMSLKVSCDKRGLNQDYLPTMRTCLTAPLASLGQDGVPGVLNVMKDYDLIKDDFDSILEVAKWPNSVDFMAKVEPKTKAAFTRMYNKSGHVTPYSTGAGGKKKRGGT----S--TGEEE------LLR--EEGEEDQ-RVESEEEEDDT-PAVLA---------KPKGKATKGKQESTKGKG-----------
>EOG091F00VC|Biomphalaria_glabrata|JG26_Phestilla_sp|TRANSCRIPT
----------------------------------------------------------------------------------------------------------------------------------------------------------------------------------------------------------------------------------------------------------------------------------------------------------------------------------------------------------------------------------------------------------------------------------------------------------------------------------------------------------------------------------------------------------------------------------------------------------------------------------------------------------------------------------------------------------------------------------------------------------------------------------------------------------------LWVDKHKPTSMKQIIGQQGDKSNAHKLLAWIKHWHHNIIVKG-AKASGN--FFGRGGGDGTGFRAALLSGPPGIGKTTTATLVCKEVGFSYVELNASDTRSKKSLKEVVAEAVNNTSLVDYMGEGD-K-K--S-----SGQGQKHCLIMDEVDGMAGNEDRGGLQELVQLIKSTKIPVICICNDRNSPKMRTLSNYCFDLRFQRPRIEQIKGAMMTLAFREGLKIPPSAVQEIIQAANHDIRQVIHNLSMWTVGEKSLTFEQAKSDSMKAQKDLKLGPFDVCRKVFVSDDESRKMTINDKSDL-------------------------------------------------------------------------------------------------------------------------------------------------------------------------------------------------------------------------------------------------------------------------------------------------------------
>EOG091F00VC|Lottia_gigantea|JG14_Eubranchus_rustyus|TRANSCRIPT
--------------------------------------------------------------------------------------------------------------------------------------------------------------------------------------------------------------------------------------------------------------------------------------------------------------------------------------------------------------------------------------------------------------------------------------------------------------------------------------------------KRSGNFQAFKMRGGPLALGSKEIPEGAENCLEGLIFVITGVLDSMERDDAKSLVEKYGAKVTTSLSKKTTHMVVGRDAGESKLNKAKELKLTQLDEDGLLDLIRTKPGKVSKYEEQAKAQIKKEESLKAEKEKSSSVKK-L--ESFKNTSSSSP-----ST---------------AE---K---PPT---S-----------------------EAEKGEGITS-------------------KS-----------------------D--------------------S----GGNGGSDLWVDKHKPTSLKQIIGQQGDKSNANKLLTWIKQWHRNIIVKG-MKASGN--FFGKGGGDGAGFRAALLSGPPGIGKTTTATLVCKEVGFSHVELNASDTRSKKSLKEVVAEAVNNNTLVDFFAD-D-D-G--K--PSTQGRGHRHCLIMDEVDGMAGNEDRGGLQELVQLIKGSKIPIVCICNDRNSPKMRTLANYCFDLRFQRPRVEQIKGAMMTLAFREGLKIPPAAVQEIIMAANHDIRQVIHNLSMWTVGERSLTFDQVKQDAQKARKDMKLGPFDVVRKVFVSDDETRKMSIHDKSDLFFHDYSFAPLFVHENYPHVIPGRAEGNKSKHLACLSHTIDSLCDGDMVERLIRREGNWGLLPTQAMFSSVVPGEYMRGSWTQMTAFPLWLGKNSSTGKTDRILQELGTHMGLKVSCDKRGLNQDYLPALRTCLTAPLASQGADGVPGVLGVMRDYDLVKDDFDSIIEVAKWPNSVDYMAKVESKTKAALTRLYNKSGHMTPYATGAGGKKKKKAG----G--GDDEG------LLR--EEGEEEEGRVESEEEEDDA--------------------------------------------
>EOG091F00VC|Lottia_gigantea|HW11_Eubranchus_exiguus|TRANSCRIPT
--------------------------------------------------------------------------------------------------------------------------------------------------------------------------------------------------------------------------------------------------------------------------------------------------------------------------------------------------------------------------------------------------------------------------------------------------------------------------------------------------KRGSSFRNFKMRGGPTALGSKDIPEGAENCLEGLTFVITGILDSIERDDAKSLVEKYGGKVTTSLSKKTSYMVVGRDAGESKLNKAKDLKLTQLDEDGLFELIRTKPGKVSKYEEQAKAQIKKEDSMKAEKEKVASAKK-L--ESFKNTPKASS-----SS---------------VS---S---PQQ---A-----------------------TNTCSTSS---------------------TK----------------------------PV--------------C----EGKGEVELWVDKHKPTSLKQIIGQQGDKSNANKLLHWIKHWHNNIIVKG-MKASGN--FFGAKGGDGTGFRAALLSGPPGIGKTTSATLVCKEAGFSFIELNASDTRSKKSLKEVVSETVNNNTLVDFFAE-E-D-SS-K--PAKHGRGHRHCLIMDEVDGMAGNEDRGGLQELVALIKGTKIPIICICNDRNSQKMRTLANHCFDLRFQRPRVEQIKGAMMTLAFREGVKIPPAAVQEIIQAANHDIRQVIHNLSMWTAGDRTLTFDQAKKDAQRAQKDMKIGPFDVVRKVFVSDEETRKMSIHDKSDLFFHDYSFAPLFVHENYPHVIPGKAEGNKSKHLACLSHTIDSLCDGDLVEKLIRKEGHWGLLPTQAMYSSVIPGEYMRGNMTQMTVFPSWLGKNSSTGKTDRILQELGMHMSLKISCDKRGLNQDYL-------------------------------------------------------------------------------------------------------------------------------------------------------------------------------
>EOG091F00VC|Lottia_gigantea|NC06_Pleurobranchaea_californica|TRANSCRIPT
----------------------------------------------------------------------------------------------------------------------------------------------------------------------------------------------------------------------------------------------------------------------------------------------------------------------------------------------------------------------------------------------------------------------------------------------------------------------------------------------------SSSFRAFKMRGGPSALGSKEIPEGEENCLENLTFVITGVLDSIERDDAKSLVEKHGGRVTTSISKKTSYVVIGRDAGESKLNKAREMKVKQLDEDELFDLIRTLPGKTSKYEKEAEARVKKEDSIKLEKEKESSGKK-P--LFTQIKESSSSVESSKVP---------------AP---R----S----------------------------------------------------DVKKSKA-----------------------K--------------------P----EEELESLMWVDKHKPTSLKQIIGQQGDKSNARKLLSWIQAWHNNIIVKGLKPAGGN--FF--GKGDGTGCRAALLSGPPGIGKTTTATLVCKEAGFSYVELNASDTRSKRSLKEDVAEALNNQTLIDYMGE-----K--M-GS--PTQGQSHCLIMDEVDGMAGNEDRGGLQELVQLIKGSKIPMICICNDRNSMKMRTLANHCFDLRFQRPRVEQIKGAMMTLAFREGLKIPPPALQEIIMASNHDIRQIIHNLSMWSASNKTLTFEKVKEDAQKAHKDMKMGPFDVCRKVFVNDEETRKMSIHDKSDLFFHDYQFGPLFVHENYHHIIPSKASGDKKKHLSCLARTIDSICDGDMVEKLIRSRGNWNLLPTQAMFSTVIPGDMMRGSFPCMTDFPSWLGKNSSRGKTERILQELRTHMGLEVSGDKRALNMDYLPAMRTRLTAPLVSKGSDGVGEVIGFMDEYDIIKEDFDNILEVTKWPNSIDPMAKLETKTKAAFTRQYNKGVHMTPYATAAAGGKKKRAK----V--AIDESD---L-LVG--EEEGDTVAQVESEEEE-----------------------------------------------
>EOG091F00VC|Biomphalaria_glabrata|NC03_Doris_kerguelenensis|TRANSCRIPT
-------------------------------------------------------------------------------------------------------------------------------------------------------------------------------------------------------------------------------------------------------------------------------------------------------------------------------------------------------------------------------------------------------------------------------------------------------------------------------------------------------------------------------------------------------------------------------------------------------------------------------------------------------------------------------------------------------------------------------------------------------------------------------------------------------------------------------------------------------------------------------RAALLSGPPGIGKTTTATLVCKDLGFSYVEMNASDTRSKKNLKECVAESLNNQTLVDFMGA-Q-T-NRPD--F--P-SGQSHCLIMDEVDGMAGNEDRGGLQELVQLIKGSKIPIICICNDRNSMKMRTLSNYCFDLRFQRPRIEQIKGAMMSLAYKEGVKIPPAAMQEIIHASNHDIRQIIHNLSMWSAQDKALTYEQVKSDSSRAQKDLKLGPFDVCRKVFVSDEETRKMSVSDKSDLFFHDYSFGPLFVHENYPHVIPQAARGNQSRHLSCLARTVDS--------------------------------------------------------------------------------------------------------------------------------------------------------------------------------------------------------------------------------------------------------------------
>EOG091F00VC|Lottia_gigantea|HW03_Berthella_plumula|TRANSCRIPT
----------------------------------------------------------------------------------------------------------------------------------------------------------------------------------------------------------------------------------------------------------------------------------------------------------------------------------------------------------------------------------------------------------------------------------------------------------------------------------------------------------------------------------------------------------------------TSYVVVGRDAGESKLSKARDLKVKQLDEDGLFDLIQTLPGKTSKYQKQAEAQIKKEESIKLEKGASPESKK-P--QFTQIKNSSTSGDASQVS---------------VP---S----L----------------------------------------------------GVKKSRD-----------------------T--------------------E----EEESESIMWVDKHKPTSLKQIIGQQGDKSNARKLLHWIQAWHNNVIVKGLKPAG-N--FF--GKGDGTGCRAALLSGPPGIGKTTTATLVCKEAGFSFVELNASDTRSKRSLKEVVAEALNNQTLVDYMGQ-G-D-K--K--G--LTHGQSHCLIMDEVDGMAGNEDRGGLQELVQLIKGSKIPIICICNDRNSMKMRTLSNYCFDLRFQRPRVEQIKGAMMTLAFREGLKIPPSALQEIIQASNHDIRQIIHNLSMWSVGNKTLTFEQVKEDAQKAHKDMKLGPFDVCRKVFVSDEETRKFSIHDKSNLFFHDYSFGPLFVHENYPHVLPAKASGDQKRHLSCLARTIDSLCDGDLVEKLIRKAGNWNLLPTQAMFSSVIPGETMRGSFPCMTEFPSWLGKNSSQNKFDRILQELRTHMGLAITGDKRGLNLDYLPALRTRLTSPLVAKGSEGVPEVIEIMDDYDIIKEDFDNVLEVTKWPNSVDPMSKLETKTKAAFTRQYNKAAHMTPYATGGPGKKKRARV----P--IDESD------LLM--EEEGGDA-AVADESDEEEE-AAVVV---------KSKKAAAKKKQTTGSAKG-----------
>EOG091F00VC|Lottia_gigantea|HW04_Calmella_cavolinii|TRANSCRIPT
--------------------------------------------------------------------------------------------------------------------------------------------------------------------------------------------------------------------------------------------------------------------------------------------------------------------------------------------------------------------------------------------------------------------------------------------------------------------------------------------------KGIKGFQAFKARGGPLALGSKEIPEGAENCLEGLTFVITGVLDSIDRDDAKTLVERHGGKVTGNVSGRTSYLVVGREPGESKVKKGAQLKVKVLDEDGLFDLISTLPGKTSEYEIQAKEQLKKEASLKAEKEKEELKR--A--ESV---------------------------------------------------------------SAAKLLSQSQ--SPSHKGLDSL-------SGVKAADL-----------------------T--------------------T----DKEPESLLWVDKHKPTSLKQIIGQQGDKSNARKLFNWLKAWHHNVIVKGLKPSG-N--FF--NKGDGAGCRAALLSGPPGIGKTTTATLVCQELGFSYVELNASDTRSKRSLKEVVAESLDNNTLVDYYTD-SADQHRPS--G--P-SGQSHCLIMDEVDGMAGNEDRGGLQELVQLIKKSKIPIICICNDRNSMKMRTLSNYCLDLRFQRPRVEQIKGAMMSLAFKEGLKIPPAALNEIILASNHDIRQVIHNMSVWSVADKNMTFDQVKNDAQKAQKDIKLGPFDVCRKVFVSDEETRKMSINDKSDLFFNDYSFGPLFVHENYVKVIPSLAKGEHTRHLSCLARTIDSICDGDLVDKLIRRDGNWNLLPSQAMFSSVIPGEVMRGSFPQMTDFPQWLGKFSSTNKTQRIIQELSTHMRLEVSCDKRGLNLDYLPSFRSCLTQPLVSQGTDGVSEVITVMDDYDIVKDDFDNIMEVTKWPKSFDPMAQLDSKTKAAFTRQYNKQIHLTPYATGAAGGRKRKAR----G--APMEEE---A-LGM--EEGAGEGDGLNPPSDEEEEEGIETD---------TMI-K------------------------
>EOG091F00VC|Lottia_gigantea|JG23_Melibe_leonina|TRANSCRIPT
-----------------------------------------------------------------------------------------------------------------------------------------------------------------------------------------------------------------------------------------------------------------------------------------------------------------------------------------------------------------------------------------------------------------------------------------------------------------------------------------------------------------------------------------------------------------------------------------------------------------------------------------------------------------------------------------------------------------------------------------------------------------------------------------------------------------------------------------------------------------------------------------------------------------------------------------------------------------------------------------------------------------------------RVEQIKGAMMTLAFREGVKIPASAVQEIIMASNHDIRQVIHNLSMWSASEKTLTFEQVKEDAQKAQKDTKMGPFDVCRKVFVSDDETRKMSIHDKSDLFFHDYSFAPLFVHENYPHVIPSLAGGNKCKHMACLARTMDSLCDGDLVEKRIRSEGNWNLLPSQAMYSSVIPGEIMRGSFPQMTNFPAWLGKNSSTSKTDRILQELGGHMALKICCDKRGLNQDYLPAMRISLTAPLASLGTDGVPGVIQMMDDYDIIKDDFDNILEVSKWPNSVDYMARVESKTKAALTRMYNKSGHMTPYATGSGGKKKRGRA----T--VDEGD------LLR--EEGEEDYVAAESEEEED----------------------------------------------
>EOG091F00VC|Lottia_gigantea|HW15_Flabellina_babai|TRANSCRIPT
-----------------------------------------------------------------------------------------------------------------------------------------------------------------------------------------------------------------------------------------------------------------------------------------------------------------------------------------------------------------------------------------------------------------------------------------------------------------------------------------------------------------------------------------------------------------------------------------------------------------------------------------------------------------------------------------------------------------------------------------------------------------------------------------------------------------------------------------------------------------------------------------------------------------------------------------------------------------------------------------------------------------------------------------------------------------RQVVHNMSVWTAASKSLTFEQVKSDAQKAQKDMKLGPFDVCRKVFVSDEETRKMSINDKSDLFFHDYSFAPLFVHENYPHVIPNRSEGSRYKHMACLSHTIDSLCDGDLVEKRIRSEGHWGLLPTQAMYSSVIPGEYMRGSFPQMTNFPAWLGKNSSTGKTDRILQELGMHMGLKLSCDKRGLNQDYLPALRTCLTAPLATHGSDGVPGVIQMMDDYDIIKDDFDNILDVSRWPNSIDYMARVESKTKAALTRMYNKAGHMTPYSTGAASKKKRGRA----S--AAVGDE---D-LLK--EEGEEEEAVVESEEEEDEA-PAVVA---------KPKGKATKGKQQDSN-KGKGG--------
>EOG091F00VC|Lottia_gigantea|JG10_Dirona_picta|TRANSCRIPT
--------------------------------------------------------------------------------------------------------------------------------------------------------------------------------------------------------------------------------------------------------------------------------------------------------------------------------------------------------------------------------------------------------------------------------------------------------------------------------------------------------------------------------------------------------------------------------------------------------------------------------------------------------------------------------------------------------------------------------------------------------------------------------------------------------------------------------------------------------------------------------------------------------------------------------------------------------------------------------------------------------------------------------------------------------------HDIRQVIHNLSMWSATDKTLTFEQVKADAQKAQKDMKIGPFDVCRKVFVSDEETRKMSIHDKSDLFFHDYSFAPLFVHENYPHVIPSRAGGNKSKHMACLSHTIDSLCDGDLVEKLIRNEGNWNLLPSQAMYSSVIPGEVMRGSFPQMTNFPSWLGKNSSRGKMDRILQELGMHMGLKVSCDKRGLNQDYLPALRTCLTSPLASHGTDGVPGIIRMMDDYDIIKDDFDNILEASKWPNSIDYMARVESKTKAALTRMYNKSGLMTPYSSGGTGGKKKRGGRVSAA--VDEED------LLK--EEGEDDV-VVESEEEEDDE-PAVVA---------KPKAKTSKGKQETGKAKGKGG--------
>EOG091F00VC|Crassostrea_gigas|JG19_Janolus_barbarensis|TRANSCRIPT
--------------------------------------------------------------------------------------------------------------------------------------------------------------------------------------------------------------------------------------------------------------------------------------------------------------------------------------------------------------------------------------------------------------------------------------------------------------------------------------------------------------------------------------------------------------------------------------------------------------------------------------------------------------------------------------------------------------------------------------------------------------------------------------------------------------------------------------------------------------------------------------------------------------------------------------------------------------------------------------------------------------------------------------------------------------------------------------------------------------------------------------------------------------------------------------------------------EIMRGSMTQMTNFPSWLGKNSSRGKMDRILQELGSHMSLKISCDKRGLNQDYLPALRTCLTSPLVTHGTDGVPGVIQMMTDYDIIKDDFDNILEASKWPNSVDNMARVESKTKAALTRMYNKSGHMTPYSTGPGGKRKRAQA----A--DGDD-------LLR--EEGDEDA-VVQSEEEDDEV-PAVAV---------KPKQTKGKAAKANTQGKATK---------
>EOG091F00VC|Lottia_gigantea|HW19_Polycera_quadrilineata|TRANSCRIPT
--------------------------------------------------------------------------------------------------------------------------------------------------------------------------------------------------------------------------------------------------------------------------------------------------------------------------------------------------------------------------------------------------------------------------------------------------------------------------------------------------KTSSSFRAFKMRGGPLALGTKEVPEGEENCLEGLTFVITGVLDSIERDDAKSLVEKLGGRVTGSVSKKTSHVVVGREPGESKTKKAQELKVNTLDEDGLFDLIRNLPGKTSKYEINAKEQLKKEESMGKGKGKEKDKGK-T--EFTQLKNVEITPKEDKAS---------------SS---G----SAPTKS-----------------------KI----------------------------C-----------------------D--------------------D----SRQAETLLWVDKHKPTSLKQIIGQHGDKSNANKLLHWMRKWHDNIIVKG-LKPAGNNFFG--GKGDGAGFRAALLSGPPGIGKTTTATLVCKEVGFSYVELNASDTRSKKSLKEVVSESLTNQTLVDYMGN-A------K--G--EVQGQSHCLIMDEVDGMSGNQDRGGLQEVVQLIKSSKIPIICICNDRNSMKMRTLANYCFDLRFSRPRVEQIKGAMMTLAFREGLTISAASVQEIIQASNHDIRQVIHNLSMMSAGNKDASYEQIKAEAKKAKKDMKMGPFDVCRKVFVVDDETSKMTFSDKSDLFFHDYSFGPLFVHENYPHVIPVAAKDDKTRHMACLARTIDSLCDGDLVEKCIRKEGHWNLLPVQAMYSSVIPGEYMRGRFPQMTDFPSWLGKNSSKGKTERILSELNKHMHLQVSCDKRGLALDYLPAMRVRLAHPLLEQGSEGVPAVIGMMDDYDIVKEDFDNIMEVTKWPHSADPMAKLESKTKAAFTRQYNKGSHMTPYSTGATGKKKRGRG----P--AVDDGE---GELLVEPDGEEM--AVVEESEEEDDE-PAVVA---------KPKAKGKQAADKGKG-QG-----------
>EOG091F00VC|Biomphalaria_glabrata|NC02_Bathydoris_clavigera|TRANSCRIPT
-------------------------------------------------------------------------------------------------------------------------------------------------------------------------------------------------------------------------------------------------------------------------------------------------------------------------------------------------------------------------------------------------------------------------------------------------------------------------------------------------SKTSSGFRSFQMRGGPLALGSKEIPEGRENCLEGLTFVITGILDAIERDEAKALVEKLGGKVTSSISKKTSYVVIGREPGETKVKKMNELNIKQLNEDELFDLIRSLPGKQSKYELQAKEQLKKEASLKAEQRENNVAKK-A--GSFNTQEDKLK-----DN---------------SR---K---T---------------------------QFTQLKDSQSSHESKDSAIEDRSLNSGVKAVKC-----------------------N--------------------S----GGQSESLMWVDKHKPTSLKQIIGQQGDKSNARKLLNWIKKWHENVLVKG-LKPAGN-FFG--GKGDGAGNRAALLSGPPGIGKTTTATLVCKEAGFSYVELNASDTRSKRSLKEVVAESLNNQTLVDYMGD-G------S--K--SAQGQFHCLIMDEVDGMAGNEDRGGLQELVQLIKSSKIPIICICNDRNSMKMRTLANYCLDLRFQRPRVEQIKGAMMTLAFREGVKILPAALQEMILASNHDVRQVIHNLSMWSAQSKILTFEQVKSDAKKAQKDMKLGPFDVCRKVFVNDDETRKMTVNDKSNLFFQDYNIGPLFVHENYPHIIPAKARGDNKRHIACLAHTIDSL---------------------------VIPGEYMRGSF----------------RKTERLLQELGIHMRL---------------------------------------------------------------------------------------------------------------------------------------------------------------------------------------------
>EOG091F00VC|Lottia_gigantea|LotgiG138092
MQ-----------------------------------------------------------------------------------------------------------------------------------------------------------------------------------------------------------------------------------------------------------------------------------------------------------------------------------------------------------------------------------------------------------------------------------------------------------------------------------------------RKGSTGYRGYLNREGPKALGSKEIPEGAENCLEGLTFVLTGVYESIERDEAKSLVEKYGGKVTTSISKKTNYIVVGRDAGESKLNKANQFGTKQLDEDGLFEVIKTRPGKKSKYTIQAEEAAKKEKWLEKKASRSSHKEE-P--QTSSKPSSSSS-----DF---------------LS---K---PSS---S-----------------------VTDNSIGQ---------------------SK-----------------------S--------------------E----SQSEPSLLWVDKHKPTNMKTIIGQQGDKSNAKKLFNWLNSWHKSR-ASG-AKPAGK--FFNKANDDGSGFKAALLSGPPGVGKTTTATLVCKEAGFSYVELNASDTRSKKSLQTEVAESLDNTTLKIRYCQG----------SAQSLRTEKHCLIMDEVDGMAGNADRGGLQELVSLIKGSKIPVLCICNDRNSMKMRTLSNYCFDLRFYKPRLEQIKGAMMSLAFKEGIKITPPAMNEIILAANQDIRQVIHNLSVWSACDKGVSYEQAKIDSKSAKKDMKIGPFDVCRKVFVSDEETAKMTIHDKSNLFFNDYSIAPLFVQENYPMVIPNAGRGNMKEHLRLLAKTADSICDGDLTDRIIRKEGVWGLLPMQAMYSSVIPGELMRGGFPQMVAFPSWLGKNSSTGKTDRLLAELSMHMRLNISGDKRALAMDYLPVMRKALTEPLVQEGGEGVPKVIKLMDDYDITKDDFDNVLEVSKWPNSSDPLSKLDSKTKAAFTRTYNKECHLTPYATGQTTKKKRGKG----G--GASEDE---GDLLK--MEGEDDDAATVDSGDEEGD-ALEND---------TMI-KVSLVQPESWN-KGKGGWESLGIDL
>EOG091F00VC|Crassostrea_gigas|CGI_10015104
----------------------------------------------------------------------------------------------------------------------------------------------------------------------------------------------------------------------------------------------------------------------------------------------------------------------------------------------------------------------------------------------------------------------------------------------------------------------------------------------------------------------------------------------------------------------------------------------------------------------------------------------------------------------------------------------------------------------------------------------------------------------------------------------------------------------------------------------------------------------------------------------------------------------------------------------------------------------------------------------------------------------------------------------------------------------------------------------------------------------------------------------------------MGRHLSLLARAADSLCDGDRVDRSIRERQSWNLLPSAAMYASVIPGEYMRGSLPQMVSFPSWLGKNSTTGKTDRILQELRTHMSLSTSANKLSLNLDYLPYLRKFLTQPLVVKENDGIPEVIDLMDKYDIIKEDFDNILEVTKWPNSDDPMSQLSSKTKAAFTRTYNKEVHMTPYATGTLTKKGRGGG----A--ATGED------YSM--EGEEEGQ-GTTAVQESDEEEKSDVELDSMIKQTKKPKGKDKAPKEVTAKGKGKGKGRGKGKS-
