# Supplementary material for: Transcriptomics provides a robust framework for the relationships of the major clades of cladobranch sea slugs (Mollusca, Gastropoda, Heterobranchia), but fails to resolve the position of the enigmatic genus Embletonia
Source: BMC Ecol Evol. 2021 Dec 28;21:226. doi: 10.1186/s12862-021-01944-0 (PMC8895541; doi:10.1186/s12862-021-01944-0)
Supplement: Supplementary file 6 — Additional file 6. Archive S4: Unmasked multiple sequence alignments on amino acid level including Doris kerguelenensis and Calmella cavolini prior to the removal of outliers. [file 12862_2021_1944_MOESM6_ESM.zip › Archive_S4/Alignments/EOG091F01PY.aa.fasta]

>EOG091F01PY|Biomphalaria_glabrata|BGLTMP012344
MI----------------------------------------------------------------------------------------------------------------------------------NYVSVLGASQRIVIVGNGGIATELVYELEGCEVIWAIKDKSISHTFVDAGAAEFFMAHLNKAKDN------------S---P-E-GLSKRLKYT-----------TNEECEVMAPDK-------KPVMGSALGPDWAAQLDIRGAQ-Q-MSHRVHVEHEVEVERVLSPDDLTLLGLKACS-V------D--QGQ--DFTNWPVYVQLTNSKIYGCDIIVSATGVEPFTEVF----LPGNNIDLAPDGGMKVNSKMETSEPHVYAAGDVCTACWDPSPYW-QQMRLWSQARQMGCYAAKCMVAATKGENITLDFCFELFAHVTTFFNFKVILLGKFNAQNLSNDYEVLLRVTKGQEYVKAILHNNRLVGAILIGETDLEETFENLILNGLDLTAFKDNLLEPGIDVDDFFD
>EOG091F01PY|Crassostrea_gigas|CGI_10014316
MADKRKKLKK---------IDQLSSLCPEDEILLITASPLIKAITNYKKITKTLEEFDVEERPNISLQSKCENVKVVQKSVRSLDAKSHVLRLDDGQEVVYQKICLCTGGKPKLIADKNPYVIGIRDTESVQEFQKRLSTARRVMVVGNGGIATELVYEIEGCEVIWAIKDKSISSTFVDPGAGEFFMAELNKEKET------------Q---E-G-KPSKRLKYT-----------S----------D-------NTPIGGALGPDWSADLSMTGTQ-E-ISHCVTVEKCVEVRTILTKQEFEESGKRCCD-L------S--GNP--DQGSWPIYIELTNDKVYGCDFLVSATGVVPNTAPF----LPGNQFLLADDSGIRVDDMMRTSEKDVYAAGDVCTAGWEPAKHW-LQMRLWSQARQMGAYSAQCMVADMQGQRISLDFCFEVFAHVTKFFNYKVILLGKFNAQGLGRDYEILLRVTKGLEYVKVVLRDGRMEGAILIGETDLEETFENLILNQTDLTPFKDHLLDPDIDIEDFFD
>EOG091F01PY|Crassostrea_gigas|JG22_Lomanotus_vermiformis|TRANSCRIPT
--------------------------------------------------------------------------------VKSLSASEQRLVLSSGEVFTYDKLCICTGGRPKLIVPDNPHVIGIRDTESVQTLQRRLKTSRQIVIIGNGGIATELVYELEGCDVIWAIKDK----------------------------------------------------------------------------------------------------------------------------------------------------------------------------------------------------------------------------------------------------------------------------------------------------------------------------------------------------------------------------------
>EOG091F01PY|Crassostrea_gigas|HW21_Tritonia_manicata|TRANSCRIPT
-------------------------------------------------------------------------------------------------------------------------------------------------------------------------------------------------------------------------------------------------------------------MGGALGPDWALNVNMRGAD-Q-ISHSVEVEYEVEVLSILTPEEFQQSGLTEEN-P----N-Q--DG---RAPPWAVYISLSNKKTYGCDLIISATGVTPFVDPF----LDSNQFDLGDDGGIKVNSTMETSEKNVFAAGDVCMADWELSPHW-LQMRLWSQARQMGCYAAKCMVAADKGEEITPDFCFELFAHVTKFFNFKVVLLGKFNSQGLGENQEILLRYTKGEEYVKAVLVDNRLVGAVLVGDTDLEETFENLILNGMDLSPFKEHLLDPAVDIEDFF-
>EOG091F01PY|Biomphalaria_glabrata|JG10_Dirona_picta|TRANSCRIPT
--------------------------------------------------------------------------------------------------------------------------------------------------------------------------------------------------------------------------------------------------------------------------------------------------------------------------------------------------------------------------------------------------------------------WQFSPHW-LQMRLWSQARQMGCYAAKCMVAHSKGEEITQDFCFELFAHVTTFFNFKVILLGKFNSQGLGENQEILLRYTKGEEYVKAVLSDNRLVGGVLVGETDLEETFENLILNGMDLSPFKEHLLDPAVDI-----
>EOG091F01PY|Crassostrea_gigas|NC08_Tritonia_hamnerorum|TRANSCRIPT
--------------------------------------------------------------------------------------------------------------------------------------------------------------------------------------------------------------------------------------------------------------------GGALGPDWASNVNMRGAE-Q-ISKGVQVEYKVEVLAILSPKEFLQSGLMEEK-P----R-Q--DQ---DTTPWPVYISLSNKKTYGCDLIVSATGVIPFIDPF----LDGNKFDLGDDRGLKVNSTMETSEKSVYAAGDVCTASWEYSPHW-LQMRLWSQARQMGCYAAKCMVAHTKGEEITPDFCFELFAHITTFFHFKVILLGKFNSQGLGEDQEILLRCTKGMEYVKAVLSDNRLVGAVLVGDTDLEETFENLILNGMDLAPFKEHLLDPAVDIEDFF-
>EOG091F01PY|Biomphalaria_glabrata|JG16_Flabellina_iodinea|TRANSCRIPT
-------------------------------------------------------------------------------------------------------------------------------------------------------------------------------------------------------------------------------------------------------------------------------------------------------------------------------------------QWPVYISLSNKKTFGCDIIVSATGVTPFVEPF----LTSNCFDLADDGGIKVNSSMETSKKNIYAAGDVCTANWEPSPHW-IQMRLWSQARQMGCYAAKCIVGHTKGEITTLDFCFELFAHVTTFFNFKVILLGKFNSQGLGENQEILLRYTKGVEYVKAVLVDNRLVGAVLVGETDLEETFENLILNGMDLSPFKEHLLDPAVDIEDF--
>EOG091F01PY|Biomphalaria_glabrata|JG11_Dondice_occidentalis|TRANSCRIPT
------------------------------------------------------------------------------------------------------------------------------------------------------------------------------------------------------------------------------------------------------------------------------------------------------------------------------------------SDWPVYIALSNKKTFGCDLIISATGVTPFVDPF----LSGNNLELSDDGGIKVNDAMETSEENIYAAGDVCFANWELSPHW-LQMRLWSQARQMGCYAAKCMVGKVKGEETPMDFCFELFAHITTFFNFKVILLGKFNSQGLGEGQEILLRYTKGVEYVKAILVNNRLVGGVLVGETDLEETFENLILNEMDLSPFKEHLLDPAIDIEDFFD
>EOG091F01PY|Crassostrea_gigas|HW17_Hermissenda_crassicornis|TRANSCRIPT
--------------------------------------------------------------------------------------------------------------------------------------------------------------------------------------------------------------------------------------------------------------------------------------------------------------------------------------------WPVYITLSNQKTFGCDLIISATGVTPFVDPF----LAGNNLELSDDGGIKVNDAMETSEKNIYAAGDVCSANWEPSPHW-LQMRLWSQARQMGCYAAKSMVGKTKGEETPMDFCFELFAHITTFFNFKVILLGKFNSQGLGENQEILLRYTKGVEYVKAVLVNNRMVGGVLVGETDLEETFENLILNEMDLSPFKEHLLDPAVDIEDFF-
>EOG091F01PY|Crassostrea_gigas|JG18_Hermissenda_opalescens|TRANSCRIPT
-----------------------------------------------------------------------------------------------------------------------------------------------------------------------------------------------------------------------------------------------------------------------------------GAD-QGLSHNVQVQYEVEVEAIISPEEFQQSGLKEENVKKLTDS-D--GHDSKAPPHWPVYITLSNQKTFGCDLIISATGVTPFVDPF----LAGNNLELSDDGGIKVNDAMETSEKNIYAAGDVCSANWEPSPHW-LQMRLWSQARQMGCYAAKSMVGKTKGEETPMDFCFELFAHITTFFNFKVILLGKFNSQGLGENQEILLRYTKGVEYVKAVLVNNRMVGGVLVGETDLEETFENLILNEMDLSPFKEHLLDPAVDIEDFF-
>EOG091F01PY|Crassostrea_gigas|NC05_Hermissenda_crassicornis|TRANSCRIPT
-----------------------------------------------------------------------------------------------------------------------------------------------------------------------------------------------------------------------------------------------------------------------------------GAD-QGLSHNVQVQYEVEVEAIISPEEFQQSGLKEENVKKLTDS-D--GHDSKAPPHWPVYITLSNQKTFGCDLIISATGVTPFVDPF----LAGNNLELSDDGGIKVNDAMETSEKNIYAAGDVCSANWEPSPHW-LQMRLWSQARQMGCYAAKSMVGKTKGEETPMDFCFELFAHITTFFNFKVILLGKFNSQGLGENQEILLRYTKGVEYVKAVLVNNRMVGGVLVGETDLEETFENLILNEMDLSPFKEHLLDPAVDIEDFF-
>EOG091F01PY|Crassostrea_gigas|HW02_Berghia_verrucicornis|TRANSCRIPT
--------------------------------------------------------------------------------------------------------------------------------------------------------------------------------------------------------------------------------------------------------------------------------------------------------------------------------------------------------------LSATGVTPFADPF----LPGNHLELAGDGGIKVNQSMETSEKNIYAAGDVCSASWEPSPHW-LQMRLWSQARQMGCYAAKCMVGNTNGEVTPMDFCFELFAHVTTFFNFKVILLGKFNSQGLGDNYEILLRYTKGMEYVKAVLVDNRLVGAVLVGETDLEETFENLILNQMDLSPFKEHLLDPAVDIEDFF-
>EOG091F01PY|Biomphalaria_glabrata|JG04_Berghia_stephanieae|TRANSCRIPT
---------------------------------------------------------------------------------------------------------------------------------------------------------------------------------------------------------------------------------------------------------------------------------------------------------------------------------------------------SNQKTFGCDLIISATGVTPFVDPF----LPGNHLELADDGGIKVNQSMETSEKNIYAAGDVCTATWEPSPHW-LQMRLWSQARQMGCYAAKCMVGHTNGEVTPMDFCFELFAHVTTFFNFKVILLGKFNSQGLGDNYEILLRYTKGMEYVKAVLVDNRLVGAVLVGETDLEETFENLILNQMDLSPFKEHLLDPAVDIEDFF-
>EOG091F01PY|Biomphalaria_glabrata|HW20_Spurilla_neapolitana|TRANSCRIPT
-----------------------------------------------------------------------------------------------------------------------------------------------------------------------------------DAGAGQFLLEHLHKAKDGDSTEGVSKRLKYT---T-T-ETESSQLRT-----------S----------T-------SSFMGGALGPDWSSNLHIRGAD-QGLSRNVQVEYEVEVAAVLSSDEFHKSGLDAEKVG----G-Q--GHECEAPSHWPVYITLSNQKTFGCDLIISATGVTPFVDPF----LLGNSLELADDGGIKVNDSMQTTEKNVYAAGDVCTAGWEPSPHW-LQMRLWSQARQMGCYAAKCMVGHTKEEVTPMDFCFELFAHVTTFFNFKVILLGKFNSQGLGDNQEILLRYTKGVEYVKAILVDNRLVGGVLVGETDLEETFENLILNAMDLSPFKEHLLDPAIDIEDFF-
>EOG091F01PY|Biomphalaria_glabrata|JG29_Spurilla_braziliana|TRANSCRIPT
--------------------------------------------------------------------------------------------------------------------------------------------------------------------------------------------------------------------------------------------------------------------------------------------------------------------------------------------------------------ISATGVTPFVDPF----LPGNNLELADDGGIKVNDAMQTSEKNVYAAGDVCSASWEPSPHW-LQMRLWSQARQMGCYAAKCMVGHTKEEITPMDFCFELFAHVTTFFNFKVILLGKFNSQGLGDNQEILLRYTKGLEYVKAILVDNRLVGGVLVGETDLEETFENLILNEMDLSPFKEHLLDPAIDIEDFF-
>EOG091F01PY|Crassostrea_gigas|JG02_Antaeolidiella_chromosoma|TRANSCRIPT
-------------------IETLAFLDPDAKVTLISASPLIKKVTNFVQVTRVGETFDVEEQPLSVAGESNKNIHVIHAAVESLCAQDQTLKTSTGDVIHYNKLCICTGGKPKLISTTNSYVIGIRDTESVQMLQSRLETARRVVVVGNGGIATELVHELEGCEVIWAIKDKSIANTFVDAGAGHFLLDHLNKGKGD------------S---D-EVGVSKRLKYT-----------T----------E-------SELIGGALGPDWASDLNMRGAD-KGLSQNVQVEYEVEVAAILSREEFQQSKVKEENLK----G-C--G----AQSHWPVYITLSNQKTFGCDLIISATGVTPFVDPF----LLGNSLDLAEDGGIKVNDSMETSEKNVYAAGDVCTASWEPSPHW-LQMRLWSQARQMGCYAAKCMVGHTKGEETPMEFCFELFAHVTTFFNFKVILLGKFNSQGLGDNQEILLRYTKGVEYVKAVLVGDRLMGGVLVGETDLEETFENLILNGMDLSPFKEHLLDPAVDIEDFF-
>EOG091F01PY|Crassostrea_gigas|HW12_Facelina_rubrovittata|TRANSCRIPT
-------------------IETLSYLDPDAKITLVSASPLIKKVTNFVQVTRIGETFDVEEQPLSTVREENKNINVIHASVESLNARNQSLKTSTGEVICYDKLCICSGGKPKLISSTNPYVIGIRDTESVQALQTKLKTVRRVIIVGNGGIATELVHELSGCDVVWAIKDKSIASTFVDPGAGKFLLEHLNKDKED------------QNADG-AGAVSKRLKYT-----------T----------D-------KESVGGALGPDWVSSFHMTGAD-LGLFHNVHVEYEVEVAAIISPEKFQQSGFEEDKVE----G-H--K----QSQDWKVYITLSNKKTYGCDLIVSATGVMPFADPF----LSGNNLELADDGGVRVNYSMETSEKNVYAAGDVCTASWEPSPHW-LQMRLWSQARQMGCYAAKCIVGHTKKEDTPMDFCFELFAHVTTFFNFKVILLGKFNSQGLGDNQEILLRYTKGIEYVKAVLVDDRLVGAVLVGETDLEETFENLILNEMDLSPFKEHLLDSAIDIEDFF-
>EOG091F01PY|Crassostrea_gigas|HW05_Caloria_elegans|TRANSCRIPT
-------------------IETLSYLDPDAKITLISASPLIKKVTNFVQVTRVGETFDVEEQPLSTARDSHKNIQVIHTSVESLCAGDQTLKTSTGEVIGYDKLCICTGGKPKLISSSNPYVIGIRDTESVKTLQTRLETTRRVVVVGNGGIATELVHELSGCLVVWAIKDKSIANAFVDPGAGRFLLDHLNKDKNG------------E---G-G-VETSSPSST-----------A----------T-------TCVMGGALGPDWASSFDMKGAD-QGLSHNVRVEYEVEVTTIMSPDEFKQSGLEEEEIK----G-QV-DG---HQPHWPVYITLSNQKTFGCDLIVSATGVTPCIDPF----LSGNNLELADDGGIKVNDSMQTSEKNVYAAGDVCTANWEPSPHW-LQMRLWSQARQMGCYAAKCIVGHVKNEVVSMDFCFELFAHVTNFFNFKVILLGKFNSQGLGDNQEMLLRYTPGVEYVKAILVDDRMVGGVLVGETDLEETFENLILNGMDLSPFKEHLLDPAIDIEDFF-
>EOG091F01PY|Biomphalaria_glabrata|JG25_Palisa_papillata|TRANSCRIPT
DY---------------------------------------------------------------------------------------------------------------------------------------------------------------------------------------------------------------------------------------------------------------------------------------------------------------------------------AK---DVSHWPVYITLSNQKTFGCDLIISATGVTPFVDPF----LSGNNLELAGDGGIKVNDSMQTSEKNVYAAGDVCTASWEPSPHW-IQMRLWSQARQMGCYAAKCIVGHAKNDVISMDFCFELFAHVTNFFNFKVILLGKFNSQGLGDNQELLLRYTPGVEYIKAILVDDRLVGGVLVGDTDLEETFENLILNGMDLSPFKEHLLDPAVDIEDFF-
>EOG091F01PY|Crassostrea_gigas|JG03_Austraeolis_stearnsi|TRANSCRIPT
----------------------------------------------------------------------------------------------------------------------------------------------------------------------------------------------------------------------------------------------------------------------------------------------------------------------------------------DVSHWPVYITLSNQKTFGCDLIISATGVTPFVDPF----LSGNNLELAGDGGIKVNDSMQTSEKNVYAAGDVCTASWEPSPHW-IQMRLWSQARQMGCYAAKCIVGHAKNDVISMDFCFELFAHITSFFNFKVILLGKFNSQGLGENQELLLRYTPGVEYIKAILVDDRLVGGVLVGDTDLEETFENLILNGMDLSPFKEHLLDP---------
>EOG091F01PY|Biomphalaria_glabrata|HW06_Cratena_peregrina|TRANSCRIPT
-------------------------------------------------------------------------------------------------------------------------------------------------------------------------------------------------------------------------------------------------------------------------------------------------------------------------------------------SWPAYVTLSNQKTFGCDLIISATGVTPFVDPF----LSGNNLELADDGGMKVNQSMETSEKNVYAAGDVCTASWEPSPHW-LQMRLWSQARQMGCYAAKCIVGHTKGEVITMDFCFELFTHITTFFNFKVILLGKFNSKGLGEDQEILLRYTPGVEYVKAVMVGGRLVGAVLVGETDLEETFENLILN-----------------------
>EOG091F01PY|Crassostrea_gigas|JG32_Unidentia_angelvaldesi|TRANSCRIPT
-----------------------------------------------------------------------------------------------------------------------------------------------------------------------------------------------------------------------------------------------------------------------------------------------------------------------------------------DSDWPVYVRLTNQKTFGCDLIISATGVTPFVEPF----LSGNNLELADDGGLKVNSCMETSEKNVFAAGDVCSPGWEPSPHW-LQMRLWSQARQMGCYAAKCMDAHTRGQEVTLDFCFELFTHITTFFNFKVILLGKFNAQGLGDSQEILLRYTKGEEYIKAILVDNRLVGAVLVGDTDLEETFENLILNGMDLSPFKEHLLDPAVDIEDFFD
>EOG091F01PY|Biomphalaria_glabrata|JG13_Doto_lancei|TRANSCRIPT
---------------------------------------------------------------------------------------------------------------------------------------------------------------------IWLIKDNFIASTFVDAGAGKFFLDHLNKSKVE------------S---G-E-KFSKRHKYAQDLATDFDKTNS----------S-------PTVMGGALGPDWASSLEMCGAE-E-VNHNVHVEYEVEVSSIMTADEFQQSGL------------------------WPVFVSLSNAKNFGCDFVISATGVTPFIDPF----LAGNHFDLAADGGIKVNSSMETSEKNVYAAGDVCTTSWEPSPHW-QQMRLWTQARQMGCFAAKCMAAHTAGEEVSLDFCFELFAHITSFFNFKVVLLGKFNSQGLGQNQEILLRYTKGEEYVKAVLSDNRLVGAVLVGETDLEETFENLILNGMDLAPFKEHLLDPAIDIEDFFD
>EOG091F01PY|Crassostrea_gigas|HW14_Flabellina_affinis|TRANSCRIPT
-----------------------------------------------------------------------------------------------------------------------------------------------------------------------------------------------------------------------------------------------------------------------------------------------------------------------------------NQ---ASRHWPVYISLSNQKTFGCDLIVSATGVTPFCEPF----LSGNSLELADDGGMKVNDSMQTSEKNVYAAGDVCTPNWEPPPHW-LQMRLWSQARQMGCYAAKCMVGHSKGEAVHMDFCFELFAHVTTFFNFKVILLGKFISQGLGENQEILLRCTKGVEYVKAILVDNRLVGAVLVGETDLEETFENLILNATDLSPFKEHLLDPAIDIEDFF-
>EOG091F01PY|Crassostrea_gigas|HW10_Embletonia_pulchra|TRANSCRIPT
-------------------IETLAYLNPDARIILISASPLIKKVMNFKQVTRVGETFDVEEQPLKTAEESHSNIQVIQASVESLCAHDQTLTTSSGEVIHYDKLCICTGGKPKLIAPNSPHVIGIRDTESVQSLQARLKTVKRVVIIGNGGIATELVYELEGCEVIWAIKDKSIANTFVDAGAGQFFLDHLNKDKEE------------T---A-E-RLSKRLKYT-----------Q----------E-------VELMGGALGPDWASNLHMRGVE-K-ISHNVLVEYEVEVSAVMYPEEFNSSGMSQES-H----G-N--AA---KTQEWPVYISLSNHKVFGCDLIISATGVTPFMEPF----LKGNHLDLADDGGIKVSNTMETSEKNVYAAGDVCSANWEPSPHW-LQMRLWSQARQMGCYAAKCMEANAKGEKITLDFCFELFTHVTNFFNFKVILLGKFNSQGLGDNQEILLRYTKGEEYVKAVLVDNRLVGGVLVGETDLEETFENLILNSMDLSPFKEHLLDPAIDIEDFF-
>EOG091F01PY|Crassostrea_gigas|HW16_Hancockia_cfuncinata|TRANSCRIPT
-------------------IETLSFLDPSAQIVLVSASSLIKKVTNFVQVTKVGEVFDVEEQPLSKAKEDHTNVRVIHSSVESLSASNKSLVTSTGEVLTYDKLCLCTGGKPKLISS-NPYVIGIRDTESVQTLQAKLKTAQRVVIVGNGGIATELVYELQGCQVVWAIKDKSIASTFVDAGAGQFFLDHLNKKKEI------------G---D-T-KLSKRAKHT-----------T----------E-------MPVMGGALGPDWASSLDMRGAT-E-ISPNVQVEYEVEVSSVMSPDEFRLSGQRETR-M----E-E--TP---ENVPWPVFITLSNGKTYGCDLIVSATGVTPFADNF----LQGNHFTVAEDGGLTVDVDMETSEKHVYAAGDVCSAGWDPSFHW-LQMRLWSQARQMGCYAAKCMVAHAQGEAITQDFCFELFAHVTSFFNFKVILLGKFNSQGLGDNQEILLRYTKGVEYVKAVLVDNRLVGGVLVGDTDLEETFENLILNGTDLTVFKEHLLDPAIDIEDFFD
>EOG091F01PY|Crassostrea_gigas|JG17_Hancockia_uncinata|TRANSCRIPT
---------------------------------------------------------------------------------------------------------------------SNPYVIGIRDTESVQTLQAKLKTAQRVVIVGNGGIATELVYELQGCQVVWAIKDKSIASTFVDAGAGQFFLDHLNKKKEI------------G---D-T-KLPKRAKHT-----------T----------E-------MPVMGGALGPDWASSLDMRGAT-E-ISPNVQVEYEVEVSSVMSPDEFRLSGQGETR-M----E-E--TP---ENVPWPVFITLSNGKTYG----------------------------------------------------------------------------------------------------------------------------------------------------------------------------------------------------
>EOG091F01PY|Crassostrea_gigas|JG05_Bornella_anguilla|TRANSCRIPT
---------------------------------------------------------------------------------------------------------------------------GIRDTESVQTLQAKLKTARRVVVVGNGGIATELVYELEGCEVV----------------------------------------------------------------------------------------------------------------------------------------------------------------------------------------------------------------------------------------------------------------------------------------------------------------------------------------------------------------------------------------
>EOG091F01PY|Crassostrea_gigas|JG23_Melibe_leonina|TRANSCRIPT
-----------------------SYLDPSAKITLISASPLIKKVTNYVQVTQVGELFDVEEQPLSKASESHPNIHVIHAGAESLSAKDKTIVTSASEKVSYDKLCICTGGRPKLITSSNPLVIGIRDTESVQTLQARLKSARRVVVVGNGGIATELVYELEGCEVVWVIKDKSIASTFVD----QFFLDHLNKDK--------------T---E-Q-KVTKRLKYT-----------Q----------D-------GNVMGGALGPDWAAKVDMKGTQ-Q-ISHNVHVEYEVDVSRVMSPEEFKQSGKEEER-E----G-D--NTE--EPPSWPVYICFSNGKTYGCDLIISATGVTPFADPF----VQGNNLDLVEDGGIMVNDTMETSEKNVYAAGDVCSANWEPSPHW-LQMRLWSQARQMGCYAAKCMVAHTKGEEISLDFCFELFVHVTSFFNFKVILLGKFNSQGLGEGQEILLRYTKGEEYVKAVLVDNRLVGAVLVGETDLEETFENLILNQMDLTPFKDDLLDPNIDIEDFF-
>EOG091F01PY|Lottia_gigantea|JG30_Tritonia_festiva|TRANSCRIPT
----------------------------------------------------------------------------------------------------YDKLCICTGGRPKVITTNNPFVIGIRDTESVQTFQSRLKTARRVV-------------------------------------------------------------------------------------------------------------------------------------------------------------------------------------------------------------------------------------------------------------------------------------------------------------------------------------------------------------------------------------------------------------
>EOG091F01PY|Crassostrea_gigas|NC07_Tritonia_diomedea|TRANSCRIPT
-------------------IETLSFLDPDAKITLISASPLIKKVTNFVQVTRVGETFDVEEQPLSKAGENHTNIHVIHAAVDSLSAHDQRLVTSQAEVIGYDKLCICTGGRPKVITTNNPFVIGIRDTESVQTFQSRLKTARRVVIIGNGGIATELVYELEGCEVVWAIKDKSIANTFVDAGAGQFFLDHLNKDKEE------------K---G----LSKRLKY------------T----------Q-------ANIMGGALGPDWASDINMRGAN-Q-ISKGVQVENEVEVLSILTPEEFLQSGLTEDN-P----N-Q--DD---SATPWPVYVSLSNKKTYGCDLIISATGVTPFADPF----LDGNQFDLGDDRGVKVNSTMETSEKNVYAAGDVCTANWELSPHW-LQMRLWSQARQMGCYAAKCMVADTKGEEITPDFCFELFAHVTTFFNFKVVLLGKFNSQGLGENQEILLRYTKGEEYVKAVLLDNRLVGAVLVGETDLEETFENLILNGMDLSPFK---------------
>EOG091F01PY|Crassostrea_gigas|NC01_Armina_californica|TRANSCRIPT
-------------------------------IVLISASPLIKKVTNLVQVTRVGETFDVEEQPLSCAEENHDNINVIHATVESLSAHNQKLKTSTGEVIEYDKLCICTGGKPKVIAPDNPYVIGIRDTESVQDFQKKLKTARRVVIVGNGGIATELIYELEGCEVIWAIKDKSIANTFVN--------------------------------------------------------------------------------------------------------------------------------------------------------------------------------------------------------------------------------------------------------------------------------------------------------------------------------------------------------------------------
>EOG091F01PY|Crassostrea_gigas|HW18_Janolus_cristatus|TRANSCRIPT
-------------------IETLSYLDPGAKVILISASPLIKRVTNFVQVTRAGETFDVEEQPLSKAEESHTNVRVVEASVESLSALDQTLVTSTGEVFHYDKLCICSGGRPKLITENNDYVIGIRDTESVQTFQKRLKTARRVVVVGNGGIATELVYELERCEVIWAIKDKSIASTFVDAGAGRFFLDHLNKDKDD------------S---G-GTKVTKRLRYT-----------T----------Q-------DAKMGGALGPDWVSDLQMRGSQ-Q-ISHNIQVEYEVEVSGVLTPGEFQQSGAVEEN-Q----S-K--DK---EAGHWPVYIALSNKKTFGCDLIVSATGVTPFTSPF----VTGNQFKLADDGGILVNTAMETSEKNVYAAGDVCTANWEPSPHW-LQMRLWSQARQMGCQAAKCMLAQAKGEQVTQDFCFELFAHVTKFFNKKVILLGKFNGQGVEEHMEILLRYTEGEEYVKAILVNDRLVGSVLVGETDLEETFENLILNCMDLSPFKEHLLDPAIDLEDFFD
>EOG091F01PY|Crassostrea_gigas|HW15_Flabellina_babai|TRANSCRIPT
-----------------------------------------------------------------------------------------------------------------------------------QTFQKKLKTAKRVIVIGNGGIATELVYELEGCEVIWAIKDKTIANTFVDAGAGKFFLEHLNKDKDN------------S---K-G-RLSKRHKYT-----------A----------S-------ATVFGGALGPDWASTVDMKGAE-Q-ISHNVHVEYEVEVLSVLSPEEFCKSGLTEDV-L----E-EETNT---RIHQWPVYISLSNKKTFGCDLIVSATGVTPFVEPF----LSGNAFDLSMDGGINVNATMETSEKDVYAAGDVCSANWDLSPHW-LQMRLWSQARQMGYYAAKCMVAHSKQEAISQDFCFELFAHVTTFFNFKVILLGKFNSQGLGEDQEILLRYTKGEEYVKAVLVDNRLVGAVLVGETDLEETFENLILNAMDLAPFKEHLLESTIDIEDFFD
>EOG091F01PY|Crassostrea_gigas|JG12_Dondice_parguerensis|TRANSCRIPT
--------------------------------------------------------------------------------------------------------CICAGGKPKLISSTNPFVIGIRDTESVQTLQKRLKTSRRIVVVGNGGIATELVHELEGCEVIWAIKDKSIAHTFVDAGAGQFLLEQLNKGKND------------T---D-G-EESSSQLET-----------P----------S-------SFVMGGALGPDWASSLHMRGAD-QALSHNVQVQYEVEVTAIFSPEEFKQS----------------------------VYIALSNKKTFGCDLIISATGVTPFVDPF----LSGNNLELSDDGGMKVNDAMETSEENIYAAGDVCFANWELSPHW-LQMRLWSQARQMGCYAAKCMVGKTKGEETPMDFCFELFAHITTFFNFKVIL-------------------------------------------------------------------------------
>EOG091F01PY|Crassostrea_gigas|JG27_Phidiana_lynceus|TRANSCRIPT
-------------------METLSFLDPDAKITLISASPLIKKVTNFVQVTRVGETFDVEEQPLSTAGKSHKNARVIHTAVESLCARDQTLTTTTGEVIGYDKLCICTGGKPKLISSTNPYVIGIRDTESVRTLQTRLETTRRVVVVGNGGIATELVHELSGCRVVWAIKDKSIANTFVDPGAGRFLLDHLHKDKDG------------E---EEGGAVSKRLKYT-----------T----------E-------SPPSGGALGPDWASSFPMKGAD-QGLSRNVRVEYQVEVTAILSPEEFKQAGLEEEEVK----G-Q--SQQ--PPPHWPVYVTLSNQKTFGCDLVVSATGVMPCVQPF----LAGNNFLLADDGGIRVNASMQTSEKNVYAAGDVCTADWEPSPHW-LQMRLWSXXXXX-XXAAKCIVGHSKDEVVPMDFCFELFAHVTNFFNFKVILLGKFNSQGLGEEQEILLRYTPGVEYVKAVLVGDRLVGGVLVGETDLEETFENLILNAMDLSPFKEHLLDPAVDIEDFFD
>EOG091F01PY|Biomphalaria_glabrata|HW13_Favorinus_branchialis|TRANSCRIPT
--------------------------------------------------------------------------------------------------------------------------------------------------------------------------------------------------------------------------------------------------------------------GAALGPDWASSFHMTGRS-P-IINNVHVEYRVEVTGIVSPDEFRLSGLEEAT-V----E----GQGWKAHSHWPVYIQLSNQKTFGCDLIISATGVTPFVDPF----LPGNNLVLAEDGGIRVDASMQTSETNVYAAGDACSAGWEPSPHW-LQMRLWSQARQMGCYAAKCMVGHTRQEDTPMDFCFELFAHVTTFFNFKVILLGKFNSQGL----------------------------------------------------------------------
>EOG091F01PY|Crassostrea_gigas|JG15_Favorinus_auritulus|TRANSCRIPT
-------------------IETLSYLDPDARITLISASPLIKKVTNFMQVTRVGELFDVEEQPLSSAGGEHKNVTVIHAAVQSLSARGQTLTTSKGETVAYDKLCICTGGKPKLISTSNPHVIGIRDTESVQTLQNRLRTCRRVVIVGNGGIATELVHELSGCEVVWAIKDKSIASTFVDAGAGRFLMECLQHKQQQ------------Q---EQQH--------------------S----------DKGDGDRGTVSGGAALGPDWASSFHMTGAA-G-AGADAAVEYQVEVKGIVSPDEFRLSGLEEAT-L----E----GQGWKAHSQWPVYIQLSNQKTFGCDLIISATGVTPFVDPF----LPGNNLVLAEDGGIRVDASMQTSETNVYAAGDVCTAGWEPSPHW-LQMRLWSQARQMGCYAAKCMVGHTRQEDTPMDFCFELFAHVTTFFNFKVILLGKFNSQGLDVD-------------------------------------------------------------------
>EOG091F01PY|Crassostrea_gigas|JG06_Catriona_columbiana|TRANSCRIPT
-------------------------------------------------------------------------------------------------------------------------------------------------------------------------------------------------------------------------------------------------------------------MGGALGPDWVSHAEMKGTQ-Q-TSHNVHVEYNVEVAKVMTPDEFKETQSPH---E----A-QPGE----SIDDWRIYVMLTNGKTFGCDLVVSATGVIPFVDPF----LKNNSLDVADDGGIRVNEYMQTSETNVYAAGDVCSAAWDWSPSW-IQMRLWSQARQMGCYAAKCMTTHHDGEIPTMDFCFELFAHVTKFFNFKVVLLGKFNSQGLGQEQEMLLRCTKGMEYIKVILVDNRMVGAVLVGDTDLEETFENLILNATDLSPFKEHLLDPAIDLEDFFD
>EOG091F01PY|Crassostrea_gigas|JG07_Cuthona_albocrusta|TRANSCRIPT
-------------------------------------------------------------------------------------------------------------------------------------------------------------------------------------------------------------------------------------------------------------------MGGALGPDWVTQVEMKGTQ-K-ASHNVHVEYDVEVDRVMSPEEYKESKIPH---V----S-QLGE----HADDWPVYVTLTNGKTFGCDLVISATGVTPFVDPF----LNDNHLNVAEDGGIRVNEYMQTTETNVYAAGDVCTAGWDWSPNW-IQMRLWSQARQMGCYAAKCMTTHQQGEVPTMDFCFELFAHVTKFFNFKVVLLGKFNSQGLGQDQEVLLRCTKGMEYIKVILVNDRMVGAVLVGDTDLEETFENLILNATDLSPFKEHLLDPAIDLEDFF-
>EOG091F01PY|Crassostrea_gigas|HW07_Cuthona_caerulea|TRANSCRIPT
-------------------------------------------------------------------------------------------------------------------------------------------------------------------------------------------------------------------------------------------------------------------MGGALGPDWATHVEMKGTQ-K-TSHNVHVQYNVEVDKVMSPDEYQQNKSPD---V----P-QHEQ----QTDDWPVYVTLTNGKTFGCDLVISATGVTPFADPF----LKDNSLEVAEDGGIKVNEYMQTTESNVYAAGDVCTSDWEWSPNW-IQMRLWSQARQMGCYAAKCMTTHQEGGVPIMDFCFELFAHVTKFFNFKIVLLGKFNSQGLGQEQEILLRCTKGLEYIKVVLVDNRMVGAVLVGDTDLEETFENLILNATDLSPFKEHLLDPAIDLEDFFD
>EOG091F01PY|Crassostrea_gigas|NC04_Fiona_pinnata|TRANSCRIPT
-------------------------------------------------------------------------------------------------------------------------------------------------------------------------------------------------------------------------------------------------------------------MGGALGPDWASRLEIKGNQ-E-TSHNVHVEYNVEVERVMSPDEFKQSGVTEAE-L----S-QCQE----HKGDWPVYVTLTNGKSYGCDLVISATGVTPFADPF----LSGNFLEVAGDGGLKVDEFMQTSEKNVYAAGDVCSAGWEWSPNW-IQMRLWSQARQMGCYAAKCMSAHQQGEVTTMDFCFELFAHVTNFFNFKVVLLGKFNSQGLGQEQEILLRCTKGLEYVKVVLVDDRMVGAVLVGDTDLEETFENLILNRTDLSPFKEHLLDPAIDIEDFF-
>EOG091F01PY|Crassostrea_gigas|JG14_Eubranchus_rustyus|TRANSCRIPT
-------------------IETLSYLHPSARLVLISASPLIKKVTNFVQLTRHGETFDVEERPLWSVNENHPNLEVVHASVEQLSASDQTVTTSCGKKINYDKLCICTGGRPKLLATDNPYVLGIRDTQSVKNLQEKLATCRRVVIVGNGGIATELVYELEGCQVIWAIRDTSISHTFVDPGAGQFFLEHLNKDKRLKY-----------------TSDVDKSKIS-----------T----------Q-------DGFGGGALGPDWAYRVDMKGAE-K-ISHNVSVEYSVEVAKIMTPDEFRQIGMTEEK-L----L-EDTE----HISDWPIYVSLTNDKTFGCDLIVSATGVTPLVDPF----LDGNQFDLAEDGGLKVNGVMETTEKNVYAAGDACTACWEWSPNW-VQMRLWSQARQMGCYAAKCMVASQQGETPVMDFCFELFAHVTSFFNFKVVLLGMFNSQGLGSEQEVLLRCTKGVEYIKVILVEDRIVGAVLVGDTDLEETFENLILNRTDLSPFKEHLLDPAVDIEDFFD
>EOG091F01PY|Crassostrea_gigas|HW11_Eubranchus_exiguus|TRANSCRIPT
-------------------IETLSYLHPTARLVLISASPLIKKVTKFVQLTRHGEMFDVEERPLASVNQSCPNLRVIQASVKELSASRKTVTLSCGETISYAKLCICTGGTAKLLAKDNPYVLGIRDTQSVKTLQDKLSTCRRVVIVGNGGIATELVYELEGCQVIWAVRDDSIAHTFVDPGAGQFFLEHLNNDKAS------------S---T-DQCLSKRLKYT-----------A----------EKADSTHSGGVVGGALGPDWASSVDMRGTQ-H-MCHHVRVEYKVEVQHIWSATQFALQAHTTQQVH----V-D--KH---GIEDWPVYVSLSNGKVFGCDLVVSATGVTPLVQPFL---TDDNNLQIAEDGGLKVDQFMETTEAGVYAAGDVCTACWELSPHW-IQMRLWSQARQMGCYAAKSMVARQQGETPVMDFCFELFAHVTTFFNFKVVLLGKFNSQGLGTEQEILLRCTKGVEYIKVVLVDGRMVGAVLVGDTDLEETFENLILNQTDLSPFKEHLLDPAVDIEDFF-
>EOG091F01PY|Biomphalaria_glabrata|JG26_Phestilla_sp|TRANSCRIPT
------------------------------------------------------------------------------------------------------------------------------------------------------------------------------------------------------------------------------------------------------------------MVGGALGPDWAMHVEMKGVQ-K-TSHNVQVEYNVEVDRVMSPDEFKQMKSRGEN---------PGS----GMTDWPVFVTLTNGKTFGCDLVISATGVTPFVDPF----LKDNQLDLAEDGGIQVNDFMQTSENNIYAAGDVCTACWDWSPNW-IQMRLWSQARLMGCYA------------------------------------------------------------------------------------------------------------------
>EOG091F01PY|Crassostrea_gigas|NC02_Bathydoris_clavigera|TRANSCRIPT
-------------------------------------------------------------------------------------------------------------------------------------------------------------------------------------------------------------------------------------------------------------------------------------------------------------------------------------------EWPVYIAFSNDKAFGCDFIVSATGVEPFPDPF----LSGNNFSVGDDGGLVVNKLMETSESNVFAAGDVCSINWNLSPHW-LQMRLWSQARQMGCYAAKCMIASASNVEITPDFCFELFVHVTNFFNFKVIVLGRFNAQGLGDDYELLLRCTKGTEYVKVILQNGRLVGAVLIGETDLEETFENLILNGMDLTPFKENLLDPEIDLEDFFD
>EOG091F01PY|Crassostrea_gigas|HW19_Polycera_quadrilineata|TRANSCRIPT
------------------------------------------------------------------------------------------------------------------------------------------------------------------------------------------------------------------------------------------------------------------------------------------------------------------------------------------------------------------------------------------------------------------------------------------YAAKCMVASSNSTEISPDFCFELFTHVTNFFNFKVVILGRFNAQDLGDDYEILLRCTKGLEYVKVILKDGRMVGAVLIGETDLEETFENVILNGLDLTPFKENLLDPEI-------
>EOG091F01PY|Crassostrea_gigas|HW03_Berthella_plumula|TRANSCRIPT
----------------------------------------------------------------------------------------------------------------------------------------------------------------------------------------------------------------------------------------------------------------------------------------------------------------------------------------EKKNWPVYVSLSNGKICGCDLVVSATGVMPFTDNF----TSGNDFDLAEDGGFKVYDKMETSETDVFAAGDVCTACWQHSPHW-LQMRLWSQARQMGCYAAKCIVASNEKTEIAMDFCFELFTHITTFFNFKVILIGKFNAQGLGDNYEILLRCSKGLEYVKAVLQDGRLVGAVLIGETDLEETFENLILNEMDLTPFKDNFLDPEIDLEDFF-
>EOG091F01PY|Crassostrea_gigas|NC06_Pleurobranchaea_californica|TRANSCRIPT
------------------------------------------------------------------------------------------------------------GGKPKVIAKENPLVVGIRDTESVKDFQRKLQSARRVLIVGNGGIATELVYELEGCQVIWAIKDKSIANTFVDAGAGEFFLEHLNKGKDR------------K---A-G--PSKRCKYT-----------E----------E-------RRVMGGALGPDWAKDLTMQGNE-Q-ALRHVHVEYQVELTSVMNPKEFSESGLREDV-L----QTS--SGQ--DGNAWPIYLSLSNGKTFGCDLVVSATGVVPCTDSL----VLGNRLVLAADGGIKVNGRMETSEEDVYAAGDVCTANWQHSAHW-MQMRLWSQARQMGSYAAKSMVAASNGTQLSMDFCFELFTHVTKFFDLKVILIGKFNAQGLGSNYEILLRCTKGHEYVKAILQDGRLVGAVLIGETDLEETFENLVLNGMDLTPFKENLLDPEIDLEDFFD
>EOG091F01PY|Crassostrea_gigas|HW04_Calmella_cavolinii|TRANSCRIPT
-------------------VETLSVFGEGASVTLLSASPLIKTIVNYSKLTQVAETFDVEEKPIASVEEKNTNVHIIQASVTSLSTEDKKIYTSDGCCISYDKLCICTGGRPRVIADGNPLVIGIRDTESVKDFQIKVKTARRIVIVGNGGIATELVYELEGCEVIWAIKDTSIAHTFVDAGAGEFFLEHLNKDKDK------------T---P-T-GPSKRLKYT-----------T----------G-------SDLGGGALGPDWTRDLEIYGHLSK-ISHRVHVEREVEVTAIMSTDEFKQSESTNSK-T----R-NDPQ----LTSLWPAYITLTNGRVYGCDLVVSATGVVPNSS-FSVDNQTASQFELAEDGGIKINSCMKTSQDSVYAAGDVCTASWEHSQHW-LQMRIWSQARQMGCYAAKCMIADVKKEDISMDFCFELFAHVTTFFRFKVVLLGKFNGQGLGDDYEVLLRVTKGEEYVKVLLQDGRLVGAVLVGETDLEETFENLILNGLDLTPFKENLLEPGVDVEDFFD
>EOG091F01PY|Biomphalaria_glabrata|JG28_Scyllaea_fulva|TRANSCRIPT
---------------------------------------------------------------------------------------------------------------------------------------------------------------------------------------------------------------------------------------------------------------------------------------Q-IARNVQVEYEVEVSAVMSPEEFRQAGLTEEG-Q----S-D--RPA--DKQSWPVYISLSNHKTFGCDLIVSATGVTPFVDPF----LAGNHFDLAGDGGLKVNSTMETSEKNVYAAGDVCTAEWNLSPHW-IQMRLWSQARQMGCYAAKCMVAHTKKEEISPDFCFELFAHVTSFFNFKVILLGKFNSQGL----------------------------------------------------------------------
>EOG091F01PY|Lottia_gigantea|LotgiG178551
MEKIADIIIVGGGISGVTCAQTVNELNPDVTVILITASPLIKTVVNFKQVTERIESFQVEEKNKSYLEVSCINIEVIDDVVTEIQSENHILFTENGMKMKYKKLCLCTGGRPKVISEYNPYVLGIRDTESVQEFQKRLKNAKRIVVVGNGGIATELVYEIEGCEVIWAIKDKSIANTFVDAGAAQFFLPSINKDKTK------------T---H-E--PLKRHKYTIT-----DEETA----------N-------RTINGGALGPDWSLNLTMVGLK-Q-DSHKVHIEYNVEVNKILTAAEMLSSEC----------------------DKWPVYIELSNGKVYGSDVIVSATGVIPNSQQL----HTDKPFDIGEDGGIKVNDKMETNIMDIYGAGDICSANWKPSKHW-LQMRLWSQARQMGCYAAKSMLADLDNEEITLDFCFELFTHMTKFFNYKVILLGKFNGQNLGENQEILLRMTEGVEYIKLILQDSRLQGAILIGETDLEETFENLILNETDLTLFKDQLLNPGIDIEDFFD
>EOG091F01PY|Crassostrea_gigas|HW09_Doto_sp|TRANSCRIPT
-------------------IETLSFLDPSAKITLISASPLIKKVTNFVQVTRAGETFDVEEQPLSTAKEAISNLCVIHASVNSLNASEQKLELSNGELISYDKLCLCTGGKPKLIYPSNPFVIGIRDTESVKNLQIRLQKARRVIIVGNGGIATELVHELVGCQVIWLI-------------------------------------------------------------------------------------------------------------------------------------------------------------------------------------------------------------------------------------------------------------------------------------------------------------------------------------------------------------------------------------
>EOG091F01PY|Crassostrea_gigas|NC03_Doris_kerguelenensis|TRANSCRIPT
----------------------------------------------------------------------------------------------------------------------------------------------------------------------------------------------------------------------------------------------------------------------------------------------------------------------------------------------------------ADVAVMGVGVVPATD-F----LKGSGINMTERGFVPVDKCMQTSAADVFAAGDIVEFPLFTQGDKLVNIQHWQMAHQHGRIAALNMV-------------------------------------------------------------------------------------------------------------
