# Supplementary material for: Transcriptomics provides a robust framework for the relationships of the major clades of cladobranch sea slugs (Mollusca, Gastropoda, Heterobranchia), but fails to resolve the position of the enigmatic genus Embletonia
Source: BMC Ecol Evol. 2021 Dec 28;21:226. doi: 10.1186/s12862-021-01944-0 (PMC8895541; doi:10.1186/s12862-021-01944-0)
Supplement: Supplementary file 6 — Additional file 6. Archive S4: Unmasked multiple sequence alignments on amino acid level including Doris kerguelenensis and Calmella cavolini prior to the removal of outliers. [file 12862_2021_1944_MOESM6_ESM.zip › Archive_S4/Alignments/EOG091F0150.aa.fasta]

>EOG091F0150|Biomphalaria_glabrata|BGLTMP005739
MK----------SAACPFLNKFSTTSIRQFAPLFLNYVEKCPVMMTQTRQQW----------------TINKQNAAPEV-ESQNNECPYVTDAEVTVTEAPKVAQDDTIN-------------------------------------QQLLKVKPHGKKHELVKTKSPAHFMIDLCSLPSDQATSRFFNYEGFFASQLQKKKDEHTYRIFKKVMRDASSFPQAYEH--SAGISKDITVWCSNDYLGMSWHPKVKEAVSAALMKHGAGSGGTRNISGNSPLHEELERELAKLHQKEAGLVFTSCYVANDTTLFTLGKHLPGMHFFSDAGNHASMIQGIRTSMAKKHVFRHNDPDHLEELLKKVDPNVPKVVAFETVHSMDGSICPTVEMCEVAHKYGALTFVDEVHAVGMYGEHGAGVGEQDNCLDKMDIISGTLGKAFGNMGGYIVGSAKLVDMIRSFGAGFIFTTSLPPTVLKGCLASVR-------------------------------------------VGDAQLCTQISNDLITKYGIYVQSINYPTVARGTERLRVAPTPHHTKAMMDEFVANLTELWKETGLHLY-GH-VCPNTCGNCNKELSIQKMFKPEPVCQRSNCTYASLQAALA----------
>EOG091F0150|Biomphalaria_glabrata|HW09_Doto_sp|TRANSCRIPT
--------------------------------------------------------------------------------------------------------------------------------------------------------------------------------SKQESEKAESFFDYNGFFDQQLQRKKDEHTYRVFKKVMRDASAFPKAREE---SHEKKDITVWCSNDYLGMSWHPKVREAVSNALTKHGAGSGGTRNISGNSPLHEALEKKLANLHQKEAGLVFTSCYVANDTTLFTLGKHLPGMHFFSDAGNHASMIQGIRTSLARKHVFRHNDPLHLEEVLRTVDPSVPKVVAFETVHSMDGSICPLEEMCDVAHKYGALTFVDEVHAVGLYGEHGAGVGEEDKCLDKMDIISGTLGKAFGNMGGYIVASSQLVDMVRSYGSGFIFTTSLPPTILSGAMTSIM-------------------------------------------VGDAEACTTLSNELISKCGIYVQSINYPTVARGSERLRLAPTPHHTKPLMDGFVKSLVGLWKESGMPLF-EKPLCPDTCETCQKELSVGKMYQKESVCDRSHCTYASLQAAL-----------
>EOG091F0150|Biomphalaria_glabrata|JG22_Lomanotus_vermiformis|TRANSCRIPT
------------------------------------------------------------------------------------------------------------------------------------------------------------------------------------------FFDYDEFFDKQLEKKKEEHTYRVFKKVMRDATAFPKAVEE---TRDKKDITVWCSNDYLGMSWHPKVKEAVSNALNKHGAGSGGTRNISGNSSLHENLEKRLASLHRKEAGLIFTSCYVANDTTLFTLGKHLPDMHFFSDAGNHASMIQGIRTSMAKKHVFRHNDPLHLEELLRKVDPALPKIVAFETVHSMDGSICPTEEMCDVAHKYGALTFVDEVHAVGLYGETGAGVGEQDQCLDKMDIISGTLGKAFGNMGGYIVGTKQMVDMVRSYGSGFIFTTSLPPTILSGAAASIE-------------------------------------------VGDAEACTQLSNDLIAKCGIYVQSINYPTVARGTERLRLAPTPHHTEAMMDGLVKDLVQLWKESGLPLY-DKPICPVSCEACQKELSISKLYKNEPICQRSNCTYVSLQTA------------
>EOG091F0150|Crassostrea_gigas|HW16_Hancockia_cfuncinata|TRANSCRIPT
-------------------------------------------------------------------------------------------------------------------------------------------------------------------------------------------FDYNGFFDQQLERKKEEHTYRVFKKVMRNASSFPKASEE--TDNEKKDITVWCSNDYLGMSWHPEVKNAVSTALNKHGAGSGGTRNISGNSPLHEGLERQLAELHQKEAGLVFTSCYVANDTTLFTLGKHLPDMHFFSDAGNHASMIQGIRTSMAKKHVFRHNDPLHLEEMLRKVDASVPKIVAFETVHSMDGSICPLEEMCDVAHKYGALTFVDEVHAVGLYGENGAGVGEQDGCLHKMDIISGTLGKAFGNMGGYIVGSKQMVDMVRSYGSGFIFTTSLPPTILSGAMASIAVLSSDEGRELRSMQQDNVRYLRENLVDSGLPVHHSPSHIIPIMVGDAEACTNLSNDLISKCGIYVQSINYPTVPKGSERLRL----------LDGFVDSLVGLWKESELPLF-GQPICPKSCESCQKELSINQLYKNEPICGRSHCTYASLQ--------------
>EOG091F0150|Biomphalaria_glabrata|JG17_Hancockia_uncinata|TRANSCRIPT
------------------------------------------------------------------------------------------------------------------------------------------------------------------------------------------------------------------------------------------------------------VKNAVSTALNKHGAGSGGTRNISGNSPLHEGLERQLAELHQKEAGLVFTSCYVANDTTLFTLGKHLPDMHFFSDAGNHASMIQGIRTSMAKKHVFRHNDPLHLEEMLRKVDASEPKIVAFETVHSMDGSICPLEEMCDVAHKYGALTFVDEVHAVGLYGENGAGVGEQDGCLHKMDIISGTLGKAFGNMGGYIVGSKQMVDMVRSYGSGF-----------------------------------------------------------------------------------------------------------------------------------------------------------------------------------------
>EOG091F0150|Biomphalaria_glabrata|HW21_Tritonia_manicata|TRANSCRIPT
------------------------------------------------------------------------------------------------------------------------------------------------------------------------------------------FFDYNNFFDKQLQKKKDEHTYRVFKKILRDATAFPSAQEH---SHDKTDITVWCSNDYMGMSWHPKVKEAVHNALNKHGAGSGGTRNISGNTPLHEQLEKQLATLHQKEAGLVFTSCYVANDTTLFTLGKHLPDMHFFSDAGNHASMIQGIRTSLAKKHVFRHNDPLHLEEVLRKVDPSVPKVVAFETVHSMDGSICPTVEMCDVAHKYGALTFVDEVHAVGLYGDHGAGVGEQDNCLDKMDIISGTLGKAFGNMGGYIVGSNQLIDMVRSFGSGFIFTTSLPPTILSGAMASIK-------------------------------------------VGDVEACTQLSNDLITKCGIYVQSINYPTVARGTERLRVAPTPHHTEEMMDDFVEKLVGLWKETGLSLY-DKPICPQSCEACQQELTISKLYKKSPICERSNCTYLSLQAAL-----------
>EOG091F0150|Biomphalaria_glabrata|NC08_Tritonia_hamnerorum|TRANSCRIPT
-----------------------------------------------------------------------------------------------------------------------------------------------------------------------------------ASHSPAGFFDYNNFFDKQLQKKKDEHTYRVFKKVMRDATAFPSAEEH---SQDKKDITVWCSNDYLGMSWHPKVKEAVHNALNKHGAGSGGTRNISGNSPLHEKLENQLANLHQKEAGLVFTSCYVANDTTLFTLGKHLPGMHFFSDAGNHASMIQGIRTSMAKKHVFRHNDPLHLEEMLRKVDPSVPKVVAFETVHSMDGSICPTEEMCDVAHKYGALTFVDEVHAVGLYGDHGAGVGEQDNCLDKMDIISGTLGKAFGNMGGYIVGSSQMVDMVRTFGSGFIFTTSLPPTILGGAIASIK-------------------------------------------VGDAEACTKLSNDLIAKCGIYVQSINYPTVARGSERLRVAPTPHHTEAMMDDFVDKLVGLWKESGLALF-DKPICPQSCEACQQELTINKLYKNSPICQRSNCTYLSLQAAL-----------
>EOG091F0150|Biomphalaria_glabrata|JG30_Tritonia_festiva|TRANSCRIPT
------------------------------------------------------------------------------------------------------------------------------------------------------------------------------------------FFDYNNFFDKQLQKKKDEHTYRVFKKVLRDATAFPSAVEH---SQDKKDITVWCSNDYMGMSWHPKVKEAVHNALNKHGAGSGGTRNISGNTPLHEQLERQLANLHQKEAGLVFTSCYVANDTTLFTLGKHLPDMHYFSDAGNHASMIQGIRTSMAKKHVFRHNDPLHLEEILRKVDPSVPKVVAFETVHSMDGSICPTEEMCDVAHKYGALTFVDEVHAVGLYGDHGAGVGEQDNCLDKMDIISGTLGKAFGNMGGYIVGSSQLVDMVRSYGSGFIFTTSLPPTILSGAIASIK-------------------------------------------VGDAEACTKLSNDLIAKCGIYVQSINYPTVARGTERLRVAPTPHHNEAMMDDFVDKLVGLWKESGLALY-DKPICPQSCEACQQELTINKLYQKSPICQRSNCTYLSLQAAL-----------
>EOG091F0150|Biomphalaria_glabrata|NC07_Tritonia_diomedea|TRANSCRIPT
------------------------------------------------------------------------------------------------------------------------------------------------------------------------------------------FFDYNNFFDKQLQKKKDEHTYRVFKKVLRDATAFPSAVEH---SQDKKDITVWCSNDYMGMSWHPKVKEAVHNALNKHGAGSGGTRNISGNTPLHEQLERQLANLHQKEAGLVFTSCYVANDTTLFTLGKHLPDMHYFSDAGNHASMIQGIRTSMAKKHVFCHNDPLHLEEILRKVDPSVPKVVAFETVHSMDGSICPTEEMCDVAHKYGALTFVDEVHAVGLYGDHGAGVGEQDNCLDKMDIISGTLGKAFGNMGGYIVGSSQLVDMVRSYGSGFIFTTSLPPTILSGAIASIK-------------------------------------------VGDAEACTKLSNDLITKCGIYVQSINYPTVARGTERLRVAPTPHHNEAMMDDFVDKLVGLWKESGLALY-DKPICPQSCEACQQELTINKLYQKSPICQRSNCTYLSLQAA------------
>EOG091F0150|Biomphalaria_glabrata|HW10_Embletonia_pulchra|TRANSCRIPT
-----------------------------------------------------------------------------------------------------------------------------------------------------------------------------------APRQSSGFFDYNTFFDKQLQKKKDEHTYRVFKKVMRNASSFPKASEE---TGHKKDITVWCSNDYMGMSWHPKVKEAVSSALNEHGAGSGGTRNISGNSPLHERLEKKLAQLHQKEAGLVFTSCYVANDTTLFTLGKHLPDMHFFSDAGNHASMIQGIRTSMARKHVFRHNDPLHLEEMLRKVDPSVPKVVAFETVHSMDGSIAPTEEMCDVAHKYGALTFVDEVHAVGLYGQHGAGVGEQDNCLDKMDIISGTLGKAFGNMGGYIVGSSQMVDMIRSYGSGFIFTTSLPPTILCGATASIE-------------------------------------------VGDVEACTTLSNDLISKCGIYVQSINYPTVARGSERLRCAPTPHHTQAMMDGFVDNLVQLWKESGLPLY-NKPLCPKSCEACQKELTINKLYKKDPICERSNCTYSSLQAVL-----------
>EOG091F0150|Biomphalaria_glabrata|JG19_Janolus_barbarensis|TRANSCRIPT
----------------------------------------------------------------------------------------------------------------------------------------------------------------------------------------------------------------------------------------------------------------------------------------------------------------------------------------------------------------------LRKLDPTVPKVVAFETVHSMDGSIAPTEEMCDVAHKYGALTFVDEVHAVGLY---------------------------------------------------------------------------------------------------------------------------------------------------------------------------------------------------------------------------------------------
>EOG091F0150|Biomphalaria_glabrata|HW18_Janolus_cristatus|TRANSCRIPT
----------------------------------------------------------------------------------------------------------------------------------------------------------------------------------PASGQQTSLFDYNDFFDQKLQKKKEEHAYRVFKKVMRDASAFPKAREE---SGEKKDITVWCSNDYMGMSWHPKVKEAVSNALNKHGAGSGGTRNISGNSPLHEGLEKQLARLHQKEAGLVFTSCYVANDTTLFTLGKHLPDMHFFSDAGNHASMIQGIRTSMARKHVFRHNDPLHLEEMLRKHDPTVPKVVAFETVHSMDGSIAPTEEMCDVAHKYGALTFVDEVHAVGLYGQHGAGIGEQDNCLDKMDIISGTLGKAFGNMGGYIVGSSQLVDMIRSYGSGFIFTTSLPPTILSGAMASVS-------------------------------------------VGDPEACTKLSNDLISRFGIYVQSINYPTVSRGSERLRLAPTPHHTRDMMDHFVQCLVTLWKDSGLPLY-DKPICPKSCEACQKDLTLNKLYRKEPICGRSNCTYLSLQAAL-----------
>EOG091F0150|Biomphalaria_glabrata|JG28_Scyllaea_fulva|TRANSCRIPT
------------------------------------------------------------------------------------------------------------------------------------------------------------------------------------------YFDYNGFFDQQLQKKREEHTYRVFKKVMRDATAFPNASEE---SAEKKDITVWCSNDYLGMSWHPKVKEAVSSALNKHGAGSGGTRNISGNSPLHENLEKKLADLHQKEAGLVFTSCYVANDTTLFTLGKHLPGMHFFSDAGNHASMIQGIRTSLAKKHVFRHNDPLHLEEMLRKVDPTVPKVVAFETVHSMDGSICPTEEMCDVAHKYGALTFVDEVHAVGLYGHHGAGIGEQDNCLDKMDIISGTLGKAFGNMGGYIVGSSQLVDMVRSYGAGFIFTTSLPPTILSGATASIE-------------------------------------------VGEAEACTNLSNDLISKCGIYVQSINYPTVARGSERLRLAPTPHHTKDLMDGFVESLVGLWKESGLPLY-DQPICPKSCEACQKELSINQLYKDAPICQRSNCTYVSLQSAL-----------
>EOG091F0150|Biomphalaria_glabrata|JG21_Limenandra_confusa|TRANSCRIPT
---------------------------------------------------------------------------------------------------------------------------------------------------------------------------------------------------------------RVFKKVMRDASSFPRASEES-SSAGKKDVTVWCSNDYMGMSWHPKVIEAVSNALNKHGAGSGGTRNISGNSPLHEALEKKLAQLHQKEAGLVFTSCYVANDTTLFTLGKHLPGMHFFSDAGNHASMIQGIRTSMAKKHVFRHNDPLHLEEMLRKVDPSVPKVVAFETVHSMDGSICPTAEMCDVAHKYGALTFVDEVHAVGLYGDTGAG---------------------------------------------------------------------------------------------------------------------------------------------------------------------------------------------------------------------------------------
>EOG091F0150|Biomphalaria_glabrata|HW20_Spurilla_neapolitana|TRANSCRIPT
---------------------------------------------------------------------------------------------------------------------------------------------------------------------------------------SKKFFNYNNFFDEQLIKKKEEHTYRVFKKVMRDASSFPRASEES-GVAGKKDVTVWCSNDYMGMSWHPKVIEAVGNALNKHGAGSGGTRNISGNSPLHEALEKKLAKLHQKEAGLVFTSCYVANDTTLFTLGKHLPGMHFFSDAGNHASMIQGIRTSMAKKHVFRHNDPLHLEEMLRKVDPTVPKVVAFETVHSMDGSICPTEEMCDVAHKYGALTFVDEVHAVGLYGDKGAGVGEQDKCLDKMDIISGTLGKALGNMGGYIVGSSQLVDMIRSYGSGFIFTTSLPPTILSGAMASID-------------------------------------------VGDAEACTQLSNDLISKCGIYVQSINYPTVARGTERLRLAPTPHHTKEMMDNFVEELVGLWKESGLPLY-DSPLCPKSCEACQKELSINKLYKPQPICERSNCTYSSLQAAL-----------
>EOG091F0150|Biomphalaria_glabrata|JG29_Spurilla_braziliana|TRANSCRIPT
--------------------------------------------------------------------------------------------------------------------------------------------------------------------------------TLDETAPSKKFFNYNNFFDEQLIKKKEEHTYRVFKKVLRDASSFPRASEES-DVAGKKDVTVWCSNDYMGMSWHPKVIEAVGNALHKHGAGSGGTRNISGNSPLHEALEKQLAKLHQKEAGLVFTSCYVANDTTLFTLGKHLPGMHFFSDAGNHASMIQGIRTSMAKKHVFRHNDPLHLEEMLRKVDPTVPKVVAFETVHSMDGSICPTEEMCDVAHKYGALTFVDEVHAVGLYGDHGAGVGEQDKCLDKMDIISGTLGKALGNMGGYIVGSSQLVDMIRSYGSGFIFTTSLPPTILSGAMASID-------------------------------------------VGDAEACTQLSNDLISKCGIYVQSINYPTVARGTERLRLAPTPHHTKEMMDTFVEKLVGLWKESGLPLY-DSPICPKSCEACQKELSINKLYKPQPICERSNCTYSSLQAAL-----------
>EOG091F0150|Biomphalaria_glabrata|JG02_Antaeolidiella_chromosoma|TRANSCRIPT
------------------------------------------------------------------------------------------------------------------------------------------------------------------------------------------------FFDEQLTKKKEEHTYRVFKKVMRDASSFPRASEES-GIAGKKDVTVWCSNDYMGMSWHPKVIEAVGKALNKHGAGSGGTRNISGNSPLHEALEKQLARLHQKEAGLVFTSCYVANDTTLFTLGKHLPGMHFFSDAGNHASMIQGIRTSMAKKHVFRHNDPLHLEEMLRRVDPTVPKVVAFETVHSMDGSICPTEEMCDVAHKYGALTFVDEVHAVGLYGDTGAGVGEQDNCLDKMDIISGTLGKAFGNMGGYIVGSSQLVDMIRSYGSGFIFTTSLPPTILSGAMASVQ-------------------------------------------VGDAEACTQLSNDLISECGIYVQSINYPTVARGTERLRLAPTPHHTKEMMDNFVEQLVRLWKESGLPRY-DRPICPKSCEACQKELSISQLYKPQPICDRSNCTYSSLQAAL-----------
>EOG091F0150|Biomphalaria_glabrata|HW17_Hermissenda_crassicornis|TRANSCRIPT
----------------------------------------------------------------------------------------------------------------------------------------------------------------------------------PAKKTGKKFFNYDGFFDQQLTRKKEEHTYRVFKKVMRDATSFPRASESS-NAAGKKDVTVWCSNDYMGMSWHPKVIEAVSSALNKHGAGSGGTRNISGNSPLHEALETRLARLHQKEAGLVFTSCYVANDTTLFTLGKHLPGMHFFSDAGNHASMIQGIRTSMARKHVFRHNDPLHLEEMLRKVDPDVPKVVAFETVHSMDGSICPTEEMCDVAHKYGALTFVDEVHAVGLYGDTGAGVGEQDNCLDKMDIISGTMGKALGNMGGYIVGSSQLVDMVRSFGAGFIFTTSLPPTILSGATAAIE-------------------------------------------VGDAEACTQLSNDLIAKCGIYVQSINYPTVPRGTERLRLAPTPHHTKEMMDDFVHELVTLWKESGLPLY-NSPICPKSCEACDKELSISKLYKPKPICERSNCTYSSLQAAL-----------
>EOG091F0150|Biomphalaria_glabrata|JG18_Hermissenda_opalescens|TRANSCRIPT
----------------------------------------------------------------------------------------------------------------------------------------------------------------------------------PAKKTGKKFFNYDGFFDQQLTRKKEEHTYRVFKKVMRDATSFPRASESS-NAAGKKDVTVWCSNDYMGMSWHPKVIEAVSSALNKHGAGSGGTRNISGNSPLHEALETRLARLHQKEAGLVFTSCYVANDTTLFTLGKHLPGMHFFSDAGNHASMIQGIRTSMARKHVFRHNDPLHLEEMLRKVDPDVPKVVAFETVHSMDGSICPTEEMCDVAHKYGALTFVDEVHAVGLYGNTGAGVGEQDNCLDKMDIISGTMGKALGNMGGYIVGSSQLVDMVRSFGAGFIFTTSLPPTILSGATAAIE-------------------------------------------VGDAEACTQLSNDLIAKCGIYVQSINYPTVPRGTERLRLAPTPHHTKEMMDNFVDELVTLWKESGLPLY-NSPICPKSCEACDKELSISKLY-------------------------------
>EOG091F0150|Biomphalaria_glabrata|NC05_Hermissenda_crassicornis|TRANSCRIPT
----------------------------------------------------------------------------------------------------------------------------------------------------------------------------------PAKKTGKKFFNYDGFFDQQLTRKKEEHTYRVFKKVMRDATSFPRASESS-SAAGKKDVTVWCSNDYMGMSWHPKVIEAVSSALNKHGAGSGGTRNISGNSPLHEALETRLARLHQKEAGLVFTSCYVANDTTLFTLGKHLPGMHFFSDAGNHASMIQGIRTSMARKHVFRHNDPLHLEEMLRKVDPDVPKVVAFETVHSMDGSICPTEEMCDVAHKYGALTFVDEVHAVGLYGNTGAGVGEQDNCLDKMDIISGTMGKALGNMGGYIVGSSQLVDMVRSFGAGFIFTTSLPPTILSGATAAIE-------------------------------------------VGDAEACTQLSNDLIAKCGIYVQSINYPTVPRGTERLRLAPTPHHTKEMMDNFVDELVTLWKETGLPLY-SSPICPKSCEACDKELSISKLYKPKPICERSNCTYSSLQAALA----------
>EOG091F0150|Biomphalaria_glabrata|HW02_Berghia_verrucicornis|TRANSCRIPT
---------------------------------------------------------------------------------------------------------------------------------------------------------------------------------------SKSFFNYNNFFDKQLNKKKEEHTYRVFKKVMRDASSFPRASEES-GAEGRKDVTVWCSNDYMGMSWHPKVIEAVNNALNKHGAGSGGTRNISGNSPLHEALENQLARLHQKEAGLVFTSCYVANDTTLFTLGKHLPGMHFFSDAGNHASMIQGIRTSMAKKHVFRHNDPLHLEEMLRKVDPSVPKVVAFETVHSMDGSISPTEEMCDVAHKYGALTFVDEVHAVGLYGERGAGVGEQDNCLDKMDIISGTLGKAFGNMGGYIVGSSQLVDMIRSYGSGFIFTTSLPPTILSGAMASIK-------------------------------------------VGNAEACTQLSNDLISKCGIYVQSINYPTVARGMERLRLAPTPHHTKEMMDNFVDKLVGLWKETGLPRY-DTPICPKSCEACQKELSISQLYKPKPICDRSNCTYSSLQAAL-----------
>EOG091F0150|Biomphalaria_glabrata|HW12_Facelina_rubrovittata|TRANSCRIPT
---------------------------------------------------------------------------------------------------------------------------------------------------------------------------QLDEMLTDKEAPSKKFFNYNNFFDNQLQKKKEEHTYRVFKRVMRDASSFPHASEES-GVQGKKDVTVWCTNDYMGMSWHPKVIEAVGNALNKHGAGSGGTRNISGNSPLHEALEKKLAQLHQKEAGLVFTSCYVANDTTLFTLGKHLPGMHFFSDAGNHASMIQGIRTSMAKKHVFRHNDPLHLEEMLRKVDPTVPKVVAFETVHSMDGSICPTAEMCNVAHKYGALTFVDEVHAVGLYGNHGAGIGEQDNCVDKMDIISGTLGKAFGNMGGYIVGSSQLVDMIRSYGAGFIFTTSLPPTILSGAMASII-------------------------------------------VGNAEACTQLSNDLISKSGIYVQSINYPTVARGSERLRLAPTPHHTKEMMDNFVQELVGLWKESSLPLY-DTPICPKSCEACQKELSINLLYKSQPICERSNCTYSSLQAAL-----------
>EOG091F0150|Biomphalaria_glabrata|JG08_Dendronotus_venustus|TRANSCRIPT
-----------------------------------------------------------------------------------------------------------------------------------------------------------------------------------------RYFDYNQFFDQQLDKKKEEHTYRVFKKVLRDATAFPKASEH--GGEKQKDITVWCSNDYLGMSWHPKVKEAVSSALNKHGAGSGGTRNISGNSPLHERLEKKLARLHQKEAGLVFTSCYVANDTTLFTLGKHLPGMHFFSDAGNHASMIQGIRTSLAKKHVFRHNDPLHLEEMLRKVDPSLPKVVAFETVHSMDGSIAPTEEMCDVAHKYGALTFVDEVHAVGLYGQHGAGVGEQDNCLDKMDIISGTLGKAFGNMGGYIVGSSELVDMVRSFGSGFIFTTSLPPTILSGATASIE-------------------------------------------VGDAEACTQLSNELITRSGVYVQSINYPTVARGSERLRLAPTPHHTQDMMDGFVDSLVQLWKESGLPLY-DQPICPQSCEACQKELSINQLYKNAPICDRSNCTYVSLQQALA----------
>EOG091F0150|Biomphalaria_glabrata|HW05_Caloria_elegans|TRANSCRIPT
----------------------------------------------------------------------------------------------------------------------------------------------------------------------------------------KKFFNYNNFFDQQLQRKKEEHTYRVFKKVMRDATSFPNASEES-ATMGKKDVTVWCSNDYMGMSWHPKVIEAIGNALNKHGAGSGGTRNISGNSPLHEALEKQLARLHQKEAGLVFTSCYVANDTTLFTLGKQLPGMHFFSDAGNHASMIQGIRNSMATKHVFRHNDPLHLEEMLRKVDPTVPKVVAFETVHSMDGSICPAAEMCDVAHKYGALTFVDEVHAVGLYGDKGAGVGEQDNCLDKMDIISGTLGKAFGNMGGYIVGSSQLVDMIRSYGSGFIFTTSLPPTILSGAMASIK-------------------------------------------VGNAEACTQLSNDLISKCGIYVQSINYPTVARGSERLRLAPTPHHTQEMMDNFVDQLVGLWKESGLPLY-DTPICPTSCDACQKELSISQLYKPQPICDRSNCTYTSLQTALA----------
>EOG091F0150|Biomphalaria_glabrata|JG27_Phidiana_lynceus|TRANSCRIPT
-------------------------------------------------------------------------------------------------------------------------------------------------------------------------------------QSKKTFFNYNHFFDQQLQRKKEEHTYRVFKKVMRDATSFPRASEEA-GIAGKRDVTVWCSNDYMGMSWHPKVIEAVGNALSKHGAGSGGTRNISGNSPLHEDLEKQLARLHQKEAGLVFTSCYVANDTTLFTLGKQLPGMHFFSDAGNHASMIQGIRNSMAKKHVFRHNDPLHLEEMLRKVDPTVPKVVAFETVHSMDGSICPTAEMCDVAHKYGALTFVDEVHAVGLYGDTGAGVGEQDDCMDKMDIISGTLGKAFGNMGGYIVGSSQMVDMIRSFGSGFIFTTSLPPTILSGAMASIQ-------------------------------------------VGNAEACTQLSNDLISKCGIYVQSINYPTVARGSERLRLAPTPHHTKEMMDNFVEKLVGLWRESGLPLY-DTPICPTSCEACQKELSISQLYKPQPICDRSNCTYSSLQAALA----------
>EOG091F0150|Biomphalaria_glabrata|JG25_Palisa_papillata|TRANSCRIPT
----------------------------------------------------------------------------------------------------------------------------------------------------------------------------------------------------------------------------------------------------------------------------------------------------------------------------------------------------------------------------------------------------------------------------------------------------------------------------------------------------------------------------------------------------QLSNDLISKCGIYVQSINYPTVARGSERLRLAPTPHHTKEMMDNFVKNLVMLWKESGLPLY-DTPICPTSCEACQKELSISKLYKPQPICNRSNCTYSSLQAAL-----------
>EOG091F0150|Biomphalaria_glabrata|HW06_Cratena_peregrina|TRANSCRIPT
------------------------------------------------------------------------------------------------------------------------------------------------------------------------------------------FFNYNNFFDQQLQKKKDEHTYRVFKKVLRDASSFPQASESS-GPAGKKNVTVWCSNDYMGMSWHPKVIEAVSNALHNHGAGSGGTRNISGNTPLHEALEKKLARLHQKEAGLVFTSCYVANDTTLFTLGKHLPGMHFFSDAGNHASMIQGIRTSMAKKHVFRHNDPLHLEEMLRKVDPTAPKVVAFETVHSMDGSICPTAEMCDVAHKYGALTFVDEVHAVGLYGDHGAGVGEQDDCLEKMDIISGTLGKAFGNMGGYIVGSSQMVDMIRSYGSGFIFTTSLPPTILSGAMASID-------------------------------------------VGNAEACTQLSNDLISKCGIYVQSINYPTVARGSERLRLAPTPHHTKEMMDDFVEQLVGLWKDSNLPLY-DTPICPKSCEACQKELTINQLYKPQPICDRSNCTYSSLQAALA----------
>EOG091F0150|Biomphalaria_glabrata|HW01_Armina_tigrina|TRANSCRIPT
------------------------------------------------------------------------------------------------------------------------------------------------------------------------------------------FFDYDNFFDKQIQKKKDEHTYRVFKKVLRDATAFPKAVEE---SHGKKDISVWCSNDYLGMSWHPKVREAVAMALNNHGAGSGGTRNISGNSPLHETLEKQLAQLHQKEAGLVFTSCYVANDTTLFTLGKHLPDMHFFSDAGNHASMIQGIRTSMAKKHVFRHNDPLHLEEILRKVDPSVPKVVAFETVHSMDGSICPTEEMCDVAHKYGALTFVDEVHAVGLYGRHGAGVGEQDNCLDKMDIISGTLGKAFGNMGGYIVGSSQLVDMVRSYGSGFIFTTSLPPTILSGAMASIS-------------------------------------------VGDAEACTQLSNDLISKCGIYVQSINFPTVARGTERLRVAPTPHHTRAMMDDFVDSLVGLWKDSGLPLY-DQPLCPESCEACQKELSINKLYKKEPICQRSNCTYTSLQATL-----------
>EOG091F0150|Biomphalaria_glabrata|HW15_Flabellina_babai|TRANSCRIPT
------------------------------------------------------------------------------------------------------------------------------------------------------------------------------------------------------------------------------------------DITVWCSNDYLGMSWHPNVKEAVMSALHNHGAGSGGTRNISGNSPLHVNLEKRLARLHEKEAGLVFTSCYVANDTTLFTLGKHLPGLHFFSDAGNHASMIQGIRTSMAQKHVFRHNDPLHLEEQLRQVDPSVPKVVAFETVHSMDGSICPTEEMCDVAHKYGALTFVDEVHAVGLYGRHGAGIGEQDNCLDKMDIISGTLGKAYGN---------------------------------------------------------------------------------------------------------------------------------------------------------------------------------------------------------------
>EOG091F0150|Biomphalaria_glabrata|JG06_Catriona_columbiana|TRANSCRIPT
---------------------------------------------------------------------------------------------------------------------------------------------------------------------------------------AAKFFDYDNFFDKQLEKKKEEHTYRVFKKVLRDATAFPKASEQ---SINKRDITVWCSNDYLGMSWHPKVKEAVGSALAKHGAGSGGTRNISGNSPLHESLEKKLADLHQKEAGLVFTSCYVANDTTLFTLGKHLPGMHYFSDAGNHASMIQGIRTSMAKKHVFRHNDPLHLEEMLRTVDPSVPKIVAFETVHSMDGSIAPSEEMCDVAHKYGALTFVDEVHAVGLYGYHGAGVGEQDNCLDKMDIISGTLGKAFGNMGGYIVGSSTLVDMVRSYGSGFIFTTSLPPTILCGAMSSIN-------------------------------------------VGDAEVCTKLSNDLITKCGIYVQSINYPTVARGSERLRVAPTPHHTRDMMDDFVGKLTNLWKESGLPLY-SRPLCPQNCETCSKELSIKKLYQPRRICERSNCTYASLQAAL-----------
>EOG091F0150|Biomphalaria_glabrata|HW07_Cuthona_caerulea|TRANSCRIPT
---------------------------------------------------------------------------------------------------------------------------------------------------------------------------------------AANFFNYNQFFDKQLEKKKEEHTYRVFKKVMRDATAFPKASEQ---SVKKRDITVWCSNDYLGMSWHPKVKDAVGSALAKHGAGSGGTRNISGNSPLHEALEKKLANLHQKEAGLVFTSCYVANDTTLFTLGKHLPGMHFFSDAGNHASMIQGIRTSMAKKHVFRHNDPLHLEELLRKVDPSAPKIVAFETVHSMDGSISPSEELCDVAHKYGALTFVDEVHAVGLYGYHGAGVGEQDNCLDKMDIVSGTLGKAFGNMGGYIVGSNTLVDMVRSYGSGFIFTTSLPPTILNGAMSSID-------------------------------------------VGDAEVCTKLSNDLIAKCGIYVQSINYPTVARGSERLRVAPTPHHTRDMMDDFVRKLTNLWKETGLPLF-NRPLCPQNCETCSKELSIKKLYQTKAICDRSNCTYASLQAAL-----------
>EOG091F0150|Biomphalaria_glabrata|NC04_Fiona_pinnata|TRANSCRIPT
----------------------------------------------------------------------------------------------------------------------------------------------------------------------------------PEQDKPIKFFDYNNFFDKQLEKKKEEHAYRVFKKVMRDASAFPKASEQ---SVEKRDITVWCSNDYMGMSWHPKVKDAVGSALAKHGAGSGGTRNISGNSPLHEALETKLARLHQKEAGLVFTSCYVANDTTLFTLGKHLPGMHFFSDAGNHASMIQGIRTSMAKKHVFRHNDPLHLEEMLRKVDPSVPKVVAFETVHSMDGSISPTEEMCDVAHKYGALTFVDEVHAVGLYGYHGAGVGEQDNCLDKMDIISGTLGKAYGNMGGYIVGSSTLVDMVRSYGSGFIFTTSLPPTILCGAMSSID-------------------------------------------VGDAESCTNLSNDLISKCGIYVQSINYPTVARGSERLRVAPTPHHTRDMMDDFVKKLTKLWKESGLPLY-NTPLCPKSCETCSKELTINKLYQPRPICDRSNCTYASLQAAL-----------
>EOG091F0150|Biomphalaria_glabrata|JG26_Phestilla_sp|TRANSCRIPT
------------------------------------------------------------------------------------------------------------------------------------------------------------------------------------EDRAAQFFEYDNFFDKQLNKKKEEHTYRVFKKVMRDASAFPKASEQ---STSKRDITVWCSNDYLGMSWHPKVKEAVGSALAKHGAGSGGTRNISGNSPLHEGLENKLAELHQKEAGLVFTSCYVANDTTLFTLGKHLPGMHFFSDAGNHASMIQGIRTSMAKKHVFRHNDPLHLEELLRKVEPSVPKIVAFETVHSMDGSISPTEELCDVAHKYGALTFVDEVHAVGLYGYHGAG---------------------------------------------------------------------------------------------------------------------------------------------------------------------------------------------------------------------------------------
>EOG091F0150|Biomphalaria_glabrata|JG07_Cuthona_albocrusta|TRANSCRIPT
----------------------------------------------------------------------------------------------------------------------------------------------------------------------------LDQVVKPEQEKGGKFFDYNNFFDQQLDKKKEEHTYRVFKKVMRDATAFPKASEQ---TVNKRDITVRCSNDYLGMSWHPKVKDAVGSALAKHGAGSGGTRNISGNSPLHEALEKKLAYLHQKEAGLVFTSCYVANDTTLFTLGKHLPGLHFFSDAGNHASMIQGISTSMAKKHVFRHNDPLHLEELLRTVDPSVPKIVAFETVHSMDGSISPSEELCDVAHKYGALTFVDEVHAVGLYGYHGAGVGEQDNCLDKMDIVSGTLGKAFGNMGGYIVGSSTLVDMVRSYGSGFIFTTSLPPTILCGAMTSIM-------------------------------------------VGDAEVCTKLSNDLIAKCGIYVQSINYPTVARGTERLRVAPTPHHTRDMMDDFVKKLTNLWRESGLALY-KRPICPENCETCSKELNIKKLYQPSPICERSNCTYASLQAAL-----------
>EOG091F0150|Biomphalaria_glabrata|HW11_Eubranchus_exiguus|TRANSCRIPT
MK----------ATVCPFLNRFSMTHIRQYAPVLMGYMDRCPIMSRTGVQFQQAMAAHTTTPTEQSTGKV----SVAEV-ESNATKCPFLKGSEITLTQASTAVQEDAILPPGSHKHAEHPV----------------------------------------------------VDNKTELGQSSSFFDYNSFFDTQLEKKKEEHTYRVFKKVMRDATAFPHASEQ---SKDAKHITVWCSNDYLGMSWHPKVKEAVSTALNKHGAGSGGTRNISGNSPLHERLEAKLAALHQKEAGLVFTSCYVANDTTLFTLGKHLPGMHFFSDAGNHASMIQGIRTSMAKKHVFRHNDPLHLEEMLRKVDPSVPKVVAFETVHSMDGSIAPSEEMCDVAHKYGALTFVDEVHAVGLYGYHGAGCGEQDNCLDKMDIISGTLGKAFGNMGGYIVGSSQMVDMIRSYGSGFIFTTSLPPTILNGAMSSID-------------------------------------------VGDAEACTKLSNDLITECGVYVQSINYPTVARGSERLRVAPTPHHTRDMMDEFVRKLTKLWKDSNLPLY-NRPICPKSCETCSKELSINRLYKPTPICERSNCTYASLQAA------------
>EOG091F0150|Biomphalaria_glabrata|JG15_Favorinus_auritulus|TRANSCRIPT
------------------------------------------------------------------------------------------------------------------------------------------------------------------------------------------FFDYNNFFDQQLQKKKEEHTYRVFKKVMRDASAFPKASEQSGGVQAKKDVTVWCSNDYMGMSWHPKVIQAISKALNKHGAGSGGTRNISGNSPLHEDLEKRLAQLHQKEAGLVFTSCYVANDTTLFTLGKHLPGMHFFSDAGNHASMIQGIRTSMAKKHVFRHNDPLHLEEMLRKVDPDVPKVVAFETVHSMDGSISPASEMCDVAHKYGALTFVDEVHAVGLYGHTGAGVGEQDNCLDKMDIISGTLGKAFGNMGGYIVGSSHLVDMIRSFGAGFIFTTSLPPTVLSGAMASIN-------------------------------------------VGNAEACTQLSNDLISKCGIYVQSINYPTVARGQERLRLAPTPHHTKEMMDTFVHQLVGLWKESGLPLY-DTPICPKSCEACQKELSINQLYKAQPICDRSNCTYSSLQAAL-----------
>EOG091F0150|Biomphalaria_glabrata|JG23_Melibe_leonina|TRANSCRIPT
----------------------------------------------------------------------------------------------------------------------------------------------------------------------------------PHHATAGGFFDYDGFFDRQLQKKRDEHTYRVFKKVLRDATAFPRATEQS-QPARKQDITVWCSNDYLGMSWHPKVKEAVGTALQKHGAGSGGTRNISGNSPLHEGLERKLARLHHKEAGLVFTSCYVANDTTLFTLGKHLPGMHFFSDAGNHASMIQGIRTSMARKHVFRHNDPLHLEEMLRKVDPALPKVVAFETVHSMDGSICPTPEMCDVAHKYGALTFVDEVHAVGLYGDHGAGVGEQDNCLDKMDIISGTLGKAFGNMGGYIVGSSQMVDMIRSFGSGFIFTTSLPPTVLSGAMASID-------------------------------------------VGNAEACTNLSNDLITKCGIYVQSINYPTVAQGTERLRVAPTPHHTHSMMDGFVDSLVTLWKESGLPLY-DQPICPQSCEACQKELSINKLYRKEPICERSNCTYVSLQTALA----------
>EOG091F0150|Biomphalaria_glabrata|JG16_Flabellina_iodinea|TRANSCRIPT
-----------------------------------------------------------------------------------------------------------------------------------------------------------------------------------KDATSKKFFNYNNFFEQQLQKKKEEHSYRVFKKVMRDSTTFPRAVEQ---TGKTKDITVWCSNDYLGMSWHPKVKEAVSSALNKHGAGSGGTRNISGNSPLHVALEKQLANLHQKEAGLVFTSCYVANDTTLFTLGKHLPGMHFFSDAGNHASMIQGIRTSTSKKHVFRHNDPLHLEEMLRKVDPGVPKVVAFETVHSMDGSISPSEEMCDVAHKYGALTFVDEVHAVGLYGENGGGIGEQDNCLDKMDIISGTLGKAIGNMGGYIVGSSQLVDMIRSYGSGFIFTTSLPPTILSGTMASIM-------------------------------------------VGDAEVCTKLSNDLISKCGIYVQSINYPTVAKGTERLRLAPTPYHTREMMDNFVEKLKGLWKEAGLPLY-DTPICPKSCEACQKELNISQLYKPQPICDRSNCTYVSLQAALA----------
>EOG091F0150|Biomphalaria_glabrata|JG32_Unidentia_angelvaldesi|TRANSCRIPT
MK----------ATMCPFLNRFSVANIRQYAPVLMGYIDRCPVMKQTSVQFQQAMAAHTTPPHEQGAVTGKQQSAALEVDGSSPSKCPFLKGSEVTVTKASQAVQDDAIHPINDQSNIA-----------------------------------------------------VDPNVDPQDASSANFFDYNNFFAKQLKKKKDEHTYRVFKKVMRDASSFPKASEE---TKDKKDITVWCSNDYMGMSWHPKVKEAVSAALSKHGAGSGGTRNISGNSPLHESLEKKLANLHQKEAGLIFTSCYVANDTTLFTLGKHLPGMHFFSDAGNHASMIQGIRTSMANKHVFRHNDPLHLEEMLRKVDPDVPKVVAFETVHSMDGSICPTAEMCDVAHKYGALTFVDEVHAVGLYGARGAGVGEQDDCLDKMDIISGTLGKAFGNMGGYIVGSKQLVDMIRSYGSGFIFTTSLPPTLLCGAMASID-------------------------------------------VGDAEVCTQLSNDLISKCGIYVQSINYPTVARGSERLRLAPTPHHTKDMMDNFVEQLVKLWKESGLPLY-DSPICPKSCEACQKDLSINQLYRKESICERSNCTYASLQAAL-----------
>EOG091F0150|Biomphalaria_glabrata|NC02_Bathydoris_clavigera|TRANSCRIPT
-------------------------------------------------------------------------------------------------------------------------------------------------------------------------HQLLEVKEQTKERESHPFFDYDTFFSEQLEKKKEEHTYRVFKKVRRDAFTYPQAKEE---SQEVKDITVWCSNDYLGMSWHPKVKEAVSTALNKHGAGSGGTRNISGNSPLHEDLEKELAALHQKEAGLVFTSCYVANDTTLFTLGKHLPGMHFFSDSGNHASMIQGIRTSMAKKYVFRHNDPLHLEDMLRTVDPSVPKVVAFETVHSMDGSICPTREMCKVAHKYGALTFVDEVHAVGLYGKHGAGVGEQDNCLDQMDIISGTLGKAFGNLGGYIVGSSQLVDMIRSYGSGFIFTTSLPPTVLSGALASIR-------------------------------------------VGDAQASTQLSNDLITQYGIYVQSINYPTVARGSERLRVAPSPHHTKEMMDTFVEKLVRLWKDSGLVTY-QP-MCPKSCEACQKELSISKLYRPQPICERSNCTYTSLQAALA----------
>EOG091F0150|Biomphalaria_glabrata|HW19_Polycera_quadrilineata|TRANSCRIPT
----------------------------------------------------------------------------------------------------------------------------------------------------------------------------------PEKKPARKLFDYDSFFSQQLQKKKDEHSYRIFKKVRRQAANYPFASEE---SQGKRDITIWCSNDYMGMSWHPKVKEAVSNALNEHGAGSGGTRNISGNSPLHEQLEKELARLHQKDAGLVFTSCYVANDTTLFTLGKHLPGMHFFSDAGNHASMIQGIRTSMAAKHVFRHNDPLHLEEMLRKVDPSAPKIVAFETVHSMDGSISPLEELCDVAHKYGALTFVDEVHAVGLYGKNGGGVGEQDDCLEKMDIISGTLGKAFGNLGGYIVGSSHLVDMIRSYGSGFIFTTSLPPTVLSGALASIK-------------------------------------------VGDAEACTQLSNDLIARYGIYVQSINYPTVSRGTERLRVAPSPHHTKEMMDNFVDSLSQLWKVSGLPTY-KQ-LCPKSCEACQQDLSINKLYKPQPICDRSHCTYASLQAAL-----------
>EOG091F0150|Lottia_gigantea|NC03_Doris_kerguelenensis|TRANSCRIPT
---------------------------------------------------------------------------------------------------------------------------------------------------------------------------------------------------------------------MRNATAFPRASEH---SSGKRDITVWCSNDYLGMSWHPKVRQAVSKALEQHGVGAGGTRNISGNSPLHEELEGELAKLHQKEAGLVFTSCYVA-----------------------------------------------------------------------------------------------------------------------------------------------------------------------------------------------------------------------------------------------------------------------------------------------------------------------------------------------------
>EOG091F0150|Biomphalaria_glabrata|NC06_Pleurobranchaea_californica|TRANSCRIPT
-----------------------------------------------------------------------------------------------------------------------------------------------------------------------------DMQTSKPKEDTSKFFDYEGFFGKQLQKKKEDHTYRVFKKVLRQAEAFPHASEH---SQSKQDITVWCSNDYLGMSWHPKVKEAVSSALTKHGAGSGGTRNISGNSPLHEQLEGELAKLHQKEAGLVFTSCYVANDTTLFTLGKQMPNMHFFSDAGNHASMIQGIRTSQAIKHVYRHNDPLDLEEKLRTVDPGVPKVVAFETVHSMDGSICPTHEMCEVAHKYGALTFVDEVHAVGLYGKHGAGVGEQDGCLDKMDIISGTLGKAFGNMGGYIVGSHRLVDIVRSFGSGFIFTTSLPPTVLSGCLASIK-------------------------------------------VGDAEVSTKLSNDLMSKCGIYVQSINYPTVAKGTERLRVAPTPHHTKEMMDDFVQKLTKLWKDTGLQQY-KS-ICPESCEACQKDLKLEEFFRSAPICQRSNCTYTSLQAAL-----------
>EOG091F0150|Biomphalaria_glabrata|HW03_Berthella_plumula|TRANSCRIPT
-----------------------------------------------------------------------------------------------------------------------------------------------------------------------------DIQPTKPEADAQKFFDYESFFGNQLQKKKEDHTYRVFKKVLRNAEAFPRASEH---SRSKKDITVWCSNDYLGMSWHPKVKEAVSTALNKHGAGSGGTRNISGNSPIHEKLENELARLHQKEAGLVFTSCYVANDTTLYTLGKQMPDMHFFSDAGNHASMIQGIRTSMAKKHVFRHNDPLDLEEQLRKVEPGLPKVVAFETVHSMDGSICPTNEMCTVAHKYGALTFVDEVHAVGLYGKHGAGVGEQDNCLDKMDIISGTMGKAFGNMGGYIVGSSKLVDTIRSFGSGFIFTTSLPPTVLSGCLASIE-------------------------------------------VGDAEVCTQLSNDLISKCGIYVQSINYPTVARGSERLRVAPTPHHTKEMMDDFVQKLTQLWKNTGLQQY-GS-ICPESCEACRKDLKLEEFFKPRPICDRSNCTYASLQAAL-----------
>EOG091F0150|Biomphalaria_glabrata|HW04_Calmella_cavolinii|TRANSCRIPT
---------------------------------------------------------------------------------------------------------------------------------------------------------------------------------------SAKYFDYESYFARQLQKKKEDHTYRVFKNVMRDATSFPKAFDM--STGKKKDITVWCSNDYLGMSWHPKVQDAVRDALEKHGAGAGGTRNISGNSPLHVRLEERLAALHQKEAGLIFSSCYVANDTTLFTLGKHLPGMHFFSDAGNHASMIQGIRTSNAQKHVFRHNDPDHLEELLKSVDPSLPKVVAFETVHSMDGSICPTVEMCDMAHRYGALTFVDEVHAVGLYGDHGAGVGEMDNCMDKMDIISGTLGKAFGNMGGYVVGSSKMIDMIRSFGAGFIFTTSLPPTVLSGAMASVD-------------------------------------------VGDAEKCTQLSDDLIYKHGIYVQSINYPTVARGAERLRVAPTPHHTFEMMDEFVGVLTSLWKDAGLELY-GQ-TCPKQCEACHKPLSLPILFKEYPICQRSNCTYSSLQAAL-----------
>EOG091F0150|Lottia_gigantea|JG12_Dondice_parguerensis|TRANSCRIPT
-----------------------------------------------------------------------------------------------------------------------------------------------------------------------------------------------------------------------------------------KDVTVWCSNDYMGMSWHPKVMQAVGNALNKHGAGSGGTRNISGNSPLHEALEKRLAKLHQKEAGLVFTSCYVANDTTLFTLGKHLPGMHFFSDAGNHASMIQGIRTSMAKKHVFRHNDPLHLEEMLRKVDPDVPKVVALETVHSMDGSICPTVEMCDVAHKYGALTFVDEVHAVGLYGESGAGVGEQDDCLDKMDIISGTLGKALGNLGGYIVGTSQLVDMIRSYGSGFIFTTSLPPTILSGAMAAIDVLSSDEGKDLRERQQWNVRYIREKLVGAGLPASHSPSHIIPIIVGDAEACTQLSNDLISKCGIYVQSINYPTVPRGSERLRLAPTPHHTKEMMDRFVEELVGLWKESGLPLY-DSPICPKSCEACQKELSINQFYKSQPICERSNCTYSSLQAAL-----------
>EOG091F0150|Lottia_gigantea|JG03_Austraeolis_stearnsi|TRANSCRIPT
-----------------------------------------------------------------------------------------------------------------------------------------------------------------------------------------------------------------------------------------------------------------------------------------------------------------------------------------------------------------------------------------------------------------------------------------------GTLGKAFGNMGGYIVGSSQLVDMIRSYGSGFIFTTSLPPTILSGAMASIQVMSSEEGRELRQRQRWNVRYIREKLVEAGLPASHSPSHIIPIIVGNAEACTQLSNDLIAKCGI-------------------------------------------------------------------------------------------------------
>EOG091F0150|Lottia_gigantea|JG04_Berghia_stephanieae|TRANSCRIPT
-----------------------------------------------------------------------------------------------------------------------------------------------------------------------------------------------------------------------------------------------------------------------------GTRNISGNSPLHEALEKQLARLHQKEAGLVFTSCYVANDTTLFTLGKHLPGMHFFSDAGNHASMIQGIRTSMAKKHVFRHNDPLHLEEMLRKVDPSVPKVVAFETVHSMDGSISPTEEMCDVAHKYGALTFVDEVHAVGLYGERGAGVGEQDNCLDKMDIISGTLGKAFGNMGGYIVGSSQLVDMIRSYGSGFIFTTSLPPTILSGAMASIKVMSSDEGKQLRQRQQWNVRYMRERLVDAGLPASHSPSHIIPIVVGDAEACTQLSNDLISKCGIYVQSINYPTVARGTERLRLAPTPHHTKEMMDNFVDKLVGLWKESGLPLY-DTPICPKSCEACQKELSISQLYKPKPICDRSNCTYSSLQAAL-----------
>EOG091F0150|Lottia_gigantea|JG24_Noumeaella_rubrofasciata|TRANSCRIPT
-----------------------------------------------------------------------------------------------------------------------------------------------------------------------------------------------------------------------------------------------------------------------------------------------------------------------------------------------------------RHNDPLHLEEMLRKVDPDVPKVVAFETVHSMDGSICPTEEMCDVAHKYGALTFVDEVHAVGLYGEKGAGVGEQDDCLDKMDIISGTLGKAFGNMGGYIVGSSQLVDMIRSYGSGFIFTTSLPPTILSGAMASVEVMSSEEGRELRRRQQWNVRYMRERLVEAGLPASHSPSHIIPIIVGDAEACTQLSNDLISKCGIYVQSINYPTVARGTERLRLAPTPHHTQEMM-------------------------------------------------------------------------
>EOG091F0150|Lottia_gigantea|JG10_Dirona_picta|TRANSCRIPT
-----------------------------------------------------------------------------------------------------------------------------------------------------------------------------------------------------------------------------------------------------------------------------------------------------------------------------------------------GIRTSMAKKHVFRHNDPLHLEEILRKTDPSVPKVVAFETVHSMDGSICPTEEMCDVAHKYGALTFVDEVHAVGLYGEHGAGIGEQDNCLDKMDIISGTLGKAFGNMGGYIVGSSQLVDMIRSYGSGFIFTTSLPPTILSGAMASIGVLSSEEGRELRARQQWNVRYLRNRLVEAGLPANHSPSHIIPIMVGDAEVCTQLSNDLISKCGIYVQSINYPTVARGTERLRCAPTPHHTQDMMDDFVNKLVKLWRDSDLPLY-AKPICPESCDACQKELSINKLYKKEPICERSNCTYSSLQAAL-----------
>EOG091F0150|Lottia_gigantea|HW13_Favorinus_branchialis|TRANSCRIPT
----------------------------------------------------------------------------------------------------------------------------------------------------------------------------------------------------------------------------------------KKDVTVWCSNDYMGMSWHPKVIEAIGKALNKHGAGSGGTRNISGNSPLHEDLEKRLAQLHQKEAGLVFTSCYVANDTTLFTLGKHLPGMHFFSDAGNHASMIQGIRTSMAKKHVFRHNDPLHLEEMLRKVDPDVPKVVAFETVHSMDGSISPASEMCDVAHKYGALTFVDEVHAVGLYGDTGAGVGEQDDCLDKMDIISGTLGKAFGNMGGYIVGSSHLVDMIRSFGAGFIFTTSLPPTVLSGAMASINVMSSEEGRELRRRQQWNVSYMRDKLVEAGLPASHSPSHIIPIVVGNAEACTQLSNDLISKCGIYVQSINYPTVARGQERLRLAPTPHHTKEMMNSFVHELVGLWKESGLPLY-NTPICPKSCEACQKELSINQLYKPQPICDRSNCTYSSLQAAL-----------
>EOG091F0150|Lottia_gigantea|JG14_Eubranchus_rustyus|TRANSCRIPT
--------------------------------------------------------------------------------------------------------------------------------------------------------------------------------------------------------------------------------------------------------------------------------------------------------------------TTLFTLGKHLPGMHYFSDAGNHASMIQGIRTSMAKKHVFRHNDPLHLEEMLRKVDPTVPKVVAFETVHSMDGSIAPSAEMCDVAHKYGALTFVDEVHAVGLYGYHGAGVGEQDNCLDKMDIISGTLGKAFGNMGGYIVGSSQMVDMIRSYGSGFIFTTSLPPTILNGAMTSIDVLAGDEGRDLRVRHQSNVRYLREKLVDAGLPASHSPSHIIPIMVGDAEACTNLSNDLITECGVYVQSINYPTVARGSERLRVAPTPHHTKEMMDEFVAKLTKLWKDSNLPLY-NRPICPESCETCSKELSVSRLYKPTPICERSNCTYASLQAAL-----------
>EOG091F0150|Lottia_gigantea|HW14_Flabellina_affinis|TRANSCRIPT
---------------------------------------------------------------------------------------------------------------------------------------------------------------------------------------------------------------------------------------------------------------------------------------------------------------------------------------------------------------------------------------------------------------------------------------------ISGTLGKAFGNMGGYIVGSTQMVDMIRSFGSGFIFTTSLPPTILCGAMASIDVLSSEEGQDLRRRQQENVRYIREKLVDAGIPAGHSPSHIIPIMVGDVAACTQLSNDLISKCGIYVQSINYPTVAKGTERLRLAPTPHHTKDMMDNFV---------------------------------------------------------------------
>EOG091F0150|Lottia_gigantea|JG13_Doto_lancei|TRANSCRIPT
-----------------------------------------------------------------------------------------------------------------------------------------------------------------------------------------------------------------------------------------------------------------------------GTRNISGNSPLHEDLEKKLADLHQKEAGLVFTSCYVANDTTLFTLGKHLPGMHFFSDAGNHASMIQGIRTS---------------------------------------------------------------VHAVGLYGDHGAGVGEQDKCLDKMDIISGTLGKAFGNMGGYIVASSQLVDMVRSYGSGFIFTTSLPPTILSGAMTSIDILASDEGRDLRQRQKSNVKYLREKLLDAGLPVQHSPSHIIPIMVGDAEACTTLSNELIAKCGIYVQSINYPTVARGTERLRLAPTPHHTKPMMDGFVTSLVGLWKESGMPLF-ERPLCPDTCETCQKELSVGKMYQKESICDRSHCTYASLQAAL-----------
>EOG091F0150|Lottia_gigantea|JG05_Bornella_anguilla|TRANSCRIPT
-------------------------------------------------------------------------------------------------------------------------------------------------------------------------------------------------------------------------------------------------------------------------------------------------------------------------------------------------------------------------------------------------------------------------------------------------------------------------FGSGFIFTTSLPPTILSGAMASIDILASEEGRELRQQQQSNVRYLREKLLDAGLPVQHSPSHIIPIMVGDAEACTELSNDLIAKCGIYVQSINYPTVARGSERLRLAPTPHHTQTMMDGFVNSLVNLWK-------------------------------------------------------------
>EOG091F0150|Lottia_gigantea|LotgiG182709
---------------------------------------------------------------------------------------------------------------------------------------------------------------------------------------------------------------------MRNASNFPYASEH---TNNKKDISVWCSNDYLGMSWHPKVTAAVRDAVNKHGVGAGGTRNISGNSPLHEELEETLAEIHQKEAGLIFTSCYVANDTTLFTLGKTLPGVHFFSDSGNHASMIQGLRNSGAPKHIFQHNDPDSLESLLKRVDMNIPKIVAFETVHSMDGSICPLTELCDVAHKYGALTFVDEVHAVGLYGDKGAGIGERDGVLPKMDLITGTLGKAFGNMGGYLVGSANTVDMIRSYGSGFIFTTSLPPTVLSGALASIKVLASNEGRELREKHQYNVKYVRDKLTLAGIPAMHAPSHIIPIHVGDAEMSTRLSNELIKQHGIYVQAINYPTVARGEERLRLAPTPHHTTEMMDYFVDSILNVWKTFKLDLY--QPICPKKCENCRKNLNFENLYASEPICVRSNCTYQSLQSQLE----------
>EOG091F0150|Crassostrea_gigas|CGI_10021885
MMERPEKRTMSTALRCPFLSRIPVNQVKKTASQLMSYAERCPVMVHAMSYMNGPDMMTV-------------------TDEPLEKQCPFFAKEGLTVSDVKSHISSLKDVAPKTEKTAPTADMPVAKATAAEATVTAPKYPSGISVEKTLEKIKLWGKG-------------------AEEAQQSKLFDYEDFFGAQIDRKKSDHTYRVFKKVMRRGREFPYAEDH--STGKKRDITVWCSNDYLGMSWHPKVMNAVSEALKNHGAGAGGTRNISGNSPLHEGLEAEIASLHEKEAALVFTSCYVANDTSLCTLGQTIPGVHMFSDAGNHASLIQGIRNSRVPKHIFRHNDPLHLEELLRKVDSGTPKIVVFETVHSMTGDISPLSELCDVAHKYGALTFVDEVHAVGLYGDQGAGVGQRDGCMDKIDIISGTLGKAFGNVGGYIASTSRTVDMIRSYGSGFIFTTSLPPTTLAGARASIQVLRGEEGKHLREKHQSNVRYLRQNLIEAGIPAIHSPSHIIPIHVGDAALCTHLSAELMNKHDIYVQAINYPTVARGSERLRVAPTPHHTKAMMDYFVSSVIRVWSDNGLELSRERSVCPDECEVCNKPLGIQILQAEEKVCGRSNCTYASLQDIFFTDNRRAVAMA
>EOG091F0150|Crassostrea_gigas|JG11_Dondice_occidentalis|TRANSCRIPT
-----------------------------------------------------------------------------------------------------------------------------------------------------------------------------------ETQKEGSAFEYEPFFNEMIRKKKEDHSYRVFRKVNRHAGNFPMAEDFS-FSNEAKEITVWCSNDYLGMSRHKAVVDAAKYVIDENGVGAGGTRNISGTSVYHGLLEESLADWHKKEAGLLFTSCYVANDTALFTLGQKLPGCIIFSDAGNHASMIHGIRTSGAEKRIFRHNDPQHLEELLRQADPAAPKIVAFETVHSMSGAVCPLEELCDISHKYGALTFVDEVHAVGLYGRRGAGIGERDGVLDKMDIISGTLGKAVGCIGGYLVGTAALIDTLRSYGSGFIFTTALPPDKAYAAIVSLEVIKGEEGQKLRQRHQSNVRKLRTKLVQRAFPVESAPSHIVPVLTGDPDKCLKVSEYLQQHHGIYVQSINYPTVPRGQEKLRIAPTPFHTEEMMDKLVDALDHAWKLAGLPYLR-----------------------------------------------------
>EOG091F0150|Crassostrea_gigas|NC01_Armina_californica|TRANSCRIPT
---------------------------------------------------------------------------------------------------------------------------------------------------------------------------------------------------------------------------------------RPSNVVIWCNNDYLGLGQNKSVINASIEAVKRFGAGSGGTRNISGTSFLHSNLEVELALLHRKASALVFSSGYVANEAALSTLGRLLKGAIFFSDAWNHASMIHGVIHSRCEKRVFRHNDVQHLEELLRIAPVKSPKIILFESVYSMDGDIAPIQRICDLAEKYKALTFIDEVHAVGMYGKEGGGICQLIGQENRIDIISGTLGKAVGVYGGYIASSKKIVEAIRSYAPGFIFTTALPPSVTAAALESVKLIRTVMGADLRRKHQEVATKLKNKLSESWLPVVRSPSHIVPLIIGDAHLCKKASDMLLRDHGIYIQPINHPTVPRGTERFRLSPSPLHNDCLIGKLVVALNDVWN-------------------------------------------------------------
