# Supplementary material for: Transcriptomics provides a robust framework for the relationships of the major clades of cladobranch sea slugs (Mollusca, Gastropoda, Heterobranchia), but fails to resolve the position of the enigmatic genus Embletonia
Source: BMC Ecol Evol. 2021 Dec 28;21:226. doi: 10.1186/s12862-021-01944-0 (PMC8895541; doi:10.1186/s12862-021-01944-0)
Supplement: Supplementary file 6 — Additional file 6. Archive S4: Unmasked multiple sequence alignments on amino acid level including Doris kerguelenensis and Calmella cavolini prior to the removal of outliers. [file 12862_2021_1944_MOESM6_ESM.zip › Archive_S4/Alignments/EOG091F01VP.aa.fasta]

>EOG091F01VP|Biomphalaria_glabrata|BGLTMP007360
MIRNMKRAASPALM--E-VVAEGSHPSEAEVITEIVTEIPVQD--IKRQK-TEEEVCLDDGIVYEEEIVQPQQPPPQYQNLIIQHMDIAEPLSTLKRLLEIRLQCSLADHQFYLQDSIELDSSKSLVDQCVHGEGMVQINLEVKSQPGVIPKINILDILKTAEDE-VE--EKYAA--EQA-L---Q------------------SS------QSQNAKVVIPLPEESENVTRWIVDQSFRRDQERLKIPFDPAQWSELHVKHWIQWAVKEFRLQNVNIDAFNFNGEQLCAMTHPEFVRHIPNDPGDIFWTHLELLRKCKFVG-------------------DILSSPVIRGN-NGQ-------------------IQLWQFLLELLTDK-MCREV-IAWVG-DEGEFKLVNPEVVAQMWGQRKNKPTMNYEKLSRALRYYYDGDMIAKG------------------------------------QRMSGQLYPLVYSPEW-----------------
>EOG091F01VP|Biomphalaria_glabrata|HW09_Doto_sp|TRANSCRIPT
------------------------------------------------------------------------QPAPQYQNLIIQHMDIAEPLSTLKRLLEIRLQCSLAEHQFYLQDSIELDSGKSLVEQCVQGEGMVQINLEVKSQPGVKPKINILDILKTAEEE-VE--EKYVV--DQT-P---APA-----------------A--P-PASSSNAKVVIPLPEESENVTRWIVDQSFRRDQERLKIPYDPAQWSELHIKHWIQWAIKEFKLVNVNVDSFSFNGEHLCAMTHPQFVKHIPHDPGDIFWTHLELLRKCK------------------FVGEERMSPGNRTGN-NGQ-------------------IQLWQFLLELLTDR-LCREV-ISWVG-DEGEFKLISPEVVAQMWGQRKNKPTMNYEKLSRALRYYYDGDMIAK----------------------------------------------------------------------
>EOG091F01VP|Biomphalaria_glabrata|HW21_Tritonia_manicata|TRANSCRIPT
----------------------------------------------------------------------PTQPAPQYQNLIIQHMDIAEPLSTLKRLLEIRLQCSLADHQFYLQDSIELESSKSLVEQCVQGEGMVQINLEVKSQPGVKPKINILDILKTAEEE-VE--EKYVV--DET-P---A-V-----------------A----PGTTNNAKVVIPLPEESENVTRWIVDQNFRRDQERLKIPFDPSQWSELHIKHWIQWAIKEFKLVNVSVDSFNFNGEHLCAMTHPEFVRHIPHDPGDIFWTHLELLRKCK------------------FV-AEKMSPGNRTGN-NGQ-------------------IQLWQFLLELLTDK-MCSEV-ITWVG-EDGEFKLISPEIVAQMWGQRKNKPTMNYEKLSRALRYYYDGDMIAK----------------------------------------------------------------------
>EOG091F01VP|Biomphalaria_glabrata|NC08_Tritonia_hamnerorum|TRANSCRIPT
E---------------------------------------------------------------SEIFQGPTQPAPQYQNLIIQHMDIAEPLSTLKRLLEIRLQCSLADHQFYLQDSIELESTKSLVEQCVQGEGMVQINLEVKSQPGVKPKINILDILKTAEEE-VE--EKYVV--DET-P---A-V-----------------A----PGATNNAKVVIPLPEESENVTRWIVDQNFRRDQERLKIPFDPAQWSELHIKHWIQWAIKEFKLVNVNIDSFNFNGEHLCAMTHPEFVRHIPHDPGDIFWTHLELLRKCK------------------FV-AEKMSPGNRTGN-NGQ-------------------IQLWQFLLELLTDK-MCSEV-ITWVG-EDGEFKLISPEIVAQMWGQRKNKPTMNYEKLSRALRYYYDGDMIAK----------------------------------------------------------------------
>EOG091F01VP|Biomphalaria_glabrata|HW05_Caloria_elegans|TRANSCRIPT
------------------------------------------------------------------------QPAPQYQNLIIQHMDIAEPLSTLKRLLEIRLQCSLADHQFYLQDSIELDSGKSLVEQCVQGEGMVQINLEVKSQPGVKPKINILDILKTAEEE-VE--EKYVV--DQP-P---A-A-----------------A--PSTTTTNNAKVVIPLPEESENVTRWIVDQNFRRDQERLKIPYDPSQWSELHIKHWIQWAVKEFKLQNVSIDSFHFNGEHLCAMTHPEFVKHIPHDPGDIFWTHLELLRKCK------------------FVGEERMSPGNRTGN-NGQ-------------------IQLWQFLLELLTDK-MCREV-ITWVG-EEGEFKLISPEIVAQMWGQRKNKPTMNYEKLSRALRYYYDGDMIAK----------------------------------------------------------------------
>EOG091F01VP|Biomphalaria_glabrata|HW18_Janolus_cristatus|TRANSCRIPT
----MKRAASPPLM--E-VVSEVIDQSESGVITEIVTELPGQE--SKRRRTSEEEVCVDDGIVYEEALLTATQPAPQYQNLIIQHMDIAEPLSTLKRLLEIRLQCSLADHQFYLQDSIELDSGKSLVEQCVQGEGMVQINLEVKSQPGVKPKINILDILKTAEEE-VEVEEKYVV--DQT-P---A-P-----------------T--T-TSSSNGAKVVIPLPEESENVTRWIVDQNFRRDQERLRIPYDPSQWSEVHIKHWIQWAVKEFKLVSVDIDSFSFNGEHLCAMTHPQFVKHIPHDPGDIFWTHLELLRKCK------------------FV-AERMSPGNRTGN-NGQ-------------------IQLWQFLLELLTDK-MCREV-ITWVG-EEGEFKLISPEVVAQMWGQRKNKPTMNYEKLSRALRYYYDGDMIAK----------------------------------------------------------------------
>EOG091F01VP|Biomphalaria_glabrata|JG16_Flabellina_iodinea|TRANSCRIPT
----------------------------------------------------------------------PTQPAPQYQNLIIQHMDIAEPLSTLKRLLEIRLQCSLADHQFYLQDSIELDSGKSLVEQCVQGEGMVQIN------------------------------------------------------------------------------------------------------------------------------------------------------------------------------------------------------------------GN-NGQ-------------------IQLWQFLLELLTDK-MCREV-ITWVG-EEGEFKLISPEVVAQMWGQRKNKPTMNYEKLSRALRYYYDGDMIAK----------------------------------------------------------------------
>EOG091F01VP|Biomphalaria_glabrata|HW12_Facelina_rubrovittata|TRANSCRIPT
------------------------------------------------------------------------QPAPQYQNLIIQHMDIAEPLSTLKRLLEIRLQCSLADHQFYLQDSIELDSGKSLVEQCVQGEGMVQINLEVKSQPGVKPKINILDILKTAEEE-VE--EKYVV--DQA-P---A-P-----------------T--P-GTTTNNAKVVIPLPEESENVTRWIVDQNFRRDQERLKIPYDPSQWSELHIKHWIQWAVKEFKLQHVSIDSFNFNGEHLCAMTHPEFVKHIPHDPGDIFWTHLELLRKCK------------------FVGEERMSPGNRTGN-NGQ-------------------IQLWQFLLELLTDK-MCREV-ITWVG-EEGEFKLISPEVVAQMWGQRKNKPTMNYEKLSRALRYYYDGDMIAK----------------------------------------------------------------------
>EOG091F01VP|Biomphalaria_glabrata|JG08_Dendronotus_venustus|TRANSCRIPT
----MKRAASPTLMEME-VVSEVVDPSESGIITEIVTELPGQE--VKKQRTSDEEVCVDDGIVYEEDLMGATQPAPQYQNLIIQHMDIAEPLSTLKRLLEIRLQCSLADHQFYLQDSIELDSSKSLVEQCVQGEGMVQINLEVKSQPGVKPKINILDILKTAEEE-VE--EKYVV--DQA-P---A-A-----------------A--V-PSSSNNAKVVIPLPEESENVTRWIVDQNFRRDQERLKIPYDPAQWSELHIKHWIQWAVKEFKLHSVNIDSFNFNGDHLCGMTHPEFVKHIPHDPGDIFWTHLELLRKCK------------------FVGEERMSPGNRTGN-NGQ-------------------IQLWQFLLELLTDK-MCREV-ITWVG-EEGEFKLISPEVVAQMWGQRKNKPTMNYEKLSRALRYYYDGDMIAK----------------------------------------------------------------------
>EOG091F01VP|Biomphalaria_glabrata|HW02_Berghia_verrucicornis|TRANSCRIPT
----MKRAASPQIM--E-VVSEVDQGEAGEVITEIVTELSGQELASKRQRTSDEEVCVDDGVVYEEELLSATQPAPQYQNLIIQHMDIAEPLSTLKRLLEIRLQCSLADHQFYLQDSIELDSGKSLVEQCVQGEGMVQINLEVKSQPGVKPKINILDILKTAEEE-VE--EKYVV--DQT-P---A-A-----------------AAAP-VPTSSNAKVVIPLPEESENVTRWIVDQNFRRDQERLKIPYDPSQWSELHIKHWIQWAVKEFKLQSVSIDSFNFNGEHLCAMTHPEFVKHIPHDPGDIFWTHLELLRKCK------------------FV-----------------------------------------------------------------------------------------------------------------------------------------------------------------------------------
>EOG091F01VP|Biomphalaria_glabrata|JG04_Berghia_stephanieae|TRANSCRIPT
------------------------------------------------------------------------QPAPQYQNLIIQHMDIAEPLSTLKRLLEIRLQCSLADHQFYLQDSIELDSGKSLVEQCVQGEGMVQINLEVKSQPGVKPKINILDILKTAEEE-VE--EKYVV--DQT-P---A-A-----------------AAAP-VPTSSNAKVVIPLPEESENVTRWIVDQNFRRDQERLKIPYDPSQWSELHIKHWIQWAVKEFKLQSVSIDSFNFNGEHLCAMTHPEFVKHIPHDPGDIFWTHLELLRKCK------------------FV-----------------------------------------------------------------------------------------------------------------------------------------------------------------------------------
>EOG091F01VP|Biomphalaria_glabrata|HW13_Favorinus_branchialis|TRANSCRIPT
----MKRAASPQLM--E-VVSEVDQSETGGVITEIVTEL-GQD--SKRQRTSDEEVCVDDGIVYEEELLGATQPAPQYQNLIIQHMDIAEPLSTLKRLLEIRLQCSLADHQFYLQDSIELDSGKSLVEQCVQGEGMVQINLEVKSQPGVKPKINILDILKTAEEE-VE--EKYVV--DQT-P---A-A-----------------P----TPAPNNAKVVIPLPEESENVTRWIVDQNFRRDQERLKIPYDPSQWSELHIKHWIQWAVKEFKLQSVSIDSFNFNGEHLCAMTHPEFIKHIPHDPGDIFWTHLELLRKCK------------------FV-------------------------------------------------------------------------------WGIRENKPKMNYEKLSRGLRYYYDKNIIHK----------------------------------------------------------------------
>EOG091F01VP|Biomphalaria_glabrata|HW06_Cratena_peregrina|TRANSCRIPT
------------------------------------------------------------------------QPAPQYQNLIIQHMDIAEPLSTLKRLLEIRLQCSLADHQFYLQDSIELDSGKSLVEQCVQGEGMVQINLEVKSQPGVKPKINILDILKTAEEE-VE--EKYVV--DQT-PASAP-V-----------------G----AAPTNNAKVVIPLPEESENVTRWIVDQNFRRDQERLKIPYDPSQWSELHIKHWIQWAVKEFKLQNVNIDSFHFNGEHLCAMTHPEFVKHIPHDPGDIFWTHLELLRKCK------------------FV-----------------------------------------------------------------------------------------------------------------------------------------------------------------------------------
>EOG091F01VP|Biomphalaria_glabrata|JG28_Scyllaea_fulva|TRANSCRIPT
------------------------------------------------------------------------QPAPQYQNLIIQHMDIAEPLSTLKRLLEIRLQCSLADHQFYLQDSIELDSSKSLVEQCVQGEGMVQINLEVKSQPGVKPKINILDILKTAEEE-VE--EKYVV--DQT-P---A-A-----------------A--APAGASNNAKVVIPLPEESENVTRWIVDQNFRRDQERLKIPYDPAQWSELHIKHWIQWAVKEFKLQNVNVDSFNFNGEHLCAMTHPEFVKHIPHDPGDIFWTHL--------------------------------------------------------------------------------------------------------------------------------------------------------------------------------------------------------------
>EOG091F01VP|Biomphalaria_glabrata|JG05_Bornella_anguilla|TRANSCRIPT
------------------------------------------------------------------------QPAPQYQNLIIQHMDIAEPLSTLKRLLEVRLQCSLADHQFYLQDSIELDSGKSLVEQCVQGEGMVQINLEVKSQPGVKPKINILDILKTAEEE-VE--EKYVV--DQT-P---A-A-----------------A--P-AGATNNAKVVIPLPEESENVTRWIVDQNFRRDQERLKIPFDPAQWSELHIKHWIQWAIKEFKLQNVNVDSFHFNGEHLCAMTHPEFVKHIPHDPGDIFWTHLELLRKCK------------------FV-AERMSPGNRTGN-NGQ-------------------IQLWQFLLELLSSA-TNAAC-ITWEG-TNGEFKLVDPDEVARRWGERKSKPNMNYDKLSRALRYYYDKNIMTK----------------------------------------------------------------------
>EOG091F01VP|Biomphalaria_glabrata|NC01_Armina_californica|TRANSCRIPT
------------------------------------------------------------------------QPAPQYQNLIIQHMDIAEPLSTLKRLLEIRLQCSLADHQFYLQDSIELDSSKSLVEQCVQGEGMVQINLEVKSQPGVKPKINILDILKTAEEE-VE--EKYVV--DQT-----P------------------AA--T-TGASNNAKVVIPLPEESENVTRWIVDQNFRRDQERLKVPFDPAQWSELHIKHWIQWAIKEFKLQHVNVDTFNFNGEHLCAMTHPEFVKHIPHDPGDIFWTHLELLRKCK------------------FV-----------------------------------------------------------------------------------------------------------------------------------------------------------------------------------
>EOG091F01VP|Biomphalaria_glabrata|JG12_Dondice_parguerensis|TRANSCRIPT
-----------------------------------------------RQRTSDEEVCVDDGIVYEEELLGGTQPAPQYQNLIIQHMDIAEPLSTLKRLLEIRLQCSLADHQFYLQDSIELDSGKSLVEQCVQGEGMVQINLEVKSQPGVKPKINILDILKTAEEE-VE--EKYVV--DQT-P---A-A-----------------T--P-GTTSNNAKVVIPLPEESENVTRWIVDQNFRRDQERLKIPYDPSQWSELHIKHWIQWAVKEFKLLNVAIDSFNFNGEHLCAMTHPEFVKHIPHDPGDIFWTHLELLRKCK------------------FVGEERMSPGNRTGN-NGQ-------------------IQLWQFLLELLTDK-MCREV-ITWVG-EEGEFKLIS-----------------------------------------------------------------------------------------------------------
>EOG091F01VP|Biomphalaria_glabrata|JG14_Eubranchus_rustyus|TRANSCRIPT
------------------------------------------------------------------------QPAPQYQNLIIQHMDIAEPLSTLKRLLEIRLQCSLADHQFYLQDSIELDSNKSLVEQCVQGEGMVQINLEVKSQPGVKPKINILDILKTAEEE-VE--EKYVV--DQT-P---A-A-----------------T----TGATSNAKVVIPLPEESENVTRWIVDQNFRRDQERLKIPYDPSQWSELHIKHWIQWAIKEFKLQNVSVESFNFNGEHLCAMTH---------------------------------------------------------------------------------------------------------------------------------------------------------------------------------------------------------------------------------
>EOG091F01VP|Biomphalaria_glabrata|HW11_Eubranchus_exiguus|TRANSCRIPT
------------------------------------------------------------------------QPAPQYQNLIIQHMDIAEPLSTLKRLLEIRLQCSLADHQFYLQDSIELDSGKSLVEQCVQGEGMVQINLEVKSQPGVKPKINILDILKTAEEE-VE--EKYVV--DQAAP---V-V-----------------A----PGASNNAKVVIPLPEESENVTRWIVDQNFRRDQERLKIPYDPSQWSELHIKHWIQWAIKEFKLNNVSVESFNFNGEHLCAMTHPEFVKHIPHDPGDIFWTHLELLRKCKFV-----------------------------------------------------------------------------------------------------------------------------------------------------------------------------------------------------
>EOG091F01VP|Biomphalaria_glabrata|JG29_Spurilla_braziliana|TRANSCRIPT
------------------------------------------------------------------------QPAPQYQNLIIQHMDIAEPLSTLKRLLEIRLQCSLADHQFYLQDSIELDSCKSLVEQCV---------------------------------------------------------------------------------------------------------------------PYDPSLWSELHIKHWIQWAVKEFKLLNVNIDSFNFNGEHLCAMTHPEFVKHIPHDPGDIFWTHLELLRKCK------------------FV-----------------------------------------------------------------------------------------------------------------------------------------------------------------------------------
>EOG091F01VP|Biomphalaria_glabrata|NC07_Tritonia_diomedea|TRANSCRIPT
----------------------------------------------------------------------PTQPAPQYQNLIIQHMDIAEPLSTLKRLLEIRLQCSLADHQFYLQDSIELESSKSLVEQCVQGEGMVQINLEVKSQPGVKPKINILDILKTAEEE-IE--EKYVV--DET-P---A-V-----------------A----PGATNNAKVVIPLPEESENVTRWIVDQNFRRDQERLKIPFDPALWSELHIKHWIQWAIKEFKLINVNVDSFNFNGEHLCSMTHPEFVRHIPHDPGDIFWTHLELLRKCK------------------FV--------------SGP-------------------IQLWQFLLEQLTDK-SCQHF-ISWTG-DGWEFKLSDPDEVARRWGIRKNKPKMNYEKLSRGLRYYYDKNIIHK----------------------------------------------------------------------
>EOG091F01VP|Crassostrea_gigas|JG22_Lomanotus_vermiformis|TRANSCRIPT
--------------------------------------------------------------------------------------------------------------------------------------------------------------------------------------------------------------------------------------------------------------------------------------------------------------------------------------------PRSPRITGEERMSPGNRTGN-NGQ-------------------IQLWQFLLELLTDK-MCREV-ITWVG-EEGEFKLISPEVVAQMWGQRKNKPTMNYEKLSRALRYYYDGDMIAKVHGKRFVYKFVCDLKMLLGYSAAELSRLV-----------------------------------------
>EOG091F01VP|Crassostrea_gigas|JG17_Hancockia_uncinata|TRANSCRIPT
--------------------------------------------------------------------------------------------------------------------------------------------------------------------------------------------------------------------------------------------------QERLKIPYDPSQWTELHIKHWIQWAIKEFKLQGVNVDSFNFNGEYLCAMTHPEFVKHIPHDPGDIFWTHLELLRKCKFDGRVRAVSKH-RPRSPRITGEERMSPGNRTGN-NGQ-------------------IQLWQFLLELLTDK-MCREV-ITWVG-EEGEFKLISPEVVAQMWGQRKNKPTMNYEKLSRALRYYYDGDMIAKVHGKRFVYKFVCDLKMLLGYSAAELSRLV-----------------------------------------
>EOG091F01VP|Crassostrea_gigas|JG23_Melibe_leonina|TRANSCRIPT
---------------------------------------------------------------------------------------------------------------------------------------------------------------------------------------------------------------------------------------------------------------------------------------------------------------------------------------------------------------------------------------------------------------VG-EEGEFKLISPEVVAQMWGQRKNKPTMNYEKLSRALRYYYDGDMIAKVHGKRFVYKFVCDLKMLLGYSAAELSRLV-----------------------------------------
>EOG091F01VP|Lottia_gigantea|HW17_Hermissenda_crassicornis|TRANSCRIPT
------------------------------------------------------------------------------------------------------------------------------------------------------------------------------V--DQT-P---A-A-----------------T--P-GTTSNNAKVVIPLPEESENVTRWIVDQNFRRDQERLKIPYDPSQWSELHIKHWIQWAVKEFKLQNVMIDSFNFNGEHLCAMTHPEFVKHIPHDPGDIFWTHLELLRKCKFDGRVRAVSKH-RPRSPRITGEERMSPGNRTGN-NGQ-------------------IQLWQFLLELLTDK-MCREV-ITWVG-EEGEFKLISPEVVAQMWGQRKNKPTMNYEKLSRALRYYYDGDMIAKVHGKRFVYKFVCDLKMLLGYSAAELSRLV-----------------------------------------
>EOG091F01VP|Lottia_gigantea|NC05_Hermissenda_crassicornis|TRANSCRIPT
------------------------------------------------------------------------------------------------------------------------------------------------------------------------------V--DQT-P---A-A-----------------T--P-GTTSNNAKVVIPLPEESENVTRWIVDQNFRRDQERLKIPYDPSQWSELHIKHWIQWAVKEFKLQNVMIDSFNFNGEHLCAMTHPEFVKHIPHDPGDIFWTHLELLRKCKFDGRVRAVSKH-RPRSPRITGEERMSPGNRTGN-NGQ-------------------IQLWQFLLELLTDK-MCREV-ITWVG-EEGEFKLISPEVVAQMWGQRKNKPTMNYEKLSRALRYYYDGDMIAKVHGKRFVYKFVCDLKMLLGYSAAELSRLV-----------------------------------------
>EOG091F01VP|Lottia_gigantea|JG25_Palisa_papillata|TRANSCRIPT
------------------------------------------------------------------------QPAPQYQNLIIQHMDIAEPLSTLKRLLEIRLQCSLADHQFYLQDSIELDSGKSLVEQCVQGEGMVQINLEVKSQPGVKPKINILDILKTAEEE-VE--EKYVV--DQT-P---A-A----------TPGTTTTT--T-TSSTNNAKVVIPLPEESENVTRWIVDQNFRRDQERLKIPYDPSQWSELHIKHWIQWAVKEFKLQNVSIESFNFNGEHLCAMTHPEFVKHIPHDPGDIFWTHLELLRKCKFDGRVRAVSKH-RPRSPRITGEERMSPGNRTGN-NGQ-------------------IQLWQFLLELLTDK-MCREV-ITWVG-EEGEFKLISPEIVAQMWGQRKNKPTMNYEKLSRALRYYYDGDMIAKVHGKRFVYKFVCDLKMLLGYSAAELSRLV-----------------------------------------
>EOG091F01VP|Crassostrea_gigas|JG10_Dirona_picta|TRANSCRIPT
---------------------------------------------------------------------------------------------------------------------------------------------------------------------------------------------------------------------------------------------------------------------------------------------------------------------------------GRVRAVNKH-RPRSPRITGEERMSPGNRTGN-NGQ-------------------IQLWQFLLELLTDK-MCREV-ITWVG-EEGEFKLISPEVVAQMWGQRKNKPTMNYEKLSRALRYYYDGDMIAKV---------------------------------------------------------------------
>EOG091F01VP|Crassostrea_gigas|JG27_Phidiana_lynceus|TRANSCRIPT
---------------------------------------------------------------------------------------------------------------------------------------------------------------------------------------------------------------------------VIPLPEESENVTRWIVDQNFRRDQERLKIPYDPSHWSELHIKHWIQWAVKEFKLQNVSIDSFNFNGEHLCAMTHPEFVKHIPHDPGDIFWTHLELLRKCKFVGRVRAVSKH-RPRSPRITGEERMSPGNRTGN-NGQ-------------------IQLWQFLLELLTDK-MCREV-ITWVG-EEGEFKLISPEIVAQMWGQRKNKPTMNYEKLSXALRYYYDGDMIAKVHGKRFVYKFVCDLKMLLGYSAAELSRLV-----------------------------------------
>EOG091F01VP|Lottia_gigantea|JG20_Learchis_evelinae|TRANSCRIPT
------------------------------------------------------------------------QPAPQYQNLIIQHMDIAEPLSTLKRLLEIRLQCSLADHQFYLQDSIELDSGKSLVEQCVQGEGMVQINLEVKSQPGVKPKINILDILKTAEEE-VE--EKYVV--DQT-P---A-A----------ATP---GT--T-ASSANNAKVVIPLPEESENVTRWIVDQNFRRDQERLKIPYDPSQWSELHIKHWIQWAVKEFKLQNVSIDSFNFNGEHLCAMTHPEFVKHIPHDPGDIFWTHLELLRKCKFVGRVRAVSKH-RPRSPRITGEERMSPGNRTGN-NGQ-------------------IQLWQFLLELLTDK-MCREV-ITWVG-EEGEFKLISPEIVAQMWGQRKNKPTMNYEKLSRALRYYYDGDMIAKVHGKRFVYKFVCDLKMLLGYSAAELGRLV-----------------------------------------
>EOG091F01VP|Lottia_gigantea|NC04_Fiona_pinnata|TRANSCRIPT
-------------------------------------------------------------------------------------------------------------------------------------------------------------------------------------------------------------------STSSNAKVVIPLPEESENVTRWIVDQNFRRDQERLKIPYDPSQWSELHIKHWIQWAIKEFKLTNVVVDSFNFNGEHLCSMTHPEFVKHIPHDPGDIFWTHLELLRKCKFVGRVRSVGKH-RPRSPRITGEERMSPGNRTGN-NGQ-------------------IQLWQFLLELLTDK-LCREV-ITWVG-EEGEFKLINPEVVAQMWGQRKNKPTMNYEKLSRALRYYYDGDMIAKVHGKRFVYKFVCDLKMLLGYTAAELSRLV-----------------------------------------
>EOG091F01VP|Lottia_gigantea|HW15_Flabellina_babai|TRANSCRIPT
-------------------------------------------------------------------------------------------------------------------------------------------------------------------------------------------P-----------------A--PVVPATSNAKVVIPLPEESENVTRWIVDQNFRRDQERLKIPYDPSQWSELHIKHWIQWAMKEFKLVNVNVDSFFFYGDHLCAMTHPEFVKHIPHDPGDVFWTHLELLRKCKFVGRVRAVGKH-RPRSPRITGEERMSPGNRTGN-NGQ-------------------IQLWQFLLELLTDK-MCREV-ITWVG-DEGEFKLISPEVVAQMWGQRKNKPTMNYEKLSRALRYYYDGDMIAKVHGKRFVYKFVCDLKMLLGYTAAELGRLV-----------------------------------------
>EOG091F01VP|Crassostrea_gigas|JG19_Janolus_barbarensis|TRANSCRIPT
---------------------------------------------------------------------------------------------------------------------------------------------------------------------------------------------------------------------------------------------------ERLKIPYDPSHWTELHIKHWIQWAVKEFKLVNVSIDSFCFNGEHLCAMTHPEFVKHIPHDPGDIFWTHLELLRKCKFVAV-----MQ-QPRSPRITGEERMSPGNRTGN-NGQ-------------------IQLWQFLLELLTDK-MCREV-ITWVG-EEGEFKLISPEVVAQMWGQRKNKPTMNYEKLSRALRYYYDGDMIAKVHGKRFVYKFVCDLKMLLGYSAAELGRLV-----------------------------------------
>EOG091F01VP|Biomphalaria_glabrata|JG26_Phestilla_sp|TRANSCRIPT
----------------------------------------------------------------------------------------------------------------------------------------------------------------------------------------------------------------------------------------------FRRDQERLKIPYDPSQWSELHIKHWIQWAIKEFKLTNVNVDSFNFNGEHLCNMTHPEFVKHIPHDPGDIFWTHLELLR----------------------------------------------------------------------------------------------------------------------------------------------------------------------------------------------------------
>EOG091F01VP|Biomphalaria_glabrata|HW07_Cuthona_caerulea|TRANSCRIPT
------------------------------------------------------------------------QPPPQYQNLIIQHMDIAEPLSTLKRLLEIRLQCSLAEHQFYLQDSIELDSGKSLVEQCVQGEGMVQINLEVKSQPGVKPKINILDILKTAEDE-VE--EKYVV--DQT-P---A-P-----------------A--T-TGTTSNAKVVIPLPEESENVTRWIVDQNFRRDQERLKIPYDPSQWSELHIKHWIQWAIKEFKLTSVNVDSFNFNGEHLCAMTHPEFIKHIPHDPGDI-------------------------------------------------------------------------------------------------------------------------------------------------------------------------------------------------------------------
>EOG091F01VP|Biomphalaria_glabrata|NC02_Bathydoris_clavigera|TRANSCRIPT
----MKRVASPELL--E-VVGDAVDPSEAEIITEIVTELPTQD--IKRQR-TEEEVCVDDGIVYEEELLHPSQPAPQYQNLIIQHMDIAEPLSTLKHLLEIRLQCSLADHQFYLQDSIELEGNKSLVEQCVQGEGMVQINLEVKSQPGVKPKINILDILKTADEE-VE--EKYAVAAEQT-----V------------------QA--T-GGTSGNAKVVIPLPEESENVTRWIVDQNFRRDQERLKIPYDPAQWSALHVKHWIQWAIKEFKLYNVNVDSFNFNGDHLCAMTHPEFVRHIPNDPGDIFWTHLELLRKCK------------------ITGEERMSPGNRTGN-NGQ-------------------IQLWQFLLELLTDK-LCKEV-ITWVG-DEGEFKLISPEVVAQMWGQRKNKPTMNYEKLSRALRYYYDGDMIAK----------------------------------------------------------------------
>EOG091F01VP|Biomphalaria_glabrata|JG32_Unidentia_angelvaldesi|TRANSCRIPT
------------------------------------------------------------------------------------------------------------------------------------------------------------------------------------------------------------------TGSSNNAKVVIPLPEESENVTRWIVDQNFRRDQERLKIPYDPSHWSELHIKHWIQWAIKEFKLQNVNVDSFN--------------------------------------------------------------------GN-NGQ-------------------IQLWQFLLELLTDK-LCREV-ITWVG-EEGEFKLISPEVVAQMWGQRKNKPTMNYEKLSRALRYYYDGDMIAK----------------------------------------------------------------------
>EOG091F01VP|Biomphalaria_glabrata|NC06_Pleurobranchaea_californica|TRANSCRIPT
----MKRAASPALM--E-IIQEEVDPSETEVITEIVTEIPVQE--IKKQR-IEEEVCVDDGIVYDEEMLQPTQPAPQYQNVIIQHMDIAEPLLTLKRLLEIRLQCSLAEHQFYLQDSIELDSSKSLVDQCVQGEGMVQINLEVKSQPGVKPKINILDILKTAEDE-VE--EKYVAA-EQV-N---P------------------TT--N-GGVMQNAKVVIPLPEESENVTRWIVDQNFRRDQERLKIPFDPALWSELHVKHWIQWAIKEFKLINVNVDSFNFNGQVLCAMTHPEFVKHIPHDPGDIFWTHLELLRKCK------------------FVGEERMSPGNRTGN-NGQ-------------------IQLWQFLLELLTDK-LCREV-ITWVG-EEGEFKLINPEVVAQMWGQRKNKPTMNYEKLSRALRYYYDGDMIAK----------------------------------------------------------------------
>EOG091F01VP|Biomphalaria_glabrata|HW03_Berthella_plumula|TRANSCRIPT
----MKRAASPAMM--E-IVAEDVDPSETEVITEIVTEIPVQE--VKKQR-TEEEVCVDDGIVYDEEMLQPTQPPPQYQNLIIQHMDIAEPLLTLKRLLEIRLQCSLAEHQFYLQDSIELDSSKSLVDQCVQGEGMVQINLEVKSQPGVKPKINILDILKTAEDE-VE--EKFAA--EQA-I---P------------------SS--N-GGVTPNAKVVIPLPEESENVTRWIVDQNFRRDQERLKIPFDPAQWSELHVKHWIQWAIKEFKLVNVNVDSFNFNGQLLCAMTHPEFVKHIPHDPGDIFWTHLELLRKCK------------------FV-EERMSPGNRTGN-NGQ-------------------IQLWQFLLELLTDK-LCREV-ITWVG-EEGEFKLINPEVVAQMWGQRKNKPTMNYEKLSRALRYYYDGDMIAK----------------------------------------------------------------------
>EOG091F01VP|Biomphalaria_glabrata|HW16_Hancockia_cfuncinata|TRANSCRIPT
----------------------------------------------------------------------------------------------LKRLLEIRLQCSLAEHQFYLQDSIELDSNKSLVEQCVQGEGMVQINLEVKSQPRVKPKINILDILKTAEEE-VE--EKYVV--DQA-P---A-A-----------------A--APTGATNNAKVVIPFPEESENVTRWIVDQNFRRDQERLKIPYDPSQWTELHIKHWIQWAIKEFKLQGVNVDSFNFNGEYLCAMTHPEFVKHIPHDPGDIFWTHLELLRKCK------------------FV-EERMSPGNRTGN-NGQ-------------------IQLWQFLLELLTDK-MCREV-ITWVG-EEGEFKLISPE---------------------------------------------------------------------------------------------------------
>EOG091F01VP|Biomphalaria_glabrata|HW14_Flabellina_affinis|TRANSCRIPT
--------------------------------------------------------------------------------------------------------------------------------------------------------INILDILKTAEDE-VE--EKYVV--DQT-P---A-A----------ATG----A----AASSNNAKVVIPLPEESENVTRWIVDQNFRRDQERLKIPYDPSQWSELHIKHWIQWAVKEFKLQNVSVESFNFNGEHLCAMTHPEFVRHIPHDPGDIFWTHLELLRKCKFV-----------------------------------------------------------------------------WGG-EDGEFKLIGPEVVAQMWGQRKNKPTMNYEKLSRALRYYYDGDMIAK----------------------------------------------------------------------
>EOG091F01VP|Biomphalaria_glabrata|HW10_Embletonia_pulchra|TRANSCRIPT
----MKRAASPALM--E-VVSEVVDPSESGIITEIVTELPGQD--VKRQRVTDEEVCVDDGIVYEEELLTADQPAPQYQNLIIQHMDIAEPLSTLKRLLEIRLQCSLADHQFYLQDSIELDSSKSLVEQCVQGEGMVQINLEVKSQPGVKPKINILDILKTAEEE-IE--EKYVV--DQT-P---P-V-----------------P----TGATSNAKVVIPLPEESENVTRWIVDQNFRRDQERLKIPYDPSQWSELHIKHWIQWAIKEFKLQSVSVESFSFNGEHLCAMTHPEFVKHIPHDPGDIFWTHLELLRKCK------------------FV--------------RKPKYSDYQFASPPKRKRDGTAQYLWEFLLQLLQNQETCPQY-IKWTNREKGIFKLVDSKAVSRLWGIHKNKPDMNYETMGRALRYYYARGILNK----------------------------------------------------------------------
>EOG091F01VP|Biomphalaria_glabrata|JG13_Doto_lancei|TRANSCRIPT
------------------------------------------------------------------------QPAPQYQNLIIQHMDIAEPLSTLKRLLEIRLQCSLAEHQFYLQDSIELDSGKSLVEQCVQGEGMVQINLEVKSQPGVKPKINILDILKTAEEE-VE--EKYVV--DQ------------------------------------------------------------------------------------------------------------------------------------------------------------------------------RKPKYSEYQFTSPAKRKRDGTAQYLWEFLLQLLQNQETCPQY-IKWTNREKGIFKLVDSKAVSRLWGIHKNKPDMNYETMGRALRYYYARGILNK----------------------------------------------------------------------
>EOG091F01VP|Biomphalaria_glabrata|JG18_Hermissenda_opalescens|TRANSCRIPT
----------------------------------------------------------------EADLFQATQPAPQYQNLIIQHMDIAEPLSTLKRLLEIRLQCSLADHQFYLQDSIELDSGKSLVEQCVQGEGMVQINLEVKSQPGVKPKINILDILKTAEEE-VE--EKYVV--DQ------------------------------------------------------------------------------------------------------------------------------------------------------------------------------RKPKFSDYQFTTPTKRKRDGTAQYLWEFLLQLLQNQETCPQY-IKWTNREKGIFKLVDSKAVSRLWGLHKNKPDMNYETMGRALRYYYARGILNK----------------------------------------------------------------------
>EOG091F01VP|Biomphalaria_glabrata|JG07_Cuthona_albocrusta|TRANSCRIPT
------------------------------------------------------------------------QPPPQYQNLIIQHMDIAEPLSTLKRLLEIRLQCSLSDHQFYLQDSIELDGGKSLVEQCVQGEGMVQINLEVKSQPGVTPKINIVDILKTAEEEEVE--QKYVV--DQI-P---E-P-----------------M--P-TPSSSNTKVVIPLPEESENVTRWIVDQDFRRSQERLKIPYDPSQWSELHVKHWIQWAIKEFKLTNVNLDSFYFNGEHLCAMTHTEFIKHIPHDPGDIFWTHLELLRKCK------------------FV-----------------------------------------------------------------------------------------------------------------------------------------------------------------------------------
>EOG091F01VP|Biomphalaria_glabrata|JG03_Austraeolis_stearnsi|TRANSCRIPT
-------------------------------------------------------------------------------NLIIQHMDIAEPLSTLKRLLEIRLQCSLADHQFYLQDSIELDSGKSLVEQCVQGEGMVQINLEVKSQPGVKPKINILDILKTAEEE-VE--EKYVV--DQT-T---T------------------S------SSTNNAKVVIPLPEESENVTRWIVDQNFRRDQERLKIPYDPSQWSELHIKHWIQWAVKEFKLQNVSIESFNFNGEHLCAMTHPEFVKHIPHDPGDIFWTHLELLRKCK------------------FV-AS-----IVLAG-SGQ-------------------VQLWQFLLELLTDS-SNEIC-IKWVG-GDGEFRMVDPEEVARRWGKRKNKPNMNYDKVSRAMRYYYDKMILSK----------------------------------------------------------------------
>EOG091F01VP|Biomphalaria_glabrata|HW01_Armina_tigrina|TRANSCRIPT
------------------------------------------------------------------------------------------------------------------------------------------------------------------------------------------------------------------------------------------------------------------------------------------------CAMTHPEFVKHIPHDPGDIFWTHLELLRKCK------------------FV-A----------G-SGQ-------------------VQLWQFLLELLTDS-NNDTC-IKWIG-GDGEFRMVDPEEVARRWGRRKNKPNMNYDKVSRAMRYYYDKMILSK----------------------------------------------------------------------
>EOG091F01VP|Biomphalaria_glabrata|HW19_Polycera_quadrilineata|TRANSCRIPT
----MKRAASPQLL--EVVSSESIDPTESEVITEITADIATQE--IKRQR-TEEEVCVDDGIVYEEEILQPNQPAPHYQNLIIQHMDIAEPLSTLKHLLEIRLQCSLSDHQFYLQDSIELDSSKSLVEQCVQGEGMVQINLEVKSQPGVKPKINILDILKTAEDE-VE--EKYAVA-EQA-T---Q------------------AV--N-G-ATSNAKVVIPLPEESENVTRWIVDQNFRRDQERLKIPYDPAQWSALHVKYWIQWAVREFKLYNVNIDSFNFNGEHLCAMSHPEFVKHIPNDPGDIFWTHLELLRKCK------------------FV-----------------------------------------------------------------------------------------------------------------------------------------------------------------------------------
>EOG091F01VP|Lottia_gigantea|LotgiG222728
----MKRALSPTVPDED-STDHVEAIGQL--------EIVQNV--PEEKRQRTEEVCLEEGVVYAEEVIH-QQPAPSYQNLIIQHMDIAEPLMTLKRLLEIRLQCSLSDHEFYLQDSVPLDQDRSLVDQCVQGEGMVQINLEVKSQPGVNPKINIVDILKTADEVDE------AI--EEV-P---P-VPSTPTLSHIPALP---SS--T-PGTPNNTKVVIPLPEENENVTRWIVDQNFRKEQERLKIPFDPMQWNEVHVKHWIQWAVKEFDLQGVNTADFRMTGKQLAAMTHAEFVKYVPSDPNDVFWTHLELLRKCKFVGRLKTVAKHPRSRSPRITGDERLSPGNRTGN-NGQ-------------------IQLWQFLLEQLTDK-DSRNI-ISWVG-DEGEFKLIHPEMVAQLWGRRKNKPTMNYEKLSRALRYYYDGDMIAKVHGKRFVYKFVCDLKMLLGYSAEELHNLVNECASKKYIEVPVAELQNMQNIKYKTLCIKRGIDQKTQTS-
>EOG091F01VP|Crassostrea_gigas|CGI_10017442
-------------------------------------------------------------------------------------MDIAEPLSTLKSLLELRLQCTLSDHQFYLQDTIELDTNKSLVEQCVQGEGMVQINLEVKSQPGVKPKINIVDILKPADEVEAQ--QIEQETVP-V-P---Q-P-----------------A--PATHTKTQQKVVIPLPEESENVTRWIVDQHFRREQDRLKIPFDPVQWNEIHVKHWIDWAIKEFKLVGVNPNNFKISGKQLCELTHPEFVKLIPNDKGDIFWTHLELLRKCKFVGRAKQYKQN-RPRSPRITGDERLSPGNRTGN-NGQ-------------------IQLWQFLLDLLTDK-DCREV-IQWIG-EEGEFKLNNPEMVAQMWGQRKNKPTMNYEKLSRALRYYYDGDMIAKVHGKRFVYKFVCDLKMLLGYSAGELNRLVTHCAERKLQRVRESLRPGVTKRLDHHKPTILTTTQVVQTME
>EOG091F01VP|Crassostrea_gigas|JG24_Noumeaella_rubrofasciata|TRANSCRIPT
-----------------------------------------------------------------------------------------------------------------------LDSGKSLVEQCVQGEGMVQINLEVKSQPGVKPKINILDILKTAEEE-VE--EKYVV--DQT-P---P-A----------A----AAT--P-SPATNNAKVVIPLPEESENVTRWIVDQNFRRDQERLKI--------------------------------------------------------------------------------------------------------------------------------------------K-MCREV-ITWVG-EEGEFKLISPEVVAQMWGQRKNKPTMNYEKLSRALRYYYDGDMIAKVHGKRFVYKFVCDLKMLLGYSAAELSRLV-----------------------------------------
>EOG091F01VP|Biomphalaria_glabrata|HW04_Calmella_cavolinii|TRANSCRIPT
----MKRAASPALM--EVMTAESIDPSETEVITEIVTEMPDEK--RQRMDTEEEEVCLDDGIVYEEEIVQPQQPPPQYQNLIIQHMDIAEPLSTLKRLLELRLQCSLAEHQFYLQDSIELDSSKSLVDQCVQGEGMVQINLEV---------------------------------------------------------------------------------------------------------------------------------------------------------------------------------------------------------------------------------------------------------------------------------------------------------------------------------------------------------------------------------------
>EOG091F01VP|Biomphalaria_glabrata|NC03_Doris_kerguelenensis|TRANSCRIPT
--------------------------THTEIVTEHIQIEPDLGL-VKRQRTDEEEMCLEESIVYDTSM--GQQPPPQYQNLIIQHMEISEPLSVLKRLLEQRLQCSLAEHQFYLQDTLPLDESKSLVQQCVQGDGMVQINLEVKSHPGHRPKINILDILKTADE------------------------------------------------------------------------------------------------------------------------------------------------------------------------------------------------------------------------------------------------------------------------------------------------------------------------------------------------------------------
>EOG091F01VP|Crassostrea_gigas|JG02_Antaeolidiella_chromosoma|TRANSCRIPT
-----------------------------------------------------------------------------------------------------------------------------------------------------------------------------------------------------------------------------------------------------------------------------------------------------------------------------------------------------ERKKPGRKPGQVSNV-------------------LHLWEFMRDLLHDP-SVSEGIIQWVSQAEGVFKVVDSSEVARLWGQKKN----------------------------------------------------------------------------------------------
