# Supplementary material for: Transcriptomics provides a robust framework for the relationships of the major clades of cladobranch sea slugs (Mollusca, Gastropoda, Heterobranchia), but fails to resolve the position of the enigmatic genus Embletonia
Source: BMC Ecol Evol. 2021 Dec 28;21:226. doi: 10.1186/s12862-021-01944-0 (PMC8895541; doi:10.1186/s12862-021-01944-0)
Supplement: Supplementary file 6 — Additional file 6. Archive S4: Unmasked multiple sequence alignments on amino acid level including Doris kerguelenensis and Calmella cavolini prior to the removal of outliers. [file 12862_2021_1944_MOESM6_ESM.zip › Archive_S4/Alignments/EOG091F03AW.aa.fasta]

>EOG091F03AW|Biomphalaria_glabrata|BGLTMP001665
MNKKKSLTIDNLWKRLKAEARHLKAMNARHRLITLAMMESRLHARSLERERTLTRSSKTRLDDTKEDESITMAQWAARIVAEHDPRRKVMRAEEVPSFFVAESQECDLMPAQRSNAGSTMKRSNLQSVNHNQDCAKKLKTIHLPEEGNSFILETLSQHHDKPFPFFKEPKEIGSFSIDEKRQFQNDRRQLRIYSPPSNMKNCHFDLRLGYSSMIKKDESIYNYLNNLLSWIMSNKQTVSNL---PS-KT----N------D------Q--------------KTD---KFERLNTDFVCWRGLLTKLACIPYENKEDILLAVINFRGTYYMCEYHTESKVEQIKNETPRQKEMCAWGFKFEQYMTADRN-LGVPVTNVPVNTNVEFG------------IFGAEVDCEDLGS----TDSNKYVELKTCRITESQRQYENFCKYKLIKWWVQSFLIGVRHIICGFRDDRGLVQYLEDFSVSKIPSIVQVFFTKNR--------------------------------------------------------------------
>EOG091F03AW|Crassostrea_gigas|CGI_10005893
MKRSYGG-----------------------------------------------------VDDSSRDNKIKYARTEPALKTRPVAVFKG----------------------------------------------------------------------DGNFPYFRQPTEIGSLSLDIKRNFHNDRSMLKHYVPPNDIHKVRFDLTKGYHNFIEKDETFKEYINDILKWINCNRDKFL-L---E--------E------E------KKKSVEE---------KN---QIRNLHTDFVCWRGLLTKLLCTPFENREGWLIAVTLYQGTHYMCEFDTESRKRQKQEMSERQKEMAYWGWKFEQYVTADKS-DGLPNTDEPVNNCEAFCTVVRSRLEKHSLLFSGEVDAIDL----QAKEPCKYVEFKTTRQLDSYRQERNFIKFKLIKWWAQSFLVGIPTIICGYRDDGGVVRSLEKMETLKIPQRAKA------N---GWDPVVCFNFLDKFLSHVKRTCTTDDSKTVYLLEWTPPGDITCSLQNPGSEFQ-FLPTWYTENG
>EOG091F03AW|Lottia_gigantea|LotgiG54612
------------------------------------------------------------------------------------------------------------------------------------------------------------------LPSFRDPREIGCFSQDFERKFHADKRQLKYVINLPS--KTEFDLNKGYKEMIRRDEISPEQINDLLRWIMHKPEKFK-L---HPEKPSLEDL--------------------------------------LNTDFVCWRGLLTRLVCTPYEYRDDWKIAVIRFRNTYFLCESMTEDRKKQVDNTTPRQDEMSYWGWKFEQYITSSEN-GGTPDINRPINTNEAFCSVVRSRLGEHSLVYGGEIDGIDDSL----QSNSKYVEFKTSRQIEYKKQNINFHRHKLIKYWAQSHLVGISKIICGFRDDYGIVHELKEFQTEEIPNNLK-ILY---N---PWKPNVCMNFLNDILGFIKRSIKTNDSKTVYLLEWRPHSDVTLKKTTDPQYN--FLPDWFI---
>EOG091F03AW|Lottia_gigantea|HW09_Doto_sp|TRANSCRIPT
-------------------------------------------------------------------------------------------------------------------------------------------------------------------------------------------------------NRHSFDLNKGYDKMIYKDPNVKDYLDNLLKWTMRHTEKTA-LTKPT------------------------------------------ALLTSLNTDFICWRGLLTRIMCLPYENREDLRVAVIKTRGTYFMCQFDTESKRQREETMTDRDKRMCAWGWKFEQYVTSDKP-HGTPDPDRPVNNNEEFGIVVRSRLGSHSLVYGAEVDCTDPDR----SEGGTYLELKTSRMIETARQNENFCRFKLIKFWAQSFLIGIRRIVCGFRNDSGIVHSLKDYSVKDIPKMAATTLH---N---AWSPSVCFNFLDSFLNFVKTKIPNNDERCVHVFYWKPGSSLIYEGHGDESFH--FLPDWFL---
>EOG091F03AW|Lottia_gigantea|JG23_Melibe_leonina|TRANSCRIPT
--------------------------------------------------------------------------------------------------------------------------------------------------------------------------------------------------------------------------------------------------------------------------------------------------------------------------------------------------------------------------------------------------------------LVYGAEVDCLDPDH----QKEEKYLELKTSRMIETRRQHENFCKFKLIKFWAQSFLIGIRRIVCGFRNDNGIVKSLKDFPVQDIPKQASSMVR---N---CWSPSVCFNFLNSFLSFVKSTVQE--ERCAYVFYWKPGSKLILESKGQESFY--FLPDWF----
>EOG091F03AW|Crassostrea_gigas|HW21_Tritonia_manicata|TRANSCRIPT
---------------------------------------------------------------------------------------------------------------------------------------------------------------SGHFPYFREPKEIGNFSIDSNRQFQNDRSQLKLFVPPPDYENCCFDLRKGYGKMIRKDESVKSYINSLLQWTMLHKERFS-V---P--------N------G------EKS--VS---------QQ---CFQSLNTDFICWRGLLTRILCIPYENREDLRIAVTRTRGTYYMCQFDTEAKKKREEQMTERDKEMCAWGWKFEQYVTADKS-SGVPDTKRPVNNNEEYGVVVRSRLGSHSLVYGAEVDCTDPLD----LKGERYLELKTSRIIESKRQHENFCRFKLIKFWAQSFLIGIQRIVCGFRDDKGTVRHMQDFSVKDIPKLASSVVTRNGW---NWNPSVCFNFLDSFLNFVKSNIPEDDESSVYVFYWKPGSRLTFEGRGDDSFY--FLPDWF----
>EOG091F03AW|Crassostrea_gigas|JG30_Tritonia_festiva|TRANSCRIPT
----------------------------------------------------------------------------------------------------------------------------------------------------------------------------------------------------------------------------------------------L-A---TT-TKG--------------TS------GS---------SQ---SFQSLNTDFVCWRGLLTRILCIPYENREDLRIAVSRTRGTYYMCQFDTETKKKREDQMTERDKEMCAWGWKFEQYVTADKS-SGAPDTDKPVNNNEEYGVVVRSRLGAHSLVYGAEVDCTDPLD----MKGERYLELKTSRIIETKRQHENFCRF-----------------------------------------------------------------------------------------------------------------------
>EOG091F03AW|Crassostrea_gigas|NC07_Tritonia_diomedea|TRANSCRIPT
----------------------------------------------------------------------------------------------------------------------------------------------------------------GRFPYFREPREIGSFSIDSNRQFHNDKSQLKLFVPPPDYENCYFDLRKGYSKMIRKDESVKSYLNDLLRWTMLHKDKFL-T---Q--------S------D---LA------TT---KGTSGPSQ---SFQSLNTDFVCWRGLLTRILCIPYENREDLRIAVSRTRGTYYMCQFDTETKKKREDQMTERDKEMCAWGWKFEQYVTADKS-SGAPDTDKPVNNNEEYGVVVRSRLGAHSLVYGAEVDCTDPLD----MKGERYLELKTSRIIETKRQHENFCRFKLIKFWAQSFLIGIQRIVCGFRDDKGIVRHLQDFHVKDIPKLSSSVNR---N---GWNSSVCFNFLDSFLNFVKTNIPDDDESSVYVFYWKPGSHLICEGRSDDSFY--FLPDWF----
>EOG091F03AW|Crassostrea_gigas|NC08_Tritonia_hamnerorum|TRANSCRIPT
---------------------------------------------------------------------------------------------------------------------------------------------------------------DGRFPTFREPREVGSFSINLNRQFQNDKSQLKQFVSPPNYENCCFDLRKGYSKMIKKDENVKSYINDLLRWTMLHKEKFL-T---Q--------S------D---SA------ST------MTESK---CFQSLNTDFVCWRGLLTRILCIPYENRENLRIAVTRARGTYYMCQFDTEAKKRREEEMTERDKEMCAWGWKFEQYVTADRC-GGCPDTDQPVNTNEEYGVVVRSRLGSHSLVYGAEVDCIDPLD----PKGDRYLELKTSRLIESKRQYENFCRFKLIKFWAQSFLIGIQRIVCGFRDDNGIVRRLQDFYVKDIPKLASSVMR---N---AWNPSVCFNFLDSFLTFVKSNIPEDDESSVHVFYWQPGDDMIYEGRSEDDSFY-FLPDWF----
>EOG091F03AW|Crassostrea_gigas|JG10_Dirona_picta|TRANSCRIPT
---------------------------------------------------------------------------------------------------------------------------------------------------------------EGNFPYFREPREIGSFSLDSNRQFTDDKSQLKCFISPLDYDNCCFDLKKGYEKMIRKDETVKSYLNDLLRWTLLHKEKFL-T---QP-TTK--------------TS------IS---------TQ---SFKSLNTDFVCWRGLLTRILCLPYENREDLRIAVVRTRGTYFMCQFDTEAKKKREEEMTERDKEMCAWGWKFEQYVTADEA-CGEPDTGAPVNNNEEYGVVMRSRLGSHSLVYGAEVDCTDPLD----PKGEKYLELKTSRIIQSRRQHENFCRFKLIKFWAQSFLIGIQRIVCGFRDDVGIVRHLKDYNVKGIPKLSSSVIR---N---GWDPSVCFNFLDSFLNFVKLNIPNDDERCVFVFYWRPGSKLVCEGRGQDDFC--FLPDWF----
>EOG091F03AW|Crassostrea_gigas|JG28_Scyllaea_fulva|TRANSCRIPT
-----------------------------------------------------------------------------------------------------------------------------------------------------------------RFPYFREPREIGGFSLDSKRQFRDDKSQLKIYRPPPDNEHCCFDLRKGYKNMIRKDESVKTYLNDLLRWTMLHKETFM-T---P--------S------D---GQ------SS---------AE---NFQSLNTDFICWRGLLTRIMCIPYENREDLRIAVVRFKGTYFMCQFDTEAKKKREEEMTDRDKEMCAWGWKFEQYVTADTA-NGSPDTEKPVNNNEEYGLVVRSRLGSHSLVYGAEVDCTDPDD----PEGNKYVELKTSRIIESRRQHENFCRFKLIKFWAQSFLIGIQRIVCGFRDDHGIVRHLKDYCVKEIPKLASSALR---N---GWNPSVCFNFLDSFLSFVKSSIPDEDEKSVYVFYWKPGSQLVLESKGDDSFS--FLPDWF----
>EOG091F03AW|Crassostrea_gigas|JG16_Flabellina_iodinea|TRANSCRIPT
---------------------------------------------------------------------------------------------------------------------------------------------------------------DRCFPYFREPKEIGAFSINSMREFQDDKSQLKVFIPPPDFENCSFDLKKGYNKMIKKDENLKSYINDLLRWTMLHKEKFL-L---P--------NNTNYVND---V-----------------PLQ---HIESLNTDFICWRGLLTRILCLPYENREDFKIAVIRTRGTYFMCQFDTEVKKKREEEMTERDKEMCAWGWKFEQYVTADEM-HGTPDTDRPVNNNEEYGVVVRSRLGSHSLVYGAEVDCTDPDD----PKCERYLELKTSRIVQTRRQYENFCRFKLIKFWAQSYLIGIRKIICGFRDDGGTVRKLKDYHVKDIPKLASSVIR---N---GWNPAVCFNFLDSFLNFVKANIPNDDESCAYVFYWKPGSQLVCEGPGDKSFY--FLPDWF----
>EOG091F03AW|Crassostrea_gigas|JG11_Dondice_occidentalis|TRANSCRIPT
--------------------------------------------------------------------------------------------------------------------------------------------------------------------------------------------------PPSDFENCCFDLKIGYESMVKKDENIKSYINDLLTWTMRHREKFI-V---S--------N------S---AT------QS------SKHSD---QFHSLNTDFVCWRGLLTRILCIPYENREDLRVSVIRTRGTYFMCQFDAEAKKKREEGMTERDKQMCAWGWKFEQYVTADDA-CGTPDTIKPVNNNEEYGVVMRSRLGSHSLVYGAEVDC---ID----PESQEYLELKTSRRIESRRQHENFCRFKLIKFWAQSFLIGIKRVICGFRDDNGIVRQLEDYQVKNIPKLSSSVIQ---N---GWNPSVCFNFLESFLSFVKANIPNDDERCAYVFYWKPGCPIVLEGKGDEAFH--FLPDWF----
>EOG091F03AW|Crassostrea_gigas|HW06_Cratena_peregrina|TRANSCRIPT
-------------------------------------------------------------------------------------------------------------------------------------------------------------------------------------------------------------------------------------------------------------------------------------------------FHSLNTDFVCWRGLLTRILCLPYENREDLRIAVIKTRGTYFMCQFDTEAKKEREECMTERDKEMCAWGWKFEQYVTADKV-DERPDTNKPVNNNEEYGVVMRARLGSHSLVYGAEVDCIDP-------ESRGYLELKTSRITASRRQYENFCRFKLIKFWAQSFLIGIRRIICGFRDDDGIVRHLKNYQVGNIPRLSSSVIR---N---GWQPSVCFNFLDSFLNFIKANIPNDDERCAYVFYWKPGCPLVLEGKGDEAFH--FLPDWF----
>EOG091F03AW|Crassostrea_gigas|HW05_Caloria_elegans|TRANSCRIPT
--------------------------------------------------------------------------------------------------------------------------------------------------------------------------------------------------------------------------------------------------V-E--------S------SSSLSA------NS---------KQ---QFHSLNTDFVCWRGLLTRILCIPYENREDLRVAVIRTRGTYFMCQFDTEAKRKREESMTERDKEMCAWGWKFEQYVTADKV-DGSPDTDRPVNNKEEYGVIVRSRLGSHSLVYGAEVDCTDPLD----PNSQRYLELKTSRIIESRRQHENFCRFKLIKFWAQSFLIGIQRIVCGFRDDNGIVRHLKDFHVKDIPKLSSSIIR---N---GWNSSVCFNFLDSFLNFVKANITNDDESCAYVFYWKPGSQLELESKGDAAFN--FLPDWF----
>EOG091F03AW|Lottia_gigantea|JG25_Palisa_papillata|TRANSCRIPT
-------------------------------------------------------------------------------------------------------------------------------------------------------------------------------------------------------EKCHFDLKKGYSEMIRKDESIKSYLNDLLKWTMLHGDKF------------------------NVSP------NS---------KQ---HFHSLNTDFVCWRGLLTRILCIPYENREDLRVSVIRTRGTYFMCQFDTELKRKREENMTERDKEMCAWGWKFEQYVTADKV-HGSTDTDRPVNNNEEYGVVVRSRLGSHSLVYGAEVDCTDPLD----PNSQRYLELKTSRIIESRRQNENFCRFKLIKFWAQSFLIGIQRIICGFRDDDGIVRHLKDFQVKDIPKLSSSVIR---N---GWNPSVCFNFLDSFLNFVKVNIPDDDERCAYVFYWKPGSQLVLEGKGDETFN--FLPDWFL---
>EOG091F03AW|Lottia_gigantea|JG03_Austraeolis_stearnsi|TRANSCRIPT
----------------------------------------------------------------------------------------------------------------------------------------------------------------------------------------------------------HFDLKKGYNEMIRKDESIKSYLNDLLKWTMLHGDKF------------------------NISP------NS---------KQ---QFHSLNTDFVCWRGLLTRILCIPYENREDLRVAVIRTRGTYFMCQFETELKRKREENMTERDKEMCAWGWKFEQYVTADKV-HGSTDTDRPVNNNEEYGVVVRSRLGSHSLVYGAEVDCTDPLD----PNSQQYLELKTSRIIESRRQNENFCRFKLIKFWAQSFLIGIQRIICGFRDDDGIVRHLKDFQVKDIPKLSSSVIR---N---GWNPSVCFNFLDSFLNFVKVNIPDDDERCAYVFYWKPGSQLVLEGKGDETFN--FLPDWFL---
>EOG091F03AW|Crassostrea_gigas|JG20_Learchis_evelinae|TRANSCRIPT
---------------------------------------------------------------------------------------------------------------------------------------------------------------DGKFPYFREPKEIGAFSINSNREFLDDKSQLKIFTPPPDFENCRFDLKLRYAEMVRKDESIKSYLNDLLKWTMLHKEKFI-IAPPP--------D------E---SP------NS---------KQ---HFHSLNTDFVCWRGLLTRILCIPYESRDDLRVAVVRTRGTYFMCQFDTEAKRKREESMTERDKKMCAWGWKFEQYVTADKV-NGLPNANRPVNNNEEYGVIVRSRLGSHSLVYGAEVDCTDSLD----PNHQQYLELKTSRIIESRRQHENFCRFKLIKFWAQSFLIGIKRIICGFRDDDGVVLHLKDFKVRDIPKLSSSVIR---D---GWNPSVCFNFLDSFLKFVKDNIPNNDERCAYVFYWKPGSPLILEGQGDETFN--FLPDWF----
>EOG091F03AW|Crassostrea_gigas|HW13_Favorinus_branchialis|TRANSCRIPT
---------------------------------------------------------------------------------------------------------------------------------------------------------------NGNFPYFREPMEIGAFSIDATRKFRNDRSQLKIFKPPVDFENCHFDLKKGYMDMIYKDESIKSYLNDLLKWTMLHRDTFK-I---V--------SNQS---E---TP------SE---------AN---GFHSLNTDFVCWRGLLTRILCIPYENREDLRIAVIRTRGTYFMCQFDTEAKQKRENSMSERDKEMCAWGWKFEQYVTADNM-HGTPDSEKPVNNNEEYGVVVRSRLGSHSLVYGAEVDCTDSPDGTS--HSQSYLELKTSRIIESRRMHENFCRFKLIKFWAQSFLIGIRRIICGFRDDDGVVRHLKDFQVKDIPKLSSSVIR---N---GWNPSVCFNFLDSFLNFVKANIPNDDERCAYVFYWKPGSQVVLEGKGDEAFH--FLPDWF----
>EOG091F03AW|Biomphalaria_glabrata|JG27_Phidiana_lynceus|TRANSCRIPT
----------------------------------------------------------------------------------------------------------------------------------------------------------------------------------------------------------------------------------------------------P--------S------S---TS------SS---------KQ---QFHSLSTDFVCWRGLLTRILCIPYENREDLRVAVIRSRGTYFMCQFDTEAKKEREENMTERDKEMCAWGWKFEQYVTADTA-HGSTDTDKPVNCNEEYG------------VYGAEVDCTDPHV----PNSRKYLELKTSRMIETRRQNENFCRFKLIKFWAQSFLIGIQKIICGFRDDRGIVRYLKDFQVKDIPKL-----------------------------------------------------------------------------
>EOG091F03AW|Crassostrea_gigas|HW14_Flabellina_affinis|TRANSCRIPT
----------------------------------------------------------------------------------------------------------------------------------------------------------------GNFPYFREPKEIGSFSLNSNHEFQDNKSQLKVFIPPVNYENCYFDLKKGYDRMIRKDESIKSYINDLLRWAMVHKDRFS-V---P--------D------N---RE------TQ---------RQ---FFSSLNTDFVCWRGLLTRILCLPYENREDLRIAVIRTRGTYFMCQYDTEAKTRREEGMTERDKQMCAWGWKFEQYVTADTS-HGKPDTDKPVNNNEEYGVIMRSRLGSHSLVYGAEVDCTDPLD----PKGQKYLELKTSRIIESQRQYENFCRFKLIKFWAQSFLIGILRIVCGFRDDNGIVRHLKDYQVKDIPKQASSVIR---N---GWNASVCFNFLDSFLTFVKSNIPNDDEKSVYVFYWKPGSPLVCEGKGDNSFY--FLPDWF----
>EOG091F03AW|Lottia_gigantea|JG22_Lomanotus_vermiformis|TRANSCRIPT
-------------------------------------------------------------------------------------------------------------------------------------------------------------------------------------------------------------------------------INDLLRWIMLHKETFL-I---H--------S------T------------S---------TT---TTTSLNTDFICWRGLLTRIICLPYENREDLRIAVIRMRGTYFMCQFDTEAKEKREREMTEKDKEMCAWGWKFEQYVTSDTV-CGLPNTEKPVNNNEEFGVTVRSRLGAHSLVYGAEIDCKDPND----PKGEKYLELKTSRIIETRRQHENFCRFKLIKFWAQSFLIGIQRIVCGFRDDKGIVRQLKDFEVKDIPKLSSSVVH---N---GWNPSVCFNFLDSFLSFLKSNIPEDRERCAYVFYWKPGSPMVCESVGDESFH--FLPDWF----
>EOG091F03AW|Crassostrea_gigas|HW15_Flabellina_babai|TRANSCRIPT
---------------------------------------------------------------------------------------------------------------------------------------------------------------------------------------------------------------LGEDKG----------------------------------------E------Q---GT------SS---------KH---NFQSLNTDFICWRGLLTRILCIPYENREDLRIAVIRLRGTYFMCQFDTEAKKRREEEMTERDKEMCAWGWKFEQYVTADEV-DGTPDTDRPVNNNEEYGVVMRSRLGSHSLVYAAEVDCTDRQR----TKEGKYIELKTSRIIESTRQHENFCRFKLIKFWAQSFLIGIQRIVCGFRDDYGVVRSLK---------------------------------------------------------------------------------------
>EOG091F03AW|Crassostrea_gigas|NC01_Armina_californica|TRANSCRIPT
---------------------------------------------------------------------------------------------------------------------------------------------------------------DGHFPDFREPRELGHFSLDSNRQYQDDSSQLKFYIPPPDYNNCCFDLRKGYNKMIRKDESVKSYINDLLRWTMLHYEKFQ-T---Q--------S------D---RQ------ST---------DEEKGVFKSLNTDFICWRGLLTRILCIPHENREDLRVAVIRMRGTYFMCQFDTESKIKRESEMSERDKKMCAWGWKFEQYVTADKQ-CGAPDPDKPVNNNEEYGVVVRSRLGSHSLVYGAEVDCKDPLD----PKHEKYLELKTSRVIESRRQHENFCKFKLIKFWAQSFLIGIQRIVCGFRDDTGIVRHLKDFHVQEIPKLASSVIR---N---AWNPSVCFNFLDSFLNFVKSNIPHDDERCVYVFYWKPGSRMICESTGDNTFY--FLPEWFT---
>EOG091F03AW|Biomphalaria_glabrata|HW01_Armina_tigrina|TRANSCRIPT
--------------------------------------------------------------------------------------------------------------------------------------------------------------YDRHFPHFREPRELGCFSLDSNRQYQDDSSQLKSYVAPPDYDNCCFDLRKGYDKMIRKDESVKSYINDLLRWTILHYEKFQ-T---Q--------S------Y---RQHD--------------ETG---VFKSLNTDFVCWRGLLTRILCIPYENREDLRVAVIRMRGSYFMCQFDTESKIRRETEMSERDKQMCAWGWKFEQYVTAD---------------------------------------------------------------------------------------------------------------------------------------------------------------------------------------------------
>EOG091F03AW|Crassostrea_gigas|HW11_Eubranchus_exiguus|TRANSCRIPT
---------------------------------------------------------------------------------------------------------------------------------------------------------------------------------------------------------------------------------------------------------------------------------------------------------------------------------------------FDTESKKKREAEMSERDKEMCAWGWKFEQYVTADSI-GGKPDTDRPVNNNEEYGVVVRSRLGSHSLLYGAEVDCIDP----N--DGDNYLELKTSRIIQSRRQNENFSRFKLIKFWAQSFLIGIKKIVCGFRDDNGIVRHLEDFQVRNIPKLANATIQ---H---CWNASVCFNFLDSFLKFVK---------------------------------------------
>EOG091F03AW|Crassostrea_gigas|JG14_Eubranchus_rustyus|TRANSCRIPT
----------------------------------------------------------------------------------------------------------------------------------------------------------------GKFPYFRQPREIGCFSLDASRNFKDDNSQLKVFVPPSEYGRCCFDLNEGYYAMIHKDESKKTYINDLLKWSMLHFDKFF-T---S--------KNEGVTGS---AE------QK---------HV---EFTSLNTDFVCWRGLLTRILCLPYENREDLKIAVIRSRGTYFMCQFDTESKQKRGAEMKGREQEMCAWGWKFEQYVTADKI-GAKPDTERPVNNNEEYGVVVRSRLGSHSLVYGAEVDCIDP----D--NHHKYLELKTSRIIQSRRQRENFCRFKLIKFWAQSFLIGIQKIVCGFRDDGGIVRNLEDFHVKDIPKLADSTIK---N---GWNASVCFNFLDSFLSFVKTTIPEDDERTTHLFYWKPGCPVVYEGKDDNGIFH-FLPDWF----
>EOG091F03AW|Crassostrea_gigas|NC04_Fiona_pinnata|TRANSCRIPT
---------------------------------------------------------------------------------------------------------------------------------------------------------------DGKFPYFREPKEIGHFSIDSNRTFQADKSQLKVFIPPHDYENCQFDLRKGYQSMISKNEHLKTYINDLLRWTMLNSEKFL-P---E--------V------E------KDVD---------INPIR---CLKSLNTDFVCWRGLLTRILCLPYENREDLRISVIRMRGTYYMCQFDTDAKRKREEEMTDRDKEMCAWGWKFEQYVTADKI-GGKPDTERPVNNNEEYGVVVRSRLGSHSLVYGAEVDCIDP----E--DNEKYLELKTSRLIESRRQHENFCKFKLIKFWAQSFLIGIQKIVCGFRDDSGVVRQLKNFQVKDLPKLANSVIR---N---GWNPSVCFNFLDSFLTFIKKSIPQDNEMCAHVFYWKPGTSLMYERKDDNNAFY-FLPDWF----
>EOG091F03AW|Lottia_gigantea|HW18_Janolus_cristatus|TRANSCRIPT
------------------------------------------------------------------------------------------------------------------------------------------------------------------FPDFREPREVGHFSLDSSRHFNDDNRQLKCFIPPPDYDNCHFDLRKGYGKMIRKDESVPSYINDLLHWIILHYKEKF-Q---PHQS-------------------------SNSKEEATSADS---NNKSLNTDFV----------CCPYENREDLRIAVVRVNGTYFMCQFETEAKKRREEQMTERDKEMCAWGWKFEQYVTADKA-CGKPDIDKPVNNNEEYGVVIRSRLGSHSLVYGAEVDCTDPVD----AKGERYLELKTSRIIETRRQHENFCRFKLIKFWAQSFLIGIQRIVCGFRNDVGVVQHLKDYYVKDIPKLARSVVR---N---VWNPSVCFNFLNSFLDFVKSRIPEDDERCVHVFYWKPGSRLVCEGQGEDSFH--FLPDWFL---
>EOG091F03AW|Lottia_gigantea|JG19_Janolus_barbarensis|TRANSCRIPT
----------------------------------------------------------------------------------------------------------------------------------------------------------------------------------------------------------------------------------------------------------------------------------------------------------------------------------------------------------------------------------------------------------------------------------GERYLELKTSRIIESRRQHENFCRFKLIKFWAQSFLIGIQRIVCGFRNDVGIVRHLKDFYIKDIPKLARSALR---N---AWDPSVCFNFLNSFLGFVKASIPEDDHRCVHVFYWQPGSPLMHESRGEDSYF--FLPDWF----
>EOG091F03AW|Crassostrea_gigas|HW20_Spurilla_neapolitana|TRANSCRIPT
---------------------------------------------------------------------------------------------------------------------------------------------------------------NDKFPYFREPMEIGAFSIDSNRGFHDDKSQLKIFIPPSDFENCLFDLKVGYHKMIRKDESVNSFISDLLRWTMLHREKFI-----------------------------------------------------------------------------------------------------------------------------------------------------------------------------------------------------------------------------------------------------------------------------------------------------------------------------------
>EOG091F03AW|Crassostrea_gigas|JG29_Spurilla_braziliana|TRANSCRIPT
---------------------------------------------------------------------------------------------------------------------------------------------------------------NDKFPYFREPREIGAFSIDSNRGFHDDKSQLKVFIPPSDFENCLFDLKLGYHKMIRKDESVNSFISDLLRWTMLHREKFI-T---T--------V------S---PA------AT------DTDST---EIHSLNTDFVCWRGLLTRILCIPYENREDLRIAVIRSRGTYFMCQFDTDAKKKREEEMTERDKEMCAWGWKFEQYVTADEA-HGKPNTDKPVNNNEEYGVVVRSRLGSHSLVYGAEVDCTDPLD----PNSQRYLELKTSRKIESRRQYENFCRFKLIKFWAQSFLIGIQRIICGFRDDNGVVHQLKEFQVKDIPKLSSSVIR---N---GWNPAVCFNFLDSFLSFVKANVPNDDDRCAYVFYWKPGSQFILEGKGEEAFH--FLPEWF----
>EOG091F03AW|Crassostrea_gigas|HW10_Embletonia_pulchra|TRANSCRIPT
---------------------------------------------------------------------------------------------------------------------------------------------------------------QGKFPYFREPKEIGGFSIDSNRQFQDDTSQLKIFTPPFDCEKCSFDLRKGYNRMIRKDESKKSYLNDLLRWLMLHKEKFT-I---HPGPSSSDDS------S---SS------QS---------HH---LLQSLNTDIICWRGLLTRILCLPYENREDLRIAVIRYRGTYFMCQFDTEGKIKREETMTERDKEMCAWGWKFEQYVTADKA-VGITDTDKPVNNNEEYGVVMRSRLGCHSLVYGAEVDCTDD----R--DPTKYLELKTSRIIESRRQHENFCRFKLIKFWAQSFLIGIQKIVCGFRDDNGIVRHLKDFLVKDIPKLVESVIR---N---GWQPAVCFNFLDSFLNFIKSKIPGDDERSVHMFYWKPGSHLVYEGLGSEDFY--FLPDWF----
>EOG091F03AW|Lottia_gigantea|JG07_Cuthona_albocrusta|TRANSCRIPT
--------------------------------------------------------------------------------------------------------------------------------------------------------------------------------------------------------------------------------NDLLQWTMLHRKKFL-L---PPDE-------------------------S---------TR---HLKSLNTDFICWRGLLTRILCIPYENREDLRFGVTRMKGTYFMCQFETESKKKREEEMTERDKEMCAWGWKFEQYVTADKI-DAKPDTDRPVNNNEEYGVVVRSRLGSHSLVYGAEVDCFDP----Q--DNGKYIELKTSRLIESRRQHENFCKFKLIKFWAQSFLIGIKRIVCGFRDDNGIVRQLKDFQVQDIPKLASSVNR---I---GWNPSVCFNFFDSCLTFIKSTIPEDDENCTHVFYWKPGSPLVYEGKGQSSFN--FLPDWF----
>EOG091F03AW|Crassostrea_gigas|HW07_Cuthona_caerulea|TRANSCRIPT
-----------------------------------------------------------------------------------------------------------------------------------------------------------------KFPYFREPKEIGNFSIDCDRTFQNNKSQLKVFISPPDYQKCWFDLKKGYKSMIRKDEHLKSYINDLLKWTMLHSENFL-L---PP-----------------------VD---------VKSTK---HLAGLNTDFICWRGLLTRILCIPFENREDLRFAVIRMKGTYFMCQFETESKKKREEEMTERDKEMCAWGWKFEQYVTADKV-GDTPDTDKPVNNNEEYGVVVRSRLGSHSLVYGAEVDCIDT----S--GSGRYIELKTSRLIESRRQHENFCRFKLIKFWAQSFLIGIQRIVCGFRDDNGIVRQLKDFQVQDIPKLTSSVNR---N---GWDPSVCFNFLDSCLAFIKATIPKDDEHCAHVFYWKPGNPLVYEGKGERSFN--FLPDWF----
>EOG091F03AW|Crassostrea_gigas|HW12_Facelina_rubrovittata|TRANSCRIPT
------------------------------------------------------------------------------------------------------------------------------------------------------------------FRSFREPREIGAFSIDSNRKFRNDKSQLKMFFPPPDFENCHFDLRRGYSQMIRKDESIKSYINDLLKWTILHRDKFI-M---S--------S------KLNANS------NS---------HQ---QFCSLNTDFVCWRGLLTRIMCIPYENREDLRIAVIKARGTYFMCQFDTEAKKKRETSMSERDKEICAWGWKFEQYVTADKD-SGRTDPDRPVNNNEEYGVVVRSRLRSHSLVYGAEVDCTDTLD----PKSQSYLELKTSRIIESRRQYENFCRFKLIKFWAQSFLIGIRRIICGFRDDGGIVRHLKNYEVKDIPKISSSTIR---N---EWKPSVCFNFLDSFLNFVKANIPNDDERCAYVFYWKP---------------------------
>EOG091F03AW|Biomphalaria_glabrata|NC05_Hermissenda_crassicornis|TRANSCRIPT
--------------------------------------------------------------------------------------------------------------------------------------------------------------------------------------------------PPSDFENCYFDLKMGYDKMVKKDESIKSYINDLLKWTMLHREKFI-V---PT-PTP---T------T---GE------KS---------KH---QFCSLNTDFVCWRGLLTRILCIPYENREDLRIAVIRARGTYFMCQFDTEAKKKREEGMT-----------------------------------------------------------------------------------------------------------------------------------------------------------------------------------------------------------------------
>EOG091F03AW|Biomphalaria_glabrata|JG24_Noumeaella_rubrofasciata|TRANSCRIPT
---------------------------------------------------------------------------------------------------------------------------------------------------------------NRKFPYFREPREIGSFSIDSNREFHDDRSQLKVFKPPSDFENCYFDLKKGYEKMIKKDENIKSYINDLLRWTMLHKETFT-VAA-E--------K------NSSSSS------ST---------KQ---QFQSLNTDFVCWRGLLTRILCIPYENREDLRVAVIRYRGTYFMCQ-------------------------------------------------------------------------------------------------------------------------------------------------------------------------------------------------------------------------------------
>EOG091F03AW|Biomphalaria_glabrata|JG32_Unidentia_angelvaldesi|TRANSCRIPT
----------------------------------------------------------------------------------------------------------------------------------------------------------------------------GNFSLDADRKFHDDRSQLKVFIPPPDFEDCCFDLRKGYHMMIRKDEKVKSYIDDLLQWTMLHKE--------------------------------------------------------------------------------------------------------------------------------------------------------------------------------------------------------------------------------------------------------------------------------------------------------------------------------------
>EOG091F03AW|Lottia_gigantea|HW16_Hancockia_cfuncinata|TRANSCRIPT
------------------------------------------------------------------------------------------------------------------------------------------------------------------FPNFREPREIGHFSIDSNRQFCDDKSQLKTYITPSNSDNCCFDLNKGYDMMIYKDETIPSYLDNLLRWIMIHTDKFS-T---H--------T------D------D--------------KNK---VLKSLNTDFICWRGLLTKIMCIPYESREDLRIGVIRSGGTYYMCQFDTEAKKIREGEKTEKDKRMCAWGWKFEQYVTADRP-GGKSDTDKPVNNNEEYGVVVRSRLGSHSLVYGAEVDC---LD----PKGEKYLELKTSRITQARRQYENFCRYKLIKFWAQSFLIGIERIVCGFRDDEGVIRNVKDFTVKEIPKHADSVMRGF-R---DWKPAVCFNLLNSFLDFVKTCVPDDDARCVYMFYWKPGSQLVCEGKGDESLY--FLPEWFL---
>EOG091F03AW|Lottia_gigantea|JG17_Hancockia_uncinata|TRANSCRIPT
------------------------------------------------------------------------------------------------------------------------------------------------------------------FPNFREPREIGHFSIDSNRQFCDDKSQLKTYITPSNSDNCCFDLNKGYDMMIYKDETIPSYLDNLLRWIMIHTDKFS-T---H--------T------D------D--------------KNK---VLKSLNTDFICWRGLLTKIMCIPYESREDLRIGVIRSGGTYYMCQFDTEAKKIREGEKTEKDKRMCAWGWKFEQYVTADRP-GGKSDTDKPVNNNEEYGVVVRSRLGSHSLVYGAEVDC---LD----PKGEKYLELKTSRITQARRQYENFCRYKLIKFWAQSFLIGIERIVCGFRDDEGVIRNVKDFTVKEIPKHADSVMRGF-R---DWKPAVCFNLLNSFLDFVKTCVPDDDARCVYMFYWKPGSQLVCEGKGDESLY--FLPEWFL---
>EOG091F03AW|Biomphalaria_glabrata|JG01_Aeolidiella_alba|TRANSCRIPT
--------------------------------------------------------------------------------------------------------------------------------------------------------------------------------------------QLKIFTPPSDFEKCCFDLKSGYDRMIRKDESIKTYISSLLHWTMLHKETFI-P---SR-ASE--------------NE------MS---------TT---STSSLNTDFVCWRGLLTRIMCIPYENREDLRIAVIRSRGTYFMCQFDTEAKRIREEGMSERDKEMCAWGWKFEQYVTSDKV-GGAPDTDRPVNNNEEYGV------------------------------------------------------------------------------------------------------------------------------------------------------------------------------
>EOG091F03AW|Lottia_gigantea|NC02_Bathydoris_clavigera|TRANSCRIPT
------------------------------------------------------------------------------------------------------------------------------------------------------------------------------------------------------------------------------------------------------------------------------------------------------------------------------------------------------------------------------------------------------------------------------------------------------NFCRFKLIKWWAQSFLIGISKIVCGFRDDNGIVHRLKNFDVENIPREASTALH---D---AWNSSICFNFLDSFLNFVKSNILEDDAKCVYVFQWQPKCAVQFEKRNNDPDFQ-FL--------
>EOG091F03AW|Crassostrea_gigas|HW19_Polycera_quadrilineata|TRANSCRIPT
---------------------------------------------------------------------------------------------------------------------------------------------------------------DKHFPSFGKPKEIGFFSKSGEGEFQNDGHQLKIFVPPNSLSDCYFDLCKGYGDMIKKDESVKSYLDSLLKWIMSNRRALP-P---ES-PSSCQQS------S---GR------ET---------EN---KFSRLNIDFVCWRGLLTRLLCIPYERRDDLLVAVIRFRGTYFMCEFDTEMKKGEMENRTDRQEEMCCWGWKFEQYVTADPK-TGIPDTDSPVNNMEEYGSVVSSKLNNHSLIYGAEVDCYEKEG----P-NSKYVELKTSRLIESRRQYENLCRFKLIKWWAQSFLIGIAKVVCGFRDDDGIVRKLQSYSVREMPREAKSALR---D---SWDASVCFNFLDAFLAFVKSQIMEDDDKCVYLFRWQPKCRVQCEKRFDDPEFH-FLPKWF----
>EOG091F03AW|Crassostrea_gigas|NC06_Pleurobranchaea_californica|TRANSCRIPT
----------------------------------------------------------------------------------------------------------------------------------------------------------------------------------------------------------------------------------------------------------------------------------------------------LNTDFICWRGLLTRLLCTPYENREELRIGVVRFRGTYYLCEFKTEAQIQQEENRTEHQVEMCAWGWKFEQYVTSDNG-SERPKTDVPVNNNEEFGTVVRSRLSSHSLVFGGEVDCEES----D--NSKKYIELKTSRLMDTQRQHENFCKFKLIKWWAQSFLIGISKIVCGFRDDDGIVRKLEDFPVANIPKQASSLLR---F---PWKPNVCFNFLDNFLSFVKSNITHDDEKNMYIFYCAPGQDMICEGKSKNPECQ-LLPCWFIE--
>EOG091F03AW|Crassostrea_gigas|HW03_Berthella_plumula|TRANSCRIPT
-------------------------------------------------------------------------------------------------------------------------------------------------------------------------------------------------------------------------------------------------------------------------------------------KQ---LFKSLNTDFICWRGLLTRLLCVPYENKDDLLLGVIRFRGTCFLCEFETEAKKNREKEMTEHQVEMCAWGWKFEQYVTADRE-FGIPETDVPVNNNEEFGSVVRSRLNSHSLVFSGEVDCADP----N--NSHKYIELKTSRLIETRRQHENFCKYKLIKWWAQSFLIGIPKIVCGFRDDDGMVKKLEEFPVTDIPKQATSVLK---Y---PWKPNVCFNFLDMFLELVKSTVTEDNERRVFMFRWQPGCDMVCEKKSEDADHQ-FLPDWFT---
>EOG091F03AW|Lottia_gigantea|HW04_Calmella_cavolinii|TRANSCRIPT
-----------------------------------------------------------------------------------------------------------------------------------------------------------------------------------------------------------------------------------------------------------------------------------------------------------------------------------------------------------------------------SEKP-HGIPDINHPVNTNEEFGSVARSRLGSHSLVYGAEVDCVDPTS----QHSSRYVELKTSRIIQAQRQYENFCRFKLIKWWAQSYLIGIPKVVCGFRDDNGVVHHLQDYPVLDMPAVAQKALR---N---SWKPAVCFNFLDNFLNFVKCNITENNPRCVHLFRWRPGSSVVCEQRMEDPEYL-FLPDWFI---
>EOG091F03AW|Lottia_gigantea|JG26_Phestilla_sp|TRANSCRIPT
---------------------------------------------------------------------------------------------------------------------------------------------------------------------------------------------------------------------------------------------------------------------------------------------------------------------------------------------------------------------------------------------------------IGSHTLVYGGEVDCIDP----N--DNNNYVELKTSKLLMNSRQTDNFCRFKMLKFWAQSFLLGVPRVVCGFRDDYGIVHKLKDYRVKEIPTIAKLQVS---NHSKRWDPSVCFNFLDACLQFIKDTIPKNDKTCAHMFYFQPGGDFYYEGEDPN-FQ--FMPDWF----
>EOG091F03AW|Crassostrea_gigas|JG08_Dendronotus_venustus|TRANSCRIPT
--------------------------------------------------------------------------------------------------------------------------------------------------------------------------------------------------------------------------------------------------------------------------------------------------------------------------------------------------------------------------YVVASKPHGQPEETSTPVNSNPGYNVVVRSRLESHSLVFAGEVDCCDP----N--NPKTMLELKTSRLLTHPRQESSFMRFKLKKWWAQSFLVGIPKIICGFRDDDGIVRELKTYRTMEIPNMVRD-KP---N---MWNAGVCFNFLNDFLSFVKKVMALDNN-------------------------------------
>EOG091F03AW|Lottia_gigantea|JG13_Doto_lancei|TRANSCRIPT
----------------------------------------------------------------------------------------------------------------------------------------------------------------------------------------------------------------------------------------------------------------------------------------------------------------------------------------------------KPEESMTERQKQMSFWGYKFEQYVTAGGP-ESTPNTDDAVNNNEEYICVARSRIGNHSLVYAGETDCVDPDE----KEEETFMELKTNRHLDEK-SRQNFYRLKFHSVWAQSILMGIKRVMFGFRNDDGIVERVKTYKVLDMPSEAKH-IK---N---PWMPEECYRSLNSFLDWIKKTMPKDNERFVQVFYWKPTAGWVCEKTGDQSDSQFFLPQWF----
