# Supplementary material for: Transcriptomics provides a robust framework for the relationships of the major clades of cladobranch sea slugs (Mollusca, Gastropoda, Heterobranchia), but fails to resolve the position of the enigmatic genus Embletonia
Source: BMC Ecol Evol. 2021 Dec 28;21:226. doi: 10.1186/s12862-021-01944-0 (PMC8895541; doi:10.1186/s12862-021-01944-0)
Supplement: Supplementary file 6 — Additional file 6. Archive S4: Unmasked multiple sequence alignments on amino acid level including Doris kerguelenensis and Calmella cavolini prior to the removal of outliers. [file 12862_2021_1944_MOESM6_ESM.zip › Archive_S4/Alignments/EOG091F01AC.aa.fasta]

>EOG091F01AC|Biomphalaria_glabrata|BGLTMP001224
MSSGSDQEEFFDAADETPSPPILSGVAPKISDLEEEERRLLQLKRRAEERRRKEDEELDRRLMQLQQQKKSEGSSREQEFHQSEHEGRMKKLEEMRQSIGAEHSFFSSSIDSSLENDSPNTSTDIPDLFALSSVRSVTAPKSRTIEKMENNGTPSNAHRQHAKKRSGSWGDLPKNDTELKIAGGGEGINFSSPDPGNSTSRQSSQLLPEVRTDSDVPCGALDVSVNSETSRLSGSSREEKLNDMDQNMERFLPDKEKQNKSLTLLISGSKGRGDLKTDNVVDTILQQTHVEQDCEPDIVKSTKSRTPPQPMKAPVAPPRKKKPKCQDTEQLGSSTSHLQDINIPSGTSCSGSSSPYYVSISGNSSPNYATANIGSAETLDSNLDSLSVQIQHWQSLGDCGREASPNRRPRS-QSGRPLSDEEILELVTLKNLDTGETIPLSVAEDKLPKCVNPLALHIMKRTKEYSSDTSLHV-DGISDESDSRSEKSAASSS-NTVRRK------GS------------------------------------------------------NHPAKIKVPMI-------SLNPAYYKNSVGITLWATGGQDSILRIWVLKSTYSYFEDFRQKYADMRLSPAVSHDSLNSASSSDLL-A-AANDPL----------------------------------------NYFILSSSMDKTVRLWHISRRE-CLCTFQ-HIDFVTAIVFHPKVSHYFDILHCDVLQDDRYFLSGSLDGKLRLWNIPDKKVTLWNELSGS-SNLITTANFCYNGRLAVVGTYDGKCIFYTTEQLKYYTMVNVRSSRGKNSKGRKITGIETMPGEEKILITSNDSRIRLYNLRDLTLSCKYKGSMNNSSQIRASFSPTGKYVVCGSEDHFLYVWKTNHEFIKFSSARRDRNDYWEAMKVHNAVVTAAIFAPNPSFIFRMAEQQNL-EQK-GQPMSVEDDTEEREIIVSADFTGVIK----------
>EOG091F01AC|Lottia_gigantea|HW10_Embletonia_pulchra|TRANSCRIPT
----------------------------------------------------------------------------------------------------------------------------------------------------------------------------------------------------------------------------------------------------------------------------------------------------------------------------------------------------------------------------------------------------------------------------------------------NLDTGETIHLSXAEDKLPKCVNPLSLHIMKRIKEYSSDTSLHV-ADLSDESDSKSEKSVASSSNN-IRHQ------RKKIRKFFGKTVNKVKNVADQALHSEQMPVEEEVSVDGKL-FKIKSASRNKGPYDFSQPYLLQEMSGEHRGAIWTMKFSPC-----GKLLATGGQDSILRIWVLKSTYSYFEDFRQKYSDVRLSPADSHESLNSASSDL-S-S-AAMDPLKELNRQSDEDD--INAPFRQRPFCVYKGHTADLLDLSWSKNYFILSSSMDKTVRLWHISRRE-CLCTFQ-HIDFVTAIVFHPK--------------DDRYFLSGSLDGKLRLWNIPDKKVTMWNELSGA-STLITAANFCYNGRLAVVGTYDGKCIFYTTDQLKYYTMVNVRSTRGKNSKGRKITGIEAMPGEEKILVTSNDSRIRLYNLKDLTLSCKYKGCLNNSSQIRASFSSTGKYVICGSEDHFLYVWKTHNEFLKFTSARRDRNIYWEAIKIHNAIVTSAIFAPNPSFIFRMAEQ--------------------------------------------
>EOG091F01AC|Biomphalaria_glabrata|HW01_Armina_tigrina|TRANSCRIPT
------------------------------------------------------------------------------------------------------------------------------------------------------------------------------------------------------------------------------------------------------------------------------------------------------------------------------------------------------------------------------------------------------------------------------------------------------------------------------------------------------------------------------------------------------------------------------------------------------------------------------------------------------PADSHESLNSASSDM-S-S-AAMDPL----------------------------------------NYFILSSSMDKTVRLWH-------------------------------------------------------LWNIPDKKVTMWNELSGA-SNLITAANFCYNGRLAVVGTYDGKCIFYTTDQLKYYTMVNVRSTRGKNSK--------------------------------------------------------------------------------------------------------------------------------------------------------------------
>EOG091F01AC|Lottia_gigantea|NC07_Tritonia_diomedea|TRANSCRIPT
-------------------------------------------------------------------------------------------------------------------------------------------------------------------------------------------------------------------------------------------------------------------------------------------------------------------------------------------------------------------------------------------------------------DGEKEASPSRRPRS-NSGRIFSDEEILELVTVRNLDTGETIPLSSAEDKLPKCVNPLSLHIMKRIKEYSSDTSLHH-EHLSDDSDSKSEKSVASSS-N-VRQK------RKRISKFFGKTVNKVKNVADQALHSEQIPVEEEVSVDGKV-FKIKSASRNKGPYDFSQPYLLQEMSGEHRGAIWTMKFSPC-----GKLLATGGQDSILRIWVLKSTYSYFEDFRQKYSDVRLSPADSHESLNSASSDM-S-S-AAMDPLKELNRQSEEDD--INAPFRQRPFCVYKGHTADLLDLSWSKNYFILSSSMDKTVRLWHISRRE-CLCTFQ-HIDFVTAIVFHPK--------------DDRYFLSGSLDGKLRLWNIPDKKVTMWNELSGA-SNLITAANFCYNGRLAVVGTYDGKCIFYTTDQLKYYTMVNVRSTRGKNSKGRKITGIEAMPGEEKILVTSNDSRIRLYNMKDLTLSCKYKGCMNNSSQIRANFSSTGKYVICGSEDHFLYVWKTHHEFLKFTSARRDRNNYWEAIKIHNAIVTSAIFAPNPSFIFRMAEQES---KK-GQQLFLEDDTEEREIIVTADFTGAMKILTNR-----
>EOG091F01AC|Biomphalaria_glabrata|JG19_Janolus_barbarensis|TRANSCRIPT
------------------------------------------------------------------------------------------------------------------------------------------------------------------------------------------------------------------------------------------------------------------------------------------------------------------------------------------------------------------------------------------------------------------------------------------------------------------------------------------------------------------------------------------------------------------------------------------------------------------LLATGGQDSILRIWVLKSTYSYFEDFRQKYSDVRLSPAESHESLNSASSDM-S-S-AAMDPL----------------------------------------NYFILSSSMDKTVRLWHISRRE-CLCTFQ-HVD--------------------------------------------------------------------------------------------------------------------------------------------------------------------------------------------------------------------------------------------------------------------------------
>EOG091F01AC|Lottia_gigantea|HW02_Berghia_verrucicornis|TRANSCRIPT
------------------------------------------------------------------------------------------------------------------------------------------------------------------------------------------------------------------------------------------------------------------------------------------------------------------------------------------------------------------------------------------------------------------------------------------------------------------------------------------------------------------------------------------------LHSEQMPVEEEVSVDGKV-FKIKSASRNKGPYDFSQPYLLQEMSGEHRGAIWTMKFSPC-----GKLLATGGQDSILRIWVLKSTYSYFEDFRQKYSDVRLSPAVSHESLNSASSDM-SAS-AAMDPLKELNRQSEEDD--INAPFRQRPFCVYKGHTADLLDLSWSKNYFILSSSMDKTVRLWHISRRE-CLCTFQ-HIDFVTAMVFHPK--------------DDRYFLSGSLDGKLRLWNIPDKKVTMWNELSGA-SNLITAANFCYNGRLAVVGTYDGKCIFYTTDQLKYYTMLNVRSSRGKNSKGRKITGIEVMPGEDKILVTSNDSRIRLYNLKDCTLSCKYKGCMNNSSQIRASFSSTGKYVICGSEDHFLYVWKTHHEFLKFTSARRDRNIYWEAIKIHNAIVTSAIFAPNPSFIFRMAEQ--------------------------------------------
>EOG091F01AC|Biomphalaria_glabrata|JG24_Noumeaella_rubrofasciata|TRANSCRIPT
--------------------------------------------------------------------------------------------------------------------------------------------------------------------------------------------------------------------------------------------------------------------------------------------------------------------------------------------------------------------------------------------------------------------------------------------------------------------------------------------------------------------------------------------------------------------------------------------------------------------------------------------------------------------------------------------------------------------------------------------------------------------------------------------------------------------NLITAANFCYNGRLAVVGTYDGKCIFYTTDQLKYYTMLNVRSSRGKNSKGRKITGIEVMPGEDKILV--------------------------------------------------------------------------------------------------------------------------------------------------
>EOG091F01AC|Lottia_gigantea|HW06_Cratena_peregrina|TRANSCRIPT
---------------------------------------------------------------------------------------------------------------------------------------------------------------------------------------------------------------------------------------------------------------------------------------------------------------------------------------------------------------------------------------------------------------------------------------------------------------------------------------------------------------------------------------------------------------GKV-FKIKSASRNKGPYDFSQPYLLQEMSGEHRGAIWTMKFSPC-----GKLLATGGQDSILRIWVLKSTYTYFEDFRQKYSDVRLSPAESHESLNSASSD---------------------------------------------------------------------------------------------------------------------------------------------------------------------------------------------------------------------------------------------------------------------------------------------------------------------------------------------------------------------
>EOG091F01AC|Lottia_gigantea|HW13_Favorinus_branchialis|TRANSCRIPT
-----------------------------------------------------------------------------------------------------------------------------------------------------------------------------------------------------------------------------------------------------------------------------------------------------------------------------------------------------------------------------------------------------------------------------------------------------------------------------------------------------------------------------------------------ALHSEQMPVEEEVSVDGKV-FKIKSASRNKGPYDFSQPYLLQEMSGEHRGAIWTMKFSPC-----GKLLATGGQDSILRIWVLKSTYTYFEDFRQKYSDVRLSPADSHESLNSASSDV-SAS-AAMDPLKELNRQSEEDD--INAPFRQRPFCVYKGHTADLLDLSWSKNYFVLSSSMDKTVRLWHISRRE-CLCTFQ-HIDFVTAIVFHPK--------------DDRFFLSGSLDGKLRLWNIPDKKVTMWNELSGA-SNLITAANFCYNGRLAVVGTYDGKCIFYTTDQMKYYTMLNVRSSRGKNSKGRKITGIEVMPGEDKILVTSNDSRIRLYNLKDCTLSCKYKGCMNNSSQIRANFSSTGKYVISGSEDHFLYVWKTHHEFLKFTSARRDRNIYWEAIKIHNAIVTSAIFAPNPSFIFRMAEQESM-E---------------------------------------
>EOG091F01AC|Lottia_gigantea|HW12_Facelina_rubrovittata|TRANSCRIPT
-----------------------------------------------------------------------------------------------------------------------------------------------------------------------------------------------------------------------------------------------------------------------------------------------------------------------------------------------------------------------------------------------------------------------RPRS-SSGRILSDEEILELVTVRNLDTGETIPLSSAEDKLPKCVNPLSLHIMKRIKEYSSDTSLHV-DELSDQSDSKSEKSVASSSNN-VRHK------RKKLSKLFGKTVNRVKNVADQALHSEQMPVEEEVSVDGKV-FKIKSASRNKGPYDFSQPYLLQEMSGEHRGAIWTMKFSPC-----GKLLATGGQDSILRIWVLKSTYSYFEDFRQKYSDVRLSPAESHESLNSASSDM-S-ASTTMDPLRELNRQSEEDD--INAPFRQRPFCVYKGHTADLLDLSWSKNYFVLSSSMDKTVRLWHISRRE-CLCTFQ-HIDFVTAMVFHPK--------------DDRYFLSGSLDGKLRLWNIPDKKVTMWNELSGA-SNLITAANFCYNGRLAVVGTYDGKCIFYTTDQMKYFTMLNVRSSRGKNSKGRKITGIEVMPGEDKILVTSNDSRIRLYILKDWTLTCKYKGFMNNSSQIRASFSSTGKYVISGSEDHFLYVWKTHHEFLKFSSTRRDRNIYWEAIKIHNAIVTSAIFAPNPSFIFRMAEQ--------------------------------------------
>EOG091F01AC|Biomphalaria_glabrata|JG12_Dondice_parguerensis|TRANSCRIPT
------------------------------------------------------------------------------------------------------------------------------------------------------------------------------------------------------------------------------------------------------------------------------------------------------------------------------------------------------------------------------------------------------------------------------------------------------------------------------------------------------------------------------------------------------------------------------------------------------------------------------------------------------------------------------------------------------------------------------------------------------------------K--------------DDRYFLSGSLDGKLRLWNIPDKKVTMWNELSGA-SNLITAANFCYNGRLAVVGTYDGKCIFYTTDQLKYFAMLNVRSSRG------------------------------------------------------------------------------------------------------------------------------------------------------------------------
>EOG091F01AC|Lottia_gigantea|HW16_Hancockia_cfuncinata|TRANSCRIPT
-----------------------------------------------------------------------------------------------------------------------------------------------------------------------------------------------------------------------------------------------------------------------------------------------------------------------------------------------------------------------------------------------------------------------RPRS-NSGRLLSDEEILELVTVRNLDTGETIPLSSAEDKLPKCVNPLSLHIMKRIKEYSSDTSLHHVEELSDDSDSKSEKSVASSSNN-MRIK------RKKLSRFFGKTVNRMKNAADQALHSEQMPVEEEVSVDGKV-FKIKSASRFKGPYDFSQPYLLQEMSGEHRGAIWTMKFSPC-----GKLLATGGQDAMLRIWVLKSTYSYFEDFRQKYSDVRLSPAESHESLNSASSDH-S-T-AAMDPLRELNRQSDEDD--INAPFRRRPFCVYKGHTADLLDLSWSKNYFILSSSMDKMVRLWHISRRE-CLCTFQ-HIDFVTAIVFHPK--------------DDRYFLSGSLDGKLRLWNIPDKKVTMWNEMSGA-SNLITAANFCYNGRLAVVGTYDGKCIFYTTDQLKYFTMVNVRSSRGKNSKGRKITGIEAMPGEEKILVTSNDSRIRLYNLKDLTLSCKYKGCMNNSSQIRASFSSTGKYVICGSEDHFLYVWKTHHEFLKFTSARRDRNNYWEAIKIHNAIVTSAIFAPNPSFIFRMAEQES--SSK-GQSIFLDDDPEEREIIVSADFTGAMKVMTN------
>EOG091F01AC|Lottia_gigantea|JG17_Hancockia_uncinata|TRANSCRIPT
-----------------------------------------------------------------------------------------------------------------------------------------------------------------------------------------------------------------------------------------------------------------------------------------------------------------------------------------------------------------------------------------------------------------------RPRS-NSGRLLSDEEILELVTVRNLDTGETIPLSSAEDKLPKCVNPLSLHIMKRIKEYSSDTSLHHVEELSDDSDSKSEKSVASSSNN-MRIK------RKKLSRFFGKTVNRMKNAADQALHSEQMPVEEEVSVDGKV-FKIKSASRFKGPYDFSQPYLLQEMSGEHRGAIWTMKFSPC-----GKLLATGGQDAMLRIWVLKSTYSYFEDFRQKYSDVRLSPAESHESLNSASSDH-S-T-AAMDPLRELNRQSDEDD--INAPFRRRPFCVYKGHTADLLDLSWSKNYFILSSSMDKMVRLWHISRRE-CLCTFQ-HIDFVTAIVFHPK--------------DDRYFLSGSLDGKLRLWNIPDKKVTMWNEMSGA-SNLITAANFCYNGRLAVVGTYDGKCIFYTTDQLKYFTMVNVRSSRGKNSKGRKITGIEAMPGEEKILVTSNDSRIRLYNLKDLTLSCKYKGCMNNSSQIRASFSSTGKYVICGSEDHFLYVWKTHHEFLKFTSARRDRNNYWEAIKIHNAIVTSAIFAPNPSFIFRMAEQES--SSK-GQSIFLDDDPEEREIIVSADFTGAMKVMTN------
>EOG091F01AC|Biomphalaria_glabrata|JG04_Berghia_stephanieae|TRANSCRIPT
-----------------------------------------------------------------------------------------------------------------------------------------------------------------------------------------------------------------------------------------------------------------------------------------------------------------------------------------------------------------------------------------------------------------------------------------------------------------------------------------------------------------------------------------------------------------------------------------------------------------------------------------------------------------------------------------------------------------------------------------------------------------------------------------------------------------------------------------GKCIFYTADQLKYYTMLNVRSSRGKNSKGRKITGIEVMPGEDKILVTSNDSRIRLYNLKDCTLSCKYKGCMNNSSQ--------------------------------------------------------------------------------------------------------------------
>EOG091F01AC|Biomphalaria_glabrata|JG15_Favorinus_auritulus|TRANSCRIPT
------------------------------------------------------------------------------------------------------------------------------------------------------------------------------------------------------------------------------------------------------------------------------------------------------------------------------------------------------------------------------------------------------------------------------------------------------------------------------------------------------------------------------------------------------------------------------------------------------------------------------------------------------------------------------------------------------------------------------------------------------------------K--------------DDRFFLSGSLDGKLRLWNIPDKKVTMWNELSGA-SNLITAANFCYNGRLAVVGTYDGKCIFYTTDQMKYYTMLNVRSSRGKNSKGRKITGIEVMPGEDKILVTSNDSRIRLYNLKDCTLSCKYKGCMNNSSQIRANFSSTGKYVISGSEDHFLYVWKTHHEFLKFTSARRDRNIYWEAIKIHNAIVTSAIFAPNPSFIFRMAEQESM-ESM-GKPLFLEDDMEEREIIVSADFTGAMK----------
>EOG091F01AC|Biomphalaria_glabrata|NC05_Hermissenda_crassicornis|TRANSCRIPT
------------------------------------------------------------------------------------------------------------------------------------------------------------------------------------------------------------------------------------------------------------------------------------------------------------------------------------------------------------------------------------------------------------------------------------------------------------------------------------------------------------------------------------------------------------------------------------------------------------------------------------------------------------------------------------------------------------------------------------------------------------------K--------------DDRYFLSGSLDGKLRLWNIPDKKVTMWNELSGA-SNLITAANFCYNGRLAVVGTYDGKCIFYTTDQFKYYTMLNVRSSRGKNSKGRKITGIEVMPGEDKILVTSNDSRIRLYNLKDCTLSCKYKGCMNNSSQIRASFSPTGKYVICGSEDHFLYVWKTHHEFLKFTSARRDRNIYWEAIKIHNAIVTSAIFAPNPSFIFRMAEQESK-GFT-GKPLFLEDDMEEREIIVTADFTGAMK----------
>EOG091F01AC|Lottia_gigantea|JG28_Scyllaea_fulva|TRANSCRIPT
-----------------------------------------------------------------------------------------------------------------------------------------------------------------------------------------------------------------------------------------------------------------------------------------------------------------------------------------------------------------------------------------------------------------------RPRS-NSGRILSDEEILELVTVRNLDTGETIPLSSAEDKLPKCVNPLDLHIMKRVKEHRSDTSLHV-EDLSDESDSKSEKSVASSTDQ-MRHK------RKKLSKFFGKTVNKMKNAADQALHSEQMPVEEEVSVDGKV-FKIKSASRNKGPHDFSQPHLLQEMSGEHRGAIWTMKFSPC-----GKLLATGGQDSILRIWVLKSTYSYFEDFRQKYSDVRLSHAESHESLNSASSDM-S-A-AAMDPLRELNRQTDEDD--IHAPFRQRPFCVYKGHTADLLDLSWSKNYFILSSSMDKTVRLWHISRRE-CLCTFQ-HIDFVTAIVFHPK--------------DDRYFLSGSLDGKLRLWNIPDKKVTMWNELSGA-SNLITAANFCYNGRLAVVGTYDGKCIFYTTDQLKYYTMVNVRSTRGKNSKGRKITGIEAMPGEEKILVTSNDSRIRLYNLKDLTLSCKYKGCMNNSSQIRASFSSTGKYVICGSEDHFLYVWKTHHEFLKFTSARRDRNNYWEAIKIHNAIVTSAIFAPNPSFIFRMAEQESA-GDS-GVPLFLEDDTEEREIIVTADFTGAMKVLTNR-----
>EOG091F01AC|Biomphalaria_glabrata|JG07_Cuthona_albocrusta|TRANSCRIPT
------------------------------------------------------------------------------------------------------------------------------------------------------------------------------------------------------------------------------------------------------------------------------------------------------------------------------------------------------------------------------------------------------------------------------------------------------------------------------------------------------------------------------------------------------------------------------------------------------------------------------------------------------------------------------------------------------------------------------------------------------------------K--------------DDRYFLSGSLDGKLRLWNIPDKKVTMWNELSGA-SNLITAANFCYNGRLAVVGTYDGKCIFYTTDQLKYYTMVNVRSTRGKN-KGRKITGIEAMPGEEKILVTSNDSRIRLYNLKDLTLSIKYKGCMNNSSQIRASFSSTGKYVISGSEDHFVYLWKTHHEFLKFTSARRDRNIYWEAIKIHNAIVTSAIFAPNPSVIFRMMAEEEATKGK-GKPLFMDDDMEEREIIVTADFTGAMK----------
>EOG091F01AC|Biomphalaria_glabrata|HW07_Cuthona_caerulea|TRANSCRIPT
------------------------------------------------------------------------------------------------------------------------------------------------------------------------------------------------------------------------------------------------------------------------------------------------------------------------------------------------------------------------------------------------------------------------------------------------------------------------------------------------------------------------------------------------------------------------------------------------------------------------------------------------------------------------------------------------------------------------------------------------------------------K--------------DDRYFLSGSLDGKLRLWNIPDKKVTMWNELSGA-SNLITAANFCYNGRLAVVGTYDGKCIFYTTDQLKYYTMVNVRSTRGKN-KGRKITGIEAMPGEEKILVTSNDSRIRLYNLKDLTLSCKYKGCMNNSSQIRASFSSTGKYVISGSEDHFVYVWKTHHEFLKFTSARRDRNIYWEAIKIHNAIVTSAIFAPNP-----------------------------------------------------
>EOG091F01AC|Biomphalaria_glabrata|NC08_Tritonia_hamnerorum|TRANSCRIPT
------------------------------------------------------------------------------------------------------------------------------------------------------------------------------------------------------------------------------------------------------------------------------------------------------------------------------------------------------------------------------------------------------------------------------------------------------------------------------------------------------------------------------------------------------------------------------------------------------------------------------------------------------------------------------------------------------------------------------------------------------------------K--------------DDRYFLSGSLDGKLRLWNIPDKKVTMWNELSGA-SNLITAANFCYNGRLAVVGTYDGKCIFYTTDQLKYYTMVNVRSTRGKNSKGRKITGIEAMPGEEKILVTSNDSRIRLYNMKDLTLSCKYKGCMNNSSQIRASFSSTGKYVICGSEDHFLYVWKTHHEFLKFTSARRDRNNYWEAIKIHNAIVTSAIFAPNPSFIFRMAEQES---KK-GQQLFLEDDTEEREIIVTADFTGAMK----------
>EOG091F01AC|Biomphalaria_glabrata|JG26_Phestilla_sp|TRANSCRIPT
-----------------------------------------------------------------------------------------------------------------------------------------------------------------------------------------------------------------------------------------------------------------------------------------------------------------------------------------------------------------------------------------------------------------------------------------------------------------------------------------------------------------------------------------------------------------------------------------------------------------------------------------------------------------------------------------------------------------------------------------------------------------------------------------------------------------------------------------------------------------------------------KILVTSNDSRIRLYNLKDLTLSCKYKGCMNNSSQIRASFSSTGKYVISGSEDHFVYVWKSQHEFLKFTSARRDRNIYWE-----------------------------------------------------------------------
>EOG091F01AC|Lottia_gigantea|NC04_Fiona_pinnata|TRANSCRIPT
-----------------------------------------------------------------------------------------------------------------------------------------------------------------------------------------------------------------------------------------------------------------------------------------------------------------------------------------------------------------------------------------------------------------------RPRS-NSGRVLSDEEILELVTVRNLDTGETIPLSSAEDKLPKCVNPLSLHIMKRIKEYSSDTSLHM-DDVSDESDSKSEKSVASSSNQ-MRIK------RKKLSKLFGKTVNRVKNVADQALHSDHAPVEEEVSVDGKV-FKIKSASRNKGPYDFSQPYLLQEMSGEHRGAIWTMKFSPC-----GKLLATGGQDSILRIWVLKSTYTYFEDFRQKYSDVRLSPADSHESLNSTSSDM-S-S-VAMDPLKELNKQSYEDD--INAPFRQRPFCVYKGHTADLLDLSWSKNYFILSSSMDKTVRLWHISRRE-CLCTFQ-HIDFVTAIVFHPK--------------DDRYFLSGSLDGKLRLWNIPDKKVTMWNELSG------------------------------------------------------------------------------------------------------------------------------------------------------------------------------------------------------------------------
>EOG091F01AC|Lottia_gigantea|HW11_Eubranchus_exiguus|TRANSCRIPT
-----------------------------------------------------------------------------------------------------------------------------------------------------------------------------------------------------------------------------------------------------------------------------------------------------------------------------------------------------------------------------------------------------------------------RPRSPSTGRALSDQEILQLVTVRNLDTGETIPLGAAEDKLPKCVNPLSLHIMKRVKEYSSDTSLHM-DDMSDESDSKSEKSVASSSNQ-MRVK------RKKLSRLFGKTVNRVKNVADQALHSDHAPVEEEVSVDGKV-FKIKSASRNKGPYDFSQPYLLQEMSGEHRGAIWTMKFSPC-----GKLLATGGQDSILRIWVLKSTSSYFEDFRQKYSDVRLSPADSHESLNSASSDV-S-F-AAMDPLKELNQQSDEDD--INAPFRQRPFCVYKGHTGDLLDLSWSKNYFILSSSMDKTVRLWHISRRE-CLCTFQ-HIDFVTAIVFHPK--------------DDRYFLSGSLDGKLRLWNIPDKKVTLWNELSGS-SNLITAANFCYNGKLAVVGTYDGKCIFYTTDQMKYYTMLNVRSSRGKNSKGKKITGIESMPGEEKILVTSNDSRVRLYNLKDLTLACKYKGFMNSSSQIRASFSSTGKYVISGSEDHFVYVWKTHHEFLKFSSARRDRNIYWEAIKIHNAIVTSAIFAPNPSFIFRMAEQ--------------------------------------------
>EOG091F01AC|Lottia_gigantea|NC02_Bathydoris_clavigera|TRANSCRIPT
-----------------------------------------------------------------------------------------------------------------------------------------------------------------------------------------------------------------------------------------------------------------------------------------------------------------------------------------------------------------------------------------------------------------------RPRS-NSGKPLTDQDILDLVTVRNLDTGELIPLSTAEDKLPKCVDPLALHMKRRAKEYSSDTSLHV-DDLSDESDSRSEKSVASASNI-VRRK------GLKIRKIFGKTVSKVKIAADQALHSDHGPVEEEVSVDGKV-FKIKSSSKNKGPYDFSQPNILQELSGEHTGAIWTMKFSPC-----GKLLATGGQDSTLRIWVLKSTYSYFEDFRQKYSDVRLSPAESHESLNSASSDF---S-AAMDPLKELNPQAEEDE--VTAPFRRRPFCVYKGHTADLLDLSWSKNYFILSSSMDKTVKLWHISRRE-CLCTFQ-HIDFVTAIVFHPK--------------DDRYFLSGSLDGKLRLWNIPDKKVTLWNELSGS-SNLITTATFCYNGRLAVVGTYDGKCIFYTTDQLKYYTMVNVRSTRGKNSKGRKITGIESMPGEEKILVTSNDSRMRMYNLKDLTLSCKYKGGANNSSQIRGSFSPTGKYIICGSEDHFLYVWKAHHEFIKFTSARRDRNVYWEAIKIHNAVVTSAIFAPNPSFIFRMAEQEY---SD-PKMLGLDDDTEDREIIVSADFTGAIKVMTNRP----
>EOG091F01AC|Lottia_gigantea|HW19_Polycera_quadrilineata|TRANSCRIPT
-----------------------------------------------------------------------------------------------------------------------------------------------------------------------------------------------------------------------------------------------------------------------------------------------------------------------------------------------------------------------------------------------------------------------------------------------------------------------------------------------------------------------------------------------------------------------------------------------------------------------------------------------------------------------------------------------------------------------------------------------------------------------------------------------------------------------------------------------------YYTMVNVRSTRGKNSKGRKITGIETMPGEEKILVTSNDSRIRLYNLKDLTLSCKYKGGTNNSSQIRASFSPTGKYIVCGSE---------------------------------------------------------------------------------------------------
>EOG091F01AC|Biomphalaria_glabrata|HW18_Janolus_cristatus|TRANSCRIPT
------------------------------------------------------------------------------------------------------------------------------------------------------------------------------------------------------------------------------------------------------------------------------------------------------------------------------------------------------------------------------------------------------------------------------------------------------------------------------------------------------------------------------------------------------------------------------------------------------------------------------------------------------------------------------------------------------------------------------------------------------------------K--------------DDRYFLSGSLDGKLRLWNIPDKKVTMWNVLSGA-SNLITAANFCYNGRLAVVGTYDGKCIFYTTEQLKYYTMVHVKSTRGKNSKGRKITGIEAMPGEEKILVTSNDSRIRLYNLKDLTLSCKYKGCMNNSSQIRASFSPTGKYVICGSEDHFLYVWKTHHEFLKFTSARRDRNIYWEAIKIHNAIVTSAIFAPNPSFIFRMAEQESMTLKG-GQPLFLEDDTEEREIIVTADFTGAMK----------
>EOG091F01AC|Biomphalaria_glabrata|JG23_Melibe_leonina|TRANSCRIPT
------------------------------------------------------------------------------------------------------------------------------------------------------------------------------------------------------------------------------------------------------------------------------------------------------------------------------------------------------------------------------------------------------------------------------------------------------------------------------------------------------------------------------------------------------------------------------------------------------------------------------------------------------------------------------------------------------------------------------------------------------------------K--------------DDRYFLSGSLDGKLRLWNIPDKKVTMWNRLSGD-SNLITAANFCYNGRLAVVGTYDGKCI--------------------------------------------------------------------------------------------------------------------------------------------------------------------------------------------
>EOG091F01AC|Biomphalaria_glabrata|JG22_Lomanotus_vermiformis|TRANSCRIPT
-----------------------------------------------------------------------------------------------------------------------------------------------------------------------------------------------------------------------------------------------------------------------------------------------------------------------------------------------------------------------------------------------------------------------------------------------------------------------------------------------------------------------------------------------------------------------------------------------------------------------------------------------------------------------------------------------------------------------------------------------------------------------------------------------------------------------------------------GKCIFYTTDQLKYYTMLNVRSTRGKNSKGRKITGIEAMPGEDKILITSNDSRIRLYNLKDLTLSCKYKGCMNNSSQIRASFSSTGKYVICGSEDHFLYVWKTHHEFLKFTSARRDRNIYWEAIKIHNAIVTSAIFAPNPSFIFRMAEQESM-GSK-GQLLFPEDDTEEREIIVSADFTGAMK----------
>EOG091F01AC|Biomphalaria_glabrata|HW15_Flabellina_babai|TRANSCRIPT
---------------------------------------------------------------------------------------------------------------------------------------------------------------------------------------------------------------------------------------------------------------------------------------------------------------------------------------------------------------------------------------------------------------------------------------------------------------------------------------------------------------------------------------------------------------------------------------------------------------------------------------------------------------------------------------------------------------------------------------------------------------------------------------------------------------------------------------------------------------------------------EEKILVTSNDSRIRLYNLKDLTLSCKYKGCLNNSSQIRANFSSTGKYVICGSEDHFLYVWKTHHEFLKFTSARRDRNNYWEAIKIHNAIVTSAIFAPNPSFIFCMAEQES------------------------------------------
>EOG091F01AC|Biomphalaria_glabrata|JG08_Dendronotus_venustus|TRANSCRIPT
---------------------------------------------------------------------------------------------------------------------------------------------------------------------------------------------------------------------------------------------------------------------------------------------------------------------------------------------------------------------------------------------------------------------------------------------------------------------------------------------------------------------------------------------------------------------------------------------------------------------------------------------------------------------------------------------------------------------------------------------------------------------------------------------------------------------------------------------------------------------------------------------------------CKYKGCLNNSSQIRASFSSTGKYVICGSEDHFLYVWKTHHEFLKFTSARRDRNNYWEAIKIHNAIVTSAIFAPNPSFIFRMAEQESQ-GSK-GPPLFCDDDSEER-----------------------
>EOG091F01AC|Biomphalaria_glabrata|JG32_Unidentia_angelvaldesi|TRANSCRIPT
----------------------------------------------------------------------------------------------------------------------------------------------------------------------------------------------------------------------------------------------------------------------------------------------------------------------------------------------------------------------------------------------------------------------------------------------------------------------------------------------------------------------------------------------------------------------------------------------------------------------------------------------------------------------------------------------------------------------------------------------------------------------------------------------------------------------------------------------------------------------------------------------------------------------------------------------------KFTSARRDRNNYWEAIKIHSHIVTSAIFAPNPSFIFRMAEQESM-GNK-GKPLFLEDDTEEREIIVTADFTGAMK----------
>EOG091F01AC|Biomphalaria_glabrata|JG14_Eubranchus_rustyus|TRANSCRIPT
------------------------------------------------------------------------------------------------------------------------------------------------------------------------------------------------------------------------------------------------------------------------------------------------------------------------------------------------------------------------------------------------------------------------------------------------------------DKLPKCVNPLSLHIMKRVKEYSSDTSLHM-DDVSDESDSKSEKSVASSSNQ-MRIK------------------------------------------------------------------------------------------------------------------------------------------------------------------------------------------------------------------------------------------------------------------------------------------------------------------------------------------------------------------------------------------------------------------DHFVYVWKTHHEFLKFTSARRDRNIYWEAIKIHNAIVTSAIFAPNPSFIFRMAEQESL-GTSKRKPLFMDDEMEEREIIVTADFTGAMK----------
>EOG091F01AC|Lottia_gigantea|NC06_Pleurobranchaea_californica|TRANSCRIPT
-------------------------------------------------------------------------------------------------------------------------------------------------------------------------------------------------------------------------------------------------------------------------------------------------------------------------------------------------------------------------------------------------------------------------------------------------------------------------------------------------------------------------------------------------------------------------------------------------------------------------------------------------DVRLSPADSHESLNSASSDM-S-A-AAMDPLKELNAQKDDND--SKAPFRQRPFCVYKGHTADLLDLSSSKNYFILSSSMDKTVRLWHISRRE-CLCTFQ-HIDFVTAIVFHPK--------------DDRYFLSGSLDGKLRLWNIPDKKVTTWNELSGT-SNLITTANFCYNGRLAVVGTYDGKCIFYTTDQLKYYTMVNVRSTRGKN----------------------------------------------------------------------------------------------------------------------------------------------------------------------
>EOG091F01AC|Lottia_gigantea|LotgiG120142
MTSYYLEELTDDELLGG-------------SDTESGRKKTCRPKLRDRKK-----------------------------------------------------------------------------------------------------------------------------------------------------------------------------------------------------------------------------------------------------------------------------------------------------------------------------------------------------------NSQESPESAVRPRS-GSGRSLTDQEILESVMILDLDTGNQIPLSVAEENIPSTLNPLALHILQRTQEMGKD------DIGTDEEDTRSEKGTLGTS-G-LKAKEKAKKLKKFLGRKMGRTVKKVKNVADNVLHTEEESVEKEVSFDGKM-FKIKSSGNNKGPYDFAQLQMLQDMSGEHVGAIWTMKFSHC-----GRLLATGGQDGVLRIWVLKSAYSHFDDLRQKYSDVKVSPAQSHESLNSISSENIYVNFNFQGASL-----NEEED--LKAPFKKKPFFSYSGHLADLLDISWSKNYFILSSSMDKTVRLWHISRRE-CLCTFQ-HIDFVTAIVFHPK--------------DDRYFLSGSLDGKLRLWNIPDKKVTLWSEVRGS-SNLITTANFCQNGKYAVVGTYDGKCIFYNTEQLKYFTQIHVRSTRGKNAKGRKITGIEPLHSEDKLLVTSNDSRIRMYDLRDLTLSCKYKGSTNQSSQIKANLSANEKYMVCGSEDHFLYIWKVHHDYNKFSSVRRDRNDFWEAIKVHNAVVTAAIFAPNPSLFYKTEEK------S-EQQGAAQTSDEHGQIIISADFTGVIKVIANKPKS--
>EOG091F01AC|Biomphalaria_glabrata|HW03_Berthella_plumula|TRANSCRIPT
-----------------------------------------------------------------------------------------------------------------------------------------------------------------------------------------------------------------------------------------------------------------------------------------------------------------------------------------------------------------------------------------------------------------------------------------------------------------------------------------------------------------------------------------------------------------------------------------------------------------------------------------------------------------------------SPS----------------------------------------GHLVASASKDKTVRLW------------------------------------------------------------------------------------------------------------------------------------------------------------------------------------------------------------KFTSARRDRNDYWEAIKIHNAVVTAAIFAPNPSFIFRMAEQQSM-ENK-GQSLLIDDDTEEREIIVSADF---------------
>EOG091F01AC|Biomphalaria_glabrata|JG16_Flabellina_iodinea|TRANSCRIPT
--------------------------------------------------------------------------------------------------------------------------------------------------------------------------------------------------------------------------------------------------------------------------------------------------------------------------------------------------------------------------------------------------------------------------------------------------------------------------------------------------------------------------------------------------------------------------------------------------------------------------------------------------------------------------------------------------------------------------YILSASDDKTIRVWDIQNKR-NHKTLQAHPHFVTTIDMH----------------------------------------------------------------------------------------------------------------------------------------------------------------------------KTHHEFLKFTSARRDRNIYWEAIKIHNAIVTSAIFAPNPSFIFRMAEQESM-GSK-GKPLFLDDDMEEREIIVTAD----------------
>EOG091F01AC|Biomphalaria_glabrata|JG06_Catriona_columbiana|TRANSCRIPT
----------------------------------------------------------------------------------------------------------------------------------------------------------------------------------------------------------------------------------------------------------------------------------------------------------------------------------------------------------------------------------------------------------------------------------------------------------------------------------------------------------------------------------------------------------------------------------------------------------------------------------------------------------------------------------------------------------------------------------------------------------------------------------------------------------------------------------------------------------------------------------------------------------------------------------------------------------RDRNIYWEAIKMHNAIVTSAIFAPNPSFIFFALADEQRTKGK-GKPLFMDDDMEEREIIVTADFTGAMK----------
>EOG091F01AC|Crassostrea_gigas|CGI_10006276
M------------------------------------------------------------------------------------------------------------------------------------------------------------------------------------------------------------------------------------------------------------------------------------------------------------------------------------------------------------------------------------------------------------------------------------------------------------------------FVKRIF------------------------EILSTDNV-LTFS------KNMLNFLFSRVGGA----------------------------KVES-ALAPFVDIVLLLKVRQQLDND-------------------RYLLSGSLDGPLRVWNI--------------------------------------------PEKKLTMWNEVYSLVTKAKFCHNGKFAVAGTYDVKCIFYTTENYFILSSSMDKPVRLWHISRRE-CLCIFQ-HIDFVTAIVFHPK--------------DDRYFLSGSLDGKLRLWNIPEKIVTMWNEV----SSLITTANFCHNGKFAVAGTYDGKCIFYTTEQLKYYTQIHVRSTRGKNAIGSKITGVEPLPGEDKILVTSNDSRIRLYDLRDLTLTCKYNGCTNNSSQIKASFSPKSKYLICGSEDHFVYIWKTQHEFYKFSSARRDRNDYWEAIKVHNATVTAAVFAPNPSLFIRSKRQES--DS------SKKIEETPRQVMVTADFTGSIKVVLNLGPKPT
>EOG091F01AC|Biomphalaria_glabrata|JG27_Phidiana_lynceus|TRANSCRIPT
---------------------------------------------------------------------------------------------------------------------------------------------------------------------------------------------------------------------------------------------------------------------------------------------------------------------------------------------------------------------------------------------------------------------------------------------------------------------------------------------------------------------------------------------------------------------------------------------------------------------------------------------------------------EAHSDYLR-C-IAVHPS----------------------------------------QPFILTSSDDMLIKLWDWEKKWTCTQVFEGHSHYVMQVVINPK--------------DNNQF-----------------------------------------------------------DQMKYYTMLNVRSSRGKNSKGRKITGIEVMPGEDKILVTSNDSRIRLYNLKDCTLSCKYKGCMNNSSQIRASFSSTGKYVICGSEDHFLYV---------------------------------------------------------------------------------------------
>EOG091F01AC|Lottia_gigantea|HW21_Tritonia_manicata|TRANSCRIPT
------------------------------------------------------------------------------------------------------------------------------------------------------------------------------------------------------------------------------------------------------------------------------------------------------------------------------------------------------------------------------------------------------------------------------NQQLTDQEILEAVVVRNLDTGETMPLSEAEKNLPSGVNPLALHIMRLTTEFSSNKDLAG-SDREDGGDS-------NVT-T-RKILRKKKNLRGLFVRKVKNKEQKMKGSKEGGKRGDESSSSDEENPQPENYIKIKS-ANGKGIPIINKLNIIQDLSGKHEGAVWTMKFSSC-----GKLLGTAGQDKRVYVWVLKTEKEFFEQMRNKYAKADPDRPTTPDSEKNTNEEN-E-K-EAKDKESIP-----DTD--YPEGFCKIPFCTYEGHSGDVLDLSWSKNYFLLSSSMDKTVRLWHISRNE-CLCCFQ-HIDFVTAITFHPR--------------DDRYFLSGSLDGKIRLWNIPDKKVALWNELEGAGSHLITAANFCMNGKFAVIGTYDGRCIFYETEHLKYYTQWQIRSTRKK--QGRKISGIEPMPGEDKILITSNDSRIRLYSLKDHSLHCKYKGFTNSSSQIKGSFSHDGELVVSGSEDQYVYMWRAQH---RIPSARRDRNEFYEGFSAHSTVVTVAIFAPCPWNV---------------VPTEYNDNTSGRTE---------------------
>EOG091F01AC|Biomphalaria_glabrata|HW05_Caloria_elegans|TRANSCRIPT
----------------------------------------------------------------------------------------------------------------------------------------------------------------------------------------------------------------------------------------------------------------------------------------------------------------------------------------------------------------------------------------------------------------------------------------------------------------------------------------------------------------------------------------------------------------------------------SQPAGIRVPMI-------SLSLISCKKXVGGKLLATGGQDSILRIWVLKSTYTYFEDFRQKYSDVRLSPADSHESLNSASSDV-S-ASAAMDPL----------------------------------------NYFILSSSMDKTVRLWHISRRE-CLCT--------------------------------------------------------------------------------------------------------------------------------------------------------------------------------------------------------------------------------------------------------------------------------------
>EOG091F01AC|Lottia_gigantea|HW17_Hermissenda_crassicornis|TRANSCRIPT
------------------------------------------------------------------------------------------------------------------------------------------------------------------------------------------------------------------------------------------------------------------------------------------------------------------------------------------------------------------------------------------------------------------------------------------------------------------VNPLSLHIMKRIKEYASDTSLHV-EDVSDQSDSKSEKSVASSSNN-IRLK------RKKLSKFFGKTVNRVKNVADQALHSEQMPVEEEVSVDGKV-FKIKSASRNKGPYDFSQPYLLQEMSGEHRGAIWTMKFSPC-----GKLLATGGQDSIL------------------------------------------------------------------------------------------------------------------------------------------------------------------------------------------------------------------------------------------------------------------------------------------------------------------------------------------------------------------------------------------------------------
>EOG091F01AC|Biomphalaria_glabrata|HW09_Doto_sp|TRANSCRIPT
----------------------------------------------------------------------------------------------------------------------------------------------------------------------------------------------------------------------------------------------------------------------------------------------------------------------------------------------------------------------------------------ERKDEDLDSLDAQIQQWHRMGDEEKEASPNRRPRS-NSGRVLSDEDILERVTVRNLDTGETIPLSSAEDKLPKCVNPIDLCLKQRAKENNSDSGMHN-DDLSDESDSKSEKSVASSS-N--------------------------------------------------------------------------------------------------------------------------------------------------------------------------------------------------------------------------------------------------------------------------------------------------------------------------------------------------------------------------------------------------------------------------------------------------------------------------------------------------------------------------
>EOG091F01AC|Lottia_gigantea|NC01_Armina_californica|TRANSCRIPT
-------------------------------------------------------------------------------------------------------------------------------------------------------------------------------------------------------------------------------------------------------------------------------------------------------------------------------------------------------------------------------------------------------------------------------------------------------------------------------------------------------------------------------------------------------------------------------------------------------------------------------------------------------------------------------------------------FFKKPYRTLKGHKSNIISLDWSKNDFLLSSSIDCTVMLWNAEKNC-CLGIFE-HFDIVTAVCFHPK--------------REEIFMSGGVDGKLRLWNALDKRVINWVKI----HSCITALSFSPSGMKCVVGLKNGKCQFYDADGLGYFSEITCRNRFGKYSRLNTITGIRFSSDSSKILISSNDSKIRLFSNEDFKMIRKFKGHKNRSFPIFARFIEGKNSVVSGSDEGRIHIW--------------------------------------------------------------------------------------------
