# Supplementary material for: Transcriptomics provides a robust framework for the relationships of the major clades of cladobranch sea slugs (Mollusca, Gastropoda, Heterobranchia), but fails to resolve the position of the enigmatic genus Embletonia
Source: BMC Ecol Evol. 2021 Dec 28;21:226. doi: 10.1186/s12862-021-01944-0 (PMC8895541; doi:10.1186/s12862-021-01944-0)
Supplement: Supplementary file 6 — Additional file 6. Archive S4: Unmasked multiple sequence alignments on amino acid level including Doris kerguelenensis and Calmella cavolini prior to the removal of outliers. [file 12862_2021_1944_MOESM6_ESM.zip › Archive_S4/Alignments/EOG091F037C.aa.fasta]

>EOG091F037C|Biomphalaria_glabrata|BGLTMP004228
MVKLSLELIARATSGYTKKKKDETLPQFVGRLTHIYLENKNIDDVGDCLSLCRNLTVLYLYDNHLNNIPCLANSSGLTHLYLQNNNISIIEHLSSLQHLQKLFIGGNTITVVEGLEKLDKLQELHIENQRLPIGEQLLFDPRTLQALGTNLQVLNVSGNHLTSLSDLKQLPNLTHLMAAENELNDMKELTQLLVLWTFLTKLDLSGNPLCQRTKYKDRVIVLGKNLGSI----------QFYL-------------------------------------------------------------
>EOG091F037C|Crassostrea_gigas|CGI_10027663
MVKLTIDLIARGTSGYTKKKRDESMQHYLKRLTHLYLEDRCIDEVGEDLSMCRNLTVLYLYDNQLLRIPTLHHNQHLTMLYLQNNDIHKIENLSPLTRLTKLYLGGNCITVIEGLDKLENLQELHIENQRMPPGEKLLFDPRTMRAISSSLQVLNIAGNNLDSIRDIECLRNLYQLHANDNLLTDMKELAHVIGGMFRLWRLDLMGNPLCHKAKYRDRVIVMAKNIDVLDGKEISETSRRFLHNWHDAREVQKKRREENLRKGSGEFGDGALLRELPPVKDHPRPPHKIPGYMMPGKFFINRHL
>EOG091F037C|Crassostrea_gigas|HW09_Doto_sp|TRANSCRIPT
--------------------------------------------------------VLYLYDNDLNAVPCLNHNCSLTHLYLQNNNIYKIENLGALTRLQKLYIGGNCITVVEGLERLHLLQELHLENQRLPAGEQLLFDPRSMRAFSDTLQVLNVSGNCLTSIKDLQQLRSVHQLMAGDNELSDMKELAHLLGLWRDLNRLDLMGNPVCQKAKYKDRIIVMGRKLEILDGKKITDTARQFLVNWHNSREQSSQKK------------------------------------------------
>EOG091F037C|Crassostrea_gigas|HW21_Tritonia_manicata|TRANSCRIPT
MVKLTMDLIARGTSGYTKKKRDENMNQYVRRLTHLYLENRGIDDIGDDLSLCRNLIVLYLYDNELNTVPCLNHNCSLTHLYLQNNNISKLENLGALTRLQKLYVGGNCITVIEGLERLHLLQELHLENQRLPPGEQILFDPRSLRAFADTLQVLNISGNGLTSIRDLEKLRCICQLLAGDNELSDMKELAHLLSLWKDLGCLDLMGNPVCQKAKYKDRIIVMGKRLEVLDGKKITDTARQFLLNWHASRETLQKKNSDMMSR------------------------------------------
>EOG091F037C|Crassostrea_gigas|JG16_Flabellina_iodinea|TRANSCRIPT
----------------------------------------------------------------------------LTHLYLQNNNISKLENLGALTRLQKLYVGGNCITVVEGLERLHLLQELHLENQRLPPGEQLLFD--------------------------------------------------------------------------------------------------------------------------------------------------------------------
>EOG091F037C|Crassostrea_gigas|NC07_Tritonia_diomedea|TRANSCRIPT
------------------------------RLTHLYLENRGIDDIGDDLSLCRNLIVLYLYDNDLLTVPCLNHNCSLTHLYLQNNNISKLENLGALTRLQKLYIGGNCITVIEGLERLHLLQELHLENQRLPPGEQILFDPRSLRAFADTLQVLNISGNGLTSIRDLEQLRSICQLLAADNELSDMKELAHLLSLWRELGRLDLMGNPVCQKAKYKDRIIVMGKRLEVLD--------------------------------------------------------------------------
>EOG091F037C|Crassostrea_gigas|NC08_Tritonia_hamnerorum|TRANSCRIPT
MVRLTMDLIARGTSGYTKKKRDENMQHYVRRLTHLYLENRGIDDIGDDLSLCRNLIVLYLYDNDLNMVPCLNHNCSLTHLYLQNNNISKLENLGALTRLQKLYIGGNCITVIEGLERLHLLQELHLENQRLPPGEQILFDPRSLRAFADTLQVLNISGNGLTSIRDLEQLRCIVQLLAADNELSDMKELAHLLSLWKDLGRLDLMGNPVCTKAKYRDRIIVMGKRLEVLDGKKITDTARQFLMNWHASRETIQKKNSADM--------------------------------------------
>EOG091F037C|Crassostrea_gigas|JG21_Limenandra_confusa|TRANSCRIPT
MVKLTMDLIARGTSGYTKKKRDENMQQYVRRLTHLYLENRGIDDIGDDLALCRNLIVLYLYDNDLSAVPCLNHNCSLTHLYLQNNNISKLENLSALTRLQKLYVGGNCITVVEGLERLHLLQELHLENQRLPPGEQLLFDPRSLRAFSDTLQVLNISGNNLTSIRDLDQLRYLCQLVVAENDLSDMKE--------------------------------------------------------------------------------------------------------------------
>EOG091F037C|Crassostrea_gigas|HW13_Favorinus_branchialis|TRANSCRIPT
MVKLTMDLIARGTSGYTKKKRDENMQHYVRRLTHLYLENRGIDDIGDDLALCRNLIVLYLYDNDLCAVPCLNHNCSLTHLYLQNNNISKLENLSALTRLQKLYVGGNCITVVEGLERLHLLQELHLENQRLPPGEQILFDPRSLRAFSDTLQVLNISGNNLTSIRDLDQLRYLCQLIAAENDLCDMKEMAHLLSQMREMSHLDLTGNPMCQKAKFKDRIIVMAKRLEVLNGKKITDTARQFLMNWHASRETNQKKSADVLSR------------------------------------------
>EOG091F037C|Crassostrea_gigas|JG15_Favorinus_auritulus|TRANSCRIPT
MVKLTMDLIARGTSGYTKKKRDENMQQYVRRLTHLYLENRGIDDIGDDLALCRNLIVLYLYDNDLCAVPCLNHNCSLTHLYLQNNNISKLENLSALTRLQKLYVGGNCITVVEGLERLHLLQELHLENQRLPPGEQILFDPRSLRAFSDTLQVLNISGNNLTSIRDLDQLRYLCQLIAAENDLCDMKEMAHLLSQMREMSHLDLTGNPMCQKAKFKDRIIVMAKRLEVLNGKKITDTARQFLMNWHASRETNQKKSADVL--------------------------------------------
>EOG091F037C|Crassostrea_gigas|JG24_Noumeaella_rubrofasciata|TRANSCRIPT
-----------------------------------------IDDIGDDLALCRNLIVLYLYDNDLCSVPCLNHNCSLTHLYLQNNNISKLENLSALTRLQKLYVGGNCITVVEGLERLHLLQELHLENQRLPPGEQLLFDPRS-----------------------------------------------------------------------------------------------------------------------------------------------------------------
>EOG091F037C|Crassostrea_gigas|HW12_Facelina_rubrovittata|TRANSCRIPT
MVKLTMDLIARGTSGYTKKKRDENMQHYVRRLTHLYLENRGIDDVGDDLALCRNLIVLYLYDNDLCFVPCLNHNCSLTHLYLQNNNISKLENLSALTRLQKLYVGGNCITVVEGLERLHLLQELHLENQRLPPGEQLLFDPRSLRAFADTLQVLNISGNNLTSIRDLDKLRYLCQLTAAENDLNDMKEMAHLLSLWREMSNLDLTGNPMCQRAKFKDRIIVMAKRLEVLNGKKITDTARQFLMNWHASRETSQKKSADNL--------------------------------------------
>EOG091F037C|Crassostrea_gigas|HW05_Caloria_elegans|TRANSCRIPT
MVKLTMDLIARGTSGYTKKKRDENMQHYVRRLTHLYLENRGIDDVGDDLALCRNLIVLYLYDNDLSNVPCLNHNCSLTHLYLQNNNISKLENLSALTRLQKLYVGGNCITVVEGLERLHLLQELHLENQRLPPGEQILFDPRSLRAFSDTLQVLNVSGNNLTSIRDLDQLRYLCQLIAAENDLCDMKEMAHLLSLCREMSHLDLTGNPMCQKVKFKDRIIVMAKRLEVLNGKKITDTARQFLMNWHASREISQKKSADLL--------------------------------------------
>EOG091F037C|Crassostrea_gigas|HW10_Embletonia_pulchra|TRANSCRIPT
MVKLTMDLIARGTSGYTKKKKEENMQQYVRRLTHLYLENRGIDDIGGDLSLCRNLIVLYLYDNDLSTVPCLNHNCSLTHLYLQNNNISRLENLGALTRLQKLYVGGNCITVVEGLERLHLLQELHLENQRLPPGEQILFDPRSLRSFADTLQILNVSGNNLTSIRDLDKLRCLSQLMAAENELSDMKEMAHLLSLWRDMSNLDLTGNPMCHKAKFKDRIIVMAKRIEILNGKKITDTARQFLMNWHASRETSQKKSSD----------------------------------------------
>EOG091F037C|Crassostrea_gigas|HW16_Hancockia_cfuncinata|TRANSCRIPT
MVKLTMDLISRGTSGYTKKKKDENMQQYVRRLTHLYLENRGIDDVGDDLSLCRNLIVLYLYDNDLNAVPCLNHNCSLTHLYLQNNNISKLENLGALTRLQKLYVGGNCITVIEGLERLHLLQELHVENQRLPPGEQILFDPRSLRAFADTLQVLNISGNALTSIRDLEQLRCLYQFLAGDNDLSDMKELAHLLSLWKDLHRLDLMGNPVCQKAKYKDRIIVMGKKLEILDGKKITATARQFLVNWHASRETIQKKSSD----------------------------------------------
>EOG091F037C|Crassostrea_gigas|JG17_Hancockia_uncinata|TRANSCRIPT
MVKLTMDLISRGTSGYTKKKKDENMQQYVRRLTHLYLENRGIDDVGDDLSLCRNLIVLYLYDNDLNAVPCLNHNCSLTHLYLQNNNISKLENLGALTRLQKLYVGGNCITVIEGLERLHLLQELHVENQRLPPGEQILFDPRSLRAFADTLQVLNISGNALTSIRDLEQLRCLYQFLAGDNDLSDMKELAHLLSLWKDLHRLDLMGNPVCQKAKYRDRIIVMGKKLEILDGKKITATARQFLVNWHASRETIQKK-------------------------------------------------
>EOG091F037C|Crassostrea_gigas|HW02_Berghia_verrucicornis|TRANSCRIPT
MVKLTMDLIARGTSGYTKKKRDENMQQYVRRLTHLYLENRGIDDIGNDLAMCRNLIVLYLYDNDLCTVPCLNHNCSLTHLYLQNNNISRLENLSALTRLQKLYVGGNC----------------------------------------------------------------------------------------------------------------------------------------------------------------------------------------------------
>EOG091F037C|Crassostrea_gigas|HW17_Hermissenda_crassicornis|TRANSCRIPT
MVKLTMDLIARGTSGYTKKKRDENMQHYVRRLTHLYLENRGIDDIGDDLALCRNLIVLYLYDNELCNVPCLNHNCSLTHLYLQNNNISKLENLSALTRLQKLYVGGNCITVVEGLERLHLLQELHLENQRLPAGEQLLFDPRSLRAFSDTLQVLNISGNNLTSIRDLEQLRYLNQLVAAENELSDMKEMAHLLSLWRDITHLDLTGNPMCQVVKFKDRIIVMAKRMEVLNGKKITDTARQFLMNWHARRETSQK--------------------------------------------------
>EOG091F037C|Crassostrea_gigas|HW11_Eubranchus_exiguus|TRANSCRIPT
MVKLTLDLIARGTSGYTKKKRDETVNQYIRRLTHLYLENKHIDDVGNDLALCRNLIVLYLYDNDLNAMPSLNHNCSLTHLYLQNNNISKLENLGALTRLQKLYVGGNCITVVEGLERLHLLQELHLEHQRLPPGEQLLFDPRSLRAFSDTLQVLNIGGNNLSSIRDLELLRNVCQLIAADNGLSDMKEMAHLLSLWRDMTNLDLSGNPMCQKAKFKDRVIVMARRLEILNGKKITDTARQFLMNWHASREINQKKSSEILSR------------------------------------------
>EOG091F037C|Crassostrea_gigas|JG14_Eubranchus_rustyus|TRANSCRIPT
MVKLTMDLIARGTSGYTKKKRDESMQHYVRRLTHLYLENKRIDDVGDDLALCRNLIVLYLYDNELNAVPSLNHNCSLTHLYLQNNNISRLENLAALTRLQKLYVGGNCITVVEGLERLHLLQELHLENQRLPPGEQLLFDPRSLRAFSDTLQVLNIAGNNLSSIKDLDQLRYLCQLTAGDNELSDMQEMAHLLTLWRDMSNLDLTGNPMCQKSKFKDRIIVMAKRLEVLNGKKITDTARQFLMNWHASREINQKKSSEMLSR------------------------------------------
>EOG091F037C|Crassostrea_gigas|HW14_Flabellina_affinis|TRANSCRIPT
-----------GTSGYTKKKRDENMQQYDRRLTHLYLENRGIDDIGDDLALCRNLIVLYLYDNDLSHVPCLNHNCSLTHLYLQNNNISRLENLSALTRLQKLYVGGNCITVIEGLERLHLLQELHVENQRLPPGEQLLFDPRSLRAFSDTLQVLNISGNNLTSIRELDQLRYLCQLIAAENELSDMKEMAHLLSLWREITHLDLTGNPMCQKSKFKDRIIVMAKRLEVVNGKKVTDTARQFLMNWHASRETNQKKSADIL--------------------------------------------
>EOG091F037C|Crassostrea_gigas|JG06_Catriona_columbiana|TRANSCRIPT
MVRLTMDLIARGTSGYTKKKRDETMPQYVRRLTHLYLENKRIDDIGDDLALCRNLIVLYLYDNELNSVPCLNHNCSLTHLYLQNNNISKLENLTALTRLQKLYVGGNCITVVEGLERLHLLQELHLENQRLPPGEQLLFDPRSLRAFSDTLQVLNISGNNLSSIRDLEQLTYLCQLTVADNDLSDMKEMAHLLSLWKDMSHLDLTGNPMCQKAKFKDRIIVMAKRIQFLNGKKVTDTARTFLMNWHASKESNQKK-------------------------------------------------
>EOG091F037C|Crassostrea_gigas|JG07_Cuthona_albocrusta|TRANSCRIPT
----------------------ETMQQYVRRLTHLYLENKRIDDIGDDLALCRNLIVLYLYDNELNTVPCLNHNCSLTHLYLQNNNISKLENLTALTRLQKLYVGGNCITVVEGLERLHLLQELHLENQRLPPGEQLLFDPRSLRAFSDTLQVLNVSGNNLSSIRDLEQLTYLCQLTAADNELSDMKEMAHLLSLWKDMSHLDLSGNPMCQKAKFKDRIIVMAKRIQFLNGKKVTDTARQFLMNWHASKEINQKK-------------------------------------------------
>EOG091F037C|Crassostrea_gigas|JG26_Phestilla_sp|TRANSCRIPT
--------------------------------------------VGDDLALCRNLIVLYLYDNELNSVPCLNHNCSLTHLYLQNNNIAKLENLTALTRLQKLYVGGNCITVIEGLERLHLLQELHVENQRLPPGEQLLFDPRSLRAFSDTLQVLNVSGNNLSSIRDLESLTYLCQLTASDNELSDMKEMAHLLSLWKDMSHLDLSGNPMCQKAKFKDRIIVMAKRIQFLNGKKVTDTARQFLMNWHASKESNQKKSSD----------------------------------------------
>EOG091F037C|Crassostrea_gigas|HW07_Cuthona_caerulea|TRANSCRIPT
MVRLTMDLIARGTSGYTKKKRDETMQQYVRRLTHLYLENKRIDDIGDDLSLCRNLIVLYLYDNELNSVPCLNNNGSLTHLYLQNNNISKLENLTALTHLQKLYVGGNCITVVEGLERLHLLQELHLENQRLPSGEQLLFDPRSLRAFADTLQVLNVSGNNLSSIRDLEHLTYLCQLTAADNGLSDMKEMAHLLSLWRDMSHLDLTGNPMCQKAKFKDRIIVMAKRIQFLNGKKVTDTARQFLMNWHASKEINQKKSTDLL--------------------------------------------
>EOG091F037C|Crassostrea_gigas|NC04_Fiona_pinnata|TRANSCRIPT
---------------------------------------------------------------------------------------------------------------------------LHVENQRLPPGEQLLFDPRSLRAFADTLQVLNV----LSSVRDLEQLTYLCQLTAADNELSDMKEMAHLLSLWKDMSHLDLSGNPMCQKAKFKDRIIVMAKRIQFLNGKKVTDTARQFLMNWQASKEINQKKSSDLL--------------------------------------------
>EOG091F037C|Crassostrea_gigas|JG08_Dendronotus_venustus|TRANSCRIPT
MVKLTMDLIARGTSGYTKKKRDENMQHYIRRLTHLYLENKSIDDIGDDLSLCRNLIVLYLYDNELNIVPCLNHNCSLTHLYLQNNNISKLENLGALTRLQKLYIGGNCITVIEGLERLHLLQELHLENQRLSPGEQILFDPRSLRAFSDTLQVLNISGNNLTSVRDLEQLRSLHQLLAGDNDLSDMKELAHLLSLWRDLYRLDLMGNPLCQKSKYRDRIIVMGKRLEILDGKKIAETTRQFLLNWHASRETIQKKNSD----------------------------------------------
>EOG091F037C|Crassostrea_gigas|HW01_Armina_tigrina|TRANSCRIPT
------------------------------------------------------------------------------------------------------------ITVVEGLERLHLLQELHLENQRLPPGEQLLFDPRSLRAFSDTLQVLNVSGNYLTSIRDLEQLRSLIQLLAADNELSDMKELAHLLSLWRDLSRLDLMGNPLCQKAKYKDRIIVMGKRLEILDGKKITDTARQFLLNWHASRETIQKKSSD----------------------------------------------
>EOG091F037C|Crassostrea_gigas|HW18_Janolus_cristatus|TRANSCRIPT
------------------------------------------------LSLCRNLIVLYLYDNDLNNVPCLNHNCSLTHLYLQNNNISKLENLSALTRLQKLYIGGNCITVIEGLERLHLLQELHVENQRLPPGEQILFDPRSLRAFADTLQVLNISGNNLTSIRELEQLRSLCQLLAAENDLGDMKEMAHVLSLWRDLSVLDLNGNPVCHKTKFKDRIIVMGKRIEILNGKKITDTARQFLLNWHASRENSQKKASDLLSRG-----------------------------------------
>EOG091F037C|Crassostrea_gigas|NC02_Bathydoris_clavigera|TRANSCRIPT
MVRLTMDLIARGTSGYTKKKRDENMQQYVRRLTHLYMENRGIDDVGEDLSLCRNLVVLYLYDNQLNHVPNLHHNCNLTHLYLQNNNISKIENLGALSRLQKLYIGGNSITVIEGLEKLHQLQELHVENQRLPVGEQLLFDPRSLKAVGVSLQVLNVSGNFLTSIRELEQLHRLTQLLAGDN---------------------------------------------------------------------------------------------------------------------------
>EOG091F037C|Crassostrea_gigas|HW04_Calmella_cavolinii|TRANSCRIPT
-MKLTMDLIARGTSGYTKKKRDESMQQYIRRLTHLYLEHKNIDDIGEDLSLCRNLIVLYLYDNLLNRVPCLNSNCSLTHLYLQNNNINKIENLGALGRLQKLYLGGNSITVLEGLDKQHQLQELHVENQRLPTGEQLLFDPRSLRSVSESHQILN-----------------------------------------------------------------------------------------------------------------------------------------------------
>EOG091F037C|Crassostrea_gigas|NC06_Pleurobranchaea_californica|TRANSCRIPT
MVKLTLDLIARGTSGYTKKKKDESIQQYVKRLTHLYLENRNIDDIGDALFLCRNLIVLYLYDNLLNHVPCLNQNCNLTHLYLQNNSISRIENLGALTRLQKLYLGGNYITVLEGLEKLSQLQELHVENQHLPRGEQLLFDPRTLKTLAGSLQVLNVSGDALTSIRELEQLVHVTQVIATDNQLSDLQELAHLLTCWSFLNRLDLMENPVCLKPKYKDRIIVMGKRLEILDGKAISDTARQFLLNWQASREVIRKKTQD----------------------------------------------
>EOG091F037C|Crassostrea_gigas|HW03_Berthella_plumula|TRANSCRIPT
MVKLTLDLIARGTSGYTKKKRDESIQQYVKRLTHLYLENRGIDDIGEALFLCRNLIVLYLYDNELDHIPCLNQNCNLTHLYLQNNHISRIENLGALTRLQKLYLGGNYITVLEGLDKLSQLQELHVENQHLPRGEQLLFDPRSLKTLAGGLQVLNVSGNSLTSMRDLEILTNLTQVMAADNELSDMHELARLLSCWPYLWRLDLMENPLCHKPKYKDRIIVMGKRLEVLDGKNISDTARQFLLNWQASREVNRKKAQETL--------------------------------------------
>EOG091F037C|Crassostrea_gigas|HW19_Polycera_quadrilineata|TRANSCRIPT
MVRLNMDLIARGTSGYTKKKRDESMPQYIRRLTHLYLENKAIDDVGDDLALCRNLIVLYLYDNQLNHVPILHHNTNLTHLYLQNNHISKIENLGSLSRLQKLYIGGNSITV----------------------------------------------------------------------------------------------------------RIIVMGKHLEVLDGKSITDTARQFLVNWQASRDLVRKKTFE----------------------------------------------
>EOG091F037C|Crassostrea_gigas|NC03_Doris_kerguelenensis|TRANSCRIPT
MVKLTIDLIARGTSGITKKKRDESVEQYVRRLTHLYLENRNIDDVGDDLALCRNLTALYLYDNNLSRIPCLNGNPNLTHLYLQNNNISKVENLSALTRLTKLYLGGNSITVFEGLEKLQSLQELHIENQHVPVGEQILFDPRSLRAVSHSLQILNISGNNLTSIRELELLPKLMHLMVGDNFLSDMKELAHLMTVWRYLTRLDLTGNPLCQRPKYRDRVIVMGKQLEFLDGKEITDTARQFLTNW-----------------------------------------------------------
>EOG091F037C|Lottia_gigantea|LotgiG120476
MVKLTTDLMTRGTSGHNKKKRDESQNQFLSRLTHLYLEEKGIDDV-NELGLCRNLVVLYLYDNQLIKVPALHQNNNLTHLYLQNNFIRKIEGLSTLTQLTKLYLGGNAITVLEGIENLRLLQELQVENQQLPLGEKLLFDPRSLNSICQCIQVLNISGNNIDCIRELENARKLFHLMCSDNNISDLKELSHVLNRLTQLRRLDLIGNPICHKAKYRDRIIVMSKQLQMLDGKEITDTSRQFLQNWQATKEAQKKKKEEMNKNGYPEGNDS----------------------------------
>EOG091F037C|Lottia_gigantea|JG28_Scyllaea_fulva|TRANSCRIPT
-----------------------SQEAFNQKLTHLQIQNKRIGPDLEGLRLVPAVYVLYAYDNLIVSLSGIQNLRRLQQLYLQNNRITSMAGLEGLSLLQKLHLGHNRLARIDSLESCTQLEELMVPHQQPPVEAPLQFCPTSIAAISSTLNVLNTAGNRLEDLQEL-----------------------------------------------------------------------------------------------------------------------------------------
>EOG091F037C|Crassostrea_gigas|JG29_Spurilla_braziliana|TRANSCRIPT
-----------------------SQEAFNQKLTHLQIQNKRIGPDLEGLRLVPAVYVLYAYDNLIASLSGIQNLRRLQQLYLQNNRITSMAGLEGLSFLQKLHLGHNRLARIDSLESCTQLEELMVSHQQPPVEAPLQFCPTSMAAISSTLNVLNTAGNRLEDLQELTPLR-LTSLDLSENKIRQVGELKDVISGDV-LRRVNLQGNPFAFHDRRYRTAVVL----------------------------------------------------------------------------------
