# Supplementary material for: Transcriptomics provides a robust framework for the relationships of the major clades of cladobranch sea slugs (Mollusca, Gastropoda, Heterobranchia), but fails to resolve the position of the enigmatic genus Embletonia
Source: BMC Ecol Evol. 2021 Dec 28;21:226. doi: 10.1186/s12862-021-01944-0 (PMC8895541; doi:10.1186/s12862-021-01944-0)
Supplement: Supplementary file 6 — Additional file 6. Archive S4: Unmasked multiple sequence alignments on amino acid level including Doris kerguelenensis and Calmella cavolini prior to the removal of outliers. [file 12862_2021_1944_MOESM6_ESM.zip › Archive_S4/Alignments/EOG091F02IJ.aa.fasta]

>EOG091F02IJ|Biomphalaria_glabrata|BGLTMP008690
M--SEAKKQVRSSLDQLKDVTVVVADTGDFAAMEKFKPTDATTNPSLIFAAANMPAYQKLIDEAVSYAKSLGGKEPQQLINAMDKVCVNFGVEILKIIPGRVSTEVDARLSFDTEAMVEKAQKLIKLYEDAGIDKERILIKLASTWEGVQAARILEAQFG----------------------------------------------------------------------------------------------------------------------------------------------------------------------------------------------------------------------------IHCNM---------TLIFNFYQAVACADAGATLISPFVGRILDWYVSNTDTKSYEPLEDPGVKSVTKIYNYYKKFGLKTVVMGASFRNTGEILGLAGCDLLTISPALLDKLSQSVETVETYLDAEKAKSLDISKVTVTEPVFRWQMNEDQMATDKLSDGIRKFAADALKLENILREKLAQ
>EOG091F02IJ|Biomphalaria_glabrata|NC03_Doris_kerguelenensis|TRANSCRIPT
--------------DQLKVLTTVVADTGDFEAMQKYKPTDATTNPSLIFAAANMPAYAKLIDEAVTHAKDLGGSDETQLENCLDKVCINFGREILKIIPGRVSTEVDARLSFDTDAMVNKSRRLIELYKNEGIDKERILIKLSSTWEGVQAARILESQYS----------------------------------------------------------------------------------------------------------------------------------------------------------------------------------------------------------------------------IHCNM---------TLIFNFHQAVACAQAGATLISPFVGRILDWYVKNTDKKSFEPLEDPGVRSVTKIYNYFKKFGLKTVVMGASFRNTGQILGLAGC----------------------------------------------------------------------------------
>EOG091F02IJ|Biomphalaria_glabrata|HW04_Calmella_cavolinii|TRANSCRIPT
---SPNKKATLSTLDQLKQLTTVVADTGDFEAMKKFKPTDATTNPSLIFAAANMPAYQNLIDDAVSYAKKCGGTAEEQLSNTMDKVCVNFGMEILKIIPGRVSTEVDARLSFDTEAMVQKAQALIALYKEAGISKERILIKLSSTWEGVQAARILEADHG----------------------------------------------------------------------------------------------------------------------------------------------------------------------------------------------------------------------------IHCNM---------TLIFNFYQAVACAEAGATLISPFVGRIFDWYVKSTGQKSFEPLEDPGVKSVTKIFNYYKKFGFKTVVMGASFRNTGEILGLAGCDLLTISPGLLDKLSQTTDAVPAHLDKDNAKALDLEKVTVTEQVFRWQMNEDEMANDKLSEGIRKFAADSIKLENVLKERI--
>EOG091F02IJ|Biomphalaria_glabrata|HW09_Doto_sp|TRANSCRIPT
M--SDPKKMACSTLDQLKKLTTVVADTGDFEAMKNFKPTDATTNPSLILAAASMPAYQHLIDQAVDYAKKLGGKPCEQLSNAMDKVCVNFGAEILKIIPGRVSTEVDARLSFDADAMVTKAKALIKLYEAAGISKERILIKLSSTWEGVEAARKLEAEFG----------------------------------------------------------------------------------------------------------------------------------------------------------------------------------------------------------------------------IHCNM---------TLIFNFYQAVACALAKATLISPFVGRIFDWFVKNTDQKSFEPLEDPGVKSVTKIYNYYKKFGFKTVVMGASFRNTGEIMGLAGCDLLTISPGLLDKLSQSTEVVEQHLSVKSASAMNIEEVDVTEQKFRWEMNEDVMANDKLSEGIRKFAQDAVKLENILKAKLA-
>EOG091F02IJ|Biomphalaria_glabrata|JG13_Doto_lancei|TRANSCRIPT
M--SDPKKMACSTLDQLKKLTTVVADTGDFEAMKNFKPTDATTNPSLILAAASMPAYQHLIDQAIDYAKKLGGKPCEQLSNAMDKVCVNFGAEILKIIPGRVSTEVDARLSFDADAMVKKAKALIKLYESAGISKERILIKLSSTWEGVEAARKLEAEFG----------------------------------------------------------------------------------------------------------------------------------------------------------------------------------------------------------------------------IHCNM---------TLIFNFYQAVACALAKATLISPFVGRIFDWFVKNTDQKSFEPLEDPGVKSVTKIYNYYKKFGFKTVVMGASFRNTGEIMGLAGCDLLTISPGLLEKLSQSTEAVEQHLSVKNASAMAIEEVEVTEQKFRWEMNEDVMANDKLSEGIRKFAQDAVKLENILKAKL--
>EOG091F02IJ|Biomphalaria_glabrata|HW21_Tritonia_manicata|TRANSCRIPT
M--SDPKKMAISTLDQLKEFTTVVADTGDFEAMKKFKPTDATTNPSLIFAASGMPAYQKLIDDAVEYAKNLGGKESEQVSNAMDKICVNFGLEILKIIPGRVSTEVDARLSFDVEAMVSKARTLIKLYEDAGISKERILIKLSSTWEGVQAAEILESQHG----------------------------------------------------------------------------------------------------------------------------------------------------------------------------------------------------------------------------IHCNM---------TLIFNFFQAVACANAGATLISPFVGRIFDWFVKNTDQKSFEPLEDPGVKSVTKIYNYYKKFGFKTVVMGASFRNTGEILGLAGCDLLTISPGLLDKLSQSTEAVEQHLNVKTASAMNLDEVDVTEQKFRWEMNEDVMANDKLSEGIRKFAQDAVKLENVLKQKI--
>EOG091F02IJ|Biomphalaria_glabrata|JG30_Tritonia_festiva|TRANSCRIPT
M--SDSKKMAMSSLDQLKELTTVVADTGDFEAMKKFKPTDATTNPSLIFAAAGMPTYQKLIDEAVEYAKKLGGKDSEQLNNAMDKVCVNFGLEILKIIPGRVSTEVDARLSFDVEGMVKKARTLIKLYADAGISKKRILIKLSSTWEGVQAARILEADHG----------------------------------------------------------------------------------------------------------------------------------------------------------------------------------------------------------------------------IHCNM---------TLIFNFFQAVACANAGATLISPFVGRIFDWFVKNTDKKSFEPLEDPGVKSVTKIYNYYKKFGFKTVVMGASFRNTGEILGLAGCDLLTISPGLLDKLSQSTETIEQHLNAKTAIALDLDEVDVT--------NEDTMANDKLSEGIRKFAQDAIKLENVLKEKI--
>EOG091F02IJ|Biomphalaria_glabrata|NC07_Tritonia_diomedea|TRANSCRIPT
M--SDSKKMAISSLDQLKELTTVVADTGDFEAMKKFKPTDATTNPSLIFAAAGMPTYQKLIDDAVEYAKKLGGKDSEQLSNAMDKVCVNFGLEILKIIPGRVSTEVDARLSFDVEGMVKKARTLIKLYADAGISKKRILIKLSSTWEGVQAAKILESDHG----------------------------------------------------------------------------------------------------------------------------------------------------------------------------------------------------------------------------IHCNM---------TLIFNFFQAVACANAGATLISPFVGRIFDWFVKNTDKKSFEPLEDPGVKSVTKIYNYYKKFGFKTVVMGASFRNTGEILGLAGCDLLTISPGLLDKLSQSTETIEQHLNAKTASALDLDEVDVTEQKFRWEMNEDTMANDKLSEGIRKFAQDAIKLENVLKEKI--
>EOG091F02IJ|Biomphalaria_glabrata|NC08_Tritonia_hamnerorum|TRANSCRIPT
M--SDSKKMAISSLDQLKELTTVVADTGDFEAMKKFKPTDATTNPSLIFAASGMPAYQKLIDDAVKYAKNLGGKEAEQVSHAMDKVCVNFGLEILKIIPGRVSTEVDARLSFDVEGMVNKALTLIKLYADAGISKERILIKLSSTWEGVEAAKILESKHG----------------------------------------------------------------------------------------------------------------------------------------------------------------------------------------------------------------------------IHCNM---------TLIFNFFQAVACANAGATLISPFVGRIFDWFVKNTDQKSFEPLDDPGVKSVTKIYNYYKKFGFKTVVMGASFRNTGEIMGLAGCDLLTISPGLLDKLSQSTETIERHLSVKTASTLDLKEVDVTEQKFRWEMNEDVMANDKLSEGIRKFAQDAVKLENVLKQKI--
>EOG091F02IJ|Biomphalaria_glabrata|NC01_Armina_californica|TRANSCRIPT
M--SDPKKMALSSLDQLKSLTTVVADTGDFGAMKKFKPTDATTNPSLIFAAAGMSEYQKLIDDAIDYAKNLGGSESAQVSNAMDKVCVNFGIEILKIVPGRVSTEVDARLSFDVDGMVKKARSLIKLYDDAGISKKRILIKLSSTWEGVEAARILESEYG----------------------------------------------------------------------------------------------------------------------------------------------------------------------------------------------------------------------------IHCNM---------TLIFNFYQAVACANAGATLISPFVGRIFDWFVKNTDQKSFEPLDDPGVKSVTKIYNYYKKFGFKTVVMGASFRNTGEILGLAGCDLLTISPALLDKLSQSTEIVTQHLDRKNAKAADLEEEDVTEQKFRWEMNEDVMANDKLSEGIRKFAQDSIKLENILKQK---
>EOG091F02IJ|Biomphalaria_glabrata|HW01_Armina_tigrina|TRANSCRIPT
M--SDPKKMAISSLDQLKLLTTVVADTGDFEAMKKFKPTDATTNPSLIFAAAGMPDYQKLIDDAVQYAQNLGGKESEQINNAMDKVCVNFGIEILKIVPGRVSTEVDARLSFDVDGMVKKARTLIKLYADAGISKERILIKLSSTWEGVEAARILESEHG----------------------------------------------------------------------------------------------------------------------------------------------------------------------------------------------------------------------------IHCNM---------TLIFNFHQAVACANAGATLISPFVGRIFDWFVKNTDQKSFQPLDDPGVKSVTKIYNYYKKFGFKTVVMGASFRNTGEILGLAGCDLLTISPGLLDKLSQSTESVTQYLDSKSAKGLDLEEEEVTEQKFRWEMNEDVMANDKLSEGIRKFAQDSIKLENVLKQK---
>EOG091F02IJ|Biomphalaria_glabrata|HW10_Embletonia_pulchra|TRANSCRIPT
M--SDPKKMALSSLDQLKEVTTVVADTGDFEAMNKFKPTDATTNPSLIFAASGMPAYQKLIDEAVAHAKNLGGTESEQVNNALDRVCVNFGVEILKIIPGRVSTEVDARLSFDVDGMVKKARNFIKMYEAAGISKERILIKLSSTWEGVEAARILESEHG----------------------------------------------------------------------------------------------------------------------------------------------------------------------------------------------------------------------------IHCNM---------TLIFNFYQAVACANAGATLISPFVGRIFDWFVKNTDQKSFEPLEDPGVKSVTKIYNYYKKFGFKTVVMGASFRNTGEIMGLAGCDLLTISPGLLDKLSQSTEKVEQHLSVKAASVLDLEEVDVTEQKFRWEMNEDVMATDKLSEGIRKFAQDAVKLEEVLKTKLA-
>EOG091F02IJ|Biomphalaria_glabrata|JG06_Catriona_columbiana|TRANSCRIPT
M--SSPKKMAVSTLEQLKALTTVVADTGDFEAMKTFKPTDATTNPSLIFAAAGMPTYQKLIEEAITYAKGLGGDESQQINNAMDKVCVNFGKEILKIIPGRVSTEVDARLSFDVEGMVKKARALIKLYADAGIEKERILIKLSSTWEGVQAAKILESKHG----------------------------------------------------------------------------------------------------------------------------------------------------------------------------------------------------------------------------IHCNM---------TLIFNFYQAVACANAGATLISPFVGRIFDWFVKNTDQKSFEPLEDPGVKSVTKIYNYYKKFGFDTVVMGASFRNTGEILGLAGCDLLTISPGLLDKLSKSKETVEQHLSAKKASVQDIEEVEVTEQKFRWEMNEDVMANDKLSEGIRKFTQDAVKLEKVLKDKL--
>EOG091F02IJ|Biomphalaria_glabrata|HW07_Cuthona_caerulea|TRANSCRIPT
M--SDPKKMAVSTLEQLKALTTVVADTGDFEAMKTFKPTDATTNPSLIFAAAGMPAYQNLIDEAITYAKGLGGDESQKLNNAMDKVCVNFGKEILKIIPGRVSTEVDARLSFDVEGMVKKARALIKLYADAGIDKERILIKLSSTWEGVQAARILEADHG----------------------------------------------------------------------------------------------------------------------------------------------------------------------------------------------------------------------------IHCNM---------TLIFNFYQAVACANAGATLISPFVGRIFDWFVKNTDQKSFEPLEDPGVKSVTKIYNYYKKFGFNTVVMGASFRNTGEILGLAGCDLLTISPGLLEKLSTSTETVEQHLSVKNASVQDIEEVEVTEQKFRWEMNEDVMANDKLSEGIRKFTVDALKLEKVLKDKL--
>EOG091F02IJ|Biomphalaria_glabrata|JG07_Cuthona_albocrusta|TRANSCRIPT
M--SDPKKMAVSSLEQLKALTTVVADTGDFEAMKTFKPTDATTNPSLIFAAAGMPAYQKLIDEAVNYAKGLGGDESQKLNNAMDKVCVNFGKEILKIIPGRVSTEVDARLSFDVEGMVKKGRSLIKLYKDAGIDKERILIKLSSTWEGVQAARILEADHG----------------------------------------------------------------------------------------------------------------------------------------------------------------------------------------------------------------------------IHCNM---------TLIFNFYQAVACANAGATLISPFVGRIFDWFVKNTDQKSFEPLDDPGVKSVTRIYNYYKKFGFSTVVMGASFRNTDQIMGLAGCDLLTISPGLLEKLSKSTAKVEQHLSAKKANALDIEEVEVTEQKFRWEMNEDVMANDKLSEGIRKFTVDAIKLEKVLKDKL--
>EOG091F02IJ|Biomphalaria_glabrata|JG26_Phestilla_sp|TRANSCRIPT
M--SDPKKMAISSLEQLKALTTVVADTGEFEAMKTFKPTDATTNPSLIYAAAGKEAYQHLIDEAVSYAKKLGGDESQQINNAMDKVCVNFGKEILKIIPGRVSTEVDARLSFDVEGMVKKARAFIKLYADAGIDKKRILIKLSSTWEGVQAARILESEHG----------------------------------------------------------------------------------------------------------------------------------------------------------------------------------------------------------------------------IHCNM---------TLIFNFYQAVACANAGATLISPFVGRIFDWYVKNTDQKSFEPLEDPGVKSVTKIYNYYKKFGFNTVVMGASFRNTGEILGLAGCDLLTISPSLLDKLSKSTEKVEQHLSVKNASAQDIEEVEVTEQKFRWEMNEDVMANDKLSEGIRKFTQDAIKLEKVLKDKLA-
>EOG091F02IJ|Biomphalaria_glabrata|NC04_Fiona_pinnata|TRANSCRIPT
M--SDPKKMAASTLDQLKALTTVVADTGDFEAMKTFKPTDATTNPSLIFAAANMPAYQKLINEAVAYAKGLGGNESQQLGNAMDKVCVNFGKEILKIVPGRVSTEVDARLSFDVQGMVKKARALIKLYADAGIDKEKILIKLSSTWEGIQAARILEADHG----------------------------------------------------------------------------------------------------------------------------------------------------------------------------------------------------------------------------IHCNM---------TLIFNFYQAVACANAGATLISPFVGRIFDWFVKNTNQKSFEPLEDPGVKSVTKIYNYYKKFGFKTVVMGASFRNTGEILGLAGCDLLTISPGLLEKLSNSTDTVVQNLSVKNANLQDIDEVEVTEQKFRWEMNEDEMANDKLSEGIRKFTVDALKLEKLLKDKLA-
>EOG091F02IJ|Biomphalaria_glabrata|JG32_Unidentia_angelvaldesi|TRANSCRIPT
M--SDPKKMAVSTLDQLKALTTVVADTGDFEAMKTFKPTDATTNPSLIFAAAGMPAYQKLIDEAVDYAKKHGGDESQKVNNAMDKVCVNFGKEILKIIPGRVSTEVDARLSFDVDGMVKKAKSLIKLYEDAGISKERILIKLSSTWEGVQAARILEADHG----------------------------------------------------------------------------------------------------------------------------------------------------------------------------------------------------------------------------IHCNM---------TLIFNFYQAVACANAGATLISPFVGRIFDWYVKNTDQKSFEPLEDPGVKSVTKIYNYYKKFGFKTVVMGASFRNTGEILGLAGCDLLTISPSLLDKLAQSTENVEPHLSVKAASVLDIEEVDVTEQKFRWEMNEDVMANDKLSEGIRKFTQDAIKLENVLKQKL--
>EOG091F02IJ|Biomphalaria_glabrata|JG11_Dondice_occidentalis|TRANSCRIPT
M--SEAKKMAKSSLDQLKELTTVVADTGDFEAMKTFKPTDATTNPSLIFAAAGMPAYQKLIDEAVSYAKGLGGTESEQLDNAMDKVCVNFGMEILKIIPGRVSTEVDARLSFDVEGMVKKARGLIKLYEDASISKERILIKLSSTWEGVEAARRLESEFG----------------------------------------------------------------------------------------------------------------------------------------------------------------------------------------------------------------------------IHCNM---------TLIFNFFQAVACANAGATLISPFVGRILDWYVKNTDQKSFEPLEDPGVKSVTKIYNYYKKFGFKTVVMGASFRNTGEIMGLAGCDLLTISPSLLDKLSQSTEIVEQRLSVKSANISDMEEVNVTEQKFRWEMNEDVMANDKLSEGIRKFTQDALKLENVLKEKL--
>EOG091F02IJ|Biomphalaria_glabrata|JG12_Dondice_parguerensis|TRANSCRIPT
M--SEAKKMAKSSLDQLKELTTVVADTGDFEAMKTFKPTDATTNPSLIFAAAGMPAYQKLIDEAVSYAKGLGGTESEQLDNAMDKVCVNFGMEILKIIPGRVSTEVDARLSFDVEGMVKKARGLIKLYEDASISKERILIKLSSTWEGVEAARRLESEFG----------------------------------------------------------------------------------------------------------------------------------------------------------------------------------------------------------------------------IHCNM---------TLIFNFFQAVACANAGATLISPFVGRILDWYVKNTDQKSFEPLEDPGVKSVTKIYNYYKKFGFKTVVMGASFRNTGEIMGLAGCDLLTISPSLLDKLSQSTEIVEQRLSVKSANISDMEEVNVTEQKFRWEMNEDVMANDKLSEGIRKFTQDALKLENVLKEKL--
>EOG091F02IJ|Biomphalaria_glabrata|HW17_Hermissenda_crassicornis|TRANSCRIPT
M--SDAKKMAKSSLDQLKELTTVVADTGDFEAMKTFKPTDATTNPSLIFAAAGMPAYQKLIDDAVSYAKGLGGTESEQVSNAMDKVCVNFGMEILKIIPGRVSTEVDARLSFDVEGMVKKARALIKHYEDDGISKERILIKLSSTWEGVEAARQLESEFG----------------------------------------------------------------------------------------------------------------------------------------------------------------------------------------------------------------------------IHCNM---------TLIFNFFQAVACANAGATLISPFVGRIFDWFVKNTDQKSFEPLEDPGVKSVTKIYNYYKKFGFKTVVMGASFRNTGEIMGLAGCDLLTISPGLLDKLSQSTETVDQRLSVKSASVTEMEEVDVTEQKFRWEMNEDVMANDKLSEGIRKFTQDALKLENVLKEKLS-
>EOG091F02IJ|Biomphalaria_glabrata|JG18_Hermissenda_opalescens|TRANSCRIPT
M--SDAKKMAKSSLDQLKELTTVVADTGDFEAMKTFKPTDATTNPSLIFAAAGMPAYQKLIDDAVSYAKGLGGTESEQVSNAMDKVCVNFGMEILKIIPGRVSTEVDARLSFDVEGMVKKARALIKHYEDDGISKERILIKLSSTWEGVEAARQLESEFG----------------------------------------------------------------------------------------------------------------------------------------------------------------------------------------------------------------------------IHCNM---------TLIFNFFQAVACANAGATLISPFVGRIFDWFVKNTDQKSFEPLEDPGVKSVTKIYNYYKKFGFKTVVMGASFRNTGEILGLAGCDLLTISPGLLDKLSQSTETVDQRLSVKSASVTEMEEVDVTEQKFRWEMNEDVMANDKLSEGIRKFTQDALKLENVLKEKLS-
>EOG091F02IJ|Biomphalaria_glabrata|NC05_Hermissenda_crassicornis|TRANSCRIPT
M--SDAKKMAKSSLDQLKELTTVVADTGDFEAMKTFKPTDATTNPSLIFAAAGMPAYQKLIDDAVSYAKGLGGTESEQVSNAMDKVCVNFGMEILKIIPGRVSTEVDARLSFDVEGMVKKARALIKHYEDDGISKERILIKLSSTWEGVEAARQLESEFG----------------------------------------------------------------------------------------------------------------------------------------------------------------------------------------------------------------------------IHCNM---------TLIFNFFQAVACANAGATLISPFVGRIFDWFVKNTDQKSFEPLEDPGVKSVTKIYNYYKKFGFKTVVMGASFRNTGEILGLAGCDLLTISPGLLDKLSQSTETVDQRLSVKSASVTEMEEVDVTEQKFRWEMNEDVMANDKLSEGIRKFTQDALKLENVLKEKL--
>EOG091F02IJ|Biomphalaria_glabrata|HW02_Berghia_verrucicornis|TRANSCRIPT
M--SDAKKMAHSSLDQLKALTTVVADTGDFEAMKTFKPTDATTNPSLIFAAAGMPAYQKLIDDAVTYAKNLEGTELQKINNAMDKVCVNFGMEILKIIPGRVSTEVDARLSFDVDGMVKKARALIKLYEDAGISKERILIKLSSTWEGVEAARRLESEFG----------------------------------------------------------------------------------------------------------------------------------------------------------------------------------------------------------------------------IHCNM---------TLIFNFYQAVACANAGATLISPFVGRIFDWYVKNTDQKSFEPLEDPGVKSVTKIYNYYKKFGFKTVVMGASFRNTGEILGLAGCDLLTISPALLDKLSQSTETVEQHLSAKAASVIDMEEVEVTEQKFRWEMNEDVMANDKLSEGIRKFTQDALKLEKVLKDKL--
>EOG091F02IJ|Biomphalaria_glabrata|JG04_Berghia_stephanieae|TRANSCRIPT
M--SDAKKMAHSSLDQLKALTTVVADTGDFEAMKTFKPTDATTNPSLIFAAAGMPAYQKLIDDAVTYAKNLGGTELQKINNAMDKVCVNFGMEILKIIPGRVSTEVDARLSFDIDGMVKKARALIKLYEDAGISKERILIKLSSTWEGVEAARRLESEFG----------------------------------------------------------------------------------------------------------------------------------------------------------------------------------------------------------------------------IHCNM---------TLIFNFYQAVACANAGATLISPFVGRILDWYVKNTDQKSFEPLEDPGVKSVTKIYNYYKKFGFKTVVMGASFRNTGEILGLAGCDLLTISPALLDKLSQSTDTVEQHLSAKAASVIDMEEVEVTEQKFRWEMNEDVMANDKLSEGIRKFTQDALKLEKVLKDKL--
>EOG091F02IJ|Biomphalaria_glabrata|HW20_Spurilla_neapolitana|TRANSCRIPT
M--SDAKKMAQSSLDQLKALTTVVADTGDFEAMKTFKPTDATTNPSLIFAAAGMPAYQKLINDAVTYAKNLGGTETQQVNNAMDKVCVNFGNEILKIIPGRVSTEVDARLSFDVDGMVKKARALIKLYEDAGISKERILIKLSSTWEGVEAARKLESEFG----------------------------------------------------------------------------------------------------------------------------------------------------------------------------------------------------------------------------IHCNM---------TLIFNFFQAVACANAGATLISPFVGRILDWYVKNTDQKSFEPLEDPGVKSVTKIYNYYKKFGFKTVVMGASFRNTGEILGLAGCDLLTISPGLLDKLSQSTETVEQHLSAKAASVVDLEEVDVTEQKFRWEMNEDVMANDKLSEGIRKFTQDALKLEKVLKDKL--
>EOG091F02IJ|Biomphalaria_glabrata|JG29_Spurilla_braziliana|TRANSCRIPT
M--SDAKKMAQSSLDQLKALTTVVADTGDFEAMKTFKPTDATTNPSLIFAAAGMPAYQKLINDAVTYAKNLGGTETQQVNNAMDKVCVNFGLEILKIIPGRVSTEVDARLSFDVDAMVKKARALIKLYEDAGISKERILIKLSSTWEGVEAARKLESEFG----------------------------------------------------------------------------------------------------------------------------------------------------------------------------------------------------------------------------IHCNM---------TLIFNFFQAVACANAGATLISPFVGRILDWYVKNTDQKTFEPLEDPGVKSVTKIYNYYKKFGFKTVVMGASFRNTGEILGLAGCDLLTISPGLLDKLSQSTETVEQHLSVKAASVVDIEEVDVTEQKFRWEMNEDVMANDKLSEGIRKFTQDALKLEKVLKDKLA-
>EOG091F02IJ|Biomphalaria_glabrata|JG21_Limenandra_confusa|TRANSCRIPT
M--TDAKKMAKSSLDQLKALTTVVADTGDFEAMKTFKPTDATTNPSLIFAASGMPAYQKLIDDAVAYAKGIGGSESQQVNNAMDKVCVNFGQEILKIIPGRVSTEVDARLSFDVDGMVKKARSLIKLYEDAGISKERILIKLSSTWEGVEAARKLESEFG----------------------------------------------------------------------------------------------------------------------------------------------------------------------------------------------------------------------------IHCNM---------TLIFNFFQAVACANAGATLISPFVGRILDWYVKNTDQKTFEPLEDPGVKSVTKIYNYYKKFGFKTVVMGASFRNTGEILGLAGCDLLTISPALLDKLSQSTETVEQHLSGKAASVVDMEEVDVTEQKFRWEMNEDVMANDKLSEGIRKFTQDALKLEKVLKEKL--
>EOG091F02IJ|Biomphalaria_glabrata|JG02_Antaeolidiella_chromosoma|TRANSCRIPT
M--SDAKKMAKSSLDQLKELTTVVADTGDFEAMKTFKPTDATTNPSLIFAAAGMPAYQKLIDDAVTYAKKLGGPASQQMNNAMDKVCVNFGMEILKIIPGRVSTEVDARLSFDVDGMVKKARALIKLYEDAGISKERILIKLSSTWEGVEAARRLESEFG----------------------------------------------------------------------------------------------------------------------------------------------------------------------------------------------------------------------------IHCNM---------TLIFNFYQAVACANAGATLISPFVGRILDWYVKNTDQKTFEPLEDPGVKSVTKIYNYYKKFGFKTVVMGASFRNTGEIMGLAGCDLLTISPSLLDKLSQSTETVDQHLSVKSASVLDIEEVEVTEQKFRWEMNEDVMANDKLSEGIRKFTQDALKLEKVLKDKL--
>EOG091F02IJ|Biomphalaria_glabrata|HW06_Cratena_peregrina|TRANSCRIPT
M--SDAKKMAQSSLDQLKALTTVVADTGDFEAMKTFKPTDATTNPSLIFAAAGMPAYQKLIDEAVAYAKNLGGSDAEQVNNAMDKVCVNFGMEILKIIPGRVSTEVDARLSFDVDGMVKKARSLIKLYEDAGISKERILIKLSSTWEGVEAARRLESEFG----------------------------------------------------------------------------------------------------------------------------------------------------------------------------------------------------------------------------IHCNM---------TLIFNFYQAVACANAGATLISPFVGRILDWFVKNTDQKTFEPLEDPGVKSVTKIYNYYKKFGFKTVVMGASFRNTGEILGLAGCDLLTISPALLDKLSQSTETVQQHLSTKSASVLDMEEVEVTEQKFRWEMNEDVMANDKLSEGIRKFTVDALKLEGILKDKL--
>EOG091F02IJ|Biomphalaria_glabrata|JG01_Aeolidiella_alba|TRANSCRIPT
M--SDAKKMAQSSLDQLKALTTVVADTGDFEAMKTFKPTDATTNPSLIFAAAGMPAYQKLIDEAVAYAKKLGGTNAQQVSNAMDKVCVNFGKEILKIIPGRVSTEVDARLSFDVDVMVKKARSLIKLYEDAGISKERILIKLSSTWEGVEAARRLESEFG----------------------------------------------------------------------------------------------------------------------------------------------------------------------------------------------------------------------------IHCNM---------TLIFNFYQAVACANAGATLISPFVGRIFDWYVKNTDQKSFEPLEDPGVKSVTKIYNYYKKFGFKTVVMGASFRNTGEIMGLAGCDLLTISPTLLDKLSQSTEAVEQHLSVKSASVLDIEEVEVTEQKFRWEMNEDVMANDKLSEGIRKFTVDALKLENVLKEKL--
>EOG091F02IJ|Biomphalaria_glabrata|JG20_Learchis_evelinae|TRANSCRIPT
M--SDAKKMAQSSLDQLKALTTVVADTGDFEAMKTFKPTDATTNPSLIFAAAGMPAYQKLIDDAVSYAKDLGGSETEQVNNAMDKVCVNFGMEILKIIPGRVSTEVDARLSFDVESMVKKARALIKLYEDAGISKERILIKLSSTWEGVEAARQLESEFG----------------------------------------------------------------------------------------------------------------------------------------------------------------------------------------------------------------------------IHCNM---------TLIFNFYQAVACANAGATLISPFVGRILDWYVKNTDQKSFEPLKDPGVQSVTKIYNYYKKFGFKTVVMGASFRNTGEILGLAGCDLLTISPTLLDKLSQSAETVEQHLSAKAASVLDMEEVEVTEPKFRWEMNEDVMANDKLSEGIRKFTQDAIKLESILKEKL--
>EOG091F02IJ|Biomphalaria_glabrata|HW05_Caloria_elegans|TRANSCRIPT
M--SDAKKMAQSTLDQLKALTTVVADTGDFEAMKTFKPTDATTNPSLIFAAAGMPSYQKLIDDAVAYAKGLGGTKEHQLNNTMDKVCVNFGMEILKIIPGRVSTEVDARLSFDVEGMVKKARALIKLYEDAGISKDRILIKLSSTWEGVEAARRLESEYG----------------------------------------------------------------------------------------------------------------------------------------------------------------------------------------------------------------------------IHCNM---------TLIFNFFQAVACANAGATLISPFVGRIFDWYVKNTDQKFFEPLDDPGVKSVTKIYNYYKKFGFKTVVMGASFRNTGEILGLAGCDLLTISPALLDKLSQSTDTVEQHLSAKAASVLDIEEVEVTEQKFRWEMNEDVMANDKLSEGIRKFTQDALKLENVLKEKL--
>EOG091F02IJ|Biomphalaria_glabrata|JG27_Phidiana_lynceus|TRANSCRIPT
M--SDSKKMAQSSLDQLKALTTVVADTGDFEAMKTFKPTDATTNPSLIFAAAGMPSYQKLIDDAVAYAKGLGGTEAQQVNNAMDKVCVNFGMEILKIIPGRVSTEVDARLSFDVEGMVKKARALIKHYEDAGISKERILIKLSSTWEGVEAARKLESEHG----------------------------------------------------------------------------------------------------------------------------------------------------------------------------------------------------------------------------IHCNM---------TLIFNFFQAVACANAGATLISPFVGRILDWYVKNTDQKSFEPLEDPGVKSVTKIYNYYKKFGFNTVVMGASFRNTGEILGLAGCDLLTISPALLDKLSQSTETVEQHLSAKSASLLDI-------------MNEDVMANDKLSEGIRKFTQDALKLESVLKEKL--
>EOG091F02IJ|Biomphalaria_glabrata|JG24_Noumeaella_rubrofasciata|TRANSCRIPT
M--SDAKKMAQSSLDQLKALTTVVADTGDFEAMKTFKPTDATTNPSLIFAAAGMPAYQKLIDDAVSYAKKLGGTDSEQVNNAMDKVCVNFGMEILKIIPGRVSTEVDARLSFDVDGMVKKACSLIKLYEDAGISKERILIKLSSTWEGVEAARRLESEFG----------------------------------------------------------------------------------------------------------------------------------------------------------------------------------------------------------------------------IHCNM---------TLIFNFYQAVACANAGATLISPFVGRILDWHVKNTDQKSFEPLEDPGVKSVTKIYNYYKKFGFKTVVMGASFRNTGEILGLAGCDLLTISPALLDKLSQSTEIVEPHLSVKAASVQDMEEVDVTQQKFRWEMNEDVMANDKLSEGIRKFTQDALKLENVLKEKL--
>EOG091F02IJ|Biomphalaria_glabrata|JG25_Palisa_papillata|TRANSCRIPT
M--SDAKKMAQSTLDQLKALTTVVADTGDFEAMKTFKPTDATTNPSLIFAAAGMSSYKKLIDDAVTYAKDLGGTEAEQINNAMDKVCVNFGLEILKIIPGRVSTEVDARLSFDVEGMVKKARALIKHYEEAGISKERILIKLSSTWEGVEAARKLESEYG----------------------------------------------------------------------------------------------------------------------------------------------------------------------------------------------------------------------------IHCNM---------TLIFNFFQAVACANAGATLISPFVGRILDWFVKNTDQKSFEPLEDPGVQSVTKIYNYYKKFGFKTVVMGASFRNTGEIMGLAGCDLLTISPTLLDKLSQSTENVEQHLSVKAASVLDIEEVEVTEQKFRWEMNEDVMANDKLSEGIRKFTQDALKLENILKEKL--
>EOG091F02IJ|Biomphalaria_glabrata|JG03_Austraeolis_stearnsi|TRANSCRIPT
M--SDAKKMAQSTLXXXXXXXXXVADTGDFEAMKTFKPTDATTNPSLIFAAAGMSSYKKLIDDAVTYAKDLGGTEAEQINNAMDKVCVNFGMEILKIIPGRVSTEVDARLSFDVEGMVKKARALIKHYEEAGIGKERILIKLSSTWEGVEAARRLESEYG----------------------------------------------------------------------------------------------------------------------------------------------------------------------------------------------------------------------------IHCNM---------TLIFNFFQAVACANAGATLISPFVGRILDWFVKNTDQKSFEPLKDPGVQSVTKIYNYYKKFGFKTVVMGASFRNTGEIMGLAGCDLLTISPALLDKLSQSTENVEQHLSAKAASVLDIEEVEVTEQKFRWEMNEDVMANDKLSEGIRKFTQDALKLENILKDKL--
>EOG091F02IJ|Biomphalaria_glabrata|HW13_Favorinus_branchialis|TRANSCRIPT
M--SDAKKMAKSSLDQLKELTTVVADTGDFEAMKTFKPTDATTNPSLIFAAAGMPAYSKLIDDAVSYAKKLGGSETEQVNNAMDKVCVNFGQEILKIIPGRVSTEVDARLSFDVEGMVKKARALIKLYEDAGISKDRILIKLSSTWEGVEAARRLESEFG----------------------------------------------------------------------------------------------------------------------------------------------------------------------------------------------------------------------------IHCNM---------TLIFNFFQAVACANAGATLISPFVGRIFDWFVKNTDQKTFEPLEDPGVKSVTKIYNYYKKFGFKTVVMGASFRNTGEILGLAGCDLLTISPSLLDKLSQSTDNVEQHLSAKAAGLLDLEEVEVTEQKFRWEMNEDVMANDKLSEGIRKFTQDALKLEGVLKGKL--
>EOG091F02IJ|Biomphalaria_glabrata|JG15_Favorinus_auritulus|TRANSCRIPT
M--SDAKKMAKSSLDQLKELTTVVADTGDFEAMKTFKPTDATTNPSLIFAAAGMPAYSKLIDDAVSYAKNLGGSETEQVNNAMDNVCVNFGQEILKIIPGRVSTEVDARLSFDVEGMVKKARALIKLYEDAGISKDRILIKLSSTWEGVEAARRLESEFG----------------------------------------------------------------------------------------------------------------------------------------------------------------------------------------------------------------------------IHCNM---------TLIFNFFQAVACANAGATLISPFVGRILDWFVKNTDQKTFEPLEDPGVKSVTKIYNYYKKFGFKTVVMGASFRNTGEILGLAGCDLLTISPSLLDKLSQSTETVEQRLSAKAAGLLDLEEVEVTEQKFRWEMNEDVMANDKLSEGIRKFTQDALKLEGVLKGKL--
>EOG091F02IJ|Biomphalaria_glabrata|HW12_Facelina_rubrovittata|TRANSCRIPT
M--SDAKKMATSSLDQLKALTTVVADTGDFEAMKTFKPTDATTNPSLIFAAAGMPAYQKLIDDAVAYAKKLGGTETEQLNNTMDKVCVNFGLEILKIIPGRVSTEVDARLSFDADGMVKKACALIKLYEEAGISKERILIKLSSTWEGVEAARRLESEFG----------------------------------------------------------------------------------------------------------------------------------------------------------------------------------------------------------------------------IHCNM---------TLIFNFYQAVACAKAGATLISPFVGRIFDWFVKNTDQKSFEPLEDPGVKSVTKIYNYYKKFGFKTVVMGASFRNTGEIMGLAGCDLLTISPGLLDKLSQSTDAVEQYLSPKAASALDLEEVEVSQQKFRWEMNEDVMANEKLSEGIRKFTQDALKLESVLKQKL--
>EOG091F02IJ|Biomphalaria_glabrata|HW14_Flabellina_affinis|TRANSCRIPT
M--SDAKKVALSSLDQLKALTTVVADTGDFEAMKTFKPTDATTNPSLIYAAAGMPAYQKLIDDAVAAAKDLGGSVSEQVNNAMDKVCVNFGMEILKIIPGRVSTEVDARLSFDVEKMVEKARTLIKMYEEAGISKERILIKLSSTWEGVEAARRLEAEFG----------------------------------------------------------------------------------------------------------------------------------------------------------------------------------------------------------------------------IHCNM---------TLIFNFYQAVACADAGATLISPFVGRIFDWFVKNTDQKSFEPLEDPGVKSVTKIYNYYKKFGFKTVVMGASFRNTGEILGLAGCDLLTISPGLLDKLSQSTDAVEQHLSVKAASLLDIEEVKVTQQKFRWEMNEDVMATDKLSEGIRKFTQDAIKLENMLKEKL--
>EOG091F02IJ|Biomphalaria_glabrata|HW15_Flabellina_babai|TRANSCRIPT
M--SDPKKMAQSSLDQLKKLTTVVADTGDFEAMKTFKPTDATTNPSLIFAASSMPAYQKLIDQAIMDAKKLGGTQLEQVNNAMDKVCVNFGMEILKIIPGRVSTEVDARLSFDANAMIKKACSLIKLYEEAGISKERILIKLSSTWEGVQAARILESEHG----------------------------------------------------------------------------------------------------------------------------------------------------------------------------------------------------------------------------IHCNM---------TLIFNFYQAVACANAGATLISPFVGRIFDWYVKNTDQKSFEPLEDPGVKSVTKIYNYYKKFGFKTVVMGASFRNTGEILGLAGCDLLTISPSLLDKLSQSTEVVEQNLSMKAASVLDLEEVDVTEQKFRWEMNEDVMANDKLSEGIRKFTQDAIKLENVLKEKLA-
>EOG091F02IJ|Biomphalaria_glabrata|JG16_Flabellina_iodinea|TRANSCRIPT
M--TDSKKMAHSSLDQLKALTTVVADTGDFEAMKTFKPTDATTNPSLIFAASSMPAYQHLIDDAVAFAKNLGRPVSQRVNNAMDKVCVNFGMEILKIIPGRVSTEVDARLSFDTEGMVKKARALIKLYEEAGISKERILIKLSSTWEGVQAARTLEAEYG----------------------------------------------------------------------------------------------------------------------------------------------------------------------------------------------------------------------------IHCNM---------TLIFNFHQAVACANAGATLISPFVGRILDWYVKNTDQKSFTPLEDPGVKSVTKIYNYYKKFGFKTVVMGASFRNTGEILGLAGCDLLTISPALLDKLSQSTETVEQHLSSKAASILDMEEVEVTEQIFRWEMNEDAMANDKLSEGIRKFTQDALKLENVLKEKL--
>EOG091F02IJ|Biomphalaria_glabrata|JG22_Lomanotus_vermiformis|TRANSCRIPT
M--SDSKKMARSSLDQLKELTTVVADTGDFEAMKNFKPTDATTNPSLIFAAAGMPAYQKLIDEAVQYAKDLGGKESEQVSNAMDKVCVNFGVEILKIIPGRVSTEVDARLSFDTDQMVKKARSLIKLYEAVGISRERILIKLSSTWEGIVAARILEAEDG----------------------------------------------------------------------------------------------------------------------------------------------------------------------------------------------------------------------------IHCNM---------TLIFNFYQAVACALAGATLISPFVGRIFDWFVKNTAQKSFEPLEDPGVKSVTKIYNYYKKFDFKTVVMGASFRNTGEILGLAGCDLLTISPALLEKLSQSTESVEQHLSVNSAKALDLGEINVTEQKFRWEMNEDTMATDKLSEGIRKFGQDAVKLENILKEKL--
>EOG091F02IJ|Biomphalaria_glabrata|JG28_Scyllaea_fulva|TRANSCRIPT
M--SDPKKMARSTLDQLKELTTVVADTGDFEAMKNFKPTDATTNPSLIFAAAGMPAYQKLIDDAVEYAKGLGGKESEQVSNAMDKVCVNFGAEILKIIPGRVSTEVDARLSFDTDEMVKKARALIKLYADAGISKEKILIKLSSTWEGVQAARILEAEHG----------------------------------------------------------------------------------------------------------------------------------------------------------------------------------------------------------------------------IHCNM---------TLIFNFYQAVACALAGATLISPFVGRIFDWYVKNTGQTSFQPLEDPGVKSVTKIYNYYKKFGFSTVVMGASFRNTGEILGLAGCDLLTISPSLLEKLSQSTETVEQHLSTKAAGSMDLEEVDVTEQKFRWEMNEDVMANDKLSEGIRKFAQDAIKLENILKQKL--
>EOG091F02IJ|Biomphalaria_glabrata|JG08_Dendronotus_venustus|TRANSCRIPT
M--SDVKKMARSTLDQLKELTTVVADTGDFEAMKSYKPTDATTNPSLIFAAAGMPAYQKLIDEAVEYAKGLGGKEAEQINNAMDKVCVNFGKEILQIIPGRVSTEVDARLSFDVDAMVKKARSLIKLYADAGIAKERILIKLSSTWEGVEAARILEKEDG----------------------------------------------------------------------------------------------------------------------------------------------------------------------------------------------------------------------------IHCNM---------TLIFNFHQAVACALAGATLISPFVGRIFDWFVKNTDQKSFEPLEDPGVKSVTRVYNYYKKFGFKTVVMGASFRNTGEILGLAGCDLLTISPGLLEKLSKSTETVEPHLSVKAAGALDLEEVNVTEQKFRWEMNEDVMANDKLSEGIRKFGQDAIKLENILKEKL--
>EOG091F02IJ|Biomphalaria_glabrata|JG23_Melibe_leonina|TRANSCRIPT
---SDKKKMALSSLDQLKELTTVVADTGDFEAMKNFKPTDATTNPSLIFAAAGMPAYQKLIDEAVDYAKDLGGKETEQVNNAMDKVCVNFGKEILKIIPGRVSTEVDARLSFDVDKMVKKACTLIKLYEDAGISKDRILIKLSSTWEGVEAARVLEADHG----------------------------------------------------------------------------------------------------------------------------------------------------------------------------------------------------------------------------IHCNM---------TLIFNFYQAVACALAGATLISPFVGRIFDWFVKNTDQKSFEPLEDPGVKGVTRIYNYYKKFGFKTVVMGASFRNTGEILGLAGCDLLTISPALLEKLSKSTDAVEPHLNIKAAKAMKLEKVDVTEQKFRWEMNEDVMANDKLSEGIRKFAQDAIKLENILKEKL--
>EOG091F02IJ|Biomphalaria_glabrata|HW18_Janolus_cristatus|TRANSCRIPT
M--SDSKKMALSSLDQLKDLTTVVADTGDFEAMKKFKPTDATTNPSLILAASAITAYANLIDEAVSYAKKLGGTEAKQISNAMDKVYVNFGLEILKLIPGRVSTEVDARLSFDVDAMVKKAKEFIKLYADAGIGKERILIKLSSTWEGVEAARILESEHG----------------------------------------------------------------------------------------------------------------------------------------------------------------------------------------------------------------------------IHCNM---------TLIFNFFQAVACANAGATLISPFVGRIFDWYVKNTDQKTYEPLTDPGVKSVTKIYNYYKKFGFKTVVMGASFRNTGEIMGLAGCDLLTISPALLDKLSQSTETVEQYLSVKSASAMDMDEVTVTEQKFRWEMNEDVMANDKLSEGIRKFAQDAVKLENALKQKLA-
>EOG091F02IJ|Biomphalaria_glabrata|JG19_Janolus_barbarensis|TRANSCRIPT
M--SDPKKMARSSLDQLKDLTTVVADTGDFEAMKKFKPTDATTNPSLILAASAIPAYENLIDEAVSYAKKLGGTEAEQISNAMDKVYVNFGLEILKLVPGRVSTEVDARLSFDVEGMVKKAKEFIKLYEDAGIGKERILIKLSSTWEGVEAARILESEHG----------------------------------------------------------------------------------------------------------------------------------------------------------------------------------------------------------------------------IHCNM---------TLIFNFFQAVACANAGATLISPFVGRIFDWYVKNTDQKTYEPLTDPGVMSVTKIYNYYKKFGFNTVVMGASFRNTGEIMGLAGCDLLTISPALLDKLSQSTETVQQYLSVKSASAMDLEEVTVTEQKFRWEMNEDVMANDKLSEGIRKFAQDAVKLENALKQKL--
>EOG091F02IJ|Biomphalaria_glabrata|JG10_Dirona_picta|TRANSCRIPT
M--SDSKKMARSSLDQLKELTTVVADTGDFEAMKKFKPTDATTNPSLILAAAGMPAYQHLIDDAVAYAKKLGGTDAEQISNTMDKVSVNFGVEILKLIPGRVSTEVDARLSFDVEGMVAKALQLIQLYADAGIDKKRILIKLSSTWEGVETARILESKHG----------------------------------------------------------------------------------------------------------------------------------------------------------------------------------------------------------------------------IHCNM---------TLIFNFHQAVACANAGATLISPFVGRIFDWFVKNTDQKSFAPTEDPGVKSVTKIYNYYKKFGFKTVVMGASFRNTGEIMGLAGCDLLTISPGLLDKLSQSTETVEQLLSAKAASALDLDEVDVTEKVFRFEMNEDVMANDKLSEGIRKFAADAVKLETVLKQKI--
>EOG091F02IJ|Biomphalaria_glabrata|HW11_Eubranchus_exiguus|TRANSCRIPT
M--SDPKKMAMSSLEQLKKLTTVVADTGDFEAMKTFKPTDATTNPSLIFAAAGMPAYQHLIDEAVSTAKSQGGEASQQVSNAMDKVCVNFGKEILKIIPGRVSTEVDARLSFDVKGMVEKAKTLIKLYADAGISKERILIKLSSTWEGVEAARILESEHG----------------------------------------------------------------------------------------------------------------------------------------------------------------------------------------------------------------------------IHCNM---------TLIFNFHQAVACANAGATLISPFVGRIFDWFVKNSDKKSFEPLEDPGVKSVTKIYNYYKKFGFKTVVMGASFRNTGEILGLAGCDLLTISPGLLDKLSQSTETVVQHLSPKTASASDMEEVTVSEQVFRWEMNEDVMANDKLSEGIRKFTVDAIKLEKMLKEKL--
>EOG091F02IJ|Biomphalaria_glabrata|JG14_Eubranchus_rustyus|TRANSCRIPT
M--SEIKKMALSSLDQLKQLTTVVADTGDFEAMKTFKPTDATTNPSLIFAAAGMPAYQHLIEEAVTYAKGLGGDASQQVSNTMDKVCVNFGKEILKIIPGRVSTEVDARLSFDVQGMVQKAKALIKLYADAGIGKERILIKLSSTWEGIEAARILEAEHG----------------------------------------------------------------------------------------------------------------------------------------------------------------------------------------------------------------------------IHCNM---------TLIFNFHQAVACANAGATLISPFVGRIFDWFVKNTDQKSFEPLEDPGVKSVTKIYNYYKKFGFKTVVMGASFRNTGEIMGLAGCDLLTISPGLLDKLSQSTEAVVQHLSPKTASAKNIEEVTVTEQVFRWEMNEDVMANDKLSEGIRKFTVDAIKLEKMLEEKL--
>EOG091F02IJ|Biomphalaria_glabrata|JG05_Bornella_anguilla|TRANSCRIPT
M--SDAKKMARSTLDQLKAVTTVVADTGDFEAMKKFKPTDATTNPSLIFAAAGMPAYQHLIDDAIDYAKNLGGKESQQLINAMDKVCVNFGQEILKIIPGRVSTEVDARLSFDVDGMVQKARNLIQLYEDVGISKERILIKLSSTWEGVEAARILEADYG----------------------------------------------------------------------------------------------------------------------------------------------------------------------------------------------------------------------------IHCNM---------TLIFNFHQAVACANAGATLISPFVGRIFDWFVKNTEQKSFKPLEDPGVMSVTRIYNYYKKFGFQTVVMGASFRNIGEILGLAGCDLLTISPALLDKLSQSTEEVETHLSVDTASGLDIEEVTVTEEVFRWEMNEDVMATDKLSEGIRKFGQDAVKLEKVLRQKL--
>EOG091F02IJ|Biomphalaria_glabrata|HW16_Hancockia_cfuncinata|TRANSCRIPT
M--TDAKKMAHSTLNQLKKLTTVVADTGDFQAMKNFKPTDATTNPSLIFAAAGMSAYQHLIDEAIDEAKKAGGKPAEQLNNAMDKVCVNFGKEILNIIPGRVSTEVDARLSFDTEKMVEKARTLIKLYKEAGVSKERILIKLSSTWEGIEAARILEQDHG----------------------------------------------------------------------------------------------------------------------------------------------------------------------------------------------------------------------------IHCNM---------TLIFNFHQAVACADAGATLISPFVGRILDWFVKNTDKKSYEPLEDPGVQSVTKIYNYYKKFGFKTVVMGASFRNTGEILGLAGCDLLTISPGLLDKLSQSTEKVEQRLSEDSAKALDMDKVVVTEQSFRWEMNEDAMANDKLSEGIRKFAQDAVKLENILLAK---
>EOG091F02IJ|Biomphalaria_glabrata|JG17_Hancockia_uncinata|TRANSCRIPT
M--SDAKKMAHSTLNQMKKLTTVVADTGDFQAMKNFKPTDATTNPSLIFAAAGMSAYQHLIDEAIDEAKKAGGKPAEQLNNAMDKVCVNFGKEILNIIPGRVSTEVDARLSFDTEKMVEKARTLIKLYKEAGVSKERILIKLSSTWEGIEAARILEQDHG----------------------------------------------------------------------------------------------------------------------------------------------------------------------------------------------------------------------------IHCNM---------TLIFNFHQAVACADAGATLISPFVGRILDWFVKNTDKKSYEPLEDPGVQSVTKIYNYYKKFGFKTVVMGASFRNTGEILGLAGCDLLTISPGLLDKLSQSTEKVEQRLSEDSAKALDMDKVDVTEQSFRWEMNEDAMANDKLSEGIRKFAQDAVKLENILLGK---
>EOG091F02IJ|Biomphalaria_glabrata|NC06_Pleurobranchaea_californica|TRANSCRIPT
---SEAKKQALSSLDKLKQMTTVVADTGVFEAMKKFKPTDATTNPSLILAASTMPEYQELIDAAVSSAKQLGGKEGEMVSNAMDKVCVNFGLQILDIIPGRVSTEVDARLSFDADAMISKAKTLIKLYEDEGISKDRILIKLASTWEGVQAAKVLESEYG----------------------------------------------------------------------------------------------------------------------------------------------------------------------------------------------------------------------------IHCNM---------TLIFNFHQAIACADAGATLISPFVGRIFDWFVKNTDQKSFEPLDDPGVKSVTNIYNYYKKHGKKTVVMGASFRNTGQILALAGCDLLTISPKLLDELNESTGNVEQHLSLESAKASSLGEVDVTEQVFRWEMNEDAMATDKLSQGIRSFAADAIKLENILKKKL--
>EOG091F02IJ|Biomphalaria_glabrata|HW03_Berthella_plumula|TRANSCRIPT
M--TESKKQALSALDQLKDLTTVVADTGDFEAMQKFKPTDATTNPSLIFAASKMPAYQKLIDEAVEYGKSLGGKEVQMISNAMDKVCVNFGMEILKIVPGRVSTEVDARLSFDTKGMVAKAKTLIKLYEDAGISKERILIKLSSTWEGVEAARILEHEHG----------------------------------------------------------------------------------------------------------------------------------------------------------------------------------------------------------------------------IHCNM---------TLIFNFYQAVACADAGATLISPFVGRIFDWFVKNTDQKSFEPLDDPGVKSVTKIYNYYKKYNKKTVVMGASFRNTGQILALAGCDLLTISPSLLDKLSQSTETVVQHLNEETAKASNIGKADVTERLFRWEMNDDTMANDKLSQGIKSFAADAMKLENVLKEKLA-
>EOG091F02IJ|Biomphalaria_glabrata|NC02_Bathydoris_clavigera|TRANSCRIPT
M--SESKKTARSALDQLKEMTTVVADTGDFEAMQKFKPTDATTNPSLIFAASNMPAYQALIDEAVSFAKEHGEKEQEQVAQCMDKVCVNFGVEILKIVPGRVSTEVDARLSFDTEAMVSKARTLIKLYADAGIGKERILIKLASTWEGVQAAKILESKDG----------------------------------------------------------------------------------------------------------------------------------------------------------------------------------------------------------------------------IHCNM---------TLIFDFHQAVACAQAGATLISPFVGRIFDWFVKNTEKKSFEPLEDPGVKSVSKIYNYYKKFGLKTVVMGASFRNTGEILGLAGCDLLTISPALLDKLAQSTEAVERYLSKDTAKASDIKEITVTEQIFRWEMNDDQMANDKLSEGIRKFAQDAVKLENVLRKKLSQ
>EOG091F02IJ|Biomphalaria_glabrata|HW19_Polycera_quadrilineata|TRANSCRIPT
M--SEPKKMALSALEQLKKMTTVVADTGDFEAMEKFKPTDATTNPSLIFAAANMPAYQPLIDEAVQYAKNIGGKMDEQVINAMDKVCVNFGAEILKIIPGRVSTEVDARLSFDADAMVEKGRALIELYSKAKVDKERILIKLASTWEGVKAAKILESKYG----------------------------------------------------------------------------------------------------------------------------------------------------------------------------------------------------------------------------IHCNM---------TLIFNFYQAIACANAGATLISPFVGRILDWFVKNTDQKTYEPLEDPGVKSVTKIYNYYKKFGIKTVVMGASFRNTGQITALAGCDLLTISPSLLDKLSQSREDVEEYLNKATAKASDQEKIDVTEQVFRWEMNDDAMASDKLSEGIRKFAQDAVKLENVLRQKLS-
>EOG091F02IJ|Lottia_gigantea|LotgiG142681
----------MSSLDQLKAITTVVADTGDFEAMAKFKPTDATTNPSLILAAAGMKSYQKLIDEAVSYGKEKGSDVEAQLSHAMDKVCINFGMEILKIIPGRVSTEVDARLSFDTKAMVEKAKQLISLYKENNVSKERILIKLSSTWEGIQAAKILESECG----------------------------------------------------------------------------------------------------------------------------------------------------------------------------------------------------------------------------IHCNM---------TLIFNFHQAIACGDVKATLISPFVGRIFDWFVKNTDKKSYEPLEDPGVQSVTKIYNYYKKYGYKTVVMGASFRNTGQIIGLAGCDLLTISPKLLDELSKSNDELQTQLSVESAKSQKIEKVTVDENVFRWELNEDAMATEKLAEGIRKFGVDAVKLENLLRERLLK
>EOG091F02IJ|Crassostrea_gigas|CGI_10002311
MSESSPKKRAVSSLDQLKSMTVVVADTGDFAAMAKFKPTDATTNPSLILAAANMESYQGLIDDAINYAKKVGGSMEEQVTNAMDKIYVNFGCEILKIIPGRVSTEVDARLSFDKEGSIARAKKLIDLYKQAGISKDRILIKLSSTWEGIEAARCNSFLTTSTHIFVLVLEFWKAVACAEAGVTLISPFVGRIFDWFVKNTDQKSYSMLEDPGVISVTKIYNYYKKFGYNTVVMGASFRNTDQILGLAGCDLLTISPSLLDKLQQSNEEVKAYLTQKQAQNLDIEEVTVDENKFRWEMNEDAMATEKLAEGIRKFGIDAVKLEKVLREKLSFDKEGSIARAKKLIDLYKQAGISKDRILIKLSSTWEGIEAARFPYFYFLCIKCNILLTTSTHIFVLVLEFWKAVACAEAGVTLISPFVGRIFDWFVKNTDQKSYSMLEDPGVMSVTKIYNYYKKFGYNTVVMGASFRNTDQILGLAGCDLLTISPSLLDKLQQSNEEVKAYLTQKQAQNLDIEEVTVDENKFRWEMNEDAMATEKLAEGIRKFGIDAVKLEKVLREKLVQ
