# Supplementary material for: Transcriptomics provides a robust framework for the relationships of the major clades of cladobranch sea slugs (Mollusca, Gastropoda, Heterobranchia), but fails to resolve the position of the enigmatic genus Embletonia
Source: BMC Ecol Evol. 2021 Dec 28;21:226. doi: 10.1186/s12862-021-01944-0 (PMC8895541; doi:10.1186/s12862-021-01944-0)
Supplement: Supplementary file 6 — Additional file 6. Archive S4: Unmasked multiple sequence alignments on amino acid level including Doris kerguelenensis and Calmella cavolini prior to the removal of outliers. [file 12862_2021_1944_MOESM6_ESM.zip › Archive_S4/Alignments/EOG091F01JJ.aa.fasta]

>EOG091F01JJ|Biomphalaria_glabrata|BGLTMP010344
----------MADELDVEAMLEAPYKKEKTLVESAQFLSNSPLHYSVVKDISCLDPSFMM-----------ESKSRERRSRSRDAIS-GRHRDKSK-SRD---------------RSR----SRDRKRRER-------------------VGDRRRSRSRDRDVDRDRRRQQNNLILNLKGTTLVNAHLFFLFLREFKIIMFHSAF---------------------------AETEIPRVERQREPELTPEERDIRTVFCMQLSARIRPRDLEEFFSSVGKVRDVRLITDNKTRRSKGICYVEFADPESVPLAIGLSGQKLLGVPILVQPSQAEKNRAQPAA---TPTVQKPSGGPLRLYVGSLHFNITEDMLRGIFEPFGKIIDIKIMRDHETQRSLGFGFISFANADDAKKALDQLNGFELAGRPMKVGHVTERTAEN-GQ--------------------------------------------YAANALSSLTHAGS--------------TIGG--------LPITPH-AALSIQATSASAVAQH--------------VLAAPPIATQCFMLSNMFEPATETRINWDQEVRDDVIDECNKHGGVLHLYVDKNSPQGNVYVKCPSISAAVASVNALHGRFYAGRVITAAYVPLPNYHKL---------LLLYSLKLCSSKQEAILDCFLSLS---
>EOG091F01JJ|Crassostrea_gigas|HW09_Doto_sp|TRANSCRIPT
DAG-------------------------KA-----EKS------EKSSSSSSRKEKKKKRSRSRDR----KRSRSRDRKSRSRSRDR-RRREDRDR-VRR---------------RSR----SRDRDSRRR--------------RSRSPV---------------------------------KR-------RHS-R-SR------------------------------------SPV--RERQPEMTVEERDIRTIFCMQLSARIRPRDLEEFFSSVGKVRDVRLITDNKTRRSKGIAYVEFADPESVTLAMGLTGQRLLGVPIMVQPSQAEKNRAQPTTQP-AQSAKPPTEGPLRLYVGSLHFNITEDMLKGIFEPFGKIVDIKIMRDHDTQRSLGFGFINFANADDAKKALDQLNGFELAGRPMKVGHVTERTAD---------------------------------------------------------------------------------------------------------------------------------------------------------------------------------------------------------------------------------------------------------------------
>EOG091F01JJ|Crassostrea_gigas|JG13_Doto_lancei|TRANSCRIPT
---------------------------------------------------------KKRSRSRDR----KRSRSRDRKSRSRSRDR-RRREDRDR-VRR---------------RSR----SRDRDSRRK--------------RSRSPA---------------------------------KR-------RYS-R-SR------------------------------------SPV--RERLPEMTVEERDIRTIFCMQLSARIRPRDLEEFFSSVGKVRDVRLITDNKTRRSKGIAYVEFADPESVTLAMGLTGQRLLGVPIMVQPSQAEKNRAQPATQA-TQAAKPPTEGPLRLYVGSLHFNITEDMLKGIFEPFGKIADIKIMRDHDTQRSLGFGFINFANADDAKKALDQLNGFELAGRPMKVGHVTERTAD---------------------------------------------------------------------------------------------------------------------------------------------------------------------------------------------------------------------------------------------------------------------
>EOG091F01JJ|Crassostrea_gigas|JG22_Lomanotus_vermiformis|TRANSCRIPT
------------------------------------------------------RKKRSRSKSRER----KRSRSRDRRSRSRSRDR-RRRDDRDK-YRR---------------RS-----------RSRD----R--DRDSRRRRSRSP---------------------------------YR-------RRG-Y-SK------------------------------------SPV--RERLPELTVEERDVRTIFCMQLSARIRPRDLEEFFSSVGKVRDVRLITDNKTRRSKGIAYVEFADPESVTLAMGLAGQKLLGVPIIVQPSQAEKNRAQPAA-P-AQTQKQAAEGPLRLYVGSLHFNINEDMLRGIFEPFGKIVDIKIMRDHDSQRSLGFGFISFANADDAKKALDQLNGFELAGRPMKVGHVTERSGE---------------------------------------------------------------------------------------------------------------------------------------------------------------------------------------------------------------------------------------------------------------------
>EOG091F01JJ|Crassostrea_gigas|JG11_Dondice_occidentalis|TRANSCRIPT
---------------------------------------------------------RKRSRSREK----RRSRSRDRRSRSRSRER-RRREDREK-GRR---------------RSR----SKSRDRKRSSRSRSR--ERRRISRSRSRE---------------------------------RRRR-SRSPRRR-Y-SR------------------------------------SPV--RERLPELTVEERDVRTIFCMQLSARIRPRDLEEFFSSVGKVRDVRLITDNKTRRSKGISYVEFADPESVTLAMGLTGQKLLGVPIMVQPSQAEKNRAQPAT-Q-APAQKQAPEGPLRLYVGSLHFNINEDMLRGIFEPFGKIVDIKIMRDHDTQRSLGFGFISFANADDAKKALDQLNGFELAGRPMKVGHVTERTGE---------------------------------------------------------------------------------------------------------------------------------------------------------------------------------------------------------------------------------------------------------------------
>EOG091F01JJ|Crassostrea_gigas|JG12_Dondice_parguerensis|TRANSCRIPT
---------------------------------------------------------RKRSRSREK----RRSRSRDRRSRSRSRER-RRREDREK-GRR---------------RSR----SKSRDRKRSSRSRSR--ERRRISRSRSRE---------------------------------RRRR-SRSPRRR-Y-SR------------------------------------SPV--RERLPELTVEERDVRTIFCMQLSARIRPRDLEEFFSSVGKVRDVRLITDNKTRRSKGISYVEFADPESVTLAMGLTGQKLLGVPIMVQPSQAEKNRAQPAT-Q-APAQKQAPEGPLRLYVGSLHFNINEDMLRGIFEPFGKIVDIKIMRDHDTQRSLGFGFISFANADDAKKALDQLNGFELAGRPMKVGHVTERTGE---------------------------------------------------------------------------------------------------------------------------------------------------------------------------------------------------------------------------------------------------------------------
>EOG091F01JJ|Crassostrea_gigas|JG21_Limenandra_confusa|TRANSCRIPT
---------------------------------------------------------RKRSRSRER----KRSHSRERKSRSRSRER-RRRDDREK-GRR---------------RSR----SKSRDRKRSSRSRSR--DRKRSSRSRSRE---------------------------------RRRR-SRSPRRR-Y-SR------------------------------------SPL--RERLPELTVEERDVRTIFCMQLSARIRPRDLEEFFSSVGKVRDVRLITDNKTRRSKGIAYVEFADPESVTLAMGLTGQKLLGVPIMVQPSQAEKNRSQPAT-Q-APAQKQAPEGPLRLYVGSLHFNINEDMLRGIFEPFGKIADIKIMRDHDTQRSLGFGFISFANADDAKKALDQLNGFELAGRPMKVGHVTERTGE---------------------------------------------------------------------------------------------------------------------------------------------------------------------------------------------------------------------------------------------------------------------
>EOG091F01JJ|Crassostrea_gigas|JG02_Antaeolidiella_chromosoma|TRANSCRIPT
----------------------------------------------------RKEKKRKRSRSRER----KRSHSRERKSRSRSRER-RRREDREK-GRR---------------RSR----SKSRERKRVSRSRSR--ERRRNSRSRSRE---------------------------------RRRRGSRSPRRR-Y-SR------------------------------------SPL--RERLPELTVEERDVRTIFCMQLSARIRPRDLEEFFSSVGKVRDVRLITDNKTRRSKGIAYVEFADPESVTLAMGLTGQKLLGVPIMVQPSQAEKNRAQPAT-Q-APAQKQAPEGPLRLYVGSLHFNINEDMLRGIFEPFGKIVDIKIMRDHDTQRSLGFGFISFANADDAKKALDQLNGFELAGRPMKVGHVTERTGE---------------------------------------------------------------------------------------------------------------------------------------------------------------------------------------------------------------------------------------------------------------------
>EOG091F01JJ|Crassostrea_gigas|HW02_Berghia_verrucicornis|TRANSCRIPT
-------------------------RKEED-----AGR------SDKSSSSSRKEKKRKRSRSRER----RRSPSRERKSRSRSKER-RRREDRDK-GRR---------------RSR----SRSRERKRNSRSKSR--DRRRNSRSRSRE---------------------------------RRRR-SRSPRRR-Y-SR------------------------------------SPL--RERLPELTVEERDVRTIFCMQLSARIRPRDLEEFFSSVGKVRDVRLITDNKTRRSKGIAYVEFADPESVTLAMGLTGQKLLGVPIMVQQSQAEKNRAQPAT-Q-APAQKQAPEGPLRLYVGSLHFNINEDMLRGIFEPFGKIVDIKIMRDHDTQRSLGFGFISFANADDAKKALDQLNGFELAGRPMKVGHVTERTGE---------------------------------------------------------------------------------------------------------------------------------------------------------------------------------------------------------------------------------------------------------------------
>EOG091F01JJ|Crassostrea_gigas|JG24_Noumeaella_rubrofasciata|TRANSCRIPT
-------------------------RKEED-----AGK------SEKSSSSSRKEKKRKRSRSRDR----RRSRSRDRKSRSRSKER-RRRDDREK-GRR---------------RSR----SKSRDKKRSSRSRSR--DRRRGSRSKSRD---------------------------------RRRR-SRSPRRR-Y-SR------------------------------------SPL--RERLPELTVEERDVRTIFCMQLSARIRPRDLEEFFSSVGKVRDVRLITDNKTRRSKGIAYVEFADPESVTLGMALTGQKLLGVPIMVQPSQAEKNRAQPAT-Q-APAQKQAPEGPLRLYVGSLHFNINEDMLRGIFEPFGKIVDIKIMRDHDTQRSLGFGFISFANADDAKKALDQLNGFELAGRPMKVGHVTERTGE---------------------------------------------------------------------------------------------------------------------------------------------------------------------------------------------------------------------------------------------------------------------
>EOG091F01JJ|Crassostrea_gigas|HW06_Cratena_peregrina|TRANSCRIPT
--------------------------KEED-----AGR------IEKSSTSSRKEKKRKRSRSRDR----KRSRSRSKERRRRDD------------GRR---------------RSR----SRSRDRRRRSRSKSR--DRRR-SRSRSRD---------------------------------RRRR-SRSPRRR-Y-SR------------------------------------SPL--RERLPELTVEERDVRTIFCMQLSARIRPRDLEEFFSSVGKVRDVRLITDNKTRRSKGIAYVEFADPESVTLAMGLTGQKLLGVPIMVQQSQAEKNRALPAT-Q-APAQKQAPEGPLRLYVGSLHFNISEDMLRGIFEPFGKIVDIKIMRDHDTQRSLGFGFISFANADDAKKALDQLNGFELAGRPMKVGHVTERTGE---------------------------------------------------------------------------------------------------------------------------------------------------------------------------------------------------------------------------------------------------------------------
>EOG091F01JJ|Crassostrea_gigas|HW05_Caloria_elegans|TRANSCRIPT
---------------------------------------------------------RKRSRS-------RERKSRERKSRSKSKER-RRRDDGDKAGRR---------------RSR----TRSRERRRRSRSKSR--DRRRNSRSRSRD---------------------------------RRRR-SRSPRRK-HSSR------------------------------------SPI--RERLPELTVEERDVRTIFCMQLSARIRPRDLEEFFSSVGKVRDVRLITDNKTRRSKGIAYVEFADPESVTLAMGLTGQKLLGVPILVQPSQAEKNRALPAT-Q-APAQKQAPEGPLRLYVGSLHFNINEDMLRGIFEPFGKIVDIKIMRDHDTQRSLGFGFISFANADDAKKALDQLNGFELAGRPMKVGHVTERTGE---------------------------------------------------------------------------------------------------------------------------------------------------------------------------------------------------------------------------------------------------------------------
>EOG091F01JJ|Crassostrea_gigas|JG27_Phidiana_lynceus|TRANSCRIPT
----------------------------------------------------------KRSRS-------KERKSRERKSRSRSRER-RRRDDGDKGGRR---------------RSR----SRSRERRRRSRSRSR--DRRRISRSRSRE---------------------------------RRRR-SRSPRRR-Y-SR------------------------------------SPL--RERLPELTVEERDVRTIFCMQLSARIRPRDLEEFFSSVGKVRDVRLITDNKTRRSKGIAYVEFADPESVTLAMGLSGQKLLGVPIMVQPSQAEKNRALPAT-Q-APAQKQAPEGPLRLYVGSLHFNINEDMLRGIFEPFGKIVDIKIMRDHDTQRSLGFGFISFANADDAKKALDQLNGFELAGRPMKVGHVTERTGE---------------------------------------------------------------------------------------------------------------------------------------------------------------------------------------------------------------------------------------------------------------------
>EOG091F01JJ|Crassostrea_gigas|JG25_Palisa_papillata|TRANSCRIPT
-------------------------------------------------------RRRKRSRS-------RERRSRERKSRSRSKER-RRREEAEKGGRR---------------RSR----SKSRERRRRSRSRSR--DRRRNSRSRSRD---------------------------------RRRK-SRSPRRR-Y-SR------------------------------------SPL--RERLPELTVEERDVRTIFCMQLSARIRPRDLEEFFSSVGKVRDVRLITDNKTRRSKGIAYVEFADPESVTLAMGLTGQKLLGVPIMVQPSQAEKNRALPAT-Q-APTQKQAPEGPLRLYVGSLHFNINEDMLRGIFEPFGKIVDIKIMRDHDTQRSLGFGFISFANADDAKKALDQLNGFELAGRPMKVGHVTERTGE---------------------------------------------------------------------------------------------------------------------------------------------------------------------------------------------------------------------------------------------------------------------
>EOG091F01JJ|Crassostrea_gigas|JG03_Austraeolis_stearnsi|TRANSCRIPT
---------------------------------------------------------RKRSRS-------RERRSRERKSRSRSKER-RRREEAEKGGRR---------------RSG----SRSRERRRRSRSKSR--DRRKNSRSRSRD---------------------------------RRRK-SRSPRRR-Y-SR------------------------------------SPL--RERLPELTVEERDVRTIFCMQLSARIRPRDLEEFFSSVGKVRDVRLITDNKTRRSKGIAYVEFADPESVTLAMGLTGQKLLGVPIMVQPSQAEKNRALPAT-Q-APTQKQAPEGPLRLYVGSLHFNINEDMLRGIFEPFGKIVDIKIMRDHDTQRSLGFGFISFANADDAKKALDQLNGFELAGRPMKVGHVTERTGE---------------------------------------------------------------------------------------------------------------------------------------------------------------------------------------------------------------------------------------------------------------------
>EOG091F01JJ|Crassostrea_gigas|JG20_Learchis_evelinae|TRANSCRIPT
---------------------------------------------------------RKRSRS-------RERRSRERKSRSRSRER-RRKEDGDKVGRR---------------RSR----SRSKERRRRSRSRSR--DRRRGSRSRSRD---------------------------------RRRR-SRSPRRR-Y-SR------------------------------------SPL--RERLPELTVEERDVRTIFCMQLSARIRPRDLEEFFSSVGKVRDVRLITDNKTRRSKGIAYVEFADPESVTLAMGLTGQKLLGVPIMVQQSQAEKNRALPAT-A-APAQKQAPEGPLRLYVGSLHFNINEDMLRGIFEPFGKIVDIKIMRDHDTQRSLGFGFISFANADDAKKALDQLNGFELAGRPMKVGHVTERTGE---------------------------------------------------------------------------------------------------------------------------------------------------------------------------------------------------------------------------------------------------------------------
>EOG091F01JJ|Crassostrea_gigas|JG04_Berghia_stephanieae|TRANSCRIPT
----------MADELDVEAMLEAPYRKEVSLNGVVLGK------YEIDANWTXGD-RRKRSRSRER----RRSPSRERKSRSKSRER-RRREDRDK-GRR---------------RSR----SKSRERKRSSRSKSR--DRRRNSRSRSRE---------------------------------RRRR-SRSPRRR-Y-SR------------------------------------SPL--RERLPELTVEERDVRTIFCMQLSARIRPRDLEEFFSSVGKVRDVRLITDNKTRRSKGIAYVEFADPESVTLAMGLTGQKLLGVPIMVQQSQAEKNRAQPAT-Q-APAQKQAPEGPLRLYVGSLHFNINEDMLRGIFEPFGKIVDIKIMRDHDTQRSLGFGFISFANADDAKKALDQLNGFELAGRPMKVGHVTERTGE---------------------------------------------------------------------------------------------------------------------------------------------------------------------------------------------------------------------------------------------------------------------
>EOG091F01JJ|Crassostrea_gigas|HW13_Favorinus_branchialis|TRANSCRIPT
----------MADELDVEAMLEAPYRKEED-----AGR------TEKSSTSSRKEKKKKRSRSRER----KRSRSRERKSRSRSRDR-KRKDDVEK-GRR---------------RSR----SKSRERRRRSRSKSR--DRRRNSRSRSRD---------------------------------RRRR-SRSPRRR-Y-SR------------------------------------SPLRERERLPELTVEERDVRTIFCMQLSARIRPKDLEEFFSSVGKVRDVRLITDNKTRRSKGIAYVEFADPESVTLAMGLTGQKLLSVPIIVQPSQAEKNRALPAT-A-APTQKQAPEGPLRLYVGSLHFNINEDMLRGIFEPFGKIVDIKIMRDHDTQRSLGFGFISFANADDAKKALDQLNGFELAGRPMKVGHVTERTGE-------------------------------------------------------------------------------------------------------------------------------AAPPIATQCFMLSNMFDPTSEPRLTWDQEVRDDVIDECNKHGGVLHIYVDKNSPEGNVYVKCPSISAAVASVNSLHGRYFAGRVITAAYVPLPNYHNLFVESVRANQLLMPSSQALSGSY--------------
>EOG091F01JJ|Crassostrea_gigas|JG15_Favorinus_auritulus|TRANSCRIPT
---------------------------------------------------------KKRSRSRER----KRSRSRERKSRSRSRDR-RRKDDVEK-GRR---------------RSR----SRSRERRRRSRSRSR--DRRRNSRSRSRD---------------------------------RRRR-SRSPRRR-Y-SR------------------------------------SPLRERERLPELTVEERDVRTIFCMQLSARIRPKDLEEFFSSVGKVRDVRLITDNKTRRSKGIAYVEFADPESVTLAMGLTGQKLLSVPIIVQPSQAEKNRALPAT-T-APAQKQAPEGPLRLYVGSLHFNINEDMLRGIFEPFGKIVDIKIMRDHDTQRSLGFGFISFANADDAKKALDQLNGFELAGRPMKVGHVTERTGE---------------------------------------------------------------------------------------------------------------------------------------------------------------------------------------------------------------------------------------------------------------------
>EOG091F01JJ|Crassostrea_gigas|NC04_Fiona_pinnata|TRANSCRIPT
--------------------------------------------EKSSSSSRKDKXXXXRKRSRSREKRRD-----------------------GR-RRS---------------RSR----DRSRERRRRSRSRSR--DRRRRSRSRDKS---------------------------------DK-------RRA-Y-SR------------------------------------SPV--RERLPELTVEERDVRTIFCMQLSARIRPRDLEEFFSSVGKVRDVRLITDNKTRRSKGIAYVEFADPESVTLAMGLTGQKLLGVPILVQPSQAEKNRALPAT-A-TPAQKQAPEGPLRLYVGSLHFNISEDMLRGIFEPFGKIVDIKIMKDHETQRSLGFGFISFANAEDAKKALDQLNGFELAGRPMKVGHVTERGGDQA------------------------------------------------------------------------------------------------------------------------APAVTNAPPIATQCFMLSNMFDPGNETRLMWDQEVRDDVIDECNKHGGVLHIYVDKNSSQGNVYVKCPSISAAVASVNSLHGRYFAGRVITAAYVPLPNYHNLFVESVRANQLLMPSSQALSGGY--------------
>EOG091F01JJ|Lottia_gigantea|JG26_Phestilla_sp|TRANSCRIPT
------------------------------------------------------------------------------------------------------------------------------------------------------------------------------------------------------------------------------------------------------PELTVEERDVRTIFCMQLSARIRPRDLEEFFSSVGKVRDVRLITDNKTRRSKGIAYVEFADPESVTLAMGLTGQKLLGVPIMVQPSQAEKNRSQPAA-T-TPAQKQAPEGPLRLYVGSLHFNISEDMLKGIFEPFGKIVDIKIMKDHETQRSLGFGFIGFANADDAKKALDQLNGFELAGRPMKVGHVTDR------------------------------------------------------------------------------------------------------------------------------------------------------------------------------------------------------------------------------------------------------------------------
>EOG091F01JJ|Crassostrea_gigas|HW12_Facelina_rubrovittata|TRANSCRIPT
---------------------------EED-----AGR------TEKSSTSSRKEKKRKRSRSRER----RRSRSRDRKSRSRSKER-RRREDGDK-SRR---------------KSR----SKSKDRRRRSRSRSR--DKRRYSRSRSQD---------------------------------RRRR-SRSPRRR-Y-SR------------------------------------SPI--RERLPELTVEERDVRTIFCMQLSARIRPRDLEEFFSSVGKVRDVRLITDNKTRRSKGIAYVEFADPESVTLGMALTGQKLLGVPIIVQPSQAEKNRALPAT-A-APAQKQAPEGPLRLYVGSLHFNINEDMLRGIFEPFGKIVDIKIMRDHDTQRSLGFGFISFANADDAKKALDQLNGFELAGRPMKVGHVTERTGE---------------------------------------------------------------------------------------------------------------------------------------------------------------------------------------------------------------------------------------------------------------------
>EOG091F01JJ|Crassostrea_gigas|JG16_Flabellina_iodinea|TRANSCRIPT
---------------------------------------------------------RKRSRSRDR----RRSRSRDKRSRSRSRER-RRKEEREK-GRR---------------RSR----SKSRDKRRS--------------RSRDKK-----------------------R-RSRS----PR-------RRG-Y-SR------------------------------------SPL--RERLPELTVEERDIRTIFCMQLSARIRPRDLEEFFSSVGKVRDVRLITDNKTRRSKGIAYVEFADPESVTLAMGLTGQKLLGVPIMVQPSQAEKNRAQPAT-Q-AQTQKQATEGPLRLYVGSLHFNINEDMLRGIFEPFGKIVDIKIMRDHDTQRSLGFGFISFANADDAKKALDQLNGFELAGRPMKVGHVTERSGE---------------------------------------------------------------------------------------------------------------------------------------------------------------------------------------------------------------------------------------------------------------------
>EOG091F01JJ|Crassostrea_gigas|JG32_Unidentia_angelvaldesi|TRANSCRIPT
---------------------------------------------------------KKRSRSRER----RRSRSRDRKSRSKSRER-RRKEERER-GRRSRSRERRKSRSRSRDRR-----------RSRS----R--D---RRRRSRSP---------------------------------GR-------RRG-Y-SR------------------------------------SPV--RERLPELTVEERDVRTIFCMQLSARIRPRDLEEFFSSVGKVRDVRLITDNKTRRSKGIAYVEFADPESVTLAIGLTGQKLLGVPIIVQQSQAERNRAQPAT-Q-AQTQKQATEGPLRLYVGSLHFNITEDMLRGIFEPFGKIVDIKIMRDHDTQRSLGFGFISFANADDAKKALDQLNGFELAGRPMKVGHVTDRSGE---------------------------------------------------------------------------------------------------------------------------------------------------------------------------------------------------------------------------------------------------------------------
>EOG091F01JJ|Crassostrea_gigas|NC08_Tritonia_hamnerorum|TRANSCRIPT
------------------------------------------------------EKKRKRSRSRER----RRSRSRDRRSRSRSRDR-KRREDRDK-GRR---------------RS-----------RSRS----R--D---RRRKSRSP---------------------------------GK-------RRG-Y-SK------------------------------------SPI--RERLPELSVEERDVRTIFCMQLSARIRPRDLEEFFSSVGKVRDVRLITDNKTRRSKGISYVEFADPESVTLAMGLTGQKLLGVPIMVQPSQAEKNRAQPAA-P-AQAQKQATEGPLRLYVGSLHFNINEDMLRGIFEPFGKIVDIKIMRDHDSQRSLGFGFISFANADDAKKALDQLNGFELAGRPMKVGHVTERSGE---------------------------------------------------------------------------------------------------------------------------------------------------------------------------------------------------------------------------------------------------------------------
>EOG091F01JJ|Crassostrea_gigas|JG30_Tritonia_festiva|TRANSCRIPT
-------------------------------------------------------RXRKRSRSRER----RRSRSRDRKSKSRSRER-KRREEKDK-GRR---------------KS-----------RSRS----RDKD---RRRRSRSP---------------------------------GKXXXXXXXX---------------------------------------------------LPELSVEERDVRTIFCMQLSARIRPRDLEEFFSSVGKVRDVRLITDNKTRRSKGISYVEFADPESVTLAMGLTGQKLLGVPIMVQPSQAEKNRAQPAV-P-AQAQKQATEGPLRLYVGSLHFNINEDMLRGIFEPFGKIVDIKIMRDHDSQRSLGFGFISFANADDAKKALDQLNGFELAGRPMKVGHVTERSGE---------------------------------------------------------------------------------------------------------------------------------------------------------------------------------------------------------------------------------------------------------------------
>EOG091F01JJ|Crassostrea_gigas|NC07_Tritonia_diomedea|TRANSCRIPT
---------------------------------------------------------RKRSRSRER----RRSRSRDRKSKSRSRER-KRREEKEK-GRR---------------KS-----------RSRS----RDKD---RRRRSRSP---------------------------------GK-------RRG-Y-SR------------------------------------SPI--RERLPELSVEERDVRTIFCMQLSARIRPRDLEEFFSSVGKVRDVRLITDNKTRRSKGISYVEFADPESVTLAMGLTGQKLLGVPIMVQPSQAEKNRAQPAV-P-AQAQKQATEGPLRLYVGSLHFNINEDMLRGIFEPFGKIVDIKIMRDHDSQRSLGFGFISFANADDAKKALDQLNGFELAGRPMKVGHVTERSGE---------------------------------------------------------------------------------------------------------------------------------------------------------------------------------------------------------------------------------------------------------------------
>EOG091F01JJ|Crassostrea_gigas|JG10_Dirona_picta|TRANSCRIPT
--------------------------------------------DKSNSSSSRKDKKRKRSRSRDK----RRSRSRDRKSRSKSRER-RRRDDKEK-GRR---------------RSR----SRDRRRSRS--------------KSRDRD------------------------------S--RRRR-SRSPGRR-R-SR------------------------------------SPI--RERLPELTVEERDVRTIFCMQLSARIRPRDLEEFFSSVGKVRDVRLITDNKTRRSKGISYVEFADPESVTLAMGLTGQKLLGVPILVQPSQAEKNRAQPAT-A-TQTQKQATEGPLRLYVGSLHFNINEDMLRGIFEPFGKIVDIKIMRDHDSQRSLGFGFISFSNADDAKKALDQLNGFELAGRPMKVGHVTERSGEG-VQGAQNGVGGQLDTDEMDRAGIDLGATGRLQLMAKLAEGTGFQIPQYAASALNNISTPAA--------------APGI--------PAAAPP-NNIGIPAIPTSVAAQ------------PPTVTNAPPIATQCFMLSNMFDPPTEARLTWDQEVRDDVIDECNKHGGVLHIYVDKNSPQGNVYVKCPSISAAVASVNSLHGRYFAGRVITAAYVPLPNYHNLFVESVRANQLLMPSSQALSGSY--------------
>EOG091F01JJ|Crassostrea_gigas|NC01_Armina_californica|TRANSCRIPT
------------------------------------KS------DKTSSSSSRKDKKRKRSRSKER----KRSRSRDRKSRSRSKER-RRREDREK-GRR---------------RS-----------RSKS----R--D---RKRRSKSP---------------------------------RR-------KRD-Y-SK------------------------------------SPI--RERLPELTVEERDVRTIFCMQLSARIRPRDLEEFFSSVGKVRDVRLITDNKTRRSKGIAYVEFADPESVTLAMGLTGQKLLGVPIIVQPSQAEKNRAQPAA-P-AQTQKQATEGPLRLYVGSLHFNINEDMLRGIFEPFGKIVDIKIMRDHDSQRSLGFGFISFANADDAKKALDQLNGFELAGRPMKVGHVTERSGE---------------------------------------------------------------------------------------------------------------------------------------------------------------------------------------------------------------------------------------------------------------------
>EOG091F01JJ|Crassostrea_gigas|JG28_Scyllaea_fulva|TRANSCRIPT
--------------------------KEED-----GGR------SQKSSSSSRKEKKRKRSRSRER----KRSRSRERKSRSRSRDR-RRREDRDR-GRR---------------RSS----SRSRKSKSRSKSRDR--DRDRRRRSRSPG---------------------------------SR-------RRG-Y-SR------------------------------------SPL--RERSAELTVEERDIRTIFCMQLSARIRPRDLEEFFSSVGKVRDVRLITDNKTRRSKGISYVEFADPESVTLAMGLTGQKLLGVPILVQPSQAEKNRAQPAA-P-AQAQKPASEGPLRLYVGSLHFNITEDMLRGIFEPFGKIVDIKIMRDHDTQRSLGFGFISFANADDAKKALDQLNGFELAGRPMKVGHVTERSGD---------------------------------------------------------------------------------------------------------------------------------------------------------------------------------------------------------------------------------------------------------------------
>EOG091F01JJ|Crassostrea_gigas|JG23_Melibe_leonina|TRANSCRIPT
--------------------------------------------EKSSSSSSKKEKKRKRSRSRDR----KRSRSKDRKSRSRSRDK-RRRDERDR-GRR---------------RSS----SRSRRSKSRS----R--D---RRRRSRSP---------------------------------GR-------RRG-Y-SR------------------------------------SPI--RERSPELTVEERDVRTIFCMQLSARIRPRDLEEFFSSVGKVRDVRLITDNKTRRSKGIAYVEFADPESVTLAMGLTGQKLLGVPIMVQPSQAEKNRAQPAA-P-AQAQKPAAEGPLRLYVGSLHFNITEDMLRGIFEPFGKIVDIKIMRDHDTLRSLGFGFISFANADDAKKALDQLNGFELAGRPMKVGHVTERSAD---------------------------------------------------------------------------------------------------------------------------------------------------------------------------------------------------------------------------------------------------------------------
>EOG091F01JJ|Crassostrea_gigas|JG05_Bornella_anguilla|TRANSCRIPT
----------------------------------------------------------------DR----RRSRSRDRRSRSKSKER-KRREERDK-GKR---------------RSR----SN---SKSRD----R--D---RRKRSRSP---------------------------------GR-------RRG-Y-SR------------------------------------SPI--RERSPELTVEERDVRTIFCMQLSARIRPRDLEEFFSSVGKVRDVRLITDNKTRRSKGIAYVEFADPESVTLAMGLTGQRLLGVPIMVQPSQAEKNRAQPAA-P-AQAQKPASEGPLRLYVGSLHFNITEDMLRGIFEPFGKIVDIKIMRDHDTQRSLGFGFISFANADDAKKALDQLNGFELAGRPMKVGHVTERSGD---------------------------------------------------------------------------------------------------------------------------------------------------------------------------------------------------------------------------------------------------------------------
>EOG091F01JJ|Crassostrea_gigas|HW10_Embletonia_pulchra|TRANSCRIPT
--------------------------------------------EKSSTTSARKDKKRKRSRSKER----KRSRSRDRKSRSRSRDR-RRRDEREK-GRR---------------RSK----SRERRRSRS--------------RDRDSR-----------------------RKRSRSPGAGGR-------RRG-Y-SR------------------------------------SPI--RERLPELSVEERDVRTIFCMQLSARIRPRDLEEFFSSVGKVRDVRLITDNKTRRSKGIAYVEFADPESVTLAMGLTGQKLLGVPIIVQQSQAEKNRAQPTT-Q-AATQKQATEGPLRLYVGSLHFNINEDMLRGIFEPFGKIVDIKIMKDHDSQRSLGFGFISFANADDAKKALDQLNGFELAGRPMKVGHVTERTGE---------------------------------------------------------------------------------------------------------------------------------------------------------------------------------------------------------------------------------------------------------------------
>EOG091F01JJ|Crassostrea_gigas|HW16_Hancockia_cfuncinata|TRANSCRIPT
--------------------------------------------EKSSSSSSRKEKKKKRSRSRDR----ERRRSRSRDKRSKSRER-RRRDDRDK-GRR---------------RSK----SRSK-SRDRD----R--E---RRKRSKSP---------------------------------AR-------RRG-Y-SR------------------------------------SPI--RERSPELTVEERDVRTIFCMQLSARIRPRDLEEFFSSVGKVRDVRLITDNKTRRSKGIAYVEFADPESVTLAMGLTGQRLLGVPILVQPSQAEKNRAQPVV-P-TQVQKPATDGPLRLYVGSLHFNITEDMLRGIFEPFGKIVDIKIMRDHDTQRSLGFGFISFANADDAKKALDQLNGFELAGRPMKVGHVTERSAD---------------------------------------------------------------------------------------------------------------------------------------------------------------------------------------------------------------------------------------------------------------------
>EOG091F01JJ|Crassostrea_gigas|JG17_Hancockia_uncinata|TRANSCRIPT
---------------------------------------------------------KKRSRSRDR----ERRRSRSRDKRSKSRER-RRKDDRDK-GRR---------------RSK----SRSK-SRDRD----R--E---RRKRSKSP---------------------------------AR-------RRG-Y-SR------------------------------------SPI--RERSPELTVEERDVRTIFCMQLSARIRPRDLEEFFSSVGKVRDVRLITDNKTRRSKGIAYVEFADPESVTLAMGLTGQRLLGVPILVQPSQAEKNRAQPVV-P-TQVQKPATDGPLRLYVGSLHFNITEDMLRGIFEPFGKIVDIKIMRDHDTQRSLGFGFISFANADDAKKALDQLNGFELAGRPMKVGHVTERSAD---------------------------------------------------------------------------------------------------------------------------------------------------------------------------------------------------------------------------------------------------------------------
>EOG091F01JJ|Crassostrea_gigas|JG08_Dendronotus_venustus|TRANSCRIPT
--------------------------KEED-----AGK------IEKSSSSSRKEKKKKRSRSKER----KRSRSKDRKSRSRSRDR-KRRDDRDK-GGS---------------RRG----RRSRSRSRD--------------RGERRK-----------------------R-SSRS----PG-------RRR-Y-SK------------------------------------SPI--RERSPELTVEERDVRTIFCMQLSARIRPRDLEEFFSSVGKVRDVRLITDNKTRRSKGIAYVEFADPESVTLAMGLTGQKLLGVPILVQQSQAEKNRAQPAV-P-AQAQKPASEGPLRLYVGSLHFNITEDMLRGIFEPFGKIVDIKIMRDHDTQRSLGFGFISFANADDAKKALDQLNGFELAGRPMKVGHVTERSAD---------------------------------------------------------------------------------------------------------------------------------------------------------------------------------------------------------------------------------------------------------------------
>EOG091F01JJ|Crassostrea_gigas|HW14_Flabellina_affinis|TRANSCRIPT
---------------------------------------------------------RKRSRSRDR-----------KRSRSTSRER-RKKDDRDK-GRR---------------RSR----SRSRDRRRRSRSRSR--DRRR-SRSRSPY---------------------------------RRRR-SRSPRRR-Y-SK------------------------------------SPV--RDRLPELSVEERDVRTIFCMQLSARIRPRDLEEFFSSVGKVRDVRLITDNKTRRSKGISYVEFADPESVTLAMGLTGQKLLGVPIIVQPSQAEKNRAQPQT-A-TPAQKPPTEGPLRLYVGSLHFNINEDMLRGIFEPFGKIVDIKIMRDHDTQRSLGFGFISFANADDAKKALDQLNGFELAGRPMKVGHVTERSGE---------------------------------------------------------------------------------------------------------------------------------------------------------------------------------------------------------------------------------------------------------------------
>EOG091F01JJ|Crassostrea_gigas|HW18_Janolus_cristatus|TRANSCRIPT
----------------------------ED-----VGK------SEKSSSSSRKDKKRKRSRSKDR----KRSRSKDRKSRSRSRDR-RKRDDRDR-SHR---------------RSK----SRDRHRSKS--------------RSRDRR-----------------------RSRSLSRD--KKRR-SRSPRRR---SR------------------------------------SPR--RERLPELTVEERDVRTIFCMQLSARIRPRDLEEFFSSVGKVRDVRLITDNKTRRSKGIAYVEFADPESVTLAIALTGQKLLGVPILVQQSQAEKNRAPPAT-S-AQAQKPAPEGPLRLYVGSLHFNINEDMLRGIFEPFGKIVDIKIMRDHDTQRSLGFGFISFSNADDAKKALDQLNGFELAGRPMKVGHVTERSGE---------------------------------------------------------------------------------------------------------------------------------------------------------------------------------------------------------------------------------------------------------------------
>EOG091F01JJ|Crassostrea_gigas|JG19_Janolus_barbarensis|TRANSCRIPT
----------MADELDVEAMLEAPYKKEV--------------------MSKEDVGKRKRSRSKDR----KRSRSKDRRSRSKSKDR-RKRDDRER-SRR---------------RSR----SRDRRRSKS--------------RSRDRR-----------------------RSRSWSRD--RRRR-SRSPRRR---SR------------------------------------SP-GHRERLPELTVEERDVRTIFCMQLSARIRPRDLEEFFSSVGKVRDVRLITDNKTRKSKGIAYVEFADPESVTLAIALTGQKLLGVPILVQQSQAEKNRAPPAT-S-AQAQKPVPEGPLRLYVGSLHFNINEDMLRGIFEPFGKIVDIKIMRDQDTRRSLGFGFISFSNADDAKKALDQLNGFELAGRPMKVGHVTERSGE---------------------------------------------------------------------------------------------------------------------------------------------------------------------------------------------------------------------------------------------------------------------
>EOG091F01JJ|Lottia_gigantea|HW21_Tritonia_manicata|TRANSCRIPT
----------MADELDVEAMLEAPYRKEED-----V------------------------------------------------------------------------------------------------------------------------------------------------------------------------------------------------------------GKSEKLPELTVEERDVRTIFCMQLSARIRPRDLEEFFSSVGKVRDVRLITDNKTRRSKGIAYVEFADPESVTLAMGLTGQKLLGVPILVQPSQAEKNRAQPAV-P-AQAQKQATEGPLRLYVGSLHFNINEDMLRGIFEPFGKIVDIKIMRDHDTQRSLGFGFISFANADDAKKALDQLNGFELAGRPMKVGHVTERSGES-GQGPQNGVGGQLDTDEMDRAGIDLGATGRLQLMAKLAEGTGFQIPQYAASALNNISTPAV--------------VPGL--------PPAAPP-SN------------P------------TATVTNAPPIATQCFMLSNMFDPISEPRLTWDQEVRDDVIDECNKHGGVLHIYVDKNSPQGNVYVKCPSISAAVASVNSLHGRYFAGRVITAAYVPLPNYHNLFVESVRANQLLMPSSQALSGTYQTGF----------
>EOG091F01JJ|Lottia_gigantea|HW01_Armina_tigrina|TRANSCRIPT
------------------------------------------------------------------------------------------------------------------------------------------------------------------------------------------------------------------------------------------------------PELTVEERDVRTIFCMQLSARIRPRDLEEFFSSVGKVRDVRLITDNKTRRSKGIAYVEFADPESVTLAMGLTGQKLLGVPIIVQPSQAEKNRAQPAA-P-AQTQKQAAEGPLRLYVGSLHFNINEDMLRGIFEPFGKIVDIKIMRDHDSQRSLGFGFISFANADDAKKALDQLNGFELAGRPMKVGHVTERSGEG-GQGVQNGVGGQLDTDEMDRAGIDLGATGRLQLMAKLAEGTGFQIPQYAASALNNISTPPA--------------VPGI--------PSAPVTTAQ------------P------------TATVTNAPPIATQCFMLSNMFDPPSESRLTWDQEVRDDVIDECNKHGGVLHIYVDKNSPQGNVYVKCPSISAAVASVNSLHGRYFAGRVITAAYVPLPNYHNLFVESVRANQLLMPSSQALSGSYQTGF----------
>EOG091F01JJ|Lottia_gigantea|HW20_Spurilla_neapolitana|TRANSCRIPT
----------MADELDVEAMLEAPYRKEED-----A------------------------------------------------------------------------------------------------------------------------------------------------------------------------------------------------------------GRSERLPELTVEERDVRTIFCMQLSARIRPRDLEEFFSSVGKVRDVRLITDNKTRRSKGIAYVEFADPESVTLAMGLTGQKLLGVSIMVQPSQAEKNRAQPAT-A-APAQKQAPEGPLRLYVGSLHFNINEDMLRGIFEPFGKIVDIKIMRDHDTQRSLGFGFISFANADDAKKALDQLNGFELAGRPMKVGHVTERTGEQ-GQGTQNGVGGQLDTDEMDRAGIDLGATGRLQLMAKLAEGTGFQIPQYAASALNNMSTPAA--------------VPGV--------PAATTT-AA------------A------------PTAPTSAPPIATQCFMLSNMFDPTSEPRLTWDQEVRDDVIDECNKHGGVLHIYVDKNSPQGNVYVKCPSISAAVASVNSLHGRYFAGRVITAAYVPLPNYHNLFVESVRANQLLMPSSQALSGSYQTGF----------
>EOG091F01JJ|Lottia_gigantea|JG29_Spurilla_braziliana|TRANSCRIPT
------------------------------------------------------------------------------------------------------------------------------------------------------------------------------------------------------------------------------------------------------PELTVEERDVRTIFCMQLSARIRPRDLEEFFSSVGKVRDVRLITDNKTRRSKGIAYVEFADPESVTLAMGLTGQKLLGVPIMVQPSQAEKNRAQPAT-Q-APAQKQAPEGPLRLYVGSLHFNINEDMLRGIFEPFGKIVDIKIMRDHDTQRSLGFGFISFANADDAKKALDQLNGFELAGRPMKVGHVTERTGEQ-GQGTQNGVGGQLDTDEMDRAGIDLGATGRLQLMAKLAEGTGFQIPQYAASALNNMSTPAA--------------VPGV--------PAATTA-AA------------A------------PTAPTSAPPIATQCFMLSNMFDPTSEPRLTWDQEVRDDVIDECNKHGGVLHIYVDKNSPQGNVYVKCPSISAAVASVNSLHGRYFAGRVITAAYVPLPNYHNLFVESVRANQLLMPSSQALSGSYQTGF----------
>EOG091F01JJ|Lottia_gigantea|HW17_Hermissenda_crassicornis|TRANSCRIPT
-------------------------------------------------------------------------------------------------------------------------------------------------------------------------------------------------------------------------------------------------------------RDVRTIFCMQLSARIRPRDLEEFFSSVGKVRDVRLITDNKTRRSKGIAYVEFADPESVTLAMGLTGQKLLGVPIMVQPSQAEKNRAQPAT-A-APTQKQAPEGPLRLYVGSLHFNINEDMLRGIFEPFGKIVDIKIMRDHDTQRSLGFGFISFANADDAKKALDQLNGFELAGRPMKVGHVTERTGEQ-GQGAQNGVGGQLDTDEMDRAGIDLGATGRLQLMAKLAEGTGFQIPQYAASALNNMSTPAA--------------VPAV--------PT-TVA-AQ------------P------------PPASTNAPPIATQCFMLSNMFDPTSEPRLTWDQEVRDDVIDECNKHGGVLHIYVDKNSPSGNVYVKCPSISAAVASVNSLHGRYFAGRVITAAYVPLPNYHNLFVESVRANQLLMPSSQALSGSYQTGF----------
>EOG091F01JJ|Lottia_gigantea|JG18_Hermissenda_opalescens|TRANSCRIPT
---------------------------------------------------------------------------------------------------------------------------------------------------------------------------------------------------------------------------------------------------------------VRTIFCMQLSARIRPRDLEEFFSSVGKVRDVRLITDNKTRRSKGIAYVEFADPESVTLAMGLTGQKLLGVPIMVQPSQAEKNRAQPAT-A-APTQKQAPEGPLRLYVGSLHFNINEDMLRGIFEPFGKIVDIKIMRDHDTQRSLGFGFISFANADDAKKALDQLNGFELAGRPMKVGHVTERTGEQ-GQGAQNGVGGQLDTDEMDRAGIDLGATGRLQLMAKLAEGTGFQIPQYAASALNNMSTPAA--------------VPAV--------PT-TVA-AQ------------P------------PPASTNAPPIATQCFMLSNMFDPTSEPRLTWDQEVRDDVIDECNKHGGVLHIYVDKNSPSGNVYVKCPSISAAVASVNSLHGRYFAGRVITAAYVPLPNYHNLFVESVRANQLLMPSSQALSGSYQTGF----------
>EOG091F01JJ|Lottia_gigantea|NC05_Hermissenda_crassicornis|TRANSCRIPT
-------------------------------------------------------------------------------------------------------------------------------------------------------------------------------------------------------------------------------------------------------------RDVRTIFCMQLSARIRPRDLEEFFSSVGKVRDVRLITDNKTRRSKGIAYVEFADPESVTLAMGLTGQKLLGVPIMVQPSQAEKNRAQPAT-A-APTQKQAPEGPLRLYVGSLHFNINEDMLRGIFEPFGKIVDIKIMRDHDTQRSLGFGFISFANADDAKKALDQLNGFELAGRPMKVGHVTERTGEQ-GQGAQNGVGGQLDTDEMDRAGIDLGATGRLQLMAKLAEGTGFQIPQYAASALNNMSTPAA--------------VPAV--------PT-TVA-AQ------------P------------PPASTNAPPIATQCFMLSNMFDPTSEPRLTWDQEVRDDVIDECNKHGGVLHIYVDKNSPSGNVYVKCPSISAAVASVNSLHGRYFAGRVITAAYVPLPNYHNLFVESVRANQLLMPSSQALSGSYQTGF----------
>EOG091F01JJ|Lottia_gigantea|JG01_Aeolidiella_alba|TRANSCRIPT
------------------------------------------------------------------------------------------------------------------------------------------------------------------------------------------------------------------------------------------------------PELTVEERDVRTIFCMQLSARIRPRDLEEFFSSVGKVRDVRLITDNKTRRSKGIAYVEFADPESVTLAMGLTGQKLLGVPIMVQPSQAEKNRAQPAT-Q-APAQKQAPEGPLRLYVGSLHFNINEDMLRGIFEPFGKIVDIKIMRDHDTSRSLGFGFISFANADDAKKALDQLNGFELAGRPMKVGHVTERTGEQ-GQGTQNGVGGQLDTDEMDRAGIDLGATGRLQLMAKLAEGTGFQIPQYAASALNNMSTPAA--------------VPAA--------GAAVAT-AP------------V------------PPAAANAPPIATQCFMLSNMFDPTSEPRLTWDQEVRDDVIDECNKHGGVLHIYVDKNSPQGNVYVKCPSISAAVASVNSLHGRYFAGRVITAAYVPLPNYHNLFVESVRANQLLMPSSQALTGSYQTGF----------
>EOG091F01JJ|Lottia_gigantea|HW15_Flabellina_babai|TRANSCRIPT
----------MADELDVEAMLEAPYRKEEELEG-----------------------------------------------------------------------------------------------------------------------------------------------------------------------------------------------------------------SERLPEMTVEERDIRTIFCMQLSARIRPRDLEEFFSSVGKVRDVRLITDNKTRRSKGIAYVEFADPESVTLAIGLAGQKLLGVPIIVQPSQAEKNRSQPTT-QP-QAQKQAAEGPLRLYVGSLHFNINEDMLRGIFEPFGKIVDIKIMRDHDTQRSLGFGFISFANAEDAKKALDQLNGFELAGRPMKVGHVTERSGDP-TQGIQNGVGGQLDTDEMDRAGIDLGATGRLQLMAKLAEGTGFQIPQYAASALNNISNPVP--------------TPGL--------PTAAPA-AQ------------P------------TPTVTNAPPIATQCFMLSNMFDPLSETRLTWDQEVRDDVIDECNKHGGVLHIYVDKNSPQGNVYVKCPSISAAVASVNTLHGRFFAGRVITAAYVPLPNYHNLFVESVRANQLLMPSSQALSGSYQTGF----------
>EOG091F01JJ|Lottia_gigantea|JG06_Catriona_columbiana|TRANSCRIPT
------------------------------------------------------------------------------------------------------------------------------------------------------------------------------------------------------------------------------------------------------PEMTVEERDVRTIFCMQLSARIRPRDLEEFFSSVGKVRDVRLITDNKTRRSKGIAYVEFADPESVTLAMGLTGQKLLGVPILVQPSQAEKNRSQPAV-A-TPAMKSAPEGPLRLYVGSLHFNINEDMLRGIFEPFGKIVDIKIMKDHETSRSLGFGFISFANADDAKKALDQLNGFELAGRPMKVGNVTERGADE-----------------MDRAGIDLGATGRLQLMAKLAEGTGFQIPQYAANALNMSNPAPAAAPTGAAGLPPNIPLPGA--------TIPTPA-PP------------P------------PQPPTVAPPIATQCFMLSNMFEPTTESRLTWDQEVRDDVIDECNKHGGVLHIYVDKNSPQGNVYVKCPTISAAVASVNSLHGRFFAGRVITAAYVPLPNYHNLFVESVRTNQLLMPSSQALSGGYQTGF----------
>EOG091F01JJ|Lottia_gigantea|JG07_Cuthona_albocrusta|TRANSCRIPT
------------------------------------------------------------------------------------------------------------------------------------------------------------------------------------------------------------------------------------------------------PELTVEERDVRTIFCMQLSARIRPRDLEEFFSSVGKVRDVRLITDNKTRRSKGISYVEFADPESVTLAMGLTGQKLLGVPILVQPSQAEKNRAQPAT-A-TPTQKLAPEGPLRLYVGSLHFNISEDMLRGIFEPFGKIVDIKIMKDHETQRSLGFGFISFANADDAKKALDQLNGFELAGRPMKVGHVTERGGEGPLP-PQNGVGGHLDTDEMDRAGIDLGATGRLQLMAKLAEGTGFQIPQYAANALNMNNPPPAGVP------------PVV--------PAPAPP-PP------------Q------------PPAVTPAPPIATQCFMLSNMFDPITESRLTWDQEVRDDVIDECNKHGGVLHIYVDKNSPQGNVYVKCPTISAAVASVNSLHGRYFAGRVITAAYVPLPNYHNLFVDSVRANQLLMPSSQALTGGYQTGF----------
>EOG091F01JJ|Lottia_gigantea|HW07_Cuthona_caerulea|TRANSCRIPT
----------MADELDVEAMLEAPYRKEED-----G------------------------------------------------------------------------------------------------------------------------------------------------------------------------------------------------------------GSVERLPELTVEERDVRTIFCMQLSARIRPRDLEEFFSAVGKVRDVRLITDNKTRRSKGISYVEFADPESVTLAMGLTGQRLLGVPILVQPSQAEKNRAQPAT-A-TPTQKQAPEGPLRLYVGSLHFNINEDMLRGIFEPFGKIVDIKIMKDHETQRSLGFGFISFANADDAKKALDQLNGFELAGRPMKVGHVTERGGDG-AQVTQNGVGGHLDTDEMDRAGIDLGATGRLQLMAKLAEGTGFQIPQFAANALNMNNSAPGAVP------------PVL--------PAPAPP-PP------------Q------------APAVTTAPPIATQCFMLSNMFDPITENRLTWDQEVRDDVIDECNKHGGVLHIYVDKNSPQGNVYVKCPSISAAAASVNSLHGRYFAGRVITAAYVPLPNYHSLFVESVRANQLLMPSSQALTSGYQTGFMS--------
>EOG091F01JJ|Lottia_gigantea|JG14_Eubranchus_rustyus|TRANSCRIPT
----------MADELDVEAMLEAPYKKEED-----V------------------------------------------------------------------------------------------------------------------------------------------------------------------------------------------------------------RERERLPELTVEERDVRTIFCMQLSARIRPRDLEEFFSSVGKVRDVRLITDNKTRRSKGIAYVEFSDPESVTLAMGLAGQKLLGVPIIVQPSQAEKNRAQPQT-A-TPTQKLAPEGPLRLYVGSLHFNINDDMLRGIFEPFGKIVDIKIMKDHETQRSLGFGFISFANADDAKKALDQLNGFELAGRPMKVGHVTERGASEAAQGVQNGVGGQLDTDEMDRAGIDLGATGRLQLMAKLAEGTGFQIPQYAANALSMSGTGAA--------------PPGA--------PP-ILP-GE------------G------------APAVTAAPPIATQCFMLSNMFDPPTEARLSWDQEVRDDVIDECNKHGGVLHIYVDKNSPQGNVYVKCPSISAAVASVNSLHGRFFAGRVITAAYVPLPNYHNLFVESVRANQLLMPSSQALSSGYQTGF----------
>EOG091F01JJ|Lottia_gigantea|NC02_Bathydoris_clavigera|TRANSCRIPT
------------------------------------------------------------------------------------------------------------------------------------------------------------------------------------------------------------------------------------------------------PELTVEERDIRTAFCMQLSARIRPRDLEEFFSSVGKVRDVRLITDNKTRRSKGIAYIEFADPESVSLAIGLTGQKLLGVPILVQPSQAEKNRAQPAA-P-TP-QKQASEGPLRLYVGSLHFNINEDMLRGIFEPFGKIVDIKIMRDHDSQRSLGFGFISFANADDAKKALDQLNGFELAGRPMKVGHVTERSESG--QGGGNNAGGQLDTDEMDRAGIDLGATGRLQLMAKLAEGTGFEIPQYAANALNMGTSPVT--------------IGGL--------PVVNTP-TTV------------------------QAGIQATPPIATQCFMLSNMFEPATETRLNWDQEVRDDVIDECNKHGGVLHIYVDKNSPQGNVYVKCPSISAAVASVNSLHGRYFAGRVITAAYVPLPNYHNLFIESVRANQLLMPSSQALTGSYQTGF----------
>EOG091F01JJ|Lottia_gigantea|NC06_Pleurobranchaea_californica|TRANSCRIPT
----------MADELDVEAMLEAPYKR------------------------------------------------------------------------------------------------------------------------------------------------------------------------R-R-SR------------------------------------SP---AAREPELTVEERDIRTAFCMQLSARIRPRDLEEFFSSVGKVRDVRIITDNKTRRSKGISYVEFADPESVPLAIGLTGQKLLGVPILVQPSQAEKNRALPAA-P-TPAQKQVTEGPLRLYVGSLHFNINEDMLRGIFEPFGKIIDIKIMRDRETQHSLGFGFISFANSDDAKKALEQLNGFELAGRPMKVGHVTERTADN-GQG--GGSGGQLDTDEMDRAGIDLGATGRLQLMAKLAEGTGFEIPQYAANAL---------------------------------------------------------------------------------------------------------------------------------------------------------------------------------------------------------------
>EOG091F01JJ|Crassostrea_gigas|HW03_Berthella_plumula|TRANSCRIPT
--------------------------KEEE-----GRH------DKSSSSSSKKEKKKKRSRSRDRSRERRRSRSRDRRSRSRSRDRERRRRDRDR-DRD---------------RDR----ERERRRSRS--------------KDRERD---------------------------------RKRR-SRSPRKR-R-SR------------------------------------SPL----REPELTVEERDVRTAFCMQLSARIRPRDLEEFFSSVGKVRDVRLITDNKTRRSKGISYVEFADPESVPLAIGLTGQKLLGVPILVQPSQAEKNRAQPVA-P-TPAQKQATEGPLRLYVGSLHFNINEDMLRGIFEPFGKIIDIKIMRDHETQRSLGFGFISFANSDDAKKALDQLNGFELAGRPMKVGHVTERTADS-GQG-GGGAGGQLDTDEMDRAGIDLGATGRLQLMAKLAEGTGFEIPQYAANALSNLTHTPA--------------TIKAGLQ--------AGA-GV------------A----AAAAAAAATAAVAAAPPIATQCFMLSNMFEPATETRVSWDQEVRDDVIDECNKHGGVLHIYVDKNSPQGNVYVKCPSISAAVASVNSLHGRYFAGRVITAAYVPLPNYHNLFVESVRANQLLMPSSQALSASY--------------
>EOG091F01JJ|Crassostrea_gigas|HW19_Polycera_quadrilineata|TRANSCRIPT
--------------------------------------------------DRGARKKRSRSRSHERNKDRRRSRSKDRRSRSRSRDKKRHGHDRDR-DRR---------------RSR----SRDR-----------------------AD---------------------------------KKKR-SRSPRRR-R-SR------------------------------------SPL--REREPELTVEERDIRTAFCMQLSARIRPRDLEEFFSSVGKVRDVRLITDNKTRRSKGIAYVEFADPESVPLAIGLTGQKLLGVPILVQQSQAEKNRAQPVT-Q-TQQQKQVTEGPLRLYVGSLHFNINEDMLRGIFEPFGKIVDIKIMRDHDSQRSLGFGFISFANSDDAKKALDQLNGFELAGRPMKVGHVTERSEGG--QG----------------------------------------------------------------------------------------------------------------------------------------------------------------------------------------------------------------------------------------------------------------
>EOG091F01JJ|Crassostrea_gigas|HW11_Eubranchus_exiguus|TRANSCRIPT
-----------------------------------------------RSRSKSKEKERKRSRSRER----RRDGGGRRRSRSRERKR-RSR---------------------------------------------------------SRD---------------------------------RRRR-SRSPRRRDY-SR------------------------------------SPLRDRERLPELTVEERDVRTIFCMQLSARIRPRDLEEFFSSVGKVRDVRLITDNKTRRSKGIAYVEFSDPESVTLAMGLTGQKLLGVPIIVQPSQAEKNRAAPQT-S-APQMKMPPEGPLRLYVGSLHFNINEDMLRGIFEPFGKIVDIKIMKDHETQRSLGFGFMSFANADDAKKALDQLNGFELAGRPMKVGHVTERGGAL-G------GGQHVDTDEMDRAGIDLGATGRLQLMAKLAEGTGFQIPQYAANALSMSAAPMS--------------APNTIPMPSAMPGIAPPM-PQ------------Q------------APPVTNAPPIATQCFMLSNMFDPTSEARLSWDIEVRDDVVEECTKHGGALHIYVDKNSAQGNVYVKCPSVPAAVASVNSLHGRFFAGRVITAAYVPLQNYHNLFVESMRASQLLLPSSQAMASGF--------------
>EOG091F01JJ|Crassostrea_gigas|HW04_Calmella_cavolinii|TRANSCRIPT
-SA-------------------------RD-----EGK------SEKSSSSRKDKKKRSRSRSGDREKRKDKKRSRSRERRSRSRDRERDRRSKSR-DGD---------------RKKKERSDRDRRRSKD--------------RDSRKD---------------------------------HKRR-SRSPRRK-R-SR------------------------------------SPL----REPELTPEERDLRTVFCMQLSARIRPRDLEEFFSSVGKVKDVRLITDNKTRRSKGICYVEFADPESVPLAIGLAGQKLLGVPIMVQHSQAEKNRAPPAT-APAQ-PQKPTDGPLRLYVGSLHFNITEDMLRGIFEPFGKIIDIKIMRDHETQRSLGFGFISFANSDDAKKALDQLNGFELAGRPMKVGHVTERNENG--QG--TNQGGQLDTDEMDRAGIDLGATGRLQLMAKLAEGTGFQIPQYAADALSNLTQAAT--------------TIGA--------LQAAGA-AA------------A----LAAAQAQAQTAITMAPPIATQCFMLSNMFEPATETRTNWDQEVRDDVIDECNKHGGVLHLYVDQNSPQGNVYVKCPSISAAVASVNALHGRFYAGRVITAAYVPLPNYHNLFAESVRAHQLLMPSSQALAANY--------------
>EOG091F01JJ|Crassostrea_gigas|NC03_Doris_kerguelenensis|TRANSCRIPT
-----------------------------------------------------KKRSRSRERSRDRSKDKDRKRSKSRDRDRKRRDRDERRRSRSH-DRD---------------RRRRSKS----------------------------------------------------------PI--RRRR-SRSRSPR-R-SNDTAPTQKKRSIETVKTLNKRSIETVKTLNKRSTETVTTLNKREHLPELTPEERDARTVFCMQLAARIRPRDLEEFFSSVGKVRDVRMIADNKTRRSKGIAYVEFADSESVPLAIGLSGQKLLGVPIMVQYSQAEKNRQNAAA-A-ATTSSKPSDGPMRLYVGSLHFNITEDMLRGIFEPFGKIIDNKIMRDNETGRSLGYGFITFQSSEDAKKALEQLNGFELAGRPMKVGNVTERQAEP-QAGT------HLDTDEMDRAGIDLGATGRLQLMAKLAEGTGFQIPQYAANALNQAGNVSQ--------------AINA--------ASQSPL-APP-----------A----TMTAATATASGAAAAPPIATQCFMLSNMFDSTNETRPTWDQEIRDDVIDECNKHGGVLHIFVDKNSPQGNVYVKCPSISAAVASVNSLHGRYFAGRVITAAYVPLPNYHALFADSVRASQLLMPSSQALQAGYTSS-----------
>EOG091F01JJ|Crassostrea_gigas|CGI_10010417
MYVDMHEFVKMADDLDVEAMLEAPYRKEDD-----GRG------DA----------------D-------RDREKRKKRSGSRDKGR-DKDRDRDR-DRD---------------RER----DRDRRRSRS--------------RDRHRDGDKERHRGHDRHRGRDRDRERREKRRSKSRE--KRRR-SRSKSKE-R-KKSRSPERERR--------------------QRSNSKSPMRYTRQPGPELTPEERDARTVFCMQLSARIRPRDLEEFFSSVGKVRDVRLIMDNKTRRSKGISYVEFQDTDSVPLAIGLTNQKLLGVPIIVQHSQAEKNRVGNPT-SI---LTKGNIGPMRLYVGSLHFNITEEMLRGIFEPFGKIDDIKLIRDHETNRSQGYGFITFHDSEDAKKALEQLNGFELAGRPMKVGHVTERQGEI-Q------GASMLDSDEMDRAGIDLGATGRLQLMAKLAEGTGFQIPEYAVSALNITQQAPGVA-------------------------SAAPP-AG------------PAPNVSAILGSQAAGQDNTAPPIATQCFMLSNMFDPNAESRSSWDQEIRDDVIEECNKHGGVLHLYVDKASPQGNVYVKCPTISAAVASVRALHGRYFGGKMITAAYVPLPNYHSLFPDAVRANQLLLPSTQALQAGFPSTMFPAM-QPVIR
>EOG091F01JJ|Lottia_gigantea|LotgiG184582
----------MSDDFDVEAMLEAPYRKEVNF-----------------------------------------------------------------------------------------------------------------------------------------------------------------------------------------------------------------FNTAPTPELSPEEKDARTVFCMQLSARIRPRDLEEFFSSVGKVRDVRLITDNKTRRSKGIAYIEFQQADSVPLAIGLSGQKLLGVPIIVQASQAEKNRTAMPT-HI---LPKSAKGPMRLYVGSLHYNITEEMLRGIFSPFGKIDDIKLIKDHESGRSQGYGFVTFPEAEDAKKAYEQLNGFELAGRPMKVGHVTERMAEI-QA----SGGSMLDGEEIDRSGIDLGATGRLQLMAKLAEGTGFQIPQYAANALTQAGVPGV--------------PPMM--------PSGMPS-ST------------L------------PQAAQSAPPIATQCFMLSNMFDPLTETRLNWDQEIRDDVIEECSKHGGVLHIFVDKASRQGNVYVKNPTIAAAVASVNALHGRYFAGRIITAAYVPVPNYHALFPESVRANQLIVPSSQALQASYASGFSSAMSQPVL-
