# Supplementary material for: Transcriptomics provides a robust framework for the relationships of the major clades of cladobranch sea slugs (Mollusca, Gastropoda, Heterobranchia), but fails to resolve the position of the enigmatic genus Embletonia
Source: BMC Ecol Evol. 2021 Dec 28;21:226. doi: 10.1186/s12862-021-01944-0 (PMC8895541; doi:10.1186/s12862-021-01944-0)
Supplement: Supplementary file 6 — Additional file 6. Archive S4: Unmasked multiple sequence alignments on amino acid level including Doris kerguelenensis and Calmella cavolini prior to the removal of outliers. [file 12862_2021_1944_MOESM6_ESM.zip › Archive_S4/Alignments/EOG091F0126.aa.fasta]

>EOG091F0126|Biomphalaria_glabrata|BGLTMP000510
--------------------------------------MLDPRGRTPLHLAVSLGNLESARVLLRHGANANAENK-GYWSVLHEAVCTGDPEIVQLVLQHRDFQRYSKRTVGVPDLLKKLQE-------------------------------------------------------------------NVAAIMEIDHDLNEVYQETIRVLPMAADPSVMRPSEEAVAARLTSPANTTYVDTNRISFERSKSGLWGWRTDKTESVNNYECKVFTANNVELVTKTRTEHLAGKDKQKAKKSSSKTPLESFLGTAEETISSTSSSSSLEGISTVTSYNPGNILPEEYFSRLVDL--GDKDIGRPKEQSTKIQKFKASLWLCEGYPLSLQEQVIPIIDLMAQSNAHFAKLRDFITLQLPSGFPIKIEIPLFHVLNAQITFGNIQGVEHDARYVTTVRNQE--QITCVIDEDCFNPPGNYGRI----GGEGHH---E--RLRDEDDELLQFAIQQSLIESGTEN-DQVTFYEALNKGKELPGL-------EDEDKMLQRAIAASLQQGESTGNSQQ---PPSLQRPPIPLPYETREEEDFQMVLELSRREQEEEDRRRKQEEEEIQKILELAIAASLQQGESTGNSQQPPSLQRPPIP-L--------------PY-------ET-REEENFQMVLELSRREQEEEDRRRKQEEEEIQKILELSLMDK
>EOG091F0126|Lottia_gigantea|HW09_Doto_sp|TRANSCRIPT
----------------------------------HDIEQQDPHGRTPLHLAVCLGHLESARVLLRHGSNANAENK-GYWSVLHEAVCTGDPEIVQLVLQHRDFQRYSKRTVGVPDLLKRLQDSPDFYVEMKWEFTSWVPLISRMCPSDTYRVWKRGSSVRIDTTLLGFDN--MTWQRGNRSYIFKVSDADTAVVMEVDHDASEVFQETIRVMPPSADPVLMRPSEEAVVARLTAPACTTYVDTERIVFERSKSGIWGWRSDKSETVNSYDCKVFTANNVELVTKTRTEHLGTKDKQRAKKSGSKTPLESFLGATEETIASTSSSSSIEGIATAVSYNPGNISPEEYFSRTANL--GEKDIGRPKELTLKVQKFKASLWLCEGYPLSLQEQVIPIIDLMAQSNAHFAKLRDFITLQLPSGFPIKIEIPLFHVLN----------------------------------------------------------------------------------------------------------------------------------------------------------------------------------------------------------------------------------------------------------------------------------------------------
>EOG091F0126|Lottia_gigantea|JG26_Phestilla_sp|TRANSCRIPT
-------------------------------------------------------------------------------------------------------------TVGVPDLLRKLQESPDFYVEMKWEFTSWVPLISRICPSDTYRVWKKGSSVRIDTTLLGFDN--MSWQRGNRSYIFKVTDADTAAIMEVDHETQEVMKELIRVVPPSA--------------------------------------------DKTETINKFECKVFTANNVELVTKTRTEHLAAKDKQRAKKSTSKTPIESFFGATEE-------------------------------------------------------------------------------------------------------------------------------------------------------------------------------------------------------------------------------------------------------------------------------------------------------------------------------------------------------------------------------------------------------------------------
>EOG091F0126|Biomphalaria_glabrata|HW10_Embletonia_pulchra|TRANSCRIPT
-----------------------------------------------------------------------------------------------------------------------------------------------------------------------------------------------------------------------------------------------------------------------ETINSFECKVFTANNVELVTKTRTEHLGAKDKQRAKKSSSKTPLESFLGATEETIQTVASSASIEGMSTSASYNPGNISPEEYFSSLVDL--VDKDIGRPKEQTAKVQKFKASLWLCEGYPLSLQEQVIPIIDLMAQSNAHFAKLRDFITLQLPSGFPIKIEIPLFHVLNARITFGNIQASEQEARHVSTLKTPE--QITCVIEEECFNPPDDYSRI----G------------------------------------------------------------------------------------------------------------------------------------------------------------------------------------------------------------------------------------------------
>EOG091F0126|Biomphalaria_glabrata|JG10_Dirona_picta|TRANSCRIPT
--------------------------------------------------------------------------------------------------------------------------------------------------------------------------------------------------------------------------------------------------------------------------------------------------------------------------------------------------------------------------------------------------------------------FAKLRDFITLQLPSGFPIKIEIPLFHVLNARITFGNIQASDQEARYVSTLKTPE--QITCVIEDECFNPPDN---------------------------------------------------------------------------------------------------------------------------------------------------------------------------------------------------------------------------------------------------------
>EOG091F0126|Biomphalaria_glabrata|HW15_Flabellina_babai|TRANSCRIPT
----------------------------------------------------------------------------------------------------------------------------------------------------------------------------------------KVTDAETATVMEIDHDSNEVYQETIHVIPPTADPVMMRPSEEAVAARLTSPVCTTYVDTDRISFERSKSGIWGWRSDKTETINKFECKVFTANNVELVTKTRTEHLGAKDKQRAKKSSSKTPLESFLGATEETISTVASSFSADGIVSTVSYNPGNISPMEYFSDAVDL--AEKDIGRPKEQTAKVQKFKASLWLCEGYPLSLQEQVIPIIDLMAQSNAHFAKLRDFITLQLPAGFPIKIEIPLFHVLNARITFGNIQACDQEVRYVSTLRTPE--QVSCVIEDECFNPPSSYDRI----G-EGHH---E--RLRDEDDELLQFAMQQSLMDTGTEE-DQVTIYEALNKGRD--GT-------EDEDKMLQRAIAASLQQDHATTT---------------------------------------EEDKYV------------------------------------------G-----IPPP--TTRR-------IN-NEDDQLRLVLELSMKEQVDAERRKKEEEEELEKILALSL---
>EOG091F0126|Biomphalaria_glabrata|HW02_Berghia_verrucicornis|TRANSCRIPT
----------------------------------------------------------------------------------------------------------------------------------------------------------------------------------------------------------------------------------------------------------------------------------------------------------------------------------------------------ISAEEYLSSVVEL--GDKDIGRPKEQTAKIQKFKASLWLCEGYPLSLQEQVIPIIDLMAQSNAHFAKLRDFITLQLPSGFPIKIEIPLFHVLNARITFGNIQASEQEARHVSTLKTPE--QITCDIEEE----------------------------------------------------------------------------------------------------------------------------------------------------------------------------------------------------------------------------------------------------------------
>EOG091F0126|Biomphalaria_glabrata|JG24_Noumeaella_rubrofasciata|TRANSCRIPT
----------------------------------------------------------------------------------------------------------------------------------------------------------------------------------------------------------------------------------------------------------------------TETINSFDCKVFTANNVELVTKTRTEHLGAKDKQRAKKSSSKTPLESFLGATEETISSVASSASLDGMVSSASYNPGNISPEEYFSSVVEL--GDKDIGRPKEQTAKIQKFKASLWLCEGYPLSLQEQVIPIIDLMAQSNAHFAKLRDFITLQLPAGFPIKIEIPLFHVLNARITFGNIQASEQEARHVTTLQTPE--QITCDIEEECFNPPATYGRI----G-DGHH---E--RLRDEDDELLQFAIQQSIMDSGTEE-DQVTFYEALNKGKD--GT-------EDEDKMLQRAIAASLQQGGDLSSSST--------------------------------------------------------------------------------PPGHG-----SPPPPLTWRV-------RA-EEEEQLRLVLEMSRKEQMDEERRRKEEEDELEKILALSL---
>EOG091F0126|Lottia_gigantea|HW05_Caloria_elegans|TRANSCRIPT
MARNQMKDEFPIHWLVWHNTVNELEEEL--DKKLHNIELQDVHGRTPLHLAVTLGHLESARTLLRHGANANAENK-SYWSVLHEAICTGDPEIVQLVLQYRDFQRYSKRTVGVPDLLRKLQESPDFYVEMKWEFTSWVPLISRMCPSDTYRVWKRGSSVRIDTTLLGFDN--MTWQRGSRSYIFKVTDSDTATIMEVDHDQREVYQETIRVIPPTADPMMMRPSEEAVAARLTSPACTTYVDTDRISFERSKSGIWGWRSDKTETVNSFECKVFTANNVELVTKTRTEHLGAKDKQRAKKSSSKTPLESFLGATEETISSVASSASLEGMVSSVSYNPGNISAEEYFSSAVEL--GEKDIGRPKEQTSKIQKFKASLWLCEGYPLSLQEQVIPIIDLMAQSNAHFAKLRDFITLQLPSGFPIKIEIPLFHVLNARITFGNIQASEQEARHVSTLQTPE--QITCDIEEECFNPPASYGRI----G-DGHH---E--RLRDEDDELLQFALQQSLMDSGTEE-DQVTFYEALNKGKD--GT-------EDEDKMLQRAIAASLQQGGDASPRLP--------------------------------------------------------------------------------SPSP--------------HL-----AGGGGEEEEQLKLVLEMSKKEQMDEDKRRKEEEDELEKILALSLME-
>EOG091F0126|Biomphalaria_glabrata|HW17_Hermissenda_crassicornis|TRANSCRIPT
---------------------------------------------------------------------------------------------------------------------------------------------------------------------------------------------ETATIMEVDHDQKEVYQETIRVIPPTADPVMMRPSEEAVSARLTSPACTTYVDTDRISFERSKSGIWGWRSDKTETINAFECKVFTANNVELVTKTRTEHLGAKDKQRAKKSSSKTPLESFLGATEETISSVASSASLDGMVSSVSYNPGNISAEEYFSQDADL--GDK-------------------------------------------------------------------------------------------------------------------------------------------------------------------------------------------------------------------------------------------------------------------------------------------------------------------------------------------------------------------------------
>EOG091F0126|Lottia_gigantea|NC05_Hermissenda_crassicornis|TRANSCRIPT
MAQNQTRDEFPIHWLVWHNSANELEEEL--DKKEHNIELQDVHGRTPLHLAVSLGHLESAKLLLRHGANANAENK-GYWSVLHEAICTGDPEVVQLVLQYRDFQRYSKRTVGVPDLLRKLQESPDFYVEMKWEFTSWVPLISRMCPSDTYRVWKKGSSVRIDTTLLGFDN--MTWQRGSRSYIFKVADAETATIMEVDHDQKEVYQETIRVIPPTADPVMMRPSEEAVSARLTSPACTTYVDTDRISFERSKSGIWGWRSDKTETINAFECKVFTANNVELVTKTRTEHLGAKDKQRAKKSSSKTPLESFLGATEETISSVASSASLDGMVSSVSYNPGNISAEEYFSQDADL--GDKDVGRPMEQTAKIQKFKASLWLCEGYPLSLQEQVIPIIDLMAQSNAHFAKLRDFITLQLPSGFPIKIEIPLFHVLNARITFGNIQASEQEARHVSTLSTPE--QVTCDIEEECFNPPADYGRI----G-DGHH---E--RLRDEDDELLQFAIQQSIMDSGTEE-DQVTFYEALNKGKD--GT-------EDEDKMLQRAIAASLQQGG---------------------------------------------------------------------------------------------------------------------------------------------------------------
>EOG091F0126|Crassostrea_gigas|JG18_Hermissenda_opalescens|TRANSCRIPT
-----------IHWLVWHNSANELEEEL--DKKEHNIELQDVHGRTPLHLAVSLGHLESAKLLLRHGANANAENK-GYWSVLHEAICTGDPEVV-------------------------------------------------------------------------------------------------------------------------------------------------------------------------------------------------------------------------------------------------------------------------------------------------------------------------------------------------------------------------------------------------------------------------------------------------------------------------------------------------------------------------------------------------------------------------------------------------------------------------------------------------------
>EOG091F0126|Lottia_gigantea|HW13_Favorinus_branchialis|TRANSCRIPT
MAGNQVKDEFPIHWLVWHNTVNELEAEL--DKKVHNIELQDVHGRTPLHLAVTLGHLESARMLLRHGANANAENK-GYWSALHEAICTGDPEMVQLVLQYRDFQRYTKRTVGVPDLLKKLQESPDFYVEMKWEFTSWVPLISRMCPSDTYRVWKKGSSVRIDTTLLGFDN--MTWQRGSRSYIFKVTDSDTANVMEVDHDQREVYQETIRVIPPTADPVMMRPSEEAVAARLTSPACTTYVDTDRISFERSKSGIWGWRSDKTETINSFDCKVFTANNVELVTKTRTEHLGAKDKQRAKKSSSKTPLESFLGATEETLSTVASSTSLEGMVSSASYNPGNISAEEYFSNEAADLGESKDIGRPKEQTAKVQKFKASLWLCEGYPLSLQEQVIPIIDLMAQSNAHFAKLRDFITLQLPSGFPIKIEIPLFHVLNARITFGNIQACDQEARHVSTVRTPE--QITCDIEEECFNPPADYGRI----G-DGHH---E--RLRDEDDELLQFAIQQSLMDSGTEE-DQVTFYEALNKGKD--GT-------EDEDKMLQRAIAASLQQGSDTSS-----------------------------------------------------------------------------------------------------------------------------------------------------------
>EOG091F0126|Lottia_gigantea|HW12_Facelina_rubrovittata|TRANSCRIPT
MARNQMKDEFPIHWLVWHNTVDELEEEL--NKKVHNIELQDVHGRTPLHLAVTLGHLESARLLLRQGANANAENK-GYWSVLHEAICTGDPEIVQLVLQYRDFQRYSKRTIGVPDLLRKLQESPDFYVEMKWEFTSWVPLISRMCPSDTYRVWKKGSSVRIDTTLLGFDN--MTWQRGSRSYIFKVADADTATIMEVDHDQQEVYQETIRVVPATADPAMMRPSEEAVSARLTSPACTTYVDTDRISFERSKSGIWGWRSDKTETINSFDCKVFTANNVELVTKTRTEHLGAKDKQRAKKSSSKTPFESFLGATEETISTVASS-----------------------------------------------------------------------------------------------------------------------------------------------------------------------------------------------------------------------------------------------------------------------------------------------------------------------------------------------------------------------------------------------------------------
>EOG091F0126|Lottia_gigantea|NC01_Armina_californica|TRANSCRIPT
---------------------------------------------TPVHLAVTLGHLESARVLLRHGANANTENK-GYWSVLHEAICTGDPEIVQLVLQYRDFQRYSKRTVGVPDLLRKLQESPDFYVEMKWEFTSWVPLISRMCPSDTYRVWKKGSSVRIDTTLLGFDN--MTWQRGSRSYIFKVADSDTATIMEVDHDMQEVYQETIRVMPSTADPMMMRPSEEAVAARLTSPACTTYVDTDRISFERSKSGIWGWRSDKTETINKFDCKVFTANNVELVTKTRTEHLGAKDKQRAKKSSSKTPLESFLGATEETISSTASSTSLESMVSSVSYNPGNISPEEYFSSVVDL--TDKDIGRPKEQTAKVQKFKASLWLCEGYPLSLQEQVIPIIDLMAQSNAHFAKLRDFITLQLPSGFPIKIEIPLFHVLNARITFGNIQASEQDARHVSTLKTPE--QITCVIEDECFNPPARYGRL----G-DGHH---E--RLRDEDDELLQFAIQQS--------------------------------------------------------------------------------------------------------------------------------------------------------------------------------------------------------------------
>EOG091F0126|Biomphalaria_glabrata|JG16_Flabellina_iodinea|TRANSCRIPT
---------------------------------------------------------------------------------------------------------------------------------------------------------------------------------------------------------------------------------------------------------RSKSGIWGWRSDKIETVNSFECKVFTANNVELVTKTRTEHLGAKDKQRAKKSSSKTPLESFLGATEETISSVSSSASLEGMVSSVSYNPGNISPEEYFSNAVEL--GERDVGRPK-------------------------------------------------------------------------------------------------------------------------------------------------------------------------------------------------------------------------------------------------------------------------------------------------------------------------------------------------------------------------
>EOG091F0126|Biomphalaria_glabrata|HW20_Spurilla_neapolitana|TRANSCRIPT
------------------------------------------------------------------------------------AICTGDPEIVQLVLQYRDFQRYSKRTVGVPDLLRKLHA-------------------------------------------------------------------DSATIMEVDHDQREVYQETIRVIPPTADPVMMRPSE---------------VDTDRISFERSKSGIWGWRSDKTETINQFDCKVFTANNVELVTKTRTEHLGAKDKQRAKKSSSKTPLESFLGATEETISTVASSTSLEGMVSSVSYNPGNISAEEYFSSVVEL--GDKDIGRPKEQTAKIQKFKASL------------------------------------------------------------------------------------------------------------------------------------------------------------------------------------------------------------------------------------------------------------------------------------------------------------------------------------------------------------
>EOG091F0126|Biomphalaria_glabrata|JG12_Dondice_parguerensis|TRANSCRIPT
---------------------------------------------------------------------------------------------------------------------------------------------------------------------------------------------------------------TIRVIPPTADPVMMRPSEEAVAARLTSPACTTYVDTDRISFERSKSGIWGWRSDKTETINAFECKVFTANNVELVTKTRTEHLGAKDKQRAKKSSSKTPLESFLGATEETISSVASSASLDEMVSSVSYNPGNISAEEYFGRLVEF--GDKDIGRPMEQTSKIQKFKASLWLCEGYPLSLQEQVIPIIDLMAQSNAHFAKLRDFITLQLPSGFPIKIEI-----------------------------------------------------------------------------------------------------------------------------------------------------------------------------------------------------------------------------------------------------------------------------------------------------------
>EOG091F0126|Lottia_gigantea|NC08_Tritonia_hamnerorum|TRANSCRIPT
---------------------------------------------------------------------------------------------------------------------------------MMRQLTSWVPLISRMCPSDTYRVWKKGSSVRIDTTLLGFDN--ITWQRGSRSYIFKVTDADTANIMEVDHDQQEVYQETIRVIPPTADPVMMRPSEEAVAARLTAPACTTYVDTDRISFERSKSGIWGWRSDKTEMINKFDCKVFTANNVELVTKTRTEHLGAKDKQRAKKSGSKTPLESFLGATEETISSVASSSSLEGIVSSVSYNPGNISPEEYFSKVVDL--EDKDIGRPMEQTAKVQKFKASLWLCEGYPLSLQEQVIPIIDLMAQSNAHFAKLRDFITLQLPSGFPIKIEIPLFHVLNARITFGNIQASEQEACHVSTIKTEE--EVTCVIEDECFNPPLQYGRL----G-DGHH---E--RLRDEDDELLQFAIQQSLMDSGTEE-DQVTFYEALNKGKD--GT-------EDEDKMMQRAIAASLQQDSNSGPQMP--------------------------------------------------------------------------------LPSP--------------HH-------NGGDEDEQLRLILELSMKEQIDAERRRKEEEEELEKILALSLTEK
>EOG091F0126|Lottia_gigantea|NC07_Tritonia_diomedea|TRANSCRIPT
MARNQIKDEYPLHWLVWHNNVNELEEEL--EKKVHDLELLDTHGRTPLHLAVTLGHLESGRVLLRHGANANAENK-GYWSVLHEAICTGDPEIVQLVLQHRDFQRYSKRTVGVPDLLRRLQESPDFYVEMKWEFTSWVPLISRMCPSDTYRVWKKGSSVRIDTTLLGFDN--MTWQRGSRSYIFKVTDSDTANIMEVDHDQQEVYQETIRVIPPTADPVMMRPSEEAVAARLTSPACTTYVDTDRISFERSKSGIWGWRSDKTEMVNKFDCKVFTANNVELVTKTRTEHLGAKDKQRAKKSGSKTPLESFLGATEETISTVASSASLEGIVSSVSYNPGNISPEEYFSSVVDL--EDKDIGRPMEQAAKVQKFKASLWLCEGYPLSLQEQVIPIIDLMAQSNAHFAKLRDFITLQLPSGFPIKIEIPLFHVLNARITFGNIQASEQEALHVSTIKSAE--DVTCVIEDECFNPPTRYGRL----G-DNHH---E--RLRDEDDELLQFAIQQSLMDSGTEE-DQVTFYEALNKGKD--GT-------DDVDKMMQRAIAASLRQDNSAGPQMP--------------------------------------------------------------------------------LPSP--------------RH-------NGEDVDEQLRLVLEMSMKEQMDAEKRRKEEEEELEKILALSLTEK
>EOG091F0126|Biomphalaria_glabrata|JG17_Hancockia_uncinata|TRANSCRIPT
-------------------------------------------------------------------------------------------------------------------------------------------------------------------------------------------------------------------------------------------------------------------------------------------------------------------------------------------------PGNINPEEYFSCTTDL--ADKDIGRPKEQTAKIQKFKASLWLCEGYPLSLQEQVIPIIDLMAQSNAHFAKLRDFITLQLPSGFPIKIEIPLFHVLNARITFGNIQASEQEARHVSTLRTPE--QITCDIEDVCFNPPDDYGTI----G-DGHP---E--RLRDEDDELLQFAIQQSLVDLGTEE-DQVTFYEALNKGKD--GV-------EDEDKMLQRAIAASLQQEESS-------------------------------------------------------------------------------------------------------------------------------------------------------------
>EOG091F0126|Lottia_gigantea|NC06_Pleurobranchaea_californica|TRANSCRIPT
MSKINLKDEYPIHCLVWHNSFRELESEL--EKKVHDVELIDPRGRTALHLAVTLGHLESARVLLNHGANANAENR-GYWSVLHEAVCTGDPELVLLVLQHRDFQRYSKRSVGVPDLLRKLQESPDFYVEMKWEFTSWVPLISRMCPSDTYRVWKKGSSVRIDTTLLGFDN--MTWQRGSRSYIFKVTGADSASIMEVDHDIHEVYQETIRVMPTSTDASVMQPSQDAVAARLTSPACTTYVDTDRISFERTKSGIWGWRNDKTENVNGFECKVFSANNVELVTKTRTEHLAPKDKLKAKKSSSKTPLESFLGCTEETVASVSSSSSLEGMSTTVCYNPGNITPEEYFSKVIDL--GDKDIGRPMEQSSKVQKFKASLWLCEGYPLSLQEQVIPIIDLMAQSNAHFAKLRDFITLQLPAGFPIKIEIPLFHVLNARITFGNIQASEQEARYVSTLKTEE--QITCTIEDECFNAPAGYGRL----G-DGHH---E--RLRDEDDELLQFAIQQSLMETGTED-DQVTFYEALNKGKDVVGT-------EDEDKMLQKAIAASLRVVGGPQPRPP--------------------------------------------------------------------------------AHLP--------------PY-------IS-NDEDQLQLILELSKKEQEEAEKRRRQEDEELQKILELSMMEK
>EOG091F0126|Lottia_gigantea|HW03_Berthella_plumula|TRANSCRIPT
MSKTQMKEEYPIHWLVWHNSFRELDGEL--EKKVHDVEFVDPRGRTPLHLAVALGHLESVRVLLSHGANANAENK-GYWSVLHEAVCTGDPELVLLVLQHRDFQRYSKRSVGVPDLLRKLQESPDFYVEMKWEFTSWVPLISRMCPSDTYRVWKKGSSVRIDTTLLGFDN--MTWQRGSRSYIFKVTGTDTASIMEVDHDIHEVYQETIRVMPSSTDASVMQPSEDAVAARLTSPACTTYVDTDRISFERSKSGIWGWRNDKTENVNGFDCKVFSANNVELVTKTRTEHLAPKDKLKAKKSSSKTPLESFLGCTEETVASVSSSSSLDGMSSSVCYNPGNISPEEYFSKVVDL--GDKDIGRPMEQSTKVQKFKASLWLCEGYPLSLQEQVIPIIDLMAQSNAHFAKLRDFITLQLPAGFPIKIEIPLFHVLNARITFGNIQASEHEARYVSTVKTEE--QITCTIEDECFSAPASYGRL----G-DGHH---H--RLRDEDDELLQFAIQQSLMDSGTEN-DQVTFYEALNKGKEIGGA-------EDEDKMLQRAIAASLQDGSTSHQPTH--------------------------------------------------------------------------------LP-P--------------PY-------VN-SDEDQLRIILELSKKEQEDEEKRQREEEEQLQKILELSMMEK
>EOG091F0126|Lottia_gigantea|NC02_Bathydoris_clavigera|TRANSCRIPT
----------------------------------------------------------------------------------------------------------SKRTVGVPDLLRKLQESPDFYVEMKWEFTSWVPLISRMCPSDTYRVWKKGSSVRIDTTLLGFDN--MTWQRGSRSYIFKVTGQDTASIMEVDHDIHEVYQEAIRVMSATADPSLMRPSEDAVAARLTSPACTTYVDTDRISFERSKSGIWGWRSDKSESINNFDCKVFTANNVELVTKTRTEHLGAKDKQKAKKSSSKTPLESFLGATEETISSVPSSSSLEGMCTTVSYNPGNITPEEYFSCLVDL--GEKDIGRPIEQSSKVQKFKASLWLCEGYPLSLQEQVIPIIDLMAQSNAHFAKLRDFITLQLPSGFPIKIEIPLFHVLNARITFGNIQASEHEADHVTSIKVHE--AVVCDIEEECFNPPASYGRL----G-DSHH---E--RLRDEDDELLQFAIQQSLMESGTEE-DQVTFYEALNKGKDSILP-------EEEEKMLQRAIAASL-------------------------------------------------------------------------------------------------------------------------------------------------------------------
>EOG091F0126|Lottia_gigantea|HW11_Eubranchus_exiguus|TRANSCRIPT
---QKLKDEFPLHWLVWHNKDNELEELL--KSKLHNIELKDVHGRTPLHLAVSMGHLESAHILLRYEANANAENK-GYWSVLHEAICTGDPEIVQLVLQYRDFQRYSKRTVGVPDLLKKLQESPDFYVEMKWEFTSWVPLISRMCPSDTYRVWKKGSCVRIDTTLLGFDN--MTWQRGSRSYIFKVEDPDSAIIMEVDHDAKEVYKETIRVVPPSANPVVMRPSEKAVTARLTSPACTTYVDTDRISFERSKSGIWGWRSDKTETVNQYECKVFTANNVELVTKTRTEHLGDKDKQRAKSSTSKTPLESFFGATEETLSSVAGSASIDGISTSVSYNPGNISPEHYFSDLEDL--ADKDIGRPKEQTAKIQKFKASLWLCEGYPLSLQEQVIPIIDLMAQSNAHFAKLRDFITLQLPSGFPIKIEIPLFHVMNARITFGNIQASDQEALHVTALKTSE-GELNCVIEESCFSPPEDYGRQ----G-DGRH---EMRLLRDEDDELLQFAIQQSLVQSGTEG-DQVTFYEALNKGRD--GT-------EDEDKMLQRAIAASLRAERGL------------------------------------------EDGEIIEEDEE---------------------------------------------------V-------EE-EENNTTPANQQNFEHEQVDAEKRRKEEEAELEKIIALSMTEK
>EOG091F0126|Biomphalaria_glabrata|JG14_Eubranchus_rustyus|TRANSCRIPT
-----------------------------------------------------------------------------------------------------------------------------------------------------------------------------------------------------------------------------------------------------------------------------------------------EHLGAKDKQRAKKSTSKTPLESFLGATEETISSVAGSASIDGITTSVSYNPGNISPEDYFTDLEDL--GENDIGRPKEQTSKIQKFKASLWLCEGYPLSLQEQVIPIIDLMAQSNAHFAKLRDFITLQL---------------------------------------------------------------------------------------------------------------------------------------------------------------------------------------------------------------------------------------------------------------------------------------------------------------------
>EOG091F0126|Biomphalaria_glabrata|JG07_Cuthona_albocrusta|TRANSCRIPT
---------------------------------------------------------------------------------------------------------------------------------------------------------------------------------------------------------------------------------------------------------------------------------------------------------------KTPIESFFGATEETISSVAGSASLDGISASVSYNPGNISPEEYFSNLVDL--AERDIGRPKELTAKVQKFKA--------------------------------------------------------------------------------------------------------------------------------------------------------------------------------------------------------------------------------------------------------------------------------------------------------------------------------------------------------------
>EOG091F0126|Biomphalaria_glabrata|HW07_Cuthona_caerulea|TRANSCRIPT
--------------------------------------------------------------------------------------------------------------------------------------------------------------------------------------------SDTATIMEVNHETQEVMKELIRVVPPSADPVVMRPSDEAVAARLTSPACTTYVDTDRISFERSKSGIWGWRSDKTETINRFECKVFTANNVELVTKTRTEHLAAKDKQRAKKSTSKTPIESFFGATEETISTVASSVSLDGITSIVSYNPGNITPEEYFSNLVDL--AERDIGRPKEQTAKVQKFKASLWLCEGYPLSLQEQVIPIIDLMAQSNAHFAKLRDFITLQLPSGFPIKIEIPLFHVMNARITFGNIQACEQEAQYVSTVTTDE--QITCDIDDSCFNPPASYERT----G-EGHH---C--RLRDEDDELLQFAIQQSLLDSGTEE-DQVTFYEALNKGKD--GT-------ENEDQMLQKAIAASLQRGTDSDDSFP--------------------------------------------------------------------------------PPLPSRPSNPVPLP--HIPR-------TS-EEDEQLRLVLEMSMKEQQDAERRQKEEEEELEKILALSL---
>EOG091F0126|Lottia_gigantea|HW19_Polycera_quadrilineata|TRANSCRIPT
----ALKDEFPLHWLVWHNNIEELEVEL--AKKVHDIEKLDPHGRTPLHLAVTLGHLESTRILLRHGSNANAENK-GYWTVLHEAVCTGDPDIVKIVLQHRDFQRYSKRTVGVPDLLKRLRESPDFYVEMKWEFTSWVPLISRMCPSDTYRVWKKGSNVRIDTTLLGFDN--MTWQRGSRSYIFKVTGQDTASIMEVDHDVQEVFQETIRVMPTSADPSVMQPSVEAVAARLTSPACTTYVDTDRISFERSKSGIWGWRSDKTENVNAFECKVFTASNVELVTKTRTEHLGATDKQKAKKSTSKTPLESFLGATEETISSVSSSSSLEKIPAPISYNPGNITAEEYFSPVVDL--GDKDVGRPLEQASKIQKFKASLWLCEGYPLSLQEQVIPIIDLMAQSNAHFAKLRDFITLQLPAGFPIKIEIPLFHVLNARITFGNIQASEQEARSVTTVKTEG--EVTCNIEDECFEPPASYSRI----GGDSHP---E--RLRDEDDELLQFAIQQSLMESGTEE-DQVTFYEALNKGKDANMP-------EDD-KMLQQAIAASLGQGTDSNNLWQ---QP---------------------------------------------------------------------------LP-P--------------LV-------TS-ADEDQLRLVLELSRKEQQAAEDRIKEEEEELQKILALSLTE-
>EOG091F0126|Biomphalaria_glabrata|JG08_Dendronotus_venustus|TRANSCRIPT
--------------------------------------------------------------------------------------------------------------------------------------------------------------------------------------------------------------------PHSADPVVMRPSEEAVAARLTSPACTTYVDTDRISFERSKSGIWGWRSDKTETVNKFECKVFTANNVELVTKTRTEHLGAKDKQRAKKSTSKTPLESFLGATEETMASVSSSSSLEGMVTSTSYNPGNISAEEYFSRVVDL--TDRDIGRPKEQVSKVQKFKASLWLCEGYPLSLQEQVIPIIDLMAQSNAHFAK----------AGFPIKIEIPLFHVLNARITFGNIQASDQEARFVSTVNTPE--QITCDIEDACFEPPEDYGRIGTTSG-EGHH---E--RLRDEDDELLQFAIQQSLIDSGTEE-DQVTFYEALNKGR----------------------------------------------------------------------------------------------------------------------------------------------------------------------------------------------
>EOG091F0126|Biomphalaria_glabrata|HW04_Calmella_cavolinii|TRANSCRIPT
---------------------------------------------------------------------------------------------------------------------------------------------------------------------------------------------------------------------------------------------------------------------------------------------------------AKKSSSKTPLESFLGTAEETISNTTSSTSLEGLSTVTSYNPGNISPEEYFSDIVNL--EDKDIGRPKEQTTKVQKFKASLWLCEGYPLSLQEQVIPIIDLMAQSNAHFAKLRDFITLQLPAGFPIKIEIPLFHVLNARITFGNIQASEEEAQYVTTVKSEE--EVTSCIDEECFAPPENYGRL----GGESHH---E--RLRDEDDELLQFAIQQSLVESGTEN-DQVTFYEALNKGKEGTGL-------EDEDKMLQKAIAASLHYGEEAAAPETSVTPSIRPAPPLPVP----KDDDLQMVLEMSRQEQEEEELRRKQEEEEL-------------------------------------------------------------------------------------------------------
>EOG091F0126|Biomphalaria_glabrata|HW06_Cratena_peregrina|TRANSCRIPT
-------------------------------------------------------------------------------------------------------------------------------------------------------------------------------------------------------------------------------------------------------------------------------------------------------------------------------------------------------------VVEL--GEKDVGRPKEQTAKIQKFKASLWLCEGYPLSLQEQVIPIIDLMAQSNAHFAKLRDFITLQLPSGFPIKIEIPLFHVLNARITFGNIQASEQEAPHVSTLRTPE--QITCDIEEECFDPPADYGRI----G-DGHH---E--RLRDEDDELLQFAIQQSLMDSGTEE-DQVTFYEALNKGKD--GT-------EDEDKMLQRAIAASLQQGASLPSRPR--------------------------------------------------------------------------------LP-S--------------PSRHLVGGGAGGEEEEQLRLVLEMSRKEQMEQEQRRKEEEDELEKILALSL---
>EOG091F0126|Crassostrea_gigas|CGI_10015899
MSSKTLQDEFPIHWLVWDNDFRGIEKELSNNKSNYDVDQKDPRGRTPLHLAVVLGHLESARTLLRHGANTLAENK-GYWSVLHEAVCTGDPELVQLVLENRDYQRYSKRTVGVPDLLKRLKESPDFYVEMKWEFTSWVPLVSRMCPSDTYRVWKS---------------------------------ADRAVAMEVDHDRREVFSETMQILPANFDMSLMKPSDDAIAARLTNPVVTTYVDTEKISFERNKSGIWGWRSDRAEVVNGYEAKVFSASNVELITKTRTEHLSEADKQKSKGKSSKTPLESFLGVAEEH-NK--KQGATNGDVSSLIYNPSSITKEEYFNRHVEL--GDRDIGRPIEQSKKTQKFKATLWLCENYPLSLQEQVVPIIDLMAASNAHFQKLRDFITLQLPAGFPVKIEIPLFHVLNARITFGNINGCDAAVEGVTTIEDAG--KITASIDETSFDSPPGYRKL----G-DIHH---E--RLRDEDDQLLQFAIQQSLMDGNTDPVEQLTFYEALNNIRPPPPSRPLPSVRQDEDALLQRAIAESLALQSGDTTYPE--------------------------------------------------------------------------------IL-----------P--ETNS-------SS-NLDDDLRLALQLSQQTLTEDEKRRKEEEEELERILKLSMQEK
>EOG091F0126|Lottia_gigantea|JG11_Dondice_occidentalis|TRANSCRIPT
-------------------------------------------------------------------------------------------------------------------------------------------------------------------------------------------------------------------------------------------------------------------------------------------------------------------------------------------------------------------------------------------------SLKEQVLPIINLMANSSSHFAKLRDFITLQLPAGFPVKIEIPLFHVLNARITFNNINGSDKCPDGVVLL-------------------------------------------------------------------------------------------------------------------------------------------------------------------------------------------------------------------------------------------------------------------------------
>EOG091F0126|Biomphalaria_glabrata|NC03_Doris_kerguelenensis|TRANSCRIPT
---------------------------------------VDDHGRTPLHIAVRELNLSGAEMLIRHGATVNCCDEFKKYNLLH------------------------------------------------------------------------------------------------------------------------------------------------------------------------------------------------------------------------------------------------------EASTVSYNPGNITPEEYFSKMVDL--GDRDIGRPKEQSTKVQKFKASLWLSEEYPLSLQEQVIPIIDLMAQSNAHFAKLKDFITLQLPAGFPIKIEIPLFHVLNARITFGNIFGTDAEAPYVTLIK------------------------------------------------------------------------------------------------------------------------------------------------------------------------------------------------------------------------------------------------------------------------------
>EOG091F0126|Lottia_gigantea|LotgiG178767
MSSKTLAEEYPLHWRVWHNEYSELDTEI--R-KKHDLESVDPRGRTPLILAVTLGHIESVRVLLRHEANANAENS-KYWSALHEAVSTGDPELVQLVLKYRDYQRHNKRTFNVPDLLKKLKETPDFYVEMKWEFTSWVPLISRMCPSDTYRVWKSGSNVRIDTTLLGFDN--MNWQRGSRSYIFKGT-SETATVMEIDHEKNEVYQETMQISPTPPDISVMQPSEEAVAARLTSPLVTTYIDTEKISFERNKAGIWGWRSDKTDTINGYDCKVFSASSVELVTKTRTEHLTQQDKDKSKRT-NKTPLESFLGVAEEH-TKTASPSNENSDVTSVSYNPTHITPEEYFNKHIPL--ENRDIGRPMEVSTKTQKFKATLSLCETFPLSLQEQVIPIIDLMAASNAHFKKLKDFITLQLPAGFPVKIEIPLFHVLNARITFGNIYASDQSVKHVTCLPADEPSQLSCTITDDCFEIPEGYGTL----G-DGYH---E--RLRDEDDELLQFAIQQSLVESGSEE-DQVTFFEALTNTRPPALPP-----RDTDDRLLQRAIAESLSADGGSNSVVN--------------------------------------------------------------------------------GQ-----------P--PTYQ-------SV-SDDDQLRLALQISQNELAEVEKRRKQEEEELEMILRLSLTEK
>EOG091F0126|Lottia_gigantea|HW16_Hancockia_cfuncinata|TRANSCRIPT
MAGSQLKTEFPVHWLVWHNDVNELEQEL--EKKLHNIELHDAQGRTPLHLAVSLGHLESARVLLRHGANANAENK-GYWSVLHEAVCTGDPEIVQLVLQYRDFQRYSKRTVGVPDLLRKLQESPDFYVEMKWEFTSWVPLISRMCPSDTYRVWKKGSSVRIDTTLLGFDN--MTWQRGSRSYIFKVSDAETATIMEVDHDAREVYQETVRVVPSTADPVLMRPSEEAVSARLTSPACTTYVDTDRISFERSKSGIWGWRSDKTETINKYDCKVFTANNVELVTKTRTEHLGAKDKQRAKKSSSKTPLESF-------------------------------------------------------------------------------------------------------------------------------------------------------------------------------------------------------------------------------------------------------------------------------------------------------------------------------------------------------------------------------------------------------------------------------
>EOG091F0126|Crassostrea_gigas|JG05_Bornella_anguilla|TRANSCRIPT
MARNQLKDQFPIHWLVWHNDVDGLEEEL--SRKVHDIELHDVHGRTPVHLAVSLGHLESARVLLRHGANANAENR-GYWSVLHEAVCTGDPEIVQLVLQYRDFQRYSKRTVGVPDLLRKLQESPDFYVEMKWEFTSWVPLISRMCPSDTYRVWK-------------------------------------------------------RVIPPTADPVLMRPSEEAVAARLTSPACTTYVDTDRI-----------------------------------------------------------------------------------------------------------------------------------------------------------------------------------------------------------------------------------------------------------------------------------------------------------------------------------------------------------------------------------------------------------------------------------------------------------------------------------------------
>EOG091F0126|Lottia_gigantea|HW18_Janolus_cristatus|TRANSCRIPT
MAGNQLKDEFPVHWLVWHNHINELEELL--DKKLHSIELYDIHGRTPLHLAVSLGHLESARVLLRHGANANAENK-EYWSVLHESVCTGDPEIVQLVLQYRDFQRYSKRTVGVPDLLRKLQESPDFYVEMKWEFTSWVPLISRMCPSDTYRVWKKGSSVRIDTTLLGFDN--MSWQRGSRSYIFKVMDTDTAAILEVDHDQQEVYQETIRVMPATADPLVLRPSEEAVAARLTSPACTTYIDTDRISFERSKSGIWGWRSDKTEVVNKFDCKVFTANNVELVTKTRTEHLGAKDKQR--------------------------------------------------------------------------------------------------------------------------------------------------------------------------------------------------------------------------------------------------------------------------------------------------------------------------------------------------------------------------------------------------------------------------------------------
>EOG091F0126|Biomphalaria_glabrata|HW01_Armina_tigrina|TRANSCRIPT
---------------------------------------------TPLHFAAGYNRVAVVEYLLEHGADVHAKDK-GGLVPLHNACSYGHYEVTELLIKH---------------------------------------------------------------------------------------------------------------------------------------------------------------------------------------------------------------------------------------------------------------------------------------------------------MAQSNAHFAKLRDFITIQLPSGFPIKIEIPLFHVLNARITFGNIQASEQDARHVSTLRTPE--QITCVIEDECFNPPARYGRL----G-DGHH---E--RLRDEDDELLQFAIQQSLVDSGTEE-DQVTFYEALNKGKD--GT-------EDEDKMLQRAIVASLQQDSSHTSTDDSDPVTIPPSQPM-----------------------------------------------------------------------------------------------GGGMEDEQLRLVLEISMKEQMDEERRRKAEEEELEKILALSL---
>EOG091F0126|Lottia_gigantea|HW21_Tritonia_manicata|TRANSCRIPT
-----IKQKWPLHCLIFEDKSSELRDAL--KKNPNEIESEDPCGRTPLHLAVTLARTECVKILLQHQANANAVNK-HGWNVCQEAVSSGDPEILSLIFKQRDFQRATQRLDGIPELLDDLNAAPDFYIEMKWEFTTWVPFMSRMCPSDTYRIYKQGCNVRVDTTLVGFDQNLVNWERGDMSFIFKGA-EEGAEFFEVDHVKKIFTKEVLRMRDTSRDPSKFETTQEALNTRMSSPNISTILDTESIAFTKHKT-MWGWGGDKTETIEKHEGRMYDATGIDVVTRIRFEHLTEEDKEREKAKVSASGSGLQCVLSGEQ-QETICDLENPEIVDQYSLNPYNLSIEEYFNLPLNK--SKKDIGRPKDMISKTQKFKATLCLCPTYPLSLQQQVLPVIKLLAISNSHFAKLRDFVALHLPSGFPLKIEIPVFHFLNARITFGNINAIISPVPGVTSQETPPESVITCSINIDRFSPPSDYVDK----S-QGEQHVGQ--NVQSEEELLIQLAIQQSLADS----------------------------------------------------------------------------------------------------------------------------------------------------------------------------------------------------------------
