# Supplementary material for: Transcriptomics provides a robust framework for the relationships of the major clades of cladobranch sea slugs (Mollusca, Gastropoda, Heterobranchia), but fails to resolve the position of the enigmatic genus Embletonia
Source: BMC Ecol Evol. 2021 Dec 28;21:226. doi: 10.1186/s12862-021-01944-0 (PMC8895541; doi:10.1186/s12862-021-01944-0)
Supplement: Supplementary file 6 — Additional file 6. Archive S4: Unmasked multiple sequence alignments on amino acid level including Doris kerguelenensis and Calmella cavolini prior to the removal of outliers. [file 12862_2021_1944_MOESM6_ESM.zip › Archive_S4/Alignments/EOG091F00BR.aa.fasta]

>EOG091F00BR|Biomphalaria_glabrata|BGLTMP003069
MYM--------------------------------------------------------------------------MGNSDSRNSDHSHNRFESRGVGLELQRKPSVPVP-RLPMPDGQELERRFTKVLTSMDLPPDKAKVLKGYDDERKWDLICDQERVHAKDPPHVYLEKLKAYLDPKATRSSRPFLEASTMKGLARIDGLILIKTLTEYNLKLQQAMCIAIH---TMKRKILGDSTSTQVLRDLEISLRTNHIEWVREFLNDQNKGLDVLVDYLSFSQVVMRREQLLNNEKTSSLDSGLSKS--PK---RYLKRSNTVGSP-R-SSKYINKLNMGEARDDVHVCIMCLRAIMNHQYGFNLVIAHTDAINCIALSLNHRSLRTKALVLELLAAVCLVSGGHDIILSAFDNFKEVCGEQHRFETLMDYFKNYDEFHIDFMVACMQFINIVVHSVENMNFRVHLQYECTNIGLDDYLAKLRNTESDRLAVQVHAYLDNMIDVAQLLEDAETKTDALEKVAELEEDLSQVSEKLAEVEEEAMTKTVELEKQLSEANSELEELRELVQKQEMEMNMLRQTMTEKDEESRQRLSMLDAKLLELETLKSMPGGSSSE----GSPIRTPA--------LS----PVAPPP----PPPPPPPPLPNAPGAPPPPPPPGLGLSPIDGEALRTFKVVIQTTMTIKKKIQTKYRLPVLNWTPLKPQQLKGTIFSDLDDEKLYNVIDFNEFEDIFRLGPSGALVGGAD--------------------------AITRRKIELSNEDIVKAINSLDLKKLSLEIVDIMMTILPNEIEIKAFKNFEREKQAVNLLSDEDKFMLQMVKVERLAQKLHIMSFIGNYSDNIHQLQPQINAVIAASMSLKNSHKVRKIVEIILALGNYMNSNKRGAVYGFKLQSLDMGGKQATK---------LVKTFKDQEVPMP----QYRFLL---TISMENINTDIHELERGMELTKKEAALRKDSRDYPQILKDFLANADEKFRKLLGDVKTAQDSYKKVVEFFGENPRSISPAQFFSQIVRFVANFKEAMV------------------------------------NELKHRNRERKEQRR-LLKQDDMYHGALEDILLDLKNEPYRRADALRRSQRRRAENLIQAQHTGPDVF--
>EOG091F00BR|Biomphalaria_glabrata|HW15_Flabellina_babai|TRANSCRIPT
------------------------------------------------------------------------------------------------------------------------------------------------------------------------------------------------------------------------------------------------------------------------------------------------------------------------------------------------------------------------------------------------------------------------------------------------------------------------------------------------------------------------------------------------------------------------------------------------------------------------------------------------------------------------------------------------------------------------------------------------------------------------------------------------------------------------------------------------------------------------------------------------------------------------------------------------------------------------------------------------------------------------------------------------------------------------------------------SISPAQFFSQFVRFVAGFKEAMV------------------------------------SELKSRNKEIKEKRR-LLKQDDMYHGALEDILLDLKNEPYRRADALRRSQRRRAENLIQAQHS-------
>EOG091F00BR|Lottia_gigantea|JG22_Lomanotus_vermiformis|TRANSCRIPT
-----------------------------------------------------------------------------------------------------------------------------------------------------------------------------------------------------------------------------------------------------------------------------------------QVVMRREQLMNREKTSSLDSSLNTS--PK---RSLKRSNTIGSP-R-SSKHINKLNMGEARDDV-----------------------------------------------------------------------------------------------------------------------------------------------------------------------------------------------------------------------------------------------------------------------------------------------------------------------------------------------------------------------------------------TIFSDLDDEKLYNVIDFNEFEDIFRLGPAGPLAMSENGTPKTLKKTKKQENISLLESNRLRNVAITRRKIELANEDIVKAVNGLDLKKLSLDIVDIMMTVTPSDQEMKLYRDFEKDRKNPATLCEEDKFMMQMVKVDRLSQKLQIMSFIGNFYDSIHQISPQVNAVIAASMSLKNSHKVRRIIEVILALGNYMNSNKRGAVYGFKLQSLDMLVDTKSVDKKTTLMNFLVMTVQEKFSDLMNFDSELRFLDKASLVSMENINTDMHELEKNMELTKKESMLRKDSKDYPIILKDFLSNAEEKFKKLQGDVKTAQDAYTKVVEFYGENARSISPAQFFSQIVRFVASFKAAILENERKKKLDVGIAEPAAKPTKKKE---KKMTQEAMVSELKNRNKEIKE-KRRLLKQDDMYHGALEDILLDLKNEPYRRADALRRSQRRRAENLIQA----------
>EOG091F00BR|Biomphalaria_glabrata|JG19_Janolus_barbarensis|TRANSCRIPT
---------------------------------------------------------------------------------------------------------------------------------------------------------------------------------------------------------------------------------------------------------------------------------------------------------------------------------------------------------------------------------------------------------------------------------------------------------------------------------------------------------------------------------------------------------------------------------------------------------------------------------------------------------------------------------------------------------------------------------------------------------------------------------------------------------------------------------------------------------------------------------------------------------------------------------------------------------------------------------------------------------------------------------------------------------------------------------------------------------------MV------------------------------------SELKNRNKEIKEKRR-LLKQDDMYHGALEDILLDLKNEPYRRAD--------------------------
>EOG091F00BR|Biomphalaria_glabrata|JG02_Antaeolidiella_chromosoma|TRANSCRIPT
------------------------------------------------------------------------------------------------------------------------------------------------------------------------------------------------------------------------------------------------------------------------------------------------------------------------------------------------------------------------------------------------------------------------------------------------------------------------------------------------------------------------------------------------------------------------------------------------------------------------------------------------------------------------------------------------------------------------------------------------------------------------------------------------------------------------------------------------------------------------------------------------------------------------------------------------------------------------------------------------------------------------------------------------------------------------------------------------------------QEAMV------------------------------------SELKNRNKEIKEKRR-LLKQDDMYHGALEDILLDLKNEPYRRADALRRSQRRRAENLIQAQQS-------
>EOG091F00BR|Lottia_gigantea|JG18_Hermissenda_opalescens|TRANSCRIPT
---------------------------------------------------------------------------------------------------------------------------------------------------------------------------------------------------------------------------------------------------------------------------------------------------------------------------------------------------------------------------------------------------------------------------------------------------------------------------------------------------------------------------------------------------------------------------------------------------------------------------------------------------------------------------------------------------------------------------------------------------------------------------------------------------------------------------------------------------------------------------------------------SQKLQIMSFIGNFYDSMHQLHPQINAVIAASMSLKNSHKVRRIIEVILALGNYMNSNKRGAVYGFKLQSLDMLVDTKSVDKKTTLMNFLVMTVQDKFGDLMNFDSELRFLDKASVVSMENINTDIHELERDMELTKREAVLRKDSRDFPIILKDFLSNAEDKFKKLQADVKTAQDAYKKVVEFYGENPRSMSPAQFFSQFVRFVSSFKAAVLENERKKKLDIGISEPDVKPSKKKD---KKMTQEAMVSELKNRNKEIKE-KRRLLKQDDMYHGALEDILLDLKNEPYRRADALRRSQRRRAENLIQA----------
>EOG091F00BR|Lottia_gigantea|HW06_Cratena_peregrina|TRANSCRIPT
--------------------------------------------------------------------------------------------------------------------------------------------------------------------------------------------------------------------------------------------------------------------------------------------------------------------------------------------------------------------------------------------------------------------------------------------------------------------------------------------------------------------------------------------------------------------------------------------------------------------------------------------------------------------------------------------------------------------------------------------------------------------------------------------------------------------------------------------------------------------------------------------------------------------------------------------------------------------------------------------------------------------------------------------------------------------------QDAYKKVVDFYGENSRSMSPAQFFSQFVRFVASFKAAVLENERRKKLDVGVSEPDVKPSKKKD---KKMTQEAMVSELKNRNKEIKE-KRRLLKQDDMYHGALEDILLDLKNEPYRRADALRRSQRRRAENLIQA----------
>EOG091F00BR|Lottia_gigantea|JG10_Dirona_picta|TRANSCRIPT
-----------------------------------------------------------------------------------------------------------------------------------------------------------------------------------------------------------------------------------------------------------------------------------------------------------------------------------------------------------------------------------------------------------------------------------------------------------------------------------------------------------------------------------------------------------------------------------------------------------------------------------------------------------------------------------------------------------------------------------------------------------------------------------------------------------------------------------------------------------------------------------------VERLPQKLQIMSFIGNFYDSIHNLHPQINATIAASMSLKNSHKVRRIIEVILAVGNYMNSNKRGAVYGFKLQSLDMLVDTKSVDKKTTLMNFLVMTVQEKFPDLMNFDSELRFLEKASLVSMENINTDIHELERDMELTKRESALRKDNRDYPIILKDFLSNAEDKFKKLQADVKTAQDAYRKVVEFYGENPRMISPAQFFSQFVRFVASFKAAVLENERKKKLDIGMMEPASKPTKKKD---KKMSQEAMVSELKNRNKEIKE-KRRLLKQDDMYHGALEDILLDLKNEPYRRADALRRSQRRRAENLIQA----------
>EOG091F00BR|Lottia_gigantea|JG12_Dondice_parguerensis|TRANSCRIPT
--------------------------------------------------------------------------------------------------------------------------------------------------------------------------------------------------------------------------------------------------------------------------------------------------------------------------------------------------------------------------------------------------------------------------------------------------------------------------------------------------------------------------------------------------------------------------------------------------------------------------------------------------------------------------------------------------------------------GAMTIKKKVQTKYRLPILNWTPLKPQQLKGTIFSDLDDEKLYHVIDFNEFEDIFRLGPAGPLAASANGTPKTLKKNKKPENISLLEANRLRNVAITRRKIELSNDDIVRAVNALDLKTLSLDIVDIMMTVQPNDQESKAYKNFEKDRKNPGTLCEEDKFMMQMVKVERLSQKLQIMSFIGNFYDSIHQLHPQINAVIAASMSLKNSHKVRRIIEVILALGNYMNSNKRGAVYGFKLQSLDMLVDTKSVDKKTTLMNFLVMTVQDKFSDLMNFESELRFLDKAAVVSMENINTDIHELERDMELTKREAVLRKDSRDFPIILKDFLSNAEDKFKKLQADVKTAQDAYKKVVEFYGENPRSISPAQFFSQFVRFVASFKAAVLENERKKKLDVGMTEPDVKPSKKKD---KKMTQEAMVSELKNRNKEIKE-KRRLLKQDDMYHGALEDILLDLKNEPYRRADALRRSQRRRAENLIQA----------
>EOG091F00BR|Biomphalaria_glabrata|HW14_Flabellina_affinis|TRANSCRIPT
---------------------------------------------------------------------------------------------------------------------------------------------------------------------------------------------------------------------------------------------------------------------------------------------------------------------------------------------------------------------------------------------------------------------------------------------------------------------------------------------------------------------------------------------------------------------------------------------------------------------------------------------------------------------------------------------------------------------------------------------------------------------------------------------------------------------------------------------------------------------------------------------------------------------------------------------------------------------------------------------------------------VVSMENINTDIHELERDMELTKREAVLRKDSRDFPIILKDFLSNAEDKFKKLQADVKTAQDAYKKVVEFYGENPRSISPAQFFSQFVRFVASFKAAVLD---------------------------------------------------------------------------------------------------------
>EOG091F00BR|Lottia_gigantea|HW20_Spurilla_neapolitana|TRANSCRIPT
--------------------------------------------------------------------------------------------------------------------------------------------------------------------------------------------------------------------------------------------------------------------------------------------------------------------------------------------------------------------------------------------------------------------------------------------------------------------------------------------------------------------------------------------------------------------------------------------------------------------------------------------------------------------------------------------------------------------GAMTIKKKVQTKYRLPILNWTPLKPQQLKGTIFSDLDDEKLYTVIDFNEFEDIFRLGPAGPLAASANGTPKTLKKNKKPENISLLESNRLRNVAITRRKIELSNDDIVKAVNGLDLKTLSLDIVDIMMTVQPNDQEMKAYKNFEKEKKNPATLCEEDKFMMQMVKVERLSQKLQIMSFIGNFYDSIHQLHPQINAVIAASMSLKNSHKVRRIIEVILALGNYMNSNKRGAVYGFKLQSLDMLVDTKSVDKKTTLMNFLVMTVQDKFSDLMNFDSELRFLEKASVVSMENINTDIHELERDMELTKREAALRKDSRDFPIILKDFLSNAEDKFKKLQADVKTAQDAYKKVVEFYGENARSISPAQFFSQFVRFVASFKAAVLENERKKKLDVGMVEPDVKPSKKKD---KKMTQEAMVSELKNRNKEIKE-KRRLLKQDDMYHGALEDILLDLKNEPYRRADALRRSQRRRAENLIQA----------
>EOG091F00BR|Lottia_gigantea|JG29_Spurilla_braziliana|TRANSCRIPT
---------------------------------------------------------------------------------------------------------------------------------------------------------------------------------------------------------------------------------------------------------------------------------------------------------------------------------------------------------------------------------------------------------------------------------------------------------------------------------------------------------------------------------------------------------------------------------------------------------------------------------------------------------------------------------------------------------------------------------------------------------------------------------------------------------------------------------------------------------------------------------------------------------------------------------------------------------------------------------------------------------------------------------------------------------------FKKLQADVKTAQDAYKKVVEFYGENARSISPAQFFSQFVRFVASFKAAVLENERKKKLDVGMVEPDVKPSKKKD---KKMTQEAMVSELKNRNKEIKE-KRRLLKQDDMYHGA-------------------------------------------
>EOG091F00BR|Lottia_gigantea|JG04_Berghia_stephanieae|TRANSCRIPT
--------------------------------------------------------------------------------------------------------------------------------------------------------------------------------------------------------------------------------------------------------------------------------------------------------------------------------------------------------------------------------------------------------------------------------------------------------------------------------------------------------------------------------------------------------------------------------------------------------------------------------------------------------------------------------------------------------------------GAMTIKKKIQTKYRLPILNWTPLKPQQLKGTIFSDLDDEKLYHVIDFNEFEDIFRLGPAGPLAASANGTPKTLKKNKKPENISLLESNRLRNIAITRRKIELSNEDIVKAVNGLDLKTLSLDIVDIMMTVQPNDQEIKAYKNFEKEKKNPGTLCEEDKFMMQMVKVERLSQKLQIMSFIGNFYDSIHQLHPQINAVIAASMSLKNSHKVRRIIEVILALGNYMNSNKRGAVYGFKLQSLDMLVDTKSVDKKTTLMHFLVMTVQDKFSDLMNFDSELRFMEKASVVSMENINTDIHELERDMELTKREAALRKDSRDFPIILKDFLSNAEDKFKKLQADVKTAQDSYKKVVEFYGENPRSISPAQFFSQFVRFVASFKAAVLENERKKKLD-------------------------------------------------------------------------------------------------
>EOG091F00BR|Lottia_gigantea|HW13_Favorinus_branchialis|TRANSCRIPT
--------------------------------------------------------------------------------------------------------------------------------------------------------------------------------------------------------------------------------------------------------------------------------------------------------------------------------------------------------------------------------------------------------------------------------------------------------------------------------------------------------------------------------------------------------------------------------------------------------------------------------------------------------------------------------------------------------------------GAMTIKKKVQTKYRLPILNWTPLKPQQLKGTIFSDLDDEKLYQVIDFNEFEDIFRLGPAGPLAASANGTPKTLKKNKKPENISLLESNRLRNVAITRRKIELSNEDIVKAVNGLDLKTLSLDIVDIMMTVQPNDQEIKAYRNFEKERKNPGTLCEEDKFMMQMVKVERLSQKLQIMSFIGNFYDSIHQLHPQINAVIAASMSLKNSHKVRRIIEVILALGNYMNSNKRGAVYGFKLQSLDMLVDTKSVDKKTTLMNFLVMTVQDKFSDLMNFDSELRFLEKASLVSMENINTDIHELERDMELTKRESVLRKDSRDFPIILKDFLSNAEDKFKKLQADVKTAQDSYKKVVEFYGENPRSISPAQFFSQFVRFVASFKAAVLENERKRKLDVGVSEPDVKPSKKKD---KKMTQEAMVSELKNRNKEIKE-KRRLLKQDDMYHGALEDILLDLKNEPYRRADALRRSQRRRAENLIQA----------
>EOG091F00BR|Lottia_gigantea|JG27_Phidiana_lynceus|TRANSCRIPT
----------------------------------------------------------------------------------------------------------------------------------------------------------------------------------------------------------------------------------------------------------------------------------------------------------------------------------------------------------------------------------------------------------------------------------------------------------------------------------------------------------------------------------------------------------------------------------------------------------------------------------------------------------------------------------------------------------------------------------------------------------------------------------------------------------------------------------------------------------------------------LCEEDKFMMQMVKVERLSQKLQIMSFIGNFYDSIHQLHPQINAVIAASMSLKNSHKVRRIIEVILALGNYMNSNKRGAVYGFKLQSLDMLVDTKSVDKKTTLMNFLVMTVQDKFSDLMNFDSELRFLEKASLVSMENINTDIHELERDMELTKRESVLRKDSRDFPIILKDFLSNAEDKFKKLQADVKTA-------------------------------------------------------------------------------------------------------------------------------------------------
>EOG091F00BR|Lottia_gigantea|JG15_Favorinus_auritulus|TRANSCRIPT
--------------------------------------------------------------------------------------------------------------------------------------------------------------------------------------------------------------------------------------------------------------------------------------------------------------------------------------------------------------------------------------------------------------------------------------------------------------------------------------------------------------------------------------------------------------------------------------------------------------------------------------------------------------------------------------------------------------------------------------------------------------------------------------------------------------------------------KAVNALDLKTLSLDIVDIMMTVQPNDQEIKAYRNFEKERKNPGTLCEQDKFMMQMVKVERLSQKLQIMSFIGNFYDSIHQLHPQINAVIAASMSLKNSHKVRRIIEVILALGNYMNSNKRGAVYGFKLQSLDMLVDTKSVDKKTTLMNFLVMTVQDKFPDLMNFDSELRFLEKASLVSMENINTDIHELERDMELTKRESVLRKDSRDFPIILKDFLSNAEDKFKKLQADVKTAQD-----------------------------------------------------------------------------------------------------------------------------------------------
>EOG091F00BR|Lottia_gigantea|JG20_Learchis_evelinae|TRANSCRIPT
----------------------------------------------------------------------------------------------------------------------------------------------------------------------------------------------------------------------------------------------------------------------------------------------------------------------------------------------------------------------------------------------------------------------------------------------------------------------------------------------------------------------------------------------------------------------------------------------------------------------------------------------------------------------------------------------------------------------------------------------------------------------------GPAGPLAASANGTPKTLKKNKKPENISLLESNRLRNVAITRRKIELSNDDIVRAV-----------------------------------------------------------QKLQIMSFIGNFYDSIHQLHPQINAVIAASMSLKNSHKVRRIIEVILALGNYMNSNKRGAVYGFKLQSLDMLVDTKSVDKKTTLMNFLVMTVQDKFPDLMNFDSELRFLEKASVVSMENINTDIHELERDMELTKKESVLRKDSRDFPIILKDFLSNAEDKFKKLQADVKTAQDAYKKVVEFYGENPRSISPAQFFSQFVRFVSSFKAAVLENERKKKLDVGVAEPDVKPSKKKD---KKMTQEAMVSELKSRNKEIKE-KRRLLKQDDMYHGALEDILLDLKNEPYRRADALRRSQRRRAENLIQA----------
>EOG091F00BR|Lottia_gigantea|JG01_Aeolidiella_alba|TRANSCRIPT
---------------------------------------------------------------------------------------------------------------------------------------------------------------------------------------------------------------------------------------------------------------------------------------------------------------------------------------------------------------------------------------------------------------------------------------------------------------------------------------------------------------------------------------------------------------------------------------------------------------------------------------------------------------------------------------------------------------------------------------------------------------------------------------------------------------------------------------------------------------------------------------------------------------------------------------IIEVILALGNYMNSNKRGAVYGFKLQSLDMLVDTKSVDKKTTLMNFLVMTVQDKFPDLMNFDSELRFLEKASVVSMENINTDIHELE---------------------------------------------------------------------------------------------------------------------------------------------------------------------------------------------
>EOG091F00BR|Lottia_gigantea|HW03_Berthella_plumula|TRANSCRIPT
----------------------------------------------------------------------------------------------------------------------------------------------------------------------------------------------------------------------------------------------------------------------------------------------------------------------------------------------------------------------------------------------------------------------------------------------------------------------------------------------------------------------------------------------------------------------------------------------------------------------------------------------------------------------------------------------------------------------------------------------------------------------------------------------------------------------------------------------------------------------------------------------------------------------------------HKVRRLIEVILALGNYMNSNKRGAVYGFKLQSLDMLVDTKSGDKKTTLMHFLVMTVQEKFSDLMNFDSELRFLDKAALVSMENINTDIHELERGMELTKRESSLRKDSRDNPVILKDFLSNAEDKFKKLLADVKTAQDSYKKVVEFYGENPRSISPAQFFSQFVRFINGFKQSVLDNERRKKLDAGMMEPDVKPQKKKD---KKMTQEAMVSELKNRNREIKE-KRRLLKQDDMYHGALEDILLDLKNEPYRRADALRRSQRRRAETLIQA----------
>EOG091F00BR|Lottia_gigantea|NC06_Pleurobranchaea_californica|TRANSCRIPT
----------------------------------------------------------------------------------------------------------------RLPMPDGVELERRFTKVLTSMDLPPDKAKVLKSYDDERKWDLICDQERVHAKDAPHVYLDKLKTYLDPKATRSSR-----------------------------------K--------RK----------------------------------------------------------------------------------------------------------------------------------------------------------------------------------------------------------------------------------------------------------------------------------------------------------------------------------------------------------------------------------------------------------------------------------------------------------------------------------------------------------------------------------------------------------------------------------------------------------------------------------------------VKAERLAQKLQIMSFIGNFYDNIHQLHPQINAVIAASMSLKNSHKVRRIIEVILAVGNYMNSNKRGAVYGFKLQSLDMLVDTKSGDKKTTLMHFLVMTVQEKFPDLINFDSELRFMDKAALVSMENVNTDIHELEKGMEATKRESSLRKDSRDYPVLLKDFLSNAEDKFKKLLADVKTAQDSYKKVVEFYGENPRSISPAQFFSQFVRFVNGFKQSTLDLERKKKLDAGMSEPDVKPQKKKD---KKMTQEAMVSELKTRNREIKE-KRRLLKQDDMYHGALEDILLDLKNEPYRRADALRRSQRRRAENLIQA----------
>EOG091F00BR|Biomphalaria_glabrata|JG16_Flabellina_iodinea|TRANSCRIPT
------------------------------------------------------------------------------------------------------------------------------------------------------------------------------------------------------------------------------------------------------------------------------------------------------------------------------------------------------------------------------------------------------------------------------------------------------------------------------------------------------------------------------------------------------------------------------------------------------------------------------------------------------------------------------------------------------------------------------------------------------------------------------------------------------------------------------------------------------------------------------------------------------------------------------------------------------------------------------------------------------------------------DIHELERGMDLTKRESILRKDSRDYPIILKDFLSNAEEKFKKLQADVKTAQDSYTKVVEFYGENPRSISPAQFFSQFVRFVASFKEAMV------------------------------------SELKSRNKEIKEKRR-LLKQDDMYHGALEDILLDLKNEPYRRADALRRSQPRRAENLIQAQQS-------
>EOG091F00BR|Lottia_gigantea|NC02_Bathydoris_clavigera|TRANSCRIPT
-------------------------------------------------------------------------------------------------------------------------------------------------------------------------------------------------------------------------------------------------------------------------------------------------------------------------------------------------------------------------------------------------------------------------------------------------------------------------------------------------------------------------------------------------------------------------------------------------------------------------------------------------------------------------------------------------------------------------------------------------------LDDEKLYTVIDFNDFEDIFRLGSAGPLAASGGGTPKMLKKSKKPETISLLEPNRLRNVAITRRKIELSNEDIVRALHGLDLKKLSLDIVDIMMTILPNDQEIKAYKNFEKEKRQAATLCEEDKFMLQMVKVERMAHKLQIMSFIGNFYDNIHHLQPQVNAVITASMSLKNSHKVRKIIEVILAVGNYMNSNKRGAVYGFKLQSLDMLVDTKSGDKKTTLMHFLAMTVFDKFPDLMNFHSELRFLDKAALVSMENINTDIHELEVGMDLTKRESAMRKDSRDYPIILKDFLSNAEEKLKKLLGDVKMAQDSYKKVVEFFGENPRSISPTQFFSQFVRFVNGFKQAVLDNERRKKLNAGMIEPEVKQTKKKE---KKMTQEAMVTELKSRNREIKE-KRRLLKQDDMYHGALEDILLDLKNEPYRRADALRRSQRRRAENMSQA----------
>EOG091F00BR|Lottia_gigantea|JG13_Doto_lancei|TRANSCRIPT
--------------------------------------------------------------------------------------------------------------------------------------------------------------------------------------------------------------------------------------------------------------------------------------------------------------------------------------------------------------------------------------------------------------------------------------------------------------------------------------------------------------------------------------------------------------------------------------------------------------------------------------------------------------------------------------------------------------------------------------------------------------------------------------------------------------------------------------------------------------------------------------------------------------------------------------------------------------------------------------------------------------------------------------------------------------------------------------------SPAQFFSQIVRFVTSFKAAVLDNERRKKLDAGMEEPLVKAAKKKD---KKMTQEAMVTELKNRNKEIKE-KRRLLQQDDMYHGALEDILLDLKNEPYRRADALRRSQRRRAENLIQ-----------
>EOG091F00BR|Lottia_gigantea|JG24_Noumeaella_rubrofasciata|TRANSCRIPT
-----------------------------------------------------------------------------------------------------------------------------------------------------------------------------------------------------------------------------------------------------------------------------------------------------------------------------------------------------------------------------------------------------------------------------------------------------------------------------------------------------------------DNMIDVAQLLEDSETKTDALEKVAELEDEYSHVSERLAEVEEEAMTKTVELEKQLSNSNMELEDLRSLTSRQTLEMDMLRKTISEKDE-----------------------------------------------------------------------------------------------------------------------------------------------------EVIDFNEFEDIFRLGPAGPLAASANGTPKTLKKNKKPENISLLEANRLRNVAITRRKIELSNDEIVRAVNGLDLKTLSLDIVDIMMTVQPNDQEMKAYKNFEKDKKNPGTLCEEDKFM----------------------------------------------------------------------------------------DKKTTLMNFLVMTVQDKFADLMNFDSELRFMDKASVVSMENINTDIHELERDMELTKREAVLRKDSKDFPIILKDFLSNAEEKFKKLQADVKTAQDSYKKVVEFYGENPRSISPAQFFSQFVRFVASFKAAVLENERKKKLDVGVAEPDMKPSKKKD---KKMTQEAMVSELKNRNKEIKE-KRRLLKQDDMYHGALEDILLDLKNEPYRRADALRRSQRRRAENLIQA----------
>EOG091F00BR|Biomphalaria_glabrata|JG26_Phestilla_sp|TRANSCRIPT
---------------------------------------------------------------------------------------------DSRGSGLEFQRKPSVALP-RLPMPDGHELERRFTKVLTSMDLPPDKAKVLKSYDDERKWDLIC----------------------------------------------------------------------------------------------------------------------------------------------------------------------------------------------------------------------------------------------------------------------------------------------------------------------------------------------------------------------------------------------------------------------------------------------------------------------------------------------------------------------------------------------------------------------------------------------------------------------------------------------------------------------------------------------------------------------------------------------------------------------------------------------------------------------------------------------------VSMENINTDIHELERDMELTKREAVIRKDSKDYPIILKDFLSNAEDKFKKLQADVKTAQDAYKKVVEFYGENPRSMSPAQFFSQFVRFVATFKEAMV------------------------------------SELKSRNKEIKEKRR-LMKQDDMYHGALEDILLDLKNEPYRRADALRRSQRRKAENLIQAQ---------
>EOG091F00BR|Lottia_gigantea|NC04_Fiona_pinnata|TRANSCRIPT
---------------------------------------------------------------------------------------------------------------------------------------------------------------------------------------------------------------------------------------------------------------------------------------------------------------------------------------------------------------------------------------------------------------------ITLAAFDNFKEVCGEQHRFETLMDYFKNYDEFHIEFMVA------IIVHSVENMNFRVHLQHECTNIGLDDYLAKLRNTESDRLALQVHAYLDNVIDVAQLLEDSETKTDALEKVAELEDEYSQISERLAEVEEEAMIKTVELEKQLSNANMELEDFRELTSRQNLEMEMLRKTMYEKDEESRQRLIMLDAKLLELEKL--------------------------------------------------------------------------------------------------------------------------------------------------------------------------------------------------------------------------------------------------------------------------------------------------------------------------------------------------------------------------------KXALVSMENINTDIHELERDMELTKREAIIRKDSKDYPIILKDFLSNAEDKFKKLQADVKTAQDAYKKVVEFYGENPRSMSPAQFFSQFVRFVASFKAALLENERRKKLDVGLIEQDMKPTKKKE---KKMTQEAMVSELKSRNKEIKE-KRRLMKQDDMYHGALEDILLDLKNEPYRRADALRRSQRRRAENLIQA----------
>EOG091F00BR|Lottia_gigantea|JG30_Tritonia_festiva|TRANSCRIPT
-------------------------------------------------------------------------------------------------------------------------------------------------------------------------------------------------------------------------------------------------------------------------------------------------------------------------------------------------------------------------------------------------------------------------------------------------------------------------------------------------------------------------------------------------------------------------------------------------------------------------------------------------------------------------------------------------------------------------------------------------------------------------------------------------------------------------------VKAVNGLDLKTLSLDIVDIMMTVQPNEQEMKAYKNFEKDRKNPATLGEEDKFMMQMVKVERLSQKLQIMSFIGNFYDSVHQLHPQVNAVIAASMSLKNSHKVRRIIEVILAVGNYMNSNKRGAVYGFKLQSLDMLVDTKSVDKKTTLMNFLVMTVQEKFPDLMNFDSELRFLDKASLVSMENINTDIHELERDMDLTKKESVLRRDSKDYPIILKDFLSNAEDKFKKLIADVKTAQDSYKKVVEFYGENSRSISPAQFFSQFVRFVASFKAA------------------------------------------------------------------------------------------------------------
>EOG091F00BR|Lottia_gigantea|JG23_Melibe_leonina|TRANSCRIPT
---------------------------------------------------------------------------------------------------------------------------------------------------------------------------------------------------------------------------------------------------------------------------------------------------------------------------------------------------------------------------------------------------------------------------------------------------------------------------------------------------------------------------------------------------------------------------------------------------------------------------------------------------------------------------------------------------------------------------------------------------------------------------------------------------------------------------------------------------------------------------------------------------------FYDNIHQLHPQVNAVIAASMSLKNSHKVRRIIEVILAVGNYMNSNKRGAVYGFKLQSLDMLVDTKSVDKKTTLMHFLVTTVQEKFPDLMNFDSELRFLDKASLVSMENINTDIHELERDMELTKRESSLRKDSRDYPIILKDFLTNAEDKFRKLQDDVKTAQDAYKKVVEFYGENSRSISPAQFFSQFVRFV------------------------------------------------------------------------------------------------------------------
>EOG091F00BR|Lottia_gigantea|LotgiG139357
-------------------------------------------------------------------------------------------------------------MPIRLPMPEPSELERRFTKVLASMDLPPDKAKVLKGYDDEKKWDLICDQDRVHAKDPPHVYLDKLRTYLDPKSTRSSR-----------------------------------VNKFYYLLLKRKILGDSTSTQVLRDLEISLRTNHIEWVREFLNEENQGLDVLVDYLSFTQVVMRKEQLLNKDKSASLDSGLTLS--PKSPISRLKRSNTLGSA-R-GIKYSSKLNMGEARDDVHVCIMCLRAIMNHQYGFNLVIAHKHAINCIALSLNHRSLRTKALVLELLAAVCLVSGGHEIILSAFDNFKEVCGEPHRFETLMEYFKNYEEFHIDFMVACMQFINIVVHSVENMNFRVHLQYEFTQIGLDDYLEKLRNTESDRLAVQVHAYLDNMIDVANLLEDSETKTEALEKVAELEDEISHV-----KVEEEAMTKTVELEKQLSEANRELEILQQVNAQQETEVNTLRKTLNEKDEENLKRQSLLDSKMVELEQIKQGVIPAEKYSFFHVCLF---SGDTVTGNGIL----PPPPPPIAAAPPPPPPPPPPSGPAAPPPPPPPGAAIPSMSGKFVYVFHVLLKGSMTIKRKIQTKYRLPILNWTPLKPQQVKGTIFSDLDDEKLYSVIDFLEFEEIFRLGPAGPIRSSENGTPKLGKKNKVPQTISLLEPNRLRNIAITRRKMDMQNDEVVRAIHGLDLQRLSLDMVDILLTILPNDQEMKAYREYEKQRKSVDILSDEDKFMLQLAKVERLSQKLTIMSFVGNFYDSLHHLQPQVNAIIAASMSLRNSQKLRKMMEIILAFGNYMNSSKRGAAYGFKLQSLDMLIDTKSGDKKVTLMHFLVQTIQDKFPDVVNFDSELRFIEKAALVSMENITTDIYELEKGFSLTKKEYASRSNSKDAPTLLKDFLANSEDKFHKLQADVKTAQDAYKRVVEYYGENIRTMSPTTFFSQFVRFVNGFKQAVLDNERRKKLEFTIPDIDQRANKRKD---KKLSQEAMVSELKNRNKQIKE-KK-LLNKDEVYHGALEDILLDLKNEPYRRADAVRRSQRRRVESLVQAPSRTENF---
>EOG091F00BR|Biomphalaria_glabrata|HW09_Doto_sp|TRANSCRIPT
------------------------------------------------------------------------------------------------------------------------------------------------------------------------VYLNKLKTYLDPKATRSSR-----------------------------------IPVP---FIKRKMLGDSTSTQVLRDLEISLRTNHIEWVREFLNETNKGLDVLVDYLSYSQVVMRREQLMHKEKTASLDSSLNSSTSPR---RYLKRSNTISSP-R-NSKHINKLNMGEARDDVHVCIMCLRAIMNHQYGFNLVIAHKDAINCIALSLNHKSLRTKALVLELLAAVCLVSGGHDITLSAFDNFKEVCEEQHRFETLMDYFKNYDEFHIDFMVACMQFINIVVHSVENMNFRVHLQHECTNIGLDEYLAKLRNTESDRLAVQVHAYLDNMIDVAQLLEDSETKTDALEKLAELEDELSHVSERLAEVEEEAMIKTVELEKQLSNANMELDELRELTAKQDVEMGMLRKAMSEKDEESKHRLSLLDAKMSELELLKSSAGKGGGGS---GGSAQT----GLPDEKAL----PPPPAP----APPPTPPPTP----PPPPPP-----------------------------------------------------------------------------------------------------------------------------------------------------------------------------------------------------------------------------------------------------------------------------------------------------------------------------------------------------------------------------------------------------------------------------------------------------------------------------------------------------------------------------
>EOG091F00BR|Biomphalaria_glabrata|JG05_Bornella_anguilla|TRANSCRIPT
--------------------------------------------------------------------------------------------------------------------------------------------------------------------------------------------------------------------------------------QKRKMLGDSTSTQVLRDLEISLRTNHIEWVREFLNETNKGLDVLVDYLSYSQVVMRREQLMHKEKTASLDSSLN--TSPR---RYLKRSNTISSP-R-SSKHINKLNMGEARDDVHVCIMCLRAIMNHQYGFNLVIAHKDAINCIALSLNHKSLRTKALVLELLAAVCLVSGGHDITLAAFDNFKEVCDEQHRFETLMDYFKNYDEFHIDFMVACMQFINIVVHSVENMNFRVHLQHECTNIGL---------------------------------------------------------------------------------------------------------------------------------------------------------------------------------------------------------------------------------------------------------------------------------------------------------------------------------------------------------------------------------------------------------------------------------------------------------------------------------------------------------------------------------------------------------------------------------------------------------------------------------------------------------------------------------------------------------------------------------
>EOG091F00BR|Biomphalaria_glabrata|HW01_Armina_tigrina|TRANSCRIPT
-------------------------------------------------------------------------------------------------------------------------------------------------------------------------------------------------------------------------------------SRKRKMLGDSTSTQVLRDLEISLRTNHIEWVREFLNETNKGLDVLVDYLSYSQVVMRREQLMHKEKTASLDSSLNS--SPR---RYLKRSNTIGSP-R-SSKHIHKLNMGEARDDVHVCIMCLRAIMNHQYGFNLVIAHKDAINCIALSLNHKSLRTKALVLELLAAVCLVSGGHDITLSAFDNFKEVCDEQHRFETLMDYFKNYDEFHIDFMVACMQFINIVVHSVENMNFRVHLQHECTNIGLDDYLAKLRNTESDRLAVQVHAYLDNMIDVAQLLEDSETKTDALEKVAELEDENSHLTERIAEVEEEAMMKTVELEKQLSNANMELERLVELTAKQDLEMGMLRKTMSEKDEESRQRLSMLDAKLLELEHLKSLPGGGETG----GGGGSTDAAQTSSPEKAL----PPPP-------------------------------------------------------------------------------------------------------------------------------------------------------------------------------------------------------------------------------------------------------------------------------------------------------------------------------------------------------------------------------------------------------------------------------------------------------------------------------------------------------------------------------------------------------
>EOG091F00BR|Biomphalaria_glabrata|NC07_Tritonia_diomedea|TRANSCRIPT
------------------------------------------------------------------------------------------------------------------------------------------------------------------------------------------------------------------------------IPVP---FIKRKMLGDSTSTQVLRDLEISLRTNHIEWVREFLNETNKGLDVLVDYLSYSQVVMRREQLMHKEKTASLDSSLNS--SPR---RYLKRSNTIGSP-R-SSKHINKLNMGEARDDVHVCIMCLRAIMNHQYGFNLVIAHKDAINCIALSLNHKSLRTKALVLELLAAVCLVSGGHDITLSAFDNFKEVCEEQHRFETLMDYFKNYDEFHIDFMVACMQFINIVVHSVENMNFRVHLQHECTNIGLDDYLAKLRNTESDRLAVQVHAYLDNMIDVAQLLEDSETKTDALEKVAELEDENSHVCERLAEVEEEAMIKTVELEKQLSNAIMELDDFREITSRQDMEMTMLRKTMSERDEESRQQLSMLDAKLIELEHLKSLPGGGSSA----G--------------------------------------------------------------------------------------------------------------------------------------------------------------------------------------------------------------------------------------------------------------------------------------------------------------------------------------------------------------------------------------------------------------------------------------------------------------------------------------------------------------------------------------------------------------------------------
>EOG091F00BR|Biomphalaria_glabrata|NC01_Armina_californica|TRANSCRIPT
------------------------------------------------------------------------------------------------------------------------------------------------------------------------------------------------------------------------------IPVP---FIKRKMLGDSTSTQVLRDLEISLRTNHIEWVREFLNETNKGLDVLVDYLSYSQVVMRREQLMHKEKTASLDSSLNN--SPR---RYLKRSNTIGSP-R-SSKHIHKLNMGEARDDVHVCIMCLRAIMNHQYGFNLVIAHKDAINCIALSLNHKSLRTKALVLELLAAVCLVSGGHDITLSAFDNFKEVCDEQHRFETLMDYFKNYDEFHIDFMVACMQFINIVVHSVENMNFRVHLQHECTNIGLDDYLAKLRNTESDRLAVQVHAYLDNMIDVAQLLEDSETKTDALEKVAELEDEYSHVSERLAEVEEEAMIKTVELEKQLSNANMELERLGELTAKKDMEMNLLRQTMSEKDEESRHHLSMLDEKLLELEHLKSLPGGGSGG----GGGGSTDASQTSSPEKTL----PPPPAP----APPPP--------------------------------------------------------------------------------------------------------------------------------------------------------------------------------------------------------------------------------------------------------------------------------------------------------------------------------------------------------------------------------------------------------------------------------------------------------------------------------------------------------------------------------------------
>EOG091F00BR|Biomphalaria_glabrata|HW02_Berghia_verrucicornis|TRANSCRIPT
------------------------------------------------------------------------------------------------------------------------------------------------------------------------VYLNKLKTYLDPKATRSSR-----------------------------------IPVP---FIKRKMLGDSTSTQVLRDLEISLRTNHIEWVREFLNETNKGLDVLVDYLSYSQVVMRREQLMNKEKTSSLDSHLNSS--PR---RYLKRSNTIGSP-R-SSKHINKLNMGEARDDVHVCIMCLRAIMNHQYGFNLVIAHKDAINCIALSLNHKSLRTKALVLELLAAVCLVSGGHDITLSAFDNFKEVCDEQHRFETLMDYFKNYDEFHIDFMVACMQFINIVVHSVENMNFRVHLQHECTHIGLDDYLAKLRNTESDRLAVQVHAYLDNMIDVAQLLEDSETKTDALEKVAEIEDEYSQVSERLAEVEEEAMIKTVELEKQLSNANMELEDLRDLTSRQSMEMDMLRKTMSEKDEESRQRLSMLDAKLLELEHLRSIGKGSG-I----GDGLSTGASQGSSPDKLP----PQTPP------------------------------------------------------------------------------------------------------------------------------------------------------------------------------------------------------------------------------------------------------------------------------------------------------------------------------------------------------------------------------------------------------------------------------------------------------------------------------------------------------------------------------------------------------
>EOG091F00BR|Biomphalaria_glabrata|HW17_Hermissenda_crassicornis|TRANSCRIPT
-------------------------------------------------------------------------------------------------------------------------------------------------------------------------------------------------------------------------------------SRKRKMLGDSTSTQVLRDLEISLRTNHIEWVREFLNETNKGLDVLVDYLSYSQVVMRREQLMNKEKTSSLDSHLNN--SPR---RYLKRSNTIGSP-R-SSKHIHKLNMGEARDDVHVCIMCLRAIMNHQYGFNLVIAHKDAINCIALSLNHKSLRTKALVLELLAAVCLVSGGHDITLSAFDNFKEVCDEQHRFETLMDYFKNYDEFHIDFMVACMQFINIVVHSVENMNFRVHLQHECTHIGLDDYLAKLRNTESDRLAVQVHAYLDNMIDVAQLLEDSETKTDALEKVAELEDEYSHVSERLAEVEEEAMIKTVELEKQLSNSNMELEDLRNLTLRQNMEAEMLRKTMSEKDEESRQRLSQLDAKMLELEHLRSL--------------------------------------------------------------------------------------------------------------------------------------------------------------------------------------------------------------------------------------------------------------------------------------------------------------------------------------------------------------------------------------------------------------------------------------------------------------------------------------------------------------------------------------------------------------------------------------------
>EOG091F00BR|Biomphalaria_glabrata|HW12_Facelina_rubrovittata|TRANSCRIPT
------------------------------------------------------------------------------------------------------------------------------------------------------------------------VYLNKLKTYLDPKATRSSR-----------------------------------IPVP---FIKRKMLGDSTSTQVLRDLEISLRTNHIEWVREFLNETNRGLDVLVDYLSYSQVVMRREQLLNKEKTSSLDSHLNSS--PR---RTLKRSNTIGSP-R-SSKHIHKLNMGEARDDVHVCIMCLRAIMNHQYGFNLVIAHKDAINCIALSLNHKSLRTKALVLELLAAVCLVSGGHDITLSAFDNFKEVCDEQHRFETLMDYFKNYDEFHIDFMVACMQFINIVVHSVENMNFRVHLQHECTHIGLDDYLAKLRNTESDRLAVQVHAYLDNMIDVAQLLEDSETKTDALEKVAELEDEYSHVSERLAEVEEEAMIKTVELEKQLSNANMELEDLRGLTSRQTMEMDILRKTMTEKDEESRQRLSMLDAKLLEIEHLRSMGGGRGGGSGEGGGGVSTDASLNSSPEKLP----PP---------------------------------------------------------------------------------------------------------------------------------------------------------------------------------------------------------------------------------------------------------------------------------------------------------------------------------------------------------------------------------------------------------------------------------------------------------------------------------------------------------------------------------------------------------
>EOG091F00BR|Biomphalaria_glabrata|HW05_Caloria_elegans|TRANSCRIPT
-------------------------------------------------------------------------------------------------------------------------------------------------------------------------------------------------------------------------------------SRKRKMLGDSTSTQVLRDLEISLRTNHIEWVREFLNETNKGLDVLVDYLSYSQVVMRREQLLNKEKTSSLDSHLNNS--PK---RHLKRSNTIGSP-R-SSKHLNKLNMGEARDDVHVCIMCLRAIMNHQYGFNLVIAHKDAINCIALSLNHKSLRTKALVLELLAAVCLVSGGHDITLSAFDNFKEVCDEQHRFETLMDYFKNYDEFHIDFMVACMQFINIVVHSVENMNFRVHLQHECTNIGLDDYLAKLRNTESDRLAVQVHAYLDNMIDVAQLLEDSETKTDALEKVAELEDEYSHVSERLAEVEEEAMIKTVELEKQLSNANMELEDLRGLTSHQGMEMDMMRKTMSDKDEESRQRLSMLDAKLLELEHLRSIGGRGSGE----GGNVSTDASQSSSPEKLP----PPPPAP----APPPP--------------------------------------------------------------------------------------------------------------------------------------------------------------------------------------------------------------------------------------------------------------------------------------------------------------------------------------------------------------------------------------------------------------------------------------------------------------------------------------------------------------------------------------------
>EOG091F00BR|Biomphalaria_glabrata|HW10_Embletonia_pulchra|TRANSCRIPT
-------------------------------------------------------------------------------------------------------------------------------------------------------------------------------------------------------------------------------------SRKRKMLGDSTSTQVLRDLEISLRTNHIEWVREFLNETNKGLDVLVDYLSYSQVVMRREQLMNKEKTSSLDSTLNNS--PR---RYLKRSNTIGSP-R-SSKHIHKLNMGEARDDVHVCIMCLRAIMNHQYGFNLVIAHKDAINCIALSLNHKSLRTKALVLELLAAVCLVSGGHDITLSAFDNFKEVCEEQHRFETLMDYFKNYDDFHIDFMVACMQFINIVVHSVENMNFRVHLQHECTTIGLDDYLAKLRNTESDRLAVQVHAYLDNMIDVAQLLEDSETKTDALEKVAELEDEYSHVSERLVEVEEEAMIKTVELEKQLSNANMELDDLRERSARQEMEISVLSKTMNEKDEESRKRLSMLDAKLVELENMKTTGGST-------------DTSRQGSPEKSL----PPPPPPVAAPPPPPP--------------------------------------------------------------------------------------------------------------------------------------------------------------------------------------------------------------------------------------------------------------------------------------------------------------------------------------------------------------------------------------------------------------------------------------------------------------------------------------------------------------------------------------------
>EOG091F00BR|Biomphalaria_glabrata|HW16_Hancockia_cfuncinata|TRANSCRIPT
-------------------------------------------------------------------------------------------------------------------------------------------------------------------------------------------------------------------------------------SRKRKMLGDSTSTQVLRDLEISLRTNNIEWVREFLNEANKGLDVLVDYLSYSQVVMRREQMMFKEKTASLDSSLNN--SPR---RYLKRSNTIASP-R-SSKHISKLNMGEARDDVHVCIMCMRAIMNHQYGFNLVIAHKEAINCIALSLNHKSLRTKALVLELLAAVCLVSGGHDITLSAFNNFKEVCGEQHRFETLMDYFKNYDEFHIDFMAACMQFINIVVHSVENMNFRVHLQHECTNIGLDEYLAKLRNTESDRLAVQVHAYLDNMIDVAQLLEDSETKTDALEKLAELEDEYSHVSERLTEVEEEAMIKTVELEKQLSNANMELEDLRELTSKQDLEMNMMRKTMTEKDEESRQRLSMLDAKLEELETLKSTAG------------------------------------------------------------------------------------------------------------------------------------------------------------------------------------------------------------------------------------------------------------------------------------------------------------------------------------------------------------------------------------------------------------------------------------------------------------------------------------------------------------------------------------------------------------------------------------------
>EOG091F00BR|Biomphalaria_glabrata|HW07_Cuthona_caerulea|TRANSCRIPT
-------------------------------------------------------------------------------------------------------------------------------------------------------------------------------------------------------------------------------------SRKRKVLGDSTSTQVLRDLEISLRTNHIEWVREFLNETNKGLDVLVNYLSFSQVVMRREQLMNKEKTSSLDSHLNTS--PK---RSLKRSNTIGSP-R-ASKHVNKLNMGEALDDVHVCIMCLKAIMNHQYGFNLVFAHKDAINCIALSLNHKSLRTKSLVLELLAAVCLVSGGHAITLSAFDNFKEVCGEQHRFETLMDYFKNYDEFHIEFMVACMQFINIIVHSVENMNFRVHLQHECTNIGLDDYLAKLRNTESDRLALQVHAYLDNVIDVAQLLEDSETKTDALEKVAELEDEYSQITERLAEVEEEAMMKTVELEKQLSTSNMELEDLREVTARQTMEMELLRKTMYEKDEESRQHLNMLDAKLLELEKLKSSAGKGVGD-----------TSITSSGIFNSTDKSL---AP----PPPPPP-------------------------------------------------------------------------------------------------------------------------------------------------------------------------------------------------------------------------------------------------------------------------------------------------------------------------------------------------------------------------------------------------------------------------------------------------------------------------------------------------------------------------------------------
>EOG091F00BR|Biomphalaria_glabrata|HW11_Eubranchus_exiguus|TRANSCRIPT
------------------------------------------------------------------------------------------------------------------------------------------------------------------------VYLNKLKTYLDPKATRSSR-----------------------------------IPVP---FIKRKVLGDSTSTQVLRDLEISLRTNHIEWVREFLNETNKGLDVLVDYLSFSQVVMRREQLMHREKTSSLDSKLDH--SPR---RYLRRSNTIGSP-RGSTKHVKQMNMGEALDDVHVCIMCLKAIMNHQYGFNLVFAHKDAINCIALSLNHKSLRTKALVLELLAAVCLVSGGHDITLASFDNFKEVCGEQHRFETLMDYFKNYDEFHIEFMVACMQFINIIVHSVENMNFRVHLQHECTNIGLDDYLAKLSNTESDRLSLQVHAYLDNVIDVAQLLEDSETKTDALEKVAELEDEYAQISDRLMEVEEEAMIKTVELEKQLSHANMDLEEFRDVTSRQNMEMEMLRKTMSEKDEESRQQLTMLDAKLAEIENLKALGP---------------DTSVSSSPEKCV----L---AP----PPPPPPPP-----------------------------------------------------------------------------------------------------------------------------------------------------------------------------------------------------------------------------------------------------------------------------------------------------------------------------------------------------------------------------------------------------------------------------------------------------------------------------------------------------------------------------------------
>EOG091F00BR|Biomphalaria_glabrata|HW04_Calmella_cavolinii|TRANSCRIPT
------------------------------------------------------------------------------------------------------------------------------------------------------------------------VYLDKLKTYLDPKATRSSR-----------------------------------IPVP---FIKRKMLGDSTSTQVLRDLEISLRTNHIEWVREFLNEHNKGLDVLVDYLSFSQVVMRREQLLNNEKTASLDSGL-SSRSPR---RYLKRSNTIGSP-R-ASKHISKLNMGEARDDVHVCIMCLRAIMNHQYGFNLVIAHKDAINCIALSLNHKSLRTKALVLELLAAVCLVSGGHDIILSAFDNFKEVCGEEHRFETLMDYFKNYEEFHIDFMVACMQFVNIVVHSVENMNFRVHLQHEFTIIGLDDYLAKLRNTESDRLAVQVHAYLDNMIDVAQLLDDSETKTDALEKVAELEDDLSHVTERLAEVEEEAMTKTVELEKQLSDANTDLEDFRELVSRQESEINTLRQTMTEKDEESRKRLSMMDAKLSELETLKAQPATNVGD----GSPIKSSN--------VP----VAAPAP----PPPPPPPPPP----PPPPPPPP---------------------------------------------------------------------------------------------------------------------------------------------------------------------------------------------------------------------------------------------------------------------------------------------------------------------------------------------------------------------------------------------------------------------------------------------------------------------------------------------------------------------------
>EOG091F00BR|Biomphalaria_glabrata|HW19_Polycera_quadrilineata|TRANSCRIPT
-------------------------------------------------------------------------------------------------------------------------------------------------------------------------------------------------------------------------------------SRKRKMLGDSTSTQVLRDLEISLRTNNIEWVREFLNEQNTGLDVLVDYLSFSQVVMRREQLLSNEKTSSLDSGL--SRSPK---RYLKRSNTIGSP-R-TSKFINKLNMGEARDDVHVCIMCLRAIMNHQYGFNLVIAHKDAINCIALSLNHRSLRTKALVLELLAAVCLVSGGHDIILSAFDNFKEVCGELHRFETLMDYFKNYDEFHIDFMVACMQFINIVVHSVENMNFRVHLQHECTNIGLDDFLSKLRNTESDRLALQVNAYLDNVIDVAQLLEDSETKTDALEKVAELEDEYSQISERLTEVEEEAMMKTVELEKQLSNANTDLDDYRELVQRQDVEMHLLRKTMSEKDEESRKRLSMLDAKLLELETIKLMPGSSSDGS---ASPLAGSP--------VK----TPAPAA----PAPAPPPPPP----PPPPPPP----------------------------------------------------------------------------------------------------------------------------------------------------------------------------------------------------------------------------------------------------------------------------------------------------------------------------------------------------------------------------------------------------------------------------------------------------------------------------------------------------------------------------
>EOG091F00BR|Biomphalaria_glabrata|NC03_Doris_kerguelenensis|TRANSCRIPT
-------------------------------------------------------------------------------------------------------------------------------------------------------------------------------------------------------------------------------------SRKRKILGDSTSTQVLRDLEISLRTNHIEWVREFLNDHNQGLDVLVDYLSFTQVVMRREQLQNSEKSASLDSGLSRS--PK---RYLKRSHTIGSPGR-SSRHINKLNMGEARDDVHVCIMCLRAIMNHQYGFNLVIEHEHAINCIALSLNHRSLRTKALVLELLAAVCLVSGGHDIILAAFDNFKEVCEEAHRFETLMDYFKNYDEFHIDFMVACMQFVNIVVHSVENMNFRVHLQHEFRNIGLDEYLEKLRNTESDRLAVQVHAYLDNMIDVGQLLEDSETKTDALEKVSELDEELSRLTEKMEEKEEEAVNKMVELEKQLSEANCELEKLRELTVLQETEMNTLRKTMTEKEEESRNRMSAYEAKVIELQQMKSFSGSDGSAS---TSPL------SSPGNTLA----PPPPP------------------------------------------------------------------------------------------------------------------------------------------------------------------------------------------------------------------------------------------------------------------------------------------------------------------------------------------------------------------------------------------------------------------------------------------------------------------------------------------------------------------------------------------------------
>EOG091F00BR|Crassostrea_gigas|CGI_10007354
MEDNYDDDPLGFLAEFKKGRYMSFSIDSSNLYLNEIPEGECSDENGTNTDFRSTESSDHFDESQSGEELDRITPLIEMGNGESMHNNHRG-----------FDLRTSVAMPMRLPMPDPHELEKRFTKVLASMDLPPDKAKVLKGYDDEKKWDLICDQERVHAKDPPHVYLDRLRTYLDPRNSRGSR-----------------------------------V--------KKKNLNDISSTQVLRDLEISLRTNHIEWVREFLSEDNQGLDVLVDYLSFSQVVMRKEQLLNKEKSTSLD-GLVKS--PA---RKLKRSNTIGSP-R-HTK-MSKLNMGEARDDVHVCIMCLRAIMNHQYGFNLVIAHRHAINCIALSLNHHSLRTKALVLELLAAVCLVSGGHEIILSAFDNFKEVCGERHRFETLMDYFRNYEEFHIDFMVACMQFVNIVVHSVENMNFRVHLQYEFTHIGLDDYLNKLRHTESDRLSVQVHAYVDNMIEVAQLLEDSELKTEAIERAEDLEEELSREREHAQEMEEEAMAKSLELEKQLADATNRIEELEEYLGQQDKELSTLRQMMSEKDEESKKRQSMFEAKLREMETMRANLSTSG--------------------------------------SLPPPPPPPPGAPGAPPPPPGPG-------------------GAMTIKRKIQTKYRLPMLNWTPLKPQQVKGTVFSDLDDDKLLNVIDFFQFEEVFKLGAGLIGTDDVKGETM---KKKKAESVSLMEPNRLRNVAITRRKLVLNNDEVCRAINFIDLKTLSLDMTDILLTILPNEAEMKAYKQYEKERRPLDRLSDEDRFMLQLSKIERLSQKLHIMSFIGNFNENVHHLAPQVNAIIAASMSLRSSTKVRKILEIILAIGNYMNSAKRGAVYGFKLQSLDMLTDTKSKDKNVTLMHFLVQTVQAKFPEIVNFDSELRFLEKAAVVSMENIMTDYKDLEKGMQMTQKEYEARKHSRDTPPILKEFLTNSEDKLKKLQADIKTAEDAYKRVVEFFGENPRTCSPTSFFSQFVRFVAAFKAAVLEMEKRKKIEDAQIEEEQEQVKNKKKDFKKNVQEAVVSELKTRNRQIKE-KK-LLGKDEVYHGALEDILLDLKNEPYRRADAVRRSQRRRNENMVQAPNSEEGDEYY
>EOG091F00BR|Biomphalaria_glabrata|HW21_Tritonia_manicata|TRANSCRIPT
------------------------------------------------------------------------------------------------------------------------------------------------------------------------------------------------------------------------------------------------------------------------------------------------------------------------------------------------------------------------------------------------------------------------------------------------------------------------------------------------------------------------------------------------------------------------------------------------------------------------------------------------------------------------SSPPPPPPPPPCGGPAPPPPPPLPGLA-GP--------------GAMTIKKKVQTKYRLPILNWTPLKPQQLKGTIFSDLDDEKLYNVIDFNEFEDIFRLGPAGPLAASEK--------------------------AITRRKIELSNENIVKAVNGLDLKTLSLDIVDIMMTVQPNEQEMKAYKNFEKERKNPAMLCEEDKFMMQMVKVERLSQKLQIMSFIGNFHDSIHQLHPQVNAVIAASMSLKNSHKVRRIIEVILAVGNYMNSNKRGAVYGFKLQSLDM------------------------------------------------------------------------------------------------------------------------------------------------------------------------------------------------------------------------------------------------------
>EOG091F00BR|Biomphalaria_glabrata|HW18_Janolus_cristatus|TRANSCRIPT
---------------------------------------------------------------------------------------------------------------------------------------------------------------------------------------------------------------------------------------------------------------------------------------------------------------------------------------------------------------------------------------------------------------------------------------------------------------------------------------------------------------------------------------------------------------------------------------------------------------------------------------------------------------------------------------------------------------------AMTIKKKVQTKYRLPILNWTPLKPQQLKGTIFSDLDDEKLYNVIDFNEFEDIFRLGPAGPLAAS--------------------------NVAITRRKIELSNDNIVKAVNGLDLKTLSLDIVDIMMTVQPNEQEMKAYKNFEKEKRSPATLCEEDKFMMQMVKVERLAQKLQIMSFIGNFYDNIHQLHPQINAVIAASMSLKNSHKVRRIIEVILAVGNYMNSNKRGAVYGFKLQSLDM------------------------------------------------------------------------------------------------------------------------------------------------------------------------------------------------------------------------------------------------------
>EOG091F00BR|Lottia_gigantea|JG03_Austraeolis_stearnsi|TRANSCRIPT
--------------------------------------------------------------------------------------------------------------------------------------------------------------------------------------------------------------------------------------------------------------------------------------------------------------------------------------------------------------------------------------------------------------------------------------------------------------------------------------------------------------------------------------------------------------------------------------------------------------------------------------------------------------------------------------------------------------------GAMTIKKKVQTKYRLPILNWTPLKPQQLKGTIFSDLDDEKLYSVIDFNEFEDIFRLGPAGPLAASANGTPKTLKKNKKPENISLLESNRLRNVAITRRKIELSNDDIVRAVNGLDLKTLSLDIVDIMMTVQPNDQEIKAYKNFEKDRKNPGTLCEEDKFMMQMVKVERLSQKLQIMSFIGNFYDSIHQLHPQINAVIAASMSLKNSHKVRRIIEVILALGNYMNSNKRGAVYGFKLQSLDMLVDTKSVDKKTTLMNFL-------------------------------------------------------------------------------------------------------------------------------------------------------------------------------------------------------------------------------------
>EOG091F00BR|Biomphalaria_glabrata|JG28_Scyllaea_fulva|TRANSCRIPT
---------------------------------------------------------------------------------------------------------------------------------------------------------------------------------------------------------------------------------------------------------------------------------------------------------------------------------------------------------------------------------------------------------------------------------------------------------------------------------------------------------------------------------------------------------------------------------------------------------------------------------------------------------------------------------------------------------------------AMTIKKKIQTKYRLPILNWTPLKPQQLKGTIFSELDDEKLYNVIDFNEFEDIFRLGPAGPLAASGN--------------------------AITRRKIELPNDDIVKAVNGLDLKKLSLDIVDIMMTIQPNDQEMKAYKNFEKDRKNPATLCEEDKFMMQMVKVERLSQKLQIMSFIGNFYDSIHQLHPQINAVIAASMSLKNSHKVRRIIEVILAVGNYMNSNKRGAVYGFKLQSLDM------------------------------------------------------------------------------------------------------------------------------------------------------------------------------------------------------------------------------------------------------
>EOG091F00BR|Biomphalaria_glabrata|NC08_Tritonia_hamnerorum|TRANSCRIPT
--------------------------------------------------------------------------------------------------------------------------------------------------------------------------------------------------------------------------------------------------------------------------------------------------------------------------------------------------------------------------------------------------------------------------------------------------------------------------------------------------------------------------------------------------------------------------------------------------------------------------------------------------------------------------PPPPPPPAIGGGMGPPPPPPPPGMG-GP--------------GAMTIKKKIQTKYRLPILNWTPLKPQQLKGTIFSDLDDEKLYNVIDFNEFEDIFRLGPAGPLAASEN--------------------------AITRRKIELSNDDIVKAVNGLDLKKLSLDIVDIMMTVQPNDQELKAYKNFEKDRKNPATLCEEDKFMMQMVKVERLGQKLQIMSFIGNFYDTIHQLHPQVNAVIAASMSLKNSHKVRRIIEVILAVGNYMNSNKRGAVYGFKLQSLDM------------------------------------------------------------------------------------------------------------------------------------------------------------------------------------------------------------------------------------------------------
>EOG091F00BR|Biomphalaria_glabrata|JG17_Hancockia_uncinata|TRANSCRIPT
---------------------------------------------------------------------------------------------------------------------------------------------------------------------------------------------------------------------------------------------------------------------------------------------------------------------------------------------------------------------------------------------------------------------------------------------------------------------------------------------------------------------------------------------------------------------------------------------------------------------------------------------------------------------------------------------------------------------AMTIKQKVQTKYRLPILNWTPLKPQQLKGTIFSELDDEKLYNVIDFNEFEDIFRLGPAGPLAASGN--------------------------AITRRKIELTNEDIVKAVNGLDLKKLSLDVVDIMMTIQPNDQETKAYRNFEKDKKNPATLCEEDKFMMQMVKVERLAQKLQIMSFIGNFYDSIHQLHPQINAVIAASMSLKNSHKLRRIIEVILALGNYMNSNKRGAVYGFKLQSLDM------------------------------------------------------------------------------------------------------------------------------------------------------------------------------------------------------------------------------------------------------
>EOG091F00BR|Biomphalaria_glabrata|NC05_Hermissenda_crassicornis|TRANSCRIPT
---------------------------------------------------------------------------------------------------------------------------------------------------------------------------------------------------------------------------------------------------------------------------------------------------------------------------------------------------------------------------------------------------------------------------------------------------------------------------------------------------------------------------------------------------------------------------------------------------------------------------------------------------------------------------PPPPPPPGIGGPAPPPPPPPPGMGLGP--------------GAMTIKKKVQTKYRLPILNWTPLKPQQLKGTIFSDLDDEKLYTVIDFNEFEDIFRLGPAGPLAASAN--------------------------AITRRKIEMSNDDIVRAVNGLDLKSLSLDIVDIMMTVQPNDQEIKAYKNFEKDRKNPGTLCEEDKFMMQMVKVERLSQKLQIMSFIGNFYDSMHQLHPQINAVIAASMSLKNSHKVRRIIEVILALGNYMNSNKRGAVYGFKLQSLDM------------------------------------------------------------------------------------------------------------------------------------------------------------------------------------------------------------------------------------------------------
>EOG091F00BR|Biomphalaria_glabrata|JG08_Dendronotus_venustus|TRANSCRIPT
-----------------------------------------------------------------------------------------------------------------------------------------------------------------------------------------------------------------------------------------------------------------------------------------------------------------------------------------------------------------------------------------------------------------------------------------------------------------------------------------------------------------------------------------------------------------------------------------------------------------------------------------------------------------------------PPPPPPFGGSGPPPPPPPPGMGSGP--------------GAMTIKKKIQTKYRLPILNWTPLKPQQLKGTIFSELDDEKLYTVIDFNEFEDIFRLGPAGPLAASEN--------------------------AITRRKIELHNDDLVKAVNGLDLKKLSLDIVDIMMTITPNDQEIKAYKTFEKDKKNPATLCEEDKFMMHMVKVERLSQKLQIMSFIGSFYDNIHQLHPQINAVIAASMSLKNSHKVRRIIEVILALGNYMNSNKRGAVYGFKLQSLDM------------------------------------------------------------------------------------------------------------------------------------------------------------------------------------------------------------------------------------------------------
>EOG091F00BR|Lottia_gigantea|JG32_Unidentia_angelvaldesi|TRANSCRIPT
-----------------------------------------------------------------------------------------------------------------------------------------------------------------------------------------------------------------------------------------------------------------------------------------------------------------------------------------------------------------------------------------------------------------------------------------------------------------------------------------------------------------------------------------------------------------------------------------------------------------------------------------------------------------------------------------------------------------------------QTKYRLPILNWTPLKPQQLKGTIFSELDDEKLYTVINFNEFEDIFRLGPAGPLAASSNGTPKTLKKNKKPENVSLLDSNRLRNVAITRRKIELSNDGIVKAVNSLDLKTLSLDIVDIMMTVQPNDQEMKAYKNFEKEKKNPATLCEEDKFMM--------------------------------------------------------------------------------------------------------------------------------------------------------------------------------------------------------------------------------------------------------------------------------------------------------------------------------------
>EOG091F00BR|Biomphalaria_glabrata|JG11_Dondice_occidentalis|TRANSCRIPT
---------------------------------------------------------------------------------------------------------------------------------------------------------------------------------------------------------------------------------------------------------------------------------------------------------------------------------------------------------------------------------------------------------------------------------------------------------------------------------------------------------------------------------------------------------------------------------------------------------------------------------------------------------------------------------------------------------------------------------------------------------------------------------------------------------------------KRIALEPAALVEAINSCDIVALSSECAELLLKFTPTVEERASLLKYSAE---FDKMADAEQFLMQLIKIERLESKLNTMSFMGCFDELFRTISPQIEAVITACASVSTSDKLKQLLEIILAYGNYINGARRGFTQAVKLESL--------------------------------------------------------------------------------------------------------------------------------------------------------------------------------------------------------------------------------------------------------
