# Supplementary material for: Transcriptomics provides a robust framework for the relationships of the major clades of cladobranch sea slugs (Mollusca, Gastropoda, Heterobranchia), but fails to resolve the position of the enigmatic genus Embletonia
Source: BMC Ecol Evol. 2021 Dec 28;21:226. doi: 10.1186/s12862-021-01944-0 (PMC8895541; doi:10.1186/s12862-021-01944-0)
Supplement: Supplementary file 6 — Additional file 6. Archive S4: Unmasked multiple sequence alignments on amino acid level including Doris kerguelenensis and Calmella cavolini prior to the removal of outliers. [file 12862_2021_1944_MOESM6_ESM.zip › Archive_S4/Alignments/EOG091F0240.aa.fasta]

>EOG091F0240|Biomphalaria_glabrata|BGLTMP006458
-----------------------------------MMCDGFYGGNFGQPVCSTCHLFLFSSHMKEDGEEGEDGDNRVYNQKVDSDDSGTEEPGVETDFYASRD-VQER---E--VC---QLARRPARHKPDKLAERINALTIPREVD-RIPPGLIESLPPEVLLLVFKNLDDISLWVAGNVCTRWRQILDGEITQSKWKHFIQLRWPLFQLQYKVHCWKTIYTQLLLSSPCRYCLESMMLQSTPPIEENSWRHRRLRSELKTLKSDPPEGIQATPLDRHCCHWQASITGPQGSPYEGGLFLLYLQIPQSYPMRPPKVRFITKIFHPNISRHGDVGLDSIHHNWSLALTISKVLISIQSLLTDPYCNICMEPAIGKLFKQNRTQFDRMARLCTWKFAMHDYVMAFPIDPNGV-
>EOG091F0240|Biomphalaria_glabrata|HW21_Tritonia_manicata|TRANSCRIPT
------------------------------------------------------------------------------------------------------------------------------------------------ESLSTIRDDLVERMPTEILLYIFSYLDDIGLCKAAQVCKRWRMLSDD----------MQVNWNIIFE----KRWQLFYTKLLRSSPCRLCLESMMLQSTPPIEENSWRHRRLRSELKTLKTDPPEGIQATPLDRHCCHWQASITGPKDSPYEGGMFLIYLQIPHNYPMRPPKVRFITRIFHPNISRHGDVGLDSIHHNWSLALTISKVLISIQSLLTDPYCSVCMEPSIGKLFTKNRAQFDKLARLCAWQYAMLDYVI----------
>EOG091F0240|Biomphalaria_glabrata|HW10_Embletonia_pulchra|TRANSCRIPT
-----------------------------------VMCSGFYGDNFGQPVCSTCHLFLFSVDLNKDDE--DEDDNRVYNAKVDSDDSGTEEPGAEADFYESLG-CLDR---E--VY---HQCRRPARLKADRLTERLNALTIPREQD-TSSKGLMDSLPPEVLLLVFKYLDDISLWVAGNVCTRWRQILDGEISQSQWKHFIQLRWPLFQPQFKVSCWRAMYTKLLLSSPCRLCLESMMLQSTPPIEENSWRHRRLRSELKTLKTDPPEGIQATPLDRHCCHWQASITGPKDSPYEGGMFLLYLQIPQN-------------------------------------------------------------------------------------------------------
>EOG091F0240|Biomphalaria_glabrata|HW17_Hermissenda_crassicornis|TRANSCRIPT
-------------------------------------------------------------------------DNRVYNAKVDSDDSGTEEPGAEADFYASLGECLDR---E--VF---HQCRRPPRHKADRLVERLNALTIPREQDTLLSKGLIDSLPPEVLLLVFKYLDDISLWVAGNVCSRWRQILDGEISQSQWKHFIQLRW--------------------------------------------------------------------------------------------------------------------------------------------------------------------------------------------------------------
>EOG091F0240|Biomphalaria_glabrata|NC05_Hermissenda_crassicornis|TRANSCRIPT
-----------------------------------VMCSGFYGDNFGQPVCSTCHLFLFSIDVNKDDE--DEDDNRVYNAKVDSDDSGTEEPGAEADFYASLGECLDR---E--VF---HQCRRPPRHKADRLVERLNALTIPREQDTLLSKGLIDSLPPEVLLLVFKYLDDISLWVAGNVCSRWRQILDGEISQSQWKHFIQLRWPLFQPQFKVSCWRTMYTKLLLSSPCRLCLESMMLQSTPPIEENSWRHRRLRSELKTLKTDPPEGIQATPLDRHCCHWQASITGPKDSPYEGGMFLLYLQIPQNYPMRPPKVRFITRIFHPNISRHGDVGLDSIHHNWSLALTISKVLISIQSLLTDPYCNICMEPAIGNLFKQNRTQFDRLARLCAWQYAMLDYV-----------
>EOG091F0240|Biomphalaria_glabrata|JG11_Dondice_occidentalis|TRANSCRIPT
-----------------------------------------------------------------------------------------------------------------------------------------------------------------------------------------------------------------------------------------------------------------------KTDPPEGIQATPLDKHCCHWQASITGPKDSPYEGGMFLLYLQIPQNYPMRPPKVRFITRIFHPNISRHGDVGLDSIHHNWSLALTISKVLISIQSLLTDPYCSICMEPAIGHLFKQNRTQFDRLARLCAWQYAMLDYV-----------
>EOG091F0240|Biomphalaria_glabrata|HW18_Janolus_cristatus|TRANSCRIPT
-------------------------------------------------------------------------------------------------------------------------------------------------------------------------------------------------------------------------------------------------------------------------------------RHCCHWQASITGPKDSPYEGGMFLLYLQIPQNYPMRPPKVRFITRIFHPNISRHGDVGLDSIHHNWSLALTISKVLISIQSLLTDPYVNVCMEPAIGKLFKRNRTQFDRLARLCAWQYAMLDYVI----------
>EOG091F0240|Biomphalaria_glabrata|JG25_Palisa_papillata|TRANSCRIPT
-------------------------------------------------------------------------------------------------------------------------------------------------------------------------------------------------------------------------------------------------------------------------------------------------------EGGMFLLYLQIPQNYPMRPPKVRFITRIFHPNISRHGDVGLDSIHHNWSLALTISKVLISIQSLLTDPYCNICMEPAIGNLFKRNKTQFDRLARLCAWQYAMLDYI-----------
>EOG091F0240|Biomphalaria_glabrata|JG03_Austraeolis_stearnsi|TRANSCRIPT
-----------------------------------------------------------------------------------------------------------------------------------------------------------------------------------------------------------------------------YTKLLLSSPCRLCLESMMLQSTPPIEENSWRHRRLRSELKTLKTDPPEGIQATPLDRHCCHWQASITGPKDSPYEGGMFLLYLQIPQNYPMRPPKVRFITRIFHPNISRHGDVGLDSIHHNWSLALTISKVLISIQSLLTDPYCNICMEPAIGNLFKRNKTQFDRLARLCAWQYAMLDYII----------
>EOG091F0240|Biomphalaria_glabrata|NC01_Armina_californica|TRANSCRIPT
-----------------------------------VMCSGFYGDNFGQPVCSTCHLFLFSVDVNKDDE--DEDDNRVYNAKVDSDDSGTEEPGAEGDFYASLG-CLDR---E--VY---HQCRRPARHKADRLTERLNALTIPREQDTSSSKGLIDSLPPEVLLLVFKYLDDISLWVAGNVCTRWRQILNAEVSQSQWKHFIQLRWPLFQPQYKVSCWRTMYTKLLLSSPCRLCLESMMLQSTPPIEENSWRHRRLRSELKTLKTDPPEGIQATPLDRHCCHWQASITGPKDSPYEGGMFLLYLQIPQNYPMRPPKVRFITRIFHPNISRHGDVGLDSIHHNWSLALTISKVLISIQSLLTDPYCNICMEPTIGRLFKQNRTQFDRLARLCAWQYAMLDYVI----------
>EOG091F0240|Biomphalaria_glabrata|HW02_Berghia_verrucicornis|TRANSCRIPT
-----------------------------------------------------------------------------------------------------------------------------------------------------------------------------------------------------------------------------------------------------IEENSWRHRRLRSEMKTLKTDPPEGIQATPLDRHCCHWQASITGPKDSPYEGGMFLLYLQIPQNYPMRPPKVRFITRIFHPNISRHGDVGLDSIHHNWSLALTISKVLISIQSLLTDPYCNICMEPAIGNLFKKNRAQF----------------------------
>EOG091F0240|Biomphalaria_glabrata|JG32_Unidentia_angelvaldesi|TRANSCRIPT
-----------------------------------VMCNGFYGDNFGQPVCSTCHLFLFSIDVNKDDE--DEDDNRVYNAKVDSDDSGTEEPGAEADFYASIG-CLDR---E--VC---RQCRRPARHKADRLTERLNALTIPREHDTSSSKGMIDSLPPEVLLLVFKYLDDISLWVAGNVCTRWRQILDGEISPSRWKHFIQLRWPLFQPQYKVSCWRSMYTKLLLSSPCRFCLESMMLQSTPPIEENSWRHRRLRSELKTLKTDPPEGIQATPLDRHCCHWQASITGPKDSPYEGGMFLLYLQIPQNYPMRPPKVRFITRIFHPNISRHGDVGLDSIHHNWSLALTISKVLISIQSLLTDPYCNICMEPAIGNLFKQNRSQFDKLARLCSWQYAMLDYV-----------
>EOG091F0240|Biomphalaria_glabrata|JG29_Spurilla_braziliana|TRANSCRIPT
--------------------------------------------------------------------------------------------------------------------------RRPPRHKADRLVERLNALTIPREQDTLSSKGLIDSFPPEVLLLVFKYLDDISLWVAGNVCTRWRQILDGEISQSQWKHFIQLRWPLFQPQYKVSCWRTMYTKLLLSSPCRLCLESMMLQSTPPIEENSWRHRRLRSEMKTLKTDPPEGIQATPLDRHCCHWQASITGPKDSPYEGGMFLLYLQIPQNYPMRPPKVRFITRIFHPNISRHGDVGLDSIHHNWSLALTISKVLISIQSLLTDPYCNICMEPTIGRLFKENRTQFDRLARLCSWQYAMLDYVI----------
>EOG091F0240|Biomphalaria_glabrata|JG05_Bornella_anguilla|TRANSCRIPT
------------------------------------MCSGFYGKNFGQPVCSTCHLFLFSVDVNKDDE--DEDDNRVYNAKVDSDDSGTEEPGAETDFY-----------------------------------------------------GLMASLPPEVLLLVFGYLDDISLWVAGNVCTRWRQILDGEITPSQWKHFIQLRWPLFQPQYKVSCWYTMYTKLLLSSPCRLCLESMILQSTPPIEENSWRHRRLRSELKTLKTDPPEGIQATPLDRHCCHWQASITGPKDSPYEGGMFLLYLQIPQNYPMRPPKVRFITRIFHPNISRHGDVGLDSIHHNWSLALTISKVLISIQSLLTDPYCKVCMEPAIGKLFKQNRAQFDRLARLCTWRYAMLDY------------
>EOG091F0240|Biomphalaria_glabrata|NC08_Tritonia_hamnerorum|TRANSCRIPT
-----------------------------------MMCHGFYGDNFGQPVCSTCHLFLFSVDMNKDDE--DEDDNRVYNAKVDSDDSGTEEPGAETDFYACLDR------EE--VY---HQCRRPARHKADRLTERLNALTIPREQDTSSSKGLIDSLPPEVLLLVFKFLDDISLWVAGNVCTRWRQILNGEISQSQWKHFIQLRWPLFQPQFKVSCWQTIYTKLLLSSPCRLCLESMMLQSTPPIEENSWRH---------------------------------------------------------------------------------------------------------------------------------------------------------------
>EOG091F0240|Biomphalaria_glabrata|NC07_Tritonia_diomedea|TRANSCRIPT
------------------------------------MCHGFYGDNFGQPVCSTCHLFLFSVDMNKDDE--DEDDNRVYNAKVDSDDSGTEEPGAEADFYASLG-CLDR---E--VY---HQCRRPARHKADRLTERLNALTIPREQDTSSSKGLIDSLPPEVLLLVFKFLDDISLWVAGNVCTRWRQILNGEISHSQWKHFIQLRWPLFQPQFKVSCWQTMYTKLLLSSPCRLCLESMMLQSTPPIEENSWRHRRLRSELKTLKTDPPEGIQATPLDRHCCHWQASITGPKDSPYEGGMFLIYLQIPHNYPMRPPKVRFITRIFHPNISRHGDVGLDSIHHNWSLALTISKVLISIQSLLTDPYCNVCMEPSIGKLFKQNRAQFDRLARLCAWQYAMLDYVI----------
>EOG091F0240|Biomphalaria_glabrata|HW05_Caloria_elegans|TRANSCRIPT
-----------------------------------VMCNGFYGDNFGQPVCSTCHLFLFSIDINKDDE--DEDDNRVYIAKVDSDDSGTEEPGAEADFYESLGGCLDR---E--VF---HQCRRPPRHKADRLVERLSALTIPREQDISSSKGLIDSLPPEVLLLVFKYLDDISLWVAGNVCARWRQILDGEISQSQWKHFIQLRWPLFQPQFKVSCWRTMYTKLLLSS---------------------------------------------------------------------------------------------------------------------------------------------------------------------------------------
>EOG091F0240|Biomphalaria_glabrata|JG27_Phidiana_lynceus|TRANSCRIPT
-----------------------------------VMCNGFYGDNFGQPVCSTCHLFLFSIDINKDDE--DEDDNRVYIAKVDSDDSGTEEPGAETDFYASLGGCLDR---E--VF---HQCRRPMRHKADRLMERLNALTIPREQDVSSSKGLIDSLPPEVLLLVFKYLDDISLWVAGNVCARWRQILEGEISQSQWKHFIQLRWPLFQPQFKVSCWRTMYTK--------------------------------------------------------------------------------------------------------------------------------------------------------------------------------------------
>EOG091F0240|Biomphalaria_glabrata|HW12_Facelina_rubrovittata|TRANSCRIPT
-----------------------------------VMCNGFYGDNFGQPVCSTCHLFLFSIDINKDDE--DEDDNRPYIAKVDSDDSGTEEPGAEADFYASLGGCLDR---E--VF---HQCRRPPRHKADRLVERLNALTIPREQDTSSSKGLIDSLPPEVLLLVFKYLDDISLWVAGNVCARWRQILDGEISQSRWKHFIKLRWPLFQPQFEVSCWRTMYTKLLLSSPCRLCLESMMLQSTPPIEENSWRHRRLRSELKTLKTDPPEGI---------------------------------------------------------------------------------------------------------------------------------------------
>EOG091F0240|Biomphalaria_glabrata|HW13_Favorinus_branchialis|TRANSCRIPT
-----------------------------------VMCNGFYGDNFGQPVCSTCHLFLFSIDINKDDE--DDDDNRVYNAKVDSDDSGTEEPGAEADFYASLGRCVDR---E--VF---HQCRRPPRHKADRLVERLNALTIPREQDPSSSKGLIDSLPPEVLLLVFKYLDDISLWVAGNVCARWRQILEGEISQSRWKHFIQLRWPLFQPQFKVSCWRTVYTKLLLSSPCRLCLESMMLQSTPPIEENSWRHRRLRSELKTLKT---------------------------------------------------------------------------------------------------------------------------------------------------
>EOG091F0240|Biomphalaria_glabrata|JG15_Favorinus_auritulus|TRANSCRIPT
-----------------------------------------------------------------DDE--DDDDNRVYNAKVDSDDSGTEEPGAEADFYASLGRCVDR---D--VF---HQCRRPARHKADRLVERLNALTIPREQDPSSSKGLIDSLPPEVLLLVFKYLDDI-----------------------------------------------------------------------------------------------------------------------------------------------------------------------------------------------------------------------------------------------
>EOG091F0240|Biomphalaria_glabrata|HW15_Flabellina_babai|TRANSCRIPT
-----------------------------------VMCSGFYGDNFGQPVCSTCHLFLFSVDVNKDNE--DEDDNQVYDAKIDSDDSGTEEPGAETDFYASLG-YLDR---E--AF---HQYHRPARHKADRLLERLNALTIPREQDTSSSKGLMDSLPPEVLLLVFKYLDDISLWVAGNVCTRWRQILEAEISQSRWKHFIQLRWPLFQPQYKVSCWHTMYTKLLLSSPCRFCLESMKLQSTPPIEENSWRHRRLRSELRTLETDPPEGIQATPLDPYCCHWQASITGPKDSPYEGGMFLLYLQIPQTYPMRPPKVRFITRIFHPNISRHGDVGLDSIHHNWSLALTISKVLISIQSLLTDPYCNVCMEPAIGNLFKENRTRFDHLARLCAWQYAMLDYV-----------
>EOG091F0240|Crassostrea_gigas|JG06_Catriona_columbiana|TRANSCRIPT
-----------------------------------VMCRGFYGDNFGQPVCSTCHLFLFSVDMNKDDE--DEDDNRVYNAKDDSDDSGTEEPGAEADFY-------------------------------------------------------------------------------------------------------------------------------------------------------------------------------------------------------------------------------------------------------------------------------------------------------------------------
>EOG091F0240|Biomphalaria_glabrata|JG08_Dendronotus_venustus|TRANSCRIPT
-----------------------------------VMCSGFYGDNFGQPVCSTCHLFLFSVDLNKDDE--DEEDDRVYNAKVDSDDSGTEEPGAEADFYASLG-CLDR---E--VS---HQCRRPNRHKADRLTERLTALTIPREHDVTSSKGLIASLPPEVLLLVFSYLDDISLWVAGNVCTRWKQILDGEISQSQWKHFIQLRWPLFQPQCKVSCWYTMYTKLLLGSP--------------------------------------------------------------------------------------------------------------------------------------------------------------------------------------
>EOG091F0240|Biomphalaria_glabrata|NC02_Bathydoris_clavigera|TRANSCRIPT
------------------------------------------------------------------DE--DEADNRVYNEKVDSDDSGTEEPGAETDFYASRD-IQDR---E--VY---HQARRPARHKADRLMERLNALTTPREKD-NVAESLMGSLPPEVLLLVFKNLDDISLWVAGNVCTRWRNILEREVSQSQWRHFIQLRWPLFQPQYKVLCWRTIYTKLILSSPCRFCLESMMLQSTPPIEENSWRHRRLRSELKTLKTDPPEGIQATPLDRHCCHWQASITGPKDSPYEGGIFLLYLQIPQNYPMRPPKVRFITRIFHPNISRHGDVGLDSIQYNWSLALTISKVLISIQSLLTDPYCNVCMEPSIGQLFKKNRAQFDRLARLCTWEYAMYDY------------
>EOG091F0240|Biomphalaria_glabrata|HW19_Polycera_quadrilineata|TRANSCRIPT
-------------------------------------CDGFYGKNFGQPVCSTCHLFLFSVDLNKDDE--DENDNRVYNEKVDSDDSGTEEPGAEADFYASRD-IQDR---E--VF---HQARRPGRQKADRLTERINALTIPREQD-CLSEGLMASLPPEVLLLVFKNLDDISLWVAGNVCARWRHILEAEVSQSQWKHFIQLRWPLFQPQYKVKCWRTIYTKLILSSPCRFCLESMMLQSTPPIEENSWRHRRLRSELKTLKTDPPEGIQATPLDRHCCHWQASLTGPKDSPYEGGIFLLYLQIPQNYPMRPPKVRFITRIFHPNISRHGDVGLDSIQYNWSLALTIPKVLISIQSLLTDPYCNVCMEPSIGQLFRDDRPQFDRLARLCTWEYAMYDYL-----------
>EOG091F0240|Biomphalaria_glabrata|JG07_Cuthona_albocrusta|TRANSCRIPT
------------------------------------------------------------------------------------------------------------------------------------------------------------------------------------------------------------------------------------------LESMMLQSTPPIEENSWRHRRLHSELKTLKTDPPEGIQATPLDRHCCHWQASITGPRDSPYEGGIFLLYLQIPQNYPMRPPKVRFITRIFHPNISRHGDVGLDSIQHNWSLALTISKVLVSIQSLLTDPYTQVCMEPTIGKLFKENREKFDTLARLCTWRYAMLDYL-----------
>EOG091F0240|Biomphalaria_glabrata|HW07_Cuthona_caerulea|TRANSCRIPT
-----------------------------------VMCSGFYGENFGQPVCSTCHLFLFSIDVNKDDE--DDN---QLYDKDDSRDSGTEEPGGEADFYASLA-YSDR---D--VEQGNHQFRRLTQHKADKLTERIISLTVQREHDTSCVKGMIDTLPPEVLLLVFNYLDDISLWVAGNVCTRWRQILEGEITHSQWKHYIQLRWPLFRPQLKITCWRSLYTKLLLSSPCRLCLESMRLQSTPPIEENSWRHRRLRSELKTLQIDPPEGIQATPLDRHCCHWQASITGPKDSPYEGGMFLLYLQIPQNYPMRPPKVRFITRIFHPNISRHGDVGLDSIQHNWSLALTISKVLVSIQSLLTDPYTTVCMEPAIGKLYEDNRNKFDSLARVCSWRYAMLDYLL----------
>EOG091F0240|Biomphalaria_glabrata|JG26_Phestilla_sp|TRANSCRIPT
-------------------------------------------------------------------------------------------------------------------------------------------------------------------------------------------------------------------------------------------------------------RRLHSELKTLKTDPPEGIQATPLDKYCCHWQACITGPKDSPYEGGIFLLYLQIPQNYPMRPPKVRFITRIFHPNISRHGDVGLDSIQHNWSLALTISKVLVSIQSLLTDPYTHVCMEPTIGQLFKQDKTKFDCLARLCSWRYAMLDYLL----------
>EOG091F0240|Biomphalaria_glabrata|NC06_Pleurobranchaea_californica|TRANSCRIPT
------------------------------------------------------------------------------------------------------------------------------------------------------------SLPTEVLLLVFKNLDDISLWVASNVCTRWRRILESEISQNQWKHFIQLRWPLFHPYCKIRCWRSTYNRLIQSSPCRYCLESMMLQSTPPIEENSWRHRRLLIELKAL-----------------------------------------------------------------------------------------------------------------------------------------------------
>EOG091F0240|Biomphalaria_glabrata|HW03_Berthella_plumula|TRANSCRIPT
-----------------------------------VMCNGFYGANFEQPVCSTCHLFLFSVDMNKGDE--EDEDNHVYNEKVDSDDSGTEEPGAETDFYASSD-ICDR---E--VY---LQARRPAKHKADRLSERLNALTIPRDHD-SVAEGLIDSLPPEVLLLVFKNLDDISLWVASNVCTRWRRILEGEISQSQWKHFIQLRWPLFHPHCKVRCWRLMYDKLIQSSPCRYCLESMMLQSTPPIEENSWRHRRLLSELKTLKTDPPEGIQATPLDRHCCHWQASITGPQGSPYEGGLFLIYLKIPQNYPMRPPRVRFITRIFHPNISRHGDVGLDSIHHNWSLALTISKVLISIQSLLTDPYCNICMEPAIGKLFKNQRNCFDSLARLSTWKYAMHDYV-----------
>EOG091F0240|Biomphalaria_glabrata|JG28_Scyllaea_fulva|TRANSCRIPT
------------------------------------------------------------------------------------DDSGTEEPGAETDFYASLG-CLDR---E--VS---QPCRRPARLKGDRLTERLNALTIPREQDNSSSKGLMASLPPEVLLLVFSYLDDISLWVAGNVCTRWRQILDGEISQSQWKHFIQLRWPLFQPQFKVFSWYTMYTKLLLSSPCRLCLESMML-----------------------KTDPPEGIQATPLDRHCCHWQASITGPKDSPYEGGMFLLYLQIPQNYPMRPPKVRFITRIFHPNISRHGDVGLDSIHHNWSLALTISKVLISIQSLLTDPYCNVCMEPAIGKLFRQNRPQFDRIARL----------------------
>EOG091F0240|Biomphalaria_glabrata|HW04_Calmella_cavolinii|TRANSCRIPT
-----------------------------------MTCEGFYGGNFGQPVCSTCHLFLFSVDLKG---EGEEGDERVYNAKVDSDDSGTEEPGAEADFYASNN-VQER---EQQLV---FQSRRAVHPKADRLAERIAALTTPREPD-TSARNLMESLPPEVLLLVFKNLDDISLWVASNVCTRWRQILEAEISQSQWKHFVQRRWPLFRPQYKFRCWKTIYTQLLQSSPCRYCLESMMLQSTPPIKENSWRHRRLRSELKALTTDPPEGIQAMPLDRLCCHWQASITGPQGSPYEGGLFLLYLQIPQSYPMRPPKVWFITRIFHPNISRHGDVGLDSIQHNWSLALTISKVLISIQSLLTDPHCGVCMEPPIGKMFRFQQAQFDRIARWCTWRYAMHDYV-----------
>EOG091F0240|Crassostrea_gigas|CGI_10017465
MAVQVKNNQSTPKEKCDVCASRTLKEFLNTEFSCCMVCEGYYSFNFGQPVCSTCHLFLFSSDIDIEDG--QQEVYAEVKD-DSDADSGNEEPGVESDFYTPKPKRPT-------------LRVKPIPHKQDKLAERISLLTVSTKQD-HVPEGLVDSIPPEVLLVVFKYLDDISLWTAGRVCTRWRQILDGETTDAQWKEFCKLRWPLFYPQYRVKKWKTIYTKLLESSPCKYCLESMMLQSTPPIEENSWRHRRLRSELKTLKSDPPEGIKATPLDRHCCHWQASITGPQGSPYEGGLFLLYLQIPQSYPMRPPKVRFITKIFHPNISRHGDVGLDSIHHNWSLALTISKVLISIQSLLTDPYCFVCMEPEIGKLYLTEREQFNKVAKLWTWKYAMHDFLFPMNIDLNAEL
>EOG091F0240|Lottia_gigantea|LotgiG124502
--------------------------------------------------------------------------------------------------------------------------------------------------------GLVDSLPPEVLLVVFKHLDDISLYTAGNVCTRWRQILDGETSEKEWKHFIQLRWPLFLPQNPVKCWKTIYTNLLNSSPCRYCLESMMLQSTPPIEENSWRHRRLRSELRTLKTDPPEGIQATPLDRHCCHWQASITGPHGSPYEGGIFLLYLQIPQSYPMRPPKVRFITKIFHPNISRHGDVGLDSIHHNWSLALTISKVLISIQSLLTDPFVSVCMEPTIGRLYLSNTLEFDRIARRWTWKYAMHDFMMPCFVDLEGV-
>EOG091F0240|Biomphalaria_glabrata|NC04_Fiona_pinnata|TRANSCRIPT
----------------------------------------FYGNNFGQPVCSTCHLFLFSVDFNKDDE--DEEDNRVYNAKDDSDDSGTEEPGAETDFYASLG-CLERVMEQ--VY---HQCRRPTRHKDDRLTERINALTAPREQD-------------------------------------------------------------------------------------------------------------------------------------------------------------------------------------------------------------------------------------------------------------------------
>EOG091F0240|Biomphalaria_glabrata|HW11_Eubranchus_exiguus|TRANSCRIPT
-------------------------------------------------------------------------------------------------------------------------CRRPVRHKADRLTERLAALTAPREHDSCCAKGMMDSLPPEVLLLVFKYLDDISLWVAASVCDRWRHILDGEITQNQWKRFVQLRWPLFQPQLKLACWKTVYTKLLLSSPCRLCLESMMLQSTPPIEENQ---KRIQKELNDIKRDPPTNCSAGPVGEDLFHWQATIIGPDESPYSSGIFNLTIHFPTDYPFKPPKVNFSTKIYHPNINSNGSICLDILRNQWSPALTISKVLLSICSLLTDPNPDDPLVPEIARIYKADKVKYNATARQWTNKF-----------------
>EOG091F0240|Biomphalaria_glabrata|JG12_Dondice_parguerensis|TRANSCRIPT
-------------------------------------------------------------------------------------------------------------------------------------------------------------------------------------------------------------------------------------------------------------KRINKELTDIKRDPPTNCSAGPVGEDLFHWQATIIGPDDSPYTHGLFKLTIHFPADYPFKPPKVAFSTKIYHPNINSNGSICLDILRNQWSPALTISKVLLSICSLLTDPNPDDPLVPEIARIYKTDRVKYNSTARQWTNKF-----------------
