# Supplementary material for: Transcriptomics provides a robust framework for the relationships of the major clades of cladobranch sea slugs (Mollusca, Gastropoda, Heterobranchia), but fails to resolve the position of the enigmatic genus Embletonia
Source: BMC Ecol Evol. 2021 Dec 28;21:226. doi: 10.1186/s12862-021-01944-0 (PMC8895541; doi:10.1186/s12862-021-01944-0)
Supplement: Supplementary file 6 — Additional file 6. Archive S4: Unmasked multiple sequence alignments on amino acid level including Doris kerguelenensis and Calmella cavolini prior to the removal of outliers. [file 12862_2021_1944_MOESM6_ESM.zip › Archive_S4/Alignments/EOG091F004S.aa.fasta]

>EOG091F004S|Biomphalaria_glabrata|BGLTMP007422
----------MDADLYDEFGNYIGPELDSDDG-DEEEEEEQDEDDDYVDRDD-EDDMDQDEAENPAEMQVVLHEDKKYYPTPEEVYGPDVET----------------------------------------------------------------SFIDCLMEQTHPEIVGDYDSD----------------------------------------------------------------------------MMLNTERLIKHAMQERLSLTICINKIDRLILELKLPPADAYFKLRQIIDEVNAIIGLYAEDDPN-QMVSPILGNVCFASSYYRFCFTLKSFAKIYADTYD-GINEKEFGRRLWGDLYFNSKTRKFTKKP----ATSSSPRSFVEFILEPLYKIFSQIVGDVDESLPRVCDELGIHLSKEEQKLNIRPLLRLVCKRFFGDFTGFVDMCVDHIPSPVENAKRKIEHIYTGPMDSDLAEEMIQCEAE--------------GPLMIHTTKLYPTEDGTSFHVFGRV--ISGTLYASQEVRILGENYTLQDEEDSRLGQVGRLWIAEARYKIEVNRVSCGNWILIEGIDQPIVKTSTIVDVSGHEEVYIFRPLKFNTASVIKIAVEPVNPSELPKMLDGLRKVNKSYPLLTTKVEESGEHVVLGTGELYLDCVMHDLRRMYSEIDIKVADPVVAFCETVVETSSLKCFAETPNKKNKLTMIAEPLEKGLAEDIENEIVQITWPRKKLGEFFQTKYDWDLLAARSIWAFGPDTTGPNILVDDTLPSEVDKNLLVTVKDSIVQGFQWATREGPLCDEPIRNVKFKILDASIAQEPIHRGGGQIIPTARRVAYSAFLMATPRMMEPYLFVQVMAPADCVSAVYTVLAKRRGHVTQDAPVPGSPLYTIKAFLPAIDSFGFETDLRTHTQGQAFCLSVFHHWQSL----------HIRPLEAQPANYLAREFMIKTRRRKGLSEDVSINKFFDDPMLLELAKQDPVPPDALGGDTELGSLYNNDDDDDDDDNTVYI
>EOG091F004S|Lottia_gigantea|HW09_Doto_sp|TRANSCRIPT
----------------------------------------------------------------------------------------------------------------------------------------------------------------------------------------------------------------------------------------------------------------------------------------------------------------------------------------------------------------------------------------------------------------------------------------------------------------------------VEHIPSPEANAKKKIEHIYTGPMDSDLAEEMIQCQAE--------------GPLMIHTTKLFPTEDGTSFHVFGRI--MSGTLYANQEVRILGENYTLQDEEDSRLGQAGRLWIAEARYRIEVSRVSSGNWILIEGVDQPVVKTSTIVDVSGHEEVYIFRPLKFNTASVIKIAVEPVNPSELPKMLDGLRKVNKSYPLLTTKVEESGEHVVLGTGELYLDCVMHDLRKMYSEIDIKVADPVVAFCETVVETSSLKCFAETPNKKNKLTMIAEPLEKGLAEDIENEVVQITWPRKKLGEFFQTKYDWDLLAARSIWAFGPDATGPNILVDDTLPSEVDKNLLVTVKDSIVQGFQWATREGPLCDEPIRNVKFKILDASIAQEPIHRGGGQIIPTARRVAYSAFLMATPRMMEPYLFVQVMAPADCVSAVYTVLAKRRGHVTQDAPVPGSPLYTIKAFLPAIDSFGFETDLRTHTQGQAFCLSVFHHWQ-IVPGDPLDKTLHIRPLEAQPANYLAREFMIKTRRRKGLSEDVSINKFFDDPMLLELAKQDVMLNYP--------------------------
>EOG091F004S|Lottia_gigantea|JG13_Doto_lancei|TRANSCRIPT
----------------------------------------------------------------------------------------------------------------------------------------------------------------------------------------------------------------------------------------------------------------------------------------------------------------------------------------------------------------------------------------------------------------------------------------------------------------------------VEHIPSPEANAKKKIEHIYTGPMDSDLAEEMIQCQAE--------------GPLMIHTTKLFPTEDGTSFHVFGRI--MSGTLYANQEVRILGENYTLQDEEDSRLGQAGRLWIAEARYRIEVSRVSSGNWILIEGVDQPVVKTSTIVDVSGHEEVYIFRPLKFNTASVIKIAVEPVNPSELPKMLDGLRKVNKSYPLLTTKVEESGEHVVLGTGELYLDCVMHDLRKMYSEIDIKVADPVVAFCETVVETSSLKCFAETPNKKNKLTMIAEPLEKGLAEDIENEVVQITWPRKKLGEFFQTKYDWDLLAARSIWAFGPDATGPNILVDDTLPSEVDKNLLVTVKDSIVQGFQWATREGPLCDEPIRNVKFKILDASIAQEPIHRGGGQIIPTARRVAYSAFLMATPRMMEPYLFVQVMAPADCVSAVYTVLAKRRGHVTQDAPVPGSPLYTIKAFLPAIDSFGFETDLRTHTQGQAFCLSVFHHWQ-IVPGDPLDKTLHIRPLEAQPANYLAREFMIKTRRRKGLSEDVSINKFFDDPMLLELAKQDVMLNYP--------------------------
>EOG091F004S|Biomphalaria_glabrata|JG05_Bornella_anguilla|TRANSCRIPT
-------------------------------------------------------------------------------------------------------------------------------------------------------------------------------------------------------------------------------------------------------------------------------------------------------------------------------------------------------------------------------------------------------------------------------------------------------------------------------------------------------------------------------------------------------------------------------------------------RYRIEVSRVSCGNWILIEGIDQPVVKTSTIVDVSGHEEVYIFRPLKFNTASVIKIAVEPVNPSELPKMLDGLRKVNKSYPLLTTKVEESGEHVVLGTGELYLDCVMHDLRKMYSEIDIKVADPVVAFCETVVETSSLKCFAETPNKKNKLTMIAEPLEKGLAEDIENEVVQITWPRKKLGEFFQTKYDWDLLAARSIWAFGPDATGPNILVDDTLPSEVDKNLLVTVKDSIVQGFQWATREGPLCDEPIRNVKFKILDASIAQEPIHRGGGQIIPTARRVAYSAFLMATPRMMEPYLFVQVMAPADCVSAVYTVLAKRRGHVTQDAPVPGSPLYTIKAFLPAIDSFGFETDLRTHTQGQAFCLSVFHHWT-L----------HIRPLEAQLANYLAREFMIKTRRRKGLSEDVSINKFFDDPMLLELAKQD--------------------------------
>EOG091F004S|Lottia_gigantea|JG22_Lomanotus_vermiformis|TRANSCRIPT
----------------------------------------------------------------------------------------------------------------------------------------------------------------------------------------------------------------------------------------------------------------------------------------------------------------------------------------------------------------------------------------------------------------------------------------------------------------------------------------------------------------E--------------GPLMIHTTKLYPTEDGTSFHVFGRV--MSGTLYANQEVRILGENYTLQDEEDSRLGQVGRLWVAEARYKVEVSRVSCGNWILIEGIDQPVVKTSTIVDVSGHEEVYIFRPLRFNTASVIKIAVEPVNPSELPKMLDGLRKVNKSYPLLTTKVEESGEHVVLGTGELYLDCIMHDLRKMYSEIDIKVADPVVAFCETVVETSSLKCFAETPNKKNKLTMIAEPLEKGLAEDIENEVVQITWPRKKLGEFFQTKYDWDLLAARSIWAFGPDATGPNILVDDTLPSEVDKNLLVTVKDSIVQGFQWATREGPLCDEPIRNVKFKILDASIAQEPIHRGGGQIIPTARRVAYSAFLMATPRMMEPYLFVQVMAPADCVSAVYTVLAKRRGHVTQDAPVPGSPLYTIKAFLPAIDSFGFETDLRTHTQGQAFCLSVFHHWQ-IVPGDPLDKSLHIRPLEAQPANYLAREFMIKTRRRKGLSEDVSINKFFDDPMLLELAKQDVMLNYP--------------------------
>EOG091F004S|Lottia_gigantea|JG10_Dirona_picta|TRANSCRIPT
----------------------------------------------------------------------------------------------------------------------------------------------------------------------------------------------------------------------------------------------------------------------------------------------------------------------------------------------------------------------------------------------------------------------------------------------------------------------------------------------------------------E--------------GPLMIHTTKLYPTEDGTSFHVFGRV--MSGTLYANQEVRILGENYTLQDEEDSRLGQVGRLWVAEARYKVEVSRVSCGNWILIEGIDQPVVKTSTIVDVSGHEEVYIFRPLKFNTASVIKIAVEPVNPSELPKMLDGLRKVNKSYPLLTTKVEESGEHVVLGTGELYLDCIMHDLRKMYSEIDIKVADPVVAFCETVVETSSLKCFAETPNKKNKLTMIAEPLEKGLAEDIENEVVQITWPRKKLGEFFQTKYDWDLLAARSIWAFGPDATGPNILVDDTLPSEVDKNLLVTVKDSIVQGFQWATREGPLCDEPIRNVKFKILDASIAQEPIHRGGGQIIPTARRVAYSAFLMATPRMMEPYLFVQVMAPADCVSAVYTVLAKRRGHVTQDAPVPGSPLYTIKAFLPAIDSFGFETDLRTHTQGQAFCLSVFHHWQ-IVPGDPLDKSLHIRPLEAQPANYLAREFMIKTRRRKGLSEDVSINKFFDDPMLLELAKQDVMLNYPM-------------------------
>EOG091F004S|Lottia_gigantea|HW10_Embletonia_pulchra|TRANSCRIPT
----------------------------------------------------------------------------------------------------------------------------------------------------------------------------------------------------------------------------------------------------------------------------------------------------------------------------------------------------------------------------------------------------------------------------------------------------------------------------VEHILSPEQNAKRKIEQIYTGPMDSDLADEMLQCQAE--------------GPLMIHTTKLYPTEDGTSFHVFGRV--MSGTLYANQEVRILGENYTLQDEEDSRLGQVGRLWVAEARYKIEVSRVSCGNWILIEGIDQPVVKTSTIVDVSGHEEVYIFRPLKFNTASVIKIAVEPVNPSELPKMLDGLRKVNKSYPLLTTKVEESGEHVVLGTGELYLDCIMHDLRKMYSEIDIKVADPVVAFCETVVETSSLKCFAETPNKKNKLTMIAEPLEKGLAEDIENEVVQITWPRKKLGEFFQTKYDWDLLAARSIWAFGPDATGPNILVDDTLPSEVDKNLLVTVKDSIVQGFQWATREGPLCDEPIRNVKFKILDASIAQEPIHRGGGQIIPTARRVAYSAFLMATPRMMEPYLFVQVMAPADCVSAVYTVLAKRRGHVTQDAPVPGSPLYTIKAFLPAIDSFGFETDLRTHTQGQAFCLSVFHHWQ-IVPGDPLDKSLHIRPLEAQPANYLAREFMIKTRRRKGLSEDVSINKFFDDPMLLELAKQDVMLNYP--------------------------
>EOG091F004S|Lottia_gigantea|HW15_Flabellina_babai|TRANSCRIPT
----------------------------------------------------------------------------------------------------------------------------------------------------------------------------------------------------------------------------------------------------------------------------------------------------------------------------------------------------------------------------------------------------------------------------------------------------------------------------------------------------------------E--------------GPLMIHTTKLYPTEDGTSFHVFGRV--MSGTLYANQEVRILGENYTLQDEEDSRLGQVGRLWIAEARYKIEVSRVSCGNWILIEGIDQPIVKTSTIVDVSGHEEVYIFRPLKFNTASVIKIAVEPVNPSELPKMLDGLRKVNKSYPLLTTKVEESGEHVVLGTGELYLDCIMHDLRKMYSEIDIKVADPVVAFCETVVETSSLKCFAETPNKKNKLTMIAEPLEKGLAEDIENEVVQITWPRKKLGEFFQTKYDWDLLAARSIWAFGPDATGPNILVDDTLPSEVDKNLLVTVKDSIVQGFQWATREGPLCDEPIRNVKFKILDASIAQEPIHRGGGQIIPTARRVAYSAFLMATPRMMEPYLFVQVMAPADCVSAVYTVLAKRRGHVTQDAPVPGSPLYTIKAFLPAIDSFGFETDLRTHTQGQAFCLSVFHHWQ-IVPGDPLDKSLHIRPLEAQPANYLAREFMIKSRRRKGLSEDVSINKFFDDPMLLELAKQDVMLNYP--------------------------
>EOG091F004S|Lottia_gigantea|JG16_Flabellina_iodinea|TRANSCRIPT
----------------------------------------------------------------------------------------------------------------------------------------------------------------------------------------------------------------------------------------------------------------------------------------------------------------------------------------------------------------------------------------------------------------------------------------------------------------------------VEHISSPEQNAKRKIEHIYTGPMDSDLAEEMLQCQAE--------------GPLMIHTTKLYPTEDGTSFHVFGRV--MSGTLYANQEVRILGENYTLQDEEDSRLGQVGRLWIAEARYKIEVSRVSCGNWILIEGVDQPVVKTSTIVDVSGHEEVYIFRPLKFNTASVIKIAVEPVNPSELPKMLDGLRKVNKSYPLLTTKVEESGEHVVLGTGELYLDCIMHDLRKMYSEIDIKVADPVVAFCETVVETSSLKCFAETPNKKNKLTMIAEPLEKGLAEDIENEVVQITWPRKKLGEFFQTKYDWDLLAARSIWAFGPDATGPNILVDDTLPSEVDKNLLVTVKDSIVQGFQWATREGPLCDEPIRNVKFKILDASIAQEPIHRGGGQIIPTARRVAYSAFLMATPRMMEPYLFVQVMAPADCVSAVYTVLAKRRGHVTQDAPVPGSPLYTIKAFLPAIDSFGFETDLRTHTQGQAFCLSVFHHWQ-IVPGDPLDKSLHIRPLEAQPANYLAREFMIKTRRRKGLSEDVSINKFFDDPMLLELAKQDVMLNYP--------------------------
>EOG091F004S|Lottia_gigantea|JG32_Unidentia_angelvaldesi|TRANSCRIPT
----------------------------------------------------------------------------------------------------------------------------------------------------------------------------------------------------------------------------------------------------------------------------------------------------------------------------------------------------------------------------------------------------------------------------------------------------------------------------------------------------------------E--------------GPLMIHTTKLYPTEDGTSFHVFGRV--MSGTLYANQEVRILGENYSLQDEEDSRLGQVGRLWIAEARYKIEVSRVSCGNWILIEGVDQPVVKTSTIIDVSGHEEVYIFRPLKFNTASVIKIAVEPVNPSELPKMLDGLRKVNKSYPLLTTKVEESGEHVVLGTGELYLDCIMHDLRKMYSEIDIKVADPVVAFCETVVETSSLKCFAETPNKKNKLTMIAEPLEKGLAEDIENEVVQITWPRKKLGEFFQTKYDWDLLAARSIWAFGPDATGPNILVDDTLPSEVDKNLLVTVKDSIVQGFQWATREGPLCDEPIRNVKFKILDASIAQEPIHRGGGQIIPTARRVAYSAFLMATPRMMEPYLFVQVMAPADCVSAVYTVLAKRRGHVTQDAPVPGSPLYTIKAFLPAIDSFGFETDLRTHTQGQAFCLSVFHHWQ-IVPGDPLDKSLHIRPLEAQPANYLAREFMIKTRRRKGLSEDVSINKFFDDPMLLELAKQDVMLNYP--------------------------
>EOG091F004S|Lottia_gigantea|NC01_Armina_californica|TRANSCRIPT
----------------------------------------------------------------------------------------------------------------------------------------------------------------------------------------------------------------------------------------------------------------------------------------------------------------------------------------------------------------------------------------------------------------------------------------------------------------------------------------------------------------E--------------GPLMIHTTKLYPTEDGTSFHVFGRV--MSGTLYANQEVRILGENYTLQDEEDSRLGQVGRLWIAEARYKIEVSRVSCGNWILIEGIDQPVVKTSTIVDVSGHEEVYIFRPLKFNTASVIKIAVEPVNPSELPKMLDGLRKVNKSYPLLTTKVEESGEHVVLATGELYLDCVMHDLRKMYSEIDIKVADPVVAFCETVVETSSLKCFAETPNKKNKLTMIAEPLEKGLAEDIENEIVQITWPRKKLGEFFQTKYDWDLLAARSIWAFGPDATGPNILVDDTLPSEVDKNLLVTVKDSIVQGFQWATREGPLCDEPIRNVKFKILDASIAQEPIHRGGGQIIPTARRVAYSAFLMATPRMMEPYLFVQVMAPADCVSAVYTVLAKRRGHVTQDAPVPGSPLYTIKAFLPAIDSFGFETDMRTHTQGQAFCLSVFHHWQ-IVPGDPLDKSLHIRPLEAQPANYLAREFMIKTRRRKGLSEDVSINKFFDDPMLLELAKQDVMLNYP--------------------------
>EOG091F004S|Lottia_gigantea|HW14_Flabellina_affinis|TRANSCRIPT
----------------------------------------------------------------------------------------------------------------------------------------------------------------------------------------------------------------------------------------------------------------------------------------------------------------------------------------------------------------------------------------------------------------------------------------------------------------------------------------------------------------E--------------GPLMIHTTKLYPTEDGTSFHVFGRV--MSGTLYANQEVRILGENYTLQDEEDSRLGQVGRLWIAEARYKIEVSRVSCGNWILIEGVDQPVVKTSTIIDVSGHEEVYIFRPLKFNTASVIKIAVEPVNPSELPKMLDGLRKVNKSYPLLTTKVEESGEHVVLGTGELYLDCIMHDLRKMYSEIDIKVADPVVAFCETVVETSSLKCFAETPNKKNKLTMIAEPLEKGLAEDIENEVVQISWPRKKLGEFFQTKYDWDLLAARSIWAFGPDATGPNILVDDTLPSEVDKNLLVTVKDSIVQGFQWAAREGPLCDEPIRNVKFKILDASIAQEPIHRGGGQIIPTARRVAYSAFLMATPRMMEPYLFVQVMAPADCVSAVYTVLAKRRGHVTQDAPVPGSPLYTIKAFLPAIDSFGFETDLRTHTQGQAFCLSVFHHWQ-IVPGDPLDKSLHIRPLEAQPANYLAREFMIKTRRRKGLSEDVSINKFFDDPMLLELAKQDVMLNYPM-------------------------
>EOG091F004S|Lottia_gigantea|HW02_Berghia_verrucicornis|TRANSCRIPT
----------------------------------------------------------------------------------------------------------------------------------------------------------------------------------------------------------------------------------------------------------------------------------------------------------------------------------------------------------------------------------------------------------------------------------------------------------------------------------------------------------------E--------------GPLMIHTTKLYPTEDGTSFHVFGRV--MSGTLYANQEVRILGENYTLQDEEDSRLGQVGRLWIAEARYKVEVNRVSSGNWILIEGVDQPVVKTSTIVDVSGHEEVYIFRPLKFNTASVIKIAVEPVNPSELPKMLDGLRKVNKSYPLLTTKVEESGEHVVLGTGELYLDCIMHDLRKMYSEIDIKVADPVVAFCETVVETSSLKCFAETPNKKNKLTMIAEPLEKGLAEDIENEVVQISWPRKKLGEFFQTKYDWDLLAARSIWAFGPDATGPNILVDDTLPSEVDKNLLVTVKDSIVQGFQWATREGPLCDEPIRNVKLKILDASIAQEPIHRGGGQIIPTARRVAYSAFLMATPRMMEPYLFVQVMAPADCVSAVYTVLAKRRGHVTQDAPVPGSPLYTIKAFLPAIDSFGFETDLRTHTQGQAFCLSVFHHWQ-IVPGDPLDKSLHIRPLEAQPANYLAREFMIKTRRRKGLSEDVSINKFFDDPMLLELAKQDVMLNYP--------------------------
>EOG091F004S|Lottia_gigantea|JG04_Berghia_stephanieae|TRANSCRIPT
----------------------------------------------------------------------------------------------------------------------------------------------------------------------------------------------------------------------------------------------------------------------------------------------------------------------------------------------------------------------------------------------------------------------------------------------------------------------------------------------------------------E--------------GPLMIHTTKLYPTEDGTSFHVFGRV--MSGTLYANQEVRILGENYTLQDEEDSRLGQVGRLWIAEARYKVEVNRVSSGNWILIEGVDQPVVKTSTIVDVSGHEEVYIFRPLKFNTASVIKIAVEPVNPSELPKMLDGLRKVNKSYPLLTTKVEESGEHVVLGTGELYLDCIMHDLRKMYSEIDIKVADPVVAFCETVVETSSLKCFAETPNKKNKLTMIAEPLEKGLAEDIENEIVQISWPRKKLGEFFQTKYDWDLLAARSIWAFGPDATGPNILVDDTLPSEVDKNLLVTVKDSIVQGFQWATREGPLCDEPIRNVKLKILDASIAQEPIHRGGGQIIPTARRVAYSAFLMATPRMMEPYLFVQVMAPADCVSAVYTVLAKRRGHVTQDAPVPGSPLYTIKAFLPAIDSFGFETDLRTHTQGQAFCLSVFHHWQ-IVPGDPLDKSLHIRPLEAQPANYLAREFMIKTRRRKGLSEDVSINKFFDDPMLLELAKQDVMLNYPM-------------------------
>EOG091F004S|Lottia_gigantea|JG21_Limenandra_confusa|TRANSCRIPT
----------------------------------------------------------------------------------------------------------------------------------------------------------------------------------------------------------------------------------------------------------------------------------------------------------------------------------------------------------------------------------------------------------------------------------------------------------------------------------------------------------------E--------------GPLMIHTTKLYPTEDGTSFHVFGRV--MSGTLYANQEVRILGENYTLQDEEDSRLGQVGRLWIAEARYKVEVSRVSSGNWILIEGVDQPIVKTSTIVDVSGHEEVYIFRPLKFNTASVIKIAVEPVNPSELPKMLDGLRKVNKSYPLLTTKVEESGEHVVLGTGELYLDCIMHDLRKMYSEIDIKVADPVVAFCETVVETSSLKCFAETPNKKNKLTMIAEPLEKGLAEDIENEVVQISWPRKKLGEFFQTKYDWDLLAARSIWAFGPDATGPNILVDDTLPSEVDKNLLVTVKDSIVQGFQWATREGPLCDEPIRNVKLKILDASIAQEPIHRGGGQIIPTARRVAYSAFLMATPRMMEPYLFVQVMAPADCVSAVYTVLAKRRGHVTQDAPVPGSPLYTIKAFLPAIDSFGFETDLRTHTQGQAFCLSVFHHWQ-IVPGDPLDKSLHIRPLEAQPANYLAREFMIKTRRRKGLSEDVSINKFFDDPMLLELAKQDVMLNYPM-------------------------
>EOG091F004S|Lottia_gigantea|HW20_Spurilla_neapolitana|TRANSCRIPT
----------------------------------------------------------------------------------------------------------------------------------------------------------------------------------------------------------------------------------------------------------------------------------------------------------------------------------------------------------------------------------------------------------------------------------------------------------------------------------------------------------------E--------------GPLMIHTTKLYPTEDGTSFHVFGRV--MSGTLYANQEVRILGENYTLQDEEDSRLGQVGRLWIAEARYKVEVSRVSSGNWILIEGVDQPVVKTSTIVDVSGHEEVYIFRPLKFNTASVIKIAVEPVNPSELPKMLDGLRKVNKSYPLLTTKVEESGEHVVLGTGELYLDCIMHDLRKMYSEIDIKVADPVVAFCETVVETSSLKCFAETPNKKNKLTMIAEPLEKGLAEDIENEVVQISWPRKKLGEFFQTKYDWDLLAARSIWAFGPDATGPNILVDDTLPSEVDKNLLVTVKDSIVQGFQWATREGPLCDEPIRNVKLKILDASIAQEPIHRGGGQIIPTARRVAYSAFLMATPRMMEPYLFVQVMAPADCVSAVYTVLAKRRGHVTQDAPVPGSPLYTIKAFLPAIDSFGFETDLRTHTQGQAFCLSVFHHWQ-IVPGDPLDKSLHIRPLEAQPANYLAREFMIKTRRRKGLSEDVSINKFFDDPMLLELAKQDVMLNYP--------------------------
>EOG091F004S|Lottia_gigantea|JG12_Dondice_parguerensis|TRANSCRIPT
----------------------------------------------------------------------------------------------------------------------------------------------------------------------------------------------------------------------------------------------------------------------------------------------------------------------------------------------------------------------------------------------------------------------------------------------------------------------------------------------------------------E--------------GPLMIHTTKLYPTEDGTSFHVFGRV--MSGTLYANQEVRILGENYTLQDEEDSRLGQVGRLWIAEARYKVEVSRVSSGNWILIEGVDQPVVKTSTIVDVSGHEEVYIFRPLKFNTASVIKIAVEPVNPSELPKMLDGLRKVNKSYPLLTTKVEESGEHVVLGTGELYLDCIMHDLRKMYSEIDIKVADPVVAFCETVVETSSLKCFAETPNKKNKLTMIAEPLEKGLAEDIENEVVQISWPRKKLGEFFQTKYDWDLLAARSIWAFGPDATGPNILVDDTLPSEVDKNLLVTVKDSIVQGFQWATREGPLCDEPIRNVKLKILDASIAQEPIHRGGGQIIPTARRVAYSAFLMATPRMMEPYLFVQVMAPADCVSAVYTVLAKRRGHVTQDAPVPGSPLYTIKAFLPAIDSFGFETDLRTHTQGQAFCLSVFHHWQ-IVPGDPLDKSLHIRPLEAQPANYLAREFMIKTRRRKGLSEDVSINKFFDDPMLLELAKQDVMLNYPM-------------------------
>EOG091F004S|Lottia_gigantea|JG29_Spurilla_braziliana|TRANSCRIPT
----------------------------------------------------------------------------------------------------------------------------------------------------------------------------------------------------------------------------------------------------------------------------------------------------------------------------------------------------------------------------------------------------------------------------------------------------------------------------------------------------------------E--------------GPLMIHTTKLYPTEDGTSFHVFGRV--MSGTLYANQEVRILGENYTLQDEEDSRLGQVGRLWIAEARYKVEVSRVSSGNWILIEGVDQPVVKTSTIVDVSGHEEVYIFRPLKFNTASVIKIAVEPVNPSELPKMLDGLRKVNKSYPLLTTKVEESGEHVVLGTGELYLDCIMHDLRKMYSEIDIKVADPVVAFCETVVETSSLKCFAETPNKKNKLTMIAEPLEKGLAEDIENEVVQISWPRKKLGEFFQTKYDWDLLAARSIWAFGPDATGPNILVDDTLPSEVDKNLLVTVKDSIVQGFQWATREGPLCDEPIRNVKLKILDASIAQEPIHRGGGQIIPTARRVAYSAFLMATPRMMEPYLFVQVMAPADCVSAVYTVLAKRRGHVTQDAPVPGSPLYTIKAFLPAIDSFGFETDLRTHTQGQAFCLSVFHHWQ-IVPGDPLDKSLHIRPLEAQPANYLAREFMIKTRRRKGLSEDVSINKFFDDPMLLELAKQDVMLNYPM-------------------------
>EOG091F004S|Biomphalaria_glabrata|JG02_Antaeolidiella_chromosoma|TRANSCRIPT
--------------------------------------------------------------------------------------------------------------------------------------------------------------------------------------------------------------------------------------------------------------------------------------------------------------------------------------------------------------------------------------------------------------------------------------------------------------------------------------------------------------------------------PLMIHTTKLYPTEDGTSFHVFGRV--MSGTLYANQEVRILGENYTLQDEEDSRLGQVGRLWIAEARYKVEVSRVSSGNWILIEGVDQPVVKTSTIVDVSGHEEVYIFRPLKFNTASVIKIAVEPVNPSELPKMLDGLRKVNKSYPLLTTKVEESGEHVVLGTGELYLDCIMHDLRKMYSEIDIKVADPVVAFCETVVETSSLKCFAETPNKKNKLTMIAEPLEKGLAEDIENEVVQISWPRKKLGEFFQTKYDWDLLAARSIWAFGPDATGPNILVDDTLPSEVDKNLLVTVKDSIVQGFQWATREGPLCDEPIRNVKLKILDASIAQEPIHRGGGQIIPTARRVAYSAFLMATPRMMEPYLFVQVMAPADCVSAVYTVLAKRRGHVTQDAPVPGSPLYTIKAFLPAIDSFGFETDLRTHTQGQAFCLSVFHHWS-L----------HIRPLEAQPANYLAREFMIKTRRRKGLSEDVSINKFFDDPMLLELAKQD--------------------------------
>EOG091F004S|Lottia_gigantea|JG24_Noumeaella_rubrofasciata|TRANSCRIPT
----------------------------------------------------------------------------------------------------------------------------------------------------------------------------------------------------------------------------------------------------------------------------------------------------------------------------------------------------------------------------------------------------------------------------------------------------------------------------------------------------------------E--------------GPLMIHTTKLYPTEDGTSFHVFGRV--MSGTLYANQEVRILGENYTLQDEEDSRLGQVGRLWIAEARYKVEVSRVSSGNWILIEGVDQPVVKTSTIVDVSGHEEVYIFRPLKFNTASVIKIAVEPVNPSELPKMLDGLRKVNKSYPLLTTKVEESGEHVVLGTGELYLDCIMHDLRKMYSEIDIKVADPVVAFCETVVETSSLKCFAETPNKKNKLTMIAEPLEKGLAEDIENEVVQISWPRKKLGEFFQTKYDWDLLAARSIWAFGPDATGPNILVDDTLPSEVDKNLLVTVKDSIVQGFQWATREGPLCDEPIRNVKLKILDASIAQEPIHRGGGQIIPTARRVAYSAFLMATPRMMEPYLFVQVMAPADCVSAVYTVLAKRRGHVTQDAPVPGSPLYTIKAFLPAIDSFGFETDLRTHTQGQAFCLSVFHHWQ-IVPGDPLDKSLHIRPLEAQPANYLAREFMIKTRRRKGLSEDVSINKFFDDPMLLELAKQDVMLNYPM-------------------------
>EOG091F004S|Lottia_gigantea|JG25_Palisa_papillata|TRANSCRIPT
----------------------------------------------------------------------------------------------------------------------------------------------------------------------------------------------------------------------------------------------------------------------------------------------------------------------------------------------------------------------------------------------------------------------------------------------------------------------------VEHIASPEENAKRKIEHIYTGPMDSDLAEEMLQCQSE--------------GPLMIHTTKLYPTEDGTSFHVFGRV--MSGTLYANQEVRILGENYTLQDEEDSRLGQVGRLWIAEARYKVEVSRVSSGNWILIEGVDQPVVKTSTIVDVSGHEEVYIFRPLKFNTASVIKIAVEPVNPSELPKMLDGLRKVNKSYPLLTTKVEESGEHVVLGTGELYLDCIMHDLRKMYSEIDIKVADPVVAFCETVVETSSLKCFAETPNKKNKLTMIAEPLEKGLAEDIENEVVQISWPRKKLGEFFQTKYDWDLLAARSIWAFGPDATGPNILVDDTLPSEVDKNLLVTVKDSIVQGFQWATREGPLCDEPIRNVKFKILDASIAQEPIHRGGGQIIPTARRVAYSAFLMATPRMMEPYLFVQVMAPADCVSAVYTVLAKRRGHVTQDAPVPGSPLYTIKAFLPAIDSFGFETDLRTHTQGQAFCLSVFHHWQ-IVPGDPLDKSLHIRPLEAQPANYLAREFMIKTRRRKGLSEDVSINKFFDDPMLLELAKQDVMLNYPM-------------------------
>EOG091F004S|Lottia_gigantea|JG20_Learchis_evelinae|TRANSCRIPT
----------------------------------------------------------------------------------------------------------------------------------------------------------------------------------------------------------------------------------------------------------------------------------------------------------------------------------------------------------------------------------------------------------------------------------------------------------------------------VEHIASPEENAKRKIEHIYTGPMDSDLAEEMLQCQSE--------------GPLMIHTTKLYPTEDGTSFHVFGRV--MSGTLYANQEVRILGENYTLQDEEDSRLGQVGRLWIAEARYKVEVSRVSSGNWILIEGVDQPVVKTSTIVDVSGHEEVYIFRPLKFNTASVIKIAVEPVNPSELPKMLDGLRKVNKSYPLLTTKVEESGEHVVLGTGELYLDCIMHDLRKMYSEIDIKVADPVVAFCETVVETSSLKCFAETPNKKNKLTMIAEPLEKGLAEDIENEVVQISWPRKKLGEFFQTKYDWDLLAARSIWAFGPDATGPNILVDDTLPSEVDKNLLVTVKDSIVQGFQWATREGPLCDEPIRNVKFKILDASIAQEPIHRGGGQIIPTARRVAYSAFLMATPRMMEPYLFVQVMAPADCVSAVYTVLAKRRGHVTQDAPVPGSPLYTIKAFLPAIDSFGFETDLRTHTQGQAFCLSVFHHWQ-IVPGDPLDKSLHIRPLEAQPANYLAREFMIKTRRRKGLSEDVSINKFFDDPMLLELAKQDVMLNYPM-------------------------
>EOG091F004S|Lottia_gigantea|JG03_Austraeolis_stearnsi|TRANSCRIPT
----------------------------------------------------------------------------------------------------------------------------------------------------------------------------------------------------------------------------------------------------------------------------------------------------------------------------------------------------------------------------------------------------------------------------------------------------------------------------VEHIASPEENAKRKIEHIYTGPMDSDLAEEMIQCQSE--------------GPLMIHTTKLYPTEDGTSFHVFGRXXXMSGTLYANQEVRILGENYTLQDEEDSRLGQVGRLWIAEARYKVEVSRVSSGNWILIEGVDQPVVKTSTIVDVSGHEEVYIFRPLKFNTASVIKIAVEPVNPSELPKMLDGLRKVNKSYPLLTTKVEESGEHVVLGTGELYLDCIMHDLRKMYSEIDIKVADPVVAFCETVVETSSLKCFAETPNKKNKLTMIAEPLEKGLAEDIENEVVQISWPRKKLGEFFQTKYDWDLLAARSIWAFGPDATGPNILVDDTLPSEVDKNLLVTVKDSIVQGFQWATREGPLCDEPIRNVKFKILDASIAQEPIHRGGGQIIPTARRVAYSAFLMATPRMMEPYLFVQVMAPADCVSAVYTVLAKRRGHVTQDAPVPGSPLYTIKAFLPAIDSFGFETDLRTHTQGQAFCLSVFHHWQ-IVPGDPLDKSLHIRPLEAQPANYLAREFMIKTRRRKGLSEDVSINKFFDDPMLLELAKQDVMLNYP--------------------------
>EOG091F004S|Lottia_gigantea|HW05_Caloria_elegans|TRANSCRIPT
----------------------------------------------------------------------------------------------------------------------------------------------------------------------------------------------------------------------------------------------------------------------------------------------------------------------------------------------------------------------------------------------------------------------------------------------------------------------------VEHIASPEDNAKRKIEHIYTGPMDSDLAEEMLQCQSE--------------GPLMIHTTKLYPTEDGTSFHVFGRV--MSGTLYANQEVRILGENYTLQDEEDSRLGQVGRLWIAEARYKVEVSRVSSGNWILIEGVDQPVVKTSTIVDISGHEEVYIFRPLKFNTASVIKIAVEPVNPSELPKMLDGLRKVNKSYPLLTTKVEESGEHVVLGTGELYLDCIMHDLRKMYSEIDIKVADPVVAFCETVVETSSLKCFAETPNKKNKLTMIAEPLEKGLAEDIENEVVQISWPRKKLGEFFQTKYDWDLLAARSIWAFGPDATGPNILVDDTLPSEVDKNLLVTVKDSIVQGFQWATREGPLCDEPIRNVKFKILDASIAQEPIHRGGGQIIPTARRVAYSAFLMATPRMMEPYLFVQVMAPADCVSAVYTVLAKRRGHVTQDAPVPGSPLYTIKAFLPAIDSFGFETDLRTHTQGQAFCLSVFHHWQ-IVPGDPLDKSLHIRPLEAQPANYLAREFMIKTRRRKGLSEDVSINKFFDDPMLLELAKQDVMLNYP--------------------------
>EOG091F004S|Lottia_gigantea|HW17_Hermissenda_crassicornis|TRANSCRIPT
----------------------------------------------------------------------------------------------------------------------------------------------------------------------------------------------------------------------------------------------------------------------------------------------------------------------------------------------------------------------------------------------------------------------------------------------------------------------------------------------------------------E--------------GPLMIHTTKLYPTEDGTSFHVFGRV--MSGTLYANQEVRILGENYTLQDEEDSRLGQVGRLWIAEARYKVEVSRVSSGNWILIEGVDQPVVKTSTIVDVSGHEEVYIFRPLKFNTASVIKIAVEPVNPSELPKMLDGLRKVNKSYPLLTTKVEESGEHVVLGTGELYLDCIMHDLRKMYSEIDIKVADPVVAFCETVVETSSLKCFAETPNKKNKLTMIAEPLEKGLAEDIENEVVQISWPRKKLGEFFQTKYDWDLLAARSIWAFGPDATGPNILVDDTLPSEVDKNLLVTVKDSIVQGFQWATREGPLCDEPIRNVKLKILDASIAQEPIHRGGGQIIPTARRVAYSAFLMATPRMMEPYQFVQVMAPADCVSAVYTVLAKRRGHVTQDAPVPGSPLYTIKAFLPAIDSFGFETDLRTHTQGQAFCLSVFHHWQ-IVPGDPLDKSLHIRPLEAQPANYLAREFMIKTRRRKGLSEDVSINKFFDDPMLLELAKQDVMLNYPM-------------------------
>EOG091F004S|Lottia_gigantea|JG18_Hermissenda_opalescens|TRANSCRIPT
----------------------------------------------------------------------------------------------------------------------------------------------------------------------------------------------------------------------------------------------------------------------------------------------------------------------------------------------------------------------------------------------------------------------------------------------------------------------------------------------------------------E--------------GPLMIHTTKLYPTEDGTSFHVFGRV--MSGTLYANQEVRILGENYTLQDEEDSRLGQVGRLWIAEARYKVEVSRVSSGNWILIEGVDQPVVKTSTIVDVSGHEEVYIFRPLKFNTASVIKIAVEPVNPSELPKMLDGLRKVNKSYPLLTTKVEESGEHVVLGTGELYLDCIMHDLRKMYSEIDIKVADPVVAFCETVVETSSLKCFAETPNKKNKLTMIAEPLEKGLAEDIENEVVQISWPRKKLGEFFQTKYDWDLLAARSIWAFGPDATGPNILVDDTLPSEVDKNLLVTVKDSIVQGFQWATREGPLCDEPIRNVKLKILDASIAQEPIHRGGGQIIPTARRVAYSAFLMATPRMMEPYQFVQVMAPADCVSAVYTVLAKRRGHVTQDAPVPGSPLYTIKAFLPAIDSFGFETDLRTHTQGQAFCLSVFHHWQ-IVPGDPLDKSLHIRPLEAQPANYLAREFMIKTRRRKGLSEDVSINKFFDDPMLLELAKQDVMLNYPM-------------------------
>EOG091F004S|Lottia_gigantea|NC05_Hermissenda_crassicornis|TRANSCRIPT
----------------------------------------------------------------------------------------------------------------------------------------------------------------------------------------------------------------------------------------------------------------------------------------------------------------------------------------------------------------------------------------------------------------------------------------------------------------------------------------------------------------E--------------GPLMIHTTKLYPTEDGTSFHVFGRV--MSGTLYANQEVRILGENYTLQDEEDSRLGQVGRLWIAEARYKVEVSRVSSGNWILIEGVDQPVVKTSTIVDVSGHEEVYIFRPLKFNTASVIKIAVEPVNPSELPKMLDGLRKVNKSYPLLTTKVEESGEHVVLGTGELYLDCIMHDLRKMYSEIDIKVADPVVAFCETVVETSSLKCFAETPNKKNKLTMIAEPLEKGLAEDIENEVVQISWPRKKLGEFFQTKYDWDLLAARSIWAFGPDATGPNILVDDTLPSEVDKNLLVTVKDSIVQGFQWATREGPLCDEPIRNVKLKILDASIAQEPIHRGGGQIIPTARRVAYSAFLMATPRMMEPYQFVQVMAPADCVSAVYTVLAKRRGHVTQDAPVPGSPLYTIKAFLPAIDSFGFETDLRTHTQGQAFCLSVFHHWQ-IVPGDPLDKSLHIRPLEAQPANYLAREFMIKTRRRKGLSEDVSINKFFDDPMLLELAKQDVMLNYPM-------------------------
>EOG091F004S|Lottia_gigantea|JG01_Aeolidiella_alba|TRANSCRIPT
----------------------------------------------------------------------------------------------------------------------------------------------------------------------------------------------------------------------------------------------------------------------------------------------------------------------------------------------------------------------------------------------------------------------------------------------------------------------------------------------------------------E--------------GPLMIHTTKLYPTEDGTSFHVFGRV--MSGTLYANQEVRILGENYTLQDEEDSRLGQVGRLWIAEARYKVEVSRVSCGNWILIEGVDQPVVKTSTIVDVSGHDEVYIFRPLKFNTASVIKIAVEPVNPSELPKMLDGLRKVNKSYPLLTTKVEESGEHVVLGTGELYLDCIMHDLRKMYSEIDIKVADPVVAFCETVVETSSLKCFAETPNKKNKLTMIAEPLEKGLAEDIENEVVQISWPRKKLGEFFQTKYDWDLLAARSIWAFGPDATGPNILVDDTLPSEVDKNLLVTVKDSIVQGFQWATREGPLCDEPIRNVKLKILDASIAQEPIHRGGGQIIPTARRVAYSAFLMATPRMMEPYLFVQVMAPADCVSAVYTVLAKRRGHVTQDAPVPGSPLYTIKAFLPAIDSFGFETDLRTHTQGQAFCLSVFHHWQ-IVPGDPLDKSLHIRPLEAQPANYLAREFMIKTRRRKGLSEDVSINKFFDDPMLLELAKQDVMLNYP--------------------------
>EOG091F004S|Lottia_gigantea|HW13_Favorinus_branchialis|TRANSCRIPT
----------------------------------------------------------------------------------------------------------------------------------------------------------------------------------------------------------------------------------------------------------------------------------------------------------------------------------------------------------------------------------------------------------------------------------------------------------------------------VEHIASPEQNAKRKIEHIYTGPMDSDLAEEMLQCQAE--------------GPLMIHTTKLYPTEDGTSFHVFGRV--MSGTLYANQEVRILGENYTLQDEEDSRLGQVGRLWIAEARYKIEVSRVSSGNWILIEGVDQPVVKTSTIVDVSGHEEVYIFRPLKFNTASVIKIAVEPVNPSELPKMLDGLRKVNKSYPLLTTKVEESGEHVVLGTGELYLDCIMHDLRKMYSEIDIKVADPVVAFCETVVETSSLKCFAETPNKKNKLTMIAEPLEKGLAEDIENEVVQISWPRKKLGEFFQTKYDWDLLAARSIWAFGPDATGPNILVDDTLPSEVDKNLLVTVKDSIVQGFQWATREGPLCDEPIRNVKFKILDASIAQEPIHRGGGQIIPTARRVAYSAFLMATPRMMEPYQFVQVMAPADCVSAVYTVLAKRRGHVTQDAPVPGSPLYTIKAFLPAIDSFGFETDLRTHTQGQAFCLSVFHHWQ-IVPGDPLDKSLHIRPLEAQPANYLAREFMIKTRRRKGLSEDVSINKFFDDPMLLELAKQDVMLNYP--------------------------
>EOG091F004S|Lottia_gigantea|JG15_Favorinus_auritulus|TRANSCRIPT
----------------------------------------------------------------------------------------------------------------------------------------------------------------------------------------------------------------------------------------------------------------------------------------------------------------------------------------------------------------------------------------------------------------------------------------------------------------------------------------------------------------E--------------GPLMIHTTKLYPTEDGTSFHVFGRV--MSGTLYANQEVRILGENYTLQDEEDSRLGQVGRLWIAEARYKIEVSRVSSGNWILIEGVDQPVVKTSTIVDVSGHEEMYIFRPLKFNTASVIKIAVEPVNPSELPKMLDGLRKVNKSYPLLTTKVEESGEHVVLGTGELYLDCIMHDLRKMYSEIDIKVADPVVAFCETVVETSSLKCFAETPNKKNKLTMIAEPLEKGLAEDIENEVVQISWPRKKLGEFFQTKYDWDLLAARSIWAFGPDATGPNILVDDTLPSEVDKNLLVTVKDSIVQGFQWATREGPLCDEPIRNVKFKILDASIAQEPIHRGGGQIIPTARRVAYSAFLMATPRMMEPYQFVQVMAPADCVSAVYTVLAKRRGHVTQDAPVPGSPLYTIKAFLPAIDSFGFETDLRTHTQGQAFCLSVFHHWQ-IVPGDPLDKSLHIRPLEAQPANYLAREFMIKTRRRKGLSEDVSINKFFDDPMLLELAKQDVMLNYP--------------------------
>EOG091F004S|Lottia_gigantea|HW12_Facelina_rubrovittata|TRANSCRIPT
----------------------------------------------------------------------------------------------------------------------------------------------------------------------------------------------------------------------------------------------------------------------------------------------------------------------------------------------------------------------------------------------------------------------------------------------------------------------------------------------------------------E--------------GPLMIHTTKLYPTEDGTSFHVFGRV--MSGTLYANQEVRILGENYTLQDEEDSRLGQVGRLWIAEARYKVEVSRVSSGNWILIEGVDQPIVKTSTIVDVSGHEEIHIFRPLKFNTASVIKIAVEPVNPSELPKMLDGLRKVNKSYPLLTTKVEESGEHVVLGTGELYLDCIMHDLRKMYSEIDIKVADPVVAFCETVVETSSLKCFAETPNKRNKLTMIAEPLEKGLAEDIENEVVQISWPRKKLGEFFQTKYDWDLLAARSIWAFGPDATGPNILVDDTLPSEVDKNLLVTVKDSIVQGFQWATREGPLCDEPIRNVKFKILDASIAQEPIHRGGGQIIPTARRVAYSAFLMATPRMMEPYLFVQVMAPADCVSAVYTVLAKRRGHVTQDAPVPGSPLYTIKAFLPAIDSFGFETDLRTHTQGQAFCLSVFHHWQ-IVPGDPLDKSLHIRPLEAQPANYLAREFMIKTRRRKGLSEDVSINKFFDDPMLLELAKQDVMLNYPM-------------------------
>EOG091F004S|Lottia_gigantea|HW11_Eubranchus_exiguus|TRANSCRIPT
----------------------------------------------------------------------------------------------------------------------------------------------------------------------------------------------------------------------------------------------------------------------------------------------------------------------------------------------------------------------------------------------------------------------------------------------------------------------------------------------------------------E--------------GPLMVHTTKLYPTEDGTSFHVFGRV--MSGTLYANQEVRILGENYTLQDEEDSRLGQVGRLWIAEARYKIEVSRVSCGNWILLEGVDQPVVKTSTIVDVSGHEEVFIFRPLKFNTASVIKIAVEPVNPSELPKMLDGLRKVNKSYPLLTTKVEESGEHVVLGTGELYLDCIMHDLRKMYSEIDIKVADPVVAFCETVVETSSLKCFAETPNKKNKLTMIAEPLEKGLAEDIENEVVQISWPRKKLGEFFQTKYDWDLLAARSIWAFGPDATGPNILVDDTLPSEVDKNLLVTVKDSIVQGFQWATREGPLCDEPIRNVKFKILDATIAQEPIHRGGGQIIPTARRVAYSAFLMATPRMMEPYLFVQVMAPADCVSAVYTVLAKRRGHVTQDAPVPGSPLYTIKAFLPAIDSFGFETDLRTHTQGQAFCLSVFHHWQ-IVPGDPLDKSLHIRPLEAQPANYLAREFMIKTRRRKGLSEDVSINKFFDDPMLLELAKQDVMLNYP--------------------------
>EOG091F004S|Lottia_gigantea|JG08_Dendronotus_venustus|TRANSCRIPT
----------------------------------------------------------------------------------------------------------------------------------------------------------------------------------------------------------------------------------------------------------------------------------------------------------------------------------------------------------------------------------------------------------------------------------------------------------------------------------------------------------------E--------------GPLMIHTTKLYPSEDGTSFHVFGRV--MSGTLYSNQEVRILGENYTLQDEEDSRLGQVGRLWIAEARYKIEVSRVSCGNWILIEGIDQPVVKTSTIVDVSGHEEIYIFRPLKFNTASVIKIAVEPVNPSELPKMLDGLRKVNKSYPLLTTKVEESGEHVVLGTGELYLDCIMHDLRKMYSEIDIKVADPVVAFCETVVETSSLKCFAETPNKKNKLTMIAEPLEKGLAEDIENEVVQITWPRKKLGEFFQTKYDWDLLAARSIWAFGPDATGPNILVDDTLPSEVDKDLLVTVKDSIVQGFQWATREGPLCDEPIRNVKFKILDASIAQEPIHRGGGQIIPTARRVAYSAFLMATPRMMEPYLFVQVMAPADCVSAVYTVLAKRRGHVTQDAPVPGSPLYTIKAFLPAIDSFGFETDLRTHTQGQAFCLSVFHHWQ-IVPGDPLDKSLHIRPLEAQPANYLAREFMVKTRRRKGLSEDVSINKFFDDPMLLELAKQDVMLNY---------------------------
>EOG091F004S|Lottia_gigantea|HW06_Cratena_peregrina|TRANSCRIPT
----------------------------------------------------------------------------------------------------------------------------------------------------------------------------------------------------------------------------------------------------------------------------------------------------------------------------------------------------------------------------------------------------------------------------------------------------------------------------VEHVASPEQNARRKIEHIYTGPMDSDLVEEMLQCQAE--------------GPLMIHTTKLYPTEDGTSFHVFGRV--MSGTLYASQEVRILGENYTLQDEEDSRLGQVGRLWIAEARYKVEVSRVSSGNWILIEGVDQPVVKTSTIVDVSGHEEVYIFRPLKFNTASVIKIAVEPVNPSELPKMLDGLRKVNKSYPLLNTKVEESGEHVVLGTGELYLDCIMHDLRKMYSEIDIKVADPVVAFCETVVETSSLKCFAETPNKKNKLTMIAEPLEKGLAEDIENEVVQISWPRKKLGEFFQTKYDWDLLAARSIWAFGPDATGPNILVDDTLPSEVDKNLLVTVKDSIVQGFQWATREGPLCDEPIRNVKFKILDASIAQEPIHRGGGQIIPTARRVAYSAFLMATPRMMEPYLFVQVMAPADCVSAVYTVLAKRRGHVTQDAPVPGSPLYTIKAFLPAIDSFGFETDLRTHTQGQAFCLSVFHHWQ-IVPGDPLDKSLHIRPLEAQPANYLAREFMIKTRRRKGLSEDVSINKFFDDPMLLELAKQDVMLNYP--------------------------
>EOG091F004S|Lottia_gigantea|JG06_Catriona_columbiana|TRANSCRIPT
----------------------------------------------------------------------------------------------------------------------------------------------------------------------------------------------------------------------------------------------------------------------------------------------------------------------------------------------------------------------------------------------------------------------------------------------------------------------------------------------------------------E--------------GPLMVHTTKLYPTEDGTSFHVFGRI--MSGTLYANQEVRILGENYTLQDEEDSRQGQVGRLWIAEARYKIEVSRVSCGNWILLEGVDQPIVKTATIVDVSGHEEVYIFRPLKFNTASVIKIAVEPVNPSELPKMLDGLRKVNKSYPLLTTKVEESGEHVVLGTGELYLDCIMHDLRKMYSEIDIKVADPVVAFCETVVETSSLKCFAETPNKKNKLTMIAEPLEKGLAEDIENEVVQISWPRKKLGEFFQTKYDWDLLAARSIWAFGPDATGPNILVDDTLPSEVDKNLLVTVKDSIVQGFQWATREGPLCDEPIRNVKFKILDAAIAQEPIHRGGGQIIPTARRVAYSAFLMATPRMMEPYLFVQVMAPADCVSAVYTVLAKRRGHVTQDAPVPGSPLYTIKAFLPAIDSFGFETDLRTHTQGQAFCLSVFHHWQ-IVPGDPLDKSLHIRPLEAQPANYLAREFMIKTRRRKGLSEDVSINKFFDDPMLLELAKQDVMLNYP--------------------------
>EOG091F004S|Lottia_gigantea|HW07_Cuthona_caerulea|TRANSCRIPT
----------------------------------------------------------------------------------------------------------------------------------------------------------------------------------------------------------------------------------------------------------------------------------------------------------------------------------------------------------------------------------------------------------------------------------------------------------------------------------------------------------------E--------------GPLMVHTTKLYPTEDGTSFHVFGRI--MSGTLYANQEVRILGENYTLQDEEDSRLGQVGRLWIAEARYKVEVSRVSCGNWILLEGVDQPIVKTATIVDVSGHEEMYIFRPLKFNTASVIKIAVEPVNPSELPKMLDGLRKVNKSYPLLTTKVEESGEHVVLGTGELYLDCIMHDLRKMYSEIDIKVADPVVAFCETVVETSSLKCFAETPNKKNKLTMIAEPLEKGLAEDIENEVVQISWPRKKLGEFFQTKYDWDLLAARSIWAFGPDATGPNILVDDTLPSEVDKNLLVTVKDSIVQGFQWATREGPLCDEPIRNVKFKILDAAIAQEPIHRGGGQIIPTARRVAYSAFLMATPRMMEPYLFVQVMAPADCVSAVYTVLAKRRGHVTQDAPVPGSPLYTIKAFLPAIDSFGFETDLRTHTQGQAFCLSVFHHWQ-IVPGDPLDKSLHIRPLEAQPANYLAREFMIKTRRRKGLSEDVSINKFFDDPMLLELAKQDVMLNYP--------------------------
>EOG091F004S|Lottia_gigantea|JG14_Eubranchus_rustyus|TRANSCRIPT
----------------------------------------------------------------------------------------------------------------------------------------------------------------------------------------------------------------------------------------------------------------------------------------------------------------------------------------------------------------------------------------------------------------------------------------------------------------------------------------------------------------E--------------GPLIVHTTKLYPTEDGTSFHVFGRV--ISGTLYANQEVRILGENYTLQDEEDSRLGQVGRLWIAEARYKIEVSRVSCGNWILLEGVDQPIVKTSTIVDVSGHEEIYIFRPLKFNTASVIKIAVEPVNPSELPKMLDGLRKVNKSYPLLTTKVEESGEHVVLGTGELYLDCIMHDLRKMYSEIDIKVADPVVAFCETVVETSSLKCFAETPNKKNKLTMIAEPLEKGLAEDIENEVVQISWPRKKLGEFFQTKYDWDLLAARSIWAFGPDATGPNILVDDTLPSEVDKNLLVTVKDSIVQGFQWATREGPLCDEPIRNVKFKILDAAIAQEPIHRGGGQIIPTARRVAYSAFLMATPRMMEPYLFVQVMAPADCVSAVYTVLAKRRGHVTQDAPVPGSPLYTIKAFLPAIDSFGFETDLRTHTQGQAFCLSVFHHWQ-IVPGDPLDKSLHIRPLEAQPANYLAREFMIKTRRRKGLSEDVSINKFFDDPMLLELAKQDVMLNYPM-------------------------
>EOG091F004S|Lottia_gigantea|HW16_Hancockia_cfuncinata|TRANSCRIPT
----------------------------------------------------------------------------------------------------------------------------------------------------------------------------------------------------------------------------------------------------------------------------------------------------------------------------------------------------------------------------------------------------------------------------------------------------------------------------------------------------------------E--------------GPLMIHTTKLYPTEDGTSFHVFGRV--LSGTLYANQEVRILGENYTLQDEEDSRLGQVGRLWVAEARYKVEVSRVSCGNWILIEGVDQPIVKTSTIVDVSGHEEVYIFRPLKFNTASVIKIAVEPVNPSELPKMLDGLRKVNKSYPLLNTKVEESGEHVVLGTGELYLDCIMHDLRKMYSEIDIKVADPVVAFCETVVETSSLKCFAETPNKKNKLTMIAEPLEKGLAEDIENEVVQISWPRKKLGEFFQTKYDWDLLAARSIWAFGPDATGPNILVDDTLPSEVDKNLLVTVKDSIVQGFQWATREGPLCDEPIRNVKFKILDASIAQEPIHRGGGQIIPTARRVAYSAFLMATPRMMEPYLFVQVMAPADCVSAVYTVLAKRRGHVTQDAPVPGSPLYTIKAFLPAIDSFGFETDLRTHTQGQAFCLSVFHHWQ-IVPGDPLDKTIHIRPLEAQPANYLAREFMIKTRRRKGLSEDVSINKFFDDPMLLELAKQDVMLNYP--------------------------
>EOG091F004S|Lottia_gigantea|JG17_Hancockia_uncinata|TRANSCRIPT
----------------------------------------------------------------------------------------------------------------------------------------------------------------------------------------------------------------------------------------------------------------------------------------------------------------------------------------------------------------------------------------------------------------------------------------------------------------------------------------------------------------E--------------GPLMIHTTKLYPTEDGTSFHVFGRV--LSGTLYANQEVRILGENYTLQDEEDSRLGQVGRLWVAEARYKVEVSRVSCGNWILIEGVDQPIVKTSTIVDVSGHEEVYIFRPLKFNTASVIKIAVEPVNPSELPKMLDGLRKVNKSYPLLNTKVEESGEHVVLGTGELYLDCIMHDLRKMYSEIDIKVADPVVAFCETVVETSSLKCFAETPNKKNKLTMIAEPLEKGLAEDIENEVVQISWPRKKLGEFFQTKYDWDLLAARSIWAFGPDATGPNILVDDTLPSEVDKNLLVTVKDSIVQGFQWATREGPLCDEPIRNVKFKILDASIAQEPIHRGGGQIIPTARRVAYSAFLMATPRMMEPYLFVQVMAPADCVSAVYTVLAKRRGHVTQDAPVPGSPLYTIKAFLPAIDSFGFETDLRTHTQGQAFCLSVFHHWQ-IVPGDPLDKTIHIRPLEAQPANYLAREFMIKTRRRKGLSEDVSINKFFDDPMLLELAKQDVMLNYP--------------------------
>EOG091F004S|Lottia_gigantea|NC08_Tritonia_hamnerorum|TRANSCRIPT
----------------------------------------------------------------------------------------------------------------------------------------------------------------------------------------------------------------------------------------------------------------------------------------------------------------------------------------------------------------------------------------------------------------------------------------------------------------------------------------------------------------E--------------GPLMIHTTKLYPTEDGTSFHVFGRV--MSGTLYANQEVRILGENYTLQDEEDSRLGQAGRLWVAEARYKVEVSRVSCGNWILIEGVDQPVVKTSTIVDVSGHEEMYIFRPLKFNTASVIKIAVEPVNPSELPKMLDGLRKVNKSYPLLNTKVEESGEHVVLATGELYLDCVMHDLRKMYSEIDIKVADPVVAFCETVVETSSLKCFAETPNKKNKLTMIAEPLEKGLAEDIENEVVQITWPRKKLGEFFQTKYDWDLLAARSIWAFGPDATGPNILVDDTLPSEVDKNLLVTVKDSIVQGFQWATREGPLCDEPIRNVKFKILDASIAQEPIHRGGGQIIPTARRVAYSAFLMATPRMMEPYLFVQVMAPADCVSAVYTVLAKRRGHVTQDAPVPGSPLYTIKAFLPAIDSFGFETDLRTHTQGQAFCLSVFHHWQ-IVPGDPLDKSLHIRPLEAQPANYLAREFMIKTRRRKGLSEDVSINKFFDDPMLLELAKQDVMLNYP--------------------------
>EOG091F004S|Lottia_gigantea|NC07_Tritonia_diomedea|TRANSCRIPT
----------------------------------------------------------------------------------------------------------------------------------------------------------------------------------------------------------------------------------------------------------------------------------------------------------------------------------------------------------------------------------------------------------------------------------------------------------------------------------------------------------------E--------------GPLMIHTTKLYPTEDGTSFHVFGRV--MSGTLYANQEVRILGENYTLQDEEDSRLGQAGRLWVAEARYKIEVSRVSCGNWILIEGVDQPVVKTSTIVDVSGHEEMYIFRPLKFNTASVIKIAVEPVNPSELPKMLDGLRKVNKSYPLLNTKVEESGEHVVLATGELYLDCVMHDLRKMYSEIDIKVADPVVAFCETVVETSSLKCFAETPNKKNKLTMIAEPLEKGLAEDIENEVVQITWPRKKLGEFFQTKYDWDLLAARSIWAFGPDATGPNILVDDTLPSEVDKNLLVTVKDSIVQGFQWATREGPLCDEPIRNVKFKILDASIAQEPIHRGGGQIIPTARRVAYSAFLMATPRMMEPYLFVQVMAPADCVSAVYTVLAKRRGHVTQDAPVPGSPLYTIKAFLPAIDSFGFETDLRTHTQGQAFCLSVFHHWQ-IVPGDPLDKSLHIRPLEAQPANYLAREFMIKTRRRKGLSEDVSINKFFDDPMLLELAKQDVMLNYP--------------------------
>EOG091F004S|Lottia_gigantea|HW03_Berthella_plumula|TRANSCRIPT
----------------------------------------------------------------------------------------------------------------------------------------------------------------------------------------------------------------------------------------------------------------------------------------------------------------------------------------------------------------------------------------------------------------------------------------------------------------------------------------------------------------E--------------GPLVIHTTKLYPTEDGTSFHVFGRV--MSGTLYGNQEVRILGENYTLQDEEDSRMGQVGRLWVAEARYKIEVSRVSCGNWILIEGIDQPIVKTSTIVDVSGHEEMYIFRPLKFNTASVIKIAVEPVNPSELPKMLDGLRKVNKSYPLLTTKVEESGEHVVLGTGELYLDCVMHDLRKMYSEIDIKVADPVVAFCETVVETSSLKCFAETPNKKNKLTMIAEPLEKGLAEDIENEVVQITWPRKKLGEFFQTKYDWDLLAARSIWAFGPDATGPNILVDDTLPSEVDKNLLVTVKDSIVQGFQWATREGPLCDEPIRNVKFKILDASIAQEPIHRGGGQIIPTARRVAYSAFLMATPRMMEPYLFVQVMAPADCVSAVYTVLAKRRGHVTQDAPVPGSPLYTIKAFLPAIDSFGFETDLRTHTQGQAFCLSVFHHWQ-IVPGDPLDKSLNIRPLEAQPANFLAREFMIKTRRRKGLSEDVSINKFFDDPMLLELAKQDVMLNYPM-------------------------
>EOG091F004S|Biomphalaria_glabrata|HW01_Armina_tigrina|TRANSCRIPT
-----------------------------------------------------------------------------------------------------------------------------------------------------------------------------------------------------------------------------------------------------------------------------------------------------------------------------------------------------------------------------------------------------------------------------------------------EEQKLNIRPLLRLVCKRFFGDFTGFVDMCVEHIRSPEENARRKIEHIYTGPMDSDLAEEMLQCQAE--------------GPLMIHTTKLYPTEDGTSFHVFGRV--MSGTLYANQEVRILGENYTLQDEEDSRLGQVGRLWIAEARYKIEVSRVSCGNWILIEGIDQPVVKTSTIVDVSGHEEVYIFRPLKFNTASVIKIAVEPVNPSELPKMLDGLRKVNKSYPLLTTKVEESGEHVVLATGELYLDCVMHDLRKMYSEIDIKVADPVVAFCETVVETSSLKCFAETPNKKNKLTMIAEPLEKGLAEDIENEVVQITWPRKKLGEFFQTKYDWDLLAARSIWAFGPDATGPNILVDDTLPSEVDKNLLVTVKDSIVQGFQWATREGPLCDEPIRNVKFKILDASIAQEPIHRGGGQIIPTARRVAYSAFLMATPRMMEPYLFVQVMAPADCVSAVYTVLAKRRGHVTQDAPVPGSPLYTIKAFLPAIDSFGFETDMRTHTQGQAFCLSVFHHWS-L----------HIRPLEAQPANYLAREFMIKTRRRKGLSEDVSINKFFDDPMLLELAKQD--------------------------------
>EOG091F004S|Lottia_gigantea|HW04_Calmella_cavolinii|TRANSCRIPT
----------------------------------------------------------------------------------------------------------------------------------------------------------------------------------------------------------------------------------------------------------------------------------------------------------------------------------------------------------------------------------------------------------------------------------------------------------------------------------------------------------------E--------------GPLMIHTTKLFPTEDGTSFHVFGRV--MSGTLYANQEVRILGENYTLQDEEDSRMGQVGRLWIAEARYKIEVNRVSCGNWILIEGVDQPIVKTATIVDVSGHEEVYIFRPLKFNTASVIKIACEPVNPSELPKMLDGLRKVNKSYPLLTTKVEESGEHVVLGTGELYLDCVMHDLRKMYSEIDIKVADPVVAFCETVVETSSLKCFAETPNKKNKLTMIAEPLEKGLAEDIENEVVQITWPRKKLGEFFQTKYDWDLLAARSIWAFGPDATGPNILVDDTLPSEVDKNLLVTVKDSIVQGFQWATREGPLCDEPIRNVKFKILDATIAQEPIHRGGGQIIPTSRRVAYSAFLMATPRMMEPYLFVQVMAPADCVSAVYTVLAKRRGHVTQDAPVPGSPLYTIKAFLPAIDSFGFETDLRTHTQGQAFCLSVFHHWQ-IVPGDPLDKTLHIRPLEAQPANYLAREFMIKTRRRKGLSEDVSINKFFDDPMLLELAKQDVMLSYP--------------------------
>EOG091F004S|Biomphalaria_glabrata|HW18_Janolus_cristatus|TRANSCRIPT
---------------------------------------------------------------------------------------------------------------------------------------------------------------------------------------------------------------------------------------------------------------------------------------------------------------VNSMISLNAEDDPN-QMVSPTMGNVCFASSYYRFCFTLKSFAKIYADTYG-GINEKEFAKRLWGDIYFNNKTRKFSKKP----PTTSSQRSFVEFILEPLYKIFSQIVGDVDECLPRVCDELGIHLSKEERKLNIRPLLRLVCRRFFGDFTGFVDMCVEHILSPEENAKRKIEHIYTGPMDSDLAEEMLQCQAE--------------GPLMIHTTKLYPTEDGTSFHVFGRV--MSGTLYSNQEVRILGENYTLQDEEDSRLGQVGRLWVAEARYKVEVSRVSCGNWILIEGVDQPVVKTSTIVDVSGHEEVYIFRPLKFNTASVIKIAVEPVNPSELPKMLDGLRKVNKSYPLLNTKVEESGEHVVLGTGELYLDCIMHDLRKMYSEIDIKVADPVVAFCETVVETSSLKCFAETPNKKNKLTMIAEPLEKGLAEDIENEVVQITWPRKKLGEFFQTKYDWDLLAARSIWAFGPDATGPNILVDDTLPSEVDKNLLVTVKDSIVQGFQWATREGPLCDEPIRNVKFKILDASIAGEPIHRGGGQIIPTARRVAYSAFLMATPRMMEPYLFVQVMAPADCVSAVYTVLAKRRGHVTQDAPVPGSPLYTIKAFLPAIDSFGFETDLRTHTQGQAFCLSVFHHWS-I----------HIRPLEAQQANYLAREFMIKTRRRKGLSEDVSINKFFDDPMLLELAKQD--------------------------------
>EOG091F004S|Lottia_gigantea|HW19_Polycera_quadrilineata|TRANSCRIPT
----------------------------------------------------------------------------------------------------------------------------------------------------------------------------------------------------------------------------------------------------------------------------------------------------------------------------------------------------------------------------------------------------------------------------------------------------------------------------------------------------------------E--------------GPLMIHTTKLYPTEDGTSFHVFGRV--LSGTLYANQEVRILGENYTQQDEEDSRLGQVGRLWVAEARYKIEVSRVSCGNWILIEGIDQPIVKTSTIVDISDHEELYIFRPLKFNTASVIKIAVEPVHPSELPKMLDGLRKVNKSYPLVTTKVEESGEHVVLGTGELYLDCVMHDLRKMYSEIDIKVADPVVVFCETVVETSSLKCFAETPNKKNKLTMIAEPLEKGLAEDIENEIVQISWPRKKLGEFFQTKYDWDLLAARSIWAFGPDATGPNILVDDTLPSEVDKNLLVTVKDSIVQGFQWATREGPLCDEPIRNVKFKILDASIAQEPIHRGGGQIIPTARRVAYSAFLMATPRMMEPYQYVQVMAPADCVSAVYTVLAKRRGHVTQDAPVPGSPLYTIKAFLPAIDSFGFETDLRTHTQGQAFCLSVFHHWQ-IVPGDPLDKSLHIRPLEAQPANYLAREFMIKTRRRKGLSEDVSINKFFDDPMLLELAKQDVMLNYPM-------------------------
>EOG091F004S|Biomphalaria_glabrata|JG07_Cuthona_albocrusta|TRANSCRIPT
----------------------------------------------------------------------------------------------------------------------------------------------------------------------------------------------------------------------------------------------------------------------------------------------------------------------------------------CFASSYYRFCFSLKSFAKIYADSYG-GINEKEFAKRLWGDIYFNSKTRKFSKKP----PSSSSSRSFVEFILEPLYKIFSQIVGDVDECLPRVCDELGIHLSKEEQKLNIRPLLRLVCKRFFGDFTGFVDMCVDHIPSPEANAKRKIEHIYTGPMDSDLAEEMVQCQAE--------------GPLMVHTTKLYPTEDGTSFHVFGRV--MSGTLYANQEVRILGENYTLQDEEDSRSGQVGRLWIAEARYKIEVSRVSSGNWILLEGVDQPIVKTATIVDVSGHEEVYIFRPLKFNTASVIKIAVEPVNPSELPKMLDGLRKVNKSYPLLTTKVEESGEHVVLGTGELYLDCIMHDLRKMYSEIDIKVADPVVAFCETVVETSSLKCFAETPNKKNKLTMIAEPLEKGLAEDIENEVVQISWPRKKLGEFFQTKYDWDLLAARSIWAFGPDATGPNILVDDTLPSEVDKNLLVTVKDSIVQGFQWATREGPLCDEPIRNVKFKILDAAIAQEPIHRGGGQIIPTARRVAYSAFLMATPRMMEPYLFVQVMAPADCVSAVYTVLAKRRGHVTQDAPVPGSPLYTIKAFLPAIDSFGFETDLRTHTQGQAFCLSVFHHKS-L----------HIRPLEAQPANYLAREFMIKTRRRKGLSEDVSINKFFDDPMLLELAKQD--------------------------------
>EOG091F004S|Biomphalaria_glabrata|NC02_Bathydoris_clavigera|TRANSCRIPT
-------------------------------------------------------------------------------------------------------------------------------------------------------------------------------------------------------------------------------------------------------------------------------------------------------------------------------------------------------------------------------------------KKS----TSSASQRSFVEFILEPLYKIFSQIVGDVDECLPRVCDELGIHLTKEEQKLNIRPLLRLVCKRFFGDFTGFVDMCVEHIPSPDANAIHKIEHIYTGPMDSDLAEEMVQCEAE--------------GPLMIHTTKLYLTEDGTSFHVFGRV--LSGTLYANQEVRILGENYTLQDEEDSRLGQVGRLWIAEARYKIEVSRVSSGNWILIEGIDQPVVKTSTIVDVSGHEEVYIFRPLKFNTASVIKIAVEPVNPSELPKMLDGLRKVNKSYPLLTTKVEESGEHVILGTGELYLDCVMHDLRKMYSEIDIKVADPVVAFCETVVETSSLKCFAETPNKKNKLTMIAEPLEKGLAEDIENEVVQITWPRKKLGEFFQTKYDWDLLAARSIWAFGPDATGPNILVDDTLPSEVDKNLLVTVKDSIVQGFQWATREGPLCDEPIRNVKFKILDASIAQDPIHRGGGQIIPTARRVAYSAFLMATPRMMEPYLFVQVMAPADCVSAVYTVLAKRRGHVTQDAPVPGSPLYTIKAFLPAIDSLGFETDLRTHTQGQAFCLSVFHHWQ-IVPGDPLD------------------------------------------------------------------------------------
>EOG091F004S|Biomphalaria_glabrata|NC04_Fiona_pinnata|TRANSCRIPT
--------------------------------------------------------------------------------------------------------------------------------------------------------------------------------------------------------------------------------------------------------DAAEGMMLNTERLIKHAMQEGLAVTICINKIDRLILELKLPPADAYFKLRQILDEVNALISLYAEDDSN-RMVSPALGNVCFASSYYRFCFSLKSFAKIYADTYG-GINEKEFAKRLWGEIYFNNKTRKFSKKP----STSSSSRSFVEFILEPLYKIFAQIVGDVDDCLPRVCDELGIHLSKEEQKLNIRPLLRLV----FGDFTGFVDMCVDHIPSPEANAKHKIEHIYTGPLDSDFADEMIQCQSE--------------GPLMVHTTKLYPTEDGTSFLVFGRI--MSGTLYASQEIRILGENYTLQDEEDSRLGQVGRLWIAEARYKIEVSRVSCGNWILLEGVDQPIVKTATIVDVSGHEEIYIFRPLKFNTASVIKIAVEPVNPSELPKMLDGLRKVNKSYPLLTTKVEESGEHVVLGTGELYLDCIMHDLRKMYSEIDIKVADPVVAFCETVVETSSLKCFAETPNKKNKLTMIAEPLEKGLAEDIENEVVQISWPRKKLGEFFQTKYDWDLLAARSIWAFGPDATGPNILVDDTLPSEVDKNLLVTVKDSIVQGFQWATREGPLCDEPIRNVKFKILDAAIAQEPIHRGGGQIIPTARRVAYSAFLMATPRMMEPYLFVQVMAPADCVSAVYTVLAKRRGHVTQDAPVPGSPLYTIKAFLPAIDSFGFETDLRTHTQGQAFSLSVFHHWQ-IVPGDPLD------------------------------------------------------------------------------------
>EOG091F004S|Lottia_gigantea|JG27_Phidiana_lynceus|TRANSCRIPT
-------------------------------------------------------------------------------------------------------------------------------------------------------------------------------------------------------------------------------------------------------------------------------VTVCINKIDRLILELKLPPADAYFKLRQILDEVNALISLYAEDDPN-QMVSPALGNVCFSSSYYRFCFTLKSFAK-----------EKEFAKRLWGDIYFNSKTRKFTKKP----PVSTSQRSFVEFILEPLYKIFSQIVGDVDECLPRVCDELGIHLSKEEQKLNIRPLLRLVCRRFFGDFTGFVDMCVEHIASPEANAKRKIEHIYTGPMDSDLAEEMLQCQSE--------------------------------------------------------------------------LWIAEARYKVEVSRVSSGNWILIEGVDQPVVKTSTIVDVSGHEEVYIFRPLKFNTASVIKIAVEPVNPSELPKMLDGLRKVNKSYPLLTTKVEESGEHVVLGTGELYLDCIMHDLRKMYSEIDIKVADPVVAFCETVVETSSLKCFAETPNKKNKLTMIAEPLEKGLAEDIENEVVQISWPRKKLGEFFQTKYDWDLLAARSIWAFGPDATGPNILVDDTLPSEVDKNLLVTVKDSIVQGFQWATREGPLCDEPIRNVKFKILDASIAQEPIHRGGGQIIPTARRVAYSAFLMATPRMMEPYLFVQVMAPADCVSAVYTVLAKRRGHVTQDAPVPGSPLYTIKAFLPAIDSFGFETDLRTHTQGQAFCLSVFHHWQ-IVPGDPLDKSLHIRPLEAQPANYLAREFMIKTRRRKGLSEDVSINKFFDDPMLLELAKQDVMLNYP--------------------------
>EOG091F004S|Lottia_gigantea|LotgiG200289
----------MDADLYDEFGNYVGPELDSDEEGDDNDNIDDDDDNDDLEREE-D-EDMEQDDDDGNEMQVVLHEDKKYYPTPEEIYGPEVETIVQEEDTQPLTEPIVAPVKIKKFSMAEQDLPTTTYNMEFLADLMDTPGLIRNVTLCGHLHHGKTSFVDCLFEQTHVDIAGKEEKDLRYTDILFTEQERGVSIKSTPVTVVMQDTKNKS------FLMNVIDTPGHVNFSDEVTAALRISDGAVVFVDAAEGVMLNTERLIKHALQEKVAVTICINKIDRLILELKLPPTDAYYKLRHILDDINSIVSLYTEDEDA-SLISPIVGNVCFASSYYRFCFTLKSFAQIYSDTYG-GINEKEFARRLWGDMYFNSKTRKFTKKA----PSNTAQRSFVEFILEPLYKIFAQIVGDVDTCIPQVCDELGIHLGKEEQKLNIKPLLRLVCSRFFGSFTGFVDMCIEHVPSPQDNGKSKIEHLYTGPSDSELAEEMFNCDPEASFELFIFFKKNFQGPLMIHTTKLYPTNDATCFHVFGRV--MSGTLHANQEVRILGENYTLQDEEDSRFGQVGRLWIAEARYKIEVNRVSAGNWILIEGIDQPIVKTSTITDVSTNDEVYIFRPLKFNTSSVIKIAVEPVNPSELPKMLDGLRKVNKSYPLLTTKVEESGEHIVLGTGELYLDCVMHDLRKVYSEIDIKVADPVVSFCETVVETSSLKCFAETPNKKNKLTMIAEPLEKGLAEDIENEVVQITWPRKKLGEFFQTKYDWDLLAARSIWAFGPDATGPNILVDDTLPSEVDKTLLSAVKDSIVQGFQWATREGPLCDEPIRNVKFKILDAMIAGEPIHRGGGQIIPTARRVAYSAFLMATPRMMEPYYFVEVMAPADCVSAVYTVLAKRRGHVTQDAPVPGSPLYTIKAFIPAIDSFGFETDLRTHTQGQAFCLSVFHHWQ-IVPGDPLDKSIIIRPLEAQPATHLAREFMIKSRRRKGLSEDVSINKFFDNPMLLELARQDVLLNYPM-------------------------
>EOG091F004S|Crassostrea_gigas|CGI_10020867
MSDVCNNADLMDQDLYDEFGNYIGPELDSDDD-DEEDSDDEREEHADREYGD-D-DDEMEQDDDHNEMQVVLHEDKKYYPTAEEVYGPEVETIVQEEDNQPLTEPIIAPVKKKKFAMTEQDLPATSYNMEFLADLMDTPELIRNVTLCGHLHHGKTCFVDCLIEQTHPEIYSSDDKDIRYTDTLFTEQERGVSIKASPVTLVLPDSRNKS------YLMNLFDTPGHVNFSDEVTAAFRISDGVVIFIDAAEGIMLNTERLLKHAVQEKLPVTICLNKIDRLMLELKLPPTDAYYKLRHTLEEVNSLLSVYSEDETG-VTVSPLLGNVCFASSYYRFCFTLGSFAKIYSDSFG-GINDKEFARRLWGDIYFNSKTRKFTKKP----PSSSSQRSFVEFVLEPMYKIFAQVVGDVDECLPRLCDELGISLTKEERKLNIRPLLRLVCNRFFGDFTGFVDMCVNFIKSPVDNAQTKIEQIYTGGSDSDLVEHMCQCDPD--------------GPLMIHTTKLYPTQDATSFHVLGRI--MSGTLLANQEVRILGENYSLQDEEDSRFGQVGRLWISEARYKVEVNRVPAGNWILIEGIDQPIVKTSTITDVSNSDEVYIFRPLKFNTSSVIKIAVEPVNPSELPKMLDGLRKVNKSYPLLTTKVEESGEHIILGTGELYLDCVMHDLRKMYSEIDIKVADPVVSFCETVVETSSLKCFAETPNKRNKLTMIAEPLEKGLAEDIENEVVQITWPRKRLGEFFQTKYDWDLLAARSIWAFGPDATGPNILVDDTLPSEVDKSLLGAVKDSIVQGFQWATREGPLCDEPIRNVKFKILDAVIAQEPLHRGGGQIIPTARRVAYSAFLMATPRMMEPYNFVEVMAPADCVSAVYTVLAKRRGHVTQDAPVPGSPLYTIKAFIPAIDSFGFETDLRTHTQGQAFCLSVFHHWQ-IVPGDPLDKSILIRPLEAQPATHLAREFMIKSRRRKGLSEDVSINKFFDDPMLLELAKQDVMQSYPM-------------------------
>EOG091F004S|Biomphalaria_glabrata|JG28_Scyllaea_fulva|TRANSCRIPT
--------------------------------------------------------------------------------------------------------------------------------------------------------------------------------------------------------------------------------------------------------------------------------------------------------------------SLYAEDDPN-QMVSPPLGNVCFASSYYRFCFTLKSFAKIYADTYG-GINEKEFAKRLWGDIYFNSKTRKFTKKP----SGTSTQRSFVEFILEPLYKIFSQIVGDVDKCLYRVCDELGIHLSREEQKLNIRPLLRLICRRFFGDFTGFVDMCVEHVRSPEENAKRKIEQIYTGPMDSDLAEEMVQCQAE--------------GPLMIHTTKLYPTEDGTSFHVFGRV--MSGTLYSNQEVRILGENYTLQDEEDSRLGQVGRLWVAEARYKVEVSRVSCGNWILIEGVDQPVVKTSTIVDVSGHEEIYIFRPLKFNTASVIKIAVEPVNPSELPKMLDGLRKVNKSYPLLTTKVEESGEHVVLGTGELYLDCIMHDLRKMYSEIDIK--------------------------------------------------------------------------------------------------------------------------------------------------------------------------------------------------------------------------------------------------------------------------------------------------------------------------------------------------------
>EOG091F004S|Biomphalaria_glabrata|NC03_Doris_kerguelenensis|TRANSCRIPT
------------------------------------------------------------------------------------------------------------------------------------------------------------------------------------------------------------------------------------------------------------------------------------------------------------------------------------------------------------------------------------------------------------------------------------VCDELGIHLSKMEQKLNIRPLLRLICRRFFGDFTGFVDMCVEHVPSPQDNAHLKIEHIYTGPLDSELAEDMMRCEAE--------------GPLMIHTTKLYPTEDGTSFHVFARV--LSGTLYANQEVRILGENYTLQDEEDSRLGQVGRLWIAEARYKVEVNRVSAGNWILIEGIDQPIVKTSTICDISGNEEVSV--------------------------------------------------------------------------------------------------------------------------------------------------------------------------------------------------------------------------------------------------------------------------------------------------------------------------------------------------------------------------------------------------------------------------------------
>EOG091F004S|Crassostrea_gigas|HW21_Tritonia_manicata|TRANSCRIPT
----------MDADLYDEFGNYIGPDLGSDED-ESDEEWEKEEDRDDVEEDD-Q-GEDQMEQDDDVQMQVVLHEDKKYYPTAQEVFGPDVETIIQEEDTQPLTEPIIAPVKNKKFVLAEQDLPATTYEIEYLADLMDNTELIRNVAIAGHLHHGKTTFVDCLLEQTHPDLKSKEENELRYTDTLFTEQERGVSIKSIPVSLVLPDSRDKS------YLLNIFDTPGHVNFSDEVTAAFRLCDGVVIFIDASEGIMLNTERLLKHAVQERLAVTICINKIDRLVLELKLPPADAYFKLKHIVDEVNGLLSVYSEGLDD-VVVSPLLGNVCFASSTYRFCFTLSSFAKLYTDTYGRGIDYRDFAKRLWGDMYFNSKTRKFTKKA----PLTTSPRTFVEFILEPLYKLFAQIVGDVDSTLPKVLEELDIRLTKKEQTMNIRPLMKIIFKRFFGSFTGFVDMCVQHIKSPKEFAKTKIEYTYNGALDTELAQAMCECDAE--------------GPLMIHTTKQYPSRDATAFHVLGRV--LSGTVHAGQQVKILGENYTLEDEEDSRIGNIGRLWIPEARYSIEVNRIPAGNWVLIEGIDEPIVKTSTVTQVEDSEEAQIFRTLKFNTCSVVKIAVEPHNPSELPKMLDGLRKVNKSYPLLTTKVEESGEHVILGTGELFLDCVMHDLRKMYSEIDIKVSDPVVAFCETVVETSSLKCFAETPNKKNKVTMIAEPLENGLAEDIENEKVSITWNKKRLGEFFQTKYDWDLLAARSIWAFGPDNTGPNILVDDTLPSEVDKSLLNTARDSIVQGFQWATREGPLCDEPIRNVKFKILDAVIAGEPIHRGGGQIIPTSRRVAYSAFLMATPRLMEPYHFVEVQAPADCVSSVYTVLARRRGHVTQDAPVPGSPLYTIKAFIPAIDSFGFETDLRTHTQGQAFCLSVFHHWQ-IVPGDPLDKSIVIRPLEPQPATHLAREFMIKTRRRKGLSEDVSINKFFDDPMLLELARQDVMFNYP--------------------------
>EOG091F004S|Lottia_gigantea|JG11_Dondice_occidentalis|TRANSCRIPT
----------------------------------------------------------------------------------------------------------------------------------------------RNFSIIAHVDHGKSTLADRLLEITGTIPKGDNKQVL---DRLQVERERGITVKAQTATLVYHH-KGQD------YLLNLIDTPGHVDFHYEVSRSLAACHGAILLVDANQGIQAQTVANFYMAFELELAVLPVLNKI---------------------------------------------------------------------------------------------------------------------------------------------------------------------------------------------------------------------RX------------------------------------------------------VRILGENYTLQDEEDSRLGQVGRLWIAEARYKVEVSRVSSGNWILIEGVDQPVVKTSTIVDVSGNEEVYIFRPLKFNTASVIKIAVEPVNPSELPKMLDGLRKVNKSYPLLTTKVEESGEHVVLGTGELYLDCIMHDLRKMYSEIDIKVADPVVAFCETVVETSSLKCFAETPNKKNKLTMIAEPLEKGLAEDIENEVVQISWPRKKLGEFFQTKYDWDLLAARSIWAFGPDATGPNILVDDTLPSEVDKNLLVTVKDSIVQGFQWATREGPLCDEPIRNVKLKILDASIAQEPIHRGGGQIIPTARRVAYSAFLMATPRMMEPYLFVQVMAPADCVSAVYTVLAKRRGHVTQDAPVPGSPLYTIKAFLPAIDSFGFETDLRTHTQGQAFCLSVFHHWQ-IVPGDPLDKSLHIRPLEAQPANYLAREFMIKTRRRKGLSEDVSINKFFDDPMLLELAKQDVMLNYP--------------------------
>EOG091F004S|Lottia_gigantea|NC06_Pleurobranchaea_californica|TRANSCRIPT
----------MDADLYDEFGNYVGPELDSDDG-DEEEEEEDQDDDEYGDRDDED-DMDQDDVDDQAGMQVVLHEDKKYYPTPEEIYGPEVETIVQEEDTQPLTEPIIAPVKIKKFSMVEQDLPTTTYNMEFLADLMDHPNLIRNVSLCGHLHHGKTSFVDCLLEQTHPEIVGDYDSDMRYTDILFTEQERGVSIKSTPVTLVLPDTKGKS------FLVNIIDTPGHVNFSDETTAAFRLSDGVVIFIDAAEGMMLNAERLIKHAMQEGLAITICINKIDRLILELKLPPSDAYFKLRQILDEVNSIISLYAEDDLN-QLVSPVLGNVCFASSYYRFCFTLKSFAKIYADTYE-GINEKEFARRLWGDIYFNNKTRKFTKKP----SGSASQRSFVEFVLEPLYKIFSQIVGDVDECLPRVCDELGIYLSKEEQKLNIRPLLRLVCKRFFGDFTGFVDMCVEHVRSPLANSKNKIEHLYTGPLDTDLAEEMTQCEAE-----------------------------------------------------------------------------------------------------------------------------------------------------------------------------------------------------------------------------------------------------------------------------------------------------------------------------------------RGCRFNVMDVTLHADAIHRGGGQIIPTARRVMYASALTASPMILEPVYLVEIRCPENAVGGIFGCLNKRRGVVFDNAKIGSTPQYSVKAYLPVNESFGFTADLRSSTAGQAFPQCVFDHWQ-TLPGNPFD------------------------------------------------------------------------------------
>EOG091F004S|Lottia_gigantea|JG23_Melibe_leonina|TRANSCRIPT
----------MDADLYDEFGNYIGPDLDSDNDDDDDEENDDQDDDDYVDNDD-D-DMDQDDADDQSNMQVVMHEDKKYYPTPEEIYGPEVETIVQEEDTQPLTEPIIAPFKRKKFSMVEQDLPSTSYNMEYLADLMDCPNLIRNVTICGHLHHGKTSFLDCLMEQTHPEIVGDYDSDMRYTDTLFTEQERGVSIKSSPVTLVLPDTKNKS------FLINLMDTPGHVNFSDEVTASFRISDGAVIFIDAAEGVMLNTERLIKHAMQEGLAVTICINKIDRLIMELKLPPTDAYFKLRQILDEVNSLISLYAEDDPD-QMVSPALGNVCFASSYYRFCFTLKSFAKIYADTFG-GINEKEFAKRLWGDIYFNSKTRKFTKKP----SGTSTQRSFVEFILEPLYKIFSQIVGDVDECLDRVCDELGIHLSKEEQKLNIRPLLRLMCRRFFGDFTGFVDMCVEHVLSPDKNAKRKIEQIYTGPMDSDLAEEMVQCQAE---------------------------------------------------------------------------------------------------------------------------------------------------------------------------------------------------------------------------------------------------------------------------------------------------------------------------------------------------------------------------------------------------------------------------------------------------------------------------------------------------------------------------------------------------------------
>EOG091F004S|Lottia_gigantea|JG26_Phestilla_sp|TRANSCRIPT
-----------------------------------------------------------------------------------------------------------------------------------MRQIMDKTDNIRSMSVIAHVDHGKSTLTDSLICKAGI-ISAKAAGDARFTDTRADEQERGVTIKSTGVSLYFEH-DEEDGKGAIPHLINLIDSPGHVDFSSEVTAALRITDGAMVVVDCIEGCAVQTETVLRQALQERVRPCLFVNKVDRCILELQMEAEDMYSRFRNAIENVNVIIATYNDSLMGDVQVQPEKGTVAFGSGLHGWGFTTERFAKIYAQKMG--VEKEKMMQRMWGDSFFNAKKKVWTNVQQPEGCTEPLQRAFCQFIMGPINQLMRAIMNDDKEKYEKMMGTLGIVLKGDEKALTGKPLMKRTMQIWINAADTLLAMIVTKLPSPRTAQKYRVENLYEGPMDDAAAQGIRSCDPAGPLMMYV--------------------------------------------------------------------------------------------------------------------------------------------------------------------------------------------------------------------------------------------------------------------------------------------------------------------------------------------------------------------------------------------------------------------------------------------------------------------------------------------------------------------------------------------------------
