# Supplementary material for: Transcriptomics provides a robust framework for the relationships of the major clades of cladobranch sea slugs (Mollusca, Gastropoda, Heterobranchia), but fails to resolve the position of the enigmatic genus Embletonia
Source: BMC Ecol Evol. 2021 Dec 28;21:226. doi: 10.1186/s12862-021-01944-0 (PMC8895541; doi:10.1186/s12862-021-01944-0)
Supplement: Supplementary file 6 — Additional file 6. Archive S4: Unmasked multiple sequence alignments on amino acid level including Doris kerguelenensis and Calmella cavolini prior to the removal of outliers. [file 12862_2021_1944_MOESM6_ESM.zip › Archive_S4/Alignments/EOG091F03N3.aa.fasta]

>EOG091F03N3|Biomphalaria_glabrata|BGLTMP005017
---------------------------------------------------------------------------------------------------------MLQGTSNEL---DQMSQNDGGPQFAEVFVIYWLGASIVTLNIKLLGGNISFFQSICVLGYCVCPLAVALIACRIILAISTESTVLFVIRFLCVVLGFGWSTFASTAFLHESQPTGRKALAILG-------------------
>EOG091F03N3|Crassostrea_gigas|CGI_10013616
MNKHKRPPLDVCYLEGLNCNHVAAIKGLNDVPLEG--EILSPNAGTEGEEQEFNTLDEPVRETIMRDLKAIGIKFWHVLYPKQSKALLKEWDLWGPLILCVFMAIMLQGSSPDSSNSNNKDKGDGGPQFAEVFVIFWVGAVVVTLNTKLLGGNISFFQSICVLGYCVCPLTVALIVCRIILIA-TQSTLLFIIRFVIVIAAFGWSTFASTAFLADSQPSHRKALAIYPIFLFYFVISWLIISHTHTS
>EOG091F03N3|Lottia_gigantea|HW09_Doto_sp|TRANSCRIPT
MA-------DVEFH-EQ-----------VNVSLEG--DIEVP--GIAKSDDELSTLDEPIRQTIMRDLRAVGNKFAHVLVPKQSRLLLKEWDLWGPLVLCTFMAIMLQGSSDDL---N----------FAEVFVIYWVGAAVVTLNSKLLGGNISFFQSICVLGYCVCPLALALIACRIILAVSSQSTVLFAIRCLCVLAGFGWSIFASTAFLGNSQPLGRKALAMYPLCLFYFVISWLIISHTH--
>EOG091F03N3|Crassostrea_gigas|JG22_Lomanotus_vermiformis|TRANSCRIPT
-----------------------------DVSLEG--DIEVP--GTAKSDDELSTLDEPIRQTIMRDLRAVGNKFAHVLVPKQSKLLLKEWDLWGPLVLCTFMAIMLQGSTDDL---NMMGDNDGGPQFAEVFVIYWVGAGVVTLNSKLLGGNISFFQSICVLGYCVCPLAVALIACRIILAVSAQSSLLFAIRCLCVLAGFGWSIFASTAFLGNSQPSGRKVLAMYPLCLFYFVISWLIISHTH--
>EOG091F03N3|Crassostrea_gigas|JG06_Catriona_columbiana|TRANSCRIPT
--------------------------------------------------------------------------------------------LWGPLILCTFMAIMLQGSTEDL---NMMGDNDGGPQFAEVFVIYWVGASVVTLNSKLLGGNISFFQSICVLGYCVCPLAIALIACRIILAVSTQSTLLFIVRCLCVLGGFGWSIFASTAFLGNSQPAGRKVLAMYPLCLFYFVISWLIISHT---
>EOG091F03N3|Lottia_gigantea|NC08_Tritonia_hamnerorum|TRANSCRIPT
MA-------DVEFH-EEV----------VDVSLEG--DIDIP--GAAKSDDELSTLDEPIRQTIMRDLRAVGNKFAHVLVPKQSKLLLKEWDLWGPLILCTFMAIMLQGSTEEL---N----------MMEVFVIYWVGAAVVTLNSKLLGGNISFFQSICVLGYCVCPLALALIACRIILAVSTQSTLLFAVRCLCVLGGFAWSIFASTAFLGNSQPGGRKVLAMYPLCLFYFVISWLIISHT---
>EOG091F03N3|Biomphalaria_glabrata|JG19_Janolus_barbarensis|TRANSCRIPT
------------------------------------------------------------------------------------------------------------------------------------------GAAVVTLNSKLLGGNISFFQSICVLGYCVCPLAIALIACRVILAVSTQ-------------------------------------------------------------
>EOG091F03N3|Crassostrea_gigas|JG30_Tritonia_festiva|TRANSCRIPT
--------------------------------------------GAAKSDDELSTLDEPIRQTIMRDLRAVGNKFAHVLVPKQSKLLLKEWDLWGPLILCTFMAIMLQGSTEEL---NMMGENDGGPQFAEVFVIYWVGAAVVTLNSKLLGGNISFFQSICVLGYCVCPLAIALIACRVILAVSTQSTLLFAVRCLCVLGGFAWSIFASTAFLGNSQPVGRKILAMYPLCLFYFVISWLIISHT---
>EOG091F03N3|Lottia_gigantea|NC07_Tritonia_diomedea|TRANSCRIPT
MA-------DVEFH-EEA----------VDVSLDG--DIDIP--GAAKSDDELSTLDEPIRQTIMRDLRAVGNKFAHVLVPKQSKLLLKEWDLWGPLILCTFMAIMLQGSTEEL---N----------MMEVFVIYWVGAAVVTLNSKLLGGNISFFQSICVLGYCVCPLAIALIACRVILAVSTQSTLLFAVRCLCVLGGFAWSIFASTAFLGNSQPVGRKILAMYPLCLFYFVISWLIISHT---
>EOG091F03N3|Lottia_gigantea|JG07_Cuthona_albocrusta|TRANSCRIPT
----------------------------------------------------------------------------------------------------------------------MMGENDGGPQFAEVFVIYWVGASVVTLNSKLLGGNISFFQSICVLGYCVCPLAIALIACRIILAVSTQSTVLFMIRCLCVLGGFGWSIFASTAFLGNSQPAGRKILAMYPLCLFYFVISWLIISHTH--
>EOG091F03N3|Crassostrea_gigas|HW16_Hancockia_cfuncinata|TRANSCRIPT
---------------------------------------------------------EPIKQTIMRDLRAVGNKFAHVLIPKQSKLLLKEWDLWGPLVLCTFMAIMLQGSTDEL---NMMGENDGGPQFAEVFVIYWVGSAVVTLNSKLLGGNISFFQSICVLGYCVCPLAIALIACRIILAVSAHSTLLFAIRCLCVVGGFGWSMFASTAFLGNSQPAGRKVLAMYPLCLFYFVISWLIISHT---
>EOG091F03N3|Crassostrea_gigas|JG17_Hancockia_uncinata|TRANSCRIPT
-----------------------------DVSLDG--EIDVP--GAAKSDDELSTLDEPIKQTIMRDLRAVGNKFAHVLIPKQSKLLLKEWDLWGPLVLCTFMAIMLQGSTDEL---NMMGENDGGPQFAEVFVIYWVGSAVVTLNSKLLGGNISFFQSICVLGYCVCPLAIALIACRIILAVSAHSTLLFAIRCLCVLGGFGWSMFASTAFLGNSQPAGRKVLAMYPLCLFYFVISWLIISHT---
>EOG091F03N3|Crassostrea_gigas|HW05_Caloria_elegans|TRANSCRIPT
-----------------------------DVSLEG--EIDVP--GVAKSDDELSTLDEPIRQTVMRDLRAVGNKFAHVLIPKQSKLLLKEWDLWGPLVLCTFMAIMLQGSTDDL---NMMGENDGGPQFAEVFVIYWVGASVVTLNSKLLGGNISFFQSICVLGYCVCPLAIALIVCRVILAVSAGSSLLFAIRCLCVLAGFGWSIFASTAFLGDSQPAGRKVLAMYPLCLFYFVISWLIISHT---
>EOG091F03N3|Crassostrea_gigas|JG15_Favorinus_auritulus|TRANSCRIPT
-------------------------------------------------------------QTVMRDLRAVGNKFAHVLVPKQSKLLLKEWDLWGPLVLCTFMAIMLQGSTDEL---NMMGENDGGPQFAEVFVIYWVGATVVTLNSKLLGGNISFFQSICVLGYCVCPLAIALIACRVILAVSAGSSLLFAIRCLCVLAGFGWSIFASTAFLGDSQPAGRKVLAMYPLCLFYFVISWLIISHT---
>EOG091F03N3|Crassostrea_gigas|JG24_Noumeaella_rubrofasciata|TRANSCRIPT
-----------------------------DVSLEG--DIDVP--GVAKSDDELSTLDEPIRQTVMRDLRAVGNKFAHVLIPKQSKLLLKEWDLWGPLVLCTFMAIMLQGSTDEL---NMMGENDGGPQFAEVFVIYWVGASVVTLNSKLLGGNISFFQSICVLGYCVCPLAIALIVCRVILAVSTGSSLLFVIRCLCVLAGFGWSIFASTAFLGDSQPSGRKVLAMYPLCLFYFVISWLIISHT---
>EOG091F03N3|Crassostrea_gigas|HW11_Eubranchus_exiguus|TRANSCRIPT
-----------------------------DVSLEG--EIDVP--GAAKSDDELSTLDEPIRQTVMRDLRAVGNKFAHVLVPKQSKVLLKEWDLWGPLLLCTFMAIMLQGSTDDL---NMMGENDGGPQFAEVFVIYWVGASVVTLNSKLLGGNISFFQSICVLGYCVCPLAIALIACRIILAVSAQSTLLFVIRCLCVLGGFGWSIFASIAFLGDSQPSGRKALAMFPLSLFYFVISWLIISHTH--
>EOG091F03N3|Crassostrea_gigas|JG25_Palisa_papillata|TRANSCRIPT
-----------------------------DVSLEG--DIDVP--GTAKSDDELSTLDEPIRQTVMRDLRAVGNKFAHVLIPKQSKLLLKEWDLWGPLVLCTFMAIMLQGSTDEL---NMMGENDGGPQFAEVFVIYWVGASVVTLNSKLLGGNISFFQSICVLGYCVCPLAIALIACRIILAVSAGSSFLFLIRCLCVLAGFGWSIFASTAFLGDSQ------------------------------
>EOG091F03N3|Biomphalaria_glabrata|JG27_Phidiana_lynceus|TRANSCRIPT
---------------------------------------------------------------------------------------------------------MLQGSTDEL---NMMGENDGGPQFAEVFVIYWVGASVVTLNSKLLGGNISFFQSICVLGYCVCPLAIALIACRIIL------------------------------------------------------------------
>EOG091F03N3|Crassostrea_gigas|JG03_Austraeolis_stearnsi|TRANSCRIPT
-----------------------------DVSLDG--DIDVP--GTAKSDDELSTLDEPIRQTVMRDLRAVGNKFAHVLIPKQSKLLLKEWDLWGPLVLCTFMAIMLQGSTDEL---NMMGENDGGPQFAEVFVIYWVGATVVTLNSKLLGGNISFFQSICVLGYCVCPLAIALIACRIILAVSAGSSFLFLIRCLCVLAGFGWSIFASTAFLGDSQPAGRKILAMYPLCLFYFVISWLIISHT---
>EOG091F03N3|Crassostrea_gigas|HW07_Cuthona_caerulea|TRANSCRIPT
-----------------------------DVSLEG--EINIP--GAAKSDDELSTLDEPIRQTVMRDLRAVGNKFAHVLIPKQSKLLLKEWDLWGPLLLCTFMAIMLQGSTDDL---NMMGENDGGPQFAEVFVIYWVGASVVTLNSKLLGGNISFFQSICVLGYCVCPLAIALIACRIILAVSTQSTLLFMVRCLCVLGGFGWSIFASTAFLGNSQPSGRKVLAMYPLCLFYFVISWLIISHT---
>EOG091F03N3|Crassostrea_gigas|JG32_Unidentia_angelvaldesi|TRANSCRIPT
-----------------------------DVSLEG--EIDIP--GAAKSDDELSTLDEPIRQTVMRDLRAVGNKFAHVLIPKQSKLLLKEWDLWGPLLLCTFMAIMLQGSTDDL---NMMGENDGGPQFAEVFVIYWVGASVVTLNSKLLGGNISFFQSICVLGYCVCPLAIALIACRVILAVSAQSSLLFVIRCLCVLAGFGWSIFASTAFLGNSQPVGRKALAMYPLCLFYFVISWLIISHT---
>EOG091F03N3|Lottia_gigantea|HW13_Favorinus_branchialis|TRANSCRIPT
----------------------------------------------------------------------------------------------------------------------MMGENDGGPQFAEVFVIYWVGASVVTLNSKLLGGNISFFQSICVLGYCVCPLAIALIACRVILAVSAGSSLLFVIRCLCVLAGFGWSIFASTAFLGDSQPAGRKVLAMYPLCLFYFVISWLIISHTH--
>EOG091F03N3|Crassostrea_gigas|JG20_Learchis_evelinae|TRANSCRIPT
-----------------------------------------------------------------------------------------------------------------------------------------------------LGGNISFFQSICVLGYCVCPLAIALIACRIILAVSSGSSLLFAIRCLCVLAGFGWSIFASTAFLGDSQPAARKVLAMYPLCLFYFVISWLIISHTH--
>EOG091F03N3|Crassostrea_gigas|JG05_Bornella_anguilla|TRANSCRIPT
-----------------------------DVSLEG--EIDVP--GTAKSDDELSTLDEPIRQTIMRDLRAVGNKFAHVLVPKQSKLLLKEWDLWGPLVLCTFMAIMLQGSAEDL---NMMGENDGGPQFAEVFVIYWVGAAVVTLNSKLLGGNISFFQSICVLGYCVCPLAIALIACRIILAASTQSTVLFAIRCLCVLAGFGWSIFASTAFLGDSQPAGRKVLAMYPLCLFYFVISWLIISHT---
>EOG091F03N3|Crassostrea_gigas|JG26_Phestilla_sp|TRANSCRIPT
-----------------------------------------------------------------------------------------------------------------------------------------------------LGGNISFFQSICVLGYCVCPLALALIACRIILAVSAQSSLLFIIRCLCVLAGFGWSIFASTAFLGDSQPVGRKVLAMYPLCLFYFVISWLIISHTH--
>EOG091F03N3|Crassostrea_gigas|JG10_Dirona_picta|TRANSCRIPT
-----------------------------------------------------------------------------------------EWDLWGPLVLCTFMAIMLQGFTDEF---NIMGENDGGPQFAEVFVIYWVGAAVVTLNSKLLGGNISFFQSICVLGYCVCPLAIALIACRIILAVSSHSTLLFAIRCLCVLGGFGWSIFASTAFLGDSQPAGRKVLAMYPLCLFYFVISWLIISHTH--
>EOG091F03N3|Lottia_gigantea|HW21_Tritonia_manicata|TRANSCRIPT
----------------------------------------------------------------------------------------------------------------------MMGENDGGPQFAEVFVIYWVGAAVVTLNSKLLGGNISFFQSICVLGYCVCPLGIALIACRIILAVSAQSSLLFAVRCLCVLGGFAWSIFASTAFLGNSQPAGRKVLAMYPLCLFYFVISWLIISHT---
>EOG091F03N3|Lottia_gigantea|HW18_Janolus_cristatus|TRANSCRIPT
MA-------DVEFH-EEV----------VDVSLEG--DIDVP--GTAKTDDELSTLDEPIRQTVMRDLRAVGNKFAHVLVPKQSKLLLKEWDLWGPLVLCTY----------DL---NMMGENDGGPQFAEVFVIYWVGAAVVTVNSKLLGGNISFFQSICVLGYCVCPLAIALIACRVILAVSAQSTLLFVIRCLCVLGGFGWSIFASTAFLGNSQPSGRKVLAMYPLCLFYFVISWLIISHT---
>EOG091F03N3|Crassostrea_gigas|HW15_Flabellina_babai|TRANSCRIPT
-----------------------------DVSLEG--DIEYP--GTAKSDDELSTLDEPIRQTVMRDLRAVGNKFAHVLVPKQSKLLLKEWDLWGPLLLCTFMAIMLQGSTEDL---NMMGDNDGGPQFAEVFVIYWVGASVVTLNSKLLGGNISFFQSICVLGYCVCPLAIALIACRVILAVNAHSSLLFAIRCLCVLGGFAWSIFASTAFLGNSQPSGRKVLAMYPLCLFYFVISWLIISHT---
>EOG091F03N3|Lottia_gigantea|HW02_Berghia_verrucicornis|TRANSCRIPT
MA-------DVEFH-DE-----------VNVSLEG--DIDVP--GIAKSDDELSTLDEPIRQTVMRDLRAVGNKFAHVLIPKQSKLLLKEWDLWGPLVLCTFMAIMLQGSTDEL---N----------MMEVFVIYWVGASVVTLNSKLLGGNISFFQSICVLGYCVCPLAIALIACRVILAVSTASTLLFAIRCLCVLAGFGWSIFASTAFLGDSQPPGRKVLAMYPLCLFYFVISWLIISHT---
>EOG091F03N3|Lottia_gigantea|JG04_Berghia_stephanieae|TRANSCRIPT
--------------------------------LEG--DIDVP--GIAKSDDELSTLDEPIRQTVMRDLRAVGNKFAHVLIPKQSKLLLKEWDLWGPLVLCTFMAIMLQGSTDEL---N----------MMEVFVIYWVGASVVTLNSKLLGGNISFFQSICVLGYCVCPLAIALIACRVILAVSSASTLLFSIRCLCVLAGFGWSIFASTAFLGDSQPPGRKVLAMYPLCLFYFVISWLIISHT---
>EOG091F03N3|Lottia_gigantea|HW06_Cratena_peregrina|TRANSCRIPT
MA-------DVEFH-EEV----------VDVSLEG--DIDVP--GTAKSDDELSTLDEPIRQTVMRDLRAVGNKFAHVLIPKKSKLLLKEWDLWGPLVLCTFMAIMLQGSTDEL---N----------MMEVFVIYWVGASVVTLNSKLLGGNISFFQSICVLGYCVCPLAIALIACRIILAVSTASSLLFLVRCLCVLAGFGWSIFASTAFLGDSQPAGRKVLAMYPLCLFYFVISWLIISHT---
>EOG091F03N3|Lottia_gigantea|JG16_Flabellina_iodinea|TRANSCRIPT
MA-------DVEFH-EEV----------VDVSLEG--DIDVP--GAAKSDDELSTLDEPIRQTVMRDLRAVGNKFAHVLVPKKSKLLLKEWDLWGPLLLCTFMAILLQGSTEEL---N----------MMEVFVIYWVGASVVTLNSKLLGGNISFFQSICVLGYCVCPLAIALIACRIILAVSSASALLFAIRCLCVLGGFGWSIFASTAFLGDSQPVGRKILAMYPLCLFYFVISWLIISHT---
>EOG091F03N3|Lottia_gigantea|HW17_Hermissenda_crassicornis|TRANSCRIPT
MA-------DVEFH-EE-----------VDVSLEG--DIEVP--GVAKSDDELSTLDEPIRQTVMRDLRAVGNKFAHVLIPKKSKLLLKEWDLWGPLLLCTFMAIMLQGSTDEL---N----------MMEVFVIYWVGASVVTLNSKLLGGNISFFQSICVLGYCVCPLALALIACRIILAVSTGSSLLFVIRCLCVLGGFGWSIFASTAFLGDSQPGGRKVLAMYPLCLFYFVISWLIISHTH--
>EOG091F03N3|Crassostrea_gigas|JG18_Hermissenda_opalescens|TRANSCRIPT
----------------------------------------------------------------------------------------------------------------------------------EVFVIYWVGASVVTLNSKLLGGNISFFQSICVLGYCVCPLALALIACRIILAVSTGSSLLFVIRCLCVLGGFGWSIFASTAFLGDSQPGGRKVLAMYPLCLFYFVISWLIISHT---
>EOG091F03N3|Lottia_gigantea|NC05_Hermissenda_crassicornis|TRANSCRIPT
MA-------DVEFH-EE-----------VDVSLEG--DIEVP--GVAKSDDELSTLDEPIRQTVMRDLRAVGNKFAHVLIPKKSKLLLKEWDLWGPLLLCTFMAIMLQGSTDEL---N----------MMEVFVIYWVGASVVTLNSKLLGGNISFFQSICVLGYCVCPLALALIACRIILAVSTGSSLLFVIRCLCVLGGFGWSIFASTAFLGDSQPGGRKVLAMYPLCLFYFVISWLIISHTH--
>EOG091F03N3|Lottia_gigantea|HW12_Facelina_rubrovittata|TRANSCRIPT
MA-------DVEFH-EEV----------VDVSLEG--DIDIP--GAAKSDDELSTLDEPIRQTVMRDLRAVGNKFAHVLIPKKSKLLLKEWDLWGPLVLCTFMAIMLQGSTG-------------GPQFAEVFVIYWVGASVVTLNSKLLGGNISFFQSICVLGYCVCPLAIALIACRVILAVSTASSLLFVVRCLCVLAGFGWSIFASTAFLGDSQPAGRKVLAMYPLCLFYFVISWLIISHT---
>EOG091F03N3|Crassostrea_gigas|JG08_Dendronotus_venustus|TRANSCRIPT
-----------------------------DVSLEGDMDVPVP--GTAKTDDELSTLDEPIRQTIMRDLRAVGNKFAHVLVPKQSKVLLKEWDLWGPLVLCTFMAIMLQGSAEDL---NMMGENDGGPQFAEVFVIYWVGSAVVTLNSKLLGGNISFFQSICVLGYCVCPLALALIACRIILAVSSQSTVLFAIRCLCVLGGFGWSIFASIAFLGNSQPAGRKALAMYPLCLFYFVISWLIISHT---
>EOG091F03N3|Lottia_gigantea|JG11_Dondice_occidentalis|TRANSCRIPT
MA-------DVEFH-EE-----------VDVSLEG--DIDVP--GVAKSDDELSTLDEPIRQTVMRDLRAVGNKFAHVLIPKKSKLLLKEWDLWGPLVLCTY----------EL---NMMGENDGGPQFAEVFVIYWVGASVVTLNSKLLGGNISFFQSICVLGYCVCPLAIALIACRIILAVSHVSTLLFVIRCLCVLGGFGWSIFASTAFLGDSQPVGRKVLAMYPLCLFYFVISWLIISHT---
>EOG091F03N3|Lottia_gigantea|JG12_Dondice_parguerensis|TRANSCRIPT
MA-------DVEFH-EE-----------VDVSLEG--DIDVP--GVAKSDDELSTLDEPIRQTVMRDLRAVGNKFAHVLIPKKSKLLLKEWDLWGPLVLCTY----------EL---NMMGENDGGPQFAEVFVIYWVGASVVTLNSKLLGGNISFFQSICVLGYCVCPLAIALIACRIILAVSHVSTLLFVIRCLCVLGGFGWSIFASTAFLGDSQPAGRKVLAMYPLCLFYFVISWLIISHTH--
>EOG091F03N3|Lottia_gigantea|HW20_Spurilla_neapolitana|TRANSCRIPT
MA-------DVEFH-EEV----------VDVSLEG--DIDVP--GVAKSDDELSTLDEPIRQTVMRDLRAVGNKFAHVLIPKQSKLLLKEWDLWGPLVLCTY----------EL---NMMGENDGGPQFAEVFVIYWVGASVVTLNSKLLGGNISFFQSICVLGYCVCPLAIALIVCRIILAVSASSTLFFSIRCLCVLAGFGWSIFASTAFLGDSQPPGRKILAMYPLCLFYFVISWLIISHT---
>EOG091F03N3|Lottia_gigantea|JG29_Spurilla_braziliana|TRANSCRIPT
----------------------------------------------------------------------------------------------------------------------MMGENDGGPQFAEVFVIYWVGASVVTLNSKLLGGNISFFQSICVLGYCVSPLAIALIACRIILAVSDSSTFLFSIRCLCVLAGFGWSIFASTAFLGDSQPPGRKILAMYPLCLFYFVISWLIIS-----
>EOG091F03N3|Lottia_gigantea|NC01_Armina_californica|TRANSCRIPT
----------------------------------------------------------------------------------------------------------------------MMGENDGGPQFAEVFVIYWVGAAVVTLNSKLLGGNISFFQSICVLGYCVCPLAIALIACRIILIASSHSTLLFIIRCLCVLAGFGWSIFASTAFLGNSQPEGRKVLALYPLCLFYFVISWLIISHT---
>EOG091F03N3|Lottia_gigantea|HW01_Armina_tigrina|TRANSCRIPT
----------------------------------------------------------------------------------------------------------------------MMGENDGGPQFAEVFVIYWVGAAVVTLNSKLLGGNISFFQSICVLGYCVCPLAIALIACRIILLASAHSTLLFVIRCLCVLAGFGWSIFASTAFLGNSQPEGRKVLALYPLCLFYFVISWLIISHT---
>EOG091F03N3|Crassostrea_gigas|JG23_Melibe_leonina|TRANSCRIPT
-----------------------------DVSLEG--EIDIP--GTAKSDDELSTLDEPIRQTITRDLRAVGNKFAHVLIPKQSKLLLKEWDLWGPLVLCTFMAIMLQGSADDL---NMMGENDGGPQFAEVFVIYWVGAAVVTLNSKLLGGNISFFQSICVLGYCVCPLAIALIVCRIILAVSSYSSILFVIRCLCVLGGFSWSIFASTAFLGNSQPAGRKALAMYPLCLFYFVISWLIISHTH--
>EOG091F03N3|Lottia_gigantea|JG14_Eubranchus_rustyus|TRANSCRIPT
----------------------------------------------------------------------------------------------------------------------MMGENDGGPQFAEVFVVYWVGASVVTLNSKLLGGNISFFQSICVLGYCVCPLAIALIACRIILAVSDQSSILFVVRCLCVLAGFGWSIFASIAFLGNSQPPGRKALAMYPLCLFYFVISWLIISHT---
>EOG091F03N3|Lottia_gigantea|JG21_Limenandra_confusa|TRANSCRIPT
----------------------------------------------------------------------------------------------------------------------MMGENDGGPQFAEVFVIYWVGATVVTLNSKLLGGNISFFQSICVLGYCVCPLAIALIACRVILAVSDSSAVLFLIRCLCVLAGFGWSIFASTAFLGDSQPGGRKVLAMY--------------------
>EOG091F03N3|Crassostrea_gigas|NC04_Fiona_pinnata|TRANSCRIPT
-----------------------------DVSLEG--EIYVP--GAAKSDDELSTLDEPIRQTVMRDLSAVGNKFAHVLIPKQSKLLLKEWDLWGPLLLCTFMAIMLQGSTDDL---NMMGENDGGPQFAEVFVIYWVGATVVTLNSKLLGGNISFFQSICVLGYCVCPLAIALIACRVILIVSDQSTLLFVIRCLCVLAGFAWSIFASTAFLGNSQPVGRKVLAMYPLFLFYFVISWLI-------
>EOG091F03N3|Crassostrea_gigas|JG13_Doto_lancei|TRANSCRIPT
-----------------------------NVSLEG--DIEVP--GIAKSDDELSTLDEPIRQTIMRDLRAVGNKFAHVLVPKQSRLLLKEWDLWGPLVLCTFMAIMLQGSSDDL---NVMGENDGGPQFAEVFVIYWVGAAVVTLNSKLLGGNISFFQSICVLGYCVCPLALALIACRIILAVSSYSTVLFAIRCLCVLAGFGWSIFASTAFLGNSQPTGRKA------------------------
>EOG091F03N3|Lottia_gigantea|HW10_Embletonia_pulchra|TRANSCRIPT
MA-------DVEFH-DEV----------VDVSLEG--DIDVP--GTAKSDDELSTLDEPIRQTVMRDLRAVGNKFAHVLVPKQSRLLLKEWDLWGPLVLCTFMAIMLQGSTGEL---N----------MMEVFVIYWVGAAVVTLNSKLLGGNISFFQSICVLGYCVSPLALALIACRIILAVSTDSTVLFVVRGLCVLAGFGWSIFASTAFLGNSQPVGRKVLAMYPLCLFYFVISWLIISHT---
>EOG091F03N3|Lottia_gigantea|JG01_Aeolidiella_alba|TRANSCRIPT
---------------EEA----------IDVSLEG--DIDVP--GVAKSDDELSTLDEPIRQTVMRDLRAVGNKFAHVLILKKSKLLLKEWDLWGPLVLCTFMAIMLQGSTE---------------------------------------------------------------------------------------------------------------------------------------
>EOG091F03N3|Lottia_gigantea|JG28_Scyllaea_fulva|TRANSCRIPT
MA-------DVEFH-EEV----------VDVSLDG--DIDVP--GTAKSDDELSTLDEPIRQTIMRDLRAVGNKFAHVLVPKQSKFLLKEWDLWGPLVLCTFMGIMLQGSADDL---N----------MMEVFVIYWVGAAVVTLNSKLLGGNISFFQSICVLGYCVSPLAIALIACRIILAVSAFSTLTFVIRCLCVLAGFGWSIFASTAFLGSSQPAGKKALAMYPLCLFYFVISWLIISHTH--
>EOG091F03N3|Lottia_gigantea|HW19_Polycera_quadrilineata|TRANSCRIPT
MA-------DVEFH-EEV----------VDVPLEG--DIDVP--GVAKSDDELSTLDEPIRQTIMRDLRAVGNKFAHVLIPKKSKLLLKEWDLWGPLILCTY----------DL---NVMGENDGGPQFAEVFVIYWVGAAVVTVNSKLLGGNISFFQSICVLGYCVCPLAISLIACRILIAVSSESTGIFVVRCLSVLFGFGWSTFASTAFLGDSQPAGRKALAMYPLCLFYFVISWLIISHT---
>EOG091F03N3|Crassostrea_gigas|NC02_Bathydoris_clavigera|TRANSCRIPT
-----------------------------DVPLEG--EMYIP--GAAKSDDELSTLDEPIKQTIMRDLRAVGNKFAHVLIPKQSKFLLKEWDLWGPLILCTFMAIMLQGSAEEL---NVMGENDGGPQFAEVFVIYWVGAAVVTLNIKLLGGNISFFQSICVLGYCVCPLAISLILCRIILAVSTHSTALFVVRCLSVLLGFGWCTFASTAFLAESQPSGRKVLAMYPLCLFYFVISWLIISHT---
>EOG091F03N3|Lottia_gigantea|NC06_Pleurobranchaea_californica|TRANSCRIPT
--------------------------------LEG--EIEIP--GTAKSDDELSTLDEPVKETILRDVRAVGNKFAHVLIPKKSRLLLKEWDLWGPLVLCTFLAIMLQGSTDDL---N----------MMEVFVIYWVGASVVTLNNKLLGGNISFFQSVCVLGYCVCPLAIALLLCRIVLAVSTQSTIMFVIRFLFVVGGLAWSTFASTAFLADSQPVGRKVLSMYPLCLFYFVISWLIISHT---
>EOG091F03N3|Crassostrea_gigas|NC03_Doris_kerguelenensis|TRANSCRIPT
-----------------------------------------------------------IRDTIMRDVKAVGNKFAHVLYPKSSRLLLKEWDLWGPLILCTFLAIMLQGSTDEL---NRMGKNDGGPQFAEVFVIYWLGASIVTLNIKLLGGNISFFQSVCVLGYCACPLAMAVI------------------------------------------------------------------------
>EOG091F03N3|Lottia_gigantea|HW04_Calmella_cavolinii|TRANSCRIPT
----------------------------------------------------------------------------------------------------------------------MMGENDGGPQFAEVFVIYWLGATVVTLNIKLLGGNISFFQSVCVLGYCVCPLAIALIVCRVLLAVSSDSLGLFIARFISVVGGFAWSTFASTAFLADSQPAGRKILAMYPLFLFYFVISWLIISH----
>EOG091F03N3|Lottia_gigantea|HW03_Berthella_plumula|TRANSCRIPT
----------------------------------------------------------------------------------------------------------------------MMGENDGGPQFAEVFVIYWVGAAVVTLNNKLLGGTISFFQSVCVLGYCVCPLAIALLLCRIVLAVSSQSTFMFVIRFVFVLMGLIWSTFASTAFLGDSQPPGRKVLAMYPLCLFYFIISWLIISHTH--
>EOG091F03N3|Lottia_gigantea|LotgiG230890
MA-------DVEFLSEQT----------NEEYLQG--DITVP--GLAKSDEDLSTLDEPVKDTVLRDLKAVGEKFFHVLYPKTSKTLLKEWDLWGPLILCVFMAMLLQGG------------GEGQPEFAEVFVIYWIGAVIVTLNTKLLGGNISFFQSVCVLGYCVTPLAVALSVCRIILIA-NQTTALFIIRFVFVVLGFGWSTFASTAFLGECQPPKRKVLSLYPIFLFYFVISWLIISHTH--
