# Supplementary material for: Transcriptomics provides a robust framework for the relationships of the major clades of cladobranch sea slugs (Mollusca, Gastropoda, Heterobranchia), but fails to resolve the position of the enigmatic genus Embletonia
Source: BMC Ecol Evol. 2021 Dec 28;21:226. doi: 10.1186/s12862-021-01944-0 (PMC8895541; doi:10.1186/s12862-021-01944-0)
Supplement: Supplementary file 6 — Additional file 6. Archive S4: Unmasked multiple sequence alignments on amino acid level including Doris kerguelenensis and Calmella cavolini prior to the removal of outliers. [file 12862_2021_1944_MOESM6_ESM.zip › Archive_S4/Alignments/EOG091F001Y.aa.fasta]

>EOG091F001Y|Biomphalaria_glabrata|BGLTMP006245
--------------------------------------------------------------------------------------------------------------------------------------------------------------------------------------------------------------------------------------------------------------------------------------------------------------------------------------------------------------------------------------------------------------------------------------------------------------------------------------------------------------------------------------------------------------------------------------------------------------------------------------------------------------------------------------------------------------------------------------------------------------------------------------------------------------------------------------------------------------------------------------------------------------------------------------------------------------------------------------------------------------DILVNGGGSVTLEFVRDPFIAQTSSVLVPWNQIITMDTIVMNIESKA--HLNPGLSCSNFDNNHDHYLLRPVVLSTWQHTQLGACPDRSTVIPESQVLQESLEIPGTNVHLVYHSSESSGYMSLIMIQMTPSTIPHTLSMVHLRVSVQGVELKKVFEADPNLKYTFAWDRLNAYKQKVYGIVTARVYVGYQYLSCEHIYWETRSATLNGYDMTASHIGGWNLDIHHTYNYQEGILHKGDGTNIYLKEKPKKIINILGSGQKRKLSCESCNGKAMDNSLLSPVALASGLDGSLYVGDYNFIRKLSPLREEIASILQMS-KATPYKFYMTVSPVDGRLYISDFMNHKIIRVRTMGPVPDLLDNYEVVAGNGEECTPGEADLCGDGGPAVNARLRYPKGKR------------------------------------------------EEI-SLKWPTSLSINPLDDSLHILDLAIVFKLTSDFKLVTVAGRPAHCPPRLSSFLPVGVLSDDEQASNVANHVTLVSPKSITFGPHGDLYIVESDTHHINRVRVVSTDGRIHHFAGAKSKCDCKQEQNCACFNPRETMAAQALFSDPTCVTVTPDGVLHLADMGNLRVFSVVSELPVL-RDGAFEVLAPETQELYVFNKNGQHQQTINIHTGQYVYNFTYNVLSSYGKLVTVTDTALNKIAINRTGESH-ASELILPSGGRCHLTMDNRHRLHRYKSTNNASTVFTYTLNTGLLESKQDSDGLMFFYHYDDTGRLLTIRQPTGQITTLTTDINTTGSIVR---------------------------------------------------------------------------------------------------------------------------------------------------------------------------------------------------------------------------------------------------------------------------------------------------------------------------------------------------------------------------------------------------------------------------------------------------------------------------------------------------------------------------------------------------------------------------------------------------------------------------------------------------------------------------------------------------------------------------------------------------------------------------------------------------------------------------------------------------------------------------------------------------------------------------------------------------------------------------------------------------------------------------------------------------------------------------------------------------------------
>EOG091F001Y|Lottia_gigantea|HW16_Hancockia_cfuncinata|TRANSCRIPT
-----------------------------------------------------------------------------------------------------------------------------------------------------------------------------------------------------------------------------------------------------------------------------------------------------------------------------------------------------------------------------------------------------------------------------------------------------------------------------------------------------------------------------------------------------------------------------------------------------------------------------------------------------------------------------------------------------------------------------------------------------------------------------------------------------------------------------------------------------------------------------------ETSCGDLVDNDHDGLTDCLDPDCCSHPACVKTQWCRASPEPREILLGKNAPSQTASFLDKMRFLIEENSVQMDAPRNSFNETQVSVIRGRVQTIDGTPLIGVRVGVVTQPLYGFTLTRKEGLFDILVNGGGSVTLEFVRDPFVTKVSSVLVPWNQIITMETVVMTTETRA--EIEKGSICGNRDTNHDHFLLRPVVLSTWQHTQLGACPDKSTIIPESQVLQESLDIPGTDVHLVYHSSESSGYMSLIMIQMTPDSIPDTLALVHLQVSVQGVIFEKMFEADPNLKYTFAWDRLNAYKQKVFGIVRARVHVGYQYLGCDYIYWETRSATLNGYDMKASDIGGWNLDIHHTYNHQEGILHKGDGTNIYLKEKPKKIVSILGSGHIRNADCEACNGKAQDNSLHSPLALASGLDGSLYVADYNYIRKLSPFREEIASILKMSTKTSSRKYYMTVSPVDGRLYISDIMNHKVIRVRTMGPVADLEDNYELVAGNGEECPSGDKDLCGDGGPGVNARLRNPKGIAISKGGIIYIADGPNIRKITPDGVISTLIGTQDQPGDWTPMPCDEILLAEKV-SLKWPSALAINPLDDSLHILDESIVLKLTSDFKLVTLAGRPVYCPPRDSSFLPSGVLADDEQASNVADHVTLVSPKSITFGPHGDLYIVESNNRHINRVRVVSTDGHIHHFAGAKSKCDCSQ-EKCACYNPHETLAAQALFSKPSSVTVTPDGVLHLADTGNLRVFSVVSELPAL-TDRMYEVMAPETQELYLFNTYGQHIHTVNIHTDQFIYNFTYNVFSPYGKLISVEDSAENKIQLKRDYR-YFVKEIISPGGEHCGLKMDNRHRVHQFIAPDNSSSTFTYTDQTGLLASKHDSDGQTFLYHYDPNGRLLTVRQPTGQVTTLSTDINTSGTIVRVTTGST---------------------------------------------------------------------------------------------------------------------------------------------------------------------------------------------------------------------------------------------------------------------------------------------------------------------------------------------------------------------------------------------------------------------------------------------------------------------------------------------------------------------------------------------------------------------------------------------------------------------------------------------------------------------------------------------------------------------------------------------------------------------------------------------------------------------------------------------------------------------------------------------------------------------------------------------------------------------------------------------------------------------------------------------------------------------------------------------------------
>EOG091F001Y|Biomphalaria_glabrata|HW05_Caloria_elegans|TRANSCRIPT
-----------------------------------------------------------------------------------------------------------------------------------------------------------------------------------------------------------------------------------------------------------------------------------------------------------------------------------------------------------------------------------------------------------------------------------------------------------------------------------------------------------------------------------------------------------------------------------------------------------------------------------------------------------------------------------------------------------------------------------------------------------------------------------------------------------------------------------------------------------------------------------------------------------------------------------------------------------------------------------------------------------------------------------------------------------------------------------------------------------------------------------------------------------------------------------------------------------------------------------------------------------------------------------------------------------------------------------------------------------------------------------------------------------------------------------------------------------------------------------------------------------------------------------------------------------------------------------------------AGPKSKCDCSQTEKCACYNPLENLAAQALFSEPTSVTVTPDGVLHLADSGNLRVFSVVSELPVL-TDRMYEVMSPETQELYLFNQFGQHRHTVNIHTDHYVYNFTYNVFSSYGRLVSVEDATQNKIQLKRDYRS-LVENITSPGGEGCSLEMDNRHRLHKYVAPNNSSSTFTYTDQTGLLESKHDSDGQTFLYHYDPNGRLLTVRQPTGQVTVLSTDINTTGN------------------------------------------------------------------------------------------------------------------------------------------------------------------------------------------------------------------------------------------------------------------------------------------------------------------------------------------------------------------------------------------------------------------------------------------------------------------------------------------------------------------------------------------------------------------------------------------------------------------------------------------------------------------------------------------------------------------------------------------------------------------------------------------------------------------------------------------------------------------------------------------------------------------------------------------------------------------------------------------------------------------------------------------------------------------------------------------------------------------
>EOG091F001Y|Lottia_gigantea|NC08_Tritonia_hamnerorum|TRANSCRIPT
--------------------------------------------------------------------------------------------------------------------------------------------------------------------------------------------------------------------------------------------------------------------------------------------------------------------------------------------------------------------------------------------------------------------------------------------------------------------------------------------------------------------------------------------------------------DTALVEHLGKGNWYIGIFNDRETYQSILLNTEPQQ-MDTSCPSNCYGNGECQN-GKCNCFPGYTGRECSQSVCPLLCNGNGVYLRGQCQCNAGWKGVDCDLRESECAVPNCNSNGRCINGQCACYTGYKGPDCGI----------------------------------KKRLSSACINDCSG--------------------------------HGSCSMGVCRCEHGFTGEACDVVQCSMDCN-KRGSC--LDGQCACDSAYYGAACEFHRCKEDCNGRGYC----D-SGKCVCSGGYRG-------------------------------------------------------------------------------------------------------------------QPLYGYTLSRKQGLFDILVNGGGSVTLEFVRDPFVSKTSSVLVPWNQIITMDTVVMRTETRV--EIQTGGSCGNLELNHDHFLLRPVVLSTWQHTQLGACPERSTIIPESQVLQESLDIPGTDVHLVYHSSESSGYMSLIMIQMTPEHIPHTLALVHLRVSVQGVIFERTFEADPNLKYTFAWDRLNAYKQKVYGIVRARVFVGYQYLSCDHVYWETRTATLNGYDMKASHIGGWNLDIHHTYNPQEGILHKGDGTNIYLKEKPKKIINILGNGHRRNLKCEACNGKALDNGLLSPVALASGLDGSLYVVDYNFVRKLSPYREEIASILQMSTNTTPYKFYMTVSPVDGRLYISDIMSHKIIRVRTMGPVPDLLDNHEVVAGTGEECPPGDADQCGDGGLAVNARLRYPKGIAISKDGITYIADGPNIRKITPDGIISTLIGTQDQPGDWTPMPCDEILSAEKV-SLKWPTALAINPLDNSLHILDHSIVLKLTSDFKLVTVAGRPVYCPPRDSSFLPSGVLTDDEQASNVADHVTLVSPKSITFGPHGDLYIVESNTHHINRVRVVSTDGHIHHFAGAKSKCDCSQTEKCTCYNPHENLAAQALFSEPTSVTVTPDGVLHLADKGNLRVFSVVSELPVL-TDRMYEVMAPETQELYLFNRFGHHRHTVNIHTNQYIYNFTYNLFSSYGRLTSVEDAAQNKIQIKRDYR-T-VKEIISPGNEHCSLEMDNRHRLHKYIAPDNSTSTFTYTIQTGLLKSKHDSDGQTFLYHYDSNGRLLTVRQPTGQVTSLSTDINTTGTIVRMATGST---------------------------------------------------------------------------------------------------------------------------------------------------------------------------------------------------------------------------------------------------------------------------------------------------------------------------------------------------------------------------------------------------------------------------------------------------------------------------------------------------------------------------------------------------------------------------------------------------------------------------------------------------------------------------------------------------------------------------------------------------------------------------------------------------------------------------------------------------------------------------------------------------------------------------------------------------------------------------------------------------------------------------------------------------------------------------------------------------------
>EOG091F001Y|Biomphalaria_glabrata|JG30_Tritonia_festiva|TRANSCRIPT
---------------------------------------------------------------------------------------------------------------------------------------------------------------------------------------------------------------------------------------------------------------------------------------------------------------------------------------------------------------------------------------------------------------------------------------------------------------------------------------------------------------------------------------------------------------------------------------------------------------------------------------------------------------------------------------------------------------------------------------------------------------------------------------------------------------------------------------------------------------------------------------------------------------------------------------------------------------------------------------------------------------------------------------------------------------------------------------------------------------------------------------------------------------------------------------------------------------------------------------------------------------------------------------CEACNGKALDNGLLSPVALASGLDGSLYVVDYNFIRKLSPYREEIASILQMSTNTTPYKFYMTVSPVDGKLYISDIMSHKIIRVR--------------------------------------------------------------------------------------------------------------------------------------------------------------------------------------------------------------------------------------------------------------------------------------------------------------------------------------------------------------------------------------------------------------------------------------------------------------------------------------------------------------------------------------------------------------------------------------------------------------------------------------------------------------------------------------------------------------------------------------------------------------------------------------------------------------------------------------------------------------------------------------------------------------------------------------------------------------------------------------------------------------------------------------------------------------------------------------------------------------------------------------------------------------------------------------------------------------------------------------------------------------------------------------------------------------------------------------------------------------------------------------------------------------------------------------------------------------------------------------------------------------------------------------------------------------------
>EOG091F001Y|Lottia_gigantea|JG02_Antaeolidiella_chromosoma|TRANSCRIPT
--------------------------------------------------------------------------------------------------------------------------------------------------------------------------------------------------------------------------------------------------------------------------------------------------------------------------------------------------------------------------------------------------------------------------------------------------------------------------------------------------------------------------------------------------------------------------------------------------------------------------------------------------------------------------------------------------------------------------------------------------------------------------------------------------------------------------------------------------------------------------------------------------------------------------------------------------------------------------------------------------------------------------------------------------------------------------------------------------------------------------------------------------------------------------------------------------------------------------------------------------------------------------------------------------------------------------------------------------------------------------------------------------------------------------------------------------------------------------------------------------------------------------------------------------------------------------------------------------------------------------------------------------------------------------------------------------------------------------------------------------------------KYVSPSNASSTFTYTDQTGLMESKHDSDGQTFLYQYDPNGRLLTVRQPTGQVTALSTDINTSGN---------------------------TQTKVTYLPDGAVVVLFPSN-------------------------------------------------------------------------------------------------------------------------------------------------------------------------------------------------------------------------------------------------------------------------------------------------------------------------------------------------------------------------------------------------------------------------------------------------------------------------------------------------------------------------------------------------------------------------------------------------------------------------------------------------------------------------------------------------------------------------------------------------------------------------------------------------------------------------------------------------------------------------------------------------------------------------------------------------------------------------------------------------------------------------------------------------------------------
>EOG091F001Y|Lottia_gigantea|NC05_Hermissenda_crassicornis|TRANSCRIPT
-------------------------------------------------------------------------------------------------------------------------------------------------------------------------------------------------------------------------------------------------------------------------------------------------------------------------------------------------------------------------------------------------------------------------------------------------------------------------------------------------------------------------------------------------------------------------------------------------------------------------------------------------------------------------------------------------------------------------------------------------------------------------DCGIEICLLECIHGRCENQKCVCDQGWAGALCDQLQCDRRCD-LQGHC--NNGTCVCDKGWNGKHCTIDGCPGDCSGHGMCRRRQD-GWSCECRDRWKGKACDKAMEASCSDRVDNDHDGLIDCLDPDCCPNSACAKTQWCQSSPDPREILLGKDAPSPTASFLDKMRFLIEENSVQMDAPRNSFNETQVSVIRGRVETMDGTPLIGVRVGIVTQPLYGYTLSRKEGQFDILVNGGGSVTLEFVRDPFNTKISSVLVPWNQIITMETVVMTTVTRA--ELETGSTCGNLESNHDHFLLRPVVLSTWQHTQLGACPEGSTIIPESQVLQESLDIPGTEVHLVYHSSESSGYMSLIMIQMTPAHIPYTLALVHLRVSVQGVIFQRTFEADPNLKYTFAWDRLNAYKQKVYGIVRARVHVGYQYLSCDYVYWETRSATLNGYDMKASYIGGWNLDIHHTYNHQEGILHKGDGTNIYLKEKPKKIVNILGSGQLRNLNCEACNGKAQDNGLLSPVALASGLDGSLYVADYNFIRKLSPYREEIASILQMSTITTPHKFYMTVSPVDGKLYIADMMNHKVIRVRTMGPVPDLLDNYEVVAGNGDECLPADPEICGDGGPATNARLRYPKGIAISKDGITYIADGPNIRKITPDGIISTLIGSQDQPGDWTPMPCDEILSAEKV-FLKWPTALSINPLDDSLHILDHSIVLKLTSDFKLVTIAGRPVYCPPRDSSFLPSGVLTDDEQASNVADHVTLVSPKSLTFGPHGDLYIVESNTHHINRVRVVTTDGHIHHFAGAKSKCDCSQPVKCACYNPHENLAAQALFREPTSVTVTPDGILHLADSGNLRVFSVVSELPVL-TDRMYEVMSPETQELYLFNQFGQHRHTVNIHTDHYVYNFTYSVFSSYGRLITVEDATQNKIQIKRDYR-Y-VEEIISPGDEHCALQMDNRHRLHKYVAPNQASSTFTYTDQTGLLESKHDSDGQTFLYRYDPNGRLLTVRQPTGQVTALSTDINTSGTIVRVSTGTRDMRAMSTYGRVHSVLHGDTQTKVTYLPDGAVVVLFPSNLTVAIETGRHPILASPNRMYYKRKVIVPGSSIHRLEWRFFLRRR-KSSPAREIIK-----------------------------QSQRMRINGANLLTVEYDRRTHTETVQDKSLRDIITVVYNSVGLPVQFIPASSHHAMNVTYDSHGDITQWQYGDLVETRKYKEPGQIKERTL-KPGGKKFRYFYRNNSRKLTDVFLPSGKQYLFEHNTFGHLDRVVTPSLGHHQFNTLLTLGMKRYLYRAPLLSHPYIQDYDAMGKLLQIMFPSEHRRVVFRYNDLGQRSMAMFDQTFIDTTYHPEAQRVSKSSL-VSRGYANTLKYKYMSSLVRKCFVTFPQDSSLVGAAFEFGYDNNFRQTEISVKLTNNISLTSN-RSYSSEDGKLSSVGNMKVEWVTE-AKQVFSSSKMVLTREFDGYGKLIHVVMKFGKKNIFLLNIDYDKIGRVHEWTRKIDDGTEMKVEYIYDVDNHVTEVLNQGKTAWEFGYDPDGNIYRMTSQG-KTRHIEFDAGDKITMMGGVTYKFDNDGLMAQRGVDHVSFNSAGQLISITRHSRFKFFFFYDAFGRLTVQRDRYGRMLQFFYSDMKQKHVITHVYNHTNGELTEYFRDAEGALVSMQRAGQTYFVMVDPNHSPILVFNKDGRVVKQMTYNPLGVLETDTDPDFDFAFGFQGNVYNSITRLVHFPERVYDANLGRFLTPDYDNVFGKLKT---------------------------------------------------------------------------------------------------------------------------------------------------------------------------------------------------------------------------------------------------------------------------------------------------------------------------------
>EOG091F001Y|Biomphalaria_glabrata|NC02_Bathydoris_clavigera|TRANSCRIPT
-------------------------------------------------------------------------------------------------------------------------------------------------------------------------------------------------------------------------------------------------------------------------------------------------------------------------------------------------------------------------------------------------------------------------------------------------------------------------------------------------------------------------------------------------------------------------------------------------------------------------------------------------------------------------------------------------------------------------------------------------------------------------------------------------------------------------------------------------------------------------------------------------------------------------------------------------------------------------------------------------------------------------------------------------------------------------------------------------------------------------------------------------------------RVSVQGVVMERLFEADPNLKYTFAWDRRNAYRQKVYGIIRARVYVGYQYLSCDHIYWETRSTTLNGYDMTASYIGGWNLDIHHTYNYQEGILHKGDGTNIYLKEKPKKIISILGNGQRRSLNCEACNGKALDNGLLSPVALASGLDGSVYVGDYNFIRKLSPFREEIASILNMSPYTTPYKFYMTVSPVDGRLYITDIMKLRIIRVRTMGPVTDLVDNFEVVAGNGKECTAGEDDLCGDGGLAVDARLRYPKG----------------------------------------------------------------------------------------------------------------------------------------------------------------------------------------------------------------------------------------------------------------------------------------------------------------------------------------------------------------------------------------------------------------------------------------------------------------------------------------------------------------------------------------------------------------------------------------------------------------------------------------------------------------------------------------------------------------------------------------------------------------------------------------------------------------------------------------------------------------------------------------------------------------------------------------------------------------------------------------------------------------------------------------------------------------------------------------------------------------------------------------------------------------------------------------------------------------------------------------------------------------------------------------------------------------------------------------------------------------------------------------------------------------------------------------------------------------------------------------------------------------------
>EOG091F001Y|Lottia_gigantea|NC03_Doris_kerguelenensis|TRANSCRIPT
---------------------------------------------------------------------------------------------------------------------------------------------------------------------------------------------------------------------------------------------------------------------------------------------------------------------------------------------------------------------------------------------------------------------------------------------------------------------------------------------------------------------------------------------------------------------------------------------------------------------------------------------------------------------------------------------------------------------------------------------------------------------------------------------------------------------------------------------------------------------------------------------------------------------------------------------------------------------QVSVIRGRVATRDGTPLIGVRVGVVTQPLYGFTLSRKEGLFDILVNGGGSVTLELVRDPFRTKTASVLVPWNQIITMDTVVMTMDGDDEEDLEPSGLCSNLDNYHDHYELKPVVLSTWQHTQLGACPERSTIIPESQVLQESLDIPGTNVHLVYHSSESSGYMSLIMIQMTPSSVPKTLSLVHLRVSVEGVEIRKMFEADPELKYTFAWDRLNAYKQKVYGIVTARVYVGYQYLSCEHIYWETRSATLNGFDMTASHIGGWNLDIHHTYNHQEGILHKGDGTNIYLKEKPKKIINILGSGQRRKLNCDECNGKALDNRLLAPVALASGLDGSLYVGDYNFIRKLSPFREEIASILRMSTKSTPYKFYMTVSPVDGRLYISDFHSHKIIRVRTMGPVPDLLDNFEVVAGTGEECTPGEDDLCGDGGLAVNARLRYPKGIAIDKDGIIYVADGPNIRKITPDGIISTLIGTQAQPRDWTPMPCDNIRSAERV-SLKWPTALAINPLDDSLHILDHSIVLKLTPDFKLVTMAGRPIYCPPRHTSFLPSGVLSDDEQASSVA---------------------------------------------------------------------------------------------------------------------------------------------------------------------------------------------------------------------------------------------------------------------------------------------------------------------------------------------------------------------------------------------------------------------------------------------------------------------------------------------------------------------------------------------------------------------------------------------------------------------------------------------------------------------------------------------------------------------------------------------------------------------------------------------------------------------------------------------------------------------------------------------------------------------------------------------------------------------------------------------------------------------------------------------------------------------------------------------------------------------------------------------------------------------------------------------------------------------------------------------------------------------------------------------------------------------------------------------------------------------------------------------
>EOG091F001Y|Lottia_gigantea|LotgiG91191
------------------------------------------------------------------------------------------------------------------------------------------------------------------------------------------------------------------------------------------------------------------------------------------------------------------------------------------------------------------------------------------------------------------------------------------------------------------------VKLGQTIKYEIPPKSFWTTRLSKDKDGYLKLNFTLSDSAVLGVYGRRSVSPSHAQFDFFKVFDGKRIQGRQKRSL----------SDTGMVEYLKAGTWYLAVYNDNNRKESVSFMADVTE-IQTGCPGNCHGHGECIK-GQCRCFNGYTKDDCSQETCPVVCQGNGIYERGECKCHPGWKGQECDLKENECEVPNCNDNGHCINGQCVCFTGFQGPDCGIVDCVLPNCSGNGVCILGECVCFRGYKGRVCSQDDKINITQVCAQDCSGHGVFDVEAGSCICDRHFTGADCQTEVCRLECYKGECKNQQCICEAGWAGALCDQVECDYRCK-SHGFC--NNGTCVCKKGWNGRHCTMDGCPSDCGNHGDCRHEAD-GWKCNCRDGWKGPDCHIAKEDKCSDTYDNDKDGLLDCLDPDCCSNAACRTSKYCETSPEPMDILLTKQSPSTTASFYEKMRFLVEENSVQTYAMKNSFNETQVSVIRGRVTTKDGTPLISVRVGVVTQPLYGYTLTRDEGVFDILVNGGGSVKLEFIRQPFATKTASVLVPWNQIITMDTVVMTLRNEPESMADPALC----SVEHKHYLLRPVVLSTWQHTQLGACPERSTIIPESQVLQESLPISGTDVHLVYHSSESPGYMSLILIQMTPATIPKLLSLVHLKVSVDGVVTEKVFEADPNLKYTYSWNRKNVFNQKVYGIVTARVNVGYQYQGCEYIFWETRSTTLNGFDLTSSEIGGWNLDIHHTYNFQEGILHKGDGTNIYLKEKPKKIINILGTGERRQLDCNGCNGKARDNKLLAPVALASGLDGSLYVGDYNFIRKLSPEREEIASILQMSTKNVPYTFYMTVSPVDGKLYISDFMSHKVIRVKTMGPVRDLTENMEVVAGNGEECTPGEADLCGDGTVATLARLRYPKGIAINKDGVIYIADGPNIRRITSDGVINTLIGTQEQLRKWTPMPCDDILPAESV-SLKWPTALSIDPLDDTLHILDQGIVLKLTKDYKLVTVAGRPVYCPPRQISFLPAGVLTDDEQASNVADHVTLVSPSTITFGPHGDLYIVESDTHHINRVRIVTTDGRIHHFAGTKSKCDCQ--KACKCYDAKERLAAQALFSTPTSVTVTPDGILHIADLGNQRIFSIVSELPQQNIHREYQVVSPETQEIYIFNRYGQHKHTINIMTSQFMYNFTYNVNSFYGKLTKVADTSGNSIEVKRRYD-TRVEKLVTPSGDKCDLLLDNMRRLYRYTAPDNTTATFTYMASTGLLESKHTSYGKVFMYKYDDKGRLLQISQPTGEITQLTTDVNTTGSIVHVTTDSSDVVAMATYGSSQFLKMSSTQTKVTYLPDGAVIVLFPSNLTVAIETGGHPIMENEHRMHFKRKVIVPDAYMHRMEWRFYLRRKGRSRHSRVIEK-----------------------------IGQRMRINGENLLTVEYDRNQHMETVMDKDLRELLTIIYNKAGLPTHFFPATGHNSMNITYSSLGDITKWQYGEMVEERKYNAKGLLIERM--STNGAQFRYFYRFGAKKVY-VIFPSGKQYLFHHDTEGNLQQVTTPVLGKHQFHTVLSVGIQRLKYTPPGKTLPFILDYDTNGKLIRVIHPGDTKRVYYRYNNHFQVSTILFDESEISYTYNSEAQRKASSEL-KARGYSCKLRYEYISSLVKSYTVQFPLDLTLLDMNFTLIYDNNFRLAESLATLSNNLSMRNV-ISYSSVTGKLNRIKDINIEWTSN-EREIFSNIDFRITREYDNYGRLQDVKMEFDGNVRFMLQINYDHMNLIHQWRRRIGQTDSMAVEYIYDIDSNMVDVLVEGKSAWKYGYDANGNINKITDDG-ITKEMEFDVGDRITRFGEMRYKFDEDGFVAQRGFEHLSFNSRGQLVTVSNTRKYKYSYFYDPQGRLSVQRDKYGKVMQYFYANVLSPHQITHTYNHTSGEMTQYLYDSHGTLIALERKGNTYYIATDPNGSPLVIFDSRGYVVKQCSYDPLGLQESDTNPNFELSFGFQAMLYNSMTNIAFKNQRPYDTLSGHWLSPDYENMFKKLDTANAEFVSKEINMQSSRKPTTTVDYTY----LHDWLNVLGFDIYSLAPEVDYTGDLHPDNCQRDHQLLPSSSAFECTFKRDMKNLLTLTTVPRSKITPLQSLAKQRPSPFTSIFGEGVTVSIINHKVHINKADIATELSRKIASVLLNGSEAVDLPFTIRGKDVHYFVKNSYADSDNDLRTLGIHSNLVTFENGINISVQ--RGGHGHRS-AFSHEVADVRIHGNNSVINIRYGTTIDKERSRILFHAKERAIKQLWNSEKYLLKNSLPSHYKWTEQEIRELVSGGQVQGYEGQYIRD--PQNYPELADDSNNIRLIQD---
>EOG091F001Y|Lottia_gigantea|HW18_Janolus_cristatus|TRANSCRIPT
-------------------------------------------------------------------------------------------------------------------------------------------------------------------------------------------------------------------------------------------------------------------------------------------------------------------------------------------------------------------------------------------------------------------------------------------------------------------------------------------------------------------------------------------------------------------------------------------------------------------------------------------------------------------------------------------------------------------------------------------------------------------------------------------------------------------------------------------------------------------------------------------------------------------------------------------------------------------------------------------------------------------------------------------------------------------------------------------------------------------------------------------------------------------------------------------------------------------------------------------------YNHQEGILHKGDGTNIYLKEKPKTIVNILGNGETRKNNCEACNGKAQENGLISPVALASGLDGSLYVADYNFIRKLSPYREEIASVLQRSTITNPNMYYMTVSPVDGKLYISDTMTNRIIRVRTMGPVPDLLDNYEVVAGNGKECPPGDKDSCGDGGLAINARLRYPKGIAISKGGIIYVVDGSNIRKIMPDGIISTLIGTQGQPGDWTPMPCDQVLPAEKVSSLKRPKALSINPLDDSLHILDHSIVLKLTSDFKLVTVAGRPIECPPRDSSFLPSGVLADDEQASNVADHVTLVSPESLTFGPHGDLYIVESNNEHINRVRVVSTDGHIHHYAGAKSKCNCSNTDKCLCYDPKENLAAQALFSKPTSVTVTPDGVLHIADMGNRRVFSVV---------------------------------------------------------------------------------------------------------------------------------------------------------------------------------------------------------------------------------------------------------------------------------------------------------------------------------------------------------------------------------------------------------------------------------------------------------------------------------------------------------------------------------------------------------------------------------------------------------------------------------------------------------------------------------------------------------------------------------------------------------------------------------------------------------------------------------------------------------------------------------------------------------------------------------------------------------------------------------------------------------------------------------------------------------------------------------------------------------------------------------------------------------------------------------------------------------------------------------------------------------------------------------------
>EOG091F001Y|Lottia_gigantea|NC04_Fiona_pinnata|TRANSCRIPT
--------------------------------------------------------------------------------------------------------------------------------------------------------------------------------------------------------------------------------------------------------------------------------------------------------------------------------------------------------------------------------------------------------------------------------------------------------------------------------------------------------------------------------------------------------------------------------------------------------------------------------------------------------------------------------------------------------------------------------------------------------------------------------------------------------------------------------------------------------------------------------------------------------------------------------------------------------------------------------------------------------------------------------------------------------------------------------------------------------------------------------------------------------------------------------------------------------------------------------------------------------------------------------------------------------------------------------------------------------PVDGKLYISDIMNLKVIRVTTMGPVSNLMDNYEVVAGNGEECPHGDADLCGDGGLAINAKLRYPKGIAISKDGIIYIADGPNIRKIAADGIISTLIGTQDRLSDWTILPCDKILSAEKV-SLKWPSALSINPLDDSLHIL--------------------------------------------------------------------------------------------------------------------------------------------------------------------------------------------------------------------------------------------------------------------------------------------------------------------------------------------------------------------------------------------------------------------------------------------------------------------------------------------------------------------------------------------------------------------------------------------------------------------------------------------------------------------------------------------------------------------------------------------------------------------------------------------------------------------------------------------------------------------------------------------------------------------------------------------------------------------------------------------------------------------------------------------------------------------------------------------------------------------------------------------------------------------------------------------------------------------------------------------------------------------------------------------------------------------------------------------------------------------------------------------------------------------------------------------
>EOG091F001Y|Crassostrea_gigas|CGI_10019711
MQTQKVPAMDSNYNYRPKGQGQPKRRSRLKDGRMNGSTGSCSSDEDFHSDDNLRPYEEVKVAHQDKKLNGLGLDPEEHVELTAMDQKAHRMCSKNNNKTPHFYTYQEGSEGEESEQNLSVSTKHASLNVNHQGSQCSMSSNEMDNMNSVRNEVVSRLSDSDPDNQTQHVHSPHGHNKFHHAATAPGGLPPCFNPPPPPPPIEDIPHQTTVPQRVNRCMGPSYRGTYSDAEMCHCRGHYVDSNTALLHNHHNVRGHYSDNENPYHRGHSCSDSEHYHQVRQCVYSGEESDFEPHYLEQTASGNVFIPDGQPRFPRTVPRSGSVPMSRSGELVSPQPVRPQCSNTVPSHFMNGDHHNSERQAFLPHSHCGYPGNMTSPPRSHDCGYTKFGNTPHYMKQKLKRWSWKWAALILVIICVGLLAATTYFAAHLTFEKNEKKEEKPGALNHTVLKFTQTPLLLDGDRPTYITISPLTLWQTYFIQSDSKFVKFDFTIPNSARLAIYGRRNFPPTIAQFDFYQVYDGSTIKEPESQTFRNRYKRSLPDKETAMIQLMEKGKWYLTIYNDRDQPQEIGVARRTIDFMGTNCESNCYGHGLCDNQGRCQCFNGYRGPYCSERECPHLCNGQGEYRQGVCVCHEGWKGAECDIPANKCENPTCNNRGQCINGQCQCEKGFTGPHCGIVTCIDPSCSGNGLCHLGKCVCYKGFKGDHCQLPDKLNLTHLCARDCSGHGQFDWDTGQCICDRFFKGKDCEQEMCRLRCINGYCHNQRCVCDEGWGGVLCDTRNCDPRCDGIKGQC--DKGTCICRTGWNGKHCTIDGCPNSCNGHGSCRRYGNKGYKCDCHAGWKGNGCDIAMEMMCSNGDDDDKDGLRDCLDPDCCSSAACAQNPFCQTVQDPAEILLQKPKPSSTASFFKKMKFLIDNNSIQKETSKNAFNETQVSVIRGRVETRDGTPLVGVKVNVRIQPLYGHTLTRNDGMFDILVNGGGSVTLEFTRQPFQSHTISVSVPWNQIVTMEMVVMDLHSVDFSEPDPLLC----AVGHDHHTMKPIVLSTWQHTQLGACPEKSTLIPESQVLQESIEVPGTNAHLVYHSSETEGYKSVILIQMTPDTIPTNLALVHLKVYVQGIENIKVFEADPGLKYTFSWDRINAFRQKVYGIVPVKVHVGYEYKGCDYVFWEVRSTTMTGFDLTSSEIGGWNLDIHHTYNFQEGILHKGDGSNIYLKEKPQELVSILGNGIQRSLDCAMCNGDASNNQVRAPVALASGSDGSLYIWDYNFIRKLSPGRTEIVSILKTDSV--FHKTYMTVSPVNGKLYISDYMKHRVIQIATMGPVQNLEQNYKVIAGNGEECSTGLVDECGDGGLAIQARLLGPKGIAINKEGVIYIADNLNIRQISTTGIISTLIGSHNQLRTQEPMSCDQSRPANQV-QLHWPAALAIDPLDDTLHILDKNVILKLTKDNYIVTIAGRPSNCPIIGLNSMLSGVLSDEEEASGIAADVRLVDAQSMAFGPHGEIHVVESDQHRINRVRVITSDGRIHHFAGSKSKCDCKS-KTCLCYDGKETLAAQALFNSLTSITVTPDGIVHIADNGNLRVFSIMSKLPQPDTDNKYKVYSPDTKEMFIFNDHGQHQHTVDIMTGQYMYNFTYNVNSYFSKLVSITDDIKNKIELTRDSN-LQVTQIISPGNQRSKLDMNNQHRLQKLTSPNNDSISFTYRDASGLLVSKYLSNGQSYFYHYNDMGRLMETRQPTGEITSLVTDINTTGSIVRVNTDSSDVISMATYGSV-------AETQVTYLPDGGVVVMYPTNMSINIESGGHPVLSNQHRMHFKRKIIGPNKLVHKLEWRFYARRR-YSPSCGRKTLQRLGSKMRVGESRPHVSMSDSPDIGFSRGEAKALRINGVNLLSVEYDRMNHTESILNKDSQNILWIMYDDSGLPVQFLPCSDHHAMNITYNQRGQITHWQYGEMWEDLDYNRDGLLLNRS--RSGAVQHKFYYRYGKSLPTDIVMPSGKQYYLEYNSLGELEKIRTPDLGYHHFNHIVSVGKQRYLYYVPDLPYPYTMEYDGNGKLLMVVYPSEQRRMIYRYNSYSQPITILFDETQVELEYDEQILKLSQSTI-SSGAYSCVAAYSYAGSLVSSYSLKFPKDSNLISGSFSYTYDDNFRIIQINSAFGARINETSTSFTYDADTGKLKTLGPLNLTFRTMYDSETISDNHATISRSYDKYGRVEIVQYRFDRDSVLTLKIGYDEYNRIHRWERNVN-GDEIKYLYFYDKDSNIEEVYINGASAWRFSYSNNGNVKRLTRNG-ESVDLEYDSGDRISKSGNKNYKFDEDGFMAKRQDQDLKFNSNGQLVYVAKTGVHRYFYFYDSSGRLVLMESNGGEMMQYFYSDVLNPDRITHTYNRTSTEVTEYVYEPNGNLIAMKRSGNVYYIACDPMGSPIAIINKIGHIVKSIVYNPYGQVENDTNPGFEFSFGFQGGLYNPVTELVIFKNRVYDTDNGRWLCPDYSSILHNIQKIMEDPTMLNNYRFQYLVNTHTK-KSYPILSVTEWMSMLGYDIRSLAPDVSYTGEIRPKKKDTDLSLLPTSSAFECTFLQDMDSLLTLSIVPQSKLSPLQTRREVHFAAVASILGDGVTLSYHDGHVAVGVMDNTPIWSKQLAQVLINGSEILDLQYIINGKDVHYFVKPDSSKGEEDLKTLGIYNDEIRYENGLNVTVK--RTSHR-------KPEMDVKLHGKHSIINIRYGTSLEIERQRVLNHAKERAVNHAWRREKWILQNSLTSQYQWTSYEVNEILTHGSARGYTGQYIHAQTPTQYPELSDDCNSIRFRKTSNR
>EOG091F001Y|Biomphalaria_glabrata|HW03_Berthella_plumula|TRANSCRIPT
---------------------------------------------------------------------------------------------------------------------------------------------------------------------------------------------------------------------------------------------------------------------------------------------------------------------------------------------------------------------------------------------------------------------------------------------------------------------------------------------------------------------------------------------------------------------------------------------------------------------------------------------------------------------------------------------------------------------------------------------------------------------------------------------------------------------------------------------------------------------------------------------------------------------------------------------------------------------------------------------------------------------------------------------------------------------------------------------------------------------------------------------------------------------------------------------------------------------------------------------------------------------------------------------------------------------------------------------------------------------------------------------------------------------------------------------------------------------------------------------------------------------------------------------------------------------------------------------------------------------------------------------------------------------------------------------------------------------------------------------------------------------------------------------------------------GQITSLSTDINTTGSIVR------------------------------------------------------------------------------------------------------------------------------------------------------------------------------------------------------------------------------------------------------------------------------------------------------------------------------------------------------------------------------------------------------------------------------------------------------------------------FDGYGKLVNV-----------------------------------------------------------------------------------------------------------------------------------------------------------------------------------------------------------------------------------------------------------------------------------------------------------------------------------------------------------------------------------------------------------------------------------------------------------------------------------------------------------------------------------------------------------------------------------------------------------------------------
>EOG091F001Y|Lottia_gigantea|HW09_Doto_sp|TRANSCRIPT
-----------------------------------------------------------------------------------------------------------------------------------------------------------------------------------------------------------------------------------------------------------------------------------------------------------------------------------------------------------------------------------------------------------------------------------------------------------------------------------------------------------------------------------------------------------------------------------------------------------------------------------------------------------------------------------------------------------------------------FKGRACSQPDKINVTQICSKSCSGHGEFDVLAGKCECQHHFSGVDCETEICQLECIHGHCRDQKCVCDAGWSGALCDQIECDRRCH-EHGYC--SNGTCDCVQGWNGKHCTIDGCPNKCSGHG------------------------------------------------------------------------------------------------------------------------------------------------------------------------------------------------------------------------------------------------------------------------------------------------------------------------------------------------------------------------------------------------------------------------------------------------------------------------------------------------------------------------------------------------------------------------------------------------------------------------------------------------------------------------------------------------------------------------------------------------------------------------------------------------------------------------------------------------------------------------------------------------------------------------------------------------------------------TTGTIVQLAT-------------------GNTQTKVTYLPDGAVVVLFPSNLTVAIETGHHPNMANQNRMYYKRKVIIPDALVHRLEWKFFLRR----APSRKVNK-----------------------------LGQRMRINGDNLLTVEYDRRTHTETVKGKNMRTIITVVYNAVGQPTHFLPASSHHSMNITYNSNGDITQWQYGNMVETWMYVKEGLHTRTQ--GTNGMQYRFYYRIPGNRLTDIFLPSGLQFLISRSNHGYLQCVTTPDLRIHYFHTLLTLGRKRFLYTAPNISLPYIQDFDASGKLLQIFYPSEQRRVVYRYNKLGQQSLVMFDQTLINVTYHPEAQLMSSVDL-RAPRYANTLRYRYLSSLVRSMDVIFPEDSSLVAATFDFSYDNHFRQVATAVKLSNNMVSISN-CSYNNENGKLSSIGGMKVEWVTE-AKQIFSSPGIIFTREYDRYGKLVRVLMKFGKTQKYELSIKYDTRGRVDVWKRPINMRGERKMQYLYNVDNQVEGAYLDGQPTWKFNYTNDGNIFLVTRQNKVPRAMTFDSRDWIQMMNGVTYKFDKDGFMAQRGHSRTLFNSAGQLTSIWRHDDFKFFFLYDALGRLTVERDAYGRVLQYFYSDTRHKHAITHVYNHTIGELTEYFRDANGALISMRRQGQTFFIMVDPMNTPIMVFDKEGTVVKEMTYDPFGQLETDTNADFHFVFGFQGNVYNRVTRLVHFRDRVYDTDVGRFLAPDYHNMFDKLKTVAEDPHSLNLYSNQYLVNTHLRHQTYPRLDLNKWLYILGYDLASMAPDVSYTGDLSQSPAEPPVQLLPTSSAFECTFRRDMHNLLSISTVPKSKLTKLQPLPEEIPYPLNPIFGPGVTISNVNGRAVVNLADQAPAWAKNLATLLLNDSHILPLQYTIHGKDVHYFVNPSVKTVESHLRNLGIQGTSVTY-----------------------------------------------------------------------------------------------------------------------------------
>EOG091F001Y|Crassostrea_gigas|JG22_Lomanotus_vermiformis|TRANSCRIPT
-----------------------------------------------------------------------------------------------------------------------------------------------------------------------------------------------------------------------------------------------------------------------------------------------------------------------------------------------------------------------------------------------------------------------------------------------------------------------------------------------------------------------------------------------------------------------------------------------------------------------------------------------------------------------------------------------------------------------------------------------------------------------------------------------------------------------------------------------------------------------------------------------------------------------------------------------------------------------------------------------------------------------------------------------------------------------------------------------------------------------------------------------------------------------------------------------------------------------------------------------------------------------------------------------------------------------------------------------------------------------------------------------------------------------------------------------------------------------------------------------------------------------------------------------------------------------------------------------------------------------------------------------------------------------------------------------------------------------------------------------------------------------------------------------------------------------------------------------------------------------------------------------------------------------------------------------------------------------------------------------------------------------------------------------------------------------------------------------------------------------------------------------------------------------------------------------------------------------------------------------------------------------------------------------------------------------------------------------------------------------------------------------------------------------------------------------------------------------------FFYSNMNRQKVITHVYNHTIGELTEYFRDAKGALISMQRRGQTYFIIVDPSQSPIIIFNKEGSVVKQMAYNPLGVLESDTNPDFDFAFGFQGNVYNPLTRLVHFWDRVYDANLGRF-----------------------------------------------------------------------------------------------------------------------------------------------------------------------------------------------------------------------------------------------------------------------------------------------------------------------------------------------
>EOG091F001Y|Lottia_gigantea|JG17_Hancockia_uncinata|TRANSCRIPT
------------------------------------------------------------------------------------------------------------------------------------------------------------------------------------------------------------------------------------------------------------------------------------------------------------------------------------------------------------------------------------------------------------------------------------------------------------------------LQSGRPSRKSVAPGTFWMNQLDQKYSGSMKFNLTVPTDAMIGVYGRRGMPPTHLQFDFFKIIDGS-----------------------------------------------------------------------------------------------------------------------------------------------------------------------------------------------------------------------------------------------------------------------------------------------------GCPSDCHGNGEC----------------------------------------------------------------------------------------------------------------------------------------------------------------------------------------------------------------------------------------------------------------------------------------------------------------------------------------------------------------------------------------------------------------------------------------------------------------------------------------------------------------------------------------------------------------------------------------------------------------------------------------------------------------------------------------------------------------------------------------------------------------------------------------------------------------------------------------------------------------------------------------------------------------------------------------------------------------TSGTIVRVTT-------------------GSTQTKVTYLPDGAVVVLFPSNLTVAIETGRHPIMANQNRMYYKRKVIVPGSSVHRLEWRFFLRHL-PSSPSREIHK-----------------------------LGQHMMINGNNLITVEYDRRTHTETVKDKSLRDIITVVYNSVGLPTKFIPASSHHSMNVTYNQHGDITQWQYGELTEIRKYKDPGRIKERTL-KPGGKQFRFFYRYGSRKLTDVFLPSGKQYLFVHDTYGHLQHVVTPVLGYHYFYTLLTLGMKRYLYIAPGFTLPYIQDYDAMGKLLQVMYPSEQRRVLYRYNDLGQQSLIMFDQTFIEISYHPEAQHISVASL-IARGYANTLKFKYLSSLVYQAEVTFPQDSSLIGAMFDFSYDNNFRQTETSVRLTNNISLTSN-RSYSIENGKLSSIGNMKVEWVTE-DKQVFSSAGMVLTKEFDGYGKLVRALMKFGKKRKFELKIDYDKIGRVHEWKRQIGDWKETKVEYIYDVDNHVTEVLLQGKTAWQFGYDADGNIFKMTSHG-NTRNMEFDAGDKITMMGGVSYKFDSDGLMAQRGLDQVSFNSAGQLASITRHGLFKFSYFYDSLGRLAVQRDGFGRILQYFYSDMKQKQVVTHVYNHTIGELTEYFRDANGALISMQRRGQTYFIMVDPTQSPIIVFNKEGNVVKQMTYNPLGVLESDSNPDFDFAFGFQGNLYNPTTRLVHFWDRVYDADLGRFLTPDYYDVFNKLKT---------------------------------------------------------------------------------------------------------------------------------------------------------------------------------------------------------------------------------------------------------------------------------------------------------------------------------
>EOG091F001Y|Lottia_gigantea|JG28_Scyllaea_fulva|TRANSCRIPT
---------------------------------------------------------------------------------------------------------------------------------------------------------------------------------------------------------------------------------------------------------------------------------------------------------------------------------------------------------------------------------------------------------------------------------------------------------------------------------------------------------------------------------------------------------------------------------------------------------------------------------------------------------------------------------------------------------------------------------------------------------------------------------------------------------------------------------------------------------------------------------------------------------------------------------------------------------------------------------------------------------------------------------------------------------------------------------------------------------------------------------------------------------------------------------------------------------------------------------------------------------------------------------------------------------------------------------------------------------------------------------------------------------------------------------------------------------------------------------------------------------------------------------------------------------------------------------------------------------------------------------------------------------------------------------------------------------------------------------------------------------------------------------------------------------------------------------------------------------------------------------------------------------------------------------------------------------------------------NLITVEYDRRTHTETVKDKSLRDIIRVVYNSIGLPIQFIPASSHHSMNVTYDSHGDITEWQYGELTEIRKYKDPGQIKERTL-KPGGKQFRFFYRDH-RKLTDVFLPSGKQYLFTHDAYGHLQYVVTPVLGHHFFNTLLTLGRKRFMYKAPGFSLPYIQDFDAMGKLLQVIYPSEQRRILYRYNDLGQQSLIMFDQTFINLSYHPEAQHISTASLTVQKGYANMLKFKYLSSLVSKADVTFPHDPSLVGASFDFSYDNNFRQTETAMKLSNNISLSSN-HSYSSDNGKLSSINNMNVEWVTE-AKQVFSSAGMVLTREYDGYGKLIRALMKFGKKQKFELNIDYDKIGRVHEWKRKIGDWKETKVEYIYDVDNHVTEVLVQGKTVWKFDYDGDGNIQKITYQR-KTRHMEFDAGDKISMMGGVSYKFDSDGLMAQRGLDQVSFNSAGQLTSITRHSHFRFTYFYDALGRLAVQRDQSGRILQFFYSNMKQKGVVTHVYNHTVGELTEYFRDTEGALVSMQRRGQTYFIMVDPSHSPVIVFNKEGSVVKEMTYNPLGLLEEDSNPDFHFAFGFQGNLYNPVTRLVHFPNRVYDADLGRFLTPDYYNVFDKL-----------------------------------------------------------------------------------------------------------------------------------------------------------------------------------------------------------------------------------------------------------------------------------------------------------------------------------
>EOG091F001Y|Lottia_gigantea|HW10_Embletonia_pulchra|TRANSCRIPT
-------------------------------------------------------------------------------------------------------------------------------------------------------------------------------------------------------------------------------------------------------------------------------------------------------------------------------------------------------------------------------------------------------------------------------------------------------------------------------------------------------------------------------------------------------------------------------------------------------------------------------------------------------------------------------------------------------------------------------------------------------------------------------------------------------------------------------------------------------------------------------------------------------------------------------------------------------------------------------------------------------------------------------------------------------------------------------------------------------------------------------------------------------------------------------------------------------------------------------------------------------------------------------------------------------------------------------------------------------------------------------------------------------------------------------------------------------------------------------------------------------------------------------------------------------------------------------------------------------------------------------------------------------------------------------------------------------------------------------------------------------------------------------------------------------------------------------------------------------------------------------------------------------------------------------------------------------------------KALLINGANLLTVEYDRRSHTETVQDKSLRDIITVVYNSVGLPVQFLPASSHHSMNVTYDTHGDITQWQYGELIETRKYKDPGRIKERTL-KPGGKQFRYFYRNKSRKLTDVFLPSGKQYLFEHNPYGHLQCVVTPVLGYHHFNTLLTLGMKRYLYRAPGFSQPYIQDYDAMGKLLQVMYPSEQRRVLYRYNDLGQQSLIMFDQTFIDLHYHPEAQQVSTASL-IARGYANTLKSKFLTSLIRQADVSFPQDSSLVGATFDLGYDNNFRQTATTVKLTNNISLSSN-RSYSSENGKLSSVGNMDVEWVTE-AKQVFSRSGMVLTREFDGYGKLVRVQVKFGKKRRFELNIDYDKIGRVHEWKRKTGDWKESKVEYIYDVDNHVTEVLLQGKTAWEFGYDADGNIQKMTSQG-TTRHMEFDAGDKISMMGGVSYKFDSDGLMAQRGVDHVTFNSAGQLGSVTRHGLFKFSYFYDAFGRLAVQRDRYGRMLQFFYSNMKYKHRITHVYNHTNKELTEYFRDAEGALISMQRGSQTYFIMVDPSQSPIIVFNTEGSVVKEMNYNPLGVLESETNPEFDFAFGFQGNVYNPTTRLVHFPDRVYDANLGRFLTPDYYNVFNKLKT---------------------------------------------------------------------------------------------------------------------------------------------------------------------------------------------------------------------------------------------------------------------------------------------------------------------------------
>EOG091F001Y|Lottia_gigantea|HW15_Flabellina_babai|TRANSCRIPT
------------------------------------------------------------------------------------------------------------------------------------------------------------------------------------------------------------------------------------------------------------------------------------------------------------------------------------------------------------------------------------------------------------------------------------------------------------------------------------------------------------------------------------------------------------------------------------------------------------------------------------------------------------------------------------------------------------------------------------------------------------------------------------------------------------------------------------------------------------------------------------------------------------------------------------------------------------------------------------------------------------------------------------------------------------------------------------------------------------------------------------------------------------------------------------------------------------------------------------------------------------------------------------------------------------------------------------------------------------------------------------------------------------------------------------------------------------------------------------------------------------------------------------------------------------------------------------------------------------------------------------------------------------------------------------------------------------------------------------------------------------------------------------------------------------------------------------------------------------------------------------------------------------------------------------------------------------------------------------------------------------------------------------------------------------------------------------------------------------------------------------------------------------------------------------------------------------------------------------------------------------------------------------------------------------------VVMKFGKKVQFELNIDYDKIGRVHEWKRQIGDWKELKVEYIYDVDNHVTEVLLQGKTAWEFGYDADGNIFKMTSQG-KTRHMEFDAGDKIT-----------------------------------------------------------------------------------------------------------------------------------------------------------------------------------------------------------------------------------------------------------------------------------------------------------------------------------------------------------------------------------------------------------------------------------------------------------------------------------------------------------------------------------
>EOG091F001Y|Lottia_gigantea|HW12_Facelina_rubrovittata|TRANSCRIPT
-------------------------------------------------------------------------------------------------------------------------------------------------------------------------------------------------------------------------------------------------------------------------------------------------------------------------------------------------------------------------------------------------------------------------------------------------------------------------------------------------------------------------------------------------------------------------------------------------------------------------------------------------------------------------------------------------------------------------------------------------------------------------------------------------------------------------------------------------------------------------------------------------------------------------------------------------------------------------------------------------------------------------------------------------------------------------------------------------------------------------------------------------------------------------------------------------------------------------------------------------------------------------------------------------------------------------------------------------------------------------------------------------------------------------------------------------------------------------------------------------------------------------------------------------------------------------------------------------------------------------------------------------------------------------------------------------------------------------------------------------------------------------------------------------------------------------------------------------------------------------------------------------------------------------------------------------------------------KALLINGANLLTVEYDRRSHTETVQDKSLRDIITVVYNSVGLPIRFVPASSHHSMNVTYDTHGDITEWQYGELVETRKYKEPGQIKERTL-KPGGKKFRYFYRNNSRKLTDVFLPSGKQYLFEHNIFGHLDRVVTPSLGHHQFNTLLTLGMKRYLYRAPLLNHPYIKDYDAMGKLMQITFPSQHRRVVFRYNNLGQQSMAMFDQTFIDTIYHPDAQQVSKSSL-ISRGYANTLQFKYMSSLIQKFLVTFPQDSSLVGAAFEFGYDNNFRQMETFVKLTNNISLSSN-RSYSSENGKLSSVGNINVEWVTE-AKQVFTSSNIVLTREYDGYGKLTRVLMRFGKKSVFELNIDYDKIGRVHEWKQKVEDWKERKVEYIYDVDNHVTEVLLQGKTAWEFGYDPDGNIFKMRSQG-KTRHMDFDAGDKITMMGGVTYKFDNDGLMAQRGLDHVSFNSAGQLISITRHGMFKYSFFYDAFGRFTVQRDRNGRMLQFFYSDMKKKHWITHVYNHTNGELTEYFRDAQGGMVS-------------------------------------------------------------------------------------------------------------------------------------------------------------------------------------------------------------------------------------------------------------------------------------------------------------------------------------------------------------------------------------------------------------------------------
>EOG091F001Y|Lottia_gigantea|NC01_Armina_californica|TRANSCRIPT
----------------------------------------------------------------------------------------------------------------------------------------------------------------------------------------------------------------------------------------------------------------------------------------------------------------------------------------------------------------------------------------------------------------------------------------------------------------------------------------------------------------------------------------------------------------------------------------------------------------------------------------------------------------------------------------------------------------------------------------------------------------------------------------------------------------------------------------------------------------------------------------------------------------------------------------------------------------------------------------------------------------------------------------------------------------------------------------------------------------------------------------------------------------------------------------------------------------------------------------------------------------------------------------------------------------------------------------------------------------------------------------------------------------------------------------------------------------------------------------------------------------------------------------------------------------------------------------------------------------------------------------------------------------------------------------------------------------------------------------------------------------------------------------------------------------------------------------------------------------------------------------------------------------------------------------------------------------------------------------------------------------------------------------------------------------GGKQFRYFYRNKSRKLTDIFLPSGKQYLFQHNMYGHLHTVVTPVVGYHHFNTLLTLGMKRFLYKAPGFSLPYIQDYDAMGKLLQVMYPSEQRRVLYRYNELGQQSLIMFDQTFIDMKYHPEAQHISIASL-VSRGYANTLRFKYLSSLVHEIDVTFPQDSTLLGAAFDLGYDNNFRQTKIAVKLTNSIHLSSN-RSFSSENGKLSSIGNMQVEWVTE-SKQVFTSSGMVLTREFDGYGKLVGVVMKFGKERKFELTIDYDKIGRVHEWKYKTGDWKEKKVEYIYDVDNHVTDVLLQGKTAWAFGYDADGNIYKMTSQG-TARNMEFDAGDKITMMGGVSYKFDSDGLMAQRGLDHVAFNSAGQLVSITHHGLFKFSYF--------------------------------------------------------------------------------------------------------------------------------------------------------------------------------------------------------------------------------------------------------------------------------------------------------------------------------------------------------------------------------------------------------------------------------------------------------------------------------------
>EOG091F001Y|Lottia_gigantea|HW01_Armina_tigrina|TRANSCRIPT
----------------------------------------------------------------------------------------------------------------------------------------------------------------------------------------------------------------------------------------------------------------------------------------------------------------------------------------------------------------------------------------------------------------------------------------------------------------------------------------------------------------------------------------S-----------------------------------------------------------------------------------------------------------------------------------------------------------------------------------------------------------------------------------------------------------------------------------------------------GCPNDCNGNGEC--------------------------------------------------------------------------------------------------------------------------------------------------------------------------------------------------------------------------------------------------------------------------------------------------------------------------------------------------------------------------------------------------------------------------------------------------------------------------------------------------------------------------------------------------------------------------------------------------------------------------------------------------------------------------------------------------------------------------------------------------------------------------------------------------------------------------------------------------------------------------------------------------------------------------------------------------------------------------------------------------------------------------------------------------------------------------------------------------------------------------------------------------------------------------------------------------------------------------------------------------------------------------------------------------------------------------------------------------------------------------------------------------------------------------------------------------------------------------------------------------------------------------------------------------------------------------------------------------------------------------------------------------------------------------------------------------------------------------------------------------------------------------------------------------------------------------------------------------------------------------------------------------------------------------------------------------------------------------------------------------------------------------------------------------------------------------------------
>EOG091F001Y|Lottia_gigantea|HW07_Cuthona_caerulea|TRANSCRIPT
-------------------------------------------------------------------------------------------------------------------------------------------------------------------------------------------------------------------------------------------------------------------------------------------------------------------------------------------------------------------------------------------------------------------------------------------------------------------------------------------------------------------------------------------------------------------------------------------------------------------------------------------------------------------------------------------------------------------------------------------------------------------------------------------------------------------------------------------------------------------------------------------------------------------------------------------------------------------------------------------------------------------------------------------------------------------------------------------------------------------------------------------------------------------------------------------------------------------------------------------------------------------------------------------------------------------------------------------------------------------------------------------------------------------------------------------------------------------------------------------------------------------------------------------------------------------------------------------------------------------------------------------------------------------------------------------------------------------------------------------------------------------------------------------------------------------------------------------------------------------------------------------------------------------------------------------------------------------------------------------------------------------------------------------------------------------------------------------------------------------------------------------------------PSQQRRVLYRYNDLGQQSLTMFDVTFIKTLYHPEARRVSEASL-TSEGYANKLRFRYMSSLIHKADVIFPEDPSLVGATFDFRYDNNFRQTETSMKLTNNISLTSN-RTYSPDNGKPSSIGILKVEWIHE-AKQVFSTSGMVLTREYDGYGKLIRVVLKFGLKQPLELNIAYDKIGRVHEWKRILGIWKEDTVEYIYDVDNHVTEVLLQGKTTWGFGYDADGNIFKMTYQG-KTRHMEFDAGDKITMMGGITYKFDSDGLMAERGLDHVT-----------------------------------------------------------------------------------------------------------------------------------------------------------------------------------------------------------------------------TGDLNPGPTAPNTQLLPAASAFECTFRRDMHNLLTISTVPKSKVTPLQSLPEEVPAPLNSIFGPGVTISNVKGKAVVNIVDIAQSWAKNLATNLLNNSKILPIHFTINGKDIHYFVKSS-------------------------------------------------------------------------------------------------------------------------------------------------------
>EOG091F001Y|Crassostrea_gigas|JG05_Bornella_anguilla|TRANSCRIPT
--------------------------------------------------------------------------------------------------------------------------------------------------------------------------------------------------------------------------------------------------------------------------------------------------------------------------------------------------------------------------------------------------------------------------------------------------------------------------------------------------------------------------------------------------------------------------------------------------------------------------------------------------------------------------------------------------------------------------------------------------------------------------------------------------------------------------------------------------------------------------------------------------------------------------------------------------------------------------------------------------------------------------------------------------------------------------------------------------------------------------------------------------------------------------------------------------------------------------------------------------------------------------------------------------SMAASVALATGVD-------------------------------------------------------------------------------------------------------------------------------------------------------------------------------------------------------------------------------------------------------------------------------------------------------------------------------------------------------------------------------------------------------------------------------------------------------------------------------------------------------------------------------------------------------------------------------------------------------------------------------------------------------------------------------------------------------------------------------------------------------------------------------------------------------------------------------------------------------------------------------------------------------------------------------------------------------------------------------------------------------------------------------------------------------------------------------------------------------------------------------------------------------------------------------------------------------------------PIIVFNREGSVVKQMTYNPLGVLESDSNPDFDFAFGFQGNVYNPTTRLVHFWDRVYDAILGRFLTPDYYNVFRKLQTVDED-----------------------------------------------------------------------------------------------------------------------------------------------------------------------------------------------------------------------------------------------------------------------------------------------------------------------------
>EOG091F001Y|Crassostrea_gigas|JG26_Phestilla_sp|TRANSCRIPT
----------------------------------------------------------------------------------------------------------------------------------------------------------------------------------------------------------------------------------------------------------------------------------------------------------------------------------------------------------------------------------------------------------------------------------------------------------------------------------------------------------------------------------------------------------------------------------------------------------------------------------------------------------------------------------------------------------------------------------------------------------------------------------------------------------------------------------------------------------------------------------------------------------------------------------------------------------------------------------------------------------------------------------------------------------------------------------------------------------------------------------------------------------------VQGFVFEKTFEADPKLKYTFAWDRLNAYQQKVYGIVRARVDVGYQYLSCDHIYWETRSATLNGYDMKASDIGGWNLDIHHTYNHQEGILHKGDGTNIYLKEKPKKIVVVLGTNRKRGVDCDLCNG----------------------------------------------------------------------------------------------------------------------------------------------------------------------------------------------------------------------------------------------------------------------------------------------------------------------------------------------------------------------------------------------------------------------------------------------------------------------------------------------------------------------------------------------------------------------------------------------------------------------------------------------------------------------------------------------------------------------------------------------------------------------------------------------------------------------------------------------------------------------------------------------------------------------------------------------------------------------------------------------------------------------------------------------------------------------------------------------------------------------------------------------LVSVSRHGLFKYSYFYDAFGRLTVQRDRSGRMLQFFYGDMKKRHLITHVYNHTNGELTEYFHDASGSLISMQRKGQTYIIIVDPSQSPILIFNKDGDVIKQIKYSPLGLLETDSNSDFDFAFGFHGNFYNPVTQLVHFWDRVYDANLGRFLTPDYNKVFDKLKKVTEDPEILNLYAHRFFVNTHLQYQNYPRIELNDWLYVLGYDVPSIAPDVSYTGDLNPGLNTPNMELLP----FECTFRRDMHSLLTISTVPRSKVTPLQALPEEVPAPFKSIFGPGVTISNLHGRAIVNIVGIAQSWAKDLATVLLNNSQILPIQFTNNDKDIHYF-----------------------------------------------------------------------------------------------------------------------------------------------------------
>EOG091F001Y|Lottia_gigantea|HW14_Flabellina_affinis|TRANSCRIPT
--------------------------------------------------------------------------------------------------------------------------------------------------------------------------------------------------------------------------------------------------------------------------------------------------------------------------------------------------------------------------------------------------------------------------------------------------------------------------------------------------------------------------------------------------------------------------------------------------------------------------------------------------------------------------------------------------------------------------------------------------------------------HIGVPGIQTDMCRLEC----------------------------------------------------------------------------------------------------------------------------------------------------------------------------------------------------------------------------------------------------------------------------------------------------------------------------------------------------------------------------------------------------------------------------------------------------------------------------------------------------------------------------------------------------------------------DGKLYISVMMSHKVIAVQTMGPVRDLMDNYKVVMGNGEECPPGDTQQCGDGGLAINARLRYPKGIAISKD----------------------------------------------------------------------------------------------------------------------------------------------------------------------------------------------------------------------------------------------------------------------------------------------------------------------------------------------------------------------------------------------------------------------------------------------------------------------------------------------------------------------------------------------------------------------------------------------------------------------------------------------------------------------------------------------------------------------------------------------------------------------------------------------------------------------------------------------------------------------------------------------------------------------------------------------------------------------------------------------------------------------------------------------------------------------------------------------------------------------------------------------------------------------------------------------------------------------------------------------------------------------------------------------------------------------------------------------------------------------------------------------------------------------------------------------------------------------------------------------------------------
>EOG091F001Y|Biomphalaria_glabrata|HW11_Eubranchus_exiguus|TRANSCRIPT
----------------------------------------------------------------------------------------------------------------------------------------------------------------------------------------------------------------------------------------------------------------------------------------------------------------------------------------------------------------------------------------------------------------------------------------------------------------------------------------------------------------------------------------------------------------------------------------------------------------------------------------------------------------------------------------------------------------------------------------------------------------------------------------------------------------------------------------------------------------------------------------------------------------------------------------------------------------------------------------------------------------------------------------------------------------------------------------------------------------------------------------------------------------------------------------------------------------------------------------------------------------------------------------------------------------------------------------------------------------------------------------------------------------------------------------------------------------------------DKI-PLYEPSALSINPLDDSLHILDQSIILKLTTDSKVVTIAGRPSYCGSKDSSFVPSGVLADDEQASNVADHVSLVSPQSMTFGPHGDLYIVESNSQYINRVRVVTTDGHIHHFAGAKSKCDCSQP-ECACYNADETLAARALFSKPISVTVSPDGVLHLSDNRNLRVFSIISELPVL-KDRMYEVMSPETQELFLFNQFGQHRHTVNIHTNRFIYNFTYNVFNSYGK----------------------------------------------------------------------------------------------------------------------------------------------------------------------------------------------------------------------------------------------------------------------------------------------------------------------------------------------------------------------------------------------------------------------------------------------------------------------------------------------------------------------------------------------------------------------------------------------------------------------------------------------------------------------------------------------GGISYKFDSDGLM--------------------------------------------------------------------------------------------------------------------------------------------------------------------------------------------------------------------------------------------------------------------------------------------------------------------------------------------------------------------------------------------------------------------------------------------------------------------------------------------------------------------
>EOG091F001Y|Lottia_gigantea|JG12_Dondice_parguerensis|TRANSCRIPT
------------------------------------------------------------------------------------------------------------------------------------------------------------------------------------------------------------------------------------------------------------------------------------------------------------------------------------------------------------------------------------------------------------------------------------------------------------------------------------------------------------------------------------------------------------------------------------------------------------------------------------------------------------------------------------------------------------------------------------------------------------------------------------------------------------------------------------------------------------------------------------------------------------------------------------------------------------------------------------------------------------------------------------------------------------------------------------------------------------------------------------------------------------------------------------------------------------------------------------------------------------------------------------------------------------------------------------------------------------------------------------------------------------------------------------------------------------------------------------------------------------------------------------------------------------------------------------------------------------------------------------------------------------------------------------------------------------------------------------------------------------------------------------------------------------------------------------------------------------------------------------------------------------------------------------------------------------------------------------------------------------------------------------------------------------------------------------------------------------------------------------------------------------------------------------------------------------------------------------------------------------------------------------------------------------------------------------------------------------DVDNHVTEVLRQGKTDWEFGYDPDGNIYRMTSQG-KTRHIEFDAGDKITMMGGVTYKFDNDGLMAQRGIDHVAFNSAGQLISITRHGRFKFFFFYDAYGRLAEQRDRYSHMVQYFYSDMKMKHVITHVYNHTNGELTEYFRDAEGALVSMQRAGQTYFIIVDPSHSPILVFNRVGDVVKQMTYNPLGVLESDSNPDFDFVFGFQGNVYNSI------------------------------------------------------------------------------------------------------------------------------------------------FGPGVTISNVEGKAVVNLVDVAQLWAKKLATVLLNSSHILPIHFTINGKDVHYFIKSSSEEAEENLRSLGIQSDLVTYESGINVSIH--RNKH--------------------------------------------------------------------------------------------------------------------
>EOG091F001Y|Lottia_gigantea|HW04_Calmella_cavolinii|TRANSCRIPT
-------------------------------------------------------------------------------------------------------------------------------------------------------------------------------------------------------------------------------------------------------------------------------------------------------------------------------------------------------------------------------------------------------------------------------------------------------------------------------------------------------------------------------------------------------------------------------------------------------------------------------------------------------------------------------------------------------------------------------------------------------------------------------------------------------------------------------------------------------------------------------------------------------------------------------------------------------------------------------------------------------------------------------------------------------------------------------------------------------------------------------------------------------------------------------------------------------------------------------------------------------------------------------------------------------------------------------------------------------------------------------------------------------------------------------------------------------------------------------------------------------------------------------------------------------------------------------------------------------------------------------------------------------------------------------------------------------------------------------------------------------------------------------------------------------------------------------------------------------------------------------------------------------------------------------------------------------------------------------------------------DIITIVYNSEGLPVLFVPASSHHVLNITYNNYGDIVQWEYGNFTEERVYKDPGLVKNISGDRAGGTMHRFFYRES-NYPTDVFLHSGKQYKIDLDEHGNLESIMTPFLGHHYFNMLLSLGIQRFFYKPPDIDHFYIEDYDAMGKLLRVIYPSEQRRVVHRYNKLGQRSLTMFDQTLIEQTYDPGVGLLSRAAL-KSNGYHNTLTFSYLSSLISEIRMTFPRDATLVSAQINLSYDGNFRQKDTRLKLSNKISSNSS-LKYSLDTGKVVEVGGIKIERLTE-SRHDLSRKTMVATRLYDDYGRLTAVKVNFNGRTHFSMEINYDKSGRVHVWRHAIASL--ISTEYIYDVDSHLKVVLVKSEIKWQFGYDADGNINKITSGG-KTGHIEFDLGDKITMMGGIPYKFDSDGFMAQRGLEHVSFNSAGQLVSVTRHTEFKFTYFYDALGRLVAQRDRYGRILQFFYGNTRKKEQVTHVYNHTTGHLTEYFRDEAGALIGLESAGQFYYVICDPSHSPLAIFAEDGTLKKQVSYTPLGVRDVDSNPDFDLTFGFQGGIYNPTTLLVHFYERVYDAKLGRFLSPDYAQVLPNLE----------------------------------------------------------------------------------------------------------------------------------------------------------------------------------------------------------------------------------------------------------------------------------------------------------------------------------
>EOG091F001Y|Lottia_gigantea|HW19_Polycera_quadrilineata|TRANSCRIPT
------------------------------------------------------------------------------------------------------------------------------------------------------------------------------------------------------------------------------------------------------------------------------------------------------------------------------------------------------------------------------------------------------------------------------------------------------------------------------------------------------------------------------------------------------------------------------------------------------------------------------------------------------------------------------------------------------------------------------------------------------------------------------------------------------------------------------------------------------------------QCQCFNGWKGKTCS----------------------------------------------------------------------------------------------------------------------------------------------------------------------------------------------------------------------------------------------------------------------------------------------------------------------------------------------------------------------------------------------------------------------------------------------------------------------------------------------------------------------------------------------------------------------------------------------------------------------------------------------------------------------------------------------------------------------------------------------------------------------------------------------------------------------------------------------------------------------------------------------------------------------------------------------------------------------------------------------------------------------------------------------------------------------------------------------------------------------------------------------------------------------------------------------------------------------------------------------------------------------------------------------------------------------------------------------------------------------------------------------------------------------------------------------------------------------------------------GEATWEFGYDGDGNMNKMTSHG-QNRHSEFDTGDKIKMMGGVSYKFDSDGLMAQRGQEQVAFNSAEQLVSIGSHSLFKYSYFYDALGRLAVQRDRYGRILQFFYADMKHRHLVTHIYNHTTGVLTEYFRDSKGTIVALQRGKQIYYVVVDPSDTPLVVFDSTGNVKKQMTYNPLGKRTLDSNPDFEFAFGFQGGFYNPVTNLVHFSRRVYDSNLGRYLTPDYASVFGKL-----------------------------------------------------------------------------------------------------------------------------------------------------------------------------------------------------------------------------------------------------------------------------------------------------------------------------------
>EOG091F001Y|Lottia_gigantea|HW21_Tritonia_manicata|TRANSCRIPT
-------------------------------------------------------------------------------------------------------------------------------------------------------------------------------------------------------------------------------------------------------------------------------------------------------------------------------------------------------------------------------------------------------------------------------------------------------------------------------------------------------------------------------------------------------------------------------------------------------------------------------DDCARVTCQNEGKCKDRLNNFTCECHPGFRGRFCDENIDECEPQPCKNGGSCTDG------------------------------------------------------------------------------------------------------------------------------------------------------------------------------------------------------------------------------------------------------------------------------------------------------------------------------------------------------------------------------------------------------------------------------------------------------------------------------------------------------------------------------------------------------------------------------------------------------------------------------------------------------------------------------------------------------------------------------------------------------------------------------------------------------------------------------------------------------------------------------------------------------------------------------------------------------------------------------------------------------------------------------------------------------------------------------------------------------------------------------------------------------------------------------------------------------------------------------------------------------------------------------------------------------------------------------------------------------------------------------------------------------------------------------------------------------------------------------------------------------------------------------------------------------------------------------------------------------------------------------------------------------------------------------------------------------------------------------------------------------------------------------------------------------------------------------------------------------------------------------------------------------------------------------------------------------------------------------------------------------KRDMHNLLTISTVPPSKVTPLQALPAESPAPLNSIFGPGVTISNFEGRAVVNLVELAQSWAKNLATVLLNSSQILPIHFTFNGKDRHYFVKPSSKQAEENLRSLGIQSDLVTYESGINVSIH--KNQHGHG-YGLSRREMDIRIHGHHTVLNIRYGTTLDREMRRVLHHAKERAVAHAWAREKYLLKHSLPSVYHWTDLEMQQILEVGYVSGYVADYIHQ--PDEYPELADDCNNIRFV-----
>EOG091F001Y|Lottia_gigantea|JG07_Cuthona_albocrusta|TRANSCRIPT
------------------------------------------------------------------------------------------------------------------------------------------------------------------------------------------------------------------------------------------------------------------------------------------------------------------------------------------------------------------------------------------------------------------------------------------------------------------------------------------------------------------------------------------------------------------------------------------------------------------------------------------------------------------------------------------------------------------------------------------------------------------------------------------------------------------------------------------------------------------------------------------------------------------------------------------------------------------------------------------------------------------------------------------------------------------------------------------------------------------------------------------------------------------------------------------------------------------------------------------------------------------------------------------------------------------------------------------------------------------------------------------------------------------------------------------------------------------------------------------------------------------------------------------------------------------------------------------------------------------------------------------------------------------------------------------------------------------------------------------------------------------------------------------------------------------------------------------------------------------------------------------------------------------------------------------------------------------------------------------------------------------------------------------------------------------------------------------------------------------------------------------------------------------------------------------------------------------------------------------------------------------------------------------------------------------------------------------------------------------------------------------------------------------------------------------------------------------------------------------------------------------------------------------------------------------------------------------------------------------------------------------------------------------------------------------------------------------------------------------------------------------------------------------------------------------------------------------------------------------------RAVAHAWAREKYLIKHSLPSEYHWSDEAMQQIVTAEYVSGYVADYIHQ--PDEYPELSDDCNNIRFV-----
>EOG091F001Y|Lottia_gigantea|JG03_Austraeolis_stearnsi|TRANSCRIPT
---------------------------------------------------------------------------------------------------------------------------------------------------------------------------------------------------------------------------------------------------------------------------------------------------------------------------------------------------------------------------------------------------------------------------------------------------------------------------------------------------------------------------------------------------------------------------------------------------------------------------------------------------------------------------------------------------------------------------------------------------------------------------------------------------------------------------------------------------------------------------------------------------------------------------------------------------------------------------------------------------------------------------------------------------------------------------------------------------------------------------------------------------------------------------------------------------------------------------------------------------------------------------------------------------------------------------------------------------------------------------------------------------------------------------------------------------------------------------------------------------------------------------------------------------------------------------------------------------------------------------------------------------------------------------------------------------------------------------------------------------------------------------------------------------------------------------------------------------------------------------------------------------------------------------------------------------------------------------------------------------------------------------------------------------------------------------------------------------------------------------------------------------------------------------------------------------------------------------------------------------------------------------------------------------------------------------------------------------------------------------------------------------------------------------------------------------------------------------------------------------------------------------------------------------------------------------------------------------------------------------------------------LNKWLYVLGYDVRSMSPDVSYTGDLNPGPSAPNMQLLPAASAFECTFRRDMHNLLSISTVPTSKVTPLQALPAESPTPLNSIFGPGVTISDFDGKAVVNLVDVAQSWAKNLATVLLNSSHILPIHFTINGKDVHYFVKSSSKEAEENLRSLGIHSDLVTYESGINVSIH--RNKHGRGSYGASRREVDVRIHGNHTVLNIRYGTSLDREMRRVLHHAKDRAVSHAWARERYLLKHSLPSFYQWTEGQMQQILAAGYVSGYVADYIHP--PDEFPELSDDCNNIR-------
>EOG091F001Y|Lottia_gigantea|JG15_Favorinus_auritulus|TRANSCRIPT
--------------------------------------------------------------------------------------------------------------------------------------------------------------------------------------------------------------------------------------------------------------------------------------------------------------------------------------------------------------------------------------------------------------------------------------------------------------------------------------------------------------------------------------------------------------------------------------------------------------------------------------------------------------------------------------------------------------------------------------------------------------------------------------------------------------------------------------------------------------------------------------------------------------------------------------------------------------------------------------------------------------------------------------------------------------------------------------------------------------------------------------------------------------------------------------------------------------------------------------------------------------------------------------------------------------------------------------------------------------------------------------------------------------------------------------------------------------------------------------------------------------------------------------------------------------------------------------------------------------------------------------------------------------------------------------------------------------------------------------------------------------------------------------------------------------------------------------------------------------------------------------------------------------------------------------------------------------------------------------------------------------------------------------------------------------------------------------------------------------------------------------------------------------------------------------------------------------------------------------------------------------------------------------------------------------------------------------------------------------------------------------------------------------------------------------------------------------------------------------------------------------------------------------------------------------------------------------------------------------------------------------------------------------------------------------------------------------------------------------------------------------------------FTINGKDVHYFVKTSAKEAEENLRSLGIHSDLVTYESGINVSIH--RNKHGRGNYGASRHEVDVRIHGNNTVLNI-------------------------------------------------------------------------------------------
>EOG091F001Y|Lottia_gigantea|JG23_Melibe_leonina|TRANSCRIPT
-------------------------------------------------------------------------------------------------------------------------------------------------------------------------------------------------------------------------------------------------------------------------------------------------------------------------------------------------------------------------------------------------------------------------------------------------------------------------------------------------------------------------------------------------------------------------------------------------------------------------------------------------------------------------------------------------------------------------------------------------------------------------------------------------------------------------------------------------------------------------------------------------------------------------------------------------------------------------------------------------------------------------------------------------------------------------------------------------------------------------------------------------------------------------------------------------------------------------------------------------------------------------------------------------------------------------------------------------------------------------------------------------------------------------------------------------------------------------------------------------------------------------------------------------------------------------------------------------------------------------------------------------------------------------------------------------------------------------------------------------------------------------------------------------------------------------------------------------------------------------------------------------------------------------------------------------------------------------------------------------------------------------------------------------------------------------------------------------------------------------------------------------------------------------------------------------------------------------------------------------------------------------------------------------------------------------------------------------------------------------------------------------------------------------------------------------------------------------------------------------------------------------------------------------------------------------------------------------------------------------------------------------------------------------------QLLPAASAFECTFRRDMHNLLTISTVPSSKVTPLQTLPAESPSPHNSIFGPGVTISNFQGKAVVNIVDLAESWAKNLATVLLNSSQILPIHFTINGKDVHYFVKPSSKEAEENLRSLGIHSDQVTYESGINVSIH--RNHHGHG-FGVSRREVDVRIRGNHTVLNIRYGTTMDREMRRVLHHAKERAVMHAWAREKYLLKHSLPSFYSWSDGEMQQILEIGKVSGYVEDYIHQ--PDEYPELSDDCNNIRFVRE---
>EOG091F001Y|Lottia_gigantea|JG14_Eubranchus_rustyus|TRANSCRIPT
-------------------------------------------------------------------------------------------------------------------------------------------------------------------------------------------------------------------------------------------------------------------------------------------------------------------------------------------------------------------------------------------------------------------------------------------------------------------------------------------------------------------------------------------------------------------------------------------------------------------------------------------------------------------------------------------------------------------------------------------------------------------------------------------------------------------------------------------------------------------------------------------------------------------------------------------------------------------------------------------------------------------------------------------------------------------------------------------------------------------------------------------------------------------------------------------------------------------------------------------------------------------------------------------------------------------------------------------------------------------------------------------------------------------------------------------------------------------------------------------------------------------------------------------------------------------------------------------------------------------------------------------------------------------------------------------------------------------------------------------------------------------------------------------------------------------------------------------------------------------------------------------------------------------------------------------------------------------------------------------------------------------------------------------------------------------------------------------------------------------------------------------------------------------------------------------------------------------------------------------------------------------------------------------------------------------------------------------------------------------------------------------------------------------------------------------------------------------------------------------------------------------------------------------------------------------------------------------------------------------------------------------------------------------------------------------------------------------------------FGPGVTISNFGGKAVVNIVDVAHSWSKNLATVLLNSSQILPIHFTINGKDVHYFVKQSAKDAVEDLRNVGINSELVTFETGINVSIHKNRNKHGRG-YSSARQEVDVRIHGNHTVLNIRYGTTLDREMRRVLHHAKDRAVSHAWAREKYLLKNNLPSPYHWT-----------------------------------------------
>EOG091F001Y|Lottia_gigantea|JG32_Unidentia_angelvaldesi|TRANSCRIPT
Q------------------------------------------------------------------------------------------------------------------------------------------------------------------------------------------------------------------------------------------------------------------------------------------------------------------------------------------------------------------------------------------------------------------------------------------------------------------------------------------------------------------------------------------------------------------------------------------------------------------------------------------------------------------------------------------------------------------------------------------------------------------------------------------------------------------------------------W----------------------------------------------------------------------------------------------------------------------------------------------------------------------------------------------------------------------------------------------------------------------------------------------------------------------------------------------------------------------------------------------------------------------------------------------------------------------------------------------------------------------------------------------------------------------------------------------------------------------------------------------------------------------------------------------------------------------------------------------------------------------------------------------------------------------------------------------------------------------------------------------------------------------------------------------------------------------------------------------------------------------------------------------------------------------------------------------------------------------------------------------RKRVETVQDRNLRNIITVVYNLVGLPTQFIPASSHHSMNVTYDTHGDITQWQYGDYMEMREYKGPGQLKQRTL-KPSGKQFRYFYR-------------------------------------------------------------------------------------------------------------------------------------------------------------------------------------------------------------------------------------------------------------------------------------------------------------------------------------------------------------------------------------------------------------------------------------------------------------------------------------------------------------------------------------------------------------------------------------------------------------------------------------PLQALPAESPAPLDSILGPGVTISNFDGKAVVNLVDIAPKYAQNLATKVINGSRILPVHYTINGKDVHYFVRPSTKEAEVALRDIGLSSQLVTYESGINVSI-----------------------------------------------HRKDRAVAHAWAREKYLLKHSIPSVYHWKDEEMKQILTVGYVGGYIADYIYP--PDKYLELSDDCNNIR-------
>EOG091F001Y|Crassostrea_gigas|JG01_Aeolidiella_alba|TRANSCRIPT
--------------------------------------------------------------------------------------------------------------------------------------------------------------------------------------------------------------------------------------------------------------------------------------------------------------------------------------------------------------------------------------------------------------------------------------------------------------------------------------------------------------------------------------------------------------------------------------------------------------------------------------------------------------------------------------------------------------------------------------------------------------------------------------------------------------------------------------------------------------------------------------------------------------------------------------------------------------------------------------------------------------------------------------------------------------------------------------------------------------------------------------------------------------------------------------------------------------------------------------------------------------------------------------------------------------------------------------------------------------------------------------------------------------------------------------------------------------------------------------------------------------------------------------------------------------------------------------------------------------------------------------------------------------------------------------------------------------------------------------------------------------------------------------------------------------------------------------------------------------------------------------------------------------------------------------------------------------------------------------------------------------------------------------------------------------------------------------------------------------------------------------------------------------------------------------------------------------------------QFPHGVVILDV------------------------------------------------WVVE------------------------------------------------------------------------------------------------------------------------------------------------------------------------------------------------------------------------------------------------EGSSIKE------------------------------------------------------------------------------------------------------------------------------------------------------------------------------------------------------------------------------------------------------------------------------------------------------------------------------------------P-----------------------------------------------------
>EOG091F001Y|Biomphalaria_glabrata|NC06_Pleurobranchaea_californica|TRANSCRIPT
-----------------------------------------------------------------------------------------------------------------------------------------------------------------------------------------------------------------------------------------------------------------------------------------------------------------------------------------------------------------------------------------------------------------------------------------------------------------------------------------------------------------------------------------------------------------------------------------------------------------------------------------------------------------------------------------------------------------------------------------------------------------------------------------------------------------------------------------------------------------------------------------------------------------------------------------------------------------------------------------------------------------------------------------------------------------------------------------------------------------------------------------------------------------------------------------------------------------------------------------------------------------------------------------------------------------------------------------------------------------------------------------------------------------------------------------------------------------------------------------------------------------------------------------------------------------------------------------------------------------------------------------------------------------------------------RYGQHHHTINIHTGQYIYNFTYNIVTSYGRLMSVKDALGNKIEIKRASQFY-ATEIVTPTGKVCNLLMDTRHRLHKFISSDNSTSTFTYTTETDLVKSKQDSNGQTFLYRF----------------------------------------------------------------------------------------------------------------------------------------------------------------------------------------------------------------------------------------------------------------------------------------------------------------------------------------------------------------------------------------------------------------------------------------------------------------------------------------------------------------------------------------------------------------------------------------------------------------------------------------------------------------------------------------------------------------------------------------------------------------------------------------------------------------------------------------------------------------------------------------------------------------------------------------------------------------------------------------------------------------------------------------------------------------------------------------------------------------------------------------------
>EOG091F001Y|Crassostrea_gigas|JG04_Berghia_stephanieae|TRANSCRIPT
-----------------------------------------------------------------------------------------------------------------------------------------------------------------------------------------------------------------------------------------------------------------------------------------------------------------------------------------------------------------------------------------------------------------------------------------------------------------------------------------------------------------------------------------------------------------------------------------------------------------------------------------------------------------------------------------------------------ECSGNGVCQQGKCFCLPGF------------------------GLAN--TSSN------------------------------------AANICADVVCLADCG-SHGEC--KDGTCVCETGWQGTTCAEPKCLDDC--------------------------------------------------------------------------------------------------------------------------------------------------------------------------------------------------------------------------------------------------------------------------------------------------------------------------------------------------------------------------------------------------------------------------------------------------------------------------------------------------------------------------------------------------------------------------------------------------------------------------------------------------------------------------------------------------------------------------------------------------------------------------------------------------------------------------------------------------------------------------------------------------------------------------------------------------------------------------------------------------------------------------------------------------------------------------------------------------------------------------------------------------------------------------------------------------------------------------------------------------------------------------------------------------------------------------------------------------------------------------------------------------------------------------------------------------------------------------------------------------------------------------------------------------------------------------------------------------------------------------------------------------------------------------------------------------------------------------------------------------------------------------------------------------------------------------------------------------------------------------------------------------------------------------------------------------------------------------------RREVDVRIHGNHTVLNIRYGTSLDREMRRVLHHAKDRAVSHAWAR---------------------------------------------------------------
>EOG091F001Y|Crassostrea_gigas|JG21_Limenandra_confusa|TRANSCRIPT
----------------------------------------------------------------------------------------------------------------------------------------------------------------------------------------------------------------------------------------------------------------------------------------------------------------------------------------------------------------------------------------------------------------------------------------------------------------------------------------------------------------------------------------------------------------------------------------------------------CNGRGDCPIPGTCKCHEGFMGTQCEI--------------------------------EKKCPDP----------------------------------------------------------------------DCSG--------------------------------HGTCFLGTCRCKNGWAGVAC------QSCS-NRGSCDTHTGRCICQASFFGEVCEHQHC------------------------------------------------------------------------------------------------------------------------------------------------------------------------------------------------------------------------------------------------------------------------------------------------------------------------------------------------------------------------------------------------------------------------------------------------------------------------------------------------------------------------------------------------------------------------------------------------------------------------------------------------------------------------------------------------------------------------------------------------------------------------------------------------------------------------------------------------------------------------------------------------------------------------------------------------------------------------------------------------------------------------------------------------------------------------------------------------------------------------------------------------------------------------------------------------------------------------------------------------------------------------------------------------------------------------------------------------------------------------------------------------------------------------------------------------------------------------------------------------------------------------------------------------------------------------------------------------------------------------------------------------------------------------------------------------------------------------------------------------------------------------------------------------------------------------------------------------------------------------------------------------------------------------------------------------------------------------------------------------------------------------------------------------------------------------------------------------
>EOG091F001Y|Crassostrea_gigas|JG29_Spurilla_braziliana|TRANSCRIPT
-------------------------------------------------------------------------------------------------------------------------------------------------------------------------------------------------------------------------------------------------------------------------------------------------------------------------------------------------------------------------------------------------------------------------------------------------------------------------------------------------------------------------------------------------------------------------------------------------------------RGDCPIPGTCKCHEGFMGTQCEV--------------------------------EKKCPDP----------------------------------------------------------------------DCSG--------------------------------HGTCFLGTCRCQNGWAGVACQ--------------------------------------------------------------------------------------------------------------------------------------------------------------------------------------------------------------------------------------------------------------------------------------------------------------------------------------------------------------------------------------------------------------------------------------------------------------------------------------------------------------------------------------------------------------------------------------------------------------------------------------------------------------------------------------------------------------------------------------------------------------------------------------------------------------------------------------------------------------------------------------------------------------------------------------------------------------------------------------------------------------------------------------------------------------------------------------------------------------------------------------------------------------------------------------------------------------------------------------------------------------------------------------------------------------------------------------------------------------------------------------------------------------------------------------------------------------------------------------------------------------------------------------------------------------------------------------------------------------------------------------------------------------------------------------------------------------------------------------------------------------------------------------------------------------------------------------------------------------------------------------------------------------------------------------------------------------------------------------------------------------------------------------------------------------------------------------------------------------------------------------
>EOG091F001Y|Crassostrea_gigas|HW20_Spurilla_neapolitana|TRANSCRIPT
-----------------------------------------------------------------------------------------------------------------------------------------------------------------------------------------------------------------------------------------------------------------------------------------------------------------------------------------------------------------------------------------------------------------------------------------------------------------------------------------------------------------------------------------------------------------------------------------------------SVQSCCNGHGSGEVPGTCLCEAGWGGPECSV--------------------------------ELLCSDPTCSQHGICLDGHCRCEEGWGGESCAVP-------------------------------------TGTCDPKCGPHGLCNAITSSCECEKGYTGGDCTLKIA--------------------------------------------------------------SCPNDCSFHGLC----L-NGKCMCGAGYSG--------------------------------------------------------------------------------------------------------------------------------------------------------------------------------------------------------------------------------------------------------------------------------------------------------------------------------------------------------------------------------------------------------------------------------------------------------------------------------------------------------------------------------------------------------------------------------------------------------------------------------------------------------------------------------------------------------------------------------------------------------------------------------------------------------------------------------------------------------------------------------------------------------------------------------------------------------------------------------------------------------------------------------------------------------------------------------------------------------------------------------------------------------------------------------------------------------------------------------------------------------------------------------------------------------------------------------------------------------------------------------------------------------------------------------------------------------------------------------------------------------------------------------------------------------------------------------------------------------------------------------------------------------------------------------------------------------------------------------------------------------------------------------------------------------------------------------------------------------------------------------------------------------------------------------------------------------------------------------------------------------------------------------------------------------------------
>EOG091F001Y|Lottia_gigantea|JG08_Dendronotus_venustus|TRANSCRIPT
Q------------------------------------------------------------------------------------------------------------------------------------------------------------------------------------------------------------------------------------------------------------------------------------------------------------------------------------------------------------------------------------------------------------------------------------------------------------------------------------------------------------------------------------------------------------------------------------------------------------------------------------------------------------------------------------------------------------------------------------------------------------------------------------------------------------------------------------WR----------RRVNNHGTCQQFQD-GWRCSCQSGWKSAACDVAMETTCDDSADNDDDGLTDCIDPDCCVSFACKDSPYCVT------------------------------------------------------------------------------------------------------------------------------------------------------------------------------------------------------------------------------------------------------------------------------------------------------------------------------------------------------------------------------------------------------------------------------------------------------------------------------------------------------------------------------------------------------------------------------------------------------------------------------------------------------------------------------------------------------------------------------------------------------------------------------------------------------------------------------------------------------------------------------------------------------------------------------------------------------------------------------------------------------------------------------------------------------------------------------------------------------------------------------------------------------------------------------------------------------------------------------------------------------------------------------------------------------------------------------------------------------------------------------------------------------------------------------------------------------------------------------------------------------------------------------------------------------------------------------------------------------------------------------------------------------------------------------------------------------------------------------------------------------------------------------------------------------------------------------------------------------------------------------------------------------------------------------------------------------------------------------------------------------------------------
