# Supplementary material for: Transcriptomics provides a robust framework for the relationships of the major clades of cladobranch sea slugs (Mollusca, Gastropoda, Heterobranchia), but fails to resolve the position of the enigmatic genus Embletonia
Source: BMC Ecol Evol. 2021 Dec 28;21:226. doi: 10.1186/s12862-021-01944-0 (PMC8895541; doi:10.1186/s12862-021-01944-0)
Supplement: Supplementary file 6 — Additional file 6. Archive S4: Unmasked multiple sequence alignments on amino acid level including Doris kerguelenensis and Calmella cavolini prior to the removal of outliers. [file 12862_2021_1944_MOESM6_ESM.zip › Archive_S4/Alignments/EOG091F04LV.aa.fasta]

>EOG091F04LV|Biomphalaria_glabrata|BGLTMP009293
MRGK--LILLSIAVAVAAYFFGPKCVKKFFQSALGQNETVDN----------VHIRIFTKDGLALYKGDNNGDVYLALAGYVFDVTKGRKHYGPGGGYEFFAGIDGSKAYVTGQFDKDGLTDDISELS---PAEVLGLENWKAFYEKDYKLIGKVEGAFFDKDGKELPMMQLYKKKLKQALLEKDLIENDKKLFPPCNSEWSQNRK-AKN---------------------KFSSSEI-----------------KVHL------------------PFKT-------------------------------------------------------------------------------------------------------------------------------------------------------------------
>EOG091F04LV|Biomphalaria_glabrata|HW19_Polycera_quadrilineata|TRANSCRIPT
-------------------------------------------------------------------------VYLAIVGHVFDVTKGKKHYGPGGGYGFFAGIDGSQGFVTGKFDEAGLVDDISELT---PSQILSLENWKLFYVKDYDHIGYVEGSFFNKN------------KLKTAKREQELLESDRQLFPPCNSEWSQN------------------------------------------------------------------------------------------------------------------------------------------------------------------------------------------------------------------------------------------------
>EOG091F04LV|Lottia_gigantea|NC06_Pleurobranchaea_californica|TRANSCRIPT
-----------------------------------------------------KVKVFTKDELSKFKGVDGGKVYLALLGNVFDVSKGRKHYGLGGGYAFFSGIDGTKAYVTGQFNKKGLVDDISELK---PSDVVALDGWKDFYDKDYTFVGYVEGSFYNKDGKELEMMKVFRQKVKLGQKEKELVEQDQKLFPPCNSEWNSERG-GRVWCSNQSGGVQREWAGVPRRYFVAGSKNPRCACVRTTGPPSHNPQDTKHKNRGDLDNPNLAPYPNCTPDSESCPLP---------------------------------------------------------------------------------------------------------------------------------------------------------------
>EOG091F04LV|Lottia_gigantea|HW03_Berthella_plumula|TRANSCRIPT
-------------------------------------------------------------------------VYLAILGSVYDVSRGRKHYGPGGGYEFFAGIDGSKAYVTGEFNEAGLVDDISELN---PSSILSLEGWKSFYEKDYKFVGYVEGSFYNKKGEELEMMEIFRKKMEIGVKEKDLVETDRKLFPPCNSEWNQDLAVGRVWCTNRSGGTLRDWVGLPRRYFTKGSKKPRCACVRTTGPPSHDLKSENHNDRGDLDNPNLALYPDCDASADSCPLP---------------------------------------------------------------------------------------------------------------------------------------------------------------
>EOG091F04LV|Lottia_gigantea|HW09_Doto_sp|TRANSCRIPT
-------------------------------------------------GLKSKLKVFSKTELSEYKGEHNGKVYLAIIGSVFDVTKGRKHYGPGGGYEFFAGIDGSKAFVTGQFDAEGLIDDISDLS---EESILSLNQWKSFYEKDYVFVGLVQGAFYDESGEEKDMMKLFKKKLKSANLQQDLVEKDRRLFPPCNSEWSQDTG-SRVWCSKLSGGIQRDWEGVPRMYFTAGKSTPRCACVRQTGPPSHDLSAENHKNNGDLDNPNLNVYPGCDPSSVSC------------------------------------------------------------------------------------------------------------------------------------------------------------------
>EOG091F04LV|Lottia_gigantea|NC08_Tritonia_hamnerorum|TRANSCRIPT
-------------------------------------------------------KVFSKEELLKFKGENGGKIYLAVLGSVFDVTKGRKHYGPDGGYSFFAGVDGSKAFITGNFDSE-LTDDISSLS---NSQVSSLSEWKSFYEKDYSFVGVLEGSFYNKKGEELEMMRIYKEKLRLALLEQDVIENDKKLFPPCNSEWSQENG-ARVWCSNLSGGIQRDWVGVPRMYYAAGSQNPRCACVKQKGPPSHDPKSKNHKNKGDLDNPNLNLYPGCDPSSISCA-----------------------------------------------------------------------------------------------------------------------------------------------------------------
>EOG091F04LV|Lottia_gigantea|NC07_Tritonia_diomedea|TRANSCRIPT
-------------------------------------------------------KVFSKEELLKFKGENGGKIYLSVAGSVFDVTKGRRHYGPDGGYSFFAGVDGSKAFVTGDFDSEGLTDDISTLS---NAQILSLDNWKSFYDKDYSYVGVLEGSFYNKNGEELDMMRLYKQKLKFATLEKDVIENDRQLFPPCNSEWSQQNG-GRVWCSNRSGGIKRDWEGVPRMYYTAGSQTPRCACVKQKGPPSHDPKSQNHKNNGDLDNPNLNLYPGCEPSLKSC------------------------------------------------------------------------------------------------------------------------------------------------------------------
>EOG091F04LV|Lottia_gigantea|JG11_Dondice_occidentalis|TRANSCRIPT
---------------------------------------------------AFPDKIFTKEELAQYKGENGGDVYLAVAGSVFDVSKGRKHYGPGGGYEFFAGIDGSRGFVTGKFDADGLVDDVSDLS---NSEALSLEGWRSFYEKDYSLIGVVEGAFYDSNGKETDMMLSYKEKLNLANKEKELLESDRKLFPPCNSEWSQQSG-SRVWCTKLSGGVKRDWEGVPRMYYTAGSSKPRCACIRTTGPPSHNMKSKNHENNGDLDNPNLNIYPGCDPLSNSC------------------------------------------------------------------------------------------------------------------------------------------------------------------
>EOG091F04LV|Lottia_gigantea|JG12_Dondice_parguerensis|TRANSCRIPT
---------------------------------------------------AFPDKIFTKGELAQYKGENGGDVYLAVAGSVFDVSKGRKHYGPGGGYEFFAGIDGSRGFVTGKFDADGLVDDVSDLS---NSEALSLEGWRSFYEKDYSLIGVVEGAFYDSNGKETDMMLSYKEKLNLANKEKELLESDRKLFPPCNSEWSQQSG-SRVWCTKLSGGVKRDWEGVPRMYYTAGSSKPRCACIRTTGPPSHNMKSKNHENNGDLDNPNLNIYPGCDPLSNSC------------------------------------------------------------------------------------------------------------------------------------------------------------------
>EOG091F04LV|Lottia_gigantea|HW17_Hermissenda_crassicornis|TRANSCRIPT
---------------------------------------------------AFPTKVFTKQELARYKGENGGDVYLAIAGSVFDVSKGKRHYGPGGGYEFFAGIDGSRGFVTGEFDTKGLVDDISDFS---NSQVLSLDGWRSFYEKDYSLIGVVEGSLYDSNGKETDMMLSYKEKLNLANKEKDLVENDRQLFPPCNSEWSQNSG-SRVWCTKLSGGVKRDWEGLPRMYYTTGSSKPRCACIKMTGPPSHDPNIDNHKNTGDLDNPNLSLYPGCEPLSNSC------------------------------------------------------------------------------------------------------------------------------------------------------------------
>EOG091F04LV|Lottia_gigantea|JG18_Hermissenda_opalescens|TRANSCRIPT
---------------------------------------------------AFSTKVFTKQELAGYKGENGGDVYLAIAGSVFDVSKGRRHYGPGGGYEFFAGIDGSRGFVTGEFDTKGLVDDISDFS---NSQVLSLDGWRSFYEKDYSLIGVVEGSLYDSNGKETDMMLSYKEKLNLANKEKDLVENDRQLFPPCNSEWSQNSG-SRVWCTKLSGGVKRDWEGLPRMYYTTGSSKPRCACIKRTGPPSHDPNSDNHKNTGDLDNPNLSLYPGCEPLSNSCA-----------------------------------------------------------------------------------------------------------------------------------------------------------------
>EOG091F04LV|Lottia_gigantea|NC05_Hermissenda_crassicornis|TRANSCRIPT
---------------------------------------------------AFPTKVFTKQELAGYKGENGGDVYLAIAGSVFDVSKGRRHYGPGGGYEFFAGIDGSRGFVTGEFDTKGLVDDISDFS---NSQVLSLDGWRSFYEKDYSLIGVVEGSLYDSNGKETDMMLSYKEKLNLANKEKDLVENDRQLFPPCNSEWSQNSG-SRVWCTKLSGGVKRDWEGLPRMYYTTGSSKPRCACIKMTGPPSHDPNSDNHKNTGDLDNPNLSLYPGCEPLSNSC------------------------------------------------------------------------------------------------------------------------------------------------------------------
>EOG091F04LV|Lottia_gigantea|HW02_Berghia_verrucicornis|TRANSCRIPT
-------------------------------------------------------------------------VYLAIAGNVFDVSRGRRHYGPGGGYEFFAGIDGSKAFVTGDFDEFGLVDDISDLS---ESQILALDGWKSFYEKDYSHIGVVEGSFYDNNGKETDMMQLYKEKLNIANKEKELLENDRQLFPPCNSEWSQGSG-SRVWCTKLSGGIERNWEGVPRMYYTAGTSKPRCACIRETGPPSHNPNSKNHKNNGDLD-----------------------------------------------------------------------------------------------------------------------------------------------------------------------------------
>EOG091F04LV|Lottia_gigantea|JG04_Berghia_stephanieae|TRANSCRIPT
-------------------------------------------------------KVFTKEELSQYKGENGGEIYLAIAGNVFDVSRGRRHYGPGGGYEFFAGIDGSKAFVTGDFDEFGLVDDISDLS---ESQILSLDGWRSFYEKDYSHIGVVEGSFYDNNGKETDMMQLYKEKLNIANKEKELLENDRQLFPPCNSEWSQNSG-SRVWCTKLSGGIERNWEGVPRMYYTVGTSKPRCACIRETGPPSHNPNSKNHKNNGDLDNPNLHLYPGCEPDSKSC------------------------------------------------------------------------------------------------------------------------------------------------------------------
>EOG091F04LV|Lottia_gigantea|HW20_Spurilla_neapolitana|TRANSCRIPT
----------------------------------------------------------------------------------------------------------------------GLSDNISDLA---ETEILALDGWRSFYEKDYSRIGVVEGSFYDKDGKETDMMLIYKDKLNLANKEKELLENDRQLFPPCNSEWSQQSG-SRVWCSKLSGGIDRSWEGVPRMYYTAGRSKPRCACIRDIGPPSHNPASTNHKNNGDLDNPNLNLYPGCEPSSKSC------------------------------------------------------------------------------------------------------------------------------------------------------------------
>EOG091F04LV|Lottia_gigantea|JG29_Spurilla_braziliana|TRANSCRIPT
-A-----------------------------------------------TKGRPVKVFTKKELAQFKGEDGGKVYLAICGVVFDVSKGRRHYGPGGGYEFFAGVDGSKAFVTGNFNADGLSDDISDLS---EAEIVALDGWRSFYEKDYSHIGVVEGSFYDKNGKETDMMLIYKEKLNLANKEKELLENDRQLFPPCNSEWSQQSG-SRVWCTKLSGGIDRSWEGVPRMYYTAGRSKPRCACVRETGPPSHNPASKNHKNNGDLDNPNLNLYPGCEPSSKSCA-----------------------------------------------------------------------------------------------------------------------------------------------------------------
>EOG091F04LV|Lottia_gigantea|JG21_Limenandra_confusa|TRANSCRIPT
----------------------------------------------------IQPKVFTKEELAKYKGENGGSVYLAIAGNVFDVSRGRRHYGPGGGYDFFAGVDGSKAFVTGNFNAEGLTDDISELS---DSEVLSLEGWRNFYEKDYSHIGVVEGAFYDKSGKETEIMLLYREKLRLANKEKELLETDRKLFPPCNSEWSQRSG-SRVWCTKLSGGVERNWVGVPRMYYTAGSSKPRCACVREIGPPSHNPSSKNHKNNGDLDNPNLNLYPGCEASSKSCA-----------------------------------------------------------------------------------------------------------------------------------------------------------------
>EOG091F04LV|Biomphalaria_glabrata|JG23_Melibe_leonina|TRANSCRIPT
-------------------------------------------------------KVFSKEELAKYKGENGGRVYLAIVGKVFDVSKGKRHYGPGGGYEFFSGIDGSKAFVTGKFDKEGL------------------------------------------------------------------------------------------------------------------------------------------------------------------------------------------------------------------------------------------------------------------------------------------------------------------------------------
>EOG091F04LV|Lottia_gigantea|HW05_Caloria_elegans|TRANSCRIPT
-------------------------------------------------------KVFTKEELAQYKGENDGQVYLALVGSVFDVSKGRRHYGPGGGYDFFAGTDGSKAFVTGEFNAEGLTDDISDLT---PSQISSLEGWKSFYEKDYSLIGVVEGAFYDKNGDETDVMLFYRQQVDLANKEKVLVENDRKLFPPCNSEWSQNSG-SRVWCTRLSGGIKRDWEGVPRRYFTAGSSNPRCACVRETGPPSHDPSKKNHKDNGDLDNPNLNLYPGCQPSSKSC------------------------------------------------------------------------------------------------------------------------------------------------------------------
>EOG091F04LV|Lottia_gigantea|JG20_Learchis_evelinae|TRANSCRIPT
--------------------------------------------------------------------------------------------------------------------------------------------------KDYSLIGVVEGAFYDKNGEETDMMVFYRTQLVLANKEKELLENDRQLSPPCNSEWSQQSG-SRVWCTKLSGGVKRDWEGVPRRYFKAGSSNPRCACIRVTGPPSHDPSKKNHKNNGDLDNPNLNLYPGCEPSSKSC------------------------------------------------------------------------------------------------------------------------------------------------------------------
>EOG091F04LV|Biomphalaria_glabrata|HW06_Cratena_peregrina|TRANSCRIPT
-----------------------------------------------------------------------------------DVSKGRKHYGPGGGYEFFAGIDASKSFVTGNFEGEGLTDDISDLS---PSQFLSLEGWKSFYEKDYSFIGVVQGAFYDKNGDETDNMRFYRKQLNLANKEKDLIENDRQLFPPCNSEWSQNKG-SR-------------------------------------------------------------------------------------------------------------------------------------------------------------------------------------------------------------------------------------------
>EOG091F04LV|Lottia_gigantea|HW13_Favorinus_branchialis|TRANSCRIPT
------------------------------------------------------------------K---DGDVYLALVGSVFDVSRGRRHYGPGGGYEFFAGVDGSKAFVTGNFEEEGLTDDIIGLS---PSEILSLEGWKSFYEKDYSFIGVVQGAFYDKNGDETDMMLFYKQQLDLANKEKELVENDKQLFPPCNSEWSQQSG-SRVWCTKLSGGVKRNWEGVPRMYYTAGSSKPRCACVRETGPPSHNPSSNNHKNNGDLDNPNLNLYPGCSPRSKSCA-----------------------------------------------------------------------------------------------------------------------------------------------------------------
>EOG091F04LV|Lottia_gigantea|JG15_Favorinus_auritulus|TRANSCRIPT
------------------------------------------------------------------K---DGDVYLALVGSVFDVSKGRRHYGPGGGYEFFAGVDGSKAFVTGNFEEEGLTDDISGLS---PSEILSLEGWKSFYEKDYSFIGVVQGAFYDKNGDETDMMLFYKQQLDLANKEKELVENDKQLFPPCNSEWSQQSG-SRVWCTKLSGGIKRDWEGVPRMYYTAGSSKPRCACVRETGPPSHNPSSTNHKNNGDLDNPNLNLYPGCNPTSNSCA-----------------------------------------------------------------------------------------------------------------------------------------------------------------
>EOG091F04LV|Lottia_gigantea|JG16_Flabellina_iodinea|TRANSCRIPT
----------------------------------------------------------------------------------------------------------------------------------------------------------------------------YKNKLELAKKEKELIENDKQLFPPCNSEWSQQNG-GRVWCSNLSGGIKRDWEGVPRMYYTAGKSKPRCACVRETGPPSHDPNSQNHKNHGDLDNPNLNLYPGCEPPSKTC------------------------------------------------------------------------------------------------------------------------------------------------------------------
>EOG091F04LV|Lottia_gigantea|HW14_Flabellina_affinis|TRANSCRIPT
-------------------------------------------------------------------------VYLAIVGSVFDVSKGRRHYGPGGGYEFFAGIDGTKAFVTGEFNENGLTDDISGLS---SSQVLSLDGWKSFYEKDYSLVGVVEGSFYNDKGDETDMMHLYKNKLKLALDEKELVENDRQLFPPCNTEWSQQNG-GRVWCSRLSGGIKRDWEGVPRMYYTAGQSKPRCACVRETGAPSHNPDSPDHKNNGDLDNPNLNIYPGCEPSSKSC------------------------------------------------------------------------------------------------------------------------------------------------------------------
>EOG091F04LV|Lottia_gigantea|HW12_Facelina_rubrovittata|TRANSCRIPT
-------------------------------------------------------KVFTKDELAQYKGENNGNVYLAVVGRVFDVSKGRRHYGPGGGYEFFSGTDGSKAFVTGNFGEDGLTDDISDLS---SSQILALDGWKSFYEKDYSFVGVVQGAFYDNNGDETDMMLFYRQQLNLAYKEKELLENDRQLFPPCNSEWSQHSG-SRVWCTKLSGGVQRDWEGVPRMYYTAGSSKPRCACVRETGPPSHNPSEPNPKDNGDLDNPNLSPYPDCDLSSKSC------------------------------------------------------------------------------------------------------------------------------------------------------------------
>EOG091F04LV|Biomphalaria_glabrata|JG27_Phidiana_lynceus|TRANSCRIPT
--------------------------------------------------------------LAQFKGENNGNVYLALLGSVFDVSKGRRHYGPGGGYEFFAGVDGSKAFVTGEFNEEGLTDDISSLT---PTQIQSLEGWRSFYEKDYTLVGVLEGAFYDKHGEETDMMLFYRQQLEVANKEKELLENDRQLFPPCNSEWSQ-------------------------------------------------------------------------------------------------------------------------------------------------------------------------------------------------------------------------------------------------
>EOG091F04LV|Biomphalaria_glabrata|NC04_Fiona_pinnata|TRANSCRIPT
-------------------------------------------------------RTFSKKELANFKGQDGGKVYLAILGEVFDVSKGKRHYGPGGGYEFFSGIDGTRAFVTGKFDADGLTDDITGLS---DAEFLSLEGWKSFYEKDYVHVGIVAGSFYSKDGEELQXXXXXXXXX--XKKEKDIIENEKKLFPPCNSEWSQ-------------------------------------------------------------------------------------------------------------------------------------------------------------------------------------------------------------------------------------------------
>EOG091F04LV|Lottia_gigantea|HW07_Cuthona_caerulea|TRANSCRIPT
-------------------------------------------------------KIFSKQELASFKGKDGGKIYLAILGQVFDVSKGRRHYGPGGGYEFFSGIDGTRAFVTGKFDSDGLIDDIIGLK---DAEILSLEGWESFYRKDYVFVGIVEGSFYTIKGEEKDMMKQYQINLKIAKREKDLIESDKKLFPPCNSEWSQQHG-SRVWCSNLSGGISRDWEGVPRMYFTAGSTKPRCACIRPKGPPSHDLNRENHKDNGDLDNPNLSVYPDCKPSSKSC------------------------------------------------------------------------------------------------------------------------------------------------------------------
>EOG091F04LV|Lottia_gigantea|NC01_Armina_californica|TRANSCRIPT
-------------------------------------------------------KVFTKEELAKYTGDDGGKVYLALIGNVFDVTRGKKHYGPGGGYEFFAGVDGSKAFVTGQFDSDGLVDDISGLT---NAEILSLDNWKSFYEKDYSYVGVVEGSFYNKMGEELDMMKQYREKLASALKEKDLVENDRKLFPPCNSEWSQQNG-GRVWCSYMSGGIKRDWEGLPRMYYKAGSSKPRCACVRDNGPPSHDLNSQSHKNNGDLDNPNLNLYPGCEPTSKSC------------------------------------------------------------------------------------------------------------------------------------------------------------------
>EOG091F04LV|Biomphalaria_glabrata|HW01_Armina_tigrina|TRANSCRIPT
----------------------------------------------------------------------------------------------------------SKAFVTGKFDSEGLVDDISDLS---NAEILSLSNWKAFYEKDYNCVGVVEGSFYNKMGEELDMMKQYKEKLVTALKEKDLV-----------------------------------------------------------------------------------------------------------------------------------------------------------------------------------------------------------------------------------------------------------------
>EOG091F04LV|Lottia_gigantea|HW16_Hancockia_cfuncinata|TRANSCRIPT
--------------------------------------------------------VLSKHELAKFKGKDNGKVYLAIIGSVFDVSKGRKHYGPGGGYEFFSGIDGSKAFVTGKFDAEGLVDDISDLS---NSDILSLNNWKSFYEKSYSFVGIVQGSFYDDQGKELEMMSLYRQKLTAALNEQNIIENERQLFPPCNSEWSQQSG-ARVWCSNLSGGVERSWEGVPRMYFTAGSSKPRCACVRQTGPPSHDLESKHHKNNGDLDNPHLNVYPGCDISSRSC------------------------------------------------------------------------------------------------------------------------------------------------------------------
>EOG091F04LV|Lottia_gigantea|HW15_Flabellina_babai|TRANSCRIPT
---------------------------------------------------------------------NDGKVYLAIVGNVYDVSKGRRHYGPGGGYEFFAGIDGSKAFITGQFDSEGLTDDISELS---YQEILSLDGWKSFYEKDYSFVGIVEGSFYDENGKETSMMQLYRDKLHLANREKDVVEKDRQLFPPCNSEWSQQNG-GRVWCSTLSGGIKRNWEGVPRMYYTAGSSKPRCACVRENGPPSHDMEKQDHKNKGDLDNPNLNIYPGCDPHANSC------------------------------------------------------------------------------------------------------------------------------------------------------------------
>EOG091F04LV|Lottia_gigantea|HW11_Eubranchus_exiguus|TRANSCRIPT
-------------------------------------------------------------------------VYLAVLGQVYDVSKGKRHYGPGGGYEFFAGIDGSRAFVSGKFDFEGLTDDITGLS---NSDILGLEGWKSFYEKDYTHVGIVEGAFYTKDGREKEMYQIYKNQLASANKEKSLIEEDRKLFPSCNSEWSQQNG-GRVWCGTLSGGVQRDWEGVPRMYYSPGSSRPRCACVRETGPPSHDLQTKTHNNNGDLDNPHLGGYPGCHASSKSC------------------------------------------------------------------------------------------------------------------------------------------------------------------
>EOG091F04LV|Lottia_gigantea|JG14_Eubranchus_rustyus|TRANSCRIPT
------------------------------------------------------------------K---GSKIYLAILGQVYDVTKGLRHYGPGGGYEFFAGIDGSRAFVSGKFDSEGLTDDITGLS---NSDILGLEGWKSFYEKDYSHVGIVEGAFYTKDGQQTEMMQVYKNHLASANKEKTLIEEDQQLFPPCNSEWSQQNG-GRVWCGKLSGGVQRDWEGVPRMYYSAGSSRPRCACVRETGPPSHDPDSQKHKNNGDLSNPNLNVYPGCDPSSHSC------------------------------------------------------------------------------------------------------------------------------------------------------------------
>EOG091F04LV|Lottia_gigantea|JG08_Dendronotus_venustus|TRANSCRIPT
-------------------------------------------------------------------------VYLALLGNVFDVSKGRRHYGPGGGYEFFSGTDGSNAFVTGKFDAEGLVDDITQLS---NSDIISLDKWKSFYEKEYTFVGFVEGSFYDKDGKEKSMMNVYRLKMESALKENDLVQADRQLFPPCNSEWSQDSG-SRVWCSDLSGGIERDWIGVPRMYYVAGNSKPRCACVRQTGPPSHDMKSQNHNDNGDLDNPNLNVYPGCGYSSKSC------------------------------------------------------------------------------------------------------------------------------------------------------------------
>EOG091F04LV|Lottia_gigantea|HW10_Embletonia_pulchra|TRANSCRIPT
--------------------------------------------------------------------------------------------------EFFSGIDGTAAFITGKFDAEGLTDDISHLS---NEEMLALDGWKSFYEKDYTFIGVVDGSFYNQKGEEMSMMQMYKEKLKIASKEKDLLENDRQLFPPCNSEWSQDSG-SRVWCSKLSCGIKRDWEGVPRMYYTAGSSRPRCACVRETGPPSHDPKSQSHNNRGDLENPNLNFYPDCPPKSKSC------------------------------------------------------------------------------------------------------------------------------------------------------------------
>EOG091F04LV|Lottia_gigantea|JG32_Unidentia_angelvaldesi|TRANSCRIPT
---------------------------------------------------------------------------------------------------------------------------------------------------------------YDENGVEREMMQLYKQMLVVANKEKDLIQTDRQLFPPCNSEWSQDRG-SRVWCTNLSGGIKRDWTGVPRMYYTVGSSKPRCACVR--------------------------------------------------------------------------------------------------------------------------------------------------------------------------------------------------------
>EOG091F04LV|Lottia_gigantea|HW18_Janolus_cristatus|TRANSCRIPT
-------------------------------------------------------------------------VYLAIVGSVFDVTRGKKHYGPGGGYEFFAGVDGSKAFVTGKFDKEGLTDDISELS---PGEILSLQGWKSFYEKDYSFIGFVEGLFYNSKGEELKMMDIYKQKLELATKEKEVLENDRKLFPSCNTEWSQQNG-GRVWCSKLSGGIERDWEGVPRMYFSAGNSNPRCACVRTTGPPSTDLNSQNHKNKGDLNNPNLNPYPGCDPFSVSC------------------------------------------------------------------------------------------------------------------------------------------------------------------
>EOG091F04LV|Lottia_gigantea|NC02_Bathydoris_clavigera|TRANSCRIPT
----------------------------------------------------------------------------------------------------------------------------------------------------------------------TKVMVVDNTPIYVAMQEKELLENDRQLFPPCNSEWSQQNG-GRVWCSKLSGGINRDWEGVPRMYYKAGSSKPRCA-----------------------------------------------------------------------------------------------------------------------------------------------------------------------------------------------------------
>EOG091F04LV|Lottia_gigantea|HW04_Calmella_cavolinii|TRANSCRIPT
-A-----------------------------------------------GSRSKLKVFTREELSKYKGEDGGDVYLALLGNVYDVTRGKKHYGPGGGYSFFSGLDGSAAYVTGEFNEKGLVDDISKLS---NQDILGLENWKLFYENDYNFVGIVEGSFYDKNGEIRDMMRIYKKKLEDAMLEKDLLDNDRKLFPPCNSEWSQNQG-GRVWCSVKSCGVGRDWVGVPRMYYSAGSSKARCACIRTSGPPSYDLKSKSHKDRGDLDNPNLNLYPNCHENSNSCPLP---------------------------------------------------------------------------------------------------------------------------------------------------------------
>EOG091F04LV|Lottia_gigantea|JG26_Phestilla_sp|TRANSCRIPT
G-----------------------------------------------------------------KG-NDGRVLIAVNGNVYDVTKGKRFYGPNGPYGLFAGHDASRALATFSLGEDALKTEYDDLSDLNSLQMESVREWEMQFNEKYILVG-----------------KLYKRKLIVAKKEQDLIHSDKELFPPCNTEWSQKQG-SRVWCSKLSGGIQREWEGVPRMYFKAGSDKPRCACIRQTGPP---------------------------------------------------------------------------------------------------------------------------------------------------------------------------------------------------
>EOG091F04LV|Lottia_gigantea|JG07_Cuthona_albocrusta|TRANSCRIPT
---------------------------------------------------------------------ESKPIYMGVKGVVFDVSEGKRFYGKGSSYNSLVGKDVTRAVAKMSLDEKDLTHDIT-------------------------------------------------------------DLSDKKLFPPCNSEWSQKHG-SRVWCSTLSGGISREWEGVPRMYFTAGSTKPRCACVRSTGPPSHDLKRKTHQNNGDLDNPNLTVYPDCKPTSKSC------------------------------------------------------------------------------------------------------------------------------------------------------------------
>EOG091F04LV|Lottia_gigantea|LotgiG116983
MA-----------------------------------------------GLGFKEKLLTKDELAKFK---ESPIYLAILGKVYDVTEGKRHYCKGAGYEGFSGRDGTRAFITGDFTEAGLIEDIRGLT---LPEFLGLHEWQQKYDKDYTYIGKVIGEYYDEKGQPTETLIAFNHHLKEAFAEKDLDALDMSLFPPCNSEWTEATG-KRIWCTEWSGGIRRSWVGLPREYLRAGKTQPRCACVKDIGPPSSQPDSKNHKNNGDLDNPSLKVYSGCDPKAVSCSFPS--------------------------------------------------------------------------------------------------------------------------------------------------------------
>EOG091F04LV|Crassostrea_gigas|CGI_10024645
MSYIKPLVTFSCAVGGVALLLCLDIFKPQREKLISLIPTNIKDRVFSDISAHSKDRLFTLDELEKYRGQDGNDIYLAILGQVFDVTKGRKHYGPGGTYHFFTGNAGTRAFVSGDFSQQGLKENLDGLS---LKDIQGISGWVDFYHQQYTYIGKLVGHFYDENGNPTAAMDEFENLLEQAKQKQKEDDEDLKRFPPCNSETKVGVS-RRIWCSENSGGIKRDWTGVPRQYFQPGNSQARCACVRDKGPPSSGGSSSN---NGDLNNPNMKVYDGCEPTATSCATPKDRLFTLNELERYRGQVYLAILGQVFDVTKGSKHYGPGGTYHFFTEYAGTRAFASGDFSPQGLTENLDGLSLEDIQKISDWVNFYHKKYTYKGKLTGHFYDKNGNPTKAMNNFERLLEQANKKPKYRDEDRKRFPRCITHYEVGFGRKMMCSKNRQEIV
