# Supplementary material for: Transcriptomics provides a robust framework for the relationships of the major clades of cladobranch sea slugs (Mollusca, Gastropoda, Heterobranchia), but fails to resolve the position of the enigmatic genus Embletonia
Source: BMC Ecol Evol. 2021 Dec 28;21:226. doi: 10.1186/s12862-021-01944-0 (PMC8895541; doi:10.1186/s12862-021-01944-0)
Supplement: Supplementary file 6 — Additional file 6. Archive S4: Unmasked multiple sequence alignments on amino acid level including Doris kerguelenensis and Calmella cavolini prior to the removal of outliers. [file 12862_2021_1944_MOESM6_ESM.zip › Archive_S4/Alignments/EOG091F00Y7.aa.fasta]

>EOG091F00Y7|Biomphalaria_glabrata|BGLTMP004104
MEFVEFIKTPMVNSVILRRPFTPDMEGTLCVTGHHLIISS-RSDNHEELWLLHSNIDSVEKKLVGNGG--ILTLKCKDFLILYLDIPTVEDCLNVAASVEALSNIDDLTLRYPFFYRPMFEVLENGWQAFSPESEFNKFKECSEEWRISYVNKDFKICPTYPQAVFVPKAVDDDIIIKAAAFRQGGRFPVLSYYHKDSKAVLLRSSQPLTGPGGKRCKEDERLVNSVMGMGKRG---YIVDTRAQSVAKVAQSKGNV-----------------------------NCDACNDSNSSMDKWLSKLESSNWLTHVKDIITSACVVAQSIDKDGVSVLVHGSEGLDTT----------------LLV----------------SFEALIEREWLQAGHPFRTRCNKSAYAITKHRLESPVFLLFIDCVWQIWQQFPCSFEFSEKFLVTLFQHAYSSDFGTFLCNNESERHKCKLSERTVSLWSYLNRPEILQDYMNPMYEPNPTVVWPSVAPQSLNVWTGLYLRGVINQSPQEEAWQEIYKIREYDKELRSKVNKLRRQLASLEREAIANGVVSPPQSEDLSGASSGTN
>EOG091F00Y7|Biomphalaria_glabrata|HW04_Calmella_cavolinii|TRANSCRIPT
-----------------------------------------------------------------------------------------------------------------------------------------------------------------------------------------------------------------------------------MGMGKRG---FIVDTRAQGVAKMAQSRGGG-----------------------------MIEACNDSSSSMDKWLSKLESSNWLTHVKDIITSSCVVAQSMDKERVSVLVHGSEGTDTT----------------LLV----------------GFEALIEREWIQAGHPFRTRCNKSAYALTKHRQESPVFLLFIDCVWQIWQQFPCSFEFSEKFLLTLFQHSYSSQFGTFLCNNERERIHCKVSDRTVSLWSYLNRMEILQDFMNPMYEPNPAVVWPSVAPQSLTVWTGLYLRGVINQTPQDEAWQEIYKIREYDQELRSKVNKLRRQLASLEREAISHGVVS---------------
>EOG091F00Y7|Biomphalaria_glabrata|HW03_Berthella_plumula|TRANSCRIPT
------------------------------------------------------------------------------------------------------------------------------------------------------------------------------------------------------------------------------------------------------------------------------------------------------------------------HIKDILTSSCVVAQSIDKDKVSVLVHGAEGVDTT----------------LMT----------------GFEALIEREWIQAGHPFRVRCNKSAFAITKQRMESPVFLLFIDTVWHIWQQFPCSFEFNEKFLIQLFQHAYSSPFGTFMCNNDAERHRCKLSERTVSLWSYFNRPEILQDLMNPMYEPNPNVLWPSVAPQSLTIWSGLYLRGIVNQAPHEEAWQEIYKIREYDKELKSKVNKLRRQLASLEKEAIASGVIAPP-------------
>EOG091F00Y7|Biomphalaria_glabrata|HW19_Polycera_quadrilineata|TRANSCRIPT
MEFVEFIKTPMVNTVVLRRPFTPDIEGTLCVTGHHLIISSRSSENQEELWLLHSNIDIVEKKLSGPGG--TITLKCKDFLIMYLDIPGGEDCLNVAASLEALSNIDDNTLRYPFFYRPMFEILENGWQAFKPEMELNRFQDSSEDWRISYVNKDYKVCPTYPQAVFVPKAIDDETIVKAASFRQGGRFPVLAYCHKETKAVLMRSSQPLTGPNGRRCKEDERLVNSVMGMGRRG---YIVDTRTLQMAKVAQNKGGG-----------------------------MIEACNDSSSSMDKWLSKLESSNWLTHVKSTITSACVVSQSMDREGLSVLVHGSEGTDTT----------------LLT----------------GFEALVDREWIQAGHPFRTRCNKSAFAITKHRQESPVFLLFIDCVWQIWQQFPCSFEFSEQFLIMLFQHAYSSQFGTFLCNNDAERFKCKLAERTVSLWSYLNKPEILQSFMNPLYDPNPCVIWPSVAPQSLTVWTGLYLRGVINQAPQEEAWQEIYKIREYDKELRSKVNKLRRQLASLERESVTSGVIAP--------------
>EOG091F00Y7|Biomphalaria_glabrata|NC02_Bathydoris_clavigera|TRANSCRIPT
MEFAEFIKTTTVPSVTLRRPFTPEMMGTLNVSGHHLLILS-RTGSEEQFLLLHSNVDSVEKKLIGAGG--TITLKCKDFLIIYLDIPSAEDCINVAASVDSLSNIDEDTKLHPFYYHPDFEILENGWQAFKLESELNRFKDCYEDWRISHVNKDYKVCPTYPQAVFVPKGIEDEVLEKAASFRQGGRFPVLAYCHKDTKAVLMRSSQPLTGPSGRRCKEDERLVNSVMGMGRRG---YIVDTRSPNVAKTAQNRGGG-----------------------------MVEACNDSSSSMDKWLSKLESSNWLTHVSNTISASCVVAQSMDIEGLSVLVHGSEGTDST----------------TVT----------------GFEALIEREWIQAGHPFRTRCSKSAFAFTKHRQESPVFLLFIDCIWQIWQQFPCSFEFNENFLVTLFQHAYSSKFGTFLCNNDAERTRCKVSERTVSLWSYLNRPQILQRHMNPMYDPNPAVIWPSVAPQSLTVWTGLYLRGIISQAPQEEAWQEIYKIREYDKELKSKVNKLRRQLASLEREALTNGVISPP-------------
>EOG091F00Y7|Biomphalaria_glabrata|HW09_Doto_sp|TRANSCRIPT
MEFAEFIKTPMVNHVTLRRPFTPNMQGTLCVTGHHLIISSRSETSQEELWLLHSNVDSVEKKLSGACG--VLTLRCKDFLIFHLDFGSADDCINIANSVEALSNIENTTLSYPFFHRPMFTIHENGWQAYQPETELNRFKECSEDWRISYVNKDFRVCSSYPQAVFVPKSIDDETIVKAASFRHGGRFPVLVYCHKYTKAVMMRSSQPLTGTNGKRCKEDERLVNSVMGMGRRG---YIVDTRTTGMAKMAQNKGGG-----------------------------MIEACNDNGSTMDRWLSKLESSNWLSHIKAILTTSCVVAQIMDKEEISVLIHGTEGLDTT----------------LLV----------------SSEALIEREWVQAGHPFRSRCQKSAFAITKSRQESPVFLLFIDCVWQIWQQFPCSFQFNERFLITIFEHAYSSSYGTFLCNNDEERSRCKLRERTVSLWSYLNRPEMLQDFMNPMYEPNPGVIWPSVAPQSLTVWMGLYFRGVVDQAPQEEAWREIHRIREYDKEVQRKVDKLRRQLASLEKEALSLGVL----------------
>EOG091F00Y7|Biomphalaria_glabrata|JG22_Lomanotus_vermiformis|TRANSCRIPT
--------------------------------------------------------------------------------------------------------------------------------------------------------------------------------------------------------------------------------------------------------------------------------------------------------------------------------------------------------------------------------------------------------------RSRCQKSAFAITKGRQEAPVFLLFIDCVWQIWQQFPCSFQFNEKFLITIFQHAYSSSYGSFLCNNDEERSRCKLRERTISLWSYLNRPEVLQDFMNCMYEPNPEVIWPSVAPQSLSVWMGLYFRGVIDQAPQEEAWQEIFKIREYDKELKLKVDKLRHQLASLEKEAMNSGII----------------
>EOG091F00Y7|Biomphalaria_glabrata|HW21_Tritonia_manicata|TRANSCRIPT
MEFVEFIKTPMVNSVTLRRPFTPNIDGTLCVTGHHLIISSRNENHEEELWLLHSNVDSVEKKLTGAGS--VLTLKCKDFLIFYLDFPSAEDCINVASSVESLSNIDNNTLSYPFFYCPMFTIQENGWQAYQPETELNRFKDCSEDWRISNVNKDYKVCPSYPSAVFVPKAIDDETIVKAASFRYGGRFPVLVYCHKNTKAVLMRSGQPLTGPNGKRCKEDERLVNSVMGMGKRG---YIVDTRTQGMAKMAQNKGGG-----------------------------LIEACNDGSSTMDKWLSKLESSNWLTHVKSIITSACVVAQSMDKEDVSVLVHGSEGTDTT----------------LLV----------------SMEALIEREWIQAGHPFRSRCQKSAFAITKNRQEAPVFLLFLDCVWQIWQQFPCSFQFNEKFLITIFQHAYSSSFGTFLCNNAEERTRVNLRERTVSLWSYLNRPEVLQDFMNSMYEPNPAVIWPSVAPQSLSVWTGLYFRGVIDQAPQDEAWQEIYKIREYDKELKLKVNKLRHQLASLEKEAMANGIIA---------------
>EOG091F00Y7|Biomphalaria_glabrata|NC08_Tritonia_hamnerorum|TRANSCRIPT
MEFVEFIKTPMVNSVTLRRPFTPNIDGTLCVTGHHLIISSRNQNHEEELWLLHSNVDSVEKKLTGTGS--VLTLKCKDFLIFYLDFPSAEDCINVASSVESLSNIDNSTLNYPFFYCPMFTIQENGWQAYQPETELNRFKDCSEDWRISYVNKDFKVCPSYPPAVFVPKNIDDETIVKAASFRYGGRFPVLVYCHKNTKAVLMRSSQPLTGPNGKRCKEDERLVNSVMGMGKRG---YIVDTRTQGMAKMAQNKGGG-----------------------------LIEACNDSSSTMDKWLSKLESSNWLSHIKSIITSACVVAQSMDKEDVSVLVHGSEGTDTT----------------LLV----------------SMEALIEREWIQSGHPFRSRCQKSAFAITRNRQEAPVFLLFLDCVWQIWQQFPCSFQFNEKFLITIFQHAYSSSFGTFLCNNAEERTRCNLRERTVSLWSYLNRPEVLQEFMNPMYEPNPAVIWPSVAPQSLSVWMGLYFRGVIDQAPQDEAWQEIYKIREYDKELKLKVNKLRHQLASLEKEAMANGIIA---------------
>EOG091F00Y7|Biomphalaria_glabrata|JG30_Tritonia_festiva|TRANSCRIPT
------------------------------------------------------------------------------------------------------------------------------------------------------------------------------------------------------KAVLMRSSQPLTGPNGKRCKEDERLVNSVMGMGKRG---YIVDTRTQGMAKMAQNKG--------------------------------------------------------------------------------------------------------------------------------------------------------------------------------------------------------------------------------------------------------------------------------------------------------------------------------------------
>EOG091F00Y7|Biomphalaria_glabrata|NC07_Tritonia_diomedea|TRANSCRIPT
MEFVEFIKTPMVNSVTLRRPFTPNIDGTLCVTGHHLIISSRNENHEEELWLLHSNVDSVEKKLTGVGS--VLTLKCKDFLIFYLEFPSAEDCINVSSSVESLSNIDNNTLGYPFFYCPMFTIQENGWQAYQPETELNRFKDCSEDWRISYVNKDFKVCPSYPPAVFVPKNIDDETIVKAASFRYAGRFPVLVYCHKNTKAVLMRSSQPLTGPNGKRCKEDERLVNSVMGMGKRG---YIVDTRTQGMAKMAQNKGGG-----------------------------LIEACNDGNSTMDKWLSKLESSNWLTHIKSIITTACVVAQSMDKEDVSVLVHGSEGTDTT----------------LLV----------------GMEALIEREWVQAGHPFRSRCQKSAFAITKNRQEAPVFLLFLDCVWQIWQQFPCSFQFNEKFLITIFQHAYSSSFGTFLCNNAEERTRCNLRERTVSLWSYLNRPEVLQEFMNPMYEPNPAVIWPSVAPQSLSIWTGLYFRGVIDQAPQDEAWQEIFKIREYDKELKLKVNKLRHQLASLEKEAMANGIIA---------------
>EOG091F00Y7|Crassostrea_gigas|JG02_Antaeolidiella_chromosoma|TRANSCRIPT
------------------------------------------------------------------------------------------------------------------------------------------------DWRISYVNQNFEVCPTYPQAVFVPKSIDDETIKRAATFRHGGRFPVLVYCHKHTKAVMMRSSQPLTGPNGKRCKEDERLVNSVMGMGKRG---YIVDTRTQGMAKMAQNKGGGCELDAHYPQWRKIHQPIERRHS--------------------------------------------------------------------------------------------------------------------------------------------------------------------------------------------------------------------------------------------------------------------------------------------------------------------
>EOG091F00Y7|Biomphalaria_glabrata|JG10_Dirona_picta|TRANSCRIPT
------------------------------------------------------------KKLTGSGG--VLTLKCKDFLIFHLDFPSAEDCINVAASVEALSNIDNSTLSYPFFYRPMFTIQENGWQAYQPETELNRFKDCSEDWRISYVNKDYKVCPSYPQAVFVPKTIDDDTIIKAAAFRYGGRFPVLVYCHKNTKAVMMRSSQPMTGPNGKRCKEDERLVNSVMGMGKRG---YIVDTRTPGMAKMAQNKGGG-----------------------------LIEACNDSGSTMDKWLSKLESSNWLSHVKNTITSACVVAQSMDKEEISVLVHGSEGTDTT----------------LLV----------------SSEALIEREWIQAGHPFRSRCQKSAFAITKNRQEAPVFLLFLDCVWQIWQQFPCSFQFNEKFLITIFQHAYSSPFGSFLCNNAEERTRCNLRERTVSLWSYLNRPEVLQDFMNPMYEPHHSVIWPSVAPQSLSIWMGLYFRGVIDQAPQEEAWQEIYKIREYDKELKHKVDKLRHQLASLEKEAMTNGIIA---------------
>EOG091F00Y7|Biomphalaria_glabrata|HW10_Embletonia_pulchra|TRANSCRIPT
MEFVEFIKTPMVNAVTLRRPFTPNMEGTLCVTGHHLIISSRSENHEQELWLLHGNVDSVEKKLTGAGG--VLTLKCKDFLIFHLDFLSAEDCINVAASVEALSNIDNHTLSYPFFYRPMFAIQENGWQAYQPETELNRFKDCKEDWRISYLNKDFNVCPSYPQAVFVPKAIDDETIIKAASFRYGGRFPVLVYCHKNTKAVMMRSSQPLTGPNGRRCKEDERLVNSVMGMGKRG---YIVDTRSSGMAKMAQNKGGG-----------------------------LIEACNDGNSTMDKWLSKLESSNWLTHIKSTITTACVVAQSMDKEEISVLVHGSEGTDTT----------------LLV----------------SMEALIEREWIQAGHPFRSRCQKSAFAITKNRQEAPVFLLFLDCVWQIWQQFPCSFQFNEKFLTTIFQHAYSSSFGTFLCNNAEERTLCNLRERTVSLWSYLNRPEVLQEFMNPMYEPNPAVVWPSVAPQSMNVWTGLYFRGIIDQSPQEEAWQEIYKIREYDKELKLKVDKLRHQLASLEKEALTNGII----------------
>EOG091F00Y7|Biomphalaria_glabrata|JG16_Flabellina_iodinea|TRANSCRIPT
MEFVEFIKTPMVNSVTLRRPLSPNMDGTLCVTGHHLIISS-RSGNKEELWLLHGNVDSVEKKLTGSGG--VLTLKCKDFLIFHLEFQLAEDCINVAASVEALSNIDNNTLGYPFFYRPMFAIQENGWHAYQPETELNRFKDCSEDWRISYVNQNFEVCPSYPQAVFVPKTIDDETLKKAASFRQGGRFPVLIYCHKTTKAVMMRSSQPLTGPNGKRCKEDERLVNSVMGMGKRG---YIVDTRTPGVAKMAQNKGGG-----------------------------MVEACNDNNSTMDKWLSKLESSNWLTHIKNIITSSCVVAQSMDKEEISVLVHGSEGTDTT----------------LLV----------------SMEALIEREWIQAGHPFRSRCQKSAFAITKNRQEAPVFLLFLDCVWQIWQQFPCCFQFNEKFLITIFQHAYSSSFGTFLCDNAKERARCNLRERTVSLWSYLNRPEVIQGLMNPMYEPNPAVIWPSVAPQSLNVWNGLYFRGITDQTPQEEAWQEIYKIREYDKELRLKVDKLRYQLASLEKEAMTNGIIACPVSAD---------
>EOG091F00Y7|Biomphalaria_glabrata|HW18_Janolus_cristatus|TRANSCRIPT
MEFVEFIKTPMVNSITLRRPFTRNVEGTLCVTGHHLIISSRNNTHKEELWLLHSNVDSVEKKLIGGGG--VLTLKCKDFLIFHLDFPSAEDCINVATSVEALSNIDNSTLSYPFFYRPMFTIQENGWQAYQPETELNRFKDCSEDWRISYINKDFKICPSYPQAVFVPKNIDDETIVKAASFRYGGRFPVLVYCHKNTKAVIMRSSQPMTGPTGKRCKEDERLVNSVMGMGKRG---YIVDTRTPTMAKMAQNKGGG-----------------------------LIEACNDSSSTMDKWLSKLESSNWLSHVKNSITTACVIAQSVDKEEISVLVHGSEGTDTT----------------LLV----------------SSLALIEREWIQAGHPFKARCQKAAFAITKNRQEAPVFLLFLDCVWQIWQQFPCSFQFNEKFLITIFQHAYSSPFGTFLYNHAEERSRCNLPDRTVSLWSYLNRPEVLQDFMNPMYEPNPAVIWPSVAPQSLSIWMGLYFRGVIDQAPQEEVWQEIYKIREYDKELKLKVDKLRHQLASLEKEAMSNGVIS---------------
>EOG091F00Y7|Biomphalaria_glabrata|JG32_Unidentia_angelvaldesi|TRANSCRIPT
MDFVEFIKTPMVNSVILRRPLTSNMDGTLCVTGHHLIISSRRSENHEELWLLHDNVDSVEKKLIGSGG--VLTLKCKDFLFYHLEFQSAEDCINVAASVEALSNIDDIKYSYPFFYRPMFAIQENGWHAYQPETELNRFKDCSEDWRISYVNQNFEVCPSYPQAVFVPKAIDDETIKKAATFRHGGRFPVLVYYHKQTKAVMMRSSQPLTGPSGRRCKEDERLVNSVMGMGKRG---YIVDSRTQGMAKMAQNKGGG-----------------------------LIEASTDNASTMDKWLSKLESSNWLTHIKSIITSACVVAQSMDKEEISVLVHGSEGTDTT----------------LLI----------------SSLALIEREWIQAGHPFRSRCQKSAFAITKNRQEAPVFLLFLDCVWQIWQQFPCSFQFNEKFLITIFQHAYSSSFGTFQCDNAKERSLCNLRERTVSLWSYLNRPEILQQFMNPMYEPNPVVIWPSVAPQSLSIWTGLYFRGFMDLSPQEEAWQEIFKIREYDKELKLKVDKLRHQLASLEKEALANGIIA---------------
>EOG091F00Y7|Biomphalaria_glabrata|HW02_Berghia_verrucicornis|TRANSCRIPT
MEFVEFIKTPMVNSVILRRPLTVNMEGTLCVTGHHLIISS-RSGKQEELWLLHSNVDSVEKKLTGSGG--VMTLKCKDFLIFHLDFQLAEDCINVSASVEALSNIDNNTLSYPFFYRPMFTIQENGWHAYQPETELNRFKDCSEDWRISYVNQNFEVCPSYPQAVFVPKSIDDDTIKKAASFRHGGRFPVLVYCHKHTKAVMMRSGQPLTGPSGKRCKEDERLVNSVMGMGKRG---YIVDTRTPGMAKMAQNKGGG-----------------------------LIEASNDNNSSMDKWLSKLESSNWLTHIKNIITSACVVAQSMDKEEISVLVHGSEGTDTT----------------LLV----------------SSEALIEREWIQAGHPFRSRCQKSAFAITKNRQEAPVFLLFLDCVWQIWQQFPCSFQFNEKFLITIFRHAYSSSFGTFLCDSARERARCNLRERTVSLWSYLNRHEVLQQFMNPMYEPNPSVIWPSVAPQSLSIWMGLYFRGVVDQSPQEEAWQEIFKIREYDKELRLKVDKLRHQLACLEKEAVANGII----------------
>EOG091F00Y7|Biomphalaria_glabrata|JG12_Dondice_parguerensis|TRANSCRIPT
-----------------------------------------------------------RKKLTGSGG--VMTLKCKDFLIFHLDFQSAEDCINVSASVDALSNIDNSTLSYPFFYRPMFTIQENGWHAYQPETELNRFKDCSEDWRISYVNQNFEVCPSYPQAVFVPKSIDDETIKKAAAFRHGGRFPVLVYCHKHTKAVMMRSGQPLTGPSGKRCKEDERLVNSVMGMGKRG---YIVDTRTVGMAKMAQNKGGG-----------------------------LIESCNDNNSSMDKWLSKLESSNWLSHIKSIITSACVVAQSMDKEEISVLVHGTEGTDTT----------------LLV----------------CMEALIEREWIQAGHPFRSRCQKSAYAITKNRQEAPVFLLFLDCVFQIWQQFPCCFQFNEKFLITIFQHAYSSSFGTFLCDNARERARCNLRERTVSLWSYLNRHEVLQQFMNPMYEPNPAVIWPSVAPQSLSIWMGLYFRGVMDQSPQEEAWQEIYKIREYDKELRLKVDKLRHQLACLEKEAVTNGIIACPTGSSLS-------
>EOG091F00Y7|Biomphalaria_glabrata|HW17_Hermissenda_crassicornis|TRANSCRIPT
MEFVEFIKTPMVNSVTLRRPLTPNMEGTLCVTGHHLIISS-RTGNQEELWLLHSNVDSVEKKLTGSGG--VMTLKCKDFLIFHLDFQSAEDCINVSASVDALSNIDNNTLSYPFFYRPMFTIQENGWHAYQPETELNRFKDCSEDWRISYVNQNFEVCPSYPQAVFVPKSIDDETIKKAALFRHGGRFPVLVYCHKHTKAVMMRSGQPLTGPSGKRCKEDERLVNSVMGMGKRG---YIVDTRTPGMAKMAQNKGGG-----------------------------LIEACNDSNSSMDKWLSKLESSNWLTHIKSIITSACVVAQSMDKEEISVLVHGSEGTDTT----------------LIV----------------SSEALIEREWIQAGHPFRSRCQKSAFAITKNRQEAPVFLLFLDCVLQIWQQFPCCFQFNEKFLITIFQHAYSSSFGTFLCDNARERARCNLRERTVSLWSFLNRHEVLQQFMNPMYEPNPGVIWPSVAPQSLSIWMGLYFRGVMDQSPQEEAWQEIYKIREYDKELRLKVDKLRHQLACLEKEAVTNGIIACPAASSSS-------
>EOG091F00Y7|Biomphalaria_glabrata|NC05_Hermissenda_crassicornis|TRANSCRIPT
MEFVEFIKTPMVNSVTLRRPLTPNMEGTLCVTGHHLIISS-RTGNQEELWLLHSNVDSVEKKLTGSGG--VMTLKCKDFLIFHLDFQSAEDCINVSASVDALSNIDNNTLSYPFFYRPMFTIQENGWHAYQPETELNRFKDCSEDWRISYVNQNFEVCPSYPQAVFVPKSIDDETIKKAALFRHGGRFPVLVYCHKHTKAVMMRSGQPLTGPSGKRCKEDERLVNSVMGMGKRG---YIVDTRTPGMAKMAQNKGGG-----------------------------LIEACNDSNSSMDKWLSKLESSNWLTHIKSIITSACVVAQSMDKEEISVLVHGSEGTDTT----------------LIV----------------SSEALIEREWIQAGHPFRSRCQKSAFAITKNRQEAPVFLLFLDCVLQIWQQFPCCFQFNEKFLITIFQHAYSSSFGTFLCDNARERARCNLRERTVSLWSFLNRHEVLQQFMNPMYEPNPGVIWPSVAPQSLSIWMGLYFRGVMDQSPQEEAWQEIYKIREYDKELRLKVDKLRHQLACLEKEAVTNGIIACP-------------
>EOG091F00Y7|Biomphalaria_glabrata|HW05_Caloria_elegans|TRANSCRIPT
MEFVEFIKTPMVNSVTLRRPLTPNMEGTLCVTGHHLIISS-RSENHEELWLLHSNVDSVEKKLIGAGG--VMTLKCKDFLIFHLDFQQAEECINVSASVEALSNIDNNTLSYPFFYRPMFAIQENGWHAYQPETELNRFKDCSEDFRISYVNQNFEVCPSYPQAVFVPKTIDDETIKKAATFRHGGRFPVLVYCHKHTKAVMMRSGQPLTGPSGKRCKEDERLVNSVMGMGKRG---YIVDTRAPGMAKMAQNKGGG-----------------------------LIEACNDNTSTMDKWLSKLESSNWLTHIRSIITSACVVAQSMDKDEISVLVHGSEGTDTT----------------LLV----------------GMEALIEREWIQAGHPFRSRCHKSAFAITKNRQEAPVFLLFLDCVWQIWQQFPCSFQFNEKFLITIFQHAYSSSFGTFLCDNARDRARCNLRERTVSLWSYLNRHEVLQQFMNPMYEPNPSVIWPSVAPQSLGVWQGLYFRGVMDQSPQEEAWQEIYKIREYDKELRVKVDKLRHQLACLEKEAVSNGII----------------
>EOG091F00Y7|Biomphalaria_glabrata|JG25_Palisa_papillata|TRANSCRIPT
---------------------------------------------------------------------------------------------------------------------------------------------------ISYVNQNFEVCPSYPQAVFVPKTIDDDTIKKAASFRHGSRFPVLVYCHKHTKAVMMRSGQPLTGPSGKRCKEDERLVNSVMGMGKRG---YIVDTRTPGMAKMAQNKG-----------------------------------------------SKLESSNWLTHIKSIITSACVVAQSMDKDEISVLVHGTEGTDTT----------------LLV----------------SMEALIEREWIQAGHPFRSRCNKSAFAITKNRQEAPVFLLFLDCVWQIWQQFPCSFQFNEKFLITIFQHAYSSSFGTFLCDNARERARCNLRERTVSLWSYLNRHEVLQQFMNPMYEPNPSVIWPSVAPQSLGIWQGLYFRGVMDQTPQEEAWQEIHKIREYDKE-----------------------------------------
>EOG091F00Y7|Biomphalaria_glabrata|HW06_Cratena_peregrina|TRANSCRIPT
MEFVEFIKTPMVNSVILRRPLTSNMEGTLCVTGHHLIISA-RSDNHEELWLLHSNVDSVEKKLIGAGG--VMTLKCKDFLIFHLDFQSAEDCINVSASVEALSNIDNNTLSYPFFYRPMFAIQENGWQAYQPETELNRFKDCCEDFRISYVNQNFEVCPSYPQAVFVPKSIDDETIKKAATFRHGGRFPVLVYCHKNTKAVMMRSGQPLTGPNGKRCKEDERLVNSVMGMGKRG---YIVDTRTPGVAKMAQNKGGG-----------------------------LIEACNDNNSSMDKWLSKLETSNWLTHIRNIITSACVVAQSMDKDEISVLVHGSEGTDTT----------------LLV----------------GMEALIEREWIQAGHPFRSRCSKSAFAVTKNRQEAPVFLLFLDCVWQIWQQFPCSFQFNEKFLITIFQHAYSSSFGTFLCDNARERARCNLRDRTVSLWSYLNRHEVLQQFMNPMYEPNPSVIWPSVAPQSLGVWQGLYFRGVMDQSPQEEAWQEIHKIREYDKELKVKVDKLRHQLACLEKEAVANGVI----------------
>EOG091F00Y7|Biomphalaria_glabrata|HW13_Favorinus_branchialis|TRANSCRIPT
MEFVEFIKTPMVNSVILRRPLTSNMEGTLCVTGHHLIISA-RSDNHEELWLLHSNVDSVEKKLTGAGG--VMTLKCKDFLIFHLDFQSAEDCINVSASVEALSNIDNSTLSYPFFYRPMFAIQENGWHAYQPETELNRFKDCSEDFRISYVNQNFEVCASYPPAVFVPKSIDDETIKKAATFRHGGRFPVLVYCHKQTKAVMMRSGQPLTGPNSKRCKEDERLVNSVMGMGKRG---YIVDTRTPGMAKMAQNKGGG-----------------------------LVEACIDNSSSMDKWLSKLESSNWLTHVRNIITSACVVAQSMDKDEISVLVHGSEGTDTT----------------LLV----------------GMEALIEREWIQAGHPFRSRCHKSAFAITKNRQEAPVFLLFLDCVWQIWQQFPCSFQFNEKFLITIFQHAYSSSFGTFLCDSARERARCNLRERTVSLWSYLNRHEVLQQFMNPMYEPNPAVIWPSVAPQSLSVWQGLYFRGVMDQSPQEEAWQEIYKIREYDKELRVKVDKLRHQLACLEKEAVSNGII----------------
>EOG091F00Y7|Biomphalaria_glabrata|JG24_Noumeaella_rubrofasciata|TRANSCRIPT
-----------------------------------------------EHWLLHSNVDSVEKKLTGSGG--VMTLKCKDFLIFHLDFQLAEDCINVSASVEALSNIDNSTLSYPFFYRPMFTIQENGWQAYQPETELNRFKDCSEDWRISYVNQNFEVCPSYPQAVFVPKSIDDETIKKAASFRHGGRFPVLVYCHKHTKAVMMRSGQPLTGPSGKRCKEDERLVNSVMGMGKRG---YIVDTRTAGMAKMAQNKGGG-----------------------------LIEACNDNNSSMDKWLSKLESSNWLTHIKNPITSACVVAQSMDKEEISVLVHGSEGTDTT----------------LLV----------------GMEALIEREWIQAGHPFRSRCQKSAFAITKNRQEAPVFLLFLDCVWQIWQQFPCSFQFNEKFLITIFQHAYSSSFGTFLCDNARERSRCNLRERTVSLWSYLNRHEVLQQFMNPMYEPHPAVIWPSVAPQSLSVWTGLYFRGVMDQAPQEEAWQEIYKIREYDKELRLKVDKLRHQLACLEKEAVTNGIIA---------------
>EOG091F00Y7|Crassostrea_gigas|HW20_Spurilla_neapolitana|TRANSCRIPT
------------------------------------------------------------------------------------------------------------------------------------------------------------------------------------------RFPVLVYCHKHTKAVMMRSGQPLTGPNGKRCKEDERLVNSVMGMGKRG---YIVDTRSPGMAKMAQNKGGGCELDAHYPQWRKIHQPIERRHTFHDSLIKMIEASNDNNSSMDKWLSKLESSNWLAHIKSIITSACVVAQSMDKEEISVLVHGSEGTDTT----------------LLVSSLAQVILDHDCRTVTGMEALIEREWIQAGHPFRSRCQKSAFAITKNRLEAPVFLLFLDCVWQIWQQFPCSFQFNEKFLITIFQHAYSSSFGTFLCDSARERARCNLRERTVSLWSYLNRHEVLQQFMNPMYEPNPSVIWPSVAPQSLSIWMGLYFRGVMDQSPQEEAWQEIFKIREYDKELRMKVDKLRHQLACLEKEAVTNGI-----------------
>EOG091F00Y7|Crassostrea_gigas|JG01_Aeolidiella_alba|TRANSCRIPT
-----------------------------------------------------------------------------------------------------------------------------------------------------------------------------------------------------------------------------------------------------------------------------------------------------------------------------------------------------------------------------SSLAQVILDHDCRTVTGMEALIEREWIQAGHPFRSRCQKSAFAITKNRQEAPVFLLFLDCVWQIWQQFPCSFQFNEKFLITIFQHAYSSSFGTFLCDSAKERARCNLRERTVSLWSYLNRHEVLQQYMNPMYEPNPNVIWP---------------------------------------------------------------------------------
>EOG091F00Y7|Crassostrea_gigas|JG27_Phidiana_lynceus|TRANSCRIPT
------------------------------------------------------------------------------------------------------------------------------------------------------------VCSSYPQAVFVPKSIDDETIKKAATFRHGGRFPVLVYCHKHTKAVMMRSGQPLTGPSGKRCKEDERLVNSVMGMGKRG---YIVDTRTTGMAKMAQNKGGGCELDAHYPQWRKIHQPIERRHVFHDSLIKMIEACNDNNSTMDKWLSKLESSNWLTHIRNIITSACVVAQSMDKDEISVLVHGSEGTDTT----------------LLVSSLAQVILDHDCRTVTGMEALIEREWIQAGHPFRSRCNKSAFAITKNRQEAPVFLLFLDCVWQIWQQFPCSFQFNEKFLITIFKHAYSSSFGTFLCDNARERARCNLRERTVSLWSYLNRHEVLQQFMNPMYEPNPAVIWPSVAPQSLGVWQGLYFRGVMDQAPQEEAWQEIYKIREYDKELRVKVDKLRHQLACLEKEA----------------------
>EOG091F00Y7|Biomphalaria_glabrata|JG20_Learchis_evelinae|TRANSCRIPT
---------------------------------------------------------------------------------------------------------------------------------------------------------------------------------------------------------------------------------------------------------------------------------------------------------------------------------------------------------------------------------------DCRTVTGMEALIEREWIQAGHPFRSRCHKSAFAITKNRQEAPVFLLFLDCVWQIWQQFPCSFQFNEKFLITIFQHAYSSSFGTFLCDNARERARCNLRERTVSLWSYLNRHEVLQLFMNPMYEPNPSVIWPSVAPQSLGVWQGLYFRGMMDQSPQEEAWQEIHKIREYDKELRVKVDKLRHQLACLEKEAVS--------------------
>EOG091F00Y7|Biomphalaria_glabrata|HW12_Facelina_rubrovittata|TRANSCRIPT
MEFVEFIKTPMVNSVTLRRPFTPNMEGTLCVTGHHLIISA-RSDNHEELWLLHSNVDSVEKKLIGPGG--VMTLKCKDFLIFHLDFQSAEDCINVSASVEALSNIEDITLSYPFFYRPMFAIQENGWHAYQPETELNRFKDCSEDFRISYVNQNFEVCVSYPQAVFVPKSIDDETIKKAAAFRHGGRFPVLVYCHKNTKAVLMRSGQPLSGPSGKRCKEDERLVNSVMGMGKRG---YIVDTRTPGMAKMAQNKGGG-----------------------------LIEACNDNNSTMDKWLSKLESSNWLTHIRSIMTSACVVAQSMDKDEMSVLVHGSEGTDTT----------------LLV----------------GMEALIEREWIQAGHPFQSRCQKSAFAISKNRQEAPVFLLFLDCVWQIWQQFPCSFQFNEKFLITIFQHAYSSSFGTFLCHNARERVKYNLRERTVSLWSYLNRHEVLQQYMNPMYEPNPSVIWPSVAPQSLAVWQGLYFRGMLDQAPQEEAWQEIYKIREYDKELRVKVEKLRHQLACLEKEAVSNGII----------------
>EOG091F00Y7|Crassostrea_gigas|JG21_Limenandra_confusa|TRANSCRIPT
----------------------------------------------------------------------------------------------------------------------------------------------------------------------------------------------------------------------------------------------------------------------------------------------MIEASNDSNSSTDKWLSKLESSNWLTHIKNIITSACVVAQSMDKEEISVLVHGSEGTDTT----------------LLVSSLAQVILDHDCRTVTGMEALIEREWIQAGHPFRSRCQKSAFAITKNRQEAPVFLLFLDCVWQIWQQFPCSFQFNEKFLITIFQHSYSS-------------------------------------------------------------------------------------------------------------------------------------
>EOG091F00Y7|Crassostrea_gigas|JG04_Berghia_stephanieae|TRANSCRIPT
------------------------------------------------------------------------------------------------------------------------------------------------------VNQNFEVCPSYPQAVFVPKSIDDETIKKAASFRHGGRFPVLVYCHKHTKAVMMRSGQPLTGPSGKRCKEDERLVNSVMGMGKRG---YIVDTRTPGMAKMAQNKGGGCELDAHYPQWRKIHQPIERRHTFHDSLIKMIEASNDNNSSMDKWLSKLESSNWLTHIKNIITSACVVAQSMDKEEISVLVHGSEGTDTT----------------LLVSSLAQVILDHDCRTVTGMEALIEREWIQAGHPFRSRCQKSAFAITKNRQEAPVFLLFLDCVWQI--------EFAPPVLIRLADEVFSNRYGTFFCDNEQERRKVE--KQTLSLWTTLLDER--EMWRSTSYRPGRTQMLPSLCQANYTIWEAYWFR-----------------------------------------------------------------
>EOG091F00Y7|Crassostrea_gigas|JG15_Favorinus_auritulus|TRANSCRIPT
----------------------------------------------EELWLLHSNVDSVEKKLTGAGG--VMTLKCKDFLIFHLDFQSAEDCINVSASVEALSNIDNSTLSYPFFYRPMFAIQENGWHAYQPE----------------------------------------------------------------------------------------------------------------------------------------------------------------------KWLSKLESSNWLTHIRNIITSACVVAQSMDKDEISVLVHGSEGTDTT----------------LLVSSLAQVILDHDCRTVTGMEALIEREWIQAGHPFRSRCHKSAFAITKNRQEAPVFLLFLDCVWQIWQQFPCSFQFNEKFLITIFQHAYSSSFGTFLCDSARERARCNLRERTVSLWSYLNRHEVLQQFMNPMYEPNPAVI-----------------------------------------------------------------------------------
>EOG091F00Y7|Biomphalaria_glabrata|HW16_Hancockia_cfuncinata|TRANSCRIPT
MEFADFIKTPMVNSVTLRRPFTPNMRGTLCVTGHHLIISSRSENNQEELWLLHSNVDSVEKKLTGAGG--VLTLKCKDFLIFHLDFMSAEDCINIAASVESLSNIENNTLSYPFFYRPMFTIQENGWQAYQPETELNRFKDCSEDWRISYVNKDFKVCPSYPQAVFVPKAVDDETIIKAASFRFGGRFPVLVYCHKNSKAVMMRSSQPMTGPNGKRCKEDERLVNSVMGMGKRG---YILDTRTPSMTKMAQNKGGG-----------------------------MIEACNDSSSTMDKWLSKLESSNWLTHVKNSITSACVVAQSMDKEEISVLVHGSEGTDTT----------------LLV----------------SMEALIEREWVQAGHPFRSRCQKSAFAITRNRQEAPVFLLFIDCVWQIWQQFPCSFQFNEKFLITIFQHAYSSSFGTFLCDNDEERSQCQVREGTVSLWSYLNRPEVLQGFMNPMYEPNPAVIWPSVAPQSLNIWMGLYFRGVVDQAPQEEAWQEIYKIREYDKELKLKVDKLRHQLASLEKEALASGIVA---------------
>EOG091F00Y7|Biomphalaria_glabrata|JG17_Hancockia_uncinata|TRANSCRIPT
-------------------------------------------------------------------------------------------------------------------------------------------------------------------------------------------------------------------------------------------------------------------------------------------------ACNDGSSTMDKWLSKLESSNWLTHVKNSITSACVVAQSMDKEEISVLVHGSEGTDTT----------------LLV----------------SMEALIEREWVQAGHPFRSRCQKSAFAITRNRQEAPVFLLFIDCVWQIWQQFPCSFQFNEKFLITIFQHAYSSSFGTFLCDNDEERSQCQVREGTVSLWSYLNRPEVLQGFMNPMYEPNPAVIWPSVAPQSLNIWMGLYFRGVVDQAPQEEAWQEIYKIREYDKELKLKVDKLRHQLASLEKEALASGIVA---------------
>EOG091F00Y7|Biomphalaria_glabrata|NC01_Armina_californica|TRANSCRIPT
MEFAEFIKTPMVNSVTLRRPFTPDLEGTLCITGHHLIISS-RSEKHGELWLLHNNVDSVEKKLTGSGG--ILTLKCKDFLIFYLDFPSAEDCINVASSVESLSNIDNSTLSYPFFYCPMFTIQENGWQAYEPETELNRFKHCSEDWRISYVNKDFKVCPSYPQAIFVPKTVDDETIVKAASFRQGGRFPVLVYCHKSTKAVMMRSSQPMTGPNGKRCRDDEQLVNSVMGMGKRG---YIVDTRTPGIVKMAQNKGGG-----------------------------MIEACNDSNNTMDKWLSKLESSNWLTHIKSIITSACVVAQCMDQNDASVLVHGSEGTDTT----------------LLV----------------SSEALIEREWIQAGHPFRLRCQKSAYAITKNRQEAPVFLLFLDCVWQILQQFPCSFQFNEKFLVTIFQHAYSSPFGTFLCNNAQERTWCNVRERTVSLWSYLNRPEILQEFMNPMYEPNPAVIWPSVAPQSLGVWMGLYFRGVVDQSPQEEAWQEIYKIREYDKELKLKADKLRHQLASLEKEAMASGII----------------
>EOG091F00Y7|Biomphalaria_glabrata|HW01_Armina_tigrina|TRANSCRIPT
------------------------------------------------------------KKLIGSGG--ILTLKCKDFLIFYLEFPSAEDCINVAASVEALSNIDNSTLSYPFFYCPMFTIQENGWQAYEPETELNRFKHCSEDWRISYVNKDFKVCPSYPQAI--------------------------------------------------------------------------------------------------------------------------------------------------------------------------------------------------------------------------------------------------------------------------------------------------------------------------------------------------------------------------------------------------------------------------------------
>EOG091F00Y7|Biomphalaria_glabrata|HW15_Flabellina_babai|TRANSCRIPT
MEFVEFIKTPMVKSVTLRRPFSPNLEGTLCVTGHHLIVSSRSESNAEELWMIHGNVDSVEKKLTGSGG--VLTLKCKDFLIYHLDFQSAEDCINVASSVESLSNIDNYTLSYPFFYRPMFTMQENGWHAYQPETEINRFKDCSEDWRISYVNKDFKVCPTYPQAVFVPKTVDDETIIKAATFRQGGRFPVLVYCHKHTKAVMMRCSQPLTGPNGKRCKEDERLVNSVMGMGKRG---YIFDTRTTGMAKMAQNKGGG-----------------------------MIEACNDSNITMDKWLSKLESSNWLTHVKNTLYASCLVALSLDKEQISVLIHGSEGTDTT----------------LLV----------------GMQALIEREWIQAGHPFRSRCLKSAFAISKNRQEAPVFLLFLDCVWQIWQQFPCSFQFNEKFLITIFQHSYSSSFGTFLCNNAKERSHCNLKERTFSLWSYLNRPEVLQEFMNPMYEPNPCPIWPSVAPQSLNVWMGLYFRGIVDQAPQEEAWLEIYKIREYDKELKLKADKLRHQLASLEKEAMNHGIIA---------------
>EOG091F00Y7|Biomphalaria_glabrata|JG08_Dendronotus_venustus|TRANSCRIPT
MEFVEFIKTPMVNSVTLKRPFTPDMQGTLCVTGHHLIISSRSECNQAELWLLHSNVDSVEKKLTGAGG--VLTLKCKDFLIFTLDFLSAEDCINVGSSVESLSNIENSTLSYPFFYRPMFTIQENGWQAYQPETELTRFKDCSEDWRISYVNKDYRVCPSCPQAVFVPKAIEDDIIIKAASFRQGGRFPVLVYCHKNTKAVLMRSSQPMTG-SGKRCKEDERLINSVMGMGKRG---YIVDTRTTNMAKMAQNKGGE-----------------------------MIEACNDSGITMDKWLSKLVSSHWLTHVKNTITSACVVAQSLDKEEISVLVHGSEGTDTT----------------LLV----------------SSEALIEREWIQAGHPFRSRCQKSAFAITKDRQEAPVFLLFLDCVWQIWQQYPCSFQFNEKFLITIFQHSYSSSFGTFLFDNDRERHRYKLRERTVSLWSYLNRPEVLQEYLNPMYEPNMNVIWPTVAPQSLNVWMGLYFRGILDQAPQEEAWQEVYKIREYDKELKLKVDKLRHQLASLEKEALVHGVL----------------
>EOG091F00Y7|Lottia_gigantea|JG28_Scyllaea_fulva|TRANSCRIPT
-------------------------------------------------------------------------LKCKDFLIFHLDFLSAEDCINVASSVEALSNIENNTLSYPFFYRPMFTIQENGWQAYQPETELNRFKDCSEEWRISYVNKDYKVCPSYPQAVFVPKTIDDETIIKAASFRYGGRFPVLVYCHKNTKAVMMRSSQPMTGPNGKRCKEDERLVNSVMGMGKRG---YIVDTRTPNMAKMAQNKGGGCELDVHYPQWRKIHQPIERRQSFHDSLIKMIEACNDSTSTMDKWLSKLESSNWLTHIKNIITSACVVAQSMDKEEISVLVHGSEGTDTT----------------LLVSSLAQVILDHDCR--------------QAGHPFRSRCQKSAFAITRNRQEAPVFLLFLDCVWQIWQQFPCSFQFNEKFLITIFQHAYSSSFGTFLCNNDEERNRCKLRERTVSLWSYLNRPEVLQEYMNPMYEPNMNVIWPSVAPQSLSIWMGLYFRGVIDQAPQEEAWQEIYKIREYDKELKLKVDKLR--------------------------------
>EOG091F00Y7|Lottia_gigantea|JG13_Doto_lancei|TRANSCRIPT
-------------------------------------------------------------------------LRCKDFLIFHLDFGSADDCINIANSVEALSNIENTTLSYPFFHRPMFTIHENGWQAYQPETELNRFKECSEDWRISYVNKDFRVCPSYPQAVFVPKSIDDETIVKAASFRHGGRFPVLVYCHKYTKAVMMRSSQPLTGTNGKRCKEDERLVNSVMGMGRRG---YIVDTRTTGMAKMAQNKGGGCEPDAHYPQWRKIHQPIERRQNFHDSLIKMIEACNDSGSTMDRWLSKLESSNWLGHVKAILTTSCVVAQIMDKEEISVLIHGTEGLDTT----------------LLVSSLAQVILDHDCRTVSGMEALIEREWVQAGHPFRSRCQKPAFAITKSRQESPVFLLFIDCVWQIWQQFPCSFQFNEKFLITIFEHAYSSSYGTFLCNNDEERSRCKLRERTVSLWSFLNRPEILQDFMNPMYEPNHGVIWPSVAPQSLTVWMGLYFRGIVDQAPQEEAWQEIHRIREYDKE-----------------------------------------
>EOG091F00Y7|Biomphalaria_glabrata|HW11_Eubranchus_exiguus|TRANSCRIPT
MEFMEFIKTPMVQSVTVRRPLHPKMEGTLCVTGHHLIISS-RSQDFKELWLLHTNVDSVEKKLTGSGG--YITIKCKDFLIYHLDFLSAEDCINVASSIDSLSNIDNFTLSNPFFYRPSFPIQENGWQAFQPETEINRFKDCSDTWRISYVNQNFDVCPSYPQAVFVPKSIDDETIKKAALFRQGGRFPVLVYCHKHTKAVMMRSSQPLTGPSGRRCKEDERLVNSVMGMGKRG---YIVDTRSPGMAKMAHNKGGG-----------------------------MIEACHESGSSVDKWLSKLESSNWLSHVKATITSACVVAQSMDKEEISVLVHGSEGTDTT----------------LLV----------------SSEALIEREWIQAGHPFRTRCQKSAYAITTNRLEAPVFLLFLDCVWQIWQQFPCSFEFNEKFLITLFQHTYSSDFGTFLCDNPKERSQCNLKDRTVSLWSYVNRPEVLPQFMNPMYEPNPAVIWPSVAPQSLAVWTGLYFRGILDQQPQEEAWQEILRIREHDKELRLKADKLRHQLAALEKEAIANGVIA---------------
>EOG091F00Y7|Biomphalaria_glabrata|HW07_Cuthona_caerulea|TRANSCRIPT
MEFVEFIKTPMVNSVTLRRQLIPNMEGTLCVTGHHLIISS-RSENHEELWLLHSNVDTVEKKLLGSGG--VMTVKCKDFLIYHLDFLSAEDCINVASSVDALSNIDNYTLSYPFFYRPMFPIQENGWQAFQPETEINRFKDCSDSWRISYVNQNFEVCHGYPQAVFVPKSVDDDTIRKAATFRQGGRFPVLVYCHKHTKAVMMRSSQPLTGPSGRRCKEDERLVNSVMGMGKRG---YIVDTRTPGVAKMAHNKGGG-----------------------------LIEACHEGSGSIDKWLSKLEASNWLTHIKKSLTAACVVAQSMDKEEISVLVHGTEGTDTT----------------LLV----------------SMEALIEREWVQAGHPFRSRCQKSAFAITTNRQEAPVFLLFLDCVWQIWQQFPCSFEFNEKFLITLFQNVYSSNFGTFLCDNAMERQKCQLKERTISLWSYLNRPEILQKFMNPMYEPNPAVIWPSVAPQSLSVWTGLYFRGVVDQSPQDEAWLEIHKIREWDKEMRLKADKLRHQLAALEKEAIANGIIA---------------
>EOG091F00Y7|Biomphalaria_glabrata|HW14_Flabellina_affinis|TRANSCRIPT
---VEFIKTPMVNSVTLRRPLTPNMEGTLCVTGHHLIISS-RSENHEELWLLHDNVDSVEKKLTGSGG--VMTLKCKDFLIFYLDFQSAEDCINIAASVEALSNIDNNTLRYPFFYRPMFAIQENGWHAYQPETELNRFQDCSEDWRISYVNQNFEICPSYPQAVFVPKTVDDDTIKKAASFRYAGRFPVLVYCHKQTKTVMMRSSMPLTGPSGKRCKEDERVVNSVMGMG--------------------------------------------------------------------------------------------------------------------------------------------------------------------------------------------------------------------------------------------------------------------------------------------------------------------------------------------------------------------
>EOG091F00Y7|Lottia_gigantea|JG26_Phestilla_sp|TRANSCRIPT
MEFVEFIKTPMVNSVTLRRQLNPPMEGTLCVTGHHLIISS-RSQNHEELWLLHSNVDTVEKKLIGAGG--IMTIKCKDFLLYHLEFQSAEDCINVSSSVDALSNIDNYTLSYPFFYRPMFPIQENGWQAFQPETEINRFKDCSDSWRISYVNQNFEVCPSYPQAVFVPKSVDDETIKKAAMFRHGGRFPVLVYCHKHTKAVMMRSSQPLTGPSGRRCKEDEKLVNSVMGMGKRG---YIVDTRTPGVAKMAHNKGGGSELEAHYGQWRKIHQPIDRRQNFHDSLIKMIEACHEGNGNIDKWLSKLEASNWLSHVKNAITSACVVAQSVDKEEISVLVHGSEGTDTT----------------LLVSSLTQVILDHDCRTVTGMEALIEREWLQAGHPFRSRCQKSAFAITTNRQE----------------------------------------------------------------------------------------------------------------------------------------------------------------------------
>EOG091F00Y7|Crassostrea_gigas|JG06_Catriona_columbiana|TRANSCRIPT
----------------------------------------------------------------------------------------------------------------------------------------------------------------------------------------------------------------------------------------RG---YIVDTRTPGIAKMAHNKGGGCELDAHYPQWRKIHQPIDRRQNFHDSLIKIIEACHEGSGNVDKWLSKLEASNWLTHVKNSITSACVVAQSMDKEEISVLVHGSEGTDTT----------------LLVSSLTQVILDHDCRTVTGMEALIEREWVQAGHPFRSRCQKSSFAITTNRQEAPVFLMFLDCVWQIWQQFPCSFEFNEKFLTTLFQNVYSSNFGTFLCDNARERQKCQLKDRTISLWSYLNRPEILQKFMNPMYEPNPSVIWPSVAPQSLAVWTGMYFRGVLDQSPQDEAWLEIHKIREWDKEMRLKADKLRHQLASLEKEAIANGV-----------------
>EOG091F00Y7|Crassostrea_gigas|NC04_Fiona_pinnata|TRANSCRIPT
----------------------------------------------------------------------------------------------------------------------------------------------------------------------------------------------------------------------------------VMGMGKRG---YIVDTRTPGMAKMAHNKGGGCELDAHYPQWRKIHQPIDRRQSFHDSLIKMIEACHEGSGNVDKWLSKLEASNWLTHIKNSITSACVVAQSMDKEEISVLVHGSEGTDTT----------------LLVSSLTQVILDHDCRTVTGMEALIEREWVQAGHPFRSRCQKSAFAITTSRQEAPVFLLFLDCVWQIWQQFPCSFEFNEKFLITLFQHAYSSDFGTFLCDNARERQKCQLKERTISLWSFLNRPEVLQKFMNPMYEPNPAVIWPSVAPQSLAVWTGLYFRGVLDQSPQEEAWLEIHKIREWDKEMRLKADKLRHQLAALEKEAIANGI-----------------
>EOG091F00Y7|Crassostrea_gigas|CGI_10022984
MEFAEFITTPMVDNVTLYRPFKVPDNGTLCITGHHMIFSTRQKENHEELWLLHSAVDAVERKLIQSNGKFSIILKCKDFKLLSLEFETVEAMNSVASSIEQLSNIDDVTLKYPFFYRAMFEPLEDGWQAFQPENDYPRFKECADEWRVTNINREYKICPSYPHSLIVPKSVDDETIMKASQFRQHGRFPVLSYYHRQTKAVMMRCSQPLTGPNNKRCKEDEKLLNAVLGIGRKG---YIIDTRSLAAAKSSQAKGGGYEPDAHYSHWRRIHQSIEKRQTFHESLIKMLEACTDDGCSMDKWLSKLESSNWLTHVKDILTCACTVAQCIDSEGANVLVHGSEGFDSTLQITSLVQIVLDHDCRTIN----------------GFEALVEREWLQAGHPFNDRCAKSAFAVSKNRQEAPVFLLFLDCVWQIWQQFPCSFEFNEDFLITLFTHAYFSDFGTFLCNNEKERKRYKLSERTVSLWTYLTRPEVLEQFLNPMYDPNPLVIWPSVAPQSLGLWSRLYQRSYVKDNKQKEAWNEINKIQTHDKELRSRVAKLRRLLASLEKEAVASGVFMPTDLDGDCTVEEA--
>EOG091F00Y7|Lottia_gigantea|LotgiG129928
MEFADFIKTPMVNNVVLRQKFKKAVDGTLCITGHHLILSS-RNQHTEELWLLHSCVDSIEKKLTGSTG--TLTLKCKDFTILFLEFQTVEDCLDVCTSIEQLSNLADLGMKYPFSYRPMFEILEDGWQAFPPEIEFNRQKECGEEWRLSYVNKDYKLCPSYPSVVIVPKQIEDELLQRVAKFRHHGRFPVLSYFHKDNKSVLMRSSQPLTGQNGNRCKEDEKLVNSVLSQGRRG---YIIDTRAQSVAKMAQAKGGGYEPEANYSRWRRIHQPIERHQAFHDSLIKMIEACSDSNSSMDKWLSKLESSNWMTHIKDILTCACVVAQCMDKEGASVLVHGADGFDTTLLVTSLAQLILDQDCRTVS----------------GFEALIEREWIRGGHPFRERCSKSAYAISKQRKESPVFILFIDAVWQILQQFPCSFEFNEEFLIFLIHHAYSSQYGTFLCNNEKERIEHKVTTKTVSLWSFINRPQVLNQYLNPMYEPNPVVIWPSVAPQSLTLWNSLYLRSHIDQTPHEDAWREITKTREFDKELKAKAGKLRR-------------------------------
>EOG091F00Y7|Lottia_gigantea|NC03_Doris_kerguelenensis|TRANSCRIPT
-----------------------------------------------------------------------------------------------------------------------------------------------------------------------------------------GRFPVLSYYHRESKAVLMRSSQPLTGQSGKRCKEDEKIVNSVMGMGRRG---YIVDTRAQSVAKVAQSKGGGYEPEVHYPQWRRIHQPVERRQTFHDSLIKMVEASNDSGSSMDKWLSKLESSNWLTHVKDIITSSCVVAQCLDKEGASVLVHGSEGLDTTLLVSSISQLILDHDCRTVT----------------GFEALIEREWIQ--------------------------------------------------------------------------------------------------------------------------------------------------------------------------------------------------
>EOG091F00Y7|Lottia_gigantea|JG05_Bornella_anguilla|TRANSCRIPT
-------------------------------------------------------------------------------------------------------------------------------------------------WRISYVNKDYKVCPSYPQAVFVPKNIDDETIVKAASFRFAGRFPVLVYCHKNSKAVLMRSSQPMTGSSNKRCKEDERLVNSVMGMGKRG---YIVDTRTQNMAKMAQNRGGGCESDAHYPQWRKIHQPIERRHSFHDSLIKMIEACNDSGSTVDKWLSKLESSNWLSHVKDILTTACLVAQL-----------------------------------------AELLMDPYYRTIKGFQVLVEREWLQFGHKFGERGGHDPHSSDVN-QQSPVFVQFLDCVYQLTLQYP---------------------------------------------------------------------------------------------------------------------------------------------------------
>EOG091F00Y7|Biomphalaria_glabrata|JG23_Melibe_leonina|TRANSCRIPT
------------------------------------------------------------------------------------------------------------------------------------------------------------------------------------------------YLYRHNQASLTRCSQPLSG-FSARCMEDEVLLQAILGTNPGSDFMYIVDTRPKINAMVNKAQGKG-----------------------------LTEVCELKRPSMNDFLSRLESSNWLKHIASVIDTSAFIAKAIY-EGISVLVHCSD------------------------------------------------------------------------------------------------------------------------------------------------------------------------------------------------------------------------------------------------------
