# Supplementary material for: Transcriptomics provides a robust framework for the relationships of the major clades of cladobranch sea slugs (Mollusca, Gastropoda, Heterobranchia), but fails to resolve the position of the enigmatic genus Embletonia
Source: BMC Ecol Evol. 2021 Dec 28;21:226. doi: 10.1186/s12862-021-01944-0 (PMC8895541; doi:10.1186/s12862-021-01944-0)
Supplement: Supplementary file 6 — Additional file 6. Archive S4: Unmasked multiple sequence alignments on amino acid level including Doris kerguelenensis and Calmella cavolini prior to the removal of outliers. [file 12862_2021_1944_MOESM6_ESM.zip › Archive_S4/Alignments/EOG091F02BS.aa.fasta]

>EOG091F02BS|Biomphalaria_glabrata|BGLTMP011244
M-ASESSVVTRDEMHDFIIRCMEKVGTKREHAQALADLLVAADYRGHYSHGLNRLDMYVKDIKAKMCVSDKEPEIVKETAATALVNGNNLLGPVVGKFCIDVAIKKAKEAGIGWVSAYGSNHFGIAGWYAIRAMEQGLIGMAFTNTSPLMVPTRARKPILGTNPISCAAPANNGDSFVLDMATTAVALGKLE--INERKGLEIPLGWGCDVNGK----------------------------GYGLSMMVEVFCGILAGAQFGSNIRKWKTTDR-IAD----------------------------------------------------------------------------------------
>EOG091F02BS|Lottia_gigantea|HW19_Polycera_quadrilineata|TRANSCRIPT
------QAIGKDEMHNFIERCMVKVGAKNEHAQVLADLLVAADYRGHYSHGLNRLDMYVRDVQTGITASDKEPEVVKETVATALVNGNNLLGPVVGRMCMDMAIQKAKSVGIGMVVANASNHFGIAGWYAIRAMEQGLIGMAFTNTSPLMVPTRATKATLGTNPISCAAPAQNGDSFVLDMATTAVALGKLE--LNARKGVDIPLGWGCDENGKATVDPNK---A-SALMPLGGTEECSGYKGYGLAAMVEILCGILAGSHYGPNVRKWKTTET-EADLGQCFLAINPSMFADGFTDRMSDLNSTLRNLPSVDGEGDVLVPGDPELSHQKLCDKRGGIPYHANQVKFAMDLASKLSIDPPK-----
>EOG091F02BS|Lottia_gigantea|HW09_Doto_sp|TRANSCRIPT
---STEAVIPKDEVHAFIVRCMERVGSKPQHTRDLADLLMTADYRGHYSHGINRLDMYVRDIQTGITDKDKEPEVVTEAAATALVDGNNVLGPTVGKMCIDIAIKKAKEAGIGWVSARGSNHFGIAGWYALRAKEQGMIGMAFTNTSPLMVPTRSKENILGTNPIACAAPANNGDEFVLDMATTAVALGKLE--LNERKGLEIPKGWGCDINGKTTTNPSE---A-KGLMPLGGTEECSGYKGYGLSMMVEVFCGLLSGANFANNIRRWKTTER-VANLGQCFVAINPEAFAPGFSDRLSELNTTLRNSELADGETEVMVPGDPERKHQDLCDSLGGIPYHDKQVKFMNDLASELKVDPPK-----
>EOG091F02BS|Lottia_gigantea|JG22_Lomanotus_vermiformis|TRANSCRIPT
--SSTESVIANDEVYNFVVRCMESVGSKPQHTRDLADLLMTADYRGHYSHGINRLDMYVRDIQSGITSKDQEPEVVKETAATALVDGRNVLGPAVGKLCIDLAIKKAKESGIGWVSARGSNHFGIAGWYAIRAKEQGMIGMAFTNTSPLMVPTRSNQTILGTNPIACAAPANNGDEFVLDMATTAVALGKLE--LNERKGLSIPEGWGCDSTGKTTTNPSE---A-KGLMPLGGTEECSGYKGYGLAMMVEVFCGLLSGSQFANNIRRWKTTEK-EANLGQCFVAIDPEAFAPGFSDRLTELNTTIRNSTRAEGETEVLIPGDPERKHQELCDSLGGIPYHPNQIKFMNDLASELNIAP-------
>EOG091F02BS|Lottia_gigantea|JG08_Dendronotus_venustus|TRANSCRIPT
--SSAEATIAKDEVYNFVVRCMESVGSKPDHTRDLADLLMTADHRGHYSHGINRLDMYVRDIQSGITAKDNEPEVVKETAATALVDGNNVLGPAVGKLCIDLAIKKAKEAGIGWVSARGSNHFGIAGWYALRAKEQGMIGMAFTNTSPLMVPTRSKQNILGTNPIACAAPANDGDEFALDMATTSVALGKLE--LNERKGLDIPEGWGCDSTGKTTTDPSK---A-EGLMPLGGTEECSGYKGYGLAMMVEVFCGLLSGANYANNIRRWKTTDR-VANLGQCFVAIDPEAFAPGFCDRLTELNTTLRNSELAEGETEVLVPGDPEKKHKELCESLGGIPYHANQVKFMNDLAAELSVDPPK-----
>EOG091F02BS|Lottia_gigantea|HW21_Tritonia_manicata|TRANSCRIPT
----NEVVVPKDEVDSFVMRCMEKVGSNPEHTRDLANLLVAADYRGHYSHGINRLDMYVRDIQSGITSKDTEPKVIKESVATALVDGNNALGPAVGKMCIDLAIKKAKEAGIGWVSARGSNHFGIAGWYAIRAKEQGMIGMAFTNTSPLMVPTRTKKNILGTNPIACAAPANNGDEFVLDMATTAVALGKLE--LNERKGLDIPQGWGCDSNGITTTNPSE---A-KGLMPLGGTEECSGYKGYGLSMMVELFCGLLSGAKYANNIRRWKTTEE-VANLGQCFVAIDPEAFAPGFTDRLTDLNDTLRSCDPAAGEAEVLVPGDPEKKHQQLCDSLGGIPYHPNQIKFMNDLASELSIPP-------
>EOG091F02BS|Lottia_gigantea|JG30_Tritonia_festiva|TRANSCRIPT
---SQEVVVPKDEVHSFVIRCMEKVGSNPEHTRDLANLLVAADYRGHYSHGINRLDMYVRDIQSGITSKDQEPEVVKETAATALVDGNNVLGPAVGKMCIDLAIQKAKESGIGWVSARGSNHFGIAGWYAIRAKEQGMIGMAFTNTSPLMVPTRAKKNILGTNPIACAAPANNGDEFVLDMATTAVALGKLE--LNERKGLDIPEGWGCDSTGMTTTNPSE---A-KGLMPLGGTEECSGYKGYGLSMMVELFCGVLSGAQYANHIRRWKTTEE-VANLGQCFVAIDPEAFAPGFSDRLTELNTTLRNCEPAAGETEVLVPGDPEKKHQQLCDSLGGIPYHANQIKFMNDLASELSI---------
>EOG091F02BS|Lottia_gigantea|NC07_Tritonia_diomedea|TRANSCRIPT
---SQEVVVPKDEVHSFVIRCMEKVGSNPEHTRDLANLLVAADYRGHYSHGINRLDMYVRDIQSGITSKDQEPEVVKETAATALVDGNNVLGPAVGKMCIDLAIQKAKESGIGWVSARGSNHFGIAGWYAIRAKEQGMIGMAFTNTSPLMVPTRAKKNILGTNPIACAAPANNGDEFVLDMATTAVALGKLE--LNERKGLDIPEGWGCDSTGMTTTNPSE---A-KGLMPLGGTEECSGYKGYGLSMMVELFCGVLSGAQYANHIRRWKTTEE-VANLGQCFVAIDPEAFAPGFSDRLTELNTTLRNCEPAAGETEVLVPGDPEKKHQQLCDSLGGIPYHANQIKFMNDLASELRI---------
>EOG091F02BS|Lottia_gigantea|NC08_Tritonia_hamnerorum|TRANSCRIPT
---SQEVAISKDEVHNFVTRCMEKVGSNPKHTQDLANLLVAADYRGHYSHGINRLDMYVRDIQSGITSKDGEPTVVKETAATALVDGNNVLGPAVGKMCIDLAIKKAKDSGIGWVSARGSNHFGIAGWYAIRAKEQGMIGMAFTNTSPLMVPTRGKKNILGTNPIACAAPANDGDEFVLDMATTAVALGKLE--LNERKGLDIPEGWGCDTTGRTTTNPSE---A-KGLMPLGGTEECSGYKGYGLSMMVELFCGLLSGAKYANNIRRWKTTDQ-VANLGQCFVAIDPEAFAPGFSDRLTELNTTLRSSDPAEGETEVLVPGDPEKKHQQLCDSLGGIPYHANQIKFMNDLAFELSIAP-------
>EOG091F02BS|Lottia_gigantea|HW10_Embletonia_pulchra|TRANSCRIPT
---SPEAVIPRDEVHSFVVRCMEKVGSKPAHTRDLADLLVSADYRGHYSHGINRLDMYVRDIQSGITSKDQEPQVVKETSATALVDGNNVLGPAVGKMCIDLAIRKAKEAGIGWVSARGSNHFGIAGWYAIRAKEQGMIGMAFTNTSPLMVPTRAKKNILGTNPIACAAPANDGDEFVLDMATTAVALGKLE--LNERKGIDIPEGWGCDVNGKTTTNPSE---A-KGLMPLGGTEECSGYKGYGLSMMVEVFCGLLSGAQFANNIRRWKTTEQ-VANLGQCFVAIDPEAFAPGFSDRLTELNTTLRNSDPAEGETEVLVPGDPEKKHQTLCDSLGGIPYHANQVKFMNNLASELSISPPK-----
>EOG091F02BS|Lottia_gigantea|HW18_Janolus_cristatus|TRANSCRIPT
---TPEAVISRDEVRDFVVRCMDKVGSKPDHTRDLADLLVTADYRGHYSHGINRLDMYVRDIETGITSKDHEPEVVKQTAATALVDGNNVLGPTVGKMCIDLAIEKAKEAGIGWVSARGSNHFGIAGWYAIRAKEQGMIGMAFTNTSPLMVPTRAKMNILGTNPIACAAPAKDGDAFVLDMATTAVALGKLE--LNERKGIDIPEGWGCDVSGKTTTNPSE---A-KGLMPLGGTEECSGYKGFGLSMMVEVFCGLLSGANFANNVRRWKTTDR-VANLGQCFVAIDPEAFSPGFSDRLTELNTTLRSTEPAEGESEVLVPGDPEKKHQNLCDSLGGIPYHANQVKFMNDLASQLGIDPPK-----
>EOG091F02BS|Lottia_gigantea|JG19_Janolus_barbarensis|TRANSCRIPT
---SHEAVISRDEVHDFVVRCMGKVGSKPDHTSDLADLLLTADYRGHYSHGINRLDMYVRDIKSGITSKENEPEVVRETVATALVDGNNALGPTVGKMCMDLAIKKAKEAGIGWVSARGSNHFGIAGWYAIRAKEQGMIGMAFTNTSPLMVPTRAKENLLGTNPIACAAPAKDGDAFVLDMATTAVALGKLE--LNERKGLDIPEGWGCDASGKTTTNPSE---A-KGLMPLGGTEECSGYKGYGLSMMVEIFCGLLSGANYANNIRRWKTTDR-IANLGQCFVAIDPEAFSPGFADRLTELNTTIRNTDPAEGETEVLVPGDPEKKHQDLCDSLGGIPYHANQVKFMNDLASQLGIEPPK-----
>EOG091F02BS|Lottia_gigantea|JG11_Dondice_occidentalis|TRANSCRIPT
----KEAVISKEDVHDFVVRCMTQVGSKPAHTQDLANLLVAADYRGHYSHGINRLDMYVRDIQSGITSKEGDPQVVKETLATALVDGNNVLGPAVGKMCIDLAIRKAKETGIGWVSARGSNHFGIAGWYAIRAKEQGMIGMAFTNTSPLMVPTRAKQNILGTNPIACAAPANNGDEFVLDMATTAVALGKLE--LNERKGLDIPEGWGCDSTGRTTTNPSE---A-KGLMPLGGTEECSGYKGYGLSMMVELFCGLLSGAEYGNHIRRWKTTDR-VANLGQCFVAINPEAFAPGFSDRLSELNTTLRGSDPAEGETEVLVPGDPEKKHQDLCDSLGGIPYHANQVTFMNNLASELGI---------
>EOG091F02BS|Lottia_gigantea|JG12_Dondice_parguerensis|TRANSCRIPT
----KEAVISKADVHDFVVRCMTQVGSKPAHTQDLADLLVAADYRGHYSHGINRLDMYVRDIQSGITSKEGDPEVVKETAATALVDGNNVLGPAVGKMCIDLAIRKAKESGIGWVSARGSNHFGIAGWYAIRAKQQGMIGMAFTNTSPLMVPTRAKQNILGTNPIACAAPANNGDEFVLDMATTAVALGKLE--LNERKGLDIPEGWGCDSTGRTTTNPSE---A-KGLMPLGGTEECSGYKGYGLSMMVELFCGLLSGAEYGNHIRRWKTTDR-VANLGQCFVAINPEAFAPGFSDRLSELNTTLRDSDPAEGETEVLVPGDPEKKHQDLCDSLGGIPYHANQVTFMNNLASELGISP-------
>EOG091F02BS|Lottia_gigantea|HW06_Cratena_peregrina|TRANSCRIPT
--STQEAVISKEEVHDFVVRCMTQVGSKPTHTQDLANLLMAADYRGHYSHGINRLDMYVRDIQSGITSKDEEPAIVKETAATALVDGNNALGPAVGKLCIDLAIKKAKESGIGWVSARGSNHFGIAGWYAIRAKEQGMIGMAFTNTSPLMVPTRAKQNILGTNPIACAAPANNGDEFVLDMATTAVALGKLE--LNERKGLDIPEGWGCDSTGRTTTNPSE---A-KGLMPLGGTEECSGYKGYGLSMMVEVFCGLLSGAQYGNHIRRWKTTER-VANLGQCFVAIDPEAFAPGFTDRLSELNTTLRNSDPAEGETEVLVPGDPEKKHQDLCDSLGGIPYHANQVTFMNNLAAELNIAP-------
>EOG091F02BS|Lottia_gigantea|HW12_Facelina_rubrovittata|TRANSCRIPT
---SPEAVISKEEVHDFIVRCMTHVGSKPSHTQDLANLLVAADYRGHYSHGINRLDMYVRDIQSGITSKDDEPAVVKETSATALVDGNNVLGPAVGKMCIDLAIKKAKESGIGWVSARGSNHFGIAGWYAIRAKEQGMIGMAFTNTSPLMVPTRAKQNILGTNPIACAAPANNGDEFVLDMATTAVALGKLE--LNERKGLDIPEGWGCDSTGKTTTNPSE---A-KGLMPLGGTEECSGYKGYGLSMMVEVFCGLLSGAQYGNNIRRWKTTEK-VANLGQCFVAIDPEAFAPGFSDRLTELNTTLRNSDPAEGETEVLVPGDPEKKHQDLCDSLGGIPYHANQVTFMNKLATDLNIAP-------
>EOG091F02BS|Lottia_gigantea|HW13_Favorinus_branchialis|TRANSCRIPT
----QEAVISRDEVHDFVVRCMTTVGSKPAHTQDLADLLVTADYRGHYSHGINRLDMYVRDIQSGITSKEEEPCVVKESAATALVDGNNVLGPAVGKMCIDLAIRKAKESGIGWVSARGSNHFGIAGWYAIRAKEQGMIGMAFTNTSPLMVPTRAKQNILGTNPIACAAPANNGDEFVLDMATTAVALGKLE--LNERKGLDIPEGWGCDSTGRTTTNPSE---A-KGLMPLGGTEECSGYKGYGLSMMVEVFCGLLSGAQYGNHIRRWKTTEK-VANLGQCFVAIDPEAFAPGFSDRLTELNSTLRNSDPAEGETEVLVPGDPEKKHQDLCDSLGGIPYHANQVSFMNNLAAELGIAP-------
>EOG091F02BS|Lottia_gigantea|JG15_Favorinus_auritulus|TRANSCRIPT
----QEAVISKDEVHDFVVRCMTTVGSKPAHTQDLANLLVAADYRGHYSHGINRLDMYVRDIQSGITSKEDEPCVVKESAATALVDGNNVLGPAVGKMCIDLAVRKAKESGIGWVSARGSNHFGIAGWYAIRAKEQGMIGMAFTNTSPLMVPTRAKQNILGTNPIACAAPANNGDEFVLDMATTAVALGKLE--LNERKGLDIPEGWGCDSTGRTTTNPSE---A-KGLMPLGGTEECSGYKGYGLSMMVEVFCGLLSGAQYGNHIRRWKTTEK-VANLGQCFVAIDPEAFAPGFSDRLTELNSTLRNSDPAEGETEVLVPGDPEKKHQDLCDSLGGIPYHANQVSFMNNLAAELGI---------
>EOG091F02BS|Lottia_gigantea|HW17_Hermissenda_crassicornis|TRANSCRIPT
--SSQEAVISKDDVHDFVVRCMTKVGSKPSHTQDLANLLMTADYRGHYSHGINRLDMYVRDIQSGITSKEEEPVVVKETAATALVDGKNVLGPAVGKMCIDLAIQKAKESGIGWVSAKGSNHFGIAGWYAIRAKEQGMIGMAFTNTSPLMMPTRSKQNILGTNPIACAAPANNGDEFVLDMATTAVALGKLE--LNERKGLDIPEGWGCDSTGRTTTNPSE---A-KGLMPLGGTEECSGYKGYGLSMMVEMFCGILSGAEYGNHIRRWKTTDR-VANLGQCFVAIDPEAFAPGFSDRLTELNTTLRSSDPAEGETEVLVPGDPEKKHQDLCDSLGGIPYHANQVTFMNNLASELGI---------
>EOG091F02BS|Lottia_gigantea|JG18_Hermissenda_opalescens|TRANSCRIPT
--SSQEAVISKDDVHDFVVRCMTKVGSKPSHTQDLANLLMTADYRGHYSHGINRLDMYVRDIQSGITSKEKEPVIVKETAATALVDGKNVLGPAVGKMCIDLAIQKAKESGIGWVSARGSNHFGIAGWYAIRAKEQGMIGMAFTNTSPLMMPTRSKQNILGTNPIACAAPANNGDEFVLDMATTAVALGKLE--LNERKGLDIPEGWGCDSTGRTTTNPSE---A-KGLMPLGGTEECSGYKGYGLSMMVEMFCGILSGAEYGNHIRRWKTTDR-VANLGQCFVAIDPEAFAPGFSDRLTELNTTLRNSDPAEGETEVLVPGDPEKKHQDLCDSLGGIPYHANQVTFMNNLASELGI---------
>EOG091F02BS|Lottia_gigantea|NC05_Hermissenda_crassicornis|TRANSCRIPT
--SSQEAVISKDDVHDFVVRCMTKVGSKPSHTQDLANLLMTADYRGHYSHGINRLDMYVRDIQSGITSKEEEPVIVKETAATALVDGKNVLGPAVGKMCIDLAIQKAKESGIGWVSARGSNHFGIAGWYAIRAKEQGMIGMAFTNTSPLMMPTRSKQNILGTNPIACAAPANNGDEFVLDMATTAVALGKLE--LNERKGLDIPEGWGCDSTGRTTTNPSE---A-KGLMPLGGTEECSGYKGYGLSMMVEMFCGILSGAEYGNHIRRWKTTDR-VANLGQCFVAIDPEAFAPGFSDRLTELNTTLRNSDPAEGETEVLVPGDPEKKHQDLCDSLGGIPYHANQVTFMNNLASELGI---------
>EOG091F02BS|Lottia_gigantea|JG02_Antaeolidiella_chromosoma|TRANSCRIPT
---SSEAVISKEEVHDFVVRCMTKVGSKPAHTQDLATLLVAADYRGHYSHGINRLDMYVRDIQSGITSKEDEPVVVKESAGTALVDGKNVLGPAVGKMCIDLAIRKAKEAGIGWVSAKGSNHFGIAGWYAIRAKEQGMIGMAFTNTSPLMVPTRAKQNILGTNPIACAAPANDGDGFVLDMATTAVALGKLE--LNERKGLDIPEGWGCDSTGRTTTNPSE---A-KGLMPLGGTEECSGYKGYGLSMMVEVFCGLLSGAEYGNHIRRWKTTDR-VANLGQCFVAIDPEAFAPGFSDRLTELNTTLRNTDPAEGETEVLVPGDPEKKHQDLCDSLGGIPYHANQVTFMNNLASELGI---------
>EOG091F02BS|Lottia_gigantea|HW20_Spurilla_neapolitana|TRANSCRIPT
---THEAVISKEDVHDFVVRCMTKVGSKPAHTQDLANLLVAADYRGHYSHGINRLDMYVRDIQSRITSKEEEPVIVKETAATALVDGKNVLGPAVGKMCIDLAIQKAKESGIGWVSARGSNHFGIAGWYAIRAKEQGMIGMAFTNTSPLMVPTRAKQNILGTNPIACAAPANDGDEFVLDMATTAVALGKLE--LNERKGLDIPEGWGCDSAGKTTTNPSE---A-KGLMPLGGTEECSGYKGYGLAMMVEVFCGLLSGAEYGNHIRRWKTTDR-VANLGQCFVAIDPEAFAPGFSDRLTELNTTLRNSEPAEGETEVLVPGDPEKKHQDLCDSLGGIPYHANQVIFMNNLAKELNISP-------
>EOG091F02BS|Lottia_gigantea|JG29_Spurilla_braziliana|TRANSCRIPT
---THEAVISKEDVHDFVVRCMTKVGSKPAHTQDLANLLVAADYRGHYSHGINRLDMYVRDIQSRITSKEDEPVIVKETAATALVDGNNVLGPAVGKMCIDLAIQKAKESGIGWVSARGSNHFGIAGWYAIRAKEHGMIGMAFTNTSPLMVPTRAKQNILGTNPIACAAPANDGDEFVLDMATTAVALGKLE--LNERKGLDIPEGWGCDSAGKTTTNPSE---A-KGLMPLGGTEECSGYKGYGLAMMVEVFCGLLSGAEYGNHIRRWKTTDR-VANLGQCFVAIDPEAFAPGFSDRLTELNTTLRNSEPAEGETEVLVPGDPEKKHQDLCDSLGGIPYHANQVIFMNNLAKELNISP-------
>EOG091F02BS|Lottia_gigantea|JG21_Limenandra_confusa|TRANSCRIPT
---THEAVIPKEEVHDFVVRCMTKVGSKPAHTQDLANLLVAADYRGHYSHGINRLDMYVRDIQSGITSKEEEPVVVKESAATALVDGKNVLGPAVGKMCIDLAIKKAKESGIGWISARGSNHFGIAGWYAIRAKEQGMIGMAFTNTSPLMVPTRAKQNILGTNPIACAAPAKNGDEFVLDMATTAVALGKLE--LNERKGLDIPEGWGCDSTGKTTRNPSE---A-KGLMPLGGTEECSGYKGYGLSMMVEVFCGLLSGAEYGNHIRRWKTTEK-VANLGQCFVAIDPEAFAPGFCDRLTDLNTTLRNSDPAEEETEVLVPGDPEKKHQDLCDSLGGIPYHANQVKFMENLASELGI---------
>EOG091F02BS|Lottia_gigantea|JG01_Aeolidiella_alba|TRANSCRIPT
---THEAVISKEEVHDFVVRCMTKVGSKPSHTEDLANLLMTADYRGHYSHGINRLDMYVRDIQSGITDKEGEPVIVKETAATALVDGKNVLGPAVGKMCIDLAIKKAKESGIGWVSAKGSNHFGIAGWYAIRAKQQGMIGMAFTNTSPLMVPTRARQNILGTNPIACAAPANNGDEFVLDMATTAVALGKLE--LNERKGLDIPEGWGCDSTGKTTKNPSE---A-AGLMPLGGTEECSGYKGYGLAMMVEVFCGLLSGAEYGNHIRRWKTTDR-VANLGQCFVAIDPEAFSPGFSDRLTDLNTTIRNSDPAQGETEVLVPGDPEKKHQDLCDSLGGIPYHANQVTFMNKLAAELDIAP-------
>EOG091F02BS|Lottia_gigantea|JG25_Palisa_papillata|TRANSCRIPT
----RDTVIAKEEVHNYVVRCMLKVGSKPDHTQDLANLLVAADYRGHYSHGINRLDMYVRDIQSGITSKEGEPVTVKETSATALVDGKNVLGPVVGKMCIDLAIQKAKETGIGWVSARGSNHFGIAGWYAIRAKEQGMIGMAFTNTSPLMVPTRAKQNILGTNPIACAAPANNGDEFVLDMATTAVALGKLE--LNERKGLDIPEGWGCDSSGQTTTNPSE---A-KGLMPLGGTEECSGYKGYGLSMMVEIFCGLLSGAHYGNHIRRWKTTDK-VANLGQCFVAIDPEAFAPGFSDRLTELNSTLRNCDPAEGETEVLVPGDPEKKHQELCDSLGGIPYHENQVTFMNKLAAELDV---------
>EOG091F02BS|Lottia_gigantea|JG03_Austraeolis_stearnsi|TRANSCRIPT
----RDTVISKEEVHNYVVRCMLKVGSKPDHTQDLANLLVTADYRGHYSHGINRLDMYVRDIQSGITSKEGEPVTVKETSATALVDGKNVLGPVVGKMCIDLAIQKAKETGIGWVSARGSNHFGIAGWYAIRAKEQGMIGMAFTNTSPLMVPTRAKQNILGTNPIACAAPANNGDDFVLDMATTAVALGKLE--LNERKGLDIPEGWGCDSSGQTTTNPSE---A-KGLMPLGGTEECSGYKGYGLSMMVEIFCGLLSGAHYGNHIRRWKTTDK-IANLGQCFVAIDPEAFAPGFSDRLTELNSTLRNCDPAEGEMEVLVPGDPEKKHQELCDSLGGIPYHENQVTFMNKLAAELDV---------
>EOG091F02BS|Lottia_gigantea|JG20_Learchis_evelinae|TRANSCRIPT
----QDAVVSKEEVHNFVVRCMLKVGSKPDHTQDLANLLMTADYRGHYSHGINRLDMYVRDIQSGITSKEEEPVVVKETSATALVDGKNVLGPAVGKMCIDLAIKKAKETGIGWVSARGSNHFGIAGWYAIRAKEQNMIGMAFTNTSPLMVPTRAKQNILGTNPIACAAPANNGDEFVLDMATTAVALGKLE--LNERKGLDIPEGWGCDSTGQTTTKPAE---A-KGLMPLGGTEECSGYKGYGLSMMVEVFCGLLSGAQYGNHIRRWKTTET-VANLGQCFVAIDPEAFAPGFADRLTELNSTLRNSDPAEGETEVLVPGDPERKHQELCDSLGGIPYHANQITFMNNLASELDV---------
>EOG091F02BS|Lottia_gigantea|HW05_Caloria_elegans|TRANSCRIPT
-----ESVISKEEVHNFVVRCMLKVGSKPEHTQDLAALLVAADYRGHYSHGINRLDMYVRDIQSGITSKEDEPTIVKETSATALVDGNNVLGPAVGKMCIDLAIQKAKETGIGWVSARGSNHFGIAGWYAIRAKEQNMIGMAFTNTSPIMVPTRAKENILGTNPIACAAPANNGDEFVLDMATTSVALGKLE--LNERKGLAIPEGWGCDSTGQTTTDPSK---A-KGLMPLGGTEECSGYKGYGLSMMVEVFCGLLSGAHYGNQIRRWKTTEK-VANLGQCFVAIDPNAFAPGFSDRLTELNSTLRNSDPAEGETEVLVPGDPEKRHQELCDSLGGIPYHANQVTFMNNLASDLGI---------
>EOG091F02BS|Lottia_gigantea|HW14_Flabellina_affinis|TRANSCRIPT
---------------------------------------------------------------------------------------------------------------------------------------QGMIGMAFTNTSPLMVPTRAKENILGTNPIACAAPGKDGDEYVLDMATTAVALGKLE--LNERKGLDIPKGWGCDSTGKTTTNPSE---A-KGLMPLGGTEECSGYKGYGLSMMVEIFCGILSGAHYGNHIRRWKTTEK-VADLGQCFVAINPEAFAPGFSDRLTELNTTLRTSEPAEGETEVLVPGDPEKKHQDLCDSLGGIPYHANQVKFMNNLASELNISP-------
>EOG091F02BS|Lottia_gigantea|JG27_Phidiana_lynceus|TRANSCRIPT
-----DGIISKDEVYNFVVRCMQKVGSKQNHTQDLANLLVAADYRGHYSHGINRLDMYVRDIQSGITSKEAEPVIVKETSATALVDGNNVLGPAVGKMCIDLAIQKAKETGIGWVSARGSNHFGIAGWYAIRAKEQNMIGLAFTNTSPLMVPTRAKQNILGTNPIACAAPANNGDEFVLDMATTAVALGKLE--LNERKGLDIPEGWGCDSTGQTTTNPSE---A-KGLMPLGGTEECSGYKGYGLSMMVEIFCGLLSGAHYGNHIRRWKTTEK-VANLGQCFVAIDPEAFAPGFSDRLTELNSTIRNTDPADGQTEVLVPGDPEKRHQEMCDSLGGIPYHAKQIDYMNNLASDLGI---------
>EOG091F02BS|Lottia_gigantea|JG28_Scyllaea_fulva|TRANSCRIPT
---TNEAVVPKDEVHSFVVRCMEKVGSKPDHTRDLADLLVSADYRGHYSHGINRLDMYVRDIQSGITSNKNEPEVVKETAGTALVDGNNVLGPAVGKLCIDLAIKKAKEAGIGWVSARGSNHFGIAGWYALRAKEQGMIGMAFTNTSPLMVPTRAKENILGTNPIACAAPGKDGDEYVLDMATTAVALGKLE--LNERKGLDIPAGWGCDSTGKTTTKPAE---A-KGLMPLGGTEECSGYKGYGLAMMVEVFCGLLSGANFANNIRRWKTTEK-VANLGQCFVAINPEAFAPGFSDRLSELNTTLRSSEPAAGETEVLVPGDPERKHQELCESLGGIPYHANQIKFMNDLASELSIDP-------
>EOG091F02BS|Lottia_gigantea|HW15_Flabellina_babai|TRANSCRIPT
---SHEAVVAKEEVHDFVVRCMEKVGSHPKHTRDLADLLVAADYRGHYSHGINRLDMYVRDIQSGITSKENQPEVIKETAATALVDGNNVLGPAVGKMCIDLAIQKAKESGIGWISARGSNHFGIAGWYAIRAKEQGMIGMAFTNTSPLMVPTRAKQNILGTNPIACAAPANNGDEFVLDMATTAVALGKLE--LNNRKCLDIPEGWGCDITGKTTTKPSE---A-KGLMPLGGTEECSGYKGYGLSMMVEIFCGLLSGAQFGNNVRRWKTTEE-VANLGQCFVAINPEAFAPGFTDRLTELNTTLRNCEPAEGETEVLVAGDPERKHQELCDSLGGIPYHANMVKYMNDLASELSV---------
>EOG091F02BS|Lottia_gigantea|JG10_Dirona_picta|TRANSCRIPT
---SPEAVISRDEVHDFVARCMAQVGSNPAHTSDLADLLVTADYRGHYSHGINRLDMYVRDIKSGITCKDGEPTIVKESAATALVDGNNTLGPAVGKLCIDLAIKKAKESGIGWVSARGSNHFGIAGWYAIRAKEQGMIGMAFTNTSPLMVPTRAKQNILGTNPIACAAPANNGDEFVLDMATTAVALGKLE--LNERKGLDIPEGWGCDTAGKTTTNPSE---A-KGLMPLGGTEECSGYKGYGLAMMVEVFCGLLSGSNFANNIRRWKTTER-VANLGQCFVAIDPEAFAPGFSDRLTELNTTLRNAEPGEGETEVLVAGDPERKHKELCDSLGGIPYHANQIKYMNELASELGISP-------
>EOG091F02BS|Lottia_gigantea|HW02_Berghia_verrucicornis|TRANSCRIPT
--STTEAVIPKQEVHDFVVRCMTKVGSKPSHTQDLANLLVAADYRGHYSHGINRLDMYVRDIQSGITSKEAEPVVVKETAATALVDGKNVLGPAVGTLCIDLAIRKAKESGIGWVSARGSNHFGIAGWYAIRAKEQGMIGLAFTNTSPLMVPTRGKQNILGTNPIACAAPGNNGDEFVLDMATTSVALGKIE--LNERKGLDIPEGWACDSTGRTTTNPSK---A-EGLMPLGGTEQCSGYKGYGLAMMVEVFCGLLAGADYGNHIRRWKTTER-EANLGQCFVAVDPEAFAPGFSDRLTELNTTLRNSELAEGETEVLVAGDPEKKHQNLCDSLGGIPYHANQITFMNNLASEL-----------
>EOG091F02BS|Lottia_gigantea|JG04_Berghia_stephanieae|TRANSCRIPT
--STTEAVIPKQEVHDFVVRCMTKVGSKPSHTQDLANLLVAADYRGHYSHGINRLDMYVRDIQSGITSKEAEPVVVKETAATALVDGKNVLGPAVGTLCIDLAIRKAKESGIGWVSARGSNHFGIAGWYAIRAKEQGMIGLAFTNTSPLMVPTRGKKNILGTNPIACAAPGNNGDEFVLDMATTSVALGKIE--LSERKGLDIPEGWACDSTGRTTTNPSK---A-EGLMPLGGTEQCSGYKGYGLAMMVEVFCGLLAGADYGNHIRRWKTTEK-EANLGQCFVAVDPEAFAPGFTDRLTELNTTLRNSELAEGETEVLVAGDPEKKHQNLCDSLGGIPYHANQITFMNNLASEL-----------
>EOG091F02BS|Lottia_gigantea|JG23_Melibe_leonina|TRANSCRIPT
--SSHEAVLARGEVHDFVVRCMEKVGSKPTHTRDLADLLVSADYRGHYSHGINRLDMYVRDIQSGITSRETEPEVLKETAATALVDGNNALGPAVGKMCIDLAIRKAKESGIGWVSARGSNHFGIAGWYALRVKEQGMIGMAFTNTSPLMVPTRAKENVLGTNPIACAAPGNNGDEFVLDMATTAVALGKLE--LNERKGLEIPEGWGCDSVGKTTRNPSE---A-KGLMPLGGTEECSGYKGYGLAMMVEVFCGLLSGSNFANNIRRWKTTEK-VANLGQCFVAINPEAFAPGFPDRLSELNSTLRNSDPAEGQTEVLVPGDPERKHKELCDSLGGIPYHSNQVKFMNDLASELGV---------
>EOG091F02BS|Lottia_gigantea|HW11_Eubranchus_exiguus|TRANSCRIPT
---TPEAVISKEEVHAFVVRCMDKVGSKPAHTRDLADLLQTADYRGHYSHGINRLDMYVRDIQSGITSNSNEPQVLKETAATALVDGNNALGPAVGKMCIDIAITKAKEAGIGWVSARGSNHFGIAGWYALRAKEQGMIGMAFTNTSPLMVPTRARENTLGTNPIACAAPANDGDEFVLDMATTAVALGKLE--LNERKGVDIPEGWGCDATGKTTTNPSE---A-KGLMPLGGTEECSGYKGYGLSMMVEVFCGILSGAQFGKNIRRWKTTDR-EANLGQCFVAIDPNAFAPGFTDRLSELNSTLRNSNTAEGETEVMVAGDPERKHQSLCESLGGIPYHANQIKFMNDLAAELNVSP-------
>EOG091F02BS|Lottia_gigantea|JG14_Eubranchus_rustyus|TRANSCRIPT
---TPETVVSKEEVHSFVVRCMEKVGSKPGHTRDLANLLMTADYRGHYSHGINRLDMYVRDIQSGITSNSTEPQVVKETAATALVDGNNALGPAVGKMCIDIAIKKAKEAGIGWVSARGSNHFGIAGWYALRAKEQGMIGMAFTNTSPLMVPTRARENTLGTNPIACAAPANNGDEFVLDMATTAVALGKLE--LNERKGLDIPKGWGCDATGKTTTNPSD---A-KGLMPLGGTEECSGYKGYGLSMMVEVFCGILSGAQFGKSIRRWKTTEE-VANLGQCFVAIDPNAFAPGFTDRLSELNSTLRNSDPAEGESEVLVAGDPERKHQQLCESLGGIPYHANQVKFMNDLAKELDVAP-------
>EOG091F02BS|Lottia_gigantea|NC04_Fiona_pinnata|TRANSCRIPT
---SQETVISKDEVHSFVVRCMEKAGAKPNHTRDLADLLMTADYRGHYSHGINRLDMYVRDIQSGITSSTSEPTVVKETVATALVDGNNALGPTVGKMCIDIAVNKAKEAGIGWVSARGSNHFGIAGWYAIRAKEQGMIGMAFTNTSPLMVPTRARENVLGTNPIACAAPANNGDEFVLDMATTAVALGKLE--LNERKGLDIPEGWGCDSTGKTTTDPSA---A-KGLMPLGGTEECSGYKGYGLAMMVELFCGILSGAQFGKNIRRWKTTEE-VANLGQCFVAINPNAFAPGFSDRLSSLNTTLRNCELAEGETEVLVAGDPERKHQELCESLGGIPYHANQVKFMNDLASELNVTPPK-----
>EOG091F02BS|Lottia_gigantea|HW07_Cuthona_caerulea|TRANSCRIPT
---TAETVIPKEEVHKFVVRCMEKVGAKPDHTRDLADLLMTADHRGHYSHGINRLDMYVRDIQSGITSSTSEPTVVNETAATALVDGNNALGPAVGKMCIDIAIKKAKEAGIGWVSARGSNHFGIAGWYAIRAKEQGMIGMAFTNTSPLMVPTRARENVLGTNPIACAAPANEGDEFVLDMATTSVALGKLE--LNERKGLDIPEGWGSDKTGKTTTNPSE---A-TGLMPLGGTEQCSGYKGYGLSMMVEVFCGILSGAEFGKNIRRWKTTDR-VAILGQCFVAIDPNAFAPGFTDRMSELNTTLRNSDKAEGETEVLVPGDPERKHKELCESLGGIPYHINQVTFMKNLAAELGVE--------
>EOG091F02BS|Lottia_gigantea|JG32_Unidentia_angelvaldesi|TRANSCRIPT
---STESIVSKDEVHSFVVRCMEKVGSKPDHTRDLADLLVAADNRGHYSHGINRLDMYVRDIQSGITAKDQEPTVVKETAATALVDGNNALGPAVGKLCIDLAIQKAKQAGIGWVSARGSNHFGIAGWYAIRAKEQGLIGMAFTNTSPLMVPTRAKQNILGTNPIACAAPANNGDEFVLDMATTAVALGKIE--LNERKGIEIPEGWGCDSTGKTTKNPSE---A-KGLMPLGGTEECSGYKGYGLSMMVEVFCGLLSGAEYGNHIRRWKTTER-VANLGQCFVAIDPEAFAPGFSDRLSDLNDTLRDCEPAEGQTEVLVAGDPERKHQELCDSLGGIPYHENQVKYMINLAAELDI---------
>EOG091F02BS|Lottia_gigantea|NC01_Armina_californica|TRANSCRIPT
---SPESVVSKDEVHSFVERCMVKVGSKLSHTHDLADLLLAADYRGHYSHGINRLEMYIRDIQSGITAKDEEPKVLKETPATALVDGNNVLGPAVGKMCIDLAIQKAKESGIGWVCARGSNHFGIAGWYAIRAKEQGMIGMAFTNTSPLLVPTRAKQNVLGTNPIACAAPANNGDEFVLDMATTAVALGKIE--LNERKGLKIPEGWACDSSGKTTTNPSE---G-KGLMPLGGSEECSGYKGYGLSMMVEVFCGLLSGAHFANNIRQWKTTEK-VADLGQCFVAINPEAFAPGFSDRLSELNTTLRNSEPAEGETEVLVPGDPERKHQELCDSLGGIPYHVNQIKFMTDLASELGVPP-------
>EOG091F02BS|Lottia_gigantea|HW01_Armina_tigrina|TRANSCRIPT
-----EVVVSKDEVHSFVERCMEKVGSKPSHTRDLADLLLAADYRGHYSHGINRLEMYVRDIQSGITSKDEEPKILKETPATALVDGNNVLGPTVGKMCIDLAIQKAKESGIGWVCARGSNHFGIAGWYAIRAKEQGMIGMAFTNTSPLMVPTRSKESILGTNPIACAAPANNGDEFVLDMATTAVALGKVE--LSERKGLEIPKGWACDSSGKTTTNPSE---A-KGLMPLGGSEECSGYKGYGLSMMVEVFCGLLSGAHFANNIRQWKTTEK-VADLGQCFVAINPEAFAPGFSDRLTELNTTLRNSEPAEGETEVIVPGDPERKHQDLCDSLDGIPYHINQIKFMNDLASELGI---------
>EOG091F02BS|Lottia_gigantea|JG16_Flabellina_iodinea|TRANSCRIPT
---SDEAIISKEEVHKFVVQCMEKAGSKPAHTQDLADLIVSADYRGHYSHGINRLDMYVRDIQMGVTSKDHEPTVVKETVATALVDGNNVLGPAVGKMCIDLAIQKAKESGIGWVSARGSNHFGIAGYYALRAKEQGMIGMAFTNTSPLMVPTRAKENILGTNPIACAAPANNGDEFALDMATTAVALGKIE--VNERKGLDIPPGWACDSTGKATTNPSE---A-KGLMPLGGSEECSGYKGYGLAMMVEVMCGLLSGANFANNVRRWKTTEQ-EANLGQCFVAINPEAFAPGFSDRLTELNTTLRNCEPAEGETEVMVPGDPERRHQNLCDSLGGIPYHANQVKFMNDLASQLSI---------
>EOG091F02BS|Lottia_gigantea|JG05_Bornella_anguilla|TRANSCRIPT
---SAEAVISKEQVRSFIVRCMEKVGSSPSHTRDLADLLVAADYRGIYSHGINRLDMYVRDIQTGITAKDGEPTVVKETAATALVDGNNILGPAVGKMCIDLAIKKAKESGIGWVSARGSNHFGIAGWYALRAKEQGMIGMAFTNTSPLMVPTRAKMNMLGTNPIACAAPANNGDEFVLDMATTAVALGKVE--IHERKGQDIPKGWGSDSSGKTTTNPSE---V-TGLMPLGGTEECSGYKGYGLGMMVELFCGILSGSNFANNIRRWKTTET-VANLGQCYVAIDPEAFAPGFSDRLTELNSVLRNNEPADGESEVLVPGDPERKHQELCDSLGGIPYHANQVKFMNDLASELNIDPPK-----
>EOG091F02BS|Lottia_gigantea|HW16_Hancockia_cfuncinata|TRANSCRIPT
---SKETLISKDEVYNFVVRCMDKVGSKPQHTRDLAELLMTADYRGHYSHGINRLDMYVRDIQSGITAKDKDPEIVKETAATALVDGNNSLGPTVGKMCIDLAIQKAKQCGIGWVSARGSNHFGIAGWYALRAKEQGMIGMAFTNTSPFMVPTRANKNILGTNPIACAAPANDGDEFALDMATTAVALGKVE--LSERKGQNIPEGWGCDSTGKTSTDPSQ---V-TGLMPLGGTEECSGYKGYGLSMMVEIFCGILSGGNYANHIRRWKTTEK-VANLGQCFVAIDPEAFAPGFSDRLTELNSTLRSSSTAEGETEVLVPGDPEKKHQQQCDSLGGIPYHANQIKYMNDLATQLDIEPPK-----
>EOG091F02BS|Lottia_gigantea|JG17_Hancockia_uncinata|TRANSCRIPT
---SKETLISKDEVYNFVVRCMDKVGSKPQHTRDLAELLMTADYRGHYSHGINRLDMYVRDIQSGITAKDKDPEIVKETAATALVDGNNSLGPTVGKMCIDLAIQKAKQCGIGWVSARGSNHFGIAGWYALRAKEQGMIGMAFTNTSPFMVPTRANKNILGTNPIACAAPANDGDEFALDMATTAVALGKVE--LSERKGQNIPEGWGCDSTGKTSTDPSQ---V-TGLMPLGGTEECSGYKGYGLSMMVEIFCGILSGGNYANHIRRWKTTEK-VANLGQCFVAIDPEAFAPGFSDRLTELNSTLRSSSTAEGETEVLVPGDPEKKHQQQCDSLGGIPYHANQIKYMNDLATQLDIEPPK-----
>EOG091F02BS|Lottia_gigantea|JG24_Noumeaella_rubrofasciata|TRANSCRIPT
-----EAVISKEEVHDFVVRCMTKVGSQLAHTEDLATLLVTADYRGHYSHGINRLDMYVRDIQSGITAKEGEPIVVKQTAATALVDGQNVLGPAVGKMSMDIAIQKAKESGIGWVSTRGSNHFGIAGWYALRAKQQGMIGMAFTNTSPLMMPTRAKKNMLGTNPISCAAPGADGDEFVLDMATTAVAVGKLE--INEIKGLDIPVGWGCDNTGRTTRNPSE---A-RGLMPLGGIEECSGYKGYGLAMMVEVFCGILSGAEWGPNIRRWKTTDR-VANLGQCFVAINPEAFAPGFSDRLSELTSTLRNSDPAEGETEVLVPGDPENRHQALCDSLGGIPYHANQVTYMNNLATELGVSP-------
>EOG091F02BS|Lottia_gigantea|LotgiG223255
MAQTQESVVKREEFHAFVVRCMESAGTKTDHAKSLANLLVAADYRGHYSHGLNRLDMYVSDVENKMACSDKEPTITKETVATALVDGHNLLGPVVGKFCIDLAIKKAKEAGIGWVACNASNHFGIAGWYSMRATEQGLIGMSFTNTSPFMVPTRARKGTLGTNPISVAAPANKGDSMVLDMATTAVALGKASNLLSFQKGLDIPEGWGCDKGGKVTTDASRVMGG-GGLMPLGGAETTAGYKGYGLGMMVEVFCGILAGAHYGSNVRSWSSHTE-LADLGQCFVAIDPSAFAPGFTDRMSDLIDTCRGLDPAEGETEVMVPGDPERKHMAKCDQLGGIPYHPNQITYANELAKKLKVEPMKTL---
>EOG091F02BS|Lottia_gigantea|JG06_Catriona_columbiana|TRANSCRIPT
----SDVIVPEKDLHDFIVRGMLKVGARQLHAESLADVIVAADIRGHYSHGLNRLDFYMIDTAEGNTNSDTEPEIIKQSAATALVDGNNCLGPVVGKYCMDIAIEKAKAAGIGWVSAKGSNHFGIAGWYSLRAMSQGLIGMAFTNTSPNMIITRSKERCLGTNAMSVAAKGENNDEFVLDMATTAVAQGKVE--MKKRIGKDVPLGWGVDRNGKLTTDTDEVLHN-GGLCPLGGSEETSGYKGYGLAMMVEIFCGVLAGSAFGKDVRKWNDHKG-IADLGHCFVAIDPNAFAPGFDGRMSELIHQCKSSELAEGEEEILVAGDPEKAHEKLCGKLGGIPYHPNQIEFADEIARK------------
>EOG091F02BS|Lottia_gigantea|JG07_Cuthona_albocrusta|TRANSCRIPT
---NSDQIVPEKELHDFVVRGMLKAGARKLHAEALADVIVSADVRGHYSHGLNRLDFYMSDMADGNTKSDTEPKIIKQTAATALVDGNNCLGPVVGKYCMDTAIEKAKTSGIGWVCAKGSNHFGIAGWYSLRAMNQGLTGMAFTNTSPNMIITRSKERCLGTNALSVAAKGEKDDEFVLDMATTAVAQGKIE--MKKRVGKDLPLGWGVDRNGKLTTDADEVLYH-GGLCPLGGSEETSGYKGYGLAMMVEMFCGILSGSAFGKGVRRWNDHHG-IADLGQCFVAIDPNVFAPGFDGRMSELIQQCKSSKLAEGEDEVLVAGDPEKDHQKLCTKLGGIPYHPNQIKFADEIATKYGIEPL------
>EOG091F02BS|Lottia_gigantea|JG26_Phestilla_sp|TRANSCRIPT
-----DTIVPERDLHDFIVKAMMKVGSRKTQAEALAGVIVAADVRGHYSHGLNRLDFYLSDIVDGNTKVDTEPTTLKETAATALVDGHNCIGPVVGRYCMDIAIQKAKTAGVGWVCAKKSNHFGIAGWYSLQAMEQGLIGMAFTNTSPNMIITRSKERCLGTNAISVGAKGDHNDEFVLDMATTAVAQGKVE--LKQRLGKDVPLGWGVDRNGKLTTDTQEVLHH-GGLCPLGGSEETSGYKGYGLALMVELFCGILSGSAFGKDVRRWNNHHG-VADLGQCFVAIDPKAFAPGFEGRMSELIHQCKSSELADGETEILVPGDPEKAHEKLCKKLGGIPYHPNQITFADEIARRYGIEP-------
>EOG091F02BS|Lottia_gigantea|NC02_Bathydoris_clavigera|TRANSCRIPT
---------------------------------------------------------------------DTEPQILQETPATALVDGNNCLGPVVGNFCIDVAIEKAKAAGIGWVCANRSNHFGIAGWYSMKAMEQGMIGMAFCNSSPCMVPVRSKERTIGTNPISMAAKGQNGEELVLDMATTTVAQGKIE--VKHCLGQDLPEGWAVDRNGKPCTSASEALFH-GGLTPLGGSEETSGYKGYGLGLMVEVFCGILSGSRFAQGIRNWTLHNS-EANLGQCFVAINPTAFSPGFDERLSELIHQCKDQTPAEGEASILVPGDVERCHVELCSQLGGIPYHPKQVALADEIAEKYGVSPVK-----
>EOG091F02BS|Lottia_gigantea|HW04_Calmella_cavolinii|TRANSCRIPT
----QRDVVPLESLRKFAVQLTEQAGAKTEHAQALADLLIAADHRGHFSHGMNRLEYYLEDLMKGYNAVDKEPEILKQTPATALVNGNNCLGPVVGKFCIDLAIEKAKSMGIGWVCVKRSNHFGIAGWYSMRAMEHGLIGMAFCNTSPFMIPTRGKTQTLGTNPISVAAKGNNGEEFVLDMATTAVAQGKIE--INKRLGKSTTLGLGVDRNGKPCTDTDEILQH-GGLNPVGGSEETSGYKGFGLGFMVEIFCGILSGSRFGQNIRHWANHDA-EADLGQCFVAINPEMFAPGFEDRLSELIHHCKDQKPADGEGEILVAGDPEQSHIELCTQLGGIPYHKKQMDFADHLSEKYGVE--------
>EOG091F02BS|Lottia_gigantea|NC06_Pleurobranchaea_californica|TRANSCRIPT
-------IVPPEEFHAFVVRCLEKVGARHAHADVLADLLVAADTRGHYSHGLNRLDYYVADVKNGFNDVDKEPEVMKQTVATALVNGNNCLGPVVGKFCIDLAIEKAKEVGIGWVSAQGSNHFGIAGWYSMRAMQQGLVGMAYCNTSPFMVPTRSKQKTLGTNPISVAAKGQGEDEFVLDMATTTVALGKVE--MKQRVEQKLPHGWGVDEKGKATTETDDVLAN-GGLCPLGGVEVSGGYKGYGLGMMVELFCGIMSGSNFGTNIRQWTDHSD-TANLGQCFVAIDPNAFAPGFQGRLSELIGQCKDQEPAEGEQEILTPGDPERKHLKKCEQLGGIPYHKNQIGYAKDIAEQLGVESMKS----
>EOG091F02BS|Lottia_gigantea|HW03_Berthella_plumula|TRANSCRIPT
-------------------RCMEKFGAKNSHASVLADLLVAADTRGHYSHGLNRLDFYIADVKNGHNATDKEPCIAKQTPGTALVNGNNCIGPVVGKFCIDLAIEKAKSVGIGWVSAHASNHFGIAGWYSMRAMEQGLIGMAFCNTSPFMVPTRATQKTLGTNPISVAAKGQGDDEFVLDMATTAVALGKIE--MKQRLGQKLPQGWAVDGTGKACTDTDEVLLN-GGICPLGGVEESCGYKGYGLGMMVELFCGIMSGSCFGTKVRHWTEHSA-QADLGQCFVAIDPSAFAPGFDSRLSELIHQCKDQKPAEGQKDILTPGDPERIHIEKCHQLGGIPYHQNQIHFANEIAQQYDVKPMKT----
>EOG091F02BS|Lottia_gigantea|JG13_Doto_lancei|TRANSCRIPT
------------ELKAFSVRALEKVGARKKDAEALASLIVTADERGHYSHGLNRLDFYLLELSRGLVSTDSEPSILKETVATAHVDGNNCIGPVVGNFCMDLAIKKAKAAGIGWVCAKGSNHFGICSWYSYQAMEQGLIGMAFTNTSPCVPPTGSKEGILGTNPICVGAKGDNGDEFMLDMATSAVAMGKVE--LKHRLGASMPSGWGMDSNGRPTTIPEEVLKNGGGLYPLGGASETSGYKGYGLSMMVELFCGILGGGSFGHQVRFWQDKEQKSANLGQCFVAIDPSAFAPGFEGRLSELIHQCKTAEPAEGEQEVLVPGEPEKRREEKCAELRGIPYHQNQMDFADKLAKDYGIEPL------
>EOG091F02BS|Crassostrea_gigas|CGI_10025422
---------------------MTSVGTRPQHADSLAEVLVQADYRGHYSHGLNRLDMYVKDIESGVTVSDKEPVILKESLATAFVDGQNVLGPVVGDFCMDLAINKAKRSGVGWVVAKGSNHYGIAGHYAIRASQEGLLGMSFTNTSPLVVPTRAKKPILGTNPISLAAPGLHGDSFVLDMATSTAALGKIE--IHERKQIPIPNSWGVDAHGKMTNNPTDVLNG-GGQMPLGGAEETSGYKGSGLGFLVEIFCGILSGSAYGPNIRRWKNTTT-VANLGQCFIAVDPDSFMPGFEERMSDLMGICRNQEPVEKDKEVLVAGDPERIHMKMCDERGGIPYHPNQIQYAIDLSNKLNVVSMEIRTRK
