# Supplementary material for: Transcriptomics provides a robust framework for the relationships of the major clades of cladobranch sea slugs (Mollusca, Gastropoda, Heterobranchia), but fails to resolve the position of the enigmatic genus Embletonia
Source: BMC Ecol Evol. 2021 Dec 28;21:226. doi: 10.1186/s12862-021-01944-0 (PMC8895541; doi:10.1186/s12862-021-01944-0)
Supplement: Supplementary file 6 — Additional file 6. Archive S4: Unmasked multiple sequence alignments on amino acid level including Doris kerguelenensis and Calmella cavolini prior to the removal of outliers. [file 12862_2021_1944_MOESM6_ESM.zip › Archive_S4/Alignments/EOG091F05KA.aa.fasta]

>EOG091F05KA|Biomphalaria_glabrata|BGLTMP000807
MLRFRYQPHPRKMAVYP--NAGQGERLQRLREIVTGLFRYERLELNYNHADEARQYAERLILLALRNGDKHKETMELADYWLLEKDLVHKLFKVLVPRFQKF-K--G-C---FTDLHKLALEYPGTG--APTGLLELRG----------------------------------------------------QSLKYLNDFNQINIKL-------------------------------------------------
>EOG091F05KA|Biomphalaria_glabrata|HW09_Doto_sp|TRANSCRIPT
MLRFRHGMRPRKLAVYP--TGGPEARLKKLRQIVTGLIRYERVEPMWAQADEARQYAERLIYLAIKNGDKHPTTMEMADYWLTEKDLIPKLFQVLVPRYQNY-K--T-S---FTSLHKLAVEYPGSG--FPRGVLELKG---------------------------------------------------------------------------------------------------------------------
>EOG091F05KA|Biomphalaria_glabrata|JG13_Doto_lancei|TRANSCRIPT
MLRFRHGMRPRKLTVYP--TGGPEARLKKLRQIVTGLIRYERVEPMWAQADEARQYAERLIYLAIKNGDKHPDTMQMADYWLTEKDLIPKLFQVLVPRYEKY-K--T-S---FTSLHKLAVEYPGSG--FPRGVLELKG---------------------------------------------------------------------------------------------------------------------
>EOG091F05KA|Biomphalaria_glabrata|JG22_Lomanotus_vermiformis|TRANSCRIPT
MLRFRHQMQPRKLKVYP--TGGPEARLKKLRQIVTGLIRYERIEPTWPQADEARQYAERLIYLAVKNGDKHKPTMEAADYWITEKDLIPKLFQVLVPRYQ------------------------------------------------------------------------------------------------------------------------------------------------------------
>EOG091F05KA|Biomphalaria_glabrata|HW02_Berghia_verrucicornis|TRANSCRIPT
MLRFQHKMRPRKMKVYP--TGGPEARLKRLRQIVTGLIRYERIEPTWAQADEARQYAERLIYLAIKNGDKHKPTMEAADYWITEKDLIPKLFQVLVPRYQNS-Q--S-S---YTNLYKQAVEYPGNG---------------------------------------------------------------------------------------------------------------------------------
>EOG091F05KA|Biomphalaria_glabrata|JG04_Berghia_stephanieae|TRANSCRIPT
MLRFQHKMRPRKMKVYP--TGGPEARLKRLRQIVTGLIRYERIEPTWAQADEARQYAERLIYLAIKNGDKHKPTMEAADYWITEKDLIPKLFQVLAPRYQNS-Q--S-S---YTNLYKQAVEYPGRG--IPLGVLELKG---------------------------------------------------------------------------------------------------------------------
>EOG091F05KA|Biomphalaria_glabrata|JG24_Noumeaella_rubrofasciata|TRANSCRIPT
MLRFQHKMRPRKMMVYP--TGGPEARLKKLRQIVTGLIRYERIEPTWAQADEARQYAERLIYLAIKNGDKHRPTMEAADYWITEKDLIPKLFNVLVPRYQKS-Q--S-S---YTNLYKQAVEYPGRG--IPLGVLELKG---------------------------------------------------------------------------------------------------------------------
>EOG091F05KA|Biomphalaria_glabrata|HW12_Facelina_rubrovittata|TRANSCRIPT
MLRFQHRMRPRKMQVYP--TGGPEARLKKLRQIVTGLIRYERIEPTWAQADEARQYAERLIYLAIKNGDKHKPTMEAADYWITEKDLIPKLFQVLVPRFQNT-K--S-S---YTNLYKQAVEYPGGG--FPLGVLELKG---------------------------------------------------------------------------------------------------------------------
>EOG091F05KA|Biomphalaria_glabrata|HW20_Spurilla_neapolitana|TRANSCRIPT
MLRFQHRMRPRKLKVYP--TGGPEARLKKLRQIVTGLIRYERIEPSWAHADEARQYAERLIYLAIKNGDKHKPTMEAADYWITEKDLIPKLFQVLVPRFQNS-Q--A-S---YTNLYKQAVEYPGRG--FPLGVLELKG---------------------------------------------------------------------------------------------------------------------
>EOG091F05KA|Biomphalaria_glabrata|JG02_Antaeolidiella_chromosoma|TRANSCRIPT
MFRFQHRMRPRKLMVYP--TGGPEARLKKLRQVVTGLIRYERIEPTWVQADEARQYAERLIYLAVKNGDKHKPTMDAADYWITEKDLIPKLFQVLVPRFQNS-Q--T-S---YTNLYKQAVEYPGKG--FPLGVLELKG---------------------------------------------------------------------------------------------------------------------
>EOG091F05KA|Biomphalaria_glabrata|JG28_Scyllaea_fulva|TRANSCRIPT
MFRFQHRMRPRQLKVYP--TGGPEARLKKLRQIVTGLIRYERVEPTWAQADEARQYAERLIYLAIKNGDQHRPTMEAADYWITEKDLIPKLFQVLVPRYQTN-H--TGS---YTSLHKLAVEYPGKG--FPQGVLELKG---------------------------------------------------------------------------------------------------------------------
>EOG091F05KA|Biomphalaria_glabrata|HW16_Hancockia_cfuncinata|TRANSCRIPT
MFRFPHRMRPRKLQVYP--TGGPEARLKKLRQIVTGLIRYERIEPSWAQADEARQYAERLIYLAIKNGDQHKPTMEMADYWLTEKDLIPKLFQVLVPRYHSY-Q--T-S---FTSLHKLAVEYPGSG--FPKGVLELKG---------------------------------------------------------------------------------------------------------------------
>EOG091F05KA|Biomphalaria_glabrata|JG17_Hancockia_uncinata|TRANSCRIPT
MFRFPHRMRPRKLQVYP--TGGPEARLKKLRQIVTGLIRYERIEPSWAQADEARQYAERLIYLAIKNGDQHKPTMEMADYWLTEKDLIPKLFQVLVPRYHSY-Q--T-S---FTSLHKLAVEYPGSG--FPKGVLELKG---------------------------------------------------------------------------------------------------------------------
>EOG091F05KA|Biomphalaria_glabrata|NC04_Fiona_pinnata|TRANSCRIPT
--------------------------------IITGLIRYERVEPRWAQADEARQYAERLIYLAVKNGDQHKETM-------------------------------------------------------------------------------------------------------------------------------------------------------------------------------------
>EOG091F05KA|Biomphalaria_glabrata|NC01_Armina_californica|TRANSCRIPT
MFRFQHRMRPRKLQVYP--TGGPEARLKKLRQIVTGLIRYERVEPTWAQADEARQYAERLIYLAVKNGDQHRETMEAADYWLMDKDLIPKLFHVLAPRYKSY-Q--T-G---VTSLHKLAVEYPGTG--FPRGVLELKG---------------------------------------------------------------------------------------------------------------------
>EOG091F05KA|Biomphalaria_glabrata|JG19_Janolus_barbarensis|TRANSCRIPT
MFRFRHKLQPRKLQVYP--TGGPEARLKKLRQIVTGLIRYERVEPTWAQADEARQYAERLI---------------------------------------------------------------------------------------------------------------------------------------------------------------------------------------------------
>EOG091F05KA|Biomphalaria_glabrata|JG21_Limenandra_confusa|TRANSCRIPT
MLRFRHRMQPRKLKVYP--TGGPEARLMKLRQIITGLIRYERIEPTWVQADEARQYAERLIYLAIKNGDKHKETMEAADYWILEKDLIPKLFQVLVPRYQNS-Q--S-S---YTNLYKQAVEYPGKG--FPLGVLELKG---------------------------------------------------------------------------------------------------------------------
>EOG091F05KA|Biomphalaria_glabrata|HW05_Caloria_elegans|TRANSCRIPT
MLRFQHQMRPRKLKVYP--TGGPEARLKKLRQIVTGLIRYERIEPTWAQADEARQYAERLIYLAIKNGDQHKPTMEVADYWLMEKDLIPKLFQVLVPRFQNS-K--S-S---CTNLYKQAVEYPGKG--RPLGVLELKG---------------------------------------------------------------------------------------------------------------------
>EOG091F05KA|Biomphalaria_glabrata|HW13_Favorinus_branchialis|TRANSCRIPT
MLRFQHGMRPRKMQVYP--TGGPEARLKKLRQIVTGLIRYERIEPTWAQADEARQYAERLIYLAVKNGDQHK------------------------------------------NLCKQAVEYPGKG--FPLGVLELKG---------------------------------------------------------------------------------------------------------------------
>EOG091F05KA|Biomphalaria_glabrata|HW15_Flabellina_babai|TRANSCRIPT
MLRFQHRMRPRKLQVYP--TGGPDARLKKLRQIVTGLIRYERIEPTYAQADEARQYAERLIYLAIKNGDQHKPTMEAADYWITEKDLIPKLFQVLVPRYQNY-Q--S-S---FTSLHKQAVEYPGRG--FPMGVLELKG---------------------------------------------------------------------------------------------------------------------
>EOG091F05KA|Biomphalaria_glabrata|HW21_Tritonia_manicata|TRANSCRIPT
---FKFRMRPRKLQVHP--TGGPEARLKKLRQIVTGLLRYERVEPTWAQADEARQYAERLIYLAVKNGDQHKPTMEAADYWITEKDLIPKLFQVLAPRYQNY-Q--T-S---YTSLHKLAVEYPGRG--FPRGVLELKG---------------------------------------------------------------------------------------------------------------------
>EOG091F05KA|Biomphalaria_glabrata|NC07_Tritonia_diomedea|TRANSCRIPT
---FRFRMRPRKLQVHP--TGGPEARLKKLRQIVTGLLRYERVEPTWSQADEARQYVERLIYLAVKNGDQHKPTMEAADYWIMEKDLIPKLFQVLVPRYQNY-Q--T-S---FTSLHKLAVEYPGTG--LPRGVLELKG---------------------------------------------------------------------------------------------------------------------
>EOG091F05KA|Biomphalaria_glabrata|HW01_Armina_tigrina|TRANSCRIPT
-------------------------------------IRYERVEPTWAQADEARQYAERLIYLAVKNGDQHGATMEAADYWLTEKDLIPKQFQVLAPRYKNY-Q--T-S---VTSLHKLAVEYPG-----------------------------------------------------------------------------------------------------------------------------------
>EOG091F05KA|Biomphalaria_glabrata|HW18_Janolus_cristatus|TRANSCRIPT
MLRFRHQIRPRQLQVYP--TGGPEARLKKLRKIVTGLIRYERVEPTWAQADEARQYAERLIYLALKNGDKHAPTMEAADYWIMEKDLIPKLFQVLAPRYQNY-K--T-S---FTSLHKLAVEYPGRG--LPRGVLELKG---------------------------------------------------------------------------------------------------------------------
>EOG091F05KA|Biomphalaria_glabrata|JG05_Bornella_anguilla|TRANSCRIPT
MFRFRHRMTPRKLQIYP--TGGPEARLKKLRQIVTGLIRYERVEPNWVQADEARQYAERLIFLAIKNGDQHKPTMEVADYWLTEKDLIPKLFQVLVPRYRHS-K--T-S---FTSLHKLAVEYPGRG--VTKGVLELRG---------------------------------------------------------------------------------------------------------------------
>EOG091F05KA|Biomphalaria_glabrata|HW17_Hermissenda_crassicornis|TRANSCRIPT
MFRFQHRMRPRKLQIFP--EGGPEARLEKLRQIVTGLIRYERIEPSWPQADEARQYAERLIYLAIRNGDKHKPTMEAADYWITEKDLIPKLFNVLVPRYQNS-Q--T-S---FTNLYKQAVEYPGPG--FPLGVLELKG---------------------------------------------------------------------------------------------------------------------
>EOG091F05KA|Biomphalaria_glabrata|JG18_Hermissenda_opalescens|TRANSCRIPT
MFRFQHRMRPRKLQIFP--EGGPEARLEKLRQIVTGLIRYERIEPSWPQADEARQYAERLIYLAIRNGDKHKPTMEAADYWITEKDLIPKLFNVLVPRYQNS-Q--T-S---YTNLYKQAVEYPGPG--FPLGVLELKG---------------------------------------------------------------------------------------------------------------------
>EOG091F05KA|Biomphalaria_glabrata|NC05_Hermissenda_crassicornis|TRANSCRIPT
MFRFQHRMRPRKLQIFP--EGGPEARLEKLRQIVTGLIRYERIEPSWPQADEARQYAERLIYLAIRNGDKHKPTMEAADYWITEKDLIPKLFNVLVPRYQNS-Q--T-S---YTNLYKQAVEYPGPG--FPLGVLELKG---------------------------------------------------------------------------------------------------------------------
>EOG091F05KA|Biomphalaria_glabrata|HW10_Embletonia_pulchra|TRANSCRIPT
MLRFQHRMRPRKLRIHP--TGGPEARLKRLRQIITGLIRYERVEPTWHQADEARQYAERLIYLAMKNGDKHKETMEAADYWLMEKDLIPKLFQVIVPRFQ------------------------------------------------------------------------------------------------------------------------------------------------------------
>EOG091F05KA|Biomphalaria_glabrata|HW06_Cratena_peregrina|TRANSCRIPT
MFRFQHRMRPRKLNVFP--TGGPEARLKKLRQIVTGLIRYERIEPSWAQADEARQYAERLIYLAIKNGDKHKPTMETVDYWILEKDLIPKLFQVLVPRFQKS-Q--S-S---YTNLYKQAVEYPGWG--NPLGVLELKG---------------------------------------------------------------------------------------------------------------------
>EOG091F05KA|Biomphalaria_glabrata|JG08_Dendronotus_venustus|TRANSCRIPT
MFRFQHQMHPRKLKVFP--TGGQEARLKKLRQIVTGLIRYERVEPTWVQADEARQYAERLIYLAVKNGDQHKPTMDAADYWITEKDLIPKLFQVLAPRYQTAPQ--S-S---YTSLHKLAVEYPGSG--RPRGVLELKG---------------------------------------------------------------------------------------------------------------------
>EOG091F05KA|Biomphalaria_glabrata|JG10_Dirona_picta|TRANSCRIPT
MFKFQHRIRARKIQVFP--TGGPEARLKKLRQIVTGLIRYERVEPTWPQADEARQYAERLIYLAVKNGDQHRPTMEAADYWLTEKDLIPKLFQVLVPRFHNY-K--T-S---FTSLHKLAVEYPGRG--VPRGVLELKG---------------------------------------------------------------------------------------------------------------------
>EOG091F05KA|Biomphalaria_glabrata|JG23_Melibe_leonina|TRANSCRIPT
MFRFQHQMRPRKLKVFP--TGGPEARLKKLREIVTGLIRYERVEPTWVQADEARQYAERLIYLAMKNGDGHRPTMEAADYWITEKDLIPKLFQVLAPRFQKQLPAGR-S---FTSLHRQAADYPGTG--FPMAVLELKG---------------------------------------------------------------------------------------------------------------------
>EOG091F05KA|Biomphalaria_glabrata|JG11_Dondice_occidentalis|TRANSCRIPT
MLRFRHRMRPRKLQIYP--EGGPVARLEKLRQIVTGLIRYERIEPAWNHADEARQYAERLIYLAIKNGDKHQATMEAADFWITEKDLIPKLFQVLVPRYQHS-Q--T-S---YTNLFKQAVEYPGNG--DTLGVLELKG---------------------------------------------------------------------------------------------------------------------
>EOG091F05KA|Biomphalaria_glabrata|JG14_Eubranchus_rustyus|TRANSCRIPT
MQRVHQGMRARKLKVYP--TGGPEARLKKLRQIITGLVRYERVEPTYAQADEARQYAEQLIYLAVKNGDKHRPTMEMADYWLLDKDLIPKLF--------------------------------------------------------------------------------------------------------------------------------------------------------------------
>EOG091F05KA|Biomphalaria_glabrata|NC06_Pleurobranchaea_californica|TRANSCRIPT
MLRFRHKLRPRKVQVFP--AGGPEQRMTKLRQIVSGLIRYERIEPNWAQADEARQYAERLIYLAVKNGDKHAPTMEMADYWLLEKDLIHKLFKVLVPRFETQ-K--T-S---FTSLQKLAVEYPSRG--ITKGVLELKG---------------------------------------------------------------------------------------------------------------------
>EOG091F05KA|Biomphalaria_glabrata|HW03_Berthella_plumula|TRANSCRIPT
MLRFRHRMRPRKVKIFP--EGGPEQRLKTMRQIVSGLIRYERIEPNWAQADEARQYAERLIYQAVKNGDKHAPTMEVADYWLLEKDLIHKLFKVLVPRFESY-K--S-S---YTNLQKLAVEYPSRG--ITKGVLELKG---------------------------------------------------------------------------------------------------------------------
>EOG091F05KA|Biomphalaria_glabrata|NC02_Bathydoris_clavigera|TRANSCRIPT
MFRFKHRMLPRRLQVIP--CGGPEQRLKKLRQIVSGLIRYERVEPTFAQADEARQYAERLIYLAIKNGDKHVPTMEIADYWLLEKDLIHKLFKVVVPRFSSY-K--T-S---YTDLHKLPVEYPGSG--FPRGVLELKG---------------------------------------------------------------------------------------------------------------------
>EOG091F05KA|Biomphalaria_glabrata|HW19_Polycera_quadrilineata|TRANSCRIPT
MLRFRHKMTSRRLKIYP--EGGPEARLKKLRQIVTGLIRYERVEPTYSQADEARQYAERLIYLAMKNGDQHTQTMETLDYWILEKDLIHKLFKVIVPRYQNT-N--S-S---YTNLYRLAVEYPGRG--VERGVLELK----------------------------------------------------------------------------------------------------------------------
>EOG091F05KA|Biomphalaria_glabrata|HW04_Calmella_cavolinii|TRANSCRIPT
MLRFRHRMRPRQIATAM--HAGQEGRLKRMRQIVTGLIRYERVEPAFAQADEARQYAERLLYLAIKNGDKHRETMDMADFWLLEKDLVHKLFKVLVPRYQNY-T--T-C---FTDLHKLAVEYPGYG--FPRAVLELRG---------------------------------------------------------------------------------------------------------------------
>EOG091F05KA|Lottia_gigantea|NC08_Tritonia_hamnerorum|TRANSCRIPT
--------------------GGPEARLKKLRQIVTGLLRYERVEPTWAQADEARQYVERLIYLAVKNGDQHKPTMEAADYWITEKDLIPKLFQVLVPRYQNY-Q--S-S---YTSLHKLAVEYPGRG--FPRGVLELKGNPWPPIVPKQRDTKHLLTNVLL-----------------------------------------------------------------------------------------------
>EOG091F05KA|Lottia_gigantea|JG25_Palisa_papillata|TRANSCRIPT
--------------------GGPEARLKKLRQIVTGLIRYERIEPTWVQADEARQYAERLIYLAVKNGDKHKPTMEAADYWILEKDLIPKLFQVLVPRFQNS-Q--S-S---YTNLYKQAVEYPGSG--RPLGVLELKGNPWPPVLPRQRDTQHFLSNVLLSAARQDF----------------------------------------------------------------------------------------
>EOG091F05KA|Lottia_gigantea|JG03_Austraeolis_stearnsi|TRANSCRIPT
--------------------GGPEARLKKLRQIVTGLIRYERIEPTWAQADEARQYAERLIYLAVKNGDKHKSTMEAADYWILEKDLIPKLFQVLVPRFQNS-Q--S-S---YTNLYKQAVEYPGSG--LPLGVLELKGNPWPPVLPRQRDTQHFLSNVLLSAARQDF----------------------------------------------------------------------------------------
>EOG091F05KA|Lottia_gigantea|JG27_Phidiana_lynceus|TRANSCRIPT
--RFQYRVRPRKLKVFP--TGGPEARLKKLRQIVTGLIRYERVEPTWVQADEARQYAERLISLAVKNGDKHKPTMEAADYWIMEKDLIPKLFQVLVPRFQNT-H--S-S---YTNLYKQAVQYPGSG--RPLGVLELKGNPWPPVLPRQRDTQHFLSNVLLTAARKD-----------------------------------------------------------------------------------------
>EOG091F05KA|Lottia_gigantea|JG29_Spurilla_braziliana|TRANSCRIPT
--------------------GGPEARLKKLRQIVTGLIRYERIEPSWAHADEARQYAERLIYLAIKNGDKHKPTMEAADYWITEKDLIPKLFQVLVPRFQNS-Q--A-S---YTNLYKQAVEYPGRG--FPLGVLELKGNPWPPVLPRQRDTRNILSNVLISAAKQD-----------------------------------------------------------------------------------------
>EOG091F05KA|Lottia_gigantea|JG15_Favorinus_auritulus|TRANSCRIPT
--------------------GGPEARLKKLRQIVTGLIRYERIEPTWAQADEARQYAERLIYLAVKNGDKHKPTMEAVDYWITEKDLIPKLFQVLVPRFQNS-S--S-S---YTNLYKQAVEYPGRG--FPLGVLELKGNPWPPVLPRQRDTRHLLSNVLLSAAKQDF----------------------------------------------------------------------------------------
>EOG091F05KA|Lottia_gigantea|HW14_Flabellina_affinis|TRANSCRIPT
--------------------GGPEARLKKLRQIVTGLIRYERIEPTWAQADEARQYAERLISLAIRNGDKHRPTMEAADYWITEKDLIPKLFQVLVPRYQNS-T--Q-S---FTNLYKQAVEYPGRG--FPMAVLELKGNPWPPVLPKPRDTHHLISNILISAAKQDF----------------------------------------------------------------------------------------
>EOG091F05KA|Lottia_gigantea|JG32_Unidentia_angelvaldesi|TRANSCRIPT
--------------------GGPEARLKKLRQIVTGLIRYERIEPTWAQADEARQYAERLIYLAIKNGDQHQATMDAADYWITEKDLIPKLFQVLVPRYKNH-Q--T-S---FTNLYKQALEYPGRG--LPMGVLELKGNPWPPVVPKPRDTRHLLSNVLLS----------------------------------------------------------------------------------------------
>EOG091F05KA|Lottia_gigantea|JG06_Catriona_columbiana|TRANSCRIPT
-----------------------------------------------------------------------------ADYWLLDKDLIPKLFQVLVPRFKNH-N--S-S---FTHLYKQAVEYPGKG--FPLGVLELKGNPWPPVAPRHRDTKHILSNVLLAAARQDF----------------------------------------------------------------------------------------
>EOG091F05KA|Lottia_gigantea|JG07_Cuthona_albocrusta|TRANSCRIPT
--------------------GGPEARLKKLRQIITGLIRYERVEPTWAQADEARQYAERLIYLAIRNGDKHKETMEAADYWLMDKDLIPKLFQVLVPRYKNH-T--S-S---FTNLYKQAVEYPGKG--FPLGVLELKGNPWPPVAPRQRDTKHILSNVLLAAARYDF----------------------------------------------------------------------------------------
>EOG091F05KA|Lottia_gigantea|HW07_Cuthona_caerulea|TRANSCRIPT
--------------------GGPEARLKKLRQIITGLIRYERVEPTWAQADEARQYAERLIYLAIRNGDQHRETMEAADYWLLDKDLIPKLFQVLVPRYKNH-N--S-S---FTNLYKQAVQYPGKG--FPLGVLELKGNPWPPVAPRHRDTRHILSNVLLAAARHD-----------------------------------------------------------------------------------------
>EOG091F05KA|Lottia_gigantea|JG26_Phestilla_sp|TRANSCRIPT
--------------------GGPEARLKKLRQIVTGLIRYERVEPLWTQADEARQYAERLIYLAIKNGDQHRQTMEAADYWLLEKDLIPKLFQVLVPRYKAY-N--S-S---FTNLYKQAVEYPGRG--LPLGVLELKGNPWPPVAPRQRDTKHILSNVLLAAAKRDY----------------------------------------------------------------------------------------
>EOG091F05KA|Lottia_gigantea|JG16_Flabellina_iodinea|TRANSCRIPT
--------------------------------------------------------------------------MEAADYWILEKDLIPKLFQVLVPRYQNH-K--T-S---FTNLYKQAVEYPGKG--FPMGVLELKGNPWPSVLPRQRDTRYLLSNILLSAAKQD-----------------------------------------------------------------------------------------
>EOG091F05KA|Lottia_gigantea|HW11_Eubranchus_exiguus|TRANSCRIPT
--------------------GGPEARLKKLRQIITGLIRYERVEPTYAQADEARQYADQLIYLAVKNGDKHVATMEAADYWLLDKDLIPKLFQVLVPRYQNRGS--S-S---YTNLYKQAVEYPGSG--NPLGVLELKGNPWPSVTPKPRDTQHILSNVLLS----------------------------------------------------------------------------------------------
>EOG091F05KA|Lottia_gigantea|JG12_Dondice_parguerensis|TRANSCRIPT
-----------------------------------------------------------LIYLAIKNGDKHQATMEAADFWITEKDLIPKLFQVLVPRYQHS-Q--T-S---YTNLFKQAVEYPGNG--DTLGVLELKGNPWPPVIPKQRDTRYLLSNVLIAAAKND-----------------------------------------------------------------------------------------
>EOG091F05KA|Lottia_gigantea|LotgiG97879
--RIPYNVRPRRMARVDGRCGGREKRIVALQRLVTALFRYERIESVYQHCDETRGYAERLISLAIRNGNKHRETMETADFWLLEKDLIPKLFEVLVPRYMNY-S--S-A---YTQIYRLPSVYPGDG--KELGLIELKGNPWPDVKHKRRDKSNLLTNILLNQVKQEY----------------------------------------------------------------------------------------
>EOG091F05KA|Crassostrea_gigas|CGI_10014782
MSRFAFRNRPRKLSKAMGHNSGPPGRELRLQKTISMLLRFQRIEGSWGVINETREYTEALIERAIKKGPEDPEMMKLANHWLLEKDLVHMLFREYVPRFSHP-K--Y-QNQPYLQSYKIEMQ-PGRQYMTQMGCLELKENPWPKVKPDPPNTEGQLHNVLLKAFFEDKRKFSGNHRPHASTKPEFDNVKDMENLTLNQDVNQSETIKNMDKDSVSAENQNAQSSKMDKSENSEEVVDAVLLDNKIDRERTNTENKC
