# Supplementary material for: Transcriptomics provides a robust framework for the relationships of the major clades of cladobranch sea slugs (Mollusca, Gastropoda, Heterobranchia), but fails to resolve the position of the enigmatic genus Embletonia
Source: BMC Ecol Evol. 2021 Dec 28;21:226. doi: 10.1186/s12862-021-01944-0 (PMC8895541; doi:10.1186/s12862-021-01944-0)
Supplement: Supplementary file 6 — Additional file 6. Archive S4: Unmasked multiple sequence alignments on amino acid level including Doris kerguelenensis and Calmella cavolini prior to the removal of outliers. [file 12862_2021_1944_MOESM6_ESM.zip › Archive_S4/Alignments/EOG091F00P1.aa.fasta]

>EOG091F00P1|Biomphalaria_glabrata|BGLTMP000150
MS--------------------------------------------------------------------------------------------------------MFLI----------------------------------------------------------------------------------------------------------------------------------------------------------------------------------LQGYVANEIETEQIVQDTSVTFLGHGKVTSYVQHRGSVPLFWSQD-ISKMV-KPPISLDQRDPYHSAAGMHFNQLLCRYGAPIIVFNLVKTRENKRHESILSEDFIKAIDYLNQFLPEEHGIQYIGFDMARVNKR------------------------------------------------------------------------------------------------------------------------------------------------------------------------------------------------------------------------------------------------------------------------------------------------------------------------------------------------------------------------------------------------------------------------------------------------------------------------------------------------------------------------------
>EOG091F00P1|Biomphalaria_glabrata|NC03_Doris_kerguelenensis|TRANSCRIPT
----------------------------------------------------------------------------------------------------------------------------------------------------------------------------------------------------------------------------------------------------------------------------------------------------VANEIETEQIVQDASVTFLTRGKVASYTQHRGSVPLFWSQD-ISKMVPKPPITLDYRDPYHNAAGIHFN--------------------------------------------------------------------------------------------------------------------------------------------------------------------------------------------------------------------------------------------------------------------------------------------------------------------------------------------------------------------------------------------------------------------------------------------------------------------------------------------------------------------------------------------------------------------------------------------
>EOG091F00P1|Lottia_gigantea|HW04_Calmella_cavolinii|TRANSCRIPT
--VPLITWTQKLVLYETKARYYVVGSNKAETRFRVLKIDRTEPRELSIHDDKL---------------------------------------------------------------------------------------------------------------------------------------------------------------STVYGVKSAPNRKFVWNNHLLQPFESKVHPDWILYIIHGFIGQSNVCVYGKSVYLTVLGRRSNQFAGTRFLKRGTNLEGYVANEVETEQIVQDTSVTFLNQGKVSSFVQHRGSVPLFWSQD-IAKMVPKPPISLDQRDPYSSAAGMHFNQLLCRHGAPLIVLNLVKTKENKRHESILSEGFYSTVEYLNQFLPKQHGIQYIRFDMARVNKRKDADVMLRLNRIARYCMKQTGLFLSVQPSQASYLLKDPEMKSLLGQWGPTGCRQTGVVRTNCVDCLDRTNTAQFALGRSALAYQLYAMGVLQSTHLDFDTDCVKMLEELYEDHGDTLALQYGGSQLVHRIKGYRKIAPWTSHSRDIMQTLSRYYSNAFSDVEKQQAFNLFLGVFVPREGEPKLWDLPTDYYLHNKPAMG-RPVPKNNYCQWRKSDVWNCLPLPQEEVSKCSSSSIEVQQLAQTDEHVNSFYEYYRPAELTSFDEMYQLYLS-----------------------------------------------------------------------------------------------------------------------------------------------------------------------------------------------------------------------------------------------
>EOG091F00P1|Crassostrea_gigas|HW09_Doto_sp|TRANSCRIPT
-EVPLITWTQKLVLYETKARYYIVGSNKAETRFRVLKIDRTEPRELIIHDDKVEYSRNEIRSVLSMIDGGNKT--KKQ-GNNITGLSKNISAFGIAGFVRFLEGYYMILITKRKRAAMIGHHTIYKIEDTSMLYIPCDAVRIMHPDESRYVKMFQNVDLSSNFYFSYSYDLTHSLQYNMVPVI---------------------------------------------NNHLQKGFENCVHSDWILYIIHGFIGQNNVCVFGKSMYITLIGRRSSQFAGTRFLKRGTNHEGHVANEIETEQIVQDTAVTFLDRGKVSSFLQLRGSVPLFWSQD-ISKMVPKPPISLDQRDPYCSAAGMHFNQLLYRYGSPIIALNLVKTREKKRHESILTDDFVKTIDYLNQFLPADNKLHYIGFDMARVNKRKDADVMQKLNRIGRHCLKHTGFFLRVPPSQAQCLLKDPELQSLGGVWGPTGMVQTGAVRTNCVDCLDRTNTAQFAMGRSALAYQLYAMGLMERPQ-----------------------------------------------------------------LEKQQAFNLFLGVYVPKEGGPNLWDLPTDYYLHNKVSVG-VPMTRQNYCQWWDSEVWDSLPLPRDEVNKPNIVHTAVLTAPQRDEHVNSFYEHYRPDELSVFDEMYQMYLSQACWKHLPKHST--E-----FSPFCVRHV-SEA-T-VEKVVESNPCVAAKDSTSSTISLNPEGSSESSEDSDGDGGVQLSDSSS-----------------------------------------------------------------------------------------------------------------------------------------------------------
>EOG091F00P1|Lottia_gigantea|HW11_Eubranchus_exiguus|TRANSCRIPT
---------------------------------------------------------------------------------------------------------------------------------------------------------------------------------------------------------------------------------------------SVAHSDWILYIIHGFIGQNNICVFGKSLYITLIGRRSNRFAGTRLLKRGTNHEGYVANEIETEQIVQDTAVTCLDRGKISSFVQLRGSVPLFWSQEYISKMAPKPPITLDQRDPYCSATGIHFNQMLYRYGSPIIVFNLVKTREKKRHESILSEDFVNSIDYLNQFMPAEHKMQYIGFDMARVNKRKDVDVMQRLNRIARYCIKQTGFFLRVQPSQAQYLLKDSELQSLKGVWGANGMRQTGAVRTNCVDCLDRTNTAQFAMGRCALAYQLYSMGLMERPHLEFDTDCVKQLEELYEDHGDTVALQYGGSQLVHRIRTYRKIAPWTSHSRDMMQTLSRYYSNAFSDLEKQQAFNLFLGVFVPKEGQQNLWDLLTDFYLHNPAALG-TPVTKQNYCQWWD---------------------------------------------------------------------------------------------------------------------------------------------------------------------------------------------------------------------------------------------------------------------------------------------------------
>EOG091F00P1|Crassostrea_gigas|JG22_Lomanotus_vermiformis|TRANSCRIPT
---------------------------------------------------------------------------------------------------------------------------------------------------------------------------------------------------------------------------------------------------------------------------------------------------------------------------------------------------------------------------------------------------------------------------------------------------------------------------------------------------------------------------------------------------------------------------------------------------------------------------------------------------------------------------------------------------------------------------------------------------------------------------SSTTSFGSEGSSDSSEDSDGDGGVHFSDSSS-SESEMDEGNYVSFKDLF-------PSMEKVYNTEITSPTTRDQKMYERYVDI------------------------------------------------------------------------------------------------------
>EOG091F00P1|Crassostrea_gigas|HW21_Tritonia_manicata|TRANSCRIPT
L-----------------------------------------------------------------------------------------------------------------------------------------------------------------------------------------------------PTAPEKE----RKGRTLHGIKNSPNRKFVWNNHLLKGFESCVHSDWILYIIHGFIGQNNICVFGKSLYITLIGRRSNQFAGTRFLKRGTNLEGFVANEIETEQIVQDTAVTALDRGKVSSFVQLRGSVPLFWSQD-ISKMVPKPPISLDQRDPYCSAAGMHFNQLLYRYGSPIIVFNLVKTREKKRHESILSEDFIRTIDYLNQFLPSEHTMQYIGFDMARVNKRKDADVMLRLNRIARSCLKRTGFFLKVQPPQAQCLLKDSELQSLKGVWGSNGMHQTGAVRTNCVDCLDRTNTAQFAMGRSALAYQLYAMGLMERPH-----------------------------------------------------------------LEKQQAFNLFLGVFVPQEGEQNLWDLPTDYYLHNKPSMG-VPVPRKNYCQWWDSEVWESLPLPRDEVNKAKVVHTAVLTAPQRDEHVNSFYEHYRPEELSVFDEMYQMYLSQACWKHLPKHSS--D-----FSPFCVRH-VAES-S-VDKSVESNPSISGKDSTSSTTSFGSEGSSDSSEDSDGDGGVQLSDSSS-CDSDSDEGNYLSFKDLF-------PSMKKVYDTDITCPTTRDQKMYERYVDIGPKSLTEARK----PTNSSLS--LK-----------KVPPGIDIFPISAFKLDSTFYVEPPPVSRQAKDIYTAYVNRGYQGAQSVSDENRHAYIRYVNK---
>EOG091F00P1|Crassostrea_gigas|NC07_Tritonia_diomedea|TRANSCRIPT
----------------------------------------------------------------------------------------------------------------------------------------------------------------------------------------------------------------------LYGIKNSPNRKFVWNNHLLEGFESCVHSDWILYIIHGFIGQNNICVFGKSLYITLIGRRSNQFAGTRFLKRGTNLQGFVANEIETEQIVQDTAVTALDRGKVSSFIQLRGSVPLFWSQD-ISKMVPKPPISLDQRDPYCSAAGMHFNQLLYRYGSPIIVFNLVKTREKKRHESILSEDFIRTIDYLNQFLPSEHMMQYIGFDMARVNKRKDADVMLRLNRIARYCLKQSGFFLRVQPSQAQYLLKDSELQSLKGVWDGNGMRQTGAVRTNCVDCLDRTNTAQFAMGRSALAYQLYAMGLMERPQ-----------------------------------------------------------------LEKQQAFNLFLGVFVPQEGEPNLWDLPTDYYLHNKASMG-VPVPRKNYCQWWDSEVWETLPLPRDEVNKSKVVHTAVLTAPQRDEHVNSFYEHYRPEELSVFDEMYQMYLSQACWKHLPKNSI--D-----FSPFCVRH-VAET-S-VDKSVESNPSVSGKDSTSSTMSFGSEGSSDSSEDSDGDGGVQLSDSSS-CDSDSDEGNYVSFKDLF-------PSMKKVYDTEITSPTTRDQKMYERYVDI------------------------------------------------------------------------------------------------------
>EOG091F00P1|Crassostrea_gigas|HW02_Berghia_verrucicornis|TRANSCRIPT
-----------------------------------------------------------------------------------------------------------------------------------------------------------------------------------------------------------------------YGIKNSPNRKFVWNNHLLKGFENSAHSDWILYIIHGFIGQNNICVFGKSLYITLIGRRSNKFAGTRFLKRGTNLEGYVANEIETEQIVQDTAVTCLDRGKVSSFVQHRGSVPLFWSQD-ISKMVPKPPISLDQRDPYCSAAGMHFNEMLHRYGSPIIVFNLVKTREKKRHESILSEDYVHTIDYLNQFLPAEHKMQYIGFDMARVNKRKDADVMLRLNRIARYCLKQTGFFLRVQPPQAQYLMKDSELECLKGVWGPNGMRQTGAVRTNCVDCLDRTNTAQFAMGRSALAYQLYAMGLMERPQ-----------------------------------------------------------------LEKQQAFNLFLGVYIPQEGESNLWDLPTDYYLHNKASLG-MPMSRQNYCQWWDSDVWETLPLPRDEVSKPKIVHAAMLTTSQRDEHVNSFYEHYRPEELSVFDEMYQMYLSQACWKHLPKHAN--D-----FSPFCVRHVVAET-A-VDKSIESNPSISGKDSTSSTTSFGSEGSSDSSADSDVDGGVQLSDSSS-CDSDTDEGHYVSIKDLF-------PSMKKVYDAEITSPSTRDQKMYERYVDIG--------R----GC--------------------------------------------------------------------------------------
>EOG091F00P1|Crassostrea_gigas|HW05_Caloria_elegans|TRANSCRIPT
-EVPLITWTQKLVLYETKARYYIIGSNKAETRFRVLKIDRTEPRELLIHDDKVEYSRGEIRSVLSMIDGGNKS--KKQ-GNNITGLSKNISAFGIAGFVRFLEGYYMILITKRKKAAMIGHHTVYKIEDTSMLYIPNDTVRHTHPDESRYVKMFQNVDLSSNFYFSYSYDLTHSLQYNMTPVF------------N-------------------YGIKNNPNRKFVWNNHLLKGFEKSVHSDWILYIIHGFIGQNNICVFGKSLYITLIGRRSNKFAGTRFLKRGTNLEGYVANEIETEQIVQDTAVTCMDRGKVSSFVQHRGSVPLFWSQD-ISKMVPKPPISLDQRDPYCSAAGMHFNEMLHRYGSPIIVFNLVKTREKKRHESILSEDYVHTIDYLNQFLPAEHRMQYIGFDMARVNKRKDADVMLRLNRIARYCLKQTGFFLRVQPPQAQYLIKDSELESLKGVWGPNGMRQTGAVRTNCVDCLDRTNTAQFAMGRSALAYQLYAMGLMERPQ-----------------------------------------------------------------LEKQQAFNLFLGVYIPQEGEPNLWDLPTDYYLHNKASLG-MPMPRQNYCQWWDSDVWETLPLPRDEVNKPKIVKAALLTTSQRDEHVNSFYEHYRPEELSVFDEMYQMYLSQACWKHLPKHAI--D-----FSPFCVRQVVSET-A-VDKSIESNPSISGKDSTSSTTSFGSEGSSDSSEDSDVDGGVQLSDTSS-CDSDTDEGKFVSFKDLF-------PSMKKVYDAEITSPTTRDQKMYERYVDIG--------R----GCSRSQS--KE--SPE--RPKSKVPPGVDIFPISAFKLDSTFFVEPPPVSRQAKDIYTAYVNRGYLGAQTVTDENRLAYIKYVQK---
>EOG091F00P1|Lottia_gigantea|HW06_Cratena_peregrina|TRANSCRIPT
----------------------------------------------------------------------------------------------------------------------------------------------------------------------------------------------------------------------------------------------------------------------------------------------------------TEQIVQDTAVTCMDRGKVSSFVQHRGSVPLFWSQD-ISKMVPKPPISLDQRDPYCSAAGMHFNEMLYRYGSPIIVFNLVKTREKKRHESILSEDYVHTIDYLNQFLPAEHRMQYIGFDMARVNKRKDADVMLRLNRIARYCLKQTGFFLRVQPPQAQYLMKDSELESLKGVWGPNGMRQTGAVRTN-----------------------------------------------------------------------------------------------------------------------------------------------------------------------------------------------------------------------------------------------------------------------------------------------------------------------------------------------------------------------------------------------------------------------------------------------------------------
>EOG091F00P1|Biomphalaria_glabrata|JG03_Austraeolis_stearnsi|TRANSCRIPT
-------------------------------------------------------------------------------------------------------------------------------------------------------------------------------------------------------------------------------------------------------------------------------------------------------EIETEQIVQDTAVICLDRGKVSSFVQHRGSVPLFWSQD-ISKMVPKPPISLDQRDPYCSAAGMHFNEMLHRYGSPIIVFNLVKTREKKRHESILSEDYVHTIDYLNQFLPSEHRMQYIGFDMARVNKR------------------------------------------------------------------------------------------------------------------------------------------------------------------------------------------------------------------------------------------------------------------------------------------------------------------------------------------------------------------------------------------------------------------------------------------------------------------------------------------------------------------------------
>EOG091F00P1|Biomphalaria_glabrata|HW14_Flabellina_affinis|TRANSCRIPT
------------------------------------------------------------------------------------------------------------------------------------------------------------------------------------------------------------------------------------------------------------------------------------------------------------QIVQDTSVTCLDRGKVGSFVQHRGSVPLFWSQD-ISKMVPKPPISLDQRDPYCSATGMHFNEMLYRYGSPLIVFNLVKTREKKRHESILSEDYVHSIDYLNQFLPAEHRMQYIGFDMARVNKR------------------------------------------------------------------------------------------------------------------------------------------------------------------------------------------------------------------------------------------------------------------------------------------------------------------------------------------------------------------------------------------------------------------------------------------------------------------------------------------------------------------------------
>EOG091F00P1|Crassostrea_gigas|HW13_Favorinus_branchialis|TRANSCRIPT
-EVPLITWTQKLVLYETKARYYIIGSNKAETRFRVLKIDRTEPRELLIHDDKVEYNRGEIRSVLSMIDGGNKS--KKQ-GNNITGLSKNISAFGIAGFVRFLEGYYMILITKRKKAAMIGHHTVYKIEDTSMLYIPNDVVRHTHPDESRYLKMFQNVDLSSNFYFSYSYDLTHSLQYNMTPVF------------N-------------------HGIKNSPNRKFVWNNHLLKGFESCVHSDWILYIIHGFIGQNNICVFGKSLYITLIGRRSNKFAGTRFLKRGTNLEGYVANEIETEQIVQDTAVTCLDRGKVSSFVQHRGSVPLFWSQD-ISKMVPKPPISLDQRDPYCSAAGMHFNEMHHRYGSPIIVFNLVKTREKKRHESILSVDYVHTIDYLNQFLPAEHQMQYIGFDMARVNKRKDADVMLRLNRIARYCLKQTGFFLRVQPPQAQYLMKDSELECLKGVWGPNGMRQTGAVRTNCVDCLDRTNTAQFAMGRSALAYQLYAMGLMERPQ-----------------------------------------------------------------LEKQQAFNLFLGVYKPQEGEPNLWDLPTDYYLHNKASLG-KPMSRQNYCQWWDADVWESLPLPRDEVNKPKTAHAARLTTNQRDEHVNSFYEHYRPEELSVFDEMYQMYLSQACWKHLPKHAI--D-----FSPFCVRQVVAET-A-VDKSIESNQSASGKDSTSSTTSFGSEGSSDSSEDSDADGGVQLSDSSS-CDSDTDEGNYVSFKDLF-------PSMKKVYDAEITSPSTRDQKMYERYVDIG--------Q----GCSRNQGHGKE--SPE--RPK---SLTVDIFPISAFKLDSTFYVEPPPVSRQAKDIYTAYVNRGYLGAQTVSDENRKAYVKYVNK---
>EOG091F00P1|Lottia_gigantea|JG21_Limenandra_confusa|TRANSCRIPT
--------------------------------------------------------------------------------------------------------------------------------------------------------------------------------------------------------------------KSVYGIKNSPNRKFVWNNHLLKGFEKCVHSDWILYIIHGFIGQNNICVFGKSLYITLIGRRSNKFAGTRFLKRGTNLEGYVANEIETEQIVQDTSVTCLDRGKVSSFVQHRGSVPLFWSQD-ISKMVPKPPISLDQRDPYCSAAGMHFNEMLHRYGSPIIVFNLVKTREKKRHECILSEDYIHTIDYLNQFLPAEHKMQYIGFDMARVNKRKDADVMLRLNRIARFCLKQTGFFLHVQPPQAQYLMKDSELECLKGLWGPSGMRQTGAVRTNCVDCLDRTNTAQFAMGRSALAYQLYAMGLMERPQLEFDTDCVKLLEELYEDHGDTVALQYGGSQLVHRIKTYRKISPWTSHSRDI----------------------------------------------------------------------------------------------------------------------------------------------------------------------------------------------------------------------------------------------------------------------------------------------------------------------------------------------------------------------------
>EOG091F00P1|Crassostrea_gigas|HW12_Facelina_rubrovittata|TRANSCRIPT
-EVPLITWTQKLVLYETKARYYIIGSNKAETRFRVLKIDRTEPRELLIHDDKVEYNRGEIRSVLSMIDGGNKS--KKQ-GNNITGLSKNISAFGIAGFVRFLEGYYMILITKRKKAAMLGHHTVYKIEDTSMLYIPNDTVRHTHPDESRYVKMFQNVDLSSNFYFSYSYDLTHSLQYNMTPVF------------N-------------------YGIKNSPNRKFVWNNHLLKGFESCVHSDWILYIIHGFIGQNNICVFGKSLYITLIGRRSNKFAGTRFLKRGTNLEGYVANEIETEQIVQDTAVTCLDRGKVSSFVQHRGSVPLFWSQDYISKMVPKPPISLDQRDPYCSATGMHFNEMLYRYGSPIIVFNLVKTREKKRHESILSDEYVHTIEYLNQFLPAEHKMQYIGFDMARVNKRKDADVMLRLNRIARYCLKQTGFFLRVQLPQAQYLMKDSELEGLKGVWGPNGMRQTGAVRTNCVDCLDRTNTAQFAMGRSALAYQLYAMGLMERPQ-----------------------------------------------------------------LEKQQAFNLFLGVYTPQEGEPNLWDLPTDYYLHNKASLG-MPMSRQNYCQWWDADVWETLPLPRDEVNKPKAAHASALTTSQRDEHVNSFYEHYRPEELSVFDEMYQMYLSQACWKHLPKHAI--D-----FSPFCVRQVVAET-A-VDKSIESNPGISGKDSTSSTTSFGSEGSSDGSEDSDADGGVQLSDSSS-CDSDTDEGNYVSFKDLF-------PSMKKVYDAEITSPTTRDQKMYERYVDIG--------R----GCSQSPD--QQ--TLVSKQRK---CHQELIFPISAFKLDSTFYVEPPPVSRQAKDIYTAYVNRGHIGAQAVSDENRLAYIKYVNK---
>EOG091F00P1|Crassostrea_gigas|HW17_Hermissenda_crassicornis|TRANSCRIPT
-----------------------------------------------------------------------------------------------------------------------------------------------------------------------------------------------------------------------YGIKNSPNRKFVWNNHLLKGFESCVHSDWILYIIHGFIGQNNICVFGKSMYITLIGRRSNKFAGTRFLKRGTNLEGYVANEIETEQIVQDTAVTCMDRGKVSSFVQHRGSVPLFWSQD-ISKMVPKPPISLDQRDPYCSAAGMHFNEMLSRYGSPIIVFNLVKTREKKRHECILSEDYIHTIEYLNQFLPAEHKMKYIGFDMARVNKRKDADVMLRLNRIARSCLKQTGFFLRVQPPQAQYLMKDSELESLKGLWGPNGMRQTGAVRTNCVDCLDRTNTAQFAMGRSALAYQLYAMGLMERPQ-----------------------------------------------------------------LEKQQAFNLFLGVYIPQVGEPNLWDLPTDYYLHNKACLG-KPMPRQNYCQWWDADVWETLPLPRDEVNKPKVVHPAMLTTSQRDEHVNSFYEHYRPEELSVFDEMYQMYLSQACWKHLPKHAN--D-----FSPFCVRHVVAET-A-VDKSIESNPSISAKDSTSSTTSFGSEGSSDSSEDSDGDGGVQLSDSSS-CDSDTDEGNYVSFKDLF-------PSMKKVYNAEITNPSTRDQKMYERYVDIG--------R----GCSQSQS--QTGGSPE--RPK---SLSVDIFPISAFKLDSTFYVEPPPVSRQAKDIYTAYVNRGYLGAQTVSDENRVAYIKYVNKSF-
>EOG091F00P1|Crassostrea_gigas|NC05_Hermissenda_crassicornis|TRANSCRIPT
-----------------------------------------------------------------------------------------------------------------------------------------------------------------------------------------------------------------------YGIKNSPNRKFVWNNHLLKGFESCVHSDWILYIIHGFIGQNNICVFGKSLYITLIGRRSNKFAGTRFLKRGTNLEGYVANEIETEQIVQDTAVTCMDRGKVSSFVQHRGSVPLFWSQD-ISKMVPKPPISLDQRDPYCSAAGMHFNEMLSRYGSPIIVFNLVKTREKKRHECILSEDYIHTIEYLNQFLPAEHKMKYIGFDMARVNKRKDADVMLRLNRIARSCLKQTGFFLRVQPPQAQYLMKDSELESLKGLWGPNGMRQTGAVRTNCVDCLDRTNTAQFAMGRSALAYQLYAMGLMERPQ-----------------------------------------------------------------LEKQQAFNLFLGVYIPQVGEPNLWDLPTDYYLHNKACLG-KPMPRQNYCQWWDADVWETLPLPRDEVNKPKVVHPAMLTTSQRDEHVNSFYEHYRPEELSVFDEMYQMYLSQACWKHLPKHAN--D-----FSPFCVRHVVAET-A-VDKSIESNPSISAKDSTSSTTSFGSEGSSDSSEDSDGDGGVQLSDSSS-CDSDTDEGNYVSFKDLF-------PSMKKVYNAEITNPSTRDQKMYERYVDIG--------R----GCSQSQS--QTGGSPE--RPK---SLTEYIFPISAFKLDSTFYVEPPPVSRQAKDIYTAYVNRGYLGAQTVSDENRVAYIKYVNK---
>EOG091F00P1|Lottia_gigantea|JG07_Cuthona_albocrusta|TRANSCRIPT
--------------------------------------------------------------------------------------------------------------------------------------------------------------------------------------------------------------------------------------------------------------------------------------GTRFLKRGINHEGYVANEIETEQIVQDTSVTNLDKGKISSFVQLRGSVPLFWSQD-ISKMVPKPPIGLDQRDPYCSAAGVHFNQMLYRYGSPIIAFNLVKTREKKRHESILSEDYVNTIDYLNQFLPAEHHMQYIGFDMARVNKRKDADVMLRLNRIARYCLRQTGFFLRVQSPQAEYLLKDSELQSLKGMWGGNGMRQTGAVRTNCVDCLDRTNTAQFAMGRCALAYQLYAMGMMERPQLEFDTDCVKLLEELYEDHGDTLALQYGGSQLVHRIKTYRKIAPWTSHSRDIMQTLSRYYSNAFSDLEKQQAFNLFLGVYIPQDGQPNLWDLPTDFYLHNLSSLG-KRITKPNYCQWWDSEVWETLPLPRDEVNKSQVVHAAMLTTNQRDEHVNSFYEHYRPEELSVFDEMYQMYLSQACWKHLPKHAN--D-----FSPFCVRH-HAETGS-VDKSIESNPSISGKDSTSSTTSFGSEGSSDSSEDSDGDNGVQLSDSSS-CDSDSDEGNYVSFKDLF-------PSMKKVYDAEITSPSTRDQKMYDRYVNIG--------K----GCSQSQT--SK-----------KVPPGVDIFPISVFKLDSTFYVEPPPVSRQAKDIYTAYVNRGYLGAQTVSDENIRAYIKYV-----
>EOG091F00P1|Biomphalaria_glabrata|NC04_Fiona_pinnata|TRANSCRIPT
--------------------------------------------------------------------------------------------------------------------------------------------------------------------------------------------------------------------------------------------------------------------------------------------------------------------------KVSSFVQLRGSVPLFWSQD-ISKMVPKPPISLDQRDPYCSAAGIHFNQMLYRYGSPIIVFNLVKTREKKRHESILSEDYVNTIEYLNQFLPAEHQMQYIGFDMARVNKR------------------------------------------------------------------------------------------------------------------------------------------------------------------------------------------------------------------------------------------------------------------------------------------------------------------------------------------------------------------------------------------------------------------------------------------------------------------------------------------------------------------------------
>EOG091F00P1|Crassostrea_gigas|HW07_Cuthona_caerulea|TRANSCRIPT
----------------------------------------------------------------------------------------------------------------------------------------------------------------------------------------------------------------------IYGIKNSPNRKFVWNNHLLKGFEQCVHSDWILYIIHGFIGQNNICVFGKSMYITLIGRRSNKFAGTRFLKRGTNHEGYVANEIETEQIVQDTSVINLEKGKVSSFVQLRGSVPLFWSQD-ISKMVPKPPISLDQRDPYCSAAGIHFNQMLYRYGSPIIAFNLVKTREKKRHESILSEDYVNTIDYLNQFLPAEHHMQYIGFDMARVNKRKDADVMLRLNRIARYCLRQTGFFLRVQSPQAECLLKDSELQSLKGMWAGNGMRQTGAVRTNCVDCLDRTNTAQFAMGRCALAYQLYAMGMMERPQ-----------------------------------------------------------------LEKQQAFNLFLGVYMPQDGQPNLWDLPTDFYLHNPSSLG-KRIPKQNYCQWWDAEVWETLPLPRDEVNKSQVVHAAMLTTNQRDEHVNSFYEHYRPEELSVFEEMYQMYLSHACWKHLPKNTN--E-----FSPFCVRH-LAETGS-VDKSIESNSSISGKDSTSSTTSFGSEGSSDSSEDSDGDNGVQLSDSSS-CDSDSDEGNYVSFKDLF-------PSMKKVYDAEITSPSTRDQKMYDRYVNIG--------K----GC--------------------------------------------------------------------------------------
>EOG091F00P1|Biomphalaria_glabrata|JG26_Phestilla_sp|TRANSCRIPT
-------------------------------------------------------------------------------------------------------------------------------------------------------------------------------------------------------------------------------------------------------------------------------------------------EGYVANEIETEQIVQDTSVTKLEKGKVSSFVQFRGSVPLFWSQD-ISKMVPKPPISLDQRDPYCSAAGVHFNQMLYRYGSPIIAFNLVKTREKKRHESILSENYVNTIDYLNQFLPSEHHMQYIGFDMARVN--------------------------------------------------------------------------------------------------------------------------------------------------------------------------------------------------------------------------------------------------------------------------------------------------------------------------------------------------------------------------------------------------------------------------------------------------------------------------------------------------------------------------------
>EOG091F00P1|Lottia_gigantea|HW20_Spurilla_neapolitana|TRANSCRIPT
-----------------------------------------------------------------------------------------------------------------------------------------------------------------------------------------------------------------------------------------------------------------------------------------------------------EQIVQDTAVTSLDRGKVSSFVQHRGSVPLFWSQD-ISKMVPKPPISLDQRDPYCSAAGMHFNEMLHRYGSPIIVFNLVKTREKKRHESILSEDYVYTIDYLNQFLPAEHKMQYIGFDMARVNKRKDADVMLRLNRIARYCLKQTGFFLRVQQPQAQYLMKDSELESLKGLWGPNGMRQTGAVRTNCVDCLDRTNTAQFAMGRSALAYQLYAMGLMERPQLEFDTDCVKLLEELYEDHGDTLALQYGGSQLVHRIKTYRKISPWTSHSRDIMQTLSRYYSNAFSDLEKQQAFNLFLGVYIPQEGEPNLWD-------------------------------------------------------------------------------------------------------------------------------------------------------------------------------------------------------------------------------------------------------------------------------------------------------------------------------------
>EOG091F00P1|Lottia_gigantea|JG16_Flabellina_iodinea|TRANSCRIPT
--------------------------------------------------------------------------------------------------------------------------------------------------------------------------------------------------------------------------------KFVWNNHLLKGFESCVHSDWILYIIHGFIGQNNICVFGKSLYITLIGRRSNKFAGTRFLKRGTNLEGFVANEIETEQIVQDTAVT---------------------------KMVPKPPISLDQRDPYCSAAGMHFNQLLYRYGSPIIVFNLVKTREKKRHECILSEDYVNTINYLNQFLPAEHKMQYIGFDMARVNKRKDADVMLRLNRIARYCLKQTGFFLRVQPPQAQYLMKDSELQSLKGVWGPNGMRQTGAVRTNCVDCLDRTNTAQFAMGRSALAYQLYAMGLMERPQLEFDTDCVKLLEELYEDHGDTVALQYGGSQLVHRIRTYRKIAPWTSHSRDIMQTLSRYYSNAFSDLEKQQAFNLFLGVYVPKDGEPNLWDLPTDYYLHNKASLG-VPMSRQNYCQWWDSDVWETLPLPRDEVNKPKIVHISMLTTSQRDEHVNSFYEHYRPEELSVFDEMYQMYLSQACWKHLPKHAN--D-----FSPFCVRH-VAET-S-VDKLTESNPSISGKDSTSSTTSFGSEGSSDTSEDSDVDGGVQLSDSSS-CDSDTDERNYVSFKDLF-------PSMKKVYDAEITSPTTRDQKMYERYVDIG--------K----PLNSGIL--VK-----------KVPPGVDIFPISAFKLDSTFYVEPPPVSRQARDIYTAYVNRGHQGAQTVSDENKLAYIKYVG----
>EOG091F00P1|Lottia_gigantea|JG20_Learchis_evelinae|TRANSCRIPT
-----------------------------------------------------------------------------------------------------------------------------------------------------------------------------------------------------------------------------------------------------------------------------------------------------------------------------------------------------------------------------------------------------------------------------------------ADVMLRLNRIARYCLKQTGFFLRVQPPQAQYLIKDSELESLKGVWGPNGMRQTGAVRTNCVDCLDRTNTAQFAMGRSALAYQLYAMGLMERPQLEFDTDCVKLLEELYEDHGDT----------------------------------------------------------------------------------------------------------------------------------------------------------------------------------------------------------------------------------------------------------------------------------------------------------------------------------------------------------------------------------------------------------
>EOG091F00P1|Lottia_gigantea|JG18_Hermissenda_opalescens|TRANSCRIPT
-----------------------------------------------------------------------------------------------------------------------------------------------------------------------------------------------------------------------------------------------------------------------------------------------------------EQIVQDTAVTCMDRGKVSSFVQHRGSVPLFWSQD-ISKMVPKPPISLDQRDPYCSAAGMHFNEMLSRYGSPIIVFNLVKTREKKRHECILSEDYIHTIEYLNQFLPAEHKMKYIGFDMARVNKRKDADVMLRLNRIARSCLKQTGFFLRVQPPQAQYLMKDSELESLKGLWGPNGMRQTGAVRTNCVDCLDRTNTAQFAMGRSALAYQLYAMGLMERPQLEFDTDCVKLLEELYEDHGDTLALQYGGSQLVHRIKTYRKISPWTSHSRDIMQTLSRYYSNAFSDLEKQQAFNLFLGVYIPQVGEPNLWDLPTDYYLHNKACLG-KPMPRQNYCQWWDADVWETLPLPRDEVNKPKVVHPAMLTTSQRDEHVNSFYEHYRPEELSVFDEMYQMYLSQACWKHLPKHAN--D-----FSPFCVRHVVAET-A-VDKSIESIPSISAKDSTSSTTSFGSEGSSDSS---------------------------------------------------------------------------------------------------------------------------------------------------------------------------
>EOG091F00P1|Lottia_gigantea|JG12_Dondice_parguerensis|TRANSCRIPT
----------------------------------------------------------------------------------------------------------------------------------------------------------------------------------------------------------------------------------------------------------------------------------------RFLKRGTNLEGYVANEIETEQIVQDTAVTCMDRGKVSSFVQHRGSVPLFWSQD-ISKMVPKPPISLDQRDPYCSAAGMHFNEMLSRYGSPIIVFNLVKTREKKRHECILSEDYIHTIDYLNQFLPAEHKMQYIGFDMARVNKRKDADVMLRLNRIARSCLKQTGFFLRVQPPQAQYLMRDSELMSLKGLWGPNGMRQTGAVRTNCVDCLDRTNTAQFAMGRSALAYQLYAMGLMERPQLEFDTDCVKLLEELYEDHGDTLALQYGGSQLVHRIKTYRKISPWTSHSRDIMQTLSRYYSNAFSDLEKQQAFNLFLGVYIPQE--------------------------------------------------------------------------------------------------------------------------------------------------------------------------------------------------------------------------------------------------------------------------------------------------------------------------------------------
>EOG091F00P1|Crassostrea_gigas|JG08_Dendronotus_venustus|TRANSCRIPT
-EVPLITWTQKLVLYETKARYYIVGSNKAETRFRVLKIDRTEPRELMIHDDKVEYSRGEIRSVLSMIDGGNKS--KKQ-GNNITGLSKNISAFGIAGFVRFLEGYYMILITKRKKAAMIGHHTVYKIEDTSMLYVPNDAVRNVHPDESRYVKMFQNVDLSSNFYFSYSYDLTHSLQYNMTPVF------------NT------------RNKSAIHGIKNSPNRKFVWNNHLLKEFENCVHSDWILYIVHGFIGQNNICVFGKSVYITLIGRRSNQFAGTRFLKRGSNLEGYVANEIETEQIVQDTAVTFLDRGKVSSFVQLRGSVPLFWSQD-ISKMVPKPPISLDQRDPYCSAAGMHFNRLLYRYGSPIIVFNLVKTREKKRHESILSEDFVNTMDYLNQFLPAEHKMQYIGFDMARVNKRKDADVMLRLNRIARYCLRRTGFYLHVPQPQAQCLLKDCELQSLKGVWGSNGMFQTGAVRTNCVDCLDRTNTAQFAMGRSALAYQLYAMGMMERPQ-----------------------------------------------------------------LEKQQAFNLFLGVYIPKEGEANLWDLPTDYYLHNKPSLG-LPTPRQNYCQWWESEVWETLPIPRDEVNKPNIVHTAVLTAPQRDEHVNSFYEHYRPEELSVFDEMYQMYLSQACWKHLPKHSN--E-----FSPFCVRHVV-ET-S-VEKLNEPNPMLPGKDSSSSTTSFGSEGSSDSSEDSDGDGGVQLSDSSS-CDSDTDEGNYVSFKDLF-------PSMVKVYDTEITSPTTRDQKMYERYVDI------------------------------------------------------------------------------------------------------
>EOG091F00P1|Crassostrea_gigas|HW16_Hancockia_cfuncinata|TRANSCRIPT
-----------------------------------------------------------------------------------------------------------------------------------------------------------------------------------------------------------------------HGIKNSPNRKYVWNNYLLKGFESCVHSDWILYIIHGFIGQNNICVFGKSLYITLIGRRSNRFAGTRFLKRGTNLEGYVANEIETEQIVQDTAVTSLHRGKVSSFVQLRGSVPLFWSQD-ISKMVPKPPISLDQRDPYCSATGMHFNQLLYRYGSPIIAFNLVKTKEKKRHESILSDDFIDSIDYLNQFLPAEHKMHYIGFDMARVNKRKDADVMLRLNRIARHCLKQTGFFLRVQSPQVQCLLKDCELQSLKGVWGPGGMLQTGAVRTNCVDCLDRTNTAQFAMGRSAL------------------------------------------------------------------------------DLEKQQAFNLFLGVYVPKEGAANLWDLQTDFYLHNKLCLG-LPMAKQNYCQWWDSDVWETLPLPRGEVDKPSVVHTAVLTAPHRDEHVNSFYEYYRPEELSVFDEMYQMYLSQACWKHLPKHSN--D-----FSPFCVRH-VAET-S-VEKLVDFNPSVSAKDSTSSTLSFGSEGSSDSSEDSDGDG-VQLSDSSS-CDSDTDEGNYVSFKELF-------PPMEEVYDTEITSPTTRDQKMYERYVDI------------------------------------------------------------------------------------------------------
>EOG091F00P1|Lottia_gigantea|JG17_Hancockia_uncinata|TRANSCRIPT
----------------------------------------------------------------------------------------------------------------------------------------------------------------------------------------------------------------------VHGIKNSPNRKYVWNNYLLKGFESCVHSDWILYIIHGFIGQNNICVFGKSLYITLIGRRSNRFAGTRFLKRGTNLEGYVANEIETEQIVQDTAVTSLHRGKVSSFVQLRGSVPLFWSQD-ISKMVPKPPISLDQRDPYCSATGMHFNQLLYRYGSPIIAFNLVKTKEKKRHESILSDDFIDTIDYLNQFLPAEHKMHYIGFDMARVNKRKDADVMLRLNRIARHCLKQTGFFLRVQSPQVQCLLKDCELQSLKGVWGPGGMLQTGAVRTNCVDCLDRTNTAQFAMGRSALAYQLYAMGVMERPQLEFDTDCVKLLEELYEDHGDTLALQYGGSQLVHRIRTYRKIAPWTSHSRDIMQTLSRYYSNAFSDLEKQQAFNLFLGVYVPKEGAANLWDLQTDFYLHNKLCLG-LPMAKQNYCQWWDSDVWETLPLPRGEVDKPSVVHTAVLTAPHRDEHVNSFYEYYRPEELSVFDEMYQMYLSQACWKHLPKHSN--D-----FSPFCVRH-VAET-S-VEKLVDFNPSVSAKDSTSSTLSFGSEGSSDSSEDSDGDG-VQLSDSSS-CDSDTDEGNYVSFKELF-------PPMEEVYDTEITSPTTRDQKMYERYVDIG--------R----GLNRNLA--VN-----------KVPPGIDVFPISAFKLDSTFYVESPPVSRQSKDIYTAYVNRGQIGAQTVKEENQLAYIKYVNKK--
>EOG091F00P1|Crassostrea_gigas|NC01_Armina_californica|TRANSCRIPT
----------------------------------------------------------------------------------------------------------------------------------------------------------------------------------------------------------------------LYGIKNSPYRKFVWNNHLLKGFESCVHSDWILYIIHGFIGQNNICVFGKSLYITLIGRRSNRFAGTRFLKRGTNLEGYVANEIETEQIVQDTAVTALDRGKVSSFVQVRGSVPLFWSQD-ISKMVPKPPISLDQRDPYCGAAGMHFNQLLYRYGSPIIAFNLVKTKEKKRHESILSDDFVKTIDYLNQFLPAEHSLQYKGFDMARVNKRKDADVMLRLNRIARHCLKQTGFFLKVQPPKAQCLLKDSELQSLKGVWGPNGMMQTGAVRTNCVDCLDRTNTAQFAMGRSALAYQLYAMGLMERPQ-----------------------------------------------------------------LEKQQAFNLFLGVFVPKEGEPNLWDLPTDYYLHNKASMG-VPMPKHNYCQWWDSEVWDTLPMARDEINKPKVVHTAVLTAPHGDEHVNSFYEHYRPEEFSVFDEMYQMYLSQACWKHLPKHSN--E-----FSPFCVRH-VADA-S-VEKSIESNPNISGKDS-SSTTSFGSEGSSESSEDSDGDGGVQLSDTSD-SDSDSDEGNFVSFKDLF-------PSMKKVYDTEITSPTTRDQKMYER-----PKSLTESTKKPAVSTSNVSS--VN-----------KVPPGIDIFPISAFKLDSTFYVEPPPVSRQARDIYTAYVNRGHQGAQTVSEENRHAYIRYVNK---
>EOG091F00P1|Crassostrea_gigas|HW18_Janolus_cristatus|TRANSCRIPT
----------------------------------------------------------------------------------------------------------------------------------------------------------------------------------------------------------------------LHGIKNTPNRKFVWNNHLLKGLENCVHSDWILYVVHGFIGQNNICVFGKSLYITLIGRRSNQFAGTRFLKRGSNLEGYVANEIETEQIVQDTAVTCLDRGKVSSFVQVRGSVPLFWSQD-ISKMVPKPPISLDQRDPYCSAAGMHFNQLLLRFGSPIIVFNLVKTKEKKRHESILSDEFVDTLNYLNQFLPAEHKMQYIGFDMARVNKRKDADVMRKLNRIARFCLKQTGFFLRVQPPQAQYLSKDPELQSLKGVWGPGGMRQTGAVRTNCVDCLDRTNTAQFAMGRSALAYQLYAMGLMERPQ-----------------------------------------------------------------LEKQQAFNLFLGVYIPHDGQPNLWDLPTDYYLHNKASMG-LPMERQNYCQWWDSEVWESLPMPRDEVNKPTVVHTAVLTAPQRDEHVNSFYEHYRPEELSVFDEMYQMYLSQACWKHLPKHSN--E-----FSPFCVRHTV-EA-T-VEKSVEANLSASKKDSISSTTSFGSEGSSDSSEDSDGDGGVGLSDSSC-CDSDSDEGNYVSFKDLF-------PSMKKVYNTEITSPSTRDQKMYERYVDIS-----------------------------------------------------------------------------------------------------
>EOG091F00P1|Lottia_gigantea|HW10_Embletonia_pulchra|TRANSCRIPT
--------------------------------------------------------------------------------------------------------------------------------------------------------------------------------------------------------------------------------------------------------------------------------------------------------------------------------------------------------------------------LLYRYGTPIIVFNLVKTREKKRHESILSEDYVNTIDYLNQFLPAEHRMQYIGFDMARVNKRKDADVMLRLNRIARYCLKQTGFFLRVPPPQAQCLLKDPELQSLQGVWGPNGMCQTGAVRTNCVDCLDRTNTAQFAMGRSALAYQLYAMGLMERPHLEFDTDCVKLLEELYEDHGDTLALQYGGSQLVHRIRTYRKIAPWTSHSRDIMQTLSRYYSNAFSDLEKQQAFNLFLGVYTPQEGEANLWDLPTDYYLHNKASLG-VPMSRQNYCQWWDSEVWGTLPMPRDEINKPKVTHTAVITAPQRDEQVNSFYEHYRPEELSVFDEMYQMYLSQACWKHLPKHSN--D-----FSPFCVRHVVAET-S-VDKSIESNPGVSGKDSTSSALSFGSEGSSDSSEDSDGDGGVGLSDSSC-WDSDTDEGNYVSFKDLF-------PSMKKIYDTEISNPNTRDQKMYERYVDIG--------R----GRSRSQG--VT-----------SLPPGIDIFPISAFKLDSTFYVEPPPVSRQAKDIYTAYVSRGHLGAKTVSDENRNAYIRYVSKSF-
>EOG091F00P1|Lottia_gigantea|JG25_Palisa_papillata|TRANSCRIPT
----------------------------------------------------------------------------------------------------------------------------------------------------------------------------------------------------------------------------------------------------------------------------------------------------------------------------------------------------------------------------------------------------------------------------------------------------------------------------------------------------------------------ALAYQLYAMGLMERPQLEFDTDCVKLLEELYEDHGDTLALQYGGSQLVHRIRTYRKIAPWTSHSRDIMQTLSRYYSNAFSDLEKQQAFNLFLGVYIPQEGEPNLWDLPTDYYLHNKASLG-MPMPRQNYCQWWDSDVWETLPLPRDEVNKPKIVNSAMLITSQRDEHVNSFYEHYRPEELSVFDEMYQMYLSQACWKHLPKHAI--D-----FSPFCVRQVVAET-A-VDKSIESNPSISGKDSISSTTSFGSEGSSDSSEDSDVDGGVQLSDTSS-CDSDTDEGNYVSFKDLF-------PSMKKVYNAEITSPSTRDQKMYERYVNI------------------------------------------------------------------------------------------------------
>EOG091F00P1|Lottia_gigantea|JG04_Berghia_stephanieae|TRANSCRIPT
------------------------------------------------------------------------------------------------------------------------------------------------------------------------------------------------------------------------------------------------------------------------------------------------------------------------------------------------------------------------------------------------------------------------------------------------------------------------------------------------VRTNCVDCLDRTNTAQFAMGRSALAYQLYAMGLMERPQLEFDTDCVKLLEELYEDHGDTLALQYGGSQLVHRIKTYRKISPWTSHSRDIMQTLSRYYSNAFSDLEKQQAFNLFLGVYIPQEGESNLWDLPTDYYLHNKASMG-MPMSRQNYCQWWDSDVWETLPLPRDEVNKPKTVHAAMLTTNQRDEHVNSFYEHYRPEELSVFDEMYQMYLSQACWKHLPKHAN--D-----FSPFCVRHVVAET-A-VDKSIESNPSISGKDSTSSTTSFGSEGSSDSSADSDVDGGVQLSDSSS-CDSDTDEGHYVSFKDLF-------PSMKKVYDAEITSPSTRDQKMYERYVDIG--------K----SMSTNTL--LK-----------KVPTGVDIFPISAFKLDSTFYVEPPPVSRQAKDIYTAYVNRGYLGAQTVSDENRLAYIKYV-----
>EOG091F00P1|Lottia_gigantea|JG24_Noumeaella_rubrofasciata|TRANSCRIPT
--------------------------------------------------------------------------------------------------------------------------------------------------------------------------------------------------------------------------------------------------------------------------------------------------------------------------------------------------------------------------------------------------------------------------------------------------------------------------------------------------------LDRTNTAQFAMGRSALAYQLYAMGLMERPQLEFDTDCVKLLEELYEDHGDTVALQYGGSQLVHRIKTYRKISPWTSHSRDIMQTLSRYYSNAFSDLEKQQAFNLFLGVYTPKEGDQNLWDLPTDYYLHNKASLG-MPMTRQNYCQWWDADVWETLPLPRDEVNKPKIVHAAMLTTSQRDEHVNSFYEHYRPEELSVFDEMYQMYLSQACWKHLPKHAN--D-----FSPFCVRHHVAES-A-VDKSIESNPSISGKDSTSSTTSFGSEGSSDSSADSDVDGGVQLSDSSS-CDSDTDEGNYVSFKDLF-------PSMKKVYNAEITNPTTRDQKMYERYVDIG--------K----PVSSGTS--VK-----------KVPPGVDIFPISAFKLDSTFYVEPPPVSRQAKDIYTAYVNRGYLGAQTVSDENRLAYIKYV-----
>EOG091F00P1|Lottia_gigantea|JG15_Favorinus_auritulus|TRANSCRIPT
---------------------------------------------------------------------------------------------------------------------------------------------------------------------------------------------------------------------------------------------------------------------------------------------------------------------------------------------------------------------------------------------------------------------------------------------------------------------------------------------------NCVDCLDRTNTAQFAMGRSALAYQLYAMGLMERPQLEFDTDCVKLLEELYEDHGDTLALQYGGSQLVHRIKTYRKIAPWTSHSRDIMQTLSRYYSNAFSDLEKQQAFNLFLGVYVPQEGEPNLWDLPTDYYLHNKASLG-KPMSRQNYCQWWDADVWESLPLPRDEVNKPKTAHAATLTTNQRDEHVNSFYEHYRPEELSVFDEMYQMYLSQACWKHLPKHAI--D-----FSPFCVRQVVAET-A-VDKSIESNQSASGKDSTSSTTSFGSEGSSDSSEDSDADGGVQLSDSSS-CDSDTDEGNYVSFKDLF-------PSMKKVYDAEITSPSTRDQKMYERYVDIG--------Q----PVNSNVL--AK-----------KVPPGVDIFPISAFKLDSTFYVEPPPVSRQAKDIYTAYVNRGYLGAQTVSDENRKAYVKYVNKSF-
>EOG091F00P1|Lottia_gigantea|JG05_Bornella_anguilla|TRANSCRIPT
---------------------------------------------------------------------------------------------------------------------------------------------------------------------------------------------------------------------------------------------------------------------------------------------------------------------------------------------------------------------------------------------------------------------------------------------------------------------------------------------------------------------------------------------------------------------------------------------------------------------------------------------------------------------------------------------------------------------------------------------------------------------------------------------------------------------------------------------------------------------------------------R-----------KVPPGIDIFPISAFKLDSTFYVEPPPVSRQAKDIYTAYVNRGTLGAQTVSDENRLAYKRYV-----
>EOG091F00P1|Lottia_gigantea|NC08_Tritonia_hamnerorum|TRANSCRIPT
--------------------------------------------------------------------------------------------------------------------------------------------------------------------------------------------------------------------------------------------------------------------------------------------------------------------TALDRGKVSSFVQLRGSVPLFWSQD-ISKMVPKPPILLDQRDPYCSAAGMHFNQLLYRYGSPIIVFNLVKTREKKRHESILSEDFVRTIDYLNQFLPSEHMMQYIGFDMARVNKRKDADVMLRLNRIARYCLKQTGFFLRVQPPQAQCLLKDSELQSLKGVWDGQGMHQTGAVRTNCVDCLDRTNTAQFAMGRSALAYQLYAMGLMERPQLEFDTDCVKLLEELYEDHGDTLALQYGGSQLVHRIKTYRKIAPWTSHSRDIMQTLSRYYSNAFSDVEKQQAFNLFLGVFVPQSGEPNLWDLPTDYYLHNKPSMG-LPVTRKNYCQWWDSEVWETLPLPRDEVNKSKVVHTAVLTAPQRDEHVNSFYEHYRPEELSVFDEMYQMYLSQACWKHLPKHSS--D-----FSPFCVRH-VAET-S-VDKSVESNPSISGKDSTSSTTSFGSEGSSDSSEDSDGDGGVQLSDSSS-CDSDSDEGNYVSFKDLF-------PSMKKVYDTEITCPTTRDQKMYERYVDIG--------K----PTNSSIS--LK-----------KVPPGIDIFPISAFKLDSTFYVEPPPVSRQAKDIYTAYVNRGYLGAQTVSDENRHAYIRYV-----
>EOG091F00P1|Lottia_gigantea|JG29_Spurilla_braziliana|TRANSCRIPT
--------------------------------------------------------------------------------------------------------------------------------------------------------------------------------------------------------------------------------------------------------------------------------------------------------------------------------------------------------------------------------------------------------------------------------------------------------------------------------------------------------------------------------------------------------------------------------------RDIMQTLSRYYSNAFSDLEKQQAFNLFLGVYTPQEGEPNLWDLPTDYYLHNKASLG-MPMPRQNYCQWWDSDVWETLPQPRDEVNKPKIVHAAMLTTSQRDEHVNSFYEHYRPEELSVFDEMYQMYLSQACWKHLPKHAN--D-----FSPFCVRHVVAET-A-VDKSIESNPSISGKDSTSSTTSFGSEGSSDSSEDSDVDGGVQLSDSSS-CDSDTDEGNYVSFKDLF-------PSMKKVYDAEITSPTTRDQKMYERYVDIG--------R----GCSLTAS--LN-----------KVPPGIDIFPISAFKLDSTFYVEPPPVSRQAKDIYTAYVNRGYLGAQTVCDENRLAYIKYV-----
>EOG091F00P1|Lottia_gigantea|JG01_Aeolidiella_alba|TRANSCRIPT
-------------------------------------------------------------------------------------------------------------------------------------------------------------------------------------------------------------------------------------------------------------------------------------------------------------------------------------------------------------------------------------------------------------------------------------------------------------------------------------------------------------------------------------------------------------------------------------------------------------------------------------------------------------------------------------------------------------------------------NAN--D-----LSPFCVRH-LAPE-S-TDKSIESNPSISGKDSTSSTTSFGSEGSSDSSEDSDVDGGVQLSDSSS-CDSDSDEGNYVSFKDLF-------PSMKKVYDAEITSPTTRDQKMYERYVDI------------------------------------------------------------------------------------------------------
>EOG091F00P1|Lottia_gigantea|JG02_Antaeolidiella_chromosoma|TRANSCRIPT
---------------------------------------------------------------------------------------------------------------------------------------------------------------------------------------------------------------------------------------------------------------------------------------------------------------------------------------------------------------------------------------------------------------------------------------------------------------------------------------------------------------------------------------------------------------------------------------------------------------------------------------------------KQNYCQWWDSDVWETLPLARDEVNKPKIVHAAMLTTSQRDEHVNSFYEHYRPEELSVFDEMYQMYLSQACWKHLPKHAN--D-----FSPFCVRHVVAET-A-VDKSIESNPSISGKDSTSSTTSFGSEGSSDSSADSDVDGGVQLSDSSS-CDSDTDEGHYMSFKDLF-------PSMKKVYNAEITSPTTRDQKMYERYVDIG--------R----GCSLGQS--VK-----------KVPPGVDIFPISAFKLDSTFYVEPPPVSRQARDIYIAYVNRGFLGAQTVTEENKFAYKIYV-----
>EOG091F00P1|Lottia_gigantea|JG27_Phidiana_lynceus|TRANSCRIPT
-----------------------------------------------------------------------------------------------------------------------------------------------------------------------------------------------------------------------------------------------------------------------------------------------------------------------------------------------------------------------------------------------------------------------------------------------------------------------------------------------------------------------------------------DTDCVKLLEELYEDHGDTLALQYGGSQLVHRIKTYRKIAPWTSHSRDIMQTLSRYYSNAFSDLEKQQAFNLFLGVYIPQEGEPNLWDLPTDYYLHNKASLG-KPMSRQNYCQWWDSDVWETLPLPRDEVNKPKIASAAMLTTSQRDEHVNSFYEHYRPEELSVFDEMYQMYLSQACWKHLPKHAI--D-----FSPFCVRQVVAES-A-VDKSSESNPSISGKDSTSSTTSFGSEGSSDSSEDSDVDGGVQLSDTSS-CDSDTDEGNYVSFKDLF-------PSMKKVYNTEITSPTTRDQKMYERYVDIG--------R----GCSLNQN--KK-----------KVPPGVDIYPISAFKLDSTFYVEPPPVSRQAKDIYTAYVNRGHLGAQSVSDENRSAYIKYV-----
>EOG091F00P1|Lottia_gigantea|HW15_Flabellina_babai|TRANSCRIPT
---------------------------------------------------------------------------------------------------------------------------------------------------------------------------------------------------------------------------------------------------------------------------------------------------------------------------------------------------------------------------------------------KKRHECILSEDYINTIDYLNQFLPAEHRMQYIGFDMARVNKRKDKDVMLRLNRIARYCLKQTGFFLRVQPPQTQYLSKDSELQSLKGVWGPNGMRQTGAVRTNCVDCLDRTNTAQFAMGRSALAYQLYAMGMMQSPQLEFDTDCVKLLEELYEDHGDTLALQYGGSQLVHRIRTYRKIAPWTSHSRDIMQTLSRYYSNAFSDLEKQQAFNLFLGVYIPKDGEANLWDLPTDYYLHNKASMG-VVMPRQNYCQWWDSEVWESLPLPREEVNKPKVRQTACLSANFRDEHVNSFYEHYRPEELSAFDEMYQMYLSQACWKHLPKHLPKDPNDFGPFSPFTVRH-VVES-A-VDRSIESNPSISGKDSTSSTTSFGSEGSSDSSEDSDIDGGVQLSDSSS-CDSDSDEGNYVSFKDLF-------PSMKKVYDAEITSPTTRDQKMYERYVDIG--------K----GCSRSPN--GK-----------KVPPGIDIFPISAFKLDSTFYVEPPPVSRQAKDIYTAYVNRGHQGAQTVSDENRHAYKKYV-----
>EOG091F00P1|Lottia_gigantea|JG32_Unidentia_angelvaldesi|TRANSCRIPT
-----------------------------------------------------------------------------------------------------------------------------------------------------------------------------------------------------------------------------------------------------------------------------------------------------------------------------------------------------------------------------------------------------------------------------------------------------------------------------------------------------------------------------------------------------------------------------------------MQTLSRYYSNAFSDLEKQQAFNLFLGVFVPQEGQQNLWDLLTDYYLHNPASLG-VPMPRQNYCQWWDAEVWDTLPLPRDDINKPKIVHTAMLSTSQRDEHVNSFYEHYRPEELSVFDEMYQMYLSQACWKHLPKHAN--D-----FSPFCVRH-VAET-T-VDKLAESNPSISGKDSTSSTTSFGSEGSSDTSEDSDADGGVQLSDSSS-CDSDTDEGNYVSFKDLF-------PSMKKVYDAEITSPSTRDQKMYERYVDIG--------H----SISSHTS--VK-----------KVPPGVDIFPISAFKLDSTFFVEPPPVSRQAKDIYTAYVNRGHLGAQTVSDENRLAYIKYVNKSF-
>EOG091F00P1|Lottia_gigantea|JG28_Scyllaea_fulva|TRANSCRIPT
---------------------------------------------------------------------------------------------------------------------------------------------------------------------------------------------------------------------------------------------------------------------------------------------------------------------------------------------------------------------------------------------------------------------------------------------------------------------------------------------------------------------------------------------------------------------------------------------------AFSDLEKQQAFNLFLGVFVPKEGEANLWDLQTDYYLHNRPSLG-VAISRQNYCQWWDSDVWETLPMPRDEVVKAKVVHTAVLTAPQRDEHVNSFYEYYRPEELSVFDEMYQMYLSQACWKHLPKNSN--E-----FSPFCVRH-VAET-S-VEKSSESNPSVSGKDSVSSTTSFGSEGSSDSSEDSDGDGGVQLSDSSS-CCSDSDEGNYVSFKDLF-------PSMAKVYATEITSPTTRDQKMYERYVDIG--------R--------------------------------------------------------------------------------------------
>EOG091F00P1|Lottia_gigantea|JG14_Eubranchus_rustyus|TRANSCRIPT
------------------------------------------------------------------------------------------------------------------------------------------------------------------------------------------------------------------------------------------------------------------------------------------------------------------------------FVQFRGSVPLFWSQD-ISKMVPKPPISLDQRDPYCSATGIHFNQALYRYGSPLIVFNLVKTREKKRHESILSEDFVNSIEYLNQFLPAEHKMQYIGFDMARVNKRKDADVMQRLNRIARYCLKQTGFFLRVQSSQAQYLLKDSELQGLKGVWDGNGMRQTGAVRTNCVDCLDRTNTAQFAMGRCALAYQLYAMGLMERPQLEFDTDCVKLLEELYEDHGDTVALQYGGSQLVHRIRTYRKIAPWTSHSRDIMQTLSRYYSNAFSDLEKQQAFNLFLGVYIPQDGQPNLWDLPTDFYLHNPAAMG-KHMDKQNYCQWWDAEVWDTLPLPRDEVNKSQVVHAAVLTTNQRDEHVNSFYEHYRPEELSVFDEMYQMYLSQACWKHLPKHAN--D-----FSPFTVRH-TAET-SSVDRLTESNPSIAAKDSTSSTMSFGSEGSSDSSEDSDGDGGVQLSDDSSLCDSDTDEGNYVSFKDLF-------PSMKKVYNAEITNPSTRDQKMYERYVDIG--------T----GCSQSKT--KK-----------KVPPGVDMFPISAFKLDSTFYVEPPPVSRQAKELYTAYINRGHQGANTVSQENLHAYIKY------
>EOG091F00P1|Lottia_gigantea|JG23_Melibe_leonina|TRANSCRIPT
-------------------------------------------------------------------------------------------------------------------------------------------------------------------------------------------------------------------------------------------------------------------------------------------------------------------------------------------------------------------------------------------------------------------------------------------------------------FLHVQPPQAQYLTSDPELQNLRGLWGSHGMLQTGAVRTNCVDCLDRTNTAQFAMGRSALAYQLYAMGLMEKPHLEFDTDCVKLLEELYEDHGDTLALQYGGSQLVHRIRTYRKIAPWTSHSRDIMQTLSRYYSNAFSDLEKQQAFNLFLGVFVPKEGDANLWDLPSDYYLHNRACLG-EQALKQNYCQWWDADVWETLPLPREEVDKPKIVHTAVLTAPQQDEHVNSFYEYYRPEELSVFDEMYQMYLSQACWKHLPKHSS--D-----FSPFCVRH-VSET---VEKLNESNPSLTGKDSTSSTTSFGSEGSSDSSEDSEGDGGVQLSDSSC-SDSDSEEGNYVSFKDLF-------PSMEKVYDTEIKPPVTRDQKMYERYVDIG--------R----GRSMTIS--LK-----------KVPPGIDIFPISAFRLDSTFYTEPPPISRQAKELYTSYVNRGHQG---------------------
>EOG091F00P1|Lottia_gigantea|HW19_Polycera_quadrilineata|TRANSCRIPT
-EVHLISWTQKLVLYETKSRYYVVGSNKAETRFRVLKIDRTEPRELLIHDDKVEYSRSEIHTVLSMIDGGNKS--KKQLN---SGLQKNISAFGIAGFVRFLEGYYMILITKRKKAAIIGPHSVYKIEDTAMLYIPNDTVRQVHTDESRYVKMFQSVDLSSNFYFSYSYDLTHSLQYNM-------------------------------------GVKNNPNRKFVWNNYLLNNFETCVHSDWVLYVVHGFIGQNNISVFGKSLNLTLIGRRSNQFAGTRFLKRGTNHEGFVANEVETEQIIQDTTVTFLESGKVSSFVQMRGSVPLFWSQD-ISKMVPKPPISLDQRDPYCGAAGMHFNQMLRRYGSPVIVLNLVKTREKKRHECILTEDYIDNVEYLNQFLPAEHSIKYIGFDMARFSKKKDADVMLRLNKIAHFCMKQTGFFLSVQPSQAQYLLNDPELKILKGIWGSTGMRQTGSVRTNCVDCLDRTNTAQFAMGRSALAYQLYAMRVLERPHLDFDTDCVKSLEELYEDHGDTMALQYGGSQLVHRIESYRKIAPWTSHKRDIMQTLSRYYSNAFSDLEKQQAFNVFLGVFVPKKNDVNLWDLPTDFYLHNKSSMG-VEYPRNEYSQWWDSDVWETLPLPRDDVSKSKEVHAAILTAPQGDEHVDPFYEYYRPEELSVFDEMYQMYLSQSRWKQIPKHVT--D-----FSPFCVRH-SADS-S-HEKGSGPNPNVSGKDSTSSITSFGSEGSSESSSDSDGEGGVQLSDTSS-EEDSTDEGNYVSFKDFF-------PSMKKVYDTEITCPATRDLKIYERYVNIG--------K----PRQLKSK--PR-----------CLSMGIDIFPISAFKLDSSFFVEPPPVCRQSRDIYAAYVNRGSQGAGPVSDVDKNAYKAYVNRNY-
>EOG091F00P1|Lottia_gigantea|NC06_Pleurobranchaea_californica|TRANSCRIPT
------------------------------------------------------------------------------------------------------------------------------------------------------------------------------------------------------------------------------------------------------------------------------------------------------------------------------------------------------------------------------------------------------------------------------------------------------------------------------------------------------DCLDRTNTAQFALGRCALAYQLYALGVLEKPQLEFDTDCIKMLEELYEDHGDTLALQYGGSQLVHRIKSYRKIAPWTSHSRDIMQTLSRYYSNAFSDVEKQQAFNLFLGVYIPREGHVNLWDLPTDFYLHNKASMG-HRIKRNNYCQWWDADVWQSLPLPHGEVVKQ---HIAAVTAPHSDEHVNIFYEHYKPEELTVFDDMYQMYLSQVCYKYMPK--------------------------------------------------------------------------------------------------------------------------------------------------------------------------------------------------------------------------------------
>EOG091F00P1|Lottia_gigantea|NC02_Bathydoris_clavigera|TRANSCRIPT
------------------------------------------------------------------------------------------------------------------------------------------------------------------------------------------------------------------------------------------------------------------------------------------------------EKIETEQIVQDMAVTFLEHGKVSSYVQMRGSVPLFWSQD-ISKMVPKPPISLDQRDPYCSAAGMHFNQMMHRYGSPTIVLNLVKTREKKRHESILSVDFVDTLEYLNQFLPLEHWIQYIGFDMARVNKRKDADVMLRLNRIARYCMKQTGFYLSVQPSQAQYLLKDGELTSLKGVLTSNGLRQSGTVRTNCVDCLDRTNTAQFALGRSALAYQLYALGVLERPHLEFDTDSVKLLEELYEDHGDTLALQYGGSQLVHRIKSYRKIAPWTSHSRDIMQTLSRYYSNAFSDLEKQQAFNLFLGVFIPKEEENNLWDLQTDYYLHNKVAMG-IDMPRNNYCQWWDADVWESLPLPHDEVTKPMMSQAAVLTAPPQDEHVNSFYEHYRPEELSVFDDMYQIYLSQSSSKHMPKNAT--D-----FSPFCVRH-SAES-S--EKGAESNLNVSGKDSTSSTTSFGSEGSSDTSEDSDGEGGVQLSDTSS-CDVSSDEGNYMSFKDLF-------PSMKKVYDTEIKNPGARDLKMYERYVDIG--------T----GHSRSKT--GK-----------SISPAIDIFPISAFKLDSSFFVEAPPVSRQAKDIYAAYVSRGQVGAGPVSDADRNAYIRYV-----
>EOG091F00P1|Lottia_gigantea|JG06_Catriona_columbiana|TRANSCRIPT
---------------------------------------------------------------------------------------------------------------------------------------------------------------------------------------------------------------------------------------------------WILYIIHGFIGQNNICVFGKSMYITLIGRRSNKFAGTRFLKRGINHEGYVANEIETEQIVQDTSVTNLEKGKVASF--------------------------------------------------------------------------------------------------------------------------------------------------------------------------------------------------------------------LFRSHGDTLALQYGGSQLVHRIKTYRKISPWTSHSRDIMQTLSRYYSNAFSDLEKQQAFNLFLGVFIPQDGQPNLWDLATDFYLHNPSSLG-KRIPKPNYCQWWDAEVWETLPLPRDEVNKSQVAHASMLTTNQRDEHVNCFYEHYRPEELSVFDEMYQMYLSQACWKHLPKHAS--D-----FSPFCVRH-VTETGS-IDKSIESNPSISGKDSTSSTTSFGSEGSSDSSEDSDGDNGVQLSDSSS-CDSDSDEGHYVSLKDLF-------PSMKKVYDAEITNPSTRDQKMYDRYVNIG--------K----PSNTVNS--VK-----------KVPPGVDIFPISVFKLDSTFCVEPPPVSRQAKDIYTAYVNRGYLGAQKVSDENRLAYIKYV-----
>EOG091F00P1|Lottia_gigantea|JG13_Doto_lancei|TRANSCRIPT
---------------------------------------------------------------------------------------------------------------------------------------------------------------------------------------------------------------------------------------------------------------------------------------------------------------------------------------------------------------------------------------------------------------------------------------------------------------------------------------------------------------------------------------------------------------------------------------------------------------------------------------------------------------------------------------------------------------------------------------------------------------------------SSTISLGIEGSSESSEDSDGDGGVQLSDSSS-YDSETEEGHYVSFKDLF-------PSMEKVYNTEITDPSARDQKMYERYVDIG--------K----GISSNGV--LK-----------KVPPGIDIFPISAFKLDSTFCVEPPPVSRQARDIYTAYVKRGSQGAQSVSDENKLAYIKYVNKSF-
>EOG091F00P1|Crassostrea_gigas|JG19_Janolus_barbarensis|TRANSCRIPT
-------------------RYYIVGSNKAETRFRVLKIDRTEPRELLIHDDKVEYSREEIRSVLSMIDGGNKS--KKQ-GNNITGLSKNISAFGIAGFVRFMEGYYMILITKRKKAAMIGHH--------------------------------------------------------------------------------------------------------------------------------------------------------------------------------------------------------------------------------------------------------------------------------------------------------------------------------------------------------------------------------------------------------------------------------------------------------------------------------------------------------------------------------------------------------------------------------------------------------------------------------------------------------------------------------------------------------------------------------------------------------------------------------IYPISAFKLDSTFYVEPPPISRQAKDIYTAYVNRGHQGAQSVSDENRHAYIRYAN----
>EOG091F00P1|Lottia_gigantea|HW01_Armina_tigrina|TRANSCRIPT
----------------------------------------------------------------------------------------------------------------------------------------------------------------SNFYFSYSYDLTHTLQYNMIPVF------------NT------------RNSAAS---------------------------------------------------------------------------------------------TYIN-------SQLRGSVPLFWSQD-ISKMVPKPPISLDQRDPYCSAAGRHFNQLLYRYGSPIIAFNLVKTREKKRHESILSEDFVKTIDYLNQFLPTEHSLQYIGFDMARVNKRKDADVMLKLNRIARSCLKHTGFFLRVQPPQAQCLLKDSELQSL--------------------------------------------------------------------------------------------------------------------------------------------------------------------------------------------------------------------------------------------------------------------------------------------------------NDSDGDGGDQLSDTSC-CDSDSDEGNCVSFKDLF-------PSMKKVYDTEITCPNTRDQKMYERYVDIG--------R--------------------------------------------------------------------------------------------
>EOG091F00P1|Crassostrea_gigas|CGI_10011666
MEYPIISCIQKVILYETKARFYIVGSNSTESRYRVLKIDRTEPRELVIHDEKVEYNKQEVRNLLTMIQSGNLTPESKKLD---SALMKTVSAFGIAGFVRFLEGYYVILITKRRKVALIGPHVVYKIEDTTMMYIPNDTVRQAHHEESRYVKMFQSVDMSDNFYFSYSYDLTHRLQYNMMPTL------------ST----------GHQTSAPFYGVRTKPADKFVWNSYLLQKCREVVHPDWLLFLIHGFVDQKNINVYGKSVYLTLIARRSNKFAGTRFLKRGANSDGHVANEVETEQIVIDSSVTFLERTSVTSFVQMRGSIPLYWSQD-VTKMVPKPPIMLDQSDPYAGAAGLHFNQVLARYGSPVIILNLVKRRERRRHESILTDEYKATVSYLNQFLPPEHRIRYMGFDMAHISKSKTKNVLVRLSQIAKKCVKQTGFYVHMPRHISKAFWDAPEYKGFQGHKTEWGCLQTGVVRTNCVDCLDRTNTAQFAIGRCALGHQWFENLKCELPD-----------------------------------------------------------------LEKQIATNIFLGLFLPAEGKPNIWELPTDFYLHNRNVRAVLEHLRFSCSQWWEGPVYRSLPLPYEEEKKKSDSSVVPMK--GREECLDSYDEYYRSSEMTSIHELFSYTMSHSVRDYKPKTAK--I-----DSPFTLRVPSESN-K-DVNSQETNPNISGKDSTSSQTSTCSSESESESSDVDGTSVSDTSEDST-SMVKSKDKDWSVSQHKGGVSHMNGPGLHKY------SPNHKDTWMYERYVRIS--------D----VCQTPPR--KE--DKAVTRGK---IIENLVFPKSVFKLGSSYGVEPPPVNKQDQDIYHHYVSVGHRGPIEPSKKEAQFYNKYLNKFY-
>EOG091F00P1|Lottia_gigantea|LotgiG143268
MEVPIISSLQKIILYESKMRFYIVGSNVTETRFRVLKIDRTEPRELHIQDDKIEYDRDEVINVLTTLDHGNRT--KGK-G---TGIRQTLSAYGIFGFVRFLEGYYVVLITKRSCKQLIGPHAIYKIEDTSMVYIPNDAVRYFHPLESRYVKIFQTMDLSSDFYFSYSYDLTNTLQYNMIPAHIPNTSNSGSQHNNG------------SQHNSVIGVRGQPSWKFVWNRHLLKGYWDVVHTDWVLFITHGFIGQCKLDVYGKPIYITLIGRRSNQYAGTRFLKRGSNCKGAVANEIETEQIVHDGSRTFLDKGCISSFTQVRGSVPLSWSQD-VVKMVPKPAILMDKRDPYAEVAGLHFNGLLKRYGAPIIVLNLVKRREKRAHESILKEELMETIKYLNQFLPPQHALQYIGFDMAHVSKRKNGDVLVRLAKIAKYCIKQTGFYLHLPPGCNGSIKHDERLKSLNNKWTINGCRQNGTVRTNCVDCLDRTNTAQFAVGKCALAYQLYCLGVIEETELDFDTDCVRMLEMLYEDHGDTVALQYGGSQLVHRIKGYRKIAPWTEHSRDIMQTLSRYYSNAFSDLEKQQAINLFLGIFVPQEDKANIWELTTDYYLHNNNCTKLLGNCRKLYSQWWDNCVIEHLPFSADEEMKKDCLSVC--QTSLDDERVNEFDEYYKPWTLTILEDLTCFKLSNSMRNFMQKGTGTKE-----MSPFTVRV-LPTH-I-TDSVNLGGKN-PNISGKDSTMSVGSEGSTSSSDDSDVEGEMCLSDSTS-ECHSDGESSYISLQDIF-------PSMKTVYKYDISEPSKRDQNLYQRYVDLG--------K----KVNVNKK--SK-----------QLKPSLELFAVSAFKLDSCYSVEPPPISKHARDIYQAYIDRGCHGPGKPRDKDYIMYQKYVGSKYG
>EOG091F00P1|Lottia_gigantea|HW03_Berthella_plumula|TRANSCRIPT
--------------------------------------------------------------------------------------------------------------------------------------------------ENRYLKMFQNVDLSSNFYFSYSYDLTNTLQYNMAPVF------------SSDPHVPKRDRGSQSSSTKCIGIKSAPSRKYVWNSHMLKGFENHVHTDWVLYIIHGFIGQSNICVFGKSIYLTVIGRRSSLFAGTRFLKRGTNMEGLVANEIETEQIVQDMTLTSLTKGKVTSFVQMRG----------------------------------------------------------------------------------------------------------------------------------------------------------------------------------------------------------------------------------------------------------------------------------------------------------------------------------------------------------------------------------------------------------------------------SNPNISGKDSTSSQTSVGSEGSSDSSDESDAEGWVQLADSSY-DSTSSDEGNYTSFKDLF-------PTMKEVYDTEITDPNTRDQKLYEWYYDIG--------K----GARVSNT--MK-----------RVSKGIDISPISAFKLDSTFFVEPPPVSKVSKEIYSIYVNRGTQGAGTVSDADKSAYIKYV-----
