# Supplementary material for: Transcriptomics provides a robust framework for the relationships of the major clades of cladobranch sea slugs (Mollusca, Gastropoda, Heterobranchia), but fails to resolve the position of the enigmatic genus Embletonia
Source: BMC Ecol Evol. 2021 Dec 28;21:226. doi: 10.1186/s12862-021-01944-0 (PMC8895541; doi:10.1186/s12862-021-01944-0)
Supplement: Supplementary file 6 — Additional file 6. Archive S4: Unmasked multiple sequence alignments on amino acid level including Doris kerguelenensis and Calmella cavolini prior to the removal of outliers. [file 12862_2021_1944_MOESM6_ESM.zip › Archive_S4/Alignments/EOG091F01JZ.aa.fasta]

>EOG091F01JZ|Biomphalaria_glabrata|BGLTMP011109
MLGEVMS---------------------------------------------------------------HGN------------------------------------------------------------------------------------------------------------------------------------------------------------------------------------------------------DCGFQAHKKCSEKVPNDCMPDMKYVKRIFGGDLTTVVKAQKSLIPIVVEKCVKEIEARGMDMEGLYRLAGFHDDVEAVRMAFDKDAENTDISSSKYEDINTICSALKLYFRLLPIPLITCDVYKKLMEII-------------------------------------------------TLKAAQVFGCTLD--------------IVYEM-----------------------------------------------
>EOG091F01JZ|Lottia_gigantea|HW09_Doto_sp|TRANSCRIPT
-----------------------------------------------------------------------------------------------------------------------------------------------------------------------------------------------------------------------------------------SDYEKAHIFKLQNFMGMHWCDFCANFMWGLLAQGVKCQDCGFQAHKKCSERVPNDCRPALKYIKRIYGGDLTTVVKANNRPVPCVVEKCVKEIESRGMEQEGLYRLAGFHDDVEAVRMAFDKDADNADISASKYDDINTICSALKLYFRLLPIPLITLDVYNKVMEISKKE-LSDEETIRQMKEPLMSLPPAHFHTLKYMCAHLSRVVQSKDKTMMSWENLSIVFAPTLMRSD-NPNPMQSLINAKYEQKVMEKILHHHVMLLG--------------------------------
>EOG091F01JZ|Biomphalaria_glabrata|HW01_Armina_tigrina|TRANSCRIPT
----------------------------------------------------------------------------------------------------------------------------------------------------------------------------------------------------------------------------------------------------------------------------------------------------------------TTVVKANNRPVPCVVEKCVKEIEARGMEQEGLYRLAGFHDDVEAVRMAFDKDAENTDISSSKYEDINTICSALKLYFRLLPIPLITLDAYNKI------------------------------------------------------------------------------------------------------------------------------------
>EOG091F01JZ|Lottia_gigantea|NC01_Armina_californica|TRANSCRIPT
--------------------------------------------------------------------------------------------------------------------------------------------------------------------------------------------------------------------------------------TDVSGYEKSHIFKVQNFIGMHWCDLCANFMWGLLAQGVKCQDCGFQAHKKCSERVPNECMPDMKYIKRIYGGDLTTVVKANNRPVPCVVEKCVKEIEARGIDQEGLYRLAGFHDDVEAVRMAFDKDAENTDISPSKYDDINTICSALKLYFRLLPIPLITLDVYDKIMETIKKE-LSEPEMVRQMKEPLMSLPPAHFHTLKYMCSHLSRVVQNKSKNMMSSENLAIVFAPTLMRSD-NPNPMQSLIAVKFEQKLMEKIL----------------------------------------
>EOG091F01JZ|Lottia_gigantea|JG11_Dondice_occidentalis|TRANSCRIPT
------------------------------------------------------------------------------------------------------------------------------------------------------------------------------------------------------------------------------------------------------------------------------------AHKKCSERVPSDCMPDMKYIKRIYGGDLTTVVKANNRPVPCVVEKCVKEIEARGMDQEGLYRLAGFHDDVEAVRMAFDKDAENADVSSNKYEDINTISSALKLYFRLLPIPLITLDVYHKIIELVKKD-LSDSEVVHQMKDPLMSLPPAHFHTLKYMCSHLSRVIQNQSKNMMSAENLAIVFAPTLMRSD-NPNPMQSLIAVKYEQKLMEKILHNHTHLLG--------------------------------
>EOG091F01JZ|Lottia_gigantea|JG12_Dondice_parguerensis|TRANSCRIPT
---------------------------------------------------------------------------------------------------------------------------------------------------------------------------------------------------------------DSVNGSTAEALSAATLDENTVPATDVSGYEKPHIFKVQNFIGLHWCDFCANFMWGLLAQGVKCQDCGVQAHKKCSERVPSDCMPDMKYIKRIYGGDLTTVVKANNRPVPCVVEKCVKEIEARGMDQEGLYRLAGFHDDVEAVRMAFDKDAENADVSSNKYDDINTISSALKLYFRLLPIPLITLDVYHKIIELVKKD-LSDSEVVRQMKDPLMSLPPAHFHTLKYMCSHLSRVIQNQSKNMMSAENLAIVFAPTLMRSD-NPNPMQSLIAVKYEQKLMEKILHNHTHLLGK-------------------------------
>EOG091F01JZ|Lottia_gigantea|HW17_Hermissenda_crassicornis|TRANSCRIPT
--------------------------------------------------------------------------------------------------------------------------------------------------------------------------------------------------------------------------------------TDVSGYEKPHTFKVQNFIGLHWCDFCANFMWGLLAQGVKCQDCGVQAHKKCSERVPSDCMPDMKYIKRIYGGDLTTVVKANNRPVPCVVEKCVKEIEARGLEQEGLYRLAGFHDDVEAVRMAFDKDAENADVSPKRYDDINTVCSALKLYFRLLPIPLITLDVYNKVIEIVKQD-LSDSEVVRQIKDPLLSLPPAHFHTLKFMCSHLSRVIQNQSKNMMSAENLAIVFAPTLMRSD-NPNPMQSLIAVKYEQKLMERILHNHTQLLG--------------------------------
>EOG091F01JZ|Lottia_gigantea|JG18_Hermissenda_opalescens|TRANSCRIPT
--------------------------------------------------------------------------------------------------------------------------------------------------------------------------------------------------------------------------------------TDVSGYEKPHTFKVQNFIGLHWCDFCANFMWGLLAQGVKCQDCGVQAHKKCSERVPSDCMPDMKYIKRIYGGDLTTVVKANNRPVPCVVEKCVKEIEARGLDQEGLYRLAGFHDDVEAVRMAFDKDAENADVSPKRYDDINTVCSALKLYFRLLPIPLITLDVYNKVIEIVKQD-LSDSEVVRQIKDPLLSLPPAHFHTLKFMCSHLSRVIQNQSKNMMSAENLAIVFAPTLMRSD-NPNPMQSLIAVKYEQKLMERILHNHTQLLG--------------------------------
>EOG091F01JZ|Lottia_gigantea|NC05_Hermissenda_crassicornis|TRANSCRIPT
--------------------------------------------------------------------------------------------------------------------------------------------------------------------------------------------------------------------------------------TDVSGYEKPHTFKVQNFIGLHWCDFCANFMWGLLAQGVKCQDCGVQAHKKCSERVPSDCMPDMKYIKRIYGGDLTTVVKANNRPVPCVVEKCVKEIEARGLDQEGLYRLAGFHDDVEAVRMAFDKDAENADVSPKRYDDINTVCSALKLYFRLLPIPLITLDVYNKVIEIVKQD-LSDSEVVRQIKDPLLSLPPAHFHTLKFMCSHLSRVIQNQSKNMMSAENLAIVFAPTLMRSD-NPNPMQSLIAVKYEQKLMERILHNHTQLLG--------------------------------
>EOG091F01JZ|Lottia_gigantea|HW15_Flabellina_babai|TRANSCRIPT
--------------------------------------------------------------------------------------------------------------------------------------------------------------------------------------------------------------------------------------TDVSGYEKSHIFKVQNFIGLHWCDFCANFMWGLLAQGVKCQDCGVQAHKKCSERVPNDCMPDMKYIKRIYGGDLTTVVKANNRPVPCVVEKCVKEIEARGIEQEGLYRLAGFHDDVEAVRLAFDKDAENADISSTKYDDINTICSALKLYFRLLPIPLITLDVYNKVIEVIKKD-LSDSEVIRQIKDPLMSLPPAHFHTLKFMCSHLSRVVQNQSKNMMSSENLAIVFAPTLMRSD-NPNPMQSLIAVKYEQKLMERILQNHTQLLG--------------------------------
>EOG091F01JZ|Lottia_gigantea|JG25_Palisa_papillata|TRANSCRIPT
--------------------------------------------------------------------------------------------------------------------------------------------------------------------------------------------------------------------------------------TDVSGYEKPHIFKVQNFIGLHWCDFCANFMWGLLAQGVKCQDCGVQAHKKCSERVPNDCMPDMKYIKRIYGGDLTTVVKANNQPVPCVVEKCVKEIEARGMDQEGLYRLAGFHDDVEAVRLAFDKDAENADISPAKYDDINTICSALKLYFRLLPIPLITLDVYNKIIDVVKKD-LTDSEVVRQLKDPIMSLPPAHFHTLKYMCSHLTRVVQHQSKNMMSTENLAIVFAPTLMRSD-NPNPMQSLIAVKYEQKLMERILQNYSQL----------------------------------
>EOG091F01JZ|Lottia_gigantea|JG20_Learchis_evelinae|TRANSCRIPT
--------------------------------------------------------------------------------------------------------------------------------------------------------------------------------------------------------------------------------------TDVSGYEKPHIFKVQNFIGLHWCDFCANFMWGLLAQGVKCQDCGVQAHKKCSERVPNDCMPDMKYIKRIYGGDLTTVVKANNQPVPCVVEKCVKEIEARGMDQEGLYRLAGFHDDVEAVRLAFDKDAENADISPVKYDDINTICSALKLYFRLLPIPLITLDVYNKVIDVVKKD-LSDNEVVRQIKEPLMSLPPAHFHTLKYMCAHLSRVVQHQSKNMMSAENLAIVFAPTLMRSD-NPNPMQSLIAVKYEQKLMERIL----------------------------------------
>EOG091F01JZ|Lottia_gigantea|JG03_Austraeolis_stearnsi|TRANSCRIPT
-------------------------------------------------------------------------------------------------------------------------------------------------------------------------------------------------------------------------------------------------------------------------------------------------------------------------PVPCVVEKCVKEIEARGMDQEGLYRLAGFHDDVEAVRLAFDKDAENTDISPNKYDDINTICSALKLYFRLLPIPLITLDVYNKIIDVVKKD-LTDSEVVRQLKDPIMSLPPAHFHTLKYMCSHLTRVVQHQSKNMMSTENLAIVFAPTLMRSD-NPNPMQSLIAVKYEQKLMERILQNFTQLLG--------------------------------
>EOG091F01JZ|Lottia_gigantea|JG02_Antaeolidiella_chromosoma|TRANSCRIPT
--------------------------------------------------------------------------------------------------------------------------------------------------------------------------------------------------------------------------------------TDVKGYEKPHIFKVQNFIGLHWCDFCANFMWGLLAQGVKCQDCGVQAHKKCSERVPNDCMPDMKYIKRIYGGDLTTVVKANNRPVPCVVEKCVKEIEARGMDQEGLYRLAGFHDDVEAVRMAFDKDAENADISPNKYDDINTVCSALKLYFRLLPIPLITLDVYHKIIDIVKKD-LSDSEVVRQLKEPLMSLPPAHFHTLKYMCSHLSRVVQNQSKNMMSCENLAIVFAPTLMRSD-DPNPMQSLIAVKYEQKLMEKILQNHPQLLGK-------------------------------
>EOG091F01JZ|Lottia_gigantea|HW13_Favorinus_branchialis|TRANSCRIPT
--------------------------------------------------------------------------------------------------------------------------------------------------------------------------------------------------------------------------------------TDVSVYEKSHIFKVQNFIGLHWCDYCANFMWGLLAQGVKCQDCGVQAHKKCSEKVPNDCMPDMKYIKRIYGGDLTTVVKANNRPVPCVVEKCVKEIESRGMEQEGLYRLAGFHDDVEAVRLAFDKDAENADISPNKYDDINTICSALKLYFRLLPIPLITLDVYNKIIDVVKKD-QTDSEVVRQLKDPIMSLPPAHFHTLKYMCSHLSRVVQNQSKNMMSAENLAIVFAPTLMRSD-NPNPMQSLIAVKFEQKLMERIL----------------------------------------
>EOG091F01JZ|Lottia_gigantea|HW12_Facelina_rubrovittata|TRANSCRIPT
---------------------------------------------------------------------------------------------------------------------------------------------------------------------NYEESPYMAYNMKRKRV--GKSTSK---------------R-DSVNGSTAEALSAATLDENTVPATDVSGYEKPHIFKLQNFIGLHWCDFCANFMWGLLAQGVKCQDCGVQAHKKCSERVPNDCMPDMKYIKRIYGGDLTTVVKANNQPVPCVVEKCVKEIEARGMDQEGVYRLAGFHDDVEAVRLAFDKDAENADISPNKYDDINTICSALKLYFRLLPIPLITLDVYNQIIDVVKKD-LTESEVIRQLKDPLMSLPPAHFHTLKYMCSHLSRVVQNKSKNMMSSENLAIVFAPTLMRSD-NLNPIQSLIAVKYEQKLMEKILQNHTQLLG--------------------------------
>EOG091F01JZ|Lottia_gigantea|HW21_Tritonia_manicata|TRANSCRIPT
--------------------------------------------------------------------------------------------------------------------------------------------------------------------------------------------------------------------------------------TDVRGYEKPHIFKVQNFIGLHWCDFCANFMWGLLAQGVKCQDCGAQAHKKCSESVPNVCMPDMKYIKRIYGGDLTTVVKANNRPVPCVVEKCVKEIEARGIDQEGLYRLAGFHDDVEAVRLAFDKDAENTEIGPSKYDDINTICSALKLYFRLLPIPLITTEVYNKIMEIIKKE-LTDTDTIRQMKDPLMSLPPAHFHTLKFMCSHLSRVVAHKSKNMMSSENLAIVFAPTLMRSD-NPNPMESLIAVKYEQKLMERILQNHTQLLG--------------------------------
>EOG091F01JZ|Lottia_gigantea|NC08_Tritonia_hamnerorum|TRANSCRIPT
---------------------------------------------------------------------------------------------------------------------------------------------------------------------NYEESPYMAYNMKRQRM--GKGSKT---------------E-ASVNGVETE--SVAVDDEQAAPATDVSRYEKPHIFKVQNFIGLHWCDFCANFMWGLLAQGVKCQDCGAQAHKKCSERLPNACMPDMKYIKRIYGGDLTTVVKANNRPVPCVVEKCVKEIEARGMDQEGLYRLAGFHDDVEAVRMAFDKDAEFTDISSSKYDDINTICSALKLYFRLLPIPLITTEVYNKIMEIIKKE-LSDAETVRQMKEPLMSLPPAHFHTLKFMCSHLARVVAHKPKNMMSSENLAIVFAPTLMRSD-NPDPMHSLIAVKFEQKLMERILQNHTQLLGK-------------------------------
>EOG091F01JZ|Lottia_gigantea|NC07_Tritonia_diomedea|TRANSCRIPT
--------------------------------------------------------------------------------------------------------------------------------------------------------------------------------------------------------------------------------------TDVQGYEKQHIFKVQNFIGLHWCDFCANFMWGLLAQGVKCQDCGAQAHKKCSEGVPHACMPAMKYIKRIYGGDLTTVVKANNRPVPCVVEKCVKEIEARGIDQEGVYRLAGFHDDVEAVRMAFDNDAENTDIGPSKYDDINTICSALKLYFRLLPIPLITPEVYNKVIEV---------------------------------------------------------------------------------------------------------------------------------
>EOG091F01JZ|Lottia_gigantea|HW10_Embletonia_pulchra|TRANSCRIPT
-------------------------------------------------------------------------------------------------------------------------------------------------------------------------------------------------------------------AVEDE--SAAADDDHVTPATDVSGYEKPHIFKLQNFMGLHWCDFCANFMWGLIAQGVKCQDCGIQAHKKCSEKIPNDCMPDMKYIKRIYGGDLTTVVKANMRPVPCVVEKCVKEIEARGMEQEGLYRLAGFHDDVEAVRMAFDKDAENTDISPNKWDDINTICSALKLYFRLLPIPLITIDVYNKVIDIIKKD-LADTEVVRQMKDPIMSLPPAHFHTLKYMCSHLGRVVQQQSKNMMSSENLAIIFAPTLMRSD-SPNPMQGLINVKYVQMLMEKILQNHTQLLG--------------------------------
>EOG091F01JZ|Biomphalaria_glabrata|NC02_Bathydoris_clavigera|TRANSCRIPT
-----------------------------------------------------------------------------------------------------------------------------------------------------------------------------------------------------------------------------------------------------------------------------------------------------------------TVVRANKSPVPCVVEKCVKEIESRGIDQEGLYRLAGFHDDIEAVRMAFDKDAENTDVSAAKYDDI---------------------------------------------------------------------------------------------------------------------------------------------------------------
>EOG091F01JZ|Lottia_gigantea|JG08_Dendronotus_venustus|TRANSCRIPT
--------------------------------------------------------------------------------------------------------------------------------------------------------------------------------------------------------------------------------------TDVSAYEKPHIFKTQNFIGLHWCDFCANFMWGLMAQGVKCQDCGVQAHKKCSERVPNDCMPDMKYIKRIYGGDLTTVVKANNRPVPCVVEKCIKEIEARGMDQEGVYRLAGFHDDIEAVRHAFDKDAENADISPSKYEDVNTICSALKLYFRLLPIPLITIDVYHKVIEIVKKD-LTEPEAIRQMKEPLMSLPPAHFHTLKYMCSHLSRVEQNQSKNMMTAENLAIVFAPTLMRSD-NPNPMQSLIAVKFEQKVMEKVLKHHTQLLGK-------------------------------
>EOG091F01JZ|Lottia_gigantea|HW16_Hancockia_cfuncinata|TRANSCRIPT
--------------------------------------------------------------------------------------------------------------------------------------------------------------------------------------------------------------------------------------TDVRGYEKPHIFKLQNFIGLHWCDFCANFMWGLLAQGVKCQDCGIQAHKKCSEMLPNDCMPDMKYIKRIYGGDLTSVVKAKNQAVPCVVEKCVKEIESRGMEQEGLYRLAGFHDDIEAVRMAFDKDAEHADISCSKYDDINTICSALKLYFRLLPIPLITMDVYNKVMEIIKKD-LEDTEMVRQMKEPMMSLPPAHFHTLKYMCCHLARVVQHKSKNMMSTENLAIVFAPTLMR-----------------------------------------------------------------
>EOG091F01JZ|Crassostrea_gigas|JG17_Hancockia_uncinata|TRANSCRIPT
------------------------------------------------------------------------------------------------------------------------------------------------------------------------------------------------------------------NGTTSESLYSSTTDEQAGPATDVRGYEKPHIFKLQNFIGLHWCDFCANFMWGLLAQGVKCQDCGIQAHKKCSEMLPNDCMPDMKYIKRIYGGDLTSVVKAKNQAVPCVVEKCVKEIESRGMEQEGLYRLAGFHDDIEAVRMAFDKDAEHADISCSKYDDINTICSALKLYFRLLPIPLITMDVYNKVMEIIKKD-LEDTEMVRQMKEPMMSLPPAHFHTLKYMCCHLARVVQHKSKNMMSTENLAIVFAPTLMRSD-NPNPMASLLAAKAEQKLMEKIL----------------------------------------
>EOG091F01JZ|Biomphalaria_glabrata|JG28_Scyllaea_fulva|TRANSCRIPT
-------------------------------------------------------------------------------------------------------------------------------------------------------------------------------------------------------------------------------------------------------------------------------------------------------------------------------------------------RLAGFHDDVEAVRMAFDKDAENADISANKYEDINTICSALKLYFRLLPIPLITIDVYNKTIELI--------------------------------------------------------------------------------------------------------------------------------
>EOG091F01JZ|Lottia_gigantea|HW07_Cuthona_caerulea|TRANSCRIPT
---------------------------------------------------------------------------------------------------------------------------------------------------------------------NYEESPYMAYNMKKKRI--GKTTKH---------------D-SNVNGTVVEVQSDISADDSLAPATDVSGYEKPHTFKVHNFIGLAWCDLCANFMWGLIAQGNKCQDCGVQAHKKCSEQLPKDCMPEMKYLKRIYGGDLTAVVKAGNKPVPCVVEKCIREIEARGIDQEGVYRLAGFHDDVEAVRMAFDKDAENADISANKYDDINTICSALKLYFRLLPIPLITMECYNKILEVIKKD-LPEPELVRQMKEPMMSLPPAHFHTLKYMCAHLGRVVQNQSKNMMTTENLGIVFAPTLMRSD-NPNPMQSLIAMKYEQKLMEKILQHHTALLG--------------------------------
>EOG091F01JZ|Lottia_gigantea|JG26_Phestilla_sp|TRANSCRIPT
--------------------------------------------------------------------------------------------------------------------------------------------------------------------------------------------------------------------------------------TDVSGYEKPHTFKVHNFIGLAWCDFCANFMWGLLAQGNKCQDCGVQAHKKCSERLPNDCMPDMKYLKRIYGGDLTAVVKAENKPVPCVVEKCVKEIEARGLEQEGIYRLAGFHDDVEAVKMAFDKDAENADISASKYDDINTVCSALKLYFRLLPIPLITMECYNKIFQAIKKD-----------------------------------------------------------------------------------------------------------------------------
>EOG091F01JZ|Lottia_gigantea|HW05_Caloria_elegans|TRANSCRIPT
---------------------------------------------------------------------------------------------------------------------------------------------------------------------NYEESPYMAYNMKRKRM--GKTSKG-----------------DPVNGSTAEALSAATLDETAAPATDVSGYEKPHIFKVQNFIGLHWCDFCANFMWGLLAQGVKCQDCGVQAHKKCSERVPNECMPDMKYIKRIYGGDLTTVVKAKNQPVPCVVEKCVKEIESRGMDQEGLYRLAGFHDDVEAVRLAFDKDAENTDISPNKYDDINTICSALKLYFRLLPIPLITPDVYNKIIDVVKKD-LTAAEVVRQLKAPIMSLPP------------LSRVVHHQPKNMMSTENLAIVFAPTLMRSD-NPNPMQTLIAVKYEQKLMERILHNHTQLLGK-------------------------------
>EOG091F01JZ|Lottia_gigantea|HW11_Eubranchus_exiguus|TRANSCRIPT
--------------------------------------------------------------------------------------------------------------------------------------------------------------------------------------------------------------------------------------TDVKGYEKQHTFKVHNFIGLAWCDFCANFMWGLIAQGNKCQDCGIQAHKKCSESVPPDCMPDMKYIKRIYGGDLTTVVKASNKPVPCVVEKCVKEIDARGIEQEGVYRLAGFHDDVEAVRMAFDKDGENCDISQSKYEDINTVCSALKLYFRLLPIPLITMDCYNKILAIIKKD-LPDSESIKQMKEPLMALPPAHFHTLKYMCAHLGRVIQNQSKNMMTAENLGIVFAPTLMRSD-NPNPMTSLLAMKYEQNIMHKILQYHTQLL---------------------------------
>EOG091F01JZ|Lottia_gigantea|JG14_Eubranchus_rustyus|TRANSCRIPT
--------------------------------------------------------------------------------------------------------------------------------------------------------------------------------------------------------------------------------------TDVKEYEKPHTFKVHNFIGLAWCDYCANFMWGLLAQGNKCQDCGIQAHKKCSESVPPDCMPDMKYIKRIYGGDLTTVVKASNKTVPCVVEKCVKEIDARGLDQEGVYRLAG--------------------------------------------------------------------------------------------------------------------------------------------------------------------------------------------
>EOG091F01JZ|Lottia_gigantea|NC06_Pleurobranchaea_californica|TRANSCRIPT
-------------------------------------------------------------------------------------------------------------------------------------------------------------------------------------------------------------------NRITLEVENLNIEEQAGPGTDVQDFEKSHIFKVQNFMGLHWCNFCANFMWGLLAQGVKCQDCGFEAHKKCSEKVPSDCMPDMKYIKRVYGGDLTTVVKAQKSNVPYVVEHCVREIEMRGMDQEGLYRVAGFHDDVEAIRMAFDKDGENADISANKYDDINTICSALKLYFRLLPIPLITLDAYHRLMEFIKKEDVPATEMVRLMKEPLMALPPAHFHALKYMCGHIQRVVQQKSKNMMSFENLAIVFAPTLMRSD-DTDPFQSLMATKLEQKIMEVVFVH--------------------------------------
>EOG091F01JZ|Lottia_gigantea|HW03_Berthella_plumula|TRANSCRIPT
------------------------------------------------------------------------------------------------------------------------------------------------------------------------------------------------------------------------EASNLNIEDQAGPGINVADCEKAHIFKVQNFIGLHWCDFCANFMWGLLAQGVKCQDCGIEAHKKCSEKVPNDCMPDMKYIKRVYGGDLTTVVKAQKSNVPHVVEKCVREIELRGMDQEGLYRVAGFHDDIEAIRMAFDKDGENADVSAHKYEDINTVCSALKLYFRLLPIPLITLDAYHKLMEVIKKEDVPVGEMIRQIKEPLMALPPAHFHTLKYMCNHLQRVVQQKSKNMMSSENLAIVFAPTLMRSD-DTDPLMSLMATKLEQKVMEFIFVH--------------------------------------
>EOG091F01JZ|Lottia_gigantea|NC03_Doris_kerguelenensis|TRANSCRIPT
---------------------------------------------------------------------------------------------------------------------------------------------------------------------------------------------------------------SAVTAST-----SPADTEEEPLTPDWTDYKKQHIFKMQNFIGLHWCDFCRNFMWGLLAQGVKCQDCGFQAHKKCSERVPDDCMPDLKYIKRIYGGDLTTVVKAQKMPVPVVVEKCVKEIELRGLDQEGLYRLAGFHDDVEAVRMSFDKDGENADISATKYEDINTITSALKLYFRLLPIPLITFDVYKPLLDVSKKEDVATKEMIKQMREPLLSLPPAHYHTLKYLCSHIAKVIENKSKNMMSAENLAIVFAPTLMRSD-DADPMNSLIAAKFEQKVMEIIFSSFRD-----------------------------------
>EOG091F01JZ|Lottia_gigantea|LotgiG218141
----------------------MYDGEESLPLPTWKTYLYTLQQQAPKPHRIICQREIPNRPLYY-GKEFHGNLSRDEADRLLS-QGDGCYLVRKSERAPDTFTLAIRFNGETKNFRLYYNEKDQKHFVGTKFFDTIHDLVEDGLIHYYIEANAADYISALPKESNYEESPYLAYSAKRKRLVNHRS-RPASSRRLDYPDSGQLTSHNDIPDTVAEETENLDISEY-DIPTDWKDIEKPHCFKVQNFMGLHWCDYCANFMWGLIAQGVKCQDCGFSAHKKCSEAVPNDCMPDMKYVKRIFGGDLTTVVKAQKSPVPVIVEKCVKEIESRGFESEGLYRIAGFHDDVEAVRMAFDKDGENADIGPSKYEDINTITSALKLYFRLLPIPLITFDVYKLLIDVIKNED--QLSQLKLIKEAISRLPPAHYQTLKYLGAHLLRVKDHCKKTLMSVENLSIVFAPTLMRPI-ETDPMVSLMSVKYEQKVIEYILVHFREILGK-------------------------------
>EOG091F01JZ|Lottia_gigantea|HW19_Polycera_quadrilineata|TRANSCRIPT
-----------------------------------------------------------------------------------------------------------------------------------------------------------------------------------------------------------------------------------------KEYEKPHVFKVQSFMGLPWCDFCFNFMWGIRQQGFKCHDCGMQAHKKCSEKVPNDCMPDMKLIKRIYGCDLTTVVKAGKNPVP---------------------------------------------------------------------------------------------------------------------------------------------------------------------------------------------------------------------
>EOG091F01JZ|Crassostrea_gigas|CGI_10028461
MYHLTVSEEGEDEDKRHDYITVLSDGGESKPLPTWKTYLYTLQLQAPKPKKIVCQHEA-SKPTFY-GKEFHGNITREEADHLLSIAGDGSYLVRKSERAADAYTLAIRFDSQTKNYKLYY---DGQHYVGDKRFDTVHDLVADGLIHFYVELKASDYIASLSNESNYAESPYLAYTDKRKRL--HRSRKSVNSKRLEFGEQSQGSS-GSANGSVQQQY----LDDELDSIDDVEKYEKAHNFKTQNFIGLHWCDFCANFMWGLIAQGVKCLDCGFEAHKKCSEKVPNDCLPDIKFVKNLFGADLTTVVKARNTPIPVVVEKCIKEIEHRGLEVEGLYRIAGLHDEVESIRMAFDKDGENTVISESKYDDINSITSVLKLYFRLLPIPLITFEAYRIIIDTMKQDEPRSRTQIIKIKEGLSKLPPAHYQTLRFLLAHLNRVTEQKATNMMGSDNLAIVFAPTLMRCP-EPDPMMSLMNAQFEQKALETMLVKFRDLFSRMSTTQNFEANAKRPSFDALRISDQTPHFDKV
>EOG091F01JZ|Lottia_gigantea|HW02_Berghia_verrucicornis|TRANSCRIPT
------------------------NGDSTQNAPTWNTYLYQLQQQAPKPVCIQCPYEVPNRPPQY-GKEYHGSLSRQEAELLLQ-QGDGCYLVRKSERAPDAVSLAIRFERETKNYKLFF---DGKHYVGEKRFDSIHDLVADGLIHFFIELRAADYIQAMSQESNYEESPYMAYNLKRKRV--F-------------------------------------------------------------------------------------------------------------------GSRLSELCDREKSPVPKFVHICIQAVEARGVKQDGLYRVSGNMAQIQKLRYAVDKDDTYNLYEEQ--WDVHVLTGSLKLFFRELREPVFPFHMYKKFVEAIQ-KD--PKDQLSAFKTAVSNLPRCNYYTLKELFQHLRFVMDHSQHNRMQAQNLAIVFGPTLMWQECAVDSLA--VQTVYQSRIVEFILLRYPEL----------------------------------
>EOG091F01JZ|Lottia_gigantea|HW18_Janolus_cristatus|TRANSCRIPT
----------------------MMNGDSTQNAPTWNTYLYQLQQQAPKPVCIQCQYEVPNKPPQY-GKEYHGSLSRQEAELLLQ-QGDGCYLVRKSERAPDAVSLAIRFEGETKNYKLFF---DGTHYVGEKRFDSIHDLVADGLIHFFIELRAADYIQAMSQESNYEESPYMAYNMKRKRM--Y-------------------------------------------------------------------------------------------------------------------------------------------------------------------------------------------------------------------------------------------------------MCQHLGRVVSNQSKNMMTAENLAIVFAPTLMRSD-DPNPMHSLIAVKFEQKLMEKIFQNYSQ-----------------------------------
>EOG091F01JZ|Lottia_gigantea|HW06_Cratena_peregrina|TRANSCRIPT
-------------------------------------------------------------------------------ELLLL-QGDGCYLVRKSERAPDAVSLAIRFNGETKNYKLFF---DGTHYVGEKRFDTIHDLVEDGLIHFFIELRAADYIQAMSQESNYEESPYMAYNMKRKRM-----------------------------------------------------------------------------------------------------------------------------------------------------------------------------------------------------------------------------------------------------------------------------------------------------------------------------------------------------------
>EOG091F01JZ|Lottia_gigantea|NC04_Fiona_pinnata|TRANSCRIPT
-----------------------------------------------------------HKPPQY-GKEYHGSLSRPEAELLLK-QGDGCYLVRKSERAPDAVSLAIRFDGETKNFKLFY---DGKHYVGEKRFDSIHDLVADGLIHFFIELRAADYIQAMSQESNYEESPYMA-------------------------------------------------------------------------------------------------------------------------------------------------------------------------------------------------------------------------------------------------------------------------------------------------------------------------------------------------------------------
>EOG091F01JZ|Crassostrea_gigas|JG23_Melibe_leonina|TRANSCRIPT
S------------------------------------------------------------------------------------------------------------------------------------------------------------------------------------V--F-------------------------------------------------------------------------------------------------------------------GSRLSELCDREKGAVPKFVHICIEAVEARGVKQDGLYRVSGNMAQIQKLRCAVDKDDTYNLYDEQ--WDVHVLTGALKLFFRELKEPVFPFHMYSKFVDAIQ-KD--SKDQLAAFKTAVSNLPRCNYFTLKELLKHLCFVIQHSKENRMQAQNVAIIFGPTLLWQECSTDSLT--VQTVYQSRIVEYILFKFKDL----------------------------------
>EOG091F01JZ|Crassostrea_gigas|HW04_Calmella_cavolinii|TRANSCRIPT
--------------------------------PTWNTYLYQLQLQAPQPTCIPPKHEIPNRPPQYDPKEFHGNVSRVEADILLQ-GGDGYYLVRKSERAPDSFTLAIRFDGETKNYKLYY---DGQHFVGEKRFDCVHDLVADGLIHFYIELRAADYIKSLSQESNYEESPYMAYN-KRFRT--GNSSR----------------------------------------------------------------------------------------------------------------------------------------------------------------------------------------------------------------------------------------------------------------------------------------------------------------------------------------------------
>EOG091F01JZ|Crassostrea_gigas|JG22_Lomanotus_vermiformis|TRANSCRIPT
----------------------------------------------------------------------------------------------------------------------------------------------------------------------------------------------------------------------------------------------------------------------------------------------------------VFGVDISSCARREGKTVPTIITSCIHQVERRGMDEVGIYRVSGVTSDLQRIKKLFDRNI-SAGAASLEDVDINAVTGTLKMY------PLITIDAYTKLMETIKKD-LTDSEIVRQMKDPLMSLPPAHFHTLKYMCSHLGRIVQQKSKNMMSTENLAIVFAPTLMRSD-NLNPMESLIAAKYEQKVMEKVL----------------------------------------
