# Supplementary material for: Transcriptomics provides a robust framework for the relationships of the major clades of cladobranch sea slugs (Mollusca, Gastropoda, Heterobranchia), but fails to resolve the position of the enigmatic genus Embletonia
Source: BMC Ecol Evol. 2021 Dec 28;21:226. doi: 10.1186/s12862-021-01944-0 (PMC8895541; doi:10.1186/s12862-021-01944-0)
Supplement: Supplementary file 6 — Additional file 6. Archive S4: Unmasked multiple sequence alignments on amino acid level including Doris kerguelenensis and Calmella cavolini prior to the removal of outliers. [file 12862_2021_1944_MOESM6_ESM.zip › Archive_S4/Alignments/EOG091F026W.aa.fasta]

>EOG091F026W|Biomphalaria_glabrata|BGLTMP001457
MRLPDFFFFGYAHILI-T-LTHLHLTPMARSYFGTHFIMGGERFESPQPGEYLFGDSEELNFLGNKPVPFPYP-VPTGNDPTKTLKSLVYIRKDSLRL---------------------------------IQM---------------------------L----------------------------G---------------------------VL---------------------------------SGYTILPLRKSSTANYHP-RDSSLSSETYHFKRGAGQNFNQPNHFIDPSKFPDEEWQYHFDKDVYPIAIHCMVEEEEHAGHAHITYAVVEKST-EGAYTIKPLKQKQLVDGLCYLLQEIYGIENKNMER--EVDPEDDIEDSGAECVICMSDMRDTLILPCRHLCLCSNCADSLRYQASMCPICRVKFRALLQIRAMRKKIIPTSTHSPQ---SDSEENTVNQEG-----VPQGYEAISLIEALNGQVV--------------------------------------------------------------------------------------------------------------------------------------------------------------------PPMNTEGVHVQISSPLA-LFTVEKKGQKEK-------------------------------------------------------------------
>EOG091F026W|Biomphalaria_glabrata|HW09_Doto_sp|TRANSCRIPT
----------------------------------------------------------------------------------------------------------------------------------------------------------------------------------------------------------------------------------------------------------------------------YHP-MDPSLSSETYQYKRGAGQVFTQPAHVLDPTKFTDEEWQCNFEKEVYPIVIHCTVKEEDNLGHSHITYAVLERNQ-EGVYSIKPLKQKQVVDGLCYLLQEIYGIENKTMERMKDIDPDDEVEDSGAECVICMSDMRDTLILPCRHLCLCSICADSLRYQASMCPICRVKFRALLQIRAMRKKQPPGNN-NQH---SEAEENPVNQEG-----VPTGYEAISLIEALNGQVV--------------------------------------------------------------------------------------------------------------------------------------------------------------------PPVHSEGVHLQISGPPT-VFSVDKKSHK---------------------------------------------------------------------
>EOG091F026W|Biomphalaria_glabrata|JG22_Lomanotus_vermiformis|TRANSCRIPT
----------------------------------------------------------------------------------------------------------------------------------------------------------------------------------------------------------------------------------------------------------------------SSGQVVYHP-TDSSLSSEVYHYKRGAGQVFSQPGHTLDPTKFPEEEWQCNFDREVYPIVIHCTVEEEDHIGHAHVTYAVLERNQ-DGVYGIKPLKQKQVVDGLCYLLQEIYGIENKTMERMKDVDPDDEVEDSGAECVICMSDMRDTLILPCRHLCLCSSCADSLRYQASMCPICRVKFRALLQIRAMRKKRAPTGNNSPH---SEPEENPVNQEG-----VPPGYEAISLIEALNGQVV--------------------------------------------------------------------------------------------------------------------------------------------------------------------PPMNSEGVHLQITSSPPTVFTVDKKSHK---------------------------------------------------------------------
>EOG091F026W|Biomphalaria_glabrata|HW21_Tritonia_manicata|TRANSCRIPT
--------------------------PKTGCYFGTHFIMGGERFDSPQPGEYLFGDSEELNFLGNKPVPFPYP-VPSGNEPTKTLKSLVYIRKDSLRL---------------------------------VKA---------------------------MF---------------------------V---------------------------VE---------------------------------YKSTTLHLRKLPTAKYHP-MDSSLSSEVFHYKRGAGQVFTQPSHSVDPTKFAEEEWQCNFDKEVYPIAIHCSVEEEDHVGHAHVTYAVLERNQ-EGVYTIKPLKQKQVVDGLCYLLQEIYGIENKTMERMKDVDPDDEVEDSGAECVICMSDMRDTLILPCRHLCLCSSCADSLRYQASMCPICRVKFRALLQIRAMRKKTAMIGNNPPH---SESEDNPVNQEG-----VPAGYEAISLIEALNGQVV--------------------------------------------------------------------------------------------------------------------------------------------------------------------PPVNSEGVHLQISSGPPAVFSLDKKGHK---------------------------------------------------------------------
>EOG091F026W|Biomphalaria_glabrata|NC07_Tritonia_diomedea|TRANSCRIPT
--------------------------PKTGCYFGTHFIMGGERFDSPQPGEYLFGDSEELNFLGNKPVPFPYP-VPSGNEPTKTLKSLVYIRKDSLRL---------------------------------VKV---------------------------MF---------------------------V---------------------------VE---------------------------------YRSITLHLRKSGQVVYHP-MDSSLSSEVFHYKRGAGQVFTQPGHTLDPTKFAEEEWQCNFDKEVYPIAIHCSVEEEDHIGHAHITYAVLERNQ-EGVYTMKPLKQKQVVDGLCYLLQEIYGIENKTMERMKDVDPDDEVEDSGAECVICMSDMRDTLILPCRHLCLCSSCADSLRYQASMCPICRVKFRALLQIRAMRKKTATVGNNSPH---SESEDNPVNQEG-----VPSGYEAISLIEALNGQVV--------------------------------------------------------------------------------------------------------------------------------------------------------------------PPVNSEGVHLQISSGPPAVFSLDKKGHK---------------------------------------------------------------------
>EOG091F026W|Biomphalaria_glabrata|NC08_Tritonia_hamnerorum|TRANSCRIPT
----------------------------------------------------------------------------------------------------------------------------------------------------------------------------------------------------------------------------------------------------------------------------YHP-MDGSLSSEVFHYKRGAGQVFTQPTHTLDPTKFAEEDWQCNFEKEVYPIAIHCSVEEEEHIGHAHITYAVLERNQ-EGVYAIKPLKQKQVVDGLCYLLQEIYGIENKTMERMKDVDPEDEVEDSGAECVICMSDMRDTLILPCRHLCLCSSCADSLRYQASMCPICRVKFRALLQIRAMRKKTGTVGNNSPH---SETEENPVNQEG-----VPPGYEAISLIEALNGQVV--------------------------------------------------------------------------------------------------------------------------------------------------------------------PPINSEGVHLQISSGPPAVFSLDKKGHKD--------------------------------------------------------------------
>EOG091F026W|Biomphalaria_glabrata|HW10_Embletonia_pulchra|TRANSCRIPT
--------------------------PKTGCYFGTHFIMGGERFESPQPGEYLFGDSDELNFLGNKPIPFPYP-VPSGSEPTKTLKSLVYIRKDSLRL---------------------------------VKV---------------------------E----------------------------K---------------------------TT---------------------------------SKYIILLLRKLTTVMYHP-MDSSWSSEVFHYKRGAGQVFSQAGHTLDPTKFSEEDWQCNFEKEVYPIVIHCSVEEEEHMGHSHITYAVLERNQ-EGVYAIKPLKQKQVVDGLCYLLQEIYGIENKTMERMKDVDPDDEVEDSGAECVICMSDMRDTLILPCRHLCLCSSCADSLRYQASMCPICRVKFRALLQIRAMRKKTAPIGNNSPH---SEPEDNPVNQEG-----VPTGYEAISLIEALNGQVV--------------------------------------------------------------------------------------------------------------------------------------------------------------------PPVSSEGVHLQISSGPPAVFSVDKKGHKD--------------------------------------------------------------------
>EOG091F026W|Biomphalaria_glabrata|JG11_Dondice_occidentalis|TRANSCRIPT
----------------------------------------------------------------------------------------------SLHL---------------------------------TVM---------------------------S----------------------------A---------------------------VL---------------------------------YKSTISRLRKSGVVGYHP-MDSSLSSEVFHYKRGAGQIFSQPAHTLDPTKYAEEEWQCNFEKEVYPIVIHCSVEEEEHAGHSHITYAVLERNQ-EGVYTIKPLKQKQVADGLCYLLQEIYGIENKTMERMKDVDPDDEVEDSGAECVICMSDMRDTLILPCRHLCLCSSCADSLRYQASMCPICRVKFRALLQIRAMRKKTA-LGNNSPH---SEPEDNPVNQEG-----VPSGYEAISLIEALNGQVV--------------------------------------------------------------------------------------------------------------------------------------------------------------------PPINSEGVHLQISSGPPTVFALDKKGHK---------------------------------------------------------------------
>EOG091F026W|Biomphalaria_glabrata|JG12_Dondice_parguerensis|TRANSCRIPT
--------------------------PKNGCYFGTHFIMGGERFESPQPGEYLFGDSEELNFLGNKPIPFPYP-VPSGNEPTKTLKSLVYIRKDSLRL---------------------------------VVM---------------------------S----------------------------A---------------------------VL---------------------------------YKSTISHLRKSGVVGYHP-MDSSLSSEVFHYKRGAGQIFSQPAHTLDPTKYAEEEWQCNFEKEVYPIVIHCSVEEEEHAGHSHITYAVLERNQ-EGVYTIKPLKQKQVADGLCYLLQEIYGIENKTMERMKDVDPDDEVEDSGAECVICMSDMRDTLILPCRHLCLCSSCADSLRYQASMCPICRVKFRALLQIRAMRKKTA-LGNNTPH---SEPEDNPVNQEG-----VPSGYEAISLIEALNGQVV--------------------------------------------------------------------------------------------------------------------------------------------------------------------PPINSEGVHLQISSGPPTVFALDKKGHK---------------------------------------------------------------------
>EOG091F026W|Biomphalaria_glabrata|HW02_Berghia_verrucicornis|TRANSCRIPT
----------------------------------------------------------------------------------------------------------------------------------------------------------------------------------------------------------------------------------------------------------------------------YHP-MDSSLSSEVFHYKRGAGQIFSQPAHTLDPTKFAEEEWQCNFEKEIYPIVIHCSVEEEEHAGHSHITYAVLERNQ-EGVYAIKPLKQKQVVDGLCYLLQEIYGIENKTMERMKDVDPDDEVEDSGAECVICMSDMRDTLILPCRHLCLCSSCADSLRYQASMCPICRVKFRALLQIRAMRKKTA-LGNNTPH---SEPEDNPVNQEG-----VPPGYEAISLIEALNGQVV--------------------------------------------------------------------------------------------------------------------------------------------------------------------PPLNSEGVHLQISSGPPAVFALDKKGHK---------------------------------------------------------------------
>EOG091F026W|Biomphalaria_glabrata|JG04_Berghia_stephanieae|TRANSCRIPT
--------------------------PKNGCYFGTHFIMGGERFESPQPGEYLFGDSEELNFLGNKPIPFPYP-VPSGNEPTKTLKSLVYIRKDSLRL---------------------------------VKM---------------------------C----------------------------A---------------------------VL---------------------------------YKYIIFHQKKNGLVVYHP-MDSSLSSEVFHYKRGAGQIFSQAAHTLDPTKFAEEEWQCNFEKEIYPIVIHCSVEEEEHAGHSHITYAVLERNQ-EGVYAIKPLKQKQVVDGLCYLLQEIYGIENKTMERMKDVDPDDEVEDSGAECVICMSDMRDTLILPCRHLCLCSSCADSLRYQASMCPICRVKFRALLQIRAMRKKTA-LGNNTPH---SEPEDNPVNQEG-----VPPGYEAISLIEALNGQVV--------------------------------------------------------------------------------------------------------------------------------------------------------------------PPLNSEGVHLQISSGPPAVFALDKKGHKD--------------------------------------------------------------------
>EOG091F026W|Biomphalaria_glabrata|JG21_Limenandra_confusa|TRANSCRIPT
----------------------------------------------------------------------------------------------------------------------------------------------------------------------------------------------------------------------------------------------------------------------------YHP-IDSSSSSEVFHYKRGAGQVFSQPAHTLDPTKYPEEEWQCNFEKEIYPIVIHCSVEEEEHTGHSHITYAVLERNQ-EGVYAIKPLKQKQVVDGLCYLLQEIYGIENKTMERMKDVDPDDEVEDSGAECVICMSDMRDTLILPCRHLCLCSSCADSLRYQASMCPICRVKFRALLQIRAMRKKTV-LGNNTPH---SEPEENPVNQEG-----VPPGYEAISLIEALNGQVV--------------------------------------------------------------------------------------------------------------------------------------------------------------------PPINSEGVHLQISSGPPAVFALDKKGHKD--------------------------------------------------------------------
>EOG091F026W|Biomphalaria_glabrata|HW20_Spurilla_neapolitana|TRANSCRIPT
--------------------------PKNGCYFGTHFIMGGERFESPQPGEYLFGDSEELNFLGNKPIPFPYP-VPSGNEPTKTLKSLVYIRKDSLRL---------------------------------TVM---------------------------Y----------------------------V---------------------------VQ---------------------------------YRYITFHQRKSPMALWHP-MDSSLSSEVFHYKRGAGQVFSQPAHTLDPTKYPEEEWQCNFEKEIYPIVIHCSVEEEEHAGHSHITYAVLERNQ-EGVYAIKPLKQKQVVDGLCYLLQEIYGIENKTMERMKDIDPDDEVEDSGAECVICMSDMRDTLILPCRHLCLCSSCADSLRYQASMCPICRVKFRALLQIRAMRKKTA-QGNNTPH---SEPEENPVNQEG-----VPPGYEAISLIEALNGQVV--------------------------------------------------------------------------------------------------------------------------------------------------------------------PPINSEGVHLQISSGPPAVFALDKKGHKD--------------------------------------------------------------------
>EOG091F026W|Biomphalaria_glabrata|JG02_Antaeolidiella_chromosoma|TRANSCRIPT
--------------------------------------------------------------------------------------------------------------------------------------------------------------------------------------------------------------------------------------------------------------------------------------------------------HTLDPTKFPEEEWQCNFEKEIYPIVIHCSVEEDEHAGHSHITYAVLERNQ-EGVYAIKPLKQKQVVDGLCYLLQEIYGIENKTMERMKDIDPDDEVEDSGAECVICMSDMRDTLILPCRHLCLCSSCADSLRYQASMCPICRVKFRALLQIRAMRKK----------------------------------------------------------------------------------------------------------------------------------------------------------------------------------------------------------------------------------------------------------------------------------------------------------------------
>EOG091F026W|Biomphalaria_glabrata|JG29_Spurilla_braziliana|TRANSCRIPT
--------------------------PKNGCYFGTHFIMGGERFESPQPGEYLFGDSEELNFLGNKPIPFPYP-VPSGNEPTKTLKSLVYIRKDSLRL---------------------------------VKM---------------------------Y----------------------------A---------------------------VL---------------------------------YRYITFHQRKSIMAVYHP-MDSSLSSEVFHYKRGAGQVFSQPAHTLDPSKYPEEEWQCNFEKEIYPIVIHCSVEEEEHAGHSHITYAVLERNQ-EGVYAIKPLKQKQVVDGLCYLLQEIYGIENKTMERMKDIDPDDEVEDSGAECVICMSDMRDTLILPCRHLCLCSSCADSLRYQASMCPICRVKFRALLQIRAMRKKTA-QGNNTPH---SEPEENPVNQEG-----VPPGYEAISLIEALNGQVV--------------------------------------------------------------------------------------------------------------------------------------------------------------------PPINSEGVHLQISSGPPAVFALDKKGHK---------------------------------------------------------------------
>EOG091F026W|Biomphalaria_glabrata|HW05_Caloria_elegans|TRANSCRIPT
--------------------------PKNGCYFGTHFIMGGERFESPQPGEYLFGDSEELNFLGNKPIPFPYP-VPSGNEPTKTLKSLVYIRKDSLRL---------------------------------VKV---------------------------C----------------------------V---------------------------VQ---------------------------------YRYIIFHQRKSPMALWHP-MDSSLSSEVFHYKRGAGQVFSQPVHTLDPTKYSEEDWQCNFEKEVYPIVIHCSVEEEDHTGHSHITYAVLERNQ-EGVYAIKPLKQKQVVDGLCYLLQEIYGIENKTMERMKDIDPDDEIEDSGAECVICMSDMRDTLILPCRHLCLCSSCADSLRYQASMCPICRVKFRALLQIRAMRKKTT-VGNNSPH---SEPEDNPVNQEG-----VPTGYEAISLIEALNGQVV--------------------------------------------------------------------------------------------------------------------------------------------------------------------PPVNSEGVHLQISSGPPAVFSLDKKGHK---------------------------------------------------------------------
>EOG091F026W|Biomphalaria_glabrata|JG25_Palisa_papillata|TRANSCRIPT
----------------------------------------------------------------------------------------------NLHL---------------------------------TVM---------------------------C----------------------------G---------------------------VQ---------------------------------YRYIIFHQRKSPMAVYHP-MDSSLSSEVFHYKRGAGQVFSQPAHTLDPTKYSEEDWQCNFEKEIYPIVIHCSVEEEDHTGHSHITYAVLERNQ-EGVYAIKPLKQKQVVDGLCYLLQEIYGIENKTMERMKDVDPDDEVEDSGAECVICMSDMRDTLILPCRHLCLCSSCADSLRYQASMCPICRVKFRALLQIRAMRKKTA-VGNNTPH---SEPEDNPVNQEG-----VPPGYEAISLIEALNGQVV--------------------------------------------------------------------------------------------------------------------------------------------------------------------PPINSEGVHLQISSGPPAVFSLDKKGHK---------------------------------------------------------------------
>EOG091F026W|Biomphalaria_glabrata|HW12_Facelina_rubrovittata|TRANSCRIPT
----------------------------------------------------------------------------------------------------------------------------------------------------------------------------------------------------------------------------------------------------------------------------YHP-MDSSLSSEVFHYKRGAGQVFSQPTHTLDPTKYSEEDWQCNFEKEIYPIVIHCSVEEEDHTGHSHITYAVLERNQ-EGVYAIKPLKQKQVVDGLCYLLQEIYGIENKTMERMKDVDPDDEVEDSGAECVICMSDMRDTLILPCRHLCLCSSCADSLRYQASMCPICRVKFRALLQVRAMRKKTA-VGNN-PH---SEPEDNPVNQEG-----VPTGYEAISLIEALNGQVV--------------------------------------------------------------------------------------------------------------------------------------------------------------------PPVNSEGVHLQISSGPPAVFSLDKKGHK---------------------------------------------------------------------
>EOG091F026W|Biomphalaria_glabrata|JG20_Learchis_evelinae|TRANSCRIPT
--------------------------PKNGCYFGTHFIMGGERFESPQPGEYLFGDSEELNFLGNKPIPFPYP-VPSGNEPTKTLKSLVYIRKDSLRL---------------------------------IVM---------------------------S----------------------------V---------------------------VQ---------------------------------YRYIIFHQRKSGVVVYHP-MDSSLSSEVFHYKRGAGQVFSQPVHTLDPTKYSEEEWQCNFEKEIYPIVIHCSVEEEDHTGHSHVTYAVLERNQ-EGVYAIKPLKQKQVVDGLCYLLQEIYGIENKTMERMKDVDPDDEVEDSGAECVICMSDMRDTLILPCRHLCLCSSCADSLRYQASMCPICRVKFRALLQIRAMRKKTA-VGNNSPH---SEPEDNPVNQEG-----VPPGYEAISLIEALNGQVV--------------------------------------------------------------------------------------------------------------------------------------------------------------------PPINSEGVHLQISSGPPAVFSIDKKGHK---------------------------------------------------------------------
>EOG091F026W|Biomphalaria_glabrata|JG27_Phidiana_lynceus|TRANSCRIPT
--------------------------PKNGCYFGTHFIMGGERFESPQPSEYLFGDSEELNFLGNKPIPFPYP-APSGNEPTKTLKSLVYIRKDSLRL---------------------------------VKV---------------------------Y----------------------------V---------------------------VQ---------------------------------YRYTIFRQRKSPMAVYHP-MDSSLSSEVFHYKRGAGQVFSQPAHTLDPTKYSEEEWQCNFEKEIYPIVIHCTVEEEDHAGHSHITYAVLERNQ-EGVYAIKPLKQKQVVDGLCYLLQEIYGIENKTMERMKDVDPDDEVEDSGAECVICMSDMRDTLILPCRHLCLCSSCADSLRYQASMCPICRVKFRALLQIRAMRKKTA-VGNNSPH---SEPEDNPVNQEG-----VPPGYEAISLIEALNGQVV--------------------------------------------------------------------------------------------------------------------------------------------------------------------PPVNSEGVHLQISSGPPAVFSLDKKGHK---------------------------------------------------------------------
>EOG091F026W|Biomphalaria_glabrata|JG01_Aeolidiella_alba|TRANSCRIPT
----------------------------------------------------------------------------------------------------------------------------------------------------------------------------------------------------------------------------------------------------------------------------------------------------------------------------------------------------------------------------------------------------DDEIEDSGAECVICMSDMRDTLILPCRHLCLCSSCADSLRYQASMCPICRVKFRALLQIRAMRKKTA-LGNNTPH---SEPEDNPVNQEG-----VPPGYEAISLIEALNGQVI--------------------------------------------------------------------------------------------------------------------------------------------------------------------PPINSEGVHLQISSGPPAVFPMDKKGHK---------------------------------------------------------------------
>EOG091F026W|Biomphalaria_glabrata|HW17_Hermissenda_crassicornis|TRANSCRIPT
--------------------------PKNGCYFGTHFIMGGERFESPQPGEYLFGDSEELNFLGNKPIPFPYP-VPSGNEPTKTLKSLVYIRKDSLRL---------------------------------VKV---------------------------F----------------------------A---------------------------VL---------------------------------FKYTISHRKKSPMAGYHP-MDSSLSSEVFHYKRGAGQIFSQPAHTLDPTKYAEEEWQCNFEKEIYPIVIHCSVEEEDHAGHSHITYAVLERNQ-EGVYTIKPLKQKQVVDGLCYLLQEIYGIENKTMERMKDVDPDDEVEDSGAECVICMSDMRDTLILPCRHLCLCSSCADSLRYQASMCPICRVKFRALLQIRAMRKKTA-LGNNTPH---PEPEDNPVNQEG-----VPSGYEAISLIEALNGQVV--------------------------------------------------------------------------------------------------------------------------------------------------------------------PPINSEGVHLQISSGPPTVFALDKKGHKD--------------------------------------------------------------------
>EOG091F026W|Biomphalaria_glabrata|JG18_Hermissenda_opalescens|TRANSCRIPT
--------------------------PKNGCYFGTHFIMGGERFESPQPGEYLFGDSEELNFLGNKPIPFPYP-VPSGNEPTKTLKSLVYIRKDSLRL---------------------------------VKV---------------------------F----------------------------A---------------------------VL---------------------------------FKYTISHQKKSPMAGYHP-MDSSLSSEVFHYKRGAGQIFSQPAHTLDPTKYPEEEWQCNFEKEIYPIVIHCSVEEEDHAGHSHITYAVLERNQ-EGVYTIKPLKQKQVVDGLCYLLQEIYGIENKTMERMKDVDPDDEVEDSGAECVICMSDMRDTLILPCRHLCLCSSCADSLRYQASMCPICRVKFRALLQIRAMRKKTA-LGNNTPH---PEPEDNPVNQEG-----VPSGYEAISLIEALNGQVV--------------------------------------------------------------------------------------------------------------------------------------------------------------------PPINSEGVHLQISSGPPTVFALDKKGHKD--------------------------------------------------------------------
>EOG091F026W|Biomphalaria_glabrata|NC05_Hermissenda_crassicornis|TRANSCRIPT
--------------------------PKNGCYFGTHFIMGGERFESPQPGEYLFGDSEELNFLGNKPIPFPYP-VPSGNEPTKTLKSLVYIRKDSLRL---------------------------------VKV---------------------------F----------------------------A---------------------------VL---------------------------------FKYTISHRKKSPMAGYHP-MDSSLSSEVFHYKRGAGQIFSQPAHTLDPTKYPEEEWQCNFEKEIYPIVIHCSVEEEDHAGHSHITYAVLERNQ-EGVYTIKPLKQKQVVDGLCYLLQEIYGIENKTMERMKDVDPDDEVEDSGAECVICMSDMRDTLILPCRHLCLCSSCADSLRYQASMCPICRVKFRALLQIRAMRKKTA-LGNNTPH---PEPEDNPVNQEG-----VPSGYEAISLIEALNGQVV--------------------------------------------------------------------------------------------------------------------------------------------------------------------PPINSEGVHLQISSGPPTVFALDKKGHK---------------------------------------------------------------------
>EOG091F026W|Biomphalaria_glabrata|HW06_Cratena_peregrina|TRANSCRIPT
--------------------------PKNGCYFGTHFIMGGERFESPQPGEYLFGDSEELNFLGNKPIPFPYP-VPSGNEPTKTLKSLVYIRKDSLRL---------------------------------VKA---------------------------E----------------------------RKP------------------------------------------------------------IHYFSSEEVTNGLVGYHP-MDSSLSSEVFHYKRGAGQVFSQPAHTLDPTKYSEEDWQCNFEKEIYPIVIHCSVEEEDHTGHSHITYAVLERNQ-EGVYAIKPLKQKQVVDGLCYLLQEIYGIENKTMERMKDVDPDDEVEDSGAECVICMSDMRDTLILPCRHLCLCSSCADSLRYQASMCPICRVKFRALLQIRAMRKKTA-LGNNTPH---SEPEDNPVNQEG-----VPTGYEAISLIEALNGQVV--------------------------------------------------------------------------------------------------------------------------------------------------------------------PPLNSEGVHLQISSGPPAVFAIDKKGHK---------------------------------------------------------------------
>EOG091F026W|Biomphalaria_glabrata|HW13_Favorinus_branchialis|TRANSCRIPT
--------------------------PKNGCYFGTHFIMGGERFESPQPGEYLFGDSEELNFLGNKPIPFPYP-VPSGNEPTKTLKSLVYIRKDSLRL---------------------------------VKV---------------------------C----------------------------V---------------------------VL---------------------------------YKYTTFHQRKSQMASYHP-MDSSLSSEVFHYKRGASQVFSQPAHTLDPTKHAEEDWQCNFEKEIYPIVIHCAVEEEDHPGHSHITYAVLERNQ-EGVYAIKPLKQKQVVDGLCYLLQEIYGIENKTMERMKDVDPDDEVEDSGAECVICMSDMRDTLILPCRHLCLCSSCADSLRYQASMCPICRVKFRALLQIRAMRKKTA-LGNNAPH---PEPEDNPVNQEG-----VPQGYEAISLIEALNGQVV--------------------------------------------------------------------------------------------------------------------------------------------------------------------PPVNSEGVHLQISSGPPAVFSLDKKGHK---------------------------------------------------------------------
>EOG091F026W|Biomphalaria_glabrata|JG15_Favorinus_auritulus|TRANSCRIPT
------------------------------------------------------------------------------------------------------------------------------------------------------------------------------------------------------------------------------------------------------------------------------------LSSEVFHYKRGASQVFSQPAHTLDPTKHAEEDWQCNFEKEIYPIVIHCTVEEEDHPGHSHITYAVLERNQ-EGVYAIKPLKQKQVVDGLCYLLQEIYGIENKTMERMKDVDPDDEVEDSGAECVICMSDMRDTLILPCRHLCLCSSCADSLRYQASMCPICRVKFRALLQIRAMRKKTA-LGNNAPH---PEPEDNPVNQEG-----VPQGYEAISLIEALNGQVV--------------------------------------------------------------------------------------------------------------------------------------------------------------------PPLNSEGVHLQISSGPPAVFSLDKKGHK---------------------------------------------------------------------
>EOG091F026W|Biomphalaria_glabrata|JG16_Flabellina_iodinea|TRANSCRIPT
--------------------------PKNGCYFGTHFIMGGERFESPQPGEYLFGDSEELNFLGNKPIPFPYP-VPSGNEPTKTLKSLVYIRKDSLRL---------------------------------TVM---------------------------C----------------------------G---------------------------VQ---------------------------------SKYTIFLQRKSGLVAYHP-MDSSLSSEVFHYKRGAGQVFSQPAHTLDPTKYPEEEWQCNFEKEIYPIVIHCSVEEEEHIGHSHITYAVLERNQ-EGVYTIKPLKQKQVVDGLCYLLQEIYGIENKTMERMKDVDPDDEIEDSGAECVICMSDMRDTLILPCRHLCLCSSCADSLRYQASMCPICRVKFRALLQIRAMRKKTA-IGNNSPH---SEPEDNPVNQEG-----VPTGFEAISLIEALNGQVV--------------------------------------------------------------------------------------------------------------------------------------------------------------------PPVNSEGVHLQISSGPPAVFSLDKKGHKD--------------------------------------------------------------------
>EOG091F026W|Biomphalaria_glabrata|JG07_Cuthona_albocrusta|TRANSCRIPT
----------------------------------------------------------------------------------------------------------------------------------------------------------------------------------------------------------------------------------------------------------------------------YHP-TDSSLSSEVFHYKRGAGQVFTQPAHTLDPTKFPEEEWQCNFEKEIYPVVIHCTVEEEEHIGHSHITYAVLERNQ-EGVYTIKPLKQKQVVDGLCYLLQEIYGIENKTMERMKDIDPDDEVEDSGAECVICMSDMRDTLILPCRHLCLCSSCADSLRYQASMCPICRVKFRALLQIRAMRKKTAPVGN-SPH---SEPEDNPVNQEG-----VPTGYEAISLIEALNGQVV--------------------------------------------------------------------------------------------------------------------------------------------------------------------PPLSGEGVHLQISGPPT-VFSLDKKGHK---------------------------------------------------------------------
>EOG091F026W|Biomphalaria_glabrata|HW07_Cuthona_caerulea|TRANSCRIPT
----------------------------------------------------------------------------------------------------------------------------------------------------------------------------------------------------------------------------------------------------------------------------YHP-TDSSLSSEVFHYKRGAGQVFSQPVHTLDPTKFSEEEWQCNFDKEIYPVVIHCTVEEEEHVGHSHITYAVLERNQ-EGVYAIKPLKQKQVVDGLCYLLQEIYGIENKTMERMKDIDPDDEVEDSGAECVICMSDMRDTLILPCRHLCLCSSCADSLRYQASMCPICRVKFRALLQVRAMRKKTAPVGN-SPH---SESDENPVNQEG-----VPAGYEAISLIEALNGQVV--------------------------------------------------------------------------------------------------------------------------------------------------------------------PPISGEGVHLQITSGPPTVFSLDKKGHKD--------------------------------------------------------------------
>EOG091F026W|Biomphalaria_glabrata|JG26_Phestilla_sp|TRANSCRIPT
------------------------------------------------------------------------------------------------------------------------------------------------------------------------------------------------------------------------------------------------------------------------------------------------------------------------------------------------------------------------------YLLQEIYGIENKTMERMKDIDPDDEVEDSGAECVICMSDMRDTLILPCRHLCLCSNCADSLRYQASMCPICRVKFRALLQIRAMRKKTAPVGN-SPH---PEQDDNPVNQEG-----VPAGYEAISLIEALNGQVV--------------------------------------------------------------------------------------------------------------------------------------------------------------------PPISGEGVHLQITS-----------------------------------------------------------------------------------
>EOG091F026W|Biomphalaria_glabrata|NC04_Fiona_pinnata|TRANSCRIPT
--------------------------PKNGCYFGTHFIMGGERFESPQPGEYLFGESEELNFLGNKPIPFPYP-VPSGNEPTKTLKSLVYVRKDSLRL---------------------------------IVM---------------------------Y----------------------------G---------------------------VL---------------------------------FRFTTLHQKKLTTAVYHP-IDSSLSSDVFHYKRGAGQVFTQPSHTLDPTKYTEEEWQCNFDKEVYPVVIHCTVEEEEHVGHSHITYAVLERNQ-EGVYTIKPLKQKQVVDGLCYLLQEIYGIENKTMERMKDIDPDDEVEDSGAECVICMSDMRDTLILPCRHLCLCSSCADSLRYQASMCPICRVKFRALLQIRAMRKKTAPTGNNSPH---SEADDNPVNQEG-----VPAGYEAISLIEALNGQVV--------------------------------------------------------------------------------------------------------------------------------------------------------------------PPVSGEGVHLQISPGPPTVFALDKKGHK---------------------------------------------------------------------
>EOG091F026W|Biomphalaria_glabrata|HW18_Janolus_cristatus|TRANSCRIPT
--------------------------PKTGCYFGTHFIMGGERFESPQPTEYLFGDSEELNFLGNKPIPFPYP-MSSGNEPTKTLKSLVYIQKDSLRL---------------------------------TVM---------------------------C----------------------------D---------------------------VP---------------------------------YRYTTLPLRKSAMAVYHP-MDSSMSSEVYHYKRGAGQVFSQPTHMVDPTKCPEEEWQCNFDKEVYPIVIHCCVEEEDHIGHAHITYAVLERNQ-EGVYTIKPLKQKQMVDGLCYLLQEIYGIENKTMERMKDVDPDDEVEDSGAECVICMSDMRDTLILPCRHLCLCSSCADSLRYQASMCPICRVKFRALLQIRAMRKKTAPVGNNPPH---SEPEENPVNQEG-----VPSGFEAISLIEALNGQVV--------------------------------------------------------------------------------------------------------------------------------------------------------------------PPVNSEGVHLQISSGPPAVFSLDKKGHKD--------------------------------------------------------------------
>EOG091F026W|Biomphalaria_glabrata|JG28_Scyllaea_fulva|TRANSCRIPT
--------------------------PKSGCYFGSHFIMGGERFESPQPGEYLFGDSEELNFLGNKPIPFPYP-VPSGNEPTKTLKSLVYIRKDSLRL---------------------------------VKG---------------------------C----------------------------G---------------------------IQ---------------------------------IHYFASEDMANGQIVYHP-MDSSLSSEVYHYKRGAGQVFSQPTHTLDPTKFAEEEWQCNFDKEIYPIVVHCTVEEEDHVGHSHITYAVLERNQ-EGVYAIKPLKQKQVVDGLCYLLQEIYGIENKTMERMKDVDPDDEVEDSGAECVICMSDMRDTLILPCRHLCLCSSCADSLRYQASMCPICRVKFRALLQIRAMRKKTTPTGNNPPH---SECEDNPVNQEG-----VPPGYEAISLIEALNGQVV--------------------------------------------------------------------------------------------------------------------------------------------------------------------PPVNSEGVHLQISSGPPAVFAVDKKGHKD--------------------------------------------------------------------
>EOG091F026W|Biomphalaria_glabrata|NC01_Armina_californica|TRANSCRIPT
----------------------------------------------------------------------------------------------------------------------------------------------------------------------------------------------------------------------------------------------------------------------------------------------------------------------------------------------------------------IKPLKQKQVVDGLCYLLQEIYGIENKTMERMKDIDPDDEIEDSGAECVICMSDIRDTLILPCRHLCLCSSCADSLRYQASMCPICRVKFRALLQIRAMRKKTTPTGNNPPH---SE--ENPVNQEG-----VPQGYEAISLIEALNGQVV--------------------------------------------------------------------------------------------------------------------------------------------------------------------PPVNSEGVHLQISSGPPAVFALDKKGHK---------------------------------------------------------------------
>EOG091F026W|Biomphalaria_glabrata|HW01_Armina_tigrina|TRANSCRIPT
--------------------------PKTGCYFGTYFIMGGESFESPQPGEYLFGDSEELNFLGNKPVPFPYP-VPPGNEPTKTLKSLVYIRKDSLRL---------------------------------VKG---------------------------C----------------------------G---------------------------IQ---------------------------------IHYFASEEISSGQVVYHP-MDTSLSSEVFHYKRGAGQVFSQPGHTLDPTKYAEEEWQCNFEKEIYPIAIHCTVEEEEHIGHAHITYAVLERNQ-EGVYAIKPLKQKQVVDGLCYLLQEIYGIENKTMERMKDIDPDDEVEDSGAECVICMSDMRDTLILPCRHLCLCSSCADSLRYQASMCPICRVKFRALLQIRAMRKKTTPIGNNSPH---SE--ENPVNQEG-----VPQGYEAISLIEALNGQVV--------------------------------------------------------------------------------------------------------------------------------------------------------------------PPVNSEGVHLQISSGPPAVFALDKKGHK---------------------------------------------------------------------
>EOG091F026W|Biomphalaria_glabrata|JG23_Melibe_leonina|TRANSCRIPT
--------------------------PKSGCYFGSHFIMGGERFESPQPGEYLFGDSEELNFLGNKPIPFPYP-VPSGNEPTKTLKSLVYIRKDSLRL---------------------------------ILM---------------------------C----------------------------V---------------------------VE---------------------------------FKYTILPLKKNGQIVYHP-IDSSLSSEVYHFKRGAGQVFTQPTHTVDPTKIAEEEWQCNFDREVYPIIIHCTVEEEDHIGHSHITYAVLERNQ-DGVYAIKPLKQKQVVDGLCYLLQEIYGIENKTMERMKDVDPDDEIEDSGAECVICMSDMRDTLILPCRHLCLCSSCADSLRYQASMCPICRVKFRALLQIRAMRRKTTPTGNNTPH---SECEENPVNQEG-----VPQGYEAISLIEALNGQVV--------------------------------------------------------------------------------------------------------------------------------------------------------------------PPVNSEGVHLQISCGPPSVFNVDKKGHK---------------------------------------------------------------------
>EOG091F026W|Biomphalaria_glabrata|HW16_Hancockia_cfuncinata|TRANSCRIPT
--------------------------PKSGCYFGTHFIMGGERFESPQPGEYLFGDSEELNFLGNKPIPFPYP-VPSGSEPTKTLKSLVYIRKDSLRL---------------------------------VKM---------------------------S----------------------------G---------------------------VE---------------------------------FKFTALPPRKQXMARYRP-TDPSLSSEVYHYKRGAGQVFTQPSHILDPSKFAEEEWQCNFDKEIYPIVIQCNVEEEDHMGHSHITYAVLERNQ-EGVYAIKPLKQKQVVDGLCYLLQEIYGIENKTMERMKDVDPDDEVEDSGAECVICMSDMRDTLILPCRHLCLCSSCADSLRYQASMCPICRVKFRALLQIRAMRRKTTPTGNNSPH---SDCEENPVNQEG-----VPPGYEAISLIEALNGQVV--------------------------------------------------------------------------------------------------------------------------------------------------------------------PPVNSEGVHLQISSGPPSMFAVDKKGHKD--------------------------------------------------------------------
>EOG091F026W|Biomphalaria_glabrata|JG32_Unidentia_angelvaldesi|TRANSCRIPT
----------------------------------------------------------------------------------------------------------------------------------------------------------------------------------------------------------------------------------------------------------------------------YFP-RDMFMSSEVFHYKRGAGQVFNQPGHILDPTRFTEEEWTCNFDKEIYPIVIHCSVEEEEHIGHSHITYAVLERNQ-EGVYTIKPLKQKQVVDGLCYLLQEIYGIENKTMERMKDVDPDDEIEDSGAECVICMSDMRDTLILPCRHLCLCSSCADSLRYQASMCPICRVKFRALLQIRAMRKKTTSVGNNPPH---SEPDDNPVNQEG-----VPPGYEAISLIEALNGQVV--------------------------------------------------------------------------------------------------------------------------------------------------------------------PPVSGEGVHLQISSGPPTVFALDKKGHKD--------------------------------------------------------------------
>EOG091F026W|Biomphalaria_glabrata|JG08_Dendronotus_venustus|TRANSCRIPT
--------------------------PKTGCYFGSHFIMGGERFDSPQPGEYLFGDSEELNFLGNKPIPFPYP-VPSGNEPTKTLKSLVYIRKDSLRL---------------------------------TLM---------------------------F----------------------------D---------------------------VL---------------------------------YRYITLPQRKWSTVKLHP-MDSSLSSEVHHYKRGAAQVFNQPGHTLDPTKFADEEWQCNFDKEVYPIIIHCTVEEEDHIGHSHITYAVLERNQ-EGVYTIKPLKQKQVVDGLCYLLQEIYGIENKTMERMKDVDPDDEVEDSGAECVICMSDMRDTLILPCRHLCLCSSCADSLRYQASMCPICRVKFRALLQIRAMRKKTTPAGN-SPH---SESEENPVNQEG-----VPQGYEAISLIEALNGQVV--------------------------------------------------------------------------------------------------------------------------------------------------------------------PPVNSEGVHLQISSGPPTVFSVDKKGHKD--------------------------------------------------------------------
>EOG091F026W|Biomphalaria_glabrata|JG10_Dirona_picta|TRANSCRIPT
----------------------------------------------------------------------------------------------------------------------------------------------------------------------------------------------------------------------------------------------------------------------------YHP-MDSSISSEVYHYKRGAGQVFSQPVHTIDPSKYSEDEWQCNFEKEIYPIVIHCSVEEEDHIGHAHITYVILERNQ-EGVYTIKPLKQKQVVDGLCYLLQEIYGIENKTMERMKDVDPDDE------------------------------------------------------------------------------------------------------------------------------------------------------------------------------------------------------------------------------------------------------------------------------------------------------------------------------------------------------------------------------------
>EOG091F026W|Biomphalaria_glabrata|HW15_Flabellina_babai|TRANSCRIPT
--------------------------PKSGCYFGTHFIMGGERFESPQPGEYLFGDSEELNFLGNKPIPFPYP-VPSGNEPTKTLKSLVYIRKDSLRL---------------------------------VKA---------------------------S----------------------------D---------------------------VQ---------------------------------YRYTTLPQKKNGIAMYHP-MESGLSSEVFHYKRGAGQVFTQPGHTLEPNKYSEEEWQCSFEKEIYPIVIHCTVEEEEHAGHSHITYAVLERNQ-EGVYAIKPLKQKQVVDGLCYLLQEIYGIENKTMERMKDVDPDDEVEDSGAECVICMSDMRDTLILPCRHLCLCSSCADSLRYQASMCPICRVKFRALLQIRAMRKKTAPVGNNSPL---SEPEDNPVHQEG-----VPPGYEAISLIEALNGQVL--------------------------------------------------------------------------------------------------------------------------------------------------------------------PPVSSEGVHLQISGPPA-VFSLDKKGHK---------------------------------------------------------------------
>EOG091F026W|Biomphalaria_glabrata|NC06_Pleurobranchaea_californica|TRANSCRIPT
--------------------------PKTGSYFGNHFIMGGERFESPQPSEYLFGDSEELNFLGSRPVPFPYP-LPTGNDPTKTLKSLIYIRKDSLRL---------------------------------IQM---------------------------F----------------------------A---------------------------AQ---------------------------------FGYIILHLKRNGQVVYQP-KDSSMSSSTYHYKRGAGQLFSQPTHTIDPSKHPEEEWQYSFDRDVYPVAIHCTAEEEEHVGHAHVTYAVIEKTQ-EGSYTIKPLKQKQVVDGLCYLLQEIYGIENKNMERLKDIDPDDEVEDSGAECVICMSDMRDTLILPCRHLCLCSSCADSLRYQASMCPICRVKFRALLQIRAMRKKTTVTTNNSPQ---SETDENPVNQEG-----VPQGYEAISLIEALNGQVV--------------------------------------------------------------------------------------------------------------------------------------------------------------------PPISNEGVHLQITSGPPAVFSVEKKGHKD--------------------------------------------------------------------
>EOG091F026W|Biomphalaria_glabrata|HW03_Berthella_plumula|TRANSCRIPT
--------------------------PKTGSYFGTHFIMGGERFESPQPGEYLFGDSEELNFLGSRPIPFPYP-VPTGNDPTKTLKSLIYIRKDSLRL---------------------------------IQM---------------------------F----------------------------D---------------------------VR---------------------------------FEYITLHQKRNGQVVYQP-KDSSMSSSTYHYKRGAGQSFSQPTHTIDPSKYPEEEWQYTFDKDVYPVAIHCTAEEEEHSGHAHVTYALIEKNQ-EGTYTVKPLKQKQVVDGLCYLLQEIYGIENKNMERLKDIDPDDEVEDSGAECVICMSDMRDTLILPCRHLCLCSSCADSLRYQASMCPICRVKFRALLQIRAMRKKTAPTTNTSPQ---SETDENPVNQEG-----VPQGYEAISLIEALNGQVV--------------------------------------------------------------------------------------------------------------------------------------------------------------------PPISSEGVHLQISSGPPAVFTVEKKGHKDK-------------------------------------------------------------------
>EOG091F026W|Biomphalaria_glabrata|NC02_Bathydoris_clavigera|TRANSCRIPT
--------------------------PKTGNYFGTHFIMGGERFDSPQPGEYLFGDSEELNFLGNKPIPFPYP-VPTGNDPTKTLKSLVYIRKDSLRL---------------------------------VKM---------------------------S----------------------------D---------------------------VL---------------------------------FESIILQLRNSSMARYQP-LDSSMSSEVYHFNRGAGHVFSQTSHTVDPSKYPESHWLYTFERDVYPIAIHCAVEEEEHAGHAHITYAVIERNQ-EGSYSIKPLKQKQVVDGLCYLLQEIYGIESKNMERMKDIDPDDEVEDSGAECVICMSDMRDTLILPCRHLCLCSHCADSLRYQASMCPICRVKFRALLQIRAMRRKTATSTNNSPQ---SETEENPVNQEG-----VPPGYEAISLIEALNGQVV--------------------------------------------------------------------------------------------------------------------------------------------------------------------PSVSNEGVHLQITSGPPSVFAVEKKGHK---------------------------------------------------------------------
>EOG091F026W|Biomphalaria_glabrata|HW19_Polycera_quadrilineata|TRANSCRIPT
--------------------------PKTGSYFGTHFIMGGERFESPQPGEYLFGDSEELNFLGNKPIPFPYP-VPTGNDPTKTLKSLVYIRKDSLRL---------------------------------VKM---------------------------L----------------------------G---------------------------VL---------------------------------CEYITLLVRNNGQLVYQP-LDSSMSSEVYHYKRGAGQTFSQSSHTIDPSKYSDSDWLYSFDKDVYPIAIHCAVEEEEHVGHAHVTYAVIERNQ-EGNYNIKPLKQKQVVDGLSYLLQEIYGVENKNMERMKDLDPDDEVEDSGAECVICMSDMRDTLILPCRHLCLCSNCADSLRYQASMCPICRVKFRALLQIRAMRRKTASSTNSSPQ---SETEENPVNQEG-----VPPGYEAISLIEALNGQVV--------------------------------------------------------------------------------------------------------------------------------------------------------------------PPISNEGVHLQISPGPP-VFAVDKKGHK---------------------------------------------------------------------
>EOG091F026W|Biomphalaria_glabrata|HW04_Calmella_cavolinii|TRANSCRIPT
-----------------T-QSAYRFPPKTGSYFGTHFLMGGERFESPQPGEYLFGDSDELNFLGNKPVPFPYP-VPSGNEPTKTLKSLVYIRKDSLRL---------------------------------DVK---------------------------C----------------------------A---------------------------IR---------------------------------VHYFCAEEIVNGQVIYHP-RDPAMSSEIFHYTRGAGQSFNQPTHTLDPSKYSDEEWQYNFDKELYPIAIHCVAEEEEHIGHSHITYAVIEKSQ-EGSYTMKPLKQKQVVDGLCYLLQEIYGIENKNMERLKDVDPDDEVEDSGAECVICMSDMRDTLILPCRHLCLCSSCADSLRYQASMCPICRVKFRALLQIRAMRKKVAPLSTNTPH---SDSEENPVNQEG-----VPPGYEAISLIEALNGQVV--------------------------------------------------------------------------------------------------------------------------------------------------------------------PPISGEGVHLQISGPPS-VFTVEKKGQKE--------------------------------------------------------------------
>EOG091F026W|Lottia_gigantea|HW11_Eubranchus_exiguus|TRANSCRIPT
-SLTRNRNGGEESGEASSQNNSYRYPPKNGTYFGPHFIMGGEKFESPQPGEYLFGDSEELNFLGNKPIPFPYP-VPSGYEPTKTLKSLVYIRKDSLRL---------------------------------VKA---------------------------G----------------------------RQSGTGDSSMKSTS---------------------------------YNVEFTFDCDVRCAIQIHYFVTEEVSNGIVVYHPVVTSNMNSSVYHYKRGASQVFSQPLHVIDPSKYAEEDWQCNFEKEVYPIVIHCTVEEEEHAGHSHITYAILECHQ-EGAYTIKPLKQKQVVDGLCYLLQEIYGIENKTMERMKDIDPDDEIEDSGAECVICMSDMRDTLILPCRHLCLCSSCADSLRYQASMCPICRVKFRALLQIRAMRKK----------------------------------------------------------------------------------------------------------------------------------------------------------------------------------------------------------------------------------------------------------------------------------------------------------------------
>EOG091F026W|Lottia_gigantea|JG14_Eubranchus_rustyus|TRANSCRIPT
-------------------------------------------------------------------------------EPTKTLKSLVYIRKDSLRL---------------------------------VKA---------------------------D----------------------------KLTGTGDSSQTGTS---------------------------------YNMEFTFDCDVRCGIQIHYFVSEEVSNGVVVYHPVIDSSLSSEVFHYKRGASQVFSQPTHTLDPSKFNEEEWQCNFDKEIYPIVIHCTVEEEEHSGHSHVTYAVLERNQ-EGVYTIKPLKQKQVVDGLCYLLQEIYGIENKTMERMKDVDPDDEVEDSGAECVICMSDMRDTLILPCRHLCLCSSCADSLRYQASMCPICRVKFRALLQVRAMRKK----------------------------------------------------------------------------------------------------------------------------------------------------------------------------------------------------------------------------------------------------------------------------------------------------------------------
>EOG091F026W|Lottia_gigantea|JG03_Austraeolis_stearnsi|TRANSCRIPT
------------------------------------------RFESPQPGEYLFGDSEELNFLGNKPIPFPYP-VPSGNEPTKTLKSLVYIRKDSLRL---------------------------------VKAERKPGTGDSNTTGSSYNVEFTFDCDVRC----------------------------A---------------------------IQ---------------------------------IHYFSSEEVANGLVVYHP-MDSSLSSEVFHYKRGAGQVFSQPAHTLDPTKYSEEDWQCNFEKEIYPIVIHCSVEEEDHTGHSHITYAVLERNQ-EGVYAIKPLKQKQVVDGLCYLLQEIYGIENKTMERMKDVDPDDEVEDSGAECVICMSDMRDTLILPCRHLCLCSSCADSLRYQASMCPICRVKFRALLQIRAMRK-----------------------------------------------------------------------------------------------------------------------------------------------------------------------------------------------------------------------------------------------------------------------------------------------------------------------
>EOG091F026W|Lottia_gigantea|JG24_Noumeaella_rubrofasciata|TRANSCRIPT
-------------------------------------------FESPQPGEYLFGDSEELNFLGNKPIPFPYP-VPSGNEPTKTLKSLVYIRKDSLRL---------------------------------VKAEKKTGTGDSNSTGSAYNVEFTFDCDVRC----------------------------A---------------------------IQ---------------------------------IHY---------------------------------------------------------------------------------------------------------------------------------------------------------------------------------------------------------------------------------------------------------------------------------------------------------------------------------------------------------------------------------------------------------------------------------------------------------------------------------------------------------------------------
>EOG091F026W|Lottia_gigantea|HW14_Flabellina_affinis|TRANSCRIPT
-------------------SNSYRYPPKTGCYFGSHFIMGGERFESPQPGEYLFGDSEELNFLGNKPIPFPYP-VPSGSEPTKTLKSLVYIRKDSLRL---------------------------------VKA---------------------------E----------------------------RKPGHGDSTMTGSSYNVEFTFDCDVRCAIQ---------------------------------IHYFSSEEISNGLVVYHP-VDSSLSSEVYHYKRGAGQVFSQPTHTLDPTK----------------------------------------------------------------------------------------------------------------------------------------------------------------------------------------------------------------------------------------------------------------------------------------------------------------------------------------------------------------------------------------------------------------------------------------------------------------------------
>EOG091F026W|Lottia_gigantea|JG13_Doto_lancei|TRANSCRIPT
-------------------------------------------FDSPQPGEYLFGDSEELNFLGNRPIPFPYP-VPSGNEPTKTLKSLVYIRKDSLRL---------------------------------VKADRKPENGDTTSPGTSYNLEFTFDSDARC----------------------------A---------------------------VQ---------------------------------IHYFASEEMVNGHVVYHP-MDACLSSDTYHYKRGAGQVFTQPAHILDPTKFTEEEWHCNFEKEVYPIVIHCTVKEEDNLGHSHITYAVLERNQ-EGVYCIKPLKQKQVVDGLCYLLQEIYGIENKTMERMKDIDPDDEVEDSGAECVICMSDM---------------------------------------------------------------------------------------------------------------------------------------------------------------------------------------------------------------------------------------------------------------------------------------------------------------------------------------------------------------------
>EOG091F026W|Lottia_gigantea|JG17_Hancockia_uncinata|TRANSCRIPT
-SLTRNRNRGEESGEVSSQSNAYRYPPKSGCYFGTHFIMGGERFESPQPGEYLFGDSEELNFLGNKPIPFPYP-VPSGSEPTKTLKSLVYIRKDSLRL---------------------------------VKI---------------------------D----------------------------KKAGTGDFNVPGTS---------------------------------YSVEFTFDSDVRCGIQIHCFASEETVNGQIVYRP-TDPSLSSEVYHYKRGAGQVFTQPSHILDPSKFAEEEWQCNFDKEIYPIVIQCNVEEEDHMGHSHITYAVLERNQ-EGVYAIKPLKQKQVVDGLCYLLQEIYGIENKTMERMKDVDPDDE------------------------------------------------------------------------------------------------------------------------------------------------------------------------------------------------------------------------------------------------------------------------------------------------------------------------------------------------------------------------------------
>EOG091F026W|Lottia_gigantea|JG05_Bornella_anguilla|TRANSCRIPT
----------------------------------------------------------------------------------KTLKSLVYIRKDSLRL---------------------------------VKADRKPGSGDLNSAGISYNVEFTFDSDVRC----------------------------G---------------------------IQ---------------------------------IHYFASEEMVNGQIVYHP-MESSLSSEIFHYKRGAGQVFTQPAHLVDPTKFAEEEWQCNFDKEIYPIV----------------------------------------------------------------------------------------------------------------------------------------------------------------------------------------------------------------------------------------------------------------------------------------------------------------------------------------------------------------------------------------------------------------------------------------------------------
>EOG091F026W|Crassostrea_gigas|CGI_10028226
MGGITSRDAGEEEIDTAS-TNAYRYPPKIGNYFGSYFYMGGERFEMSQPEAYLFGENSDLNFLGSKPMPFPYQGSTSGSEPTKPLKSLVNIRKDSLKFVKVEDSEQKPEGDESDESDPSSTKYNIEFTFDSDSK---------------------------C----------------------------A---------------------------IT---------------------------------IYYFATEDVNNGQITFQT-KEACLNSETFHYKRGANQLFSQSTHVLDPSKFSDEEWQYDPVKETIPVVISCVVEDDDHPCHSHMTYAVVEKSSVDGGYMIKALKQKQFVDGLLYLLQEIYGIENKQTDRSKLEDPDDEVEDSGAECVICMSDMRDTLILPCRHLCLCSNCAESLRYQASSCPICRSPFRALLQIRAMRKKQP-LSVQTGE---TQGEENPVSQEG-----VPTGYEAVSLIEAVNGPCNQFFSVDGGLQLPVRNIALDVDSSYREKKQKLSKRHMISVKTEDPVVSPNVKPDDKKVLDEEEEERKNEEPLEVPNVKVPFFRYAVGKEVSDKLNASKIVSVGEDYNTDSLDSKGMRTATLRVYESEADSDYDLKPMGSNQGHTSTENLADDEREDSSEAEPEPEPDYDDDLISEAVKSESA-LNVSEKQGSADYKDKGQTYVKGLSRSMNDVNRDNSGYHPLCLQSNASLPETSTSGNEASSFGSTDSSGKLLIDTAESTD
>EOG091F026W|Crassostrea_gigas|JG19_Janolus_barbarensis|TRANSCRIPT
----------------------------------------------------------------------------------------------------------------------------------------------------------------------------------------------------------------------------------------------------------------------------------------------------------------------------------------------------------------------------------------------------------------------RDTLILPCRHLCLCNGCANNLRYQANNCPICRAPFRALLQIRALRK-----------------------------------------------------------------------------------------------------------------------------------------------------------------------------------------------------------------------------------------------------------------------------------------------------------------------
>EOG091F026W|Lottia_gigantea|LotgiG93698
GALTSRRNTGVESVDLSS-NNAYRYPPKSGNYFGNHFVMGGERFDSPQPGEYLFGECDDLNFLGNKPIPFPYP-VPAGNEPIKTLKSLVNIRKDSLRL---------------------------------VKY---------------------------DPAENLLHDKEDTTQLYNLEFTYDADARCS---------------------------IR---------------------------------ILYFATEEIVNGQVVYHP-KDPNMTSDVFHCKRGTGLVFSQPTHFIRPNRFTLDEWMYNPDKEIIPVVIQCIVEEEEHAGHAHMTFAVIDQNS-EGGYTIKPLKQKQFVDGLCYLLQEIYGIENKNVERSK-VDPDDELEDSGAECVICMSDMRDTLILPCRHLCLCSGCAESLRYQASMCPICRVKFRALLQIRAMRKKGTGMVRTCFGLSLGDCENTYQVSLKSVKNCVPPGYEAVSLIEALNGQI----------------------------------------------------------------------------------------------------------------------------------------------------------------------------------------------------------------------------------------------------------------------
>EOG091F026W|Lottia_gigantea|NC03_Doris_kerguelenensis|TRANSCRIPT
--LTNRRNTGDDSIDLNS-NNAYRYPPKTGSYFGTHFIMGGERFESPQPGEYLFGDSEDLNFLGNKPVPFPYP-VPTGNEPTKTLKALVYIRKDSLRL---------------------------------VKA---------------------------L----------------------------A---------------------------AEKIPLSDATSQEDSSTSQYNLEFVFDSDVRCAIRIHYFTTEEIVNGQIVYHA-KIPALSSEKFIYKRGANQSFSQPSHIIDPSKFEDADWQYSVEKEVFPIAIHCTVEEEDQACHAHITYGVIERGM-EGTYVLKPLKQKQFVDGLSYLLQEIYGIENKNMERLKDIDPDDEVEDSGAECVICMS-----------------------------------------------------------------------------------------------------------------------------------------------------------------------------------------------------------------------------------------------------------------------------------------------------------------------------------------------------------------------
