# Supplementary material for: Transcriptomics provides a robust framework for the relationships of the major clades of cladobranch sea slugs (Mollusca, Gastropoda, Heterobranchia), but fails to resolve the position of the enigmatic genus Embletonia
Source: BMC Ecol Evol. 2021 Dec 28;21:226. doi: 10.1186/s12862-021-01944-0 (PMC8895541; doi:10.1186/s12862-021-01944-0)
Supplement: Supplementary file 6 — Additional file 6. Archive S4: Unmasked multiple sequence alignments on amino acid level including Doris kerguelenensis and Calmella cavolini prior to the removal of outliers. [file 12862_2021_1944_MOESM6_ESM.zip › Archive_S4/Alignments/EOG091F003M.aa.fasta]

>EOG091F003M|Biomphalaria_glabrata|BGLTMP002887
MSTEST------------------------------------------------------------------------------------------------------------------------------------------------------------------------------------------------------------------------------------------------------------------------------------------------------------------------------------------------------------------------------------------------------------------------------------------------------------------------------------------------------------------------------------------------------------------------------------------------------------------------------------------------------------------------------------------------------------------------------------------------KGKPTSSKTTGAGK--------LEKSFSRGWSGSDGNSVNPLRSSTNSAPSPEMTGSFERGAKYKSDEKRKAFLLKRKMHYNEFQAVQLAKKLMAEEDDDDDALNAKAESLEKGA-GGKIRPDLSKQKSLSGEPSPAHSRCPSSSSE--CLIRSSSEGNIIADPHELLEKLRASNPADIDDKSSCVLDTSRGSNSNNLVETCSL--STSQGASAVVDDVEVSRITTTCTAELSTIIGPHSILEEGSYEEGLNIDKSG------------------------------------------------------------------------------SRSPSPSSLQS---KSGSRSPSPSNMLISND--NNKDSSTPDRDSLHIDITGPEDSNVNR-GLDVSVDSIDEVKSIMAGGNVPGWMPDVAVVLWRRMLGCLGDVNKIEDPDIHAIVFDALEELLDTLCR---------------------------------CFNLSNRYKRGKLLAYQLICQAMLRRHEVMPSPQLLAQFYLVLHTGLVSPDQDIVNVLIRDCGHKFFSFPLPGCLLLTLDFIKAAGSIISAVDHKEPPRAEAVTVLGSLLCYPHHLQEIPVLEPETMKTISISSSELKNKVLDLLLRAGKKEPAGLARCVAVSSVAIFLYGELTHGTMHPKMKEAINVLLGALMCVNKKVAKVASDMLLLLCDHVDKLLDYHPQMPKKIAEAIASTISGLIPSHGLN-INSDEEKRLIVWMMFCMVEWCLKMPMPLLMETTDTDKSCIYKVFRVLHSAVTGHSSSSLTRVSKSLSDFLQDTDYNNIWEQGVSMSAPQ-----QRPFSADTTLTDPLADS---AKQSSGGPQVEPARKPETDIVKLAARALMSHLVNHMSHFPMGSGAARLHTTVQEHHDLPEYVEEDLRTEIFSAPNVQ-------------------DAPGGGVTAGLMTARTVCRIIVRDLCGKYCWENSVLYSPPWCTKGSSRHNAQTLLGLAAGAELEPLLIQEENDVLYRLEPL-----------------------KSLQLEAETDNLDMMLAHIGLTSPECLLRPGQPLNIAARLPEELTESAEVSLTKLIHQQAQIEKEHRNAHRKDI------NMVAQPEMPAESQDPVSPFQMCRLLLDQMGLLSWEKRCHFDLLKKSEKVLRELKNLDSQKCRETHKIAVIYIGQGQEDKNSIL-SNSSASRAFEDFVAGLGWEVDLETHQG---FMGGLQQNRTTGNTAPYWANSTCEVIFHVSTRIPSI-GN-D-WHIKMRHLGNDEVHIVWSEHSRDYRRGIIPTEFGDIVIIIYPLPTGLYRIQIDRKAEVRATNWEGLILLFKVPYFGPLFDGAIVDHYVLSGLVRATAINASRLKRSSMPFYHAYYEERAKCLETIIQQHTENTMFEDFAENVFAPVLPANAAS-------------------------------------------------------------------------------
>EOG091F003M|Biomphalaria_glabrata|JG06_Catriona_columbiana|TRANSCRIPT
------------------------------------------------------------------------------------------------------------------------------------------------------------------------------------------------------------------------------------------------------------------------------------------------------------------------------------------------------------------------------------------------------------------------------------------------------------------------------------------------------------------------------------------------------------------------------------------------------------------------------------------------------------------------------------------------------------------------------------------------------------------------------------------------------------------------------------------------------------------------------------------------------------------------------------------------------------------------------------------------------------------------------------------------------------------------------------------------------------------------------------------------------------------------------------------------------------------------------------------------------------------------------------------------------------------------------------------------------------------------------------------------------------------------------------------------------------------------------------------------------------------------------------------------------------------------------------------------------------------------------------------------------------------------------------------------------------------------------------------------------------------------------------------------------------------------------------------------------------------------------------------------------------------------------------------------------------------------------------------------------------------------------------------------------------------------------------------RIPST-GS-D-WHIKMRHLGNDEVHIIWSEHSRDYRRGIIPTEFGDILIIIYPLPSGLYRIQINRKPEI------------------------------------------------------------------------------------------------------------------------------------------------------------------------------
>EOG091F003M|Biomphalaria_glabrata|HW20_Spurilla_neapolitana|TRANSCRIPT
----------------------------------------------------------------------------------------------------------------------------------------------------------------------------------------------------------------------------------------------------------------------------------------------------------------------------------------------------------------------------------------------------------------------------------------------------------------------------------------------------------------------------------------------------------------------------------------------------------------------------------------------------------------------------------------------------------------------------------------------------------------------------------------------------------------------------------------------------------------------------------------------------------------------------------------------------------------------------------------------------------------------------------------------------------------------------------------------------------------------------------------------------------------------------------------------------------------------------------------------------------------------------------------------------------------------------------------------------------------------------------------------------------------------------------------------------------------------------------------------EQLLNYHPQMPKKITEAIASTISSLIPSHG-A-SNSDEEKRLIVSLMLCMVEWCLRMPMSLLMETSDTDKSCIYKVFRVLHSAVTGHSSSSLTRVSKSLSDFLLDSDFTNIWESQG-LIPPQGPPSSQRPFSMDAALTDSSPDK---ADD----AIPDLGGKSDTDIVKLSATVMMSHLVNHMSHFPMGSGAARLHTTVQEHHDLPEYVEEDLKTEIFDAPNVQ-------------------DAPGGGVTAGLMTARTVCRIIVRDLCGKYCWENSVLYSPPWCTKGSSRHNAQTLLGLATGSELEPLLIQEESDLP-KKDVV-----------------------TAKMTKAGGDNLYNMLAYIGETSSECLLKPGKPLNISAAVPEDLTEEAEASLTGVIQNEEKMEKDYVEVHRADY------NMVAPPEMPAESQDPVSPFQMCRLLLDQIGLLSWEKRCHFDLLKKNDKVLRELKNLDAQKCRETHKIAVIYVAQGQEDKNSIL-SNNAGSRDFENFVAGLGWEVDLETHQG---FMGGLQQNKTTGNTAPYWADSTCEVLFHVSTRIPST-GS-D-WHIKMRHLGNDEVHIVWSEHSRDYRRGIIPTEFGDILIIIYPLPSGLYRIQINRKPEI------------------------------------------------------------------------------------------------------------------------------------------------------------------------------
>EOG091F003M|Biomphalaria_glabrata|JG01_Aeolidiella_alba|TRANSCRIPT
------------------------------------------------------------------------------------------------------------------------------------------------------------------------------------------------------------------------------------------------------------------------------------------------------------------------------------------------------------------------------------------------------------------------------------------------------------------------------------------------------------------------------------------------------------------------------------------------------------------------------------------------------------------------------------------------------------------------------------------------------------------------------------------------------------------------------------------------------------------------------------------------------------------------------------------------------------------------------------------------------------------------------------------------------------------------------------------------------------------------------------------------------------------------------------------------------------------------------------------------------------------------------------------------------------------------------------------------------------------------------------------------------------------------------------------------------------------------------------------------------------------------------------------------------------------------------------------------------------------------------------------------------------------------------------------------------------------------------------------------------------------------------------------------------------------------------------------------------------------------------------------------------------------------------------------------------------------------------------------------------------------------------------------------------------------------------------------RIPST-GS-D-WHIKMRHLGNDEVHIVWSEHSRDYRRGIIPTEFGDILIIIYPLPSGLYRIQINRKPEI------------------------------------------------------------------------------------------------------------------------------------------------------------------------------
>EOG091F003M|Biomphalaria_glabrata|JG24_Noumeaella_rubrofasciata|TRANSCRIPT
-----------------------------------------------------------------------------------------------------------------------------------------------------------------------------------------------------------------------------------------------------------------------------------------------------------------------------------------------------------------------------------------------------------------------------------------------------------------------------------------------------------------------------------------------------------------------------------------------------------------------------------------------------------------------------------------------------------------------------------------------------------------------------------------------------------------------------------------------------------------------------------------------------------------------------------------------------------------------------------------------------------------------------------------------------------------------------------------------------------------------------------------------------------------------------------------------------------------------------------------------------------------------------------------------------------------------------------------------------------------------------------------------------------------------------------------------------------------------------------------------------------------------------------------------------------------------------------GHSSSSLTRVSKSLSDFLLDSDFTNIWESQG-LIPPQGPPSSQRPFSMDAALTDASPDK---KDD----GIPDAGGKSDTDIVKLSATVMMSHLVNHMSHFPMGSGAARLHTTVQEHHDLPEYVEEDLRPEIFDAPNVQ-------------------DAPGGGVTAGLMTARTVCRIIVRDLCGKYCWENSVLYSPPWCTKGSSRHNAQTLLGLATGSELEPLLIQEESDLP-KKEMV-----------------------SSTQSEAGGDNLYNILAYIGDTSSECLLKPGKPLNISATVPEDLTEEAEAALTGVIQGEEKMEKDYVEVHRTDY------NMVAPPEMPAESQDPVSPFQMCRLLLDQIGLLSWEKRCHFDLLKKNDKVLRELKNLDAQKCRETHKIAVIYVAQGQEDKNSIL-SNNAGSRDFENFVAGLGWEVDLETHQG---FMGGLQQNKTTGNTAPYWADSTCEVLFHVSTRIPST-GS-D-WHIKMRHLGNDEVHIVWSEHSRDYRRGIIPTEFGDILIIIYPLPSGLYRIQINRKPEI------------------------------------------------------------------------------------------------------------------------------------------------------------------------------
>EOG091F003M|Biomphalaria_glabrata|JG29_Spurilla_braziliana|TRANSCRIPT
-----------------------------------------------------------------------------------------------------------------------------------------------------------------------------------------------------------------------------------------------------------------------------------------------------------------------------------------------------------------------------------------------------------------------------------------------------------------------------------------------------------------------------------------------------------------------------------------------------------------------------------------------------------------------------------------------------------------------------------------------------------------------------------------------------------------------------------------------------------------------GA-GSKIRSDLSKQKSLSGEPSPAHSRCPSTSSE--CLVRSSSEGNLVADPHELLEKLRVS-------------------------------------------------------------------------------------------------------------------------------------------------------------------------------------------------------------------------------------------------------------------------------------------------------------------------------------------------------------------------------------------------------------------------------------------------------------------------------------------------------------------------------------------------------------------------------------------------------------------------------------------------------------------------------------------------------------------------------------------------------------------------------------------------------------------------------------------------------------------------------------------------------------------------SKAGGDNLYNMLAYIGETSSECLLKPGKPLNISAAVPEDLTEEAEASLTGVIQNEEKMEKDYVEVHRADY------NMVAPPEMPAESQDPVSPFQMCRLLLDQIGLLSWEKRCHFDLLKKNDKVLRELKNLDAQKCRETHKIAVIYVAQGQEDKNSIL-SNNAGSRDFENFVAGLGWEVDLETHQG---FMGGLQQNKTTGNTAPYWADSTCEVLFHVSTRIPST-GS-D-WHIKMRHLGNDEVHIVWSEHSRDYRRGIIPTEFGDILIIIYPLPSGLYRIQINRKPEI------------------------------------------------------------------------------------------------------------------------------------------------------------------------------
>EOG091F003M|Biomphalaria_glabrata|JG11_Dondice_occidentalis|TRANSCRIPT
------------------------------------------------------------------------------------------------------------------------------------------------------------------------------------------------------------------------------------------------------------------------------------------------------------------------------------------------------------------------------------------------------------------------------------------------------------------------------------------------------------------------------------------------------------------------------------------------------------------------------------------------------------------------------------------------------------------------------------------------------------------------------------------------------------------------------------------------------------------------------------------------------------------------------------------------------------------------------------------------------------------------------------------------------------------------------------------------------------------------------------------------------------------------------------------------------------------------------------------------------------------------------------------------------------------------------------------------------------------------------------------------------------------------------------------------------------------------------------------------------------------------------------------------------------------------------------------------------------------------------------------------------------------------------------------------------------------------------------------------------------------------------------------------------------------------------------------------------------------------------------------------------------------------------HRTDY------NMVAPPEMPAESQDPVSPFQMCRLLLDQIGLLSWEKRCHFDLLKKNDKVLRELKNLDAQKCRETHKIAVIYVAQGQEDKNSIL-SNNAGSRDFENFVAGLGWEVDLETHQG---FMGGLQQNKTTGNTAPYWADSTCEVLFHVSTRIPSA-GS-D-WHIKMRHLGNDEVHIVWTEHSRDYRRGIIPTEFGDILIIIYPLPSGLYRIQINRKPEI------------------------------------------------------------------------------------------------------------------------------------------------------------------------------
>EOG091F003M|Biomphalaria_glabrata|JG04_Berghia_stephanieae|TRANSCRIPT
---------------------------------------------------------------------------------------------------------------------------------------------------------------------------------------------------------------------------------------------------------------------------------------------------------------------------------------------------------------------------------------------------------------------------------------------------------------------------------------------------------------------------------------------------------------------------------------------------------------------------------------------------------------------------------------------------------------------------------------------------------------------------------------------------------------------------------------------------------------------------------------------------------------------------------------------------------------------------------------------------------------------------------------------------------------------------------------------------------------------------------------------------------------------------------------------------------------------------------------------------------------------------------------------------------------------------------------------------------------------------------------------------------------------------------------------------------------------------------------------------------------------------------------------------------------------------------------------------------------------------------------------------------------------------------------------------------------------------------------------------------------------------------------------------------------------------------M-----------------------SSEMTKAGGDNLYNMLAYIGETSSECLLKPGKPLNISAAVPEDLTEEAEATLTAIVQNEEKMEKDYVEVHRTDY------NMVAPPEMPAESQDPVSPFQMCRLLLDQIGLLSWEKRCHFDLLKKNDKVLRELKNLDAQKCRETHKIAVIYVAQGQEDKNSIL-SNNAGSRDFENFVAGLGWEVDLETHQG---FMGGLQQNKTTGNTAPYWADSTCEVLFHVSTRIPSS-GS-D-WHIKMRHLGNDEVHIVWTEHSRDYRRGIIPTEFGDILIIIYPLPSGLYRIQINRKPEI------------------------------------------------------------------------------------------------------------------------------------------------------------------------------
>EOG091F003M|Biomphalaria_glabrata|JG32_Unidentia_angelvaldesi|TRANSCRIPT
---------------------------------------------------------------------------------------------------------------------------------------------------------------------------------------------------------------------------------------------------------------------------------------------------------------------------------------------------------------------------------------------------------------------------------------------------------------------------------------------------------------------------------------------------------------------------------------------------------------------------------------------------------------------------------------------------------------------------------------------------------------------------------------------------------------------------------------------------------------------------------------------------------------------------------------------------------------------------------------------------------------------------------------------------------------------------------------------------------------------------------------------------------------------------------------------------------------------------------------------------------------------------------------------------------------------------------------KFFSLPLPGSSLLTLDFIKAASTIISAVDTKEPPRCEAVTVLGSLLCFPHHLQEIPVLDPGSMKIQNITSAELKDAVID---------------------------------------------------CVNKKVAKVASDMLLLLCDHVDQLLNYHPQMPKKITEAIASTISSLIPSHG-A-SNSDEEKKLIVSLMFCMVEWCLRMPMTLLMETSDTESS--------------------------------------------------------------------------------------------------------------------------------------------------------------------------------------------------------------------------------------------------------------------------------------EHTKAGGDHLYNMLAYIGETSSECLLKPGKPLNISSPVPEDLTEGAEDSLINVLQNEEKMEKGYVEAHRTDY------NMVAPPEMPAESQDPVSPFQMCRLLLDQIGLLSWEKRCHFDLLKKNDKVLRELKNLDAQKCRETHKIAVIYVAQGQEDKNSIL-SNNAGSRDFENFVAGLGWEVDLETHQG---FMGGLQQNKTTGNTAPYWADSTCEVLFHVSTRIPCT-GS-D-WHIKMRHLGNDEVHIVWSEHSRDYRRGIIPTEFGDILIIIYPLPSGLYRIQINRKPEI------------------------------------------------------------------------------------------------------------------------------------------------------------------------------
>EOG091F003M|Biomphalaria_glabrata|HW06_Cratena_peregrina|TRANSCRIPT
------------------------------------------------------------------------------------------------------------------------------------------------------------------------------------------------------------------------------------------------------------------------------------------------------------------------------------------------------------------------------------------------------------------------------------------------------------------------------------------------------------------------------------------------------------------------------------------------------------------------------------------------------------------------------------------------------------------------------------------------------------------------------------------------------------------------------------------------------------------------------------------------------------------------------------------------------------------------------------------------------------------------------------------------------------------------------------------------------------------------------------------------------------------------------------------------------------------------------------------------------------------------------------------------------------------------------------------------------------------------------------------------------------------------------------------------------------------------------------------------------------------------------------------------------------------------------------------------------------------------------------------------------------------------------------------------------------------------------------------------------------------------------------------------------------------------------------------------------------------------------------------------------------------------------------------MVAPPEMPAESQDPVSPFQMCRLLLDQIGLLSWEKRCHFDLLKKNDKVLRELKNLDAQKCRETHKIAVIYVAQGQEDKNSIL-SNNAGSRDFENFVAGLGWEVDLETHQG---FMGGLQQNKTTGNTAPYWADSTCEVLFHVSTRIPCT-GN-D-WLIKMRHLGNDEVHIVWSEHSRDYRRGIIPTEFGDILIIIYPIPSGLYRIQINRKPEI------------------------------------------------------------------------------------------------------------------------------------------------------------------------------
>EOG091F003M|Biomphalaria_glabrata|JG15_Favorinus_auritulus|TRANSCRIPT
-------------------------------------------------------------------------------------------------------------------------------------------------------------------------------------------------------------------------------------------------------------------------------------------------------------------------------------------------------------------------------------------------------------------------------------------------------------------------------------------------------------------------------------------------------------------------------------------------------------------------------------------------------------------------------------------------------------------------------------------------------------------------------------------------------------------------------------------------------------------------------------------------------------------------------------------------------------------------------------------------------------------------------------------------------------------------------------------------------------------------------------------------------------------------------------------------------------------------------------------------------------------------------------------------------------------------------------------------------------------------------------------------------------------------------------------------------------------------------------------------------------------------------------------------------------------------------------------------------------------------------------------------------------------------------------------------------------------------------------------------DAPGGGVTAGLMTARTVCRIIVRDLCGKYCWENSVLYSPPWCTKGSSRHNAQTLLGLATGSELEPLLIQEESDL-----------------------------------KAGGDNLYNMLAYIGETSSECLLKPGKPLNISSAVPEDLTEEAEVSLTGVIKVEEKMEKDYIDIHRTDY------NMVAPPEMPAESQDPVSPFQMCRLLLDQIGLLSWEKRCHFDLLKKNDKVLRELKNLDAQKCRETHKIAVIYVAQGQEDKNSIL-SNNAGSRDFENFVAGLGWEVDLETHQG---FMGGLQQNKTTGNTAPYWADSTCEVLFHVSTRIPCT-GS-D-WLIKMRHLGNDEVHIVWSEHSRDYRRGIIPTEFGDILIIIYPIPSGLYRIQINRKPEI------------------------------------------------------------------------------------------------------------------------------------------------------------------------------
>EOG091F003M|Biomphalaria_glabrata|JG20_Learchis_evelinae|TRANSCRIPT
----------------------------------------------------------------------------------------------------------------------------------------------------------------------------------------------------------------------------------------------------------------------------------------------------------------------------------------------------------------------------------------------------------------------------------------------------------------------------------------------------------------------------------------------------------------------------------------------------------------------------------------------------------------------------------------------------------------------------------------------------------------------------------------------------------------------------------------------------------------------------------------------------------------------------------------------------------------------------------------------------------------------------------------------------------------------------------------------------------------------------------------------------------------------------------------------------------------------------------------------------------------------------------------------------------------------------------------------------------------------------------------------------------------------------------------------------------------------------------------------------------------------------------------------------------------------------------------------------------------------------------------------------------------------------------------------------------------------------------------------------------------------------------------------------------------------------------------------------------------------------------------------------------------------------DVHRTDY------NMVAPPEMPAESQDPVSPFQMCRLLLDQIGLLSWEKRCHFDLLKKNDKVLRELKNLDAQKCRETHKIAVIYVAQGQEDKNSIL-SNNAGSRDFENFVAGLGWEVDLETHQG---FMGGLQQNKTTGNTAPYWADSSCEVLFHVSTRIPCT-GS-D-WLIKMRHLGNDEVHIIWSEHSRDYR---------------------------------------------------------------------------------------------------------------------------------------------------------------------------------------------------------------
>EOG091F003M|Biomphalaria_glabrata|HW11_Eubranchus_exiguus|TRANSCRIPT
-----------------------------------------------------------------------------------------------------------------------------------------------------------------------------------------------------------------------------------------------------------------------------------------------------------------------------------------------------------------------------------------------------------------------------------------------------------------------------------------------------------------------------------------------------------------------------------------------------------------------------------------------------------------------------------------------------------------------------------------------------------------------------------------------------------------------------------------------------------------------------------------------------------------------------------------------------------------------------------------------------------------------------------------------------------------------------------------------------------------------------------------------------------------------------------------------------------------------------------------------------------------------------------------------------------------------------------------------------------------------------------------------------------------------------------------------------------------------------------------------------------------------------------------------------------------------------------------------------------------------------------------------------------------------------------------------------------------------------------------------------------------------------------------------------------------------------------------------------------------ADNLFDMLAYIGETSSECLLKPGKPLNISSSVPEDLIEDSEVTLNKVVEDEEKMEKEYVEAHRTDY------NMVAPPEIPAESEDPVSPFQMCRMLLDQIGLLSWEKRCHFDLLKKNDKVLRELKNLDAQKCRETHKVAVIYVAHGQEDKNSIL-SNNAASRHFENFVAALGWEVDLESHQG---FMGGLQQNKTTGDTAPYWADSTVEVLFHVSTRIPST-GN-D-WHIKMRHLGNDEVHIVWSEHSRDYRRGIIPTEFGDILIIIYPLPSGLYRIQINRKPEI------------------------------------------------------------------------------------------------------------------------------------------------------------------------------
>EOG091F003M|Biomphalaria_glabrata|HW16_Hancockia_cfuncinata|TRANSCRIPT
--------------------------------------------------------------------------------------------------------------------------------------------------------------------------------------------------------------------------------------------------------------------------------------------------------------------------------------------------------------------------------------------------------------------------------------------------------------------------------------------------------------------------------------------------------------------------------------------------------------------------------------------------------------------------------------------------------------------------------------------------------------------------------------------------------------------------------------------------------------------------------------------------------------------------------------------------------------------------------------------------------------------------------------------------------------------------------------------------------------------------------------------------------------------------------------------------------------------------------------------------------------------------------------------------------------------GLISTDQDIVNVLVRDCGPKFFSLPLPGSLLLTMDFIRAAGSIITAVDTKEPPRCEAVTVLGSLLCFPHHLQDMPVLEPESMNIHHISASELKDAVIDLLLKAGKREPAGLARCVAVSSVCIFLYGELAHETMHPKIKEAINVLLGALMCVNKKVAKVASDMLLLLCDYVDQLLNYHPQMPKKITEAIASTISSLIPSHG-A-SNSDEEKKLIVSLMFCMVEWCLRMPISLLMETSDTEKSCIYKVFRVLHSAVTGHSSSSLTRVSKSLSDFLLDSDFTNIWESQGGLIPHSAPTSSQRPFSMDAGLAEASPDSSCDPST----TSADLGGKSDTDIVKLSATVMMSHLVNHMSHFPMGSGAARLHTTVQEHHDLPDYVEEDLRVDIFDAPNVQ-------------------EAPGGGVTAGLMTARTVCRIIVRDLCGKYCWENSVLYSPPWRTKGSSRHNAQTLLGLATGSELEPLLIQEESDLP-KEPVPRP-----------------------KHSEDGDDNLHKMLAYIGTTSSECLLRPGKPLNISASVPEDLTEAAETSLITTVEEEEVMERDYVEVHRTDY------NMVAPPEMPAECQDPVSPFQMCRLLLDQIGLLSWEKRCHFDLLKKNDKVLRELKNLDAQKCRETHKIAVIYVAQGQEDKNSIL-SNSAGSQDFENFVAGLGWEVDLETHQG---FMGGLQQNKTTGNTAPYWADSTCEVLFHVSTRIPCA-GT-D-WHIKMRHLGNDEVHIVWSEHSRDYRRGIIPTEFGDILIIIYPLPSGLYRIQINRKPEI------------------------------------------------------------------------------------------------------------------------------------------------------------------------------
>EOG091F003M|Biomphalaria_glabrata|HW17_Hermissenda_crassicornis|TRANSCRIPT
----------------------------------------------------------------------------------------------------------------------------------------------------------------------------------------------------------------------------------------------------------------------------------------------------------------------------------------------------------------------------------------------------------------------------------------------------------------------------------------------------------------------------------------------------------------------------------------------------------------------------------------------------------------------------------------------------------------------------------------------------------------------------------------------------------------------------------------------------------------------------------------------------------------------------------------------------------------------------------------------------------------------------------------------------------------------------------------------------------------------------------------------------------------------------------------------------------------------------------------------------------------------------------------------------------------------------------------------------------------------------------------------------------------------------------------------------------------------------------------------------------------------------------------------------------------------------------------------------------------------------SQRPFSMDAALTDASPDK---TDD----SVPDLGGKSDTDIVKLSANVMMSHLVNHMSHFPMGSGAARLHTTVQEHHDLPEYVEEDLRTEIFDAPNVQ-------------------DAPGGGVTAGLMTARTVCRIIVRDLCGKYCWENSVLYSPPWCTKGSSRHNAQTLLGLATGSELEPLLIQEESDLP-KKEVV-----------------------IAAQSEGGCDNLYNMLAYIGETSSECLLKPGKPLNISAAVPEDLTEEAETSLTNVIQDEEQMEKDYVELHRTDY------NMVAPPEMPAESQDPVSPFQMCRLLLDQIGLLSWEKRCHFDLLKKNDKVLRELKNLDAQKCRETHKIAVIYVAQGQEDKNSIL-SNNAGSRDFENFVAGLGWEVDLETHQG---FMGGLQQNKTTGNTAPYWADSTCEVLFHVSTRIPST-GS-D-WHIKMRHLGNDEVHIVWTEHSRDYRRGIIPTEFGDILIIIYPLSSGLYRIQINRKPEI------------------------------------------------------------------------------------------------------------------------------------------------------------------------------
>EOG091F003M|Biomphalaria_glabrata|JG18_Hermissenda_opalescens|TRANSCRIPT
---------------------------------------------------------------------------------------------------------------------------------------------------------------------------------------------------------------------------------------------------------------------------------------------------------------------------------------------------------------------------------------------------------------------------------------------------------------------------------------------------------------------------------------------------------------------------------------------------------------------------------------------------------------------------------------------------------------------------------------------------------------------------------------------------------------------------------------------------------------------------------------------------------------------------------------------------------------------------------------------------------------------------------------------------------------------------------------------------------------------------------------------------------------------------------------------------------------------------------------------------------------------------------------------------------------------------------------------------------------------------------------------------------------------------------------------------------------------------------------------------------------------------------------------------------------------------------------------------------------------------------------------------------------KSDTDIVKLSANVMMSHLVNHMSHFPMGSGAARLHTTVQEHHDLPEYVEEDLRTEIFDAPNVQ-------------------DAPGGGVTAGLMTARTVCRIIVRDLCGKYCWENSVLYSPPWCTKGSSRHNAQTLLGLATGSELEPLLIQEESDLP-KKEVV-----------------------IAAQSEGGCDNLYNMLAYIGETSSECLLKPGKPLNISAAVPEDLTEEAETSLTNVIQDEEQMEKDYVELHRTDY------NMVAPPEMPAESQDPVSPFQMCRLLLDQIGLLSWEKRCHFDLLKKNDKVLRELKNLDAQKCRETHKIAVIYVAQGQEDKNSIL-SNNAGSRDFENFVAGLGWEVDLETHQG---FMGGLQQNKTTGNTAPYWADSTCEVLFHVSTRIPST-GS-D-WHIKMRHLGNDEVHIVWTEHSRDYRRGIIPTEFGDILIIIYPLSSGLYRIQINRKPEI------------------------------------------------------------------------------------------------------------------------------------------------------------------------------
>EOG091F003M|Lottia_gigantea|NC07_Tritonia_diomedea|TRANSCRIPT
--------------------------------------------------------------------------------------------------------------------------------------------------------------------------------------------------------------------------------------------------------------------------------------------------------------------------------------------------------------------------------------------------------------------------------------------------------------------------------------------------------------------------------------------------------------------------------------------------------------------------------------------------------------------------------------------------------------------------------------------------------------------------------------------------------------------------------------------------------------------------------------------------------------------------------------------------------------------------------------------------------------------------------------------------------------------------------------------------------------------------------------------------------------------DVSVDSIDELKSIMAGGTVPGWTPDVAVVLWQRMLGCLGDINSIEDHVIHAMVMEALAELLDTLCRMSDNLGVTQDNQSSPPPPEYIPPLHFFSSWFFQCLQMNNKFKRGKLMAYQLICQSLLRRHEVMSSQQLLSQFYLVLHNGLVSTDQDIVNVLVRDCGPKFFSLALPGSLLLTLDFIRAAGSIISAVDTKEPPRCEAVTVLGSLLCFPHHLQEIPVLEPESMNIQNISSAELKDAVIDLLLKAGRREPAGLARCVAVSSVCIFLYGELTHETMHPKINEAINVLLGALMCVNKKVAKVASDMLLLLCDHVDQLLNYHPQMPKKITEAIASTISSLIPSHG-A-SNSDEEKKLIVSLMFCMVEWCLRMPMSLLMETSDTEKSCIYKVFRVLHSAVTGHSSSSLTRVSKSLSDFILDSDFTNIWDSQGVLIPPQGPSTSQRPFSMDATLTDASPDS---QGD----ATPDLRGKSDTDIVKLSATVMMSHLVNHMSHFPMGSGAARLHTTVQEHHDLPDYVEDDLKVDIFDAPNVQFFVLNHRCLISFIELPA-LDAPGGGVTAGLMTARTVCRIIVRDLCGKYCWENSVLYSPPWCTKGSSRHPDI----TGSGNWIRVRTFADSRGIG-RATASS------------ANTIRRIISFMXTGWMW-GDNLYSMLAYIGQTSSECLLKPGKPLNISASVPEDLTERAEATLTNVIQEEEKMEKDYIEVHRTDYKRRESEHMVAPPEMPAESQDPASPFQMCRLLLDQIGLLSWEKRCHFDLLKKNDKVLRELKNLDAQKCRETHKIAVIYVAQGQEDKNSIL-SNSAGSRDFENFVAGLGWEVDLETHQG---FMGGLQQNKTTGNTAPYWADSSCEVLFHVSTRIPCI-GNND-WHIKMRHLGNDEVHIVWSEHSRDYRRGIIPTEFSDVLIIIYPLPSGLYRIQINRKPE--------------IPFFGPLFDGAIVDGQVLSGLVRASAINAGRLKRSQMSLYRAFYEDRARCLETIIQQHTEQTMFEDFAENIFAPVLPANAT--------------------------------------------------------------------------------
>EOG091F003M|Biomphalaria_glabrata|HW14_Flabellina_affinis|TRANSCRIPT
--------------------------------------------------------------------------------------------------------------------------------------------------------------------------------------------------------------------------------------------------------------------------------------------------------------------------------------------------------------------------------------------------------------------------------------------------------------------------------------------------------------------------------------------------------------------------------------------------------------------------------------------------------------------------------------------------------------------------------------------------------------------------------------------------------------------------------------------------------------------------------------------------------------------------------------------------------------------------------------------------------------------------------------------------------------------------------------------------------------------------------------------------------------------------------------------------------------------------------------------------------------------------------------------------------------------------------------------------------------------------------------------------------------------------------------------------ELIHETMHPKINEAINVLLGALMCVNKKVAKVATDMLLLLCDHVDQLLNYHPQMPKKITEAIASTISSLIPSHG-A-SNSDEEKKLIVSLMFCMVEWCLRMPMSLLMETSDSEKSCIYKVFRVLHSAVTGHS--------------------------------------------------------------------------------------------------------------------------------------------------------------------------------------------------------------------------------------------------------------------------------------------------------------------------------------------------------------------------------------------------KVLRELKYLDAQKCRETHKIAVIYVAQGQEDKNSIL-SNNAGSRDFENFVAGLGWEVDLETHQG---FMGGLQQNKTTGNTAPYWADSTCEVLFHVSTRIPCT-GS-D-WHIKMRHLGNDEVHIVWSEHSRDYRRGIIPTEFGDILIIIYPLPSGLYRIQINRKPEI------------------------------------------------------------------------------------------------------------------------------------------------------------------------------
>EOG091F003M|Biomphalaria_glabrata|JG10_Dirona_picta|TRANSCRIPT
----------------------------------------------------------------------------------------------------------------------------------------------------------------------------------------------------------------------------------------------------------------------------------------------------------------------------------------------------------------------------------------------------------------------------------------------------------------------------------------------------------------------------------------------------------------------------------------------------------------------------------------------------------------------------------------------------------------------------------------------------------------------------------------------------------------------------------------------------------------------------------------------------------------------------------------------------------------------------------------------------------------------------------------------------------------------------------------------------------------------------------------------------------------------------------------------------------------------------------------------------------------------QCLQMSNKFKRGKLMAYQLICQSLLRRHEVMPSQQLLSQFYLILHTGLIATDQDIVNVLVRDCGPK--------------------------------------------------------------------------------------------------------------------------------------------------------------------------------------------------------------------------------------------------------------------------------------------------------------------------------------------------------------------------------------------------------------------------------------------------------------------------------------------------------------------------------------------------------------------------------------------RRESEHMVAPPEMPAESQDPVSPFQMCRLLLDQIGLLSWEKRCHFDLLKKSDKVLRELKNLDAQKCRETHKIAVIYVAQGQEDKNSIL-SNSAGSRDFENFVAGLGWEVDLETHQG---FMGGLQQNKTTGNTAPYWADSSCEVLFHVSTRIPCI-GS-D-WHIKMRHLGNDEVHIVWSEHSRDYRRGIIPTEFGDILIIIYPLSSGLYRIQINRKPE--------------I----------------------------------------------------------------------------------------------------------------------------------------------------------------
>EOG091F003M|Biomphalaria_glabrata|JG12_Dondice_parguerensis|TRANSCRIPT
-----------------------------------------------------------------------------------------------------------------------------------------------------------------------------------------------------------------------------------------------------------------------------------------------------------------------------------------------------------------------------------------------------------------------------------------------------------------------------------------------------------------------------------------------------------------------------------------------------------------------------------------------------------------------------------------------------------------------------------------------------------------------------------------------------------------------------------------------------------------------GA-GSKIRPDLSKQKSLSGEPSPAHSRCPSTSSE--CLVRSSSEGNLVADPHELLEKLR--------------------------------------------------------------------------------------------------------------------------------------------------------------------------------------------------------------------------------------------------------------------------------------------------------------------------------------------------------------------------------------------------------------------------------------------------------------------------------------------------------------------------------------------------------------------------------------------------------------------------------------------------------------------------------------------------------------------------------------------------------------------------------------------------------------------------------------------------------------------------------------------------------------------------------------------------------------------------------------------RRESE------HMVAPPEMPAESQDPVSPFQMCRLLLDQIGLLSWEKRCHFDLLKKNDKVLRELKNLDAQKCRETHKIAVIYVAQGQEDKNSIL-SNNAGSRDFENFVAGLGWEVDLETHQG---FMGGLQQNKTTGNTAPYWADSTCEVLFHVSTRIPSA-GS-D-WHIKMRHLGNDEVHIVWTEHSRDYRRGIIPTEFGDILIIIYPLPSGLYRIQINRKPE--------------I----------------------------------------------------------------------------------------------------------------------------------------------------------------
>EOG091F003M|Biomphalaria_glabrata|JG14_Eubranchus_rustyus|TRANSCRIPT
------------------------------------------------------------------------------------------------------------------------------------------------------------------------------------------------------------------------------------------------------------------------------------------------------------------------------------------------------------------------------------------------------------------------------------------------------------------------------------------------------------------------------------------------------------------------------------------------------------------------------------------------------------------------------------------------------------------------------------------------------------------------------------------------------------------------------------------------------------------------------------------------------------------------------------------------------------------------------------------------------------------------------------------------------------------------------------------------------------------------------------------------------------------------------------------------------------------------------------------------------------------------------------------------------------------------------------------------------------------------------------------------------------------------------------------------------------------------------------------------------------------------------------------------------------------------------------------------------------------------------------------------------------------------------------------------------------------------------------------------------------------------------------------------------------------------------------------------------------------DNLFNMLAYIGETSSECLLKPGKPLNISASVPEDLTDYAESTLTKVVEEEEKMEKEYVDAHRADY------NMVAPPEIPAECEDPVSPFQMCRMLLDQVGLLSWEKRCHFDLLKKNDKVLRELKNLDAQKCRETHKVAVIYVAQGQEDKNSIL-SNNAGSRHFENFVAGLGWEVDLETHQG---FMGGLQQNKTTGDTAPYWADSTYEVLFHVSTRIPCT-GS-D-WHIKMRHLGNDEVHIVWSEHSRDYRRGIIPTEFGDIL---------------------------------------------------------------------------------------------------------------------------------------------------------------------------------------------------
>EOG091F003M|Biomphalaria_glabrata|JG05_Bornella_anguilla|TRANSCRIPT
----------------------------------------------------------------------------------------------------------------------------------------------------------------------------------------------------------------------------------------------------------------------------------------------------------------------------------------------------------------------------------------------------------------------------------------------------------------------------------------------------------------------------------------------------------------------------------------------------------------------------------------------------------------------------------------------------------------------------------------------------------------------------------------------------------------------------------------------------------------------------------------------------------------------------------------------------------------------------------------------------------------------------------------------------------------------------------------------------------------------------------------------------------------------------------------------------------------------------------------------------------------------------------------------------------------------------------------------------------------------------------------------------------------------------------------------------------------------------KKVAKVASDMLLLLCDHVDQLLNYHPQMPKKITEAIASTISSLIPSHG-A-ANTDEEKKLIVSLMFCMVEWCLRMPMSLLMETSDTEKSCIYKGFRVLHSAVT-------------------------------------------------------------------------------------------------------------------------------------------------------------------------------------------------------------------------------------------------------------------------------DNLHRMLAYIGGTSSECLLRPGKPLNISASVPENLTEGAEANLIDIIQQEEKMEKDYVEVHRIDY------NMVAPCEMPAESQDPVSPFQMCRLLLDQIGLLSWEKRCHFDLLKKNEKVLRELKNLDAQKCRETHKIAVIYVAQGQEDKNSIL-SNSAGSRDFENFVAGLGWEVDLETHQG---FMGGLQQNKTTGSTAPYWADSTCELLFHVSTRISCS-GN-D-WHVKMRHLGNDEVHIVWSEHNRDYRRGIIPTDFGDILIIIYPLPSGLYRIQINRKPEI------------------------------------------------------------------------------------------------------------------------------------------------------------------------------
>EOG091F003M|Crassostrea_gigas|HW04_Calmella_cavolinii|TRANSCRIPT
----------------------------------------------------------------------------------------------------------------------------------------------------------------------------------------------------------------------------------------------------------------------------------------------------------------------------------------------------------------------------------------------------------------------------------------------------------------------------------------------------------------------------------------------------------------------------------------------------------------------------------------------------------------------------------------------------------------------------------------------------------------------------------------------------------------------KSD----------------------------------------------GA-GGKTRPDLSKQKSLSEEPSPSHSRCPSTSSE--CLVRSSSEGNIVADPHDLLEKLRASNPPD---------SSTSKEREHSTLEHQHQASPDVVE----------------------------------------SDRDDG------------------------------------------------------------------------------SRSCSPSSMRS---KSNSRSPSPTSMMIASE--PHKDSPTPDRDSLHIDITGPEDSNINR-GMEISMDSLDEQRSIMAGGKARGWMPDVAVVLWQRMLGCLGDVNKIEDANIHATVFDALAELLDTLCRMSDNLGVTQNNM---PPPEMIPPLHFFSSWLFECLALGNKYKRGKLIAFQLICQSMLRRHEVMPPQKLISQFYQILHMGLVSSDQDVVNVLVRDCGPRFFSLPLPGCLLLTLDFIKAAGSIISAVDYKEPPRAEAVTVLGSLLCYPHHLQEIPVLEPETMRTVKIPASELKDLVLDLLLKAGKREPAGLARCVAVSSVAIFLYGELTHGTLHPKMKEAINVLLGALMCVNKKVAKVASDMLLLLCDHVDRLLDYHPQMPKKITEAIASTISALIPSHG-ASSNSDEEKRLIVSMMFCMVEWCLKMPMPLLMETTDTDKSCIYKVFRVLHSAVTGHSSSSLTRVSKSLSDFLLDTDYTNIYPGHS-LPL----------------------------------PQVDSMRKSETDIVKLAARALMSHLVNHMSHFPMGSGAARLHTTIQEHHDLAEYIEEDLRPEIFNAPNVQLFVLNHRCLISFIELAA-VDAPGGGVTAGLMTAKNVCRIIVRDLCGKYCWENSVLYSPPWCTKGSSRHNAQTLLGLATGGELEPLLVQEENNVA-MADPVSSPHVVGQLP-------------HHETVGLNGDNLNNMLAYIGESSPECLLCPGQPLNRAARLPEDVTEAAEQGLTHLIGQQSEVEQEHCKVHRSDN------NMVAPPEMPTESQDPVSPFQMCRMLLDQMGLLSWEKRCHFDLLKKNDKVLREVKNLDVQKCRETHKIAIIYIAQGQEDKNSIL-SNNSAGRAFEDFVAGLGWEIDLETHQG---FLGGLQQNRTTGCTAPYWANSTCEVIFHVSTRIPST-GS-D-WHIKMRHLGNDEVHIVWSEHSRDYRRGIIPTEFGDIVIIIYPMPSDLYRIQICRKPE--------------VPFFGPLFDGAIVDHHVLSGLVRATAVNASRLKRSLMPFFHSFYEERAKCLETIIQQHTEHTMFEEFAENVFAPMLPTNA---------------------------------------------------------------------------------
>EOG091F003M|Biomphalaria_glabrata|JG02_Antaeolidiella_chromosoma|TRANSCRIPT
-------------------------------------------------------------------------------------------------------------------------------------------------------------------------------------------------------------------------------------------------------------------------------------------------------------------------------------------------------------------------------------------------------------------------------------------------------------------------------------------------------------------------------------------------------------------------------------------------------------------------------------------------------------------------------------------------------------------------------------------------------------------------------------------------------------------------------------------------------------------------------------------------------------------------------------------------------------------------------------------------------------------------------------------------------------------------------------------------------------------------------------------------------------------------------------------------------------------------------------------------------------------------------------------------------------------------------------------------------------------------------------------------------------------------------------------------------------------------------------------------------------------------------------------------------------------------------------------------------------------------------------------------------------------------------------------------------------------------------------------------------------------------------------------------------------------------------------------------------------------------------------------------------------------------------------------------------------------------------------------------------------------------------------------------------------------------------------------------------------------------------------------------------------E--------------IPFFGPLFDGAIVDGQVLSGLVRATAINASRLKRSLMPLYRAFYEDRAKCLETIIQQHTEQTMFEDFAENIFAPVLPANA---------------------------------------------------------------------------------
>EOG091F003M|Biomphalaria_glabrata|JG03_Austraeolis_stearnsi|TRANSCRIPT
------------------------------------------------------------------------------------------------------------------------------------------------------------------------------------------------------------------------------------------------------------------------------------------------------------------------------------------------------------------------------------------------------------------------------------------------------------------------------------------------------------------------------------------------------------------------------------------------------------------------------------------------------------------------------------------------------------------------------------------------------------------------------------------------------------------------------------------------------------------------------------------------------------------------------------------------------------------------------------------------------------------------------------------------------------------------------------------------------------------------------------------------------------------------------------------------------------------------------------------------------------------------------------------------------------------------------------------------------------------------------------------------------------------------------------------------YGELVHETMHPKINEAINVLLGALMCVNKKVAKVASDMLLLLCDHMDQLLNYHPQMPKKITEAIASTISSLIPSHG-A-SNSDEEKRLVV-------------------------------------------------------------------------------------------------------------------------------------------------------------------------------------------------------------------------------------------------------------------------------------------------------------------------------------------------NISAAVPEDLTEEAEASLTDIIQVEEKMEKDYVDVHRTDY------NMVAPPEMPAESQDPVSPFQMCRLLLDQIGLLSWEKRCHFDLLKKNDKVLRELKNLDAQKCRETHKIAVIYVAQGQEDKNSIL-SNNAGSRDFENFVAGLGW----------------------------------------------------------------------------------------------------------------------------------------------------------------------------------------------------------------------------------------------------------------------------------------------
>EOG091F003M|Lottia_gigantea|LotgiG210880
------MFRKSASHGDVKKSAQKVADPKKDTVTRLKHLRTVLETYRYDVQEAKRFFQENYSHIYYIFYDNFSTIEADLKQRANKAHKEELESILIIFERILYLVPELIHKRWMFHSIGGILKKLLHPGNCIKLRREGMRLYVIWYQILQNNASEECHQIFVQLVPGLGEGTHQDALLNRVPTTPDSKFHYILFLSHGMIAAGEITPILPAIGEKVPENLTKYFLDALLACLVSEVVKIEWINKEMKENSFIFLFSKFKQFYLPWLLPDFQRSRDIYEPSLDLPRIRTMDEMGRLDYPANVSECRDSFILWLANFTLMSKKPSANSQNKSYF-----PPLLP--DSHSTTSVTDEEKRESTEDQPDNAGPSRDATGIQYSEKDIVTIGHE----------------------EHSLSEYEIVRSVLFSTRENVNIVHECFRQALLFSFRHADAMRVVITVYKEWFQHVDKRPVFMCEPLSELELSVRDGSPNQLYSSLSDIVEEGSSDVLARQGLFPEVLDKP------RYIRNASYLGAVQELADEGSENRQFDVRAGLQRILQVFITNSANIFLLETTDDSSLQEQVDLCKRVLNIYRYLVMHVTLNQNTWEQLLVVLLRVTSGVLKSSPP-SERHKSLGGRLAQPIFQTLIVTWIKANLNVMIPVSLWNDFLQSLSSLTSWIEVVKEWAKTMETLTRVLANQVYGLHLNDLPLERLSEQKEKRKRGKGKDVHILEL-----RSRSVSDKGFSRSWGRNESGS--GLRGSTNSAPGAESP--FER-GKYRSD----------------------------------------------G--SVKSRHELHKQRSLSGEPSPAHSRNGSDPSE--IMIRSSSEGNI-ADPRELLEKLRVNASTTMIIFT---------------------------GATAAMEDDEVARINTTSTCTAELTSGQYLQCTP----DNNSLEKSDYDPLTSRGNCNSVNFLIKIFSYSEFHIIFLYDSCVVIDPTFQNTLCHFATSSRPPLAFLVYSTYAVMTSDIFLFLSLVSRTPSPVSMRS---KSVSRTPSPTCEIL-----PQKDSPTPDRDSLHIDMMAG-------ADEDARPEDFNESRSVLSGGHVTGWMPDVAVVLWKRMIGCLGNINKIEDPAIHASVFEYLSDLQDTMFRMRENLGVTSDNMISPQPPILIPEQHKFISWLFECIKLDERYKEGKLFAYQLLCQIMIQRHDITPALDILSQYYYILHHGLLSSDQDVANVLIRNCGAKYFSCPLPASRLLMLDFIQAASSIITAMDVNEPPRAEAVSLLGCLICFPNHFQEMPVLKPNSVDRITLTCNDMKNHIIDSLLVAGKREPAGHARCIAVSSIGIFLYEELTHGTLHPKIKDGIDILLAALKCVNRKVAKVASDMLMLLCDHTDKLLNYHSHLPKKIVEVIVSTISGLLGHHE-N-SSTEEEKRLIVLMMFNLIEWCIKIPIHLLMETTDTDKSCLYKV---LHAAVTGHSSTSLPRSANSLSDFMSDSDFNNVTDSHSPTINS-----SPKSYASDSVLEEQILKTPD-TPN----VFDQPRQPPETDIVKLAARTLMKHLVNNLCHFPMGSGPARLNTLVQEHHDIPEYIEEDLKPDIFSAANVQFFVLNHRCLVSFIELPA-KDAPGGGVTAGLTTAKTVCRVVVRDVGGKFCWESSVLYSPPWCKKDM---------------ELEPLIIQEDSDIN-IESSP--STRQLAPVPASSRTINTLPSYSTTGIQNGDDNLDDLLSFIGNTSPECLLRLGKPLNINPPIPEDLCDQAEGMMTTMVLDQRQAELEYYKQHKADVRQREIELMLAKPELPDEIEDPISPFQMCRMLLDQMGLMSWDKRCQFDLLKKTDKLLRELKNLDNQKCRETHKIAVIYVATGQEDKNSIL-SNTAGSRDYETFVAGLGWEVDLENHQG---FLGGLQKNKTTGDTAPYYANSSCEVIFHVSTRMPVG-TD-ESKHIKMRHLGNDEVHIVWSEHSRDYRRGIIPTEFGDIIIIIYPLPCGLYRIQINRKHE--------------VPYFGPLFDGSIVDSKVLPGLVRATAVNASRIKRSLMPFFHSFYEERAKCLETIIQQNTEPTTFEDFAAYIFAPVLPTNSTSKSLHF--------------------------------------------------------------------------
>EOG091F003M|Biomphalaria_glabrata|JG26_Phestilla_sp|TRANSCRIPT
-----------------------------------------------------------------------------------------------------------------------------------------------------------------------------------------------------------------------------------------------------------------------------------------------------------------------------------------------------------------------------------------------------------------------------------------------------------------------------------------------------------------------------------------------------------------------------------------------------------------------------------------------------------------------------------------------------------------------------------------------------------------------------------------------------------------------------------------------------------------------------------------------------------------------------------------------------------------------------------------------------------------------------------------------------------------------------------------------------------------------------------------------------------------------------------------------------------------------------------------------------------------------------------------------------------------------------------------------------------------------------------------------------------------------------------------------------------------------------------------------------------------------------------------------------------------------------------------------------------------------------------------------------------------------------------------------------------------------------------------------------------------------------------------------------------------------------------------------------------------------MLAYIGETSSECLLKPGKPLNISASVPEDLTEHSEATLNIIVEEEENMEKVYVEAHQTDYKRKDSEHMVAPPEIPAESEDPVSPFQMCRLLLDQIGLLSWEKRCHFDLLKKNDKVLRELKNLDAQKCRETHKIAVIYVAQGQEDKNSIL-SNCAGSRDFENFVAGLGWEVDLETHQG---FMGGLQQN--------------------------------------------------------------------------------------------------------------------------------------------------------------------------------------------------------------------------------------------------------------------------
>EOG091F003M|Biomphalaria_glabrata|HW09_Doto_sp|TRANSCRIPT
--------------------------------------------------------------------------------------------------------------------------------------------------------------------------------------------------------------------------------------------------------------------------------------------------------------------------------------------------------------------------------------------------------------------------------------------------------------------------------------------------------------------------------------------------------------------------------------------------------------------------------------------------------------------------------------------------------------------------------------------------------------------------------------------------------------------------------------------------------------------------------------------------------------------------------------------------------------------------------------------------------------------------------------------------------------------------------------------------------------------------------------------------------------------------------------------------WQRMLGCLGDINSIEDQEIHALVMEALAELLDTLCR---------------------------------CLQMNNKFKRGKLMAYQLICQSLLRRHEVMPSQQLLSQFYLVLHKGLVSTDQDVVNVLVRDCGPKFFSLPLPGSSLLTMDFIKAAGSIISAVDTKEPPRCEAVTVLGSLLCFPHHLSEIPVLEPESMNTGNISSSELKDAVIDLLLKAGKREPAGLARCVAVSSVCIFLYGELTHETMHPKINEAINVLLGALMCVNKKVAKVASDMLLLLCDHVDQFLNYHPQMPKKITEAIASTISSLIPSHG-A-SNSDEEKKLIVSLMFCMVEWCLRMPMALLMETSDTEKSCIYKVFRVLHSAVTGHSSSSLTRVSKSLSDFLQDSDFTNIWEPQGGSGSHSGPSSSQRPFSMDAALVETPPDT---NAD----TVPEFGGKSDTDIVKLSATVMMSHLVNHMSHFPMGSGAARLHTTVQEHHDMPDYVEEDLRADIFDANNVQ-------------------EAPGGGVTAGLMTARTVCRIIVRDLCGKYCWENSVLYSPPWCTKGSSRHNAQTLLGLATGSELEPLLIQEESDL------------------------------------------------------------------------------------------------------------------------------------------------------------------------------------------------------------------------------------------------------------------------------------------------------------------------------------------------------------------------------------------------------------------------------------------------------------------------------------------------------------------
>EOG091F003M|Lottia_gigantea|HW21_Tritonia_manicata|TRANSCRIPT
--------------------------------------------------------------------------------------------------------------------------------------------------------------------------------------------------------------------------------------------------------------------------------------------------------------------------------------------------------------------------------------------------------------------------------------------------------------------------------------------------------------------------------------------------------------------------------------------------------------------------------------------------------------------------------------------------------------------------------------------------------------------------------------------------------------------------------------------------------------------------------------------------------------------------------------------------------------------------------------------------------------------------------------------------------------------------------------------------------------------------------------------------------------------DVSVDSIDELKSIMAGGTVPGWTPDVAVVLWQRMLGCLGDINSIEDHEIHAMVMEALAELLDTLCRMNDNLGVTQDNQSSPQPPEYIPPLHFFSSWFFQCLQMNNKFKRGKLMAYQLICQSLLRRHEVMPSQQLLSQFYLVLHNGLVSTDQDIVNVLVRDCGPKFFSLALPGSLLLTMDFIRAAGSIISAVDTKEPPRCEAVTVLGSLLCFPHHLQEIPVLEPESMNIQNISSAELKDAVIDLLLKAGRREPAGLARCVAVSSVCIFLYGELTHETMHPKINEAINVLLGALMCVNKKVAKVASDMLLLLCDHVDQLLNYHPQMPKKITEAIASTISSLIPSHG-A-SNSDEEKKLIVSLMFCMVEWCLRMPMSLLMETSDTEKSCIYKVFRVLHSAVTGHSSSSLTRVSKSLSDFLLDSDFTNIWDSQGVLIPPQGPSTSQRPFSMDATLTDASPDS---QGD----TNLDLRGKSDTDIVKLSATVMMSHLVNHMSHFPMGSGAARVHTTVQEHHDLPDYVEEDLKVEIFDAPNVQFFVLNHRCLISFIELPA-LDAPGGGVTAGLMTARTVCRIIVRDLCGKYCWENSVLYSPPWCTKGSSRHPDI----IGSGHWIRVRTVADSRGIR-CAAASSTTLSDGVFP-------------SCEQTGSGEDNLHSMLAYIGQTSSECLLKPGKPLNISASVPEDLTETAEATLTNVIQEEEKMEKDYIEIHRTD-----------------------------------------------------------------------------------------------------------------------------------------------------------------------------------------------------------------------------------------------------------------------------------------------------------------------------------------------------------------------------------------------------------
>EOG091F003M|Biomphalaria_glabrata|JG21_Limenandra_confusa|TRANSCRIPT
----------------------------------------------------------------------------------------------------------------------------------------------------------------------------------------------------------------------------------------------------------------------------------------------------------------------------------------------------------------------------------------------------------------------------------------------------------------------------------------------------------------------------------------------------------------------------------------------------------------------------------------------------------------------------------------------------------------------------------------------------------------------------------------------------------------------------------------------------------------------------------------------------------------------------------------------------------------------------------------------------------------------------------------------------------------------------------------------------------------------------------------------------------------------SVDSINELKSIMAGGTVQGWTPDVAVVLWQRMLGCLGDINSIEDHEIHAMVMEALAELLDTLCR---------------------------------CLHMNNKFKRGKLMAY------------------------------------------------------------------------------------------------------------------------------------------------------------------------------------------------------------------------------------------------------------------------------------------------------------------------------------------------------------------------------------------------------------------------------------------------------------------------------------------------------------------------------------------------------------------------------------------------------------------------------------------------------------------------------------------------------------------------------------------------------------------------------------------------------------------------------------------------------------------------------------------------------------------------------------------------------------------------------------------------------------------------------------------------------
>EOG091F003M|Lottia_gigantea|HW02_Berghia_verrucicornis|TRANSCRIPT
-----------------------------------------------------------------------------------------------------------------------------------------------------------------------------------------------------------------------------------------------------------------------------------------------------------------------------------------------------------------------------------------------------------------------------------------------------------------------------------------------------------------------------------------------------------------------------------------------------------------------------------------------------------------------------------------------------------------------------------------------------------------------------------------------------------------------------------------------------------------------------------------------------------------------------------------------------------------------------------------------------------------------------------------------------------------------------------------------------SRSPSPTSMRSLQFKSGSRSPTPPLPLVL------------DRDSLHIDITGPEDNNVNR-AMDVSVDSIDELKSIMAGGTVPGWTPDVAVVLWQRMLGCLGDINSIEDHEIHAMVMEALAELLDTLCRMSDNLGVTQDNLSSPPPPELIPPLHFFSSWFFQCLQMNNKFKRGKLMAYQLICQSLLRRHEVMPTQQLLSQFYLVLHNGLVSTDQDIVNVLVRDCGPKFFSLPLPGSLLLTMDFIRAAGTIISAVDTKEPPRCEAVTVLGSLLCFPHHLQEIPVLEPESMNIRNISSAELKDAVIDLLLKAGRREPAGLARCVAVSSVCIFLYGELVHETMHPKINEAINVLLGALMCVNKKVAKVASDMLLLLCDHMDQLLNYHPQMPKKITEAIASTISSLIPSHG-A-SNSDEEKRLIVSLMFCMVEWCLRMPMSLLMETSDTDKSCIYKVFRVLHSAVTGHSSSSLTRVSKSLSDFLLDSDFTNIWESQG-LIPPQGPPSNQRPFSMEAALTDASPDK---TDD----TVPDLGGKSDTDIVKLSATVMMSHLVNHMSHFPMGSGAARLHTTVQEHHDLPEYVEEDLKTEIFDAPNVQFFVLNHRCLISFIELPA-LDAPGGGVTAGLMTARTVCRIIVRDLCGKYCWENSVLYSPPWCTKGS---------------ELEPLLIQEESDLP-RKGSGPAKQ-------------------------------------------------------------------------------------------------------------------------------------------------------------------------------------------------------------------------------------------------------------------------------------------------------------------------------------------------------------------------------------------------------------------------------------------------------------------------------------------------------
>EOG091F003M|Lottia_gigantea|HW13_Favorinus_branchialis|TRANSCRIPT
--------------------------------------------------------------------------------------------------------------------------------------------------------------------------------------------------------------------------------------------------------------------------------------------------------------------------------------------------------------------------------------------------------------------------------------------------------------------------------------------------------------------------------------------------------------------------------------------------------------------------------------------------------------------------------------------------------------------------------------------------------------------------------------------------------------------------------------------------------------------------------------------------------------------------------------------------------------------------------------------------------------------------------------------------------------------------------------------------------------------------------------------------------------------DVSVDSIDELKSIMAGGTVPGWTPDVAVVLWQRMLGCLGDINSIEDHDIHAMVMEALAELLDTLCRMSDNLGVTQDNLSSPPPPELIPPLHFFSSWFFQCLQMNNKFKRGKLMAYQLICQSLLRRHEVMPTQQLLSQFYLILHNGLVSTDQDIINVLVRDCGPKFFSLPLPGSLLLTMDFIRAAGTIISAVDTKEPPRCEAVTVLGSLLCFPHHLQEIPVLEPESMNIRHISSAELKDAVIDLLLKAGRREPAGLARCVAVSSVCIFLYGELVHETMHPKINEAINVLLGALMCVNKKVAKVASDMLLLLCDHMDQLLNYHPQMPKKITEAIASTISSLIPPHG-A-SNSDEEKRLIVSLMVCLVEWCLRMPMSLLMETSDTDKSCIYKVFRVLHSAVTGHSSSSLTRVSKSLSDFLLDSDFTNIWES-----------------------------------------------------------------------------------------------------------------------------------------------------------------------------------------------------------------------------------------------------------------------------------------------------------------------------------------------------------------------------------------------------------------------------------------------------------------------------------------------------------------------------------------------------------------------------------------------------------------------------------------------------------------------------------------------------------------------------
>EOG091F003M|Lottia_gigantea|HW12_Facelina_rubrovittata|TRANSCRIPT
--------------------------------------------------------------------------------------------------------------------------------------------------------------------------------------------------------------------------------------------------------------------------------------------------------------------------------------------------------------------------------------------------------------------------------------------------------------------------------------------------------------------------------------------------------------------------------------------------------------------------------------------------------------------------------------------------------------------------------------------------------------------------------------------------------------------------------------------------------------------------------------------------------------------------------------------------------------------------------------------------------------------------------------------------------------------------------------------------------------------------------------------------------------------DVSVDSIDELKSIMAGGTVPGWTPDVAVVLWQRMLGCLGDINSIEDHDIHAMVMEALAELLDTLCRMSDNLGVTQDNLSSPPPPELIPPLHFFSSWFFQCLQMNYKFKRGKLMAYQLICQSLLRRHEVMPSQQLLSQFYLILHNGLVSTDQDIVNVLVRDCGPKFFSLPLPGSLLLTMDFIRAAGTIISAVDTKEPPRCEAVTVLGSLLCFPHHLQEIPVLEPESMNIRNISSAELKDAVIDLLLKAGRREPAGLARCVAVSSVCIFLYGELVHETMHPKINEAINVLLGALMCVNKKVAKVASDMLLLLCDHIDQLLNYHPQMPKKITEAIASTISSLIPPHG-A-SNSDEEKRLIVSLMFCLVEWCLRMPMSLLMETSDTDKSCIYKVFRVLHSAVTGHSSSSLTRVSKSLSDFLLDSDFTNIWES-----------------------------------------------------------------------------------------------------------------------------------------------------------------------------------------------------------------------------------------------------------------------------------------------------------------------------------------------------------------------------------------------------------------------------------------------------------------------------------------------------------------------------------------------------------------------------------------------------------------------------------------------------------------------------------------------------------------------------
>EOG091F003M|Lottia_gigantea|JG28_Scyllaea_fulva|TRANSCRIPT
--------------------------------------------------------------------------------------------------------------------------------------------------------------------------------------------------------------------------------------------------------------------------------------------------------------------------------------------------------------------------------------------------------------------------------------------------------------------------------------------------------------------------------------------------------------------------------------------------------------------------------------------------------------------------------------------------------------------------------------------------------------------------------------------------------------------------------------------------------------------------------------------------------------------------------------------------------------------------------------------------------------------------------------------------------------------------------------------------------------------------------------------------------------------DVSVDSIDELKSIMAGGTLPGWTPDVAVVLWQRMLGCLGDINSIEDHEIHAMVMEALAELLDTLCRMSDNLGVTQDNLSSPPPPEFIPPLHFFSSWFFQCLQMSNKFKRGKLMAYQLICQSLLRRHEVMPSQQLLSQFYLILHTGLVSSDLDVVNVLVRDCGPKFFSLPLPGSLLLTMDFIKAAGSIISAVDTKEPPRCEAVTVLGSLLCFPHHLQEVPVLEPESMKIRNISSAELKDAIIDLLLKAGKREPAGLARCVAVSSVCIFLYGELTHETMHPKINEAINVLLGALMCVNKKVAKVASDMLLLLCDHVDQLLNYHPQMPKKITEAIASTISSLIPSHG-A-SNSDEEKKLIVSMMFCMVEWCLRMPMSLLMETSDTEKSCIYKVFRVLHSAVTGHSSSSLTRVSKSLSDFLLDSDFTNIWESQGGLNPSSGPSSSQRPFSMDAALADPSPDA---AAE----GQ-DLRGKSDTDIVKLSATVMMSHLVNHMSHFPMGSGAARLHTTVQEHHDLPDYVEEDLKVDIFDAPNVQFFVLNHRCLISFVELPA-LDAPGGGVTAGLMTARTVCRIIVRDLCGKYCWENSVLYSPPWCTKGSSRHNAKTLLGLATGSELEPLLIQEDSDLP-RKDLP--LQSREGFP-------------SFEQTESGGDNLHSMLAYIGGTSSECLLRPGKPLNISASVPEDLTQEAEVSLTNVIQEEEKMEKDYVKVHQTD-----------------------------------------------------------------------------------------------------------------------------------------------------------------------------------------------------------------------------------------------------------------------------------------------------------------------------------------------------------------------------------------------------------
>EOG091F003M|Lottia_gigantea|HW18_Janolus_cristatus|TRANSCRIPT
--------------------------------------------------------------------------------------------------------------------------------------------------------------------------------------------------------------------------------------------------------------------------------------------------------------------------------------------------------------------------------------------------------------------------------------------------------------------------------------------------------------------------------------------------------------------------------------------------------------------------------------------------------------------------------------------------------------------------------------------------------------------------------------------------------------------------------------------------------------------------------------------------------------------------------------------------------------------------------------------------------------------------------------------------------------------------------------------------------------------------------------------------------------------DVSVDSLDELKSIMAGGTLPGWTPDVAVVLWQRMLGCLGDINSIQDHEIHAMVMEALAELLDTLCRMSDNLGVTQDNLSTPAPPELIPPVHFFSSWFFQCLHMTSKFKRGKLMAYQLICQSLLRGHEVMPSQQLLSQFYLILHTGLVANDQDIVNVLVRDCGPKFFSLPLPGSSLLTMDFIKAAGSIISAVDTKEPPRCEAVTVLGSLLCFPHHLQEIPVLESGSMTIRNISSAELKDAVIDLLLKAGRREPAGLARCVAVSSVCIFLYGELTHETMHPKINEAINVLLGALMCVNKKVAKVASDMLLLLCDHVDQLLNYHPQMPKKITEAIASTISSLIPSHG-A-SKSDEEKRLIVSLMFCMVEWCLRMPMSLLMETSETDKSCIYKVFRVLHSAVTGHSSSSLTRVSKSLSDFMLDSDFSNIWEYQGGLSTPQGPPTSQRPFSMDAGLTDASPET---PQD----PISDSCGKSDTDIVKLSATVMMSHLVNHMSHFPMGSGAARLHTTVQEHHDLPEYVEEDLKPDIFNAPNVQFFVLNHRCLISFIELPA-LDAPGGGVTAGLMTARTVCRIIVRDLCGKYCWENSVLYSPPWCTKGS---------------ELEPLLIQEESDL------------------------------------------------------------------------------------------------------------------------------------------------------------------------------------------------------------------------------------------------------------------------------------------------------------------------------------------------------------------------------------------------------------------------------------------------------------------------------------------------------------------
>EOG091F003M|Biomphalaria_glabrata|JG19_Janolus_barbarensis|TRANSCRIPT
-------------------------------------------------------------------------------------------------------------------------------------------------------------------------------------------------------------------------------------------------------------------------------------------------------------------------------------------------------------------------------------------------------------------------------------------------------------------------------------------------------------------------------------------------------------------------------------------------------------------------------------------------------------------------------------------------------------------------------------------------------------------------------------------------------------------------------------------------------------------------------------------------------------------------------------------------------------------------------------------------------------------------------------------------------------------------------------------------------------------------------------------------------------------------------------------------------------------------------------------------------------------------------------------------------------------------------------------------------------------------------------------------------------------------------------------------------------------LLGALMCVNKKVAKVASDMLLLLCDHVDQLLNYHPQMPKKITEAIASTISSLIPSPG-A-SKSDEE--------------------------------------------------------------------------------------------------------------------------------------------------------------------------------------------------------------------------------------------------------------------------------------------------------------------------------------------------------------------------------------------------------------------------------------------------------------------------------------------------------------------------------------------------------------------------------------------------------------------------------------------------------------------------------------------------------------------------------------------------------------------------------------------------------
>EOG091F003M|Biomphalaria_glabrata|JG08_Dendronotus_venustus|TRANSCRIPT
-------------------------------------------------------------------------------------------------------------------------------------------------------------------------------------------------------------------------------------------------------------------------------------------------------------------------------------------------------------------------------------------------------------------------------------------------------------------------------------------------------------------------------------------------------------------------------------------------------------------------------------------------------------------------------------------------------------------------------------------------------------------------------------------------------------------------------------------------------------------------------------------------------------------------------------------------------------------------------------------------------------------------------------------------------------------------------------------------------------------------------------------------------------------------------------------------------------------------------------------------------------------------------------------------------------FYLVLHTGLVSTDLDIINVLVRDCGPKFFSLPLPGSLLLTMDFIRAAGSIISAVDTKEPPRCEAVTVLGSLLCFPHHLQEIPVLEPESMNIRNITSAELKDAIIDLLLKAGRREPAGLARCVAVSSVCIFLYGELTHETMHPKINEAINVLLGALMCVNKKVAKVASDMLLLLCDHVDQLLNYHPQMPKKITEAIASTISSLIPSHG-A-SNSDEEKKLIVSMMFCMVEWCLRMPMSLLMETSDTEKSCIYKVFRVLHSAVTGHSSSSLTRVSKSLSDFLLDSDFTNIWETQGGLITSLAPSSSQRPFSMDATLTDASPDS---SAD----ATTDLRGKSDTDIVKLSATVMMSHLVNHMSHFPMGSGAARLHTTVQEHHDLPDYVEDDLKVDIFDAPNVQ-------------------DAPGGGVTAGLMTARTVCRIIVRDLCGKYCWENSVLYSPPWCTKGSSRHNAQTLLGLATGSELEPLLIQEECDL------------------------------------------------------------------------------------------------------------------------------------------------------------------------------------------------------------------------------------------------------------------------------------------------------------------------------------------------------------------------------------------------------------------------------------------------------------------------------------------------------------------
>EOG091F003M|Biomphalaria_glabrata|NC01_Armina_californica|TRANSCRIPT
-----------------------------------------------------------------------------------------------------------------------------------------------------------------------------------------------------------------------------------------------------------------------------------------------------------------------------------------------------------------------------------------------------------------------------------------------------------------------------------------------------------------------------------------------------------------------------------------------------------------------------------------------------------------------------------------------------------------------------------------------------------------------------------------------------------------------------------------------------------------------GA-GNKIRSDLSKQKSLSGEPSPSHSRCPSTSSE--CLVRSSSEGNLLTDPHDLLEKLRVSSSVSSPQQPDH-VSLRGKENDEENKCNDVNDCKGDGASASGTEDLEVSEITATCTAELSSIMGPHSVLGEGGYEEGMPSNARD------------------------------------------------------------------------------SHTPSPSSLRSLRFKSGSRSPSPTLALVLGE---HKDSPTPDRDSLHIDITGPEDSNVNR-TMDVSVDSIDELKSIMAGGTVPGWTPDVAVVLWQRMLGCLGDINSIEDHEIHAMVMEALAELLDTLCR---------------------------------CLQMNNKFKRGKLMAYQLICQSLLRRHEVMPSQQLLSQFYLVLHKGLVSTDQDIVNVLVRDCGPKFFSLPLPGSSLLTMDFIRAAGSIISAADIKEPPRCEAVTVLGSLLCFPHHLQEIPVLEPESMNIHNIASAELKDAVIERLLKAGRREPAGLARCVAVSSVCIFLYTELTHETMHPKMNEAINVLLGALMCVNKKVAKVASDMLLLLCDHVDQLLNYHPQMPKKITEAIASTISSLIPSHG-A-SSSDEEKRLVVSLMFCMVKWCLHMPMSLLMETSDTEKSCIYKVFRVLHSAVTGHSSSSLTRVSKSLSDFLLDSDFSNIWEPSGVLIPPQGPSSSQRPFSMDAALTDASPDS---ACD----TT-DFGGKSDTDIVKLSATVMMSHLVNHMSHFPMGSGAARLHTTVQEHHDLSDYLEEDLKADIFDAANVQ-------------------DAPGGGVTAGLMTARTVCRIIVRDLCGKYCWENSVLYSPPWCTKGSSRHNAQTLLGLATGSELEPLLIQEDSDVP-KKAAP-----------------------------------------------------------------------------------------------------------------------------------------------------------------------------------------------------------------------------------------------------------------------------------------------------------------------------------------------------------------------------------------------------------------------------------------------------------------------------------------------------------
>EOG091F003M|Biomphalaria_glabrata|JG16_Flabellina_iodinea|TRANSCRIPT
-----------------------------------------------------------------------------------------------------------------------------------------------------------------------------------------------------------------------------------------------------------------------------------------------------------------------------------------------------------------------------------------------------------------------------------------------------------------------------------------------------------------------------------------------------------------------------------------------------------------------------------------------------------------------------------------------------------------------------------------------------------------------------------------------------------------------------------------------------------------------GA-GSKIRSDLSKQKSLSGEPSPAHSRCPSTSSE--CLVRSSSEGNLVADPHELLEKLRVSNETNIELQSDQ-VYPQEKENDEENKSNIGSECKGDGASTSGAEDLEISEITTTCTAELSSIMGPHSVLEEGSFEEGVPSNSRD------------------------------------------------------------------------------SRTPSPSSMRSLQFKSGSRSPTPPLPLVLGE--HHKDSPTPDRDSLHIDITGPEDNNVNR-AMDVSVDSIDELKSIMAGGTVPGWTPEVAVVLWQRMLGCLGDINSIEDHEIHAMVMEALAELLDTLCR---------------------------------SLQMNNKFKRGKLMAYQLICQSLLRRHEVMPSQQLLSQFYLVLHNGLVSTDQDIVNVLVRDCGPKFFSLPLPGSLLLTLDFIRAAGTIISAVDTKEPPRCEAVTVLGSLLCFPHHLQEIPVLEPESMNIRKISSAELKDAVIDLLLKAGRREPAGLARCVAVSSVCLFLYGELVHETMHPKINEAINVLLGALMCVNKKVAKVASDMLLLLCDHVDQLLNYHPQMPKKITEAIASTISSLIPSHG-A-SNSDEEKKLIVSLMFCMVEWCLRMPMSLLMETSDTEKSCIYKVFRVLHSAVTGHSSSSLTRVSKSLSDFLSDSDFTNIWESQG-LIPPQGPSSSQRPFSMDAALTDASPDT---TDD----AIPDLGGKSDTDIVKLSATVMMSHLVNHMSHFPMGSGAARLHTTVQEHHDLPEYVEEDLRVDIFDAPNVQ-------------------DAPGGGVTAGLMTARTVCRIIVRDLCGKYCWENSVLYSPPWCTKGSSRHNAQTLLGLATGSELEPLLIQEESDL------------------------------------------------------------------------------------------------------------------------------------------------------------------------------------------------------------------------------------------------------------------------------------------------------------------------------------------------------------------------------------------------------------------------------------------------------------------------------------------------------------------
>EOG091F003M|Biomphalaria_glabrata|JG27_Phidiana_lynceus|TRANSCRIPT
-------------------------------------------------------------------------------------------------------------------------------------------------------------------------------------------------------------------------------------------------------------------------------------------------------------------------------------------------------------------------------------------------------------------------------------------------------------------------------------------------------------------------------------------------------------------------------------------------------------------------------------------------------------------------------------------------------------------------------------------------------------------------------------------------------------------------------------------------------------------------------------------------------------------------------------------------------------------------------------------------------------------------------------------------------------------------------------------------------------------------PTPPLPLVLGE--HHKDSPTPDRDSLHIDITGPEDNNVNR-AMDVSVDSIDDLKSIMAGGTVPGXTPDVAVVLWQRMLGCLGDINSIEDHEIHAMVMEALAELLDTLCR---------------------------------CLQMNNKFKRGKLMAYQLICQSILRRHEVMPTQQLLSQFYLILHNGLVSVDQDIVNVLVRDCGPKFFSLPLPGSLLLTMDFIRAAGTIISAVDTKEPPRCEAVTVLGSLLCFPHHLQEIPVLEPESMNIRNISSAELKDAVIDLLLKAGRREPAGL---------------------------------LGALMCVNKKVAKVASDMLLLLCDHMDQLLNYHPQMPKKITEAIASTISALIPSHG-A-SNSDEEKRLIVSLMFC-----------------------------------------------------------------------------------------------------------------------------------------------------------------------------------------------------------------------------------------PWCTKGSSRHNAQTLLGLATGSELEPLLIQEES--------------------------------------------------------------------------------------------------------------------------------------------------------------------------------------------------------------------------------------------------------------------------------------------------------------------------------------------------------------------------------------------------------------------------------------------------------------------------------------------------------------------
>EOG091F003M|Biomphalaria_glabrata|NC05_Hermissenda_crassicornis|TRANSCRIPT
---EST------------------------------------------------------------------------------------------------------------------------------------------------------------------------------------------------------------------------------------------------------------------------------------------------------------------------------------------------------------------------------------------------------------------------------------------------------------------------------------------------------------------------------------------------------------------------------------------------------------------------------------------------------------------------------------------------------------------------------------------------KGKSTGHKNNA--T--------LHKSFSRGWSSSEGQPVNSLRSSTNSAPTPDISRSFERTPTYRSDGK-----------------------------------------------------------------------------------------------------------------------------DEDNKSNNTSECKGDGASTSGAEDLEISEITTTCTAELSSIMGPHSVLEEVGYEEGMPSNTRD------------------------------------------------------------------------------SRSPSPTSMRSLQFKSGSRSPTPPLPLVLGE--PHKDSPTPDRDSLHIDITGPEDNNVNRATMDVSVDSIDELKSIMAGGTLPGWTPEVAVVLWQRMLGCLGDINSIEDHEIHAMVMEALAELLDTLCR---------------------------------CLQMNNKFKRGKLMAYQLICQALLRRHEVMPTQQLLSQFYLVLHNGLVSTDQDIVNVLVRDCGPKFFSLPLPGSLLLTMDFIRAAGTIISAVDTKEPPRCEAVTVLGSLLCFPHHLQEIPVLEPESMNIRTISSAELKDAVIDLLLKAGRREPAGLARCVAVSSVCIFLYGELVHETMHPKINEAINVLLGALMCVNKKVAKVASDMLLLLCDHMDQLLNYHPQMPKKITEAIASTISSLIPSHG-A-SNSDEEKRLVVSLMFCMVEWCLRMPMSLLMETSDTDKSCIYKVFRVLHSAVTGHSSSSLTRVSKSLSDFLLDSDFSNIWESQG-LIPPQGPPSSQRPFSMDAALTDASPDK---TDD----SVPDLGGKSDTDIVKLSANVMMSHLVNHMSHFPMGSGAARLHTTVQEHHDLPEYVEEDLRTEIFDAPNVQ-------------------DAPGGGVTAGLMTARTVCRIIVRDLCGKYCWENSVLYSPPWCTKGSSRHNAQTLLGLATGSELEPLLIQEESDLP-KKEVV-----------------------IAAQSEGGCDNLYNMLAYIGETSSECLLKPGKPLNISAAVPEDLTEEAETSLTNVIQDEEQMEKDYVELHRTDYKRRESEHMVAPPEMP-------------------------------------------------------------------------------------------------------------------------------------------------------------------------------------------------------------------------------------------------------------------------------------------------------------------------------------------------------------------------------------------
>EOG091F003M|Crassostrea_gigas|NC08_Tritonia_hamnerorum|TRANSCRIPT
----------------------------------------------------------------------------------------------------------------------------------------------------------------------------------------------------------------------------------------------------------------------------------------------------------------------------------------------------------------------------------------------------------------------------------------------------------------------------------------------------------------------------------------------------------------------------------------------------------------------------------------------------------------------------------------------------------------------------------------------------------------------------------------------------------------------------------------------------------------------------------------------------------------------------------------------------------------------------------------------------------------------------------------------------------------------------------------------------------------------SRSPTPPLPLVLGE--HHKDSPTPDRDSLHIDITGPEDNNINR-AMDVSVDSIDELKSIMAGGTVPGWTPDVAVVLWQRMLGCLGDINSIEDHEIHAMVMEALAELLDTLCRMSDNLGVTQDNQSSPPPPEYIPPLHFFSSWFFQCLQMNNKFKRGKLMAYQLICQALLRRHEVMPSQQLLSQFYLVLHDGLVATDQDIVNVLVRDCGPKFFSLALPGSLLLTMDFIRAAGSIISAVDTKEPPRCEAVTVLGSLLCFPHHLQEIPVLEPESMNIQTISSAELKDAVIDLLLKAGRREPAGLARCVAVSSVCIFLYGELTHETMHPKINEAINVLLGALMCVNKKVAKVASDMLLLLCDHVDQLLNYHPQMPKKITEAIASTISSLIPSHG-A-ANSDEEKKLIVSLMFCMVEWCLRMPMSLLMETSDTEKSCIYKVFRVLHSAETGHSSSSLTRVSKSLSDFLLDSDFTNIWDSQDS--------------------------Q---TDA----ATPDLRGKSDTNIVKLSATVMMSHLVNHMSHFPMGSGAARLHTTVQEHHDLPEYVEEDLKVDIFDAPNVQFFVLNHRCLISFIELPA-LDAPGGGVTAGLMTARTVCRIIVRDLCGKYCWENSVLYSPPWCTKGSSRHNAQTLLGLATGSELEPLLIQEESDVP-QQAVP--THSEGVFP-------------SYEQAGC-GDNLYSMLAYLGQTSSECLLKPGKPLNISASVPEDLTERAEATLTNVIQEEEKMEKDYIEAHRTD-----------------------------------------------------------------------------------------------------------------------------------------------------------------------------------------------------------------------------------------------------------------------------------------------------------------------------------------------------------------------------------------------------------
>EOG091F003M|Biomphalaria_glabrata|JG23_Melibe_leonina|TRANSCRIPT
------------------------------------------------------------------------------------------------------------------------------------------------------------------------------------------------------------------------------------------------------------------------------------------------------------------------------------------------------------------------------------------------------------------------------------------------------------------------------------------------------------------------------------------------------------------------------------------------------------------------------------------------------------------------------------------------------------------------------------------------------------------------------------------------------------------------------------------------------------------------------------------------------------------------------------------------------------------------------------------------------------------------------------------------------------------------------------------------------------SLRSLRFKSGSRSPTPPLPLVLGE--HHKDSPTPDRDSLHIDISGPEDNNVNR-AMDVSVDTIDELKSIMAGGTVPGWTPDVAVILWQRMLGCLGDINSIEDHEIHAMVMEALAELMDTLCR---------------------------------CLQMSNKFKRGKLMAYQLICMSLLRRHEVMPSQQLLSQFYLILHTGLVSQDLDIVNVLVRDCGPRFFSLPLPGSLLLTMDFIRAAGSIISAVDTKEPPRCEAVTVLGSLLCFPHHLQELPVLEPESMNIRNISSADLKDAIIDLLLKAGRREPAGLARCVAVSSVCIFLYGELAHETMHPKINEAINVLLGALMCVNKKVAKVASDMLLLLCDHVDQLLNYHPQMPKKITEAIASSISSLIPSHG-A-SNSDEEKKLIVSMMFCMVAW------------------------------------------------------------------------------------------------------------------------------------------------------------------------------------------------------------------------------------------------------------------------------------------------------------------------------------------------------------------------------------------------------------------------------------------------------------------------------------------------------------------------------------------------------------------------------------------------------------------------------------------------------------------------------------------------------------------------------------------------------------------------------------------
>EOG091F003M|Biomphalaria_glabrata|HW07_Cuthona_caerulea|TRANSCRIPT
-----------------------------------------------------------------------------------------------------------------------------------------------------------------------------------------------------------------------------------------------------------------------------------------------------------------------------------------------------------------------------------------------------------------------------------------------------------------------------------------------------------------------------------------------------------------------------------------------------------------------------------------------------------------------------------------------------------------------------------------------------------------------------------------------------------------------------------------------------------------------------------------------------------------------------------------------------------------------------------------------------------------------------------------------------------------------------------------------------------------------------------------------------------------------------------------------------------------------------------------------------------------------------------------------------------------------------------------------------------------------------------------------------------------------------REPAGLARCVAVSSVCIFLYGELVHETMHPKMNEAINVLLGALMCVNKKVAKVASDMLLLLCDHVEQLLNYHPQMPKKITEAIASTISSLIPSHG-A-SNSDEEKKLIVSLMFCMVEWCLRMPLSLLMETSDTEKSCIYKVFRVLHSAVTGHSSSSLTRVSKSLSDFLLDSDFTNIWDSQGGLITPQGSSSSQRPFSMDAAMPDAPKDT---TDD----TIHDLRGKSDTDIVKLSATVMMSHLVNHMSHFPMGSGAARLHTTVQEHHDLPEYVEEDLRVDIFDAPNVQ-------------------DAPGGGVTAGLMTARTVCRIIVRDLCGKYCWENSVLYSPPWCTKGSSRHNAQTLLGLATGSELEPLLIQEDSDI------------------------------------------------------------------------------------------------------------------------------------------------------------------------------------------------------------------------------------------------------------------------------------------------------------------------------------------------------------------------------------------------------------------------------------------------------------------------------------------------------------------
>EOG091F003M|Biomphalaria_glabrata|HW10_Embletonia_pulchra|TRANSCRIPT
GA---------------------------------------------------------------------------------------------------------------------------------------------------------------------------------------------------------------------------------------------------------------------------------------------------------------------------------------------------------------------------------------------------------------------------------------------------------------------------------------------------------------------------------------------------------------------------------------------------------------------------------------------------------------------------------------------------------------------------------------------------------------------------------------------------------------------------------------------------------------------G--SKTLRADLSKQKSLSGEPSPAHSRCPSTSSE--CLVRSSSEGNLVADAHELLEKLRVSSSSSSPHHL--TLSSNAKDRSNNLDLQPDNGRSVDGASASGAEDLEVSDITTTCTAELSSIMGPHSVLGE----DGMPVSGRD------------------------------------------------------------------------------SRTPSPSSLRSLRFKSGSRSPTP------------------------------------------------------AGCTVPGWTRDVAVILWQRMLGCLGDINSIEDQEIHAMVMEALAELLDTLCR---------------------------------CLQLNNRFKRGKLMAFQLICQSLLRRHKVMPSQQLLSQFYLILHAGLLSTDQDIVNVLVRDCGPKFFSLPLPGALLLTMAFIKAAGSIISAVDTKEPPRCEAVTVLGSLLCFPHHLQEIPVLDPESMSIRNISCAELKDAVIDLLLKAGKREPAGLARCVAVSSVCIFLYGELAHETMHPKINEAINVLLGALMCVNKKVAKVASDMLLLLCDHVDQLLNYHPQMPKKITEAIASTISSLIPPHG-A-ANSDEEKRLIVSLINCMVEWCLRMPMSLLMETSDTEKSCIYKVFRVLHSAVTGHSSSSLTRVSKSLSDFLLDSDFTNIWEPQGGLVPPSGPSSSQRPFSMDAALTDASPDK---PED----ATPDLGGKSDTDIVKLSATVMMSHLVNHMSHFPMGSGAARLHTTVQEHHDLPDYVEDDLKGDIFDAPNVQ-------------------DAPGGGVTAGLMTARTVCRIIVRDLCGKYCWENSVLYSPPWCTKGSSRHNAQTLLGLATGSELEPLLILEDSDLP-KKVAPPRSL-------------------------------------------------------------------------------------------------------------------------------------------------------------------------------------------------------------------------------------------------------------------------------------------------------------------------------------------------------------------------------------------------------------------------------------------------------------------------------------------------------
>EOG091F003M|Lottia_gigantea|HW01_Armina_tigrina|TRANSCRIPT
---------------------------------------------------------------------------------------------------------------------------------------------------------------------------------------------------------------------------------------------------------------------------------------------------------------------------------------------------------------------------------------------------------------------------------------------------------------------------------------------------------------------------------------------------------------------------------------------------------------------------------------------------------------------------------------------------------------------------------------------------------------------------------------------------------------------------------------------------------------------------------------------------------------------------------------------------------------------------------------------------------------------------------------------------------------------------------------------------------------SLRFKSGSRSPSPTLALVL------------DRDSLHIDITGPEDSNVSRVAMDVSVDSIAELKSVMAGGTVPGWTPDVAVVLWQRMLGCLGDINSIEDHEIHAMVMEALAELLDTLCRMSDNLGVTQDNLSSPPPPDYIPPLHFYTSWFFQCLQMNNKFKKGKLMAYQLICQSLLRRHEVMPSQQLLSQFYLVLHKGLVSTDQDIVNVLVRDCGPKFFSLPLPGSSLLTMDFIRAAGSIISAVDTKEPPRSEAVTVLGSLLCFPHHLQEIPILQPESMNIHNISSAELKDAVIDRLLKAGRREPAGLARCIAVSSVCIFLYAELIHETMHPKMNEAINVLLGALMCVNKKVAKVASDMLLLLCDQVDQLLNYHPQMPKKITEAIASTISSLIPSHG-A-SNSDEEKRLVVSLMFCMVKWCLHMPMSLLMETSDTEKSCIYKVFRVLHSAVTGHSSSSLTRVSKSLSDFLLDSDFSNIWEPSGVLIPPQGPSSSQRPFSMDAALTDASPDS---TCD----AT-DFGGKSDTDIVKLSATVMMSHLVNHMSHFPMGSGAARLHTTVQEHHDLSDYLEEDLKADIFDATNVQFFVLNHRCLISFIELPA-QDAPGGGVTAGLMTARTVCRIIVRDLCGKYCWENSVLYSPPWCTKGS---------------ELEPLLIQEESDVP-KKAAP--THRAEG--------------------------------------------------------------------------------------------------------------------------------------------------------------------------------------------------------------------------------------------------------------------------------------------------VFPS---------------------------------------------------------------------------------------------------------------------------------------------------------------------------------------------
>EOG091F003M|Biomphalaria_glabrata|HW15_Flabellina_babai|TRANSCRIPT
-----------------------------------------------------------------------------------------------------------------------------------------------------------------------------------------------------------------------------------------------------------------------------------------------------------------------------------------------------------------------------------------------------------------------------------------------------------------------------------------------------------------------------------------------------------------------------------------------------------------------------------------------------------------------------------------------------------------------------------------------------------------------------------------------------------------------------------------------------------------------------------------------------------------------------------------------------------------------------------------------------------------------------------------------------------------------------------------------------------------------------------------------------------------------------------------------------------------------------------------------------------------------------------------------------------------------------------------------------------------------------------------------------------------------------------------------------------------------------------------------------------------------------------------------IVEWCLRMPMSLLMETSDTEKSCIYKVFRVLHSAVTGHSSSSLTRVSKSLSDFLSDSDFTNIWESQGGLNPSQGLSSSQRPFSMDATLTDASPET---SEG----AIPDLVGKSDTDIVKLSATVMMSHLVNHMYHFPMGSGAARLHTTVQEHHDLPGYLEEDLKVDIFDAPNVQ---------------------------------------------------------------------------------------------------------------------------------------------------------------------------------------------------------------------------------------------------------------------------------------------------------------------------------------------------------------------------------------------------------------------------------------------------------------------------------------------------------------------------------------------------------------------------------------------------------------
>EOG091F003M|Lottia_gigantea|HW19_Polycera_quadrilineata|TRANSCRIPT
--------------------------------------------------------------------------------------------------------------------------------------------------------------------------------------------------------------------------------------------------------------------------------------------------------------------------------------------------------------------------------------------------------------------------------------------------------------------------------------------------------------------------------------------------------------------------------------------------------------------------------------------------------------------------------------------------------------------------------------------------------------------------------------------------------------------------------------------------------------------------------------------------------------------------------------------------------------------------------------------------------------------------------------------------------------------------------------------------------------------------------------------------------------------DVSVDSIDELRSIMAGGTLPGWTPDVAVVLWQRMLGCLGDINKIEDPDIHATVFDALAELLDTLCRMSDNLGVTQDNMSSPTPPELIPPLHIFASWLFQCLSLTNKFKRGKLMAYQLICQFLLRRHEVMPSQQLLSQFYLILHTGLLSSDQDIVNVLVRDCGPKFFSLSLPGCLLLTTDFIKAAGSIISAVDYKEPPRAEAVTVLGSLLCYPHHLQDVPVLEPETMEITSTPSLQLKEAIIDLLLKAGKREPAGLARCVAVSSVCIFLYGELSHKTMHPKMKEAINVLLGALMCVNKKVAKVASDMLLLLCDHVDRLLDYHPQMPKKITEAIASTISGLIPSHG-A-TNSDEEKRLIVSMMFCMVEWCLRMPMPLLIETTESDKSCIYKVFRVLHSAVTGHSSSSLTRVSKSLSDFLSDSDFVNIWENQGSLIAPQGMLPSQRPFSAEATLSESVADH---IKN----PSPETGRKPETDIVKLAARALMAHLVNHMSHFPMGSGAARLHTTVQEHHDLPDYMEDDLKQDIFNAPNVQFFVLNHRCLISFIELPA-VDAPGGGVTAGLMTAGTVCRIVVRDLCGKYCWENSVLYSPPWCTKGS---------------ELEPLLIQEDSDLP-KEIPRSA----------------------------------------------------------------------------------------------------------------------------------------------------------------------------------------------------------------------------------------------------------------------------------------YTKGQLPS---------------------------------------------------------------------------------------------------------------------------------------------------------------------------------------------------------
>EOG091F003M|Biomphalaria_glabrata|NC06_Pleurobranchaea_californica|TRANSCRIPT
--------------------------------------------------------------------------------------------------------------------------------------------------------------------------------------------------------------------------------------------------------------------------------------------------------------------------------------------------------------------------------------------------------------------------------------------------------------------------------------------------------------------------------------------------------------------------------------------------------------------------------------------------------------------------------------------------------------------------------------------------------------------------------------------------------------------------------------------------------------------------------------------------------------------------------------------------------------------------------------------------------------------------------------------------------------------------------------------------------------------TGSRSPSPPLLLLSGEHHHHKDSPTPDRDSLHIDITGPED-NVNR-GIDVSIDSLDELKSIMAGGTVPGWTPDVAVVLWQRMLGCLGDVNTIEDPDTHAMVFDALAELLDTLCR---------------------------------CLSMSSKYKRGKLMAFQLICQSMLRRHEMTPSQQLLSQFYLILHTGLASSDQDIINVLVRDCGPKFFSLPLPGCLLLTMDFITAAGSIISAFDYKEPPRAEAVTVLGSLLCYPHHLQEIPVLKPQTMDIQSIPSHELKDAVIDLLLTAGKREPAGLARCVAVSCVAIFLYGELAHGTMHPKMKEAINVLLGALMCVNKKVAKVASDMLQLLCDHVDRFLDYHPQMPKKITEAIASTISSLIPTHG-A-SNSDEEKRLIVAMMFCMVEWCLRMPMPLLMETTESDKSCIYKVFRVLHAAVTGHSSSSLTRVSKSLSDFLQDTDFTNIWETQANTGAPPGFPTSQRPFSADATLTDAITDH---PKQ----SSPDMGRKPETDIVKLAARTLMSHLVNYMSHFPMGSGAARLHTTVQEHHDLPDYLEDDLKSDIFNAPNVQ-------------------DAPGGGVTAGLMTARTVCRIIVRDLCGKYCWENSVLYSPPWCTKGSSRHNAQTLLGLATGPELEPLLIQEE---------------------------------------------------------------------------------------------------------------------------------------------------------------------------------------------------------------------------------------------------------------------------------------------------------------------------------------------------------------------------------------------------------------------------------------------------------------------------------------------------------------------
>EOG091F003M|Biomphalaria_glabrata|HW03_Berthella_plumula|TRANSCRIPT
-------------------------------------------------------------------------------------------------------------------------------------------------------------------------------------------------------------------------------------------------------------------------------------------------------------------------------------------------------------------------------------------------------------------------------------------------------------------------------------------------------------------------------------------------------------------------------------------------------------------------------------------------------------------------------------------------------------------------------------------------------------------------------------------------------------------------------------------------------------------------------------------------------------------------------------------------------------------------------------------------------------------------------------------------------------------------------------------------------------------------------------------------------------------------------------------------------------------------------------------------------------------------------------------------------------------------------------------------------------------------------------------------------------------------------------------------------------------------------------------------------------------------------------KRLIVSMMFCMVEWCLRMPMPLLMETTESDKSCIYKVFRVLHAAVTGHSSSSLTRVSKSLSDFLMDTDFTNIWETQANQGASSGPQPSQRPFSADAILADVITDH---PKQ----SSPDMGRKPETDIVKLAARTLMSHLVNYMSHFPMGSGAARLHTTVQEHHDLPDYLDDDLKSDIFS--------------------------------------------------------------------------------------------------------------------------------------------------------------------------------------------------------------------------------------------------------------------------------------------------------------------------------------------------------------------------------------------------------------------------------------------------------------------------------------------------------------------------------------------------------------------------------------------------------------------
>EOG091F003M|Lottia_gigantea|JG17_Hancockia_uncinata|TRANSCRIPT
-------FKRTAGHGDIKKSAQKVADTKKDTVTRLRHLRLVLDNY-----------------------------------------------------------------------------------------------------------------------------------------------------------------------------------------------------------------------------------------------------------------------------------------------------------------------------------------------------------------------------------------------------------------------------------------------------------------------------------------------------------------------------------------------------------------------------------------------------------------------------------------------------------------------------------------------------------------------------------------------------------------------------------------------------------------------------------------------------------------------------------------------------------------------------------------------------------------------------------------------------------------------------------------------------------------------------------------------------------------------DVSVDSIDELKSIMAGGTVPGWTPDVAVVLWQRMLGCLGDINSIQDHDIHAMVMEALAELLDTLCRMSDNLGVTQDNLSSPPPPEYIPPLHFFSSWFFQCLQMNSKFKRGKLMAYQLICQSLLRRHEVLPSQQLLSQFYLVLHHGLISTDQDIVNVLVRDCGPKFFSLPLPGSLLLTMDFIRAAGSIITAVDTKEPPRCEAVTVLGSLLCFPHHLQDMPVLEPESMNIHHISASELKDAVIDLLLKAGKREPAGLARCVAVSSVCIFLYGELAHETMHPKIKEAINVLLGALMCVNKKVAKVASDMLLLLCDYVDQLLNYHPQMPKKITEAIASTISSLIPSHG-A-SNSDEEKKLIVSLMFCMVEWCLRMPISLLMETSDTEKSCIYKVFRVLHSAVTGHSSSSLTRVSKSLSDFLLDSDFTNIWESQGGLIPHS---------------------------------------------------------------------------------------------------------------------------------------------------------------------------------------------------------------------------------------------------------------------------------------------------------------------------------------------------------------------------------------------------------------------------------------------------------------------------------------------------------------------------------------------------------------------------------------------------------------------------------------------------------------------------------------------------------------------
>EOG091F003M|Biomphalaria_glabrata|NC02_Bathydoris_clavigera|TRANSCRIPT
-----------------------------------------------------------------------------------------------------------------------------------------------------------------------------------------------------------------------------------------------------------------------------------------------------------------------------------------------------------------------------------------------------------------------------------------------------------------------------------------------------------------------------------------------------------------------------------------------------------------------------------------------------------------------------------------------------------------------------------------------------------------------------------------------------------------------------------------------------------------------------------------------------------------------------------------------------------------------------------------------------------------------------------------------------------------------------------------------------------------------------------------------------------------------------------------------------------------------------------------------------------------------------------------------------------------------------------------------------------------------------------------------------------------------------------------------------HGSIHPKMKEAINVLLGALRCANRKVAKVASDMLHLLCDHVDRLLDYHPQMPKKITEAIASTISGLILSHG-T-TNSDEEKRLIVSMMFCMVEWCLRMPMPLLIETSDTDKSCIYKVFRVLHSAVTGHSSSSLTRVSKSLSDFL-DTDFSNIWENLSGASTLQGPVSSQRPFSADTTPLESVAG----PVN----NSPEMGRKPETDIVKLAARALMSHLVNHMSHFPMGSGAARLHTTVQEHHDLPDYMEDDLRPDIFNAPNVQ-------------------DAPGGGVTAGLMTARTVCRIIVRDLCGKYCWENSVLYSPPWCTKESSRHNAQMLLGLAAGAELEPLLIEEEFDLP-AQASP-----------------------------------------------------------------------------------------------------------------------------------------------------------------------------------------------------------------------------------------------------------------------------------------------------------------------------------------------------------------------------------------------------------------------------------------------------------------------------------------------------------
>EOG091F003M|Lottia_gigantea|NC03_Doris_kerguelenensis|TRANSCRIPT
-----------------------------------------------------------------------------------------------------------------------------------------------------------------------------------------------------IVAAGEITAILPSQAEKQPENLTKYFLDMLLEHMVSEVIAIEWMNKEMRVASFEFLFNKFKAKYLTWLLPEFSY-RDIYQPCLELPQARSKEEMRAKDEPLAVSECRDSFIFWLANFTITFRKSDHEMVKGLSCSVLADSPAADTEDAQDDDGRREEGEATSPSKASTPSDAPM-------SESAARRAGIE----------------------EQSVSEYEIVRAVLYSSRENVNIVHECFRQALLQSFRHTPAIRKVIAVYKEWFQYPEQRPVFMWDPARPEAEQASLGAPDFHHSSLSDIVEEDRSSFAAMLPDFAD------DAVGRRYLRNQSYLGAVGDLADRGEASRRGDVRAGLQKVLQVFITNAANIFLLDADDDTHLQDQVELCKRVLNIYRHVVMNTQMQQDTWEQMLKVLLKITSGVLRPTPP-TERYRTLGGRLAQPIFQTLIVTWIKANLNVKITVELWDEFLSVLSSLTSWIELVMEWAKTMETLTRVLARQVYGLDLLDLPLERLSEQKEKRRRGK--ESTKGK--S--------IEKSFSRGWSRSDGQAVNTLRSSTNSAPSPESTQTFERGAKYKSD----------------------------------------------GA-GGKPRPDLSKQKSLSVEPSPAHSRCPSSSSE--GLVRCSSEGNLAADPHEIMEKLR-----------------------------------------------------------------------------------------------------------------------------------------------------------------------------------------------------------------------------------------------------------------------------------------------------------------------------------------------------------------------------------------------------------------------------------------------------------------------------------------------------------------------------------------------------------------------------------------------------------------------------------------------------------------------------------------------------------------------------------------------------------------------------------------------------------------------------------------------------------------------------------------------------------------------------------------------------------------------------------------------------------------------------------------------------------------------------------------------------------------------------------------------------------------------------------------------------------------------------------------------------------------------------------------------------------------------------------------------------------------------------------------------------------
>EOG091F003M|Lottia_gigantea|HW05_Caloria_elegans|TRANSCRIPT
----------------------------------------------------------------------------------------------------------------------------------------------------------------------------------------------------GIIAAGEIIAILPSQSEKAPENLTKFFLDSLLNYMVTEVIQIEWMNKEMRQQSFDFLFSKFKSKYLYWLLPDFVY-RDIYNPVLDMPERRTKEMMNQKDEPWAVSECRDSFIFWLSNFTLSNQKTDSGLQKGSSI-----SPADQAKDSHEEQQGTEEGELASPEPGSKGSNWSSDSIGTYGDA-----TGKE----------------------NHSISEYEIVLSVLYSTRENINILHECFRQTLLMSFRHTHAIRKVISVYREWFQCEEKRPVFMKEPRNHISSGLKEEKPQYHHSSLSDIVEEDRNSFDLNVPVEGE------GGTRRPFLRNRSYLGAVDDLADKGEEQ---DVRLGLQKVLQVFITNAANIFLLDADEDISLHDQVELCKRVLNIYRHVVMNVPMDQQTWEQMLKILLIITSGVLKRPPP-LERYRTLGGRLAQPIFQTMIVTWTKANLNVFVSSSLWDEFLAVLSSLTCWKELITEWAKTMETLTRVLGRQVYGLDLNDLPLERLSEQKEKRRRGK--ESTKGK--SAGHKNNSSLHKSFSRGWSSSDGQPINTLRSSTNSAPTPDISGSFERTPTYRSD----------------------------------------------GA-GSKMRADLSKQKSLSGEPSPAHSRCPSTSSE--CLVRSSSEGNLVADPHELLEKLRVSSSSS-----------------------------------------------------------------------------------------------------------------------------------------------------------------------------------------------------------------------------------------------------------------------------------------------------------------------------------------------------------------------------------------------------------------------------------------------------------------------------------------------------------------------------------------------------------------------------------------------------------------------------------------------------------------------------------------------------------------------------------------------------------------------------------------------------------------------------------------------------------------------------------------------------------------------------------------------------------------------------------------------------------------------------------------------------------------------------------------------------------------------------------------------------------------------------------------------------------------------------------------------------------------------------------------------------------------------------------------------------------------------------------------------------
>EOG091F003M|Biomphalaria_glabrata|JG25_Palisa_papillata|TRANSCRIPT
-----------------------------------------------------------------------------------------------------------------------------------------------------------------------------------------------------------------------------------------------------------------------------------------------------------------------------------------------------------------------------------------------------------------------------------------------------------------------------------------------------------------------------------------------------------------------------------------------------------------------------------------------------------------------------------------------------------------------------------------------------------ESTKGK--SAGHKNSASLHKSFSRGWSSSDGQPINTLRSSTNSAPTPDISGSFERTPTYRSD--------------------------------------------------------------------------------------------------------------------------------------------------------------------------------------------------------------------------------------------------------------------------------------------------------------------------------------------------------------------------------------------------------------------------------------------------------------------------------------------------------------------------------------------------------------------------------------------------------------------------------------------------------------------------------------------------------------------------------------------------------------------------------------------------------------------------------------------------------------------------------------------------------------------------------------------------------------------------------------------------------------------------------------------------------------------------------------------------------------------------------------------------------------------------------------------------------------------------------------------------------------------------------------------------------------------------------------------------------------------------------------------------------------------------------------------------------------------------------------------------------------------
>EOG091F003M|Crassostrea_gigas|CGI_10019578
MSSVLDMFRTRTKEGELKKSVLKVSDPKKDALTRFKHLRIVLDNYSKL--EAKDFFEANYSHIYFIFNDNFSNVEADLKQRANRAHREDLDAILFVFEKILTLLPELIHKRWMFHSIGRILKKLLHPGNGLKIRKDGIRLFLLWYQILNENASEECHEIFLQLVPGLGKGIHQEVLYGKSQSGAESKESCS-----GIIISGDITPILPGSGEKLPDNITKHYFDALIYYMVSEVIKVEWKNKRMRETCFVFLFDNFKSSYLMWLLPTFDKAGDIYNPRLDLPESRQVSELESHDMPGNVSDCRYSFIKWLAHFVFISKQHDKAIENQVP-------------------------ETVGSEEDITETDQPM-------AAAAENMPGSNASTLSTGSHHSELDSMTSSLCYEEWVDENDIVRSVLLTSRENINIIHESFRQAFLFSLNQSKSIKTVISVYKDWFQHADQKPIFMQEPSDI-----GLGHAPDHHSSLSDILEEDSSDESAPQTKDLSKSLPSLDSINNSRIRNASYLGAIGDLADGGRLN---DVRAGIQKVLQVFIVNSANVFLLQTDDESAMSEQVDLCKKVINIYRYLVMNINMEQKTWEKMLQVLLCITTGVLGDVPIFNRKPTDLQKRLATPIFQTIIVTWIRANLCVFVSGQLWDQFLGVLSSLSGWPELIRQWANTMDTLTRVLAKQVYGLDLTDLPLQRLTEQKEKRRRGKSQEIPRNK--S--------NDKSFSRSWSKNEPPNDKAFTSNAV-------P--FER-GKYKSD----------------------------------------------GAGGSKSRPDLNKQRSLSGEPSPSHSRQPSNASDSALYIRSNSDGNL-ADPKDLVERLKDSPAPE---------------------------------------DLEVAKLSMRDLQSDPDVDSISFEHS----EQDTSYRCTD------------------------------------------------------------------------------SRSPSPTSI-------HSRSPSPISELTVHP--QQKDCPTPDRDSLHIEMAATTTDGGIE-----TKECINDMRSVLAGGSVQGWLPDNAVVLWKRMLGILGDVNQIMDPENHVMVYEELSKILDTLHKIRNNLGVTEDNTFSPPPPDFIPPTTIFTPWEFECLSLPDDYKRGKLLAYQLLCQTVVKRHDVPLSTELLSQFYMCLHTGIGTRDQEIINVLVKHCGPRFFSTPLQSSTLLLKNFIQAVEIVLSSSDLRQTPRSEALSLIGSLMCFPNHYQDLQVLNVGELSVESLSSNTLKECIISQLLNSAKKESAETARCIALSSIGVYLYEELCHQTLHSKLHEAVIVLLGNLRCKHKVAAKTATAILSMLCDHTDQLLNYHAALPKHIIEVVTATVSVLIPLTG-I-EVSQEERKLIVAMLFCVVEWCMKMPISLLLETTDTDRSCVFKVFQVLDVAVKGHSTESLSQARQLLAGMIQDSDFAHLRELHSPV-----------------------------------GDYKSDRKSGESDSIQCAAKLLINHMVNHMCHFPMGSGASRLSSSIQEHHDMEELEVNDLKQEIFYSSNIQFFVQNKRTLVSFIELPALVDLPGGGVTAGLTTARTVCRVLLRDLTGKYAWESSMLYAPPWCQEGSSVKNAKALLDLSSGSELEPLLSHDEHDAP-LTDTE--RPSSMMPLYNLSLPH--------------QDNLNDMLRYIGHTSPECHLIPGEPLNLEAGTPEGFSTESEEAIKGMVIHQKVNELQYYSKHKMDQ------GMLAKPQVPCEGEETTPPFQMCRMMLDQLGLLAWEQRCHFDLLRKSDKLLRELKNLDNQKCRETHKIAVIYVAEGQEDKNSIL-SNCGASKAFEDFVAGLGWEVDLETHQG---FLGGLQQNRTTGNTAPYYATSLTECIFHVSTRMPSG-TD-DAMHIKMRHLGNDEIHIIWSEHTRDYRRGIIPTEFGDVLIIIYPLPSGLYRIEINKKAE--------------VPYFGPLFDGAILDRKVLPGLVRATAINASRVKRSLLPFYHSFYEERAKNFETVIQQHVDFTMFEDFAANVFAPVLPQNATIMDQSQDLSFTASMTSVDQSQSSAVDQVSPAMPRQSRAGSSDTGIFERTAKRLSLTRRKASKTSQHQTPPESPEARSKKS
>EOG091F003M|Biomphalaria_glabrata|NC04_Fiona_pinnata|TRANSCRIPT
------------------------------------------------------------------------------------------------------------------------------------------------------------------------------------------------------------------------------------------------------------------------------------------------------------------------------------------------------------------------------------------------------------------------------------------------------------------------------------------------------------------------------------------------------------------------------------------------------------------------------------------------------------------------------------------------------------------------------------------------------------------------------------------------------------------------------------------------------------------------------------------------------------------------------------------------------------------------ASTSGADDLEITEITATCTAELSTVMSPHSLNDEGICDEGGASNTRE------------------------------------------------------------------------------SRTPSPSSMRSLRFKSGSRSPTPPLPLVMGE--HHKDSPTPDRDSLHIDISGPDDNNVTR-GLDVSVDSIEEVKSIMAGGTMPGWTPDVAVILWRRMLGCLGD-----------------------------------------------------------------------------------------------------------------------------------------------------------------------------------------------------------------------------------------------------------------------------------------------------------------------------------------------------------------LHSAVTGHSSSSLTRVSKSLSDFLLDSDFTNIWDSQG-GLIPSQGAPSQRPFSMDAAMPDMSKDT---TDN----AIHDLRGKSDTDIVKLSATVMTSHLVNHMSHFPMGSGAARLHTTVQEHHDLPDYVEEDLKVDIFDAPNVQ-------------------DAPGGGVTAGLMTARTVCRIIVRDLCGKYCWENSVLYSPPWCTKGSSRH-------------------------------------------------------------------------------------------------------------------------------------------------------------------------------------------------------------------------------------------------------------------------------------------------------------------------------------------------------------------------------------------------------------------------------------------------------------------------------------------------------------------------------------------
>EOG091F003M|Lottia_gigantea|JG30_Tritonia_festiva|TRANSCRIPT
-----------------------------------------------------------------------------------------------------------------------------------------------------------------------------------------------------------------------------------------------------------------------------------------------------------------------------------------------------------------------------------------------------------------------------------------------------------------------------------------------------------------------------------------------------------------------------------------------LDADDDTSLKSQVDLCKRVLNIYRHVVMNVEMDQQTWEQMLKILLIITSGVLTAPPP-VERYRTLGGRLAQPIFQTM-------------------------------------------------------------------------------------------------------------------------------------------------------------------------------------------------------------------------------------------------------------------------------------------------------------------------------------------------------------------------------------------------------------------------------------------------------------------------------------------------------------------------------------------------------------------------------------------------------------------------------------------------------------------------------------------------------------------------------------------------------------------------------------------------------------------QLLNYHPQMPKKITEAIASTISSLIPSH-----------------------------------------------------------------------------------------------------------------------------------------------------------------------------------------------------------------------------------------------------------------------------------------------------------------------------------------------------------------------------------------------------------------------------------------------------------------------------------------------------------------------------------------------------------------------------------------------RDYRRGIIPTEFSDVLIIIYPLPSGLYRIQINRKPE--------------IPFFGPLFDGAIVDGQVLSGLVRASAINAGRLKRSQMSLYRAFYEDRARC---------------------------------------------------------------------------------------------------------------
>EOG091F003M|Biomphalaria_glabrata|JG22_Lomanotus_vermiformis|TRANSCRIPT
---------------------------------------------------------------------------------------------------------------------------------------------------------------------------------------------------------------------------------------------------------------------------------------------------------------------------------------------------------------------------------------------------------------------------------------------------------------------------------------------------------------------------------------------------------------------------------------------------------------------------------------------------------------------------------------------------------------------------------------------------------------------------------------------------------------------------------------------------------------------------------------------------------------------------------------------------------------------------------------------------------------------------------------------------------------------------------------------------------------------------------------------------------------------------------------------------------------------------------------------------------------------------------------------------------------------------------------------------------------------------------------------------------------------------------------------------------------------------------------------------------------------------------------------------------------------------------------------------------------------------------------------------------------------------------------------------------------------------------------------------------------------------------------------------------------------------------------------------------------------------------------------------------------------------------------------------------------------------------------------------------------------------LLSNEYGSPRYTQFIQGLGHMISIEEAEKEKLYLGGL--NTEDGKFAIVWNDESLRVIFHVATLMPTRVGDQN-FNNKKSHIGNDFVSIVYNDSREEYKTGTISGQFNFVSIVIRPLDHG------------------------------------------------------------------------------------------------------------------------------------------------------------------------------------------
>EOG091F003M|Biomphalaria_glabrata|JG07_Cuthona_albocrusta|TRANSCRIPT
-----------------------------------------------------------------------------------------------------------------------------------------------------------------------------------------------------------------------------------------------------------------------------------------------------------------------------------------------------------------------------------------------------------------------------------------------------------------------------------------------------------------------------------------------------------------------------------------------------------------------------------------------------------------------------------------------------------------------------------------------------------------------------------------------------------------------------------------------------------------------------------------------------------------------------------------------------------------------------------------------------------------------------------------------------------------------------------------------------------------------------------------------------------------------------------------------------------------------------------------------------------------------------------------------------------------------------------------------------------------------------------------------------------------------------------------------------------------------------------------------------------------------------------------------------------------------------------------------------------------------------------------------------------------------------------------------------------------------------------------------------GGVTAGLMTARTVCRIIVRDLCGKYCWENSVLYSPPWCTKGCSRQNAQTLLGLATGSELEPLLIQEDSDI----------------------------------------------------------------------------------------------------------------------------------------------------------------RTVERLDHIYPYETHRIGVLYMGKGQKSEEKVLLSNEYGSPRYTTFIQGLGQMVNLEEAEKEKVYLGGL--TKEDGKFTIAWNDESLRVIFHVATLMPTKTGRHP-YQHKKSHIGNDFVSIVYNDSNEEYKIGTISGQFNFVSIVIRPLDHGSNAVYLVTKED--------------I----------------------------------------------------------------------------------------------------------------------------------------------------------------
>EOG091F003M|Biomphalaria_glabrata|JG13_Doto_lancei|TRANSCRIPT
--------------------------------------------------------------------------------------------------------------------------------------------------------------------------------------------------------------------------------------------------------------------------------------------------------------------------------------------------------------------------------------------------------------------------------------------------------------------------------------------------------------------------------------------------------------------------------------------------------------------------------------------------------------------------------------------------------------------------------------------------------------------------------------------------------------------------------------------------------------------------------------------------------------------------------------------------------------------------------------------------------------------------------------------------------------------------------------------------------------------------------------------------------------------------------------------------------------------------------------------------------------------------------------------------------------------------------------------------------------------------------------------------------------------------------------------------------------------------------------------------------------------------------------------------------------------------------------------------------------------------------------LVETPPDT---SAD----TVPEFGGKSDTDIVKLSATVMMSHLVNHMSHFPMGSGAARLHTTVQEHHDMPDYVEEDLRADIF-----------------------------------------------------------------------------------------------DANN----------------------------------------------------------------------------------------------------------------------------------------------------------------RTVERLDHIYPYETHKIGVLYMGKGQKSEEKVILSNEFGSRRYTQFIQGLGHMISVEEAEKEKLYLGGL--TKEDGKFTISWSDESMRIVFHVATLMTVRPGDQQ-FNIKKSHIGNDFVSIVYNDSSEPYKIGTISGQFNFVSIVIRPLDHG------------------------------------------------------------------------------------------------------------------------------------------------------------------------------------------
