# Supplementary material for: Transcriptomics provides a robust framework for the relationships of the major clades of cladobranch sea slugs (Mollusca, Gastropoda, Heterobranchia), but fails to resolve the position of the enigmatic genus Embletonia
Source: BMC Ecol Evol. 2021 Dec 28;21:226. doi: 10.1186/s12862-021-01944-0 (PMC8895541; doi:10.1186/s12862-021-01944-0)
Supplement: Supplementary file 6 — Additional file 6. Archive S4: Unmasked multiple sequence alignments on amino acid level including Doris kerguelenensis and Calmella cavolini prior to the removal of outliers. [file 12862_2021_1944_MOESM6_ESM.zip › Archive_S4/Alignments/EOG091F002C.aa.fasta]

>EOG091F002C|Biomphalaria_glabrata|BGLTMP013503
MTALSALRHLHPHYQAGRLQLQAHYQSLELCIKPKPWLEIILESFSADKVFSTDDPPSRSSFKLLERERRGGEVLQIKKETNKERGITDEERDRQREINTQRERGRQRRKTIEECELLTDSKYRSYITQVEKALRSFEYTSEWADLISALGKLNKVLLSHLKYPVIPKKVTIGKRLAQCLHPALPSGVHLKALETYDIIFKCIGTQRLAHDLFIYCAGLFPLLSHAAMSVKPVLLTVYEKHFVALGRHIKPGLNGLLLGLLPGLEEGAEYYERTNQLLEDFSDAVGPPFFYTGIWECMLSYPSVRLSGATYLLNHLNKRQTMEDQLHMIGLDIDLMVAGICSCLQDSSVLVQRSMLDFLLLAFPMHNGQLTRGDMAKVVEAGVNVVLRRDMSLNRRLYAWLLGTATTATTATV-VDS---HRQRTDSSSTISEMDNSYFQTYSKDLLVTALKAKLLEETSPSTISSADGSYNMLKPFRILISLLDKPEIGPVIIENVLLSVFRRLKMEATLHGNNESV----------KQITLPPDSKLPLETLKTANLLFGSFEPYFLWDYIARMFSFACEQ--KQKEKLDSEKQNESSADVVSIEEMCSLVGFLLDVISLDVYPETTTEHLPDLLRQIISVLTASCDHLTDIEVTTTLKLCSKLLSHVQPSMAGNGL-------------------------------------------------------------------------------------ERSHSMDTGDSVSVFSNSDGLLEGLRDHSGNVHVKVDKYPQEDNVFHAMKADFSNNKEEVCSDDSNKNCPQVNAINSDKQLCESGTESDKSNLNDISSPTVHVDSPDSFNNRNDQQTDSEKTGISSSLSDSALGSVKTSVVTLTSNIRDSGLGGSVLTVTSEPQEL-----------------------------------------------------------------------------------------------------------------------------------------------------------------------------------------VVASELWEYLCEKHNFHHQRSVELFHTLHQVTPNANICEDSNLNIEIERKREEVLISCLTLLLEMWYYPNGTVELFIN----------------------------------------------------------------------------------------------------------------------------------RISIQHVSVHKAKKVSVSEKGEE--DIESKIYAISSEGGNVIYHLSQNKASGLSKGKTLKSSDLKSYTMSVMNSKGNHSVAPVRTHSVTDLSFERVNPENVKIRINPFGSESSLDKLIFDGYEFPQSASMPNLEGVKRLNADTCLKEGIFFDGTEVNEDHFSKEETPVEEPRQDAPVLDDKEVSLDNVKETNNNMNEFTAEEIVTWILDGIITSAVVEATGEECTADADAKSSSGLGMEQSYISPSLDDLRKIDVDSTSGSENDEAKGVSSSNTEESIKMRLSLSINNLKDGSTESLDSDQPRMKDP--RELDPSTDIHELHMHMLLYTQQFDYHRTLYALTTLRTMLHNCPRLVVTAMATTSISSVRAPHLAKLQSLLGRHRKSVFGKNFFGDLPQEVVSSYRSNMLVEIVISLCLYFVRGYYPNLMVNKLSHEELLGNKMVHILGVEILTLMVSELLSIMKESGKNFVSYISDLLSRCKLQKSLLHCLLASVYNQGLGPTSSGGKSESRKLTELIIEFNESGLDPSVNDAFQMKLLQLVLVTVMLEDQIRLVQGTADSQTGP-----TERAHLTSSLLNVHYNASLPIIQQEMFLSAVWSALKQHHLCHLHRHWVGLVTSALPYMGRAMARTVMCVVLQLCRNLEIIALDLS------KKKSTMQ--RVPPDHVVSMLEGLTTLCHYCLLDNTSPVSIGQPAPTSTNISTETASAGQILTNLIHVFNPVTSGKEPSPARDSPPVAPVLDARTRLLGILPRIMACMATLWKAVAIV--NEDN----VYITSHPTVGEFKAVRQHILELLSPISLPHGTNLLAAFAVAWNDRRQTPKK--NQVSP------TICEDQLLLVELVSAIKVLPMDTLIQTVKQVIKQPPLTELT-------------------------------------------------------------KFVQKTPTMEEKKNQKDLQDICQKALESISAIAGSSLEQTTWLRRNFA--------------SLNMSE-VKKEA-SAVKAP-IRR----------SQASDSKYSVQALGLMAELTAPILDVIYSSEEKDKVAPFLTTLLYNVFPYLRHHSSHNVPSYKACSQMLSSISGYQYTRRAWRKEAFELLMETSFFQMDAKSISYWHVIIDNLMTHDKTTFKDLMGRVSITQTGSLNLFSSKEQEYEQRTQMIKRLAFTLFCSETDQYQRAMPDIQERLAEGLRLPSVANVMSSVFLCFRVLILRMSPQHLTSLWPTIITELVQVLLQIEQELSTETDEFK-------------------------------------------------------YRWAFVGTAGE-------DEYPM-------DEDCDGWRPNPLFTPHIIRLSRLLNNRMKKKPTLMKTEPGRPLLTMPKLQSLADLQSFFYTVCHSTEGTHHSSMGAKHSFQSQCVCEQFKNWIGLQCVCEQFKNWIGLQCVCEQFKNWIGLQCVCEQFKNWKGLIIMIYDLV-
>EOG091F002C|Lottia_gigantea|HW18_Janolus_cristatus|TRANSCRIPT
-------------------------------------------------------------------------------------------------------------------------------------------------------------------------------------------------------------------------------------------------------------------------------------------------------------------------------------------------------------------------------------------------------------------------------------------------------------------------------------------------------------------------------------------------------------------------------------------------------------------------------------------------------------------------------------------------------------------------------------------------------------------------------------------------------------------------------------------------------------------------------------------------------------------------------------------------------------------------------------------------------------------------------------------------------------------------------------------------------------------------------------------------------------------------------------------------------------------------------------------------------------------------------------------------------------------------------------------------------------------------------------------------------------------------------------------------------------------------------------------------------------------------------------------------------------------------------------------------------------------------------------------------------------------------------------------------------------DYRRTIYALSTIRAMLLACPRLVVTAMATTSISSVRAPHLAKLQSLLGRHRKSVFGKNFFGDLPPDVLSNYRSNMFVEIVISLCLYFVRGYYPNLMSGKVTQE-----------------------------------------------------------------------------------------------------------------------------------------------------------------------------------------------------------------------------------------------------------------DNVSPVGIGQPAPTATNISTETASAGQILTNLIHVFNPVSSSKETSPARDSAPVSPVLEARNHILGILPRIMTCMSSMWKAVSHGI----E----DSDPVHPVFGDFKEVKQHILELLSPISLPHGTHLLAAFAVAWNDRREKLPGG------------------------------------------------------------------------------------------------------------------------------------------------------------------------NEGEEEVEGQEEIE-EKKES-SVLKVP-NPR----------SQTLDSKHSVQALALLAELTAPLLDVIYTSEEKDKVGQFLSALLLNVFPYLRHHSSNNQPSYRACSQMLSSISGYQYTRRAWRKEAFELLMEPSFFQMDATSIGYWRGVIDNLMTHDKTTFKDLMGRVSITQSGSLNLFNSKEQEYEQRAQMIKRLAFIIFCSESDQYQRAMPDIQERLSECLRLPPVANVMSQVFLCFRVLLLRMSPQHLTSLWPTIITEM-------------------------------------------------------------------------------------------------------------------------------------------------------------------------------------------------------------------------------------------------------
>EOG091F002C|Biomphalaria_glabrata|HW07_Cuthona_caerulea|TRANSCRIPT
------------------------------------------------------------------------------------------------------------------------------------------------------------------------------------------------------------------------------------------------------------------------------------------------------------------------------------------------------------------------------------------------------------------------------------------------------------------------------------------------------------------------------------------------------------------------------------------------------------------------------------------------------------------------------------------------------------------------------------------------------------------------------------------------------------------------------------------------------------------------------------------------------------------------------------------------------------------------------------------------------------------------------------------------------------------------------------------------------------------------------------------------------------------------------------------------------------------------------------------------------------------------------------------------------------------------------------------------------------------------------------------------------------------------------------------------------------------------------------------------------------------------------------------------------------------------------------------------------------------------------------------------------------------------------------------------------------------------------------------------------------------------------------------------------------------------------------------------------------------------------------------------------------------------------------------------------------------------------------------------------------------------------------------------------------------------------------------------------------------------------------------------------------------------------------------------------------------------------------------------------CEDQMLLVQLVAAIKVLPTDTLIQTVKQVIKAPPATELT-------------------------------------------------------------KYVQKIPPVEEKKSQKDLQDICQKTLESTGAIAGSLLEQTTWLRRSFAVKPGPQNEG---------------EE-DVVKVP-NLR----------SQASDSKHSVQALSLLAELTAPLLDVIYTSEEKDKVAQFLSTIMLNVFPYLRHHSSHNLPSYRACSQMLASISGYQYSRRAWRKEAFEMLMEPAFFQMDVTSIHYWRSVIDNLMTHDKTTFKDLMGRVTIPQSGSLNLFNSKELEYEQRAQMIKRLAFIIFCSESDQYQRAMPDIQERLAECLRLPPVPNILSQVFLCFRVLLLRMSPQHLTSLWPTIITEMVQVLLQIEQELSTDTDEFL-------------------------------------------------------YRWAFIGTAGE-------EDSLV---AGNNNDDSKGWGPSSIFKPHMIRLSMLISRHLKKKPNLISTPSGYPLLSMHSIHSLAQLQPFFYTVCHQLQ----------------------------------------------------------------------------
>EOG091F002C|Lottia_gigantea|HW04_Calmella_cavolinii|TRANSCRIPT
--------------------------------------------------------------------------------------------------------------------------------------------------------------------------------------------------------------------------------------------------------------------------------------------------------------------------------------------------------------------------------------------------------------------------------------------------------------------------------------------------------------------------------------------------------------------------------------------------------------------------------------------------------------------------------------------------------------------------------------------------------------------------------------------------------------------------------------------------------------------------------------------------------------------------------------------------------------------------------------------------------------------------------------------------------------------------------------------------------------------------------------------------------------------------------------------------------------------------------------------------------------------------------------------------------------------------------------------------------------------------------------------------------------------------------------------------------------------------------------------------------------------------------------------------------------------------------------------------------------------------------------------------------------------------------------------------------------------------------------------------------------------------------------------------------------------------------------------------------------------------------------------------------------------------------------------------------------------------------------------------------------------------------------------------------------------------------------------------------------------------------------------------------------------------------------------------------------------------------------------------------------------------------------------------------------------------------------------------------------------------------------------------------------------EETETQEERG-APPEV-SSAKAPTIRR----------SQASDSKYSVQALSVLAELTAPMLDVIYSSEEKDKVASFLTTLLYNVFPYLRHHSSHNLPSYRACSQMLSSISGYXYTRRSWRKEAFEMLMEAACFQMDSCSISYWHVVIDNLMTHDKTTFKDLMGRVSINQTGSLNLFSSKEQEYEQRSQVMKRLAFTIFCSEPDQYQRAMPEIQERLAECLRLPQVANVMTSVFLCFRVLILRMSPQHLTSLWPTIITEMVQVLLQIEQELSTETDEF--------------------------------------------------------------------------------------------------------------NEYLR------------------------------------------------------------------------------------------------------------------
>EOG091F002C|Lottia_gigantea|NC06_Pleurobranchaea_californica|TRANSCRIPT
-----------------------------------------------------------------------------------------------------------------------------------------------------------------------------------------------------------------------------------------------------------------------------------------------------------------------------------------------------------------------------------------------------------------------------------------------------------------------------------------------------------------------------------------------------------------------------------------------------------------------------------------------------------------------------------------------------------------------------------------------------------------------------------------------------------------------------------------------------------------------------------------------------------------------------------------------------------------------------------------------------------------------------------------------------------------------------------------------------------------------------------------------------------------------------------------------------------------------------------------------------------------------------------------------------------------------------------------------------------------------------------------------------------------------------------------------------------LNADRVNPDDVKLRINPFGSESSLDKLIFDGYDFPQSTSMPNLDGVRRLNADMCKKEGIYFEGTEA------------------------------------------------------------------------------------------------------------------------------------------------------------DDSTDIHELHMHMLLYCQQYDYRRTIYALSTIRAMLLACPRLVVTAMATTSISSVRPPHLAKLQALLGRHRKSVFGKNFFGDLPPEVVSSYRSNMFVEIVISLCLYFVRGYYPNLMMSKLTQEELLGNKMVHILSVEILTLLVSELLSIMKN-------------------------------------------------------------------------------------------------------------------------------------------------------------------------------------------------------------------------------------------------------------------------------------------------------------------------------------------------------------------------------------------------------------------------------------------------------------------------------------------------------------------------------------------------------FAVKPGPQNEAEEDGEGQEEPEMEAPET-TVSKAP-KRA----------SQASDSKYSVQALAMMAELTAPVLDVIYSSEEKEKVSPFLSTLLLNVFPYLRHHSSYNLPSYRACSQLLSSISGYQYTRRSWRKEAFEMLMESAFFQMDAKSILCWKVVIDNLMTHDKTTFKDLMSRVSMTQSGSLNLFSSKEQEYEQRAQMIKRLAFTIFCSEADQYQRAMPDIQERLAECLRLPQVANVMAQVFLCFRVLLLRMSPQHLTSLWPTIITEMVQVLLQVEQELSTETDEF-------------------------------------------------------------------------------------------------------------------------------------------------------------------------------------------------------------------------------------
>EOG091F002C|Crassostrea_gigas|CGI_10011087
MSALT-----------I---------------------------------------------------------------------------------------------LAEECELLNDSKYRSYITQVEKALKSFEYTSEWADLISALGKLNKVLVGHTKYPVIPKRVTIGKRLAQCLHPALPSGVHLKALETYDIIFKCIGTQRLAQDLFIYSAGLFPLLGHAAMGVKPVLLTVYERHFVSLGKHIKPGLNGLLLGLLPGLEEGSELLDRTVGLLDDFCQAAGHEYFYTCLWECVKSCPSVRLPATTFLLCHYNKKQSMEDQLYMMGLNIDLMVEAVCGAIQDTNVLVQRSLLDFMMLAFPMHNDQLTRADMSKIVLAVVNVVLRRDMSLNRRLYSWLLGSNVTNMAALNIPAEFSRHQTGGDSVSTSSETDLGYFYTFSKDLLIQALKQKLSDTEDEEGDGREGTKLGVLRPFRILMSLLDKPEIGPVILESVLLAVFRCLYRECGSYTKRRQERREGGVSSKSWKLEEERDERTQSELIKTSNLLFGAFEPYFIWDYVARMFEASCQKCVSS--KRVRRTNSVQETDIPALPELCTLVEYLLDIISLETFLETQTDHLPDLLFRITNTMTSYCGDISEGDMSCTIHLCSKLLSKVQPPMNAIDN-------------------------------------------------------------------------------------NLDESEITPDFPDEVNLQDIQRLQESTELEKE--------------N-----------------------------------QSGEETKKQTHEQSEDTDHPTEGHLSSGPTQRSM-----------------KRQRSRYPLNMMQACVECYQNFFHMYSTTKVLQSEEIARQCMERLVCPQEGMRSEESDSVLDTASEYSFEDHVPSAIDQSNYQTLVPADRLSEDVITTFKHACKLLSEFSNFPIYCTDFQKALK--RSQTEDENLPRWLCDLMTCNIAVENFDIQTTTIGIVMELIQLTRSVGSDDPDHSTVD---HSPTGGTVSVMILPALLPRHLKYLNGNTVFYKVIAEILWEFLDSSCPEHHQQTVRLFHNLHQVAPSSWVCEDVIGR-YLVTDNQVEKIEAFKRFAVLWHLTRNIRDHISPSGSARKFDRSMFVVLDSLREEDSAVKSVATNWLTHLLQRGDIGRILDPILH-----------------------------------------------------------------------MLLHPDTARVSVQHVNIHTPRKVHLSESSEE--GSEAQIYAISSEGGNIIYHVSSEGR----KITGRKAENLKQIAL-VMGEHGSTSL----TPHDQELHFERVRPDDLNLRINPWGSESSLDR--FDGFDQSTPTQQANLTNAKRLDKETCYKEGIYFGNEG---------EEPTE----------------------DEKDSAPSSLEAAGWVIDIVMDQVFDQTMVEENKQMTESATEQKPLERTESVTSSELQDQDILNNIER------------------------------RGLEMDSPTGSELDLSKATLREDKVNTDIHTLHMHMLLYTQRYDSKRTLYALEMLKSMLQTCPRLLVTALVTTSISSVRNRQLAKIQTLLARHRKSIFGKNFFGELPSEVLSSYRSNMFIEVMISICLYFIRSYFPNLMMSKLSVEELNCNKEVHILATEVLTCLLSELIAIMKDSGKSLMSYIKDLLSRCKLQKAVLYSCLASVYNSR----VKDPCQSSSNITEAIILFNEENLDPSSNETFQIKLLNLMLVMIMLEHNVQKIQNENEAAAPPSQDTEKQGVSLHQSMMNVKFSAGQAVVQQQMFVSCVLSALKQQHMAHMHRHWVAMVTSSLPYMGKSLPNIVLVVTSQLCKNLEILATSYKQEDSGSKESTRRR--CLPVDHLVSVLEGLTTLCHFCLLDSVAPVSVGLQTPSLNTVTMETSSAGQILNNLINVFNPSTNSREVSPARESTPA-PVMEARRGLLSIMPRIIACMTSLWRAVNVDE----DSSNVLESNTW-IMGRPKVIRQCILSFLSPLSLPHGIHLLGAVGVAWNDRRKKTTP--TN--KKI----SPCEDQLLLVDLISAIKVLPTDTLVQTVNKVLKQPPQTEIAKNKKSVPLEVNILQFFYSYVQQTPV-TSLMDSWGSFLTLLRDGMQLNLSPPGKFLLFQILCEFVQKIPQIEEKKSQKELQELSQRILEMVGLIAGSSLEQTTWLRRNLAVKQTPQIAG---------------SEIDDESETDQEMMERKVADPK-----------QIKLICSQLTAPLLDVIYSSEEKDKVAPFLSTLLYNVFPYLRNHSFPNIPSFRACSQILSSVSGYQYTRKAWRREALDLLLDPAFFQMDVRCLGFWRTVVDNLMTHDKTTFKDLMSRVSITQSGSLNLFSSKEQELEQRAQMLKRLAFTIFCSEPDQYQKSMPDIQERLAESLRVPHQAPS---------------------------IMAQVQVFMQIEQELSNDTDEFKTQIARIAALDSSWAHLGNGLNAHNNPAWLQLYLSQQSPVPIRGFSSTREDG----YRWAFIGGAAAGNDNDDSEEEEEEEEEKKD-KKKKKKKKRPKFVPHIIRLTRLINERVGGATPIMKQIPGRPLLTQTHLKSLSELQPFFNTLCHAGPSDGDYVVGKQKPGQYGAQNGVGQGLRKGIPKSKSFPAKIDKCQRTDSQLGAQQ-KTHRQIIEELVGRDFLEPCPLH
>EOG091F002C|Lottia_gigantea|LotgiG154021
MKSFFSALGINSKMSML---------------------------------------------------------------------------------------------TVEECELLSDSKYRSYINQVDKALKSFEYTSEWADLISALGKLNKVLLSHIKYPVIPKKVTIGKRLAQCLHPALPSGVHLKALETYDIIFRCIGTQRLAQDLFVYSAGLFPLLNHAAMSVKPVLLTVYEKHIVALSKHIKPGLNGLLIGLLPGLEEGAEFYDRTNLLLEEFRDAVNPEFFYTCMWECVLSCPSVRLPAITFLLSHFNKKKSMEDQLPMMGLNIDLMVQALSSSIQDSSVLVQRSSLDFLLLAFPMHNAQLTKSDTAIIVQAAINVVLRRDMSLNRRLYGWLLGTN--APSSSLPEGI---RLVRSDSTSTSSEMDLSYFQHYSKDLLVQAIRMKLAYPDDCEMK--LAGVSNMMKPFRIIISLLDKPEIGPVIIDQVLMSVFKCLYKECQKEGLNNKNMKRTKPKLKRQDSG--GDKGPAAELIKTANLLFGSFEPYFIWDYLARMFDLACLN--ASGESIENDKHDD-----LVITELCDIGEFLLDIISLETYQETQTEHLPELLRHIISSVTTYCHSITEYDITSTLKLCSKIFTRVQPSVAVVDLEDQDSFSISGVGEIFEDVYRLKLEKLNGDKSEPTPEKKNSEKDKENNNENPDKKPALPDRDSGISSSYSIKQLGTGSANEGKTTPNNEKIVTVGENESSDKEAEDKGDVYFSAEESPVKKASNLEDRKSDIE-----------------------------------KSGEESKCKEHKDGVKATVDTVNDAKNMNTTDQAKDTSKKSILKKSYSSDSRTRKGSVRLTTMQSCIDSYLELFHTLICDKILKSFTVSAKCMEALITQLDHTKLKENDSVLDNNSTSEFEEFGSKDLSGLEKLKISPAS-LSEASYQAFDKACRLLVDFASFPIYCTDFIKLMGQTMEDEPDFSLPKWLEDLITCSCFFQKFDIQTSAISTMLDLINLTQSLQSESESKGQ---NFQSTNEGRISVVILPALLPSHLKFINYNTMFFQVVAGELWQHLGEKTSSRHQKSVELFYFLHQVAPSSWICEDTVGS-ALVATDEKTRIEAFKRFTVLWHLTRDGKLDVKPGAGIRTFDRSMFVVLDSLKEESGSTKTIATTWLTHCVQRGDISRVLQPILLMLLHPDTASQVSRVLQPILLMLLHPDTASQVSLVLQPILLMLLHPDTVSQVSLVLQPILLMLLLVLQPILLMLLHPDTVRISVQHVNIHEPRKVRLSECSEE-EDVETKIYAISSDGGNVIYHVSNEGK----KYQTIPIDHIPSYDIAVTNGSAGASTAPVRTSSEPEMSFERVNPENLKLRFNPFGSDHSLDRLIYDDI----PTPRPDIGNAKRLDKTTCQKEGIYFDGDERDEVIEGSHEETSE----------------------SSEKDSCSSEDIVRQILEDLISQAVGTDASEDLKPVLKHSHQRLGSITSHESHLG--DEEQLLISMDK------------------------------QSNGMDSMSGSETDLTHT--SQDKNTSGVHTLHMHLLLYSQKYDYERTLYALSTLKAMLTMCPRLIVTALSTTSISTMNPPQLANLQLLLARHRKSVFGRNFFGEIQSEVLSSYRSNMILEIFISLCLYYIRSYYPNLMVSKLSAEELAGNKDVHIMATEILTLLMSELITIIQESGKNFTLYIHDLLTKCKLQKALLHCILASVYNFR----QKGEVDSGMKITEAIVSFNEDEIESSANETYQIKLLRLVLVMIMLESKIYTSSNEE------SNDWERAKSTFPSTLINCRYNIALPIIQQGMFLSGVLSALKQHHMSHLHRHWVAMITSALPYMGKATSKVVLCVVSQLCRNIEVLAAEFE------SKKRTVRLTKVPADHLITILEGLTAICHYCLLDNASPVSIGLPAPTVTNISTETASTGQIFSNLIHVFNPIQNVREASPLRDNTAMSPVIEARRNLLSILPRIMACMAVMWKALNTVTSGEAD----RFTQARLTMGSPKKIRQHILEFLSPLSLPHGTNLLGAVAVAWNDRRKKVHGGVKKVIP------VPCEDQLLLVELVSSIKVLPTDTLIQTIKQVLKQPPPTELTNKK-SVPLEINMLQFFYAYVEEI-TPTQIMDSWQSLLSLMKDSLQLNLPAPGQFLLLQILNEFVQKMPTMEDKKQQKELQDITQKILEAVSYIAGSSLEQTTWLRRNLAVKPGPQNHIVQDTEDVEASEDSESEV-EEKHVVEKHVVEKHVVEPQLNLEINSKYSVQALSLLAELTAPLLDVVYGSDEKDKISPFINTILCNVFPYLKSHSNHNLPSYRASSQILSSISGYQYSRKSWRKEALEYLLDPAFFQMDVKCIRYWKFIIDNLMTHDKTTFKDLLSRVVMTPSGGINLFSSKEQEFEQRAQMLKRLSFTILCSDKDQYQRYMPDIQERLAESLKVLQVPSVQSQVFLCFRVLLLRMSPNQLTSLWPTIITEMVHVCLQMEQELSTDTDEFKTQLQRIAALDSSWAHLGNGLNAHNNPAWLQLYLSVCKLLDLCLALPADSVPQFQLYRWAFIGAAAG-------EDDVEDELEVKK-EVKDKRLMAPSFVPHIVRLSKLLNIRLQREPGLIKRIPGRPLLSLTYLRSLVELQPFFNTLCHASQIERNFSSHNHSNNV--------------MPKSRSAPIFDELSASYVHDWQSDLPKSNLQFIEELVERDFLDPITH-
>EOG091F002C|Lottia_gigantea|JG17_Hancockia_uncinata|TRANSCRIPT
---------------------------------------------------------------------------------------------------------------------------------------------------------------------------------------------------------------------------------------------------------------------------------------------------------------------------------------------------------------------------------------------------------------------------------------------------------------------------------------------------------------------------------------------------------------------------------------------------------------------------------------------------------------------------------------------------------------------------------------------------------------------------------------------------------------------------------------------------------------------------------------------------------------------------------------------------------------------------------------------------------------------------------------------------------------------------------------------------------------------------------------------------------------------------------------------------------------------------------------------------------------------------------------------------------------------------------------------------------------------------------------------------------------------------------------------------------------------------------------------------------------------------------------------------------------------------------------------------------------------------------------------------------------------------------------------------------------------------------------------------------------------------------------------------------------------------------------------------------------------------------------------------------------------------------------------------------------------------------------------------------------------------------------------------------------------------------------------------------------------------------------------------------------------------------------------------------------------------------------------------------------------------------------------------------------------------------------------------------------------------------------------------------------------------------------------------------------------------------------------------------------------------------------------------------------INYWRCVIDNLMTHDKTTFKDLMGRVSITQSGSLNLFNSKEQEYEQRAQMIKRLAFVIFCSETDQYQRSMPDIQERLSECLRLPQVANVMSQVFLCFRVLLLRMSPQHLTSLWPTIITEMVQVLLQIEQELSTDTDEFKTQIQRIAALDSSWAHLSNGLNAHNNPAWLQLYLNVCKLLDMCLLLSADLVPQFQLYRWAFVGTAGE-------DDFV----EKAG-DEEASWRPGPLFTPHIIRLSYLINNKLRSRPDLIKTPAGLPLLTMHSLHSLAELQAFFHTVCQQLTP-------QHN-----------------------------------------------------------------
>EOG091F002C|Lottia_gigantea|HW15_Flabellina_babai|TRANSCRIPT
--------------------------------------------------------------------------------------------------------------------------------------------------------------------------------------------------------------------------------------------------------------------------------------------------------------------------------------------------------------------------------------------------------------------------------------------------------------------------------------------------------------------------------------------------------------------------------------------------------------------------------------------------------------------------------------------------------------------------------------------------------------------------------------------------------------------------------------------------------------------------------------------------------------------------------------------------------------------------------------------------------------------------------------------------------------------------------------------------------------------------------------------------------------------------------------------------------------------------------------------------------------------------------------------------------------------------------------------------------------------------------------------------------------------------------------------------------------------------------------------------------------------------------------------------------------------------------------------------------------------------------------------------------------------------------------------------------------------------------------------------------------------------------------------------------------------------------------------------------------------------------------------------------------------------------------------------------------------------------------------------------------------------------------------------------------------------------------------------------------------------------------------------------------------------------------------------------------------------------------------------------------------------------------------------------------------------------------------------------------------------------------------------------------------------------------------------------------------------------------------------------------------------------------------------------------------------------------------------------------------------------------------------------------------------------------------------------LRTQIQRIAALDSTWAHLSNGLNAHNNPAWLHLYLNVCKLLDMCLLLPADTVPQFQLYRWAFIGTAGE-------DDNQE------------------------------------------------------------------------------------------------------------------------------------------------------
>EOG091F002C|Biomphalaria_glabrata|JG27_Phidiana_lynceus|TRANSCRIPT
-----------------------------------------------------------------------------------------------------------------------------------------------------------------------------------------------------------------------------------------------------------------------------------------------------------------------------------------------------------------------------------------------------------------------------------------------------------------------------------------------------------------------------------------------------------------------------------------------------------------------------------------------------------------------------------------------------------------------------------------------------------------------------------------------------------------------------------------------------------------------------------------------------------------------------------------------------------------------------------------------------------------------------------------------------------------------------------------------------------------------------------------------------------------------------------------------------------------------------------------------------------------------------------------------------------------------------------------------------------------------------------------------------------------------------------------------------------------------------------------------------------------------------------------------------------------------------------------------------------------------------------------------------------------------------------------------------------------------------------------------------------------------------------------------------------------------------------------------------------------------------------------------------------------------------------------------------------------------------------------------------------------------------------------------------------------------------------------------------------------------------------------------------------------------------------------------------------------------------------------------------------------------------------------------------------------------------------------------------------------------------------------------------------------------------------------------------------------------------------------------------------------------------------------------------------------------------------------------------------------------------------------------------------------------------------------------------------------------------------------------------------------YRWAFIGTAGE-------D-------------------------------------------D--------------------------------------------------------------------------------------------------------------
>EOG091F002C|Lottia_gigantea|NC04_Fiona_pinnata|TRANSCRIPT
--------------------------------------------------------------------------------------------------------------------------------------------------------------------------------------------------------------------------------------------------------------------------------------------------------------------------------------------------------------------------------------------------------------------------------------------------------------------------------------------------------------------------------------------------------------------------------------------------------------------------------------------------------------------------------------------------------------------------------------------------------------------------------------------------------------------------------------------------------------------------------------------------------------------------------------------------------------------------------------------------------------------------------------------------------------------------------------------------------------------------------------------------------------------------------------------------------------------------------------------------------------------------------------------------------------------------------------------------------------------------------------------------------------------------------------------------------------------------------------------------------------------------------------------------------------------------------------------------------------------------------------------------------------------------------------------------------------------------------------------------------------------------------------------------------------------------------------------------------------------------------------------------------------------------------------------------------------------------------------------------------------------------------------------------------------------------------------------------------------------------------------------------------------------------------------------------------------------------------------------------------------------------------------------------------------------------------------------------------------------------------------------------------------------------------------------------------------------------------------------------------------------------------------------------------------------------------------------------------------------------------------------------------------------LRMSPQHLTSLWPTIITEMVQVLLQIEQELSTDTDEFKTQIQRIAALDSNWAHLSNGLNAHNNPAWLHLYLNVCKLLDMCLLLPADLVPQFQLYRWAFIGTAGE-------EDSQE---AGNNNEEAKPWGPNSIFKPHMIRLSRLISRHLKNKPDLVSTPPGYPLLSMHNIHSLAQL----------------------------------------------------------------------------------------
>EOG091F002C|Biomphalaria_glabrata|JG05_Bornella_anguilla|TRANSCRIPT
-----------------------------------------------------------------------------------------------------------------------------------------------------------------------------------------------------------------------------------------------------------------------------------------------------------------------------------------------------------------------------------------------------------------------------------------------------------------------------------------------------------------------------------------------------------------------------------------------------------------------------------------------------------------------------------------------------------------------------------------------------------------------------------------------------------------------------------------------------------------------------------------------------------------------------------------------------------------------------------------------------------------------------------------------------------------------------------------------------------------------------------------------------------------------------------------------------------------------------------------------------------------------------------------------------------------------------------------------------------------------------------------------------------------------------------------------------------------------------------------------------------------------------------------------------------------------------------------------------------------------------------------------------------------------------------------------------------------------------------------------------------------------------------------------------------------------------------------------------------------------------------------------------------------------------------------------------------------------------------------------------------------------------------------------------------------------------------------------------------------------------------------------------------------------------------------------------------------------------------------------------------------------------------------------------------------------------------------------------------------------------------------------------------------------------------------------------------------------------------------------------------------------------------------------------------------------------------------------------------------------------------------------------------------------------------------------------------------------------------------------------------------YRWAFVGTAGE-------DDTIA---EEPD-DEDASWRPNPLFTPHIIRLSRLINNKLKTKPDAIHTAPGLPLLTMHSLHSLAQLQPFFFTIC--------------------------------------------------------------------------------
>EOG091F002C|Lottia_gigantea|JG23_Melibe_leonina|TRANSCRIPT
------------------------------------------------------------------------------------------------------------------------------------------------------------------------------------------------------------------------------------------------------------------------------------------------------------------------------------------------------------------------------------------------------------------------------------------------------------------------------------------------------------------------------------------------------------------------------------------------------------------------------------------------------------------------------------------------------------------------------------------------------------------------------------------------------------------------------------------------------------------------------------------------------------------------------------------------------------------------------------------------------------------------------------------------------------------------------------------------------------------------------------------------------------------------LLHTLHQVTPNANLCEDVIGQ-DLISDSEDDRIAAFKKFNVLWHLTRSIKSEPNPLHSPRTFDRSMFVV------------------------------------------------------------------------------------------------------------------------------------------------------------------------------------------------------------------------------------------------------------------------------------------------------------------------------------------------------------------------------------------------------------------------------------------------------------------------------------------MATTSISSVRPPHLAKLQSLLGRHRKSVFGKNFFGDLPPDVLSNYRSNMIVEIVISLCLYFVRGYY------------------------------------------------------------------------------------------------------------------------------------------------------------------------------------------------------------------------------------------------------------------------------------------------------------------------------------------------------------------------------------------------------------------------------------------------------------------------------------------------------------------------------------------------------------------------------------------------------------------------------------------------------------------------------------------------------------------------------------------------------------------------------RVSITQSGSLNLFNSKEQEYEQRAQMIKRLAFVIFCSETDQYQRSMPDIQERLSECLRLPQVAGVMSQVFLCFRVLLLRMSPQHLTSLWPTIITEMVQVLLQIEQELSTDTDEFKTQIQRIAALDSSWAHLSNGLNAHNNPAWLQLYL---------------------------------------------------------------------------------------------------------------------------------------------------------------------------------------------------
>EOG091F002C|Lottia_gigantea|HW14_Flabellina_affinis|TRANSCRIPT
----------------------------------------------------------------------------------------------------------------------------------------------------------------------------------------------------------------------------------------------------------------------------------------------------------------------------------------------------------------------------------------------------------------------------------------------------------------------------------------------------------------------------------------------------------------------------------------------------------------------------------------------------------------------------------------------------------------------------------------------------------------------------------------------------------------------------------------------------------------------------------------------------------------------------------------------------------------------------------------------------------------------------------------------------------------------------------------------------------------------------------------------------------------------------------------------------------------------------------------------------------------------------------------------------------------------------------------------------------------------------------------------------------------------------------------------------------------------------------------------------------------------------------------------------------------------------------------------------------------------------------------------------------------------------------------------------------------------------------------------------------------------------------------------------------------------------------------------------------------------------------------------------------------------------------------------------------------------------------------------------------------------------------------------------------------------------------------------------------------------------------------------------------------------------------------------------------------------------------------------------------------------------------------------------------------------------------------------------------------------------------------------------------------------------------------------------------------------------------------------------------------------------------------------------------------------------------------------------------------------------------RAMPDIQERLSECLRLPPVATILSQVFLCFRVLLLRMSPQHMTSLWPTIITETVQVLLQIEQELSTDTDEFKTQIQRIAALDSNWAHLSNGLNAHNNPAWLQLYLN--------------------------------------------------------------------------------------------------------------------------------------------------------------------------------------------------
>EOG091F002C|Lottia_gigantea|JG18_Hermissenda_opalescens|TRANSCRIPT
----------------------------------------------------------------------------------------------------------------------------------------------------------------------------------------------------------------------------------------------------------------------------------------------------------------------------------------------------------------------------------------------------------------------------------------------------------------------------------------------------------------------------------------------------------------------------------------------------------------------------------------------------------------------------------------------------------------------------------------------------------------------------------------------------------------------------------------------------------------------------------------------------------------------------------------------------------------------------------------------------------------------------------------------------------------------------------------------------------------------------------------------------------------------------------------------------------------------------------------------------------------------------------------------------------------------------------------------------------------------------------------------------------------------------------------------------------------------------------------------------------------------------------------------------------------------------------------------------------------------------------------------------------------------------------------------------------------------------------------------------------------------------------------------------------------------------------------------------------------------------------------------------------------------------------------------------------------------------------------------------------------------------------------------------------------------------------------------------------------------------------------------------------------------------------------------------------------------------------------------------------------------------------------------------------------------------------------------------------------------------------------------------------------------------------------------------------------------------------------------------------------------------------------------------------------------------------------------------------------------------------------------------------QVFLCFRTLLLRMSPQHLTSLWPTIITETVQVMLQIEQELSNDTDEFKTQIQRIAALDSNWAHLSNGLNAHNNPAW--------------------------------------------------------------------------------------------------------------------------------------------------------------------------------------------------------
>EOG091F002C|Biomphalaria_glabrata|HW10_Embletonia_pulchra|TRANSCRIPT
--------------------------------------------------------------------------------------------------------------TVEECELLTDSKYRSYINQVEKALRSFEYTSEWADLISALGKLNKVLLSHLKYPVIPKKVTIGKRLAQCLHPALPSGVHLKALEAYDIIFKCIGTQRLAHDLFIYTAGLFPLLGNASMSVKPTLLTVYERHFVALGRHIKPGLNGLLLGLLPGLEEGAEYYERTNLLLEDFSDAAGPPFFYTAVWQCMLSCPSVRLPGITYLLNHLNKTQSM------------------------------------------------------------------------------------------------------------------------------------------------------------------------------------------------------------------------------------------------------------------------------------------------------------------------------------------------------------------------------------------------------------------------------------------------------------------------------------------------------------------------------------------------------------------------------------------------------------------------------------------------------------------------------------------------------------------------------------------------------------------------------------------------------------------------------------------------------------------------------------------------------------------------------------------------------------------------------------------------------------------------------------------------------------------------------------------------------------------------------------------------------------------------------------------------------------------------------------------------------------------------------------------------------------------------------------------------------------------------------------------------------------------------------------------------------------------------------------------------------------------------------------------------------------------------------------------------------------------------------------------------------------------------------------------------------------------------------------------------------------------------------------------------------------------------------------------------------------------------------------------------------------------------------------------------------------------------------------------------------------------------------------------------------------------------------------------------------------------------------------------------------------------------------------------------------------------------------------------------------------------------------------------------------------------------------------------------------------------------------------------------------------------------------------------------------------------------------------------------------------------------------------------------------------------------------------------------------------
>EOG091F002C|Biomphalaria_glabrata|HW13_Favorinus_branchialis|TRANSCRIPT
--------------------------------------------------------------------------------------------------------------TVEECELLTDSKYRSYINQVEKALRSFEYTSEWADLISALGKLNKVLLSHLKYPVVPKKVTIGKRLAQCLHPALPSGVHLKALETYDIIFKCIGTQRLAHDLFIYTAGLFPLLGHASMSVKPVLLTVYEKHFVALGRHIKPGLNGLLLGLLPGLEEGAEYFERTNLLLEDFSDASGPPFFYTAIWQCMLSCPSVRLSGVTYLLSHLNKLQSMEDQLHMIGLEIDLMVAGIGVCLQDTSVLVQRSMLDFILIAFPMHNNQLTKADLGKTLEAAVNVVLRRDMSLNRRLYAWLLGTSTTATSATLSMEA---DSRDRSGSNSTTDAYNDYFQIYSKDLLVGALKSKLHIDYSSMHKSILDGPSPILKPFRILISLLDKPEIGPVVIENVLLSVFRSLKAEGDH---LSKV-------SKSKIATTSPENKIPLETLKTANLLFSSFETYFLWDFIGRLFSSMCDL--KSHSSRDS-VSGDLQMEVVSIVELCELVEFLLDILALDVYPETSTEHIPELLHQVTISLTSACNYLTDLEITTVLKLCSKLFSHVQPSIAAFGT-------------------------------------------------------------------------------------NRSQSVDVGDNVSVFSNSE-----------------------------------------------------------------------------------------------------------------------------------------------------------------------------------------------------------------------------------------------------------------------------------------------------------------------------------------------------------------------------------------------------------------------------------------------------------------------------------------------------------------------------------------------------------------------------------------------------------------------------------------------------------------------------------------------------------------------------------------------------------------------------------------------------------------------------------------------------------------------------------------------------------------------------------------------------------------------------------------------------------------------------------------------------------------------------------------------------------------------------------------------------------------------------------------------------------------------------------------------------------------------------------------------------------------------------------------------------------------------------------------------------------------------------------------------------------------------------------------------------------------------------------------------------------------------------------------------------------------------------------------------------------------------------------------------------------------------------------------------------------------------------------------------------------------------------------------------------------------------------------------------------------------------------------------------------------------------------------------------------------------------------------------------------------------------------------------------------------------------------------------
>EOG091F002C|Biomphalaria_glabrata|HW11_Eubranchus_exiguus|TRANSCRIPT
--------------------------------------------------------------------------------------------------------------TVEECELLTDSKYRSYINQVEKALRSFEYTSEWADLISALGKLNKVLLSHLKYPVIPKKVVIGKRLAQCLHPALPSGVHLKALETYDIVFKCIGTQRLAHDLFIYTAGLFPLLGHASMSVKPVLLTVYEKHFVALGRHIKPGLNGLLLGLLPGLEEGAEYYERTNLLLEDFSDAAGPPFFYTAIWQCMLSCPTVRLSGTTYLLSHLNKQQSMEDQLHMMGLEIDLMVESICACLQDSSVLVQRTMLDFILIAFPMHNNQLTRADLGKTLEAAVNVVLRRDMSLNRRLYAWLLGTSTTATSATLGI------RERNGSSSSTTTNHNDYFQIHSKDLLVGALKSKLQIDYTALHKSLLDGPSPILKPFRILISLLDKPEIGPVVIECVLLAVFRALKNESNH---LANV-------AK-LAASHLSENGIPLETLKTANLLFGSFETYFLWDFIGRLFSSMCDD--RVERETSSTTAIKDAEDVSSVVELCDLVEFLLDILALDVYPETSTEHIPELLHQVTISLTMACNSLTETEICTVLKLCSKLFAHVQPSIAGFGS-------------------------------------------------------------------------------------NRSR------------------------------------------------------------------------------------------------------------------------------------------------------------------------------------------------------------------------------------------------------------------------------------------------------------------------------------------------------------------------------------------------------------------------------------------HSTNTND-------------------------------------------------------------------------------------------------------------------------------------------------------------------------------------------------------------------------------------------------------------------------------------------------------------------------------------------------------------------------------------------------------------------------------------------------------------------------------------------------------------------------------------------------------------------------------------------------------------------------------------------------------------------------------------------------------------------------------------------------------------------------------------------------------------------------------------------------------------------------------------------------------------------------------------------------------------------------------------------------------------------------------------------------------------------------------------------------------------------------------------------------------------------------------------------------------------------------------------------------------------------------------------------------------------------------------------------------------------------------------------------------------------------------------------------------------------------------------------------------------------------------------------------------------------------------------------------------------------------------------------------------------------------------------------------------------
>EOG091F002C|Lottia_gigantea|NC05_Hermissenda_crassicornis|TRANSCRIPT
------------KMSML---------------------------------------------------------------------------------------------TVEECELLTDSKYRSYINQVEKALRSFEYTSEWADLISALAKLNKVLLSHLKYPVVPKKVTIGKRLAQCLHPALPSGVHLKALETYDIIFKCIGTQRLSHDLFIYTAGLFPLLGHASMSVKPVLLTVYEKHFVALGRHIKPGLNGLLLGLLPGLEEGAEYFDRTNLLLEDFSDASGPPFFYTAIWQCMLSCPSVRLSGTTYLLSHLNKQQSMEDQLHMIGLEIDLMIAGICACLQDTSVLVQRSMLDFILIAFPMHNNQLTKSDLGKTLEAAVNVVLRRDMSLNRRLYAWLLGTTTTATSATLSMDV---DSRERSSSTSTTDAYNDYFQIYSKDLLVGALKSKLHIDYSALHKSILDGPSPILKPFRILISLLDKPEIGPVIIENVLLSVFRALKSE------------------------------------------------------------------------------------------------------------------------------------------------------------------------------------------------------------------------------------------------------------------------------------------------------------------------------------------------------------------------------------------------------------------------------------------------------------------------------------------------------------------------------------------------------------------------------------------------------------------------------------------------------------------------------------------------------------------------------------------------------------------------------------------------------------------------------------------------------------------------------------------------------------------------------------------------------------------------------------------------------------------------------------------------------------------------------------------------------------------------------------------------------------------------------------------------------------------------------------------------------------------------------------------------------------------------------------------------------------------------------------------------------------------------------------------------------------------------------------------------------------------------------------------------------------------------------------------------------------------------------------------------------------------------------------------------------------------------------------------------------------------------------------------------------------------------------------------------------------------------------------------------------------------------------------------------------------------------------------------------------------------------------------------------------------------------------------------------------------------------------------------------------------------------------------------------------------------------------------------------------------------------------------------------------------------------------------------------------------------------------------------------------------------
>EOG091F002C|Lottia_gigantea|NC01_Armina_californica|TRANSCRIPT
------------KMSML---------------------------------------------------------------------------------------------TVEECELLTDSKYRSYISQVEKALRSFEYTSEWADLISALGKLNKVLLSHLKYPVIPKKVTIGKRLAQCLHPALPSGVHLKALESYDIIFKCIGTQRLAHDLFIYTAGLFPLLSHASMSVKPVLLTVYERHFVALGRHIKPGLNGLLLGLLPGLEEGAEYFDRTNLLLEDFSDAAGPPFFYTAIWQCMLNCPSARLSGITFLLNHLNKQQSMEDQLHMIGLEIDLMIAGICACLQDSSVLVQRSMLDFLLMAFPMHNEQLTKADLGKTLEAAINVVLRRDMSLNRRLYAWLLGTSTTSTSATLGMDV---DSRERSNSTSTTDAHNDYFQNYSKDLLVNAIKSKLHIDYSSLNQSIMDGPSPILKPFRILISLLDKPEIGPVIIENVLLSVFRSLKREGDCFLKVNKS-------PTNVTSSNASESKIPLETLKTANLLFSSFETYFLWDFIGRLFTSICDL--KS--QNTKTTSKEHAMDDVSVKELCDLVEFLLDLLALDVYPETSTEHIPELLHQVTISLTGACKSLTELEITNVLKLCSKLFSHVQPSMA-----------------------------------------------------------------------------------------------------------------------------------------------------------------------------------------------------------------------------------------------------------------------------------------------------------------------------------------------------------------------------------------------------------------------------------------------------------------------------------------------------------------------------------------------------------------------------------------------------------------------------------------------------------------------------------------------------------------------------------------------------------------------------------------------------------------------------------------------------------------------------------------------------------------------------------------------------------------------------------------------------------------------------------------------------------------------------------------------------------------------------------------------------------------------------------------------------------------------------------------------------------------------------------------------------------------------------------------------------------------------------------------------------------------------------------------------------------------------------------------------------------------------------------------------------------------------------------------------------------------------------------------------------------------------------------------------------------------------------------------------------------------------------------------------------------------------------------------------------------------------------------------------------------------------------------------------------------------------------------------------------------------------------------------------------------------------------------------------------------------------------------------------------------------------------------------------------------------------------------------------------
>EOG091F002C|Biomphalaria_glabrata|HW21_Tritonia_manicata|TRANSCRIPT
-------------------------------------------------------------------------------------------------------------------------------------------------------------------------------------------------------------------------------------------------------------------------------------------------------------------------------------------------------------------------------------------------------------------------------------------------------------------------------------------------------------------------------------------------------------------------------------------------------------------------------------------------------------------------------------------------------------------------------------------------------------------------------------------------------------------------------------------------------------------------------------------------------------------------------------------------------------------------------------------------------------------------------------------------------------------------------------------------------------------------------------------------------------------------------------------------------------------------------------------------------------------------------------------------------------------------------------------------------------------------------------------------------------------------------------------------------------------------------------------------------------------------------------------------------------------------------------------------------------------------------------------------------------------------------------------------------------------------------------------------------------------------------------------------------------------------------------------------------------------------------------------------------------------------------------------------------------------------------------------------------------------------------------------------------------------------------------------------------------------------NPVSSSKEASPARDSAPVSPVLDARNHILGILPRIMTCMSSLWKAVRQGL----E----ESDAVHPVFGDFKEVKQHVLELLSPISLPHGTHLLAAFAVAWNDRREKPVA--RM--RKYNIHQIPGEDQMLLVELVAAIKVLPTDTLIQTVKQVIKSPPNTELTK-------------------------------------------------------------YVQKIPPVEEKKGQKDVQDICQKTLESTGSIAGSSLEQTTWLRRSFA--------------GQEEAE-EKLAS-SVVKVP-IPR----------NQTSDSKHSVQALALLAELTAPLLDMIYTSDEKDKVAQFLSTLLLNVFPYLRHHSSHNLPSYRVCSQMLSSISGYQYSRRAWRKEVFEML-------------------------------------------------------------------------------------------------------------------------------------------------------------------------------------------------------------------------------------------------------------------------------------------------------------------------------------------------------------------------------------------
>EOG091F002C|Biomphalaria_glabrata|JG15_Favorinus_auritulus|TRANSCRIPT
----------------------------------------------------------------------------------------------------------------------------------------------------------------------------------------------------------------------------------------------------------------------------------------------------------------------------------------------------------------------------------------------------------------------------------------------------------------------------------------------------------------------------------------------------------------------------------------------------------------------------------------------------------------------------------------------------------------------------------------------------------------------------------------------------------------------------------------------------------------------------------------------------------------------------------------------------------------------------------------------------------------------------------------------------------------------------------------------------------------------------------------------------------------------------------------------------------------------------------------------------------------------------------------------------------------------------------------------------------------------------------------------------------------------------------------------------------------------------------------------------------------------------------------------------------------------------------------------------------------------------------------------------------------------------------------------------------------------------------------------------------------------------------------------------------------------------------------------------------------------------------------------------------------------------------------------------------------------------------------------------------------------------------------------------------------------------------------------------------------------------SSSKETSPARDSAPVSPVLEARTHILGILPRIMTCMASLWKAVSHGL----D----QADAVHPVFGDFKEVKQHILELLSPISLPHGTHLLAAFAVAWNDRRE-----------------------------------------------------------------------------------------------------------------------------------------------------------------------------------------------------------------------------------------------------------------------------------------------------------------------------------------------------------------------------------------------------------------------------------------------------------------------------------------------------------------------------------------------------------------------------------------------------------------------------------------------------------------------------------------------------------
>EOG091F002C|Lottia_gigantea|HW02_Berghia_verrucicornis|TRANSCRIPT
-------------------------------------------------------------------------------------------------------------------------------------------------------------------------------------------------------------------------------------------------------------------------------------------------------------------------------------------------------------------------------------------------------------------------------------------------------------------------------------------------------------------------------------------------------------------------------------------------------------------------------------------------------------------------------------------------------------------------------------------------------------------------------------------------------------------------------------------------------------------------------------------------------------------------------------------------------------------------------------------------------------------------------------------------------------------------------------------------------------------------------------------------------------------------------------------------------------------------------------------------------------------------------------------------------------------------------------------------------------------------------------------------------------------------------------------------------------------------------------------------------------------------------------------------------------------------------------------------------------------------------------------------------------------------------------------------------------------------------------------------------------------------------------------------------------------------------------------------------------------------------------------------------------------------------------------------------------------------------------------------------------------------------------------------------------------------------------------------------------------------------------------------------------------------------------------------------------------------------------------------------------------------------------------------------------------------LVDSWPSLLSLLRECLQMNLTPPAQFLILQILNEYVQKIPPVEEKKGQKDLQDICQKTLESTSSIAGSSLEQTTWLRRSFAVKPGPQNEG---------------EE-EV---------------------------------------------------------------------------------------------------------------------------------------------------------------------------------------------------------------------------------------------------------------------------------------------------------------------------------------------EGQEEEEEKKE-E---------------------------------------------------------------------------------------------------------------------------------------------
>EOG091F002C|Biomphalaria_glabrata|JG03_Austraeolis_stearnsi|TRANSCRIPT
----------------------------------------------------------------------------------------------------------------------------------------------------------------------------------------------------------------------------------------------------------------------------------------------------------------------------------------------------------------------------------------------------------------------------------------------------------------------------------------------------------------------------------------------------------------------------------------------------------------------------------------------------------------------------------------------------------------------------------------------------------------------------------------------------------------------------------------------------------------------------------------------------------------------------------------------------------------------------------------------------------------------------------------------------------------------------------------------------------------------------------------------------------------------------------------------------------------------------------------------------------------------------------------------------------------------------------------------------------------------------------------------------------------------------------------------------------------------------------------------------------------------------------------------------------------------------------------------------------------------------------------------------------------------------------------------------------------------------------------------------------------------------------------------------------------------------------------------------------------------------------------------------------------------------------------------------------------------------------------------------------------------------------------------------------------------------------------------------------------------------------------------------------------------------------------------------------------------------------------------------------------------------------------------------------------------------------------------------------EYVQKIPPVEEKKGQKDLQDICQKTLESTSAIA---------------------------------------------------------------------------------------------------------------------------------------------------------------------------------------------------------------------------------------------------------------------------------------------------------------------------------------------------------------------------------------------------------------------------------------------------------------------------------------------------------------------------------------------------
>EOG091F002C|Lottia_gigantea|JG32_Unidentia_angelvaldesi|TRANSCRIPT
--------------------------------------------------------------------------------------------------------------------------------------------------------------------------------------------------------------------------------------------------------------------------------------------------------------------------------------------------------------------------------------------------------------------------------------------------------------------------------------------------------------------------------------------------------------------------------------------------------------------------------------------------------------------------------------------------------------------------------------------------------------------------------------------------------------------------------------------------------------------------------------------------------------------------------------------------------------------------------------------------------------------------------------------------------------------------------------------------------------------------------------------------------------------------------------------------------------------------------------------------------------------------------------------------------------------------------------------------------------------------------------------------------------------------------------------------------------------------------------------------------------------------------------------------------------------------------------------------------------------------------------------------------------------------------------------------------------------------------------------------------------------------------------------------------------------------------------------------------------------------------------------------------------------------------------------------------------------------------------------------------------------------------------------------------------------------------------------------------------------------------------------------------------------------------------------------------------------------------------------------------------------------------------------------------LLQFFFAYVKSMATSSQLIDSWPSLLSLLRECLQMNLTPPAQFLILQILNEYVQKIPPVEEKKGQKDLQDICQKTLESTGSIAGSSLEQTTWLRRSFAVKPGPQSEG---------------EE-EL---------------------------------------------------------------------------------------------------------------------------------------------------------------------------------------------------------------------------------------------------------------------------------------------------------------------------------------------EGQE------------------------------------------------------------------------------------------------------------------------------------------------------
>EOG091F002C|Lottia_gigantea|NC07_Tritonia_diomedea|TRANSCRIPT
----------------------------------------------------------------------------------------------------------------------------------------------------------------------------------------------------------------------------------------------------------------------------------------------------------------------------------------------------------------------------------------------------------------------------------------------------------------------------------------------------------------------------------------------------------------------------------------------------------------------------------------------------------------------------------------------------------------------------------------------------------------------------------------------------------------------------------------------------------------------------------------------------------------------------------------------------------------------------------------------------------------------------------------------------------------------------------------------------------------------------------------------------------------------------------------------------------------------------------------------------------------------------------------------------------------------------------------------------------------------------------------------------------------------------------------------------------------------------------------------------------------------------------------------------------------------------------------------------------------------------------------------------------------------------------------------IHELHMHILLYCQQYDYRRTIYALSTIRAMLLACPRLVVTAMATTSISSVRPPHLAKLQSLLGRHRKSVFGKNFFGDLPPDVLSNYRSNMFVEIVISLCLYFVRGYYPNLMSGKVTQEELWGNKMVHILGVEILTLVVSELLSIMKDSGRSFVSYISDLLFRCKLQKSLLHCMLASVYNQGMNNKP----KGSVKLTEAIVDFNEIKLDPGVNDTFQIKLLQLMLVMIMLEDQIEMVAGKNDSNLP---NIETSKIHLTSSLINVHYAANRPIIQQEMFLSAVWSALKQHHQCHLHRHWVALVTSALPYMGKAMARTVLCVILQLCRNLEAVATDFH------KNKSSLQ--KVPPDYVLTLLEGLTTLCHYCLLDNVSPVGIGQPAPTATNISTETASAGQILTNLIHVFNPVSGSKEASPARDSAPVSPVLDARNHILGILPRIMTCMSSLWKAVSQGL----E----DADTVHPVFGDFKEVKQHILELLSPISLPHGTHLLAAFAVAWNDRREKPVA--NN--RKYNIHQSPGEDQMLLVELVAAIKVLPTDTLIQTVKQVIKSPPNTELTKKKQS--LEVNLLQFFFAYVKSMASTSQLMDSWPSLLSLLRECLQMNLTPPAQFLILQILNEYVQKIPPVEEKKGQKDLQDICQKTLESTGSIAGSSLEQTTWLRRSFAVKPGPQNEG---------------DE-EA---------------------------------------------------------------------------------------------------------------------------------------------------------------------------------------------------------------------------------------------------------------------------------------------------------------------------------------------EGQEEAEE--------------------------------------------------------------------------------------------------------------------------------------------------
>EOG091F002C|Lottia_gigantea|HW20_Spurilla_neapolitana|TRANSCRIPT
-------------------------------------------------------------------------------------------------------------------------------------------------------------------------------------------------------------------------------------------------------------------------------------------------------------------------------------------------------------------------------------------------------------------------------------------------------------------------------------------------------------------------------------------------------------------------------------------------------------------------------------------------------------------------------------------------------------------------------------------------------------------------------------------------------------------------------------------------------------------------------------------------------------------------------------------------------------------------------------------------------------------------------------------------------------------------------------------------------------------------------------------------------------------------------------------------------------------------------------------------------------------------------------------------------------------------------------------------------------------------------------------------------------------------------------------------------------------------------------------------------------------------------------------------------------------------------------------------------------------------------------------------------------------------------------------------------------------------------------------------------------------------------------------------------------------------------------------------------------------------------------------------------------------------------------------------------------------------------------------------------------------------------------------------------------------------------------------------------------------------------KETSPARDTAPVSPVLEARTHILAILPRIMTCMASLWKAVSHGL----E----EADTVHPVFGDFKEVKQHILELLSPISLPHGTHLLAAFAVAWNDRREKPAL--SNSFRKSPIHHSPCEDQMLLVELVAAIKVLPTDTLIQTVKQVIKSPPNTELTKKNLS--LEVNLLQFFFAYVKSMASSNQLIDSWPSLLSLLRECLQMNLTPPAQFLILQILNEHVQKIPPVEEKKGQKDLQDICQKTLESTSSIAGSSLEQTTWLRRSFAVKPGPQNEG---------------EE-EV---------------------------------------------------------------------------------------------------------------------------------------------------------------------------------------------------------------------------------------------------------------------------------------------------------------------------------------------DVLEEEEEKKE-EEKRKVV---------------------------------------------------------------------------------------------------------------------------------------
>EOG091F002C|Lottia_gigantea|JG20_Learchis_evelinae|TRANSCRIPT
-----------------------------------------------------------------------------------------------------------------------------------------------------------------------------------------------------------------------------------------------------------------------------------------------------------------------------------------------------------------------------------------------------------------------------------------------------------------------------------------------------------------------------------------------------------------------------------------------------------------------------------------------------------------------------------------------------------------------------------------------------------------------------------------------------------------------------------------------------------------------------------------------------------------------------------------------------------------------------------------------------------------------------------------------------------------------------------------------------------------------------------------------------------------------------------------------------------------------------------------------------------------------------------------------------------------------------------------------------------------------------------------------------------------------------------------------------------------------------------------------------------------------------------------------------------------------------------------------------------------------------------------------------------------------------------------------------------------------------------------------------------------------------------------------------------------------------------------------------------------------------------------------------------------------------------------------------------------------------------------------------------------------------------------------------------------------------------------------------------------------------------------------------------------------------------------------------------------------------------------------------PCEDQMLLVELVAAIKVLPTDTLIQTVKQVMKSPPNTELTKKNLS--LEVNLLQFFFAYVKSM--------------------------------------------------------------------------------------------------------------------------------------------------------------------------------------------------------------------------------------------------------------------------------------------------------------------------------------------------------------------------------------------------------------------------------------------------------------------------------------------------------------------------------------------------------------------------------------------------------------------------
>EOG091F002C|Lottia_gigantea|HW05_Caloria_elegans|TRANSCRIPT
-----------------------------------------------------------------------------------------------------------------------------------------------------------------------------------------------------------------------------------------------------------------------------------------------------------------------------------------------------------------------------------------------------------------------------------------------------------------------------------------------------------------------------------------------------------------------------------------------------------------------------------------------------------------------------------------------------------------------------------------------------------------------------------------------------------------------------------------------------------------------------------------------------------------------------------------------------------------------------------------------------------------------KAFQQACRLLIDFASFPIYCIDYQTIIEEMKSKEEASALPTWLQDILVCSCYVPSFDIQYASISTILDLIVLTQSVQSESESKTRFHGGLRSVAEGRVSVVILPALLPSHLDYINQETKFYEVIARELWSSLGGSNSS-HQKAVALLHTLHQVTPNSNLCEDVIGQ-DLISEAEDIRIAAFKKFNVLWHLTRSIRSEPNPIHSPRTFDRSMFVVLDSLKEETSITKNVALTWLTHVIQRGDTSRVLLPLLL-----------------------------------------------------------------------MLLHPDTA-----------------------------------------------------------------------------------------------------------------------------------------------------------------------------------------------------------------------------------------------------------------------------------------------------------------------------------------------------------------------------------------------------------------------------------------------------------------------------------------------------------------------------------------------------------------------------------------------------------------------------------------------------------------------------------------------------------------------------------------------------------------SPARDSAPVSPIMEARTHILGILPRIMTCMASLWKAVSHGM----D----EADTVHPVFGDFKEVKQHILELLSPISLPHGTHLLAAFAVAWNDRREKPIFSSIL--RKSPVHHSPCEDQMLLVELVAAIKVLPTDTLIQTVKQVIKSPPNTELTKKNLS--LEVNLLQFFFSYVRSMASSSQLIDSWPSLLSLLRECLQMNLTPPAQFLILQILNEYVHKIPPVEEKKGQKDLQDICQKTLESTSAIAGSSLEQTTWLRRSFAVKPGPQNEG---------------EE-EA---------------------------------------------------------------------------------------------------------------------------------------------------------------------------------------------------------------------------------------------------------------------------------------------------------------------------------------------DVLEEEVEKEE-E---------------------------------------------------------------------------------------------------------------------------------------------
>EOG091F002C|Lottia_gigantea|JG07_Cuthona_albocrusta|TRANSCRIPT
---------------------------------------------------------------------------------------------------------------------------------------------------------------------------------------------------------------------------------------------------------------------------------------------------------------------------------------------------------------------------------------------------------------------------------------------------------------------------------------------------------------------------------------------------------------------------------------------------------------------------------------------------------------------------------------------------------------------------------------------------------------------------------------------------------------------------------------------------------------------------------------------------------------------------------------------------------------------------------------------------------------------------------------------------------------------------------------------------------------------------------------------------------------------------------PNSNLCEDVIGQ-DLISEMEDVRISAFKKFNVLWHLTRSIRSEPNPIHSPRTFDRSMFVVLDSLKEETSITKNVALTWLTHVIQRG-----------------------------------------------------------------------------------------------------------------------------------------------------------------------------------------------------------------------------------------------------------------------------------------------------------------------------------------------------------------------------------------------------------------------------------------------------------------------------------------------------------------------------------------------------------------------------------------------------------------------------------------------------------------------------------------------------------------------------------------------------------------------------------------------------------------------------------------------------------------------------------------------------------------------------------------------------------------------------------------------------------------------------------------------------------------------------------------------------------------------------------------------------------------------------------------------------------------------------------------------------------------------------------------------------------------------------------------------------------------------------------------------------------------------------------------------------------------------------------------------------------------------------------------------------------------------------------------------------------------------------------------------------------------------
>EOG091F002C|Lottia_gigantea|HW12_Facelina_rubrovittata|TRANSCRIPT
------------------------------------------------------------------------------------------------------------------------------------------------------------------------------------------------------------------------------------------------------------------------------------------------------------------------------------------------------------------------------------------------------------------------------------------------------------------------------------------------------------------------------------------------------------------------------------------------------------------------------------------------------------------------------------------------------------------------------------------------------------------------------------------------------------------------------------------------------------------------------------------------------------------------------------------------------------------------------------------------NQDNASSEKDKELLMN-DSAEVKKAFQQACRLLVDFASFPIYCIDYQSIIEEMKNKEEPSALPNWLQDILVCSCYVPCFDIQYASISTILDLVVLTQSVQSESESKTRFHGGLRSIAEGRVSVVILPALLPSHLDYINEETKFYEVIARELWSSLGGSNNNNHQKAVALLHTLHQVTPNSNLCEDVIGQ-DLISEGEDIRIAAFKKFNVLWHLTRSIRSEPNPIHSPRTFDRSMFVVLDSLKEETSITKNVALTWLTHVIQRGDTSRVLLPLLL-----------------------------------------------------------------------MLLHPDTA----------------------------------------------------------------------------STQQTPSG-------------PDP--------------------------------------------------------------------------------------------------------------------------------------------------------------------------------------------------------------------------------------------------------------------------------------------------------------------------------------------------------------------------------------------------------------------------------------------------------------------------------------ARVHLTSSLVNAHYTANRPIIQQEMFLSAVWSALKQHHQSHLHRHWVALVTSGLPYMGKAMARTVLCVVLQLCRNLETVAADFR------KNSSSLQ--HIPPDYVLTLLEGLITLCHYCLLDNVSPVGIGQPAPTTTHISTETASAGQILTNLIHVFNPVSSSKEVSPARDSAPMSPVLDARTHILGILPRIMTCMASLWKAVS----------------------------------------------------------------------------------------------------------------------------------------------------------------------------------------------------------------------------------------------------------------------------------------------------------------------------------------------------------------------------------------------------------------------------------------------------------------------------------------------------------------------------------------------------------------------------------------------------------------------------------------------------------------------------------------------------------------------------------------------------------------------
>EOG091F002C|Biomphalaria_glabrata|NC08_Tritonia_hamnerorum|TRANSCRIPT
------------------------------------------------------------------------------------------------------------------------------------------------------------------------------------------------------------------------------------------------------------------------------------------------------------------------------------------------------------------------------------------------------------------------------------------------------------------------------------------------------------------------------------------------------------------------------------------------------------------------------------------------------------------------------------------------------------------------------------------------------------------------------------------------------------------------------------------------------------------------------------------------------------------------------------------------------------------------------------------------------------------------------------------------------------------------------------------------------------------------------------------------------------------------------------------------------------------------------------------------------------------------------------------------------------------------------------------------------------------------------------------------------------------------------------------------------------------------------------------------------------------------------------------------------------------------------------------------------------------------------------------------------------------------------------------------------------------------------------------------------------------------------------------------------------------------------------------------------------------------------------------------------------------------------------------------------------------------------------------------------------------------------------------------------------------------------------------------------------------------------------------------------------------------------------------------------------------------------------------------------------------------------------------------------------------------------------------------------------------------------------------AGSSLEQTTWLRRSFA--------------GQEEVE-EKLAS-SVVKVP-IPR----------NQTSDSKHSVQALALLAELTAPLLDVIYTSDEKDKVAQFLSTLLLNVFPYLRHHSSHNLPSYRVCSQMLSSISGYQYSRRAWRKEVFEMLMETNFFQMDNTSIRYWRTIIDNLMTHD----------------------------------------------------------------------------------------------------------------------------------------------------------------------------------------------------------------------------------------------------------------------------------------------------------------------------------------------------------------
>EOG091F002C|Lottia_gigantea|JG26_Phestilla_sp|TRANSCRIPT
-----------------------------------------------------------------------------------------------------------------------------------------------------------------------------------------------------------------------------------------------------------------------------------------------------------------------------------------------------------------------------------------------------------------------------------------------------------------------------------------------------------------------------------------------------------------------------------------------------------------------------------------------------------------------------------------------------------------------------------------------------------------------------------------------------------------------------------------------------------------------------------------------------------------------------------------------------------------------------------------------------------------------------------------------------------------------------------------------------------------------------------------------------------------------------------------------LISEMEDVRISAFKKFNVLWHLTRSIRSEPNPIHSPRTFDRSMFVMLDSLKEETSITKNIALTWLTHVIQRGDTSRVLLPLLL-----------------------------------------------------------------------MLLHPDTA--------------------------------------------------------------------------------------------------------------------------------------------------------------------------------------------------------------------------------------------------------------------------------------------------------------------------------------------------------------------------------------------------------------------------------------------------------------------------------------------------------------------------------------------------------------------------------------------------------------------------------------------------------------------------------------------------------------------------------------------------------------------------------------------------------------------------------------------------------------------------------------------------------------------------------------------------------------------------------------------------------------------------------------------------------------------------------------------DSKYSVQALSLLAEITAPLLDVIYTSEEKDKVAQFLSTLMLNVFPYLRHHSSHNLPSYRACSQMLSSISGYQYTRRAWRKEAFEMLMEPAFFQMD----------------------------------------------------------------------------------------------------------------------------------------------------------------------------------------------------------------------------------------------------------------------------------------------------------------------------------------------------------------------------------
>EOG091F002C|Biomphalaria_glabrata|JG16_Flabellina_iodinea|TRANSCRIPT
------------------------------------------------------------------------------------------------------------------------------------------------------------------------------------------------------------------------------------------------------------------------------------------------------------------------------------------------------------------------------------------------------------------------------------------------------------------------------------------------------------------------------------------------------------------------------------------------------------------------------------------------------------------------------------------------------------------------------------------------------------------------------------------------------------------------------------------------------------------------------------------------------------------------------------------------------------------------------------------------------------------------------------------------------------------------------------------------------------------------------------------------------------------------------------------------------------------------------------------------------------------------------------------------------------------------------------------------------------------------------------------------------------------T----KRTSKSSQDLKSFAMSVVTEKGATSTAPIRTHSVTDLSFERVDPDSVKLRVNPFGSESSLDKLIFDGYDFPHS-SLPDLKGVKRLTKDT------------------------------------------------------------------------------------------------------------------------------------------------------------------------------------------------------------------------------------------------------------------------------------------------------------------------------------------------------------------------------------------------------------------------------------------------------------------------------------------------------------------------------------------------------------------------------------------------------------------------------------------------------------------------------------------------------------------------------------------------------------------------------------------------------------------------------------------------------------------------------------------------------------------------------------------------------------------------------------------------------------------------------------------------------------------------------------------------------------------------------------------------------------------------------------------------------------------------------------------------------------------------------------------------------------------------------------------------------------------------------------------------------------------------------
>EOG091F002C|Biomphalaria_glabrata|JG30_Tritonia_festiva|TRANSCRIPT
------------------------------------------------------------------------------------------------------------------------------------------------------------------------------------------------------------------------------------------------------------------------------------------------------------------------------------------------------------------------------------------------------------------------------------------------------------------------------------------------------------------------------------------------------------------------------------------------------------------------------------------------------------------------------------------------------------------------------------------------------------------------------------------------------------------------------------------------------------------------------------------------------------------------------------------------------------------------------------------------------------------------------------------------------------------------------------------------------------------------------------------------------------------------------------------------------------------------------------------------------------------------------------------------------------------------------------------------------------------------------------------------------------------------------------AMSVVNNNGATSTTPVRTHSVTDLSFERVDPDSVKLRVNPFGSESSLDKLIFDGYDFP------------------------------------------------------------------------------------------------------------------------------------------------------------------------------------------------------------------------------------------------------------------------------------------------------------------------------------------------------------------------------------------------------------------------------------------------------------------------------------------------------------------------------------------------------------------------------------------------------------------------------------------------------------------------------------------------------------------------------------------------------------------------------------------------------------------------------------------------------------------------------------------------------------------------------------------------------------------------------------------------------------------------------------------------------------------------------------------------------------------------------------------------------------------------------------------------------------------------------------------------------------------------------------------------------------------------------------------------------------------------------------------------------------------------------------------------
>EOG091F002C|Lottia_gigantea|HW17_Hermissenda_crassicornis|TRANSCRIPT
-----------------------------------------------------------------------------------------------------------------------------------------------------------------------------------------------------------------------------------------------------------------------------------------------------------------------------------------------------------------------------------------------------------------------------------------------------------------------------------------------------------------------------------------------------------------------------------------------------------------------------------------------------------------------------------------------------------------------------------------------------------------------------------------------------------------------------------------------------------------------------------------------------------------------------------------------------------------------------------------------------------------------KAFQQACRLLIDFASFPIYCIDYQTIIEEMNNKDETSALPTWLQDILVCSCYMPCFDIQYASISTILDLIVLTQSVQSESESKTRFHGGLRSIAEGRVSVVILPALLPSHLDYINQETKFYEVIARELWSSLGGSNS-NHQKAVALLHTLHQVTPNSNLCEDVIGQ-DLISEGEEVRIAAFKKFNVLWHLTRSIRSEPNPIHSPRTFDRSMFVVLDSLKEETSITKNVA--------------------------------------------------------------------------------------VLLPLLLMLLHPDTARVSVQHVNVHKPRKISSSDDKEEEEDVENKIYAISSQGGNVIYHVSQDRT----KRTSKSNMDLKSFAMSVVSDKGATSTAPVRTHSVTDLSFERVNPESVKLRLNPFGSASSLDKLIFDGYDFPHSSSLPDLKGIKRLTKDTCRKEGIVFDLDD---------------------------------------------------------------------------------------------------------------------------------------------------------------------------------------------------------------------------------------------------------------------------------------------------------------------------------------------------------------------------------------------------------------------------------------------------------------------------------------------------------------------------------------------------------------------------------------------------------------------------------------------------------------------------------------------------------------------------------------------------------------------------------------------------------------------------------------D-------INNVMAASDSSQSVENED--------------KPSPQ------------------------------------------------------------------------------------------------------------------------------------------------------------------------------------------------------------------------------------------------------------------------------------------------------------------------------------------------------------------------------------------------------------------------------------------------------------------------------------------------------------------------------
>EOG091F002C|Biomphalaria_glabrata|HW01_Armina_tigrina|TRANSCRIPT
----------------------------------------------------------------------------------------------------------------------------------------------------------------------------------------------------------------------------------------------------------------------------------------------------------------------------------------------------------------------------------------------------------------------------------------------------------------------------------------------------------------------------------------------------------------------------------------------------------------------------------------------------------------------------------------------------------------------------------------------------------------------------------------------------------------------------------------------------------------------------------------------------------------------------------------------------------------------------------------------------------------------------------------------------------------------------------------------------------------------------------------------------------------------------------------------------------------------------------------------------------------------------------------------------------------------------------------------------------------------------------------------------------------------------------------------------RTHSVTDLSFERVDPDSVKLRVNPFGSESSLDKLIFDGYDFPHSSSLPDLKGIKRLTSDTCRKEGILFDTDE---------------------------------------------------------------------------------------------------------------------------------------------------------------------------------------------------------------------------------------------------------------------------------------------------------------------------------------------------------------------------------------------------------------------------------------------------------------------------------------------------------------------------------------------------------------------------------------------------------------------------------------------------------------------------------------------------------------------------------------------------------------------------------------------------------------------------------------EEKKGQKDLQDICQKTLESTSSIAGSSLEQTTWLRRSFA------------------------------------------------------------------------------------------------------------------------------------------------------------------------------------------------------------------------------------------------------------------------------------------------------------------------------------------------------------------------------------------------------------------------------------------------------------------------------------------------------------------------------------
>EOG091F002C|Biomphalaria_glabrata|JG22_Lomanotus_vermiformis|TRANSCRIPT
-----------------------------------------------------------------------------------------------------------------------------------------------------------------------------------------------------------------------------------------------------------------------------------------------------------------------------------------------------------------------------------------------------------------------------------------------------------------------------------------------------------------------------------------------------------------------------------------------------------------------------------------------------------------------------------------------------------------------------------------------------------------------------------------------------------------------------------------------------------------------------------------------------------------------------------------------------------------------------------------------------------------------------------------------------------------------------------------------------------------------------------------------------------------------------------------------------------------------------------------------------------------------------------------------------------------------------------------------------------------------------------------------------------------------------------------------------------------------------------------------------------------------------------------------------------------------------------------------------------------------------------------------------------------------------------------------------------------------------------------------------------------------------------------------------------------------------------------------------------------------------------------------------------------------------------------------------------------------------------------------------------------------------------------------------------------------------------------------------------------------------------------------------------------------------------------------------------------------------------------------------------------------------------------------------------------------------------------------------------------------------------------------------------------------------------------------------------------------------------------------------------------------------------------------------------------------------------------------------------------------------------------------------------------------------------------------------------------------------------------------------------------YKWAFVGTAGE-------DEVVM---PGAN-EDEVSWRPNPLFTPHMIRLSYLINNKMKTRAEIIQSPPDLPLLTMHSLHSLAQLQSFFHTVCH-------------------------------------------------------------------------------
>EOG091F002C|Biomphalaria_glabrata|JG04_Berghia_stephanieae|TRANSCRIPT
-----------------------------------------------------------------------------------------------------------------------------------------------------------------------------------------------------------------------------------------------------------------------------------------------------------------------------------------------------------------------------------------------------------------------------------------------------------------------------------------------------------------------------------------------------------------------------------------------------------------------------------------------------------------------------------------------------------------------------------------------------------------------------------------------------------------------------------------------------------------------------------------------------------------------------------------------------------------------------------------------------------------------------------------------------------------------------------------------------------------------------------------------------------------------------------------------------------------------------------------------------------------------------------------------------------------------------------------------------------------------------------------------------------------------------------------------------------------------------------------------------------------------------------------------------------------------------------------------------------------------------------------------------------------------------------------------------------------------------------------------------------------------------------------------------------------------------------------------------------------------------------------------------------------------------------------------------------------------------------------------------------------------------------------------------------------------------------------------------------------------------------------------------------------------------------------------------------------------------------------------------------------------------------------------------------------------------------------------------------------------------------------------------------------------------------------------------------------------------------------------------------------------------------------------------------------------------------------------------------------------------------------------------------------------------------------------------------------------------------------------------------------YRWAFIGTAGE-------EENPD---QGNN-NEEKMFGPSSIFTPHIIRLSRLISRKVRTKPDLMQTPSGYPLLTMHNIHSLAQLQPFFYTVCHQLQ----------------------------------------------------------------------------
>EOG091F002C|Biomphalaria_glabrata|JG29_Spurilla_braziliana|TRANSCRIPT
-------------------------------------------------------------------------------------------------------------------------------------------------------------------------------------------------------------------------------------------------------------------------------------------------------------------------------------------------------------------------------------------------------------------------------------------------------------------------------------------------------------------------------------------------------------------------------------------------------------------------------------------------------------------------------------------------------------------------------------------------------------------------------------------------------------------------------------------------------------------------------------------------------------------------------------------------------------------------------------------------------------------------------------------------------------------------------------------------------------------------------------------------------------------------------------------------------------------------------------------------------------------------------------------------------------------------------------------------------------------------------------------------------------------------------------------------------------------------------------------------------------------------------------------------------------------------------------------------------------------------------------------------------------------------------------------------------------------------------------------------------------------------------------------------------------------------------------------------------------------------------------------------------------------------------------------------------------------------------------------------------------------------------------------------------------------------------------------------------------------------------------------------------------------------------------------------------------------------------------------------------------------------------------------------------------------------------------------------------------------------------------------------------------------------------------------------------------------------------------------------------------------------------------------------------------------------------------------------------------------------------------------------------------------------------------------------------------------------------------------------------------------------------------------------------PSSIFTPHIIRLSRLISRKVRTKADLLQTPSGYPLLTMHNIHSLAQLQPFFHTVCHQLQ----------------------------------------------------------------------------
>EOG091F002C|Biomphalaria_glabrata|HW16_Hancockia_cfuncinata|TRANSCRIPT
-----------------------------------------------------------------------------------------------------------------------------------------------------------------------------------------------------------------------------------------------------------------------------------------------------------------------------------------------------------------------------------------------------------------------------------------------------------------------------------------------------------------------------------------------------------------------------------------------------------------------------------------------------------------------------------------------------------------------------------------------------------------------------------------------------------------------------------------------------------------------------------------------------------------------------------------------------------------------------------------------------------------------------------------------------------------------------------------------------------------------------------------------------------------------------------------------------------------------------------------------------------------------------------------------------------------------------------------------------------------RVSVQHVNVHKPKKFSSSDDKEE-DDVEDKIYAISSQGGNVIYHVSQDKT----KWTSK-----------------------------------------------------------------------------------------------------------------------------------------------------------------------------------------------------------------------------------------------------------------------------------------------------------------------------------------------------------------------------------------------------------------------------------------------------------------------------------------------------------------------------------------------------------------------------------------------------------------------------------------------------------------------------------------------------------------------------------------------------------------------------------------------------------------------------------------------------------------------------------------------------------------------------------------------------------------------------------------------------------------------------------------------------------------------------------------------------------------------------------------------------------------------------------------------------------------------------------------------------------------------------------------------------------------------------------------------------------------------------------IIRLSYLINNKLRSRPDLIKTPAGLPLLTMHSLHSLAELQAFFHTVCQQLTP-------QHNNNISVSKS---------------------------------------------------------
>EOG091F002C|Lottia_gigantea|NC02_Bathydoris_clavigera|TRANSCRIPT
-----------------------------------------------------------------------------------------------------------------------------------------------------------------------------------------------------------------------------------------------------------------------------------------------------------------------------------------------------------------------------------------------------------------------------------------------------------------------------------------------------------------------------------------------------------------------------------------------------NSKSGDGIEAEDVSITELCDLVDFLLDIISLDVYPETSTEHLPDLLQQVTISLTTACDHITEEEVTTILRLCYKLFSHVQPSMA--------------------------------------------------------------------------------------------------------------------------------------------------------------------------------------------------------------------------------------------------------------------------------------------------------------------------------------------------------------------------------------------------------------------------------------------------------------------------------------------------------------------------------------------------------------------------------------------------------------------------------------------------------------------------------------------------------------------------------------------------------------------------------------------------------------------------------------------------------------------------------------------------------------------------------------------------------------------------------------------------STDIHELHMHLLLYCQQYDFRRTVYTLSTIRAMLLTCPRLVVTAMATTSISSVKPPHLAKLQSLLGRHRKSVFGRNFFGDLPPEVMSSYRSNMFVEIVISLCLYFVRGYYPNLMMSKLTQEELMGNKMVHILGVEILTLLVSELLSIMKDSGKSFVSYISDLLSRCKLQKSLLHCLLASVYN-------------------------------------------------------------------------------------------------------------------------------------------------------------------------------------------------------------------------------------------------------------------------------------------------------------------------------------------------------------------------------------------------------------------------------------------------------------------------------------------------------------------------------------------------------------------------------------------------------------------------------------------------------------------------------------------------------------------------------------------------------------------------------------------------------------------------------------------------------------------------------------------------------------------------------------------------------------------------------------------------------------------------------------------------------------
>EOG091F002C|Lottia_gigantea|JG08_Dendronotus_venustus|TRANSCRIPT
---------------------------------------------------------------------------------------------------------------------------------------------------------------------------------------------------------------------------------------------------------------------------------------------------------------------------------------------------------------------------------------------------------------------------------------------------------------------------------------------------------------------------------------------------------------------------------------------------------------------------------------------------------------------------------------------------------------------------------------------------------------------------------------------------------------------------------------------------------------------------------------------------------------------------------------------------------------------------------------------------------------------------------------------------------------------------------------------------------------------------------------------------------------------------------------------------------------------------------------------------------------------------------------------------------------------------------------------------------------------------------------------------------------------------------------------------------------------------------------------------------------------------------------------------------------------------------------------------------------------------------------------------------------------------------------------------------------------------------------------------------------------------------------------------------PNLMMSNLSEDQLNANKEVQILSTEILTMLLSELVSLAKDSGKAFAIFLSDLLSRCKVQKAILHCI-------------------------------------------------------------------------------------------------------------------------------------------------------------------------------------------------------------------------------------------------------------------------------------------------------------------------------------------------------------------------------------------------------------------------------------------------------------------------------------------------------------------------------------------------------------------------------------------------------------------------------------------------------------------------------------------------------------------------------------------------------------------------------------------------------------------------------------------------------------------------------------------------------------------------------------------------------------------------------------------------------------------------------------------------------------------
>EOG091F002C|Biomphalaria_glabrata|NC03_Doris_kerguelenensis|TRANSCRIPT
---------------------------------------------------------------------------------------------------------------------------------------------------------------------------------------------------------------------------------------------------------------------------------------------------------------------------------------------------------------------------------------------------------------------------------------------------------------------------------------------------------------------------------------------------------------------------------------------------------------------------------------------------------------------------------------------------------------------------------------------------------------------------------------------------------------------------------------------------------------------------------------------------------------------------------------------------------------------------------------------------------------------------------------------------------------------------------------------------------------------------------------------------------------------------------------------------------------------------------------------------------------------------------------------------------------------------------------------------------------------------------------------------------------------------------------------------------------------------------------------------------------------------------------------------------------------------------------------------------------------------------------------------------------------------------------QLDPSRDIHELHMHILLYSQQYDIQRTLYAMSTLKAMLTTCPRLVVTAMATTSISSIRPPHLAKLQSLLGRHRKSVFGRNFFGELPGEVMSSYRSNMFVEIIISLCLYFVRGYYPNLMMSKLSNEELLGNKMVHILGVEILTLLMSELTCIMRDSGRNFVSYISDLLARCKLQKSLLHCVLASVYQHTRRPKG----SVTTKLTEAIVDFNEQGVDPAVSDTYQSKLLQLLLVVVMLEDTIHSSQAI-DSAVSS-----TERTYLTSSLLNVHYNASLPIVQQEMFLSAVWSALKQQHQCHMHRHWLSLVTSALPYMGRALARCVLCVVLQLCRNLEMIASDLT------QANGQLKMEKAPPDHVVSLLESLTTLCHYCLLDNTCQVSIGQPTPSAASISTETAGAGQILTNLISVFNPVTSGKESSPQRDASPVPPVLEARTKLLSILPRIMACLATLWKAVTGDS----SSPP---TTCNPIVGDYKAVRQHILEFLSPISLPHGTHLLAAFA-------------------------------------------------------------------------------------------------------------------------------------------------------------------------------------------------------------------------------------------------------------------------------------------------------------------------------------------------------------------------------------------------------------------------------------------------------------------------------------------------------------------------------------------------------------------------------------------------------------------------------------------------------------------------------------------------------------------
>EOG091F002C|Biomphalaria_glabrata|HW03_Berthella_plumula|TRANSCRIPT
-----------------------------------------------------------------------------------------------------------------------------------------------------------------------------------------------------------------------------------------------------------------------------------------------------------------------------------------------------------------------------------------------------------------------------------------------------------------------------------------------------------------------------------------------------------------------------------------------------------------------------------------------------------------------------------------------------------------------------------------------------------------------------------------------------------------------------------------------------------------------------------------------------------------------------------------------------------------------------------------------------------------------------------------------------------------------------------------------------------------------------------------------------------------------------------------------------------------------------------------------------------------------------------------------------------------------------------------------------------------------------------------------------------------------------------------------------------------------------------------------------------------------------------------------------------------------------------------------------------------------------------------------------------------------------------------------------------------------------------------------------------------------------------------------------------------------------------------------------------------------------------------------------------------------------------------------------------------------------------------------------------------------------------------------------KNKSSMH--NVPPDHVVSMLEGLTNLCHYCLLDKFSPVGIGQPAPTATNISTETASAGQILTNLISVFNPVGSGKEPSPTRDSTPASPVLEARGRILSILPRIMACMATLWKALSCGK----EASEMEVSNVHPFIGDFKVVKQHILELLSPISLPHGTNLLAAFAVAWNDRRQ-----------------------------------------------------------------------------------------------------------------------------------------------------------------------------------------------------------------------------------------------------------------------------------------------------------------------------------------------------------------------------------------------------------------------------------------------------------------------------------------------------------------------------------------------------------------------------------------------------------------------------------------------------------------------------------------------------------
>EOG091F002C|Biomphalaria_glabrata|HW19_Polycera_quadrilineata|TRANSCRIPT
------------------------------------------------------------------------------------------------------------------------------------------------------------------------------------------------------------------------------------------------------------------------------------------------------------------------------------------------------------------------------------------------------------------------------------------------------------------------------------------------------------------------------------------------------PESKLPLETLKTANLLFGSFEPYFVWDFIGRLFASACES--RCL-NSSKKGDSDGQFEDISIMELCDLVEFLLDVVSLDVYPETSTEHLPDLLRHVTISLTAACDMISEVEVTTALKLCSKLFSHVQPSMAGSGL-------------------------------------------------------------------------------------DRSQSTDGGDNVSVLS-----------------------------------------------------------------------------------------------------------------------------------------------------------------------------------------------------------------------------------------------------------------------------------------------------------------------------------------------------------------------------------------------------------------------------------------------------------------------------------------------------------------------------------------------------------------------------------------------------------------------------------------------------------------------------------------------------------------------------------------------------------------------------------------------------------------------------------------------------------------------------------------------------------------------------------------------------------------------------------------------------------------------------------------------------------LSRCLVKKRVLHC----------------------------------------------------------------------------------------------------------------------------------------------------------------------------------------------------------------------------------------------------------------------------------------------------------------------------------------------------------------------------------LLNLTSLLKVLPTDKLIQTVRQVIKQPPNSILN-------------------------------------------------------------EFVQKTPAMEDKKGQKDLQDICQKVLESISSIAGSSLEQTTWLRRSFA------------------------------------------------------------------------------------------------------------------------------------------------------------------------------------------------------------------------------------------------------------------------------------------------------------------------------------------------------------------------------------------------------------------------------------------------------------------------------------------------------------------------------------
