# Supplementary material for: Transcriptomics provides a robust framework for the relationships of the major clades of cladobranch sea slugs (Mollusca, Gastropoda, Heterobranchia), but fails to resolve the position of the enigmatic genus Embletonia
Source: BMC Ecol Evol. 2021 Dec 28;21:226. doi: 10.1186/s12862-021-01944-0 (PMC8895541; doi:10.1186/s12862-021-01944-0)
Supplement: Supplementary file 6 — Additional file 6. Archive S4: Unmasked multiple sequence alignments on amino acid level including Doris kerguelenensis and Calmella cavolini prior to the removal of outliers. [file 12862_2021_1944_MOESM6_ESM.zip › Archive_S4/Alignments/EOG091F03MX.aa.fasta]

>EOG091F03MX|Biomphalaria_glabrata|BGLTMP001099
MLK-----------------------------------VNVSEDKDEAQEENGVLFWVNKSGFPIDSETWERMWDHITKIHPDGIDIVRKLRHKQDLPQFL---------------------------LKMNSDIGTQFFEIRKCRPVSGLMESAKEMIREALPIKCLEAVVLGIFLTNGMAGVERFTISFKTVFNDHQHRHVVLGISYAGHYGAIGMSRRDDLMYKPLEFKSLADLVLNFEKSYKK---------------------------------CKF---------------------------------------------------------------------------------------------------------------
>EOG091F03MX|Lottia_gigantea|HW09_Doto_sp|TRANSCRIPT
-----------------------------------------NMSKDEAQEENGVLFWVNKSGFPIDDATWDRMWEHVARIHPDGLDVIRKVKDKADLPQIPIPQAPLSFGPAISIPDRLKKIQDYMNELQ-YNHTGTQFFEIRKNRPVSGLMESAKEMIRESLPIKCLEAVILGVFLTNGMLGVERFTLSFKTIFKGHVHRHVVLGISHGGRYGAIGMSRRDDLMFKPMEFKSLADLVFDFERCYMRYWHSVRKIKVGLPIIHDQHSYELINWKALAINMCKSSRKEISKELEIHSRKMKSLAK------------------SWTSGPYSNLKMLSTAD-------------------------------------------------------
>EOG091F03MX|Lottia_gigantea|JG13_Doto_lancei|TRANSCRIPT
----------------------------------------RNMSKDEAQEENGVLFWVNKSGFPIDDATWDRMWEHVARIHPDGLDVIRKVKDKGNLPQFPIPQAPLSFGPAISIPDRLKKIQDYMNELQ-YNHTGTQFFEIRKNRPVSGLMESAKEMIRESLPIKCLEAVILGVFLTNGMLGVERFTLSFKTIFKGHVHRHVVLGISHAGRYGAIGMSRRDDLMYKPMEFKSLADLVFDFERCYMKYWHSVRKIKVGLPIIHDQHSYELINWKALAINMCKSSRKEISKELEIHSRKMKSLAK------------------SWTSGPYANLKMLSTADS------------------------------------------------------
>EOG091F03MX|Lottia_gigantea|JG30_Tritonia_festiva|TRANSCRIPT
----------------------------------------ENMNKDEAQEENGVLFWVNKSGFPIDDATWERMWDHVVKIHPDGLDLIRKVKDKPHLPQIPIPQAPLSFGPAVSIPDRLKKIQDYMNELQ-YNHTGTQFFEIRKNRPVSGLMESAKEMIREALPIKCLEAVILGLFLTNGMLGVERFTLSFKTVFKGQVHRHVVLGISHGGRYGALGMSRRVDLMYKPLEFKTLADMVFDFERCYMKYWHSVRKVKVGLPVIHDQHSYELINWKALMINMCKSSKKEISRDLEIHSRKMKSLAK------------------SWTSGPYSSLKMLTSMDTM-----------------------------------------------------
>EOG091F03MX|Lottia_gigantea|NC07_Tritonia_diomedea|TRANSCRIPT
-----------------------------------------NMNKDEAQEENGVLFWVNKSGFPIDDATWERMWDHVVKIHPDGLDLIRKVKDKPHLPQIPIPQAPLSFGPAVSIPDRLKKIQDYMNELQ-YNHTGTQFFEIRKNRPVSGLMESAKEMIREALPIKCLEAVILGLFLTNGMLGVERFTLSFKTVFKGQVHRHVVLGISHGGRYGALGMSRRVDLMYKPLEFKTLADMVFDFERCYMKYWHSVRKVKVGLPVIHDQHSYELINWKALMINMCKSSKKEISRDLEIHSRKMKSLAK------------------SWTSGPYSSLKMLTSMDTM-----------------------------------------------------
>EOG091F03MX|Lottia_gigantea|HW21_Tritonia_manicata|TRANSCRIPT
---------------------------------------RRKMNKDEGQEEYGVLFWVNKSGFPIDDATWERMWDHVVKIHPDGLDLIRKVKDKPHLPQIPIPQAPLSFGPAISIPDRLKKIQDYMNELQ-YNHTGTQFFEIRKNRPISGLMESAKEMIREALPIKCLEAVILGIFLTNGMLGVERFTLSFKTVFKGQVHRHVVLGISHGGRYGALGMSRREDLMYKPLEFKTLADMVFDFEKCYMKYWHSVRKIKVGLPVIHDQHSYELINWKALAVNMCKSSKKEISRDLEIHSRKMKSLAK------------------SWTSGPYSSLKMLTSTDTLKDIH-------------------------------------------------
>EOG091F03MX|Lottia_gigantea|NC08_Tritonia_hamnerorum|TRANSCRIPT
-------------------------------------------SKDDAHEENGVLFWVNKSGFPIDDATWERMWDHVVKIHPDGLDLIRKVKDKPQLPQVPIPQAPLSFGPAVSIPDRLKKIQDYMNELQ-YNHTGTQFFEIRKNRPISGLMESAKEMIREALPIKCLEAVILGIFLTNGMLGVERFTLSFKTVFKGQVHRHVVLGISHGGRYGAIGMSRRTDLMYKPMEFKSLADMVFDFEKCYMKYWHSVRKIKVGLPVIHDQHSYELINWKALAVNMCKSSKKEISRDLEIHSRKMKSLAK------------------SWTSGPYSSLKMLTSMDIL-----------------------------------------------------
>EOG091F03MX|Lottia_gigantea|JG06_Catriona_columbiana|TRANSCRIPT
-------------------------------------------NKDDRQEENGVLFWVNKSGFPIDDATWERMWDHVAKIHPDGLDLIRKVKDKPHLPQIPVPQAPLSFGPAVTIPDRLKKIQDYMNELQ-YNHTGTQFFEIRKNRPISGLMESAKEMIREALPIKCLEAVILGLFLTNGMLGVERFTLSFKTVFKGHIHRHVVLGISHGGRYGALGMSRRVDLMYKPMEFKTLADLVFDFEKGYMKYWHSVKKVKVGLPVVHDQHSCELINWKALTLSMSKLSKKEISKDLELHSRRMKSLSK------------------SWTSGPYASVKMLGAVD-------------------------------------------------------
>EOG091F03MX|Lottia_gigantea|NC01_Armina_californica|TRANSCRIPT
-------------------------------------------NKEDAHEENGVLFWVNKSGFPIDDATWERMWDHVVKIHPDGFDVIRKVKDKQNHPQVPIPQPPLSFGPAVSIPDRLMKIQDYMNELQ-YNHTGTQFFEIRKNRPISGLMESAKEMIREALPIKCLEAVILGLFLTNGMLGVERFTLSFKTVFKGHVHRHVVLGISHGGRYGALGMSRRVDLMYKPMEFKTLADLVFDFEKCYMKYWHSVRKVKVGLPVNHDQHSYELINWKALAINMCKLSKKEISRDLEIHSRKMKSLAK------------------SWTSGPYSSLKMLNSIDTL-----------------------------------------------------
>EOG091F03MX|Lottia_gigantea|HW01_Armina_tigrina|TRANSCRIPT
-------------------------------------------NKEDAHEENGVLFWVNKSGFPIDDATWERMWDHIMKIHPNGFDVIRKVKDKQNLPQVPIPQPPLSFGPAITIPDRLKKIQDYMNELQ-YNHTGTQFFEIRKNRPISGLMESAKEMIREALPIKCLEAVILGLFLTNGMLGVERFTLSFKTVFKGHVHRHVVLGISHGGRYGALGMSRRDDLMFKPMEFKTLADMVFDFEKCYMKYWHSVKKVKVGLPVNHDQHSYEVINWKALAINMSKSSKKEISRDLEIHSRKMKSLAK------------------SWTSGPYTSLKMLSSIDTL-----------------------------------------------------
>EOG091F03MX|Lottia_gigantea|JG11_Dondice_occidentalis|TRANSCRIPT
-------------------------------------------SKDDAHEENGVLFWVNKSGFPIDDATWERMWDHVAKIHPDGYDMICKVKDKPNLPQIPIPQAPLSFGPAISIPDRLKKIQDYMNELQ-YNHTGTQFFEIRKNRPISGLMESAKEMIREALPIKCLEAVILGIFLTNGMLGVERFTLSFKTVFKGHIHRHVVLGISHGGRYGAIGMSRRVDLMYKPMEFKSLADLVFDFERCYMTYWHTVKKVKVGLPIIHDQHSYELINWKALTLSMSKSSKKELSKDLEIHSRRMKSLAK------------------SWTSGPYASVKMLGSIDTLKDIH-------------------------------------------------
>EOG091F03MX|Biomphalaria_glabrata|JG12_Dondice_parguerensis|TRANSCRIPT
-------------------------------------------------------------------------------------------------------------------------------------------------------------------------------FLTNGMLGVERFTLSFKTVFKGHIHRHVVLGISHGGRYGAIGMSRRIDLMY------------------------------------------------------------------------------------------------------------------------------------------------------------------------
>EOG091F03MX|Lottia_gigantea|JG29_Spurilla_braziliana|TRANSCRIPT
-------------------------------------------SKDDAHEENGVLFWVNKSGFPIDDATWERMWDHVSKIHPDGYDMIRKVKDKPNLPQIPIPQAPLSFGPAVSIPDRLKKIQDYMNELQ-YNHTGTQFFEIRKNRPISGLMESAKEMIREALPIKCLEAVILGIFLTNGMLGVERFTLSFKTVFKGHIHRHVVLGISHGGRYGAIGMSRRVDLMYKPMEFKNLADLVFDFERCYMSYWHSVKKVKVGLPIIHDQHSYELINWKALAISMSKSSKKEISRDLEIHSRRMKSLAK------------------SWTSGPYASVKMLGSVDTL-----------------------------------------------------
>EOG091F03MX|Lottia_gigantea|HW02_Berghia_verrucicornis|TRANSCRIPT
-------------------------------------------SKDDAQEENGVLFWVNKSGFPIDDATWERMWDHVAKIHPDGYDMIRKVKDKPNLPQIPIPQAPLSFGPAVSIPDRLKKIQDYMNELQ-YNHTGTQFFEIRKNRPISGLMESAKEMIREALPIKCLEAVILGIFLTNGMLGVERFTLSFKTVFKGHIHRHVVLGISHGGRYGAIGMSRRVDLMYKPMEFKNLADLVFDFERCYMSYWHSVKKVKVGLPIIHDQHSYELINWKALAVNMSKSSKKEISRDLEIHSRRMKSLAK------------------SWTSGPYASVKMLGSVDTM-----------------------------------------------------
>EOG091F03MX|Lottia_gigantea|JG04_Berghia_stephanieae|TRANSCRIPT
-------------------------------------------SKDDAQEENGVLFWVNKSGFPIDDATWERMWDHVAKIHPDGYDMIRKVKDKPNLPQIPIPQAPLSFGPAVSIPDRLKKIQDYMNELQ-YNHTGTQFFEIRKNRPISGLMESAKEMIREALPIKCLEAVILGIFLTNGMLGVERFTLSFKTVFKGHIHRHVVLGISHGGRYGAIGMSRRVDLMYKPMEFKNLADLVFDFERCYMSYWHSVKKVKVGLPIIHDQHSYELINWKALAVNMSKSSKKEISRDLEIHSRRMKSLAK------------------SWTSGPYASVKMLGSVDTM-----------------------------------------------------
>EOG091F03MX|Lottia_gigantea|JG02_Antaeolidiella_chromosoma|TRANSCRIPT
----------------------------------------RKMSKDDVHEDNGVLFWVNKSGFPIDDATWERMWDHVAKIHPDGYDMTRKVKDKPNLPQIPVPQAPLSFGPAVSIPDRLKKIQDYMNELQ-YNHTGTQFFEIRKNRPISGLMESAKEMIREALPIKCLEAVILGVFLTNGMLGVERFTLSFKTVFKGHIHRHVVLGISHGGRYGAIGMSRRVDLMYKPMEFKTLADLVFDFERCYMSYWHSVKKVKVGLPIIHDQHSYELINWKALAINMSKSSKKEISKDLEIHSRRMKSLAK------------------SWTSGPYASVKMLGSVDTL-----------------------------------------------------
>EOG091F03MX|Lottia_gigantea|JG24_Noumeaella_rubrofasciata|TRANSCRIPT
-------------------------------------------SKDDAHEENGVLFWVNKSGFPIDDATWERMWDHVAKIHPDGHDMTRKVKDKPNLPQIPIPQAPLSFGPAVSIPDRLKKIQDYMNELQ-YNHTGTQFFEIRKNRPISGLMESAKEMIREALPIKCLEAVILGIFLTNGMLGVERFTLSFKTVFKGHIHRHVVLGISHGGRYGAIGMSRRVDLMYKAMEFKTLADLVFDFERCYMTYWHSVKKVKVGLPIIHDQHSYELINWKALAISMSKSSKKEITKDLEIHSRRMKSLSK------------------SWTSGPYASVKMLGSVDTM-----------------------------------------------------
>EOG091F03MX|Lottia_gigantea|HW20_Spurilla_neapolitana|TRANSCRIPT
-------------------------------------------SKDDAHEENGVLFWVNKSGFPIDDATWERMWDHVSKIHPDGYDMIRKVKDRPNLPQVPIPQAPLSFGPAVSIPDRLKKIQDYMNELQ-YNHTGTQFFEIRKNRPISGLMESAKEMIREALPIKCLEAVILGIFLTNGMLGVERFTLSFKTVFKGHIHRHVVLGISHGRRYGAIGMSRRVDLMYKPMEFKNLADLVFDFERCYMSYWHSVKKVKVGLPIIHDQHSYELINWKALAISMSKSSKKEISRDLEIHSRRMKSLAK------------------SWTSGPYASVKMLGSVDTL-----------------------------------------------------
>EOG091F03MX|Lottia_gigantea|JG21_Limenandra_confusa|TRANSCRIPT
-------------------------------------------SKEDAQEENGVLFWVNKSGFPIDDATWERMWDHVAKIHPDGHDMIRKVKDRPNLPQVPVPQAPLSFGPAVSIPERLKKIQDYMNELQ-YNHTGTQFFEIRKNRPISGLMESAKEMIREALPIKCLEAVILGIFLTNGMLGVERFTLSFKTVFKGHIHRHVVLGISHGGRYGAIGMSRRVDLMYKPMEFKSLADLVFDFERCYMSYWHSVKKVKVGLPIIHDQHSCELINWKALAISMSKSSKKEISKDLEIHSRRMKSLAK------------------SWTSGPYASVKMLGSVDT------------------------------------------------------
>EOG091F03MX|Lottia_gigantea|HW05_Caloria_elegans|TRANSCRIPT
-------------------------------------------NKDDAHEENGVLFWVNKSGFPIDDATWERMWDHVARIHPDGEDMIRKVKDRLNLPQVPIPQAPLSFGPAISIPDRLKKIQDYMNELQ-YNHTGTQFFEIRKNRPVSGLMESAKEMIREALPIKCLEAVILGVFLTNGMMGVERFTLSFKTVFKGHVHRHVVLGISHGGRYGAIGMSRRVDLMYKPMEFKSLAEMVFDFERCYLSYWHSVKKVKVGLPIIHDQHSYELINWKALALSMCKSSKKEISRDLEIHSRRMKSLAK------------------SWTSGPYASLKMLSSVETLKDNHV------------------------------------------------
>EOG091F03MX|Lottia_gigantea|JG20_Learchis_evelinae|TRANSCRIPT
----------------------------------------------------------------------------------------------------------------VSIPDRLKKIQDYMNELQ-YNHTGTQFFEIRKNRPISGLMESAKEMIREALPIKCLEAVILGVFLTNGMMGVERFTLSFKTIFKGHVHRHVVLGISHG----------------------------------------------------------------------------------------------------------------------------------------------------------------------------------------
>EOG091F03MX|Lottia_gigantea|HW14_Flabellina_affinis|TRANSCRIPT
-------------------------------------------SKDEVQEENGVLFWVNKSGFPIDDATWDRMWDHVAKIHPDGFDMVRKFRDKPNLPQIPIPQAPLSFGPAVSIPDRLKKIQDYMNELQ-YNHTGTQFFEIRKNRPISGLMESAKEMIREALPIKCLEAVILGIFLTNGMMGVERFTLSFKTVFKGHIHRHVVLGISHGGRYGAIGMSRRVDLMYKPMEFKTLADLVFDFEKCYMTYWHSVKKIKVGLPIIHDQHSYELINWKALAINMSKSSKKEISKELEIHSRRMKSLSK------------------SWTSGPYASVKMLGAVDTL-----------------------------------------------------
>EOG091F03MX|Lottia_gigantea|HW06_Cratena_peregrina|TRANSCRIPT
-------------------------------------------SKDDAHEENGVLFWVNKSGFPIDDATWERMWDHVAKIHPDGHEMTRKVKDRPNLPQVPIPQAPLSFGPAVSIPERLKKIQDYMNELQ-YNHTGTQFFEIRKNRPISGLMESAKEMIREALPIKCLEAVILGIFLTNGMMGVERFTLSFKTVFKGHIHRHVVLGISHGGRYGAIGMSRRIDLMYKPMEFKTLADLVFDFEKCYLSYWHSVKKVKVGLPIIHDQHSYELINWKALAISMCKSSKKEISRDLEIHSRRMKSLSK------------------SWTSGPYASLKMLGSVDTL-----------------------------------------------------
>EOG091F03MX|Lottia_gigantea|JG01_Aeolidiella_alba|TRANSCRIPT
-------------------------------------------SKDDTHEENGVLFWVNKSGFPIDDATWERMYDHIAKIHPDGYEMIRKVKDRPNLPQVPIPQAPLSFGPALSIPDRLKKIQDYMNELQ-YNHTGTQFFEIRKNRPISGLMESAKEMIREALPIKCLEAVILGIFLTNGMMGVERFTLSFKTVFKGHVHRHVVLGISHGGRYGAIGMSRRTDLMYKPMEFKSLADLVFDFERCYMQYWHSVKKVKVGLPIIHDQHSYELISWKALAISLSKSTKKEISRDLEIHSRRMKSLSK------------------SWTSGPYASVKMLGSVDTLKDIH-------------------------------------------------
>EOG091F03MX|Lottia_gigantea|JG25_Palisa_papillata|TRANSCRIPT
-------------------------------------------SKDDAHEENGVLFWVNKSGFPIDDATWERMWDHVTKIHPDGHDMIRKVKDRLNLPQVPIPQAPLSFGPAISIPDRLKKVQDYMNELQ-YNHTGTQFFEIRKNRPISGLMESAKEMIREALPIKCLEAVILGIFLTNGMLGVERFTLSFKTVFKGHVHRHVVLGISHGGRYGAIGMSRRVDLMFKPMEFKSLADLVFDFERCYLSYWHSVKRVKVGLPIIHDQHSYELINWKALTLSMCKSPKKEISRDLEIHSRRMKSLAK------------------SWTSGPYASLKMLGSVETLKDNH-------------------------------------------------
>EOG091F03MX|Lottia_gigantea|JG03_Austraeolis_stearnsi|TRANSCRIPT
-------------------------------------------SKDDAHEENGVLFWVNKSGFPIDDATWERMWDHVTKIHPDGHDMIRKVKDRLNLPQVPIPQAPLSFGPAISIPDRLKKVQDYMNELQ-YNHTGTQFFEIRKNRPISGLMESAKEMIREALPIKCLEAVILGIFLTNGMLGVERFTLSFKTVFKGHVHRHVVLGISHGGRYGAIGMSRRVDLMFKPMEFKSLADLVFDFERCYLLYWHSVKKVKVGLPIIHDQHSYELINWKALTLSMCKSPKKEISRDLEIHSRRMKSLAK------------------SWTSGPYASLKMLGSVETLKDNH-------------------------------------------------
>EOG091F03MX|Lottia_gigantea|HW13_Favorinus_branchialis|TRANSCRIPT
--------------------------------------NNVKMSKDDVHEENGVLFWVNKSGFPIDDPTWERMWDHVAKIHPDGYDMVCKVKDRPNLPQIPIPQAPLSFGPAVSIPERLKKIQDYMNELQ-YNHTGTQFFEIRKNRPISGLMESAKEMIREALPIKCLEAVILGIFLTNGMMGVERFTLSFKTVFKGHVHRHVVMGISHGGRYGAIGMSRRVDLMYKPMEFKTLADLVFDFERCYLQYWHSVKKVKVGLPIIHDQHSYELINWKALAVNMCKSSKKEISKDLEIHSRRMKSLSK------------------SWTSGPYASLKMLGSVDTL-----------------------------------------------------
>EOG091F03MX|Lottia_gigantea|JG15_Favorinus_auritulus|TRANSCRIPT
--------------------------------------NNVKMSKDDVHEENGVLFWVNKSGFPIDDPTWERMWDHVAKIHPDGYDMVCKVKDRPNLPQIPIPQAPLSFGPAVSIPERLKKIQDYMNELQ-YNHTGTQFFEIRKNRPISGLMESAKEMIREALPIKCLEAVILGIFLTNGMMGVERFTLSFKTVFKGHVHRHVVMGISHGGRYGAIGMSRRADLMYKPMEFKTLADLVFDFERCYLQYWHSVKKVKVGLPIIHDQHSCELINWKALAVNMCKSSKKEISKDLEIHSRKMKSLSK------------------SWTSGPYASLKMLGSVDTL-----------------------------------------------------
>EOG091F03MX|Lottia_gigantea|JG07_Cuthona_albocrusta|TRANSCRIPT
-------------------------------------------SKDDSQEENGVLFWVNKSGFPIDDATWERMWDHVAKIHPDGLDLIRKVKDKPHLPQIPIPQPPLSFGPAVSIPDRLKKIQDYMNELQ-YNHTGTQFFEIRKNRPISGLMESAKEMIREALPIKCLEAVILGLFLTNGMLGVERFTLSFKTVFKGHIHRHVVLGISHAGHYGALGMSRRVDLMYKPMEFKTLADLVFDFEKCYMKYWHSVKKVKVGLPVIHDQHSCELINWKALTLSMSKSSKKEISKDLELHSRRMKSLSK------------------SWTSGPYASVKMLGAVD-------------------------------------------------------
>EOG091F03MX|Lottia_gigantea|HW17_Hermissenda_crassicornis|TRANSCRIPT
-------------------------------------------SKDDAHEENGVLFWVNKSGFPIDDATWERMWDHVAKIHPDGHSMTSKVKDKTNLPQVPIPQPPLSFGPAVSIPDRLKKIQDYMNELQRYNHTGTQFFEIRKNRPISGLMESAKEMIREALPIKCLEAVILGVFLTNGMLGVERFTLSFKTVFKGHIHRHVVLGISHAGKYGAIGMSRRVDLMYKPMEFKNLADLVFDFERCYMTYWHSVKKVKVGLPIIHDQHSYELINWKALALNMCKSSKKEISKDLDIHSRRMKSLAK------------------SWTSGPYASVKMLGSVDT------------------------------------------------------
>EOG091F03MX|Crassostrea_gigas|JG18_Hermissenda_opalescens|TRANSCRIPT
-------------------------------------------SKDDAHEENGVLFWVNKSGFPIDDATWERMWDHVAKIHPDGHGMTSKVKDKTNLPQVPIPQPPLSFGPAVSIPDRLKKIQDYMNELQ-YNHTGTQFFEIRKNRPISGLMESAKEMIREALPIKCLEAVILGVFLTNGMLGVERFTLSFKTVFKGHIHRHVVLGISHAGKYGAIGMSRRVDL--------------------------------------------------------------------------------------------------------------------------------------------------------------------------
>EOG091F03MX|Biomphalaria_glabrata|NC05_Hermissenda_crassicornis|TRANSCRIPT
------------------------------------------------------------------------------------------------------------------------------------------FFEIRKNRPISGLMESAKEMIREALPIKCLEAVILGVFLTNGMLGVERFTLSFKTVFKGHIHRHVVLGISHAGKYGAIGMSRRVDLMYKAMEFKNLAD--------------------------------------------------------------------------------------------------------------------------------------------------------------
>EOG091F03MX|Lottia_gigantea|JG32_Unidentia_angelvaldesi|TRANSCRIPT
-------------------------------------------SKDEAHEDNGVLFWVNKNGFPIDDATWERMWDHVAKIHPDGVELARKVKDRLNLPQVPVPQAPLSFGPAVPIPERLKKIQDYMNELQ-YNHTGTQFFEIRKNRPISGLMESAKEMIREALPIKCLEAVILGIFLTNGMLGVERFTLSFKTVFKGHVHRHVVLGISHAGKYGAIGMSRRVDLMYKPMEFKSLADLVFDFERCYMAYWHSVKKVKVGLPIIHDQHSCELISWKALTLSMCKSPKSEISRDLEIHSRRMKSLAK------------------SWTSGPYASVKMLGSVDT------------------------------------------------------
>EOG091F03MX|Lottia_gigantea|JG10_Dirona_picta|TRANSCRIPT
-------------------------------------------SKDEAHEDNGVLFWVNKSGFPIDDATWERMWDHVARIHQDGLDVIRKVKDRPNLPQIPIPQAPLSFGPALSIPDRLKKIQDYMNELQ-YNHTGTQFFEIRKNRPVSGLMESAKEMIREALPIKCLEAVILGIFLTNGMLGVERFTLSFKTVFKGHIHRHVVLGISHGGRYGAIGMSRRVDLMYKAMEFKTLADLVFDFEKCYMKYWHCVKKVKVGLPVNHDQHSYELINWKALAVNMCKSSKKEISRDLEIHSRKMKSLAK------------------SWTSGPYASVKMLGSMDTL-----------------------------------------------------
>EOG091F03MX|Lottia_gigantea|HW07_Cuthona_caerulea|TRANSCRIPT
--------------------------------------------KDDSQEENGVLFWVNKSGFPIDDATWERMWDHVAKIHPDGLDLIRKVKDKPHLPQIPIPQAPLSFGPAITIPDRLKKIQDYMNELQ-YNHTGTQFFEIRKNRPISGLMESAKEMIREALPIKCLEAVILGLFLTNGMLGVERFTLSFKTVFKGHIHRHVVLGISHAGRYGALGMSRRDELMYKPMEFKTLADLVFDFEKCYMRFWHSVKKIKVGLPVIHDQHSYELINWKALTLSMSKSSKKEISKDLELHSRRMKSLAK------------------SWT---------------------------------------------------------------------
>EOG091F03MX|Lottia_gigantea|JG16_Flabellina_iodinea|TRANSCRIPT
-------------------------------------------SKDEAQEENGVLFWVNKSGFPIDDATWERMWDHVVRIHPDGLDMIRKVKDKPNLPQVPIPQPPLSFGPAVSIPDRLKKIQDYMNELQ-YNHTGTQFFEIRKNRPVSGLMESAKEMIREALPIKCLEAVILGIFLTNGMLGVERFTLSFKTAFKGHYHRHVVLGITHGGRYGAIGMSRRVDLMYKPMEFKTLADLVFDFERCYLSYWHSVKKVKVGLPIIHDQHSYEIINWKALALNMNKSSKKEISRDLEIHSRRMKSLAK------------------SWTSGPYSSLKMLSSVDTL-----------------------------------------------------
>EOG091F03MX|Lottia_gigantea|JG05_Bornella_anguilla|TRANSCRIPT
-----------------------------------------------------------------------------------------------------------------------KKIQDYMNELQ-YNHTGTQFFEIRKNRPVSGLMESAKEMIREALPIKCLEAVILGIFLTNGMLGVERFTLGFKTIFRGHVHRHVVLGITHGGRYGAVGMSRRVDLMYKPLEFKTLA---------------------------------------------------------------------------------------------------------------------------------------------------------------
>EOG091F03MX|Lottia_gigantea|JG28_Scyllaea_fulva|TRANSCRIPT
---------------E---------------------VKXRKMSKDEAQEDNGVLFWVNKSGFPIDDATWDRMWEHVARIHPDGLDIIRKVKDKRNLPQVPIPQAPLSFGPAVSIPDRLKKIQDYMNELQ-YNHTGTQFFEIRKNRPISGLMESAKEMIREALPIKCLEAVILGIFLTNGMLGVERFTLSFKTVFKGHIHRHVVLGISHGGRYGAIGMSRRVDLMYKQLEFKTLADLVFDFEKCYMTYWHSVKKVKVGLPVIHDQHSYELISWKALAVNMCKSNKKEITRDLEVHSRRMKSLSK------------------SWTSGPYSSLKM------------------------------------------------------------
>EOG091F03MX|Lottia_gigantea|JG26_Phestilla_sp|TRANSCRIPT
-------------------------------------------SKDESQEENGVLFWVNKSGFPIDDATWERMWDHVAKIHPEGYDLIRKVKDKPNLPQIPIPQAPLSFGPAVTIPDRLQRIQDYMNELQ-YNHTGTQFFEIRKNRPISGLMECAKEMIREALPIKCLEAVILGLFLTNGMLGVERFTVSFKTVFKGHIHRHVVLGISHGGRYGALGMSRREDLMYKPMEFKTLADLVFDFEKCYMKYWHSVKKVKVGLPVIHDQHSYELINWKALTISMSKSSKKEISKDLELHSRRMKSLAK------------------SWTSGPYASVKMLGTVDS------------------------------------------------------
>EOG091F03MX|Lottia_gigantea|JG22_Lomanotus_vermiformis|TRANSCRIPT
-------------------------------------------------------------------------------------------------------------------------------------------------------------------------------------LGVERFTLSFKTVFKGHVHRHVVLGISHAGRYGALGMSRRADLMYKPMEFKTLADLVFDFEKCYMAYWHSVRKVK------------------------------------------------------------------------------------------------------------------------------------------
>EOG091F03MX|Lottia_gigantea|HW18_Janolus_cristatus|TRANSCRIPT
---------------T---------------------TSNMNKEKEEVHEDNGVLFWVNKSGFPIDDATWERMWDHVVRIHPDGFDLIRKVKDQPNLPQIQIPQAPLSFGPALSMPDRLTKIQEYMNELQ-YNHTGTQFFEIRKNRPISGLMESAKEMIREALPIKCLEAVILGIFLTNGMLGVERFTLSFKTVFKGHVHRHVVLGISHGGRYGAIGMSRREDLMYKPLEFKTLAELVFDFERCYMKYWHSVRKVKVGLPVIHDQHSYELINWKSLAINMCKSSKKEIAKDLEIHSRKMKSLSK------------------SWTSGPYASLKMLGSTDTM-----------------------------------------------------
>EOG091F03MX|Biomphalaria_glabrata|JG19_Janolus_barbarensis|TRANSCRIPT
-----------------------------------------------------------------------------------------------------------------------------------------------------------------------------------------RFTLSFKTIFKGHVHRHVVLGISHGGRYGAIGMSRREDLMYKPLEFKTLAE--------------------------------------------------------------------------------------------------------------------------------------------------------------
>EOG091F03MX|Lottia_gigantea|HW15_Flabellina_babai|TRANSCRIPT
-------------------------------------------SKDEAHEDNGVLFWVNKSGFPIDDATWERMWDHVAKIHPDGLDIVYKVRGKPNLPQIPVPQAPLSFGPAVSIPDRLKKIQDYMNELQ-YNHTGTQFFEIRKNRPISGLMESAKEMIREALPIKCLEAVILGLFLTNGMFGVERFTLSFKTVFKGHVHRHVVLGISHGGRYGAIGMSRRSDLMYKPLEYKTLADLVYDFERFYMAYWHCVKKVKVGLPVIHDQHSYELINWKALTISMCKSPRKEITKELEMHSRRMKSLSK------------------SWISGPYASVKMLGTMDTVKEIHV------------------------------------------------
>EOG091F03MX|Lottia_gigantea|JG08_Dendronotus_venustus|TRANSCRIPT
-------------------------------------------SKDEAQEDNGVLFWVNKSGFPIDDATWDRMWEHVARIHPDGLGLINKVKERPDLPQIPIPQAPLSFGPAVLIPDRLKKIQDYMNELQ-YNHTGTQFYEIRKNRPISGLLECAKEMIREALPIKCLEAVILGIFLTNGMMGVERFTLSFKTVFKGHIHRHVVLGISHGGRYGAIGMSRRVDLMYKPLEFKTLADLVFDFEKCYMKYWHSVRRVKVGLPIVHDQHSCELINWKALAINMCKLSKKEITRDLDIHSRRLKSLAR------------------SWTSGPYASLKMLTSADTM-----------------------------------------------------
>EOG091F03MX|Lottia_gigantea|JG27_Phidiana_lynceus|TRANSCRIPT
-----------------------------------------------------------------------------------------------------------------------------------------NFLKSRKNRPISGLMESAKEMIREALPIKCLEAVILGIFLTNGMLGVERFTLSFKTVFKGHVHRHVVLGISHGGRYGAIGMSRRENLMYKPMEFKSLADLVFNFERCYLSYWHSVKKVKVGLPIIHDQHSYELISWKALALSMCKSSKKEISRDLEIHSRRMKSLAK------------------SWTSGPYASLKMLGSVDTL-----------------------------------------------------
>EOG091F03MX|Lottia_gigantea|HW10_Embletonia_pulchra|TRANSCRIPT
-------------------------------------------SKDEAQEDNGVLFWVNKSGFPIDDSTWERMWDHVGRIHPDGLAVIRKVKDKKDLPQIPIPQAPLSFGPAVSIPDRLKKIQDYMNELQ-YNHTGTQFFEIRKNRPISGLMECAKEMIRESLPIKCLEAVILGIFLTNGMLGVERFSLSFKTVFKGHVHRHVVLGIAHGGRYGALGMSRRVDLMYKPLEFKSLADLVFDYERCYMQYWHSVRKVKVGLPVIHDQHSCELVSWKALAINMCKSSKKEITKELEIHSRRMKSLAK------------------SWTSGPYASLKMLGSVDTL-----------------------------------------------------
>EOG091F03MX|Lottia_gigantea|HW12_Facelina_rubrovittata|TRANSCRIPT
-------------------------------------------SKDDAHEENGVLFWVNKSGFPIDDATWERMWGHVAKIHPDGHDMTRKVKDRPNLPQVPIPQAPLSFGPAISIPDRLNKIQDYMNELQ-YNHTGTQFFEIRKNRPISGLMESAKEMIREALPIKCLEAVILGIFLTNGMMGVERFTLSFKTVFKGHIHRHVVLGIFHAGRYGAIGMSRRVDLMYKPMEFKTLADLVFDFERCYLSYWHSVKKVKVGLPIIHDQHSYELINWKALALSISRSSKKEISRDLEIYSRRMKSLAK------------------SWTSGPYASLKMLGSVDTM-----------------------------------------------------
>EOG091F03MX|Crassostrea_gigas|JG23_Melibe_leonina|TRANSCRIPT
-----------------------------------------------------------------------------------------RVKDRPDLPQVPIPQAPLSFGPALAIPDRLNKIQDYMNELE-YNHTGTQFFEIRKNRPISGLMECAKEMIREA----------------------------------------------------------------------------------------------------------------------------------------------------------------------------------------------------------------------------------------
>EOG091F03MX|Lottia_gigantea|NC04_Fiona_pinnata|TRANSCRIPT
-------------------------------------------SKEDGQEDNGVLFWVNKSGFPIDDATWERMWDHVAKIHPEGFDLMRKVKDKPNLPQIPVPQAPLSFGPAVTIPDRLKKIQDYMNELQ-YNHTGTQFFEIRKNRPISGLMESAKEMIREALPIKCLEAVILGLFLTNGMLGVERFTVSFKTVFKGHIHRHVVLGIYHGGRYGALGMSRRDDLMYKPMEFKTLADLVFDFERCYMTYWHSVKKIKVGLPVIHDQHSCEIINWKALALNMCKSSRKEISKDLETHSRRMKSLAK------------------SWTSGPYASVKM------------------------------------------------------------
>EOG091F03MX|Lottia_gigantea|HW11_Eubranchus_exiguus|TRANSCRIPT
-----------------------------------------SKEDNSQQDDNGVLFWVNKSGFPIDEATWERMWDHVCRIHPDGFSLLRKVKDRPELPHVPIPQPPLSFGPSISIPDRLNKIQDYMNELQ-YNHTGTQFFEIRKNRPISGLMECAKEMIREALPIKCLEAVILGLFLTNGMLGVERFTLSFKTVFKGNAHRHVVLGIYHGGRYGAIGMSRRTDLMYKAMEFKSLSELVFDFERCYMKYWHSVKKVKVGLPVVHDQHSCELINWKALALNMCKSAKKEIARDLEIHSRKMKSLAK------------------SWTSGPYASVKMLSSVDTM-----------------------------------------------------
>EOG091F03MX|Lottia_gigantea|JG14_Eubranchus_rustyus|TRANSCRIPT
-------------------------------------------SKDDSQEDNGVLFWVNKSGFPIDEATWERMWDHVCKIHPDGMSLIHKVRDKSDLPQIPIPQPPLSFGPAVTIPDRLKRIQDYMNELQ-YNHTGTQFFEIRKNRPISGLMECAKEMIREALPIKCLEAVILGLFLTNGMLGVERFTLSFKTVFKGHVHRHVVLGIYHGGRFGAIGMSRRTDLMYKPMEFKALADLVFDFERCYMKYWHSVKKVKVGLPVIHDQHSCELINWKALTLNMCKSAKKEISRDLEIHSRRMKSLAK------------------SWTSGPYASVKMLSSVDT------------------------------------------------------
>EOG091F03MX|Lottia_gigantea|HW16_Hancockia_cfuncinata|TRANSCRIPT
-------------------------------------------------EENGVLFWVNKSGFPIDDLTWDRMWEHVAKIHPDGLSIIFKVKDKPNLPQIPIPHAPLSFGPTISIPERLMKIQDYMNELQ-YNHTGTQFFEIRKNRPISGLMESAKEMIRESLPIKCLEAVILGIFLTNGMLGVERFTLSFKTVFKGHIHRHVVLGISHGGRYGAIGMSRRTDLMYKPLEFKSLASLVFDFERCYMKYWHNVRKVKVGLPIIHEQHSYELINWKALTINMCMSSKEEITRDLEMHSRKIRNLAK------------------SWLSGPNASVKM------------------------------------------------------------
>EOG091F03MX|Lottia_gigantea|JG17_Hancockia_uncinata|TRANSCRIPT
-------------------------------------------------EENGVLFWVNKSGFPIDDLTWDRMWEHVAKIHPDGLSIIFKVKDKPNLPQIPIPHAPLSFGPTISIPERLMKIQDYMNELQ-YNHTGTQFFEIRKNRPISGLMESAKEMIRESLPIKCLEAVILGIFLTNGMLGVERFTLSFKTVFKGHIHRHVVLGISHGGRHGAIGMSRRTDLMYKPLEFKSLASLVFDFERCYMKYWHSVRKVKVGLPIIHEQHSCELINWKALTINMCMSSKEEITRDLEMHSRKIRNLAK------------------SWLSGPNASVKM------------------------------------------------------------
>EOG091F03MX|Lottia_gigantea|HW19_Polycera_quadrilineata|TRANSCRIPT
-------------------------------------------NKDDAHEENGVLFWVNKSGFPIDDATWERMWDHVAKIHPDGLDVIRKVRDRRDLPQIPVPQAPLAFGPAVSIPDRLKKIQDYMNELQ-YNHTGTQFFEIRKNRPISGLMECAKEMIREALPIKCLEAVILGIFLTNGMMGVERFTLSFKTVFKGQTHRHVVLGISHGGNYGALGMSRRDDLMYKPLNFKSLGDLVFDFERCYMKYWHSVKKIKVGLPVIHDQHSYELINWKALPLNMAKSSKKELAKDLEIHSRRMKSLSK------------------SWSSGPYASLKM------------------------------------------------------------
>EOG091F03MX|Lottia_gigantea|NC06_Pleurobranchaea_californica|TRANSCRIPT
--------------------------------------SSSNSDDEESHEENGVLFWVNKSGFPIEDSTWQRMWDHVSKIHPDGKEVAHKIRDMPNLPQIPVPQAPLSFGPALSIPDRLKRVQDYMNELQ-YNHTGTQFFEIRKCRPISCLMECAKEMIKEALPIKCLEAVILGIFLTNGMLGLERFPLSFKTVFKGNVHHHVVLGVSHGGRYGALGMSRRDDLMYKPVEFKTLADLVFDFERCYMKYWHCVKKVKVGLPVIHDQHSYEPVNWKAIMLTMSKSNKKEIAKDLDIHSRKIKSLAK------------------SWTSGPYSSLKMLTPVD-------------------------------------------------------
>EOG091F03MX|Lottia_gigantea|HW03_Berthella_plumula|TRANSCRIPT
---------------------------------------SNNSDDGETHEENGVLFWVNKSGFPIDDSTWHRMWEHVAKIHPDGMEVVHKVKNKPNLPQIPIPQAPLSFGPALSIPDRLKRIQDYMNELQ-YNHTGTQFFEIRKCRPISCLMECAREMIREALPIKCLEAVILGLFLTNGMLGLERFALSFKTVFKGHAHRHVVLGVSHGGKYGAIGMSRRDDLMYKAVEFKSLADMVFDFEKCYMKYWHSVKKVKVGLPIIHDQHSYELINWKALMLNMSKSSRKEIARDLDIHSRKMKSLAK------------------SWTSGPYASLKMLNTADMGTGRSL---QT-------------------------------------------
>EOG091F03MX|Lottia_gigantea|NC02_Bathydoris_clavigera|TRANSCRIPT
--------------------------------------------KDEAQDENGVLFWVNKSGFPIDEPTWERMWDHVAKIHPDGLDMIHKVKDKPNLPQIPVPQAPLSFGPAVTIQERLRKIQDYMNELQ---------------RPISGLMESAKEMIREALPIKCLEAVILGTFLTNGMLGMERFTLSFKTVFKGHTHRHVVLGISYGGRYGAIGMSRRDGLMYKALDFKTLADLVFDFERCYLTYWHSVKKVKVGLPIIHDQHSYELINWKTLMINMVKSCKKEIAKDLETHSRRIKSLSK------------------SWTSGPYSSLKMLTTAETM-----------------------------------------------------
>EOG091F03MX|Lottia_gigantea|HW04_Calmella_cavolinii|TRANSCRIPT
-------------------------------------------EKEEAHEENGVLFWVNKSGFPIDEHTWDRMWEHASKIHPQGQDMVRTIRNRPDLPQIAIPQAPLSFGATLTVQERLKKIQDYMNELQ-YNHTGTQFYEIRKNRPISGLMESAREMIREALPIKCLEAVIMGIFLTNGMMGVERFTLSFKTVFNGHTHRHVVLGISYGSHYGALGMSRRTDLMYKPLEFKSLADMIYNFEHCYKQYWHDVKKVKVGLPVIHDQHSYEVINWKAVMVSMDKASKKEIARDLDGHARRMKSLSK------------------SWT---------------------------------------------------------------------
>EOG091F03MX|Lottia_gigantea|LotgiG133279
MKPPTPSLQKYPTQSS---------------------IKNRNDDNEDGKEENGVWFWVNKSGFPIDESTWDRMWDHVAKNHPGGYNMVCGIRSAKDLPQVSIPQPPYNFPVNISVADKLEKIQNYMRDLQ-YNHTGTQFFEIKKNRPISGLMESAREMIRESLPIKCLEAVILGIFLTNGMMGVERFAISFKSTFGSHVHRHVVLGIYYGGLYGAIGMSRREELMYKPLIYKNLSDLVLDFESNYIKFYHRLNKIKVGLPIPHDPHSFEPIPWKVINVNVAKTRRKDIVKDLDQHAREIRTKAR------------------SWSMPASVNKKMSPLIDTLGGNHLKTNQQATKSSPSS-----------------------------------
>EOG091F03MX|Crassostrea_gigas|CGI_10016526
MASGKSKSAKEVTSVFGTLVRVAEPEDTGGPTCVRVKTVKKSGKEEDVQEENGVLFWVNKSGFPIDDKTWDRMWDHVARIHPDGYDVIHKVRDKKDLPSVPIPQAPTNFSASVPISERLDRIQNYMRTLQ-YNHTGTQFFEIRKNRPLSGLLESAKEMIKEALPIKCLEAVILGIYLSNGFLGVERFPLSFKSVFGGNVHRHVVLGIYYAGSYGTIGMSRREDLMYKPVTFK------------------------------------------AVTVSPNKMTKKEMTKDLEFMAKEIRTRCQANCDLPQVKLYSSRSQAKSWTITLHSPRKSSVEAPRDARTSL---QQATKIYRAHTSIPAESGTKKKPQSTGSSQTTSTVADSADYQLRI
