# Supplementary material for: Transcriptomics provides a robust framework for the relationships of the major clades of cladobranch sea slugs (Mollusca, Gastropoda, Heterobranchia), but fails to resolve the position of the enigmatic genus Embletonia
Source: BMC Ecol Evol. 2021 Dec 28;21:226. doi: 10.1186/s12862-021-01944-0 (PMC8895541; doi:10.1186/s12862-021-01944-0)
Supplement: Supplementary file 6 — Additional file 6. Archive S4: Unmasked multiple sequence alignments on amino acid level including Doris kerguelenensis and Calmella cavolini prior to the removal of outliers. [file 12862_2021_1944_MOESM6_ESM.zip › Archive_S4/Alignments/EOG091F02OL.aa.fasta]

>EOG091F02OL|Biomphalaria_glabrata|BGLTMP009947
-----------------------------------------------------------------------MEMTCGIRKLIQLCNAHVTDVPSYIQEQQEVVMCESAKLVQQTASAAEKNVVHRVPLVNQLTFLGQSFSRLVDNILGYLVQRLVGMLESCNNVSALHVVINNIITLGLEGEHMCFILAREGGVKALVDLCRRDNVAFTRSKALRALATICCAPECVAELEKENGIDLLIDILTDESVIESVQGEAAGVVAQITSPVLDQTQHLYRFAESLQIILKALLGLCEKTEGHETFLLSAAAVANITFIDTSACGLLQEMKAPQLLVKSCMCRKARSLFAKDQVATILANMAAIHICQENIRCCGGLDLLVSFLHQKPCLLSSGAERSACERVQQKAAIALMRLCQDTRHTFKVIKQKGIPRFVELCRDSQARNNSDAVLVACLAALRKVCALYGRDGISNLDYQQLVTPQLMDSFLMCSHSDENFV
>EOG091F02OL|Biomphalaria_glabrata|NC03_Doris_kerguelenensis|TRANSCRIPT
--------------------------------------------------------------------------------------------------------------------------VQRVPLVNQLTFLGQSFSRLVDSMLGYLV-----------------------------------------------------------------------------------------------------------------------------------------------------------------------------------------------------------------------------------------------------------------------------------------------------------------------------------------------------
>EOG091F02OL|Biomphalaria_glabrata|JG14_Eubranchus_rustyus|TRANSCRIPT
------------------------------------------------------------------------NITCDIRKLIELCNTHVADVPQFISEQQECVMTESAKLIQQTTSAAEQNQIHRVPLVNQLTFLGQSFSRLVDSTLGYLVQQIVCMFHSCPNLTSLHTVINHIISLGLEGEHMCYIL-----------------VTFTKAKGLRALATVCCAPECVVELEKENGIDLLLDILTDQSMSESVQGEAAGVVAQITSPVLDQNQHLCRFSDCLQIVLTALLGLCERTEGHETFLLSAAAIANITFIDPTACSLLQ-------------------------------------------------------------------------------------------------------------------------------------------------------------------------
>EOG091F02OL|Biomphalaria_glabrata|HW11_Eubranchus_exiguus|TRANSCRIPT
---------------------------------------------------------------------------------------------------------------------AEENQIHRVPLVNQLTFLGQSFSRLVDSTLGYLVQQIVCIFHSCPNLTSLHTVINHIISLGLEGEHMCYILAREGTVRALVELCRRENVTFTKAKGLRALATVCCAPECVVELEKENGIDLLLDILTDHSMSESVQGEAAGVVAQITSPVLDQNQHLCRFSDCLQIVLTALLGLCERTEGHETFLLSTAAIANITFIDATACSLLHELKAPSLLISACIHRKARSLYAKDQVATV--------------------------------------------------------------------------------------------------------------------------------------------
>EOG091F02OL|Biomphalaria_glabrata|NC06_Pleurobranchaea_californica|TRANSCRIPT
--------------------------------------------------------------------------------------------------------------------------------------------------------------------------------------------------------------------------------------------------------------------------------------------------------------------------------------------------------------------------------------------------SSAAERSACERVQQKAAIALMRLSQDTRSTYKVIKQKGIPRFVELCRNPRARNNSDAVLVACLAALRKICTLYGRDGISSLDFQQLVSPQLMDSFLMCSHS-----
>EOG091F02OL|Biomphalaria_glabrata|HW03_Berthella_plumula|TRANSCRIPT
------------------------------------------------------------------------DITCRIRKLIQLCNSHVASVPTYITEQQEAVMGESAKLVQQTASAAEKNQIHRVPLVNQLTFLGQSFSRLVDSTLGYLIQKIVEVFDSCGNLSSLHTVINNIISLGLEGEHMCYILAREGAVRTLLEICRRENVAFTRSKALRALATICCAPECVTELEKENGIDLLIDVLTDSTVSESVQGEAAGVVAQITSPVLDKNQHLCRFASCLQVILTALLALCERTEGHETFLLSAAAVANITFIDSSACGVLLEMKALSLLVKACMCRKSRSLFAKDQVATILANMAASTACQESIRACGGLDLLVSFLHQKPSLRSSAAERSACERVQQKAAIALMRLSQDTRSTYKVIKQKGIPRFVELCRNPRARNNSDAVLVACLAALRKICNLYGRDGISSLDFQQLVSPQLMDSFLMCSHSDENFV
>EOG091F02OL|Biomphalaria_glabrata|HW09_Doto_sp|TRANSCRIPT
-------------------------------------------------------------------------ITCDIRKLIELCKSHATHLPPYITEQQESVMAESAKLVQQTTSAAEENQVHRVPLVNQLTFLGQSFSRLVDNTLGYLIQQIVGVFQSCSSLTSLHTVINNIISLGLEGEHMCYILAREGTVRALVDLCRRENVTFTKAKALRALATLSCAPECVYELEKENGIDLLHDILTDSSLTESVQGEAAGVVAQITSPVLDQNQHLCRFSDSLQIILTALLSLCERTEGHETFLLSAAAIANVTFIDPSACSLLQDLKAPSILVKACVHRKS-----------------------------------------------SMAERSACERVQQKAAIALMRLCQKTRNTYAIIKQKGIPRLVELCRKPSARNNSDTVLIACLAALRKICSLYGRDGISEVDVQQLIVPQLMDSFLMCSHSDENF-
>EOG091F02OL|Biomphalaria_glabrata|JG22_Lomanotus_vermiformis|TRANSCRIPT
-----------------------------------------------------------------------------------------------------------------------------------------------------------------------------------------------------------------------------------------------------------------------------------------------------------------------------------------------------------------------------------------------------------------------------------------------------RNNSDTVLIACLAALRKICALYGRDGISQTDVQQL--------------------
>EOG091F02OL|Biomphalaria_glabrata|HW21_Tritonia_manicata|TRANSCRIPT
------------------------------------------------------------------------DITCDIRKLIELCNAHASDLPLYINEQQESVMAESAKLVQQTTSAAEKNQIHRVPLVNQLTFLGQSFSRLVDSSLGYLVQQIVGIFHSCTNLTSLHTVINNIISLGLEGEHMCYILAREGTVRALVELCRKENVTFTKAKALRALATVCCAPECVGELEKENGIDLLLDILMDTTLPESVQGEAAGVVAQITSPVLDQNQHLCRFSDCLQIILTALLGLCERTEGHETFLLAAAAMANITFIDSTACSLLQESKAPSLLIKACVHRKARSLFAKDQVATILANMAAVPSIQESIRACGGMDLLVSFLHQKPSLRSSMAERSACERVQQKAAIALMRLSQKTRNTYVIMRQKGIPRFVELCRKPQARNNSDTVLIACLAALRKICALYGREGISQLDVQQLITPQLMDSFLMCSHSDENF-
>EOG091F02OL|Biomphalaria_glabrata|NC08_Tritonia_hamnerorum|TRANSCRIPT
------------------------------------------------------------------------DITCDIRKLIELCNAHASDLPLYISEQQESVMAESAKLVQQTTSAAEKNQIHRVPLVNQLTFLGQSFSRLVDSSLGYLVQQIVAIFHSCTSLSSLHTVINNIISLGLEGEHMCYILAREGTVRALVDLCRRENVTFTKAKALRALATVCCAPECVGELEKENGIDLLMDILMDSSLTESVQGEAAGVVAQITSPVLDQNQHLCRFSDCLQIILRALLGLCERTEGHETFLLAAAAIANITFIDSSACSLLQELKAPSLLVKACIHRKARSLFAKDQVATILANMAAVSPIQESIRACGGMDLLVSFLHQKPSLRSSMAERSACERVQQKAAIALMRLSQKTRNTYVIMRQKGIPRFVELCRKPQARNNSDTVLIACLAALRKICALYGRDGISQLDVQQLIAPQLMDSFLMCSHSDENF-
>EOG091F02OL|Biomphalaria_glabrata|NC07_Tritonia_diomedea|TRANSCRIPT
------------------------------------------------------------------------DITCDIRKLIELCNAHASDLPLYISEQQESVMAESAKLVQQTTSAAEKNQIHRVPLVNQLTFLGQSFSRLVDSSLGYLVQQIVGIFHSCTSLTSLHTVINNIISLGLEGEHMCYILAREGTVRALVDLCRRENVTFTKAKALRALATVCCAPECVGELEKENGIDLLLDILMDTTLTESVQGEAAGVVAQITSPVLDQNQHLCRFSDCLQIILTALLGLCERTEGHETFLLAAAAMANITFIDSTACSLLQELKAPSLLMKACIHRKARSLFAKDQVATILANMAAVSSIQESIRACGGMDLLVSFLHQKPSLRSSMAERSACERVQQKAAIALMRLCQKTRNTYVIMRQKGIPRFVELCRKPQARNNSDTVLIACLAAIRKICALYGRDGISQIDVQQLITPQLMDSFLMCSHSDENF-
>EOG091F02OL|Biomphalaria_glabrata|JG08_Dendronotus_venustus|TRANSCRIPT
--------------------------------------------------------------------------------------------------------------------------------------------------------------------------------------------------------------------------------------------------------------------------------------------------------------------------------------------------------------------------QESIRACGGMDLLVSFLHQKPSLRSSGAERSACERVQQKAAIALMRLCQKTRNTYVIMRQKGIPRFVELCRKPQARNNSDTVLIACLAAIRKICALYGRDGISDIDIQQLITPQLMDSFLMCSHSDENF-
>EOG091F02OL|Biomphalaria_glabrata|HW05_Caloria_elegans|TRANSCRIPT
------------------------------------------------------------------------NITCDIRKLIELCNAHVSDVPPYISEQQESVMAESAKLVQQTTSAAEENQIHRVPLVNQLTFLGQSFSRLVDSTLGYLVQQIVGIFHSCTNLTSLHTVINNIISLGLEGEHMCYILAREGTVRALVDLCRRENVTFTKAKALRALATVCCAPECVIELEKENGIDLLLDILMDSTMTESVQGEAAGVVAQITSPVLDQNQHLCRFSDCLQIVLTALLGLCERTEGHETFLLSAAAIANITFIDPTACSLLQELKAPSVLIKSCIHRKARSLYAKDQVATILANMAAVSSIQDNIRACGGMDLLVSFLYQKPSMRSSVAERSACERVQQKAAIALMRLCQKTRNTYAIMRQKGIPRFVELSRKPQARNNTDTVLIACLAALRKICALYGKDGLSQTDVQQLIVPQLMDSFLMCSHSDENFV
>EOG091F02OL|Biomphalaria_glabrata|JG03_Austraeolis_stearnsi|TRANSCRIPT
------------------------------------------------------------------------------------------------------------------------------------------------------------------------------------------------------------------------------------------------------------------------------------------------------------------------------------------------------------------------------------------------------------------------------------------------------------LIACLAALRKICALYGKDGLSQTDVQQLIVPQLMDSFLMCSHSDENFV
>EOG091F02OL|Biomphalaria_glabrata|JG04_Berghia_stephanieae|TRANSCRIPT
------------------------------------------------------------------------------------------------------------------------------------------------------------------------------------------------------------------------------------ELEKENGIDLLLDILMDSAMTESVQGEAAGVVAQITSPVLDQNQHLCRFSDCLQIVLTALLG----------------------------------------------------------------------------------------------------------------------------------------------------------------------------------------------------------
>EOG091F02OL|Biomphalaria_glabrata|NC05_Hermissenda_crassicornis|TRANSCRIPT
------------------------------------------------------------------------NITCEIRKLIELCNAHVSDVPHYISEQQESVMAESAKLVQQTTSAAEENQIHRVPLVNQLTFLGQSFSRLVDNTLGYLVQQIVGIFHSCSSLTSLHTVINNIISLGLEGEHMCYILAREGTVRALVDLCRRENVTFTKAKALRALATVCCAPECVVELEKENGIDLLLDILMDSTMTESVQGEAAGVVAQITSPVLDQNQHLCRFSDCLQIVLTALLGLCERTEGHETFLLSAAAIANITFIDPTACSLLQDLKAPSLLIKACIHRKARSLYAKDQVATILANMAAVSSIQENIRACGGMDLLVSFLHQKPSLRSSVAERSACERVQQKAAIALMRLCQKTRNTYAIIRQKGIPRFVELCRKPQARNNSDTVLIACLAALRKICALYGKDGLSQTDVQQLIVPQLMDSFLMCSHSDENF-
>EOG091F02OL|Biomphalaria_glabrata|HW13_Favorinus_branchialis|TRANSCRIPT
-----------------------------------------------------------------------------------------------------------------------------------------------------------------------------------------------------------ENVTFTKAKALRALATVCCAPECVAELEKENGIDLLLDILMDPTMTESVQGEAAGVVAQITSPVLDQNQHLCRFSDCLQIVLTALLGLCERTEGHETFLLSAAAIANITFIDPTACSLLQELKAPSLLIKSCIHRKARSLYAKDQVATILANMAAVTSIQDNIRACGGMDLLVSFLYQKPSLRSSVAERSACERVQQKAAIALMRLCQKTRNTYAIIRQKGIPRFVELCRKPQARNNSDTVLIACLAALRKICVLYGKDGLSQTDIQQLIVPQLMDSFLMCSHSDENF-
>EOG091F02OL|Biomphalaria_glabrata|JG27_Phidiana_lynceus|TRANSCRIPT
------------------------------------------------------------------------------------------------------------------------------------------------------------IFHSCTNLTSLHTIINNIISLGLEGEHMCYILA-----------------------------------------EKENGIDLLLDILMDSTMTESVQGEAAGVVAQITSPVLDQNQHLCRFSDCLQIVLTALLGLCERTEGHETFLLSAAAIANITFIDPTACSLLQELKAPSVLIKSCIHRKARSLYAKDQVATILANMAAVSSIQDTIRACG--------------------------------------------------------------------------------------------------------------------------
>EOG091F02OL|Biomphalaria_glabrata|JG20_Learchis_evelinae|TRANSCRIPT
--------------------------------------------------------------------------------------------------------------------------------------------------------------------------------------------------------------------------------------------------------------------------------------------------------------------ANITFIDPTACSLLQELKAPSVLIKSCIHRKARSLYAKDQ------------------------------------------------------------------------------------------------------------------------------------------------
>EOG091F02OL|Biomphalaria_glabrata|HW20_Spurilla_neapolitana|TRANSCRIPT
--------------------------------------------------------------------------------------------------------------VQQTTSAAEENQIHRVPLVNQLTFLGQSFSRLVDTTLGYLIQQIVGIFHSCTNLTSLHTVINNIISLGLEGEHMCYILAREGTVRALVDLCRRENVTFTKA-----------------------------------------------------------------------------------------------------------------------------------------------------------------------------------------------------------------------------------------------------------------------------------------
>EOG091F02OL|Biomphalaria_glabrata|HW12_Facelina_rubrovittata|TRANSCRIPT
------------------------------------------------------------------------NITCDIRKLIELCNAHVSDVPSYVCEQQESVMAESAKLVQQTTSAAEENQIHRVPLVNQLTFLGQSFSRLVDSTLGYLVQQIVGIFHSCTNLTSLHTVINNIISLGLEGEHMCYILAREGTVRALVDLCRRENVTFTKAKALRALATVCCAPECVIELEKENGIDLLLDILMDPTMTESVQGEAAGVVAQITSPVLDQNQHLCRFSDCLQIVLTALLGLCERTEGHETFLLSAAAIANITFIDPTACSLLQELKAPSLLIKSCIHRKARSLYAKDQVATILANMAAVSSIQDTIRACGGMDLLVSFLYQKPSLRSSVAERSACERVQQKAAIALMRLCQKTRNTYAIIRQKGIPRFVELCRKPQARNNSDTVLIACLAALRKICVLYGKDGLSQTDVQQLIGPQLMDSFLMCSHSDENF-
>EOG091F02OL|Biomphalaria_glabrata|JG32_Unidentia_angelvaldesi|TRANSCRIPT
------------------------------------------------------------------------NITCDIRKLIELCNAHVSDIPSYISEQQKSVMAESAKLVQQTTSAAEENQIHRVPLVNQLTFLGQSFSRLVDSTLGYLVQQVVGIFNSCTNLTSLHTVINNIISLGLEGEHMCYILAREGTVRALVDLCRRENVTFTKAKALRALATVCCAPECVAELEKENGIDLLLDILMDSTVTESVQGEAAGVVAQITSPVLDQNQHLCRFSGCLQIVLTALLGLCEKTEGHETFLLSAAAIANITFIDPSACSLLQELKAPLLLIKACIHRKARSLYAKDQVATILANMAAVSSIQESIRACGGMDLLVSFLHQKPSMQSSVAERSACERVQQKAAIALMRLSQKTHNTYAIIRQKGIPRIIELCRKPQARNNSDTVLIACLAALRKICALYGREGLSQLDIQQLITPQLMDSFLMCSHSDENF-
>EOG091F02OL|Biomphalaria_glabrata|NC01_Armina_californica|TRANSCRIPT
------------------------------------------------------------------------DITCDIRKLIELCNTHATDVPLYISEQQESVMAESAKLVQQTTSAAEKNQIHRVPLVNQLTFLGQSFSRLVDSTLGYLVQQIVSIFHSCTNLTSLHTVINNIISLGLEGEHMCYILAREGTVRALVELCRRENVTFTKAKALRALATVCCAPECVAELEKENGIDLLLDILMDPTLTESVQGEAAGVVAQITSPVLDQNQHLCRFSDCLQIVLTALLGLCEKTEGHETFLLAAAAIANITFIDPTACSVLQNLKAPSLLIKTCIHRKARSLFAKDQVATILANMAAVPSIQENIRACGGMDLLVSFLHQKPSLQSSVAERSACERVQQKAAIALMRLCQKTRNTYVIMRQKGIPRFIELCRKPQARNNSDTVLIACLAALRKICTLYGRDGISQMDIQQLITPQLMDSFLMCSHSDENFV
>EOG091F02OL|Biomphalaria_glabrata|HW01_Armina_tigrina|TRANSCRIPT
-------------------------------------------------------------------------------------------------------------------------------------------------------------------------------------------------------------------------------------------------------------------------------------------------------EGHETFLLAAAAIANITFIDPTACSMLQNLKAPSLLIKACIHRKARSLFAKDQVATILANMAAVPSIQENIR-----------------------------------------------------------------------------------------------------------------------------
>EOG091F02OL|Biomphalaria_glabrata|JG07_Cuthona_albocrusta|TRANSCRIPT
---------------------------------------------------------------------------------------------------------------------------------------------------------------------------------------------------------------------------------------------------------ESVQGEAAGVIAQITSPVLDQNQHLYRFSACLQIVLTALLGLCERTEGHETFLLSAAAIANVTFIDPTACSLLQELKAPSLLIKACIHRKARSLYAKDQVATVLANMAAVSSIQESIRACGGMDLLVSFLYQKPSLQSSAAERSACERVQQKASIALMRLSQKTRDTYAVIRQKGIPRIVELCRKPQARNNSDTVLIACLAALRKICGVYGKDELSPLDVQQLITPQLMDSFLMCSHSDENFV
>EOG091F02OL|Biomphalaria_glabrata|NC04_Fiona_pinnata|TRANSCRIPT
-------------------------------------------------------------------------------------------------------------------------------------------------------------------------------------------------------------------------------------------------------------------------------------------------------------------------------------------IKACIHRKARSLYAKDQVATVLANMAAVSSIQESIRACGGMDLLVSFLYQKPSLQSSAAERSACERVQQKAAIALMRLSQKTRNTYAVIRQKGIPRIVELCR-----------------------------------------------------------
>EOG091F02OL|Biomphalaria_glabrata|JG28_Scyllaea_fulva|TRANSCRIPT
-------------------------------------------------------------------------------------------------------------------------------------------------------------------------------------------------------------------------------------------------------------------------PVLDQNQHLCRFSDCLQIILTALLGLCERTEGHETFLLSAAAIANITFIDPTACSLLQDLKAPSSLIKA--------------------------------------------------------------------------------------------------------------------------------------------------------------
>EOG091F02OL|Biomphalaria_glabrata|JG26_Phestilla_sp|TRANSCRIPT
-----------------------------------------------------------------------------------------------------------------------------------------------------------------------------------------------------------------------------------------------------------VQGEAAGVIAQITSPVLDQNQHLYRFSACLQIVLTALLGLCERTEGHETFLLSTAAIANVTFIDPSACSLLQELKAPSLLIKACIHRKARSLYAKDQVATVLANMAAISSIQENIR-----------------------------------------------------------------------------------------------------------------------------
>EOG091F02OL|Biomphalaria_glabrata|HW06_Cratena_peregrina|TRANSCRIPT
---------------------------------------------------------------------------------------------------------------------------------------------------------------------------------------------------------------------------------------------------------------------------------------------------------------------------------------------------------------------------------------------------------------------------------------------------------------------KICALYGKDGLSSTDVQQLIIPQLMDSFLMCSHSDENF-
>EOG091F02OL|Biomphalaria_glabrata|HW10_Embletonia_pulchra|TRANSCRIPT
------------------------------------------------------------------------SITCNIRKLIELCNAHALDVPAHISEQQESVMAESAKLVQQTTSAAEQNQIHRVPLVNQLTFLGQSFSRLVDATLGYLVQQ---------NLTSLHTVINNIISLGLEGEHMCYILAREGTVHALVDLCRRENVTFTKAKALRALATV-------------------------------------------------------------------------------------------------------------------------------------------------------------------------AERSACERVQQKACIALMRLCQKSRSTYSIIRQKGIPRFVELCRKPQARNNSDTVLIASLAALRKICSVYGRDGISQTDVQQLITPQLMDSFLMCSHSDENFV
>EOG091F02OL|Biomphalaria_glabrata|HW16_Hancockia_cfuncinata|TRANSCRIPT
--------------------------------------------------------------------------------------------------------------------------------------------------------RSVAIFHACTNLTSLHTVINNIISLGLEGEHMCYILAREGTVRALVDLCRRENVTFTKAKALRALAT---------------------------------------------------------------------------------------------------------------------------------------------------------------------------------------------------------------------------------------------------------------------------------
>EOG091F02OL|Biomphalaria_glabrata|HW07_Cuthona_caerulea|TRANSCRIPT
------------------------------------------------------------------------SITCDIRKLIELCNNHVADVPSFINEQQEVVMAESAKLIQQTTSAAEQNQIHRVPLVNQLTFLGQSFSRLVDTTLGYLVQQIVTIFHTCSNLTSLHTVINHIISLGLEGEHMCYILAREGTVHALVELCRRENVTFTKAKCLRALATVCCAPECVTELEKENGIDLLLDILTDSSMSESVQGEAAGV-----------------------------------------------------------------------------------------------------------------------------------------------------------------------------------------------------------------------------------------
>EOG091F02OL|Biomphalaria_glabrata|HW19_Polycera_quadrilineata|TRANSCRIPT
------------------------------------------------------------------------------------------------------------------------------------------------------------------------------------------------------------------------------------------------------------------------------------------------------TEGHETFLLSAAAMANITFIDPAACSVLLEMKAPALLIKSCMCKKARSLFAKDQVATILANMATNPACRETIRSCGGLDLLVNFLQQKPTSRPSVAERSACERVQQKAAIALMRLSQDTGHTFKIIRQKGIPRFVELCRNSQARNNSDAVLVACLAALRKICSLYGKEGISPLDVQQLINPQLMDSFLMCSHSDENF-
>EOG091F02OL|Biomphalaria_glabrata|HW18_Janolus_cristatus|TRANSCRIPT
-------------------------------------------------------------------------ITCDIRKLIELCNAHCSDVPLYISEQQETVMTESAKLVQQTTSAAEENEIHRVPLVNQLTFLGQSFSRLVDSTL------------------------------------------------------------FRSAKALRALATICCAPECVGELEKENGIDLLLDILMDGSMSESVQGEAAGVVAQITSPVLDQNQHLYHFSDCLQIVLSALLDLCEKTEGHETFLLSAAAIANITFIDPTACLQLQDLKAPSLLIKAYIHKKARSLFAKDQVATILANMAAVSSIQ---------------------------------------------------------------------------------------------------------------------------------
>EOG091F02OL|Lottia_gigantea|LotgiG106497
-----------------------------------------------------------------------------------------------------------------------------------------------------------------------------------------------GGVKSLLTICRSNPVKFAHIQALRALSSLSCLPDVIAELEKEKGLSLLLDILCDETASENLKGEAAGVLAQITSPAIEHNYFIGELIDNLQHLIHSLIRLCCETESQEMFLLASAAIANLTFIDSMACDVLASISAAEIFILSTSTDKAQTLFAKDQIATILANMAAIDEYHGCISEPGGVCLLVDLLSISPTNYHTEAELAACERVLQKAAIALTRLCREEKNAQAIADSNGIPRLVELCRQPDERCGSDAVLVASLAALRKVCTSCGKEGIKSLDVQQLIEPRLMDSFLMCSHSDENFV
>EOG091F02OL|Crassostrea_gigas|CGI_10006374
MDIRWSTEMECMNVLQGKSIVQSVEKSAFHTSHIKGAIDVVRNESNDISGEFSVLFKLVEDEEWETVQTFTIQLTCHVRGLIHNCGRDIPHPNQFILEVRDIPNQHLEGAFVNSASHP-----SKIPVINQLTFLGQAFSRFVDLSLGYLVQKIVDILDEANDPMVLSQAIGSVVSLGLEGEHMCYIIAREGGVRALLDICRTENLRFCHAQSLRALATISCVTESIFEMEKEGGIWSLLDLLSDPEVRESVRGEVAGVIAQVTSPCLENVHQMSGLIDNMEDLLIHLLGLCNSTKTEEIFLLSSAAIANMTFMDSTTCEILQKIQAPRILCSSCHSNIAKSLFSKDQVATILANMVAADSCRHDVVDCGGIDICLELLNESPLDYKTPSEIAACERVQQKAAIALTRMCRDESNAATIVKSEGVPRLIQLCRDKRERSNSDAVLVACLAALRKINSLNKLEDLSVIDNQQLIQPKLMDSFLICTNTDENFV
