# Supplementary material for: Transcriptomics provides a robust framework for the relationships of the major clades of cladobranch sea slugs (Mollusca, Gastropoda, Heterobranchia), but fails to resolve the position of the enigmatic genus Embletonia
Source: BMC Ecol Evol. 2021 Dec 28;21:226. doi: 10.1186/s12862-021-01944-0 (PMC8895541; doi:10.1186/s12862-021-01944-0)
Supplement: Supplementary file 6 — Additional file 6. Archive S4: Unmasked multiple sequence alignments on amino acid level including Doris kerguelenensis and Calmella cavolini prior to the removal of outliers. [file 12862_2021_1944_MOESM6_ESM.zip › Archive_S4/Alignments/EOG091F00Y2.aa.fasta]

>EOG091F00Y2|Biomphalaria_glabrata|BGLTMP005602
VD--------------ESSSPLEDGDVKESTGKVTAVEENGTDTTT-------------------N-GNNNNNNHG--GRGMEEIPEKLRHQLKHRELFLSRQVETLPATHIRGKCCVTLLNETESLLSYLNKEDTFFYSLVYDPQQKTLLADKGEIRVGSKYQAETIPRV---YIDKATE-DL---RKLEDLEELVWD--PNNGLSDKEIDQFQIVARSVGTFARALDCTSTVRQPSLHMSAAAASRDITIFHAMDTLHRHAYDIAKAIKSLVPSGGPVLCRDEMEEWSASEANLFEDAIEKYGKDFNDIRQDFLPWKSLKSIVEYYYMWKTTDRYVQQKRIKASEAESKLKQVYIPNY--NKPNPAAI-NTKVNGTDGPV-S-GRACESCYT--AHSSQWYSWGPIHMQCRLCSNCWSYWKKYGGLKMPTRLGMMEKDLHQMQD---------------------------------------------------------------------------------------------------------------------------------------------------------------------------------------------------------------------------------------------------------------------------------------------------------
>EOG091F00Y2|Crassostrea_gigas|CGI_10010713
MAANMYRVGDYVFFETSSTTPYQIRRIEELNKTPNGNVEAKVVCFYRRRDISSSLTLLADKHQTDS-DGGLDDSEL--ESKLDEVGDKQKHQLKHRELFLSRQVETLPATHIRGKCTVTLLNETESLLSYLNKDDTFFYSLVYDPQQKTLLADKGEIRVGSRYQAEVPDKP---L----EG-EDTDNRKMEELEDLIWN--PENGLSDRQVDQFLIISRSVGTFARALDCTSTVRQPSLHMSAAAASRDITLFHAMDNLHKSVYELSKAYASLVPTGGPMLCRDEMEEWSASEANLFEEALDKYGKDFNDIRQDFLPWKSLKSIVEYYYMWKTTDRYVQQKRIKAAEAESKLKQVYIPNY--NKPNPAAI-NGKMNGVDGQV-S-GRACESCYA--AHSSQWYSWGPAHMQCRLCSSCWIYWKKYGGLKMPTRLDGERPTPNQRQERIAQINSMRMHRCTIAGCGKEFRLKAHLARHLATAHGLVVRSGSPRPVMKTRAAFCLITTPLTRISRRLCKDILNPRRAARSPFIPVNIAAIKQECQLRLTEGEEYVPNIKPRSPTTLEPVVARLGINTKMEKPALLHKSENDHKKPEKIFFPPSASQPQFKAHTTSPSKLNAGSPSIMKKRGYEQANGVDGPVAKRPNMGVIRQIGSSMRSQVRGNLMNHNMNGRGKVMGVRGMRMQMINWLDAPDDVYFVATDATRKLRKQLQAQDFKRTARNPWRNVLIKPPIMGGDSEVVVLD
>EOG091F00Y2|Crassostrea_gigas|HW09_Doto_sp|TRANSCRIPT
--ANMYRVGDYVFFETSSTAPYQIRRIEELNKTQNGNVEAKVMCFYRRRDISNSLIVLADKHHKLN-ENSSEENEK--GKNAEEIPDKVKHQLKHRELFLSRQVETLPATHIRGKCCVTLLNETESLLSYLNKEDTFFYSLVYDPQQKTLLADKGEIRVGSKFQADLIPKP-SEG----AV-DD---RVSEYLEELVWS--PDHGLKEKEVDQFQIIARSVGTFARALDCTSTVRQPSLHMSAAAASRDITIFHAMNTLHTQHYDLAKAIKSLVPSGGPVLCRDEMEEWSASEANLFEDAIEKYGKDFNDIRQDFLPWKSLKSIVEYYYMWKTTDRYVQQKRIKASEAESKLKQVYIPNY--NKPNPAAI-SSKINGVDGSV-T-GRACESCYN--SQSSQWYTWGPIHLQCRLCNTCWSYWKKYGGLKMPTRLDGERPAPNQRHERVAQMNSIRLQKCTIPGCGKEFKLKAHLARHLATAHGLTIQPGSPRPVMKTRAAFCLVTTELTRISRRLCSDILRPRHAARCPFTPINTSIIKQEC---------------------------------------------------------------------------------------------------------------------------------------------------------------------------------------------------------
>EOG091F00Y2|Biomphalaria_glabrata|JG13_Doto_lancei|TRANSCRIPT
-------------------------------------------------------------------------------------------------------------------------------------------------------ADKGEIRVGSKFQADLIPKP-SEG----AV-DD---RMSEDLEELVWS--PDHGLKEKEVDQFQIIARSVGTFARALDCTSTVRQPSLHMSAAAASRDITIFHAMNTLHTQHYDLAKAIKSLVPSGGPVLCRDEMEEWSASEANLFEDAIEKYGKDFNDIRQDFLPWKSLKSIVEYYYMWKTTDRYVQQKRIKASEAESKLKQVYIPNY--NKPNPAAI-SSKINGVDGSV-T-GRACESCYN--SQSSQWYAWGPIHLQCRLCNTCWSYWKKYGGLK--------------------------------------------------------------------------------------------------------------------------------------------------------------------------------------------------------------------------------------------------------------------------------------------------------------------------
>EOG091F00Y2|Crassostrea_gigas|JG28_Scyllaea_fulva|TRANSCRIPT
--ANMYRVGDYVFFETSSTAPYQIRRIEELNKTQNGNVEAKVMCFYRRRDISNSLISLADKHHKLN-ENSSPDENE--KNGADDIPDKLKHQLKHRELFLSRQVETLPATHIRGKCCVTLLNETESLLSYLNKDDTFFYSLVYDPQQKTLLADKGEIRVGSKFQADTIPVP-VEG----GE-DD---RVSEELEELVWD--PSHELHEKEIDQFQIIARSVGTFARALDCTSTVRQPSLHMSAAAASRDITIFHAMDTLHKHHYDLAKAIKSLVPSGGPVLCRDEMEEWSASEANLFEDAIEKYGKDFSDIRQDFLPWKSLKSIVEYYYMWKTTDRYVQQKRIKASEAESKLKQVYIPNY--NKPNPAAL-SNKINGVDNSV-A-GRACESCYS--SQSSQWYAWGPVHLQCRLCNSCWSYWKKYGGLKMPTRLDGERPAPNQRHERVAQMNSIRMQKCTIPGCGKEFKLKAHLARHLATAHGLTIQPGSPRPVMKTRAAFCLVTTELTRISRRLCSDILRPRHAARCPFTPINTSIIKQEC---------------------------------------------------------------------------------------------------------------------------------------------------------------------------------------------------------
>EOG091F00Y2|Crassostrea_gigas|HW18_Janolus_cristatus|TRANSCRIPT
--ANMYRVGDYVFFETSSTAPYQIRRIEELNKTQNGNVEAKVMCFYRRRDISNSLIVLADKHHKLN-ETSSPTEET--EKGMEEIPEKLRHQLKHRELFLSRQVETLPATHIRGKCCVTLLNETESLLSYLNKDDTFFYSLVYDPQQKTLLADKGEIRVGSKYQADSIPTS---Y----GGTDD---RLSEDLEELVWD--PSHLLQEKEIDQFQIVARSVGTFARALDCTSTVRQPSLHMSAAAASRDITIFHAMDTLHMHNYDLANAIKSLVPSGGPVLCRDEMEEWSASEANLFEDAIEKYGKDFNDIKQDFLPWKPLKSIVEYYYMWKTTDRYVQQKRIKASEAESKLKQVYIPNY--NKPNPAAI-SNKVNGVDGTS-T-GRACESCYS--AQATQWYSWGPVHMQCRLCNSCWNYWKKYGGLKMPTRLDGERPAPNQRHERVAQMNSIRMQKCTITGCGKEFKLKAHLARHLATAHGLTIQPGSPRPVMKTRAAFCLVTTELTRISRRLCTDILRPRHAARCPFTPINTSIIKQEC---------------------------------------------------------------------------------------------------------------------------------------------------------------------------------------------------------
>EOG091F00Y2|Lottia_gigantea|JG19_Janolus_barbarensis|TRANSCRIPT
------------------------------------------------------------------------------------------------------------------------------------------------------------------------------------------------------------------------------------------------------------------------------------------------------------------------------------------------------------------------------------------------------SCYS--AQASQWYSWGPVHMQCRLCNSCWNYWKKYGGLKMPTR----------------------------------------LARHLATAHGLTIQPGSPRPVMKTRAAFCLVTTELTRISRRLCTDILRPRHAARCPFTPINTSIIKQEC---------------------------------------------------------------------------------------------------------------------------------------------------------------------------------------------------------
>EOG091F00Y2|Crassostrea_gigas|NC08_Tritonia_hamnerorum|TRANSCRIPT
--ANMYRVGDYVFFETSSTAPYQIRRIEELNKTQNGNVEAKVMCFYRRRDISNSLIVLADKHHKLN-DNSSSPTEE--SQGMEEIPDKLKHQLKHRELFLSRQVETLPATHIRGKCCVTLLNETESLLSYLNKDDTFFYSLVYDPQQKTLLADKGEIRVGSKFQADTIPPTLVER----GD-DT---RVSEDLEELVWD--PSYGLHEKEIDQFQIIARSVGTFARALDCTSTVRQPSLHMSAAAASRDITIFHAMDTLHKHQYDLAKAIKSLVPSGGPVLCRDEMEEWSASEANLFEDAIEKYGKDFSDIRQDFLPWKSLKSIVEYYYMWKTTDRYVQQKRIKASEAESKLKQVYIPNY--NKPNPAAL-SNKVNGVDGAL-T-GRACESCYS--AQATQWYAWGPVHLQCRLCNSCWSYWKKYGGLKMPTRLDGERPAPNQRHERVAQMNSIRMQKCTITGCGKEFKLKAHLARHLATAHGLTVQPGSPRPVMKTRAAFCLVTTELTRISRRLCSDILRPRHAARCPFTPINTSTIKQECQ--------------------------------------------------------------------------------------------------------------------------------------------------------------------------------------------------------
>EOG091F00Y2|Crassostrea_gigas|JG30_Tritonia_festiva|TRANSCRIPT
---------------------------------------------------------------------------------------------------------------------------------------------------------------------------------------------------------------------------------------------------------------------------------------------------------------------------------------------------------------------------------------------------------------TQWYAWGPVHLQCRLCNSCWSYWKKYGGLKMPTRLDGERPAPNQRHERVAQMNSIRMQKCTITGCGKEFKLKAHLARHLATAHGLTIQPGSPRPVMKTRAAFCLVT----------------------------------------------------------------------------------------------------------------------------------------------------------------------------------------------------------------------------------------------
>EOG091F00Y2|Crassostrea_gigas|NC07_Tritonia_diomedea|TRANSCRIPT
---------------------------------------------------------------------------------MEEIPEKLRHQLKHRELFLSRQVETLPATHIRGKCCVTLLNETESLLSYLNKDDTFFYSLVYDPQQKTLLADKGEIRVGSKFQADTIPPTLVES----GD-DT---RVSEELEELVWD--PSHGLNEKEIDQFQIIARSVGTFARALDCTSTVRQPSLHMSAAAASRDITIFHAMDTLHKHRYDLAKAIKSLVPSGGPVLCRDEMEEWSASEANLFEDAIEKYGKDFSDIRQDFLPWKSLKSIVEYYYMWKTTDRYVQQKRIKASEAESKLKQVYIPNY--NKPNPAAL-SNKVNGVDGPVPP-GRACESCYS--AQATQWYAWGPVHLQCRLCNSCWSYWKKYGGLKMPTRLDGERPAPNQRHERVAQMNSIRMQKCTITGCGKEFKLKAHLARHLATAHGLTIQPGSPRPVMKTRAAFCLVTTELTRISRRLCSDILRPRHAARCPFTPINTSTIKQEC---------------------------------------------------------------------------------------------------------------------------------------------------------------------------------------------------------
>EOG091F00Y2|Lottia_gigantea|JG23_Melibe_leonina|TRANSCRIPT
----------------------------------------------------------------------------------EEIPDKLRHQLKHRELFLSRQVETLPATHIRGKCCVTLLNETESLLSYLNKEDTFFYSLVYDPQQKTLLADKGEIRVGCKYQADTIPPP-LEG----SE-DN---RISEDLEELVWD--PSHGLHDKEIDQFQIVARSVGTFARALDCTSTVRQPSLHMSAAAASRDITIFHAMDTLHTHRYELAKAIKSLVPSGGPVLCRDEMEEWSASEANLFEDAIEKYGKDFSDIRQDFLPWKSLKSIVEYYYMWKTTDRYVQQKRIKASEAESKLKQVYIPNY--NKPNPAAL-SNKINGVDNSI-T-GRACESCYS--PQSSQWYAWGPVHLQCRLCNTCWSYWKKYGGLKMPTRLE-------------------------------EFKLKAHLARHLATAHGLTIQPGSPRPVMKTRAAFCLVTTELTRISRRLCNDILRPRHAARCPFTPINTSIIKQECQ--------------------------------------------------------------------------------------------------------------------------------------------------------------------------------------------------------
>EOG091F00Y2|Crassostrea_gigas|HW21_Tritonia_manicata|TRANSCRIPT
--ANMYRVGDYVFFETSSTAPYQIRRIEELNKTQNGNVEAKVMCFYRRRDISNSLIVLADKHHKLN-ETSSSPTGENDRNGSSPDPSAPAA--EKRELFLSRQVETLPATHIRGKCCVTLLNETESLLSYLNKDDTFFYSLVYDPQQKTLLADKGEIRVGSKFQADTIPPTLGES----GD-DK---RVSGDLEELVWD--PSHGIQEKEIDQFQIIARSVGTFARALDCTSTVRQPSLHMSAAAASRDITIFHAMDTLHKHRYDLAKAIKSLVPSGGPVLCRDEMEEWSASEANLFEDAIEKYGKDFSDIRQDFLPWKSLKSIVEYYYMWKTTDRYVQQKRIKASEAESKLKQVYIPNY--NKPNPAAL-SNKVNGVDGSV-TTGRACESCYS--AQATQWYAWGPVHLQCRLCNLCWGYWKKYGGLKMPTRLDGERPAPNQRHERVAQMNSIRMQKCTIAGCGKEFKLKAHLARHLATAHGLTIQPGSPRPVMKTRAAFCLVTTELTRISRRLCSDILRSRHAARCPFTPINTSTIKQECQ--------------------------------------------------------------------------------------------------------------------------------------------------------------------------------------------------------
>EOG091F00Y2|Crassostrea_gigas|JG21_Limenandra_confusa|TRANSCRIPT
-------------------------------------------------------------------------------------------------------------------------------------------------------------------------------------------------------------------------------------------------------------------------LARAIKSLVPSGGPVLCRDEMEEWSASEANLFEDAIEKYGKDFSDIRQDSLPWKSLKSIVEYYYMWKTTDRYVQQKRIKASEAESKLKQVYIPNY--NKPNPAAI-SNKVNGVDGSV-T-GRACESCYS--AQSTQWYSWGPVHLQCRLCNLCWSYWKKYGGLKMPTRLDGERPAPNQRHERVAQMNSIRMQRCTIAGCGKEFKLKAHLARHLATAHGLTVQPGSPRPVMKTRAA---------------------------------------------------------------------------------------------------------------------------------------------------------------------------------------------------------------------------------------------------
>EOG091F00Y2|Crassostrea_gigas|JG02_Antaeolidiella_chromosoma|TRANSCRIPT
---------------------------------------------------------------------------------------------------------------------------------------------------------------------------------------------------------------------------------------------SLHMSAAAASRDITIFHAMDTLHTHHYDLANAIKSLVPSGGPVLCRDEMEEWSASEANLFEDAIEKYGKDFNDIRQDFLPWKSLKSIVEYYYMWKTTDRYVQQKRIKASEAESKLKQVYIPNY--NKPNPAAI-SNKVNGVDGSV-T-GRACESCYS--AQATQWYSWGPVHLQCRLCNLCWSYWKKYGGLKMPTRLDGERPAPNQRHERVAQMNSIRMQRCTIAGCGKEFKLKAHLARHLATAHGLTIQPGSPRPVMKTRAAFCLVTTELTRISRRLCSDILRPRHAARCPFIPVNTSTIKQECQ--------------------------------------------------------------------------------------------------------------------------------------------------------------------------------------------------------
>EOG091F00Y2|Crassostrea_gigas|HW10_Embletonia_pulchra|TRANSCRIPT
---------------------------------------------------------------------------------MEEIPDKLKHQLKHRELFLSRQVETLPATHIRGKCCVTLLNETESLLSYLNKDDTFFYSLVYDPQQKTLLADKGEIRVGSKYQADMIPAV-TDG----KG-DE---RVSDDLEQLIWD--PSHKLHEKEIDQFQIIARSIGTFARALDCTSTVRQPSLHMSAAAASRDITIFHAMDTLHKHHYDLSQAIKSLVPSGGPVLCRDEMEEWSASEANLFEDAIEKYGKDFSDIRQDFLPWKSLKSIVEYYYMWKTTDRYVQQKRIKASEAESKLKQVYIPNY--NKPNPAAI-SNKINGVDGSV-T-GRACESCYS--AQASQWYSWGPVHLQCRLCNLCWSYWKKYGGLKMPTRLDGERPAPNQRHERVAQMNSIRLQKCTIAGCGKEFKLKAHLARHLATAHGLTIQPGSPRPVMKTRAAFCLVTTELTRISRRLCSDILRPRHAARCPFLPINTSIIKQEC---------------------------------------------------------------------------------------------------------------------------------------------------------------------------------------------------------
>EOG091F00Y2|Crassostrea_gigas|JG25_Palisa_papillata|TRANSCRIPT
----------------------------------------------------------------------------------------------------------------------------------------------------------------------------------------------------------------------------------------TVRQPSLHMSAAAASRDITIFHAMDTLHKHHYDLAKAIKSLVPSGGPVLCRDEMEEWSASEANLFEDAIEKYGKDFSDIRQDFLPWKSLKSIVEYYYMWKTTDRYVQQKRIKASEAESKLKQVYIPNY--NKPNPAAI-SNKVNGVDGSV-T-GRACESCYS--AQASQWYSWGPVHLQCRLCNLCWSYWKKYGGLKMPTRLDGERPAPNQR-----------------------------------------------------------------------------------------------------------------------------------------------------------------------------------------------------------------------------------------------------------------------------------------------------------
>EOG091F00Y2|Crassostrea_gigas|JG20_Learchis_evelinae|TRANSCRIPT
--ANMYRVGDYVFFETSSTAPYQIRRIEELNKTQNGNVEAKVMCFY----------------------------------SMEEIPEKLRHQLKHRELFLSRQVETLPATHIRGKCCVTLLNETESLLSYLNKDDTFFYSLVYDPQQKTLLADKGEIRVGSKFQADMIPTT-RDA----QE-DD---RASDDLEELVWD--PNHKLDEKEIDQFQIVARSVGTFARALDCTSTVRQPSLHMSAAAASRDITIFHAMETLHKHHYDLAKAIKSLVPSGGPVLCRDEMEEWSASEANLFEDAIEKYGKDFSDIRQDFLPWKSLKSIVEYYYMWKTTDRYVQQKRIKASEAESKLKQVYIPNY--NKPNPAAI-SNKVNGVDGSV-T-GRACESCYS--AQASQWYSWGPVHLQCRLCNLCWSYWKKYGGLKMPTRLDGERPAPNQRHERVAQMNSIRLQRCTIAGCGKEFKLKAHLARHLATAHGLTVQPGSPRPVMKTRAAFCLVTTELTRISRRLCVDILRPRHAARCPFTPINTSIIKQECQ--------------------------------------------------------------------------------------------------------------------------------------------------------------------------------------------------------
>EOG091F00Y2|Crassostrea_gigas|JG03_Austraeolis_stearnsi|TRANSCRIPT
--ANMYRVGDYVFFETSSTAPYQIRRIEELNKTQNGNVEAKVMCFYRRRDISNSLIVLADKHD---------NGSG--GRSMEEIPEKLRHQLKHRELFLSRQVETLPATHIRGKCCVTLLNETESLLSYLNKDDTFFYSLVYDPQQKTLLADKGEIRVGSKFQADMIPTT-RDA----QE-DD---RVSEDLEELVWD--PYHKLDEKEIDQFQIMARSVGTFARALDCTSTVRQPSLHMSAAAASRDITIFHAMDTLHKHHYDLAKAIKSLVPSGGPVLCRDEMEEWSASEANLFEDAIEKYGKDFSDIRQDFLPWKSLKSIVEYYYMWKTTDRYVQQKRIKASEAESKLKQVYIPNY--NKPNPAAI-SNKVNGVDSSV-T-GRACESCYS--AQASQWYSWGPVHLQCRLCNLCWSYWKKYGGLKMPTRLDGERPAPNQRHERVAQMNSIRLQRCTIAGCGKEFKLKAHLARHLATAHGLTIQPGSPRPVMKTRAAFCLVTTELTRISRRLCVDILRPRHAARCPFTPINTSIIKQEC---------------------------------------------------------------------------------------------------------------------------------------------------------------------------------------------------------
>EOG091F00Y2|Crassostrea_gigas|JG24_Noumeaella_rubrofasciata|TRANSCRIPT
---------------------------------------------------------------------------------LEEIPEKLRHQLKHRELFLSRQVETLPATHIRGKCCVTLLNETESLLSYLNKDDTFFYSLVYDPQQKTLLADKGEIRVGSKFQADMIPVT-RDS----RE-DD---RVSEDLEELVWD--PHHMLDEKEIDQFQIVARSVGTFARALDCTSTVRQPSLHMSAAAASRDITIFHAMDTLHNHHYDLAKAIKSLVPSGGPVLCRDEMEEWSASEANLFEDAIEKYGKDFSDIRQDFLPWKSLKSIVEYYYMWKTTDRYVQQKRIKASEAESKLKQVYIPNY--NKPNPAAI-SNKVNGVDGSV-T-GRACESCYS--AQATQWYSWGPVHLQCRLCNLCWSYWKKYGGLKMPTRLDGERPAPNQRHERVAQMNSIRLQRCTIAGCGKEFKLKAHLARHLATAHGLTIQPGSPRPVMKTRAAFCLVTTELTRISRRLCGDILRPRHAARCPFTPINTSIIKQEC---------------------------------------------------------------------------------------------------------------------------------------------------------------------------------------------------------
>EOG091F00Y2|Crassostrea_gigas|HW02_Berghia_verrucicornis|TRANSCRIPT
---------------------------------------------------------------------------------MEEIPEKLRHQLKHRELFLSRQVETLPATHIRGKCCVTLLNETESLLSYLNKDDTFFYSLVYDPQQKTLLADKGEIRVGSKFQADMIPTT-REV----RE-DD---RSCEDLEELVWD--PCHKLDEKEIDQFQIVARSVGTFARALDCTSTVRQPSLHMSAAAASRDITIFHAMDTLHNHHYDLAKAIKSLVPSGGPVLCRDEMEEWSASEANLFEDAIEKYGKDFSDIRQDFLPWKSLKSIVEYYYMWKTTDRYVQQKRIKASEAESKLKQVYIPNY--NKPNPAAI-SNKVNGVDGSV-T-GRACESCYS--SQATQWYSWGPVHLQCRLCNLCWSYWKKYGGLKMPTRLDGERPAPNQRHERVAQMNSIRMQRCTIAGCGKEFKLKAHLARHLATAHGLTIQPGSPRPVMKTRAAFCLVTTELTRISRRLCSDILRPRHAARCPFTPINTSTIKQEC---------------------------------------------------------------------------------------------------------------------------------------------------------------------------------------------------------
>EOG091F00Y2|Crassostrea_gigas|JG04_Berghia_stephanieae|TRANSCRIPT
----------------------------------------------------------------------------------------------------------------------------------------------------------------------------------------------------------------------------------------------------------TIFHAMDTLHNHHYDLAKAIKSLVPSGGPVLCRDEMEEWSASEANLFEDAIEKYGKDFSDIRQDFLPWKSLKSIVEY---------------------------------------------------------------------------------HLQCRLCNLCWSYWKKYGGLKMPTRLDGERPAPNQRHERVAQMNSIRMQRCTIAGCGKEFKLKAHLARHLATAHGLTIQPGSPRPVMKTRAAFCLVTTELTRISRRLCSDILRPRHAARCPFTPINTSTIKQEC---------------------------------------------------------------------------------------------------------------------------------------------------------------------------------------------------------
>EOG091F00Y2|Crassostrea_gigas|JG29_Spurilla_braziliana|TRANSCRIPT
-----------------------------------------------------------------S-NNNDNNSGG--SRSMEEIPEKLRHQLKHRELFLSRQVETLPATHIRGKCCVTLLNETESLLSYLNKDDTFFYSLVYDPQQKTLLADKGEIRVGSKFQADMIPTT-REP----GE-DD---RVPEDLEELVWD--PNHKLDEKEIDQFQIVARSVGTFARALDCTSTVRQPSLHMSAAAASRDITIFHAMDTLHNHHYDLAKAIKSLVPSGGPVLCRDEMEEWSASEANLFEDAIEKYGKDFSDIRQDFLPWKSLKSIVEYYYMWKTTDRYVQQKRIKASEAESKLKQVYIPNY--NKPNPAAI-SNKVNGVDGSV-T-GRACESCYS--AQAPQWYSWGPVHLQCRLCNLCWSYWKKYGGLKMPTRLDGERPAPNQRHERVAQMNSIRLQRCTIAGCGKEFKLKAHLARHLATAHGLTIQPGSPRPVMKTRAAFCLVTTELTRISRRLCSDILRPRHAARCPFTPINTSTIKQEC---------------------------------------------------------------------------------------------------------------------------------------------------------------------------------------------------------
>EOG091F00Y2|Lottia_gigantea|HW20_Spurilla_neapolitana|TRANSCRIPT
----------------------------------------------------------------------------------EEIPEKLRHQLKHRELFLSRQVETLPATHIRGKCCVTLLNETESLLSYLNKDDTFFYSLVYDPQQKTLLADKGEIRVGSKFQADMIPTT-REP----GE-DD---RVPEDLEELVWD--PNHKLDEKEIDQFQIVARSVGTFARALDCTSTVRQPSLHMSAAAASRDITIFHAMETLHNHHYELAKAIKSLVPSGGPVLCRDEMEEWSASEANLFEDAIEKYGKDFSDIRQDFLPWKSLKSIVEYYYMWKTTDRYVQQKRIKASEAESKLKQVYIPNY--NKPNPAAI-SNKVNGVDGSV-T-GRACESCYS--AQAPQWYSWGPVHLQCRLCNLCWSYWKKYGGLKMPTRLD-------------------------------EFKLKAHLARHLATAHGLTIQPGSPRPVMKTRAAFCLVTTELTRISRRLCSDILRPRHAARCPFTPINTSTIKQECQ--------------------------------------------------------------------------------------------------------------------------------------------------------------------------------------------------------
>EOG091F00Y2|Crassostrea_gigas|JG16_Flabellina_iodinea|TRANSCRIPT
--------------------------------------------------------------D---------NNSG--SRNMEEIPEKLRHQLKHRELFLSRQVETLPATHIRGKCCVTLLNETESLLSYLNKDDTFFYSLVYDPQQKTLLADKGEIRVGSKFQADMIPTT-TER----RE-DD---RMSEDLEELVWD--PNHKLDEKEIDQFQIIARSVGTFARALDCTSTVRQPSLHMSAAAASRDITIFHAMDTLHTHHYDLAKAIKSLVPSGGPVLCRDEMEEWSASEANLFEDAIEKYGKDFSDIRQDFLPWKSLKSIVEYYYMWKTTDRYVQQKRIKASEAESKLKQVYIPNY--NKPNPAAI-SNKVNGVDGSV-L-GRSCESCHS--AQASQWYAWGPVHLQCRLCNLCWSYWKKYGGLKMPTRLDGERPAPNQRHERVAQMNSIRMQKCTIAGCGKEFKLKAHLARHLATAHGLTIQPGSPRPVMKTRAAFCLVTTELTRISRRLCSDILRPRHAARCPFTPINTSTIKQECQ--------------------------------------------------------------------------------------------------------------------------------------------------------------------------------------------------------
>EOG091F00Y2|Crassostrea_gigas|JG11_Dondice_occidentalis|TRANSCRIPT
--------------------------------------------------------------------------------SMEEIPEKLRHQLKHRELFLSRQVETLPATHIRGKCCVTLLNETESLLSYLNKDDTFFYSLVYDPQQKTLLADKGEIRVGSKFQADMIPTT-SDS----QG-DD---RVSEDLEELVWD--PNHRLDEKEIDQFQIVARSVGTFARALDCTSTVRQPSLHMSAAAASRDITIFHAMDTLHIHHYDLAKAIKSLVPSGGPVLCRDEMEEWSASEANLFEDAIEKYGKDFNDIRQDFLPWKSLKSIVEYYYMWKTTDRYVQQKRIKASEAESKLKQVYIPNY--NKPNPAAI-SNKINGVDGSV-T-GRACESCYS--AQASQWYSWGPVHLQCRLCNLCWSYWKKYGGLKMPTRLDGERPAPNQRHERVAQMNSIRMQRCTIAGCGKEFKLKAHLARHLATAHGLTIQPGSPRPVMKTRAAFCLVTTELTRISRRLCSDILRPRHAARCPFTPINTSIIKQEC---------------------------------------------------------------------------------------------------------------------------------------------------------------------------------------------------------
>EOG091F00Y2|Crassostrea_gigas|JG12_Dondice_parguerensis|TRANSCRIPT
--------------------------------------------------------------------------------SMEEIPEKLRHQLKHRELFLSRQVETLPATHIRGKCCVTLLNETESLLSYLNKDDTFFYSLVYDPQQKTLLADKGEIRVGSKFQADMIPTT-RDS----QG-DD---RVSEDLEELVWD--PSHRLDEKEIDQFQIVARSVGTFARALDCTSTVRQPSLHMSAAAASRDITIFHAMDTLHIHHYDLAKAIKSLVPSGGPVLCRDEMEEWSASEANLFEDAIEKYGKDFNDIRQDFLPWKSLKSIVEYYYMWKTTDRYVQQKRIKASEAESKLKQVYIPNY--NKPNPAAI-SNKINGVDGSV-T-GRACESCYS--AQASQWYSWGPVHLQCRLCNLCWSYWKKYGGLKMPTRLDGERPAPNQRHERVAQMNSIRMQRCTIAGCGKEFKLKAHLARHLATAHGLTIQPGSPRPVMKTRAAFCLVTTELTRISRRLCSDILRPRHAARCPFTPINTSIIKQECQ--------------------------------------------------------------------------------------------------------------------------------------------------------------------------------------------------------
>EOG091F00Y2|Crassostrea_gigas|HW17_Hermissenda_crassicornis|TRANSCRIPT
---------------------------------------------------------------------------------LEEIPEKLRHQLKHRELFLSRQVETLPATHIRGKCCVTLLNETESLLSYLNKDDTFFYSLVYDPQQKTLLADKGEIRVGSKFQADMIPTT-RDS----RD-DD---RVSEDLEELVWD--PYHKLDEKEIDQFQIVARSVGTFARALDCTSTVRQPSLHMSAAAASRDITIFHAMDTLHIHHYDLAKAIKSLVPSGGPVLCRDEMEEWSASEANLFEDAIEKYGKDFNDIRQDFLPWKSLKSIVEYYYMWKTTDRYVQQKRIKASEAESKLKQVYIPNY--NKPNPAAI-SNKINGVDGSV-T-GRACESCYS--AQATQWYSWGPVHLQCRLCNLCWSYWKKYGGLKMPTRLDGERPAPNQRHERVAQMNSIRMQRCTIAGCGKEFKLKAHLARHLATAHGLTIQPGSPRPVMKTRAAFCLVTTELTRISRRLCSDILRPRHAARCPFTPINTSIIKQECQ--------------------------------------------------------------------------------------------------------------------------------------------------------------------------------------------------------
>EOG091F00Y2|Crassostrea_gigas|JG18_Hermissenda_opalescens|TRANSCRIPT
---------------------------------------------------------------------------------LEEIPEKLRHQLKHRELFLSRQVETLPATHIRGKCCVTLLNETESLLSYLNKDDTFFYSLVYDPQQKTLLADKGEIRVGSKFQADMIPTT-RDS----RD-DD---RVSEDLEELVWD--PYHKLDEKEIDQFQIVARSVGTFARALDCTSTVRQPSLHMSAAAASRDITIFHAMDTLHIHHYDLAKAIKSLVPSGGPVLCRDEMEEWSASEANLFEDAIEKYGKDFNDIRQDFLPWKSLKSIVEYYYMWKTTDRYVQQKRIKASEAESKLKQVYIPNY--NKPNPAAI-SNKINGVDGSV-T-GRACESCYS--AQATQWYSWGPVHLQCRLCNLCWSYWKKYGGLKMPTRLDGERPAPNQRHERVAQMNSIRMQRCTIAGCGKEFKLKAHLARHLATAHGLTIQPGSPRPVMKTRAAFCLVTTELTRISRRLCSDILRPRHAARCPFTPINTSIIKQEC---------------------------------------------------------------------------------------------------------------------------------------------------------------------------------------------------------
>EOG091F00Y2|Crassostrea_gigas|NC05_Hermissenda_crassicornis|TRANSCRIPT
---------------------------------------------------------------------------------LEEIPEKLRHQLKHRELFLSRQVETLPATHIRGKCCVTLLNETESLLSYLNKDDTFFYSLVYDPQQKTLLADKGEIRVGSKFQADMIPTT-RDS----RD-DD---RVSEDLEELVWD--PYHKLDEKEIDQFQIVARSVGTFARALDCTSTVRQPSLHMSAAAASRDITIFHAMDTLHIHHYDLAKAIKSLVPSGGPVLCRDEMEEWSASEANLFEDAIEKYGKDFNDIRQDFLPWKSLKSIVEYYYMWKTTDRYVQQKRIKASEAESKLKQVYIPNY--NKPNPAAI-SNKINGVDGSV-T-GRACESCYS--AQATQWYSWGPVHLQCRLCNLCWSYWKKYGGLKMPTRLDGERPAPNQRHERVAQMNSIRMQRCTIAGCGKEFKLKAHLARHLATAHGLTIQPGSPRPVMKTRAAFCLVTTELTRISRRLCSDILRPRHAARCPFTPINTSIIKQECQ--------------------------------------------------------------------------------------------------------------------------------------------------------------------------------------------------------
>EOG091F00Y2|Lottia_gigantea|HW05_Caloria_elegans|TRANSCRIPT
----------------------------------------------------------------------------------EEIPEKLRHQLKHRELFLSRQVETLPATHIRGKCCVTLLNETESLLSYLNKDDTFFYSLVYDPQQKTLLADKGEIRVGSKFQADMIPTT-RDA----QE-DD---RTSEDLEELVWD--PSHKLDEKEIDQFQIVARSVGTFARALDCTSTVRQPSLHMSAAAASRDITIFHAMDTLHIHHYDLAKAIKSLVPSGGPVLCRDEMEEWSASEANLFEDAIEKYGKDFSDIRQDFLPWKSLKSIVEYYYMWKTTDRYVQQKRIKASEAESKLKQVYIPNY--NKPNPAAI-SNKVNGVDGSV-T-GRACESCYS--AQASQWYSWGPVHMQCRLCNLCWSYWKKYGGLKMPTRLD-------------------------------EFKLKAHLARHLATAHGLTVQPGSPRPVMKTRAAFCLVTTELTRISRRLCVDILRPRHAARCPFTPINTSIIKQEC---------------------------------------------------------------------------------------------------------------------------------------------------------------------------------------------------------
>EOG091F00Y2|Crassostrea_gigas|JG27_Phidiana_lynceus|TRANSCRIPT
--------------------------------------------------------------D---------NSGG--SRSMEEIPEKLRHQLKHRELFLSRQVETLPATHIRGKCCVTLLNETESLLSYLNKDDTFFYSLVYDPQQKTLLADKGEIRVGSKFQADMIPTT-RDA----QE-DD---RASEDLEELVWD--PNHKLDEKEIDQFQIVARSVGTFARALDCTSTVRQPSLHMSAAAASRDITIFHAMDTLHKHRYDLAMAIKSLVPSGGPVLCRDEMEEWSASEANLFEDAIEKYGKDFSDIRQDFLPWKSLKSIVEYYYMWKTTDRYVQQKRIKASEAESKLKQVYIPNY--NKPNPAAI-SNKVNGVDGSV-T-GRACESCHS--AQASQWYSWGPVHLQCRLCNLCWSYWKKYGGLKMPTRLDGERPAPNQRHERVAQMNSIRLQRCTIAGCGKEFKLKAHLARHLATAHGLTIQPGSPRPVMKTRAAFCLVTTELTRISRRLCVDILRPRHAARCPFTPINTSIIKQEC---------------------------------------------------------------------------------------------------------------------------------------------------------------------------------------------------------
>EOG091F00Y2|Biomphalaria_glabrata|JG01_Aeolidiella_alba|TRANSCRIPT
-----------------------------------------------------------------------------------EIPEKLRHQLKHRELFLSRQVETLPATHIRGKCCVTLLNETESLLSYLNKDDTFFYSLVYDPQQKTLLADKGEIRVGSKFQADMIPTT-RDS----QE-DD---RVSEDLEELVWD--PNHKLDEKEIDQFQIVARSVGTFARALDCTSTVRQPSLHMSAAAASRDITIFHAMDTLHNHHYDLAKAIKSLVPSGGPVLCRDEMEEWSASEANLFEDAIEKYGKDFS--------------------------------------------------------------------------------------------------------------------------------------------------------------------------------------------------------------------------------------------------------------------------------------------------------------------------------------------------------------------------------------------------------------------------------------------------
>EOG091F00Y2|Crassostrea_gigas|HW12_Facelina_rubrovittata|TRANSCRIPT
--ANMYRVGDYVFFETSSNAPYQIRRIEELNKTQNGNVEAKVMCFYRRRDISNSLIVLADKHQTKAVNNADNNSGG--VKSMEDIPEKLRHQLKHRELFLSRQVETLPATHIRGKCCVTLLNETESLLSYLSKDDTFFYSLVYDPQQKTLLADKGEIRVGSKFQADMIPTS---T----GG-DD---RVSEDLEELVWD--PYHKLDEKEIDQFQIVARSVGTFARALDCTSTVRQPSLHMSAAAASRDITIFHAMDTLHRHHYDFAKAIKSLVPSGGPVLCRDEMEEWSASEANLFEDAIEKYGKDFSDIKQDFLPWKSLKSIVEYYYMWKTTDRYVQQKRIKASEAESKLKQVYIPNY--NKPNPAAI-SNKVNGVDGSV-T-GRACESCFS--AQATQWYSWGPVHLQCRLCNLCWSYWKKYGGLKMPTRLDGERPAPNQRHERVAQMNSIRLQRCTIAGCGKEFKLKAHLARHLATAHGLTIQPGSPRPVMKTRAAFCLVTTELTRISRRLCVDILRPRHAARCPFTPINTSIIKQECQ--------------------------------------------------------------------------------------------------------------------------------------------------------------------------------------------------------
>EOG091F00Y2|Crassostrea_gigas|HW06_Cratena_peregrina|TRANSCRIPT
--ANMYRVGDYVFFETSSTAPYQIRRIEELNKTQNGNVEAKVMCFYRRRDISNSLIVLADKHHKIN-ESPSPTGEN--AKSMEEIPEKLRHQLKHRELFLSRQVETLPATHIRGKCCVTLLNETESLLSYLSKDDTFFYSLVYDPQQKTLLADKGEIRVGSKFQADMIPTT-RDT----GE-DD---RVCADLEELVWD--PYHKLDEKEIDQFQIVARSVGTFARALDCTSTVRQPSLHMSAAAASRDITIFHAMDTLHKHRYDLAKAIKSLVPSGGPVLCRDEMEEWSASEANLFEDAIEKYGKDFSDIRQDFLPWKSLKSIVEYYYMWKTTDRYVQQKRIKASEAESKLKQVYIPNY--NKPNPAAI-SNKVNGVDASV-G-GRACESCYS--AQATQWYSWGPVHLQCRLCNICWSYWKKYGGLKMPTRLDGERPAPNQRHERVAQMNSIRLQRCTIAGCGKEFKLKAHLARHLATAHGLTVQPGSPRPVMKTRAAFCLVTTELTRISRRLCVDILRPRHAARCPFTPINTSIIKQECQ--------------------------------------------------------------------------------------------------------------------------------------------------------------------------------------------------------
>EOG091F00Y2|Crassostrea_gigas|NC01_Armina_californica|TRANSCRIPT
---------------------------------------------------------------------------------MEEIPEKLRHQLKHRELFLSRQVETLPATHIRGKCCVTLLNETESLLSYLNKDDTFFYSLVYDPQQKTLLADKGEIRVGSKFQADTIPPS---E----GT-DD---RVSEDLEELVWD--PSHELQEKEIDQFQIIARSVGTFARALDCTSTVRQPSLHMSAAAASRDITIFHAMDTLHKYHYDLAKAIKSLVPSGGPVLCRDEMEEWSASEANLFEDAIEKYGKDFSAIRQDFLPWKSLKSIVEYYYMWKTTDRYVQQKRIKASEAESKLKQVYIPNY--NKPNPAAI-SNKVNGVDSAV-T-GRACESCYS--AQASQWYSWGPVHLQCRLCNLCWSYWKKYGGLKMPTRLDGERPAPNQRHERVAQMNSIRMQKCTISGCGKEFKLKAHLARHLATAHGLTIQPGSPRPVMKTRAAFCLVTTELTRISRRLCGDILRPRHAARCPFTPINTSIIKQEC---------------------------------------------------------------------------------------------------------------------------------------------------------------------------------------------------------
>EOG091F00Y2|Crassostrea_gigas|HW01_Armina_tigrina|TRANSCRIPT
---------------------------------------------------------------------------------MEDIPEKLRHQLKHRELFLSRQVETLPATHIRGKCCVTLLNETESLLSYLNKDDTFFYSLVYDPQQKTLLADKGEIRVGSKFQADTIPSS---E----GT-DD---RASEDLEELVWD--PSHDLQEKEIDQFQIIARSVGTFARALDCTSTVRQPSLHMSAAAASRDITIFHAMDTLHKHHYDFAKAIKSLVPSGGPVLCRDEMEEWSASEANLFEDAIEKYGKDFSAIRQDFLPWKSLKSIVEYYYMWKTTDRYVQQKRIKASEAESKLKQVYIPNY--NKPNPAAI-SNKLNGVDGAV-T-GRACESCYS--AQASQWYSWGPGHLQCRLCNLCWSYWKKYGGLKMPTRLDGERPAPNQRHERVAQMNSIRMQKCTISGCGKEFKLKAHLARHLATAHGLTIQPGSPRPVMKTRAAFCLVTTELTRISRRLCNDILRPRHAARCPFTPINTSIIKQEC---------------------------------------------------------------------------------------------------------------------------------------------------------------------------------------------------------
>EOG091F00Y2|Crassostrea_gigas|JG32_Unidentia_angelvaldesi|TRANSCRIPT
--ANMYRVGDYVFFETSSTAPYQIRRIEELNKTQNGNVEAKVMCFYRRRDISNSLIVLADKHHKLS-NNNDNNNSC--GRSIEDIPEKLRHQLKHRELFLSRQVETLPATHIRGKCCVTLLNETESLLSYLNKDDTFFYSLVYDPQQKTLLADKGEIRVGSKYQADMIPTA---TVD--KE-DE---RVSGDLEELVWD--PNHNLDEKEIDQFQIVARSVGTFARALDCTSTVRQPSLHMSAAAASRDITIFHAMDTLHKHHYELAKAIKSLVPSGGPVLCRDEMEEWSASEANLFEDAIEKYGKDFSDIRQDFLPWKSLKSIVEYYYMWKTTDRYVQQKRIKASEAESKLKQVYIPNY--NKPNPAAI-SSKVNGVDGSV-T-GRACESCYN--SQASQWYAWGPVHLQCRLCNLCWSYWKKYGGLKMPTRLDGERPAPNQRHERVAQMNSIRMQKCTVAGCGKEFKLKAHLARHLATAHGLTIQPGSPRPVMKTRAAFCLVTTELTRISRRLCSDILRPRHAARCPFTPINTSIIKQEC---------------------------------------------------------------------------------------------------------------------------------------------------------------------------------------------------------
>EOG091F00Y2|Lottia_gigantea|JG22_Lomanotus_vermiformis|TRANSCRIPT
----------------------------------------------------------------------------------EEIPEKLRHQLKHRELFLSRQVETLPATHIRGKCCVTLLNETESLLSYLNKDDTFFYSLVYDPQQKTLLADKGEIRVGSKFQADTIPAA-TNG----AE-DI---RVSANLEELVWD--PSNELQEKEIDQFQIVARSVGTFARALDCTSTVRQPSLHMSAAAASRDITIFHAMDTLHKHRYNLAKAIKSLVPSGGPVLCRDEMEEWSASEANLFEDAIEKYGKDFSDIKQDFLPWKSLKSIVEYYYMWKTTDRYVQQKRIKASEAESKLKQVYIPNY--NKPNPAAI-SNKINGVDGSV-T-GRACESCYS--AQSSQWYAWGPVHLQCRLCNTCWSYWKKYGGLKMPTRLD-------------------------------EFKLKAHLARHLATAHGLTIQPGSPRPVMKTRAAFCLVTTELTRISRRLCSDILRPRHAARCPFTPINTSIIKQEC---------------------------------------------------------------------------------------------------------------------------------------------------------------------------------------------------------
>EOG091F00Y2|Crassostrea_gigas|HW16_Hancockia_cfuncinata|TRANSCRIPT
---RIYRVGDYVYVETAPDYPYQIRRIEELTKLGNGQIEAKVQCFYRRRDLSTPLIAQ-----------------A--DRHMEEIPDKLKHQLKHRELFLSRQVETLPATHIRGKCCVTLLNETESLLSYLNKDDTFFYSLVYDPQQKTLLADKGEIRVGSKFQADTIPTP-IEG----SE-DD---RISLNLEELVWD--PTHELKDKEIDQFQIVARSVGTFARALDCTSTVRQPSLHMSAAAASRDITIFHAMDTLHKQHYDLAKAIKSLVPSGGPVLCRDEMEEWSASEANLFEDAIEKYGKDFSDIRQDFLPWKSLKSIVEYYYMWKTTDRYVQQKRIKASEAESKLKQVYIPNY--NKPNPAAL-SNKINGVDGSV-T-GRACESCYS--SQSSQWYAWGPVHLQCRLCNTCWSYWKKYGGLKMPTRLDGERPAPNQRHERVAQMNSIRMQKCTIAGCGKEFKLKAHLARHLATAHGVNVQPGSPRPVMKTRAAFCLVTTELTRISRRLCSDILRPRHAARCPFTPINTSIIKQECQ--------------------------------------------------------------------------------------------------------------------------------------------------------------------------------------------------------
>EOG091F00Y2|Crassostrea_gigas|JG17_Hancockia_uncinata|TRANSCRIPT
---------------------------------------------------------------------------------MEEIPDKLKHQLKHRELFLSRQVETLPATHIRGKCCVTLLNETESLLSYLNKDDTFFYSLVYDPQQKTLLADKGEIRVGSKFQADTIPTP-IEG----SE-DD---RISLNLEELVWD--PTHELKDKEIDQFQIVARSVGTFARALDCTSTVRQPSLHMSAAAASRDITIFHAMDTLHKQHYDLAKAIKSLVPSGGPVLCRDEMEEWSASEANLFEDAIEKYGKDFSDIRQDFLPWKSLKSIVEYYYMWKTTDRYVQQKRIKASEAESKLKQVYIPNY--NKPNPAAL-SNKINGVDGSV-T-GRACESCYS--SQSSQWYAWGPVHLQCRLCNTCWSYWKKYGGLKMPTRLDGERPAPNQRHERVAQMNSIRMQKCTIAGCGKEFKLKAHLARHLATAHGVNVQPGSPRPVMKTRAAFCLVTTELTRISRRLCSDILRPRHAARCPFTPINTSIIKQECQ--------------------------------------------------------------------------------------------------------------------------------------------------------------------------------------------------------
>EOG091F00Y2|Crassostrea_gigas|JG05_Bornella_anguilla|TRANSCRIPT
---------------------------------------------------------------------------------------------------------------------------------------------------------------------------------------------------------------------------------------------------------------------------------------------------------------------------------KSIVEYYYMWKTTDRYVQQKRIKASEAESKLKQVYIPNY--NKPNPAAI-SNKINGVDGSV-A-GRACESCHS--SQSSQWYSWGPVHLQCRLCNTCWSYWKKYGGLKMPTRLDGERPAPNQRHERVAQMNSIRMQKCTIAGCGKEFKLKAHLARHLATAHGVNIQPGSPRPVMKTRAAFCLVTTELTRISRRLCSDILRPRHAARCPFTPINTSIIK------------------------------------------------------------------------------------------------------------------------------------------------------------------------------------------------------------
>EOG091F00Y2|Crassostrea_gigas|JG08_Dendronotus_venustus|TRANSCRIPT
-----------------------------------------------------------------------NNNSA--DKGMEEIPEKLRHQLKHRELFLSRQVETLPATHIRGKCCVTLLNETESLLSYLNKDDTFFYSLVYDPQQKTLLADKGEIRVGSKYQADSIPKP-IEG----EE-DG---RVCGDLEELVWE--PSHGRHDKEIDQFQIVARSVGTFARALDCTSTVRQPSLHMSAAAASRDITIFHAMNTLHKHHYNLAEAIKSLVPSGGPVLCRDEMEEWSAAEANLFEDAIEKYGKDFSDIRQDFLPWKSLKSIVEYYYMWKTTDRYVQQKRIKASEAESKLKQVYIPNY--NKPNPAAI-SNKINGVDSSV-T-GRACESCYN--SQSTQWYAWGPVHLQCRLCNSCWSYWKKYGGLKMPTRLDGERPAPNQRHERVAQMNSIRMQKCTIAGCGKEFKLKAHLARHLATAHGVNVQPGSPRPVMKTRAAFCLVTTELTRISRRLCGDILRPRHAARCPFIPINTSIIKQEC---------------------------------------------------------------------------------------------------------------------------------------------------------------------------------------------------------
>EOG091F00Y2|Crassostrea_gigas|HW13_Favorinus_branchialis|TRANSCRIPT
--------------------------------------------------------------------GGGAGAAG--NRSMEEIPEKLRHQLKHRELFLSRQVETLPATHIRGKCCVTLLNETESLLSYLSKDDTFFYSLVYDPQQKTLLADKGEIRVGSKFQADMIPTT-RDA----TE-ED---RCSEDLEELVWD--PYHKLDEKEIDQFQIVARSVGTFARALDCTSTVRQPSLHMSAAAASRDITIFHAMDTLHQHRYDMARAIKSLVPSGGPVLCRDEMEEWSASEANLFEDAIEKYGKDFSDIRQDFLPWKSLKSIVEYYYMWKTTDRYVQQKRIKASEAESKLKQVYIPNY--NKPNPAAI-SNKVNGVDGSV-T-GRACESCYS--AQATQWYSWGPVHLQCRLCNMCWGYWKKYGGLKMPTRLDGERPAPNQRHERVAQMNSIRLQRCTIAGCGKEFKLKAHLARHLATAHGVSVQPGSPRPVMKTRAAFCLVTTELTRISRRLCGDILRPRHAARCPFTPINTSIIKQEC---------------------------------------------------------------------------------------------------------------------------------------------------------------------------------------------------------
>EOG091F00Y2|Biomphalaria_glabrata|JG15_Favorinus_auritulus|TRANSCRIPT
---------------------------------------------------------------------------G--SRSMEEIPEKLRHQLKHRELFLSRQVETLPATHIRGKCCVTLLNETESLLSYLSKDDTFFYSLVYDPQQKTLLADKGEIRVGSKFQADMIPTT-RDA----TE-ED---RCSEDLEELVWD--PYHKLDEKEIDQFQIVARSVGTFARALDCTSTVRQPSLHMSAAAASRDITIFHAMDTLHKHRYDMARAIKSLVPSGGPVLCRDEMEEWSASEANLFEDAIEKYGKDFSDIRQDFLPWKSLKSIVEYYYMWKTTDRYVQQKRIKASEAESKLKQVYIP-------------------------------------------------------------------------------------------------------------------------------------------------------------------------------------------------------------------------------------------------------------------------------------------------------------------------------------------------------------------------------------------------
>EOG091F00Y2|Crassostrea_gigas|HW14_Flabellina_affinis|TRANSCRIPT
-----------------------------------------------------------------------------------------------------------------------------------NKDDMFFYSLVXDPQQKTMLSDKGEIRVGSKYQADMIPTS-KDS----RE-DD---RVSADLEELVWD--PNHKLDEKEIDQFQIVARSVGTFARALDCTSTVRQPSLHMSAAAASRDITIFHAMDTLHKHNYNLASAIKSLVPSGGPALCRDEMEEWSASEANLFEDAIEKYGKDFSDIRQDFLPWKSLKSIVEYYYMWKTTDRYVQQKRIKASEAESKLKQVYIPNY--NKPNPAAI-SNKVNGVDGSI-TTGRACESCYS--AQASQWYAWGPVHLQCRLCNLCWGYWKKYGGLKMPTRLDGERPAPNQRHERVAQMNSIRMQKCTIPGCGKEFKLKAHLARHLATAHGLTIQPGSPRPVMKTRAAFCLVTTELTRISRRLCNDILRPRHAARCPFTPINTSIIKQECQ--------------------------------------------------------------------------------------------------------------------------------------------------------------------------------------------------------
>EOG091F00Y2|Crassostrea_gigas|JG07_Cuthona_albocrusta|TRANSCRIPT
-----------------------------------------------------------------------------------------------------------------------------------------------------------------------------------------------------------------------------------------------------------------------------------------------EWSASEANLFEDAIEKYGKDFTDIRQDFLPWKSLKSIVEYYYMWKTTDRYVQQKRIKASEAESKLKQVYIPNY--NKPNPAAI-SNKVNGVDTQA-I-GRACESCYS--SQATQWYSWGPVHLQCRLCNLCWSYWKKYGGLKMPTRLDGERPAPNQRHERVAQMNSIRLQRCTIAGCGKEFKLKAHLARHLATAHGVTIQPGSPRPVMKTRAAFCLVTTELTRISRRLCHDILKPRHAARCPFLPINTSTIKQECQ--------------------------------------------------------------------------------------------------------------------------------------------------------------------------------------------------------
>EOG091F00Y2|Crassostrea_gigas|HW07_Cuthona_caerulea|TRANSCRIPT
---------------------------------------------------------------------------------LDDIPDKMKHQLKHRELFLSRQVETLPATHIRGKCCVTLLNETESLMSYLNKDDTFFYSLVYDPQQKTLLADKGEIRVGSKFQADLIPPV-SDG----NK-DD---RVSEDLEELVWE--PAHKLGEKEIDQFQIIARSVGTFARALDCTSTVRQPSLHMSAAAASRDITIFNAMDTLHNHRYDLAAAIKSLVPSGGPVLCRDEMEEWSASEANLFEDAIEKYGKDFSDIRQDFLPWKSLKSIVEYYYMWKTTDRYVQQKRIKASEAESKLKQVYIPNY--NKPNPAAI-SNKVNGVDTQA-I-GRACESCYSKCSHASQWYSWGPVHLQCRLCNLCWSYWKKYGGLKMPTRLDGERPAPNQRHERVAQMNSIRLQRCTIAGCGKEFKLKAHLARHLATAHGLTIQPGSPRPVMKTRAAFCLVTTELTRISRRLCHDILKPRHAARCPFLPINTSTIKQEC---------------------------------------------------------------------------------------------------------------------------------------------------------------------------------------------------------
>EOG091F00Y2|Biomphalaria_glabrata|JG06_Catriona_columbiana|TRANSCRIPT
------------------------------------------------------------------------------------------------------------------------------------------------------------------------------------------------------------------------------------------RQPSLHMSAAAASRDITIFHAMDTLHNHRYDMAAAIKSLVPSGGPVLCRDEMEEWSASEANLFEDAIEKYGKDFSDVRQDFLPWKSLKSIVEYYYMWKTTDRYVQQKRIKASEAESKLKQVYIPNY--NKPNPAAI-SNKVNGVDAQA-I-GRACESCYN--SQATQWYSWGPVHLQCRLCNLCWSYWKKYGGLKMPTRL---------------------------------------------------------------------------------------------------------------------------------------------------------------------------------------------------------------------------------------------------------------------------------------------------------------------
>EOG091F00Y2|Crassostrea_gigas|JG26_Phestilla_sp|TRANSCRIPT
-----------------------------------------------------------------------------------------------------------------------------------------------------------------------------------------------------------------------------------LDCTSTVRQPSLHMSAAAASRDITIFHAMDTLHHHRYDMSAAIKSLVPSGGPVLCRDEMEEWSASEANLFEDAIEKYGKDFSDIKQDFLPWKSLKSIVEYYYMWKTTDRYVQQKRIKASEAESKLKQVYIPNY--NKPNPAAI-SNKVNGVDAQA-I-GRACESCYN--SQATQWYSWGPVNLQCRLCNLCWTYWKKYGGLKMPTRLDGERPAPNQRHE---------------------------------------------------------------------------------------------------------------------------------------------------------------------------------------------------------------------------------------------------------------------------------------------------------
>EOG091F00Y2|Lottia_gigantea|NC04_Fiona_pinnata|TRANSCRIPT
----------------------------------------------------------------------------------DEIPEKMRHQLKHRELFLSRQVETLPATHIRGKCCVTLLNETESLMSYLNKEDTFFYSLVYDPQQKTLLADKGEIRVGSKFQADLIPTV-SDG----NK-DE---RVSEDLEELVWD--PAHKLGDKEIDQFQIIARSIGTFARALDCTSTVRQPSLHMSAAAASRDITIFHAMDTLHNHRYDMASAIKSLVPSGGPVLCRDEMEEWSASEANLFEDAIEKYGKDFIDIRQDFLPWKSLKSIVEYYYMWKTTDRYVQQKRIKASEAESKLKQVYIPNY--NKPNPAAI-SNKVNGVDAQA-I-GRACESCFS--SQASQWYSWGPVHLQCRLCNLCWNYWKKYGGLKMPTRLE-------------------------------EFKLKAHLARHLATAHGLTIQPGSPRPVMKTRAAFCLVTTELTRISRRLCLDILKPRHAARCPFLPINTSTIKQEC---------------------------------------------------------------------------------------------------------------------------------------------------------------------------------------------------------
>EOG091F00Y2|Crassostrea_gigas|JG10_Dirona_picta|TRANSCRIPT
---------------------------------------------------------------------------------MEEIPDKLRHQLKHRELFLSRQVETLPATHIRGKCCVTLLNETESLLSYLNKDDTFFYSLVYDPQQKTLLADKGEIRVGSKFQADSIPPA-TDG----AT-DD---RISEDLEELVWD--PNHKLVEKEIDQFQIVARSVGTFARALDCTSTVRQPSLHMSAAAASRDITIFHAMDTLHKHHYDLAKAIKSLVPSGGPVLCRDEMEEWSASEANFFEDAIEKYGKDFSDIRQDFLPWKSLKSIVEYYYMWKTTDRYVQQKRIKASEAESKLKQVYIPNY--NKPNPAAI-SNKVNGVDGSV-T-GRPCESCCS--AQATQWYSWGPVHLQYRLCNTCWSYWKKYGGLKKPTRLDGERPAPNQRHERVAQMNSIRMQKCTIAGCGKEFKLKAHLARHLTTAHGLTIQPGSPRPVMKTRAAFCLVTTELTRISRRLCNDILRPRHAARCPFTPINTSIIKQECQ--------------------------------------------------------------------------------------------------------------------------------------------------------------------------------------------------------
>EOG091F00Y2|Crassostrea_gigas|HW11_Eubranchus_exiguus|TRANSCRIPT
-----------------------------------------------------------------------NNNNT--SSRADDVPDKMKHQLKHRELFLSRQVETLPATHIRGKCCVTLLNETESLLSYVNKDDTFFYSLVYDPQQKTLLADKGEIRVGSKYQADLIPTV-KNA----KE-EV---RMSEDLEVLVWD--PCHNLGDKEIDQFQIIARSVGTFARALDCTSTVRQPSLHMSAAAASRDITIFHAMDALHKQHYDLSKAIKSLVPSGGPVLCRDEMEEWSASEANLFEDAIEKYGKDFNDIRQDFLPWKSLKSIVEYYYMWKTTDRYVQQKRIKASEAESKLKQVYIPNY--NKPNPAAI-SNKVNGVDAVT-P-GRSCESCFS--AQASQWYAWGPVHLQCRLCHLCWSYWKKYGGLKMPTRLDGERPAPNQRHERVAQMNSIRLQRCTITGCGKEFKLKTHLARHLATAHGLTIQPGSPRPVMKTRAAFCLVTTELTRISRRLCRDILRPRHAARMPFLPINTSTIKQECQ--------------------------------------------------------------------------------------------------------------------------------------------------------------------------------------------------------
>EOG091F00Y2|Crassostrea_gigas|JG14_Eubranchus_rustyus|TRANSCRIPT
----------------------------------------------------------------------------------EDVPNKMKHQLKHRELFLSRQVETLPATHIRGKCCVTLLNETESLLSYLNKDDTFFYSLVYDPQQKTLLADKGEIRVGSKFQADLIPTV-TNV----NG-DA---RMSEDLEELVWD--PSHLLGDKEIDQFQIIARSVGTFARALDCTSTVRQPSLHMSAAAASRDITIFHAMDALHKQHYDLSNAIKSLVPSGGPVLCRDEMEEWSASEANLFEDAIEKYGKDFSDIRQDFLPWKSLKSIVEYYYMWKTTDRYVQQKRIKASEAESKLKQVYIPNY--NKPNPAAI-SNKVNGVDGVA-P-GRACESCFS--AQAPQWYAWGPVHLQCRLCNLCWIYWKKYGGLKMPTRLDGERPAPNQRHERVAQMNSIRMQRCTISGCGKEFKLKAHLARHLATAHGLTIQPGSPRPVMKTRAAFCLVTTELTRISRRLCRDILRPRHAARMPFLPINTSTIKQEC---------------------------------------------------------------------------------------------------------------------------------------------------------------------------------------------------------
>EOG091F00Y2|Lottia_gigantea|HW15_Flabellina_babai|TRANSCRIPT
----------------------------------------------------------------------------------EEIPEKLRHQLKHRELFLSRQVETLPATHIRGKCCVTLLNETESLLSYLNKDDTFFYSLVYDPQQKTLLADKGEIRVGSKYQADMIPTS-TEG----ER-DV---RLSNDLEELVWD--PYHKLGEKEIDQFQIIARSVGTFARALDCTSTVRQPSLHMSAAAASRDITIFHAMDTLHRQHYNLANAIKSLVPSGGPVLCRDEMEEWSASEANLFEDAIEKYGKDFSAIRQDFLPWKSLKSIVEYYYMWKTTDRYVQQKRIKASEAESKLKQVYIPNY--NKPNPAAL-SNKVNGVEGAL-S-GRACESCYS--AQASQWYAWGPVHLQCRLCNLCWSYWKKYGGLKMPTRLD-------------------------------EFKLKAHLARHLATAHGLTIQPGSPRPVMKTRAAFCLVTTELTRISRRLCSDILRPRHAARCPFTPINTSIIKQECQ--------------------------------------------------------------------------------------------------------------------------------------------------------------------------------------------------------
>EOG091F00Y2|Crassostrea_gigas|NC06_Pleurobranchaea_californica|TRANSCRIPT
--ANMYRVGDCVFFETSSTAPYQIRRIEELNKTQNGNVEAKVMCFYRRRDISNSLILLADKHHNST-DTLEEESED--RREIEEIPEKLRHQLKHRELFLSRQVETLPATHIRGKCCVTLLNETESLLSYLNKDDTFFYSLVYDPQQKTLLADKGEIRVGSKYQADMIPKL---T----EG-ED-DIRESADLEELVWD--PSHNLSEKEIDQFQILARSVGTFARALDCTSTVRQPSLHMSAAAASRDITIFHAMETLHLQHYDLAMAIKSLVPSGGPVLCRDEMEEWSASEANLFEDAIEKYGKDFNDIRQDFLPWKSLKSIVEYYYMWKTTDRYVQQKRIKASEAESKLKQVYIPNY--NKPNPAAITTNKINGVDGQV-T-GRACESCYT--AQATQWYSWGPVHMQCRLCNTCWGYWKKYGGLKMPTRLDGERPAPNQRQERVAQMNSIRMQKCTIAGCGKEFKLKAHLARHLATAHGLAIQPGSPRPVMKTRTAFCLVTTELTRIARRLCSDILHPRHAARCPFIPINTSTIKQEC---------------------------------------------------------------------------------------------------------------------------------------------------------------------------------------------------------
>EOG091F00Y2|Crassostrea_gigas|HW03_Berthella_plumula|TRANSCRIPT
---------------------------------------------------------------------------------MEEIPEKLRHQLKHRELFLSRQVETLPATHIRGKCCVTLLNETESLLSYLNKDDTFFYSLVYDPQQKTLLADKGEIRVGSKYQADMIPKL---H----EG-EE-DCRCSADLEELVWD--PCHNLTDKEIDQFQILARSVGTFARALDCTSTVRQPSLHMSAAAASRDITIFHAMETLHLQQYDLSQAIKSLVPSGGPVLCRDEMEEWSASEANLFEDAIEKYGKDFNDIRQDFLPWKSLKSIVEYYYMWKTTDRYVQQKRIKASEAESKLKQVYIPNY--NKPNPAAITNTKLNGVEGPV-S-GRACESCYT--AQATQWYSWGPVHMQCRLCNTCWSYWKKYGGLKMPTRLDGERPAPNQRQERVQQMNSIRMQKCTIAGCGKEFKLKAHLARHLATAHGLAIQPGSPRPVMKTRTAFCLVTTELTRIARRLCSDILHPRHAARCPFIPINTSTIKQECQ--------------------------------------------------------------------------------------------------------------------------------------------------------------------------------------------------------
>EOG091F00Y2|Crassostrea_gigas|NC02_Bathydoris_clavigera|TRANSCRIPT
-------------------------------------------------------------------------------------------------------------------------------------------------------------------QADTIPKV-LEE----GE-DD---RKSEDLEELVWD--PSHDLSDKEIDQFQIIARSVGTFARALDCSSTVRQPSLHMSAAAASRDITIFHAMETLHQQQYDLAKAIKSLVPSGGPVLCRDEMEEWSASEANLFEDAIEKYGKDFNDIRQDFLPWKSLKSIVEYYYMWKTTDRYVQQKRIKASEAESKLKQVYIPNY--NKPNPAAI-TSKMNGMDGQI-S-GRACESCYS--AHATQWYSWGPVHLQCRLCNVCWSYWKKYGGLKMPTRLDGERPAPNQRQERVAQMNSIRMQKCTIAGCGKEFKLKAHLARHLATAHGLSIQPGSPRPVMKTRAAFCLVTTELTRISRRLCSDILRSRHAARCPFIPINTSIIKQECQ--------------------------------------------------------------------------------------------------------------------------------------------------------------------------------------------------------
>EOG091F00Y2|Crassostrea_gigas|HW19_Polycera_quadrilineata|TRANSCRIPT
---------------------------------------------------------------------------------MEEIPEKLRHQLKHRELFLSRQVETLPATHIRGKCCVTLLNETESLLSYLNKDDTFFYSLVYDPQQKTLLADKGEIRVGSKYQADSIPQV-FLE----GE-DN---RKSDDLEELVWD--PYHKLSEKEIDQFQIIARSVGTFARALDCTSTVRQPSLHMSAAAASRDITIFHAMETLHQQRYDLAKAIKSLVPSGGPVLCRDEMEEWSASEANLFEDAIEKYGKDFNDIRQDFLPWKSLKSIVEYYYMWKTTDRYVQQKRIKASEAESKLKQVYIPNY--NKPNPAAI-TSKMNGLDGQV-S-GRACESCYC--SHASQWYSWGPVHLQCRLCNTCWSYWKKYGGLKMPTRLDGERPAPNQRQERVAQMNSIRMQKCTIAGCGKEFKLKAHLARHLATAHGLSIQPGSPRPVMKTRAAFCLVTTELTRISRRLCADILRPRHAARCAFTPINTSIIKQEC---------------------------------------------------------------------------------------------------------------------------------------------------------------------------------------------------------
>EOG091F00Y2|Crassostrea_gigas|HW04_Calmella_cavolinii|TRANSCRIPT
---------------------------------------------------------------------------------MEEIPEKLRHQLKHRELFLSRQVETLPATHIRGKCCVTLLNETESLLTYLNKEDTFFYSLVYDPQQKTLLADKGEIRVGSKFQAETIPKV-IAA----SE-ET---RNSEDLEELVWD--PSHSLSEKEIDQFQIIARSVGTFARALDCTSTVRQPSLHMSAAAASRDVTIFHAMNTLHRHNYDIAKAIKSLVPSGGPVLCRDEMEEWSASEANLFEDAIEKYGKDFNDIRQDFLPWKSLKSIVEYYYMWKTTDRYVQQKRIKASEAESKLKQVYIPNY--NKPNPAAI-TTKINGVEGSV-T-GRACESCYS--AHSSQWYSWGPVHMQCRLCNTCWSYWKKYGGLKMPTRLDGERPPPNARQERIAQMNSIRMQKCTISGCGKEFKLKAHLARHLATAHGLAIQPGSPRPVMKTRAAFCLVTTELTRISRRLCVDILKPRHVARCPFTPVNTSIIKQEC---------------------------------------------------------------------------------------------------------------------------------------------------------------------------------------------------------
>EOG091F00Y2|Crassostrea_gigas|NC03_Doris_kerguelenensis|TRANSCRIPT
--ANMYRVGDYVFFETSSTAPFQIRRIEELNKTPNGNVEAKVMCFYRRRDISNSLILLADKHHNAL-DDESDSKRE--DGGMEEIPEKQRHQLKHRELFLSRQVETLPATHIRGKCCVTLLNETESLLSYLNKEDTFFYSLVYDPQQKTLLADKGEIRVGSRYQAEVIPLL---K----DG-EE-DGRNLEELEELVWH--PDHSLSDKEIDQFQIIARSVGTFARALDCTSTVRQPSLHMSAAAASRDITLFHAMDTLHQHQYDLASAIKSLVPDGGPVLCRDEMEEWSASEANLFEDAIEKYGKDFNDIRQDFLPWKSLKSIVEYYYMWKTTDRYVQQKRIKAAEAESKLKQVYIPNY--NKPNPAAI-NNKVNGLDGQV-S-GRACESCYT--SHSPQWYAWGPTHMQCRLCASCWTYWKKYGGLKMPTRLDGERPAPNQRQERVAQMNSIRMQKCTIAGCGKEFKLKTHLARHLATAHGLAIQPGSPRPVMKTRAAFCLVTTELTRISRRLCADILRPRHAARSPFIPINTAAIKQEC---------------------------------------------------------------------------------------------------------------------------------------------------------------------------------------------------------
>EOG091F00Y2|Lottia_gigantea|LotgiG180212
ME-NMYKVGDYVYFETSSTSPFQIRRIEELNKTPNGHVEAKVMCFYRRRDISSSLIMLADKHQSLL-EENGETVP---EEKEEEQSEKGSHQLKHRELFLSRQVETLPATHIRGKCVVTLLNETEALTSYLNKEDMFFYSLVYDPQQKTLLADKGEIRVGSKYQAEITSLL---E--------GEDTRKLSELEDLIWQPCPENGITDKEIDQFQIVAKSVGTFARALDCTSTVRQPSLHMSAAAASRDISLFNAMHTLHEYKYNIANAVTSLVPDGGPVLCKDEMEEWSASEANLFEEALDKYGKDFNDIRQDFLPWKSLKSIIEYYYMWKTTDRYVQQKRIKAAEAERKLKQVYIPNQKPNPAHPAVL-SGKMNG--DQM-S-GRACESCYS--SHSNLWYAWGPSHLQCRLCSSCWTYWKKYGGLKMPTRLV-------------------------------EFKLKTHLARHLATAHGLAIRPGSPKPVMKTRTAFCLVTTALTRLSRRLCKDLLRPKHAARLPFIPINIAAIKQECK--------------------------------------------------------------------------------------------------------------------------------------------------------------------------------------------------------
