# Supplementary material for: Transcriptomics provides a robust framework for the relationships of the major clades of cladobranch sea slugs (Mollusca, Gastropoda, Heterobranchia), but fails to resolve the position of the enigmatic genus Embletonia
Source: BMC Ecol Evol. 2021 Dec 28;21:226. doi: 10.1186/s12862-021-01944-0 (PMC8895541; doi:10.1186/s12862-021-01944-0)
Supplement: Supplementary file 6 — Additional file 6. Archive S4: Unmasked multiple sequence alignments on amino acid level including Doris kerguelenensis and Calmella cavolini prior to the removal of outliers. [file 12862_2021_1944_MOESM6_ESM.zip › Archive_S4/Alignments/EOG091F04WR.aa.fasta]

>EOG091F04WR|Biomphalaria_glabrata|BGLTMP011648
MTTKVVDFLN-------------------------------------------------------------------------------------------------------------------------------------------------------------ESGGSNFTENAPRPPTYGEENELQSNGGNSTKSSSSHKSHVSNKSHTSSKSGTSTKGD------HSHSPATTPRKSNLEGF-KTTDNM---THTS-LCECEDSEMAAPLGFEPEGSAANSPPYSEN----GTPPHLKWAENLSYLLEDSEGVDLFQKFMDNELEGGSEVLQFWFACQGLKRKIGLNEADKIIIDLQKVIYKRYVRGDKVRCISKEVKKEIAENVSTSSTLDKSIFDSAQEEVENYMRNVTYPAFLRSDSYVQYVQNYVESPKSSHSSGSNSARPVSQSGLLPVVHED-------------------------------------------KELESKDFLSLSLPVMKAPLAIKRPENFDPPVRRMETMTGSQLY-NQR-----IPYPVHVSYAPVSAQDSELQSLSSDALTDDTISVTDSSVDGYH-HPL-----RKKH-RKAVM--KNLAQQNRELRTGLHSQIIPRTEHAPKDRNIAEAEPKRFAELLIEKLNKVLEERETTAKMEEKLKSINSVEV-EKGEV-----------------FSDHVVLNKG-NTSSSFMPLIR-PVAMEEETAESILDQHCSRIWASSSHHTPSYSPP--G--HQSPPHNKSPDRHKDARKKSMN--V----------------------------------------------------------PTI------AQ-----------NPYLNRSYHKKRDF--AS-----VSHDSGI---E--NCNLILCGTETHRHIHHHHHHHHT-SRDSSSKKTFAEVEAQACGL-GSWRT--------------------ENPAGI--SI-DY-NQDIAGRGRSNLRKSAGGVV-RKSSDTSSNIDSGISV-M---DSVKIPPAWNNPTNEKVMKWMM-DSDSVHPDVTLVPD-VDKSSSSHRRAQKLNQSAV-PAQQSRPSTKSKAFPRSTS--VDR-AD--RGAW----NG--------PSAIMPSQPFAQDSSMPLLTPPNPTTQLEEAKRRLETQSRTTITSASPAKSKSFTG------MRPP-PC--GTPLPAGANMRSVQPVRNVTTQLDTSSAS--QSLDHM---------------LQPINDLCIYDCFSYRLGQPANETIIGIYMGTEPIPYRHQLPGRAITLAQIKTLITKRGVF-KYYFKRQSDEFADGAGAVFEEISDDNTIVPMWQGKIVVKVDRQEL
>EOG091F04WR|Biomphalaria_glabrata|JG06_Catriona_columbiana|TRANSCRIPT
--------------------------------------------------------------------------------------------------------------------------------------------------------------------------------------------------------------------------------------------------------------------------------------------------------------------------------------------------------------------------------------------------------------------------------------RSDIYVQYVQNYVDSPKSSQSSGSNSARPVSQSGVLPVLHEDKELETKDISSMPPPLPVV-K--A------------------------------------------------------------------------------------------------------------------------------------------------------------------------------------------------------------------------------------------------------------------------------------------------------------------------------------------------------------------------------------------------------------------------------------------------------------------------------------------------------------------------------------------------------------------------------------------------------------------------------------------------------------------------------------------------------------------------------------------------------------------------------------------------------------------------------------------PSETIIGIYIGQEPIPYRHQLPGRAITLAQIKTLVTKK-------------------------------------------------
>EOG091F04WR|Biomphalaria_glabrata|NC06_Pleurobranchaea_californica|TRANSCRIPT
----------------------------------------------------------------------------------------------------------------------------------------------------------------------------------------------------------------------------------------------------------------------------------------------------------------------------------------------------------------------IADIQKAIFKSYVRSDRMKCISKEVKREIAEKVSNRSTVDHCIFDAAQEEVENFLRTVTYPAFLLSDYYVQYVSNYGDSPKSSQSSGSNSARPVSQSGLLPVVHEDKILEMKDITDPIA-LLNVTKCAS----VKR----PET-TAPSRR---------------------------------NETVTGSVLY-N-R--TPNTPYPVYVSYAPVSAQDSELQSLSSDALTDDTVSMTDSSVDGYP-QHL-----RKKH-HRKAM--KSLAQQNKEFRTGLHSQIIPRTEHAPKDRNIAEKDPKQFADLLIEKLLRVVEERERVAKVDEKLRSLGEVDK-SDEDKL----V---SSFV------------KP-NTSASFIPLMR-TSGMEEETAESILDQHCSRIWASSTHHTPTYSPP--G--HQSPDRQK------DARKKGST--AVAPSSSAAPMSSTGTPYNLKSHHKKRDF-ASSS-----V----------------------------------------------------------------SHDSGIL---E--DRNVILCNTETHRHIHHHHHHHHTNSRDPSAKKTIVELEAQTCT----WRG--------------------DS-SFSEF----S-GADHAGRGRASTRKSGSNNP-RKMLETSSNLDSGISGSY-DKESQRAPPIWNNPTSEKVMKWMR-DSETVQEVSATPQD-TDRSSSSYKRSHRLNQSAN-SAQQSRQSSKSKSYGRSAS--VER-------------SGAMMSSWSGTTSILPSQPFVQDSSMPLPTPPNPTTQLEEAKRRLEPLSRTSAASPVKTN-RTFCGVPSKEKTRQP-PAT-G----TTSHTRTLPTARTVPTDLDTSGTS--NTLD-T-RF-ARRVPSSVPTSLQPS----------------PSDTVIGIYMGQEPIPYRHQLSGRAITLAQIKTLVTKKGHF-KYFFKRDSDEFGD--GAVLEEIRDDNSIVPMWQGKIVVKV-----
>EOG091F04WR|Biomphalaria_glabrata|HW09_Doto_sp|TRANSCRIPT
MTTKVVDFLN-------------------------------------------------------------------------------------------------------------------------------------------------------------ESGGSNFTETAPRPPVYGEENELQSNGGNSTKSSSSHKSHVSSKSHSSSKSGTSGKGD------H--SPATTPRKSNLEGT-KSGDTITAHSHSS-LCACEDSEMGAPLGFEPEGSAANSPPYSEN----GTPPHLKWAENLNYLLNDSEGVELFQEFMEQESEGGAEGLVFWFACEGLKRKLGSDSVDSSIANIQKAIYKRYVRGDKVKSISKDVKKEIADKIASKSTVDHCLFDAAQEEVINHVRNVNYPAFLRSDIYVQFVQNYGDSPKSSQSSGSNSARPVSQAGLLPVVPEDKELETKDISEPVP-LPVINK--APP-AVVMKRAESPI-SSRKMR---------------------------------METMSGSCLYPT-R--S-SSSYPAHVSYAPVSAQDSELQSLSSDALTDDTISVTDSSVDGYP-HHI-----RKKH-HRKAM--KTLAQQNREFKTGLHTQIIPRTEHAPKDCNIAEKNPKQFAELVIERLNKVVEQLENSAKMEEKLRSIGEMDK-SEDEKL----V---TSFAKP--T------NPA-PTSTSIIPLMR-PSGMEEETAESILDQHCNRIWASSSHQTPSYSPL--G--RQS----------------------------------------------------------------------------------------------------------------------------------------------------------------------------------------------------------------------------------------------------------------------------------------------------------------------------------------------------------------------------------------------------------------------------------------------------------------------------------------------------------------------------------SETIIGIYIGQEPIPYRHQLPGRTFTLAQIKTLVNKKAPSDKYFFKRDSDEFGDGAGAVFEEIHEDSAIVPMWQDKIVVKV-----
>EOG091F04WR|Biomphalaria_glabrata|HW02_Berghia_verrucicornis|TRANSCRIPT
MTTKVVDFLN-------------------------------------------------------------------------------------------------------------------------------------------------------------ESGGSNFTETAPRPPVYGEENELQSNGGNSTKSSSSHKSHVSSKSHSSSKSGNSGKGD------H--SPATTPRKSNLEGT-KSGDTLTAHSHSS-LCACEESEMGAPLGFEPEGSAANSPPYSEN----GTPPHLKWAENLNFLLNDSEGVELFQEFMEQEQEGGAEGLVFWFACEGLKRKLGSDSVDNSIANIQKAIYKRYVRGDKVKCISKEVKKEIADKIASKSSVDHCLFDAAQEEVINYVRNVNYPAFLRSDIYVQYVQNYVDSPKSSQSRGSNSARPVSQSGLLPMVPEDKELETKVFSEPAP-LPVISK--APP-SVAKK-VESPI-SVRRMK---------------------------------METVTGSSLY-S-R--S-SSSYPAHVSYAPVSAQDSELQSLSSDALTDDTISVTDSSVDGYP-HHL-----RKKH-HRKAM--KTLAQQNREFKTGLHTQIIPRTEHAPKDCNIAEKNPKQFAELVIERLNKVVEEIENSLKMDEKLRSIGEVDK-PEEEKL----M---TSFAKP--TSS-----NN-NTSASIIPLMR-SSAMEEETAESILDQHCSRIWASSTHHTPSYSPP--D--NKSP---------------------------------------------------------------------------------------------------------------------------------------------------------------------------------------------------------------------------------------------------------------------------------------------------------------------------------------------------------------------------------------------------------------------------------------------------------------------------------------------------------------------------------SETIIGIYIGQEPIPYRHQLPGRAITLAQIKTLVTKKAPTDKYFFKRDSDEFGDG--AVFEEIHEDGAIVPMWQDKIVVKV-----
>EOG091F04WR|Biomphalaria_glabrata|JG21_Limenandra_confusa|TRANSCRIPT
--------------------------------------------------------------------------------------------------------------------------------------------------------------------------------------------------------------------------------------------------------------------------------------------------------------------------------------------------------------------------------------------------------------------------------------------------------------------------------------------------------------------------------------------------------------------------------------------SAQDSELQSLSSDALTDDTISVTDSSVDGYP-HHL-----RKKH-HRKAM--KTLAQQNREFKTGLHTQIIPRTEHAPKDCNIAEKNPKQFAELVIERLNKVVE------------------------------------------------------------------------------------------------------------------------------------------------------------------------------------------------------------------------------------------------------------------------------------------------------------------------------------------------------------------------------------------------------------------------------------------------------------------------------------------------------------------------------------------------------------------------------------------------------------------------------------------------------------------------------------------------------------------------------------
>EOG091F04WR|Biomphalaria_glabrata|JG27_Phidiana_lynceus|TRANSCRIPT
MTTKVVDFLN-------------------------------------------------------------------------------------------------------------------------------------------------------------ESGGSNFTETAPRPPVYGEENELQSNGGNSTKSSSSHKSHLSSKSHSSSKSGNSGKGD------H--SPATTPRKSNLEGT-KSGDTLTAHSHSS-LCACEESEMGAPLGFEPEGSAANSPPYSEN----GTPPHLKWAENLNFLLNDSEGVELFREFMEQEQEGGAEGLVFWFACEGLKRKLGSDSVDNSIANIQKAIYKRYVRGDKVKCISKEVKKEIADKIATKSNVDHCLFDAAQEEVIDYVRNVNYPAFLRSDIYVQYVQNYVDSPKSSQSSGSNSARPVSQSGLLPMVPEDKELEMKDLVEPAP-LPVINK--APP-SVAKK-VESPI-SSRRMK---------------------------------METVTGSSLY-S-R--S-SSSYPAHVSYAPVSAQDSELQSLSSDALTDDTISVTDSSVDGYP-HHL-----RKKH-HRKAM--KTLAQQNREFKTGLHTQIIPRTEHAPKDCNIAEKNPKQFAELVIERLNKVVEEMENSLKMEEKLRSIGE-DK-SEEEKL----M---TSFAKP--TSS-----NN-NTSASIIPLMR-TSAMEEETAESILDQHCSRIWASSTHHTPSYSPP--D--NKSPD------------------------------------------------------------------------------------------------------------------------------------------------------------------------------------------------------------------------------------------------------SNSSNIDSGISV-F-DKDSVRVPSIWNNPSNEKVMKWIL-DNDCVQEISAPLPD-VERSSSSHKRSHRLNQSAS-AATQSKQNSKSKSSTRSAS--MER-GG--SGVLSARSGV--------PASILPSQPFIQDSSMPLPTPPNPTTQLEEAKRRLEPLSRTSTASPVKAN-RSFTSAMSKERMRPP-IA--GINVPLTPHNRSMPSARTVPTDLDTSTAH------DGARGSSRRVPSSAPTSLHPS----------------PSETIIGIYIGQEPIPYRHQLPGRAITLAQIKTLVTKKAPTDKYFFKRDSDEFGDGAGAVFEEICEDAAVVPMWQDKIVVKV-----
>EOG091F04WR|Biomphalaria_glabrata|HW17_Hermissenda_crassicornis|TRANSCRIPT
MTTKVVDFLN-------------------------------------------------------------------------------------------------------------------------------------------------------------ESGGSNFTETAPRPPVYGEENELQ----NSTKSSSSHKSHVSNKSHSSSKSGNSGKGD------H--SPATTPRKSNLEGT-KSGDTLTAHSHSS-LCACEESEMGAPLGFEPEGSAANSPPYSEN----GTPPHLKWAENLNFLLNDSEGVELFQEFMEQEQEGGAEGLVFWFACEGLKRKLGSDSVDNSIANIQKAIYKRYVRGDKVKCISREVKREIADKIASKTSVDHCLFDAAQEEVINYVRTVNYPAFLRSENYVQYVQNYVDSPKSSQSSGSNSARPVSQSGMLPMVPEDKELETKVFTEPAP-LPVINK--APP-SVAKK-AESPL-SSRRMK---------------------------------METVTGSSLY-S-R--S-SSSYPAHVSYAPVSAQDSELQSLSSDALTDDTISVTDSSVDGYP-HHL-----RKKH-HRKAM--KTLAQQNREFKTGLHTQIIPRTEHAPKDCNIAEKNPKQFAELVIERLNKVVEELENSVKMEEKLRSIGEVDK-SEEEKL----M---TSFAKP--ASSN--P-NN-NTSASIIPLMR-SSAMEEETAESILDQHCSRIWASSTHHTPSYSPP--D--NKSPDRYN------------------------------------------RDX-RKKA-----TAGSAA-----A-------GGLS------SS-----------NSYNIRGYHKKRDYGSSS-----LSHDSGI---E--DRNMILCNTETHRHIHHHHHHHHT-SRDSSLKKSVVEIGAHGTCL-NSWRE--------------------QQHSGSGTGRGRT-SARSKGSNNLRSSKNTVPAA-ALADSNSSNIDSGISV-F-DKDSLRVPPTWNNASGEKVMKWIL-DNESVQEITALPQD-VERSSSSHKRSHRLNQSAS-AATQSKQNSKSKSSTRSAS--MEK-------------GG--------PTSILPSQPFIQDSSMPLPTPPNPTTQLEEAKRRLEPLSRTSTASPVKDN-RSFTSAAMSKDRMRP-PMA-GVNMSLAPHNRSMPSARTVPTDLDTSTA----------------------------------------------------YIGQEPIPYRHQLPGRAITLAQIKTLVTKKAPTDKYFFKRDSDEFGDGAGAVFEEIHEDGAIVPMWQDKIVVKV-----
>EOG091F04WR|Biomphalaria_glabrata|JG29_Spurilla_braziliana|TRANSCRIPT
-----------------------------------------------------------------------------------------------------------------------------------------------------------------------------------------------------------------------------------------------------------------------------------------------------------------------------------------------------------------------------------------------------------------------------------------------------PKSSQSSGSNSARPVSQSGLLPMVPEDKELETKVFSEPAP-LPVITK--APP-SVAKK-VESPI-SSRRMK---------------------------------METVTGSSLY-S-R--S-SSSYPAHVSYAPVSAQDSELQSLSSDALTDDTISVTDSSVDGYP-HHL-----RKKH-HRKAM--KTLAQQNREFKTGLHTQIIPRTEHAPKDCNIAEKNPKQFAELVIERLNKVLEEMENSVKMEEKLRSIGEVDK-SEEEKL----M---TSFAKP--ASS-----NN-NTSASIIPLMR-SSAMEEETAESILDQHCSRIWASSTHHTPSYSPP--D--NKSP-----------------------------------------------------------------------------------------------------------------------------------------------------------------------------------------------------------------------------------------------------------------------------------------------------------------------------------------------------------------------------------------------------------------------------------------------------------------------------------------------------------------------------------------------------------------------------------------------------------------------
>EOG091F04WR|Biomphalaria_glabrata|HW12_Facelina_rubrovittata|TRANSCRIPT
MTTKVVDFLN-------------------------------------------------------------------------------------------------------------------------------------------------------------ESGGSNFTETAPRPPVYGEENELQSNGGNSTKSSSSHKSHLSSKSHSSSKSGNSGKGD------H--SPATTPRKSNLEGT-KSGDTLTAHSHSS-LCACEESDLGAPLGFEPEGSAANSPPYSEN----GTPPHLKWAENLNFLLNDSEGVELFQEFMEQEQEGGAEGLVFWFACEGLKRKLGSDSVDNSIANIQKAIYKRYVRGDKVKCISKEVKKDIADKIASKSSVDHCLFDAAQEEVIYYVRHVNYPAFLRSDIYVQYVQNYVDSPKSSHSSGSNSARPVSQSGLLPMVPEDKELETKVFSEPAP-LPVINK--APP-SVAKK-VESPI-SSRRMK---------------------------------METVTGSSLY-S-R--S-SSSYPAHVSYAPVSAQDSELQSLSSDALTDDTISVTDSSVDGYP-HHL-----RKKH-HRKAM--KTLAQQNREFKTGLHTQIIPRTEHAPKDCNIAEKNPKQFAELVIERLNKVVAEMENSVKMEEKLRSIGEVDK-SEEEKV----I----SFAKP--SSN-----AN-NTSASIIPLMR-SSAMEEETAESILDQHCSRIWASSTHHTPSYSPP--D--NKSP-----------------------------------------------------------------------------------------------------------------------------------------------------------------------------------------------------------------------------------------------------------------------------------------------------------------------------------------------------------------------------------------------------------------------------------------------------------------------------------------------------------------------------------------------------------------------------------------------------------------------
>EOG091F04WR|Biomphalaria_glabrata|HW20_Spurilla_neapolitana|TRANSCRIPT
MTTKVVDFLN-------------------------------------------------------------------------------------------------------------------------------------------------------------ESGGSNFTETAPRPPVYGEENELQSNGGNSTKSSSSHKSHVSSKSHSSSKSGNSGKGD------H--SPATTPRKSNLEGT-KSGDTLTAHSHSS-LCACEESEMGAPLGFEPEGSAANSPPYSEN----GTPPHLKWAENLNFLLNDSEGVELFQEFMEQETEGGAEGLVFWFACEGLKRKLGSDSVDNSIANIQKAIYKRYVRGDKVKCISKEVKKEIADKIASKSSVDHCLFDAAQEEVINYVRNVNYPAFLRSDIYVQYVQNYVDSPKSSQSSGSNSARPVSQSGLLPMVPEDKELETKVFSEPAP-LPVITK--APP-SVAKK-VESPI-SSRRMK---------------------------------METVTGSSLY-S-R--S-SSSYPAHVSYAPVSAQDSELQSLSSDALTDDTISVTDSSVDGYP-HHL-----RKKH-HRKAM--KTLAQQNREFKTGLHTQIIPRTEHAPKDCNIAEKNPKQFAELVIERLN----------------------------------------------------------------------------------------------------------------------------------------------------------------------------------------------------------------------------------------------------------------------------------------------------------------------------------------------------------------------------------------------------------------------------------------------------------------------------------------------------------------------------------------------------------------------------------------------------------------------------------------------------------------------------------------------------------------------------------------
>EOG091F04WR|Biomphalaria_glabrata|JG12_Dondice_parguerensis|TRANSCRIPT
MTTKVVDFLN-------------------------------------------------------------------------------------------------------------------------------------------------------------ESGGSNFTETAPRPPVYGEENELQSNGGNSTKSSSSHKSHVSSKSHSSSKSGNSGKGD------H--SPATTPRKSNLEGI-KSGDTLTAHSHSS-LCACEESEMGAPLGFEPEGSAANSPPYSEN----GTPPHLKWAENLNFLLNDSEGVELFQEFMEQEQEGGAEGLVFWFACEGLKRKLGSDSVDNSIANIQKAIYKRYVRGDKVKCISREVKKEIADKIASKTSVDHCLFDAAQEEVINYVR----------------------------------------------------------------------------------------------------------------------------------------------------------------------------------------------------------------------------------------------------------------------------------------------------------------------------------------------------------------------------------------------------------------------------------------------------------------------------------------------------------------------------------------------------------------------------------------------------------------------------------------------------------------------------------------------------------------------------------------------------------------------------------------------------------------------------------------------------------------------------------------------------------------------------------------------------------------------------------------------------------
>EOG091F04WR|Biomphalaria_glabrata|NC05_Hermissenda_crassicornis|TRANSCRIPT
MTTKVVDFLN-------------------------------------------------------------------------------------------------------------------------------------------------------------ESGGSNFTETAPRPPVYGEENELQSNGGNSTKSSSSHKSHVSNKSHSSSKSGNSGKGD------H--SPATTPRKSNLEGT-KSGDTLTAHSHSS-LCACEESEMGAPLGFEPEGSAANSPPYSEN----GTPPHLKWAENLNFLLNDSEGVELFQEFMEQEQEGGAEGLVFWFACEGLKRKLGSDSVDNSIANIQKAIYKRYVRGDKVKCISREVKREIADKIASKTSVDHCLFDAAQEEVINYVRTVNYPAFLRSENYVQYVQNYVDSPKSSQSSGSNSARPVSQSGMLPMVPEDKELETKVFTEPAP-LPVINK--APP-SVAKK-AESPL-SSRRMK---------------------------------METVTGSSLY-S-R--S-SSSYPAHVSYAPVSAQDSELQSLSSDALTDDTISVTDSSVDGYP-HHL-----RKKH-HRKAM--KTLAQQNREFKTGLHTQIIPRTEHAPKDCNIAEKNPKQFAELVIERLNKVVEELENSVKMEEKLRSIGEVDK-SEEEKL----M---TSFAKP--TSSN--PNNN-NTSASIIPLMR-SSAMEEETAESILDQHCSRIWASSTHHTPSYSPP--D--NKSPDRYN------------------------------------------RDL-RKKS-----AGG-----------------LSS------SS-----------NSYNIRGYHKKRDYGSSS-----LSHDSGI---E--DRNMILCNTETHRHIHHHHHHHHT-SRDSSLKKSVVEIGAHGTCL-NSWRG-GVAGTAENASFSEYSNVV---------------------GEQQHSGSG---TA-ALADSNSSNIDSGISV-F-DKDSLRVPPTWNNASGEKVMKWIL-DNESVQEITALPQD-VERSSSSHKRSHRLNQSAS-AATQSKQNSKSKSSTRSAS--MER-GG--AGVLSTWSGG--------PTSILPSQPFIQDSSMPLPTPPNPTTQLEEAKRRLEPLSRTSTASPVKAN-RSFTSAAMSKDRMRP-PMA-GVNM-----------------------------------------------------------------------------------------------------------------------------------------------------------
>EOG091F04WR|Biomphalaria_glabrata|JG01_Aeolidiella_alba|TRANSCRIPT
-TTKVVDFLN-------------------------------------------------------------------------------------------------------------------------------------------------------------ESGGSNFTETAPRPPVYGEENELQSNGGNSTKSSSSHKSHVSSKSHSSSKSGNSGKGD------H--SPATTPRKSNLEGT-KSGDTLTAHSHSS-LYACEESEMGAPLGFEPEGSAANSPPYSEN----GTPPHLKWAENLNFLLNDSEGVELFQEFMEQEQEGGAEGLVFWFACEGLKRKLGSDSVDNSIANIQKAIYKRYVRGDKVKCISKEVKKDIADKIASKSSVDHCLFDAAQEEVINYVRNVNYPAFLRSDIYVQYVQNYVDSPKSSHSSGSNSARPISQSGLLPVVPEDKELETK--------------------------------------------------------------------------------------------------------------------------------------------------------------------------------------------------------------------------------------------------------------------------------------------------------------------------------------------------------------------------------------------------------------------------------------------------------------------------------------------------------------------------------------------------------------------------------------------------------------------------------------------------------------------------------------------------------------------------------------------------------------------------------------------------------------------------------------------------------------------------------------------------------------------------------------------------
>EOG091F04WR|Biomphalaria_glabrata|HW13_Favorinus_branchialis|TRANSCRIPT
MTTKVVDFLN-------------------------------------------------------------------------------------------------------------------------------------------------------------ESGGSNFTETAPRPPVYGEENELQSNGGNSTKSSSSHKSHLSSKSHSSSKSGNSGKGD------H--SPATTPRKSNLEGT-KSGDTLTAHSHSS-LCACEESEMGAPLGFEPEGSAANSPPYSEN----GTPPHLKWAENLNFLLNDSEGVELFQEFMEQEQEGGAEGLVFWFACEGLKRKLGSDSVDNAIANIQKAIYKRYVRGDKVKCISKEVKKEIADKIASKGTVDHCLFDAAQEEVISYVRQVNYPAFLRSDIYVQYVQNYVDSPKSSHSSGSNSARPVSQSGMLPMVPEDKELETKDIREPAP-LPVINK--APP-SVAKK-AESPI-SLRRMK--------------------------------M-ETVNGSSLY-S-RSTS-SSSYPAHVSYAPVSAQDSELQSLSSDALTDDTISVTDSSVDGYP-HHLRKKHHR-------------------------------------------------------------------------------------------------------------------------------------------------------------------------------------------------------------------------------------------------------------------------------------------------------------------------------------------------------------------------------------------------------------------------------------------------------------------------------------------------------------------------------------------------------------------------------------------------------------------------------------------------------------------------------------------------------------SETIIGIYIGQEPIPYRHQLPGRAITLAQLKTLVTKKAPSDKYFFKRDSDEFGDGAGAVFEEICEDSAIVPMWQDKIVVKV-----
>EOG091F04WR|Biomphalaria_glabrata|HW05_Caloria_elegans|TRANSCRIPT
MTTKVVDFLN-------------------------------------------------------------------------------------------------------------------------------------------------------------ESGGSNFTETAPRPPVYGEENELQSNGGNSTKSSSSHKSHLSSKSHSSSKSGNSGKGD------H--SPATTPRKSNLEGT-KSGDTLTAHSHSS-LCACEESEMGAPLGFEPEGSAANSPPYSEN----GTPPHLKWAENLNFLLIDSEGVELFREFMEQEQEGGAEGLVFWFACEGLKRKLGSDSVDNSIANIQKAIYKRYVRGDKVKCISKEVKKEIADKIASKTSVDHCLFDAAQEEVIDYMRNVNYSAFLRSDIYVQYVQNYVDSPKSSQSSGSNSARPVSQSGLLPMVPEDKELETKYLIEPAP-LPVINK--APP-SVAKK-VESPI-SSRRMK---------------------------------METVTGSSLY-S-R--S-SGSYPAHVSYAPVSAQDSELQSQSSDALTDDTISVTDSSVDGYP-HHL-----RKKH-HRKAM--KTLAQQNREFKTGLMTQIIPRTEHAPKDCNIAEKNPKQFAELVIERLNKVVEEIENSVKMEEKLRSIEEVNK-SADEKL----M---TSFAKP--TSS-----NN-NTSTSIIPLMR-TSAMEEETAESILDQHCSRIWASSNHHTPSYSPP--D--NKSPDRYK------DLRKK--------------------------------------A-----TAGSAA-----A-------ALASHSGGSLPS-----------NSYNIRGYHKKREY--GS-----SLHDSGI---E--DRNVIQCNTETHRHIHHHHHHHHT-SRDSSLKKTEIEIEAHTNCL-TPWRG-GAS--TDNASFSDYSNVVGEQHSGSGTGRGRT-STRIKGSSNLRSSKNVMP------------------------DSLRVPPIWNNASKEKVMKWMLDNNDCVQEISAPPQD-VERSSSSHKRSHRVNQSAS-TATQSKQNSKSKSSTRSTS--TER-GG--SGVLSTWSGG--------PTSILPSQPFIQDSSMPLPTPPNPTTQLEEAKRRLEPLSRTSTASPVKAN-RSFTLAMSKDRMRPP-IG--GINVPLTPHNRSIPSTRTVPTDLDTSTAH------DNARSSSRRIPSSAPTSLHPS----------------PSETIIGIYIGQEPIPYRHQLPGRAITLAQIKTLVTKKAPTDKYFFKRDSDEFGDGAGAVFEEICEDSAIVPMWQDKIVVKV-----
>EOG091F04WR|Biomphalaria_glabrata|NC01_Armina_californica|TRANSCRIPT
MTTKVVDFLN-------------------------------------------------------------------------------------------------------------------------------------------------------------ESGGSNFTETAPRPPVYGEENELQSNGGNSTKSSSSHKSHVSNKSHSSSKSGNSGKGD------H--SPATTPRKSNLEGT-KSGDTLTAHSHSS-LCACEDSEMGAPLGFEPEGSAANSPPYSEN----GTPPHLKWAENLNYLLNDSEGVELFQEFMEQEQEGGAEGLVFWFACEGLKRKLGSDSVDNSIANIQKAIYKRYVRSDKVKCISKEVKKEIADKIASKSSVDHCIFDAAQEEVINYVRNVNYPAFLRSDIYVQYVQNYGDSPKSSQSSGSNSARPASQAGLLPMVPEDKELDMKDLSDPAP-LPVINK--APP-SAGKR-VESPM-SSRKMR---------------------------------METVTGSSLY-S-R--TPISSYPAHVSYAPVSAQDSELQSLSSDALTDDTVSVTDSSVDGYP-HHL-----RKKH-HRKAM--KTLAQQNREFKTGLHTQIIPRTEHAPKDCNIAEKNPKQFAELVIERLNKVLEERELSAKIDEKLGSIGEVDK-SEEEKL----M---NSFA------------KP-ATSTSIIPLIR-TSAMEEETAESILDQHCSRIWASSTHHTPSYSPP--G--HQSPPHSKSPERYRDLRKKATV--GSAAAA---------------------------------------------------------------------------DSYNIRGYHKKRDFG-SS-----VSHDSGI---E--DRNMILCNTETHRHIHHHHHHHHT-SRDSSLKKTVVEIEAHHTSL-G-------------------------EHT-SGTGRGRT-STRNKGSSNLRSSKCAAAAT-AAATDSSSNIDSGISV-F-DKDSLRVPPSWNNPSGEKVMKWIL-DNETVQEISAS-QE-ADRSSSSHKRSHRLNQSAS-SATQSKQNSKSKSSTRSAS--MER--G--AGVLSTWSGG--------PTSILPSQPFIQDSSMPLPTPPNPTTQLEEAKRRLEPLSRTSAASPVKAN-RSFTAVMSKDRMRAP-AG---VSMAMNPHNRTMPSARTVPTDLDTSGAG--HMQD-S-RTSSRRVPTSAPSSLQPS----------------PSETIIGIYIGQEPIPYRHQLPGRAITLAQIKTLVTKKAPTDKYFFKRDSDEFGDGAGAVFEEIHEDSAIVPMWQDKIVVKV-----
>EOG091F04WR|Biomphalaria_glabrata|HW01_Armina_tigrina|TRANSCRIPT
-------FLN-------------------------------------------------------------------------------------------------------------------------------------------------------------ESGGSNFTETAPRPPVYGEENELQSNGGNSTKSSSSHKSHVSSKSHSSSKSGNSGKGD------H--SPATTPRKSNLEGT-KSGDTLTAHSHSS-LCACEDSEMGAPLGFEPEGSAANSPPYSEN----GTPPHLKWAENLNYLLNDSEGVELFQEFMEQEQEGGAEGLVFWFACEGLKRKLGSDSVDNSIANIQKAIYKRYVRSDIVKCISXEVKKEIADKIASKSSVDHCIFDAAQEEVINYVRNVNYPAFLSSDIYVQYVQNYGDSPKSSQSSGSNSARPASQAGLLPMVPEDKELEMKDLSDPAP-LPVINK--APP-SVGKR-VESPM-SSRKMR---------------------------------METVTGSSLY-S-R--IHSSSYPAHVSYAPVSAQDSELQSLSSDALTDDTVSVTDSSVDGYP-HHL-----RKKH-HRKAM--KTLAQQNREFKTGLHTQIPP----------------------------------------------------------------------------------------------------------------------------------------------------------------------------------------------------------------------------------------------------------------------------------------------------------------------------------------------------------------------------------------------------------------------------------------------------------------------------------------------------------------------------------------------------NPTTQLEEAKRRLEPLSRTSAASPVKAN-RSFTAVMSKDRMRPP-AG---VSVTMNPHNRTMPSARTVPTDLDTSGAG--HMQD-SNRTSSRRVPTSAPSSLQPS----------------PSETIIGIYIGQEPIPYRHQLPGRAITLAQIKTLVTKKAPTDKYFFKRDSDEFGDGAGAVFEEIHEDSAIVPMWQDKIVVKV-----
>EOG091F04WR|Biomphalaria_glabrata|JG30_Tritonia_festiva|TRANSCRIPT
---------------------------------------------------------------------------------------------------------------------------------------------------------------------------------------------------------------------------------------------------------------------------------------------------------------------------------------------------------------------------------------------------------------------------------------------------------------------------------------------------------------------------R---------------------------------METVTGSSLY-S-R--A-HSSYPAHVSYAPVSAQDSELQ----------------------------------------------------------------------------------------------------------------------------------------------------------------------------------------------------------------------------------------------------------------------------------------------------------------------------------------------------------------------------------------------------------------------------------------------------------------------------------------------------------------------------------------------------------------------------------------------------------------------------------------------------------------------------------------------------------------------------------------------SETIIGIYIGQEPIPYRHQLPGRAITLAQIKTLVTKKAPTDKYFFKRDSDEFGDGAGAVFEEIHEDSAIVPMWQDKIVVKV-----
>EOG091F04WR|Biomphalaria_glabrata|HW10_Embletonia_pulchra|TRANSCRIPT
MTTKVVDFLN-------------------------------------------------------------------------------------------------------------------------------------------------------------ESGGSNFTETAPRPPVYGEENELQSNGGNSTKSSSSHKSHVSSKSHSSSKSGNSGKGD------H--SPATTPRKSNLEGT-KSGDTLTGHSHSS-LCACEESEMGAPLGFEPEGSAANSPPYSEN----GTPPHLKWAENLNYLLSDSEGVELFQEFMEQEQEGGSEGLVFWFACEGLKRKLGSDSVDNSIANIQKAIYKRYVRGDKVKCISKEVKKEIAEKIASKSSVDHCVFDAAQEEVINYVRNVNYPAFLRSDIYVQYVQNYGDSPKSSHSSGSNSARPVSQSGLLPMVPEDKELETKDIAAPVPSLPVINK--APP-SVGKR-AESPMMSSRRMK---------------------------------METVSGSSLY-S-R--T-SSSYPAHVSYAPVSAQDSELQSLSSDALTDDTISVTDSSVDGYP-HLL-----R-------------------------------------------------------------------------------------------------------------------------------------------------------------------------------------------------------------------------------------------------------------------------------------------------------------------------------------------------------------------------------------------------------------------------------------------------------------------------------------------------------------------------------------------------------------------------------------------------------------------------------------------------------------------------------------------------------------SETIIGIYIGQEPIPYRHQLPGRAITLAQIKTLVTKKAPTDKYFFKRDSDEFGDGAGAVFEEIHEDGAIVPMWQDKIVVKVVRAD-
>EOG091F04WR|Biomphalaria_glabrata|JG02_Antaeolidiella_chromosoma|TRANSCRIPT
--------------------------------------------------------------------------------------------------------------------------------------------------------------------------------------------------------------------------------------------------------------------------------------------------------------------------------------------------------------------------------------------------------------------------------------------------------------------------------------------------------------------------------------------------------------------------------------------------------------------------------------------------------------------------------------------------------------------------------------------------------------------------------------------------------------------------------------------------------------------------------------------------------------------------------------------------------------------------------------------------------------------------------------------------------------------------------------------------------------------------------------------------------------------------------------------------------------------------------------------------------------------------------------------------------------------------------------------------SETIIGIYIGQEPIPYRHQLPGRAITLAQIKTLVTKKAPTDKYFFKRDSDEFGDGAGAVFEEIHEDGAIVPMWQDKIVVKVVR---
>EOG091F04WR|Biomphalaria_glabrata|JG10_Dirona_picta|TRANSCRIPT
----------------------------------------------------------------------------------------------------------------------------------------------------------------------------------------------------------------------------------------------------------------------------------------------------------------------------------------------------------------------------------------------------------------------------------------------------------------------------------------------------------------------------------------------------------------------------------------------------------------------------------------------------------------------------------------------------------------------------------------------------------------------------------------------------------------------------------------------------------------------------------------------------------------------------------------------------------------------------------------------------------------------------------------------------------------------------------------------------------------------------------------------------------------------------------------------------------------------------------------------------------------MRPQIGG---VNVPLTPHNRTMPSARTVPTDLDTSAAG--HMQDNS-RTSSRRVPTSAPSSLQPS----------------PSETIIGIYIGQEPIPYRHQLPGRAITLAQIKTLVTKKAPTDKYFFKRDSDEFGDGAGAVFEEIHEDSAIVPMWQDKIVVKV-----
>EOG091F04WR|Biomphalaria_glabrata|JG19_Janolus_barbarensis|TRANSCRIPT
------------------------------------------------------------------------------------------------------------------------------------------------------------------------------------------------------------------------------------------------------------------------------------------------------------------------------------------------------------------------------------------------------------------------------------------------------------------------------------------------------------------------------------------------------------------------------------------------------------------------------------------------------------------------------------------------------------------------------------------------------------------------------------------------------------------------------------------------------------------------------------------------------------------------------------------------------------------------------------------------------------------------------------------------------------------------------------------------------------------------------------------------------------------------------------------------------------------------------------------------------------------------------------------------------------------------------------------------------------------RHQLPGRSITLAQIKTLVTKKGPTDKYFFKRDSDEFGDGAGAVFEEIHQDSAIVPMWQDKIVVKV-----
>EOG091F04WR|Biomphalaria_glabrata|JG08_Dendronotus_venustus|TRANSCRIPT
----------------------------------------------------------------------------------------------------------------------------------------------------------------------------------------------------------------------------------------------------------------------------------PLGFEPEGSAANSPPYSEN----GTPPHLKWAENLNYLLNDSEGVELFQEFMEQEQEGGAEGLVFWFACEGLKRKLGSDSVDNSIANIQKAINKRFVRGDKLKCISKEVKKEIADKIASKTSIDHCIFDAAQEEVMNYVRNVSYPAFLRSDIYVQYVQNYGDSPKSSQSSGSNSARPVSQTGLLPMVPEDKELEIT-MREPAP-LPVINK--APP-SVGKR-VESPM-SSRKMR---------------------------------METVSGSSLYSS-RPST-TSSYPAHVSYAPVSAQDSELQSLSSDALTDDTVSVTDSSVDGYPLHLL-----RKKH-HRKAM--KTLAQQNREFKTGLHTQIIPRTEHAPKDCNIAEKNPKQFAELVIERLNKVVEQLENSAKMEEKLRSISEVDK-SEEEQL-----------------------------------------------------------------------------------------------------------------------------------------------------------------------------------------------------------------------------------------------------------------------------------------------------------------------------------------------------------------------------------------------------------------------------------------------------------------------------------------------EEAKRRLEPLSRTSTSSPAKAN-KSFTAVTSKDKMRPP-AG---VNMPLSLHNRSMPSARTVPSDLDTSATG-GHLLDSS-RSSSRRVPTSAPTSLQPS----------------PSETIIGIYIGQEPIPYRHQLPGRSITLAQIKTLVTKKAPTDKYFFKRDSDEFGDSAGAVFEEIHEDSAIVPMWQDKIVVKV-----
>EOG091F04WR|Biomphalaria_glabrata|JG16_Flabellina_iodinea|TRANSCRIPT
MTTKVVDFLN-------------------------------------------------------------------------------------------------------------------------------------------------------------ESGGSNFTETAIRPPTIGEENELQSNGGNSTKSSSSHKSHVSNKSHSSSKSGNSGKGD------H--SPATTPRKSNLEGT-KSGDTLTAHSHSS-LCACDESEMGAPLGFEPEGSAANSPPYSEN----GTPPHLKWAENLNFLLNDSEGVELFQEFMEQEQEGGAEGLVFWFACEGLKRKLGSDSVDNSIANIQKAIYKRYVRGDKVKCISKEVKKEIADKIASKSSVDHCLFDAAQEEVINYVRNVNYPAFLRSDIYVQYVQNYVDSPKSSQSSGSNSARPVSQSGLLPMVPEDKVLETKDLSEIAP-LPVINK--APP-SVVKK-IESPV-SSRRMK---------------------------------METVSGSSLY-S-R--S-SSSYPAHVSYAPVSAQDSELQSLSSDALTDDTVSVTDSSVDGYP-HHL-----RKKH-HRKAM--KTLAQQNREFKTGLHTQIIPRTEHAPKDCNIAEKNPKQFAELVIERLNKVLEEMENSVKMEEKLRSIGEVDK-SEEEKL----V---TSFAKP-----------S-NTSASIIPLMR-SSAMEEETAESILDQHCSRIWDSSSHHTPSYSPP--G--RQSPPHSR------DLRKK--------------------------------------A-----AAGSAA-----A-------AMASASGGGLSS-----------NSY-IRGYHKKRDYG-SS-----LSHDSGI---E--DRNMILCNTETHRHIHHHHHHHH-------------------------------------------------------------------------------------------------------------------------------------------------------------------------------------------------------------------------------------------------------------------------------------------------------------------------------------------------------------------------------------------------------------------------------------------------------
>EOG091F04WR|Biomphalaria_glabrata|HW14_Flabellina_affinis|TRANSCRIPT
----------------------------------------------------------------------------------------------------------------------------------------------------------------------------------------------------------------------------------------------------------------------------------------------------------------------------------------------------------------------IANIQKAIYKRYVRGDKVKCISKEVKKEIADKIASKSSVDHNVFNAAQEEVINYVRNVNYPAFLRSDIYVQYVQNYVDSPKSSQSSGSNSARPV--------------------------------------------------------------------------------------------------------------------------------------------------------------------------------------------------------------------------------------------------------------------------------------------------------------------------------------------------------------------------------------------------------------------------------------------------------------------------------------------------------------------------------------------------------------------------------------------------------------------------------------------------------------------------------------------------------------------------------------------------------------------------------------------------------------------------------------------------------------------------------------------------------------------------------------------------------------------
>EOG091F04WR|Biomphalaria_glabrata|NC04_Fiona_pinnata|TRANSCRIPT
X------------------------------------------------------------------------------------------------------------------------------------------------------------------------GGSNFTETAPRPPVYGEENELQSNGGNSTKSSSSHKSHVSSKSHTSSKSVNSTKGD------H--SPATTPRKSNLEGN-KSGDTLTAHSHSSSVCACEESEMGAPLGFEPEGSAANSPPYSEN----GTPPHLKWAENLNYLLNDSEGVELFQEFMEQEQEGGAEGLVFWFACEGFKRKLGSDTVDSSIANIQKAIYKRYVRSDKVKCISKEVKKEIADKIASKGSVDHGLFDAAQEEVINYVRNVNYPAFLRSDIYVQYVQNYVDSPKSSQSSGSNSARPVSQSGILPMVPED-------------------------------------------K---------------------------------METPTGSSLY-S-R--S-SSSYPAHVSYAPVSAQDSELQSLSSDALTDDTVSVTDSSVDGYP-HHL-----RKKH-HRKAM--KTLAQQNREFKTGLHTQIIPRTEHAPKDCNIAEKNPKQFADLVIERLNKVLEQMESSVKMEEKLRSI-----------------------------------NPN-NTSSSIIPLMR-SSAMEEETAESILDQHCSRIWASSTHHTPSYSPP--D--SKSPDRYS------------------------------------------RDL-RKKA-----A----------------------------------------------------------------SHDSGIE---N--RNNLILCNTETHRHIHHHHHHHHT-SRDSSLKKAVVDIDSX-------------------------------------------------------------------------------------------------------------------------------------------------------------------------------------------------------------------PPNPTTQLEEAKRRLEPLSRTSAASPVKAN-RSFSAGVSSKDKMRP-AMP-GFNVPLTPHNRSMPSARTVPTDLDTSAHQ------PS-RSSNRRVPSSAPTSLQPS----------------PSETIIGIYIGQEPIPYRHQLPGRAITLAQIKTLVTKKSPSDKYFFKRDSDEFGDGAGAVFEEIHDDAAIVPMWQDKIVVKV-----
>EOG091F04WR|Biomphalaria_glabrata|HW06_Cratena_peregrina|TRANSCRIPT
MTTKVVDFLN-------------------------------------------------------------------------------------------------------------------------------------------------------------ESGGSNFTENAPRPPVYGEENELQSNGGNSTKSSSSHKSHLSSKSHSSSKSGNSGKGD------H--SPATTPRKSNLEGT-KSGDTLTAHSHSS-LCACEESEMGAPLGFEPEGSAANSPPYSEN----GTPPHLKWAENLNFLLADSEGVELFQEFMEQEQEGGAEGLVFWFACEGLKRKLGSDSVDNSIANIQKAIYKRYVRGDKVKCISKEVKKDIADKIATKGSVDHCLFDAAQEEVYHYVRHVNYPAFLRSDIYVQYVQNYVDSPKSSHSSGSNSARPVSQSGLLPMVPEDKELETKDISVPAP-LPVINK--APP-SVVKK-IESPI-SSRRIK--------------------------------MMETMSGSSLY-S-R--S-SSSYPAHVSYAPVSAQDSELQSLSSDALTDDTISVTDSSVDGYP-HHL-----RKKH-HRKAM--KTLAQQNREFKTGLHTQIIPRTEHAPKDCNIAEKNPKQFAELVIERLNKVVAEMENSVKMEEKLRSIGEVDK-AEEE-----------------------------------------------------------------------------------------------------------------------------------------------------------------------------------------------------------------------------------------------------------------------------------------------------------------------------------------------------------------------------------------------------------------------------------------------------------------------------------------------------------------------------------------------------------------------------------------------------------------------------------------------------------------------------------------------------------
>EOG091F04WR|Biomphalaria_glabrata|NC07_Tritonia_diomedea|TRANSCRIPT
MTTKVVDFLN-------------------------------------------------------------------------------------------------------------------------------------------------------------ESGGSNFTETAARPPVYGEENELQSNGGNSTKSSSSHKSHVSSKSHSSSKSGNSAKGD------H--SPATTPRKSNLEGT-KSGDTLTAHSHSS-LCACEESEMGAPLGFEPEGSAANSPPYSEN----GTPPHLKWAENLNYLLNDSEGVELFQEFMEQEQEGGAEGLVFWFACEGLKRKLGSDSVDNSIANIQKAIYKRYVRGDKVKCISKEVKKEIADKIASKSSVDHCIFDAAQEEVINYVRDVNYPAFLRSDIYVQYVQNYGDSPKSSQSSGSNSARPASQSGLLPVVPEDKELDLKDLNEPAP-IPVINK--APP-SVVKR-VESPM-SSRKMR---------------------------------METVTGSSLY-S-R--AH-SSYPAHVSYAPVSAQDSELQSLSSDALTDDTVSVTDSSVDGYP-HHL-----RKKH-HRKAM--KTLAQQNREFKTGLHTQIIPRTEHAPKDCNIAEKNPKHFAELVIERLNKVLEERENSAKIEEKLRSIGEVDK-SEEEKL----M---TSTTNN-------------NNNTSAS-IIP-P--MEEETAESILDQHCSRVWASSTHHTPSYSPP--G--HQSPPHSKSPITLRDFKS---------------------------------------------------------------------------------------------------------------------------------------------------------------------------------------------------------------------------------------------------------------------------------------------------------------------------------------------------------------------------------------------------------------------------------------------------------------------------------------------------------------------------------------------------LLEDSNLF-HYFFKALDPEY----GTVKEELCNDEDILPGWEGKIV--------
>EOG091F04WR|Biomphalaria_glabrata|HW21_Tritonia_manicata|TRANSCRIPT
MTTKVVDFLN-------------------------------------------------------------------------------------------------------------------------------------------------------------ESGGSNFTETAARPPVYGEENELQSNGGNSTKSSSSHKSHVSSKSHSSSKSGNSGKGD------H--SPATTPRKSNLEGT-KSGDTLTAHSHSS-LL-CEESEIGAPLGFEPEGSAANSPPYSEN----GTPPHLKWAENLNYLLNDSEGVELFQEFMEQEQEGGAEGLVFWFACEGLKRKLGSDSVDSSIANIQKAIYKRYVRGDKVKCISKEVKKEIADKIASKTSVDHCIFDAAQEEVINHVREVNYPAFLRSDIYVQYVQNYGDSPKSSQSSGSNSARPASQSGLLPVVPEDKELETKDLNEPAP-IPIINK--APP-AVVKR-VESPM-SSRRMR---------------------------------METVTGSSLY-S-RAHS-SSSYPAHVSYAPVSAQDSELQSLSSDALTDDTVSVTDSSVDGYP-HHL-----RRKH-HRKAM--KTLAQQNREFKTGLHTQIIPRTEYAPKDCNIAEKNPKHFAELVIERLNKVLEERENSVKIEEKLRSIGEVAT-STANTT----TSNNINNNNN-------------NNNTSAS-IIP-P--MEEETAESILDQHCSRVWASSTHHTPSYSPP--G--HQSPPHSKSPDRYRDLRKKA----------------------------------------------------------------------------------------------------------------------------------------HHHHHHHHT-SRDSSLKKTVVEIEAHTSCL-NSWRG--------------------EH-AS-GTGRGRT-SARTKGTSNLRSSKL---TA-AAAIDSSSNIDSGISV-F-EKDSLRMPPTWNNPSGEKVMKWIL-DNETVQEVSATSQD-AERTSSSHKRSHRLNQSAS-AATQSKQNSKSKSSTRSAS--MER-------------------------------------------------------------------------------------------------------------------------------------------------------------------------------------------------------------------------------------------------------------
>EOG091F04WR|Biomphalaria_glabrata|NC08_Tritonia_hamnerorum|TRANSCRIPT
MTTKVVDFLN-------------------------------------------------------------------------------------------------------------------------------------------------------------ESGGSNFTETAARPPVYGEENELQSNGGNSTKSSSSHKSHVSNKSHSSSKSGNSGKGD------H--SPATTPRKSNLEGT-KSGDTLTAHSHSS-LCACEESEMGAPLGFEPEGSAANSPPYSEN----GTPPHLKWAENLNYLLNDSEGVELFQEFMEQEQEGGAEGLVFWFACEGLKRKLGSDSVDNSIANIQKAIYKRYVRGDKVKCISKEVKKEIADKIASKSSVDHCIFDAAQEEVINHVRGVHYPAFLLSDIYVQYVQNYGDSPKSSQSSGSNSARPASQSGLLPVVPEDKELEMKDISEPVP-IPVINK--APP-SVVKR-VESPM-SSRKMR---------------------------------METVTGSSLY-S-R--AHTSSYPAHVSYAPVSAQDSELQSLSSDALTDDTVSVTDSSVDGYP-HHL-----RKKH-HRKAM--KTLAQQNREFKTGLHTQIIPRTEHAPKDCNIAEKNPKRFAELVIERLNKVLEERENSAKIEEKLRSIGEVDKPS---TA----TANTTANNNG-------------GNTTSTS-IMP-P--MEEETAESILDQHCSRVWASSTHHTPSYSPP--G--HQSPPHSKSPDRYRDLRKKATA--GSAAAAA------------------------------------AL-----A-------SGGA------SS-----------NSY-NRGYHKKRDYP-SS-----LSHDSGI---E--DRNMILCNTETHRHIHHHHHHHHT-SRDSSLKKTVVEMEAHTSCL-NSWRL--------------------GEHTG-GTGRGRT-SARTKGSSNLRSSKL---AA-AAAIDSSSNIDSGISV-F-EKDSLRMPPTWNNPSGEKVMKWML-DNETVQEVSATSQD-AERSSSSHKRSHRLNQSAS-SATQSKQNSKSKSSTRSAS--MERGGG--AGVLSTWSGG--------PTSILPSQPFIQDSSMPLPTPPNPTTQLEEAKRRLEPLSRTSTASPVKAN-RSFSGI-----------------------------------------------------------------------------------------------------------------------------------------------------------------------------
>EOG091F04WR|Biomphalaria_glabrata|JG13_Doto_lancei|TRANSCRIPT
----------------------------------------------------------------------------------------------------------------------------------------------------------------------------------------------------------------------------------------------------------------------------------------------------------------------------------------------------------------------------------------------------------------------------------------------------------------------------------------------------------------------------------------------------------------------------------YPAHVSYAPVSAQDSELQSLSSDALTDDTISVTDSSVDGYP-HHI-----RKKH-HRKAM--KTLAQQNREFKTGLHTQIIPRTEHAPKDCNIAEKNPKQFAELVIERLNKVVEQLENSAKMEEKLRSIT--------------------------------------------------------------------------------------------------------------------------------------------------------------------------------------------------------------------------------------------------------------------------------------------------------------------------------------------------------------------------------------------------------------------------------------------------------------------------------------------------PPNPTTQLEEAKRRLEPLSRTATASPAKAN-RSFTAV-----------------------------------------------------------------------------------------------------------------------------------------------------------------------------
>EOG091F04WR|Biomphalaria_glabrata|JG32_Unidentia_angelvaldesi|TRANSCRIPT
--------------------------------------------------------------------------------------------------------------------------------------------------------------------------------------------------------------------------------------------------------------------------------------------------------------------LNFLLNDSEGVELFQEFMEQEQEGGAEGLVFWFACEGLKRKLGSDSVDNSIANIQKAIYKRYVRGDKVKCISKEVKKEIADKIASKTSVDHCLFDAAQEEVINYVRNVNYPAFLRSDSYVQYVQNYVDSPKSSQSSGSNSARPVSQSGLLPMVPEDKELETKDLNEPAP-IPVINK--APP-AVVKK--ESPM-SSRRMK---------------------------------METVTGSSLY-HTR--SSYSSYPAHVSYAPVSAQDSELQSLSSDALTDDTVSVTDSSVDGYP-HHL-----RKKH-HRKAM--KTLAQQNREFKTGLHTQIIPRTEHAPKDCNIAEKNPKQFAELVIERLNKVVEEMENSVKMEEKLRSISEMEK-CEDEKL----M---TSFAKP-----------A-NTSASIIPLMR-TSAMEEETAESILDQHCSRIWASSTHHTPSYSPP--G--RQSPPHNR------DLRKK--------------------------------------A-----TAGSAA-----G-------GLSS------SS-----------NSYNIRGYHKKRDFA-SS-----LSHDSGI---E--DRNMILCNTETHRHIHHHHHHHHT-SRDSSLKKTVVEIEAHTSCL-PSWRN--------------------HSGSG-GAGRGRN-STRTKGSSNLRSSKA---NAVTAVDSSSSNIDSGISV-F-DKDSLRVPPTWNNASGEKVMKWIL-DNESVQEISAPSQE-LDRSSSSHKRSHRLNQSAS-TATQSKQNSKSKSS-RSAS--MER--G--AGVLSTWSGG--------PTSILPSQPFIQDSSMPLPTPPNPTTQLEEAKRRLEPLSRTSAASPVKAN-RSFTMVTSKERMRPP-IG--GI--PLAPHNRSMPSARTVPTDLDTSA------------------------------------------------------------------------------------------------------------------------------------
>EOG091F04WR|Biomphalaria_glabrata|HW18_Janolus_cristatus|TRANSCRIPT
-TTKVVDFLN-------------------------------------------------------------------------------------------------------------------------------------------------------------ESGGSNFTETAPRPPVYGEENELQSTGGNSTKSSSSHRSHVSSKSHSSTKSAGSCKGD------H--SPATTPRKSNLEGT-KSGDTLTGHSHSS-LCACEESEMGAPLGFEPEGSAANSPPYSEN----GTPPHLKWAENLNYLLSDSEGVELFQDFMEQEQEGGAEGLVFWFACEGLKRKLGSDSVDSSIANIQKAIYKRYVRGDKVKCISKEVKKDIADKIASKSSVDHCIFDAAQEEVINHVRNVNYPAFLRSDIYVQYVQNYGDSPKSSQSSGSNSARPVSQSGLLPMVPEDKELETKDISAPPP-LPVI-K--APP-PVGKR-VESPM-SSRKIR---------------------------------METVMGANLY-L-R--SSSSSYPAHVSYAPVSAQDSELQSLSSDALTDDTVSVTDSSVDGYP-HHL-----RKKH-HLKAM--KTLAQHNREFKTGLHTQIIPRTEHAPKDCNIAEKNPKQFAEVVIDRLNKVLEERDSSAKVEEKLRSIGEADK-SEEEKL----M---TSFA------------KPSTTSTSIIPLMR-TSGMEEETAESILDQHCSRIWASSSHHTPSYSPP--G--RQSPPHSKSPDRYRDLRSKGGG--V----------------------------------------------------------P-------------------------------------------------------------------------------------------------------------------------------------------------------------------VTSLDSTSNIDSGISV-F-DKDSIRVPPTWNNASGEKVMKWIL-DNETVQDLNSQPQDAADRSSSSHKRSHRLNQSASGTASQSKQSSKSKSSIRSAS--TER-------------------------------------------------------------------------------------------------------------------------------------------------------------------------------------------------------------------------------------------------------------
>EOG091F04WR|Biomphalaria_glabrata|JG22_Lomanotus_vermiformis|TRANSCRIPT
-------------------------------------------------------------------------------------------------------------------------------------------------------------------------------------------------------------------------------------------------------------------HSS-LYACEESEMGAPLGFEPEGSAANSPPYSEN----GTPPHLKWAENLNYLLNDSEGVELFQEFMEQEQEGGAEGLVFWFACEGLKRKLGSDSVDNSIANIQKAIYKRYVRGDKVKCISKEVKKEIADKIASKISVDHCLFDAAQEEVINYVRNVTYPAFLRSDIYVQYVQNYGDSPKSSQSSGSNSARPVSQSCLLPMVPEDKELETKDLSDPAP-LPVINK--APP-IVGKR-IESPM-SSRKIK---------------------------------METVSGSTLY-S-R-TS-SSSYPAHVSYAPVSAQDSELQSLSSDALTDDTVSVTDSSVDGYP-HHL-----RKKH-HRKAM--KTLAQQNREFKTGLHTQIIPRTEHAPKDCNIAEKNPKQFAELVIERLNKVVEELENSAKMEEKLRSIGETDK-SEEEKL----M---MSFA------------KP-ASSTSIIPLMR-SSAMEEETAESILDQHCSRIWASSSHHTPSYSPP--G--HQSPPHSKSPDRYRDLRKKATA--A----------------------------------------------------------GGS------SS-----------NSYNIRSYHKKRDFN-SS-----LSHDSGI---E--DRNMILCNTETHRHIHHHHHH---------------------------------------------------------------------------------------------------------------------------------------------------------------------------------------------------------------------------------------------------------------------------------------------------------------------------------------------------------------------------------------------------------------------------------------------------------
>EOG091F04WR|Biomphalaria_glabrata|JG28_Scyllaea_fulva|TRANSCRIPT
-TTKVFDFLN-------------------------------------------------------------------------------------------------------------------------------------------------------------ESGGSNFTETAPRPPVYGEENELQSNGGNSTKSSSSHKSHVSSKSHSSSKSGNSCKGD------H--SPATTPRKSNLEGT-KSGDTLTAHSHSS-LCACEESEMGAPLGFEPEGSAANSPPYSEN----GTPPHLKWAENLNYLLNDSEGLELFQEFMEQEQEGGAEGLVFWFACEGLKRKLGSDSVDNSIANIQKVIYKRYVRGDKVKCISKEVKAEIAEKIGSKTSVDHCIFDAAQEEVINHVRNVSYPAFLSSDIYVQYVQNYGESPKSSQSSGSNSARPISQAGLLPMVPEDKELETKDISEPPP-LPVINK--APP-SVSKR-MESPM-SSRKMR---------------------------------METVSGSSLYTS-R--S-SSSYPAHVSYATVSAQDSELQSLSSDALTDDTVSVTDSSVDGYP-HHL-----RKKH-NRKAM--KTLAQHNREYKTGLPTQIIPRTDHAPKGCNIAEKNPKQFAELVIERLNKVVEQLENSAKMEEKLRSIGEVEK-SEEEKL----V---TSFAKP-------------NTSTSIIPLMR-TSAMEEETAESILDQHCDRIWASSTHHTPSYSPL--G--RQSPPHGKSPDRY--LRKKATAGSA----------------------------------------------------------GGS------SS-----------NSYNIRGFHKKREFG-SS-----VSHDSGI---E--DRNMILCNTETHRHIHHHHHHHH-------------------------------------------------------------------------------------------------------------------------------------------------------------------------------------------------------------------------------------------------------------------------------------------------------------------------------------------------------------------------------------------------------------------------------------------------------
>EOG091F04WR|Biomphalaria_glabrata|JG17_Hancockia_uncinata|TRANSCRIPT
-------------------------------------------------------------------------------------------------------------------------------------------------------------------------------------------------------------------------------------------------------------------------------------------------------------------NLNYLLNDSEGLELYREFMEQEQEGGADGLVFWFACKGLKKKLGSDSADKSIADIQKAIYKRYVRSDKVKCISKEVKKEIAEKITSKISVDHNLFDAAQEEVINYFRNVTYPAFLRSDIYVQYVQDYGDSPKSSQSSGSNSARPVSQAGLLPVVPEDKELEMKDIIAPPP-LPVINK--APP-SVGKR-VESPM-SSRKMR---------------------------------METVSGSSLYST-R--A-SSSYPGHVSYAPVSAQDSELQSLSSDALTDDTVSVTDSSVDGYP-HHI-----RKKH-HRKAM--KTLAQQNREFKTGLHTQIIPRTEHAPKDCNVAEKNPKLFAELVIERLNKVVEQKENSAKMEEKLRSIGEVDR-CEEDKL----V---TSFAKP--A------KPA--NSDSIIPLMR-SSAMEEETAESILDQHCDRIWASSTHHTPSYSPL--G--RQSPPHTN------------------------------------------RDL-RKK------------------------------------------------------------------------------------------------------------------------------------------------------------------------------------------------------------------------------------------------------------------------------------------------------------------------------------------------------------------------------------------------------------------------------------------------------------------------------------------------------------------------------------------------------------------
>EOG091F04WR|Biomphalaria_glabrata|HW11_Eubranchus_exiguus|TRANSCRIPT
-----------------------------------------------------------------------------------------------------------------------------------------------------------------------------------------------------------------------------------------------------------------------------------------------------------------------------------------------------------------------------------------------------------------------------------------------------------------------------------------------------------------------------------------------------------------------------------------------------LSSDALTDDTVSVTDSSVDAYP-HHL-----RKKH-HRKAM--KTLAQQNREFKTGLHTQIIPRTEHAPKDCNIAEKNPKQFAELVIQRLTKVVEERESSVKMEEKLRSIGEVDK-FEEGHHH---------------SNTS--GHHN-NTSTSIIPLMRGSAAMEEETAESILDQHCSRIWASSTHHTPSYSPP--D--NKSP-----------------------------------------------------------------------------------------------------------------------------------------------------------------------------------------------------------------------------------------------------------------------------------------------------------------------------------------------------------------------------------------------------------------------------------------------------------------------------------------------------------------------------------------------------------------------------------------------------------------------
>EOG091F04WR|Biomphalaria_glabrata|JG14_Eubranchus_rustyus|TRANSCRIPT
---------------------------------------------------------------------------------------------------------------------------------------------------------------------------------------------------------------------------------------------------------------------------------------------------------------------------------------------------------------------------------------------------------------------------------------------------------------------------VVHEDKELETKDMIQSTS-LPTMKA--PPAVSAVKK-AESPS-SSRRMK---------------------------------METVTGSSLY-S-R--S-TSSYPAHVSYAPVSAQDSELQSLSSDALTDDTVSVTDSSVDGYP-HHL-----RKKH-HRKAMNMKTLAQQNREFKTGLHTQIIPRTEHAPKDCKLAEKNPKQFAELVIQSLNKVVEELESSVKMEEKLRSIAEVDN-AKAPI-----------------SSSH--GHHN-NTSTSIIPLMR-GSAMEEETAESILDQHCSRIWASSTHHTPSYSPP--D--NKSPDRYT------------------------------------------RDL-RKKA-----TAGSAL-----A------------------------------AAYNIRGYHKKRDYGVVGGAASISHDSGIE---D--RNNMILCNTETHRHIHHHHHHHHT-SRDSSLKKSVVEIDAHHG---------------------DYSNTLGVEHS-GGSGRGRT-SSRSKGSSNLRSSSSKPPG---AGDSSSSNIDSGISV-Y-DKDSLRVPPTWNNASGEKVMKWIL-DNETVQEISAPSQD-KERSSSSHKHSHRLNQSAS-SAAQAKQSSKSKSS-RSAS--MER--GGTSGVLSTWTGG--------PTNILPSQPFVQDSSMPPPTPPNPTTQLEEAKRRLEPLSRTSTASPVKAN-RSFSVGMSSKDKMRP-PLS-GFSVPLTPHNRSMPSARTVPTDLDTSASG--HL--PS-KGSSRRVPNSAPTSLQPS----------------PSETIIGIYIGQEPIPYRHQLPGRAITLAQIKTLVTKKSPSDKYFFKRDSDEFGDGAGAVFEEIHDDSTIVPMWQDKIVVKV-----
>EOG091F04WR|Biomphalaria_glabrata|JG24_Noumeaella_rubrofasciata|TRANSCRIPT
-------------------------------------------------------------------------------------------------------------------------------------------------------------------------------------------------------------------------------------------------------------------------------------------------------------------------------------------------------------------------------------------------------------------------------------------------------------------------------------------------------------------------------------------------------------------------------------HVSYAPVSAQDSELQSLSSDALTDDTISVTDSSVDGYP-HHL-----RKKH-HRKAM--KTLAQQNREFKTGLHTQIIPRTEHAPKDCNIAEKNPKQFAELVIARLNKVVEEMESSVKMEEKLRSIGEVDK-TEEEKL----M---TSFAKP--ASV-----NN-NTSASIIPLMR-SSAMEEETAESILDQHCSRIWASSSHHTPSYSPP--D--NKSPDRYR------DLRKK--------------------------------------A-----TSVSASMASHPA-------GGLS------SS-----------NSYNIRGYHKKRDYGSSS-----LSHDSGI---E--DRNMILCNTETHRHIHHHHHHRH-------------------------------------------------------------------------------------------------------------------------------------------------------------------------------------------------------------------------------------------------------------------------------------------------------------------------------------------------------------------------------------------------------------------------------------------------------
>EOG091F04WR|Biomphalaria_glabrata|NC02_Bathydoris_clavigera|TRANSCRIPT
MATKVVDFLN-------------------------------------------------------------------------------------------------------------------------------------------------------------ESGGSKFTETAPRPPVYGEENELQSNGGNSTKSSSSHKSHVSNKSHSSSKSG---KGD------H--SPATTPRKSNLEGI-KSGDTLTAHSHSS-LSACEDSEVGAPLGFEPEGSVANSPPYSEN----GTPPHLKWAENLHYLLGDSDGVELFREFMENEQEGGSEELVFWFACQGLKRKIDSDSVDNTIANIQKAIYKRYVRSDKVKCISKEVKKDIADKVASKSSVDHCIFDAAQEEVENFLRNVTYPAFLRSDYYVQYVQNYGDSPKSSHSSGSNSARPISQSGLLPVLHEDKELETKDFIDPAP-LPVISK--APS-AGKK----MDT-SAHAKR---------------------------------TETVTGSMLYCS-R--T-PSSYPAHVSYAPVSAQDSELQSISSDALTDDTVSVTDSSVDGYP-GHL-----RKKH-HRKAM--KTYAQHNREFKTGLHSQIIPRTEHAPKDCNIAEKNPKQFAELVIERLYKVIEERATSAKMEEKLRSISEGEKPSDEEKL----M---TSFTKA-------------NTSASFIPLMR-SSGMEEETAESILDQHCSRIWASSNHHTPSYSPP--G--HQSPPHSKSPDRHKDSRGKKAA--A----------------------------------------------------------GAS------ALASSISASGVPMGSYSNNGS---------G---------AVE---D--RNNMTMCNTETHRHIHHHHHHHTA-TTD--------------------------------------------------------------------------------------------------------------------------------------------------------------------------------------------------------------------------------------------------------------------------------------------------------------------------------------------------------------------------------------------------------------------------------------------------
>EOG091F04WR|Biomphalaria_glabrata|HW03_Berthella_plumula|TRANSCRIPT
-TTKVVDFLN-------------------------------------------------------------------------------------------------------------------------------------------------------------ESGGSNFTETAPRPPVYGEENELQSNGGNSTKSSSSHRSHVSNKSHASSRSGTSGKGD------H--SPATTPRKSNLEGVNKSGDSLITHTHSS-LCACEESEMRAPLGFEPEGSAANSPPYSEN----GTPPYLKWAENLNYLLGDSEGVDLFREFMEREQEGGSTELLFWFACQGLKRKIGSDSVDASIGDIQKAIFKSYVRSDKMKCISKEVKREIAEKVSNRSTVDHCIFDAAQEEVENFLRTVTYPAFLLSDYYVQYVSNYGDSPKSSRSSGSNSARPVSQSGLLPVVHEDKVLEMKDIADPLA-LHNMNK--S----VKR----TDT-SEASRR---------------------------------TETVTGSMLY-S-R--TPNSSYPMYVSYAPVSTQDSELQSLSSDALTDDTVSMTDSSVDGYP-HHL-----RKKH-HRKAM--KSLAQQNKEFKTGLITQIIPRTEHAPKDRNIAEKDPKQFADLLISKLSKVVEERERTAKVEEKLRSIGE-EK-PEDDKL----T---TTFV------------KP-NTSASFIPLMR-TSGMEEETAESILDQHCSRIWASSTHHTPSYSPP--G--HQSPPYSKSPDRHKDARKKVST--AVAASSA------TGTPYSVRPHHKKRDF-ASSS-----V----------------------------------------------------------------SHDCGVL---E--DRNVILCNTETHRHIHHHHHHHHT-SRDTSAKKSIVEIEAQTCSM-SSWRG--------------------DN-SFSEF----SSGADHAGRGRASTRKS-SSNP-RKTLETSSNLDSGISGIYGDKDSQRAPPVWNNSTSEKVMKWMM-DSETIQEVSASPQD-TDRSSSSYKRSHRLNQSAN-SAQQSRQSSKSKSYARSAS--MER-------------GGAMLSSWSGTTSILPSQPFVQDTSMPLPTPPNPTTQLEEAKRRLEPLSRTSTASPAKAN-RSLMSMPSKDKVRVP-PGTLG----APSHVRTLPTARTVPTDLDTSGNS--NTLD----------------------------------------------------------------------------------------------------------------------------
>EOG091F04WR|Biomphalaria_glabrata|HW19_Polycera_quadrilineata|TRANSCRIPT
-TTKVVDFLN-------------------------------------------------------------------------------------------------------------------------------------------------------------ESGGSKFTENAPRPPVYGEENELQSNGGNSTKSSSSHKSHVSNKSHSSSKSGTSGKGD------H--SPATTPRKSKLEVV-KSGDTLTAQSHSS-LNACEDSEMGAPLGYEPEGSTVNSPPYSEN----GTPPHLKWAENLHNLLEDSEGVDVFREFMEREQEGGAEELVFWFACQGLKRKIDCDSVDSSIANIQKAIYKRYVRSDKIKCISKEVKKDIADKVASKACVDPCIFDAAQTEVENYLRGVTYPAFLSSDYYVQYVQNYGDSPKSSQSSGSNSARPISQSGLLPVVHEDKELESKDFIIPAP-LPVTTK--VPS-VGKR----TDS-IAPSRR---------------------------------NETVTGSILYCQ-R--T-PSSYPAHVSYAPVSAQDSELQSLSSDALTDDALSVTDSSVDGYP-SHL-----RKKH-HRKAM--KTLAQQNREFKTGLHSQIIPRTEHAPKDCNIAEKNPKLFSELLIEKLSKVLEERASSAKVEEKLRSISEADK-SEEEKL----V---TSFAKP-------------NTSASFIPLMP-SSGIEEETAESILDQHCSRIWANSNHHTPSYSPG--H--HSPPH-SKSPDRHKDARKKAAN--VAVAGI-------------FRTHQKKRELNSSSS-----L----------------------------------------------------------------SHNNSAT---D--DRNMVLCNTETHRHIHHHHHHHHT-SRDSSVKKNVVEIEAQTCSM-TSWR----------------------------------------------------------------------------------------------------------------------------------------------------------------------------------------------------------------------------------------------------------------------------------------------------------------------------------------------------------------------------------------------------------------------------
>EOG091F04WR|Biomphalaria_glabrata|JG23_Melibe_leonina|TRANSCRIPT
------------------------------------------------------------------------------------------------------------------------------------------------------------------------------------------------------------------------------------------SPATTPRKSNLEGT-KSGDTLTAHSNSS-LCACEESEMGAPLGFEPEGSAANSPPYSEN----GTPPHLKWAENLNYLLDDLEGVVLFKEFMAQEQEDGAAGLDFYFACEGLKKELGSDSLHYSIANLQKAIYKTYVRKDKVKCISKEVKKEITDKITSKTSVDHCIFDAAQEEVINYVRNVSYPAFLSSDIYVQYVQNCGDSPKSSQSSGSNSARPVSQAGLLPIVPEDKELETKDIISEPAPLPVM-K--APP-SVGRR-IESPM-SSRKIK---------------------------------METVSGSSLYSS-R--G-SSSYPTHVTYATVSAQDSELQSLSSDALTDDTVSVTDSSVDGYP-HHF-----RKKHHHRKAM--KNLAQHNREFKTGLHTQIIPRTEHAPKDFNIAEKNPKLFAEQVIERLNKVLEKMESSAKMEEKLRSIGEVDK-SEEEKL----V---ASFAKP-------------NTSSSISSLMR-TSAMEEETPESILDQHCNRIWASTN-QTPSYSPL--G--RQSPPHGKSPDRHRDLRKKASN--V----------------------------------------------------------PGG------SS-----------NSYNIRGYHKKRDFN-SS-----LSHDMSI---EERDRSMILCNTETHRHIHHHHHHHHT-SRDPSLKKTVAEIEAHANCH-NSWRG-GVG--AENSSFSEYSNTA---------------------SGNLRSSKS---AG-TTIDSSSNNADSGISV-F-YKDSVRVPPTWNNPSGEKVLKWIM-DNEAVSEMTGSSHQDAERSSSSHKRSHRLNQSVG-ATSQSKANSKSKSSTRSAS--MER-------------------------------------------------------------------------------------------------------------------------------------------------------------------------------------------------------------------------------------------------------------
>EOG091F04WR|Biomphalaria_glabrata|HW15_Flabellina_babai|TRANSCRIPT
-------------------------------------------------------------------------------------------------------------------------------------------------------------------------------------------------------------------------------------------------------------------------------------------------------------------------------------------------------------------------------------------------------------------------------------------------------------------------------------------------------------------------------------------------------------------------------------------------------------------------------------------------------------------------------------------------------------------------------------------------------KP-NTSASIIPLMR-SSAMEEETAESILDQHCSRIWASSTHHTPSYSPP--G--HQSPPHGKSPDRYRDLRKKATS--G----------------------------------------------------------GLP------SS-----------NSYNIRGYHKKRDYGSSS-----LSHDSGI---E--DRNMILCNAETHRHIHHHHHHHHT-SRDSSIKKTVVEIEAHATCL-NSWR----------------------------------------------------------------------------------------------------------------------------------------------------------------------------------------------------------------------------------------------------------------------------------------------------------------------------------------------------------------------------------------------------------------------------
>EOG091F04WR|Biomphalaria_glabrata|JG11_Dondice_occidentalis|TRANSCRIPT
-------------------------------------------------------------------------------------------------------------------------------------------------------------------------------------------------------------------------------------------------------------------------------------------------------------------------------------------------------------------------------------------------------------------------------------------------------------------------------------------------------------------------------------------------------------------------------------------------------------------------------------------------------------------------------------------------------------------------------------------------------------------------------------------------------------------------------------------------------------------------------------------------------------------------------------------------------------------------------------------------------------------------------------------------------------------------------------------------------------------------ALPQD-VERSSSSHKRSHRLNQSAS-AASQSKQNSKSKSSTRSAS--MER-GG--AGVLSTWSGG--------PTSILPSQPFIQDSSMPLPTPPNPTTQLEEAKRRLEPLSRTSTASPVKAN-RSFTSAMSKDRMRPP-MG--GVNASLTPHNRSMPSARTVPTDLDTSTA-----------------------------------------------------------------------------------------------------------------------------------
>EOG091F04WR|Biomphalaria_glabrata|JG25_Palisa_papillata|TRANSCRIPT
-----------------------------------------------------------------------------------------------------------------------------------------------------------------------------------------------------------------------------------------------------------------------------------------------------------------------------------------------------------------------------------------------------------------------------------------------------------------------------------------------------------------------------------------------------------------------------------------------------------------------------------------------------------------------------------------------------------------------------------------------------------------------------------------------------------------------------------------------------------------------------------------------------------------------------------------------------------------------------------------------------------------------------------------------------------------------DSNSSNIDSGISG-F-DMNSLRVPPIWNNASSEKVMKW-L-DNDCAQDISAPPQD-AERSSSSHKRSHRLNQSAS-TAAQSKQNSKSKSSTRSAS--MER-GG--SGVLSTWSGG--------PTSILPSQPFIQDSSMPLPTPPNPTTQLEEAKRRLEPLSRTSTASPVKAN-RSFSSAM----------------------------------------------------------------------------------------------------------------------------------------------------------------------------
>EOG091F04WR|Biomphalaria_glabrata|JG03_Austraeolis_stearnsi|TRANSCRIPT
--------------------------------------------------------------------------------------------------------------------------------------------------------------------------------------------------------------------------------------------------------------------------------------------------------------------------------------------------------------------------------------------------------------------------------------------------------------------------------------------------------------------------------------------------------------------------------------------------------------------------------------------------------------------------------------------------------------------------------------------------------------------------------------------------------------------------------------------------------------------------------------------------------------------------------------------------------------------------HHHHHHHT-SRDSSLKKTVVEIEAHTNCL-NPWRG--------------------EQHSGSGTGRGRT-STRSKGSSNLRSSKNTVPVG-ALVDSNSSNIDSGISG-F-DMNSLRVPPIWNNASSEKVMKWIL-DNDCAQDISAPPQD-AERSSSSHKRSHRLNQSAS-TAAQSKQNSKSKSSTRSAS--MER-GG--SGVLSTWSGG--------PTSILPSQPFIQDSSMPLPTPPNPTTQLEEAKRRLEPLSRTSTASPVKAN-RSFSSAVSKDRMRPP-IA--GINVPLTPHNRSMPSARTVPTDLDTSTAH------DSARSSSRRVPSSAPTSLHPS----------------PSETIIGIYIGQEPIPYRHQLPGRAITLAQIKTLVTKKAPTDKYFFKRDSDEFGDGAGAVFEEICEDGAIVPMWQDKIVVKV-----
>EOG091F04WR|Biomphalaria_glabrata|JG18_Hermissenda_opalescens|TRANSCRIPT
--------------------------------------------------------------------------------------------------------------------------------------------------------------------------------------------------------------------------------------------------------------------------------------------------------------------------------------------------------------------------------------------------------------------------------------------------------------------------------------------------------------------------------------------------------------------------------------------------------------------------------------------------------------------------------------------------------------------------------------------------------N-NTSASIIPLMR-SSAMEEETAESILDQHCSRIWASSTHHTPSYSPP--D--NKSPDRYN------------------------------------------RDL-RKKATAGSAAGG-----------------LSS------SS-----------NSYNIRGYHKKRDYGSSS-----LSHDSGI---E--DRNMILCNTETHRHIHHHHHHHHT-SRDSSLKKSVVEIGAHGTCL-NSWRG-GVAGTAENASFSEYSNVV---------------------GEQQHSGSG---TV-ALADSNSSNIDSGISV-F-DKDSLRVPPTWNNASGEKVMKWIL-DNESVQEITALPQD-VERSSSSHKRSHRLNQSAS-AATQSKQNSKSKSSTRSAS--MER-GG--AGVLSTWSGG--------PTSILPSQPFIQDSSMPLPTPPNPTTQLEEAKRRLEPLSRTSTASPVKAN-RSFTSAAMSKDRMRP-PMA-GVNM-----------------------------------------------------------------------------------------------------------------------------------------------------------
>EOG091F04WR|Biomphalaria_glabrata|JG07_Cuthona_albocrusta|TRANSCRIPT
----------------------------------------------------------------------------------------------------------------------------------------------------------------------------------------------------------------------------------------------------------------------------------------------------------------------------------------------------------------------------------------------------------------------------------------------------------------------------------------------------------------------------------------------------------------------------------------------------------------------------------------------------------------------------------------------------------------------------------------------------------------------------------------------------------------------------------------------------------------------------------------------------------------------------------------------------------------------------------------------------------------------------------------------------GNARISKSCSVPPG---TVDTSSSNIDSGISV-F-DKDSLRVPPTWNNASGEKVMKWIL-DNENVQEISSQSQD-PEKSSSSHKRSHRLNQSTS-SSGQTKQNSKSKSS-RSTS--MER-------------------------------------------------------------------------------------------------------------------------------------------------------------------------------------------------------------------------------------------------------------
>EOG091F04WR|Biomphalaria_glabrata|JG05_Bornella_anguilla|TRANSCRIPT
-------------------------------------------------------------------------------------------------------------------------------------------------------------------------------------------------------------------------------------------------------------------------------------------------------------------------------------------------------------------------------------------------------------------------------------------------------------------------------------------------------------------------------------------------------------------------------------------------------------------------------------------------------------------------------------------------------------------------------------------------------------------------------------------------------------------------------------------------------------------------------------------------------------------------------------------------------------------------------------------------------------------------------------------------------------------------------------------------------------------------------------------------------------------------------------------------------------------------------------------------------------------P-AG---VSVPLTPHNRSMPSARTVPTDLDTSASGQGHTLDTS-RSSNRRAPTSAPTSLQPS----------------PSETIIGIYIGQEPIPYRHQLPGRAITLAQIKTLVTKKAPTDKYFFKRDSDEFGDSAGAVFEE------------------------
>EOG091F04WR|Biomphalaria_glabrata|JG15_Favorinus_auritulus|TRANSCRIPT
-------------------------------------------------------------------------------------------------------------------------------------------------------------------------------------------------------------------------------------------------------------------------------------------------------------------------------------------------------------------------------------------------------------------------------------------------------------------------------------------------------------------------------------------------------------------------------------------------------------------------------------------------------------------------------------------------------------------------------------------------------------------------------------------------------------------------------------------------------------------------------------------------------------------------------------------------------------------------HHHHHHHHT-SRDSSLKKTVVEIEAHTNCL-NSWRGAGAS--ADNASFSEY----------------------SNGSSNLRSSKNAVPVT-VLGDSNSSNIDSGISV-F-DKDSLRVPPIWNNASGEKVMKWML-DNDCVQEISATGPD-VERSSSSHKRSHRLNQSAS-TATQSKQNSKWKSSTRSAS--MER-GG--GGGVL-------------------STPFIQDSSMPLPPPPNPTTQLEEAKRRLEPLSRTSTASPAKAN-RSFTSAVSKDRSMRP-PVG-GVNAPLTPHNRSMPSARTVPTDLDTSTSH-GPDT-TR-SSSSRRAPNSAPTSLQPS----------------PSETIIGIYIGQEPIPYRHQLPGRAITLAQIKTLVTKKAPTDKYFFKRDSDEFGDGAGAVFEEICEDSVIVPMWQDKIVVKV-----
>EOG091F04WR|Biomphalaria_glabrata|HW07_Cuthona_caerulea|TRANSCRIPT
------------------------------------------------------------------------------------------------------------------------------------------------------------------------------------------------------------------------------------------------------------------------------------------------------------------------------------------------------------------------------------------------------------------------------------------------------------------------------------------------------------------------------------------------------------------------------------------------------SSDALTDDTVSVTDSSVDGYP-HHL-----RKKH-HRKAM--K-LAQQNREFKTGLHTQIIPRTEHAPKDCNIAEKNPKQFAELVIQRLNKVLDEMESSVKMEEKLRSIGEMEK-SEDEKL----T---TSFAKP--SSN-----PA-NTSSSIIPLMR-SSAMEEETAESILDQHCSRIWASST----SYSPP--D--NKSPDRYT------------------------------------------RDL-RKKA-----TAGSAA-----LASASASSGALS------SS-----------NSNNLRGYHKKRDYGIVG---------GSS---D--RNNMILCNTETHRHIHHHHHHHHT-SRDSSLKKSVVDIDSHHGTCLNSWRG-AVGGV-------------------I--GV-GS-GANVSGSVPPGVTENAGFVE-YSNTTSSSNIDSGISV-F-DKDSLRVPPTWNNASGEKVMKWIL-ENENVQEISNQSQD-LDKSSSSHKRSHRLNQSAG-TTGQTKQSSKSKSS-RSTS--MER--GGTSGILSTWTGG--------PTTILPSQPFVQDSSMPPPTPPNPTTQLEEAKRRLEPLSRTSAASPVKANSRSFSTGVSSKDKMRP-PMS-GFNVPLTPHNRSMPSARTVPTDLDTSAHH------SS-RSGNRRVPSSAPTSLQPS----------------PSETIIGIYIGQEPIPYRHQLPGRAITLAQIKTLVTKKSPSDKYFFKRDSDEFGDGAGAVFEEIHDDAAIVPMWQDKIVVKV-----
>EOG091F04WR|Biomphalaria_glabrata|JG26_Phestilla_sp|TRANSCRIPT
---------------------------------------------------------------------------------------------------------------------------------------------------------------------------------------------------------------------------------------------------------------------------------------------------------------------------------------------------------------------------------------------------------------------------------------------------------------------------------------------------------------------------------------------------------------------------------------------------------------------------------------------------------------------------------------------------------------------------------------------------------------------------------------------------------------------------------------------------------------------------------------------------------------------------------------------SHDSGID---D--RNNMILCNTETHRHIHHHHHHHHT-SRDSSLKKSVVDIDPLHGSLNSSWRG-AVGGV-------------------I--GVTNS-GVNVSGSSVPGISEN----T-SVVDTISSNLDSGISV-F-DKDSLRVPPTWNNASGEKVMKWIL-DNENVQEISNQSQD-MDRSSSSHKRSHRLNQSTS-GSGQSKQNSKSKSS-RSTS--MER-------------------------------------------------------------------------------------------------------------------------------------------------------------------------------------------------------------------------------------------------------------
>EOG091F04WR|Biomphalaria_glabrata|JG20_Learchis_evelinae|TRANSCRIPT
---------------------------------------------------------------------------------------------------------------------------------------------------------------------------------------------------------------------------------------------------------------------------------------------------------------------------------------------------WFACEGLKRKLGSDSVDNSIANIQKAIYKRYVRGDKVKCISKDVKKEIADKIASKTSVDHCLFDA-----------------------------------------------------------------------------------------------------------------------------------------------------------------------------------------------------------------------------------------------------------------------------------------------------------------------------------------------------------------------------------------------------------------------------------------------------------------------------------------------------------------------------------------------------HHHHHHHHT-SRDSSLKKTVVEIEAHTNCL-NPWRG--------------------EQHSGSGTGRGRT-STRNKGSSNLRSSKNGVPVG-ALLDSNSSNIDSGISV-F-DKDSLRVPPIWNNASSEKVMKWIL-DNDCVQEISAPLQD-VERSSSSHKRSHRLNQSAS-TATQSKQNSKSKSSTRSAS--MER-GG-TTGVLSTWSGG--------PTSILPSQPFIQDSSMPLPTPPNPTTQLEEAKRRLEPLSRTS--------------------------------------------------------------------------------------------------------------------------------------------------------------------------------------------
>EOG091F04WR|Biomphalaria_glabrata|HW16_Hancockia_cfuncinata|TRANSCRIPT
MTTKVVDFLN-------------------------------------------------------------------------------------------------------------------------------------------------------------ESGGSNFTETAPRPPVYGEENELQSNGGNSTKSSSSHKSHMSSKSHSSSKSGNSGKGD------H--SPATTPRKSNLEGT-KSGDTLTAHSHSS-LCACEESEMGAPLGFEPEGSAANSPPYSEN----CTPPHLKWAENLNYLLNDSEGLELYREFMEQEQEGGVDGLVFWFACKGLKKKLGSDSADKSIADIQKAIYKRYVRSDKVKCISKEVKKEIAEKITSKISVDHNLFDAAQEEVINYFRNVTYPAFLRSDIYVQYVQDYGDSPKSSQSSGSNSAR-----------------------------------------------------------------------------------------------------------------------------------------------------------------------------------------------------------------------------------------------------------------------------------------------------------------------------------------------------------------------------------------------------------------------------------------------------------------------------------------------------------------------------------------------------------------------------------------------------DSSASNIDSGISV-F-DKDSLRVPPNWNNPSGEKVRKWMM-DNEAVLDISSTSQD-IERSSSSHKRSHRLNQSAG-ASSQSKPNSKSKSSTRSAS--MER-------------------------------------------------------------------------------------------------------------------------------------------------------------------------------------------------------------------------------------------------------------
>EOG091F04WR|Biomphalaria_glabrata|JG04_Berghia_stephanieae|TRANSCRIPT
-----------------------------------------------------------------------------------------------------------------------------------------------------------------------------------------------------------------------------------------------------------------------------------------------------------------------------------------------------------------------------------------------------------------------------------------------------------------------------------------------------------------------------------------------------------------------------------------------------------------------------------------------------------------------------------------------------------------------------------------------------------------------------------------------------SPP--D--NKSPDRY-------------------------------------------RDL-RKKS-----AGG-----------------LSS------SS-----------NSYNIRGYHKKRDYGSSS-----LSHDSGI---E--DRNMILCNTETHRHIHHHHHHHHT-SRDSSLKKTVVEIEAHTGCL-NPWRE--------------------QHSGS-GTGRGRT-STRNKGSSNLRSSKNTVPVT-ALVDSNSSNIDSGISV-F-DKDSLRVPPTWNNASGEKVMKWIL-DNESV-------------------------------------------------------------------------------------------------------------------------------------------------------------------------------------------------------------------------------------------------------------------------------------------------------------------
>EOG091F04WR|Biomphalaria_glabrata|HW04_Calmella_cavolinii|TRANSCRIPT
---------------------------------------------------------------------------------------------------------------------------------------------------------------------------------------------------------------------------------------------------------------------------------------------------------GTPPHLKXAENLSYLLDDSEGVELFKDFMEHEWEGGSEELQFWFACQGLKRKLGSGSVDGNITDIQKAIYKRYVRSDKVKCISKDVKKEIAQKLSTKSGIDGCIFNAAQEEVEESMRNVTYPAFLRSEYYVQYVQNYGDSPKSSQSSGSNSARPISQSGLLPVLHEDKELENNDFATPVPPLPVI-N--KPV-SAKR----PET-LSALKR---------------------------------TETVTGSSLY-VSK--SSVVPYPAHVSYAPVSAQDSELQSLSSDALTDDTISVTDSSVDGYP-HHL-----RKKH-HRKAM-MKSLAQQNREFRTGLHSQIIPRTEHAPKDRNVAETDPKRFAELLVEKLNKVVEERESSAKVEEKLRSISSTAHN----------T---SSSAAPHNTSS-----AH-NTSASFIPLMR-P--PEEETAESILDQHCMRIWASSH-HTPSYSPP--GGHHSPP-----------------------------------------------------------------------------------------------------------------------------------------------------------------------------------------------------------------------------------------------------------------------------------------------------------------------------------------------------------------------------------------------------------------------------------------------------------------------------------------------------------------------------------------------------------------------------------------------------------------------
>EOG091F04WR|Lottia_gigantea|LotgiG58934
----------------------------------------------------------------------------------------------------------------------------------------------------------------------------------------------------------------------------------------------------------------------------------------------------------TPPHLKWAETLHHLLSDSDGVELFKEYLDKESGG-CPEVDFWFACEGLRQK-----DALQLPSVIKVIYKKFVRPDKIKCIDKPTRQDISDKI-NRKEQDSTIFDTAQAEVEVYMKNVTYPAFLNSDFYVQYVQNYGDSPK---------------------------------------------------------------------------------------------------------------------------------------------------------------------------------------------------------------------------------------------------------------------------------------------------------------------------------------------------------------------------------------------------------------------------------------------------------------------------------------------------------------------------------------------------------------------------------------------------------------------------------------------------------------------------------------------------------------------------------------------------------------------------------------------------------------------------------------------------------------------------------------------------------------------------------------------------------------------------------
>EOG091F04WR|Crassostrea_gigas|CGI_10019541
MADHVHKIPSILHLCPDYIVVDKPFDTPINSEDPHMVSVETLLSKYYPHLRDPSVKHGFRFQHRLDLATSGVLCLCRTKKSAGKMFREFQKRSVLKHYIALVYGHLESKTQTVEVAVGEDSSVRDIHKMCTSDSESCINPREAITEITVLETGTYNDQPATKVLLRPHTGGNNFTESAPRPPVPGEENEIVSNGGMSTRSSESMKSHVSTKSSKSQTSIKSTTSNRDLTATH--SPAATPRRSAKDKSLLLSGCDTE---------------EAPLGFEPEGSDSNSPPFHENMENSSTPPFMRWAENLTYLLDDRDGLSLFTTFLDQEGFG-KTYVEFYFACEGLKK-----SEPKKVQQIVKIINRKYFKSDKLPCVSEQTKCVIQEKLK-KQTADRTIFDGAQLEVRNEMSCHSYPLFIKSDLYVQYIQKGGDSPNSNSSSGSNSARPMSMP--LPTLPEDKVLADVSTDNAAT-LCGPPS--S----CKR----S---SSAKRT---------------------------------LETYTSTSFP-A-P--PRVPPHPYHVSYAPTSEQESEIQSLSSDALTEDTLDNDSKRC--------------------KRQ--RRYMRREHMNRNPIEMSVIPRTERLPKDRNLAETDPPRFAALIIEKLEKLLQDHERNRLIEESLNRVIY-DE-KDGEEADRSLL---STS----------IAQKD-LSSTSLLPLMT-SAVLDEDNPDSILEEHCSRIWESSVGQTPSRSPG--R--HSPPNGDHRSHDR----------------SRSKNQSQPSLPSHKQIHRKRPDF-YSS-------------------------------------------------------------------------FDSGMGEDKPAL--------ETHRHIHHHHHHHHP----SSKSRAFPEYDS----------Q--------------------KLYTGSDFDRGRT-ARKS--------------GK-CKHSDTSSNIDSGISM-I---ESIPPMPNPNDPSTEKVLNWMM-DNARENSNSGC-AD-SDKSSSHKQRSRPNASASS-STPAYKSGSKKQGLGTSRSGSVDRGGGIQPYL------G--------AGGFMPSQPFATDPSMPLPTPPNTTVQLEEAKRRLEERSI-----PTPVKSRSFGG------ITTKESKKV-ASVSQGAMRPAIPSTKTVPCELDMSGDS--STLE---KKSSTKKSGSSSANTSGS----------------ADETVIGYYLCSEPIPYRITVQGKHITLAMFKQLIGRKGNF-KYFFKKRSNEFES--EVVFEEISNDDEVLPLWDGKIVAKVDKMD-
>EOG091F04WR|Biomphalaria_glabrata|NC03_Doris_kerguelenensis|TRANSCRIPT
------------------------------------------------------------------------------------------------------------------------------------------------------------------------------------------------------------------------------------------------------------------------------------------------------------------------------------------------------------------------------------------------------------------------------------------------------------------------------------------------------------------------------------------------------------------------------------------------------------------------------------------------------------------------------------KRFASLLMDKLTKVLEAQDASARMEEKLRSIREVDK-TPDEEK----L---TTS----------MTTGP-VPTSATVPVIR-GTQLEEETAESILDQHCERIWAPSKHHTPSRSPPPTD--SRSPDRHR------------------------------------------DQV-RKKA-----AGGTGV-----A------------------------------ASPHPRQFHKRYPP--SS-----WSFDSGVGAED--HSSGGVFGTETHRHIHHHHHHHHS-SRDSPAKKSI-ELEAQALGL-ACLRR--------------------DIPSQL--DFPAD------SRGRSSARKG-ANGA-RKGSETSSNIDS--------------------------------------------------------------------------------------------------------------------------------------------------------------------------------------------------------------------------------------------------------------------------------------------------------------------------------------------------------
