# Supplementary material for: Transcriptomics provides a robust framework for the relationships of the major clades of cladobranch sea slugs (Mollusca, Gastropoda, Heterobranchia), but fails to resolve the position of the enigmatic genus Embletonia
Source: BMC Ecol Evol. 2021 Dec 28;21:226. doi: 10.1186/s12862-021-01944-0 (PMC8895541; doi:10.1186/s12862-021-01944-0)
Supplement: Supplementary file 6 — Additional file 6. Archive S4: Unmasked multiple sequence alignments on amino acid level including Doris kerguelenensis and Calmella cavolini prior to the removal of outliers. [file 12862_2021_1944_MOESM6_ESM.zip › Archive_S4/Alignments/EOG091F00MC.aa.fasta]

>EOG091F00MC|Biomphalaria_glabrata|BGLTMP002965
MRARNDLYLIIIFQLTLGLPGMSSKFKLTPLILHPTHTVLNSYMLITLQIESSKASDTSQLPSSKEVKTSATTPTSHTGKEEKAKKSGKASSKDCVGGKGGDWEQQVMGNLACGGVIDGQGGGSVESKGGDLLTGRAIQLETNIANNPHSSPGMGLSWKDSRTLQVDRYHVIFDFKAWHAAFIQHISFNKQNSSVAEQLNLFLNDEAKCRHMIVVLSKNFLQSEACEFQSTFAQSLSPGARNKRIVPIKIEDCVIPNILRIMACCDFTKKDLWDWSWDRLARSITAQLATEDFQSYQATVQLSHVPTSHDVMTNAISSSVCKINCSDSDSMHDLKAAFLSSLDEKWNQSRDKSYIDSFGKCSHSDQRPLTKKSKVDPESFDLLTDFKIAVTPLANADIENVFENISGHTRVIGPGNPAAIRITKIHPEIWGQRTPLKTRFLFDSAEIATIDWNKPGVVYFGVKVLPYEEEVTVDSDDDFKYEEVPIDDDFIPPDLEEDLDLAVRTIHEANEDAIAKNILDKKVEKMKSNSASFDNFISKIQEWMRIKAGIAKQMFEIIDREGEGLLTYDQFKAGNCYQMASGQVVVKSAVHQKPEVVDDFVRNFLIHMGM-----------YELQERGQLKYADIGIVPDVYTRNQELENEIEFQQKEVIKYKDAAIKAKDLYVKLRKERDFHRMHHKRVVQEKNKLIDDIKR------------------------------------------------------------------------------------------------------------------------------------------------------------------------VSLHPRKQILATASDDHTWKIWAIPSGEIIMTGEGHSDWLSDCQFHPLGSSIATTSGDSTVKIWDFSKAACVHTFTDHTAA------------------------------------------------------------DVSLTVFDYLKKIEANILPLPPEVDELTLMMSFKLFSFGVVHGTLVGDTIGSCDAYGVVKLWDVRSVAPMASFEVGPHSANKLGFDITCGMVAIASNDSTIKLYEILSGMAKRIYTFKKLSNNKEQSEPCLNEGLPPKVASCGSALHAQCVVDWREGRDHMFSKDWVILKWFWHIVIVLFGPVFPVRTVEIKAIIEVRVRLV
>EOG091F00MC|Crassostrea_gigas|CGI_10014979
M----------------------------------------------------------------------------------------------------------------------------------------AEEETEKFYLQ-------------------------------------------------------------------------------------------------------------------------------------------------------------------------------------------------------------------------------------------------------------------------------------------------------------------------------KEELVVDTDDEYQYEEVPIDEIFIGTEPDEDLDLAVRTIREAEEDALATTRTVISFRSDES----------------------------------------------------QKDGQTKASVTQRPEVVDDFVRNFLVRMNMDKTLECFQTEWYELQQRGLLHEEDIGVVPDIYSRNQDLDGEVKFLKLEVAKYKEAAMKAKETYVKLRKERDYHRMHHKRVVQEKNKLINDIKRLKRHYAQYEPTLQQLKKKYEVAMKEKMLSKLEKDRAVGQVAGLQSTLKSMESFKGTPPSGFQTASNSAQRK-N--WDLDE---AG--RGPTQRILAMERMKA-M---SGDVRDLPENYTRHPNDSEFPKDTGINPILAQIKGPTGHLARSGGFRLSNTFQAHSHPISSVVLHPRKQILATTSDDHTWKMWAVPSGDIIMTGEGHTDWVSDCDFHPSGSKLVTSSGDTTVKIWDFSKAECVHTFTDHTHAVWGCTWHSCGDFVASCSMDNTCKLWDLNSLRCRFTMRGHADSVNSIEFLPYSNTLLSCSADKTLSLWDARTGLCAQTFYGH-------------MHSVNNATFSLKGDTVVSCDSYGTVKLWDVRTVAPMVSFDVGPHPANRVAFDPTGAVVAIASNDATVKMYEVSNGRIGTLVGHEDA---------------------------VQCLMFDKTGEFMVSGGSDNTIRIWS-----------------------------
>EOG091F00MC|Lottia_gigantea|HW09_Doto_sp|TRANSCRIPT
M---------------------------------------------------------------------------------------------------------------------------------------AVNIDTDKYYVE-------------------------------------------------------------------------------------------------------------------------------------------------------------------------------------------------------------------------------------------------------------------------------------------------------------------------------KEEITFDSDDDFIYEEVPIEDDFVPPELEEDLEIAVRTIREQNEDVEAR---------------------------------------------------------------VPRDLGSKPAVIKKPEVVDDFVRNFLIRMGLTRTLDSFQTEWYELQERGLLKYKDIGTVPDIYARNQELDTEIEYLQKEANKFKGAALKAKETYVKLRKERDFHRMHHKRVVQEKNKLIDDIKRLKRHYSTYAPNMEALKARYEAAMKEKMLANLERDRAVGQVNGLQSTLKSIEGLQGSGCQ-----------R-K--TKSAA---EE--RGKTQKMLLQERQKR-APEAEGDVKEQPKDFKRYPNDSEFPVDTGVNPYLNQVKVPPGNVIRTGGFHLSNTFSAHTYPISGVALHPRKQILATSSDDHTWKMWAVPSGDIIMTGEGHSDWVSDCDFHPAGSSLATTSGDSTVKIWDFSKAACVHTFTDHTAAVWSCSWHTCGDFLATSSMDNTAKVWDINSLRCRFTLRGHADSVNTIEFLPFSNTLLSSSADKTISLWDARTGLCAQTFYGH-------------MHSVNHATFNMRGDTIASCDSYGVVKLWDVRSVAPMASFEVGPHPANKLTFDPSGGVLAIASNDSTIKMYEVSTGVTQPMVGHEDA---------------------------VQCLCFDRSGEFMVSGGSDATVRIW------------------------------
>EOG091F00MC|Lottia_gigantea|JG13_Doto_lancei|TRANSCRIPT
------------------------------------------------------------------------------------------------------------------------------------------------------------------------------------------------------------------------------------------------------------------------------------------------------------------------------------------------------------------------------------------------------------------------------------------------------------------------------------------------------------------------------------------------------------------------------------------------------------------------------------------------------------------------------------------------------------------------------------------------------------------------------------------------------------------------------------R-APEAEGDVKEQPKDFKRYPNDSEFPVDTGVNPYLNQVKVPPGNVIRTGGFHLSNTFSAHTYPISGVALHPRKQILATSSDDHTWKMWAVPSGDIIMTGEGHSDWVSDCDFHPAGSSLATTSGDSTVKIWDFSKAACVHTFTDHTAAVWSCSWHTCGDFLATSSMDNTAKVWDINSLRCRFTLRGHADSVNTIEFLPFSNTLL--------------------------------------------------------------------------------------------------------------------------------------------------------------------------------------------------------------
>EOG091F00MC|Lottia_gigantea|JG08_Dendronotus_venustus|TRANSCRIPT
------------------------------------------------------------------------------------------------------------------------------------------NMDTDKYYVE-------------------------------------------------------------------------------------------------------------------------------------------------------------------------------------------------------------------------------------------------------------------------------------------------------------------------------KEEITFDSDDEFSYEEVAVEEDFVPPELEEDLEAAVRTIREQNEDVEAR---------------------------------------------------------------VPREHSAKPTVTRKPEVVDDFVRNFLIRMGLSRTLDSFQTEWYEFQERGMLKYKDVGTVPDVYTRNQEQDNEIEFLQKEAIKFKTAALKAKETYVKLRKERDFHRMHHKRVVQEKNKLIDDIKRLKRHYSQYAPNMEALKARYEAAMKEKMLANLERDRAVGQVNGLQSTLKSIEGLQGSGQS-----------R-K--VKSAT---EE--RSKTQKMLLMERQKR-APGAEGDVKDQPKDFKRFPNDSEFPVDTGVNPYLNQVKVPPGNVIRSGGFHLSNTFAAHSYPISGVALHPRKQILATSSDDNTWKMWAVPSGDIIMTGEGHSDWVSDCDFHPAGSSLATTSGDSTVKIWDFSKAACVHTFTDHTAAVWSCSWHTCGDFLASSSMDNTAKVWDINSLRCRFTLRGHADSVNTIEFLPFSNCLLSSSADKTISLWDARTGLCAQTFYGH-------------MHSVNHATFNLKGDTIASCDSYGVVKLWDVRSVAPMASFEVGPHPCNRLTFDPSGGVLAIASNDSTIKMYEVTSGITQSLIGHEDA---------------------------VQCLCFDRSGEFMVSGGSDATVRIW------------------------------
>EOG091F00MC|Lottia_gigantea|JG30_Tritonia_festiva|TRANSCRIPT
--------------------------------------------------------------------------------------------------------------------------------------------------------------------------------------------------------------------------------------------------------------------------------------------------------------------------------------------------------------------------------------------------------------------------------------------------------------------------------------------------------------------------------------------------------------------------------------------------------------------------------------------------------------------------------------------------------------------------------------------------------------------------------------------------------------K---DD--KGRTQRMLLQERQKR-APEADGDVKLLPEDFKRYPNDSEFPVDTGVNPYLNQVKAPPGYVTRTGGFHLSNTFSAHSYPISGMALHPKKQILATSSDDNTWKMWAVPSGDIIMTGEGHNDWVSDCDFHPAGSSLATTSGDSTVKIWDFSKAACVHTFTDHTAAVWSCSWHTCGDFLASSSMDNTAKVWDINSLRCRYTLRGHADSVNTIEFLAFSNTLLSSSADKTISLWDARTGLCAQTFYGH-------------MHSVNHATFNLRGDTIASCDSYGVIKLWDVRSVAPMASFQVGPHPANKLTFDPSGGVLAIASNDSTIKMYEVATAQVNPLVGHEDA---------------------------VQCLCFDLSGEFMVSGSSDATVRIW------------------------------
>EOG091F00MC|Lottia_gigantea|NC08_Tritonia_hamnerorum|TRANSCRIPT
M---------------------------------------------------------------------------------------------------------------------------------------AGNIDTDKYYVE-------------------------------------------------------------------------------------------------------------------------------------------------------------------------------------------------------------------------------------------------------------------------------------------------------------------------------KEEITFDSDDDYVYEEVQVEDDFVPPELEEDLEAAVRTIREQNEDVEAR---------------------------------------------------------------VPREPSAKPSITRKPEVVDDFVRNFLIRMGMSRSLDCFQTEWYELQERGLLKYNDIGTVPDVYTRNQELDNEIEFLQKEANKYKGAALKAKETYVKLRKERDFHRMHHKRVVQEKNKLIDDIKRLKRHYAHYAPNMEALKSRYESAMKEKMLANLERDRAVGQVNGLQSTLKTIESFQGSGVS-----------R-K--VQSAK---ED--KGKTQKQLLHERQKR-ALNADGDVKDLPDDFKRYPNDSEFPVDTGVNPYLNQVKASPGHVTRTGGFHLSNTFSAHSYPISGVALHPKKQILATSSDDNTWKMWAVPSGDIIMTGEGHNDWVSDCDFHPAGSSLATTSGDSTVKIWDFSKAACVHTFTDHTAPVWSCSWHTCGDFLASSSMDNTAKVWDINSLRCRYTLRGHADSVNTIEFLAFSNTLLSSSADKTISLWDARTGLCAQTFYGH-------------MHSVNHATFNLKGDTIASCDSYGVVKLWDVRSVAPMASFEVGPHPANKLAFDPSGGVLAIASNDSTIKMYEVCTAQINPLVGHEDA---------------------------VQCLCFDRSGEFMVSGGSDATVRIW------------------------------
>EOG091F00MC|Lottia_gigantea|HW21_Tritonia_manicata|TRANSCRIPT
M---------------------------------------------------------------------------------------------------------------------------------------AGNIDTDKYYVE-------------------------------------------------------------------------------------------------------------------------------------------------------------------------------------------------------------------------------------------------------------------------------------------------------------------------------KEEITFDSDDDFAYEEVPVEDDFVPPELEEDLEAAVRTIREQNEDIEAR---------------------------------------------------------------VPREPSAKPSITRKPEVVDDFVRNFLVRMGLSRSLDCFQTEWYELQERGLLKYNDIGTVPDVYTRNQELDNEIEFLQKEANKYKAAALKAKETYVKLRKERDFHRMHHKRVVQEKNKLIDDIKRLKRHYAHYAPNMEALKSRYESAMKEKMLANLERDRAVGQVNGLQSTLKTIEGFQGSGVS-----------R-K--AQSAN---QD--KGKTQRALLQERQKR-APEAGGDVRNLPEDFKRYPNDSEFPVDTGVNPYLNQVKAPPGHVTGTGGFHLSNTFSAHSCPISGVALHPKKQILATSSDDHTWKMWAVPSGDVIMTGEGHTDWVSDCDFHPAGSSLATTSGDSTVKIWDFSKAACVHTFTDHTAAVWSCSWHTCGDFLASSSMDNTAKVWDINSLRCRYTLRGHADSVNTIEFLAFSNTLLSSSADKTISLWDARTGLCAQTFYGH-------------MHSVNHATFNLRGDTIASCDSYGVVKLWDVRSVAPMASFEVGPHPSNKLAFDPSGGVIAIASNDSTIKMYEVATAQVNPLVGHEDA---------------------------VQCLCFDRSGEFMVSGGSDATVRIWS-----------------------------
>EOG091F00MC|Crassostrea_gigas|JG22_Lomanotus_vermiformis|TRANSCRIPT
---------------------------------------------------------------------------------------------------------------------------------------------------------------------------------------------------------------------------------------------------------------------------------------------------------------------------------------------------------------------------------------------------------------------------------------------------------------------------------------------------------------------------------------------------------------------------------------------------------------------------------------------------------------------------------------------------------------------------------------------------------------------------------------------------------------------------------------------------------------------------------------------------PISGVALHPRKQILATASDDNTWKMWAVPSGDIIMTGEGHTDWVSDCDFHPAGSSLATTSGDSTVKIWDFSKAACVHTFTDHTAAVWSCSWHTCGDFLASSSMDNTAKVWDINSLRCRYTLRGHADSVNTIEFLPFSNTLLSSSADKTISLWDARTGLCAQTFYGH-------------LHSVNHATFNLRGDTLASCDSYGVVKLWDVRSVAPMASFEVGPHPANKLGFDPSGGILAIASNDSTIKMYEIGTGTQQSLVGHE------------------------------------------------------------------------------------
>EOG091F00MC|Crassostrea_gigas|JG12_Dondice_parguerensis|TRANSCRIPT
-------------------------------------------------------------------------------------------------------------------------------------------------------------------------------------------------------------------------------------------------------------------------------------------------------------------------------------------------------------------------------------------------------------------------------------------------------------------------------------------------------------------------------------------------------------------------------------------------------------------------------------------------------------------------------------------------------------------------------------------------------------------------------------------------------------------------------------------------------------------------------------------------------------------------WKMWAVPSGDIIMTGEGHTDWVSDCDFHPAGSSLATTSGDSTVKIWDFSKAACVHTFTDHTAAVWSCSWHTCGDFLASSSMDNTAKVWDINSLRCRYTLRGHADSVNTIEFLPFSNTLLSSSADKTISLWDARTGLCAQT-----------------------------------------------------------------------------------------------------------------------------------------------------------------------------------------
>EOG091F00MC|Lottia_gigantea|HW02_Berghia_verrucicornis|TRANSCRIPT
M---------------------------------------------------------------------------------------------------------------------------------------AGSMDTDKYYVE-------------------------------------------------------------------------------------------------------------------------------------------------------------------------------------------------------------------------------------------------------------------------------------------------------------------------------KEEITFDSDDDFAYEEVPVEDDFVPPELEEDLEAAVRTIREQNEDVEAR---------------------------------------------------------------VPREPSAKPSIIKKPEVVDDFVRNFLIRMGLSRTLDCFQTEWYELQERGLLKYNDIGTVPDVYTRNQELDNEIEFLQKEANKYKGAALKAKETYVKLRKERDFHRMHHKRVVQEKNKLIDDIKRLKRHYSQFAPNMEALKARYEAAMKEKMLANLERDRAVGQVNGLQSTLKNIEGFQGSGVS-----------R-K--IDSAS---QD--KGKTQKTLMMERQKREMDVAGGDVKELSKDFKRYPNDSEFPVDTGVNPYLNQVKAPPGHVTRTGGFHLSNTFNAHSYPISGVALHPRKQILATSSDDNTWKMWAVPSGDIIMTGEGHTDWVSDCDFHPAGSSLATTSGDSTVKIWDFSKAACVHTFTDHTAAVWSCSWHTCGDFLASSSMDNTAKVWDINSLRCRYTLRGHADSVNTIEFLPFSNTLLSSSADKTISLWDARTGLCAQTFYGH-------------MHSVNHATFNLKGDTIASCDSYGVVKLWDVRSVAPMASFEVGPHPSNKLAFDPSGGVLSIASNDSTIKMYEVGTGVVQSLVGHEDA---------------------------VQCLCFDRSGEFMVSGGSDATVRIW------------------------------
>EOG091F00MC|Lottia_gigantea|JG04_Berghia_stephanieae|TRANSCRIPT
M---------------------------------------------------------------------------------------------------------------------------------------AGSMDTDKYYVE-------------------------------------------------------------------------------------------------------------------------------------------------------------------------------------------------------------------------------------------------------------------------------------------------------------------------------KEEITFDSDDDFAYEEVPVEDDFVPPELEEDLEAAVRTIREQNEDVEAR---------------------------------------------------------------VPREPSAKPSIIKKPEVVDDFVRNFLIRMGLSRTLDCFQTEWYELQERGLLKYNDIGTVPDVYTRNQELDNEIEFLQKEANKYKGAALKAKETYVKLRKERDFHRMHHKRVVQEKNKLIDDIKRLKRHYSQFAPNMEALKARYEAAMKEKMLANLERDRAVGQVNGLQSTLKNIEGFQGSGVS-----------R-K--IDSAS---QD--KGKTQKTLMMERQKREMDVAGGDVKELSKDFKRYPNDSEFPVDTGVNPYLNQVKAPPGHVTRTGGFHLSNTFNAHSYPISGVALHPRKQILATSSDDNTWKMWAVPSGDIIMTGEGHTDWVSDCDFHPAGSSLATTSGDSTVKIWDFSKAACVHTFTDHTAAVWSCSWHTCGDFLASSSMDNTAKVWDINSLRCRYTLRGHADSVNTIEFLPFSNTLLSSSADKTISLWDARTGLCAQTFYGH-------------MHSVNHATFNLKGDTIASCDSYGVVKLWDVRSVAPMASFEVGPHPSNKLAFDPSGGVLAIASNDSTIKMYEVGTGVVQSLVGHEDA---------------------------VQCLCFDRSGEFMVSGGSDATVRIW------------------------------
>EOG091F00MC|Crassostrea_gigas|JG24_Noumeaella_rubrofasciata|TRANSCRIPT
-------------------------------------------------------------------------------------------------------------------------------------------------------------------------------------------------------------------------------------------------------------------------------------------------------------------------------------------------------------------------------------------------------------------------------------------------------------------------------------------------------------------------------------------------------------------------------------------------------------------------------------------------------------------------------------------------------------------------------------------------------------------------------------------------------------------------------------------GDVKELPKDFKRYPNDSEFPVDTGVNPYLNQVKAPPGHVTRTGGFHLSNTFNAHSYPISGVALHPRKQILATSSDDNTWKMWAVPSGDIIMTGEGHTDWVSDCDFHPAGSSLATTSGDSTVKIWDFSKAACVHTFTDHTAAVWSCSWHTCGDFLASSSMDNTAKVWDINSLRCRYTLRGHADSVNTIEFLPFSNTLLSSSADKTISLWDARTGLCAQTFYGH-------------MHSVNHATFNLKGDTIASCDSYGVVKLWDVRSVAPMASFEVGPHPSNKLAFDPSGGVLAIGSNDSTIKMYEVGTGMVQSLVGHEDA---------------------------VQCLCFDRSGEFMVSGGSDATVRIW------------------------------
>EOG091F00MC|Lottia_gigantea|JG29_Spurilla_braziliana|TRANSCRIPT
---------------------------------------------------------------------------------------------------------------------------------------------TDKYYVE-------------------------------------------------------------------------------------------------------------------------------------------------------------------------------------------------------------------------------------------------------------------------------------------------------------------------------KEEITFDSDDDFAYEEVPVEDDFVPPELEEDLEAAVRTIREQNEDVEAR---------------------------------------------------------------VPREPSAKPSIIKKPEVVDDFVRNFLIRMGLSRTLDSFQTEWYELQERGLLKYNDIGTVPDVYTRNQELDNEIEFLQKEANKYKGAALKAKETYVKLRKERDFHRMHHKRVVQEKNKLIDDIKRLKRHYAQFAPNMEALKARYEAAMKEKMLANLERDRAVGQVNGLQSTLKNIEGFQGSGVS-----------R-K--ADSAS---HD--KGKTQRTLMMERQKRDADVAGGDVKELPTDFKRYPNDSEFPVDTGVNPYLNQVKAPPGHVTRTGGFHLSNTFNAHSYPISGVALHPRKQILATSSDDNTWKMWAVPSGDIIMTGEGHTDWVSDCDFHPAGSSLATTSGDSTVKIWDFSKAACVHTFTDHTAAVWSCSWHTCGDFLASSSMDNTAKVWDINSLRCRYTLRGHADSVNTIEFLPFSNTLLSSSADKTISLWDARTGLCAQTFYGH-------------MHSVNHATFNLKGDTIASCDSYGVVKLWDVRSVAPMASFEVGPHPSNKLAFDPSGGVLAIASNDSTIKMYEVGTGVVQSLIGHEDA---------------------------VQCLCFDRSGEFMVSGGSDATVRIW------------------------------
>EOG091F00MC|Lottia_gigantea|JG21_Limenandra_confusa|TRANSCRIPT
---------------------------------------------------------------------------------------------------------------------------------------------TDKFYVE-------------------------------------------------------------------------------------------------------------------------------------------------------------------------------------------------------------------------------------------------------------------------------------------------------------------------------KEEITFDSDDDFAYEEVPVEDDFVPPELEEDLEAAVRTIREQNEDVEAR---------------------------------------------------------------VPREPSAKPSIIKKPEVVDDFVRNFLIRMGLSRTLDCFQTEWYELQERGLLKYNDIGTVPDVYTRNQELDNEIEFLQKEANKYKGAALKAKETYVKLRKERDFHRMHHKRVVQEKNKLIDDIKRLKRHYSQFAPNMEALKARYEAAMKEKMLANLERDRAVGQVNGLQSTLKNIEGFQGNGAT-----------R-R--ADSAP---TD--KGKTQRTLLMERQKREAEEAGGDVKELPRDFKRYPNDSEFPIDTGVNPYLNQVKAPPGHVTRTGGFHLSNTFNAHSYPISGVALHPRKQILATSSDDNTWKMWAVPSGDIIMTGEGHTDWVSDCDFHPAGSSLATTSGDSTVKIWDFSKAACVHTFTDHTAAVWSCSWHTCGDFLASSSMDNTAKVWDINSLRCRYTLRGHADSVNTIEFLPFSNTLLSSSADKTISLWDARTGLCAQTFYGH-------------MHSVNHATFNLKGDTIASCDSYGVVKLWDVRSVAPMASFEVGPHPSNKLAFDPSGGVLAIASNDSTLKMYEVGTGVVQSLVGHEDA---------------------------VQCLCFDRSGEFMVSGGSDATVRIWS-----------------------------
>EOG091F00MC|Crassostrea_gigas|JG01_Aeolidiella_alba|TRANSCRIPT
--------------------------------------------------------------------------------------------------------------------------------------------------------------------------------------------------------------------------------------------------------------------------------------------------------------------------------------------------------------------------------------------------------------------------------------------------------------------------------------------------------------------------------------------------------------------------------------------------------------------------------------------------------------------------------------------------------------------------------------------------------------------------------------------------------------------------------------------------------------------------------------------------------------QILATSSDDNTWKMWAVPSGDIIMTGEGHTDWVSDCDFHPAGSSLATTSGDSTVKIWDFSKAACVHTFTDHTAAVWSCSWHTCGDFLASSSMDNTAKVWDINSLRCRYTLRGHADSVNTIEFLPFSNTLLSSSADKTISLWDARTGLCAQTFYGH-------------MHSVNHATFNLKGDTIASCDSYGVVKLWDVRSVAPMASFEVGPHPSNKLAFDPSGGVLAIASNDSTIKMYEVGTGVVQSLVGHEDA---------------------------VQCLCFDRSGEFMVSGGSDATVRIWS-----------------------------
>EOG091F00MC|Crassostrea_gigas|JG18_Hermissenda_opalescens|TRANSCRIPT
------------------------------------------------------------------------------------------------------------------------------------------------------------------------------------------------------------------------------------------------------------------------------------------------------------------------------------------------------------------------------------------------------------------------------------------------------------------------------------------------------------------------------------------------------------------------------------------------------------------------------------------------------------------------------------------------------------------------------------------------------------------------------------------------------------------------------------------GGDVKELPRDFKRFPDDSEFPVDTGVNPYLNQVKAPPGHVTRTGGFHLSNTITAHSYPISGVALHPKKQILATSSDDNTWKMWAVPSGDIIMTGEGHTDWVSDCDFHPAGSSLATTSGDSTVKIWDFSKAACVHTFTDHTAAVWSCSWHTCGDFLASSSMDNTAKVWDINSLRCRYTLRGHADSVNTIEFLPFSNTLLSSSADKTISLWDARTGLCAQTFYGH-------------MHSVNHATFNLKGDTIASCDSYGVVKLWDVRSVAPMASFEVGPHPANKLTFDPSGGVLAIGSNDSTIKMYEVGTAVIQSLIGHEDA---------------------------VQCLCFDRSGEFMVSGGSDATVRIWS-----------------------------
>EOG091F00MC|Lottia_gigantea|HW17_Hermissenda_crassicornis|TRANSCRIPT
---------------------------------------------------------------------------------------------------------------------------------------------TDKYYVE-------------------------------------------------------------------------------------------------------------------------------------------------------------------------------------------------------------------------------------------------------------------------------------------------------------------------------KEEITFDSDDDFAYEEVPVEDDFVPPELEEDLDAAVRTIREQNEDVEAR---------------------------------------------------------------VPRPPSAKPSIIKKPEVVDDFVRNFLIRMGMSRSLDSFQTEWYELQERGLLKYQDIGTVPDVYCRNQELDNEIEFLQKEANKYKGAALKAKETYVKLRKERDYHRMHHKRVVQEKNKLIDDIKRLKRHYSQFAPNMEALKARYEAAMKEKMLANLERDRAVGQVNGLQSTLKSIEEFQGSGVT-----------R-K--PESAS---PE--KG-TQKALMMERQRRQAVEAGGDVKELPRDFKRFPDDSEFPVDTGVNPYLNQVKAPPGHVTRTGGFHLSNTINAHSYPISGVALHPKKQILATSSDDNTWKMWAVPSGDIIMTGEGHTDWVSDCDFHPAGSSLATTSGDSTVKIWDFSKAACVHTFTDHTAAVWSCSWHTCGDFLASSSMDNTAKVWDINSLRCRYTLRGHADSVNTIEFLPFSNTLLSSSADKTISLWDARTGLCAQTFYGH-------------MHSVNHATFNLKGDTIASCDSYGVVKLWDVRSVAPMASFEVGAHPANKLTFDPSGGVLAIGSNDSTIKMYEVGTAVIQSLIGHEDA---------------------------VQCLCFDRSGEFMVSGGSDATVRIWS-----------------------------
>EOG091F00MC|Lottia_gigantea|JG11_Dondice_occidentalis|TRANSCRIPT
---------------------------------------------------------------------------------------------------------------------------------------------TDKYYVE-------------------------------------------------------------------------------------------------------------------------------------------------------------------------------------------------------------------------------------------------------------------------------------------------------------------------------KEEITFDSDDDFQYEEVPVEDDFVPPELEEDLDAAVRTIREQNEDVEAR---------------------------------------------------------------VPRPPSAKPSIIKKPEVVDDFVRNFLIRMGLSRTLDSFQTEWYELQERGLLKYNDIGTVPDVYTRNQELDNEIEFLQKEANKYKGAALKAKETYVKLRKERDFHRMHHKRVVQEKNKLIDDIKRLKRHYSQFAPNMEALKARYEAAMKEKMLANLERDRAVGQVNGLQSTLKSIEGFQGSGVT-----------R-K--TNSAS---KE--TGKTQQALKNERQKREADEAGGDVKGLPKDFKRFPDDSEFPVDTGVNPYLNQVKVPPGHVTRTGGFHLSNTFNAHSYPISGVALHPKKQILATSSDDNTWKMWAVPSGDIIMTGEGHTDWVSDCDFHPAGSSLATTSGDSTVKIWDFSKAACVHTFTDHTAAVWSCSWHTCGDFLASSSMDNTAKVWDINSLRCRYTLRGHADSVNTIEFLPFSNTLLSSSADKTISLWDARTGLCAQTFYGH-------------LHSVNHATFNLKGDTIASCDSYGVVKLWDVRSVAPMASFEVGPHPANKLAFDPSGGVLAIASNDSTIKMYEVASGVIQSLVGHEDA---------------------------VQCLCFDRSGEFMVSGGSDATVRIW------------------------------
>EOG091F00MC|Lottia_gigantea|HW06_Cratena_peregrina|TRANSCRIPT
M---------------------------------------------------------------------------------------------------------------------------------------AGNLDTDKFYVE-------------------------------------------------------------------------------------------------------------------------------------------------------------------------------------------------------------------------------------------------------------------------------------------------------------------------------KEEITFDSDDDFAYEEVPVEDDFVPPELEEDLEAAVRTIREQNEDVEAR---------------------------------------------------------------VPREPSAKPSITKKPEVVDDFVRNFLIRMGLSRTLDCFQTEWYELQERGMLKYTDVGTVPDVYTRNQELDNEIEFLQKEANKYKGAALKAKETYVKLRKERDFHRMHHKRVVQEKNKLIDDIKRLKRHYGQFAPNMEALKARYEAAMKEKMLANLERDRAVGQVNGLQSTLKNIEEFQGSGVS-----------R-K--PDSAG---KD--KGKTQKALMMERQKREADVAGGDVKELPKDFKRHPNDSEFPVDTGVNPYLNQVKAPPGHVTRTGGFHLSNTFNAHSYPISGVALHPRKQILATSSDDNTWKMWAVPSGDVIMTGEGHTDWVSDCDFHPAGSSLATTSGDSTVKIWDFSKAACVHTFTDHTAAVWSCSWHTCGDFLASSSMDNTAKVWDVNSLRCRYTLRGHADSVNTIEFLPFSNTLLSSSADKTISLWDARTGLCAQTFYGH-------------LHSVNHATFNLRGDTIASCDSYGVVKLWDVRSVAPMASFEVGPHPSNKLAFDPSGGVLAIASNDSTIKMYEVGTGVVQALIGHEDA---------------------------VQCLCFDRSGEFMVSGGSDATVRIW------------------------------
>EOG091F00MC|Lottia_gigantea|JG16_Flabellina_iodinea|TRANSCRIPT
M---------------------------------------------------------------------------------------------------------------------------------------ASHVETDKYYVE-------------------------------------------------------------------------------------------------------------------------------------------------------------------------------------------------------------------------------------------------------------------------------------------------------------------------------KEEITFDSDDDFAYEEVPVEDDIIPPELEEDLEAAVKTIREQNEDVEAR---------------------------------------------------------------VPREPSAKPSIIKKPEVVDDFVRNFLIRMGLSRTLDCFQTEWYELQERGLLKYNDIGTVPDVYTRNQELDNEIEFLQKEANKFKGAALKAKETYVKLRKERDFHRMHHKRVVQEKNKLIDDIKRLKRHYAQFAPNMEALKARYEAAMKEKMLANLERDRAVGQVNGLQSTLKNIEGFQGSGVS-----------R-K--ADSAK---SE--KGKTQKTLMMERQKYE-GCVDGDVKDLPKDFKRYPNDSEFPMDTGVNPYLNQVKAPPGQVTRTGGFHLSNTFNAHSYPISGVALHPKKQILATSSDDNTWKMWAVPSGDIIMTGEGHTDWVSDCDFHPAGSSLATTSGDSTVKIWDFSKAACVHTFTDHTAAVWSCSWHTCGDFLASSSMDNTAKVWDINSLRCRYTLRGHADSVNTIEFLPFSNTLLSSSADKTISLWDARTGLCAQTFYGH-------------MHSVNHATFNLRGDTIASCDSYGVVKLWDVRSVAPMASFEVGPHPSNKLAFDPSGGVLAIASNDSTIKMYEVGTGGIQTLVGHEDA---------------------------VQCLCFDRSGEFMVSGGSDATVRIW------------------------------
>EOG091F00MC|Lottia_gigantea|HW10_Embletonia_pulchra|TRANSCRIPT
M---------------------------------------------------------------------------------------------------------------------------------------SGNIDTDKYYVE-------------------------------------------------------------------------------------------------------------------------------------------------------------------------------------------------------------------------------------------------------------------------------------------------------------------------------KEEITFDSDDDFNYEEVPVEDDFVPPELEEDLEAAVRTIREQNEDVEAR---------------------------------------------------------------VPREPSAKPSVTRKPEVVDDFVRNFLIQMGLSRTLDCFQTEWYELQERGLLKYNDIGTVPDVYTRNQELDSEIEFLQKEANKFKGAALKAKEVYVKLRKERDFHRMHHKRVVQEKNKLIDDIKRLKRHYSTYAPNMESLKARYEAAMKEKMLANLERDRAVGQVNGLQSTLKSIEGFQGSGVS-----------R-K--ADSAD---ND--KGKTQRALLMERQKR-L---STDVKDQPKDFKRYPNDSEFPVDTGVNPYLNQVKAPPGHVTRTGGFHLSNTFSAHSYPISGVALHPSKQILATSSDDNTWKMWAVPSGDIIMTGEGHTDWVSDCDFHPAGSSLATTSGDSTVKIWDFSKAACVHTFTDHTAAVWSCSWHTCGDFLASSSMDNTAKVWDINSLRCRYTLRGHADSVNTIEFLPFSNTLLSSSADKTISLWDARTGLCAQTFYGH-------------MHSVNHATFNLKGDTIASCDSYGVVKLWDVRSVAPMASFEVGPHPSNKLAFDPSGGVLAIASNDSTVKMYEVGTGVVQALVGHEDA---------------------------VQCLCFDRSGEFMVSGGSDATVRIW------------------------------
>EOG091F00MC|Crassostrea_gigas|JG20_Learchis_evelinae|TRANSCRIPT
--------------------------------------------------------------------------------------------------------------------------------------------------------------------------------------------------------------------------------------------------------------------------------------------------------------------------------------------------------------------------------------------------------------------------------------------------------------------------------------------------------------------------------------------------------------------------------------------------------------------------------------------------------------------------------------------------------------------------------------------------------------------------------------------------------------------------------------------------------------------------------------------------------------------------------SGDIIMTGEGHTDWVSDCDFHPAGSSLATTSGDSTIKIWDFSKAACVHTFTDHTAAVWSCSWHTCGNFVASSSMDNTAKVWDINSLRCRYTLRGHADSVNTIEFLPFSNTLLSSSADKTVSLWDARTGLCAQTFYGH-------------MHSVNHASFNLKGDTIAS------------------------------------------------------------------------------------------------------------------------------------------------------
>EOG091F00MC|Lottia_gigantea|HW05_Caloria_elegans|TRANSCRIPT
M---------------------------------------------------------------------------------------------------------------------------------------AANMDTDKYYVE-------------------------------------------------------------------------------------------------------------------------------------------------------------------------------------------------------------------------------------------------------------------------------------------------------------------------------KEEITFDSDDDFAYEEVPVEDDFVPPELEEDLEAAVRTIREQNEDVEAR---------------------------------------------------------------VPREPSAKPSIIKKPEVVDDFVRNFLIRMGLGRTLDCFQTEWYELQERGILKYNDIGTVPDVYTRNQELDNEIEFLQREANKYKGAALKAKETYVKLRKERDFHRMHHKRVVQEKNKLIDDIKRLKRHYSQFAPNMEALKARYESAMKEKMLANLERDRAVGQVNGLQSTLKNIEGLQGGGVV-----------N-K--ADSAS---NE--KGKSQKTLMMERKKREAAEACGDVKQLPSDFKRHPDDSEFPVDTGVNPYLNQVKVPPGHVTRTGGFHLSNTFSAHSYPISGVALHPRKQILATSSDDNTWKMWAVPSGDIIMTGEGHTDWVSDCDFHPAGSSLATTSGDSTVKIWDFSKAACVHTFTDHTAAVWSCSWHTCGDFLASSSMDNTAKVWDINSLRCRYTLRGHADSVNTIEFLPFSNTLLSSSADKTISLWDARTGLCAQTFYGH-------------MHSVNHATFNLRGDTIASCDSYGVVKLWDVRSVAPMASFEVGPHPSNKLAFDPSGGVLAIASNDSTVKMYEVGSGVVQSLAGHEDA---------------------------VQCLCFDRSGEFMVSGGSDATVRIW------------------------------
>EOG091F00MC|Lottia_gigantea|HW20_Spurilla_neapolitana|TRANSCRIPT
---------------------------------------------------------------------------------------------------------------------------------------------TDKYYVE-------------------------------------------------------------------------------------------------------------------------------------------------------------------------------------------------------------------------------------------------------------------------------------------------------------------------------KEEITFDSDDDFAYEEVPVEDDFVPPELEEDLEAAVRTIREQNEDVEAR---------------------------------------------------------------VPREPSAKPSIVKKPEVVDDFVRNFLIRMGLSRTLDSFQTEWYELQERGLLKYNDIGTVPDVYTRNQELDNEIEFLQKEANKYKGAALKAKETYVKLRKERDFHRMHHKRVVQEKNKLIEDIKRLKRHYAQFAPNMEALKARYEAAMKEKMLANLERDRAVGQVNGLQSTLKNIEGFQGSGVS-----------R-K--ADSAS---QD--KGKTQRTLMMERQKKEADAAGGDVKELPTDFKRYPNDSEFPVDTGVNPYLNQVKAPPGHVTRTGGFHLSNTFNAHSYPISGVALHPRKQIPATSSDDNTWKMWAVPSGDIIMTGEGHTDWVSDCDFHPAGSSLATTSGDSTVKIWDFSKAACVHTFTDHTAAVWSCSWHTCGDFLASSSMDNTAKVWDINSLRCRYTLRGHADSVNTIEFLPFSNTLLSSSADKTISLWDARTGLCAQTFYGH-------------MHSVNHATFSLKGDTIASCDSYGVVKLWDVRSVAPMASFEVGPHPSNKLAFDPSGGVLAIASNDSTIKMYEVGTGVVQSLIGHEDA---------------------------VQCLCFDR-----------------------------------------------
>EOG091F00MC|Lottia_gigantea|JG02_Antaeolidiella_chromosoma|TRANSCRIPT
---------------------------------------------------------------------------------------------------------------------------------------------TDKYYVE-------------------------------------------------------------------------------------------------------------------------------------------------------------------------------------------------------------------------------------------------------------------------------------------------------------------------------KEEITFDSDDDFAYEEVPVEDDFVPPELEEDLEAAVRTIREQNEDVEAR---------------------------------------------------------------VPREHSSKPSVIKKPEVVDDFVRNFLIRMGLSRTLDCFQTEWYEFQEKGLLKYNDIGTVPDVYTRNQELDNEIEFLQKEANKYKGAALKAKETYVKLRKERDFHRMHHKRVVQEKNKLIDDIKRLKRHYSQFAPNMEALKARYEAAMKEKMLANLERDRAVGQVNGLQSTLKNIEGFQGSGVS-----------R-K--SDAAG---ED--KGKTQRTLMQERQKREAAEAGGDVKELPKDFKRYPNDSEFPVDTGVNPYLNQVKVPPGHVTRTGGFHLSNTFNAHSYPISGVALHPRKQILATASDDNTWKMWAVPSGDIIMTGEGHTDWVSDCDFHPAGSSLATTSGDSTVKIWDFSKAACVHTFTDHTAAVWSCSWHTCGDFLASSSMDNTAKVWDINSLRCRFTLRGHADSVNTIEFLPFSNTLLSSSADKTISLWDARTGLCAQTFYGH-------------MHSVNHATFNLKGDTIASCDSYGVVKLWDVRSVAPMASFEVGPHPSNKLAFDPSGGVLAIASNDSTIKMYEVGTAMLQSLVGHEDA---------------------------VQCLCFDRSGEFMVSGGSDATVRIW------------------------------
>EOG091F00MC|Lottia_gigantea|HW13_Favorinus_branchialis|TRANSCRIPT
---------------------------------------------------------------------------------------------------------------------------------------------TDKFYVE-------------------------------------------------------------------------------------------------------------------------------------------------------------------------------------------------------------------------------------------------------------------------------------------------------------------------------KEEITFDSDDDFAYEEVPVEDDFIPPELEEDLEAAVRTIREQNEDVEAR---------------------------------------------------------------VPREPSAKPSIIQKPEVVDDFVRNFLIRMGLSRTLDCFQTEWYELQERGILKYSDMGTVPDVYTRNQELDNEIEFLQKEANKYKGAALKAKETYVKLRKERDFHRMHHKRVVQEKNKLIDDIKRLKRHYSQFAPNMEALKARYEAAMKEKMLANLERDRAVGQVNGLQSTLKNIEGFQGSGGS-----------R-R--ADSAP---AE--KGKTQRVLMMERERREASDAAGDVKELPKDFKRHPNDSEFPVDTGVNPYLNQVKVPPGHVTRTGGFHLSNTFNAHSYPISGVALHPRKQILATSSDDNTWKMWAVPSGDIIMTGEGHTDWVSDCDFHPAGSSLATTSGDSTVKIWDFSKAACVHTFTDHTAAVWSCSWHTCGDFLASSSMDNTAKVWDINSLRCRFTLRGHADSVNTIEFLPFSNTLLSSSADKTVSLWDARTGLCAQTFYGH-------------MHSVNHATFNLRGDTIASCDSYGVVKLWDVRSVAPMASFEVGPHPSNKLTFDPSGGVLAIASNDSTIKMYEVGTGVVQSLVGHEDA---------------------------VQCLCFDRSGEFMVSGGSDATVRIWS-----------------------------
>EOG091F00MC|Lottia_gigantea|JG15_Favorinus_auritulus|TRANSCRIPT
---------------------------------------------------------------------------------------------------------------------------------------------TDKFYVE-------------------------------------------------------------------------------------------------------------------------------------------------------------------------------------------------------------------------------------------------------------------------------------------------------------------------------KEEITFDSDDDFAYEEVPVEDDFIPPELEEDLEAAVRTIREQNEDVEAR---------------------------------------------------------------VPREPSAKPSIIQKPEVVDDFVRNFLIRMGLSRTLDCFQTEWYELQERGMLKYSDMGTVPDVYTRNQELDNEIEFLQKEANKYKGAALKAKETYVKLRKERDFHRMHHKRVVQEKNKLIDDIKRLKRHYSQFAPNMEALKARYEAAMKEKMLANLERDRAVGQVNGLQSTLKNIEGFQGSGGS-----------R-R--ADSAP---AE--KGKTQRALMMEREKREASNAAGDVKELPKDFKRHPNDSEFPVDTGVNPYLNQVKVPPGHVTRTGGFHLSNTFNAHSYPISGVALHPRKQILATSSDDNTWKMWAVPSGDIIMTGEGHTDWVSDCDFHPAGSSLATTSGDSTVKIWDFSKAACVHTFTDHTAAVWSCSWHTCGDFLASSSMDNTAKVWDINSLRCRFTLRGHADSVNTIEFLPFSNTLLSSSADKTVSLWDARTGLCAQTFYGH-------------MHSVNHATFNLRGDTIASCDSYGVVKLWDVRSVAPMATFEVGPHPSNKLTFDPSGGVLAIASNDSTIKMYEVGTGVVQCLVGHEDA---------------------------VQCLCFDRSGEFMVSGGSDATVRIW------------------------------
>EOG091F00MC|Lottia_gigantea|JG25_Palisa_papillata|TRANSCRIPT
-----------------------------------------------------------------------------------------------------------------------------------------------------------------------------------------------------------------------------------------------------------------------------------------------------------------------------------------------------------------------------------------------------------------------------------------------------------------------------------EEEITFDSDDDFAYEEVPVEDDFVPPELEEDLEAAVRTIREQNEDVEAR---------------------------------------------------------------VPRAPSAKPSIIKKPEVVDDFVRNFLIQMGLSRTLDCFQTEWYELQERGLLKYNDIGTVPDVYTRNQELDNEIEFLQREANKYKGAALKAKETYVKLRKERDFHRMHHKRVVQEKNKLIDDIKRLKRHYSQFAPNMEALKARYEAAMKEKMLANLERDRAVGQVNGLQSTLKNIEGLQGSGAS-----------R-N--ANPAS---PE--KGKTQKTLMMERLKREAAEAGGDVKELPKDFKRHPDDSEFPVDTGVNPYLNQIKAPPGHVTRTGGFHLSNTFNAHSYPISGVALHPRKQILATSSDDNTWKMWAVPSGDIIMTGEGHTDWVSDCDFHPAGSSLATTSGDSTVKIWDFSKAACVHTFTDHTAAVWSCSWHTCGDFLASSSMDNTAKIWDINSLRCRFSLRGHADSVNTIEFLPFSNTLLSSSADKTISLWDARTGLCAQTFYGH-------------MHSVNHATFNLRGDTIASCDSYGVVKLWDVRSVAPMASFEVGPHPSNKLGFDPSGGVLAIASNDSTIKMYEVGTGTIQALVGHEDA---------------------------VQCLCFDRSGEFMVSGGSDATVRIW------------------------------
>EOG091F00MC|Lottia_gigantea|JG03_Austraeolis_stearnsi|TRANSCRIPT
-------------------------------------------------------------------------------------------------------------------------------------------------------------------------------------------------------------------------------------------------------------------------------------------------------------------------------------------------------------------------------------------------------------------------------------------------------------------------------------------DDDFAYEEVPVEDDFVPPELEEDLEAAVRTIREQNEDVEAR---------------------------------------------------------------VPRDPSAKPSIIKKPEVVDDFVRNFLIQMGLSRTLDCFQTEWYELQERGLLKYNDIGTVPDVYTRNQELDNEIEFLQREANKYKGAALKAKETYVKLRKERDFHRMHHKRVVQEKNKLIDDIKRLKRHYSQFAPNMEALKARYEAAMKEKMLANLERDRAVGQVNGLQSTLKNIEGLQGGGTS-----------R-N--ADSAS---NE--KGKTQRTLMMERLKREAAEAGGDVKELPKDFKRHPNDSEFPVDTGVNPYLNQVKAPPGHVTRTGGFHLSNTFNAHSYPISGVALHPRKQILATSSDDNTWKMWAVPSGDIIMTGEGHTDWVSDCDFHPAGSSLATTSGDSTVKIWDFSKAACVHTFTDHTAAVWSCSWHTCGDFLASSSMDNTAKIWDINSLRCRYSLRGHADSVNTIEFLPFSNTLLSSSADKTISLWDARTGLCAQTFYGH-------------MHSVNHATFNLRGDTIASCDSYGVVKLWDVRSVAPMASFEVGPHPSNKLGFDPSGGVLAIASNDSTIKMYEVGTGTIQALVGHEDA---------------------------VQCLCFDRSGEFMVSGGSDATVRIW------------------------------
>EOG091F00MC|Crassostrea_gigas|JG27_Phidiana_lynceus|TRANSCRIPT
-------------------------------------------------------------------------------------------------------------------------------------------------------------------------------------------------------------------------------------------------------------------------------------------------------------------------------------------------------------------------------------------------------------------------------------------------------------------------------------------------------------------------------------------------------------------------------------------------------------------------------------------------------------------------------------------------------------------------------------------------------------------------------------------------------------------------------------------GDVKELPKDFKRHPNDSEFPVDTGVNPYLNQVKAPPGHVTRTGGFHLSNTFNAHSYPISGVALHPRKQILATSSDDNTWKMWAVPSGDIIMTGEGHTDWVSDCDFHPTGSSLATTSGDSTVKIWDFSKAACVHTFTDHTAAVWSCSWHTCGDFLASSSMDNTAKVWDINSLRCRYTLRGHADSVNTIEFLPFSSTLLSSSADKTISLWDARTGLCAQTFYGH-------------MHSVNHSTFNMRGDTIASCDSYGVVKLWDVRSVAPMASFEVGPHPANKLAFDPSGGVLAIASNDSLVKLYEISTGVVQALVGHEDA---------------------------VQCLCFDRSGEFMVSGGSDATVRIW------------------------------
>EOG091F00MC|Lottia_gigantea|JG32_Unidentia_angelvaldesi|TRANSCRIPT
M---------------------------------------------------------------------------------------------------------------------------------------AGNVDTDKYYVE-------------------------------------------------------------------------------------------------------------------------------------------------------------------------------------------------------------------------------------------------------------------------------------------------------------------------------KEEITFDSDDDFTYEEVPVEDDFVPPELEEDLELAVRTIREQNEDVEAR---------------------------------------------------------------VPREPSAKPSITKKPEVVDDFVRNFLIRMGLSRTLDCFQTEWYELQERGLLKYNDIGTVPDVYTRNQELDNEIEFLQKEANKFKGAALKAKETYVKLRKERDFHRMHHKRVVQEKNKLIDDIKRLKRHYGQFAPNMEALKARYEAAMKEKMLANLERDRAVGQVNGLQSTLKNIEGFQGSGVS-----------R-K--ADSAS---DD--KGKTQKMLMAEREKR-SGVANGDVKDLPNDFKRYPNDSDFPVDTGVNPYLNQVKAPPGHVARTGGFHLSNTFNAHSYPISGVALHPRKQILATSSDDNTWKMWAVPSGDIIMTGEGHTDWVSDCDFHPAGSSLATTSGDSTVKIWDFSKAACVHTFTDHTAAVWSCSWHTCGDFLASSSMDNTAKVWDINSLRCRYTLRGHADSVNTIEFLPFSNTLLSSSADKTISLWDARTGLCAQTFYGH-------------MHSVNHVTFNLRGDTIASCDSYGVVKLWDVRSVAPMASFEVGPHPANKLAFDPSGGVLAIASNDSTIKMYEVSTAVVQQLVGHEDA---------------------------VQCLCFNRSGEFMVSGGSDATVRIW------------------------------
>EOG091F00MC|Lottia_gigantea|HW12_Facelina_rubrovittata|TRANSCRIPT
M---------------------------------------------------------------------------------------------------------------------------------------AGSIDTDKFYVE-------------------------------------------------------------------------------------------------------------------------------------------------------------------------------------------------------------------------------------------------------------------------------------------------------------------------------KEEVTFDSDDDFAYEEVPVEDDFVPPELEEDLEAAVRTIREQNEDVEAR---------------------------------------------------------------VPREPSVKPSIIKKPEVVDDFVRNFLIRMGLSRTLDCFQTEWYELQERGLLKYNDIGTVPDVYTRNQELDNEIEFLQKEANKYKGAALKAKETYVKLRKERDFHRMHHKRVVQEKNKLIDDIKRLKRHYSQFAPNMEALKARYEAAMKEKMLANLERDRAVGQVNGLQSTLKNIEGYQGSGVS-----------R-K--PDSAS---ND--KGKTQRTLMIERQKKVEAQAGGDVKELPKDFKRHPNDSQFPVDTGVNPYLNQVKVPPGHVTRTGGFHLSSSFNAHSHPISGAALHPRKQILATSSDDNTWKMWAVPSGDIIMTGEGHTDWVSDCDFHPAGSSLATTSGDSTVKIWDFSKAACVHTFTDHTAAVWSCSWHTCGDFLASSSMDNTAKVWDINSLRCRFTLRGHADSVNTIEFLPFSNTLLSSSADKTISLWDARTGLCAQTFFGH-------------MHSVNHATFNLRGDTIASCDSYGVVKLWDVRSVAPMASFEVGPHPSNKLAFDPSGGVLAIGSNDSTIKMYEVGTGQINTLVGHEDA---------------------------VQCLCFDRSGEFMVSGGSDATVRIW------------------------------
>EOG091F00MC|Lottia_gigantea|HW14_Flabellina_affinis|TRANSCRIPT
------------------------------------------------------------------------------------------------------------------------------------------------------------------------------------------------------------------------------------------------------------------------------------------------------------------------------------------------------------------------------------------------------------------------------------------------------------------------------------------------YEEVPVEDDFVPPELEEDLEAAVRTIREQNEDVEAR---------------------------------------------------------------VPREPSAQPSIIKKPEVVDDFVRNFLIRMGLSRTLDCFQTEWYELQERGMLKYNDIGTVPDVYTRNQELDNEIEFLQKEANKFKGAALKAKETYVKLRKERDFHRMHHKRVVQEKNKLIDDIKRLKRHYSTFAPNMEALKSRYESAMKEKMLANLERDRAVGQVNGLQSTLKNI-----------------------------------------------------------------------------------------------------------------------------------------------------------------------------------------------------------------------------------------------------------------------------------------------------------------------------------------------------------------------------------------------------------------------------------------------------------------------------
>EOG091F00MC|Lottia_gigantea|JG10_Dirona_picta|TRANSCRIPT
M---------------------------------------------------------------------------------------------------------------------------------------AGNIDTDKYYVE-------------------------------------------------------------------------------------------------------------------------------------------------------------------------------------------------------------------------------------------------------------------------------------------------------------------------------KEEITFDSDDDFAYEEVPVEDDFVPPELEEDLEAAVRTIREQNEDVEAR---------------------------------------------------------------VPREPSAKPSITKKPEVVDDFVRNFLIRMGLSRTLDSFQTEWYELQERGMLKYNDIGTVPDVYTRNQELDHEIEFLQKEANKFKTAALKAKETYVKLRKERDFHRMHHKRVVQEKNKLIEDIKRLKRHYSQYAPNMEALKARYEAAMKEKMLANLERDRAVGQVNGLQSTLKSIEGFQGSGIS-----------R-K--DDSPT---KD--KGKTQQMLLMERQKR-AEWGDGDLKDQPKDFKRYPNDSEFPIDYGVNPYLNQVKAPPGHVTRTGGFHLSNTFSAHSYPLSGVALHPKKQILATSSDDNTWKMWAVPSGDIIMTGEGHTDWVSDCDFHPAGSSLATTSGDSTVKIWDFSKAACVHTFTDHTAAVWSCSWHTCGDFLASSSMDNTAKVWDINSLRCRYTLRGHADSVNTIEFLPFSNTLLSSSADKTISLWDARTGLCAQTFYGH-------------MHSVNHATFNLRGDTIASCDSYGVVKLWDVRSVAPMASFQVGPHPSNKLAFDPSGGVLAIASNDSTIKMYEIGTAIVQSLVGHEDA---------------------------VQCLCFDRSGEFMVSGGSDATVRIW------------------------------
>EOG091F00MC|Lottia_gigantea|HW15_Flabellina_babai|TRANSCRIPT
-----------------------------------------------------------------------------------------------------------------------------------------------------------------------------------------------------------------------------------------------------------------------------------------------------------------------------------------------------------------------------------------------------------------------------------------------------------------------------------------------------------------------------------------------------------------------------------------------------------------------------------------------------------------------------------------------------------------------------------------------------------------------------------------S-----------R-K--IET-S---HD--KNKTQKTLMMERQKQ-Q---DGDIKDLPKDFKRYPNDSEFPVDTGVNPYLNQVKAPPGHVSRTGGFHLSNTFNAHSYPISGVALHPKKQILATSSDDNTWKMWAVPSGDIIMTGEGHTDWVSDCDFHPAGSSLATTSGDSTVKIWDFSKAACVHTFTDHTAAVWSCSWHTCGDFLASSSMDNTAKVWDINSLRCRYTLRGHADSVNTIEFLPFSNTLLSSSADKTISLWDARTGLCAQTFYGH-------------MHSVNHATFNLKGDTIASCDSYGVVRLWDVRSVAPMASFEVGPHPANKLTFDPSGGVLSIASNDSTIKMYEVGTGTVTSLVGHEDA---------------------------VQCLVFDRSGEFMVSGGSDATVRIWS-----------------------------
>EOG091F00MC|Lottia_gigantea|HW18_Janolus_cristatus|TRANSCRIPT
---------------------------------------------------------------------------------------------------------------------------------------------TDKYYVE-------------------------------------------------------------------------------------------------------------------------------------------------------------------------------------------------------------------------------------------------------------------------------------------------------------------------------KEEITFDSDDDFAYEEVPVEEDFVPPELEEDLEAAVRTIREQNEDGEAR---------------------------------------------------------------VPREPSAKPSIVRKPEVVDDFVRNFLIRMGLSRTLDSFQTEWYELQERGMLKYNDIGTVPDVYTRNQELDNEIEFLQKEAIKFKTAAIKAKETYVKLRKERDFHRMHHKRVVQEKNKLIDDIKRLKRHYAHFAPNMEALKTRYEAAMKEKMLANLERDRAVGQVNGLQSTLKTIEDFQGKGPS-----------R-K--ENSDP---EH--AGKTQKMLLMERQRR-NPDANGDVKDQPKDFKRYPNDSEFPVDTGVNPYLNQVKATPGHVSRTGGFHLSNTLHAHSYPVGGVALHPKKQILATASDDNTWKMWAVPSGDIIMTGEGHTDWVSDCDFHPAGSSLATTSGDSTVKIWDFSKAACVHTFTDHTAAVWSCSWHTCGDFLASSSMDNTAKVWDINSLRCRYTLRGHADSVNTIEFLPFSNTLLSSSADKTISLWDARTGLCAQTFYGH-------------MHSVNHATFNLKGDTIASCDSYGVVKLWDVRSVAPMASFEVGPHPANKLTFDPSGGVLAIGSNDSTIKMYDIGTAIVQPLVGHEDA---------------------------VQCLCFDRSGEFMVSGGSDATVRIWS-----------------------------
>EOG091F00MC|Lottia_gigantea|JG19_Janolus_barbarensis|TRANSCRIPT
---------------------------------------------------------------------------------------------------------------------------------------------------------------------------------------------------------------------------------------------------------------------------------------------------------------------------------------------------------------------------------------------------------------------------------------------------------------------------------------------------------------------------------------------------------------------------------------------------------------------------------------------------------------------------------------------------------------------------------------------------------------------------------------------------------------------------------------------------DFKRYPNDSEFPVDTGVNPYLNQVKALPGHITRTGGFHLSNTFNAHSYPVGGVALHPKKQILATASDDNTWKMWAVPSGDIIMTGEGHTDWVSDCDFHP--------------------------------------------------------------------------------------------------------------------------------------------------------------------------------------------------------------------------------------------------------------------------------------------------------
>EOG091F00MC|Lottia_gigantea|HW01_Armina_tigrina|TRANSCRIPT
M---------------------------------------------------------------------------------------------------------------------------------------ADKIDTDKYYVE-------------------------------------------------------------------------------------------------------------------------------------------------------------------------------------------------------------------------------------------------------------------------------------------------------------------------------KEEITFDSDDDFAYEEVPVEDDFVPPELEEDLEAAVRTIREQNEDVDAR---------------------------------------------------------------VPREPSVKPSVTKKPEVVDDFVRNFLIRMGLSRTLDCFQTEWYELQERGLLKYNDIGTVPDVYTRNQELDNEIEFLQKEANKFKIAALKAKETYVKLRKERDFHRMHHKRVVQEKNKLIDDIKRLKRHYAQYAPNMEALKARYEAAMKEKMLANLERDRAVGQVNGLQSTLKSIEGFQGSGVS-----------R-K--VQSAG---DD--KGKTQRMLLMERQKK-MVGADGDVKDQPKDFKRYPNDSEFPVDTGVNPYLNQIKAPPGHVSRTGGFHLSNTFTAHSYPISGVALHPRKQILATSSDDNTWKMWAVPSGDIIMTGEGHTDWVSDCDFHPAGSSLATTSGDSTVKIWDFSKAACVHTFTDHTAAVWSCSWHTCGDFLATSSMDNTAKVWDINSLRCRYTLRGHADAVNTIEFLAFSNTLLSSSADKTISLWDARTGLCAQTFYGH-------------MHSVNHATFNTKGDTIASCDSYGVVKLWDVRSVAPMASFEVGPHPSNKLAFDPSGGVLAIASNDSTIKMYEVGTGLVTSLVGHEDA---------------------------VQCLCFDRSGEFMVSGGSDATVRIWS-----------------------------
>EOG091F00MC|Lottia_gigantea|JG06_Catriona_columbiana|TRANSCRIPT
M---------------------------------------------------------------------------------------------------------------------------------------AGNVDTDKYYVE-------------------------------------------------------------------------------------------------------------------------------------------------------------------------------------------------------------------------------------------------------------------------------------------------------------------------------KEEITFDSDDEFVYEEVPVEDDFVPPELEEDLEVAVRTIREQNEDVEAR---------------------------------------------------------------VPRDPSVKPCITKKPEVVDDFVRNFLIRMGLNRTLDCFQTEWYELQERGMLKYNDIGTVPDVYTRNMELDNEIEFLQKEANKFKGAALKAKETYVKLRKERDFHRMHHKRVVQEKNKLIDDIKRMKRHYSQFAPSMEQLKNRYEAAMKEKMLANLERDRAVGQVNGLQSTLKNIEGFQGSGLL-----------G-S--NPHTP---PDV-KGKTQKGLQAERQKR-S-AECGDVKNQPKDFKRYPNDSEFPEDTGVNPYLNQVKVPPGHVTRTGGFHLSNTFNAHNYPISGVALHPKKQILATACDDYAWKMWAVPSGDIIMTGEGHSDWVSDCDFHPAGSSLATTSGDSTVKIWDFSKAACVHTFTDHTAAVWSCSWHTCGDFLASSSMDNTAKVWDINSLRCRYTLRGHADSVNTIEFLPFSNTLLSSSADKTISLWDARTGLCAQTFYGH-------------MHSVNHAIFNLKGDTIASCDSYGVVKLWDVRSVAPMASFEVGPHPANKLAFDPSGGVLAIASNDSTIKMYEVNSGVINSLIGHEDA---------------------------VQCLCFDRSGEFMVSGGSDSTVRIWS-----------------------------
>EOG091F00MC|Crassostrea_gigas|JG07_Cuthona_albocrusta|TRANSCRIPT
----------------------------------------------------------------------------------------------------------------------------------------------------------------------------------------------------------------------------------------------------------------------------------------------------------------------------------------------------------------------------------------------------------------------------------------------------------------------------------------------------------------------------------------------------------------------------------------------------------------------------------------------------------------------------------------------------------------------------------------------------------------------------------------------------------------------------------------APCGDVQDQPKDFKRYPNDSEFPVDTGVNPYLNQVKVPPGHITRTGGFHLSNTFSAHNYPISGVALHPKKQILATACDDYTWKMWAVPSGDIIMTGEGHNDWVSDCDFHPAGSSLATTSGDSTVKIWDFSKAACVHTFTDHTAAVWSCSWHTCGDFLASSSMDNTAKVWDINSLRCRYTLRGHADSVNTIEFLPFSNTLLSSSADKTISLWDARTGLCAQTFYGH-------------MHSVNHAIFNLKGDTIASCDSYGVVKLWDVRSVAPMASFEVGPHPANKLAFDPSGGVLAIASNDSSIKMYEVNSGVIQSLIGHEDA---------------------------VQCLCFDRSGEFMVSGGSDATVRIW------------------------------
>EOG091F00MC|Crassostrea_gigas|JG26_Phestilla_sp|TRANSCRIPT
-----------------------------------------------------------------------------------------------------------------------------------------------------------------------------------------------------------------------------------------------------------------------------------------------------------------------------------------------------------------------------------------------------------------------------------------------------------------------------------------------------------------------------------------------------------------------------------------------------------------------------------------------------------------------------------------------------------------------------------------------------------------------------------------------------------------------------------KR-LAAAQGDVKDQPKDFKRYPNDSEFPVDTGVNPYLNQVKVPPGHVTRTGGFHLSNTFHAHNYPISGVALHPKKQILATACDDYTWKMWAVPSGDIIMTGEGHSDWVSDCDFHPAGSSLATTSGDSTVKIWDFSKAACVHTFTDHTAAVWSCSWHTCGDFLASSSMDNTAKVWDINSLRCRYTLRGHADSVNTIEFLPFSNTLLSSSADKTVSLWDARTGLCAQTFYGH-------------MHSVNHAIFNLKGDTIASCDSYGVVKLWDVRSVAPMASFEVGPHPANKLAFDPSGGVLAIASNDSTIKMYEVNSGVINSLVGHEDA---------------------------VQCLCFDKSGEFMVSGGSDSTVRIW------------------------------
>EOG091F00MC|Lottia_gigantea|HW07_Cuthona_caerulea|TRANSCRIPT
M---------------------------------------------------------------------------------------------------------------------------------------AGNIDTDKYYVE-------------------------------------------------------------------------------------------------------------------------------------------------------------------------------------------------------------------------------------------------------------------------------------------------------------------------------KEEITFDSDDDFVYEEVQVDDDFIPPELEEDLEAAVRTIREQNEDVEAR---------------------------------------------------------------VPREPSVKSSITKKPEVVDDFVRNFLIRMGLNRTLDCFQTEWYELQERGMLKYNDIGTVPDLYTRNMELDNEIEFLQKEANKYKGAALKAKETYVKLRKERDFHRMHHKRVVQEKNKLIDDIKRLKRHYAQFAPSMEALKNRYEAAMKEKMLANLERDRAVGQVNGLQSTLKSIEGFQGSGML-----------G-SIHPCQQS---DT--QTKTQKALLVERQKRAVGVEIGDVKDQTKEFKRYPNDSEFPVDTGVNPYLNQVKFPPGHVTRTGGFHLSNTFSAHNYPISGVALHPKKQILATACDDYTWKMWAVPSGEIIMTGEGHTDWVSDCDFHPAGLSLATTSGDSTVKIWDFSKAACVHTFTDHTAAVWSCSWHTCGDFLASSSMDNTAKVWDINSLRCRYSLRGHADSVNTIEFLPFSNTLLSSSADKTLSLWDARTGLCAQTFYGH-------------MHSVNHAIFNLKGDTIASCDSYGVVKLWDVRSVAPMASFEVGPHPANKLAFDPSGGILAIASNDSVIKMYEVNSGATQGLVGHEDA---------------------------VQCLCFDKSGEFMVSGGSDATVRIW------------------------------
>EOG091F00MC|Lottia_gigantea|JG14_Eubranchus_rustyus|TRANSCRIPT
M---------------------------------------------------------------------------------------------------------------------------------------AVQMETDKYYVE-------------------------------------------------------------------------------------------------------------------------------------------------------------------------------------------------------------------------------------------------------------------------------------------------------------------------------KEEITFDSDDDFAYEEVPVDEDFVPPELEEDLEAAVRTIREQNEDVEAR---------------------------------------------------------------VPREPAAKPSITKKPEVVDDFVRNFLIRMGLARTLDSFQTEWYELQEKGLLKYNDIGTVPDVYTRNMELDNEIEFLQKEANKYKGAALKAKETYVKLRKERDFHRMHHKRVVQEKNKLIDDIKRLKRHYGQYAPSMEALKARYEAAMKEKMLANLERDRAVGQVTGLQSTLKNIENFQGSGVS-----------V-Q--MDTNA---NKVGRGKTQKTLSEERQKR-I--VEADVKSLPKDFKRHPNDSEFPADTGVNPFLNQVKIPPGHVTRTGGFHLSNTFNAHAYPISGVALHPKKQILATACDDNNWKMWAVPSGDIIMTGEGHNDWVSDCDFHPAGSSLATTSGDSTVKIWDFSKAACVHTFTDHTAAVWSCSWHTCGDFLASSSMDNTAKVWDINSLRCRYTLRGHADSVNTIEFLPFSNTLLSSSADKTISLWDARTGLCAQTFYGH-------------MHSVNHASFNLRGDTIASCDSYGVVKLWDVRSVAPMASFEVGPHPANKLAFDPSGGVLAIASNDSTIKMYEVNSGVIQSLVGHEDA---------------------------VQCLCFDRTGEFMVSGGSDSTVRV-------------------------------
>EOG091F00MC|Lottia_gigantea|HW19_Polycera_quadrilineata|TRANSCRIPT
M---------------------------------------------------------------------------------------------------------------------------------------ADQVDTDRYYIE-------------------------------------------------------------------------------------------------------------------------------------------------------------------------------------------------------------------------------------------------------------------------------------------------------------------------------REEIILDSDDEFQYEEVPIVEDSVPFELEEDLDAAVRTIREKNEDADAR---------------------------------------------------------------VPREPPSKPVVIQKPEVVDDFVRNFLIRMGLGRTLDTFQTEWYELQECGMLKYNDIGTVPDVYTRNQELDQEIEFLKKETIKFKTAALKAKETYVKLRKERDFHRMHHKRVVQEKNKLIDDIKRLKRHYSHFAPNMEALKSRYEAAMKEKMLANLERDRAVGQVNGLQSTLKSMEGFQGSAVS-----------R-S--ADV-K---ED--KGKTQKRLLMERQER-ANEADGDVKNQDENFKRYPNDSEFPVDTGVNPYLNQVKAPPGHVTRTGGFHLSNTFNAHSHPISGVALHPKKQILATSSDDHTWKMWAVPSGDIIMTGEGHSDWVSDCDFHPTGSSLATTSGDSTVKIWDFSKAACVHTFTDHTAAVWSCSWHTCGDFLASSSMDNTAKVWDINSLRCRYTLRGHADSVNTIEFLPFSNTLLSSSADKTISLWDARTGLCAQTFYGH-------------MHSVNHATFNLKGDTIASCDSYGVVKLWDVRSVAPMASFEVGPHPSNKLAFDPSGGVLAIASNDSTIKMYEVGTGVISALVGHDDA---------------------------VQCLCFDRSGEFMVSGGSDSTVRIWS-----------------------------
>EOG091F00MC|Lottia_gigantea|NC04_Fiona_pinnata|TRANSCRIPT
M---------------------------------------------------------------------------------------------------------------------------------------SSNVETDKFYVE-------------------------------------------------------------------------------------------------------------------------------------------------------------------------------------------------------------------------------------------------------------------------------------------------------------------------------KEEITFDSDDDFVYEEVPVEEDYLPPELEEDLEAAVRTIREQNEDVEAR---------------------------------------------------------------VPREPSIKPCITKKPEVVDDFVRNFLVRMGLSRTLDCFQTEWYELQERGLLKYNDVGTVPDIYTRNMELDNEIEFLQKEANKFKGAALKAKETYVKLRKERDFHRMHHKRVVQEKNKLIDDIKRLKRHYAQFAPSMEALKARYEAAMKEKMLAHLERDRAVGQVNGLQSTLKNIEGFQGSGVM-----------G-N--TKETP---PE--KGKTQKALLVERQTRVIAASCGDVKELSKDFKRYPNDSEFPEDTGVNPYLNQVKVPPGHVTRTGGFHLSNTFSAHNYPISGVALHPKKQILATACDDYTWKMWAVPSGDIIMTGEGHNDWVSDCDFHPMGSSLATTSGDSTVKIWDFSKAACVHTFTDHTAAVWSCSWHTCGNFLASSSMDNTAKVWDINSLRCRFTLRGHADSVNTIEFLPFSNTLLSSSADKTISLWDARTGLCAQTFYGH-------------MHSVNHATFNLKGDTIASCDSYGVVKLWDVRSVAPMASFEVGPHPANKLTFDPTGCVLSIASNDSTIKMYEVNSGTIQSLVGHEDA---------------------------VQCLCFDRSGEFMVSGGSDAT----------------------------------
>EOG091F00MC|Lottia_gigantea|HW11_Eubranchus_exiguus|TRANSCRIPT
M---------------------------------------------------------------------------------------------------------------------------------------AGQMETDKYYVE-------------------------------------------------------------------------------------------------------------------------------------------------------------------------------------------------------------------------------------------------------------------------------------------------------------------------------KEEIIFDSEDDFAYEEVPVDEDFVPPELEEDLEAAVRTIREQTEDVEAR---------------------------------------------------------------VPRAPSAKPSIIKRPEVVDDFVRNFLIRMGLNRTLDSFQTEWYELQEKGLLKYNDIGTVPDVYTRNMELDNEIEFLQKEANKFKGAALKAKETYVKLRKERDFHRMHHKRVVQEKNKLIDDIKRLKRHYSQFAPSMEALKSRYETAMKEKMLANLERDRAVGQVTGLQSTLKNIENFQGNGVG-----------N-T--SANNE---TN--KGTTQKALAEERQKR-SAKNEADVKNQSKDFKRHPNDSEFPEDTGVNPLLNQVKVPPGHVSRTGGFHLSNTFSAHSYPISGVALHPKKQILATASDDNTWKMWAVPSGDIIMTGEGHTDWVSDCDFHPAGSSLATTSGDSTVKIWDFSKAACVHTFTDHTAAVWSCSWHTCGDFLASSSMDNTAKIWDINSLRCRFTLRGHADSVNTIEFLPYSNTLLSASADKTLSLWDARTGLCAQTFYGH-------------MHSVNHATFNLRGDTIASCDSYGVVKLWDVRSVAPMASFEVGPHPANKLAFDPSGSILAIASNDSTIKMYEVNTGNTQTLVGHEDA---------------------------VQCLCFDRSGEFMVSGGSDTTVRVW------------------------------
>EOG091F00MC|Crassostrea_gigas|JG23_Melibe_leonina|TRANSCRIPT
---------------------------------------------------------------------------------------------------------------------------------------------------------------------------------------------------------------------------------------------------------------------------------------------------------------------------------------------------------------------------------------------------------------------------------------------------------------------------------------------------------------------------------------------------------------------------------------------------------------------------------------------------------------------------------------------------------------------------------------------------------------------------------------------------------------------------------------------------------------------------KVPPGNVIRTGGFHLSNTFSAHSYPVSGVALHPKKQILATSSDDNTWKMWAVPSGDIIMTGEGHTDWVSDCDFHPAGS--------------------------------------------------------------------------------------------------------------GH-------------MHSVNQATFNLKGDTIASCDSYGVVKLWDVRSVAPMASFEVGPHPANKLAFDPSGGILAIASNDSLIKMYEVGSGSIIPLPGHEDA---------------------------VQCLCFDRSGEFMVSGGSDSTVRIW------------------------------
>EOG091F00MC|Lottia_gigantea|HW04_Calmella_cavolinii|TRANSCRIPT
M---------------------------------------------------------------------------------------------------------------------------------------AATVDTDKFYVE-------------------------------------------------------------------------------------------------------------------------------------------------------------------------------------------------------------------------------------------------------------------------------------------------------------------------------KEEITLDSDDEFVYEEVPVEDDSVPPELEEDLDAAVRTIREANEDANAR---------------------------------------------------------------VSREAQSKPAVIQKPEVVDDFVRNFLIRMGLNRTLDCFQTEWYELQERGLLGYTDIGTVPDVYTRNQELEDEIDFLKKETVRFRNAALKAKETYVKLRKERDFHRMHHKRIVQEKNKLIDDIKRLKRHYSQYAPNMEALRSRYEAAMKEKMLANLERDRAVSQVNGLQSTIKGMEGLAGINQQ-----------PPS--SEE-K---PP--KGPTHKQLLLERQRK-AQGADGDVKDLPDDFKRYPNDSEFPVDTGVNPYLNQVKAPPGHVTRTGGFRLSNTFTAHSHPISGVALHPRKQILATCSDDHTWKMWAVPSGDIIMTGEGHSDWVSDCDFHPAGSSLATTSGDSTVKIWDFSKAACVHTFTDHTAAVWSCSWHTCGDFLATSSMDNTAKVWDINSLRCRYTLRGHADSVNTIEFLPFSNTLLSSSADKTMSLWDARTGLCAQTFYGH-------------LHSVNHASFNLRGDTIASCDSYGVVKLWDVRSVAPMASFEVGPHPANKLAFDPSGGVLAIASNDSTIKMYEIGTGMVQALVGHEDA---------------------------VQCLCFDRTGEFMVSGGSDSTVRIW------------------------------
>EOG091F00MC|Lottia_gigantea|NC06_Pleurobranchaea_californica|TRANSCRIPT
M---------------------------------------------------------------------------------------------------------------------------------------AGNMDTDRYYVE-------------------------------------------------------------------------------------------------------------------------------------------------------------------------------------------------------------------------------------------------------------------------------------------------------------------------------KEEITLDSDDEFQYEEVAIDEDPVPPELEEDLDTVVRTIRELQEDTDAR---------------------------------------------------------------VPRDPSTKANVILKPEVVDDFVRNFLIRMGLTRTLDSFQTEWYELQERGLLKYNDIGTVPDVYSRNQELDNDIEFLQKEATRFKNAALKAKETYVKLRKERDFHRMHHKRVVQEKNKLIDDIKRLKRHYAQFAPNMEALKNRYEAAMKEKMLANLERDRAVGQVGGLQSTLKSMEGFQGGAAS-----------H-KT-AEM-K---DE--NGRTQKCLQIECQKR-AAAAGNDVKELPENFKRYPNDSEFPVDTGVNPYLNQVKAPPGQMTRTGGFHLSNTFNAHSHSISGVALHPSKQILATASDDRSWKMWAVPSGDIIMTGEGHTDWLSDCDFHPAGSSLATTSGDSTVKIWDFSKAACVHTFTDHTAPVWSCSWHTCGDFLATSSMDNTAKIWDLGSLRCRYTLRGHADSVNTIEFLPFSNTVLTSSADKTISLWDARTGLCAQTFYGH-------------MHSVNHATFNLKGETIASCDSYGIVKLWDVRSVAPVASIDCGPHPANKLAFDPSGGVLSVASNDSTIKMYEVGNALIQALVGHEDA---------------------------VQCLCFDKSGEFMVSGGSDSTVRIWS-----------------------------
>EOG091F00MC|Lottia_gigantea|HW03_Berthella_plumula|TRANSCRIPT
M---------------------------------------------------------------------------------------------------------------------------------------AGNMDTDKYYVE-------------------------------------------------------------------------------------------------------------------------------------------------------------------------------------------------------------------------------------------------------------------------------------------------------------------------------KEEITLDSDDEFQYEEVAIDEDPVPPELEEDLDTAVRTIRELHEDTDAR---------------------------------------------------------------VPREPSTKPNVLFKPEVVDDFVRNFLIRMGLTRTLDSFQTEWYELQERGLLKYSDIGTVPDVYTRNQELDNDIEFLQKEAVRFKTAALKAKETYVKLRKERDFHRMHHKRVVQEKNKLIDDIKRLKRHYSQFAPNMELLKNRYESAMKEKMLANLERDRAVGQVSGLQSTLKSMEGFQGSGLS-----------H-H--SADKK---HG--KGQTQRALLEERQKK-DINSEGDVKELPENFKRYPNDSEFPVDTGVNPYLNQVKAPPGHVARTGGFHLSNTFNAHSHAISGVALHPRKQILATASDDRTWKMWAVPSGDIIMTGEGHTDWVSDCDFHPAGSSLATTSGDSTVKIWDFSKAACVHTFTDHTAPVWSCSWHTCGDFLASSSMDNTAKIWDLGSFRCRYTLRGHADSVNTIEFLPFSNTLLSSSADKTISLWDARTGLCAQTFYGH-------------LHSVNHATFNLKGDTIASCDSYGVVKLWDVRSVAPMASIEVGPHPANKLTFDPSGGVLAIASNDSTIKMYEVGNALVQALVGHEDA---------------------------VQCLCFDRSGEFMVSGGSDSTVRIW------------------------------
>EOG091F00MC|Lottia_gigantea|NC05_Hermissenda_crassicornis|TRANSCRIPT
------------------------------------------------------------------------------------------------------------------------------------------------------------------------------------------------------------------------------------------------------------------------------------------------------------------------------------------------------------------------------------------------------------------------------------------------------------------------------------------------------------------------------------------------------------------------------------------------------------------------------------------------------------------------------------KYKGAALKAKETYVKLRKERDYHRMHHKRVVQEKNKLIDDIKRLKRHYSQFAPNMEALKARYEAAMKEKMLANLERDRAVGQVNGLQSTLKSIEEFQGSGVT-----------R-K--PESAP---PE--KGKTQKALMMERQRRQAVEAGGDVKELPRDFKRFPDDSEFPVDTGVNPYLNQVKAPPGHVTRTGGFHLSNTITAHSYPISGVALHPKKQILATSSDDNTWKMWAVPSGDIIMTGEGHTDWVSDCDFHPAGSSLATTSGDSTVKIWDFSKAACVHTFTDHTAAVWSCSWHTC-------------------------------------------------------------------------------------------------------------------------------------------------------------------------------------------------------------------------------------------------------------
>EOG091F00MC|Crassostrea_gigas|NC02_Bathydoris_clavigera|TRANSCRIPT
---------------------------------------------------------------------------------------------------------------------------------------------------------------------------------------------------------------------------------------------------------------------------------------------------------------------------------------------------------------------------------------------------------------------------------------------------------------------------------------------------------------------------------------------------------------------------------------------------------------------------------------------------------------------------------------------------------------------------------------------------------------------------------EGFQGSGVF-----------Q-K--AESKA---ED--KAKTQKKLLMARQRK-ADGADGDVKNLPEHFKRYPNDSDFPADNGVNPYLNQVKAPPGHVTRGVRFHLTNTFNAHTHPISSISLHPRKKILATASDDNTWKMWAVPSGDIIMTGEGHSDWVSDCDFHPTGASLATTSGDSTVKIWDFSQAACVHTFTDHTAAVWSCSWHACGDFLASSSMDNTAKVWDINSLRCRFTLRGHTDSVNTIEFLPFSNTLLSSSADKTVSLWDARNGLCAQTFYGH-------------LHSVNHATFNLKGDTIASCDSYGMVKLWDVRSVAPMACFEVGPHPANKLAFEPSGGVLSIASNDSTIKMYDMDTGSLQTLAGHEDA---------------------------VQCLCFDHSGEFMVSGGSDSTVRIW------------------------------
>EOG091F00MC|Crassostrea_gigas|HW16_Hancockia_cfuncinata|TRANSCRIPT
----------------------------------------------------------------------------------------------------------------------------------------------------------------------------------------------------------------------------------------------------------------------------------------------------------------------------------------------------------------------------------------------------------------------------------------------------------------------------------------------------------------------------------------------------------------------------------------------------------------------------------------------------------------------------------------------------------------------------------------------------------------------------------------------------------------------RSKTQKMLLMERQKK-AEGADGDVKEQPENFKRYPNDSDFPVDNGVNPLLNQVKITPGNVNRSAYLHLSNTFQAHNFPISGVCLHHKKSILATASDDNTWKMWAVPSGEIIMTGEGHSDWVSDVDFHPAGSSLATTSGDSTVKIWDFSKAACVHTFTDHTAAVWSCSWHTCGSFLASSSMDNTAKVWDINSLRCRFTLRGHADSVNTIEFLPYSNTLLSSSADKTLSLWDARTSLCAQTFYGH-------------THSVNHATFNMRGDTIASCDSYGVVKLWDVRSVAPMASFGVGPHPANKLAFDPSGGTIAIASNDSAIKMYDISTGVLQSLVGHEDA---------------------------VQCLCFDRSGEYMVSGGSDSTIRIW------------------------------
>EOG091F00MC|Crassostrea_gigas|JG17_Hancockia_uncinata|TRANSCRIPT
----------------------------------------------------------------------------------------------------------------------------------------------------------------------------------------------------------------------------------------------------------------------------------------------------------------------------------------------------------------------------------------------------------------------------------------------------------------------------------------------------------------------------------------------------------------------------------------------------------------------------------------------------------------------------------------------------------------------------------------------------------------------------------------------------------------------RSKTQKMLLMERQKK-AEGADGDVKEQPENFKRYPNDSDFPVDNGVNPLLNQVKITPGNVNRSAYLHLSNTFQAHNFPISGVCLHHKKSILATASDDNTWKMWAVPSGEIIMTGEGHSDWVSDVDFHPAGSSLATTSGDSTVKIWDFSKAACVHTFTDHTAAVWSCSWHTCGSFLASSSMDNTAKVWDINSLRCRFTLRGHADSVNTIEFLPYSNTLLSSSADKTLSLWDARTSLCAQTFYGH-------------THSVNHATFNMRGDTIASCDSYGVVKLWDVRSVAPMASFGVGPHPANKLAFDPSGGTIAIASNDSAIKMYDISTGVLQSLVGHEDA---------------------------VQCLCFDRSGEYMVSGGSDSTIRIW------------------------------
>EOG091F00MC|Lottia_gigantea|NC03_Doris_kerguelenensis|TRANSCRIPT
-------------------------------------------------------------------------------------------------------------------------------------------------------------------------------------------------------------------------------------------------------------------------------------------------------------------------------------------------------------------------------------------------------------------------------------------------------------------------------------EVQLDSDDDFKYEEVPVDDDTIPPELXEDLDAAVKTIREANEDTEAS---------------------------------------------------------------VLREGAPKPGVVQKPEVVDDFVRNFLIRMGLHRTLDSFQTEWYELQERGLLNNEDVGAVPDIYTHNQELEMEVGFLKKESAKFRNAALKAKETYVKLRKERDFHRMHHKRVVQEKNKLIDDIKRLRRHYSQFPPAMEQLKTRYEAAMKEKMLANLERDRATSQVNGLQSTLKSMEGFHGGSSS-----------A-G--PQRKGDKSAK--LGPTQKALLEERRKQ-VEGSDGDVKDLPNPFKRYPNDSEFPPDNGVNPYLNQIKAPPGHVTRTGGFHLSNTFQAHSHAVSGVALHPRKQILATSSDDHTWKMWAVPSGDIIMTGEGHTDWVSDCDFHPTGSSLATTSGDSTVKIWDFSKAACVHTFTDHTAAVWSCSWHTCGDFLASSSMDNTAKVWDINSLRCRYTLRGHADSVNTIEFLVFSNTLLSSSADKTLSLWDARTGL---------------------------------------------------------------------------------------------------------------------------------------------------------------------------------------------
>EOG091F00MC|Lottia_gigantea|LotgiG189601
M---------------------------------------------------------------------------------------------------------------------------------------ASNGAAEKFYLE-------------------------------------------------------------------------------------------------------------------------------------------------------------------------------------------------------------------------------------------------------------------------------------------------------------------------------KEQLQADSDDEFQYEEVPVDEEFIPDEI-ENLDVTVRTIRESQEDLEAG---------------------------------------------------------------LRKESTARPSVTHEPEVVDDFVRNFLVRMGMNRTLDCFQTEWYELQQKGLLHEEDVDIVPDIYARNQDLDNEIKFLKKEVDKYRIAAIKAKETYVKLRKERDYHRMHHKRVVQEKNKFIDDIKRLKRHYQQYEPTLHQLKRKYEVAMKEKMLAKLERDRAVGQVNGLQSTLKSMESFKGTSSTS----------L-Q--GSRKGDNQDK--LGPTQRALAIEREKR-M---EEDVGLLPEDFKRYPNDSEFPIDTGVNPYLSQSKAPPSHLTRTGGFRLSHTIQAHSHSVSGVALHPRKQILVTSSDDNSWKMWAVPSGDIIMTGEGHTDWVSSCDFHPSGAKLATTSGDTTVKIWDFSKGECVHTFTDHTLAVWNCSWHSCGDFLGTCSMDNTSKIWDLNSLRCRFTLRGHTDSVNSIQFVPFSNTLITSSADKTLSLWDARTGLCTQTFYGH-------------MHSVNHATFNLRCDTLASCDSYGIFKLWDVRNGSEMVSVDIGPHPANHVAFDPSGSVLGISSNDSTIKMYEVASGQVTALYGHEDA---------------------------VQCALFDKSGEFMVSGGSDCTVRIWS-----------------------------
>EOG091F00MC|Lottia_gigantea|JG28_Scyllaea_fulva|TRANSCRIPT
---------------------------------------------------------------------------------------------------------------------------------------------------------------------------------------------------------------------------------------------------------------------------------------------------------------------------------------------------------------------------------------------------------------------------------------------------------------------------------------------------------------------------------------------------------------------------------------------------------------------------------------------------GKFKDSELTVVPDVYTRNHGFQQEVLLLREELEKARMVAAKAKESWDKFRKERDYHRMHHRRVVQEKNKLIVDLKRLKKHYEQYEPTLTELRHKYEVAMKEKMLMRLERDRYAAKAESLQKQLSQVEAV-----------------------------------------------------------------------------------------------RVAEFARTQVFKGHMGAISRVAFHPKIPVVATACDDHTWKMWSMPEGQLVLSGEGHRDWVSGISFHPRGSLVATSSGDATIKIWDVAKEKCKHTLTDHTQPVWACSFHDLGDFVVSCSMDQTVKAFDMTSMRCRQTFRGHVDSVNFVTFQPFSNNV---------------------------------------------------------------------------------------------------------------------------------------------------------------------------------------------------------------
