# Supplementary material for: Transcriptomics provides a robust framework for the relationships of the major clades of cladobranch sea slugs (Mollusca, Gastropoda, Heterobranchia), but fails to resolve the position of the enigmatic genus Embletonia
Source: BMC Ecol Evol. 2021 Dec 28;21:226. doi: 10.1186/s12862-021-01944-0 (PMC8895541; doi:10.1186/s12862-021-01944-0)
Supplement: Supplementary file 6 — Additional file 6. Archive S4: Unmasked multiple sequence alignments on amino acid level including Doris kerguelenensis and Calmella cavolini prior to the removal of outliers. [file 12862_2021_1944_MOESM6_ESM.zip › Archive_S4/Alignments/EOG091F010F.aa.fasta]

>EOG091F010F|Biomphalaria_glabrata|BGLTMP011943
MDTF------------------------------------------------------VDSSWY-FLRY------------------------------L-------------------DPKNENL-------------PFDPAVVNKYMPDLGIGG---ERISEQLHDWLISRQRYWGTPIPIIHCGTCG------------------------GLVNWDPVDQTVLAHEQIDDSGCSWRSGAKVEKKYLKQWFLRDTTFSESLLQGLQEVDPALWRDVIDIQRNWISSCTGHRIDFTVQLES----------------------------------------------------------------------------------REKEELPL-------------------------------------------------------------------------------------------------------------------------------------SVYTETLELI---------------------------------------YGVSHLCVK--SSNHLCV------------------------------------DLNITTPGA-VLPAYAIHPLT-----GEHLNNIDRMKKQLMEFGFSF---------------DWS----------------------------------------------------------------------------------------------------------------------------------------------------------------------RVNNVA-IADIGVAYKDLSSLTTELALDLVTKDSTFID-QFSQYTVQKYSFFH----------DK-HKASLKLTIPEYKFPIASETTAQLRKQEKKLSKQKKRLYSV
>EOG091F010F|Lottia_gigantea|HW09_Doto_sp|TRANSCRIPT
-------------------------------------------------KLTRDARLEIEQHWQPLLQEHHSQQANLAESLEASGKEKFYVLSMFPYPSGNLHMGHVRVYTLSDVMARYQRLRGK-VVIHPMGWDAFGLPAENAAIERGVRPKDWTYSNIQRMRKQLKSLGFSFDWHREI-------ATCDPEYYKGTQYIFLKMFEKGLVYQKKGLVNWDPIDMTVLAAEQIDETGRSWRSGVAVEEKYLKQWYFRNTVFSESLLDGLKEVDPALWRDVISLQRNWISTLSGHRIELDLVMPD----------------------------------------------------------------------------------GA-EEAPL-------------------------------------------------------------------------------------------------------------------------------------IVYTENLDLV---------------------------------------YGVSHVFVS--PSHHLAR------------------------------------DFGVA---------------------------------------------------------------------------------------------------------------------------------------------------------------------------------------------------------------------------------------------------------------------------------------------------------------------------------------------
>EOG091F010F|Biomphalaria_glabrata|JG22_Lomanotus_vermiformis|TRANSCRIPT
-----------------------------------------------------------------------------------------------------------------------------------------------------------------------------------------------------------------------------------------------------VEQKYLKQWYLRSTVFSESLLDGLQEVDPSLWRDIILLQKNWISKLSGHRIEF----------------------------------------------------------------------------------------------------------------------------------------------------------------------------------------------------------------------------------------------------------------------------------------------------------------------------------------------------------------------------------------------------------------------------------------------------------------------------------------------------------------------------------------------------------------------------------------------------------------------------------------------------------------------------------------------
>EOG091F010F|Lottia_gigantea|JG20_Learchis_evelinae|TRANSCRIPT
-------------------------------------------------KLSSAIRHEIEEHWQPLVQEFDTKQSNLADTPQNAGKDKFYALSMFPYPSGNLHMGHVRVYTLSDVMARYQRLKGK-TVIHPIGWDAFGLPAENAAIERRIRPKDWTYSNIERMRKQFKSMGFSFDWNKEL-------ATCDPAYYKWTQYIFLKMFEKGLAIQQKGLVNWDPVDRTVLAAEQIDETGRSWRSGVKVEQKYLKQWYLRNTVFSESLLDGLKEVDPALWRDIILLQKNWISELTGHRIEFRLVMPD----------------------------------------------------------------------------------GS-QESPL-------------------------------------------------------------------------------------------------------------------------------------SVYTENLDLL---------------------------------------YGVSHVSVA--LSHHL----------------------------------------------------------------------------------------------------------------------------------------------------------------------------------------------------------------------------------------------------------------------------------------------------------------------------------------------------------------------------------------
>EOG091F010F|Lottia_gigantea|JG32_Unidentia_angelvaldesi|TRANSCRIPT
-------------------------------------------------KLSKDIRFEIEEHWQPLIQEYDRIQSELSASAENAHKKKFYALSMFPYPSGNFHMGHVRVYTLSDVMARYQRLKGK-MVVHPIGWDAFGLPAENAAIERGVRPKDWTYSNIERMRKQLKALGYSFDWNREF-------ATCDPGFYRWTQYIFLKMFEHGLVFQKKGLVNWDPVDMTVLAEEQIDENGRSWRSGVKVEKKYLKQWYIRNTVFSQTLLDGLNEVDPALWRDIILLQRNWISNLDGHRIEFKLVMPD----------------------------------------------------------------------------------GS-DEAPL-------------------------------------------------------------------------------------------------------------------------------------SVYTENLDLI---------------------------------------YGVSHLFVA--LSHHL----------------------------------------------------------------------------------------------------------------------------------------------------------------------------------------------------------------------------------------------------------------------------------------------------------------------------------------------------------------------------------------
>EOG091F010F|Lottia_gigantea|HW10_Embletonia_pulchra|TRANSCRIPT
------------------------------------------------------------------------------------------------------------------------HLKGK-MVIHPMGWDAFGLPAENAAIEKGVRPKDWTYSNIETMRKQLKRLGFSFDWSREF-------ATCDPSYYRWTQYIFLKMFEQGLVFQKKGLVNWDPIDMTVLANEQIDETGRSWRSGVQVEQRHLKQWYLRNTVFSESLLEGLNEVDPSLWRDIISIQRNWISDLHGHRIDFKLVMPD----------------------------------------------------------------------------------CS-DESSL-------------------------------------------------------------------------------------------------------------------------------------NVYTENLDLI---------------------------------------YGVSHLFIS--LSHHL----------------------------------------------------------------------------------------------------------------------------------------------------------------------------------------------------------------------------------------------------------------------------------------------------------------------------------------------------------------------------------------
>EOG091F010F|Lottia_gigantea|JG28_Scyllaea_fulva|TRANSCRIPT
-------------------------------------------------KLSRDIRLKVEEHWQPLIEDFDRRQSELSNSPEHAKKEKFYALSMFPYPSGNLHMGHVRVYTLSDIMARYQRLKGK-MVIHPIGWDAFGLPAENAAIERGVRPKDWTYSNIERMRKQFKSLGFSFDWSREF-------ATCDPEYYRWTQYIFLKMFEQGLVFQQKGLVNWDPVDMTVLAAEQIDDTGRSWRSGVVVEKKHLKQWYLRNTAFSESLLEGLKEVDPALWRDIILLQRNWISELKGHRIQFELAMPN----------------------------------------------------------------------------------NS-MESPL-------------------------------------------------------------------------------------------------------------------------------------VVYTENLDLI---------------------------------------YGVSHLFVT--PSHHLHSIGLVKHREPFRDLLTQGMVKAMTYRIEDTGQYFHAKDVDMSGPNP-VVAETGQKLVAEWDKMGKSKLNGVVPEDILSEFGVDSTRLCMLSNVAPQSDRNWCNSAFKGVLNWQGRMWALV---------------------------------------------------------------------------------------------------------------------------------------------------------------------------------------------------------------------------------------------------------------
>EOG091F010F|Lottia_gigantea|HW07_Cuthona_caerulea|TRANSCRIPT
-------------------------------------------------KLSKDIRFEIEDHWKPLIKEFDEIQSENAALPNN-GKDKFYALSMFPYPSGNFHMGHVRVYTLSDVMARYQRLKGK-MVIHPMGWDAFGLPAENAAIERGIRPKDWTYSNIEKMRKQLKDMGFSFDWNREF-------STCDPAYYKWTQFIFLKMFENRLVFQKKGVVNWDPVDMTVLAAEQIDDTGRSWRSGVQVEKKYLRQWFFRNTVFSESLLEGLNEVDPALWRDIILLQKNWISDLNGHRIEFNLIRDD----------------------------------------------------------------------------------GC-YEDPL-------------------------------------------------------------------------------------------------------------------------------------SVYSENLDLI---------------------------------------YGVSHLFVA--LSHHL----------------------------------------------------------------------------------------------------------------------------------------------------------------------------------------------------------------------------------------------------------------------------------------------------------------------------------------------------------------------------------------
>EOG091F010F|Lottia_gigantea|HW18_Janolus_cristatus|TRANSCRIPT
-------------------------------------------------KLSRDLRFEIEEHWQPDIQEYDKQTNSSH-T-DNADKEKFYALSMFPYPSGNLHMGHVRVYTLSDVMARYQRLKGK-MVIHPMGWDAFGLPAENAAIEKGVRPKDWTYSNIERMRKQLKSLGFSFDWDMEF-------ATCDPSYYRWTQFIFLKMFEKGLVFQKKGLVNWDPVDMTVLASEQIDDTGRSWRSGVLVEQKYLKQWYLQTTVFSESLLDGLNEVDPSLWRDIIQMQRNWISDLDGHGIQFRLKLPE----------------------------------------------------------------------------------ES-EEAPL-------------------------------------------------------------------------------------------------------------------------------------FVYTENLDLI---------------------------------------YGVSHLYVT--PSHHL----------------------------------------------------------------------------------------------------------------------------------------------------------------------------------------------------------------------------------------------------------------------------------------------------------------------------------------------------------------------------------------
>EOG091F010F|Crassostrea_gigas|CGI_10022255
---------------------------------------------AT--KFTPEVRAEIENHWIPLLQEKNDKRSLNKI---QDSQEKFYVLSMFPYPSGKLHMGHVRVYSISDVIARFHRLNGK-DVIHPMGWDAFGLPAENAAIEHGELPEVWTRRNISAMRKQLDSMCYSFDWLTEY-------ATCDPEYYKWTQFIFLKMFEAGLVEQREEVVNWDPVDQTVLANEQIDEKGCSWRSGAKVQEKYQRQWFIKTTAYAKSLLDGLSEVDDNLWKDVKKLQRRWIGNCDGTRIDFKLKFQD----------------------------------------------------------------------------------KD-DKKAIPCINDEDKSVADDMGFSYDYVVDENYVVKSGQFSGLSRDEAREAVLEYAKEKKIGGHLISLDSKDWLISRQRYWGTPIPIIHCSNCNAVPVPLKDLPVKLPAITE--FTGKSSPLKQSTDWLKVTCPKCGSPAERETDTMDTFVDSSWYFLRYLDAHNTEAPFSSYKANKYMPVDLYIGGKEHAILHLYFARFFNHFLCDSGLLKHREPFIHLLTQGMVMGESYCVKSSGKYLRKDQVDFSGEKP-VEKGTGEEVLVQWEKMSKSKYNGVDPQDVIDQYGVDATRLAILGTVPPKANREWSEQAFVNITRWQGRVWSTITTYIELAK--D-P---KSS--EMDPKK--LTKIENALFQDRNHLIHEVTISLETLFNTSIVMTLLFDFMKKIK-GVPDGAKHVSKEYEKCLADMIIMIAPFAPSFAEELWAGLSSVARS--KDYQWHKSIFDQRWPSVDTNMMVKVKLVMNGGKSVGQISVKLKDCGCLSEEEVLQLCKKEAKFNR-SVGDSFVGFQWSQNEFLQHVLDFSVPSHEQQNQNFKEERGEN--------------------------
>EOG091F010F|Lottia_gigantea|NC04_Fiona_pinnata|TRANSCRIPT
----------------------------------------------------------------------------------------------------------------SDVMARYQRLKGK-MVIHPMGWDAFGLPAENAAIDKGIRPKDWTYSNIEKMRKQLKDMGFSFDWNREF-------ATCDPAYYKWTQFIFLKMFEKDLVYQKKDVVNWDPVDMTVLADEQIDDTGRSWRS---------------------------------------------------------------------------------------------------------------------------------------------------------------------------------------------------------------------------------------------------------------------------------LHVNCPKCGGPATRETDTMDTFVDSSWYYLRYLDPHNDTLPFDSEKVGQLMPVDLYVGGKEHAVLHLYYARFINHFLHSIGLVK---------------------------------------------------------------------------------------------------------------------------------------------------------------------------------------------------------------------------------------------------------------------------------------------------------------------------------------------------------------------------------
>EOG091F010F|Lottia_gigantea|LotgiG216293
MITCRKTHVTWCVLRHIRSLYSTVNDNHSIV----S-LFSKTGNWAT--ELNNDVRIEIENHWKPQLKEHDIKYRSLQTS-DKSEKEKFYVLSMFPYPSGSLHMGHVRVYTISDAMARFNRLGGK-EVIHPMGWDAFGLPAENAAIERGEIPQDWTKKNIESMKKQLEDLCCSFDWDREL-------ATCDPKYYKWTQYIFLKMFEAGLVYRKQAEVNWDPIDQTVLADEQINEEGLSWRSGAKVEKRNLPQWYIQTTKYAKSLIDGLSEVNADLWGDVISNQKNWIGKLAYPIHFKYKVNGQVQEDCLTVKMTHLEYIYGISHINITSLHPLFQIYQVSSLLYTLLFEEEKTIYCITAVHPLTDSDIPVYYTEQSIQLDNTAARQD-SHVAIPSINSSDQLEADRLGLSWIDVIDSKAKIVNSNQV--------------TFKMKMLGEVTSSRLTDWLISRQRYWGTPIPIIHCPKCQVM--NIEDLPVELP-RVKQLSNKGSSPLSQIEEWVNCQCPKCVGDAKRETDTMDTFVDSSWYYLRYLDVNNQQLPVSKQLADQYLPVDLYIGGKEHAVLHLYFARFFNHFLNDIGILKHREPFIDLLTQGMVLGQSCQVKSTGQYVPADQVNIKGNGG-VEKATGEPVELQWEKMSKSKYNGVDPQDVIKEYGVDPTRLCILSSVSPMSNRYWSEKEYKGILKWQYRIWVLIGDYMKYSK--Q---DYT-----TSTSD--LIHWNQELFEARNSSVHEVTYQMRKNYMINAAISRLQKFTNILK-KCPPGIMRNCEEFERCLADLIIMLAPFSPMFACEYWAGVSSTVNFTHSLYQWDRIVLDQTWPLVDDNYQYEMSIKKNERD-QFSIKLPLGRLNDWTYEEAVVLAQSDPQFMK-HFKNVHIKHKSFRI----------EKDYKAWLTMHVGKEKKTRESENIADEHLNAHS-----------
>EOG091F010F|Crassostrea_gigas|HW21_Tritonia_manicata|TRANSCRIPT
----------------------------------------------------------------------------VINCNELSG--------------L-------------------CREDAL-EEVRKR----------------------------------------------------------------------------------------------------------------------------------------------------------------------------------------------------------------------------------------------------------------------------------------------------------------------ALELGVGGERISARLNDWLISRQRYWGTPIPVIHCPNCQAVPVPFEDLPVELPVLDRLTAKDGKSPLAENEKWLNVPCPKCQSPSKRETDTMDTFVDSSWYFLRFLDPHNETTPFDPMKVEKFMPVDLYVGGKEHAVLHLYYARFFHHFLYSLGLVKQREPFRDLLTQGMVKAMTYWIETTGQYFRANEIDLSGTVP-VVAKTREQVKMEWDKMGKSKFNGVNPEDVLKEFGVDSMRICMLSNVAPQSDRQWCNSAFKGILNWQGRIWSLVT--------------------------------------------------------------------------------------------------------------------------------------------------------------------------------------------------------------------------------------------------------------
>EOG091F010F|Lottia_gigantea|NC07_Tritonia_diomedea|TRANSCRIPT
----------------------------------EN-IFSNRDVMLGISSVSDLSRETVERLGLPNVQV------------------------------L-------------------DSSGQKIINSNEL----------------------------------------------------------------------------------------------------------------------------------------------------------------------------------------------------------------------------------------------------------------------------------------------------------------------TLQLRVGGERISARLNDWLISRQRYWGTPIPVVHCPNCQVVPVPYEDLPVELPVMDKLTAKDGKSPLADDEKWLNVPCPKCGSPAKRETDTMDTFVDSSWYFLRYLDPHNETMPFDPERIEKLMPVDLYVGGKEHAVLHLYYARFVYHFLYSLGLVNHREPFRDLLTQGMVKAMTYWIETTGQYFPANEIDLSGPVP-VVAETGEQVKMEWDKMGKSKFNGVNPEDILTEFGVDSTRLCMLSNVAPQSDRQWCNTAFKGVLNWQGRIWSLV---------------------------------------------------------------------------------------------------------------------------------------------------------------------------------------------------------------------------------------------------------------
>EOG091F010F|Crassostrea_gigas|JG11_Dondice_occidentalis|TRANSCRIPT
----------------------------------------------------------------------------------------------------------------------------------------------------------------------------------------------------------------------------------------------------------------------------------------------------------------------------------------------------------------------------------------------------------------------------------------------------------------------------------------------------------------------------------------------AKRETDTMDTFVDSSWYFLRYLDPHNNEMPFDPKEAEKSTPVDLYVGGKEHAVLHLYYARFIYHFLHSLGLVRQREPFRDLLTQGMVKAMSYRIEETGQYFHVSKVDLSGPKP-VLEETGEELVGEWDKMGKSKLNGVNPEDVLSEFGVDSTRLCMLYNVAPQS--------------------------------------------------------------------------------------------------------------------------------------------------------------------------------------------------------------------------------------------------------------------------------------
>EOG091F010F|Crassostrea_gigas|JG12_Dondice_parguerensis|TRANSCRIPT
-----------------------------------------------------------------------------------------------------------------------------------------------------------------------------------------------------------------------------------------------------------------------------------------------------------------------------------------------------------------------------------------------------------------------------------------------------------------GERISMKLRDWLISRQRYWGTPIPIIHCPTCKTVPVPYEDLPVELPDRDKLTTKDGKSPLEEDEKWLHVACPKCGGPAKRETDTMDTFVDSSWYFLRYLDPHNNEMPFDPKEAEKSTPVDLYVGGKEHAVLHLYYARFIYHFLHSLGLVRQREPFRDLLTQGMVKAMSYRIEETGQYFHVSKVDLSGPKP-VLAETGQELVGEWDKMGKSKFNGVNPEDVLSEFGVDSTRLCMLYNVAPQPERQWCNSVF--VLNWQGRIWSLVTKQRDLAKMGD-GNETV-----LKIDA--QEEWETKINNTRNFIINNVNFQFDRTYNINSAISRLQTFVTWLLQQVPPEVASSSQAYERCLGDLIVMMGPMTPHFASELWQGLQCITKH--NTHQWDKNVLEQRWPVIDDDFLM---------------------------------------------------------------------------------------------------------------
>EOG091F010F|Crassostrea_gigas|HW02_Berghia_verrucicornis|TRANSCRIPT
----------------------------------------------------------------------------VINSHELTG--------------L-------------------SRQEAL-EKVRQK----------------------------------------------------------------------------------------------------------------------------------------------------------------------------------------------------------------------------------------------------------------------------------------------------------------------ALELGVGGERISTRLHDWLISRQRYWGTPIPIIHCPSCKAVPVPYEDLPVELPERDKLTSKDGKSPLAEDEKWLHVTCPKCGGPAKRETDTMDTFVDSTWYFLRYLDPHNQQMPFDPNMVNKFTPVDLYVGGKEHAVLHLYFARFIHHFLHSLGFVSHREPFRDLLTQGMVKAMSYRIAETGQYFHVDDVDLTGPVP-VLAKTRQELVADWDKMGKSKLNGINPEDVLSEFGVDSTRLCMLSNVAPQSDRQWCNSAFKGVLSWQGRIWSLVS--------------------------------------------------------------------------------------------------------------------------------------------------------------------------------------------------------------------------------------------------------------
>EOG091F010F|Crassostrea_gigas|JG04_Berghia_stephanieae|TRANSCRIPT
--------------------------------------------------------------------------------------------------------------------------------------------------------------------------------------------------------------------------------------------------------------------------------------------------------------------------------------------------------------------------------------------------------------------------------------------------------------------------------QRYWGTPIPIIHCPSCKAVPVPYGDLPVELPERDKLTSKDGKSPLAEDEKWLHVTCPKCGGPAKRETDTMDTFVDSTWYFLRYLDPHNQQMPFDPNTVNKFTPVDLYVGGKEHAVLHLYFARFIHHFLHSLGLVSHREPFRDLLTQGMVKAMSYRIAETGQYFHVDDVDLTGPVP-VLAETRQELVAEWDKMGKSKLNGINPEDVLSEFGVDSTRLCMLSNVAPQSDRQWCNSAFKGVLSWQGRIWSLVSRQRELA--------------------------------------------------------------------------------------------------------------------------------------------------------------------------------------------------------------------------------------------------------
>EOG091F010F|Lottia_gigantea|HW17_Hermissenda_crassicornis|TRANSCRIPT
------------------------------SVKDED-IFSKKDVMLGIPSASSQARETAERLGLPITDV------------------------------L-------------------DSTGAL-EDMRRK----------------------------------------------------------------------------------------------------------------------------------------------------------------------------------------------------------------------------------------------------------------------------------------------------------------------ALDLGVGGERISAKLHDWLISRQRYWGTPIPIIHCPTCKAVPVPYEDLPVELPDREKLTTKDGKSPLAEDEKWLNVACPKCGGPATRETDTMDTFVDSSWYFLRYLDPHNDKMPFGPKVVKKFTPVDLYVGGKEHAVLHLYFARFIHHFLHSLGMVSHREPFRDLLTQGMVKAMTYRIEETGQFFHVSDVDLTGPVP-VVAETGQKLIGEWDKMGKSKFNGIKPEDVLSEFGVDSTRLCMLYNVAPQSYRQCCNSTFKGVLNWQGRIWSLVTKQRDLA--TG---RDADK--NLQNDE--REEWETKINNTRNFIVNNVNFQFDRTYNINSGISRLQTFVSWLL-QVPPEIAVSSKAYERCLGDLVVMVSPMAPHFASEVWQGLKGVAKH--GTHQWDESVLGQTWPSIDDNFLMPLTIEVNKVE-MTEVGIPYKEFDRLTAHHALDAVKKDKFFLD-NFSNMSIKSSKFKM----------VPGHKAQIQLSI--------------------------------
>EOG091F010F|Lottia_gigantea|JG18_Hermissenda_opalescens|TRANSCRIPT
------------------------------SVKDED-IFSKKDVMLGIPSASSQARETAERLGLTITDV------------------------------L-------------------DSTGAL-EEMRRK----------------------------------------------------------------------------------------------------------------------------------------------------------------------------------------------------------------------------------------------------------------------------------------------------------------------ALDLGVGGERISAKLHDWLISRQRYWGTPIPIIHCPTCKAVPVPYEDLPVELPDREKLTTKDGKSPLAEDEKWLNVACPKCGGPATRETDTMDTFVDSSWYFLRYLDPHNDKMPFDPKVVKKFTPVDLYVGGKEHAVLHLYFARFIHHFLHSLGLVSHREPFRDLLTQGMVKAMTYRIEETGQFFHVSDVDLTGPVP-VVAETGQELIGEWDKMGKSKFNGIKPEDVLSEFGVDSTRLCMLYNVAPQSDRQWCNSTFKGVLNWQGRIWSLVTKQRDLA--TG---RDADK--NLQND--VREEWETKISDTRNFIVNNVNFQFDRTYNINSGISRLQTFVSWLL-QVPPEIAVSSKAYERCLGDLVVMVSPMAPHFASEVWQGLKGVAQH--GTHQWDESVLGQTWPSIDDNFLMPLTLEVNKVE-MTEVGIPYKEFDRLTAHHALDAVKKDKFFLD-NFSNMSIKSSKFKM----------VPGHKAQIQLSI--------------------------------
>EOG091F010F|Lottia_gigantea|NC05_Hermissenda_crassicornis|TRANSCRIPT
------------------------------SVKDED-IFSKKDVMLGIPSASSQARETAERLGLTITDV------------------------------L-------------------DSTGAL-EEMRRK----------------------------------------------------------------------------------------------------------------------------------------------------------------------------------------------------------------------------------------------------------------------------------------------------------------------ALDLGVGGERISAKLHDWLISRQRYWGTPIPIIHCPTCKAVPVPYEDLPVELPDREKLTTKDGKSPLAEDEKWLNVACPKCGGPATRETDTMDTFVDSSWYFLRYLDPHNDKMPFDPKVVKKFTPVDLYVGGKEHAVLHLYFARFIHHFLHSLGLVSHREPFRDLLTQGMVKAMTYRIEETGQFFHVSDVDLTGPVP-VVAETGQELIGEWDKMGKSKFNGIKPEDVLSEFGVDSTRLCMLYNVAPQSDRQWCNSTFKGVLNWQGRIWSLVTKQRDLA--TG---RDADK--NLQND--VREEWETKISDTRNFIVNNVNFQFDRTYNINSGISRLQTFVSWLL-QVPPEIAVSSKAYERCLGDLVVMVSPMAPHFASEVWQGLKGVAQH--GTHQWDESVLGQTWPSIDDNFLMPLTLEVNKVE-MTEVGIPYKEFDRLTAHHALDAVKKDKFFLD-NFSNMSIKSSKFKM----------VPGHKAQIQLSI--------------------------------
>EOG091F010F|Crassostrea_gigas|JG21_Limenandra_confusa|TRANSCRIPT
---------------------------------------------------------------------------------------------------------------------------------------------------------------------------------------------------------------------------------------------------------------------------------------------------------------------------------------------------------------------------------------------------------------------------------------------------------------VGGERISARLRDWLISRQRYWGTPIPIIHCPKCKAVPVPYEDLPVELPDRDKLATKDGKSPLAEDKKWLHVACPSCGGPAERETDTMDTFVDSTWYFLRYLDPHNKDMPFDPEKVNKFTPVDLYVGGKEHAVLHLYFARFIHHFLHSIGLVSHREPFRDLLTQGMVKAVTYRIPETGQYFHVDDVDLKGRVP-VVARTGQELVAEWDKMGKSKLNGINPEDVLSEYGVDTTRVCMLSNVAPQSDRPWCNTAFKGVIGWQGRIWSLVS--------------------------------------------------------------------------------------------------------------------------------------------------------------------------------------------------------------------------------------------------------------
>EOG091F010F|Lottia_gigantea|HW06_Cratena_peregrina|TRANSCRIPT
------------------------------SVKDEE-IFSKRDVMLGIPSINDQARQTAERLDVPIVEV------------------------------L-------------------DSSGDGLINSNEK----------------------------------------------------------------------------------------------------------------------------------------------------------------------------------------------------------------------------------------------------------------------------------------------------------------------ALDLKVGGERISSRLNDWLISRQRYWGTPIPIIHCPTCKVVPVPYQDLPVELPDRDKLTAKDGKSPLAEDAEWLHVSCPKCSGPATRETDTMDTFVDSTWYFLRYLDPHNTDMPFDPDIVNKLTPVDLYVGGKEHAVLHLYFARFVHHFLHSIGLVKHREPFRDLLTQGMVKAMTYRIEETGQYFHVSDVDLTGPVP-VVAATGQELVTEWDKMGKSLLNGINPEEVLTDFGIDSTRLCMLSNVAPQSDRNWTNSAFKGVLNWQSRIWSLV---------------------------------------------------------------------------------------------------------------------------------------------------------------------------------------------------------------------------------------------------------------
>EOG091F010F|Lottia_gigantea|HW13_Favorinus_branchialis|TRANSCRIPT
------------------------------SVRDED-IVSKRNVMLGIPSVCDQARQTAERLGLPVVEV------------------------------L-------------------DSSGCRLINSQEL----------------------------------------------------------------------------------------------------------------------------------------------------------------------------------------------------------------------------------------------------------------------------------------------------------------------TLELRVGGERISARLNDWLISRQRYWGTPIPIIHCPICKVVPVPYKDLPVELPDRDTLTAKDGKSPLAEDEKWLNVSCPKCGGPATRETDTMDTFVDSTWYFLRYLDPHNEHMPFDPEKVRKFTPVDLYVGGKEHAVLHLYFARFVHHFLHSIGLVNHREPFRDLLTQGMVKAMTYRIEETGQYFHVSDVDLTGEVP-VVAATGQELVTEWDKMGKSLLNGINPEDVLSEFGVDSTRLCMLSNVAPQSDRNWCNTAFKGVLNWQSRIWSLVTRQRELA--LQ---QQQ-----QTVVD--RDEWEKKIDSTRNLIVNNVNFQFERTFNINSAISRLQSLVSWLL-QVPPTVYRSSQAYERCLCDLVVMLSPMAPHFAAELWTGLRGVAKH--DTHQWDESVLGQRWPEIDDDFLMPLTLEINNVK-MTEIGIPYKEFDQLTSDLALEAVKKDQYFLD-YFSAMTIKSSNFRA----------MEGHKAKINLNI--------------------------------
>EOG091F010F|Lottia_gigantea|JG15_Favorinus_auritulus|TRANSCRIPT
------------------------------SVRDED-IFSKRNVMLGIPSVCDQDRQTAERLGLPIVEV------------------------------L-------------------DSSEAM-EKSCMK----------------------------------------------------------------------------------------------------------------------------------------------------------------------------------------------------------------------------------------------------------------------------------------------------------------------ALGLRVGGERISARLNDWLISRQRYWGTPIPIIHCPICKVVPVPYEDLPVELPDRDKLTAKDGKSPLADDENWLNVSCPKCGGPATRETDTMDTFVDSTWYFLRYLDPHNEHMPFDPEKVSKFTPVDLYVGGKEHAVLHLYFARFIHHFLHSIGLVNHREPFRDLLTQGMVKAMTYRIEETGRYFHVSDVDLTGEVP-VVAATGQELVTEWDKMGKSLLNGINPEDVLREFGVDSTRLCMLSNVAPQSDRNWCNTAFKGVLNWQSRIWSLVTRQRELA--LQ---QQT-----TNVVD--GDEWEKKIDSTRNIIINNVNFQFERTFNINSAISRLQSLVSWLL-QVPPTVCRSSQAYERCLCDLVVMLSPMAPHFAAELWAGLRGVAKH--DTHQWDESVLGQRWPEIDDDFLMPLTLEINYVK-MTEIGIPYKEFDQLTADLALEAVKKDRYFLD-HFSAMTIKSSNFSA----------MEGHKAKINLN---------------------------------
>EOG091F010F|Crassostrea_gigas|JG25_Palisa_papillata|TRANSCRIPT
-----------------------------------------RDVMLGIPSVSDQARQTADRLGLDTVEVLDPSGDCLINSNEMTG--------------L-------------------TRQEAM-EKAREK----------------------------------------------------------------------------------------------------------------------------------------------------------------------------------------------------------------------------------------------------------------------------------------------------------------------ALELGVGGERISARLHDWLISRQRYWGTPIPVIHCPTCQVVPVPYKDLPVELPDRDKLTAKDGKSPLAEDKKWLNVPCPKCGGPATRETDTMDTFVDSTWYFLRYLDPYNTEMPFDPKKVDDFTPVDLYIGGKEHAVLHLYFARFVHHFLYSLGLVRHREPFRDLLTQGMVKAMSYRIEETGQYFHVSDVDLTGRVP-VVAATGQELVADWDKMGKSK--------------------------------------------------------------------------------------------------------------------------------------------------------------------------------------------------------------------------------------------------------------------------------------------------------------------
>EOG091F010F|Crassostrea_gigas|JG03_Austraeolis_stearnsi|TRANSCRIPT
-------------------------------------------------------------------------------------------------------------------------------------------------------------------------------------------------------------------------------------------------------------------------------------------------------------------------------------------------------------------------------------------------------------------------------------------------------------------------------------------------------EDLPVELPDRDKLTAKDGKSPLAEDKKWLNVPCPKCGSPATRETDTMDTFVDSTWYFLRYLDPYNTEMPFDPKKVDDFTPVDLYIGGKEHAVLHLYFARFIHHFLYSLGLVRHREPFRDLLTQGMVKAMSYRIEETGQYFHVSDVDLTGRVP-VVAATGQELVAEWDKMGKSKFN------------------------------------------------------------------------------------------------------------------------------------------------------------------------------------------------------------------------------------------------------------------------------------------------------------------
>EOG091F010F|Lottia_gigantea|HW12_Facelina_rubrovittata|TRANSCRIPT
-------------------------------------------------------------------------------------------------------------------------------KSREK----------------------------------------------------------------------------------------------------------------------------------------------------------------------------------------------------------------------------------------------------------------------------------------------------------------------ALELGVGGERISARLHNWLISRQRYWGTPIPIIHCPTCQVVPVPYEDLPVELPDREKLTAKDGKSPLAEDEKWLNVPCPKCGGPAQRETDTMDTFVDSTWYFLRYLDPHNKDVPFDPEKVKRFTPVDLYVGGKEHAVLHLYFARFIHHFLHSLGLVKTREPFRDLLTQGMVKAMTYRIEETGQYFHVSDVDLTGPVP-VVAKTGQELVTEWDKMGKSLHNGINPEDVLSEFGVDSTRLCMLSNVAPRSDRNWTNAAYKGVLNWQNRIWSLVSKQRDFI--TE---QSTDE--TMQMDDSVHKEWEAKIDNTRNLIINNVNFQFDRTFNINSAISRLQSFVTWLL-QVPPTVCQSSKAYERCLCDLIVMISPMAPHFASELWAGMKGAAQH--GTHRWDKNVLEQTWPIIDDSFLMPLTLEVNHVK-VAEIGIPYKEFDQLTASHALETVKKDKHFLD-NFSTMEIKSSKFKA----------VEGHKATINLNI--------------------------------
>EOG091F010F|Lottia_gigantea|HW16_Hancockia_cfuncinata|TRANSCRIPT
----------------------------------ED-IANKRDIMLAIPSISAVDRRTANQLGAPVVEVLEESSDTLINSHQLNG--------------L-------------------T--------------------------------------------------------------------------------------------------------------------------------------------------------------------------------------------------------------------------------------------------------------------------------------------------------------------------------------RKGGERISARLNDWLISRQRYWGTPIPIIHCPQCRVVPVPYEDLPVELPDRDKLTSKDGKSPLAEDETWLNVPCPKCGGPAQRETDTMDTFVDSSWYFLRYCDPRNDTMPFDPAAVDRLMPVDLYVGGKEHAVLHLYYARFFHHFLHSVGLVKHREPFRDLLTQGMVKATTYRVKDTGQYFHVSDLDLSGSVP-VVAKTGQEVISEWDKMGKSKLNGVDPEDVLKEYGVDSTRLCMLSNVAPQSDRNWCNSAFKGVLNWQGRVWALV---------------------------------------------------------------------------------------------------------------------------------------------------------------------------------------------------------------------------------------------------------------
>EOG091F010F|Crassostrea_gigas|JG17_Hancockia_uncinata|TRANSCRIPT
----------------------------------------------AIPSISPVDRRTANQLGAPVVEVLEESSDTLINSHQLNG--------------L-------------------TRQEAL-NKIRKK----------------------------------------------------------------------------------------------------------------------------------------------------------------------------------------------------------------------------------------------------------------------------------------------------------------------LSELGKGGERISARLNDWLISRQRYWGTPIPIIHCPQCRVVPVPYEDLPVELPDRDKLTSKDGKSPLAEDETWLNVPCPKCGGPAQRETDTMDTFVDSSWYFLRYCDPRNDTMPFDPATVDRLMPVDLYVGGKEHAVLHLYYARFFHHFLHSVGLVKHREPFRDLLTQGMVKATTYRVKDTGQYFHVSDLDLSGSVP-VVAKTGQEVISEWDKMGKSKLNGVDPEDVLTEYGVDSTRLCMLSNVAPQSDRNWCNSAFKGVLNWQGRVWALVTRH------------------------------------------------------------------------------------------------------------------------------------------------------------------------------------------------------------------------------------------------------------
>EOG091F010F|Lottia_gigantea|NC01_Armina_californica|TRANSCRIPT
-----------------------------------------------------------------------------------------------------------------------------------------------------------------------------------------------------------------------------------------------------------------------------------------------------------------------------------------------------------------------------------------------------------------------------------------------------------------GERISARLNDWLISRQRYWGTPIPIVNCPTCKAVPVPLKDLPVKLPDRDKLTFKDGKSPLAEDENWLNVPCPKCGGPAKRETDTMDTFVDSSWYFLRYLDPRNESLPFDPEKVESLMPVDLYVGGKEHAVLHLYYARFVHHFLHSLGLVKHQEPFRDLLTQGMVKALTYRTEHTSQYFHVDDVDLSGPVP-VVAKTGQELIQEWDKMGKSKFNGVNPEDVLTEFGVDSTRLCMLSNVAPQSHRNWCNSAYKGVLNWQGRIWSLV---------------------------------------------------------------------------------------------------------------------------------------------------------------------------------------------------------------------------------------------------------------
>EOG091F010F|Lottia_gigantea|HW01_Armina_tigrina|TRANSCRIPT
-----------------------------------------------------------------------------------------------------------------------------------------------------------------------------------------------------------------------------------------------------------------------------------------------------------------------------------------------------------------------------------------------------------------------------------------------------------------GERISARLNDWLISRQRYWGTPIPIINCPSCKAVPVPFEDLPVELPDRDELSFKDGKSPLAEDENWLNVPCPNCGGPAKRET-----------------------------------------------------------------------------------------------------------------------------------------------------------------------------------------------------------------------------------------------------------------------------------------------------------------------------------------------------------------------------------------------------------------------------------------------------
>EOG091F010F|Lottia_gigantea|JG08_Dendronotus_venustus|TRANSCRIPT
--------EEGSVLPVKAVHPLTKEHLTIVVTAEENLINEERDVMLGIPSISELSRETANRLGVSAVNV------------------------------L-------------------DPSTNTLINSHEL----------------------------------------------------------------------------------------------------------------------------------------------------------------------------------------------------------------------------------------------------------------------------------------------------------------------TGLSRVGGERISARLRDWLISRQRYWGTPIPIIHCPKCKAVPVPYQDLPVELPERDQLTSKDGKSPLAEDEQWLNVECPKCGGPAQRETDTMDTFVDSSWYFLRFLDPHNKTMPFDPEVVGRLMPVDLYVGGKEHAVLHLYFARFFHHFLHSVGLVKHREPFRDLLTQGMVKAMTYRIEETGQYFHVSDVDLSGPEP-VVAKTGQRLVAEWSKMGKSTLNGINPEDVLSEFGLDSTRLCMLSNVAPQSDRNWCNSAYKGVLNWQGRVWSLVTRHRESN--SGP---GS-----VTDME--VEEWERKINNTRNHIINNVNFQFDRTFNINSAISRLQSLVTWLL-QVPTPVAASSAAYERCLADLVVMVSPMAPHFASELWQGLGPVAKV--NTHQWEKDVLEQSWPVLDEDFLMPITLEVNHVK-ISEVGIPFKDFDNLTSSHAVDVVRKDSLFQE-RFGTMTVAAYHLKV----------IKGHKATLNL----------------------------------
>EOG091F010F|Crassostrea_gigas|JG02_Antaeolidiella_chromosoma|TRANSCRIPT
-------------------------------------------------------------------------------------------------------------------------------------------------------------------------------------------------------------------------------------------------------------------------------------------------------------------------------------------------------------------------------------------------------------------------------------------------------------------------------------------------------------------------------------------------------------------------------------------------------------------GLVNHREPFRDLLTQGMVKAISYRMPETGQYFHASDVDLTESIP-VVAKTGEKLVAEWEKMGKSKLNGVNPE-------------------------------------------------------------------------------------------------------------------------------------------------------------------------------------------------------------------------------------------------------------------------------------------------------------
>EOG091F010F|Lottia_gigantea|JG05_Bornella_anguilla|TRANSCRIPT
--------------------------------------------------------------------------------------------------------------------------------------------------------------------------------------------------------------------------------------------------------------------------------------------------------------------------------------------------------------------------------------------------------------------------------------------------------------------------------------------------------------------------------------------------------FVDSSWYFLRYLDPNNDTCPFDPAKVDGLMPVDLYVGGKEHAVLHLYYARFIHHFLHSLGMLKHREPFRDLLTQGMVKAMTFRRVNTGQYFHADEVDLSGSVP-VVAATGEELVAEWDKMGKSMLNGINPEDVLSEFGVDSTRLCMLSNVAPQSDRNWCNSAFKGVLNWQSRIWTLVSRQREVDSAFP-GPDSG-----AGLMA--VEEWEQKINNTRNHIVNNVNFQFERTFNINSAISRLHSLVTWLL-QVPDEVAYSSKAYERCLADLVVMVSPMAPHFASELWRGLAEVAKH--SAHIWDRGVLEQSWPVLDDDFLMPLTLKVNQVD-ISEIGIPYKDFDQLTTALAMEAVGKDSSFQD-RFIGMTIK------------------------------------------------------------
>EOG091F010F|Crassostrea_gigas|JG23_Melibe_leonina|TRANSCRIPT
---------------------------------------------------------------------------------------------------------------------------------------------------------------------------------------------------------------------------------------------------------------------------------------------------------------------------------------------------------------------------------------------------------------------------------------------------------------------------------------------------------------------------------------------------------------------------PFDPEKIKSLMPVDVYVGGKEHAVLHLYYARFIHHFLHSLGLVRHKEPFRDLLTQGMVKAMTYRKGNSGQYFHADDVDISGPSA-VVKGTGEKLVTEWDKMGKSKLNGINPEDVLSEFGVDSTRLCMLSNVAPQSDRNWCNSAFKGLLNWQGRMWSLVT--------------------------------------------------------------------------------------------------------------------------------------------------------------------------------------------------------------------------------------------------------------
>EOG091F010F|Lottia_gigantea|HW15_Flabellina_babai|TRANSCRIPT
--------------------------------------------------LSKDIRFEIEEHWQPIIQEYDKVQSNISISRKNSKKEKFYALSMFPYPSL-------------------SRKKAL-EKACKK----------------------------------------------------------------------------------------------------------------------------------------------------------------------------------------------------------------------------------------------------------------------------------------------------------------------ALELRVGGERISARLNDWLISRQRYWGTPIPIIHCPTCKIVPVPFEDLPVELPDMNKITSKDGKSPLADEKQWLNVQCPKCGGAANRETDTMDTFVDSSWYFLRYLDPKNESAPFDPKTIDKLMPVDLYVGGKEHAVLHLYYARFIHHVLHSLGMVSHREPFRDLLTQGMVKAMTYKIASTGQYFHISDVDLSGPTP-VVAKTGQTLVTEWDKMGKSKLNGINPEDILSEFGVDSTRLCILSNVAPQSDRQWCNSAFKGVLNWQGRLWSLVTKQREFS--------------------------------------------------------------------------------------------------------------------------------------------------------------------------------------------------------------------------------------------------------
>EOG091F010F|Crassostrea_gigas|JG10_Dirona_picta|TRANSCRIPT
-------------------------------------------------------------------------------------------------------------------------------------------------------------------------------------------------------------------------------------------------------------------------------------------------------------------------------------------------------------------------------------------------------------------------------------------------------------------------------------------------------------------------------------------------------------------LDPHNETVPFDPAKVDKLMPVDLYVGGKEHAVLHLYYARFINHFLHSVGLVTHREPFRDLLTQGMVKAMTYKTKNTGLCYHVSDLDLSGPVP-VVAKTGEEVMMEWSKMGKSKHNGVNPEDVLSEFGVDSTRLCMLSNVAPQSDRNW----------------------------------------------------------------------------------------------------------------------------------------------------------------------------------------------------------------------------------------------------------------------------------
>EOG091F010F|Lottia_gigantea|HW05_Caloria_elegans|TRANSCRIPT
----------------------------------------------------------------------------------------------------------------------------------------------------------------------------------------------------------------------------------------------------------------------------------------------------------------------------------------------------------------------------------------------------------------------------------------------------------------------------------------------------------------------------------------------ATRETDTLDTFVDSTWYFLRYLDPHNKEMPFDPKKVNRFTPVDLYIGGKEHAVLHLYFARFIHHFLHSIGLVSHREPFRDLLTQGMVKAMTYRIEETGQHYHVSDVDTTGPVS-VVAATGQELVTEWDKMGKSKLNGVNPEDVLSEFSIDSTRLCMLSNVAPQSDRHWCDTAFKGVLNWQGRMWSLVSKQRESS--LG---QDADKTGQISDD--VLKEWDQKIDSTRNLIINHVDFQFDRTFNFNSAISKLQSFVTWLL-QVPPSVSQSSKSYERCLCDLIVMVSPMAPHFASELWMGMKGAMKH--STHRWDKSVLEQAWPVIDDNFLMPLTLEINNVK-MSEIGIPYKEFDQLTSSVALEAVKKDNFFLE-NFSTMSIKSSKLKV----------VKGHKAKINLNIPEYK----------------------------
>EOG091F010F|Crassostrea_gigas|JG27_Phidiana_lynceus|TRANSCRIPT
--------------------------------------------------------------------------------------------------------------------------------------------------------------------------------------------------------------------------------------------------------------------------------------------------------------------------------------------------------------------------------------------------------------------------------------------------------------------------------------------------------------------------------------------------------------------------------------------------------------------------------------------------------DLSGPVP-VVARTGQELVPEWDKMGKSKMNGVNPEDVLAEFGVDSTRLCMLSNVAPQS-----------------------------------------------------------------------------------------------------------------LCDLIVMVSPMAPHFASELWAGLKVAANH--NTHPWDKNVLEQAWPTIDDDFLMPLTLEINHVK-MTEIGIPYKKFDQLTASDALEAVKND--------------------------------------------------------------------------
>EOG091F010F|Lottia_gigantea|JG16_Flabellina_iodinea|TRANSCRIPT
-------------------------------------------------KLSKDIRFEIEKHWQPLIQEYDKTQSELFSSPSNSEKEKFYALSMFPYPSGNLHLGHVRVYTISDVMARYQRL---------------------------------------------------------------------------------------------------------------------------------------------------------------------------------------------------------------------------------------------------------------------------------------------------------------------------------------GERISARLNDWLISRQRYWGTPIPIIHCPTCNEVPVSYTDLPVELPDRDKLTSKDGKSPLAEDEKWLNVPCPKCGSPAQRETDTMDTFVDSSWYFLRYLDPHNEDLPFDLDKVKMFTPVDLYVGGKEHAVLHLYYARFINHFLFSLGMTSHREPFRNLLTQGMVKAMTYRIENTGKYFHVNDVDLSGPVP-VVAKTKQELLPEWDKMGKSKLNGINPEDVLSEFGLDSTRLCMLSNVAPQSDRQWCNSAYKGVLNWQGRIWSLVTRHRESYSKLD-IDTVDREC-----IS--QDGWDEKINNTRNFIINNVNFQFERTFNINSAISRLQSLVSWLL-QIPHEVASSSEAYERCLADLIVMMSPMAPHFASELWLGLKEVARY--KMHHWDKSVLEQSWPTIDDDFLMALTLEVNHVK-MTEVGIPYKEFDQLSSNRALDAVKKDSFFED-KFGGMAIMSSNFKV----------VEGHKATINLNIPEYNTTIEGK----------------------
>EOG091F010F|Lottia_gigantea|JG14_Eubranchus_rustyus|TRANSCRIPT
-----------------------------------------------------------EEHWKPLIQEYDRRQSELAAADDNGSKAKFYALSMFPYPSGNLHMGHVRVYTISDVMARYNRLQGK-RVIHPM----------------------------------------------------------------------------------------------------------------------------------------------------------------------------------------------------------------------------------------------------------------------------------------------------------------------TKELGVGGESISSRLNDWLISRQRYWGTPIPVIHCPTCKAVPVPYEDLPVELPDRDKLTAKDGKSPLAEDKEWLNVKCPKCGGDATRETDTMDTFVDSSWYYLRYLDPHNKSLPFDPKQVNHLMPVDLYVGGKEHAVLHLYYTRFINHFLHSIGMVKHREPFKDLLTQGMVKAMTYRSQDTGQYFHRSQVDDTGEVP-VLVETGEKLVGEWDKMGKSKFNGINPEDVLTEFGLDSTRLCMVANVAPQSDRQWCNSAFKGILNWQGRIWALVSRQRDLV--GG-GKQSIL---VADESE--RLEWENKINNTRNVILNNVNFQFERTFNINSAISRLQSLVSWCM-QVPDQVAVSSLAYERCLADIVVMISPITPHFASELWLGLGQVKQF--DTHVWEKNVLEQSWPSIDDNFLMPLTLEVNHVK-MSEIGVPYKDFDELTKTQALKLVDRDSFFQT-KFSGLTVESSHLKV----------VAGHKAQINLN---------------------------------
>EOG091F010F|Lottia_gigantea|NC08_Tritonia_hamnerorum|TRANSCRIPT
-----------------------------------------------------------------------------------------------------------------------------------------------------------------------------------------------------------------------------------------------------------------------------------------------------------------------------------------------------------------------------------------------------------------------------------------------------------------GERISARLNDWLISRQRYWGTPIPVIHCPRCKVVPVPYEDLPVELPSLDKLTAKDGMSPLADDEEWLNVRCPKCENPAKRETDTMDTFVDSSWYFLRYLDPHNDSMPFDPEKIEKLMPVDLYVGGKEHAVLHLYYARFIYHFLYSLGLVNHREPFRDLLTQGMVKAMTYWIEETGQYFPANEIDLSGSVP-VVAETGEPVKAEWDKMGKSKFNGANPEDVLTEFGVDSTRLCMLYNVAPQSDRQWCNTAFKGVLNWQGRIWSLVTRQRQADTVLD-L---ADS--CMDERS--LEEWEEKITNTRNHIVNHVNFQFDTTFNINSAISRLQSLVTWLM-QVPPEVAKSSQAYERCLGDLIVMVSPMAPHFASELWLGMEATVKY--NTHKWDQSVLDQMWPKIDDDFLMPLTVKVNGVD-ISEVGIPYEQFDHLTATQALDAVLNDQHFQQ-CFSGMDIKSTHLKV----------VKSHKATLALNI--------------------------------
>EOG091F010F|Lottia_gigantea|JG07_Cuthona_albocrusta|TRANSCRIPT
-------------------------------------------------------------------------------------------------------------------------------------------------------------------------------------------------------------------------------------------------------------------------------------------------------------------------------------------------------------------------------------------------------------------------------------------------------------------------------------------------------KDLPVELPDRDKLTTKDGKSPLAEDKKWLHVECPKCGGPATRETDTMDTFVDSSWYYLRFLDPHNQDLPFDSDSVNQFMPVDLYVGGKEHAVLHLYYARFINHFLHSIGMVKHREPFKDLLTQGMVKAMTYRITETGQYFHTSQLDLTGPVA-KVASTGQELISEWDKMGKSKFNGIDPEAVIADYGLDSTRLCMLSNVAPQSDRNWCNSAFKGILTWQGRMWALVTRQRDLV--MKAN---KSD--LQDDGD--RDSWEQKINNTRNLIINNVNFQFDRTFNINSAISRLQSLVSWCL-QVPPEVAQSSVAYERCLADMIVMVSPMAPHFASELWLGLKDVQQH--QTHLWNKSVLEQSWPVIDDNFLMPLTYEVNRVK-MAEIGIPYKNFDHLTKNEALDLVQHDSYFQD-KFRGMAI-------------------------------------------------------------
>EOG091F010F|Lottia_gigantea|JG13_Doto_lancei|TRANSCRIPT
---------------------------------------------------------------------------------------ELYLLDMFPYPSGELHLGHLKNYIIA-----------------------------------------------------------------------------------------------------------------------------------------------------------------------------------------------------------------------------------------------------------------------------------------------------------------------------------------------DGEKISARLNDWLISRQRYWGTPIPIIHCSSCKTVPVPYEDLPVVLPERDKLATRNGISPLAEDHDWLNVTCPKCGGPAQRETDTMDTFVDSSWYFLRYLDPHNDNMPFDPKKVDALMPVDLVVGGKEHAVLHLYYARFIHHFLFSEGLVKHREPFRDLLTQGMVKAMTYKIEDTGQFFHADDVDFSGSVP-KVAETGQPLLAEWDKMGKSKLNGVSPEDMVREFGVDSTRLCMMSNVAPQSDRNWCSTAYKGIISWQGRIWSLETEHKH-----E-HREGR-----LDVAA--KTEWEQKINNTRNHIINNVNFQFERTFNINSAISRLQSLVSWLL-QVPEEVAASSQEYEKCLADLVVMVTPMAPHFASELWAGLGEVTTH--DTHDWNASVLDQRWPVLDNSFLMPLTLEVNKVK-ISEVGIPCRDFDLMTQTTALEAVKGDDSFQ--AFMGMAVKASHFTL----------VKGHKAKLS-----------------------------------
>EOG091F010F|Crassostrea_gigas|JG06_Catriona_columbiana|TRANSCRIPT
------------------------------------------------------------------------SNNKLVNSYELNG--------------L-------------------SRQDAL-KEVCNK----------------------------------------------------------------------------------------------------------------------------------------------------------------------------------------------------------------------------------------------------------------------------------------------------------------------ALALGVGGERISARLNDWLISRQRYWGTPIPIIHCPSCKAVPVPYEDLPVKLPDREKLTTKDGKSPLAEDKNWLHVECPKCGSPATRETDTMDTFVDSSWYYLRFLDPHNKDVPFHSDAVDKLMPVDLYVGGKEHAVLHLYYARFINHFLHSIGMVKHREPF----------------------------------------------------------------------------------------------------------------------------------------------------------------------------------------------------------------------------------------------------------------------------------------------------------------------------------------------------------------------------
>EOG091F010F|Lottia_gigantea|HW14_Flabellina_affinis|TRANSCRIPT
-------------------------------------------------SVSDFARQTAKRFGIPVVDVLDASGSHLINSPELTG--------------L-------------------SRKAAL-KKICQR----------------------------------------------------------------------------------------------------------------------------------------------------------------------------------------------------------------------------------------------------------------------------------------------------------------------VLEVGVGGERISARLKDWLISRQRYWGTPIPVVHCPSCEVVPVPYQELPVELPDRDKLTTKDGKSPLAEDEKWLNVTCPKCGGLATRETDTMDTFVDSTWYFLRYLDPHNKDLPFDPEKVKKFTPVDLYVGGKEHAVLHLYFARFIHHFLHSLGLVEHREPFRDLLTQGMVKAMTYRIEATGQYFHVSDVDITGPVP-VVAKTGQ---------------------------------------------------------------------------------------------------------------------------------------------------------------------------------------------------------------------------------------------------------------------------------------------------------------------------------
>EOG091F010F|Lottia_gigantea|HW11_Eubranchus_exiguus|TRANSCRIPT
-----------------AIHPLTGKLIPIVAVKEDD-ITSKRDSMLGIPSVCNVSKETTQKLDIPFIEV------------------------------L-------------------DPSSHTLINSNHL----------------------------------------------------------------------------------------------------------------------------------------------------------------------------------------------------------------------------------------------------------------------------------------------------------------------TGLSRKEGEKISSRLHDWLISRQRYWGTPIPIIHCPTCKVVPVPYEDLPVELPDRDQLTTKDGKSPLAEDKDWLHVKCPKCGGAATRETDTMDTFVDSSWYYLRYLDPHNTQLPFEPSKVNKMMPVDLYVGGKEHAVLHLYYARFINHFLHSIGLVKQREPFRDLLTQGMVKALTFRIKDTGRYFHRDLVDLTDNGGAVLKETGEELLMEWDKMGKSKFNGINPEDVLSEFGVDSTRLCMVANVAPQSDRQWCNSTYKGILNWQGRIWSLV---------------------------------------------------------------------------------------------------------------------------------------------------------------------------------------------------------------------------------------------------------------
>EOG091F010F|Crassostrea_gigas|NC02_Bathydoris_clavigera|TRANSCRIPT
----------------------------------------------------------------------------LVNSGELSG--------------L-------------------DRSKAL-ELVAKM----------------------------------------------------------------------------------------------------------------------------------------------------------------------------------------------------------------------------------------------------------------------------------------------------------------------AKKLKVGGDKVSAKLNDWLISRQRYWGTPIPIIHCPRCRVVPVPYEDLPVELPDIEVVSSTGGLSPLARDEDWLNVICPRCKGPANRETDTMDTFVDSSWYFLRYLDPLNEDMPFDPHKVRGYMPVDLYVGGKEHAILHLYYARFVCHFLHSLGLLSNREPFRNLLTQGMVKGQSYRVKSTGKYIPASEVNTEGKIL-TEIATGEGVVTEWNKMSKSKHNGVDPEDVLSEFGIDSTRLCMLSNVAPQSDRDWSNLVYKGVLNWQGRIWALVS--------------------------------------------------------------------------------------------------------------------------------------------------------------------------------------------------------------------------------------------------------------
>EOG091F010F|Lottia_gigantea|HW19_Polycera_quadrilineata|TRANSCRIPT
----------------------------------------------------------------------------------------------------------------------------------------------------------------------------------------------------------------------------------------------------------------------------------------------------------------------------------------------------------------------------------------------------------------------------------------------------------TKKLGIGGEKISARLNDWLISRQRYWGTPIPVIHCPQCQVVPVPFKDLPVELPDSKVAPAKGGQSPLATDQDWLNVACPECGGAAKRETDTMDTFVDSSWYFLRYLDPSNDTVPFDPDKVKGHMPVDLYVGGKEHAILHLYYARFITHFLHSLGWLSHREPFRNLLTQGMVKGQTFQVKETGKFIPAKQVDQSGKTM-TEVGTGLEVSVHWDKMSKSKHNGVSPEEVLAEYGIDSTRLCILSNVAPHSDRNWSNEVYKGVMHWQGRVWTLISNQRSF---------------------------------------------------------------------------------------------------------------------------------------------------------------------------------------------------------------------------------------------------------
>EOG091F010F|Crassostrea_gigas|NC06_Pleurobranchaea_californica|TRANSCRIPT
------------------------------------------------------------------------NEGVLMNSGEFSG--------------L-------------------THDEAL-SRIVEK----------------------------------------------------------------------------------------------------------------------------------------------------------------------------------------------------------------------------------------------------------------------------------------------------------------------SLALGVGGARISARLNDWLISRQRYWGTPIPIINCPKCKAVPVDYEDLPVTLPDLVRIVYKGGKSPLAESQEWISVNCPKCGGPAERETDTMDTFVDSTWYFLRYLDPHNNQVPFDVESAKKFMPVDLYVGGKEHAVLHLFYARFVCHFLHSIGALEHREPFVNLLTQGMIKAQTYQVKSSGKYLPADAIDLSGKYP-IEKETGEEVVFEWNKMSKSKHNGVNPEDVVEEFGIDSTRLCILSNVSPQSDRNWSDIVYKGVFNWQGRIWTLVSEFRRLNE--E-S---KSN--------------------------------------------------------------------------------------------------------------------------------------------------------------------------------------------------------------------------------------------
>EOG091F010F|Lottia_gigantea|HW03_Berthella_plumula|TRANSCRIPT
-----------------------------------------------------------------------------------------------------------------------------------------------------------------------------------------------------------------------------------------------------------------------------------------------------------------------------------------------------------------------------------------------------------------------------------------------------------------GAKTSARLNDWLISRQRYWGTPIPIIHCPKCKAVPVPLEDLPVRLPDLDKIISKGGNSPLAESKEWVEVNCPRCGGLAERETDTMDTFVDSTWYFLRYLDPHNERLP------NQFMPVDLYIGGKEHAVLHLYYARFVCHFLHSIGVLEHREPFVNLLTQGMIKGQTYQVKNSGKYIPVSAVDLSGSIP-REKGTEEEVVLEWSKMSKSKHNGVNPEDVVEEYGIDSTRLCILSNVSPQSDRNWSNIVYKGVFNWQGRIWSLVSDYRRLCEA--------------EAGT--RDS-------------------------------------------------------------------------------------------------------------------------------------------------------------------------------------------------------------------------------
>EOG091F010F|Lottia_gigantea|HW04_Calmella_cavolinii|TRANSCRIPT
LCVDLGVQDEGDVLPVQAIHPLTNQPLSLLVTNEQD-MYVNKEAMLAIPSISKTARSVAVKLGFPFHDV------------------------------L-------------------DNSEAA-VKIQEK----------------------------------------------------------------------------------------------------------------------------------------------------------------------------------------------------------------------------------------------------------------------------------------------------------------------LLAVGLGGECVSEQLNDWLISRQRYWGTPIPMIHCESCGAVPVPYDDLPVELPDVKQLISKGGRSPLADNESWFHTTCPKCGGAAKRETDTMDTFVDSTWYFLRYLDSNNQQLAFDPALAKKYMPVDLYIGGKEHAVLHLYFARFVNHFLHSLGLLPCREPFRNLLTQGMVNGRSYRVKATGKYIPVEQVDLSGKKP-VEKETQAELVTEFEKMSKSKYNGVDPKDVLREFGVDSTRLCILSNVSPHSDRNWSNDVYKGVLTWQGKVWSLVTNFRH-----QRGLDNS-----EATQD--LEEWEKKIGDIRNHIINNINFQLDVTFHINSAISRLHSYTSWLT-KVPSEVSRTSKEYERALADLIIMISPMAPHFTSELWSGFKSCALY--ESHNWASEVLDQAWPRLDDDFMMPLTYRINNVD-ISEIGVPYKMFDQLTTETALFLVQQDPTFCQLVAKPMDIENYHLKI----------DKGFKALLSL----------------------------------
>EOG091F010F|Lottia_gigantea|JG24_Noumeaella_rubrofasciata|TRANSCRIPT
------------------------------SIKDED-IFSKRDVMLGIPSVCEEAKRTAERLGLTMTEV------------------------------L-------------------DSSEAV-EKARQK----------------------------------------------------------------------------------------------------------------------------------------------------------------------------------------------------------------------------------------------------------------------------------------------------------------------ALQLGVGGERISARLHDWLISRQRYWGTPIPIIHCPTCKMVPVPYEDLPVELPDRDKLTTKDGKSPLAEDMKWLHVECPK--------------------------------------------------------------------------------------------------------------------------------------------------------------------------------------------------------------------------------------------------------------------------------------------------------------------------------------------------------------------------------------------------------------------------------------------------------------
>EOG091F010F|Lottia_gigantea|JG19_Janolus_barbarensis|TRANSCRIPT
---------------------------------------------------------------------------------------------------------------------------------------------------------------------------------------------------------------------------------------------------------------------------------------------------------------------------------------------------------------------------------------------------------------------------------------------------------------------------------------------------------------------------------------------------------------------------------------------------------------------------------------------------------------------------------------------------------------------------------------------------------------------------------------------------------------------PPQVAQSSPAYERCVGDLIVMVSPMAPHFASELWYGFGDVAKY--NSHSWDQSVLAQQWPILDDDFLMPLTLEVNHVK-MAEVGIPYKLFDQLDTDCALEAVRSDQFFQE-KFAGMEVKSANLKI----------VKNHKAVVNLNI--------------------------------
