# Supplementary material for: Transcriptomics provides a robust framework for the relationships of the major clades of cladobranch sea slugs (Mollusca, Gastropoda, Heterobranchia), but fails to resolve the position of the enigmatic genus Embletonia
Source: BMC Ecol Evol. 2021 Dec 28;21:226. doi: 10.1186/s12862-021-01944-0 (PMC8895541; doi:10.1186/s12862-021-01944-0)
Supplement: Supplementary file 6 — Additional file 6. Archive S4: Unmasked multiple sequence alignments on amino acid level including Doris kerguelenensis and Calmella cavolini prior to the removal of outliers. [file 12862_2021_1944_MOESM6_ESM.zip › Archive_S4/Alignments/EOG091F03IX.aa.fasta]

>EOG091F03IX|Biomphalaria_glabrata|BGLTMP009949
--------LIPRIINGSIAGIVGVTCVFPIDLVKTR------------LQNQQADCAIKTFKNEGFFGMYRGSGVNLLLITPEKVIKLVGNDFFRHHLKTPD-GQLPMLREVLAGGSAGLCQIIITTPMELLKIQLQDAGRSA----------------RLNVSAENGKPS-----------STAAVNPKLSATKITLDLLRTKGILGLYQGCGATALRDVTFSAIYFPLFANLNKLGKRR------EGSDQAVFYHSFISGCAAGCAASFF--------TRLQTLSKGQGEQHYSGIIDCFRKVMVAEGPKAFFKGAFCRILVIAPLFGIAQTVYYLGVAEYLLGLQKP-
>EOG091F03IX|Biomphalaria_glabrata|NC05_Hermissenda_crassicornis|TRANSCRIPT
--------LVPRVVNGSIAGIVGVTCVFPVDLIKTRLQNQQ-----------RPDCAIKTFRNEGFFGMYRGSGVNLFLITPEKAIKLVGNDFFRHKLAAKN-GKLSLTSEVLAGSGAGLCQIIITTPMELLKIQLQDAGRSA----------------QVDISSSNAAGT-----------SAGA---------------------------------------------------------------------------------------------------------------------------------------------------------------------
>EOG091F03IX|Lottia_gigantea|LotgiG189855
MSTDTQFSLLPKVINGGIAGIVGVTCVFPIDLVKTRLQNQRPGPGGQLLYKNLLDCAKKTFSNEGFFGMYKGSGVNLLLITPEKAIKLVGNDFFRHLLKTDK-GTLPLGREILSGAGAGMCQIIVTTPMELLKIQLQDAGRSAVRVPVGNINNSSTARVEVPVGN--------------INNSSTAAAPRLSATRIAQELLKQRGILGLYQGCGATALRDITFSAIYFPLFAHLNAMGKRR------EGSDQAVFYHSFLSGCIAGCTASLTVNPVDVVKTRLQTLHQAEGEESYTGIIDCFTKVMKNEGPKAFFKGALCRILVIAPLFGIAQTVYYFGVGEYLLGLNKP-
>EOG091F03IX|Lottia_gigantea|HW09_Doto_sp|TRANSCRIPT
--------------------------------------------------------------------------------------------------------------------------------------------------------------------------------------TATKPAARLSASSIALDLVRTRGVLGLYQGCGATAMRDVLFSAVYFPLFANLNALGKKR------PGSDQAVFYHSFISGCVAGCVAAVTVNPVDVVKTRLQTLSKGKGEVHYNGVVDCFRKVYQLEGMKAFLKGAFCRVLVIAPLFGIAQTVYYLGVAEYLLGLH---
>EOG091F03IX|Lottia_gigantea|HW21_Tritonia_manicata|TRANSCRIPT
------------------------------------------------------------------------------------------------------------------------------------------------------------------------------------------------------------GIFGLYQGCGATALRDVLFSGIYFPLFANLNALGKKR------EGSDQAVFYHSFISGCIAGCVSAVAVNPVDVVKTRLQTLSKGKGELHYKGVVDCFSKVFVNEGPRAFLKGAFCRILVIAPLFGIAQTVYYLGVAEFLLGIER--
>EOG091F03IX|Lottia_gigantea|NC07_Tritonia_diomedea|TRANSCRIPT
--------------------------------------------------------------------------------------------------------------------------------------------------------------------------------------ATTVKPAKLSATKIALDLVRARGIFGLYQGCGATALRDVLFSGIYFPLFANLNALGKRR------PGSDQAVFYHSFLSGCIAGCVAAVAVNPVDVVKTRLQTLSKGKGEIHYSGVVDCFRKVFVNEGPRAFLKGAFCRILVIAPLFGIAQTVYYLGVAEFMLGI----
>EOG091F03IX|Lottia_gigantea|NC08_Tritonia_hamnerorum|TRANSCRIPT
-----------------------------------------------------------------------------------------------------------------------------------------------------------------------------------------AVTAKLSATKIALDLVRTRGIFGLYQGCGATALRDVLFSGIYFPLFANLNAMGKRR------KGSNQAVFYHSFMSGCIAGCVAAVTVNPVDVVKTRLQTLSKGKGEIHYSGVIDCFRKVSVNEGPRAFLKGAFCRILVIAPLFGIAQTVYYLGVAEFLLGI----
>EOG091F03IX|Biomphalaria_glabrata|JG03_Austraeolis_stearnsi|TRANSCRIPT
-------------------------------------------------------------------------------------------------------------------------------------------------------------------------------------------------------------------------------------------------------------------------------------------------KGEIHYRGVADCFSKVFVNEGPRAFLKGAMCRVLVIAPLFGIAQTVYYLGVAEFLLGM----
>EOG091F03IX|Lottia_gigantea|HW05_Caloria_elegans|TRANSCRIPT
---------------------------------------------------------------------------------------------------------------------------------------------------------------------------------------------RLSASKIALDLLRTRGIVGLYQGCGATGLRDVLFSAIYFPLFANLNALGKRR------PGSDQAVFYHSFMSGCLAGCVAAVCVNPVDVVKTRLQTLSKGKGEIHYSGVADCFRKVFVNEGPRAFFKGAMCRVLVIAPLFGIAQTVYYLGAAEFLLGINR--
>EOG091F03IX|Lottia_gigantea|JG27_Phidiana_lynceus|TRANSCRIPT
--------------------------------------------------------------------------------------------------------------------------------------------------------------------------------------ATVAKPARLSASKIALDLLRTRGILGLYQGCGATALRDVLFSAIYFPLFANLNALGKRR------PGSDQAVFYHSFMSGCVAGCVAAVSANPFDVVKTRLQTLSKGKGEIHYSGVADCFRKVLANEGPRAFLKGAMCRVLVIAPLFGIAQTVYYLGVAEFLLGID---
>EOG091F03IX|Lottia_gigantea|HW18_Janolus_cristatus|TRANSCRIPT
----------------------------------------------------------------------------------------------------------------------------------------------A----------------RVDFSG--------------VGEASAAKPARLSATKIAMDLVKTRGIVGLYQGCGATGMRDVLFSAIYFPLFANLNALGKKR------PGSDQAVFYHSFMSGCFAGCVAAVSVNPIDVVKTRLQTLSKGKGEVHYSGIADCFRKVLANEGPRAFLRGAFCRVLVIAPLFGIAQTVYYLGVAEFLLGL----
>EOG091F03IX|Lottia_gigantea|HW17_Hermissenda_crassicornis|TRANSCRIPT
--------LVPRVVNGSIAGIVGVTCVFPVDLIKTRLQNQQPGPQGQLLYK---------------------------------------------------------------------------------------------------------------------------------------------------DLLRTRGIMGLYQGCGATGLRDVLFSAIYFPLFANLNSMGKRR------KGSDQAVFYHSFMSGCMAGCVAAVAVNPVDVVKTRLQTLSKGKGEVHYAGVVDCFKKVFANEGPRAFLKGAFCRVLVIAPLFGIAQTVYYLGVAEFLLGM----
>EOG091F03IX|Lottia_gigantea|JG18_Hermissenda_opalescens|TRANSCRIPT
--------------------------------------------------------------------------------------------------------------------------------------------------------------------------------------------------------------------------------AIYFPLFANLNSMGKRR------KGSDQAVFYHSFMSGCMAGCVAAVAVNPVDVVKTRLQTLSKGKGEVHYAGVVDCFRKVFNNEGPRAFLKGA---------------------------------
>EOG091F03IX|Lottia_gigantea|HW13_Favorinus_branchialis|TRANSCRIPT
-------------------------------------------------------------------------------------------------------------------------------------------------------------------------------------------------SKIALDLLKTRGIVGLYQGCGATGLRDVVFSAIYFPLFAHLNCLGKRR------EGSDQAVFYHSFMSGCVAGCVAAVSVNPFDVVKTRLQTLSKGKGELHYNGVVDCIRKVAVNEGPRAFFKGALCRVLVIAPLFGIAQTVYYLGVAEMLLGINR--
>EOG091F03IX|Lottia_gigantea|JG15_Favorinus_auritulus|TRANSCRIPT
-------------------------------------------------------------------------------------------------------------------------------------------------------------------------------------------------------------------------------------------------------EGSDQAVFYHSFMSGCVAGCVAAVSVNPFDVVKTRLQTLSKGKGELHYNGVVDCIRKVFVNEGPRAFFKGALCRVLV---------------------------
>EOG091F03IX|Lottia_gigantea|HW12_Facelina_rubrovittata|TRANSCRIPT
--------------------------------------------------------------------------------------------------------------------------------------------------------------------------------------AAVSKPAKLSASKIALDLLKTRGIVGLYQGCGATALRDVMFSAIYFPLFANLNCLGKRR------KGSDQAVFYHSFISGCVAGCVAAVSVNPLDVVKTRLQTLSKGKGELHYAGVIDCFRKVFANEGPRAFFKGALCRVLVIAPLFGIAQTVYYLGVAEFLLG-----
>EOG091F03IX|Lottia_gigantea|JG28_Scyllaea_fulva|TRANSCRIPT
---------------------------------------------------------------------------------------------------------------------------------------------------------------------------------------TAAKPAKLSATKIALDLIRKRGILGLYQGCGATALRDVFFSAIYFPLFANLNALGKKR------PGSDQTVFYHSFMSGCVAGCVAAVAVNPVDVVKTRLQTLSKGKGEVHYNGVVDCFRKVFTLEGPRAFLKGAFCRVLVIAPLFGIAQTVYYLGVAEFLLGIDK--
>EOG091F03IX|Lottia_gigantea|JG23_Melibe_leonina|TRANSCRIPT
-------------------------------------------------------------------------------------------------------------------------------------------------------------------------------------EGAAAKPVRLSATRIALDLVRTRGILGLYQGCGATALRDVLFSAIYFPLFANLNALGKKR------PGTDQTVFYHSFMSGCLAGCVSAVVVNPMDVVKTRLQTLHKAEGEVHYNGVVDCFRKVFTLEGPRAFLKGAFCRVLVIAPLFGIAQTVYYLGVAEFLLGINK--
>EOG091F03IX|Lottia_gigantea|JG12_Dondice_parguerensis|TRANSCRIPT
----------------------------------------------------------------------------------------------------------------------------------------------------------------------------------------SAKPVRLSASKIALDLLRTRGIMGLYQGCGATGLRDVMFSAIYFPLFANLNSMGKRR------KGSDQAVFYHSFMSGCIAGCVAAVSVNPLDVIKTRLQT---------YSGVIDCFRKVLMTEGPRAFLKGAFCRVLVIAPLFGIAQTVYYLGVAEFLLGID---
>EOG091F03IX|Lottia_gigantea|JG10_Dirona_picta|TRANSCRIPT
-------------------------------------------------------------------------------------------------------------------------------------------------------------------------------------------------------------------------FRSVIFSGIYFPLFANLNSLGKKR------PGSDQAVFYHSFLSGCVAGCVAAVSVNPFDVVKTRLQTLSKGKGEIHYTGVVDCFRKVLMNEGPRAFLKGAFCRVLVIAPLFGIAQTVYYLGVAEFLLGMNR--
>EOG091F03IX|Lottia_gigantea|HW10_Embletonia_pulchra|TRANSCRIPT
--------------------------------------------------------------------------------------------------------------------------------------------------------------------------------------ASTAKPARLSATKIALDLVRARGIVGLYQGCGATGMRDVLFSAIYFPLFAHLNALGKRR------PGSDHAVFYHSFISGLIAGCIASVSVNPVDVVKTRLQTLSKGKGELHYNGIADCFRKIFVNEGPSAFFKGAMCRILVIAPLFGIAQTVYYLGVAEFLLGMNR--
>EOG091F03IX|Lottia_gigantea|NC01_Armina_californica|TRANSCRIPT
------------------------------------------------------------------------------------------------------------------------------------------------------------------------------------ESATVAKPVRLSASKIALDLLRKRGVFGLYQGCGATALRDVVFSAIYFPLFANLNALGKKR------PNSNEAVFYHSFISGCIAGCVASVSVNPFDVVKTRLQTLSKGKGELHYKGIVDCFRKVLVNEGPRAFFKGALCRILVIAPLFGIAQTVYYLGVAEFLLGI----
>EOG091F03IX|Lottia_gigantea|HW11_Eubranchus_exiguus|TRANSCRIPT
---------------------------------------------------------------------------------------------------------------------------------------------------------------------------------------AASTAARLSATKIALNLIQTRGIMGLYQGCGATGLRDVLFSAIYFPLFSNLNALGKKR------PGSNQAVFYHSFLSGCTAGCVAAVSVNPVDVVKTRLQTLNKGKGEVNYNGVIDCFRKVYATEGSKAFLKGAFCRVLVIAPLFGIAQTVYYLGVAEYLMGI----
>EOG091F03IX|Lottia_gigantea|JG14_Eubranchus_rustyus|TRANSCRIPT
-------------------------------------------------------------------------------------------------------GHLTLPREVLAGSLAGLCQIIITTPMELLKIQLQDAGRSA----------------QVDITKGANNAAAASATAQ-APARAATNAVRLSATKIALNLIQTRGILGLYQGCGATALRDVLFSAIYFPLFSNLNALGKKR------PGSNQAVFYHSFISGCIAGCVAAVSVNPVDVVKTRLQTLNKGKGEVTYNGVIDCFSKVYSSEGLKAFSKGAVCRVLVIAPLFGIAQTVYYLGVAEFLLGI----
>EOG091F03IX|Lottia_gigantea|NC04_Fiona_pinnata|TRANSCRIPT
-------------------------------------------------------------------------------------------------------------------------------------------------------------------------------------QAASKPAARLSATRIALNLIQTRGILGLYQGCGATALRDVLFSAIYFPLFANLNSLGKKR------PGSDQAVFYHSFLSGCIAGCVAAVSVNPADVVKTRLQTLNKGTGEINYTGIVDCFSKILKHEGPQAFLKGAFCRVLVIAPLFGIAQTVYYLGVAEFLLGI----
>EOG091F03IX|Lottia_gigantea|HW07_Cuthona_caerulea|TRANSCRIPT
--------LLPRVVNGSIAGIIGVTCVFPIDLVKTRLQNQQPGPQGQVLYKNLLDCARKTFRNEGFFGMYRGSGVNLLLITPEKTIKLVGNDFFRHKLKGSR-SKLTLGREVLAGSMAGLCQIIITTPMELLKIQLQDAGRSA----------------QVDLTKPSTNPSHGASEAV-VHSRSMTTAPRLSATRIALNLIQTRGILGLYQGCGATALRDVFFSAVYFPLFANLNALGKRR------PGSDQAVFYHSFMSGCVAGCVSAVAVNPADVVKTRLQTLNKGTGEINYTGIIDCFSKILKHEGPKAFLKGAVCRVLVIAPLFGIAQTVYYLGVAEFLMGI----
>EOG091F03IX|Lottia_gigantea|HW06_Cratena_peregrina|TRANSCRIPT
--------LLPRVVNGSIAGIVGVTCVFPVDLVKTRLQNQQPGPQGQLLYKSLPDCAIKTFRNEGFFGMYRGSGVNLLLITPEKAIKLVGNDLFRHKLSDDC-GKLSLRHEVMAGSAAGLCQIIVTTPMELLKIQLQDAGRSA-----------------------------------------------------------------------------------------------------------------------------------------TRLQTLSKGKGEIHYTGVADCFRKVFVNEGPRAFFKGALCRVLVIAPLFGIAQTVYYLGVAEFLLGLNQ--
>EOG091F03IX|Lottia_gigantea|NC06_Pleurobranchaea_californica|TRANSCRIPT
--------LLPRVINGAIAGLVGVTCVFPIDLVKTRLQNQQPGPQGQLLYKSLPDCALKTFRNEGIFGMYRGSGVNLLLITPEKVIKLVGNDLFRHVL-------------------------------------------------------------------------------------------------------------------------------------------------------------------------------------------------------------------------------------------------------------
>EOG091F03IX|Lottia_gigantea|HW04_Calmella_cavolinii|TRANSCRIPT
--------MLPRVINGAIAGIVGVTCVFPIDLVKTRLQNQQPGPKGELFYKSLPDCAVKTFRNEGFFGMYRGSGVNLLLITPEKAIKLVGNDFFRYHLATKD-GVLTLGREVLAGAGAGLCQIVVTTPMELLKIQLQDAG-------------------------------------------------------------------------------------------------------------------------------------------------------------------------------------------------------------------
>EOG091F03IX|Lottia_gigantea|HW19_Polycera_quadrilineata|TRANSCRIPT
----------------------------------TRLQNQQPGPQGQLLYKSLPDCALKTFRNEGFFGMYRGSGVNLLLITPEKAIKLVGNDFFRHKLLDAS-GKLTLGKEILAGGGAGLCQIIITTPMELLKIQLQDAGRSS----------------------------------------------------------------------------------------------------------------------------------------------------------------------------------------------------------------
>EOG091F03IX|Biomphalaria_glabrata|HW20_Spurilla_neapolitana|TRANSCRIPT
------------------------------------------------------DCFRKTYRAEGYLGMYRGSAVNILLITPEKAIKLAANDYFRHRLTTKD-GKLPVHREMLAGGSAGLCQIVITTPMELLKIQLQDAGRVSK---------------------------------------------------------------------------------------------------------------------------------------------------------------------------------------------------------------
>EOG091F03IX|Lottia_gigantea|JG08_Dendronotus_venustus|TRANSCRIPT
------------------------------------------------LYNNLIDCAFKTFRKEGFFGMYRGSGVNLLLITPEKAIKLVGNDFFRHILKDKR-GKLSLFREMLAGAGAGLCQISITTPMELLKIQLQDAGRTKIVQEGPLVVS----------TAGPKVAGPANTRSYTASAVIGVGPKRLSATQIALTLIKEKGIFGLYKGCGATFLRDVTFSAIYFPLFANLNAMGKRR------KGSDQAVFYHSFFSGCFAGCVASFSVNPFDVVKTRLQVLNVAPGEINYTGIMDCFSKTYRLEGISAFFKGA---------------------------------
>EOG091F03IX|Lottia_gigantea|JG16_Flabellina_iodinea|TRANSCRIPT
--------------------------------------------------------------------------------------------------------------------------------------------------------------------------------------------------------------------------------------------------------------FYWCFLSGCVAGSTAAVAVNPCDVVKTRLQSLSKGANEETYSGVMDCVSKIMKKEGPSAFLKGAGCRALVIAPLFGIAQVMYFVGVGEFILG-----
>EOG091F03IX|Crassostrea_gigas|CGI_10004533
MYCFC-------------------------------------------LYLTRFDCAKKTFKNERFLGMYRGSAVNLLLITPEKAIKLVVNDYLRYKFTDKKTGVLSSGGAIVSGAGAGLCQIIVTTPMELLKIQQQDAGRS-----------------------------------------GAAKSERITATGTALKLIREKGIVGIYKGFRATALRDVTFSAIYFPLFAIFNERLISADVTGLAKGENQPVFIYSLCAGIAAGAIASLSVNPVDVVKTRLQTLKKAEGELSYSGIADCFTKVYTKEGWRAFFKGGFCRILVIAPLFGIAQGVYFLGIGEHIVGFFSKK
>EOG091F03IX|Biomphalaria_glabrata|JG13_Doto_lancei|TRANSCRIPT
------------------------------------------------------------------------------------------------------------------------------------------------------------------------------------------------------------------------------------------------------------------FISGALSGSIAGFITLPFDVIKTRRQIE---------------------------------------------------LGEQELLGNKN---
