# Supplementary material for: Transcriptomics provides a robust framework for the relationships of the major clades of cladobranch sea slugs (Mollusca, Gastropoda, Heterobranchia), but fails to resolve the position of the enigmatic genus Embletonia
Source: BMC Ecol Evol. 2021 Dec 28;21:226. doi: 10.1186/s12862-021-01944-0 (PMC8895541; doi:10.1186/s12862-021-01944-0)
Supplement: Supplementary file 6 — Additional file 6. Archive S4: Unmasked multiple sequence alignments on amino acid level including Doris kerguelenensis and Calmella cavolini prior to the removal of outliers. [file 12862_2021_1944_MOESM6_ESM.zip › Archive_S4/Alignments/EOG091F00GB.aa.fasta]

>EOG091F00GB|Biomphalaria_glabrata|BGLTMP012454
MNRLETPLERSSSPARLGYTSEKHSKYTLDKVDLLRKQRGLCDVVLIVGSKKIFAHRVILSACSPYFLAMFTGELAESRQTEVTIKDIDETAMELLIDFCYTSNITVEENNVQTLLPAACLLQLVEIQEVCCEFLKRQLDPSNCLGIRAFADTHACRDLLRIADKFTQHNFQEVMESEEFMLLPVNQLVDIICSEELNVRTEEQVYNAIMNWVKYNVQERRQHLPTVLQHVRLPLMTPKFLVGTVGADLLIKSDEACRDLVDEAKNYLLLPQERPLMQGPRTRPRKPIKCGEVLFAVGGWCSGDAISSVEKYDPGSNEWRLVAPMSKRRCGVGVAVLNDLLYAVGGHDGQSYLNSIERYDPHTNQWSSDVAPTSSCRTSVGVAVLGDFLYAVGGQDGVSCLNYVERYDPQSNKWQKVASMSTRRLGVGVAVLQGFLYAVGGSDGTCPLNTVERFDPRNNRWTPVAPMGTRRKQL----------------------------------------TPLLLDVGLAVVNGQLMAIGGFDGTTYLKTVEIFDPEQNCWRIVGSMNYRRLGGGVGVVKLPHNDTHLW
>EOG091F00GB|Biomphalaria_glabrata|JG10_Dirona_picta|TRANSCRIPT
-------------------------------------------------------------------------------------------------------------------------------------------------------------------------------------------------------------------------------------------------------------------------------------------------------AVGGWCSGDAISSVEKYDPGSNEWRLVAPMSKRRCGVGVAVLNDLLYAVGGHDGQSYLNSIERYDPHTNQWSSDVAPTSSCRTSVGVAVLGDFLYA------------------------------------------------------------------------------------------------------------------------------------------------------------------------------------------------
>EOG091F00GB|Lottia_gigantea|HW03_Berthella_plumula|TRANSCRIPT
--------ERSSSPARLGYTSDKHPRHTLDTVNVLRKHRELCDVVLIVGTKKIFAHRVVLSACSPYFHAMFTGELAESRQTEVTIKDIDETAMELLIEFCYTSSITVEESNVQNLLPAACLLQLVEIQDVCCEFLKRQLDPSNCLGIRAFADTHACRDLLRIADKFTQHNFQEVMESEEFMLLPVNQLVDIICSEELNVRTEEQVYSAIMNWVKYNVQDRRQHLPTVLQHVRLPLMTPKFLVGTVGADLLIKSDEACRDLVDEAKNYLLLPQERPLMQGPRTRPRKPIKCGEVLFAVGGWCSGDAISSVEKYDPGSNEWRLVAPMSKRRCGVGVAVLNDLLYAVGGHDGQSYLNSIERYDPHTNQWSSDVAPTSSCRTSVGVAVLGDFLYAVGGQDGVSCLNYVERYDPQTNKWQKVASMSTRRLGVGVAVLQGFLYAVGGSDGTCPLNTVERFDPRSNRWTPVAPMGTRRKHLGVAVFQNMIYAVGGRDDTTELSSAERYNPQKNAWEPVVAMTSRRSGVGLAVVNGQLMAIGGFDGTTYLKTVEIFDSEQNCWRIMGSMNYRRLGGGVGVVKLPQNDTHL-
>EOG091F00GB|Crassostrea_gigas|HW09_Doto_sp|TRANSCRIPT
--------DRSTSPARLGYTSDKHPRHTLDTVYVLRKHRELCDVVLIVGSKKIFAHRVLLSACSPYFHAMFTGELAESRQTEVTIKDIDETAMELLIDFCYTSSITVEESNVQTLLPAACLLQLVEIQDVCCEFLKRQLDPSNCLGIRAFADTHACRDLLRIADKFTQHNFQDVMESEEFMLLPVNQLVDIICSEELNVRTEEQVYNAVMAWVKYNVQERRQNLPAVLQHVRLPLMTPKFLVGTVGADILIKSDEACRDLVDEAKNYLLLPQERPLMQGPRTRPRKPTKCGEVLFAVGGWCSGDAISSVEKYDPGSNEWRLVAPMSKRRCGVGVAVLNDLLYAVGGHDGQSYLNSIERYDPHTNQWSSDVAPTSSCRTSVGVAVLGDFLYAVGGQDGVSCLNYVERYDPQTNKWQKVASMSTRRLGVGVAVLQGFLYAVGGSDGTCPLNTVERFDPRSNRWTPVAPMGTRRKHLGVAVFQNMIYAVGGRDDTTELSSAERYNCQKNAWEPVVAMTSRRSGVGLAVVNGQLMAIGGFDGTTYLKTVEIYDSDQNCWKIVGSMNYRRLGGGVGVVKLPHNDTHL-
>EOG091F00GB|Biomphalaria_glabrata|HW16_Hancockia_cfuncinata|TRANSCRIPT
--------DRSTSPARLGYTSDKHPRHTLDTVYVLRKHRELCDVVLIVGSKKIFAHRVILSACSPYFHAMFTGELAESRQTEVTIKDIDETAMELLIDFCYTSSITVEESNVQTLLPAACLLQLVEIQDVCCEFLKRQLDPSNCLGIRAFADTHACRDLLRIADKFTQHNFQEVMESEEFMLLPVNQLVDIICSEELNVRTEEQVYNAVMAWVKYNVQERRQNLPTVLQHVRLPLMTPKFLVGTVGADLLIKSDEACRDLVDEAKNYLLLPQERPLMQGPRTRPRKPIKCGEVLFAVGGWCSGDAISSVEKYDPGSNEWRLVAPMSKRRCGVGVAVLNDLLYAVGGHDGQSYLNSIERYDPHTNQWSSDVAPTSSCRTSVGVAVLGDFLYAVGGQDGVSCLNYVERYDPQTNKWQKVASMSTRR---------------------------------------------------------------------------------------------------------------------------------------------------------------
>EOG091F00GB|Biomphalaria_glabrata|JG28_Scyllaea_fulva|TRANSCRIPT
--------DRSTSPARLGYTSDKHPRHTLDTVYVLRKHRELCDVVLIVGSKKIFAHRVILSACSPYFHAMFTGELAESRQTEVTIKDIDETAMELLIDFCYTSSITVEESNVQTLLPAACLLQLVEIQDVCCEFLKRQLDPSNCLGIRAFADTHACRDLLRIADKFTQHNFQEVMESEEFMLLPVNQLVDIICSEELNVRTEEQVYNAVMAWVKYNVQERRQNLPTVLQHVRLPLMTPKFLVGTVGADLLIKSDESCRDLVDEAKNYLLLPQERPLMQGPRTRPRKPIKCGEVLFAVGGWCSGDAISSVEKYDPGSNEWRLVAPMSKRRCGVGVAVLNDLLYAVGGHDGQSYLNSIERYDPHTNQWSSDVAPTSSCRTS------------------------------------------------------------------------------------------------------------------------------------------------------------------------------------------------------------
>EOG091F00GB|Lottia_gigantea|HW21_Tritonia_manicata|TRANSCRIPT
--------DRSTSPARLGYTSDKHPRHTLDTVNVLRKHRELCDVVLIVGPKKIFAHRVVLSACSPYFHAMFTGELAESRQTEVTIKDIDETAMELLIDFCYTSSITVEESNVQTLLPAACLLQLVEIQDVCCEFLKRQLDPSNCLGIRAFADTHACRDLLRIADKFTQHNFQEVMESEEFMLLPVNQLVDIICSEELNVRTEEQVYNAVMTWVKYNVQERRQNLPTVLQHVRLPLMTPKFLVGTVGADLLIKSDEACRDLVDEAKNYLLLPQERPLMQGPRTRPRKPIKCGEVLFAVGGWCSGDAISSVEKYDPGNNEWRLVAPMSKRRCGVGVAVLNDLLYAVGGHDGQSYLNSIERYDPHTNQWSSDVAPTSSCRTSVGVAVLGDFLYAVGGQDGVSCLNYVERYDPQTNKWQKVASMSTRRLGVGVAVLQGFLFAVGGSDGTCPLNTVERFDPRSNRWTPVAPMGTRRKHLGVAVFQNMIYAVGGRDDTTELSSAERYNFQKNAWEPVVAMTSRRSGVGLAVVNGQLMAIGGFDGTTYLKTVEIYDPEQNCWRIVGSMNYRRLGGGVGVVKLPHNDTHLW
>EOG091F00GB|Lottia_gigantea|NC08_Tritonia_hamnerorum|TRANSCRIPT
--------DRSTSPARLGYTSDKHPRHTLDTVNVLRKHRELCDVVLIVGPKKIFAHRVVLSACSPYFHAMFTGELAESRQTEVTIKDIDETAMELLIDFCYTSSITVEESNVQTLLPAACLLQLVEIQDVCCEFLKRQLDPSNCLGIRAFADTHACRDLLRIADKFTQHNFQEVMESEEFMLLPVNQLVDIICSEELNVRTEEQVYNAVMTWVKYNVQERRQNLPTVLQHVRLPLMTPKFLVGTVGADLLIKSDEACRDLVDEAKNYLLLPQERPLMQGPRTRPRKPIKCGEVLFAVGGWCSGDAISSVEKYDPGNNEWRLVAPMSKRRCGVGVAVLNDLLYAVGGHDGQSYLNSIERYDPHTNQWSSDVAPTSSCRTSVGVAVLGDFLYAVGGQDGVSCLNYVERYDPQTNKWQKVASMSTRRLGVGVAVLQGFLFAVGGSDGTCPLNTVERFDPRSNRWTPVAPMGTRRKHLGVAVFQNMIYAVGGRDDTTELSSAERYNFQKNAWEPVVAMTSRRSGVGLAVVNGQLMAIGGFDGTTYLKTVEIYDPEQNCWRIVGSMNYRRLGGGVGVVKLPHNDTHL-
>EOG091F00GB|Lottia_gigantea|NC07_Tritonia_diomedea|TRANSCRIPT
--------DRSTSPARLGYTSDKHPRHTLDTVNVLRKHRELCDVVLIVGPKKIFAHRVVLSACSPYFHAMFTGELAESRQTEVTIKDIDETAMELLIDFCYTSSITVEESNVQTLLPAACLLQLVEIQDVCCEFLKRQLDPSNCLGIRAFADTHACRDLLRIADKFTQHNFQEVMESEEFMLLPVNQLVDIICSEELNVRTEEQVYNAVMTWVKYNVQERRQNLPTVLQHVRLPLMTPKFLVGTVGADLLIKSDEACRDLVDEAKNYLLLPQERPLMQGPRTRPRKPIKCGEVLFAVGGWCSGDAISSVEKYDPGNNEWRLVAPMSKRRCGVGVAVLNDLLYAVGGHDGQSYLNSIERYDPHTNQWSSDVAPTSSCRTSVGVAVLGDFLYAVGGQDGVSCLNYVERYDPQTNKWQKVASMSTRRLGVGVAVLQGFLFAVGGSDGTCPLNTVERFDPRSNRWTPVAPMGTRRKHLGVAVFQNMIYAVGGRDDTTELSSAERYNFQKNAWEPVVAMTSRRSGVGLAVVNGQLMAIGGFDGTTYLKTVEIYDPEQNCWKIVGSMNYRRLGGGVGVVKLPHNDTHL-
>EOG091F00GB|Lottia_gigantea|JG21_Limenandra_confusa|TRANSCRIPT
-------------------------------------------------------------------------------------------------------------------------------------------------------------------------------------------------------------------------------LPTVLQHVRLPLMTPKFLVGTVGADLLIKSDEACRDLVDEAKNYLLLPQERPLMQGPRTRPRKPIKCGEVLFAVGGWCSGDAISSVEKYDPSSNEWRLEAPMSKRRCGVGVAVLNDLLYAVGGHDGQSYLNSIERYDPHTNQWSSDVAPTSSCRTSVGVAVLGDFLYAVGGQDGVSCLNYVERYDPQTNKWQKVASMSTRRLGVGVAVLQGFLFAVGGSDGTCPLNTVERFDPRSNKWTPVAPMGTRRKHLGVAVFQNMIYAVGGRDDTTELSSAERYNFQKNAWEPVVAMTSRRSGVGLAVVNGQLMAIGGFDGTTYLKTVEIYDPEQKCWRIVGSMNYRRLGGGVGVVKLPHNDTHL-
>EOG091F00GB|Lottia_gigantea|JG02_Antaeolidiella_chromosoma|TRANSCRIPT
-----------------------------------------------------------------------------------------------------------------------------------------------------------------------------------------------------------------------------------------------------------------------------------------------------------------------------------------------------------------------------------------------VLGDFLYAVGGQDGVSCLNYVERYDPQTNKWQKVASMSTRRLGVGVAVLQGFLFAVGGSDGTCPLNTVERFDPRSNKWTPVAPMGTRRKHLGVAVFQNMIYAVGGRDDTTELSSA-------------------------------------------------------------------------------------
>EOG091F00GB|Lottia_gigantea|JG29_Spurilla_braziliana|TRANSCRIPT
-----------------------------------------------------------------------------------------------------------------------------------------------------------------------------------------------------------------------------------------------FLVGTVGADLLIKSDEACRDLVDEAKNYLLLPQERPLMQGPRTRPRKPIKCGEVLFAVGGWCSGDAISSVEKYDPGNNEWRLEAPMSKRRCGVGVAVLNDLLYAVGGHDGQSYLNSIERYDPHTNQWSSDVAPTSSCRTSVGVAVLGDFLYAVGGQDGVSCLNYVERYDPQTNKWQKVASMSTRRLGVGVAVLQGFLFAVGGSDGTCPLNTVERFDPRSNKWTPVAPMGTRRKHLGVAVFQNMIYAVGGRDDTTELSSAERYNFQKNAWEPVVAMTSRRSGVGLAVVNGQLMAIGGFDGTTYLKTVEIYDPEQKCWRIVGSMNYRRLGGG--------------
>EOG091F00GB|Lottia_gigantea|NC01_Armina_californica|TRANSCRIPT
--------DRSASPARLGYTSDKHPRHTLDTVNVLRKHRELCDVVLIVGPKKIFAHRVILSACSPYFHAMFTGELAESRQTEVTIKDIDETAMELLIDFCYTSSITVEESNVQTLLPAACLLQLVEIQDVCCEFLKRQLDPSNCLGIRAFADTHACRDLLRIADKFTQHNFQEVMESEEFMLLPVNQLVDIICSEELNVRTEEQVYNAVMAWVKYNVQERRQNLPTVLQHVRLPLMTPKFLVGTVGADLLIKSDEACRDLVDEAKNYLLLPQERPLMQGPRTRPRKPIKCGEVLFAVGGWCSGDAISSVEKYDPGNNEWRLVAPMSKRRCGVGVAVLNDLLYAVGGHDGQSYLNSIERYDPHTNQWSSDVAPTSSCRTSVGVAVLGDFLYAVGGQDGVSCLNYVERYDPQTNKWQKVASMSTRRLGVGVAVLQGFLFAVGGSDGTCPLNTVERFDPRSNRWTPVSPMGTRRKHLGVAVFQNMIYAVGGRDDTTELSSAERYNLQKNAWEPVVAMTSRRSGVGLAVVNGQLMAIGGFDGTTYLKTVEIYDPEQNCWKIVGSMNYRRLGGGVGVVKLPHNDTHLW
>EOG091F00GB|Lottia_gigantea|JG14_Eubranchus_rustyus|TRANSCRIPT
-------------------------------------------------------------------------ELAESRQTEVTIKDIDESAMELLIEFCYTSSITVEESNVQTLLPAACLLQLVEIQDVCCEFLKRQLDPSNCLGIRAFADTHACRDLLRIADKFTQYNFQEVMESEEFMLLPVNQLVDIICSEELNVRTEEQVYNAIMAWVKYNVQERRQNLPTVLQHVRLPLMTPKFLVGTVGADLLIKSDEACRDLVDEAKNYLLLPQERPLMQGPRTRPRKPIKCGEVLFAVGGWCSGDAISSVEKYDPGNNEWRLEAPMSKRRCGVGVAVLNDLLYAVGGHDGQSYLNSIERYDPHTNQWSSDVAPTSSCRTSVGVAVLGDFLYAVGGQDGVSCLNYVERYDPQSNKWQKVASMSTRRLGVGVAVLQGFLFAVGGSDGTCPLNTVERFDPRSNRWTPVAPMGTRRKHLGVAVFQNMIYAVGGRDDTTELSSAERYHFQKNAWEPVVAMTSRRSGVGLAVVNGQLMAIGGFDGTTYLKTVEIYDPEQKCWRIVGSMNYRRLGGGVGVVKLPHNDTHL-
>EOG091F00GB|Lottia_gigantea|HW20_Spurilla_neapolitana|TRANSCRIPT
-------------------------------------------------------------------------------------------------------------------------------------------------------------------------------------LLPVNQLVDIICSEELNVRTEEQVYNAVMAWVKYNVQERRQNLPTVLQHVRLPLMTPKFLVGTVGADLLIKSDEACRDL--------------------RTRPRKPIKCGEVLFAVGGWCRGDAISSVEKYDPGNNEWRLEAPMSKRRCGVGVAVLNDLLYAVGGHDGQSYLNSIERYDPHTNQWSSDVAPTSSCRTSVGVAVLGDFLYAVGGQDGVSCLNYVERYDPQTNKWQKVASMSTRRLGVGVAVLQGFLFAVGGSDGTCPLNTVERFDPRSNKWTPVAPMGTRRKHLGVAVFQNMIYAVGGRDDTTELSSAERYNFQKNAWEPVVAMTSRRSGVGLAVVNGQLMAIGGFDGTTYLKTVEIYDPEQKCWRIVGSMNYRRLGGGVGVVKLPHNDTHL-
>EOG091F00GB|Lottia_gigantea|HW02_Berghia_verrucicornis|TRANSCRIPT
--------DRSASPARLGYTSDKHPRHTLDTVNVLRKHRELCDVVLVVGPKKIFAHRVILSACSPYFHAMFTGELAESRQTEVTIKDIDETAMELLIEFCYTSSITVEESNVQTLLPAACLLQLVEIQDVCCEFLKRQLDPSNCLGIRAFADTHACRDLLRIADKFTQYNFQEVMESEEFMLLPVNQLVDIICSEELNVRTEEQVYNAVMAWVKYNVQERRQNLPTVLQHVRLPLMTPKFLVGTVGADLLIKSDEACRDLVDEAKNYLLLPQERPLMQGPRTRPRKPIKCGEVLFAVGGWCSGDAISSVEKYDPGSNEWRLEAPMSKRRCGVGVAVLNDLLYAVGGHDGQSYLNSIERYDPHTNQWSSDVAPTSSCRTSVGVAVLGDFMYAVGGQDGVSCLNYVERYDPQTNKWQKVASMSTRRLGVGVAVLQGFLFAVGGSDGTCPLNTVERFDPRSNKWTPVAPMGTRRKHLGVAVFQNMIYAVGGRDDTTELSSAERYNCQKNAWEPVVAMTSRRSGVGLAVVNGQLMAIGGFDGTTYLKTVEIYDPEQKCW----------------------------
>EOG091F00GB|Biomphalaria_glabrata|JG16_Flabellina_iodinea|TRANSCRIPT
--------------------------------------------------------------------------------------------------FCYTSSITVEESNVQTLLPAACLLQLVEIQDVCCEFLKRQLDPSNCLGIRAFADTHACRDLLRIADKFTQYNFQEVMESEEFMLLPVNQLVDIICSEELNVRTEEQVYNAVMAWVKYNVQERRQNLPTVLQHVRLPLMTPKFLVGTVGADLLIKSDEACRDLVDEAKNYLLLPQERPLMQGPRTRPRKPIKCGEVLFAVGGWCSGDAISSVEKYDPGSNEWRLEAPMSKRRCGVGVAVLNDLLYAVGGHDGQSYLNSI-----------------------------------------------------------------------------------------------------------------------------------------------------------------------------------------------------------------------------------
>EOG091F00GB|Lottia_gigantea|JG32_Unidentia_angelvaldesi|TRANSCRIPT
--------DRSASPARLGYTSDKHPRHTLDTVNVLRKHRELCDVVLVVGPKKIFAHRVILSACSPYFHAMFTGELAESRQTEVTIKDIDETAMELLIEFCYTSSITVEESNVQTLLPAACLLQLVEIQDVCCEFLKRQLDPSNCLGIRAFADTHACRDLLRIADKFTQYNFQEVMESEEFMLLPVNQLVDIICSEELNVRTEEQVYNAVMAWVKYNVQERRQNLPTVLQHVRLPLMTPKFLVGTVGADLLIKSDEACRDLVDEAKNYLLLPQERPLMQGPRTRPRKPIKCGEVLFAVGGWCSGDAISSVEKYDPGSNEWRLEAPMSKRRCGVGVAVLNDLLYAVGGHDGQSYLNSIERYDPHTNQWSSDVAPTSSCRTSVGVAVLGDFLYAVGGQDGVSCLNYVERYDPQTNKWQKVASMSTRRLGVGVAVLQGFLFAVGGSDGTCPLNTVERFDPRSNRWAPVAPMGTRRKHLGVAVFQNMIYAVGGRDDTTELSSAERYNFQKNAWEPVVAMTSRRSGVGLAVVNGQLMAIGGFDGTTYLKTVEIYDPEQKCWRIVGSMNYRRLGGGVGVVKLPHNDTHL-
>EOG091F00GB|Lottia_gigantea|HW17_Hermissenda_crassicornis|TRANSCRIPT
--------DRSASPARLGYTSDKHPRHTLDTVNVLRKHRELCDVVLVVGPKKIFAHRVILSACSPYFHAMFTGELAESRQTEVTIKDIDETAMELLIEFCYTSSITVEESNVQTLLPAACLLQLAEIQDVCCEFLKRQLDPSNCLGIRAFADTHACRDLLRIADKFTQYNFQEVMESEEFMLLPVNQLVDIICSEELNVRTEEQVYNAVMAWVKYNVQERRQNLPTVLQHVRLPLMTPKFLVGTVGADLLIKSDEACRDLVDEAKNYLLLPQERPLMQGPRTRPRKPIKCGEVLFAVGGWCSGDAISSVEKYDPSNNEWRLEAPMSKRRCGVGVAVLNDLLNAVGGHDGQSYLNSIERYDPHTNQWSSDVAPTSSCRTSVGVAVLGDFLYAVGGQDGISCLNYVERYDPQTNKWQKVASMSTRRLGVGVAVLQGFLFAVGGSDGTCPLNTVERFDPRSNKWAPVAPMGTRRKHLGVAVFQNMIYAVGGRDDNTELSSAERYNFQKNAWEPVVAMTSRRSGVGLAVVNGQLMAIGGFDGTTYLKTVEIYDPEQKCWRIVGSMNYRRLGGGVGVVKLPHNDTHLW
>EOG091F00GB|Crassostrea_gigas|JG18_Hermissenda_opalescens|TRANSCRIPT
--------DRSASPARLGYTSDKHPRHTLDTVNVLRKHRELCDVVLVVGPKKIFAHRVILSACSPYFHAMFTGELAESRQTEVTIKDIDETAMELLIEFCYTSSITVEESNVQTLLPAACLLQLAEIQDVCCEFLKRQLDPSNCLGIRAFADTHACRDLLRIADKFTQYNFQEVMESEEFMLLPVNQLVDIICSEELNVRTEEQVYNAVMAWVKYNVQERRQNLPTVLQHVRLP-------------------------------------------------------------------------------------------------------------------------------------------------------------------------------------------------------------------------------------------------------------------------------------------------------------------------------------------------------------
>EOG091F00GB|Lottia_gigantea|NC05_Hermissenda_crassicornis|TRANSCRIPT
--------DRSASPARLGYTSDKHPRHTLDTVNVLRKHRELCDVVLVVGPKKIFAHRVILSACSPYFHAMFTGELAESRQTEVTIKDIDETAMELLIEFCYTSSITVEESNVQTLLPAACLLQLAEIQDVCCEFLKRQLDPSNCLGIRAFADTHACRDLLRIADKFTQYNFQEVMESEEFMLLPVNQLVDIICSEELNVRTEEQVYNAVMAWVKYNVQERRQNLPTVLQHVRLPLMTPKFLVGTVGADLLIKSDEACRDLVDEAKNYLLLPQERPLMQGPRTRPRKPIKCGEVLFAVGGWCSGDAISSVEKYDPSNNEWRLEAPMSKRRCGVGVAVLNDLLYAVGGHDGQSYLNSIERYDPHTNQWSSDVAPTSSCRTSVGVAVLGDFLYAVGGQDGISCLNYVERYDPQTNKWQKVASMSTRRLGVGVAVLQGFLFAVGGSDGTCPLNTVERFDPRSNKWAPVAPMGTRRKHLGVAVFQNMIYAVGGRDDTTELSSAERYNFQKNAWEPVVAMTSRRSGVGLAVVNGQLMAIGGFDGTTYLKTVEIYDPEQKCWRIVGSMNYRRLGGGVGVVKLPHNDTHLW
>EOG091F00GB|Biomphalaria_glabrata|HW05_Caloria_elegans|TRANSCRIPT
--------DRSASPARLGYTSDKHPRHTLDTVNILRKHRELCDVVLLVGPKKIFAHRVILSACSPYFRAMFTGELAESRQTEVTIKDIDETAMELLIEFCYTSSITVEESNVQTLLPAACLLQLVEIQDVCCEFLKRQLDPSNCLGIRAFADTHACRELLRIADKFTQYNFQEVMESEEFMLLPVNQLVDIICSEELNVRTEEQVYNAVMAWVKYNVQERRQNLPTVLQHVRLPLMTPKFLVGTVGADLLIKSDEACRDLVDEAKNYLLLPQERPLMQGPRTRPRKPIKCGEVLFAVGGWCSGDAISSVEKYDPSSNEWRLEAPMSKRRCGVGVAVLNDLLYAVGGHDGQSYLNSIERYDPHT----------------------------------------------------------------------------------------------------------------------------------------------------------------------------------------------------------------------------
>EOG091F00GB|Biomphalaria_glabrata|JG25_Palisa_papillata|TRANSCRIPT
------------------------------------------------------------------------------------------------------SSITVEESNVQTLLPAACLLQLVEIQDVCCEFLKRQLDPSNCLGIRAFADTHACRELLRIADKFTQYNFQEVMESEEFMLLPVNQLVDIICSEELNVRTEEQVYNAVMAWVKYNVQERRQNLPTVLQHVR---------------------------------------------------------------------------------------------------------------------------------------------------------------------------------------------------------------------------------------------------------------------------------------------------------------------------------------------------------------
>EOG091F00GB|Biomphalaria_glabrata|JG15_Favorinus_auritulus|TRANSCRIPT
-------------------------------------------------------------------------------------------AMELLIEFCYTSSITVEESNVQTLLPAACLLQLVEIQDVCCEFLKRQLDPSNCLGIRAFADTHACRELLRIADKFTQYNFQEVMESEEFMLLPVNQLVDIICSEELNVRTEEQVYNAVMAWVKYNVQERRQNLPTVLQHVRLPLMTPKFLVGTVGADLLIKSDEACRDLVDEAKNYLLLPQERPLMQGPRTRPRKPIKCGEVLFAVGGWCSGDAISSVEKYDPSGNEWRLEAPMSKRRCGVGVAVLNDLLYAVGGH--------------------------------------------------------------------------------------------------------------------------------------------------------------------------------------------------------------------------------------------
>EOG091F00GB|Lottia_gigantea|HW12_Facelina_rubrovittata|TRANSCRIPT
--------DRSASPARLGYTSDKHPRHTLDTVNVLRKHRELCDVVLVVGPKKIFAHRVILSACSPYFHAMFTGELAESRQTEVTIKDIDETAMELLIEFCYTSSITVEESNVQTLLPAACLLQLVEIQDVCCEFLKRQLDPSNCLGIRAFADTHACRELLRIADKFTQYNFQEVMESEEFMLLPVNQLVDIICSEELNVRTEEQVYNAVMAWVKYNVQERRQNLPTVLQHVRLPLMTPKFLVGTVGADLLIKSDEACRDLVDEAKNYLLLPQERPLMQGPRTRPRKPIKCGEVLFAVGGWCSGDAISSVEKYDPANNEWRLEAPMSKRRCGVGVAVLNDLLYAVGGHDGQSYLNSIERYDPHTNQWSSDVAPTSSCRTSVGVAVLGDFLYAVGGQDGVSCLNYVERYDPQTNKWQKVASMSTRRLGVGVAVLQGFLFAVGGSDGTCPLNTVERFDPRSNKWTPVAPMGTRRKHLGVAVFQNMMYAVGGRDDTTELSSAERYNFQKNAWEPVVAMTSRRSGVGLAVVNGQLMAIGGFDGTTYLKTVEIYDPEQKCWRIVGSMNYRRLGGGVGVVKLPHNDTHL-
>EOG091F00GB|Biomphalaria_glabrata|HW13_Favorinus_branchialis|TRANSCRIPT
------------------------------------RHRELCDVVLVVGPKKIFAHRVVLSACSPYFHAMFTGELAESRQTEVTIKDIDETAMELLIEFCYTSSITVEESNVQTLLPAACLLQLVEIQDVCCEFLKRQLDPSNCLGIRAFADTHACRELLRIADKFTQYNFQEVMESEEFMLLPVNQLVDIICSEELNVRTEEQVYNAVMAWVKYNVQERRQNLPTVLQHVRLPLMTPKFLVGTVGADLLIKSDEACRDLVDEAKNYLLLPQERPLMQGPRTRPRKPIKCGEVLFAV----------------------------------------------------------------------------------------------------------------------------------------------------------------------------------------------------------------------------------------------------------------------------------------------
>EOG091F00GB|Lottia_gigantea|HW07_Cuthona_caerulea|TRANSCRIPT
--------ERAASPARLGYTSDKHPRHTLETINVLRKHRELCDVVLVVGPKKIFAHRVILSACSPYFHAMFTGELAESRQTEVTIKDIDEIAMELLIEFCYTSSITVEESNVQTLLPAACLLQLVEIQDVCCEFLKRQLDPSNCLGIRAFADTHACRDLLRIADKFTQYNFQEVMESEEFMLLPVTQLVDIICSEELNVRTEEQVYNAVMAWVKYNVQERRQNLPTVLQHVRLPLMSPKFLVGTVGADLLIKSDEACRDLVDEAKNYLLLPQERPLMQGPRTRPRKPIKCGEVLFAVGGWCSGDAISSVEKYDPGSNEWRLEAPMSKRRCGVGVAVLNDLLYAVGGHDGQSYLNSIERYDPHTNQWSSDVAPTSSCRTSVGVAVLGDFLYAVGGQDGVSCLNYVERYDPQSNKWQKVASMSTRRLGVGVAVLQGFLFAVGGSDGTCPLNTVERYDPRSNRWSPIAPMGTRRKHLGVAVFQNMIYAVGGRDDTTELSSAERYNFQKNAWEPVVAMTSRRSGVGLAVVNGQLMAIGGFDGTTYLKTVEIYDPEQKCWKIVGSMNYRRLGGGVGVVKLPHNDTHLW
>EOG091F00GB|Lottia_gigantea|HW10_Embletonia_pulchra|TRANSCRIPT
--------DRSASPARLGYTSDKHPRHTLETVNVLRKHRELCDVVLVVGPKKIFAHRVVLSACSPYFHAMFTGELAESRQTEVTIKDIDETAMELLIDFCYTSSITVEESNVQTLLPAACLLQLVEIQDVCCEFLKRQLDPSNCLGIRAFADTHACRDLLRIADKFTQHNFQEVMESEEFMLLPVNQLVDIICSEELNVRTEEQVYNAVMTWVKYNVQERRQNLPTVLQHVRLPLMTPKFLVGTVGADLLIKSDEACRDLVDEAKNYLLLPQERPLMQGPRTRPRKPIKCGEVLFAVGGWCSGDAISSVEKYDPGSNEWRLVAPMSKRRCGVGVAVLNDLLYAVGGHDGQSYLNSIERYDPHTNQWSSDVAPTSSCRTSVGVAVLGDYLYAVGGQDGVSCLNYVERYDPQTNKWQKVASMSTRRLGVGVAVLQGFLFAVGGSDGTCPLNTVERFDPRSNRWTPVAPMGTRRKHLGVAVFQNMIYAVGGRDDTTELSSAERYNFQKNAWEPVVAMTSRRSGVGLAVVNGQLMAIGGFDGTTYLKTVEIYDSEQNCWRIVGSMNYRRLGGGVGVVKLPHNDTHLW
>EOG091F00GB|Lottia_gigantea|HW01_Armina_tigrina|TRANSCRIPT
--------DRSASPARLGYTSDKHPRHTLDTVNVLRKHRELCDVVLIVGPKKIFAHRVILSACSPYFHAMFTGELAESRQTEVTIKDIDETAMELLIDFCYTSSITVEESNVQTLLPAACLLQLVEIQDVCCEFLKRQLDPSNCLGIRAFADTHACRDLLRIADKFTQHNFQEVMESEEFMLLPVNQLVDIICSEELNVRTEEQVYSAVMAWVKYNVQERRQNLPTVLQHVRLPLMTPKFLVGTVGADLLIKSDEACRDLVDEAKNYLLLPQERPLMQGPRTRPRKPIKCGEVLFAVGGWCSGDAISSVLKYDPGNNEWRLVAPMSKRRCGVGVAVLNDLLYAVGGHDGQSYLNSIERYDPHTNQWSSDVAPTSSCRTSVGVAVLGDFLYAVGGQDGVSCLNYVERYDPQTNKWQKVASMSTRRLGVGVAVLQGFLFAVGGSDGTCPLNTVERFDPRSNRWTPVSPMGTRRKHLGVAVFQNMIYAVGGRDDTTELSSAERYNLQKNAWEPVVAMTSRRSGVGLAVVNGQLMAIGGFDGTTYLKTVEIYDPEQNCWRIVGCMNYRRLGGGVGVVKLPHNDTHL-
>EOG091F00GB|Biomphalaria_glabrata|HW06_Cratena_peregrina|TRANSCRIPT
-----------------------HPRHTLDTVNVLRKHRELCDVVLVVGPKKIFAHRVILSACSPYFHAMFTGELAESRQTEVTIKDIDETAMELLIEFCYTSSITVEESNVQTLLPAACLLQLVEIQDVCCEFLKRQLDPSNCLGIRAFADTHACRELLRIADKFTQYNFQEVMESEEFMLLPVNQLVDIICSEELNVRTEEQVYSAVMTWVKYNVQERRQNLPTVLQHVRLPLMTPKFLVGTVGADLLIKSDEACRDLVDEAKNYLLLPQERPLMQGPRTRPRKPIKCGEVLFAVGGWCSGDAISSVEKYDPDSNEWRLEAPMSKRRCGVGVAVLNDLLYAVGGHDGQSYLNSIERYDPHTNQWSSD----------------------------------------------------------------------------------------------------------------------------------------------------------------------------------------------------------------------
>EOG091F00GB|Biomphalaria_glabrata|JG03_Austraeolis_stearnsi|TRANSCRIPT
-------------------------RHTLDTVNVLRKHRELCDVVLVVGPKKIFAHRVILSACSPYFHAMFTGELAESRQTEVTIKDIDETAMELLIEFCYTSSITVEEGNVQTLLPAACLLQLVEIQDVCCEFLKRQLDPSNCLGIRAFADTHACRELLRIADKFTQYNFQEVMESEEFMLLPVNQLVDIICSEELNVRTEEQVYNAVMTWVKYNVQERRQNLPTVLQHVRLPLMTPKFLVGTVGADLLIKSDEACRDLVDEAKNYLLLPQERPLMQGPRTRPRKPIKCGEVL-------------------------------------------------------------------------------------------------------------------------------------------------------------------------------------------------------------------------------------------------------------------------------------------------
>EOG091F00GB|Biomphalaria_glabrata|JG23_Melibe_leonina|TRANSCRIPT
--------------------------------------------------------------------------------------------------FCYTSSITVEESNVQTLLPAACLLQLAEIQDVCCEFLKRQLDPSNCLGIRAFADTHACRDLLRIADKFTQHNFQEVMESEEFMLLPINQLVDIICSEELNVRTEEQVYNAVMAWVKYNVQERRQNLPTVLQHVRLPLMTPKFLVGTVGADLLIKSDEACRDLVDEAKNYLLLPQERPLMQGPRTRPRKPIKCGEVL-----------------------------------------------------------------------------------------------------------------------------------------------------------------------------------------------------------------------------------------------------TYLKTVEIYDPEQNCWRIVGSMNYRRLGGGVGVVKLPHNDTHLW
>EOG091F00GB|Biomphalaria_glabrata|NC02_Bathydoris_clavigera|TRANSCRIPT
--------------------------------------------------------------------------------------------------------------------------------------------------------------------------FEEVMESEEFMLLPVSQLVDIICSEELNVRTEEQVYSAIMSWVKYNVQDRRQHLPTVLQHVRLPLMTPKFLVGTVGADLLIKSDEACRDLVDEAKNYLLLPQERPLMQGPRTRPRKPIKCGEVLFAVGGWCSGDAISSVEKYDPGGNEWRLVAPMNKRRCGVGVAVLNDLLYAVGGHDGQSYLNSIERYDPHTNQWSSDVAPTSSCRTSVGVAVLGDFLYAVGGQDG------------------------------------------------------------------------------------------------------------------------------------------------------------------------------------------
>EOG091F00GB|Lottia_gigantea|NC06_Pleurobranchaea_californica|TRANSCRIPT
-------------------------------------------------------------ACSPYFHAMFTGELAESRQTEVTIKDIDETAMELLIEFCYTSSITVEESNVQNLLPAACLLQLVEIQDVCCEFLKRQLDPSNCLGIRAFADTHACRDLLRIADKFTQHNFQDVMESEEFMLLPVNQLVDIICSEELNVRTEEQVYSAIMNWVKYNVQDRRQHLPTVLQHVRLPLMTPKFLVGTVGADLLIKSDEACRDLVDEAKNYLLLPQERPLMQGPRTRPRKPIKCGEVLFAVGGWCSGDAISSVEKYDPGSNEWRLVAPMSKRRCGVGVAVLNDLLYAVGGHDGQSYLNSIERYDPHTNQWSSDVAPTSSCRTSVGVAVLGDYLYAVGGQDGVSCLNYVERYDPQTNKWQKVASMSTRRLGVGVAVLQGFLYAVGGSDGTCPLNTVERFDPRSNRWTPVAPMGTRRKHLGVAVFQNMIYAVGGRDDTTELSSAERYNPQKNAWEPVVAMTSRRSGVGLAVVNGQLMAIGGFDGTTYLKTVEIYDSDQNCWRIMGSMNYRRLGGGVGVVKLPQNDTHL-
>EOG091F00GB|Biomphalaria_glabrata|NC03_Doris_kerguelenensis|TRANSCRIPT
----------------------------------------------------------------------------------------------------------------------------------CCEFLKRQLDPSNCLGIRAFADTHACRDLLRIADKFTQHNFQEVMESEEFMLLPLSQLVDIICSEELNVRSEEQVYNAIMAWVKYNVQERRQHLPTVLQHVRLPLMTPKFLVGTVGADLLIKSDEACRDLVDEAKNYLLLPQERPLMQGPRTRPRKPIKCGEVLFAVGGWCSGDAISSVEKYDPGSNEWRLVAPMSKRRCGVGVAVLNDLLYSVGGHDGQSYLNSI------TNQWSSDVAPTSSCRTSVGVAVLGDFLYAVGGQDGVSCLNYVERYDPQTNKWQKVASMSTRRLGVGVAVLQGYLYAVGGSDGTCPLNTVERFDPRTNRWTPVAPMGTRRKHL----------------------------------------TSRRSGVGLAVVNGQLMAIGGFDGTTYLKTVEIYDPEQNCWRIVGSMNYRRLGG---------------
>EOG091F00GB|Lottia_gigantea|HW04_Calmella_cavolinii|TRANSCRIPT
-----------------------------------------------------------------------------------------------------------------------------EIQDVCCEFLKRQLDPSNCLGIRAFADTHACRDLLRIADKFTQHNFQEVMESEEFMLLPVNQLVDIICSEELNVRTEEQVYNAIMGWVKYNVQERRQHLPTVLQHVRLPLMTPKFLVGTVGADLLIRSDEACRDLVDEAKNYLLLPQERPLMQGPRTRPRKPIKCGQVLFAVGGWCSGDAISSVEKYDPGSNEWRLVAPMSKRRCGVGVAVLSDLLYAVGGHDGQSYLNSIERYDPHTNQWSSDVAPTSSCRTSVGVAVLGDFLYAVGGQDGVSCLNYVERFDPQNNKWQKVASMSTRRLGVGVAVLQGFLYAVGGSDGTCPLNTVERFDPRSNRWSPVAPMGTRRKHLGVAVFQNTIYAVGGRADTTELSSAERYSPQKNAWEPVVAMTSRRSGVGLAVVNSQLMAIGGFDGTTYLKTVEIYDPEQNCWRIVGSMNYRRLGGGVGVVKLPQNDTHL-
>EOG091F00GB|Lottia_gigantea|JG17_Hancockia_uncinata|TRANSCRIPT
----------------------------------------------------------------------------------------------------------------------------------------------------------------------------------------------------LNVRTEEQVYNAVMAWVKYNVQERRQNLPTVLQHVRLPLMTPKFLVGTVGADLLIKSDEACRDLVDEAKNYLLLPQERPLMQGPRTRPRKPIKCGEVLFAVGGWCSGDAISSVEKYDPGSNEWRLVAPMSKRRCGVGVAVLNDLLYAVGGHDGQSYLNSIERYDPHTNQWSSDVAPTSSCRTSVGVAVLGDFLYAVGGQDGVSCLNYVERYDPQTNKWQKVASMSTRRLGVGVAVLQGFLYAVGGSDGTCPLNTVERFDPRNNKWAPVAPMGTRRKHLGVAVFQNMIYAVGGRDDTTELSSAERYNCQKNAWEPVVAMTSRRSGVGLAVVNGHLMAIGGFDGTTYLKTVEIYDPDQNCWKIVGSMNYRRLGGGVGVVKLPHNDTHLW
>EOG091F00GB|Lottia_gigantea|HW19_Polycera_quadrilineata|TRANSCRIPT
-----------------------------------------------------------------------------------------------------------------------------------------------------------------------------------------------------------------------------------------------------------------RDLVDEAKNYLLLPQERPLMQGPRTRPRKPIKCGEVLFAVGGWCSGDAISSVEKYDPGSNEWRLVAPMSKRRCGVGVAVLSDLLYAVGGHDGQSYLNSIERYDPHTNQWSSDVAPTSSCRTSVGVAVLGDFLYAVGGQDGVSCLNYVERYDPQSNKWQKVASMSTRRLGVGVAVLQGFLYAVGGSDGTCPLNTVERFDPRSNKWTPVAPMGTRRKHLGVAVFQNMIYAVGGRDDTTELSSAERYNCQKNAWEPVVAMTSRRSGVGLAVVNGQLMAIGGFDGTTYLKTVEIYDPEQNCWRIVGSMNYRRLGGGVGVVKLPHNDTHL-
>EOG091F00GB|Lottia_gigantea|JG08_Dendronotus_venustus|TRANSCRIPT
-----------------------------------------------------------------------------------------------------------------------------------------------------------------------------------------------------------------------------------------------FLVGTVGADLLIKSDEACRDLVDEAKNYLLLPQERPLMQGPRTRPRKPIKCGEVLFAVGGWCSGDAISSVEKYDPGSNEWRLVAPMSKRRCGVGVAVLNDLLYAVGGHDGQSYLNSIERYDPHTNQWSSDVAPTSSCRTSVGVAVLGDFLYAVGGQDGVSCLNYVERYDPQTNKWQKVASMSTCRLGVGVAVLQGFLYAVGGSDGLCPLNTVERFDPRSNRWTPVAPMGTRRKHLGVAVFQNMIYAVGGRDDTTELSSAERYNCQKNAWEPVVAMTSRRSGVGLAVVNGQLMAIGGFDGTTYLKTVEIYDPEQNCWKIVGSMNYRRL-----------------
>EOG091F00GB|Biomphalaria_glabrata|JG07_Cuthona_albocrusta|TRANSCRIPT
------------------------------------------------GPKKIFAHRVTLSACSPYFHAMFTGELAESRQTEVTIKDIDEMAMELLIEFCYTSSITVEESNVQTLLPAA------------------------------------CRDLLRIADKFTQYNFQEVMESEEFMLLPINQLVDIICSEELNVRTEEQVYNAVMAWVKYNVQERRQNLPTVLQHVRLPLMSPKFLVGTVGADLLIKSDEACRDLVDEAKNYLLLPQERPLMQGPRTRPRKPIKCGEVLFAVGGWCSGDAISSVEKYDPGNNEWRLEAPMSKRRCGVGVAVLNDLLYAVGGHDGQSYLNSIERYDPHTNQWSSDVAPTSSCRTSVGVAVLGDFLYAVGGQDGVSCLNYVERYDPQSNKWQKVASMSTRR---------------------------------------------------------------------------------------------------------------------------------------------------------------
>EOG091F00GB|Biomphalaria_glabrata|JG26_Phestilla_sp|TRANSCRIPT
------------------------------------------------------------------------------------------------------------------------------------------------------------------------------------------------------VRTEEQVYNAAMTWVKYNVQERRQHLPTVLQHVRLPLMSPKFLVGTVGADLLIKSDEACRDLVDEAKNYLLLPQERPLMQGPRTRPRKPIKCGEVLFAVGGWCSGDAISSVEKYDPGNNEWRLEAPMGKRRCGVGVAVLNDLLYAVGGHDGQSYLNSIERYDPHTNQWSSDVAPTSSCRTSVGVAVLGDFLYAVGGQD-------------------------------------------------------------------------------------------------------------------------------------------------------------------------------------------
>EOG091F00GB|Lottia_gigantea|LotgiG162307
-------MEHPPSTARLAYTSDKHPRQTFESINLLRKNRELCDVVLIVGVKKIFAHRVILSACSPYFHAMFTCELAESRQTEVPIRDIDENAMELLIDFCYTSNITVEESNVQTLLPAACLLQLVEIQDVCCEFLRRQLDPSNCLGIRAFADTHACRDLLRIADKFTQNNFQDVMESEEFLLLPVNQLVEIISSDELNVRSEEQVYQAVMGWVKYSIQERRQHLPTVLQHVRLPRMSAKFLVGTVGSDLLIRSDEACRDLVDEAKNYLLLPQERPLMQGPRTRPRKPIKCGEVLFAVGGWCSGDAISSVEKYDPQANEWRLVAPMSKRRCGVGVAVLNDLLYAVGGHDGQSYLNSIERYDPHTNQWSSDVAPTSSCRTSVGVAVLGDYLYAVGGQDGVSCLNYVERYDPQTNKWNKVTSMSTRRLGVGVAVLGGSLYAVGGSDGTCPLNTVERYDPRNNRWNAVASMGTRRKHLGVAVFNNMIYAVGGRDDTTELSSAERYNPQTNMWQPVVAMTSRRSGVGLAVVNGQLMAIGGFDGTTYLKTVEVYDPETNCWRIVGGMNYRRLGGGVGVVKMPSNDSHIW
>EOG091F00GB|Crassostrea_gigas|CGI_10021840
-------MDRPPSPARLAYTSDKHPRHTLEAINVLRKHRELCDVVLIVGSKKIFAHRVILSACSPYFHAMFTGELAESRQTEVTIRDIDETAMELLIDFCYTSNITVEEGNVQTLLPAACLLQLAEIQDVCCEFLKRQLDPSNCLGIRAFADTHACRDLLRIADKFTQHNFQEVMESEEFLLLPVNQLVDIISSDELNVRSEEQVYNAVVNWVKFNIAERRSHLPVVVQHVRLPLMSPKFLVGTVGSELLIKSDDTCRDLVDEAKNYLLLPQERPLMQGPRTRPRKPIRCGEVLFAVGGWCSGDAISSVERFDPQTSEWRMVAPMSKRRCGVGVAVLNDLLYAVGGHDGQSYLNSIERFDPQTNQWSGDVAPTSSCRTSVGVAVLDNYMYAVGGQDGVSCLNFVERYDPQLNKWTKVASMSTRRLGVGVAVLGGYLYAVGGSDGTSPLNTVERYDPRSNRWTPVSPMGTRRKHLGVAVYNNMIYAVGGRDDTTELSSAERYNPQTNTWQAVVAMTSRRSGVGLAVVNGQLMAIGGFDGTTYLKTIEVYDSDANCWKLCGGMNYRRLGGGVGVVRMPQHESHLW
>EOG091F00GB|Biomphalaria_glabrata|HW18_Janolus_cristatus|TRANSCRIPT
--------DRSASPARLGFTSDKHPRHTLDAVNDLRKHRELCDVVLIVGPKKIFAHRVVLSACSPYFHAMFTGELVESRQTEVTIKDIDEAAMELLIDFCYTSSITVEESNVQTLLPAACLLQLVEIQDVCCEFLKRQLDPSNCLGIRAFADTHACRDLLRIADKFTQHNFQEVMESEEFMLLPVNQLVDIICSEELNVRTEEQVYNAVMSWVKYNVQDRRQNLPTVLQHVRLPLMTPKFLVGTVGADLLIKSDEACRDLVDEAKNYLLLPQERPLMQGPRTRPRKPIKCGEVLFAVGGWCSGDAISSVEKYDPGSNEWRLVAPMSKRRCG------------------------------------------------------------------------------------------------------------------------------------------------------------------------------------------------------------------------------------------------------------
>EOG091F00GB|Biomphalaria_glabrata|JG05_Bornella_anguilla|TRANSCRIPT
-------------------------------------------------------------------------------------------------------------------------------------FLQNQLTASNCLGIHYFADVYSCSELESMARQFIYQNFLEVIRTEEFFELPPDRLINLLQSDKLQVMSENQVFEAACSWLQYDPGKRLDRACVILQNVRLALLERSFLENVV--------------------------------------------------------------------------------------------------------------------------------------------------------------------------------------------------------------------------------------------------------------------------------------------------------------------------------------------------
