# Supplementary material for: Transcriptomics provides a robust framework for the relationships of the major clades of cladobranch sea slugs (Mollusca, Gastropoda, Heterobranchia), but fails to resolve the position of the enigmatic genus Embletonia
Source: BMC Ecol Evol. 2021 Dec 28;21:226. doi: 10.1186/s12862-021-01944-0 (PMC8895541; doi:10.1186/s12862-021-01944-0)
Supplement: Supplementary file 6 — Additional file 6. Archive S4: Unmasked multiple sequence alignments on amino acid level including Doris kerguelenensis and Calmella cavolini prior to the removal of outliers. [file 12862_2021_1944_MOESM6_ESM.zip › Archive_S4/Alignments/EOG091F05NS.aa.fasta]

>EOG091F05NS|Biomphalaria_glabrata|BGLTMP005154
MFNSPVKLCHLNPEILSVPYIFKYQNVSTLSFSR-----------------TRASCCCYVGNNHWKTKSGLQVNAKYLGARQIQYFSSSSV--EKEDLGELVYQGRIGSMFRALKIFSLSTSAIGLCLQPYLLMTYQDTPLKLAIPMFAVLNVFVFVNPILIHFIAKKYVLEMYFNTQTKVFTAILLTFFARKEKISFTADDVDCPDVPNMFAMFTAKGRPLFAHEADFTSLEVYKHLMGFDVPLDLTKETKNH
>EOG091F05NS|Biomphalaria_glabrata|HW04_Calmella_cavolinii|TRANSCRIPT
---------------------------------------------------------------------------------------STQT--GDSDKGSLVYLGRIGSMFKTLKVFSLTTSAVGLSLQPYLFFTYQDAPVVTALPFFAALNMFVFVNPLLIHHIGKKYVMEVYFNQGTKVFTAVLMSFFARKYSFTFTADDVHVPDVPGMFSILSVKGRPLFVLESDFNDIEVYKHMMGFDKP----------
>EOG091F05NS|Biomphalaria_glabrata|HW09_Doto_sp|TRANSCRIPT
----------------------------------------------------------------------------------LRSYATSSS--DAEDRGSLVYQGRVNGLLKKVKIFSLGTSVFGLVAQPYLWYTVQDMSLAFAAPLFTAVNFFVFANPLMIHYLAKRYVNELYYNPKTQTFTAVLLSLFARKTSFAFTSQDVVVPEIPGLFAMLTAKGRPLFVDHNDFTSIEVYKHMMGFDKP----------
>EOG091F05NS|Biomphalaria_glabrata|JG13_Doto_lancei|TRANSCRIPT
-------------------------------------------------------------------------------------YTTSSS--DSEERGSLVYQGRVNGLLKKVKIFSLSTSVFGLAAQPYLWYTVQDMSLAFAAPLFTAVNFFVFANPLMIHYLAKRYVNELYYNPKTQTFTAVLLSLFARKTSFAFTSQDVVVPEIPGLFAMLIAKGRPLFVDHNDFTSIEVYKHMMGFDKP----------
>EOG091F05NS|Biomphalaria_glabrata|JG05_Bornella_anguilla|TRANSCRIPT
----------------------------------------------------------------------------------IQKYSTASS--SEEDRGTLVYEGRVKSLLKRVKIFSLSTSVFGLVGQPCLWYSVQDMSLVIAAPLFTAVNFFVFANPLMIHYLAKRYVNELYYNSRTQTFTAVVLSLFARKISFSFTAKDVAVPDIPGLFAMLTAKGRPLFIDHRDFTSMEVYKHMMGFDKP----------
>EOG091F05NS|Biomphalaria_glabrata|NC08_Tritonia_hamnerorum|TRANSCRIPT
-------------------------------------------------------------------------------------YSTTAP--SGNDKGFLVYEGKVKTMFRNVKIFSLTTSVFGLACQPYLWYTVQDMSLLIAGPLFTAVNFFVFANPIMIHYLAKRYVNELHYNPQTQTFTATVLSFFARKKSFSFTPDDVVVPEIPGMFSMLTAKGQPLFVDHRDFTSVEVYKKMMGFDKP----------
>EOG091F05NS|Biomphalaria_glabrata|JG30_Tritonia_festiva|TRANSCRIPT
-------------------------------------------------------------------------------------YCSSVP--SANDKGFLVYEGKVKTMFRNVKIFSLSTSVVGLACQPYLWYTVQDMSLLIAGPLFTAVNFFVFANPIMIHYLAKRYVNELHYNPQTQTFTATVLSFFARRKSFAFTPEDVVVPDIPGMFSMLTAKGHPLFVDHRDFTSVEVYKKMMGFDKP----------
>EOG091F05NS|Biomphalaria_glabrata|NC07_Tritonia_diomedea|TRANSCRIPT
-------------------------------------------------------------------------------------YCTSVP--SANDKGFLVYEGKVKTMFRNVKIFSLSTSVVGLACQPYLWYTVQDMSLLIAGPLFTAVNFFVFANPIMIHYLAKRYVNELHYNPQTQTFTATVLSFFARRKSFAFTPEDVVVPDIPGMFSMLTAKGHPLFVDHRDFTSVEVYKKMMGFDKP----------
>EOG091F05NS|Biomphalaria_glabrata|HW21_Tritonia_manicata|TRANSCRIPT
-------------------------------------------------------------------------------------YSTSIP--NAKDKGFLVYEGRVKSMFRNVKIFSLSTSVVGLACQPYLWYTVQDMSLLIAGPLFTAVNFFVFANPIMIHYLAKRYVNELHYNPQTQTFTASVLSFFAMKKTFSFTSEDVVVPEIPGMFSMLTAKGQPLFVDHRDFTSVEVYKKMMGFDKPL---------
>EOG091F05NS|Biomphalaria_glabrata|JG22_Lomanotus_vermiformis|TRANSCRIPT
---------------------------------------------------------------------------------------------SEKNRGFLVYEGRVKGLLKNVKIFSLSTSVFGLVCQPYLWYSVQDMSLMFAAPLFTAVNFFVFANPLMIHYLAKRYVNELYYHPQTQTYTVTLLSLFARKYSFTFTSADVVVPEIPGLFAMFTAKGHPLFVDHRDFTSIEVYKKMMGFDKP----------
>EOG091F05NS|Biomphalaria_glabrata|JG06_Catriona_columbiana|TRANSCRIPT
-----------------------------------------------------------------------------------NYSNSTEG--KDTDQGIQVYEGRVKGLLKRVKIFSLTTSVVGLAGQPYLWYTVQDMSLLFAAPLFTAVNFFVFANPLMIHYLAKRYVTELYFNPQTNTYTAYNVSFFARRQSFTFKADDVEVPEIPGMFSMLTAKGRPLFVDHRDFTSIEIYKKMMGFDKPL---------
>EOG091F05NS|Biomphalaria_glabrata|NC04_Fiona_pinnata|TRANSCRIPT
-----------------------------------------------------------------------------------------------------VYDGRVKGLLKRVKIFSLTTSFIGLIGQPYLWYTVQDMSLVFAAPLFTAVNFFVFANPIMIHYLAKRYVTELYYNPKTDTYTATNLSFFGRRQSFTFKAEDVTVPEIPGVFTMFSAKGRPLFADHRDFSSIEVYKKMMGFDKP----------
>EOG091F05NS|Biomphalaria_glabrata|HW02_Berghia_verrucicornis|TRANSCRIPT
-------------------------------------------------------------------------------------YSTGSE--SPGDKGIHVYEGRVKGLLKRVKIFSLSTSFIGIVGQPYLWYTVQDMSLYLAAPLFTAVNFFVFANPIMIHYLAKRYVTELHYNSATETYTATVLSFFAMRQSFTFTANDVVIPEIPGLFSMLIAKGRPIFVDHRDFTSIEVYKKMMGFDKP----------
>EOG091F05NS|Biomphalaria_glabrata|JG04_Berghia_stephanieae|TRANSCRIPT
-------------------------------------------------------------------------------------YSTGSE--SPGDKGIHVYEGRVKGLLKRVKIFSLSTSFIGVVGQPYLWYTVQDMSLYLAAPLFTAVNFFVFANPIMIHYLAKRYVTELHYNSETETYTATVLSFFARRQSFTFTANDVVIPEIPGLFSMLIAKGRPIFVDHRDFTSIEVYKKMMGFDKP----------
>EOG091F05NS|Biomphalaria_glabrata|JG02_Antaeolidiella_chromosoma|TRANSCRIPT
-----------------------------------------------------------------------------------SYSTKSES--SPNDERIQVYDGRVKSLMKRVKIFSLSTSFIGLVGQPYLWYSVQDMSLYLAAPLFSAVNFFVFANPIMIHYLAKRYVTELYYNPTTEIYTATVFSFFARRHSFTFTADDVVIPEIPGLFSMLVAKGRPIFVDHRDFTSIEVYKKMMGFDKP----------
>EOG091F05NS|Biomphalaria_glabrata|HW20_Spurilla_neapolitana|TRANSCRIPT
------------------------------------------------------------------------------------NYSTGSEYVGDDKGDIQVYEGRVKSLLKRVKIFSLSTSFIGLIGQPYLWYTVQDMSLFLAAPLFTAVNFFVFANPLMIHYLAKRYVTELYYNPATETYTATVLSFFARRQSFSFMAKDVVIPEIPGLFSMLTAKGRPIFIDHRDFTSMEVYKKMMGFDKP----------
>EOG091F05NS|Biomphalaria_glabrata|JG29_Spurilla_braziliana|TRANSCRIPT
----------------------------------------------------------------------------------------GSEYVGDDERGIQVYEGRVKSLLKRVKIFSLSTSFIGLIGQPYLWYTVQDMSLFLAAPLFTAVNFFVFANPIMIHYLAKRYVTELYYNPATETYTATVLSFFARKQSFTFMAKDVVIPEIPGLFSMLTAKGRPIFIDHRDFTSIEVYKKMMGFDKP----------
>EOG091F05NS|Biomphalaria_glabrata|JG01_Aeolidiella_alba|TRANSCRIPT
---------------------------------------------------------------------------------------SQSS--GNDNKGIQVYEGRVKGLLKRVKIFSLSTSFIGLVGQPYLWYTVQDLSLYLAAPLFTAVNFFVFANPIMIHYLAKRYVTELYYNPTSETFTATVLSFFARRQSFAFTAEEVEIPEIPGLFSMLTAKGRPIFVDHRDFTSIEIYKKMMGFDKP----------
>EOG091F05NS|Biomphalaria_glabrata|HW14_Flabellina_affinis|TRANSCRIPT
------------------------------------------------------------------------------------YCTSSDS--NGDGKGIQVYEGRVKGLLKRVKIFSLSTSLVGLIGQPYLWYTVQDMSLFLAAPLFTAVNFFVFANPLMIHYLAKRYVTELYYNPASETYTATVLSFFARKQSFSYTAKDVVVPEIPGMFSMLTAKGRPIFLDYRDFTSIEIYKQMMGFDKPL---------
>EOG091F05NS|Biomphalaria_glabrata|JG16_Flabellina_iodinea|TRANSCRIPT
----------------------------------------------------------------------------------------------NEDKGFQVYEGRVKGLLKRVKIFSLTTSVIGLAGQPYLWYTVQDMSLFFAAPLFTAVNFFVFANPIMIHYLAKRYVTELFYNPKTETYTANVLSFFARKQSFTYTTKDVIVPEIPGLFAMLTANGRPIFVDHRDFTSIEVYKQMMGFDKP----------
>EOG091F05NS|Biomphalaria_glabrata|JG24_Noumeaella_rubrofasciata|TRANSCRIPT
------------------------------------------------------------------------------------YSTETNS--SKDDKGFHVYEGRVKGLMKRVKIFSLTTSAIGLVGQPYLWYSVQDMSLVFAAPLFTAVNFFVFANPIMIHYLAKRYVTELHYNPATETYTATVLSFFARKQSFTFTAKDVVIPEIPGLFSMLTAKGRPIFVDHRDFTSIEVYKKMMGFDKP----------
>EOG091F05NS|Biomphalaria_glabrata|HW05_Caloria_elegans|TRANSCRIPT
-----------------------------------------------------------------------------------NFSTVSEY--SENDKGIQVYEGRIKGMMKRVKIFSLTTSFIGLAGQPYLWYSVQDMSLFMAAPMFTAINFFVFANPLMIHYLAKRYVTELYYNPATEAYTATVLSLFARKQSFSFTAKDVVIPEIPGLFSMLTAKGRPIFINHEDFTSIEIYKKLMGFDKP----------
>EOG091F05NS|Biomphalaria_glabrata|JG25_Palisa_papillata|TRANSCRIPT
-----------------------------------------------------------------------------------NFSTVSEP--SEDDKGIQVYEGRVKGLMKKVKIFSLTTSFIGLAGQPYLWYSVQDMSLFMAAPMFTAINFFVFANPLMIHYLAKRYVTELYYNPATETYTATVLSLFARKQSFSFTAKDVAIPEIPGLFSMLTAKGRPIFINHEDFTSIEIYKKLMGFDKP----------
>EOG091F05NS|Biomphalaria_glabrata|JG03_Austraeolis_stearnsi|TRANSCRIPT
--------------------------------------------------------------------------------RNRNFSTVSEP--SEDDKGIQIYEGRVKGLMKKVKIFSLTTSFIGLVGQPYLWYSVQDMSLFLAGPMFTVINFFVFANPLMIHYLAKRYVTELYYNPATETYTATVLSLFARKQSFSFTAKDVAIPEIPGLFSMLTAKGRPIFINHEDFTSIEIYKKLMGFDKPL---------
>EOG091F05NS|Biomphalaria_glabrata|JG27_Phidiana_lynceus|TRANSCRIPT
------------------------------------------------------------------------------------FSSVSEP--SQDDKGIQVYEGRVKGLMKKVKIFSLTTSFIGLIGQPYLWYSVQDMSLVLAAPMFTAINFFVFANPLMIHYLAKRYVTELYYNPETDVYTATVLSLFARKQSFSFTAEDVTIPEIPGLFSMLTAKGRPIFINHEDFTSIEIYKKLMGFDKPL---------
>EOG091F05NS|Biomphalaria_glabrata|JG20_Learchis_evelinae|TRANSCRIPT
--------------------------------------------------------------------------------RRFSTVSEATD--SYNDKGIQVYEGRVKSMMKRVKIFSLTTSFIGLVGQPYLWYSIQDMSLLMAAPMFTAINFFVFANPLMIHYLAKRYVTELYYNPTTETYTATVLTLFARKHSFSFTAADVVIPEIPGLFSMLTAKGRPIFINHEDFTSIEIYKKLMGFDKPL---------
>EOG091F05NS|Biomphalaria_glabrata|HW13_Favorinus_branchialis|TRANSCRIPT
---------------------------------------------------------------------------------------------DQEQRGIQVYEGRVKSLMKKVKIFSLTTSFIGLVGQPYLWYSIQDMSLLLAAPMFTAINFFVFANPLMIHYLAKRYVTELYYNPSNETYTGVVLSLFARRQAFSFTAKDVAIPEIPGLFSMLTVKGRPIFIHHEDFTSIEVYKKMMGYDKPL---------
>EOG091F05NS|Biomphalaria_glabrata|JG15_Favorinus_auritulus|TRANSCRIPT
---------------------------------------------------------------------------------------------DQEQRGIQVYEGRVKSLMKKVKIFSLTTSFIGLVGQPYLWYSVQDMSLLLAAPMFTAINFFVFANPLMIHYLAKRYVTELYYNPSNETYTAVVLSLFARRQAFSFTAKDVQIPEIPGLFSMLTVKGRPIFIHHEDFTSIEIYKKIMGFDKP----------
>EOG091F05NS|Biomphalaria_glabrata|HW12_Facelina_rubrovittata|TRANSCRIPT
-----------------------------------------------------------------------------------NFSSSSKS--SESEKGIQVYEGRVKGLMKKVKIFSLTTSFIGLVGQPYLWYSVQDMSLLLAAPMFTVINFFVFANPLMIHYLAKRYVLELFYKPDTETYTATVLSLFARKQSFSYTAKDVVIPEIPGLFSMLTVKGRPIFIHHEDFTSIEIYKKMMGFDKP----------
>EOG091F05NS|Biomphalaria_glabrata|HW06_Cratena_peregrina|TRANSCRIPT
---------------------------------------------------------------------------------------DSEP--TKTDKGIQVYEGRVKGLMKKVKIFSLTTSFIGLVGQPYLWYSVQDMSLLLAAPMFTAINFFVFANPLMIHYLAKRYVTELYYNPQTETYTATVLSLFARKHSFSFTPNDVVIPEIPGLFSMVTVKGRPLFIHDDDFTSIEVYKKMMGFDKPL---------
>EOG091F05NS|Biomphalaria_glabrata|JG07_Cuthona_albocrusta|TRANSCRIPT
------------------------------------------------------------------------------------FSTNAND--SEDGKGVQVYEGRVKGLLKRVKIFSLTTSVFGLAGQPYLWYTVQDMSLLFAAPLFTAVNFFVFANPLMIHYLAKRYVTELYYNPKTNVYTAYNLSFFVRKQNFSFTSEDVAVPEIPGMFSMLTAKGRPLFVDHRDFTSIEVYKKMMGFDKPL---------
>EOG091F05NS|Biomphalaria_glabrata|HW07_Cuthona_caerulea|TRANSCRIPT
-------------------------------------------------------------------------------TRKYSTGSNDSD--NINDKGIQVYEGRVKGLLKRVKIFSLTTSVIGIAGQPYLWYTVQDMSLMFAAPLFTAVNFFVFANPLMIHYLAKRYVTELYYNPKTNIYTASNLSFFAMKRNFSFTSEDVAVPEIPGMFSMLTAKGRPLFVDHRDFTSIEIYKKMMGFDKP----------
>EOG091F05NS|Biomphalaria_glabrata|HW18_Janolus_cristatus|TRANSCRIPT
---------------------------------------------------------------------------------------STSG--PEEKKGILVYEGRVKKLLKNVKLFSLATSVIGIAGQPYLWYSVQDLSLFLAAPLFTAVNFFVFANPIMIHYLAKRYVNELYYDPQTETYTASVLSFFARKKSFDFTSKDVVVPEIPGLFAMLTAKGRPIFVDHRDFTSIEVYKQMMGFDKP----------
>EOG091F05NS|Biomphalaria_glabrata|JG19_Janolus_barbarensis|TRANSCRIPT
---------------------------------------------------------------------------------------STSG--PEDQKGILVYEGRVKKLLKTVKLFSLATSVFGLAGQPYLWYTVQDLSLLVAAPLFTAVNFFVFANPIMIHYLAKRYVNELYYNPQTQTYTATVLSFFARKQSFDFTSKDVIVPEIPGLFAMLTAKGRPIFVDHRDFTSIEVYKQMMGFDKP----------
>EOG091F05NS|Biomphalaria_glabrata|NC01_Armina_californica|TRANSCRIPT
-------------------------------------------------------------------------------------FSTSEH--AGDDRGFMVYEGRVKGLLKKVKIFSLTTSVIGIACQPYLWYTVQDMSLLIAAPLFTAVNFFVFANPIMIHYLAKRYVNELYYNPKTETFTATVLSFLARKKSFTFTATDVVVPEIPGLFAMLIAKGHPIFVDHRDFTSIEIYKQMMGFDKP----------
>EOG091F05NS|Biomphalaria_glabrata|HW01_Armina_tigrina|TRANSCRIPT
-------------------------------------------------------------------------------------FSTSDP--AVDSRGFMVYEGRVKSLLRNVKLFSLTTSVIGIAFQPYLWYTVQDMSLLVAAPLFTAVNFFVFANPIMIHYLAKRYVNELYYNPKTETFTATVLSFFARKQSFAFTAKDVVVPEIPGLFAMLTAKGHPIFVDHRDFTSIEIYKQMMGFDKPL---------
>EOG091F05NS|Biomphalaria_glabrata|HW15_Flabellina_babai|TRANSCRIPT
-------------------------------------------------------------------------------------YNASDT--TGKDKGIQVYEGRVKSLMRNVKLFSLTTSVIGIAGQPYLWYTVQDMSLVFAAPLFTVVNFFVFANPLMIHYLAKRYVTELYYNPGTETFTATVLSFFARKQSFTFTAQDVAVPEIPGLFAMLTVKGRPLFVDHKDFTSIEVYKRMMGFDKPL---------
>EOG091F05NS|Biomphalaria_glabrata|JG11_Dondice_occidentalis|TRANSCRIPT
---------------------------------------------------------------------------------------SSNN--SQDAKGIQVYEGRIRGLMKKVKIFSLATSLFGLAVQPYLWYSEQDMSLLFAVPLFTVINFFVFANPLMIHYLAKRYVVELHFNPATETYTATVLSFFAMKQTFTFTANDVVVPEIPGMFSMLTAKGRPLFVDHQDFTSIELYKKMMGFDKP----------
>EOG091F05NS|Biomphalaria_glabrata|JG12_Dondice_parguerensis|TRANSCRIPT
---------------------------------------------------------------------------------------SSNN--SEDAKGIQVYEGRIRGLMKKVKIFSLATSLLGLAGQPYLWYSEQDMSLLFAVPLFTVINFFVFANPLMIHYLAKKYVVELHFNPATETYTATVLSFFAMKQTFTFTANDVVVPEIPGMFSMLTAKGRPLFVDHQDFTSIELYKKMMGFDKP----------
>EOG091F05NS|Biomphalaria_glabrata|HW17_Hermissenda_crassicornis|TRANSCRIPT
-------------------------------------------------------------------------------------SYSSVG--SEDTKGIQVYEGRIKGLMKRVKIFSLATSVFGLAGQPYLWYSMQDVSLLFAAPLFTVVNFFVFANPLMIHYLAKRYVTELHFHPATETYTATVLSLFAMKNTFTFTADDVEVPEIPGMFSMLTAKGRPIFVDHRDFTSIEIYKKMMGFDKP----------
>EOG091F05NS|Biomphalaria_glabrata|JG18_Hermissenda_opalescens|TRANSCRIPT
---------------------------------------------------------------------------------------------SEDTKGIQVYEGRIKGLMKRVKIFSLATSVFGLAGQPYLWYSMQDVSLLFAAPLFTVVNFFVFANPLMIHYLAKRYVTELHFHPATETYTATVLSLFAMKNTFTFTADDVEVPEIPGMFSMLTAKGRPIFVDHRDFTSIEIYKKMMGFDKPL---------
>EOG091F05NS|Biomphalaria_glabrata|NC05_Hermissenda_crassicornis|TRANSCRIPT
---------------------------------------------------------------------------------------SSIG--SEDTKGIQVYEGRIKGLMKRVKIFSLATSVFGLAGQPYLWYSMQDVSLLFAAPLFTVVNFFVFANPLMIHYLAKRYVTELHFHPATETYTATVLSLFAMKNTFTFTADDVEVPEIPGMFSMLTAKGRPIFVDHRDFTSIEIYKKMMGFDKPL---------
>EOG091F05NS|Biomphalaria_glabrata|JG26_Phestilla_sp|TRANSCRIPT
SI--------------------------------------------------------------------------------KKFSTDANH--NGDIKGPQVYEGRVKSLLKRVKIFSLSTSVFGLACQPYLWYTVQDMSLLFAAPLFTAVNFFVFANPLMIHYLAKRYVTELYYNSKTNTYTAFYISFFGRRQSFSFTPEDVVVPEIPGMFSMLTAKGRPLFVDYRDFTSIEIYKKMMGFDKP----------
>EOG091F05NS|Biomphalaria_glabrata|JG14_Eubranchus_rustyus|TRANSCRIPT
---------------------------------------------------------------------------------------SSVD--DNESKGFQVYEGRVKGLLKRVKIFSLMTSVIGVGFQPYLWFTMQDMSLLFAAPLFTAVNFFVFANPMMIHYLAKRYVNELHYNPKSEKYTATVLSFFARKQTFTFTADDVTVPEIPGLFAMLTAKGRPLFVDHRDFTSVDVYKKMMGFDKP----------
>EOG091F05NS|Biomphalaria_glabrata|JG08_Dendronotus_venustus|TRANSCRIPT
--------------------------------------------------------------------------------------STSSS--SSDDKGFLVYEGRVKGMLRKVKFFSLGTSVFGLVVQPYLWYTVQDMSLVIAAPLFTAVNFFVFANPLLIHYLAKRYVNELYYNPRTQTYTATLLTIIGRKKNLSYTAEDVVVPDIPGLFSMLTAKGHPLFVDHSDFTSIEVYKHMMGFDKP----------
>EOG091F05NS|Biomphalaria_glabrata|JG28_Scyllaea_fulva|TRANSCRIPT
-------------------------------------------------------------------------------------YSTSSS--PEEDKGILVYEGRVKSMLKNVKIFSLSTSLFGLLVQPYLWYSVQDMSLVFAAPLFTAVNFFVFVNPILIHYLAKRYVNELYYNPKTQTFTASLLTLFARKTNLSFTAKDVEVPDIPGLFVMLKAKGQPLFVDDRDFTSIEVYKHMMGFDKP----------
>EOG091F05NS|Biomphalaria_glabrata|JG10_Dirona_picta|TRANSCRIPT
-------------------------------------------------------------------------------------YSTSGP--ARDDKGFQVYEGRVNKLLRNVKIFSLTTSVAGLIGQPYLWYTVQDMSLLVAAPLFTVVNFFVFANPIMIHYLAKRYVNELYYNPQTKTFTATMLSFFAMKKSFSFKSEDVKVPEIPGLFAMLTAKGRPMFVDDRDFTSIEIYKRMMGFDKP----------
>EOG091F05NS|Biomphalaria_glabrata|HW11_Eubranchus_exiguus|TRANSCRIPT
-------------------------------------------------------------------------------------YSSSSS--DENDKGIQVYEARAKGLLRRVKIFSLATSVVGLGCQPYLWYTMQDMSLLFAAPLFTAVNFFVFANPIMIHYLAKRYVNEVYYNPKTETFTVTILSFFALKKSFTFTADDVVVPEIPGLFSMLVAKGKPLFVDDRDFTSIEVYKKMMGFDKPL---------
>EOG091F05NS|Biomphalaria_glabrata|JG32_Unidentia_angelvaldesi|TRANSCRIPT
-------------------------------------------------------------------------------------YSTSDL--TDSDKGFQVYKGRVSNLMRNVKIFSLSTSAFGLAGQPYLWYTVQDMSLLFAAPLFTAVNFFVFANPIMIHYLAKRYVTDLHYNPKTEIYTATAYSFFARKKNFTFTAEDVVVPEIPGLFAMLIAKGRPLFVDDRDFTSIEIYKKMMGFDKP----------
>EOG091F05NS|Biomphalaria_glabrata|HW16_Hancockia_cfuncinata|TRANSCRIPT
------------------------------------------------------------------------------------YSSSTTG--QEDERGFLVYEGRLRSMMKNVKIFSLSTSIFGLISQPYVWYTMQDMSLILAAPLFTVINFFVFANPFLIHYLAKRYVNQLYYNPKTQTYTAILLSLFARQTSFSYTANDVKVPEIPGLFHMLTAKGRPLFVDHEDFSSIEVYKHMMGYDKPL---------
>EOG091F05NS|Biomphalaria_glabrata|JG17_Hancockia_uncinata|TRANSCRIPT
------------------------------------------------------------------------------------YSSSTTG--QEDERGFLVYEGRLRSMMKNVKIFSLSTSIFGLISQPYVWYTMQDMSLILAAPLFTVINFFVFANPFLIHYLAKRYVNQLYYNPKTQTYTAILLSLFARQTSFSYTANDVKVPEIPGLFHMLTAKGRPLFVDHEDFSSIEVYKHMMGYDKPL---------
>EOG091F05NS|Biomphalaria_glabrata|JG23_Melibe_leonina|TRANSCRIPT
---------------------------ASLNPSV-----------------YTSRCCIHHLNIVYPSSQAVSRMVPYPSQHSV-SYSTATA--DGADKGSLVYEGRVKSMMRNVKIFSLTTSFFGLLCQPYLWYTLQDLSLVFAAPLFTVVNFFVFINPILIHYLAKRYVTELHYNSRTQTYTVSVFTLFARRTSFSFTANDVVVPEIPGLFSTMLAKDRPLFVDDRDFPNIEVYKHMMGFDKPL---------
>EOG091F05NS|Biomphalaria_glabrata|JG21_Limenandra_confusa|TRANSCRIPT
----------------------------------------------------------------------------FMNALITRDYSRQSK--SSEMHGVQVYEGRVKNMMKGVKIFSLTTSFIGLTVQPWLWYTVQDLSLYLAAPLFTAVNFFVFANPLMIHYLAKRYVTELYYNPATEVYTATVLSFFGRRQSFDFTAEDVVIPEIPGVFSMLVAKGRPLFVAETDFTSLEVYKKMMGFDKPL---------
>EOG091F05NS|Biomphalaria_glabrata|HW10_Embletonia_pulchra|TRANSCRIPT
------------------------------------------------------------------------------------YTTSRPA--EDDDKGFLVYEGRVKALLKRVKLLSLATSVVGLGAQPYLWYTMQDMSLFIAAPLFGILNFFVVANPILIHYLAKRYVNELHYNPETKVYTVSVLSFLAQNESFAFTPADVVVPEVPGMFSMLNAKGRPIFVDYRDFTSIEVYKEMMGFDKP----------
>EOG091F05NS|Biomphalaria_glabrata|NC02_Bathydoris_clavigera|TRANSCRIPT
-----------------------------------------------------------------------------------KYGSGKSP--EADKRGYLVYEGRVHKMFRNIKIFSLTTSALGLMMQPYLWYSVQDLSLFATVPLFTIVNLVVFSNPFLIHFLSKRYVNQLHFNQGTKQFTATLLTFFARKESLAFTAEDVSVPDIPGMFSMLTVKNRPLFVDERDFTSLDVYKHLMGFDRP----------
>EOG091F05NS|Biomphalaria_glabrata|HW19_Polycera_quadrilineata|TRANSCRIPT
----------------------------------------------------------------------------------------SSD--NSGENGYLVYMGRVHGMFRGIKIFSLTTSALGIMLQPYLFYTLQDVSLFATVPIFAAVNLFVFTNPFLIHFLAKRYVNELHFNPKTKEFSATTLTFFARKATFTFTADDVTVPEIPGMFSMFSAKGRPLFVDERDFTSMEVYKHLMGFDKP----------
>EOG091F05NS|Biomphalaria_glabrata|NC06_Pleurobranchaea_californica|TRANSCRIPT
--------------------------------------------------------------------------------------------------------------------------------------------------------------PILIHFVAKRYITELHYNPGTEVFTAATLTFFARKQTFTFTAKDVTVPDVPGLFSMLTVNGRPIFIDERHFLDMRIYQKMMGFDQP----------
>EOG091F05NS|Biomphalaria_glabrata|HW03_Berthella_plumula|TRANSCRIPT
--------------------------------------------------------------------------------------SSSQE--SKDDIGTLVYHGRVRQMFKRLKIFSLSTSVIGVLLQPYLWFSLQDVSLLAVVPMFTAVNTFVFANPFLIHMVAKRYVNELYYNPETKVFTASVLTFFARKQTFNFTANDVSVPDVPGLFSMLTVKGRPIFIDERDFVDMDIYQHMMGFDQPL---------
>EOG091F05NS|Lottia_gigantea|LotgiG97530
----------------------------------------------------------------------------------------------DEKKGKLIYSGILTKPVKGAKIFSLSTSMIGLGMLPFIVFSLKD-DMYSKIVTAATFSGFIIITPILMHFITKKYIISIYYDEETKIFTATSFSLFVRRKDHIFTAKDVDLN--PGAFSSIKVKGFPLLLDESRFFDQSYCYEIMSLDKPITDF------
>EOG091F05NS|Crassostrea_gigas|CGI_10010826
MSSHAK----LQKGLVSLPWSLCV-RTNTIQPSRRLSGWTMNGKVSPGHNPWQSPCCALSLHGCRPVSTKAEKHED----------SGLLL--NDPKKGKLVYYGPFGSRVRGLKILSISSSMTCMSLFPFLVMRAEKLPPFFQGLCGLVAGFFIFLQPVIIHWLVYRYVIALYYDRQTKTFTATTMTFIGTKKDMKFTKNDIEKIEVPTLFERVRVKGRPLYMENDFFLDIDAFRIIMNYDNSDKYR------
