# Supplementary material for: Transcriptomics provides a robust framework for the relationships of the major clades of cladobranch sea slugs (Mollusca, Gastropoda, Heterobranchia), but fails to resolve the position of the enigmatic genus Embletonia
Source: BMC Ecol Evol. 2021 Dec 28;21:226. doi: 10.1186/s12862-021-01944-0 (PMC8895541; doi:10.1186/s12862-021-01944-0)
Supplement: Supplementary file 6 — Additional file 6. Archive S4: Unmasked multiple sequence alignments on amino acid level including Doris kerguelenensis and Calmella cavolini prior to the removal of outliers. [file 12862_2021_1944_MOESM6_ESM.zip › Archive_S4/Alignments/EOG091F02SX.aa.fasta]

>EOG091F02SX|Biomphalaria_glabrata|BGLTMP005975
M-----SSSVSQISQVLQNKAAPLKDRFRALFTLRNLGGNEAVDSIASCFDDDSVLLKHELAYCLGQMQNTYAIPHLIKVLEDRSQDAMVRHEAGEALGAIGDASA--LEVLSNYVQDPVVEVAETCQLAVSRLQWLAQKSS--CETDLPSNPYSSVDPAPPSKLEEVTKLKESLLDDTLPLFQRYRAMFTLRNIGTTEAVLALAEGLRCKGALFRHEIAYVLGQIQSDACIRQLQANLEDTEESPMVRHECAEALGSIATSEATAILENYLKDKERVVRESAIVALDMSEYENSDQFQYADTLSKMNNGQITGCVS
>EOG091F02SX|Biomphalaria_glabrata|HW09_Doto_sp|TRANSCRIPT
--------SVVSVGEVLKDTTKPLKDRFRALFTLRNLGGDDSVDIIASCFNDESSLLKHELAYCLGQMQNSHAIPKLIQVLGDKSQEPMVRHEAGEALGAIGDPSA--KDILRDYCKDPVIEVAETCQLALRRLEWL-SQEA-GKEKDLPNNPFCSVDPAPPAESLSIEELTKQLLDENLPLFERYRAMFTLRNINNEESALALAKGLKCSSALFRHEIAFVLGQLQPKVCVQHLAENLRNQSESSMVRHECAEALGSIATEEATAILNDYLRDKERVVRESCIVALDMSEHENSGQFQYADTYSNL----------
>EOG091F02SX|Biomphalaria_glabrata|JG13_Doto_lancei|TRANSCRIPT
--------SVVSVGEVLKDTTKPLKDRFRALFTLRNLGGDESVDIIASCFNDESSLLKHELAYCLGQMQNSHAIPKLIQVLGDKSQEPMVRHEAGEALGAIGDLSA--KDILRDYCTDPVIEVAETCQLALRRLEWL-SQEA-GKEKDLPNNPFCSVDPAPPAESLSIEELTKQLLDEDLSLFDRYRAMFTLRNINSDESALALAKGLKCSSALFRHEIAFVLGQLQPEVCVQHLADNLRDQSESSMVRHECAEALGSIATEEATAILNDYLRDKERVVRESCIVALDMSEYENSDQFQYADTYSNL----------
>EOG091F02SX|Biomphalaria_glabrata|HW21_Tritonia_manicata|TRANSCRIPT
------TMSVETVGRVLVDKTNPLKDRFRALFTLRSLGGNEAVDIIGSCFNDESALLKHELAYCLGQMQNVSAIPKLVQVLEDTSQEIMVRHEAGEALGAIGDFSV--QDVLKRFCDDPAIEVAETCQLALGRLQWL-SQKA-SQEADLPPNPFHSVDPAPPTKIASVEEITRQLLDEGSSLFDRYRAMFTLRNMATEESVLALAKGLKCKSALFRHEVAYVLGQLQHAACVEQLAENLRDQTESSMVRHECAEALGSIATDKATEILHEYLKDEERVVRESCIVALDMSEYENSDQFQYADTYAKLS---------
>EOG091F02SX|Biomphalaria_glabrata|JG20_Learchis_evelinae|TRANSCRIPT
------------------------------------------------------------------------------------------------------------------------------------------------------------------------------------------------------ESVMALAKGLKCSSALFRHEIAYVLGQLQHEACIEQLAENLRDIKESSMVRHECAEALGSIATDEATKILHEYLKDQERVVRESCIVALDMSEYENSEQFQYADTYSKL----------
>EOG091F02SX|Biomphalaria_glabrata|JG01_Aeolidiella_alba|TRANSCRIPT
--------SVDAVGRNLVDRKCPLKDRFRALFTLRNLGGNEAVDIIASCFDDESALLKHELAYCLGQMQNTHAIPKLIDVLKDTSQEAMVRHEAGEALGAIGDPSA--LGVLKQYCDDPVVEVAETCQLALGRLEWLSKKAS-EEENDLPANPFNSVDPTPPTKASNVDELTRQLLNEDLSLFDRYRAMFSLRNMATRESVLALAKGLKCSSALFRHEIAYVLGQLQHEACVEQLAENLRDINESSMVRHECAEALGSIATTEATNILHEYLKDQERVVRESCIVALDMSEYENSDQFQYADTYSKL----------
>EOG091F02SX|Biomphalaria_glabrata|HW02_Berghia_verrucicornis|TRANSCRIPT
------TMSVEAVGRALVDKKNPLKDRFRALFTLRNLGGNEAVDIISACFDDESALLKHELAYCLGQMQNPHAIPKLIEVLGDTSQEAMVRHEAGEALGAIGDPSA--GATLKQFCDDSVVEVAETCQLALGRLAWLSQKAS-EEEKELPANPFNSVDPTPPTKVSSVDDLTRQLLNEDLSLFDRYRAMFSLRNMATKESVLALAKGLKCSSALFRHEIAYVLGQLQHEACVEQLAENLRDRNESSMVRHECAEALGSIATIEATNILHDYLQDQERVVRESCIVALDMSEYENSEQFQYADVLSKL----------
>EOG091F02SX|Biomphalaria_glabrata|JG04_Berghia_stephanieae|TRANSCRIPT
------TMSVEDVGRALVDKKNPLKDRFRALFTLRNLGGNEAVDIISACFDDESALLKHELAYCLGQMQNPHAIPKLIEVLGDKSQEAMVRHEAGEALGAIGDPSA--GATLKQFCDDPVVEVAETCQLALGRLDWLSQKAS-EEEKELPANPFNSVDPTPPTKVSSVDDLTRQLLNEDLSLFDRYRAMFSLRNMATKDSVLALAKGLKCSSALFRHEIAYVLGQLQHEACVEQLAENLRDINESSMVRHECAEALGSIATTEATNILHDYLKDQERVVRESCIIALDMSEYENSEQFQYADTYSKL----------
>EOG091F02SX|Crassostrea_gigas|JG27_Phidiana_lynceus|TRANSCRIPT
--------------------------------------------------------------------------------------------------------------------DDPVVEVAETCQLALGRLEWLRQKAS-EEE---------------------------------------------------------LAKGLKCSSALFRHEIAYVLGQLQHEACVEQLAENLRDINESSMVRHECAEALGSIATDDATKILHDYLRDQERVVRESCIVAL------------------------------
>EOG091F02SX|Biomphalaria_glabrata|HW05_Caloria_elegans|TRANSCRIPT
--------SVDAVGRALVDKKSPLKDRFRALFTLRNLGGNEAVDIISSCFDDESALLKHELAYCLGQMQNTHAIPKLIEVLGDKSQEAMVRHEAGEALGAIGDLSA--RDVLKHYCDDPVVEVAETCQLALGRLEWL-CQKA-PEENNLPANPFNSVDPTPPTKISDVDQLTRQLLNEDLSLFDRYRAMFSLRNMATKESVLALAKGLKCSSALFRHEIAYVLGQLQHEACVEQLAENLRDVSESSMVRHECAEALGSIATNEATSILHDYLRDHERVVRESCIVALDMSEYENSEQFQYADTYSKL----------
>EOG091F02SX|Biomphalaria_glabrata|JG25_Palisa_papillata|TRANSCRIPT
-------------------------------------------------------------------------------------------------------------------------------------------------ENNLPTNPFNSVDPTPPTTVSDVEQLTQQLLNEDLSLFDRYRAMFSLRNMATRESVLALAKGLKCSSALFRHEIAYVLGQLQHEACVEQLSENLRDTNESSMVRHECAEALGSIATDEATKILHDYLCDQERVVRESCIVALDMSEYENSDQFQYADTYSKV----------
>EOG091F02SX|Biomphalaria_glabrata|JG03_Austraeolis_stearnsi|TRANSCRIPT
------------------------------------------------------------------------------------------------------------------------------------------------------ANPFNSVDPTPPTAVSDVDQLTQQLLNEDLSLFDRYRAMFSLRNMATRESVLALAKGLKCSSALFRHEIAYVLGQLQHEACVEQLSENLRDTNESSMVRHECAEALGSIATDEATKILHDYLRDRERVVRESCIVALDMSEYENSDQFQYADTYSKM----------
>EOG091F02SX|Biomphalaria_glabrata|JG11_Dondice_occidentalis|TRANSCRIPT
--------SVKDVGQSLTDKKNPLKDRFRALFTLRNLGGNEAVDIISSCFDDESALLKHELAYCLGQMQNAYAIPKLIEVLGDKSQETMVRHEAGEALGAIGDSSA--FDALKRFCDDPVVEVAETCQLALGRLEWICQKAS-QEEKDLPANPFNSVDPTPPTKESDVEELTRQLLNEELSLFDRYRAMFSLRNMATKESVLALAKGLKCSSALFRHEVAYVLGQLQHEACVEHLAENLKDAKESSMVRHECAEALGAIATDEATKILHDYLRDQERVVRESCIVALDMSEYENSDQFQYADAYAKLS---------
>EOG091F02SX|Biomphalaria_glabrata|JG12_Dondice_parguerensis|TRANSCRIPT
--------SVKDVGQSLTDKKNPLKDRFRALFTLRNLGGNEAVDIISSCFDDESALLKHELAYCLGQMQNAHAIPKLIEVLGDKFQETMVRHEAGEALGAIGDSSA--FDALKRFCDDPVVEVAETCQLALGRLEWLCQKAS-QEEKDLPANPFNSVDPTPPTKESDVEELTRQLLNEELSLFDRYRAMFSLRNMATKESVLALAKGLKCSSALFRHEVAYVLGQLQHEACVEHLAENLKDTKESSMVRHECAEALGAIATDEATKILHDYLRDQERVVRESCIVALDMSEYENSDQFQYADTYAKLSN--------
>EOG091F02SX|Biomphalaria_glabrata|HW20_Spurilla_neapolitana|TRANSCRIPT
------TMSVEDVGHALVDKKNPLKDRFRALFTLRNLGGNEAVDIISSCFDDDSALLKHELAYCLGQMQNPHAIPKLIEVLEDKSQEAMVRHEAGEALGAIGDPSA--GNVLKRYRDDPVVEVAETCQLALGRLEWLSQKAS-AEEKDLPDNPFKSVDPTPPAKVSNVDELTSQLLNEDLSLFDRYRAMFTLRNMATRESVLALAKGLKCGSALFRHEIAYVLGQLQHEACVEQLSENLRDKNESSMVRHECAEALGSIATTEATNVLHEYLKDQERVVRESCIVALDMSEYENSEQFQYADTYSKL----------
>EOG091F02SX|Biomphalaria_glabrata|JG29_Spurilla_braziliana|TRANSCRIPT
--------SVEAVGHALVDKKNPLKDRFRALFTLRNLGGNEAVDIISSCFDDDSALLKHELAYCLGQMQNPHAIPKLIEVLEDKSQEAMVRHEAGEALGAIGDPSA--GNVLKRFCDDPVVEVAETCQLALGRLEWLSQEAS-EDEKDLPDNPFKSVDPTPPAKVSNVDELTRQLLNEDLSLFDRYRAMFTLRNMATRESVLALAKGLKCSSALFRHEIAYVLGQLQHDACVEHLSENLRDKNESSMVRHECAEALGSIATTEATNILHEYLKDQERVVRESCIVALDMSEYENSEQFQYADTYSKL----------
>EOG091F02SX|Biomphalaria_glabrata|HW17_Hermissenda_crassicornis|TRANSCRIPT
------TMSVEEVGRSLVDKKSPLKDRFRALFTLRNLGGNEAVDIISSCFGDESALLKHELAYCLGQMQNAHAIPKLVEVLEDKSQEAMVRHEAGEALGAIGDPSA--GNALKGFCEDPVVEVAETCQLALSRLEWLRQKAS-EEENDLPANPFNSVDPAPPSKVSDVDELTIQLLNEDLSLFDRYRAMFTLRNMATKESVLALAKGLKCSSALFRHEIAYVLGQLQHEACVEHLADNLRDTKESSMVRHECAEALGSIATTEATNVLHEYLKDQERVVRESCIVALDMSEYENSEQFQYADTFTKL----------
>EOG091F02SX|Biomphalaria_glabrata|JG18_Hermissenda_opalescens|TRANSCRIPT
--------SVEEVGRSLVDKKNPLKDRFRALFTLRNLGGNEAVDIISSCFGDESALLKHELAYCLGQMQNSHAIPKLVEVLGDKSQEAMVRHEAGEALGAIGDPSA--GDALKRFCEDPVVEVSETCQLALGRLEWLRQKAS-EEENDLPANPFNSVDPAPPSKVSDVDELTIQLLNEDLSLFDRYRAMFTLRNMATKESVLALAKGLKCSSALFRHEIAYVLGQLQHEACVEHLADNLRDTKESSMVRHECAEALGSIATTEATNVLHEYLKDQERVVRESCIVALDMSEYENSEQFQYADTFAKLKN--------
>EOG091F02SX|Biomphalaria_glabrata|NC05_Hermissenda_crassicornis|TRANSCRIPT
--------SVEEVGRSLVDKKNPLKDRFRALFTLRNLGGNEAVDIISSCFGDESALLKHELAYCLGQMQNSHAIPKLVEVLGDKSQEAMVRHEAGEALGAIGDPSA--GDALKRFCEDPVVEVSETCQLALGRLEWLRQKAS-EEENDLPANPFNSVDPAPPSKVSDVDELTIQLLNEDLSLFDRYRAMFTLRNMATKESVLALAKGLKCSSALFRHEIAYVLGQLQHEACVEHLADNLRDTKESSMVRHECAEALGSIATTEATNVLHEYLKDQERVVRESCIVALDMSEYENSEQFQYADTFAKL----------
>EOG091F02SX|Biomphalaria_glabrata|JG24_Noumeaella_rubrofasciata|TRANSCRIPT
--------SVEAVGCSLVDKKNPLKDRFRALFTLRNLGGNEAVDIISSCFDDESALLKHELAYCLGQMQNTHAIPKLIEVLADKSQEAMVRHEAGEALGAIGDPSA--KEALKRFCDDPVVEVAETCQLALGRLDWLCQKTS-EEEKDLPANPFNSVDPTPPTKESDVDELTKKLLNEDLSLFDRYRAMFSLRNMTTKESVLALAKGLKCSSALFRHEIAYVLGQIQHEACVKQLAENLRDKNESSMVRHECAEALGSIASTEATNILHEYLKDQERVVRESCIVALDMSEYENSDQFQYADTYSKL----------
>EOG091F02SX|Biomphalaria_glabrata|HW14_Flabellina_affinis|TRANSCRIPT
--------SVEAVGRTLVDKTNPLKDRFRALFTLRNLGGNEAVDIISSCFDDESALLKHELAYVLGQMQNSHAIPKLVQVLEDKSQEAMVRHEAGEALGAIGDVSA--KDVLKSYCDDSVVEVAETCQLALGRLEWLSQKSA-EEEKDLPANPFHSVDPAPPNSLLDVDGLTKQLLNEDLSLFERYRAMFSLRNMATKESVLALAKGLKCSSALFRHEIAYVLGQLQHEACTEQLAENLRDMNESSMVRHECAEALGSIATTEATNILHEYLKDKERVVRESCIVALDMSEYENSDQFQYADTYAKL----------
>EOG091F02SX|Biomphalaria_glabrata|HW06_Cratena_peregrina|TRANSCRIPT
---------------------------------------------------------------------------------------------------------------------DSVVEVAETCQLALGRLEWLNQKAS-EEEGDLPANPFNSVDPTPPAKVSSVDELTRRLLDEDLSLFDRYRAMFSLRNMATRESVIALAKGLKCSSALFRHEIAYVLGQLQHEACVQQLSDNLRDANESSMVRHECAEALGSIATTEATNILHEYLRDQERVVRESCIVALDMSEYENGDQFQYADTYSKLN---------
>EOG091F02SX|Biomphalaria_glabrata|JG02_Antaeolidiella_chromosoma|TRANSCRIPT
------NMSVEAVGRTLVDKKSPLKDRFRALFTLRNLGGNEAVDIISSCFDDESALLKHELAYCLGQMQNPHAIPKLIDVLGDKSQEAMVRHEAGEALGAIGDPSA--LSALKHYCDDPVVEVAETCQLALGRLDWLSQKAA-AEEKDLPANPFNSVDPTPPTKVSSVEELTKQLLNEEVSLFDRYRAMFSLRNMATEASVLALAKGLKCSSALFRHEIAYVLGQIQHEACVNQLAENLRDVKESSMVRHECAEALGSIATTEATNVLHEYLRDQERVVRESCIVALDMSEYENSDQFQYADTYSK-----------
>EOG091F02SX|Biomphalaria_glabrata|JG21_Limenandra_confusa|TRANSCRIPT
--------SVGDVGRALIDKRNPLKDRFRALFTLRNLGGKEAVDVISKCFDDESALLKHELAYCLGQMQNPHAIPKLIEVLEDKSQEAMVRHEAGEALGAIGDPSV--ESVLKKYSNDPVVEVAETCQLALGRLKWLSQNSS-VEEKDLPANPFSSVDPTPPTKVSDVDELTKQLLSEDFSLFDRYRAMFSLRNMATRESVLALAKGLKCGSALFKHEIAYVLGQLQHEACVEQLAESLRDTEESSMVRHECAEALGSIATDEATKILQEYLRDQERVVRESCIVALDMSEYENSDQFQYADTYSKL----------
>EOG091F02SX|Biomphalaria_glabrata|JG06_Catriona_columbiana|TRANSCRIPT
-------TSVKEVGSVLVDNANPLKDRFRALFTLRNLGGNEAVDIISSCFTDESALLKHELAYCLGQMQNGHAIPSLVSVLKDKSQEAMVRHEAGEALGAIGDFSV--IDVLKEYCQDAVVEVAETCELAVGRLEWL-RQKS-SAETDLPDNPFHSVDPTPPAKVSDIDDLTKRLLDEDTSLFDRYRSMFTLRNIATRESVLSLARGLKCKSALFRHEIAYVLGQLQHEACVEQLAENLRDQSESSMVRHECAEALGSIATTEATNILHDYLKDQERVVRESCIVALDMSEYENSEQFQYADTYSKLS---------
>EOG091F02SX|Biomphalaria_glabrata|HW07_Cuthona_caerulea|TRANSCRIPT
--------SVKEVGNALVDKSNPLKDRFRALFTLRNLGGNEAVDIISSCFKDESALLKHELAYCLGQMQNGHAIPALISVLKDKSQEAMVRHEAGEALGAIGDYSV--IDVLKEYCQDPVVEVAETCELALGRLEWL-KQKS-SEETDLPDNPFHSVDPTPPAKVSDIDDLTNRLMDEDVSLFDRYRAMFTLRNIATRESVLALAKGLKCKSALFRHEVAYVLGQLQHEACVEQLAENLRDQNESSMVRHECAEALGSIATTEATNILHDYLKDQERVVRESCIVALDMSEYENSDQFQYADTYTKLS---------
>EOG091F02SX|Biomphalaria_glabrata|JG26_Phestilla_sp|TRANSCRIPT
--------------------------------------GNEAVDIISSCFKDDSALLKHELAYCLGQMQNTHAIPSLISVLKDKSQEAMVRHEAGEALGAIGDYSV--IDILKEYCQDPVVEVAETCELAVGRLEWV-KQKS-SEENDLPNNPFNSVDPTPPAKVSNIEDLTTRLLDEDSSLFDRYRAMFTLRNIATRESVLALAKGLKCKSALFRHEIAYVLGQLQHEACVPQLAENLRDQSESSMVRHECAEALGAIASTEATNILHDYLKDQERVVRESCIVALDMSEYENSDQFQYADTYSKIS---------
>EOG091F02SX|Biomphalaria_glabrata|NC04_Fiona_pinnata|TRANSCRIPT
--------SVKEVGSALVNKSNPLKDRFRALFTLRNLGGNEAVDIISSCFTDESALLKHELAYCLGQMQNQHAIPSLINVLKDKSQEAMVRHEAGEALGAIGDTSV--IDVLKEYSEDQVVEVAETCQLALGRLEWL-KQKS-SEESDLPANPFHSVDPAPPAKVSDIDNLTKRLLDEDLSLFDRYRAMFTLRNLATRESVLALAKGLKCKSALFRHEIAYVLGQLQHEACVQQLAENLRDQSESSMVRHECAEALGSIATSEATNILHDYLKDQERVVRESCIVALDMSEYENSDQFQYADTYAKLS---------
>EOG091F02SX|Biomphalaria_glabrata|NC01_Armina_californica|TRANSCRIPT
--------SVHDVGRILVDKTNPLKDRFRALFTLRNLGGNEAVDFIGSCFSDESALLKHELAYCLGQMQNRYAIPLLIKVLEDKSQEVMVRHEAGEALGAIGDPSV--QDVLKRYCDDPDVEVAETCQLALGRLEWL-SKK--DNEGDLPQNPFHSVDPAPPVNIADVEDLTKQLLDERLSLFDRYRTMFTLRNMATRESVLALAKGLKCDSALFRHEIAYVLGQLQHEACVEQLAENLRDQTENAMVRHECAEALGSIATTEATEILQEYLKDKERVVRESCIVALDMSEYENSDQFQYADTYSKL----------
>EOG091F02SX|Biomphalaria_glabrata|HW01_Armina_tigrina|TRANSCRIPT
--------SVHDVGRILVDKTNPLKDRFRALFTLRNLGGNEAVDFIASCFSDESALLKHELAYCLGQMQNTYAIPKLIQVLEDKTQEVMVRHEAGEALGAIGDPSV--QDILKRYIDDPDVEVAETCQLALGRLQWL-SQK--ADEGELPPNPFHSVDPAPPTKTADVEDLTKQLLDERLSLFDRYRAMFTLRNMATRESVLALAKGLKCKSALFRHEVAYVLGQLQHEACVKQLSENLRDQTENAMVRHECAEALGSIATTEATEILHEYLKDKERVVRESCIVALDMSEYENSDQFQYADTYSKLS---------
>EOG091F02SX|Biomphalaria_glabrata|HW13_Favorinus_branchialis|TRANSCRIPT
--------SIGDVGKTLVDRKSPLKDRFRSLFTLRNLGGNEAVDIISSCFDDESALLKHELAYCLGQMQNPHAIPKLVDVLGDKSQEAMVRHEAGEALGAIGHPSA--RDALERYCEDPVIEVSETCQLALGRLDWLLQKAA-EEESDLPANPFQSVDPAPPAKACDVDELTKRLLDEGLSLFERYRAMFSLRNMATRESVLALAKGLKCGSALFRHEIAYVLGQLQHEACVQQLSENLRDTNESSMVRHECAEALGSIATTEATAVLHEYLRDQERVVRESCIVALDMSEYENSDQFQYADTYSKL----------
>EOG091F02SX|Biomphalaria_glabrata|JG15_Favorinus_auritulus|TRANSCRIPT
--------SIGDVGKTLVDRKSPLKDRFRALFTLRNLGGNEAVDIISSCFDDESALLKHELAYCLGQMQNPHAIPKLVEVLGDKSQEAMVRHEAGEALGAIGHPSA--RDTLERYCEDPVIEVSETCQLALGRLDWLLQKAA-EEESDLPANPFQSVDPAPPAKVCDVDELTKRLLDEGLSLFDRYRAMFSLRNMATRESVLALAKGLKCSSALFRHEIAYVLGQLQHEACVQQLSENLRDTNESSMVRHECAEALGSIATAEATAVLHEYLRDQERVVRESCIVALDMSEYENSDQFQYADTYFKL----------
>EOG091F02SX|Biomphalaria_glabrata|HW11_Eubranchus_exiguus|TRANSCRIPT
--------SVEEVGKILVEKSNPLKDRFRALFTLRNLGGNEAVDIISKCFDDESALLKHELAYCLGQMQNKHAIPSLVEVLGDKAQEAMVRHEAGEALGAIGDTSV--LETLKGFCNDPVVEVAETCQLALGRLEWL-QKKA-SEETDLPANPFNSVDPAPPAKISNIDDLTEQLLDEKLSLFDRYRAMFTLRNMASEESVLALAKGLKCSSALFRHEIAYVLGQLQHEACVQQLAENLQDQQESSMVRHECAEALGAIATSEATNILHDYLKDQERVVRESCIVALDMSEYENSDQFQYADTKAKLS---------
>EOG091F02SX|Biomphalaria_glabrata|JG14_Eubranchus_rustyus|TRANSCRIPT
--------SVEEVGKILVDKSNPLKDRFRALFTLRNLGGNNAVDIISKCFGDESALLKHELAYCLGQMQNTHAIPTLAHVLGDKSQEAMVRHEAGEALGAIGDTSV--IDILKTFCDDSVVEVAETCQLALGRLEWL-QKTS-SDETDLPANPFNSVDPAPPAKVSNVEDLTEQLLNEKLSLFDRYRAMFTLRNMATKESVLALAKGLKCSSALFRHEIAYVLGQLQHDACVQQLAENLRDKQESSMVRHECAEALGSIATSEATTILHDYLKDQERVVRESCIVALDMSEYENSDQFQYADTYAKI----------
>EOG091F02SX|Biomphalaria_glabrata|HW12_Facelina_rubrovittata|TRANSCRIPT
----------------------------------------------------------------------------------------------GEALGAIGDQSA--GDALRRYCSDPVVEVAETCQLALGRLEWLSQSAS-TEEGDLPANPFNSVDPTPPTKVCDVGELTFQLLNEDLSLFDRYRAMFSLRNMATTESVLALAKGLKCSSALFRHEVAYVLGQLQHKACVQQLAENLRDTCESSMVRHECAEALGSIATTEATNILHEYLRDQERVVRESCIVALDMSEYENSDQFQYADTYAKLKD--------
>EOG091F02SX|Biomphalaria_glabrata|HW18_Janolus_cristatus|TRANSCRIPT
--------SVEAVGRTLVDTTVPLKDRFRALFTLRNLGGNEAVDIIGSCFCDESALLKHELAYCLGQMQNRHAIPKLIDVLEDKSQETMVRHEAGEALGAIGDVSA--LDILKRYCNDPVIEVAETCELAVNRLKWLEEKAS-EE-VDLPHNPFQSVDPAPPAKLANVEEVAEQLLDEKLPLFQRYRAMFTLRNMATKDSVLALAKGLKCKSALFRHEIAYVLGQLQHEAGVEQLAENLRDQSESSMVRHECAEALGSIATDEATKILHDYLKDKERVVRESCIVALDMSEYENSDQFQYADTYSKLS---------
>EOG091F02SX|Biomphalaria_glabrata|JG19_Janolus_barbarensis|TRANSCRIPT
----------------------------------------------------------------------------LIEVLEDKSQEIMVRHEAGEALGAIGDLSA--LSILESYCKDPVIEVAETCELAVNRLKWLEEKAN-EE-VDLPPNPFQSVDPAPPAKLANV-----------------------------------------------------------------------------------------------------------------------------------------------------
>EOG091F02SX|Biomphalaria_glabrata|HW10_Embletonia_pulchra|TRANSCRIPT
--------SVEAVGNILVDKTKPLKDRFRSLFTLRNLGGDEAVDIIASCFNDESALLKHELAYCLGQMQNGHAIPKLIQVLEDKTQEAMVRHEAGEALGAIGDPSV--KDVLKQYCKDPVIEVAETCQLALGRLEWL-SQKC-DQEGDLPTNPFHSVDPAPPAKEADLEELTTQLLDESLSLFDRYRAMFTLRNMATKDSVLALAKGLKCSSALFRHEIAYVLGQLQHEASVQQLAENLRDQAESSMVRHECAEALGSIATQEATEVLHNYLKDKERVVRESCIVALDMSEYENSDQFQYADTYTKL----------
>EOG091F02SX|Biomphalaria_glabrata|JG08_Dendronotus_venustus|TRANSCRIPT
--------SVEAVGKTLVDKTNPLKDRFRALFTLRNLGGNEAVDIISSCFSDESALLKHELAYCLGQMQNKHAIPKLIQVLEDKSQEAMVRHEAGEALGAIGDLSV--MTVLKSYCDDPVVEVAETCQLALERLDWL-SQKS-IQDDNLPANPFKSVDPAPPTKVADIEDLTKQLLDENLSLFDRYRAMFTLRNLNTRDSVLALAKGLKCSSALFRHEIAYVLGQIQHEACVQQLSENLRDQNESSMVRHECAEALGSIATDEATKVLNEYLKDKERVVRESCIVALDMSEYENSDNFQYADTYSKLS---------
>EOG091F02SX|Biomphalaria_glabrata|HW16_Hancockia_cfuncinata|TRANSCRIPT
------TMSVEAVGQILVDQTKPLKDRFRALFTLRNLGGNAAVDIIASCFKDNSALLKHELAYCLGQMQNSYAVPKLIQVLEDKSQEAMVRHEAGEALGAIGDFSI--KDVLKSYCDDPVIEVAETCQLALNRLEWL-SKKSNDEEADLSSNPFQSVDPAPPTKTLDVNKLTEELLDESVSLFDRYRAMFSLRNLNNKESVLALAKGLKCSGALFRHEIAYVLGQLQHEACVTHLAENLRDQNESPMVRHECAEALGSIATDDATQILNEYLRDEERVVRESCIVALDISEYENSETLQYADTYSK-----------
>EOG091F02SX|Biomphalaria_glabrata|JG17_Hancockia_uncinata|TRANSCRIPT
------TMSVEAVGQILVDQTKPLKDRFRALFTLRNLGGNAAVDIIASCFKDNSALLKHELAYCLGQMQNSYAVPKLIQVLEDKSQEAMVRHEAGEALGAIGDFSI--KDVLKSYCDDPVIEVAETCQLALNRLEWL-SKKSNDEEADLSSNPFQSVDPAPPTKTLDVNKLTEELLDESVSLFDRYRAMFSLRNLNNKESVLALAKGLKCSGALFRHEIAYVLGQLQHEACVTHLAENLRDQNESPMVRHECAEALGSIATDDATQILNEYLRDEERVVRESCIVALDISEYENSETLQYADTYSK-----------
>EOG091F02SX|Lottia_gigantea|JG05_Bornella_anguilla|TRANSCRIPT
--------SVAEVGQVLVDKTKPLKDRFRALFTLRNLGGNEAVDFIASCFKDESALLKHELAYCLGQMQNTYALPILMQVLEDKSQEAMVRHEAGEAL---------------------------------------------------------------------------------------------------------------------------------------------------------------------------------------------------------------------------
>EOG091F02SX|Biomphalaria_glabrata|HW15_Flabellina_babai|TRANSCRIPT
--------SVHTVGRILVDKTNPLKDRFRALFTLRNLGGNEAVDIIASCFNDESALLKHELAYCLGQMQNSHAIPKLICVLEDKSQEAMVRHEAGEALGAIGDSSASVKDILKQYCKDPVIEVAETCQLALGRLEWL-EEKA-KEESDLSVNPFHSVDPTPPTKAMDVDELARRLVDENLSLFDRYRAMFSLRNMATDESVLALAEGLKCKGALFRHEIAYVLGQLQHEAGVKQLTENLRDKNESSMVRHECAEALGSIASTEATEVLHEFLKDQERVVRESCIVALDMSEYENSDNFQYADTYTKL----------
>EOG091F02SX|Biomphalaria_glabrata|NC08_Tritonia_hamnerorum|TRANSCRIPT
--------SVETVGQVLVDKTNPLKDRFRALFTLRSLGGNEAVDFIASCFGDESALLKHELAYCLGQMQNAYAIPKLVQVLEDKNQEIMVRHEAGEALGAIGDPSV--EHVLKRFCDDPAIEVAETCQLALGRLEWL-SQKS-SQEVDLPSNPFNSVDPAPPNKIASVDEIAKKLLDEDLSLFDRYRAMFTLRNMATEESVLALAKGLKCKSALFRHEIAYVLGQLQHEACVKQLAENLRDHSESSMVRHECAEALGAIATDEATEILHEYLKDEEQVVRESCIVALDMSEYENCDQFQYADTYTKL----------
>EOG091F02SX|Biomphalaria_glabrata|JG30_Tritonia_festiva|TRANSCRIPT
--------SVETVGRVLVDKTNPLKDRFRALFTLRNLGGNEAVDIIASCFKDESALLKHELAYCLGQMQNVHAIPKLVQVLEDRSQEIMVRHEAGEALGAIGDSSV--QHVLKRYCDDPAVEVAETCQLALGRLEWL-SQKS-SQEVDLPSNPFNSVDPAPPTKIASVEEITEQLLDEGLSLFDRYRAMFTLRNMATKESVLALAKGLKCKSALFRHEIAYVLGQLQHDACVEQLAGNLRDQSESSMVRHECAEALGAIATDKATEILQEYLKDEERVVRESCIVALDMSEYEQSDQFQYADTYTKL----------
>EOG091F02SX|Biomphalaria_glabrata|NC07_Tritonia_diomedea|TRANSCRIPT
--------SVETVGRVLVDKTNPLKDRFRALFTLRNLGGNEAVDIIASCFKDESALLKHELAYCLGQMQNVYAIPKLAQVLEDRSQEIMVRHEAGEALGAIGDPSV--QHVLKRYCDDPAVEVAETCQLALDRLEWL-SQKS-SQEVDLPSNPFNSVDPAPPTKIASVEEITEQLLDEGLSLFDRYRAMFTLRNMATKESVLALAKGLKCKSALFRHEIAYVLGQLQHDACVEQLAGNLRDQSESSMVRHECAEALGAIATDKATEILQEYLKDEERVVRESCIVALDMSEYEQSDQFQYADTYTKL----------
>EOG091F02SX|Biomphalaria_glabrata|JG10_Dirona_picta|TRANSCRIPT
--------SVETVGRILVDKTSPLKDRFRALFTLRNLGGNEAVDIIASCFSDESALLKHELAYCLGQMQNGHAIPKLTQVLEDTSQEPMVRHEAGEALGAIGDFSV--QDVLKRHCDDPVVEVAETCQLALGRLEWL-SQKA-SEETDLPANPFSSVDPAPPAKLGDVEEITTRLLNEDLSLFDRYRAMFTLRNMATRESVLALAKGLKCKSALFRHEIAYVLGQLQHEACTKQLAENLRDQAESSMVRHECAEALGSIATEEATKILQEYLKDEERVVRESCIVALDISEYENNDQFQYADTL-------------
>EOG091F02SX|Biomphalaria_glabrata|JG23_Melibe_leonina|TRANSCRIPT
------SMSVEAVGQTLVDRTQPLKDRFRALFTLRNLGGNQAVDFIASCFTDESALLKHELAYCLGQMQNRYAIPKLTDVLEDKSQEAMVRHEAGEALAAIGDMSV--LDLLKTYCNDPVIEVAETCQLAVKRLEWL-SHKE-TEEKDLPPNPFQSIDPAPPTSTVDIVELTKQLLDEKLSLFDRYRAMFTLRNLNNTESVLALAKGLKCSSALFRHEIAYVLGQLQHDACVQQLAENLRDHNESSMVRHECAEALGSIATDESTKILSEYLKDQERVVRESCIVALDMSEYENSDQFQYADTYSKLS---------
>EOG091F02SX|Biomphalaria_glabrata|JG16_Flabellina_iodinea|TRANSCRIPT
------NMSVEAVGSTLVDKSNPLKDRFRALFTLRNLGGNEAVDIISSCFDDESALLKHELAYCLGQMQNSHAIPKLIQVLEDKSQEAMVRHEAGEALGAIGDYSA--KEILNQYCDDSVVEVAETCQLALGRLEWL-CQKS-TVETDLPANPFHSVDPAPPTKVSNVHELTEQLLNEDLSLFDRYRAMFSLRNMATKESVLALAKGLKCSSALFRHEVAYVLGQLQHEAGVKQLAENLQDVNESSMVRHECAEALGSIATIEATKILQGYLKDSERVVRESCIVALDMSEYENSDQFQYADTYTKLS---------
>EOG091F02SX|Biomphalaria_glabrata|JG32_Unidentia_angelvaldesi|TRANSCRIPT
-----------------------------------------------------------------------------------------------------------------QYCEDPVVEVAETCQLALGRLEWL-DQKS-SEETDLPANPFHSVDPAPPVKLLNVDILTKQLLDESMSLFDRYRAMFSLRNMATKESVIALAKGLKCSSALFRHEIAYVLGQLQHEACVKQLAENLQDVKESSMVRHECAEALGSIATPEATEILQNYVKDQERVVRESCIVALDISEYENSDKFQYADTYSKLS---------
>EOG091F02SX|Biomphalaria_glabrata|JG28_Scyllaea_fulva|TRANSCRIPT
---------------------------------------------------------------------------------------------------AIGDLSV--IKILESYQDDPVIEVAETCQLALRRLEWL-SQKS-KNEGDLPANPFSSVDPAPPTHTANVEELTQQLLDENSSLFDRYRAMFTLRNLNNTESVLALAKGLKCSSALFRHEIAYVLGQLQHEACIQQLAENLRDEAESSMVRHECAEALGSIASEEATEILKDYLCDKERVVRESCIVALDMSEYENSDQFQYADTYSKMKN--------
>EOG091F02SX|Biomphalaria_glabrata|JG22_Lomanotus_vermiformis|TRANSCRIPT
-----------------------------------------------------------------------------------------------EALGAIGDSSV--LDILRHYCDDPVVEVAETCQLALGRLEWLAQKAS-QESSDLPDNPFNSVDPAPPTKVMSVDQLTERLLDEKLSLFDRYRAMFTLRNMNSKESVLGLAKGLKCSSALFRHEIAYVLGQLQHEACVNQLAENLCDLKESSMVRHECAEALGSIATPEATKILNDFLRDEERVVRESCIVALDMSEYENSEQFQYADTFVKLKN--------
>EOG091F02SX|Biomphalaria_glabrata|NC02_Bathydoris_clavigera|TRANSCRIPT
----------------------------------------------------------------------------------------------------------------------------------------------------------------------------------------------------------------------FRHEIAYVLGQIQHEACTNQLAESLQDVNESPMVRHECAEALGSIATPQATAILQDYLKDKERVVRESCIVALDMSEYENSEQYQYADSLVK-----------
>EOG091F02SX|Biomphalaria_glabrata|HW19_Polycera_quadrilineata|TRANSCRIPT
--------SLDDVGTTLLDQKKPLKDRFRALFTLRNLGGNEAVDIISRCFNDQSALLKHELAYCLGQMQNTHAIPKLIEVLEDKKQDIMVRHEAGEALGAIGDPSV--EETLKKYCDDPIIEVAETCQLALGRITWL-AEQ--SKEKDLPRNPFSSVDPTPPAKLGKIEDLLKVLMDEELPLFQRYRAMFTLRNMATKESVLALAEGLKGKSALFRHEIAYVLGQIQHDACTSQLAQNLQDVQESPMVRHECAEALGSIATPEATAILHKYLKDQERVVRESCIVALDMSEYENSTDFQYADTLVKL----------
>EOG091F02SX|Biomphalaria_glabrata|NC06_Pleurobranchaea_californica|TRANSCRIPT
--------SVTSVGGVLRNTEVPLKDRFRALFTLRNLGGDEAVDEISSCFVDDSVLLKHELAYCLGQMQNPYAIPKLTQVLGDKSQDPMVRHEAGEALGAIGDTSV--LELLRSYCQDSVVEVAETCQLAVERLEWL-AKKA-EVETDLPENPYKSVDPAPPARLDQVQELEQSLLDEGVPLFQRYRAMFTLRNMSSKESVLALAKGLKCRSALFRHEIAYVLGQMQHSACVEQLAENLENQEESPMVRHECAEALGAIATTESMAVLQGYLKDSERVVRESCIVALDMSEYENSGNFQYADTLAK-----------
>EOG091F02SX|Biomphalaria_glabrata|HW03_Berthella_plumula|TRANSCRIPT
------NMSISNVGDILRNTNVPLKDRFRALFTLRNLGGNEAVDAISSCFSDDSVLLKHELAYCLGQMQNPYAIPRLVEVLEDKLQDPMVRHEAGEALGAIGDASV--IGLLKSYCQDPVVEVAETCQLAVERLEWL-SKEQ-EVDTNLPDNPFLSVDPAPPAKVNDVPALQKSLLDEQLPLFQRYRAMFTLRNMTTKESVLALAEGLKCKSALFRHEIAYVLGQMQNGACVDQLAQNLRNQDENPMVRHECAEALGAIASSESMSILHDYLKDSERVVRESCIVALDMSEYENSLNFQYADTLAKV----------
>EOG091F02SX|Crassostrea_gigas|CGI_10015475
MTTITDSTSVQAVGNILTDKSQPLKDRFRALFTLRNLGGEKAIDYISQCFDDTSALLKHELAYCLGQMQDKYAIDTLSRVLADCSQEPMVRHEAGEALGAIGAQES--VNILKEYLNDPVIEVAETCQLALQRLNWL--KSQ-EEENDLLPNPYKSVDPAPSTSKMDVEDLEKILLDDTLPLFQRYRAMFSLRNLGTTEAVKALAKGLKCSSALFRHEIAYVLGQIQSDACVDELKCNLQDKEENPMVRHECAEALGSIATPECTRILENYLKDEERVVKESCIVALDISEYENSAQFQYADGLAKMNNVAS-----
>EOG091F02SX|Lottia_gigantea|LotgiG189149
M-TTVDPGKVTEVGKFLTDKTCPLKDRFRALFTLRNLGGKEAIDIISSCFDDDSALLKHELAYCMGQMQDDYAIPSLVKVLEDTSQEPMVRHEAGEALGAIGNATA--LPILEKYCKDPVIEVAETCQLAVQRLKWLE----NPEVSELSSNPYNSVDPAPPAQHSDITTLKNTLLDEDLSLFQRYRAMFTLRNIGNDDSVLALAEALKCSSALLRHEIAYVLGQIQSDVCVEQLASNLSDKGENPMVRHECAEALGSIATKRCMKILENYSLDNERVVKESCFVALDMSEYENSNQFQYADGLGRTEK--------
>EOG091F02SX|Lottia_gigantea|HW04_Calmella_cavolinii|TRANSCRIPT
--------------------------------------------------------------------------------------------------------------------------------------------NN-EEDGDLPDNPYNSVDPTPPARVAAVKELEAALLDESLPLFQRYRAMFTLRNLSTTEAVLALAEGLKCSSALFRHEIAYVLGQIQSPACVEALTKNLRDLAESSMVRHECAEALGAIATPEAMNVLHEFLCDSERVVRESCVVALDMSEYENSGQFQYADGLSKLD---------
