# Supplementary material for: Transcriptomics provides a robust framework for the relationships of the major clades of cladobranch sea slugs (Mollusca, Gastropoda, Heterobranchia), but fails to resolve the position of the enigmatic genus Embletonia
Source: BMC Ecol Evol. 2021 Dec 28;21:226. doi: 10.1186/s12862-021-01944-0 (PMC8895541; doi:10.1186/s12862-021-01944-0)
Supplement: Supplementary file 6 — Additional file 6. Archive S4: Unmasked multiple sequence alignments on amino acid level including Doris kerguelenensis and Calmella cavolini prior to the removal of outliers. [file 12862_2021_1944_MOESM6_ESM.zip › Archive_S4/Alignments/EOG091F03ZS.aa.fasta]

>EOG091F03ZS|Biomphalaria_glabrata|BGLTMP007500
-------------------------------------------------------------------------------MEL--------GC-----------------LHLADEKRDGHVVPMNFLAAVQAALKEFFKSIQSSKDAEPSWKKAIYKVIARMDETLPDFFKSPNWMEQLGDQ
>EOG091F03ZS|Crassostrea_gigas|CGI_10022026
MQQCFKERRLPASKDIDIFLEMFTLTPMHLRKAKLMFFYVRYPSSAILKVYFPDVKFNKNNTAQLVKWFSNFREFYYIQMEKYARQAIAEGCKSIDDLVVTTESELYRVLNLHYNRNNQIEVPDNFRIVVQATLREFYKSIVACKDSEPSWKKAIYKVIARMDDSLPEYFKSPNWMDQLGDM
>EOG091F03ZS|Lottia_gigantea|LotgiG183824
M-----------------------LSPMHLRKAKLMFFYVRYPSSSILKVYFPDIKFNKNNTAQLVKWFSNFREFFYIQMEKYARQALAEGCKHPEELHVSTDSELFRVLTLHYNRNNQLEVPDSFRRCAQCSLREFFRSIISGKDAEPSWKKAIYKVIARLDESLPEYFKSPNWMEQLENV
>EOG091F03ZS|Lottia_gigantea|JG27_Phidiana_lynceus|TRANSCRIPT
-----------------------------------------------------------NNTAQLVKWFSNFREFFYIQMEKYARQALAE--------------------------------------------------------------------------------------------
>EOG091F03ZS|Crassostrea_gigas|HW21_Tritonia_manicata|TRANSCRIPT
-----------------------TLTPMHLRKAKLMFFYTRYPSSSVLKMYFPDVMFNKNNTAQLVKWFSNFREFFYIQMEKYARQALAEGCKHPEDLVVTTDSELFRHLNLHYNRNNQVEVPENFHLAVEAALKEFFKAIQANKDAEPSWKKAIYKIISRMDDSLPEFFKSANWMEQIGD-
>EOG091F03ZS|Lottia_gigantea|JG18_Hermissenda_opalescens|TRANSCRIPT
------------------------LTPMHLRKAKLMFFYTRYPSSSVLKMYFPDVMFNKNNTAQLVKWFSNFREFFYIQMEKYARQALAEGCK-----------------------------------------------------------------------------------------
>EOG091F03ZS|Crassostrea_gigas|HW06_Cratena_peregrina|TRANSCRIPT
-----------------------TLTPMHLRKAKLMFFYTRYPSSSVLKMYFPDVMFNKNNTAQLVKWFSNFREFFYIQMEKYARQALAEGCKHAEDLVVT---------------------------------------------------------------------------------
>EOG091F03ZS|Lottia_gigantea|JG03_Austraeolis_stearnsi|TRANSCRIPT
------------------------------RKAKLMFFYTRYPSSSVLKMYFPDVMFNKNNTAQLVKWFSNFREFFYIQMEKYARQALAEGCKHAEDLVV----------------------------------------------------------------------------------
>EOG091F03ZS|Crassostrea_gigas|NC07_Tritonia_diomedea|TRANSCRIPT
-----------------------TLTPMHLRKAKLMFFYTRYPSSSVLKMYFPDVMFNKNNTAQLVKWFSNFREFFYIQMEKYARQALAEGCKHAEDLVVTSDSELFRHLNLHYNRNNQVEVPENFHLAVEAALKEFFKAIQANKDSEPSWKKAIYKVISRMDDSLPEFFKSANWMEQIGD-
>EOG091F03ZS|Crassostrea_gigas|NC05_Hermissenda_crassicornis|TRANSCRIPT
-----------------------TLTPMHLRKAKLMFFYTRYPSSSVLKMYFPDVMFNKNNTAQLVKWFSNFREFFYIQMEKYARQALAEGCKHAEDLVVTTDSELFRHLNLHYNRNNQVEVPENFHLAVEAALKEFFK------------KKAIYKVISRMDETLPEFFKSANWMEQLGD-
>EOG091F03ZS|Crassostrea_gigas|HW10_Embletonia_pulchra|TRANSCRIPT
-----------------------TLTPMHLRKAKLMFFYTRYPSSSVLKMYFPDVMFNKNNTAQLVKWFSNFREFFYIQMEKYARQALADGCKHADDLVVTSDSELFRHLNLHYNRNNQVEVPENFHLAVEA------------------WKKAIYKIISRMDESLPEFFKSANWMEQLGD-
>EOG091F03ZS|Crassostrea_gigas|JG10_Dirona_picta|TRANSCRIPT
-----------------------TLTPMHLRKAKLMFFYTRYPSSSVLKMYFPDVMFNKNNTAQLVKW------------------------------------------------------------------------------------------------------------------
>EOG091F03ZS|Crassostrea_gigas|JG12_Dondice_parguerensis|TRANSCRIPT
-----------------------TLTPMHLRKAKLMFFYTRYPSSSVLKMYFPDVMFNKNNTAQLVKWFSNFREFFYIQMEKYARQALAEGCKHADDLVVT---------------------------------------------------------------------------------
>EOG091F03ZS|Crassostrea_gigas|NC01_Armina_californica|TRANSCRIPT
-----------------------TLTPMHLRKAKLMFFYTRYPSSSVLKMYFPDVMFNKNNTAQLVKWFSNFREFFYIQMEKYARQAMAEGCKHPDDLVVTTDSELFRHLNLHYNRNNQVEVPDNFHLAVEAALKEFFKAIQANKDSEPSWKKAIYKIISRMDESLPEFFKSANWMEQIGD-
>EOG091F03ZS|Crassostrea_gigas|HW16_Hancockia_cfuncinata|TRANSCRIPT
-----------------------TLTPMHLRKAKLMFFYTRYPSSSVLKMYFPDVMFNKNNTAQLVKWFSNFREFFYIQMEKYARQALAEGCKHPEDLVVTADSELFRHLNLHYNRNNQLEVPENFHLAVEAALKEFYKAIQASKDSEPSWKKAIYKIISRMDEALPEFFKSANWMEQLGD-
>EOG091F03ZS|Crassostrea_gigas|HW03_Berthella_plumula|TRANSCRIPT
-----------------------TLTPMHLRKAKLMFFYTRYPSSAILKMYFPDVMFNKNNTAQLVKWFSNFREFFYIQMEKYARQALAEGCKHPDDLAVTTDSELFRHLNLHYNRNNQLEVPENFHQAVEAALKEFFKAIQASKDSEPSWKKAIYKIIARMDESLPEFFKSPNWMEQLGD-
>EOG091F03ZS|Crassostrea_gigas|HW11_Eubranchus_exiguus|TRANSCRIPT
-----------------------TLTPMHLRKAKLMFFYTRYPSSSVLKIYFPDVMFNKNNTAQLVKWFSNFREFFYIQMEKY---------------------------------------------------------------------------------------------------
>EOG091F03ZS|Crassostrea_gigas|HW18_Janolus_cristatus|TRANSCRIPT
-----------------------TLTPMHLRKAKLMFFYSRYPSSSVLKMYFPDVMFNKNNTAQLVKWFSNFREFFYIQMEKYARQALAEGCKHSDDLVVTTDSELFRHLNLHYNRNNQVEVPENFHRAVEEALKEFFKAIQANKDAEPSWKKAIYKVISRMDETLPEFFKSANWMEQLGD-
>EOG091F03ZS|Crassostrea_gigas|NC06_Pleurobranchaea_californica|TRANSCRIPT
-----------------------TLTPMHLRKAKLMFFYTRYPSSAILKMYFPDVLFNKNNTAQLVKWFSNFREFFYIQMEKYARQALAEGCKHIDDLVVTADSELFRHLNLHYNRNNQVEVPDNFHQAVEAALREFYKAIQASKDVEPSWKKAIYKIIARMDESLPEFFKSANWMEQLGD-
>EOG091F03ZS|Crassostrea_gigas|HW05_Caloria_elegans|TRANSCRIPT
----------------------------------LMFFYSRYPSSSVLKMYFPDVLFNKNNTAQLVKWFSNFREFFYIQMEKYARQALAEGCKHTEDLVVTTDSELFRHLNLHYNRNNQVEVPENFHLAVEAALKEFFKAIQANKDAEPSWKKAIYKVISRMDETLPEFFKSANWMEQLGD-
>EOG091F03ZS|Crassostrea_gigas|HW20_Spurilla_neapolitana|TRANSCRIPT
--------------------------------------------------------------------------------------------------------------------NNQVEVPENFHLAVEAALKEFFKAIQANKDAEPSWKKAIYKVISRMDETLPEFFKSANWMEQLGD-
>EOG091F03ZS|Biomphalaria_glabrata|JG20_Learchis_evelinae|TRANSCRIPT
-------------------------------------------------------------------------------------------------------------------------VPENFHLAVEAALKEFFKAIQANKDAEPSWKKAIYKVISRMDETLPEFFKSANWMEQ----
>EOG091F03ZS|Biomphalaria_glabrata|HW01_Armina_tigrina|TRANSCRIPT
-------------------------------------------------------------------------------------------------------------------------VPENFHLAVEAALKEFFKAIQANKDAEPSWKKAIYKIISRMDETLPEFFKSANWMEQIGD-
>EOG091F03ZS|Biomphalaria_glabrata|JG01_Aeolidiella_alba|TRANSCRIPT
----------------------------------------------------------------------------------------------------------------------------------------FFKAIQASKDAEPSWKKAIYKVISRMDETLPEFFKSANWMEQLGD-
>EOG091F03ZS|Crassostrea_gigas|NC08_Tritonia_hamnerorum|TRANSCRIPT
-------------------------------------------------------------------------------------------CKHAEDLVVTTDSELFRHLNLHYNRNNQVEVPENFHLAVEAALKEFFKAIQANKDAEPSWKKAIYKIISRMDDSLPEFFKSANWMEQIGD-
>EOG091F03ZS|Crassostrea_gigas|HW09_Doto_sp|TRANSCRIPT
---------------------------------------------------------------------------------------------------VTADSELFRHLNLHYNRNNQLEVPENFHLAVEAALKEFFKALQANKDAEPSWKKAIYKIISRMDDTLPEFFKSANWMEQLGD-
>EOG091F03ZS|Crassostrea_gigas|HW12_Facelina_rubrovittata|TRANSCRIPT
--------------------------------------------------------------------------------------------KHAEDLTVTTDSELFRHLNLHYNRNNQVEVPDNFHLAVEAALKEFFKAIQANKDAEPSWKKAIYKVISRMDESLPEFFKSPNWMEQLGD-
>EOG091F03ZS|Crassostrea_gigas|JG22_Lomanotus_vermiformis|TRANSCRIPT
-------------------------------------------------------------------------------------------------------------LNLHYNRNNQVEVPENFRLAVEAALKEFFKAV-----------------------------------------
>EOG091F03ZS|Crassostrea_gigas|HW13_Favorinus_branchialis|TRANSCRIPT
----------------------------------------------------------------------------YIQMEKYARQALAEGCKHPEDLVVNTDSELFRHLNLHYNRNNQVEVPENFHLAVEAALKEFFKAIQANKDAEPSWKKAIYKVISRMDESLPEFFKSANWME-----
>EOG091F03ZS|Crassostrea_gigas|HW19_Polycera_quadrilineata|TRANSCRIPT
-----------------------TLTPMHLRKAKLMFFYTRYPSSAILKMYFPDVLFNKNNTAQLVKWFSNFREFFYIQMEKYARQAMAEGCQHSDDLSVTTDSELFRHLNLHYNRNNQLQVPENFHHAVEEALKEFFKAIQANKDTEPSWKKAIYKIIARMDETLPEFFKSVDWMGQLND-
>EOG091F03ZS|Crassostrea_gigas|JG06_Catriona_columbiana|TRANSCRIPT
--------------------------------------------------------------------------------------------------------------------------------------------------AEPSWKKAIYKIISRMDDALPEFFKSAKWMEHLGD-
>EOG091F03ZS|Crassostrea_gigas|HW07_Cuthona_caerulea|TRANSCRIPT
------------------------------RKAKLMFFYTRYPSSSVLKVYFPDVMFNKNNTAQLVKWFSNFREFFYIQMEKYARKALAEGCTHAEDLHVTQDSELFRHLNLHYNRNNQLEVPENFHLAVEAALREFFKAIQANKDAEPSWKKAIYKIISRMDETLPEFFKSAKWMEHLGD-
>EOG091F03ZS|Lottia_gigantea|HW17_Hermissenda_crassicornis|TRANSCRIPT
------------------------LTPMHLRKAKLMFFYTRYPSSSVLKMYFPDVMFNKNNTAQLVKWFSNFREFFYIQMEKYARQALAEGCKHAEDNILT----------EYYCRSAQVEVPVNFHLAVEAALKEFFKAIQANKDAEPSWKKAIYKVISRMDETLPEFFKSANWMEQL---
>EOG091F03ZS|Lottia_gigantea|HW15_Flabellina_babai|TRANSCRIPT
------------------------LTPMHLRKAKLMFFYTRYPSSSVLKMYFPDVMFNKNNTPQLVKWFSNFREFFYIQMEKYARQALSEGCQHAEDLVVTTDSELF---------------------------------------------------------------------------
>EOG091F03ZS|Crassostrea_gigas|NC03_Doris_kerguelenensis|TRANSCRIPT
-----------------------TLTPMHLRKAKLMFFYTRYPSSSILKMYFPDVMFNKNNTAQLVKWFSNFREFFYIQMEKFARQAIAEGIKHPDDLTVATDSELYRHLNLHYNRNNQIEVPENFRVTVQATLREFF--------------------------------------------
>EOG091F03ZS|Crassostrea_gigas|HW04_Calmella_cavolinii|TRANSCRIPT
---------------------------------------------------------------------SNFREFFYIQMEKYARQALAEGVKSEEDLVVTVDSELFRHLNLHYNRNNQIEVPQNFLVATQAALREFFKSVQATKDSEPSWKKAIYKIIARMDESLPDFFKAPNWMEQLGD-
