# Supplementary material for: Transcriptomics provides a robust framework for the relationships of the major clades of cladobranch sea slugs (Mollusca, Gastropoda, Heterobranchia), but fails to resolve the position of the enigmatic genus Embletonia
Source: BMC Ecol Evol. 2021 Dec 28;21:226. doi: 10.1186/s12862-021-01944-0 (PMC8895541; doi:10.1186/s12862-021-01944-0)
Supplement: Supplementary file 6 — Additional file 6. Archive S4: Unmasked multiple sequence alignments on amino acid level including Doris kerguelenensis and Calmella cavolini prior to the removal of outliers. [file 12862_2021_1944_MOESM6_ESM.zip › Archive_S4/Alignments/EOG091F01YQ.aa.fasta]

>EOG091F01YQ|Biomphalaria_glabrata|BGLTMP008688
MHDLKCSPTHVDNRTYHFPKAVALPHYEYFQWDLELDS--------------------------------DSDTLEDVQPREDEDMHVDNHPHHS------------------------------------------------------------------------------------PRKLEIIPSNIADEQTHSVFMDAFIQNNRLDHVSQVMGYHPDYLRNFLTTQNYLLREDGPLPYDYRHYIAIIAAARHHCIYLVKLHEQEFLLRNGNPEWLKGIAYAPRKIQDLYEINKILAHRPWLINKEHMMKLLKTPEPWSLSELMHAIILLTHFHSLCSFVYGCGINAELDIDGFT-Y-S--RSSSSSSDTD--SNS-----ENNEVGE---TSNHSHA-QQ--M-SR-D----E-GVGLEALMEKMKKLNEMSLEE-TSQEELLKRFHSVEHQSAEITVPNSKKSTPRSELMRYVLDDEFSYTDFVTQDK--VNEVPTFRACDYSWDDHGFSLANRLYTDIGNLLDDKYTMAANMTYYTMGDNREVDTSSFRRAIWNYIHCMYGIRHDDYDYSEVNQLLERNLKAYIKTLTCYPERLQKKDYDGVMREFKHSEKVGLVF-----------------------
>EOG091F01YQ|Biomphalaria_glabrata|NC02_Bathydoris_clavigera|TRANSCRIPT
---------------------------------------------------------------------------------------------RN------------------------------------------------------------------------------------SQREEIVPVSTADEKTHSVFMEAFLQNNRLEHVSQVMGYHPDYLRTFLIAQNFLLLEDGPLPYDYRYYIAIMAAARHHCTYLVKIHEQEFLHHNGNHNWLKGIGYAPRKLQDLYEINKILAHRPWLITKEHIVKLLKGPEPWSLSELMHGIILLTHFHSLCSFVYGCGINAELDIGGFS-Y-H--QASCGSEDSD--SG------------DSTDLIYHCD---S--MLSN-E----EPGVGVEALMQRMRQLTECSNEE-TSQEELLKRFKSVEDQSAEITVPSTKKSSPKAEMLRFVNDPNFVYTDFASRDQ--DGDVPTFRARDYSWDDHGFSLANRLYADVGNMLDDKFSMASNLTYYTMGDNSEVDTSSFRRAIWNYIHCMYGIRHDDYDYAEVNQLLERNLKAYIKTLTCYPERLQKQDYEGVMREFKHSEKV---------------------------
>EOG091F01YQ|Biomphalaria_glabrata|HW19_Polycera_quadrilineata|TRANSCRIPT
-------------------------------------------------------------------------------------------------------------------------------------------------------------------------------------------------------------------------------------------------------------------------------------------------------------------------------------------------------------------------------------------------------------------------N-E----ENSMGVDALLKKMDVLRQ-NAAE-ETEEELIKRFKFVEHQNAEILVPSTKKASPKAEILRYVKDPDFYYTDFAIRDQ--VSDVPTFRARDYSWDDHGFSLANRLYAEVGNVLDDKFTMASNLTYYTMGDNQGVDTASFRRAIWNYIHCMYGIRHDDYDYSEVNHLLERNLKTYMKTLTCYPERLLKKDYEGVMREFKHSEKV---------------------------
>EOG091F01YQ|Biomphalaria_glabrata|HW09_Doto_sp|TRANSCRIPT
------------------------------------------------------------------------------------------------------------------------------------------------------------------------------------------------------------------------------------------------------------------------------------------------------------------------------------------------------------------------------STASDDSS--DSN-----DG---CD---PPNN--N-KD--V-LR-E----DASLGVEQIMEKMRQLTQSSPQL-TSEEELIKRFREVENQNAEIAVPSNKKSSLKAEVLRYVKDPDFCYTDFDSRDS--NAGCPIFQARDYSWEDHGYALSNRLYSDVGNILDDKFSIASQLTYYTMGDNREVDTSSFRRAIWNHIHSMYGILHEDYDYAEVEQLLEFNLKAYMKTLTCYPERLQKKDYENVMREFKHSEKV---------------------------
>EOG091F01YQ|Biomphalaria_glabrata|JG13_Doto_lancei|TRANSCRIPT
--------------------------------------------------------------------------------------------------------------------------------------------------------------------------------------VDIAPPSTTNEQTASIFLDAFLQNNRLDHASQVMGYHPDYLRIFMATQNFLLKEDGPLSYDYRHYIAILAAARHHCSHLVKLHEQEFLLHNGNPDWLKGVEHAPVKLQELAEINKILAHRPWLITKDHMAHLLKGKEQWSLSELTHAIVILTHFHSLCSFFYGCGVYPELDMDGFS-Y-Q--RLSTASDDSS--DSN-----DG---CD---PPNN--N-KD--V-LR-E----DASLGVEQIMEKMRQLTQSSPQL-TSEEELIKRFREVENQNAEIAVPSNKKSSLKAEVLRYVKDPDFCYTDFDSRDS--NAGCPIFQARDYSWEDHGYALSNRLYSDVGNILDDKFSIASQLTYYTMGDNREVDTSSFRRAIWNHIHSMYGILHEDYDYAEVEQLLEFNLKAYMKTLTCYPERLQKKDYENVMREFKHSEKV---------------------------
>EOG091F01YQ|Biomphalaria_glabrata|HW21_Tritonia_manicata|TRANSCRIPT
----------------------------------------------------------------------------------------------------------------------------------------------------------------------------------------IVPANTTDEETNSIFLDAFYQNNRLDHVSQVMGYHPNYLRTFMATQNFLLREDGPLPYDYRHYIAILAAARHHCTYLVKLHEQEFLLHNGNPEWLKGIDHAPVKLKELYEVNRILAHRPWLITKEHMANLLKGSEPWSLSELMHSIIILTHFHSLCSFIYGCGINPELDLDGFS-Y-H--RPSSGSEDSS--DSG-----EG---CE--CNSN-CDN-ND--I-PK-E----DECLGVEKLMEKMRRLTQTSTQL-TSEEELLKRFKEVENKNAEITVPSNSKTSPKAEILRYVREADFSYTDFDSRDT--SGGFPIFQARDYSWDDHGFSLSNLLYSDVGNFLDNRFSTACQLTYYTMGDNREVDTSSFRRAIWNHIHSMYGIRHEDYDYDEVEQLLDFNLKAYMKTLTCYPERLQKKDYENVMREFKHSEKV---------------------------
>EOG091F01YQ|Biomphalaria_glabrata|NC08_Tritonia_hamnerorum|TRANSCRIPT
---------------------------------------------------------------------------------------------------------------------------------------------------------------------------------------SIVPANTTDEETNSIFLDAFYQNNRLDHVSQVMGYHPNYLRTFLATQNFLLREDGPLPYDFRHYIAILAAARHHCTYLVKLHEQEFLLHNGNPEWLKGIDHAPVKLKEFYEVNKILAHRPWLITKEHMANLLKGSEPWSLSELMHGIIILTHFHSLCSFIYGCGINAELDLDGFS-Y-H--RPSSGSEDSS--DGC-----ESN------------------------------------------------------------------------------------------------------------------------------------------------------------------------------------------------------------------------------------------------------------------
>EOG091F01YQ|Biomphalaria_glabrata|JG30_Tritonia_festiva|TRANSCRIPT
---------------------------------------------------------------------------------------------------------------------------------------------------------------------------------------------------------------------------------FLATQNFLLREDGPLPYDYRHYIAILASARHHCTYLVKLHEQEFLLHNGNPEWLKGIEHAPVKLKELYEVNKILAHRPWLITKEHMANLLKGSEPWSLSELMHGIIILTHFHSLCSFIYGCGINPELDLDGFS-Y-H--RPSSGSEDSS--DSG-----EG---CE--CNSN-CDN-ND--I-SK-E----EECLGVEKLMEKMRRLTQTSTQL-TSEEELLKRFKEVENQNAEITVPSNNKTSPKAEILRYVKEAEFSYTDFDSRDA--SGGFPIFQARDYSWDDHGFSLSNRLYSDVGNFLDNRFSTACQLTYYTMGDNREVDTSSFRRAIWNHIHSMYGILHEDYDYAEVEQLLEFNLKAYMKTLTCYPERLQKKDYENVMREFKHSEKV---------------------------
>EOG091F01YQ|Biomphalaria_glabrata|NC07_Tritonia_diomedea|TRANSCRIPT
---------------------------------------------------------------------------------------------------------------------------------------------------------------------------------------EIVPANTTDEETNSIFLDAFYQNNRLDHVSQVMGYHPNYLRTFLATQNFLLREDGPLPYDYRHYIAILASARHHCTYLVKLHEQEFLLHNGNPEWLKGIEHAPVKLKELYEVNKILAHRPWLITKEHMANLLKGSEPWSLSELMHGIIILTHFHSLCSFIYGCGINPELDLDGFS-Y-H--RPSSGSEDSS--DSG-----EG---CE--CNSN-CDN-ND--I-SK-E----EESLGVEKLMEKMRRLTQTSTQL-TSEEELLKRFKEVENQNAEITVPSNNKTSPKAEILRYVKEAEFSYTDFDSRDA--SGGFPIFQARDYSWDDHGFSLSNRLYSDVGNFLDNRFSTACQLTYYTMGDNREVDTSSFRRAIWNHIHSMYGILHEDYDYAEVEQLLEFNLKAYMKTLTCYPERLQKKDYENVMREFKHSEKV---------------------------
>EOG091F01YQ|Biomphalaria_glabrata|JG22_Lomanotus_vermiformis|TRANSCRIPT
---------------------------------------------------------------------------------------------------------------------------------------------------------------------------------------------------------------------------------------------------------------------------------------------------------------------------------------------------------------------------------------------------------------------------E----EESLGVEQLMEKMRRLTESSPQL-TSEEELIKRFKLVENQNAEITVPSNKTSSPKAEILRYVRESEFSYTDFDSRDS--SGGYPIFQARDYSWDDHGYSLSNRLYSDVGNFLDNKFSTAYQLTYYTMGDNREVDTSSFRRAIWNHIHSMYGILHEDYDYAEVEQLLEFNLKAYMKTLTCYPERLQKKDYENVMREFKHSEKV---------------------------
>EOG091F01YQ|Biomphalaria_glabrata|JG32_Unidentia_angelvaldesi|TRANSCRIPT
---------------------------------------------------------------------------------------------------------------------------------------------------------------------------------------DLVTASTTDEETNSIFLDAFLQNNRLDHVSQVMGYHPEYLRTFLATQNFLLREDGPLPYEYRHYIAIMAAARHHCAYLVKLHEQEFLLHNGKPDWLKGIDHAPAKLQDLYEINKILAHRPWLITKEHIANLLKGSEPWSLSELVHAIIILTHFHSLCSFIYGCGINPELDLGGFS-Y-Q--RLSSASDDSS--DSG-----DG---CD---RINNCDS-ND--I-SRQE----EASLGVEQLMEKMRRLTESSPQL-TSEEELIKRFKLVENQNAEITVPSNKKSSPKAEILRYVRESDFSYTDFDSRDT--SGGYPIFQARDYSWDDHGFSLSNRLYADVGNFLDNKFSTAYQLTYYTMGDNREVDTSSFRRAIWNHIHSMYGILHEDYDYSEVEQLLEFNLKAYMKTLTCYPERIQKKDYENVMREFKHSEKV---------------------------
>EOG091F01YQ|Biomphalaria_glabrata|JG28_Scyllaea_fulva|TRANSCRIPT
---------------------------------------------------------------------------------------------HN------------------------------------------------------------------------------------IAQSDIVPVNATDEEATSIFLDAFLQNNRLDHVSQVMGYHPDYLRTFLATQNFLLREDGPLPYEYRHYIAILAAARHHCTYLVKLHEQEFLLHNGNPDWLKGIDHAPVKMQELYEVNKILAHQPWLITKEHMANLLKGSEPWSLSELMHGIIILTHFHSLCSFIYGCGINPELDLDGFS-Y-Q--RLSLASDDSS--DSC-----DG---CQ---PFNHCDTHHD--I-LR-E----EASLGVEQLMEKMRRLTESSPQL-TSEEELIKRFKLVENQNAEITVPSNKKSSPKAEILRYVRESDFSYTDFDSRDT--NGGCPIFQARDYSWDDHGFSLSNRLYSDVGNFLDNKFTTAYQLTYYTMGDNREVDTSSFRRAIWNHIHSMYGILHEDYDYSEVEQLLEFNLKAYMKTLTCYPERLQKKDYENVMREFKHSEKV---------------------------
>EOG091F01YQ|Biomphalaria_glabrata|HW02_Berghia_verrucicornis|TRANSCRIPT
----------------------------------------------------------------------------------------------------------------------------------------------------------------------------------------IIPASTTNDETNSIFLDAFFQNNRLEHASQVMGYHPDYLRTFLATQNFLLREDGPLPYDYRHYIAILAAARHHCTYLVKLHEQEFLLHNGNPDWLKGLDHAPVKLQDLYEIIKILSHRPWLITKQHIANLLKGSEPWSLSELMHAIIILTHFHSLCSFIYGCGINPELDLDGFS-Y-Q--RLSSASDDSS--DSG-----DG---CD--HRLSNCDT-ND--I-SR-E----DASLGVEELMEKMRRLNENSSQL-TSEEELIKRFKLVENQNAEITVPSNKKSSPKAEILRYVRESDFSYTDFDSRDT--SGGYPIFQARDYSWDDHGFSLSNRLYSDVGNFLDNKFSTAYQLTYYTMGDNREVDTSSFRRAIWNHIHSMYGILHEDYDYSEVEQLLEFNLKAYMKTLTCYPERLQKKDYENVMREFKHSEKV---------------------------
>EOG091F01YQ|Biomphalaria_glabrata|JG04_Berghia_stephanieae|TRANSCRIPT
------------------------------------------------------------------------------------------------------------------------------------------------------------------------------------------------------------------------------------------------------------------------------------------------------------------------------EPWSLSELMHAIIILTHFHSLCSFIYGCGINPELDLDGFS-Y-Q--RLSSASDDSS--DSG-----DG---CD--HRLSNCDT-ND--I-SR-E----DASLGVEELMEKMRRLNENSSQL-TSEEELIKRFKLVENQNAEITVPSNKKSSPKAEILRYVKESDFSYTDFDSRDT--SGGYPIFQARDYSWDDHGFSLSNRLYSDVGNFLDNKFSTAYQLTYYTMGDNREVDTSSFRRAIWNHIHSMYG------------------------------------------------------------------------------
>EOG091F01YQ|Biomphalaria_glabrata|HW20_Spurilla_neapolitana|TRANSCRIPT
----------------------------------------------------------------------------------------------------------------------------------------------------------------------------------------IIPASTTNEETNSIFLDAFFQNNRLEHASQVMGYHPDYLRTFLATQNFLLREDGPLPYEYRHYIAILAAARHHCTYLVKLHEQEFLLHNGNPDWLKGIDHAPAKLQDLYEINKILAHRPWLITKQHITNLLKGSEPWSLSELMHAIIILTHFHSLCSFIYGCGVNPELDLDGFS-Y-Q--RFSSASDDSS--DSG-----DG---FD--HRLSNCDT-ND--I-SR-E----DASLGVEQLMEKMRRLTENSSEL-TSEEELIKRFKLVENQNAEITVPSNKKSSPKAEILRYVRESDFSYTDFDSRDT--SGGYPIFQARDYSWDDHGFSLSNRLYSDVGNFLDNKFSTAYQLTYYTMGDNREVDTSSFRRAIWNHIHSMYGILHEDYDYSEVEQLLEFNLKAYMKTLTCYPERLQKKDYENVMREFKHSEKV---------------------------
>EOG091F01YQ|Biomphalaria_glabrata|JG25_Palisa_papillata|TRANSCRIPT
--------------------------------------------------------------------------------------------------------------------------------------------------------------------------------------------------TNNIFLDAFFQNNRLEHASQVMGYHPDYLRTFLATQNFLLREDGPLPYEYRHYIAILAAARHHCTYLVKLHEQEFLLHNGNPDWLKGIDHAPVKLQDLYEINKILAHRPWLISKQHIANLLKGSEPWSLSELMHAIIILTHFHSLCSFIYGCGINPELDLDGFS-Y-Q--RLSSASDDSS--DSG-----DG---SD--HRLSNCDT-ND--I-SR-E----DACLGVEELMEKMRRLTENSSQL-TSEEELIKRFKLVENQNAEITVPSNKKSSPKAEILRYVRESDFSYTDFDSRDT--SGGYPIFQARDYSWDDHGFSLSNRLYSDVGNFLDTKFSTAYQLTYYTMGDNREVDTSSFRRAIWNHIHSMYGIRHEDYDYTEVEQLLEFNLKAYMKTLTCYPERLQKKDYENVMREFKHSEKV---------------------------
>EOG091F01YQ|Biomphalaria_glabrata|JG03_Austraeolis_stearnsi|TRANSCRIPT
--------------------------------------------------------------------------------------------------------------------------------------------------------------------------------------------------TNSIFLDAFFQNNRLEHASQVMGYHPDYLRTFLATQNFLLREDGPLPYEYRHYIAILAAARHHCTYLVKLHEQEFLLHNGNPDWLKGIDHAPVKLQDLYEINKILAHRPWLISKQHIANLLKGSEPWSLSELMHAIIILTHFHSLCSFIYGCGINPELDLDGFS-Y-Q--RLSSASDDSS--DSG-----DG---SD--HRLSNCDT-ND--I-SR-E----DACLGVEELMEKMRRLTENSSQL-TSEEELIKRFKLVENQNAEITVPSNKKSSPKAEILRYVRESDFSYTDFDSRDT--SGGYPIFQARDYSWDDHGFSLSNRLYSDVGNFLDTKFSTAYQLTYYTMGDNREVDTSSFRRAIWNHIHSMYGIRHEDYDYTEVEQLLEFNLKAYMKTLTCYPERLQKKDYENVMREFKHSEKV---------------------------
>EOG091F01YQ|Biomphalaria_glabrata|JG27_Phidiana_lynceus|TRANSCRIPT
----------------------------------------------------------------------------------------------------------------------------------------------------------------------------------------IIPASTTDEETNSIFLDAFFQNNRLEHASQVMGYHPDYLRTFLATQNFLLREDGPLPYEYRHYIAILAAARHHCTYLVKLHEQEFLLHNGNPDWLKGIDHAPAKLQDLYEINKILAHRPWLISKQHIANLLKGSEPWSLSELMHAIIILTHFHSLCSFIYGCGINPELDLDGFS-Y-Q--RLSSASDDSS--DSG-----DG---SD--HRLSNCDT-ND--I-CR-E----DTCLGVEQLMEKMRRLTENSSQL-TSEEELIKRFKLVENQNAEITVPSNKKSSPKAEILRYVRESDFSYTDFDSRDT--SGGYPIFQARDYSWDDHGFSLSNRLYSDVGNFLDNKFSTAYQLTYYTMGDNREVDTSSFRRAIWNHIHSMYGIRHEDYDYTEVEQLLEFNLKAYMKTLTCYPERLQKKDYENVMREFKHSEKV---------------------------
>EOG091F01YQ|Biomphalaria_glabrata|JG29_Spurilla_braziliana|TRANSCRIPT
---------------------------------------------------------------------------------------------------------------------------------------------------------------------------------------DIIPASTTNEETNSIFLDAFFQNNRLEHASQVMGYHPDYLRTFLATQNFLLREDGPLPYEYRHYIAILAAARHHCSYLVKLHEQEFLLHNGNPDWLKGIDHAPAKLQDLYEINKILAHRPWLITKQHIANLLKGSEPWSLSELMHAIIILTHFHSLCSFIYGCGVNPELDLDGFS-Y-Q--RFSSASDDSS--DSG-----DG---CD--HRLSNCDT-ND--I-SR-E----DASLGVEQLMEKMRRLTENSSQL-TSEEELIKRFKLVENQNAEITVPSNKKSSPKAEILRYVRESDFSYTDFDSCDT--SDGYPIFQARDYSWDDHGFSLSNRLYSDVGNFLDNKFSTAYQLTYYTMGDNREVDTSSFRRAIWNHIHSMYGILHEDYDYSEVEQLLEFNLKAYMKTLTCYPERLQKKDYENVMREFKHSEKV---------------------------
>EOG091F01YQ|Biomphalaria_glabrata|JG01_Aeolidiella_alba|TRANSCRIPT
---------------------------------------------------------------------------------------------------------------------------------------------------------------------------------------------------------------------------PDYLRTFLATQNFLLREDGPLPYEYRHYIAILAAARHHCSYLVKLHEQEFLLHNGNPDWLKGIDHAPAKLQDLYEINKILAHRPWLITKQHIANLLKGSEPWSLSELMHAIIILTHFHSLCSFIYGCGINPELDLDGFS-Y-Q--RLSSASDDSS--DS---------------------------------------------------------------------------------------------------------------------------------------------------------------------------------------------------------------------------------------------------------------------------
>EOG091F01YQ|Biomphalaria_glabrata|HW17_Hermissenda_crassicornis|TRANSCRIPT
----------------------------------------------------------------------------------------------------------------------------------------------------------------------------------------IIPASTTNEETNSIFLDAFFQNNRLEHASQVMGYHPDYLRTFLATQNFLLREDGPLPYEYRHYIAILAAARHHCSYIVKLHEQEFLLHNGNPDWLKGIDHAPTKLQDLYEINKILAHRPWLITKEHIANLLKGSEPWSLSELMHAIIILTHFHSLCSFIYGCGINPELDLDGFS-Y-Q--RLSSASDDSS--DSG-----DG---CD--LHPNHCDA-ND--I-SR-E----DASLGVEQLMAKMRRLTENSSQL-TSEEELIKRFKLVENQNAEITVPSNKKSSPKAEILRYVRESDFSYTDFDSRDT--SGGYPIFQARDYSWDDHGFSLSNRLYSDVGNFLDNKFSTAYQLTYYTMGDNREVDTSSFRRAIWNHIHSMYGILHEDYDYSEVEQLLEFNLKAYMKTLTCYPERLQKKDYENVMREFKHSEKV---------------------------
>EOG091F01YQ|Biomphalaria_glabrata|JG18_Hermissenda_opalescens|TRANSCRIPT
--------------------------------------------------------------------------------------------------------------------------------------------------------------------------------------------------TNSIFLDAFFQNNRLEHASQVMGYHPDYLRTFLATQNFLLREDGPLPYEYRHYIAILAAARHHCSYIVKLHEQEFLLHNGNPDWLKGIDHAPTKLQDLYEINKILAHRPWLITKEHIANLLKGSEPWSLSELMHAIIILTHFHSLCSFIYGCGINPELDLDGFS-Y-Q--RLSSASDDSS--DSG-----DG---CD--LHPNHCDA-ND--I-SR-E----DASLGVEQLMAKMRRLTENSSQL-TSEEELIKRFKLVENQNAEITVPSNKKSSPKAEILRYVRESDFSYTDFDSRDT--SGGYPIFQARDYSWDDHGFSLSNRLYSDVGNFLDNKFSTAYQLTYYTMGDNREVDTSSFRRAIWNHIHSMYGILHEDYDYSEVEQLLEFNLKAYMKTLTCYPERLQKKDYENVMREFKHSEKV---------------------------
>EOG091F01YQ|Biomphalaria_glabrata|NC05_Hermissenda_crassicornis|TRANSCRIPT
---------------------------------------------------------------------------------------------------------------------------------------------------------------------------------------DIIPASTTNEETNSIFLDAFFQNNRLEHASQVMGYHPDYLRTFLATQNFLLREDGPLPYEYRHYIAILAAARHHCSYIVKLHEQEFLLHNGNPDWLKGIDHAPTKLQDLYEINKILAHRPWLITKEHIANLLKGSEPWSLSELMHAIIILTHFHSLCSFIYGCGINPELDLDGFS-Y-Q--RLSSASDDSS--DSG-----DG---CD--LHPNHCDA-ND--I-SR-E----DASLGVEQLMAKMRRLTENSSQL-TSEEELIKRFKLVENQNAEITVPSNKKSSPKAEILRYVRESDFSYTDFDSRDT--SGGYPIFQARDYSWDDHGFSLSNRLYSDVGNFLDNKFSTAYQLTYYTMGDNREVDTSSFRRAIWNHIHSMYGILHEDYDYSEVEQLLEFNLKAYMKTLTCYPERLQKKDYENVMREFKHSEKV---------------------------
>EOG091F01YQ|Biomphalaria_glabrata|JG02_Antaeolidiella_chromosoma|TRANSCRIPT
----------------------------------------------------------------------------------------------------------------------------------------------------------------------------------------IIPASTTNEETNSIFLDAFFQNNRLEHASQVMGYHPDYLRTFLATQNFLLREDGPLPYEYRHYIAILAAARHHCSYLVKLHEQEFLLHNGNPDWLKGIDHAPTKL--------------------------------------------------------------------------------------------------------------------------------------------------------------------------------------------------------------------------------------------------------------------------------------------------------------------------------------------------------------------
>EOG091F01YQ|Biomphalaria_glabrata|HW06_Cratena_peregrina|TRANSCRIPT
----------------------------------------------------------------------------------------------------------------------------------------------------------------------------------------IIPASTTHEETNSVFLDAFFQNNRLEHASQVMGYHPDYLRTFLTTQNFLLREDGPLPYEYRHYIAILAAARHHCTYLVKLHEQEFLLHNGNPDWLKGIDHAPAKLQDLYEINKILAHRPWLITKQHIANLLKGSEPWSLSELMHAIIILTHFHSLCSFIYGCGINPELDLDGFS-Y-Q--QRLSSASDDS--SDS---SGDG---FPTHRLSSNCDT-ND--I-SR-E----DASQGVEQLMEKMRKITENSSQH-ASEEELIKRFKLVENQNAEITVPSNKKSSPKAEILRYVRESDFSYTDFDSRDT--SGGYPIFQARDYSWDDHGFSLSNRLYSDVGNFLDNKFSTAYQLTYYTMGDNREVDTSSFRRAIWNHIHSMYGILHEDYDYSEVEHLLELNLKAYMKTLTCYPERLQKKDYENVMREFKHSEKV---------------------------
>EOG091F01YQ|Biomphalaria_glabrata|JG20_Learchis_evelinae|TRANSCRIPT
------------------------------------------------------------------------------------------------------------------------------------------------------------------------------------------------------------------------------------------------------------------------------------------------------------------------------------------------------------------------------------------------------------------------------------GVEQLMEKMRRLTENSSHL-TDEEELIKRFKVVENQNAEITVPSNKKSSPKAEILRYVRESDFSYTDFDSRDT--SGGYPIFQARDYSWDDHGFSLSNRLYSDVGNFLDNKFSTAYQLTYYTMGDNSEVDTSSFRRAIWNHIHSMYGILHEDYDYTEVEQLLEFNLKAYMKTLTCYPERLQKKDYENVMREFKHSEKV---------------------------
>EOG091F01YQ|Biomphalaria_glabrata|HW05_Caloria_elegans|TRANSCRIPT
---------------------------------------------------------------------------------------------------------------------------------------------------------------------------------------EIIPASTTNEETNSIFLDAFFQNNRLEHASQVMGYHPEYLRTFLTTQNFLLREDGPLPYEYRHYIAILAAARHHCTYLVKLHEQEFLLHNGNPDWLKGIDHAPVKLQDLYEINKILAHRPWLISKQHIANLLKGSEPWSLSELMHAIIILTHFHSLCSFIYGCGINPELDLDGFS-Y-Q--RLSSTSDDSS--DSG-----DG---CD--HRLSNCDT-SD--I-SR-E----DACLGVEQLMEKMRRLTENSSQL-TSEEEQIKRFKLVENQNAEITVPSNKKSSPKAEILRYVRDSDFSYTDFDSSDT--SGGYPIFQARDYSWDDHGFSLSNRLYSDVGNFLDNKFSTAYQLTYYTMGDNREVDTSSFRRAIWNHIHSMYGIRHEDYDYTEVEQLLEFNLKAFMKTLTCYPERLQKKDYENVMREFKHSEKV---------------------------
>EOG091F01YQ|Biomphalaria_glabrata|JG24_Noumeaella_rubrofasciata|TRANSCRIPT
--------------------------------------------------------------------------------------------------------------------------------------------------------------------------------------------------------------------------------------------------EYRHYIAILAAARHHCSYLVKLHEQEFLLHNGNPDWLKGIDHAPAKLQDLYEINKILAHRPWLINKQHIANLLKGSEPWSLSELMHAIIILTHFHSLCSFIYGCGINPELDLDGFS-Y-Q--LLSSASDDSS--DSG-----DG---CD--HRLSNCDT-ND--I-SR-V----DASLGVEQLMEKMRRLTENSSEL-TDEEELIKRFKLVENQNAEITVPSNKKSSPKAEILRYVRESDFSYTDFDSRDT--SGGYPIFQARDYSWDDHGFSLSNRLYSDVGNFLDNKFSTAYQLTYYTMGDKREVDTSSFRRAIWNHIHSMYGILHEDYNYSEVEQLLEFNLKAYMKTLTCYPERLQKKDYENVMREFKHSEKV---------------------------
>EOG091F01YQ|Biomphalaria_glabrata|JG12_Dondice_parguerensis|TRANSCRIPT
---------------------------------------------------------------------------------------------------------------------------------------------------------------------------------------DIIPASTTNEETNSIFLDAFLQNNRLEHASQVMGYHPDYLRTFLATQNFLLREDGPLPYEYRHYIAILAAARHHCTYLVKLHEQEFLLHNGNPEWLKGIDHAPVKLQDLYEINKILAHRPWLIAKQHIADLLKGSEPWSLSELMHAIIILTHFHSLCSFIYGCGINPELDLDGFS-Y-Q--RLSSASDDSS--DSG-----DG---SD--HLTTNCDT-ND--I-SR-E----DASLGVEQLMAKMRRLTENSSQL-TSEEELIKRFKLVENQNAEITVPSNKKSSPKAEILRYVRESDFSYTDFDSRDK--SGGYPIFQARDYSWDDHGFSLSNRLYSDVGNFLDNKFSTAYQLTYYTMGDNREVDTSSFRRAIWNHIHSMYGILHEDYDYSEVEQLLEFNLKAYMKTLTCYPERLQKKDYENVMREFKHSEKV---------------------------
>EOG091F01YQ|Biomphalaria_glabrata|JG16_Flabellina_iodinea|TRANSCRIPT
----------------------------------------------------------------------------------------------------------------------------------------------------------------------------------------IVAASTTDEETNNIFLDAFFQNNRLDNASQVMGYHPDYLRTFLTTQNFLLREDGPLPYEYRHYIAILASARHHCTYLVKLHEQEFLLHNGNPDWLKGIDYAPAKLQDLYEINKILAHRPWLITKQHIANLLKGSEPWSLSELMHGIIILTHFHSLCSFIYGCGINPELDIDGFS-Y-Q--RLSSASDNSS--DSG-----DG---CD---RINNCDS-ND--A-SR-E----EASLGVEQLMEKMRRLTENSSQL-TSEEELIKRFKLVENQNAEITVPSNKKSSPKAEILRYVRESDFSYTDFDSRDT--SGGYPIFQARDYSWDDHGFSLSNRLYSDVGNFLDNKFTTAYQLTYYTMGDNREVDTSSFRRAIWNHIHSMYGILHEDYDYSEVEQLLELNLKAYMKTLTCYPERLQKKDYENVMREFKHSEKV---------------------------
>EOG091F01YQ|Biomphalaria_glabrata|JG10_Dirona_picta|TRANSCRIPT
-------------------------------------------------------------------------------------------------------------------------------------------------------------------------------------------------------------------------------------------------------------------------------------------------------------------------------------------------------------------------------------------------------------------------------------------------------------------------AEITVPSNKKSSMKAEILRYVRESNFSYTDFDSRDT--SGGYPIFQARDYSWEDHGFSLSNRLYSDAGNYLDNKFSTAYQLTYFTMGDNREVDTSSFRRAIWNHIHSMYGILHEDYDYSEVEQLLELNLKAYMKTLTCYPERLQKKDYENVMR-----------------------------------
>EOG091F01YQ|Biomphalaria_glabrata|HW12_Facelina_rubrovittata|TRANSCRIPT
---------------------------------------------------------------------------------------------------------------------------------------------------------------------------------------EIIPASTTHEETNSIFLDAFFQNNRLEHASQVMGYHPDYLRTFLATQNFLLREDGPLPYEYRHYIAILAAARHHCTYIVKLHEQEFLLHNGNPDWLKGVDHAPAKLQDLYEINKILAHRPWLINKQHIANLLKGSEPWSLSELMHAIIILTHFHSLCSFIYGCGINHELDLDGFS-Y-Q--QRLSSASDDS--SDS----------LD--LHLNNCDT-ND--I-SR-E----DASQGVEQLMEKMRRLTENSSQH-TSEEELIKRFKLVENQNAEITVPSNKKSSPKAEILRYVKEPDFSYTDFDSRDK--SGGYPIFQARDYSWDDHGFSLSNRLYSDVGNFLDNKFSTAYQLTYYTMGDNREVDTSSFRRAIWNHIHSMYGILHEDYDYSEVEHLLEFNLKAYMKTLTCYPERLQKKDYENVMREFKHSEKV---------------------------
>EOG091F01YQ|Biomphalaria_glabrata|HW14_Flabellina_affinis|TRANSCRIPT
--------------------------------------------------------------------------------------------------------------------------------------------------------------------------------------------------------------------------------------------------------------------------------------------------------------------------------------------------------------------------------------------------------------------------------DASLGVEQLMEKMRKLTENSSQL-TSEEELIKRFKLVENQNAEITVPSNKKSSPKAEILRYVRESDFSYTDFDSSDT--NGGYPIFQARDYSWDDHGFSLSNLLYSDVGNFLDNKYSTAYQLTYYTMGDNREVDTSCFRRAIWNHIHSMYGILHEDYDYSEVEQLLHFNLRAYMKTLTCYPERLQKKDYENVMREFKHSEKV---------------------------
>EOG091F01YQ|Biomphalaria_glabrata|HW13_Favorinus_branchialis|TRANSCRIPT
----------------------------------------------------------------------------------------------------------------------------------------------------------------------------------------IIPASTTDEETNSIFLDAFFQNNRLEHASQVMGYHPDYLRTFLATQNFLLREDGPLPYEYRHYIAILASARHHCTYLVKLHEQEFLLHNGNPEWLKGIDYAPAKLQDLYEINKILAHRPWLITKQHIANLLKGSEPWSLSELMHAIIILTHFHSLCSFILGCGINAELDLDGFS-Y-Q--RLSSASDDSS--DSN-----DG---CD--HRLANCDT-ND--I-SR-E----DACLGVEQLMEKMRRLTESSSHL-TSEEELIKRFKLVENQNAEITVPSNKKSSPKAEILRYVRDPDFSYTDFDSRDK--RDGYPIFQARDYSWDDHGFSLSNRLYSDVGNFLDTKFSTAYQLTYYTMGDNHEVDTSSFRRAIWNHIHSMYGILHEDYDYSQVEPLLEFNLRAYMKTLTCYPERLQKKDYENVMREFKHSEKV---------------------------
>EOG091F01YQ|Biomphalaria_glabrata|JG15_Favorinus_auritulus|TRANSCRIPT
--------------------------------------------------------------------------------------------------------------------------------------------------------------------------------------------------------------------------------------------------------------------------------------------------------------------------------------------------------GCGINAELDLDGFS-Y-Q--RLSSASDDSS--DSG-----DG---CD--HRLANCDT-ND--I-SR-E----DACLGVEQLMEKMRRLTESSSQL-TSEEELIKRFKLVENQNAEITVPSNKKSSPKAEILRYVRDPDFSYTDFDSRDK--RDGYPIFQARDYSWDDHGFSLSNRLYSDVGNFLDNKFSTAYQLTYYTMGDNHEVDTSSFRRAIWNHIHSMYGILHEDYDYSQVEPLLEINLRAYMKTLTCYPERLQKKDYENVMREFKHSEKV---------------------------
>EOG091F01YQ|Biomphalaria_glabrata|NC01_Armina_californica|TRANSCRIPT
---------------------------------------------------------------------------------------------------------------------------------------------------------------------------------------EIIPASTTDEETNSIFLDAFLQNNRLDHVSQVMGFHPDYLRTFLATQNFLLREDGPLPYDYRHYIAILASARHHCTYLVKLHEQEFLLHNGNPDWLKGIDHAPAKLQDLYEINKILAHRPWLITKELMANLLKGSEPWSLSELMHGIIILTHFHSLCSFIYGCGINPELDLDGFS-Y-H--QHSSASDDSS--DSG-----DG---CE--YNSN-CDS-ND--I-SR-E----D-SLGVDKLLEKMKRLTQSSPQM-TSEEEQIKRFKVVENQNAEITVPSNKKSSPKAEILRYVRESDFSYTDFDSRDT--SGGVPIFQARDYSWDDHGFSLSNRLYPDVGNFLDNKFSTAYQLTYYTMGDNREVDTSSFRRAIWNHIHSMYGILHEDYDYKEVEQLLEFNLKAYMKTLTCYPERLQKKDYENVMREFKHSEKI---------------------------
>EOG091F01YQ|Biomphalaria_glabrata|HW01_Armina_tigrina|TRANSCRIPT
--------------------------------------------------------------------------------------HKNRNNNNN------------------------------------------------------------------------------------SSSDSIIPASTTDEETNSIFLDAFFQNNRLDHVSQVMGFHPDYLRTFLATQNFLLREDGPLPYDYRHYIAILASARHHCTYLVKLHEQEFLLHNGNPDWLKGIDHAPAKLQDLYEINKILAHRPWLITKEVMANLLKGSEPWSLSELMHGIIILTHFHSLCSFIYGCGINPELDLDGFS-Y-H--RHSSASDDSS--DSG-----DG---CE--YNSN-CDS-ND--I-SR-E----E-SLGVEKLMEKMKRLTETSTQL-TSEEELIKRFKVVENQNAEITVPSNKKSSPKAEILRYVRDSDFSYTDFDSRDT--SGGYPIFQARDYSWDDHGFSLSNRLYPDVGNYLDNKFTTAYQLTYYTMGDNREVDTSSFRRAIWNHIHSMYGILHEDYNYNEVEQLLDFNLKAYMKTLTCYPERLQKKDYENVLREFKHSEKI---------------------------
>EOG091F01YQ|Biomphalaria_glabrata|HW15_Flabellina_babai|TRANSCRIPT
---------------------------------------------------------------------------------------------------------------------------------------------------------------------------------------SIVPASTTHEETNSIFLDAFFQNNRLDHASQVMGYHPDYLRTFLATQNFLLREDGPLPYEYRHYIAILAAARHHCSFLVKLHEQEFLLHNGNPEWLKGIDHAPVKLQDLYEINKILAHQPWLITNEHVANLLKGSDAWSLSELMHAIIILTHFHSLCSFIYGCGINPELDLDGFS-Y-Q--RLSTGSQDST--DSV-----SG---CD---RVSNCD------I-SK-D----ESSSGVEQLMEKMKKLTENSSQL-TSEEELIKRFKLVENRNAEITVPSNTKSSPKAEILRYVREAEFSYTDFDSRDK--SGGYPIFQARDYSWDDHGFSLSNQLYSDVGNFLDNKFSTACQLTYYTMGDKREVDTSSFRRAIWNHIHSMYGILHEDYDYSEVEQLLEFNLKAYMKTLTCYPERLQKKDYENVMREFKHSEKV---------------------------
>EOG091F01YQ|Biomphalaria_glabrata|JG08_Dendronotus_venustus|TRANSCRIPT
----------------------------------------------------------------------------------------------------------------------------------------------------------------------------------------IAPVNSTDEETTSIFLDAFLQNNRLDHVSQVMGYHPDYLRTFLATQNFLLREDGPLPYDFRHFIAIMASARHHCTYLVKLHEQEFLLHNGNPDWLKGIDHAPAKLRNLYEVNKILAHRPWLITKEHMANLLKGSEPWSLSELMQAIIIMTHFHSLCSFIYGCGINPELDLDGFS-Y-H--RLSMGSDDSS--DSG-----DG---CE---RFNHCDS-ND--M-SR-E----EACLGVEQLMETMRRLTESSPQM-TSEEELIKRFKLVENQNAEITVPSNKKASPKAEILRYVRDAEFSYTDFDSRDT--SGGFPIFQARDYSWDDHGFSLSNRLYADVGNFLDTKFSTACELTYYTMGDNREVDTSSFRRAIWNHIHSMYGILHEDYDYAEVEQLLEFNLKAYMKTLTCYPERLQKKDYENVMREFKHSEKV---------------------------
>EOG091F01YQ|Biomphalaria_glabrata|HW16_Hancockia_cfuncinata|TRANSCRIPT
---------------------------------------------------------------------------------------------------------------------------------------------------------------------------------------EIVPVSTTDEETTSIFLDAFLQNNRLDHTSQVMGYHPDYLRTFLATQNFLLREDGPLPYDYRHYIAILAAARHHCTHLVKLHEQEFLLQNGNPDWLKGIDHAPVKLQAFYEINKILAHQPWLITKEHMANLLKGSEPWSLSELMHGIIILTHFHSLCSFIYGCGINSELDLDGFS-Y-Q--RVRTGSSDSS--DSG-----DG---CE---RFYDTES-ND--I-SR-E----EASLGVVQLMEKMRRLTETSPQL-TSEEELIKRFKLVENQNAEITVPSNKKSSPKAEILRYVQEPNFSYTDFDSRET--NGGCPIFQARDYSWDDHGFSLSNRLYSDVGNFLDKKFSTAYQLTYYTMGNNREVDTSSFRRAIWNHIHSMYGILHEDYDYAEVEQLLEFNLKAYMKTLTCYPERLQKKDYENVMREFKHSEKV---------------------------
>EOG091F01YQ|Biomphalaria_glabrata|JG17_Hancockia_uncinata|TRANSCRIPT
-----------------------------------------------------------------------------------------NNNNNT------------------------------------------------------------------------------------NDNEPIVPVSTTDEETTSIFLDAFLQNNRLDHTSQVMGYHPDYLRTFLATQNFLLREDGPLPYDYRHYIAILAAARHHCTHLVKLHEQEFLLQNGNPDWLKGIDHAPVKLQAFYEINKILAHQPWLITKEHMANLLKGSEPWSLSELMHGIIILTHFHSLCSFIYGCGINSELDLDGFS-Y-Q--RVRTGSSDSS--DSG-----DG---CE---RFYDTES-ND--I-SR-E----EASLGVVQLMEKMRRLTETSPQL-TSEEELIKRFKLVENQNAEITVPSNKKSSPKAEILRYVQEPNFSYTDFDSRET--NGGCPIFQARDYSWDDHGFSLSNRLYSDVGNFLDKKFSTAYQLTYYTMGNNREVDTSSFRRAIWNHIHSMYGILHEDYDYAEVEQLLEFNLKAYMKTLTCYPERLQKKDYENVMREFKHSEKV---------------------------
>EOG091F01YQ|Biomphalaria_glabrata|HW10_Embletonia_pulchra|TRANSCRIPT
----------------------------------------------------------------------------------------------------------------------------------------------------------------------------------------IVPASTTDETTNNIFLDAFFQNNRLEHVNQVMGYHPEYLRTFLATQHFLLREDGPLPYDYRHYIAIMAAARHHCTYLVKLHEQEFLLHNGNPDWLKGIDHAPAKLRDMYEINKILAHRPWLITKDHMAKLRTGSEPWSLSELMHGIIILTHFHSLCSFIYGCGINPELDLDGFS-Y-Q--RLSSASDDSS--DSG-----DG---FD---PNKNCDN-RD--VLSR-D----DSGLGVEQLMEKMRRLTQTSLQE-TSEEELIKRFKSVENQNAEITVPSNNQSSPKAEILRYVREPDFSYTDFDSRDS--SAGLPIFQARDYSWDDHGFSLSNRLYSDVGNYLDNKFSTAYQLTYYTMGDNREVDTSSFRRAIWNHIHSMYGILHEDYDYSEVEQLLELHLKAYMKTLTCYPERLQKKDYENVMREFKHSEKI---------------------------
>EOG091F01YQ|Lottia_gigantea|JG11_Dondice_occidentalis|TRANSCRIPT
------------------------------------------------------------------------------------------------------------------------------------------------------------------------------------------------------------------------------------------------------------------------------------------------------INKILAHRPWLIAKQHIADLLKGSEPWSLSELMHAIIILTHFHSLCSFIYGCGINPELDLDGFS-Y-Q--RLSSASDDSS--DSG-----DG---SD--HLTTNCDT-ND--I-SR-E----DASLGVEQLMAKMRRLTENSSQL-TSEEELIKRFKLVENQNAEITVPSNKKSSPKAEILRYVRESDFSYTDFDSRDK--SGGYPIFQARDYSWD---FSLSNRLYSDVGNFLDNKFSTAYQLTYYTMGDNREVDTSSFRRAIWNHIHSMYGILHEDYDYSEVEQLLEFNLKAYMKTLTCYPERLQKKDYENVMREFKHSEKVHVNLMLMDARQQAELLYALRALNRYM-
>EOG091F01YQ|Biomphalaria_glabrata|JG05_Bornella_anguilla|TRANSCRIPT
------------------------------------------------------------------------------------------------------------------------------------------------------------------------------------------------DPTNSIFLDAFLQNNRLDHVSRVMGYHPDYLRTFLATQNFLLREDGPLPYDLRHYIAIMAAARHHCTYLVKLHEKEFLLHNGNPDWLKGIDHAPVKLQAMYEINKILAHQPWLITQQHMTNLRKGSEPWSLSELMHGIIILTHIHSLCSFIYGCGINPELDLDGFS-Y-Q--RLSSASDNSS--DSG-----DG---CE---Q-SICDS-ND--I-LQ-G----DVRLGVDELMEKMRRLTESSPQM-TSEEELIKRFKEVENKNAEITVPSNQNSSPRAEILRYVRDPNFSYTDFDSRDT--SGGCPIFQARDYSWDDHGLFLSNRLYSDVGNFLDSKFSTAYQLTYYTMGDNREVDTSSFRRAIWNHIHSMYGILHEDYDYAEVEQLLEFNLRAYMKTLTCYPERLQKKDYENVMREFKHSEKV---------------------------
>EOG091F01YQ|Biomphalaria_glabrata|JG07_Cuthona_albocrusta|TRANSCRIPT
--------------------------------------------------------------------------------------------------------------------------------------------------------------------------------------------------------------------------------------------------------------------------------------------------------------------------------------------------------------------------------------------------------------------------------EEGLGVEELMEKMRRLTESSTQS-TSEEEQVKQFKVVEKENAGITVPSNKKSSPKAEILRYVKDSEFSYTDFDSSDK--TGGYPIFMARDYSWEDHGFSLSNRLYSDVGNFLDNKFSTATRLTYYTMGDNQEVDTSSFRSAIWNHIHSMYGILHEDYDYSQVEQLLEFNLKAYMKTLTCYPERLQKKDYENVMREFKHSEKV---------------------------
>EOG091F01YQ|Biomphalaria_glabrata|HW07_Cuthona_caerulea|TRANSCRIPT
---------------------------------------------------------------------------------------------------------------------------------------------------------------------------------------DIVPVSSTDEETNSIFLDAFFQNNRLDHVSQVMGYHPGYLRTFLATQNFLLREDGPLPYDYRHYIAIMAAARHHCTYLVKLQEQDFLLHNGNPEWLKGISHAPSKLQDLYEVNKILAHQPWQITREHIANLLRGS-AWSLSELMHAIIILTHFHSLCSFIYGCGINAEIDLDGFT-Y-N--RLSSASDESS--DS------------D---RIHNGDS-HD--I-MR-D----EESLGVEELMEKMRRLTESSSQL-TSEEEQLKQFKVVEKENAGITVPSNKKSSPKAEILRYVKDSEFCYTDFDSSDK--TGGYPIFMARDYSWEDHGFSLSNRLYSDVGNLLDHKFTTATQLTYYTMGDNQQVDTSSFRSAIWNHIHSMYGILHEDYDYSQVEQLLEFNLKAYMKTLTCYPERLQKKDYENVMREFKHSEKV---------------------------
>EOG091F01YQ|Biomphalaria_glabrata|JG26_Phestilla_sp|TRANSCRIPT
---------------------------------------------------------------------------------------------------------------------------------------------------------------------------------------EIVPVNSTDEETNSVFQEAFFQNNRLDHISQVMGYHPNYLRTFLATQNFLLREDGPLPYDYRHYISIMAAARHHCTYLVKLQEQEFLLHNGNPDWLKGISHAPSKLQDLYEVNKILAHQPWQITREHIANLLRGS-AWSLSELMHAIIILTHFHSLCSFIYGCGINAEVDLDGFT-Y-N--RLSSGSDESS--DSS----------CD---RLNNGDC-HD--I-MR-E----EESLGVEELMEKMKRLTE-STQL-TTEEEQLKQFKAVEKDNAEITV-SNKKLSPKAEILRYVKDPDFSYTDFDSSG---TGGYPIFMARDYSWEDHGFSLSNRLYSDVGNFLDDKFTTATRLTYYTMGDNQEVDTSSFRSAIWNHIHTMYGILHEDYDYSQVEQLLEFNLKAYMKTLTCYPERLQKKDYENVMREFKHSEKV---------------------------
>EOG091F01YQ|Biomphalaria_glabrata|NC04_Fiona_pinnata|TRANSCRIPT
---------------------------------------------------------------------------------------------------------------------------------------------------------------------------------------DIVPVNSVVDETNSVFLDAFFQNNRLDHVSQVMGYHPDYLRTFLATQNFLLREDGPLPYDYRHYIAIMAA-----------------------------------------------------------------------------------------------------------------------------------------------------------MK-E----EERLGVVQLMEKMRQLTESSSQL-TSEEEQLKHFKLVENQNAEITVPSNKKSSPKAEILRFVKDSEFCYTDFDSRDK--NGGYPIFMARDYSWDDHGFSLSNRLYSDVGNFLDNKFSTATQLTYYTMGDNREVDTSSFRSAIWNHIHSMYGILHEDYDYLQVEQLLEFNLKAYMKTLTCYPERLQKKDYENVMREFKHSEKV---------------------------
>EOG091F01YQ|Biomphalaria_glabrata|JG23_Melibe_leonina|TRANSCRIPT
-----------------------------------------------------------------------------------------NSHHHN------------------------------------------------------------------------------------NNNDSIAPVNSTDEETSSMFVDAFLQNNRLDHVSQVMAYHPEYLRTFLATQNFLLREDGPLPYDYRHYIAIMASARHHCTYLVKLHEQEFLLHNGNPDWLKGIDHAPVKLQELYEINKILAHQPWLVTQQHMASLLKGSEPWSLSELMHGIIILTQFHSLCSFLYGCGVNPELDLGGFS-Y-Q--RLSQRLSQIS--DDSSSDSGDG---CE--PPLNHCDT-TNQLL-LR-E----ADSLGMDQLMEKMRRLNESSPQM-NSEEEVLKRFKLVENQNAEITVPSNKKSSLKGENLRYVRDPNFSYTDFDSRDK--NSGCPIFQARDYSWDDHGFSLSNRLYSDVGNLLDTKFSTAYQLTYYTMGDNREVDTSSFRRAIWNHIHSMYGILHEDYDYNQVEQLLELNLKAYMKTLTCYPERLQKKDYENVMREFKHSEKV---------------------------
>EOG091F01YQ|Biomphalaria_glabrata|JG19_Janolus_barbarensis|TRANSCRIPT
-------------------------------------------------------------------------------------------------------------------------------------------------------------------------------------------------------------------------------------------------------------------------------------------------------------------------------------------------------------------------S--PSSPTSSDLD--IAS-----ERIC--------DSNSS-SK--K-NM-S----GDGLGVEELMEKMRTLKESSPQM-TSEEELIKRFKQVETQNTEIAVPSNTKSSPRAEILRYVRDSDFSYTDFDSRDS--SAGCPIFQARDYSWDDHGFSLSNRFYSDVGNFLDNKFSTAYQLTYHTMGDKQEVDTSSFRRAIWNHIHSMYGILHEDYDYTEVEQLLELNLKAYMKTLTCYPERLQKKDYGNVMREFKHSEKI---------------------------
>EOG091F01YQ|Biomphalaria_glabrata|HW11_Eubranchus_exiguus|TRANSCRIPT
---------------------------------------------------------------------------------------------------------------------------------------------------------------------------------------EIVPVNTNHEETNSVFLDAFFQNNRLDHVSQVMGYHPDYLRTFLSTQNFLLREDGPLSYEYRHYIAIMAAARHHCTYLVKLQEQEFLLHNGNPDWLKGIEHAPAKLQDLYEINKILAHRPWLISRDHIANLLKGCEPWSLSELTHAIVILSHFHSLCSFVYGCGINAEIDLEGFA-Y-QGQRSSCASDDSS--SDS-----GDGCDRD---LSNGGHG-HE--V-MR-E----EACQSVSQLMETMRLVSENPTQL-ASEEEQIKRFKAVEDQNQEITVPTNTKWSVKAEILRYVKEPEFSYTDFNSRDT--TAGFPIFQARDYSWDDHGFSLSNRLYSDVGNFLDNKFSTACQLTYYTMGDNREVDTSSFRSAIWNHIHSMYGILHEDYDYQQVEQLLEFNLKAYIKTLTCYPERLQKKDYENVMREFKHSEKI---------------------------
>EOG091F01YQ|Lottia_gigantea|JG14_Eubranchus_rustyus|TRANSCRIPT
-----------------------------------------------------------------------------------------------------------------------------------------------------------------------------------------------------------------------------------------------LSYEYRHYIAIMAAARHNCTYLVKLQEQEFLLHNGNPDWLKSIDHAPTKLQDLYEINKILAHRPWLISKQHIANLLKGSEPWSLSELMHAIIILTHFHSLCSFIYGCGINAEIDLEGFT-Y-QGQRLSCASDDSS--SDS-----GD---CD--RNLSNGDS-HD--I-MR-D----DACQSVEQLMETM-------------------------------------------------------------------------------WDDHGFSLSNRLYSDVGNFLDNKFSTAYQLTYYTMGDNREVDTSSFRRAIWNHIHSMYGILHEDYDYQQVEQLLEFNLKAYIKTLTCYPERLQKKDYENVMREFKHSEKVHVNLMLMDSRQQAELLYALRALNEYM-
>EOG091F01YQ|Biomphalaria_glabrata|HW18_Janolus_cristatus|TRANSCRIPT
--------------------------------------------------------------------------------------------RHS------------------------------------------------------------------------------------SNTSDIIPADTTNEETHSIFVDAFFQNNRLDHASQVMGYHPDYLRTFLATQNFLLRDDGPLPYEFRHYIAIMAASRHHCTYLVKLHEQEFLLHNGNPDWLKGIDHAPIKLQEFYQINKILAHRPWLITKEHMANLLKGSEPWSLSELMHGIIILTHFHSLCSFIYGCGINPELDLDGFS-Y-Q--RHCSSSSPTS--TNL-----DI---AR---D-RICDS-NS--S-CK-NNMNSE-GLGVEELMEKMRTLKESSPQM-TSEEELLKRFKLVECQNTEITIPSN------------------------------------------------------------------------------------------------------------------------------------------------------------------------------------
>EOG091F01YQ|Biomphalaria_glabrata|NC06_Pleurobranchaea_californica|TRANSCRIPT
--------------------------------------------------------------------------------------------------------------------------------------------------------------------------------------------------TRNIFMEAFLQNNRLDHVSQVMGYHPEYLRIFLSTQDFLLRKDGPLPLEYRHYIAIMAAARHECTYLVKLHEQEFLVNNGDAKWLKGIAYAPKKLQNLYEFNKILAHRPWLISKDHMMKLLKGPEPWSLSELMQAIILLTHFHSMCSFVYGCGISAELDIEGCT-C-Q--PASSDRDDWN--GTN-----NS---SGC-----YNHA-AI--G-DE-E----A-GVGLDDLMRTMSKLREASSEE-ASPEEMLKRFHSVEHQSAQISVPSTKNAKPKADIVHYVIDPNFSYIDFASRNAAGDNDIPVFRARDYSWDVHGYSMANRLYAEVGSILDEKYNLAHNLTYYTMGDNREVDTSSFRRAIWNYIHSLYGIRHDDYDYAEVNQLLQRNLKQYIKTQTCYPERLEQKDFDGVMKEFKNSEKV---------------------------
>EOG091F01YQ|Biomphalaria_glabrata|HW03_Berthella_plumula|TRANSCRIPT
------------------------------------------------------------------------------------------------------------------------------------------------------------------------------------------------SSTHNIFMEAFLQNNRLDHVSQVMGYHPEYLRIFLSTQDFLLRKDGPLPYEYRHYIAILAASRHECTYLVKLHEQEFLLHNGNPKWLKGIQYAPSKLQDLYEVNKLLAHRPWLITKDHMMKLLKSQEPWSLSELMQAIILMTHFHSLCSFVNGCGISAELDIEGCS-Y-H--PVNSDKDELN--GTN-----DT---SF------SNCS-AY--R-EE-E----S-GVTVDGLMKTMSKLRETSSEE-ASPEEMLKRFHSVEHQSAQISVPSTRNSLPKADIIHYVIEPDFRYIDFSSRNSA--SDIPSFRARDYSWDNHGFSLANRLYADVGNMLDDKYNLAYNLTYFTMGDNHEVDTSSFRRAIWNYIHSLYGIRHDDYDYAEVNQLLLRTLKMYIKTLTCYPERLEKKDFEGVMKEFKNSEKV---------------------------
>EOG091F01YQ|Biomphalaria_glabrata|HW04_Calmella_cavolinii|TRANSCRIPT
------------------------------------------------------------------------------------------------------------------------------------------------------------------------------------------PGCIYPEETHNLFMDAFIQNNRLDSVSQVMGYHPDYLRIFLSTQHFLLREDGPLSRDYRHYIAIMAAARHHCTYLVELHEQDFLRHSGDPEWLKGLEHAPRKLRDLYEINKLLAHQPWLITKEHMLKLLKSPEPWSLSELMHAIILLTHFHALCSFVFGCGISSELDSQGAITTTT--TATTTTTTTG--ATS-----NG---CT---DVNSNGN-CQ--I-NG-D----ENDVCVKALMEKMRQVQEAPSGI-LSAEERIKQFNMEGKSTAEIAVPNSKQPASKSEIMKYVQDSDFAYTDFATR-K--CTEVSTFCACDYSWEDHGFSLANRLYTDIGNYLDDKYSTAANMTYYTMGDLREVDTSSFRRAIWNYIHIMYGICHDDYDYSETNQLLEINLKAYIKTLTCYPECLKKKDFDGVMKGFQHSEKV---------------------------
>EOG091F01YQ|Biomphalaria_glabrata|NC03_Doris_kerguelenensis|TRANSCRIPT
---------------------------------------------------------------------------------------------------------------------------------------------------------------------------------------NIIPANTSDEQTHSMFMEAFLQNNRLEHVSQVMGYHPNYLRSFLHTQNFLLREDGPLPYDLRHYIAILAASRHQCRYLVKLHEQEFLLQGGNPEWLKGLDYAPKKLQNLDELNRIMAHQPWLLSKEHITRLTKGPGLWSMSQLMHAIILLSHFHSLCSFAYGCGVNMEPDQNGRV-K-R--PSSRDMQDDNADSSL----------PD---SAANTNN-NS--A-SA-S----LEEASVEMLLATMKELSQGNNNK-TQQEELVKQFQAVGTQSAQITVPSEQSSQ--ADILHYVREPGFTYNDFAMR----DPDIQTFRAQDFSWKDQGFSLANRFYADVGNLLDEKFRIAYNLTYYTMGNKKEVDTSSFRQAIWNYIHCMYGIRHDDYDYSQVNKLLERPLKAYIKTVTCYPERIVKKDYDNIMREFKHSEKV---------------------------
>EOG091F01YQ|Crassostrea_gigas|CGI_10015868
MIKTYLDLVICPDGRVVRTMAAYCQKRIGSRGREFKAPPRRRYCSNIVNFAVLKMIGSVMATTLNQNGVRDEDSLRFFHVLSSRDPNTRKHSFDMIRMTLDAWANGYGSPKDQILVGNGNPLPINPLVEEHLPDILRLSTNCPFEDVREWCSNLLADIQENCSGIKIPRRAHGKGPSKYIPESEIVPVSTSEDQTQMLFVDAFLQNNRLDHVTQLMGYHPNYLEMFLRTQQYLLRGDGPLPFHYRHYIAIMAASRHQCAYLIHLHEQEFILQGGDQDWLKGPAFIPTKLRKLHEVNKILAHRPWLFNKSHIEGLR--KEAWSVSELVQAIVIMAHFHALSSFVFGCGIKNEPDHHGGFTYR---PHSP-----T--ENS-----ND---SD---YTSDSFN-KS--HIEN-S----EPEVGIEILMERMKKLKESQEEE-PTEEERRKRFEKVEFQSAELTK-PGKKPSPKAEIIKYVQDEEFCYIDFTKRGC--TEEAPTFRANEYSWDDHGFSIANRLYSEIGNLLDEKFSMAYNLTYYTMGEVIDVDTSAFRRAIWYYIHCLYGIMHDDYDYGQVNQLLERNLKQYIKTVTCYPERLTKKDYDNVMKEFKHSEKVHVNLMLLEARLQGELLYALRGVMHYMT
>EOG091F01YQ|Lottia_gigantea|LotgiG155490
M------------------------------------------------------------------------------------------------------------------------------------------------------------------------------------------------HTKLLFMDAFIQNNRVPNIIQLMSYHPDYLDCFLKTQHYLLHEDGPLPFDYRHYIAIMACGRHQCSYLIKLQAQEFLLHGGNADWLKGIDYIPQKLKDFLEINKILAHRPWLITKEHVEKLITGKNRWSLSELTHAIILCTHFHALSTFVFGCGLNDEIDFANGHTF-S--PSYVDDNDNY--SSD-----SSNDNCD---INNNNIV-LF--Q-SK-D----D-EGSLRALMARMKELSEKKEEEELTVEERLKEFAKVESLSAEIAT-SQKIPSPSADVLRYVEDPTFAYTDFATRES--VMEIPSFRANEYSWEEHGFSLANRLYSDIGSLLDDKFNMAYNLTYYTMGDNTQVDTSSFRKAIWSYIHTMYGIRHDDYKYGEVNQLLERNLKAYIKTVTCYPERLTKKDYDGVMREFKHSEKVHVNLMLLEARLQAELLYALRAIMKYMT
