# Supplementary material for: Transcriptomics provides a robust framework for the relationships of the major clades of cladobranch sea slugs (Mollusca, Gastropoda, Heterobranchia), but fails to resolve the position of the enigmatic genus Embletonia
Source: BMC Ecol Evol. 2021 Dec 28;21:226. doi: 10.1186/s12862-021-01944-0 (PMC8895541; doi:10.1186/s12862-021-01944-0)
Supplement: Supplementary file 6 — Additional file 6. Archive S4: Unmasked multiple sequence alignments on amino acid level including Doris kerguelenensis and Calmella cavolini prior to the removal of outliers. [file 12862_2021_1944_MOESM6_ESM.zip › Archive_S4/Alignments/EOG091F058B.aa.fasta]

>EOG091F058B|Biomphalaria_glabrata|BGLTMP006208
-------------MEERR----VVYVGKIPNDYTKRQLHQRFQCFGEIKE----------------------------------------------------VKLNFREHG-------------------------------DNYGFVTFAYACDAIAAKERGNS-TADPLKFDLCFGGRRRFCADQYADLESHVALVTQSHVALVTQSHVALVTQSHVALVTQSQVALVTQSHVALVTQSRAALVTQSHAALVTESHAALVTESHVALVTQSHAALVTQSHVALVTQSHAALVTQSHAALVTQSHAALVTQSHAALVTQNGNQEIEEEYAPMP-KKKNGELDYGDLLRLHSSRQLKKYS---
>EOG091F058B|Biomphalaria_glabrata|HW04_Calmella_cavolinii|TRANSCRIPT
-------------MEERR----VVYVGKIPESYTKRQLHQRFQCFGEIKE----------------------------------------------------VKLNFREHG-------------------------------DNYGFVTFAYACDAIAAKEKGNN-IEGAPKFDLCFGGRRRFCPDQYADLD---------------------------------------------------------------------------------------------------------------------------------GN----------------------------------------
>EOG091F058B|Biomphalaria_glabrata|HW03_Berthella_plumula|TRANSCRIPT
-------------MEERR----VVYVGKIPDGYTKSQLRQRFEHFGEIKE----------------------------------------------------VKVNFREHG-------------------------------DNYGFVTFTYACDA---------------------------------------------------------------------------------------------------------------------------------------------------------------------------------------------------------------
>EOG091F058B|Biomphalaria_glabrata|HW19_Polycera_quadrilineata|TRANSCRIPT
-------------MEERR----VVYVGKIPEGYTKTQMRKRFECFGEIKA----------------------------------------------------VKINFREHG-------------------------------DNYGFITFTYSSDAIAAKERGNT-IPGEQRFDLCFGGRRRFCPDQYADLD---------------------------------------------------------------------------------------------------------------------------------GN----------------------------------------
>EOG091F058B|Biomphalaria_glabrata|JG22_Lomanotus_vermiformis|TRANSCRIPT
-----------------------------------------FECFGEIKS----------------------------------------------------VRLNFRVHG-------------------------------DNYGFVTYAYACDAFAAKEKGNN-VQDQPKFDLCFGGRRRFCQDKYADLD---------------------------------------------------------------------------------------------------------------------------------GN----------------------------------------
>EOG091F058B|Biomphalaria_glabrata|HW21_Tritonia_manicata|TRANSCRIPT
-------------MEERR----VLYVGKVPDNYTKHQMRKRFESFGEIKG----------------------------------------------------VRLNFRVHG-------------------------------DNYGFVTFAYACDAFAAKEKGNT-LAGQPKFDLCFGGRRRFCPDKYADLD---------------------------------------------------------------------------------------------------------------------------------GN----------------------------------------
>EOG091F058B|Biomphalaria_glabrata|JG30_Tritonia_festiva|TRANSCRIPT
-------------MEERR----VLYVGKLPDNFTKHQMRKRFESFGEIKG----------------------------------------------------VRLNFRVHG-------------------------------DNYGFVTFAYACDAFAAKEKGNT-IAGQQKFDLCFGGRRRFCPDKYADLD---------------------------------------------------------------------------------------------------------------------------------GN----------------------------------------
>EOG091F058B|Biomphalaria_glabrata|NC07_Tritonia_diomedea|TRANSCRIPT
-------------MEERR----VLYVGKLPDNFTKHQMRKRFESFGEIKG----------------------------------------------------VRLNFRVHG-------------------------------DNYGFVTFAYACDAFAAKEKGNT-IAGQQKFDLCFGGRRRFCPDKYADLD---------------------------------------------------------------------------------------------------------------------------------GN----------------------------------------
>EOG091F058B|Biomphalaria_glabrata|JG23_Melibe_leonina|TRANSCRIPT
-------------MEERR----VLYVGKIPDNYTKHQMRKRFESFGEIKG----------------------------------------------------VRLNFRVHG-------------------------------DNYGFVTFAYACDAFAAKEKGNS-AADQPKFDLCFGGRRRFCPDKYADLD---------------------------------------------------------------------------------------------------------------------------------GN----------------------------------------
>EOG091F058B|Biomphalaria_glabrata|NC08_Tritonia_hamnerorum|TRANSCRIPT
-------------MEERR----VLYVGKLPDNFTKHQMRKRFETFGEIKA----------------------------------------------------VRLNFRVHG-------------------------------DNYGFVTFAYACDAFAAKEKGNA-LPGQQKFDLCFGGRRRFCPDKYADLD---------------------------------------------------------------------------------------------------------------------------------GN----------------------------------------
>EOG091F058B|Biomphalaria_glabrata|HW18_Janolus_cristatus|TRANSCRIPT
-------------MEERR----VLYVGKIPDNYTKHQLRKRFECFGEIKG----------------------------------------------------VRLNFRVHG-------------------------------DNYGFVTFTYACDAFAAKEKGNS-VPGQAKFDLCFGGRRRFCPDKYADLD---------------------------------------------------------------------------------------------------------------------------------GN----------------------------------------
>EOG091F058B|Biomphalaria_glabrata|JG28_Scyllaea_fulva|TRANSCRIPT
-------------MEERR----VLYVGKLPDNYTKHQLRKRFECFGEIKG----------------------------------------------------VRLNFRVHG-------------------------------DNYGFVTFTYACDAFAAKEKGNS-RPDQPKFDLCFGGRRRFCPDKYADLD---------------------------------------------------------------------------------------------------------------------------------GN----------------------------------------
>EOG091F058B|Biomphalaria_glabrata|JG05_Bornella_anguilla|TRANSCRIPT
-------------MEERR----VLYVGKLPDNYTKHQLRKRFECFGEIKN----------------------------------------------------VRLNFRVHG-------------------------------DNYGFVTFAYACDAFAAKEKGNQ-KPDQPKFDLCFGGRRRFCPDKYADLD---------------------------------------------------------------------------------------------------------------------------------GN----------------------------------------
>EOG091F058B|Biomphalaria_glabrata|JG10_Dirona_picta|TRANSCRIPT
-------------MEERR----VLYVGKLPDNYTKHQLRKRFECFGEIKG----------------------------------------------------VRLNFRVHG-------------------------------DNYGFVTFAYACDAFAAKEKGNN-LQGQAKFDLCFGGRRRFCPDKYADLD---------------------------------------------------------------------------------------------------------------------------------GN----------------------------------------
>EOG091F058B|Biomphalaria_glabrata|JG08_Dendronotus_venustus|TRANSCRIPT
-------------MEERR----VLYVGKLPDNFSKHQLRKRFECFGEIKG----------------------------------------------------VRLNFRVHG-------------------------------DNYGFVTFTHASDAFAAKEKGNS-LPDQPKFDLCFGGRRRFCPDKYADLD---------------------------------------------------------------------------------------------------------------------------------GN----------------------------------------
>EOG091F058B|Biomphalaria_glabrata|HW10_Embletonia_pulchra|TRANSCRIPT
-------------MEERR----VLYVGKVPDNYTKHQLRKRFECFGEIKN----------------------------------------------------VRLNFRVHG-------------------------------DNYGFVTFLYACDAFAAKEKGNS-IQGQPKFDLCFGGRRRFCPDKYADLD---------------------------------------------------------------------------------------------------------------------------------GN----------------------------------------
>EOG091F058B|Biomphalaria_glabrata|HW02_Berghia_verrucicornis|TRANSCRIPT
-------------MEERR----VLYVGKLPDNYTKHQLRKRFDCFGEILS----------------------------------------------------VRLNFRVHG-------------------------------DNYGFVTFAYACDAFAAKEKGNN-IQGQPKFDLCFGGRRRFCPDKYADLD---------------------------------------------------------------------------------------------------------------------------------GN----------------------------------------
>EOG091F058B|Biomphalaria_glabrata|JG04_Berghia_stephanieae|TRANSCRIPT
-------------MEERR----VLYVGKLPDNYTKHQLRKRFDCFGEILS----------------------------------------------------VRLNFRVHG-------------------------------DNYGFVTFAYACDAFAAKEKGNN-IQGQPKFDLCFGGRRRFCPDKYADLD---------------------------------------------------------------------------------------------------------------------------------GN----------------------------------------
>EOG091F058B|Biomphalaria_glabrata|HW20_Spurilla_neapolitana|TRANSCRIPT
-------------MEERR----VLYVGKLPDNYTKHQLRKRFECFGEILS----------------------------------------------------VRLNFRVHG-------------------------------DNYGFVTFSYACDAFAAKEKGNN-MQGQPRFDLCFGGRRRFCPDKYADLD---------------------------------------------------------------------------------------------------------------------------------GN----------------------------------------
>EOG091F058B|Biomphalaria_glabrata|JG29_Spurilla_braziliana|TRANSCRIPT
-------------MEERR----VLYVGKLPDNYTKHQLRKRFECFGEILS----------------------------------------------------VRLNFRVHG-------------------------------DNYGFVTFSYACDAFAAKEKGNN-MQGQPRFDLCFGGRRRFCPDKYADLD---------------------------------------------------------------------------------------------------------------------------------GN----------------------------------------
>EOG091F058B|Biomphalaria_glabrata|JG01_Aeolidiella_alba|TRANSCRIPT
----------------------------------KHQLRKRFECFGEILS----------------------------------------------------VRLNFRVHG-------------------------------DNYGFVTFSYACDAFAAKEKGNN-LQGQPKFDLCFGGRRRFCADKYADLD---------------------------------------------------------------------------------------------------------------------------------GN----------------------------------------
>EOG091F058B|Biomphalaria_glabrata|JG16_Flabellina_iodinea|TRANSCRIPT
-------------MEERR----VIYVGKLPDNYTKQQLRKRFECFGEILS----------------------------------------------------VRLNFRVHG-------------------------------DNYGFVTFSYACDAFAAKEKGNN-LQGQPKFDLCFGGRRRFCPDKYADLD---------------------------------------------------------------------------------------------------------------------------------GN----------------------------------------
>EOG091F058B|Biomphalaria_glabrata|JG27_Phidiana_lynceus|TRANSCRIPT
-------------MEERR----VLYVGKLPDNFTKHQLRKRFECFGEILS----------------------------------------------------VRLNFRVHG-------------------------------DNYGFVTFAYACDAFAAKEKGNN-LSGQPKFDLCFGGRRRFCPDKYADLD---------------------------------------------------------------------------------------------------------------------------------GN----------------------------------------
>EOG091F058B|Biomphalaria_glabrata|JG24_Noumeaella_rubrofasciata|TRANSCRIPT
-------------MEERR----VIYVGKLPDNFTKHQLRKRFECFGEILS----------------------------------------------------VRLNFRVHG-------------------------------DNYGFVTFAYACDAFAAKEKGNTNLQGQPRFDLCFGGRRRFCPDKYADLD---------------------------------------------------------------------------------------------------------------------------------GN----------------------------------------
>EOG091F058B|Biomphalaria_glabrata|JG25_Palisa_papillata|TRANSCRIPT
-----------------------------------------FECFGEILS----------------------------------------------------VRLNFRVHG-------------------------------DNYGFVTFAYACDAFAAKEKGNN-SAGQPKFDLCFGGRRRFCPDKYADLD---------------------------------------------------------------------------------------------------------------------------------GN----------------------------------------
>EOG091F058B|Biomphalaria_glabrata|JG03_Austraeolis_stearnsi|TRANSCRIPT
-------------MEERR----VLYVGKLPEHFTKHQLRKRFECFGEILS----------------------------------------------------VRLNFRVHG-------------------------------DNYGFVTFAYACDAFAAKEKGNN-SAGQPKFDLCFGGRRRFCPDKYADLD---------------------------------------------------------------------------------------------------------------------------------GN----------------------------------------
>EOG091F058B|Biomphalaria_glabrata|HW05_Caloria_elegans|TRANSCRIPT
-------------MEERR----VLYVGKLPDNFSKHQLRKRFESFGEILT----------------------------------------------------VRLNFRVHG-------------------------------DNYGFVTFAYACDAFAAKEKGNN-LQGQPKFDLCFGGRRRFCPDKYADLD---------------------------------------------------------------------------------------------------------------------------------GN----------------------------------------
>EOG091F058B|Biomphalaria_glabrata|JG02_Antaeolidiella_chromosoma|TRANSCRIPT
-------------MEERR----VLYVGKLPDNFTKHQLRKRFESFGEILN----------------------------------------------------VRLNFRVHG-------------------------------DNYGFVTFAYACDAFAAKEKGNN-MQGQPKFDLCFGGRRRFCPDKYADLD---------------------------------------------------------------------------------------------------------------------------------GN----------------------------------------
>EOG091F058B|Biomphalaria_glabrata|JG12_Dondice_parguerensis|TRANSCRIPT
-------------MEERR----VLYVGKLPDNFSKHQMRKRFESLGEILS----------------------------------------------------VRLNFRVHG-------------------------------DNYGFVTFAYACDAFAAKEKGNNDLQGQPRFDLCFGGRRRFCPDKYADLD---------------------------------------------------------------------------------------------------------------------------------GN----------------------------------------
>EOG091F058B|Biomphalaria_glabrata|HW17_Hermissenda_crassicornis|TRANSCRIPT
-------------MEERR----VLYVGKLPDNFSKHQLRKRFEQYGEILS----------------------------------------------------VRLNFRVHG-------------------------------DNYGFVTFAYACDAFAAKEKGNNNLEGQPRFDLCFGGRRRFCPDKYADLD---------------------------------------------------------------------------------------------------------------------------------GN----------------------------------------
>EOG091F058B|Biomphalaria_glabrata|JG18_Hermissenda_opalescens|TRANSCRIPT
-------------MEERR----VLYVGKLPDNFSKHQLRKRFEQYGEILS----------------------------------------------------VRLNFRVHG-------------------------------DNYGFVTFAYACDAFAAKEKGNNNLEGQPRFDLCFGGRRRFCPDKYADLD---------------------------------------------------------------------------------------------------------------------------------GN----------------------------------------
>EOG091F058B|Biomphalaria_glabrata|NC05_Hermissenda_crassicornis|TRANSCRIPT
-------------MEERR----VLYVGKLPDNFSKHQLRKRFEQYGEILS----------------------------------------------------VRLNFRVHG-------------------------------DNYGFVTFAYACDAFAAKEKGNNNLEGQPRFDLCFGGRRRFCPDKYADLD---------------------------------------------------------------------------------------------------------------------------------GN----------------------------------------
>EOG091F058B|Biomphalaria_glabrata|HW06_Cratena_peregrina|TRANSCRIPT
-------------MEERR----VLYVGKLPDNFTKQQLRRRFESFGEILT----------------------------------------------------VRLNFRVHG-------------------------------DNYGFVTFAYACDAFAAKEKGNN-MSGQPRFDLCFGGRRRFCPDKYADLD---------------------------------------------------------------------------------------------------------------------------------GN----------------------------------------
>EOG091F058B|Biomphalaria_glabrata|HW13_Favorinus_branchialis|TRANSCRIPT
-------------MEERR----VLYVGKIPDNFTKHQLRKRFESFGEILT----------------------------------------------------VRLNFRVHG-------------------------------DNYGFVTFAYACDAFAAKEKGNN-LPGLPRFDLCFGGRRRFCPDKYADLD---------------------------------------------------------------------------------------------------------------------------------GN----------------------------------------
>EOG091F058B|Biomphalaria_glabrata|HW15_Flabellina_babai|TRANSCRIPT
-------------MEERR----VLYVGKLPDNYTKHQLRKRFECFGEILS----------------------------------------------------ARLNFRVHG-------------------------------DNYGFITFAYACDAFAAKEKGNT-LKDQPRFDLCFGGRRRFCPDKYADLD---------------------------------------------------------------------------------------------------------------------------------GN----------------------------------------
>EOG091F058B|Biomphalaria_glabrata|JG32_Unidentia_angelvaldesi|TRANSCRIPT
-------------MEERR----VLYVGKLPDNYTKHQLRKRFSCFGEIVN----------------------------------------------------VRLNFRVHG-------------------------------DNYGFVTFAYACDAFAAKEKGNT-LTGEPKFDLCFGGRRRFCPDKYADLD---------------------------------------------------------------------------------------------------------------------------------GN----------------------------------------
>EOG091F058B|Biomphalaria_glabrata|HW16_Hancockia_cfuncinata|TRANSCRIPT
-------------MEERR----VLYVGKLPENYTKHQLRKRFECFGEIQG----------------------------------------------------VRLNFRVHG-------------------------------DNYGFVTFSYACDAFAAKEKGNS-NPDLPRFDLCFGGRRRFCPDKYADLD---------------------------------------------------------------------------------------------------------------------------------GN----------------------------------------
>EOG091F058B|Biomphalaria_glabrata|JG17_Hancockia_uncinata|TRANSCRIPT
-------------MEERR----VLYVGKLPENYTKHQLRKRFECFGEIQG----------------------------------------------------VRLNFRVHG-------------------------------DNYGFVTFSYACDAFAAKEKGNS-NPDLPRFDLCFGGRRRFCPDKYADLD---------------------------------------------------------------------------------------------------------------------------------GN----------------------------------------
>EOG091F058B|Biomphalaria_glabrata|HW12_Facelina_rubrovittata|TRANSCRIPT
-------------MEERR----VLYVGKLPDSFTKHQLRKRFESFGEILS----------------------------------------------------VRLNFRVHG-------------------------------DNYGFVTFSYACDAYAAKEKGNS-MADQPKFDLCFGGRRRFCPDKYADLD---------------------------------------------------------------------------------------------------------------------------------GN----------------------------------------
>EOG091F058B|Biomphalaria_glabrata|NC01_Armina_californica|TRANSCRIPT
-------------MEERR----VLYVGKLPDNYTKHQLRKRFERFGEIKN----------------------------------------------------VRLNFRVHG-------------------------------DNYGFVTYGYACDAFAAKEKGNN-VAGEQKFDLCFGGRRRFCPDKYADLD---------------------------------------------------------------------------------------------------------------------------------GN----------------------------------------
>EOG091F058B|Biomphalaria_glabrata|JG07_Cuthona_albocrusta|TRANSCRIPT
-------------MEERR----VVYVGKLPDNFTKHQLRKRFESFGEILH----------------------------------------------------VRLNFRVHG-------------------------------DNYGFVTFAYACDAFSAKEKGNT-LAGVAKFDLCFGGRRRFCADKYSDLD---------------------------------------------------------------------------------------------------------------------------------GN----------------------------------------
>EOG091F058B|Biomphalaria_glabrata|NC04_Fiona_pinnata|TRANSCRIPT
-------------MEERR----VIYVGKLPDNYTKHQLRKRFESFGEILH----------------------------------------------------VRMNFRVHG-------------------------------DNYGFVTFAYACDAFSAKEKGNT-IPGLPKFDLCFGGRRRFCADKYSDLD---------------------------------------------------------------------------------------------------------------------------------GN----------------------------------------
>EOG091F058B|Biomphalaria_glabrata|HW07_Cuthona_caerulea|TRANSCRIPT
-------------MEERR----VIYVGKLPDNYTKHQLRKRFESFGEILH----------------------------------------------------VRLNFRVHG-------------------------------DNYGFVTFAYACDAFSAKEKGNT-LPGLPKFDLCFGGRRRFCADKYSDLD---------------------------------------------------------------------------------------------------------------------------------GN----------------------------------------
>EOG091F058B|Lottia_gigantea|HW11_Eubranchus_exiguus|TRANSCRIPT
--------------EERR----VLYVGKLPENYTKFQLRKRFESFGEILH----------------------------------------------------VRLNFRVHG-------------------------------DNYGFVTFSYACDAFAAKEKGNT-IKGEQRFDLCFGGRRSFCADKYSDLD---------------------------------------------------------------------------------------------------------------------------------GNREIEEEYAPLP-GKQSEELDYAALLRQHVSQQKK------
>EOG091F058B|Lottia_gigantea|JG14_Eubranchus_rustyus|TRANSCRIPT
--------------EERR----VLYVGKLPDNFTKFKLKKRFESFGEILN----------------------------------------------------VRLNFRVHG-------------------------------DNYGFVTFAYACDAFAAKEKGNS-IKGEQRFDLCFGGRRSFCANKYSDLD---------------------------------------------------------------------------------------------------------------------------------GNREIEEEYAPLP-SKITEELDYAALLRQ-------------
>EOG091F058B|Biomphalaria_glabrata|NC02_Bathydoris_clavigera|TRANSCRIPT
-------------MEERR----VVYVGKIPDNCTKHQLRARFERFGEIKG----------------------------------------------------VKLNFREHK-------------------------------DNYGFVTFTYACDAIAAKEKGNN-IAGEEKFDLCFGGRRRFCPDQYSDLD---------------------------------------------------------------------------------------------------------------------------------GN----------------------------------------
>EOG091F058B|Crassostrea_gigas|JG11_Dondice_occidentalis|TRANSCRIPT
-------------------------------------------------------------------------------------------------------------------------------------------------------------------NNDLQGQPRFDLCFGGRRRFCPDKYADLD---------------------------------------------------------------------------------------------------------------------------------GNREIEEEYAPMSSSSSTGELD--------------------
>EOG091F058B|Crassostrea_gigas|HW01_Armina_tigrina|TRANSCRIPT
-----------------------------------------------------------------------------------------------------------------------------------------------------------------------------DLCFGGRRRFCPDKYADLD---------------------------------------------------------------------------------------------------------------------------------GNREIEEEYAPLP-STSTDELDYAALLK--------------
>EOG091F058B|Crassostrea_gigas|JG15_Favorinus_auritulus|TRANSCRIPT
-----------------------------------------------------------------------------------------------------------------------------------------------------------AFAAKEKGNN-LPGLPRFDLCFGGRRRFCPDKYADLD---------------------------------------------------------------------------------------------------------------------------------GNREIEEEYAPMP-SSSTRELDYAALLK--------------
>EOG091F058B|Crassostrea_gigas|HW14_Flabellina_affinis|TRANSCRIPT
------------------------------------------------------------------------------------------------------------------------------------------------------------------GNS-LAGQPKFDLCFGGRRRFCPDKYADLD---------------------------------------------------------------------------------------------------------------------------------GNREIEEEYAPMP-SKATEELDYAALLK--------------
>EOG091F058B|Crassostrea_gigas|JG20_Learchis_evelinae|TRANSCRIPT
----------------------------------------------------------------------------------------------------------------------------------------------DNYGFVTFAYACDAFAAKEKGNA-LTGQPKFDLCFGGRRTFCPDKYADLD---------------------------------------------------------------------------------------------------------------------------------GNREIEEEYAPMP-SRSTDELDYSALLK--------------
>EOG091F058B|Lottia_gigantea|JG26_Phestilla_sp|TRANSCRIPT
----------------------------------KHQLRKRFESFGEILH----------------------------------------------------VRLNFRVHG-------------------------------DNYGFVTFAYACDAFSAKEKGNT-IPGLPKFDLCFGGRRRFCADKYSDLD---------------------------------------------------------------------------------------------------------------------------------GNREIEEEYAPML-TSSTDELDFDALLRQHAKQQKK------
>EOG091F058B|Lottia_gigantea|LotgiG115477
MALTSISSKPLTLQKERR----IVYVGRIPTDFTKSDLRKRFDRFGEITN----------------------------------------------------VSTHFREYG-------------------------------DNYGFVTFAYTCDAFAAIEKGNA-VPGEMKFDLCFGGRRQFCDTEYADLD---------------------------------------------------------------------------------------------------------------------------------GNNDEEDMFQPIV-KPKAPVSDFDELLRQAQQKIKR------
>EOG091F058B|Crassostrea_gigas|CGI_10028671
-------------MELDPDISSAISLAELDSDFQPTDFQLNFDMPDLLMENDGQDGGIEAADVSSLLEQFEEGHLVQGPGHIPGPDHIDQGQGHHQCLAGLAAEVGAGVTGDAVGQEVGVQVCLDVTKSDKDLERLKEPKKWDNYGFVTFAYTCDAYAAVEKGNQ-VPGEQEFDLCFGGRRQFCKTEYADLD---------------------------------------------------------------------------------------------------------------------------------GNNEIIEEYYPLV-K-KSDPLDFDSLLQLARKQAEDKKKKNV
>EOG091F058B|Biomphalaria_glabrata|NC06_Pleurobranchaea_californica|TRANSCRIPT
-----------------------------------------------------------------------------------------------------------------------------------------------------------------------------------------------D---------------------------------------------------------------------------------------------------------------------------------GNREIEEEYAPMT-KKFSGDLDYATLLKQHSSRQ--------
