# Supplementary material for: Transcriptomics provides a robust framework for the relationships of the major clades of cladobranch sea slugs (Mollusca, Gastropoda, Heterobranchia), but fails to resolve the position of the enigmatic genus Embletonia
Source: BMC Ecol Evol. 2021 Dec 28;21:226. doi: 10.1186/s12862-021-01944-0 (PMC8895541; doi:10.1186/s12862-021-01944-0)
Supplement: Supplementary file 6 — Additional file 6. Archive S4: Unmasked multiple sequence alignments on amino acid level including Doris kerguelenensis and Calmella cavolini prior to the removal of outliers. [file 12862_2021_1944_MOESM6_ESM.zip › Archive_S4/Alignments/EOG091F0162.aa.fasta]

>EOG091F0162|Biomphalaria_glabrata|BGLTMP000284
MEILYQKKANTQL-------------------------------------------RSKQMKNSPHEEPEDLLQLLASPAKKRKLTKDTSDSDNEETIENKTETKGKA-------VPRAKKTAKTAV----------------------------AVC--SEDV-----------------------------DSEDGNSLL-GLTERRATPKTNYDETSAHCPLPGCDSKGESYEILMTKF----------------KVRYEKRIKNIEDRKKVVAELKDRRGLRHQALSESQKLKYEKITKARNKRPEITEEVKEKQRKHKEEHGNSRQPLISGLTSDYDYELFKEAQSRACELL-----EHQMTQHLAKSDLQEYRIKKLELGCYEMNTWYSSPYPEEYARLPKIYLCEFCLKYMRTATILRRHM------------------------------VYCQNLCLLAKLFLDHKTLYFDVEPFLFYAMTENDGNGCHLVGYFSKEKNSFLNYNVSCILTLPQYMRQGFGKMLIDFSYLLSKVEEKVGSPERPLSDLGLLSYRSYWKDVLLEYLHKYKGQEICIKDVSQETAINANDIVSTLQALGMLKYWKGKHLVLKKQDLIDEFLEKKANRPAEFAN----------------------
>EOG091F0162|Crassostrea_gigas|CGI_10007146
MSSNLDTNTHLSVLGAVYCLVVNVLRGGKDTSQSEESEGSVVDSEAESVAESRVTRRSAAGLNSP--------HPVAPPKKKRKKNLSESLSESESEPPVPKSSRGKT-------ASATKNKSKTNSSRSSGNSSDSDRAVSDSPGKGKSDSGKNSRGKDSRRSGISERTVTPRGKFPTPSRQGKSSKKQTMESSSEDGLMS-MWTEKRATPNMDYNESNAKCPLPGCDSKGHLTGRHETHRTLASCPLYHNTSADECKKKYDDRQKQQEEKDKTQETTSGKRDMRRLVQTNEQKEKVRAVRDERKKFKEIPDELRKKHRAHKENFERAREPLLQGLASKSDLKLFKEAQAKACEVL-----EHEITTHYSRNDLQEYRIKKLEIGRFEMSTWYSSPYPEEYARLPKIYLCEFCLKYMKTSTILRRHMAKCVWRHPPGDEIYRNKNISMFEVDGKRNKVYCQNLCLLAKLFLDHKTLYFDVEPFLFYVMTENDNHGCHIIGYFSKEKNSFLNYNVSCILTLPQYMRQGYGKMLIDFSYLLSKTENKIGSPERPLSDLGLISYRSYWKDVLLGYLHKYQGKEICIKDVSQETAINANDIVSTLQALGMLKYWKGKHLVLKRQDLIEDFLEKKAKRPTD--NRAIDSNCLKWIPHNKRTAPQQA
>EOG091F0162|Crassostrea_gigas|HW09_Doto_sp|TRANSCRIPT
-------------------------------------------------------------------------------------------------------------------------------------------------------------------------------------------------------------ADRRPTPKTNYDETSAHCPLPGCDSKGHLSGRHESHRTLTSCPLFHNTTAEECKERYETRLKNIQERKKVVAELKDRRGLRHQALSESQKQKHDKIMKARSKKPEITDEVKEDYRKHREKHGMQRQPLITGMTSDYDLELFREAQSRACELL-----EHSMTQHFAKTDLQEYRIKKVEIGRFEINTWYSSPYPEEYARLPKIYLCEFCLKYMKTATILRRHMAKCLWRHPPGDEIYRKGNISVFEVDGKKNKVYCQNLCLLAKLFLDHKTLYFDVEPFLFYVMTENDCSGCHVVGYFSKEKNSFLNYNVSCILTLPHSMRKGFGKMLIDFSYLLSKAEDKIGSPERPFSDLGLLSYRSYWKDVLL-------------------------------------------------------------------------------------------
>EOG091F0162|Crassostrea_gigas|HW10_Embletonia_pulchra|TRANSCRIPT
-----------------------------------------------------------------------------------------------SEEPAEQQPK-------------GTDNAKGKASAYQGKVKVPVSKKGSSMKAKGQVMVNGGSC--DEDL-----------------------------DSEDGQSLM-GYSERRPMPKTNYDETSAHCPLPGCDSKGHLSGRHESHRTLTSCPLFHNTTAEECKDRFDIRLKNIEERKKVVAELKDRRGLRHPALSETQKQKHDKILKARAKKPEITEEVKEKHKKHREEHGTTRQPLISGLASDYDYELFREAQSRACELL-----EHSMTQHFAKTDLQEYRIKKVEIGRYEINTWYSSPYPEEYARLPKIYLCEFCLKYMRTATILRRHMAKCLWRHPPGDEIYRKGNISVFEVDGKKNKVYCQNLCLLAKLFLDHKTLYFDVEPFLFYVMTENDTSGCHVVGYFSKEKNSFLNYNVSCILTLPHSMRKGFGKMLIDFSYLLSKAEDKIGSPERPLSDLGLLSYRSYWKDVLLEYLHKYKGNEISIKDLSQETAINANDIVSTLQALGMLKYWKGRHLVLKKQELISGYLEKKNNRSPEHASKAIDDTCLKWIPQSKRVS----
>EOG091F0162|Crassostrea_gigas|HW02_Berghia_verrucicornis|TRANSCRIPT
-----------------------------------------------------------------------------------------------------------------------------------------------------------------DNI-----------------------------DSEDSQSVTGGFSERRLLPKTNYDETSAHCPLPGCDSKGHLSGRHESHRTLTSCPLFHNTSAEECKDRYDNRLRNIEERKKVVAELKDRRGLRHQALSETQKQKHDKIMKARVKKPEITDDVKEQHRKHKEEHGSSRQPLISGLASDYDYELFREAQSRACELL-----EHSMAQHFAKTDLQEYRIKMVEIGRYEINTWYSSPYPEEYARLPKIYLCEFCLKYMRTATILRRHMAKCLWRHPPGDEIYRKLNISVFEVDGKKNKVYCQNLCLLAKLFLDHKTLYFDVEPFLFYVMTENDSSGCHVVGYFSKEKNSFLNYNVSCILTLPHSMRKGYGKMLIDFSYLLSKAEEKIGSPERPLSDLGLLSYRSYWKDVLLEYLHKYKGNEISIKDLSQETAINANDIVSTLQALGMLKYWKGRHLVLKKQELIDGFLDKMNKRSPEHASKTIDASCLKWIPHSKR------
>EOG091F0162|Crassostrea_gigas|JG04_Berghia_stephanieae|TRANSCRIPT
---------------------------------------------------------------------------------------------------------------------------------------------------------------------------------------------------------------------------SAHCPLPGCDSKGHLSGRHESHRTLTSCPLFHNTSAEECKDRYDNRLRNIEERKKVVAELKDRRGLRHQALSETQKQKHDKIMKARGKKPEITDDVKEHHRKHKEEHGSSRQPLISGLASDYDYELFREAQSRACELL-----EHSMAQHFAKTDLQEYRIKMVEIGRYEINTWYSSPYPEEYARLPKIYLCEFCLKYMRTATILRRHMAKCLWRHPPGDEIYRKLNISVFEVDGKKNKVYCQNLCLLAKLFLDHKTLYFDVEPFLFYVMTENDSSGCHVVGYFSKEKNSFLNYNVSCILTLPHSMRKGYGKMLIDFSYLLSKAEEKIGSPERPLSDLGLLSYRSYWKDVLLEYLHKYKGNEISIKDLSQETAINANDIVSTLQALGMLKYWKGRHLVLKKQELIDGFLDKMNKRSPEHASKTIDASCLKWIPHSKR------
>EOG091F0162|Crassostrea_gigas|HW06_Cratena_peregrina|TRANSCRIPT
--------------------------------------------------------------------------------------------------------------------------------------------------------------------------------------------------------------------------------------------------------------------------------------------------------------------------------------------------------------------------EHSMTQHFAKTDLQEYRIKMVEIGRYEINTWYSSPYPEEYARLPKIYLCEFCLKYMRTATILRRHMAKCSWRHPPGDEIYRKLNISVFEVDGKKNKVYCQNLCLLAKLFLDHKTLYFDVEPFLFYVMTENDSSGCHVVGYFSKEKNSFLNYNVSCILTLPHSMRKGFGKMLIDFSYLLSKAEDKIGSPERPLSDLGLLSYRSYWKDVLLEYLHKYKGNEISIKDLSQETAINANDIVSTLQALGMLKYWKGRHLVLKKQELIDGFLEKMNKRSPEHASKTIDDSYLKWIPHAKR------
>EOG091F0162|Crassostrea_gigas|JG20_Learchis_evelinae|TRANSCRIPT
-------------------------------------------------------------------------------------------------------------------------------------------------------------------------------------------------------------------------------------------------------------------------------------------------------------------------------------------------------------------------------------------------------------------RLPKIYLCEFCLKYMRTATILRRHMAKCLWRHPPGDEIYRKLNISVFEVDGKKNKVYCQNLCLLAKLFLDHKTLYFDVEPFLFYVMTENDSSGCHVVGYFSKEKNSFLNYNVSCILTLPHSMRKGFGKMLIDFSYLLSKAEDKIGSPERPLSDLGLLSYRSYWKDVLLEYLHKYKGNEI--------------------------------------------------------------------------------
>EOG091F0162|Crassostrea_gigas|JG24_Noumeaella_rubrofasciata|TRANSCRIPT
--------------------------------------------------------------------------------------------------------------------------------------------------------------------------------------------------------------------------------------------------------------------------------------------------SETQKHKHDKIMKARNKKPEVSDDVKEQHKKHKEEHGNSRQPLISGLASDYDYELFREAQSRACELLEIPFNEHSMTQHFAKTDLQEYRIKMVEIGRYEINTWYSSPYPEEYARLPKIYLCEFCLKYMRTATILRRHMAKCLWRHPPGDEIYRKLNISVFEVDGKKNKVYCQNLCLLAKLFLDHKTLYFDVEPFLFYVMTENDSSGCHVVGYFSKEKNSFLNYNVSCILTLPHSMRKGFGKMLIDFSYLLSKAEDKIGSPERPLSDLGLLSYRSYWKDVLLEYLHRYKGNEISIKDLSQETAINANDIVSTLQALGMLKYWKGRHLVLKKQELIDGFLEKMNNRSPEHASKTIDDTCLKWIPHSKR------
>EOG091F0162|Crassostrea_gigas|HW05_Caloria_elegans|TRANSCRIPT
---------------------------------------------------------------------------------------------------------------------------------------------------------------EDDNV-----------------------------DSEDNQSVAGGSSERRLLPKTNYDETSAHCPLPGCDSKGHLSGRHESHRTLTSCPLFHNTTAEECKDRYDNRLRNIEERKKVVAELKDRRGLRHQALSETQKQKHEKIMKARSKKPEITDEVKERHRKHKEEHGASRQPLISGLASDYDYELFREAQSRACELL-----EHSMTQHFAKTDLQEYRIKMVEIGRYEINTWYSSPYPEEYARLPKIYLCEFCLKYMRTATILRRHMAKCLWRHPPGDEIYRKLNISVFEVDGKKNKVYCQNLCLLAKLFLDHKTLYFDVEPFLFYVMTENDNSGCHVVGYFSKEKNSFLNYNVSCILTLPHSMRKGFGKMLIDFSYLLSKAEEKIGSPERPLSDLGLLSYRSYWKDVLLEYLHKYKGNEISIKDLSQETAINANDIVSTLQALGMLKYWKGRHLVLKKQELIDGFLDKMNKRSPEYASKTIDDSCLKWIPHSKRVSP---
>EOG091F0162|Crassostrea_gigas|HW13_Favorinus_branchialis|TRANSCRIPT
-----------------------------------------------------------------------------------------------------------------------------------------------------------------DNI-----------------------------DSEDNQSVNGGSSERRLLPKTNYDETSAHCPLPGCDSKGHLSGRHESHRTLTSCPLFHNTTAEECKDRYDNRLRNIEERKKVVAELKDRRGLRHQALSETQKLKHEKIMKARSKKPEITDGVKERHKKHREENGQSRQPLISGLASDYDYELFREAQSRACELL-----EHSMTQHFAKTDLQEYRIKMVEIGRYEINTWYSSPYPEEYARLPKIYLCEFCLKYMRTATILRRHMAKCLWRHPPGDEIYRKLNISVFEVDGKKNKVYCQNLCLLAKLFLDHKTLYFDVEPFLFYVMTENDNAGCHVVGYFSKEKNSFLNYNVSCILTLPHSMRKGFGKMLIDFSYQLSKAEDKIGSPERPLSDLGLLSYRSYWKDVLLEYLHKYKGNEISIKDLSQETAINANDIVSTLQALGMLKYWKGRHLVLKKQELIDGFLEKMKNRSPEHASKTIDATCLKWIPHSKRVA----
>EOG091F0162|Crassostrea_gigas|JG15_Favorinus_auritulus|TRANSCRIPT
---------------------------------------------------------------------------------------------------------------------------------------------------------------------------------------------------------------------------------------------------------------------------------------------------------------------------------------------------------------RACELL-----EHSMTQHFAKTDLQEYRIKMVEIGRYEINTWYSSPYPEEYARLPKIYLCEFCLKYMRTATILRRHMAKCLWRHPPGDEIYRKLNISVFEVDGKKNKVYCQNLCLLAKLFLDHKTLYFDVEPFLFYVMTENDNAGCHVVGYFSKEKNSFLNYNVSCIL-----------------------------------------------------------------------------------------------------------------------------------------------
>EOG091F0162|Crassostrea_gigas|JG18_Hermissenda_opalescens|TRANSCRIPT
--------------------------------------------------------------------------------------------------------------------------------------------------------------------------------------------------------------------------------------------------------------------------------------------------------------------------LKEQHRKHKSEHGTSRQPLISGLASDYDYELFREAQSRACELLEIPFNEHSMTQHFAKTDLQEYRIKMVEIGRYEINTWYSSPYPEEYARLPKIYLCEFCLKYMRTATILRRHMAKCLWRHPPGDEIYRKLNISVFEVDGKKNKVYCQNLCLLAKLFLDHKTLYFDVEPFLFYVMTENDNHGCHVVGYFSKEKNSFLNYNVSCILTLPHSMRKGFGKMLIDFSYLLSKAEDKIGSPERPLSDLGLLSYRSYWKDVLLEYLHKYKGNELSIKDLSQETAINANDIVSTLQALGMLKYWKGRHLVLKKQELIDGFLEKMNKRSPEH------------------------
>EOG091F0162|Crassostrea_gigas|HW15_Flabellina_babai|TRANSCRIPT
--------------------------------------------------------------------------------------------SDSELDDQAELNK-------------SNIAAKGKAT-YPGKVKLP--NRR-GTNKGKSPTAVNGSYDDEDDD-----------------------------DSEDTQSGI-GFADRRPTPKTNYDETSAHCPLPGCDSKGHLSGRHESHRTLTSCPLFHNTTAEECKDRYDNRLKNIAERKRVVAELKDRRGLRHQTSSETQKQKHDKIMKSRAKKPEISDEVKEQHRKHREEHGTSRQPLISGLASDYDYELFREAQSRACELL-----EHSMTQHFAKTDLQEYRIKKVEIGRYEINTWYSSPYPEEYARLPKIYLCEFCLKYMRTATILRRHMAKCLWRHPPGDEIYRKLNISVFEVDGKKNKVYCQNLCLLAKLFLDHKTLYFDVEPFLFYVMTENDSSGCHVVGYFSKEKNSFLNYNVSCILTLPHSMRKGYGKMLIDFSYLLSKAEDKIGSPERPLSDLGLLSYRSYWKDVLLKYLHKYKGNEISIKDLSQDTAINANDIVSTLQALGMLKYWKGRHLVLKKQELIDGFLEKMNNRSLEHASKTIDSTCLKWIPQSKRSS----
>EOG091F0162|Crassostrea_gigas|HW17_Hermissenda_crassicornis|TRANSCRIPT
--------------------------------------------------------------------------------------------------------------------------------------------------------------------------------------------------------------------------------------------------------------------------------------------------------------------------------------------------------------------------EHSMTQHFAKTDLQEYRIKMVEIGRYEINTWYSSPYPEEYARLPKIYLCEFCLKYMRTATILRRHMAKCLWRHPPGDEIYRKLNISVFEVDGKKNKVYCQNLCLLAKLFLDHKTLYFDVEPFLFYVMTENDNHGCHVVGYFSKEKNSFLNYNVSCILTLPHSMRKGFGKMLIDFSYLLSKAEDKIGSPERPLSDLGLLSYRSYWKDVLLEYLHKYKGNELSIKDLSQETAINANDIVSTLQALGMLKYWKGRHLVLKKQELIDGFLEKMNKRSPEHASKTIDDSCLKWIPHAKRISP---
>EOG091F0162|Crassostrea_gigas|NC05_Hermissenda_crassicornis|TRANSCRIPT
-----------------------------------------------------------------------------------------------------------------------------------------------------------------DNV-----------------------------DSEDNQSVTGGYSERRLLPKTNYDETSAHCPLPGCDSKGHLSGRHESHRTLTSCPLFHNTTADECKDRYDNRLRNIEERKKVVAELKDRRGLRHQALSETQKHKHDKIIKARSKKPEVTDEVKEQHRKHKSEHGTSRQPLISGLASDYDYELFREAQSRACEL------EHSMTQHFAKTDLQEYRIKMVEIGRYEINTWYSSPYPEEYARLPKIYLCEFCLKYMRTATILRRHMAKCLWRHPPGDEIYRKLNISVFEVDGKKNKVYCQNLCLLAKLFLDHKTLYFDVEPFLFYVMTENDNHGCHVVGYFSKEKNSFLNYNVSCILTLPHSMRKGFGKMLIDFSYLLSKAEDKIGSPERPLSDLGLLSYRSYWKDVLLEYLHKYKGNELSIKDLSQETAINANDIVSTLQALGMLKYWKGRHLVLKKQELIDGFLEKMNKRSPEHASKTIDDSCLKWIPHAKR------
>EOG091F0162|Crassostrea_gigas|HW12_Facelina_rubrovittata|TRANSCRIPT
-----------------------------------------------------------------------------------------------------------------------------------------------------------------DNV-----------------------------DSEDNQSVTGGNSERRLLPKTNYDETSAHCPLPGCDSKGHLSGRHESHRTLTSCPLFHNTTAEECKDRYDNRLRNIEERKKVVAELKDRRGLRHQALSETQKLKHEKIMKARSKKPEITDEVKEQHRKHKEENGASRQPLISGLTSDYDYELFREAQSRACELL-----EHSMTQHFAKTDLQEYRIKMVEIGRYEINTWYSSPYPEEYARLPKIYLCEFCLKYMRTATILRRHMAKCSWRHPPGDEIYRKLNISVFEVDGKKNKVYCQNLCLLAKLFLDHKTLYFDVEPFLFYVMTENDSSGCHVVGYFSKEKNSFLNYNVSCILTLPHSMRKGFGKMLIDFSYLLSKAEDKIGSPERPLSDLGLLSYRSYWKDVLLEYLHRYKGNEISIKDLSQETAINANDIVSTLQALGMLKYWKGRHLVLKKQELIDGFLEKMNNRSPEHASKAIDPSCLKWIPHAKR------
>EOG091F0162|Biomphalaria_glabrata|HW20_Spurilla_neapolitana|TRANSCRIPT
----------------------------------------------------------------------------------------------------------------------------------------------------------------DDNL-----------------------------DSEDNQSVTGGFSERRLLPKTNYDETSAHCPLPGCDSKGH----------------FHNTTAEECKDRYDNRLRNIEERKKVVAELKDRRGLRHQALSETQKQKHDKIMKARNKKPEITDDVKEQHRKHKEDHGTSRQPLISGLASDYDYELFREAQSRACELL-----EHSMTQHFAKTDLQEYRIKMVEIGRYEINTWYSSPYPEEYARLPKIYLCEFCLKYMRTATILRRHMAKC---------------------------------------------------------------------------------------------------------------------------------------------------------------------------------------------------------------------------------------
>EOG091F0162|Crassostrea_gigas|JG29_Spurilla_braziliana|TRANSCRIPT
-----------------------------------------------------------------------------------------------------------------------------------------------------------------DNL-----------------------------DSEDNQSVTGGFSERRLLPKTNYDETSAHCPLPGCDSKGHLSGRHESHRTLTSCPLFHNTTAEECKDRYDNRLRNIEERKKVVAELKDRRGLRHQALSETQKQKHDKIMKARNKKPEITDDVKEQHRKHKEDHGTSRQPLISGLASDYDYELFREAQSRACELLEIPFNEHSMTQHFAKTDLQEYRIKMVEIGRYEINTWYSSPYPEEYARLPKIYLCEFCLKYMRTATILRRHMAKCLWRHPPGDEIYRKLNISVFEVDGKKNKVYCQNLCLLAKLFLDHKTLYFDVEPFLFYVMTENDTSGCHVVGYFSKEKNSFLNYNVSCILTLPHSMRKGFGKMLIDFSYLLSKAEDKIGSPERPLSDLGLLSYRSYWKDVLLQYLHKYKGNEISIKDLSQETAINANDIVSTLQALGMLKYWKGRHLVLKKQELIDGFLEKMNNRSPEHASKAIDASCLKWIPHSKRGSP---
>EOG091F0162|Crassostrea_gigas|JG16_Flabellina_iodinea|TRANSCRIPT
-------------------------------------------------------------------------------------------------------------------------------------------------------------------------------------------------DSEDSQSAS-CYPDRRPTPKTNYDETSAHCPLPGCDSKGHLSGRHESHRTLTSCPLFHNTSAEECKDRYDNRLRNIEERKKVVAELKDRRGLRHQTLSETQKQKHDKIMKARNKKPEITDEVKEQYKKHKEEHGTTRQPLISGLASDYDYELFREAQSRACELL-----EHSMTQHFAKTDLQEYRIKKVEIGRYEINTWYSSPYPEEYARLPKIYLCEFCLKYMRTATILRRHMAKCLWRHPPGDEIYRKLNMSVFEVDGKKNKVYCQNLCLLAKLFLDHKTLYFDVEPFLFYVMTENDNSGCHVVGYFSKEKNSFLNYNVSCILTLPHSMRKGFGKMLIDFSYLLSKAEDKIGSPERPLSDLGLLSYRSYWKDVLLDYLHKYKGNEISIKDLSQETAINANDIVSTLQALGMLKYWKGRHLVLKKQELIDGFLEKMKQRSPEHASKAIDASCLKWIPHGKR------
>EOG091F0162|Crassostrea_gigas|HW14_Flabellina_affinis|TRANSCRIPT
-----------------------------------------------------------------------------------------------------------------------------------------------------------------------------------------------------------------------------------------------------------------------------------------RRGLRHQVLSETQKQKHERILKARSKKPEITDAIKEQSRKHKEEHGSSRQPLISGLASDYDYELFREAQSRACELL-----EHSMTQHFAKTDLQEYRIKKVEIGRYEINTWYSSPYPEEYARLPKIYLCEFCLKYMRTATILRRHMAKCLWRHPPGDEIYRKLNISVFEVDGKKNKVYCQNLCLLAKLFLDHKTLYFDVEPFLFYVMTENDNSGCHVVGYFSKEKNSFLNYNVSCILTLPHSMRKGFGKMLIDFSYLLSKAEDKIGSPERPLSDLGLLSYRSYWKDVLLECLHKYKGNEISIRDLSQETAINANDIVSTLQALGMLKYWKGRHLVLKKQELIDGFLEKMSNRSAEHASKVIDSSCLKWIPHAKR------
>EOG091F0162|Crassostrea_gigas|JG28_Scyllaea_fulva|TRANSCRIPT
------------------------------------------------------------------------------------------------------------------------------------------------------------------------------------------------------------------------------------------------------------------------------------------------------------------------------------------------------------------------------------------------------------------------------------------RQAKCLWRHPPGDEIYRKGNISVFEVDGKKNKVYCQNLCLLAKLFLDHKTLYFDVEPFLFYVMTENDCSGCHVVGYFSKEKNSFLNYNVSCILTLPHSMRKGFGKMLIDFSYLLSKAEEKIGSPERPLSDLGLLSYRSYWKDVLLEYLHKYKGGEISIKDLSQETAINANDIVSTLQALGMLKYWKGRHLVLKKQELIDGFLEKMNNRSPEHASKTIDPSCLKWIPQSKRGSP---
>EOG091F0162|Crassostrea_gigas|JG05_Bornella_anguilla|TRANSCRIPT
------------------------------------------------------------------------------------------------------------------------------------------------------------------------------------------------------------------------------------------------------------------------------------------------------------------------------HQKHRAEHGTSRQPLISGLTSDYDLELFREAQSRACELL-----EHSMTQHFAKTDLQEYRIKKVEIGRFEINTWYSSPYPEEYARLPKIYLCEFCLKYMKTATILRRHMAKCLWRHPPGDEIYRKGNISVFEVDGKKNKVYCQNLCLLAKLFLDHKTLYFDVEPFLFYVMTENDCSGCHVVGYFSKEKNSFLNYNVSCILTLPHSMRKGFGKMLIDFSYLLSKAEDKIGSPERPLSDLGLLSYRSYWKDVLLDYLHKYKGGEISIKDLSQETAINANDIVSTLQALGMLKYWKGRHLVLKKQELIDGYLEKMNNRSPEHASKTIDPSCLKWIPQSKRGSP---
>EOG091F0162|Crassostrea_gigas|JG23_Melibe_leonina|TRANSCRIPT
------------------------------------------------------------------------------------------------------------------------------------------------------------------------------------------------------------------------------------------------------------------------------------------------------------------------------------------------------------------ELL-----EHSMTQHFAKTDLQEYRIKKVEIGRYEINTWYSSPYPEEYARLPKIYLCEFCLKYMKTATILRRHMAKCLWRHPPGDEIYRKGNISVFEVDGKKNKVYCQNLCLLAKLFLDHKTLYFDVEPFLFYVMTENDCAGCHVVGYFSKEKNSFLNYNVSCILTLPHSMRKGFGKMLIDFSYLLSKAEDKIGSPERPLSDLGLLSYRSYWKDVLLEYLHKYKGSEISIKDLSQETAINANDIVSTLQALGMLKYWKGRHLVLKKQELIDGFLEKMNNRSPEHASKTIDPSCLKWIPQSKR------
>EOG091F0162|Crassostrea_gigas|NC07_Tritonia_diomedea|TRANSCRIPT
------------------------------------------------------------------------------------------------------------------------------------------------------------------DM-----------------------------DSDDGQSVM-GYPDRRPTPKTNYDETSAHCPLPGCDSKGHLSGRHESHRTLTSCPLFHNTTAEECKDRYENRLKNIEERKKTVAELKDRRGLRHQALSDAQKHKHEKIMKARSKKPEITDEVKDQHRKHREEHGTSRQPLISGLASDYDYELFREAQSRACELL-----EHSMTQHFAKTDLQEYRIKKVEIGCYEINTWYSSPYPEEYARLPKIYLCEFCLKYMRTATILRRHMAKCLWRHPPGDEIYRKGNISVFEVDGKKNKVYCQNLCLLAKLFLDHKTLYFDVEPFLFYVMTENDCSGCHVVGYFSKEKNSFLNYNVSCILTLPHSMRKGYGKMLIDFSYLLSKAEDKIGSPERPLSDLGLLSYRSYWKDVLLEYLHKYKGNEISIKDLSQETAINANDIVSTLQALGMLKYWKGRHLVLKKQELIDGFLEKMNKRSPEHASKTIDPSCLKWIPQSKR------
>EOG091F0162|Crassostrea_gigas|NC01_Armina_californica|TRANSCRIPT
-------------------------------------------------------------------------------------------------------------------------------------------------------------------------------------------------DSEDGGSLL-GYSERRPTPKTNYDETSAHCPLPGCDSKGHLSGRHESHRTLTSCPLFHNTSAEECKDRYENRLKNIEERKKVVAELKDRRGLRHQVLSDSQKQKHEKILKARSKKSEITDEVKEQQRKHKEEYGTTRQPLISGLASDYDYELFREAQSRACELL-----EHSMTQHFAKTDLQEYRIKKVEIGRYEINTWYSSPYPEEYARLPKIYLCEFCLKYMRTATILRRHMAKCLWRHPPGDEIYRKGNISVFEVDGKKNKVYCQNLCLLAKLFLDHKTLYFDVEPFLFYVMTENDSAGCHVVGYFSKEKNSFLNYNVSCILTLPHSMRKGFGKMLIDFSYLLSKAEDKIGSPERPLSDLGLLSYRSYWKDVLLDYLHKYKGNEISIKDLGQETAINANDIVSTLQALGMLKYWKGRHLVLKKQELIDGYLEKMNNRSPEHASKIIDPSCLKWIPQSKRGSP---
>EOG091F0162|Crassostrea_gigas|HW01_Armina_tigrina|TRANSCRIPT
-----------------------------------------------------------------------------------------------------------------------------------------------------------------------------------------------------------------------------------------------------------------------------------------RRGLRHQVLSDSQKQKHEKILKARSKKPEITDEVKEQQRKHKEEYGTSRQPLISGLASDYDYELFREAQSRACELL-----EHSMTQHFAKTDLQEYRIKKVEIGRYEINTWYSSPYPEEYARLPKIYLCEFCLKYMRTATILRRHMAKCLWRHPPGDEIYRKGNISVFEVDGKKNKVYCQNLCLLAKLFLDHKTLYFDVEPFLFYVMTENDSSGCHVVGYFSKEKNSFLNYNVSCILTLPHSMRKGFGKMLIDFSYLLSKAEDKIGSPERPLSDLGLLSYRSYWKDVLLDYLHKYKGNEISIKDLSQETAINANDIVSTLQALGMLKYWKGRHLVLKKQELIDGYLEKMNNRSPEHASKIIDPSCLKWIPQSKRGTP---
>EOG091F0162|Crassostrea_gigas|JG08_Dendronotus_venustus|TRANSCRIPT
--------------------------------------------------------------------------------------------------------------------------------------------------------------------------------------------------------------------------------------------------------------------RYDNRVKNIQERKKSGSXIKGRRGLRHQALSETQKQKHDKIMKARSKKPEVNDEVKEQHRKHKAQYGTSRQPLVSGLASDYDYELFREAQSRACELL-----EHSMTQHFAKTDLQEYRIKKVEIGRYEINTWYSSPYPEEYARLPKIYLCEFCLKYMKTATILRRHLAKCLWRHPPGDEIYRKVNISVFEVDGKKNKVYCQNLCLLAKLFLDHKTLYFDVEPFLFYVMTENDCSGCHVVGYFSKEKNSFLNYNVSCILTLPHSMRKGFGKMLIDFSYLLSKAEEKIGSPERPLSDLGLLSYRSYWKDVLLEYLHRYKGGEISIKDLSQETAINANDIVSTLQALGMLKYWKGRHLVLKKQELIDGFLEKMNNRSPEHASKMIDPSCLKWIPQSKR------
>EOG091F0162|Crassostrea_gigas|JG32_Unidentia_angelvaldesi|TRANSCRIPT
-------------------------------------------------------------------------------------------------------------------------------------------------------------------------------------------------DSEDGQSVT-GYPDRRPTPKTNYDETSAHCPLPGCDSKGHLSGRHESHRTLTSCPLFHNTTAEECKDRYDNRLKNIEERKKVVAELKDRRGLRHQALSETQKQKHERIMKARNKKSEITDEVKEQHKKHRAEHGTSRQPLISGLASDYDYELFREAQSRACELL-----EHSMTQHFAKTDLQEYRIKKVEIGRYEINTWYSSPYPEEYARLPKIYLCEFCLKYMRTATILRRHMAKCLWRHPPGDEIYRKVNISVFEVDGKKNKVYCQNLCLLAKLFLDHKTLYFDVEPFLFYVMTENDSGGCHVVGYFSKEKNSFLNYNVSCILTLPHSMRKGFGKMLIDFSYLLSKEEDKIGSPERPLSDLGLLSYRSYWKDVLLEYLHKYKGSEISIKDLSQETAINANDIVSTLQALGMLKYWKGRHLVLKKQELIDGFLEKMNNRTQEHAGRTIDPSCLKWIPQSKRGSP---
>EOG091F0162|Crassostrea_gigas|JG10_Dirona_picta|TRANSCRIPT
-----------------------------------------------------------------------------------------------------------------------------------------------------------------------------------------------------------------------------------------------------------------------------------------------------------------------------------------------------------------------------------------YRIKKVEIGRYEINTWYSSPYPEEYARLPKIYLCEFCLKYMRTATILRRHMAKCLWRHPPGDEIYRKGNISVFEVDGKKNKVYCQNLCLLAKLFLDHKTLYFDVEPFLFYVMTENDCSGCHVVGYFSKEKNSFLNYNVSCILTLPHSMRKGFGKMLIDFSYVLSKAEDKIGSPERPLSDLGLLSYRSYWKDVLLNYLHQYKGNEISIKDLSQETAINANDIVSTLQALGMLKYWKGRHLVLKKQELIDGFLEKMNNRSPEYASKAIDSSFLKWIPQSRR------
>EOG091F0162|Crassostrea_gigas|JG14_Eubranchus_rustyus|TRANSCRIPT
-------------------------------------------------------------------------------------------------------------------------------------------------------------------------------------------------DSEDSQSVS-GNAEKRIIPKTNYDETSAHCPLPGCDSKGHLSGRHESHRTLTSCPLFHNTTAEQCKERYDNRLKNIEERKKVVAELKDRRGLRHQSLSETQKFKHDKIMKVRNKKPEITDKVKEQHRKHREEHGTTRQPLITGLASDYDYELFKEAQSRACELL-----EHSMAQHFAKSDLQEYRIKKVEIGRYEVNTWYSSPYPEEYARLPKIYLCEFCLKYMRTATILRRHMAKCLWRHPPGDEIYRKMTISVFEVDGKKNKVYCQNLCLLAKLFLDHKTLYFDVEPFLFYVMTENDSSGCHVVGYFSKEKNSFLNYNVSCILTLPHSMRKGFGKMLIDFSYLLSKEEDKIGSPERPLSDLGLLSYRSYWKDVLLDYLHKYKGNEISIKDLSQETAINANDIVSTLQALGMLKYWKGRHLVLKKQELIDEFLEKMNNRSPEHASKAIDPGCLKWIPQAKR------
>EOG091F0162|Crassostrea_gigas|HW18_Janolus_cristatus|TRANSCRIPT
------------------------------------------------------------------------------------------------------------------------------------------------------------------------------------------------------------YSERRPTPKTNYDETSAHCPLPGCDSKGHLSGRHESHRTLTSCPLFHNTTAEECKDRYENRLKNIEERKKVDAELKDRRGLRHQVLSEAQRQKHEKILKARGKKTEIADDVKEQHRKHKEEHGTSRQPLICGLASDYDYELFREAQSRACELL-----EHSMTQHYAKTDLQEYRIKKVEIGRYEINTWYSSPYPEEYARLPKIYLCEFCLKYMRTSTILRRHMAKCIWRHPPGDEIYRKGNISVFEVDGKKNKVYCQNLCLLAKLFLDHKTLYFDVEPFLFYVMTENDNSGCHVVGYFSKEKNSFLNYNVSCILTLPHSMRKGFGKMLIDFSYLLSKAEEKIGSPERPLSDLGLLSYRSYWKDVLLHYLHKYKGGEISIKDLSQETAINANDIVSTLQALGMLKYWKGRHLVLKKQELIDGFLEKMDKRSPEHASKTIDPSCLKWVPQSKRGTP---
>EOG091F0162|Crassostrea_gigas|JG06_Catriona_columbiana|TRANSCRIPT
-------------------------------------------------------------------------------------------------------------------------------------------------------------------------------------------------DSEDSQSLS-GKGEKRIIPKTNYDETSAHCPLPGCDSKGHLSGRHESHRTLTSCPLFHNTTAEECKDRYEIRVKNIEERKKVVAELKDRRGLRHQALSESQKLKHEKIVKARSKKPEISEEVKQNHKNHKEKHGTSRQPLINGLASDYDYELFKEAQSRACELL-----EHSMAQHFAKTDLQEYRIKKVEIGRYEINTWYSSPYPEEYARLPKIYLCEFCLKYMRTATILRRHMAKCSWQHPPGDEIYRKVNISVFEVDGKKNKVYCQNLCLLAKLFLDHKTLYFDVEPFLFYVMTENDSSGCHVVGYFSKEKNSFLNYNVSCILTLPHSMRKGFGKMLIDFSYLLSKAEEKIGSPERPLSDLGLLSYRSYWKDVLLDYLHKYKEKEISIKDLSQETAINANDIVSTLQALGMLKYWKGRHLVLKKQELIDDFLEKVKKRGPDYASKAIDDSCLKWIPQSKRT-----
>EOG091F0162|Crassostrea_gigas|JG07_Cuthona_albocrusta|TRANSCRIPT
------------------------------------------------------------------------------------------ANSDSESDDAAEQSK-------------TNSAVKTKGSAHQNKAKVTAKKGTPAGKAKGPPAVINGVV--DDNA-----------------------------DSEDSQSLS-GKGEKRIIPKTNYDETSAHCPLPGCDSKGHLSGRHESHRTLTSCPLFHNTTAEECKDRYEVRVKNIEERKKVVAEMKDRRGLRHQALSETQKVKHEKIVKARSKKSGITEEVKQQHKDHKGKYGSSRQPLINGLASDYDYELFKEAQSRACELL-----EHSMAQHFAKSDLQEYRIKKVEIGRYEINTWYSSPYPEEYARLPKIYLCEFCLKYMRTATILRRHMAKCLWRHPPGDEIYRKVNISVFEVDGKKNKVYCQNLCLLAKLFLDHKTLYFDVEPFLFYVMTENDSSGCHVVGYFSKEKNSFLNYNVSCILTLPHSMRKGFGKMLIDFSYLLSKVEEKIGSPERPLSDLGLLSYRSYWKDVLLDYLHKYKGNEISIKDLSQETAINANDIVSTLQALGMLKYWKGRHLVLKKQELIDDFLEKVKKRGPDYASKAIDESCLKWIPQSKRT-----
>EOG091F0162|Crassostrea_gigas|HW07_Cuthona_caerulea|TRANSCRIPT
--------------------------------------------------------------------------------------------------------------------------------------------------------------------------------------------------------------EKRIIPKTNYDETSAHCPLPGCDSKGHLSGRHESHRTLTSCPLFHNTTAEECKERYEVRMKNIEERKKVVAELKDRRGLRHQSLSESQKLKHEKIMKARGKKTEISEEVKQQHKKHKETYGTSRQPLINGLASDYDYELFKEAQSRACELL-----EHSMTQHFAKTDLQEYRIKKVEIGRYEINTWYSSPYPEEYARLPKIYLCEFCLKYMRTATILRRHMAKCLWRHPPGDEIYRKVNISVFEVDGKKNKVYCQNLCLLAKLFLDHKTLYFDVEPFLFYVMTENDASGCHVVGYFSKEKNSFLNYNVSCILTLPHSMRKGFGKMLIDFSYLLSKVEEKIGSPERPLSDLGLLSYRSYWKDVLLEYLHKYKGNEISIKDLSQETAINANDIVSTLQALGMLKYWKGRHLVLKKQELIDDFLEKVKKRGPDYAIKAIDESCLKWTPQSKRTSP---
>EOG091F0162|Crassostrea_gigas|NC04_Fiona_pinnata|TRANSCRIPT
-------------------------------------------------------------------------------------------------------------------------------------------------------------------------------------------------DSEDSQSLS-GKGERRIIPKANYDETSAHCPLPGCDSKGHLSGRHESHRTLTSCPLFHNTTAEECKDRYEIRVKNIEERKKVVAELKDRRGLRHQTLSETQKLKHDKILKARSKKPELTEEVKEEHKKHKEKYGSSRQPLINGLASEYDYELFKEAQSRACEL------EHSMTQHFAKTDLQEYRIKKVEIGRFEINTWYSSPYPEEYARLPKIYLCEFCLKYMRTATILRRHMAKCLWRHPPGDEIYRKMNISVFEVDGKKNKVYCQNLCLLAKLFLDHKTLYFDVEPFLFYVMTENDLSGCHVVGYFSKEKNSFLNYNVSCILTLPHSMRKGFGKMLIDFSYLLSKVEEKIGSPERPLSDLGLLSYRSYWKDVLLDYLHKYKGNEISIKDLSQETAINANDIVSTLQALGMLKYWKGRHLVLKKQELIDDFLEKVKKRGPDYASKLIDQSCLKWIPQSKRSSP---
>EOG091F0162|Crassostrea_gigas|JG26_Phestilla_sp|TRANSCRIPT
-------------------------------------------------------------------------------------------NSDSDSDDAATEQS-------------KTSTTRSKGNSHLSKDKPAAKKSL-AGKSKGQEVMTNGVNDHEDNA-----------------------------DSESSQSIF-GKGEKRIIPKTNYDETSAHCPLPGCDSRGHLSGKHETHRALTSCPLFHNTTAEECKERYEIRVKNIEDRKKVVAEMKDRRGLRHQALSESQKLKHEKIMKARSKKPEITEEVKQQHKDHTEKHGTSRQPLITGLASDYDYELFKEAQSRACELL-----EHSMTQHFAKTDLQEYRIKKVEIGRYEINTWYSSPYPEEYARLPKIYLCEFCLKYMRTATILRRHMAKCMWRHPPGDEIYRKNNISVFEVDGKKNKVYCQNLCLLAKLFLDHKTLYFDVEPFLFYVMTENDQTGCHVVGYFSKEKNSFLNYNVSCILTLPHSMRKGFGKMLIDFSYLLSKVEEKIGSPERPLSDLGLLSYRSYWKDVLLDYLHKYKGKEISIKDLSQETAINANDIVSTLQALGMLKYWKGRHLVLKKQELIDNFLEKVKKRGPEYASRVIDQSCLKWIPQSKRTS----
>EOG091F0162|Crassostrea_gigas|NC02_Bathydoris_clavigera|TRANSCRIPT
--------------------------------------------------------------------------------------------------------------------------------------------------------------------------------------------------------------------------------------------------------------------------------------------------------------------------------------------------------------------F-----EHHMTHHFAKTDLQEYRIKKVEIGRYEINTWYSSPYPEEYARLPKIYLCEFCLKYMRTATILRRHMAKCLWRHPPGDEIYRKGNISVFEVDGKKNKVYCQNLCLLAKLFLDHKTLYFDVEPFLFYVMTENDSSGCHVVGYFSKEKNSFLNYNVSCILTLPQSMRKGYGKMLIDFSYLLSKAEEKVGSPERPLSDLGLLSYRSYWKDVLLEYLHKYKAHEICIKDVSQETAINANDIVSTLQALGMLKYWKGKHLVLKKQELIDEFLEKKNNRPTDLASKTIDPSCLKWIPQGKR------
>EOG091F0162|Crassostrea_gigas|HW19_Polycera_quadrilineata|TRANSCRIPT
--------------------------------------------------------------------------------------------------------------------------AKGKVS-YQGKVKNT--KRT-AATKAKTPASVNGDCDEDDDY-----------------------------NESEDGNSL-ESTERRLIPKTNYDETSAHCPLPGCDSKGHLSGRHESHRTLTSCPLFHNTTAEECKGRFENRVKHVEERKKVVAELKDRRGLRHQILSESQKEKHEKIKKARSKKSIITDEIKEQYRKHKQEYGKNRQPLVSGLTSDYDYELFKEAQSRACELL-----EHQMTQHFAKTDLQEYRIKKVEIGRYEINTWYSSPYPEEYARLPKIYLCEFCLKYMRTATILRRHMAKCLWRHPPGDEIYRKGNISVFEVDGKKNKVYCQNLCLLAKLFLDHKTLYFDVEPFLFYVMTENDTCGCHSVGYFSKEKNSFLNYNVSCILTLPHSMRKGYGKMLIDFSYLLSKAEDKIGSPERPLSDLGLLSYRSYWKDVLLEYLHKYKSQEICIKDVSQETAINANDIVSTLQALGMLKYWKGKHLVLKKQDLIDEFLEKKSNRPPELASKTIDPSCLKWMPQSKRGSP---
>EOG091F0162|Crassostrea_gigas|HW11_Eubranchus_exiguus|TRANSCRIPT
--------------------------------------------------------------NEK--------QKSAPVVKKRRITRESAAQSNSDSEETSDPTKASGNHSSTNKAKPTNNASSSSANGNSGKAKGNGKKVPPSSSKAKATVVVNGNVEDEENI-----------------------------DSEDSQSVS-GNSDKRIIPKTNYDETSAHCPLPGCDSKGHLSGRHETHRTLTSCPLFHNTTAQDCKERYETRIKNMEDRKKIETELKDRRGLRHLALNETQKVKHDKIMKARSKKPEMTEEIKEQHRKHQQENGTTRQPLVTGLTSAYDYELFKEAQSRACELL-----EHSMAQHYAKSDLQEYRIKKVEIGRYEINTWYSSPYPEEYARLPKIYLCEFCLKYMRTATILRRHMAKCMWRHPPGDEIYRKMNISVFEVDGRKNKVYCQNLCLLAKLFLDHKTLYFDVEPFLFYVMTENDSCGCHVVGYFSKEKNSFLNYNVSCILTLPHSMRKGFGKMLIDFSYLLSKEEEKIGSPERPLSDLGLLSYRSYWKDVLLDYLHKFKGNEISIKDLSQETAINANDIVSTLQALGMLKYWKGQHLVLKKQELIDEYLEKMNNRCPELASKAIDPGCLKWIPQSKRTA----
>EOG091F0162|Crassostrea_gigas|HW04_Calmella_cavolinii|TRANSCRIPT
-------------------------------------------------------------------------------------------------------------------------------------------------------------------------------------------------EDIDEENLM-GLTERRATPKTNYDETSAHCPLPGCDSKGHLSGRHESHRTLTSCPLFHNTSAEECKTRFESRAKHTEDRKKVLAELKDRRGLRQLVPSDSQKAKLEKVTKARSKKPEITEEVREKHRQHKQKYGNSRQPLITGLTSDYDYELFREAQARACELL-----EHQMTQHFAKTDLQEYRIKKLEIGCFEINTWYSSPYPEEYARLPKIYLCEFCLKYMRTATILRRHMAKCLWRHPPGDEIYRKGSISFFEVDGKKNKVYCQNLCLLAKLFLDHKTLYFDVEPFLFYVMTENDNSGCHIVGYFSKEKNSFLNYNVSCILTLPQYMRQGFGKMLIDFSYLLSKEEEKVGSPERPLSDLGLLSYRSYWKDVLLDYLHKYKGQEICIRDVSQETAINANDIVSTLQALGMLKYWKGKHLVLKKQELIDEFLEKKAGRPADFANKAIDSSCLKWIPQNKR------
>EOG091F0162|Crassostrea_gigas|JG27_Phidiana_lynceus|TRANSCRIPT
-------------------------------------------------------------------------------------------------------------------------------------------------------------NCEDDNI-----------------------------DSEDNQSVTGGSSERRLLPKTNYDETSAHCPLPGCDSKGHLSGRHESHRTLTSCPLFHNTTAEDCKDRYDNRLRNIEERKKVVAELKDRRGLRHQALSETQKQKHEKIMKARSKKPEITDEVKEQHRKHKEEHGTTRQPLISGLASDYDYELFREAQSRACELL-----EHSMTQHFAKTDLQEYRIKMVEIGRYEINTWYSSPYPEEYARLPKIYLCEFCLKYMRTATILRRHMAKCLWRHPPGDEIYRKLNISVFEVDGKKNKVYCQNLCLLAKLFLDHKTLYFDVEPFLFYVMTENDSSGCHVVGYFSKEKNSFL------------------------------------GSPEKPLSALGAVSYQAYWKSIVLEQLYACSEKSITVKSISENT-----------------------------------------------------------------------
>EOG091F0162|Lottia_gigantea|LotgiG135618
-----------------------------------------------------------------------------------------------------------------------------------------------------------------------------------------------------------------------------RCPLPGCDSKGHLSGRHESHRTLTSCPLYHNTTADECK-----------------------------VQNEEQKSRLDKVRSLRRKQPELTEEIKETHRNHKQKHGASREPLMNGLASEYDLELFREAQAKASERL-----------HYQKSDLQEYRIKKLEIGRWEVETWYSSPYPDEYARLSKLYLCEFCLKYMRTSTILRRHMAKCVWRHPPGDEIYRKNNISVFEVDGKKNKVYCQNLCLLAKLFLDHKTLYFDVEPFLFYVMTENESSGCHIVGYFSKEKNSFLNYNVSCILTLPQYMRQGFGKMLIDFSYLLSQSEQKIGSPERPLSDLGLITYRSYWKDVLLGYIHKYTGNELCIKDVSQETAINANDIVSTLQALGMLKYWKGKHLVLRRKEVFDDYLERKAKKTTE---RGIDQSCLKWTPPGKRIQSPS-
