# Supplementary material for: Transcriptomics provides a robust framework for the relationships of the major clades of cladobranch sea slugs (Mollusca, Gastropoda, Heterobranchia), but fails to resolve the position of the enigmatic genus Embletonia
Source: BMC Ecol Evol. 2021 Dec 28;21:226. doi: 10.1186/s12862-021-01944-0 (PMC8895541; doi:10.1186/s12862-021-01944-0)
Supplement: Supplementary file 6 — Additional file 6. Archive S4: Unmasked multiple sequence alignments on amino acid level including Doris kerguelenensis and Calmella cavolini prior to the removal of outliers. [file 12862_2021_1944_MOESM6_ESM.zip › Archive_S4/Alignments/EOG091F04GO.aa.fasta]

>EOG091F04GO|Biomphalaria_glabrata|BGLTMP006561
LNTAQLTKSWAWHQNLGHLRVIRYTVHKSNHYVVSNSNMGRIFLQHLGGSRLFTCGSCNIALTNRSELISTRFTGATGRAFLFNRVVNLQYSEVQDRVMLTGRHMVRDVSCKSCNSKLGWIYEFATEDNQRYKEGRVILERALVHEVDGMDEPIVNDS
>EOG091F04GO|Biomphalaria_glabrata|HW09_Doto_sp|TRANSCRIPT
--------------------------------------MGRIFLQHIGGSRLFTCGSCNNALTNRAELISTRFTGATGRAFLFNRVVNLQYSEVQDRVMLTGRHMVRDVSCKYCSAKLGWIYEFAMEDNQRYKEGRVILERALIHEVDGMEEQIVND-
>EOG091F04GO|Biomphalaria_glabrata|JG13_Doto_lancei|TRANSCRIPT
--------------------------------------MGRIFLQHIGGSRLFTCGSCNNALTNRAELISTRFTGATGRAFLFNRVVNLQYSEVQDRVMLTGRHMVRDVSCKYCSAKLGWIYEFAMEDNQRYKEGRVILERALIHEVDGMEEQIVNDS
>EOG091F04GO|Biomphalaria_glabrata|HW02_Berghia_verrucicornis|TRANSCRIPT
--------------------------------------MGRIFLQHIGGSRLFTCGSCNIALTNRAELISTRFTGATGRAFLFNRVVNLQYSEVQDRVMLTGRHMVRDVSCKYCNAKLGWIYEFAMEDNQRYKEGRVILERALIHEVDGMEEQIVND-
>EOG091F04GO|Biomphalaria_glabrata|JG21_Limenandra_confusa|TRANSCRIPT
--------------------------------------------------RLFTCGSCNIALTNRAELISTRFTGATGRAFLFNRVVNLQYSEVQDRVMLTGRHMVRDVSCKYCNAKLGWIYEFAMEDNQRYKEGRVILERALIHEVDGMEEQIVND-
>EOG091F04GO|Biomphalaria_glabrata|HW20_Spurilla_neapolitana|TRANSCRIPT
--------------------------------------MGRIFLQHIGGSRLFTCGSCNIALTNRAELISTRFTGATGRAFLFNRVVNLQYSEVQDRVMLTGRHMVRDVSCKYCNAKLGWIYEFAMEDNQRYKEGRVILERALIHEVDGMEEQIVND-
>EOG091F04GO|Biomphalaria_glabrata|HW06_Cratena_peregrina|TRANSCRIPT
--------------------------------------MGRIFLQHIGGSRLFTCGSCNIALTNRAELISTRFTGATGRAFLFNRVVNLQYSEVQDRVMLTGRHMVRDVSCKYCNAKLGWIYEFAMEDNQRYKEGRVILERALIHEVDGMEEQIVNDS
>EOG091F04GO|Biomphalaria_glabrata|JG28_Scyllaea_fulva|TRANSCRIPT
--------------------------------------MGRIFLQHIGGSRLFTCGSCNIALTNRAELISTRFTGATGRAFLFNRVVNLQYSEVQDRVMLTGRHMVRDVSCKYCNAKLGWIYEFAMEDNQRYKEGRVILERALIHEVDGMEEQIVNDS
>EOG091F04GO|Biomphalaria_glabrata|JG16_Flabellina_iodinea|TRANSCRIPT
--------------------------------------MGRIFLQHIGGSRLFTCGSCNIALTNRAELISTRFTGATGRAFLFNRVVNLQYSEVQDRVMLTGRHMVRDVSCKYCNAKLGWIYEFAMEDNQRYKEGRVILERALIHEVDGMEEQIVND-
>EOG091F04GO|Biomphalaria_glabrata|JG32_Unidentia_angelvaldesi|TRANSCRIPT
--------------------------------------MGRIFLQHIGGSRLFTCGSCNIALTNRAELISTRFTGATGRAFLFNRVVNLQYSEVQDRVMLTGRHMVRDVSCKYCNAKLGWIYEFAMEDNQRYKEGRVILERALIHEVDGMEEQIVND-
>EOG091F04GO|Biomphalaria_glabrata|HW12_Facelina_rubrovittata|TRANSCRIPT
--------------------------------------MGRIFLQHIGGSRLFTCGSCNIALTNRAELISTRFTGATGRAFLFNRVVNLQYSEVQDRVMLTGRHMVRDVSCKYCNAKLGWIYEFAMEDNQRYKEGRVILERALIHEVDGMEEQIVND-
>EOG091F04GO|Biomphalaria_glabrata|JG05_Bornella_anguilla|TRANSCRIPT
------------------------------------------------------------------------------------------------------------VSCKYCNAKLGWIYEFAMEDNQRYKEGRVILERALIHEVDGMEE------
>EOG091F04GO|Biomphalaria_glabrata|HW07_Cuthona_caerulea|TRANSCRIPT
--------------------------------------MGRIFLQHIGGSRLFTCGSCNIALTNRAELISTRFTGATGRAFLFNRVVNLQYSEVQDRVMLTGRHMVRDVSCKYCNAKLGWIYEFAMEDNQRYKEGRVILERALIHEVDGMEEQIVND-
>EOG091F04GO|Biomphalaria_glabrata|JG29_Spurilla_braziliana|TRANSCRIPT
--------------------------------------MGRIFLQHIGGSRLFTCGSCNIALTNRAELISTRFTGATGRAFLFNRVVNLQYSEVQDRVMLTGRHMVRDVSCKYCNAKLGWIYEFAMEDNQRYKEGRVILERALIHEVDGMEEQIVND-
>EOG091F04GO|Biomphalaria_glabrata|JG23_Melibe_leonina|TRANSCRIPT
--------------------------------------MGRIFLQHIGGSRLFTCGSCNIALTNRAELISTRFTGATGRAFLFNRVVNLQYSEVQDRVMLTGRHMVRDVSCKYCNAKLGWIYEFAMEDNQRYKEGRVILERALIHEVDGMEEQIVND-
>EOG091F04GO|Biomphalaria_glabrata|JG20_Learchis_evelinae|TRANSCRIPT
--------------------------------------MGRIFLQHIGGSRLFTCGSCNIALTNRAELISTRFTGATGRAFLFNRVVNLQYSEVQDRVMLTGRHMVRDVSCKYCNAKLGWIYEFAMEDNQRYKEGRVILERALIHEVDGMEEQIVND-
>EOG091F04GO|Biomphalaria_glabrata|JG24_Noumeaella_rubrofasciata|TRANSCRIPT
--------------------------------------MGRIFLQHIGGSRLFTCGSCNIALTNRAELISTRFTGATGRAFLFNRVVNLQYSEVQDRVMLTGRHMVRDVSCKYCNAKLGWIYEFAMEDNQRYKEGRVILERALIHEVDGMEEQIVNDS
>EOG091F04GO|Biomphalaria_glabrata|HW01_Armina_tigrina|TRANSCRIPT
--------------------------------------MGRIFLQHIGGSRLFTCGSCNIALTNRAELISTRFTGATGRAFLFNRVVNLQYSEVQDRVMLTGRHMVRDVSCKYCNAKLGWIYEFAMEDNQRYKEGRVILERALIHEVDGMEEQIV---
>EOG091F04GO|Biomphalaria_glabrata|HW05_Caloria_elegans|TRANSCRIPT
--------------------------------------MGRIFLQHIGGSRLFTCGSCNNALTNRAELISTRFTGATGRAFLFNRVVNLQYSEVQDRVMLTGRHMVRDVSCKYCNAKLGWIYEFAMEDNQRYKEGRVILERALIHEVDGMEEQIVND-
>EOG091F04GO|Biomphalaria_glabrata|JG30_Tritonia_festiva|TRANSCRIPT
---------------------------------------------------------------------------------------NLQYSEVQDRVMLTGRHMVRDVSCKYCNAKLGWIYEFAMEDNQRYKEGRVILERALIHEVDG---------
>EOG091F04GO|Biomphalaria_glabrata|HW21_Tritonia_manicata|TRANSCRIPT
--------------------------------------MGRIFLQHIGGSRLFTCGSCNIALTNRAELISTRFTGATGRAFLFNRVVNLQYSEVQDRVMLTGRHMVRDVSCKYCNAKLGWIYEFAMEDNQRYKEGRVILERALIHEVDGIEEQIVND-
>EOG091F04GO|Biomphalaria_glabrata|JG04_Berghia_stephanieae|TRANSCRIPT
--------------------------------------------------RLFTCGSCNIALTNRAELISTRFTGATGRAFLFNRVVNLQYSEVQDRVMLTGRHMVRDVSCKYCNAKLGWIY------------------------------------
>EOG091F04GO|Biomphalaria_glabrata|HW16_Hancockia_cfuncinata|TRANSCRIPT
--------------------------------------MGRIFLQHIGGSRLFTCGSCNIALTNRAELISTRFTGATGRAFLFNRVVNLQYSEVQDRVMLTGRHMVRDVSCKYCNAKLGWIYEFAMEENQRYKEGRVILERALIHEVDGMEEQIVND-
>EOG091F04GO|Biomphalaria_glabrata|JG17_Hancockia_uncinata|TRANSCRIPT
--------------------------------------MGRIFLQHIGGSRLFTCGSCNIALTNRAELISTRFTGATGRAFLFNRVVNLQYSEVQDRVMLTGRHMVRDVSCKYCNAKLGWIYEFAMEENQRYKEGRVILERALIHEVD----------
>EOG091F04GO|Biomphalaria_glabrata|NC07_Tritonia_diomedea|TRANSCRIPT
--------------------------------------MGRIFLQHIGGSRLFTCGSCNIALTNRAELISTRFTGATGRAFLFNRVVNLQYSEVQDRVMLTGRHMVRDVSCKYCNAKLGWIYEFAMEDNQRYKEGRVILERALIHEVDGMDEQIVND-
>EOG091F04GO|Biomphalaria_glabrata|NC08_Tritonia_hamnerorum|TRANSCRIPT
--------------------------------------MGRIFLQHIGGSRLFTCGSCNVALTNRAELISTRFTGATGRAFLFNRVVNLQYSEVQDRVMLTGRHMVRDVSCKYCNAKLGWIYEFAMEDNQRYKEGRVILERALIHEVDGIEEQIVNDS
>EOG091F04GO|Biomphalaria_glabrata|NC04_Fiona_pinnata|TRANSCRIPT
--------------------------------------MGRIFLQHIGGSRLFTCGSCNIALTNRAELISTRFTGATGRAFLFNRVVNLQYSEVQDRVMLTGRHIVRDVSCKYCNAKLGWIYEFAMEDNQRYKEGRVILERALIHEVDGMEEQIVND-
>EOG091F04GO|Biomphalaria_glabrata|HW15_Flabellina_babai|TRANSCRIPT
--------------------------------------MGRIFLQHIGGSRIFTCGSCNIALTNRAELISNRFTGATGRAFLFNRVVNLQYSEVQDRVMLTGRHMVRDVSCKYCNAKLGWIYEFAMEDNQRYKEGRVILERALIHEVDGMEEQIVND-
>EOG091F04GO|Biomphalaria_glabrata|HW11_Eubranchus_exiguus|TRANSCRIPT
--------------------------------------MGRIFLQHIGGSRLFTCGSCNIALTNRAELISTRFTGATGRAFLFNRVVNLQYSEVQDRVMLTGRHMVRDVTCKYCNAKLGWIYEFAMEDNQRYKEGRVILERALIHEVDGMEEQIVND-
>EOG091F04GO|Biomphalaria_glabrata|JG12_Dondice_parguerensis|TRANSCRIPT
--------------------------------------MGRIFLQHIGGSRLFTCGSCNIALTNRAELISTRFTGATGRAFLFNRVVNLQYSEVQDRVMLTGRHMVRDVSCKYCSAKLGWIYEFAMEDNQRYKEGRVILERALIHEVDGMEEQIVNDS
>EOG091F04GO|Biomphalaria_glabrata|HW17_Hermissenda_crassicornis|TRANSCRIPT
--------------------------------------MGRIFLQHIGGSRLFTCGSCNIALTNRAELISTRFTGATGRAFLFNRVVNLQYSEVQDRVMLTGRHMVRDVSCKYCSAKLGWIYEFAMEDNQRYKEGRVILERALIHEVDGMEEQIVND-
>EOG091F04GO|Biomphalaria_glabrata|JG18_Hermissenda_opalescens|TRANSCRIPT
--------------------------------------MGRIFLQHIGGSRLFTCGSCNIALTNRAELISTRFTGATGRAFLFNRVVNLQYSEVQDRVMLTGRHMVRDVSCKYCSAKLGWIYEFAMEDNQRYKEGRVILERALIHEVDGMEEQIVNDS
>EOG091F04GO|Biomphalaria_glabrata|NC05_Hermissenda_crassicornis|TRANSCRIPT
--------------------------------------MGRIFLQHIGGSRLFTCGSCNIALTNRAELISTRFTGATGRAFLFNRVVNLQYSEVQDRVMLTGRHMVRDVSCKYCSAKLGWIYEFAMEDNQRYKEGRVILERALIHEVDGMEEQIVNDS
>EOG091F04GO|Biomphalaria_glabrata|JG08_Dendronotus_venustus|TRANSCRIPT
--------------------------------------MGRIFLQHIGGSRLFTCGSCNIALTNRAELISTRFTGATGRAFLFNRVVNLQYSEVQDRVMLTGRHMVRDVSCKFCSAKLGWIYEFAMEDNQRYKEGRVILERALIHEVDGMEEQIVNDS
>EOG091F04GO|Biomphalaria_glabrata|HW18_Janolus_cristatus|TRANSCRIPT
--------------------------------------MGRIFLQHIGGSRLFTCGSCNIALTNRAELISTRFTGATGRAFLFHRVVNLQYSEVQDRVMLTGRHMVRDVSCKYCSAKLGWIYEFAMEDNQRYKEGRVILERALIHEVDGMEEQIVND-
>EOG091F04GO|Biomphalaria_glabrata|JG10_Dirona_picta|TRANSCRIPT
-----------------------------------------------------------------------------------------------------------DVSCKYCNAKLGWIYEFAMEDNQRYKEGRVILERALIHEVDGMEEQIVNDS
>EOG091F04GO|Biomphalaria_glabrata|NC06_Pleurobranchaea_californica|TRANSCRIPT
--------------------------------------MGRIFLQHIGGSRLFTCGSCNIALTNRAELISTRFTGATGRAFLFNRVVNLQYSEVQDRVMLTGRHMVRDVSCKYCNAKLGWIYEFATEDNQRYKEGRVILERALVHEVEGMDEQIVNDS
>EOG091F04GO|Biomphalaria_glabrata|HW03_Berthella_plumula|TRANSCRIPT
--------------------------------------MGRIFLQHIGGSRLFTCGSCNIALTNRAELISTRFTGATGRAFLFNRVVNLQYSEVQDRVMLTGRHMVRDVSCKYCNAKLGWIYEFATEDNQRYKEGRVILERALVHEVEGMDEQIVNDS
>EOG091F04GO|Biomphalaria_glabrata|JG07_Cuthona_albocrusta|TRANSCRIPT
--------------------------------------MGRIFLQHIGGSRLFTCGSCNIALTNRTELISTRFTGATGRAFLFNRVVNLQYSEVQDRVMLTGRHMVRDVSCKYCNAKLGWIYE-----------------------------------
>EOG091F04GO|Biomphalaria_glabrata|JG26_Phestilla_sp|TRANSCRIPT
--------------------------------------MGRIFLQHIGGSRLFTCGNCNIALTNRAELISTRFTGATGRAFLFNRVVNLQYSEVQDRVMLTGRHMVRDVSCKYCNAK-----------------------------------------
>EOG091F04GO|Biomphalaria_glabrata|JG14_Eubranchus_rustyus|TRANSCRIPT
--------------------------------------MGRIFLQHIGGSRLFTCGSCNIALTNRNELISTRFTGATGRAFLFNRVVNLQYSEVQDRVMLTGRHMVRDVSCKYCNAKLGWIYEFAMEDNQRYKEGRVILERALIHEVDGMDEQAVNDS
>EOG091F04GO|Biomphalaria_glabrata|HW13_Favorinus_branchialis|TRANSCRIPT
--------------------------------------MGRIFLQHIGGSRLFTCGTCNIALTNRAELISTRFTGATGRAFLFNRVVNLQYSEVQDRVMLTGRHMVRDVSCKYCNTKLGWIYEFAMEDNQRYKEGRVILERALIHEVDGMEEQIVND-
>EOG091F04GO|Biomphalaria_glabrata|JG15_Favorinus_auritulus|TRANSCRIPT
-------------------------------------------------------------------------------------------------------------------TKLGWIYEFAMEDNQRYKEGRVILERALIHEVDGMEEQIVND-
>EOG091F04GO|Biomphalaria_glabrata|HW10_Embletonia_pulchra|TRANSCRIPT
--------------------------------------MGRIFLQHIGGSRLFTCGSCNVALTNRAELISTRFTGATGRAFLFNRVVNLQYSEVQDRVMLTGRHMGRDVSCKYCSAKLGWIYEFAMEDNQRYKEGRVILERALIHEVDGMEEQIVNDS
>EOG091F04GO|Biomphalaria_glabrata|NC01_Armina_californica|TRANSCRIPT
--------------------------------------MGRIFLQHIGGSRLFTCGSCNIALTNRAELISTRFTGATGRAFLFNRVVNLQYSEVQDRVMLTGRHMVRDVSCKCCNAKLGWIYEFAMEDNQRYKEGRVILERALIHEVDGMEEQIVNDS
>EOG091F04GO|Biomphalaria_glabrata|JG25_Palisa_papillata|TRANSCRIPT
--------------------------------------MGRIFLQHIGGSRLFTCGRCNIALTNRAELISTRFTGATGRAFLFNRVVNLQYSEVQDRVMLTGRHMVRDVSCKNCNAKLGWIYEFAMEDNQRYKEGR----------------------
>EOG091F04GO|Biomphalaria_glabrata|JG27_Phidiana_lynceus|TRANSCRIPT
--------------------------------------MGRIFLQHIGGSRLFTCRECNVALTNRAELISTRFTGATGRAFLFNRVVNLQYSEVQDRIMLTGRHMVRDVSCKNCNAKLGWIYEFAMEDNQRYKEGRVILERALIHEIDGMEEQIV---
>EOG091F04GO|Biomphalaria_glabrata|JG22_Lomanotus_vermiformis|TRANSCRIPT
--------------------------------------MGRIFLQHIGGSRLFTCGSCNIALTNRAELISTRFTGATGRAFLFTRVVNLQYSEVQDRVMLTGRHMVRDVFCKCCSAKLGWIYEFAMEDNQRYKEGRVILERALIHEVDGLEEQIVNDS
>EOG091F04GO|Biomphalaria_glabrata|HW19_Polycera_quadrilineata|TRANSCRIPT
--------------------------------------MGRIFLQHIGGARLFTCGTCNIALTNRAELISTRFTGATGRAFLFNRVVNLQYSEVQDRVMLTGRHMVRDVSCKYCSAKLGWIYEFATEDNQRYKEGRVILERALIHEVDGIDEQIMNDS
>EOG091F04GO|Biomphalaria_glabrata|JG19_Janolus_barbarensis|TRANSCRIPT
----------------------------------------------------------NIALTNRAQLISTRFTGATGRAFLFHRVVNLQYSEVQDRVMLTGRHMVRDVSCKYCSAKLGWIYEFAMEHNQRYKEGRVIL-------------------
>EOG091F04GO|Biomphalaria_glabrata|HW04_Calmella_cavolinii|TRANSCRIPT
--------------------------------------MGRIFLQHIGGSRIFTCGNCNIALTNKAELISTRFTGATGRAFLFNRVVNLQYSDVQDREMLTGRHMVRDVSCKFCSSKLGWIYEFATKDDQRYKEGRVILERALVHEVEGMDEPVVND-
>EOG091F04GO|Biomphalaria_glabrata|NC02_Bathydoris_clavigera|TRANSCRIPT
---------------------------------------------------------------KRVEISSALFVRATGRAFLFNRVVNLQYSEVQDRVMLTGRHMVRDVSCKYCNAKLGWIYEFATEDNQRYKEGRVILERALIHEVDGMDEQIVNDS
>EOG091F04GO|Crassostrea_gigas|CGI_10005814
--------------------------------------MGRIFLRHIGGTRLFSCASCDTPLTNRAELISTRFTGATGRAFLFNKVVNLNYSEVQDRVMLTGRHMVRDVSCKNCDAKLGWVYEFATEDNQRYKEGRVILERALVTESEGIEEHISHDG
>EOG091F04GO|Lottia_gigantea|LotgiG196650
--------------------------------------MGRVFLHHIGGNRLFSCASCDTPLTNRAELISTRFTGATGRAFLFNKVVNLNFSEVQDRVMLTGRHMVRDVSCKNCEAKLGWIYEFATEENQRYKEGRVILERALVTESEGFDDHIQNDS
>EOG091F04GO|Biomphalaria_glabrata|NC03_Doris_kerguelenensis|TRANSCRIPT
--------------------------------------MGRIFLQHIGGVRLFVCGSCGTPLTNRAELISTRFTGATGRAFLFNRVVNLSYSDVQDRVMLTGRHMVRDVACKMCSSKLGWIYEFATEENQRYKEGRVILERALVNEADGFDEGPSNDS
