# Supplementary material for: Transcriptomics provides a robust framework for the relationships of the major clades of cladobranch sea slugs (Mollusca, Gastropoda, Heterobranchia), but fails to resolve the position of the enigmatic genus Embletonia
Source: BMC Ecol Evol. 2021 Dec 28;21:226. doi: 10.1186/s12862-021-01944-0 (PMC8895541; doi:10.1186/s12862-021-01944-0)
Supplement: Supplementary file 6 — Additional file 6. Archive S4: Unmasked multiple sequence alignments on amino acid level including Doris kerguelenensis and Calmella cavolini prior to the removal of outliers. [file 12862_2021_1944_MOESM6_ESM.zip › Archive_S4/Alignments/EOG091F03XZ.aa.fasta]

>EOG091F03XZ|Biomphalaria_glabrata|BGLTMP013858
MYF------------------------------DSNATTAADMKYFNMLVLIVQVFGVASVVITAVWMGHFRGGFAWQSDPSHEFNYHPLFMIIGMVFLYADAILAYRVFRNDRKIYIKILHAVMHVFALIFAAVGLKAVFDSHNLS-TGGPIPNLYSLHSWLGLFVVVCFGLQ-------------------------------------------------------------------------------------------------------------------
>EOG091F03XZ|Lottia_gigantea|HW09_Doto_sp|TRANSCRIPT
---------------------------------------SASMKVFTWLVLFVQLLGVVAVVVTAVWMGHYRGGFAWQSDPGLQFNYHPLFMVIGMIFLYADSILAYRVFRNDRKIVIKILHACMHVGALIFASVGLKAVFDSHNLN-KAGAIPNLYSLHSWIGIFVVVCFGLQWLFGLVAFLCPKTGMAIRTSYMPIHTFWGVFLLILATANALIGITEKVLFSKIP-----------YSDLPSEAYLLNFLGVVLIIFTSLVVYLVTKPEYKRLPSPDEDHEPL---
>EOG091F03XZ|Biomphalaria_glabrata|JG13_Doto_lancei|TRANSCRIPT
MYF------------------------------DRGSVSSASMKVFTWLVLFVQLLGVVAVVVTAVWMGHFRGGFAWQSDPALQFNYHPLFMVIGMIFLYADSILAYRVFRNDRKIVIKILHACMHVGALIFASVGLKAVFDSHNLN-KTGAIPNLYSLHSWIGIFVVVCFGLQ-------------------------------------------------------------------------------------------------------------------
>EOG091F03XZ|Lottia_gigantea|HW16_Hancockia_cfuncinata|TRANSCRIPT
---------------------------------------SSEMRVFTWLALLVQLVGVVAVVITAVWMGHYRGGFAWQSDPAHQFNYHPLFMVIGMIFLYADSILAYRVFRNDRKIIIKVLHACMHVAALIFASVGLKAVFDSHNNN-KPNAIPNMYSLHSWIGLFVVCCFGLQWLFGFASFLCPKVGMAFRTSYMPVHTFWGVFLLVLATANALLGITEKAIFSKIP-----------YSDLPSEAYLLNFLGVSLVIFTGLVVYLVTKPEYKRQPSPDEDHEPLD--
>EOG091F03XZ|Lottia_gigantea|JG17_Hancockia_uncinata|TRANSCRIPT
-----------------------------------SPGSSSEMRVFTWLALLVQLVGVVAVVITAVWMGHYRGGFAWQSDPAHQFNYHPLFMVIGMIFLYADSILAYRVFRNDRKIIIKVLHACMHVAALIFASVGLKAVFDSHNNN-KPNAIPNMYSLHSWIGLFVVCCFGMQWLFGFASFLCPKVGMAFRTSYMPVHTFWGVFLLVLATANALLGITEKAIFSKIP-----------YSDLPSEAYLLNFLGVSLVIFTGLVVYLVTKPEYKRQPSPDEDHEPL---
>EOG091F03XZ|Lottia_gigantea|HW21_Tritonia_manicata|TRANSCRIPT
-------------------------------------ASSSDMRLFSWLALLVQLLGVVAVVIVAVWMGHYRGGFAWQSNPSVQFNYHPLFMVIGMIFLYADGILAYRVFRNDRKTMIKILHACLHVGALIFAAVGLKAVFDSHNL----QGLNNLYSLHSWIGLFVVVCFGLQWLLGFTSFLWPKFGMGFRTVYMSVHTFWGVGLLILATGNALIGIWEKVFFSKIK-----------FADLPSEAYLANFLGIILILFTGLVVYLVTKPEYKRQPSPEEDHVPL---
>EOG091F03XZ|Lottia_gigantea|NC08_Tritonia_hamnerorum|TRANSCRIPT
-----------------------------------SPSSSSDMRLFTWLALLVQLLGVVAVVVVAVWMGHYRGGFAWQSNPAIQFNYHPLFMVIGMIFLYADGILAYRVFRNDRKPVIKILHACMHVGALIFAGVGLKAVFDSHNL----QGVNNMYSLHSWIGLFVVVCFGLQWLMGFTAFLWPKFGMGFRTVYMSVHTFWGVGLLILATGNALIGIWEKVFFSKID-----------FANLPPEAYLANSLGIVLILFTGLVVYLVTKPEYKRQPSPEEDHVP----
>EOG091F03XZ|Lottia_gigantea|JG30_Tritonia_festiva|TRANSCRIPT
---------------------------------------SSDMRLFTWLALLVQLLGVVAVVIVAVWMGHYRGGFAWQSNPSVQFNYHPLFMVIGMIFLYADGILAYRVFRNDRKTMIKVLHACMHIGALIFAGVGLKAVFDSHNL----QDLNNLYSLHSWIGLFVVVCFGLQWLMGFTAFLWPKFGMAFRTLYMPVHTFWGVGLLILATGNALIGIWEKLTFSILK------D----LPHLPPEAYLANFLGVVLILFTGLVVYLVTKPEYKRQPSPEEDHVPL---
>EOG091F03XZ|Lottia_gigantea|NC07_Tritonia_diomedea|TRANSCRIPT
-------------------------------------ASSSDMRLFTWLALLVQLLGVVAVVIVAVWMGHYRGGFAWQSNPSVQFNYHPLFMVIGMIFLYADGILAYRVFRNDRKTMIKVLHACMHIGALIFAGVGLKAVFDSHNL----QDLNNLYSLHSWIGLFVVVCFGLQWLMGFTAFLWPKFGMVFRTLYMPVHTFWGVGLLILATGNALIGIWEKLSFSIPK------E----LAHLPPEAYLANFLGVVLILFTGLVVYLVTKPEYKRQPSPEEDHIPLD--
>EOG091F03XZ|Lottia_gigantea|HW18_Janolus_cristatus|TRANSCRIPT
---------------------------------------SSDMRLFTWLVLLVQLLGVVAVVITAVWMGHYRGGFAWQDDPGRQFNYHPLFMVMGMIFLYGDGILAYRVFRNDRKVIIKVLHASMHVAALIFAGVGLKAVFDSHNLA-KT-PVANMYSLHSWLGMFVVVCFGLQWVLGFTSFLWPKLGMAFRTVYMSVHVYWGVGLLILATANALLGITEKALFLKGV-----MT----YSELPSEAFLLNFLGVVLVLFTGLVVYLVTKPEYKRQPSAEEDHVP----
>EOG091F03XZ|Lottia_gigantea|JG19_Janolus_barbarensis|TRANSCRIPT
------------------------------------------------------------------------------------------------------------------------------------------------------------------------------------------------------------------------------------------------SELPSEAYLLNFLGVVLVLFTGLVVYLVTKPEYKRQPSPEEDHVP----
>EOG091F03XZ|Lottia_gigantea|JG28_Scyllaea_fulva|TRANSCRIPT
--------------------------------------------------------------------------FAWQSDPGHQFNYHPLFMVIGMIFLYADGILAYRVFRNDRKIIIKVLHGVMHVAALIFASVGLKAVFDSHNLN-EPKAIPNLYSLHSWIGIFVVVCFGLQWLLGFTAFLWPKLGMAFRSTYMSVHTFWGVFLLILATGNALIGITEKAIFSKIN-----------YSDLPSEAYLLNFLGVVLVVFTGLVVYLVTKPEYKRQPSPDEDHEP----
>EOG091F03XZ|Lottia_gigantea|JG11_Dondice_occidentalis|TRANSCRIPT
---------------------------------------------------------------------------------------------------------------------IKVLHACMHVAALIFASVGLKAVFDSHNLA-KP-AINNLYSLHSWMGIFVVICFGLQWLMGFTSFLWPKFGAAFRTLYMPAHTFWGVALLVLATATALLGIFEKAHFSLKG------T----YADLPSEAYLLNFLGLVLISFTGLVVYLVTKPEYKRQPSPDEEHMPLD--
>EOG091F03XZ|Lottia_gigantea|HW02_Berghia_verrucicornis|TRANSCRIPT
-------------------------------------ASSSDMRLFTWLVLFVQLLGVFAVVITAVWMGHYRGGFAWQSDPGLQFNYHPLFMVIGMIFLYADGILAYRVFRNDRKIIIKVLHACMHVAALIFASVGLKAVFDSHNLN-KP-PINNLYSLHSWMGLFVVVCFGLQWLMGFLSFLWPKFGAAFRTMYMPAHTFWGVALLVLATSTALLGIFEKAHFSLGK------D----YANLPSEAFLLNFLGIVLIAFTGLVVYLVTKPEYKRQPSPEEDHVPL---
>EOG091F03XZ|Lottia_gigantea|HW20_Spurilla_neapolitana|TRANSCRIPT
-------------------------------------ASSSDMRLFTWLVLFVQLLGVVAVVMTAVWMGHFRGGFAWQSDPGLQFNYHPLFMVIGMIFLYADGILAYRVFRNDRKIIIKVLHACMHIAALIFASVGLKAVFDSHNLA-KPTAIPNMYSLHSWMGIFVVVCFGLQWLMGFTSFLWPKFGAAFRTLYMPAHTFWGVFILVLATATALLGIFEKAHFVLKA------K----YSELPAEAYLLNFLGVVLIAFTGLVVYLVTKPEYKRQPSPDEDHMPL---
>EOG091F03XZ|Lottia_gigantea|JG12_Dondice_parguerensis|TRANSCRIPT
-------------------------------------------------------------------------------DPGLQFNYHPLFMVIGMIFLYADGILAYRVFRNDRKIIIKVLHACMHVAALIFASVGLKAVFDSHNLA-KP-AINNLYSLHSWMGI----------------------------------------------------------------------------------------------------------------------------
>EOG091F03XZ|Lottia_gigantea|HW17_Hermissenda_crassicornis|TRANSCRIPT
-------------------------------------ASSSDMRLFTWLVLFVQLLGVVAVVMTAVWMGHYRGGFAWQSDPGLQFNYHPLFMVIGMIFLYADGILAYRVFRNDRKVIIKVLHACMHIAALIFASVGLKAVFDSHNLA-KP-AINNLYSLHSWMGIFVVVCFGLQWLMGFTSFLWPKFGAAFRTMYMPAHQFWGVALLVLATATALLGIFEKAHFTLKG------K----YADLPSEAYLLNFLGIVLICFTGLVVYLVTKPEYKRQPSPDEEHMPLD--
>EOG091F03XZ|Lottia_gigantea|JG18_Hermissenda_opalescens|TRANSCRIPT
---------------------------------------SSDMRLFTWLVLFVQLLGVVAVVMTAVWMGHYRGGFAWQSDPGLQFNYHPLFMVIGMIFLYADGILAYRVFRNDRKVIIKVLHACMHIAALIFASVGLKAVFDSHNLA-KP-AINNLYSLHSWMGIFVVVCFGLQWLMGFTSFLWPKFGAAFRTMYMPAHQFWGVALLVLATATALLGIFEKAHFTLKG------K----YADLPSEAYLLNFLGIVLICFTGLVVYLVTKPEYKRQPSPDEEHMPL---
>EOG091F03XZ|Lottia_gigantea|NC05_Hermissenda_crassicornis|TRANSCRIPT
-------------------------------------ASSSDMRLFTWLVLFVQLLGVVAVVMTAVWMGHYRGGFAWQSDPGLQFNYHPLFMVIGMIFLYADGILAYRVFRNDRKVIIKVLHACMHIAALIFASVGLKAVFDSHNLA-KP-AINNLYSLHSWMGIFVVVCFGLQWLMGFTSFLWPKFGAAFRTMYMPAHQFWGVALLVLATATALLGIFEKAHFTLKG------K----YADLPSEAYLLNFLGIVLICFTGLVVYLVTKPEYKRQPSPDEEHMPL---
>EOG091F03XZ|Lottia_gigantea|JG29_Spurilla_braziliana|TRANSCRIPT
-------------------------------------ASSSDMRLFTWLVLFVQLLGVVAVVMTAVWMGHYRGGFAWQSDPGLQFNYHPLFMVIGMIFLYADGILAYRVFRNDRKIIIKVLHACMHIAALIFASVGLKAVFDSHNLA-KPKAIANLYSLHSWMGIFVVVCFGLQWLMGFTSFLWPKFGAAFRTLYMPAHTFWGVFILVLATATAVLGIFEKAHFVLKT------K----YAELPAEAYLLNFLGVVLIAFTGLVVYLVTKPEYKRQPSPDEDHMPL---
>EOG091F03XZ|Lottia_gigantea|HW12_Facelina_rubrovittata|TRANSCRIPT
-------------------------------------ATSSDMRLFTWLVLFVQLLGVVAVVMTAVWMGHYRGGFSWQSDPGLQFNYHPLFMVIGMIFLYADGILAYRVFRNDRKIIIKVLHACMHIAALIFASVGLKAVFDSHNLN-KPNAIPNLYSLHSWMGIFVVVCFGLQWLMGFTSFLWPKFGAAFRNAYMSVHTFWGVALLVLATSTALLGIFEKAHFTLKT------T----YANLPSEAYLINFLGLVLIIFTGLVVYLVTKPEYKRQPSPDEEHMPL---
>EOG091F03XZ|Lottia_gigantea|HW06_Cratena_peregrina|TRANSCRIPT
-------------------------------------ATSSDMRLFTWLVLFVQLLGVVAVVMTAVWMGHYRGGFSWQSDPGLQFNYHPLFMVIGMIFLYADGILAYRVFRNDRKIIIKVLHACMHVAALIFASVGLKAVFDSHNLA-KPEALANMYTLHSWMGIFVVVCFGLQWLMGFTSFLWPKFGAAFRNSYMSMHTFWGVALLVLATSTALLGIFEKAHFVLGK------K----YAERPSEAYLLNFLGLVLIMFTGLVVYLVTKPEYKRQPSPDEEHMPLD--
>EOG091F03XZ|Lottia_gigantea|HW05_Caloria_elegans|TRANSCRIPT
-------------------------------------ASSSDMRFFTWLVLFVQLLGVVAVVMTAVWMGHFRGGFSWQSEPGLEFNYHPLFMVIGMIFLYADGILAYRVFRNDRKIIIKILHGCMHIAALIFASVGLKAVFDSHNLH-KPKPINNLYSLHSWMGLFVVVCFGLQWLMGFLSFLVPKFGAAFRTTYMPVHTFWGVALLVLATATALLGIFEKAHFSLKA------T----YADLPSEAYLINFLGMVLIIFTGLVVYLVTKPEYKRQPSPDEEHMPL---
>EOG091F03XZ|Lottia_gigantea|JG25_Palisa_papillata|TRANSCRIPT
-----------------------------------------------------------------------------------------------------------------------------------------------------------------------------------------------------------------------------------------------YADLPSEAYLINFLGMVLIVFTGLVVYLVTKPEYKRQPSPDEEHMP----
>EOG091F03XZ|Lottia_gigantea|JG03_Austraeolis_stearnsi|TRANSCRIPT
-------------------------------------ASSSDMRFFTWLVLFVQLLGVVAVVMTAVWMGHFRGGFSWQSEPGLEFNYHPLFMVIGMIFLYADGILAYRVFRNDRKIIIKVLHAGMHIAALIFASVGLKAVFDSHNLH-KPKPINNVYSLHSWMGLFVVCSFGLQWLMGLTSFLWPKFGAAFRTAYMPVHTFWGVALLVLATATALLGIFEKAHFSLKG------T----YADLPSEAYLINFLGMVLIIFTGLVVYLVTKPEYKRQPSPDEEHMP----
>EOG091F03XZ|Lottia_gigantea|HW13_Favorinus_branchialis|TRANSCRIPT
--------------------------------------------------------------------------------------------------------------------------------------------------------------------------FGLQWVMGFASFLFPKFGAAFRNTYMQVHTFWGVALLVLATSTALMGIFEKANFSLKT------T----YADLPSEAYLLNFLGVVLICFTGLVVYLVTKPEYKRQPAPDEEHMPL---
>EOG091F03XZ|Lottia_gigantea|JG01_Aeolidiella_alba|TRANSCRIPT
-----------------------------------------------------------------------------------------------------------------------------------------------------------------------------------------------------------------------------------------------YADLPAEAYLVNFLGIVLICFTGLVVYLVTKPEYKRQPSPDEDHVPL---
>EOG091F03XZ|Lottia_gigantea|NC01_Armina_californica|TRANSCRIPT
-------------------------------------SSSAGMHIFTWLVLLVQLLGVVAVVITAVWMGHYRGGFAWQSDPGLQFNYHPLFMIIGMVFLYADGILAYRVFRNDRKIIIKVLHACMHIAALLFAAVGLKAVFDSHNLN-KP-PINNMYSLHSWIGIFVVVCFGLQWLMGFTSFLWPKFGMAFRTAYMPVHSYWGIGLLILATANALLGITEKAYFALPK------T----YKNLPSEAYLLNSLGVILVLFTGLVVYLVTKPEYKRQPSPEEDHIPL---
>EOG091F03XZ|Lottia_gigantea|JG10_Dirona_picta|TRANSCRIPT
----------------------------------------------------------------AVWMGHYRGGFAWQSDPGHQFNYHPLFMIIGMVFLYADGILAYRVFRNDRKVIIKVLHASMHVAALIFASVGLKAVFDSHNLN-KP-PIPNMYSLHSWIGLFVVVCFGLQWVMGFTSFLWPKFGMAFRTYYMSVHVYWGVALLVLATGNALLGITEKAFF-----------------------------------------------------------------
>EOG091F03XZ|Lottia_gigantea|HW15_Flabellina_babai|TRANSCRIPT
----------------------------------------------------------------------------WQSDPDHQFNYHPLFMVIGMIFLYGDGILAYRVFRNDRKVIIKVLHACMHVAALIFASVGLKAVFDSHNLH-KPKPIPNMYSLHSWLGIFIVVAFGLQWILGFTSFLWPKLGMAVRNSYMPLHTFWGVFLLILATGNALLGINEKTSFALGD------A----YANLPSEAYLINFLGIVLIVFTGLVVYLVTKPEYKRQPSPEEEHVPLD--
>EOG091F03XZ|Lottia_gigantea|JG16_Flabellina_iodinea|TRANSCRIPT
-------------------------------------ASSSDMRLFTWLVLLVQLLGVVAVVITAVWMGHYRGGFAWQSDPAHEFNYHPLFMVIGMVFLYADGILAYRVFRNDRKIIIKILHASMHVAALIFASVGLKAVFDSHNLN-KPNAIKNMYSLHSWLGIFVVVCFGLQWVMGFASFLFPKFGMAFRTAYMPAHTFWGVGLLILATANALLGITEKAYFSLPL-----------YHDLPSEAYLLNSLGVILIMFTGLVVYLVTKPEYKRQPSPEEDHIPL---
>EOG091F03XZ|Biomphalaria_glabrata|NC04_Fiona_pinnata|TRANSCRIPT
--------------------------------------NSSDMRVFTWLVLLVQLLGVVAVVLTAVWMGHYRGGFAWHSDPAHQFNYHPLFMVIGMVFLQADAILAYRVFRNDRKTIIKILHAGMHVAALI--------------------------------------------------------------------------------------------------------------------------------------------------------------
>EOG091F03XZ|Lottia_gigantea|JG08_Dendronotus_venustus|TRANSCRIPT
-----------------------------------RSASSSDMRLFTWLVLLVQLLGVVAVVITAVWMGHYRGGFAWQSDPTHQFNYHPLFMVIGMVFLYADGILAYRVFRNDRKIIIKVLHAGMHVGALIFSGVGLKAVFDSHNLH-KP-AIANVYSLHSWIGIFVVTCFGLQWLLGFVCFMWPKMSMGFRTFYMSVHTFWGVFILVLATGNCLLGINEKVSFSKID-----------YASLPSEAYLVNFLGIVLISFTGLVVYLVTKPEYKRQPSPDEGHEP----
>EOG091F03XZ|Biomphalaria_glabrata|JG05_Bornella_anguilla|TRANSCRIPT
---------------------------------DRSAASSSDMRLFTWLVLGVQLLGVVAVVITAVWMGHYRGGFAWQSDPALQFNYHPLFMVIGMIFLYADAI-----------------------------------------------------------------------------------------------------------------------------------------------------------------------------------------
>EOG091F03XZ|Lottia_gigantea|JG23_Melibe_leonina|TRANSCRIPT
-------------------------------------ASSSDMRLFTWLVLLVQLLGVVAVVITAVWMGHYRGGFAWQSDPAKEFNYHPLFMVIGMIFLYADGILAYRVFRNDRKIMIKILHASMHVAALVFASVGLKAVFDSHNLP-EK-SIPNLYSLHSWIGLFVVVCFGLQWVFGFIAFLFPKLSMGVRMFYMSVHTYWGVFLLVLATATALMGITEKAFFSLKAPNEE--N----YSQLPSEAYLLNFLGVLLVAFTALVVYLVTKPEYKRQPSPDEDHEPLD--
>EOG091F03XZ|Lottia_gigantea|JG07_Cuthona_albocrusta|TRANSCRIPT
-----------------------------------------------------------------------------------------------------------------------------------------------------------------------------------------------------------------------------------K------T----YAKLPSEAYLINFLGLSLVVFTALVVYLVTKPEYKRQPSPDEEHVPL---
>EOG091F03XZ|Lottia_gigantea|HW07_Cuthona_caerulea|TRANSCRIPT
-------------------------------------SSSSDMRMFTGLVLVVQLIGVLAVVLTAVWMGHYRGGFAWQSDPTREFNYHPLFMIIGMVFLQADAILAYRVFRNDRKVIIKILHAAMHIAALLFASVGLKAVFDSHNLK-NP-PTPNLYSLHSWLGIFVVACFGLQWVMGFLSFLFPIFGMAFRTSYLSVHTFWGVGLLVLSSATALLGITEKTQFSIPK------E----YSKLPPEAYLINFLGLSLVVFTALVVYLITKPEYKRQPSPDEEHVPL---
>EOG091F03XZ|Lottia_gigantea|JG26_Phestilla_sp|TRANSCRIPT
-------------------------------------SSSSDMRVFTGLVLVVQLLGVVAVVLTAVWMGHYRGGFAWQSDVSIEFNYHPLFMVIGMIFLQADSILAYRVFRNDRKIVIKILHACMHVASLIFAGVGLKAVFDSHNLK-SP-PSPNLYTLHSWVGLFVVVCYGLQWVMGFLSFLVPKFGMAFRTSYLSVHTFWGIALFVLSAATALMGIVEKTLFSIST------T----YSKRPAEGYVINFLGISLIMFTGLVVYLVTKPEYKRQPSPDEEHVPL---
>EOG091F03XZ|Lottia_gigantea|HW10_Embletonia_pulchra|TRANSCRIPT
-------------------------------------ATASDMRLFTGLVLVVQLLGVIAVVITAVWMGHYRGGFAWQGDPGHQFNYHPLFMVIGMIFLYADGILAYRVFRNDRKIIVKVLHACMHVAALIFASVGLKAVFDSHNLP-SP-SIPNMYSLHSWIGLFVVVCFGLQWVCGFAAFLLPTLGRAYQIMYMPLHTYWGIGLLVLATANCLLGITEKVMFSIKD------T----YPQRVPEAYLVNFLGVILILFTGLVIYLVTKPEYKRQPSAEEDHVPL---
>EOG091F03XZ|Biomphalaria_glabrata|HW01_Armina_tigrina|TRANSCRIPT
MYF------------------------------ERNSASSTGMHIFTWLVLLVQLLGVVAVVITAVWMGHYRGGFAWQSDPGLQFNYHPLFMIIGMVFLYADGILAYRVFRNDRKIIIKTLHACMHIAALIFAAVGLKAVFDSHNLA-KPHPINNMY-LHSWIGIFVVSCFGIQ-------------------------------------------------------------------------------------------------------------------
>EOG091F03XZ|Lottia_gigantea|HW11_Eubranchus_exiguus|TRANSCRIPT
-----------------------------------------EMRLFTWLVLAVQLLGVVAVVLTAVWMGHFRGGFAWQSDPSHQFNYHPLFMIIGMVFLQADAILAYRVFRNDRKVTIKVLHAAMHIAALVFASVGLKAVFDSHNLA-TPKPLPNLYSLHSWIGLFIVICFGCQWVMGFASFLFPKFGMAMRTTYLSVHTVWGVGLLVLSSVNSLIGITEKALFSIKD------T----YPSLPAEAYLLNSLGLVIVVFTALVVYLVTKPEYKRPPAPEEDHVPLD--
>EOG091F03XZ|Lottia_gigantea|NC03_Doris_kerguelenensis|TRANSCRIPT
----------------------------------GNTASSSDLRYFNWLVLVVQILGVVSVIITAVWMGHFRKGFAWQSDPSLEFNYHPLFMVIGMVFLYADAVLAYRVFRNDRKIYIKVLHACMHASALIFASVGLKAVFDFHNLN-KD-PIPNLYSLHSWLGLFTVIAFGLQWVLGFASFLFPKFGMAFRTAYMPYHQFWGV-------------------------------------------------------------------------------------
>EOG091F03XZ|Lottia_gigantea|NC06_Pleurobranchaea_californica|TRANSCRIPT
----------------------------------GSLTSSSDLRYFNWLVVVVQVFGVVAVVITAVWMGHYRGGFAWQSDPAHEFNYHPLFMIIGMVFLYADGILAYRVFRNDRKIWIKIVHATIHISALIFASVGLKAVFDSHNLA-KP-AVPNLYSLHSWIGLFVVVCFGLQWVLGFVSFMWPKMGMAARTMYMPYHTFWGVTLLIMATAAALTGITEKAIFTSKL-----FN----YSNLPPEGILINCLGGVLIVFTGLVVYLVTKPEYKRLPSPEEEHVTI---
>EOG091F03XZ|Lottia_gigantea|HW03_Berthella_plumula|TRANSCRIPT
----------------------------------GSLTSSSDLRYFNWLVVVVQIFGVVAVVITAVWMGHYRGGFAWQSDPDHEFNYHPLFMIIGMVFLYADGILAYRVFRNDRKLLIKIVHACIHICALIFASVGLKAVFDSHNLHPKG-AIPNLYSLHSWIGLFVVVCFGLQWVLGFVSFMWPKLGMAARSLYMPYHTFWGVTLLIMATAAALTGITEKAFFSVSE----HFQ----YKNLPPEGILINCLGAVLIIFTGLVVYLVTKPEYKRMPSPEEEHVPL---
>EOG091F03XZ|Lottia_gigantea|HW04_Calmella_cavolinii|TRANSCRIPT
-------------------------------------ASSADMRYFNWLVLLVQLLGVVSVVITAVWMGHFQGGFAWTSDPAREFSYHPLFMVIGMIFLYADGILAYRVFRNDRKFYIKVLHAGMHVAALVFASVGLKAVFDSHNLV-DP-PVANLYSLHSWLGLLVVIGFGLQWVLGFASFMVPWLGMSLRTLYMPYHTFWGVTLLILATATALMGITEKAIFGNPK---N--G----YSSHSREGTLVNCLGLILVIFTGLVVYLVTKPEYKRQPAPDEEHVPL---
>EOG091F03XZ|Lottia_gigantea|HW19_Polycera_quadrilineata|TRANSCRIPT
---------------------------------------SSEMRYFNWLVVFVQVLGVMAVVITAVWMGHYRGGFAWQSDPEHEFNYHPLFMVIGMIFLYADGILAYRVFRNDKKIIIKILHASMHVGALVFASVGLKAVFDSHNLH-EP-PLRNLYSLHSWLGLFVVVCFGLQWLMGFTFFLYPKMGQGMRSRLMPYHTFCGIALLILATGVALMGITEKAIFGNAD-----IK----YTSFSSEAILINCLGVVLVLFTGTVIYLVTKPEFKRQPSPEEDHVPLD--
>EOG091F03XZ|Lottia_gigantea|NC02_Bathydoris_clavigera|TRANSCRIPT
---------------------------------------SSELRYFNWLVVLVQVVGVVAVVITAVWMGHYRGGFAWQSDPAHQFNYHPLFMIIGMVFLLADGILAYRVFRNDRKIYIKILHACIHVAALIFASVGLKAVFDFHNLH-DP-PIANLYSLHSWLGICVIICFGLQWLIGLVAFLCPKVGQTYRTLLMPYHQYFGMALLVLATATALLGIQEKVGFISQS-----IS----YPDLPSEGVLINFLGLVLVLFTGLVIFLVSKPEYKRQPSPDEDHEPL---
>EOG091F03XZ|Lottia_gigantea|JG06_Catriona_columbiana|TRANSCRIPT
------------------------------------------MYAVTGLSLLVQVLGIGAIVLTAVWMSHYQGGFAWQENPAVEFNYHPVFMITGMVFLQADAILAYRVFAGSKKIVIKILHAFMHAAALIFASVALKAVYDSNNLN-NP-PFTNLYTLHSWLGIFVVTCFGLQWVLGFLAFMFPKFSMSIRSTYLSIHTFWGIGLLVLATATALLGISEKASFSFPN------ADNKTYDQLPPEAYLINFLGLLLVAFTALVVFIVTKPEYKRPSIPDEEYLPL---
>EOG091F03XZ|Lottia_gigantea|JG32_Unidentia_angelvaldesi|TRANSCRIPT
----------------------------------------------------------------------------------------------------------------------------------------------------------NMYSLHSWLGLFVVVCFGLQWVLGFASFLFPKLGAAFRNSYMSVHTFWGVCLLVLATANALLGITEK--------------------------------------------------------------------
>EOG091F03XZ|Lottia_gigantea|LotgiG236962
MDMI------------------------------GKPARSSDMKYFTWLVLLAQVFGLTAVVLVAVWMGHFQQGFAWQSNPGLEFNYHPLFMVIGMIFLYSDAILAYRVFRNDKKMYIKLLHAGMQITALIFVAVGLKAVFDSHNLK-KPDPIPNLYTLHSWLGLITVILFGLQWVGGFATFLFPKAGMATRIMALPHHQFWGIAILCFAAATACMGITEKCIFSIKD----YSQ-------RPTQAYVANFLGLMIVCLVTTVIYIVTRPEYKRPPAPEEDHVPLEEN
>EOG091F03XZ|Lottia_gigantea|JG02_Antaeolidiella_chromosoma|TRANSCRIPT
---------------------------------------------------------------------------------------------------------------------------------------------------------------------------------GFTSFLWPRFGAAFRTFYMPAHTFWGTALLVLATATALLGIFEKTYFSIKS------T----YSQLPAEGYLINFLGLTLILFTGLVVYLVTKPEYKRQPSPEEDHVPL---
>EOG091F03XZ|Crassostrea_gigas|CGI_10017832
MHRREMVLGENWSHASMVTGLPKIFQNQKMENSDRR-EQQGSLAFFTVLILVIQVLGLTAVILVAVWMGSFRGGFAWQSDPAHEFNYHPVFMVTGMIFLYSDAILTYRVFRNAKKTYLKAIHGIIQGVVLIFAGVGLKAAFDSHNLK-NP-PIPNLYSLHSWIGLITVILFALQWLSGLISFVAPKLSMGARQTYMPHHVFWGLAILCLAGASALTGITEKALFTDFFAHMKYSS-------FVTETYIINFLGLTILTLVVLVVYVVTRPEYKRQPSAEEEHIQLVQ-
