# Supplementary material for: Transcriptomics provides a robust framework for the relationships of the major clades of cladobranch sea slugs (Mollusca, Gastropoda, Heterobranchia), but fails to resolve the position of the enigmatic genus Embletonia
Source: BMC Ecol Evol. 2021 Dec 28;21:226. doi: 10.1186/s12862-021-01944-0 (PMC8895541; doi:10.1186/s12862-021-01944-0)
Supplement: Supplementary file 6 — Additional file 6. Archive S4: Unmasked multiple sequence alignments on amino acid level including Doris kerguelenensis and Calmella cavolini prior to the removal of outliers. [file 12862_2021_1944_MOESM6_ESM.zip › Archive_S4/Alignments/EOG091F00B1.aa.fasta]

>EOG091F00B1|Biomphalaria_glabrata|BGLTMP013921
M-------KGL---EILGYGSFRHLHATAFAAAKTAPMSRFEPDQSIDYDKLKHKVQIVKNKLGRPLTLSEKVLYGHLDDPKNQDIKRGESYLKLRPDRVAMQDATAQMAMLQFISSGLPKVAVPSTIHCDHLIEAQLGGDKDLNRAKEINKEVYDFLATASAKFGVGFWKPGSGIIHQIVLENYGYPGVLLIGTDSHTPNGGGLGGLCIGVGGADAVDVMANIPWELKCPKVIGVKLTGQLSGWTSAKDVILKLAGILTVKGGTGAIVEYFGPGVDSISCTGMGTICNMGAEIGATTSIFPYNHRMQDYLKATNREAIASLANEYKDLLSSDANAQYDQLIEINLSELEPHVNGPFTPDLATPISKLGQVAKEKGWPLDVKVGLIGSCTNSSYEDMGRSASIAKQALDHGA-------------------------TVLRQIGGVVLANACGPCIGQWDRRDVKKGVKNTIVSSYNRNFTGRNDANPATHAFVTSPELVTALAIAGDLSFNPLTDSLTGQNGEKFKLQCPTAEELPKAGFDPGEDTYQAPPTDSSSVNVVVAPDSKRLQLLTPFDKWDGKDLEDLIILIKAKGKCTTDHISAAGQWLKYRGHLDNISNNLLIGAVNIENNEMNKVTNQLTGDSGAVPDTARYYKANKQGWVVIGDENYGEGSSREHAALEPRHLGGRAIIVKSFARIHETNLKKQGLLPLTFSNPADYDKIQPSDRISLVGLKDLAAGKPVECHIKHKDGSVDKIQLKHTMNAGQIEWFRAGSALNRMAEIAKQK
>EOG091F00B1|Lottia_gigantea|HW09_Doto_sp|TRANSCRIPT
R-------KGF---ELLGNGSACMFRTSSCAAAKTAPMSRFEPDKVIDYDKIEHKVKIVKDRLGRPLTLSEKILYGHLDDPKNQEITRGSSYLKLRPDRVAMQDATAQMAMLQFISSGLPKVAVPSTIHCDHLIQAQVGGEADLKRAKDINKEVYDFLATASAKYGVGFWKPGSGIIHQIVLENYGFPGVLLIGTDSHTPNGGGLGGLCIGVGGADAVDVMANIPWELQCPKVIGVKLTGELSGWTSPKDIILKVADILTVKGGTGAIVEYFGPGVDSISCTGMGTICNMGAEIGATTSVFPYNHRMQDYLKATGREAIASIANDYKGLLSSDPNAHYDQLIEINLSELEPHVNGPFTPDLAHPISKLGQTAKEKGWPMDIKVGLIGSCTNSSYEDMGRSVSIAKQALAKGVKAKSAFTITPGSEQIRATIERDGMAKVLRDIGGVVLANACGPCIGQWDRQDVKKGEKNTIVSSYNRNFTGRNDANPATHAFVTSPELVTALALAGDLSFNPLTDDLVGADGQKFKLQSPSGDELPSKGFDPGEDTYQAPPSDSSSVSVNVSPESQRLQLLSPFDKWNGKDLEDMVVLIKVKGKCTTDHISAAGQWLKYRGHLDNISNNLLIGAVNIENDEMNKVTNQLTGESGGVPDTARKYKAQKVGWVVVGDDNYGEGSSREHAALEPRHLGGRAIIVKSFARIHETNLKKQGMLPLTFSSPSDYDKIQPSDRISLMGLKDLRPGKQVECVLKHKDGSVDKIQLNHTMNEGQISWFQAGSALNHMAQ-----
>EOG091F00B1|Lottia_gigantea|JG13_Doto_lancei|TRANSCRIPT
R-------KGF---ELLGNGSACMFRTSSCAAAKTAPMSRFEPDKVIDYDKIEHKVKIVKDRLGRPLTLSEKILYGHLEDPKNQEITRGSSYLKLRPDRVAMQDATAQMAMLQFISSGLPKVAVPSTIHCDHLIQAQVGGEADLKRAKDINKEVYDFLATASAKYGVGFWKPGSGIIHQIVLENYGFPGVLLIGTDSHTPNGGGLGGLCIGVGGADAVDVMANIPWELQCPKVIGVKLTGELSGWTSPKDIILKVADILTVKGGTGAIVEYFGPGVDSISCTGMGTICNMGAEIGATTSVFPYNHRMQDYLKATGREAIASIANDYKGLLSSDPNAHYDQLIEINLSELEPHVNGPFTPDLAHPISKLGQTAKEKGWPMDIKVGLIGSCTNSSYEDMGRSVSIAKQALAKGVKAKSAFTITPGSEQIRATIERDGMAKVLRDIGGVVLANACGPCIGQWDRQDVKKGEKNTIVSSYNRNFTGRNDANPATHAFVTSPELVTALALAGDLSFNPLTDDLVGADGQKFKLQGPSGDELPSKGFDPGEDTYQAPPSDSSSVSVNVSPESQRLQLLSPFDKWDGKDLEDMVVLIKVKGKCTTDHISAAGQWLKYRGHLDNISNNLLIGAVNIENDEINKVTNQLTGESGGVPDTARKYKAQKVGWVVVGDDNYGEGSSREHAALEPRHLGGRAIIVKSFARIHETNLKKQGMLPLTFSSPSDYDKIQPSDRISLVGLKDLRPGKQVECVLKHKDGSVDKIQLNHTMNEGQISWFQAGSALNHMAQ-----
>EOG091F00B1|Biomphalaria_glabrata|NC01_Armina_californica|TRANSCRIPT
--------KGY---DLLGNGSARFIRTSTCAAAKTAPMSRLEPDKVIDYDKIEHKVKVVKDRLGRPLTLSEKILYGHLDDPKNQEIVRGKSYLKLRPDRVAMQDATAQMAMLQFISSGLPKVAVPSTIHCDHLIQAQVGGEADLQRAKEINKEVYDFLATASAKYGVGFWKPGSGIIHQIVLENYGFPGVLLIGTDSHTPNGGGLGGLCVGVGGADAVDVMANIPWELQCPKVIGVKLTGELSGWTSPKDIILKVADILTVKGGTGAIVEYFGPGVDSISCTGMGTICNMGAEIGATTSVFPYNHRMQDYLKATNREGIASLANEYKGLLSSDPNAHYDQLIEINLSELEPHVNGPFTPDLAHPISKLGQTAKEKGWPMDVKVGLIGSCTNSSYEDMGRSVSIAKQALAKGV-------------------------KVLRDIGGVVLANACGPCIGQWDRKDVKKGEKNTIVSSYNRNFTGRNDANPATHAFVTSPELVTALAIAGDLSFNPLTDELTGADGKKFKFQSPTGDELPTKGFDPGEDTYQAPPADNASVNVNVSPESKRLQLLSPFDKWNGKDLEDMVVLIKVKGKCTTDHISAAGQWLKYRGHLDNISNNLLIGAVNIENDEMNKVTNQLTGEAGNVPDTARYYKANNTGWVVVGDENYGEGSSREHAALEPRHLGGRAIIVKSFARIHETNLKKQGMLPLTFSNPSDYDKIQPSDKISLIGLKELTPGKPVECQIKHKDGSVDKIHLLHTMNEGQIAWFQAGSALNHM-------
>EOG091F00B1|Biomphalaria_glabrata|HW01_Armina_tigrina|TRANSCRIPT
--------KGF---DLLGNGSARFIRTSTCAAAKTAPMSRLEPDKVIDYDKIEHKVKIVKDRLGRPLTLSEKILYGHLDDPKNQEITRGKSYLKLRPDRVAMQDATAQMAMLQFISSGLPKVAVPSTIHCDHLIQAQVGGEADLKRAKDINKEVYDFLATASAKYGVGFWKPGSGIIHQIVLENYGFPGVLLIGTDSHTPNGGGLGGLCIGVGGADAVDVMANIPWELQCPKVIGVKLTGELSGWTSPKDIILKVADILTVKGGTGAIVEYFGPGVDSISCTGMGTICNMGAEIGATTSVFPYNHRMQDYLKATNREAIASLANEYKGLLSSDPNAHYDQLIEINLSELEPHVNGPFTPDLAHPISKLGQTAKEKGWPMDVKVGLIGSCTNSSYEDMGRSVSIAKQALEKGV-------------------------KVLREIGGVVLANACGPCIGQWDRKDVKKGEKNTIVSSYNRNFTGRNDANPATHAFVTSPELVTALAIAGDLSFNPLTDELTGADGKKFKFQSPSGDELPTKGFDPGEDTYQAPPVDSTSVKVNVSPESQRLQLLSPFDKWNGKDLEDMVVLIKVKGKCTTDHISAAGQWLKYRGHLDNISNNLLIGAVNIENNEMNKVTNQLNGDSSNVPDTARYYKANKTGWVVVGDENYGEGSSREHAALEPRHLGGRAIIVKSFARIHETNLKKQGMLPLTFSSPADYDKIQPSDRISLVGLKELTPGKPLECQIKHKDGSIDKIHLNHTMNEGQIAWFQAGSALNHMAE-----
>EOG091F00B1|Biomphalaria_glabrata|JG32_Unidentia_angelvaldesi|TRANSCRIPT
--------KGF---DFFGYGASRYFRTTACTAAKTAPMSRFEQDKVIDYDKIDYKVKIVKERLGRPLTLSEKILYGHLDDPKNQEIERGKSYLKLRPDRVAMQDATAQMAMLQFISSGLPKVAVPSTIHCDHLIQAQVGGEEDLQRAKELNKEVYDFLATASAKYGVGFWKPGSGIIHQIVLENYGFPGVLLIGTDSHTPNGGGLGGLCIGVGGADAVDVMANIPWELQCPKVIGVKLTGELNGWTSPKDVILKVAGILTVKGGTGAIVEYFGPGVDSISCTGMGTICNMGAEIGATTSVFPYNHRMQDYLKATGRDGIASLANEYKGLLSSDPNAHYDQLIEINLSELEPHVNGPFTPDLAHPISQLGKTAQEKGWPMDIRVGLIGSCTNSSYEDMGRSVSVAKQALEKGV-------------------------KVLREIGGVVLANACGPCIGQWDRKDVKKGEKNTIVSSYNRNFTGRNDANPATHAFVTSPELVTALAIAGDLSFNPLKDELTGADGKKFKLQSPSGDELPTKGFDPGEDTYQAPPADSSSVKVDVSPESQRLQLLSPFDKWNGKDLEDMVVLIKVKGKCTTDHISAAGQWLKYRGHLDNISNNLLIGAVNIENDEMNKVTNHLTGDTGSVPDTARYYKANKTGWVVVGDDNYGEGSSREHAALEPRHLGGRAIIVKSFARIHETNLKKQGMLPLTFSNPSDYDKIQPTDKVSLVGLNNLTPGKPLECHLKHKDGSVDKIQLNHTMNSGQIAWFKAGSALNHMA------
>EOG091F00B1|Biomphalaria_glabrata|HW05_Caloria_elegans|TRANSCRIPT
--------KGF---DLFSNGSARYIRTSTFAAAKTAPMSRFEPEKVIDYDKIEYKVKIVKERLGHPLTLSEKILYGHLDDPKNQDIKRGQSYLKLRPDRVAMQDATAQMAMLQFISSGLPKVAVPSTIHCDHLIQAQVGGEKDLARAKDLNREVYDFLATASAKYGVGFWEPGSGIIHQIVLENYGFPGVLLIGTDSHTPNGGGLGGLCIGVGGADAVDVMANIPWELQCPKVIGVKLTGELKGWTSPKDVILKVAGILTVKGGTGAIVEYFGPGVDSISCTGMGTICNMGAEIGATTSVFPYNHRMQDYLKATGRDGIASLANEYKGLLSSDPNAHYDQLIEINLSELEPHVNGPFTPDLAHPISQLGKVAKEKGWPMDIKVGLIGSCTNSSYEDMGRSVSVAKQALAKGV-------------------------KVLRDIGGVVLANACGPCIGQWDRQDVKKGEKNTIVSSYNRNFTGRNDANPATHAFVTSPELVTALAIAGDLNFNPLTDELIGADGKKFKFHSPSGDELPTKGFDPGENTYQAPPADSSSVKVNVASDSLRLQLLSPFDKWDGKDLEDMVVLIKVKGKCTTDHISAAGQWLKYRGHLDNISNNLLIGAINIENDEMNKVTNQLTGSSGTVPETARDYKAKKTGWVVVGDDNYGEGSSREHAALEPRHLGGRAIIVKSFARIHETNLKKQGMLPLTFSSPSDYDKIQPDDKVSLVGLKNLTPGKPVECHLKHKDGSVDKINLNHTMNEGQIAWFKAGSALNHMA------
>EOG091F00B1|Biomphalaria_glabrata|JG21_Limenandra_confusa|TRANSCRIPT
--------KGF---DLFSNGSARYFRTSTIAAAKTAPMSRFEQDKVIDYDKIEHKVKIVKDRLGRPLTLSEKILYGHLDDPKNQDIERGKSYLKLRPDRVAMQDATAQMAMLQFISSGLPKVAVPSTIHCDHLIQAQVGGEQDLERAKNLNKEVYDFLATASAKYGVGFWKPGSGIIHQIVLENYGFPGVLLIGTDSHTPNGGGLGGLCIGVGGADAVDVMADIPWELQCPKVIGVKLTGELNGWTSPKDVILKVAGILTVKGGTGAIVEYFGPGVDSISCTGMGTICNMGAEIGATTSVFPYNHRMQDYLKATGREGIASLANEYKELLSSDPNAHYDQLIEINLSELEPHVNGPFTPDLAHPISQLGKVAKEKGWPMDIRVGLIGSCTNSSYEDMGRSVSVAKQALDKGV-------------------------KVLRDIGGVVLANACGPCIGQWDRQDVKKGEKNTIVSSYNRNFTGRNDANPATHAFVTSPELVTALAIAGDLDFNPLTDELTGADGKKFKLESPSGDELPTKGFDPGEDTYQEPPSDSSAVKVDVAPDSQRLQLLSPFDKWDGKDLEDMVVLIKVKGKCTTDHISAAGQWLKYRGHLDNISNNLLIGAVNIENDEMNKVTNQLTGQSGSVPDTARDYKANKTGWVVVGDDNYGEGSSREHAALEPRHLGGRAIIVKSFARIHETNLKKQGMLPLTFSNPSDYDKIQPTDRVSLVGLNNLAPGKPVECHLKHKNGSIDKISLNHTMNEGQIAWFKAGSALNHMAQ-----
>EOG091F00B1|Biomphalaria_glabrata|JG25_Palisa_papillata|TRANSCRIPT
--------KGF---DLFSNGSARYIRTSTFAAAKTAPMSRFEPDKVIDYDKIEYKVKVVKERLGRPLTLSEKILYGHLDDPKNQDIVRGKSYLKLRPDRVAMQDATAQMAMLQFISSGLPKVAVPSTIHCDHLIQAQVGGEKDLERAKNLNKEVYDFLATASAKYGVGFWKPGSGIIHQIVLENYGFPGVLLIGTDSHTPNGGGLGGLCIGVGGADAVDVMANIPWELQCPKVIGVKLTGELSGWTSPKDVILKVAGILTVKGGTGAIVEYFGPGVDSISCTGMGTICNMGAEIGATTSVFPYNHRMQDYLKATGREGIASLANEYKGLLSSDSNAHYDQLIEINLSQLEPHVNGPFTPDLAHPISQLGKTAQEKGWPMDIRVGLIGSCTNSSYEDMGRSVSVAKQALDKGV-------------------------KVLRDIGGVVLANACGPCIGQWDRQDVKKGEKNTIVSSYNRNFTGRNDANPATHAFVTSPELVTALAIAGDLNFNPLTDELTGADGKKFKLQSPSGDELPTRGFDPGEDTYQEPPSDSSAVKVDVAPDSQRLQLLSPFDKWDGKDLEDMVVLIKVKGKCTTDHISAAGQWLKYRGHLDNISNNLLIGAVNIENDEMNKVTNQLTGLSGSVPDTARDYKAKKTGWVVVGDDNYGEGSSREHAALEPRHLGGRAIIVKSFARIHETNLKKQGMLPLTFSNPSDYDKVQPSDRVSLVGLKNLTPGKPVECHLKHKNGSVDKISLNHTMNEGQIAWFKAGSALNHM-------
>EOG091F00B1|Biomphalaria_glabrata|JG03_Austraeolis_stearnsi|TRANSCRIPT
--------KGF---DLFSNGSARYIRTSTFAAAKTAPMSRFESDKVIDYDKIEYKVKVVKERLGRPLTLSEKILYGHLEDPKNQDIVRGKSYLKLRPDRVAMQDATAQMAMLQFISSGLPKVAVPSTIHCDHLIQAQVGGEKDLERAKNLNKEVYDFLATASAKYGVGFWKPGSGIIHQIVLENYGFPGVLLIGTDSHTPNGGGLGGLCIGVGGADAVDVMANIPWELQCPKVIGVKLTGELSGWTSPKDVILKVAGILTVKGGTGAIVEYFGPGVDSISCTGMGTICNMGAEIGATTSVFPYNHRMQDYLKATGREGIASLANEYKGLLSSDSNAHYDQLIEINLSELEPHVNGPFTPDLAHPISQLGKIAQEKGWPMDIRVGLIGSCTNSSYEDMGRSVSVAKQALDKGV-------------------------KVLRDIGGVVLANACGPCIGQWDRQDVKKGEKNTIVSSYNRNFTGRNDANPATHAFVTSPELVTALAIAGDLNFNPLTDELTGADGKKFKLQSPSGDELPTRGFDPGEDTYQEPPSDSSAIKVDVSPDSQRLQLLSPFDKWDGKDLEDMVVLIKVKGKCTTDHISAAGQWLKYRGHLDNISNNLLIGAVNIDNDEINKVTNQLTGLSGSVPDTARDYKAKKTGWVVVGDDNYGEGSSREHAALEPRHLGGRAIIVKSFARIHETNLKKQGMLPLTFSNPSDYDKIQPNDRVSLVGLKNLTPGKPVECHLKHKNGSVDKISLNHTMNEGQIAWFKAGSALNHMA------
>EOG091F00B1|Biomphalaria_glabrata|JG02_Antaeolidiella_chromosoma|TRANSCRIPT
--------KGF---DLFCNGSARYIRTSAFAAAKTAPMSRFEPDKVIDYDKIEHKVKIVKDRLGRPLTLSEKILYGHLDDPKNQDIVRGKSYLKLRPDRVAMQDATAQMAMLQFISSGLPKVAVPSTIHCDHLIQAQVGGEQDLERAKNLNKEVYDFLATASAKYGVGFWKPGSGIIHQIVLENYGFPGVLLIGTDSHTPNGGGLGGLCIGVGGADAVDVMANIPWELQCPKVIGVKLTGELSGWTSPKDVILKVAGILTVKGGTGAIVEYFGPGVDSISCTGMGTICNMGAEIGATTSVFPYNHRMQDYLKATGREGIASLANEYKGLLSSDPNAHYDQLIEINLSELEPHVNGPFTPDLAHPISQLGKIAQEKGWPMDIRVGLIGSCTNSSYEDMGRSVSVAKQALDRGV-------------------------KVLRDIGGVVLANACGPCIGQWDRQDVKKGEKNTIVSSYNRNFTGRNDANPATHAFVTSPELVTALAIAGDLNFNPLTDELTGADGKKFKLESPSGDELPTKGFDPGEDTYQEPPSDSSSVKVDVAQDSQRLQLLSPFDKWNGKDLEDMVVLIKVKGKCTTDHISAAGQWLKYRGHLDNISNNLLIGAVNIENDEMNKVTNQLSGASGTVPDTARDYKAKKTGWVVVGDDNYGEGSSREHAALEPRHLGGRAIIVKSFARIHETNLKKQGMLPLTFSSPSDYDKIQPDDRVSLVGLSQLSPGKPVECHLKHKDGSVDKISLNHTMNEGQIAWFKAGSALNHMA------
>EOG091F00B1|Biomphalaria_glabrata|JG20_Learchis_evelinae|TRANSCRIPT
--------KGF---DLFSNGSARYIRTSTFAAAKTAPMSRFEPEKVIDYDKIDYKVKIVKERLGRPLTLSEKILYGHLDDPKNQDIERGKSYLKLRPDRVAMQDATAQMAMLQFISSGLPKVAVPSTIHCDHLIQAQVGGEKDLERAKNLNKEVYDFLATASAKYGVGFWKPGSGIIHQIVLENYGFPGVLLIGTDSHTPNGGGLGGLCIGVGGADAVDVMANIPWELQCPKVIGVKLTGELNGWTSPKDVILKVAGILTVKGGTGAIVEYFGPGVDSISCTGMGTICNMGAEIGATTSVFPYNHRMQDYLKATGRDGIASLANEYKGLLSSDPNAHYDQLIEINLSELEPHVNGPFTPDLAHPISQLGKIAKEKGWPLDIRVGLIGSCTNSSYEDMGRSVSIAKQALDKGA-------------------------KVLRDIGGVVLANACGPCIGQWDRQDVKKGEKNTIVSSYNRNFTGRNDANPATHAFVTSPELVTALAIAGDLNFNPLTDELTGADGKNFKLQSPSGDELPNKGFDPGEDTYQEPPADSSSVKVNVAPDSQRLQLLSPFDKWDGKDLEDMVVLIKVKGKCTTDHISAAGQWLKYRGHLDNISNNLLIGAVNIENDEMNKVTNQLTGASGTVPETARDYKSKKTGWVVVGDDNYGEGSSREHAALEPRHLGGRAIIVKSFARIHETNLKKQGMLPLTFSNPSDYDKIQPNDRVSLVGLKNLSPGKPVECHLKHKDGSLDKISLNHTMNEGQIAWFKAGSALNHMA------
>EOG091F00B1|Biomphalaria_glabrata|JG24_Noumeaella_rubrofasciata|TRANSCRIPT
--------KGF---DLFSNGSARFMRTSTIAAAKTAPMSRFEPDKVIDYDKIEYKVKVVKERLGRPLTLSEKILYGHLDDPKNQDIERGKSYLKLRPDRVAMQDATAQMAMLQFISSGLPKVAVPSTIHCDHLIQAQVGGEKDLARAKDLNKEVYDFLATASAKYGVGFWKPGSGIIHQIVLENYGFPGVLLIGTDSHTPNGGGLGGLCIGVGGADAVDVMADIPWELQCPKVIGVKLTGELNGWTSPKDVILKVAGILTVKGGTGAIVEYFGPGVDSISCTGMGTICNMGAEIGATTSVFPYNHRMQDYLKATGRDGIASLANEYKGLLSSDPNAHYDQLIEINLSELEPHVNGPFTPDLAHPISQLGKVAQEKGWPMDIRVGLIGSCTNSSYEDMGRSVSVAKQALDKGV-------------------------KVLRDIGGVVLANACGPCIGQWDRQDVKKGEKNTIVSSYNRNFTGRNDANPATHAFVTSPELVTALAIAGDLNFNPLTDELTGADGKKFKLQSPSGDELPTQGFDPGEDTYQEPPSDSSAVKVDVASDSQRLQLLSPFDKWDGKDLEDMVVLIKVKGKCTTDHISAAGQWLKYRGHLDNISNNLLIGAVNIENNEMNKVTNQLTGGSGSVPDTARDYKAKKTGWVVVGDDNYGEGSSREHAALEPRHLGGRAIIVKSFARIHETNLKKQGMLPLTFSSPSDYDKIQPDDRVSLVGLQVLSPGKPVECHLKHKDGSVDKISLNHTMNEGQIAWFKAGSALNHMA------
>EOG091F00B1|Biomphalaria_glabrata|HW20_Spurilla_neapolitana|TRANSCRIPT
--------KGF---ELLSNGSARYIQTSSIAAAKTAPMSRFEPDKVIDYDKIEHKVKIVKERLGRPLTLSEKILYGHLEDPKNQDIVRGKSYLKLRPDRVAMQDATAQMAMLQFISSGLPKVAVPSTIHCDHLIQAQVGGEQDLERAKNLNKEVYDFLATASAKYGVGFWKPGSGIIHQIVLENYGFPGVLLIGTDSHTPNGGGLGGLCIGVGGADAVDVMADIPWELQCPKVIGVKLTGELSGWTSPKDVILKVAGILTVKGGTGAIVEYFGPGVDSISCTGMGTICNMGAEIGATTSVFPYNHRMQDYLKATGRNGIASLADEYKGLLSSDPKAHYDQLIEINLSELEPHVNGPFTPDLAHPISKLGMVAKEKGWPMDIRVGLIGSCTNSSYEDMGRSVSVAKQALDKGV-------------------------KVLRDIGGVVLANACGPCIGQWDRQDVKKGEKNTIVSSYNRNFTGRNDANPATHAFVTSPELVTALAIAGDLNFNPLTDELTGADGKKFKLESPSGDELPTKGFDPGEDTYQEPPSDSSSVKVDVSPESQRLQLLSPFDQWNGKDLEDMVVLIKVKGKCTTDHISAAGQWLKYRGHLDNISNNLLIGAVNIENNEMNKVTNQLTGGSGSVPDTARDYKAKKTGWVVVGDDNYGEGSSREHAALEPRHLGGRAIIVKSFARIHETNLKKQGMLPLTFSNPSDYDKIQPDDRVSLVGLQQLSPGKPVECHLKHKDGSVDKISLKHTMNDGQIAWFKAGSALNHMAQ-----
>EOG091F00B1|Biomphalaria_glabrata|HW13_Favorinus_branchialis|TRANSCRIPT
--------KGF---DLISHGSARYIRTSACAASKTAPMSRFEPDKVIDYDKIEHKVKVVKERLGRPLTLSEKILYGHLEDPKNQDIVRGKSYLKLRPDRVAMQDATAQMAMLQFISSGLPKVAVPSTIHCDHLIQAQVGGEADLERAKNLNKEVYDFLATASAKYGVGFWKPGSGIIHQIVLENYGFPGVLLIGTDSHTPNGGGLGGLCIGVGGADAVDVMADIPWELQCPKVIGVKLTGELNGWTSPKDVILKVAGILTVKGGTGAIVEYFGPGVDSISCTGMGTICNMGAEIGATTSVFPYNHRMQDYLKATGREGIASLANEYKGLLSSDPKAQYDQLIEINLSELEPHVNGPFTPDLAHPISQLGKVAQEKGWPMDIRVGLIGSCTNSSYEDMGRSASVAKQALDRGV-------------------------KVLRDIGGVVLANACGPCIGQWDRQDVKKGEKNTIVSSYNRNFTGRNDANPATHAFVTSPELVTALAIAGDLNFNPLTDELTGADGKKFKLESPSGDELPTKGFDPGEDTYQEPPSDSSAVNVDVASDSQRLQLLSPFDKWNGKDLEDMVVLIKVKGKCTTDHISAAGQWLKYRGHLDNISNNLLIGAVNIENDEINKVTNQLTGGSGSVPDTARDYKAKKTGWVVVGDDNYGEGSSREHAALEPRHLGGRAIIVKSFARIHETNLKKQGMLPLTFSNPSDYDKIQPDDRVSLVDLKNLSPGKPVECHLKHKDGSVDKIDLKHTMNEGQIAWFKAGSALNHMA------
>EOG091F00B1|Biomphalaria_glabrata|JG27_Phidiana_lynceus|TRANSCRIPT
--------KGF---DLFSNGSARYIRTSAIAASKTAPMSRFEPDKVIDYDKIEYKVKIVKERLGRPLTLSEKVLYGHLDDPKNQDIERGKSYLKLRPDRVAMQDATAQMAMLQFISSGLPKVAVPSTIHCDHLIQAQVGGEQDLERAKNLNKEVYDFLATASAKYGVGFWKPGSGIIHQIVLENYGFPGVLLIGTDSHTPNGGGLGGLCIGVGGADAVDVMANIPWELQCPKVIGVKLTGELSGWTSPKDVILKVADILTVKGGTGAIVEYFGPGVDSISCTGMGTICNMGAEIGATTSVFPYNHRMQDYLKATGREGIASLANEYKGLLSSDPNAHYDQLIEINLSTLEPHVNGPFTPDLAHPISKLGKTAKEKGWPMDIKVGLIGSCTNSSYEDMGRSVSVAKQAL-------------------------DGMATVLRDIGGVVLANACGPCIGQWDRQDVKKGEKNTIVSSYNRNFTGRNDANPATHAFVTSPELVTALAIAGDLNFNPLTDELTGADGKKFKLQSPTGDELPTRGFDPGEDTYQEPPADSSSVKVNVASDSQRLQLLSPFDKWDGKDLEDMVVLIKVKGKCTTDHISAAGQWLKYRGHLDNISNNLLIGAVNIENDEMNKVTNQLTGSSGSVPDTARDYKAKKTGWVVVGDDNYGEGSSREHAALEPRHLGGRAIIVKSFARIHETNLKKQGMLPLTFSSPSDYDKIRPDDRVSLVGLKGLSPGKPVECHLKHKDGSVDKISLNHTMNEGQIAWFKAGSALNHM-------
>EOG091F00B1|Lottia_gigantea|HW02_Berghia_verrucicornis|TRANSCRIPT
---------------------------STIAASKTAPMSRFEPDKVIDYDKIEHKVKIVKDRLGRPLTLSEKILYGHLDDPKNQDIERGKSYLKLRPDRVAMQDATAQMAMLQFISSGLPKVAVPSTIHCDHLIQAQVGGEKDLERAKNLNKEVYDFLATASAKYGVGFWKPGSGIIHQIVLENYGFPGVLLIGTDSHTPNGGGLGGLCIGVGGADAVDVMADIPWELQCPKVIGVKLTGELNGWTSPKDVILKVAGILTVKGGTGAIVEYFGPGVDSISCTGMGTICNMGAEIGATTSVFPYNHRMQDYLQATGRNGIASLANEYKGLLSSDPNAHYDQLIEINLSELEPHVNGPFTPDLAHPISQLGKTAKEKGWPMDIRVGLIGSCTNSSYEDMGRSVSVAKQALDKGVKAKAAFTITPGSEQIRATIERDGMAKVLRDIGGVVLANACGPCIGQWDRQDVKKGEKNTIVSSYNRNFTGRNDANPATHAFVTSPELVTALAIAGDLNFNPLTDELTGADGKKFKLESPSGDELPTKGFDPGEDTYQEPPADSSSVKVNVAPDSQRLQLLSPFDKWDGKDLEDMVVLIKAKGKCTTDHISAAGQWLKYRGHLDNISNNLLIGAVNIENGEMNKVTNQLTGGSGSVPDTARDYKAKKTGWVVVGDDNYGEGSSREHAALEPRHLGGRAIIVKSFARIHETNLKKQGMLPLTFSDPSDYDKIQPDDRVSLVGLKQLSPGKPVECHLKHKDGKVDKINLKHTMNEGQIAWFKAGSALNHMA------
>EOG091F00B1|Lottia_gigantea|JG04_Berghia_stephanieae|TRANSCRIPT
---------------------------STIAASKTAPMSRFEPDKVIDYDKIEHKVKIVKERLGRPLTLSEKILYGHLDDPKNQDIERGKSYLKLRPDRVAMQDATAQMAMLQFISSGLPKVAVPSTIHCDHLIQAQVGGEQDLERAKNLNKEVYDFLATASAKYGVGFWKPGSGIIHQIVLENYGFPGVLLIGTDSHTPNGGGLGGLCIGVGGADAVDVMADIPWELQCPKVIGVKLTGELNGWTSPKDVILKVAGILTVKGGTGAIVEYFGPGVDSISCTGMGTICNMGAEIGATTSVFPYNHRMQDYLQATGRNGIASLANEYKGLLSSDPNAHYDQLIEINLSELEPHVNGPFTPDLAHPISQLGKTAKEKGWPMDIRVGLIGSCTNSSYEDMGRSVSVAKQALDKGVKAKAAFTITPGSEQIRATIERDGMAKVLRDIGGVVLANACGPCIGQWDRQDVKKGEKNTIVSSYNRNFTGRNDANPATHAFVTSPELVTALAIAGDLNFNPLTDELTGADGKKFKLESPSGDELPTKGFDPGEDTYQEPPADSSSVKVNVAPDSQRLQLLSPFDKWNGKDLEDMVVLIKAKGKCTTDHISAAGQWLKYRGHLDNISNNLLIGAVNIENGEMNKVTNQLTGETGSVPDTARDYKAKKTGWVVVGDDNYGEGSSREHAALEPRHLGGRAIIVKSFARIHETNLKKQGMLPLTFSDPSDYDKIQPDDRVSLVGLNQLSPGKPVECHLKHKDGKVDKINLKHTMNEGQIAWFKAGSALNHMA------
>EOG091F00B1|Lottia_gigantea|JG29_Spurilla_braziliana|TRANSCRIPT
---------------------------SSIAAAKTAPMSRFEPDKVIDYDKIEHKVKIVKERLGRPLTLSEKILYGHLDDPKNQDIERGKSYLKLRPDRVAMQDATAQMAMLQFISSGLPKVAVPSTIHCDHLIQAQVGGEKDLERAKNLNKEVYDFLATASAKYGVGFWKPGSGIIHQIVLENYGFPGVLLIGTDSHTPNGGGLGGLCIGVGGADAVDVMADIPWELQCPKVIGVKLTGELNGWTSPKDVILKVAGILTVKGGTGAIVEYFGPGVDSISCTGMGTICNMGAEIGATTSVFPYNHRMQDYLKATGRNGIASLADEYKGLLSSDPKAHYDQLIEINLSELEPHVNGPFTPDLAHPISKLGRTAKEKGWPMDIRVGLIGSCTNSSYEDMGRSVSVAKQALDRGVKAKAAFTITPGSEQIRATIERDGMAQVLRDIGGVVLANACGPCIGQWDRQDVKKGEKNTIVSSYNRNFTGRNDANPATHAFVTSPELVTALAIAGDLNFNPLTDELTGADGKKFKLESPSGDELPTKGFDPGEDTYQEPPSDSSSVKVDVSPESQRLQLLSPFDQWNGKDLEDMVVLIKVKGKCTTDHISAAGQWLKYRGHLDNISNNLLIGAVNIENNEMNKVTNQLTGGTGSVPDTARDYKAKKTGWVVVGDDNYGEGSSREHAALEPRHLGGRAIIVKSFARIHETNLKKQGMLPLTFSNPSDYDKIQPDDRVSLVGLQQLSPGKPVECHLKHKDGSVDKISLKHTMNDGQIAWFKAGSALNHMA------
>EOG091F00B1|Lottia_gigantea|HW06_Cratena_peregrina|TRANSCRIPT
------------------------------AAANTAPMSRFEPDKVIDYDKIQHKVKIVKDRLGRPLTLSEKILYGHLDDPKNQDIERGKSYLKLRPDRVAMQDATAQMAMLQFISSGLPKVAVPSTIHCDHLIQAQVGGEKDLERAKNLNKEVYDFLATAGAKYGVGFWKPGSGIIHQIVLENYGFPGVLLIGTDSHTPNGGGLGGLCIGVGGADAVDVMADIPWELQCPKVIGVKLTGELNGWTSPKDVILKVAGILTVKGGTGAIVEYFGPGVDSISCTGMGTICNMGAEIGATTSVFPYNHRMQDYLKATGREGIASLANDYKGLLSSDPNAHYDQLIEINLSELEPHVNGPFTPDLAHPISQLGKVAQEKGWPMDIRVGLIGSCTNSSYEDMGRSVSVAKQALEKGVKAKAAFTITPGSEQIRATIERDGMAKVLRDIGGVVLANACGPCIGQWDRQDVKKGEKNTIVSSYNRNFTGRNDANPATHAFVTSPELVTALAIAGDLSFNPLTDELTGADGKKFKLQSPSGDELPTKGFDPGEDTYQEPPSDSSKVKVDVSPESQRLQLLSPFDKWNGKDLEDMVVLIKVKGKCTTDHISAAGQWLKYRGHLDNISNNLLIGAVNIENGEMNKVTNQLTGGSGSVPDTARDYKAKKTGWVVVGDENYGEGSSREHAALEPRHLGGRAIIVKSFARIHETNLKKQGMLPLTFSNPSDYDKIQPDDRVSLVGLSQLTPGKPVECHLKHKNGGVDKISLKHTMNEGQIAWFKAGSALNHMA------
>EOG091F00B1|Lottia_gigantea|JG15_Favorinus_auritulus|TRANSCRIPT
---------------------------SACAASKTAPMSRFEPDKVIDYDKIEHKVNIVKERLGRPLTLSEKILYGHLDDPKNQDIVRGKSYLKLRPDRVAMQDATAQMAMLQFISSGLPKVAVPSTIHCDHLIQAQVGGEKDLERAKNLNKEVYDFLATASAKYGVGFWKPGSGIIHQIVLENYGFPGVLLIGTDSHTPNGGGLGGLCIGVGGADAVDVMADIPWELQCPKVIGVKLTGELNGWTSPKDVILKVAGILTVKGGTGAIVEYFGPGVDSISCTGMGTICNMGAEIGATTSVFPYNHRMQDYLKATGREGIANLANDYKGLLSSDPKAHYDQLIEINLSELEPHVNGPFTPDLAHPISQLGKVAQEKGWPMDIRVGLIGSCTNSSYEDMGRSASVAKQALDRGVKAKSAFTITPGSEQIRATIERDGMAKVLRDIGGVVLANACGPCIGQWDRQDVKKGEKNTIVSSYNRNFTGRNDANPATHAFVTSPELVTALAIAGDLNFNPLTDELTGADGKKFKLESPSGDELPTKGFDPGEDTYQEPPSDSSAVKVDVASDSQRLQLLSPFDKWNGKDLEDMVVLIKVKGKCTTDHISAAGQWLKYRGHLDNISNNLLIGAVNIENNEMNKVTNQLTGGTGSVPDTARDYKAKKTGWVVVGDDNYGEGSSREHAALEPRHLGGRAIIVKSFARIHETNLKKQGMLPLTFSNPSDYDKIQPDDRVSLVDLKNLSPGKPVECHLKHKDGSVDKIDLKHTMNEGQIDWFKAGSALNHM-------
>EOG091F00B1|Lottia_gigantea|HW17_Hermissenda_crassicornis|TRANSCRIPT
---------------------------SAIAASKTAPMSRFEQDKVIDYDKIEHKVKIVKDRLGRPLTLSEKILYGHLEDPKNQDIVRGKSYLKLRPDRVAMQDATAQMAMLQFISSGLPKVAVPSTIHCDHLIQAQVGGEQDLERAKNLNKEVYDFLATASAKYGVGFWKPGSGIIHQIVLENYGFPGVLLIGTDSHTPNGGGLGGLCIGVGGADAVDVMADIPWELQCPKVIGVKLTGELNGWTSPKDVILKVAGILTVKGGTGAIVEYFGPGVDSISCTGMGTICNMGAEIGATTSVFPYNHRMEDYLKATGREGIASLANEYKGLLSSDPKAHYDQVIEINLSELEPHVNGPFTPDLAHPISQLGKVAQEKGWPMDIKVGLIGSCTNSSYEDMGRSASVAKQALDRGVKAKSAFTITPGSEQVRATIERDGMAKVLRDIGGVVLANACGPCIGQWDRQDVKKGEKNTIVSSYNRNFTGRNDANPATHAFVTSPELVTALAIAGDLNFNPLTDELTGADGKKFKFESPSGDELPTKGFDPGMDTYQEPPADSSGVRVDVASDSARLQLLSPFDKWDGKDLEDMVVLIKVKGKCTTDHISAAGQWLKYRGHLDNISNNLLIGAVNIENNEINKVTNQLTGGSGSVPDTARDYKAKKTGWVVVGDDNYGEGSSREHAALEPRHLGGRAIIVKSFARIHETNLKKQGMLPLTFSSPADYDKIQPDDKVSLVGLTKLTPGKPLECHLKHKDGSVEKISLNHTMNEGQIAWFKAGSALNHMA------
>EOG091F00B1|Lottia_gigantea|JG18_Hermissenda_opalescens|TRANSCRIPT
---------------------------SAIAASKTAPMSRFEQDKVIDYDKIEHKVKIVKDRLGRPLTLSEKILYGHLEDPKNQDIVRGKSYLKLRPDRVAMQDATAQMAMLQFISSGLPKVAVPSTIHCDHLIQAQVGGEQDLERAKNLNKEVYDFLATASAKYGVGFWKPGSGIIHQIVLENYGFPGVLLIGTDSHTPNGGGLGGLCIGVGGADAVDVMADIPWELQCPKVIGVKLTGELNGWTSPKDVILKVAGILTVKGGTGAIVEYFGPGVDSISCTGMGTICNMGAEIGATTSVFPYNHRMEDYLKATGREGIASLANEYKGLLSSDPKAHYDQVIEINLSELEPHVNGPFTPDLAHPISQLGKVAQEKGWPMDIKVGLIGSCTNSSYEDMGRSASVAKQALDRGIKAKSAFTITPGSEQVRATIERDGMAKVLRDIGGVVLANACGPCIGQWDRQDVKKGEKNTIVSSYNRNFTGRNDANPATHAFVTSPELVTALAIAGDLNFNPLTDELTGADGKKFKFESPSGDELPTKGFDPGMDTYQEPPADSSAVRVDVASDSARLQLLSPFDKWDGKDLEDMVVLIKVKGKCTTDHISAAGQWLKYRGHLDNISNNLLIGAVNIENNEINKVTNQLTGGSGSVPDTARDYKAKKTGWVVVGDDNYGEGSSREHAALEPRHLGGRAIIVKSFARIHETNLKKQGMLPLTFSSPADYDKVQPDDKVSLVGLTELTPGKPLECHLKHKDGSVEKISLNHTMNEGQIAWFKAGSALNHMA------
>EOG091F00B1|Lottia_gigantea|NC05_Hermissenda_crassicornis|TRANSCRIPT
---------------------------SAIAASKTAPMSRFEQDKVIDYDKIEHKVKIVKDRLGRPLTLSEKILYGHLEDPKNQDIVRGKSYLKLRPDRVAMQDATAQMAMLQFISSGLPKVAVPSTIHCDHLIQAQVGGEQDLERAKNLNKEVYDFLATASAKYGVGFWKPGSGIIHQIVLENYGFPGVLLIGTDSHTPNGGGLGGLCIGVGGADAVDVMADIPWELQCPKVIGVKLTGELNGWTSPKDVILKVAGILTVKGGTGAIVEYFGPGVDSISCTGMGTICNMGAEIGATTSVFPYNHRMEDYLKATGREGIASLANEYKGLLSSDPKAHYDQVIEINLSELEPHVNGPFTPDLAHPISQLGKVAQEKGWPMDIKVGLIGSCTNSSYEDMGRSASVAKQALDRGIKAKSAFTITPGSEQVRATIERDGMAKVLRDIGGVVLANACGPCIGQWDRQDVKKGEKNTIVSSYNRNFTGRNDANPATHAFVTSPELVTALAIAGDLNFNPLTDELTGADGKKFKFESPSGDELPTKGFDPGMDTYQEPPADSSAVRVDVASDSARLQLLSPFDKWDGKDLEDMVVLIKVKGKCTTDHISAAGQWLKYRGHLDNISNNLLIGAVNIENNEINKVTNQLTGGSGSVPDTARDYKAKKTGWVVVGDDNYGEGSSREHAALEPRHLGGRAIIVKSFARIHETNLKKQGMLPLTFSSPADYDKVQPDDKVSLVGLTELTPGKPLECHLKHKDGSVEKISLNHTMNEGQIAWFKAGSALNHMA------
>EOG091F00B1|Lottia_gigantea|HW12_Facelina_rubrovittata|TRANSCRIPT
---------------------------STFAAAKTAPMSRFEPDKVIDYDKIEHKVKIVKERLGRPLTLSEKVLYGHLEDPKNQDIVRGKSYLKLRPDRVAMQDATAQMAMLQFISSGLPKVAVPSTIHCDHLIQAQIGGEKDLERAKNLNKEVYDFLATASAKYGVGFWKPGSGIIHQIVLENYGFPGVLLIGTDSHTPNGGGLGGLCIGVGGADAVDVMADIPWELQCPKVIGVKLTGELNGWTSPKDVILKVAGILTVKGGTGAIVEYFGPGVDSISCTGMGTICNMGAEIGATTSVFPYNHRMQDYLKATGRHGIASLADNYKGLLSSDPNAQYDQVIEINLSKLEPHVNGPFTPDLAHPISQLGKTAKEKGWPMDIRVGLIGSCTNSSYEDMGRSVSVAKQALDKGLKAKAAFTITPGSEQIRATIERDGMAKVLRDIGGVVLANACGPCIGQWDRQDVKMGEKNTIVSSYNRNFTGRNDANPATHAFVTSPELVTALAIAGDLNFNPLTDELTGADGKKFKLQSPSGDELPTRGFDPGEDTYQEPPADSSKVNVNVAPDSQRLQLLSPFDKWDGKDLEDMVVLIKVKGKCTTDHISAAGQWLKYRGHLDNISNNLLIGAVNIENDEVNKVTNQLTGGSGGVPDTAREYKAKKTGWVVVGDDNYGEGSSREHAALEPRHLGGRAIIVKSFARIHETNLKKQGMLPLTFSSPSDYDKIQPDDRVSLVGLKNLTPGKPVECHLKHKNGSVEKISLNHTMNEGQIAWFKAGSALNHMA------
>EOG091F00B1|Lottia_gigantea|JG01_Aeolidiella_alba|TRANSCRIPT
---------------------------SSVAAGKTAPMSRFEPDKVIDYDKIEHKVNIVKERLGRPLTLSEKILYGHLDDPKNQDIVRGKSYLKLRPDRVAMQDATAQMAMLQFISSGLPRVAVPSTIHCDHLIQAQVGGEKDLERAKNLNKEVYDFLATASAKYGVGFWKPGSGIIHQIVLENYGFPGVLLIGTDSHTPNGGGLGGLCIGVGGADAVDVMANIPWELQCPKVIGVKLTGELSGWTSPKDVILKVAGILTVKGGTGAIVEYFGPGVDSISCTGMGTICNMGAEIGATTSVFPYNHRMQDYLKATGREGIASLADEYKGLLSSDPNAHYDQLIEINLSELEPHVNGPFTPDLAHPISQLGKTAQEKGWPMDIRVGLIGSCTNSSYEDMGRSVSIAKQALDRGVKAKAAFTITPGSEQIRATIERDGMAKVLRDIGGVVLANACGPCIGQWDRQDVKKGEKNTIVSSYNRNFTGRNDANPATHAFVTSPELVTALAIAGDLNFNPLTDELTGADGKKFKLENPSGDELPTKGFDPGMDTYQEPPADSSSVKVDVASDSQRLQLLSPFDKWDGKDLEDMVVLIKVKGKCTTDHISAAGQWLKYRGHLDNISNNLLIGAVNIENDEMNKVTNQLTGQSGSVPDTARDYKAKKTGWVVVGDDNYGEGSSREHAALEPRHLGGRAIIVKSFARIHETNLKKQGMLPLTFSNPADYDKIQPNDRVSLVGLDKLTPGKPVECHLKHWNGAVDKIHLNHTMNEGQIAWFKAGSALNHMA------
>EOG091F00B1|Biomphalaria_glabrata|JG06_Catriona_columbiana|TRANSCRIPT
--------KGY---DVFGNGTSRYFRTTACAAAKTAPMSRLEPDKVIDYDKIEHKVNIVKGRLGRPLTLSEKILYGHLDDPKNQDIVRGKSYLKLRPDRVAMQDATAQMAMLQFISSGLPKVAVPSTIHCDHLIQAQVGGEQDLQRAKELNKEVYDFLATASAKYGVGFWKPGSGIIHQIVLENYGFPGVLLIGTDSHTPNGGGLGGLCIGVGGADAVDVMADIPWELQCPKVIGVKLTGELNGWTSPKDVILKVAGILTVKGGTGAIVEYFGPGVDSISCTGMGTICNMGAEIGATTSVFPYNHRMQDYLKATGREAIASLANEYKGLLSSDSNAHYDQLIEINLSELEPHVNGPFTPDLAHPISQLGNAAKEKGWPTDIRVGLIGSCTNSSYEDMGRSVSVAKQALDRGV-------------------------KVLRDIGGVVLANACGPCIGQWDRKDVKKGEKNTIVSSYNRNFTGRNDANPATHAFVTSPELVTALAIAGDLTFNPLTDELTGADGKKFKLESPSGDELPKNGFDAGEDTYQAPPSDSSSVAVDVSPESQRLQLLSPFDKWDGKDLEDLLVLIKVKGKCTTDHISAAGQWLKYRGHLDNISNNLLIGAVNMENDEINKVSNYLTGKSGSVPDTARHYKANKTGWVVVGDDNYGEGSSREHAALEPRHLGGRAIIVKSFARIHETNLKKQGMLPLTFSSPSDYDKVQPTDKVSLVGLKDLTPGKPLECHLKHKDGSVDKISLNHTMNDGQIAWFKAGSALNHMA------
>EOG091F00B1|Biomphalaria_glabrata|JG07_Cuthona_albocrusta|TRANSCRIPT
--------KGY---DLFGYGASRYFRTTACAAAKTAPMSRLEPDKVIDYDKIEYKVNVVKGRLGRPLTLSEKILYGHLDDPKNQDIVRGKSYLKLRPDRVAMQDATAQMAMLQFISSGLPKVAVPSTIHCDHLIQAQVGGEQDLQRAKEINKEVYDFLATASAKYGVGFWKPGSGIIHQIVLENYGFPGVLLIGTDSHTPNGGGLGGLCIGVGGADAVDVMANIPWELQCPKVIGVKLTGELNGWTSPKDVILKVAGILTVKGGTGAIVEYFGPGVDSISCTGMGTICNMGAEIGATTSVFPYNHRMQDYLKATGREEIANLANEYKGLLSSDANAHYDQVIEINLSKLEPHVNGPFTPDLAHPISQLGKAAKEKGWPTDIKVGLIGSCTNSSYEDMGRSVSVAKQALDRGV-------------------------KVLRDIGGVVLANACGPCIGQWDRKDVKKGEKNTIVSSYNRNFTGRNDANPATHAFVTSPELVTALAIAGDLTFNPLTDELTGADGKKFKLESPSGDELPQKGFDAGEDTYQAPPSDSSSVSVDVSPESQRLQLLSPFDKWNGKDLEDMLVLIKVKGKCTTDHISAAGQWLKYRGHLDNISNNLLIGAVNMENDEINKVTNYLTGGSGSVPDTARHYKANNTGWVVVGDDNYGEGSSREHAALEPRHLGGRAIIVKSFARIHETNLKKQGMLPLTFSSPSDYDKIQPTDRVSLVDLKNISPGKPVECHLKHKDGSTDKISLNHTMNEGQIAWFKAGSALNHMAE-----
>EOG091F00B1|Biomphalaria_glabrata|HW07_Cuthona_caerulea|TRANSCRIPT
--------KGY---DLFGYGGSRYFRTTACAAAKTAPMSRFEPDKVIDYDRIEHKVKVVKDRLGRPLTLSEKILYGHLDDPKNQDIVRGKSYLKLRPDRVAMQDATAQMAMLQFISSGLPKVAVPSTIHCDHLIQAQVGGEQDLQRAKELNKEVYDFLATASAKYGVGFWKPGSGIIHQIVLENYGFPGVLLIGTDSHTPNGGGLGGLCIGVGGADAVDVMANIPWELQCPKVIGVKLTGELNGWTSPKDVILKVAGILTVKGGTGAIVEYFGPGVDSISCTGMGTICNMGAEIGATTSVFPYNHRMQDYLKATGRDAIANVANEYKGLLSSDANAHYDQLIEINLSELEPHVNGPFTPDLAHPISQLGKAAKEKGWPMDIRVGLIGSCTNSSYEDMGRSVSIAKQALDKGV-------------------------KVLRDIGGVVLANACGPCIGQWDRKDVKKGEKNTIVSSYNRNFTGRNDANPATHAFVTSPELVTALAIAGDLSFNPLTDELTGADGKKFKLKSPSGDELPQKGFDPGEDTYQAPPSDSSSVSVDVSPDSQRLQLLSPFDKWNGKDLEDMMVLIKVKGKCTTDHISAAGQWLKYRGHLDNISNNLLIGAVNIENDEMNKVTNRLTGQSGSVPDTARHYKANKVGWVVVGDDNYGEGSSREHAALEPRHLGGRAIIVKSFARIHETNLKKQGMLPLTFSNPSDYDKIQPTDKVSLVGLKGLSPGKPVECHLKHKDGSVDKISLNHTMNEGQIAWFKAGSALNHMA------
>EOG091F00B1|Biomphalaria_glabrata|JG26_Phestilla_sp|TRANSCRIPT
--------KGY---DFFGYGASRYFQTTACAAAKTAPMSRLEPDKVIDYDKIEHKVKIVKDRLGRPLTLSEKILYGHLDDPKNQDIVRGKSYLKLRPDRVAMQDATAQMAMLQFISSGLPKVAVPSTIHCDHLIQAQVGGEQDLQRAKELNKEVYDFLATSSAKYGVGFWKSGSGIIHQIVLENYGFPGVLLIGTDSHTPNGGGLGGLCIGVGGADAVDVMANIPWELQCPKVIGVKLTGELNGWTSPKDVILKVAGILTVKGGTGAIVEYFGPGVDSISCTGMGTICNMGAEIGATTSVFPYNYRMQDYLKATGRDAIANLANEYKGLLSSDANAHYDQLIEINLSELEPHVNGPFTPDLAHPISQLGKVAQEKGWPTDIRVGLIGSCTNSSYEDMGRSVSIAKQALDKGV-------------------------KVLRDIGGVVLANACGPCIGQWDRKDVKKGEKNTIVSSYNRNFTGRNDANPATHAFVTSPELVTALAIAGDLTFNPLTDELTGSDGKKFKLTSPSGDELPKKGFDAGEDTYQAPPSDSSSVSVNVSPDSQRLQLLSPFDKWNGKDLEDMVVLIKVKGKCTTDHISAAGQWLKYRGHLDNISNNLLIGAVNIENDEMNKVTNHLTGETGSVPDTARHYKANKTGWVVVGDDNYGEGSSREHAALEPRHLGGRAIIVKSFARIHETNLKKQGMLPLTFSNPSDYDKIQPTDRVSLVDLKNLSPGKPVECHLKHKDGSVDKISLNHTMNEGQIAWFQAGSALNHMAQ-----
>EOG091F00B1|Biomphalaria_glabrata|HW21_Tritonia_manicata|TRANSCRIPT
--------KGF---DLFSNGSARFIRTSTCAAAKTAPMSRFEPEKVIDYDKIEYKVKIVKDRLGRPLTLSEKILYGHLDDPKNQDIVRGSSYLKLRPDRVAMQDATAQMAMLQFISSGLPKVAVPSTIHCDHLIQAQVGGAQDLQRAKDLNKEVYDFLATSSAKYGVGFWKPGSGIIHQIVLENYGFPGVLLIGTDSHTPNGGGLGGLCIGVGGADAVDVMANIPWELQCPKVIGVKLTGELSGWTSPKDVILKVADILTVKGGTGAIVEYFGPGVDSISCTGMGTICNMGAEIGATTSVFPYNHRMQDYLKATDREAIASLANEYKGLLSSDPNAHYDQLIEIDLSTLEPHVNGPFTPDLAHPISKLGQTAKEKGWPLDVKVGLIGSCTNSSYEDMGRSVSVAKQALAKGV-------------------------KVLRDIGGVVLANACGPCIGQWDRKDVKMGEKNTIVSSYNRNFTGRNDANPATHAFVTSPELVTALAIAGDLSFNPLTDELTGADGKKFKLESPSGDELPTKGFDPGEDTYQAPPSDSGSVKVDVSPESQRLQLLSPFDKWNGKDLEDMVVLIKVLGKCTTDHISAAGQWLKYRGHLDNISNNLLIGAVNIENNEMNKVTNQLTGESGAVPDTARYYKANKTGWVVVGDENYGEGSSREHAALEPRHLGGRAIIVRSFARIHETNLKKQGMLPLTFSNPADYDKIQPSDRISLLGLAKLTPGKPLECHIKHKDGSVDKIELKHTMNEGQIAWFKAGSALNHMAQ-----
>EOG091F00B1|Biomphalaria_glabrata|NC08_Tritonia_hamnerorum|TRANSCRIPT
--------KGF---DLFSNGSARYIRTSTCAAAKTAPMSRFEPEKVIDYDKIEYKVKIVKDRLGRPLTLSEKILYGHLDDPKNQDIVRGSSYLKLRPDRVAMQDATAQMAMLQFISSGLPKVAVPSTIHCDHLIQAQVGGAEDLQRAKDLNKEVYDFLATSSAKYGVGFWKPGSGIIHQIVLENYGFPGVLLIGTDSHTPNGGGLGGLCIGVGGADAVDVMANIPWELQCPKVIGVKLTGELSGWTSPKDVILKVADILTVKGGTGAIVEYFGPGVDSISCTGMGTICNMGAEIGATTSVFPYNHRMQDYLKATDRQAIASLANEYKGLLSSDPNAHYDQLIEIDLSTLEPHVNGPFTPDLAHPISKLGQTAKEKGWPMDVKVGLIGSCTNSSYEDMGRSVSVAKQALAKGV-------------------------KVLRDIGGVVLANACGPCIGQWDRKDVKKGEKNTIVSSYNRNFTGRNDANPATHAFVTSPELVTALAIAGDLSFNPLTDELTGADGKKFKLESPSGDELPTKGFDPGEDTYQAPPSDSGSVKVIVSPESQRLQLLSPFDKWDGKDLEDMVVLIKVLGKCTTDHISAAGQWLKYRGHLDNISNNLLIGAVNIENNEINKVTNQLTGESGAVPDTARYYKANKTGWVVVGDENYGEGSSREHAALEPRHLGGRAIIVRSFARIHETNLKKQGMLPLTFSNPADYDKIQPSDRISLVGLKNLTPGKPLECHIKHKDGAVDKIQLNHTMNEGQIAWFQAGSALNHMAQ-----
>EOG091F00B1|Biomphalaria_glabrata|JG30_Tritonia_festiva|TRANSCRIPT
---------------------------------------------------------------------------------------------------------------------------------------------EDLKRAKDINKEVYDFLATSSAKYGVGFWKPGSGIIHQIVLENYGFPGVLLIGTDSHTPNGGGLGGLCIGVGGADAVDVMANIPWELQCPKVIGVKLTGELSGWTSPKDVILKVADILTVKGGTGAIVEYFGPGVDSISCTGMGTICNMGAEIGATTSVFPYNHRMQDYLKATDRHGIASLANEYKGLLSSDPNAHYDQLIEINLSTLEPHVNGPFTPDLAHPISKLGQTAKEKGWPMEVKVGLIGSCTNSSYEDMGRSVSVAKQALAKGL-------------------------KVLRDIGGVVLANACGPCIGQWDRKDVKKGEKNTIVSSYNRNFTGRNDANPATHAFVTSPELVTALAIAGDLSFNPLTDDLIGADGKKFKLESPSGDELPTKGFDPGEDTYQAPPSDSGNVKVDVSPESQRLQLLSPFDKWDGKDLEDMVVLIKVLGKCTTDHISAAGQWLKYRGHLDNISNNLLIGAVNIENNEINKVTNQLTGDTGAVPDTARYYKANKKGWVVVGDENYGEGSSREHAALEPRHLGGRAIIVRSFARIHETNLKKQGMLPLTFSNPADYDKIQPSDRISLLGLPNLTPGKPLECHIKHKDGAVDKIQLNHTMNEGQIAWFQAGSALNHMAK-----
>EOG091F00B1|Biomphalaria_glabrata|NC07_Tritonia_diomedea|TRANSCRIPT
--------KGF---DLFSNGSARYIRTSSCAAAKTAPMSRFEPEKVIDYDKIEHKVKIVKDRLGRPLTLSEKILYGHLEDPKNQDIVRGSSYLKLRPDRVAMQDATAQMAMLQFISSGLPKVAVPSTIHCDHLIQAQVGGAEDLKRAKDINKEVYDFLATSSAKYGVGFWKPGSGIIHQIVLENYGFPGVLLIGTDSHTPNGGGLGGLCIGVGGADAVDVMANIPWELQCPKVIGVKLTGELSGWTSPKDVILKVADILTVKGGTGAIVEYFGPGVDSISCTGMGTICNMGAEIGATTSVFPYNHRMQDYLKATDRHGIASLANEYKGLLSSDPNAHYDQLIEINLSTLEPHVNGPFTPDLAHPISKLGQTAKEKGWPMEVKVGLIGSCTNSSYEDMGRSVSVAKQALAKGL-------------------------KVLRDIGGVVLANACGPCIGQWDRKDVKKGEKNTIVSSYNRNFTGRNDANPATHAFVTSPELVTALAIAGDLSFNPLTDDLIGADGKKFKLESPGGDELPTKGFDPGEDTYQAPPSDSGSVKVDVSPESQRLQLLSPFDKWDGKDLEDMVVLIKVLGKCTTDHISAAGQWLKYRGHLDNISNNLLIGAVNIENNEINKVTNQLTGDTGAVPDTARYYKANKKGWVVVGDENYGEGSSREHAALEPRHLGGRAIIVRSFARIHETNLKKQGMLPLTFSNPADYDKIQPSDRISLLGLANLTPGKPLECHIKHKDGAVDKIQLNHTMNEGQIAWFQAGSALNHMA------
>EOG091F00B1|Biomphalaria_glabrata|JG11_Dondice_occidentalis|TRANSCRIPT
--------KGF---DLFSHGSARFIRTSTFAASKTAPMSRFEPDKVIDYDKIEHKVNIVKNRLGRPLTLSEKILYGHLDDPKNQAIERGKSYLKLRPDRVAMQDATAQMAMLQFISSGLPKVAVPSTIHCDHLIQAQVGGEQDLQRAKDLNKEVYDFLATASAKYGVGFWKPGSGIIHQIVLENYGFPGVLLIGTDSHTPNGGGLGGLCIGVGGADAVDVMADIPWELQCPKVIGVKLTGELNGWTSPKDVILKVADILTVKGGTGAIVEYFGPGVDSISCTGMGTICNMGAEIGATTSVFPYNHRMQDYLKATGREGIASLANDYKGLLSSDPNAHYDQLIEINLTELEPHVNGPFTPDLAHPISQLGKVAKEKGWPMDIKVGLIGSCTNSSYEDMGRSVSVAKQALDRGI-------------------------KVLREIGGVVLANACGPCIGQWDRKDVKKGEKNTIVSSYNRNFTGRNDANPATHAFVTSPELVTALAIAGDLNFNPLKDELTGADGKKFKLESPSGDELPAKGFDPGEDTYQEPPADSSSVNVNVAPDSQRLQLLSPFDKWDGKDLEDMVVLIKAKGKCTTDHISAAGQWLKYRGHLDNISNNLLIGALNIENNEMNKVTNQLTGGSGSVPDTARDYKAKKTGWVVIGDDNYGEGXXREHAALEPRHLGGKAIIVKSFARIHETNLKKQGMLPLTFSSPADYDKVQPNDRVSLVGLKNLTPGKPVECHLKHADGSVEKISLNHTMNEGQIAWFKAGSALNHMA------
>EOG091F00B1|Biomphalaria_glabrata|JG12_Dondice_parguerensis|TRANSCRIPT
--------KGF---DLFSHGSARFIRTSTIAASKTAPMSRFEPDKVIDYDKIEHKVNIVKNRLGRPLTLSEKILYGHLDDPKNQAIERGKSYLKLRPDRVAMQDATAQMAMLQFISSGLPKVAVPSTIHCDHLIQAQVGGEQDLQRAKDLNKEVYDFLATASAKYGVGFWKPGSGIIHQIVLENYGFPGVLLIGTDSHTPNGGGLGGLCIGVGGADAVDVMADIPWELQCPKVIGVKLTGELNGWTSPKDVILKVADILTVKGGTGAIVEYFGPGVDSISCTGMGTICNMGAEIGATTSVFPYNHRMQDYLKATGREGIASLANDYKGLLSSDPNAHYDQLIEINLTELEPHVNGPFTPDLAHPISQLGKVAKEKGWPMDIKVGLIGSCTNSSYEDMGRSVSVAKQALDRGI-------------------------KVLRDIGGVVLANACGPCIGQWDRKDVKKGEKNTIVSSYNRNFTGRNDANPATHAFVTSPELVTALAIAGDLNFNPLKDELTGADGKKFKLESPSGDELPAKGFDPGEDTYQEPPADSSSVNVNVAPDSQRLQLLSPFDKWDGKDLEDMVVLIKAKGKCTTDHISAAGQWLKYRGHLDNISNNLLIGALNIENNEMNKVTNQLTGGSGSVPDTARDYKAKKTGWVVIGDDNYGEGSSREHAALEPRHLGGKAIIVKSFARIHETNLKKQGMLPLTFSNPADYDKVQPNDRVSLVGLKNLTPGKPVECHLKHADGSVEKISLNHTMNEGQIAWFKAGSALNHMA------
>EOG091F00B1|Biomphalaria_glabrata|JG16_Flabellina_iodinea|TRANSCRIPT
--------KGY---ELFGNGSARFIRTSACAAAKTAPMSRFEQDKVIDYDKIEYKVKIVKERLGRPLTLSEKILYGHLEDPKNQEIERGKSYLKLRPDRVAMQDATAQMAMLQFISSGLPKVAVPSTIHCDHLIQAQVGGEKDLKRAKELNKEVYDFLATASAKYGVGFWKPGSGIIHQIVLENYGFPGVLLIGTDSHTPNGGGLGGLCIGVGGADAVDVMANIPWELQCPKVIGVKLTGELSGWTSPKDVILKVAGILTVKGGTGAIVEYFGPGVDSISCTGMGTICNMGAEIGATTSVFPYNHRMQDYLKATGRDSIASLANEYKGLLSSDSKAHYDQLIEINLSELEPHVNGPFTPDLAHPISQLGKTAKEKGWPMDIRVGLIGSCTNSSYEDMGRSVSVAKQALDKGV-------------------------KALRDIGGVVLANACGPCIGQWDRQDVKKGEKNTIVSSYNRNFTGRNDANPATHAFVTSPELVTALAIAGDLNFNPLTDELTGADGKKFKFQSPSGDELPTRGFDPGEDTYQEPPADSSCINVDVSPESQRLQLLSPFDKWNGKDLEDLVVLIKVKGKCTTDHISAAGQWLKYRGHLDNISNNLLIGAINIENDEMNKVTNQLNGQSGSVPDTARHYKANKTGWVVVGDDNYGEGSSREHAALEPRHLGGRAIIVKSFARIHETNLKKQGMLPLTFSNPSDYDKIQPNDRVSLLGLKNLSPGKPVECHLKHKDGSEDKIKLNHTMNEGQIAWFKAGSALNHMA------
>EOG091F00B1|Biomphalaria_glabrata|HW15_Flabellina_babai|TRANSCRIPT
--------RGF---DLFSYGSSRFIQTSSCVAAKTAPMSHFEPDKVIDYDKIEHKVKIVKDRLGRPLTLSEKILYGHLEDPKNQEIERGKSYLKLRPDRVAMQDATAQMAMLQFISSGLPKVAVPSTIHCDHLIQAQVGGEQDLQRAKSINKEVYDFLATASAKYGVGFWKPGSGIIHQIVLENYGFPGVLLIGTDSHTPNGGGLGGLCIGVGGADAVDVMANIPWELQCPKVIGVKLTGELSGWTSPKDVILKVAGILTVKGGTGAIVEYFGPGVDSISCTGMGTICNMGAEIGATTSVFPYNHRMQDYLKATGREGIANLANDYKGLLSSDPNAHYDQLIEINLSELEPHVNGPFTPDLAHPISQLGKTAQEKGWPMDIRVGLIGSCTNSSYEDMGRSVSVAKQALDRGV-------------------------KALRDIGGVVLANACGPCIGQWDRKDVKKGEKNTIVSSYNRNFTGRNDANPATHAFVTSPELVTALAIAGDLSFNPLTDELTGADGKKFKLQSPSGDELPTKGFDPGEDTYQAPPNDSSSVKVNVSPESQRLQLLSPFDKWNGKDLEDMVVLIKVKGKCTTDHISAAGQWLKYRGHLDNISNNLLIGALNIENDEINKVTNQLNGESGTVPDTARHYKANQTGWVVVGDDNYGEGSSREHAALEPRHLGGRAIIVKSFARIHETNLKKQGMLPLTFSKPADYDKIQPDDRVSLLGLKDIAPGKPVECQLKHKDGSVEKISLKHTMNEGQIAWFKAGSALNHMAQ-----
>EOG091F00B1|Lottia_gigantea|HW11_Eubranchus_exiguus|TRANSCRIPT
---------------------------SSIAMAKTAPMSRLEPDKVVDYDKISHKVKIVKDRLGRPLTLSEKILYGHLEDPKNQDIVRGKSYLKLRPDRVAMQDATAQMAMLQFISSGLPKVAVPSTIHCDHLIQAQVGGEADLQRAKEINKEVYDFLATASAKYGVGFWKPGSGIIHQIVLENYGFPGVLLIGTDSHTPNGGGLGGLCIGVGGADAVDVMANIPWELQCPKVIGVKLTGELNGWTSPKDVILKVAGILTVKGGTGAIVEYFGPGVDSISCTGMGTICNMGAEIGATTSVFPYNHRMQDYLKATGRPEIASLANEYKGLLSSDANAHYDQVIEINLSELEPHVNGPFTPDLAHPISQLGKVAKEHNWPMDIKVGLIGSCTNSSYEDMGRSVSVAKQALDKGVKAKAAFTITPGSEQIRATIERDGMASTLRDIGGVVLANACGPCIGQWDRKDVKKGEKNTIVSSYNRNFTGRNDANPATHAFVTSPELVTALAIAGDLSFNPLTDELTGADGKKFKFESPSGDELPTRGFDPGENTYQAPPSDSSSVSVDVSPESQRLQLLSPFDKWNGKDLEDMLVLIKVKGKCTTDHISAAGQWLKYRGHLDNISNNMLIGAENIENGEINKVNNYLTGETGSVPDTARYYKANKTGWVVVGDDNYGEGSSREHAALEPRHLGGRAIIVKSFARIHETNLKKQGMLPLTFSSPSDYDKVQPTDKVSLVGLTTLTPGKPLECHLKHKDGSVDKISLNHTMNEGQIAWFKAGSALNHMAQ-----
>EOG091F00B1|Lottia_gigantea|NC04_Fiona_pinnata|TRANSCRIPT
---------------------------STCAAAKTAPMSRLEPDKVIDYDKIEHKVNIVKNRLGRPLTLSEKILYGHLDDPKNQEIVRGKSYLKLRPDRVAMQDATAQMAMLQFISSGLPKVAVPSTIHCDHLIQAQVGGEQDLQRAKEINKEVYDFLATASAKYGVGFWKPGSGIIHQIVLENYGFPGVLLIGTDSHTPNGGGLGGLCVGVGGADAVDVMANIPWELQCPKVIGVKLTGELNGWTSPKDVILKVAGILTVKGGTGAIVEYFGPGVDSISCTGMGTICNMGAEIGATTSVFPYNHRMQDYLKATGRDAIANLANEYKGLLSSDANAHYDQVIEINLSELEPHVNGPFTPDLAHPISQLGKVAQEKGWPTDVRVGLIGSCTNSSYEDMGRSVSVAKQALDKGVKAKAAFTITPGSEQIRATIERDGMATVLRDIGGVVLANACGPCIGQWDRKDVKKGEKNTIVSSYNRNFTGRNDANPATHAFVTSPELVTALAIAGDLSFNPLTDELVGADGKKFKLEAPTGDELPTRGFDAGENTYQAPPSDSSAVTVDVSPESQRLQLLSPFDKWSGKDLEDMVVLIKVKGKCTTDHISAAGQWLKYRGHLDNISNNLLIGAVNIENDEMNKVTNHLTGGSGSVPDTARHYKANKTGWVVVGDDNYGEGSSREHAALEPRHLGGRAIIVKSFARIHETNLKKQGMLPLTFSNPSDYDKVQPTDRVSLVGLKNLSPGKPVECQLKHKDGSVDKISLNHTMNEGQIAWFKAGSALNHMA------
>EOG091F00B1|Lottia_gigantea|JG14_Eubranchus_rustyus|TRANSCRIPT
---------------------------SACAAAKTAPMSRLEQDKFIDYDKIEHRVKIVKDRLGRPLTLSEKILYGHLDDPKNQDIVRGKSYLKLRPDRVAMQDATAQMAMLQFISSGLPKVAVPSTIHCDHLIQAQVGGEQDLQRAKELNKEVYDFLATASAKYGVGFWKPGSGIIHQIVLENYGFPGVLLIGTDSHTPNGGGLGGLCIGVGGADAVDVMANIPWELQCPKVIGVKLTGELNGWTSPKDVILKVAGILTVKGGTGAIVEYFGPGVDSISCTGMGTICNMGAEIGATTSVFPYNHRMQDYLKATGRPEIASLANEYKGLLSSDPNAHYDQVIEINLSELEPHVNGPFTPDLAHPISQLGKVAKEKGWPMDIRVGLIGSCTNSSYEDMGRSVSVAKQALDKGVKAKAAFTITPGSEQIRATIERDGMASTLREIGGVVLANACGPCIGQWDRKDVKKGEKNTIVSSYNRNFTGRNDANPATHAFVTSPELVTALAIAGDLSFNPLTDELTGADGKKFKLQSPSGDELPTKGFDPGEDTYQAPPADSSSVKVDVSPESQRLQLLSPFDKWDGKDLEDMIVLIKVKGKCTTDHISAAGQWLKYRGHLDNISNNLLIGAVNMENDEINKVTNHLTGGSGSVPDTARHYKANKTGWVVVGDDNYGEGSSREHAALEPRHLGGRAIIVKSFARIHETNLKKQGMLPLTFSNPSDYDKIQPTDKVSLVGLTKLSPGKQLECHLKHKDGSVDKISLNHTMNEGQIAWFKAGSALNHMA------
>EOG091F00B1|Lottia_gigantea|HW18_Janolus_cristatus|TRANSCRIPT
R-------KGA---DLLGYGSARFIQNSACLAAKTAPMSRFEPDKVIDYDKIEHKVKIVKERLGRPLTLSEKILYGHLDDPKNQDIERGKSYLKLRPDRVAMQDATAQMAMLQFISSGLPKVAVPSTIHCDHLIQAQVGGEKDLQRAKELNKEVYDFLATASAKYGVGFWKPGSGIIHQIVLENYGFPGVLLIGTDSHTPNGGGLGGLCIGVGGADAVDVMANIPWELQCPKVIGVKLTGELSGWTSPKDVILKVAGILTVKGGTGAIVEYFGPGVDSISCTGMGTICNMGAEIGATTSVFPYNHRMQDYLKSTGREAIANLANNYKGLLSSDPKAHYDQLIEINLSELEPHVNGPFTPDLAHPISQLGKIAQEKGWPMDIRVGLIGSCTNSSYEDMGRSASIAKQALDKGVKAKAAFTITPGSEQIRATIERDGMAKTLRDIGGVVLANACGPCIGQWDRQDVKKGEKNTIVSSYNRNFTGRNDANPATHAFVTSPELVTALAIAGDLSFNPLTDELTGADGKKFKLESPNGDELPSRGFDPGEDTYQAPPSDSSSVNVDVSPDSQRLQLLSPFDKWSGSDLEDMLVLIKVKGKCTTDHISAAGQWLKYRGHLDNISNNLLIGATNIENNEINKVTNYLTGQAGSVPDTARHYKANKTGWVVVGDDNYGEGSSREHAALEPRHLGGRAIIVKSFARIHETNLKKQGMLPLTFSNPSDYDKIQPTDRVSLVGLKNLTPGKPVECHLKHKDGSVDKIHLNHTMNEGQITWFKAGSALNHMA------
>EOG091F00B1|Lottia_gigantea|JG19_Janolus_barbarensis|TRANSCRIPT
R-------KGA---DLLGYGSARYIQTSACMAAKTAPMSRFEPDKVIDYDKIEYKVKVVKERLGRPLTLSEKILYGHLDDPKNQEIERGKSYLKLRPDRVAMQDATAQMAMLQFISSGLPRVAVPSTIHCDHLIQAQVGGEKDLQRAKELNKEVYDFLATASAKYGVGFWKPGSGIIHQIVLENYGFPGVLLIGTDSHTPNGGGLGGLCIGVGGADAVDVMANIPWELQCPKVIGVKLTGELGGWTSPKDVILKVAGILTVKGGTGAIVEYFGPGVDSISCTGMGTICNMGAEIGATTSVFPYNHRMQDYLKSTGREAIANLANEYKGLLSSDPKAHYDQLIEINLSELEPHVNGPFTPDLAHPISQLGKTAQEKGWPMDIRVGLIGSCTNSSYEDMGRSASIAKQALDKGVKAKAAFTITPGSEQIRATIERDGMAKTLRDIGGVVLANACGPCIGQWDRQDVKKGEKNTIVSSYNRNFTGRNDANPATHAFVTSPELVTALALAGDLSFNPLTDELTGADGKKFKLTSPNGDELPSRGFDPGEDTYQAPPSDSSAVKVDVAPDSQRLQLLSPFDKWSGKDLEDMVVLIKVKGKCTTDHISAAGQWLKYRGHLDNISNNLLIGATNIENDEMNKVTNHLTGQAGSVPDTARHYKANKTGWVVVGDDNYGEGSSREHAALEPRHLGGRAIIVKSFARIHETNLKKQGMLPLTFSNPSDYDKIQPTDKVSLIGLTKLTPGKPVECQLKHKDGSVDKIVLNHTMNEGQIAWFKAGSALNHMAQ-----
>EOG091F00B1|Lottia_gigantea|JG23_Melibe_leonina|TRANSCRIPT
R-------KGF---HLLGNGSACYFRTSACAAAKTAPMSRFEPEKVVDYDKLEHKVKIVKNRLGRPLTLSEKILYGHLDDPKNQEIKRGSSYLKLRPDRVAMQDATAQMAMLQFISSGLPKVAVPSTIHCDHLIQAQVGGEADLKRAKDLNKEVYDFLATASAKYGVGFWKPGSGIIHQIVLENYGFPGVLLIGTDSHTPNGGGLGGLCIGVGGADAVDVMANIPWELQCPKVIGVKLTGELSGWTSAKDVILKVAEILTVKGGTGAIVEYFGPGVDSISCTGMGTICNMGAEIGATTSVFPYNHRMQDYLVATGRNAIASLANEYKDLLSSDANAHYDQLIEINLSELEPHVNGPFTPDLAHPISKLGKVAEEKGWPLEIKVGLIGSCTNSSYEDMGRSASIAKQALAKGVKAKSAFTITPGSEQIRATIERDGMAQVLRDMGGVVLANACGPCIGQWDRQDVKKGEKNTIVSSYNRNFTGRNDANPATHAFVTSPELVTALALGGSLGFNPLTDTLTGADGKKFKLESPSGDELPTKGFDPGEDTYQAPPADGASISVDVSPDSQRLELLSPFDKWSGKDLEDMVVLIKVKGKCTTDHISAAGQWLKYRGHLDNISNNLLIGAVNIDNDEINKVTNQLTGAVGGVPETARDYKAKKTGWVVVGDENYGEGSSREHAALEPRHLGGRAIIVKSFARIHETNLKKQGMLPLTFSNTSDYDKIQPTDRISLVGLKQLTPGKPLECHVKHQDGSVDKIHLNHTMNEGQIAWFRAGSALNHMA------
>EOG091F00B1|Biomphalaria_glabrata|JG05_Bornella_anguilla|TRANSCRIPT
--------KGF---DLLGNGSRRFFRTSTCATAKTAPMSRFEEDKVIDYDKIEHKVKIVKDRLGRPLTLSEKILYGHLEDPKNQEIKRGSSYLKLRPDRVAMQDATAQMAMLQFISSGLPKVAVPSTIHCDHLIQAQVGGDADLKRAKELNKEVYDFLATASAKYGVGFWKPGSGIIHQIVLENYGYPGVLLIGTDSHTPNGGGLGGLCIGVGGADAVDVMANIPWELQCPKVIGVKLTGELSGWTSPKDVILKVAEILTVKGGTGAIVEYFGPGVDSISCTGMGTICNMGAEIGATTSVFPYNHRMQDYLRATGRDAVASLANEYKGLLASDPNAHYDQLIEINLTKLEPHVNGPFTPDLAHPISKLGKTAQEKGWPMDIKVGLIGSCTNSSYEDMGRSVSIAKQALAQGL-------------------------KVLRDIGGIVLANACGPCIGQWDRKDVKMGEKNTIVSSYNRNFTGRNDANPATHAFVTSPELVTALALAGDLSFNPLTDELTGKGGQKFKLQSPSGDELPTKGFDPGEDTYQAPPADSSSVSVNVSPESQRLQLLSPFDKWDGKDLEDMVVLIKVKGKCTTDHISAAGQWLKYRGHLDNISNNLLIGATNIENNEMNKVTNLLTGELGGVPETARHYKANKTGWVVVGDENYGEGSSREHAALEPRHLGGRAIIVKSFARIHETNLKKQGMLPLTFSNPSDYDKVQPSDRISLVGLKQLSPGKPVECILKHKDGTVDKIQLNHTMNEGQISWFQAGSALNHMAQ-----
>EOG091F00B1|Biomphalaria_glabrata|JG10_Dirona_picta|TRANSCRIPT
--------KGF---DVFNYGSARYIRTSTCVAAKTAPMSRFEQDKVVDYDKISYKVKVVKERLGRPLTLSEKILYGHLDDPKNQDIQRGKSYLKLRPDRVAMQDATAQMAMLQFISSGLPKVAVPSTIHCDHLIQAQVGGEKDLQRAKEINKEVYDFLATASAKYGVGFWKPGSGIIHQIVLENYGFPGVLLIGTDSHTPNGGGLGGLCIGVGGADAVDVMANIPWELQCPKVIGVKLTGELNGWTSPKDVILKVAGILTVKGGTGAIVEYFGPGVDSISCTGMGTICNMGAEIGATTSVFPYNHRMEDYLKSTDRHAIASLANEYKGLLSSDPNAHYDQVIEINLSELEPHVNGPFTPDLAHPISQLGKVAQDKGWPMDIKVGLIGSCTNSSYEDMGRSASVAKQALDRGV-------------------------KALRDIGGVVLANACGPCIGQWDRQDVKKGEKNTIVSSYNRNFTGRNDANPATHAFVTSPELVTALAIAGDLSFNPLTDELTGADGKKFKLESPSGDELPTRGFDPGEDTYQAPPADSSSVKVDVSPESQRLQLLSPFDKWTGKDLEDLVVLIKVKGKCTTDHISAAGQWLKYRGHLDNISNNLLIGATNIENDEMNKVTNQLTGGSGGVPDTARYYKANNTGWVVVGDDNYGEGSSREHAALEPRHLGGRAIIVKSFARIHETNLKKQGMLPLTFSNPSDYDKIQPDDRVSLVGLAGLTPGKPVECQLKHKDGSVEKINLNHTMNDGQIAWFKAGSALNRMAETA---
>EOG091F00B1|Lottia_gigantea|JG22_Lomanotus_vermiformis|TRANSCRIPT
R-------KGF---DLLGNGSVCYFRTSTCAAAKTAPMSRLEPDKVIDYDKIEFNVKTVKDRLGRPLTLSEKILYGHLDDPKNQKIERGSSYLKLRPDRVAMQDATAQMAMLQFISSGLPKVAVPSTIHCDHLIQAQVGGEKDLARAKDLNKEVYDFLATASAKYGVGFWKPGSGIIHQIVLENYGFPGVLLIGTDSHTPNGGGLGGLCIGVGGADAVDVMANIPWELQCPKVIGVKLTGELSGWTSPKDVILKVAEILTVKGGTGAIVEYFGPGVDSISCTGMGTICNMGAEIGATTSVFPYNHRMQDYLKATNRQDIANLANEYKGLLSSDANAHYDQLIEINLTELEPHVNGPFTPDLAHPISKLGQTAKEKGWPMDIKVGLIGSCTNSSYEDMGRSVSIAKQALEKGIKSKSAFTITPGSEQIRATIERDGMAKVLRDIGGVVLANACGPCIGQWDRKDVKKGEKNTIVSSYNRNFTGRNDANPATHAFVTSPELVTALSLAGDLSFNPLTDELTGADGKKFKLQSPSGDELPAKGFDPGEDTYQAPPSDSSSVSVNVSPDSQRLQLLSPFDKWNGKDLEDMVVLIKVKGKCTTDHISAAGQWLKYRGHLDNISNNLLIGAVNIENGEANKVTNHLTGEIGGVPDTARDYKAKKTGWVVVGDENYGEGSSREHAALEPRHLGGRAIIVKSFARIHETNLKKQGMLPLTFSNPADYDKIQPDDRISLIGLTGLSPGKPLECHIKHKNGSVDKINLNHTMNEGQIAWFKAGSALNHMA------
>EOG091F00B1|Lottia_gigantea|HW10_Embletonia_pulchra|TRANSCRIPT
---------------------------SSYAAAKTAPMSRFEPERVIDYDKIEYNVKVVKDRLGHPLTLSEKILYGHLDDPKNQEIARGKSYLKLRPDRVAMQDATAQMAMLQFISSGLPKVAVPSTIHCDHLIQAQVGGEADLKRAKDLNKEVYDFLATASAKYGVGFWKPGSGIIHQIVLENYGFPGVLLIGTDSHTPNGGGLGGLCVGVGGADAVDVMADIPWELQCPKVIGVKLTGELSGWTSPKDVILKVAGILTVKGGTGAIVEYFGPGVDSISCTGMGTICNMGAEIGATTSVFPYNHRMEDYLKATDRQEIASLANGYKGLLSADANAKYDQLIEINLSELEPHVNGPFTPDLAHPISQLGKVAKEKGWPMDIRVGLIGSCTNSSYEDMGRSVSIAKQALDKGLKAKSAFTITPGSEQIRATIERDNMAEVLRDIGGVVLANACGPCIGQWDRKDVK---------------------------------------------------------------------------------------------------------------------------------------------------------------------------------------------------------------------------------------------------------------------------------------------------------------------------------
>EOG091F00B1|Lottia_gigantea|JG28_Scyllaea_fulva|TRANSCRIPT
--------------------SARFFRTTSCAAAKTAPMSRFEPDKVVDYDKIEHKVKIVKDRLGRPLTLSEKILYGHLDDPKNQEIKRGSSYLKLRPDRVAMQDATAQMAMLQFISSGLPKVAVPSTIHCDHLIQAQVGGEADLKRAKDINKEVYDFLATASAKYGVGFWKPGSGIIHQIVLENYGFPGVLLIGTDSHTPNGGGLGGLCIGVGGADAVDVMANIPWELQCPKVIGVKLTGELSGWTSPKDVILKVADILTVKGGTGAIVEYFGPGVDSISCTGMGTICNMGAEIGATTSVFPYNHRMQDYLRATGREGIASLADEYKGLLSSDANAHYDRLIEINLSELEPHVNGPFTPDLAHPISKLGKTAQEKGWPMDIKVGLIGSCTNSSYEDMGRSASIAKQALAKGVKAKSAFTITPGSEQIRATIERDGMAQVLRDIGGVVLANACGPCIGQWDRKDVKKGEKNTIVSSYNRNFTGRNDANPATHAFVTSPEMVTALALAGDLSFNPLTDELTGADGQKFKLQSPGGDELPTKGFDPGEDTYQAPPADSGSVKVNVSPDSQRLQLLSPFKKWDGKDLEDMLVLIKVKGKCTTDHISAAGQWLKYRGHLDNISNNLLIGAVNIENNEMNKVTNYLTGESGPVPETARHYKANNVGWVVVGDENYGEGSSREHAALEPRHLGGRAIIVKSFARIHETNLKKQGMLPLTFADSADYDKIQPDDRISLVGLQQLSPGKPLECHVKHKDGSVDKIKLNHTMNEGQITWFKAGSALNHMAQ-----
>EOG091F00B1|Lottia_gigantea|HW16_Hancockia_cfuncinata|TRANSCRIPT
---------------------------STCAAAKTAPMSRYEQDKVIDYDKIEHKVKIVKDRLGRPLTLSEKILYGHLDDPKNQDIKRGSSYLKLRPDRVAMQDATAQMAMLQFISSGLPKVAVPSTIHCDHLIQAQVGGEADLKRAKDLNKEVYDFLATASAKYGVGFWKPGSGIIHQIVLENYGFPGVLLIGTDSHTPNGGGLGGLCVGVGGADAVDVMADIPWELQCPKVIGVKLTGKLSGWTSPKDVILKVAEILTVKGGTGAIVEYFGPGVDSISCTGMGTICNMGAEIGATTSVFPYNHRMQDYLKATGRQNIASLANEYKGLLSSDPNAHYDQLIEIDLNTLEPHVNGPFTPDLAHPISKLGQTAKEKDWPMDIKVGLIGSCTNSSYEDMGRSVSIAKQALANGVKAKSAFTITPGSEQIRATIERDGMAKILRDIGGVVLANACGPCIGQWDRQDVKKGEKNTIVSSYNRNFTGRNDANPATHAFVTSPEMVTALALGGSLDFNPLVDELTGADGKKFKLESPNGDELPTKGFDPGEDTYQAPPTDSSSVNVDVSSESQRLQLLSPFDKWNGKDLEDLLVLIKVKGKCTTDHISAAGQWLKYRGHLDNISNNLLIGAVNIENDEVNKVVNRLTGDVGGVPETARYYKANKTGWVVVGDENYGEGSSREHAALEPRHLGGRAIIVKSFARIHETNLKKQGMLPLTFSKAADYDKIQPTDKVSLVGLKQLTPGKPLECHLKHADGSVDKIQLNHTMNEGQIAWFKAGSALNHMA------
>EOG091F00B1|Lottia_gigantea|JG17_Hancockia_uncinata|TRANSCRIPT
---------------------------STCAAAKTAPMSRYEQDKVIDYDKIEHKVKIVKDRLGRPLTLSEKILYGHLDDPKNQDIKRGSSYLKLRPDRVAMQDATAQMAMLQFISSGLPKVAVPSTIHCDHLIQAQVGGEADLKRAKDLNKEVYDFLATASAKYGVGFWKPGSGIIHQIVLENYGFPGVLLIGTDSHTPNGGGLGGLCVGVGGADAVDVMADIPWELQCPKVIGVKLTGKLSGWTSPKDVILKVAEILTVKGGTGAIVEYFGPGVDSISCTGMGTICNMGAEIGATTSVFPYNHRMQDYLKATGRQNIASLANEYKGLLSSDPNAHYDQLIEIDLNTLEPHVNGPFTPDLAHPISKLGQTAKEKDWPMDIKVGLIGSCTNSSYEDMGRSVSIAKQALANGVKAKSAFTITPGSEQIRATIERDGMAKILRDIGGVVLANACGPCIGQWDRQDVKKGEKNTIVSSYNRNFTGRNDANPATHAFVTSPEMVTALALGGSLDFNPLVDELTGADGKKFKLESPNGDELPTKGFDPGEDTYQAPPTDSSSVNVDVSSESQRLQLLSPFDKWNGKDLEDLLVLIKVKGKCTTDHISAAGQWLKYRGHLDNISNNLLIGAVNIENDEVNKVVNRLTGDVGGVPETARYYKANKTGWVVVGDENYGEGSSREHAALEPRHLGGRAIIVKSFARIHETNLKKQGMLPLTFSKAADYDKIQPTDKVSLVGLKQLTPGKPLECHLKHADGSVDKIQLNHTMNEGQIAWFKAGSALNHMA------
>EOG091F00B1|Lottia_gigantea|JG08_Dendronotus_venustus|TRANSCRIPT
---------------------------SACAAAKTAPMSHFEPDKVIDYDKMEHKVKIVKDRLGRPLTLSEKILYGHLDDPKNQEIKRGSSYLKLRPDRVAMQDATAQMAMLQFISSGLPKVAVPSTIHCDHLIQAQVGGEEDLQRAKDINKEVYDFLATASAKYGVGFWKPGSGIIHQIVLENYGFPGVLLIGTDSHTPNGGGLGGLCIGVGGADAVDVMADIPWELQCPKVIGVKLTGKLSGWTSPKDVILKVAQILTVKGGTGAIVEYFGPGVDYISCTGMGTICNMGAEIGATTSVFPYNHRMQDYLKATGRDAIASLADNYKGLLSSDPDAHYDQIIEINLTELEPHVNGPFTPDLAHPISKLGQTAKENGWPMDIKVGLIGSCTNSSYEDMGRSASIAKQALAKGVKAKSAFTITPGSEQIRATIERDGMAEVLRDIGGVVLANACGPCIGQWDRKDVKKGEKNTIVSSYNRNFTGRNDANPATHAFVTSPELVTALALAGDLSFNPLTDELTGADGKKFKLESPSGDELPTRGFDPGEDTYQAPPAKGDSVSVDVSPESQRLQLLSPFTKWDGKDLEDLVVLIKVKGKCTTDHISAAGQWLKYRGHLDNISNNLLIGAVNIENGEINKVTNQLTGGSGGVPDTARDYKAKNTGWVVVGDENYGEGSSREHAALEPRHLGGRAIIVKSFARIHETNLKKQGMLPLTFSSPSDYDKVRPDDKVSLVGLQGLSPGKPLECRLKHKDGTTDTIQLKHTMNEGQLAWFRAGSALNHMAE-----
>EOG091F00B1|Lottia_gigantea|HW04_Calmella_cavolinii|TRANSCRIPT
--------------------SARFFHPTAFVAAKTAPMSRYEPEKVIDYDKLQHNVKTVKDRLGRPLTLSEKILYGHLDDPKNQDIKRGESYLKLRPDRVAMQDATAQMAMLQFISSGLPKVAVPSTIHCDHLIEAQVGGEQDLKRAKDINKEVYDFLATASAKYGVGFWKPGSGIIHQIVLENYGFPGVLLIGTDSHTPNGGGLGGLCIGVGGADAVDVMANIPWELKCPKVIGVKLTGALSGWTSPKDIILKVAGILTVKGGTGAIVEYFGPGVDSISCTGMGTICNMGAEIGATTSVFPYNHRMQDYLKATKRTEIADLANQYKGLLSSDSNAQYDQLIEINLSELEPHVNGPFTPDLAHPISKLGQTAKEKGWPMDIRVGLIGSCTNSSYEDMGRSASLAKQALEHGIKAKSAFTITPGSEQIRATIERDGMAETLRDIGGVVLANACGPCIGQWDRQDVKKGEKNTIVSSYNRNFTGRNDANPATHAFVTSPELVTALAIAGDLSFNPLTDELTGKDGKKFKLKSPYGDELPTKGFDPGQDTYQAPPADSSSVSVDVSPQSQRLQLLKPFDKWSGKDLEDMVVLIKAKGKCTTDHISAAGQWLKYRGHLDNISNNLLIGAVNSENDEINKVTNQLTGESGSVPDTARMYKSKGQGWVVVGDDNYGEGSSREHAALEPRHLGGRAIIVKSFARIHETNLKKQGLLPLTFSNPSDYDKVQPSDRISLIGLKNLTPEKPVECHLKHKDGTVDKIQLKHTMNEGQIAWFRAGSALNRMAEV----
>EOG091F00B1|Biomphalaria_glabrata|HW14_Flabellina_affinis|TRANSCRIPT
--------------------------------------------------------------------------------------------------------------------------------------------------------------------------------------------------------------------------------------------------------------------------------------------------------------------------------------------------------------------------------------------------------------------------------------------------------------------------------------------------------ATHAFVTSPELVTALAIAGDLNFNPLTDELTGADGKKFKLQSPSGDELPTKGFDPGEDTYQEPPADSSKVKVDVSPDSQRLQLLSPFDHWNGKDLDDMVVLIKVKGKCTTDHISAAGQWLKYRGHLDNISNNLLIGAVNIENGEMNKVTNQLNGESGSVPDTARYYKSQKTGWVVVGDENYGEGSSREHAALEPRHLGGRAIIVKSFARIHETNLKKQGMLPLTFSNQSDYDKIQPDDRVSLVGLKDLSPGKPVECHLKHKDGSVDKISLNHTMNQGQIAWFKAGSALNHM-------
>EOG091F00B1|Lottia_gigantea|NC06_Pleurobranchaea_californica|TRANSCRIPT
-----------------LVGQSRFIHSSSCYGAKAVAMSRFEQDKFLDFDKIQYNVKVVKDRLARPLTLSEKILYGHLDDAKNQDIERGTSYLKLRPDRVAMQDATAQMAMLQFISSGLPKVAVPSTIHCDHLIEAQIGGDQDLKRAKDLNKEVYDFLATASAKYGVGFWNPGSGIIHQIVLENYAFPGVLLIGTDSHTPNGGGLGGLCIGVGGADAVDVMADIPWELKCPKVIGVKLTGKLSGWTSPKDIILKVADILTVKGGTGAIVEYFGPGVDSISCTGMGTICNMGAEIGATTSVFPYNHRMQDYLRATNRTDIASLADNYKELLCSDANAEYDQIIEINLDELEPHVNGPFTPDLAHPISKLGQTAKENGWPLEIKVGLIGSCTNSSYEDMGRSVSIAKQALENGVKAKSAFTITPGSEQIRATIERDGMAETLREIGGVVLANACGPCIGQWDRKDVKKGEKNTIVTSYNRNFTGRNDANPATHAFVTSPEMVTALALAGDLSFNPLTDQLTGADGKKFKLKSPYGDELPKAGFDPGQDTFQAPPADSSSVKVNVDPSSKRLQLLTPFDKWTGKDLEDLVVLIKVKGKCTTDHISAAGQWLKYRGHLDNISNNLLIGALNIDNNEINKVKNQLNGDEGSVPDTARNYKAQGQGWVVIGDDNYGEGSSREHAALEPRHLGGRAIIVKSFARIHETNLKKQGVLPLTFSNASDYDKVQPTDRISLVGLKDLTPGKPIECHLKHKDGSVDKIKLNHTMNEGQIHWFRAGSALNRMAEV----
>EOG091F00B1|Lottia_gigantea|HW03_Berthella_plumula|TRANSCRIPT
Q-------KAT---ALGSYGSSRYIHASACFGAKAVAMSRFEQEKHIDYDKIQHNVKVVKDRLGRPLTLSEKILYGHLDDPKNQDVERGASYLKLRPDRVAMQDATAQMAMLQFISSGLPKVAVPSTIHCDHLIEAQIGGDQDLKRAKDLNKEVYDFLATASAKYGVGFWKPGSGIIHQIVLENYGFPGVLLIGTDSHTPNGGGLGGLCIGVGGADAVDVMADIPWELKCPNVIGVKLTGKLSGWTSPKDIILKVADILTVKGGTGAIVEYFGPGVDSISCTGMGTICNMGAEIGATTSVFPYNHRMQDYLKATNRSDIASLADSYRGLLSSDANAHYDRLIEINLDELEPHVNGPFTPDLAHPISKLGQTAKEKGWPMDIKVGLIGSCTNSSYEDMGRSVSIAKQALAHGIKAKSAFTVTPGSEQIRATIERDGMAKTLRDIGGVVLANACGPCIGQWDRKDVKKGEKNTIVSSYNRNFTGRNDANPATHAFVTSPEMVTALALAGDLSFNPLTDDLTGADGKKFKLTSPDGDELPKAGFDPGQDTYQAPPADSGSVNVNVDPASKRLQLLTPFDKWSGKDLEDLVVLIKVKGKCTTDHISAAGQWLKYRGHLDNISNNLLIGAVNIENNEMNKVTNQLTGQTGGVPDVARQYKAEGQGWVVVGDDNYGEGSSREHAALEPRHLGGRAIIVKSFARIHETNLKKQGLLPLTFSDPADYDKIQPTDRISLVGLKELSPGKPIECHIKHQDGTATKIHLKHTMNEGQILWFQAGSALNRMKEV----
>EOG091F00B1|Lottia_gigantea|HW19_Polycera_quadrilineata|TRANSCRIPT
----------------------RYIH-ATSFNAAQVAMSRFETNKFIDYDKLEHNVKLVKERLGRPLTLSEKILYGHLDDPKNQDIVRGSSYLKLRPDRVAMQDATAQMAMLQFISSGLAKVAVPSTIHCDHLIEAQIGGEEDLKRAKDLNKEVYDFLATSSAKYGVGFWKPGSGIIHQIVLENYGFPGVLLIGTDSHTPNGGGLGGLCIGVGGADAVDVMADIPWELKCPKVIGVKLTGKLSGWTSPKDVILKVAGILTVKGGTGAIVEYFGPGVDSISCTGMGTICNMGAEIGATTSVFPYNHRMQDYLKATNRSDIASLANDYKGLLNPDSNAQYDELIEINLSELEPHVNGPFTPDLAHPIGKLGQAAKENGWPTDVKVALIGSCTNSSYEDMGRSVSIAKQALENGVKAKSAFTITPGSEQIRATIERDGMASTLREIGGVVLANACGPCIGQWDRKDVKKGEKNTIVSSYNRNFTGRNDANPATHAFVTSPELVTALAIAGDLTFNPLTDELTGANGKKFKFSSPSGDELPKSGFDPGQDTYQAPPADSSSVKVDVSPSSKRLQLLSPFDKWSGKDLEDLIVLIKVKGKCTTDHISAAGQWLKYRGHLDNISNNLLIGAVNMENNEINKVTNQLNGESGSVPDTARHYKAQNQGWVVVGDDNYGEGSSREHAALEPRHLGGRAIIVKSFARIHETNLKKQGMLPLTFSNSADYDKVQPTDRISLLGLKTLTPGKPVECHLKHKDGSVDKIHLNHTMNDGQIKWFQAGSALNRMKEM----
>EOG091F00B1|Biomphalaria_glabrata|NC02_Bathydoris_clavigera|TRANSCRIPT
--------KGA---DLLSYGSSRYIHATSYVAAKTAPMSRFEPDKVIDYDKLEYNVKIVKNRLGRPLTLSEKILYGHLDDPKNQEIERGESYLKLRPDRVAMQDATAQMAMLQFISSGLPKVAVPSTIHCDHLIEAQFGGEQDLKRAKDINKEVYDFLATASAKYGVGFWKPGSGIIHQIVLENYGFPGVLLIGTDSHTPNGGGLGGLCIGVGGADAVDVMANIPWELKCPKVIGVKLTGELSGWTSPKDVILKVAGILTVKGGTGAIVEYFGPGVDSISCTGMGTICNMGAEIGATTSVFPYNHRMQDYLKATNREGIASLANEYKCLLSSDANAHYDEVIEINLSELEPHVNGPFTPDLAHPISQLGKVAKENGWPLDIKVGLIGSCTNSSYEDMGRSVSIAKQALENGV-------------------------KVLRDIGGVVLANACGPCIGQWDRKDVKKGEKNTIVTSYNRNFTGRNDANPATHAFVTSPELVTAMSLAGDLSFNPLTDELTGDKGQKFKLKSPYGDELPKSGFDPGQETYQAPPTDNSSVHVDVAPDSHRLQLLSPFDKWNEKDLEDLVVLIKVKGKCTTDHISAAGQWLKFRGHLDNISNNLLIGAVNIENNEINKVVNQHTGEVGGVPETARQYKAQKQGWVVIGDENYGEGSSREHAALEPRHLGGRAIIVKSFARIHETNLKKQGLLPLTFSNASDYDKIQPSDRISLVGLKDLTSGKPVECRIKHKDGSVDKIQLNHTMNEGQITWFRAGSALNRMAEV----
>EOG091F00B1|Lottia_gigantea|NC03_Doris_kerguelenensis|TRANSCRIPT
--------------ILGLSGQTRCIHLTSSWASKQVSMSHFEPDKYIDYDKLEHNVKVVKDRLGRPLTLSEKILYGHLDDPKNQDIERGNSYLKLRPDRVAMQDATAQMAMLQFISSGLPRVAVPSTIHCDHLIEAQVGGEQDLKRAKDLNKEVYEFLSTASAKYGVGFWKPGSGIIHQIVLENYAFPGVLLIGTDSHTPNGGGLGGLCIGVGGADAVDVMANIPWELKCPKVIGVKLTGELSGWTSPKDVILKVAGILTVKGGTGAIVEYFGPGVDSISCTGMGTICNMGAEIGATTSVFPFNHRMQDYLTATGRPDIASLAKSYQGLLSADSNAQYDEVIEINLSELEPHVNGPFTPDLAHPISKLGDTAKEKGWPLDIRVGLIGSCTNSSYEDMGRSVSLARQALKNGIKAKSAFTVT-----------------------------------------------------------------------------------------------------------------------------------------------------------------------------------------------------------------------------------------------------------------------------------------------------------------------------------------------------------------------------
>EOG091F00B1|Lottia_gigantea|LotgiG196362
MSHVLKDAAQKSARLVGLTRQCRLFH-STNASAQKVLMSRMERDNFLDYDKMENRLNIVKSRLSRPLTLSEKIVYSHLDDPKNQEIKRGESYLKLRPDRVAMQDATAQMAMLQFISSGLPKVAVPSTIHCDHLIEAQLGGEKDLSRAKDINKEVYDFLASAGAKYGVGFWKPGSGIIHQIILENYAFPGVLLIGTDSHTPNGGGLGGVCIGVGGADAVDVMADIPWELKCPKVIGVKLTGKLKGWTSPKDVILKVAGILTVKGGTGAIVEYFGPGVDSISCTGMGTICNMGAEIGATTSVFPYNHRMEDYLKATNRADIADLANNYKGLLTADIKAEYDQVIEIDLDTLEPHVNGPFTPDLANPVSQLGKIAQEKGWPLDIKVGLIGSCTNSSYEDMSRSASIAKQALKHGIKSKAAFTITPGSEQIRATIERDGQAQALREIGGIVLANACGPCIGQWDRKDVKKGEKNTIVTSYNRNFTGRNDANPATHAFVTSPELVTAMSIAGDLGFDPRRDELTGSDGTKFKLESPYGDELPSKGFDPGQDTYQPPPKDGSNLSVNVSPGSNRLQLLKPFDKWSGKDITDMVVLIKAKGKCTTDHISAAGQWLKYRGHLDNISNNLLIGAVNAENGEINKVKNQLSGEYDGVPDTARKYKAAKVPWCVVGDENYGEGSSREHAALEPRHLGGRAIIVKSFARIHETNLKKQGMLPLTFANPSDYDKIQPSDRVSLVGLAELAPGKSVQCEVKHQDGSVDKIELKHTMNDGQISWFRAGSALNRMAELK---
>EOG091F00B1|Crassostrea_gigas|CGI_10020381
MGLLRHTLKKG---LLGHQAQVRLFHGSSAAAAKKVAMSKFDQDTFIDYDKYEYKLKTVREKLNRPLTLSEKVLYGHIDDPKTQDIDRGVSYLKLRPDRVAMQDATAQMAMLQFISSGLPKVAVPSTIHCDHLIEAQIGGTEDLKRAKDLNKEVYEFLATAGAKYGVGFWKPGSGIIHQIILENYAFPGALVIGTDSHTPNGGGLGGLCIGVGGADAVDVMAGLPWELKCPKVIGVKLTGKLSGWTSPKDVILKVAGILTVKGGTGAIVEYHGPGVDSISCTGMGTICNMGAEIGATTSCFPYNGRMEDYLRATNRGELADLANNYKGFLSPDKDCSYDELIEIDLSKLEPHVNGPFTPDLAHPISKLGQTAKDSSWPLDIKVGLIGSCTNSSYEDMSRSASIARQALNKGVKSKSKFTITPGSEQIRATIERDGQAETLRQIGGVVLANACGPCIGQWDRKDVAKGEKNTIVTSYNRNFTGRNDANPATHAFVTSPELVTALSIAGTLDFNPETDSLLAADGSKFKFETPYGDELPTKGFDPGQDTYQAPPADGSGVSVNVDPNSTRLQLLTPFAKWDGKDIENMPVLIKVKGKCTTDHISMAGYWLKFRGHLDNISNNLLIGATNIENGEANNVKNQLNGQFGTVPEVARFYKANNVPWCVIGDENYGEGSSREHAALEPRHLGGRAIIVKSFARIHETNLKKQGMLPLTFANPADYDKIQPSDRISLIGLKNLEPGKPLQCKITHADGGSETIELNHSMNEGQITWFRAGSALNRMAELKASQ
