# Supplementary material for: Transcriptomics provides a robust framework for the relationships of the major clades of cladobranch sea slugs (Mollusca, Gastropoda, Heterobranchia), but fails to resolve the position of the enigmatic genus Embletonia
Source: BMC Ecol Evol. 2021 Dec 28;21:226. doi: 10.1186/s12862-021-01944-0 (PMC8895541; doi:10.1186/s12862-021-01944-0)
Supplement: Supplementary file 6 — Additional file 6. Archive S4: Unmasked multiple sequence alignments on amino acid level including Doris kerguelenensis and Calmella cavolini prior to the removal of outliers. [file 12862_2021_1944_MOESM6_ESM.zip › Archive_S4/Alignments/EOG091F03KN.aa.fasta]

>EOG091F03KN|Biomphalaria_glabrata|BGLTMP009600
MP---------------SI--CNG-NVQPGHSSYHKNGY--SVVLPEMCYFCFDVLHSHLHNYEPPRPNPPFTNEAFPLFVTWQQGRERRLRGCIGTFSPTSLHSGLREYAITSAVKDSRFEPITKEEFPKLHCSVSLLTHFEEAMDYLDWELGSHGIRIEFINEKGHKKTATYLPEVAVEQGWDRVQTIDSLLRKGGFKGPITPEVRKSIRMTRYRSEKMTIAYSDYVAQKQ-NGNA---
>EOG091F03KN|Biomphalaria_glabrata|HW21_Tritonia_manicata|TRANSCRIPT
MP---------------SI--CNG-SSSSGHCSFHKNGY--SVILPEMCYFCFDVLHSHLHNYDLPRTPPPFTNEAYPLFVTWKVGRDRRLRGCIGTFSPTSLHGGLKEYAVTSAMKDSRFTPITHDEFSRLHCSVSLLTHFEDGMDYLDWELGVHGIRIEFINEKGHKKTATYLPEVAVEQG----------------------------------------------------------
>EOG091F03KN|Biomphalaria_glabrata|HW10_Embletonia_pulchra|TRANSCRIPT
MP---------------SI--CNG-SSSSGHCSFHKNGY--SVILPEMCYFCFDVLHSHLHNYELPRTPPPFTNEAYPLFVTWKVGRDRRLRGCIGTFSPTSLHSGLKEYAVTSAMKDSRFSPITQDEFPRLHCSVSLLTHFEEAVDYLDWELGVHGIRIEFLNEKGHKKTATYLPEVASEQGWDRIQTIDSLLRKGGYRSPITPEVRKSIRLTRYRSEKITIAYSDYVAQKQ-NGHA---
>EOG091F03KN|Biomphalaria_glabrata|JG20_Learchis_evelinae|TRANSCRIPT
------------------------------------------------------------------------------------------------------------EYAVTSAMKDSRFSPITQDEFPRLHCSVSLLTHFE--------------------------------------------------------------------------------------------------
>EOG091F03KN|Biomphalaria_glabrata|JG32_Unidentia_angelvaldesi|TRANSCRIPT
MP---------------SI--CNG-STSSGHCSFHKNGY--SVILPEMCYFCFDVLHSHLHNYELPRTPPPFTNEAYPLFVTWKVGRDRRLRGCIGTFSPTSLHSGLKEYAVTSAMKDSRFSPITQDEFPRLHCSVSLLTHFEDGMDYLDWELGVHGIRIEFINEKGHKKTATYLPEVAVEQGWDRIQTIDSLLRKGGFRSPITPEVRKSIRLTRYRSEKITIAYSDYVAQKQ-NGH----
>EOG091F03KN|Biomphalaria_glabrata|HW02_Berghia_verrucicornis|TRANSCRIPT
-------------------------------------------------------------------------------------------------------HSGLKEYAVTSAMKDSRFSPITQDEFPRLHCSVSLLTHFEDGVDYLDWELGVHGIRIEFINEK---------------------------------------------------------------------------
>EOG091F03KN|Biomphalaria_glabrata|HW20_Spurilla_neapolitana|TRANSCRIPT
---------------------------------------------------------------------------AYPLFVTWKVGRDRRLRGCIGTFSPTSLHSGLKEYAVTSAMKDSRFSPITQDEFPRLHCSVSLLTHFEDGVDYLDWELGVHGIRIEFINEKGHKKTATYLPEVAVEQNWDRIQTIDSLLRKGGFRSSITPEVRKSIRLTRYRSEKITIAYSDYVAQKQ-NGH----
>EOG091F03KN|Biomphalaria_glabrata|JG02_Antaeolidiella_chromosoma|TRANSCRIPT
------------------------------------------------------------------------------------------------------LHSGLKEYAVTSAMKDSRFSPITQDEFPRLHCSVSLLTHFEDGVDYLDWELGVHGIRIEFINEKGHKKTATYLPEVA--------------------------------------------------------------
>EOG091F03KN|Biomphalaria_glabrata|HW06_Cratena_peregrina|TRANSCRIPT
----------------------------------------------------------------------------------------------------TSLHSGLKEYAVTSAMKDSRFSPITQDEFPRLHCSVSLLTHFEDGVDYLDWELGVHGIRIEFINEKGHKKTATYLPEVAVEQGWDRIQTIDSLLRKGGFRSSITPDVRKSIRLTRYRSENITIAYSDYVAQKQ-NGH----
>EOG091F03KN|Biomphalaria_glabrata|HW13_Favorinus_branchialis|TRANSCRIPT
MP---------------SI--CNG-SSSSGHCSFHKNGY--SVILPEMCYFCFDVLHSHLHNYELPRTPPPFTNEAYPLFVTWKLGRDRRLRGCIGTFSPTSLHSGLKEYAVTSAMKDSRFSPITQDEFPRLHCSVSLLTHFEDGVDYLDWELGVHGIRIEFINEKGHKKTATYLPEVAVEQGWDRIQTIDSLLRKGGFRTSITPEVRKSIRLTRYRSEKITIAYSDYVAQKQ-NGHA---
>EOG091F03KN|Biomphalaria_glabrata|JG01_Aeolidiella_alba|TRANSCRIPT
-------------------------------------------------------------------------------------------------FSPTSLHSGLKEYAVTSAMKDSRFSPITQDEFPRLHCSVSLLTHFEDGVDYLDWELGVHGIRIEFINEKGHK------------------------------------------------------------------------
>EOG091F03KN|Biomphalaria_glabrata|JG03_Austraeolis_stearnsi|TRANSCRIPT
-----------------------------------------------------------------------FTNEAYPLFVTWKVGRDRRLRGCIGTFSPTSLHSGLKEYAVTSAMKDSRFSPITQDEFPRLHCSVSLLTHFEDGVNYLDWELG---------------------------------------------------------------------------------------
>EOG091F03KN|Biomphalaria_glabrata|JG27_Phidiana_lynceus|TRANSCRIPT
-----------------------------------------------------------------------------PLFVTWKVGRDRRLRGCIGTFSPTSLHSGLKEYAVTSAMKDSRFSPITQDEFPRLHCSVSLLTHFEDGVNYLDWELG---------------------------------------------------------------------------------------
>EOG091F03KN|Biomphalaria_glabrata|HW12_Facelina_rubrovittata|TRANSCRIPT
MP---------------SI--CNG-SSSSGHCGFHKNGY--SVILPEMCYFCFDVLHSHLHNYELPRTPPPFTNEAYPLFVTWKVGRDRRLRGCIGTFSPTSLHSGLKEYAVTSAMKDSRFTPITQDEFPRLHCSVSLLTHFEDGVDYLDWELGVHGIRIEFINEKGHKKTATYLPEVAVEQGWDRIQTIDSLLRKGGFRSSITPEVRKSIRLTRYRSEKITIAYSDYVAQKQ-NGH----
>EOG091F03KN|Biomphalaria_glabrata|JG24_Noumeaella_rubrofasciata|TRANSCRIPT
-------------------------------------------------------------------------------------------------------------------------------EFPRLHCSVSLLTHFEDGVDYLDWELGVHGIRIEFINEKGHKKTATYLPEVAVEQGWDRIQTIDSLLRKGGFRSSITPEVRKSIRLTRYRSEKITIAYSDYVAQKQ-NGH----
>EOG091F03KN|Biomphalaria_glabrata|HW05_Caloria_elegans|TRANSCRIPT
MP---------------SI--CNG-SSSSGHCSFHKNGY--SVILPEMCYFCFDVLHSHLHNYELPRTPPPFTNEAYPLFVTWKVGRDRRLRGCIGTFSPTSLHSGLKEYAVTSAMKDSRFSPITQDEFPRLHCSVSLLTNFEDGVNYLDWELGVHGIRIEFINEKGHKKTATYLPEVAVEQGWDRIQTIDSLLRKGGFRSSITPEVRKSIRLTRYRSEKITIAYSDYVAQKQ-NGH----
>EOG091F03KN|Biomphalaria_glabrata|JG28_Scyllaea_fulva|TRANSCRIPT
-----------------------------GHCSFHKNGY--SVILPEMCYFCFDVLHSHLHNYELPRTPPPFTNEAYPLFVTWKVGRDRRLRGCIGTFSPTSLHSGLKEYAVTSAMKDSRFSPITQEEFPRLHCSVSLLTHFEDGADYLDWELGVHGIRIE--------------------------------------------------------------------------------
>EOG091F03KN|Biomphalaria_glabrata|JG21_Limenandra_confusa|TRANSCRIPT
MP---------------SI--CNG-SSSSGHCGFHKNGY--SVILPEMCYFCFDVLHSHLHNYDLPRTPPPFTNEAYPLFVTWKVGRDRRLRGCIGTFSPTSLHSGLKEYAVTSAMKDSRFSPITQEEFPRLHCSVSLLTHFEDGLDYLDWELGVHGIRIEFI------------------------------------------------------------------------------
>EOG091F03KN|Biomphalaria_glabrata|HW17_Hermissenda_crassicornis|TRANSCRIPT
MP---------------SI--CNG-SSSSGHCGFHKNGY--SVILPEMCYFCFDVLHSHLHNYELPRTPPPFTNEAYPLFVTWKVGRDRRLRGCIGTFSPTFLHGGLKEYAVTSAVKDSRFTPITQDEFPRLHCSVSLLTHFEDGDDYLDWELGVHGIRIEFINEKGHKKTATYLPEVAVEQGWDRIQTIDSLLRKGGFRGSITAEVRKSIRLTRYRSEKITIAYSDYVAQKQ-NGH----
>EOG091F03KN|Biomphalaria_glabrata|JG18_Hermissenda_opalescens|TRANSCRIPT
-----------------------------GHCGFHKNGY--SVILPEMCYFCFDVLHSHLHNYELPRTPPPFTNEAYPLFVTWKVGRDRRLRGCIGTFSPTFL------------------------------------------------------------------------------------------------------------------------------------------
>EOG091F03KN|Biomphalaria_glabrata|NC05_Hermissenda_crassicornis|TRANSCRIPT
MP---------------SI--CNG-SSSSGHCGFHKNGY--SVILPEMCYFCFDVLHSHLHNYELPRTPPPFTNEAYPLFVTWKVGRDRRLRGCIGTFSPTFLHGGLKEYAVTSAVKDSRFTPITQDEFPRLHCSVSLLTHFEDGDDYLDWELGVHGIRIEFINEKGHKKTATYLPEVAVEQGWDRIQTIDSLLRKGGFRGSITAEVRKSIRLTRYRSEKITIAYSDYVAQKQ-NGHA---
>EOG091F03KN|Biomphalaria_glabrata|HW16_Hancockia_cfuncinata|TRANSCRIPT
MP---------------SI--CNG-SSSSGHCSFHKNGY--SVILPEMCYFCFDVLHSHLHNYELPRTPPPFTNEAYPLFVTWNAGRDRRLRGCIGTFSPTSLHSGLKEYAVTSAMKDSRFSPITQEEFSRLHCSVSLLTHFEDGADYLDWEMGVHGIRIEFMNDKGHKKTATYLPEVAVEQGWDRIQTIDSLLRKGGFRGSITPEVRKSIRLTRYRSEKMTIAYSDYVAQKQ-NGH----
>EOG091F03KN|Biomphalaria_glabrata|JG17_Hancockia_uncinata|TRANSCRIPT
MP---------------SI--CNG-SSSSGHCSFHKNGY--SVILPEMCYFCFDVLHSHLHNYELPRTPPPFTNEAYPLFVTWNAGRDRRLRGCIGTFSPTSLHSGLKEYAVTSAMKDSRFSPITQEEFSRLHCSISLLTHFEDGADYLDWEMGVHGIRIEFMNDKGHKKTATYLPEVAVEQGWDRIQTIDSLLRKGGFRGSITPEVRKSIRLTRYRSEKMTIAYSDYVAQKQ-NGH----
>EOG091F03KN|Biomphalaria_glabrata|NC08_Tritonia_hamnerorum|TRANSCRIPT
MP---------------SI--CNG-SSSSGHCSFHKNGY--SVILPEMCYFCFDVLHSHLHNYDLPRTPPPFTNEAYPLFVTWKVGRDRRLRGCIGTFSPTYLHGGLKEYAVTSAMKDSRFSPITQEEFPRLHCSVSLLTHFEEGLDYLDWELGVHGIRIEFINEKGHKKTATYLPEVAVEQGWDRIQTIDSLLRKGGFRSPITPEVRKSIRLTRYRSEKITIAYSDYVAQKQ-NGH----
>EOG091F03KN|Biomphalaria_glabrata|JG30_Tritonia_festiva|TRANSCRIPT
--------------------------------------------------------------------------------------RDRRLRGCIGTFSPTSLHGGLKEYAVTSAMKDSRFTPITQEEFP---------------------------------------------------------------------------------------------------------------
>EOG091F03KN|Biomphalaria_glabrata|NC07_Tritonia_diomedea|TRANSCRIPT
MP---------------SI--CNG-SSSSGHCSFHKNGY--SVILPEMCYFCFDVLHSHLHNYDLPRTPPPFTNEAYPLFVTWKVGRDRRLRGCIGTFSPTSLHGGLKEYAVTSAMKDSRFTPITQEEFPRLHCSVSLLTHFEEGMDYFDWELGVHGIRIEFINEKGHKKTATYLPEVAVEQGWDRIQTIDSLLRKGGFRSPITPEVRKSIRLTRYRSEKMTIAYSDYVAQKQ-NGH----
>EOG091F03KN|Biomphalaria_glabrata|HW01_Armina_tigrina|TRANSCRIPT
----------------------------------------------------------------------------------------------------------------------------------------------------LDWELGVHGIRIEFINEKGHKKTATYLPEVAVEQGWDRIQTIDSLLRKGGFRSPITPEVRKSIRLTRYRSEKITIAYSDYVAQKQ-NGNA---
>EOG091F03KN|Biomphalaria_glabrata|HW18_Janolus_cristatus|TRANSCRIPT
-P---------------SV--CNG-SSSSGHCSFHKNGY--SVILPEMCYFCFDVLHSHIHNYELPRTPPPFTNEAYPLFVTWKVGRDRRLRGCIGTFSPTSLHSGLKEYAVTSAMKDSRFTPITHDEFPRLHCSVSLLTHFEDAMDYLDWELGVHGIRIEFINEKGHKKTATYLPEVAVEQGWDRIQTIDSLLRKGGYRSPITPEVRKSIRLTRYRSEKMTIAYSDYVAQKQ-NGH----
>EOG091F03KN|Biomphalaria_glabrata|JG12_Dondice_parguerensis|TRANSCRIPT
---------------------------------------------------CFDVLHSHLHNYELPRTPPPFTNEAYPLFVTWKVGRDRRLRGCIGTFSPTSLHSGLKEYAVTSAMKDSRFTPISQDEFPRLHCSVSLLTHFEDGEDYADWELGVHGIRIEFINEKGHKKTATYLPEVAVEQGWDRIQTIDSLLRKGGFRSTITQEVRKS-------------------------------
>EOG091F03KN|Biomphalaria_glabrata|HW09_Doto_sp|TRANSCRIPT
MP---------------SI--CNG-STSSGHCNFHKNGY--SVILPEMCYFCFDVLHSHLHNYDLPRTPPPFANEAYPLFVTWKVGRDRRLRGCIGTFSPISLHSGLKEYAVTSAMKDSRFPPISQDEFPRLHCSVSLLTHFEDGSDFMDWELGTHGIRIEFLNDKGHKKTATYLPEVAAEQGWDCIQTVDSLLRKGGFRGPITPEVRRSIRLTRYRSEKMTISYNDYVGQKQ-NGH----
>EOG091F03KN|Biomphalaria_glabrata|JG13_Doto_lancei|TRANSCRIPT
------------------------------------------VILPEMCYFCFDVLHSHLHNYDLPRTPPPFANEAYPLFVTWKVGRDRRLRGCIGTFSPISLHSGLKEYAVTSAMKDSRFPPISQDEFPRLHCSVSLLTHFEDGSDFMDWELGTHGIRIEFINDKGHKKTATYLPEVAVEQGWDRIQTVDSLLRKGGFRGPITPEVRRSIRLTRYRSEKMTISYTDYVGQK---------
>EOG091F03KN|Biomphalaria_glabrata|JG22_Lomanotus_vermiformis|TRANSCRIPT
--------------------------------------------------------------------------------------------------------------------------------------------------------------RIEFLNDKGHKKTATYLPEVAVEQGWDRIQTIDSLLRKGGFRGQITPEVRKSIRLTRYRSEKITIAYSDYVAQKQ-NGHA---
>EOG091F03KN|Biomphalaria_glabrata|JG10_Dirona_picta|TRANSCRIPT
-------------------------------------------------------------------------------------------------------------------------------------------------------------------------------------------------------------DVRKSIRLTRYRSEKITIAYSDYVAQKQ-NGH----
>EOG091F03KN|Biomphalaria_glabrata|HW19_Polycera_quadrilineata|TRANSCRIPT
MP---------------SK--CNG-SATAGHSSYYKNGY--SVILPEMCFFCFDVLHSHLHNYDLPRIPPPFTNEAYPLFVTWKVGRDRRLRGCIGTFSPTSLHSGLREYAVTSAMKDSRFEPISKEEFPKLHCSVSLLTHFEDGVDYLDWELGSHGIRIEFINEKGHKKTATYLPEVAVEQGWDRIQTIDSLLRKGGFRGVITPDVRKSIRLTRYRSEKMTIAYSDYVAQKQ-NGNA---
>EOG091F03KN|Biomphalaria_glabrata|JG08_Dendronotus_venustus|TRANSCRIPT
-------------------------------------------------------------------------------------------------------------------------------EFPRLHCSVSLLTHFEDGADYMDWELGVNGIRIEFINEKGHKKTATYLPEVAVEQGWDRIQTIDSLLRKGGFRGSISPDVRKSIRLTRYRSETMSIAYSDYVAQKQ-NG-----
>EOG091F03KN|Biomphalaria_glabrata|HW04_Calmella_cavolinii|TRANSCRIPT
------------------------------------------------------------------------------LFVTWKLGRERRLRGCIGTFSPTSLHGGLREYAVTSAMKDSRFDPITKEEFSKLHCSVSLLTHFEEAADYMDWELGSHGIRIEFVNEKGHKKTATYLPEVAVEQGWDKIQTIDSLLRKGGFKGAITPEVRKSIRLTRYRSEKITIAYNDYVAQKQ-NGNA---
>EOG091F03KN|Biomphalaria_glabrata|HW14_Flabellina_affinis|TRANSCRIPT
----------------------------------------------------------------------------------------------------------------------------------------------EDAADYLDWELGVHGIRIEFINEKGHKKTATYLPEVAVEQGWDRIQTIDSLLRKGGFRGPISTEVRKSIRLTRYRSEKITIAYSDYVAQKQ-NG-----
>EOG091F03KN|Biomphalaria_glabrata|JG06_Catriona_columbiana|TRANSCRIPT
MP---------------SI--CNGSSTSGGQCSHHKNGY--SVILPEMCYFCFDVLHSHLHNYDMPRTPPPFTNEAYPLFVTWKVGRDRRLRGCIGTFSPTSLHSGLHEYAITSAVKDSRFSPISLDEFPRLHCSVSLLTHFEDGNDYLDWELGVHGIRIEFVNEKGHRKTATYLPEVALEQGWDRLQTIDSLLRKGGYRGHINQDVRRTIRLTRYRSEKITLSYSDYMGQKQ-NGH----
>EOG091F03KN|Biomphalaria_glabrata|JG07_Cuthona_albocrusta|TRANSCRIPT
MP---------------SK--CNGSSTSGGQCSFHKNGY--SVILPEMCYFCFDVLHSHLHHYDLPRTPPPFTNDAYPLFVTWKVGRDRRLRGCIGTFSPTSLHSGLREYAITSAVKDSRFSPISQDEFPRLHCSVSLLTHFEDGNDYLDWELGVHGIRIEFINEKGHRKTATYLPEVALEQGWDRLQTIDSLLRKGGYRGHINQEVRRSIRLTRYRSEGITISYNDYMAQKQ-NGH----
>EOG091F03KN|Biomphalaria_glabrata|HW07_Cuthona_caerulea|TRANSCRIPT
-------------------------------------------------------------------------------------GRDRRLRGCIGTFSPTSLHGGLREYAITSAVKDSRFSPIGQDEFPRLHCSVSLLTHFEDGNDYLDWELGVHGIRIEFINEKGHRKTATYLPEVALEQGWDRLQTIDSLLRKGGFRGHINQEIRRSIRLTRYRSEKITISYNDYMAQKQ-NGH----
>EOG091F03KN|Biomphalaria_glabrata|NC04_Fiona_pinnata|TRANSCRIPT
---------------------------------FHKNGY--SVILPEMCFFCFDVLHSHLHNYELPRTPPPFTNEAYPLFVTWKVGRDRRLRGCIGTFSPTSLHSGLREYAITSAVKDSRFSPISQ----RLHCSVSLLTHFEDGNDYFDWELGVHGIRIEFINEKGHRKTATYLPEVASEQGWDRLQTIDSLLRKGGYRGHITQEVRKSIRLTRYRSEKITISYSDYMAQKQ-NGN----
>EOG091F03KN|Biomphalaria_glabrata|JG26_Phestilla_sp|TRANSCRIPT
-------------------------------------------------------------------------------------------------FSPTSLHSGLREYAVTSAAKDSRFSPISQDEFPRLHCSVSLLTNFEDGNDYLDWEVGVHGIRIEFINEKGHRKTATYLPQVASEQGWDKYQTIDSLLRKGGYRGQINQEVRRSIRLTRYRSNSLTISY----------------
>EOG091F03KN|Biomphalaria_glabrata|HW11_Eubranchus_exiguus|TRANSCRIPT
MP---------------SV--CNGSSSSSGLCNHHKNGYNHSVILPDMCYFCFDVLHSYLHNYELPRTPPPFTNDAYPLFVTWKIGRDRRLRGCIGTFSPISLHSGIREYAITSAIKDSRFSPISLDEFPRLYCSVSILTHFEEAEDYLDWEVGVHGIRIEFLNEKGHKKTATYLPEVASEQGWDRIQTIDALLRKGGYRGHVTSDVRKSIRLTRYQSEKMTVGYNDYVGHKQ-NG-----
>EOG091F03KN|Biomphalaria_glabrata|JG14_Eubranchus_rustyus|TRANSCRIPT
-----------------------------------KNGYN-SVILPEMCYYCFDVLHSYLHNYELPRTPPPFTNDAYPLFVTWKIGRDRRLRGCIGTFSPTSLHSGLREYAITSATKDSRFTPVGLDEFPRLHCSVSLLTHFEDASDYLDWEVGVHGIRIEFINEKGHKKTATYLPEVASEQGWD--------------------------------------------------------
>EOG091F03KN|Crassostrea_gigas|CGI_10022980
MP---------------SSICCNG-SSV--HPNGYKNGY--SVACVDMCIFCFDVLHSHLHCYEPPKT-PSFTNEAFPLFVTWKIGHSRRLRGCIGTFTSTNLHSGLREYAVTSAIKDSRFSPITKDEFTKLHVSVSILTNFEDARDYMDWEVGVHGIRIEFLNEKGHKKTATYLPEVAIEQGWDIMQTIDSLLRKGGFKGPIDHDVRKSLRLTRYRSEKLTLGYNDYVANKQ-NGHA---
>EOG091F03KN|Biomphalaria_glabrata|NC06_Pleurobranchaea_californica|TRANSCRIPT
MP---------------SV--CNG-SLQAGQSGYHKNGY--SVILPDMCYFCFDVLHSHLHNYEPPRAPPPFTNEAYPLFVTWKLGR--RLRGCIGTFSPTSLHSGLREYAVTSAMKDSRFEPITKEEFPKLHCSVSLLTHFEDGIDYLDWELGSH-------------------------------------------------------------------------------------
>EOG091F03KN|Lottia_gigantea|LotgiG109578
MTSSCCGVKKQKLNNSSASVSNNG-PSA--SPSFHKNGY--TVAVPDMVFYCFDVLHSHLHTYEAPK--PAFTNDSFPLFVTWKIGRERRLRGCIGTFAAINLHTGLRD---TLAMKDSRFVPIAKEEFPKLHCSVSILTKFEEADDYLDWEVGCHGIRIEFLNDKGHKKTATYLPEVATEQGWDRIETIDSLLRKGGFKGTINTEVRKSIRLTRYCSEKLSISYCDYIANRQKNGQHSHQ
>EOG091F03KN|Biomphalaria_glabrata|JG11_Dondice_occidentalis|TRANSCRIPT
--------------------------------------------------------------------HPKFTNDSYPLFVTWKIGKDKALRGCIGTFTALKLHDGLKEYCLSSALKDSRFKPIS--EVDKLHCGVSLLTNFETGKNYLDWEVGTHGIRIEFYNERGHRKTATYLPEVAEEQGWTRVETIDSLLRKAGYWKHISDEFRTSIKLTRYRSEKIVVSYEEY-------------
>EOG091F03KN|Biomphalaria_glabrata|JG04_Berghia_stephanieae|TRANSCRIPT
---------------------------------------------------------------------------------------ELELRGCIGCLEPIHFHSGLSEYAIRSSMKDRRFPPVKLDEVPALTCRISILHKFEPCAHAFDWQVGVHGVLLNF-------------------------------------------------------------------------------
>EOG091F03KN|Crassostrea_gigas|JG25_Palisa_papillata|TRANSCRIPT
------------------------------------------------------------------------------------------------------------RYSLISSIQDTRFPPICEDXLKDLCCVVSVLTDFXEAKNPMDWEVGKHGIIIEF-------------------------------------------------------------------------------
>EOG091F03KN|Biomphalaria_glabrata|NC01_Armina_californica|TRANSCRIPT
-----------------------------------------------------------------------------------RNGSSWDLKGCIGNLSGVKLRDAIKEYSLYSAFEDTRFEPINSSDLKHLKCQISLLYDFEKAKDAFDWKIGTHGIIIHFECD-GRNYNATYLPEVMTETGWSKLKTISTLARKAGFYGDYNTVIPK-IKLTRYKSKCAELEYSDYL------------
