# Supplementary material for: Transcriptomics provides a robust framework for the relationships of the major clades of cladobranch sea slugs (Mollusca, Gastropoda, Heterobranchia), but fails to resolve the position of the enigmatic genus Embletonia
Source: BMC Ecol Evol. 2021 Dec 28;21:226. doi: 10.1186/s12862-021-01944-0 (PMC8895541; doi:10.1186/s12862-021-01944-0)
Supplement: Supplementary file 6 — Additional file 6. Archive S4: Unmasked multiple sequence alignments on amino acid level including Doris kerguelenensis and Calmella cavolini prior to the removal of outliers. [file 12862_2021_1944_MOESM6_ESM.zip › Archive_S4/Alignments/EOG091F01Q4.aa.fasta]

>EOG091F01Q4|Biomphalaria_glabrata|BGLTMP001921
--------------------------------------------------------------------------------------------------------------------------------------------------------------------------------------------------------------------------------------------------------------------------------------------------------------------------------------------------------------------------------------------------------------------------------------------------------------------------MLAPYHTFYPSLEEHMLKAGIGIVPNKWDQPLCIGPDHREDQPVWQILPESEFYPFSVPFEMQGSTKSIPCSLPAHYQKELNKRQKQIDTWQHMVKDAGLSREQRKEFQTLVESRFHIWLSETGHK-----------------------------------------------------------------------------RELDSLVVPLQAVSEKK-------------------------------------------------------------------------------------------------------------
>EOG091F01Q4|Biomphalaria_glabrata|HW21_Tritonia_manicata|TRANSCRIPT
--------------------------------------------------------------------------------------------------------------------------------------------------------------------------------------------------------------------------------------------------------------------------------------------------------------------------------------------------------------------------------------------------------------------------------------------------------------------------MLAPYHTFYACLEQHMSKAGIGQHPNLWDQPLCIGPDHRDEQPVWQILPESEFYSFSIPFQMQGPTKSIPVSLPSVYQKELNKRQRQIDSWQHMVKEAGLSKEQRKEFQALVETRFHIWLAETGHK-----------------------------------------------------------------------------RELDSLVVPLQNTIE---------------------------------------------------------------------------------------------------------------
>EOG091F01Q4|Biomphalaria_glabrata|JG24_Noumeaella_rubrofasciata|TRANSCRIPT
--------------------------------------------------------------------------------------------------------------------------------------------------------------------------------------------------------------------------------------------------------------------------------------------------------------------------------------------------------------------------------------------------------------------------------------------------------------------------MLAPYHTHYACLDEHMARAGIGALPNLWDQPLCIGPDHRDEQPVWQILPESEFYSFSVPFQMQGSTKSMPVSLPSAYQKELNKRQKQIDSWQHMVKDAGLSKEQRQEFQALVESRFHIWLAETGHK-----------------------------------------------------------------------------RELDSLVVPFQ-------------------------------------------------------------------------------------------------------------------
>EOG091F01Q4|Biomphalaria_glabrata|HW19_Polycera_quadrilineata|TRANSCRIPT
--------------------------------------------------------------------------------------------------------------------------------------------------------------------------------------------------------------------------------------------------------------------------------------------------------------------------------------------------------------------------------------------------------------------------------------------------------------------------MLAPYHTHYANLEEHMTKAGIGNSPNLWDQPLCIGPDHRDDHPVWQILPESEFFSFSIPFEMQGSTTASPSSLPSYYQRELSRRQKQIDSWQHMVKDAGLSKEQRKEFQALVESRFHIWLAETGHK-----------------------------------------------------------------------------RELDSLVVPLQ-------------------------------------------------------------------------------------------------------------------
>EOG091F01Q4|Crassostrea_gigas|HW09_Doto_sp|TRANSCRIPT
------------------------------------------------------------------------MYFHTCKFFVENPSPVVCLETDETMAATKDKHLRKKLLSQQTVSLYKFVVYLYMQQLYRMSLRTSLLVGD-----------EWPSSSSSNST-----------C----------GTTKSLDDHSHFLFIQNNIGEITELLAEEDDKASSGTSSSASTSNGKTISMEAVEALGFVLAGRLDTSLSLIPLQDLACYQPVQHKSGCCMTSQSFSARQFAQWVKDCLVQNPFNVSACIATGTRLTWPVVGE--DQKAE---SAKRGKIATNAHHVPKEHMRGNKMIIMSQVINQTIARSSGTLHLSTVKIHRCHYSYLYLLSPLRSVTIEKCRNTTLVLGPVEATVHVSGCENVTIIAPCRHFMISGSTLCTLYLLTPNRPLILSGNDTILLAPYCTHYPCLEEHMTKAGVGSQINLWDQPLCIGPDHKDEEPVWQILPETEFFSFSIPFQMQGTTKSIPVNLPVHYNREINRRQKQIDSWQQMVKEAGLSKEQRKEFQSLVETRFHIWLAETGHK-----------------------------------------------------------------------------RELDSLVLPLQNS-----------------------------------------------------------------------------------------------------------------
>EOG091F01Q4|Lottia_gigantea|JG13_Doto_lancei|TRANSCRIPT
-------------------------------------------------------------------------------------------------------------------------------------------------------------------------------------------------------------------------------------------------------------------------------------------------------------------------------------------------------------------MSQVINQTIARSSGTLHLSTVKIHRCHYSYLYLLSPLRSVTIEKCRNTTLVLGPVEATVHVSGCENVTIIAPCRHFMISGSTLCTLYLLTPNRPLILSGNDTILLAPYCTHYPCLEEHMTKAGVGSQINLWDQPLCIGPDHKDEEPVWQILPETEFFSFSIPFQMQGTTKSIPVNLPVHYNREINRRQKQIDSWQQMVKEAVLSKEQRKEFQSLVETRFHIWLAETGHK-----------------------------------------------------------------------------RELDSLVL----------------------------------------------------------------------------------------------------------------------
>EOG091F01Q4|Lottia_gigantea|JG22_Lomanotus_vermiformis|TRANSCRIPT
----------------------------------------------------------------------------------------------------------------------------------------------------------------------------------------------------------------------------------------------------------------------------------------------------------------------------------------------------------------------------------------------------------VTIEKCRNSTIILGPVEATVHVSGCENVTVVVPTRHVMISGSTLCNLYLLTPNRPLVLSGNDTVMLAPYNTYYP-------------------------------------------------------------------------------------------------------------------------------------------------------------------------------------------------------------------------------------------------------------------------------------------------------------------------------
>EOG091F01Q4|Crassostrea_gigas|JG05_Bornella_anguilla|TRANSCRIPT
--------------------------------------------------------------------------------------------------------------------------------------------------------------------------------------------------------------------------------------------------------------------------------------------------------------------------------------------------------------------------------------TVKIHRCHYSYLYLLSPLRSVTIEKCRNTTLVLGPVEATVHISGCENVIVIAPCRHFMISGSTLCTVYLLTPNRPLILSGNDTVMLAPYNTHYPALEEHMSKAGIGTHLNLWDQPLCIGPDHKDDEPVWQILPELEFFSFSIPFHMPGSTTAIPVSLPSAYQRELTKRQKQIDSWQQMVKEAGLTKEQRKEFQALVEARFHIWLSETDHK-----------------------------------------------------------------------------------------------------------------------------------------------------------------------------------------------------------
>EOG091F01Q4|Crassostrea_gigas|HW10_Embletonia_pulchra|TRANSCRIPT
------------------------------------------------------------------------MYFHTCKFFTENPSPIECIENDEIFSTITDKQQRNKLMCQKTVSLYKFVIYLYMQQLYRMSLRTSLQAGD-----------EWPSTSSSNST-----------CELDGRSTPRGGTTKSLDDHSHFLFVQNNIGEITELLAEDDDKMS---GVGPVSATGKSLSLEAVEALGFIMAGRLETSASLIPLQDLACFQPVQYKNGYSKASQSFSARHFAMWIKDCLVQNPFNVSACIASGTRLSWPFVGE--DHKSE--QSHKRGKIATNAQHVPKEHVRGNKMIIMSQVSKQTIARSSGTLEMSTVKIHRSHHSFLYLLSPLRSVTIEKCRNTTLILGPVEATVHVSGCENVSIIAPCRHFMISGSTLCTLYLLTPHRPLILSGNDTVMLAPYHTHYGSLEDHMSKAGIGSQPNLWDQPLCIGPDHRDEQPVWQILRESEFYSFSIPFQMPGCTTSIPSSLPSTYQKELNRRQKQIDSWQHMVKEVGLSKEQRKEFQALVESRFHIWLEETGHK-----------------------------------------------------------------------------------------------------------------------------------------------------------------------------------------------------------
>EOG091F01Q4|Crassostrea_gigas|HW11_Eubranchus_exiguus|TRANSCRIPT
------------------------------------------------------------------------MYFHTCKFFTENPSPIECIEYDEIFSNISDKQQRNKLMCQQTVSLYKFVIYLYMQQLYRMSLRTSLQAGD-----------EWPSTSSS--------------------------------------------------------------------------------------------------------------------------------------------------------------------------------------------------------------------------------------------------------------------------------------------------------------------------------------------------------------------------------------------------------------------------------------------------------------------------------------------------------------------------------------------------------------------------------------------------------------------------------------------------
>EOG091F01Q4|Crassostrea_gigas|JG11_Dondice_occidentalis|TRANSCRIPT
----------------------------------------------------------------------------------------------------------------------------------------------------------------------------------------------------------------------------------------KSLSMEAVEALGFILAGRIDTSSSLIPLQDLACFQPVQYKSGYSKSNQTFSARHFAMWVKDCLVQNPFNVSSCIASGTRLTWPFVGE--EHKVE--HSHKRGKIATNAQHVPKEHIRGNKMIIMSQVSKQTIARSSGTLEMSTVKIHRSHHSYIYLLSPLRSVTIEKCRNTTLILGPVEATVHVSGCENVSIIAPCRHFMISGSTLCTLYLLTPHRPLVLSSNDTIMLAPYHTHYACLEEHMARAGIGTQPNLWDQPLCIGPDHRDEQPVWQILPESDFYSFSVPFQMQGCTKSIPVSIPSTYQKELNRRQKQIDSWQHMVKDAGLSKDQRQEFQALVESRFHIWLAETGHK-----------------------------------------------------------------------------------------------------------------------------------------------------------------------------------------------------------
>EOG091F01Q4|Lottia_gigantea|JG12_Dondice_parguerensis|TRANSCRIPT
----------------------------------------------------------------------------------------------------------------------------------------------------------------------------------------------------------------------------------------------------------------------------------------------------------------------------------------------------------------------------------------KIHRSHHSYIYLLSPLRSVTIEKCRNTTLILGPVEATVHVSGCENVSIIVPCRHFMISGSTLCTLYLLTPHRPLVLSSNDTIMLAPYHTHYACLEEHMAKAGIGTQPNLWDQPLCIGPDHRDE------------------------------------------------------------------------------------------------------------------------------------------------------------------------------------------------------------------------------------------------------------------------------------------------
>EOG091F01Q4|Crassostrea_gigas|HW02_Berghia_verrucicornis|TRANSCRIPT
------------------------------------------------------------------------MYFHTCKFFTENPSPIECIENDEIISNIPDKQERNKEMCQKTVSLYKFVIYLYMQQLYRMSLRTSLQAGD-----------EWPSTSSSNNT-----------CELDGRSTPRGGTTKCLDDHSHFLFVQNHIGEMTELLAEDDDKMS---GVGPVTASVKSLSMEAVEALGFILAGRIDTSSSLIPLQDLACFQPVQYKSGYSKSSQTFSARHFAMWVKDCLVQNPFNVSACIASGTRLTWPFVGE--EHKSE--HNHKRGKIATNAQHVPKEHVRGNKMIIMSQVSKQTIARSSGTLEMSTVKIHRSHHSYIYLLSPLRSVTIEKCRNTTLILGPVEATVHVSGCENVSIIAPCRHFMISGSTLCTLYLLTPHRPLILSSNDTVMLAPYHTHYACLEEHMAKAGIGTQPNLWDQPLCIGPDHRDEQPVWQILPESEFYSFSVPFQMQGSTKSIPVSLPFAYQKELNKRQKQIDTWQHMVKDAGLSKEQRQEFQALVESRFHIWLAETGHK-----------------------------------------------------------------------------------------------------------------------------------------------------------------------------------------------------------
>EOG091F01Q4|Crassostrea_gigas|JG04_Berghia_stephanieae|TRANSCRIPT
--------------------------------------------------------------------------------------------------------------------------------------------------------------------------------------------------------------------------------------TAKSLSMEAVEALGFILAGRIDTSSSLIPLQDLACFQPVQYKSGYSKSSQTFSARHFAMWVKDCLVQNPFNVSACIASGTRLTWPFVGE--EHKSE--HNHKRGKIATNAQHVPKEHVRGNKMIIMSQVSKQTIARSSGTLEMSTVKIHRSHHSYIYLLSPLRSVTIEKCRNTTLILGPVEATVHVSGCENVSIIAPCRHFMISGSTLCTLYLLTPHRPLILSSNDTVMLAPYHTHYACLEEHMAKSGIGTQPNLWDQPLCIGPDHRDEQPVWQILPESEFYSFSVPFQMQGSTKSIPVSLPFAYQKELNKRQKQIDTWQHMVKDAGLSKEQRQEFQALVESRFHIWLAETGHK-----------------------------------------------------------------------------------------------------------------------------------------------------------------------------------------------------------
>EOG091F01Q4|Crassostrea_gigas|HW20_Spurilla_neapolitana|TRANSCRIPT
-----------------------------------------------------------------------------------------------------------------------------------------------------------------------------------------------------------------------------------------------------------------------------------------------------------------------LTWPFVGE--EHKSE--HSHKRGKIATNAQHVPKEHVRGNKMIIMSQVSKQTIARSSGTLEMSTVKIHRSHHSYIYLLSPLRSVTIEKCRNTTLILGPVEATVHVSGCENVSIIAPCRHFMISGSTLCTLYLLTPHRPLILSSNDTVMLAPYHTHYACLEEHMAKSGLGTQPNLWDQPLCIGPDHRDEQPVWQILPESEFYSFSVPFQMQGSTKSIPVSLPSAYQKELNKRQKQIDTWQHMVKDAGLSKEQRQEFQALVESRFHIWLAETGHK-----------------------------------------------------------------------------------------------------------------------------------------------------------------------------------------------------------
>EOG091F01Q4|Crassostrea_gigas|JG29_Spurilla_braziliana|TRANSCRIPT
--------------------------------------------------------------------------------------------------------------------------------------------------------------------------------ELDGRSTPRGGTTKSLDDHSHFLFVQNNIGEMTELLAEDDDKMS---GMGPVTASVKSLSMEAVEALGFILAGRIDTSSSLIPLQDLACFQPVQHKSGYSKSTQSFSARHFAMWVKDCLVQNPFNVSACIASGTRLTWPFVGE--EHKSE--HSHKRGKIATNAQHVPKEHVRGNKMIIMSQVSKQTIARSSGTLEMSTVKIHRSHHSYIYLLSPLRSVTIEKCRNTTLILGPVEATVHVSGCENVSIIAPCRHFMISGSTLCTLYLLTPHRPLILSSNDTVMLAPYHTHYACLDEHMTKSGLGTQPNLWDQPLCIGPDHRDEQPVWQILPESEFYSFSVPFQMQGSTKSIPVSLPSAYQKELNKRQKQIDTWQHMVKDAGLSKEQRQEFQALVESRFHIWLAETGHK-----------------------------------------------------------------------------------------------------------------------------------------------------------------------------------------------------------
>EOG091F01Q4|Crassostrea_gigas|JG27_Phidiana_lynceus|TRANSCRIPT
------------------------------------------------------------------------MYFHTCKFFTENPSPIECIENDEIMSNIADKQQRNKLMCQKTVSLYKFVIYLYMQQLYRMSLRTSLQAGD-----------EWPSTSSSNNT-----------CDIDGRSTPRGGTTKSLDDHSHFLFVQNNIGEMTELLAEDDDKMS---GMGPVTASSKSLSLEAVEALGFILAGRIDASSSLIPLQDLACFQPIQYKSGYSKSSQTFSARHFSMWVKDCLVQNPFNVSACIASGTRLMWPFVGE--EHKSE--HGHKRGKIATNVQHVPKEHIRGNKMIIMSQVTKQTIARSSGTLERSTVKIHRSHHSYIYLLSPLRSVTIEKCRNTTLILGPVEATVHVSGCENVSIIAPCRHFMISGSTLCTLYLLTPHRPLILSSNDTVMLAPYHTHYACLEEHMAKAGIGTQPNLWDQPLCIGPDHRDEQPVWQIPPESEFYSFSLPFQMQGSTKSIPVSLPSVYQKELNKRQKQIDSWQHTVKDAGLSKEQRQEFQALVESRFHIWLAETGHK-----------------------------------------------------------------------------------------------------------------------------------------------------------------------------------------------------------
>EOG091F01Q4|Crassostrea_gigas|JG02_Antaeolidiella_chromosoma|TRANSCRIPT
------------------------------------------------------------------------------------------------------------------------------------------------------------------------------------------------------------------------------------------------------------------------------------------------------LLQNPFNVSACIASGTRLTWPFVGE--EHKSD--HSHKRGKIATNAQHIPKEHVRGNKMIIMSQVSKQTIARSSGTLEMSTVKIHRSHHSYIYLLSPLRSVTIEKCRNTTLILGPVEATVHVSGCENVSIIAPCRHFMISGSTLCTLYLLTPHRPLILSSNDTVMLAPYHTHYACLEDHMLKAGLGTQPNLWDQPLCIGPDHRDEQPVWQILPESEFYSFSVPFQMQGTTKSIPVSLPSAYQKELNKRQKQIDTWQHMVKDAGLSKEQRQEFQALVESRFHIWLAETGHK-----------------------------------------------------------------------------------------------------------------------------------------------------------------------------------------------------------
>EOG091F01Q4|Crassostrea_gigas|HW05_Caloria_elegans|TRANSCRIPT
------------------------------------------------------------------------MYFHTCKFFTENPFPIECIENDEIMSNIADKQQRNKSMCQKTVSLYKFVIYLYMQQLYRMSLRTSLQAGD-----------EWPSTSSSNNT-----------CDLDGRSTPRGGTTKSLDDHSHFLFVQNNIGEMTELLAEDDDKMS---GTGPVTASIKSLSLEAVEALGFILAGRIDTSSSLIPLQDLACFQPIQHKSGYSKANQTFSARHFGMWVKDCLVQNPFNVSACIASGTRLMWPFVGE--EHKSE--HGHKRGKIATNVQHVPKEHIRGNKMIIMSQVTKQTIARSSGTLEMSTVKIHRSHHSYIYLLSPLRSVTIEKCRNTTLILGPVEATVHVSGCENVSIIAPCRHFMISGSTLCTLYLLTPHRPLILSSNDTVMLAPYHTHYACLEEHMVKAGIGTQPNLWDQPLCIGPDHRDEQPVWQILPESEFYSFSVPFQMQGSTKSIPVSLPSVYQKELNKRQKQIDTWQHTVKDAGLSKEQRQEFQALVESRFHIWLAETGHK-----------------------------------------------------------------------------------------------------------------------------------------------------------------------------------------------------------
>EOG091F01Q4|Crassostrea_gigas|HW13_Favorinus_branchialis|TRANSCRIPT
-------------------------------------------------------------------------------------------------------------------------------------------------------------------------------------------------------------------------------------------------------------------------------------------------------------------------------------------KRGKIATNAQHVPKEHIRGNKMIIMSQVTKQTIARSSGTLEMSTVKIHRSHHSYIYLLSPLRSVTIEKCRNTTLILGPVEATVHVSGCENVSIIAPCRHFMISGSTLCTLYLLTPHRPLVLSSNDTVMLAPFHTHYACLEEHMTKAGIGTQPNLWDQPLCIGPDHRDEQPVWQILPESEFYSFSVPFQMQGSTKSIPVSLPSVYQKELNKRQKQIDSWQHTVKDAGLSKEQRQEFQALVESRFHIWLAETGHK-----------------------------------------------------------------------------------------------------------------------------------------------------------------------------------------------------------
>EOG091F01Q4|Crassostrea_gigas|JG15_Favorinus_auritulus|TRANSCRIPT
------------------------------------------------------------------------MYFHTCKFFTENPSPIECIENDEIISNITDKTQRNKLMCQKTVSLYKFVIYLYMQQLYRMSLRTSLQAGD-----------EWPSTSSSNNT-----------CDLDGRSTPRGGTTKSLDDHSHLLFVQNNIGEMTELLAEDDDKMS---GMGPVTASIKSLSLDAVEALGFILAGRIDASSSLIPLQDLACFQPVQYKSGYSKSSQTFSARHFSMWIKDCLVPNPFNVSACIASGTRLMWPFVGE--EHKTE--PSHKRGKIATNAQHVPKEHIRGNKMIIMSQVTKQTIARSSGTLEMSTVKIHRSHHSYIYLLSPLRSVTIEKCRNTTLILGPVEATVHVSGCENVSIIAPCRHFMISGSTLCTLYLLTPHRPLVLSSNDTVMLAPFHTHYACLEEHMTKAGIGTQPNLWDQPLCIGPDHRDEQPVWQILPESEFYSFSVPFQMQGSTKSIPVSLPSVYQKELNKRQKQIDSWQHTVKDAGLSKEQRQEFQALVESRFHIWLAETGHK-----------------------------------------------------------------------------------------------------------------------------------------------------------------------------------------------------------
>EOG091F01Q4|Crassostrea_gigas|JG25_Palisa_papillata|TRANSCRIPT
------------------------------------------------------------------------MYFHTCKFFTENPSPIECIENDELMSNISDKQQRNKLMCQKTVSLYKFVIYLYMQQLYRMSLRTSLQAGD-----------EWPSTSSSNNT-----------CDLDGRSTPRGGTTKSLDDHSHFLFVQNNIGEMTELLAEDDDKMS---GMGPVTASVKSLSLEAVEALGFILAGRIDTSSSLIPLQDLACFQPIQYKSGYSKSSQTFSARHFSMWIKDCLVQNPFNVSACIASGTRLMWPFVGE--EHKSE--HGHKRGKIATNVQHVPKEHIRGNKMIIMSQVTKQTIARSSGTLEMSTVKIHRSHHSYIYLLSPLRSVTIEKCRNTTLILGPVEATVHVSGCENVSIIAPCRHFMISGSTLCTLYLLTPHRPLILSSNDTVMLAPYHTHYACLEEHMVKAGIGTQPNLWDQPLCIGPDHRDEQPVWQILPESEFYSFSVPFQMQGSTKSIPVNLPSVYQKELSKRQKQIDSWQHTVKDAGLSKEQRQEFQALVESRFHIWLAETGHK-----------------------------------------------------------------------------------------------------------------------------------------------------------------------------------------------------------
>EOG091F01Q4|Crassostrea_gigas|JG20_Learchis_evelinae|TRANSCRIPT
-------------------------------------------------------------------------------------------------------------------------------------------AGD-----------EWPSTSSSNNT-----------CDLDGRSTPRGGTTKSLDDHSHFLFVQNNIGEMTELLAEDDDKMS---GMGPVTASVKSLSLEAVEALGFILAGRIDTSSSLIPLQDLACFQPIQYKSGYSKSSQTFSARHFAMWVKDCLVQNPFNVSACIASGTRLMWPFVGE--E---------------TNVQHVPKEHIRGNKMIIMSQVTKQTIARSSGTLEMSTVKIHRSHHSYIYLLSPLRSVTIEKCRNTTLILGPVEATVHVSGCENVSIIAPCRHFMISGSTLCTLYLLTPHRPLILSSNDTVMLAPYHTHYACLEEHMAKAGIGTQPNLWDQPLCIGPDHRDEQPVWQILPESEFYSFSVPFQMQGSTKSIPVSLPSVYQKELNKRQKQIDSWQHTVKDAGLSKEQRQEFQALVESRFHIWLAETGHK-----------------------------------------------------------------------------------------------------------------------------------------------------------------------------------------------------------
>EOG091F01Q4|Crassostrea_gigas|JG03_Austraeolis_stearnsi|TRANSCRIPT
------------------------------------------------------------------------MYFHTCKFFTENPSPIECIENDELMSNISDKQQRNKLMCLKTVSLYKFVIYLYMQQLYRMSLRTSLQAGD-----------EWPSTSSSNNT-----------CDLDGRSTPRGGTTKSLDDHSHFLFVQNNIGEMTELLAEDDDKMS---GMGPVTASVKSLSLEAGEALGFILAGRIDTSSSLIPLQDLACFQPIQYKSGYSKSSQTFSARHFSMWIKDCLVQNPFNVSACIASGTRLMWPFVGE--EHKSE--HGHKRGKIATNVQHVPKEHIRGNKMIIMSQVTKQTIARSSGTLEMSTVKIHRSHHSYIYLLSPLRSVTIEKCRNTTLILGPVEATVHVSGCENVSIIAPCRHFMISGSTLCTLYLLTPHRPLILSSNDTVMLAPYHTHYACLEEHMVKAGIGTQPXXXXXXXXIGPDHRDEQPVWQILPESEFYSFSVPFQMQGSTKSTPVNLPSVYQRELSKRQKQIDSWQHTVKDAGLSKEQRQEFQALVESRFHIWLAETGHK-----------------------------------------------------------------------------------------------------------------------------------------------------------------------------------------------------------
>EOG091F01Q4|Crassostrea_gigas|HW12_Facelina_rubrovittata|TRANSCRIPT
------------------------------------------------------------------------MYFHTCKFFTENPSPIECVESDEIMSAITDKQQKNKLMCQKTVSLYKFVIYLYMQQLYRMSLRTSLQAGD-----------EWPSTSSSNNT-----------CDLDGRSTPRGGTTKSLDDHSHFLFVQNNIGEMTELLAEDDDKMS---GMGPVTASVKSLSMEAVEALGFILAGRIDTSSSLIPLQDLACFQPVQYKSGYSKSGQTFSARHFAMWVKESLVQNPFNVSACIASGTRLMWPFVGE--EHKSE--HNHKRGKIATNAQHVPKEHVRGNKMIIMSQVTKQTIARSSGTLEMSTVKIHRSHHSYIYLLSPLRSVTIEKCRNTTLILGPVEATVHVSGCENVSIIAPCRHFMISGSTLCTLYLLTPHRPLILSSNDTVMLAPYHTHYACLQEHMTKAGIGTQPNLWDQPLCIGPDHRDEQPVWQILPESEFYSFSVPFQMQGTTKSIPVNLPSVYQKELNRRQKQIDSWQHTVKDAGLSKEQRQEFQALVESRFHIWLAETGHK-----------------------------------------------------------------------------------------------------------------------------------------------------------------------------------------------------------
>EOG091F01Q4|Crassostrea_gigas|JG01_Aeolidiella_alba|TRANSCRIPT
----------------------------------------------------------------------------------------------------------------------------------------------------------------------------------------------------------------------------------------KSLSMEAVEALGFILAGRIDTSSSLIPLQDLACFQPVQYKSGYSKSTQSFSARHFAMWVKDCLVQNPFNVSACIASGTRLTWPFVGE--EHKAE--HSHKRGKIATNAQHVPKEHVRGNKMIIMSQVSKQTIARSSGTLEMSTVKIHRSHHSYIYLLSPLRSVTIEKCRNTTLILGPVEATVHVGGCENVSIIAPCRHFMISGSTLCTLYLLTPHRPLILSSNDTIMLAPYHTHYACLEEHMAKAGIGSQPNLWDQPLCIGPDHRDEQPVWQILPESDFYSFSVPFQMQGTTKSIPVSLPSAYQKELNKRQKQIDSWQHMVKDAGLSKEQRQEFQALVESRFHIWLAETGHK-----------------------------------------------------------------------------------------------------------------------------------------------------------------------------------------------------------
>EOG091F01Q4|Crassostrea_gigas|HW17_Hermissenda_crassicornis|TRANSCRIPT
------------------------------------------------------------------------MYFHTCKFFTEKPSPIECVENDEIMSNATDKQQRSKLMCQKTVSLYKFVIYLYMQQLYRMSLRTSLQAGD-----------DWPSTSSSNNT-----------CELDGRSTPRGGTTKSLDDHSHFLFVQNNIGEMTELLAEDDDKMS---GMGPVTASVKSLSMEAVEALGFILAGRIDTSSSLIPLQDLACFQPAQYKSGYSKASQTFSARHFAMWVKDCLVQNPFNVSACIASGTRLTWPFVGE--EHKVD--HNHKRGKIATNAQHVPKEHVRGNKMIIMSQVSKQTIARSSGTLEMSTVKIHRSHHSYIYLLSPLRSVTIEKCRNTTLILGPVEATVHVSGCENVSIIAPCRHFMISGSTLCTLYLLTPHRPLVLSSNDTVMLAPYHTHYACIEEHMARAGLGTKPNLWDQPLCIGPDHRDEHPVWQILPESEFYSFSVPFQMQGSTKSIPVSLPSTYQKELNKRQKQIDSWQHMVKDAGLSKDQRQEFQALVESRFHIWLAETGHK-----------------------------------------------------------------------------------------------------------------------------------------------------------------------------------------------------------
>EOG091F01Q4|Crassostrea_gigas|JG18_Hermissenda_opalescens|TRANSCRIPT
------------------------------------------------------------------------------------------------------------------------------------------------------------------------------------------------------------------------------------------------EALGFILAGRIDTSSSLIPLQDLACFQPAQYKSGYSKASQTFSARHFAMWVKDCLVQNPFNVSACIASGTRLTWPFVGE--EHKVD--HNHKRGKIATNAQHVPKEHVRGNKMIIMSQVSKQTIARSSGTLEMSTVKIHRSHHSYIYLLSPLRSVTIEKCRNTTLILGPVEATVHVSGCENVSIIAPCRHFMISGSTLCTLYLLTPHRPLVLSSNDTV-----------------------------------------------------------------------------------------------------------------------------------------------------------------------------------------------------------------------------------------------------------------------------------------------------------------------------------------
>EOG091F01Q4|Crassostrea_gigas|NC05_Hermissenda_crassicornis|TRANSCRIPT
------------------------------------------------------------------------MYFHTCKFFTEKPSPIECVENDEIMSNATDKQQRSKLMCQKTVSLYKFVIYLYMQQLYRMSLRTSLQAGD-----------DWPSTSSSNNT-----------CELDGRSTPRGGTTKSLDDHSHFLFVQNNIGEMTELLAEDDDKMS---GMGPVTASVKSLSMEAVEALGFILAGRIDTSSSLIPLQDLACFQPAQYKSGYSKASQTFSARHFAMWVKDCLVQNPFNVSACIASGTRLTWPFVGE--EHKVD--HNHKRGKIATNAQHVPKEHVRGNKMIIMSQVSKQTIARSSGTLEMSTVKIHRSHHSYIYLLSPLRSVTIEKCRNTTLILGPVEATVHVSGCENVSIIAPCRHFMISGSTLCTLYLLTPHRPLVLSSNDTVMLAPYHTHYACIEEHMARAGLGTKPNLWDQPLCIGPDHRDEHPVWQILPESEFYSFSVPFQMQGSTKSIPVSLPSTYQKELNKRQKQIDSWQHMVKDAGLSKDQRQEFQALVESRFHIWLAETGHK-----------------------------------------------------------------------------------------------------------------------------------------------------------------------------------------------------------
>EOG091F01Q4|Crassostrea_gigas|HW06_Cratena_peregrina|TRANSCRIPT
------------------------------------------------------------------------MYFHTCKFFTENPSPIECIESDEIMANITDKLQKNKLMCQKTVSLYKFVIYLYMQQLYRMSLRTSLQAGD-----------EWPSTSSSNNT-----------CELDGRSTPRGGTTKSLDDHSHFLFVQNNIGEMTELLAEDDDKMT---GMGPVTASVKSLSLEAVEALGFILSGRIDTSSSLIPLQDLACLQSVQYKSGYSKSSQTFSARQFSMWLKDCLIQNPFNVSACIASGTRLMWPFVGE--EHKSE--HSHKRGKIATNAQHIPKEHIRGNKMIIMSQVTKQTIARSSGTLEMSTVKIHRSHHSYIYLLSPLRSVTIEKCRNTTLILGPVEATVHVSGCENVSIIAPCRHFMISGSTLCTLYLLTPHRPLILSSNDTVMLAPYHTHYASLEEHMTKAGIGTQPNLWDQPLCIGPDHRDEQPVWQILPESEFYSFSVPFQMQGSTKSIPVSLPSAYQKELNRRQKQIDSWQHTVKDAGLSKEQRQEFQALVESRFHIWLAETGHK-----------------------------------------------------------------------------------------------------------------------------------------------------------------------------------------------------------
>EOG091F01Q4|Crassostrea_gigas|JG21_Limenandra_confusa|TRANSCRIPT
------------------------------------------------------------------------MYFHTCKFFTENPSPIECVESDEILSNITDKQQKNKVMCQQTVSLYKFVIYLYMQQLYRMSLRTSLQAGD-----------EWPSTSSSNNT-----------CDLDGRSTPRGGTTKSLDDHSHFLFVQNNIGEMTELLAEDDDKMS---GMGPVTASAKSLSMEAVDALGFILAGRIDASSSLIPLQDLACFQPVQYKSGFSKSSQTFSARHFALWIKDCLVQNPFNVSACIASGTRLTWPFVGE--ENKSDSHHSHKRGKIATNAQHVPKEHVRGNKMIIMSQVSKQTIARSSGTLEMSTVKIHRSHHSYIYLLSPLRSVTIEKCRNTTLILGPVEATVHVSGCENVSIIAPCRHFMISGSTLCTLYLLTPHRPLILSSNDTLMLAPYHTHYASLQEHMAKAGIGTQPNLWDQPLCIGPDHRDEQPVWQILPESEFYSFSVPFQMQGSTKSIPVSLPSAYQKELNKRQKQIDLWQHMVKDAGLSKEQRQEFQALVESRFHIWLAETGHK-----------------------------------------------------------------------------------------------------------------------------------------------------------------------------------------------------------
>EOG091F01Q4|Crassostrea_gigas|JG16_Flabellina_iodinea|TRANSCRIPT
------------------------------------------------------------------------MYFHTCKFFTESPSPIECVENDEIMSSLTDKAQRNKLMCQRTVSLYKFVIYLYMQQLYRMSLRTSLQAGD-----------EWPSTSSSNNT-----------LELDGRSTPRGGTTKSLDDHSHFLFVQNNIGEMTELLAEDDDKMT---GMGPVTASAKFLSMEAVEALGFILAGRLETSSSLIPLQDLACFQPTQHKSGYSKVSHTFSARHFAMWVKDCLVQNPFNVSACIALGTRLTWPFVGE--EQKFE--QSHKRGKIATNAQHVPKEHVRGNKMIIMSQVSKQTIARSSGTLEMSTVKIHRSHHSYIYLLSPLRSVTIEKCRNTTLILGPVEATVHVSGCENVSIIAPCRHFMISGSTLCTLYLLTPHRPLILSSNDTIMLAPFHTHYGCLEEHMAKAGIGTQPNLWDQPLCIGPDHRDEQPVWQILPESEFYSFSVPFQIQGSTTSIPVSLPSVYQKELNKRQKQIDSWQHMVKDAGLSKEQRQEFQALVESRFHIWLAETGHK-----------------------------------------------------------------------------------------------------------------------------------------------------------------------------------------------------------
>EOG091F01Q4|Crassostrea_gigas|HW14_Flabellina_affinis|TRANSCRIPT
-------------------------------------------------------------------------------------------------------------------------------------------------------------------------------------------------------------------------------------------------------------------------------------------------------------------------------------------------------------GNKMIIMSQVSKQTIARSSGTLEMSTVKIHRCHQSYIYLLSPLRSVTIEKCRNTTLILGPVEATVHVSGCENVSIIAPCRHFMISGSTLCTLYLLTPHRPLILSSNDTVMLAPYHTYYACLEEHMTRAGIGTQPNLWDQPLCIGPDHRDEQPVWQILPETEFYSFSVPFQMQGSTTSIPVSLPSSYQKELNKRQKQIDSWQHMVKDAGLSKEQRQEFQALVESRFHIWLAETGHK-----------------------------------------------------------------------------------------------------------------------------------------------------------------------------------------------------------
>EOG091F01Q4|Crassostrea_gigas|JG32_Unidentia_angelvaldesi|TRANSCRIPT
------------------------------------------------------------------------MYFHTCKFFTENPSPIECIENDEVMSSIYDKQQKNKLMCQKTVSLYKFVIYLYMQQLYRMSLRTSLQVGD-----------EWPSTSSSNNT-----------CDLDGRSTPRGGTTKSLDDHSHFLFVQNNIGEMTELLAEDDDK---------------SLSMDAVEALGFILAGRLDLTSSLIPLQDLACFQPIQYKSGYSKVSRTFSARHFAMWIKDCLVQNPFNVSACIASGTRLTWPFVGE--EHKAD--QSHKRGKIATNAQFVPKEHVRGNKMIIMSQVSKQTIARSSGTLEMSTVKIHRSHHSYIYLLSPLRSVTIEKCRNTTLILGPVEATVHVSGCENVSIIAPCRHFMISGSTLCTLFLLTPHRPLILSSNDTIMLAPYHTHYACLEEHMAKAGIGSHCNLWDQPLCIGPDHRDEQPVWSILPETEFYSFSVPFQMQGATKSVPVSLPSAYQKEINKRQKQIDLWQHMVKDAGLTKEQRQEFQALVESRFHIWLAETGHK-----------------------------------------------------------------------------------------------------------------------------------------------------------------------------------------------------------
>EOG091F01Q4|Crassostrea_gigas|HW18_Janolus_cristatus|TRANSCRIPT
------------------------------------------------------------------------MYFHTCKFFTENPSAIECIENDEAMHTITDKQQRGKLMGQKRVCLYKFVIYLYMQQLYRMSLRTSLQAGD-----------EWPVMSSSSSH-----------CDLDGRSTPRGGTTKSLDDHSHFLFVQNNIGELTELLAEDDDKMS---GVGPVSASTKSLSMEAVEALGFVMAGRLESSPSLIPLQDLACFHPFQHRTGFSPTSQSFSARQFAAWVKDTLVQNPFNVSACIASGTRLSWPFVGE--EHKSE--HGHKRGKIATNAQHVPKEHIRGNKMIIMSQVSKQTIARSSGTLEMSTVKIHRSHHSYLYLLSPLRSVTIEKCRNTTLILGPVEATVHVSGCENVSIIAPCRHFMISGSTLCTLYLLTPHRPLILSGNDTVMLAPYHTHYGCLQEHMSKAGIGTQPNLWDQPLCIGPDHRDEHPVWQILPESEFYSFSIPFHMQGPTSTMPVSLPSMYQKELNKRQKQIDSWQHMVKEAGLSKEQRKEFQALVESRFHIWLSETGHK-----------------------------------------------------------------------------------------------------------------------------------------------------------------------------------------------------------
>EOG091F01Q4|Crassostrea_gigas|JG10_Dirona_picta|TRANSCRIPT
--------------------------------------------------------------------------------------------------------------------------------------------------------------------------------------------------------------------------------------------------------------------------------------------------------------------------------------------------------------NKMIIMSQVSKQTIARNSGTLEMSTVKIHRSHHSYLYLLSPLRSVTIEKCRNTTLILGPVEATVHVSGCENVSVIAPCRHFMISGSTLCNLYLLTPHRPLILSGNDTIMLAPYHTHYACLEEQMVKAGIGSQPNLWDQPLCVGPDHRDEQPVWQILPESEFYSFSVPFHMQGATTSIPVTLPSVYQKELNKRQKQIDLWQHMVKEAGLSKEQRKEFQALVESRFHIWLAETGHK-----------------------------------------------------------------------------------------------------------------------------------------------------------------------------------------------------------
>EOG091F01Q4|Crassostrea_gigas|NC08_Tritonia_hamnerorum|TRANSCRIPT
------------------------------------------------------------------------MYFHTCKFFTENPSPIECIENDEVLSSVMDKQQKNKLMCQKTVSLYKFVIYLYMQQLYRMSLRTSLQAGD-----------EWPSVSSSTTT-----------CDLDGRSTPRGGTTKSLDDHSHFLFVQNNIGEMAELLAEDDDKMS---GVGPVTSSGKSLSMDALEALGFILAGRLDSSSSLIPLQDLACFQPIQYKSGYSKVSNSFSARNFAVWVKDCLVQNPFNVSSCIASGTRLSWPFVGE--EQKSD--HSHKRGKIATNAQRVPKEHVRGNKMIIMSQVSKQTIARSSGTLEMSTVKIHRSHHSHLYLLSPLRSVTIEKCRNTTLILGPVEATVHVSGCENVTVIAPCRHFMISGSTLCNLYLLTPHRPLVLSGNDTIMLAPYHTYYACLDEHMAKAGIGQQPNLWDQPLCIGPDHRDEQPVWQILPEAEFYSFSIPFQMQGSTTSIPVSLPSVYQKELNKRQRQIDSWQHTVKEAGLSKEQRKEFQALVETRFHIWLAETGHK-----------------------------------------------------------------------------------------------------------------------------------------------------------------------------------------------------------
>EOG091F01Q4|Crassostrea_gigas|NC07_Tritonia_diomedea|TRANSCRIPT
------------------------------------------------------------------------MYFHTCKFFTENPSPIECIENDEILSTSSDKQHRNKIMCQKTVSLYKFVIYLYMQQLYRMSLRTSLQAGD-----------EWPSTSSSTTTTT---------CDLDGRSTPRGGTTKSLDDHSHFLFVQNNIGEMTELLAEDDDKMS---GVGPVTSTGKSLSMEAIEALGFILAGRLESSSSLIPLQDLACFQPIQYKSGYSKISNSFSARNFAVWVKDCLVQNPFNVSSCIASGTRLSWPFVGE--EQKCD--QSHKRGKIATNAQHVPKEHVRGNKMIIMSQVSKQTIARSSGTLEMSTVKIHRSHHSHLYLLSPLRSVTIEKCRNTTLILGPVEATVHISGCDNVTIIAPCRNFMISGSTLCTLYLLTPHRPLVLSGNDTIMLAPYHTYYACLEEHMSKAGIGQQPNLWDQPLCIGPDHRDEQPVWQILPESEFYSFSIPFQMQGSTTSIPVSLPSVYQKELNKRQRQIDSWQHMVKEAGLSKEQRKEFQALVETRFHIWLAETGHK-----------------------------------------------------------------------------------------------------------------------------------------------------------------------------------------------------------
>EOG091F01Q4|Crassostrea_gigas|JG06_Catriona_columbiana|TRANSCRIPT
------------------------------------------------------------------------MYFHTCKFFTENPSPIECIENDDIFSNIIDKQQRNKLMCQQTVSLYKFVIYLYMQQLYRMSLRTSLQAGD-----------EWPSTSSSNNT-----------VDIDGRSTPRGGTTKSLDDHSHFLFVQNNIGEMAELLAEDDNKMS---GTGPVNTSGKCLSKEAVDALSFILAGRLDTSLSLIPLQDLACFQPIQHKSGFSKLTQAFSARQFGMWIKDCLVQNPFNVSACIASGTRLTWPFIGE--DQKTE--SNHKRGKIATNAQFVPKEHVRGNKMIIMSQVSKQTIARSSGTLEMSTVKIHRSHHSYIYLLSPLRSVTIEKCRNTTLILGPVEATVHVSGCENVTIIAPCRHFMISGSTLCTLHLLTPHRPLILSSNDTIMLAPYHTFYASLDEHMTKCGIGTLSNLWDQPLCIGPDHRDEQPVWQILPESEFYSFSIPFQMQGTTKSIPCGLPSAYQKELSKRQKQIDSWQHMVKDAGLSKEQRQEFQALVESRFHIWLAETGHK-----------------------------------------------------------------------------------------------------------------------------------------------------------------------------------------------------------
>EOG091F01Q4|Crassostrea_gigas|JG07_Cuthona_albocrusta|TRANSCRIPT
---------------------------------------------------------------------------------------------------------------------------------------------------------------------------------------------------------------------------------------------------------------SLIPLQDLACFQPIQHKSGFSKLTQSFSARQFGMWVKDCLVQNPFNVSACIASGTRLTWPFIGE--DQKTE--SNHKRGKIASNAQFVPKEHVRGNKMIIMSQVSKQTIARSSGTLEMSTVKIHRSHHSYIYLLSPLRSVTIEKCRNTTLILGPVEATVHVSGCENVTVIAPCRHFMISLSTLCTLHLLTPHRPLILSSNDTIMLAPYHTFYANLEEHMTKAGIGTQSNLWDQPLCIGPDHRDEQPVWQILPESEFYSFSIPFQMQGTTKSIPCGLPSAYQKELSKRQKQIDSWQHMVKDAGLSKEQRQEFQALVESRFHIWLAETGHK-----------------------------------------------------------------------------------------------------------------------------------------------------------------------------------------------------------
>EOG091F01Q4|Crassostrea_gigas|HW07_Cuthona_caerulea|TRANSCRIPT
------------------------------------------------------------------------MYFHTCQFFTQNPSPIESIENDEFFSNIVDKQQKNKLMCQQTVSLYKFVVYLYMQQLYRMSLRTSLQAGD-----------EWPSTSSSNNT-----------VDLDGRSTPRGGTTKSLDDHSHFLFVQNNIGEIAELLAEDDNKMT---GTGPVTTSGKCLSMEAVEALGFILAGRLDTSLSLIPLQDLACFQPIQHKSGFSKLSQSFSARQFGMWIKDCLVQNPFNVSACIASGTRLTWPFIGE--DQKTE--QNHKRGKIATNAQFVPKEHVRGNKMIIMSQVSKQTIARSSGTLEMSTVKIHRSHHSYIYLLSPLRSVTIEKCRNTTLILGPVEATVHVSGCENVTVIAPCRHFMISGSTLCTLHLLTPHRPLILSSNDTIMLAPYHTFYASLEEQMSKSGIGTQPNVWDQPLCIGPDHRDEQPVWQILPESEFYSFSIPFQIQGTTKSIPCGLPFAYQKELSKRQKQIDSWQHMVKDAGLLKEQRQEFQALVESRFHIWLAETGHK-----------------------------------------------------------------------------------------------------------------------------------------------------------------------------------------------------------
>EOG091F01Q4|Crassostrea_gigas|JG26_Phestilla_sp|TRANSCRIPT
-----------------------------------------------------------------------------------------------------------------------------------------------------------------------------------------------------------------------------------------------------------------------------------------------GMWVKDCLVQNPFNVSACIASGTRLTWPFIGE--DQKAE--TSHKRGKIATNAQFVPKEHIRGNKMIIMSQVSKQTIARSSGTLEMSTVKIHRSHHSYIYLLSPLRSVTIEKCRNTTLILGPVEATVHVSGCENVTVIAPCRHFMISGSTLCTLHLLTPHRPLILSSNDTIMLAPYHTFYANLDEHMTKSGIGTSPNLWDQPLCIGPDHRDEHPVWQILPESEFYSFSIPFQMQGTTK----------------------------------------------------------------------------------------------------------------------------------------------------------------------------------------------------------------------------------------------------------------------
>EOG091F01Q4|Crassostrea_gigas|NC04_Fiona_pinnata|TRANSCRIPT
-----------------------------------------------------------------------------------------------------------------------------------------------------------------------------------------------------------------------------------------------------------------------------------------------------------------------LTWPFIGE--EQKVE--QNHKRGKIATNAQFVPKEHIRGNKMIIMSQVSKQTIARSSGTLEMSTVKIHRSHHSYIYLLSPLRSVTIEKCRNTTLI----------------------------------------------------------------------------------------------PVWSILPEYEFYSFSIPFQMQGLTKSIPCGLPSAYQKELSKRQKQIDSWQHMVKDAGLSKEQRQEFQALVESRFHVWLAETGHK-----------------------------------------------------------------------------------------------------------------------------------------------------------------------------------------------------------
>EOG091F01Q4|Crassostrea_gigas|JG14_Eubranchus_rustyus|TRANSCRIPT
------------------------------------------------------------------------MYFHTCKFFTENPSPIECIESDEMFSKILDKQQKNKVMCQQTVSLYKFVIYLYMQQLYRMSLRTSLQAGD-----------EWPSTSSSNNT-----------VDLDGRSTPRGGTTKSLDDHSHFLFVQNNIGEMTELLAEDDNKMS---GTGAVTASGKSLSKDAVDALGFILAGRLDSTLSLIPLQDLACFQPIQHKSGFSKVNQSFSARQFAMWIKDCLVQNPFNVSACIASGTRLTWPFIGE--DQKSE--QSHKRGKIATNAQFVPKEHIRGNKMIIMSQVSKQTIARSSGTLEMSTVKIHRSHHSYIYLLSPLRSVTIEKCRNTTLILGPVEATVHVSGCENVSVIAPCRHFMISGSTLCTLYLLTPHRPLILSSNDTIMLAPYHTYYASLEEHLEKSGISTQSNLWDQPLCIGPDHRDEQPVWQILSESEFYSFSIPFQMQGSTKSIPCGLPSAYQKELSKRQKQIDSWQHMVKDAGLSKEQRQEFQALVESRFHIWLAETGHK-----------------------------------------------------------------------------------------------------------------------------------------------------------------------------------------------------------
>EOG091F01Q4|Crassostrea_gigas|JG28_Scyllaea_fulva|TRANSCRIPT
------------------------------------------------------------------------MYFHTCKFFTESPSPIECIENDEIISSTTDKQQRSKLLCRKTVGLYKFVIYLYMQQLYRMSLRTSLQAGD-----------EWPSSSSSTST-----------CDLDGRSTPRGGTTKSLDDHSHFLFVQNNIGEIAELLGEDDDRMH---GIGPMMSGGKSLSMEAVEALGFILAGRLDTSTSLIPLQDLACFQPIQHKSGYVKACQAFSARMFALWIKDCLVQNPFNVSACIASGTRLSWPFVGE--DQKLE--QSHKRGKIATNAQHVPKEHVRGNKMIIMSQVSKQTIARSSGTLEMSTVKIHRSHHSYLYLLSPLRSVTIEKCRNTTLILGPVEATVHVSGCENVSIIAPCRHFMISNSTLCTLYLLTPHRPLVLSGNDTIMLAPYHTHYASLNEHMSKAGIGTSLNLWDQPLCIGPDHKDDEPVWQILPESEFYSFSIPFQMQGSTSAVPMSLPSLYQKELNKRQKQIDSWQHMVKEAGLSKEQRKEFQALVESRFHIWLAETGHK-----------------------------------------------------------------------------------------------------------------------------------------------------------------------------------------------------------
>EOG091F01Q4|Crassostrea_gigas|HW15_Flabellina_babai|TRANSCRIPT
--------------------------------------------------------------------------FTLASFFTENPSPIESIENDEQMSIATEKQDKNKLMCQKTVSLYKFVLYLYMQQLYRMSLRTSLQAGD-----------EWPSTSSSNNT-----------CDLDGRSTPRGGTTKSLDDHSHFLFIQNNIGEMIELLSEDDDKMT---GVGPVTTSGKTLSMEAVEALGFVLAGRLENSSSLIPLQDLACFQPIQYHSGYHKTTQKFSARLLSSWIKESLVQNPFNVSACIASGTRLTWPFIGE--EQKSE---NHKRGKIATNAQHVPKEHVRGNKMIIMSQVSKQTIARSSGTLEMSTVKIHRSHHSYIYLLSPLRSVTIEKCRNTTLILGPVEGTVHVSGCENVSVVAPCRHFMISGSTLCTLYLLTPHRPLILSSNDTIMLAPYHTFYASLEEHMARAGIGTQPNLWDKPLCIGPDHRKEQPVWQILLESDFYTLSVPFQMQGSTKSIPYSLPSAYQKELNKRQKQIDSWQHMVKEAGLSKEQRHNFQTLVESRFHIWLAETGHK-----------------------------------------------------------------------------------------------------------------------------------------------------------------------------------------------------------
>EOG091F01Q4|Crassostrea_gigas|JG23_Melibe_leonina|TRANSCRIPT
-----------------------------------------------------------------------------------------------------------------------------------------------------------------------------------GRSTPRGGTTKSLDDHSHFLFVQNNIGEMTELLAE-DDRTL---GMGSGLTPSKSLSLEAVEALSFVLAGRLDTSTSLIPLQDLACFQPIQHKSGYSKATQSFSVRQFSNWVKDCLVQNPFNVSACIASGTRLSWPFVGE--DQKPE--QSQKRGKIATNAQHVPKEHIRGNKMIIMSQVSKQTIARSSGTLEMSTVKIHRSHHSYLYLLSPLRSVTIEKCRNTTLILGPVEATVHVSGC--------------------------------------------------------------------------------------------------------------------------------------------------------------------------------------------------------------------------------------------------------------------------------------------------------------------------------------------------------------------------------
>EOG091F01Q4|Crassostrea_gigas|NC01_Armina_californica|TRANSCRIPT
-------------------------------------------------------------------------------------------------------------------------------------------AGD-----------EWPSVSSSTSI-----------VDLDGRSTPRGGTTKSLDDHCHFSFVQNNIGEMTELLAEDDDKMT---GMGPVTESTKYLSMEAIEALGFILAGRLEDSTALIPLQDLACFQPVQYKSGYSKANHTFSARHFALWIKDRLVQNPFNVSSCIALGTRLSWPFVGE--EQKTE--QTHKRGKIATNAQHVPKEHVRGNKMIIMSQVSKQTIARSSGTLEMSTVKIHRSHHSHLYLLSPLRSVTIEKCRNTTLILGPVEATVHVSGCENVTVIAPCRHFMISGSTLCNLYLLTPHRPLVLSGNDTIMLAPYHTHYACLEDHMSKAGIGTLPNLWDQPLCIGPDHRDEQRVWQILPESEFFSFSIPFQMQGSTTSNPTSVPPLYQKEMNKRQKQVDLWQRMVREARLTKEQRKEFQALVESQFHIWLLETGYK-----------------------------------------------------------------------------------------------------------------------------------------------------------------------------------------------------------
>EOG091F01Q4|Crassostrea_gigas|HW01_Armina_tigrina|TRANSCRIPT
------------------------------------------------------------------------MYFHTCKFFTENPSPIECIENDELMSGATDKVEKNKLMCQKTVSLYKFVIYLYMQQLYRMSLRTSLQAGD-----------DWPSVSSSTSI-----------VDLDGRSTPRGGTTKSLNDHSHFAFVQNNIGEITELLAEEDDKMT---GMGPVTESAKYLSMEAVDALGFILAGRLDDSTALIPLQDLACLQSVHYKSGYSKVNNTFSARHFAVWVKDCLVQNPFNVSACIAMGTRLSWPFVGE--EAKSE--HSHKRGKIATNAQHVPKENIRGNKMIIMSQVSKQTIARSSGTLEMSTVKIHRSHHSYLYLLSPLRSVTIEKCRNTTLVLGPVEATVHVSGCENVTVIAPCRHFMISGSTLCNLYLLTPHRPLILSGNDTIMLAPYHTHYASLEDHMSKAGIGVLPNLWDQPLCIGPDHRDEQPVWQILPESEFFSFSIPFQVEGSTTSNPSIVPSVYQKEINKRQKQVDLWQRIVREARLTKEQRKEFQGLVESQFHIWLLETGYK-----------------------------------------------------------------------------------------------------------------------------------------------------------------------------------------------------------
>EOG091F01Q4|Crassostrea_gigas|HW16_Hancockia_cfuncinata|TRANSCRIPT
------------------------------------------------------------------------MYFHTCKFFTENPSPIECIESDEIMSTATEKLQKNKLMCRKTVNLYQFVIYLYMQQLYRVSLRTSLQAGD-----------EWPSVSSSNST-----------IDLDGRSTPRGGTTKSLDDHSHFLFVQNNIGEMTELLAEEDDRGS---GVGDAVSSGKSIGMDAVKALGFILAGRLEGSSSLIPLPDLAGYQPIQHKTGFSKATQSFCARQFALWVKDSLVQNPFNVSACIASGTRLSWPFVGE--DQKSD--QSHKRGKIATNAQHVPKEHIRGNKMIIMSQVSKQTIARSSGTLELSTVKIHRSHHSFLYLLSPLRSVTIEKCRHTTLVLGPVEATVHVSGCENVNIIAPCRHFMISGSTLCNLYLLTPHRPLVLSGNDTIMLAPYHTHYSCLEEHMSRAGLGNYLSLWDQPLCIGPDHKDDEPVWQILPASEFYSFSIPFQMQGSTSAIPVSLPSSYQKELTKRQKQIDSWQHMVKEAGLSKKQRREFQALVESRFHIWLAETGHK-----------------------------------------------------------------------------------------------------------------------------------------------------------------------------------------------------------
>EOG091F01Q4|Crassostrea_gigas|JG17_Hancockia_uncinata|TRANSCRIPT
------------------------------------------------------------------------MYFHTCKFFTENPSPIECIESDEIMSTATEKLQKNKLMCRKTVNLYQFVIYLYMQQLYRVSLRTSLQAGD-----------EWPSVSSSNST-----------IDLDGRSTPRGGTTKSLDDHSHFLFVQNNIGEMTELLAEEDDRGS---GVGDAVSSGKSIGMDAVKALGFILAGRLEGSSSLIPLPDLAGYQPIQHKTGFSKATQSFCARQFALWVKDSLVQNPFNVSACIASGTRLSWPFVGE--DQKSD--QSHKRGKIATNAQHVPKEHIRGNKMIIMSQVSKQTIARSSGTLELSTVKIHRSHHSFLYLLSPLRSVTIEKCRHTTLVLGPVEATVHVSGCENVNIIAPCRHVMISGSTLCNLYLLTPHRPLVLSGNDTIMLAPYHTHYSCLEEHMSRAGLGKHLSLWDQPLCIGPDHKDDEPVWQILPASEFYSFSIPFQMQGSTSSIPVSLPSSYQKELTKRQKQIDSWQHMVKEAGLSKKQRREFQALVESRFHIWLAETGHK-----------------------------------------------------------------------------------------------------------------------------------------------------------------------------------------------------------
>EOG091F01Q4|Crassostrea_gigas|HW04_Calmella_cavolinii|TRANSCRIPT
-----------------------------------------------------------------------------------------------------------------------------------------------------------------------------------GRSTPRGGTTKSLDDHSHLLFIQNNIGELTDLIAEEDSKMS---GTGVATTPAKVLSMEAVEALGSVLVGRLENSPSLVPLQDLACLQTVQHLSGYNKATKTFSARQFSLWIKDCLVQNPFNVSSCIASGTRLSWPFVGE--DHKSE--QSYKRGKIATNAHLVPKENVKGNKMIIMSQVSKQTIARSSGTLEMSTIKIHRSHHSFLYLLSPLRSVTIEKCRNTTLILGPVEATVHVSGCDNVTIIAPCRNFMISGSTLCTLYLLTPNRPLLLSGNDTVMLAPYHTYYSCLEEHMGRAGIGPSPNMWDQPLCIGPDHRDDMPVWHILPENEFYQFSIPFEMPGSTKAVPCTIPAYYQKELSKRQKQIDTWQHMVKDAGLTREQRKEFQALVETRFHIWLSETGHK-----------------------------------------------------------------------------------------------------------------------------------------------------------------------------------------------------------
>EOG091F01Q4|Crassostrea_gigas|NC06_Pleurobranchaea_californica|TRANSCRIPT
------------------------------------------------------------------------MYFQTCQFFTENPSAVESIENDEIFANCSDKQRKNK-LCQESVSLYKFVIYLYMQQLYRMSLRTSMQAGD-----------EWPSASSSNST-----------CDIDGRSTPRGGTTKSLDDHSHLLFVQNNIGELIELISEDDSKMS---GVGAATPITKCLSMEAVEALGFILAGRLENQSSLIPLQDIACFQPVQHQSGYSKVNKTFFSRHFASWVKDNLVQNPFNVSSCIASGVRLSWPFVGE--DQKSD--QNLKRGKIATNAQHIPKEHVKGNKMIIMSQVSKQTIARSSGTLEMSTVKIHRSHHSFLYLLSPLRSVTIEKCRNTTLVLGPVEATVHVSGCENVTIVAAGRHFMISGSTLCNLFLMTPKRPLILSGNDTILLAPYHTYYANLEDHMVKAGIGPSPNLWNQPLCIGPDHRDETPVWQILPESEFYEFSIPFEMEGTTTSIPGGLPSYYQKELNKREKQIDSWQHMVKAAGLNREQRKEFQNLVESRFHVWLTETGHK-----------------------------------------------------------------------------------------------------------------------------------------------------------------------------------------------------------
>EOG091F01Q4|Crassostrea_gigas|HW03_Berthella_plumula|TRANSCRIPT
------------------------------------------------------------------------MYFQTCQFFSENPSAVESVEKDELLATCNEKQRKNKLMCQETVSLYKFVIYLYMQQLYRMSLRTSMQAGD-----------EWPSTSSSNST-----------CDLDGRSTPRGGTTKSLDDHSHLLFVQNNIGELAELISDDDSKMS---GVGVATPLPKCLSMEAVDALGFILAGRLENQSSLIPLQDLACFQPVQHQSGYSKVNKTFSSRHFASWVKDSLVQNPFNVSACIATGLRLSWPFLGE--DQKSD--QSLKRGKIATNAQHVPKEHVKGNKMIIMSQVSKQTIARSSGTLEMSTVKIHRSHHSYLYLLSPLRSVTIEKCRNTTLVLGPVEATVHVSGCENVTVIAACRNFMISGSTLCNLFLLTPKRPLVLSGNDTILLAPYHTHYASLEDHMTKAGIGPNPNLWNQPLCIGPDHRDDSPVWQILPESEFYEFSIPFEMEGSTTSIPGGLPSYYQKELNKREKHIDSWQHMVKEAGLNRDQRKEFQNMVESRFHVWLTETGHK-----------------------------------------------------------------------------------------------------------------------------------------------------------------------------------------------------------
>EOG091F01Q4|Crassostrea_gigas|NC02_Bathydoris_clavigera|TRANSCRIPT
-----------------------------------------------------------------------------------------------------------------------------------------------------------------------------------------------------------------------------------------------VEALGFILAGRLDISSSLIPLQDMACLQPVQHRSGYSKTNRTFSVRHFSTWIKDNLVQNPFNVSSCIASGTRLSWPYVGE--EQKSE--QSYKRGKIATNAHQVPKENVKGNKMIIMSQVSKQTIARSSGTLEMSTVKIHRCHYSFLYLLSPLRSVTIEKCRNTTLVLGPVEATVHISGCENVSVIAPCRNIMISGSTLCNLYILTPHRPLILSGNDTIMLAPYHTHYANLDNHMMRAGVGKIPNLWDQPLCIGPDHRDDHSVWQILPESEFYIFSIPFEVQGNNSSCPCNLPPYYQRELNRRQKQIDSWQHMVKDAGLSKEQRKEFQALVESRFHIWLAETGHK-----------------------------------------------------------------------------------------------------------------------------------------------------------------------------------------------------------
>EOG091F01Q4|Crassostrea_gigas|JG08_Dendronotus_venustus|TRANSCRIPT
----------------------------------------------------------------------------------------------------------------------------------------------------------------------------------------------------------------------------------------KSLSMEAVEALGFILAGRLETSGSLVPLEDLARFQPIQQRSGYSKASQSFSARLFSMWVKECLVQNPFNVSTCIANGARLSWPYAAE--DQKGE--PSHKRGKIASNAQHVPKEHVRGNKMIIMSQASKYTIARSSGTLEMSTVKIHRSHQSYLYLLSPLRSVTIEKCRNTTLVLG-------------------------------------------------------------------------------------------------------------------------------------------------------------------------------------------------------------------------------------------------------------------------------------------------------------------------------------------------------------------------------------------
>EOG091F01Q4|Lottia_gigantea|LotgiG231523
MSYKTVSVWVKAEPFSYGALPVAPDPRLTFTNIRKIVIYARNKGSTGYPLLSYSVWKHIACNKLHITEELAWMFFSSCHVLVGIFSPVERIRWDERLKRCRSDREIDDLRCTLKIDLYIFVLYLYIQQLYRVSLRASLVAGRNIMIILLNLLHKWPSQSSISSLDFDGPGTPRSTP----------RNSKSLDDHSHHVFVQTHLQEILELVSS-VGEDN---ASNQNGRPSRTLSLEAVESLGFIVAGSPEYNKTVKSLIELSTSLSNSYNTGYDKFSQHFNLHQFQQWIKDNLAHNPFSVSACIANGTRLSWPLAGDEGKG-----ESNKRGKIATNANIVPRHHVIGNKLIIMSQVSKQTVARSSGTLELSCVKIHRSHYSYLYLLSPLRSVTIEKCRNSTVILGPVELTVHLSNCENITVIVPCRNIIVSGCTSCTLHLLTPNRPTLLSGNDSILIAPYHTYYPQLEEHMTRVGLGSDLNLWDQPLCVGPDHKGQS-QWDFLPSEVFHQFRIPFEMEGPTHSIP-GLPKQYLRYLSQRQKQVDNWQKIVKEAHLSRPQRKEFQVLVESRFQTWLAETGYK-----------------------------------------------------------------------------KELDGLVVQQKKEGRKR-------------------------------------------------------------------------------------------------------------
>EOG091F01Q4|Lottia_gigantea|NC03_Doris_kerguelenensis|TRANSCRIPT
---------------------------------------------------------------------------------------------------------------------------------------------------------------------------------------------------------------------------------------------------------------------------------------------------------------------------------------------------------------------------------------------------------------------------LTVLISCCENVTVIAVCRYFMISNSTLCTLHLMTPNRPLILSGNDTIRLAPYHTHYPKLEAHMTRAG---------------------------------------------------------------------------------------------------------------------------------------------------------------------------------------------------------------------------------------------------------------------------------------------------------------------
>EOG091F01Q4|Crassostrea_gigas|CGI_10025763
------------------------------------------------------------------------MYFTTCHLLSEDLSAIERVEWDQRFTECSHQSDVDELRSQVSVGTLKFVLYLYLQQLHKVSLKASLVAGD-----------EWPSLKNSQELE----GSGRSTP----------RGNKTLDDHSHMLFVQHNIQEILELLVEPENYSQTH-------PTESALTTEAVEAIGFLVAGSIDKCRSLIPLLDIATLQTVQHKSGFSKITKTFNLRKLSIWLRDCLVQNPFGISSCIANGRRLSWPMAGEDKEAMAE--STTKRGKIATNAHVVPKEHMKGNKIIIMSQVSKQTIARSSGTLEGSSVKIHRSHYSFLYLLSPLRSVTIEKCRNSTIVLGPVEVALYISHCENLTVISAARNVMICGSTSCTLHLLTPNRPVLLGGNEALTLAPYHTFYGTLEEQMAKSGIGVSRNLWDQPLCIGPDHKDTAPVWETLPTQDFFTFNVPFEIVGKTRSIPMPLPPKYQKAISQRQKQIDSWQKTVKESGLAKEQRREFQKLVESRFHVWLSETGHKLSRLWFTLPPSKSINVGDTEEIHGTGTDEDGDMMLRRKTSKCKETGDRSVLTIDTGEDVLKLADHNLDQNWNCLDPIKEKNFKVCQLDWVTESPTSVVYDDKLTIGFFKTVYKLLMNFPAKSLYISLEKRYIFTLEDKDVVAPAFDYFCECLEALMETTSNNGVEFHYKEIPVDFPQYFTYNRTKELVGFLTVFDSSNHILTY
