# Supplementary material for: Transcriptomics provides a robust framework for the relationships of the major clades of cladobranch sea slugs (Mollusca, Gastropoda, Heterobranchia), but fails to resolve the position of the enigmatic genus Embletonia
Source: BMC Ecol Evol. 2021 Dec 28;21:226. doi: 10.1186/s12862-021-01944-0 (PMC8895541; doi:10.1186/s12862-021-01944-0)
Supplement: Supplementary file 6 — Additional file 6. Archive S4: Unmasked multiple sequence alignments on amino acid level including Doris kerguelenensis and Calmella cavolini prior to the removal of outliers. [file 12862_2021_1944_MOESM6_ESM.zip › Archive_S4/Alignments/EOG091F03UI.aa.fasta]

>EOG091F03UI|Biomphalaria_glabrata|BGLTMP003006
M---------------------------------THKGNDVVIVKNGHRICGTGAALANAPIAQNKAYYEIKIQCTGKWGVGLATRRCNLNKLPLGCDTDSWVVRQDGCMFHNSEEKGKLPDIPQEGDILVGYLF-------------LYNPFS-------------------------------------------
>EOG091F03UI|Crassostrea_gigas|CGI_10002294
MAAWFCCFRCCWDGTGFSSGHIPLKEIPTVKLDASLMGNDVVIVKNGRRICGTGAALSNAPIAQDKAYFEVKVQSTGVWGVGLASRRCNVNEVPLGENTESWVVRQDGAMYHDKQQKGKLPEVPQEGDVL-GLTYDHVQLNFYLNGKPLSCSFTGMKGTLYPVFYVDEGAVMDVQFDKFYHHPPDGFDSIMIEQSLL
>EOG091F03UI|Crassostrea_gigas|HW09_Doto_sp|TRANSCRIPT
---------CCCRNSAFGPGHVQLKDLPSVKLDTGYMGNDVVIVKNGHRICGSGAALANAPIAQNKAYFEIKIQCTGTWGVGLATRRTNLDKSPLGSGSESWVLRENGSFYHEDTEKGKLPEVPQEGDIL-GLTYDHIEFNFFINGKAMSCPFTGIKGTVYPVFYVDSGAVLDVQFEKFYHTPPSGFDPIMIEQSLL
>EOG091F03UI|Crassostrea_gigas|JG22_Lomanotus_vermiformis|TRANSCRIPT
------------------------------------LGNDVVIVKNGHRICGTGAALANAPIVQNKAYFEIKIQCTGTWGVGLATRRSNLNKTPQGSDSESWVLRETGCYFHDDTEKGRLPEEPQEGDIL-GVSYDHIELNIYINGKPLATPLTGIKGTVYPVFYVDNGAVLDVQFEKFYHTPPSGFDPIMIEQSL-
>EOG091F03UI|Lottia_gigantea|JG26_Phestilla_sp|TRANSCRIPT
----------------------------------------------------------------------------------------------------------------------------------------------------------GIKGTVYPVFYVDNGAVLDVQFEKFYHTPPSGFDPIMIEQSL-
>EOG091F03UI|Crassostrea_gigas|HW19_Polycera_quadrilineata|TRANSCRIPT
---------CCCRNGAFGPGHVQLKDLPSVKLDTGFMGNDVVIVKNGHRICGTGAALANAPIAQNKAYFEIKIQCTGSWGVGLASRRCNLNKSTLGADDDSWVVRQDGCLFHSDAEKGKLPEVPQEGDIL-GLSYDHIELNFFLNGKPMANPFIGIKGTVYPVFYVDNGAVLDVQFEKFYHTPPSGFDPIMIEQSL-
>EOG091F03UI|Crassostrea_gigas|JG23_Melibe_leonina|TRANSCRIPT
--------------------------------------------------------------------FEIKIQCTGSWGVGLATRRSNLNKTPLGSDTESWVLRENGCFYHEDVEKGKLPESPQEGDIL-GLSYDHIELNFFINGKPLSTPFTGIKGTVYPVFYVDNGAVLDVQFEKFYHSPPSGFDPIMIEQSL-
>EOG091F03UI|Lottia_gigantea|JG28_Scyllaea_fulva|TRANSCRIPT
------------------------------------------------------------------------------------------------------VLRENGSYYYEDVEKGKLPEIPQEGDIL-GFTYDHIELNLFINGKPMSSPLTGIKGTVFPVFYVDNGAVLDVQFEKFYHSPPSGFDPIMIEQSL-
>EOG091F03UI|Crassostrea_gigas|HW21_Tritonia_manicata|TRANSCRIPT
-------------NSAFGSGHVQMKDLPSVKLDTSFMGNDVVIVKNGHRICGTGASLANAPIAQNKAYFEIKIQCTGSWGVGLATRRSNLNKAPQGSDKESWVLREDGTLFYDDTEKGKLPEAPQEGDIL-GLTYDHIELNFFINGKPMSCPFTGIKGTVYPIFYVDNGAVLDVQFEKFYHNAPSGFDPIMIEQSLL
>EOG091F03UI|Crassostrea_gigas|JG30_Tritonia_festiva|TRANSCRIPT
----------------------------------SFMGNDVVIVKNGHRICGTGASLANAPIAQ-------------------------------------------------------------------------------------------------------------------------------------
>EOG091F03UI|Crassostrea_gigas|NC07_Tritonia_diomedea|TRANSCRIPT
---------CCCRNSAFGSGHVQMKDLPSVKLDTSFMGNDVVIVKNGHRICGTGASLANAPIAQNKAYFEIKIQCTGSWGVGLATRRSNLNKAPQGSDKESWVLREDGSLFHDDTEKGKLPEAPQEGDIL-GLTYDHIELNFFINGKPMSCPFTGIKGTVYPIFYVDNGAVLDVQFEKFYHSAPSGFDPIMIEQSLL
>EOG091F03UI|Crassostrea_gigas|HW01_Armina_tigrina|TRANSCRIPT
---------CCCRNSAFGSGHVQMKDLPSVKLDTSFMGNDVVIVKNGHRICGTGASLANAPIAQNKAYFEIKVQCTGTWGVGLATRRSNLNKAPLGADKESWVLREDGCLFHDNAEKAKLPEAPQEGDIL-GLTYDHIELNFFINGKPMSCPFTGIKGTVYPVFYVDNGAVLDVQFEKFYHSAPSGYDPIMIEQSL-
>EOG091F03UI|Crassostrea_gigas|NC01_Armina_californica|TRANSCRIPT
---------CCCRNSAFGSGHVQMKDLPSVKLDTSFMGNDVVIVKNGHRICGTGASLANAPIAQNKAYFEIKIQCTGTWGVGLATRRSNLNKAPLGTDKESWVLQEDGCLFHDNTERAKLPEAPQEGDIL-GLTYDHIELNFFINGKPMSCPFTGIKGTVYPVFYVDNGAVLDVQFEKFYHSAPSGYDPIMIEQSL-
>EOG091F03UI|Crassostrea_gigas|JG10_Dirona_picta|TRANSCRIPT
------------------------KDLPSVKLDTSFMGNDVVIVKNGHRICGTGASLANAPIAQNKAYFEIKIQCTGSWGVGLATRRSNLNKSPLGSDKESWVLRENGCLYHDNVEKGKLTEVPQEGDIL-GLTYDHIELNFFINGKPMSCPFTGIKGTVYPVFYVDSGAVLDVQFEKFYHTAPSGYDPIMIEQSL-
>EOG091F03UI|Crassostrea_gigas|NC08_Tritonia_hamnerorum|TRANSCRIPT
---------CCCRNSAFGSGHVQMKDLPSVKLDTGFMGNDVVIVKNGHRICGTGASLANAPIAQNKAYFEIKIQCTGSWGVGLATRRSNLNKTPQGSDKESWVLREDGSLFHDDTEKGKLPEVPQEGDIL-GL----------------------------------------------------------------
>EOG091F03UI|Biomphalaria_glabrata|NC04_Fiona_pinnata|TRANSCRIPT
-----------------------------------------------------GASLANAPIAQNKAYFEIKIQCTGSWGVGLATRRSNLNKTPQG-----------------------------------------------------------------------------------------------------
>EOG091F03UI|Crassostrea_gigas|HW10_Embletonia_pulchra|TRANSCRIPT
---------CCCRNSAFGSGHVQMRDLPSVKLDTGFMGNDVVIVKNGHRICGTGAALANAPIAQNKAYFEIKIQCTGSWGVGLATRRSNLNKTPLGADKESWVLRENGCLFHDEVEKTKLTEVPQEGDIL-GLTYDHIELNFYINGKPMSCPFTGIKGTVYPVFYVDNGAVLDVQFEKFYHTAPSGFDPIMIEQSL-
>EOG091F03UI|Crassostrea_gigas|HW02_Berghia_verrucicornis|TRANSCRIPT
------------------------KELPSVKLDTGFMGNDVVIVKNGHRICGTGASLANAPIAQNKAYFEIKIQCTGSW----STRRANLNKTPLGADKESWVLRENGCFFYDNEEKGKLPEVPQEGDIL-GLTYDHIELNFFINGKPMSSPFTGIKGTVYPIFYVDNGAVLDVQFEKFYHTAPSGFDPIMIEQSL-
>EOG091F03UI|Crassostrea_gigas|HW06_Cratena_peregrina|TRANSCRIPT
--------------------------------------------------------------------------------------------------------------------------------------------------------FTGIKGTVYPIFYVDNGAVLDVQFEKFYHTAPSGFDPIMIEQSL-
>EOG091F03UI|Crassostrea_gigas|HW12_Facelina_rubrovittata|TRANSCRIPT
--------------------HVQMKELPSVKLDTGFMGNDVVIVKNGHRICGTGASLANAPIAQNKAYFEIKVQCTGSWGVGLSTRRSNLNKTPLGADKESWVLRENGCLFHDNEEKGKLPEVPQEGDIL-GLTYDHIELNFFINGKPMSNPFTGIKGTVYPIFYVDNGAVLDVQFEKFYHTAPSGFDPIMIEQSL-
>EOG091F03UI|Crassostrea_gigas|JG29_Spurilla_braziliana|TRANSCRIPT
---------------------------------------------------------------QNKAYFEIKIQCTGSWGVGLSTRRSNLNKTPLGADKDSWVLRENGTLFHDNEEKGKLPEVPQEGDIL-GLTYDHIELNFFINGKPMSSPFTGIKGTVYPIFYVDNGAVLDVQFEKFYHTAPSGFDPIMIEQSLL
>EOG091F03UI|Crassostrea_gigas|HW05_Caloria_elegans|TRANSCRIPT
--------------------HVQMKELPSVKLDTGFMGNDVVIVKNGHRICGTGASLANAPIAQNKAYFEIKIQCTGSWGVGLSTRRSNLNKTPQGADKESWVLRENGGLFYDNEEKGKLPEVPQEGDIL-GLTYDHIELNFFINGKPMSSPFTGIKGTVYPIFYVDNGAVLDVQFEKFYHTAPSGFDAIMIEQSLL
>EOG091F03UI|Lottia_gigantea|JG21_Limenandra_confusa|TRANSCRIPT
--------------------HVQMKELPSVKLDTGFMGNDVVIVKNGHRICGTGASLANAPIAQNKAYFEIKI----------------------------------------------------------------------------------------------------------------------------
>EOG091F03UI|Lottia_gigantea|JG03_Austraeolis_stearnsi|TRANSCRIPT
--------------------HVQMKELPSVKLDTGFMGNDVVIVKNGHRICGTGASLANAPIAQNKAYFEIKIQCTGLWGVGLSTRRSNLNK---------------------------------------------------------------------------------------------------------
>EOG091F03UI|Lottia_gigantea|HW17_Hermissenda_crassicornis|TRANSCRIPT
--------------------HVQMKELPSVKLDTGFMGNDVVIVKNGHRICGTGASLANAPIAQNKAYFEIKIQCTGSWGVGLSTRRSNLNKTPLGADKDSWVLR--------------------------------------------------------------------------------------------
>EOG091F03UI|Crassostrea_gigas|NC05_Hermissenda_crassicornis|TRANSCRIPT
--------------------HVQMKELPSVKLDTGFMGNDVVIVKNGHRICGTGASLANAPIAQNKAYFEIKIQCTGSWGVGLSTRRSNLNKTPLGADKDSWVLRENGGLYYDNEEKGKLPEVPQEGDIL-GLTYDHIELNFFINGKPMSSPFTGIKGTVYPIFYVDNGAVLDVQFEKFYHTAPSGFDPIMIEQSLL
>EOG091F03UI|Crassostrea_gigas|JG32_Unidentia_angelvaldesi|TRANSCRIPT
--------------------HVQMKELPSVKLDTGFMGNDVVIVKNGHRICGTGASLANAPIAQNKAYFEIKIQCTGSWGVGLATRRSNLNKAPLGADKESWVLRENGCLFHEDVEKGKLPEVPQEGDIL-GLTYDHIELNFFINGKPMSTPFTGIKGTVYPIFXVDNGAVLDVQFEKFYHN---------------
>EOG091F03UI|Crassostrea_gigas|HW13_Favorinus_branchialis|TRANSCRIPT
--------------------HVQMKELPSVKLDTGFMGNDVVIVKNGHRICGNGASLANAPIAQNKAYFEIKIQCTGSWGVGLSTRRSNLNKTPLGADKESWVLRENGCLFHDNEEKGKLPEVPQEGDIL-GLTYDHIELNFYINGKPMASPFTGIKGTVYPIFYVDSGAVLDVQFEKFYHNAPSGFDPIMIEQSL-
>EOG091F03UI|Crassostrea_gigas|HW11_Eubranchus_exiguus|TRANSCRIPT
--------------------HVQMKDLPSVQLDTSFIGNDVVIVKNGHRICGTGAALANAPIAQNKAYFEIKIQCTGSWGVGLATRRTNLNKTPLGLDKESWVLTENGSMFHDNEEKAKLPEAPQEGDIL-GLTYDHIELNVFINGKAMATPFTGIKGTVYPVFYVDNGAVLDVQFEKFYHTAPSGFDPIMIEQSL-
>EOG091F03UI|Crassostrea_gigas|JG24_Noumeaella_rubrofasciata|TRANSCRIPT
-------------------------------------------------------------------------------------------KTPLGADKDSWVLRENGSLFHDNEEKGKLPEAPQEGDIL-GLTYDHIELNFFINGKPMSSPFTGIKGTVYPIFYVDNGAVLDVQFEKFYHTAPSGYDPIMIEQSLL
>EOG091F03UI|Crassostrea_gigas|HW20_Spurilla_neapolitana|TRANSCRIPT
------------------------------------------------------ASLANAPIAQNKAYFEIKIQCTGSWGVGLSTRRSNLNKTPLGADKDSWVLRENGTLFHDNEEKGKLPEVPQEGDIL-CLTYDHIELNFFINGKPMSSPFTGIKGTVYPIFYVDNGAVLDVQFEKFYHTAPSGFDPIMIEQS--
>EOG091F03UI|Crassostrea_gigas|HW18_Janolus_cristatus|TRANSCRIPT
---------CCCRNSAFGSGHVQMKDLPSVKLDTGFMGNDVVIVKNGHRICGTGAALANAPIVQNKAYFEIKIQCTGSWGVGLATRRSNLNKTPLGSDKESWVLRENGSFFHDDVEKGKLPEIPQEGDIL-GLTFDHIEMNFYINGKALSSPITGIKGTVYPVFYVDNGAVLDVQFEKFYHTAPSGYDPIMIEQSL-
>EOG091F03UI|Crassostrea_gigas|JG19_Janolus_barbarensis|TRANSCRIPT
-----------------------------------------------------------------------------------------------------------------------------------GLTFDHIELNFFINGKAMSSPITGIKGTVYPVFYVDNGAVLDVQFEKFYHTAPSGYDPIMIEQSLL
>EOG091F03UI|Biomphalaria_glabrata|JG27_Phidiana_lynceus|TRANSCRIPT
---------------------------------------------------------------------------TGLWGVGLSTRRSNLNKTPLGADKESWVLRENGSLFHDNEEKGKLPEVPQEGDI--------------------------------------------------------------------
>EOG091F03UI|Crassostrea_gigas|HW15_Flabellina_babai|TRANSCRIPT
---------------SFD--HVQMKDLPSVKLDTGFMGNDVVIVKNGHRICGTGAALANAPIAQNKAYFEIKIQCTGSWGVGLATRRSNLNKTPLGSDKESWVLRENGSLYHEDVEKGKLPEVPQEGDIL-GL----------------------------------------------------------------
>EOG091F03UI|Crassostrea_gigas|HW07_Cuthona_caerulea|TRANSCRIPT
---------CCCRNSGFD--HVQMKDLPSVKLDTSFMGNDVVIVKNGHRICGNGAALANAPIAQNKAYFEIKIQCTGSWGVGLATRRSNLNKTPLGADKESWVLRENGSLYYDEIEKGKLPEVPQEGDIL-GLTYDHIELNFFINGKAMASPFTGIKGTVYPVFYVDNGAVLDVQFEKFYHNPPSGFDAIMIEQSLL
>EOG091F03UI|Lottia_gigantea|JG04_Berghia_stephanieae|TRANSCRIPT
-------------------------ELPSVKLDTGFMGNDVVIVKNGHRICGTGASLANAPIAQNKAYFEIKIQCTGLWGVGLSTRRANLNKTPLGADKE-------------------------------------------------------------------------------------------------
>EOG091F03UI|Crassostrea_gigas|JG05_Bornella_anguilla|TRANSCRIPT
-------------NSSFGPGHVQLKDLPSVKLDTSFMGNDVVIVKNGHRICGTGAALANAPIAQNKAYFEIKIQCTGSWGVGLATRRTNLNKSPQGSDGESWVLRESGSFYHDDTEKGKLPEIPQEGDIL-GLTYDHIELNFFINGKPMSVPFTGIKGTVYPVFYVDSGAVLDVQFEKFY-----------------
>EOG091F03UI|Crassostrea_gigas|NC06_Pleurobranchaea_californica|TRANSCRIPT
---------CCCRNGGFGPGHVQMKDLPSVKLDTGFMGNDVVIVKNGHRICGNGAALANAPIAQNKAYYEVKVQCTGSWGVGLATRRCNLNKTPLGADGESWVVRQDGYLYTNDQEKGKLPDVPQEGDIL-GMTYDHIELNFYLNGKHMGTPFTGIKGTVYPIFYVDEGAVLDVQFEKFYHSPPSGFDPIMIEQSL-
>EOG091F03UI|Crassostrea_gigas|HW16_Hancockia_cfuncinata|TRANSCRIPT
---------CCCRNSAFGPGHVQLKDLPSVKLDTGFMGNDVVIVKNGHRICGTGAALANAPIAQNKAYFEIKIQCTGTWGVGLATRRSNLSKAPHGVDAESWVLRDSGTFFHEDKEKGKLPEVPQEGDIL-GLSYDHIELNFFINGKPMSSPFTGIKGTVYPIFYVDNGAVLDVQFEKFYHHPPSGYDAIMIEQSL-
>EOG091F03UI|Crassostrea_gigas|JG17_Hancockia_uncinata|TRANSCRIPT
--------------------------------------------------------------AQNKAYFEIKIQCTGTWGVGLATRRSNLSKAPHGVDAESWVLRDSGTFFHEDKEKGKLPEVPQEGDIL-GLSYDHIELNFFI-----------------------------------------------------
>EOG091F03UI|Biomphalaria_glabrata|HW14_Flabellina_affinis|TRANSCRIPT
---------------------------------------------------------------------------TGSWGVGLSTRRSNLNKTPLGSDKESWVLRENGCLFHDKEEKGKLPEV--------------------------------------------------------------------------
>EOG091F03UI|Crassostrea_gigas|HW04_Calmella_cavolinii|TRANSCRIPT
---------------AFGQGHVQMKDLPSVKLDTGFMGNDVVIVKNGRRICGNGGALANAPIAQNKAYFEIKIQCTGTWGVGLATRRCNLNKAPLGTDGESWVLRQDGCIFHNSEEKSKLPDVPQEGDIL-GLSYDHIELNFFLNGSPMGTPLTGIKGTVYPVFYVDGGAVLDVQFEKFYHAPPPGYDPIMIEQSLL
>EOG091F03UI|Crassostrea_gigas|HW03_Berthella_plumula|TRANSCRIPT
---------CCCRNGAFGPGHVPLKDLPSVKLDTSFMGNDVVIVKNGHRICGNGAALANAPIAQNKAYFEVKIQCTGTWGVGLATRRCNLNKTPLGVDTESWVVRQDGCLYGNNQEKGKLVEIPQ------------------------------------------------------------------------
>EOG091F03UI|Crassostrea_gigas|NC02_Bathydoris_clavigera|TRANSCRIPT
---------CCCRNSAFGPGHVQMKDLPSVKLDTGFMGNDVVIVKNGHRICGNGGGLANAPIAQNKAYYEIKVQCTGSWGVGLATRRCNLNKTPLGCDADSWVLRHDGCMYHADAEKGKLTDVPQEGDIL-------------------------------------------------------------------
>EOG091F03UI|Crassostrea_gigas|NC03_Doris_kerguelenensis|TRANSCRIPT
------------------------KDLPAVKLDTNFMGNDVVIVKNGHRICGNGAALANAPIAQNKAYFEIKIQCTGLWGVGLATRRCDLSKVPLGGDAESWVLREDGTMFHAGEQRAKLADVPQEGDIL-GITYDHIEMNFFLNGNPLSAPFTGVKGTVYPAFY--------------------------------
>EOG091F03UI|Lottia_gigantea|LotgiG125726
MASCFCCFR--CTNSLFGPGHVPLKELPVVKLDTSHMGNDVVIVKNGKRICGTGAALANAPILQNKAYFEIKIQSTGIWGVGLATQNTDVNKVPIGEDAESWVLRHTGELVHNKQVLNKLSPVPQEGDIV-GLSFDHIDLKFYINGEVTEKSVTGIKGTAFPIFYVDDGAVLDVQFEKFYHTPPDGYDSIMIEQSLL
>EOG091F03UI|Crassostrea_gigas|JG08_Dendronotus_venustus|TRANSCRIPT
-----------------------LKDLPEVKLDTNHLGNDVVIVKNGRRICGTGGALASAPIVQNKAFFEVKLQSSGVWGLGLATRKADLHSVPLGTNSESWVLKDDGILMHNNEEKGKLADLPQ------------------------------------------------------------------------
>EOG091F03UI|Crassostrea_gigas|JG11_Dondice_occidentalis|TRANSCRIPT
-----------------------------VVLDTNLMGNECVILKNGRRVCGTGSALANIEIAQDKCYFEIKVQSGGIWAVGLATTKCNLSFVPLGKDAYSWVLRNDGSLMHN------------------------------------------------------------------------------------
