# Supplementary material for: Transcriptomics provides a robust framework for the relationships of the major clades of cladobranch sea slugs (Mollusca, Gastropoda, Heterobranchia), but fails to resolve the position of the enigmatic genus Embletonia
Source: BMC Ecol Evol. 2021 Dec 28;21:226. doi: 10.1186/s12862-021-01944-0 (PMC8895541; doi:10.1186/s12862-021-01944-0)
Supplement: Supplementary file 6 — Additional file 6. Archive S4: Unmasked multiple sequence alignments on amino acid level including Doris kerguelenensis and Calmella cavolini prior to the removal of outliers. [file 12862_2021_1944_MOESM6_ESM.zip › Archive_S4/Alignments/EOG091F04IO.aa.fasta]

>EOG091F04IO|Biomphalaria_glabrata|BGLTMP007828
---MMAEPGAGFDSRGLGLRAQKKLLGKMSSKKIAMTFIDETTGRVLDNAHKLLKQYKES-KKEADKI-LKYIIKSVVKVGILYKNDQFNRDELSLVDKFKQKFHSLAMTVVSFHQVDFTYDKAFMRKSLEECRQLLQSIIERHLTDKSKTRVDLVFHTFCEPEFLDAVFTNTS-YKSLMDAIIDDLNALMDQGNL
>EOG091F04IO|Biomphalaria_glabrata|NC06_Pleurobranchaea_californica|TRANSCRIPT
----MAEPGAGFDSRGIGLRAQKKLLGKMSSKTIATHFIDDATGRVLDHMHKLLKQYKDN-KKEADKL-LKYVIKSVVKVGILFRNDQFNRDELAQIDQFRQKFHSLIMTVVSFYQVDFTYDKAFLRKSIEDCRQILQSIIARHLTDKSKGRVDLVFHTFCEPDLLEAMFANDA-YKAHMQVIVEDLNKLMDDGS-
>EOG091F04IO|Biomphalaria_glabrata|HW03_Berthella_plumula|TRANSCRIPT
----MAEPGAGFDSRGIGLRTQKKLLGKMSSKKIAMTFIDDTTGRVLDNAHKVLKQYKDN-KKEAEKV-LKYIIKSVVKVGILYRNDQFNREELDLIEQFKQKFHSLVMTVVSFYQVDFTYDKAFLRKNIEDCRQLLQAIIARHLTDKSKGRVDLVFHTFCEPELLDAMFTNDA-YKVYMQIIVDDLNKLIDDGNL
>EOG091F04IO|Biomphalaria_glabrata|HW09_Doto_sp|TRANSCRIPT
----MAEPGANFDSRSLGLRAQKKLLGKMSSKKIAMTFIDDTTGHLLDTVHKMLKQHKDC-KKEADKV-LKYAIKSVVKVGILHKNDQFNREELACIEQFKQKFHTLSMTIVSFYEVDFTYDKLFLRNSLEECKQLLQSIIKRHLTQKSKDRADLVFDTLAEGEFMDAVFLGDS-YKPHMEKVVEYLNKLMEEGN-
>EOG091F04IO|Biomphalaria_glabrata|HW21_Tritonia_manicata|TRANSCRIPT
---IMAEPGANFDSRGLGLRAQKKLLGKMSSKKIAMSFIDETTGHLLDNIHKMLRQYKDS-KKDADKI-LKYVIKSVLKVGILHKNDQFNREELGYIDQFKQKFHTLAMTIVSFYEVDFTYDKMFLRHSMEECRQLLQAIIKRHLTQKSKDRVDLVFNTMSDTDFLDAAFLGDS-YKSFMEKLVEDLNKLMEEGN-
>EOG091F04IO|Biomphalaria_glabrata|NC08_Tritonia_hamnerorum|TRANSCRIPT
----MAEPGANFDSRGLGLRAQKKLLGKMSSKKIAMSFIDETTGHLLDTVHKTLKQYKDS-KKDADKI-LKYVIKSVVKVGILHKNDQFNREELGFIEQFKQKFHTLAMTLVSFYEVDFTYDKMFLRKSMEECRHLLQAIIKRHLTQKSKDRVDLVFDTMSDTDFLDAVFLGDS-YKTFMEKIVEDLNKLMEEGN-
>EOG091F04IO|Biomphalaria_glabrata|NC07_Tritonia_diomedea|TRANSCRIPT
----MAEPGANFDSRGLGLRAQKKLLGKMSSKKIAMSFIDDTTGDLLDTIHKTLKQYKDS-KKDADKI-LKYVIKSVVKVGILHKNDQFNREELGFIEQFKQKFHTLVMTLVSFYEVDFTYDKMFLRHSMEECRQLLQAIIKRHLTQKSKDRVDLIFSTMSDTDFLDALFLGDS-YKSFMEKIVADLNKLMEEGNL
>EOG091F04IO|Biomphalaria_glabrata|HW01_Armina_tigrina|TRANSCRIPT
---MAAEPGANFDSRGLGLRAQKKLLGKMSSKKIAMSFIDETTGHLLDTTHKMLKHYKDS-KKDADKI-LKYVIKSVVKVGILHKNDQFNREEL------------------------------------------------------------------------------------------------------
>EOG091F04IO|Biomphalaria_glabrata|JG28_Scyllaea_fulva|TRANSCRIPT
----MAEPGANFDSRSLGLRAQKKLLGKMSSKKIAMTFIDETTGHLLDTTHKMLKQYKDN-KKEADKI-LKYVIKSVVKVGILHKNDQFNREELGFIEQFKQKFHTLAMTIVSFYQVDFTYDKLFLRNSLEECKQLLQAIIKRHLTQKSKDRVDLVFDTMAESEFLDAVFLGDS-YKQFMEKIVEDLNKLMEDGN-
>EOG091F04IO|Biomphalaria_glabrata|HW15_Flabellina_babai|TRANSCRIPT
--------------------------GKMSSKKIAMTFIDETTGHLLDTTHKMLKQYKDN-KKEADKI-LKYLIKSVVKVGILHKNDQFNREELEYIDRFKQKFHTLAMTV-------------------------------------------------------------------------------------
>EOG091F04IO|Biomphalaria_glabrata|JG10_Dirona_picta|TRANSCRIPT
--------------------------------------IDERSGHLLDITHKMLKQYKDS-KKDADKI-LKYIIKSVVKVGILHKNDQFNREELSFIEQFKQKFHTLSMTIVSFYEVDFTYDKLFLRSSLEECKQLLQAIIKRHLTQKSKDRVDLIFDTMAESEFLDAIFMGDS-YKQFMEKIVEDLNKLMENG--
>EOG091F04IO|Biomphalaria_glabrata|JG23_Melibe_leonina|TRANSCRIPT
----MAEPGAHFDARSLGLRAQKKLLGKMSSKKIAMSFIDETTGHLLDTTHKLLKHYKDN-KKEADKI-LKYVIKSVVKVGILHKNDQFNREELGLIDQFKQKFHTLAMTIVSFYQVDFTYDKLFLRNSLEECKHLLQAIIRRHLTQKSKDRVDLIFDTMADSDFLDAMFTNDD-YKPFMEKIVDDLNKLMEDGN-
>EOG091F04IO|Biomphalaria_glabrata|HW02_Berghia_verrucicornis|TRANSCRIPT
----MAEPGAHFDSRGLGLRAQKKLLGKMSSKKIAMSFIDETSGHLLDTFHKVFRQYKDS-KKEADKL-MKYIIKSVVKVGILHKNDQFNREELDYIDQFKQKFHTLAMTVVSFYQVDFTYDKLFLRKSLDEVKELLQAIIKRHLTQKSKDRVDVVFDSISESEFLDVLFMGDS-YKQYMEKIVDDLNKLMEKGDL
>EOG091F04IO|Biomphalaria_glabrata|JG04_Berghia_stephanieae|TRANSCRIPT
--------------------------------------------------------------------------------------------------------------VVSFYQVDFTYDKLFLRKSLDEVKELLQAIIKRHLTQKSKDRVDVVFDSISESEFLDVLFMGDS-Y--------------------
>EOG091F04IO|Biomphalaria_glabrata|HW05_Caloria_elegans|TRANSCRIPT
----MAEPGAHFDSRGMGLRAQKKLLGKMSSKKIAMSFIDETSGHLLDIFHKVCRQYKDS-KKDADKL-LKYIIKSVVKVGILHKNDQFNREELGYIDQFKQKFHTLAMTVVSFYQVDFTYDKLFLRKSLDECRELLQAIIKRHLTQKSKDRVDLVFDTVSESDFLDVLFTGDS-YKQFMEKIVDDLNKLMEDGD-
>EOG091F04IO|Biomphalaria_glabrata|HW13_Favorinus_branchialis|TRANSCRIPT
----MAEPGAHFDSRGLGLRAQKKLLGKMSSKKIAMSFIDETSGHLLDVFHKVFRQYKDS-KKDADKL-LKYIIKSVVKVGILHKNDQFNREELGYIDQFKQKFHTLSMTVVSFYQVDFTYDKLFLRKSLDECRELLQAIIKRHLTQKSKDRVDLVFDTVSEAEFLDVLFTGDS-YKPFMEKIVEDLNKLMENGD-
>EOG091F04IO|Biomphalaria_glabrata|JG15_Favorinus_auritulus|TRANSCRIPT
-------------------------------------------------------------------------IKSVVKVGILHKNDQFNREELGYIDQFKQKFHTLSMTVVSFYQVDFTYDKLFLRKSLDECRELLQAIIKRHLT--------------------------------------------------
>EOG091F04IO|Biomphalaria_glabrata|HW17_Hermissenda_crassicornis|TRANSCRIPT
----------------------KKLLGKMSSKKIAMSFIDETSGHLLDTFHKVFRQYKDS-KKEADKL-MKYTIKSVVKVGILHKNDQFNRDELGYIDQFKQKFHTLAMTIVSFYQVDFTYDKLFLRKSLDECRELLQAIIKRHLTPKSKDRLDIIFDTVSESDFLDVLFTGDS-YKEYMEKIVDDLNKLMENGN-
>EOG091F04IO|Biomphalaria_glabrata|HW20_Spurilla_neapolitana|TRANSCRIPT
----MAEPGAHFDSRGMGLRAQKKLLGKMSSKKIAMSFIDETSGHLLDTFHKVFKQYKDNNKKEADRL-IKYTIKSVVKVGILHKNDQFNRDELNYIDQFKQKFHTLAMTVVSFYQVDFTYDKLFLRKSLDECRELLQGIIKRHLTQKSKDRVDLVFDTVSDAHFLDVLFMGDS-YKQYMESIVEDLNKLMEEGN-
>EOG091F04IO|Biomphalaria_glabrata|HW06_Cratena_peregrina|TRANSCRIPT
----MAEPGAHFDSRGMGLRAQKKLLGKMSSKKIAMSFIDETSGQLLDTFHKVFRQYKDS-KKEADKL-LKYIIKSVVKVGILHKNDQFNREELGFIDQFKQKFH-------------------------------------------------------------------------------------------
>EOG091F04IO|Biomphalaria_glabrata|JG03_Austraeolis_stearnsi|TRANSCRIPT
----MAEPGAHFDSKGMGLRAQKKLLGKMSSKKIAMSFIDETSGHLLDVFHKVLRQYKDS-KKEADKL-L------------------------------------------------------------------------------------------------------------------------------
>EOG091F04IO|Biomphalaria_glabrata|HW12_Facelina_rubrovittata|TRANSCRIPT
----MAEPGAHFDSRGMGLRAQKKLLGKMSSKKIAMSFIDETSGHLLDTFHKVLRQYKDS-KKEADKL-LKYIIKSVVKVGILHKNDQFNRDELGHIDQFKQKFHTLSMTVVSFYQVDFTYDKLFLRKSLDECRELLQAIIKRHLTQKSKDRVDLVFDTVCEASFLDALFMGDS-YKPYMEKIVEDFNRLMESG--
>EOG091F04IO|Biomphalaria_glabrata|JG18_Hermissenda_opalescens|TRANSCRIPT
----MAEPGAHFDSRGLGLRAQKKLLGKMSSKKIAMSFIDETSGHLLDTFHKVFRQYKDS-KKEAD----------------------------------------------------------------------------------------------------------------------------------
>EOG091F04IO|Biomphalaria_glabrata|JG29_Spurilla_braziliana|TRANSCRIPT
----MAEPGAHFDSRGIGLRAQKKLLGKMSSKKIAMSFIDETSGHLLDTFHKVFKHYKDN-KKDADKL-IKYTIKSVVKVGILHKNDQFNRDELHYIDQFKQKFHTLAMTVVSFYQVDFTYDKLFLRKSLDECRELLQGIIKRHLTQKSKDRVDLVFDTVSEAHFLDVLFMGDS-YKQYMESIVDDLNKLMEEGN-
>EOG091F04IO|Biomphalaria_glabrata|NC05_Hermissenda_crassicornis|TRANSCRIPT
------EPGAHFDSRGLGLRAQKKLLGKMSSKKIAMSFIDETSGHLLDTFHKVFRQYKDS-KKEADKL-MKYTIKSVVKVGILHKNDQFNRDEL------------------------------------------------------------------------------------------------------
>EOG091F04IO|Biomphalaria_glabrata|JG16_Flabellina_iodinea|TRANSCRIPT
---------------------------------------------LLDTFHKVFKQYKDN-RKEADKI-LKYTIKSVVKVGILHKNDQFNREELGFIEKFKQKFHTLSMTVVSFYQVDFTYDKLFLRKSLDECRELLQAIIKRHLTQKSKDRVDLVFDTISDAEFLDVLFTGDS-YKQYMEKIVEDLNKL------
>EOG091F04IO|Biomphalaria_glabrata|JG21_Limenandra_confusa|TRANSCRIPT
----VAEPGAHFDSRGMGLRAQKKLLGKMSSKKIAMSFIDETSGHLLDIFHKVFKQYKDS-KKEADKL-LKYIIKSVVKVGILHKNDQFNREELGYIDHFKQK---------------------------------------------------------------------------------------------
>EOG091F04IO|Biomphalaria_glabrata|HW18_Janolus_cristatus|TRANSCRIPT
----MAEPGAHFDSRSLGLRAQKKLLGKMSSKKIAMSFIDDTTGHLLDTVHKVLRQYKDS-KKDADKI-LKYIIKTVVKVGILHKNDQFNREEFGLIDQFKNKFHNTCMTIVSFYQVDFTYDKLFMRKNLDECRELLQAIIRRHLTQKSKDRVNLVFDSMSETDFLDAIFTGDS-YKPLMDKIVDDLNKLLEGG--
>EOG091F04IO|Biomphalaria_glabrata|JG32_Unidentia_angelvaldesi|TRANSCRIPT
----MAEPGSHFDSRGLGLRAQKKLLGKMSSKKIAMSFIDETSGHLLDTFHKVLKHYKDN-RKEADKI-MKHIIKSVVKVGILHKNDQFNQEELLYIDQFKRKFHTLA----------------------------------------------------------------------------------------
>EOG091F04IO|Biomphalaria_glabrata|HW07_Cuthona_caerulea|TRANSCRIPT
---IMAEPGAHFDSRGLGLRAQKKLLGKMSSKKIVMAFIDDTTGDLLDTYHKALRHYKDN-KKEADKV-LKYIIKSVIKVGILHKNDQFNQDELRLISQFKDKFRTLAMTVISFYQVDFTYDKMFLRKTLDECKHLLQAIIKRHLTQKSKDRVDFVFDTVSDDNLLDAMFMGDS-YKAHMERVVDDLNKLIESGD-
>EOG091F04IO|Biomphalaria_glabrata|JG26_Phestilla_sp|TRANSCRIPT
----MAEPGAHFDSRGLGLRAQKKLLGKMSSKKIAMTFIDDTTGDLLDTYHKALRQYKDS-KKEADKV-LKYVIKSVVKVGILHKNDQFNQDELKLINQFQQKFHTLAMTVISFYQVDFTYDKLFLRTTLNECRHLLQSIIKRHLTQKSKDRVDLIFDTVSEESLLDTLFMGDT-YKPFMEKIVEDLNKLIEK---
>EOG091F04IO|Biomphalaria_glabrata|JG22_Lomanotus_vermiformis|TRANSCRIPT
---------------------------------------------------------------------------------------------------------------------------------------LLQAIIKRHLTQKSKDRVDLVFDTMSEAEFLDAVFMGDS-YKPYMEKIVDGLNKLMEE---
>EOG091F04IO|Biomphalaria_glabrata|NC01_Armina_californica|TRANSCRIPT
--------------------------------------------------------------------------------GILHKNDQFNREELGFIEQFKQKFHTLSMTIVSFYEVDFTYDKLFMRNLLEECKQLLQAIIKRHLTQKSKDRVNLVFDSMAEAEFLDAVFMGES-YKPYMEKIIEDLNKLMEDGN-
>EOG091F04IO|Biomphalaria_glabrata|HW16_Hancockia_cfuncinata|TRANSCRIPT
----MSEPGASFDSRGLGLRAQKKLLGKMSSKKIAIAFIDDTTGDLLDTTHKMVKRRKD--KKDADKV-LKYIIKSVVKVGILHKNDQFNREELDFIEQFKQKFHTLAMTIVSFYQVDYTYDKFFLRNGLEECKQLLQAIIRRHLTQKSKDRVDLVFGTLSESEFLDAIFQEES-YKPYMEKIVEDLNKLMEDG--
>EOG091F04IO|Biomphalaria_glabrata|JG17_Hancockia_uncinata|TRANSCRIPT
-----------FDSRGLGLRAQKKLLGKMSSKKIAIAFIDDTTGDLLDTTHKMVKRRKD--KKDADKV-LKYIIKSVVKVGILHKNDQFNREELDFIEQFKQKFHTLAMTIVSFYQVDYTYDKLFLRNSLEECKQLLQAIIRRHLTQKSKDRVDLVFGTLSESEFLDAIFQEES-YKPYMEKIVEDLNKLMEDG--
>EOG091F04IO|Biomphalaria_glabrata|HW10_Embletonia_pulchra|TRANSCRIPT
-------------------------------------------------------------SRTARRTLTRFS-SILVKVGILHKNDQFNREELTFIEQFKQKFHTLAMTVVSFYQVDFTYDKLFMRNSLEECRQLLQAIIKRHLTQKSKDRVDLVFDAVGEAEFLDAIFMGDS-YKQHMEKIVDDLNKLMEHG--
>EOG091F04IO|Biomphalaria_glabrata|HW19_Polycera_quadrilineata|TRANSCRIPT
----MAEPGAGFDSRGIGLKAQKKLLGKMSSKKIAMSFIDDTTGHVLDNTHKMLKQYKGN-KKEADKV-LKYIIKSVVKVGILHKNDQFNREELNYIEQFKKKFHTLVMTVVSFYQVDFTYDKNFLRNSVEECRLLLQTIIERHLTDKSKGRVDLVFHTFSEPELLDALFTSDS-YKELMENIVDDLNKLMEQG--
>EOG091F04IO|Biomphalaria_glabrata|JG25_Palisa_papillata|TRANSCRIPT
---------------------------------------------------------------------------------------------------------------------------------------------KRHLTQKSKDRVDLVFDTVSEAEFLDVLFMGDS-YKQFMQKIVEDLNKLMENGDL
>EOG091F04IO|Biomphalaria_glabrata|JG01_Aeolidiella_alba|TRANSCRIPT
------------------------------------------------------------------------------------------------------------------------YDKLFLRQSLVECKELLQAIIKRHLTQKSKDRVDMVFDTVSDTDFLDALFMGDS-YKQYMEKIVEDLNKLMENGD-
>EOG091F04IO|Biomphalaria_glabrata|JG05_Bornella_anguilla|TRANSCRIPT
-------------------------------KKIAMSFIDETVGDLLDTMHKMLKQYKDC-KKEADKI-VKYIIKSVVKVGILHRNDQFNREELTYIEQFK-----------------FTYDKLFLRNSLQECKELLQAIIKRHLTQKSKDRVDLVFETMSESDFLDAIFLGDS-YKQXMEKIVEDLNKLMEDGNL
>EOG091F04IO|Biomphalaria_glabrata|NC02_Bathydoris_clavigera|TRANSCRIPT
------------------------------------------TGHVLDNTHRILKHHKGN-KKDADKV-LKYIIKSVVKVGILYRNDQFSREELDYIEQFKQKFHTLAMTIVSFYQVDFTYDKSYLRNSLEECRLLLQTIIERHLTEKSKGRVDLVFQTFTDPELLDALFTEEV-HKEYIEQIVDDLNKLMESGDL
>EOG091F04IO|Biomphalaria_glabrata|HW11_Eubranchus_exiguus|TRANSCRIPT
----MAEPGSHFDSKGLGLRAQKKLLGKMSSKKIAMTFIDERSGHLLDTYHKALRQYLDS-KKEADKI-LKYIIKTVVKLGILQKNDQYNMDELKLIGQFRQKIHTLAMTVISFYQVDFTYDKLFLRTMFEECRHLLQAIIKRHLTQKSKDRVDLWINAASDPGLLDVLFTGDS-YKPFMEKIVEDLNELIEKGD-
>EOG091F04IO|Biomphalaria_glabrata|HW14_Flabellina_affinis|TRANSCRIPT
----MAEPGAHFDSKGMGLRAQKKLLGKMSSKK----------------------------------------VESIFQVGILHKNDQFNKEELGYIHQFKQKFHTLAMTVVSFYQVDFTYDKLFLRKMLEE----------------------------------------------------------------
>EOG091F04IO|Biomphalaria_glabrata|HW04_Calmella_cavolinii|TRANSCRIPT
----MAEPGAGFDSRGLGLRAQKKLLGKLSSKKIASSFIDETTGRVLDNTHKVLKTYKDN-KKDADKI-LKYIIKSVIKLGIMYKNDQFNRDELNFVEQFKQKFHSLAMTFVSFYEVDFTYDRNFLRKSIEDCRQLLQTIIERHSTDKTKGRVDLVFQTFCEPDLLDAIFTNET-YKPFVDPIIKDLGTLMDE---
>EOG091F04IO|Biomphalaria_glabrata|NC03_Doris_kerguelenensis|TRANSCRIPT
-----SEPGAGFDSRGLGLRAQKKLLGKMSSKKIAMAFIDETSGRVLDNAYRILKEYKGS-KKEAEKL-LKYMIKSVVKVGILYKNDQFNREELGHVEVFKQKFHSLAMTVCSFHQVDFTYDKTFLRTGVEECRALLQSIIERHLTDKSKTRVDLVFNTFGEAELLDAIFQERK-YNQYMDSIVEDLNKLMDEGNL
>EOG091F04IO|Biomphalaria_glabrata|NC04_Fiona_pinnata|TRANSCRIPT
-------------------------------------------------------KYFDN-TRTARKMXLKYIIKSVVKVGILHKNDQFNQDELQMIEQFKQKFHTLGMTVISFYQVDFTYDKLFLISTLDECKHLMQSIIKRHLTQKSKDRVDLVFDTVSEASLLDAMFIGDS-YKTFMEKIVDDLNKLIESGN-
>EOG091F04IO|Lottia_gigantea|LotgiG180080
----------------MGLRAQKKLLGKMSGKKIAKVFIDDTTGRILDNTHKIIKEFSDT-KKESEKI-LKYLIKTVVKIGILYKNDQFNGDELKMVENFKQKFHSLAMTVVSFHEVDFTYDRNYLRKSLEECKAILQTLVARHLTDKSKGRIDLVFDFFAQADLLDAVFQSDNKYKDTMDLIVKDLNKMMDEGNL
>EOG091F04IO|Crassostrea_gigas|CGI_10024664
MMKIMAEPGAGFDAKGFGLRAQKKLLGKMSSKKIVKHFIDDSTSQVLDNTYKIMKAFTGD-KKQAEKL-LKYIIKTIIKVGILFRNDQFNASELQVVESFKSKFHSLVMTVVSFHEVDFTYDKPFLKSSIEECRQLLQSIIQRHLTDKSKGRVDTVFEFFEGEELMDALFNPSGPHKKEMDSITADMHKMMDEGNL
>EOG091F04IO|Lottia_gigantea|JG08_Dendronotus_venustus|TRANSCRIPT
----------------LGLRAQKKLLGKMSSKKIAMSFIDETTGHLLDTTHKMLKHYMDS-KKDADKI-LR--------------NDQFDTHELTIAEQFKRKFRSLVLTIISFHEVDFTFDKSYLSGLINECSEMLHKLIARHLTAKSQGRVDNVFSFFSDANFLEVVFSPDGKYKDTLKVIIKD----------
>EOG091F04IO|Lottia_gigantea|JG11_Dondice_occidentalis|TRANSCRIPT
----------------IGERIQNKLASKMASKGLAKRVVDGHTSILIDNCYRIAKIYLGN-KKDAEKI-MKNMIKIVVKVGLLSRNNAFSEDELQAVHQFQSKFKTLAKTVVSFYEVDFTFDEQYLQQLFGESKELLKQFTKNHLTEKSMCRIDHVYGLYSRSDLLEAAFQPDSKYRPFLGNIVTALNNLIEQG--
