# Supplementary material for: Transcriptomics provides a robust framework for the relationships of the major clades of cladobranch sea slugs (Mollusca, Gastropoda, Heterobranchia), but fails to resolve the position of the enigmatic genus Embletonia
Source: BMC Ecol Evol. 2021 Dec 28;21:226. doi: 10.1186/s12862-021-01944-0 (PMC8895541; doi:10.1186/s12862-021-01944-0)
Supplement: Supplementary file 6 — Additional file 6. Archive S4: Unmasked multiple sequence alignments on amino acid level including Doris kerguelenensis and Calmella cavolini prior to the removal of outliers. [file 12862_2021_1944_MOESM6_ESM.zip › Archive_S4/Alignments/EOG091F01U9.aa.fasta]

>EOG091F01U9|Biomphalaria_glabrata|BGLTMP013546
MR-----------------------------------FDVEHSHVRFLGNLVLNLWDCGGQEAFMENYFASQRDNIFRNVEVLIYVFDVESRELEKDIHYYQSCLEAILQNSPEAQIFCLIHKMDLVQDDQREIIFNERQEDLKRLSKPLDCTCFATSIWDETLYKEPGSTPKVMVNIFELHKLTTDLTGLPVERHPLKVLYSRILEYINKMPFDAGYRKHTEQITNQRLHLVHSETDVQKLKEKINRGQIEE--------------VISYCERVPHKDVHRFEKISNIIKQFKLSCSKIGASFDSMEVRNSQFAAFIELFTPNMVVMVVMSDTSIPSAATQLNIKNARKHFEKLESLVTPPKSMTATSTSTLR
>EOG091F01U9|Crassostrea_gigas|CGI_10027957
----VLLMGKSGSGKTSMRSIIFANYIARDTRRLGATIDVEHSHVRFLGNLVLNLWDCGGQEAFMENYFASQRDNIFRNVEVLIYVFDVESRELEKDMHYYQSCLEAILQNSPDAKVFCLVHKMDLVQDDQRDMIFREREEDLKRLSKPLDCTCFATSIWDETLYKAWS-----------------------------SIVYQLIP-------------------------------NVQQLEANLTNFANIIEADEVLLFERATFLVISHCERKHHPDIHRFEKISNIIKQFKLSCSKLAATFQGMEVSNKNFSAFIDVFTSNTYVMVVMSDPTIPSAATLINIKNARKHFEKLERVDSGHSSIASR------
>EOG091F01U9|Lottia_gigantea|JG01_Aeolidiella_alba|TRANSCRIPT
------------------RSIIFANYIARDTRRLGATIDVEHSHVRFLGNLVLNLWDCGGQEAFMENYFASQRDNIFRNVEVLI--------------------------------------------------------------------------------------------------------------------------------------------------------------------------------------------------------------------------------------------------------------------------------------------------
>EOG091F01U9|Crassostrea_gigas|HW21_Tritonia_manicata|TRANSCRIPT
----VLLMGKSGSGKTSMRSIIFANYIARDTRRLGATIDVEHSHVRFLGNLVLNLWDCGGQEAFMENYFASQRDNIFRNVEVLIYVFDVESRELEKDIHYYQSCLEAILQNSPEAKVFCLIHKMDLVQDDQRDLIYSERQSDLKRLSKPLECTCFATSIWDETLYKAWS-----------------------------SIVYSLIP-------------------------------NVQQLEKNLSNFADILGADEVLLFEKATFLVISHTEKKIHPDAHRFEKISNIIKQFKLSCSKIGASFESMEVQNSTFGAFIELFTPNMVVMVVMSDMTTPAAATKLNIKNARKHFEKLE------------------
>EOG091F01U9|Crassostrea_gigas|JG05_Bornella_anguilla|TRANSCRIPT
--------------KTSMRSIIFANYIARDTRRLGATIDVEHSHVRFLGNLVLNLWDCGGQEAFMENYFASQRDNIFRNVEVLIYVFDVESRELEKDIHYYQSCLEAILQNS----------------------------------------------------------------------------------------------------------------------------------------------------------------------------------------------------------------------------------------------------------------------
>EOG091F01U9|Crassostrea_gigas|NC07_Tritonia_diomedea|TRANSCRIPT
----VLLMGKSGSGKTSMRSIIFANYIARDTRRLGATIDVEHSHVRFLGNLVLNLWDCGGQEAFMENYFASQRDNIFRNVEVLIYVFDVESRELEKDIHYYQSCLEAILQNSPEAKVFCLIHKMDLVQDDQRDLIYSERQSDLKRLSKPLDCTCFATSIWDETLYKAWS-----------------------------SIVYSLIP-------------------------------NVQQLEKNLSNFADILGADEVLLFEKATFLVISHTEKKIHPDAHRFEKISNIIKQFKLSCSKIGASFESMEVQNSTFAAFIELFTPNMVVMVVMSDMSVPSAATKLNIKNARKHFEKLESLVTPTRSLA--------
>EOG091F01U9|Crassostrea_gigas|HW10_Embletonia_pulchra|TRANSCRIPT
----VLLMGKSGSGKTSMRSIIFANYIARDTRRLGATIDVEHSHVRFLGNLVLNLWDCGGQEAFMENYFASQRDNIFRNVEVLIYVFDVESRELEKDIHYYQSCLEAILQNSPEAKVFCLIHKMDLVQDDQRDMIFSERQSDLKRLSKPLECTCFATSIWDETLYKAWS-----------------------------SIVYSLIP-------------------------------NVQQLEKNLSNLADILGADEVLLYEKATILVISHTEKKIHPDAHRFEKISNIIKQFKLSCSKIGASFESMEVQNSTFAAFIEMFTPNMVVMVVMADTTVPAAATQLNI-----------------------------
>EOG091F01U9|Crassostrea_gigas|JG30_Tritonia_festiva|TRANSCRIPT
----------------------------------------------------------------------------------------------------------------------------------------------------------FATSIWDETLYKAWS-----------------------------SIVYSLIP-------------------------------NVQQLEKNL--------------------------------------------------------------------------------------------------------------------------------
>EOG091F01U9|Crassostrea_gigas|HW16_Hancockia_cfuncinata|TRANSCRIPT
----VLLMGKSGSGKTSMRSIIFANYIARDTRRLGATIDVEHSHVRFLGNLVLNLWDCGGQEAFMENYFASQRDNIFRNVEVLIYVFDVESRELEKDIHYYQSCLEAILQNSPEAKVFCLIHKMDLVQDDQRDMIFSERQSDLKRLSKPLDCTCFATSIWDETLYKAWS-----------------------------SIVYSLIP-------------------------------NVQQLEKNLSNFADILGADEVLLFEKATFLVISHTEKKIHPDAHRFEKISNIIKQFKLSCSRIGASFESMEVQNSTFAAFIEMFTPNMVVMVVMSDTSVPSAATQLNIKNARKHFEKLE------------------
>EOG091F01U9|Crassostrea_gigas|JG17_Hancockia_uncinata|TRANSCRIPT
----VLLMGKSGSGKTSMRSIIFANYIARDTRRLGATIDVEHSHVRFLGNLVLNLWDCGGQEAFMENYFASQRDNIFRNVEVLIYVFDVESRELEKDIHYYQSCLEAILQNSPEAKVFCLIHKMDLVQDDQRDMIFSERQSDLKRLSKPLDCTCFATSIWDETLYKAWS-----------------------------SIVYSLIP-------------------------------NVQQLEKNLSNFADILGADEVLLFEKATFLVISHTEKKIHPDAHRFEKISNIIKQFKLSCSRIGASFESMEVQNSTFAAFIEMFTPNMVVMVVMSDTSVPSAATQLNIKNARKHFEKLE------------------
>EOG091F01U9|Crassostrea_gigas|JG28_Scyllaea_fulva|TRANSCRIPT
----VLLMGKSGSGKTSMRSIIFANYIARDTRRLGATIDVEHSHVRFLGNLVLNLWDCGGQEAFMENYFASQRDNIFRNVEVLIYVFDVESRELEKDIHYYQSCLEAILQNSPEAKVFCLIHKMDLVQDDQRDMIFSERQSDLKRLSKPLDCTCFATSIWDETLYKAWS-----------------------------SIVYSLIP-------------------------------NVQQLEKNLSNFADILGADEVLLFEKATFLVISHTEKKIHPDAHRFEKISNIIKQFKLSCSKIGASFESMEVQNSTFAAFIELFTPNMVVMVIMSDTSIPAAATQLNIKNARKHFEKLE------------------
>EOG091F01U9|Crassostrea_gigas|HW15_Flabellina_babai|TRANSCRIPT
----VLLMGKSGSGKTSMRSIIFANYIARDTRRLGATIDVEHSHVRFLGNLVLNLWDCGGQEAFMENYFASQRDNIFRNVEVLIYVFDVESRELEKDIHYYQSCLEAILQNSPEAKVFCLIHKMDLVQDDQRDLIFSERQSDLKRLSKPLDCTCFATSIWDETLYKAWS-----------------------------SIVYSLIP-------------------------------NVQQLEKNLSNFADILGADEVLLFEKATFLVISHTEKKIHPDAHRFEKISNIIKQFKLSCSRIGASFESMEVQNSSFSAFIEMFTPNMVVMVVMSDTAVPAAATQLNIKNARKHFEKLE------------------
>EOG091F01U9|Crassostrea_gigas|HW07_Cuthona_caerulea|TRANSCRIPT
----VLLMGKSGSGKTSMRSIIFANYIARDTRRLGATIDVEHSHVRFLGNLVLNLWDCGGQEAFMENYFASQRDNIFRNVEVLIYVFDVESRELEKDIHYYQSCLEAILQNSPEAKVFCLIHKMDLVQDDQRDMIFDERQSDLKRLSKPLDCTCFATSIWDETLYKAWS-----------------------------SIVYSLIP-------------------------------NVQQLEKNLSDFADILGADEVLLFEKATFLVISHTEKKVHPDAHRFEKISNIIKQFKLSCSRIGAAFESMEVQNSSFSAFIEMFTPNMVVMVVMSDTAVPAAATQLNIKNARKHFEKLE------------------
>EOG091F01U9|Crassostrea_gigas|NC01_Armina_californica|TRANSCRIPT
----VLLMGKSGSGKTSMRSIIFANYIARDTRRLGATIDVEHSHVRFLGNLVLNLWDCGGQEAFMENYFASQRDNIFRNVEVLIYVFDVESRELEKDIHYYQSCLEAILQNSPEAKVFCLIHKMDLVQDDQRDMIYNERQSDLKRLSKPLDCTCFATSIWDETLYKAWS-----------------------------SIVYSLIP-------------------------------NVQQLEKNLSNFADILGADEVLLFEKATFLVISHTEKKIHPDAHRFEKISNIIKQFKLSCAKIGAAFESMEVQNSSFAAFIEMFTPNMVVMVVMSDTTVPVAATQLNIKNARKHFEKLE------------------
>EOG091F01U9|Crassostrea_gigas|HW05_Caloria_elegans|TRANSCRIPT
----VLLMGKSGSGKTSMRSIIFANYIARDTRRLGATIDVEHSHVRFLGNLVLNLWDCGGQEAFMENYFASQRDNIFRNVEVLIYVFDVESRELEKDIHYYQSCLEAILQNSSEAKVFCLIHKMDLVQDNQRDMIFSDRQNDLKRLSKPLDCTCFATSIWDETLYKAWS-----------------------------SIVYSLVP-------------------------------NVQQLEKNLSNFADILGADEVLLFEKATFLVISHTEKKIHPDAHRFEKISNIIKQFKLSCARIGASFESMEIQNSSFSAFIEMFTPNMVVMVIMSDPIVPAAATQLNIKNARKHFEKLE------------------
>EOG091F01U9|Crassostrea_gigas|JG12_Dondice_parguerensis|TRANSCRIPT
--------------------------------------------------------------------------------------------------------------------VFCLIHKMDLVQDNQRDMIFSDRQNDLKRLSKPLDCTCFATSIWDETLYKAWS-----------------------------SIVYSLVP-------------------------------NVQQLEKNLSNFADI--------------------------------------------------------------------------------------------------------------------------
>EOG091F01U9|Crassostrea_gigas|JG21_Limenandra_confusa|TRANSCRIPT
----VLLMGKSGSGKTSMRSIIFANYIARDTRRLGATIDVEHSHVRFLGNLVLNLWDCGGQEAFMENYFASQRDNIFRNVEVLIYVFDVESRELEKDIHYYQSCLEAILQNSPEAKVFCLIHKMDLVQDNQRDMIFSDRQNDLKRLSKPLDCTCFATSIWDETLYKAWS-----------------------------SIVYSLVP-------------------------------NVQQLEKNLSNFADILGADEVLLFEKATFLVISHTEKKIHPDAHRFEKISNIIKQFKLSCARIGASFESMEIQNSSFSAFIEMFTPNMVVMVIMSDPGVPSAATQLNIKNARKHFEKLE------------------
>EOG091F01U9|Crassostrea_gigas|JG20_Learchis_evelinae|TRANSCRIPT
----VLLMGKSGSGKTSMRSIIFANYIARDTRRLGATIDVEHSHVRFLGNLVLNLWDCGGQEAFMENYFASQRDNIFRNVEVLIYVFDVESRELEKDIHYYQSCLEAILQNSPEAKVFCLIHKMDLVQDNQRDMIFSDRQNDLKRLSKPLDCTCFATSIWDETLYKAWS-----------------------------SIVYSLVP-------------------------------NVQQLEKNLSNFADILGADEVLLFEK---------------------------------------------------------------------------------------------------------------
>EOG091F01U9|Crassostrea_gigas|JG15_Favorinus_auritulus|TRANSCRIPT
----VLLMGKSGSGKTSMRSIIFANYIARDTRRLGATIDVEHSHVRFLGNLVLNLWDCGGQEAFMENYFASQRDNIFRNVEVLIYVFDVESRELEKDIHYYQSCLEAILQNSPEAKVFCLIHKMDLVQDNQRDMIFSDRQNDLKRLSKPLDCTCFATSIWDETLYKAWS-----------------------------SIVYSLVP-------------------------------NVQQLEKNLSNFADILGADEVLLFEKATFLVISHTEKKIHP------------------------------------------------------------------------------------------------
>EOG091F01U9|Crassostrea_gigas|JG24_Noumeaella_rubrofasciata|TRANSCRIPT
----VLLMGKSGSGKTSMRSIIFANYIARDTRRLGATIDVEHSHVRFLGNLVLNLWDCGGQEAFMENYFASQRDNIFRNVEVLIYVFDVESRELEKDIHYYQSCLEAILQNSPEAKVFCLIHKMDLVQDNQRDMIFSDRQNDLKRLSKPLDCTCFATSIWDETLYKAWS-----------------------------SIVYSLVP-------------------------------NVQQLEKNLSNFADILGADEVLLFEKATFLVISHTEKKIHPDAHRFEKISNIIKQFKLSCARIGASFESMEIQNSSFSAFIELFTPNMVVMVIMSDPGVPAAATQLNIKNARKHFEKLESLVTPSRSLA--------
>EOG091F01U9|Crassostrea_gigas|HW13_Favorinus_branchialis|TRANSCRIPT
----VLLMGKSGSGKTSMRSIIFANYIARDTRRLGATIDVEHSHVRFLGNLVLNLWDCGGQEAFMENYFASQRDNIFRNVEVLIYVFDVESRELEKDIHYYQSCLEAILQNSPEAKVFCLIHKMDLVQDNQRDMIFSDRQNDLKRLSKPLDCTCFATSIWDETLYKAWS-----------------------------SIVYSLVP-------------------------------NVQQLEKNLSNFADILGADEVLLFEKATFLVISHTEKKIHPDAHRFEKISNIIKQFKLSCARIGASFESMEIKNSSFSAFIEMFTPNMVVMVIMSDPSVPAAATQLNIKNARKHFEKLE------------------
>EOG091F01U9|Crassostrea_gigas|JG25_Palisa_papillata|TRANSCRIPT
----VLLMGKSGSGKTSMRSIIFANYIARDTRRLGATIDVEHSHVRFLGNLVLNLWDCGGQEAFMENYFASQRDNIFRNVEVLIYVFDVESRELEKDIHYYQSCLEAILQNSPEAKVFCLIHKMDLVQDNQRDMIFSDRQNDLKRLSKPLDCTCFATSIWDETLYKAWS-----------------------------SIVYSLVP-------------------------------NVQQLEKNLSNFADILGADEVLLFEKATFLVISHTEKKIHPDAHRFEKISNIIKQFKLSCARIGASFESMEIHNSSFSAFIEMFTPNMVVMVIMSDPSVPAAATQLNIKNARKHFEKLESLVTPSRSLA--------
>EOG091F01U9|Crassostrea_gigas|JG03_Austraeolis_stearnsi|TRANSCRIPT
-------------------------------------------------------------------------------------VFDVESRELEKDIHYYQSCLEAILQNSPEAKVFCLIHKMDLVQDNQRDMIFSDRQNDLKRLSKPLDCTCFATSIWDETLYKAWS-----------------------------SIVYSLVP-------------------------------NVQQLEKNLSNFADILGADEVLLFEKATFLVISHTEKKIHPDAHRFEKISNIIKQFKLSCARIGASFESMEIHNSSFSAFIEMFTPNMVVMVIMSDPS---------------------------------------
>EOG091F01U9|Crassostrea_gigas|HW17_Hermissenda_crassicornis|TRANSCRIPT
----VLLMGKSGSGKTSMRSIIFANYIARDTRRLGATIDVEHSHVRFLGNLVLNLWDCGGQEAFMENYFASQRDNIFRNVEVLIYVFDVESRELEKDIHYYQSCLEAILQNSPEAKVFCLIHKMDLVQDNQRDMIFSDRQNDLKRLSKPLDCTCFATSIWDETLYKAWS-----------------------------SIVYSLVP-------------------------------NVQQLEKNLSNFADILGADEVLLFEKATFLVVSHTEKKIHPDAHRFEKISNIIKQFKLSCARIGSSFESMEIQNSSFSAFIEMFTPNMVVMVIMSDPSVPSAATQLNIKNARKHFEKLESLVTPSRSLA--------
>EOG091F01U9|Crassostrea_gigas|JG18_Hermissenda_opalescens|TRANSCRIPT
---------------------------------------------------------------------------------------------------------------------------------------------------------------------------------------------------------------------------------------------NVQQLEKNLSNFADILGADEVLLFEKATFLVISHTEKKIHPDAHRFEKISNIIKQFKLSCARIGSSFESMEIQNSSFSAFIEMFTPNMVVMVIMSDPSVPSAATQLNIKNARKHFEKLE------------------
>EOG091F01U9|Crassostrea_gigas|NC05_Hermissenda_crassicornis|TRANSCRIPT
----VLLMGKSGSGKTSMRSIIFANYIARDTRRLGATIDVEHSHVRFLGNLVLNLWDCGGQEAFMENYFASQRDNIFRNVEVLIYVFDVESRELEKDIHYYQSCLEAILQNSPEAKVFCLIHKMDLVQDNQRDMIFSDRQNDLKRLSKPLDCTCFATSIWDETLYKAWS-----------------------------SIVYSLVP-------------------------------NVQQLEKNLSNFADILGADEVLLFEKATFLVISHTEKKIHPDAHRFEKISNIIKQFKLSCARIGSSFESMEIQNSSFSAFIEMFTPNMVVMVIMSDPSVPSAATQLNIKNARKHFEKLE------------------
>EOG091F01U9|Crassostrea_gigas|HW12_Facelina_rubrovittata|TRANSCRIPT
----VLLMGKSGSGKTSMRSIIFANYIARDTRRLGATIDVEHSHVRFLGNLVLNLWDCGGQEAFMENYFASQRDNIFRNVEVLIYVFDVESRELEKDIHYYQSCLEAILQNSPEAKVFCLIHKMDLVQDNQRDMIFSDRQNDLQRLSKPLDCTCFATSIWDETL------------------------------------------------------------------------------------------------------------------------------------------------------------------------------------------------------------------
>EOG091F01U9|Crassostrea_gigas|HW11_Eubranchus_exiguus|TRANSCRIPT
----VLLMGKSGSGKTSMRSIIFANYIARDTRRLGATIDVEHSHVRFLGNLVLNLWDCGGQEAFMENYFASQRDNIFRNVEVLIYVFDVESRELEKDIHYYQSCLEAILQNSPEAKVFCLIHKMDLVQDEQRDMIFNERKSDLNRLSKPLDCTCFATSIWDETLYKAWS-----------------------------SIVYSLIP-------------------------------NVQQLEKNLSNFADILGADEVLLFEKATFLVISHTEKKVHPDAHRFEKISNIIKQFKLSCSRIGAAFESMEVQNSTFSAFIEMFTPNMVVMVVMSDSTVPSAATQLNIRNARKHFEKLE------------------
>EOG091F01U9|Crassostrea_gigas|HW18_Janolus_cristatus|TRANSCRIPT
----VLLMGKSGSGKTSMRSIIFANYIARDTRRLGATIDVEHSHVRFLGNLVLNLWDCGGQEAFMENYFASQRDNIFRNVEVLIYVFDVESRELEKDIHYYQSCLEAILQNSSEAKVFCLIHKMDLVQDDQRDLIFSERQSDLKRLSKPLACTCFATSIWDETLYKAWS-----------------------------SIVYSLIP-------------------------------NVQQLENNLSNFADILGADEVLLFEKATFLVISHTEKKIHPDAHRFEKISNIIKQFKLSCSKIGASFESMEVQNSSFAAFIEMFTPNMVVMVVMSDTSVPTAATQLNIKNARKHFEKLE------------------
>EOG091F01U9|Crassostrea_gigas|NC08_Tritonia_hamnerorum|TRANSCRIPT
----VLLMGKSGSGKTSMRSIIFANYIARDTRRLGATIDVEHSHVRFLGNLVLNLWDCGGQEAFMENYFASQRDNIFRNVEVLIYVFDVESRELEKDIHYYQSCLEAILQNSPDAKVFCLIHKMDLVQDDQRDLIYGERQSDLKRLSKPLDCTCFATSIWDETLYKAWS-----------------------------SIVYSLIP-------------------------------NVQQLETNLSNFADILGADEVLLFEKATFLVISHTEKKIHPDAHRFEKISNIIKQFKLSCSKIGASFESMEVQNSTFAAFTELFTPNMVVMVVMSDMAIPSAATKLNIKNARKHFEKLE------------------
>EOG091F01U9|Crassostrea_gigas|HW02_Berghia_verrucicornis|TRANSCRIPT
----VLLMGKSGSGKTSMRSIIFANYIARDTRRLGATIDVEHSHVRFLGNLVLNLWDCGGQEAFMENYFASQRDNIFRNVEVLIYVFDVESRELEKDIHYYQSCLEAILQNSPEAKVFCLIHKMDLVQDNQRDMIFSDRQNDLKRLSKPLECTCFATSIWDETLYKAWS-----------------------------SIVYSLVP-------------------------------NVQQLEKNLSNFADILGADEVLLFEKATFLVISHTEKKIHPDAHRFEKISNIIKQFKLSCARIGASFESMEIQNSSFSAFIELFTPNMVVMVIMSDSTVPSAATQLNIKNARKHFEKLESLVTPSRSLA--------
>EOG091F01U9|Crassostrea_gigas|JG04_Berghia_stephanieae|TRANSCRIPT
--------------------------------------------------------------------------------------------------------------------------------------------------------------------YKAWS-----------------------------SIVYSLVP-------------------------------NVQQLEKNLSNFADILGADEVLLFEKATFLVISHTEKKIHPDAHRFEKISNIIKQFKLSCARIGASFESMEIQNSSFSAFIELFTPNMVVMVIMSDSTVPSAATQLNIKNARKHFEKLESLVTPSRSLA--------
>EOG091F01U9|Crassostrea_gigas|HW20_Spurilla_neapolitana|TRANSCRIPT
------------------------------------------------------------------------------------------------------------------------------------------------RLSKPLDCTCFATSIWDETLYKAWS-----------------------------SIVYSLVP-------------------------------NVQQLEKNLSNFADILGADEVLLFEKATFLVISHTEKKIHPDAHRFEKISNIIKQFKLSCARIGASFESMEIQNSSFSAFIELFTPNMVVMVIMSDSSVPSAATQLNIKNARKHFEKLESLVTPSRSLA--------
>EOG091F01U9|Crassostrea_gigas|JG29_Spurilla_braziliana|TRANSCRIPT
----VLLMGKSGSGKTSMRSIIFANYIARDTRRLGATIDVEHSHVRFLGNLVLNLWDCGGQEAFMENYFASQRDNIFRNVEVLIYVFDVESRELEKDIHYYQSCLEAILQNSPEAKVFCLIHKMDLVQDKQRDKIFSDRQNDLKRLSKPLDCTCFATSIWDETLYKAWS-----------------------------SIVYSLVP-------------------------------NVQQLEKNLSNFADILGADEVLLFEKATFLVISHTEKKIHPDAHRFEKISNIIKQFKLSCARIGASFESMEIQNSSFSAFIELFTPNMVVMVIMSDSSIPSAATQLNIKNARKHFEKLESLVTPSRSLA--------
>EOG091F01U9|Crassostrea_gigas|JG10_Dirona_picta|TRANSCRIPT
-----------------------------DTRRLGATIDVEHSHVRFLGNLVLNLWDCGGQEAFMENYFASQRDNIFRNVEVLIYVFDVESRELEKDIHYYQSCLEAILQNSPEAKVFCLIHKMDLVQDDQKDMIFSERQSDLKRLSKPLDCTCFATSIWDETLYKAWS-----------------------------SIVYSLIP-------------------------------NVQQLEKNLSNFADILGADEVLLFEKATFLVISHTEKKIHPDAHRFEKISNIIKQFKLSCSKIGASFESMEVQNSTFAAFIEMFTPNMVVMVVMSDTTVPAAATQLNIKNARKHFEKLE------------------
>EOG091F01U9|Crassostrea_gigas|JG06_Catriona_columbiana|TRANSCRIPT
--------------------------------------------------------------------------------EVLIYVFDVESRELEKDIHYYQSCLEAILQNSPEAKVFCLIHKMDLVPDEQRDMIFEERQSDLKRLSKPLECTCFATSIWDETLYKAWS-----------------------------SIVYSLIP-------------------------------NVQQLEKNLSDFADILGADEVLLFEKATFLVISHTEK----------------------------------------------------------------------------------------------------
>EOG091F01U9|Crassostrea_gigas|JG07_Cuthona_albocrusta|TRANSCRIPT
------------SGKTSMRSIIFANYIARDTRRLGATIDVEHSHVRFLGNLVLNLWDCGGQEAFMENYFASQRDNIFRNVEVLIYVFDVESRELEKDIHYYQSCLEAILQNSPEAKVFCLIHKMDLVPDEQRDMIYEERQSDLKRLSKPLDCTCFATSIWDETLYKAWS-----------------------------SIVYSLIP-------------------------------NVQQLEKNLSDFADILGADEVLLFEKATFLVISHTEKKVHPDAHRFEKISNIIKQFKLSCSRIGSAFESMEVQNSSFSAFIEMFTPNMVVMVVMSDTTVPAAATQLNIKNARKHFEKLE------------------
>EOG091F01U9|Crassostrea_gigas|JG23_Melibe_leonina|TRANSCRIPT
------------------------------------------------------------------------------------------------------------------------------------------------------------TSIWDETLYKAWS-----------------------------SIVYSLIP-------------------------------NVQQLEKNLSNFADILGADEVLLFEKATFLVISHTEKKSHPDAHRFEKISNIIKQFKLSCSRIGASFESMEVQNSTFAAFIEMFTPNMVVMVIMSDTSVPAAATQLNIKNARKHFEKLE------------------
>EOG091F01U9|Crassostrea_gigas|JG32_Unidentia_angelvaldesi|TRANSCRIPT
---------------------------------------------------------------------------------------------------------------------------------------FNERQSDLKRLSKPLDCTCFATSIWDETLYKAWS-----------------------------SIVYSLIP-------------------------------NVQQLEKNLSNFADILGADEVLLFEKATFLVISHTEKKIHPDAHRFEKISNIIKQFKLSCSRIGASFESMEVENSTFSAFIEMFTPNMVVMVIMSDTTVPSAATQLNIKNARKHFEKLE------------------
>EOG091F01U9|Crassostrea_gigas|JG14_Eubranchus_rustyus|TRANSCRIPT
---------------------------------------------------------------------------------------------LEKDIHYYQSCLEAILQNSPEAKVFCLIHKMDLVQDEQRDMIFNERKSDLNRLSKPLDCTCFATSIWDETLYKAWS-----------------------------SIVYSLIP-------------------------------NVQQLEKNLSNFADILGADEVLLFEKATFLVISHTEKKVHPDAHRFEKISNIIKQFKLSCSRIGAAFESMEVQNSTFSAFIELFTPNMVVMVVMSDTSVPSAATQLNIKNARKHFEKLESLVTPARSLA--------
>EOG091F01U9|Crassostrea_gigas|JG16_Flabellina_iodinea|TRANSCRIPT
--------------------------------------------------------------------------------------------------------------------------------DHQRDMIFSDRQNDLKRLSKPLDCTCFATSIWDETLYKAWS-----------------------------SIVYSLVP-------------------------------NVQQLEKNLSNFADILGADEVLLFEKATFLVISHTEKKIHPDAHRFEKISNIIKQFKLSCSRIGAAFESMEIRNSSFSAFIELFTPNMVVM----------------------------------------------
>EOG091F01U9|Crassostrea_gigas|HW14_Flabellina_affinis|TRANSCRIPT
----VLLMGKSGSGKTSMRSIIFANYIARDTRRLGATIDVEHSHVRFLGNLVLNLWDCGGQEAFMENYFACQRDNIFRNVEVLIYVFDVESRELEKDIHYYQSCLEAILQNSPESKIFCLIHKMDLVQDNQRDMIYNDRQNDLKRLSKPLDCTCFATSIWDETLYKAWS-----------------------------SIVYSLVP-------------------------------NVQQLEKNLSNFADILGADEVLLFEKATFLVISHTEKKIHPDAHRFEKISNIIKQFKLSCSRIGASFESMEIQNSSFSAFIELFTPNMVVMVIMSDPCVTSAATQLNIKNARKHFEKLESLVTPSRNLA--------
>EOG091F01U9|Crassostrea_gigas|HW06_Cratena_peregrina|TRANSCRIPT
---------------------------------------------------------------------------------------------------------------------------------------FSDRQNDLQRLSKPLDCTCFATSIWDETLYKAWS-----------------------------SIVYSLVP-------------------------------NVQQLEKNLSNFADILGADEVLLFEKATFLVISHTEKKIHPDAHRFEKISNIIKQFKLSCARIGASFESMEIQNSSFSAFIELFTPNMVVMVIMSDPSVPAAATQLNIKNARKHFEKLE------------------
>EOG091F01U9|Crassostrea_gigas|HW01_Armina_tigrina|TRANSCRIPT
--------------------------------------------------------------SFMENYFASQRDNIFRNVEVLIYVFDVESRELEKDIHYYQSCLEAILQNSPEAKVFCLIHKMDLVQDDQRNMIYSERQSDLKRLSKPLDCTCFATSIWDETLYKAWS-----------------------------SIVYSLIP-------------------------------NVQQLEKNLSNFADILGADEVLLFEKATFLVISHTEKKIHPDAHRFEKISNIIKQFILSCAKIGAAFESMEVQNSSFAAFIEMFTPNMVVMVVMSDTSVPVAATQLNIKNARKHFEKLE------------------
>EOG091F01U9|Crassostrea_gigas|HW09_Doto_sp|TRANSCRIPT
----VLLMGKSGSGKTSMRSIIFANYIARDTRRLGATIDVEHSHVRFLGNLVLNLWDCGGQEAFMENYFVSQRDNIFRNVEVLIYVFDVESRELEKDIHYYQSCLEAILQNSPEAKVFCLIHKMDLVPDDQKDLICSERQSDLKRLSKPLDCTCFATSIWDETLYKAWS-----------------------------SIVYSLIP-------------------------------NVQELERNLSDFADILGADEVLLFEKATFLVISHTEKKVHPDTHRFEKISNIIKQFKLSCSRIGSSFDSMEVQNSTFAAFIEMFTPNMVVMVIMSDMTVPPAATQLNIKNARKHFEKLE------------------
>EOG091F01U9|Crassostrea_gigas|JG13_Doto_lancei|TRANSCRIPT
----VLLMGKSGSGKTSMRSIIFANYIARDTRRLGATIDVEHSHVRFLGNLVLNLWDCGGQEAFMENYFVSQRDNIFRNVEVLIYVFDVESRELEKDIHYYQSCLEAILQNSPEAKVFCLIHKMDLVPDDQKDLICSERQSDLKRLSKPLDCTCFATSIWDETLYKAWS-----------------------------SIVYSLIP-------------------------------NVQELERNLSNFADILGADEVLLFEKATFLVISHTEKKAHPDTHRFEKISNIIKQFKLSCSRIGSSFDSMEVQNSTFAAFIEMFTPNMVVMVIMSDMTVPPAATQLNIKNARKHFEKLESLVTPSRSLA--------
>EOG091F01U9|Crassostrea_gigas|NC02_Bathydoris_clavigera|TRANSCRIPT
------------------------------------------------------------------------------------------------------------------------------------------------RLSKPLECTCFATSIWDETLYKAWS-----------------------------SIVYQLIP-------------------------------NVQQLEENLSNFADILEADEVLLFEKATFLVISYCEKKQHQDIHRFEKISNIIKQFKLSCSKIGASFDSMEIQNSSFAAFIEMFTPNMVVMVVMSDTSIPSAATQLNIKNARKHFEKLESLVTPSRSI---------
>EOG091F01U9|Crassostrea_gigas|HW19_Polycera_quadrilineata|TRANSCRIPT
----VLLMGKSGSGKTSMRSIIFANYIARDTRRLGATIDVEHSHVRFLGNLVLNLWDCGGQEAFMENYFTSQRDNIFRNVEVLIYVFDVESRELEKDMHYYQSCLEAIIQNSPDAKVFCLIHKMDLVQDDQRDMIFSERQCDLKRLSKPLDCTCFATSIWDETLYKAWS-----------------------------SIVYQLIP-------------------------------NVQQLEENLNNFAEILEADEVLLFEKATFLVISYCERKQHPDIHRFEKISNIIKQFKLSCSKIGASFESMEVQNSSFAAFIEMFTPNMVVMVVMSDTSIPPAATKLNIKNARKHFEKLESLVNPSRSI---------
>EOG091F01U9|Crassostrea_gigas|HW04_Calmella_cavolinii|TRANSCRIPT
----VLLMGKSGSGKTSMRSIIFANYIARDTRRLGATIDVEHSHVRFLGNLVLNLWDCGGQEAFMENYFASQRDNIFRNVEVLIYVFDVESRELEKDIHYYQSCLEAILQNSPEAKVFCLIHKMDLVQDDQREIIFQERQEDLKRLSKPLECTCFATSIWDETLYKAWS-----------------------------SIVYQLIP-------------------------------NVQQLEENLSNFASILEADEVLLFEKATFLVISYTERIQHRDVHRFEKISNIIKQFKLSCSKIGASFDSMEVRNSSFAAFIETFTPNMVVMVVMSDTSIPSAAVQLNIKSARKHFEKLETLVTPH------------
>EOG091F01U9|Crassostrea_gigas|NC04_Fiona_pinnata|TRANSCRIPT
----VLLMGKSGSGKTSMRSIIFANYIARDTRRLGATIDVEHSHVRFLGNLVLNLWDCGGQEAFMENYFASQRDNIFRNVEVLIYVFDVESRELEKDIHYYQSCLEAILQNSPEAKV----------QDDQRDMIFDERQSDLKRLSKPLDCTCFATSIWDETLYKAWS-----------------------------SIVYSLIP-------------------------------NVQQ------------------------------------------------------------------------FSAFIEMFTPNMVVMVVMSDTFTPAAATQLNIKNARKHFEKLE------------------
>EOG091F01U9|Crassostrea_gigas|NC06_Pleurobranchaea_californica|TRANSCRIPT
----VLLMGKSGSGKTSMRSIIFANYIARDTRRLGATIDVEHSHVRFLGNLVLNLWDCGGQEAFMENYFTSQRDNIFRNVEVLIYVFDVESREMEKDIHYYQTCLESMMENSPYAKIFCLIHKMDLVQDDQKEMIFHERESDLQRLSKPLNCTCFATSIWDETLYKAWS-----------------------------SIVYQLIP-------------------------------NTQQLEANLSNFAEILDADEVLLFEKATFLGISYCERKQHRDVHRFEKISNIIKQFKLSCNKIGSAFESMLVQNSSFQAFIEMFTPNMVVMVVMSDTSIPSAATQLNIKNARKHFERLENLVSPNRS----------
>EOG091F01U9|Crassostrea_gigas|HW03_Berthella_plumula|TRANSCRIPT
----VLLMGKSGSGKTSMRSIIFANYIARDTRRLGATIDVEHSHVRFLGNLVLNLWDCGGQEAFMENYFTSQRDNIFRNVEVLIYVFDVESREMEKDIHYYQTCLESMIENSPDAKIFCLIHKMDLVQDDQREMIFRERQGDLQRLSKPLHCTCFATSIWDETLYKAWS-----------------------------SIVYQLIP-------------------------------NTQQLEANLTNFAEILDADEVLLFEKATFLGISYCERKQHRDVHRFEKISNIIKQFKLSCSKIGSAFESMLVQNSSFQAFIEMFTPNMVVMVVMSDTSIPSAATQLNIKNARKHFERLENLVSPNRSI---------
>EOG091F01U9|Biomphalaria_glabrata|JG22_Lomanotus_vermiformis|TRANSCRIPT
--------------------------------------------------------------------------------------------------------------------------------------------------------------------------------------------------------------------------------------------------------------------------------------------------------------------------------------------DTTVPSAATQLNIKNARKHFEKLESLVTPTRSL---------
>EOG091F01U9|Lottia_gigantea|LotgiG227198
MKKKVLLMGKSGSGKTSMRSIIFANYIARDTRRLGATIDVEHSHVRFLGNLVLNLWDCGGQEAFMENYFASQRDNIFRNVEVLIYVFDVESRELEKDMHYYQSCLEAILENSPDAKVFSLIHKMDLVQDDQRERIFKEREEDLKRLSKPLECTCFATSIWDETLYKAWS-----------------------------SIVYQLIP-------------------------------NVQKLESNLTAFGDTIDADEVLLFERATFLVISHCERRPHEDVHRFEKISNIIKQFKLSCSKLAASFHCMEVRNSAFTAFVDVFTSNTFVMVIMSDKTIPSAATLLNIKNAKKYFENLDKVDQLIKK----------
>EOG091F01U9|Crassostrea_gigas|JG08_Dendronotus_venustus|TRANSCRIPT
----VLLMGKSGSGKTSMRSIIFANFIARDTRRLGATIDVEHCHVRFLGNLVLNLWDCGGQEAFMENYFASQRDNIFRNVEVLIYVFDVESRELEKDMHYYQSCLEAILQNSPEAKVFCLVHKMDLVQEDQREIIFREREEDLKRLSKPLDCTCYATSIWDETLYKAWS-----------------------------CIVYLLIP-------------------------------NVQQLEVNLKNFATIIDADEVLLFERATFLVISHCQRKPHRDIHRFEKISNIIKQFKLSCSKLAASFQSMEVRNASFAAFIDIFTSNTYVMVIMSDPTIPSAATLINIKNARKHFEKLERIDQG-------------
>EOG091F01U9|Crassostrea_gigas|JG11_Dondice_occidentalis|TRANSCRIPT
-----------------------------------------------------------------------------------------------------------------------------LVQEDQREEIYNKRQSELTELSKPLECTLFPTSIWDETLYKAWS-----------------------------SIVY-----------------------------------------------------------ERATFLVISQSQRKPHKDVHRFEKISNIIKQFKLSCSKLHAQFQSMEVRNSCFAAYIDVFTSNTYAMVIMSDPDIPSAMTVINIRNARKHFEELENLD---------------
>EOG091F01U9|Crassostrea_gigas|NC03_Doris_kerguelenensis|TRANSCRIPT
----------------------------RNT----SLVDVEHSY-----------------------------------------------------------------------------------------------------------------------L------------------------------------------------------------------------------------------------------------------------------------------------------------------------------------------------------------------
