# Supplementary material for: Transcriptomics provides a robust framework for the relationships of the major clades of cladobranch sea slugs (Mollusca, Gastropoda, Heterobranchia), but fails to resolve the position of the enigmatic genus Embletonia
Source: BMC Ecol Evol. 2021 Dec 28;21:226. doi: 10.1186/s12862-021-01944-0 (PMC8895541; doi:10.1186/s12862-021-01944-0)
Supplement: Supplementary file 6 — Additional file 6. Archive S4: Unmasked multiple sequence alignments on amino acid level including Doris kerguelenensis and Calmella cavolini prior to the removal of outliers. [file 12862_2021_1944_MOESM6_ESM.zip › Archive_S4/Alignments/EOG091F017W.aa.fasta]

>EOG091F017W|Biomphalaria_glabrata|BGLTMP011444
MVNMADGKVEIVEGCHVPVLLPNGDGWHLAEILSIKD-NGKPQYYIHYEDYNKRLDEWVPLERLDLTRLEQPKKDVKTPVKKGETTGNNAVSRVTNGGSRPSSPEREI----YENGSMQSLGLSNSGAMKVHIGTCGVPFGNRKRKLDED--TDSQDAPLQPRQTGSMVAHHDDIITRMKNINLIEFGRWRIKPWYFSPYPQELTSLPILYICEYCLKYLKSAKCLERHLLSVPITQYVNFYFQAKCLYKHPPGNEIYRKDKISVFEIDGRKNKQYAQHLCLLAKLFLDHKTLYFDTDPFLFYCMCEQDVRGYHLVGFFSKEKESAEDFNVACILTLPPYQRKGYGKLLIEFSYELSKVEGKTGSPEKPLSDLGLLSYRSYWSQTILEILLNLKPNESGERPCITINEISELTSIKKDDVISTLQHLNLINYYKGQYIITLSDEQIQTQERAMAKRPIRIDSKCLHWQPKDWSKRGKW
>EOG091F017W|Biomphalaria_glabrata|NC02_Bathydoris_clavigera|TRANSCRIPT
------------------------------------------------------------------------------------------------------------------------------------------------------------------------------------------------------------------------------------------------------------------------------RKNKQYAQHLCLLAKLFLDHKTLYFDTDPFLFYCICEQDTRGYHLVGFFSKEKESAEDFNVACILTLPPYQRKGYGKLLIEFSYELSKVEGKTGSPEKPLSDLGLLSYRSYWSQTILEILLDLKPNESGERPCITIHEISELTSIKKDDVISTLQHLNLINYYKGQYIITLSDEQIRTQERAMAKRPIRIDSKCLHWQPKDWSKRGKW
>EOG091F017W|Biomphalaria_glabrata|HW19_Polycera_quadrilineata|TRANSCRIPT
----------------------------------------------------------------------------------------------------------------------------------------------------------------------------------------------------------------------------------------------------AKCLYKHPPGNEIYRNSNISVFEIDGRKNKQYAQHLCLLAKMFLDHKTLYFDTDPFLFYCMCEQDTRGYHLVGFFSKEKESAEDFNVACILTLPPYQRKGYGKLLIEFSYELSKVEGKTGSPEKPLSDLGLLSYRSYWSQTILEILLDLKPTETGEKPCITIHDISELTSIKKDDVISTLQHLNLINYYKGQYIITLSDEQIQTQERAMAKRPIRIDAKCLHWQPKDWSKRGK-
>EOG091F017W|Biomphalaria_glabrata|HW09_Doto_sp|TRANSCRIPT
----------------------------------------------------------------------------------------------------------------------------------------------------------------------------------------------------------------------------------------------------AKCLYKHPPGNEIYRKSNISVFEIDGRKNKQYAQHLCLLAKMFLDHKTLYFDTDPFLFYCMCEQDIRGYHLVGFFSKEKESAEDFNVACILTLPPYQRKGYGKLLIEFSYELSKVEQKTGSPEIPLSDLGLLSYRSYWSQTILEILLDLKPNESGDRPCITINEISELTSIKKDDVISTLQHLNLINYYKGQYIITLSEEQIQTQERGMARRPIRIDPKCLHWQPKDWSKRGK-
>EOG091F017W|Biomphalaria_glabrata|JG13_Doto_lancei|TRANSCRIPT
----------------------------------------------------------------------------------------------------------------------------------------------------------------------------------------------------------------------------------------------------AKCLYKHPPGNEIYRKSNISVFEIDGRKNKQYAQHLCLLAKMFLDHKTLYFDTDPFLFYCMCEQDIRGYHLVGFFSKEKESAEDFNVACILTLPPYQRKGYGKLLIEFSYELSKVEQKTGSPEIPLSDLGLLSYRSYWSQTILEILLDLKPNESGDRPCITINEISELTSIKKDDVISTLQHLNLINYYKGQYIITLSEEQIQTQERGMARRPIRIDPKCLHWQPKDWSKRGK-
>EOG091F017W|Biomphalaria_glabrata|NC01_Armina_californica|TRANSCRIPT
----------------------------------------------------------------------------------------------------------------------------------------------------------------------------------------------------------------------------------------------------AKCLYKHPPGNEIYRKSNISVFEIDGRKNKQYAQHLCLLAKLFLDHKTLYFDTDPFLFYCMCEQDVRGYHLVGFFSKEKESAEDFNVACILTLPPYQRKGYGKLLIEFSYELSKVEAKTGSPEIPLSDLGLLSYRSYWSQTILEILLNLKPNENGDRPCITINEISELTSIKKDDVISTLQHLNLINYYKGQYIITLSEEQIQTQERAMAKRPIRIDPKCLHWQPKDWSKRGK-
>EOG091F017W|Biomphalaria_glabrata|HW01_Armina_tigrina|TRANSCRIPT
----------------------------------------------------------------------------------------------------------------------------------------------------------------------------------------------------------------------------------------------------AKCLYKHPPGNEIYRKSNISVFEIDGRKNKQYAQHLCLLAKLFLDHKTLYFDTDPFLFYCMCEQDVRGYHLVGFFSKEKESAEDFNVACILTLPPYQRKGYGKLLIEFSYELSKVEAKTGSPEIPLSDLGLLSYRSYWSQTILEILLNLKPNENGDRPCITINEISELTSIKKDDVISTLQHLNLINYYKGQYIITLSEEQIQTQERAMAKRPIRIDPKCLHWQPKDWSKRGKW
>EOG091F017W|Biomphalaria_glabrata|HW21_Tritonia_manicata|TRANSCRIPT
----------------------------------------------------------------------------------------------------------------------------------------------------------------------------------------------------------------------------------------------------AKCLYKHPPGNEIYRKSNISVFEIDGRKNKQYAQHLCLLAKLFLDHKTLYFDTDPFLFYCMCEQDVRGYHLVGFFSKEKESAEDFNVACILTLPPYQRKGYGKLLIEFSYELSKVEAKTGSPEIPLSDLGLLSYRSYWSQTILEILLNLKPNENGDKPCITINEISELTSIKKDDVISTLQHLNLINYYKGQYIITLSEEQIQTQERAMAKRPIRIDPKCLHWQPKDWSKRGK-
>EOG091F017W|Biomphalaria_glabrata|NC08_Tritonia_hamnerorum|TRANSCRIPT
----------------------------------------------------------------------------------------------------------------------------------------------------------------------------------------------------------------------------------------------------AKCLYKHPPGNEIYRKSNISVFEIDGRKNKQYAQHLCLLAKLFLDHKTLYFDTDPFLFYCMCEQDVRGYHLVGFFSKEKESAEDFNVACILTLPPYQRKGYGKLLIEFSYELSKVEAKTGSPEIPLSDLGLLSYRSYWSQTILEILLNLKPNESGDRPCITINEISELTSIKKDDVISTLQHLNLINYYKGQYIITLSEEQIQTQERAMAKRPIRIDPKCLHWQPKDWSKRGK-
>EOG091F017W|Biomphalaria_glabrata|NC07_Tritonia_diomedea|TRANSCRIPT
----------------------------------------------------------------------------------------------------------------------------------------------------------------------------------------------------------------------------------------------------AKCLYKHPPGNEIYRKSNISVFEIDGRKNKQYAQHLCLLAKLFLDHKTLYFDTDPFLFYCMCEQDVRGYHLVGFFSKEKESAEDFNVACILTLPPYQRKGYGKLLIEFSYELSKVEAKTGSPEIPLSDLGLLSYRSYWSQTILEILLNLKPNENGDRPCITINEISELTSIKKDDVISTLQHLNLINYYKGQYIITLSEEQIQTQDRAMAKRPIRIDPKCLHWQPKDWSKRGK-
>EOG091F017W|Biomphalaria_glabrata|JG22_Lomanotus_vermiformis|TRANSCRIPT
----------------------------------------------------------------------------------------------------------------------------------------------------------------------------------------------------------------------------------------------------AKCLYKHPPGNEIYRKSNISVFEIDGRKNKQYAQHLCLLAKLFLDHKTLYFDTDPFLFYCMCEQDVRGYHLVGFFSKEKESAEDFNVACILTLPPYQRKGYGKLLIEFSYELSKVEAKTGSPEIPLSDLGLLSYRSYWSQTILEILLNLKPNENGDRPCITINEISELTSIKKDDVISTLQHLNLINYYKGQYIITLSEEQIQTQERGMAKRPIRIDPKCLHWQPKDWSKRGK-
>EOG091F017W|Biomphalaria_glabrata|JG11_Dondice_occidentalis|TRANSCRIPT
----------------------------------------------------------------------------------------------------------------------------------------------------------------------------------------------------------------------------------------------------AKCLYKHPPGNEIYRKSNISVFEIDGRKNKQYAQHLCLLAKLFLDHKTLYFDTDPFLFYCMCEQDVRGYHLVGFFSKEKESAEDFNVACILTLPPYQRKGYGKLLIEFSYELSKVEAKTGSPEIPLSDLGLLSYRSYWSQTILEILLDLKPNENGDRPCITINEISELTSIKKDDVISTLQHLNLINYYKGQYIITLSEEQIQTQERGMAKRPIRIDPKCLHWQPKDWSKRGK-
>EOG091F017W|Biomphalaria_glabrata|JG12_Dondice_parguerensis|TRANSCRIPT
----------------------------------------------------------------------------------------------------------------------------------------------------------------------------------------------------------------------------------------------------AKCLYKHPPGNEIYRKSNISVFEIDGRKNKQYAQHLCLLAKLFLDHKTLYFDTDPFLFYCMCEQDVRGYHLVGFFSKEKESAEDFNVACILTLPPYQRKGYGKLLIEFSYELSKVEAKTGSPEIPLSDLGLLSYRSYWSQTILEILLDLKPNENGDRPCITINEISELTSIKKDDVISTLQHLNLINYYKGQYIITLSEEQIQTQERGMAKRPIRIDPKCLHWQPKDWSKRGK-
>EOG091F017W|Biomphalaria_glabrata|HW17_Hermissenda_crassicornis|TRANSCRIPT
----------------------------------------------------------------------------------------------------------------------------------------------------------------------------------------------------------------------------------------------------AKCLYKHPPGNEIYRKSNISVFEIDGRKNKQYAQHLCLLAKLFLDHKTLYFDTDPFLFYCMCEQDVRGYHLVGFFSKEKESAEDFNVACILTLPPYQRKGYGKLLIEFSYELSKVEAKTGSPEIPLSDLGLLSYRSYWSQTILEILLDLKPNENGDRPCITINEISELTSIKKDDVISTLQHLNLINYYKGQYIITLSEEQIQTQERGMAKRPIRIDPKCLHWQPKDWSKRGKW
>EOG091F017W|Biomphalaria_glabrata|JG18_Hermissenda_opalescens|TRANSCRIPT
----------------------------------------------------------------------------------------------------------------------------------------------------------------------------------------------------------------------------------------------------AKCLYKHPPGNEIYRKSNISVFEIDGRKNKQYAQHLCLLAKLFLDHKTLYFDTDPFLFYCMCEQDVRGYHLVGFFSKEKESAEDFNVACILTLPPYQRKGYGKLLIEFSYELSKVEAKTGSPEIPLSDLGLLSYRSYWSQTILEILLDLKPNENGDRPCITINEISELTSIKKDDVISTLQHLNLINYYKGQYIITLSEEQIQTQERGMAKRPIRIDPKCLHWQPKDWSKRGK-
>EOG091F017W|Biomphalaria_glabrata|NC05_Hermissenda_crassicornis|TRANSCRIPT
----------------------------------------------------------------------------------------------------------------------------------------------------------------------------------------------------------------------------------------------------AKCLYKHPPGNEIYRKSNISVFEIDGRKNKQYAQHLCLLAKLFLDHKTLYFDTDPFLFYCMCEQDVRGYHLVGFFSKEKESAEDFNVACILTLPPYQRKGYGKLLIEFSYELSKVEAKTGSPEIPLSDLGLLSYRSYWSQTILEILLDLKPNENGDRPCITINEISELTSIKKDDVISTLQHLNLINYYKGQYIITLSEEQIQTQERGMAKRPIRIDPKCLHWQPKDWSKRGK-
>EOG091F017W|Biomphalaria_glabrata|JG24_Noumeaella_rubrofasciata|TRANSCRIPT
----------------------------------------------------------------------------------------------------------------------------------------------------------------------------------------------------------------------------------------------------AKCLYKHPPGNEIYRKNNISVFEIDGRKNKQYAQHLCLLAKLFLDHKTLYFDTDPFLFYCMCEQDVRGYHLVGFFSKEKESAEDFNVACILTLPPYQRKGYGKLLIEFSYELSKVEAKTGSPEIPLSDLGLLSYRSYWSQTILEILLDLKPNENGDRPCITINEISELTSIKKDDVISTLQHLNLINYYKGQYIITLSEEQIQTQERGMAKRPIRIDPKCLHWQPKDWSKRGK-
>EOG091F017W|Biomphalaria_glabrata|HW20_Spurilla_neapolitana|TRANSCRIPT
----------------------------------------------------------------------------------------------------------------------------------------------------------------------------------------------------------------------------------------------------AKCLYKHPPGNEIYRKSNISVFEIDGRKNKQYAQHLCLLAKLFLDHKTLYFDTDPFLFYCMCEQDVRGYHLVGFFSKEKESAEDFNVACILTLPPYQRKGYGKLLIEFSYELSKVEGKTGSPEIPLSDLGLLSYRSYWSQTILEILLNLKPNENGDRPCITINEISELTSIKKDDVISTLQHLNLINYYKGQYIITLSEEQIQTQERGMAKRPIRIDPKCLHWQPKDWSKRGKW
>EOG091F017W|Biomphalaria_glabrata|JG29_Spurilla_braziliana|TRANSCRIPT
----------------------------------------------------------------------------------------------------------------------------------------------------------------------------------------------------------------------------------------------------AKCLYKHPPGNEIYRKSNISVFEIDGRKNKQYAQHLCLLAKLFLDHKTLYFDTDPFLFYCMCEQDVRGYHLVGFFSKEKESAEDFNVACILTLPPYQRKGYGKLLIEFSYELSKVEGKTGSPEIPLSDLGLLSYRSYWSQTILEILLNLKPNENGDRPCITINEISELTSIKKDDVISTLQHLNLINYYKGQYIITLSEEQIQTQERGMAKRPIRIDPKCLHWQPKDWSKRGK-
>EOG091F017W|Biomphalaria_glabrata|HW13_Favorinus_branchialis|TRANSCRIPT
----------------------------------------------------------------------------------------------------------------------------------------------------------------------------------------------------------------------------------------------------AKCLYKHPPGNEIYRKSNISVFEIDGRKNKQYAQHLCLLAKLFLDHKTLYFDTDPFLFYCMCEQDVRGYHLVGFFSKEKESAEDFNVACILTLPPYQRKGYGKLLIEFSYELSKVEGKTGSPEIPLSDLGLLSYRSYWSQTILEILLDLKPNENGDRPCITINEISELTSIKKDDVISTLQHLNLINYYKGQYIITLSEEQIQTQERGMAKRPIRIDPKCLHWQPKDWSKRGK-
>EOG091F017W|Biomphalaria_glabrata|JG15_Favorinus_auritulus|TRANSCRIPT
----------------------------------------------------------------------------------------------------------------------------------------------------------------------------------------------------------------------------------------------------AKCLYKHPPGNEIYRKSNISVFEIDGRKNKQYAQHLCLLAKLFLDHKTLYFDTDPFLFYCMCEQDVRGYHLVGFFSKEKESAEDFNVACILTLPPYQRKGYGKLLIEFSYELSKVEGKTGSPEIPLSDLGLLSYRSYWSQTILEILLDLKPNENGDRPCITINEISELTSIKKDDVISTLQHLNLINYYKGQYIITLSEEQIQTQERGMAKRPIRIDPKCLHWQPKDWSKRGKW
>EOG091F017W|Biomphalaria_glabrata|JG10_Dirona_picta|TRANSCRIPT
----------------------------------------------------------------------------------------------------------------------------------------------------------------------------------------------------------------------------------------------------AKCLYKHPPGNEIYRKCNISVFEIDGRKNKQYAQHLCLLAKLFLDHKTLYFDTDPFLFYCMCEQDVRGYHLVGFFSKEKESAEDFNVACILTLPPYQRKGYGKLLIEFSYELSKVEAKTGSPEIPLSDLGLLSYRSYWSQTILEILLNLKPNENGDRPCITINEISELTSIKKDDVISTLQHLNLINYYKGQYIITLSEEQIQTQERAMAKRPIRIDPKCLHWQPKDWSKRGK-
>EOG091F017W|Biomphalaria_glabrata|JG16_Flabellina_iodinea|TRANSCRIPT
----------------------------------------------------------------------------------------------------------------------------------------------------------------------------------------------------------------------------------------------------AKCLYKHPPGNEIYRKSNISVFEIDGRKNKQYAQHLCLLAKLFLDHKTLYFDTDPFLFYCMCEQDIRGYHLVGFFSKEKESAEDFNVACILTLPPYQRKGYGKLLIEFSYELSKVEGKTGSPEIPLSDLGLLSYRSYWSQTILEILLNLKPNENGDRPCITINEISELTSIKKDDVISTLQHLNLINYYKGQYIITLSEEQIQTQERAMAKRPIRIDPKCLHWQPKDWSKRGKW
>EOG091F017W|Biomphalaria_glabrata|JG32_Unidentia_angelvaldesi|TRANSCRIPT
----------------------------------------------------------------------------------------------------------------------------------------------------------------------------------------------------------------------------------------------------AKCLYKHPPGNEIYRKSNISVFEIDGRKNKQYAQHLCLLAKLFLDHKTLYFDTDPFLFYCMCEQDIRGYHLVGFFSKEKESAEDFNVACILTLPPYQRKGYGKLLIEFSYELSKVEGKTGSPEIPLSDLGLLSYRSYWSQTILEILLNLKPNENGDRPCITINEISELTSIKKDDVISTLQHLNLINYYKGQYIITLSEEQIQTQERAMAKRPIRIDPKCLHWQPKDWSKRGKW
>EOG091F017W|Biomphalaria_glabrata|JG19_Janolus_barbarensis|TRANSCRIPT
----------------------------------------------------------------------------------------------------------------------------------------------------------------------------------------------------------------------------------------------------AKCLYKHPPGNEIYRKNNISVFEIDGRKNKQYAQHLCLLAKLFLDHKTLYFDTDPFLFYCMCEQDIRGYHLVGFFSKEKESAEDFNVACILTLPPYQRRGYGKLLIEFSYELSKVEGKTGSPEIPLSDLGLLSYRSYWSQTILEILLNLKPNENGDRPCITINEISELTSIKKDDVISTLQHLNLINYYKGQYIITLSEEQIQTQERAMAKRPIRIDPKCLHWQPKDWSKRGKW
>EOG091F017W|Biomphalaria_glabrata|HW15_Flabellina_babai|TRANSCRIPT
-VNMAEPKVELLEGCHVPVLLPNGDGWHMAEILSIKEINNLSMYYIHYEHYNKRLDEWVTIERMDLTKLEQPKKD-------------------------------------------------------------------------------------------------------------------------------------------------------------------------AKCLYKHPPGNEIYRKSNISVFEIDGRKNKQYAQHLCLLAKLFLDHKTLYFDTDPFLFYCMCEQDVRGYHLVGFFSKEKESAEDFNVACILTLPPYQRKGYGKLLIEFSYELSKVEAKTGSPEIPLSDLGLLSYRSYWSQTILEILLNLKPNESGDRPCITINEISEMTSIKKDDVISTLQHLNLINYYKGQYIITLSEEQIQTQERGMAKRPIRIDPKCLHWQPKDWSKRGKW
>EOG091F017W|Biomphalaria_glabrata|JG14_Eubranchus_rustyus|TRANSCRIPT
----------------------------------------------------------------------------------------------------------------------------------------------------------------------------------------------------------------------------------------------------AKCLYKHPPGNEIYRKANISVFEIDGRKNKQYAQHLCLLAKLFLDHKTLYFDTDPFLFYCMCEQNVRGYHLVGFFSKEKESAEDFNVACILTLPPYQRKGYGKLLIEFSYELSKVEAKTGSPEIPLSDLGLLSYRSYWSQTILEILLNLKPNENGDRPCITINEISELTSIKKDDVISTLQHLNLINYYKGQYIITLSEEQIQTQERGMAKRPIRIDPKCLHWQPKDWSKRGK-
>EOG091F017W|Biomphalaria_glabrata|HW05_Caloria_elegans|TRANSCRIPT
----------------------------------------------------------------------------------------------------------------------------------------------------------------------------------------------------------------------------------------------------AKCLYKHPPGNEIYRKSNISVFEIDGRKNKQYAQHLCLLAKLFLDHKTLYFDTDPFLFYCMCEQDVRGYHLVGFFSKEKESAEDFNVACILTLPPYQRKGYGKLLIEFSYELSKVEGKTGSPEIPLSDLGLLSYRSYWSQTILEILLDLKPNENGDRPCITINEISELTSIKKDDVISTLQHLNLINYYKGQYIITLSEEQIQTQERGMAKRPIRIDPKSLHWQPKDWSKRGK-
>EOG091F017W|Biomphalaria_glabrata|JG03_Austraeolis_stearnsi|TRANSCRIPT
----------------------------------------------------------------------------------------------------------------------------------------------------------------------------------------------------------------------------------------------------AKCLYKHPPGNEIYRKSNISVFEIDGRKNKQYAQHLCLLAKLFLDHKTLYFDTDPFLFYCMCEQDVRGYHLVGFFSKEKESAEDFNVACILTLPPYQRKGYGKLLIEFSYELSKVEGKTGSPEIPLSDLGLLSYRSYWSQTILEILLDLKPNENGDRPCITINEISELTSIKKDDVISTLQHLNLINYYKGQYIITLSEEQIQTQERGMAKRPIRIDPKSLHWQPKDWSKRGK-
>EOG091F017W|Biomphalaria_glabrata|JG27_Phidiana_lynceus|TRANSCRIPT
----------------------------------------------------------------------------------------------------------------------------------------------------------------------------------------------------------------------------------------------------AKCLYKHPPGNEIYRKSNISVFEIDGRKNKQYAQHLCLLAKLFLDHKTLYFDTDPFLFYCMCEQDVRGYHLVGFFSKEKESAEDFNVACILTLPPYQRKGYGKLLIEFSYELSKVEGKTGSPEIPLSDLGLLSYRSYWSQTILEILLDLKPNENGDRPCITINEISELTSIKKDDVISTLQHLNLINYYKGQYIITLSEEQIQTQERGMAKRPIRIDPKSLHWQPKDWSKRGK-
>EOG091F017W|Biomphalaria_glabrata|JG20_Learchis_evelinae|TRANSCRIPT
-------KTELIEGCHVPVLLPNGDGWHMAEILSIKEVNNLSMYYIHYEHYNKRLDEWVTIDRMDLTKLEQPKKDVKTPVKKENTQTNKAVNG--GTSSRPSSPEREI----YENGSMQSLGLSGSGAMKLHIGGGGSSFGSRKRKLDDDLNTDSQDAPSTPRQTGSMVAHHDDIVTRMKNISLIEFGRWRIRPWYFSPYPQELTALP------------------------------------AKCLYKHPPGNEIYRKSNISVFEIDGRKNKQYAQHLCLLAKLFLDHKTLYFDTDPFLFYCMCEQDVRGYHLVGFFSKEKESAEDFNVACILTLPPYQRKGYGKLLIEFSYELSKVEGKTGSPEIPLSDLGLLSYRSYWSQTILEILLDLKPNENGDRPCITINEISELTSIKKDDVISTLQHLNLINYYKGQYIITLSEEQIQTQERGMAKRPIRIDPKSLHWQPKDWSKRGKW
>EOG091F017W|Biomphalaria_glabrata|JG25_Palisa_papillata|TRANSCRIPT
----------------------------------------------------------------------------------------------------------------------------------------------------------------------------------------------------------------------------------------------------AKCLYKHPPGNEIYRKSNISVFEIDGRKNKQYAQHLCLLAKLFLDHKTLYFDTDPFLFYCMCEQDVRGYHLVGFFSKEKESAEDFNVACILTLPPYQRKGYGKLLIEFSYELSKVEGKTGSPEIPLSDLGLLSYRSYWSQTILEIFLDLKPNENGDRPCITINEISELTSIKKDDVISTLQHLNLINYYKGQYIITLSEEQIQTQERGMAKRPIRIDPKSLHWQPKDWSKRGKW
>EOG091F017W|Biomphalaria_glabrata|HW06_Cratena_peregrina|TRANSCRIPT
----------------------------------------------------------------------------------------------------------------------------------------------------------------------------------------------------------------------------------------------------AKCLYKHPPGNEIYRKSNISVFEIDGRKNKQYAQHLCLLAKLFLDHKTLYFDTDPFLFYCMCEQDVRGYHLVGFFSKEKESAEDFNVACILTLPPYQRKGYGKLLIEFSYELSKVEGKTGSPEIPLSDLGLLSYRSYWSQTILEILLDLKPNENGDRPCITINEISELTSIKKDDVISTLQHLNLINYYKGQYIITLSEEQIQTQERGMAKRPIRIDAKSLHWQPKDWSKRGK-
>EOG091F017W|Biomphalaria_glabrata|JG21_Limenandra_confusa|TRANSCRIPT
----------------------------------------------------------------------------------------------------------------------------------------------------------------------------------------------------------------------------------------------------AKCLYKHPPGNEIYRKSNISVFEIDGRKNKQYAQHLCLLAKLFLDHKTLYFDTDPFLFYCMCEQDIRGYHLVGFFSKEKESAEDFNVACILTLPPYQRKGYGKLLIEFSYELSKVEGKTGSPEIPLSDLGLLSYRSYWSQTILEILLDLKPNENGDRPCITINEISELTSIKKDDVISTLQHLNLINYYKGQYIITLSEEQIQTQERGMAKRPIRIDPKCLHWQSKDWSKRGK-
>EOG091F017W|Biomphalaria_glabrata|HW14_Flabellina_affinis|TRANSCRIPT
----------------------------------------------------------------------------------------------------------------------------------------------------------------------------------------------------------------------------------------------------AKCLYKHPPGNEIYRKSNISVFEIDGRKNKQYAQHLCLLAKLFLDHKTLYFDTDPFLFYCMCEQDVRGYHLVGFFSKEKESAEDFNVACILTLPPYQRKGYGKLLIEFSYELSKVEGKTGSPEIPLSDLGLLSYRSYWSQTILEILLDLKPSENGDKPCITINEISELTSIKKDDVISTLQHLNLINYYKGQYIITLSEEQIQTQERGMAKRPIRIDPKCLHWQPKDWSKRGKW
>EOG091F017W|Biomphalaria_glabrata|HW02_Berghia_verrucicornis|TRANSCRIPT
----------------------------------------------------------------------------------------------------------------------------------------------------------------------------------------------------------------------------------------------------AKCLYKHPPGNEIYRKSNISVFEIDGRKNKQYAQHLCLLAKLFLDHKTLYFDTDPFLFYCMCEQDARGYHLVGFFSKEKESAEDFNVACILTLPPYQRKGYGKLLIEFSYELSKVEGKTGSPEIPLSDLGLLSYRSYWSQTILEILLGLKPNENGDRPCITINEISELTSIKKDDVISTLQHLNLINYYKGQYIITLSEEQIQTQERGMAKRPIRIDPKCLHWQPKDWSKRGKW
>EOG091F017W|Biomphalaria_glabrata|JG04_Berghia_stephanieae|TRANSCRIPT
----------------------------------------------------------------------------------------------------------------------------------------------------------------------------------------------------------------------------------------------------AKCLYKHPPGNEIYRKSNISVFEIDGRKNKQYAQHLCLLAKLFLDHKTLYFDTDPFLFYCMCEQDARGYHLVGFFSKEKESAEDFNVACILTLPPYQRKGYGKLLIEFSYELSKVEGKTGSPEIPLSDLGLLSYRSYWSQTILEILLGLKPNENGDRPCITINEISELTSIKKDDVISTLQHLNLINYYKGQYIITLSEEQIQTQERGMAKRPIRIDPKCLHWQPKDWSKRGK-
>EOG091F017W|Biomphalaria_glabrata|HW12_Facelina_rubrovittata|TRANSCRIPT
----------------------------------------------------------------------------------------------------------------------------------------------------------------------------------------------------------------------------------------------------AKCLYKHPPGNEIYRKSNISVFEIDGRKNKQYAQHLCLLAKLFLDHKTLYFDTDPFLFYCMCEQDARGYHLVGFFSKEKESAEDFNVACILTLPPYQRKGYGKLLIEFSYELSKVEAKTGSPEIPLSDLGLLSYRSYWSQTILEILLDLKPNESGDKPCITINEISELTSIKKDDVISTLQHLNLINYYKGQYIITLSEEQIQTQERGMAKRPIRIDPKCLHWQPKDWSKRGK-
>EOG091F017W|Biomphalaria_glabrata|JG23_Melibe_leonina|TRANSCRIPT
----------------------------------------------------------------------------------------------------------------------------------------------------------------------------------------------------------------------------------------------------AKCLYKHPPGNEIYRKCNLSVFEIDGRKNKQYAQHLCLLAKLFLDHKTLYFDTDPFLFYCMCEQDVRGYHLVGFFSKEKESAEDFNVACILTLPPYQRKGYGKLLIEFSYELSKVEGKTGSPEIPLSDLGLLSYRSYWSQTILEILLNLKPNENGDRPCITINEISELTSIKKDDVISTLQHLNLINYYKGQYIITLSEEQIETQERGMAKRPIRIDPKCLHWQPKDWSKRGKW
>EOG091F017W|Biomphalaria_glabrata|JG30_Tritonia_festiva|TRANSCRIPT
-----------------------------------------------------------------------------------------------------------------------------------------------------------------------------------------------------------------------------------------------------------------------------------YAQHLCLLAKLFLDHKTLYFDTDPFLFYCMCEQDVRGYHLVGFFSKEKESAEDFNVACILTLPPYQRKGYGKLLIEFSYELSKVEAKTGSPEIPLSDLGLLSYRSYWSQTILEILLNLKPNENGDRPCITINEISELTSIKKDDVISTLQHLNLINYYKGQYIITLSEEQIQTQDRAMAKRPIRIDPKCLHWQPKDWSKRGKW
>EOG091F017W|Biomphalaria_glabrata|JG01_Aeolidiella_alba|TRANSCRIPT
----------------------------------------------------------------------------------------------------------------------------------------------------------------------------------------------------------------------------------------------------AKCLYKHPPGNEIYRKSNISVFEIDGRKNKQYAQHLCLLAKLFLDHKTLYFDTDPFLFYCMCEQDTRGYHLVGFFSKEKESAEDFNVACILTLPPYQRKGYGKLLIEFSYELSKVEGKTGSPEIPLSDLGLLSYRSYWSQTILEILLNLKPNENGDRPCITINEISELTSIKKDDVISTLQHLNLINYYKGQYIITLSEEQILTQERGMAKRPIRIDPKCLHWQPKDWSKRGKW
>EOG091F017W|Biomphalaria_glabrata|HW16_Hancockia_cfuncinata|TRANSCRIPT
----------------------------------------------------------------------------------------------------------------------------------------------------------------------------------------------------------------------------------------------------AKCLYKHPPGNEIYRKSNISVFEIDGRKNKQYAQHLCLLAKLFLDHKTLYFDTDPFLFYCMCEQDIRGYHLVGFFSKEKESAEDFNVACILTLPPYQRKGYGKLLIEFSYELSKVEGKTGSPEIPLSDLGLLSYRSYWSQTILEILLDLKPNENADRPCITINEISELTSIKKDDVISTLQHLNLINYYKGQYIITLSEEQIQTQERAMAKRPIRIDSKCLHWQPKDWSKRGKW
>EOG091F017W|Biomphalaria_glabrata|JG17_Hancockia_uncinata|TRANSCRIPT
----------------------------------------------------------------------------------------------------------------------------------------------------------------------------------------------------------------------------------------------------AKCLYKHPPGNEIYRKSNISVFEIDGRKNKQYAQHLCLLAKLFLDHKTLYFDTDPFLFYCMCEQDIRGYHLVGFFSKEKESAEDFNVACILTLPPYQRKGYGKLLIEFSYELSKVEGKTGSPEIPLSDLGLLSYRSYWSQTILEILLDLKPNENADRPCITINEISELTSIKKDDVISTLQHLNLINYYKGQYIITLSEEQIQTQERAMAKRPIRIDSKCLHWQPKDWSKRGKW
>EOG091F017W|Biomphalaria_glabrata|JG28_Scyllaea_fulva|TRANSCRIPT
----------------------------------------------------------------------------------------------------------------------------------------------------------------------------------------------------------------------------------------------------AKCLYKHPPGNEIYRKSNLSVFEIDGRKNKQYAQHLCLLAKLFLDHKTLYFDTDPFLFYCMCEQDVRGYHLVGFFSKEKESAEDFNVACILTLPPYQRKGYGKLLIEFSYELSKVEEKTGSPEIPLSDLGLLSYRSYWSQTILEILLDLKPNENGDRPCITINEISELTSIKKDDVISTLQHLNLINYYKGQYIITLSEEQIETQERAMAKRPVRIDPKCLHWQPKDWSKRGK-
>EOG091F017W|Biomphalaria_glabrata|HW11_Eubranchus_exiguus|TRANSCRIPT
----------------------------------------------------------------------------------------------------------------------------------------------------------------------------------------------------------------------------------------------------AKCLYKHPPGNEIYRKANISVFEIDGRKNKQYAQHLCLLAKLFLDHKTLYFDTDPFLFYCMCEQDVRGYHLVGFFSKEKESAEDFNVACILTLPPYQRKGYGKLLIEFSYELSKVEAKTGSPEIPLSDLGLLSYRSYWSQTILEILLDLKPNENGDKPCININEISELTSIKKDDVISTLQHLNLINYYKGQYIITLSEEQIQTQERGMAKRPIRIDPKCLHWQSKDWSKRGK-
>EOG091F017W|Biomphalaria_glabrata|HW10_Embletonia_pulchra|TRANSCRIPT
----------------------------------------------------------------------------------------------------------------------------------------------------------------------------------------------------------------------------------------------------AKCLYKHPPGNEIYRKSHISVFEIDGRKNKQYAQHLCLLAKLFLDHKTLYFDTDPFLFYCMCEQDARGYHLVGFFSKEKESAEDFNVACILTLPPYQRKGYGKLLIEFSYELSKVEAKTGSPEIPLSDLGLLSYRSYWSQTILEILLNLKPNENGDKPCITINEISELTSIKKDDVISTLQHLNLINYYKGQYIITLSEEQIQTQDRAMAKRPIRIDPKCLHWQPKDWSKRGK-
>EOG091F017W|Biomphalaria_glabrata|HW18_Janolus_cristatus|TRANSCRIPT
----------------------------------------------------------------------------------------------------------------------------------------------------------------------------------------------------------------------------------------------------AKCLYKHPPGNEIYRKNNISVFEIDGRKNKQYAQHLCLLAKLFLDHKTLYFDTDPFLFYCMCEQDVRGYHLVGFFSKEKESAEDFNVACILTLPPYQRRGYGKLLIEFSYELSKVEGKTGSPEIPLSDLGLLSYRSYWSQTILEILLNLKPSENGDKPCITINEISELTSIKKDDVISTLQHLNLINYYKGQYIITLSEEQIQTQERAMAKRPIRIDPKCLHWQPKDWGKRGK-
>EOG091F017W|Biomphalaria_glabrata|JG08_Dendronotus_venustus|TRANSCRIPT
----------------------------------------------------------------------------------------------------------------------------------------------------------------------------------------------------------------------------------------------------AKCLYKHPPGNEIYRKSNLSVFEIDGRKNKQYAQHLCLLAKMFLDHKTLYFDTDPFLFYCMCEQDVRGYHLVGFFSKEKESAEDFNVACILTLPPYQRKGFGKLLIEFSYELSKVEAKTGSPEIPLSDLGLLSYRSYWSQTILEILLNLKPNENGDRPCITINEISELTSIKKDDVISTLQHLNLINYYKGQYIITLSEEQIETQERGMAKRPVRIDAKCLHWQPKDWSKRGK-
>EOG091F017W|Biomphalaria_glabrata|JG06_Catriona_columbiana|TRANSCRIPT
----------------------------------------------------------------------------------------------------------------------------------------------------------------------------------------------------------------------------------------------------AKCLYKHPPGNEIYRKTNISVFEIDGRKNKQYAQHLCLLAKLFLDHKTLYFDTDPFLFYCMCEQDSRGYHLVGFFSKEKESAEDFNVACILTLPPYQRKGYGKLLIEFSYELSKVETKTGSPEIPLSDLGLLSYRSYWSQTILEILLNLKPNESGDRPCITINEISELTSIKKEDVISTLQHLNLINYYKGQYIITLSEEQIQTQERAMAKRLVRIDPKCLHWQPKDWSKRGKW
>EOG091F017W|Biomphalaria_glabrata|JG07_Cuthona_albocrusta|TRANSCRIPT
----------------------------------------------------------------------------------------------------------------------------------------------------------------------------------------------------------------------------------------------------AKCLYKHPPGNEIYRKTNISVFEIDGRKNKQYAQHLCLLAKLFLDHKTLYFDTDPFLFYCMCEQDSRGYHLVGFFSKEKESAEDFNVACILTLPPYQRKGYGKLLIEFSYELSKVEAKTGSPEIPLSDLGLLSYRSYWSQTILEILLNLKPNDSGDRPCITINEISELTSIKKEDVISTLQHLNLINYYKGQYIITLSEEQIQTQERAMAKRLVRIDPKCLHWQSKDWSKRGKW
>EOG091F017W|Biomphalaria_glabrata|JG26_Phestilla_sp|TRANSCRIPT
----------------------------------------------------------------------------------------------------------------------------------------------------------------------------------------------------------------------------------------------------AKCLYKHPPGNEIYRKTNISVFEIDGRKNKQYAQHLCLLAKLFLDHKTLYFDTDPFLFYCMCEQDSRGYHLVGFFSKEKESAEDFNVACILTLPPYQRKGYGKLLIEFSYELSKVEAKTGSPEIPLSDLGLLSYRSYWSQTILEILLNLKPNEGGDRPCITINEISELTSIKKEDVISTLQHLNLINYYKGQYIITLSEEQIQTQDRAMAKRLIRIDPKCLHWQPKDWSKRGKW
>EOG091F017W|Biomphalaria_glabrata|NC04_Fiona_pinnata|TRANSCRIPT
----------------------------------------------------------------------------------------------------------------------------------------------------------------------------------------------------------------------------------------------------AKCLYKHPPGNEIYRKSNISVFEIDGRKNKQYAQHLCLLAKLFLDHKTLYFDTDPFLFYCMCEQDQRGYHLVGFFSKEKESAEDFNVACILTLPPYQRKGYGKLLIEFSYELSKVEAKTGSPEIPLSDLGLLSYRSYWSQTILEILLNLKPNESGDRPCITINEISELTSIKKEDVISTLQHLNLINYYKGQYIITLSEEQIQTQERAMAKRLIRIDAQCLHWQPKDWSKRGK-
>EOG091F017W|Biomphalaria_glabrata|HW07_Cuthona_caerulea|TRANSCRIPT
----------------------------------------------------------------------------------------------------------------------------------------------------------------------------------------------------------------------------------------------------AKCLYKHPPGNEIYRKANISVFEIDGRKNKQYAQHLCLLAKLFLDHKTLYFDTDPFLFYCMCEQDQRGYHLVGYFSKEKESAEDFNVACILTLPPYQRKGYGKLLIEFSYELSKVEAKTGTPEIPLSDLGLLSYRSYWSQTILEILLNLKPNENGDRPCITINEISELTSIKKEDVISTLQHLNLINYYKGQYIITLSEEQIQTQERGMAKRLVRIDPKCLHWQSKDWSKRGK-
>EOG091F017W|Biomphalaria_glabrata|JG02_Antaeolidiella_chromosoma|TRANSCRIPT
----------------------------------------------------------------------------------------------------------------------------------------------------------------------------------------------------------------------------------------------------AKCLYKHPPGNEIYRKTNISVFEIDGRKNKQYAQHLCLLAKLFLDHKTLYFDTDPFLFYCMCEQDARGYHLVGFFSKEKESAEDFNVACILTLPPYQRKGYGKLLIEFSYELSKVEGKTGSPEIPLSDLGLLSYRSYWSQTILEILLDLKPNENGDRPSITIQDISELTSIKRDDVISTLQHLNLINYYKGQYIITLSQEQIQTQERGMAKRPIRIDSKCLHWQPKDWSKRGK-
>EOG091F017W|Biomphalaria_glabrata|HW03_Berthella_plumula|TRANSCRIPT
----------------------------------------------------------------------------------------------------------------------------------------------------------------------------------------------------------------------------------------------------AKCLYKHPPGNEIYRNNNISVFEIDGRKNKQYAQHLCLLAKLFLDHKTLYFDTDPFLFYCICEQDNRGYHLVGFFSKEKESAEDFNVACILTLPPYQRKGYGKLLIEFSYELSKVEGKTGSPEKPLSDLGLLSYRSYWSQTILEILLDLKPNEAGERPCITINDISELTSIKKDDVISTLQHLNLINYYKGQYIITLSEEQIQTQELAMAKRLIRIDSKCLHWQPKDWSKRGK-
>EOG091F017W|Biomphalaria_glabrata|HW04_Calmella_cavolinii|TRANSCRIPT
----------------------------------------------------------------------------------------------------------------------------------------------------------------------------------------------------------------------------------------------------AKCLYKHPPGNEIYRKDKISVFEIDGRKNKQYAQHLCLLAKLFLDHKTLYFDTDPFLFYCLCEQDAQGYHLVGFFSKEKESAEDFNVACILTMPPYQRMGYGKVLIEFSYELSKVECKTGSPEKPLSDLGLLSYRSYWSQTILEILLELKPNESGERPCLTINEISELTSIKKDDVISTLQHLNLINYYKGQYIITLSDEQIQTQERAMAKRPIRIDPKCLHWQPKDWSKRGK-
>EOG091F017W|Lottia_gigantea|LotgiG177514
---------------------------------------------------------------MDVAKCELPKKDNKTPKKDPLNKM--------SNGSRSASPDREYLSDSQEN------------------------------------------VPKTPRQTGSMVAHHDDIVTRMKNIELIELGKWRIKPWYFSPYPQELTSAPLVFICEYCLKYLKSSKCLQRHL--------------AKCQLCHPPGNEIYRKSNISFFEIDGRKNKVYAQHLCLLAKLFLDHKTLYYDTDPFLFYVMCQSDSRGYHMVGFFSKEKESTEDYNVACILTLPPYQKMGYGKLLIEFSYQLSRVEGKTGSPEKPLSDLGLLSYRSYWSQTILEILLKMKPNESGERPCITINEISEITSIKKEDVISTLQHLNLINYYKGQYIITISCEQIDTHNRAMERRIIRIDPKCLHWQPKDWSKRGKW
>EOG091F017W|Crassostrea_gigas|CGI_10017098
MKG-TDSQPEIVEGCRLPVLLRNGDGWHMAEILGKKDLKGKNLYYIHYEDFNKRLDEWVTEERMDIAKLVQPSKEAKTPKKEGVKSG---------TESRPSSPEREVVSTP-------------NGSAAPTTGNKKFSSSSRKRKGADD--SENEDGSKKPRQTGSMVAHHDDIVTRMKNVEMIELGKYRIRPWYFSPYPQELTSLSIVYICEFCLKYVKSKKCLERHI--------------QKCLLRYPPGNEIYRKGNISFFEIDGRKNKAYAQNLCLLAKLFLDHKTLYYDTDPFLFYVMCEQDCKGYHIVGYFSKEKESTEDYNVACILTLPPFQKKGFGKLLIEFSYELSKCEGKTGSPEKPLSDLGLLSYRSYWSQTILEILITMTPSEGNDRPVITINDISEMTSIKKEDVISTLQHLNLINYYKGQYIITLSHEQIDTQNKAMEKRKVRIDPKCLHWQPKDWSKRGKW
>EOG091F017W|Biomphalaria_glabrata|NC06_Pleurobranchaea_californica|TRANSCRIPT
----AEGKNELIEGCHLPVLLPNGDGWHIAEILSIKEINGKNLYYIHYEDYNKRLDEWVPIERMDLSKLEQPKKDVKTPVKKEVPHP-RVTNG--GGGSRPCSPEREPVTTTYENGSMQSLGLSGSGAMKLHIGGGGGAFG-RKRKLDED--GDSQDTPSTPRQTGSMVAHHDDIVTRMKNVNLIEFGKWRIKPWYFSPYPQELTSLPILYICEYCLKYLKSAKCLERHL--------------------------------------------------------------------------------------------------------------------------------------------------------------------------------------------------------------------------------------------------------
