# Supplementary material for: Transcriptomics provides a robust framework for the relationships of the major clades of cladobranch sea slugs (Mollusca, Gastropoda, Heterobranchia), but fails to resolve the position of the enigmatic genus Embletonia
Source: BMC Ecol Evol. 2021 Dec 28;21:226. doi: 10.1186/s12862-021-01944-0 (PMC8895541; doi:10.1186/s12862-021-01944-0)
Supplement: Supplementary file 6 — Additional file 6. Archive S4: Unmasked multiple sequence alignments on amino acid level including Doris kerguelenensis and Calmella cavolini prior to the removal of outliers. [file 12862_2021_1944_MOESM6_ESM.zip › Archive_S4/Alignments/EOG091F00IA.aa.fasta]

>EOG091F00IA|Biomphalaria_glabrata|BGLTMP003615
MSADILRRNPQDDFELIQRVGSGTYGDVYKARDLNNGELAAIKVIKLEPG---DDFAVIQQEIIMMKDCKHPNIVAYFGSYLRREKLWIAMEYCGGGSMQDIYHVTG-PLSEPTIAF-----------------------GANILVTDEGDIKLADFGVSAQITATMCKRKSFIGTPYWMAPEVAAVERKGGYNQQCDIWAVGITAIEFAELQPPMFDLHPMR------------------------FEH---------------------------------------------------------------------------------------------------------------------------------------------------------------------------------------------------------------------------------------------------------------------------------------------------------------------------------------------------------------------------------------------------------------------------------------------------------------------------------------------------------------------------------------------------------------------------------------------------------------------------------------------------------------------
>EOG091F00IA|Lottia_gigantea|HW16_Hancockia_cfuncinata|TRANSCRIPT
MSADILRRNPQDDFELIQRIGSGTYGDVYKARDLNTGEYAGIKVIKLEPG---DDFAVIQQEIIMMKDCKHPNIVAYFGSYLRREKLWIAMEYCGGGSMQDIYHVTG-PLPELTIAFICRETLKGLNYLHRRGKMHRDIKGANILVTEEGDIKLADFGVSAQITATMSKRKSFIGTPYWMAPEVAAVERKGGYNQQCDIWAVGISAIEFAELQPPMFDLHPMRALFLMSKSGFKPPQLKDKNKWSPIFQHFVKVALTKNPKKRPSADKLMEHPFLQGD-LTRQLTKDLLEKSKNPTHT--Y--DLTGDD--E---PLQDAPRRIPSNKTSRQLANTNSIEIKVNVNLE-------------------------------------------------------------------------------------------------------------------------------------------------------------------------------------------------------------------------------------------------------------------------------------------------------------------------------------------------------------------------------------------------------------------------------------------------------------------------------------------------------------------------------------------------------------------
>EOG091F00IA|Lottia_gigantea|HW05_Caloria_elegans|TRANSCRIPT
MSADILRRNPQDDFELIQRIGSGTYGDVYKAKDLNTGELAGIKVIKLEPG---DDFAVIQQEIIMMKDCKHPNIVAYYGSYLRREKLWIAMEYCGGGSMQDIYHVTG-PLPEPTIAFICRETLKGLNYLHRRGKMHRDIKGANILVTDEGDIKLADFGVSAQITATMSKRKSFIGTPYWMAPEVAAVERKGGYNQQCDIWAVGITAIEFAELQPPMFDLHPMRALFLMSKSGFKPPQLKDKNKWSPVMQHFVKVALTKNPKKRPSADKLMEHPFLQSD-LSRRLTKELLEKSRNPSHT--YGGDLTEDE--DG--LLQDAPRRIPSNKTSRQMANSGSIEIKV------------------------------------------------------------------------------------------------------------------------------------------------------------------------------------------------------------------------------------------------------------------------------------------------------------------------------------------------------------------------------------------------------------------------------------------------------------------------------------------------------------------------------------------------------------------------
>EOG091F00IA|Lottia_gigantea|NC01_Armina_californica|TRANSCRIPT
MSADILRRNPQDDFELIQRIGSGTYGDVYKARDLNTGELAGIKVIKLEPG---DDFAVIQQEIIMMKDCKHANIVAYYGSYLRREKLWIAMEFCGGGSMQDIYHVTG-PLPELTIAFICRETLKGLNYLHRRGKMHRDIKGANILVTEEGDIKLADFGVSAQITATMSKRKSFIGTPYWMAPEVAAVERKGGYNQQCDIWAVGITAIEFAELQPPMFDLHPMRALFLMSKSGFKPPQLKDKNKWSPVFQHFVKVALTKNPKKRPPADKLMEHPFLQAD-LSRRLTKELLEKYRNPTHT--Y--DLTEDDHEDG--LLQNAPRRIPSNRTSRQIANTNSIEIKVNVKLD-----------------------SAEKK---------------------------------------------------------------------------------------------------------------------------------------------------------------------------------------------------------------------------------------------------------------------------------------------------------------------------------------------------------------------------------------------------------------------------------------------------------------------------------------------------------------------------------------
>EOG091F00IA|Lottia_gigantea|HW01_Armina_tigrina|TRANSCRIPT
MSADILRRNPQDDFELIQRIGSGTYGDVYKARDLNTGELAGIKVIKLEPG---DDFAVIQQEIIMMKDCKHPNIVAYYGSYLRREKLWIAMEFCGGGSMQDIYHVTG-PLPELTIAFICRETLKGLNYLHRRGKMHRDIKGANILVTEEGDIKLADFGVSAQITATMSKRKSFIGTPYWMAPE----------------------------------------------------------------------------------------------------------------------------------------------------------------------------------------------------------------------------------------------------------------------------------------------------------------------------------------------------------------------------------------------------------------------------------------------------------------------------------------------------------------------------------------------------------------------------------------------------------------------------------------------------------------------------------------------------------------------------------------
>EOG091F00IA|Lottia_gigantea|HW13_Favorinus_branchialis|TRANSCRIPT
MSADILRRNPQDDFELIQRIGSGTYGDVYKAKDLNTGEMAGIKVIKLEPG---DDFAVIQQEIIMMKDCKHPNIVAYYGSYLRREKLWIAMEYCGGGSMQDIYHVTG-PLPELTIAFICRETLKGLNYLHRRGKMHRDIKGANILVTDEGDIKLADFGVSAQITATMSKRKSFIGTPYWMAPEVAAVERKGGYNQQCDIWAVGITAIEFAELQPPMFDLHPMRALFLMSKSGFKPPQLKDKNKWSPVMQHFVKVALTKNPKKRPSADKLMEHPFLQSD-LSRRLTKELLEKSRNPTHT--YGGDLTEDE--DG--LLQDAPRRIPSNKTSRQMANTNSIEIKV------------------------------------------------------------------------------------------------------------------------------------------------------------------------------------------------------------------------------------------------------------------------------------------------------------------------------------------------------------------------------------------------------------------------------------------------------------------------------------------------------------------------------------------------------------------------
>EOG091F00IA|Lottia_gigantea|HW12_Facelina_rubrovittata|TRANSCRIPT
MSADILRRNPQDDFELIQRIGSGTYGDVYKAKDLNTGELAGIKVIKLEPG---DDFAVIQQEIIMMKDCKHPNIVAYYGSYLRREKLWIAMEYCGGGSMQDIYHVTG-PLPELTIAFICRETLKGLNYLHRRGKMHRDIKGANILVTDEGDIKLADFGVSAQITATMSKRKSFIGTPYWMAPEVAAVERKGGYNQQCDIWAVGITAIEFAELQPPMFDLHPMRALFLMSKSGFKPPQLKDKNKWSPVMQHFVKVALTKNPKKRPSADKLMEHPFLQSD-LSRRLTKELLEKSRNPTHT--YGGDLTEDE--DG--LLQDAPRRIPSNKTSRQMANTNSIEIKVNVSAERKGEK---------------------------------------------------------------------------------------------------------------------------------------------------------------------------SSQQ-------------------------------------------------------------------------------------------------------------------------------------------------------------------------------------------------------------------------------------------------------------------------------------------------------------------------------------------------------------------------------
>EOG091F00IA|Lottia_gigantea|NC05_Hermissenda_crassicornis|TRANSCRIPT
MSADILRRNPQDDFELIQRIGSGTYGDVYKAKDLNTGELAGIKVIKLEPG---DDFAVIQQEIIMMKDCKHANIVAYYGSYLRREKLWIAMEFCGGGSMQDIYHVTG-PLPEFTIAFICRETLKGLNYLHRRGKMHRDIKGANILVTDEGDIKLADFGVSAQITATMSKRKSFIGTPYWMAPEVAAVERKGGYNQQCDIWAVGITAIEFAELQPPMFDLHPMRALFLMSKSGFKPPQLKDKNKWSQVMQHFVKVALTKNPKKRPSADKLMEHPFLQSD-LSRRLTKELLEKSRNPTHN--FGGDLTEDE--DG--LLQDAPRRIPSNKTSRQLANTNSIEIKV------------------------------------------------------------------------------------------------------------------------------------------------------------------------------------------------------------------------------------------------------------------------------------------------------------------------------------------------------------------------------------------------------------------------------------------------------------------------------------------------------------------------------------------------------------------------
>EOG091F00IA|Lottia_gigantea|HW18_Janolus_cristatus|TRANSCRIPT
MSADILRRNPQDDFELIQRIGSGTYGDVYKAKDLNTGELAGIKVIKLEPG---DDFAVIQQEIIMMKDCKHPNIVAYFGSYLRREKLWIAMEFCGGGSLQDIYHVTG-PLPELTIAFICRETLKGLNYLHRRGKMHRDIKGANILVSDEGDIKLADFGVSAQITATMSKRKSFIGTPYWMAPEVAAVERKGGYNQQCDIWAVGITAIEFAELQPPMFDLHPMRALFLMSKSGFKPPQLKDKNKWSPMFQHFVKVALTKNPKKRPSADKLMEHPFLLTD-VSRRLTKELLEKSRNPTHT--F--DLTEDE--DG--LLQDAPRRIPSNKTSRQLANTNSIEIKVNVNLD-----------------------PAEEE---------------------------------------------------------------------------------------------------------------------------------------------------------------------------------------------------------------------------------------------------------------------------------------------------------------------------------------------------------------------------------------------------------------------------------------------------------------------------------------------------------------------------------------
>EOG091F00IA|Lottia_gigantea|HW11_Eubranchus_exiguus|TRANSCRIPT
MSADILRRNPQDDFELIQRIGSGTYGDVYKAKDLNTGQFAGIKVIKLEPG---DDFAVIQQEIIMMKDCKDPNIVAYYGSYLRREKLWIAMEYCGGGSMQDIYHVTG-PLPENTIAFICRETLKGLNYLHRRGKMHRDIKGANILVTDEGDIKLADFGVSAQITATMSKRKSFIGTPYWMAPEVAAVERKGGYNQQCDIWAVGITSIEFAELQPPMFDLHPMRALFLMSKSGFKPPQLKDKNKWSPVFQHFVKVALTKNPKKRPSADKLMEHPFLQGD-LSRRLTKELLEKSRNPTHT--Y--DLTEDE--DG--LLQDAPRRIPSNRSNRQQANTNSIEIKGNSLLE-----------------------SVEEELTQR------------------PTLQLNIGSPPPVPPPKPPRTLDRLHLKESHEDDN---------------GLPPTLPPKRSPPSHH--PASPPHL--------NGVSQSHSTQNGEHHHSKPDRPDEPPPAIPPRRRVKKDEN-NASSHQRPLSNGLPPTPQVHMGACFSKVFNGCPLHINCTASWVHPESRDQFIFLGANEGLYTLNLNEIHEASIELVHARRCIWLYTIKDILMSLSGKT-PTL----------------------------YRRMQPTVKVPDTRGCMRCCVGRNPYNGYRYLCGSTNNAVILMQWYEPLNKFMLLKTFETEQMPYHLDVFEMFISPELEYPLICYGVRKG-PDRNHVSFDIINLNTATSWFTDVE-TSQGELLPVVNVTHLEKDTVLICFERYVKVVSLSGRLKSSRRQQAELHFDCCVDSLVVLQDSVLAFHRHGMQGRNFLANEVTQEICDKSRVFRLLGSDRVICLESRPTDDSNANCNLYILAGHENTY
>EOG091F00IA|Lottia_gigantea|HW04_Calmella_cavolinii|TRANSCRIPT
---DISRRDPQDDFELIQRVGSGTYGDVYKARDLNTGELAGIKVIKLEPG---DDFAVIQQEIIMMKGCKHPNIVAYFGSYLRREKLWIAMEYCGGGSMQDIYHVTG-PLPEPTIAFVCRETLKGLNYLHRRGKMHRDIKGANILVTDEGDIKLADFGVSAQITATMCKRKSFIGTPYWMAPEVAAVERKGGYNQQCDIWAVGITAIEFAELQPPMFDLHPMRALLLMSKSGFKPPQLKDKNKWSPVFQSFIKVALTKNPKKRPSADRLIEHTFLLGD-LSRRLTKEMLEKSRNPAHA--F--EFTEDE--DGEPSLKDAPRRIPSNKTARQMEEADIIKLPV------------------------------------------------------------------------------------------------------------------------------------------------------------------------------------------------------------------------------------------------------------------------------------------------------------------------------------------------------------------------------------------------------------------------------------------------------------------------------------------------------------------------------------------------------------------------
>EOG091F00IA|Lottia_gigantea|LotgiG178509
MSAEILRRNPQDDFELIQRVGSGTYGDVYKAKDLSSGELAAIKVIKLEPG---DDFAVIQQEIIMMKDCKNENIVAYYGSYLRRDKLWIAMEYCGGGSMQDIYHITG-PLQEPQIAFLCRETLKGLLYLHRKGKMHRDIKGANILLTDEGDVKLADFGVSAQITATMCKRKSFIGTPYWMAPEVAAVERKGGYNQQCDIWAVGITAIEFAELQPPMFDLHPMRALFLMSKSGFKPPQLKDKNKWSPMLQHFVKVALTKNPKKRPSADKLLEHPFLQAE-LSRRLTKDLLEKSRNPTQQ--Y--EILEAD-DEG--QLQDVPRRIPSGKSARQSQATNSIELTVISLLE-----------------------SVDEELLQR------------------STLQVI----PPPTPPKPTSFSSPLDGKEKHETET---------------NRMLTLTPNSTLPTHFPEDDEPPELPPKRQHQNGSVKPEL--------NGGSPQ-KEEPPELPPRRRVKKDTS-V----PRPVSNGLPPTPKVHMGACFSKVFNGCPIHINCTASWVHPDTRDQRILIGANEGLYTLNLNEIHESSIELLHARRCTWLYVIKDVLMSISGKFLPSF----------------------------YKKLQLTTKVPDTRGCMKCCVGRNPYNGYRYLCGSLPTGIILMQWYEPLNKFMLLKTFDIDCIPLQLDVFEMFISPELEYPMVCLGVRKG-TDRNHVKFDIINLNSTSSWFTDIE-SFSGEKLPVVNVTQVEKDTVVICYDKYVKVVNMGGKMKSSKRQQAELHVDFPVESLVCLQDSVLAFHKHGMQGRSFKANEVTQEICDKSRIFRLLGSDRVIVLESRPTNDPSSNSNLYVLAGHENTY
>EOG091F00IA|Lottia_gigantea|NC04_Fiona_pinnata|TRANSCRIPT
--------------------------------------------------------------------------------------------------------------------------------------------------------KLADFGVSAQITATMSKRKSFIGTPYWMAPEVAAVERKGGYNQQCDIWAVGITAIEFAELQPPMFDLHPMRALFLMSKSGFKPPQLKDKNKWSPIIQHFVKVALTKNPKKRPSADKLMEHPFLQGD-LSRRLTKELLERSRNPTSH--T--EELTED-EDG--LLQDAPRRIPSDRSNRQVANTNSLEIKVNLKLD-----------------------SAEEE---------------------------------------------------------------------------------------------------------------------------------------------------------------------------------------------------------------------------------------------------------------------------------------------------------------------------------------------------------------------------------------------------------------------------------------------------------------------------------------------------------------------------------------
>EOG091F00IA|Lottia_gigantea|HW10_Embletonia_pulchra|TRANSCRIPT
-----------------------------------------------------------------------------------------------------------------------------------------------------------------------------------------------------------------------------------------------------------------------------------------------------------------------------------------------------------------------------------------------------------------------------------------------------------------------------------------------------------------------------------------------------GLPPTPQVHMGACFSKVFNGCPLHINCTASWVHPETRDQFIFLGANEGLYTLNLNEIHEASIELVHARRCIWLYTIKDILMSLSGKT-PTL----------------------------YRRLQPTVKVPDTRGCIRCCVGRNPYNGYRYLCGSTHNAVILMQWYEPLNKFMLLKTFETEQMPHQLDVFEMFISPELEYPLICYGVRKG-HDRNHVKFDVINLNSTTSWFTDME-SAHGELLPVVNVTHLEKDTVLICYEKYVKVVSMSGKLKSSRRQQAELHFDCAVDSLVVLQDSVLAFHRHGMQGRNFLANEVTQEICDKTRVFRLLGSDRVICLESRPTNDTSANSNLYVLAGHENTY
>EOG091F00IA|Lottia_gigantea|HW02_Berghia_verrucicornis|TRANSCRIPT
---------------------------------------------------------------------------------------------------------------------------------------------------------------------------------------------------------------------------------------------------------------------------------------------------------------------------------------------------------------------------------------------------------------------------------------------------------------------------------------------------------------------------------------------------------TPQVHMGACFSKVFNGCPLHINCTASWVHPETRDQYIFLGANEGLYTLNLNEIHEASIELVHARRCIWLYTIKDILMSLSGKT-PTL----------------------------YRRLQPTVKVPDTRGCGRCCVGRNPYNGYRYLCGATTNAVILMQWYEPLNKFMLLKTFETEQMPQQLDVFEMFISPELEYPLICYGVRKG-QDRNHVKFDIINLNSATSWFTDIE-SCSGDLLPVVNVTHLEKDTVLICYEKYVKVVSMSGRLKSSRRQQAELHFDCMVDSLVVLQDSVLAFHKHGMQGRNFLANEVTQEICDKTRVFRLLGSDRVICLESRPTDDTNANSNLYVLAGHENT-
>EOG091F00IA|Lottia_gigantea|JG03_Austraeolis_stearnsi|TRANSCRIPT
------------------------------------------------------------------------------------------------------------------------------------------------------------------------------------------------------------------------------------------------------------------------------------------------------------------------------------------------------------------------------------------------------------------------------------------------------------------------------------------------------------------------------------------------------------------------------------------------------------------------------------------------------------------------------------------------------------------AVILMQWYEPLNKFMLLKTFETEQMPQQLDVFEMFISPELEYPLICYGVRKG-QDRNHVKFDIINLNSTTSWFTDME-FSSGDLLPVVNVTHLEKDTVLICYEKYVKVVSMSGRLKSSRRQQAELHFDCLVDSLVVLQDSVLAFHKHGMQGRNFLANEVTQEICDKTRIFRLLGSDRVICLESRPTNDTSANSNLYVLAGHENT-
>EOG091F00IA|Lottia_gigantea|JG28_Scyllaea_fulva|TRANSCRIPT
-------------------------------------------------------------------------------------------------------------------------------------------------------------------------------------------------------------------------------------------------------------------------------------------------------------------------------------------------------------------------------------------------------------------------------------------------------------------------------------------------------------------ASE-KDPPPAIPPRRKVKK-ED-SASSQQRPVSNGLPPTPQVHMGACFSKVFNGCPLHINCTASWVHPDTRDQYIFLGANEGLYTLNLNEIHEASLELVHARRCIWLYAIKDILMSLSGKT-PTL----------------------------YRRLQPTIKVPDTRGCLRCCVGRNPYNGYRYLCGATNNAVILMQWYEPLNKFMLLKTFETEQMPHHLGVFEMFICPELEYPLICYGVRKG-HDRNHVKFDVINLNSTTSWFTDIE-SSRGELLPVVNVTHLEKDTVLICYDKYVKVVSMSGKLKSSRRQQAELHFDRPVDSLVVLQDSVLAFHKHGMQGRNFLANEVTQEICDKTRVFRLLGSDRVICLESRPTNDTSANSNLYVLAGHENT-
>EOG091F00IA|Lottia_gigantea|NC02_Bathydoris_clavigera|TRANSCRIPT
------------------------------------------------------------------------------------------------------------------------------------------------------------------------------------------------------------------------------------------------------------------------------------------------------------------------------------------------------------------------------------------------------------------------------------------------------------------------------------------------------------------------------PPRRKVKKEDN-APSSHQRPVSNGLPPTPQVHMGACFSKVFNGCPLHINCTASWVHPDTRDQYIFLGANEGLYTLNLNEIHEASIELVHARRCIWLYCIKDILMSLSGKT-PTL----------------------------YRRLQPTVKVPDTRGCSRCCVGRNPYNGYRYLCGASNSGVILMQWYEPLNKFMLLKTFE----------------------------------------------------------------------------------------------------------------------------------------------------------------------------------------
>EOG091F00IA|Lottia_gigantea|HW19_Polycera_quadrilineata|TRANSCRIPT
EEVQ--------------------------------------------------------------------------------------------------------------------------------------------------------------------------------------------------------------------------------------------------------------------------------------------------------------------------------------------------------------------------------------------------------------------------------------------------------------PPALPPKRGNPSA------------------NGIL-LH-AENGESPETK-TS-EVPRPTVPPRRKVKKEES-VPSSHQRPLSNGLPPTPQVHMGACFSKVFNGCPLHINCTASWVHPDSRDQYIFLGADEGLYTLNLNEIHEASLELVHARRCTWLYAIKDVLMSLSGKT-PTL----------------------------YRRLQPTVKVPDTRGCSRCCVGRNPYNGYRYLCGALSHGVILMQWYEPLNKFMLLKTFETEQMPAQLNVFEMFISPELEYPMICYGVRKG-YDRNHVKFDIINLNSMTSWFADLDNPNVGEQLPVVNVTHLEKDTVLICYDKYVKVVSLSGRLKSSRRQQAELHFDCSVDSAVVLQDSVLAFHHHGMQGRSFLANEVTQEICDKTRIFRLLGSDRVIFLESRPTNDLSANSNLYVLAGHENT-
>EOG091F00IA|Crassostrea_gigas|JG25_Palisa_papillata|TRANSCRIPT
------------------------------------------------------------------------------------------------------------------------------------------------------------------------------------------------------------------------------------------------------------------------------------------------------------------------------------------------------------------------------------------------------------------------------------------------------------------------------------------------------------------------------PPRRRVKKEDSSNSSSHQRPVSNGLPPTPQVHMGACFSKVFNGCPLHINCTASWVHPETRDQFIFLGANEGLYTLNLNEIHEASIELVHARRCIWLYTIKDILMSLSGKT-PTLYRHDLLMLQQRQTSRFSLPMNKIPEKLVPRRLQPTVKVPDTRGCVRCCVGRNPYNGYRYLCGSTNNAVILMQWYEPLNKFMLLKTFETEQMPQQLDVFEMFISPELEYPLI----------------------------------------------------------------------------------------------------------------------------------------------------------------
>EOG091F00IA|Crassostrea_gigas|NC07_Tritonia_diomedea|TRANSCRIPT
A-----------------------------------------------------------------------------------------------------------------------------------------------------------------------------------------------------------------------------------------------------------------------------------------------------------------------------------------------------------------------------------------------------------------------------------------------------------------PPALPPKKSPSS------ASPHL--------NGIF-SHSAENGDSPDNKAGR-DEPPPVIPPRRRLKKEDS-NMSSHQRPVSNGLPPTPQVHMGACFSKVFNGCPLHINCTASWVHPESRDQFIFLGANEGLYTLNLNEIHEASIELVHARRCIWLYTIKDILMSLSGKT-PTLYRHDLLMLQQRQSSRFSLPMNKIPEKLVPRRLQPTLKVPDTRGCIQCCVGRNPYNGYRYLCGATNNTVILMQWYEPLNKFMLLKTFETEQMPHQLDVFEMFISPELEYPLICYGVRKG-HDRNHVKFDIINLNSTTSWFTDME-TSHGELLPVVNVTHLEKDTILICYEKYVKVVNMSGKLKSSRRQQAELHFDCAVDSLVVLQDSVLAFHKHGMQGRNFLANEVTQEICDKTRVFRLL--------------------------------
>EOG091F00IA|Crassostrea_gigas|HW17_Hermissenda_crassicornis|TRANSCRIPT
GV-------------------------------------------------------------------------------------------------------------------------------------------------------------------------------------------------------------------------------------------------------------------------------------------------------------------------------------------------------------------------------------------------------------------------------------------------------------------------------------------------------------GGGGGGG-EEPPPAIPPRRRVKKEDS-SASSHSRPVSNGLPPTPQVHMGACFSKVFNGCPLHINCTASWVHPETRDQFIFLGANEGLYTLNLNEIHEASIELVHARRCIWLYTIKDILMSSSGKT-PTLYRHDLLMLQQRQTSKFSLPMNKIPEKLVPRRLQPTVKVPDTRGCVRCCVGRNPYNGYRYLCGATTNAVILMQWYEPLNKFMLLKTFETDQMPQHLNVFEMFISPELEYPLICYGVRKG-QDRNHVKFDIINLNSTTSWFTDVE-TYSGELLPVVNVTHLEKDTVLLCYEKYVKVVSMSGRLKSSRRQQAELHFDCLVDSLVVLQDSVLAFHKHGMQGRNFLANEVTQEICDKTRVFRLL--------------------------------
>EOG091F00IA|Lottia_gigantea|HW07_Cuthona_caerulea|TRANSCRIPT
-------------------------------------------------------------------------------------------------------------------------------------------------------------------------------------------------------------------------------------------------------------------------------------------------------------------------------------------------------------------------------------------------------------------------------------------------------------------------------------------------------------------SNE-AAEPPAIPPRRRVKKEDS-NVSSHQRPMSNGLPPTPQVHMGACFSKVFNGCPLHINCTASWVHPETRDQFIFLGANEGLYTLNLNEIHEASIELVHARRCIWLYTIKDILMSLSGK------------------------------------------------------------------------------------------------------------------------------------------------------------------------------------------------------------------------------------------------------------------------------------
>EOG091F00IA|Lottia_gigantea|NC08_Tritonia_hamnerorum|TRANSCRIPT
---------------------------------------------------------------------------------------------------------------------------------------------------------------------------------------------------------------------------------------------------------------------------------------------------------------------------------------------------------------------------------------------------------------------------------------------------------------------------------------------------------------------R-DDPPPAIPPRRRLKKEDS-NMSSQQRPVSNGLPPTPQVHMGACFSKVFNGCPLHINCTASWVHPATRDQFIFLGANEGLYTLNLNEIHEASIELVHARRCIWLYTIKDVLMSLSGKT-PTLYR----------------------------RLQPTLKVPDTRGCIQCCVGRNPYNGYRYLCGATSNAVILMQWYEPLNKFMLLKTFETEQMPHQLDVFEMFISPELEYPLICYGVRKG-QDRNHVKFDIINLNSTTSWFTDME-SSHGELLPVVNVTHLEKDTILICYEKYVKVVNMAGKLKSSRRQQAELHFDCAVDSLVVLQDSVLAFHKHGMQGRNFLANEVTQEICDKTRVFRLLGSDRVICLESRPTN------------------
>EOG091F00IA|Lottia_gigantea|NC06_Pleurobranchaea_californica|TRANSCRIPT
------------------------------------------------PG---DDFAVIQQEIIMMKDCKHPNIVAYFGSYLRREKLWIAMEYCGGGSMQDIYHVTG-PLPEQTIAFICRETLKGLYYLHRRGKMHRDIKGANILVTDEGDIKLADFGVSAQITATMCKRKSFIGTPYWMAPEVAAVERKGGYNQQCDIWAVGITAIEFAELQPPMF--------------------------------------------------------------------------------------------------------------------------------------------------------------------------------------------------------------------------------------------------------------------------------------------------PAVPPRRRVKKDEN-VQSSQPRPVSNGLPPTPQVHMGACFSKVFNGCPLHINCTASWVHPDTRDQLIFIGANEGLYTLNLNEIHEASMELVHARRCVWLYAIKDILMSLSGKT-PTLYR----------------------------RLQPTVKVPDTRGCFRCCVGRNPYNGYRYLCGASPTGVILMQWYEPLNKFMLLKTFETEQVPPKLNVFEMFISPELEYPMVCYGVLKG-HDRN-VKFDIINLNSMTSWFTDIEPTAAGQMLPVVNVTHLEKDTVLICYDKFVKVVSLSGRLKSSRRQQAELHFDCIVDSLVVLQDSVLAFHKHGMQGRNFKANEVTQEICDKTRIFRLLGSDRVIFLESRPSNDPTSNSNLYVLAGHENT-
>EOG091F00IA|Lottia_gigantea|JG23_Melibe_leonina|TRANSCRIPT
-------RNPQDDFELILRIGSGTYGDVYKARDLNTGEYAGIKVIKLEPG---DDFAVIQQEIIMMKDCKHPNIVAYYGSYLRREKLWIAMEFCGGGSMQDIYHVT-----------------------------------------------------------------------------------------------------------------------------------------------------------------------------------------------------------------------------------------------------------------------------------------------------------------------------------------------------------------------------------------------------------E-KEPPPAIPPRRRAKKEES-TVSSHQRPVSNGLPPTPQVHMGACFSKVFNGCPIHINCTASWVHPETRDQYIFLGANEGLYTLNLNEIHEASLELVHARRCIWLYAIKDILMSLSGKT-PTLYR----------------------------RLQPTIKVPDTRGCLRCCVGRNPYNGYRYLCGATSNTVILMQWYEPLNKFMLLKTFETEQMPCQLDVFE----------------------------------------------------------------------------------------------------------------------------------------------------------------------------
>EOG091F00IA|Lottia_gigantea|JG20_Learchis_evelinae|TRANSCRIPT
-----------------------------------------------------------------------------------------------------------------------------------------------------------------------------------------AVERKGGYNQQCDIWAVGITAIEFAELQPPMFDLHPMRALFLMSKSGFKPPQLKDKNKWSAVMQHFVKVALTKNPKKRPPADKLMEHPFLQSD-LSRRLTKDLLEKSRNPTHT--YGGDLTEDE--DG--LLQDAPRRI---------------------------------------------------------------------------------------------------------------------------------------------------------------------------------------------------------------------------------------------------------------------------------------------------------------------------------------------PSNKTSDTRGCIRCCVGRNPYNGYRYLCGSTTSAVILMQWYEPLNKFMLLKTFETEQMPQQLDVFEMFISPELEYPLICYGVRKG-LDRNHVKFDIINLNSTTSWFTDME-SSCGDLLPVVNVTHLEKDTVLICYEKYVKVVSMSGRLKSSRRQQAELHFDCQVDSLVVLQDSVLAFHKHGMQGRNFLANEVTQEICDKTRVF-----------------------------------
>EOG091F00IA|Lottia_gigantea|HW09_Doto_sp|TRANSCRIPT
---------------------------------------------------------------------------------------------------------------------------------------------------------------------------------------------------------------------------------------------------------------------------------------------------------------------------------------------------------------------------------------------------------------------------------------------------------------------------------------------------------------------------------------------------------------------------------------------------------------------------------------------------------------------------------------------RCCVGRNPYNGYRYLCGASQTSVILMQWYEPLNKFMLLKTFETETMPPRLDVFEMFISPELEYPLLCYGVRQG-SEKNQVQFDVINLNSSTSWFADLE-SDKGMLLPVVNVTHIEKDTVLICYDRYVKVVSMSGKLKSSRRQQAELHFDCPVSALVVLQDSVLAFHKHGMQGRNFLANEVTQEICDKTRVFRLLGSDRVICLESRPTNETGANSNLYVLAGHENT-
>EOG091F00IA|Crassostrea_gigas|CGI_10019662
------------------------------ARNFSTGELAAIKVIKLEPG---DDFAIIQQEIVMMKDCKHSNIVAYFGSYLRRDKLWIAMEYCGGGSMQDIYHITG-PLTEPQIGFICRETLKGLMYLHNRGKMHRDIKGANILLTDEGDIKLADFGVSAQITQTMCKRKSFIGTPYWMAPEVAAVERKGGYNQQCDIWAVGITAIEFAELQPPMFDLHPMRALFLMSKSGFKPPQLKDKNKWSQVFQHFIKVALTKNPKKRPTADKLLEHPFVLSDHLSRNSTRELLDRVHNPTSPGDF--DLQEDD--DG--VLQNVPRRISSQNSSQSSAARNSLEFQVNIPTEHDGDFKTAHSYLDDPVSEMGLLDSVNEELIQRGHENQMSVPAEDIPLSEQSTLQIK----PPPRLPKP---LPQLPKDDKPEDDGSPRFDDHGPDLDAILDRELTLVPGARPPKEA--DDKPPELPPKLSKRQNGVLDL-----GTGAGGGGAT-EEPPPAVPRRKD--R-AS-NMNKADRPVSNGLPPTPKVHMGACFSKVFNGCPLQINCTASWVHPDTRDQHILIGANEGLYTLNLNEIHESSLELLHARRCIWVYVIKDVLMTLSGKT-TCLFRHDLKMLHSKQANRLSLPMNKIPEKLIPRKFNHTTKVPDTKGCTQCCVGRNPYNGYRYLCGALPHGIILMQWYDPLNKFMLLKTFDWDSIPLQPSVFEMFISPELEYPMVCMGVRQSSTEMNQLKFDIINLNSSSLWFTE-Q-NDNDQLLPVVNVTQLEKDTILVCYDNFVRVVNLRGKLKSSRKQSSELHFDFKVESLVCLQDSVLAFHKHGMQGRSFKANEVTQEICDRTRNFRVI------LLESRPSDSPSVESNLYVLAGHENNF
>EOG091F00IA|Lottia_gigantea|HW20_Spurilla_neapolitana|TRANSCRIPT
-----------------------------------------------------------------------------------------------------------------------------------------------------------------------------VGTPYWMAPEVVTRK---QYGPKVDVWSLGIMAIEMIEGEPPYLNENPLRALYLIATNG--KPEIRERDKLSPIFQDFLDQCLETNVDKRPSAYELLRHSFLK--------------------------------------------------------------------------------------------------------------------------------------------------------------------------------------------------------------------------------------------------------------------------------------------------------------------------------------------------------------------------------------------------------------------------------ILMQWYEPLNKFMLLKTLETEQMPQHLDVFEMFISPELEYPLICYGVRKG-QDRNHVKFDIINLNSTTSWFTDVE-TCPGELLPVVNVTHLEKDTVLICYEKYVKVVSMSGRLKSSRRQQAELHFDCMVDSLVVLQDSVLAFHKHGMQGRNFLANEVTQEICDKTRVFRLLGSDRVICLESRPTDDTSANSNLYVLAG-----
>EOG091F00IA|Lottia_gigantea|HW21_Tritonia_manicata|TRANSCRIPT
--AEISRDNPTKVFDLIQKIGSGTYGDVYKARVVSTGELAAVKIVKIEPG---DDFDLIQQEIALMQDCQHDNIVRCIGSYLRKQKLWIAMDFCSGGSLQDIYNVTG-PLAEKQIAYMCCETLKGLNYLHKKNLIHRDIKGANILLTHMGDVKLGDFGISAQITASIAKRKSFIGTPYWMAPEVAAVERTGGYDQKCDVWAVGITAIELAELQPPLFELHPMRALHLISKKGYSSPTLKTKSKWTDEMHHFIKMSLQKNPKKRPPAEKLLTHPFCCQN-LTRKQGKNLLDLYTSMKEE--K--SLYQNGEE--------------------------------------------------------------------------------------------------------------------------------------------------------------------------------------------------------------------------------------------------------------------------------------------------------------------------------------------------------------------------------------------------------------------------------------------------------------------------------------------------------------------------------------------------------------------------------------------------------
>EOG091F00IA|Lottia_gigantea|HW15_Flabellina_babai|TRANSCRIPT
-------------FELIQRIGSGTYGDVYKARDLNTGELAGIKVIKLEPG---DDFAVIQQEIIMMKDCKHHNIVAYYGSYLRREKLWIAMEYCGGGSMQDIYHVTG-PLPEITIAFICRETI------------HRDIKSDSILLSHDGKVKLSDFGFCAQVTPELQKRKSLVGTPYWMAPEVISRL---PYGPEVDIWSLGIMVIEMIEGEPPFFNEPPLQAMRRIRDM--RPPKLKNTHKVSPRLQGFLERMLVRDANERATAAELMQHPFLR-------------------------------------------------------------------------------------------------------------------------------------------------------------------------------------------------------------------------------------------------------------------------------------------------------------------------------------------------------------------------------------------------------------------------------------------------------------------------------------------------------------------------------------------------------------------------------------------------------------------------------------------
>EOG091F00IA|Lottia_gigantea|JG27_Phidiana_lynceus|TRANSCRIPT
------------------------FGAVYFARNIATKEVVAIKKMSYNGKGSTDKWQDIIKEVKFLQQLKHKNAIDYKGCYIKEHTAWLVMEYCLGSA-SDIIEVHKKPLKEVEISAICQDALDGLTYLHDMGKIHRDVKAGNILLTENGTVKLADFGSASF----ICPANSFVGTPYWMAPEVILAMDEGQYDGKADVWSLGITCIEMAERKPPLFNMNAMSALYHIAQN--HSPSLSGGD-WSDEFRNFVDACLSKSPRDRPSASDLLSHPFVRKTRR-----------------------------------------------------------------------------------------------------------------------------------------------------------------------------------------------------------------------------------------------------------------------------------------------------------------------------------------SDVILELIHRT-KTAVK----------------------------QLDNLQ-------------------------------------------------------------------------------------------------------------------------------------------------------------------------------------------------------------------------------------------
