# Supplementary material for: Transcriptomics provides a robust framework for the relationships of the major clades of cladobranch sea slugs (Mollusca, Gastropoda, Heterobranchia), but fails to resolve the position of the enigmatic genus Embletonia
Source: BMC Ecol Evol. 2021 Dec 28;21:226. doi: 10.1186/s12862-021-01944-0 (PMC8895541; doi:10.1186/s12862-021-01944-0)
Supplement: Supplementary file 6 — Additional file 6. Archive S4: Unmasked multiple sequence alignments on amino acid level including Doris kerguelenensis and Calmella cavolini prior to the removal of outliers. [file 12862_2021_1944_MOESM6_ESM.zip › Archive_S4/Alignments/EOG091F03K8.aa.fasta]

>EOG091F03K8|Biomphalaria_glabrata|BGLTMP004649
--------------NGELFTLTYGALVAQLIKDYENDEQVNKQLDKMGYNMGVRLIEDFLARANMGRCNDFRETADVIAKVAFKMYLGLTPVVSNWSAAGDEFSLLLESNPLTEFVELPSGH-NNLNYSNLMCGVLRGALEMVQMDVDVRFVQDTLKGDNITEIRLKFNKRLEDAVPVGED
>EOG091F03K8|Biomphalaria_glabrata|NC02_Bathydoris_clavigera|TRANSCRIPT
--------------NGELFTLTYGALVAQLIKDYENDEQVNKQLDRMGYSMGVRLIEDFLARANTGRCSDFRETADIIAKVAFKMYLGLTPVVSNWSAAGDEFSLLLESNPLTEFVELPPGH-ANLNYSNLICGVLRGALEMIQMDVDVSFVQDTLKGDNVTEIRLKFIKRLEDAVPVGED
>EOG091F03K8|Biomphalaria_glabrata|HW19_Polycera_quadrilineata|TRANSCRIPT
--------------NGELFTLTYGALVAQLLKDYENDEQVNKQLDRMGYSMGVRLIEDFLARANQGRCNDFRETADIIAKVAFKMYLGLTPVVSNWSAAGDEFSLLLESNPLTEFVELPPGH-SNLNYSNLMCGVLRGALEMVQMDVDVRFVQDTLKGDNITEIRLKFIKRLEDAIPVGE-
>EOG091F03K8|Biomphalaria_glabrata|HW04_Calmella_cavolinii|TRANSCRIPT
--------------NGELFTLTYGALVAQLIKDYENDEQVNKQLDKMGYNMGVRLIEDFLARANTGRCNDFRETADVIAKVAFKMYLGLTPVVSNWSTTGDEFSLLLESNPLTEFVELPPGH-SNLNYSNLLCGALRGALEMVQMDVDVRFVQDTLKGDNITEIRLKFIKRLEDAVPVGE-
>EOG091F03K8|Biomphalaria_glabrata|NC06_Pleurobranchaea_californica|TRANSCRIPT
--------------NGELFTLTYGALVAHLIKDYENDEQVNKQLDKMGYNMGVRLIEDFLARSNTSRCSDFRETADVIAKVAFKMYLGLTPAVSNWSASGDEFSLLLESNPLTEFVELPPGH-SNLNYSNLMCGILRGSLEMVQMDVDVKFVQDTLKGDSITEIRLKFIKRLDDAVPVGE-
>EOG091F03K8|Biomphalaria_glabrata|HW03_Berthella_plumula|TRANSCRIPT
--------------NGELFTLTYGALVAHLIKDYENDEQVNRQLDKMGYNMGVRLIEDFLARANTARCSDFRETADVIAKVAFKMYLGLTPAVSNWSPSGDEFSLLLESNPLTEFVELPPGH-SGLNYSNLMCGILRGALEMVQMDVDVKFVQDTLKGDSITEIRLKFIKRLEDAVPVGE-
>EOG091F03K8|Biomphalaria_glabrata|NC03_Doris_kerguelenensis|TRANSCRIPT
----------------------------------------------------------------------------VIAKVAFKMYLSMTPVISNWSAAGDEFSLMLENNPLTEFVELPPGH-SNLNYSNILCGVLKGALEMVQMDVDVRFVQDSLKGDNLTEIRLKFIKRLEDAVPAGE-
>EOG091F03K8|Biomphalaria_glabrata|HW09_Doto_sp|TRANSCRIPT
--------------NGELFTLTYGALVAQLIKDYEDDEQVNKQLDRMGYNMGVRLIEDFLARFNIGRCSDFRETADVIAKNAFKTYLGLTPVVSNWSPAGDEFSLMLESNPLTEFVELPPGH-PNLNYSNLLCGVLRGALEMVQMDVDVRFVQDALKGDSVTEIRLKFVKRLEDAVPAGE-
>EOG091F03K8|Biomphalaria_glabrata|JG13_Doto_lancei|TRANSCRIPT
--------------NGELFTLTYGALVAQLIKDYEDDEQVNKQLDRMGYNMGVRLIEDFLARFNIGRCSDFRETADVIAKNAFKTYLGLTPVVSNWSPAGDEFSLMLESNPLTEFVELPPGH-SNLNYSNLLCGVLRGALEMVQMDVDVRFVQDALKGDSVTEIRLKFVKRLEDAVPAGED
>EOG091F03K8|Biomphalaria_glabrata|JG23_Melibe_leonina|TRANSCRIPT
--------------NGELFTLTYGALVAQLIKDYEDDEQVNKQLDRMGYNMGVRLIEDFLARFNIGRCADFRETADIIAKNAFKTYLGLTPVVSNWSPAGDEFSLMLESNPLTEFVELPPGH-SNLDYSNLLCGVLRGALEMVQMDVDVRFVQDALKGDNITEIRLKFIKRLEDAVPAGE-
>EOG091F03K8|Biomphalaria_glabrata|NC08_Tritonia_hamnerorum|TRANSCRIPT
--------------NGELFTLTYGALVAQLIKDYENDEQVNKQLDKMGYNMGVRLIEDFLARFNIGRCSDFRETADTIAKHAFKTYLGLTPVISNWSPAGDEFSLMLESNPLTEFVELPPGH-SNLNYSNILCGVLRGALEMVQMDVDVRFVQDALKGDNVTEIRLKFIKKLEDAVPAGED
>EOG091F03K8|Biomphalaria_glabrata|NC01_Armina_californica|TRANSCRIPT
--------------NGELFTLTYGALVAQLIKDYENDEQVNKQLDRMGYNMGVRLIEDFLARFNIGRCSDFRETADTIAKHAFKTYLGLTPVISNWSPAGDEFSLMLESNPLTEFVELPPGH-SNLNYSNLLCGVLRGALEMVQMDVDVRFVQDALKGDNITEIRLKFIKKLEDAVPAGED
>EOG091F03K8|Biomphalaria_glabrata|HW01_Armina_tigrina|TRANSCRIPT
--------------NGELFTLTYGALVAQLIKDYENDEQVNKQLDRMGYNMGVRLIEDFLARFNIGRCSDFRETADTIAKHAFKTYLGLTPVISNWSPAGDEFSLMLESNPLTEFVELPPGH-SNLNYSNLLCGVLRGALEMVQMDVDVRFVQDALKGDNITEIRLKFIKKLEDAVPAGED
>EOG091F03K8|Biomphalaria_glabrata|JG30_Tritonia_festiva|TRANSCRIPT
--------------NGELFTLTYGALVAQLIKDYENDEQVNKQLDRMGYNMGVRLIEDFLARFSIGRCSDFRETADTIAKHAFKTYLGLTPVISNWSPAGDEFSLMLESNPLTEFVELPPGH-SNLNYSNILCGVLRGALEMVQMDVDVRFVQDALKGDNVTEIRLKFIKKLEDAVPAGE-
>EOG091F03K8|Biomphalaria_glabrata|NC07_Tritonia_diomedea|TRANSCRIPT
--------------NGELFTLTYGALVAQLIKDYENDEQVNKQLDRMGYNMGVRLIEDFLARFSIGRCSDFRETADTIAKHAFKTYLGLTPVISNWSPAGDEFSLMLESNPLTEFVELPPGH-SNLNYSNILCGVLRGALEMVQMDVDVRFVQDALKGDNVTEIRLKFIKKLEDAVPAGED
>EOG091F03K8|Biomphalaria_glabrata|HW02_Berghia_verrucicornis|TRANSCRIPT
--------------NGELFTLTYGALVAQLIKDYENDEQVNKQLDRMGYNMGVRLIEDFLARFNIGRCSDFRETADIIAKHAFKTYLGLTPVISNWSPAGDEFSLMLETNPLTEFVELPPGH-SNLNYSNLLCGVLRGALEMVQMDVDVRFVQDALKGDNVTEIRLKFIKKLEDAVPAGED
>EOG091F03K8|Biomphalaria_glabrata|JG04_Berghia_stephanieae|TRANSCRIPT
--------------NGELFTLTYGALVAQLIKDYENDEQVNKQLDRMGYNMGVRLIEDFLARFNIGRCSDFRETADIIAKHAFKTYLGLTPVISNWSPAGDEFSLMLETNPLTEFVELPPGH-SNLNYSNLLCGVLRGALEMVQMDVDVRFVQDALKGDNVTEIRLKFIKKLEDAVPAGE-
>EOG091F03K8|Biomphalaria_glabrata|HW12_Facelina_rubrovittata|TRANSCRIPT
--------------NGELFTLTYGALVAQLIKDYENDEQVNKQLDRMGYNMGVRLIEDFLARFSIGRCSDFRETADIIAKHAFKTYLGLTPVVSNWSPAGDEFSLMLESNPLTEFVELPPGH-SNLNYSNLLCGVLRGALEMVQMDVDVRFVQDALKGDNVTEIRLKFIKKLEDAVPAGE-
>EOG091F03K8|Biomphalaria_glabrata|JG24_Noumeaella_rubrofasciata|TRANSCRIPT
--------------NGELFTLTYGALVAQLIKDYENDEQVNKQLDRMGYNMGVRLIEDFLARFNIGRCSDFRETADIIAKHAFKTYLGLTPVVSNWSPAGDEFSLMLESNPLTEFVELPPGH-SNLNYSNLLCGVLRGALEMVQMDVDVRFVQDALKGDNVTEIRLKFIKKLEDAVPAGE-
>EOG091F03K8|Biomphalaria_glabrata|HW20_Spurilla_neapolitana|TRANSCRIPT
--------------NGELFTLTYGALVAQLIKDYENDEQVNKQLDRMGYNMGVRLIEDFLARFNIGRCSDFRETADIIAKHAFKTYLGLTPVVSNWSPAGDEFSLMLESNPLTEFVELPPGH-SNLNYSNLLCGVLRGALEMVQMDVDVRFVQDALKGDNVTEIRLKFIKKLEDAAPAGED
>EOG091F03K8|Biomphalaria_glabrata|JG29_Spurilla_braziliana|TRANSCRIPT
--------------NGELFTLTYGALVAQLIKDYENDEQVNKQLDRMGYNMGVRLIEDFLARFNIGRCSDFRETADIIAKHAFKTYLGLTPVVSNWSPAGDEFSLMLESNPLTEFVELPPGH-SNLNYSNLLCGVLRGALEMVQMDVDVRFVQDALKGDNVTEIRLKFIKKLEDAAPAGE-
>EOG091F03K8|Biomphalaria_glabrata|HW06_Cratena_peregrina|TRANSCRIPT
--------------NGELFTLTYGALVAQLIKDYENDEQVNKQLDRMGYNMGVRLIEDFLARFNIGRCSDFRETADIIAKHAFKTYLGLTPVISNWSPAGDEFSLMLESNPLTEFVELPPGH-SNLNYSSLLCGVLRGALEMVQMDVDVRFVQDALKGDNVTEIRLKFIKKLEDAVPAGE-
>EOG091F03K8|Biomphalaria_glabrata|HW13_Favorinus_branchialis|TRANSCRIPT
--------------NGELFTLTYGALVAQLIKDYENDEQVNKQLDRMGYNMGVRLIEDFLARFNIGRCSDFRETADIIAKHAFKTYLGLTPVVSNWSPAGDEFSLMLESNPLTEFVELPSGH-SNLNYSNLLCGVLRGALEMVQMDVDVRFVQDALKGDNVTEIRLKFIKKLEDAVPAGE-
>EOG091F03K8|Biomphalaria_glabrata|JG15_Favorinus_auritulus|TRANSCRIPT
--------------NGELFTLTYGALVAQLIKDYENDEQVNKQLDRMGYNMGVRLIEDFLARFNIGRCSDFRETADIIAKHAFKTYLGLTPVVSNWSPAGDEFSLMLESNPLTEFVELPSGH-SNLNYSNLLCGVLRGALEMVQMDVDVRFVQDALKGDNVTEIRLKFIKKLEDAVPAGE-
>EOG091F03K8|Biomphalaria_glabrata|JG10_Dirona_picta|TRANSCRIPT
--------------NGELFTLTYGALVAQLIKDYENDDQVNKQLDRMGYNMGVRLIEDFLARFNIGRCSDFRETADIIAKHAFKTYLGLTPVVSNWSPAGDEFSLMLESNPLTEFVELPPGH-SNLNYSNLLCGVLRGALEMVQMDVDVRFVQDSLKGDNVTEIRLKFIKKLEDAVPAGED
>EOG091F03K8|Biomphalaria_glabrata|JG01_Aeolidiella_alba|TRANSCRIPT
--------------NGELFTLTYGALVAQLIKDYENDEQVNKQLDRMGYNMGVRLIEDFLARFNIGRCSDFRETADIIAKHAFKTYLGLTPVVSNWSPAGDEFSLMLESNPLTEFVELPPGH-ANLNYSNLLCGVLRGALEMVQMEVDVRFVQDALKGDNVTEIRLKFIKKLEDAVPAGE-
>EOG091F03K8|Biomphalaria_glabrata|HW16_Hancockia_cfuncinata|TRANSCRIPT
--------------NGELFTLTYGALVAQLIKDYEDDEQVNKQLDRMGYNMGVRLIEDFLARFNIGRCSDFRETADIIAKHAFKTYLGLTPVVSNWSPAGDEFSLMLESNPLTEFVELPPGH-SNLNYSNLLCGVLRGALEMVQMDVDVSFVQDALKGDNITEIRLKFIKKLEDAVPAGE-
>EOG091F03K8|Biomphalaria_glabrata|JG17_Hancockia_uncinata|TRANSCRIPT
--------------NGELFTLTYGALVAQLIKDYEDDEQVNKQLDRMGYNMGVRLIEDFLARFNIGRCSDFRETADIIAKHAFKTYLGLTPVVSNWSPAGDEFSLMLESNPLTEFVELPPGH-SNLNYSNLLCGVLRGALEMVQMDVDVSFVQDALKGDNITEIRLKFIKKLEDAVPAGED
>EOG091F03K8|Biomphalaria_glabrata|JG05_Bornella_anguilla|TRANSCRIPT
--------------NGELFTLTYGALVAQLIKDYEDDEQVNKQLDRMGYNMGVRLIEDFLARFNIGRCSDFRETADIIAKHAFKTYLGLTPVVSNWSPAGDEFSLMLESNPLTEFVELPPGH-SNLNYSNLLCGVLRGALEM---------------------------------------
>EOG091F03K8|Biomphalaria_glabrata|JG28_Scyllaea_fulva|TRANSCRIPT
--------------NGELFTLTYGALVAQLIKDYEDDEQVNKQLDRMGYNMGVRLIEDFLARFNIGRCSDFRETADIIAKHAFKTYLGLTPVVSNWSPAGDEFSLMLESNPLTEFVELPPGH-SNLNYSNLLCGVLRGALEMVQMDVDVRFVQDALKGDNITEIRLKFIKRLEDAVPAGED
>EOG091F03K8|Biomphalaria_glabrata|JG08_Dendronotus_venustus|TRANSCRIPT
--------------NGELFTLTYGALVAQLIKDYEDDEQVNKQLDRMGYNMGVRLIEDFLARFNIGRCSDFRETADIIAKHAFKTYLGLTPVVSNWSPAGDEFSLMLESNPLTEFVELPPGH-SNLDYSNLLCGVLRGALEMVQMDVDVSFVQDALKGDNMTEIRLKFIKRLEDAVPAGED
>EOG091F03K8|Biomphalaria_glabrata|JG16_Flabellina_iodinea|TRANSCRIPT
--------------NGELFTLTYGALVAQLIKDYENDEQINKQLDRMGYNMGVRLIEDFLARFNIGRCSDFRETADIIAKHAFKTYLGLTPVVSNWSPAGDEFSLMLETNPLTEFVELPPGH-SELNYSNLLCGVLRGALEMVQMDVDVRFVQDALKGDNITEIRLKFIKKLEDAVPAGE-
>EOG091F03K8|Biomphalaria_glabrata|HW21_Tritonia_manicata|TRANSCRIPT
--------------NGELFTLTYGALVAQLIKDYENDEQVNKQLDRMGYNMGVRLIEDFLARFNIGRCSDFRETADTIAKHAFKTYLGLTPVISNWSPAGDEFSLMLESNPLTEFVELPPGH-NDLNYSNILCGVLRGALEMVQMDVDVRFVQDALKGDNVTEIRLKFIKKLEDAVPAGED
>EOG091F03K8|Biomphalaria_glabrata|JG32_Unidentia_angelvaldesi|TRANSCRIPT
--------------NGELFTLTYGALVAQLIKDYENDEQVNKQLDRMGYNMGVRIIEDFLARFNTGRCSDFRETADIIAKHAFKTYLGLTPVVSNWSPAGDEFSLMLESNPLTEFVELPPGH-SNLNYSNLLCGILRGALEMVQMDVDVRFVQDALKGDNITEIRLKFIKKLEDAVPAGE-
>EOG091F03K8|Biomphalaria_glabrata|HW10_Embletonia_pulchra|TRANSCRIPT
--------------NGELFTLTYGALVAQLIKDYENDDQVNKQLDRMGYNMGVRLIEDFLARFNIGRCSDFRETADIIAKHAFKTYLGLTPVVSNWSPAGDEFSLMLETNPLTEFVELPPGH-SNLNYSNLLCGVLRGALEMVQMDVDVKFVQDALKGDNVTEIKLKFIKKLEDAVPAGED
>EOG091F03K8|Biomphalaria_glabrata|JG27_Phidiana_lynceus|TRANSCRIPT
--------------NGELFTLTYGALVAQLIKDYENDEQVNKQLDRMGYNMGVRLIEDFLARFNVGRCSDFRETADIIAKHAFKTYLGLTPVVSNWSPAGDEFSLMLESNPLTEFVELPPGY-SGLNYSNLLCGVLRGALEMVQMDVDVRFVQDALKGDNVTEIRLKFIKKLEDAVPAGE-
>EOG091F03K8|Biomphalaria_glabrata|JG20_Learchis_evelinae|TRANSCRIPT
--------------NGELFTLTYGALVAQLIKDYENDEQVNKQLDRMGYNMGVRLIEDFLARFNIGRCSDFRETADIIAKHAFKTYLGLTPVVSNWSLAGDEFSLMLESNPLTEFVELPPGH-SGLNYSNLLCGVLRGALEMVQMDVDVRFVQDALKGDNVTEIRLKFIKKLEDAVPAGED
>EOG091F03K8|Biomphalaria_glabrata|JG06_Catriona_columbiana|TRANSCRIPT
--------------NGELFTLTYGALVAQLIKDYENDEQVNKQLDKMGYNMGVRLIEDFLARFNTGRCSDFRETADIIAKHAFKTYLGLTPVVSNWSQAGDEFSLMLETNPLTEFVELPPGH-SDLNYSNLLCGVLRGALEMVQMDVDVRFVQDALKGDNVTEIRLKFIKKLEDAVPAGED
>EOG091F03K8|Biomphalaria_glabrata|JG07_Cuthona_albocrusta|TRANSCRIPT
--------------NGELFTLTYGALVAQLIKDYENDEQVNKQLDKMGYNMGVRLIEDFLARFSIGRCSDFRETADIIAKHAFKTYLGLTPVVSNWSQAGDEFSLMLETNPLTEFVELPPGH-SNLNYSNLLCGVLRGALEMVQMDVDVRFAQDALKGDNVTEIRLKFIKKLEDAVPAGE-
>EOG091F03K8|Biomphalaria_glabrata|HW07_Cuthona_caerulea|TRANSCRIPT
--------------NGELFTLTYGALVAQLIKDYENDEQVNKQLDKMGYNMGVRLIEDFLARFSIGRCSDFRETADIIAKHAFKTYLGLTPVVSNWSQAGDEFSLMLETNPLTEFVELPPGH-SNLNYSNLLCGVLRGALEMVQMDVDVRFVQDALKGDNVTEIRLKFIKKLEDAVPAGE-
>EOG091F03K8|Biomphalaria_glabrata|JG26_Phestilla_sp|TRANSCRIPT
--------------NGELFTLTYGALVAQLIKDYENDEQVNKQLDKMGYNMGVRLIEDFLARFNVGRCSDFRETADIIAKHAFKTYLGLTPVISNWSQAGDEFSLMLETNPLTEFVELPPGH-SNLNYSNLLCGVLRGALEMVQMDVDVRFVQDALKGDNVTEIRLKFIKKLEDAVPAGE-
>EOG091F03K8|Biomphalaria_glabrata|HW11_Eubranchus_exiguus|TRANSCRIPT
--------------NGELFTLTYGALVAQLIKDYENDEQVNKQLDKMGYNMGVRLIEDFLARFNIGRCSDFRETADMIAKHAFKTYLGLTPVVSNWSQAGDEFSLMLESNPLTEFVELPPGH-SNLDYSNLLCGVLRGALEMVQMDVNVRFVQDALKGDNVTEIRLKFIKKLEDAVPAGE-
>EOG091F03K8|Biomphalaria_glabrata|NC04_Fiona_pinnata|TRANSCRIPT
--------------NGELFTLTYGALVAQLIKDYENDEQVNKQLDKMGYNMGVRLIEDFLARFNIGRCSDFRETADIIAKHAFKTYLGLTPVVSNWSQAGDEFSLMLESNPLTEFVEIPPGH-SNLNYSNLLCGVLRGALEMVQMDVDVRFVQDSLKGDNVTEMRLKFIKKLEDAVPVGE-
>EOG091F03K8|Biomphalaria_glabrata|HW05_Caloria_elegans|TRANSCRIPT
--------------NGELFTLTYGALVAQLIKDYENDEQVNKQLDRMGYNMGVRLIEDFLARSNIGRCSDFRETADIIAKHAFKTYLGLTPVVSNWSLAGDEFSLMLESNPLTEFVELPSGH-SDLNYSNLLCGVLRGALEMVQMDVDVRFVQDALKGDNVTEIRLKFIKKLEDAVPAGE-
>EOG091F03K8|Biomphalaria_glabrata|JG22_Lomanotus_vermiformis|TRANSCRIPT
--------------NGELFTLTYGALVAQLIKDYENDEQVNKQLDRMGYNMGVRLIEDFLARFNIGRCSDFRETADTIAKQAFKTYLGLTPVISNWSPAGDEFSLMLESNPLTEFVELPPGH-SNLNYSNILCGVLRGALEMVQMDVDVSFVQDALKGDNVTEIRLKFIKRLEDAVPAGE-
>EOG091F03K8|Biomphalaria_glabrata|HW14_Flabellina_affinis|TRANSCRIPT
--------------NGELFTLTYGALVAQLIKDYENDDQVNKQLDRMGYNMGVRLIEDFLARFNIGRCSDFRETADIIAKHAFKTYLGLIPVVSNWSPAGDEFSLILESNPLTEFVELPPGH-SSLNYSNLLCGVLRGALEMVQMDVDVSFVQDSLKGDNVTEIRLKFIKKLEDAVPAGE-
>EOG091F03K8|Biomphalaria_glabrata|HW18_Janolus_cristatus|TRANSCRIPT
--------------NGELFTLTYGALVAQLIKDYENDEQVNKQLDRMGYNMGVRLIEDFLARFNIGRCADFRDTADIIAKHAFKTYLGLTPVVSNWSPANDEFSLMFETNPLTEFVELPPGH-SNLNYSNLLCGVLRGALEMVQMDVDVRFVQDALKGDNMTEIRLKFIKKLEDAVPAGE-
>EOG091F03K8|Biomphalaria_glabrata|JG19_Janolus_barbarensis|TRANSCRIPT
--------------NGELFTLTYGALVAQLIKDYENDEQVNKQLDKMGYNMGVRLIEDFLARFNIGRCADFRDTADIIAKHAFKTYLGLTPIVSNWSPANDEFSLMFETNPLTEFVELPPGH-SNLNYSNLLCGVLRGALEMVQMDVDVRFVQDALKGDNVTEIRLKFIKKLEDAVPAGED
>EOG091F03K8|Biomphalaria_glabrata|JG11_Dondice_occidentalis|TRANSCRIPT
--------------NGELFTLTYGALVAQLIKDYENDEQVNKQLDKMGYNMGVRLIEDFLARFQIGRCSDFRETADIIAKHAFKTYLGLVPVVSNWSPAGDEFSLMLESNPLTEFVELPSGH-SNLNYSNLLCGVLRGALEMVQMDVDVRFVQDALKGDNMTEIRLKFIRKLEDAVPAGE-
>EOG091F03K8|Biomphalaria_glabrata|JG12_Dondice_parguerensis|TRANSCRIPT
--------------NGELFTLTYGALVAQLIKDYENDEQVNKQLDKMGYNMGVRLIEDFLARFQIGRCSDFRETADIIAKHAFKTYLGLVPVVSNWSPAGDEFSLMLESNPLTEFVELPSGH-SNLNYSNLLCGVLRGALEMVQMDVDVSFVQDALKGDNMTEIRLKFIKKLEDAVPAGE-
>EOG091F03K8|Biomphalaria_glabrata|HW17_Hermissenda_crassicornis|TRANSCRIPT
--------------NGELFTLTYGALVAQLIKDYENDEQVNKQLDKMGYNMGVRLIEDFLARFNIGRCSDFRETADIIAKHAFKTYLGLIPVVSNWSPAGDEFSLMLESNPLTEFVELPPGH-LGLNYSNLLCGVLRGALEMVQMDVDVKFVQDALKGDNMTEIRLKFIKKLEDAVPAGE-
>EOG091F03K8|Biomphalaria_glabrata|JG18_Hermissenda_opalescens|TRANSCRIPT
--------------NGELFTLTYGALVAQLIKDYENDEQVNKQLDKMGYNMGVRLIEDFLARFNIGRCSDFRETADIIAKHAFKTYLGLIPVVSNWSPAGDEFSLMLESNPLTEFVELPPGH-LGLNYSNLLCGVLRGALEMVQMDVDVKFVQDALKGDNMTEIRLKFIKKLEDAVPAGE-
>EOG091F03K8|Biomphalaria_glabrata|NC05_Hermissenda_crassicornis|TRANSCRIPT
--------------NGELFTLTYGALVAQLIKDYENDEQVNKQLDKMGYNMGVRLIEDFLARFNIGRCSDFRETADIIAKHAFKTYLGLIPVVSNWSPAGDEFSLMLESNPLTEFVELPPGH-LGLNYSNLLCGVLRGALEMVQMDVDVKFVQDALKGDNMTEIRLKFIKKLEDAVPAGE-
>EOG091F03K8|Biomphalaria_glabrata|JG25_Palisa_papillata|TRANSCRIPT
--------------NGELFTLTYGALVAQLIKDYENDEEVNKQLDKMGYNMGVRLIEDFLARFNIGRCSDFRETADIIAKHAFKTYLGLTPGVGNWSLAGDEFSLMLESNPLTEFVELPPGH-SNLNYSNLLCGVLRGALEMVQMDVDVKFVQDALKGDNVTEIRLKFIKKLEDAVPAGE-
>EOG091F03K8|Biomphalaria_glabrata|JG03_Austraeolis_stearnsi|TRANSCRIPT
--------------NGELFTLTYGALVAQLIKDYENDEEVNKQLDKMGYNMGVRLIEDFLARFNIGRCSDFRETADIIAKHAFKTYLGLTPGVGNWSLAGDEFSLMLESNPLTEFVELPPGH-SNLNYSNLLCGVLRGALEMVQMDVDVKFVQDALKGDNVTEIRLKFIKKLEDAVPAGED
>EOG091F03K8|Biomphalaria_glabrata|JG14_Eubranchus_rustyus|TRANSCRIPT
--------------NGELFTLTYGALVAQLIKDYENDEQVNKQLDRMGYNMGVRLIEDFLARFNIGRCSDFRETADIIAKHAFKTYLGLQPVVSNWSQAGDEFSLLLESNPLTEFVELPPGH-SNLNYSNLLCGVLRGALEMVQMDVKVSFAQDALKGDNVTEIRLKFIKKLEDAVPAGE-
>EOG091F03K8|Biomphalaria_glabrata|HW15_Flabellina_babai|TRANSCRIPT
--------------NGELFTLTYGALVAQLIKDYENDEQVNKQLDKMGYNMGVRLIEDFLARFSIKRCSDFRETADIIAKNAFKIYLGLTPVVSNWSPAGDEFSLMLESNPLTEFVELPPGH-SNLSYSNILCGVLRGALEMVQMDVDVKFVQDSLKGDNITEIRLKFIKRLEDAVPVGE-
>EOG091F03K8|Crassostrea_gigas|CGI_10022209
MSRQGTRGVDLRKVNGELFSLTYGALVAQLLKDYEDDEEVNKQLEKMGYNIGVRLIEDFLARSNVGRCNDFRETADVISKLAFKMYLGIQPVVSNWSAAGDEFSLLIENNPLTDFVELPPGH-SQLNFSNILCGVLKAALEMVQMEVDVRFVQDTLKGDNITEIRLKFVKRLEDAVPVGED
>EOG091F03K8|Lottia_gigantea|LotgiG155494
MSRQSARGTDIRKVNGELFTLTYGALVSQLMKDYENDEEVNKQLEKMGYNIGVRLIEDFLARANSNRCNDFRETADIISKVAFKMYLGITPVISNWSPSGDEFSLLIENNPLIDFVELPEGH-SSLNYSNILTGVLKGALEMVQMDVDVKFVQDQLKGDNLTELRLKFIKRLEDAIPAGED
>EOG091F03K8|Biomphalaria_glabrata|JG21_Limenandra_confusa|TRANSCRIPT
--------------NADLFVLTYGSLVTQLLRDIEDVDAVNAQLEKMGYNIGLRLIDEFLSKSGINACQDFRDTCEVIAKVGLRMFLGVSGEVVMWNKEMTACSLVLPENPLAEYVELPANLTNRLWYSNLICGVIRGCLEQLQLRVECRFEKDALNGDEHTLIRLELKE-----------
