# Supplementary material for: Transcriptomics provides a robust framework for the relationships of the major clades of cladobranch sea slugs (Mollusca, Gastropoda, Heterobranchia), but fails to resolve the position of the enigmatic genus Embletonia
Source: BMC Ecol Evol. 2021 Dec 28;21:226. doi: 10.1186/s12862-021-01944-0 (PMC8895541; doi:10.1186/s12862-021-01944-0)
Supplement: Supplementary file 6 — Additional file 6. Archive S4: Unmasked multiple sequence alignments on amino acid level including Doris kerguelenensis and Calmella cavolini prior to the removal of outliers. [file 12862_2021_1944_MOESM6_ESM.zip › Archive_S4/Alignments/EOG091F035G.aa.fasta]

>EOG091F035G|Biomphalaria_glabrata|BGLTMP008817
MYLKLPVE-----------------EQLDYQLEEQLDYQLEEQLDYQLEQQLEEQLEEQLDYQLEEQL---------------------------------------------------------------------------------------EQQLEEQLDDQLEEQLDDQL-------------------EEQFGKCLYLAGLIPEPMNAYDDYKLLNYGIGFTNICARTTKGSADLKKHEIREGAEILRKKIVLYKPKIAVFNGKGIYEVFSGNKHFNIGKQPEKVEGADTILFVMPSSSARCAQLPRAADKVPFYLALKKLRDHLR-GDLATLEESEVVFPVVDHKSKSEVKDEVSDDDDDSRMSLGDSSKEMTLEQIQMQAEYIEALAASAEGKDIPMESWGGRKLKSQRLMRADNSIDTEASGSGDDSSLPFSTHFQHYQSDLNLKASQPSSTYGLTLGLDIKQEEPYDADEFGPV---------------------------------------------------------------------------------------------------------------------------VVNGPAAQK---------------------------------------------------------------------------------------------------------------------------------------------------------
>EOG091F035G|Biomphalaria_glabrata|NC02_Bathydoris_clavigera|TRANSCRIPT
--------------------------------------------------------------------------------------------------------------------------------------------------------------------------------------------------------------------------------IGFTNMCARTTKGSSDLKRNEIKEGGEILKKKIMKYKPKIAVFNGKGIYEVFSGSKDFCIGKQPDKVEGTDTLLFVMPSSSARCAQLPRASDKVPFYLALKKLRDYMR-GDLEHLDNSEV-----------------------------------------------------------------------------------------------------------------------------------------------------------------------------------------------------------------------------------------------------------------------------------------------------------------------------------------------------------------------------------------------------------------------------------------
>EOG091F035G|Lottia_gigantea|LotgiG132396
--------------------------------------------------------------------------------------------------------------------------------------------KT-KRKHDRFNGMPEEEVALRLLPDHLAENLDILIVGINPGLFAAYVGHHYAGPGNHFWKCLYLSGLIPEPMNAYDDFKLIEHGIGFTNICARTTRGSADLKKPEIQEGGRILKEKLQKYRPKIAAFNGKGIYEIFVGHKKFSIGKQPEPLEGTDTVVYVMPSSSARCAQLPRAVDKVPFYEALKKLRDHIKAGKLQELDDADVTF---------------------------------------------------------------------------------------------------------------------------------------------------------------------------------------------------------------------------------------------------------------------------------------------------------------------------------------------------------------------------------------------------------------------------------------
>EOG091F035G|Lottia_gigantea|HW09_Doto_sp|TRANSCRIPT
--------------------------------------------------------------------------------------------------------------------------------------------SV-RKKRDRFNGMPEEEVLLRHLPDILAPNLDILIIGINPGLFAAYVGHHYAGPGNHFWKCLYLAGLIPEPMNAYDDFKLPQYGIGFTNICARTTRGSSDLRKSEIKEGGEILKKKILKYRPRVAVFNGKGIYEVFSGKKEFNIGRQPENVDGTDTTIFVMPSSSARCAQLPRASDKVPFFVGLKKLRDYLI-GEIPHLDESDVIF---------------------------------------------------------------------------------------------------------------------------------------------------------------------------------------------------------------------------------------------------------------------------------------------------------------------------------------------------------------------------------------------------------------------------------------
>EOG091F035G|Lottia_gigantea|HW21_Tritonia_manicata|TRANSCRIPT
---------------------------------------------------------------------------------------------------------------------------------------------V-KKKRDRFNGMPEEEVLLRLLPDILAPNLDILIIGINPGLFAAYVG----GPGNHFWKCLYLSGLIPEPMNAYDDFKLPKFGIGFTNICSRTTRGSSDLRKSEIKEGGEVLKRKIMKYRPRIAVFNGKGIYEVFSAKKDFFIGKQPEIVEGTNTHVFVMPSSSARCAQLPRASDKVPFFTALK------------------------------------------------------------------------------------------------------------------------------------------------------------------------------------------------------------------------------------------------------------------------------------------------------------------------------------------------------------------------------------------------------------------------------------------------------------
>EOG091F035G|Lottia_gigantea|NC07_Tritonia_diomedea|TRANSCRIPT
---------------------------------------------------------------------------------------------------------------------------------------------V-KKKRDRFNGMPEEEVLLRLLPDILAPNLDILIIGINPGLFAAYVGHHYAGPGNHFWKCLYLSGLIPEPMNAYDDYKLPTFGIGFTNICSRTTRGSSDLRKSEIKEGGEVLKRKIMKYRPRIAVFNGKGIYEVFSAKKDFCIGKQPEIVEGTNTHVFVMPSSSARCAQLPRASDKVPFFTALKKLRDYLK-GEIQHMEDSEVTF---------------------------------------------------------------------------------------------------------------------------------------------------------------------------------------------------------------------------------------------------------------------------------------------------------------------------------------------------------------------------------------------------------------------------------------
>EOG091F035G|Lottia_gigantea|NC08_Tritonia_hamnerorum|TRANSCRIPT
---------------------------------------------------------------------------------------------------------------------------------------------V-KKKRDRFNGMPEEEVLLRLLPDILAPNLDILIIGINPGLFAAYVGHHYAGPGNHFWKCLYLSGLIPEPMNAYDDYKLPQYGIGFTNICSRTTRGSSDLRKSEIK--------KIMKYRPRIAVFNGKGIYEVFSAKKDFSIGKQPEIVDGTNTHVFVMPSSSARCAQLPRASDKVPFFSALKKLRDYLK-GDIQHLEDSEVTF---------------------------------------------------------------------------------------------------------------------------------------------------------------------------------------------------------------------------------------------------------------------------------------------------------------------------------------------------------------------------------------------------------------------------------------
>EOG091F035G|Lottia_gigantea|HW05_Caloria_elegans|TRANSCRIPT
--------------------------------------------------------------------------------------------------------------------------------------------NV-KKKRDRFNGMPEEEVLLRLLPDILAPNLDILIIGINPGLFAAYVGHHYAGPGNHFWKCLYLSGLIPEPMNAYDDFKLPKYGIGFTNICSRTTRGSSDLRKSEIKEGGEVLKRKIMKYRPRVAVFNGKGIYEVFSAKKEFSIGKQPEIVEGTNTHIFVMPSSSARCAQLPRASDKVPFFIALKKFRDFLK-GELPHLDESEVIF---------------------------------------------------------------------------------------------------------------------------------------------------------------------------------------------------------------------------------------------------------------------------------------------------------------------------------------------------------------------------------------------------------------------------------------
>EOG091F035G|Lottia_gigantea|NC01_Armina_californica|TRANSCRIPT
-------------------------------------------------------------------------------------------------------------------------------------------------------------------------------IGINPGLFAAYVGHHYAGPGNHFWKCLYLSALIPEPMNAYDDFKLPKYGIGFTNICARTTRGSSDLRK----------------------------------------------------------------------------------------------------------------------------------------------------------------------------------------------------------------------------------------------------------------------------------------------------------------------------------------------------------------------------------------------------------------------------------------------------------------------------------------------------------------------------------------------
>EOG091F035G|Lottia_gigantea|JG03_Austraeolis_stearnsi|TRANSCRIPT
--------------------------------------------------------------------------------------------------------------------------------------------------------------------------------GINPGLFAAYVGHHYAGPGNHFWKCLYLSGLIPEPMNAYDDFKLPKFGIGFTNICPRTTRGSSDLRKSEIKEGGEVLKRKILKYRPRIAVFNG--------------------------------------------------------------------------------------------------------------------------------------------------------------------------------------------------------------------------------------------------------------------------------------------------------------------------------------------------------------------------------------------------------------------------------------------------------------------------------------------------------------------
>EOG091F035G|Lottia_gigantea|JG18_Hermissenda_opalescens|TRANSCRIPT
----------------------------------------------------------------------------------------------------------------------------------------------------------------------------ILIIGINPGLFAAYVGHHYAGPGNHFWKCLYLSGLIPEPMNAYDDFKLPKFGIGFTNICPRTTRGSSDLRKSEIKEGGEVLKRKILKYRP---------------------------------------------------------------------------------------------------------------------------------------------------------------------------------------------------------------------------------------------------------------------------------------------------------------------------------------------------------------------------------------------------------------------------------------------------------------------------------------------------------------------------
>EOG091F035G|Lottia_gigantea|NC05_Hermissenda_crassicornis|TRANSCRIPT
---------------------------------------------------------------------------------------------------------------------------------------------V-KKKRDRFNGMPEEEVLLRLLPDILAPNLDILIIGINPGLFAAYVGHHYAGPGNHFWKCLYLSGLIPEPMNAYDDFKLPKFGIGFTNICPRTTRGSSDLRKSEIKEGGEVLKRKILKYRPKIAVFNGKGIYEVFSAKKDFSIGKQPEIVEGTNTHVYVMPSSSARCAQLPRASDKVPFFLALKKFRDYLN-GDLPHLDESEVIF---------------------------------------------------------------------------------------------------------------------------------------------------------------------------------------------------------------------------------------------------------------------------------------------------------------------------------------------------------------------------------------------------------------------------------------
>EOG091F035G|Lottia_gigantea|JG27_Phidiana_lynceus|TRANSCRIPT
-----------------------------------------------------------------------------------------------------------------------------------------------RKKXDRFNGMPEEEVLLRLLPDILAPNLDILIIGINPGLFAAYVGHHYAGPGNHFWKCLYLSGLIPEPMNAYDDFKLPKYGIGFTNICPRTTRGSSDLRKSEIKEGGEVLKRKIMKYRPKVAVFNGKGIYEVFSAKKEFCIGKQPEIVEGTNTHIFVMPSSSARCAQLPRASDKVPFFIALKKFRDFLK-GERPHLDEAEVVF---------------------------------------------------------------------------------------------------------------------------------------------------------------------------------------------------------------------------------------------------------------------------------------------------------------------------------------------------------------------------------------------------------------------------------------
>EOG091F035G|Lottia_gigantea|HW12_Facelina_rubrovittata|TRANSCRIPT
--------------------------------------------------------------------------------------------------------------------------------------------NV-KKKRDRFNGMPEEEVLLRLLPDILAPNLDILIIGINPGLFAAYVGHHYAGPGNHFWKCLYLSGLIPEPMNAYDDFKLPNYGIGFTNICPRTTRGSSDLRKSEIKDGGEVLKRKIMKYRPKIAVFNGKGIYEVFSAKKEFSIGKQPEIVEGTNTQIFVMPSSSARCAQLPRASDKVPFFLALKKLRDYLN-GEVPHLDESEVVF---------------------------------------------------------------------------------------------------------------------------------------------------------------------------------------------------------------------------------------------------------------------------------------------------------------------------------------------------------------------------------------------------------------------------------------
>EOG091F035G|Lottia_gigantea|HW13_Favorinus_branchialis|TRANSCRIPT
--------------------------------------------------------------------------------------------------------------------------------------------NV-KKKRDRFNGMPEEEVLLRLLPDILAPNLDILIIGINPGLFAAYVGHHYAGPGNHFWKCLYLSGLIPEPMNAYDDFKLPSLGIGFTNICPRTTRGSSDLRKSEIKEGGEVLKRKINKYRPKIAVFNGKGIYEVFSAKKEFSIGKQPEIVEGTNTQIFVMPSSSARCAQLPRASDKVPFFLALKKLRDHLK-GELPHLDESEIVF---------------------------------------------------------------------------------------------------------------------------------------------------------------------------------------------------------------------------------------------------------------------------------------------------------------------------------------------------------------------------------------------------------------------------------------
>EOG091F035G|Lottia_gigantea|HW11_Eubranchus_exiguus|TRANSCRIPT
-------------------------------------------------------------------------------------------------------------------------------------------------------------------------NLDILIIGINPGLFAAYVGHHYAGPGNHFWKCLYLSGLIPEPMNAYDDFKLPKFGIGFTNICSRTTRGSADLRKSEIREGGETLKTKIQKYRPTIAVFNGKGIYEVF-------------------------------------------------------------------------------------------------------------------------------------------------------------------------------------------------------------------------------------------------------------------------------------------------------------------------------------------------------------------------------------------------------------------------------------------------------------------------------------------------------------
>EOG091F035G|Lottia_gigantea|HW18_Janolus_cristatus|TRANSCRIPT
---------------------------------------------------------------------------------------------------------------------------------------------V-KKRRDRFNGMPEEEVLLRLLPDILAPSLDILIIGINPGLFAAYVGHHYAGPGNHFWKCLFLSGLIAEPMNAYDDFKLPKFGIGFTNICSRTTRGSSDLRKSEIKEGGEVLKRKIMKYRPRIAVFNGKGIYEVFSGKKDFMIGRQPEIVDGTNTHVFVMPSSSARCAQLPRASDKVPFFVALKKFRDYLK-----------------------------------------------------------------------------------------------------------------------------------------------------------------------------------------------------------------------------------------------------------------------------------------------------------------------------------------------------------------------------------------------------------------------------------------------------
>EOG091F035G|Biomphalaria_glabrata|JG32_Unidentia_angelvaldesi|TRANSCRIPT
---------------------------------------------------------------------------------------------------------------------------------------------------------------------------------------------------------LYMAGLIPEPMNAYDDFKLPSYGIGFTNICPRTTRGSSDLRKSEIKEGGEVLKKKILKYRPRIAVFN---------------------------------------------------------------------------------------------------------------------------------------------------------------------------------------------------------------------------------------------------------------------------------------------------------------------------------------------------------------------------------------------------------------------------------------------------------------------------------------------------------------------
>EOG091F035G|Lottia_gigantea|JG17_Hancockia_uncinata|TRANSCRIPT
--------------------------------------------------------------------------------------------------------------------------------------------------------------------------------------------------GNHFWKCLYMAGLIPEPMNAYDDCKLPKYGIGFTNICARTTRGSSDLRKSEIKEGGEVLKRKIVKYRPRIAVFNGKGIYE---------------------------------------------------------------------------------------------------------------------------------------------------------------------------------------------------------------------------------------------------------------------------------------------------------------------------------------------------------------------------------------------------------------------------------------------------------------------------------------------------------------
>EOG091F035G|Biomphalaria_glabrata|HW10_Embletonia_pulchra|TRANSCRIPT
----------------------------------------------------------------------------------------------------------------------------------------------------------------------------------------------------------------------YDDFKLLRFGIGFTNICARTTRGSSDLRKSEIKEGGEVLKRKIMKYRPKVAVFNGKGIYEVFSGKKDFFIGKQPELLEGTNTHVFVMPSSSARCAQLPRASDKVPFFVALKKFRDYLN-GDTQHLDESELTFPNVDMRIKLDMK---------------------------------------------------------------------------------------------------------------------------------------------------------------------------------------------------------------------------------------------------------------------------------------------------------------------------------------------------------------------------------------------------------------------------
>EOG091F035G|Biomphalaria_glabrata|JG28_Scyllaea_fulva|TRANSCRIPT
----------------------------------------------------------------------------------------------------------------------------------------------------------------------------------------------------------------------------------FTNICPRTTRGSSDLRKSEIKEGGEVLKRKIVKYKPRIAVFNGKGIYEVFSGKKDFNIGKQPETVDG--------------------------------------------------------------------------------------------------------------------------------------------------------------------------------------------------------------------------------------------------------------------------------------------------------------------------------------------------------------------------------------------------------------------------------------------------------------------------------------------
>EOG091F035G|Crassostrea_gigas|HW04_Calmella_cavolinii|TRANSCRIPT
-------------------------------------------------------------------------------------------------------------------------------EKKPKPDTVGDPLAVGKKKRDRFNGMSEDEVLQRHLPDHLAQNLDILIVGINPGLFAAYVGHHYAGPGNHFWKCLHLSGLIPEPMNAYDDFKLLEYGIGFTNICARTTKGSADLKKQEIKEGADILRKKLALYKPKIAVFNGKGIYEVFRGNKNFHIGKQPDVLEDTETVLFVMPSSSARCAQLPRAVDKVPFYVALKKLRDFMK-GDMPSLDESEVVFPNVDLR---------------------------------------------------------------------------------------------------------------------------------------------------------------------------------------------------------------------------------------------------------------------------------------------------------------------------------------------------------------------------------------------------------------------------------
>EOG091F035G|Biomphalaria_glabrata|JG25_Palisa_papillata|TRANSCRIPT
----------------------------------------------------------------------------------------------------------------------------------------------------------------------------------------------------------------------------------------------------------------------------------------------QPEIVEGTNTHIFVMPSSSARCAQLPRASDKVPFFIALKKFRDFLK-GELPQLDESEVVFPNVDMRQKPDVK----------------CE---------------------------------------------------------------------------------------------------------------------------------------------------------------------------------------------------------------------------------------------------------------------------------------------------------------------------------------------------------------------------------------------------------
>EOG091F035G|Biomphalaria_glabrata|JG20_Learchis_evelinae|TRANSCRIPT
----------------------------------------------------------------------------------------------------------------------------------------------------------------------------------------------------------------------------------FTNICPRTTRGSSDLRKSEIKEGGEVLKRKILKYRPRVAVFNGKGIYEVFSAKKEFSIGKQPEIVEGTNTHIFVMPSSSARCAQLPRASDKVPFFIALKKFRDFLK-GELPHLDESEIVFPNVDMRQKPDIK----------------CE---------------------------------------------------------------------------------------------------------------------------------------------------------------------------------------------------------------------------------------------------------------------------------------------------------------------------------------------------------------------------------------------------------
>EOG091F035G|Biomphalaria_glabrata|HW17_Hermissenda_crassicornis|TRANSCRIPT
------------------------------------------------------------------------------------------------------------------------------------------------------------------------------------------------------------------------------------------------LFRSEIKEGGEVLKRKILKYRPKIAVFNGKGIYEVFSAKKDFSIGKQPEIVEGTNTHVYVMPSSSARCAQLPRASDKVPFFLALKKFRDYLN-GDLPHLDESEVIFPNLDMRHKPDVK----------------IE---------------------------------------------------------------------------------------------------------------------------------------------------------------------------------------------------------------------------------------------------------------------------------------------------------------------------------------------------------------------------------------------------------
>EOG091F035G|Lottia_gigantea|HW16_Hancockia_cfuncinata|TRANSCRIPT
--------------------------------------------------------------------------------------------------------------------------------------------------------------------------------------------------------------------------------------------------------------------------------------------------------------SSSARCAQLPRASDKVPFFVALKRLRDYLV-GDIQHLEESDVVF---------------------------------------------------------------------------------------------------------------------------------------------------------------------------------------------------------------------------------------------------------------------------------------------------------------------------------------------------------------------------------------------------------------------------------------
>EOG091F035G|Lottia_gigantea|NC06_Pleurobranchaea_californica|TRANSCRIPT
-----------------------------------------------------------------------------------------------------------------------------------------------------------------------------------------YVGHHYAGPGNHFWKCLYLSGMIPEPMNAYDDFKLLEHGVGFTNVCARTTRGSADLRRNEIKEGAEILKRKLLKYKPKIAVFNGKGIYEVFSGKKDFTIGKQPDILEGIETVFFVMPSSSARCAQLPRAADKVPFYLALKKLRDYLK-GEITDVQESEFVF---------------------------------------------------------------------------------------------------------------------------------------------------------------------------------------------------------------------------------------------------------------------------------------------------------------------------------------------------------------------------------------------------------------------------------------
>EOG091F035G|Crassostrea_gigas|CGI_10004963
MAEREVFERELLVLKCGTCQRMNSGKHMDYSTSIPLVNISPLTLFHQSEERTEKEQSFTESSTCSECYPAMNNADLFMMETPTFPPNTVQMPGGPMMYPPGFTIPDGGLIKQEPGESIPQKKKRGRKKKEEGQEKITDHMPTKKKKRDRFNGMSEDEVMKRELPDHLHENLDILIVGINPGLCAAYVGHHYAGPGNHFWKCLFLSGLIPEQLNAYDDYKLVKYGIGFTNIVARTTRGSADLTRKEIKEGATILSEKVKKYRPKIAVFNGKGIYEVFVGHKNFAFGKQPEPFAETETLVYVMPSSSARCSQLPRAIDKVPFYTALKKLRDYLR-GDLEKLDDSEVCFPDVELKVV---------------------KKEPKPEKVEEETKASPPLFAEQHGAMMAPQQIDQGS-------------------------------YPHPNSQSNYHPNNPNF-------LSIKQEPAFSPQDYGGQMPGCAQNNFAGPPISSPQMFNGQFSQPNYSPQQMSQPGVMPQGKVQGPGFQGNYQSEAYRQQGFQASQAYKQAMAMSAQMNFNQGVQNFQMNGQYAMSMSSSWTGTGQVQVKQEPHDWSSNIPVYNPPIAQGNASQTQSSNPLQMLENLSQGLNASSPPICTSNSYTLSQSPLPSNGNCLQGLPNSFYGNQSYPQGNGLSQTTKHCGNSQMNHGNIPDEVPLPPSQSPIHIPDIIQDLPTSHGSVTPVNHGCNPTHSLGSPPPQLPIVKSEPKDFATDTTCPYSK
>EOG091F035G|Crassostrea_gigas|HW19_Polycera_quadrilineata|TRANSCRIPT
------------------------------------------------------------------------------------------------------------------------------------QDPITDHVSV-KKKRDRFNGMPEEEVLQRLLPDILAPNLDILIIGINPGLFAAYVGHHYAGPGNHFWKCLYLSGLIQEQMNAYDDVKLLKFGIGFTNICARTTRGISDLRRNEIREG----------------------------------------------------------------------------------------------------------------------------------------------------------------------------------------------------------------------------------------------------------------------------------------------------------------------------------------------------------------------------------------------------------------------------------------------------------------------------------------------------------------------------------------
>EOG091F035G|Crassostrea_gigas|NC03_Doris_kerguelenensis|TRANSCRIPT
----------------------------------------------------------------------------------------------------------------------------------------------------------------------------------------------------------------------------------------------------------------------------------------------------------------------------------ALKKLRDYLR-GDLAQLDESEVIFPTLELKVE---------------------KKEAKEE---------------------------------------------------------------------------------------------------------------------------------------------------------------------------------------------------------------------------------------------------------------------------------------------------------------------------------------------------------------------------------------------------
>EOG091F035G|Lottia_gigantea|JG11_Dondice_occidentalis|TRANSCRIPT
-------------------------------------------------------------------------------------------------------------------------------------------------------------------------------VGINPGLLSAYKGHHYCGQNNHFWPLLYESGLI---------------------------------------------------------------------------------------------------------------------------------------------------------------------------------------------------------------------------------------------------------------------------------------------------------------------------------------------------------------------------------------------------------------------------------------------------------------------------------------------------------------------------------------------------------------------------------
>EOG091F035G|Biomphalaria_glabrata|JG23_Melibe_leonina|TRANSCRIPT
-------------------------------------------------------------------------------------------------------------------------------------------------------------------------------------------------------------------------------------------------------------------------------------------------------------------------------------------------------------------------------EKTEMSECAAELTLEEIQSRVEYLEALEASAEGREIP-----------------------------------------------------------------------------------------------------------------------------------------------------------------------------------------------------------------------------------------------------------------------------------------------------------------------------------------------------------------------------
