# Supplementary material for: Transcriptomics provides a robust framework for the relationships of the major clades of cladobranch sea slugs (Mollusca, Gastropoda, Heterobranchia), but fails to resolve the position of the enigmatic genus Embletonia
Source: BMC Ecol Evol. 2021 Dec 28;21:226. doi: 10.1186/s12862-021-01944-0 (PMC8895541; doi:10.1186/s12862-021-01944-0)
Supplement: Supplementary file 6 — Additional file 6. Archive S4: Unmasked multiple sequence alignments on amino acid level including Doris kerguelenensis and Calmella cavolini prior to the removal of outliers. [file 12862_2021_1944_MOESM6_ESM.zip › Archive_S4/Alignments/EOG091F02SJ.aa.fasta]

>EOG091F02SJ|Biomphalaria_glabrata|BGLTMP010291
MVKEDRKVWKANYFVKITSLFDEYPKAFIVKVDNVGSKQMQQIRQGLRGKGVILMGKNTMMRKAIRGHLDTNPGLEKLLPAIKHNVGFVFTKDDLTEVRSLILENKVQAPARAGAIAPKDVKIPAQ-----------------------------NEVSLIKEGEKVGQSESTLLNMLNISPFTYGLIIDHVYDSGTVFSPEVLDITNADIIAKFVEGVRNVATVSLAIGYPTAASAPHSLINGFKRLLAVAVETDYTFKEAEQTKEYLKDPSKFAVAAAPAPAAAAGKPAAAA--A-PAKEAVKEES-EHSDEDMGFGLFD
>EOG091F02SJ|Crassostrea_gigas|HW09_Doto_sp|TRANSCRIPT
MVKEDVKTWKANYFLKITSLFDEYPKAFIVNADNVGSKQMQQIRMALRGKAVVLMGKNTMMRKAIRGHLENNPNLDKLLPYIKMNVGFVFTKEDLTEVRDALLANKVQAPARAGAVAPLDVMVPAQLTTLGPEKTSFFQALSIPTKITKATIEILNEVHLIKAGDKVGSSESTLLNMLNISPFTYGLIIEHVYDSGTIFDPAILDITDEDIIDRFMVGVRNIAALSLAIGYPTAASAPHSIVNGFKKLLAIAVMTDYDFAEAEQTKEYLKDPSKFAAAAAPAASSAAPAAAAAA--A-PVKE---ESS-S--DEDMGFGLFD
>EOG091F02SJ|Crassostrea_gigas|JG13_Doto_lancei|TRANSCRIPT
MVKEDIKTWKANYFLKITSLFDEYPKAFIVNADNVGSKQMQQIRMALRGKAVVLMGKNTMMRKAIRGHLENNPNLEKLLPYIKMNVGFVFTKDDLTDVRDALLANKVQAPARAGAVAPLDVMVPAQLTTLGPEKTSFFQALSIPTKITKATIEILNEVHLIKAGDKVGSSESTLLNMLNISPFTYGLLIEHVYDSGTIFDPAILDITDEDIIDRFMVGVRNIAALSLAIGYPTAASAPHSIVNGFKNLLAIAVMTDYDFAEAEQTKEYLKDPSKFAVAAAPEASSAAAPAAAAA--A-PAKE---ESS-S--DEDMGFGLFD
>EOG091F02SJ|Lottia_gigantea|HW15_Flabellina_babai|TRANSCRIPT
MVKEDRNTWKSNYFLKLTSLFDEYPKAFIVNADNVGSKQMQHIRIALRGKGVVLMGKNTMMRKAIRGHLENNPDLEKLLPFIKKNIGFVFTKDELLDIRAILFEHKVQAPARAGAVAPXDVKIPAQITTLGPEKTSFFQALSIPTKITKATIEILNEVNLIK----------------------------------------------------------------------------------------------------------------------------------------------------------------
>EOG091F02SJ|Crassostrea_gigas|NC08_Tritonia_hamnerorum|TRANSCRIPT
MVKEDRNTWKSNYFLKITSLFDEYPKAFIVNADNVGSKQMQQIRIALRGKGVVLMGKNTMMRKAIRGHLENNPDLEKLLPYIKQNIGFVFTKDELTDIRTLLLDNKVQAPARAGAVAPLDVKIPAQLTTLGPEKTSFFQALSIPTKITKATIEILNEVSLIKAGEKVGSSESTLLNMLNISPFSYGLIIEHVYDSGTIYSPDILDITDSDIIDRFMVGVRNIASVSLAIGYPTAASVPHSLINGFKNLLAIAVETDYDFEEALQTKEYLKDPSKFAVAAAPAASSAAAPAAAEA--P-KEEE---SES-D--D-DMGFGLF-
>EOG091F02SJ|Crassostrea_gigas|JG30_Tritonia_festiva|TRANSCRIPT
MVKEDRNTWKSNYFLKITSLLDEYPKAFIVNADNVGSKQMQQIRIALRGKGVVLMGKNTMMRKAIRGHLENNPDLEKLLPYIKKNIGFVFTKDDLTDIRTVLLDNKVQAPARAGAIAPLDVKIPAQLTTLGPEKTSFFQALSIPTKITKATIEILNEVNLIKCGEKVGSSESTLLNMLNISPFSYGLLIEHVYDSGTIYDPAILDITDADIIDRFMMGVRNIASVSLAIGYPTAASVPHSIINGFKNLLSIAVETDYDFEEAVQTKEYLKDPSKFAVAAAPVASSAAAPAAAAA--A-PEKE---ESE-S--DDDMGFGLF-
>EOG091F02SJ|Crassostrea_gigas|NC07_Tritonia_diomedea|TRANSCRIPT
MVKEDRNTWKSNYFLKITSLLDEYPKAFIVNADNVGSKQMQQIRIALRGKGVVLMGKNTMMRKAIRGHLENNPDLEKLLPYIKKNIGFVFTKDDLTDIRTVLLDNKVQAPARAGAIAPLDVKIPAQLTTLGPEKTSFFQALSIPTKITKATIEILNEVNLIKCGEKVGSSESTLLNMLNISPFSYGLLIEHVYDSGTIYDPAILDITDADIIDRFMLGVRNIASVSLAIGYPTAASVPHSLINGFKNLLSIAVETDYDFEEALQTKEYLKDPSKFAVAAAPAASAAAPAAAAAA--P-AKEE---SES-D--D-DMGFGLF-
>EOG091F02SJ|Lottia_gigantea|HW10_Embletonia_pulchra|TRANSCRIPT
MVKEDRNTWKSNYFLKLTSLFDEYPKAFIVNADNVGSKQMQQIRIALRGKGVVLMGKNTMMRKAIRGHLENNPDLERLLPYIRNNIGFVFTKDDLTDIREVLLEKKVQAPARAGAVAPLDVKIPAQITTLGPEKTSFFQALSIPTKITKATIEILNEVNLIKQGEKVGSSESTLLNMLNISPFSYGLLIEHVYDSGTIYNPAILDITDSDIIDRFMAGVRNVAAVSLEIGYPTTASVPHSIVNGFKNLLAIAVETDYDFAEAEQTKEYLKDPSKFAVAAAPAASAAAPAAAAAA--A-PKEE---SEE-S--DDDMGFGLF-
>EOG091F02SJ|Crassostrea_gigas|NC01_Armina_californica|TRANSCRIPT
MVKEDRNTWKSNYFLKITSLFDEYPKAFIVNADNVGSKQMQQIRIALRGKAVVLMGKNTMMRKAIRGHLESNPDLEKLLPFIKNNIGFVFTKDDLSDVRTLLLENKVQAPARAGAVAPLDVKIPAQITTLGPEKTSFFQALSIPTKITKATIEILNEVSLIKLGEKVGSSESTLLNMLNISPFSYGLIIEHVYDSGTIYNPAILDITDEDIIDRFMMGVRNVASVSLAIGYPTTASVPHSIINGFKNLLAIAVETDYDFPEAEQTKEYLKDPSKFQVAAAPVAAAAAPAEAAAP--E-KEES---ES-----DEDMGFGLFD
>EOG091F02SJ|Crassostrea_gigas|HW01_Armina_tigrina|TRANSCRIPT
MVKEDRNTWKSNYFLKITSLFDEFPKAFIVNADNVGSRQMQHIRIGLRGKAVVLMGKNTMMRKAIRGHLENNPDLEKLLPFIKNNIGFVFTKEDLTDIRGVLLEHKVQAPARAGAIAPLDVKVPAQITTLGPEKTSFFQALSIPTKITKATIEILNEVSLIKAGEKVGSSESTLLNMLNISPFSYGLIIEHVYDSGTIYNPAILDITDEDIIDRFMTGVRNVASVSLAIGYPTTASVPHSLVNGFKNLLAIAVETDYNFPEAEQTKEYLKDPSKFQVAAAPVASAATPAAAVAA--A-PEKE---ESE-S--DEDMGFGLFD
>EOG091F02SJ|Crassostrea_gigas|HW21_Tritonia_manicata|TRANSCRIPT
MVKEDRNTWKSNYFLKITSLFDEYPKAFIVNADNVGSKQMQNIRIALRGKGVVLMGKNTMMRKAIRGHLKNNPDLERLLPYIKKNIGFVFTKEDLIDIRSVLLNNKVQAPARAGAIAPLDVKIPAQLTSLGPEKTSFFQALSIPTKITKATIEILNEVSLIKAGEKVGSSESTLLNMLHISPFSYGLLIEHVYDSGTIYSPDILDITDDDIIDRFMSGVRNVAAVSLAIGYPTAASVPHSIINGFKNLLSIAVETDYDFEEALQTKEYLKDPSKFAVAAAPVAAADAAPAAAAA--P-EKEE---SES-S--D-DMGFGLFD
>EOG091F02SJ|Crassostrea_gigas|HW16_Hancockia_cfuncinata|TRANSCRIPT
MVKEDRNTWKSNYFLKITSLFDEYPKAFIVNADNVGSKQMQNIRIALRGKGVVLMGKNTMMRKAIRGHLKNNPDLERLLPYIKKNIGFVFTKEDLIDIRSVLLNNKVQAPARAGAIAPLDVKIPAQLTSLGPEKTSFFQALSIPTKITKATIEILNEVSLIKAGEKVGSSESTLLNMLHISPFSYGLLIEHVYDSGTIYSPDILDITDDDIIDRFMSGVRNVAAVSLAIGYPTAASVPHSIINGFKNLLSIAVETDYDFEEALQTKEYLKDPSKFAVAAAPVAAADAAPAAAAA--P-EKEE---SES-S--D-DMGFGLFD
>EOG091F02SJ|Crassostrea_gigas|JG22_Lomanotus_vermiformis|TRANSCRIPT
MVKEDRNTWKSNYFLKLTSLFDEYPKAFIVNADNVGSKQMQRIRIALRGKGVVLMGKNTMMRKAIRGHLENNPSLERLLPYIKKNIGFVFTKDDLNDIREVLKENKVQAPARAGAVAPLDVKVPAQLTTLGPEKTSFFQALSIPTKITKATIEILNDVNLIKAGEKVGSSESTLLNMLSISPFTYGLVIEHVYDSGTIYDPAILDITDEDLIDRFMTGVRNVASVSLAIGYPTTASAPHSIVNGFKNLLAIAVQTDYDFPEAEQTKEYLKDPSKFAVAAAPVASAAAPAAAAAA--A-PEKS---ESE-S--DDDMGFGLFD
>EOG091F02SJ|Crassostrea_gigas|JG05_Bornella_anguilla|TRANSCRIPT
MVKEDRNTWKSNYFLKITSLFDEYPKAFIVNADNVGSKQMQQIRIALRGKAVVLMGKNTMMRKAIRGHLENNPNLEKLLPYVKNNIGFVFTKEDLSEIRTTLLANKVQAPARAGAVAPLDVKIPAQLTTLGPEKTSFFQALSIPTKITKATIEILNEVNLIKAGEKVGSSESTLLNMLNISPFSYGLVIEHVYDSGTIYNPAILDITDEDIIERFMTGVRNIACVSLAIGYPTTASVPHSIVNGFKNLLAIAVETDYTFAEAEHTKEYLKDPSKFAAAAAPVTTAADTAPAAAA--A-PAKE---ESE-S--DEDMGFGLF-
>EOG091F02SJ|Crassostrea_gigas|JG10_Dirona_picta|TRANSCRIPT
MVKEDRNTWKSNYFLKITSLFDEYPKAFIVNADNVGSKQMQNIRIALRGKGVVLMGKNTMMRKAMRGHLESNPDLERLLPYVKNNIGFVFTKEDLTVIRDVLLEKKVKAPARAGALAPLDVKIPAQITALGPEKTSFFQALSIPTKITKATIEILNEVHLIKAGDKVGSSESTLLNMLNISPFSYGLLIEHVYDSGTIYSPAILDITDDDLIDRFMMGVRNVACVCLEIGYPTAASVPHSIVNGFKNLLAIAGETDYDFPDAEQTKEYLKDPSKFAVAAAPAAGAAAPAAAAAA--A-APAE---ESE-E-SDDDMGFGLF-
>EOG091F02SJ|Crassostrea_gigas|JG11_Dondice_occidentalis|TRANSCRIPT
MVKEDKNTWKSNYFLKITALFDEYPKAFIVNADNVGSSQMQKIRIALRGKAVVLMGKNTMMRKAIRGHLESNPELEKILPYIKQNVGFVFTKDDLIEVRTLLLENKVQAPARAGVIAPLDVKVPAQITGLGPEKTSFFQALSIPTKITKATIEILNEVHLIKAGSKVGNSESTLLNMLNISPFSYGLVVEHVYDSGTVYSPAVLDITDDDVIDRFMQGVRNIASLSLAIGYPTTASVPHSLINGFKRLLAVAVETDYDFAEAEQTKEYLKDPSKFAAVVAAPAASDAPAAAAAK--E-APKE---ESE-E-SDDDMGFGLFD
>EOG091F02SJ|Crassostrea_gigas|JG12_Dondice_parguerensis|TRANSCRIPT
MVKEDKNTWKSNYFLKITALFDEYPKAFIVNADNVGSNQMQKIRIALRGKGVVLMGKNTMMRKAIRGHLESNPELEKILPYIKQNVGFVFTKDDLIEVRTLLLENKVQAPARTGVVAPLDVKVPAQITGLGPEKTSFFQALSIPTKITKATIEILNEVHLIKAGTKVGNSESTLLNMLNISPFSYGLIIEHVYDSGTVYSPAVLDITDDDVIDRFMQGVRNIASLSLAIGYPTTASVPHSLINGFKKLLAVAVETDYDFAEAEQTKEYLKDPSKFAAVAAAPAASAAPAAAAAA--K-EAPK---EES-EESDDDMGFGLF-
>EOG091F02SJ|Crassostrea_gigas|HW17_Hermissenda_crassicornis|TRANSCRIPT
MVKEDKNTWKSNYFLKITALFDEYPKAFIVNADNVGSNQMQKIRMALRGRAVVLMGKNTMMRKAIRGHLDSNPELEKILPYIKQNVGFVFTKDDLLEVRTLLLENKVQAPARTGVVAPLDVRVPAQITALGPEKTSFFQALSIPTKITKATIEILNEVHLIKQGEKVGNSESTLLNMLNISPFSYGLIVENVYDSGTVYSPAVLDITDDDIINRFMTGVRNVASVSLAIGYPTTASVPHSLINGFKKLLAIAVETDYDFEEAEQTKEYLKDPSKFAVAAAPAAGGGAAPAAAAA--A-EAPK---EES-EESDDDMGFGLFD
>EOG091F02SJ|Crassostrea_gigas|JG18_Hermissenda_opalescens|TRANSCRIPT
MVKEDKNTWKSNYFLKITALFDEYPKAFIVNADNVGSNQMQKIRMALRGRAVVLMGKNTMMRKAIRGHLDSNPELEKILPYIKQNVGFVFTKDDLLEVRTLLLENKVQAPARTGVVAPLDVRVPAQITALGPEKTSFFQALSIPTKITKATIEILNEVHLIKQGEKVGNSESTLLNMLNISPFSYGLIIENVYDSGTVYSPAVLDITDDDIINRFMTGVRNVASVSLAIGYPTTASVPHSLINGFKKLLAIAVETDYDFEEAEQTKEYLKDPSKFAVAAAPAAGGGAAPAAAAA--A-EAPK---EES-EESDDDMGFGLF-
>EOG091F02SJ|Crassostrea_gigas|NC05_Hermissenda_crassicornis|TRANSCRIPT
MVKEDKNTWKSNYFLKITALFDEYPKAFIVNADNVGSNQMQKIRMALRGRAVVLMGKNTMMRKAIRGHLDSNPELEKILPYIKQNVGFVFTKDDLLEVRTLLLENKVQAPARTGVVAPLDVRVPAQITALGPEKTSFFQALSIPTKITKATIEILNEVHLIKQGEKVGNSESTLLNMLNISPFSYGLIIENVYDSGTVYSPAVLDITDDDIINRFMTGVRNVASVSLAIGYPTTASVPHSLINGFKKLLAIAVETDYDFEEAEQTKEYLKDPSKFAVAAAPAAGGGAAPAAAAA--A-EAPK---EES-EESDDDMGFGLF-
>EOG091F02SJ|Crassostrea_gigas|HW02_Berghia_verrucicornis|TRANSCRIPT
MVKEDKNTWKSNYFIKITALFDEYPKAFIVNADNVGSSQMQKIRMALRGRGVVLMGKNTMMRKAIRGHLDSNPQLEKILPYIKQNVGFVFTKEDLIDIRTILLENKVQAPARAGVVAPLDVKVPPQITGLGPEKTSFFQALSIPTKITKATIEILNEVHLIKAGDKVGSSESTLLNMLNISPFQYGLVIENVYDSGTVYSPAVLDITDEDIIARFMQGVRNIASVSLAIGYPTTASVPHSLINGFKKLLAVAVMTDYDFAEAEQTKEYLKDPSKFAVAAAPAAADAAPAAAAAT--E-APKE---ESD-E-ESDDMGFGLFD
>EOG091F02SJ|Crassostrea_gigas|JG04_Berghia_stephanieae|TRANSCRIPT
MVKEDKNTWKSNYFIKITALFDEYPKAFIVNADNVGSNQMQKIRMALRGRGVVLMGKNTMMRKAIRGHLDSNPQLEKILPYIKQNVGFVFTKEDLIDIRTILLENKVQAPARAGVVAPLDVKVPPQITGLGPEKTSFFQALSIPTKITKATIEILNEVHLIKAGDKVGSSESTLLNMLNISPFQYGLVIENVYDSGTVYSPAVLDITDEDIIARFMQGVRNIASVSLAIGYPTTASVPHSLVNGFKKLLAIAVMTDYDFEEAEQTKEYLKDPSKFAVAAAPTAAAAAPAAAAAA--E-APKE---ESE-E-SDDDMGFGLF-
>EOG091F02SJ|Crassostrea_gigas|JG21_Limenandra_confusa|TRANSCRIPT
MVKEDKNTWKSNYFIKITALFDEYPKAFIVNADNVGSNQMQKIRIALRGKGVVLMGKNTMMRKAIRGHLDSNPELEKILPYIKQNVGFVFTKEDLLDIRTILVENKVQAPARAGVVAPLDVKVPPQITALGPEKTSFFQALSIPTKITKATIEILNEVHLIKAGDKVGTSESTLLNMLNISPFSYGLVIENVYDSGTVYSPAVLDITDDDIIDRFMQGVRNVASVSLAIGYPTAASVPHSLINGFKKLLAIAVETDYDFPEAEQTKEYLKDPSKFAVAAAPTAAADAPAAAAAE--A-PKEE---SEE-S--DDDMGFGLFD
>EOG091F02SJ|Crassostrea_gigas|JG02_Antaeolidiella_chromosoma|TRANSCRIPT
MVKEDKNTWKSNYFIKITALFDEYPRAFIVNADNVGSNQMQKIRIALRGKAVVLMGKNTMMRKAIRGHLDSNPELEKILPFIKQNVGFVFTKEDLIDVRTILVENKVQAPARAGVVAPLDVKIPPQITGLGPEKTSFFQALSILTKITKATIEILNEVHLLKAGDKVGSSESTLLNMLNISPFSYGLVIENVYDSGTVYSPAVLDITDDDIIDRFMEGVRNIASISLAIGYPTTASVPHSLINGFKKLLAVAVETDYDFEEAEQTKEYLKDPSKFAVAAAPTAVADAPAAAAEA--P-QEES---EES-D--G-DMGFGLF-
>EOG091F02SJ|Crassostrea_gigas|JG24_Noumeaella_rubrofasciata|TRANSCRIPT
MVKEDKNTWKSNYFLKITALFDEYPKAFIVNADNVGSNQMQKIRIALRGRGVVLMGKNTMMRKAIRGHLDSNPELERILPYIKQNVGFVFTKEDLSEIRTILLENKVQAPARAGVVAPLDVKVPAQITALGPEKTSFFQALSIPTKITKATIEILNEVHLIKAGEKVGTSESTLLNMLNISPFSYGLVIENVYDSGTVYSPKVLDITDDDIIDRFMQGVRNIASVSLAIGYPTTASVPHSLVNGFKKLLAIAVETDYDFAEAEQTKEYLKDPSKFAVAAAPTTTTTAPAAAAAP--A-PKEE---SEE-S--DDDMGFGLFD
>EOG091F02SJ|Lottia_gigantea|JG29_Spurilla_braziliana|TRANSCRIPT
MVKEDKNTWKSNYFIKITALFDEYPKAFIVNADNVGSNQMQKIRIALRGKGVVLMGKNTMMRKAIRGHLDSNPELAKILPYIKQNVGFVFTKDDLIEVRTLLSENIVQAPARAGAIAPLDVKIPPQITALGPEKTSFFQALSIPTKITKATIEILNEVHLIKEGDKVGSSESTLLNMLNISPFSYGLVIENVYDSGTVYSPAVLDITDDDIIDRFMQGVREVASISLAIGYPTTASVPHSLINGFKKLLAIAVETDYDFAEAEQTKEYLKDPSKFAVAAAPVAASDAPAAAAVE--A-PKEE---SEE-S--DGDMGFGLF-
>EOG091F02SJ|Crassostrea_gigas|HW05_Caloria_elegans|TRANSCRIPT
MVKEDKSTWKSNYFLKIVALFEEYPKAFIVNADNVGSNQMQQIRMALRGKAVVLMGKNTMMRKAIRGHLDSNPELERILPYIKNNVGFVFTKDDLLDVRTTLLENKVQAPARTGSIAPLDVKVPAQITGLGPEKTSFFQALSIPTKITKATIEILNDVHLIKCGDKVGNSESTLLNMLNISPFSYGLIVENVYDSGTVYSPAVLDITDDDIISRFMQGVCNVACVSLAIGYPTAASVPHSLINGFKRLLAIAVETDYDFAEAEQTKEYLKDPSKFAVAAAPVASSSSAPAAAAA--E-APKE---ESE-E-SDGDMGFGLFD
>EOG091F02SJ|Crassostrea_gigas|JG25_Palisa_papillata|TRANSCRIPT
MVKEDKSTWKSNYFLKIIALFEEYPKAFIVNADNVGSNQMQKIRMSLRGKAVVLMGKNTMMRKAIRGHLDSNPELERILPYIKNNVGFVFTKEDLIDVRTILLENKVQAPARTGAIAPLDVKVPAQITGLGPEKTSFFQALSIPTKITKATIEILNEVHLIKAGDKVGNSESTLLNMLNISPFSYGLIIENVYDSGTVYSPAVLDITDDDIIDRFMQGVCNIACVSLAIGYPTAASVPHSLINGFKRLLAIAVETDYDFAEAEQTKEYIKDPSKFAATAAPTTAAAAAPAAAAA--AVEAPK---EES-EESDDDMGFGLFD
>EOG091F02SJ|Crassostrea_gigas|JG03_Austraeolis_stearnsi|TRANSCRIPT
MVKEDKSTWKSNYFLKIIALFEEYPKAFIVNADNVGSNQMQKIRMALRGKAVVLMGKNTMMRKAIRGHLDSNPELERILPYIKNNVGFVFTKEDLIDVRTTLLENKVQAPARTGAVAPLDVKVPAQITGLGPEKTSFFQALSIPTKITKATIEILNEVHLIKAGDKVGNSESTLLNMLNISPFSYGLIIENVYDSGTVYSPAVLDITDDDIIDRFMQGVCNIACVSLAIGYPTAASVPHSLINGFKRLLAIAVETDYDFAEAEQTKEYLKDPSKFAVAAAPTTAAAAATPAAAA--AVEAPK---EES-EESDGDMGFGLF-
>EOG091F02SJ|Crassostrea_gigas|JG20_Learchis_evelinae|TRANSCRIPT
MVKEDKNTWKSNYFLKIIALFEEYPKAFIVNADNVGSNQMQKIRIALRGKAVVLMGKNTMMRKAIRGHLDSNPELERILPYIKNNVGFVFTKDDLIDIRTILLENKVQAPARAGAVAPLDVKVPAQITGLGPEKTSFFQALSIPTKITKATIEILNEVHLIKAGEKVGNSESTLLNMLNISPFSYGLIIENVYDSGTVYSPAVLDITDDDIIDRFMQGVCNIACVSLAIGYPTAASVPHSLINGFKRLLAVAVETDYDFAEAEQTKEYLKDPSKFAVAAAPTAAATSEAPAAAA--E-APKE---ESE-E-SDDDMGFGLF-
>EOG091F02SJ|Crassostrea_gigas|JG27_Phidiana_lynceus|TRANSCRIPT
MVKEDKSTWKSNYFLKIIALFEEYPKAFIVNADNVGSNQMQKIRIALRGKGVVLMGKNTMMRKALRGHLDSNPELEKILPYIKNNVGFVFTKEDLIDVRSILLENKVQAPARTGAIAPLDVKVPAQITGLGPEKTSFFQALSIPTKITKATIEILNEVHLIKAGDKVGNSESTLLNMLNISPFSYGLIIENVYDSGTVYSPAVLDITDEDIISRFMQGVCNIACVSLAIGYPTAASVPHSLINGFKRLLAVAVETDYDFAEAEMTKEYLKDPSKFAAAAAPTTTAAAAPAAAAV--V-ETKE---ESE-E-SDDDMG-----
>EOG091F02SJ|Crassostrea_gigas|HW12_Facelina_rubrovittata|TRANSCRIPT
MVKEDKSTWKSNYFLKIVALFEEYPKAFIVNADNVGSNQMQKIRIALRGKAVVLMGKNTMMRKAIRGHLDSNPELEKILPYIKNNVGFVFTKEDLLDVRTILLENKVQAPARTGVVAPLDVKVPAQITALGPEKTSFFQALSIPTKITKATIEILNEVHLIKAGEKVGNSESTLLNMLNISPFSYGLVIENVYDSGTVYSPGILDITDDDIIARFMQGVCNIACVSLAIGYPTTASVPHSLVNGFKRLLAVAVETDYDFEEAEQTKEYLKDPSKFAVAAAPAATSAAPAAAAAE--A-PKQE---ESE-E-SDGDMGFGLF-
>EOG091F02SJ|Crassostrea_gigas|HW13_Favorinus_branchialis|TRANSCRIPT
MVKEDKSTWKSNYFLKIVALFEEYPKAFIVNADNVGSNQMQKIRMALRGKAVVLMGKNTMMRKAIRGHLDSNPELERILPYIKNNVGFVFTKEDLLDVRTTLLENKVQAPARTGAVAPLDVKVPAQITGLGPEKTSFFQALSIPTKITKATIEILNDVHLIKAGDKVGNSESTLLNMLNISPFSYGLVIENVYDSGTVYNPAILDITDDDIIEKFMKGVCNIACVSLAIGYPTAASVPHSIVNGFKNLLAVAVETDYDFAEAEQTKEYLKDPSKFAVAAAPAASSAPAAAAPAA--E-AAKE---ESE-E-SDDDMGFGLFD
>EOG091F02SJ|Crassostrea_gigas|JG15_Favorinus_auritulus|TRANSCRIPT
MVKEDKSTWKSNYFLKIVALFEEYPKAFIVNADNVGSNQMQKIRMALRGKAVVLMGKNTMMRKAIRGHLDSNPELERILPYIKNNVGFVFTKEDLLDVRTILLENKVQAPARAGAVAPLDVKVPAQITGLGPEKTSFFQALSIPTKITKATIEILNDVNLIKAGDKVGNSESTLLNMLNISPFSYGLVIENVYDSGTVYNPAILDITDDDIIEKFMKGVCNIACVSLAIGYPTAASVPHSIVNGFKNLLAIAVETDYDFAEAEQTKEYLKDPSKFAVAAAPAASSAPAAAAPAA--E-AAKE---ESE-E-SDDDMGFGLF-
>EOG091F02SJ|Crassostrea_gigas|HW06_Cratena_peregrina|TRANSCRIPT
MVKEDKATWKSNYFLKIVALFEEYPKAFIVNADNVGSNQMQKIRMALRGKAVVLMGKNTMMRKAIRGHLDSNPELEKILPYIKNNVGFVFTKEDLLEVRTALLENKVQAPARTGVVAPLDVKVPAQITALGPEKTSFFQALSIPTKITKATIEILNEVHLIKAGEKVGNSESTLLNMLNISPFSYGLKIENVYDSGSVFSPAILDITDDDIIAKFMKGVCNIACVSLAIGYPTAASVPHSLINGFKKLLAVAVETDYDFEEAEQTKEYLKDPSKFAAVAAAPAASSAPAAAAAK--E-APKE---ESE-E-SDEDMGFGLFD
>EOG091F02SJ|Crassostrea_gigas|JG32_Unidentia_angelvaldesi|TRANSCRIPT
MVKEDRNTWKSNYFLKLTSLFNEYPRAFIVNADNVGSKQMQNIRIALRGKAVVLMGKNTMMRKAIRGHLESNPDLEKVLPYIKNNVGFVFTKEDLLDIRALLLENKVQAPARAGAVAPLDVKIPAQITTLGPEKTSFFQALSIPTKITKATIEILNEVHLIKCGDKVGSSESTLLNMLNISPFTYGLDIENVYDSGTIYSPDILDITNDDIIDRFMLGVRNVASISLAIGYPTAASVPHSLINGFKKLLAIAVETDYDFPEAEQTKEYLKDPSKFAVAAAPAAQTSSAPAAAAE--A-PKEE---SEE-S--DDDMGFGLF-
>EOG091F02SJ|Crassostrea_gigas|HW14_Flabellina_affinis|TRANSCRIPT
MVKEDRNTWKSNYFLKITSLFDEYPKAFIVNADNVGSKQMQMIRIALRGKAVVLMGKNTMMRKAIRGHLENNPDLDRILPYIKNNIGFVFTKEDLIDVRSVLLENKVQAPARAGAVAPLDVKIPAQLTTLGPEKTSFFQALSIPTKITKATIEILNEVSLIKAGDKVGSSESTLLNMLNISPFSYGLEIENVYDSGTIYSPAILDITDDDIIARFMQGVRNVASISLAIGYPTAASVPHSLINGFKRLLAIAVETDYDFAEAEQTKEYLKDPSKFAVAAAPVASSAPAAAAEA------PKE---ESE-E-SDDDMGFGLFD
>EOG091F02SJ|Crassostrea_gigas|JG16_Flabellina_iodinea|TRANSCRIPT
MVKEDRNTWKSNYFLKITSLFDEYPKAFVVNADNVGSRQMQNIRIALRGKAIVLMGKNTMMRKAIRGHLENNPELDRILPYIKNNIGFVFTKDDLIDIRSVLLENKVQAPARAGAVAPLDVKIPAQITTLGPEKTSFFQALSIPTKITKATIEILNDVNLIKAGEKVGSSESTLLNMLNISPFSYGLLIEHVYDSGTIYSPAILDVTDDDIIDRFMQGVRNVASVSLAIGYPTAASVPHSLINGFKNLLAIAVETDYDFPEAEQTKEYLKDPSKFAVAAAPTSAAAGEASKEEE--K-KEES---EEE-S--DDDMGFGLF-
>EOG091F02SJ|Crassostrea_gigas|HW18_Janolus_cristatus|TRANSCRIPT
MVKEDRHLWKSNYFLKITSLFDEYPKAFIVNADNVGSKQMQQIRIALRGKAVVLMGKNTMMRKAIRGHLENNPDLEKLLPIIKNNIGFVFTKEDLPEVRKILAEKKVQAPARAGAVAPLDVKVPAQITTLGPEKTSFFQALSIPTKITKATIEILNEVHLIKAGEKVGSSESTLLNMLSISPFTYGLLIEHVYDSGTIYNPSILDITDDDIIDRFMEGVRNIASVSLAIGYPTAASVPHSIVNGFKNLLAIAVETDIDFEEAEQTKEYLKDPSKFAVAAAPAASGSAAPAAAAA--P-AAAE---EES-E-SDGDMGFGLF-
>EOG091F02SJ|Crassostrea_gigas|JG19_Janolus_barbarensis|TRANSCRIPT
MVKEDRNTWKFNYFLKITSLFDEYPKAFIVNADNVGSKQMQQIRIALRGKAVVLMGKNTMMRKAIRGHLENNPDLEKLLPYIKNNIGFVFTKEDLSEIRNVLSEKKVQAPARAGAVAPLDVKIPAQITALGPEKTSFFQALSIPTKITKATIEILNEVHLITAGDKVGSSESTLLNMLSISPFTYGLLIEHVYDSGTIYNPAILDITDDDIIDRFMVGVRNIASVSLAIGYPTAASVPHSIVNGFKNLLAIAVETDYDFAEAEQTKEYLKDPSKFAVAAAPAASSSAPAAAAAA--P-AAAA---EES-E-SDDDMGFGLF-
>EOG091F02SJ|Crassostrea_gigas|JG23_Melibe_leonina|TRANSCRIPT
MVKEDRNTWKSNYFLKITSLFDEYPKAFIVNADNVGSKQMQQIRISLRGKAVILMGKNTMMRKAIRGHLENNPHLEKLLPYIKNNIGFVFTKEDLSDIRQDLLTNKVQAPARAGAVAPLDVIIPAQLTTLGPEKTSFFQALSIPTKITKATIEILNDVNLIKTGEKVGSSESTLLNMLNISPFSYGLAIENVYDSGTIYSPAVLDITDDDIVSRFMMGVRNIASVSLAIGYPTAASVPHSIINGFKKLLAIAVETDYDFAEAEQTKEYLKDPSKFAVAAAAPAASSAAAPAAAA--A-AAPA---AEE-SESDDDMGFGLF-
>EOG091F02SJ|Crassostrea_gigas|JG06_Catriona_columbiana|TRANSCRIPT
MVKEDRNTWKSNYFLKITSLFDEYPKAFIVNADNVGSKQMQQIRMALRGRAVVLMGKNTMMRKAIRGHLENNPDLEKILPYIKQNVGFVFTKEELLDVRTALLENKVKAPARAGALAPLDVKLPAQITTLGPEKTSFFQALSIPTKITKATIEILNEVFLIKAGDKVGSSESTLLNMLGISPFSYGLVIEYVYDNGTIYDPAILDITEDDILDRFMAGVRNVAAVSLAIGYPTVASVPHSIINGFKKLLAVAVETDYDFAEAEMTKEYLKDPSKFAAVAAAPTAAGSSAAPAAE--A-AKEE---SEE-S-EDDDMGFGLF-
>EOG091F02SJ|Crassostrea_gigas|JG07_Cuthona_albocrusta|TRANSCRIPT
MVKEDRNTWKSNYFLKITSLFDEYPKAFIVNADNVGSKQMQQIRIALRGKAVVLMGKNTMMRKAIRGHLENNPDLEKILPYIKKNVGFVFTKEDLLDVRTALLENKVKAPARAGALAPLDVKLPAQITTLGPEKTSFFQALSIPTKITKATIEILNEVFLIKAGDKVGSSESTLLNMLGISPFSYGLAIENVYDNGTIYSPDILDITEEDILDRFMAGVRNVAAVSLAIGYPTVASVPHSLINGFKNLLAIAVETDYDFEEAQMTKEYLKDPSKFAVAAAPTPAGGGAAPAAAK--E-APKE---ESE-E-EDDDMGFGLFD
>EOG091F02SJ|Crassostrea_gigas|NC04_Fiona_pinnata|TRANSCRIPT
MVKEDRNTWKSNYFLKITSLFDEYPKAFIVNADNVGSKQMQQIRIALRGKAVVLMGKNTMMRKAIRGHLENNPDLEKILPYIKQNVGFVFTKEDLLDVRTALAENKVQAPARAGALAPLDVKIPAQVTALGPEKTSFFQALSIPTKITKATIEILNEVFLIKAGDKVGSSESTLLNMLGISPFSYGLAIEHVYDSGTIYSPAILDITDEDLLAKFMAGVRNIAALSLAIGYPTVASVPHSIINGFKNLLAVAVETDYDFPEAERTKEYLKDPSKFAVAAAPTAAAASSSAPAAA--E-APKE---ESD-E-SDDDMGFGLFD
>EOG091F02SJ|Crassostrea_gigas|JG26_Phestilla_sp|TRANSCRIPT
MVKEDKNTWKSNYFLKITSLFDEYPKAFIVNADNVGSKQMQHIRIALRGKAVVLMGKNTMMRKAIRGHLENNPDLEKILPYIKQNVGFVFTKEDLLDVRAALLENKVKAPARAGALAPLDVKIPAQITTLGPEKTSFFQALSIPTKITKATIEILNEVFLIKAGDKVGSSESTLLNMLGISPFSYGLIVEHVYDNGTIYSPAILDITEEDILDKFMAGGRNIAAVSLAIGYPTVASVPHSIINGFKNLVAIAVETDYDFPEADRTKEYLKDPSKFAVAAAPADSGTSAAPAAAE--A-PKEE---SEE-S--DDDMGFGLF-
>EOG091F02SJ|Crassostrea_gigas|HW07_Cuthona_caerulea|TRANSCRIPT
MVKEDKNTWKSNYFLKITSLFDEYPKAFIVNADNVGSKQMQQIRIALRGKAVVLMGKNTMMRKAIRGHLESNPDLEKILPFIKRNVGFVFTKEELLDVRTSLVENKVQAPARAGALAPLDVKIPAQITTLGPEKTSFFQALSIPTKITKATIEILNEVALIKAGDKVGSSESTLLNMLGISPFSYGLVVEHVYDNGTIYNPDILDITQDDIISKFMSGVRNVAAVSLAIGYPTTASVPHSIINGFKNLLAIAVETDYDFPEAERTKEFLKDPSKFVVAAAPVTAAAPAAA-DVC--G-GAEA---SEE-S--DDDMGFGLF-
>EOG091F02SJ|Crassostrea_gigas|JG28_Scyllaea_fulva|TRANSCRIPT
MVKEDRNTWKSNYFLKITSLFDEYPKAFIVNADNVGSKQMQQIRIALRGKAVVLMGKNTMMRKAIRGHIENNPNLDRLLPYIKNNIGFVFTKDDLTDVRAALLANKVQAPARAGAVAPLDVKIPAQLTTLGPEKTSFFQALSIPTKITKATIEILNEVSLIKAGEKVGSSESTLLNMLNISPFSYGLVIEHVYDSGTIYSPAVLDITDDDIVDHFMAGVRNIACVSLAIGYPTAASAPHSIVNGFKKLLAVAVMTDYTFPEAEQTKEYLKDPSKFAVAAAPAAAAKEAAAPAAK--E-AAPA---EES-E-SDDDMGFGLF-
>EOG091F02SJ|Crassostrea_gigas|JG08_Dendronotus_venustus|TRANSCRIPT
MVKEDRNTWKSNYFLKITSLFEEYPKAFIVNADNVGSKQMQNIRMALRGKGVVLMGKNTMMRKAIRGHLENQPHLEKLLPYIKMNIGFVFTKGDLNEIRDILLAYKVQAPAKAGAIAPLDVKIPAQITTLGPEKTSFFQALSIPTKITKATIEILNEVNLIKAGEKVGSSESTLLNMLKISPFSYGLRISNVYDSGTIYNPLVLDITDDDLIQRFMGGVRNIAAVCLAIGYPTTASVPHSLINGFKKLLAIAVQTDYDFPEAEQTKEYLKDPSKFAVAAAPAASSAAPAAAAAP--A-KAES---ESE-D--D-DMGFGLFD
>EOG091F02SJ|Crassostrea_gigas|JG14_Eubranchus_rustyus|TRANSCRIPT
MVKEDRTTWKSNYFLKITSLFNEYPKAFIVNADNVGSKQMQQIRMSLRGRAVVLMGKNTMMRKAIRGHLENNPELEKILPYIKQNVGFVFTKDDLLDVRKVLLENKVQAPARAGAIAPLDVKIPAQITTLGPEKTSFFQALSIPTKITKATIEILNEVNLIKQGDKVGSSESTLLNMLNISPFSYGLLIENVYDNGSIYSPFILDITNEDLLDKFMKGVCNVASVCLEIGYPTTASVPHSIINGFKNLLAVAVETDFTFAEAEMTKEYLKDPSKFASAAAPAASSAAPAAAAAP--A-KKEE---SEE-S--DDDMGFGLFD
>EOG091F02SJ|Crassostrea_gigas|JG01_Aeolidiella_alba|TRANSCRIPT
MVKEDKHTWKSNYFIKITALFDEYPKAFIVNADNVGSNQMQKIRMALRGRAVVLMGKNTMMRKAIRGHLDSNPELEKILPYIKQNVGFVFTKEDLIDIRTILLENKVQAQARAGVIAPLDVKIPPQITGLGPEKTSFFQALSIPTKITKATIEILNEVHIIKAGDKVGNSESTLLNMLNISPFHYGLIIENVYDSGTVYNPAVLDITNDDIIDRFMMGVRNIASVCLAIGYPTAASVPHSIANGFKRLLAIAVETDYDFPEAEMTKEYLKDPSKFAVAAAPAAASSESAAAPAA--A-EEKE---ESE-E-SDYDM------
>EOG091F02SJ|Crassostrea_gigas|JG17_Hancockia_uncinata|TRANSCRIPT
MVKEDRNTWKSNFFLKITSLFDEYPKAFIVNADNVGSKQMQQIRMSLRKRAVVLMGKNTMMRKAIRGHLENNPSLERLLPFIKNNIGFVFTKEDLPDIRTLLLENKVQAPARAGAIAPLDVKIPSQVTTLGPEKTSFFQALSIPTKITKATIEILNEVALIKAGEKVGSSESTLLNMLNISPFTYGLDIEHVYDSGSIFSPDILDITDDDIISKFMQGVRNIASISLVIGYPTVASVPHSIINGFKKLLAIAVVTDYDFEQAMMTKEYLKDPSKFAVAAPAASAPSGGSAPAAA--A-KVEE---AKEESESDDDMGFGLF-
>EOG091F02SJ|Crassostrea_gigas|HW11_Eubranchus_exiguus|TRANSCRIPT
MVKEDRATWKSNYFTKITSLFDEYPKAFIVNADNVGSKQMQDVRIALRGKGVVLMGKNTMMRKAIRGHLESNPELERILPYIKQNVGFVFTKDDLLEVRQILLDYKVQAPARAGAIAPLDVKIPAQITTLGPEKTSFFQALSIPTKITKATIEILNEVSLINQGDKVGSSESTLLNMLGISPFSYGLAIEHVYENGSIYDPFILDITDEDLIAKFMKGVCNVACVSLAIGYPTTASAPHSIVNGFKNLLAVAVETDYDFEEANMTKEYLKDPSKFAVAAAPAASSAAAPAAAAA--P-KVES---EES-E--DDDMGFGL--
>EOG091F02SJ|Crassostrea_gigas|NC02_Bathydoris_clavigera|TRANSCRIPT
MVKEDRNTWKSNYFIKITALFDEYPKAFIVNADNVGSKQMQHIRIALRGKGIVLMGKNTMMRKAIRGHLENNPGLEKLLPYIKNNVGFVFTKEELTDIRTILLDYKVQAPARAGAIAPLDVKVPSQTTTLGPEKTSFFQALSIPTKITKGTIEILNDVNLIKVGDKVGQSESTLLNMLNISPFSYGLLIERVYDSGTIFDPSILDITDDDIIAKFLQGVCNVASLSLAIGYPTTASAPHSIINGFKNLLAVAVMTEYGFPEAAQTKQYLKDPSKFTPAVTVAAPAAKQEAAPAK--A-AAKE---SSE-E-SDDDMGFGLFD
>EOG091F02SJ|Lottia_gigantea|NC03_Doris_kerguelenensis|TRANSCRIPT
MVKEDRATWKSNYFLKITRLFDEYSKCFVVNADNVGSKQMQQIRIALRGKGVVLMGKNTMMRKAIRGHLDTNPSLERLLPAIKNNVGFVFTKEDLSEVKKILLDNKVQAPARVGAIAPLDVKIPAQQTTLGPEKTSFFQALSIPTKITKGTIEILSEVNLIKVGEKCGGSETTLLNMLKISPFTYGLLIENVYDSGTLFDPSILDITNDDILSKFMTGVSNVACVSLAIGYPTIASVPHSIANGF-----------------------------------------------------------------------------
>EOG091F02SJ|Lottia_gigantea|NC06_Pleurobranchaea_californica|TRANSCRIPT
MVKGDSATWKSNYFLRITALFDEYPKCFIVNADNVGSKQMQQIRMALRGKGVILMGKNTMMRKAIRGHLDTNAGLEKLLPAIRNNVGFVFTKDDLNDIRTILLDNKVQAPARTGAVAPLDVKVPAQTTTLGPEKTSFFQALAIPTKITKGTIEILNEVSLIKAGDKVGQSESTLLNMLSISPFAYGLIIENVYDSGSLFSPSILDITDDDILARFMEGVRNIASVSLSIGYPTVASAPHSIINGFKNLLAISVETNYTFPEAEQTKEYLKDPSKFASAVATAAPAAAEKKDAAPVAA-AKEE---SEE-S--DDDMGFGLF-
>EOG091F02SJ|Crassostrea_gigas|HW03_Berthella_plumula|TRANSCRIPT
MVKGDSATWKSNYFLKITALFDEYPRAFIVNADNVGSKQMQHIRIALRGKAVILMGKNTMMRKAIRGHLENNPSLEKLLPAIRNNVGFVFTKEDLTEIRQILVDNKVQAPARVGAVAPLDVKIPAQTTTLGPEKTSFFQALSIPTKITKGTIEILNEVPLIKEGDKVGQSESTLLNMLKISPFAYGLLVENVYDSGSLFSPSILDITNDDIICRFMEGVRNIASVSLSIGYPTVASVPHSIINGFKKLLAISVETEYTFPEAEQTKEYLKDPSKFASVAAAAAPASTAAAAPAA--A-AKEE---SEE-S--DEDMGFGLF-
>EOG091F02SJ|Crassostrea_gigas|HW04_Calmella_cavolinii|TRANSCRIPT
MVKEDRSTWKSNYFMKITSFFDEYPKAFIVNADNVGSKQMQQIRQALRGRGVILMGKNTMMRKAIRGHLENNPGLEKLLPAIKNNVGFVFTKEDLSEIRGLLLENKVQAPARAGAIAPLDVKVPAQTTTLGPEKTSFFQALSIPTKITKGTIEILNEVSLIKEGEKVGSSESTLLNMLNISPFSYGLLIENVYDSGTIFHPSILDITDEDIVAKFMAGIRNVAAVSLAVGIPTAASAPHSIANGFKRLLSIAVMTDYDFPEAEQTKEYLKDPSKFAAVAAVAAPTAAAAPAAAA--K-EAPK---EES-EESDDDMGFGLF-
>EOG091F02SJ|Crassostrea_gigas|HW19_Polycera_quadrilineata|TRANSCRIPT
MVKEDKNTWKSNYFMKITALFDEYPKAFIVNADNVGSKQMQQIRIALRGRATVLMGKNTMMRKAIRGHLETNPALEKLLPHIKNNVGFVFTKEDLTDIRTVLLENKVKAPARVGAVAPLDVKVPAQTTTLGPEKTSFFQALSIPTKITKGTIEILNEVALIKEGEKVGQSESTLLNMLNISPFSYGLLLERVYDSGTIFDPSILDITDEDIIARFMAGVRNIASISLAIGNPTVASAPLSIVNGFKKLLAIAVMTEYDFAEAEQTKEYLKDPSKFAAVAAAPVAAAAAED-KKP--A-AAAP---ESE-E-SDDDMGFGLF-
>EOG091F02SJ|Crassostrea_gigas|CGI_10010682
MVKEDKSTWKSNYFLKISSLLDEYPKAFIVNADNVGSKQMQQIRQALRGKAIVLMGKNTMMRKAIRGHIEKNPLLEKLLPFIKKNVGLVFLKGDLVETRDLLLANKVKAPAKAGALAPLDVHVPAQATTLGPEKTSFFQALQIPTKITRGCIEILNEVHLIKAGEKVGSSESTLLNMLGVSPFSYGLAVEKVYDSGTIFEPEILDITDDDLKAKFLMGVRNIAAISLTIGYPTAASAPHSIANGFKRLLAIAVETDYTFPAAEKTKEYLKDPSKFAVAAAPAAAASSAPAAKKE--E-KKPE---PES-E-SDDDMGFGLFD
>EOG091F02SJ|Lottia_gigantea|LotgiG237709
MVKEDKQTWKSKYFMRLVQLFDEYPKCFIVNADNVGSKQMQSIRIALRGKGVVLMGKNTMMRKAIRGHLENNSTLEKILPKIRGNIGFVFTKDDLVEVRAILLESKVKAPAKAGALAPLDVKVPAQQTALGPEKTSFFQALQIPTKITKGTIEILNEVNLIKEGEKVGASEATLLNMLNISPFSYGLVIENVYDSGTIFSPKILDITDNYLKGVFMEGVRNIASISLVVGYPTAASVPHSIANGFKNLLALACVTEISFTEAEKTKEYLKDPSKFAVAAAPAAAAASSAAPAKV--E-AKKE---ESE-E-SDDDMGFGLFD
>EOG091F02SJ|Crassostrea_gigas|HW20_Spurilla_neapolitana|TRANSCRIPT
MVREDKATWKSNYFLKVIRHLDEYPKVFLVGVDNVGSKQMHQIRQSLRGKAEILMGKNTMIRKAIRGHLENNPDLEKILPHIKGNVGFVFTKEELVEVRDIILENKVAAPARAGAIAPVDVFIPAGNTGLGPEKTSFFQALAIPTKIARGTIEILSNVHLIKKDEKVGASESTLLNMLKISPFSYGLQIEQVYEDGSCFHPSVLDITNDDLLGRFREGIANVASVSLQIGYPTVVSVPHSIINGFKNILAIALETEIDLPQVEQLKEYLKDPSAFASAMPAAAASSEDAAPTAE--E-KKEE---SEE-E-SDDDMGFGLFD
