# Supplementary material for: Transcriptomics provides a robust framework for the relationships of the major clades of cladobranch sea slugs (Mollusca, Gastropoda, Heterobranchia), but fails to resolve the position of the enigmatic genus Embletonia
Source: BMC Ecol Evol. 2021 Dec 28;21:226. doi: 10.1186/s12862-021-01944-0 (PMC8895541; doi:10.1186/s12862-021-01944-0)
Supplement: Supplementary file 6 — Additional file 6. Archive S4: Unmasked multiple sequence alignments on amino acid level including Doris kerguelenensis and Calmella cavolini prior to the removal of outliers. [file 12862_2021_1944_MOESM6_ESM.zip › Archive_S4/Alignments/EOG091F01H7.aa.fasta]

>EOG091F01H7|Biomphalaria_glabrata|BGLTMP009887
MADF-LDDMDTLENS--MPS-G---MSMGMTMGGHQG-------HPPP-DIKPDISSLTSPTSTH--GYYGF-----------GPGGMPSMAS-STQPSPG-PQQMHSPGMHSPTSSMGSPP-MLCLSPSG-----PSPSPGLPHSSLHTKHICAICGDRASGKHYGVYSCEGCKGFFKRTVRKDLTYAC--RDDKNCMIDKRQRNRCQYCRYMKCLSMGMKREAITAVQEERQRVKEKG-DGEVESTSGANNDMPVEQILEAELAVDPKIDTYIDAQ--------KDPVTNICQAADKQLFTLVEWAKRIPHFTELPLEDQVILLRAGWNELLIAGFSHRSIMAKDGILLATGLHVHRSSAHQAGVGTIFDRVLTELVAKMRDMKMDKTELGCLRAVVLFNPDAKGLTAVQEVEQLREKVYASLEEYTKSRYPEEPGRFAKLLLRLPALRSIGLKCLEHLFFFKLIGDQPIDTFLMEMLENPSPAT-
>EOG091F01H7|Biomphalaria_glabrata|JG30_Tritonia_festiva|TRANSCRIPT
---------------------------------------------------------------------------------------------------------------------------------------------------------------------------------------KDLTYAC--RDDKNCMIDKRQRNRCQYCRYMKCLSMGMKR-------------------------------------------------------------------------------------------------------------------------------------------------------------------------------------------------------------------------------------------------------------------------
>EOG091F01H7|Biomphalaria_glabrata|HW17_Hermissenda_crassicornis|TRANSCRIPT
-----------------------------------------------------------------------------------------------------------------------------CPSPTG-----PSQSPGLPHSSLHTKHICAICGDRASGKHYGVYSCEGCKGFFKRTVRKDLTYAC--RDDKNCMIDKRQRNRCQYCRYMKCLSMGMKRE---AVQEERQRVKEKG-DGEVESTSGANNDMPVEQILEAELAVDPKIDNYIDTQ--------KDPVTNICQAADKQLFTLVEWAKRIPHFTELPLEDQVILLRAGWNELLIAGFSHRSIMAKDGILLATGLHVHRSSAHQAGVGTIFDRVLTELVAKMREMKMDKTELGCLRAVVLFNPDAKGLSAVQEVEQL-----------------------------------------------------------------------
>EOG091F01H7|Biomphalaria_glabrata|JG18_Hermissenda_opalescens|TRANSCRIPT
-------------------------------------------------------------------------------------------------------------------------------------------SPGLPHSSLHTKHICAICGDRASGKHYGVYSCEGCKGFFKRTVRKDLTYAC--RDDKNCMIDKRQRNRCQYCRYMKCLSMGMKRE---AVQEERQRVKEKG-DGEVESTSGANNDMPVEQILEAELAVDPKIDNYIDTQ--------KDPVTNICQAADKQLFTLVEWAKRIPHFTELPLEDQVILLRAGWNELLIAGFSHRSIMAKDGILLATGLHVHRSSAHQAGVGTIFDRVLTELVAKM----------------------------------------------------------------------------------------------------------
>EOG091F01H7|Biomphalaria_glabrata|NC05_Hermissenda_crassicornis|TRANSCRIPT
---------------------G---MGGGGGHHNPHG-------HPQQQDIKPDIAMLNSAVSAGA-HGGYY---GG----HP---M--GAAS-STQPSPG-PPQMHSPGMHSPTSSMGSPP-MLCLSPTG-----PSQSPGLPHSSLHTKHICAICGDRASGKHYGVYSCEGCKGFFKRTVRKDLTYAC--RDDKNCMIDKRQRNRCQYCRYMKCLSMGMKREAVTAVQEERQRVKEKG-DGEVESTSGANNDMPVEQILEAELAVDPKIDNYIDTQ--------KDPVTNICQAADKQLFTLVEWAKRIPHFTELPLEDQVILLRAGWNELLIAGFSHRSIMAKDGILLATGLHVHRSSAHQAGVGTIFDRVLTELVAKMREMKMDKTELGCLRAVVLFNPDAKGLSAVQEVEQLREKVYASLEEYCKTRYPDEPGRFAKLLLRLPALRSIGLKCLEHLFFFKLIGDQPIDTFLLEMLENPSP---
>EOG091F01H7|Biomphalaria_glabrata|HW10_Embletonia_pulchra|TRANSCRIPT
------------------PM-G---MGMGQGHHNPHG-------HPQQ-DIKPDIAALNSGMSAGHAGYYGY---GGPGGPPP---GGHPMAS-STQPSPG-PPQMHSPGMHSPTSSMGSPQGMLCLSPTG-----PSQSPGLPHNSLHTKHICAICGDRASGKHYGVYSCEGCKGFFKRTVRKDLTYAC--RDDKQCMIDKRQRNRCQYCRYMKCLSMGMKRE---AVQEERQRVKEKG-DGEVESTSGANNDMPVEQILEAELAVDPKIDNYIDTQ--------KDPVTNICQAADKQLFTLVEWAKRIPHFTELPLEDQVILLRAGWNELLIAGFSHRSIMAKDGILLATGLHVHRSSAHQAGVGTIFDRVLTELVAKMREMKMDKTELGCLRAVVLFNPDAKGLTAVQEVEQLREKVYASLEEYCKTRYPDEPGRFAKLLLRLPALRSIGLKCLEHLFFFKLIGDQPIDTFLLEMLENPSPQT-
>EOG091F01H7|Biomphalaria_glabrata|JG16_Flabellina_iodinea|TRANSCRIPT
-----------------------------------------------------------------------------------------------------------------------------------------------------------------------------------------------------------------------------------------QRVKEKG-DGEVESTSGANNDMPVEQILEAELAVDPKIDNYIDTQ--------KDPVTNICQAADKQLFTLVEWAKRIPHFTELPLEDQVILLRAGWNELLIAGFSHRSIMAKDGILLATGLHVHRSSAHQAGVGTIFDRVLTELVAKMREMKMD---------------------------------YASLEEYCKTRYPDEPGRFAKLLLRLPALRSIGLKCLEHLFFFKLIGDQPIDTFLLEMLENPSP---
>EOG091F01H7|Biomphalaria_glabrata|JG11_Dondice_occidentalis|TRANSCRIPT
-------------------------------------------------------------------------------------------------------------------------------------------------------------------------------------------------------------NRCQYCRYMKCLSMGMKRE---AVQEERQRVKEKG-DGEVESTSGANNDMPVEQILEAELAVDPKIDNYIDTQ--------KDPVTNICQAADKQLFTLVEWAKRIPHFTELPLEDQVILLRAGWNELLIAGFSHRSIMAKDGILLATGLHVHRSSAHQAGVGTIFDRVLTELVAKMREMKMDKTELGCLRAVVLFNPDAKGLSAVQEVEQLREKVYASLEEYCKTRYPDEPGRFAKLLLRLPALRSIGLKCLEHLFFFKLIGDQPIDTFLLEMLENPSP---
>EOG091F01H7|Biomphalaria_glabrata|JG12_Dondice_parguerensis|TRANSCRIPT
-----------------------------------------------------------------------------------------------------------------------------------------------------TKHICAICGDRASGKHYGVYSCEGCKGFFKRTVRKDLTYAC--RDDKNCMIDKRQRNRCQYCRYMKCLSMGMKRE---AVQEERQRVKEKG-DGEVESTSGANNDMPVEQILEAELAVDPKIDNYIDTQ--------KDPVTNICQAADKQLFTLVEWAKRIPHFTELPLEDQVILLRAGWNELLIAGFSHRSIMAKDGILLATGLHVHRSSAHQAGVGTIFDRVLTELVAKMREMKMDKTELGCLRAVVLFNPDAKGLSAVQEVEQLREKVYASLEEYCKTRYPDEPGRFAKLLLRLPALRSIGLKCLEHLFFFKLIGDQPIDTFLLEMLENPSP---
>EOG091F01H7|Biomphalaria_glabrata|HW15_Flabellina_babai|TRANSCRIPT
------------------------------------------------------------------------------------------------------PQQMHSPGMHSPTSSMGSPP-MMCLSPTG-----PSQSPGLPHSSLHTKHICAICGDRASGKHYGVYSCEGCKGFFKRTVRKDLTYAC--RDDKNCMIDKRQRNRCQYCRYMKCLSMGMKRE---AVQEERQRVKEKG-DGEVESTSGANNDMPVEQILEAELAVDPKIDNYIDTQ--------KDPVTNICQAADKQLFTLVEWAKRIPHFTELPLEDQVILLRAGWNELLIAGFSHRSIMAKDGILLATGLHVHRSSAHQAGVGTIFDRVLTELVAKMREMKMDKTELGCLRAVVLFNPDAKGLSAVQEVEQLREKVYASLEEYCKTRYPDEPGRFAKLLLRLPALRSIGLKCLEHLFFFKLIGDQPIDTFLLEMLENPSPQT-
>EOG091F01H7|Biomphalaria_glabrata|HW13_Favorinus_branchialis|TRANSCRIPT
------------------------------------------------------------------------------------------------------------------------------LSPTG-----PSQSPGLPHNALHTKHICAICGDRASGKHYGVYSCEGCKGFFKRTVRKDLTYAC--RDDKNCMIDKRQRNRCQYCRYMKCLSMGMKRE---AVQEERQRVKEKG-DGEVESTSGANNDMPVEQILEAELAVDPKIDNYIDTQ--------KDPVTNICQAADKQLFTLVEWAKRIPHFTELPLEDQVILLRAGWNELLIAGFSHRSIMAKDGILLATGLHVHRSSAHQAG--------------------------------------------------------------------------------------------------------------------------
>EOG091F01H7|Biomphalaria_glabrata|JG15_Favorinus_auritulus|TRANSCRIPT
---------------------------------------------------------------------------------PG---GHPMGPS-STQPSPG-PQQMHSPGMHSPTSSMGSPP-MLCLSPTG-----PSQSPGLPHNALHTKHICAICGDRASGKHYGVYSCEGCKGFFKRTVRKDLTYAC--RDDKNCMIDKRQRNRCQYCRYMKCLSMGMKRE---AVQEERQRVKEKG-DGEVESTSGANNDMPVEQILEAELAVDPKIDNYIDTQ--------KDPVTNICQAADKQLFTLVEWAKRIPHFTELPLEDQVILLRAGWNELLIAGFSHRSIMAKDGILLATGLHVHRSSAHQAGVGTIFDRVLTELVAKMREMKMDKTELGCLRAVVLFNPDAKGLSAVQEVEQLREKVYASLEEYCKTRYPDEPGRFAKLLLRLPALRSIGLKCLEHLFFFKLIGDQPIDTFLLEMLENPSP---
>EOG091F01H7|Biomphalaria_glabrata|HW12_Facelina_rubrovittata|TRANSCRIPT
----------------------------------------------------------------------------G----PP---GHPMGPS-STQPSPG-PQQMHSPGMHSPTSSMGSPP-MLCLSPTG-----PSQSPGLPHSSLHTKHICAICGDRASGKHYGVYSCEGCKGFFKRTVRKDLTYAC--RDDKNCMIDKRQRNRCQYCRYMKCLSMGMKRE---AVQEERQRVKEKG-DGEVESTSGANNDMPVEQILEAELAVDPKIDNYIDTQ--------KDPVTNICQAADKQLFTLVEWAKRIPHFTELPLEDQVILLRAGWNELLIAGFSHRSIMAKDGILLATGLHVHRSSAHQAGVGTIFDRVLTELVAKMREMKMDKTELGCLRAVVLFNPDAKGLSAVQEVEQMREKVYASLEEYCKSRYPDEPGRFAKLLLRLPALRSIGLKCLEHLFFFKLIGDQPIDTFLLEMLENPSP---
>EOG091F01H7|Biomphalaria_glabrata|HW06_Cratena_peregrina|TRANSCRIPT
------------------------------------------------------------------------------------------------------------------TSSMGSPP-MLCLSPTG-----PSQSPGLPHSSLHTKHICAICGDRASGKHYGVYSCEGCKGFFKRTVRKDLTYAC--RDDKNCMIDKRQRNRCQYCRYMKCLSMGMKRE---AVQEERQRVKEKG-DGEVESTSGANNDMPVEQVLEAELAVDPKIDNYIDTQ--------KDPVTNICQAADKQLFTLVEWAKRIPHFTELPLEDQVILLRAGWNELLIAGFSHRSIMAKDGILLATGLHVHRSSAHQAGVGTIFDRVLTELVAKMREMKMDKTELGCLRAVVLFNPDAKGLSAVQEVETLREKVYASLEEYCKTRYPDEPGRFAKLLLRLPALRSIGLKCLEHLFFFKLIGDQPIDTFLLEMLENPSP---
>EOG091F01H7|Biomphalaria_glabrata|JG23_Melibe_leonina|TRANSCRIPT
-------------------------------------------------DIKPDIALLNSAASGGH-GYYGY---GG----PP---SGHPMAS-STQPSPGPPPQMHSPGMHSPTSSMGSPP-MMCLSPTG-----PSQSPGLPHSSLHTKHICAICGDRASGKHYGVYSCEGCKGFFKRTVRKDLTYAC--RDDKNCIIDKRQRNRCQYCRYMKCLSMGMKRE---AVQEERQRVKEKG-DGEVESTSGANNDMPVEQILEAELAVDPKIDNYIDTQ--------KDPVTNICQAADKQLFTLVEWAKRIPHFTELPLEDQVILLRAGWNELLIAGFSHRSIMAKDGILLATGLHVHRSSAHQAGVGTIFDRVLTELVAKMREMKMDKTELGCLRAVVLFNPDAKGLTAVQEVEQLREKVYASLEEYCKTRYPDEPGRFAKLLLRLPALRSIGLKCLEHLFFFKLIGDQPIDTFLLEMLENPSP---
>EOG091F01H7|Biomphalaria_glabrata|HW02_Berghia_verrucicornis|TRANSCRIPT
----------------------------------------------------------------------------------------------------------HSPGMHSPTSSMGSPP-MMCLSPTG-----PSQSPGLPHSSLHTKHICAICGDRASGKHYGVYSCEGCKGFFKRTVRKDLTYAC--RDDKNCMIDKRQRNRCQYCRYMKCLSMGMKRE---AVQEERQRVKEKG-DGEVESTSGANNDMPVEQIHEAELAVDPKIDNYIDTQ--------KDPVTNICQAADKQLFTLVEWAKRIPHFTELPLEDQVILLRAGWNELLIAGFSHRSILAKDGILLATGLHVHRSSAHQAGVGTIFDRVLTELVAKMREMKMDKTELGCLRAVVLFNPDAKGLSAVQEVEQLREKVYASLEEYCKTRYPDEPGRFAKLLLRLPALRSIGLKCLEHLFFFKLIGDQPIDTFLLEMLENPSPQT-
>EOG091F01H7|Biomphalaria_glabrata|HW20_Spurilla_neapolitana|TRANSCRIPT
-------------------------------------------------------------------------------------------------------------GMHSPTSSMGSPP-MMCLSPTG-----PSQSPGLPHSSLHTKHICAICGDRASGKHYGVYSCEGCKGFFKRTVRKDLTYAC--RDDKNCMIDKRQRNRCQYCRYMKCLSMGMKRE---AVQEERQRVKEKG-DGEVESTSGANND------------------------------------------------------------------------------------------------------------------------------------------------------------------------------------------------------------------------------------------
>EOG091F01H7|Biomphalaria_glabrata|JG32_Unidentia_angelvaldesi|TRANSCRIPT
--------------------------------------------------------------------------PGG----HP---M--AAAS-STQPSPG-PPQMHSPGMHSPTSSMGSPP-MMCLSPTG-----PSQSPGLPHSSLHTKHICAICGDRASGKHYGVYSCEGCKGFFKRTVRKDLTYAC--RDDKNCMIDKRQRNRCQYCRYMKCLSMGMKRE---AVQEERQRVKEKGGDGEVESTSGANNDMPVEQIHEAELAVDPKIDNYIDTQ--------KDPVTNICQAADKQLFTLVEWAKRIPHFTELPLEDQVILLRAGWNELLIAGFSHRSIKAKDGILLATGLHVHRSSAHQAGVGTIFDRVLTELVAKMREMNMDKTELGCLRAVVLFNPDAKGLSAVQEVEQLREKVYASLEEYCKTRYPDEPGRFAKLLLRLPALRSIGLKCLEHLFFFKLIGDQPIDTFLLEMLENPSPQT-
>EOG091F01H7|Biomphalaria_glabrata|JG08_Dendronotus_venustus|TRANSCRIPT
---------DTLDSNGMHNS-GMPPMGMMGGHHNPHQ-------QQQQ-DIKPDIALLNSG---GHAGYYGY---GG----PP---SGHPMAS-STQPSPG-PPQMHSPGMHSPTSSMGSPP-MMCLSPTG-----PSQSPGLPHSSLHTKHICAICGDRASGKHYGVYSCEGCKGFFKRTVRKDLTYAC--RDDKNCMIDKRQRNRCQYCRYMKCLSMGMKRE---AVQEERQRVKEKG-DGEVESTSGANNDMPVEQILEAELAVDPKIDNYIDTQ--------KDPVTNICQAADKQLFTLVEWAKRIPHFTELPLEDQVILLRAGWNELLIAGFSHRSILAKDGILLATGLHVHRSSAHQAGVGTIFDRVLTELVAKMREMKMDKTELGCLRAVVLFNPDAKGLSAVQEVEQLREKVYASLEEFCKTRYPDEAGRFAKLLLRLPALRSIGLKCLEHLFFFKLIGDQPIDTFLLEMLENPSPQT-
>EOG091F01H7|Biomphalaria_glabrata|JG28_Scyllaea_fulva|TRANSCRIPT
-------------------S-GMPPM-GMMGHHNPHG-------PPQQ-DIKPDIALLNSAASAGHAGYYGY---GG----PP---GGHPMAS-SAQPSPG-PPQMHSPGMHSPTSSMGSPP-MMCLSPTG-----PSQSPGLPHSSLHTKHICAICGDRASGKHYGVYSCEGCKGFFKRTVRKDLTYAC--RDDKNCIIDKRQRNRCQYCRYMKCLSMGMKRE---AVQEERQRVKEKG-DGEVESTSGANNDMPVEQILEAELAVDPKIDNYIDTQ--------KDPVTNICQAADKQLFTLVEWAKRIPHFTELPLEDQVILLRAGWNELLIAGFSHRSIMAKDGILLATGLHVHRSSAHQAGVGTIFDRVLTELVAKMREMKMDKTELGCLRAVVLFNPDAKGLTAVQEVEQLREKVYASLEEYCKTRYPDEPGRFAKLLLRLPALRSIGLKCLEHLFFFKLIGDQPIDTFLLEMLENPSPQT-
>EOG091F01H7|Biomphalaria_glabrata|NC01_Armina_californica|TRANSCRIPT
--------------------------------------------------------------------------------------------------------QMHSPGMHSPTSSMGSPP-MMCLSPTG-----PSQSPGLPHSSLHTKHICAICGDRASGKHYGVYSCEGCKGFFKRTVRKDLTYAC--RDDKNCMIDKRQRNRCQYCRYMKCLSMGMKRE---AVQEERQRVKEKG-DGEVESTSGANNDMPVEQILEAELAVDPKIDNYIDTQ--------KDPVTNICQAADKQLFTLVEWAKRIPHFTELPLEDQVILLRAGWNELLIAGFSHRSIQAKDGILLATGLHVHRSSAHQAGVGTIFDRVLTELVAKMREMKMDKTELGCLRAVVLFNPDAKGLTAVQEVEQLREKVYASLEEYCKTRYPDEPGRFAKLLLRLPALRSIGLKCLEHLFFFKLIGDQPIDTFLLEMLENPSPQT-
>EOG091F01H7|Biomphalaria_glabrata|HW01_Armina_tigrina|TRANSCRIPT
-------------------------------------------------------------------------------------------------------------------------------------------------------------------------------------------------------------------------------------------------DGEVESTSGANNDMPVEQILEAELAVDPKIDNYIDTQ--------KDPVTNICQAADKQLFTLVEWAKRIPHFTELPLEDQVILLRAGWNELLIAGFSHRSIQAKDGILLATGLHVHRSSAHQAGVGTIFDRVLTELVAKMREMKMDKTELGCLRAVVLFNPDAKGLTAVQEVEQLREKVYASLEEYCKTRYPDEPGRFAKLLLRLPALRSIGLKCLEHLFFFKLIGDQPIDTFLLEMLENPSPQT-
>EOG091F01H7|Biomphalaria_glabrata|HW05_Caloria_elegans|TRANSCRIPT
---------------------------------------------------------------------------------------------------------------HSPTSSMGSPP-MLCLSPTG-----PSQSPGLPHSSLHTKHICAICGDRASGKHYGVYSCEGCKGFFKRTVRKDLTYAC--RDDKNCMIDKRQRNRCQYCRYMKCLSMGMKRE---AVQEERQRVKEKG-DGEVESTSGANNDMPVEQILEAELAVDPKIDNYIDTQ--------KDPVTNICQAADKQLFTLVEWAKRIPHFTELPLDDQVILLRAGWNELLIAGFSHRSIMAKDGILLATGLHVHRSSAHQAGVGTIFDRVLTELVAKMREMKMDKTELGCLRAVVLFNPDAKGLSAVQEVEQLREKVYASLEEYCKTRYPDEPGRFAKLLLRLPALRS------------------------------------
>EOG091F01H7|Biomphalaria_glabrata|JG27_Phidiana_lynceus|TRANSCRIPT
-------------------------------------------------DIKPDIAMLNSAVSAGA-HGG---------PPPG---GHPMGPS-STQPSPG-PQQMHSPGMHSPTSSMGSPP-MLCLSPTG-----PSQSPGLPHSSLHTKHICAICGDRASGKHYGVYSCEGCKGFFKRTVRKDLTYAC--RDDKNCMIDKRQRNRCQYCRYMKCLSMGMKRE---AVQEERQRVKEKG-DGEVESTSGANNDMPVEQILEAELAVDPKIDNYIDTQ--------KDPVTNICQAADKQLFTLVEWAKRIPHFTELPLDDQVILLRAGWNELLIAGFSHRSIMAKDGILLATGLHVHRSSAHQAGVGTIFDRVLTELVAKMREMKMDKTELGCLRAVVLFNPDAKGLSAVQEVEQLREKVYASLEEYCKTRYPDEPGRFAKLLLRLPALRSIGLKCLEHLFFFKLIGDQPIDTFLLEMLENPSP---
>EOG091F01H7|Biomphalaria_glabrata|JG20_Learchis_evelinae|TRANSCRIPT
-------------------------------------------------------------------------------------------------------------------------------------------------------------------------------------------------------------------------------------QEERQRVKEKG-DGEVESTSGANNDMPVEQILEAELAVDPKIDNYIDTQ--------KDPVTNICQAADKQLFTLVEWAKRIPHFTELPLDDQVILLRA----------------------------------------------------------------------------------------------------------------------------------------------------------------
>EOG091F01H7|Biomphalaria_glabrata|JG25_Palisa_papillata|TRANSCRIPT
-------------------------------------------------------------------------------------------------------------------------------------------------------------------------------------------------------------------------SMGMKREAVTAVQEERQRVKEKG-DGEVESTSGANNDMPVEQILEAELAVDPKIDNYIDTQ--------KDPVTNICQAADKQLFTLVEWAKRIPHFTELPLDDQVILLRAGWNELLIAGFSHRSIMAKDGILLATGLHVHRSSAHQAGVGTIFDRVLTELVAKMREMKMDKTELGCLRAVVLFNPDAKGLSAVQEVEQLREKVYASLEEYCKTRYPDEPGRFAKLLLRLPALRSIGLKCLEHLFFFKLIGDQPIDTFLLEMLENPSP---
>EOG091F01H7|Biomphalaria_glabrata|HW18_Janolus_cristatus|TRANSCRIPT
--------------------------------------------------------------------------------------------------------QMHSPGMHSPTSSMGSPP-MMCLSPTG-----PSQSPGLPHSSLHTKHICAICGDRASGKHYGVYSCEGCKGFFKRTVRKDLTYAC--RDDKNCMIDKRQRNRCQYCRYMKCLSMGMKREAVAAVQEERQRVKERG-DGEVESTSGANNDMPVEQILEAELAVDPKIDNYIDAQ--------KDPVTNICQAADKQLFTLVEWAKRIPHFTELPLEDQVILLRAGWNELLIAGFSHRSIMAKDGILLATGLHVHRSSAHQAGVGTIFDRVLTELVAKMREMKMDKTELGCLRAVVLFNPDAKGLTAVQEVEQLREKVYASLEEYCKTRYPDEPGRFAKLLLRLPALRSIGLKCLEHLFFFKLIGDQPIDTFLLEMLENPSPQT-
>EOG091F01H7|Biomphalaria_glabrata|HW16_Hancockia_cfuncinata|TRANSCRIPT
------------------PL-G---I-PMGGHHNMHG-------HPQQ-DIKPDIALLNSAAAAGHSGYYGY---G------P---GGHPMAS-STQPSPG-PPQMHSPGVHSPTSSMGSPP-MMCLSPTG-----PSQSPGLPHSSLHTKHICAICGDRASGKHYGVYSCEGCKGFFKRTVRKDLTYAC--RDDKNCMIDKRQRNRCQYCRYMKCLSMGMKRE---AVQEERQRVKEKG-DGEVESTSGANNDMPVEQVLEAELAVDPKIDNYIDTP--------KDPVTNICQAADKQLFTLVEWAKRIPHFTELPLEDQVILLRAGWNELLIAGFSHRSIMAKDGILLATGLHVHRSSAHQAGVGTIFDRVLTELVAKMREMRMDKTELGCLRAVVLFNPDAKGLTAVQEVEQLREKVYASLEEYCKTRYPDEPGRFAKLLLRLPALRSIGLKCLEHLFFFKLIGDQPIDTFLMEMLENPSP---
>EOG091F01H7|Biomphalaria_glabrata|JG17_Hancockia_uncinata|TRANSCRIPT
------------------PL-G---I-PMGGHHNMHG-------HPQQ-DIKPDIALLNSAAAAGHSGYYGY---G------P---GGHPMAS-STQPSPG-PPQMHSPGVHSPTSSMGSPP-MMCLSPTG-----PSQSPGLPHSSLHTKHICAICGDRASGKHYGVYSCEGCKGFFKRTVRKDLTYAC--RDDKNCMIDKRQRNRCQYCRYMKCLSMGMKRE---AVQEERQRVKEKG-DGEVESTSGANNDMPVEQVLEAELAVDPKIDNYIDTP--------KDPVTNICQAADKQLFTLVEWAKRIPHFTELPLEDQVILLRAGWNELLIAGFSHRSIMAKDGILLATGLHVHRSSAHQAGVGTIFDRVLTELVAKMREMRMDKTELGCLRAVVLFNPDAKGLTAVQEVEQLREKVYASLEEYCKTRYPDEPGRFAKLLLRLPALRSIGLKCLEHLFFFKLIGDQPIDTFLMEMLENPSPQT-
>EOG091F01H7|Biomphalaria_glabrata|JG04_Berghia_stephanieae|TRANSCRIPT
----------------------------------------------------------------------------------------------------------------------------------------------------------------------------------------------------------------QYCRYMKCLSMGMKRE---AVQEERQRVKEKG-DGEVESTSGANNDMPVEQIHEAELAVDPKIDNYIDTQ--------KDPVTNICQAADKQLFTLVEWAKRIPHFTELPLEDQVILLRAGWNELLIAGFSHRSILAKDGILLATGLHVHRSSAHQAGVGTIFDRVLTELVAKMREMKMDKTELGCLRAVVLFNPDAKGLSAVQEVEQLREKVYASLEEYCKTRYPDEPGRFAKLLLRLPALRSIGLKCLEHLFFFKLIGDQPIDTFLLEMLENPSP---
>EOG091F01H7|Crassostrea_gigas|HW14_Flabellina_affinis|TRANSCRIPT
----------------------------------------------------------------------------------------------------------------------------------------------------------------------------------------------------------------------------------------------------------------------------------------------------------------------------------------------------------------------------AGVGTIFDRVLTELVAKMREMKMDKTELGCLRAVVLFNPDAKGLSAVQEVEQLREKVYASLEEYCKTRYPDEPGRFAKLLLRLPALRSIGLKCLEHLFFFKLIGDQPIDTFLL-----------
>EOG091F01H7|Biomphalaria_glabrata|HW21_Tritonia_manicata|TRANSCRIPT
------------------PM-G---M-PMGGQHNPHG-------HQQQ-DIKPDIAVLNSQVSAGHSSYYGYSALPP----PP---GGHSMAF-----SPG-PPQMHSPGMHSPTSSMGSPP-MMCLSPTG-----PSQSPGLPHSSLHTKHICAICGDRASGKHYGVYSCEGCKGFFKRTVRKDLTYAC--RDDKNCMIDKRQRNRCQYCRYMKCLSMGMKRE---AVQEERQRKDKAG-DGEVESTSGANNDMPVEQILEAELAVDPKIDNYIDTQ--------KDPVTNICQAADKQLFTLVEWAKRIPHFTELPLEDQVILLRAGWNELLIAGFSHRSIMAKDGILLATGLHVHRSSAHQAGVGTIFDRVLTELVAKMREMKMDKTELGCLRAVVLFNPDAKGLSAVQEVEQLREKVYASLEEYCKTRYPDEPGRFAKLLLRLPALRSIGLKCLEHLFFFKLIGDQPIDTFLLEMLENPSP---
>EOG091F01H7|Biomphalaria_glabrata|NC07_Tritonia_diomedea|TRANSCRIPT
------------------PM-G---MPMGGGHHNPHG-------HPQQ-DIKPDITVLNSQVSAGHSAYYGY---GGPGGQPG---GGHSM----SSTQPSPSPQMHSPGMHSPTSSMGSPP-MMCLSPTG-----PSQSPGLPHSSLHTKHICAICGDRASGKHYGVYSCEGCKGFFKRTVRKDLTYAC--RDDKNCMIDKRQRNRCQYCRYMKCLSMGMKRE---AVQEERQRKDKGG-DGEVESTSGANNDMPVEQILEAELAVDPKIDNYIDTQ--------KDPVTNICQAADKQLFTLVEWAKRIPHFTELPLEDQVILLRAGWNELLIAGFSHRSIMAKDGILLATGLHVHRSSAHQAGVGTIFDRVLTELVAKMREMKMDKTELGCLRAVVLFNPDAKGLSAVQEVEQLREKVYASLEEYCKTRYPDEPGRFAKLLLRLPALRSIGLKCLEHLFFFKLIGDQPIDTFLLEMLENPSP---
>EOG091F01H7|Biomphalaria_glabrata|NC08_Tritonia_hamnerorum|TRANSCRIPT
-------------------------------------------------------------------------------------GGGHSMAS-STQPSPG-PPQMHSPGMHSPTSSMGSPP-MMCLSPTG-----PSQSPGLPHSSLHTKHICAICGDRASGKHYGVYSCEGCKGFFKRTVRKDLTYAC--RDDKNCMIDKRQRNRCQYCRYMKCLSMGMKRE---AVQEERQRKDKGG-DGEVESTSGANSDMPVEQILEAELAVDPKIDNYIDTQ--------KDPVTNICQAADKQLFTLVEWAKRIPHFTELPLEDQVILLRAGWNELLIAGFSHRSIMAKDGILLATGLHVHRSSAHQAGVGTIFDRVLTELVAKMREMKMDKTELGCLRAVVLFNPDAKGLSAVQEVEQLREKVYASLEEYCKTRYPDEPGRFAKLLLRLPALRSIGLKCLEHLFFFKLIGDQPIDTFLLEMLENPSPQT-
>EOG091F01H7|Lottia_gigantea|JG24_Noumeaella_rubrofasciata|TRANSCRIPT
---------------------------------------------------------------------------------------------------------------------------------------------------------------------------------------------------------------------------------------------------------------------------------------------------------------------------------------------------------------------------------------------------------------------KGMSAVQEVEQLREKVYASLEEYCKTRYPDEPGRFAKLLLRLPALRSIGLKCLEHLFFFKLIGDQPIDTFLLEMLENPSPQ--
>EOG091F01H7|Biomphalaria_glabrata|JG10_Dirona_picta|TRANSCRIPT
-------------------------------------------------------------------------------------------------------------------------------------------------------------------------------------------------------------------------------------------------------------------------------------------------------AADKQLFTLVEWAKWIPHFTELPLEDQVILLRAGWNELLIAGFSHRSIMAKDGILLATGLHVHRSSAHQAGVGTIFDRVLTELVAKMREMKMDKTELGCLRAVVLFNPDAKGLTAVQEVEQLREKVYASLEEYCKTRYPDEPGRFAKLLLRLPALRSIGLKCLEHLFFFKLIGDQPIDTFLLEMLENPSP---
>EOG091F01H7|Biomphalaria_glabrata|HW03_Berthella_plumula|TRANSCRIPT
--------MDTLESNGGMHGGG---MPMGMPMGGL-G-------HPPP-DIKPDISTLTSPTSTH--GGYYG---Y------GGPGAVPGMAS-STQPSPG-PPQMHSPGMHSPTSSMGSPP-MLCLSPTG-----PSPSPGLPHSSLHTKHICAICGDRASGKHYGVYSCEGCKGFFKRTVRKDLTYAC--RDDKNCMIDKRQRNRCQYCRYMKCLSMGMKRE---AVQEERQRVKEKG-DGEVESTSGANNDMPVEQILEAEVAVDPKIDNYIDTQ--------KDPVTNICQAADKQLFTLVEWAKRIPHFTELPLDDQVILLRAGWNELLIAGFSHRSIMAKDGILLATGLHVHRSSAHQAGVGTIFDRVLTELVAKMREMKMDRTELGCLRAVVLFNPDAKGLSATHEVEQLREKVYASLEEYCKTKYPEEPGRFAKLLLRLPALRSIGLKCLEHLFFFKLIGDQPIDTFLLEMLENPSPQT-
>EOG091F01H7|Biomphalaria_glabrata|HW09_Doto_sp|TRANSCRIPT
------------------------------------------------------------------------------------------------QTSPNPSQMHSPPGVHSPTSSMGSPP-MMCLSPTG-----PSQSPGLPHSSLHTKHICAICGDRASGKHYGVYSCEGCKGFFKRTVRKDLTYAC--RDDKNCMIDKRQRNRCQFCRYMKCLSMGMKRE---AVQEERQRVKEKG-DGEVESTSGANNDMPVEQVLEAELAVDPRIDNYVDTQ--------KDPVTNICQAADKQLFTLVEWAKRIPHFTELPLEDQVILLRAGWNELLIAGFSHRSISAKDGILLATGLHVHRSSAHQAGVGTIFDRVLTELVAKMREMKMDKTELGCLRAVVLYNPDAKGLTAVQEVEQLREKVYATLEEYCKTRYPEEPGRFAKLLLRLPALRSIGLKCLEHLFFFKLIGDQPIDTFLLEMLENPSP---
>EOG091F01H7|Biomphalaria_glabrata|JG13_Doto_lancei|TRANSCRIPT
-------------------------------------------------------------------------------------------------------------------------------------------------------------------------------------------------------------------------------------------------------------------------------------Q--------KDPVTNICQAADKQLFTLVEWAKRIPHFTELPLEDQVILLRAGWNELLIAGFSHRSISAKDGILLATGLHVHRSSAHQAGVGTIFDRVLTELVAKMREMKMDKTELGCLRAVVLY---------------------------------------------------------------------------------------
>EOG091F01H7|Biomphalaria_glabrata|JG22_Lomanotus_vermiformis|TRANSCRIPT
------------------PM-G---M-GAGSHHNPHG-------HPQQ-DIKPDINLLNSAAASHS-AYYGYGAPGG----PP---AGHPMAS-STQPSPGPPPQMHSPGMHSPTSSMGSPP-MMCLSPTG-----PSQSPGLPHTSLHTKHICAICGDRASGKHYGVYSCEGCKGFFKRTVRKDLTYAC--RDDKNCMIDKRQRNRCQYCRYMKCLSMGMKRE---AV------VKDKG-DGEVESTSGANNDMPVEQILEAELAVDPKIDNYIDTQ--------KDPVTNICQAADKQLFTLVEWAKRIPHFTELPLEDQVILLRAGWNELLIAGFSHRSIMAKDGILLATGLHVHRSSAHQAGVGTIFDRVLTELVAKMREMKMDKTELGCLRAVVLFNPDAKSLTAVQEVEQLREKVYASLEEYCKTRYPDEPGRFAKLLLRLPALRSIGLKCLEHLFFFKLIGDQPIDTFLLEMLENPSP---
>EOG091F01H7|Biomphalaria_glabrata|NC06_Pleurobranchaea_californica|TRANSCRIPT
------DGMDTLESNGNMHG-G---MPVGMSMGGGMC-------QPPP-DIKPDISTLTSPTSTH--GNYYG---Y------G---GHPGMPS-STQPSPG-PPQMHSPGMHSPTSSMGSPS-MMCLSPTG-----PSPSPGLPHSSLHTKHICAICGDRASGKHYGVYSCEGCKGFFKRTVRKDLTYAC--RDDKNCMIDKRQRNRCQYCRYMKCLSMGMKRE---AVQEERQRVKEKG-DGEVESTSGANNDMPVEQILEAEIAVDPKIDNYIDTQ--------KDPVTNICQAADKQLFTLVEWAKRIPHFTELPLEDQVILLRAGWNELLIAGFSHRSIMAKDGILLATGLHVHRSSAHQAGVGTIFDRVLTELVAKMREMKMDRTELGCLRAVVLFNPDAKGLTAAHEVEQLREKVYATLEEYCKTKFPDEPGRFAKLLLRLPALRSIGLKCLEHLFFFKLIGDQPIDTFLLEMLENPSPQT-
>EOG091F01H7|Biomphalaria_glabrata|NC02_Bathydoris_clavigera|TRANSCRIPT
-------------------------MGMSMGGHAPHS-------HPPL-DIKPDISTLTSPTSTHS-GYYGF-----------GPGGMSSMAT-STQPSPG-PPQMHSSGMHSP-TSIGSPP-MMCLSPTG-----PSPSPGLPHSSLHTKHICAICGDRASGKHYGVYSCEGCKGFFKRTVRKDLTYAC--RDDKNCMIDKRQRNRCQYCRYMKCLSMGMKREAVTAVQEERQRVKEKG-DGEVESTSGANNDMPVEQILEAELAVDPKIDNYIDTP--------KDPVTNICQAADKQLFTLVEWAKRIPHFTELPLEDQVILLRAGWNELLIAGFSHRSIVAKDGILLATGLHVHRSSAHQAGVGTIFDRVLTELVAKMREMKMDRTELGCLRAVVLFNPDAKGLTAVQEVEQLREKVYASLEEYCKTHYPEEPGRFAKLLLRLPALRSIGLKCLEHLFFFKLIGDQPIDTFLMEMLENPNP---
>EOG091F01H7|Biomphalaria_glabrata|HW19_Polycera_quadrilineata|TRANSCRIPT
---------------------------MGMQMGGSHG-------HPPP-DIKPDISTLTSPTSTH--GYYGF---M------P--------AM-ASSTQPSPGPHMHSSGMHSP-SSIGSPP-MVCLSPTG-----TSPSPGLPHSSLHTKHICAICGDRASGKHYGVYSCEGCKGFFKRTVRKDLTYAC--RDDKNCMIDKRQRNRCQYCRYMKCLSMGMKREAVTAVQEERQRVKEKG-DGEVESTSGANNDMPVEQILEAELAVDPKIDNYIDTP--------KDPVTNICQAADKQLFTLVEWAKRIPHFTELPLEDQVILLRAGWNELLIAGFSHRSIVAKDGILLATGLHVHRSSAHQAGVGTIFDRVLTELVAKMREMKMDRTELGCLRAVVLFNPDAKGLQAVQEVEQLREKVYASLEEYCKTRYPEEPGRFAKLLLRLPALRSIGLKCLEHLFFFKLIGDQPIDTFLMEMLENPNP---
>EOG091F01H7|Biomphalaria_glabrata|JG06_Catriona_columbiana|TRANSCRIPT
------------------------------------------------------------------------------------------------------------------------------------------------------------------GKHYGVYSCEGCKGFFKRTVRKDLTYAC--RDDKNCMIDKRQRNRCQYCRYMKCLNMGMKRE---AVQEERQRVKEKG-DGEVESTSGANNDMPVEHILEAENAVDPKIENYVDVQ---------DPVTNICQAADKQLFTLVEWAKRVPHFTELPLEDQVLFLR-----------------------------------------------------------------------------------------------------------------------------------------------------------------
>EOG091F01H7|Biomphalaria_glabrata|HW07_Cuthona_caerulea|TRANSCRIPT
-----------------------------------------------------------------------------------------------TQPSPG-PPQMHSPGMHSPTSSMGSPP-MMCLSPTG-----PSQSPGLPHSSLQTKHICAICGDRASGKHYGVYSCEGCKGFFKRTVRKDLTYAC--RDDKNCMIDKRQRNRCQYCRYMKCLNMGMKRE---AVQEERQRVKEKG-DGEVESTSGANNDMPVEQILEAENAVDPKIENYVDVQ---------DPVTNICQAADKQLFTLVEWAKRVPHFTELPLEDQVLLLRAGWNELLIAGFSHRSIGAKDGILLATGLHVHRNSAHQAGVGTIFDRVLTELVAKMREMGMDRTELGCLRAVVLFNPDAKGLSAVQEVEQLREKVYASLEEYCKTRYPDEPGRFAKLLLRLPALRSIGLKCLEHLFFFKLIGDQQIDTFLLEMLENP-----
>EOG091F01H7|Biomphalaria_glabrata|NC04_Fiona_pinnata|TRANSCRIPT
-----------------------------------------------P-DIKPDIQALNSAVSSGH-GYYGYGAP---PPHPS---QGHHMAS-STQPSPGPPQQMLSPGMHSPTSSMGSPP-ILCMSPTG-----PSQSPGLPHSSLQTKHTCAICGDRASGKHYGVYSCEGCKGFFKRTVRKDLTYAXXCRDDKNCMIDKRQRNRCQYCRYMKCLNMGMKRE---AVQEERQRVREKG-DGEVESTSGANNDMPVEQILEAENAVDPKIENYVDVQ---------DPVTNICQAADKQLFTLVEWAKRVPHFTELPLEDQVILLRAGWNELLIAGFSHRSICAKDGILLATGLHVHRNSAHQAGV------------AKMREMGMDKTELGCLRAVVLFNPDAKGLSAVQEVEQLREKVYASLEEYCKTRYPDEPGRFAKLLLRLPALRSIGLKCLEHLFFFKLIGDQQIDTFLLEMLENPSP---
>EOG091F01H7|Biomphalaria_glabrata|NC03_Doris_kerguelenensis|TRANSCRIPT
---------SSMAMG--MSM-G---HGPGGHPHGPPH-------GPPP-DIKPDISTLGSPTSTH--PGGYY---G------FGPGGLPGMGVPASQPSSG-PPGMHSPGMHSPTSSMGSPP-MMCLSPTG-----ASPSPGLPHSSLHNKHICAICGDRASGKHYGVYSCEGCKGFFKRTVRKDLTYAC--RDDKNCMIDKRQRNRCQYCRYMKCLAMGMKRE---AVQEERQRVKEKG-DGEVESTSGANNDMPVEQILEAEHAVDPKIDNYIDAQ--------KDPVTNICQAADKQLFTLVEWAKRIPHFTELPLEDQVILLRAGWNELLIAGFSHRSISAKDGILLATGLHVHRSSAHQAGVGTIFDRVLTELVAKMREMNMDKTELGCLRAVVLFNPDAKGLTAVSEVEQLREKVYASLEEYCKTR--------------------------------------------------------
>EOG091F01H7|Biomphalaria_glabrata|JG26_Phestilla_sp|TRANSCRIPT
-------------------------------------------------------------------------------------------------------------------------------------------------------------------------------------------------------------------------------------------------------------------------------------Q---------DPVTNICQAADKQLFTLVEWAKRVPHFTELPLEDQVLLLRAGWNELLIAGFSHRSIGAKDGILLATGLHVHRNSAHHAGVGTIFDRVLTELVAKMREMGMDKTELGCLRAIVLFNPDAKGLTAVQEVEQLREKV-------------------------------------------------------------------
>EOG091F01H7|Biomphalaria_glabrata|HW11_Eubranchus_exiguus|TRANSCRIPT
--------------------------------------------------------------------------------------------------------QMHSPGMHSPTSSMGSPQ-MMCLSPSG-----PSQSPGLPHSSLQTKHICAICGDRASGKHYGVYSCEGCKGFFKRTVRKDLVYAC--RDDKQCMIDKRQRNRCQYCRYHKCLQMGMKRE---AVQEERQRVKEKG-DGEVESTSGASNDMPVEQILEAETAVDPKIENYIDVQ---------DPVTNICQAADKQLFTLVEWAKRIPHFTELPLEDQVILLRAGWNELLIAGFSHRSVDAQDGILLATGLHVHRNSAHQAGVGTIFDRVLTELVAKMREMNMDRTELGCLRAVVLFNPDAKGLSAVQDVEQYREKVYASLEEYCKQKYPDEPGRFAKLLLRLPALRSIGLKCLEHLFFFKLIGDQQIDTFLLEMLENPSP---
>EOG091F01H7|Biomphalaria_glabrata|JG14_Eubranchus_rustyus|TRANSCRIPT
-----------------------------------QG-------HPQQ-DIKPDINALNNAVSAGH-GYYGYGGP---PP--Q---GHHMAAS-STQPSPGPPPQLHSPGMHSPTSSMGSPQ-MMCLSPTG-----PSQSPGLPHSSLQTKHICAICGDRASGKHYGVYSCEGCKGFFKRTVRKDLMYAC--RDDKQCMIDKRQRNRCQYCRYQKCLQMGMKRE---AVQEERQRVKEKG-DGEVESTSGASNDMPVEQIYEAERAVDPKIENYIDVQ--------KDPVTNICQAADKQLFTLVEWAKRIPHFTELPLEDQVLLLRAGWNELLIAGFSHRSVDAQDGILLATGLHVHRNSAHQAGVGTIFDRVLTELVAKMREMNMDRTELGCLRAVVLFNPDAKGLSAVQDVEQLREKVYASLEEYCKIKYPEEPGRFAKLLLRLPALRSIGLKCLEHLFFFKLIGDQQIDTFLLEMLENPS----
>EOG091F01H7|Crassostrea_gigas|CGI_10004075
MDPSEMDSLDGVSSNSNMST-T---ANMGMGMSPSMGISSMAQMGSPP-DIKPDINSLVSQS---------F-----------YPYGIQHPMS-QSQASPG-SQPMMSPGLHSPSSSVTSPS-MMSIGSPGSASSPPGSNPHMPHSNLNSKHICAICGDRASGKHYGVYSCEGCKGFFKRTVRKDLTYAC--RDDRNCIIDKRQRNRCQYCRYMKCLNMGMKRE---AVQEERQRVKEKG-EGEVESTSTANSDMPVEKILEAELAVEPKTDTYIDAQ--------KDTVTNICQAADKQLFTLVEWAKRIPHFTELPLEDQVILLRAGWNELLIAGFSHRSIVVKDGILLATGLHVHRSSAHQAGVGTIFDRVLTELVAKMREMKMDKTELGCLRAIVLFNPDAKGVSAVSEVEQLREKVYASLEEYCKMHYPDEPGRFAKLLLRLPALRSIGLKCLEHLFFFKLIGDTPIDTFLLEMLESPSPSST
>EOG091F01H7|Lottia_gigantea|LotgiG162352
---------------------------------------------------------------------------------------------------------MHSPPLHSPTSSMGSPP-LMSLGC-------PSPTGMQPHTTLSNKHICAICGDRASGKHYGVYSCEGCKGFFKRTVRKELTYAC--RDDKNCYIDKRQRNRCQYCRYMKCLAMGMKRE---AVQEERQRTKEKG-E-EVESTSSVNNDMPVEQILEAELTVEPKIDTYIDTR--------NDPVARICHAADKQLFTLVDWAKRIPHFTELPLEDQVIQLRAGWNELLIAGFSHRSIAVKDGILLSTGLHVHRSSARDAGVGTIFDRVLTELVAKMREMKMDKTELGCLRAIVLFNPDAKGLTAVQEVEQLREKVYASLEEYCKTRYPDEPGRFAKLLLRLPALRSIGLKCLEHLFFFKLTGDTPLDTFLMEMLENPSPQT-
>EOG091F01H7|Biomphalaria_glabrata|HW04_Calmella_cavolinii|TRANSCRIPT
-----------------------------------------------------------------------------------------------------------------------------------------------------------------------------------------------------------------------------------------------------------------------------KIENYIDTQMQNGLDTLRDPVVNICQAADKQLFTLVEWAKRIPHFTELPLADRIILLRAGWNELLIAGFSHRSIEAKDGIYLATGLHVHRSSAHQAGVGVIFDRVLTELVAKMREMKMDQTELGCLRAVVLFNPDSKGLTAVQEVEQLREKVYASLEEYCKTQYPDEPGRFAKLLLRLPALRSIGLKCLEHLFFFKLIGNQPIDTFLMEMLEDPTP---
>EOG091F01H7|Biomphalaria_glabrata|JG07_Cuthona_albocrusta|TRANSCRIPT
----------------------------------------------------------------------------G----PQ---GHHMPAS-STQPSPG-PPQMHSPGMHSPTSSMGSPP-MMCLSPTG-----PSQSPGLPHSSLQTKHICAICGDRASGKHYGVYSCEGCKGFFKRTVRKDLTYAC--RDDKNCMIDKRQRNRCQYCRYMKCLNMGMKRE---AVQEERQRVKEKG-DGEVESTSGVNNEMPVEQILEAENAVDPKIENYVDVQ---------DPVTNICQAADKQLFTLVE------------------------------------------------------------------------------------------------------------------------EYVRSQYPNQPTRFGKLLLRLPSLRSVSAQVIEQLFFVRLVGKTPIETLIRDML--------
>EOG091F01H7|Lottia_gigantea|JG19_Janolus_barbarensis|TRANSCRIPT
--------------------------------------------------------------------------------------------------------------------------------------------------------------------HYGVWSCEGCKAFFKRSIQGPVDYIC--PATNTCTIDKHRRKSCQACRLRRCYEVGMNKG---SQRKE----------------------------------------------------------------------------------------------------------------------------------------------------------------------------------------------------------------------------------------------------------------
>EOG091F01H7|Biomphalaria_glabrata|JG01_Aeolidiella_alba|TRANSCRIPT
----------------------------------------------------------------------------------------------------------------------------------------------------------------------------------------------------------------------------------------------------------------------------------------------------------------------------------------------------------------------------------------DFAHKLKEISLDLPEFCILNAIILMYPDAQSLENKLRISELQSQILDSLRHLLQQRSPQDHKRLGKILLRLPALRTVSAKAAERFLSLTFDGSVELNDLVLEMM--------
