# Supplementary material for: Transcriptomics provides a robust framework for the relationships of the major clades of cladobranch sea slugs (Mollusca, Gastropoda, Heterobranchia), but fails to resolve the position of the enigmatic genus Embletonia
Source: BMC Ecol Evol. 2021 Dec 28;21:226. doi: 10.1186/s12862-021-01944-0 (PMC8895541; doi:10.1186/s12862-021-01944-0)
Supplement: Supplementary file 6 — Additional file 6. Archive S4: Unmasked multiple sequence alignments on amino acid level including Doris kerguelenensis and Calmella cavolini prior to the removal of outliers. [file 12862_2021_1944_MOESM6_ESM.zip › Archive_S4/Alignments/EOG091F004Y.aa.fasta]

>EOG091F004Y|Biomphalaria_glabrata|BGLTMP014102
-------------------------------------------------------------------------------------------------------------------------------------------MIRADPDGRCAGMLIYGTHLVVLPFRKDVLLDDLDAHTG--LA-GKSPIMSSYTIDLKKMDGKIFNILDFQFLHGYFEPTVFILYEPLATWAGRVAVRTDTCCIVAISLNIQQKVHPIIWSQTS----------------GVLIFAVNSLLYLNQSVPPFGVSLNSIAEASSQFPLSK-------------------------------------------------------------------------------------------------------------------------------------------------------------------------------------------------------------------------------------------------------------------------------------------------------------------------------------------------------------------------------------------------------------------------------------------------------------------------------------------------------------------------------------------------------------------------------------------------------------------------------------------------------------------------------------------------------------------------------------------------------------------------------------------------------------------------------------------------------------------------------------------------------------------------------------------------------------------------------------------------------------------------------------------------------------------------------------------------------------------------------------------------------------------------------------------------------------
>EOG091F004Y|Lottia_gigantea|HW10_Embletonia_pulchra|TRANSCRIPT
--------------------------------------------------------------KTRLECLASYSLHGNIQSLQTVRLAGASRDVLLLSFMDAKLSVVEFDPSTNDLKTSSLHQFEEPEIRGGYNYNTHLPLIRTDPDGRCAGMLIYGTHLVVLPFRKDLSVDDLDSVAG--MVDQKSPIMSSYTIDLRTMDEKIINIVDMQFLHGYFEPTVFLLYEPLATWAGRTAVRTDSCSIVAISLNIQQKVHPIIWAQASLPFDSFSIVPVPKPIGGVVILAVNSIMYLNQSVPPFGVSLNAIAEQSSSFPLKIQEDV-QCTLDCARVTLISSDRFVLSLKGGEIYVLTLVVDSMRCVRGFHMERAASSVLTTCICLCGEGYLFLGSRLGNSLLLKYTEKASETVI--E-VDEKQPEAPVSKKRRIEGQEQLASDVTEIENPDELELFGSISNQTGTTISTYVFEVCDNIWNIAPCAQVAHGEPAFLSEEYSSHQDPDLELVTTSGHGKNGALSVLQHTIRPQVVTTFSLSGCVDMWTVRAPDDD----VGDG-EEE-KEEKEEKLTNAHAYLVLSRRDTSMVLQTGGEINELDHSGFSTQTSTVFVGNIGGNRYILQVSPTAIRLLEGIVQIQHIPVDLGSSIQKCSVCDPYIIVMGSEGKLMMFALKEDQLQSGARLIATKTTLSMTPRILSMTTYRDYSGLFITESPVK--------KTQE--EKV-E-V-EKPSAASA-SAVVNELVDDEDELLY------------------------------------------------------------------------------------------------------------------------------------------------------------------------------------------------------------------------------------------------------------------------------------------------------------------------------------------------------------------------------------------------------------------------------------------------------------------------------------------------------------------------------------------------------------------------------------------------------------------------------------------------------------------------------------------------------------------------------------------------
>EOG091F004Y|Lottia_gigantea|NC01_Armina_californica|TRANSCRIPT
--------------------------------------------------------------KTRLECLASYSLHGNIQSLQAVRLAGASRDVLLLSFMDAKLSVVEYDPSTNDLKTSSLHQFEESDIRGGYNSNTHLPIVRIDPDGRCAGMLVYGTHLVVLPFRKDLTVDDLDSVTG--GANQKSPIMSSYTIDLRTMDEKIINVIDIQFLHGYFEPTVFLLYEPLATWAGRTAVRTDSCSIVAISLNIQQKVHPIIWAQASLPYDCFSVVPVPKPIGGVVILAVNSLLYLNQSVPPFGVSLNALAEQSSSFPLKVQENV-ECTLDCARITLISSDRFVLSLKGGELHVLTLVVDSMRCVRGFHMERAASSVLTTCICLCGEGYLFLGSRLGNSLLLKYTEKASETII--E-TDEKRSGAPVSKKRRIEGQEQLASDVTEIENMDELEVYGSVSNQMGTTISSYVFEVCDSIWNIAPCSQVACGEPAFLSEEYSSHQDPDLEMVTTSGHGKNGALSVLQHTIRPQVVTTFSLSGCIDMWTVRGPNS---SNDSTDQGEE-TEEMKDKLSNVHAYLVLSRRESSMVLQTGEEINELDHSGFSTQTSTVFVGNVGGNRYILQVSPTAIRLLEGIQQIQHIPVDLGSSIQSCSVCDPHVIVMGSEGRLMMFTLKEDRLLGGARLNATKMNLSMTPRILAVTTYRDFSGLFITASPMR--------ESQE--EPK-E-K-EKPV-TSA-VAAVNEFVDDEDELLYAES---------------------------------------------------------------------------------------------------------------------------------------------------------------------------------------------------------------------------------------------------------------------------------------------------------------------------------------------------------------------------------------------------------------------------------------------------------------------------------------------------------------------------------------------------------------------------------------------------------------------------------------------------------------------------------------------------------------------------------------------
>EOG091F004Y|Lottia_gigantea|HW02_Berghia_verrucicornis|TRANSCRIPT
--------------------------------------------------------------KTRLECLASYSLHGNIQSLEAIRLAGASRDVLLLSFMDAKLSVVEYDPSTKDLKTSSLHQFEELDIRGGCINNIHLPIIRTDPDGRCAGMLVYGTHLVVLPFRKDLSVDDLDSATG--VATQKSPIMSSYTIDLRTMDEKIINIIDMQFLHGYFEPTVFLLYEPLATWAGRTAVRSDTCSIVAISLNIQQKVHPIIWAQASLPYDSFCVVPIPKPIGGVVVLAVNSILYLNQSVPPFGVSLNAIAEKSSAFPLKVQEDT-ECSLDCARIALISSDRFVLSLKGGEIYVVTLVVDSMRCVRGFHMERAASSVLTTCICLCGEGYLFLGSRLGNSLLLKYTEKASEKVI--E-AEEKQSDAPVSKKRRIEGQEQLASDVTEIENLDELEVYGSVSNQMGTTISSYVFEVCDNIWNIAPCSQVAFGEPAFLSEEYSSHMDPDLELVTLSGHGKNGALSVLQHTIRPQVVTTFPLSGCINMWTTT--QD---KDGDDDTPNE-EEGPTEKLKNAHSYLVLSRRETSMVLQTGAEINELDHSGFSTQTPTVFVGNIGGNRYILQVSPTALRLLEGSQQIQHIPVDLGSSIQSCSVCDPHVIVMGAEGRLMMFTLKEDRILGGARLNATKMNLSMTPRILAVATYRDYSGLFITESPLL--------PEQE--VKV-E-K-VTPVMNTS-TSISSDLVDDEDELLY------------------------------------------------------------------------------------------------------------------------------------------------------------------------------------------------------------------------------------------------------------------------------------------------------------------------------------------------------------------------------------------------------------------------------------------------------------------------------------------------------------------------------------------------------------------------------------------------------------------------------------------------------------------------------------------------------------------------------------------------
>EOG091F004Y|Crassostrea_gigas|JG27_Phidiana_lynceus|TRANSCRIPT
-----------------------------------------------------------------------------------------------------------------------------------------------------------------------------------------------------------------------------------------------------------------------------------------------------------------------------------------------------------------------------------------------------------------------------------------------------------------------------------------------------------------------------------------------VTTFSLSGCIDMWTVRGLET---EQDHEDDAEEETPIDKEKLTNAHSYLVLSRRESSMVLQTGAEINELDHSGFSTQAPTVFVGNVGGNRYILQVSPTAIRLLDGIQQIQHIPVDLGSSIQSCSVCDPHIILMGAEGRLMMFTLKEDRISGGARLNATKMNLTMTPRILAATTYRDFSGLFITESPVL--------PEPE--IKV-E-K-VTPVLNTS-TSISSDLIDDEDELLYAE----------------------------------------------------------------------------------------------------------------------------------------------------------------------------------------------------------------------------------------------------------------------------------------------------------------------------------------------------------------------------------------------------------------------------------------------------------------------------------------------------------------------------------------------------------------------------------------------------------------------------------------------------------------------------------------------------------------------------------------------
>EOG091F004Y|Crassostrea_gigas|CGI_10020713
M-------------------------------------------------------------KQKMECLATFTLFGNIMSMKYVKLPGALRDSLLLSFSEAKLSVVEYDPGTHDLQTTSLHFFEEPSMKGGFFTNYCIPEVRVDPDGRCAAMLVYGTHMVILPFRRDVMVEEGDNLA----GTSKSPILSSYIIDLRNFDEKIINVKDFQFLHGYYEPTVFILFEPLQTWAGRTAVRADTCSIVAISLNLQEKVHPVIWSLGSLPFDCCQVLAVPRPIGGVIIIAVNSLLYLNQSVPPYGVSLNSISAQSTLFPLRVQEGV-RIALDCCQAAFMSYDKIVLSLKGGELYVLTLVVDGMRSVRSFNFDKSAASVLTSCMCICEDGFLFLGSRLGNSLLLKYTEKASECLENGD-LDKKKEDEPAAKKKKVEGSTEIASDVSQIENLYDLEVYGSAENPTSTTITSYTFEVCDNIWNIGPCGNIVMGEPAFLSEEFSSCEDPDIEMVMTSGYGKNGALSVLQRSIRPQVVTTFELPGCLDMWTVKSLVPKEKSEDKE--NSM-EDDSDDNIEGGHSFLILSRSDSSMILETGQEMNELDHSGFSTQTTTIFAGNIGGDRYIVQVSDTSLRLLEGVRQIQHIPLDTGSPVVQCSLADPYIVLLTQEGQILMFTLRTESVGLGVRLVVGKPSISQHSKVEVISAYKDVSGLFTCMNQME--------DVQV---TPDT-KATKTVTERS-FSIDAKTADEEDELLYGETESNVFNSSFNMGQ--T---AEMESPTKEKKQTEAKPTYWLLLCRENGVLEIYSIPDYKKVYYVKNFPMGQKLLVDSVQ-VT----DKLSSGERQEKVNAECPALKELLMVGLGYKDSRPHLLARVEDDLYIYEAFSYPQSSID-----NHLKLRFKKIQHDLILREKRSKSKKK-DPEEFQKEE-----KKVGKMRYFKDVAGYSGVFVCGAYPHWIFVTSRGSLRIHPMGIDGPVWCFSEFHNINCPHGFLYFNKMGELRISVLPTHLTYDAPWPVRKVPLRCTPHFVAYHFENKIYAVVTSTPEICNKLPKT-TTEDREWDTIEKDERFIYPTIPRFTLQLYSPTSWEVVPNTKIECEEWEHVVSMKTIRLRSEETLSGFKSYIVMGTNLSLGEEVTSRGRVIIADIIEVVPEPGMPLTKHKIKTLYEKEQKGPVTALADINGLLITAIGQKLYIWQLKDNDLMGVAFIDTHIYIHTLVTIKHIILAGDILKSVSVYQYQEEHKVLSIVSRDPRPLEVYTADFLIDNTQLCCLVSDRMKNLVVYSYQPEARESHGGQRLIRKADFNAGS---NVSSMFRVRCKLYDPSS-DKRM-TGA-P-EKRHITYFATLDGSLGFVLPLSEKVYRRLFMLQNALVTHIPHVAGLNPRSYRHVIGTFPELR-NPQKNILDGELLWKYTNLSIMEKIEIAKRLGTSNDQIMDDLMEIDRLTAHF
>EOG091F004Y|Lottia_gigantea|LotgiG128853
MYSVYKQIHKPTGIEHSIYCNLYSTDEKNLVLAGVNQLSIYRLNIDAEVITSSDGDKSEESRRTKLECVGTYSLFGNVMSLQAVRLPGAVRDSLVLSFFDAKLSVLEYDPATHNLKTSSLHQFEESDLKDGFTRPEGIPTIRVDPDGRCAAMCIYTNRLVILPFKRDVVIDDIDQATP--GGTTTSPIMSTYIVDLRKLDEKITNVKDFQFLHGYHEPTVFILYEPLRTWAGRTAVRTDTSCIVAISLNIQQKVHPIIWHINSLPFDCFGCIAIPKPIGGALLFANNSLLYLNQSVPPYAVSLNSIAETCSAFPLRPQEGV-RMALDCSQATMISYDKLVLSLKGGELYVLTLVVDGMRTVRSFHFDKAASSVLTTCICQCDDGYLFLGSRLGNSLLLKYTEK--DQVKTDKTDIDRKTAEPSNKKRKLEGSEHLASDVTEIDNLDELEVYG-VSETASTTITSYSFEVCDNIWNIAPCGQIEMGEPAFLSEEFGNSVDPDLELVTTSGYGKNGALSVLQRSIRPQVVTTFELPDCVDMWTVF--NQ---QDDEQQVGDE-SEDSPKPIKGGHSFLILSRPDSSMVLQTGNEIMELDHSGFSTQSPTVFAGNIGDNKYILQVSTNSIRLLEGVKQLQHIPLDTGSIVVQCSVADPYVVIMMEDGQIMLLTLKQDSYGSGVRLAVTRPQISMKSKILVVTAYKDMSGMFTT-SDIK--------DTEL--DQA-M-D-EKHH-EKV-VQLDDSNIEDEDELLYGASDTSVFGTSFTGSS--SVQTTSTDKRKKKKEAKDIIPSYWSILCRENGELEIYSVPEFKACYYVKNFPGGHRVLVDSGQ-EV----K----GQKERESYLELPKVKELLVVGLGYNKSHPYLLARVEEELFIYEAFPFQPTQSDK---QHHLKIRFKRFQHDLILKSRKTGKSKK-KGEMEEVIPKK---SFVQSLRYFDDVSGYAGVFVCGAYPHWLFMTTKGELRVHPMNIDGYVVCFTQFNNVNCPKGFLYFNTQNEMRICILPTHVTYDAPWPVRKLPLRCTPHYIGYHTDSKTYAVVTSRQEIFNKQSKITQLDEREFEVVEKDERFVYPTDDVFTLQLFTPSTWEVIPNSHYEFEEWEQVTSLKCVKLKSEGTVSGLKGFIAVGTMYCYGEEISSKGRVLIFEVIEVVPEPGQPLTKTKIKLLLEKEQKGPITAMADCNGYLVTAIGQKLYMWTLKDHDLAGVAFIDTYVYIHSLCTIKNLIVAGDLIKSIAVYRYQEDYKVLSLASRDIKPCEVYGVNFLVDNNVLNFVVSDRNKNILVYSYQPEARESVGGQRLIRKADFNMGS---HINSFFRVRCKLSDPSI-DKKT-L-ALV-ENRHVTYFATLDGSLGFLLPVTEKVYRRLTMLQSIMLTLIPHLAGLNPKGYRAIKTTFPELS-NPCRNILDGELLWRFVHLSHNEKNEVSKRIGTSTDQLMDDLMEINRVTAHF
>EOG091F004Y|Crassostrea_gigas|HW09_Doto_sp|TRANSCRIPT
-------------------------------------------------------------------------------------------------------------------------------------------------------------------------------------------------------------------------------------------------------------------------------------------------------------------------------------------------------------------------------------------------------------------------------------------------------------------------------------------------------------------------------------------------------------------------------------------------------------------------------------------------------------------------------------------------------------------------------------------------------------------------------------------------------------------EEAPKKKPPRQITPTSWLIISRENGQLEIYSLPECKLAYTVKSFPLGQRTLVDSGP-SYDASKS----GSQQQQTLAEMPVVKEVQMFGLGHNKTRPYLMARVDDELFIYQAFQHFPSAADSHLIGDHLRLRFRKINHNLILKEKQAAGIRK-GDDEEEPPDEDAPLDYIPQLRYFDNISGYSGVFICGPYPHWIFMTAKGSLRIHPMSIDGWITCFTPFHNVNCPNGFLYFNRKSDMCICVLPTHVTYDAPWPIRKVPLRCTPHYTAYHNESKLYAVVTSTTESTNKMPRT-TSDDREWDYVTRGERFVYPDMTKYTLQLFTPSTWEPIPETKFECEDWEHVSSLTNAQLKCEGTMSGLKGYITMGTTYCMGEDVVSRGRIIIIDIIEVVPEPGKPLTKNKIKVLYSAEQKGPVSALAYISGLLISAIGQKIYIWALKDNDLSGVAFIDSMIYIHSLKVIKSLILAADVMKSVVVYRYQEELRVLSFVSRDYKSIETYSSEFIVDGDTLLFAVTDREKNILIYSYSPEVRESVGGTRLISRADFNLGS---HINCMFRVRCKLEDPST-SKKN-T-Y-A-SNRHVTYHVTLDGSIGYVLPITEKVFRRQQMLQSFMMSQLPNLAGLNPRSYRLKKTRYPD-T-VPHRNILDGELCWRYLYLSHLEKMEVAKRIGTSVDQLVDDLMEFDRLTAH-
>EOG091F004Y|Lottia_gigantea|JG13_Doto_lancei|TRANSCRIPT
----------------------------------------------------------------------------------------------------------------------------------------------------------------------------------------------------------------------------------------------------------------------------------------------------------------------------------------------------------------------------------------------------------------------------------------------------------------------------------------------------------------------------------------------------------------------------------------------------------------------------------------------------------------------------------------------------------------------------------------------------------------------------------------------------------------------------------------------------------------------------------------------------------------------------------------------------------------------------------------------------------------------------------------------------------------------------------------------------------------------------------------------------------------------------------------------------------------------------------KNKIKVLYSAEQKGPVSALAYINGLLISAIGQKIYIWSLKDNDLSGVAFIDSMIYIHSLKVIKSLILAADVMKSVAVYRYQEELRVLSFVCRDYKAIETYSSEFIVDGDTLLFAVTDRERNILIYSYSPEVRESVGGNRLISRADFNLGS---HINCMFRVRCKLEDPST-SKKN-T-Y-A-SNRHVTYHVTLDGSIGYILPITEKVFRRQQMLQSFMMSQLPNLAGLNPRSYRLKKTRYPD-T-APQRNILDGELCWRYLYLSHLEKMEVANRIGTSVEQLVDDLMEFDRLTAHF
>EOG091F004Y|Lottia_gigantea|JG30_Tritonia_festiva|TRANSCRIPT
-------------------------------------------------------------------------------------------------------------------------------------------------------------------------------------------------------------------------------------------------------------------------------------------------------------------------------------------------------------------------------------------------------------------------------------------------------------------------------------------------------------------------------------------------------------------------------------------------------------------------------------------------------------------------------------------------------------------------------------------------------------------------------------------------------------------------------------------------------------------------------------------------------------------------------------------------------------------------------------------------------------------------------------------------------FLYFNRKSDLCICVLPTHVTYDAPWPIRRAPLRCTPHYIAYHNDSKLYAVVTSIKESTNKLPKV-QSDDREWDYVERGERFIYPEMSKYTLQLYTPSTWEPIPDAKYECGDWEHITCLSSAQLKSEGTLSGLKGYVTMGTAYCMGEDVVARGRIIIIEIIEVVPEPGKPLTKNKIKVLYDKEQKGPVSAITYLNGLLITAIGQKIYIWSLKDDDLSGVAFIDSMIYILSLKVVKNLILAADVLKSITVYRYQEDLRVLSFVSRDFRALETYSAEFMVDGETLCFAATDRQKNILLYSYIPEVRESVGGTRLLRRGDFNLGS---HINAMFRVRCKLEDPST-GKKN-V-A-V-EHRHITYHVSLDGSIGYLLPIPEKVFRRQQMLQSSMMSQLPNLAGLNPKAYRTFKSTRMD-T-NPQRNILDGELCWRFLYLSHMEKNEVAKRIGTSVEQLVDDLMEFDRLTAH-
>EOG091F004Y|Lottia_gigantea|NC07_Tritonia_diomedea|TRANSCRIPT
-----------------------------------------------------------------------------------------------------------------------------------------------------------------------------------------------------------------------------------------------------------------------------------------------------------------------------------------------------------------------------------------------------------------------------------------------------------------------------------------------------------------------------------------------------------------------------------------------------------------------------------------------------------------------------------------------------------------------------------------------------------------------------------------------------------------SQEQSQEKKTPRKITPTSWLILSRENGQLEIYSLPECKLGFLVKSFPLGQRTLVDSGP-TT----S----DKQQQQTIDEMPVVKEVRMFGLGHNKSHPYLMARVDEDLLIYEAFPHIPSSVDARLIGDHLRLRFKKIAHNLILKEKRTGGRRK-GEDEEEPPDENAPLDHIQQLRYFDNVSGYSGVFICGPYPHWIFMTSKGSLRIHPMSIDGWITCFTSFHNVNCPNGFLYFNRKSDLCICVLPTHVTYDAPWPIRRVPLRCTPHYIAYHNDSKLYAVVTSIKESTNKLPKV-QSDDREWDYVERGERFIYPEMSKYTLQLYTPSTWEPIPDAKYECGDWEHITCLSSAQLKSEGTLSGLKGYITMGTAYCMGEDVVARGRIIIIEIIEVVPEPGKPLTKNKIKVLYDKEQKGPVSAITYLNGLLITAIGQKIYIWSLKDDDLSGVAFIDSMIYILSLKVVKNLILAADVLKSITVYRYQEDLRVLSFVSRDFRALETYSAEFMVDGETLCFAATDRQKNILLYSYIPEVRESVGGTRLLRRGDFNLGS---HINAMFRVRCKLEDPST-GKKN-V-A-V-EHRHITYHVSLDGSIGYLLPIPEKVFRRQQMLQSSMMSQLPNLAGLNPKAYRTFKSTRMD-T-NPQRNILDGELCWRFLYLSHMEKTEVAKRIGTSVEQLVDDLMEFDRLTAHF
>EOG091F004Y|Lottia_gigantea|HW21_Tritonia_manicata|TRANSCRIPT
--------------------------------------------------------------KTRLECLASYSLHGNIQSLQAVRLAGASRDVLLLSFMDAKLSVVEYDPSTNDLKTSSLHQFEEVDIRGGCNSTTHLPIIRTDPDGRCAGMLIYGTHLVVLPFRKDLTVDDLDSVTG--GGNQKSPIMSSYTIDLRTMDEKIINIIDMQFLYGYFEPTVFLLYEPLATWAGRTAVRTDTCSIVAISLNIQQKVHPIIWAQAGLPFDCFSVIPIPKPIGGVVVLAVNSLLYLNQSVPPFGVSLNAIAEQSSTFPLKVQEDI-ECTLDCARLALISSDRFVLSLKGGELYVFTLVVDSMRCVRGFHIERAASSVLTTCICLCGEGYLFLGSRLGNSLLLKYTEKASETII--E-PDEKRSGAPVSKKRRIEGQEQLASDVTEIENLDELEVYGSVSNQMGTTISSYVFEVCDNIWNIAPCSQVAFGEPAFLSEEYSSHQDPDLELVTTSGHSKNGALSVLQHTIRPQVVTTFSLVGCIDMWTVRGPPP---SPDQE--AEV-EEEKVEKITNEHAYLVLSRRESSMVLQTGAEINELDHSGFSTQTSTVYVGNVGGNRYILQVSPSAIRLLEGTQQIQHIPVDLGSSIQSCSVCDPHIIVMGAEGRLMMFTLKEDRLLGGARLNATKMSLAMNPRILAVTTYRDYSCLFTTESPVV--------DDKE--EKK-E-KEKPVASTVAPTNDFDDDDDGDDELLYAEISAPKPEE-----I--N---PSHEQSKQKKPPRKITPSSWLILSRENGQLEIYSLPECKLAYLVKSFPLGQRTLVDSGP-VY----D----ISKQQQTIDAMPVVKEVQMFGLGHNKSRPYLMARVDEDLLIYEAFPHVPSSVDAHLIGDHLRLRFKKIAHNLILKEKRTAGRRK-GEDEEEPPDENAPLDHIQQLRYFDNVSGYSGVFICGPYPHWLFMTSKGSLRIHPMSIDGWVTCFTPFHNVNCPNGFLYFNRKSDLCICVLPTHVTYDAPWPIRKVPLRCTPHYIAYHSDSKLYAVVTSTKESTNKLPRV-QSDDREWDYVERGERFIYPEMSKYTLQLYTPSTWEPVPDAKYECGDWEHITCLSSAQLKSEGTLSGLKGYITMGTAYCMGEDVVARGRIIIIEVTEVVPEPGKPLTKNKIKVLYDKEQKGPVSAVTYLNGLLITAIGQKIYIWSLKDDDLSGVAFIDSMVYILSLKVVKNLILAADVLKSITVYRYQEDLRVLSFVSRDLRALETYSAEFMVDGETLCFAATDRQKNILLYSYIPEVRESFGGTRLLRRADFNLGS---HINTMFRVRCKVEDPST-GKKN-T-A-V-EHRHITYHVSLDGSIGYLLPIAEKVFRRQQMLQSSMMSQLPNLAGLNPKAYRTYKPTRMD-S-NPHRNILDGELCWRFLYLSHMEKTEVARRIGTSVEQLVDDLMEFDRLTAH-
>EOG091F004Y|Lottia_gigantea|NC08_Tritonia_hamnerorum|TRANSCRIPT
--------------------------------------------------------------KTRLECLASYSVYGNIQSLQTVRLAGASRDVLLLSFMDAKLSVVEYDPSTNDLKTSSLHQFEEADIRGGCTSNTHLPIIRTDPDGRCAGMLIYGTHLVVLPFRKDLTVDDLDSVAG--AVSQKSPIMSSYTIDLRTMDEKIINVIDIQFLHGYFEPTVFLLYEPLATWAGRTAVRTDTCSIVAISLNIQQKVHPIIWAQASLPYDCFSVVPVPKPIGGVVILAVNSILYLNQSVPPFGVSLNAIAEQSSSFPLKVQEEV-ECTLDCARLALISTDRFVLSLKGGELYVFTLVVDSMRCVRNFHTERAASSVLTTCICLCGEGYLFLGSRLGNSLLLKYTEKASETII--E-PDEKRSGAPASKKRRIEGQEQLASDVTEIENLDELEVYGSVSNQMGTTISSYVFEVCDSIWNIAPCSQVAYGEPAFLSEEYSSHQDPDLELVTTSGHSKNGALSVLQHTIRPQVVTTFSLVGCIDMWTEEETEE---AAVKEG-DAE-PEEEKDNLTNAHAYLVLSRRESSMVLQTGGEINELDHSGFSTQTSTVFVGNVGGNRYILQVSPTAIRLLEGTQQIQHIPVDLGSSIQSCSVCDPHIIVMGAEGRVMMFTLKEDRLLGGARLNATKMSLAMNPRILAVTTYVDYSGLFVTESPIK--------DQQRHGETK-E-K-EKPTTSTI-PSTDNELVDDEDELLYAEVSIPKPQV-----I--E---PKQEESQQKKAPRKITPTSWLIVSRENGQLEIYSLPQCKLGYLVKSFPLGQRTLVDTGG-LT----S----DKQQQQTIEAMPVVKEVQMFGLGHNKSHPYLMARVDEDLLIYEAFPHFPTSTDAHLIGDHLRLRFKKIAHNLILKEKRTGGRSK-GEEEEEPPDENAPLDHIQQLRFFDNVSGYSGVFICGPYPHWIFMTSKGSLRIHPMSIDGWVTCFASFHNVNCPNGFLYFNRKSDLCICVLPTHVTYDAPWPIRKVPLRCTPHYISYHSDSKLYAVVTSSRESTNKLPR--KSDEREWDYVERGERFIYPEMSKYTLQLYTPSTWEPIPDAKYECGDWEHITCLTNAQLKSEGTLSGLKGYVTMGTAYCMGEDVVARGRIIILEIIEVIPEPGKPLTKNKMKVLYDKEQKGPVSAITYLNGLLITAIGQKIYIWSLKDDDLSGVAFIDSMVYILSLKVVKNLILAADVMKSVMVYRYQEDLRVLSFVSRDFRPLETYSVEFMIDGETMCFAATDKQKNILLYSYIPEVRESVGGTRLLRRADFNLGS---HVNAMFRVRCKMEDPST-GKKN-T-S-V-EHRHITYHVSLDGSIGYLLPIPEKMFRRQQMLQSSMMVQLPNVAGLNPKAYRTLKTVRLD-T-NPQRNILDGELCWRFLYLSHMEKTEVARRIGTTVEQLVDDLLEFDRLTAHF
>EOG091F004Y|Lottia_gigantea|JG11_Dondice_occidentalis|TRANSCRIPT
-----------------------------------------------------------------------------------------------------------------------------------------------------------------------------------------SPIMSSYTIDLRAMDEKIINIIDMQFLHGY--------------------------------------------------------------------------------------------------------------------------------------------------------------------------------------------------------------------------------------------------------------------------------------------------------------------------------------------------------------------------------------------------------------------------------------------------------------------------------------------------------------------------------------------------------------------------------------------NESKQKKPPRQIDPTTWLVMSRENGQLEIYSLPDCKLVYLVKSFPLGQRTLVDSGPILT----S----DKQQQQTLDEMPVVKEIQLFGLGHNKTRPYLMARVDEDLLIYEAFPHIPSAADAHLIGDHLRLRFKKIAHNLILKEKKTAGKRRGGDDEEEPPDENTPPDHIQQLRYFDNVSGYSGVFICGPYPHWLFMTSKGSLRIHPMSIDGWITCFTPFHNVNCPNGFLYFNRKSDMCICVLPTHVTYDAPWPIRKVPLRCTPHYIAYHNDSKLYAVVTSSKESTNKMPRI-QSDDREWDYVERGDRFVYPEMSKYTLQLFTPSTWEPIPDAKYDCGDWEHITCVTNAQLKSEGTLSGLKGYITLGTAYCMGEDVVARGRIIIIEVIEVVPEPGKPLTKNKIKMLYDKEQKGPVSAITYLNGLLISAIGQKIYIWSLKDDDLSGVAFIDSMVYIHSFKVVKNLILAADVLKSITVYRYQEDLRVLSFVSRDFRPLETYSTEFMVDGQTLCFAVTDKQKNILLYSYIPETRESIGGTRLIRRADFNIGS---HVSVMFRVRCKLEDPST-GKKN-T-S-A-EHRHVTYHVSLDGSIGYLLPIPEKVFRRQQMLQNSMMSQLPNLAGLNPKAYRTLKSSRLD-T-NPLRNILDGELCCRFLYLSHMEKTEVARRIGTSVDQLVDDLMEFDRLTAH-
>EOG091F004Y|Lottia_gigantea|JG12_Dondice_parguerensis|TRANSCRIPT
-------------------------------------------------------------------------------------------------------------------------------------------------------------------------------------------------------------------------------------------------------------------------------------------------------------------------------------------------------------------------------------------------------------------------------------------------------------------------------------------------------------------------------------------------------------------------------------------------------------------------------------------------------------------------------------------------------------------------------------------------------------------------------------------------------------------------------------------------------------------------------------------------------------------------------------------------------------------------------------------------------------------------------------------------------------------------------------------------------------------------------------------------------------------------------------------------------GEDVVARGRIIIIEVIEVVPEPGKPLTKNKIKMLYDKEQKGPVSAITYLNGLLISAIGQKIYIWSLKDDDLSGVAFIDSMVYIHSFKVVKNLILAADVLKSITVYRYQEDLRVLSFVSRDFRPLETYSTEFMVDGQTLCFAVTDKQKNILLYSYIPETRESIGGTRLIRRADFNIGS---HVSVMFRVRCKLEDPST-GKKN-T-S-A-EHRHVTYHVSLDGSIGYLLPIPEKVFRRQQMLQNSMMSQLPNLAGLNPKAYRTLKSSRLD-T-NPLRNILDGELCCRFLYLSHMEKTEVARRIGTSVDQLVDDLMEFDRLTAHF
>EOG091F004Y|Lottia_gigantea|HW05_Caloria_elegans|TRANSCRIPT
--------------------------------------------------------------KTHLECLASYSLHGNIQSMEAIRLAGFSRDVLLLSFMDAKLSVVEYDPSTNDLKTSSLHQFEELDIRGGYTNNTHLPVIRTDPDGRCAGMLVYGTHLVVLPFRKDLAVDDLDSVAG--GVTQKSPIMSSYTIDLRSMDEKIINIIDMQFLHGYFEPTVFLLYEPLATWAGRTAVRSDTCSIVAISLNIQQKVHPIIWAQASLPYDAFSVVPVPKPIGGVVILAVNSILYLNQSVPPFGVSLNAIAEKSSSFPLKVQEET-ECTLDCARIALISSDRFVLSLKGGEIYVLTLVVDGMRCVRGFHMERAASSVLTTCICLCGEGYLFLGSRLGNSLLLKYTEKASDKII--D-AEEKRSDAPVSKKRRVEGQEQLASDVTEIENLDELEVYGALSNQMGTTISSYVFEVCDNIWNIAPCSQVAFGEPAFLSEEYSSHQDPDLELVTCSGHGKNGALSVLQHTIRPQVVTTFSLSGCIDMWTVR--EQ---GEDATTNDEE-EEEVTQKLTNAHAYLVLSRRESSMVLQTGAEINELDHSGFSTQTPTVFVGNVGGNRYILQVSPTAIRLLEGIQQIQHIPVDLGSSIQSCSVCDPHIILMGAEGRLMMFTLKEDRILCGARLNATKMNLTMTPRILAATTYRDFSGLFITESPNL--------DQPE--VKV-E-K-ATPILNTS-TSISSDLADDEDDLLYAEVCAPKPEE-----M--K---TPQNESKQKKPPRQISPTSWLTISRENGQLEIYSLPDFKLAYLIKSFPLGQRTLVDSGP-IY----K----QQQQQQTIDEMPVVKEVQMFGLGHNKSHPYLMARVDEDLLIYEAFPHIPSAADAHLIGDHLRLRFKKISHGLILKEKRTVGRRRGGEDDDEPPDENAPPDHIQQLRYFDNVSGYSGVFICGPYPHWIFMTPKGSLRIHPMGIDGWVTCFTPFHNVNCPNGFLYFNRKSDMCIGVLPTHVTYDAPWPIRKVPIRMTPHYITYHNDSKLYAVVTSTKESTNKMPRI-QSDEREWDYVERGERFIYPEMSKYTLQLFTPSTWESIPDAKYDCGDWEHITCVTNAQLKSEGTLSGLKGYITVGTAYCMGEDVVARGRIILIEIIEVVPEPGKPLTKNKIKVLYEKEQKGPVSAITYLNGLLISAIGQKIYIWSLKDDDLSGVAFIDSMVYIHSFKVVKNLILAADVLKSITVYRYQEDLRVLSFVSRDFRPLETYSAEFMVDGQTLCFAVTDKQKNILLYSYIPETRESVGGTRLLRRADFNIGS---HVSVMFRVRCKLEDPST-GKKN-T-A-A-ENRHVTYHVSLDGSIGYLLPIPEKVFRRQQMLQNSMMSQLPNLAGLNPKAYRTLKSNRMD-T-NPQRNILDGELCCRFLYLSHMEKTEVAKRIGTTVDQLVDDLMEFDRLTAHF
>EOG091F004Y|Lottia_gigantea|JG25_Palisa_papillata|TRANSCRIPT
----------------------------------------------------------------------------------------------------------------------------------------------------------------------------------------------------------------------------------------------------------------------------------------------------------------------------------------------------------------------------------------------------------------------------------------------------------------------------------------------------------------------------------------------------------------------------------------------------------------------------------------------------------------------------------------------------------------------------------------------------------------------------------------------------------------TPQDEFQQKKPPRQISPTTWLLISRENGQLEIYSLPDFKLAYLIKSFPLGQRTLVDSGP-IY----K----QQQQQQTIDEMPVVKEVQMFGLGHNKSHPYLMARVDEDLLIYEAFPHNPSAADIHLIGDHLRLRFKKISHGLILKEKRTAGRRRGGEDDDEPPDENAPPDHIQQLRYFDNVSGYSGVFICGPYPHWIFMTSKGSLRIHPMSIDGWITCFTPFHNVNCPNGFLYFNRKSDMCICVLPTHVTYDAPWPIRKVPLRCTPHYIAYHNDSKLYAVVTSVKESTNKLPRI-QSDEREWDYVERGERFIYPEMSKYTLQLFTPSTWEPIPDAKYDCGDWEHITCVTNAQLKSEGTLSGLKGYITMGTAYCMGEDVVARGRIIIIEIIEVVPEPGKPLTKNKIKVLYEKEQKGPVSAITYLNGLLISAIGQKIYIWSLKDDDLSGVAFIDSMVYIHSFKVIKNLILAADVLKSITVYRYQEDLRVLSFVSRDFRPLETYSAEFMVDGQTLCFAVTDKQKNILLYSYIPETRESVGGTRLLRRADFNIGS---HVSVMFRVRCKLEDPST-GKKN-T-A-V-DHRHVTYHVSLDGSIGYLLPIPEKIFRRQQMLQNSMMSQLPNLAGLNPKAYRSFKSSRMD-T-NPQRNILDGELCSRFLYLSHMEKTEVAKRIGTTVDQLVDDLMEFDRMTAH-
>EOG091F004Y|Lottia_gigantea|JG03_Austraeolis_stearnsi|TRANSCRIPT
------------------------------------------------------------------------------------------------------------------------------------------------------------------------------------------------------------------------------------------------------------------------------------------------------------------------------------------------------------------------------------------------------------------------------------------------------------------------------------------------------------------------------------------------------------------------------------------------------------------------------------------------------------------------------------------------------------------------------------------------------------------------------------------------------------------------KKPPRQISPTTWLLISRENGQLEIYSLPDFKLAYLIKSFPLGQRTLVDSGP-IY----K----QQQQQQTIDEMPVVKEVQMFGLGHNKSHPYLMARVDEDLLIYEAFPHNPSAADIHLIGDHLRLRFKKISHGLILKEKRTVGRRRGGEDDDEPPDENAPPDHIQQLRYFDNVSGYSGVFICGPYPHWIFMTSKGSLRIHPMSIDGWITCFTPFHNVNCPNGFLYFNRKSDMCICVLPTHVTYDAPWPIRKVPLRCTPHYITYHNDSKLYAVVTSVKESTNKLPRI-QSDEREWDYVERGERFIYPEMSKYTLQLFTPSTWEPIPDAKYDCGDWEHITCVTNAQLKSEGTLSGLKGYITMGTAYCMGEDVVARGRIIIIEIIEVVPEPGKPLTKNKIKVLYEKEQKGPVSAITYLNGLLISAIGQKIYIWSLKDDDLSGVAFIDSMVYIHSFKVIKNLILAADVLKSITVYRYQEDLRVLSFVSRDFRPLETYSAEFMVDGQTLCFAVTDKQKNILLYSYIPETRESVGGTRLLRRADFNIGS---HVSVMFRVRCKLEDPST-GKKN-T-A-V-DHRHITYHVSLDGSIGYLLPIPEKIFRRQQMLQNSMMSQLPNLAGLNPKAYRTLKSSRMD-T-NPQRNILDGELCSRFLYLSHMEKTEVAKRIGTTVDQLVDDLMEFDRMTAHF
>EOG091F004Y|Lottia_gigantea|JG20_Learchis_evelinae|TRANSCRIPT
--------------------------------------------------------------KTHLECLATYSLHGNIQSLEAIRLAGCSRDVLLLSFMDAKLSVVEYDPSTNDLKTSSLHQFEELDIRGGCTNNTHLPLIRTDPDGRCAGMLVYGTHLVVLPFRKDLAVDDLDSVAG--GATQKSPIMSSYTIDLRAMDEKIINIVDMQFLHGYFEPTVFLLYEPLATWAGRTAVRSDTCSIV------------------------------------------------------------------------------------------------------------------------------------------------------------------------------------------------------------------------------------------------------------------------------------------------------------------------------------------------------------------------------------------------------------------------------------------------------------------------------------------------------------------------------------------------------------TTEDESKQKKPPRQISPTSWLFISRENGQLEIYSLPDFKLAYLIKSFPLGQRTLVDSGP-IY----D----HQQQQQTMDEMPVVKEVQMFGLGHNKSHPYLMARVDEDLLIYEAFPHIPSAADAHLIGDHLRLRFKKISHGLILKEKRTVGRRRGGDDEDEPPDENAPPDHIQQLRYFDNVSGYSGVFICGPYPHWIFMTSKGSLRIHPMSIDGWITCFTPFHNVNCPNGFLYFNRKSDMCICVLPTHVTYDAPWPIRKVPLRCTPHYITYHNDSKLYAVVTSTKESTNKLPRI-QSDEREWDYVERGERFVYPEMSKYTLQLFTPSTWEPIPDAKYDCGDWEHITCVTNAQLKSEGTLSGLKGYITMGTAYCMGEDVVARGRIIIIDVIEVVPEPGKPLTKNKIKVLYDKEQKGPVSAITYLNGLLISAIGQKIYIWSLKDDDLSGVAFIDSMVYIHSFKVIKNLILAADVLKSITVYRYQEDLRVLSFVSRDFRPLETYSAEFMVDGQTLCFAVTDKQKNILLYSYIPETRESVGGTRLLRRADFNIGQ---HVSVMFRARCKLEDPST-GKRN-T-A-A-ENRHVTYHVSLDGSIGYLLPIPEKVFRRQQMLQNSMMSQLPNLAGLNPKAYRTLKSNRMD-T-NPLRNILDGEMCCRFLYLSHLEKTEVARRIGTTVEQLVDDLMEFDRLTAH-
>EOG091F004Y|Lottia_gigantea|JG04_Berghia_stephanieae|TRANSCRIPT
--------------------------------------------------------------------------------------------------------------------------------------------------------------------------------------------------------------------------------------------------------------------------------------------------------------------------------------------------------------------------------------------------------------------------------------------------------------------------------------------------------------------------------------------------------------------------------------------------------------------------------------------------------------------------------------------------------------------------------------------------------------------------------------------------------------------EAKEKKPPRKITPTSWLLVSRENGQLEIYSLPDCKLTYLIKSFPLGQRTLVDSGR-LM----S----DKQQQQNLDEMPLVKEIQMFGLGHNKTRPYLMARVDEDLLIYEAFPHIPSAADVHLIGDHLRLRFKKIAHNLILKEKRTVVKRRGGEDEEEPPDENAPLDHIQQLRYFDNVSGYSGVFICGPYPHWLFMTSKGSLRIHPMSIDGWVTCFTPFHNVNCPNGFLYFNRKSDMCICVLPTHVTYDAPWPIRKVPLRCTPHYIAYHNDSKLYAVVTSTKESTNKYPRI-QSDDREWDYVERGERFIYPEMSKYMLQLFTPSTWEPIPDAKFDCGDWEHITCVTNAQLKSEGTLSGLKGYITIGTAYCMGEDVVARGRIIIIDVIEVVPEPGKPLTKNKIKVLYDKEQKGPVSAITYLNGLLISAIGQKIYIWSLKDDDLSGVAFIDSMVYIHSFKVIKNLILAADVLKSITVYRYQEDLRVLSFVSRDFRPLETYSTEFMVDGQTLCFAVTDKQKNILLYSYIPESRESVGGTRLLRRADFNIGS---HANVMFRVRCKLEDPST-GKKN-T-A-A-EHRHVTYHVSLDGSIGYLLPIPEKAFRRQQMLQNSMMSQLPNLAGLNPRAYRTLKSNRMD-T-NAHRNILDGELCCRFLYLSHMEKTEVAKRIGTTVDQLVDDLMEFDRLTAHF
>EOG091F004Y|Lottia_gigantea|JG02_Antaeolidiella_chromosoma|TRANSCRIPT
------------------------------------------------------------------------------------------------------------------------------------------------------------------------------------------------------------------------------------------------------------------------------------------------------------------------------------------------------------------------------------------------------------------------------------------------------------------------------------------------------------------------------------------------------------------------------------------------------------------------------------------------------------------------------------------------------------------------------------------------------------------------------------------------------------------------------------------------------------------------------------------------------------------------------------------------------------------------------------------------------------------------------------IDGWVTCFTPFHNVNCPNGFLYFNRKSDMCICVLPTHVTYDAPWPIRKVPLRCTPHYIAYHNDSKLYAVVTSTKESTNKLPRI-QSDDREWDYVERGERFIYPEMSKYTLQLFTPSTWEPIPDAKFDCGDWEHITCVTNAQLKSEGTLSGLKGYITLGTAYCMGEDVVARGRIVIMEVIEVVPEPGKPLTKNKIKVLYDKEQKGPVSAITYLNGLLISAIGQKIYIWSLKDDDLSGVAFIDSMVYIHSFKVIKNLILAADVLKSITVYRYQEDLRVLSFVSRDFRPLETYSAEFMVDGQTLCFAVTDKQKNILLYSYIPEIRESVGGTRLLRRADFNIGS---HVNVMFRVRCKLEDPTT-GKKN-T-A-A-EHRHVTYHVSLDGSIGYLLPIPEKVFRRQQMLQNSMTSHLPNLAGLNPKAYRTFKSNRVD-T-NAQRNILDGELCCRFLYLSHMEKTEVARRIGTTVDQLVEDLMEFDRLTAH-
>EOG091F004Y|Lottia_gigantea|HW16_Hancockia_cfuncinata|TRANSCRIPT
-------------------------------------------------------------------------------------------------------------------------------------------------------------------------------------------------------------------------------------------------------------------------------------------------------------------------------------------------------------------------------------------------------------------------------------------------------------------------------------------------------------------------------------------------------------------------------------------------------------------------------------------------------------------------------------------------------------------------------------------------------------------------------------------------------------------EHTQKKKSQKKITPTTWLIISRENGQLEIYSLPEYKLVYMVKSFPLGQRTLVDSGP-IA----S----DKQQQQNIPEMPVVKEVQMFGLGHNKSHPYLMARVDEDLLIYEAFPHFPSAADVHLIGDHLRLRFKKVSHNLILKEKRAGGRKK-GEDEEEPPDENAPLDHIQQLRYFDNVSGYSGVFICGPYPHWLFMTSKGSLRIHPMSIDGWVTCFTPFHNVNCPRGFLYFNRKSDMCICVLPTHVTYDAPWPIRKVPLRCTPHYVTYHNDSKLYAVVTSTKESTNKMPRI-QSDDREWDYVTRGDRFIYPEMSKYTLQLFTPSTWEAIPDTKYECGDWEHITSLCSAQLKSEGTLSGLKGFITMGTAYCMGEDVVARGRIIIIDVIEVVPEPGKPLTKNKIKVLYDKEQKGPVSAIAYLNGLLITAIGQKIYIWSLKDDDLSGVAFIDSMVYILSLKVVKNLILAADVLKSITVYRYQEELRVLSFVSRDFKPLEAYSSEFMVDGDSLCYAVTDKQKNIMIYSYIPEVRESVGGTRLLRRADFNLGS---HVNTMFRVRCKLEDPST-GKKN-T-S-S-EGRHITYHVTLDGSIGYLLPIPEKVFRRQQMLQSSMISQLPNLAGLNPRAYRMLKHTNLD-T-NPQRNILDGELCWRFLYLSHMEKIEVAKRIGTSVEQLVEDLMEFDRVTAH-
>EOG091F004Y|Lottia_gigantea|JG17_Hancockia_uncinata|TRANSCRIPT
-------------------------------------------------------------------------------------------------------------------------------------------------------------------------------------------------------------------------------------------------------------------------------------------------------------------------------------------------------------------------------------------------------------------------------------------------------------------------------------------------------------------------------------------------------------------------------------------------------------------------------------------------------------------------------------------------------------------------------------------------------------------------------------------------------------------EHTQKKKSQKKITPTTWLIISRENGQLEIYSLPEYKLVYMVKSFPLGQRTLVDSGP-IA----S----DKQQQQNIPEMPVVKEVQMFGLGHNKSHPYLMARVDEDLLIYEAFPHFPSAADVHLIGDHLRLRFKKVSHNLILKEKRAGGRKK-GEDEEEPPDENAPLDHIQQLRYFDNVSGYSGVFICGPYPHWLFMTSKGSLRIHPMSIDGWVTCFTPFHNVNCPRGFLYFNRKSDMCICVLPTHVTYDAPWPIRKVPLRCTPHYVTYHNDSKLYAVVTSTKESTNKMPRI-QSDDREWDYVTRGDRFIYPEMSKYTLQLFTPSTWEAIPDTKYECGDWEHITSLCSAQLKSEGTLSGLKGFITMGTAYCMGEDVVARGRIIIIDVIEVVPEPGKPLTKNKIKVLYDKEQKGPVSAIAYLNGLLITAIGQKIYIWSLKDDDLSGVAFIDSMVYILSLKVVKNLILAADVLKSITVYRYQEELRVLSFVSRDFKPLEAYSSEFMVDGDSLCYAVTDKQKNIMIYSYIPEVRESVGGTRLLRRADFNLGS---HVNTMFRVRCKLEDPST-GKKN-T-S-S-EGRHITYHVTLDGSIGYLLPIPEKVFRRQQMLQSSMISQLPNLAGLNPRAYRMLKHTNLD-T-NPQRNILDGELCWRFLYLSHMEKIEVAKRIGTSVEQLVEDLMEFDRLTAHF
>EOG091F004Y|Lottia_gigantea|JG28_Scyllaea_fulva|TRANSCRIPT
---------------------------------------------------------------------------------------------------------------------------------------------------------------------------------------------------------------------------------------------------------------------------------------------------------------------------------------------------------------------------------------------------------------------------------------------------------------------------------------------------------------------------------------------------------------------------------------------------------------------------------------------------------------------------------------------------------------------------------------------------------------------------------------------------------------------------------------------------------------------------------------------------------------------------------------------------------------------------------------------------------------GPYPHWLFMTSKGSLRIHPMSIDGWVTCFTPFHNINCPKGFLYFNRKSDMCICVLPTHVTYDNPWPIRKVPLRCTPHYVTYHNDSKLYAVVTSTKESTNK-----------------------------------------------------------------------------------------------------------------------------------------------------------------------------------------------------------------------------------------------------------------------------------------------------------------------------------------------------------------------------------------------------------------------
>EOG091F004Y|Lottia_gigantea|JG16_Flabellina_iodinea|TRANSCRIPT
----------------------------------------------------------------------------------------------------------------------------------------------------------------------------------------------------------------------------------------------------------------------------------------------------------------------------------------------------------------------------------------------------------------------------------------------------------------------------------------------------------------------------------------------------------------------------------------------------------------------------------------------------------------------------------------------------------------------------------------------------------------------------------------------------------------------------RQISPTSWLIVSRENGQLEIYSLPECKLAYLIKSFPLGQRTLVDSGP-IY----K----QQQQQQTIGEMPVVKEVQLFGLGHNKSHPYLMARVDEELLIYEAFPHIPSAADAHLIGDHLRLRFKKIAHNLILKEKKTAGRRR-GDDEEEPPDENAPLDHIQQLRFFDNVSGYSGVFICGPYPHWLFMTSKGSLRIHPMSIDGWVTCFTPFHNINCPNGFLYFNRKSDMCICVLPTHVTYDAPWPIRKVPLRCTPHYITYHNDSKLYAVVTSTKESTNKMPRI-QSDDREWDYIEKGERFIYPEMSKYTLQLYTPSTWEPIPDAKYDCGDWEHITCVTNAQLKSEGTLSGLKGYITMGTAYCMGEDVVSRGRVIIIEIIEVVPEPGKPLTKNKIKVLYDKEQKGPVSAITYLNGLLITAIGQKIYIWSLKDDDLSGVAFIDSMVYIHSFKVIKNLILAADVLKSITVYRYQEELRVLSFVSRDFRPLETYSSEFMVDGETLCFAVTDKQKNILLYSYIPEGRESVGGTRLIRKADFNLGS---HVNVMFRVRCKLEDPST-GKKN-L-G-A-DHRHITYHVSLDGSIGYLLPIPEKVFRRQQMLQGSMMSQLPNLAGLNPKAYRTLKTSRVD-T-NPFRNILDGELCCRFLYLSHMEKIEVAKRIGTSVDQLVDDLMEFDRLTAHF
>EOG091F004Y|Lottia_gigantea|HW15_Flabellina_babai|TRANSCRIPT
-----------------------------------------------------------------------------------------------------------------------------------------------------------------------------------------------------------------------------------------------------------------------------------------------------------------------------------------------------------------------------------------------------------LLLKYTEKASETVI--E-PDEKRSGAPVSKKRRIEGQEQLASDVTEIENLDELEVYGSVSNQMGTTISSYVFEVCDSIWNIAPVSQVAFGEPAFLSEEYSSRLDPDLELVTTSGHAKNGALSVLQHTIRPQVVTTFPLSGCIDMWTVEP------------------------------------------------------------------------------------------------------------------------------------------------------------------------------------------------------------------------------------------------KTTGEHSKKKSVKQIVPTTWLIACRENGQLEVYSMPECKLVYLIKSFPLGQRTLVDSGP-IL----I----SDKQQQAIDEMPVVKEVQMFGLGHNKSRPFLMARVDEDLLMYEAFPHFPSAADAHLIGDHLRVRFRKIGHNLILKEKKTAGGKR-GETEEEPPDENAPLDHIQQLRYFDNVSGYSGVFVCGPYPHWIFMTSKGSLRIHPMSIDGWVTCFTPFHNVNCPNGFLYFNRKSDMCICVLPTHVTYDAPWPIRKVPLRCTPHYITYHNDSKLYAVVTSTKESTNKLPRI-QSDDREWDYVERGERFIYPEMSKYSLQLYTPSTWEPIPDVKFECGDWEHITCVCNAQLKSEGTISGYKGYITLGTVYCMGEDVVARGRIVIIEVIEVVPEPGKPLTKNKIKVLYDKEQKGPVSAITYLNGLLITAIGQKIYIWSLKDNDLSGVAFIDSMVYILSFKIVKNLILAADVLKSITVYRYQEDLRVLSFVGRDFRPLETYSAEFMVDGQTLCFAATDKQKNILLYSYVPEVRESVGGTRLLRRADFNLGS---LVNSMFRIRCKLEDVAT-GKKN-S-G-F-ENKHITYHVTLDGSIGYLLPIPEKVFRRQQMLQTSMMSQLPNLAGLNPKVYRTFKSPRLD-T-NPQRNILDGELCWRFLYLSHMEKTEVADKIGTSVDQLVDDLMELDRLAAH-
>EOG091F004Y|Lottia_gigantea|HW17_Hermissenda_crassicornis|TRANSCRIPT
-----------------------------------------------------------------------------------------------------------------------------------------------------------------------------------------------------------------------------------------------------------------------------------------------------------------------------------------------------------------------------------------------------SRLGNSQXLKYIEK--ASETVIEAEEKRSADAPVSKKRRIEGQEQLASDVTEIENLDELEVYGSVANQMGTTISSY-------------------------------------------------------------------------------------------------------------------------------------------------------------------------------------------------------------------------------------------------------------------------------------------------------------------------------TPQNESKQTNAPRQITPTSWLVVSRENGQLEIYSLPDCKLAYLIKSFPLGQRTLVDSGL-AS----D----KQQQQQTIDEMPVVKEIQMFGLGHNKTRPYLMARVDEDLLIYEAFPHTPSAVDAHLIGDHLRLRFKKISHNLILKEKKTAGRRRGGDEEEEPPDENAPPDHIQQLRYFDNVSGYSGVFICGPYPHWLFMTSKGSLRIHPMSIDGWVTCFTPFHNVNCPNGFIYFNRKSDMCICVLPTHVTYDAPWPIRKVPLRCTPHYIAYHNDSKLYAVVTSTKESTNKMPRI-QSDDREWDYVERGERFIWPEMSKYTLQLFTPSTWEPIPDAKLDCGDWEHITCVTNAQLKSEGTLSGLKGYITIGTAYCMGEDVVARGRIIIIEVIEVVPEPGKPLTKNKIKVLYDKEQKGPVSAITYLNGLLISAIGQKIYIWSLKDEDLSGVAFIDSMVYIHSFKVVKNLILAADVLKSITLYRYQEDLRVLSFVSRDFRPLETYSTEFMVDGQSLCFAVTDKQKNILLYSYIPDTRESVGGTRLLRRADFNIGS---HISVMFRVRCKLEDPST-GKKN-A-S-S-ENRHVTYHVSLDGSIGYLLPIPEKVYRRQQMLQNSMMSQLPNLAGLNPKAYRTLKSNRLD-T-NPHRNILDGELCCRFLFLSHMEKTEVAKRIGTTVDQLVDDLMEFDRLTAH-
>EOG091F004Y|Lottia_gigantea|JG18_Hermissenda_opalescens|TRANSCRIPT
------------------------------------------------------------------------------------------------------------------------------------------------------------------------------------------------------------------------------------------------------------------------------------------------------------------------------------------------------------------------------------------------------------------------------------------------------------------------------------------NIAPCSQVAFGEPAFLSEEYSSRLDPDLELVTLSGHGKNGALSVLQHTIRPQVVTTFPLSGCINMWTVRVPET---EEDQ--------------------------------------------------------------------------------------------------------------------------------------------------------------------------------------------------------------------------------------TPQNESKQTKAPRQITPTSWLVVSRENGQLEIYSLPDCKLAYLIKSFPLGQRTLVDSGL-AS----D----KQQQQQTIDEMPVVKEIQMFGLGHNKTRPYLMARVDEDLLIYEAFPHTPSAVDAHLIGDHLRLRFKKISHNLILKEKKTAGRRRGGDEEEEPPDENAPPDHIQQLRYFDNVSGYSGVFICGPYPHWLFMTSKGSLRIHPMSIDGWVTCFTPFHNVNCPNGFLYFNRKSDMCICVLPTHVTYDAPWPIRKVPLRCTPHYIAYHNDSKLYAVVTSTKESTNKMPRI-QSDDREWDYVERGERFIWPEMSKYTLQLFTPSTWEPIPDAKFDCGDWEHITCVTNAQLKSEGTLSGLKGYITIGTAYCMGEDVVARGRIIIIEVIEVVPEPGKPLTKNKIKVLYDKEQKGPVSAITYLNGLLISAIGQKIYIWSLKDEDLSGVAFIDSMVYIHSFKVVKNLILAADVLKSITLYRYQEDLRVLSFVSRDFRPLETYSTEFMVDGQSLCFAVTDKQKNILLYSYIPDTRESVGGTRLLRRADFNIGS---HISVMFRVRCKLEDPST-GKKN-A-S-S-ENRHVTYHVSLDGSIGYLLPIPEKVYRRQQMLQNSMMSQLPNLAGLNPKAYRTLKSNRLD-T-NPHRNILDGELCCRFLFLSHMEKTEVAKRIGTTVDQLVDDLMEFDRLTAH-
>EOG091F004Y|Lottia_gigantea|NC05_Hermissenda_crassicornis|TRANSCRIPT
----------------------------------------------------------------------------------------------------------------------------------------------------------------------------------------------------------------------------------------------------------------------------------------------------------------------------------------------------------------------------------------------------------------------------------------------------------------------------------------------------------------------------------------------------------------------------------------------------------------------------------------------------------------------------------------------------------------------------------------------------------------------------------------------------------------TPQNESKQTKAPRQITPTSWLVVSRENGQLEIYSLPDCKLAYLIKSFPLGQRTLVDSGL-AS----D----KQQQQQTIDEMPVVKEIQMFGLGHNKTRPYLMARVDEDLLIYEAFPHTPSAVDAHLIGDHLRLRFKKISHNLILKEKKTAGRRRGGDEEEEPPDENAPPDHIQQLRYFDNVSGYSGVFICGPYPHWLFMTSKGSLRIHPMSIDGWVTCFTPFHNVNCPNGFLYFNRKSDMCICVLPTHVTYDAPWPIRKVPLRCTPHYIAYHNDSKLYAVVTSTKESTNKMPRI-QSDDREWDYVERGERFIWPEMSKYTLQLFTPSTWEPIPDAKFDCGDWEHITCVTNAQLKSEGTLSGLKGYITIGTAYCMGEDVVARGRIIIIEVIEVVPEPGKPLTKNKIKVLYDKEQKGPVSAITYLNGLLISAIGQKIYIWSLKDEDLSGVAFIDSMVYIHSFKVVKNLILAADVLKSITLYRYQEDLRVLSFVSRDFRPLETYSTEFMVDGQSLCFAVTDKQKNILLYSYIPDTRESVGGTRLLRRADFNIGS---HISVMFRVRCKLEDPST-GKKN-A-S-S-ENRHVTYHVSLDGSIGYLLPIPEKVYRRQQMLQNSMMSQLPNLAGLNPKAYRTLKSNRLD-T-NPHRNILDGELCCRFLFLSHMEKTEVAKRIGTTVDQLVDDLMEFDRLTAH-
>EOG091F004Y|Lottia_gigantea|JG24_Noumeaella_rubrofasciata|TRANSCRIPT
------------------------------------------------------------------------------------------------------------------------------------------------------------------------------------------------------------------------------------------------------------------------------------------------------------------------------------------------------------------------------------------------------------------------------------------------------------------------------------------------------------------------------------------------------------------------QEE--EEG-GKKKEEKLKNAHAYLVLSRRESSMVLETGGEINELDHSGFSTQTPTVFVGNVGGDRYILQVSPTAIRLLEGIHQIQHIPVDLGSSIQSCTVCDPHIIVMGVEGRLMMFTLKEDRILGGARLIATKMNLSMSPRILALTTYKDFSGLFITESPVL--------QGPE--IKV-E-KVAPPLLNTS-LSIGSDLIDDEDELLYAEASVPKTEE-----V--K---APQDESKEKKPPRQIKPTTWLVISRENGQLEIYSLPECKLAYLIKSFPLGQRTLVDSGP-IY----D----LTKSGSSAVEMPVVKEVQMFGLGHNKTRPYLMARVDEELLIYKAFPHIPSAADAHLIGDHLRLRFKKISHGLILKEKKTAGRRRGGEDEEEPPDENAPPDHIQQLRYFDNVSGYSGVFICGPYPHWLFMTSKGSLRIHPMSIDGWVTCFTPFHNVNCPNGFLYFNRKSDMCICVLPTHVTYDAPWPIRKVPLRCTPHCITYHNDSKLYAVVTSTKESTNKMPRV-QSDDREWDYVERGERFIYPEMSKYTLQLFTPSTWEPIPDAKFDCGDWEHITCLTNAQLKSEGTLSGLKGYITLGTAYCMGEDVVARGRIIIIDVIEVVPEPGKPLTKNKIKVLYDKEQKGPVSAITYLNGLLISAIGQKIYIWSLKDDDLSGVAFIDSMVYIHSFKVVKNLILAADVLKSITVYRYQEDLRVLSFVGRDFRPLETYSTEFMVDGQSLCFAVTDKQKNILLYTYIPEIRESVGGTRLLRRADFNLGS---HVSVMFRVRCKLEDPST-GKKN-V-S-A-DHRHITYHVSLDGSIGYLLPIPEKVFRRQQMLQNSMMSQLPNLAGLNPKAYRTVKSNRVD-T-NAQRNILDGEMCCRFLYLSHMEKTEVAKRIGTTVDQLVDDLMELDRLTAH-
>EOG091F004Y|Lottia_gigantea|HW20_Spurilla_neapolitana|TRANSCRIPT
-----------------------------------------------------------------------------------------------------------------------------------------------------------------------------------------------------------------------------------------------------------------------------------------------------------------------------------------------------------------------------------------------------------------------------------------------------------------------------------------------------------------------------------------------------------------------------------------------------------------------------------------------------------------------------------------------------------------------------------------------------------------------------------------------------------------------------------------------------------------------------------------------------------------------------------------------------LRFKKISHNLILKEKRTAGRRKGGEDEEEPPDENAPPDHIQQLRYFDNVSGYSGVFICGPYPHWLFMTPKGSLRIHPMSIDGWVTCFTPFHNVNCPNGFLYFNRKSDMCICVLPTHVTYDAPWPIRKVPLRCTPHYIAYHNDSKLYAVVTSTRENTNKLPRI-QSDDREWDYVERGERFLYPEMSKYTLQLFTPSTWEPIPDAKFDCGDWEHITCVTNAQLKSEGTLSGLKGYITLGTAYCMGEDVVARGRIIIIEVIEVVPEPGKPLTKNKIKVLYDKEQKGPVSAITYLNGLLISAIGQKIYIWSLKDDDLSGVAFIDSMVYIHSFKVIKNLILAADVLKSITVYRYQEDLRVLSFVSRDLRPLETYSAEFMVDGQTLCFAVTDKQKNILLYSYIPDIRESLGGTRLIRRADFNMGS---HVNVMFRVRCKQEDPTS-GKKN-A-S-V-ESRHITYHVSLDGSIGYLLPIPEKIFRRQQMLQNSMMSQLPNLAGLNPKAYRTLKSNRVD-T-NPQRNILDGEMCYRFLYLSHMEKTEVAKRIGTTVDQLVDDLMEFDRLTAHF
>EOG091F004Y|Lottia_gigantea|JG29_Spurilla_braziliana|TRANSCRIPT
--------------------------------------------------------------------------------------------------------------------------------------------------------------------------------------------------------------------------------------------------------------------------------------------------------------------------------------------------------------------------------------------------------------------------------------------------------------------------------------------------------------------------------------------------------------------------------------------------------------------------------------------------------------------------------------------------------------------------------------------------------------------------------------------------------------------------------------------------------------------------------------------------------------------------------------------------------------------------------------------------------------------------------------------------------------------------------------------------------------------------------------------------------------------------------------------------------------------------------------------------------NGLLISAIGQKIYIWSLKDDDLSGVAFIDSMVYIHSFKVIKNLILAADVLKSITVYRYQEELRVLSFVSRDFRPLETYSAEFMVDGQTLCFAVTDKQKNILLYSYIPDIRESLGGTRLIRRADFNLGS---HVNVMFRVRCKQEDPTS-GKKN-A-S-V-ESRHITYHVSLDGSIGYLLPIPEKIFRRQQMLQNSMMSQLPNLAGLNPKAYRTLKSNRVD-T-NPQRNILDGEMCTRFLYLSHMEKTEVAKRIGTTVDQLVDDLMEFDRLTAH-
>EOG091F004Y|Lottia_gigantea|HW13_Favorinus_branchialis|TRANSCRIPT
--------------------------------------------------------------------------------------------------------------------------------------------------------------------------------------------------------------------------------------------------------------------------------------------------------------------------------------------------------------------------------------------------------------------------------------------------------------------------------------------------------------------------------------------------------------------------------------------------------------------------------------------------------------------------------------------------------------------------------------------------------------------------------------------------------------------------------------------------------------------------------------------------------------------------------------------------------------------------------------------IQQLRYFDNVSGYSGVFICGPYPHWLFMTSKGSLRIHPMSIDGWITCFTPFHNVNCPNGFLYFNHKSDMCICVLPTHVTYDAPWPIRKVPLRCTPHYITYHTDSKLYAVVTSTKESTNKMPRI-QSDDREWDYVERGERFIYPEMSKYTLQLFTPSTWEPIPDAKYDCGDWEHITCLTNAQLKSEGTLSGLKGYMTMGTAYCMGEDVVARGRIIIIDIIEVVPEPGKPLTKNKIKVLYDKEQKGPVSAITYLNGLLISAIGQKIYIWSLKDDDLSGVAFIDSMVYIHSFKVVKNLILAADVLKSITVYRYQEDLRVLSFVSRDFRPLETYSAEFMVDGGTLCYAVTDKQKNILLYSYLPETRDSVGGTRLLRRADFNLGS---HVNAMFRVRCKLVDPST-GKKN-A-A-V-EHRHITYHVSLDGSIGYLLPIPEKVYRRQQMLQNSMMSQLPNLAGLNPKAYRSYKPNRMD-T-NAQRNILDGEMCSRFLFLSHMEKTEVAKRIGTTVDQLVDDLMEFDRLTAH-
>EOG091F004Y|Lottia_gigantea|JG15_Favorinus_auritulus|TRANSCRIPT
--------------------------------------------------------------------------------------------------------------------------------------------------------------------------------------------------------------------------------------------------------------------------------------------------------------------------------------------------------------------------------------------------------------------------------------------------------------------------------------------------------------------------------------------------------------------------------------------------------------------------------------------------------------------------------------------------------------------------------------------------------------------------------------------------------------------------------------------------------------------------------------------------------------------------------------------------------------------------------------------IQQLRYFDNVSGYSGVFICGPYPHWLFMTSKGSLRIHPMSIDGWITCFTPFHNVNCPNGFLYFNHKSDMCICVLPTHVTYDAPWPIRKVPLRCTPHYITYHTDSKLYAVVTSTKESTNKMPRI-QSDDREWDYVERGERFIYPEMSKYTLQLFTPSTWEPIPDAKYDCGDWEHITCLTNAQLKSEGTLSGLKGYMTLGTAYCMGEDVVARGRIIIIDIIEVVPEPGKPLTKNKIKVLYDKEQKGPVSAITYLNGLLISAIGQKIYIWSLKDDDLSGVAFIDSMVYIHSFKVIKNLILAADVLKSITVYRYQEDLRVLSFVSRDFRPLETYSAEFMVDGGTLCFAVTDKQKNILLYSYLPETRDSVGGTRLLRRADFNLGS---HVNAMFRVRCKLVDPST-GKKN-A-A-V-EHRHVTYHVSLDGSIGYLLPIPEKVYRRQQMLQNSMMSQLPNLAGLNPKAYRSFKPNRMD-T-NPQRNILDGEMCSRFLFLSHMEKTEVAKRIGTTVDQLVDDLMEFDRLTAH-
>EOG091F004Y|Lottia_gigantea|HW06_Cratena_peregrina|TRANSCRIPT
------------------------------------------------------------------------------------------------------------------------------------------------------------------------------------------------------------------------------------TWAGRTSVRSDTCSIVAISLNIQQKVHPIIWAQASLPFDAFSVVPVPKPIGGVVILAVNSILYLNQSVPPLGVAINAIAEKSSSFPLKAQEDV-QCTLDCARIALISSDRFVMSLKGGEIYILTLVVDAMRCVRGFHLDRTVSSVLTTCICVCGEGYLFLGSRLGNSLLLKYTEKASDKVI--E-TEEKRIDAPASKKRRIEGQEQLASDVTEVENLDELEVYGAVSNQMGTTISSYVFEVCDSIWNIAPCSQVAFGEPAFLSEEYSSHSDPDLELVTCSGHGKNGALSVLQHSIRPQVVTTFSLSGCTDMWTVKGPDT---EHDIE--EEE-GKEQTEKLTNPHAYLVLSRRESSMVLETGGEMNELDHSGFSTQTPTVFLGNIGDNRYIVQVSPSAIRLLEGTHQLQHIPVDLGSSIQSVSVCDPHVILMGAEGRLIMFTLKDDRIAGGARLHATKMNLAMSPRILAMTTYIDYSGLFITESPNL--------ERQS--EVKVE-KPTANPLNTS-TSIDNDLVDDEDELLYAEVSAPKIQE-----T--T---VPQHETNQKKPIRQISPTSWTVLCRENGQLEIYSLPDFKLAYLIKSFPSGQRTLVDSGP-IY----D----KQQQQQTISEMPIVKEVQLYGLGHNKSHPYLMARVDEDLLMYEAFPHIPSAADAHLIGDHLRLRFKKIPHGLILKEKKTAGRRRGGEDDEEPPDENAPLDHIQQLRYFDNVSGYSGVFICGPYPHWMFMTSKGSLRIHPMSIDGWVTCFTPFHNVNCPHGFLYFNRKSDLCICVLPTHVTYDAPWPIRKVPLRCTPHYITYHNDSKLYAVVTSTKESTNKLPRI-QSDDREWDYVERGERFIYPEMSKYLLQLFTPSTWEPIPDAKFECGDWEHITCVTNAQLKSEGTLSGLKGYLTIGTAYCMGEDVVARGRIIILDIIEVVPEPGQPLTKNKIKILYDKEQKGPVSAITYLNGLLITAIGQKIYIWSLKDDDLSGVAFIDSMVYIHSFKVIKNLILAADVLKSITVYRYQEDLRVLSFVARDFRPLETYSAEFMVDGQTLCFAVTDKQKNILLYSYVPETRDSVGGTRLLRRADFNLGS---HINVMFRVRCKLEDPTT-GKKN-V-A-A-DHRHVTYHVSLDGSIGYLLPIPEKVFRRQQMLQNSMMSQLPNLAGLNPKAYRSFKCTRVD-T-NPNRNILDGELCSRFLYLSYMEKTEVAKRIGTTVDQLVDDLMEFDRLTAH-
>EOG091F004Y|Lottia_gigantea|HW12_Facelina_rubrovittata|TRANSCRIPT
----------------------------------------------------------------------------------------------------------------------------------------------------------------------------------------------------------------------------------------------------------------------------------------------------------------------------------------------------------------------------------------------------------------------------------------------------------------------------------------------------------------------------------------------------------------------------------------------------------------------------------------------------------------------------------------------------------------------------------------------------------------------------------------------------------------TPQNESKQKKPPRQISQTSWTVVSRENGQLEIYSLPDFKLAYLIKSFPLGQRTLVDSGP-MA----S----DKQQQQTIDEMPVVKEVQLFGLGHNKSHPYLMARVDEDLLIYEAFPHIPSVADAHLIGDHLRLRFKKIPHGLILKEKRTVGRRRGGEDDDEPPDEDAPLDHIQQLRYFDNVSGYSGVFICGPYPHWLFMTSKGSLRLHPMSIDGWITCFTPFHNVNCPSGFLYFNRKSDMCICVLPTHVTYDAPWPIRKVPLRCTPHYIAYHNDSKLYAVVTSTKESTNKLPRV-QSDDREWDYVERGERFIYPEMTKYTLQLYTPSTWEPIPDVKYECGDWEHTTCVTNAQLKSEGTLSGLKGYVTMGTAYCMGEDVVARGRIIIIDVIEVVPEPGQPLTKNKIKVLYDKEQKGPVSAITYLNGLLITAIGQKIYIWSLKDDDLSGVAFIDSMVYIHSFKVVKNLILAADVLKSITVYRYQEKLRVLSFVSRDFRPLETYSTEFMVDGQSLCFAVTDKQKNIIIYSYISESRESVGGTRLLRRADFNLGS---HVNVMFRVQCKLEDPST-GKKN-A-A-A-EHRHVTYHVSLDGSIGYLLPIPEKVYRRQQMLQNSMMSQLPSLAGVNPKAYRTLKSSRMD-T-NPHRNILDGELCCRFLFLSHLEKTEVAKRIGTTVDQLVDDLMEFDRLTAH-
>EOG091F004Y|Lottia_gigantea|JG32_Unidentia_angelvaldesi|TRANSCRIPT
-------------------------------------------------------------------------------------------------------------------------------------------------------------------------------------------------------------------------------------------------------------------------------------------------------------------------------------------------------------------------------------------------------------------------------------------------------------------------------------------------------------------------------------------------------------------------------------------------------------------------------------------------------------------------------------------------------------------------------------------------------------------------------------------------------------------EESQKKKARRQISPTEWLFVSRENGQLEIYSFPECKLAYLVKSFPLGQRTLVDSGP-------S----DKQQQQIIAEMPVVKEVQMFGLGHNKSRPYLMARVDEDLLMYEAFPHIPSAADAHLIGDHLRLRFKKVAHNLILKEKRAGGKRR-GDDEEEPPDENAPLEHIPQLRYFDNVSGYSGVFVCGPYPHWIFMTSKGSLRIHPMSIDGWITCFTPFHNTNCPNGFLYFNRKSDLCICVLPTHVTYDAPWPIRKVPLRCTPHYITYHNDSKLYAVVTSTKESTNKMPRI-QSDDREWDYVERGERFIYPEMSKYTLQLFTPSTWEPIPDAKYECGDWEHITCLANAQLKSEGTLSGLKGYITLGTTYCMGEDVVARGRIIILNIIEVVPEPGKPLTKNKIKVLYEKEQKGPVSAITYLNGLLISAIGQKIYIWSLKDDDLSGVAFIDSMVYIHSFKVVKNLILAADVLKSITVYRYQEDLRVLSFVSRDLRPLESYATEFMVDGNTLCYAVTDRQKNVLLYSYIPEIRASVGGTRLLRRADFNLGS---HVNIMFRVRCKLEDPSA-SKKN-V-G-V-ESRHVTYHISLDGSIGYLLPIQEKVFRRQQMLQSSMMLQLPNLAGLNPKAYRTFKPVSND-T-NPLRNILDGELCWKFLYLSHMEKIEVARRIGTTVDQLVDDLMEFDRLTAHF
>EOG091F004Y|Lottia_gigantea|JG08_Dendronotus_venustus|TRANSCRIPT
--------------------------------------------------------------KTRLECLASYSLHGNIQSVETVRLAGASRDVLLLSFMDAKLSVIEYDPSTHDLKTSSLHQFEEQDIRGGNLSNIHLPIVRTDPDGRCAGMLIYGTHLVVLPFRKDLTVDDLDTVTG--GVTQKSPIMSSYTIDLRSMDEKIINIVDIQFLHGYFEPTVFLLYEPLATWAGRTAIRSDSCSIVAISLNIQQKVHPIIWTQSNLPYDSFSVVPVPK------------------------------------------------------------------------------------------------------------------------------------------------------------------------------------------------------------------------------------------------------------------------------------------------------------------------------------------------------------------------------------------------------------------------------------------------------------------------------------------------------------------------------------HKTPKKITPTSWLILSRENGQLEIYTLPECKLAYLVKSFPLAQRTLVDSGP-TY----D----ISKQQQTMAEMPVVKEVQMFGLGHNKSHPYLMARVDEDLLIYEAFPHMPNAADVYLIRDHLRLRFKKISHNLILKEKRAGGRRK-GDDEEEPPDENAPLDHIQQLRFFDNVSGYSGVFICGPYPHWVFMTSKGSLRIHPMSIDGWVTCFTPFHNVNCPHGFLYFNRKSDLCICVLPTHVTYDAPWPIRKVPLRCTPHYIAYHNDSKLYAVVTSTKESTNKLPRI-QSDDREWDYVTRGERFIYPEMSKYTLQLFTPSTWEPIPDTKYECGDWEHITSLSSAQLKSEGTMSGLKGYITMGTTYCMGEDVVARGRIIIIEIIEVVPEPGKPLTKNKIKVLYDKEQKGPVSAIAYLNGLLITAIGQKIYVWSLKDDDLSGVAFIDSMVYILSLKVVKSLIMAADVLKSVAVYRYQEDLRVLSFVSRDFKAVETYSAEFMVDGNSLCFAATDKQKNILIYTYIPEVRESVGGTRMLRRADFNLGS---HVNVMFRVNCKMEDPST-GRKN-Q-V-V-ERRQITYHVSLDGSIGYLLPIPEKVFRRQQMLQGSMMSQLPNLAGLNPKAYRTFKSSLCD-S-NPQRNILDGELCWRFLFLSHMEKIEVAKRIGTTVDQLVDDLMEFDRLTAHF
>EOG091F004Y|Lottia_gigantea|JG21_Limenandra_confusa|TRANSCRIPT
--------------------------------------------------------------KTRLECLASYSLHGNIQSLEAIRLAGASRDVLLLSFMDAKLSVVEYDPSTKDLKTSSLHQFEELDIRGGLTNNIHLPIIRTDPDGRCAGMLVYGTHLVVLPFRKDLSVDDLDSMAG--GATQKSPIMSSYTIDLRAMDEKIINIIDMQFLHGY-----------------------------------------------------------------------------------------------------------------------------------------------------------------------------------------------------------------------------------------------------------------------------------------------------------------------------------------------------------------------------------------------------------------------------------------------------------------------------------------------------------------------------------------------------------------------------------------VTQSESKEKKPPRQITQTSWLVISRENGQLEIYSLPECKLAYLIKSFPLGQRTLVDSGP-TA----S----DKQQQQTLDEMPVVKEVQMFGLGHNKSRPYLMARVDEDLLIYEAFPHIPSAADAHLIGDHLRLRFKKVAHDLILKEKRSAVRRRGGEDEEEPPDENAPPDHIQQLRYFDNVSGYSGVFICGPYPHWLFMTSKGSLRIHPMSIDGWITCFTPFHNVNCPNGFLYFNRKSDMCICVLPTHVTYDAPWPIRKVPLRCTPHYIAYHNDSKLYAVVTSTTENTNKLPRI-QSDDREWDYVERGERFIYPEMSKYTLQLFTPSTWEPIPDARFDCGDWEHITCVTNAMLKSEGTLSGLKGYITLGTAYCMGEDVVARGRIIILDVIEVVPEPGKPLTKNKIKVRYDKEQKGPVSAITYLNGLLISAIGQKIYIWSLKDDDLSGVAFIDSMVYIHSFKVVKNLILAADVLKSITVYRYQEDLRVLSFVSRDFRPLETYSTEFMVDGKTLCFAVTDKQKNIMLFSYIPEIRESLGGTRLLRRADFNIGS---HVNVMFRVRCKLEDPST-GKKN-A-G-A-ESKHVTYTVSLDGSIGYLLPIPEKVFRRQQMLQNSMMSQLPNLAGLNPKAYRTLKSNRVD-I-NPQRNILDGELCCRFLYLSHLEKTEVARRIGTSVDQLVEDLMEFDRLTAHF
>EOG091F004Y|Crassostrea_gigas|HW18_Janolus_cristatus|TRANSCRIPT
----------------------------------------------------------------------------------------------------------------------------------------------------------------------------------------------------------------------------------------------------------------------------------------------------------------------------------------------------------------------------------------------------------------------------------------------------------------------------------------------------------------------------------------------------------------------------------------------------------------------------------------------------------------------------------------------------------------------------------------------------------------------------------------------------------------------------------------------------------------------------------------------------------------------------------------------------------------------------------------------------------------------------------------------------------------------------------------------------------------------------------------------KYTLQLYTPSTWEPIPDATYECGDWEHITCLNNAQLKSEGTLSGLKGYITMGSAYCMGEDVVARGRIIIIEVTEVVPEPGKPLTKNKIKVVYDKEQKGPVSAITYLNGLLITAIGQKIYIWSLKDDDLSGVAFIDSNVYIHSLKVIKNLILAADVLKSITVYRYQEDLRVLSFVSRDFRPVETYSAEFVVDGTNLCYAATDKQKNI------------------------------------------------------------------------------------------------------------------------------------------------------------------------------
>EOG091F004Y|Crassostrea_gigas|NC02_Bathydoris_clavigera|TRANSCRIPT
---------------------------------------------------------------------------------------------------------------------------------------------------------------------------------------------------------------------------------------------------------------------------------------------------------------------------------------------------------------------------------------------------------------------------------------------------------------------------------------------------------------------------------------------------------------------------------------------------------------------------------------------------------------------------------------------------------------------------------------------------------------------------------------------------------------------------------------------------------------------------------------SSEKQQSVSEMPLVKEIQLFGLGHNKSQPFLMARVDEDLLIYEAFPHISSIADAHLIGDHLRLRFRKVPHNLILKEKRLLSKRK-GDDEEEPPDENAPPDHIQQLRFFDDVSGYSGVFICGPYPHWLFMTSKGSLRIHPMSIDGWVTCFTPFHNVNCPKGFIYFNRKSDMCISVLPTHLTYDAPWPIRKVPLRCTPHYICYHNESKLYAVVTSTKESTNKFPRV-QSDDREWDYVERGERFIYPNMTKYTLQLVTPSTWEPIPDTKFECEDWEHITCLANAQLKSEGTMSGLKGYITMGTTYCMGEDVVARGRIIIMDIIEVVPEPGKPLTKNKMKILYDKEQKGPVSAVCHLNGLLISAIGQKIYIWSLKDDDLSGVAFIDSLVYIHSLHVIKNLILAADVLKSVSLYRYQEDLRVLSFVSRDVRVMETYATEFMVDAENLGFAATDRNKNIMIFSHVPEVRESYGGSRLLRRADFNLGS---LVNAMFRVRCKKEDPST-GKKNAA-A-I-ENRHVTYHATLDGGIGYLLPIPEKVFRRQQMLQSSMISQLANPAGLNPKAYRNFKSLRLD-NSNAHRNILDGELCWRFLHLSNMEKTEVARKIGTTVDQLMDDLMEFDRLTAH-
>EOG091F004Y|Lottia_gigantea|JG10_Dirona_picta|TRANSCRIPT
---------------------------------------------------------------------------------------------------------------------------------------------------------------------------------------------------------------------------------------------------------------------------------------------------------------------------------------------------------------------------------------------------------------------------------------------------------------------------------------------------------------------------------------------------------------------------------------------------------------EINELDHSGFSTQTSTVFVGNVGGNRYILQVSPTAIRLLEGVQQIQHIPVDLGSSIQSCSVCDPHVIVMGSDGKLMMFTLKEDRLLGGARLNVTKTTLNMTPRILAMATYRDLSGLFITETPLS--------RGRE--DKQ-EDK-DRPAATST-TASISELVDDEDELLYAEVSAPKPEE-----IKSK---TDQDEAEQKKTPKKISPTSWLIVSRENGQLEIYSLPECKLAYLIKSFPLAQRTLVDSGP-IY----A----SDKQQQAMSEMPVVKEVQMFGLGHNKSRPYLMARVDEELLIYEAFPHIPSAADAHLFGGHLCLRFKKIGHNLILKEKRASGRRK-GDDEEEPPDENAPLDHIQQLRFFDNVSGYSGVFICGPYPHWMFMTPKGSLRIHPMSIDGWVTCFTPFHNVNCPNGFLYFNQKSDLCICVLPTHVTYDAPWPIRKVPLRCPPHYITYHNDSKLYAVVTSTRESTNKLPRT-QSDDREWDYVERGDRFIYPEMSKYTLQLFTPSTWEAIPDTKYECGDWEHITSLCNAQLKSEGTISGLKGYITMGTAYCMGEDVVARGRIIIIEVTQVVPEPGKPLTKNKIKVVYDKEQKGPVSAITYLNGLLITAIGQKIYIWSLKDEDLSGVAFIDSMVYILSLKVVKNLILAADVLKGITVYRYQEELRVLSFVSRDFRPMETYSAEFMVEGGTLCFAATDKQKNIVLYSYIPEVRESVGGTRLLRRADFNLGS---HVNSMFRVRCKQEDPST-GRKY-T-T-V-DSRHITFHVTLDGSIGYLLPIPEKVFRRQQMLQSSMMSQLPNLAGLNPKAYRTLKSVHMD-T-NPQRNILDGELCWRFLYLSHMEKIEVARKIGTSVEQLVDDLMEFDRLTAH-
>EOG091F004Y|Lottia_gigantea|JG19_Janolus_barbarensis|TRANSCRIPT
---------------------------------------------------------------------------------------------------------------------------------------------------------------------------------------------------------------------------------------------------------------------------------------------------------------------------------------------------------------------------------------------------------------------------------------------------------------------------------------------------------------------------------------------------------------------------------------------------------------------------------------------------------------------------------------------------------------------------------------------------------------------------------------------------------------------------------------------------------------------------------------------------------MFGLGHNKSRPYLMARVDEELLIYEAFPHMP-----------------------------------------------------------------------------------------------------------------------------------------------------------------------------------------------------------------------------------------------------------------------------------------------------------------------------------------------------------------------------------------------SEFVVDGTSLCIAASDKQKNILLYSYIPEVRDSIGGTRLLRRADFNIGS---HVNAMFRVRCKLEDPST-GKRN-A-A-V-DHRHITYHVTLDGSIGYILPIPEKVFRRQQMLQSSMMSQLPNLAGL--------------------------------------------------------------------
>EOG091F004Y|Lottia_gigantea|JG06_Catriona_columbiana|TRANSCRIPT
-----------------------------------------------------------------------------------------------------------------------------------------------------------------------------------------------------------------------------------------------------------------------------------------------------------------------------------------------------------------------------------------------------------------------------------------------------------------------------------------------------------------------------------------------------------------------------------------------------------------------------------------------------------------------------------------------------------------------------------------------------------------------------------------------------------------------------------------------------------------------DKSG-SM----G----GMGDKQSMAEMPIVKEVQMFGLGHNKSRPFLMARADEELLMYEAFPHFPSAADVHKIGDHLRLRFRKIAHNLILKEKKTAGKLS-KDDEEEPPDENAPLDHIQQLRYFQNVSGYSGVFVCGPYPHWLFMTSKGSLRIHPMSIDGWVTCFTPFHNVNCPNGFLYFNRKSDLSICVLPTHVTYDAPWPLRKVPLRCTPHYIAYHTDSKLYAVVTSIKESTNKRPRI-QSDDREWDYAQRGERFVYPEMTKYTLQLFTPSTWEAIPDTKFECEDWEHITSLTCAQLKSEGTMSGYKGYVTIGTAYCMGEDVVAKGRIIILDVIEVVPEPGKPLTKNKMKVLYDKEQKGPVSALAYLNGLLVSAIGQKIYVWALKDNDLSGVAFIDSMVYIHSLKVVKNLILAADVIKSIIVYRYQCDLRVLSFVSRDFRAMETYATEFMVDGRTLCFSATDRQKNISLYSYIPEVRESQGGTRLLRRADFNLGS---HVNFMFRARCKLEDSSSLGKKN-V-S-V-EHRQITYHTTLDGSIGYLLPIPEKVFRRQLMLQNSMMSHLPNIAALNPRAYRAIKSTVLD-T-NPQRNILDGELCWRFLHLSHMEKIEVARRIGTSVDQLVDDLMEFDRLTAH-
>EOG091F004Y|Lottia_gigantea|JG07_Cuthona_albocrusta|TRANSCRIPT
-------------------------------------------------------------------------------------------------------------------------------------------------------------------------------------------------------------------------------------------------------------------------------------------------------------------------------------------------------------------------------------------------------------------------------------------------------------------------------------------------------------------------------------------------------------------------------------------------------------------------------------------------------------------------------------------------------------------------------------------------------------------------------------------------------------------EKTHEKAERREVSPTCWMMLSRENGQLEIYSLPECKLAYLVKSFPLGQRTLVDSGP-QY----D----KQQQQSIIAEMPTVKEVQMFGLGHNKSRPFLMARVDEELLIYEAFPHFPSAADAHLIGDHLRLRFRKVAHNLILKEKKTAGRAN---NEEEPPDENAPLDHIQQLRYFQNISGYSGVFVCGPYPHWLFMTSKGTLRIHPMSIDGWVTCFTPFNNINCPNGFLYFNRKSDLSICVLPTHVTYDAPWPLRKVPLRCTPHYIDYHNDSKLYAVVTSIKESTNKRPRI-QSDEREWDYAQRDGRFVYPEMTKYTLQLFTPSTWESIPDAKFECDDWEHITSLCCAQLKSEGTISGLKGYVTLGTAYCMGEDVVARGRIIILDVIEVVPEPGKPLTKNKMKVLYDREQKGPVSALAYLNGLLVSAIGQKIYIWALKDNDLSGVAFIDSMVYIHSLKVVKNLILAADVLKSITVYRYQVDLRVLSFVSRDFKSLETYAAEFMVDGRTLCFAVTDRLKNISLYSYIPEVRESVGGTRLLRRADFNLGS---HVNFMFRVRCKLEDPSSLGKRN-V-S-V-EQRQITYHTSLDGSIGYLLPIPEKVFRRQLMLQNSMMSHLPNIAGLNPRAYRSLKSMSVD-V-NPQRNILDGELCWRFLHLSHMEKIEVARRIGTSVDQLVDDLMEFDRLTAH-
>EOG091F004Y|Lottia_gigantea|HW07_Cuthona_caerulea|TRANSCRIPT
------------------------------------------------------------------------------------------------------------------------------------------------------------------------------------------------------------------------------------------------------------------------------------------------------------VSTTKVEETAK--------------------------------------------------------------------------------------------------------------------------------------DEN---------------------------------------------------------------------------------------------------------------------------------------------------------------------------------------------------------------------------------------------------------------------------------------------------------------------------------------------------EKTHRKTERRQITPTCWMVLSRENGQLEIYSLPECKLAYLVKSFPLGQRTLVDSGP-QG----F----EKQQQQTIAEMPIVKEVQMFGLGHNKSRPFLMARVDEELFIYEAFPHFPSAADVHLIGDHLRLRFRKIAHNLILKEKKTAGRLN---TEEEPPDENAPLEHIQQLRYFQNVSGYSGVFVCGPYPHWLFMTSKGVLRIHPMSIDGWVTCFTPFHNVNCPNGFLYFNRKSDLSICVLPTHVTYDAPWPLRKVPLRCTPHYIAYHNDSKLYAVVTSIKENTNKRPRI-QSDEREWDYAQRGERFVYPEMTKYTLQLFTPSTWEPIPDTKFECEDWEHITCLSSAQLKSEGTISGLKGYVTVGTAYCMGEDVVARGRIILFDVIEVVPEPGKPLTKNKMKVLYNKEQKGPVSALAYLNGLLVSAIGQKIYIWSLKNNDLSGVAFIDSMVYIHSLKVVKNLILAADVLKSIIVYRYQVDLRVLSFVSRDFRSLETYAAEFMVDGGSLCFAVTDRQKNISLYSYVPEIRESVGGTRLLRKADFNLGS---HVNFMFRVRCKLEDPSALGKKN-V-N-V-ENRHITYHASLDGSIGYLLPIPEKVFRRQLMLQNSMMSHLPNIAGLNPRAYRALKSTSLD-I-NPQRNILDGELCWRFLHLSHMEKIEVARRIGTSVDQLVDDLMEFDRFTAH-
>EOG091F004Y|Lottia_gigantea|JG26_Phestilla_sp|TRANSCRIPT
------------------------------------------------------------------------------------------------------------------------------------------------------------------------------------------------------MDEKIINVLDVQFLYGYFEPTVFILYEPLATWAGRTAIRSDTCSIVAISLNIQQKVHPVIWAQASLPYDCFSVVAVPKPIGGVVILAVNSLLYLNQSVPPFGVSLNSIAEQSSSFPLKVQENTAECTLDCARITTISSDRFVLSLKGGELYVLTLVVDSVRSVRGFHMERAASSVLTTCICLCDEGYLFLGSRLGNSLLLKYTEKVVDSIPVEEMNEEKRSDAPAAKKRRIEGLEQLASDVTEIENLDEL---------------------------------------------------------------------------------------------------------------------------------------------------------------------------------------------------------------------------------------------------------------------------------------------------------------------------------------------------QKTCRKKDRREINPTCWMVLSRENGQLEIYSLPECKLAYLVKSFPLGQRTLVDSGR-SG----F----DKQQQQSIADMPVVKEVQMFGLGHNKSRPFLMARVDEELLIYEAFPHYPSAADVHLIGDHLRLRFRKIAHNLILKEKKTAGRFN-KEEEEEPPDENAPLDHIQQLRYFQNISGYSGVFVCGPYPHWLFMTSKGTLRIHPMSIDGWITCFTPFHNVNCPNGFLYFNRKSDMSICVLPTHVTYDAQWPLRKVPLRCTPHYIAYHNDSKLYAVVTSINESTNKKPRL-LSEDREWEYAQRGERFVYPEMTKYSLQLFTPSTWEPIPDAKFECEDWEHITSLTCAQLKSEGTISGLKAYIVLGTAYCMGEDVVAKGRIIILEVIEVVPEPGKPLTKNKMKVLYDKEQKGPVSALAYLHGLLVSAIGQKIYIWSLKDNDLSGVAFIDSQVYIHSLKVVKTLILAADVIKSIAVYRYQVDLRVLSFVSRDFRALETYAAEFMVDGSVLCFAATDRQKNICLYSYIPEVRESIGGTRLLRKADFNLGS---HVNFMFRVRCKLEDPSSLGKKN-T-A-V-ENRHITYHATLDGSIGYLLPIPEKVFRRQLMLQNSMMSHLPNIAGLNPKAYRSLKSMSVD-V-NPQRNILDGELCWRFLHLSHMEKIEVAHRIGTSVDQLVDDLMEFDRLTAHF
>EOG091F004Y|Crassostrea_gigas|NC04_Fiona_pinnata|TRANSCRIPT
----------------------------------------------------------------------------------------------------------------------------------------------------------------------------------------------------------------------------------------------------------------------------------------------------------------------------------------------------------------------------------------------------------------------------------------------------------------------------------------------------------------------------------------------------------------------------------------------------------------------------------------------------------------------------------------------------------------------------------------------------------------------------------------------------------------------------------------------------------------------------------A----GFDKQQSMSEMPVVKEVQMFGLGHNKSRPFLMARVDEELLIYEAFPHFPSAADAHLIGDHLRLRFRKIPHNLILKEKKTGGKLT-KDDE------------------------------------------------------------------------------------------------------------------------------------------------------------------------------------------------------------------TSYCMGEDVVSKGRIVILDVIEVVPEPGKPLTKNKMKVLYDKEQKGPVSALAYLNGLLVTAIGQKIYIWALKDNDLSGVAFIDSMVYIHSLKVVKNLILAADVLKSIIVYRYQVDLRVLSFVCRDFRALETYSAEFMVNGRTLCFAVTDRQKNICVYSYIPEVRESXXXXXXXXXXXXXXXXXXXHVNFMFRVRCKQEDPSSVAKKI-T-S-I-ENR---------------------------------------------------------------------------------------------------------------
>EOG091F004Y|Lottia_gigantea|JG14_Eubranchus_rustyus|TRANSCRIPT
------------------------------------------------------------------------------------------------------------------------------------------------------------------------------------------------------------------------------------------------------------------------------------------------------------------------------------------------------------------------------------------------------------------------------------------------------------------------------------------------------------------------------------------------------------------------------EE-EEEKVEKIKDGHSYLVLSRQESTMVFETGGEINELDHSGFSTQASTVFAGNIGGNRYILQVSSTAIKLLEGIQQVQHIPVDLGSSIQSCSVLDPYVLVMGSEGRLMMFELKEDRVQEGSRLNAVKFTLSMTPRILAVSTYKDNSGMFSTAPITPSKESESSSDNSN--STSAT-HQTSSPTASK-GVLTDDLIDDEDEMLYGEVSLPKPDE-----I--K---NQQENTQKKKVRKEIIQSSWMILSRENGQLEIYSLPECKLAYQVKSFPLGQRTLVDSGR-GV----N----TDKQQQSIAEMPVVKEVQLFGLGHNRSRPYLMARVNEELLMYEAFPHIPSAADVHLIGDHLHIRFRKLAHNLILKEKKSGYRRR-GDDDDEPPDEDAPLDHIQQLRYFDNVSGYSGVFVCGPYPHWIFMTSKGSLRMHPMNIDGWITCFTPFHNVNCPSGFLYFNRKSDMSICVLPTHVTYDSPWPLRKIPLRCTPHFITYHNESKLYAVVTSVKESTNKLPRI-QSDDREWDYVERRERFVYPEMTKYTVQLFTPSTWEPIPETKYECQDWEHVTCLANTQLKSEGTMSGLKGFITIGTAYCMGEDVVARGRIIILDVIEVVPEPGKPLTKNKIKVLYDKEQKGPVSALAYLNGLLISAIGQKIYIWSLKDKDLSGVAFIDSMVYIHSLKVVKNLILAADVLKSITVYRYQEELRVLSFVSRDFRPLETYAAEFMVDGSTLCFAVTDRHKNILLYSYIPEVKESVGGTRLLRRADFNIGS---HVSYMFRARCKLEDPSTAGKKN-V-G-V-EHRQITYHVSLDGSIGYLLPIPERVFRRQQMLQSSMMSHLPNVSGLNPKAYRTLKSNRVD-I-NPQRNILDGELCWRFLHLSHNEKIELAHRIGTSVDQLVDDIMEFDRLTAH-
>EOG091F004Y|Lottia_gigantea|HW11_Eubranchus_exiguus|TRANSCRIPT
-----------------------------------------------------------------LECLASYSIHGNIQSMKAVRLAGASRDVLLLSFMDAKLSVVEFDPSTNELKTSSLHQFEERDIRGAYTNNIHLPMIRIDPDGRCAGMLVYGTHLVVLPFRKDLAADDLDTLTAGAGINQRSPIMSSYTIDLRAMEDKIINIVDMKFLYGYFEPTVILLYEPLATWTGRTAVRSDTYSIVAISLNIQQKVHPVIWSQAGLPYDSFAVVPVPKPIGGVVILAVNSILYLNQSVPPFGVSLNALTETSSSFPLKLQENT-ECTLDCARYAEISSDRFVLSLKGGELYVLTLVVDSVRCVRGFHMEKAASSVLTTCICVCGEGYLFLGSRLGNSLLLKYTEKEDE-----------------------------------------------------------------------------------------------------------------------------------------------------------------------------------------------------------------------------------------------------------------------------------------------------------------------------------------------------------------MLYGESTLPKPED-----Q--T---KQQEEIHQKKVRKQVTQTSWMLLARENGQLEIYSLPEYKLVYQVKSFPLGQRTLVDSGP-RV----N----TEKQQQSIAEMPVLKEVKLFGLGHNCSRPYLMARVDEELLIYEVFPHTLSAADARLFGDHLHLRFRKLAHNLILKEKKVGGGGRRKGGG----DTNTLMEHIQQLRYFDNVSGYSGVFVCGPYPHWIFMTSKGSLRIHPMNIDGWISCFTPFHNVNCPQGFLYFNRKSDLSICVLPTHVSYDAPWPIRKIPLRCTPHYISYHNESKLYALVTSVKESTNKLPKI-QSDDREWDYVERRERFVYPEMTKYTLQLFTPSTWEPIPDTKYECEDWEHVTCLTNAQLTSEGTLSGLKGFITIGTAYCMGEDVVARGRIIILDVIEVVPEPGKPLTKNKIKVLYDKEQKGPVSALAYLNGLLITAIGQKIYVWQLKDKDLSGVAFIDSMVYIHSLKIVKNLILAADVLKSITLYRYQEDLRVLSFVSRDYRPLETYATEFMVDGSSLCFAVTDRQKNILLYSYIPEVKESLGGNRLLRRADFNLGS---HVNYMFRARCKLEDPSTAGKKN-V-G-V-EHRQITYHLSLDGSIGYLLPIPEKVFRRQQMLQSSMISHLPNIAGLNPKAYRTLKSSRVD-I-NAQRNVLDGELCWRFLHLSHNEKIEVAHRIGTSVHQLVDDIMEFDRLTAHF
>EOG091F004Y|Lottia_gigantea|HW19_Polycera_quadrilineata|TRANSCRIPT
----------------------------------------------------------------------------------------------------------------------------------------------------------------------------------------------------------------------------------------------------------------------------------------------------------------------------------------------------------------------------------------------------------------------------------------------------------------------------------------------------------------------------------------------------------------------------------------------------------------------------------------------------------------------------------------------------------------------------------------------------------------------------------------------------------------------------------------------------------------------------------------KQQQQTLTEMPVVKEIQLFGLGHNKSRPFLMARVDEDLLIYEAFPHIASAADSHLIGDHLRLRFKKVAHNLILREKHSISRRR-ADGEEEPPDENAPPDHIQQLRYFSDVSGYSGVFICGPYPHWLFMTPKGSLRIHPMSIDGWVTSFTPFHNVNCPKGFIYFNRKSEMCICVLPTHLTYDSYWPIRKVPLRCTPHYIAYHNESKLHAVVTSTKESTNKFPRV-QSDDREWDYVERGERFIYPTMSKYTLNLYTPSTWEIIPDTKFESGDWEHITCLSNAMLKSEGTMSGLKGYLTMGTTYCMGEDVVARGRIIILDIIEVVPEPGKPLTKTKMKVLYDKEQKGPVSAVCHLNGLLITAIGQKIYIWSLKDDDLSGVAFIDTLVYIQSLHVIKNMILAADVLKSVSVYRYQEELRVLSFVSRDVRAMETYGTEFIVDGRTLCFSATDRNKNIMIFALNPEVRESYGGTRLLRRADFNLGS---LVNTMFRVRSKMEDPST-GKKNAA-A-L-ENRHVTYHATLDGSIGFLLPIPEKVFRRQQMLQSSMISQFPNLAGLNPKAYRTFKSFRVE-STNPQRNILDGELCWRFLFLSNMEKTEVARKIGTSVDQLIDDLMEFDRLTAH-
>EOG091F004Y|Lottia_gigantea|HW14_Flabellina_affinis|TRANSCRIPT
----------------------------------------------------------------------------------------------------------------------------------------------------------------------------------------------------------------------------------------------------------------------------------------------------------------------------------------------------------------------------------------------------------------------------------------------------------------------------------------------------------------------------------------------------------------------------------------------------------------------------------------------------------------------------------------------------------------------------------------------------------------------------------------------------------------------------------------------------------------------------------------------------------------------------------------------------------------------------------------------------------------------------------------------------------------------------------------------------------------------------------------------------------------------------------------------------------------------------------------------------------------------------DLSGVAFIDSMVYIHSFKVIKNLILAADVLKSITVYRYQEELRVLSFVSRDFRPLETYSAEFMVDGETLCFAVTDKHKNIMLYSYIPEVRESVGGTRLLRRADFNIGS---HVSVMFRVRCKLEDVST-GKKN-L-A-A-EKRHITYYVSLDGSIGYMLPIPEKVFRRQQMLQSSMMSQLPNLAGLNPKAYRALKSPRMD-M-NPMRNILDGELCCRFLYLSHMEKIEVARRIGTTVDQLVDDLMEFDRLTAHF
>EOG091F004Y|Lottia_gigantea|JG01_Aeolidiella_alba|TRANSCRIPT
-------------------------------------------------------------------------------------------------------------------------------------------------------------------------------------------------------------------------------------------------------------------------------------------------------------------------------------LDSARIALISSDRFVLSLKGGEIYVVTLVVDGMRCVRGFHMERAASSVLTTCICLCGEGYLFLGSRLGNSLLLKYTEKASETVI--E-TEEKRSDAPASKKRRIEGQDQLASDVTEIENLDELEVYGSLSNQMGTTISSYAFEVCDNIWNIAPCAQV------------------------------------------------------------------------------------------------------------------------------------------------------------------------------------------------------------------------------------------------------------------------------------------------------------------------------------------------------------------------------------------------------------------------------------------------------------------------------------------------------------------------------------------------------------------------------------------------------------------------------------------------------------------------------------------------------------------EVIEVVPEPGKPLTKNKIKVLYDKEQKGPVSAITYLNGLLISAIGQKIYIWSLKDDDLSGVAFIDSMVYIHSFKVIKNLILAADVLKSITVYRYQEDLRVLSFVSRDFRALETYSAEFMVDGQTLCFAVTDKQRNILLYSYIPEIRESVGGTRLLRRADFNIGS---HVNVMFRVRCKLEDPST-GKRN-V-S-A-EHRHVTYHVSLDGSIGYLLPIPEKVFRRQQMLQNSMMSQLPNLAGLNPKAYRTFKSTRVN-A-NPQRNILDGELCYRFLYLSHMEKTEVAKRIGTTVDQLTDDLMEFDRLTAHF
>EOG091F004Y|Lottia_gigantea|JG22_Lomanotus_vermiformis|TRANSCRIPT
------------------------------------------------------------------------------------------------------------------------------------------------------------------------------------------------------------------------------------------------------------------------------------------------------------------------------------------------------------------------------------------------------------------------------------------------------------------------------------------------------------------------------------------------------------------------------------------------------------------------------------------------------------------------------------------------------------------------------------------------------------------------------------------------------------------------------------------------------------------------------------------------------------------------------------------------------------------------------------------------------------------------------------------------------------------------------------------------------------------------------------------------------------------------------------------------------------------------------------------------------------------------------------------------------------------------LSFVSRDFKPMETYASEFMVDGDHLCFAATDKQKNVIIYSYVPEVRESLGGTRLMRKADFNLGS---HVNSMFRVRCKMEDPST-GKKN-L-V-V-ENRHITYHVTLDGSIGYLLPIPEKVFRRQQMVQNSMMLQLPNLAGLNPKAYRMLKSPRAD-T-NPSRNILDGELCWRFLYLSHMEKIEVAKKIGTTVDQLVDDMMEFDRLTAHF
>EOG091F004Y|Lottia_gigantea|JG05_Bornella_anguilla|TRANSCRIPT
-------------------------------------------------------------------------------------------------------------------------------------------------------------------------------------------------------------------------------------------------------------------------------------------------------------------------------------------------------------------------------------------------------------------------------------------------------------------------------------------------------------------------------------------------------------------------------------------------------------------------------------------------------------------------------------------------------------------------------------------------------------------------------------------------------------------------------------------------------------------------------------------------------------------------------------------------------------------------------------------------------------------------------------------------------------------------------------------------------------------------------------------------------------------------------------------------------------------------------------------------------------------------------------------------------------------------------------FSSEFMVDGDTLAVAATDRQKNILIYSYIPEVRESIGGTRLLRRADFNLGS---QVNAMFRVRCKLEDPST-GKKS-M-T-V-ENRHITYHVTLDGSIGYLLPIPEKVFRRQLMLQNSMMSQLPNLAGLNPRSYRTLKMDYTD-T-NPQRNILDGELCWRFLYLSHMEKIEVAKKIGTSVDQLVDDLMEFDRLTAH-
>EOG091F004Y|Lottia_gigantea|JG23_Melibe_leonina|TRANSCRIPT
-------------------------------------------------------------------------------------------------------------------------------------------------------------------------------------------------------------------------------------------------------------------------------------------------------------------------------------------------------------------------------------------------------------------------------------------------------------------------------------------------------------------------------------VLQHTIRPQVVTTFSISGCVDMWTVRGSA----STAEEG-EAT-TEEEVEKISNEHSYLVLSRRDSSMVLQTGAEINELDHSGFSTQTPTVFVGNVGGNRYILQVSHTAIRLLEGIQQIQHIPVDLG----------------------------------------------------------------------------------------------------------------------------------------------------------------------------------------------------------------------------------------------------------------------------------------------------------------------------------SGYSGVFICGPYPHWLFMTSKGSLRIHPMSIDGWVTCFTPFHNVNCPHGFLYFNRKSDLCICVLPTHVTYDAPWPIRKVPLRCTPHYITYHNDSKLYAVVTSTKESTNKMPRI-QSDDREWDYVTRGERFVYPEMSKYTLQLFTPSTWEPIPDTKYECGDWEHITCLSSAQLKSEGTLSGLKGYITMGTAYCMGEDVVARGRIIIIDIIEVVPEPGKPLTKNKIKVLYDKEQKGPVSAIAYLNGLLITAIGQKIYIWSLKDDDLSGVAFIDSQIYILSFKVVRNLIMAADVVKGVTIYRYQEDLRVLSFVSRDFRPMETYSAEFMVVDKTLCFAATDKFKNISIFAYIPEVRESQGGNRLLRRADFNLGS---HVNTMFRVNCKSEDPSI-GKKT-T-G-VVENRHITYHVTLDGSIGYLLPIPEKVFRRQQMLQNSMISQLPNLAGLNPKAYRTYKAAFMD-S-NPQRNILDGELCWRFLFLSHMEKIEVAKRIGTTVDQLVDDLMDFDRLTAH-
>EOG091F004Y|Lottia_gigantea|HW03_Berthella_plumula|TRANSCRIPT
----------------------------------------------------------------------------------------------------------------------------------------------------------------------------------------------------------------------------------------------------------------------------------------------------------------------------------------------------------------------------------------------------------------------------------------------------------------------------------------------------------------------------------------------------------------------------------------------------------------------------------------------------------------------------------------------------------------------------------------------------------------------------------------------------------------------------------------------------------------------------------------------------------------------------------------------------------------------------------------------------------------------------------------------------------------------------------------------------------------------------------------------------------------------------------------------------YCMGEDVVARGRIIILDIIEVVPEPGQPLTKNKIKVIYDKEQKGPVSAVNYLNGLLISAIGQKIYIWQLKDDDLSGVAFIDSLVYIQSLCVVKNLILAADVLKSITLYRYQETLRVLSFVSRDVKALETYGTEFMINGDNIAFVATDRNKNVLIFTYIPEVRESQGGMRLLRRADFNLGS---HVNTMFRVRCKLEDPST-GKKNLP-A-L-ENRHVTYFATLDGSIGYLLPMPEQTFRRQQMLQSSMISQLPNLAGLNPKVYRSYKSYRAD-NSNPHRNILDGELCWRFLYLSHMEKMEVASKIGTTVDQLIDDLMEFDRLSAH-
>EOG091F004Y|Lottia_gigantea|HW04_Calmella_cavolinii|TRANSCRIPT
--------------------------------------------------------------KTRLECVASFSLHGNIQSMQAVKLAGASRDVLLLGFLDAKLSVVEYDPSTHDLKTCSLHQFEDYDLRSGYTINHHLPLVRTDPDGRCAGMLIYGTHLVVLPFRKE---------------------------------------------------------------------------------------------------------------------------------------------------------------------------------------------------------------------------------------------------------------------------------------------------------------------------------------------------------------------------------------------------------------------------------------------------------------------------------------------------------------------------------------------------------------------------------------------------------------------------------------------------------------------------------------------------I-SS----D----DVDKQQNLGEMPAVKEIQMFGLGHNRSRPYLMARVDEDLLIYEAFKRSPAMSGAEMNSGHLQIRFRKVSHGLILREKKAQSSR----DEEEPPDENTPPDHIQQLRYFQDVSGYSGVFVCGPYPHWIFMTNKGSLRIHPMGIDGWVTCFSPYHNVNCPKGFLYFNRKSDLCICVLPTHVTYDAPWPIRKVPLRCTPHFTTYHCESKLYAVVTSSQENTNKFPRI-MSDDREWDYVERNERFVYPNMSKFTIQLFTPSTWEVIPDTRYDCEDWEHITCLSNAQLKSEGTISGFKGFITMGTAYCMGEDVVARGRIIILDVIEVVPEPGQPLTKNKIKVLYDKEQKGPVSAISYLNGLLVSAIGQKIYIWQLKDDDLLGVAFIDSLVYIHSITIIKNLILAADVLKSVALYRYQEDLRVLSYVSRDLKALESYAVEYTVDGDNLGFVVTDRNKNLVVLTYSPEMRESHGGNRLLRRADFNLGS---HVNTMFRTRCKLEDPSAPGQKNQA-A-L-ENRHITFFASLDGSIGYLLPIPEKVFRRQQMLQSSMISQLPSPAGLNPKAYRSFKAFRTD-LSNPQRNVLDGELCWKFVYLSTMERTEVARKIGTSEDQIIEDLMELDRLAAH-
>EOG091F004Y|Lottia_gigantea|NC06_Pleurobranchaea_californica|TRANSCRIPT
--------------------------------------------------------------------------------------------------------------------------------------------------------------------------------------------------------------------------------------------------------------------------------------------------------------------------------------------------------------------------------------------------------------------------------------------------------------------------------------------------------------------------------------------------------------------------------------------------------------------------------------------------------------------------------------------------------------------------------------------------------------------------------------------------------------------------------------------------------------------------------------------------------------------------------------------------------------------------------------------------------------------------------------------------------------------------------------------------------------------------------------------------------------------------------------------------------------------------------------------------------------------------------------------------------VLKSISVYRYQEGLRVLSFVSRDIKPLETYAAEFMISGKNMCFVATDRDKNVLIYSYLPEVRESHGGMRLLRRGDFNLAS---HVNSMFRVRCKLEDPST-GKKNAA-A-L-ANCQVTYYATLDGSIGYLLPVPEQRFRRQQMLQGSMISQLPNMAGLNPKAYRSFKSCGAE-NANPHRNILDGEMCWRFLHLSHMEKMEVASKIGTSVEQLTDDLMECDRLTAH-
>EOG091F004Y|Lottia_gigantea|HW01_Armina_tigrina|TRANSCRIPT
-----------------------------------------------------------------------------------------------------------------------------------------------------------------------------------------------------------------------------------------TAVRADSCSIVAISLNIQQKVHPIIWAQASLPYDCFSIVPVPKPIGGVVILAVNSLLYLNQSVPPFGVSLNAIAEQSSSFPLKIQENI-ECTLDCARITLISSDRFVLSLKGGELYVLTLVVDSMRCVRGFHIERAASSVLTTCICLCGEGYLFLGSRLGNSLLLKYTEKASETII--E-ADEKRSGAPVSKKRRIEGQEQLASDVTEIENLDEIEVYGAVSNQMGTT------------------------------------------------------------------------------------------------------------------------------------------------------------------------------ISSIPVDLGSSIQSCSVCDPHVIVMGSEGKLMMFTLKEDRLLGGARLNATKMSLSMTPRILTVTTYRDFSGLFITESPVR--------ESQE--ELK-E-I-DKPV-VNT-VNAVNEFVDDED--------------------------------------------------------------------------------------------------------------------------------------------------------------------------------------------------------------------------------------------------------------------------------------------------------------------------------------------------------------------------------------------------------------------------------------------------------------------------------------------------------------------------------------------------------------------------------ELLYGTRLLRRADFNLGS---NVNCMFRVRCKLEDPST-GKKN-T-T-V-ENRHITYHVSLDGSIGYLLPIPEKIFRRQQMLQSSMMSQLPNLAGLNPKAYRTFRSTRMD-I-NPQRNILDGELCWRFLYLSHMEKIEVARRIGTTVDQLVDDLMEFDRLTAH-
