# Supplementary material for: Transcriptomics provides a robust framework for the relationships of the major clades of cladobranch sea slugs (Mollusca, Gastropoda, Heterobranchia), but fails to resolve the position of the enigmatic genus Embletonia
Source: BMC Ecol Evol. 2021 Dec 28;21:226. doi: 10.1186/s12862-021-01944-0 (PMC8895541; doi:10.1186/s12862-021-01944-0)
Supplement: Supplementary file 6 — Additional file 6. Archive S4: Unmasked multiple sequence alignments on amino acid level including Doris kerguelenensis and Calmella cavolini prior to the removal of outliers. [file 12862_2021_1944_MOESM6_ESM.zip › Archive_S4/Alignments/EOG091F0046.aa.fasta]

>EOG091F0046|Biomphalaria_glabrata|BGLTMP004466
-----------------------------------------------------------------------------------------------------------MNGETPSVPITTLAGVSSLTDLLPQLPLPTPLPQTVQNKSLLFSLKITEDARQLLASSDESLGNQLAHALRQTHTNQIQPTPQSPRRQPNLYASPN--NSPYPAASAGVGHKGNSGILHNCQPNAVASPAQATAAERIMQYPYVQKASPVLSQNPPDPSRQNRRSRNPPTVASNSIDQ--HVLKTQEHVQKSDVLPNRTNIDLMSIRSEPQIVDEFLGDIKLISKNFMPCSHMLKQSVENLYNLSAILICIRIMRAKRRRNSVESDDASSLSEFVEVEEDE--------------------------------------------------------------------------------------------------------------------------------------------------------------------------DTYNARMKKREKQSKKR-------------------------------------------LLQPVVSLEDLMDSHMFKRFNSCVDIVLDSAEDANFASLDKDNEDVECPPESLISRGVLGDLCGEAAQLKAMNALGQIPAERLVKLLTILLWNVRDGCKVTPNINQ-ED-DEDESKLWRELTMERVMRSMDASLTALTIMTGRNMPKQVYLEDVIERIILFAKFQLHNTIYPEFDPVYKIDPKSKDGYQGSLKAKRARASSVKHKSTISLYNKMTDLVSALATLLEIQQLTDTVILQVSSLGVSTFFVENISELQLNSIKLITTVFSRYSKHRQLILEDIFASLARLPSSKRNLRNYRLNSDESIQMVTALALQLIQCVVKLPDLEE-TEG-----T------EQDKNKK---V-KGT--SPE----EAAAAKSDNDVLIVTSYETAMRTGYNFLSVFLKKCTTKGEEDYRPLFENFVQDLLTTVNKPEWPASELLLSLLGRILFLF-------------------------------------------------------------------------------------------------------------------------------------------------------------------------------------------------------------------------------------------------------------------------------------------------------------------------------------------------------PFSPSV------------------------------------------------------------------------------------------------------------------------------------------------------------GIVRLRLS-----------------------------------------------------------------------------------------------------------------------------------------------------------------------------------------------------------------------------------------------------------------------------------------------------------------------------------------------------------------------------------------------------------------------------------------------------------------------------------------------------------------------------------------------------------------------------------------------------------------------------------------------------------------------------------------------------------------------------------------------------------------------------------------
>EOG091F0046|Biomphalaria_glabrata|HW16_Hancockia_cfuncinata|TRANSCRIPT
-----------------------------------------------------------------------------------------------------------MNGETPSVPITTLAGVASLTDLLPQLPLPTPLPQTVQNKSLLYNPSITQGARHLLGISDDGLAGQLAHALRQTNTNQIE--------------------------------------------------------------------------------------------------------------------------------------------------------------------------------AKRRKHSVESDDASSMSE-FVEVEEE--------------------------------------------------------------------------------------------------------------------------------------------------------------------------ERQRHAKMKKEKQSKKR-------------------------------------------LLQPVVSLEDLLDSPMFKKFNSCVDFVFDAAEDANFASMDKDDEEVECPPESLISRAVLNDLSGESAKLKTMSALNQIPADRLVKLLTVLLWNVRDGCKVTPNINQ-EE-DEEESRLWREVTMERVMRSMDASLTAMSVMTGKNMPKQVYLEDVIERVIVYCKFQLHNTIYPEFDPVYKIDPKAKDGYHGSLKAKRARAGSVKHKSTITLYNKMCDLVDSLATLLEIQEMTDTIILQVSSLGVSTFFVENISELQLTAMKLVTTVFSRYSKHRQLILEDIFASLARLPSSKRNLRNYRLNSEESIQMVTALALQLIQCVVRLPCHQK-DEE-----D------EKNKKVK---E-K--TAVSQ----EVQNLQSDSDILIVSSYETAMRTGYNFLSVFLKKCTTKGEEDYRPLFENFVQDLLSTVNKPDWPASELLLSLLGRIL-----------------------------------------------------------------------------------------------------------------------------------------------------------------------------------------------------------------------------------------------------------------------------------------------------------------------------------------------------------------------------------------------------------------------------------------------------------------------------------------------------------------------------------------------------------------------------------------------------------------------------------------------------------------------------------------------------------------------------------------------------------------------------------------------------------------------------------------------------------------------------------------------------------------------------------------------------------------------------------------------------------------------------------------------------------------------------------------------------------------------------------------------------------------------------------------------------------------------------------------------------------------------------------------------------------------------------
>EOG091F0046|Biomphalaria_glabrata|HW05_Caloria_elegans|TRANSCRIPT
-----------------------------------------------------------------------------------------------------------MNGETPSVPITTLAGVASLTDLLPQLPLPTPLPQTVQNKSLLYNSSITQGAHHLLGIPDDGLAAQLAHALRQTNTNQIE--------------------------------------------------------------------------------------------------------------------------------------------------------------------------------AKKRKHSVESD-ASSVSE-FVEVEEE--------------------------------------------------------------------------------------------------------------------------------------------------------------------------ERVQHAKMKKEKQSKKR-------------------------------------------QLQPVVSLEDLLDSPMFKKFNSCVDFILDAAEDANFASMDKDDEDVECPPESLISRAVLNDLSGESAKLKTMSALSQIPPDRLVKLLTILLWNVRDGCRVTPNINQ-EE-DEEESRLWRELTMDRVMRSMDASLTSMSIMTGKQMPKQVYLEDVIEKVIVYSKFQLHNTIYPEFDPVYKIDPKAKDGYHGSLKAKRARAGSVKHKSTITLYNKMCELVGSLASLLEIQEMTDTIILQVSSLGVSTFFVENISELQLTAMKLVTTVFAHYSKHRQLILEDIFASLARLPSSKRNLRNYRLNSDESIQMVTALALQLIQCVVQLPSD-K-SKE-----D------EDDKNKK---P-KEK--GSD----EAQNARSDNDVLIITSYETAMRTGYNFLSVFLKKCTTKGEEDYRPLFENFVQDLLSTVNKPDWPASELLLSLLGRIL-----------------------------------------------------------------------------------------------------------------------------------------------------------------------------------------------------------------------------------------------------------------------------------------------------------------------------------------------------------------------------------------------------------------------------------------------------------------------------------------------------------------------------------------------------------------------------------------------------------------------------------------------------------------------------------------------------------------------------------------------------------------------------------------------------------------------------------------------------------------------------------------------------------------------------------------------------------------------------------------------------------------------------------------------------------------------------------------------------------------------------------------------------------------------------------------------------------------------------------------------------------------------------------------------------------------------------
>EOG091F0046|Biomphalaria_glabrata|HW13_Favorinus_branchialis|TRANSCRIPT
-----------------------------------------------------------------------------------------------------------MNGETPSVPITTLAGVASLTDLLPQLPLPTPLPQTVQNKSLLYNPSITQGAHHLLGIPDDGLAAQLAHALRQTNTNQIE--------------------------------------------------------------------------------------------------------------------------------------------------------------------------------AKKRKHSVESD-ASSVSE-FVEVEEE--------------------------------------------------------------------------------------------------------------------------------------------------------------------------ERVQHARLKNEKKSKKR-------------------------------------------LLQPVVSLEDLLDSPMFKKFNSCADFILDAAEDANFASMDKDDEDVECPPESLISRAVLNDLCGESAKLKTMNALSQIQPDRLVKLLTILLWNVRDGCRVTPNINQ-EE-DEEESRLWRELTMDRVMRSMDASLTAMSIMTGKQMPKQVYLEDVIEKVIVYAKFQLHNTIYPEFDPVYKIDPKAKDGYHGSLKAKRARAGSVKHKSTITLYNKMCDLVGSLASLLEIQEMTDTTILQVSSLGVSTFFVENISELQLTAMKLVTTVFARYSKHRQLILEDIFASLARLPSSKRNLRNYRLNSDESIQMVTALALQLIQCVVQLPGD-T-NQE-----E------EGDKNKK---PTKEK--SAE----EVATARSDDDVLIITSYETAMRTGYNFLSVFLKKCTTKGEEDYRPLFENFVQDLLSTVNKPDWPASELLLSLLGRIL-----------------------------------------------------------------------------------------------------------------------------------------------------------------------------------------------------------------------------------------------------------------------------------------------------------------------------------------------------------------------------------------------------------------------------------------------------------------------------------------------------------------------------------------------------------------------------------------------------------------------------------------------------------------------------------------------------------------------------------------------------------------------------------------------------------------------------------------------------------------------------------------------------------------------------------------------------------------------------------------------------------------------------------------------------------------------------------------------------------------------------------------------------------------------------------------------------------------------------------------------------------------------------------------------------------------------------
>EOG091F0046|Biomphalaria_glabrata|HW06_Cratena_peregrina|TRANSCRIPT
---------------------------------------------------------------------------------------------------------------------------------------------------------------------------------------------------------------------------------------------------------------------------------------------------------------------------------------------------------------------------------------------------------------------------------------------------------------------------------------------------------------------------------------------------------------------------------------------------------------------------------------------------------------------------------------VECPRESLISRAVLNDLSGESAKLKTMNALSQIPPDRLVKLLTILLWNVRDGCRVTPNINQ-EE-DEEESRLWRELTMDRVMRSMDASLTAMSIMTGKQMPKQVYLEDVIEKVIVYAKFQLHNTIYPEFDPVYKIDPKAKDGYHGSLK----------------------------------------------------------------------------------------ASLARLPSSKRNLRNYRLNSDESIQMVTALALQLIQCVVQLPSD-C-KDE-----D------D-DKNKK---A-KEK--NTE----EGANARSDNDVVIITSYETAMRTGYNFLSVFLKKC-----------------------------------------------------------------------------------------------------------------------------------------------------------------------------------------------------------------------------------------------------------------------------------------------------------------------------------------------------------------------------------------------------------------------------------------------------------------------------------------------------------------------------------------------------------------------------------------------------------------------------------------------------------------------------------------------------------------------------------------------------------------------------------------------------------------------------------------------------------------------------------------------------------------------------------------------------------------------------------------------------------------------------------------------------------------------------------------------------------------------------------------------------------------------------------------------------------------------------------------------------------------------------------------------------------------------------------------------------------------------
>EOG091F0046|Biomphalaria_glabrata|NC01_Armina_californica|TRANSCRIPT
-----------------------------------------------------------------------------------------------------------MNGETPSVPITTLAGVASLTDLLPQLPLPTPLPQTIQNKSLLYNTSITQGARHLLGISDDGLAAQLAQALRQTNTSQIE--------------------------------------------------------------------------------------------------------------------------------------------------------------------------------AKKRKHSVESDDASSVSE-FVEVEEE--------------------------------------------------------------------------------------------------------------------------------------------------------------------------ERVQHAKMKKEKQSKKR-------------------------------------------LLQPVVSLEDLLDSPMFKKFNHCVDLILDAAEDANFASMDKDDEDIECPPESLISLAVLNDLSGESAKLKTMNALSQIPPDRLVKLLTILLWNVRDGCRVTPNINQ-EE-DEDESRLWRELTMERVMRSMDASLTAMSIMTGKTMPKQVYLEDVIERVIVYAKFQLHNTIYSEFDPVYKIDPKAKDGYHGSLKAKRAKAGSVKHKSTITLYNKMCDLVSSLATLLEIQEMTDTTILQVSSLGVSTFFVENISELQLTAMKLVTTVFSRYSKHRQLILEDIFASLARLPSSKRNLRNYRLNSDESIQMVTALALQLIQCVVQLPVD-K-SEE-----D------DKNKKVK---E-K--GSGPE----EVPKTESNNDILIVTSYETAMRTGYNFLSVFLKKCTTKGEEDYRPLFENFVQDLLSTVNKPEWPASELLLSLLGRIL-----------------------------------------------------------------------------------------------------------------------------------------------------------------------------------------------------------------------------------------------------------------------------------------------------------------------------------------------------------------------------------------------------------------------------------------------------------------------------------------------------------------------------------------------------------------------------------------------------------------------------------------------------------------------------------------------------------------------------------------------------------------------------------------------------------------------------------------------------------------------------------------------------------------------------------------------------------------------------------------------------------------------------------------------------------------------------------------------------------------------------------------------------------------------------------------------------------------------------------------------------------------------------------------------------------------------------
>EOG091F0046|Biomphalaria_glabrata|NC07_Tritonia_diomedea|TRANSCRIPT
-----------------------------------------------------------------------------------------------------------MNGETPSVPITTLAGVASLTDLLPQLPLPTPLPQTVQNKSLLYNSNITQGARHLLGIPDDGLAAQLAHALRQTSTNQIELKDNSPRYQNNLYASPS--SSPYPATSAGFGQSSG---PLSHQPNAVASPAQATAAERVIPHHYPSPASSFGHTGTL--SRHQKRLRNPPPVTNNGTEQFQHPLKSQPV---QNMVPNKSQIDDSVANAEPVIM------------------------------------------AKKRKHSVESDDASSVSE-VVEVEEE--------------------------------------------------------------------------------------------------------------------------------------------------------------------------ERVQHARMKKEKQSKKR-------------------------------------------LLQPVVSLEDLLDSPMFKKFNSCVDLILEAAEEANFASMDKDDEDVECPPESLISRAVLNDLSGESAKLKTMNALSQIPPDRLVKLLTILLWNVRDGCRVTPNINQ-EE-DEYESRLWRELTMDRVMRSMDASLTAMSIMTGKTMPKQVYLEDVIERVIVYSKFQLHNTIYPEFDPVYKIDPKAKDGYHGSLKAKRAKAGSVKHKSTITLYNKMCDLVGSLASLLEIQEMTDTTILQVSSLGVSTFFVENISELQLTAMKLVTTVFSRYSKHRQLILEDIFASLARLPSSKRNLRNYRLNSDESIQMVTALALQLIQCVVQLPSD-N-TAE-----D------DKNKKVK---E-KEKVSGSE----EAPNTQSDNDIVIVSSYETAMRTGYNFLSVFLKKCTTKGEEDYRPLFENFVQDLLSTVNKPDWPASELLLSLLGRIL-----------------------------------------------------------------------------------------------------------------------------------------------------------------------------------------------------------------------------------------------------------------------------------------------------------------------------------------------------------------------------------------------------------------------------------------------------------------------------------------------------------------------------------------------------------------------------------------------------------------------------------------------------------------------------------------------------------------------------------------------------------------------------------------------------------------------------------------------------------------------------------------------------------------------------------------------------------------------------------------------------------------------------------------------------------------------------------------------------------------------------------------------------------------------------------------------------------------------------------------------------------------------------------------------------------------------------
>EOG091F0046|Biomphalaria_glabrata|NC04_Fiona_pinnata|TRANSCRIPT
-----------------------------------------------------------------------------------------------------------MNGETPSVPITTLAGVASLTDLLPQLPLPTPLPQTVQNKSLLYNASITQGAQHLLGISDDGLAAQLAHALRQTNTNQIE--------------------------------------------------------------------------------------------------------------------------------------------------------------------------------AKRRKHSVESDDASSVSE-FIEVEEE--------------------------------------------------------------------------------------------------------------------------------------------------------------------------ERQQHAKLKKEKQSKKR-------------------------------------------LLQPVVSLEDLLDSPMFKKFNNCVDSILDAAEDANFAGMDKEDEDVECPPESLISKAVLNDLCGEAAKLKTMNALSQIPPDRLVKVLTILLWNVRDGSRVTPNINQ-DE-DEDESRLWREVTMERVMRSMEAXX---YIMTGKGMPKQVYLEDVIEKVIVYSKFQLHNTIYPEFDPVYKVDPKAKDGYHGSLKAKRARASSVKHKSTITLYNKMCDLVGLLASLLEIQEMTDTTILQVSSLGVSTFFVENISELQLTAMKLVTTVFSRYSKHRQLILEDIFASLARLPSSKRNLRNYRLTSDESIQMVTALALQLIQCVVQLPVI-Q-KEE-----S------VDDKQKL---E-K--G-----------------------------RTGYNFLSVFLKKCTTKGEEDYRPLFENFVQDLLSTVNKPEWPASELLLSLLGRIL-----------------------------------------------------------------------------------------------------------------------------------------------------------------------------------------------------------------------------------------------------------------------------------------------------------------------------------------------------------------------------------------------------------------------------------------------------------------------------------------------------------------------------------------------------------------------------------------------------------------------------------------------------------------------------------------------------------------------------------------------------------------------------------------------------------------------------------------------------------------------------------------------------------------------------------------------------------------------------------------------------------------------------------------------------------------------------------------------------------------------------------------------------------------------------------------------------------------------------------------------------------------------------------------------------------------------------
>EOG091F0046|Biomphalaria_glabrata|HW11_Eubranchus_exiguus|TRANSCRIPT
-----------------------------------------------------------------------------------------------------------MNGETPSVPITTLAGVASLTDLLPQLPLPTPLPQTVQNKSLLYNTSVTQGAHHLLQLPDDALASQLAHALRQTNTNQIENSSHSPRYQNNVYASPN--NSPYPGTSVGFAQPMG---PVSHQPNAVASPAQATSAERVITHQFPSPSSSSIALPPDNLPKQR-----------------------------------------------------------------------------------------HIRNAKKRKHSVESDDASSVSE-VVEIEEE--------------------------------------------------------------------------------------------------------------------------------------------------------------------------ERIQHAKMKKEKQLKKR-------------------------------------------LLQPVVSLEDLIDSPMFKKFNRCTDQILDAAEDANYAGMDKEDEEFECPPDSLMSRDLLNDLSGEAAKLKTLNALTQVPADRLVKLLTILLWNIRDGSRVTPNVNQ-DE-DEEESRLWRDLTMERVLRSMEASLTAMSIMTGKGMPKQVYLEDVIDKVIVYSKFQLHNTIYPEFDPVYKINPKAKDGYHGSLKAKRARAGSVKHKSTITLYNKMCDLVGSLASLLEIQEMTDTIILQVSSLGVSTFFVENISELQLAAMKLVTTVFSRYSKHRQLILEDIFASLARLPSSKRNLRNYRLNSEESIQMVTALALQLIQCVVQLPAN-E-NEE-----N------PDDKNKS---T-NEK--GSG----DALAAKSDNDLLIISSYETAMRTGYNFLSVFLKKCTTKGEEDYRPLFENFVQDLLATVNKPEWPASELLLSLLGRIL-----------------------------------------------------------------------------------------------------------------------------------------------------------------------------------------------------------------------------------------------------------------------------------------------------------------------------------------------------------------------------------------------------------------------------------------------------------------------------------------------------------------------------------------------------------------------------------------------------------------------------------------------------------------------------------------------------------------------------------------------------------------------------------------------------------------------------------------------------------------------------------------------------------------------------------------------------------------------------------------------------------------------------------------------------------------------------------------------------------------------------------------------------------------------------------------------------------------------------------------------------------------------------------------------------------------------------
>EOG091F0046|Biomphalaria_glabrata|NC06_Pleurobranchaea_californica|TRANSCRIPT
--------------------------------------------------------------------------------------------------------------------------------------------------------------------------------------------------------------------------------------------------------------------------------------------------------------------------------------------------------------------------AKKRRHSVESDDASSVSEFVEVEEDE--------------------------------------------------------------------------------------------------------------------------------------------------------------------------VAYKARMKKKEKQNKKR-------------------------------------------LLQPIVSLEDLLDSPIFKKFNSCVDLVFDSAEEANFASIDKDNDDVECPPESLISRGVLSDLSGEAAKLKTMNALSQIPPDRLVKLLTILLWNIRDGAKVTPNINQ-EE-DEEEHRLWRSLTVDRVMRSMDASLTALAIMTGRHMPKQVYLEDVIERIILYSKFQLHNTIYPEFDPVYKIDPKAKDGYHGSLKAKRARAGSVKHKSTINLYNKMCELVNSLASLLEIQEMTDTVILQVSSLGVSTFFVESISELQLNAMKL------------------------------------------------------------------------------------------------------------------------------------------KKCTTKGEEDYRPLFENFVQDLLSTVNKPEWPASELLLSLLGRIL-----------------------------------------------------------------------------------------------------------------------------------------------------------------------------------------------------------------------------------------------------------------------------------------------------------------------------------------------------------------------------------------------------------------------------------------------------------------------------------------------------------------------------------------------------------------------------------------------------------------------------------------------------------------------------------------------------------------------------------------------------------------------------------------------------------------------------------------------------------------------------------------------------------------------------------------------------------------------------------------------------------------------------------------------------------------------------------------------------------------------------------------------------------------------------------------------------------------------------------------------------------------------------------------------------------------------------
>EOG091F0046|Biomphalaria_glabrata|HW04_Calmella_cavolinii|TRANSCRIPT
--------------------------------------------------------------------------------------------------------------------------------------------------------------------------------------------------------------------------------------------------------------------------------------------------------------------------------------------------------------------------AKRRRHSVESDGASSVSEFVEVEEDE--------------------------------------------------------------------------------------------------------------------------------------------------------------------------QILIARMKKKEKQSRKR-------------------------------------------LLQPVVSLEDLVDSPMFKKFNSCVDIVLDGAEEANFSSLDKDAEDVVCPPESLIARGVLVDLSGEAAKLKAMNALNQIPADRLVKLLTILLWNVRDGCQVTPNITE-EE-DEEESKLWRELAMDRVMRSMDASLTAFAVMTGKNMPKQVYLEDVIEKTIQFAKFQLHNTIYPEFDAVYKLDPKAKDGYHGSLKAKRARAGAVKHKSTITLYNKMCDLINSLASLLGIQELTDTIILQVSSLGVSTFFVENISELQLNAMKLVTTVFARYSKHRQLILQDIFASLARLPSSKRNLRNYRLNSDESIQMVTALALQLIQCVVKLPDV-N-SEE-----K------A----PEEDHR-KSKSSNAE----ESPSKATDNEMLIVSSYEIAMRTGYNFLSVFLKRCTTKGEEDYRPLFENFVQDLLTTVNKPEWPASELLLSLLGRIL-----------------------------------------------------------------------------------------------------------------------------------------------------------------------------------------------------------------------------------------------------------------------------------------------------------------------------------------------------------------------------------------------------------------------------------------------------------------------------------------------------------------------------------------------------------------------------------------------------------------------------------------------------------------------------------------------------------------------------------------------------------------------------------------------------------------------------------------------------------------------------------------------------------------------------------------------------------------------------------------------------------------------------------------------------------------------------------------------------------------------------------------------------------------------------------------------------------------------------------------------------------------------------------------------------------------------------
>EOG091F0046|Lottia_gigantea|JG26_Phestilla_sp|TRANSCRIPT
---------------------------------------------------------------------------------------------------------------------------------------------------------------------------------------------------GTLGVSPF--N----------------------------------------------------------------------------------------------------------------------------------------------------------RAAKKRKHSVESD-ASSVSE-FVEIEEE--------------------------------------------------------------------------------------------------------------------------------------------------------------------------ERQRHAKLKKEKQSKKR-------------------------------------------LLQPVVSLEDLLDSPMFKKFNQCVDVIFDAAEDANFAGMDKDDEEVECPPESLISKAVLNDLCGEAAKLKTLNALSQIPPDKLVKVLTILLWNIRDGSRVTPNINQ-DE-DEEESRLWREVTMERVLRSMEGSLTAMYIMTGKGMPKQVYLEDVIEKVIVYSKFQLHNTIYPEFDPVYKIDPKAKDGYHGSLKAKRARAGSVKHKSTITLYNKMCDLVSLLASLLEIQEMTDTTILQVSSLGVSTFFVENISELQLTAMKLVTTVFSRYSKHRQLILEDIFASLARLPSSKRNLRNYRLNSDESIQMVTALALQLIQCVVQLPVI-DNEE------G------G-EQK-V---N-KEK--VSD----EVVASRSDNDVVIITSYETAMRTGYNFLSVFLKKCTTKGEEDYRPLFENFVQDLLSTVNKPEWPASELLLSLLGRILVQQFSSKATDMSLRVASLEYLGIVAARLRKDAITSQLSQDVIDDIVQK--QKALP------------------DTTERLQQAMLEYLSYNSQSESALYFSRQFYIAQWFRDTTVEAEKSLKAQHNTSGEEQDEEFNETKEEKSTEVLQNTEKRKGFLYSQIESS---KSVIKHAGAKLDYDSACLVARYLSSKRPFAQSFDIYLTQILKVLSETAVAVRTKAMKCLTAVVESDPGILARTDMQRGVHGRFLDQSTSVREAAIEL-----------------------------------------------------------------------------------------------------------------------------------------------------------------------------------------------------------------------------------------------------------------------------------------------------------------------------------------------------------------------------------------------------------------------------------------------------------------------------------------------------------------------------------------------------------------------------------------------------------------------------------------------------------------------------------------------------------------------------------------------------------------------------------------------------------------------------------------------------------------------------------------------------------------------------------------------------------------------------------------------------------------------------------------------------
>EOG091F0046|Lottia_gigantea|HW18_Janolus_cristatus|TRANSCRIPT
-------------------------------------------------------------------------------------------------------------------------------------------------------------------------------------------------------------------------------------------------------------------------------------------------------------------------------------------------------------------------------------------------EEE--------------------------------------------------------------------------------------------------------------------------------------------------------------------------ERAQHARMKKEKQSKKR-------------------------------------------LLQPIVSIEDMLESPMFKKFNSCVDHILDAAEDANFASMDKDDEDVECPRESLISRALLSDLSGESAKLKTMNALSQIPADRLVKLLTILLWNVRDGCRVTPNINQ-EE-DEEESRLWRELTMDRVMRSMDASLTALAVMTGKNMPKQVYLEDVIEKVIGYAKFQLHNTIYPEFDPVYKVDPRAKDGYHGSLKAKRARAGSVKHKSTISLYNKMCDLVGSLASLLEIQEMTDTTILQVSSLGVSTFFVENISELQLTAMKLVTTVFSRYSKHRQLILEDIFASLARLPSSKRNLRNYRLNSDESIQMVTALALQLIQCVVKLPSN-ETTNE-----S------D-DKSKK---V-KEK--GSV----PEEISNVQN--------ETAMRTGYNFLSVFLKKCTTKGEEDYRPLFENFVQDLLSTVNKPEWPASELLLSLLGRILVQQFSSKATDMSLRVASLEYLGIVAARLRKDAVTSQLNQDVIDDIVLK--EKNVP------------------DTTERLQQAMMEYLSYNSQNESALFFARQFYIAQWFRDTTVEAEKTLKAQHNTSGEEQEDDFNERKEETSTEVLQNTEKRKLFLYSQIEASSKSQGTIKHAGAKLDYDSACLVARYLSSKRPFAQSFDIYLTQILKVLSETAVAVRTKAMKCLTAVVEADPGILARSDMRRGVHGRFLDQSTSVREAAIELVGKFILIQPDLIPNYYDMLSDRILDTGISVRKRVIRIFKDICIEHGEFDKIPEMCVKMIRRVNDEEGIK-----------------------------------------------------------------------------------------------------------------------------------------------------------------------------------------------------------------------------------------------------------------------------------------------------------------------------------------------------------------------------------------------------------------------------------------------------------------------------------------------------------------------------------------------------------------------------------------------------------------------------------------------------------------------------------------------------------------------------------------------------------------------EDDTRSEDEKKQKLIDDYLEFRDLMMSIDPSEEDLSGDEAQSGGRAT----------------------------------------------------------------------------------------------------------------------------------------------------------
>EOG091F0046|Lottia_gigantea|NC03_Doris_kerguelenensis|TRANSCRIPT
--------------------------------------------------------------------------------------------------------------------------------------------------------------------------------------------------------------------------------------------------------------------------------------------------------------------------------------------------------------------------------------------------------------------------------------------------------------------------------------------------------------------------------------------------------------------------------------------KKR-------------------------------------------GLQPVVSLEDLLESPMFKKFNSCMDSIFDSAEDVNFASYDITADDVECPPETLIAKGTLSDLSGEAAKLKSMNVLNQIPPDRLVKLLTVLMWNVRDGARVTPNINQ-EE-DEEEMKLWRELIMERVIRSMDASLTALAIMTANNMPKQVYLEDVIERIILYAKFQLHNTIYPEFDPVYKIDLKSKDGYHGSLKAKRARASSVKHKSTITLYNKMCELVSSLATLLEIQELTDTVILQVSSLVVSAFFVENISELQLNALKLVTTIFSRYSKHRELILVDIFSSLARLPSSKRNLRNYRLNADESIQMVTALALQLIQCVVKLPDV-G-SDQ-----E------D----PT---P-QNN--DDA----DKIKNKKNNDVLIVTSYETAMRTGYNFLTVFLKKCTTKGEEDYRPLFENFVQDLLSTVNKPEWPASELLLSLLGRILVHQFSNKSTDMSLRTASLEYLGIVAARLRRDAVTSQLNQDVIDDIVSK--EKAPV------------------DTVEKLQEAMLEYLTF---------FARQFYIAQWFRDTTVEAEKSMKAQHNTSGSDQDDDFNEKEAETTTEVMQNVEKRKAFLYVQVANIQSHSPLLRKSGSKLEYESGCLVARYLSSKRPFAQSFDVYLSQILKVLRETAVAVRTKAMKCLTAVVESDPGILGRDDMKMGVHGRFLDQSTSVREAAVELVGKFILIRPELIPNYYDMLSDRILDTGISVRKRVIKIFKDICVEHPEFPKIPEMCVKKIGR----------------------------------------------------------------------------------------------------------------------------------------------------------------------------------------------------------------------------------------------------------------------------------------------------------------------------------------------------------------------------------------------------------------------------------------------------------------------------------------------------------------------------------------------------------------------------------------------------------------------------------------------------------------------------------------------------------------------------------------------------------------------------------------------------------------------------------------------------------------------------------------------------------------------------------------------------------------------------------------
>EOG091F0046|Biomphalaria_glabrata|NC02_Bathydoris_clavigera|TRANSCRIPT
---------------------------------------------------------------------------------------------------------------------------------------------------------------------------------------------QSPRYQNNLYASPI--NSPYQATSAGFGYSTG---LMSHQPNAVASPAQATSAERVIPHQYSQQSSSASSQS-----------------------------------------------------------------------------------------------------AKRRRHSVESDDTSSHSEFVEIEEDE--------------------------------------------------------------------------------------------------------------------------------------------------------------------------EAYNARMKKKEKQMKKR-------------------------------------------SLQPVVSLEDLLDSPMFKKFNSCVDLIFDSAEDANFAGVDKDNDDIECPPESLIARGVLIDLSGEAAKLKAMNALSQIQPDRLVKLLTILLWNVRDGGKVTPNINQ-DE-DEEESRLWRELTMDRIMRSMDASLTALAIMTGRNMPKQVYLEDVIERIILYSKFQLHNTIYPEFDPVYRIDPRAKDGY---------------------------------------------------------------------------------------------------------------------------------------------------------------------------------------------------------------------------------------------------------------------------------------------------------------------------------------------------------------------------------------------------------------------------------------------------------------------------------------------------------------------------------------------------------------------------------------------------------------------------------------------------------------------------------------------------------------------------------------------------------------------------------------------------------------------------------------------------------------------------------------------------------------------------------------------------------------------------------------------------------------------------------------------------------------------------------------------------------------------------------------------------------------------------------------------------------------------------------------------------------------------------------------------------------------------------------------------------------------------------------------------------------------------------------------------------------------------------------------------------------------------------------------------------------------------------------------------
>EOG091F0046|Crassostrea_gigas|CGI_10002811
MKETPPIMCKGNNCYKGASDPFGFDTNFFTLVDRRSTGQEFLVDLHKFSWTFINFFCNDETSFPNFNVEVKPDVDPSNLAEENVPADLQEYSEEESTYICNNATSVTMNSDVPSVPITTLAGIHSLTDLLPELPLPTPTSSTPHNKTLLHNDKLKETSKRLLATRDAGLTQQIVGVLRKTSTEHLD--------------------------------------------------------------------------------------------------------------------------------------------------------------------------------LK---------DSSGGEG-IDRNSPELLKSILSQDPAIFQGRQYYENGSQKDGYNVGNQHYQNNLLGVDPNKYQHPYGNYTPGIVNGEHPELSNQYPGYQGAAKSLGTIASPAQGSLAENSFYNDSQNHTDVSSAYHKKKLKNSEPIVLLEQLTNLPPHASGDASSTASADSYGERKKKKSSHPVVLLEPLDEQTLKSIQHGGSVKTKESKKRGRRYDSDEEYDDRGKRRRRHSDSDSDSQAEVSRKKKKDKRHRRVNQQSLSVEELLESPTFKKFSASMEYILEASEDTNFGSLNPNDDDVECPTESLIANNLLNDLCGETAKLKSLGVMNQVPADRLVKLLTVLQWNIRDGTKVTPIANQGQDEDEEEQRLWRSLIMERVLRSMNSVLIALHIMTSPDMPKQVYLEDVIERIILYGKFQLQNTIFPEFDPVYKIDPKAKDGFHGSLKAKRARAAQVKHKSTINLFNKISDMIEKLAELVDIQELTDTTILQLSTLGVSPFFVENISEMQLNSMKLVTTIFSKYEKHRQLILEDIFASLARLPSSKRNLRNYRLNSEESIQMVTALALQLIQCVIKLPTS-ATLTEPVGEEE------A-PSTSS---S-SSK--KGH----KSKRGQNSNDVVIVTSFENALRTGYNFLTVFLQKCTVKSEEDYRPMFENFVQDLLSTVNKPEWPSSELLLSLLGKILVKQFSNKSVDMSLRVASLDYLGIVASRLRKDAVSSQDNQGSIDEIITK--VTSKESD-EEGEMKSTTSGPEAEDQTQILQKAMLDYLAFNSQSESAYWYAHLFYIAQWYRDSTVEADNLSK---QSN-----KHRTEEEEEKVAEAIQTAEQKKTFLLAQYESITKNA-SYRPPHSKLDYDGACLVARYLSSKRPFAKSFDVYLTQILRVLNESAVAVRTKAMKCLTAVVEADPGILAREDMQKGVHYRFLDSSTSVREAAVELVGRFILIRPELISQYYEMLSVRILDTGISVRKRVIKIFRDICLEQPDFDKIPEMCVKMIRRVNDEEGIKKLVNEVFQSMWFTPISSR-EKD--TTKLLTRVLNITDVVAACRDTGFEFFEQMLENLLKKDEDGNINKSALTSCRQIVDCLVENVLRLEERSVDSNTGKG-CSQRLVACLSTLHLFSKIKPDLMVKHATTLQPYLDIKCSTQGDHFVLHYVARILEMVVPLMDHPSETFLAQLEEDMMKLILKHGMMVVESCISCLGAVVNSVSHNYSLVKDCFEKFFGVLVKLCYDHKEDPDNPQLRARKPTLLRSLFTVGLLCKYFDLDRDMPDPSIESIKARVFEVLMYFVNHEDEIVKEKALSGLGFMVIRHYEMMLGKEMTDLYYEYLDNEDSPDKLRIQVLRNLQNYLLEEEIRMHKADADWRKHAKEEDLKEMGDIQSGMASTIMQVYLKHVLDSFFHSHTQVRLAAIQVVVLVLQQGLVHPVQCVPYLISMCTDTEKVIRVKADQQLQEIDKKYPGFIHMKALQGLKMSYKLQQLLQANSKSCLIRGHRESEGNT-ISLNNFLYTVLRTNRSHRRAILLSLLNLFDDSAKISLAEQLYIADNLAFFPYQTQDEPLFIINQIDIIVSVSGSNILQSFKERLRLPKREAESMNMLVNAEGGNQTE---------NGVLPRPAIEEDE-DEDDPDKLIAKLPADIKPLLDICYLAQGCILLLHLKHHLKETYGFSDSKIHNYSQSDA-KTYDKPVQRKFIVTFNPETVINLLNNKTKNRTIKKRSRKSHKRHRNDSGETTSDSSDSSEDEQNSDDADERRKLIDDYLEFKDLMLSIDPPDEEEEGEENRSTCPQTPNPAQG-QT---------------------------------------TPGSKSPRLPNPEGTGEESMDTTVEVHEETSEKRVPPLVIVRYQNQLQI---------------------------------------------------------
>EOG091F0046|Lottia_gigantea|LotgiG214826
-----------------------------------------------------------------------------------------------------------MNTSTPSRKSKYV-------------------------------------------------------------------------------------------------------------------------------------------------------------------------------------------------------------------------------------------------------------EVDSEEEEESWNEEE--------------------------------------------------------------------------------------------------------------------------------------------------------------------------EDEPRASKKRKTEKKRR-------------------------------------------PVPTHLSLDELMESPTFKKFNSCIDYIFDSVEDVNFSAIDVNDETAECPPDSLIAKGILSDLCGEAAKLRSMGAMNQMPPDRLVKLLTILQWNIRDGSSVTPNVGQ-EDADEDEQKLWRELTMERIMRSMDATLTALFIMTSPKMPKQVYLEDVIERILFFGKFQLHNTIYPEFDPVYKVT-KEKDGYYGSLKAKRARAGSVKHKSTISLFNKISDMVGCLGELIDIQELTDTVILQASSLGVSPFFVENVSELQLNAIKLVTTIFSRYDQHRQLILEDIFCSLARLPSSKRNIRIYRLNAEESIQMVTALALQLIQCVIKLPSL-T---------D------D-GPDES---E-RER--SEK----KKKKGQTDNEVLIISSYETAMRTGYNFLSVFLNKCSTKNEDDYRPLFENFVQDLLSTVNKPEWPASELLLSLLGRILVKQFSSKSTDMSLRVASLEYLGIVAARLRKDAVSSRLNPEIIQEIVEK--SKSKG------------------DMTQKLQEAMLVYLAYNGEKEPALMFARQFYLAQWFRDTNAEAEKSTK---TANSSNQDPDSDQSESDKSAEYLQKLEDRKDFLIEQAKLTL--APSFKPAPSKLDYDSACLVARYLSSKRPFAQSFDIYLTQILKVLCETAVAVRTKAMKCLTAVIEADPGILGRDDMQRGVHGRFLDQSTSVREAAVELVGKFILIRPELIPKYYEMLSERILDTGISVRKRVIRIFKDICIDQSDFDKIPEMCVKMIQRVNDEEGIKKLINEVFQTMWFSPISAR-DKD--SAKLLLKVMNITEVVAASKDIGYDFFEQMLENLLKKDDDGNYNKSAVTACKQIVDCLVENVLKLEESSV----ERS-TKNRLGACLSTLYLFSKIKPDLMVNHATTLQPYLDIKCNTQEDYLVLHYVARILELVVPLMNHPSETFLAQLEEDMMKLVLKHGMMVLQSCVSCLGAVVNNVSYNFTLVKDCFQKFFSVLSKLMTDHREDPDNPTLKSRRPTMLRSLFTVGLLCKHFDFDSKEMGETKVCVREKVFDVLTYFMCHEDEDVRLKALTALGFVLIRHYDYMLGHTVKEMYNMFLTDDSAPTRLRCQVLKNLQSYLSEEENRMAIADQQWKKQSKHEDLKEMGDIQSGMASAIMQVYLKQVLESFFHENSTVRLTALGVVQLILKQGLVHPVQCVPYLICMGTDIEAAVRIKADQQMQEIEKKYPGFTHMKAQQGLKYSYKLQQVLTKGKQG-PIRGMRFMKDDIPVSLNSHVYKVVRANRQHRRGFLTTILNLFDDSARITLAEQLYTADNLAYYPYQFQDEPLFIIHQIDIIVSVTGSNLLQSFKENLILKP-GVEPGT-------------------------------EDD-DDDDREALLTRFPENLAPLKEVINLSRGCVLLLVLKQHLKDVYGFSESKIHRYSPTEQAKIYEKPLNKKNNLIFNPKYTIEYLN--------------------------------EQQED--MDDVEAKIRVVDDYLEFKDLMMSIDPSDEDDSADEGSGKGTPTHGGSASRLIGS--SNPEDGEATTTETDEGPGASSSEPKEDGQAMESTTTPSKEASRPPITLSISKSVVHKTPHRERERDRDREHKRSRLITSSTKGHNSSSSSSHHHVHRSKDSSHHSGSKTPVSVKKKKKKKKRYHSDEDESDDDDEDPDFTM
>EOG091F0046|Crassostrea_gigas|HW09_Doto_sp|TRANSCRIPT
-----------------------------------------------------------------------------------------------------------------------------------------------------------------------------------------------------------------------------------------------------------------------------------------------------------------------------------------------------------------------------------------------EVEEE--------------------------------------------------------------------------------------------------------------------------------------------------------------------------DRALHAKLKKEKQSKKR-------------------------------------------LLQPVVSLEDVLESPMFKKFNACADHVLDASEDAIFASLDKDDEEVECPPESLISRAVLSDLSGESAKLKTLNVLNQVPPDRLVKLLTILLWNIRDGGKVTPNINQ-EE-DEEESRLWREVTMERVMRSMDASLTAMSIMTAKNMPKQVYLEDVIEKVIVYCKFQLHNTIYPEFDPVYKIDPKAKDGYHGSLKAKRARAGSVKHKSTIALYNKMCDLVSSVAKLLEIQEMTDTIILQVSSLGVSTFFVENISELQLTAMKLVTTVFSRYSKHRQLILEDIFASLARLPSSKRNLRNYRLNSDESIQMVTALALQLIQCVVQLPCG-S-EEE-----EKKNKDDD-AKAKK---G-REKVTNAE----ETQANQSDNDVMVVTSYETAMRTGYNFLSVFLKKCTTKGEEDYRPLFENFVQDLLATVNKPDWPASELLLSLLGRILVQQFSSKATDMSLRVASLEYLGIVAARLRKDAITSQLSQDVIDDIVLK--VSETEEEAETSTRSKKKVEKNSPDTTERLQQAMLEYLSYNSQSESALFFARQFYIAQWFRDATVE------------GDDQDEEFNERQEETSTEVLQNTEKRKAFLYSQIEASSRSQGSMRHAGARLDYDSACLVARYLSSKRPFAQSFDIYLTQILKVLSETAVAVRTKAMKCLTAVVEADPGILGRPDMRRGVHGRFMDQSTSVREAAIELVGKFILIQPDLIPNYYEMLSDRILDTGISVRKRVIRIFKDICVEHSSYEKIPEMCVKMIRRVNDEEGIKKLVNEVFQTMWFCPLSAR-ETEKDDEKLVQKVMNIVDVVAVAKDTSYEFFEQLLENLLKKDEEGNYNKSAITACKQIVDCLVENVLRIEEKSHDKSDNKG-SSNRLVGCLSTLHLFSKIKPDLMVNHTTTLQPYLDIKCNTPGDFMVLHYVARILELVIPLMDHPSETFLAQVEEDMIKLILKNGMMVVQSCVSCLGSVVNDVSHNYELVKDCFKKFYGVLARLMLDHKANRDCPTLKQRRPTLLRALFTVGLLCKHFDFDSKEMGETKVCVRETVFEVFRYFFMHEDEDVQLKALTAIGFFACRHYTFMLGPTLKELYSRLLTDEFASVKLRCQVLKNLLVYLSEEEFQMSKSDADWKKHSKKEDLKEMGDVQSGMASTVMQVYLKELMEAVFHENSQVRVTALNVMTLVLRQGLVHPIQCIPYLICMSTDLEQAVRVKADQQLQEIEKKYPGFTHMKALQGIKSSYRLQKVFNKNNPLEPIRGLRLNDDNQPYALNAFLYSLLRSNRSHRRGLLTSILNLFDDSARISLEEQLFIADNLAFFTYQAQDEPLFIIHQIDIIVSVTGSNLLQSFRENLVHKHNSGL-QNGLDENEKTENGHG---LPNGD----MNIPI-EDE-DDDDPESLIKKLPENTKPLDDIVQMSQGCILLLVLKQHLKEMYGVTEGKIHRYSPTEAAKVYEKPLNRKSLPMFEPQHTLQVV------------------------------------EDDNSSDDEKKQKLISDYLEFRDLMMSIDPADEDQSGDEAPGGGRGTPVPGTN-KS-------------------------------------------------------------------------------------------------------------------------------------------------
>EOG091F0046|Lottia_gigantea|HW20_Spurilla_neapolitana|TRANSCRIPT
-------------------------------------------------------------------------------------------------------------------------------------------------------------------------------------------------------------------------------------------------------------------------------------------------------------------------------------------------------------------------------------------------------------------------------------------------------------------------------------------------------------------------------------------------------------------------------------------------------------------------------------------------------------------------------------------------------------------ALSQIPPDRLVKLLTILLWNVRDGCRVTPNINQ-EE-DEEESRLWRELTMDRVMRSMDASLTAMSIMTGKQMPKQVYLEDVIEKVIVYAKFQLHNTIYPEFDPVYKVDPKAKDGYHGSLKAKRARAGSVKHKSTITLYNKMCDLVGSLASLLEIQEMTDTIILQVSSLGVSTFFVENISELQLTAMKLVTTVFSRYSKHRQLILEDIFASLARLPSSKRNLRNYRLNSDESIQMVTALALQLIQCVVQLPSD-NIKEQ-----E------D-DKNKK---P-KEK--SSD----EVSNVRSDSDILIITSYETAMRTGYNFLSVFLKKCTTKGEEDYRPLFENFVQDLLSTVNKPDWPASELLLSLLGRILVQQFSSKATDMSLRVASLEYLGIVAARLRKDAITSQLNQDVIDDIVQK--VNEND------------------DTTERLQQAMLEYLSYNSQSESALFFARQFYIAQWFRDTTVEAEKSLKAQHNTSGEDQEDEFNETKEETSTEVLQNTEKRKGFLYSQIEASSKSQGSIRHAGAKLDYDSACLVARYLSSKRPFAQSFDIYLTQILKVLSETAVAVRTKAMKCLTAVVEADPGILARSDMRRGVHGRFLDQSTSVREAAIELVGKFILIQPDLIPNYYDMLSDRILDTGISVRKRVIRIFKDICIEHGDYEKIPEMCVKMIRRVNDEEGIKKLVNEVFQTMWFSPFSTR-DKEKESGKLLQKVMNITEVVAAAKDTSYEFFEQLLENLLKKDEDGNYNKGAITACRQIVDCLVENVLRIEETDLDKSEGKS-SSNRIVGCLSTLYLFSKIKPDLMVQHTTTLQPYLDIKCNTQGDFMVLHYVARILELVIPLMDHPSETFLAQVEENMIKLIFKNGMMVVQSCVSCLGAVVNDVSHNYELVKDCFKKFYGVLARIMVDHKTNRECPTLKQRRPTLLRALFTVGLLCKHFDFDSKEMGETKVCVRETVFDVFRYFFTHEDEDVQLKALTAIGFFACRHYNFMLGPTLKELYSRLLTDEYASVKLRCQVLKNLQVYLTEEELQMSRSDAEWKKHSKQEDLKEMGDVQSGMASTVMQVYLKELMETVFHESSQVRMTALNVVTLVLRQGLVHPIQCIPYLICMSTDYEHAVRVKADQQLQEIEKKYPGFTHMKALQGMKSSYRLQKVFNKNNPMEPIRGLRNNDDNQPYALNAFLYSLLRANRSHRRGLLTSILNLFDDSARISLEEQLYIADNLAFFAYQAQDEPLFIIHQIDIIVSVAGSNLLQSFRENLLHKHSNGL-QN-------------------------------EDE-DDDDPESLLNKLPENVKPLSDIINMSQGCILLLVLKQHLKEMYGLTEGKIHRYSPTEAAKVYEKPLNRKSLPIFEPQHTLQVVR--------------------------------SVYEEDNRSEEEKRQKLINEYLEFRDLMMSIDPSEDDGSGDEAPSGGRAT----------------------------------------------------------------------------------------------------------------------------------------------------------
>EOG091F0046|Lottia_gigantea|JG29_Spurilla_braziliana|TRANSCRIPT
-----------------------------------------------------------------------------------------------------------------------------------------------------------------------------------------------------------------------------------------------------------------------------------------------------------------------------------------------------------------------------------------------------------------------------------------------------------------------------------------------------------------------------------------------------------------------------------------------------------------------------------------------------------------------------------------------------------------------------------------------------------------------------------------QMPKQVYLEDVIEKVIVYAKFQLHNTIYPEFDPVYKVDPKAKDGYHGSLKAKRARAGSVKHKSTITLYNKMCDLVGSLASLLEIQEMTDTIILQVSSLGVSTFFVENISELQLTAMKLVTTVFSRYSKHRQLILEDIFASLARLPSSKRNLRNYRLNSDESIQMVTALALQLIQCVVQLPSD-NIKEE-----E------D-DKNKK---S-KEK--SSD----EVSNVRSDSDIIIITSYETAMRTGYNFLSVFLKKCTTKGEEDYRPLFENFVQDLLSTVNKPDWPASELLLSLLGRILVQQFSSKATDMSLRVASLEYLGIVAARLRKDAITSQLNQDVIDDIVQK--VNEND------------------DTTERLQQAMLEYLSYNSQSESALFFARQFYIAQWFRDTTVEAEKSLKAQHNTSGEDQEDEFNETKEETSTEALQNTEKRKGFLYSQIESSSKSQGSIRHAGAKLDYDSACLVARYLSSKRPFAQSFDIYLTQILKVLSETAVAVRTKAMKCLTAVVEADPGILARSDMRRGVHGRFLDQSTSVREAAIELVGKFILIQPDLIPNYYDMLSDRILDTGISVRKRVIRIFKDICIEHGDYEKIPEMCVKMIRRVNDEEGIKKLVNEVFQTMWFSPFSPR-DKEKESGKLLQKVMNITEVVAAAKDTSYEFFEQLLENLLKKDEDGNYNKGAITACKQIVDCLVENVLRIEETDLDKSQGKS-SSNRIVGCLSTLYLFSKIKPDLMVQHTTTLQPYLDIKCNTQGDFMVLHYVARILELVIPLMDHPSETFLAQVEENMIKLIFKNGMMVVQSCVSCLGAVVNDVSHNYELVKDCFKKFYGVLARLMVDHKANRECPTLKQRRPTLLRALFTVGLLCKHFDFDSKEMGETKVCVRETVFDVFRYFFTHEDEDVQLKALTAIGFFACRHYNFMLGPTLKELYSRLLTDEYASVKLRCQVLKNLQVYLTEEELQMSRSDAEWKKHSKQEDLKEMGDVQSGMASTVMQVYLKELMETVFHESSQVRMTALNVVTLVLRQGLVHPIQCIPYLICMSTDYEHAVRVKADQQLQEIEKKYPGFTHMKALQGMKSSYRLQKVFNKNNPMEPIRGLRNNDDNQPYALNAFLYSLLRANRSHRRGLLTSILNLFDDSARISLEEQLYIADNLAFFAYQAQDEPLFIIHQIDIIVSVAGSNLLQSFRENLLHKHSNGL-QN-------------------------------EDE-DDDDPESLLGKLPDNVKPLSDIINMSQGCILLLVLKQHLKEMYGLTEGKIHRYSPTEAAKVYEKPLNRKSLPIFEPQHTLQVVR--------------------------------SVYEEDSRSEEEKRQKLINEYLEFRDLMMSIDPSEDDASGDEGPSGGRAT----------------------------------------------------------------------------------------------------------------------------------------------------------
>EOG091F0046|Lottia_gigantea|HW02_Berghia_verrucicornis|TRANSCRIPT
--------------------------------------------------------------------------------------------------------------------------------------------------------------------------------------------------------------------------------------------------------------------------------------------------------------------------------------------------------------------------------------------------------------------------------------------------------------------------------------------------------------------------------------------------------------------------------------EKGKQSKKR-------------------------------------------LLQPVVSIEDLLDSPMFKKFNSCVDLILDAAEDANFASMDKDDEDVECPPESLISRAVLNDLSGESAKLKTMNALSQIPPDRLVKLLTILLWNVRDGCRVTPNINQ-EE-DEEESRLWRELTMDRVTRSMDASLTAMSIMTGKQMPKQVYLEDVIEKVIVYAKFQLHNTIYPEFDPVYKVDPKAKDGYHGSLKAKRARAGSVKHKSTITLYNKMCDLVGSLASLLEIQEMTDTIILQVSSLGVSTFFVENISELQLTAMKLVTTVFARYSKHRQLILEDIFASLARLPSSKRNLRNYRLNSDESIQMVTALALQLIQCVVQLPSD-D-KEQ-----E------D-DKNKK---S-KEK--SSE----EASTSRSDNDILIITSYETAMRTGYNFLSVFLKKCTTKGEEDYRPLFENFVQDLLSTVNKPDWPASELLLSLLGRILVQQFSSKATDMSLRVASLEYLGIVAARLRKDAITSQLNQDVIDDIVQK--VNEND------------------DTTERLQQAMLEYLSYNSQSESALFFARQFYIAQWFRDTTVEAEKSLKAQHNTSGEDQEDEFNETQEETSTEVLQNTEKRKSFLYSQIEASSKSQGTIRHAGAKLDYDSACLVARYLSSKRPFAQSFDIYLTQILKVLSETAVAVRTKAMKCLTAVVEADPGILARSDMRRGVHGRFLDQSTSVREAAIELVGKFILIQPDLIPNYYDMLSDRILDTGISVRKRVIRIFKDICIEHGDYEKIPEMCVKMIRRVNDEEGIKKLVNEVFQSMWFSPISSR-DKEKESGKLLQKVMNITEVVAAAKDTSYEFFEQLLENLLKKDEDGNYNKGAITACKQIVDCLVENVLRIEETDLDKSEGKS-SGHRIVGCLSTLYLFSKIKPDLMVQHTTTLQPYLDIKCNTQGDFMVLHYVARILELVIPLMDHPSETFLAQVEENMIKLIFKNGMMVVQSCVSCLGAVVNDVSHNYELVKDCFKKFYGVLARLMADHKTNRECPTLKQRRPTLLRALFTVGLLCKHFDFDSKEMGETKVCVRETVFDVFRYFFTHEDEDVQLKALTAMGFFACRHYNFMLGPTLKELYSRLLTDEYASVKLRCQVLKNLQVYLTEEEFQMSKSDAEWKKHSKQEDLKEMGDVQSGMASTVMQVYLKDLMETVFHESSQVRMTALNVVTLVLRQGLVHPIQCIPYLISMSTDYEQAVRVKADQQLQEIEKKYPGFTHMKALQGMKSSYRLQKVFNKNNPLEPIRGLRNNDDNQPYALNAFLYSLLRANRSHRRGLLTSILNLFDDSARISLEEQLFIADNLAFFAYQAQDEPLFIIHQIDIIVSVAGSNLLQSFRENLLHKHSNGL-QN-------------------------------EDE-DDDDPESLLSKLPENVKPLLDVINMSQGCILLLVLKQHLKEMYGLTEGKIHRYSPTEAAKVYEKPLNRKSLPLFEPQHTLQ--------------------------------------EEDNRSEEEKKQKLINDYLEFRDLMMSIDPADDDMSGDEAPSGGRAT----------------------------------------------------------------------------------------------------------------------------------------------------------
>EOG091F0046|Lottia_gigantea|JG04_Berghia_stephanieae|TRANSCRIPT
-------------------------------------------------------------------------------------------------------------------------------------------------------------------------------------------------------------------------------------------------------------------------------------------------------------------------------------------------------------------------------------------------------------------------------------------------------------------------------------------------------------------------------------------------------------------------------------------------------------------------------------------------------------------------------------------------------------------------------------------------------------------------------------------------------------------------------------------------------------------------------------------------------------------------------------------------------------------------------------------------------------------------------------------------------------------------------------------------------------------------------------------------------------------------------------------------------------------------------------------------------------------------------------------------------------------------------------------------------------------------------------------------------------------------------------------------------------------------------------------------------------------------------------------------------------------------------------------------------------------------------------------------------------------------KKFYGVLARLMADHKTNRECPTLKQRRPTLLRALFTVGLLCKHFDFDSKEMGETKVCVRETVFDVFRYFFTHEDEDVQLKALTAMGFFACRHYNFMLGPTLKELYSKLLTDEYASVKLRCQVLKNLQVYLTEEEFQMSKSDADWKKHSKQEDLKEMGDVQSGMASTVMQVYLKDLMETVFHESSQVRMTALNVVTLVLRQGLVHPIQCIPYLISMSTDYEQAVRVKADQQLQEIEKKYPGFTHMKALQGMKSSYRLQKVFNKNNPLEPIRGLRNNDDNQPYALNAFLYSLLRANRSHRRGLLTSILNLFDDSARISLEEQLFIADNLAFFAYQAQDEPLFIIHQIDI-----------------------------------------------------------------------------------------------------------------------------------------------------------------------------------------------------------------------------------------------------------------------------------------------------------------------------------------------------------------------------------------------
>EOG091F0046|Lottia_gigantea|HW17_Hermissenda_crassicornis|TRANSCRIPT
---------------------------------------------------------------------------------------------------------------------------------------------------------------------------------------------------GTLGVSPFMV------------------------------------------------------------------------------------------------------------------------------------------------------------------------------------------------------------------------------------------------------------------------------------------------------------------------------------------------------------------------------------------------------------------------------------------------------------------------------------------------------------------------------------------------------------------------------------------------------------------------------------------------------------------------------------------------------------------------------------------------------------------------------------------------------------------------------------------------------------------------------------------------------------------------------------------------------------------------------------------------------------------------------------------------------------------SIRHAGAKLDYDSACLVARYLSSKRPLAQSFDIYLTQILKVLSETAVAVRTKAMKCLTAVVEADPGILARSDMRRGVHGRFLDQSTSVREAAIELVGKFILIQPDLIPNYYDMLSDRILDTGISVRKRVIRIFKDICIENGDYEKIPDMCVKMIRRVNDEEGIKKLVNEVFQTMWFLPISSR-DKEKESEKLIQKVMNITEVVAAAKDTSYEFFEQLLENLLKKDEEGNYNKGAITACRQIVDCLVENVLRIEETGLDKPEGKS-SSSHIVGCLSTLYLFSKIKPDLMVQHTTTLQPYLDIKCNTQGDFMVLHYVARILELVIPLMDHPSETFLAQVEENMIKLILKNGMMVVQSCVSCLGAVVNDVSHNYELVKDCFKKFYGVLARLMVDHKANRECPTLKQRRPTLLRALFTVGLLCKHFDFDSREMGETKVCVRETVFDVFRYFFTHEDEDVQLKALTAIGFFACRHYNFMLGPTLKELYSRLLTDEYASVKLRCQVLKNLQVYLTEEELQMSKSDADWKKHSKQEDLKEMGDVQSGMASTVMQVYLKDLMETVFHESSQVRMTALNVVTLVLRQGLVHPIQCIPYLISMSTDYEQAVRVKADQQLQEIEKKYPGFTHMKALQGMKSSYRLQRVFNKNNPMEPIRGLRNNDDNQPYALNAFLYSLLRANRSHRRGLLTSILNLFDDSARISLEEQLFIADNLAFFAYQAQDEPLFIIHQIDIIVSVAGSNLLQSFRENLLHKHSNGL-HN-------------------------------EDE-DDDNPESLLNKLPENVKPLSDIVNMSQGCILLLVLKQHLKEMYGLTEGKIHRYSPTEAAKVYEKPLNRKSLPMFEPQHT----------------------------------------EEDNRSEEEKKQKLINDYLEFRDLMMSIDPSEEDASGDEAPSGGRAT----------------------------------------------------------------------------------------------------------------------------------------------------------
>EOG091F0046|Crassostrea_gigas|NC05_Hermissenda_crassicornis|TRANSCRIPT
---------------------------------------------------------------------------------------------------------------------------------------------------------------------------------------------------------------------------------------------------------------------------------------------------------------------------------------------------------------------------------------------------------------------------------------------------------------------------------------------------------------------------------------------------------------------------------------------------------------------------------------------------------------------------------------------------------------------------------------------------------------------------------------------------------------------------------------------------------------------------------------------------------------------------------------------------------------------------------------------------------------------------------------------------------------------------------------------------------------------------------------------------------------------------------------------------------------------------------------------NETKEETSTEALQNTEKHKGFLYSQIEASSKSQASIRHAGAKLDYDSACLVARYLSSKRPFAQSFDIYLTQILKVLSETAVAVRTKAMKCLTAVVEADPGILARSDMRRGVHGRFLDQSTSVREAAIELVGKFILIQPDLIPNYYDMLSDRILDTGISVRKRVIRIFKDICIENGDYEKIPDMCVKMIRRVNDEEGIKKLVNEVFQTMWFLPISSR-DKEKESEKLIQKVMNITEVVAAAKDTSYEFFEQLLENLLKKDEEGNYNKGAITACRQIVDCLVENVLRIEETGLDKPEGKS-SSSHIVGCLSTLYLFSKIKPDLMVQHTTTLQPYLDIKCNTQGDFMVLHYVARILELVIPLMDHPSETFLAQVEENMIKLILKNGMMVVQSCVSCLGAVVNDVSHNYELVKDCFKKFYGVLARLMVDHKANRECPTLKQRRPTLLRALFTVGLLCKHFDFDSREMGETKVCVRETVFDVFRYFFTHEDEDVQLKALTAIGFFACRHYNFMLGPTLKELYSRLLTDEYASVKLRCQVLKNLQVYLTEEELQMSKSDADWKKHSKQEDLKEMGDVQSGMASTVMQVYLKDLMETVFHESSQVRMTALNVVTLVLRQGLVHPIQCIPYLISMSTDYEQAVRVKADQQLQEIEKKYPGFTHMKALQGMKSSYRLQKVFNKNNPMEPIRGLRNNDDNQPYALNAFLYSLLRANRSHRRGLLTSILNLFDDSARISLEEQLFIADNLAFFAYQAQDEPLFIIHQIDIIVSVAGSNLLQSFRENLLHKHSNGL-HNGIDG----DKPDN---VPNGD----VSIPLDEDE-DDDNPESLLNKLPENVKPLSDIVNMSQGCILLLVLKQHLKEMYGLTEGKIHRYSPTEAAKVYEKPLNRKSLPMFEPQHTLQVV------------------------------------EEDNRSEEEKKQKLINDYLEFRDLMMSIDPSEEDASGDEAPSGGRATSQPGSG----------------------------------------------------------------------------------------------------------------------------------------------------
>EOG091F0046|Lottia_gigantea|JG02_Antaeolidiella_chromosoma|TRANSCRIPT
------------------------------------------------------------------------------------------------------------------------------------------------------------------------------------------------------------------------------------------------------------------------------------------------------------------------------------------------------------------------------------------------------------------------------------------------------------------------------------------------------------------------------------------------------------------------------------------------------------------------------------------------------------------------------------------------------------------------------------------------------------------------------------------------------------------------------------------------------------------------------------------------------------------------------------------------------------------------------------------------------------------------------------------------------------------------------------------------------------------------------------------------------------------------------------------------------------------------------------------------------------------------------------------------------------------------------------------------------------------------------------------------------------------------------------------------------------------------------------------------------------------------------------------------------------------------------------------------------------------------------------------------------------------------------------------------------------------------------------------------------------------------------------------------------------------------------------------------------------------------------------------------------------------------------------------------------------------ALNAFLYSLLRANRSHRRGLLTSILNLFDDSARISLEEQLFIADNLAFFAYQAQDEPLFIIHQIDIIVSVAGSNLLQSFRENLLHKHSNG--------------------------------PLDDDE-DDDDPESLLNKLPENVKPLADIVNMSQGCILLLVLKQHLKEMYGLTEGKIHRYSPTEAAKVYEKPLNRKSLPIFEPQHTLQ-----------------------------------------------------------------------------------------------------------------------------------------------------------------------------------------------------------------------------------------------
>EOG091F0046|Crassostrea_gigas|HW10_Embletonia_pulchra|TRANSCRIPT
----------------------------------------------------------------------------------------------------------TMNGETPSVPITTLAGVASLTDILPHLPLPTPLPQT---ESLLYNTSITQGAHHLLGLSDDGLAKQLAHALHQTNTTQIE--------------------------------------------------------------------------------------------------------------------------------------------------------------------------------LK---------DNLSTSN-VEEIEEE--------------------------------------------------------------------------------------------------------------------------------------------------------------------------DRAQHAMKKKEKQSKKR-------------------------------------------LLQPVVSLEDLLDSPMFKKFNSCVDFILDAAEDANFAAMDKDDEDVECPRESLISRGVLSDLCGESAKLKTMNALSQIPPDRLVKLLTILLWNVRDGCRVTPNINQ-EE-DEEESRLWRELTMDRVMRSMDASLTAMSIMVGKHMPKQVYLEDVIEKVIVYSKFQLHNTIYPEFDPVYKIDPKAKDGYHGSLKAKRARAGSVKHKSTITLYNKMCDLVSSLATLLEIQEMTDTTILQVSSLGVSTFFVENISELQLTAMKLVTTVFSRYSKHRQLILEDIFASLARLPSSKRNLRNYRLNSDESIQMVTALALQLIQCVVQLPSD-E-PSE-----E------D-TKNKK---V-KEKASSTE----EAANPQSDNDVIIVSSYETAMRTGYNFLSVFLKKCTTKGEEDYRPLFENFVQDLLSTVNKPEWPASELLLSLLGRILVQQFSSKATDMSLRVASLEYLGIVAARLRKDAISSQLNQDVIEDIVQK--VSENEEE-ETSTRSKKK-EKAVPDTTERLQQAMLEYLSYNSQSESALFFARQFYIAQWFRDTTVEA-----------GEEQEDEFNERKEETSTEVLQNTEKRKSFLYSQAEASSRSQGSIRHAGAKLDYDSACLVARYLSSKRPFAQSFDIYLTQILKVLRETAVAVRTKAMKCLTAVVEADPGILARSDMRSGVHGRFLDQSTSVREAAIELVGKFILIQPDLIPNYYEMLSDRILDTGISVRKRVIRIFKDICVEHADYEKIPEICVKMIRRVNDEEGIKKLVNEVFQTMWFSPVSTRGDKDKEAERLLQKVMNITDVVAAAKDTSYEFFEQLLDNLLKKDEDGNYNKGAITACKQIVDCLVENVLRIEENSLEKTEERS-SSSRIVGCLSTLYLFSKIKPDLMVQHTTTLQPYLDIKCNTQGDFMVLHYVARILELVIPLMDHPSETFLAQVEENMIKLILKNGMMVVQSCVSCLGSVVNDVSHNYELVKDCFKKFYGVLAKLMLDHKTNKECPTLKQRRPTLLRALFTVGLLCKHFDFDSKEMGETKVSVRETVFDVFKYFYNHEDEDVQLKALTAIGFFACRHYNFMLLPSLKGLYSKLLTDEYASVKLRCQVLKNLQVYLTEEEFQMSKSDADWKKHSKEEDLKEMGDVQSGMASTVMQVYLKELMEAVFHENSQVRMTALNVVCLVLRQGLVHPIQCIPYLISMSTDYEQPVRVKADQQLQEIEKKYPGFTHMKALQGIKSSYRLQKVFNRNNPLEPIRGLRFNDENQPYALNAFLYSLLRANRSHRRGLLTSILNLFDDSARISLEEQLFIADNLAFFAYQAQDEPLFIIHQVDIIVSVTGSNLLQSFRENLLPKHNSGL-QNGIDG----DVGDN---LPKLPNGDIANTHIEDDE-YDDDPESLLKKLPENTKPLADIIQMSQGCILLLVLKQHLKEMYGLTEGKIHRYSPTEAAKVYEKPLNRKSLPLFEPQHTLQVV------------------------------------EDDNRSEEEKNQKLITDYLEFRDLMMSIDPSEDDASGDEAQPSGRTTPLPGTN-KS-------------------------------------------------------------------------------------------------------------------------------------------------
>EOG091F0046|Crassostrea_gigas|JG19_Janolus_barbarensis|TRANSCRIPT
-------------------------------------------------------------------------------------------------------------------------------------------------------------------------------------------------------------------------------------------------------------------------------------------------------------------------------------------------------------------------------------------------------------------------------------------------------------------------------------------------------------------------------------------------------------------------------------------------------------------------------------------------------------------------------------------------------------------------------------------------------------------------------------------------------------------------------------------------------------------------------------------------------------------------------------------------------------------------------------------------------------------------------------------------------------------------------------------------------------------------------------------------------------------------------------------------------------------------------------------------------------------------------------------------------------------------------------------------------------------------------------------------------------------------------------------------------------------------------------------------------------------------------------------------------------------------------------------------------------LELVIPLMDHPSETFLAQVEENMIKLILKNGM--------------------------------------------------------------------------------------------------------------------------------------------------------------------------------------------------------------------------------------------------------------------------------------------------------------------------------------------------------------------------------------------------------------------------------------------------------------------------------------------------------------------------------------------------------------------------------------------------------------------------------------------------------------------------------------------------------------------------------------------------------------------------------------
>EOG091F0046|Lottia_gigantea|JG16_Flabellina_iodinea|TRANSCRIPT
----------------------------------------------------------------------------------------------------------------------------------------------------------------------------------------------------------------------------------------------------------------------------------------------------------------------------------------------------------------------------------------------------------------------------------------------------------------------------------------------------------------------------------------------------------------------------------------------------------------------------------------------------------------------------------------------------------------------------------------------------------------------------------------------------------------------------------------------------------------------------------------------------------------------------------------------------------------------------------------------------------------------------------------------------------------------------------------------------------------------------------------------------------------------------------------------------------------------------------------------ETKEETSTEALQNTEKRKGFLYSQIEASSRSQGSIRHAGAKLDYDSACLVARYLSSKRPFAQSFDIYLTQILKVLSETAVAVRTKAMKCLTAVVEADPGILARSDMRRGVHGRFLDQSTSVREAAIELVGKFILIQPDLIPNYYDMLSDRILDTGISVRKRVIRIFKEICIEHGDYDKIPEMCVKMIRRVNDEEGIKKLVNEVFQTMWFSPISSR-DKEKESEKLLQKVMNITEVVAAAKDTSYEFFEQLLENLLKKDEDGNYNKGAITACKQIVDCLVENVLRIEETSLDKLEGKN-SSGRIVGCLSTLYLFSKIKPDLMVQHTTTLQPYLDIKCNTQGDFMVLHYVARILELVIPLMDHPSETFLAQVEENMIKLILKNGMMVVQSCVSCLGAVVNDVSHNYELVKDCFKKFYGVLARLMLDHKANRECPTLKQRRPTLLRALFTVGLLCKHFDFDSKEMGETKVCV------------------------------------------------------------------------------------------------------------------------------------------------------------------------------------------------------------------------------------------------------------------------------------------------------------------------------------------------------------------------------------------------------------------------------------------------------------------------------------------------------------------------------------------------------------------------------------------------------------------------------------------------------------------------------------------------
>EOG091F0046|Lottia_gigantea|JG27_Phidiana_lynceus|TRANSCRIPT
---------------------------------------------------------------------------------------------------------------------------------------------------------------------------------------------------------------------------------------------------------------------------------------------------------------------------------------------------------------------------------------------------------------------------------------------------------------------------------------------------------------------------------------------------------------------------------------------------------------------------------------------------------------------------------------------------------------------------------------------------------------------------------------------------------------------------------------------------------------------------------------------------------------------------------------------------------------------------------------------------------------------------------------------------------------------------------------------------------------------------------------------------------------------------------TERLQQAMLEYLSYNSQSESALFFARQFYIAQWFRDTTVEAEKSLKAQHNTSGEDQDDEFNETKEETSTEVLQNTEKRKGFLYSQVEASAKSQGSIRHAGAKLDYDSACLVARYLSSKRPFAQSFDIYLTQILKVLSETAVAVRTKAMKCLTAVVEADPGILARSDMRRGVHGRFLDQSTSVREAAIELVGKFILIQPDLIPNYYDMLSDRILDTGISVRKRVIRIFKDICIEHGDYERIPEMCVKMIRRVNDEEGIKKLVNEVFQTMWFSPINSR-DKEKESEKLLQKVMNITEVVAAAKDTSYEFFEQLLENLLKKDEDGNYNKGAITACKQIVDCLVENVLRIEETGLDKSESKS-SSSRIVGCLSTLYLFSKIKPDLMVQHTTTLQPYLDIKCNTQGDFLVLHYVARILELVIPLMDHPSETFLAQVEENMIKLILKNGMMVVQSCVSCLGAVVNDVSHNYELVKDCFKKFYGVLARLMVDHKANRECPTLKQRRPTLLRALFTVGLLCKHFDFDSREMGETKVCVRETVFDVFRYFFTHEDEEVQLKALTAIGFFACRHYNFMLSPSLKDLYSKLLTDEYASVKLRCQVLKNLQVYLTEEELQMSKSDAEWKKHSKQEDLKEMGDVQSGMASTVMQVYLKELMETVFHESSQVRMTALNVVTLVLRQGLVHPIQCIPYLISMSTDYEQAVRVKADQQLQEIEKKYPGFTHMKALQGM------------------------------------------------------------------------------------------------------------------------------------------------------------------------------------------------------------------------------------------------------------------------------------------------------------------------------------------------------------------------------------------------------------------------------------------------------------------------------------------------
>EOG091F0046|Lottia_gigantea|JG24_Noumeaella_rubrofasciata|TRANSCRIPT
-----------------------------------------------------------------------------------------------------------------------------------------------------------------------------------------------------------------------------------------------------------------------------------------------------------------------------------------------------------------------------------------------------------------------------------------------------------------------------------------------------------------------------------------------------------------------------------------------------------------------------------------------------------------------------------------------------------------------------------------------------------------------------ASLTAMSIMTGKQMPKQVYLEDVIEKVIVYAKFQLHNTIYPEFDPVYKIDPKAKDGYHGSLKAKRARAGSVKHKSTITLYNKMCELVGSLASLLEIQEMTDTIILQVSSLGVSTFFVENISELQLTAMKLVTTVFAHYSKHRQL-------------------------------------------------------------------------------------------------------------------------------------------------------------------ILGRILVQQFSSKSTDMSLRVASLEYLGIVAARLRKDAITSQLNQDVIDDIVQK--EKNVP------------------DTTERLQQAMLEYLSYNSQSESALFFARQFYIAQWFRDTTVEAEKSLKAQHNTSGDDQDEEFNETKEETSTEVLQNTEKRKGFLYSQIEASSKSQGSIRHAGAKLDYDSACLVARYLSSKRPFAQSFDIYLTQILKVLSETAVAVRTKAMKCLTAVVEADPGILARSDMRRGVHGRFLDQSTSVREAAIELVGKFILIQPDLIPNYYDMLSDRILDTGISVRKRVIRIFKDICIENGDYEKIPEMCVKMIRRVNDEEGIKKLVNEVFQTMWFSPINSR-DKEKESEKLIQKVMNITEVVAAAKDTSYEFFEQLLENLLKKDEDGNYNKGAITACKQIVDCLVENVLRIEETSL---EGKS-SSSHIVGCLSTLYLFSKIKPDLMVQHTTTLQPYLDIKCNTQGDFMVLHYVARILELVIPLMDHPSETFLAQVEENMIKLILKNGMMVVQSCVSCLGAVVNDVSHNYELVKDCFKKFYGVLARLMVDHKANRECPTLKQRRPTLLRALFTVGLLCKHFDFDSKEMGETKVCVRETVFDVFRYFFTHEDEDVQLKALTAIGFFACRHYNFMLGPTLREMYSRLLTDEYASVKLRCQVLKNLQVYLTEEELQMSKSDAEWKKHSKQEDLKEMGDVQSGMASTVMQVYLKELMETVFHESSQVRMTALNVVTLVLRQGLVHPIQCIPYLISMSTDYEQAVRVKADQQLQEIEKKYPGFTHMKALQGMKSSYRLQKVFNKNNPLEPIRGLRNNDDNQPCALNAFLYSLLRANRSHRRGLLTSILNLFDDSARISLEEQLFIADNLAFFAYQAQDEPLFIIHQIDIIVSVAGSNLLQSFRENLLHKHSNGL-QN-------------------------------EDE-DDDDPESLLSKLPENVKPLSDIVNMSQGCILLLVLKQHLKEMYGLTEGKIHRYSPTEAAKVYEKPLNRKSLPNFEPQHTLQ--------------------------------------EDDNRSDEEKKQKLINDYLEFRDLMMSIDPSEDDGSGDEAPSGGRAT----------------------------------------------------------------------------------------------------------------------------------------------------------
>EOG091F0046|Lottia_gigantea|JG20_Learchis_evelinae|TRANSCRIPT
---------------------------------------------------------------------------------------------------------------------------------------------------------------------------------------------------GTLGVSPFMVN----------------------------------------------------------------------------------------------------------------------------------------------------------RAAKKRKHSVESD-ASSVSE-FVEVEEE--------------------------------------------------------------------------------------------------------------------------------------------------------------------------ERMQHAKMKKEKQSKKR-------------------------------------------LLQPVVSLEDLLDSPMFKKFNSCVDFVLDAAEDANFASMDKDDEDVECPPESLISRAVLNDLSGESAKLKTMNALSQIPPDRLVKLLTILLWNVRDGCRVTPNINQ-EE-DEEESRLWRELTMDRVMRSMDASLTAMSIMTGKQMPKQVYLEDVIEKVIVYSKFQLHNTIYPEFDPVYKIDPKAKDGYHGSLKAKRARAGSVKHKSTITLYNKMCDLVGSLASLLEIQEMTDTIILQVSSLGVSTFFVENISELQLTAMKLVTTVFARYSKHRQLILEDIFASLARLPSSKRNLRNYRLNSDESIQMVTALALQLIQCVVQLPSG-DNKED-----E------E--KNKK---P-KEK--GSD----ETQNARSDNDVLIITSYETAMRTGYNFLSVFLKKCTTKGEEDYRPLFENFVQDLLSTVNKPDWPASELLLSLLGRILVQQFSSKATDMSLRVASLEYLGIVAARLRKDAITSQLNQDVIDDIVLK--EKNVP------------------DTTERLQQAMFEYLIYNSQSESALFFARQFYIAQWFRDTTVEAEKSLKAQHNTSGEDQDDEFNETKEETSTEVLQNTEKRKGFLYSQIEASSKSQGSIRHAGAKLDYDSACLVARYLSSKRPFAQSFDIYLTQILKVLSETAVAVRTKAMKCLTAVVEADPGILARSDMRRGVHGRFLDQSTSVREAAIELVGKFILIQPDLVPNYYDMLSDRILDTGISVRKRVIRIFKDICIEHGDYEKIPEMCVKMIRRVNDEEGIKKLVNEVFQTMWFSPINSR-DKEKEADKLLQKVMNITEVVAAAKDTSYEFFEQLLENLLKKDEDGNYNKGAITACKQIVDCLVENVLRIEETGLDKSESKS-SSNRIVGCLSTLYLFSKIKPDLMVQHTTTLQPYLDIKCNTQGDFLVLHYVARILELVIPLMDHPSETFLAQVEENMIKLILKNGMMVVQSCVSCLGAVVNDVSHNYELVKDCFKKFYGVLAKLMVDHKANRECPTLKQRRPTLLRALFTVGLLCKHFDFDSKEMGETKVCVRETVFDVFRYFFTHEDEEVQLKALTAIGFFVCRHYNFMLSPSLKELYSKLLTDEYVSVKLRCQVLKNLQVYLTEEELQMSKSDAEWKKHSKQEDLKEMGDVQSGMASTVMQVYLKELMETVFHESSQVRMTALNVVTLVLRQGLVHPIQCIPYLISMSTDYEQAVRVKADQQLQEIEKKYPGFTHMKALQGMKSSYRLQKVFNRNNPMEPIRGLRYNDDNQPYALNAFLYSLLRVNRSHRRGLLTSILNLFDDSARISLEEQLFIADNLAFFAYQAQDEPLFIIHQIDIIVSVAGSNLLQSFRENLLHKHN-------------------------------INTAL-DDE-DDDDPESLLNKLPENVKPLADIINMSQGCILLLVLKQHLKEMYGLTEGKIHRYSPTEAAKVYEKPLNRKSLPIFEPQHTLQ--------------------------------------EEDGRSEEEKKQKMINDYLEFRDLMMSIDPSEDDGSGDEAPSGGRTTPQPGSSNKSPSHLSDAGEGT--------------------------------------------------------------------------------------------------------------------------------------
>EOG091F0046|Lottia_gigantea|JG18_Hermissenda_opalescens|TRANSCRIPT
------------------------------------------------------------------------------------------------------------------------------------------------------------------------------------------------------------------------------------------------------------------------------------------------------------------------------------------------------------------------------------------------------------------------------------------------------------------------------------------------------------------------------------------------------------------------------------------------------------------------------------------------------------------------------------------------------------------------------------------------------------------------------------------------------------------------------------------------------------------------------------------------------------------------------------------------------------------------------------------------------------------------------------------------------------------------------------------------------------------------------------------------------------------------------------------------------FFFARQFYIAQWFRDTTVEAEKSLKAQHNTSGEGQEEEFNETKEETSTEALQNTEKHKGFLYSQIEASSKSQASIRHAGAKLDYDSACLVARYLSSKRPFAQSFDIYLTQILKVLSETAVAVRTKAMKCLTAVVEADPGILARSDMRRGVHGRFLDQSTSVREAAIELVGKFILIQPDLIPNYYDMLSDRILDTGISVRKRVIRIFKDICIENGDYEKIPDMCVKMIRRVNDEEGIKKLVNEVFQTMWFLPISSR-DKEKESEKLIQKVMNITEVVAAAKDTSYEFFEQLLENLLKKDEEGNYNKGAITACRQIVDCLVENVLRIEETGLDKPEGKS-SSSHIVGCLSTLYLFSKIKPDLMVQHTTTLQPYLDIKCNTQGDFMVLHYVARILELVIPLMDHPSETFLAQVEENMIKLILKNGMMVVQSCVSCLGAVVNDVSHNYELVKDCFKKFYGVLARLMVDHKANRECPTLKQRRPTLLRALFTVGLLCKHFDFDSREMGETKVCVRETVFDVFRYFFTHEDEDVQLKALTAIGFFACRHYNFMLGPTLKELYSRLLTDEYASVKLRCQVLKNLQVYLTEEELQMSKSDADWKKHSKQEDLKEMGDVQSGMASTVMQVYLKDLMETVFHESSQVRMTALNVVTLVLRQGLVHPIQCIPYLISMSTDYEQAVRVKADQQLQEIEKKYPGFTHMKA----------------------------------------------------------------------------------------------------------------------------------------------------------------------------------------------------------------------------------------------------------------------------------------------------------------------------------------------------------------------------------------------------------------------------------------------------------------------------------------------------
>EOG091F0046|Crassostrea_gigas|HW12_Facelina_rubrovittata|TRANSCRIPT
------------------------------------------------------------------------------------------------------------------------------------------------------------------------------------------------------------------------------------------------------------------------------------------------------------------------------------------------------------------------------------------------------------------------------------------------------------------------------------------------------------------------------------------------------------------------------------------------------------------------------------------------------------------------------------------------------------------------------------------------------------------------------------------------------------------------------------------------------------------------------------------------------------------------------------------------------------------------------------------------------------------------------QSDNDVLIITSYETAMRTGYNFLSVFLKKCTTKGEEDYRPLFENFVQDLLSTVNKPDWPASELLLSLLGRILVQQFSSKATDMSLRVASLEYLGIVAARLRKDAITSQLNQNVIDDIVQK--VNENDDE-ETSTRSKKK-EKNMPDTTERLQQAMLEYLSYNSQSESALFFARQFYIAQWFRDTTVEADKSLKAQHNT----------ETKEETSTEALQNTEKRKGFLYSQIEASAKSQGSIRHAGAKLDYDSACLVARYLSSKRPFAQSFDIYLTQILKVLSETAVAVRTKAMKCLTAVVEADPGILARSDMRRGVHGRFLDQSTSVREAAIELVGKFILIQPDLIPNYYDMLSDRILDTGISVRKRVIRIFKDICIEHGDYEKIPEMCVKMIRRVNDEEGIKKLVNEVFQSMWFSPVSSR-DKEKESEKLLQKVMNITEVVAAAKDTSYEFFEQLLENLLKKDEDGNYNKGAITACKQIVDCLVENVLRIEETGLDKSESKS-SSNRIVGCLSTLYLFSKIKPDLMVQHTTTLQPYLDIKCNTQGDFMVLHYVARILELVIPLMDHPSETFLAQVEENMIKLILKNGMMVVQSCVSCLGAVINDVSHNYELVKDCFKKFYGVLARLMVDHKANRECPTLKQRRPTLLRALFTVGLLCKHFDFDSKEMGETKVCVRETVFDVFKYFFTHEDEEVQLKALTAIGFFACRHYTFMLSPSLKELYSKLLTDEFVSVKLRCQVLKNLQVYLTEEELQMSKSDAEWKKHSKQEDLKEMGDVQSGMASTVMQVYLKELMETVFHESSQVRMTALNVVTLVLRQGLVHPIQCIPYLISMSTDYEQAVRVKADQQLQEIEKKYPGFTHMKALQGMKSSYRLQKVFNKNNPMEPIRGLRYNDDNQPYALNAFLYSLLRANRSHRRGLLTSILNLFDDSARISLEEQLYIADNLAFYAYQAQDEPLFIIHQIDIIVSVAGSNLLQSFRENLLHKHSNGL-QNGIDG----DKSDN---LPNGD----VNTPLDDDE-DNDNPESLLTKLPENVKPLADIINMSQGCILLLVLKQHLKEMYGLTEGKIHRYSPTEAAKVYEKPLNRKSLPMFEPQHTLQVVR--------------------------------SVYNQDNCSDEEKKQKLINEYLEFRDLMMSIDPSEDDMSGDEA-----------------------------------------------------------------------------------------------------------------------------------------------------------------
>EOG091F0046|Lottia_gigantea|JG10_Dirona_picta|TRANSCRIPT
--------------------------------------------------------------------------------------------------------------------------------------------------------------------------------------------------------------------------------------------------------------------------------------------------------------------------------------------------------------------------------------------------------------------------------------------------------------------------------------------------------------------------------------------------------------------------------------------------------------------------------------------------------------------------------------------------------------------------------------------------------------------------------------------------------------------------------------------------------------------------------------------------------------------------------------------------------------------------------------------------------------------------------------------------------------------------------------------------------------------------------------------------------------------------------------------------------------------------------------------------------------------------------------------------------------------------ETAVAVRTKAMKCLTAVVEADPGILARSDMRRGVHGRFLDQSTSVREAAIELVGKFILIQPDLIPNYYDMLSDRILDTGISVRKRVIRIFKDICIEHGDYERIPEMCVKMIRRVNDEEGIKKLVNEVFQSMWFSPVTNR-DKD-----------------------------------------GNYNKGAITACKQIVDCLVENVLSIEEKGLDQ-EQKS-SSSRLVGCLSTLYLFSKIKPDLMVQHTTTLQPYLDIKCNTQGDFMVLHYVARILELVIPLMDHPSETFLAQVEENMIKLILKNGMMVVQSCVSCLGAVVNDVSHNYELVKDCFKKFYGVLARLMLDHKANKECPTLKQRRPTLLRALFTVGLLCKHFDFDSKEMGETKVCVRETVFDVFRYFFTHEDEDVQLKALTAIGFFACRHYTFMLGPTLKELYSKLLTDEFASVKLRCQVLKNLQIYLNEEELQMSKSDAEWKK--------------------------------------------------------------------------------------------------------------------------------------------------------------------------------------------------------------------------------------------------------------------------------------------------------------------------------------------------------------------------------------------------------------------------------------------------------------------------------------------------------------------------------------------------------------------------------------------------------
>EOG091F0046|Lottia_gigantea|JG12_Dondice_parguerensis|TRANSCRIPT
-------------------------------------------------------------------------------------------------------------------------------------------------------------------------------------------------------------------------------------------------------------------------------------------------------------------------------------------------------------------------------------------------EEE--------------------------------------------------------------------------------------------------------------------------------------------------------------------------ERVQHAKMKKEKQSKKR-------------------------------------------LLQPVVSLEDMLDSPMFKKFNSCVDFILDAAEDANFAGMDKDDEDVECPPESLISRAVLNDLSGESAKLKTMNALSQIPPDRLVKLLTILLWNVRDGCRVTPNINQ-EE-DEEESRLWRELTMDRVMRSMDASLTAMSIMTGKQMPKHVYLEDVIEKVIVYTKFQLHNTIYPEFDPVYKIDPKAKDGYHGSLKAKRARAGSVKHKSTVTLYNKMCDLVGSLASLLEIQEMTDTIILQVSSLGVSTFFVENISELQLTAMKLVTTVFARYSKHRQLILEDIFASLARLPSSKRNLRNYRLNADESIQMVTALALQLIQCVVQLPIG-NSKEE-----E------D-DKNKK---P-KEK--GSE----EVQNTRSDNDVLIITSYETAMRTGYNFLSVFLKKCTTKGEEDYRPLFENFVQDLLSTVNKPDWPASELLLSLLGRILVQQFSSKSTDMSLRVASLEYLGIVAARLRKDAITSQLNQEIIDDIVQK--VNENE------------------DTTERLQQAMLEYLSYNSQSESALYFARQFYIAQWFRDTTVEAEKSLKAQHNTSGDDQEEEFNETKEETSTEVLQNTEKRKGFLYSQIEASSKSVASIRHAGAKLDYDSACLVARYLSSKRPFAQSFDIYLTQILKVLSETAVAVRTKAMKCLTAVVEADPGILARSDMRRGVHGRFLDQSTSVREAAIELVGKFILIQPDLIPNYYDMLSDRILDTGISVRKRVIRIFKDICIEHGGYQKIPEMCVKMIRRVNDEEGIKKLVNEVFQSMWFSPINAR-DKEKESEKLIQKVMNITEVVAAAKDTSYEFFEQLLENLLKKDEDGNYNKGAITACKQIVDCLVENVLRIEETGVDKAEGKS-SNSHIVGCLSTLYLFSKIKPDLMVQHTTTLQPYLDIKCNTQGDIMVLHYVARILELVIPLVDHPSETFLAQVEENMIKLILKNGMMVVQSCVSCLGAVVNDVSHNYELVKDCFKKFYGVLARLMVDHKANKECPTLKQRRPTLLRALFTVGLLCKHFDFDSKEMGETKVCVRETVFDVFIYFFTHEDEDVQLKALTAMGFFACRHYNFMLGPTLKELYSRLLTDEYASVKLRCQVLKNLQVYLTEEELQMSKSDADWKKHSKQEDLKEMGDVQSGMASTVMQVYLKDLMETVFHESSQVRMTALNVVTLVLRQGLVHPIQCIPYLISMSTDYEHAVRVKADQQLQEIEKKYPGFTHMKALQGMKSSYRLQKVFNKNNPMEPIRGLRNNDDNQPYALNAFLYSLLRANRSHRRGLLTSILNLFDDSARISLEEQLFIADNLAFFAYQAQDEPLFIIHQIDIIVSVAGSNLLQSFRENLLHKHSNGL-QN-------------------------------EDE-DDDNPESLLSKLPENVKPLLDILNMSQGCILLLVLKQHLKEMYGLTEGKIHRYSPTEAAKVYEKPLNRKSLPIFEPQHTLQ-----------------------------------------------------------------------------------------------------------------------------------------------------------------------------------------------------------------------------------------------
>EOG091F0046|Lottia_gigantea|JG21_Limenandra_confusa|TRANSCRIPT
----------------------------------------------------------------------------------------------------------------------------------------------------------------------------------------------------------------------------------------------------------------------------------------------------------------------------------------------------------------------------------------------------------------------------------------------------------------------------------------------------------------------------------------------------------------------------------------------------------------------------------------------------------------------------------------------------------------------------------------------------------------------------------------------------------------------------------------------------------------------------------------------------------------------------------------------------------------------------------------------------------------------------------------------------------------------------------------------------------------------------------------------------------------------------------------------------------------------------------------------------------------------------------------------------------------------------------------------------------------------------------------------------------------------------------------------------------------------------------------------------------------------------------------------------------------------------------------------------------------------------------------------------------------------------------------------------------------------------------------------------------------------------------------------------------------------------------------------------------------SQVRMTALNVVTLVLRQGLVHPIQCIPYLISMSTDYEQPVRVKADQQLQEIEKKYPGFTHMKALQGMKSSYRLQKVFNKNNPMEPIRGLRTNDDNQPYALNAFLYSLLRANRSHRRGLLTSILNLFDDSARISLEEQLFIADNLAFFAYQAQDEPLFIIHQIDIIVSVAGSNLLQSFRENLLHKHMN--------------------------------VPLDEDE-DDDDPESLLSKLPENVKPLSDIINMSQGCILLLVLKQHLKEMYGLTEGKIHRYSPTEAAKVYEKPLNRKSLPMFEPQHTLQ-----------------------------------------------------------------------------------------------------------------------------------------------------------------------------------------------------------------------------------------------
>EOG091F0046|Lottia_gigantea|JG06_Catriona_columbiana|TRANSCRIPT
-------------------------------------------------------------------------------------------------------------------------------------------------------------------------------------------------------------------------------------------------------------------------------------------------------------------------------------------------------------------------------------------------------------------------------------------------------------------------------------------------------------------------------------------------------------------------------------------------------------------------------------------------------------------------------------------------------------------------------------------------------------------------------------------------------------------------------------------------------------------------------------------------------------------------------------------------------------------------------------------------------------------------------------------------------------------------------------------------------------------------------------------------------------------------------------------------------------------------------------------------------------------------------------------------------------------QILKVLSETAVAVRTKAMKCLTAVVESDPGILARTDMQRGVHGRFLDQSTSVREAAIELVGKFILIQPDLIPNYYDMLSDRILDTGISVRKR--------------------------------------------------------------------------------------------------------------------------------------------------------------------------------------------------------------------------------------------------------------------------------------------------------------------------------------------------------------------------------------------------------------------------------------------------------------------------------------------------------------------------------------------------------------------------------------------------------------------------------------------------------------------------------------------------------------------------------------------------------------------------------------------------------------------------------------------------------------------------------------------------------------------------------------------------------------------------------------------------------------------
>EOG091F0046|Lottia_gigantea|HW07_Cuthona_caerulea|TRANSCRIPT
-------------------------------------------------------------------------------------------------------------------------------------------------------------------------------------------------------------------------------------------------------------------------------------------------------------------------------------------------------------------------------------------------EEE--------------------------------------------------------------------------------------------------------------------------------------------------------------------------ERQQHAKLKKEKQSKKR-------------------------------------------LLQPVVSLEDLLDSPMFKKFNHCVDYILDAAEDANFAGMDKEDEDVECPPESLISKSMLNDLCGEAAKLKTMNALSQIPPDRLVKVLTILLWNVRDGSRVTPNINQ-DE-DEEESRLWREVTMERVLRSMEASLTAMYIMTGKAMPKQVYLEDVIEKVIVYSKFQLHNTIYPEFDPVYKIDPKAKDGYHGSLKAKRARAGSVKHKSTITLYNKMCDLVSLLASLLEIQEMTDTTILQVSSLGVSTFFVENISELQLTAMKLVTTVFSRYSKHRQLILEDIFASLARLPSSKRNLRNYRLNSDESIQMVTALALQLIQCVVQLPVV-D-KED-----G------A-DDK-I---K-KEK--GSE----EAGATRSDNDVVIITSYETAMRTGYNFLSVFLKKCTTKGEEDYRPLFENFVQDLLSTVNKPEWPASELLLSLLGRILVQQFSSKATDMSLRVASLEYLGIVAARLRKDAITSQLSQDVIDDIVLKKSKKTVP------------------DTTERLQQAMLEYLSYNSQSESALYFSRQFYIAQWFRDTTVEAEKSLKAQHNTSGEEQDEEFNETKEETSTEVLQNTEKRKVFLYSQIEISSKSLGTIRHAGAKLDYDSACLVARYLSSKRPFAQSFDIYLTQILKVLSETAVAVRTKAMKCLTAVVESDPGILARTDMQRGVHGRFLDQSTSVREAAIELVGKFILIQPDLIPNYYDMLSDRILDTGISVRKRVIRIFKDICVENGSFEKIPEMCVKMIRRVNDEEGIKKLVNEVFQTMWFSPVSSR-DKDKENEKLVQKVRNITEVVAAAKDTSYEFFEQLLENLLKKDDDGNYNKSAITACRQIVNCLVEHVLRLEETSFDKNDGKTPSNHRLVGCLSTLYLFSKIKPDLMVQHVTTLQPYLDIKCNTQGDFMVLHYVARILELVIPLMDHPSESFLAQVEENMIKLILKNGMMVVQSCVSCLGAVVNEVSHNYELVKDCFKKFYGVLAKLMCDHKANRDCPTLKQRRPTLLRALFTVGLLCKHFDFDSKEMGETKVCVRETVFDVFSYFYAHEDEDVQMKALTAIGFFVCRHYKFMLGPTLKELYSRLLTDEYASVKLRCQVLKNLQGYLTEEEFQMSKSDADWKKHSKQEDLKEMGDVQSGMASTVMQVYLKDLMEAMFHENNQVRMTALNVITLVLRQGLVHPIQCIPYLVSMSADMEQAVRVKADQQLQEIEKKYPGFTHMKALQGIKLSYKLQRVLCRNRPKQPIRGLRSNDDNQPYALNAFLYSLIRANRSHRRGLLTSILNLFDDSARISLEEQLFIADNLAFFAYQSQDEPLFIIHQIDIIVSVAGSNLLQSFRENLLHKHN-------------------------------G-FQNGIDD-DDDNPESLIHKLPENTKSLADIITMSQGCILLLVLKQHLKEMYGLTEGKIHRYSPTEAAKVYEKPLNRKCLPMFEPQHTLKVVK--------------------------------SAFEEDTKSEEDKRHKLITDYLEFRDLMMSIDPADDDASGDEGAPAGRSTPLPGSN-KSPSHLSDVGDGPLTNADNADSNHLPSNPSSTSTPFQSSHTPPSK------------------------------------------------------------------------------------------------------
>EOG091F0046|Lottia_gigantea|HW03_Berthella_plumula|TRANSCRIPT
---------------------------------------------------------------------------------------------------------------------------------------------------------------------------------------------------------------------------------------------------------------------------------------------------------------------------------------------------------------------------------------------------------------------------------------------------------------------------------------------------------------------------------------------------------------------------------------------------------------------------------------------------------------------------------------------------------------------------------------------------------------------------------------------------------MYSKFQLHNTIYPEFDPVYRIDPKAKDGYHGSLKAKRARAGSVKHKSTINLYNKMCELVNQLASLLEIQEMTDTVILQVSSLGVSTFFVENISELQLNAMKLVTTVFSRYSKHRQLILEDIFASLARLPSSKRNLRNYRLNSDEAIQMVTALALQLIQCVVQLPSQ-D-ATS-----A------V-EEKKA---V-EV-----K----KATSSKSDSDILIVTSYETAMRTGYNFLSVFLKKCTTKGEEDYRPLFENFVQDLLSTVNKPEWPASELLLSLLGRILVQQFSSKSTDMSLRVASLEYLGIVAARLRKDAVTSQLNQDVISDIVQK--EKSTP------------------DTTETLQQAMLEYLSYNSQNESALLFARQFYIAQWFRDTTVEAEKSLKAQHNTSGEDQDEDFNETKEETSTEVMQNAEIRKVFLYSQIG-SSKPASSIKHAGAKLDYDSSCLVARYLSSKRPFAQSFDIYLTQILKVLSETAVAVRTKAMKCLTAVVEADPGILARSDMQRGVHGRFLDQSTSVREAAIELVGKFILIQPDLIPNYYDMLSDRILDTGISVRKRVIRIFKDICVEQSSFTKIPEMCVKMIRRVNDEEGIKKLVNEVFQTMWFTPLGSH-DK--TSTKLVQKVMNITDVVAAAKDTSYEFFEQLLENLLKKDEDGNVNKAAITACRQIVDCLVENVLQIEEKSVEKVEGKT-SSTRLVGCLSTLYLFSKIKPDLMVQHTTTLQPYLGIKCNTQGDFMVLHYVARILELVIPLMDHPSETFLAQVEEDMIKLILKHGMMVVQSCVSCLGAVVNDVSHNYELVKDCFKKFYGVLAKLMLDHKANKECPTLKQRRPTLLRALFTVGLLCKHFDFDSKDMGETKVCVRETVFDVFTYFLMHEDEDVQLKALTAIGFFACRHYNFMLSPTLRELYTRLLTDEYASVKLRCQVLRNLQTYLTEEEWQMSRSDADWKKHSKQEDLKEMGDVQSGMASTVMQVYLKELMEAFFHENSQVRMTALNVVTLVLRQGLVHPVQCIPYLISMSTDLEQAVRVKADQQLQEIEKKYPGFTHMKALQGMKSSYRLQKVFHKNNPMEPVRGLRYNDENQPQALNAFLYSLLRGNRSHRRGLLTSILNLFDDSARISLAEQVYIADNLAFFAFQSQDEPLFIIHQIDIIVSVTGSNLLQSFRENLLHKHKN-KESN-------------------------------NDD-DDDDPESLLKKFPENTKPLEDVIHLSQGCILLLVLKQHLKEMYGLTEGKIHRYSPTEAAKVYEKPLNRKSLPAFEPQHTLNVM------------------------------------EEDNRNDEEKRQKLVDDYLEFRDLMMSIDPAEDDDSADE------------------------------------------------------------------------------------------------------------------------------------------------------------------
>EOG091F0046|Lottia_gigantea|HW15_Flabellina_babai|TRANSCRIPT
-------------------------------------------------------------------------------------------------------------------------------------------------------------------------------------------------------------------------------------------------------------------------------------------------------------------------------------------------------------------------------------------------------------------------------------------------------------------------------------------------------------------------------------------------------------------------------------------------------------------------------------------------------------------------------------------------------------------------------------------------------------------------------------------------------------------------------------------------------------------------------------------------------------------------------------------------------------------------------------------------------------------------------------------------------------------------------------------------------------------------------ARLRKDAITGQLNQDVIDDIVKK--EKNVP------------------DMTERLQQAMLEYLSYNSQSESALFFARQFYIAQWFRDTTVEAEKTLKAQHNISGEEQEDDFNETKEETSTETLQNTEKRKGFLYSQIEATSKSQGNIRHAGAKLDYDSACLVARYLSSKRPFAQSFDIYLTQILKVLSETAVAVRTKAMKCLTAVVEADPGILARSDMRRGVHGRFLDQSTSVREAAIELVGKFILIQPDLIPNYYDMLSDRILDTGISVRKRVIRIFKDICIEHGSYEKIPEMCVKMIRRVNDEEGIKKLVNEVFQTMWFSPISSR-DKEKEAEKLLQKVMNITDVVAAAKDTSYEFFEQLLENLLKKDEDGNYNKGAITACRQIVDCLVENVLRIEEKGLDKLESKS-SSNRIVGCLSTLYLFSKIKPDLMVQHTTTLQPYLDIKCNTQGDFMVLHYVARILELVIPLMEHPSETFLAQVEENMIKLILKNGMMVVQSCVSCLGAVVNGVSHNYELVKDCFKKFYGVLAKLMVDHKTNRDCPTLKQRRPTLLRALFTVGLLCKHFDFDSKEMGETKVNVRETVFDVFRYFFTHEDEDVQLKALTAIGFFACRHYNFMLGPTLRELYSKLLTDEFTSVKLRCQVLKNLQVYLTEEELQMARSDAEWKKHSKEEDLKEMGDVQSGMASTVMQVYL--------------RMTALNVVTLVLRQGLVHPIQCIPYLISMSSDYEQAVRVKADQQLQEIEKKYPGFTHMKALQGMKSSYKLQKVFNRNNPMEPIRGLRFTDENQPYALNAFLYSLLRANRSHRRGLLTSILNLFDDSARISLEEQLFIADNLAFFAYQAQDEPLFIIHQIDIIVSVAGSNLLQSFRENLLHKHN-------------------------------G-LQNGLDDEDDDDPESLIKKLPENVKPLEDIINMSQGCILLLVLKQHLKEMYGLTEGKIHRYSPTEAAKVYEKPLNRKSLPMFEPQHTLKVI---------------------------------------------------------------------------------------------------------------------------------------------------------------------------------------------------------------------------------------------
>EOG091F0046|Crassostrea_gigas|HW21_Tritonia_manicata|TRANSCRIPT
-----------------------------------------------------------------------------------------------------------------------------------------------------------------------------------------------------------------------------------------------------------------------------------------------------------------------------------------------------------------------------------------------------------------------------------------------------------------------------------------------------------------------------------------------------------------------------------------------------------------------------------------------------------------------------------------------------------------------------------------------------------------------------------------------------------------------------------------------------------------------------------------------------------------------------------------------------------------------------------------------------------------------------------------------------------------------------------------------------------------------------------------------------------------------------------------------------------------------------------NTSEDQDDEFNETKEETSTEVLQNTEKRKTFLYSQIEATSKPQGPIRHAGAKLDYDSACLVARYLSSKRPFAQSFDIYLTQILKVLSETAVAVRTKAMKCLTAVVEADPGILARSDMRRGVHGRFLDQSTSVREAAIELVGKFILIQPDLIPNYYDMLSDRILDTGISVRKRVIRIFKDICIEHGDYEKIPEMCVKMIRRVNDEEGIKKLVNEVFQTMWFSPIGSR-DRERESEKLVQKVMNITDVVAAAKDTSYEFFEQLLENLLKKDEDGNYNKGAITACKQIVDCLVENVLRIEEKGFDKTEGKS-SSGRIVGCLSTLYLFSKIKPDLMVDHTTTLQPYLDIKCNSQGDFMVLHYVARILELVIPLMDHPSETFLAQVEEDMIKLILKNGMMVVQSCVSCLGAVVNDVSHNYELVKDCFKKFYGVLARLMLDHKANKDCPTLKQRRPTLLRALFTVGLLCKHFDFDSKEMGETKVSVRETVFDVFRYFFTHEDEDVQLKALTAIGFFACRHYHFMLGPTLKELYSKLLTDEFTTVKLRCQVLKNLQIYLMEEEFQMSKSDADWKKHSKNEDLKEMGDVQSGMASTVMQVYLKELMEAVFHENSQVRMTALNVVTLVLRQGLVHPIQCIPYLISMSTDYEQAVRVKADQQLQEIEKKYPGFTHMKALQGIKSSYRLQKVFNRNNPMDPIRGLRFNDENQPYALNAFLYSLLRANRSHRRGLLTSILNLFDDSARISLEEQLFIADNLAFFSYQAQDEPLFIIHQVDIIVSVTGSNLLQSFRENLLHKHNNGL-QNGIDE----EKPEN---LPNGD----VNTPI-EDD-DDDDPESLIKKLPENTKPLADILQMSQGCILLLVLKQHLKEMYGLTEGKIHRYSPTEAAKVYEKPLNRKSLPVFEPQHTLQVVR--------------------------------SVFEDDNSSEEEKRQKLINDYLEFRDLMMSIDPSEEDLSGDEA-----------------------------------------------------------------------------------------------------------------------------------------------------------------
>EOG091F0046|Lottia_gigantea|JG17_Hancockia_uncinata|TRANSCRIPT
--------------------------------------------------------------------------------------------------------------------------------------------------------------------------------------------------------------------------------------------------------------------------------------------------------------------------------------------------------------------------------------------------------------------------------------------------------------------------------------------------------------------------------------------------------------------------------------------------------------------------------------------------------------------------------------------------------------------------------------------------------------------------------------------------------------------------------------------------------------------------------------------------------------------------------------------------------------------------------------------------------------------------------------------------------------------------------------------------------------------------------------------------------------------------------------------------------------------------------------------------------------------------------------------------------------------------------------------------------------------------------------------------------------------------------------------------KKLVNEVFQTMWFSPINSR-DKERENEKLVQKVMNITDVVAVAKDTSYEFFEQLLENLLKKDDDGNYNKGAITACKQIVDCLVENVLRIEEKGLDKTEGKN-SSNRLVGCLSTLYLFSKIKPDLMVEHTTTLQPYLDIKCNTPGDYMVLHYVARILELVIPLMDHPSETFLAQVEEDMIKLILKNGMMVVQSCVSCLGAVVNDVSHNYELVKDCFKKFYGVLARLMLDHKANKDCPTLKQRRPTLLRALFTVGLLCKHFDFDSKEMGETKVCVRETVFEVFKYFFTHEDEEVQLKALTAIGFFACRHYTFMLSPSLKDLYTKLLTDEFASVKLRCQVLKNLQIYLTEEELQMSKSDAEWRKHSKEEDLKEMGDVQSGMASTVMQVYLKQLMETVFHENSQVRMTALSVVTLVLRQGLVHPIQCIPYLISMSTDHEQAVRVKADQQLQEIEKKYPGFTHMKALQGMKSSYRLQRVFSKNNPMEPIRGLRYNDDNQPYALNAFLYSLLRANRSHRRGLLTSILNLFDDSARISLEEQLFIADNLAFYTYQVQDEPLFIIHQIDIIVSVAGSNMLQSFRENLLHKHSSGL-QN-------------------------------EDD-DDDDPESLLKKLPENIKPLSDIIHMSQGCILLLVLKQHLKEMYGLTEGKIHRYSPTEAAKVYEKPLNRKSLPIFEPQHTLK--------------------------------------EDDNRSDEEKNQKLISDYLEFRDLMMSIDPADDDLSGDEAPGG-RATPVPGSN-KS-------------------------------------------------------------------------------------------------------------------------------------------------
>EOG091F0046|Lottia_gigantea|JG05_Bornella_anguilla|TRANSCRIPT
----------------------------------------------------------------------------------------------------------------------------------------------------------------------------------------------------------------------------------------------------------------------------------------------------------------------------------------------------------------------------------------------------------------------------------------------------------------------------------------------------------------------------------------------------------------------------------------------------------------------------------------------------------------------------------------------------------------------------------------------------------------------------------------------------------------------------------------------------------------------------------------------------------------------------------------------------------------------------------------------------------------------------------------------------------------------------------------------------------------------------------------------------------------------------------------------------------------------------------------------------------------------------------------------------------------------------------------------------------------------------------------------------------------------------------------------------------------------------------------------------------------------------------------------------------------LSTLYLFSKIKPDLMVEHTTTLQPYLDIKCNTPGDFMVLHYVARILELVIPLMDHPSETFLAQVEEDMIKLILKNGMMVVQSCVSCLGAVVNDVSHNYELVKDCFKKFYGVLARLMLDHKANKDCPTL-----------------------------------------------------------------------------------------------------------------------------------------------------------------------------------------------------------------------------------------------------------------------------------------------------------------------------------------------------------------------------------------------------------------------------------------------------------------------------------------------------------------------------------------------------------------------------------------------------------------------------------------------------------------------------------------------------------------------------------
>EOG091F0046|Lottia_gigantea|JG23_Melibe_leonina|TRANSCRIPT
------------------------------------------------------------------------------------------------------------------------------------------------------------------------------------------------------------------------------------------------------------------------------------------------------------------------------------------------------------------------------------------------------------------------------------------------------------------------------------------------------------------------------------------------------------------------------------------------------------------------------------------------------------------------------------------------------------------------------------------------------------------------------------------------------------------------------------------------------------------------------------------------------------------------------------------------------------------------------------------------------------------------------QNDNDVVIVTSYETAMRTGYNFLSVFLKKCTTKGEEDYRPLFENFVQDLLSTVNKPDWPASELLLSLLGRILVQQFSSKATDMSLRVASLEYLGIVAARLRKDAITSQLSQDVIDGIVQK--QKNTP------------------DTTERLQQAMLEYLSYNAQSESALFFARQFYIAQWFRDTSVEAEKSLKAQHNTSGEDQDDDFNETKEETSTEVLQNTEKRKAFLYSQVEASSKSQGSIRHAGAKLDYDSACLVARYLSSKRPFAQSFDIYLTQILKVLSETAVAVRTKAMKCLTAVVEADPGILARSDMRRGVHGRFLDQSTSVREAAIELVGKFILIQPELIPNYYDMLSDRILDTGISVRKRVIRIFKDICIEHCDYEKIPEMCVKMIRRVNDEEGIKKLVNEVFQTMWFSPISSR-DREKESEKLIQKVMNITDVVAAAKDTSYEFFEQLLENLLKKDEDGNYNKGAITACKQIVDCLVENVLRIEETGLDKNEGKN-SSSRIVGCLSTLYLFCKIKPDLMVQHTTTLQPYLDIKCNTPGDFMVLHYVARILELVIPLMDHPSETFLAQVEEDMIKLILKNGMMVVQSCVSCLGAVVNDVSHNYELVKDCFKKFYGVLARLMLDHKANKDCPTLKQRRPTLLRALFTVGLLCKHFDFDSREMGETKVCVRETVFDVFRYFFNHEDEDVQLKALTAIGFFACRHYTFMLGPTLKELYSKLLTDEFSSVKLRCQVLKNLLVYLMEEEFRMSKSDADWKKHSKEEDLKEMGDVQSGMASTVMQVYLKELMESFYNENSQVRMTALNVVTLVLRQGLVHPIQCIPYLISMSTDYEQAVRVKADQQLQEIEKKYPGFTHMKALHGMKSSYRLQKVFTKNNPIEPIRGLRYNHENQPYALNAFLYSLLRANRSHRRGLLTSILNLFDDSARISLEEQLYIADNLAFFAYQAQDEPLFIIHQIDIIVSVIGSNLLQSFRENLLHKHSSGL-QN-------------------------------EDE-DDDDPESLLSKLPENIKPLADIVHLSQGCILLLVLKQHFKEMYGITEGKIHRYSPTEAAKVYEKPLNRKSLPVFEPQHTLQVVR--------------------------------SVFEDDNSSEEEKKKKLINDYLEFRDLMMSIDPADDDLSGDEAASGGRGT----------------------------------------------------------------------------------------------------------------------------------------------------------
>EOG091F0046|Lottia_gigantea|JG32_Unidentia_angelvaldesi|TRANSCRIPT
-----------------------------------------------------------------------------------------------------------------------------------------------------------------------------------------------------------------------------------------------------------------------------------------------------------------------------------------------------------------------------------------------------------------------------------------------------------------------------------------------------------------------------------------------------------------------------------------------------------------------------------------------------------------------------------------------------------------------------------------------------------------------------------------------------------------------------------------------------------------------------------------------------------------------------------------------------------------------------------------------------------------------------------------------------------------------------------------------------------------------------------------------------------------------------------------------------------------------------------------------------------------------------------------------------------------------------VAVRTKAMKCLTAVVEADPGILARSDMRIGVHGRFLDQSTSVREAAIELVGKFILIQPDLIPNYYDMLSDRILDTGISVRKRVIRIFKDICIEHGDFDKIPEMCVKMIRRVNDEEGIKKLVNEVFQSMWFSPISLR-DKDKESEKLIQKVVNITEVVAAAKDTSYEFFEQLLENLLKKDEDGNYNKGAITACKQIVDCLVEHVLRIEETGLDKAENKS-SSNRIVGCLSTLYLFSKIKPDLMVEHTTTLQPYLDIKCNTQGDFMVLHYVARILELVIPLMDHPSETFLAQVEENMIKLILKNGMMVVQSCVSCLGAVVNDVSHNYELVKDCFKKFHGVLARLMLDHKANKDCPTLKQRRPTLLRALFTVGLLCKHFDFDSKEMGESKVCVRETVFDVFRYFLTHEDEEVQLKALTAIGFFACRHYTFMLGPTLKELYSRLLTDDYTSVKLRCQVLKNLQVYLLEEEFQMSKSDAEWKKHSKEEDLKEMGDVQSGMASTVMQVYLKELMEAVFHDNSQVRMTALNVVTLVLRQGLVHPIQCIPYLISMSTDYEQAIRVKADQQLQEIEKKYPGFTHMKALQGMKSSFRLQRVFNRNNPTEPIRGLRNSDDNQPYALNAFLYSLLRANRSHRRGLLTSILNLFDDSARISLEEQLFIADNLAFFAYQVQDEPLFIIHQIDIIVSVAGSNLLQSFRENLLHKHNSGL-QN-------------------------------EDE-DDDDPESLLKKLPENIKPLTDIITMSQGCILLLVLKQHLKEMYGLTEGKVHRYSPTEAAKVYEKPLNR------------------------------------------------------------------------------------------------------------------------------------------------------------------------------------------------------------------------------------------------------------
>EOG091F0046|Crassostrea_gigas|JG28_Scyllaea_fulva|TRANSCRIPT
-------------------------------------------------------------------------------------------------------------------------------------------------------------------------------------------------------------------------------------------------------------------------------------------------------------------------------------------------------------------------------------------------------------------------------------------------------------------------------------------------------------------------------------------------------------------------------------------------------------------------------------------------------------------------------------------------------------------------------------------------------------------------------------------------------------------------------------------------------------------------------------------------------------------------------------------------------------------------------------------------------------------------------------------------------------------------------------------------------------------------------------------------------------------------------------------------------------------------------------GEEQDDEFNETKEETSTEVLQNTEKRKTFLYSQIEATSKPQGTIRHAGAKLDYDSACLVARYLSSKRPFAQSFDIYLTQILKVLSETAVAVRTKAMKCLTAVVEADPGILARSDMRRGVHGRFLDQSTSVREAAIELVGKFILIQPDLIPNYYDMLSDRILDTGISVRKRVIRIFKDICIEHCDYEKIPEMCVKMIRRVNDEEGIKKLVNEVFQTMWFSPVSTR-DKEKEADKLVQKVMNITDVVAAAKDTSYEFFEQLLENLLKKDEDGNYNKGAITACKQIVDCLVENVLRIEEKGLEKAEGKS-SGTRIVGCLSTLYLFCKIKPDLMVEHTTTLQPYLDIKCNTQGDFMVLHYVARILELVIPLMDHPSETFLAQVEEDMIKLILKNGMMVVQSCVSCLGAVVNDVSHNYELVKDCFKKFYGVLARLMLEHKANKECPTLKQRRPTLLRALFTVGLLCKHFDFDSKEMGETKVCVRETVFDVFRYFFTHEDEDVQLKALTAIGFFACRHYTFMLGPTLKELYSKLLTDEFAPVKLRCQVLKNLQVYLTEEELRMSRSDAEWKKHSKEEDLKEMGDVQSGMASTVMQVYLKELLEAVFHENSQVRMTAINVVTLVLRQGLVHPIQCIPYLISMSTDYEQAVRVKADQQLQEIEKKYPGFTHMKALQGMKFSYRLQKVFNRNNPMEPIRGLRFNDENQPYALNAFLYSLLRANRSHRRGLLTSILNLFDDSARISLEEQLYIADNLAFFAYQAQDEPLFIIHQIDIIVSVTGSNLLQSFRENILHKHSSGL-QNGIDE----EKPTDVPSLPNGD----INLPI-EDE-DDDDPESLLSKLPENLKPLTDIIYLSQGCILLLVLKQHLKEMYGLTEGKIHRYSPTEAAKVYEKPLNRKSLPPFEPQHTLQV-------------------------------------EDDTSSEDEKRKKLVDDYLEFRDLMMSIDPAEDDLSGDEAQSGGRGTPLPGAN-KS-------------------------------------------------------------------------------------------------------------------------------------------------
>EOG091F0046|Lottia_gigantea|JG03_Austraeolis_stearnsi|TRANSCRIPT
--------------------------------------------------------------------------------------------------------------------------------------------------------------------------------------------------------------------------------------------------------------------------------------------------------------------------------------------------------------------------------------------------------------------------------------------------------------------------------------------------------------------------------------------------------------------------------------------------------------------------------------------------------------------------------------------------------------------------------------------------------------------------------------------------------------------------------------------------------------------------------------------------------------------------------------------------------------------------------------------------------------------------------------------------------------------------------------------------------------------------------------------------------------------------------------------------------------------------------------------------------------------------------------------------------------------------------------------------------------------------------------------------------------------------------------------------------------------------------------------------------------------------------------------------------------------------------------------------DFLVLHYVARILELVIPLMDHPSETFLAQVEENMIKLILKNGMMVVQSCVSCLGAVVNDVSHNYELVKDCFKKFYGVLARLMVDHKANRECPTLKQRRPTLLRALFTVGLLCKHFDFDSKEMGETKVCVRETVFDVFRYFFTHEDEEVQLKALTAIGFFACRHYNFMLNPILKELYSKLLTDEYASVKLRCQVLKNLQVYLTEEEFQMSKSDADWKKHSKQEDLKEMGDVQSGMASTVMQVYLKELMETVFHESSQVRMTALNVVTLVLRQGLVHPIQCIPYLISMSTDYEQAVRVKADQQLQEIEKKYPGFTHMKALQGMKSSYRLQKVFNKNNPLEPIRGLRYNDDNQPYALNAFLYSLLRINRSHRRGLLTSILNLFDDSARISLEEQLFIADNLAFFAYQAQDEPLFIIHQIDIIVSVAGSNLLQSFRENLLHKHSNGL-QN-------------------------------DDE-DDDDPESLLSKLPENVKPLADIVNMSQGCILLLVLKQHLKEMYGLTEGKIHRYSPTEAAKVYEKPLNRKSLPIFEPQHTLQVVR--------------------------------SVYEEDSRSEEERKQKLINDYLEFRDLMMSIDPSEEDASGDEAPSGGRTT----------------------------------------------------------------------------------------------------------------------------------------------------------
>EOG091F0046|Lottia_gigantea|HW14_Flabellina_affinis|TRANSCRIPT
-------------------------------------------------------------------------------------------------------------------------------------------------------------------------------------------------------------------------------------------------------------------------------------------------------------------------------------------------------------------------------------------------------------------------------------------------------------------------------------------------------------------------------------------------------------------------------------------------------------------------------------------------------------------------------------------------------------------------------------------------------------------------------------------------------------------------------------------------------------------------------------------------------------------------------------------------------------------------------------------------------------------------------------------------------------------------------------------------------------------------------------------------------------------------------------------------------------------------------------------------------------------------------------------------------------------------------------------------------------------------------------------------------------------------------------------------------------------------------------------------------------KKDEDGNYNKGAITACRQIVDCLVEHVLRIEETSPDKPGTTN-SSSRIVGCLSTLYLFSKIKPDLMVHHTTTLQPYLDIKCNTQGDFMVLHYVARILELVIPLMDHPSETFLAQVEENMIKLILKNGMMVVQSCVSCLGAVVNDVSHNYELVKDCFKKFYGVLARLMLAHKENRECPTLKQRRPTLLRALFTVGLLCKHFDFDSKEMGETKVCVRETVFDVFRYFFTHEDEDVQLKALTAIGFFACRHYHFMLSPSLKELYSRLLTDENASVKLRCQVLKNLQVYLLEEEFQMSKSDAEWKKHSKEEDLKEMGDVQSGMASTVMQVYLKELMETVFHENSQVRMTALNVVTLVLRQGLVHPIQCIPYLISMSTDYEQGVRVKADQQLQEIEKKYPGFTHMKALQGMKSSYRLQKVFNKNNPMEPIRGLRTNDDNQPYALNAFLYSLLRANRSHRRGLLTSILNLFDDSARISLEEQLYIADNLAFFAYQAQDEPLFIIHQIDIIVSVAGSNLLQSFRENLLHKHNGLQNGN-------------------------------EDE-DDDDPESLLSKLPENVKPLADIINMSQGCILLLVLKQHLKEMYGLTEGKIHRYSPTEAAKVYEKPLNRKSLPIFEPQHTLQVI------------------------------------EKDGQDEEERKQKLINDYLEFRDLMMSIDPSEDDGSGDEAVSGGRST----------------------------------------------------------------------------------------------------------------------------------------------------------
>EOG091F0046|Lottia_gigantea|HW01_Armina_tigrina|TRANSCRIPT
---------------------------------------------------------------------------------------------------------------------------------------------------------------------------------------------------------------------------------------------------------------------------------------------------------------------------------------------------------------------------------------------------------------------------------------------------------------------------------------------------------------------------------------------------------------------------------------------------------------------------------------------------------------------------------------------------------------------------------------------------------------------------------------------------------------------------------------------------------------------------------------------------------------------------------------------------------------------------------------------------------------------------------------------------------------------------------------------------------------------------------------------------------------------------------------------------------------------------------------------------------------------------------------------------------------------------------------------------------------------------------------------------------------------------------------------------------------------------------------------------------------------------------------------------------------------------------------------------------------------------------------------------------------HNYELVKDCFKKFYGVLAKLMLDHKANKDCPTLKQRRPTLLRALFTVGLLCKHFDFDSKEMGETKVCVRETVFDVLRYFFSHEDEDVQLKALTAIGFFACRHYGFMLGSTLKDLYSKLLTDQFSSVKLRCQVLKNLQIYLTEEELQMAKSDAEWKKHSKEEDLKEMGDVQSGMASTVMQVYLKELMETVFHENSQVRMTALNVVTLVLRQGLVHPIQCIPFLISMSTDFEQAVRVKADQQLQEIEKKYPGFTHMKALQGVKSSYRLQKVFNRNNPMEPIRGLRTNDDNQPYALNAFLYSLLRANRSHRRGLLTSILNLFDDSARISLEEQLFIADNLAFFAYQTQDEPLFIIHQVDIIVSVTGSNLLQSFRENLLHKHN-------------------------------INVPI-DDD-DDDDPQSLLKKLPENIKPLTDIIHMSQGCILLLVLKQHLKEMYGLTEGKIHRYSPTEAAKVYEKPLNRKSLPVFEPQHTLQVM---------------------------------------------------------------------------------------------------------------------------------------------------------------------------------------------------------------------------------------------
>EOG091F0046|Lottia_gigantea|HW19_Polycera_quadrilineata|TRANSCRIPT
-------------------------------------------------------------------------------------------------------------------------------------------------------------------------------------------------------------------------------------------------------------------------------------------------------------------------------------------------------------------------------------DASSHSEFVEFEVDE--------------------------------------------------------------------------------------------------------------------------------------------------------------------------ETLIQRMKKKEKQMKKR-------------------------------------------SLQPVVSLEDISESAMFKKFNSCVDHIFDSAEDANFGSIDKDNDDIESPPESLIGRGILTDLSGEAAKLKAMNALSQIFPDKLVKLLTILLWNVRDGCKVTPNINQ-EE-DEDESRLWRELTMDRVMRSMDASLTALSIMTGRNMPKQVYLEDVIERIILYAKFQLHNTIYPEFDPVYKLDPKSKDGYHGSLKAKRARAGSVKHKSTITLYNKMCELVNSLASLLEIQELTDTVILQVSSLGVSTFFVENISELQLTAMKLVTTVFSRYSKHRQLILEDIFASLARLPSSKRNLRNYRLTSEESIQMVTALALQLIQCVVQLPHD-D-LDD-----A------S-DEKKK---V-KE-----KSLSEEGTNATCDTDVVVVTSYETAMRTGYNFLSVFLKKCTTKGEEDYRPLFENFVQDLLSTVNKPEWPASELLLSLLGKILVQQFSSKSTDMSLRVASLEYLGIVAARLRKDAVTSQLNQDIIEDIVQK--VNENE------------------DTTERLQQAMLEYLSYNSQSESALYFARQFYIAQWFRDTTVEVEKSLKAQLNTSGEEQEDDFNERKDETSTEVMQNAEKRKAFLYSQIASSSRKQAAIRHAGAKLDYDSACLVARYLSSKRPFAQSFDIYLTQILQVLRETAVAVRTKAMKCLTAVVEADPGILARSDMQRGVHGRFLDQSTSVREAAIELVGKFILIQPDLIPNYYDMLSDRILDTGISVRKRVIRIFKDICIEHSDFSKIPEMCVKMIRRVNDEEGIKKLVNEVFQSMWFTPIGTR-EKD--SEKLVQKVMNITDVVAAAKDTSYEFFEQLLENLLKKDEDGNYNKAAITACKQIVDCLVENVLRIEEKGLEKEEGKA-VNSRLVGCLSTLYLFSKIKPDLMVQHTTTLQPYLDIKCNTQGDFMVLHYVARILELVIPLMDHPSETFLAQVEEDMIKLILKHGMMVVQSCVSCLGAVVNDVSHNFELVKDCFKKFYGVLARLMSDHKTNKDCPSLKQKRPTLLRALFTVGLLCKHFDFDSKEMGETKVSVRETVFDVFIYFLTHEDEDVQLKALTAIGFFACRHYTFMLGPTLKELYTRWLTDEYAPVKLRCQVLRNLQTYLTEEEIQMSKSDAEWKKHSKSEDLKEMGDVQSGMASTVMQVYLKELMEAFYHENCQVRMTALNVVCLVLRQGLVHPIQCIPYLISMSTDSEQAIRVKSDQQLQEIEKKYPGFTHMKAHMGIKASYRLQKIFHRNNPMEPIRGLRYNDENQPQALNAFLYSLLRVNRSHRRGLLTSILNLFDDSARISLEEQLYIADNLAFFAYQAQDEPLFIIHQIDIIVSVAGSNLLQSFRENLLHVHN-------------------------------V-LQTEEDE-YDDDPESILKKLPENIKPLTDVIHLSQGCILLLVLKQHLKEMYGLTEGKIHRYSPTEAAKVYEKPVNRKSLPVFEPQHTLQVMR--------------------------------SVNEEDAGTDEERKQKLVNDFLEFRDLMMSIDPSEEDDSGDE------------------------------------------------------------------------------------------------------------------------------------------------------------------
>EOG091F0046|Lottia_gigantea|JG08_Dendronotus_venustus|TRANSCRIPT
---------------------------------------------------------------------------------------------------------------------------------------------------------------------------------------------------------------------------------------------------------------------------------------------------------------------------------------------------------------------------------------------------------------------------------------------------------------------------------------------------------------------------------------------------------------------------------------------------------------------------------------------------------------------------------------------------VLIDLSGESAKLKTMNALSQIPPDRLVKLLTILLWNIRDGCRVSPNIIQ-EE-DEEESRMWREITMERVMRSMDASLTSMSIMIGKNMPKQVYLEDVIERVIDYCKFQLYNTIYPEFDPVYKIDPKAKDGYHGSLKAKRARAGSVKHKSTISLYNKMCDL----------------------------------------------------------------------------------------------------------------------------------------------------------------------------------------------------------------------------------------------------------------------------------------------------------------------------------------------------------------------------------------------------------------------------------------------------------------------------------------------------------------------------------------------------------------------------------------------------KDKESEKLIQKVMNITDVVAAAKDTSYEFFEQLLQNLLKKDEDGNHNKGAITACKQIVDCLVENVLRIEENGLDKSEGKG-SSNRIVGCLSTLYLFCKIKPDLMVAHTTTLQPYLDIKCNTPGDFMVLHYVARILELVIPLMDHPSETFLAQVEEDMIKLILKNGMMVVQSCVSCLGAVVNDVSHNYELVKDCFKKFYGVLARLMLDHKANKDCPTLKQRRPTLLRALFTVGLLCKHFDFDSKEMGETKVCVRETVFDVFRYFFTHEDEEVQLKALTAIGFFACRHYTFMLGPTLKELYSTLLTGEFASVKLRCQVLKNLQIYLTEEELQMSRSDAEWKKHSKKEDLKEMGDVQSGMASTVMQVYLKELMETVFNENSQVRMTALNVVSLVLRQGLVHPIQCIPYLISMSTDYEQPVRVKADQQLQEIEKKYPGFTHMKALYGMKSSYRLQKVFTKNNPMEPIRGLRFNDDNQPYALNAFLYSLLRANRSHRRGLLTSILNLFDDSARISLEEQLFIADNLAFFSYQTQDEPLFIIHQIDIIVSVAGSNLLQSFRENLLHKHSGGL-QN-------------------------------EDE-DDDNPESLLTKLPENVKPLENIVNMSQGCILLLVLKQHLKEMYGLTEGKIHRYSPTEAAKVYEKPLNRKSLPVFEPQHT----------------------------------------EDDNRSEEEKRQKLLNDYLEFRDLMMSIDPAEDDLSGDEGHSGG-------------------------------------------------------------------------------------------------------------------------------------------------------------
>EOG091F0046|Lottia_gigantea|JG14_Eubranchus_rustyus|TRANSCRIPT
---------------------------------------------------------------------------------------------------------------------------------------------------------------------------------------------------------------------------------------------------------------------------------------------------------------------------------------------------------------------------------------------------------------------------------------------------------------------------------------------------------------------------------------------------------------------------------------------------------------------------------------------------------------------------------------------------------------------------------------------------------------------------------------------------------------------------------------------------------------------------------------------------------------------------------------------------------------------------------------------------------------------------------------------------------------------------------------------------------------------------------------------------------------------------------------------------------------------------------------------------------------------------------------------------------------------------------------------------------------------------------------------------------------------------------------------------------------------------------------EVVAAAKDTSYEFFEQLLDNLLKKDEDGNYNKSAITACKQIVDCLVEHVLRLEETTFENNEGKN-SSGRLVGCLSTLYLFSKIKPDLMVQHVTTLQPYLDIKCNTQGDFMVLHYVARILELVIPLMDHPSETFLAQVEENMIKLILKNGMMVVQSCVSCLGAVVNDVSHNYELVKDCFKKFYGVLARLISDHKANRDCPTLKQRRPTLLRALFTVGLLCKHFDFDSKEMGETKVSVRETVFEVLRYFFTHEDEDVQLKALTAIGFFACRHYTFMLTPTLKELYSMLLTNEFASVKLRCQVLKNLQGYLTEEELQMSRSDAEWKKHSKEEDLKEMGDVQSGMASTVMQVYLKELMEAMFHDNNQVRMTALNVICLVLRQGLVHPIQCIPYLATMSTDSEQAIRVKADQQLQEMEKKYPGFTHMKALLGIKLSYRLQKIFGRNNPSEPIRGLRSNDDNQLYALNAFLYSLVRANRSHRRGLLTSILNLFDDSARISLAEQLFIADNLAFFSYQTQDEPLFIIHQIDIIVSV-------------------------------------------------------------------------------------------------------------------------------------------------------------------------------------------------------------------------------------------------------------------------------------------------------------------------------------------------------------------------------------------
>EOG091F0046|Lottia_gigantea|JG15_Favorinus_auritulus|TRANSCRIPT
---------------------------------------------------------------------------------------------------------------------------------------------------------------------------------------------------------------------------------------------------------------------------------------------------------------------------------------------------------------------------------------------------------------------------------------------------------------------------------------------------------------------------------------------------------------------------------------------------------------------------------------------------------------------------ANFASMDKDDEDVECPPESLISRAVLNDLCGESAKLKTMNALSQIPPDRLVKLLTILLWNIRDGCRVTPNINQ-EE-DEEESRLWRELTMDR---------------------------------------------------------------------------------------------------------------------------------------------------------------------------------------------------------------------------------------------------------------------------------------------------------------------------------------------------------------------------------------------------------------------------------------------------------------------------------------------------------------------------------PFAQSFDIYLTQILKVLSETAVAVRTKAMKCLTAVVEADPGILARSDMRRGVHGRFLDQSTSVREAAIELVGKFILIQPDLIPNYYDMLSDRILDTGISVRKRVIRIFKEICIEHGDFEKIPEMCVKMIRRVNDEEGIKKLVNEVFQTMWFSPISSR-DKEREAEKLLQKVMNITEVVAAAKDTSYEFFEQLLENLLKKDEDGNYNKGAITACRQIVDCLVENVLRIEETGLDKSENKS-SSNRIVGCLSTLYLFSKIKPDLMVHHTTTLQPYLDIKCNTQGDFMVLHYVARILELVIPLMDHPSETFLAQVEENMIKLILKNGMMVVQSCVSCLGAVVNDVSHNYELVKDCFKKFYGVLARLMVDHKSNRDCPTLKQRRPTLLRALFTVGLLCKHFDFDSKEMGETKVSVRETVFEVFKYFFTHEDEDVQLKALTAIGFFACRHYHFMLSPSLKELYSKLLTDEYASVKLRCQVLKNLQVYLTEEEFQMSKSDAEWKKHSKQEDLKEMGDVQSGMASTVMQVYLKDLMETVFHESSQVRMTALNVVTLVLRQGLVHPIQCIPYLISMSTDCEQAVRVKADQQLQEIEKKYPGFTHMKALQGMKSSYRLQKVFNRNNPLEPIRGLRFNDDNQPYALNAFLYSLLRANRSHRRGLLTSILNLFDDSARISLEEQLFIADNLAFFAYQAQDEPLFIIHQVDIIVSVAGSNLLQSFRENLLHK---------------------------------------------------------------------------------------------------------------------------------------------------------------------------------------------------------------------------------------------------------------------------------------------------------------------------------------------------------------------------
>EOG091F0046|Crassostrea_gigas|NC08_Tritonia_hamnerorum|TRANSCRIPT
----------------------------------------------------------------------------------------------------------TMNGETPSVPITTLAGVASLTDLLPQLPLPTPLPQTVQNKSLLYNSNVTQGARHLLGISDDGLAVQLAHALRQTSTSQIE--------------------------------------------------------------------------------------------------------------------------------------------------------------------------------LK---------DNLGTNN-VEGEIPGLLQAVFRNDPQIFQG------------------------------------------------------------------------------------------------------------------------------------------------------------------------------------------------------------------------------------------------------------------------------------------------------------------------------------------------------------------------------------------------------------------------------------------------------------------------------------------------------------------------------------------------------------------------------------------------------------------------------------------------------------------------------------------------------------------------------------------------------------------------------------------------------------AQLNTSGEEQDEDFNEKKEETSTEVLQNTEKRKTFLYSQIEASSKSQGPIRHAGAKLDYDSACLVARYLSSKRPFAQSFDIYLTQILKVLSETAVAVRTKAMKCLTAVVEADPGILARSDMRRGVHGRFLDQSTSVREAAIELVGKFILIQPDLIPNYYDMLSDRILDTGISVRKRVIRIFKDICIEHGDFDKIPEMCVKMIRRVNDEEGIKKLVNEVFQTMWFSPINSR-DKEREAGKLVQKVMNITDVVAAAKDTSYEFFEQLLENLLKKDEDGNYNKGAITACKQIVDCLVENVLRIEEKGLDKTEDKN-SSNRIVGCLSTLYLFSKIKPDLMVDHTTTLQPYLDIKCNSQGDFMVLHYVARILELVIPLMDHPSETFLAQVEEDMIKLILKNGMMVVQSCVSCLGAVVNDVSHNYELVKDCFKKFYGVLARLMLDHKRDKDCPTLKQRRPTLLRALFTVGLLCKHFDFDSKEMGETKVCVRETVFDVFRYFFTHEDEDVQLKALTAIGFFACRHYTFMLGPTLKELYSRLLTDEFVSVKLRCQVLKNLQIYLTEEEFQMSKSDADWKKHSKNEDLKEMGDVQSGMASTVMQVYLKELMEAVFHENSQVRMTALNVVTLVLRQGLVHPIQCIPYLISMSTDYEQAVRVKADQQLQEIEKKYPGFTHMKALQGMKSSYRLQKVFNKNNPLEPIRGLRFNDENQPYALNAFLYSLLRANRSHRRGLLTSILNLFDDSARISLEEQLFIADNLAFFAYQAQDEPLFIIHTIDIIVSVAGSNLLQSFRENL---------------------------------------------------------------------------------------------------------------------------------------------------------------------EDDNSSDEEKRQKLINDYLEFRDLMMSIDPSEEDLSGDEAQSGGRATPLPGTN-KS-------------------------------------------------------------------------------------------------------------------------------------------------
>EOG091F0046|Lottia_gigantea|JG25_Palisa_papillata|TRANSCRIPT
-------------------------------------------------------------------------------------------------------------------------------------------------------------------------------------------------------------------------------------------------------------------------------------------------------------------------------------------------------------------------------------------------------------------------------------------------------------------------------------------------------------------------------------------------------------------------------------------------------------------------------------------------------------------------------------------------------------------------------------------------------------------------------------------------------------------------------------------------------------------------------------------------------------------------------------------------------------------------------------------------------------------------------------------------------------------------------------------------------------------------------------------------------------------------------DTTERLQQAMLEYLSYNSQSESALFFARQFYIAQWFRDTTVEAEKSLKAQHNTSGEDQDDEFNETKEETSTEVLQNTEKRKGFLYSQVE----------------------------------------------------------------------------------------------------------------------------------------------------------------------------------------------------------------------------------------------------------------------------------------------------------------------------------------------------------------------------------------------------------------------TLKQRRPTLLRALFTVGLLCKHFDFDSKEMGETKVCVRETVFDVFRYFFTHEDEEVQLKALTAIGFFACRHYNFMLNPILKELYSKLLTDEYASVKLRCQVLKNLQVYLTEEELQMSKSDAEWKKHSKQEDLKEMGDVQSGMASTVMQVYLKELMETVFHESSQVRMTALNVVTLVLRQGLVHPIQCIPYLISMSTDYEQAVRVKADQQLQEIEKKYPGFTHMKALQGMKSSYRLQKVFNKNNPMEPIRGLRYNDDNQPYALNAFLYSLLRINRSHRRG----------------------------------------------------------------------------------------------------------DDD-DDDDPESLLSKLPENVKPLADIINMSQGCILLLVLKQHLKEMYGLTEGKIHRYSPTEAAKVYEKPLNRKSLPIFEPQHTLQ-----------------------------------------------------------------------------------------------------------------------------------------------------------------------------------------------------------------------------------------------
>EOG091F0046|Lottia_gigantea|JG07_Cuthona_albocrusta|TRANSCRIPT
-----------------------------------------------------------------------------------------------------------------------------------------------------------------------------------------------------------------------------------------------------------------------------------------------------------------------------------------------------------------------------------------------------------------------------------------------------------------------------------------------------------------------------------------------------------------------------------------------------------------------------------------------------------------------------------------------------------------------------------------------------------------------------------------------------------------------------------------------------------------------------------------------------------------------------------------------------------------------------------------------------------------------------------------------------------------------------------------------------------------------------------------------------------------------------------------------------------------------------------------------------------------------------------------------------------------------------------------------------------------------------------------------------------------------------------------------------------------------------------------------------------------------------------------------------------------------------------------------------------------------------------------------------------------------------------------------------------------------------------------------------------------------------------------------------------------------------------------------------------------------------------------------------------------------------------------------------------------------------------------------------------------------------------------------------------------------------------------------EDE-DDDNPESLIHKLPENTKPLSDIITMSQGCILLLVLKQHLKEMYGVTEGKIHRYSPTEAAKVYEKPLNRKCLPMFEPQHTIQ-----------------------------------------------------------------------------------------------------------------------------------------------------------------------------------------------------------------------------------------------
>EOG091F0046|Lottia_gigantea|JG11_Dondice_occidentalis|TRANSCRIPT
-----------------------------------------------------------------------------------------------------------------------------------------------------------------------------------------------------------------------------------------------------------------------------------------------------------------------------------------------------------------------------------------------------------------------------------------------------------------------------------------------------------------------------------------------------------------------------------------------------------------------------------------------------------------------------------------------------------------------------------------------------------------------------------------------------------------------------------------------------------------------------------------------------------------------------------------------------------------------------------------------------------------------------------------------------------------------------------------------------------------------------------------------------------------------------------------------------------------------------------------------------------------------------------------------------------------------------------------------------------------------------------------------------------------------------------------------------------------------------------------------------------------------------------------------------------------------------------------------------------------------------------------------------------------------------------------------------------------------------------------------------------------------------------------------------------------------------------------------------------------------------------------------------------------------------------------------------------------------------------------------------------------------------------------------------------------------------------------------KDE-DDDNPESLLSKLPENLKPLLDILNMSQGCILLLVLKQHLKEMYGLTEGKIHRYSPTEAAKVYEKPLNRKSLPIFEPQHTLQ--------------------------------------EENTSSEEEKKQKLINDYLEFRDLMMSIDPSEEDGSGDEAPSGGRAT----------------------------------------------------------------------------------------------------------------------------------------------------------
>EOG091F0046|Lottia_gigantea|JG30_Tritonia_festiva|TRANSCRIPT
---------------------------------------------------------------------------------------------------------------------------------------------------------------------------------------------------------------------------------------------------------------------------------------------------------------------------------------------------------------------------------------------------------------------------------------------------------------------------------------------------------------------------------------------------------------------------------------------------------------------------------------------------------------------------------------------------------------------------------TILLWNVRDGCRVTPNINQ-EE-DEYESRLWRELTMDRVMRSMDASLTAMSIMTGKTMPKQVYLEDVIERVIVYSKFQLHNTIYPEFDPVYKIDPKAKDGYHGSLKA--------------------------------------------------------------------------------------------------------------------------------------------------------------------------------------------------------------------------------------------------------------------------------------------------------------------------------------------------------------------------------------------------------------------------------------------------------------------------------------------------------------------------------------------------------------------------------------------------------------------------------------------------------------------------------------------------------------------------------------------------------------------------------------------------------------------NYELVKDCFKKFYGVLARLMLDHKANKDCPTLKQRRPTLLRALFTVGLLCKHFDFDSKEMGETKVCVRETVFDVFRYFFTHEDEDVQLKALTAIGFFACRHYHFML---------------------------------------------------------------------------------------------------------------------------------------------------KALQGMKSSYRLQKVFNRNNPMEPIRGLRFNDDNQPYALNAFLYSLLRANRSHRRGLLTSILNLFDDSARISLEEQLFIADNLAFFAYQAQDEPLFIIHQIDIIVSVAGSNLLQSFRENLLHKHN-------------------------------VNTPI-EDD-DDDDPESLIKKLPENTKPLADIVHMSQGCILLLVLKQHLKEMYGLTEGKIHRYSPTEAAKVYEKPLNRKSLPVFEPQQTLQ--------------------------------------EDDNSSEEEKKQKLINDYLEFRDLMMSIDPSEEDGSGDEAHSGGRAT----------------------------------------------------------------------------------------------------------------------------------------------------------
