# Supplementary material for: Transcriptomics provides a robust framework for the relationships of the major clades of cladobranch sea slugs (Mollusca, Gastropoda, Heterobranchia), but fails to resolve the position of the enigmatic genus Embletonia
Source: BMC Ecol Evol. 2021 Dec 28;21:226. doi: 10.1186/s12862-021-01944-0 (PMC8895541; doi:10.1186/s12862-021-01944-0)
Supplement: Supplementary file 6 — Additional file 6. Archive S4: Unmasked multiple sequence alignments on amino acid level including Doris kerguelenensis and Calmella cavolini prior to the removal of outliers. [file 12862_2021_1944_MOESM6_ESM.zip › Archive_S4/Alignments/EOG091F04DL.aa.fasta]

>EOG091F04DL|Biomphalaria_glabrata|BGLTMP007914
---------------------------------------------------------------------------------------------------------------------------------------------------------------------------------------------------------------------------------------------------------------------------------------------------------------------------------------------------------------------------------------------------------------------------------------------------------------------------------------------------------------------------------------------------------------------------------------------------------------------------------------------------------------------------------------------------------------------------------------------------------------------------------------------------------------------------------------------------------------------------------------------------------------------------------------------------------------------------------------------------------------------------------------------------------------------------------------------------------------------------------------------------------------------------------------------------------------------------------------------------------------------------------------------------------------------------------------------------------------------------------------------------------------------------------------------------------------------------------------------------------------------------------------------------------------------------------------------------KQQERQGRSLQRLSKDLYSKETHFVLELIQNADDNSYND----DVF-----PSIKFVIDHTGVKVLNNELGFEEKNIRAICDVGKSTKSKHNFGYIGQKGIGFKSVFRMTGCPEVHSNGFHIYFDVNSGPMGYILPHWKE------------------------------------------------------------------------------------------------------------------------------------------------------------------------------------------------------------------------------------------------------------------------------------------------------------------------------------------------------------------------------------------------------------------------------------------------------------------------------------------------------------------------------------------------------------------------------------------------------------------------------------------------------------------------------------------------------------------------------------------------------------------------------------------------------------------------------------------------------------------------------------------------------------------------------------------------------------------------------------------------------------------------------------------------------------------------------------------------------------------------------------------------------------------------------------------------------------------------------------------------------------------------------------------------------------------------------------------------NFELDEK-------------------------------------------------------------------------------------------------------------------------------------------------------------------------------------------------------------------------------------------------------------------------------------------------------------------------------------------------------------------------------------------------------------------------------------------------------------------------------------------------------------------------------------------------------------------------------------------------
>EOG091F04DL|Crassostrea_gigas|NC02_Bathydoris_clavigera|TRANSCRIPT
-------------------------------------------------------------------------------------------------------------------------------------------------------------------------------------------------------------------------------------------------------------------------------------------------------------------------------------------------------------------------------------------------------------------------------------------------------------------------------------------------------------------------------------------------------------------------------------------------------------------------------------------------------------------------------------------------------------------------------------------------------------------------------------------------------------------------------------------------------------------------------------------NELCSKIVA-----------------YINRCLEQGSVQLSHLKFIEEKVVGDFSFASFYEFGRQTFLDFILSEQKVKSLLDECGGSAL-GS-HETVHSAGAGQ---RDLVEFFMQAKDAGIVQTPQIASALCEQYHVKDVKLLGHGNISRLCQTAEKLGKNSARHSHNYFEAALCGKHCPSTRSSEKVGFQGSQTRESAIACLTACPLLEDMSEWSHWPLLFQPQHGSLKEFVAKYGGVNFHTIDDGKRSATSDFWALEMEAGKLLKLSAQSTDKVFVAALDTNDPFSAAGHLVSVIAANKGLESSPLTLMANHVKNKLISLHAQVSTPGG------PPSRTSSI-TMDPAVQFITSMLLRLPLRICVSVANQVLLEPLSKVVGASNSKVAIVQACQ-SPWQQHQLECLGCLLGFPEWAASMKSRMLFPSEYVVDI---IDDEMLG-------------------------------------------------------------------------------------------------------------------------------------------GPNDTEEELTSEEEEESIDDEESSSQHT----------------------DSDIEEEEERELTREEKCHNIINIIRKKEFGVGVQLTQEAQDLMQTQQERQGRSLLRLSKDLYSKDTHFVLELIQNADDNPYNE----DIC-----PSVKFVIDWNGVTVLNNEKGFEEANIRALCDVGRSTKSKHNLGYIGQKGIGFKSVFRVTGRPEVHSNGFHICFDVASGPMGYILPHWIEAPEE------N-Q-EWQTKISLPWTQEI-----QNQIHTHAARFNDIQPSLLIFLHRLRNITIVNEVERSELHMQRRDLDNSQIEIVHSHGSDRWLVIRKLLDASGISLQAKSGVEVDSTEIAMAFPLADKQ-A-MLNAAVRLGHLPVFAFLPLRSYGFRFIVQGDFDVPSSREDVDRDSSWNQWLRSEIHCLFVEAWDYFQALPELSPIEALICYLQFVPIEGEVQDFFKPVTLHILNQLRAKECMPVLGT-SGVKD-IQWKMPSKTIMTKDALVREIISPQLLQHHLALHYLHDEVAAALDGVMVQALGIETISTEHLLHIGKSVSAGWSGEG----NAENVAEI---AKWMACVYRSLDDFIDNNEHIQKLCSLKIVPLSSGKLVSIDDMTVFILQE-QS---MRDP-MPNPFQELKKDLNLVHSGLMETPDMEVNSQVAKLLMKMGIKQVSPDDLIHGHIMPALESGAWKGKD------------RQV----------------------------------VVSYLVYIKVQLDKRPAILDVNRLRQVIPLATNHG-MKLPNEDDVHFSTAFGNR-ADLKAIFPMLDWTLVDAAYLPPSPTLLDVQTWHKFMSDLGVNNFLCVRKKETRLGQESCDNSPWRVYKDLWPESA--NG-YVIHDFCCEEFRHLATLM-------N--P-PVKVMKNLFSLLDQMWDSHYRD-FCYTQLKSDSGDVLKN------------------------EIESSFYLQLKSLSWVPACWKSWT--TDPNEDMYE-----KQEQSLLPPHQLYRKNPDVIRLLGDTVKYLDMNTTEKSTFMSCLQVKEKVDEDTVMKALISWGQRDDDKPNTPKRFSTTKEHIINVYKYLSENLRPKDCQDLFYNNPTIFVP--------------------------------------------------------------------------------------------------------------------------------------------------------------------------------------------------------------------------------------------------------------------------------------------------------------------------------------------------------------------------------------------------------------------------------------------------------------------------------------------------------------------------------------------------------------------------------------------------------------------------------------------------------------------------------------------------------------------------------------------------------------------------------------------------------------------------------------------------------------------------------------------------------------------------------------------------------------------------------------------------------------
>EOG091F04DL|Crassostrea_gigas|HW09_Doto_sp|TRANSCRIPT
----------------------------------------------------------------------------------------------------------------------------------------------------------------------------------------------------------------------------------------------------------------------------------------------------------------------------------------------------------------------------------------------------------------------------------------------------------------------------------------------------------------------------------------------VPAIRKHHGRGYLGVDEVKASVEECIEILTKAGQHISQERLEKMILEKYQVRNFSQLGLPMKSFAQFPPISEHSRLISKVNGYAQSFVRARSLCTLFELSECLKDFHSEKLEFDKLNLGPLQAMPVVYDLFKFPVDEY-IPEITSLDIIEHLNEYLDKSQSWMKKIELDDFLEYLIQ-VYNVESPFSLGVRLRSVALAIQGLKKSKRDASHSRRKMLEGLSQSLTVDISSAMKRFRDSLMQSDKDS-FPELRLHYSKLEPIDAITEIYIKFDVL----------------------------ATLMEEEGSAMLQHKMKKF--------------------HSSFSSFD-------------------------------------------DSEDETEV-----------------------------------------------------------------------------------------------------------------------------------------------------------------------------------DRRV-----------------------------------ITVEREEKPQLDLRVEL-----------ELKRKLEQCRREN---SE------MAATDSTDVDKDSMVTDVVESLQSTML--------------------------------------------------------------------------------------------------------------------------------------------------------------------------------------------------------------------------DQKEKKVV------------------------------------------------EKEEKKKPLTREDLCHQVVDTIRREEFGVGIELNEEAAKLMKTQQERQGRSLVRLSRDLYSKDTHFVLELIQNADDNPYTK----DIL-----PALKFIINTSGVTIQNNEQGFEENNIRALCDVGKSTKSKHQLGYIGQKGIGFKSVFRVTNRPEVHSNGFHIYFDVNSGPMGYIMPHWNEEKCH------D-E-QWKTQILLPWTDAI-----KEQIQTHAARFNDIQPSLLLFLHRLREISICNEVENSEIHMSRKDLPTGEIQITHSHGLDRWLVVKKVLDATSVSVEVKSGADVQSTEIALAFPLRDEY-N-TLSYGARLGQLPVFAFLPLQSYGFRFIVQGDFNVPSSRESVDKDSSWNQWLRDQIPALFIQAWDSFLSLPGLSPMQAFISYLQFVPLEGEVMGFFSPVTSLIRAQFLAKDCMPVIGP-SGKTDDILWKSPSKTVMTQSSLVREIISPQILLQNLDLYFLHWDVLDVLEQGTLHALGVNTITTEHLLYIGQGVTAHWD--G----TQAQVVEL---AKWMACIYCSLDHFKENTEVFNTLRKMRLIPLSNENLVSMEDSTVFLLRS-K---KGKAP-VADPLQPLRQDVNIIHPTLTSTGDAEVNSQVMKLLNLLGIKQMTPYDLIHGHVLPTLNSDSWKEKS------------EPV----------------------------------LISYLVCAKQVLGDDPE--ELSRLKPVARVVTNRG-VKLPESDNVHFPHAFGND-INLEGTFPMYSWCLLATSYLPPNASSAEIKSWHDFFSALGVQDFLCVNKSEVQLELASLANSAWAPNKELWSNLP--DQ-FVIHDFFCEEFHTLATMT-------S--V-PFDTKCRLFELLDRHFEEMLRK-FMVTKLVSVSGEVLKE------------------------NVETSFAIHLKTLPWVPSMWQLVT--PD----SAM----LVPKQDSRSPEELYCQNPLVEELLAHTVKYLAVKSSAKTSFTKFLQIKNSVEKEVVKNALVSWGQRAEGKPDIPGVFMTTVDHIINVYSYLQQSFPAVEIQNLFHSHPVIFMP--------------------------------------------------------------------------------------------------------------------------------------------------------------------------------------------------------------------------------------------------------------------------------------------------------------------------------------------------------------------------------------------------------------------------------------------------------------------------------------------------------------------------------------------------------------------------------------------------------------------------------------------------------------------------------------------------------------------------------------------------------------------------------------------------------------------------------------------------------------------------------------------------------------------------------------------------------------------------------------------------------------
>EOG091F04DL|Crassostrea_gigas|HW21_Tritonia_manicata|TRANSCRIPT
--------------------------------------------------------------------------------------------------------------------------------------------------------------------------------------------------------------------------------------------------------------------------------------------------------------------------------------------------------------------------------------------------------------------------------------------------------------------------------------------------------------------------------------------------------GRLSFDEVNASIQECIEILSQAGHHVSLERLDAMIVEKYQVRHFSQLNLNIKNFTQMPAASEHSRLLSKVNAYVHSFVRARSMCTLYELGECMRDFHSDKQEFEKLNLGPLQAMPVVYEFFKFPMDEY-IPEITSIDVIERLNGYLDSSNSWMKKIELDDFLEYLVA-VYQVQTPFSLGVRIRSMPLAIQMLKKSKRDASQRRKGLLESLGITFTEDISKALERFRESILQTSKDS-RPELKLHYSSLGPLEAIKEIYSKFEVL----------------------------SVLMEGEGSPMLQHKMKKF--------------------HISFSSFEEKDE------------SETNSQEVHLEEKLDRVVETDKSDNVEDDEDEDEE-----------------------------------------------------------------------------------------------------------------------------------------------------------------------------------GKQE-----------------------------------EEDEEDVGKKIDESEEV-----------EDEKKEENDTQIEGDEASSLK--------------------------------------------------------------------------------------TT-------------------------------------------------------------------------------------------------------------------------------------------------------------------------------------------------------------------------DKEVSKPLKREDICHQLIDSIRREEFGVGIQLTEEASKLMKTQQERQGRSLIRLSKDLYSKDTHFVLELIQNADDNPYAD----ETL-----PALKFIIDNSGVTIQNNELGFEENNVRALCDVGKSTKSKHQLGYIGQKGIGFKSVFRVTDRPEVHSNGFHICFDVKSGPMGYIMPHWIEELPA------D-N-SWKTQILLPWTEAI-----KDQIQTHAARFNDIRPSLLLFLHRLREIVISNKVEGCEMRMTRKDFPTGEIQISHSHGVDRWLVVRKILDASDVSIEAKSGVEVLSTEIALAFPLRDKS-N-MMSCVARLSQLPVFAFLPLQSYGFRFIVQGDFNVPSSRESVDKDSSWNQWLRDRIPSLFLEAWDSFVNLPDFSDMEAFISYLQFIPLEGEVMGFFSPVTSLIRSQLMAKDCMPVVGT-SGKKDEILWKTPSKTVMTQNSLVREIISPHLLLHNLGLYFLHWDVLEAVDHGVLQALGVNSISTEHLLQIGQGVAVHWDVAG----SPGQVVEL---AKWMACIYCSLDLFKENTEIFSTLRKMRIVPLSDGSLVSMEDTTVFLLTD-DQ---RPEQ-IKDPLQALRQDVNIIHPDLTSTPDPEVNSQVAKLLSRMDIKQMTPHDLIHGHVLPILNSDTWKEKS------------PEV----------------------------------LISYLVCAKQVLWDSPE--DMSKLKGVARVVTNQG-VKLPCQDNVHFPVDYGNE-VNLKQIFPMLSWTMLDPAYLPQDASVAEKQSFHSFFSLLGVEDFLCVKNIQIPLDQTSLMNSRWASYKDFWQNLP--ED-FVVQDWSCEEFHSLINMA-------D--V-HFETMCHLYRLLDKYWEKEYKA-FMLTRLVSNTGEVVKQ------------------------AVDTSFALDLKNSPWVPAVWATLT--SE----TDFR--VLSKQNGLLSPCDLYQNIPDVERLLSHTAKYLAVKTEMKSPFTQFLQIKRSVQKEAVKEALISWGQRSEVKPNIPAVFSTSIQHISTVYDFLTRSFPAGEIQNLFHEHPVIFIAARE-----------------------------------------------------------------------------------------------------------------------------------------------------------------------------------------------------------------------------------------------------------------------------------------------------------------------------------------------------------------------------------------------------------------------------------------------------------------------------------------------------------------------------------------------------------------------------------------------------------------------------------------------------------------------------------------------------------------------------------------------------------------------------------------------------------------------------------------------------------------------------------------------------------------------------------------------------------------------------------------------------------
>EOG091F04DL|Crassostrea_gigas|NC01_Armina_californica|TRANSCRIPT
-------------------------------------------------------------------------------------------------------------------------------------------------------------------------------------------------------------------------------------------------------------------------------------------------------------------------------------------------------------------------------------------------------------------------------------------------------------------------------------------------------------------------------------------------------------------------------------------------------------------------------------------------------------------------------------------------------------------------------------------------------------------------------------------------------------------------------------------------------------------------------------------------------------------------------------------------------------E-----------------------------------------------------------------------------------------------------------------------------------------------------------------------------------EKEE-----------------------------------EEESEDVCA--ETTKET-----------GEDDGQEAKVEEGSGDGLAPE--------------------------------------------------------------------------------------TV-------------------------------------------------------------------------------------------------------------------------------------------------------------------------------------------------------------------------KEEESKPLTREEACHRVIDTIRREEFGVGIELTEEASKLMKTQQERQGRSLSRLSKDLYSKDTHFVLELIQNADDNPYSA----DVL-----PALQFVIDGCGVTIQNNELGFEENNIRALCDVGKSTKSKHQLGYIGQKGIGFKSVFRVTERPEVHSNGFRICFDVNSGPMGYIMPHWMEETMA-----KD-E-KWQTQILLPWTDRI-----KDQIVTHAARFNDIQPSLLLFLHRLREITISNKVEGCEIKMSRKDLPTGEIQISHSHGLDRWLVVRKVLDAAQVSIEAKSGVEVLSTEIALAFPLRDKG-N-MLTYGARLGQLPVFAFLPLQSYGFRFIVQGDFNVPSSREAIDKDSSWNQWLRDQIPSLFIEAWDSFLNLPDFSAMDAFISYLQFIPLEGEIMSFFSPVTSVIRSQLMAKDCMPVMGA-SGKKDEILWKAPSKTVMTQSSLVREIISPQLLLHNLGLYYLHWDVLETVGQGVLQALGVDSISTEHLLLIGQGVAGHWDGAG----SPDQVTEL---AKWMACIYCSLDHFKENMDVFNRLREMRIIPLSDGSLVSLEDTTVFLLTE-SK---RAKA-TKDPLQALRQDVNIIHPDLTSTHDAEVNSQVSKLLSRLDIKQMTPHDLIHSHVLPALSSDLWKDKS------------NEV----------------------------------LISYLVCAKEVLCDSTE--DMARLKEVARVVTNHG-VKQPSQDSVHFSTEYGNE-VNLERIFPMLSWTLLQPAYLPQNATELDKRSWHRFFSQLGVEDFLCVSKTEVCLDKTRLLNSPWVANKDLWQDLP--EE-FVIEDFSCEEFYSLITRS-------D--V-QFQTVCQLFELLDKHWDALYKK-FTVAKLVSKSGEVLKD------------------------KIDSSFAVHLKTHAWVPAFWTTTSN-SD----TRP-----VKESGLLAPCQLYCRQSEVEKLLAHTAKYLAVKPNDKSSFTHFLQIKSSVQKEAVKEALVSWGRRAEGKPNTPAVFTTTVKHMLDVYNYLQRVFSAGEIQNLFHEHPVVFIAQRES----------------------------------------------------------------------------------------------------------------------------------------------------------------------------------------------------------------------------------------------------------------------------------------------------------------------------------------------------------------------------------------------------------------------------------------------------------------------------------------------------------------------------------------------------------------------------------------------------------------------------------------------------------------------------------------------------------------------------------------------------------------------------------------------------------------------------------------------------------------------------------------------------------------------------------------------------------------------------------------------------------
>EOG091F04DL|Biomphalaria_glabrata|JG23_Melibe_leonina|TRANSCRIPT
----------------------------------------------------------------------------------------------------------------------------------------------------------------------------------------------------------------------------------------------------------------------------------------------------------------------------------------------------------------------------------------------------------------------------------------------------------------------------------------------------------------------------------------------------------------------------------------------------------------------------------------------------------------------------------------------------------------------------------------------------------------------------------------------------------------------------------------------------------------------------------------------------------------------------------------------------------------------------------------------------------------------------------------------------------------------------------------------------------------------------------------------------------------------------------------------------------------------------------------------------------------------------------------------------------------------------------------------------------------------------------------------------------------------------------------------------------------------------------------------------------------------------------------------------------------------------------------------------QQERQGRSLTRLSRDLYSKDTHFVLELIQNADDNPYSE----DTL-----PALKFIIDGNGVTIQNNERGFEEKNIRALCDVGKSTKSKH---------------------------------------------------------------------------------------------------------------------------------------------------------------------------------------------------------------------------------------------------------------------------------------------------------------------------------------------------------------------------------------------------------------------------------------------------------------------------------------------------------------------------------------------------------------------------------------------------------------------------------------------------------------------------------------------------------------------------------------------------------------------------------------------------------------------------------------------------------------------------------------------------------------------------------------------------------------------------------------------------------------------------------------------------------------------------------------------------------------------------------------------------------------------------------------------------------------------------------------------------------------------------------------------------------------------------------------------------------------------------------------------------------------------------------------------------------------------------------------------------------------------------------------------------------------------------------------------------------------------------------------------------------------------------------------------------------------------------------------------------------------------------------------------------------------------------------------------------------------------------------------------------------------------------------------------------------------------------------------------------------
>EOG091F04DL|Crassostrea_gigas|NC07_Tritonia_diomedea|TRANSCRIPT
--------------------------------------------------------------------------------------------------------------------------------------------------------------------------------------------------------------------------------------------------------------------------------------------------------------------------------------------------------------------------------------------------------------------------------------------------------------------------------------------------------------------------------------------------------GRLNFDEVNASVQECIEILSTAGEHVSLERLEQMIVEKYQVMYFNQLNLNVRHFTQMPAAMEHSRLLSKVNSHVQSFVRARSMCTLYELGECMRDFHKDKLEFEKLNLGPLQALPVVFEFFKFPVDEY-VPELTSIDIIEQLNGYLDSSNNWTKKVELDDFLEYLVT-VYQVQTPFSLGVRIRSMPLAIQMLKKSKRDAGSKRRSLLDSLGVTFTGDIIKALERFRENILQTGNDS-GPDLKLHYSSLGPLEAVKEIYSKFEVL----------------------------SVLMEGEGSPMLQHKMKKF--------------------N-----------------YINRCLQEGNLLLSHLRHIEEKVVESFGFPSFDGLGQGAFLFFLYTNPKIKELLDDCGGAMI-GSVSSAADRVRCFHPTFLDLKECVCQSKHAGVTQVQQLGSIVGEQFGVTEVKMLGHGSIARLCHAAASPGKHQAPQYNCHFEAALCGKSCPFMQSTHSVGRLGNQSREKAMAVLTSCPLLEDMGSWSHWTLVFQQEHGNLKEFVERYGGRQVLTISGGKQEATSDFMALETEPGKLLKISSQSTSDSFARALEQDNPLLAAGELASLIACSKGVESSPLALLANSVTAKLMSLRAQQ---GS------SPYTASSE-RVDPKVLFIVTMVMRLPLRICAAVTNQVLLEPLSQVVGSAKSKVAIMQACR-MPWQKERLETLGILLGIPEWTVSL-------------------------------------------------------------------------------------------------------------------------------------------------------------------------------------------------------------------------QEKESIPLTREDICHQVIDSIRREEFGEGIKLTEEASKLMKTQQERQGRSLIRLSKDLYSKDTHFVLELIQNADDNPYDA----DTL-----PALKFVIDKSGVTIQNNELGFEENNIRALCDVGKSTKSKHQLGYIGQKGIGFKSVFRVTDRPEVHSNGFHICFDVKSGPMGYIMPHWIEELHY------D-K-SWKTQIVLPWTDAI-----KDQIETHAARFHDIRPSLLLFLHRLREITISNKVEGCEIQMKRKDFPTGEIQISHSHGVDRWLVVRKVLDVSDVSIEAKSGVEVLSTEIAFAFPLRDKS-N-MLNYGARLGQLPVFAFLPLQSYGFRFIVQGDFNVPSSRESVDKDSSWNQWLRDRIPSLFLEAWDSFLNLPDFSAMEAFISYLQFIPLEGEVMGFFSPVTSLIRAQLMAKDCMPVVGI-SGKKDEILWKTPSKTVMTQNSLVREIISPHLLLSNLGLYFLHWDVLEAVDHGVLQALGVNSISTEHLLQIGQGVTVHWDAAG----SPDQVVEL---AKWMACIYCSLDHFKENTEIFSTLRKMRVVPLSDCSLMSMEDATVFLLTE-NQ---KPEE-MNNPLQALRQDVNIIHPDLTSTPDPEVNSQVTKLLSRMGIKQMTPHDLIHSHVLPILNSDVWKEKS------------QEV----------------------------------LISYLVCAKQVLWDSAE--DMSKLKGVARVVTNQG-VKLPCQDNVHFPVEFGNE-VNLKQIFPMLSWTMVDSAYLPPHASVTERQSWHSFFSELGVEDFLCVKNIEAPLDQASLMNSPWASYKDLWLNLP--EK-FVVQDFSCEEFHSLITMS-------D--M-SFDTMCQLYKLLDKYWDKAYKK-FMVTQLLSNSGEVIKQ------------------------SIDTSFALHLKKHPWVPAEWATPT--SD----TNLH--SLIKQQGLLSPSQLYYRCPEVENLLTHTAKYLAVKAETKSPLTQFLQIKRSVQKEALKEALISWGQRSEGKPNTPAVFCTSIDHIVNVYGWLTRAFPAGEIQNLFHNHPVIFIATQE-----------------------------------------------------------------------------------------------------------------------------------------------------------------------------------------------------------------------------------------------------------------------------------------------------------------------------------------------------------------------------------------------------------------------------------------------------------------------------------------------------------------------------------------------------------------------------------------------------------------------------------------------------------------------------------------------------------------------------------------------------------------------------------------------------------------------------------------------------------------------------------------------------------------------------------------------------------------------------------------------------------
>EOG091F04DL|Crassostrea_gigas|HW10_Embletonia_pulchra|TRANSCRIPT
--------------------------------------------------------------------------------------------------------------------------------------------------------------------------------------------------------------------------------------------------------------------------------------------------------------------------------------------------------------------------------------------------------------------------------------------------------------------------------------------------------------------------------------------------------------------------------------------------------------------------------------------------------------------------------------------------------------------------------------------------------------------------------------------------------------------------------------------------------------------------------------------------------------------------------------------------------------------------------------------------------------------------------------------------------------------------------------------------------------------------------------------------------------------------------------------------------------------------------------------------------------------------------------------------------------------------------------------------------------------------------------------------------------------------------------------------------------------------------------------------------------------------------------------------------------------EQVCQAVIDSIRRNEFGVGVELNEEASKLMQIQQNRQGRSLERLSRDLYSKDIHFVLELIQNADDNPYAP----ETI-----PALNFIIDESGVTIQNNELGFEEKNIRALCDVGKSTKSKHQLGYIGQKGIGFKSVFRVTNHPEIHSNGFHICFDVKSGPMGYILPHWIQEPWG-----DE-S-SWKTQIMLPWTEEI-----KDQIQTHAARFNDIQPSLLLFLHRLREVTISNKVEGCEMRMSRQDFPTGEIQITHSHGMDWWLVVRKVLDATHISLEAKSYVDVQSTEIALAFPLRDKS-S-RFSFGARLGQLPVYAFLPLQSYGFRFIVQGDFTVPSSRESVDRDSSWNQWLRSQVPGLFLEAWDSFLNLPDMSAVDAFISYLQFIPLEGEVMDFFSPVTKLIRDQLMVKECMPVVGV-SGDKDEILWKTPSKTVMTRSSLVREIISPQLLLHNLGLHYLHWNVLDAVDHGMLQALGVNTISTDHLMQIGQGFSANWDEAG----SQGQVEEL---AKWMACVYCSLDLFKENTQVFSRLGTMRIVPLSDGSLVSLEDTTVF--------------------------------------------------------------------------------------------------------------------------------------------------------------------------------------------------------------------------------------------------------------------------------------------------------------------------------------------------------------------------------------------------------------------------------------------------------------------------------------------------------------------------------------------------------------------------------------------------------------------------------------------------------------------------------------------------------------------------------------------------------------------------------------------------------------------------------------------------------------------------------------------------------------------------------------------------------------------------------------------------------------------------------------------------------------------------------------------------------------------------------------------------------------------------------------------------------------------------------------------------------------------------------------------------------------------------------------------------------------------------------------------------------------------------------------------------------------------------------------------------------------------------------------------
>EOG091F04DL|Crassostrea_gigas|HW05_Caloria_elegans|TRANSCRIPT
-----------------------------------------------------------------------------------------------------------------------------------------------------------------------------------------------------------------------------------------------------------------------------------------------------------------------------------------------------------------------------------------------------------------------------------------------------------------------------------------------------------------------------------------------------------------------------------------------------------------------------------------------------------------------------------------------------------------------------------------------------------------------------------------------------------------------------------------------------------SS--------------------------------IVDKIIH-----------------FINQCLQDGSLHLSHLKRIEEKLVEVFEFPSFDEFGQGAFLYFLLSNSKIKELLDDCGGAML-GSISSSSDKARYYHSTFHDLKEFVCQTKLAGVTQTPQVASVMCEQFNVKEVKTLGQGSVGRLCQAASVPGKHVASQYNCLYEAALCGKACAANQSAQRVGRLGNQSNEKAKAALTSCPLLDDLGEWSQWHLVFQPEHGDLRDFVAKFGGRQLITISGGKREAVSDFMALETAPGKLLKISSQSTPDLFNQTLEAGDPLMAAGHLASIVANSRGIESSPLALLANQVKTKLLSLRAEQ---GA------ITSLSHTE-REDPKIALIVAIMMRLPVRICAAVADQVLLEPLNQVVGAAKSKVAVLHLCSQLPWQRDRLECLGILLGIPEWAESLQAKMTFPAHLVHDV---VVDELFGQTIS-----DEEDEVVEVADEESEDDNDDDDDNADFCEISSEEEQNEEEVNDSPGDNEN------------------ETKEDDTNKLDAEAEGDG--------------------------------NEEDQD-EKDDEEKEEK------------------------------------------------EKEEVTKPLTREDICHRVVDMIRREEFGVGVELSEEAQKLMKTQQERQGRSLNRLSRDLYSKDTHFVLELIQNADDNTYDD----DIL-----PCLNFVIDASGVTIQNNELGFEDRNIRALCDVGKSTKSKHVLGYIGQKGIGFKSVFRVTDRPEIHSNGFHICFDVMSGPMGYIMPHWIDEPPT-----SS-E-SWQTQILLPWTDTI-----KGQIETHAARFNDIQPSLLLFLHRLREITITNKVEGCEMKMSRKDLPTGEVQISHSYGVDRWLVVRKILDATQVSVEAKSGVDVQSTEIALAFPLKNKS-S-TLGQGTRLGQLPVFAFLPLQSYGFRFIVQGDFNVPSSREAVDKDSCWNQWLRDRIPALFLQAWDSFLNLPDMSPMEAFIQFLQFIPLEGEVMGFFSPVTSQIRSQLMAKDCMPVIST-SGNKDDIVWKSPSKTVMTERSLVRDIISPRLLLLNLGLYYLHWDVLESVDHGTLRALGVHTIGTDHLLQIGQGISSHWDCQG----SPGQVVEL---AKWLACVYCSLDSFKDNTEVLGRLTKMRLIPLSDGSLVSMEDMTVFFHTK-A---TMSKP-KYDPLQALRRDVNIIHPDLTSTPDPEVNSQVTKLLSRLDIKEMNPHDLFYSHVLPVLKSDAWKGKS------------KEV----------------------------------LICYLVCAKQVLFDSGE--DLTPLKEVARVITSRGEVKLPSQDDVHFSLDYGNS-VDLVKVFPSISWALLSPAYLPPEPSKTVKESWHKFFFSLGVRDFLCINQIDVPLDHNNLLKSPWAQYKDLWQDLP--DE-FVIEDFTCEEFQMLISDT-------S--M-PFNSVCRLYVLLDAAWDEIYRK-SVLTKVKAMSGEVLKS------------------------NIETSFAIQLKTRPWVPARWVTVT--TD----TKL-----EKACGLQLPSCLYCSNIEVENLLANTAKYLAVKIPSKSPFTSFLQIKSSVQKEAVKEALISWGQRPEGKANVPVMFSTSVDHIVNVYEFLQSKFTPVEIQKLFHAHPVIFI---------------------------------------------------------------------------------------------------------------------------------------------------------------------------------------------------------------------------------------------------------------------------------------------------------------------------------------------------------------------------------------------------------------------------------------------------------------------------------------------------------------------------------------------------------------------------------------------------------------------------------------------------------------------------------------------------------------------------------------------------------------------------------------------------------------------------------------------------------------------------------------------------------------------------------------------------------------------------------------------------------------
>EOG091F04DL|Biomphalaria_glabrata|JG04_Berghia_stephanieae|TRANSCRIPT
-----------------------------------------------------------------------------------------------------------------------------------------------------------------------------------------------------------------------------------------------------------------------------------------------------------------------------------------------------------------------------------------------------------------------------------------------------------------------------------------------------------------------------------------------------------------------------------------------------------------------------------------------------------------------------------------------------------------------------------------------------------------------------------------------------------------------------------------------------------------------------------------------------------------------------------------------------------------------------------------------------------------------------------------------------------------------------------------------------------------------------------------------------------------------------------------------------------------------------------------------------------------------------------------------------------------------------------------------------------------------------------------------------------------------------------------------------------------------------------------------------------------------------------------------------------------------------------------------------------------------DTHFVLELIQNADDNTYLS----SIT-----PSLNFVIDASGVAIQNNELGFEERNIRALCDVGKSTKSKHVLGYIGQKGIGF---------------------------------------------------------------------------------------------------------------------------------------------------------------------------------------------------------------------------------------------------------------------------------------------------------------------------------------------------------------------------------------------------------------------------------------------------------------------------------------------------------------------------------------------------------------------------------------------------------------------------------------------------------------------------------------------------------------------------------------------------------------------------------------------------------------------------------------------------------------------------------------------------------------------------------------------------------------------------------------------------------------------------------------------------------------------------------------------------------------------------------------------------------------------------------------------------------------------------------------------------------------------------------------------------------------------------------------------------------------------------------------------------------------------------------------------------------------------------------------------------------------------------------------------------------------------------------------------------------------------------------------------------------------------------------------------------------------------------------------------------------------------------------------------------------------------------------------------------------------------------------------------------------------------------------------------------------------------------------------------
>EOG091F04DL|Biomphalaria_glabrata|JG21_Limenandra_confusa|TRANSCRIPT
------------------------------------------------------------------------------------------------------------------------------------------------------------------------------------------------------------------------------------------------------------------------------------------------------------------------------------------------------------------------------------------------------------------------------------------------------------------------------------------------------------------------------------------------------------------------------------------------------------------------------------------------------------------------------------------------------------------------------------------------------------------------------------------------------------------------------------------------------------------------------------------------------------------------------------------------------------------------------------------------------------------------------------------------------------------------------------------------------------------------------------------------------------------------------------------------------------------------------------------------------------------------------------------------------------------------------------------------------------------------------------------------------------------------------------------------------------------------------------------------------------------------------------------------------------------------------------------------------------------------------------------------------PSLNFVIDASGVCIQNNELGFEEKNIRALCDVGKSTKSKHVLGYIGQKGIGFKSVFRVTDLPEIHSNGFHICFDVKSGPM-----------------------------------------------------------------------------------------------------------------------------------------------------------------------------------------------------------------------------------------------------------------------------------------------------------------------------------------------------------------------------------------------------------------------------------------------------------------------------------------------------------------------------------------------------------------------------------------------------------------------------------------------------------------------------------------------------------------------------------------------------------------------------------------------------------------------------------------------------------------------------------------------------------------------------------------------------------------------------------------------------------------------------------------------------------------------------------------------------------------------------------------------------------------------------------------------------------------------------------------------------------------------------------------------------------------------------------------------------------------------------------------------------------------------------------------------------------------------------------------------------------------------------------------------------------------------------------------------------------------------------------------------------------------------------------------------------------------------------------------------------------------------------------------------------------------------------------------------------------------------------------------------------------------------------------------------------------------
>EOG091F04DL|Crassostrea_gigas|HW17_Hermissenda_crassicornis|TRANSCRIPT
S----------------------------------------------------------------------------------------------------------------------------------------------------------------------------------------------------------------------------------------------------------------------------------------------------------------------------------------------------------------------------------------------------------------------------------------------------------------------------------------------------------------------------------------------------------------------------------------------------------------------------------------------------------------------------------------------------------------------------------------------------------------------------------------------------------------------------------------------------------------------------------------------------------------------------------------------------SEGADEDDK-----------------------------------------------------------------------------------------------------------------------------------------------------------------------------------SDGD-----------------------------------EKDKAKVETSVDLTG--------------------------------------------------------------------------------------------------------------------------------------------------------------------------------------------------------------------------------EGDDQLGE-ERKAEEDG--------------------------------EEKGKVEEEMCDESKKE------------------------------------------------VKDEIIEPVTREEICHRVVDTIRREEFGEGIELSEEASKLLKTQQDRQGRSLTRLSRDLYSKDTHFVLELIQNADDNTYPN----PSL-----PSLKFVIDASGVTIQNNELGFEERNVRALCDVGKSTKSKHVLGYIGQKGIGFKSVFRVTDRPEIHSNGFHICFDVKSGPMGYIMPHWIGDPPT-----RD-E-SWQTQILLPWTDDI-----KNQIETHAARFNDIQPSLLLFLHRLREITITNKVEGCEMRMSRRDLPTGEVLITHSHGVDRWLVVRKVLDATQVSVEAKSGVDVQSTEIALAFPLKDKT-N-TLSQGTRLGQLPVFAFLPLQSYGFRFIVQGDFNVPSSRESVDKDSCWNQWLRDRIPALFIQAWDSFLALPDITQMDAFIHYLQFIPLEGEVMGFFSPVTSRIRSQLMAKDCMPVIGT-SGNKDDIVWKAPSKTVMAGNSLVREIISPRLLLQNLGLYYLHWDVLESVDHGTLRALGVHTIGTDHLLQIGQGISAHWDCKG----SPDQVIEL---AKWLACVYCSLDSFKENTDIFNRLAKMRLIPLSDGSLVSMEDTTVFFQGK-A---KKSRW-SHDPLQALRQDVNIIHPALTSTSDPEVNSQVTKLLSRMDIKEMTGHDLLHSHVLPVLHSDAWKEKS------------MEV----------------------------------LVGYLVCAKQVLFDCGE--DLSPLKEVARVVTTQG-VKQPSQDNVHFPVIFGNE-IDLVKTFPSLSWTLLSPAYLSPNPTKAEQEAWHKFFFQLGVRNFLCVNKVDVPLDHNSLLSSPWAQYQDLWQSLP--EQ-FVIEDFACEEFQLLIGGS-------D--V-PFDKMCRLYELLDKSWDETYRK-WMITKVKAVSGEVLKD------------------------NIETSFSINLKQRPWVPATWATTT--TD----TKL-----EKDRGLLRPSRLYCANTDVERLLAHTAKYLAVKTPSKSSLTQFLQIKSTVQKEAVKEALISWGQRAEGKTDTPVVFSTSVNHIMAVYEFLQYEFPAGEIQNLFHKHPVIFIAS-------------------------------------------------------------------------------------------------------------------------------------------------------------------------------------------------------------------------------------------------------------------------------------------------------------------------------------------------------------------------------------------------------------------------------------------------------------------------------------------------------------------------------------------------------------------------------------------------------------------------------------------------------------------------------------------------------------------------------------------------------------------------------------------------------------------------------------------------------------------------------------------------------------------------------------------------------------------------------------------------------------
>EOG091F04DL|Crassostrea_gigas|NC05_Hermissenda_crassicornis|TRANSCRIPT
--------------------------------------------------------------------------------------------------------------------------------------------------------------------------------------------------------------------------------------------------------------------------------------------------------------------------------------------------------------------------------------------------------------------------------------------------------------------------------------------------------------------------------------------------------------------------------------------------------------------------------------------------------------------------------------------------------------------------------------------------LAIQMLKKSKRDAGQSRRALLDSFANVFVDDVNKAMSRFRESILQSGPDNNQPALRLHYSNLQPADALKEIYTKFEVL----------------------------S--------------------------------VVEKIVH-----------------YINQCLQDGSLLLSHLKRIEEKVVEVFEFSTFDELGQGAFLYFLLSNTKTKELLDDCGGAML-GS-ASTADKARYYHSTFYDLKEFVCQAKQAGATQVPQVSTAMCEQFSVKDVKTLGHGSITRLCQAASTPGKHDASQYNCHFEAALCGKACPSTQSTQSVGRLGNQSREKALAALTSCPLLDDLEEWSHWRLVFQPEHGDLKDFVAKYGGRRLITLSGAKQEAVSDFMALETAPGKLLKISSQSTPDLFSQALEDDDPLMAAGHLTSIMANSRGVESAPLALMANQVKNRLLSLRALQ---GA------SPSLSFNE-RDDPKVALIAAILMRIPVRICAAVANQVLLDPLSNVVGSAKSKMAVRHACSSMPWQRERLECLGILLGIPEWAQSLQDKMIFPSYLVRDV---VVDELFGQAVS-----DEEEKEEEVVEDEGSIQISDDEDD-DICKISSEDEESTTRVLSEDGTNES------------------SEGDDQLGE-ERKAKEDG--------------------------------EEKGKVEEEMCDESKKE------------------------------------------------VKDEIIEPVTREEICHRVVDTIRREEFGEGIELSEEASKLLKTQQDRQGRSLTRLSRDLYSKDTHFVLELIQNADDNTYPN----PSL-----PSLKFVIDASGVTIQNNELGFEERNVRALCDVGKSTKSKHVLGYIGQKGIGFKSVFRVTDRPEIHSNGFHICFDVKSGPMGYIMPHWIGNPPT-----RD-E-SWQTQILLPWTDDI-----KNQIETHAARFNDIQPSLLLFLHRLREITITNKVEGCEMRMSRRDLPTGEVLITHSHGVDRWLVVRKVLDATQVSVEAKSGVDVQSTEIALAFPLKDKT-N-TLSQGTRLGQLPVFAFLPLQSYGFRFIVQGDFNVPSSRESVDKDSCWNQWLRDRIPALFIQAWDSFLALPDITQMDAFIHYLQFIPLEGEVMGFFSPVTSRIRSQLMAKDCMPVIGT-SGNKDDIVWKAPSKTVMAGNSLVREIISPRLLLQNLGLYYLHWDVLESVDHGTLRALGVHTIGTDHLLQIGQGISAHWDCKG----SPDQVIEL---AKWLACVYCSLDSFKENTDIFNRLAKMRLIPLSDGSLVSMEDTTVFFQGK-G---KKSRW-SHDPLQALRQDVNIIHPALTSTSDPEVNSQVTKLLSRMDIKEMTGHDLLHSHVLPVLHSDAWKEKS------------MEV----------------------------------LVGYLVCAKQVLFDCGE--DLSPLKEVARVVTTQG-VKQPSQDNVHFPVIFGNE-IDLVKTFPSLSWTLLSPAYLSPNPTKAEQEAWHKFFFQLGVRNFLCVNKVDVPLDHNSLLSSPWAQYQDLWQSLP--EQ-FVIEDFACEEFQLLIGGS-------D--V-PFDKMCRLYELLDKSWDETYRK-WMITKVKAVSGEVLKD------------------------NIETSFSINLKQRPWVPATWATTT--TD----TKL-----EKDRGLLRPSRLYCANTDVERLLAHTAKYLAVKTPSKSSLTQFLQIKNTVQKEAVKEALISWGQRAEDKTDTPVVFSTSVNHIMAVYEFLQYEFPAGEIQNLFHKHPVIFIVS-------------------------------------------------------------------------------------------------------------------------------------------------------------------------------------------------------------------------------------------------------------------------------------------------------------------------------------------------------------------------------------------------------------------------------------------------------------------------------------------------------------------------------------------------------------------------------------------------------------------------------------------------------------------------------------------------------------------------------------------------------------------------------------------------------------------------------------------------------------------------------------------------------------------------------------------------------------------------------------------------------------
>EOG091F04DL|Crassostrea_gigas|HW06_Cratena_peregrina|TRANSCRIPT
-------------------------------------------------------------------------------------------------------------------------------------------------------------------------------------------------------------------------------------------------------------------------------------------------------------------------------------------------------------------------------------------------------------------------------------------------------------------------------------------------------------------------------------------------------------NEVNSSIRECAEVLAKAGEHVSMDRLEKMILEKYQVQHFSQLNLQARNFGQLQAAFDHTRLLCKVNSYAHSFVRARSMCTLFELAECMREFHNENLEFDKLGLGPLQAMPVVYELFKFPMDEH-IPEITSADIIEHLNGYLTDSENWRNKVELDDFLEYLKA-MYQVESPFSLGVRIGSIPLAIQMLKKSKRDAGKSRRSLLESFGRLFVEDVEKAISKFRECILKEGQESDSPELRVHYASLSPLDAIKEIYIKFEVL----------------------------AALMQGEGSDYMQTRMKKF-------------TIVDEIMK-----------------YMKKCLLDGSLRLADLRRIEEKIVEFFEFASFDELGQGAFLSLLLSNPKIKEILEDCGGAML-GSMSSAVDKARCYHPTFHDLKEFVCQARYAGVTQTPHVASVVCEQFGVKEVKMLGQGSVARLCQAASAPGKHVASQYNCHYEAALCGKACPANQSAQSVGRLGNQSRDKAMAVLTSCPLLDDLGEWSQWHLVFQPEHGDLRDFVAKYGGRQHVTISGGRQEAVSDFMALETAPGKLLKVSSQSSSDLFSQALEIGDPLLAAGHLASIVANSRGIESSPLALLANHVKDKLLSLRAQQ---GT------IPSSSSMAGREDSKVALIVGILMRLPIKICAGVAEQVLLEPLNKVVGAAKSKMAILQACSQVAWQRDRLEILGIQLGVPEWTESLQAKMAFPAHLETI--------------------------DDEDEEEVIEDGQSQEDDDDICELSSDEDANKDGTSESSGENENGDDNENEEQEDEEVKDELNVKSLKVNESDGEVDKDD--------------------------------EEESEE-KEVDEDQEESG--------------------------------------------------EVSRPLTREELCHNVVKVIRREEFGVGVELNEEAAKLMKTQQERQGRSLNRLSRDLYSKDTHFVLELIQNADDNTYNN----TVL-----PTLSFVIDATGVTIQNNELGFEERNIRALCDVGKSTKSKHVLGYIGQKGIGFKSVFRVTDRPEIHSNGFHICFDVKSGPMGYIMPHWIEAPPL-----SS-DQSWQTQILLPWTDTI-----KGQVETHAARFNDIQPSLLLFLHRLREITITNKVEGCEMRMSRKDLPTGEVQICHTNGIDRWLVVRKVLDCTHVSVEAKSGADVQSTEIALAFPLKSRS-H-TISQSTRLGQLPVFAFLPLQSYGFRFIVQGDFNVPSSRESVDKDSCWNQWLRDRIPRLFLQAWDSFLTLPDITPMEAFIHFLQFIPLEGEVMGFFSPITSQIRSLLMAKDCMPVVGT-SGNKDDIMWKSPSKTVMTERSLVRDIISPQLLLHNLGLYYLHWDVLDAVDHGTLHALGVHMIGTDHLLQIGQGISANWDCQG----SPEQVVEL---AKWLACVYCSMDTFKDNSDVITRLAKMRLIPLSDGSLVSTEDMTVFLLTV-DASKKSKKP-NYDPLQALRQDVNIIHPTLTSTPDPEVNSQVAKLLSRMDIKEMNPHDLLHSHVLPVLKSDAWKQKS------------KEV----------------------------------LVGYLVCAKQVLFDNGE--DLTPLKDIARVVTQQGQVKHPLEDNVHFPVEYDNS-VNLPKVFPSVSWTLLSPAYLPPTPSKAEKQNWHNFFSQLGVCDLLCINKVDVPLDHNKLITSPWAQYKDLWQDLP--DQ-FIIEDFACEEFELLTRED-------C--M-SFEKMCRLYVLMDKVWDVVYKK-YVLTKVKDASGNVLKE------------------------NVETSFSIHLKNRSWVPASWVTTA--TE----TKR-----EREQALLCPASLYCDTMEVQRLLANTVKYLAIK-NNQSSFHRFLQIKSCVQREAVKEALISWGQRSEGKATTPVAFSTSIDHITAVYEFLRKEFPSVEIQALFHDHPVIFIAS-------------------------------------------------------------------------------------------------------------------------------------------------------------------------------------------------------------------------------------------------------------------------------------------------------------------------------------------------------------------------------------------------------------------------------------------------------------------------------------------------------------------------------------------------------------------------------------------------------------------------------------------------------------------------------------------------------------------------------------------------------------------------------------------------------------------------------------------------------------------------------------------------------------------------------------------------------------------------------------------------------------
>EOG091F04DL|Biomphalaria_glabrata|JG12_Dondice_parguerensis|TRANSCRIPT
----------------------------------------------------------------------------------------------------------------------------------------------------------------------------------------------------------------------------------------------------------------------------------------------------------------------------------------------------------------------------------------------------------------------------------------------------------------------------------------------------------------------------------------------------------------------------------------------------------------------------------------------------------------------------------------------------------------------------------------------------------------------------------------------------------------------------------------------------------------------------------------------------------------------------------------------------------------------------------------------------------------------------------------------------------------------------------------------------------------------------------------------------------------------------------------------------------------------------------------------------------------------------------------------------------------------------------------------------------------------------------------------------------------------------------------------------------------------------------------------------------------------------------------------------------------------------------------------------QQERQGRSLKRLSRDLYSKDTHFVLELIQNADDNTYPS----QSL-----PSLNFIIDASGVTIQNNELGFEAKNVRALCDVGKSTKSKHVLGYIGQKGIGFKSVFRV---------------------------------------------------------------------------------------------------------------------------------------------------------------------------------------------------------------------------------------------------------------------------------------------------------------------------------------------------------------------------------------------------------------------------------------------------------------------------------------------------------------------------------------------------------------------------------------------------------------------------------------------------------------------------------------------------------------------------------------------------------------------------------------------------------------------------------------------------------------------------------------------------------------------------------------------------------------------------------------------------------------------------------------------------------------------------------------------------------------------------------------------------------------------------------------------------------------------------------------------------------------------------------------------------------------------------------------------------------------------------------------------------------------------------------------------------------------------------------------------------------------------------------------------------------------------------------------------------------------------------------------------------------------------------------------------------------------------------------------------------------------------------------------------------------------------------------------------------------------------------------------------------------------------------------------------------------------------------------------
>EOG091F04DL|Crassostrea_gigas|HW12_Facelina_rubrovittata|TRANSCRIPT
--------------------------------------------------------------------------------------------------------------------------------------------------------------------------------------------------------------------------------------------------------------------------------------------------------------------------------------------------------------------------------------------------------------------------------------------------------------------------------------------------------------------------------------------------------GFLNVNEVNASIQECAEILTKAREHVSLERLEKMILEKYQVHHFSQLNLQVRNFAQMQAAFDHSRLLCKVNSYAHSFVRARSMCTLFELSECLREFHKDKLEFDQLELGPLQAMPVVYELFKFPMDEH-IPEITSMDIIEHLNGYLNSSDSWKNKVVLDDFLEYLVA-MYQVQSPFSLGVRIGSIPLAIQMLKKSKRDAAQSRRSMLENFGQIFVEDVRKAISKFRESILKDVPDSDHPELRVHYASLQPLDALKEIYTKFEVL----------------------------AALMQGEGSAATQQKMKKF--------------------HSSFSSF----------------------------------------------------------------------------------------------------------------------------------------------------------------------------------------------------------------------------------------------------------------------------------------------------------------------------------------------------------------------------------------------------------------------------------------------------------------------------------------------------------------------------------------------------------------------------------------------------------------------------------------------------------ENVCHGVVDMIRREEFGVGVELNEEAARLMKTQQERQGRSLNRLSRDLYSKDTHFVLELIQNADDNAYDK----NTL-----PSLSFVIDASGVTIQNNELGFEERNVRALCDVGKSTKSKHVLGYIGQKGIGFKSVFRVTDRPEIHSNGFHICFNVQSGPMGYIMPHWIDDLPS-----NS-E-SWKTQILLPWTDSI-----KGQIETHAARFNDIQPSLLLFLHRLREITITNKVEGCEMKMSRKDLPTGEVQISHSHGVDRWLVVRKVLDARTVSVEAKSGVDVQSTEIALAFPLKNRS-S-AFNQGTRLSQLPVFAFLPLQSYGFRFIVQGDFNVPSSRESVDTGSCWNQWLRDRIPALFLQAWDNFLTLPDMSPMEAFIHFLQFIPLEGEVMGFFSPVTPQIRSLLMAKDCMPVIGT-SGNKEDIVWKAPSKTVMTERSLVRDIINPRLLLHNLGLYYLHWDVLESVDHGTLRALGVNTIGTDHLLQIGQGISSNWDCQG----SPAQVVEL---AKWLACVYCSLDTFKDNSDVFNRLAKMRLIPLSDGSLVSMEDMTVFF-TR-S---KKSKQ-NHDPLQALRQDVNIIHPSLTSTPDPEVNSQVTKLLCRMDIKEMNPHDLLHSHVLPVLNSDAWKEKS------------EKV----------------------------------LIGYLVCAKQVLFDNGE--DLSPLNKVARVVTSEGAIRQPSQDDIHFPVDYGNN-VDLIKTFPSISWTLLSPAYLPPNPSKAEQESWHNFFFQLGVRDFLCINKVDVSLDHNSLNNSPWEQYKDLWQDFP--EQ-FVIEDFRCEEFKLMTSDD-------C--M-PFDKMCRLYELLDKLWDDMYKK-FVFTKVKDMSGNVLKD------------------------NIETSFSIHLKNRSWVPARWVSLV--TD----TKY-----EQDQALLCPSNLYFDNTDVQRLLAHTVKYLAVKTPSRSSFNCFLQIKSCVQKETVKEALISWGQRPEGKDNTPVKFSTSVDHIVAVYEFLQREFSAAEIQTLFHEHPLIFI---------------------------------------------------------------------------------------------------------------------------------------------------------------------------------------------------------------------------------------------------------------------------------------------------------------------------------------------------------------------------------------------------------------------------------------------------------------------------------------------------------------------------------------------------------------------------------------------------------------------------------------------------------------------------------------------------------------------------------------------------------------------------------------------------------------------------------------------------------------------------------------------------------------------------------------------------------------------------------------------------------------
>EOG091F04DL|Crassostrea_gigas|JG27_Phidiana_lynceus|TRANSCRIPT
---------------------------------------------------------------------------------------------------------------------------------------------------------------------------------------------------------------------------------------------------------------------------------------------------------------------------------------------------------------------------------------------------------------------------------------------------------------------------------------------------------------------------------------------------------------------------------VSMERVEAMILEKYQVAHFSQLNIQIRSFGQMRAASDHSRLLSKVNNYAQSFVKARSMCTLFELGECLREFHEEKLEFEKLNLGPLQAMPVVFDLFKFPMDEY-IPEITSVDIIGHLNGYLDSADKWKDKVDLDDFLEYLVA-MYQVETPFSLGVRIRSIALAIQMLKKSKRDAAQSRRKMLEDFARMFVEDVQAATVKFRESILKNGPDSNSPDLRIHYANLQPLEAIKEIYTKFEVL----------------------------AALMKGEGSVATQARMNKF--------------------HSSFLSFRKII------------------------------------------------------------------------------------------------------------------------------------------------------------------------------------------------------------------------------------------------------------------------------------------------------------------------------------------------------------------------------------------------------------------------------------------------------------------------------------------------------------------------------------------------------------------------------------------------------------------------------------------------------EDICHRVVDAIRREEFGVGVALSEEAEKLMKTQQERQGRSLNRLSRDLYSKDTHFVLELIQNADDNTYGE----DTL-----PRLNFVINTSGVTIQNNELGFEERNIRALCDVGKSTKSKHVLGYIGQKGIGFKSVFRVTDRPEIHSNGFHICFDVNSGPMGYIMPHWIDQPPT-----SN-E-SWQTQITLPWTDNI-----KGQIATHAARFNDIQPSLLLFLHRLREITITNEVEGCEMKMSRKDLPTGEVQISHSYGVDRWLVVKKVLDATQVSVEAKSGVDVQSTEIALAFPLKSKS-S-TFGQGARLGQLPVFAFLPLQSYGFRFIVQGDFNVPSSREAVDKDSSWNQWLRDRIPTLFLQAWDSFLNLPDTNPLEAFIHFLQFVPLEGEVMGFFSPVSSQIGKQLMAKDCMPVIDP-SGKKDGIIWKSPSKTVMTERSLIRDIISPALLLHNLGLYYLHWDVLDAVDHGTLKALGVNTIGTDHLLHVGQAISSHWDCQT----NPGQLMEL---AKWLASVYCSLDSFRDNTDILNRLTKMRLIPLSDGSLVAMEDITVFLLND-G---KKSKP-KYDPLQALRQDVNIIHPDLTSTPDPEVNSQVMKLLSRLDIKEMNPHDLFHSHVLPVLKSDAWKEKS------------KEV----------------------------------LICYLVCAKQVLFDNGE--DLSPLKEVAQVVTDQGTVKQPAQDNVHFPVVYGNS-LDLVKVFPSVSWTLLSPAYLPPEPSKAVKESWHSFFFSLGVRDFLCINRVDVPLDHNTLLKSPWADYKDLWHNLP--EE-FIIEDFACEEFQLLTSGP-------S--L-PFNSMCQLYMQLDKTWDEIYRK-SVLTKMKDASGEVLKN------------------------NVETSFAIQLKNRPWVPASWVTMT--TD----TKL-----EKSSGLLLPSSLYCSNMETERLLAHTAKYLSVKTASKSPFTTFLKIKNSVQKEAVKEALISWGQRSEGKANTPVTFSTTLEHVVNVYEFLQDNFPAGEIQKLFHDHPIIFIAPRDEAVSMRGA---------------------------------------------------------------------------------------------------------------------------------------------------------------------------------------------------------------------------------------------------------------------------------------------------------------------------------------------------------------------------------------------------------------------------------------------------------------------------------------------------------------------------------------------------------------------------------------------------------------------------------------------------------------------------------------------------------------------------------------------------------------------------------------------------------------------------------------------------------------------------------------------------------------------------------------------------------------------------------------------------
>EOG091F04DL|Crassostrea_gigas|HW18_Janolus_cristatus|TRANSCRIPT
--------------------------------------------------------------------------------------------------------------------------------------------------------------------------------------------------------------------------------------------------------------------------------------------------------------------------------------------------------------------------------------------------------------------------------------------------------------------------------------------------------------------------------------------------------SRLYDQEVDSSIQECIEILAKAGNHVSLELLEKTIIEKYQVRQFSHLGLNCRQFDKMPAVFNHSRVLGKVISYAHSFVRARSMCTLYELGECMKEFHKDKQGFDQLLLGPLHAMPFSYQLFKFPSDEY-VPEITCIDIIEHLNCYLDKYQLWTKQVEFDGFLEYLIA-VYQVESPFSLGVRIRSMPLALQMLKKSKRDAGSSRREMLTNLNSILTKDISMAISNFRDQILKFEKDS-VPELKLHYTKLAPAEALAEIYCKFEML----------------------------SSLMEGEGSLAMNNKMKKF--------------------HHSFASFKKCILVEKIIQYISMCLQDGSLLLSHLDRIEKKVVEFFKADSFDELTARGFLSFLLSKPKIKELLDDCGGAML-GS-ASAAGADRCFHPTFSDLKELVCQAKLAGVTQVPQFASIVQEQFGVKEVKTLGHGSIARLHTAATAPGNHSSPDYNCHFEAALCGRSFVSTHSTQGVGCLGNQSREKATAVLTSCPLLEDMGRWSQWDLVFQPQHGNLKDFVARYGGRKIISIAGGKQEVMADFSALETEPGKLLKISSQSTADVFNEALSEGNPVLAAGHLASLIAESKGVESAPLALLANHMKDKLLSLRAQQ---GV---------------------------------------------------------------------------------------------------------------------------------------------------------------------------------------------------------------------------------------------------------------------------------------------------------------------------ITTEDVCRQIVDNIRREEFGVGIELNEEAAKLMKTQQERQGRSLQRLSKDLYSKDTHFVLELIQNADDNPYSD----GTL-----PSLNFVIDPSGVTIQNNELGFEENNIRALCDVGKSTKSKHQAGYIGQKGIGFKSVFRVTDRPEIHSNGFHICFDVKSGPMGYIMPHWVGQKPS-----DQ-N-DWKTQIMLSWTDEI-----KDQIQTHAARFNDIQPSLLLFLHRLRKISIFNKVEGCEMVMKREDFPTGEVQISHSDRVDRWLVVRKVLDAANVSMEAKSGVDVQSTEIALAFPLREKA-DSMLHHQTRPEQLPVFAFLPLQSYGFRFIVQGDFNVPSSRECVDKDSPWNQWLRDKIPSLFIDAWDNFVNLPGMSAMEAFISYFQFIPLEGEVMGFFSPITSHIRTQLVAKDCMPVVGP-SGKKEDIMWKAPSKTVMTHNNLVREIISPQLLLRNLGLYYLHWQVLESLEHGMLQALGVNTISTDHLLQIGQGVSAHWDDTG----NTNQVTEL---AKWMACVYCSLDLFKENTQVFDRLKTMRIIPLSDGRLVSLEDTTVFMLTH-DKALK---GSSSDRLQPLRRDVNIIHPALTSTPDPEVNSQVTKLLSHAEIKEMSPTELIYSHVLPVLSSDAWKEKS------------REV----------------------------------LISYLVCAKHVLFDGQE--DLSKLREVARVVTSQG-VKLPTEDNVHFHRGYGCP-ADLEQLFPKLVWTVVDPSYLPSKPTKADLQSWRSFFTQLGVREFLCVNKIQVPLDRANLMQSPWAVYKDLWQDFP--YESFVVEDFCCEEFHTLVTNT-------DGAA-TFETMCRLYQLLEKFW-NTYKT-FTGARLLTQDGSVLKE------------------------NIDSSFGLHLKNKQWVPATWANFV--SE----TEL-----FQDRGLLTPCQLYYRHHQVEKLLAHTAKYLAVDGASANAFTNFLQVRNSVQKNDVKEALISWGQRSEKKPNTPANFTTKYDHIIAVYEYLQNMFTPGEIQNLFHTHPIIFIAS-------------------------------------------------------------------------------------------------------------------------------------------------------------------------------------------------------------------------------------------------------------------------------------------------------------------------------------------------------------------------------------------------------------------------------------------------------------------------------------------------------------------------------------------------------------------------------------------------------------------------------------------------------------------------------------------------------------------------------------------------------------------------------------------------------------------------------------------------------------------------------------------------------------------------------------------------------------------------------------------------------------
>EOG091F04DL|Crassostrea_gigas|JG16_Flabellina_iodinea|TRANSCRIPT
---------------------------------------------------------------------------------------------------------------------------------------------------------------------------------------------------------------------------------------------------------------------------------------------------------------------------------------------------------------------------------------------------------------------------------------------------------------------------------------------------------------------------------------------------------------------------------------------------------------------------------------------------------------------------------------------------------------------------------------------------------------------------------------------------------------------------------------------------------------------------------------------------------------------------------------------------------------------------------------------------------------------------------------------------------------------------------------------------------------------------------------------------------------------------------------------------------------------------------------------------------------------------------------------------------------------------------------------------------------------------------------------------------------------------------------------------------------------------------------------------------------------------------------------------------------------------------------------------------------------------------------------------------------------------------------------------------------------------------------------------------------------------------DQIETHAARFNDIQPSLLLFLHRLREITIMNKVEGCEMKMSRRDLPTGEIQISHSHGLDRWLVVRKVLDATEVSVEVTSGVDVHSTEIALAFPLKDKS-K-TFKHGTRLGQLPVFAFLPLQSYGFRFIVQGDFNVPSSRESVDKDSCWNQWLRDRIPPLFIQAWDSFLNLPDMTPMDAFTSYLQFIPLEGEVMGFFSPITSAIRSQLMAKDCMPVVGV-TGKKEDILWKAPSKTVMTRSPLVRDIIGPRLLLHNLGLYYLHWEVFESVDHGTLQALGVNTISTDHLLQIGQGMLASWKGQG----SRDQVVEL---AKWMACVYCSLDHFKGNRDVFNKLAKMRIIPLGDGSLVSMEDTTIFLLTS-N----------------------------------------------------------------------------------------------------------------------------------------------------------------------------------------------------------------------------------------------------------------------------------------------------------------------------------------------------------------------------------------------------------------------------------------------------------------------------------------DHRL------------------------------------------------------------------------------------------------------------------------------------------------------------------------------------------------------------------------------------------------------------------------------------------------------------------------------------------------------------------------------------------------------------------------------------------------------------------------------------------------------------------------------------------------------------------------------------------------------------------------------------------------------------------------------------------------------------------------------------------------------------------------------------------------------------------------------------------------------------------------------------------------------------------------------------------------------------------------------------------------------------------------------------------
>EOG091F04DL|Crassostrea_gigas|JG26_Phestilla_sp|TRANSCRIPT
------------------------------------------------------------------------------------------------------------------------------------------------------------------------------------------------------------------------------------------------------------------------------------------------------------------------------------------------------------------------------------------------------------------------------------------------------------------------------------------------------------------------------------------------------------------------------------------------------------------------RLQSKVNVYVHAFVRARSLCTLYELSQCLREFHKDKEEFEKLDLGPLQEMPVVYDLFKFPFDEY-VPEITSADVIEQLDKFLTYTNKWTQKIDYDEFLEFL---------------------------------------------------------------------------------------------------------------------------------------------------------------------------------------------------------------------------------------------------------------------------------------------------------------------------------------------------------------------------------------------------------------------------------------------------------------------------------------------------------------------------------------------------------------------------------------------------------------------------------------------------------DDDE-NMAEDISQKQLDEKPEPDECFDEIE------------------EEERIDHEN-TSEDEEGE--------------------------------SEKMERKEVEATSM----------------------DEMGNV-----------VGDDKDTSEMVPDPQEVDKPLTREEVCHGVINSIRREEFGEGIELTEEAAKLMKTHQERQGRSLKRLSQDLYSKDTHFVLELIQNADDNKYPK----DVV-----PALNFIIDTTGVTIQNNEKGFEDNNIRALCDVGKSTKSEHK-GYIGQKGIGFKSVFRVTDKPEVHSNGFHVCFDVNSGPMGYIMPHWIDQEI-------D-T-SWTTQIILPWKEEI-----KGQIETHASRFHDIQASLLLFLHRLREITIFNKVEDCEMRMQREDYPGGVIQITHSNGVDRWLVVKKALDTTSVNLETRSGVVIRSTEIALGFPIKDKL-M-TLKQGTKLVQLPVFAFLPLQSYGFRFIVQGDFIVPSSRESVDKDSCWNQWLRDNIPSLFLKALDSFLNLEGLSPMDAFISYLQFIPLEGEVIGFFSPVTAHIRSLLMAKECIPVVAS-GVDPDNIEWKSPSKTVMTRSSLVREIISPELLLNSLGLYYLHWDILDVVDTAVLQALGVSTITAEHLLQIGQGMSANWDLER----SSDQVLKL---SKWMACVYCSLDHFKENTEVFTMLKKMRIIPLSDGSLVSIEDTTVFFLTD-EITAKKN----KDPLQPLRQDVNLIHPLLTATPDAEVNSQVIKLLNNLEIKQMTPHDLIFSHVLPVLESDTWKEKS------------KAV----------------------------------LVSYIVCAKLVLMDSEK--DMKRLKSVVRVVTSDG-VKSPTSDNVHFPVDYGND-LDLTKIFPMVKWTTISPSYLPNNPSKSDKDSWHSFFSHLGVQDFLCVKAQPVQLDHTTLDTSPWAAYKDLWQNYP--DQ-FVIHDFSCEEFHTLITTP-------D--I-QFETMCRLYELLDKYWEATYKK-CVTTKVVSVCDDKVLADMVPTTFALELKNQAWVPSTWVTISIK-------------------------------------------------------------------------------------------------------------------------------------------------------------------------------------------------------------------------------------------------------------------------------------------------------------------------------------------------------------------------------PLSDCIKSEVITQGFKPCAKGQRYLHNIVGVLQQFLYYAFPHVYDEFKTYN-ASRLKDLIFTEVHKLEVKYELTNVPDVFEIRTENCVITGNHFYFLSKHIDNQSEINKEVARFFGCNDDDCVREIRSFLSQAVPILEGRSH--------------------------------------------------------------------------------------------------------------------------------------------------------------------------------------------------------------------------------------------------------------------------------------------------------------------------------------------------------------------------------------------------------------------------------------------------------------------------------------------------------------------------------------------------------------------------------------------------------------------------------------
>EOG091F04DL|Crassostrea_gigas|HW07_Cuthona_caerulea|TRANSCRIPT
-------------------------------------------------------------------------------------------------------------------------------------------------------------------------------------------------------------------------------------------------------------------------------------------------------------------------------------------------------------------------------------------------------------------------------------------------------------------------------------------------------------------------------------------------------------------------------------------------------------------------------------------------------------------------------------------------------------------------------------------------------------------------------------------------------------------------------------------------------------------------------------------------------------------------------------------------------------E-----------------------------------------------------------------------------------------------------------------------------------------------------------------------------------SETE-----------------------------------TTTSDEEQA--SDHEKS-----------NLDITNEKEINDTVGDNKVVT--------------------------------------------------------------------------------------AP-------------------------------------------------------------------------------------------------------------------------------------------------------------------------------------------------------------------------EEDEEKPLTKEDLCHRVIDTIRREEFGEGIELNEEAAKLMKTQQERQGRSLKRLSQDLYSKDTHFVLELIQNADDNKYPK----ELT-----PTINFIIDTTGVTIQNNEKGFEENNIRALCDVGKSTKSEHK-GYIGQKGIGFKSVFRVTDRPEVHSNGFHICFDVNSGPMGYIMPHWMTDET-------DAI-NWKTQIVLPWKEEI-----KDQIQTHAARFNDIQASLLLFLHRLREITIFNKVEDCEMKMQRQDFPGGVVQISHSHGVDRWLVVKQVLDTSSVNLEERAGVVIHSTEIALGFPVKDKF-T-ALKLGTKLSQLPVFAFLPLQSYGFRFIIQGDFNVPSSRECVDKDSCWNQWLRNSIPALFLQALDSFLNLEGLSPMEAFISYIQFIPLEGEVIGFFSPVTSRIRSLLMAKECIPVVAP-GTTKDNVEWKSPSKTVMTNSSLVREIISPELLRDNLGLYYLHWDVLDAVDKVVLQALGVSTITPEHLLQIGQGISANWDLQR----SSEQVVKL---AKWMACVYCSLDHFKENADVFNMLKKMRIIPLSDGSLVSREDTTVFFLTG-NK----SKA-AKDPLQPLRQDVNLIHPLLTSTDDAEVNSQVIKLLNNLEIKQMTPDDLIYSHVLPVLESDAWKEKS------------DTV----------------------------------LISFLVCAKLVMMNSEQ--DMKRLKSVARVVTSDG-IKSPSLDNVHFPVQYGTD-IDLQKHFSMVKWTMVSPFYLPNNPTKLEKDSWLSFFSQLGVQEFLCMSTQSIQLNHTTLLNSPWAPYKDLWQNLP--DQ-FVIQDSSCEEFHTLITRT-------D--I-PFEEMIHLYELLDKYWENIYKK-HVVTQVLTATEDKVLMNVVDTSFAMDLKNQPWVPSTWTTHD-------------------------SD----T-----KVVRDRGLMRGSQLYCKMPQVEKLLAHMAKYLSVTTSIHSSFTKFLQIKSQVEKEAVREALISWGRRPEGKTGMPAKFSTSVDHMIEVYNFLQQKFPSGDVQNLFHDEPIIFIAL-----------------------------------------------------------------------------------------------------------------------------------------------------------------------------------------------------------------------------------------------------------------------------------------------------------------------------------------------------------------------------------------------------------------------------------------------------------------------------------------------------------------------------------------------------------------------------------------------------------------------------------------------------------------------------------------------------------------------------------------------------------------------AKDGK-----------------------------------RH-----VNQSRTLRFNIPVWQDQPDSLVYTDLTPDLSKVTLPTQLL-----TDNSQLLEIGRWGERLVFDYLKQQKAMNTTIEDVIWANDEEEKGLPYDFEMIFKT-EEN--D--KFYSVFVEAKTTRTDDRALFEISSSQIEFALSVKQHYQIIRVYGAGK-DSLRLVRIDNIADRIKTKNIKLMMVI
>EOG091F04DL|Crassostrea_gigas|JG30_Tritonia_festiva|TRANSCRIPT
----------------------------------------------------------------------------------------------------------------------------------------------------------------------------------------------------------------------------------------------------------------------------------------------------------------------------------------------------------------------------------------------------------------------------------------------------------------------------------------------------------------------------------------------------------------------------------------------------------------------------------------------------------------------------------------------------------------------------------------------------------------------------------------------------------------------------------------------------------------------------------------------------------------------------------------------------------------------------------------------------------------------------------------------------------------------------------------------------------------------------------------------------------------------------------------------------------------------------------------------------------------------------------------------------------------------------------------------------------------------------------------------------------------------------------------------------------------------------------------------------------------------------------------------------------------------------------------------------QQERQGRSLTRLSKDLYSKDTHFVLELIQNADD----------------------------------------------------------------------------------------------------------------------------------------------------------------------------------------------------------------------------------------------------------------------YGFRFIVQGDFNVPSSRESVDKDSSWNQWLRDRIPSLFLEAWDSFLNLPDFSAMEPFISYL------------------------------------------------------------------------------------------------------------------------------------------------------------------------------------------------------------------------------------------------------------------------------------------------------------------------------------------------------------------------------------------------------------------------------------------------------------------------------------------------------------------------------------------------------------------------------------------------------------------------------------------------------------------------------------------------------------------------------------------------------------------------------------------------------------------------------------------------------------------------------------------------------------------------------------------------------------------------------------------------------------------------------------------------------------------------------------------------------------------------------------------------------------------------------------------------------------------------------------------------------------------------------------------------------------------------------------------------------------------------------------------------------------------------------------------------------------------------------------------------------------------------------------------------------------------------------QF-----KDNSQMLEIGRWGEWLVYDYLKRQKESNSSIEDIIWANSEEEKGLPYDFEMIFKT-DDE--SS-GFYSMFIEVKTTRTDDKALFEISSNQVMFAVDKKERYQIFRVYGAG----------------------------
>EOG091F04DL|Crassostrea_gigas|NC04_Fiona_pinnata|TRANSCRIPT
-------------------------------------------------------------------------------------------------------------------------------------------------------------------------------------------------------------------------------------------------------------------------------------------------------------------------------------------------------------------------------------------------------------------------------------------------------------------------------------------------------------------------------------------------------------NEVNVSIQECIDILSKAGKHVSLEALENMVLDKYEVGQFRQLNLQVRTFAQMPAANDLSRLLSKVNGYVHSFVRARSLCTLYELSQCMREFHKDKEEFEKLELGPLQAMPVVYEVFKFPVDEY-IPEITAIDIIEQLNSYLDYSGNWTRKVEYDDFLEFLVA-AYQVQSPYSLGIRISSIALAIQMLKKSKRDAAASRKTLFENLSITLTDDIRKGINRFRESLLQGSEET-KWELKLHYANLQPTEAMKEIYTKYEVL----------------------------AALMEEGGSTSFQTKMXKC-------------VDVEKVVH-----------------YMSLCMQDGSLSLSHLKRIEEKVVESFDFESFDEFGYGAFLFFLISNAKIKELLDDCGGAMV-GSSSSAVEKSRFYHPTFSDLKELICQSKQAGAALPPQMNSIACEQFGVKDVKSLGYGSIPRLSQAASTPGKWTASQYNCYYEAALCGKTCPSTHITQQCGRLGSQSREKAMAVLTSCPLLEDMEAWSQWRLVFQPEHGNLKDFVARYGGRQSLTISGGKQEVVSDFLALETDPGKLVKISALSTPSTFNEVLTMNDPVQAAGHLASIIVNSQGVESSPLALLANHVKTKLLALRAQQ---GV------MPSINSNK-EEDPKVLFIATMLVHLPVRLCAAVANQVLLEPLSQVVGSAKSKLLLLEVCQRSANHKMRLECLGILLGVPEWTESLTAKMTFPSHLVTNM---VVDELFGALGAEGNSIDADQDEEQDDDKSEESSNEEDEED-RIDRILSDDERVSKETPVEEEDESS------------------DSSSDNFED-AVETESSE--------------------------------EEESEKEETGADKLKAS------------------------------------------------NEKDL---DGTEELCRNVIDAIRREEFGEGIELNEEASKLMKTQQERQGRSLKRLSQDLYSKDTHFVLELIQNADDNKYSK----DIT-----PTLKFIIDTSGVVIQNNEKGFEENNIRALCDVGKSTKSEHK-GYIGQKGIGFKSVFRVTDKPEVHSNGFHICFDVKSGPMGYIMPHWISDQPD------A-K-SWKTQIMLPWTEEI-----KGQIQTHAARFNDIQPSLLLFLHRLREITIFNKVEDCEMKMRRQDFPGGEVQISHSHGVDRWLVVRKVLDTTSVSLEERAGVVIRSTEIALGFPLRDKC-T-TLKLGARLSQLPVFAFLPLQSYGFRFIVQGDFIVPSSRECVDKDSCWNQWLRDSISALFLEALDSFLSLDGFSPMEAFISYLQFIPLEGEVMGFFSPVTSHIRSLLMAKECIPVVGV-DADKGTIVWKSPAKTV----------------------YYLHWDVLDVVEQGVLQALGVSTITAEHLLQIGQGVSSNWDPHG----SPGQVTEL---AKWMACVYCSLNHLKENTDVFNSLKKMRIIPLK------------------------------DPLQALRQDVNLIHPGLTSTPDSEVNSQVIKLLSNMEIKQMTPHDLIYSHVFPVLESEAWKEKS------------QAV----------------------------------LISYLVCAKLVLMDSDK--DMKRLKAVARVVTNQG-VKTPSADNVHFPVQYGTE-VDLQSIFPMVKWTMVDVNYLSANPTKAEXXX-HSFFSLLGVQDFLCISPQRVHLDHNSLVNSPWAP---------------------------------------------------------------------------------------------------------------------------------------------------------------------------------------------------------------------------------------------------------------------------------------------------------------------------------------------------------------------------------------------------------------------------------------------------------------------------------------------------------------------------------------------------------------------------------------------------------------------------------------------------------------------------------------------------------------------------------------------------------------------------------------------------------------------------------------------------------------------------------------------------------------------------------------------------------------------------------------------------------------------------------------------------------------------------------------------------------------------------------------------------------------------------------------------------------------------------------------------------------------------------------
>EOG091F04DL|Crassostrea_gigas|HW04_Calmella_cavolinii|TRANSCRIPT
---------------------------------------------------------------------------------------------------------------------------------------------------------------------------------------------------------------------------------------------------------------------------------------------------------------------------------------------------------------------------------------------------------------------------------------------------------------------------------------------------------------------------------------------------------------------------------------------------------------------------------------------------------------------------------------------------------------------------------------------------------------------------------------------------------------------------------------------------------------------------------------------------------------------------------------------------------------------------------------------------------------------------------------------------------------------------------------------------------------------------------------------------------------------------------------------------------------------------------------------------------------------------------------------------------------------------------------------------------------------------------------------------------------------------------------------------------------------------------------------------------------------------------------------------------------------------------QEFGVGIELGETEQKLMKKQQERQGRSLQRLSKDLYSKDTHFVLELIQNADDNSYPR----NVV-----PAVKFLIDDSCVRVMNNESGFEAKNIQALCDVGKSTKTKHTLGYIGQKGIGYKSVFRVTGRPEVHSNGFHICFDVDSGPMGYILPHWIDAPATTESSTDS-Q-SWQTLISLPWTEEI-----KEQLHTHAARFNDIKPSLLLFLHRLREITIDNRVD----------------------------------------------------------------------------------------------------------------------------------------------------------------------------------------------------------------------------------------------------------------------------------------------------------------------------------------------------------------------------------------------------------------------------------------------------------------------------------------------------------------------------------------------------------------------------------------------TPWAAYKDLWPDSP--DG-YAVTDFECKEFYQLVSTAMTPSYPQN--R-AIREMAFLFEKLDAHWSNQYSK-YTLTQLRSGSGHILKE------------------------VIETSFALHLKSLPWIPAEWGSVT--VD----EDCKKAEVSPKQDMCRGSDIFVDCPVVRRRLAHTVKYLRPAPQSNSGFINFLGIKNNVNPTEATQAFISWCERHPDKPNTPATFCTTRNHMFELYSMIEDELGGKAAQDVFHNHPAIFVPRSGEDGQN-----------------------------------------------------------------------------------------------------------------------------------------------------------------------------------------------------------------------------------------------------------------------------------------------------------------------------------------------------------------------------------------------------------------------------------------------------------------QEEGLKSWPPRSALNVNESQQR--PKKDCEKAEAPACMWPPPRPPNSSRS-ARTLPSNIRV-------------------------------------ERELSQDEEHQQRSHEGSEADGRQRGGQDTSSEGE----------------------------------GDCQR------------------------------DKGGHERGDGSTSRQTSGFASQSSLEEPGSGEKQGPSASKRKASESLRDGEPAMTKRFNSQTDEVLDKEREGLSKDKANWEIGSGSHGQGHKGRGHDPSCPQHSGSSSNMDLTSSSSNTSQDSPTRH-----SKDRRSMHFTIPMWSELNQDLEYTDLSKDISSKL-PSLDLQDVEHEQNDHILKIGRWGEMLVLDYLMRLKDLDSSIEAVLWANAEGEKGLPWDFEIVYIGMEGP--D--NSHTVYIEVKTTVTQDREIFEVSPRQLELALKEGQNFQVYRVFGAGK-PEPRLLRVENVAERMRTKQLKLFML-
>EOG091F04DL|Crassostrea_gigas|CGI_10019612
MVYTHLSDLIKGVRDEANVSRVSGIYSLKMAENKYTKRRSELKKNLYKLLKEREPDGIPKAHLWNTYSSKVEKISAEFYNVKKMHKFLEVFDDMIKEVMDRGRPTIQLKDGYKPEGEKPSEVQIDRVSSSESEEVSTQGKEKVLRKPVKPVGSNKERESSGERANTQKESSREEVVYQRSTASPSTPVIPVLHQPFVPFPSSPLIRPLMGIPTGFPIPTGPRSLTGLPLCAPPLMMPQQLRQGAVARPVQDSLESSITDAVSEFLSKARKESTVATTGKFPDNPCVVSSGSSSESESSESESDSEVEETKPSKIVDEHKMKVEETRRKVKKNVVALLVLHPKGIKKSEIWQCYQNKFFRLPNKNQVGLTKLSNVLDLFDDVMEEYQDEHGIHYMRLKKKAQKKVSDSSDRSTPVIDLTKDEPSTSRRNLVNLTQDQSPSGFIPLSSSKSTHPGDLQMTPADGQPMIQKTPAFLLPTSQSIGFFQPTPQSQAGFIQPTSQSQDSLLRVGQLVIRPVSLRKFEPKETQLPRIWSKDKYGRFSQDQIQMVAKECIEALAEADEHVSVERVENLMLQRFGKRNIAELGHW-RNAQQIPCLFEHNRMICKVNAYVQAYMNTHSICTLHELKLCMAEFAPDKDSFEALQIGPLQRLPIIYNHFKFPHDMADIPEITTSDIFENLRNYLNKYQKWSTKLELEHFMEYLVE-TYHVENAYVLGIRIRSLPLAMQVLKKSQRDAGGTRRKVTEDTKEALKQEIEQAFHRFRAALLSKRGDG-QGQIRDHYLQLSPTKVLTEIFDKYRLL----------------------------CNSVEIPANKQERRNLNKFVEAVNNFLQVVTNSVVKLLKT-----------------YLDRCQNHGALTLKSLDHIEERITEHFVFESFMTMGFGRFIEFLLKEAK--QELDDCGGTSL-GS-GGHSEVAGGFLPTLTHILEFVHQCRQCNFSQEEHIQQAICHQFSVNEVKQLGHGTTSRLIGLAERPGKHVSNHHSVVYEAAVLPPEGF--EVKGQIGILGHQTKEAALACLENCPLLENIAEWSQWTLVFEPQLGKLRDFIQKYGECQTWPLEGGNKIMKTDFIALESSPGQFLRLISSSSPEKFNAALQRRSPREVGGHLMSLVVGSKGVENTPRALLASHIKEELFKLHGEA---SVDRTPGAP---ASFQ-HGEAVVKFVLDCLLVLPVKSCSVLANQMFLDPLGQVVGQSKSKTLLLQSCT-TESQLSQLQKLGCMLGVAEWTNSIQARCRPSHASLEEVDPEIADEFFRDDPE-----PIDDSEDEEDSAS----------------------------------------------------------TSYLSDVEVETEVKG--------------------------------QVEEEE-LIVLDERTEI-EMEEGDVTGDKQKKEVTIDLTVKS-----------EDNVIDLLSPEPKPEAVSMETDAEKTCRGIVEQIRREEFGIGVELNEDGQRLMRVQQERLGRSLDRLSKDLYSKDTHFVLELIQNADDNSYPDSLGEGEC-----PSVQFIMQPEGVVVLNNETGFADKNIRALCDVGRSTKGKHKAGYIGQKGIGFKSVFRVTDEPEIHSNGFHIKFDVHSGPTGYILPQWVEEDKW-----KDG-EGWTTKIVLPLKESI-----RSQTTTLAARFNDIHPSLLLFLNRLRKITIDNRVENFVQNIHRKDYGENVVEITHDDKMDRWLVVKKSLDASKISLQAKSGVEVESTEIALAFPLRPPGQK--KDSKFVPPKQPVFAFLPLRSYGFRFIVQGDFDVPSSREDVDRDSSWNQWLRNEIHILFLEALEIFKSHADFSNMEAVTSFLQFVPVEDEIIDFFRPVANQILQKLRAKPCVPTQP--NSKGQ-CAWKIPSQMVRVKDLLVLEVVTPDLLKDTLNLFYLHRDVAATLNSSLTHSLGIESLNTEHLLLIGKSLSLQWAATD----GRDKDNDILMTAKWLACVYRSLNEFTDNQPVYDKLKALKIIPLATYQRQCTADSTIFFPLS-E---N-TELSYNDPMSVLQQDLNTIHPLLVSSADSEVNSQVQKLLLKIGVCQLSPREVISHHILPILKSNKVKEKS------------ENI----------------------------------LISYVVYIKEQTERDPSLINMEELGMSAMLKTNKG-LQNPSKVPIHFTPEYKNS-INLQAVLPGYDWVLLDPVYLRNKKNPVEIQRWRLFFSKIGLTDFISLKQVNVEISNENIGTTPWAPLKELLGTIP--KG-SYIKDWSSSELVDLIQNNSQPTSY-------PQQMRTLCVLLAEEWDRNFKG-YISTHMCTESGGLLK-------------------------DVDSSFSLLLRTASWVPGSQTCVT--VE----NEEI--HVMEKVVMMQPSCLYAPLRDIVDMLSYFVIY--IGVQIPSSFGQFLRIKFSVDLQDLKKFLIEWGKR--DSELTPKLFVTTRQHICRVYLWLRDNLRPRETQELFLDHPVIFVPSEKALPVRFASGSMNRSLGDLQAGRMLNKKEVWWSDPTGLIMKHSDIIQDLHSDLSKKAILFDTYGQMPDLQMLFQIAVRIDMEPSLTEYGELLVLMGQVLSLTDKVVLSDVIQLYVTIGGKLRPEESHVPDLQTRINALEIQIKTLKSKFEGQKILATTNNEWVGIDDHPMIADNRELEKMFEKKDQVNFVVLEDRTPQPRNLEQKLMPFYEFCSVKKLSNCTDVLEITQMFLPCPELQLYMHRAVPILQRYLYKYNPNIYQEQQRRKISQKLEAMQFFKVKSLEVKYSLDHTPDVFVLRKEKCLQKGNVFYFHTDHTESYSEINKEIAKMFSVSDERCSRDIRFFLNDLITALTKEPH-TLEDVLERNDCDLLPEDEKSVWFVKPPVFQVQRSLEPETEEEEDVG-----------PDDPEPVGQ----------------------RQVSQTEEGEPCLKSWPPMSNTQGT-AQNR--VRREREEKPTESKVWPPPQAPDYMKR-VKELPSQFKVTDDVKPSTGVENTSRGGK-SSGEGTVGGEVTKGEGYDRQESSEGSQNAMVSRQDSDGKGTKRKISENDTESK----------------------------------GENKRPVLDGEEASGSSHQGTASHGGSSHSTADAASEGDRVKGDARSPKEWTGNDKRPNIQEQGGDVKNGDKDRDSENPRSTG------------------------------KRRHPTDSSQGS-----------------------------------PR-----MPESKRLLMDNPAWTEMASDYIYEELGQGSNLKA-PPEILQDLD-QDETSLQEIGRWGEQMVYQYLLQQREADPDVVEVKWCNREIEKGDPYDMEISRKT-D-----SG-IVQTFIEVKTTLTDDKDVFEISSQQIQFAQEHRENFHIYRVFNAGDLERVRLVRINNISLRMDQKQVRLWMMI
>EOG091F04DL|Lottia_gigantea|LotgiG131097
TEE----------------------------------------------------------------------------------------------------------------------------------------------------------------------------------------------------------------------------------------------------------------------------------------------------------------------------------------------------------------------------------------------------------------------------------------------------------------------------------------------------------------------------------------------------------------------------------------------------------------------------------------------------------------------------------------------------------------------------------------------------------------------------------------------------------------------------------------------------------------------------------------------------------V------------------------------------------------------------------------------------------------------------------------------------------------------------------------------------------------------------------------------------------------------------------------------------------------------------------------------------------------------------------------------------------------------------------------------------------------------------------------------------------------------------------------------------------------------------------------------------------------------------------------------------------------------VDIHKKLIEDIRKDVFGVGIELNEDGERLVKILQERQGRSLDRLSKDLYSKDTHFVLELIQNADDNTYST----DVVKSSNGPSVMFKIDDNGITLFNNELGFKEVEIKAICDVGRSTKGKHKYGYIGQKGIGFKSVFRITDRPEIHSNGYHFCFDVKSGPMGYIMPHWVETED-------------------------------------------------------------------------------------------------------------------------------------------------------------------------------------------------------------------------------------------------------------------------------------------------------------------------------------------------------------------------------------------------------------------------------------------------------------------------------------------------------------------------------------------------------------------------------------------------------------------------------------------------------------------------------------------------------------------------------------------------------------------------------------------------------------------------------------------------------------------------------------------------------------------------------------------------------------------------------------------------------------------------------------------------------------------------------------------------------------------------------------------------------------------------------------------------------------------------------------------------------------------------------------------------------------------------------------------------------------------------------------------------------------------------------------------------------------------------------------------------------------------------------------------------------------------------------------------------------------------------------------------------------------------------------------------------------------------------------------------------------------------------------------------------------------------------------------------------------------------------------------------------------------------------E-DSMR----------------------
>EOG091F04DL|Crassostrea_gigas|NC06_Pleurobranchaea_californica|TRANSCRIPT
---------------------------------------------------------------------------------------------------------------------------------------------------------------------------------------------------------------------------------------------------------------------------------------------------------------------------------------------------------------------------------------------------------------------------------------------------------------------------------------------------------------------------------------------------------------------------------------------------------------------------------------------------------------------------------------------------------------------------------------------------------------------------------------------------------------------------------------------------------------------------------------------------------------------YLNRCSEQRGLRLSDLSRIEEKILDDFSXAAFSDMCYGHFLKFLLDDQKIKGILDESGGTIL-GSNSSSHDGESSFKPTLTELLEFVCQAKAAGLSQPAQIETAICEQFQVANVKLLGHGNISRLFHSADKKGKHSSKDFNCYYEAALCGKQCPSTNCTESVGIMGGQSRECALACLTSCPLLEDMAEWTNWSLIFQPQHGKLKNFIEKHGGSQCISIDGGKQTASSDIMAIETEPGKFLKLTCQSSPKEFAAMLNAGDPKASAGHLVSIIVANKGVQSAPTALLANYLKSKLIELHAQK---PVQFSPGGPPLPGMYQ-EADPAVQFAFDMLLHLPLRICVSIANQMILEPLSQVVGSAKSKAALLACCK-FPWQYQRLILLGCLLGLPEWRESMHLKMQFPSSCVEDV---VFDDLLEPVVE-----DEVQEKDEEDESD----------------------------------------------------------IEFLS--------------------------------------------DEED-RPNVEGPEHKSDDQKSQEEMEASDKEESSDAEGSKSGSDVAPFTMDGDSSDESSGSEEDEEEEEKEKTHEDFCKECVENIRADEFGEGIQLDEKGQKLLQVQQERQGRMVHRLSVDLYSKDTHFVLELIQNADDNAYPE----DIV-----PAVRFVINGESVSVMNNEKGFEADNIKALCDVGKSTKGKHKYGYIGQKGIGFKSVFRVTSRPEIHSNGFHICFDVKSGPLGYIMPHWIDACAE------D-E-SWKTNIVLPWTEEI-----RQQIHTHAARFNDIQPSLLLFLHRLQKIEIDNQIDGSKICMQRRDLDHGEVQIAHSGKTDRWLVVKKMLDASQISLQAKSGVEVESTEIALAFPLQNKS-V--FKTNIKPKHLPVFAFLPLRSYGFRFILQGDFDVPSSREDVDRDSSWNQWLRGEVPMLFIEALDAFKNLPGLNAVESVMSFLQFVPMEGEVFDFFKPVASHILAQLRAKECIPVCKIDSESGD-ISWKTPSKTVISRDPLMWEVVNPDLLRNELDLYYVTQDVASILDDSLVEALGVGTVNTDMLLLLGRSLAPKWNSTE----GSDHVTEI---AKWLACVYRSLDHLMDNESVMNELRKVSIIPIGSGRLVSTADVTTFLLSE-E---P-GHA-VPDPFTELKKDLNLIHEDLTHTPDEEVNSQVTKLLLLIGVKRVTSHDLIESHIMPVLESNLWKEKS------------RDV----------------------------------LINYLVYIKAQLDSDSDLLDMARLKKVARLATNRG-MKLPSEEDVHFSPVFGNA-LNLQQLFPGVEWTFVDSAYLGAFHSPNDVHSWGGFLSSLGVSHFLVVRRNKLKLDKNELGDTVWSGQADTWPDSP--DG-YIINDAQCDKFGQLAALA-------S--R-TPQMMTALYQQLDAMWQTHYNS-FVSAQVTSGSGHNLK-------------------------TIESSFATHLKTLPWVPAAWREIS--DS----GDS----LIQQQSCLTASQLYVKEKEVTGLLSHTVKYLDVMPAKGSPFTKFLQVKQAVSKEEMKDMLISWGQRPADAPNTPRPFTTTPSHILQVYKHLSLELPPKQVQDMFHENAVIFVPA-------------------------------------------------------------------------------------------------------------------------------------------------------------------------------------------------------------------------------------------------------------------------------------------------------------------------------------------------------------------------------------------------------------------------------------------------------------------------------------------------------------------------------------------------------------------------------------------------------------------------------------------------------------------------------------------------------------------------------------------------------------------------------------------------------------------------------------------------------------------------------------------------------------------------------------------------------------------------------------------------------------
>EOG091F04DL|Crassostrea_gigas|HW03_Berthella_plumula|TRANSCRIPT
-------------------------------------------------------------------------------------------------------------------------------------------------------------------------------------------------------------------------------------------------------------------------------------------------------------------------------------------------------------------------------------------------------------------------------------------------------------------------------------------------------------------------------------------------------HERLSSELVNAEVEQCINILSKCKEHVSLERIEILLLQKFRVARFAQLNLRERYMGQLKAANEHSRLLCKIQAYTQNFVRSRSMCTLYELQECCVEMEAEKETFEQFKLGPLQKMPVVYELFKFPVDEY-IPEITSLDILEHLDNFLTMYNKWQQRVELTDFMAFLATEVYKVETAFSLGLRITSLALAIQTLKKSKRDASINRKSLIAEMNTLLQTDIRDAFANFRASILQSNQGS--CELRLHYMNLTAASALREIITKYELLVEVIGCDVSHSQKVKTERFIRSVEACLKA--------------------------------VSDKLSD-----------------YIIRCSEQRGLRLSDLNRIEDKILEDFSFASFHEMGCGQFLKFLLEDQKIKGILDECGGTIL-GSSSSSHEGESTFKPTLTEMLEFVCQSKLAGLSQPPQIEKAICEQFHVANLKHLGHGNANRLCHSADKKGKHSSKDFNCYYEAALCGKQYPSTSCTGDVGIMGSQSREVALACLTSCPLLEDMMAWSNWSLVFQPQHGHLKHFIEKHGGYQCLSIDGGKRTATSDFLAIETEPGKLLKLTSQSSHTVFADVLNEGDPKVSAGHLVSIIVSNKGVESAPSALLAGHVKTKLIKLHAQK---PVQFSPGGPPLHGLHQ-ETDPAVQFAFDMLLHLPLRICVSIANQMILEPLSQVVGSTKSKAALVRCCK-FPWQHQRFELLGCLLGLPEWRESMHLKMQFPAYCVEDV---VYDTLLEPSAD-----DQRDEKDEAEESE----------------------------------------------------------DDEQSDIDILSDENG--------------------------------NEDEDD-QSSVDEQEEKSEMEGVKVANVKLDQEKTSEEIVKL-----------GDDDDEDDDDESSNQSDEQEQTYEDKCKEVVNQIRANEFGVGVQLNEAGQKLLQVQQERQDRSLYRLSVDLYNKDMHFVLELIQNADDNAYPE----DIV-----PTLKFVIDGEGVSVMNNENGFEAPNIKALCDVGKSTKGKHKFGYIGQKGIGFKSVFRITDRPEIHSNGFHICFDVNSKPLGYIMPHWIEACQD------E-E-SWQTKIILPWTAQI-----QGQVQDYAARFNDIHPSLLLFLHRLQKIVIDNQIDGSQVFMHRKDLDHGEVQIEHSGKTDRWLVVRKILDATKMSLQAKSGVEVESTEIALAFPLQDKT-V--FKTHIKPNHLPVFAFLPLRSYGFRFIVQGDFDIPSSREDVDRDSSWNQWLRDEIHTLFVEAWDAFKNLPELNAVEAVLSYLQFVPMEGEVFDFFKPVASHILAQLRAKECIPVCG--SKTEN-ISWKIPSKTVISRDPLVREIITPELLRDHLSLYYVTHEVADILDDPLIQALGVGSINTEILLHIGRSLATKWNCTE----NTGHVTEI---TKWLACVYRSLDQLMDNDSILKELCNTRIIPLACGQLVSTEDTTTFLLSE-E---T-GHSTTTDPFIELKNDLNLIHADLTHTSDEEVNSQVAKLLLMIGVKKVTSHDLIESHIMPVLESDAWKEKS------------RDV----------------------------------LINYVVYIKSQLDLDSTLLDMARLRKVARLATNRG-MKLPSQEDVHFSKVFGNP-LDLTDCFPGVEWTYVDGAYLGANYSQNDVGSWREFLSGLGVSHFLVVRRVKLQLDKNNMSDTIWSGQTDTWPDSP--DG-YVLNDAQCEKFEQLAAIT-------N--P-SPKMMKQLYQQLDVMWQTQYSN-FISARLMSGSGHFLR-------------------------DVETSFAKHLKSLPWVPASWKETHEDET----GSS----LTQQRSFLTAAQLYVSNPEVYCLLANTVKYLDVEPLQGSTFTKFLQVKYQVGKDVIKEALMSWGQRKESTPTTPRVFSTTPRHILNVYDYLNSELPPKQVQDLFHEHAIIFVP--------------------------------------------------------------------------------------------------------------------------------------------------------------------------------------------------------------------------------------------------------------------------------------------------------------------------------------------------------------------------------------------------------------------------------------------------------------------------------------------------------------------------------------------------------------------------------------------------------------------------------------------------------------------------------------------------------------------------------------------------------------------------------------------------------------------------------------------------------------------------------------------------------------------------------------------------------------------------------------------------------------
>EOG091F04DL|Crassostrea_gigas|JG13_Doto_lancei|TRANSCRIPT
-----------------------------------------------------------------------------------------------------------------------------------------------------------------------------------------------------------------------------------------------------------------------------------------------------------------------------------------------------------------------------------------------------------------------------------------------------------------------------------------------------------------------------------------------------------------------------------------------------------------------------------------------------------------------------------------------------------------------------------------------------------------------------------------------------------------------------------------------------------------------------------------------------------------------------------------------------------------------------------------------------------------------------------------------------------------------------------------------------------------------------------------------------------------------------------------------------------------------------------------------------------------------------------------------------------------------------------------------------------------------------------------------------------------------------------------------------------------------------------------VEEEE-L--------------------------------------------------------------------------------------------------------------------------------ENADDL---------------------------------------------------------------------------------------------------------------------------------------------------------------------------------------------------------------------------------------------------------------------------------------------------------------------------------------------------------------------------------------------------------------------------------------------------------------------------------------------------------------------------------------------------------------------------------------------------------------------------------------------------------------------------------------------------------------------------------------------------------------------------------------------------------------------------------------------------------------------------------------------------------------------------------------------------------------------------------------------------------------------------------------------------------------------------------------------------------------------------------------------------------------------------------------------------------------------------------------------------------------------------------------------------------------------------------------------------------------------------------------------------------------------------------------------------------------------------------------------------------------------------------------------------------------------------------------------------------------------------------------------------------------------------------------------------------------------------------------------------------------------------------------------------------------------------------------------------------------------------------------------------------------------------------------------------------------------------------------------------------------AQVQLALG------------------------------------------
>EOG091F04DL|Crassostrea_gigas|HW19_Polycera_quadrilineata|TRANSCRIPT
---------------------------------------------------------------------------------------------------------------------------------------------------------------------------------------------------------------------------------------------------------------------------------------------------------------------------------------------------------------------------------------------------------------------------------------------------------------------------------------------------------------------------------------------------------------------------------------------------------------------------------------------------------------------------------------------------------------------------------------------------------------------------------------------------------------------------------------------------------------------------------------------------------------------------------------------------------------------------------------------------------------------------------------------------------------------------------------------------------------------------------------------------------------------------------------------------------------------------------------------------------------------------------------------------------------------------------------------------------------------------------------------------------------------------------------------------------------------------------------------------------------------------------------------------------------------------------------------------------------------------------------------------------------------------------------------------------------------------------------------------------------------------------------------------------------------------------------------------------------------------------------------PRHLPVFAFLPLKLYGFKFIIQGDFDVPSSREDVDRDSSWNQWLRTEIPFLFLDAWESFQSLPNLSPVEALVTYLQFVPMDGEARDFFEPVARHILSQLRAKEFLPVMGT-AG---DIQWKMPSKTVICRDSLVREIISPALLKHHLALFYLHDDVASVLDSAQVEALGVEKITTEHLLLIGQSVTINWNDQG----SPDQVVDI---AKWMACVYRSLNDFQDNTETIQKLCTLKILPLSSGQLVSVEDTTVF--------------------------------------------------------------------------------------------------------------------------------------------------------------------------------------------------------------------------------------------------------------------------------------------------------------------------------------------------------------------------------------------------------------------------------------------------------------------------------------------------------------------------------------------------------------------------------------------------------------------------------------------------------------------------------------------------------------------------------------------------------------------------------------------------------------------------------------------------------------------------------------------------------------------------------------------------------------------------------------------------------------------------------------------------------------------------------------------------------------------------------------------------------------------------------------------------------------------------------------------------------------------------------------------------------------------------------------------------------------------------------------------------------------------------------------------------------------------------------------------------------------------------------------------
>EOG091F04DL|Crassostrea_gigas|HW11_Eubranchus_exiguus|TRANSCRIPT
-----------------------------------------------------------------------------------------------------------------------------------------------------------------------------------------------------------------------------------------------------------------------------------------------------------------------------------------------------------------------------------------------------------------------------------------------------------------------------------------------------------------------------------------------------------------------------------------------------------------------------------------------------------------------------------------------------------------------------------------------------------------------------------------------------------------------------------------------------------------------------------------------------------------------------------------------------------------------------------------------------------------------------------------------------------------------------------------------------------------------------------------------------------------------------------------------------------------------------------------------------------------------------------------------------------------------------------------------------------------------------------------------------------------------------------------------------------------------------------------------------------------------------------------------------------------------------------------------------------------------------------------------------------------------------------------------------------------------------------------------------------------------------------------------------------------------------------------------------------------------------------------------------------------------VPSSRESVDKDSCWNQWLRDNIPALFLDAWDQFKDLPDLTPTESFIAYLQFIPLEGEVMGFFSPVPSLIRSLLMAKECMPVVGL-SGNKEDVEWKAPSKIVLTNSRLVRSIISPSLLHHNLGLYYLHWDVLDRVEHAVLHALGVGTVSAEHLLHIGQGVANNWDSNT----SHEQVVEL---AKWMACVYCSLGDFSDNTDTFNALKKMRIIPLSDGTLVSIEDTTVFFMTE-DS---KGQT-VKDPLQALRQDVNLIHPSLTSTSDPEVNSQV----------------------------------------------------------------------------------------------------------------------------------------------------------------------------------------------------------------------------------------------------------------------------------------------------------------------------------------------------------------------------------------------------------------------------------------------------------------------------------------------------------------------------------------------------------------------------------------------------------------------------------------------------------------------------------------------------------------------------------------------------------------------------------------------------------------------------------------------------------------------------------------------------------------------------------------------------------------------------------------------------------------------------------------------------------------------------------------------------------------------------------------------------------------------------------------------------------------------------------------------------------------------------------------------------------------------------------------------------------------------------------------------------------------------------------------------------------------------------------------------
>EOG091F04DL|Crassostrea_gigas|JG28_Scyllaea_fulva|TRANSCRIPT
------------------------------------------------------------------------------------------------------------------------------------------------------------------------------------------------------------------------------------------------------------------------------------------------------------------------------------------------------------------------------------------------------------------------------------------------------------------------------------------------------------------------------------------------------------------------------------------------------------------------------------------------------------------------------------------------------------------------------------------------------------------------------------------------------------------------------------------------------------------------------------------------------------------------------------------------------------------------------------------------------------------------------------------------------------------------------------------------------------------------------------------------------------------------------------------------------------------------------------------------------------------------------------------------------------------------------------------------------------------------------------------------------------------------------------------------------------------------------------------------------------------------------------------------------------------------------------------------------------------------------------------------------------------------------------------------------------------------------------------------------------------------------------------------------------------------------------------------------------------------------------------------------------------------------------------------------------------------------------------------------------------------------------------------------------------------------------------------------------------------------------------------------------------------------------------------------------------------------------------------------------------------------------------------------F-------------------------------------------------------------------------------------------------------------------------------------------------------------------------------------------------P------------------------DIK-------------------------------------------------------------------------------------------------------------------------------------------------------------------------------------------------------------------------------------------------------------------------------------------------------------------------------------------------------------------------------PLSSCVVSQEITSGFKPCAKGQKYLCDIVGILQQFLYYSFPDVYTEFKTNN-AHQLKDLLFTEVDKLEVKYELKDRPDVFEIRTENCIIKEKHFYFLAKNIDNKAEINKEVARFFSNGNEECVREIRNFLSQAVPILEGKSQESFEELLSRQ--------------------RYPIYDLPEDEEVWTIPLPTVPEVKPP-PVL----DARGAVYTQQPMETHQF-----QREGGSEGDGGEAALKSWPPRSAQDF-----EPMAGLVHTGAKKPPSKFAPPEAPDYIKA-SKQLPSNFRLEDEAMEKAGEKDAADEKAAKKGEGENRAELLAEKNIQRSGPPTAGGPKPVPMADGDGPGSQQREKGSRNESH----------------------------------SAGKRKLLSEGSSSDGEGEGK------------------------------TPASKRQSLEVNPNEPTTANTEITTQAVEMSG------------------------------DEKRPSGPGGKGPGT-----------GSRPHGQILFNQSEGMKDSLQGNEQRNAQPRKRTLDFKIPMWTDQADSVAFTDLTSDIGQIK-PPHQL-----GDNAQALEIGRWGEQLVYDYLKHDQATNDTIEDIIWANAEQEKGLPYDFEMILKT-DDE--DSG-TYSVFIEVKATRSDDRAVFEISSKQVEFACSQKERYHIFRVYGAGK-DSLRLVRIDNIADRMKTKSIQLLMVI
>EOG091F04DL|Crassostrea_gigas|JG06_Catriona_columbiana|TRANSCRIPT
----------------------------------------------------------------------------------------------------------------------------------------------------------------------------------------------------------------------------------------------------------------------------------------------------------------------------------------------------------------------------------------------------------------------------------------------------------------------------------------------------------------------------------------------------------------------------------------------------------------------------------------------------------------------------------------------------------------------------------------------------------------------------------------------------------------------------------------------------------------------------------------------------------------------------------------------------------------------------------------------------------------------------------------------------------------------------------------------------------------------------------------------------------------------------------------------------------------------------------------------------------------------------------------------------------------------------------------------------------------------------------------------------------------------------------------------------------------------------------------------------------------------------------------------------------------------------------------------------------------------------------------------------------------------------------------------------------------------------------------------------------------------------------------------------------------------------------------------------------------------------------------------------------------------------------------------------------------------------------------------------------------------------------------------------------------------------------------------------------------------------------------------------------------------------------------------------------------------------------------------------------------------------------------------------------------------------------------------------------------------------------------------------------------------------------------------------------------------------------------------------------------------------------IK-------------------------------------------------------------------------------------------------------------------------------------------------------------------------------------------------------------------------------------------------------------------------------------------------------------------------------------------------------------------------------PLSSCVKSEEITQGFKPCAKGQRYLHDIVGVLQQYLYFVFPDVYLEFRTHK-APGLKDLIFTEVQKLEVKYELKGMPDIYDIRPENCVIAGNHFYFLSKHIDNQSEINKD------------------------------------------------------------------------------------------------------------------------------------------------------------------------------------------------------------------------------------------------------------------------------------------------------------------------------------------------------------------------------------------------------------------------------------------------------------------------------------------------------------------------------NSQILEIGRWGERLVFDYLKQQKAMNSAIEDVIWANDEEEKGLPYDFEMIFKT-DEL--D--QFYSVFVEVKTTRTDDRALFEISSSQIEFALDVKEHYQIIRVYGAGK-DSLRLVRIDNIADRIKTKNIKLMMV-
>EOG091F04DL|Crassostrea_gigas|JG14_Eubranchus_rustyus|TRANSCRIPT
-----------------------------------------------------------------------------------------------------------------------------------------------------------------------------------------------------------------------------------------------------------------------------------------------------------------------------------------------------------------------------------------------------------------------------------------------------------------------------------------------------------------------------------------------------------------------------------------------------------------------------------------------------------------------------------------------------------------------------------------------------------------------------------------------------------------------------------------------------------------------------------------------------------QVL------------------------------------------------------------------------------------------------------------------------------------------------------------------------------------------------------------------------------------------------------------------------------------------------------------------------------------------------------------------------------------------------------------------------------------------------------------------------------------------------------------------------------------------------------------------------------------------------------------------------------------------------------DSVCHQF------------------------------------------------------------------------------------------------------------------------------------------------------------------------------------------------------------------------------------------------------------------------------------------------------------------------------------------------------------------------TWPSYLNT-------------------------------------------------------------------------------------------------------------------------------------------------------------------------------LPLCS----------------------------------------------------------------------------------------------------------------------------------------------------------------------------------------------------------------------------------------------------------------------------------------------------------------------------------------------------------------------------------------------------PWTMTVC-YW----T-----YSLSSRPLDTP---------------------------------------------------------------------------------------------------------------------------------------------------------------------------------------------------------------------------------------------------------------------------------------------------------------------------------------------------------------------------------------------------------------------------------------------------------------------------------------------------------------------------------------------------------------------------------------------------------------------------------------------------------------------------------------------------------------------------------------------------------------------------------------------------------------------------------------------------------------------------------------------------------------------------------------------------------------------------------LEIGRWGESLVYNYLRQEMQTNQTIEDIIWANEEEEKGLPYDFEMILKT-E-D--CN-ESYSVFVEVKATRSDERALFQISSSQVEFALTVKERYQIIRVYGAGK-DTMRLVRIDNIADRMKTKSVQLLMV-
>EOG091F04DL|Crassostrea_gigas|JG15_Favorinus_auritulus|TRANSCRIPT
---------------------------------------------------------------------------------------------------------------------------------------------------------------------------------------------------------------------------------------------------------------------------ARKESSLAL-----------------------------------------------------------------------------------------------------------------------------------------------------------------------------------------------------------------------------------------------------------------------------------------------------------------------------------------------------------------------------------------------------------------------------------------------------------------------------------------------------------------------------------------------------------------------------------------------------------------------------------------------------------------------------------------------------------------------------------------------------------------------------------------------------------------------------------------------------------------------------------------------------------------------------------------------------------------------------------------------------------------------------------------------------------------------------------------------------------------------------------------------------------------------------------------------------------------------------------------------------------------------------------------------------------------------------------------------------------------------------------------------------------------------------------------------------------------------------------------------------------------------------------------------------------------------------------------------------------------------------------------------------------------------------------------------------------------------------------------------------------------------------------------------------------------------------------------------------------------------------------------------------------------------------------------------------------------------------------------------------------------TF-------------------------------------------------------------------------------------------------------------------------------------------------------------------------------------------------E------------------------DIQ-------------------------------------------------------------------------------------------------------------------------------------------------------------------------------------------------------------------------------------------------------------------------------------------------------------------------------------------------------------------------------PLSSNVDWTEITSGFKPYAQGQKYLHDILGVLQQFLYYSFPDVYTEFKTNS-AGQLKDLLFTEVDRLEVRYELKKRPDVFELRTENCIIKDNHFYFLSKNIGNQAEINREVARYFGNNDEECVREIRNFLSQAVPILEGKSSETLSDLLARQ--------------------RTPIEELPEE----------VINPSFVLPAPSDAEQQGYVVYDRQDSATPFQPPEGQ-QN-TSGDS--GGGIKSWPPRSLPEY-----EANPLVTRPGGKKTVSKFTPPEAPDYIKA-SKQIPAYFRFVNDTEGSRSDVNEGEEGG-RGEEVT-------------------------------------------------------------------------------------------------------------------------------------------------------------------------------------------------------------------------------------------------------------------------------------------------------------------------------------------------------------------SG-GKSVFIEVKTTRTDDKALFEISANQMEFAFGCGERFQIFRVFGAGK-DSMRLVRIDNIADRMKNKSVRLLMV-
>EOG091F04DL|Crassostrea_gigas|JG24_Noumeaella_rubrofasciata|TRANSCRIPT
--------------------------------------------------------------------------------------------------------------------------------------------------------------------------------------------------------------------------------------------------------------------------------------------------------------------------------------------------------------------------------------------------------------------------------------------------------------------------------------------------------------------------------------------------------------------------------------------------------------------------------------------------------------------------------------------------------------------------------------------------------------------------------------------------------------------------------------------------------------------------------------------------------------------------------------------------------------------------------------------------------------------------------------------------------------------------------------------------------------------------------------------------------------------------------------------------------------------------------------------------------------------------------------------------------------------------------------------------------------------------------------------------------------------------------------------------------------------------------------------------------------------------------------------------------------------------------------------------------------------------------------------------------------------------------------------------------------------------------------------------------------------------------------------------------------------------------------------------------------------------------------------------------------------------------------------------------------------------------------------------------------------------------------------------------------------------------------------------------------------------------------------------------------------------------------------------------------------------------------------------------------------------------------------------------------------------------------------------------------------------------------------------------------------------------------------------------------------------------------------------------------------------------------------------------------------------------------------------------------------------------------------------------------------------------------------------------------------------------------------------------------------------------------------------------------------------------------------------------------------------------------------------------------------------------------------------------------------------------------------------------------------------------------------------------------------------------------------------------------------------------------------------------------------------------------------------------------------------------------------------------------------------------------------------------------------------------------------------------------------------------------------------------------------------------------------------------------------------------------------------------------------------------------------------------------------------------------------------------------------------------SVFIEVKATRTDDRALFEISANQVEFAFNARERFQIFRVFGAGK-DTMRLVRIDNIADRMKNKSVKLLMV-
>EOG091F04DL|Crassostrea_gigas|HW15_Flabellina_babai|TRANSCRIPT
---------------------------------------------------------------------------------------------------------------------------------------------------------------------------------------------------------------------------------------------------------------------------------------------------------------------------------------------------------------------------------------------------------------------------------------------------------------------------------------------------------------------------------------------------------------------------------------------------------------------------------------------------------------------------------------------------------------------------------------------------------------------------------------------------------------------------------------------------------------------------------------------------------------------------------------------------------------------------------------------------------------------------------------------------------------------------------------------------------------------------------------------------------------------------------------------------------------------------------------------------------------------------------------------------------------------------------------------------------------------------------------------------------------------------------------------------------------------------------------------------------------------------------------------------------------------------------------------------------------------------------------------------------------------------------------------------------------------------------------------------------------------------------------------------------------------------------------------------------------------------------------------------------------------------------------------------------------------------------------------------------------------------------------------------------------------------------------------------------------------------------------------------------------------------KDPLQALKQDVNIIHKALTSTPDPEVNSQVSKLLNRMDIKRMTPHDLIHSHVLPILNSDSWKEKS------------EEV----------------------------------LVSYLV------------------------------------------------------------------------------------------------------------------------------------------------------------------------------------------------------------------------------------------------------------------------------------------------------------------------------------------------------------------------------------------------------------------------------------------------------------------------------------------------------------------------------------------------------------------------------------------------------------------------------------------------------------------------------------------------------------------------------------------------------------------------------------------------------------------------------------------------------------------------------------------------------------------------------------------------------------------------------------------------------------------------------------------------------------------------------------------------------------------------------------------------------------------------------------------------------------------------PIWNEQADSAAYTELTSDLSQIK-PPAHL-----EDNSQALEIGRWGESLVYDYLRRQKDSNPTIEDIIWANSEGEKGFPYDFEMVFKT-DGDGGDA-DFYSVFVEVKTTRSDDKALFEISSGQVEFALGAKERYQIFRVYGAGK-STLRLVRIDNIADRMKTKSVQLLMVI
>EOG091F04DL|Crassostrea_gigas|JG05_Bornella_anguilla|TRANSCRIPT
------------------------------------------------------------------------------------------------------------------------------------------------------------------------------------------------------------------------------------------------------------------------------------------------------------------------------------------------------------------------------------------------------------------------------------------------------------------------------------------------------------------------------------------------------------------------------------------------------------------------------------------------------------------------------------------------------------------------------------------------------------------------------------------------------------------------------------------------------------------------------------------------------------------------------------------------------------------------------------------------------------------------------------------------------------------------------------------------------------------------------------------------------------------------------------------------------------------------------------------------------------------------------------------------------------------------------------------------------------------------------------------------------------------------------------------------------------------------------------------------------------------------------------------------------------------------------------------------------------------------------------------------------------------------------------------------------------------------------------------------------------------------------------------------------------------------------------------------------------EAKSGVNVQSTEIALAFPLRDKS-N-SLSYGARLGHLPVFAFLPLQSYGFRFIVQGDFNVPSSRESVDKDSSWNQWLRDSD-------------------------------------------------------------------------------------------------------------------------------------------------------------------------------------------------------------------------------------------------ASPSPQSEENAPK--------------------------EGGNEKA------------QTAQAPQAKKQRPK---------------------NQTLQFKI------------------------------------------------------------------------------------------------------------------------------------------------------------------------------------------------------------------------------------------------------------------------------------------------------------------------------------------------------------------------------------------------------------------------------------------------------------------------------------------------------------------------------------------------------------------------------------------------------------------------------------------------------------------------------------------------------------------------------------------------------------------------------------------------------------------------------------------------------------------------------------------------------------------------------------------------------------------------------------------------------------------------------------------------------------------------------------------------------------------------------------------------------------------------------------------------------------------------PVWNEQADSVAFTDITSDISKVK-PPQLL-----EDNSASLEVGRWGEQLVYDYLRLRKETNPSVEDIIWANAEEEKGLPYDFEMILKT-EGD--SS-DVYSVFIEVKTTTSDDKAVFEISSSQVEFAVSQRERYHIFRVYGAGK-DSLRLVRIDNIADRMKTKSVRLLMV-
>EOG091F04DL|Crassostrea_gigas|JG22_Lomanotus_vermiformis|TRANSCRIPT
-----------------------------------------------------------------------------------------------------------------------------------------------------------------------------------------------------------------------------------------------------------------------------------------------------------------------------------------------------------------------------------------------------------------------------------------------------------------------------------------------------------------------------------------------------------------------------------------------------------------------------------------------------------------------------------------------------------------------------------------------------------------------------------------------------------------------------------------------------------------------------------------------------------------------------------------------------------------------------------------------------------------------------------------------------------------------------------------------------------------------------------------------------------------------------------------------------------------------------------------------------------------------------------------------------------------------------------------------------------------------------------------------------------------------------------------------------------------------------------------------------------------------------------------------------------------------------------------------------------------------------------------------------------------------------------------------------------------------------------------------------------------------------------------------------------------------------------------------------------------------------------------------------------------------------------------------------------------------------------------------------------------------------------------------------------------------------------------------------------------------------------------------------------------------------------------------------------------------------------------------------------------------------------------------------------------------------------------------------------------------------------------------------------------------------------------------------------------------------------------------------------------------------------------------------------------------------------------------------------------------------------------------------------------------------------------------------------------------------------------------------------------------------------------------------------------------------------------------------------------------------------------------------------------------------------------------IAVLQQFLYFSFPEVYSQFKENS-ANQLKELIFTEVDRLEVKYELKERPDIYEIRQENCIIKGNHFYFE---------------------------------------------------------------------------------------------------------------------------------------------EGSTSAKSWPPRSNPDF-----DQNTASVRTGGQKKVSKFAPPEAPDYIKGRGRQLPVNVQFEESTS-------VAHEVQ-AAEK------------------------AKSNS--------------------------------------------------------------------------------------------------------------------------------------------------------------------------------------------------------------------------------------------------------------------------EDNSQMLEVGRWGEMLVLDYLRKQREKDPAIEDVIWANAEEEKGLPYDFEMVCKS-DDV--GN-DIYSVFIEVKATRSDDKAVFEISSGQVDFAIKQKEHYLIYRVYGAGK-DSLRMVCINNVADQMKSKSVQLLMV-
>EOG091F04DL|Crassostrea_gigas|JG11_Dondice_occidentalis|TRANSCRIPT
---------------------------------------------------------------------------------------------------------------------------------------------------------------------------------------------------------------------------------------------------------------------------------------------------------------------------------------------------------------------------------------------------------------------------------------------------------------------------------------------------------------------------------------------------------------------------------------------------------------------------------------------------------------------------------------------------------------------------------------------------------------------------------------------------------------------------------------------------------------------------------------------------------------------------------------------------------------------------------------------------------------------------------------------------------------------------------------------------------------------------------------------------------------------------------------------------------------------------------------------------------------------------------------------------------------------------------------------------------------------------------------------------------------------------------------------------------------------------------------------------------------------------------------------------------------------------------------------------------------------------------------------------------------------------------------------------------------------------------------------------------------------------------------------------------------------------------------------------------------------------------------------------------------------------------------------------------------------------------------------------------------------------------------------------------------------------------------------------------------------------------------------------------------------------HDPLQALRQDVNIIHPALTSTPDAEVNSQVIKLLSRMDIKEMTPHDLLHSHVLPVLRSDVWKEKS------------YEV----------------------------------LVGYLVCAKQVLFDTGE--DLSPLKEVARVVTNQG-VKQPSQDNVHFPVVFGND-IDLANTFPSLSWTLLSPSYMSVNPTKLEQESWHNFFSQLGVRNFLCVNKIDVSLDHDSLLSSPWAEYKDLWQSLP--KE-FVVEDIACEEFQLLI------------------------------------------------------------------------------DIK-------------------------------------------------------------------------------------------------------------------------------------------------------------------------------------------------------------------------------------------------------------------------------------------------------------------------------------------------------------------------------LLSDCVIWEEITSNFKPCARGQKYLHDIVGILQQFLYYSFPDVYTAFKTDN-ADQLKDLIFTEVDRLEVKYELKDRSDVFEVRTENCIIKGNHFYFQSKNIDNQPEINKEVARYFSKNNEDCTREIRNFLSRAVPILEGKSTESLKDLLALQ--------------------RVPIDNLPEGEEVWEVPLPTNINPLFVSPSM----DQGPVVYEKQGSGIHQFSSP------APPGDEGDGTIKSWPPRSLPDY-----E--PAAFKQGAKKVVSKFLPPEAPDYIKA-SKNIPANFRFENAPN-------ADG---------------------------------------------------------------------------------------------------------------------------------------------------------------------------------------------------------QRPDTEVGSGKGGVGGGG-----------GSMGGG-------------------------------------------------------------------------------------------------------------------------------------------------------------------------------------------------------------
>EOG091F04DL|Crassostrea_gigas|JG18_Hermissenda_opalescens|TRANSCRIPT
-----------------------------------------------------------------------------------------------------------------------------------------------------------------------------------------------------------------------------------------------------------------------------------------------------------------------------------------------------------------------------------------------------------------------------------------------------------------------------------------------------------------------------------------------------------------------------------------------------------------------------------------------------------------------------------------------------------------------------------------------------------------------------------------------------------------------------------------------------------------------------------------------------------------------------------------------------------------------------------------------------------------------------------------------------------------------------------------------------------------------------------------------------------------------------------------------------------------------------------------------------------------------------------------------------------------------------------------------------------------------------------------------------------------------------------------------------------------------------------------------------------------------------------------------------------------------------------------------------------------------------------------------------------------------------------------------------------------------------------------------------------------------------------------------------------------------------------------------------------------------------------------------------------------------------------------------------------------------------------------------------------------------------------------------------------------------------------------------------------------------------------------------------------------------------------------------------------------------------------------------------------------------------------------------------------------------------------------------------------------------------------------------------------------------------------------------------------------------------------------------------------------------------------------------------------------------------------------------------------------------------------------------------------------------------------------------------------------------------------------------------------------------------------------------------------------------------------------------------------------------------------------------------------------------------------------------------------------------ADQLKDLIFTEVDRLEVKYELKDRPEVFEIRPENCIIKDNHFYFQSKNIDNQPEINKEVARYFSSNNEECVREIRNFLSRAVPILEGKSTETLQDLL-------------------------------------------------------------------------------------------------------------------------------------------------------------------------------------------------------------------------------------------------------------------------------------------------------------------------------------------------------------------------------------------------------------------------------------------------------------------------------------------------------------------------------------------------------------------------------------------------------------------------------
>EOG091F04DL|Crassostrea_gigas|JG25_Palisa_papillata|TRANSCRIPT
------------------------------------------------------------------------------------------------------------------------------------------------------------------------------------------------------------------------------------------------------------------------------------------------------------------------------------------------------------------------------------------------------------------------------------------------------------------------------------------------------------------------------------------------------------------------------------------------------------------------------------------------------------------------------------------------------------------------------------------------------------------------------------------------------------------------------------------------------------------------------------------------------------------------------------------------------------------------------------------------------------------------------------------------------------------------------------------------------------------------------------------------------------------------------------------------------------------------------------------------------------------------------------------------------------------------------------------------------------------------------------------------------------------------------------------------------------------------------------------------------------------------------------------------------------------------------------------------------------------------------------------------------PRLNFVIDASGVTIQNNELGFEDRNIRALCDVGKSTKSKHVLGYIGQKGIGFKSVFRVTDRPEIHSNGF------------------------------------------------------------------------------------------------------------------------------------------------------------------------------------------------------------------------------------------------------------------------------------------------------------------------------------------------------------------------------------------------------------------------------------------------HDPLQALKQDVNIIHPDLTSTPDPEVNSQVTKLLSRMEIKEMNPHDLFHSHVLPVLKSDAWK-------------------------------------------------------------F-------------------------------------------------------------------------------------------------------------------------------------------------------------------------------------------------E------------------------DIK-------------------------------------------------------------------------------------------------------------------------------------------------------------------------------------------------------------------------------------------------------------------------------------------------------------------------------------------------------------------------------LLSRNVVSEEITSGFKPCAQGQKYLHDIVGVLQQFLYFSFPDVYSEFKNNN-AGQLKDLIFTEVDRLDVKYKLKDRPDVYELRTENCIIKGNHFYFLSKNIENQSEINKEVARYFGNNNEDCIREIRNFLSQAVPILEGKSKETLPDLLAR-----------------------------------------------------------------------------------------------------------------------------------------------------------------------------------------------------------------------------------------------------------------------------------------------------------------------------------------------------------------------------------------------------------------------------------------------------------------------------------------------------------------------------------------------------------------------------------------------------------------------------
>EOG091F04DL|Crassostrea_gigas|JG03_Austraeolis_stearnsi|TRANSCRIPT
----------------------------------------------------------------------------------------------------------------------------------------------------------------------------------------------------------------------------------------------------------------------------------------------------------------------------------------------------------------------------------------------------------------------------------------------------------------------------------------------------------------------------------------------------------------------------------------------------------------------------------------------------------------------------------------------------------------------------------------------------------------------------------------------------------------------------------------------------------------------------------------------------------------------------------------------------------------------------------------------------------------------------------------------------------------------------------------------------------------------------------------------------------------------------------------------------------------------------------------------------------------------------------------------------------------------------------------------------------------------------------------------------------------------------------------------------------------------------------------------------------------------------------------------------------------------------------------------------------------------------------------------------------------------------------------------------------------------------------------------------------------------------------------------------------------------------------------------------------------------------------------------------------------------------------------------------------------------------------------------------------------------------------------------------------------------------------------------------------------------------------------------------------------------------------------------------------------------------------------------------------------------------------------------------------------------------------------------------------------------------------------------------------------------------------------------------------------------------------------------------------------------------------------------------------------------------------------------------------------------------------------------------------------------------------------------------------------------------------------------------------------------------------------------------------------------------------------------------------------------------------------------------------------------------EITSGFKPCAQGQKYLHDIVGVLQQFLYFSXXXXXXXXKNNN-AGQLKDLIFTEVDRLDVKYELKDRPDVYELRTENCIIKGNHFYFLSKNIENQSEINKEVARYFGNNNEDCIREIRNFLSQAVPILEGKSKETLPDLLARQ--------------------RTHIDDLPEEEE--------------------------------------------------------------------------------------------------------------------------------------------------------------------------------------------------------------------------------------------------------------------------------------------------------------------------------------------------------------------------------------------------------------------------------------------------------------------------------------------------------------------------------------------------------------------------------------------
>EOG091F04DL|Crassostrea_gigas|JG20_Learchis_evelinae|TRANSCRIPT
--------------------------------------------------------------------------------------------------------------------------------------------------------------------------------------------------------------------------------------------------------------------------------------------------------------------------------------------------------------------------------------------------------------------------------------------------------------------------------------------------------------------------------------------------------------------------------------------------------------------------------------------------------------------------------------------------------------------------------------------------------------------------------------------------------------------------------------------------------------------------------------------------------------------------------------------------------------------------------------------------------------------------------------------------------------------------------------------------------------------------------------------------------------------------------------------------------------------------------------------------------------------------------------------------------------------------------------------------------------------------------------------------------------------------------------------------------------------------------------------------------------------------------------------------------------------------------------------------------------------------------------------------------------------------------------------------------------------------------------------------------------------------------------------------------------------------------------------------------------------------------------------------------------------------------------------------------------------------------------------------------------------------------------------------------------------------------------------------------------------------------------------------------------------------------------------LTSTPDPEVNSQVSKLLSRMEIKEMNPHDLFYCHVLPVLKSEAWKEKS------------KDV----------------------------------LICYLVCAKF-------------------------------------------------------------------------------------------------------------------------------------------------------------------------------------------------E------------------------GIK-------------------------------------------------------------------------------------------------------------------------------------------------------------------------------------------------------------------------------------------------------------------------------------------------------------------------------------------------------------------------------PLSSNVKWEEITSGFKPCAQGQKYLHDIVGVLQQFLYFSFPEAYSEFKENN-ASQLKDLIFTEVDRLEVRYELKDRPDVYELRTENCIIKDNHFYFLSKNIDNQSEINKEVARYFGNNDEECIREIRSFLSQAVPILEGKSRESLSDLLARQ--------------------RTPIDDLPEEEE--------------------------------------------------------------------------------------------------------------------------------------------------------------------------------------------------------------------------------------------------------------------------------------------------------------------------------------------------------------------------------------------------------------------------------------------------------------------------------------------------------------------------------------------------------------------------------------------
>EOG091F04DL|Crassostrea_gigas|HW14_Flabellina_affinis|TRANSCRIPT
Q-----------------------------------------------------------------------------------------------------------------------------------------------------------------------------------------------------------------------------------------------------------------------------------------------------------------------------------------------------------------------------------------------------------------------------------------------------------------------------------------------------------------------------------------------------------------------------------------------------------------------------------------------------------------------------------------------------------------------------------------------------------------------------------------------------------------------------------------------------------------------------------------------------------------------------------------------------------------------------------------------------------------------------------------------------------------------------------------------------------------------------------------------------------------------------------------------------------------------------------------------------------------------------------------------------------------------------------------------------------------------------------------------------------------------------------------------------------------------------------------------------------------------------------------------------------------------------------------------------------------------------------------------------------------------------------------------------------------------------------------------------------------------------------------------------------------------------------------------------------------------------------------------------------------------------------------------------------------------------------------------------------------------------------------------------------------------------------------------------------------------------------------------------------------------------------------------------------------------------------------------------------------------------------------------YGQCQTF-------------------------------------------------------------------------------------------------------------------------------------------------------------------------------------------------E------------------------EIQ-------------------------------------------------------------------------------------------------------------------------------------------------------------------------------------------------------------------------------------------------------------------------------------------------------------------------------------------------------------------------------QLSSCIVSEEITSGFKPCVKGQQYLHNIVGVLQQYLYFSFPDVYTEFKTNN-AHQLKDLIFTEVDRLEVRYELKDRPDIFEIRTENCIIKGNHFYFLAKNIDNQSEINKEVARFFSKNNEECVREIRSFLSQAIPILEGKSTESFHDLLARQ--------------------RFDIQDLPQDEEVWEVG-----------PATGSEDQSGPVIYDRQDSVSSSSGGPSL-RDGPQGDAGDGAAMKSWPPNSLPDY-----E--AQRFRQGTKKVPSKFAPPEAPDYIKA-SKKLPANFR-------------------------------------------------------------------------------------------------------------------------------------------------------------------------------------------------------------------------------------------------------------------------------------------------------------------------------------------------------------------------------------------------------------------------------------------------------------------------
>EOG091F04DL|Crassostrea_gigas|JG32_Unidentia_angelvaldesi|TRANSCRIPT
-------------------------------------------------------------------------------------------------------------------------------------------------------------------------------------------------------------------------------------------------------------------------------------------------------------------------------------------------------------------------------------------------------------------------------------------------------------------------------------------------------------------------------------------------------------------------------------------------------------------------------------------------------------------------------------------------------------------------------------------------------------------------------------------------------------------------------------------------------------------------------------------------------------------------------------------------------------------------------------------------------------------------------------------------------------------------------------------------------------------------------------------------------------------------------------------------------------------------------------------------------------------------------------------------------------------------------------------------------------------------------------------------------------------------------------------------------------------------------------------------------------------------------------------------------------------------------------------------------------------------------------------------------------------------------------------------------------------------------------------------------------------------------------------------------------------------------------------------------------------------------------------------------------------------------------------------------------------------------------------------------------------------------------------------------------------------------------------------------------------------------------------------------------------------SDNDPLKALRQDVNLIHPDLTSTSDSEVNSQVTKLLGCMDIKQMTPHDLIEGHVLPVLESDVWKEKS------------RQV----------------------------------LISYLVCAKQVLFDSAE--DMARLKKVTRLVTNHG-IRNPCQDNIHFSRAYGLE-DSLTDVFPMMSWTMVDSAYLPLHATKSERESWHRFLSLLGVQDFLCVSRAPVVLDQTSLTNSIWAPCKDSWLNVLDEEE-FHIEDCTCEEFQSLITLT-------D--I-PYQAMCNLYQLLDKHWDEIYKK-CMTTKLLSKSGKVLRE------------------------EIK-------------------------------------------------------------------------------------------------------------------------------------------------------------------------------------------------------------------------------------------------------------------------------------------------------------------------------------------------------------------------------LLSNCVTSEEITSGFKPCAKGQKYLHDIVGVLQQFLYYSFPDVYADFKANS-ADQLKDLIFTEVNRLEVKYELMNRPDAFEIRQENCIIKGNHFYFLAKNIHNQSEIDKEVARFFSNKNEECMREIRSFLSQAVPILEGKSAESFEGLLSRQ--------------------RNHIGALPEEETVWEVPLPLINPP-PP-PD---------LVYERQEGYIPFSASGLPQGEQQSGEEGESGGLKSWPPKSSPDF-----I--NPSVPRQGPKKASAFVPPEAPDYIKA-AKRLPANFKFENSAD-------DGDEEK-RNDK------------------------KGIPRNDESGSSKEGRELDQREKVKGAPKSNVEGLFRSTSSNSDSSKDNSEQREEDMMISRGKRRLVSDSSQSGDEGESQ------------------------------KPASKRQSMETGSEQD-------------------------------------------------------------------------------------------------------------------------------------------------------------------------------------------------------------------------------------------------------------------------------------------
>EOG091F04DL|Crassostrea_gigas|JG07_Cuthona_albocrusta|TRANSCRIPT
------------------------------------------------------------------------------------------------------------------------------------------------------------------------------------------------------------------------------------------------------------------------------------------------------------------------------------------------------------------------------------------------------------------------------------------------------------------------------------------------------------------------------------------------------------------------------------------------------------------------------------------------------------------------------------------------------------------------------------------------------------------------------------------------------------------------------------------------------------------------------------------------------------------------------------------------------------------------------------------------------------------------------------------------------------------------------------------------------------------------------------------------------------------------------------------------------------------------------------------------------------------------------------------------------------------------------------------------------------------------------------------------------------------LF------------------RIARIDQT-----------------------------------------------------------------------------------------------------------------------------------------------------------------------------------------------------------------------------------------------HNMLHLSQLLKHITSVFTLDDKGVLHDVLSLFSAIG--------------------------------------------------------------------------------------------------------------------LSLSKISETEAGVMTQEAQIAT------------------------------------------------------------------------------------------------------------------------------------------------------------------------------------------------------------------------------------------------------------------------------------------------------------------------ELLKKVKSLLSDCPIFPTKAKKLVGLKDHPMIADSKESEKMFENKPNVHFLLLEPPQEPGSHRQR----------------------------------------------------------------------HTPRRHG-------------------------------------------------------------------------------------------------------------------------------------------------------K------------------------AIK-------------------------------------------------------------------------------------------------------------------------------------------------------------------------------------------------------------------------------------------------------------------------------------------------------------------------------------------------------------------------------PLSSCVVSQEITQGFKPCAKGQRYLHDIVGVLQQFLYFVFPEVYIEFRTHN-APRLKDLIFTEVHKLEVKYELRDIPDVYELRQENCVIAGNHFYFLSKHIDNQSEINKEVARFFSNNDDDCVREIRSFLSQAVPILEGKTKESLTDLLSRQ--------------------RVQIENLPEDEE--------------------------------------------------------------------------------------------------------------------------------------------------------------------------------------------------------------------------------------------------------------------------------------------------------------------------------------------------------------------------------------------------------------------------------------------------------------------------------------------------------------------------------------------------------------------------------------------
>EOG091F04DL|Crassostrea_gigas|JG10_Dirona_picta|TRANSCRIPT
K---------------------------------------------------------------------------------------------------------------------------------------------------------------------------------------------------------------------------------------------------------------------------------------------------------------------------------------------------------------------------------------------------------------------------------------------------------------------------------------------------------------------------------------------------------------------------------------------------SQMNIVSGQMM------------------------------------------------------------------------H-REEVWWTDACGLFTKYKDSLEKYNNPLAWFKFML-----------------------------------------------------------------------------------------------------------------------------------------------------------------------------------------------------------------------------------------------------------------------PFYNAK--------------------------------------------------------------------------------------------------------------------------------------------------------------------------------------------------------------------------------------------------------------------------------------------------------------------------------------------------------------------------------------------------------DELF------------------EIARINHT-----------------------------------------------------------------------------------------------------------------------------------------------------------------------------------------------------------------------------------------------HNMVHLSELLKHITSVFTLEDEGVLHDVLCLFSAIG--------------------------------------------------------------------------------------------------------------------QALSKADEIQAGVRTQAAQVAL------------------------------------------------------------------------------------------------------------------------------------------------------------------------------------------------------------------------------------------------------------------------------------------------------------------------ELRGKVKSLLADSAIFPTKARKLVGLEDQPMIADNKEWEKMFDNKLHVHFLLTEGRYPASSPIDPDHVQYFLNF-------------------------F-------------------------------------------------------------------------------------------------------------------------------------------------------------------------------------------------E------------------------EIE-------------------------------------------------------------------------------------------------------------------------------------------------------------------------------------------------------------------------------------------------------------------------------------------------------------------------------------------------------------------------------SLSDCVDWEEITSGFKPCARGQKYLHNIVGVLQQYLYHSYFDVYTEFKTNN-ADQLTHLIFTEVERLEVKYELKGRPEVYEIRTENCIIKGNHFYFLAKNIDNQSEINKEVARFFGKGNEECVREIRSFLSQVVPILEGKSQESFQDLLSRQ--------------------RALIRNLPEEEPVWEVPLPQI----------------------------------------------------------------------------------------------------------------------------------------------------------------------------------------------------------------------------------------------------------------------------------------------------------------------------------------------------------------------------------------------------------------------------------------------------------------------------------------------------------------------------------QV-----------------------------------------------
>EOG091F04DL|Crassostrea_gigas|HW02_Berghia_verrucicornis|TRANSCRIPT
-----------------------------------------------------------------------------------------------------------------------------------------------------------------------------------------------------------------------------------------------------------------------------------------------------------------------------------------------------------------------------------------------------------------------------------------------------------------------------------------------------------------------------------------------------------------------------------------------------------------------------------------------------------------------------------------------------------------------------------------------------------------------------------------------------------------------------------------------------------------------------------------------------------------------------------------------------------------------------------------------------------------------------------------------------------------------------------------------------------------------------------------------------------------------------------------------------------------------------------------------------------------------------------------------------------------------------------------------------------------------------------------------------------------------------------------------------------------------------------------------------------------------------------------------------------------------------------------------------------------------------------------------------------------------------------------------------------------------------------------------------------------------------------------------------------------------------------------------------------------------------------------------------------------------------------------------------------------------------------------------------------------------PSKTVMTDRSLVRDIISPRLLLHNLGLYYLHWDVLESVDHGTLRALGVHTIGTDHLLQIGQGICANWDCQG----NPDQVNEL---AKWLACVYCSLDSFKENTEIFNRLANMRLIPLSDGRLVSTEDTTVFLLTG-DN---KQDG-PNDPLQALRKDVNIIHPKLTATPDSEVNSQVLKLLSRMDIKEMTPHDLLHSHVLPILKSDTWKEKS------------EEV----------------------------------LVSYMVCAKQVLYDCGE--EITPLKEVAKVVTNQG-VKQPHVDNVHFPVVYGND-IDLVKNFPSLSWTLLSPAYLPPNPTQMEQDSWHKFFFVLGVRDFLCVNKIDVPLDHNSLLNSPWAQYKDLWQNLP--EE-FVIEDFACEEFLSLVGED-------S--V-RFERMCCLYELLDKAWDDSYKK-YMTTKVKTAAGEMLKD------------------------NIETSFSIHLKTRPWVPATWLVIT--TD----TKR-----ERDRGLVHPSTLYCANNETERLLAHTAKYLAVKTLSKSSFTQFLKIKSSVQKEAVKEALISWGQRAEGKVDTPTVFSTTVDHILAVYEFLQAKFPNAEIQNLFHQHPVIFLPPTEDSFSNYTKFSGSNSVL---AGQMMHRSEGWWTDESRLISKYRASLQKYGDPLAKFQFMLPFYQGRKDLF----IIARIDPTHSMLHLAQLLKHITSVFSLEDEGVLHDVLTLFSAIGLALSKAEETEAGVSTQAAQVAIQLRSKVKPLLTDLSVFPTKA--LSLKDALMIADSKEWEKMLERKPNVHFLLLE-----------------------------------------------------------------------------------------------------------------------------------------------------------------------------------------------------------------------------------------------------------------------------------------------------------------------------------------------------------------------------------------------------------------------------------------------------------------------------------------------------------------------------------------------------------------------------------------------------------------------------------------------------------------------------------------------------------------------------------------------------------------------------------------------------------
>EOG091F04DL|Crassostrea_gigas|JG29_Spurilla_braziliana|TRANSCRIPT
------------------------------------------------------------------------------------------------------------------------------------------------------------------------------------------------------------------------------------------------------------------------------------------------------------------------------------------------------------------------------------------------------------------------------------------------------------------------------------------------------------------------------------------------------------------------------------------------------------------------------------------------------------------------------------------------------------------------------------------------------------------------------------------------------------------------------------------------------------------------------------------------------------------------------------------------------------------------------------------------------------------------------------------------------------------------------------------------------------------------------------------------------------------------------------------------------------------------------------------------------------------------------------------------------------------------------------------------------------------------------------------------------------------------------------------------------------------------------------------------------------------------------------------------------------------------------------------------------------------------------------------------------------------------------------------------------------------------------------------------------------------------------------------------------------------------------------------------------------------------------------------------------------------------------------------------------------------------------------------------------------------------------------------------------------------------------------------------------------------------------------------------------------------------------------------------------------------------------------------------------------------------------------------------------------------------AKVVTSQG-VKQPHLDNIHFPVVYGNS-IDLVSAFPTMSWMLLSPAYLPPNPSKTEQEMWHKFFLLLGVQDFLCINKIDVPLDHNSLLNSPWAEYKDLWQNFP--EK-FVVEDFSCEEFLSLISES-------N--V-PFERMCCLYELLDKTWDDSYKK-CMVTKVKAISGETLKD------------------------NIESSFSIHLKNRPWVPATWAIMT--SD----TKR-----ERDRGLLQPSNLYCANLEVEKLLAHTAKYLAVKTPNKSSFTQFLQIKSCVRKEAVKEALISWGQRSEGKHDTPTAFSTSMDHIVAVYEFLRQESTNAEFQNLFHQHPVIFIAS-------------------------------------------------------------------------------------------------------------------------------------------------------------------------------------------------------------------------------------------------------------------------------------------------------------------------------------------------------------------------------------------------------------------------------------------------------------------------------------------------------------------------------------------------------------------------------------------------------------------------------------------------------------------------------------------------------------------------------------------------------------------------------------------------------------------------------------------------------------------------------------------------------------------------------------------------------------------------------------------------------------
>EOG091F04DL|Crassostrea_gigas|HW20_Spurilla_neapolitana|TRANSCRIPT
---------------------------------------------------------------------------------------------------------------------------------------------------------------------------------------------------------------------------------------------------------------------------------------------------------------------------------------------------------------------------------------------------------------------------------------------------------------------------------------------------------------------------------------------------------------------------------------------------------------------------------------------------------------------------------------------------------------------------------------------------------------------------------------------------------------------------------------------------------------------------------------------------------------------------------------------------------------------------------------------------------------------------------------------------------------------------------------------------------------------------------------------------------------------------------------------------------------------------------------------------------------------------------------------------------------------------------------------------------------------------------------------------------------------------------------------------------------------------------------------------------------------------------------------------------------------------------------------------------------------------------------------------------------------------------------------------------------------------------------------------------------------------------------------------------------------------------------------------------------------------------------------------------------------------------------------------------------------------------------------------------------------------------------------------------------------------------------------------------------------------------------------------------------------------------------------------------------------------------------------------------------------------------------------------------------------------------------------------------------------------------------------------------------------------------------------------------------------------------WDDSYKK-CMVTKVKAISGETLKD------------------------NIESSFSIHLKNRPWVPATWVIMT--SD----TKR-----ERDRGLLQPSNLYCANLEVEKLLAHTAKYLAVKTPNKSSFTQFLQIKSCVRKEAVKEALISWGQRSEGKHDTPAPFSTSMDHIVAVYEFLRQESTNAEFQNLFHQHPVIFIASQ------------------------------------------------------------------------------------------------------------------------------------------------------------------VGVKDSLMIADAKEWERMFEKKPNVHFLLLES--------------------------------------------------------------------------------------------------------------------------------------------------------------------------------------------------------------------------------------------------------------------------------------------------------------------------------------------------------------------------------------------------------------------------------------------------------------------------------------------------------------------------------------------------------------------------------------------------------------------PESKRHN-------------------------------------------------------------------------------------------------------------------------------------------------------------------------------
>EOG091F04DL|Crassostrea_gigas|HW13_Favorinus_branchialis|TRANSCRIPT
-------------------------------------------------------------------------------------------------------------------------------------------------------------------------------------------------------------------------------------------------------------------------------------------------------------------------------------------------------------------------------------------------------------------------------------------------------------------------------------------------------------------------------------------------------------------------------------------------------------------------------------------------------------------------------------------------------------------------------------------------------------------------------------------------------------------------------------------------------------------------------------------------------------------------------------------------------------------------------------------------------------------------------------------------------------------------------------------------------------------------------------------------------------------------------------------------------------------------------------------------------------------------------------------------------------------------------------------------------------------------------------------------------------------------------------------------------------------------------------------------------------------------------------------------------------------------------------------------------------------------------------------------------------------------------------------------------------------------------------------------------------------------------------------------------------------------------------------------------------------------------------------------------------------------------------------------------------------------------------------------------------------------------------------------------------------------------------------------------------------------------------------------------------------------------QALRQDVNIIHPSLTSTPDPEVNSQVTKLLSRMDVKEMNPHDLFHDHILPVLKSDAWKEKS------------KDV----------------------------------LIGYLVCAKEVLFDSGE--DLAPLKDVARVVTTQGSIRHPVLENVHFPMNYGNAVVDLANTFPSVPWTLLSPDYLPPRPSKAEQESWHSFFHQLGVRDFLCLNKIDVSLDSNSLSNSPWADYKEMWQALP--QQ-FIIEDFACEEFQLLTAGE-------S--VASFERMRRLYELLDKMWDDGYSKSLLLAKVKDESGAVLKT------------------------NIETSFAIHLKNRPWVPATWVTMT--TS----SKL-----EREHDLLRPSNLYCDIAEVQRLLAHTVKYLAVKTPSKSSFTRFLQIKHCVQKEAVKEALISWGQRPEGKDNVPVVFSTSVDHIVAVYEFLQREFPAGDIQTLYHDHPVIFIAS-------------------------------------------------------------------------------------------------------------------------------------------------------------------------------------------------------------------------------------------------------------------------------------------------------------------------------------------------------------------------------------------------------------------------------------------------------------------------------------------------------------------------------------------------------------------------------------------------------------------------------------------------------------------------------------------------------------------------------------------------------------------------------------------------------------------------------------------------------------------------------------------------------------------------------------------------------------------------------------------------------------
>EOG091F04DL|Crassostrea_gigas|NC08_Tritonia_hamnerorum|TRANSCRIPT
----------------------------------------------------------------------------------------------------------------------------------------------------------------------------------------------------------------------------------------------------------------------------------------------------------------------------------------------------------------------------------------------------------------------------------------------------------------------------------------------------------------------------------------------------------------------------------------------------------------------------------------------------------------------------------------------------------------------------------------------------------------------------------------------------------------------------------------------------------------------------------------------------------------------------------------------------------------------------------------------------------------------------------------------------------------------------------------------------------------------------------------------------------------------------------------------------------------------------------------------------------------------------------------------------------------------------------------------------------------------------------------------------------------------------------------------------------------------------------------------------------------------------------------------------------------------------------------------------------------------------------------------------------------------------------------------------------------------------------------------------------------------------------------------------------------------------------------------------------------------------------------------------------------------------------------------------------------------------------------------------------------------------------VREIISPRLLLHNLGLYFLHWDVLEAVDHGVLQALGVHSISTDHLLQIGQGVAVHWDAAG----SPGQVEEL---AKWMACVYCSLDHFKENTEIFNTLRKMRIVPLSDGSLVSMEDTTVFLLIK-SK---KGKP-VKDPLQALRQDVNIIHSGLTSTPDPEVNSQVTKLLGRMEMKQMTPHDLIHSHVLPILNSDQWKEKS------------REV----------------------------------LISYLVCAKQVLGDSDE--DMTKLRGVARVVTNHG-VKLPCQDNVHFPTEFGNE-INLKHIFPMLSWTMVDLAYLPSDASVAEKQSWHRFFSQLGVEDFLCVKEVEVTLDQASLMNSQWASYKDMWQNLP--EE-FIVQDFACEEFHSLITMS-------D--V-PFEKMCNLYKLLERHWDKAYRK-LTVTKVVSTTGEVLKQ------------------------GVDTSFALHLKSHPWVPSMWATMT--SD----LDAPP-SLTKQQGLLSPCELYCRLPEVENLLAHTAKYLAVPADPKSTITQFLQIKRSVQKEAVKEALISWGQRSEGKPNTPAVFTTSIQHICTVYEFLTRSFPAGEIQNLFHNHPVIFIASRE-----------------------------------------------------------------------------------------------------------------------------------------------------------------------------------------------------------------------------------------------------------------------------------------------------------------------------------------------------------------------------------------------------------------------------------------------------------------------------------------------------------------------------------------------------------------------------------------------------------------------------------------------------------------------------------------------------------------------------------------------------------------------------------------------------------------------------------------------------------------------------------------------------------------------------------------------------------------------------------------------------------
>EOG091F04DL|Crassostrea_gigas|HW01_Armina_tigrina|TRANSCRIPT
-----------------------------------------------------------------------------------------------------------------------------------------------------------------------------------------------------------------------------------------------------------------------------------------------------------------------------------------------------------------------------------------------------------------------------------------------------------------------------------------------------------------------------------------------------------------------------------------------------------------------------------------------------------------------------------------------------------------------------------------------------------------------------------------------------------------------------------------------------------------------------------------------------------------------------------------------------------------------------------------------------------------------------------------------------------------------------------------------------------------------------------------------------------------------------------------------------------------------------------------------------------------------------------------------------------------------------------------------------------------------------------------------------------------------------------------------------------------------------------------------------------------------------------------------------------------------------------------------------------------------------------------------------------------------------------------------------------------------------------------------------------------------------------------------------------------------------------------------------------------------------------------------------------------------------------------------------------------------------------------------------------------------------------------------------HWDVLETVGQGVLQALGVNTISTEHLLQIGQGVTAHWDGAG----SPDQVTEL---AKWMACVYCSLDNFKENIDVFNRLKEMRIIPLSDGSLVSLGDTTVFLLTD-DN---RPEA-TKDPLQALRQDVNIIHPDLTSTHDPEVNSQVTKLLSRMDIKQMTPHDLIHSHVLPTLNSDLWKGKS------------NEV----------------------------------LISYLVCAKQVLYDSPE--DMTRLKDVARVVTNHG-VKQPSQDSVHFPIEYGNE-VNLERVFPMLSWTLVHHAYLPPNASESDKRSWHKFFSQLGVEDFLCVTKTEVCLDQTQLLNSPWADFKDLWQDLP--KE-FVIQDFSCEEFYTLITRS-------N--I-PFQTVCYLYELLDKHWDGMYRK-FTVAKLVSNTGEVLKD------------------------KIDSSFAIHLKTHAWVPAIWTATAC-SD----T-----SLVDDSGLLAPCQLYCRHPEVEKLLAHTAKYLAVKPNVKSSFTNFLKIKSSVQKEAVKDALVSWGQRAEGKPDTPAVFTTTVEHMLEVYNYLRGAFPAGEIQNLFHAHPVVFI---------------------------------------------------------------------------------------------------------------------------------------------------------------------------------------------------------------------------------------------------------------------------------------------------------------------------------------------------------------------------------------------------------------------------------------------------------------------------------------------------------------------------------------------------------------------------------------------------------------------------------------------------------------------------------------------------------------------------------------------------------------------------------------------------------------------------------------------------------------------------------------------------------------------------------------------------------------------------------------------------------------
>EOG091F04DL|Crassostrea_gigas|JG17_Hancockia_uncinata|TRANSCRIPT
------------------------------------------------------------------------------------------------------------------------------------------------------------------------------------------------------------------------------------------------------------------------------------------------------------------------------------------------------------------------------------------------------------------------------------------------------------------------------------------------------------------------------------------------------------------------------------------------------------------------------------------------------------------------------------------------------------------------------------------------------------------------------------------------------------------------------------------------------------------------------------------------------------------------------------------------------------------------------------------------------------------------------------------------------------------------------------------------------------------------------------------------------------------------------------------------------------------------------------------------------------------------------------------------------------------------------------------------------------------------------------------------------------------------------------------------------------------------------------------------------------------------------------------------------------------------------------------------------------------------------------------------------------------------------------------------------------------------------------------------------------------------------------------------------------------------------------------------------------------------------------------------------------------------------------------------------------DLSPMDAFVSYLQFIPLEGEVMGFFSPVTSHIRAQLVAKDCMPVIGA-SGQKDDIVWKAPSKAMMTQSSLVREIITPQILLHSLDLYYLHWDVLDALEPGMLQALGVNTISTEHLLHIGHGVTTHWD--GVGSNVNAQVTEL---AKWMACVYCSLDHFKENTDILNALRKMRNVPLSDGSLVSMEDTTVFLLTD-DR---KTKS-SVDPLQPLRQDVNIIHPALTATQDAEVNSQVTKLLNQMGIKQMTPYDLIHCHVLPVLQSDAWKGKK------------DDV----------------------------------LISYLVCAKQVLGDDPE--GLARLKSVARVVTNHG-VKLPSEDSVHFPREFDNE-INLEQTFHMFSWTLVQPAYLPANPSAQEIQSWRSFFSQLGVEDFLCVEKREVPLDRSILMNSPWASYKDLWQDLP--EE-FVIQDFSCEEFHSLVTMT-------G--A-SFETVCHLYQLLDKHWSVLYKK-YMRCTLTSKSGDVLKE------------------------NVDTSFAIHLKTLPWVPATWT-------------------------------------------------------------------------------------------------------------------------------------------------------------------------------------------------------------------------------------------------------------------------------------------------------------------------------------------------------------------------------------------------------------------------------------------------------------------------------------------------------------------------------------------------------------------------------------------------------------------------------------------------------------------------------------------------------------------------------------------------------------------------------------------------------------------------------------------------------------------------------------------------------------------------------------------------------------------------------------------------------------------------------------------------------------------------------------------------------------------------------------------------
>EOG091F04DL|Crassostrea_gigas|JG02_Antaeolidiella_chromosoma|TRANSCRIPT
----------------------------------------------------------------------------------------------------------------------------------------------------------------------------------------------------------------------------------------------------------------------------------------------------------------------------------------------------------------------------------------------------------------------------------------------------------------------------------------------------------------------------------------------------------------------------------------------------------------------------------------------------------------------------------------------------------------------------------------------------------------------------------------------------------------------------------------------------------------------------------------------------------------------------------------------------------------------------------------------------------------------------------------------------------------------------------------------------------------------------------------------------------------------------------------------------------------------------------------------------------------------------------------------------------------------------------------------------------------------------------------------------------------------------------------------------------------------------------------------------------------------------------------------------------------------------------------------------------------------------------------------------------------------------------------------------------------------------------------------------------------------------------------------------------------------------------------------------------------------------------------------------------------------------------------------------------------------------------------------------------------------------------------------------------------------------------------------------------------------------------------------------------------------------------------------------------------------------------------------------------------------------------------------------------------------------------------------------------------------------------------------------------------------------------------------------------------------------------------------------------------------------------------------------------------------------------------------------------------------------------------------------------------------------------------------------------------------------------------------------------------------------------------------------------------------------------------------------------------------------------------------------------------------------------------------------------------------------------------------------------------------HIDNQSEINKEVARYFSCNNEECAREIKNFLSQAVPILEGKSHETLQNLLARQ--------------------RFQIDDLPEGEELWEVPLPTVINPLFV-PDV----GQGPVVYDRQDSAMQLDPSDGQ-QV-GPGGQGDGAAIKSWPPRSLPDY-----EPNPALLKQGVAKKASKFAPPEAPDYIKA-SKMIPSNFRFEND---------------------------------------------------------------------------------------------------------------------------------------------------------------------------------------------------------------------------------------------------------------------------------------------------------------------------------------------------------------------------------------------------------------------------------------------------------------------
>EOG091F04DL|Crassostrea_gigas|HW16_Hancockia_cfuncinata|TRANSCRIPT
---------------------------------------------------------------------------------------------------------------------------------------------------------------------------------------------------------------------------------------------------------------------------------------------------------------------------------------------------------------------------------------------------------------------------------------------------------------------------------------------------------------------------------------------------------------------------------------------------------------------------------------------------------------------------------------------------------------------------------------------------------------------------------------------------------------------------------------------------------------------------------------------------------------------YINRCLQDGSLLLSHLRRIEEKVIEVFEFPSFDELGHGTFLYFLLSNSKIKEILDDCGGAMLAGGGSSVGDGQRAFHPTYNDMKELVCQSKHAGVSQAEHLESVACEQFGVKDVKHLGHGSIARLNNSASQPGKHQASQYNCLYEAALCGRSCPSTLINQRVGRLGNQSREKAMAVLTTCPLLEDLAAWSQWGLVFEPEHGSLKEFVAHHGGRQVISMPGGKQEVISDFMA------QFMEVKSSVRKEEVMDALISWGKRDEGKPVVPAVFST--------------------------------------------------------------------------------------------------------------------------------------------------------------------------------------------------------------------------------TKDHILGV-YRYLEQNFPAVDIQNLFLNHPVIFMGPPGAVGHQMITGQMNSSSEEEKTGSD--------------------------------------------------------------------------------------------------------------------------------------------T-----PASKR---------QSLESSMDEGRAATPVGAGRSANTTIAD-------------------------------------------------------------------------------------------------------------------------------------------------------------------------------------------------------------------------------------DEGMGEDE-------------------------------------------------------------------------------------------------------------------------------------------------------------------------------------------------------------------------------------------------ARPSEQGEQETPS--------------------------FHNSHGT------------CGGDGPRVHNSGPSGGNAEKSLAHRDREGGKKPWNNKMLHFNI------------------------------------------------------------------------------------------------------------------------------------------------------------------------------------------------------------------------------------------------------------------------------------------------------------------------------------------------------------------------------------------------------------------------------------------------------------------------------------------------------------------------------------------------------------------------------------------------------------------------------------------------------------------------------------------------------------------------------------------------------------------------------------------------------------------------------------------------------------------------------------------------------------------------------------------------------------------------------------------------------------------------------------------------------------------------------------------------------------------------------------------------------------------------------------------------------------------------PVWTDQADSQAYTELTSDVSKVK-PQQQL-----LDTAATLEVGRWGESLVYDYLKMHQLSNPAVEDIIWANGEEEQGLPYDFEMIFKT-DEA--SGGEVYSVFVEVKTTRTDDRAVFEISSNQIEFAISKGERYHIFRVYGAG----------------------------
>EOG091F04DL|Crassostrea_gigas|JG08_Dendronotus_venustus|TRANSCRIPT
---------------------------------------------------------------------------------------------------------------------------------------------------------------------------------------------------------------------------------------------------------------------------------------------------------------------------------------------------------------------------------------------------------------------------------------------------------------------------------------------------------------------------------------------------------------------------------------------------------------------------------------------------------------------------------------------------------------------------------------------------------------------------------------------------------------------------------------------------------------------------------------------------------------------------------------------------------------------------------------------------------------------------------------------------------------------------------------------------------------------------------------------------------------------------------------------------------------------------------------------------------------------------------------------------------------------------------------------------------------------------------------------------------------------------------------------------------------------------------------------------------------------------------------------------------------------------------------------------------------------------------------------------------------------------------------------------------FKSVFRVTDKPEVHSNGYHICFDVESGPMGYILPHWIEDEAP-----ETT-NRWTTKIVLKLKEELDMSKGHQQTRTLANRFHDVHPSLLLFLHRLRSIVIENKVDNETSKMARRDIGENIIEIKHNSGTDKWLVTKKLLDASKISPKGKSGTDIESTEIALAFPLQGKE-K--GSCKYRPPQQPVFAFLPLRSYGFRFIVQGDFEVPSSREDVDSDSSWNQGLLDAIPQLFIESLDTFKMQPDLSALEAVNAYLQFVPMENETLDFFKSVASNIHQMLKSKPCLPTEP--DEDGN-VEWKLPSQMVICQDPLIQQVISAEMLERHLGLCYLHHAVMAAGNMPLLQSLGIKQISTQHLLEIGKSLAKQWLEED----VDERIPAI---AKWLVCVYRSLNEYSTNVEELKVLKNLAVIPLSKGQLVALDTSTVFFPLQKE---K-AKTNMTDPLRYIEQDLNTLDPRLMTCLDHIPNSQIEKILEQCDVRQLNPQDVIQHHIMPAFKSQEWKQKS------------REL----------------------------------VCAYVMYIKHHVTRDRSILSMDELRAVIQVDTNQG-MKNPATEPVHFTPAYQNQ-IDLQNMLPGCQWVLLSSAYMPPRPTNQEISQWRDFFMKIGVLDFLAIKPKTVTMTMEELRASPWSGYASLL----------------------------------------------------------------------------------------------------------------------------------------------------------------------------------------------------------------------------------------------------------------------------------------------------------------------------------------------------------------------------------------------------------------------------------------------------------------------------------------------------------------------------------------------------------------------------------------------------------------------------------------------------------------------------------------------------------------------------------------------------------------------------------------------------------------------------------------------------------------------------------------------------------------------------------------------------------------------------------------------------------------------------------------------------------------------------------------------------------------------------------------------------------------------------------------------------------------------------------------------------------------------------
