# Supplementary material for: Transcriptomics provides a robust framework for the relationships of the major clades of cladobranch sea slugs (Mollusca, Gastropoda, Heterobranchia), but fails to resolve the position of the enigmatic genus Embletonia
Source: BMC Ecol Evol. 2021 Dec 28;21:226. doi: 10.1186/s12862-021-01944-0 (PMC8895541; doi:10.1186/s12862-021-01944-0)
Supplement: Supplementary file 6 — Additional file 6. Archive S4: Unmasked multiple sequence alignments on amino acid level including Doris kerguelenensis and Calmella cavolini prior to the removal of outliers. [file 12862_2021_1944_MOESM6_ESM.zip › Archive_S4/Alignments/EOG091F035Y.aa.fasta]

>EOG091F035Y|Biomphalaria_glabrata|BGLTMP009956
MSKPGLRASAMASTQDLSQRDWDEAVVTVDIIVNLESALNSEANSRRINNVEQSFGSSGQPLGLPGRVLVGEGVLTKMCRKRAKPRQFFLFNDVLVYGNIIIHKKKYNKQHILPLEDVKL--DNVDDDGNLRNGWKIISPSKSFVVYAATATEKKEWMAHIRKCVNDILALSKH----------FWKLFFFFTKTSSWRDNCTKSLKCMAHHHYIGQIVYFNPKMHHCRHCGIVACNACTSKKWLLPLQSSKP--IRVCLTCYQKLSKEATDNNYSDKI------------------------HSARQSLYLVCDLPLIMSAIINQMAQGINIGAALPAGQFSWLPCTSFVAVLLSVPTGPWGCWVLSSTPVLSLDELQTSLLLSLSLRVGRGSLPEA---SLRALLSLVSNGTYLRRNLQRIHTNSSIRIYVWV---VNWSNETNPWRFK---------------
>EOG091F035Y|Crassostrea_gigas|CGI_10007103
FLFI---------------------------------LVHSEANSRRIAYVEQCFGASGQPLNVTGRALVGEGVLTKMCRKKPKPRQFFLFNDILVYGNIVINRKKYNQQHVISLEDVKL--EDVQDEGTLRNGWKLISPSKSFVVYAATSTEKHQWMSHIKKCVDDLLIKQGKTQNTD-NDSPVWVPD----------SEATLCMHCKKSQFTL------INRRHHCRKCGIVVCKDCSSNKWLLPQQASKP--LRVCLTCYQGLSHTKATVPVTNTHATDDSSGDSSSDDDEEPANQDVNEHHCRKCGIVVCKDCSSNK-------------------------------------------WLL---PQQASKPLRVCLTCYQGLSHTKATVPVT---NTHATDDS-------------SGDSSSDDDEEPANQDVNEENSIPPEVHMSI-------------
>EOG091F035Y|Lottia_gigantea|HW09_Doto_sp|TRANSCRIPT
M---------------------------------VDRLIHSEVNARRINNVEQCFGSSGQPLGIPGRVLVGEGVLTKICRKKPKPRQFFLFNDALVYGNIIIHKKKFNKQHIIPLEQIKL--HDVSDDGNLRNGWKLMSPSKSFVVYAATATEKKEWMAHINKCVNDRLNQRGVQAPST-TDSPVWVPD----------SAAKNCMHCHRAEFSM------VNRRHHCRHCGIVACNACTAERFRLPSQSSKP--LRVCLTCFHKLSGTSQSS---------------------------------------------------------------------------------------------------------------------ADANN------MATG--DS-------------VDPNSSGEDSSDD-----------------E-------------
>EOG091F035Y|Biomphalaria_glabrata|JG29_Spurilla_braziliana|TRANSCRIPT
---------------------------------------------------------------IPGRVLVGEGVLTKICRKKPKPRQFFLFNDALVYGNIIIHKKKYNKQHIIPLEQIKL--HDASDDGNLRNGWKLMSPCKSFVVYAATATEKKEW---------------------------------------------------------------------------------------------------------------------------------------------------------------------------------------------------------------------------------------------------------------------------------------------------------------------
>EOG091F035Y|Lottia_gigantea|JG11_Dondice_occidentalis|TRANSCRIPT
M---------------------------------VDRLVNSEANARRIANVEQCFGSSGQPLRIPGRVLVGEGVLTKICRKKPKPRQFFLFNDALVYGNIIIHKKKYNKQHIIPLEQIKLXXFDASDDGNLRNGWKLMSPSKSFVVYAATATEKKEWMAHINKCVNDRLSQRGVTAPSS-TDSPVWVPD----------SEAKTCMHCRKTEFSM------VNRRHHCRHCGIVACNACSS---------------------------------------------------------------------------------------------------------------------------------------------------------------------------------------------------------------------------------
>EOG091F035Y|Lottia_gigantea|JG12_Dondice_parguerensis|TRANSCRIPT
------------------------------------RLVNSEANARRIANVEQCFGSSGQPLRIPGRVLVGEGVLTKICRKKPKPRQFFLFNDALVYGNIIIHKKKYNKQHIIPLEQIKL--FDASDDGNLRNGWKLMSPSKSFVVYAATATEKKEWMAHINKCVNDRLSQRGVTAPSS-TDSPVWVPD----------SEAKTCMHCRKTEFSM------VNRRHHCRHCGIVACNACSSKRWLMPSQSSKP--IRVCLTCFDKLSLASPTT---------------------------------------------------------------------------------------------------------------------ESGA-KYF---NATG--DV-------------GDPNSSGEDSSDD-----------------D-------------
>EOG091F035Y|Lottia_gigantea|HW05_Caloria_elegans|TRANSCRIPT
----------------------------------VDRLVNSEANNRRIANVEQCFGSSGQPLRIPGRVLVGEGVLTKICRKKPKPRQFFLFNDALVYGNIIIHKKKYNKQHIIPLEQIKL--HDASDEGNLRNGWKLMSPSKSFVVYAATATEKKEWMAHINKCVNDRLNQRGIQAPSS-NDSPVWVPD----------SEAKTCMHCRKTEFSM------VNRRHHCRHCGIVACNACTSKRWLMPSQSSKP--LRVCLTCFSKLLPASPTA---------------------------------------------------------------------------------------------------------------------ADGGTKDF---NATG--DI-------------GDPNSSGEDSSDD-----------------D-------------
>EOG091F035Y|Biomphalaria_glabrata|HW20_Spurilla_neapolitana|TRANSCRIPT
------------------------------------------------------------------------------CRKKPKPRQFFLFNDALVYGNIIIHKKKYNKQHIIPLEQIKL--HDASDDGNLRNGWKLMSPCKSFVVYAATATEKKEWMAHINKCVNDRL---------------------------------------------------------------------------------------------------------------------------------------------------------------------------------------------------------------------------------------------------------------------------------------------------------
>EOG091F035Y|Lottia_gigantea|HW06_Cratena_peregrina|TRANSCRIPT
---------------------------------------------------------SGQPLRIPCRVLVGEGVLTKICRKKPKPRQFFLFNDALVYGNIIMHKKKYNKQHIIPLEQIKL--HDASDDGNLRNGWKLMSPSKSFVVYAATATEKKEWMAHINKCVNDRLNQRGIQAPAS-NDSPVWVPD----------SEAKTCMHCRKTEFSM------VNRRHHCRHCGIVACNACTSKRWLMPSQSSKP--LRVCLTCFQKLYTASSAS---------------------------------------------------------------------------------------------------------------------GGGA-KDF---NATG--DI-------------GDPNSSGEDSSDD-----------------D-------------
>EOG091F035Y|Biomphalaria_glabrata|JG25_Palisa_papillata|TRANSCRIPT
--------------------------------------------------------------------------------KKPKPRQFFLFNDALVYGNIIIHKRKYNKQHIIPLEQIKL--HDASDDGNLRNGWKLMSPSKSFVVYAATATEKKEWMAHINKCVND-----------------------------------------------------------------------------------------------------------------------------------------------------------------------------------------------------------------------------------------------------------------------------------------------------------
>EOG091F035Y|Lottia_gigantea|JG27_Phidiana_lynceus|TRANSCRIPT
--------------------------------------VNSEANARRIANVEQCFGSSGQPLRIPGRVLVGEGVLTKICRKKPKPRQFFLFNDALVYGNIIIHKKKYNKQHIIPLEQIKL--YDASDDGNLRNGWKLMSPSKSFVVYAATATEKKEWMAHINKCVNDRLNQRGIQAPAS-NDSPVWVPD----------SEAKTCMHCRKTEFSM------VNRRHHCRHCGIVACNACTSKRWLMPSQSSKP--LRVCLTCFHKLSSSSPSA---------------------------------------------------------------------------------------------------------------------GGA--KDF---NATG--DI-------------GDPNSSGEDSSDD-----------------D-------------
>EOG091F035Y|Crassostrea_gigas|JG24_Noumeaella_rubrofasciata|TRANSCRIPT
---------------------------------------------------------------------------------------------------------KYNKQHIIPLEQIKL--YDASDDGNLRNGWKLMSPSKSFVVYAATATEKKEWMAHINKCVNDRLNQRGIQPPAS-TDSPVWVPD----------SEAKTCMHCRKTE--------------------------------------------------------------------------------------------------------------------------------------------------------------------------------------------------------------------------------------------------------------
>EOG091F035Y|Lottia_gigantea|HW13_Favorinus_branchialis|TRANSCRIPT
M---------------------------------VDRLVNSEANSRRIANVEQCFGSSGQPLRIPGRVLVGEGVLTKICRKKPKPRQFFLFNDALVYGNIIIHKKKYNKQHIIPLEQIKL--YDASDEGNLRNGWKLMSPSKSFVVYAATATEKKEWMAHINKCVNDRLNQRGIQAPLS-NDSPVWVPD----------SEAKTCMRCRKSEFSM------VNRRHHCRHCGIVACNACTSKRWMMPSQSSKP--LRVCVTCFEKLSSASPTA---------------------------------------------------------------------------------------------------------------------ADGGAKDF---NATG--D--------------GDPNSSGEDSSDD-----------------D-------------
>EOG091F035Y|Lottia_gigantea|HW12_Facelina_rubrovittata|TRANSCRIPT
M---------------------------------VDRLVNSEANARRIANVEQCFGSSGQPLRIPGRVLVGEGVLTKICRKKPKPRQFFLFNDALVYGNIIIHKKKYNKQHIIPLEQVKL--YDVNDDGNLRNGWKLMSPSKSFAVYAATATEKKEWMAHINKCVNDRLNQRGIQAPAS-NDSPVWVPD----------SEAKTCMHCRKTEFSM------VNRRHHCRHCGIVACNSCTSKRFLMASQSSKP--LRVCLNCFQKLSSASPSA---------------------------------------------------------------------------------------------------------------------VDSGAKDY---NATG--DM-------------GDPNSSGEDSS---------------------------------
>EOG091F035Y|Lottia_gigantea|HW21_Tritonia_manicata|TRANSCRIPT
--------------------------------------VNSEANARRIATVEQCFGSSGQPLGIPNRVLVGEGVLTKICRKKPKPRQFFLFNDALVYGNIIIHKKKYNKQHIIPLEQIKL--LDVGDEGNLRNGWKLMSPSKSFVVYAATATEKKEWMAHINKCVNDRLTQRGIQAPAS-TDSPVWVPD----------SDAKTCMHCRKAEFSM------VNRRHHCRHCGIVACNSCTSKRWLLPSQSSKP--IRVCLTCYNKLS-------------------------------------------------------------------------------------------------------------------------------------------------------------------------------------------------------
>EOG091F035Y|Biomphalaria_glabrata|JG30_Tritonia_festiva|TRANSCRIPT
-------------------------------------------------------------------------------------------NDALVYGNIIIHKKKFNKQHIIPLEQIKL--LDVADEGNLRNGWKLMSPSKSFVVYAATATEKKEWMAHINKCVNDRL---------------------------------------------------------------------------------------------------------------------------------------------------------------------------------------------------------------------------------------------------------------------------------------------------------
>EOG091F035Y|Lottia_gigantea|NC07_Tritonia_diomedea|TRANSCRIPT
M---------------------------------VDRLVNSEANARRIAAVEQCFGSSGQPLGIPGRVLVGEGVLTKICRKKPKPRQFFLFNDALVYGNIIIHKKKFNKQHIIPLEQIKL--LDVADEGNLRNGWKLMSPSKSFVVYAATATEKKEWMAHINKCVNDRLNQRGIQAPSS-TDSPVWVPD----------SDAKTCMHCRKTEFSM------VNRRHHCRHCGIVACNSCTSKRWLMPSQSSKP--IRVCLTCHEKLSSASPSA---------------------------------------------------------------------------------------------------------------------TSAGAKQY---NVLATGDN-------------GDPNSSGEDSS---------------------------------
>EOG091F035Y|Lottia_gigantea|NC08_Tritonia_hamnerorum|TRANSCRIPT
M---------------------------------VDRLVNSEANARRIATVEQCFGSSGQPLGIPGRVLVGEGVLTKICRKKPKPRQFFLFNDALVYGNIIIHKKKYNKQHILPLEQIKL--LDVGDDGNLRNGWKLMSPSKSFVVYAATATEKKEWMAHINKCVNDRLNQRGIQAPSS-TDSPVWVPD----------SDAKTCMHCRKAEFSM------VNRRHHCRHCGIVACNSCTSKRWLLPSQSSKP--IRVCLTCFHKLS-------------------------------------------------------------------------------------------------------------------------------------------------------------------------------------------------------
>EOG091F035Y|Lottia_gigantea|HW18_Janolus_cristatus|TRANSCRIPT
M---------------------------------VDRLVNSEANSRRIATVEQCFGSSGQPLHIPGRVLVGEGVLTKICRKKPKSRQFFLFNDALVYGNIIIHKKKYNKQHIIPLEQIKL--LDVADEGNLRNGWKLMSPSKSFVVYAATATEKKEWMAHISKCVNDRLTQRGVQAPAF-NDSPVWVPD----------SEAKTCMHCRRSEFSM------VNRRHHCRHCGIVACNSCTSKRWLLSSQSSKP--LRVCLTCYQKLSAASPAA---------------------------------------------------------------------------------------------------------------------AGAGANNY---NALGSGDI-------------GDPNSSGEDSS---------------------------------
>EOG091F035Y|Lottia_gigantea|JG16_Flabellina_iodinea|TRANSCRIPT
--------------------------------------------------VEQCFGSSGQPLRIPGRVLVGEGVLTKICRKKPKPRQFFLFNDALVYGNIIIHKKKYNKQHIIPLEQIKL--LDVGDEGNLRNGWKLMSPSKSFVVYAATATEKKEWMAHIHKCVNDRLNQRGIQAPVS-TDSPVWVPD----------SEAKTCMHCRKTEFSM------VNRRHHCRHCGIVACNACSSKRWLMSSQSSKP--LRVCLNCFEKLS-------------------------------------------------------------------------------------------------------------------------------------------------------------------------------------------------------
>EOG091F035Y|Lottia_gigantea|JG28_Scyllaea_fulva|TRANSCRIPT
M---------------------------------VDRLINSEANSRRIANVEQCFGSSGQPLAIPGRVLVGEGVLTKICRKKPKPRQFFLFNDALVYGNIIIHKKKYNKQHIIPLEQIKL--HDVGDEGNLRNGWKLMSPSKSFLVYAATATEKKEWMAHINKCVNDRLNQRGIQAPAS-LDSPVWVPD----------SEAKTCMHCRRAEFNM------VNRRHHCRHCGIVACNACTSKRWLLPSQSSKP--LRVCLTCFHKLSSASQPA---------------------------------------------------------------------------------------------------------------------SGGG-KYN---LATG--DI-------------GDPNSSGEDSSDD-----------------E-------------
>EOG091F035Y|Biomphalaria_glabrata|JG22_Lomanotus_vermiformis|TRANSCRIPT
--------------------------------------------ARRIANVEQCFGSSGQPLGIPGRVLVGEGVLTKICRKKPKPRQFFLF-------------------HIIPLEQIKL--HDVPDDGNLRNGWKLMSPCKSFVVYAATATEKKEWMAHINKCVN------------------------------------------------------------------------------------------------------------------------------------------------------------------------------------------------------------------------------------------------------------------------------------------------------------
>EOG091F035Y|Lottia_gigantea|JG08_Dendronotus_venustus|TRANSCRIPT
M---------------------------------VDRLVNSEANARRVANVEQCFGSSGQPLGIPGRVLVGEGVLTKMCRKKPKPRQFFLFNDALVYGNIIIHKKKYNKQHIIPLEQIKL--HDVEDDGNLKNGWKLMSPCKSFAVYAATATEKKEWMAHINKCVSDRLNQRGVQASAS-TDSPVWVPD----------SEAKTCMHCRRAEFSM------VNRRHHCRHCGIVACSACTSKRWLLPNQSSKA--IRVCLTCFQKLSGADQPN---------------------------------------------------------------------------------------------------------------------ADGKPYNN---LATG--DV-------------GDDNSSGEDSS---------------------------------
>EOG091F035Y|Lottia_gigantea|JG10_Dirona_picta|TRANSCRIPT
--------------------------------------VNSEANARRIGNVEQCFGSSGQPLRVPGRVLVGEGVLTKICRKKPKPRQFFLFNDALVYGNIIIHKKKYNKQHIIPLEQIKL--FDVPDDGNLRNGWKLMSPSKSFVVYAATATEKKEWMAHINKCVTDRLTQRGVQAPAS-KDSPVWVPD----------SEAKTCMHCRRSEFSM------VNRRHHCRRCGIVACNACTSKRWLLPTQSSKP--LRVCLTCFQKVSPASADG---------------------------------------------------------------------------------------------------------------------G---AKDY---NVLATGDV-------------ADPNSSGEDSS---------------------------------
>EOG091F035Y|Lottia_gigantea|HW16_Hancockia_cfuncinata|TRANSCRIPT
M---------------------------------VDRLVNSEANARRVANVEQCFGSSGQPLGIPGRVLVGEGILTKICRKKPKPRQFFLFNDALVYGNIVIHKKKYNKQHIIPLEQIKL--YDAGDEGNLRNGWKLISPSKSFVVFAATATEKKEWMAHINKCVNDRLNQQGIQAPAS-TDSPVWVPD----------SEAKTCMHCHRAEFGM------VNRRHHCRHCGIVCCNACSSKRWLLPSQSSKP--IRVCLTCFHKLSSASQSA---------------------------------------------------------------------------------------------------------------------SG----SD---MATG--DS-------------TDPNSSGEDSSDD-----------------E-------------
>EOG091F035Y|Lottia_gigantea|JG17_Hancockia_uncinata|TRANSCRIPT
M---------------------------------VDRLVNSEANARRVANVEQCFGSSGQPLGIPGRVLVGEGILTKICRKKPKPRQFFLFNDALVYGNIVIHKKKYNKQHIIPLEQIKL--YDAGDEGNLRNGWKLISPSKSFVVFAATATEKKEWMAHINKCVNDRLNQQGIQAPAS-TDSPVWVPD----------SEAKTCMHCHRAEFGM------VNRRHHCRHCGIVCCNACSSKRWLLPSQSSKP--IRVCLTCFHKLSSASQSA---------------------------------------------------------------------------------------------------------------------SG----SD---MATG--DS-------------TDPNSSGEDSSDD-----------------E-------------
>EOG091F035Y|Lottia_gigantea|HW15_Flabellina_babai|TRANSCRIPT
M---------------------------------VDRLVNSEANSRRIAAVEQCFGSSGQPLRIQGRVLVGEGVLTKICRKKPKPRQFFLFNDSLVYGNIIIHKKKYNKQHIIPLENIKL--LDVSDEGNLRNGWKLMSPSKSFAVYAATATEKKEWMAHINKCVNDRLNQLGIQAPSS-TDSPVWVPD----------SEAKMCMHCHK-EFTM------VNRRHHCRHCGIVACNSCTSKRFFLPYQSSKP--LRVCLKCFQKLSSASTAV---------------------------------------------------------------------------------------------------------------------EG----KDYSNIATG--D--------------ADPNSSGEDSSDD-----------------D-------------
>EOG091F035Y|Lottia_gigantea|HW10_Embletonia_pulchra|TRANSCRIPT
------------------------------------RLVNSEANARRIANVEQCFGSSGQPLRIPGRVLVGEGVLTKICRKKPKSRQFFLFNDALVYGNIIIHKKKYNKQHIIPLEQIKL--MDVNDDGNLRNGWKLMSPSKSFVVYAATTTEKKEWMAHINKCVTDRLTKGGVQAPTSTTDSPVWVPD----------SATKTCMHCHKSEFSM------VNRRHHCRHCGIVACNGCTSKRWLMPSQSSKP--LRVCLTCFQTLSSSSPAA---------------------------------------------------------------------------------------------------------------------ADGRT------LATG--DV-------------GDPNSSGEDSSDD-----------------D-------------
>EOG091F035Y|Lottia_gigantea|NC04_Fiona_pinnata|TRANSCRIPT
M---------------------------------VDRLVNSEANARRIANVEQCFGSSGQPLRIPGRVLVGEGILTKICRKKPKQRQFFLFNDSLVYGNIIIHKKKYNKQHIIPLEQIKL--QDVADEANLRNGWKLMSPSKSFVVCAATATEKKEWMAHINKCVNDQLNQRGIQPKSS-NDSPVWVPD----------SEAKTC---------------------------------------------------------------------------------------------------------------------------------------------------------------------------------------------------------------------------------------------------------------------
>EOG091F035Y|Lottia_gigantea|NC01_Armina_californica|TRANSCRIPT
M---------------------------------VDRLVNSEANSRRIANVEQCFGSSGQPLAIPGRVLVGEGVLTKICRKKAKSRQFFLFNDALVYGNIIIHKKKYNKQHIIPLEQIKL--HDVSDDGNVRNGWKLMSPSKSFVVCAATATEKKEWMAHINKCVNDRLNQRGIQAPSS-TDSPVWVPD----------SEAKTCMHCRKAEFSM------VSRRHHCRHCGIVACSNCTSKRWLMPSQSSKP--LRVCTTCFHKLSAISPTG---------------------------------------------------------------------------------------------------------------------ADGGARAY---NVMATGDN-------------GDPNSSGEDSS---------------------------------
>EOG091F035Y|Lottia_gigantea|HW17_Hermissenda_crassicornis|TRANSCRIPT
--------------------------------------MNSEANARRIANVEQCFGSSGQSLRTPGRVLVGEGVLTKICRKKPKPRQFFLFNDALVYGNIIIHKKKYNKQHIIPLEQIKL--RDAKDEGNLRNGWELLSPGKSFAVYAATATEKKEWMAHINKCVNDRLNQRGIKAPSS-TDSPVWVPD----------AEAKTCMHCRKTEFSM------VNRRHHCRHCGIVACNPCSSKQWLMPSQSSKP--IRVCLTCFDKLSASSPTV---------------------------------------------------------------------------------------------------------------------DDGA-KFF---NATG--DV-------------GEPNSSGEDSSDD-----------------D-------------
>EOG091F035Y|Lottia_gigantea|JG18_Hermissenda_opalescens|TRANSCRIPT
------------------------------------------ANARRIANVEQCFGSSGQSLRTPGRVLVGEGVLTKICRKKPKPRQFFLFNDALVYGNIIIHKKKYNKQHIIPLEQIKL--RDAKDEGNLRNGWELLSPGKSFAVYAATATEKKEWMAHINKCVNDRLNQRGIKAPSS-TDSPVWVPD----------AEAKTCMHCRKTEFSM------VNRRHHCRHCGIVACNPCSSKQWLMPSQSSKP--IRVCLTCFDKLSASSPTV---------------------------------------------------------------------------------------------------------------------DDGA-KFF---NATG--DV-------------GEPNSSGEDSSDD-----------------D-------------
>EOG091F035Y|Lottia_gigantea|NC05_Hermissenda_crassicornis|TRANSCRIPT
M---------------------------------VDRLVNSEANARRIANVEQCFGSSGQSLRTPGRVLVGEGVLTKICRKKPKPRQFFLFNDALVYGNIIIHKKKYNKQHIIPLEQIKL--RDAKDEGNLRNGWELLSPGKSFAVYAATATEKKEWMAHINKCVNDRLNQRGIKAPSS-TDSPVWVPD----------AEAKTCMHCRKTEFSM------VNRRHHCRHCGIVACNPCSSKQWLMPSQSSKP--IRVCLTCFDKLSASSPTV---------------------------------------------------------------------------------------------------------------------DDGA-KFF---NATG--DV-------------GEPNSSGEDSSDD-----------------D-------------
>EOG091F035Y|Lottia_gigantea|JG06_Catriona_columbiana|TRANSCRIPT
---------------------------------------------------------------IPGRVLVGEGILTKICRKKPKQRQFFLFNDSLVYGNIMIHKKKYNKQHIIPLEQIKL--QDVSDDANIRNGWKLMSPSKSFIVCAATATEKKEWMAHINKCVNDQLNQRGIQQ-PS-TDSPVWVPD----------SDAKTCMHCHKSEFTM------VNRRHHCRHCGIVACTACTSKRWLLPSQSSKP--IRVCLTCFNQLSSVSPSG---------------------------------------------------------------------------------------------------------------------TK----DF---NAAG--DN-------------GDPNSSGEDSSDD-----------------EDDVP---------
>EOG091F035Y|Lottia_gigantea|JG07_Cuthona_albocrusta|TRANSCRIPT
------------------------------------------------------------------------------------------------------------------------------DDANLRNGWKLMSPSKSFIVCAATATEKKEWMAHINKCVNDQLNQRGIQAASS-NDSPVWIPD----------SEAKTCMHCHRSEFSM------VNRRHHCRHCGIVACNACTSKRWLLSSQSSKP--I------------------------------------------------------------------------------------------------------------------------------------------------------------------------------------------------------------------
>EOG091F035Y|Lottia_gigantea|JG26_Phestilla_sp|TRANSCRIPT
M---------------------------------VDRLVNSEANARRIAAVEQCFGKSGQPLGIPGRVLVGEGRLTKICRKKPKERQFFLFNDSLVYGNIMIHKKKYNKQHIISLEQIKL--QDVSDDATIRNGWKIMSPSKSFVVCAATATEKKEWMAHINKCVNDQLNLRGIQQ-SS-TDSPVWVPD----------SEAKTCMHCHKSEFTM------VNRRHHCRHCGIVACNACTSKRWLLPSQSSKP--IRVCLTCYNKLSSVSPAA---------------------------------------------------------------------------------------------------------------------SK----DF---NAGG--D--------------GDPNSSGEDSSDD-----------------DDDVP---------
>EOG091F035Y|Lottia_gigantea|JG32_Unidentia_angelvaldesi|TRANSCRIPT
---------------------------------------------------------------------------------------------------------------IIPLEQIKL--LDVSDDGNLRNGWKLMSPSKSFVVYAATATEKREWMAHINKCVNDRLNQRGIQAPAS-TDSPVWVPD----------SEAKNCMHCAKSEFSM------VNRRHHCRHCGIVACNACTSKRFLLPSQSSKP--IRVCLTCYQKLSSASPAG---------------------------------------------------------------------------------------------------------------------GK----DY---NAAG--DV-------------GDPNSSGEDSSDD-----------------D-------------
>EOG091F035Y|Lottia_gigantea|JG20_Learchis_evelinae|TRANSCRIPT
---------------------------------------------------------------------------------------------------------------------------------------------------------------------------------SS-NDSPVWVPD----------SEAKTCMHCRKTEFSM------VNRRHHCRHCGIVACNACTSKRWLMPSQSSKP--LRVCLTCFHKLSSASPTT---------------------------------------------------------------------------------------------------------------------AGT--KDF---NATG--DI-------------GDPNSSGEDSSDD-----------------D-------------
>EOG091F035Y|Lottia_gigantea|HW11_Eubranchus_exiguus|TRANSCRIPT
M---------------------------------VDRLVNSDANARRIANVEQCFGSNGQPLSVPGRVLVGEGILTKICRKKPKSRQFFLFNDVLVYGNIIYHKKKYNKQHIIPLEEIKL--YDVADDGNTKNGWKLLSQRKSFVVCAATATEKKEWMAHINKCVNDSITQRGIQAPSS-ADCPVWVPD----------SEAKTCMHCRKSQFSM------VNRRHHCRHCGIVACNACTSARWLLPAQSSKP--IRVCLTCFNSLSQSQVSS---------------------------------------------------------------------------------------------------------------------GP----AG---TAVG--DS-------------GDPNSSGEDSSDD-----------------EDDGP---------
>EOG091F035Y|Lottia_gigantea|NC02_Bathydoris_clavigera|TRANSCRIPT
----------------------------------------SEANARRISNVEQCFGHSGQPLGVPGRVLVGEGVLTKICRKKPKPRQFFLFNDALVYGNIIIHKKKYNKQHIIPLENINL--ENVDDDGSLRNGWKLKNPSKSFVVYAATATEKKEWMAHIKKCVNDRLSQRGISPCAS-SDSPVWVPD----------SNAKTCMHCRKTEFTV------VNRRHHCRHCGIVACNGCTSKKWLLPQQSSKP--IRVCFSCYKKLSAGSPPG---------------------------------------------------------------------------------------------------------------------EKTK--SL---I--A--TA-------------DDQNSSGDDSSDD-----------------D-------------
>EOG091F035Y|Lottia_gigantea|HW04_Calmella_cavolinii|TRANSCRIPT
M---------------------------------VDRLVNSEANARRVHNVEQCFGSSGQPLGIPGRVLVGEGVLTKICRKRPKPRQFFLFNDALVYGNIIIHKKKYNKQHILALGDIKL--DNVNDDGNLRNGWKIINPKKSFVVYAATATEKKEWMAHIRKCVEDLLIQRGISKSCS-TDSPVWVPD----------NEAKNCMHCSKSEFSM------VNRRHHCRHCGIVACNSCTSKRWLLPEQSTKP--IRVCLTCYQKLSGEASRN---------------------------------------------------------------------------------------------------------------------HVTRKYSM---N--A--AG-------------DAMASSGDDSSDD-----------------D-------------
>EOG091F035Y|Lottia_gigantea|HW19_Polycera_quadrilineata|TRANSCRIPT
M---------------------------------VDRLVNSEANARRINNVEQCFGSSGQRLGIPGRVLVGEGVLTKMCRKKPKPRQFFLFNDALVYGNIIIHKKKYNKQHIIALENVKL--ENVEDSGSLRNGWKLKSPSKSFLVFAATATEKKEWMAHINKCVNDRQALMGAKSATNAADSPVWVPD----------SDAKVCMHCRKSEFTV------VNRRHHCRHCGIVACNACTSKKWLLPQQSSKP--IRVCLTCHQQLAAEAPQG---------------------------------------------------------------------------------------------------------------------GK----E----NPYGSVIA-------------DDHDSSGEDSSDD-----------------D-------------
>EOG091F035Y|Biomphalaria_glabrata|NC06_Pleurobranchaea_californica|TRANSCRIPT
-------------------------------------------------------------------------------------------------------------------------------------------------------------------------------------------------------------------------------RRHHCRRCGIVVCNACSNNKFLLPEQSSKP--IRVCLSCFHQLSASSGD--------------------------------------------------------------------------------------------------------------------------------------------------------------------------------------------------
>EOG091F035Y|Lottia_gigantea|LotgiG233364
M---------------------------------VDRLVNSEANTRRIAFVEQCFGSSGQPLVVPGRVLVGEGVLTKLCRKKQKPRQFFLFNDALVYGNIILHKKKYNKQHILDLENVKL--EDIPDEGLLRNGWKIISPSKSFAVFAATNTEKKEWMAHIRKCVSDLLIKKGTTQSSD-NDSPVWVPD----------DDATTCMHCKASEFSV------LKRKHHCRKCGIVACNSCTSKRWLLPLQSSKP--LRVCLTCYNQLSNTNNAG---------------------------------------------------------------------------------------------------------------------GKTRKYTP---IEIP--DS-------------SGDDSSDDDSTMPSAPYSEDNTYEGQFQSYEEEGPDYKSGDTHQ
>EOG091F035Y|Lottia_gigantea|NC03_Doris_kerguelenensis|TRANSCRIPT
------------------------------------------------------------------------------------------------------------KQHILPLENIKL--EDVPDNGAVRNGWKIISPSKSFIVQAATATEKKEWMAHIKKCVNDLLIQRGITQDSD-KYSPVWVPD----------HEARTCMHCRKSEFTV------INRRHHCRHCGIVACSQCTGKRWLLPEQSSKP--LRVCLTCYQKLSGEASQS---------------------------------------------------------------------------------------------------------------------AQTKTYTV---I--A--SA-------------NDRDSSGEESSDD-----------------D-------------
>EOG091F035Y|Crassostrea_gigas|JG21_Limenandra_confusa|TRANSCRIPT
-------------------------------------------------------------------------------------------------------------QHVIPLEEVKL--LSLEDDGSLKNGWQIISSRKSFAVYAATATEKAEWMAHINKCIQDLFAKTGK-KASD-NHAAVWVPD----------SEASTCMHCMRVKFTA------INRRHHCRKCGAVVC--------------------------------------------------------------------------------------------------------------------------------------------------------------------------------------------------------------------------------------
>EOG091F035Y|Lottia_gigantea|HW03_Berthella_plumula|TRANSCRIPT
----------------------------------LDRLVNSEANARRIAAVEQCFGNSGQPLGIPGRVLVGEGVLTKICRKKPKSRQFFLFNDALVYGNIIIHKKKYNKQHIIPLEEIKL--EDVSNDGGLRNGWKIISPCKSFIVYAATATEKKEWMAHIKKCVGDILAQRG------------WVPN----------SEITKCAVCEL-LFTC------NEQKHHCRACGKGVCMDCSAKSRPVPERGWGPDPVRVCDKCFSGKDPDAENG---------------------------------------------------------------------------------------------------------------------T---SEETYT------------------------------------------------------------------
>EOG091F035Y|Lottia_gigantea|HW07_Cuthona_caerulea|TRANSCRIPT
M---------------------------------VDRLVNSEANARRIANVEQCFGSSGQPLRIPGRVLVGEGILTKVCRKKPKQRQFFLFNDSLVYGNIIIHKKRYNKQHIIPLEQIKL--QDVSDDINLRNGWKLMSP------------------------------------------APFWIPD----------AEADSCMICYV-KFTL------LKRRHHCRACGKVLCSQCCSQKSFLRYMDNKE--ARVCIDCFLDLNAGRNRR---------------------------------------------------------------------------------------------------------------------GEPKQ-----------------------------------------------------------------------
