# Supplementary material for: Transcriptomics provides a robust framework for the relationships of the major clades of cladobranch sea slugs (Mollusca, Gastropoda, Heterobranchia), but fails to resolve the position of the enigmatic genus Embletonia
Source: BMC Ecol Evol. 2021 Dec 28;21:226. doi: 10.1186/s12862-021-01944-0 (PMC8895541; doi:10.1186/s12862-021-01944-0)
Supplement: Supplementary file 6 — Additional file 6. Archive S4: Unmasked multiple sequence alignments on amino acid level including Doris kerguelenensis and Calmella cavolini prior to the removal of outliers. [file 12862_2021_1944_MOESM6_ESM.zip › Archive_S4/Alignments/EOG091F0125.aa.fasta]

>EOG091F0125|Biomphalaria_glabrata|BGLTMP010077
MT----------------------------------------------------------------------------------------------------------------------------------------------------------------------------IQMFVTAVYPSAE-DDVITSPYNSVLAMRELTNHADCVLPIENQALVDIV---NKITQALPP-TKSGKRVY-GV----SPA-VKPDSALTT--GTAVGSPEEKPFDKMNNLVANLLLNLTSSARFEGSLNIDLNEITMNLVPFPKMHYLVASQTPLYCMADVKVPPRRLDQMFSDAFAKDHQMLKVDPKHSLYLACALMVRGNVELSDIRRNIDRLK--PNLNFVHWNEEGWKTGLCSVAPVGQPYSLLTLANNT------------------------------------------------------------------------
>EOG091F0125|Lottia_gigantea|LotgiG224456
MMTQSIVVQVGQCGNQIGCQFWDLALKEHASVNKQGIYDEALCSFFRNVDSRYDDPVNISLSNGKGRIRALKARAVLVDMEEGVVSEIMKGPLRDVFDCKQLITDVSGCGNNW-AVGNKMYGGQYGEMISETIRRAAEHCDCLQCFFILHSMGGGTGSGVGTFVLNLLADEYPDVYRFVTAVYPSGE-DDVVTSPYNSVLAMRELTEHADCVLPVENQALVDIV---NKISQAIPS-GKTGKRVY-ST----S-N-IKTDSTLTAIDNTTCR--DEKPFDAMNNIVANLLLNMTSSARFEGSLNVDLNEITMNLVPYPRLHYLVTSQSPLYVFKDVHLPPRRLDQMFTDAFSKDHQLIKADPKHSLYLACSLMVRGNVEMSDIRRNIDRLK--PNLKFIRWNEDGWKTGLCNIPPVGQPYSLLTMSNNTCIRDSFTSLKDRFVKLYKRKAHIHHYTSVDGMEMGDFSSSLESLNSLITDYDQLDKSQGVETLV-SRLQVAS
>EOG091F0125|Crassostrea_gigas|CGI_10025274
---------VGQCGNQIGYRFWDLALREHAAVNKNGIYDESVGSFFRNVDSRYENASDIPFGQGQGKIKSLKARAVLVDMEEGVVSEMTKGPLREVFDFQQLITDVSGSGNNWQAVGHKMYGTQYREKLSETIRRAAEFCDCLQCFFVLHSMGGGTGSGVGTSILNLLADEYPDVYRFVTAVYPSSE-DDVVTSPYNSVLAMHELTEKADCVLPIENQALVDIV---NKIGQSVPS-AKLGKRVY-NA----S-G-VKAGSAIIDGEGGLSKASDEKPFDSMNNIVANLLLNMTSSARFEGSLNVDLNEITMNLVPFPKLHYLVSSQTPLFSLSDVHLPPRRLDQMFSDAFSRDHQLIKADPKHSLYLACALMVRGNVEISDVRRNIERLK--PNLKFIHWNNEGWKTGLCSVPPVGQNYSLLTLANNTCVHNTFVDLRDRFNRLYKRKAHIHHYTSVEGMEVDDFSSSIDSLNSLVEEYKGLERQMNNPTPPEPRLEIFK
>EOG091F0125|Crassostrea_gigas|HW09_Doto_sp|TRANSCRIPT
---------------------------------------------------------------------------------------------------------------------------QYKEQILEVVRRAAEFCDCLQCFFVLHSMGGGTGSGVGTCILNLLEDEYPDVYRFVTAVYPSAE-DDVITSPYNTVLAMRELTNHADCVLPIENQALIDIV---NKISKATLP-VGTGKRTY-QQ----T-G-IKVDSAICEDKGSLAPSGEEKPFDKMNNLVANLLLNMTSSARFEGSLNVDLNEITMNLVPFPRMHYLVSSQTPLYSLADVRVPPRRLDQMFSDAFARDHQMLKVEPKGGLFLACALMVRGNVEISDIRRNIDRLR--QNLSFVHWNQEGWKTGLCSVAPVGQTQSLLTLSNNTCVHETFGGMRDRFTKLYKRKAHLHHYTQVDGMELTDFSDSLESLNGVIEEYSSLERNAGGSGMMEPRLTV--
>EOG091F0125|Crassostrea_gigas|JG13_Doto_lancei|TRANSCRIPT
--------------------------------------------------------------------------------------------------------------------------------------------------------GGGTGSGVGTCILNLLEDEYPDVYRFVTAVYPSAE-DDVITSPYNTVLAMRELTNHADCVVPIENQALIDIV---NKISKATLP-VGTGKRTY-QQ----T-G-VKADSAICEDKGSLAPSGEEKPFDKMNNLVANLLLNMTSSARFEGSLNVDLNEITMNLVPFPRMHYLVSSQTPLYSLADVRVPPRRLDQMFSDAFARDHQMLKVEPKGGLFLACALMVRGNVEISDIRRNIDRLR--QNLSFVHWNQEGWRTG--------------------------------------------------------------------------------------------
>EOG091F0125|Crassostrea_gigas|HW21_Tritonia_manicata|TRANSCRIPT
----------------------------------------------------------------------------------------------------------------------------------------------------LHSMGGGTGSGVGTFILNLLEDEYPDVYRFVTAVYPSAD-DDVITSPYNSVLAMRELTNHADCVLPIENQALIDIV---NKISKATLP-SGTGKRTY-QP----T-G-VKSNSAICEDEGSLTRSSDEKPFDKMNNLVANLMLNMTSSARFEGSLNVDLNEITMNLVPFPRMHYLVSSQTPLYCLADIKIPPRRLDQMFSDAFAREHQMIKADPKHGLFLACALMVRGNVEVSDIRRNIDRLR--PNLSFVHWNQEGWKTGLCSVAPVGQTQSLLTLCNNTCVRHNFADIRDRFSKLYKRKAHLHHYTQIDGMEAGDFSESLESLNGVIEDYYSLERNKGGSGSMEPRLTV--
>EOG091F0125|Crassostrea_gigas|NC08_Tritonia_hamnerorum|TRANSCRIPT
--------------------------------------------------------------------------------------------------------------------------------------------------------------------------------------------------------------------------------------------------------------------------------------FDKMNNLVANLLLNLTSSARFEGSLNVDLNEITMNLVPFPRMHYLISSQTPLYCLADVKIPPRRLDQMFSDAFAREHQMIKADPKHGLFLACALMVRGNVEVSDIRRNIDRLR--PNLSFVHWNQEGWKTGLCSVAPVGQTQSLLTLCNNTSVRHTFAGIRDRFNKL--------------------------------------------------------
>EOG091F0125|Crassostrea_gigas|NC07_Tritonia_diomedea|TRANSCRIPT
----------------------------------------------RNVDSRHNDPANIPLGSGQGKIKSLKARAILVDMEEGVVSEMMAGPLKEVFDYHQFITDVSGSGNNW-ATGHKMYGSQYREQLSEVIRRAAEFCDCLQCFFVLHSMGGGTGSGVGTCILNLLEDEYPDVYRFVTAVYPSAD-DDVITSPYNTVLAMRELTNHADCVLPIENQALIDIV---NKISKATLP-SGTGKRTY-QP----T-N-VKSNSAICEDEGSLTRSSEEKPFDKMNNLVANLLLNMTSSARFEGSLNVDLNEITMNLVPFPRMHYLVSSQTPLYCLADVKIPPRRLDQMFSDAFAREHQMIKTDPKHGLFLACALMVRGNVEVSDIRRNIDRLR--PNLSFVHWNQEGWKTGLCSVAPVGQSQSLLTLSNNTCVRHNFAAIRDRFSKLYKRKAHLHHYTQIDGMEMGDFSDSLESLNGVIEDYYSLERNRGGSGLTEPRLTV--
>EOG091F0125|Crassostrea_gigas|JG32_Unidentia_angelvaldesi|TRANSCRIPT
--------------------------------------------------------------------------------------------------------------------------------------------------------------------LNILEDEYPDVYRFVTAVYPSAE-DDVITSPYNTVLAMRELTDHADCVLPIENQALIDIV---NKISKASLP-TGTGKRTY-QT----T-S-VKSNSGLCDDGGSLTPSSEEKPFDKMNNLVANLLLNMTSSARFEGSLNVDLNEITMNLVPFPKMHYLVSSQTPLYCMADVRIPPRRLDQMFSDAFARDHQMLRADPKHGLFLACALMVRGNVEVSDIRRNIDRLR--PSLNFVHWNQEGWKTGLCSVAPVGQTQSLLTLCNNTCVRHTFEGIRDRFSKLYKRKAHIHHYTQVDGMEIDDFSDSLLSLNGVIEEYSSLERNRGWSGAVEPRLSV--
>EOG091F0125|Crassostrea_gigas|JG22_Lomanotus_vermiformis|TRANSCRIPT
-------------------------------------------------------------------------------------------------------------------------------------------------------------------------DEYPDVYRFVTAVYPSAE-DDVITSPYNTVLAMRELTNHADCVLPIENQALIDIV---NKISKATLP-SGTGKRTY-HP----T-H-VKSSSAICADDGSLAGSSEEKPFDKMNNLVANLLLNLTSSARFEGSLNVDLNEITMNLVPFPKMHYLVSSQTPLYCLADVKIPPRRLDQMFSDAFAREHQMLKSDPKHGTFLACALMVRGNVEVSDIRRNIDRLR--PSLNFVHWNQEGWKTGLCSVAPVGQTQSLLTLCNNTCIRQNFADMRDRFNKLYKRKAHIHHYTQIDGMEVADFSDSLESLNSVIEEYADVERKRVGVEVAEPRL----
>EOG091F0125|Crassostrea_gigas|NC01_Armina_californica|TRANSCRIPT
---------VGQCGNQIGCRFWDLALREHAHVNQNGVYDESIGSFFRNVDSRHDDPSNIPLGTGQGKIKSLKARAILVDMEEGVVSDMMKGPLREVFDYHQFITDVSGSGNNW-ATGHKMYGSQYRDQLSEVIRRAAEFCDCLQCFFILHSMGGGTGSGVGTCVLNLLEEEYPDVYRFVTAVYPSAE-DDVITSPYNTVLAMRELTNHADCVVPIENQALIDIV---NKISKATLP-SGTGKRTY-QP----S-N-VKANSAICEDEGSLTRASEEKPFDKMNNLVANLLLNMTSSARFEGSLNVDLNEITMNLVPFPRMHYLVSSQTPLYCLADVKIPPRRLDQMFSDAFARDHKMLKSDPKHGLFLACALMVRGNVEVSDIRRNIDRLR--PSLNFVHWNEEGWKTGLCSVAPVGQTQSLLTLCNNTCIRHNFAEIRERFNKLFKRKAHVHHYTQIDGMEVADFSDSLESLNSVIEEYSGLERNRGGSGLTEPRLTV--
>EOG091F0125|Crassostrea_gigas|HW01_Armina_tigrina|TRANSCRIPT
-------------GNQIGCRFWDLALREHAHVNKNGLYDESIGSFFRNVDSRHDDPTNIPLGTGQGKIKSLKARAILVDMEEGVVSDMMKGPLREVFDYHQFITDVSGSGNNW-ATGHK-------------------------------------------------------------------------------------------------------------------------------------------------------------------------------SSARFEGSLNVDLNEITMNLVPFPRMHYLVSSQTPLYCMADVKIPPRRLDHMFSDAFARDHQMLKSDPKHGLFLACALMVRGNVEVSDIRRNIDRLR--PSLNFVHWNEEGWKTGLCSVAPVGQTQSLLTLCNNTCVRHNFAEIRDRFNKLYKRKAHVHHYTQIDGMEVADFSDSLESLNSVIEEYSSLERNQGGSGLTEPRLNV--
>EOG091F0125|Crassostrea_gigas|JG04_Berghia_stephanieae|TRANSCRIPT
----------------------------------------------------------------------------------------------------------------------------------------------------------------------------------------------------------------ADCVLPIENQALIDIV---NKISKATLP-TGTGKRTY-QQ----T-G-VKSNSAICEDAGSLTKTSDEKPFDKMNNLVANLLLNMTSSARFEGSLNVDLNEITMNLVPFPRMHYLVSSQTPLYCMADVKIPPRRLDQMFSDAFAREHQMLRADPKHGLFLACALMVRGNVEVSDIRRNIDRLR--PTVNFVHWNQEGWKTGLCSVPAVGQPQSLLTLCNNTCVRHTFSGIRDRFSKLYKRKAHIHHYTQIDGMEVGDFSDSLESLNSVIEEYSSLERNRGGVVTE-PRLNV--
>EOG091F0125|Crassostrea_gigas|HW10_Embletonia_pulchra|TRANSCRIPT
---------VGQCGNQIGCRFWDLALREHSHVNKNGVYDESIGSFFRNVDSRHDDPANIPLGSGLGKIKSLKARAILVDMEEGVVSEMMGGPLREVFDYHQFITDVSGSGNNW-ATGHKMYGSQYREQLSEVIRRAAEFCDCLQCFFVLHSMGGGTGSGVGTCILNLLEDEYPDVYRFVTAVYPSAE-DDVITSPYNTVLAMRELTNHADCVLPIENQALIE---------------------------------------------------------------------------------------------------------------------------------------------------------------------------------------------------------------------------------------------------------------------------------------
>EOG091F0125|Crassostrea_gigas|JG24_Noumeaella_rubrofasciata|TRANSCRIPT
---------VGQCGNQIGCRFWDLALREHAQVNQNGVYDESIGSFFRNVDSRHDDPANIPLGTGHGKIKSLKARAILVDMEEGVVSEMMNGPLREVFDYHQFITDVSGSGNNW-ATGHKMYGSQYREQLSEVIRRAAEFCDCLQCFFILHSMGGGTGSGVGTCVLNLLEDEYPDVYRFVTAVYPSAE-DDVITSPYNTVLAMRELTNHADCVLPIENQALIDIV---NKISKATVPPSGTGKRTYQQQ----T-G-VKSSSAICEDQGSLTKASDEKPFDKMNN-------------------------------------------------------------------------------------------------------------------------------------------------------------------------------------------------------------------------
>EOG091F0125|Crassostrea_gigas|HW02_Berghia_verrucicornis|TRANSCRIPT
---------VGQCGNQIGCRFWDLALREHSQVNQNGVYNESIGSFFRNVDSRHHDPANIPLGSGLGKIKSLKARAILVDMEEGVVSEMMSGPLREVFDYHQFITDVSGSGNNW-ATGHKMYGSQYKEQLSEVIRRAAEFCDCLQCFFILHSMGGGTGSGVGTCVLNLLEDEYPDVYRFVTAVYPSAE-DDVITSPYNTVLAMRELTNHADCVLPIENQALIDIV---NKISKATLP-SGTGKRTY-QQ----T-G-VKSNSAICEDEGSLTKTSDEKPFDKMNNLVANLLLNMTSSARFEGSLNVDLNEITMNLVPFPRMHYLVSSQTPLYCMADVKIPPRRLDQMFSDAFAREHQMLRADPKHGLFLACALMVRGNVEVSDIRRNIDRLR--PTVNFVHWNQEGWKTGLCSVPAVGQPQSLLTLCNNTCVRHTFSGIRDRFSKLYKRKAHIHHYTQIDGMEVGEFSDSLESLNSVIEEYSSLER----------------
>EOG091F0125|Crassostrea_gigas|HW20_Spurilla_neapolitana|TRANSCRIPT
-------------------------------VNQNGVYNESIGSFFRNVDSRHDDPANIPLGSGLGKIKSLKARAILVDMEEGVVSEMMSGPLREVFDCHQFITDVSGSGNNW-ATGHKMYGSQYREQLSEVIRRAAEFCDCLQCFFILHSMGGGTGSGVGTCVLNLLEEEYPDVYRFVTAVYPSAE-DDVITSPYNTVLAMRELTDHADCVLPIENQALIDIV---NKISKATLP-TGTGKRTY-QQ----T-G-VKSSSAICEDEGSLTKSSDEKPFDKMNNLVANLLLNMTSSARFEGSLNVDLNEITMNLVPFPRMHYLVSSQTPLYTMADVKIPPRRLDQMFSDAFAREHQMLRADPKHGLFLACALMVRGNVEVSDIRRNIDRLR--PTVNFVHWNQEGWKTGLCSVPAVGQPQSLLTLCNNTCVRHTFSGIRDRFTKLYKRKAHIHHYTQIDGMEVSDFSESLESLNSVVEEYTGLER----------------
>EOG091F0125|Crassostrea_gigas|HW05_Caloria_elegans|TRANSCRIPT
---------VGQCGNQIGCRFWDLALREHAQVNQNGVYDESIGSFFRNVDSRHDDPANIPLGSGHGKIKSLKARAILVDMEEGVVSEMMGGPLREVFDCHQFITDVSGSGNNW-ATGHKMYGSQYREQLSEVIRRAAEFCDCLQCFFILHSMGGGTGSGLGTCVLNLLEDEYPDVYRFVTAVYPSAE-DDVITSPYNSVLAMRELTNHADCVLPIENQALIDIV---NKISKATLP-SGTGKRTY-QQ----T-G-VKSSSAICGDDGSLTKSSQEKPFDKMNNLVANLLLNMTSSARFEGSLNVDLNEITMNLVPFPRMHYLVSSQTPLYCMADVKIPPRRLDQMFSDAFAKENQMLKADPKHGLFLACALMVRGNVEVSDIRRNIDRLR--PTVNFVHWNQEGWKTGLCSVPAVGQPQSLLTLCNNTCVRHTFSDIRDRFTKLYKRKAHIHHYTQIDGMDVSDFSESLESLSSVIEEYSSLER----------------
>EOG091F0125|Crassostrea_gigas|JG25_Palisa_papillata|TRANSCRIPT
---------VGQCGNQIGCRFWDLALREHAQVNQNGVYNESIGSFFRNVDSRHDDPANIPLGTGHGKIKSLKARAILVDMEEGVVSEMMGGPLREVFDCHQFITDVSGSGNNW-ATGHKMYGSQYREQLSEVIRRAAEFCDCLQCFFILHSMGGGTGSGLGTCVLNLLEDEYPDVYRFVTAVYPSAE-DDVITSPYNTVLAMRELTNRADCVLPIENQALIDIV---NKISKATLP-SGTGKRTY-QQ----T-G-VKSSSAICEDDGSLTKPTEEKPFDKMNNLVANLLLNMTSSARFEGSLNVDLNEITMNLVPFPRMHYLVSSQTPLYTMADVKIPPRRLDQMFSDAFAREHQMLKADPKHGLFLACALMVRGNVEVSDIRRNIDRLR--PTVNFVHWNQEGWKTGLCSVPAVGQPQSLLTLCNNTCVRHTFSDIRDRFNKLYKRKAHIHHYTQIDGMEVCDFSESLESLSSVIEEYSSLERNRGRAVVE-PRLNI--
>EOG091F0125|Crassostrea_gigas|JG03_Austraeolis_stearnsi|TRANSCRIPT
--------------------------------------------------------------------------------EEGVVSEMMGGPLREVFDCHQFITDVSGSGNNW-ATGHKMYGSQYRE-------------------FILHSMGGGTGSGLGTCVLNLLEDEYPDVYRFVTAVYPSAE-DDVITSPYNTVLSMRELTNRADCVLPIENQALIDIV---NKISKATLP-SGTGKRTY-HQ----T-G-VKPSSAICEDDGSLTKPTDEKPFDKMNNLVANLLLNMTSSARFEGSLNVDLNEITMNL----------SSQTPLYTMADVKIPPRRLDQMFSDAFAREHQMLKADPKHGLFLACALMVRGNVEVSDIRRNIDRLR--PTVNFVHWNQEGWKTG--------------------------------------------------------------------------------------------
>EOG091F0125|Lottia_gigantea|JG18_Hermissenda_opalescens|TRANSCRIPT
--------QVGQCGNQIGCRFWDLALREHAQVNKSGVYDESIGSFFRNVDSRHDDPANIPLGSGLGKIKSLKARSILVDMEEGVVSEMMSGPLREVFDCHQFITDVSGSGNNW-ATGHKMYGSQYREQLSEVIRRAAEFCDCLQCFFILHSMGGGTGSGLGTSVLNLLEDEYPDVYRFVTAVYPSAE-DDVITSPYNSVLAMRQLTDHADCVLPIENQALIDIV---NKISKASALPVGTGKRTYS------------------------------------------------------------------------------------------------------------------------------------------------------------------------------------NN-------------------------------------------------------------------------
>EOG091F0125|Lottia_gigantea|NC05_Hermissenda_crassicornis|TRANSCRIPT
---------------------------------------------------RHDDPANIPLGSGLGKIKSLKARSILVDMEEGVVSEMMSGPLREVFDCHQFITDVSGSGNNW-ATGHKMYGSQYREQLSEVIRRAAEFCDCLQCFFILHSMGGGTGSGLGTSVLNLLEDEYPDVYRFVTAVYPSAE-DDVITSPYNSVLAMRQLTDHADCVLPIENQALIDIV---NKISKA----------------------------------------------------------------------------------------------------------------------------------------------------------------------------------------------------------------------------------------------------------------------------
>EOG091F0125|Lottia_gigantea|JG20_Learchis_evelinae|TRANSCRIPT
------------------------------------------------------------------------------------------GPLREVFDCHQFITDVSGSGNNW-ATGHKMYGSQYREQLSEVIRRAAEFCDCLQCFFILHSMGGGTGSGLGTCVLNLLEDDYPDVYRFVTAVYPSAE-DDVITSPYNTVLAMRELTNHADCVLPIENQALIDIV---GKISKATLP-SGTGKRTY-GS-------------------------------------------------------------------------------------------------------------------------------------------------------------------------------------------------------------------------------------------------------------
>EOG091F0125|Crassostrea_gigas|JG21_Limenandra_confusa|TRANSCRIPT
---------VGQCGNQIGCRFWDLALREHAQVNQNGVYNESIGSFFRNVDSRHDDPANIPLGSGQGKIKSLKARAILVDMEEGVVSEMMSGPLREVFDCHQFITDVSGSGNNW-ATGHKMYGSQYREQLSEVIRRAAEFCDCLQCFFILHSMGGGTGSGVGTCVLNLLEDEYPDVYRFVTAVYPSAE-DDVITSPYNTVLAMRELTNHADCVLPIENQALIEIV---NKISKAASLPTGTGKRTYSQQ----S-GPIKQSSALCGDAGSLTKSSDEKPFDKMNNLVANLLLNMTSSARFEGSLNVDLNEITMNLVPFPRMHYLVSSQTPLYCMADVRIPPRRLDQMFSDAFAREHQMLRTDPKHGLFLACALMVRGNVEISDIRRNIDRLR--PTVNFVHWNQEGWKTGLCSVPAVGQPQSLLTLCNNTCVRHTFADIRDRFNKLYKRKAHIHHYTQIDGMEVGDFSDSLESLNSVIEEYSGLERSRGREAVVEPRLTV--
>EOG091F0125|Crassostrea_gigas|NC06_Pleurobranchaea_californica|TRANSCRIPT
---------VGQCGNQIGCRFWDLALREHSHVNKNGIYDESIGSFFRNVDDRHDDPANIPLGSGKGKIKSLKARAVLVDMEEGVVSEMMKGPLRDVFDCRQFITDVSGSGNNW-ATGHKMYGSQYREQLSETIRRAAEFCDCLQCFFVLHSMGGGTGSGVGTCVLNLLEDEYPDVYRFVTAVYPSAE-DDVITSPYNSVLAMRELTNHADCVLPIENQALVDIV---NKISQAHPP-SGTGKRTY-GP----S-N-VKASSALSTGEGGVTPQSEERPFDRMNNLVANLMLNMTSSSRFEGSLNVDLNEITMNLVPFPRMHYLVASQTPLYCLSDVKIPPRRLDQMFTDAFARDHQMLKVDPKHGLYLACALMVRGNVEISDIRRNIDRLK--PSLRFIHWNEGGWKTGLCSVAPVGQPHCLLTLANNTCVHNTFTEIKDRFNKLYKRKAHIHHYTQVEGMELSDFSDSLESLSGVIEEYSSLERSYGQPIVLEPRFKV--
>EOG091F0125|Crassostrea_gigas|HW03_Berthella_plumula|TRANSCRIPT
---------VGQCGNQIGCRFWDLALREHAHVNQKGIYDESVGSFFRNVDDRHDDPANIPLGSGKGKIKSLKARAVLVDMEEGVVSEMLKGPLGEVFDCRQLITDVSGSGNNW-ATGHKMYGSQYKEQLSEVIRRAAEFCDCLQCFFVLHSMGGGTGSGVGTCVLNLLEDEYPDVYRFVTAVYPSAE-DDVITSPYNSVLAMHELTEHADCVLPIENQALVDIV---NKISQAYPP-TGTGKRTY-GP----S-S-VKANSALSAGEGGVTRPSEERPFDRMNNLVANLMLNITSSSRFEGSLNVDLNEISMNLVPFPRMHYLVASQTPLYCLSDVKIPPRRLDQMFSDAFAKDHQMLKADPKHGLYLACALMVRGNVEISDIRRNIDRLK--PNLRFVHWNEGGWKTGLCSVAPVGQPHCLLTLANNTCVHNTFTDIKDRFCKLYKRKAHIHHYTQVDGMELSDFSDSLESLS---------------------------
>EOG091F0125|Lottia_gigantea|JG27_Phidiana_lynceus|TRANSCRIPT
--------QVGQCDNQIGCRFWDLALREHAQVNKNGVYDESIGSFFRNVDSRHDDPANIPLGSGLGKIKSLKARAILVDMEEGVVSEMMGGPLREVFDCHQFITDVSGSGNNW-ATGHKMYGSQY----------------------------------------------------------------------------------------------------------------------------------------------------------------------------------------------------------------------------------------------------------------------------------------------------------------------------------------------------------------------------------------
>EOG091F0125|Crassostrea_gigas|HW15_Flabellina_babai|TRANSCRIPT
---------VGQCGNQIGCRFWDLALREHAHVNKKGLYDESIGSFFRNVDSRHDDPANIPLGSGHGKIKSLKARAILVDMEEGVVSDMMKGPLREVFANHQFITDVSGSGNNW-ATGHKMYGGQYKEQLSEVIRRAAEFCDCLQCFFVLHSMGGGTGSGVGTCILNLLEDEYPDVYRFVTAVYPSSE-DDVITSPYNSVLAMRELTNHADCVLPIENQALIDIV---NKISKATLP-TGTGKRTY-QQ----T-G-VKSSSAICEDEGSLARSSDEKPFDKMNNLVANLLLNMTSSARFEGSLNVDLNEITMNLVPFPRMHYLVSSQTPLYCMADVRIPPRRLDQMFSDAFAREHQMLKADPKH-----------------------------------------------------------------------------------------------------------------------------------------
>EOG091F0125|Crassostrea_gigas|HW06_Cratena_peregrina|TRANSCRIPT
------------------------------------------------------------------------------------------------------------------------------------------------------------------------------------------------------------------------------------------------------TA----T-G-VKSSSALSADDGSLTKASDEKPFDKMNNLVANLLLNMTSSARFEGSLNVDLNEITMNLVPYPRMHYLVSSQTPLYCMADVRVPPRRLDQMFSDAFAREHQMLRADPKHGMFLACALMVRGNVEVSDIRRNIDRLR--PTVNFVHWNQEGWKTGLCSVPAVGQPQSLLTLCNNTCVRHTFGEIRDRFNKLYKRKAHIHHYTQIDGMDVIDFNESLESLNSVIEEYSGIER----------------
>EOG091F0125|Crassostrea_gigas|JG01_Aeolidiella_alba|TRANSCRIPT
-----------------------------------------------------------------------KARAILVDMEEGVVSEMMSGPLREVFDYHQYITDVSGSGNNW-ATGHKMYGTQYREQLSEVIRRAAEFCDCLQCFFILHSMGGGTGSGVGTCVLSLLEDEYPDVYRFVTAVYPSAE-DDVITSPYNTVLAMRELTNHADCVLPIENQALIDIV---NKISKATLP-SGTGKRTF-QQ----T-G-VKASSAICEDDGSLTKVSDEKPFDKMNNLVANLLLNMTSSARFEGSLNVDLNEITMNLVPFPKMHYLVSSQTPLYCMADVKIPPRRLDQMFSDAFAREHQMLKADPKHGLFLACALMVRGSVEVSDIRRNIDRLR--PTVNFVHWNQEGWKTGLCSVPAVGQPQSLLTLSNNTCVRHTFSGIRDRFNKLYKRKAHIHHYTQIDGMEVGDFTDSIESLNNVIEEYHSL------------------
>EOG091F0125|Crassostrea_gigas|HW17_Hermissenda_crassicornis|TRANSCRIPT
--------------------------------------------------------------------------------------------------------------------------------------------------------------------------------------------------------------------------------------------------------------------------------------------------------------------------------HYLESSQTPLYCMSDVKIPPRRLDQMFSDAFARENQMLKCDPKHGLFLACALMVRGNVEISDIRRNIDRLR--PTVNFVHWNQEGWKTGLCSVPAVGQPQSLLTLCNNTCVRHTFADIRDRFNKLYKRKAHIHHYTQIDGMEAGDFSESLESLNGVIEEYSGLERSRGGEVVVEPRL----
>EOG091F0125|Crassostrea_gigas|JG11_Dondice_occidentalis|TRANSCRIPT
------------------------------------------------------------------------------------------------------------------------------------------------------------------------------------------------------VLAMRELTNHADCVLPIENQALIDIV---NKISKATHA-SGTGKRTY-HQ----T-S-VKTNSAICEDEGSLAKASDEKPFDKMNNLVANLLLNMTSSARFEGSLNVDLNEITMNLVPFPRMHYLVSSQTPLYCMADVRVPPRRLDQMFSDAFARENQMLKVDPKHGLFLACALMVRGNVEISDIRRNIDRLR--PSVSFVHWNPEGWKTGLCSVPAVGQPQSLLTLCNNTCVRHTFAGIRDRFYKLYKRKAHIHHYTQIDGMEIGDFADSLESLDGVIEEYSGMEKNKGGGAVVEPRLNI--
>EOG091F0125|Crassostrea_gigas|HW19_Polycera_quadrilineata|TRANSCRIPT
------------------------------------------------------------------------------------------------------------------------------------------------------------------------------------------------------------------------------------------------------------------------------------------------------------------------------KMHYLVSSQTPLYCLADVKIPPRRLDQMFSDAFAKDNQMLKVDPRRGLFLACALMVRGNVEVSDIRRNIDRLR--PNLDFVHWNQEGWKTGLCSVAPVGQPQCLLTLCNNTCIRNTFNDIKDRFTKLYKRKAHIHHYTQVEGMEVSDFADSLESLNSVMEE----------------------
>EOG091F0125|Crassostrea_gigas|JG07_Cuthona_albocrusta|TRANSCRIPT
--------------------------------------------------------------------------------------------------------------------------------------------DCLQCFFILHSMGGGTGSGVGTFVLNLLEDEYPDVYRFVTAVYPSED-DDVITSPYNSVLAMRELTNHADCVLPIENQALIDIV---NKISQATLP-TDTGKRTY-NTSTGNS-A-IKSNSALVDQGGSLTKTSEEKPFDRMNNLVANLMLNMTSSARFEGSLNVDLNEITMNLVPFPRMHYLVSSQTPLYCMADVRILPRKLDQMFSDAFAREHQMLRCDPKHGLFLACALMVRGKVEISDIRRNIDRLR--SNLMFVPWNQEGWKTGLCSVPPVGQTQSLLTLSNNTCVKDTFSEIRNRFYRLYKRKAHLHHYTQVDGMEMSDFSDSLESLDSIVEEYSSLEKRGGWTGQCEPRL----
>EOG091F0125|Crassostrea_gigas|HW07_Cuthona_caerulea|TRANSCRIPT
---------VGQCGNQIGCRFWDLALREHAQVNQNGIYDESIGSFFRNVDSRHDNPANIPLGLGQGKIKALKARAILVDMEEGVVSEMMTGPLKEVFDHQQFITDVSGSGNNW-ATGHKMYGSQYKEQLSEVIRRAAEYCDCLQCFFILHSMGGGTGSGVGTSVLNLLEDEYPDVYRFVTAVYPSED-DDVITSPYNSVLAMRELTNHADCVLPIENQALIDIV---NKISQATLP-SDTGKRTY-NNSTGNT-A-IKSNSALVDQGGSLTKTSDEKPFDRMNNLVANLMLNMTSSARFEGSLNVDLNEITMNLVPFPRMHYLVSSQTPLYCSADVRVLPRRLDQMFSDAFAREHQMLRCDPKHGLFLACALMVRGKVEVSDIRRNIDRLR--SNLTFVPWNQEGWKTGLCSVPPVGQTQSLLTLSNNTCVKDTFSEIRNRFYRLYKRKAHLHHYTQVDGMEMSDFSDSLESLDSIVEEYSSLEKRGGWTGQVEPRL----
>EOG091F0125|Crassostrea_gigas|NC04_Fiona_pinnata|TRANSCRIPT
-----------------------------------------------------------------------------------------------------FITDVSGSGNNW-ATGHKMYGSQYREQLSEVIRRAAEFCDCLQCFFVLHSMGGGTGSGVGTFVLNLLEEEYPDVFRFVTAVYPSED-DDVITSPYNSVLAMRELTNHADCVLPXXXXXXXXXXXXXNKISQATLP-TDTGKRTY-NNSTFN----------------------------------------------------------------------------------------------------LDHQMLRCDPKHGLFLACALMVRGKIEISDVRRNIDRLR--SILTFVPWNQEGWKTGLCSVPPVGQTQSLLTLSNNTCIKDTFSEIRNRFFRLYKRKAHLHH-----------------------------------------------
>EOG091F0125|Crassostrea_gigas|JG14_Eubranchus_rustyus|TRANSCRIPT
---------------------------------------NQLAAFFRNVDSRHDDPANIPLGSGLGKIKALKARAILVDMEEGVVSEMMGGPLREVFDHQQFITDVSGSGNNW-ATGHKLYGSQYKEQLTEVIRRAAEFCDCLQCFFVLHSMGGGTGSGVGTCVLNLLEDEYPDVYRFVTAVYPSED-DDVITSPYNTVLAMRELTNHADCVLPIENQALIDIV---NKISNASGLPTGTGKRTYHPQKASGQ-V-IKPASAITDQTGAITPASEQKPFDSMNNLVANLMLNITSSSRFEGSLNVDLNEITMNLVPFPRMHYLVSSQTPLYCLADVRVPPRRLDQMFSDAFAREHQMLRCDPKHGLFLACALMVRGKVEVSDIRRNIDRLR--GGLTFVPWNQEGWKTGLCSVPPVGQTQSLLTLSNNTCVKDTFMGIRERFYRLYKRKAHLHHYTQIDGMEVSDFSDSLDSLDSVIEEYSGLERNGGWKGQSEPRLQ---
>EOG091F0125|Crassostrea_gigas|JG28_Scyllaea_fulva|TRANSCRIPT
-----------------------------------------------------------------------------------------------------------------------------------------------------------------------------------------------------------------------------------------------------------------------------------------------------------------------------------------------------------SDAFAREHQMLKTDPKHGLFLACALMVRGKVEISDIRRNIDRLR--PSLNFIHWNQEGWKTGLCSVAPVGQTQSLLTLSNNTCVRHNFAAMRDRFNKLYKRKAHLHHYTQVDGMEMADFSDSLESLNCVVEEYSSMEKHGGTGGVTEPRLTV--
>EOG091F0125|Crassostrea_gigas|HW16_Hancockia_cfuncinata|TRANSCRIPT
-------------------------------------------------------------------------RAVLVDLEPGTMDSVRSGPFGQIFRPDNFVFGQSGAGNNW-AKGHYTEGAELVDSVMDVVRKESENCDCLQGFQLTHSLGGGTGSGMGTLLISKMREEYPDRIMTTFSVVPSPKVSDTVVEPYNATLSVHQLVENTDETFCIDNEALYDI----------------------------------------------------------------------------------------------------------------------RLDQMFSDAFAREHQMLKADPKHGLFLACALMVRGNVEISDIRRNIDRLR--PSLNFVHWNQEGWKTGLCSVAPVGQTQSLLTLCNNTYIRHSFADMRDRFNRLYKRKAHLHHYTQVDGMELSEFSESLESINVVIEEYSKVEK----------------
>EOG091F0125|Crassostrea_gigas|JG05_Bornella_anguilla|TRANSCRIPT
-------------------------------------------------------------------------RAVLVDLEPGTMDSVRSGPFGQIFRPDNFVFGQSGAGNNW-AKGHYTEGAELVDSVMDVVRKESENCDCLQGFQLTHSLGGGTGSGMGTLLISKMREEYPDRIMNTFSVVPSPKVSDTVVEPYNATLSVHQLVENTDETYCIDNEALYDI--------------------------------------------------------------------------------------------------------------------------------------------------------------------------------------------------------------------------------------------------------------------------------------
>EOG091F0125|Crassostrea_gigas|JG08_Dendronotus_venustus|TRANSCRIPT
-------------------------------------------------------------------------RAVLVDLEPGTMDSVRSGPFGQIFRPDNFVFGQSGAGNNW-AKGHYTEGAELVDSVMDVVRKESENCDCLQGFQMTHSLGGGTGSGMGTLLISKMREEYPDRIMNTFSVVPSPKVSDTVVEPYNATLSVHQLVENTDETYCIDNEALYDI--------------------------------------------------------------------------------------------------------------------------------------------------------------------------------------------------------------------------------------------------------------------------------------
>EOG091F0125|Crassostrea_gigas|JG26_Phestilla_sp|TRANSCRIPT
-------------------------------------------------------------------------RAVLVDLEPGTMDSVRSGPFGQIFRPDNFVFGQSGAGNNW-AKGHYTEGAELVDSVMDVVRKEAENCDCLQGFQLTHSLGGGTGSGMGTLLISKMREEYPDRIMNTYSVVPSPKVSDTVVEPYNATLSVHQLVENTDETYCIDNEALYDI--------------------------------------------------------------------------------------------------------------------------------------------------------------------------------------------------------------------------------------------------------------------------------------
>EOG091F0125|Crassostrea_gigas|HW11_Eubranchus_exiguus|TRANSCRIPT
---------VGQCGNQIGCRFWDLALREHAQVNKNGVYDESIGSFFRNVDSRHEDPANIPLGSGLGKIKALKARAILVDMEEGVVSEMMTGPLREVFDHQQFITDVSGSGNNW-ATGHKLYGSQYREQLTEVIRRAAEFCDCLQCFFVLH--------------------------------------------------------------------------------------------------------------------------------FTNLNRIISQVVSSITTSLRFEGAMNVDLNEFQTNLVPYPRIHFPLATYAPVISVDKACHERTTVCDMTNACFQPANQMVKCDPRCGRYMACCMLFRGDVVPKDVNTAIAAVKAKRNIQFVDWCPPGFKVGINYQPP--------------------------------------------------------------------------------------
