# Supplementary material for: Transcriptomics provides a robust framework for the relationships of the major clades of cladobranch sea slugs (Mollusca, Gastropoda, Heterobranchia), but fails to resolve the position of the enigmatic genus Embletonia
Source: BMC Ecol Evol. 2021 Dec 28;21:226. doi: 10.1186/s12862-021-01944-0 (PMC8895541; doi:10.1186/s12862-021-01944-0)
Supplement: Supplementary file 6 — Additional file 6. Archive S4: Unmasked multiple sequence alignments on amino acid level including Doris kerguelenensis and Calmella cavolini prior to the removal of outliers. [file 12862_2021_1944_MOESM6_ESM.zip › Archive_S4/Alignments/EOG091F0061.aa.fasta]

>EOG091F0061|Biomphalaria_glabrata|BGLTMP008574
MAAP-LTEEIQP------------------------WAYVWAYVYGINDYYEGGLIALAGIGLLQILTSLFCLWSVHVRCALTCSKVADPFKAQWVK---------------------SDEGE-SLWFMFQKTKYTYDAAEKKQFLPLIFPIDYSISYYMDSKGYQEEEEVTAAENTFGKNS-----------------ATAPFFVFQVFCVGLWCLDEYWYYSVFTLFMLIAFEATLVQQQLRNMAEIRKMGNKPYLIQVYRNRKWIKIMTDELLPGDIVSIVRSQEE-KIVPCDMLLLRGSCIVDESMLTGESVPVMKEPVELLEM-NHVLNLEQDGKLHVLFGGTKVVQNTPPSKFGPVSKASDNGCIAYVLRHSFNTSQGKLLRTILFGVKRVTANNLETFFFIMFLLVFAIIAASY---VWIKGTEDPSRNRYKLFLECTLILTSVVPPELPIELSLAVNTSLLALTKLYVYCTEPFRIPFAGKIDICCFDKTGTLTSDDLVVEGVTGFNG---S-E-V--ITASEA----PLETLQVLATCHSLVQLDDELVGDPLEKATLKAVEWTLTKGETVVPQKKKTHGLKIYHRFHFQSVLKRMSVILGHTPAGSTEVQYSVAVKGAPETLKSMFS--HLPSNYDEVYLKMARRGARVLALGYRKLG-NMSHQQVRDITRDAVEKDLDFVGFVIISCPLKSDSKAAIKEIIHSSHHVAMITGDNPLTACHVAKELKMTRK-ESTVVLQPPNDLADEWHWQSIDDKIILKAKP-LNPKKDLLGLYDLCLTGEVAMITGDNPLTACHVAKELKMTRKESTVVLQPPNDLADEWHWQS-IDDKI--ILKAKPLNPKKDLLGLYDLCLTGEELIITTLKSLGYVTLMCGDGTNDVGALKHADVGVALLANAPEKLPEKKKKEE-LAN------------------------------------------------------------------KKLQALLKEMEEEEKAQVIKLGDASIASPFTSKLSTVMS-------GRCTLVTTLQMFKILALNALVLAYSQSVLYLDGIKFSDGQATMQGLLLAGCFLFISRSKPLKSLSKERPLPNIFNVYTVLTVFLQFCVHFACLVYLVQEAKARMPPKPEGEFVNLEKQFEPSILNTTVYIISMSLQISTFAVNYKGHPFMERLRDNKPLMYSLFFSSMAVLVLASGIIPELQQQFELVQLPS-ERPL--------------------------------
>EOG091F0061|Crassostrea_gigas|HW09_Doto_sp|TRANSCRIPT
-----LNEEIQKLAFYNIRPVILHGYVSPFIVIYACWAYTWTCVFGYDDYFEGGLIAFAAIGLLQILTALFCLWSVHVRCALTCGKVSNPFKGSWVKVVPTPNNGFTELVRLHHKK--DDGDHP-LWFYFQKTKYLYDD-EKKTFVPVSFPIDQSMQFYMDWKGYQEETEVDAAIKQYGRNTMVMDIPK--FAELFRERATAPFFVFQVFCVGLWCLDEYWYYSIFTLFMLVAFEATLVQQQLRNMAEIRKMGIKPYLIAVYRNRKWVKIMTDELLPGDLVSIVRSQDE-RMIPCDMLLLRGPCIVDEAMLTGESVPVMKEPVEHLES-SRFLNVDQDGKLHMLYGGTKVVQHSPPAKSGPGMKAPDNGCIAYVLCHSFNTSQGKLLRTILFGVKRVTANNLETFFFIMFMLVFAVIAASY---VWIKGTEDPSRNRYKLFLECTLILTSVVPPELPIELSLAVNTSLLALTKLYVYCTEPFRIPFAGKIDVCCFDKTGTLTSDNLVVEGVTGIGEESDH-DII--TPANEA----PLETMQVLATCHSLVQMDDDMVGDPLEKATLKAVDWSLTKGETVVPQKKKTHGLKIFHRFHFQSSLKRMSVISGHTPPGSTEVQYIAAIKGAPETLKSMFS--SVPSHYDDVYLRMARRGARVLALGHKKLG-FLSHQQVRDMSRDQVEKDFDFVGFVIISCPLKPDSKAAIKEIINSTHHVAMITGDNPLTACHVAKELRMIRK-DTTLILQPPNHLSEEWHWQSIDDKILLPVEH-KNIRKELTSIYDICLTGEALT-------------------------------------YLQS-RNQKF--FLSLLAQTKVFARVAPKQ-----KELIITSLKSKGFVTLMCGDGTNDVGALKHAHVGVALLANATTDKLAEKKKEQ-AADPG---SSVDP-PNGPPGSGG---P---PR--AG--PPSGRPMGRAGRQRAVNRGEVMN-----SHQKKLQSILKEMEEEEKAQVIRLGDASVASPFTSKLSSVTSVCNIIKQGRCTLVTTLQMFKILALNALILAYSQSVLYLDGIRFSDGQATMQGLLLAGCFLFISRSKPLKSLSKERPLPNIFNVYTVLTVFLQFCVHFSCLIYLVQGAKALMPPLKEGEFVDLEKSFSPSILNTTVYLISMSLQVATFAVNYKGHPFMERLQDNKPLLYSLFFSASAVLLLASGLVPDLTKQFELVELPV-EFRNRVLGVIGVNIVTVFCIDRTIQFLLGGGKVR--
>EOG091F0061|Crassostrea_gigas|JG13_Doto_lancei|TRANSCRIPT
------------------------------------------------------------------------------------------------------------------------------------------------------------------------------------------------------------------------------------------------------------GIKPYLIAVYRNRKWVKIMTDELLPGDLVSIVRSQEE-RMIPCDMLLLRGPCIVDEAMLTGESVPVMKEPVEHL------------------------------------------------------------------------------------------------------------------------------------------------------------------------------------------------------------------------------------------------------------------------------------------------------------------------------------------------------------------------------------------------------------GDNPLTACHVAKELRMIRK-DTTLILQPPNNLSDEWHWQSIDDKILLPVEH-KNIRKELTSIYDICLTGEALT-------------------------------------YLQTR-EQKF--FLSLLAQTKVFARVAPKQ-----KELIITSLKSKGFVTLMCGDGTNDVGALKHAHVGVALLANA---------------------------------------------------------------------------------------------------------------------------------------------------------------------------------------------------------------------------------------------------------------------------------------------------------------------------------------------------------------------
>EOG091F0061|Lottia_gigantea|JG19_Janolus_barbarensis|TRANSCRIPT
--------------------------------------------------------------------------------------------------------------------------------------------------------------------------------------------------------------------------------------------------------------------------------------------------------------------------------------------------------------------------------------------------------------------------------------------------------------------------------------------------------------------------------------------------------------------------------------------------------------------------------------------------------------------------------------------------------------------------------------------------------------------------------------------------------------------------------------------------------------------------------------------------------------------------------------------------------------------------------------------------------------------------------------------------------------KLSTVMSVCNIIKQGRCTLVTTLQMFKILALNALILAYSQSVLYLDGIRFSDGQATMQGLLLAGCFLFISRSK--------------------------------------------------------------------------------------------------------------------------------------------------------------------------
>EOG091F0061|Crassostrea_gigas|NC07_Tritonia_diomedea|TRANSCRIPT
-----LNEEIQSLSFYNIRSVVFHGYVYPFLFLYGCWGYVWVYVYGTEDYFEGGLIAFAAIGLLQILTALFCLWSIHVRCALTCGKVSNPSQAQWVKVVPTPNNGFTELVKLHHKQ--DEGDSL-LWFNFQKMKYFYDEEEKKGFISISFPIDQSVQFYMDSKGYQEEADVNAGTKNYGKNTMVMDIPK--FIELFRERATAPFFVFQVFCVGLWCLDEYWYYSVFTLFMLIAFEATLVQQQLRNMAEIRKMGIKPYLIAVYRNRKWIKIMTDELLPGDLVSIVRSQNE-RMIPCDLLLLRGPCIVDESMLTGESVPVMKEPVENIEP-SHYLNIEQDGKLHVLYGGTKVVQHTPPSKSGPGMKSSDNGCIAYVLRHSFNTSQGKLLRTILFGVKRVTANTLETLFFIMFLLIFAIIAASY---VWIKGTEDPSRNRYKLFLECTLILTSVVPPELPIELSLAVNTSLLALTKLYVYCTEPFRIPYAGKIDICCFDKTGTLTSDDLVVEGVTGLSGENGH-EVI--IPAHDA----PLETMQVLASCHSLVQMDDELVGDPLEKATLKAVEWTLTKGETVVPQRKKTHGLKIFHRFHFQSSLKRMSVIMGHTPPGSTEPQYSASVKGAPETLKSMFR--NLPSHYDEVYLRMARRGARVLALGYRKLG-SLSHQQVRDMTRDQVEKGLEFVGFVIISCPLKHDSKMAIKEIVSSSHHVAMITGDNPLTACHVAKELRMIRK-ETTLILQPPNDFAEEWHWQSIDDKVILPVRP-NNIRKDLTSLYDICLTGEALS-------------------------------------YLQS-GDKSF--FMKLLAYTKVFARVAPKQ-----KELIITSLKSQGYFTLMCGDGTNDVGALKHAHVGVALLANATDKSIEKRRKEH-SGDEG---SSVDR-ASGPSAGPA---PPGGPR--GG--PLAGRPVGRAARQRAVNRGDVLN-----SHQKKLQSMLRDMEEEEKAQVIRLGDASVASPFTSKLSTVMSVCNIIKQGRCTLVTTLQMFKILALNALILAYSQSVLYLDGIRFSDGQATMQGLLLAGCFLFISRSKPLKTLSKERPLPNIFNVYTILTVFLQFCVHFTSLVYLVQGAKALMPPLKEGEFVDLEKTFSPSILNTTVYIISMSLQVSTFAVNYKGHPFMERLQDNKPLLYSLMFSAGAVLVLASGLVPDLTKQFELVELPS-EYRNKVLGIVFLDMTTAFVIDRTIQYLLGGGRLK--
>EOG091F0061|Crassostrea_gigas|JG08_Dendronotus_venustus|TRANSCRIPT
--------------------------------------------------------------------------------------------------------------------------------------------------------------------------------------------------------------------------------------------------------------------------------------------------------------PCIVDESMLTGESVPVMKEPVETLDH-DRILDLEVDSKLHVLFAGTKVVQHSPPSKTGPGLKAHDNGCIAYVLRTSFNTSQGRLLRTILYGVKRVTANNLESFMFILFLLIFAITAAAY---V------------------------------------LAVNTSLLALTKLFVYCTEPFRIPFAGKIDICCFDKTGTLTSDNLVVEGVTGLSSDNGH-EVI--IPAHDA----PLETMQVLATCHSLVQLEDELVGDPLEKATLKAIEWTLTKGETVVPQRKKTHGLKIYHRFHFQSSLKRMSVVMGHTPPGSTEVQYSAAVKGAPETLKQMFK--NLPGNYDDIYLRMARRGARVLALGHRKLG-TLTHQQVRDMTRDQVEKGLEFVGFVVISCPLKADSKQAIKEIISSTHQVAMITGDNPLTACHVAKELRMIRK-ETTLILQPPNDFAEEWHWQSIDDKTVLPVEMKKNIRKELTSQYDICLTGEALT-------------------------------------YLQS-RDQKF--FVKLLAHTKVFARVAPKQ-----KELIITSLKSQGYYTLMCGDGTNDVGALKHAHVGVALLANATEKLVERKKKEQ-AGDDG---SSVDTPNGPPTAGPS---GMTGPR--GA--PPAGRAVGRAARQRAVNRGEVLN-----THQKKLQSILKEMEEEEKSQVIRLGDASVASPFTSKLSTVMSVCNIIKQGRCTLVTTLQMFKILALNALILAYSQSVLYLDGIRFSDGQATMQGLLLAGCFLFISRSKPLKTLSKERPLPNIFNVYTVLTVFLQFCVHFASLIYLVTAAKALMPPLKEGEFVDLDKTFSPSILNTTVYIISMSLQVATFAVNYKGHPFMERLQDNKPLLYSLMFSAGAVIVLASGLVPDLTKQFELVELPT-QFRQKVLGVVGLNILTVFSIDRTIQFLLGGGRLR--
>EOG091F0061|Crassostrea_gigas|HW20_Spurilla_neapolitana|TRANSCRIPT
------------------------------------WAYVWTCVYGVDDYFEGGLIAFAAIGLLQILTALFCLWSVHVRCALTCGKVSDPFKAGWVKVVPTPNNGFTELVKLYHKQ--DEDDAL-LWFNFQKMKYMYDEKEKKTFVPVSFPVDQS----------------------------------------------------------------------------------------------------------------------------------------------------------------------------------------------------------------------------------------------------------------------------------------------------------------------------------------------------------------------------------------------------------------------------------------------------------------------------------------------------------------------------------------------------------------------------------------DNPLTACHVAKELRMVRK-DTTLILQPPNDLAEEWHWQSIDDTVILPVRP-SNIRKELTSLYDICLTGEALT-------------------------------------YLQT-TDKSF--FLKLLAHTKVFARVAPKQ-----KELIITGLKSQGFVTLMCGDGTNDVGALKHAHVGVALLANASDKLADSRKRDP-SD-EG---SSVDP-PAPAPAAES---GARGGR--GG--PPSGRPVGRVARQRAVNRGEILN-----SHQKKLQNVLREMEEEEKAQVIRLGDASVASPFTSKLSTVKSVCNIIKQGRCTLVTTLQMFKILALNALILAYSQSVLYLDGIRFSDGQATMQGLLLAGCFLFISRSKPLKTLSKERPLPNIFNVYTVLTVFLQFCVHFSCLVYLVQGAKALMPPLKEGEFIDLEKKFTPSILNTTVYIISMSLQVSTFAVNYKGHPFMERLQDNKPLLYSLMFSAGAVIVLASGAVPDLTQQFELVELPN-EFRNKVLCVVLLNMTTAFFIDRIIQFLLGGGRLKR-
>EOG091F0061|Crassostrea_gigas|JG02_Antaeolidiella_chromosoma|TRANSCRIPT
---------------------------------------------------------------------------------------------------------------------------------------------------------------------------------------------------------------------------------------------------------------------------------------------------------------------------------------------------------------------------------------------------------------------------------------------------------------------------------------------------------------------------------------------------------------------------------------------------------------------------------------------------------------------------------------------------------------------------------------------------------------------------------------------------------------------------------------------------------------------------------------------------------------------------------------------------------------------------------------------------------------------------------------------AQVIRLGDASVASPFTSKLSTVKSVCNIIKQGRCTLVTTLQMFKILALNALILAYSQSVLYLDGIRFSDGQATMQGLLLAGCFLFISRSKPLKTLSKERPLPNIFNVYTVLTVFLQFCVHFTCLVYLVQGAKALMPPLKEGEFVDLEKKFTPSILNTTVYIISMSLQVSTFAVNYKGHPFMERLQDNKPLLYSLMFSAGAVIVLASGAVPDLTQQFELVELPN-EFRNKVLAVVLLNMTTAFFIDRIVQFLLGGGRLK--
>EOG091F0061|Biomphalaria_glabrata|JG24_Noumeaella_rubrofasciata|TRANSCRIPT
-------------------------------------------------------------------------------------------------------------------------------------------------------------------------------------------------------------------------------------------------------------------------------------------------------------------------------------------------------------------------------------------------------------------------------------------------------------------------------------------------------------------------------------------------------------------------------------------------------------------------------------------------------------------------------------------------------------------------------------------------------------------------------------------------------------------------------------------------------------------------------------------------------------------------------------------------------------------------------------------------------------------------------------------------------------------------------------QMFKILALNALILAYSQSVLYLDGIRFSDGQATMQGLLLAGCFLFISRSKPLKTLSKERPLPNIFNVYTVLTVFLQFCVHFSCLVYLVQSAKALMPPLKEGEFVDLEKKFSPSILNTTVYIISMSLQVSTFAVNYKGHPFMERLQDNKPLLYSLMFSGGAVIVLASGTVPDLTQQFELVELPS-E-----------------------------------
>EOG091F0061|Crassostrea_gigas|JG14_Eubranchus_rustyus|TRANSCRIPT
----------------------------------------------------------------------FCLWSVHVRCALTCGKVSDPFKAQWVKVVPTPNNGFTELVKLHHKK--DDGDVP-ICFVFQKMKYIYDENEKKKFVAISFPVDQSMQYYMESKGYQEEAEIIGGTKQYGKNTMVMDIPQ--FIELFRERATAPFFVFQVFCVGLWCLDEYWYYSV------------------------RKMGIQPYLITVYRNRKWLKIMTDELLPGDIVSIVRSQNE-RMIPCDMLLLRGPCIVDESMLTGESVP----------------------------------------------------------------------------------------------------------------------------------------------------------------------------------------------------------------------------------------------------------------------------------------------------------------------------------------------------------------------------------------------------------------------DNPLTACHVAKELRMIRK-DSTVVLQPPNDFAEEWHWQSIDDKIILPVRP-ANLKKDLTSLYDICLTGEALT-------------------------------------YLQT-MDQKF--FNQMLAHTKIFARVAPKQ-----KELIITGLKSQGYVTLMCGDGTNDVGALKHAHVGVALLANSFDKMAEKRRKDN-PD-DG---SSVDA-PPQTNNT----SGGPGSQRGGG--PPSGRPTGRAARQRAVNRGDVLN-----SHQKKLQSVLREMEEEEKAQVIRLGDASVASPFTSKLSTVMSVCNIIKQGRCTLVTTLQMFKILALNALILAYSQSVLYLDGIRFSDGQATMQGLLLAGCFLFISRSKPLKTLSKERPLPNIFNVYTVLTVLLQFFIHFSCLVYLVQGAKSLMPPLKEGEFVDLEKKFSPSILNTTVYIISMSLQVSTFAVNYKGHPFMEKLQDNKPLLYSLMFSAGAVIVLASGTVPDLTNQFELVELPA-EFRNKVLGVVFLNMSAAFLIDRTVQFLLGGGRLR--
>EOG091F0061|Biomphalaria_glabrata|HW02_Berghia_verrucicornis|TRANSCRIPT
--------------------------------------------------------------------------------------------------------------------------------------------------------------------------------------------------------------------------------------------------------------------------------------------------------------------------------------------------------------------------------------------------------------------------------------------------------------------------------------------------------------------------------------------------------------------------------------------------------------------------------------------------------------------------------------------------------------------------------------------HVAMITGDNPLTACHVAKELRMVRR-DTTLILQPPNDFAEEWHWQSIDDKVILPVKP-NNVRKDLTSLYDICLTGE----------------------------------------------------------------------------ELIITGLKSQGFVTLMCGDGTNDVGALKHAHVGVALLANASEKLADPRKKDQ-LIDE-------------------------------------------------------------------------EMEEEEKAQVIRLGDASVASPFTSKLSTVKSVCNIIKQGRCTLVTTLQMFKILALNALILAYSQSVLYLDGIRFSDGQATMQGLLLAGCFLFISRSKPLKTLSKERPLPNIFNLYTIMTVFLQFCVHFSCLVYLVQGAKELMPPLKEGEFVDLEKKFTPSILNTTVYIISMSLQVSTFAVNYKGHPFMERLQDNKPLLYSLMFSAGAVITLASGAVPDLTQQFELVELPT-E-----------------------------------
>EOG091F0061|Biomphalaria_glabrata|JG04_Berghia_stephanieae|TRANSCRIPT
---------------------------------------------------------------------------------------------------------------------------------------------------------------------------------------------------------------------------------------------------------------------------------------------------------------------------------------------------------------------------------------------------------------------------------------------------------------------------------------------------------------------------------------------------------------------------------------------------------------------------------------------------------------------------------------------------------------------------------------------------------------------------------------------------------------------------------------------------------------------------------------------------------------------------------------------------------------------------------------------------------------------------------------------------------------------------------------------------------------FSDGQATMQGLLLAGCFLFISRSKPLKTLSKERPLPNIFNLYTIMTVFLQFCVHFSCLVYLVQGAKELMPPLKEGEFVDLEKKFTPSILNTTVYIISMSLQVSTFAVNYKGHPFMERLQDNKPLLYSLMFSAGAVITLASGAVPDLTQQFELVELPT-E-----------------------------------
>EOG091F0061|Crassostrea_gigas|HW10_Embletonia_pulchra|TRANSCRIPT
-----LNEEIQCLSFYNLRPVVLHGYVCPFFLIYGCWAYVWLFIYGTEDYYEGGLIAFAVIGLFQILTALFCLWSVHVRCAFTCGKVSDPFKAQWVKVVPTPNNGFTELVKLYHKR--DEGDSP-LWFNFQKMKYFYDEGEKKTFVPISFPIDQSVQFYMDWKGFQEEAEVTSAAKQYGKNTMVMDIPK--FIELFRERATAPFFVFQVFCVGLWCLDEYWYYSVFTLFMLIAFEATLVQQQLRNMAEIRKMGIKPYLISVYRNRKWLKVMTDELLPGDLVSIVRSQGE-RMIPCDMLLLRGPCIVDEAMLTGESVPVMKEPVEALES-SRYLNIDLDGKLHVLYGGTKVVQHTPPSKSGPGMKSSDNGCIAYVLRHSFNTSQGKLLRTILFGVKRVTANNLETFFFIMFLLIFAVIAASY---VWIKGTEDPSRNRYKLFLECTLILTSVVPPELPIELSLAVNTSLLALTKLYVYCTEPFRIPFAGKIDICCFDKTGTLTSDNLVVEGVTGLSVDDGH-ETV--VPAHDA----PIETMQVLATCHSLVQMEDELVGDPLEKATLKAIEWTLTKGETVVPQRKKTHGLKIFHRFHFQSALKRMSVIMGHTPPGSTEVQYSVSVKGAPETLKSMFK--NLPSHYDDVYLRMARRGARVLALGTRKLG-TLSHQQVRDLTREQVEKSLDFVGFVVISCPLKPDSKMAIKEIVNSSHHVAMITGDNPLTACHVAKELKMIRK-ESTLVLQPPGDFAEEWHWRSIDDKIIRPVST-KNIRKELTSVYDICLTGEALT-------------------------------------YLQG-GDKTF--FHKLLAHTKVFARVAPKQ-----KELIITGLKSQGYVTLMCGDGTNDVGALKHAHVGVALLANAADKVDRKKKDQG-VD-ES---SSVDP-PSGPSSGPA---SSSGAR--AG--APSGRPVGRAARQRAVNRGDVLN-----SHQKKLQSVLKEMEEEEKAQVIRLGDASVASPFTSKLSTVMSVCNIIKQGRCTLVTTLQMFKILALNALILAYSQSVLYLDGIRFSDGQATMQGLLLAGCFLFISRSKPLKSLSKERPLPNIFNVYTVLTVFIQFCVHFTSLIYLVTGAKALMPPLKEGEFVDLEKTFSPSILNTTVYIISMSLQVSTFAVNYKGHPFMERLQDNKPLLYSLLFSASAVLVLASGLVPDLTQQFELVDLPN-EFRTKVLTVVLLDMITVFIIDRTIQFLLGGGRLR--
>EOG091F0061|Lottia_gigantea|JG27_Phidiana_lynceus|TRANSCRIPT
-------------------------------------------------------------------------------------------------------------------------------------------------------------------------------------------PK--FIELFRERATAPFFVFQVFCVGLWCLDEYWYYSVFTLFMLIAF-----------------------------------------------------------------------------------------------------------------------------------------------------------------------------------------------------------------------------------------------------------------------------------------------------------------------------------------------------------------------------------------------------------------------------------------------------------------------------------------------------------------------------------------------------------------------------------------------------------------------------------------------------------------------------------------------------------------------------------------------------------------------------------------------------------------------------------------------------------------------------------------------------------------------------------------------------------------------------------------------------------------------------------------------------------------------
>EOG091F0061|Lottia_gigantea|NC08_Tritonia_hamnerorum|TRANSCRIPT
MAAP-LNEEIQSLSFYNIRSIIFHGYVLPFLFLYSCWGYVWVYVYGTEDYFEAGLIAFAAIGLLQILTALFCLWSVHVRCALTCGKASTPSQAQWVKVVPTPNNGFTELVKLHHKQ--DEGDSL-LWFNFQKMKYFYDETEKKEFIPISFPIDQSVQFYMDSKGYQEETEVTAGTKQYGKNTMVMDIPK--FIELFRERATAPFFVFQVFCVGLWCLDEYWYYSVFTLFMLIAFEATLVQQQLRNMAEIRKMGIKPYLISVYRNRKWLKIMTDELLPGDLVSIVRSQNE-RMIPCDLLLLRGPCIVDESMLTGESVPVMKEPVENVEP-SHYLNIEQDGKLHVLYGGTKVVQHTPPSKSGPGMK-------------------------------------------------------------------------------------------------------------------------------------------------------------------------------------------------------------------------------------------------------------------------------------------------------------------------------------------------------------------------------------------------------------------------------------------------------------------------------------------------------------------------------------------------------------------------------------------------------------------------------------------------------------------------------------------------------------------------------------------------------------------------------------------------------------------------------------------------------------------------------------------------------------------------------------
>EOG091F0061|Crassostrea_gigas|HW05_Caloria_elegans|TRANSCRIPT
-----LNEEIQTLSFYNIRPVIFHGYVSPFIIIYGCWAYTWTCVYGVDDYFEGGLIAFAAIGLLQILTALFCLWSVHVRCALTCGKVSDPFKSNWVKVVPTPNNGFTELVKLHHKK--DQDDAP-LWFNFQKMKYMYDDQEKKTFLPISFPIDQSIQYYMDCKGYQEEAEVIAGSKQYGKNSMVMDIPK--FIELFRERATAPFFVFQVFCVGLWCLDEYWYYSVFTLFMLIAFEATLVQQQLRNMAEIRKMGIKPYLTPVYRNNKWIKIMTDELLPGDLVSIVRSYGE-RMIPCDMLLLRGPCIVDESMLTGESVPVMKEPVEELEP-SRYLNIEMDGKLHVLYGGTKVVQHTPPSKTTTGIKSSNNGCLAYVLRHSFNTSQGKLLRTILFGVKRVTANNLETFFFIMFLLIFAIIAAAY---VWIKGTEDPSRNRYKLFLECTLILTSVVPPELPIELSLAVNTSLLALTKLYVYCTEPFRIPFAGKIDICCFDKTGTLTSDNLVVEGVTGLSADNGQ-DVV--IPANEA----PPETMQVLATCHSLVQMDDDLVGDPLEKATLKAVEWTLTKGETLVPQRRRGQSLKIYHRFHFQSALKRMSVITGYTPLGSTEINYSASVKGAPETLKSMFK--DLPSHYDEVYLRMARRGARVLALGYKNIG-PLSHQAVRDLTREEVEKDLEFVGFVIISCPLKPDSKMAIKEIVSSSHHVAMITGDNPLTACHVAKELRMVRK-DITLILQPPNDLAEEWHWQSIDDKIILPVRS-NNIRKDLTALYDICLTGEALT-------------------------------------YLQT-LDSSF--FLKLLAHTKVFARVAPKQ-----KELIITGLKSQGFVTLMCGDGTNDVGALKHAHVGVALLANATDKMADPRKKEQ-SADEG---SSVDP-PAAPTPESG---PRGAPR--GG--PQSGRPVGRVARQRAVNRGEILN-----SHQKKLQSVLREMEEEEKAQVIRLGDASVASPFTSKLSTVKSVCNIIKQGRCTLVTTLQMFKILALNALILAYSQSVLYLDGIRFSDGQATMQGLLLAGCFLFISRSKPLKTLSKERPLPNIFNLYTVLTVFLQFCVHFSSLVYLVQEAKSLMPPLKEGEFVDLEKKFTPSILNTTVYIISMSLQVSTFAVNYKGHPFMERLQDNKPLLYSLMFSAGAVIVLASGAVPDLTQQFELV-----------------------------------------
>EOG091F0061|Lottia_gigantea|HW12_Facelina_rubrovittata|TRANSCRIPT
-AAP-LNEEIQTLSFYNIRPVIFHGYVSPFIIIYGYWAFAWTFVYGVDDYFEGGLIAFAVIGLLQILTALFCLWSVHVRCTLTCGKVSDPFKASWVKVIPTPNNGFTELVKLHHKK--DPDDAP-LWFNFQKMKYIYDDQEKKTFLPISFPIDQSIQYYMESKGYQEESGVVAGTKQYGKNTMAMDIPK--FVELFRERATAPFFVFQVFCVGLWCLDEYWYYSVFTLFMLIAFEATLVQQQLRNMAEIRKMGIKPYLISVYRSNKWIKVMTDELLPGDLVSIVRSFGE-RMIPCDMLLLRGPCIVDESMLTGESVPVMKEPVEELEP-HRYLNVEQDGKLHVLYGGTKVVQHTPPGKSATGIKSSNNGCLAYVLRHSFNTSQGKLLRTILFGVKRVTANNLETFFFIMFLLIFAVIAAGY---VWIKGTEDPSRNRYKLFLECTLILTSVVPPELPIELSLAVNTSLLALTKLYVYCTEPFRIPFAGKIDICCFDKTGTLTSDNLVVEGVTGLSADNGQ-EVM--IPANEA----PPETMQVLATCHSLVQMDDDLVGDPLEKATLKAVEWTLTKGETLVPQKKRGQGLKIYHRFHFQSALKRMSVITGYTPLGSTEISYSASVKGAPETLKSMFK--NLPSHYDEVYLRMARRGARVLALGYKKMG-SLSHQEIRDLTREEVEKDLDFVGFVIISCPLKADSKMAIKEIVSSSHHVAMITGDNPLTACHVAKELRMVRK-DTTLILQPPNDLAEEWHWQSIDDKVILPVRP-NNIRKDLTSPYDICLTGEALT-------------------------------------YLQT-IDKSF--FLKLLAHTKVFARVAPKQ-----KELIITSLKSQGFVTLMCGDGTNDVGALKHAHVG----------------------------------------------------------------------------------------------------------------------------------------------------------------------------------------------------------------------------------------------------------------------------------------------------------------------------------------------------------------------------
>EOG091F0061|Lottia_gigantea|JG12_Dondice_parguerensis|TRANSCRIPT
----------------------------------------------------------------------------------------------------------------------------------------------------------------------------------------------------------------------------------------------------------------------------------------------------------------------------------------------------------------------------------------------------------------------------------------------------------------------------------------------------------------------------------------------------------------------------------------------------------------------------------------------------------------------------------------------------------------------------------------------------------------------------------------------------------------YDICLTGEALT-------------------------------------YLQT-LDKSF--FLKLLAHTKVFARVAPKQ-----KELIITGLKSQGFVTLMCGDGTNDV-------------------------------------------------------------------------------------------------------------------------------------------------------------------------------------------------------------------------------------------------------------------------------------------------------------------------------------------------------------------------------------
>EOG091F0061|Lottia_gigantea|JG25_Palisa_papillata|TRANSCRIPT
----------------------------------------------------------------------------------------------------------------------------------------------------------------------------------------------------------------------------------------------------------------------------------------------------------------------------------------------------------------------------------------------------------------------------------------------------------------------------------------------------------------------------------------------------------------------------------------------------------------------------------------------------------------------------------------------------------------------------------------------------------------------------------------------------------------------------------------------------------------------------------------------------------------------------------------------------------------------------------------------------------------------------------------------------------------------------------------------------------------------------------------------------------------------------------------------LEKKFTPSILNTTVYIISMSLQVSTFAVNYKGHPFMERLQDNKPLLYSLMFSAGAVIVLASGAVPDLTQQFELVELPA-EFRNKVLGMVLLNMTTVFFIDRIIQF----------
>EOG091F0061|Lottia_gigantea|HW17_Hermissenda_crassicornis|TRANSCRIPT
-------EEIQTLSFYNIRPVIFHGYVSPFVIIYGCWLYVWTYVYGIDDYYEGGQIAFAAIGLLQILTALFCLWSVHVRCALTCGKVSDPFKASWLKVVPTPNNGFTELVKLHHKK--DEDDAP-LWFNFQKMKYKYDEKEKKTFFPISFPVDQSMQYYMDRKGYQDEAEVVAGTKQYGKNTMVMDIPR--FLELFLERATAPFFVFQVFCVGLWCLDEYWYYSV-------------------------------------------------------------------------------------------------------------------------------------------------------------------------------------------------------------------------------------------------------------------------------------------------------------------------------------------------------------------------------------------------------------------------------------------------------------------------------------------------------------------------------------------------------------------------------------------------------------------------------------------------------------------------------------------------------------------------------------------------------------------------------------------------------------------------------------------------------------------------------------------------------LKTLSKERPIPNIFNAYTILTVFLQFCVHFSCLVYLVQGAKAHTPPLKEGEFIDLEKKFTPSILNTTVYSISMSLQVSTFAVNYKGHPFMERLQDNKPLLYSLMFSAGAVIVLASGAVPDLTQQFELVELPT-EFRNKVLGVVLLNMTTAFFIDRIIQFLLGGGRLK--
>EOG091F0061|Crassostrea_gigas|NC05_Hermissenda_crassicornis|TRANSCRIPT
-----LNEEIQTLSFYNIRPVIFHGYVSPFVIIYGCWLYVWTYVYGIDDYYEGGLIAFAAIGLLQILTALFCLWSVHVRCALTCGKVSDPFKATWLKVVPTPNNGFTELVKLHHKK--DEDDAP-LWFNFQKMKYKYDEKEKKTFFPISFPVDQSMQYYMDRKGYQDEAEVVAGTKQYGKNTMVMDIPR--FLELFLERATAPFFVFQVFCVGLWCLDEYWYYSVFTLFMLIAFEATLVQQQLRNMAEIRKMGIKPYLIGVYRNNKWIKVMTDELLPGDLVSIVRSYGE-RMIPCDMLLLRGPCIVDESMLTGESVPVMKEPVEELEQ-NRYLNIEQDGKLHVLFGGTKVVQHTPPTKTASGIKPSNNGCIAYVLRHSFNTSQGKLLRTILFGVKRVTANNLETFFFIMFLLIFAVIAAAY---VWIKGTEDPSRNRYKLFLECTLILTSVVPPELPIELSLAVNTSLLALTKLYVYCTEPFRIPFAGKIDICCFDKTGTLTSDNLVVEGVTGLS--DGQ-DVI--TLANEA----PAETMQVLATCHSLVQMDDDLVGDPLEKATLKAVEWTLTKGETLVPQKKRGPGLKIYHRFHFQSALKRMSVITGYVPLGSTEIHYSASVKGAPETLKSMFK--DLPSHYDEVYLRMARRGARVLALGHKKIG-TLSHQQVRDLTREEVEKDLDFVGFVIISCPLKADSKMAIKEIVTSSHHVAMITGDNPLTACHVAKELRMVRK-DTTLILTPPNDHAEEWHWQSIDDQIILPVRP-NNIRKDLTSLYDICLTGEALT-------------------------------------YLQT-LDKSF--FLKMLAHTKVFARVAPKQ-----KELIITGLKSQGYFTLMCGDGTNDVGALKHAHVGVALLANATEKTVDTRKRDL---DEG---SSVDG-PVVPAAAEGSGQRGSGAR--GG--PPAGRPMGRVARQRAVNRGEVLN-----SHQKKLQSVLREMEEEEKAQVIRLGDASVASPFTSKLSTVKSVCNIIKQGRCTLVTTLQMFKILALNALILAYSQSVLYLDGIRFSDGQATMQGLLLAGCFLFISRSKPLKTLSKERPIPNIFNAYTILTVFLQFCVHFSCLVYLVQGAKAHTPPLKEGEFIDLEKKFTPSILNTTVYIISMSLQVSTFAVNYKGHPFMERLQDNKPLLYSLMFSAGAVIVLASGAVPDLTQQFELVELPT-EFRNKVLGVVLLNMTTAFFIDRIIQFLLGGGRLKK-
>EOG091F0061|Crassostrea_gigas|HW06_Cratena_peregrina|TRANSCRIPT
-------------------------------------------------------------------------------------------------------------------------------------------------------------------------------------------------------------------------------------------------------------------------------------------------------------------------------------------------------------------------------------------------------------------------------------------------------------------------------------------------------------------------------------------------------------QVLATCHSLVMMDDELVGDPLEKATLKAVEWTLTKGETLVPQKRRGQGLKIYHRFHFQSALKRMSVIAGYTPLGSTEINYSASVKGAPETLKSMFK--DLPPHYDEVYLRMARRGARVLALGYKIMG-TMSHQEVRDLTRDEVEKDLEFVGFVIISCPLKSDSKMAIKEIVSSSHHVAMITGDNPLTACHVAKELRMVRK-DTTVILQPPNDFAEEWHWQSIDDQIILPVRP-NNLRKDLTSVYDICLTGEA----------------------------------------------------------------------------------------------------------------------------------------------------------------------------------------------------QKKLQSVLREMEEEEKAQVIRLGDASVASPFTSKLSTVKSVCNIIKQGRCTLVTTLQMFKILALNALILAYSQSVLYLDGIRFSDGQATMQGLLLAGCFLFISRSKPLKVLSKERPLPNIFNLYTILTVFVQFCVHFSCLVYLVQGAKALMPPLKEGEFVDLEKKFTPSILNTTVYIISMSLQVSTFAVNYKGHPFMERLQDNKPLLYSLMFSAGAVIVLASGTVPDLTNQFELVELPT-EF----------------------------------
>EOG091F0061|Crassostrea_gigas|JG06_Catriona_columbiana|TRANSCRIPT
-----------------------------------------------------------------------------------------------------------------------------------------------------------------------------------------------------------------------------------------------------------------------------------------------------------------------------------------------------------------------------------AYVLRHSFNTSQGKLLRTILFGVKRVTANNLETFFFILFLLIFAIIAASY---VWIKGTEDPSRNRYKLFLECTLILTSVVPPELPIELSLAVNTSLLALTKLYVYCTEPFRIPFAGKVDVCCFDKTGTLTSDNLVVEGVTGISGDNGP-DVM--IPANEA----PLETMQVLASCHSLVQMDDELVGDPLEKATLKAVEWTLTKGETVVPQKKKAHGLKIYHRFHFQSALKRMSVIMGHTPPGSTEVQYSASVKGAPETLKSMFR--NLPSYYDDIYLRMARRGARVLALGQKKLG-SLSHQQVRDLTRDQVEKGLDFVGFVIISCPLKVDSKMAIKEIVNSSHHVVMITGDNPLTACHVGKELRMIRK-ETTVVLQPPNDLAEEWHWQSIDDKTILAVKP-NNLKKDLYSQYDICLTGEALV-------------------------------------YLQSREDKKF--FHQLLSHAKIFARVAPKQ-----KELIITGLKSQGFVTLMCGDGTNDVGALKHAHVGVALLANAVDRTVDKRKDDE-----G---SSVDA-PSTSTSQTGQVARGGAAL-SGG--PPAGRPMNRAARQRAVNRGDVLN-----HHQKKLQSVLREMEEEEKAQVIRLGDASVASPFTSKLSTITSVCNIIKQGRCTLVTTLQMFKILALNALILAYSQSVLYLDGIRFSDGQATMQGLLLAGCFLFISRSKPLKTLSKERPLPNIFNIYTILTVLLQFFIHFTCLVYLVQAAKALMPPLKEGEFVDLEKKFTPSILNTTVYIISMSLQVSTFAVNYKGHPFMERLQDNKPLLYSLFFSAGAVIVLASGTVPDLTNQFELVELPV-EFRNKVLGTVFVDMTAAFVIDRIVHFLLGGGKLR--
>EOG091F0061|Lottia_gigantea|JG07_Cuthona_albocrusta|TRANSCRIPT
---------------------------------------------------------------------------------------------------------------------------------------------------------------------------------------------------------------------------------------------------------------------------------------------------------------------------------------------------------------------------------------------------------------------------------------------------------------------------------------------------------------------------------------------------------------------------------------------------------------------------------------------------------------------------------------------------------------------------------------------------------------------------------------------------------------------------------------------------------------------------------------------------------------------------------------------------------------------------------------------------------------------------------------------------------------------------------------------------------------------------------------------------------------------------------------KEGEFVDLEKKFSPSILNTTVYIISMSLQVSTFAVNYKGHPFMERLQDNKPLLYSLFFSAGAVIVLASGAVPDLTNQFELVELPV-EFRNKVLGTVFIDMTAAFIIDRIVHFLLGGGRLR--
>EOG091F0061|Crassostrea_gigas|NC02_Bathydoris_clavigera|TRANSCRIPT
--------EIQHLAFYNIRILLLHGYVFPFLLIYAGWAYMWTFVYGLEDYFEAGLIVLAGIGLLQILTALFCLWYIHVRCALTCAKVSDPTKAQWVKVVPTPNNGSTELVKLHHKR--EDGDYP-LWFNFQKTKYFYDDQERKQFVSLSFPVDQSIQFYMDCKGYQDDKEVAVAEKKFGKNLMIMDIPK--FTELFRERATAPFFVFQVFCVALWCLDEYWYYSVFTLFMLIAFEATLVQQQLRNMAEIRKMGIKPYLIQVYRNRKWIKITTDELIPGDVVSIVRSQDE-RVIPCDMLLLRGPCIVDESMLTGEAVPVMKEPVEALES-NHYLDIEQDGKLRVLFGGTKVVQHSPPSKSGPGLKAGDNGCIAYVLRHSFNTSQGKLLRTILFGVKRVTANSMETFFFIMFLLVFAIIAASY---VWIKGTEDPSRNRYKLFLECTLILTSVVPPELPIELSLAVNTSLLALTKLYVYCTEPFRIPFAGKIDICCFDKTGTLTSDNLVVEGVTGLSEENGS-E-V--MPTHDS----PLETAQVLATCHSLVQLEDELVGDPLEKATLKAVEWTLTKGETVIPQKKKSHGLKIFHRFHFQSMLKRMSVIFGHTPPGSTEIQYGASVKGAPETLKPMFK--QLPSHYDSVYLKMARRGARVLALGYKKIG-SLTHQQVREMTRDQVECNLEFAGFVIISCPLKSDSKTAIREIINSTHHVTMITGDNPLTACHVAKELRMIRK-ETTLILQPPNDLADEWHWQSIDDQVILPARP-KNVAKELLVPYDLCLTGEALT-------------------------------------FLQS-NDKKY--FHQLLANAKVFARVAPKQ-----KELIITALKSQGYITLMCGDGTNDVGALKHADVGVALLANAPERFPEKRKKEN-AG-EGDMGSSVDR-PSTSSHSGPPALR--------G--GPSGRPVSRVAKQRAVNRGDSLS-----PQQRKLQSLLKDMDEEEKAQVIRLGDASIASPFTSKLSTVMSVCNIIKQGRCTLVTTLQMFKILALNALILAYSQSVLYLDGIKFSDGQATMQGLLLAGCFLFISRSKPLKALSRERPLPNIFNVYTVLTVFLQFCVHFSCLVYLVQEAKARMPKREDGDFVNLEKEFVPSILNTTVYIISMSLQVSTFAVNYKGHPFMERLRDNKPLLYSLIFSSGAVLVLASGVIPELTQQFQLVELPE-EFRNIVLGMVIGDIATVFILDRVIQFLLGGGRL---
>EOG091F0061|Crassostrea_gigas|NC04_Fiona_pinnata|TRANSCRIPT
-------------------------------------------------------------------------------------------------------------------------------------------------------------------------EVEAATKQYGKNRMVMDIPK--FLELFRERATAPFFVFQVFCVGLWCLDEYWYYSVFTLFMLIAFEATLVQQQLRNMAEIRKMGIQPYLITVYRNRKWIKIMTDELIPGDLVSIIRSQNE-RVIPCDMLLLRGPCIVDEAMLTGESVPVMKEPVEVLEP-SQYLNMDQDGKLHVLYGGTKVVQHTPPSKSGPGMKSSDNGCIAYVLRHSFNTSQGKLLRTILFGVKRVTANNLETFFFIMFLLIFAVIAAGY---VWIKGTEDPSRNRYKLFLECTLILTSVVPPELPIELSLAVNTSLLALTKLYVYCTEPFRIPFAGKIDVCCFDKTGTLTSDNLVVEGVTGISGDNGH-DVM--IPANEA----PLETMHVLASCHSLVQMDDELVGDPLEKATLKAVEWNLTKGETVVPQKKKVHGLKIYHRFHFQSALKRMSVIMGHTSAGSTEIQYSASVKGAPETLKTMFR--NLPSYYDDVYLRMARRGARVLALGHKKLG-TLSHQQVRDLTREQVEKGLDFVGFVIISCPLKSDSKMAIKEIVNSSHHVVMITGDNPLTACHVAKELRMIRK-EITVVLQPPNDLAEEWHWQSIDDKTILPVRP-NNMRKDLYSQYDICLTGEALT-------------------------------------YLQTSEDKKF--FHQLLSHTKVFARVAPKQ-----KELIITGLKSQGFVTLMCGDGTNDVGALKHAHVGVALLANAVDNTKADKKK---GEDDG---SSVDP-PNATTPA----QTGLGTR--TG--PPSGRPVGRAARQRAVHRGDMLN-----HHQKKLQSVLREMEEEEKAQVIRLGDASVASPFTSKLSTITSVCNIIKQGRCTLVTTLQMFKILALNALILAYSQSVLYLDGIRFSDGQATMQGLLLAGCFLFISRSKPLKTLSKERPLPNIFNVYTVLTVLLQFFIHFSCLFYLVQAAKALMPPLKEGEFVDLEKKFSPSILNTTVYIISMSLQVSTFAVNYKGHPFMERLQDNKPLLYSLFFSAGAVIVLASGTVPDLTNQFELVELPI-EFRNKVLGTVFVDMTAAFVTDRVVQFLLGGGKLR--
>EOG091F0061|Biomphalaria_glabrata|HW01_Armina_tigrina|TRANSCRIPT
----------------------------------------------------------------------------------------------------------------------------------------------------------------------------------------------------RERATAPFFVFQVFCVGLWCLDEYWYYSVFTLFMLIAFEATLVQQQLRNMAEIRKMGIKPYLISVYRNRKWIKIMTDELLPGDLVSIVRSQGE-RMIPCDMLLLRGPCIVDESMLTGESVPVMKEPVENVEP-SHYLNIEQDGKLHVLYGGTKVVQHTPPSKSGPGLKSSDNGCIAYVLRHSFNTSQGKLLRTILFGVKRVTANNLETFFFIMFLLIFAVIAAAY---VWIKGTEDPSRNRYKLFLECTLILTSVVPPELPIELSLAVNTSLLALTKLYV---------------------------------------------------------------------------------------------------------------------------------------------------------------------------------------------------------------------------------------------------------------------------------------------------------------------------------------------------------------------------------------------------------------------------------------------------------------------------------------------------------------------------------------------------------------------------------------------------------------------------------------------------------------------------------------------------------------------------------------------------------------------------------------------------------------------
>EOG091F0061|Crassostrea_gigas|HW07_Cuthona_caerulea|TRANSCRIPT
-----------------------------------------------------------------------------------------------------------------------------------------------------------------------------------------------------------------------------------------------QQQLRNMAEIRKMGIQPYLITVYRNRKWLKVMTDELIPGDLVSIVRSQSE-RVIPCDMLLLRGPCIVDEAMLTGESVPVMKEPVEVLEP-SHYLNMEQDGKLHVLFGGTKVVQHTPPSKSGPGMKSSDNGCIAYVLRHSFNTSQGKLLRTILFGVKRVTANNLETFFFIMFLLVFAVIAASY---VWIKGTEDPTRNRYKLFLECTLILTSVVPPELPIELSLAVNTSLLALTKLYVYCTEPFRIPFAGKVDICCFDKTGTLTSDNLVVEGVTGISGDNSH-DVM--IPANEA----PLETMQVLASCHSLVQMDDELVGDPLEKATLKAVEWTLTKGETVVPQRKKGHGLKIYHRFHFQSALKRMSVIMGHTPAGSTEIQYSASVKGAPETLKTMFK--NLPSYYDDIYLRMARRGARVLALGHKKLG-VLTHQQVRDLTREQVEKGLDFVGFVIISCPLKSDSKMAIKEIVNSSHHVVMITGDNPLTACHVGKELRMIRK-ETTVVLQPPNDLAEEWHWQSIDDKIILPVRP-NNLRKDLYSQYDICLTGEALT-------------------------------------YLQTRQDKKF--FHQLLAHTKVFARVAPKQ-----KELIITGLKSQGFVTLMCGDGTNDVGALKHAHVGVALLANAVDKHTEKKKTDD---DSS---S-VDP-PSAT-PA----QTSSGSR--AG--PPSGRPVNRAARQRAVNRGEVLN-----HHQKKLQSVLREMEEEEKAQVIRLGDASVASPFTSKLSTITSVCNII---------------------------------------------------------------------------------------------------------------------------------------------------------------------------------------------------------------------------------------
>EOG091F0061|Biomphalaria_glabrata|JG26_Phestilla_sp|TRANSCRIPT
--------------------------------------------------------------------------------------------------------------------------------------------------------------------------------------------------------------------------------------------------------------------------------------------------------------------------------------------------------------------------------------------------------------------------------------------------------------------------------------------------------------------------------GISGDNGH-DAI--IPANEA----PLETMQVLASCHSLVQMDDELVGDPFEKATLKAVEWTLTKGETVVPQKKKGHGLKIYHRFHFQSALKRMSVIMGHTPPGSTEVQYSASVKGAPETLKSMFR--NLPSFYDDIYLRMARRGARVLALGHKKLG-NLSHQQVRDLTREQVERGLDFVGFVIISCPLKPDSKMAIKEIVSSSHHVVMITGDNPLTACHVAKELRMIRK-ESTVVLQPPNDFAEEWHWQSIDDKIILPVQP-NNLKKDLYSLYDICLTGE-----------------------------------------------------------------------------------------------------------------------------------------------------------------------------------------------------------------------------------------------------------------------------------------------------------------------------------------------------------------------------------------------------------------------------------------------------------------------------------------
>EOG091F0061|Crassostrea_gigas|HW16_Hancockia_cfuncinata|TRANSCRIPT
-------------------------------------------------------------------------------------------------------------------------------------------------------------------------------------------------------------------------------------------------------------------------------------------------------------------------------------------------------------------------------------------------------------------------------------------------------------------------------------------------------------------------------------------V--IPANEA----PLETMQVLASCHSLVQMDDELVGDPLEKATLKAVEWTLTKGETVVPQKRRTHGLKIYHRFHFQSALKRMSVIMGHTPPGSTEVQYCAAVKGAPETLKGMFR--NVPAHYNDVYLRMARRGARVLALGYRKIG-TMSHQQVRDMTRENVERNLEFVGFVIISCPLKSDSKMAIKEIITSSHHVAMITGDNPLTACHVAKELRMIRK-DTTLILQPPNELSEEWHWQSIDDKIILPVQQ-KNIRKELTSMYDICLTGEALT-------------------------------------YLQN-RDQKF--FLKLMAQTKVFARVAPKQ-----KELIITGLKSQGFVTLMCGDGTNDVGALKHAHVGVALLANAGEKLVEKKKREQ-AGDEG---SSVDS-PNGSSAGPS---AAPAGA--RGSGPPARGSAGRIARQRAVNRGEIMN-----SHQKKLQTMLREMEDEEKAQVIRLGDASVASPFTSKLSTVTSVCNIIKQGRCTLVTTLQMFKILALNALILAYSQSVLYLDGIKFSDGQATMQGLLLAGCFLFISRSKPLKTLSKERPLPNIFNVYTVLTVFLQFCVHFSCLVYLVQGAKSLMPPLKEGEFVDLEKTFSPSILNTTVYLISMSLQVATFAVNYKGHPFMERLQDNKPLLYSLFFSAGAVLVLASGLVPDLTKQFELVELPT-AFRNKVLGVILMNIFTVFSIDRTIQFLLGGGKLK--
>EOG091F0061|Crassostrea_gigas|JG10_Dirona_picta|TRANSCRIPT
------------------------------------------------------------------------------------------------------------------------------------------------------------------------------------------------------------------------------------------------------------------------------------------------------------------------------------------------------------------------------------------------------------------------------------------------------------------------------------------------------------------------------------------------------------------------------------------------------------------------------------------VQYSVSVKGAPETLKPMFK--NLPSHYDDVYLRMARRGARVLALGCRKLG-SLSHQQVRDLTREEVERDLEFVGFVIISCPLKSDSKMAIKEIVNSTHHVAMITGDN-----------------------------------------------------------------------------------------------------------------------------------------------------------------------------------------------------------------------------------------------------------------------------------EEEEKAQVIRLGDASVASPFTSKLSTVMSVCNIIKQGRCTLVTTLQMFKILALNALILAYSQSVLYLDGIRFSDGQATMQGLLLAGCFLFISRSKPLKTLSKERPLPNIFNVYTVLTVFIQFCVHFSCLVYLVQGAKALMPPLKEGEFVDLE-----------------------------------------------------------------------------------------------------------------
>EOG091F0061|Biomphalaria_glabrata|HW13_Favorinus_branchialis|TRANSCRIPT
---------------------------------------------------------------------------------------------------------------------------------------------------------------------------------------------------------------------------------------------------------------------------------------------------------------------------------------------------------------------------------------------------------------------------------------------------------------------------------------------------------------------------------------------------------------------------------------------------------RGQGMKIYHRFHFQSALKRMSVITGYTPLGSAEIQYSASVKGAPETLKSMFK--TLPSHYDEVYLRMARRGARVLALGYKKIG-NLSHQEVRDLTREEVEKDLEFVGFVIISCPLKTDSKMAIKEIVTSSHHVAMITGDNPLTACHVAKELKMVRR-DTTLILQPPNDLAEEWHWQSIDDKIILPVRP-NNLRKDLTSAYDICLTGEA----------------------------------------------------------------------------------------------------------------------------------------------------------------------------------------------------E-----------------------ASVASPFTSKNPTI----------------------------------------------------------------------------------------------------------------------------------------------------------------------------------------------------------------------------------------------
>EOG091F0061|Crassostrea_gigas|HW11_Eubranchus_exiguus|TRANSCRIPT
---------------------------------------------------------------------------------------------------------------------------------------------------------------------------------------------------------------------------------------------------------------------------------------------------------------------------------------------------------------QHTPPSKXGPGMKSSDNGCIGYVLRHSFNTSQGKLLRTILFGVKRVTANNLETFFFIMFLLVFAIIAASY---VWIKGTEDPSRSRYKLFLECTLILTSVVPPELPIELSLAVNTSLLALTKLHVYCTEPFRIPFAGKIDICCFDKTGTLTSDNLVVEGVTGISGEKGH-DAM--VPAYEA----PLETTQVLASCHSLVQMDDDLVGDPLEKATLKAVEWTLTKGETVVPQRKKSHGLKIYHRFHFQSVLKRMSVITGHTPAGSTEVQYSAAVKGAPETLKPMFR--NLPSFYDEVYLRMARRGARVLALGHKKLG-TLSHQQVRDLTREQVEKSLDFVGFVVISCPLKSDSKSAIKEIVNSSHHVAMITGDNPLTACHVAKELRMIRK-ETTVVLQPPNDMADEWHWQSIDDKIILPVRP-NNLKKELTSIYDLCLTGEAIT-------------------------------------YLQTSTDKKF--FHQMLAHTKIFARVAPKQ-----KELIITGLKAQGFVTLMCGDGTNDVGALKHAHVGVALLANSFDKMAEKRRKDISSQDEG---SSVDG-VNNSASTSG---------------------------------------------------------------------------------------------------------------------------------------------------------------------------------------------------------------------------------------------------------------------------------------------------------------------------------
>EOG091F0061|Lottia_gigantea|HW15_Flabellina_babai|TRANSCRIPT
----------------------------------------------------------------------------------------------------------------------------------------------------------------------------------------------------------------------------------------------------------------------------------------------------------------------------------------------------------------------------------------------------------------------------------------------------------------------------------------------------------------------------------------------------------------------------------------------------------------------------------------------------------------------------------------KKLG-SLSHQQVRDMTREQVEKGLDFVGFVIISCPLKTDSKAAIKEIVNSTHHVAMITGDNPLTACHVAKELRMIRK-DTTLILQPPNDFAEEWHWQSIDDQIILPVQA-NNIRKELTSLYDICLTGEALS-------------------------------------YLQT-CDKSF--SNRLLAHTKVFARVAPKQ-----KELIITTLKAQGYVTLMWG-------------------------------------------------------------------------------------------------------------------------------------------------------------------------------------------------------------------------------------------------------------------------------------------------------------------------------------------------------------------------------------------
>EOG091F0061|Lottia_gigantea|LotgiG162282
MAAP-VNEEIQRLCYYNIRPVVFHGYVAPFILIYSAWLYAWTFVYGINDYFEGGLIAFAIVALLQVLTSLFCLWSVDVRCALTCSKVNDPYKAGWVKVVPTPNNGFTEIIKLFHDQ--SDHGE-ELWFYFQKTKYIYDKDEKKQFLQVSFPINESIQHYMDWKGYPDDKSLKEVELKYGKNSMIMDIPQ--FMELFRERATAPFFVFQVFCVGLWCLDEYWYYSVFTLFMLIAFEATLVQQQLRNMAEIRKMGIKPYLIQVYRNKRWIKIMTDELVPGDIVSIVRCQDD-RIVPCDLLLLRGPCIVDESMLTGESVPVMKEAVENLDN-DHILDTEIDGKLHMLFGGTKVVQHTPPSKTGAGLKATDNGCIAYVLRHSFNTSQGKLLKTILFGVKRMTANSLETFFFILFLLIFAIIAASY---VWIKGTEDPNRNRYKLFLECTLILTSVVPPELPIELSLAVNTSLLALTKLYVYCTEPFRIPFAGKVDVCCFDKTGTLTSDSLVVEGVTGLNGE-----EI--VHATEV----PITTAQVMASCHSLVHLDDELVGDPLEKATLNAVEWTLTKADSVLPQKKGPQGLKIFHRFHFASALKRMSVICGYTPLGSQNTEYMGTVKGAPETLKLMFI--NPPANYDEVYLSMARRGARVLALGYKHLG-PLSHSQVREIPREEIECDLNFAGFVIISCPLKSDSKSSVKEIINASHHVAMITGDNPLTACHVSKELKMSGKVK-ILILTSPNALDKDWHWQSIDDKIILPVIP-GDLRKSLIDKYDLCLTGEALT-------------------------------------YLQT-EYPKI--LKIILPNTKIFARVAPKQ-----KEIIITSLKSYGYTTLMCGDGTNDVGALKHAHVGKCSIISQCSRKIWEEKERKTRGIFFFFILSFC------------------------------------------------------------------------------GDASVASPFTSKLSTVVSVCNIIKQGRCTLVTTLQMFKILALNALILAYSQSVLYLDGIKFSDGQATMQGLLLAGCFLFISRSKPLKHLSKERPLPNIFNIYTILTVLLQFSIHFTSLIYLVQQALAYE-NRKEGEHIDLEAKFKPSILNTTVYIISMSLQVSTFAVNYRGEPFMESLWNNKPLLYSLMVSSGAIVCLASGAIPELGEQFELVELPT-ELRNNVLMTVAGDILAAFIVDRICRFIFGRGKLRKS
>EOG091F0061|Crassostrea_gigas|HW04_Calmella_cavolinii|TRANSCRIPT
----------------------------------------------------------------------------------------------------------------------------------------------------------------------------------------------------------------------------------------------------------------------------------------------------------------------------------------------------------------------------------IAYVLRVGFNTSQGKLLRTILFGVKRVTANNLETFFFLLFLLIFAIIAASY---VWIKGTEDPTRNRYKLFLECTLILTSVVPPELPIELSLAVNTSLLALTKLFVYCTEPFRIPFAGKIDICCFDKTGTLTSDNLVVEGITGLKG---S-E-L--IAPQDA----PLE--QVLATCHSLVQLDEEMVGDPLEKATLKAVEWNLTKGETVVPQKRKTHGLKIYHRFHFQSSLKRMSVINGHTSPGSTEVQYSAAVKGAPETLKSMFS--SLPEYYDEVYLKMARRGARVLALGHKKIG-NLTHQQVRDMSRDEVEKDLEFAGFVIISCPLKSDSKSAIKEIVNASHHVTMITGDNPLTACHVAKELKMTRK-EATVVLTPPNDFADEWHWQSIDDKIILKAKP-DQLKKQLLSVYDLCLTGEALT-------------------------------------YLQA-QDKKY--FNLLLANAKVFARVAPKQ-----KELIITALKAQGNVTLMCGDGTNDVGALKHADVGVALLANAPERLPERKKRDE-ID-DG---SSVDG-HSNNP-------------------------------------------------------------------------------------------------------------------------------------------------------------------------------------------------------------------------------------------------------------------------------------------------------------------------------------
>EOG091F0061|Crassostrea_gigas|CGI_10026003
MAGPALSEDIQTISFHNLRPLYLHGTIGPFCILYLLWFYCWTVIYGVENYFEAGLIALVGIALLQILAMLFCVWSVDLRCWMTCSKVKHPDGAEWLKVTPMPNNGSTEFVKLHREK--GDGKHPDLWFVYQKTRYVYDREEKKQFVSAQFPVNLSVNEYMDWKGYQEEEELKQAEKKYGKNIMEMDIPQ--FMELFKERATAPFFVFQVFCVGLWCLDEYWYYSIFTLFMLVAFEATLVQQQLRNMAEIRKMGNKPYLIQVYRNRKWRPILSNELIPGDLVSIGRSQED-RLVPCDLLLLRGPCIVDESMLTGESVPVMKEALENLDS-HHVLDIETDGKLHVLYGGTKVVQHTPPSKTGPGMKTADNGCVAYVLRHSFGTSQGKLLKTILFGVKRVTANNLETFGFILFLLVFAVTAASY---VWIEGTKDPKRNRYKLFLECTLILTSVVPPELPIELSLAVNTSLLALTKLYVYCTEPFRIPFAGKVDICCFDKTGTLTADDLVVEGITGLNG---K-Q-M--ITAAEA----PLETVHVLATCHALVHLEDDLVGDPLEKATLKAVEWNLTKGESVVPQKKKTHGLKIYHRFHFASALKRMSVIAGHTAPGSLETEYIATVKGAPETLKPMFK--EMPADYDDVYMEMSRRGARVLALGCKSLG-SLSHQQVREMARDEVEKDLQFCGFVIISCPLKSDSKAVIKEISQASHHVVMITGDNPLTACHVAKELKMTRK-E-MLILEKPNALDGSWHWQSIDDKIILPLKP-ESLRTEVLPKYDLCLTGDAIS-------------------------------------YLQT-QDKKC--MKSVLPAARVFARVSPKQ-----KEFVIITLKGLGFTTLMCGDGTNDVGALKHAHVGVALLANAPERPIERRRKRE-KQDEG---TSVDG-EASGPSDRG---M---PP--GM--KTTGKLSGRAAKARAVARGDNLA-----PAQKKLANMMREIEEEEKAQIVKLGDASIASPFTSKLSTTMCVCHIIKQGRCTLVTTLQMFKILALNALILAYSQSVLYLDGIKFSDSQATMQGLLLAGCFLFISRSKPLKILSKARPLPNIFNIYTLLTVSLQFTVHFCCLVYLVQGAKAITPP-REDEFVDLEAKFSPNILNTTVYIISMALQVSTFAVNYKGEPFMESLFNNKPLLYSLAFSCTAITALASGVVPDIADQFEIVPLPT-EFRNTVLQILAADIGGSFIIDRVCSYLFGRGSLRRV
>EOG091F0061|Crassostrea_gigas|JG17_Hancockia_uncinata|TRANSCRIPT
--------------------------------------------------------------------------------------------------------------------------------------------------------------------------------------------------------------------------------------------------------------------VFRNRKWIKIMTDELLPGDLVSIVRSQGE-RMIPCDMLLLRGPCIVDESMLTGESVPVMKEPVEALDP-SHFLNMEQDGKLHVLYGGTKVVQHTPPSKSGHGMKSSDNGCIAYVLRHSF-------------------------------------------------------------------------------------------------------------------------------------------------------------------------------------------------------------------------------------------------------------------------------------------------------------------------------PLKSDSKMAIKEIITSSHHVAMITGDNPLTACHVAKELRMIRK-DTTLILQPPNELSEEWHWQSIDDKLILPVQQ-KNIRKELTSMYDICLTGEALT-------------------------------------YLQNR-DQKF--FLKLMAQTKVFARVAPKQ-----KELIITGLKSQGFVTLMCGDGTNDVGALKHAHVGVALLANAGEKLVEKKKR-----------------------------------------------------------------------------------------------------------------------------------------------------------------------------------------------------------------------------------------------------------------------------------------------------------------------------------------------------------
>EOG091F0061|Lottia_gigantea|HW14_Flabellina_affinis|TRANSCRIPT
--------------------------------------------------------------------------------------------------------------------------------------------------------------------------------------------------------------------------------------------------------------------------------------------------------------------------------------------------------------------------------------------------------------------------------------------------------------------------------------------------------------------------------------------------------------------------------------------------------------------------------------------------------------------------------------------------------------------------------------------------------------------------------------------------VRP-KNVKKELTSLYDICLTGEALS-------------------------------------YLQT-LDKSF--FLQLLSNTKVFARVAPKQ-----KELIITSLKSQGFYTLMCGDGTND--------------------------------------------------------------------------------------------------------------------------------------------------------------------------------------------------------------------------------------------------------------------------------------------------------------------------------------------------------------------------------------
>EOG091F0061|Crassostrea_gigas|HW21_Tritonia_manicata|TRANSCRIPT
------SEEVNYYKLYKVLPLYFHFYIAPFILVYPIWLYLWFMVYGVTDYFEIGAVTGVGILLLQILIWLFCMWSVHVRCFLTCFGVTDPKKANVVKVVPTPNNGFPELVKLHHSKTSETNEEV-LWFRFQKLKYIYDNEEKKAFLPVDFPTNHSMEYYKTTKGYQEESEMTNVSTKYGKNKLEMNIPE--FMELFQERATAPFFVFQVFCVGLWCLDEYWYYSVFTLVMLVTFEATLVQQQMRNMKEIRNMGSKPFQIQAYRNRKWRPIMSEELLPGDICSIGRNQNQDLLVPCDLLLLRGSCIVDEAMLTGESVPQMKEAIEDLDD-KEILDLEQHSKLHLLSGGTKVVQHSPPTKTLPGLKAPDNGCVAFVLRTGFNTSQGRLLRTILFGVKRITANNLETLLFIMFLLVFAIAASSY---VWIQGTADPRRNRYKLFLECTLILTSVVPPELPIELSLAVNSSLLALSKLGVFCTEPFRIPFAGKIDICCFDKTGTLTSDNLVVEGVAGISGT-----EEECCGLSDV----PNETLQVLASCHSLAYVDTNLVGDPLEIACLTSIDWTLTKGDIVMPKKGKKQSLRIVHRFHFASSLKRMSTVVSVQTPGSSVSCYMATVKGAPEILRSMYT--SVPENYDEVYQKMTWQGARVLALGYKTLG-ELQAKDVRELKRDAIECDLTFAGFVIISCPLKATSKNAIREIQHASHHTVMITGDNPLTACHVAQELKLTRK-QTLVLTSSGSNDEQRWCWQSLDKTVSLPLVP-DGGIKKLKKDFDLCITGEAFC-------------------------------------LLEG-SESLANSLALLWPVVKVYARVAPKQ-----KELVVTKLKSLGYVTLMCGDGTNDVGALKHADVGVALLSGSHEEDPKTKKQKK-VTNDEMYSELTVVPRKNPAS-------------------NSAAPQSKAAKMRAVARGENTAGNSKTNQEKKLQEMLKALDEMEESKVVRLGDASIASPFTSKHSSINSVCHIIKQGRCTLVTTLQMFKILALNALILAYSQSALYLDGIKFSDGQATLQGILLAGCFLFISRSKPLKTLSKERPLPNIFNFYTVLTVFSQFAVHFYSLYFLTKQAKRWTPA-RTENYVDLDSKFEANIINSTVYLISMAMQLSTFAVNYKGHPFMESLLENKALLYSLGASAGAIMMLTTGISDDLCNQFEIVPMPD-KHRATILQVISVNFVSCWFIDRFLQFILGNARMK--
>EOG091F0061|Crassostrea_gigas|JG11_Dondice_occidentalis|TRANSCRIPT
------------------------------------------------------------------------------------------------------------------------------------------------------------------------------------------------------------------------------------------------------------------------------------------------------------------------------------------------------------------------------------------------------------------------------------------------------------------------------------------------------------------------------------------------------------------------------------------------------------------------------------------------------------------------------------------------------------------------------------------------------------------------------------------------------------------------------------------------------------------------------------------------------------------------------------------------------------------------------------------------------------------------------------------------------------------------------CTLVTTLQMFKILALNALILAYSQSVLYLDGIKFSDGQATLQGLLLAGCFLFISRSKPLTILSKQRPLPNIFNVYTILTVLLQFVVHFGSLAFIVNEAYQITP--KKDEYVDLEKKFEPNLINSVVYIISMSMQVATFAVNYKGHPFMESLTENKPLFSGIAFSMIALITLLMGWLPDVSNQFELVEFPP-QFRILLLQVVVADLMCAWLIDRVLQFFLGNAKLK--
>EOG091F0061|Crassostrea_gigas|NC01_Armina_californica|TRANSCRIPT
------------------------------------------------------------------------------------------------------------------------------FFEFQKIKYVYNE-TIGDFRRVDYPVGLTLTDYYERLGL-DSRGVLDCEEKYGKNVLET--PKIGFLKAFIEQITAPFFVFQVFLTLLWSLDGFFEYSIFTAVMMFTFEAGMAMKRLKDLKEISEMRFPSTPVQCYRNKKWVSVDSFELFPGDIIS-VKPSGE-IAAPCDCLILDGSCVINESLLTGESTPKIKDSISNAFNMNDSLDMKIGHLRHIVSAGTFVL-------------------------------------------------------------------------------------------------------------------------------------------------------------------------------------------------------------------------------------------------------------------------------------------------------------------------------------------------------------------------------------------------------------------------------------------------------------------------------------------------------------------------------------------------------------------------------------------------------------------------------------------------------------------------------------------------------------------------------------------------------------------------------------------------------------------QMPPLKEGEFVDLEKTFSPSILNTTVYIISMSLQVSTFAVNYKGYPFMEQLQDNKPLLYSLMFSAGAVLVLASGLVPDLTQQFELVELPS-EFRNKVMAVVLADMTAVFIIDRVIQFLLGGGRLK--
>EOG091F0061|Lottia_gigantea|JG32_Unidentia_angelvaldesi|TRANSCRIPT
----------------------------------------------------------------------------------------------------------------------------------------------------------------------------------------------------------------------------------------------------------------------------------------------------------------------------------------------------------------------------------------------------------------------------------------------------------------------------------------------------------------------------------------------------------------------------------------------------------------------------------------NDPRYILVMKGAPER--------------------------------------------------------------------------------------------------------------------------------------------------------------------------------------------------------------------------------------------------------------------------------------------------------------------------------------------------------------------------------------------------------------------------------------------------------------------------------------------------------------------------------------------------------------------------IERLQDNKPLLYSLLFSAGAVIVLASGAVPDLTQQFELVELPT-EFRNKVLGVVALNMTTAFFIDRIVQFLLGGGKLR--
>EOG091F0061|Crassostrea_gigas|JG20_Learchis_evelinae|TRANSCRIPT
-----------------------------------------------------------------------------------------------------------------------------------------------------------------------------------------------------------------------------------------------------------------------------------------------------------------------------------------------------------------------------------------------------------------------------------------------------------------------------------------------------------------------------------------------------------------------------------------------------------------HRFHFQSALKRMSVITGFTPLGSTEIHYSASVKGAPETLKSMFK-------------------------------------------------------------------------------------------------------------------------------------------------------------------------------------------------------------------------FARVAPKQ-----KELIITGLKSQGFVTLMCGDGTNDVGALKHAHVGVALLANASEKVVDPRKKEQ-IADEG---SSVDAVPAPTTPDSG---TRAVLR--GG--GALGRPVGRVARQRAVNRGEILN-----SHQKKLQSVLREMEEEEKAQVIRLGDASVASPFTSKLSTVKSVCNIIKQGRCSLVT------------------------------------------------------------------------------------------------------------------------------------------------------------------------------------------------------------------------------
>EOG091F0061|Crassostrea_gigas|NC03_Doris_kerguelenensis|TRANSCRIPT
----------------------------------------------------------------------------------------------------------------------------------------------------------------------------------------------------------------------------------------------------------------------------------------------------------------------------------------------------------------------------------LAVVIRTGFSTSKGELVRAILFPKPLDFKFYQDAIRFILFLGVVASIGMVYSLVTYVRHDS----PWQLIVLRVLDIITIVVPPALPAAMTVGTVYAQNRLKKSGIFCISPPRINFCGRINAFCFDKTGTLTEDGLDMWGV------------------------------------------------------------------------------------------------------------------------------------DYDEVYLKMARRGARVLALGHKSLG-KLTHQQVREVTRDEVECNLEFAGFVIISCPLKVDSKAAIKEIYNATHLVAMITGDNPLTACHVAKELKINRK-DTTLIMQGPNELAGEWHWQSIDDSVLMPMEVPK-MDQDLFKAYDLCLTGEALS-------------------------------------YLQG-ENPK----------------------------------------------------------------------------------------------------------------------------------------------------------------------------------------------------------------------------------------------------------------------------------------------------------------------------------------------------------------------------------------------------------------------------------------
>EOG091F0061|Biomphalaria_glabrata|HW18_Janolus_cristatus|TRANSCRIPT
--------------------------------------------------------------------------------------------------------------------------------------------------------------------------------------------------------------------------------------------------------------------------------------------------------------------------------------------------------------------------------------------------------------------------------------------------------------IITIVVPPALPAAMTVGTAYAQNRLKKGGIFCISPPRINFCGRIDAFCFDKTGTLTEDGLDMWGVVPVDNHRFQ------VPVSDPSTLERGHLLVSLATCHSLTIIDGELSGDPLDLIMFNAIKWHL-------------------------------------------------------------------------------------------------------------------------------------------------------------------------------------------------------------------------------------------------------------------------------------------------------------------------------------------------------------------------------------------------------------------------------------------------------------------------------------------------------------------------------------------------------------------------------------------------------------------------------------------------------------------------------------------------------------------
>EOG091F0061|Biomphalaria_glabrata|JG16_Flabellina_iodinea|TRANSCRIPT
----------------------------------------------------------------------------------------------------------------------------------------------------------------------------------------------------------------------------------------------------------------------------------------------------------------------------------------------------------------------------------------------------------------------------------------------------------------------------------------------------------------------------------------------------------------------------------------------------------------------------------------------------------------------------------------------LNYVKVQRINRESVETGLTFLGLLVMENRVKPQTSPVIANLIDADIRPIMVTGDNMLTALSVSRE------------------------------------------------------------------------------------------------------------------------------------------------------------------------------------------------------------------------------------------------------------------------------------------------------------------------CKMLD---------------------------------------------------------------------------------------------------------------------------------------------------------------------------------------------------ASERVIL-----------
>EOG091F0061|Biomphalaria_glabrata|JG18_Hermissenda_opalescens|TRANSCRIPT
------------------------------------------------------------------------------------------------------------------------------------------------------------------------------------------------------------------------------------------------------------------------------------------------------------------------------------------------------------------------------------------------------------------------------------------------------------------------------------------------------------------------------------------------------------------------------------------------------------------------------------------------VKGSPEMITSLSKPETVPFDFHDKLQSYTKHGYRVIALAWKPLPAKLNFVKVQRLSRESVETGLTFLGLLVMENRLKPQSSPVIADLVNADIKTVMVTGDNMLTALSVSRE------------------------------------------------------------------------------------------------------------------------------------------------------------------------------------------------------------------------------------------------------------------------------------------------------------------------CGMVD---------------------------------------------------------------------------------------------------------------------------------------------------------------------------------------------------TSDRVIL-----------
>EOG091F0061|Biomphalaria_glabrata|HW19_Polycera_quadrilineata|TRANSCRIPT
-----------------------------------------------------------------------------------------------------------------------------------------------------------------------------------------------------------------------------------------------------------------------------------------------------------------------------------------------------------------------------------AVVLRTGFNTSKGELVRSIMFPKPVDFKFQRHSYYFILVLAFLACMGFIYTVVLMIHEGEDP----SLIVLRTLDLITITIPPALPAALAVGVVFSQKRLKNQNVYCISPKGITICGTIDAVCFDKTGTLTEEGLDMHGVVPVSEAKFE------TLEKEASRLPNCPLITAMATCHSLTIIHNQVMGDPLDLIMFHATNWDLGNSEWSGDVQPQGCDVGIVRQFPFSSSLQRMSVVTRKLG----SSQFELYVKGSPEMISSLSKPDTVPDNFHDQLQVYTEHGYRVIGLAWKPLPTKLSYVKMQKITRDTVENELIFLGLLIMENRLKPITAPVIATLTQANIRTIMVTGDNMLTALSVARE------------------------------------------------------------------------------------------------------------------------------------------------------------------------------------------------------------------------------------------------------------------------------------------------------------------------FKILALNALILAYSQSVLYLDGIKFSDGQATMQGLLLAGCFLFISRSKPLKSLSKERPLPNIFNIYTVLTVLLQFSVHFTSLVYLVREAKARMPVKSEGEFINLEKEFAPSILNTTVYIISMSLQVSTFAVNYKGHPFMERLRDNKPLVYSLMFSTGAVLLLASGVVPELTQQFELVELPS-D-----------------------------------
>EOG091F0061|Biomphalaria_glabrata|JG29_Spurilla_braziliana|TRANSCRIPT
----------------------------------------------------------------------------------------------------------------------------------------------------------------------------------------------------------------------------------------------------------------------------NVSSVDLVPGDIIE-IPRHGCD--MQCDAALITGNCIVNESMLTGESVPVTK---------------------------------------------------------------------------------------------------------------------------------------------------------------------------------------------------------------------------------------------------------------------------------------------------------------------------------------------------------------------------------------------------------------------------------------------------------------------------------------------------------------------------------------------------------------------------------------------------------------------------------------------------------------------------------------------------------------------------------------------------------------------------------------------------------------------------------------------------------------------------------------------------------------------------------------------------------------------------------
>EOG091F0061|Crassostrea_gigas|JG21_Limenandra_confusa|TRANSCRIPT
------------------------------------------------------------------------------------------------------------------------------------------------------------------------------------------------------------------------------------------------------------------------------------------------------------------------------------------------------------------------------DDGIICFVLRTGFNSSQGELMRMIEFSTESVGADVVETALQLAFLLVFALVAAGY---VMKKASEDPTRPTYKTLIRCTQIITSVVPPSLPMQMAFAVNTALMSLLKSGIYCTEPFRVPYAGRVSHCFFDKTGTLTSDQMVAVGIVNAGGGAKAPK-V--AAVKDA----NTMACVVLAGCHSLIEVESKLLGDPIEVAALRSIAWSYQPSSSVAD------------------------------------------------------------------------------------------------------------------------------------------------------------------------------------------------------------------------------------------------------------------------------------------------------------------------------------------------------------------------------------------------------------------------------------NGQAPLVRLGDASIASPFTYKGDSIRCSIQVLRCGRATLCSVMMMYKIMGLNSVMSAFAMSALTLDGVKLGDGQTAIESLFTSMCFFLVSRSAPAKQLAKQQPISSVFDWPVMSTLACQLLIHLITLFSGWQ--MANQ-FRAKDFERDLEGDFEPNLTNTVVFELMAAMHAASFLANYDGHPFMQPLSANKPLMYSLIFFVTVIVACASEVIPDLNHSLSLVLSPSPEFQRKILLLVVGDIALSF------------------
>EOG091F0061|Biomphalaria_glabrata|JG03_Austraeolis_stearnsi|TRANSCRIPT
-------------------------------------------------------------------------------------------------------------------------------------------------------------------------------------------------------------------------DEYWHFSLISLGTILLTEYQNAKRRVTNVENTKRLQPHMVTLDCYRSGTXKKVQSEALLPGDVVKISPEFTRGRCGF-DFVLLKGSLFVDESNLTGEA--------------------------------------------------------------------------------------------------------------------------------------------------------------------------------------------------------------------------------------------------------------------------------------------------------------------------------------------------------------------------------------------------------------------------------------------------------------------------------------------------------------------------------------------------------------------------------------------GTNDVGALKHAHVGVALLANATEKVVDPRKKDQ---------------------------------------------------------------------------------------------------------------------------------------------------------------------------------------------------------------------------------------------------------------------------------------------------------------------------------------------------------
