# Supplementary material for: Transcriptomics provides a robust framework for the relationships of the major clades of cladobranch sea slugs (Mollusca, Gastropoda, Heterobranchia), but fails to resolve the position of the enigmatic genus Embletonia
Source: BMC Ecol Evol. 2021 Dec 28;21:226. doi: 10.1186/s12862-021-01944-0 (PMC8895541; doi:10.1186/s12862-021-01944-0)
Supplement: Supplementary file 6 — Additional file 6. Archive S4: Unmasked multiple sequence alignments on amino acid level including Doris kerguelenensis and Calmella cavolini prior to the removal of outliers. [file 12862_2021_1944_MOESM6_ESM.zip › Archive_S4/Alignments/EOG091F052X.aa.fasta]

>EOG091F052X|Biomphalaria_glabrata|BGLTMP003154
MSSMPK-----NAEDNDHAS--------HSQQQHLHAHF--QLPA----SEDDLNAHDSKILLEPIDDEKFNVRLGFLQYKHVYEVRFNLPDDVGDELTSDPLQNLNVKIESTEPLKEGKGHTIVLTFRAVKEKIMQESITLQSKSDPRKVILLVLHARVLGKGKGTPSLKKGIHCVRIEWDEESDA-SDWQEL
>EOG091F052X|Biomphalaria_glabrata|HW09_Doto_sp|TRANSCRIPT
----------------------------DKQNHHHHAHF----KE----ESEDLHAHDSVIIVEPTGEDSVNVRLGFLQIRHVYEIRFPVVDELGEDVTFDPLENLQVKIESANPSENGKGHDIVLTFRAIREKLMQEAVTIQSKSDPSRKMTLLLHARVLGKGKGTPALKSGIHPLGEEWDDESDG-SDWQ--
>EOG091F052X|Biomphalaria_glabrata|JG22_Lomanotus_vermiformis|TRANSCRIPT
--------------------------------------------------------------------------------------------------------------------------------------------------------------RVLGKGKGTPALKNGIHSVGVEYDEDSDA-SDWQ--
>EOG091F052X|Biomphalaria_glabrata|HW21_Tritonia_manicata|TRANSCRIPT
---------------------------------HFHAHF----KE----EADDLSAHDSIILVEWSGDDCIKVRLGFLQIKHVYEIRFSIVDNLGEDLLFDPLENLNVKINSVQPSEDSTGHDIVLTFRAMKEKLMQETVSLKCSKDESKKIALSLHARVLGKGKGTPALKKGIHCVGIEWDDDSDG-SDWQ--
>EOG091F052X|Biomphalaria_glabrata|NC01_Armina_californica|TRANSCRIPT
---------------NTKSN--------HGSNQNLHAHF----AE----KSDDLHAHDSIILVEPCGSGSINIRLGFLQIKHIYEIRFPIVDDLGEDVLFDPLENLHVKIDSANPAEDGTGHDIVLTFKAIKEKLMQETVTLRSSTDESKKITLIFHARVLGKGKGTPALKKGIHCVRVDWDDESDS-SDWQ--
>EOG091F052X|Biomphalaria_glabrata|HW01_Armina_tigrina|TRANSCRIPT
------------------------------SHQNLHARF----AE----KPDDLHAHDSIILVEPCEGGSLNIRLGFLQVQHVYEIRFPIVDDLGEDVLFDPLENLHVKIDSANPSEDGRGHDIVLTFKAIKEKLMQEMVTVRSSTDQSKKITLILHARVLGKGKGTPALKKGIHCVRVDWDEESDG-SDWQ--
>EOG091F052X|Biomphalaria_glabrata|JG30_Tritonia_festiva|TRANSCRIPT
-------------------------------------------------------------------------------------------------------------------------------------------ISLKSSTDESKKVVLVFHARVLGKGKGTPALKKGIHCVRIEWDED----------
>EOG091F052X|Biomphalaria_glabrata|NC07_Tritonia_diomedea|TRANSCRIPT
-----------------------------NHHPHLHAHF----KD----ETDELDTHDSIILVEWSGDDCMNVRLGFLQIKHVYEIRFSIVDSLGEDLLFDPLENLNVKINSVQPSEDGKGHDIVVTFRALKEKLMQETISLKSSTDESKKVVLVFHARVLGKGKGTPALKKGIHCVRIEWDEDSDG-SDWQ--
>EOG091F052X|Biomphalaria_glabrata|HW18_Janolus_cristatus|TRANSCRIPT
----------------KNNG--------NHSPQPHHAHF----KE----QEDVLDAHDASIPVDVIADDRVNVRLGFLQIHHVYEIRFPIVDHLGEEVKFDPLENLQVKIESAEPSEDGKGHDIVLTFRAIKEKLMQEAVTIKSSTDESKKVVMVLNARVLGKGKGTPALKRGIHCVRVEWDDDSDA-SDWQ--
>EOG091F052X|Biomphalaria_glabrata|HW16_Hancockia_cfuncinata|TRANSCRIPT
T-------------SNLNHH--------HHHHHNHHAHF----KE----ESDNLDAHDSKIIVEPSAENCLSIRLGFLQIKHVYEIRFPIIDDLGEDIVFDTLENLHVKIESANPSEDGNGHDIVLTFRAIKEKLMRESITIQSSSDESKKLTLVLNARVLGKGKGTPALKSGVHLVRIEWDEESDG-SDWQ--
>EOG091F052X|Biomphalaria_glabrata|JG28_Scyllaea_fulva|TRANSCRIPT
----------------------------------------------------------------------LNVRLGFLQIRHVYEIRFPIIDDLGEDVTFNPLENLHVKIESANPSEDGRGHEIVLTFRAIKEKLMQETVTLQSVTDESKKITLVLKARVLGKGKGTPALKSGIHLVRIEWDEDSDN-SDWQ--
>EOG091F052X|Biomphalaria_glabrata|JG08_Dendronotus_venustus|TRANSCRIPT
--------------------------------------------------------HDSKILVEPSGNDCMQVRLGFLQIRHVYEIRFPVLDDLGEDVTFNPLENLHVKIESANPSEDGKGHDVVLNFRAIKEKLMQETITLQSSTDESRKLTLVLKARVLGKGKGTPALKSGIHLVRIEWDEESDG-SDWQ--
>EOG091F052X|Lottia_gigantea|HW14_Flabellina_affinis|TRANSCRIPT
-------------------------------------------------------------------ENRLKVRLGFLQIHYVYEVRFPIVDQLGEEVTFDPLENLQVKVESANPTED----------------------------------------------------------------------------
>EOG091F052X|Biomphalaria_glabrata|NC08_Tritonia_hamnerorum|TRANSCRIPT
---------------HSNSN--------NGSHHNLHAHF----QE----ETDVLHAHDSIIVVEPCGDDRINVRLGFLQIRHVYEIRFSIEDNLGEDLLFNALENLNVKINTVQPSEDGKGHDIFLTFRALKEKLMQETITLKSPTDDSKQIVLVLHARVLGKGKGTPALKKGIHLVRIEWDEESDG-SDWQ--
>EOG091F052X|Biomphalaria_glabrata|HW10_Embletonia_pulchra|TRANSCRIPT
----------------SGKG--------NDHHHHHHAHF----DG----QEGVLDAHDSVIPVEPCGDDRMNVRLGFLQINHVYEIRFPIVDDLDEDVVFDPLENLHVKIESANPSEDGKGHDVVLTFRAIKEKLMEETITLKSSKDELKKVVLVLHARVLGKGKGTPALKRGIHSVRIECDEESEG-SDWQ--
>EOG091F052X|Biomphalaria_glabrata|JG05_Bornella_anguilla|TRANSCRIPT
---------------------------------------------------------------------------------------------------------------------------VVLTFKAIKEKLMQEAVTINSCTDESRKITLLLHARVLG--------------------------------
>EOG091F052X|Biomphalaria_glabrata|JG16_Flabellina_iodinea|TRANSCRIPT
-----------------------------------------------------------------------------------------------------------------NPSEDGQGHDIVLEFSAMKEKLMQESVTLQSSKDESKMLVLVLFARVLGKGKGTPALKKGIHLLRVE--------------
>EOG091F052X|Biomphalaria_glabrata|NC02_Bathydoris_clavigera|TRANSCRIPT
--------------ESSDSC--------QSSGQGLHAHF--KEAE----ADDTLDHHDSHIKVGKCSDDMINVSLGFLQYKHVYEIRFSIEDDLGEDVTFNQLENLNVKIDSACPSECGKGHDIVMIFSASKEKLIQESVTVTSNRDDSRKIVLSLRARVLGKGKGTPALKQGIHCVHIDWDEDSDA-SDWQ--
>EOG091F052X|Biomphalaria_glabrata|HW02_Berghia_verrucicornis|TRANSCRIPT
-------------SDANGEQ--------HGHQHDLHAHF----KE----EDDVLDAHDSIVLVEQCGENCLNVRLGFLQVRHVYEIMFPVEDQLGE-ATFDPLENLNVKIESTNLSASGQGHDIVLVFNAVKEKLMTETVTLRSCQDDSKMLKLVLCARVLGKGKGTPALKEGIRLLRIEGDEESEA-SDWQ--
>EOG091F052X|Biomphalaria_glabrata|JG04_Berghia_stephanieae|TRANSCRIPT
-------------NDANGGQ--------HGHHHDLHAHF----KE----EDDVLDAHDSIVLVEQCGESCLNVRLGFLQVRHVYEIMFTVEDQLGE-ATFDPLENLNVKIESTNLSASGQGHDIVLVFNAVKEKLMTETVTLRSCQDDSKMLKLVLCARVLGKGKGTPAIKKGIRLLRIEGDEESEA-SDWQ--
>EOG091F052X|Biomphalaria_glabrata|HW05_Caloria_elegans|TRANSCRIPT
-----------------GHG--------PSSHSDLHAHF----KE----EDDVLEAHDSVIVVEPHGERRVNVRLGFLQMRHVYEIKFPVVDDLGEDVKFDYLENLNVKIESASPTEDGRGHNIVVIHSAVKEKLMKETVTLRSCQDDSKTLTLVLCARVLGKGKGTPALKSGIHLLRVDGDEESEA-SDWQ--
>EOG091F052X|Biomphalaria_glabrata|JG03_Austraeolis_stearnsi|TRANSCRIPT
-----------------GQS--------SHSDLNLRAHF----KE----EDDVLEAHDSVIVVESQSEKRATVRLGFLQIRHVYQIKFPVVNGLGADVEFDPLENLHVKIESAHPSEDGQGHDIVVTFNAVKEKLMKETVTLRSCQDESKTLSLVLCARVLGKGKGTPALKVGIHVLRVDVDEDSES-SDWQ--
>EOG091F052X|Biomphalaria_glabrata|JG27_Phidiana_lynceus|TRANSCRIPT
---------------------------------------------------------------------------------------------------------------------------------------MKETITLRSCQDSTQTLSLVLCARVLGKGKGTPAL------------------------
>EOG091F052X|Biomphalaria_glabrata|HW20_Spurilla_neapolitana|TRANSCRIPT
--------------NNSNGG--------HGSHHNLHAHF----KE----EDDVLDAHDSIVLVEASGENQLNVRLGFLQIRHVYEVRFPIEDDLGE-VTFDPLENLNVKIESANSSESGKGHDLVLEFKAAKEKLMKETLTLKSCQDDSKSLKLVL--------------------------------------
>EOG091F052X|Biomphalaria_glabrata|JG29_Spurilla_braziliana|TRANSCRIPT
------------------GG--------HGSHHNLHAHF----KE----EDDVLDAHDSIVLVEACGENQLNVRLGFLQIRHVYEVRFPIDDCLGD-VSFDPLENLNVKIESANPSDSGKGHDLVLVFKAVKEKLMKETLTLKSCQDNSKVLKLVLCARVLGKGKGTPALKKGIHLLRIE--------------
>EOG091F052X|Biomphalaria_glabrata|JG02_Antaeolidiella_chromosoma|TRANSCRIPT
-----------------NGN--------HGSHHNLHAHF----KE----EDDVLDAHDSIVLVENCGKNCFNVRLGFLQIRHVYEVRFHVVDDMGD-VTFDPLENLHVKIESANPSANGQGHDVVLVFNAAKEKLMKETITLI-SQDNSKRLTLVLCARVLGRGKGTPALKKGIHLLRIEGDDESEA-SDWQ--
>EOG091F052X|Biomphalaria_glabrata|HW13_Favorinus_branchialis|TRANSCRIPT
----------------AGNG--------HHNNHDHHAHF----KE----EDDVLDAHDSKIVVEPVGQGRVNVRLGFLQIRHVYQLSFPVKNDLGEDVTFDPLDNLHVKIESANPTEDGVGHDIVAVYSAVKEKLMKETVTLRSQTDASKTLTLTFCARVLGKGKGTPALKSGIHLLRIEGDDDSEA-SDWQ--
>EOG091F052X|Biomphalaria_glabrata|JG15_Favorinus_auritulus|TRANSCRIPT
-----------------------------------HAHF----KE----EDDVLDAHDSKIVVEPVGHGRVNVRLGFLQIRHVYQLTFPVKNDLGEDVVFDPLENLHVKIESANPTEDGVGHDIVAVYSAVKEKLMKETVTLKSQTDASKTLTLTFCARVLGKGKGTPALKSGIHLLRIEGDDDSEA-------
>EOG091F052X|Biomphalaria_glabrata|JG21_Limenandra_confusa|TRANSCRIPT
-----------------SED--------QSSHHDLHAHF----KE----EDDVLNAHDSVIAVEPVQVDGVDVRLGFLQIHHVYEVSFPVVNDLGGTVTFDPLENLHVKIQSANPSADGKGHDIVLVFNAVREKIMKETVTIRNSQDNSKKLTLVICARVLGKGKGTPTLKKGIHLLRIEEDDESEA-SDWK--
>EOG091F052X|Biomphalaria_glabrata|JG23_Melibe_leonina|TRANSCRIPT
-------------------------------------------------GSDDLNAHDSRILVEPAGDSCLNVRLGFLQINHVYEIRFPIVDCLGEDVTFDPLENLHVKIESANPTEDGLGHEIVLTFRAIKEKLMQEVVTIQNVTDELKKMKLVLN-------------------------------------
>EOG091F052X|Biomphalaria_glabrata|HW19_Polycera_quadrilineata|TRANSCRIPT
---------------------------------------------------NDLESHDSKIIIEQAGDDAMNIRLGFLQYKHIYEVTFTIVDDLGEDVTFDQLENLFVKVNSVRPSENGQGHDIVLTFSAMKEKLMQESLTLTSVKNKSKKLTLSLLSRVLGKGKGTPALKTGIHCKHVELDDESDA-SDWQ--
>EOG091F052X|Biomphalaria_glabrata|JG11_Dondice_occidentalis|TRANSCRIPT
---------------------------------HPHAHF----CE----QLEVLEAHDSIILVNSTEKGHVSVRLGFLQVRHVYEVKFSVVDDLGEDVTFDPLENLLVQIQSAAPSEDGQGHDIVLVFNASKEKLMDASVTITSATEKSKQLIIDLSARVLGKGKGTPALKEGIHVLRIEADEESDT-SDW---
>EOG091F052X|Biomphalaria_glabrata|JG12_Dondice_parguerensis|TRANSCRIPT
---------------------------------------------------------------------------------------FSVVDDLGEDVTFDPLENLLVQIQSAAPSENGQGHDIVLVFNASKEKLMNVSVTITSATDKSKQLIMDLSARVLGKGKGTPALKDGIHVLRIEADEESE--------
>EOG091F052X|Lottia_gigantea|JG18_Hermissenda_opalescens|TRANSCRIPT
---------------------------------------------------------------------------------------------------FDPLENLHAKIESAAPSEDGQGHDIVLVFSALKEKLLKASVTIKSAGDDSRMLKLDLCARVLG--------------------------------
>EOG091F052X|Biomphalaria_glabrata|NC05_Hermissenda_crassicornis|TRANSCRIPT
----------------ESSS--------SNSSAILHAHF----NE----EDEALDAHDSVIPVTPCGEGHLSVRLGFLKIHHVYEVKFPVVDDLGEDVTFDPLENLHAKIESAAPSEDGQGHDIVLVFSALKEKLLKASVTIKSAGDDSRMLKLDLCARVLGKHKGTPALKKGIHVLRIEGDDDSEV-SDWQ--
>EOG091F052X|Biomphalaria_glabrata|HW11_Eubranchus_exiguus|TRANSCRIPT
-----R-----DPDTSSHNK--------HNLDSSHHAHF-----K----EQDELEAHDSVILVSARDEWSVDVRLGFLQINHVYEVKFSVPDQLGQDVTFDPLDSLNVQISSANPSENGEGHDIVLTFKAMKDKLMQETVTLKDAADPSKALKLYLAARVLGKGKGTPALKAGIHLVGVEGDDDSEG-SDWQ--
>EOG091F052X|Biomphalaria_glabrata|HW12_Facelina_rubrovittata|TRANSCRIPT
--------------SNSSEE--------ELDKHQHHAHF--N-EE----EHDALEAHDSVITVERQGEGRVSVRLGFLQIHHVYQISFSVEDDLGEDVTFDPLENLNVKIESASPTEDGRGHNVVVVFSAVKEKLNKEIVTLRKPGDDANTLTLILAARVLGKGKGTPALKKGIHLLRVEVDDEAES-SDWQ--
>EOG091F052X|Biomphalaria_glabrata|HW07_Cuthona_caerulea|TRANSCRIPT
----------------------------------------------------ELNAHDSVIIVQPKENDSIFVRLGFLQIHHVYKIEFSIPDDLGQEVSFNPLDNLYVKINSATKSVD--GHDIVITFRAFKEKLMQESVTLTSIDDESKKVKLTLAARVLGKGKGTPALKAGIHLLAVEEDDESEV-SDWQ--
>EOG091F052X|Biomphalaria_glabrata|HW04_Calmella_cavolinii|TRANSCRIPT
---------------SSHHH--------HHHDHNHHAHFLVQ-DP----VEDDLSAHDSHILIESQGSGQINVRLGFLQVKHVYEVQFSIEDDLGDEVQFDPLQNINVKIDSIRLSEDGKGHDITVTISAVKEKIVKENITIMSKGSDPKPLTLTLHARVLGKGKGTPSLKKGIHCVRIEWDEESEG-SDWQ--
>EOG091F052X|Biomphalaria_glabrata|JG06_Catriona_columbiana|TRANSCRIPT
-----------------------------NSDHHLHAHF--E-EP----E-GELDGHDSVIIVQPRGKDSIFVRLGFLQIHHVYQISFSIPDELGEDVSFNPLE------------------------------------------------------------------------------------------
>EOG091F052X|Biomphalaria_glabrata|NC04_Fiona_pinnata|TRANSCRIPT
----------------------------NDSDHHLHAHF--E-EP----EDDVLNAHDSVILVQPRGENCFFVKLGFLKMNHIYQISFSILDDLEGDLNFDPLESLYVKIESATPSSNGDGHDIVMVFIAMKEKLMQESVTLSSMNDDSKKLRLTIAARVLGKGKGT---------------------------
>EOG091F052X|Crassostrea_gigas|CGI_10025525
MGEINND--GPDQDSDSGYQNLLSGVLQTELSHDGHAHC----KEHVHFSAEQLKDHNLEIQI-KQQEGQVDIHLGFLQIHHHYHVSFCIKDSLGQEVCYDQRENLHVEIQKVTPTSDGEGHDISLNFNAHREKLLNEVIHIQSK-DEEKNLKIVIHARVLGKGKGTPALKNGIKCYKVDTDEDSDAHSDWQGF
>EOG091F052X|Biomphalaria_glabrata|NC06_Pleurobranchaea_californica|TRANSCRIPT
----------------------------------------------------------AAILAEYTKKDVIDIHLGFLQKNHIYDIRFSIEDQLGEDVKFDKLENIYAHITAVSPTEDGEGHEVQLLFKAVKEKTMQEVLTLKSIKDSSDVIRLTLCANILSKGQGTPALKSGIRCVDRIEDEESEA-SDWQ--
>EOG091F052X|Biomphalaria_glabrata|HW03_Berthella_plumula|TRANSCRIPT
-------------------------------------------------QDQDCEDDKSQIVVDDTEPLAIAINLGFLQINHLYEIHFDIKDNLGEDVITNPLENLNVQITAIRPTEDGQGHEVHLTFRAVKEIVMQESLTITSEHDESKRIVLTLSANILGKGQGTPALKAGIKCIEKALDEESEA-SDWQ--
>EOG091F052X|Lottia_gigantea|LotgiG164258
MTITYIQAVGIEVDSDLLNQ--------EGHHQ---ADS----EGHVHFPAEQVQEHDLEIIVKSGGDNQVDVHLGFLQFKHLYEVKFCIKDDLGEDVDYDPLQNLHVKIENVQPTEDGTGHEILLNFNAHREKLLTESILLKSRNDKEKYLTLVLHARVLGGYFL----------------------------
