# Supplementary material for: Transcriptomics provides a robust framework for the relationships of the major clades of cladobranch sea slugs (Mollusca, Gastropoda, Heterobranchia), but fails to resolve the position of the enigmatic genus Embletonia
Source: BMC Ecol Evol. 2021 Dec 28;21:226. doi: 10.1186/s12862-021-01944-0 (PMC8895541; doi:10.1186/s12862-021-01944-0)
Supplement: Supplementary file 6 — Additional file 6. Archive S4: Unmasked multiple sequence alignments on amino acid level including Doris kerguelenensis and Calmella cavolini prior to the removal of outliers. [file 12862_2021_1944_MOESM6_ESM.zip › Archive_S4/Alignments/EOG091F029D.aa.fasta]

>EOG091F029D|Biomphalaria_glabrata|BGLTMP005153
METVKIKENTIKNKACDYVYFAISNIPNELRAADLRAHFSSLIESRCFICFHYRHRPQKADNT----SNNV---NNRLVSLNTDTAVTADSH-N---VIKRCCCVVQIQKCKCEELLKLHDS-HWTNASGETLRDLCFIKSILIKLTDSD----------------DDKQDSVAEEVLLAMPELNPPPLMPNGNVGTPTLVFLDLIQQCLLPQSLVSKLQLKFPKT--AAKRMYGNVNFEYDNRL-------------------------------------------------------------------------------------------GSHKH-S--N------DNK---VMNASTFSELDKKTLLVPKKYYT----------------------RDEEAAEEWDICEANEDDPSNQERNKERLYD-EHIEMPWEKGGAGVNFYTDAVYWQQQEGDFDEQTTDDLDVDFSAYEEP--GTGDKDIKDFLKIRIGRHLQKINPRKSSIKKK----------VDQQP--------------IGVFEKHTKGFGRKIMEKQGWTEGTCLGSSQH-GLITALKGEGQSAHNKRGLG--------------------------------------------------------------------------------
>EOG091F029D|Crassostrea_gigas|CGI_10018959
MNAQN------SNKKC-NQFAIINNIPRDYHSSDLRNFFSQFIETKGFKCFHFRHRPEVQLHKRKENGEDE------------------NCDHQKTSSTNTCCCVVSVFEDRYEEFYKMYHRKHWLDSNGESISKVCHISRVKIQNSDDLSSF---YKTRGELKQIPSDRETFSEADLMKLPELHPPAAMPNGNVGTPTSIFMEATRQCKLPPAVIKKLGLKFPKT--RVKNRYGNVPFNYGGKI--------EEPEN-------SEFMAETVLSGSGHKLVSDGDYEEETEDSDLQNQKVRKRLTKKDPETKRRMELNIEENMIHKEDND----------------------------------------------------------------------SEHDDDSCEEWERHEALTDDPTNQERNKERLFE-EEIELKWEKGGSGLVFYTDAQYWQEQEGDFDEQTTDDWDVDMSVYYEK--GVGDKDARDHVTMR----------QENRRRDGKEATDRFTAGFGRKRK--V--QPPKEEHKIGKFETHTKGVGRKILEKQGWQEGQGLGSTIK-GIAEALENDGQNPRDRKGFGYRGKKLVR----PTGKC--------KRAERE-VLISTVYDDHSQTDPQDPLLRRGHHYHIKYRDKVDFTKPQESQGYIDN
>EOG091F029D|Lottia_gigantea|LotgiG207744
MATEGCGEC---------CYAVINNIPAFYHSVDLRNFFSQSVESGHFQCFHFRHRSEKQTTEKEENSKETSLQ----------------NV-NKSESSKTTCCVIRLTRHNFYYLCQKYNNNNWLDKNGDILSTTCHMSQIQFSTENKDNQKELEYKTKVEMKNIPEDRVKFTESDLLKLPELHPPQMMPHGNIGTPTKTFLQYIQECRLPPKIIQKLGLKFPRT--KPKKLFGTVPFDYTQ------ISSHG-TQF-------ENTN------------------------------------------------------------ME----------------------------------------------------------------------TEDDDDGCEEWERHEANYDDPSNKARNKERLFE-EKIELKWEKGGSGLVFYTDAQYWKKFEGDFDEQCADDWDVDMSCYYEE--GGGDKDSKDLVTMR----------QEKRRRKGIEATDRYT--------------DTESNSKIGRFEKHTKGFGRKIMEKQGWSDGNKLGSSSSTGLVEALENDGQNPQDKKGFGYYGEKLQRFQP-S-----V--RKIPKIEKNE-HLITTVYDNPAVTDPDEPLLRRNEPYIIKHRPSVGHIEFLKGIDS---
>EOG091F029D|Crassostrea_gigas|JG08_Dendronotus_venustus|TRANSCRIPT
-------------------------------------------------------------------------------------------------------------------------------------------------------------------------------------------------------------------------------------------------------------------------------------------------------------------------------------EKQEQE----------------------------------------------------------------------SGSDDDTGEEWERHEALYDDPDNQERNKERLYE-EKIELKWEKGGSGLVFYTDATYWQQQEGDFDEQTADDWDVDMSEYYDP--GSGDMDAKALITMG----------REKRRRAG------------------------------------------------------------------------------------------------------------------------------------------------------------------
>EOG091F029D|Biomphalaria_glabrata|NC02_Bathydoris_clavigera|TRANSCRIPT
-----------------------------------------------------------------------------------------------------------------------------------------------------------------------------------------------------------------------------------------------------------------------------------------------------------------------------------------------------------------------------------------------------ENIEERHIGVEKRYYNDDDAEEWDRHEATEDDPSNQERNKERLYE-EEIEQTWEKGGPGVVFYTDAMYWQSKDGDFDEQTTDDLDVDFSPYEGD--GPGDKDIKDFLKIR------------------------------------------------------------------------------------------------------------------------------------------------------------------------------------
>EOG091F029D|Crassostrea_gigas|JG10_Dirona_picta|TRANSCRIPT
----------------------------------------------------------------------------------------------------------------------------------------------------------------------------LEEETLLAMPELKPPDLMPNGNVGTPTLVFLDFIQRCLLPDRLVHTLKLKFPKT--EGKRLYSNVSFQYAKSC--------D---N-------SSVNSKS------------------------------------TDEVY-------------------------KIS-GEKS------PRNLSCENNATEKNVLTRRELKKLKRLERKEIEALMNENIEEHLIGIDKKYRNDDDAEEWDRHEATEDDPSNQERNKERLYE-EEIEQPWEKGGPGVVFYTDAMYWQAKEGDFDEQTTDDLDVDFSPYEGD--GPGDKDIRDFLKIR----------QERRFRSGYDKTDRFSIGLSSRRL--F--K--TPKEKIGKFDIHTKGIGRKVLEKQGWMDGQGLGKSQS-GIKQALKGEGKRPYDKKGLGFVKSKPVTYGT-SIFKKDR--A-------PESHLITTATDNPYVTDPKEMLLQRQEPTTLKYR-----------------
>EOG091F029D|Crassostrea_gigas|JG18_Hermissenda_opalescens|TRANSCRIPT
-----------------------------------------------------------------------------------------------------------------------------------------------------------------------------------------------------------------------------------------------------------------------------------------------------------------------------------------------------------------------DKSCNQNALTKRELKRLKTMERKETLHLMNENIEEHLIGIEKKYHNDEDAEEWDRHEATEDDPSNQERNKERLYE-EEIEQPWEKGGPGVVFYTDAMFWQAREGDFDEQTTDDLDVDFSPYEGD--GPGDKDIRDFLKIR----------QERRFRSGYDKTDRFSIGLSKRPS--V--FKKPMNETIGQFEIHTKGVGRKILEKQGWADGQGLGKGHS-GIKQALKGEGQGPRRKKGLGFVRPEPVRYGT-SSVKKAKGKR-------SEGHFITTSLDSPHETDPKEKLLERQESTTLKHR-----------------
>EOG091F029D|Crassostrea_gigas|NC05_Hermissenda_crassicornis|TRANSCRIPT
-----------------------------------------------------------------------------------------------------------------------------------------------------------------------------------------------------------------------------------------------------------------------------------------------------------------------------------------------------------------------DKSCNQNALTKRELKRLKTMERKETLHLMNENIEEHLIGIEKKYHNDEDAEEWDRHEATEDDPSNQERNKERLYE-EEIEQPWEKGGPGVVFYTDAMFWQAREGDFDEQTTDDLDVDFSPYEGD--GPGDKDIRDFLKIR----------QERRFRSGYDKTDRFSIGLSKRPS--V--FKKPMNETIGQFEIHTKGVGRKILEKQGWADGQGLGKGHS-GIKQALKGEGQGPRRKKGLGFVRPEPVRYGT-SSVKKAKGKR-------SEGHFITTSLDSPHETDPKEKLLERQESTTLKHR-----------------
>EOG091F029D|Crassostrea_gigas|JG01_Aeolidiella_alba|TRANSCRIPT
----------------------ISTIKTARGSR------------------------------------------------------------------------------------------------------------------EPD----------------KESAECVQEEKLLTMPELKPPDLMPNGNVGTPTHVFLDYIQRCLLPDRLVNTLKLKFPKT--QGKRVYSNVNYDYKDNK--------KDSSR-------NNKF--------------------------------------STTETK-------------------------HIK-PTED------QSTVDSEVMRVTENCENKREMKRLKKIERKEMKRLMDENIEERLIGIEKKYRNDEDAEEWDRHEATENDPSNQERNKERLYE-EEIEQPWEKGGPGVVFYTDAMYWQAREGDFDEQTTDDLDVDFSPYEGD--GPGDKDIRDFLKIR----------QEGRFRSGYDKTDRFSIGLSKKPS--F--VKKPTDQTIGKFEIHTKGVGRKLLEKQGWVDGQGLGKSQS-GIKQALKGEGQRPHKKKGLGFMETEPVFYGP-SKVKRAM--T-------SEKHLITTSLDNPHKTDPKEKLLERQEPTTLKHR-----------------
>EOG091F029D|Crassostrea_gigas|HW17_Hermissenda_crassicornis|TRANSCRIPT
-------------------------------------------------------------------------------------------------------------------------------------------------------SM---IRITRESSESDSSSDCIQEERLLSMPELKPPDLMPNGNVGTPTYVFLDLIQRCLLPDRLINTLKLKFPKT--DGKRLYSNVNYDYPHNK--------KDFCVNINR------------------------------------------------KTY-------------------------SKT-GSRL------DKSIEKNASEPGSNLTNEKELKRLKTMERKETLHLMNENIEEHLIGIEKKYHNDEDAEEWDRHEATEDDPSNQERNKERLYE-EEIEQPWEKGGPGVVFYTDAMFWQAREGDFDEQTTDDLDVDFSPYEGD--GPGDKDIRDFLKIR----------QERRFRSGYDKTDRFSIGLSKRPS--V--FKKPMNETIGQFEVHTKGVGRKILEKQGWADGQGLGKGHS-GIKHALKGEGQGPRRKKGLGFVRPEPVR------------------------------------------------------------------------
>EOG091F029D|Crassostrea_gigas|HW05_Caloria_elegans|TRANSCRIPT
-------------------------------------------------------------------------------------------------------------------------------------------------------------------------------------------------------------------------------------------------------------------------------------------------------------------------------------------------------------------------QSDRSVLTKRELRNLKKMERKQTVDLMNENIEEHLIGIEKKYRNDEDAEEWDRHEAVENDPSNQERNKERLYE-EEIEQPWEKGGPGVVFYTDAMYWQAREGDFDEQTTDDLDVDFSPYEGD--GPGDKDIRDFLKIR----------QERRFRSGYDKTDRFSIGLSTRPS--V--FKKPTCQRIGQFEIHTKGFGRKILEKQGWADGQGLGKSKS-GMKQALKGEGKGARKKKGLGFVHAEPVYYGP-SHLKKAK--T-------PKSHCITTALDNPHEMDPKEKLLERQEPTTLKHR-----------------
>EOG091F029D|Crassostrea_gigas|JG25_Palisa_papillata|TRANSCRIPT
------------------------------------------------------------------------------------------------------------------------------------------------------------------------------------------------------------------------------------------------------------------------------------------------------------------------------------------------------------------------NECDRNVLTKRELRTLKKMERKQTVRLMNENIEENLIGVEKKYHNDEDAEEWDRHEAVEDDPSNQERNKERLYE-EEIEQPWEKGGPGVVFYTDAMYWQGREGDFDEQTTDDLDVDFSPYEGD--SPGDKDIRDFIKIR----------QERRYRNGYDKTDRFSIGLSTKPS--V--FKKPTRKTIGLFEIHTKGFGRKILEKQGWVDGQGLGKSQS-GIKDALKGEGQGSRKRKGLGFVEAEPVYYGP-SNLKRAK--T-------SKTHFITTALDNPHETDPKEKLLERQEPTTLKHR-----------------
>EOG091F029D|Crassostrea_gigas|JG03_Austraeolis_stearnsi|TRANSCRIPT
------------------------------------------------------------------------------------------------------------------------------------------------------------------------------------------------------------------------------------------------------------------------------------------------------------------------------------------------------------------------NECDRNVLTKRELRNLKKMERKQTVRLMNENIEENLIGVEKKYHNDEDAEEWDRHEAVEDDPSNQERNKERLYE-EEIEQPWEKGGPGVVFYTDAMYWQGREG------------------------------------------------------------------------------------------------------------------------------------------------------------------------------------------------------------------------
>EOG091F029D|Crassostrea_gigas|JG06_Catriona_columbiana|TRANSCRIPT
------------------------------------------------------------------------------------------------------------------------------------------------------------------------DDSVIQEDKLLAMPEFKPPDLMPNGNVGTPTLVFLDLIQRCLLPDKLVKTLKLKFPKT--EGKRIYSNVDYNYPPQR--------KCSKRKIVKSEKSLRGDL---------------------------------------------------------------------------SA----QPIDASSSLSSVNKNLTKRQLKKLKRQERKEMTALMNENIEEHLIEIDKKYHNDEDAEEWDRHEATEDDPSNQERNKERLYE-EEIEQPWEKGGPGVVFYTDAMFWQAREGDFDEQTTDDLDVDFSPYEGD--GPGDKDIQDFLKMR----------QERRFRSGYDNTDRFSIGLSKRKE--V--FKKPQDDRIGKFAAHTKGIGRKILEKQGWEDGKGLGKTES-GMKQALRGEGQRPKTKIGLGFVYKKPERYGT-KSRSSKS--H-------L----ISTAFDNPHETDVKELLLERQEATTLKHRQSV--------------
>EOG091F029D|Biomphalaria_glabrata|JG07_Cuthona_albocrusta|TRANSCRIPT
---------------------------------------------------------------------------------------------------------------------------------------------------------------------------------------------------------------------------------------------------------------------------------------------------------------------------------------------------------------------------------NRQLKKQRKQERKEITALMNENIEEHLIEIDRKYRSDEDPEEWDRHEATEDDPSNQERNKERLYE-EEIEQPWEKGGPGVVFYTDAMFWQAREGDFDEQTTDDLDVDFSPYEGD--GPGDKDIQDFLKMR------------------------------------------------------------------------------------------------------------------------------------------------------------------------------------
>EOG091F029D|Biomphalaria_glabrata|NC04_Fiona_pinnata|TRANSCRIPT
----------------------------------------------------------------------------------------------------------------------------------------------------------------------------------------------------------------------------------------------------------------------------------------------------------------------------------------------------------------------------------RQRKKKRKLERKQMVALMNENIEENLIEIDKKYRNDEDAEEWDRHEATEDDPSNQERNKERLFE-VEIEQPWEKGGPGVVFYTDAMFWQAREGDFDEQTTDDLDVDFSPYEGD--GPGDKDIQDFLKIR----------QERRFRSGX-QYPGP--------L--F--K--KPDDRIGKFDVHTKGIGRKILEKQGWKDGKGLGKTES-GMKQALKGEGQNPYAKKGLG--------------------------------------------------------------------------------
>EOG091F029D|Crassostrea_gigas|JG26_Phestilla_sp|TRANSCRIPT
------------------------------------------------------------------------------------------------------------------------------------------------------------------------DVLAIEEDKLLNMPEFKPPNRMPNGNVGTPTLVFLGLIQRCLLPHRLIKTLKLKFPKT--EGKRIYSNVQYSYPGPT--------KHDEYFKG---------------------------------------------------------------IYKRDNMNTF--------D--N------ISTSSSSSANYENITLTKRQMKTIKKQEKREKRALMNENIEEHLIEIDKKYCNDEDVEEWDRHEATEDDPSNQERNKERLYE-EEIEQPWEKGGPGVVFYTDAMFWQAREGDFDEQTTDDLDVDFSPYEGD--GPGDKDIQDFLKMR----------QEKRFRNGYDNTDRFSIGLSKRKY--I--FKHPQD-KIGRFSAHTKGIGRKILETHGWKDGKGLGKSES-GIKQALKGLGQSPYTKKGLGFVDNKPETYGP-KKMSKPH--L------------ITSAFDSPHHTDGKEPLLQRQEPTTLKHR-----------------
>EOG091F029D|Biomphalaria_glabrata|JG28_Scyllaea_fulva|TRANSCRIPT
-----------------------------------------------------------------------------------------------------------------------------------------------------------------------------------------------------------------------------------------------------------------------------------------------------------------------------------------------------------------------------------------KQERKELLALMNENIEERLIAVEKKYQSDNDAEEWDRHEASEDDPSNQERNKERLYE-EEIEQPWEKGGPGVVYYTDAMFWQAREGDFDEQTTDDLDVDFSPYEGD--GPGDKDIRDFLRIR----------QEQRFRNGSSKHEGI--------L--F--K--KPKDRIGQFDVHTKGVGRKILEKQGWKDGQGLGKSQS-GIKQALKGEGQKPQTKKGLG--------------------------------------------------------------------------------
>EOG091F029D|Crassostrea_gigas|NC08_Tritonia_hamnerorum|TRANSCRIPT
-------------------------------------------------------------------------------------------------------------------------------------------------------------RLSGDNSNSKNSDECIEEEKILAMPEMKPPQLMPNGNVGTPTLVFLDFVQRCLLPDRIIKTLKLKFPKT--EGKRIYSNVNFQYANKC--------E-TNN-------CVTSDSSEAIT----------------------------------------------------------------NYTNGR------TEHSSGKKNVVDENLLTKRELKQMKKLERKEMLVLLNEGIEERLIGIEKKYHNDEDAEEWDRHEASEDDPSNQERNKERLYE-EEIEQPWEKGGPGVVFYTDAIYWQAKEGDFDEQTTDDLDVDFSPYEGD--GPGDKDIQDFLKIR----------QERRFRSGYDKTDRFSIGIGSATV--F--KQPLPQKKIGQFAIHTKGFGRKILEKQGWTDGQGLGKSQS-GIKEALTGEGQKPKVKKGLGFVHTKPVIYGP-SNVKKAK--S-------SMIRYITTSKDNPHETDGKEMLLQRQEATTLKYK-----------------
>EOG091F029D|Crassostrea_gigas|HW01_Armina_tigrina|TRANSCRIPT
----------------------------------------------------------------------------------------------------------------------------------------------------------------------------------------------------------------------------------------------------------------------------------------------------------------------------------------------------------------LRDSFSESSTNDDVVMTKREMKMLKKLERKETDAMMNENIEERLIRLEKKYHNDEDAEEWDRHEASEDDPSNQERNKERLYE-EEIEQPWEKGGPGVVFYTDAMYWQAKEGDFDEQTTDDLDVDFSPYERD--GPGDKDIRDFLKIR----------QEERFRSGYDKTDRFSIGIGSKLD--C--DVEKTNTTIGQFAAHTKGIGRKILEKQGWKDGQGLGKCQS-GIKQALKGEGQRPQVKKGLGF-------------------------------------------------------------------------------
>EOG091F029D|Crassostrea_gigas|JG30_Tritonia_festiva|TRANSCRIPT
---------------------------------------------------------------------------------------------------------------------------------------------------------------------------------------------------GTPTLVFLDLVQRCLLPDRLIKTLKLKFPKT--EGKRIYSNVNFHYDERD--------KCGDN-------SSIVSSSIGVI----------------------------------------------------------------NGT--N------TENLLSKNSVDDKNSMTKRELKKTKKLERKETLALLNEGIEEHLIGIEKKYLNDEDAEEWDRHEASEDDPSNQERNKERLYE-EEIEQPWEKGGPGVVFYTDAMYWQAKEGDFDEQTTDDLDVDFSPYEGD--GPGDKDIQDFLKIR----------QERRFRSGYDKTDRFSIGIGKKIT--N--NEPQLKNRIGQFAIHTKGIGRKILEKQGWTDGQGLGRSQS-GIKEALKGEGQKPRVKKGLGFVEAKPVKYGP-STLKKAK--L-------SASRHITTSMDNPYETDGKEMLLQRQEPTILKYR-----------------
>EOG091F029D|Crassostrea_gigas|NC07_Tritonia_diomedea|TRANSCRIPT
-------------------------------------------------------------------------------------------------------------------------------------------------------------RLSGNNSDCENSDECIEEEKILAMPEMKPPERMPNGNVGTPTLVFLDLVQRCLLPDRLIKTLKLKFPKT--EGKRIYSNVNFHYDERN--------KCEDN-------CSIVSSSIGVI----------------------------------------------------------------NGT--N------TENLLSKNNIDDKNAMTKRELKKTKRLERKETLALLNEGIEEHLIGIEKKYLNDEDAEEWDRHEASEDDPSNQERNKERLYE-EEIEQPWEKGGPGVVFYTDAMYWQAKEGDFDEQTTDDLDVDFSPYEGD--GPGDKDIQDFLKIR----------QERRFRSGYDKTDRFSIGIGKKIT--N--NEPQLKNRIGQFAIHTKGIGRKILEKQGWTDGQGLGRSQS-GIKEALKGEGQKPRVKKGLGFVETKPVKYGP-SNLKKAK--L-------SASRHITTSMDNPYETDGKEMLLQRQEPTILKYR-----------------
>EOG091F029D|Crassostrea_gigas|HW02_Berghia_verrucicornis|TRANSCRIPT
--------------------------------------------------------------------------------------------------------------------------------------------------------------------------DCIKEETLLAMPEFKPPELMPNGNVGTPTNVFLDYIQRCLLPDRLINTLKLKFPKT--EGKRLYSNVDYNYIDYK--------KDSSV-------KRPF--------------------------------------ATIKLH-------------------------HSK-S--N------LNSAGTNSIGCAQDSLSKRELKKLKKIERKETVRLMNENIEEHLISIERKYHNDEDAEEWDRHEATENDPSNQERNKERLYE-EEIEQPWEKGGPGVVFYTDAMYWQAREGDFDEQTTDDLDVDFSPYEGD--GPGDKDIRDFLKIR----------QEGRFRSGYDKTDRFSIGLSARPV--P--ENPSMNKTIGDFEIHTKGVGRKILEKQGWMDGQGLGKSQS-GIKQALKGEGQRPHKKKGLGFVESEPLCYGP-SIAKKAM--K-------SESHFITTSHDNPHNTDPKEKLLQRQEPTTLKHR-----------------
>EOG091F029D|Crassostrea_gigas|JG04_Berghia_stephanieae|TRANSCRIPT
--------------------------------------------------------------------------------------------------------------------------------------------------------------------------DCIKEETLLAMPEFKPPELMPHGNVGTPTNVFLDYIQRCLLPDHLINTLKLKFPKT--EGKRLYSNVDYNYTENK--------KDFSV-------KRPF--------------------------------------ATAKLH-------------------------HSK-P--N------LNSAGTNSIECAQDSLSKRDLKKLKKIERKETVRLMNENIEEHLISIERKYHNDEDAEEWDRHEATENDPSKQERNKERLYE-EEIEQPWEKGGPGVVFYTDAMYWQAREGDFDEQTTDDLDVDFSPYEGD--GPGDKDIRDFLKIR----------QEGRFRSGYDKTDRFSIGLSARPV--P--ENPSMNKTIGNFEIHTKGVGRKILEKQGWMDGQGLGKSQS-GIKQALKGEGQRPHKKKGLGFVESEPLCYGP-SIAKKAM--K-------SESHFITTSLDNPHNTDPKEKLLQRQEPTTLKHR-----------------
>EOG091F029D|Biomphalaria_glabrata|HW13_Favorinus_branchialis|TRANSCRIPT
--------------------------------------------------------------------------------------------------------------------------------------------------------------------------------------------------------------------------------------------------------------------------------------------------------------------------------------------------------------------------------------------------------EEHLIAVEKKYHNDEDAEEWDRHEAIEDDPSNQERNKERLYE-EEIEQPWEKGGPGVVFYTDAMYWQAREGDFDEQTADDLDVDFSPYEGD--GPGDKDIRDFLKIR----------QERRLSL-----PGP-----SAFK--K--PSASTSNKIGQFEIHTKGVGRKILEKQGWTDGQGLGKSQS-GMKYALRGEGQRPHKKKGLG--------------------------------------------------------------------------------
>EOG091F029D|Biomphalaria_glabrata|JG15_Favorinus_auritulus|TRANSCRIPT
-------------------------------------------------------------------------------------------------------------------------------------------------------------------------------------------------------------------------------------------------------------------------------------------------------------------------------------------------------------------------------------------------------------------HNDEDAEEWDRHEAIEDDPSNQERNKERLYE-EEIEQPWEKGGPGVVFYTDAMYWQAREGDFDEQTADDLDVDFSPYEGD--GPGDKDIRDFLKIR----------QERRFRM-----PGP-----SAFN--F--KKPSASNKIGQFEIHTKGVGRKILEKQGWTDGQGLGKSQS-GIKQALRGEGQRPHKKKGLG--------------------------------------------------------------------------------
>EOG091F029D|Crassostrea_gigas|JG24_Noumeaella_rubrofasciata|TRANSCRIPT
--------------------------------------FSTFVEDGSFICFHYRHRPE---------------------------------------------------------------------------------------------------------------------------------------------------------------------------------------------------------------------------------------------------------------------------------------------------------------------------------------------------------HNDEDAEEWDRHEATEDDPSNQERNKERLYE-EEIEQPWEKGGPGVVFYTDAMYWQAREGDFDEQTTDDLDVDFSPYEGD--GPGDKDIRDFLKIR----------QERRFRSGLDKTDRFSIGLSTRPS--E--FKKPTDKRIGQFEMHTKGVGRKILEKQGWLDGQGLGKSQS-GIKQALKGEGQRPHKKKGLGFVETPPVLYGP-PGVKKTK--S----------HFITTSLDNPHETDPKEKLLERQEPTTLKHR-----------------
>EOG091F029D|Crassostrea_gigas|JG02_Antaeolidiella_chromosoma|TRANSCRIPT
--------------------------------------------------------------------------------------------------------------------------------------------------------------------------DHIQENTLLTMPELKPPELMPNGNVGTPTHVFLDYIQRCLLPDRLIHTLKLRFPKT--EGKRLYSNVNYEYTDHR--------IDSSG-------KRKF------------------------------------------------------------VPNGSYSSSKRN-K--K------QSSNLDISQNSEICSLTKRELKKLKKLKRKEMTQLMSENIEEHLIDIERKYHNDEDAEEWDRHEAIENDPSNQERNKERLYE-EEIEQPWEKGGPGVVFYTDAMFWQAREGDFDEQTADDLDVDFSPYEGD--GPGDKDIRDFLKIR----------QEGRFRSGYDKTDRFSIGLSTRPS--L--FKKPINKTIGQFEIHTKGMGRKILEKQGWKDGQGLGKNQS-GMKQALKGEGQRPHKKKGLGFVKTEQVCCGL-VKVKKSG--S-------SGSHFITTSLDNPQETDPKEKLLERQEPTTLKHR-----------------
>EOG091F029D|Crassostrea_gigas|JG29_Spurilla_braziliana|TRANSCRIPT
N---------------------ISNIKVVRGSS------------------------------------------------------------------------------------------------------------------DSVP---------------KNSEDFIQEEKLLAMPELKPPDLMPNGNVGTPTSIFLDYIQRCLLPNRLVNTLQLKFPKT--EGKRLYSNVNYAYEDDI--------AEPANLSPRV------DVTKSCH----------------------------------------------------------------E-T--D------VNSEVTKGSGCIQNTLTKRELKKLKKIQQKEMVQLMNENIEERLINIDRKYRNDEDAEEWDRHEAVENDPSNQERNKERLYE-EEIEQPWEKGGPGVVFYTDAMYWQAREGDFDEQTTDDLDVDFSPYEGD--GPGDKDIRDFLKIR----------QEGRFRSGYDKTDRFSIGLSTRPV--P--DKKPTNETIGQFEIHTRGVGRKILEKQGWMDGQGLGKSQS-GIKQALKGEGQRPHKKKGLGFVETEPVCYRP-PTAKKAM--R-------SESHIITTSYDSPYDTDPKDKLLERQEPTTLKHR-----------------
>EOG091F029D|Lottia_gigantea|JG27_Phidiana_lynceus|TRANSCRIPT
-----------------------------------------------------------------------------------------------------------------------------------------------------------------------------------------------------------------------------------------------------------------------------------------------------------------------------------------------------------------------------------------------------------------------------RHEAVEDDPSNQERNKERLYE-EEIEQPWEKGGPGVVFYTDAMFWQAREGDFDEQTTDDLDVD--------------------------------------------------------------------TKIGQFEIHTKGFGRKILEKQGWVDGEGLGRSQS-GIKQALKGEGQGPHKKKGLGFVEVEPVQYGP-SNLKHAK--K-------SKRHLITTALDNPHETDPKEKLLERQEPSTLKHRKS---------------
>EOG091F029D|Crassostrea_gigas|JG16_Flabellina_iodinea|TRANSCRIPT
-------------------------------------------------------------------------------------------------------------------------------------------------------------------------------------------------------------------------------------------------------------------------------------------------------------------------------------------------------------------------------------------------------------------HNDEDAEEWDRHEAIDDDPSNQERNKERLYE-EEIEQPWEKGGPGVVFYTDAMYWQAQEGDFDEQTTDDLDVDFSPYEGD--GAGDKDIRDFLKIR----------QEKRFRSGYDKTDRFSIGLSAKRPSYF--K--QPCEKIGQFDVHTKGVGRKILEKQGWIDGQGLGKSQS-GIKQALKGEGQKPQNKKGLGFVKTEPACHGS-SSWKKAK--R-------LKTCIISTAFDNPHETDPKEKLLERQEPTILKHR-----------------
>EOG091F029D|Crassostrea_gigas|JG20_Learchis_evelinae|TRANSCRIPT
--------------------------------------------------------------------------------------------------------------------------------------------------------------------------------------------------------------------------------------------------------------------------------------------------------------------------------------------------------------------------SDRKSLTKRELRKLKKMERKEIVRLMNENIEEHLIGIEKKYRSDEDAEEWDRHEAVEDDPSNQERNKERLYE-EEIEQPWEKGGPGVVFYTDAMYWQAIEGDFDEQTTDDLDVDFSPYEGD--GPGDKDIRDFLKIR----------QERRFRSGYDKTDRFSIGLSTRPN--P--DKPTHDNPIGKFELYTKGIGRKVLEKQGWSDGQGLGKSQS-GIRQALKGEGQGSHTKKGLGFVEPEPLHYGP-SNLKRAK--T-------SKTHFITTAQDNTHETDPKEKMLERQEPTTMKHR-----------------
>EOG091F029D|Crassostrea_gigas|JG11_Dondice_occidentalis|TRANSCRIPT
-----------------------------------------------------------------------------------------------------------------------------------------------------------------------SNFDSIPEEKLLLMPELKPPDLMPNGNVGTPTLVFLDFIRRCLLPDRLINTLQLKFPKT--EGRRLYSNVKCESGDMV--------TENSD-------SSIDSRTKMCG----------------------------------------------------------------E-S--GSA----IPTPTDDSNASTQKALSKKDLKKMKKMERKETLHLMNENIEEHLIGIERKYRNDEDAEEWDRHEATEDDPSNQERNKERLYE-EEIEQPWEKGGPGVVFYTDAMFWQAREGDFDEQTTDDLDVDFSPYEGD--GPGDKDIRDFLKIR----------QERRFRSGCDKTDRFSIGLSRPSV--F--KMPTNNSPIGTFEAHTKGVGRKVLEKQGWVDGQGLGKRQS-GIKQALRGDGQGPHMKKGLGFVYAEPVCYGK-PTVKKVK--R-------S----ITTSLDNPGETDPKEKLLERQEATTLKHR-----------------
>EOG091F029D|Crassostrea_gigas|JG12_Dondice_parguerensis|TRANSCRIPT
-----------------------------------------------------------------------------------------------------------------------------------------------------------------------SNSDCIPEEQLLLMPELKPPDLMPNGNVGTPTHVFLDFIQRCLLPDRLINTLQLKFPKT--EGRRLYSNVNYEYDDMI--------TENSD-------SSIDSRTKMCG----------------------------------------------------------------E-S--DSA----IPTPTDDSNASTQKALSKKDLKKMKKMERKETLHLMNENIEERLIGIERKYRNDEDAEEWDRHEATEDDPSNQERNKERLYE-EEIEQPWEKGGPGVVFYTDAMFWQAREGDFDEQTTDDLDVDFSPYEGD--GPGDKDIRDFLKTR----------QERRFRSGYDKTDRFSIGLSKRPV--P--DKPSSNSPIGTFEAHTKGVGRKVLEKQGWVDGQGLGKRQS-GIKQALRGDGQGPHMKKGLGFVYAEPVCYGK-PTVKKVK--R-------L----ITTSLDNPGETDPKEKLLERQEATTLKHR-----------------
>EOG091F029D|Crassostrea_gigas|HW18_Janolus_cristatus|TRANSCRIPT
-------------SES-NCFVAVTNIPHEFHAADLRAHFSSFVESGSFACFHFRHRPEKEKHK----EHT-----GSIEANA-----NSTAV-S---STRPCCCVIKLRCSMLDDFQRKYNDEHWTDVSNNYSVERCQISILEIS---KCK-----VKANSSEKQEAQDIDCVDEKTLLAMPELKPPELMPNGNVGTPTLVFLDYIQRCLLPDRLINTLKLKFPTT--DRKRIYSKVCFLYDEREHVSNSQSCD-NSN-------LMYGKRDKTVQ----------------------------------------------------------------D-----------IGHENVDESTKQKEGLTKRDLKRLKKSERQEMRALMDEGIEEHLIAVERKYHNDEDAEEWDRHEAVENDPSNQERNKERLYE-EEIEQPWEKGGPGVVFYTDEIYWRSQEGDFDEQTTDDLDVDFSPYEGD--GPGDKDIRDFLKIR----------QEGRFRSGYDKTDRFSIGLSSRPV--S--SKGQPEHKIGQFDAHTKGIGRKVLERQGWKDGQGLGKSRS-GIKQALKGEGQRPHNKKGIGFVKPKPVRFGG-GSIKASM--P-------SQ-HLITTSTDDPALTDPKEQLLQRQEPTTLKHRKTI--------------
>EOG091F029D|Crassostrea_gigas|JG19_Janolus_barbarensis|TRANSCRIPT
-------------------------------------------------------------------------------------------------------------------------------------------------------------------------------------------------------------------------------------------------------------------------------------------------------------------------------------------------------------------------------------------------------------------------------------------------------------------------------------------------------------------------------------------------------------QPKHKIGQFDAHTKGIGRKV----------------------------------------------------------------------------------------------------------------------
>EOG091F029D|Biomphalaria_glabrata|JG32_Unidentia_angelvaldesi|TRANSCRIPT
-----------------------------------------------------------------------------------------------------------------------------------------------------------------------------------------------------------------------------------------------------------------------------------------------------------------------------------------------------------------------------------------------------------------------------------------------------------------------------NADFDEQTTDDLDVDFSPYEGD--GPGDKDIKDFLKIR----------QEQRFRNGYDKTDRFSIG--------------TPKSRIGLFDKHTKGIGRKILEKQGWKDGQGLGKSKS-GIKQALKGEGQKPHTKIGLG--------------------------------------------------------------------------------
>EOG091F029D|Crassostrea_gigas|HW07_Cuthona_caerulea|TRANSCRIPT
--------------------------------------------------------------------------------------------------------------------------------------------------------------------------------------------------------------------------------------------------------------------------------------------------------------------------------------------------------------------------------------------------------------------------------------SNQERNKERLYE-DEIEQPWEKGGPGVVFYTDAMFWQAREGDFDEQTTDDLDVDFSPYEGD--GPGDKDIQDFLKIR----------QEKRFRDGYDNTDRFSIGLSKRQN--TLFK--KPVDRIGKFTAHTKGIGRKILEKQGWKDGKGLGKTES-GMKQALKGEGQRPYTKKGLGFVDSKPERYGV-QRRSSKS--H-------L----ITTAFDNPHEIDSKELLLQRQEPTTLKHRQSV--------------
>EOG091F029D|Crassostrea_gigas|HW06_Cratena_peregrina|TRANSCRIPT
----------------------------------------------------------------------------------------------------------------------------------------------------------------------------------------------------------------------------------------------------------------------------------------------------------------------------------------------------------------------SNDASDSKILTKKERRRLKKMEREETQRLMNENIEERLISIERKYLNEEDAEEWDRHEAIEDDPSNQERNKERLYE-EEIEQPWEKGGPGVVFYTDAIYWQAQEGDFDEQTADDLDVDFSPYEGD--GPGDKDIRDFLKIR----------QEGRFRSGYDKTDRYSIGLSKRPS--V--VMEPQSQKIGQFEIYTRGLGRKIMEKQGWTDGQGLGKSQT-GIKHALKGEGQRPYTKKGLGFTKPEPISYGP-SNMKRAK--S-------STSHLITTSRDNPNNTDPKEKLLERQEPTTLKHR-----------------
>EOG091F029D|Crassostrea_gigas|JG21_Limenandra_confusa|TRANSCRIPT
--------------------------------------------------------------------------------------------------------------------------------------------------------------------------DCVQEQTLLAMPELKPPDLMPNGNVGTPTQIFLDYIQRCLLPDSLINTLKLKFSKT--EGKRIYSNVNYEYKDHDNKMGNSSPD-LSN-------SLLGDESKTCQ----------------------------------------------------------------E-T--E------VK-RTNTAKDIVSDVVTKRELKKKKKIERKEMMKLMNENIEEHLIDVERKYLNDEDAEEWDRHEATENDPSNQERNKERLYE-EEIEQPWEKGGPGVVFYTDAMYWQAREGDFDEQTTDDLDVDFSPYEGD--GPGDKDIRDFLKIR----------QEQRFRSGHDKTDRFSIGLSTRPE--P--EKPANSTRIGQFEVHTKGFGRKMLEQQGWTDGQGLGKSSS-GIKQALRGEGQKPQTKKGLGFVEPEPKCYGL-SSAKKSE--R-------PT--IISTSNDNPMDTDPKEKLLERHEPTVLKHR-----------------
>EOG091F029D|Crassostrea_gigas|HW12_Facelina_rubrovittata|TRANSCRIPT
---------------------------------------------------------------------------------------------------------------------------------------------------------------------------------------------------------------------------------------------------------------------------------------------------------------------------------------------------------------------------QPSTLTKREKRKLKKLKREETRQLMDENIEEKLIGIERKYRNDEEAEEWDRHEAIEDDPSNQERNKERLYE-EEIEQPWEK-------------------------------------------------------------------------------------------------------------------------------------------------------------------------------------------------------------------------------------------
>EOG091F029D|Crassostrea_gigas|HW14_Flabellina_affinis|TRANSCRIPT
----------------------VTNIPNDFHVYDLRAHFSTFVENGSFVCFHYRHRPEKIARK----QDTI------------------------------------------------------------------------------------------------------------------------------------------------------------------------------------------------------------------------------------------------------------------------------------------------------EDESKRELKKFKKLKRKETLALMNENIEEHLIGIEKKYRNDDDAEEWDRHEAMEDDPSNQERNKERLYE-EEIEQPWEKGGPGVVFYTDAMFWQAREGDFDEQTTDDLDVDFSPYDGN--GPGDKDIRDFLKIR----------QEGRFRSGYDKTDRFSIGLSTKRA--P--QPSRRSETIGRFEAHTKGVGRKILERQGWRDGQGLGKCES-GIKLALTGEGQKPRTKKGLGYINPAPIVYGS-SVRQRAG--K-------PESHFITTTLDNPHQVDPKEKLLQRQEATTLKHR-----------------
>EOG091F029D|Crassostrea_gigas|JG14_Eubranchus_rustyus|TRANSCRIPT
-----------------------------------------------------------------------------------------------------------------------------------------------------------------------------------------------------------------------------------------------------------------------------------------------------------------------------------------------------------------------------ANLTKRDLKKQRKFERKQMVSMMNENIEEHLIDVERKYLNDEDAEEWDRHEAVEDDPSNQERNKERLYE-DEIEQPWEKGGPGVVFYTDAAYWQAREGDFDEQTTDDLDVDFSPYEED--GPGDKDIQDFLKMR----------QETRFRSGYDNTDRFSIGLSKRPS--P--AKGSRQDRIGIFEAHTKGIGRKVLKQQGWQDGKGLGKTES-GMAYALRGEGQRPKSKKGLGFISAKPSVYGS-STRRSSS--M-------G---LISTALDNPHQTDPKELMLQRNEPTTLKHR-----------------
>EOG091F029D|Crassostrea_gigas|JG23_Melibe_leonina|TRANSCRIPT
-----------------------------------------------------------------------------------------------------------------------------------------------------------------------SPDDVIKEEKLLSMAEMKPPELMPNGNVGTPTLIFLDFIQRCLLPDRLVHTLKLKFPKT--DGRRLYSNVGFTYTKKK--------K-MDQ-------LELRNTSSVCD----------------------------------------------------------------E-V--MSK----IKGLNPADVDSNDSILTKKEIKRLKKQQRKERKVLMNENIEEHLIEVERRYHNDNDAEEWDRHEATEDDPSNQERNKERLYE-EEIEQPWEKGGPGVVFYTDAIYWQAKEGDFDEQTTDDLDVDFSPYEGD--GPGDKDIRDFLKIR----------QEQRYRSGYDKTDRFSIGIGRKLY--S--QNVPKARRIGEFDIHTKGFGRKIMEKQGWTDGKGLGKRQS-GIKLALTGDGQRPQIKKGLGYIQPDTITYGL-HNVKKRK--R-------DPHHRISTAIDNPHDTDPKEMLLQRQEPTTLKHRE----------------
>EOG091F029D|Crassostrea_gigas|HW16_Hancockia_cfuncinata|TRANSCRIPT
------------------------------------------------------------------------------------------------------------------------------------------------------------------------------------------------------------------------------------------------------------------------------------------------------------------------------------------------------------------------DENKAQTMTKKDIKRLKRLQKSETFALMNENIEEGLIAVEKKYHNDEDAEEWDRHEAIEDDPSNQERNKERLYDGEEIEQPWEKGGPGVLFYTDAVYWKAQEGDFDEQTADDLDVDFSPYEGDSDGRGDKDIRDFLKIR----------QEQRFRSGYDKTDRFSIGIASRLV--P--VTSRVHQRIGQFDVHTKGFGRKILEKQGWQDGQGLGKKKS-GIAHALKGKGQKPKVKTGLGFIKPKVTSFVARSATTPSK--S-------SVKHSISTTLDNPRVMDPKEPLLQRHEPTTLKHRKSV--------------
>EOG091F029D|Crassostrea_gigas|JG17_Hancockia_uncinata|TRANSCRIPT
------------------------------------------------------------------------------------------------------------------------------------------------------------------------------------------------------------------------------------------------------------------------------------------------------------------------------------------------------------------------DENKAQTMTKKDIKRLKRLQKSETFALMNENIEEGLIAVEKKYHNDEDAEEWDRHEAIEDDPSNQERNKERLYDGEEIEQPWEKGGPGVLFYTDAVYWKAQEGDFDEQTADDLDVDFSPYEGDSDGRGDKDIRDFLKIR----------QEQRFRSGYDKTDRFSIGIASRLV--P--VTSRVHQRIGQFDVHTKGFGRKILEKQGWQDGQGLGKKKS-GIAHALKGKGQKPKVKTGLGFIKPKVTTFVARSATTPSK--S-------SVKHSISTTLDNPRVMDPKEPLLQRHEPTTLKHR-----------------
>EOG091F029D|Crassostrea_gigas|NC03_Doris_kerguelenensis|TRANSCRIPT
-------------------------------------------------------------------------------------------------------------------------------------------------------------------------------------------------------------------------------------------------------------------------------------------------------------------------------------------------------------------------------------------------------------------RDDDDAEEWDRHEQMDDDPTNQGRNKERLFE-EEQEVVWEKGGSGLVFYTDAQYWQAQEGDFDEQTTDDLDVDFTPYDEQ----------------------------------------------------------------------------------------------------------------------------------------------------------------------------------------------------
>EOG091F029D|Crassostrea_gigas|NC06_Pleurobranchaea_californica|TRANSCRIPT
--------------------------------------------------------------------------------------------------------------------------------------------------------------------------------------------------------------------------------------------------------------------------------------------------------------------------------------------------------------------------------------RKAKEEAKQIRKLMNEGIEERLIRAEKSYYDDNDAEEWDRHEASEDDPSNQERNKERLYE-EEIEQPWEKGGPGVFFYTDAIYWQKKEGDFDEQTTDDLDVDFSPYEGH--GPGDKDIQDFLKIR----------QETRYRNGYDKTDRYSIGIARKPS--L--KGPSTGHRIGHFEAHTKGFGRKIMEKQGWREGEGLGGSKQ-GISQALKGEGQKPRVKTGIGFVEEKPKIYGL-TGHKKMR--L-------GQQHLITTALDDPRVVDAKEDLLQRNEPTTLKHRASV--------------
>EOG091F029D|Crassostrea_gigas|HW03_Berthella_plumula|TRANSCRIPT
-----------------------------------------------------------------------------------------------------------------------------------------------------------------------------------------------------------------------------------------------------------------------------------------------------------------------------------------------------------------------------------------------------------------SYYDENDAEEWDRHEASEDDPSNQERNKERLYE-EEIEQPWEKGGPGVVFYTDAMYWQKKEGDFDEQTTDDLDVDFSPYEGH--GPGDKDIQDFLKIR----------QETRYRNGYDSTDMYSIGIARKPA--L--EGTCKESKIGNFESHTRGFGRKILEKQGWKDGDGLGSSKQ-GISQALKGEGQKPQNKKGLGFVPEKPTVYGF-SGQKKAR--L-------GHQYQISTAFDDPRNTDPKEELLQRRKPTALKHR-----------------
>EOG091F029D|Biomphalaria_glabrata|HW04_Calmella_cavolinii|TRANSCRIPT
-------------------------------------------------------------------------------------------------------------------------------------------------------------------------------------------------------------------------------------------------------------------------------------------------------------------------------------------------------------------------------------------------------------------HNDDDAEEWDRHEASEDDPSNQERNKERLYE-TEEETPWEKGGPGVVFYTDASFWQAREGDFDEQTTDDLDVDFSAYEEA--GAGDKDIKDFLRIR----------QEDRFRKKK----------GRNPR--C--SSSQQQKKIGDFEKFSKGVGRRVMERQGWHEGQGLGRSQP-GI--------------------------------------------------------------------------------------------------
>EOG091F029D|Biomphalaria_glabrata|JG22_Lomanotus_vermiformis|TRANSCRIPT
------------------------------------------------------------------------------------------------------------------------------------------------------------------------------EDKLLAMPEMKPPSLMPQGNVGTPTSVFLDFIQRCLLK----------------KPK----------------------------------------------------------------------------------------------------------------------------------------------------------------------------------------------------------------------------------------------------------------------------------------NR---------------------------------IGQFETYTKGIGRKIMEKSGWKEGESLGKFQS-GIKQALKGEGQKPKAKTGLG--------------------------------------------------------------------------------
>EOG091F029D|Crassostrea_gigas|HW10_Embletonia_pulchra|TRANSCRIPT
-------------------------------------------------------------------------------------------------------------------------------------------------------------------------EDCIDEEKLLSMPEMKPPELMPNGNVGTPTLVFLDLIQRCLLPDRLIKTLKLKFPKT--DGKRIYSNVDFQYPT------SSTPP-TSG-------QNKH------------------------------------------------------------QRSCDMDSSKSH-S--N------DDSD----GVKIRNVLSKRDMKKQKKLERKEILALMNENIEEHLIGVDKKYRNDEDAEEWDRHEATEDDPSNQERNKERLYE-EEIEQPWEKGGPGVVFYTDAMYWQAKEGDFDEQTTDDLDVDFSPYEGD--GPGDMDIRDFLRIR----------QEGR---------------------------------IGQFDAHTKGIGRKLMERQGWMDGQGLGKSQS-GIKQALKGEGQRPHNKKGLGF-------------------------------------------------------------------------------
>EOG091F029D|Biomphalaria_glabrata|JG13_Doto_lancei|TRANSCRIPT
----------------------------QFHAADLRFHFTTFVEDNSFGCFHYRHRPERSEANTSTNKNENESGDGSHHRKN-----TSNGL-N---LKKRCCCVVKIKTSKLSTFLQKYDNQHWNDASNECYSEKCQLSTLKVLPTGS----------------SSRDANSVEEEKLLKMPEMKPPELMPNGNVGTPTAVFLDFIQRCLLPDRLIQSLKLKFPKT--EGKRIYSNVSFSY-------------------------------------------------------------------------------------------------------------------------------------------------------------------NDEDAEEWDRHEASVDDPSSQERNKERLYE-EEIEQPWEKGGPGVVFYTDAIYWQAQEGDFDEQTTDDLDVDFSPYEGD--GPGDKDIQDFLKIR----------QEQRTQQTS----------KTAQQ--H--ESQSKDAKIGQFEVHTKGVGRKILEKQGWKDGLGLGKHET-GIKHALRGDGQKAKVKTGLG--------------------------------------------------------------------------------
>EOG091F029D|Biomphalaria_glabrata|HW20_Spurilla_neapolitana|TRANSCRIPT
------------------TYVAITNIPIEFRTADLRAHFSTFVENGSFICFHYRHRPEK--------------------------------------------------------------------------------------------------------------------------------------------------------------------------------------------------------------------------------------------------------------------------------------------------------------------------------------------------------------------------------------------------------------------------------------------------------------------------------------------------------------------------------------------------------------------------------------------------------------------------------------------
>EOG091F029D|Biomphalaria_glabrata|NC01_Armina_californica|TRANSCRIPT
-----------------HSYVAITNIPHAFHAADLRAYFTDFVESGSFICFHFRHRPEKSSNITKEPEPKESIA----------------NI-H---TRRCCVCVIKIQRSKLKTFQQKYDNEQWTDESNSYYSDRCKISVLKLAGIPNFGS------------SITGSDDCVEEENLIAMPELKPPEQMPNGNVGTPTLVFLDLIQRCLLPDRLIKTLRLKFPKT--EGKRIYSNVSFCYDKRE--------KCRGL-------NRDF--------------------------------------KEKETKS-------------------------------------------------------------------------LSAEPKEHLIGIEKKYLNDEDAEEWDRHEASEDDPSNQERNKERLYE-EEIEQPWEKGGPGVVFYTDAMYWQAKEGDFDEQTTDDLDVDFSPYEGD--GPGDKDIQDFLNIR----------QEQRFRSGYDATDRFSIGISSKP--------------EGQFAAHTKGIGRKVLEKQGWTDGQGLGKSQS-GIKQALKGEGQRPQVKKGLG--------------------------------------------------------------------------------
>EOG091F029D|Crassostrea_gigas|HW11_Eubranchus_exiguus|TRANSCRIPT
-------------------YLALTNIPPSFHAADLRAHFSTFVESGDLTCFHYRHRPEKVTVS----NDT-----------STTVATTSKPN-L---SQPYCCNVIKIKAPSAKDFYFKYNNECWTDLSNSYSRDKCVVSFIRLKGEAVSKFHI---------EEKDGKDEAVPEEVLLAMSELRPPELMPNGNVGTPTLVFLDLIKRCLLPDHLIKKLNLKFPKAGGTGKRLYSNVNFD-------------------------------------------------------------------------------------------------------------------------------------------------------------------YNDEDAEEWDRHEQVEDDPSNQERNKERLYE-EYIDQPWEKGGPGVVFYTDASFWQAREGDFDEQTTDDLDVDFSPYEGD--GPGDKDIQDFLKMR----------QETRFRSGYDKTDRFSLGLSKRPS--T--SPRPQTDNIGTFEAHTKGIGRKILTQQGWDDGKGLGKSES-GIKHALKGDGQKPKSRKGLGFIYPKRHQYGW-S-----K--K-------LGKPLISTTFDDTQLTDPKELMLVRNEPTTLKYR-----------------
>EOG091F029D|Biomphalaria_glabrata|HW19_Polycera_quadrilineata|TRANSCRIPT
-----------------------------------------------------------------------------------------------------------------------------------------------------D----------------SQYEGFVAEEDLLSMPELRPPEIMQNGNVGTPTLVFLDLIQKCLLPNSIVKKLHLRFPST--AARRLYSNVNFEYDSKA--------K-----------------------------------------------------------------------------------------------------------------------KLLEKEKRRKTRALMDEGIEERLIQVEKRYHNDDDAEEWDRHEASEDDPSNQERNKERLFE-EEIEQPWEKGGPGVVFYTDAIYWQAKEGDFDEQTTDALDVDFSPYEGD--GRGDKDIQDFLKIR------------------------------------------------------------------------------------------------------------------------------------------------------------------------------------
>EOG091F029D|Crassostrea_gigas|HW15_Flabellina_babai|TRANSCRIPT
----------------------------------------------------------------------------------------------------------------------------------------------------------------------------IDEDKLLAMPEMKPPDLMPNGNVGTPTSVFFNFIQRCLLPDRLIHTLKLKFPKM--EGKRIYSNVNFNYPEND--------QDIDR-------LHKRK-------------------------------------------------------------ETL--------D--NNTGEINVK-NSFNVNMNVEKKTTKRELKKLRKVERKETLALMSENIEERLIGIDKKYCNDEDAEEWDRHEACEDDPSNQERNKERLYE-EEIEQPWEKGGPGVVFYTDAIYWQSQEGDFDEQTTDDLDVDFSPYEGD--GPGDKDIKDFLKIR----------QERRFRSGYDKTDRFSIGLSSK----------------------------------------------------------------------------------------------------------------------------------------------------
>EOG091F029D|Biomphalaria_glabrata|HW09_Doto_sp|TRANSCRIPT
------------------AFVAVTNIPHEFHAADLRFHFTTFVEDNSFGCFHYRHRPERSEAN----NESV---DGSHQQIKVTP---NNGL-N---LMKKKCCVVKIKTSKLSTFIQKYNNQQWNNASNECYLEKCQLSTLQVL---SE----------------KQKNDFTESERLPKTPDVKPPELMPNGNVGTPTAVFLDFIQRCLLPDRLIQSLKLKFPKT--EGKRIYSNVSFTY------------------------------------------------------------------------------------------------------------------------------------------------------------------------------------------------------------------------------------------------------------------------------------------------------------------------------------------------------------------------------------------------------------------------------------------------------
>EOG091F029D|Crassostrea_gigas|HW21_Tritonia_manicata|TRANSCRIPT
--------------------VLVGNIPSRFHSVDLRAFFSHYIETGKFDCFHFRHRPEVLKRK----VDTE------------------NGRNEDSIKGKTTCCVVRLKSEHVKELLDVYNNENWTDRDGKLCSQKAVISRVTIKSCDLGNDA---YQTRQEARDRKREKIEFVMEDLVKLSELHPPSFMPNGNVGTNLNTFMGLIRSCQLPPHVIKKLGLSFPIS--RSKHRYGNVSFDY------------------------------------------------------------------------------------------------------------------------------------------------------------------------------------------------------------------------------------------------------------------------------------------------------------------------------------------------------------------------------------------------------------------------------------------------------
