# Supplementary material for: Transcriptomics provides a robust framework for the relationships of the major clades of cladobranch sea slugs (Mollusca, Gastropoda, Heterobranchia), but fails to resolve the position of the enigmatic genus Embletonia
Source: BMC Ecol Evol. 2021 Dec 28;21:226. doi: 10.1186/s12862-021-01944-0 (PMC8895541; doi:10.1186/s12862-021-01944-0)
Supplement: Supplementary file 6 — Additional file 6. Archive S4: Unmasked multiple sequence alignments on amino acid level including Doris kerguelenensis and Calmella cavolini prior to the removal of outliers. [file 12862_2021_1944_MOESM6_ESM.zip › Archive_S4/Alignments/EOG091F01WV.aa.fasta]

>EOG091F01WV|Biomphalaria_glabrata|BGLTMP009813
MDEYSKIEKIGEGTYGVVYKGRHKKSNRLVALKKIRLESEEEGVPSTAIREISLLRELQHPNIVSLEDVLMQENKLYLVFEFLSMDLKKYLDSIPAGNFMDPMLVKSYLYQITEGILFCHKRRVLHRDLKPQNLLINDNGVIKLADFGLARAFGIPVRVYTHEVVTLWYRAPEILLGSPRYSVP---ADIWSIGCIFAEMVTRRPLFHGDSEIDQLFRIFRQVWITIPVRSLHNLSKCIRTLTTPTEETWPGVSQLPDFKPSFPHWKTNQLANSVKQLDRLGLELLQVSVKRKIYKMGNEIIQRSDLISAVFNNIKAISVNADLVSYLEMLIYDPPQRIPAKAILEHPYFADLDKTTLPARNFTPMELMYD
>EOG091F01WV|Biomphalaria_glabrata|HW04_Calmella_cavolinii|TRANSCRIPT
MDEYSKIEKIGEGTYGVVYKGRHRKSNRLVALKKIRLEAEEEGVPSTAIREISLLKELTFPNIVTLEDVLMQEHKLYLVFEFLSMDLKKYLDTIPSGKLMDPMLVKSYLHQIVEGILFCHMRRVLHRDLKPQNLLINDSGVIKLADFGLARAFGIPVRVYTHEVVTLWYRAPEILLGSQRYAVP---ADIWSIGCIFAEMVTKRPLFHGDSEIDQIFRIFR------------------------------------------------------------------------------------------------------------------------------------------------------
>EOG091F01WV|Biomphalaria_glabrata|HW09_Doto_sp|TRANSCRIPT
MDEYTKVEKIGEGTYGVVYKGRHIKTNRLVALKKIRLESEEEGVPSTAIREISLLKELNHPNIVALEDVLMQEGKLYLVFEFLSMDLKKYLDSIPQGQYMEANLVKSYLYQIVEGILFCHKRRVLHRDLKPQNLLINDSGVIKLADFGLARAFGIPVRIYTHEVVTLWYRAPEILLGSQRYSVP---ADIWSIGCIFAEMVNKRPLFHGDSEIDQLFRIFR------------------------------------------------------------------------------------------------------------------------------------------------------
>EOG091F01WV|Biomphalaria_glabrata|JG13_Doto_lancei|TRANSCRIPT
MDEYTKVEKIGEGTYGVVYKGRHIKTNRLVALKKIRLESEEEGVPSTAIREISLLKELNHPNIVALEDVLMQEGKLYLVFEFLSMDLKKYLDSIPQGQFMEPQLVKSYLYQIVEGILFCHKRRVLHRDLKPQNLLINDNGVIKLADFGLARAFGIPVRIYTHEVVTLWYRAPEILLGSQRYSVP---ADIWSIGCIFAEMVNKRPLFHGDSEIDQLFRIFR------------------------------------------------------------------------------------------------------------------------------------------------------
>EOG091F01WV|Biomphalaria_glabrata|HW21_Tritonia_manicata|TRANSCRIPT
MDEYTKVEKIGEGTYGVVYKGRHVKTNRLVALKKIRLESEEEGVPSTAIREISLLKELNHPNIVALEDVLMQEGKLYLVFEFLSMDLKKYLDSIPQGQFMETQLVKSYLYQIIEGILFCHKRRVLHRDLKPQNLLINDSGVIKLADFGLARAFGIPVRIYTHEVVTLWYRAPEILLGSQRYSVP---ADIWSIGCIFAEMVKKRPLFHGDSEIDQLFRIFR------------------------------------------------------------------------------------------------------------------------------------------------------
>EOG091F01WV|Biomphalaria_glabrata|NC08_Tritonia_hamnerorum|TRANSCRIPT
MDEYTKVEKIGEGTYGVVYKGRHVKTNRLVALKKIRLESEEEGVPSTAIREISLLKELNHPNIVALEDVLMQEGKLYLVFEFLSMDLKKYLDSIPQGQFMDTQLVKSYLYQIVEGILFCHKRRVLHRDLKPQNLLINDSGIIKLADFGLARAFGIPVRIYTHEVVTLWYRAPEILLGSQRYSVP---ADIWSIGCIFAEMVKKRPLFHGDSEIDQLFRIFR------------------------------------------------------------------------------------------------------------------------------------------------------
>EOG091F01WV|Biomphalaria_glabrata|JG30_Tritonia_festiva|TRANSCRIPT
MDEYTKVEKIGEGTYGVVYKGRHIKTNRLVALKKIRLESEEEGVPSTAIREISLLKELNHPNIVALEDVLMQEGKLYLVFEFLSMDLKKYLDSIPQGQFMDAQLVKSYLYQIVEGILFCHKRRVLHRDLKPQNLLINDSGIIKLADFGLARAFGIPVRIYTHEVVTLWYRAPEILLGSQRYSVP---ADIWSIGCIFAEMVKKRPLFHGDSEIDQLFRIFR------------------------------------------------------------------------------------------------------------------------------------------------------
>EOG091F01WV|Biomphalaria_glabrata|NC07_Tritonia_diomedea|TRANSCRIPT
MDEYTKVEKIGEGTYGVVYKGRHIKTNRLVALKKIRLESEEEGVPSTAIREISLLKELNHPNIVALEDVLMQEGKLYLVFEFLSMDLKKYLDSIPQGQFMDAQLVKSYLYQIVEGILFCHKRRVLHRDLKPQNLLINDSGIIKLADFGLARAFGIPVRIYTHEVVTLWYRAPEILLGSQRYSVP---ADIWSIGCIFAEMVKKRPLFHGDSEIDQLFRIFR------------------------------------------------------------------------------------------------------------------------------------------------------
>EOG091F01WV|Biomphalaria_glabrata|NC01_Armina_californica|TRANSCRIPT
MDEYTKVEKIGEGTYGVVYKGRHIKTNRLVALKKIRLESEEEGVPSTAIREISLLKELNHPNIVALEDVLMQEGKLYLVFEFLSMDLKKYLDSIPQGQYMDAQLVKSYLYQILEGILFCHKRRVLHRDLKPQNLLINDSGVIKLADFGLARAFGIPVRIYTHEVVTLWYRAPEILLGSQRYSVP---ADIWSIGCIFAEMVTKRPLFHGDSEIDQLFRIFR------------------------------------------------------------------------------------------------------------------------------------------------------
>EOG091F01WV|Biomphalaria_glabrata|JG10_Dirona_picta|TRANSCRIPT
MDEYTKVEKIGEGTYGVVYKGRHIKTNRLVALKKIRLESEEEGVPSTAIREISLLKELSHPNIVALEDVLMQEGKLYLVFEFLSMDLKKYLDSIPQGQFMDAQLVKSYLYQIVEGILFCHKRRVLHRDLKPQNLLINDSGVIKLADFGLARAFGIPVRIYTHEVVTLWYRAPEILLGSQRYSVP---ADIWSIGCIFAEMVTKRPLFHGDSEIDQLFRIFR------------------------------------------------------------------------------------------------------------------------------------------------------
>EOG091F01WV|Biomphalaria_glabrata|JG08_Dendronotus_venustus|TRANSCRIPT
MDEYTKVEKIGEGTYGVVYKGRHIKTNRLVALKKIRLESEEEGVPSTAIREISLLKELNHPNIVALEDVLMQEGKLYLVFEFLSMDLKKYLDSIPQGQFMDAQLVKSYLYQIVEGILFCHKRRVLHRDLKPQNLLINDSGVIKLADFGLARAFGIPVRIYTHEVVTLWYRAPEILLGSQRYSVP---ADIWSIGCIFAEMVTKRPLFHGDSEIDQLFRIFR------------------------------------------------------------------------------------------------------------------------------------------------------
>EOG091F01WV|Biomphalaria_glabrata|JG23_Melibe_leonina|TRANSCRIPT
MDEYTKVEKIGEGTYGVVYKGRHIKTNRLVALKKIRLESEEEGVPSTAIREISLLKELNHPNIVALEDVLMQEGRLYLVFEFLSMDLKKYLDSIPQGQFMDAQLVKSYLYQIVEGILFCHSRRVLHRDLKPQNLLINDSGIIKLADFGLARAFGIPVRIYTHEVVTLWYRAPEILLGSQRYSVP---ADIWSIGCIFAEMVTKRPLFHGDSEIDQLFRIFR------------------------------------------------------------------------------------------------------------------------------------------------------
>EOG091F01WV|Biomphalaria_glabrata|HW16_Hancockia_cfuncinata|TRANSCRIPT
MDQYTKVEKIGEGTYGVVYKGRHIKTNRLVALKKIRLESEEEGVPSTAIREISLLKELGHPNIVALEDVLMQEGKLYLVFEFLSMDLKKYIDSIPQGQFMDAQLVKSYLYQIVEGILFCHKRRVLHRDLKPQNLLINDSGIIKLADFGLARAFGIPVRIYTHEVVTLWYRAPEILLGSQRYAVP---ADIWSIGCIFAEMVTKRPLFHGDSEIDQLFRIFR------------------------------------------------------------------------------------------------------------------------------------------------------
>EOG091F01WV|Biomphalaria_glabrata|JG17_Hancockia_uncinata|TRANSCRIPT
MDQYTKVEKIGEGTYGVVYKGRHIKTNRLVALKKIRLESEEEGVPSTAIREISLLKELGHPNIVALEDVLMQEGKLYLVFEFLSMDLKKYIDSIPQGQFMDAQLVKSYLYQIVEGILFCHKRRVLHRDLKPQNLLINDSGIIKLADFGLARAFGIPVRIYTHEVVTLWYRAPEILLGSQRYAVP---ADIWSIGCIFAEMVTKRPLFHGDSEIDQLFRIFR------------------------------------------------------------------------------------------------------------------------------------------------------
>EOG091F01WV|Lottia_gigantea|JG06_Catriona_columbiana|TRANSCRIPT
MDEYTKVEKIGEGTYGVVYKGRHIKTNRLVALKKIRLESEEEGVPSTAIREISLLKELNHPNIVALEDVLMQEGKLYLVFEFLSMDLKKYLDTIPQGQYMDIQLVKSYLYQVLEGILFCHQRRVLHRDLKPQNLLINDSGVIKLADFGLARAFGIPVRIYTHEVVTLWYRAPEILLGSQRYSVP---ADIWSIGCIFAEMVTKRPLFHGDSEIDQLFKIFR-------------------TLTTPTEETWPGVTGLADFKPTFPKWKSNQLAESVKRLDGLGIDLLQ-----------------------------------------DMLIYDPAQRVSAKSILNHAYFSDLDKSNLPARNFI-------
>EOG091F01WV|Biomphalaria_glabrata|NC04_Fiona_pinnata|TRANSCRIPT
-------------------------------------------------------KELNHPNIVALEDVLMQEGKLYLVFEFLSMDLKKYLDTIPQGQYMDSQLVKSYLYQVLEGILFCHKRRVLHRDLKPQNLLINDSGVIKLADFGLARAFGIPVRIYTHEVVTLWYRXXXXXXXXXXXXXXXXXXDIWSIGCIFAEMVTKRPLFHGDSEIDQLFKIF-------------------------------------------------------------------------------------------------------------------------------------------------------
>EOG091F01WV|Biomphalaria_glabrata|HW11_Eubranchus_exiguus|TRANSCRIPT
MDEYTKVEKIGEGTYGVVYKGRHIKTNRLVALKKIRLESEEEGVPSTAIREISLLKELNHPNIVALEDVLMQEGKLYLVFEFLSMDLKKYIDTIPQGQYMDTQLVKSYLYQVIEGILFCHKRRVLHRDLKPQNLLINDSGVIKLADFGLARAFGIPVRIYTHEVVTLWYRAPEILLGCQRYSIP---ADIWSIGCIFAEMVTKRPLFHGDSEIDQLFRIFR------------------------------------------------------------------------------------------------------------------------------------------------------
>EOG091F01WV|Biomphalaria_glabrata|JG14_Eubranchus_rustyus|TRANSCRIPT
MDEYTKVEKIGEGTYGVVYKGRHIKTNRLVALKKIRLESEEEGVPSTAIREISLLKELNHPNIVALEDVLMQEGKLYLVFEFLSMDLKKYIDSIPQGQYMDTQLVKSYLYQVVEGILFCHKRRVLHRDLKPQNLLINDSGVIKLADFGLARAFGIPVRIYTHEVVTLWYRAPEILLGCQRYAIP---ADIWSIGCIFAEMVTKRPLFHGDSEIDQLFRIFR------------------------------------------------------------------------------------------------------------------------------------------------------
>EOG091F01WV|Biomphalaria_glabrata|HW15_Flabellina_babai|TRANSCRIPT
MDEYTKVEKIGEGTYGVVYKGRHLKTNRLVALKKIRLESEEEGIPSTAIREISILKELNHPNIVALEDVLMQEGKLYLVFEFLSMDLKKYLDSIPQGQYMDAQLVKSYLYQIVEGILFCHKRRVLHRDLKPQNLLINDSGVIKLADFGLARAIGIPVRIYTHEVVTLWYRAPEILLGSQRYSMP---ADIWSIGCIFAEMVTKRPLFHGDSEIDQLFRIFR------------------------------------------------------------------------------------------------------------------------------------------------------
>EOG091F01WV|Lottia_gigantea|HW07_Cuthona_caerulea|TRANSCRIPT
MDEYTKVEKIGEGTYGVVYKGRHIKTNRLVALKKIRLESEEEGVPSTAIREISLLKELNHPNIVALEDVLMQEGKLYLVFEFLSMDLKKYLDTIPQGQFMDIQLVKSYLYQVLEGILFCHQRRVLHRDLKPQNLLINDSGVIKLADFGLARAFGIPVRIYTHEVVTLWYRAPEILLGSQRYSVP---ADIWSIGCIFAEMVTKRPLFHGDSEIDQLFKIFR-------------------TLTTPTEDTWPGVTTLPDYKPTFPKWKNNQLASSVKLLDRIGIDLLQ-----------------------------------------DMLIYDPAQRASAKSILGHVYFNDLDKSNLPARNFI-------
>EOG091F01WV|Biomphalaria_glabrata|HW02_Berghia_verrucicornis|TRANSCRIPT
MDEYTKVEKIGEGTYGVVYKGRHIKTNRLVALKKIRLESEEEGVPSTAIREISLLKELNHPNIVALEDVLMQEGKLYLVFEFLSMDLKKYIDTIPTGQYMDAQLVKSYLYQVVEGILFCHKRRVVHRDLKPQNLLINDNGVIKLADFGLARAFGIPVRIYTHEVVTLWYRAPEILLGSQRYSVP---TDIWSIGCIFAEMVTKRPLFHGDSEIDQLFRIFR------------------------------------------------------------------------------------------------------------------------------------------------------
>EOG091F01WV|Biomphalaria_glabrata|JG04_Berghia_stephanieae|TRANSCRIPT
MDEYTKVEKIGEGTYGVVYKGRHIKTNRLVALKKIRLESEEEGVPSTAIREISLLKELNHPNIVALEDVLMQEGKLYLVFEFLSMDLKKYIDTIPTGQYMDAQLVKSYLYQVVEGILFCHKRRVVHRDLKPQNLLINDNGVIKLADFGLARAFGIPVRIYTHEVVTLWYRAPEILLGSQRYSVP---TDIWSIGCIFAEMVTKRPLFHGDSEIDQLFRIFR------------------------------------------------------------------------------------------------------------------------------------------------------
>EOG091F01WV|Biomphalaria_glabrata|HW20_Spurilla_neapolitana|TRANSCRIPT
MDEYTKVEKIGEGTYGVVYKGRHIKTNRLVALKKIRLESEEEGVPSTAIREISLLKELNHPNIVALEDVLMQEGKLYLVFEFLSMDLKKYIDTIPSAQYMDAQLVKSYLYQVVEGILFCHKRRVVHRDLKPQNLLINDSGVIKLADFGLARAFGIPVRIYTHEVVTLWYRAPEILLGSQRYSVP---TDIWSIGCIFAEMVTKRPLFHGDSEIDQLFRIFR------------------------------------------------------------------------------------------------------------------------------------------------------
>EOG091F01WV|Biomphalaria_glabrata|JG29_Spurilla_braziliana|TRANSCRIPT
MDEYTKVEKIGEGTYGVVYKGRHIKTNRLVALKKIRLESEEEGVPSTAIREISLLKELNHPNIVALEDVLMQEGKLYLVFEFLSMDLKKYIDTIPSAQYMDAQLVKSYLYQVVEGILFCHKRRVVHRDLKPQNLLINDSGVIKLADFGLARAFGIPVRIYTHEVVTLWYRAPEILLGSQRYSVP---TDIWSIGCIFAEMVTKRPLFHGDSEIDQLFRIFR------------------------------------------------------------------------------------------------------------------------------------------------------
>EOG091F01WV|Biomphalaria_glabrata|HW17_Hermissenda_crassicornis|TRANSCRIPT
MDEYTKVEKIGEGTYGVVYKGRHIKTNRLVALKKIRLESEEEGVPSTAIREISLLKELNHPNIVALEDVLMQEGKLYLVFEFLSMDLKKYIDTIPQSQYMDTQLVKSYLYQVVEGILFCHKRRVVHRDLKPQNLLINDSGVIKLADFGLARAFGIPVRIYTHEVVTLWYRAPEILLGSQRYSVP---TDIWSIGCIFAEMVTKRPLFHGDSEIDQLFRIFR------------------------------------------------------------------------------------------------------------------------------------------------------
>EOG091F01WV|Biomphalaria_glabrata|JG18_Hermissenda_opalescens|TRANSCRIPT
MDEYTKVEKIGEGTYGVVYKGRHIKTNRLVALKKIRLESEEEGVPSTAIREISLLKELNHPNIVALEDVLMQEGKLYLVFEFLSMDLKKYIDTIPQSQYMDTQLVKSYLYQVVEGILFCHKRRVVHRDLKPQNLLINDSGVIKLADFGLARAFGIPVRIYTHEVVTLWYRAPEILLGSQRYSVP---TDIWSIGCIFAEMVTKRPLFHGDSEIDQLFRIFR------------------------------------------------------------------------------------------------------------------------------------------------------
>EOG091F01WV|Biomphalaria_glabrata|NC05_Hermissenda_crassicornis|TRANSCRIPT
MDEYTKVEKIGEGTYGVVYKGRHIKTNRLVALKKIRLESEEEGVPSTAIREISLLKELNHPNIVALEDVLMQEGKLYLVFEFLSMDLKKYIDTIPQSQYMDTQLVKSYLYQVVEGILFCHKRRVVHRDLKPQNLLINDSGVIKLADFGLARAFGIPVRIYTHEVVTLWYRAPEILLGSQRYSVP---TDIWSIGCIFAEMVTKRPLFHGDSEIDQLFRIFR------------------------------------------------------------------------------------------------------------------------------------------------------
>EOG091F01WV|Biomphalaria_glabrata|JG12_Dondice_parguerensis|TRANSCRIPT
MDEYTKVEKIGEGTYGVVYKGRHIKTNRLVALKKIRLESEEEGVPSTAIREISLLKELSHPNIVALEDVLMQEGKLYLVFEFLSMDLKKYIDSIPQGQYMDTQLVKSYLYQVVEGILFCHKRRVVHRDLKPQNLLINDSGVIKLADFGLARAFGIPVRIYTHEVVTLWYRAPEILLGSQRYSVP---TDIWSIGCIFAEMVTKRPLFHGDSEIDQLFRIFR------------------------------------------------------------------------------------------------------------------------------------------------------
>EOG091F01WV|Biomphalaria_glabrata|HW14_Flabellina_affinis|TRANSCRIPT
MDEYTKVEKIGEGTYGVVYKGRHIKTNRLVALKKIRLESEEEGVPSTAIREISLLKELNHPNIVALEDVLMQEGKLYLVFEFLSMDLKKYTDSIPQGQYMDTQLVKSYLYQIVEGILFCHKRRVVHRDLKPQNLLINDSGVIKLADFGLARAFGIPVRIYTHEVVTLWYRAPEILLGSQRYSVP---TDIWSIGCIFAEMVTKRPLFHGDSEIDQLFRIFR------------------------------------------------------------------------------------------------------------------------------------------------------
>EOG091F01WV|Lottia_gigantea|JG01_Aeolidiella_alba|TRANSCRIPT
MDEYTKVEKIGEGTYGVVYKGRHIKTNRLVALKKIRLESEEEGVPSTAIREISLLKELNHPNIVALEDVLMQEGKLYLVFEFLSMDLKKYIDSIPSGQYMEAQLVKSYLYQVVEGILFCHKRRVVHRDLKPQNLLINDSGVIKLADFGLARAFGIPVRIYTHEVVTLWYRAPEILLGSQRYSVP---TDIWSIGCIFAEMVTKRPLFHGDSEIDQLFRIFR-------------------TLTTPTEEMWPGVSQLQDFKPTFPNWKTNQLQACVKLMEPSGVDLLR-----------------------------------------DMLIYDPAQRASAKDILNHSYFDDLDKSNLPARNFI-------
>EOG091F01WV|Biomphalaria_glabrata|HW13_Favorinus_branchialis|TRANSCRIPT
MDEYTKVEKIGEGTYGVVYKGRHIKTNRLVALKKIRLESEEEGVPSTAIREISLLKELSHPNIVALEDVLMQEGKLYLVFEFLSMDLKKYIDSIPSTQYMDAQLVKSYLYQVVEGILFCHKRRVVHRDLKPQNLLINDSGVIKLADFGLARAFGIPVRVYTHEVVTLWYRAPEILLGSQRYSVP---TDIWSIGCIFAEMVTKRPLFHGDSEIDQLFRIFR------------------------------------------------------------------------------------------------------------------------------------------------------
>EOG091F01WV|Biomphalaria_glabrata|JG15_Favorinus_auritulus|TRANSCRIPT
MDEYTKVEKIGEGTYGVVYKGRHIKTNRLVALKKIRLESDEEGVPSTAIREISLLKELSHPNIVALEDVLMQEGKLYLVFEFLSMDLKKYIDSIPSTQYMDAQLVKSYLYQVVEGILFCHKRRVVHRDLKPQNLLINDSGVIKLADFGLARAFGIPVRVYTHEVVTLWYRAPEILLGSQRYSVP---TDIWSIGCIFAEMVTKRPLFHGDSEIDQLFRIFR------------------------------------------------------------------------------------------------------------------------------------------------------
>EOG091F01WV|Biomphalaria_glabrata|HW05_Caloria_elegans|TRANSCRIPT
MDEYTKVEKIGEGTYGVVYKGRHIKTNRLVALKKIRLESEEEGVPSTAIREISLLKELNHPNIVALEDVLMQEGKLYLVFEFLSMDLKKYIDSIPAGQFMDNQLVKSYLYQVVEGILFCHKRRVVHRDLKPQNLLINDSGVIKLADFGLARAFGIPVRVYTHEVVTLWYRAPEILLGSQRYSVP---TDIWSIGCIFAEMVTKRPLFHGDSEIDQLFRIFR------------------------------------------------------------------------------------------------------------------------------------------------------
>EOG091F01WV|Biomphalaria_glabrata|JG25_Palisa_papillata|TRANSCRIPT
MDEYTKVEKIGEGTYGVVYKGRHIKTNRLVALKKIRLESEEEGVPSTAIREISLLKELNHPNIVALEDVLMQEGKLYLVFEFLSMDLKKYIDSIPAGQFMDNQLVKSYLYQVVEGIMFCHKRRVVHRDLKPQNLLINDSGVIKLADFGLARAFGIPVRVYTHEVVTLWYRAPEILLGSQRYSVP---TDIWSIGCIFAEMVTKRPLFHGDSEIDQLFRIFR------------------------------------------------------------------------------------------------------------------------------------------------------
>EOG091F01WV|Biomphalaria_glabrata|JG03_Austraeolis_stearnsi|TRANSCRIPT
MDEYTKVEKIGEGTYGVVYKGRHIKTNRLVALKKIRLESEEEGVPSTAIREISLLKELNHPNIVALEDVLMQEGKLYLVFEFLSMDLKKYIDSIPAGQFMDNQLVKSYLYQVVEGIMFCHKRRVVHRDLKPQNLLINDSGVIKLADFGLARAFGIPVRVYTHEVVTLWYRAPEILLGSQRYSVP---TDIWSIGCIFAEMVTKRPLFHGDSEIDQLFRIFR------------------------------------------------------------------------------------------------------------------------------------------------------
>EOG091F01WV|Biomphalaria_glabrata|JG27_Phidiana_lynceus|TRANSCRIPT
MDEYTKVEKIGEGTYGVVYKGRHIKTNRLVALKKIRLESEEEGVPSTAIREISLLKELSHPNIVALEDVLMQEGKLYLVFEFLSMDLKKYIDTIPAGQYMDNQLVKSYLYQVVEGILFCHKRRVVHRDLKPQNLLINDSGVIKLADFGLARAFGIPVRVYTHEVVTLWYRAPEILLGSQRYSVP---TDIWSIGCIFAEMVTKRPLFHGDSEIDQLFRIFR------------------------------------------------------------------------------------------------------------------------------------------------------
>EOG091F01WV|Biomphalaria_glabrata|HW12_Facelina_rubrovittata|TRANSCRIPT
MDEYTKVEKIGEGTYGVVYKGRHIKTNRLVALKKIRLESEEEGVPSTAIREISLLKELNHPNIVALEDVLMQEGKLYLVFEFLSMDLKKYIDSIPAAQYMDNQLVKSYLYQVVEGILFCHKRRVVHRDLKPQNLLINDNGVIKLADFGLARAFGIPVRVYTHEVVTLWYRAPEILLGSQRYSVP---TDIWSIGCIFAEMVTKRPLFHGDSEIDQLFRIFR------------------------------------------------------------------------------------------------------------------------------------------------------
>EOG091F01WV|Biomphalaria_glabrata|JG24_Noumeaella_rubrofasciata|TRANSCRIPT
MDEYTKVEKIGEGTYGVVYKGRHIKTNRLVALKKIRLESEEEGVPSTAIREISLLKELNHPNIVALEDVLMQEGKLYLVFEFLSMDLKKYIDSIPAAQFLDIQLVKSYLYQVVEGILFCHKRRVVHRDLKPQNLLINDNGVIKLADFGLARAFGIPVRIYTHEVVTLWYRAPEILLGSQRYSVP---TDIWSIGCIFAEMVTKRPLFHGDSEIDQLFRIFR------------------------------------------------------------------------------------------------------------------------------------------------------
>EOG091F01WV|Biomphalaria_glabrata|HW10_Embletonia_pulchra|TRANSCRIPT
MDEYTKVEKIGEGTYGVVYKGRHIKTNRLVALKKIRLESEEEGVPSTAIREISLLKELNHPNIVALEDVLMQEGKLYLVFEFLSMDLKKYLDTIPQGSYMEPQLVKSYLYQMVEGILFCHKRRVLHRDLKPQNLLINDSGVIKLADFGLARAFGIPVRIYTHEVVTLWYRAPEILLGSQRYSVP---ADIWSIGCIFAEMVTKRPLFHGDSEIDQLFRIFR------------------------------------------------------------------------------------------------------------------------------------------------------
>EOG091F01WV|Biomphalaria_glabrata|JG32_Unidentia_angelvaldesi|TRANSCRIPT
MDEYTKVEKIGEGTYGVVYKGRHVKTNRLVALKKIRLESEDEGVPSTAIREISLLKELNHPNIVALEDVLMQEGKLYLVFEFLSMDLKKYFDSIPQGQFMDQQLVKSYLYQVLEGILFCHKRRVLHRDLKPQNLLINDSGVIKLADFGLARGFGIPVRIYTHEVVTLWYRAPEILLGSQRYSVP---ADIWSIGCIFAEMVTKRPLFHGDSEIDQLFRIFR------------------------------------------------------------------------------------------------------------------------------------------------------
>EOG091F01WV|Biomphalaria_glabrata|JG16_Flabellina_iodinea|TRANSCRIPT
MDEYTKVEKIGEGTYGVVYKGRHLKTNRIVALKKIRLESDEEGVPSTAIREISLLKELNHPNIVALEDVLMQEGRLYLVFEFLSMDLKKYLDSIPQGQFMDTQLVKSYLYQMVEGILFCHKRRIIHRDLKPQNLLINDSGVIKLADFGLARAFGIPVRIYTHEVVTLWYRAPEILLGSQRYSVP---ADIWSIGCIFAEMVTKRPLFHGDSEIDQLFRIFR------------------------------------------------------------------------------------------------------------------------------------------------------
>EOG091F01WV|Biomphalaria_glabrata|HW18_Janolus_cristatus|TRANSCRIPT
MDEYTKVEKIGEGTYGVVYKGRHIKTNRLVALKKIRLESEEEGVPSTAIREISMLKELNHPNIVALEDVLMQEGKLYLVFEFLSMDLKKYLDSIPSGQFMERQLVKSYLYQIVEAILFCHKRRVIHRDLKPQNLLINDSGVIKLADFGLARAFGIPVRIYTHEVVTLWYRAPEILLGSQRYSVP---ADIWSIGCIFAEMVTKRPLFHGDSEIDQLFRIFR------------------------------------------------------------------------------------------------------------------------------------------------------
>EOG091F01WV|Lottia_gigantea|JG07_Cuthona_albocrusta|TRANSCRIPT
MDEYTKVEKIGEGTYGVVYKGRHIKTNRIVALKKIRLESEEEGVPSTAIREISLLKELNHPNIVALEDVLMQEEKLYLVFEFLSMDLKKYLDTIPQGQFMDVQLVKSYLYQVLEGILFCHQRRVLHRDLKPQNLLINDSGVIKLADFGLARAFGIPVRIYTHEVVTLWYRAPEILLGSQRYSVP---ADIWSIGCIFAEMVTKRPLFHGDSEIDQLFKIFR-------------------TLSTPTEEVWPGVTTLPDFKPTFPKWKANQLAPSVKLLDNQGIDILT-----------------------------------------DMLVYDPAQRASAKSLMKHAYFDDLDKSNLPA-----------
>EOG091F01WV|Biomphalaria_glabrata|HW06_Cratena_peregrina|TRANSCRIPT
MDEYSKVEKIGEGTYGVVYKGRHLKTNRLVALKKIRLESEEEGVPSTAIREISLLKELNHPNIVALEDVLMQEGKLYLVFEFLSMDLKKYLDSIPNGSYMDNQLVKSYLYQIVEAILFCHKRRIVHRDLKPQNLLINDNGVIKLADFGLARAFGIPVRVYTHEVVTLWYRAPEILLGSQRYSVP---TDVWSIGCIFAEMVNKRPLFHGDSEIDQLFRIFR------------------------------------------------------------------------------------------------------------------------------------------------------
>EOG091F01WV|Crassostrea_gigas|JG26_Phestilla_sp|TRANSCRIPT
------------GTYGVVYKGRHIKTNRLVALKKIRLESEEEGVPSTAIREISLLKELNHPNIVALEDVLMQEGKLYLVFEFLSMDLKKYLDSIPQGQYMDVQLVKSYLYQVVEGILFCHKRRVLHRDLKPQNLLINDNGVIKLADFGLARAFGIPVRIYTHEVVTLWYRAPEILLGSQRYSVP---ADIWSIGCIFAEMVTKRPLFHGDSEIDQLFKIFR-------------------TLTTPTEETWPGVTSLPDFKTTFPKWKTNQLAESVKLLHHLGVDLLQ-----------------------------------------EMLIYDPAQRMSAKAILNHPYFYDLDKSNLPA-----------
>EOG091F01WV|Lottia_gigantea|HW19_Polycera_quadrilineata|TRANSCRIPT
MEEYTKVEKIGEGTYGVVYKGRHTKTNRSVALKKIRLESEEEGVPSTAIREISLLKELQHPNIVELEDVLMQESKLYLVFEFLSMDLKKYIDSVPAGSYLDDQLVKSYLYQITEGILFCHQRRILHRDLKPQNLLINDSGVIKLADFGLARAFGIPVRVYTHEVVTLWYRAPEILLGSQRYSVP---ADIWSIGCIFAEMVTKRPLFHGDSEIDQLFRIFR-------------------TLTTPTEETWKGVTDLQDFKATFPKWKTYQLADNVKLMEKSGLDLLS-----------------------------------------KILVYDPAKRISAKDMMNHKYFDDLDKSSLPARNFI-------
>EOG091F01WV|Crassostrea_gigas|JG28_Scyllaea_fulva|TRANSCRIPT
------------------------------------------------------------------------------------------LDSIPQGQFMDPQLVKSYLYQIIEGILFCHKRRVLHRDLKPQNLLINDSGVIKLADFGLARAFGIPVRIYTHEVVTLWYRAPEILLGSQRYSVP---ADIWSIGCIFAEMVTKRPLFHGDSEIDQLFRIFR-------------------TMTTPTEETWPGVTQLPDFKPTFPNWKTNQLASSVKLLDPLGIDLLQ-----------------------------------------ETLLYDPAQRASAKALLTHPYFNDLDKSNLPA-----------
>EOG091F01WV|Crassostrea_gigas|NC06_Pleurobranchaea_californica|TRANSCRIPT
-------------------------------------------------------------------------------------------------QFMDKMLVKSYLYQITEAILFCHKRRVLHRDLKPQNLLINDSGVIKLADFGLARAFGVPVRVYTHEVVTLWYRAPEILLGSQRYSVP---ADMWSIGCIFAEMVTKRPLFHGDSEIDQLFRIFR-------------------TLTTPTEETWPGVSSLPDFKPSFPSWHNEQLASSVKQLDRSGLEMLR-----------------------------------------KILVYDPAKRLPAKHMLDHPYF---------------------
>EOG091F01WV|Lottia_gigantea|HW03_Berthella_plumula|TRANSCRIPT
MDEYSKIEKIGEGTYGVVYKGRHIKTNRLVALKKIRLESEEEGVPSTAIREISMLKELVHPNIVCLEDVLMQEGKLYLVFEFLSMDLKMYLNTIPQGQYMEKMLVKSYLYQITEGILFCHKRRVLHRDLKPQNLLINDGGIIKLADFGLARAFGVPVRVYTHEVVTLWYRAPEILLGSQRYSVP---ADVWSIGCIFAEMITKRPLFNGDSEIDQLFRIFR-------------------TLTTPNEETWPGVSSLPDFKPSFPSWHTEQLASSVKQLDSLGLDLLR-----------------------------------------KTLIYDPAKRIPAKHMLEHPYFDDLDKESLPA-----------
>EOG091F01WV|Lottia_gigantea|NC02_Bathydoris_clavigera|TRANSCRIPT
MEEYTKVEKIGEGTYGVVYKGRHIKTNRLVALKKIRLESEEEGVPSTAIREVSLLKEVVHPNTVGLEDVLMQEGKLYLVFEFLSMDLKKYLDSIPQGQYMDRMLVKSYTHQITEGLHFCHSRRVLHRDLKPQNLLINDSGVIKLADFGLARAFGVPVRVYTHEVVTLWYRAPEILLGAQRYSVP---CDVWSIGCIFAEMVTKRPLFHGDSEIDQIFRIFR-------------------TLGTPNNDIWKNVEELPDYKSNFPFWKKQPLSNSVKMLDTKGLNLLE-----------------------------------------RMLTYDPADRIAAKNILKHPYFDDLDRDSLPARNFV-------
>EOG091F01WV|Crassostrea_gigas|CGI_10002412
------------GTYGVVYKGRNKKSGRLVALKKIRLESEEEGVPSTAIREISLLKELQHPNIVCLEDVLMQENKLYLVFEFLSMDLKRYMDTIPNGQFMDKMLVKSYLYQIMQSILFCHQRRVLHRDLKPQNLLIDNKGVIKLADFGLARAFGIPVRVYTHEVVTLWYRAPEILLGSQRYSTP---VDIWSVGCIFAEMMTKRPLFHGDSEIDQLFRIFR-------------------TLTTPTDETWPGVTSLPDYKPTFPNWKTNQLASAVQRLDNTGLDLLQ-----------------------------------------QMLIYDPANRISAKKALNHIYFANLDKSALPASTITS------
>EOG091F01WV|Lottia_gigantea|LotgiG230226
MDDYTKIEKIGEGTYGVVYKGRHKKTSRLVALKKIRLESEEEGVPSTAIREISLLKELHHPNIVCLEDVLMQENKLYLVFEFLSMDLKRYMDTIPNGQFVDKMLVKSYTYQILQGILFCHQRRVLHRDLKPQNLLIDNKGVIKLADFGLARAFGIPVRVYTHEVVTLWYRAPEILLGSPRYSTP---VDMWSIGCIFAEMVTKRPLFHGDSEIDQLFRVFR-------------------TLTTPTDETWPGVTALPDYKNNFPKWKTNQLASSVKQLDNVGLDLLL-----------------------------------------RTLEYDPAKRISAKEALNHSYFQDLDTMALPASQHIA------
