# Supplementary material for: Transcriptomics provides a robust framework for the relationships of the major clades of cladobranch sea slugs (Mollusca, Gastropoda, Heterobranchia), but fails to resolve the position of the enigmatic genus Embletonia
Source: BMC Ecol Evol. 2021 Dec 28;21:226. doi: 10.1186/s12862-021-01944-0 (PMC8895541; doi:10.1186/s12862-021-01944-0)
Supplement: Supplementary file 6 — Additional file 6. Archive S4: Unmasked multiple sequence alignments on amino acid level including Doris kerguelenensis and Calmella cavolini prior to the removal of outliers. [file 12862_2021_1944_MOESM6_ESM.zip › Archive_S4/Alignments/EOG091F05EO.aa.fasta]

>EOG091F05EO|Biomphalaria_glabrata|BGLTMP000439
-----MNPKPFLNGLTGKPVMVKLKWGMEYKGYLVSVDGYMNLQLANTEEFIDGATMFCTS---EVLRKK-----MRRERQETEESQVPLMSPVRAAFRAHLFRDARTKRGHAAVDSVFLEATDVTAEKIVQTTVTRGIV
>EOG091F05EO|Crassostrea_gigas|CGI_10017693
-----MNPKPFLNGLTGKPVMVKLKWGMEYKGYLVSVDGYMNLQLANTEEYIDGA---QTGNLGEVLIRCNNVLYIRGVEEEDEEGEM---------------KD-----------------------------------
>EOG091F05EO|Lottia_gigantea|LotgiG182555
MATLPMNPKPFLNGLTGKPIMVKLKWGMEYKGYLVSVDGYMNLQLANTEEYIDGM---LAGNLGEILIRCNNVLYIRGVEEEDEEGEF---------------KD-----------------------------------
>EOG091F05EO|Lottia_gigantea|HW09_Doto_sp|TRANSCRIPT
-----MNPKPFLNGLTGKPVMVKLKWGMEYKGYLVSVDGYMNLQLANTEEYIDSQ---LAGNLGEVLIRCNNVLYVRGVEEEDEEGE-----------------------------------------------------
>EOG091F05EO|Lottia_gigantea|HW21_Tritonia_manicata|TRANSCRIPT
-----MNPKPFLNGLTGKPVMVKLKWGMEYKGYLVSVDGYMNLQLANTEEYIDSQ---LAGNLGEVLIRCNNVLYVRGVEEEDEEGE-----------------------------------------------------
>EOG091F05EO|Lottia_gigantea|HW10_Embletonia_pulchra|TRANSCRIPT
-----MNPKPFLNGLTGKPVMVKLKWGMEYKGYLVSVDGYMNLQLANTEEYIDSQ---LAGNLGEVLIRCNNVLYVRGVEEEDEEGE-----------------------------------------------------
>EOG091F05EO|Lottia_gigantea|JG11_Dondice_occidentalis|TRANSCRIPT
-----MNPKPFLNGLTGKPVMVKLKWGMEYKGYLVSVDGYMNLQLANTEEYIDSQ---LAGNLGEVLIRCNNVLYVRGVEEEDEEGE-----------------------------------------------------
>EOG091F05EO|Lottia_gigantea|HW02_Berghia_verrucicornis|TRANSCRIPT
-----MNPKPFLNGLTGKPVMVKLKWGMEYKGYLVSVDGYMNLQLANTEEYIDSQ---LAGNLGEVLIRCNNVLYVRGVEEEDEEGET---------------RD-----------------------------------
>EOG091F05EO|Lottia_gigantea|HW16_Hancockia_cfuncinata|TRANSCRIPT
-----MNPKPFLNGLTGKPVMVKLKWGMEYKGYLVSVDGYMNLQLANTEEYIDSQ---LAGNLGEVLIRCNNVLYVRGVEEEDEEGET---------------RD-----------------------------------
>EOG091F05EO|Lottia_gigantea|HW05_Caloria_elegans|TRANSCRIPT
-----MNPKPFLNGLTGKPVMVKLKWGMEYKGYLVSVDGYMNLQLANTEEYIDSQ---LAGNLGEVLIRCNNVLYVRGVEEEDEEGE-----------------------------------------------------
>EOG091F05EO|Lottia_gigantea|JG21_Limenandra_confusa|TRANSCRIPT
-----MNPKPFLNGLTGKPVMVKLKWGMEYKGYLVSVDGYMNLQLANTEEYIDSQ---LAGNLGEVLIRCNNVLYVRGVEEEDEEGET---------------RD-----------------------------------
>EOG091F05EO|Lottia_gigantea|HW20_Spurilla_neapolitana|TRANSCRIPT
-----MNPKPFLNGLTGKPVMVKLKWGMEYKGYLVSVDGYMNLQLANTEEYIDSQ---LAGNLGEVLIRCNNVLYVRGVEEEDEEGE-----------------------------------------------------
>EOG091F05EO|Lottia_gigantea|HW18_Janolus_cristatus|TRANSCRIPT
-----MNPKPFLNGLTGKPVMVKLKWGMEYKGYLVSVDGYMNLQLANTEEYIDSQ---LAGNLGEVLIRCNNVLYVRGVEEEDEEGE-----------------------------------------------------
>EOG091F05EO|Lottia_gigantea|HW06_Cratena_peregrina|TRANSCRIPT
-----MNPKPFLNGLTGKPVMVKLKWGMEYKGYLVSVDGYMNLQLANTEEYIDSQ---LAGNLGEVLIRCNNVLYVRGVEEEDEEGE-----------------------------------------------------
>EOG091F05EO|Lottia_gigantea|JG25_Palisa_papillata|TRANSCRIPT
-----MNPKPFLNGLTGKPVMVKLKWGMEYKGYLVSVDGYMNLQLANTEEYIDSQ---LAGNLGEVLIRCNNVLYVRGVEEEDEEGE-----------------------------------------------------
>EOG091F05EO|Lottia_gigantea|JG12_Dondice_parguerensis|TRANSCRIPT
-----MNPKPFLNGLTGKPVMVKLKWGMEYKGYLVSVDGYMNLQLANTEEYIDSQ---LAGNLGEVLIRCNNVLYVRGVEEEDEEGET---------------RD-----------------------------------
>EOG091F05EO|Lottia_gigantea|JG28_Scyllaea_fulva|TRANSCRIPT
-----MNPKPFLNGLTGKPVMVKLKWGMEYKGYLVSVDGYMNLQLANTEEYIDSQ---LAGNLGEVLIRCNNVLYVRGVEEEDEEGE-----------------------------------------------------
>EOG091F05EO|Lottia_gigantea|JG13_Doto_lancei|TRANSCRIPT
-----MNPKPFLNGLTGKPVMVKLKWGMEYKGYLVSVDGYMNLQLANTEEYIDSQ---LAGNLGEVLIRCNNVLYVRGVEEEDEEGET---------------RD-----------------------------------
>EOG091F05EO|Lottia_gigantea|JG16_Flabellina_iodinea|TRANSCRIPT
-----MNPKPFLNGLTGKPVMVKLKWGMEYKGYLVSVDGYMNLQLANTEEYIDSQ---LAGNLGEVLIRCNNVLYVRGVEEEDEEGE-----------------------------------------------------
>EOG091F05EO|Lottia_gigantea|NC08_Tritonia_hamnerorum|TRANSCRIPT
-----MNPKPFLNGLTGKPVMVKLKWGMEYKGYLVSVDGYMNLQLANTEEYIDSQ---LAGNLGEVLIRCNNVLYVRGVEEEDEEGET---------------RD-----------------------------------
>EOG091F05EO|Lottia_gigantea|JG03_Austraeolis_stearnsi|TRANSCRIPT
-----MNPKPFLNGLTGKPVMVKLKWGMEYKGYLVSVDGYMNLQLANTEEYIDSQ---LAGNLGEVLIRCNNVLYVRGVEEEDEEGE-----------------------------------------------------
>EOG091F05EO|Lottia_gigantea|NC01_Armina_californica|TRANSCRIPT
-----MNPKPFLNGLTGKPVMVKLKWGMEYKGYLVSVDGYMNLQLANTEEYIDSQ---LAGNLGEVLIRCNNVLYVRGVEEEDEEGET---------------RD-----------------------------------
>EOG091F05EO|Lottia_gigantea|JG04_Berghia_stephanieae|TRANSCRIPT
-----MNPKPFLNGLTGKPVMVKLKWGMEYKGYLVSVDGYMNLQLANTEEYIDSQ---LAGNLGEVLIRCNNVLYVRGVEEEDEEGE-----------------------------------------------------
>EOG091F05EO|Lottia_gigantea|HW13_Favorinus_branchialis|TRANSCRIPT
-----MNPKPFLNGLTGKPVMVKLKWGMEYKGYLVSVDGYMNLQLANTEEYIDSQ---LAGNLGEVLIRCNNVLYVRGVEEEDEEGET---------------RD-----------------------------------
>EOG091F05EO|Lottia_gigantea|HW12_Facelina_rubrovittata|TRANSCRIPT
-----MNPKPFLNGLTGKPVMVKLKWGMEYKGYLVSVDGYMNLQLANTEEYIDSQ---LAGNLGEVLIRCNNVLYVRGVEEEDEEGE-----------------------------------------------------
>EOG091F05EO|Lottia_gigantea|HW01_Armina_tigrina|TRANSCRIPT
-----MNPKPFLNGLTGKPVMVKLKWGMEYKGYLVSVDGYMNLQLANTEEYIDSQ---LAGNLGEVLIRCNNVLYVRGVEEEDEEGET---------------RD-----------------------------------
>EOG091F05EO|Lottia_gigantea|JG19_Janolus_barbarensis|TRANSCRIPT
-----MNPKPFLNGLTGKPVMVKLKWGMEYKGYLVSVDGYMNLQLANTEEYIDSQ---LAGNLGEVLIRCNNVLYVRGVEEEDEEGET---------------RD-----------------------------------
>EOG091F05EO|Lottia_gigantea|JG29_Spurilla_braziliana|TRANSCRIPT
-----MNPKPFLNGLTGKPVMVKLKWGMEYKGYLVSVDGYMNLQLANTEEYIDSQ---LAGNLGEVLIRCNNVLYVRGVEEEDEEGE-----------------------------------------------------
>EOG091F05EO|Lottia_gigantea|JG30_Tritonia_festiva|TRANSCRIPT
-----MNPKPFLNGLTGKPVMVKLKWGMEYKGYLVSVDGYMNLQLANTEEYIDSQ---LAGNLGEVLIRCNNVLYVRGVEEEDEEGET---------------RD-----------------------------------
>EOG091F05EO|Lottia_gigantea|JG23_Melibe_leonina|TRANSCRIPT
-----MNPKPFLNGLTGKPVMVKLKWGMEYKGYLVSVDGYMNLQLANTEEYIDSQ---LAGNLGEVLIRCNNVLYVRGVEEEDEEGET---------------RD-----------------------------------
>EOG091F05EO|Lottia_gigantea|NC07_Tritonia_diomedea|TRANSCRIPT
-----MNPKPFLNGLTGKPVMVKLKWGMEYKGYLVSVDGYMNLQLANTEEYIDSQ---LAGNLGEVLIRCNNVLYVRGVEEEDEEGE-----------------------------------------------------
>EOG091F05EO|Lottia_gigantea|HW14_Flabellina_affinis|TRANSCRIPT
-----MNPKPFLNGLTGKPVMVKLKWGMEYKGYLVSVDGYMNLQLANTEEYIDSQ---LAGNLGEVLIRCNNVLYVRGVEEEDEEGE-----------------------------------------------------
>EOG091F05EO|Lottia_gigantea|JG20_Learchis_evelinae|TRANSCRIPT
-----MNPKPFLNGLTGKPVMVKLKWGMEYKGYLVSVDGYMNLQLANTEEYIDSQ---LAGNLGEVLIRCNNVLYVRGVEEEDEEGE-----------------------------------------------------
>EOG091F05EO|Lottia_gigantea|JG02_Antaeolidiella_chromosoma|TRANSCRIPT
-----MNPKPFLNGLTGKPVMVKLKWGMEYKGYLVSVDGYMNLQLANTEEYIDSQ---LAGNLGEVLIRCNNVLYVRGVEEEDEEGE-----------------------------------------------------
>EOG091F05EO|Lottia_gigantea|JG15_Favorinus_auritulus|TRANSCRIPT
-----MNPKPFLNGLTGKPVMVKLKWGMEYKGYLVSVDGYMNLQLANTEEYIDSQ---LAGNLGEVLIRCNNVLYVRGVEEEDEEGE-----------------------------------------------------
>EOG091F05EO|Lottia_gigantea|JG24_Noumeaella_rubrofasciata|TRANSCRIPT
-----MNPKPFLNGLTGKPVMVKLKWGMEYKGYLVSVDGYMNLQLANTEEYIDSQ---LAGNLGEVLIRCNNVLYVRGVEEEDEEGE-----------------------------------------------------
>EOG091F05EO|Lottia_gigantea|JG10_Dirona_picta|TRANSCRIPT
-----MNPKPFLNGLTGKPVMVKLKWGMEYKGYLVSVDGYMNLQLANTEEYIDSQ---LAGNLGEVLIRCNNVLYVRGVEEEDEEGE-----------------------------------------------------
>EOG091F05EO|Lottia_gigantea|JG01_Aeolidiella_alba|TRANSCRIPT
-----MNPKPFLNGLTGKPVMVKLKWGMEYKGYLVSVDGYMNLQLANTEEYIDSQ---LAGNLGEVLIRCNNVLYVRGVEEEDEEGE-----------------------------------------------------
>EOG091F05EO|Lottia_gigantea|JG08_Dendronotus_venustus|TRANSCRIPT
-----MNPKPFLNGLTGKPVMVKLKWGMEYKGYLVSVDGYMNLQLANTEEYIDSQ---LAGNLGEVLIRCNNVLYVRGVEEEDEEGE-----------------------------------------------------
>EOG091F05EO|Lottia_gigantea|HW04_Calmella_cavolinii|TRANSCRIPT
-----MNPKPFLNGLTGKPVMVKLKWGMEYKGYLVSVDGYMNLQLANTEEYIDSQ---LAGNLGEVLIRCNNVLYIRGVEEEDEEGE-----------------------------------------------------
>EOG091F05EO|Lottia_gigantea|JG22_Lomanotus_vermiformis|TRANSCRIPT
-----MNPKPFLNGLTGKPVMVKLKWGMEYKGYLVSVDGYMNLQLANTEEYIDNQ---LAGNLGEVLIRCNNVLYVRGVEEEDEEGET---------------RD-----------------------------------
>EOG091F05EO|Lottia_gigantea|JG32_Unidentia_angelvaldesi|TRANSCRIPT
-----MNPKPFLNGLTGKPVMVKLKWGMEYKGYLVSVDGYMNLQLANTEEYIDNQ---LAGNLGEVLIRCNNVLYVRGVEEEDEEGET---------------RD-----------------------------------
>EOG091F05EO|Lottia_gigantea|HW19_Polycera_quadrilineata|TRANSCRIPT
-----MNPKPFLNGLTGKPVMVKLKWGMEYKGYLVSVDGYMNLQLANTEEYIDNQ---LAGNLGEVLIRCNNVLYVRGVEEEDEEGE-----------------------------------------------------
>EOG091F05EO|Lottia_gigantea|JG06_Catriona_columbiana|TRANSCRIPT
-----MNPKPFLNGLTGKPVMVKLKWGMEYKGYLVSVDGYMNLQLANTEEYIDNQ---LAGNLGEVLIRCNNVLYVRGVDEEDEEGET---------------RD-----------------------------------
>EOG091F05EO|Lottia_gigantea|HW11_Eubranchus_exiguus|TRANSCRIPT
-----MNPKPFLNGLTGKPVMVKLKWGMEYKGYLVSVDGYMNLQLANTEEYIDNQ---LAGNLGEVLIRCNNVLYVRGVDEEDEEGET---------------RD-----------------------------------
>EOG091F05EO|Lottia_gigantea|JG07_Cuthona_albocrusta|TRANSCRIPT
-----MNPKPFLNGLTGKPVMVKLKWGMEYKGYLVSVDGYMNLQLANTEEYIDNQ---LAGNLGEVLIRCNNVLYVRGVDEEDEEGET---------------RD-----------------------------------
>EOG091F05EO|Lottia_gigantea|NC04_Fiona_pinnata|TRANSCRIPT
-----MNPKPFLNGLTGKPVMVKLKWGMEYKGYLVSVDGYMNLQLANTEEYIDNQ---LAGNLGEVLIRCNNVLYVRGVDEEDEEGE-----------------------------------------------------
>EOG091F05EO|Lottia_gigantea|JG14_Eubranchus_rustyus|TRANSCRIPT
-----MNPKPFLNGLTGKPVMVKLKWGMEYKGYLVSVDGYMNLQLANTEEYIDNQ---LAGNLGEVLIRCNNVLYVRGVDEEDEEGE-----------------------------------------------------
>EOG091F05EO|Lottia_gigantea|HW07_Cuthona_caerulea|TRANSCRIPT
-----MNPKPFLNGLTGKPVMVKLKWGMEYKGYLVSVDGYMNLQLANTEEYIDNQ---LAGNLGEVLIRCNNVLYVRGVDEEDEEGET---------------RD-----------------------------------
>EOG091F05EO|Lottia_gigantea|JG26_Phestilla_sp|TRANSCRIPT
-----MNPKPFLNGLTGKPVMVKLKWGMEYKGYLVSVDGYMNLQLANTEEYIDNQ---LAGNLGEVLIRCNNVLYVRGVDEEDEEGET---------------RD-----------------------------------
>EOG091F05EO|Lottia_gigantea|HW15_Flabellina_babai|TRANSCRIPT
-----MNPKPFLNGLTGKPVMVKLKWGMEYKGYLVSVDGYMNLQLANTEEYIDSQ---LAGNLGEVLIRCNNVLYVRGVDEEDEEGET---------------RD-----------------------------------
>EOG091F05EO|Lottia_gigantea|JG27_Phidiana_lynceus|TRANSCRIPT
-----MNPKPFLNGLTGKPVMVKLKWGMEYKGYLVSVDGYMNLQLANTEEYINSQ---LAGNLGEVLIRCNNVLYVRGVEEEDEEGET---------------RD-----------------------------------
>EOG091F05EO|Lottia_gigantea|JG17_Hancockia_uncinata|TRANSCRIPT
-----MNPKPFLNGLTGKPVMIKLKWGMEYKGYLVSVDGYMNVQLANTEEYIDGQ---LAGNLGEVLIRCNNVLYVRGVEEEDEEGE-----------------------------------------------------
>EOG091F05EO|Lottia_gigantea|NC02_Bathydoris_clavigera|TRANSCRIPT
-----MNPKPFLNGLTGKPVMVKLKWGMEYKGYLVSVDGYMNLQLANTEEYIDHR---LAGNLGEVLIRCNNVLYVRGVEEEDEEGE-----------------------------------------------------
>EOG091F05EO|Lottia_gigantea|HW17_Hermissenda_crassicornis|TRANSCRIPT
-----MNPKPFLNGLTGKPVMVKLKWGMEYKGYLVSVDGYMNLQLANTEEYIDSH---CAGNLGEVLIRCNNVLYVRGVEEEDEEGE-----------------------------------------------------
>EOG091F05EO|Lottia_gigantea|JG18_Hermissenda_opalescens|TRANSCRIPT
-----MNPKPFLNGLTGKPVMVKLKWGMEYKGYLVSVDGYMNLQLANTEEYIDSH---CAGNLGEVLIRCNNVLYVRGVEEEDEEGE-----------------------------------------------------
>EOG091F05EO|Lottia_gigantea|NC05_Hermissenda_crassicornis|TRANSCRIPT
-----MNPKPFLNGLTGKPVMVKLKWGMEYKGYLVSVDGYMNLQLANTEEYIDSH---CAGNLGEVLIRCNNVLYVRGVEEEDEEGET---------------RD-----------------------------------
>EOG091F05EO|Lottia_gigantea|JG05_Bornella_anguilla|TRANSCRIPT
-----MNPKPFLNGLTGKPVMVKLKWGMEYKGYLVSVDGYMNLQLANTEEYIDNL---FAGNLGEVLIRCNNVLYVRGVEEEDEEGE-----------------------------------------------------
>EOG091F05EO|Lottia_gigantea|NC06_Pleurobranchaea_californica|TRANSCRIPT
-----MNPKPFLNNLTGKPVMVKLKWGMEYKGYLVSVDGYMNLQLANTEEYIDNQ---ISGNLGEVLIRCNNVLYVRGVEEEDEEGE-----------------------------------------------------
>EOG091F05EO|Lottia_gigantea|HW03_Berthella_plumula|TRANSCRIPT
-----MNPKPFLNNLTGKPVMVKLKWGMEYKGYLVSVDGYMNLQLANTEEYVDSK---LSGNLGEVLIRCNNVLYVRGVEEEDEEGE-----------------------------------------------------
