# Supplementary material for: Transcriptomics provides a robust framework for the relationships of the major clades of cladobranch sea slugs (Mollusca, Gastropoda, Heterobranchia), but fails to resolve the position of the enigmatic genus Embletonia
Source: BMC Ecol Evol. 2021 Dec 28;21:226. doi: 10.1186/s12862-021-01944-0 (PMC8895541; doi:10.1186/s12862-021-01944-0)
Supplement: Supplementary file 6 — Additional file 6. Archive S4: Unmasked multiple sequence alignments on amino acid level including Doris kerguelenensis and Calmella cavolini prior to the removal of outliers. [file 12862_2021_1944_MOESM6_ESM.zip › Archive_S4/Alignments/EOG091F02L1.aa.fasta]

>EOG091F02L1|Biomphalaria_glabrata|BGLTMP011080
M------------ISDDEDDTHPNIDTPSLFRWRHQARVERMEEQKKRKRNLNMRNRGKVIIDHQSKLAEMKRKLKES---DEASS-E-FQKLKIEISELEKQEEEFRKKEEELK-----------------KEERLINKTAQPPKELTEEEKIQRQQEFTKKYKKEIQKYGMLQKWDDSKQYLQEHNYLVCEETANYLVIWCIDLEVEEKHELMKHVSHQCIVMQFILELAKSLKTDPRSCVGAFFSRIKLGEKQYTNAFNDELEAFRGRIEERAKIRIEEAMKEYEEEERKKRLGPGGLDPEEVMQTLPEKLRKCFESQDIELLQKTVAEMPQEEAKYHIERCIDSGLWVPGGGDDDKSEEAKEGESASGA---TKESGDE-VYDELRLEAL
>EOG091F02L1|Biomphalaria_glabrata|NC06_Pleurobranchaea_californica|TRANSCRIPT
-------------ISDDEDDTHPNIDTPSLFRWRHEARINRMEEAKQKKEKFE-----SEKHDHQRKLAEMKRK-----------------KLKIELSELEKQEAEFLKKEDELKKEERLTPLNVDSLCKDGKSKTMINKSAPPPKELTDDEKMAKQRSFTEKYKDEIRKYGMLQKWDDSKQFLQDHNFLVCEETANYLVIWCIDLQVEEKNSLMLHVSHQCIVMQFILELAKSLKTDPRSCVGAFFSRIKMGEKQYTDAFTDELDSFRGRIQERARARIEEAMKEYEEEERQKRLGPGGLDPVEVMETLPKNLKACFESQDIGSLQKAVTEMPQEDATYHIQRCIDSGLWVPGGAEDAEKEGKEGEAEGTTT---KEGSKE------------
>EOG091F02L1|Biomphalaria_glabrata|HW03_Berthella_plumula|TRANSCRIPT
-------------ISDDEDDTHPNIDTPSLFRWRHEARINRMEEQKKKKEKIE-----SEKQGHQQRLAEVKRKLKES--EENAPA-E-FEKLKIELSEMEKQEAEFQKKEEELK-----------------KEETLINKAPPPPKELTDDEKMAKQQSFTEKYKTEIRKYGMLQKWEDSKQYLQEHNHLVCEETANYLVIWCIDLEVEEKRSLMMHVSHQCIVMQFILELAKSLKTDPRSCVGAFFSRIKLGEKQYTDAFNDELESFRARIQDRARIRIEEAMKEYEEEERKKRLGPGGLDPVEVMESLPKILQDCFESQDIGALQKAVTEMPQEEAAYHIQRCVDSGLWVPGGSED------------------------------------
>EOG091F02L1|Biomphalaria_glabrata|HW09_Doto_sp|TRANSCRIPT
-------------VSDDEDDTHPNIDTPSLFRWRHQARVERMEEQRKKKEKFE-----SEKKSHNEKLAEMKGKLKEA--EENSSA-DLMSKLKIEVSELEKQEKDFLAKEEELK-----------------REEKLTNKAPPPPKELTEEEKVEKQQSFTKKYKEDIRKYGMMQKWDDSKEFLQANNHLVCEETANYLVIWCIDLEVEEKHDLMKHVSHQCIVMQFILELAKNLKTDPRSCVGAFFSRIKLGEKQYTDAFNDELTAFRQRIAGRAKARIEEAMKEYEEEERKKRLGPGGLDPVEVMESLPESLKKCFESQDIGMLQAAVSEMDQKEAAYHIKRCVDSGLWVPGGGEAEEEGEESQDGKT------------------------
>EOG091F02L1|Biomphalaria_glabrata|JG13_Doto_lancei|TRANSCRIPT
-------------VSDDEDDTHPNIDTPSLFRWRHQARVERMEEQRKKKEKFE-----SEKKSHNEKLAEMKRKLKEA--EENASADL-MSKLKIEVGELEKQEKDFLAKEEELK-----------------REEKLINKAPPPPKELTEEEKVEKQQSFTKKYKEDIRKYGMMQKWDDSKEFLQANNHLVCEETANYLVIWCIDLEVEEKHDLMKHVSHQCIVMQFILELAKNLKTDPRSCVGAFFSRIKLGEKQYT----------------------------------------------------------------------------------------------------------------------------------------
>EOG091F02L1|Biomphalaria_glabrata|HW02_Berghia_verrucicornis|TRANSCRIPT
-------------VSDDEDDTHPNIDTPSLFRWRHQARVERMEEQKKKKEKLE-----TEKKSHNEKLAEMKRKLKEA--EESAST-D-LSKLKIQVSELEKQEEEFLAKEEELK-----------------KEETLINKAPPPPKELTDEEKIEKQESFTKKYKDDIRKYGMLQKWDDSKEFLMAKNYLVCEEAANYLVIWCIDLEVEEKHDLMKHVSHQCIVMQFILELAKNLKTDPRSCVGAFFSRIKLGEKQYMDAFNDELTSFRERIQGRAKARIEQVMKEYEEEERQKRLGPGGLDPMEVMESLPEKLKSCFESQDISLLQATVAEMDQQEAAYHIKRCVDSGLWVPGGGDEGGEVGTKEDTGAT-----------------------
>EOG091F02L1|Biomphalaria_glabrata|JG21_Limenandra_confusa|TRANSCRIPT
-------------VSDDEDDTHPNIDTPSLFRWRHQARVERMEEAKKKKEKFE-----SEKKSHNEKLAEMKRKLKEA--EETASA-D-LSKLKIQVSELEKQEEEFHAKEEELK-----------------KEETLINKAPPPPKELTDEEKIEKQQSFTRKYKDDIRKYGMLQKWDDSKEFLVANNHLVCEETANYLVIWCIDLEVEEKHDLMKHVSHQCIVMQFILELAKNLKTDPRSCVESFFSRIKLGEKQYQDAFNDELTSFRQRIEGRAKARIDEAMKEYEEEERQKRLGPGGLDPIEVMESLPEKLKKCFESQDISQLQAAVA---------------------------------------------------------------
>EOG091F02L1|Biomphalaria_glabrata|HW06_Cratena_peregrina|TRANSCRIPT
-------------VSDDEDDTHPNIDTPSLFRWRHQARVEKMEEQKKKKEKLE-----SEKKSHNQKLSEVKRKLKEA--EESASA-D-LSKLKIQVSELEKQEEEFRAKEEELK-----------------KEETMINKAPPPPKELSDEEKIEKQQSFTKKYKDDIRKYGMMQKWDDSKEFLQANNHLVCEETANYLVIWCIDLEVEEKHDLMKHVSHQCIVMQFILELAKNLKTDPRSCVGAFFSRIKIGEKQYMDAFNDELTSFRQRIEGRAKARIEEAMKEYEEEERQKRLGPGGLDPMEVMETLPESLKKCFESQDIGLLQATVAEMDQKDAAYHIKRCVDSGLWVPGAGEEGADGATEE----------------------------
>EOG091F02L1|Biomphalaria_glabrata|JG25_Palisa_papillata|TRANSCRIPT
-----------------------NIDTPSLFRWRHQARVERMEEQKKKKDKLE-----SEKKSHNEKLAEMKRKLKEA--EESASA-D-LSRLKIQVNELEKQEEEFRAKEEELK-----------------KEERLTPLTPPPPKDLTDEEKIEKQQSFTKKYKDDIRKYGMLQKWDDSKEFLQANNHLVCEESANYLVIWCIDLEVEEKHDLMKHVSHQCIVMQFILELAKNLKTDPRSCVGAFFSRIKLGEKQYMDAFNDELTSFRARIEGRAKARIEEAMKEYEEEERQKRIGPGGLDPIEVMESLPESLKKCFESQDISLLQATVAEMDQQEAAYHIKRCVDSG---------------------------------------------
>EOG091F02L1|Biomphalaria_glabrata|JG27_Phidiana_lynceus|TRANSCRIPT
---------------------------------------------------------------------------------------------------------------------------------------------------------------FTKKYKDDIRKYGMLQKWDDSKEFLQANNHLVCEETANYLVIWCIDLEVEEKHDLMKHVSHQCIVMQFILELAKNLKTDPRSCVGAFFSRIKLGEKQYMDAFNDELTSFRERIEGRAKVRIEEAMKEYEEEERQKRLGPGGLDPVEVMESLPESLKKCFESQDISLLQATVAE--------------------------------------------------------------
>EOG091F02L1|Biomphalaria_glabrata|JG15_Favorinus_auritulus|TRANSCRIPT
-------------VSDDEDDTHPNIDTPSLFRWRHQARVERMEEQRKKKEQLE-----SEMKSHNEKLAEMKRKLKEA--EESASA-D-LSKLKIQVSELEKQEEEFRSKEEELK-----------------KEERMINKAPPPPKELTDEEKIEKQQSFTKKYKDDIRKYGMLQKWDDSKDFLQANNHLVCEETANYLVIWCIDLEVEEKHDLMKHVSHQCIVMQFILELAKNLKTDPRSCVGAFFSRIKIGEKQYMDAFNDELTSFRERIEGRAKARIDEAMKEYEEEERQKRLGPGGLDPMEVMESLPESLKKCFESQDIGLLQATVAEMDQQEAAYHIKRCVDSGLWVPGAGEEGGEGEAKEDSGATET---KDKEEEE-VYEQ------
>EOG091F02L1|Biomphalaria_glabrata|HW14_Flabellina_affinis|TRANSCRIPT
--------------------------------------------------------------------------------------------------------------------------------------------------------KIEKQQSFTRKYKDDIRKYGMLQKWDDSKEFLQANNHLVCEETANYLVIWCIDLEVEEKHNLMKHVSHQCIVMQFILELAKNLKTDPRSCVGAFFSRIKIGEKQYMDAFNDELTSFRERIEGRAKARIEEAMKEYEEEERQKRLGPGGLDPIEVMESLPENLRKCFESQDIALLQATVAEMDQQEAAYHVKRCVDSG---------------------------------------------
>EOG091F02L1|Biomphalaria_glabrata|JG03_Austraeolis_stearnsi|TRANSCRIPT
-------------VSDDEDDTHPNIDTPSLFRWRHQARVERMEEQKKKKDNLE-----SEKKSHNEKLAEMKRKLKEA--EESASA-D-LSKLKIQVSELEKQEGEFLEKEEELK-----------------KEERLTPLTPPPPKDLTDEEKIEKQQSFTKKHKDDIRKYGMLQKWDDSKEFLQANNHLVCEESANYLVIWCIDLEVEEKHDLMKHVSHQCIVMQFILELAKNLKTDPRSCVGAFFSRIKLGEKQYMDAFNDELTSFRARIEGRAKARIEEAMKEYEEEERQKRIGPGGLDPAEVMESLPESLKKCFESQDISLLQATVAEMDQQEAAYHIKRCVDSGLWVPGGGEDGAEEGTKEDTSAT-----------------------
>EOG091F02L1|Biomphalaria_glabrata|HW13_Favorinus_branchialis|TRANSCRIPT
-------------VSDDEDDTHPNIDTPSLFRWRHQARVERMEEQKKKKEQLE-----CEKKSHNEKLAEMKRKLKEA--EESASA-D-LSKLKIQVNELEKQEEQFRSKEDELK-----------------KEERMINKAPPPPKDLTDEEKIEKQQSFTKKYKDDIRKYGMLQKWDDSKEFLQANNHLVCEETANYLVIWCIDLEVEEKHDLMKHVSHQCIVMQFILELAKNLKTDPRSCIGAFFSRIKIGEKQYMDAFNDELTSFRERIEGRAKARIDEAVKEYEEEERQKRIGPGGLDPMEVMESLPESLKKCFESQDIGLLQATVSEMDQQEAAYHIKRCVDSGLWVPGAGEEGGEEEANEESGATET---KDKEEEEEVYEQV-----
>EOG091F02L1|Biomphalaria_glabrata|JG32_Unidentia_angelvaldesi|TRANSCRIPT
-------------ISDDEDDTHPNIDTPSLFRWRHQARVERMEEQRKKKEKLE-----SEKKSHNQKFAEMRRKLKEA--EESASA-D-LSKLKIEMTELEKQEEAFRKKEEELK-----------------KEERIINKAPPPPKELTDEEKIEKQQSFTKKYKDDIRKYGMLQKWDDSKDFLQANNHLVCEETANYLVIWCIDLEVEEKHDLMKHVSHQCIVMQFILELAKNLKTDPRSCVGAFFSRIKLGEKQYMDAFNDELTSFRERIQGRAKARIEEAMKEYEEEERQKRIGPGGLDPVEVMNSLPEKLQKCFESQDIALLQATVAEMDQQEAAYHIKRCVDSGLWVPGAGEEEEEGKEESGSASEGA---TEKKEEE-IY--------
>EOG091F02L1|Biomphalaria_glabrata|JG04_Berghia_stephanieae|TRANSCRIPT
-------------VSDDEDDTHPNIDTPSLFRWRHQARVERMEEQKKKKEKLE-----AEKKSHNEKLAEMKRKLKES--EESASA-D-LSKLKIQVSELEKQEEEFRAKEEELK-----------------KEETLINKAPPPPKELTDEEKIEKQESFTKKYKDDIRKYGMLRKWDDSKEFLTANNHLVCEETANYLVIWCIDLEVEEKHSLMGHVSHQCIVMQFILELAKNLKTDPRSCVSAFFSRIKLGEKQYMDAFNDELTSFRERIQGRAKVRIEEAMKEYEEEERQKRLG-------------------------------------------------------------------------------------------------
>EOG091F02L1|Biomphalaria_glabrata|JG29_Spurilla_braziliana|TRANSCRIPT
-------------VSDDEDDTHPNIDTPSLFRWRHQARVERMEEQKKKKEKLE-----SEKKSHNEKLAEMKRKLKEA--EETASA-D-LSKLKIQVGELEKQEEEFRAKEEELK-----------------KSRTIINKAPPPPKELTDEEKIEKQQSFTKKYKDDIRKYGMLQKWDDSKEFLTANNHLVCEETANYLVIWCIDLEVEEKHDLMKHVSHQCIVMQFILELAKNLKTDPRSCVGAFFSRIKLGEKQYMDAFNDELTSFRERIEGRAKARIEEAMKEYEEEERQKRLGPGGLDPIEVMESLPEKLKKCFESQDIAQLQAAVAEMDQQEAAYHIKRCVDSGLWVPGGGDEETKEDTADSK--------------------------
>EOG091F02L1|Biomphalaria_glabrata|JG20_Learchis_evelinae|TRANSCRIPT
-------------VSDDEDDTHPNIDTPSLFRWRHQARVERMEEQKKKKEKFE-----SEKKSHNEKLAEMKRKLKEA--EESASA-D-LSKLKIQVSELEKQKEEFHAKEEELK-----------------KEERMINKAPPPPKELTDEEKIEKQQSFTKKYKDDIRKYGMLQKWDDSKEFLQANNHLVCEETANYLVIWCIDLEVEEKHDLMKHVSHQCIVMQFILELAKNLKTDPRSCVGAFFSRIKLGEKQYMDAFNDELTSFRERIQGRAKARIDEAMKEYEEEERQKRLGPGGLDPIEVMESLPEXFEEMF----------------------------------------------------------------------------
>EOG091F02L1|Biomphalaria_glabrata|HW12_Facelina_rubrovittata|TRANSCRIPT
-------------VSDDEDDTHPNIDTPSLFRWRHQARIERMEEQKKKKETLE-----SEKKSHNEKLAEMKRKLKEA--EESASA-D-MSKLKIQVSELEKQEEKFRAKEEELK-----------------KEERMINKAPPPPKEMSDEEKIEKQQSFTKKYKDNIRKYGMLQKWDDSKEFLQCNNHLVCEETANYLVIWCIDLEVEEKHDLMKHVSHQCIVMQFILELAKNLKTDPRSCVGAFFSRIKIGEKQYMDAFNDELSSFRERIEGRAKARIEEAMKEYEEEERQKRLGPGGLDPMEVMESLPESLKKCFESQDIGMLQSVVAEMDQQDAAYHIKRCVDSGLWVPGAGEIGEEETKEDTGATE-----AKDE--------------
>EOG091F02L1|Biomphalaria_glabrata|JG24_Noumeaella_rubrofasciata|TRANSCRIPT
-------------VSDDEDDTHPNIDTPSLFRWRHQARVERMEEQKKKKEKLE-----SEKKSHNEKLADMKRKLKEA--EENASA-D-FSKLKIQVSELEKQEEEFRAKEEELK-----------------KEEKMINKAPPPPKELSEEEKIEKQQSFTKKHKDEIRKYGMLQKWDDSKEFLQANNYLVCEETANYLVIWCIDLEVEEKHDLMKHVSHQCIVMQFILELAKNLKTDPRSCVGAFFSRIKLGEKQYMDAFNDELTSFRERIQGRAKARIEEAMKEYEEEERQKRLGPGGLDPIEVMESLPEKLRKCFESQDIGQLQAAVGEMDQQEAAYHIKRCVDSGLWVPGGGDDAGQEGANVDSGAT-----------------------
>EOG091F02L1|Biomphalaria_glabrata|HW05_Caloria_elegans|TRANSCRIPT
-------------VSDDEDDTHPNIDTPSLFRWRHQARVERMEEQKKKQERLA-----SDKKSHNEKLAEMKRKLKEA--EESASA-D-FSKLKIQVSDLEKQEEEFLVKEEELK-----------------KEERLINKAPPPPKELTDNEKIEKQQSFTKRYKDDIRKYGMLQKWDDSKEFLQANNHLVCEEAANYLVIWCIDLEVEEKRDLMKHVSHQCIVMQFILELAKNLKTDPRSCVGAFFSRIKLGEKQYMDAFNDELTSFRERVEGRAKARIEEAVKEYEEEERQKRLGPGGLDPIEVMESLPEALKKCFESQDIALLQATVAEMDPQEASYHVNRCVESGLWVPSGGEEETKEDTGATEA-------------------------
>EOG091F02L1|Biomphalaria_glabrata|JG10_Dirona_picta|TRANSCRIPT
-------------ISDDEDDTHPNIDTPSLFRWRHQARVDRMEEQKKKKEKLQ-----SEKKSHNEKLAEMKRKLKDA--EESASS-E-MSKLKIEVSELEKQEAQFRAKEEELK-----------------REERMINKTPPPPKALTDEEKIEKQQAFTKKHKDDIRKYGMLNKWDDSKEFLQANNHLVCEETANYLVIWCIDLEVEEKHGLMKHVSHQCIVMQFILELAKNLKTDPRSCVGAFFSRIKMGEKQYMDAFNDELNSFRDRIEGRAKARIEEAMKEYEEEERQKRLGPGGLDPVEVMESLPESLKACFESQDIALLQATVAEMDQAEAAYHVKRCVDSGLWV------------------------------------------
>EOG091F02L1|Biomphalaria_glabrata|HW20_Spurilla_neapolitana|TRANSCRIPT
-------------VSDDEDDTHPNIDTPSLFRWRHQARVERMEEQKKKKEKLE-----SEKKSHNQKLAEMKRKLKEA--EETASA-D-FSKLKIQVGELEKQEEEFRAKEEELK-----------------KEERLTPLNVDTPKELTDEEKIEKQQSFTKKNKDDIRKYGMLQKWDDSKEFLTANNHLVCEETANYLVIWCIDLEVEEKHDLMKHVSHQCIVMQFILELAKNLKTDPRSCVGAFFSRIKLGEKQYMDAFNDELTSFRERIEGRAKARIEEAMKEYEEEERQKRLGPGGLDPIEVMESLPEKLKNCFESQDIAQLQAAVAEMDQQEAAYHIKRCVDSGLWVPGGGEEETKD--------------------------------
>EOG091F02L1|Biomphalaria_glabrata|HW17_Hermissenda_crassicornis|TRANSCRIPT
-------------VSDDEDDTHPNIDTPSLFRWRHQARVDRMDEQKKKREKLD-----TEKKSHNQKLAEMKRKLKEA--EENATA-D-FSKLKIQVSELERQEEEFRSKEEELK-----------------KEEKLINKAPPAPKQLSDEEKIEKQQSFTKKHKDNIRKYGMLQKWDDSKEFLQANNHLVCEETANYLVIWCIDLEVEEKHDLMKHVSHQCIVMQFILELAKNLKTDPRSCVGAFFSRIKLGEKQYMDAFNDELSSFRERIEGRAKARIEEAMKEYEEEERQKRLGPGGLDPMEVMETLPEVLKKCFESQDISQLQSAVAEMDQQEAAYHIKRCVDSGLWVPGGGEEGGEEDTKEDTGTTES---TE----------------
>EOG091F02L1|Biomphalaria_glabrata|JG18_Hermissenda_opalescens|TRANSCRIPT
-------------VSDDEDDTHPNIDTPSLFRWRHQARVDRMDEQKKKREKLD-----TEKKSHNQKLAEMKRKLKEA--EENATA-D-FSKLKIQVSELERQEEEFRSKEEELK-----------------KEEKLINKAPPAPKQLSDEEKIEKQQSFTKKHKDNIRKYGMLQKWDDSKEFLQANNHLVCEETANYLVIWCIDLEVEEKHDLMKHVSHQCIVMQFILELAKNLKTDPRSCVGAFFSRIKLGEKQYMDAFNDELSSFRERIEGRAKARIEEAMKEYEEEERQKRLGPGGLDPMEVMETLPEVLKKCFESQDISQLQSAVAEMDQQEAAYHIKRCVDSGLWVPGGGEEGGEEDAKEDTGTTES---TE----------------
>EOG091F02L1|Biomphalaria_glabrata|NC05_Hermissenda_crassicornis|TRANSCRIPT
-------------VSDDEDDTHPNIDTPSLFRWRHQARVDRMDEQKKKREKLD-----TEKKSHNQKLAEMKRKLKEA--EENATA-D-FSKLKIQVSELERQEEEFRSKEEELK-----------------KEEKLINKAPPAPKQLSDEEKIEKQQSFTKKHKDNIRKYGMLQKWDDSKEFLQANNHLVCEETANYLVIWCIDLEVEEKHDLMKHVSHQCIVMQFILELAKNLKTDPRSCVGAFFSRIKLGEKQYMDAFNDELSSFRERIEGRAKARIEEAMKEYEEEERQKRLGPGGLDPMEVMETLPEVLKKCFESQDISQLQSAVAEMDQQEAAYHIKRCVDSGLWVPGGGEEGGEEDAKEDTGTTES---TEE---------------
>EOG091F02L1|Biomphalaria_glabrata|JG28_Scyllaea_fulva|TRANSCRIPT
-------------ISDDEDDTHPNIDTPSLFRWRHQARVERMEEQKKKKEKLE-----TDKKSHNQKLAEMKQKLKEA--EESAST-D-LSKLKIEVSELEKQERDFLAKEEELK-----------------KEERLINKAPPPPKELTDEEKIEKQQTFTKKYKTDIRKYGMLQKWDDSKEFLQANNHLVCEETANYLVIWCIDLEVEEKHDLMQHVSHQCIVMQFILELAKNLKTDPRSCVGAFFSRIKIGEKQYMDAFNDELNSFRSRIEARAKARIEEAVKEYEEEERQKRLGPGGLDPVEVMESLPEKLKKCFESQDIGLLQSTVAEMDQEEAAYHIKRCVDSGLWVPGAGEDDKEEEQGGGEA-------------------------
>EOG091F02L1|Biomphalaria_glabrata|NC01_Armina_californica|TRANSCRIPT
-------------VSDDEDDTHPNIDTPSLFRWRHQARVERMEEQRKKKEKLE-----SDMKSNNEKLAEMRRKLKEA--EESASA-D-LSKLKIEVGQLEKQENEFLAKEEELK-----------------KEETLINKAPPPPKELTDEERIEKQQNFTKKYKDQIRKYGMLQKWDDSKEYLQSNNHLVCEETANYLVIWCIDLEVEEKHDLMKHVSHQCIVMQFIIELAKNLKTDPRSCVGSFFSRIKLGEKQYMDAFNDELSAFRARIEGRAKARIEEAMKEYEEEERQKRLGPGGLDPVEVMESLPEKLKACFESQDISQLQAAVAEMDQAEAAYHIKRCVDSGLWVPGGGEEKEEGGVEGGQEPTEE---DDKNPADDVYE-------
>EOG091F02L1|Biomphalaria_glabrata|HW01_Armina_tigrina|TRANSCRIPT
-------------VSDDEDDTHPNIDTPSLFRWRHQARVERMEQQKKKKEKLE-----SDKKSNNEKLAEMRRKLKEA--EESASA-D-LSKLKIEVSELEKQETEFLTKEEELK-----------------KEEQMINKAPPPPKELTEEEKIEKQQNFTKKYKDEIRKYGMLQKWDDSKEYLQSNNYLVCEETANYLVIWCIDLEVEEKHNLMKHVSHQCIVMQFILELAKNLKTDPRSCVGAFFSRIKLGEKQYMDAFNDELNSFRERIQGRAKARIEEAMKEYEEEERQKRLGPGGLDPLEVMESLPEKLKACFESQDIALLQATVAEMDQKEAAYHIKRCVDSGLWVEGGRGEEE----------------------------------
>EOG091F02L1|Biomphalaria_glabrata|HW15_Flabellina_babai|TRANSCRIPT
-------------ISDDEDDTHPNIDTPSLFRWRHQARVERMEEQKKKKDKLE-----SEKKSHNEKLAEMKRKLKEA--EENASAVD-MSKLQIAVSELEKQEELFLKKEEELK-----------------KEERLTPLTPPPPKELTDEEKIEKQQEFTKKHKDDIRKYGMLQKWEDSKEFLQSKNHLVCEETANYLVIWCIDLEVEEKHDLMKHVSHQCIVMQFILELAKNLKTDPRSCVGAFFSRIKLGEKQYMDAFNDELNAFRERIEGRAKARIEEAVKEYEEEERQKRLGPGGLDPIEVMESLPESLKKCFESQDIALLQATVAEMDEKEASYYIKRCVDSGLWVPGGGEQEAGE--------------------------------
>EOG091F02L1|Biomphalaria_glabrata|JG23_Melibe_leonina|TRANSCRIPT
-------------VSDDEDDTHPNIDTPSLFRWRHQARVERMDEQKKKKDKLE-----SEKKSHNEKLAEMKRKLKEA--EESASS-E-FSKLKIEVSELEKQEKDFLAKEDELK-----------------KEERMINKAPPPPEELTEEEKIDKQQSFTKKYKDEIRKYGMLQKWDDSKEFLQANNQLVCEETANYLVIWCIDLEVEEKHDLMKHVSHQCIVMQFILELAKNLKTDPRSCVGAFFSRIKLGEKQYMDAFNDELSAFRSRIESRAKARIEEAMKEYEEEERQKRLGPGGLDPVEVMETLPEVLKKCFESQDISLLQATVSEMDQQEAAYHIKRCVDSGLWVPGAGEDDKEEGEGEQGETD-----NKEESEE-IY--------
>EOG091F02L1|Biomphalaria_glabrata|HW21_Tritonia_manicata|TRANSCRIPT
-------------ISDDEDDTHPNIDTPSLFRWRHQARIEKMEEQKKKKEKLE-----SEKKCHNQKYAEMKRKLKEA--EESASA-D-LSKLKIEMSELEKQEKEFRDKEEELK-----------------KEERLINKAPPPPKELTEEEKIEKQQAFTKKYKDDIRKFGLLQKWDDSKEYLQSNNHLVCEETANYLVIWCIDLEVEEKHDLMKHVSHQCIVMQFIIELAKNLKTDPRSCVGAFFSRIKLGEKQYMDAFNDELNSFRERIEGRAKARIEEAMKEYEEEERQKRLGPGGLDPVEVMESLPAELQACFESQNIALLQETVAKMDQADAAYHIKRCVDSGLWVPGGGEDGGEAEGKEEDAA------------------------
>EOG091F02L1|Biomphalaria_glabrata|JG19_Janolus_barbarensis|TRANSCRIPT
-------------ISDDEDDTHPNIDTPSLFRWRHQARVERMEEQKKKKEKLE-----SEKKSHNEKLAEMKRKLKDA--EESASA-D-FSKLKIEVSELEKQEAEFRAKEEELK-----------------KSKTMINKAPPPPTELTEEERIEKQQAFTKKYKTDIRKYGMLQKWDDSKEFLQANNHLVCEETA------------------------------------------------------------------------------------------------------------------------------------------------------------------------------------------------------
>EOG091F02L1|Biomphalaria_glabrata|NC07_Tritonia_diomedea|TRANSCRIPT
-------------ISDDEDDTHPNIDTPSLFRWRHQARVERMEEQKKKKEKLE-----SEKKSHNQKLAEMKRKLKEA--EESASS-D-FSKLKIEVSELEKQEKEFRAKEDELK-----------------KEERMINKAPPPPKELSEEDKIEKQQTFTKKYKDDIRKYGMLQKWDDSKEFLQANNHLVCEETANYLVIWCIDLEVEEKHGLMKHVSHQCIVMQFILELAKNLKTDPRSCVGAFFSRIKIGEKQYMDAFNDELDAFRERIEGRAKVRIEEAMKEYEEEERLKRLGPGGLDPVEVMESLPAELKACFDSQDIGLLQDTVSKMDQADAAYHIKRCVDSGLWVPGGGEDGGETEGKE----------------------------
>EOG091F02L1|Biomphalaria_glabrata|JG16_Flabellina_iodinea|TRANSCRIPT
-------------ISDDEDDTHPNIDTPSLFRWRHQARVEKMEEQRKKKEQFE-----SEKRSHNVKLAEMKRKLKEA--EESASS-D-LSKLKIEVGDLEKQEKEFHAKEEDLK-----------------KEERMINKAPPAPKELTDEEKIGKQQTFTKKYKDDIKKYGMLQKWDDSKEFLQANNHLVCEETANYLVIWCIDLEVEEKHDLMKHVSHQCIVMQFILELAKNLKTDPRSCVGAFFSRIKLGEKQYMDAFNDELSAFRGRIEGRAKARIEEAVKEYEEEERQKRLGP------------------------------------------------------------------------------------------------
>EOG091F02L1|Biomphalaria_glabrata|NC08_Tritonia_hamnerorum|TRANSCRIPT
-------------ISDDEDDTHPNIDTPSLFRWRHQARIEKMEEQKKKKETLE-----TEKKSHNQKLAEMRRKLKEA--EESASA-D-LSKLKIEVGELEKQEKDFLAKEEELK-----------------KEERLINKAPPPPEELTDEEKIERQQAFTKKHKDDIRKYGILQKWDDSKEFLQANNHLVCEETANYLVIWCIDLEVEEKHELMKHVSHQCIVMQFILELAKNLKTDPRSCVGAFFSRIKIGEKQYMDAFNDELNSFRERIADRAKARIEEAMKEYEEEERQKRLGPGGLDPVEVMESLPEVLKACFESQDIALLQETVGKMDQTEAAYHIKRCVDSGLWVPGGGEEAEEAEDK-----------------------------
>EOG091F02L1|Biomphalaria_glabrata|JG06_Catriona_columbiana|TRANSCRIPT
-------------ISDDEDDTHPNIDTPSLFRWRHQARVEKMEEQRQKKDKFE-----SEKRSHNEKLAEMKKKLKEA--EESASA-D-FSKLKLEVSDLEKQEGEFHKKEEELK-----------------KEETVINKAPPPPKELTDEEKIEKQQSFTQKYKDEIRKYGMLQKWDDSKEYLQAHNYLVCEETANYLVIWCIDLEVEEKHNLMKHVSHQCIVMQFILELAKNLKTDPRSCVGAFFSRIKLGEKQYMDAFNDELTSFRERIEGRAKARIEEAVKEYEEEERQKRLGPGGLDPVEVMETLPECLKSCFESQDIGLLQSTVADMDQKDAAYHIKRCIDSGLWVPGGGEGDEEESPEGAETTEG------DEKD------------
>EOG091F02L1|Biomphalaria_glabrata|JG26_Phestilla_sp|TRANSCRIPT
-------------ISDDEDDTHPNIDTPSLFRWRHQARMERMEEQRKKKEKFE-----SEKRSHNEKLAEMRKKLKEA--EESASA-D-LSKLKLEVTDLEKQESEFRKKEEELK-----------------KSRTLINKAPPPPKELTDEEKVEKQQSFTKKYKDEIRKYGMLQKWDDSKEYLQSHNYLVCEETANYLVIWCIDLEVEEKHELMKHVSHQCIVMQFILELAKSLKTDPRSCVGAFFSRIKLGEKQYMDAFNDELTSFRERIEGRAKARIEEAVKEYEEEERQKRLGPGGLDPIEVMESLPESLKKCFESQDIGLLQSTVAEMDQKEAAYYIKRCI------------------------------------------------
>EOG091F02L1|Biomphalaria_glabrata|NC04_Fiona_pinnata|TRANSCRIPT
-------------ISDDEDDTHPNIDTPSLFRWRHQARVERMEEQRKKKEKLE-----SEMKSHDQKLTEMKRKLKEA--EESATA-D-LSKLKLEVSDLEKQEEEFRKKEEALK-----------------KEGTLINKAPPPPKELTDDEKLEKQQSFTKKYKDEIRKYGMLQKWDDSKEYLQSNNYLVCEETANYLVIWCIDLEVEEKHDLMKHVSHQCIVMQFILELAKNLKTDPRSCVGAFFSRIKMGEKQYMDAFNDELSAFRQRIEGRAKARIEEAVKEYEEEERKKRLGPGGLDPIEVMESLPESLKKCFESQDIGLLQAAVAEMDQQEAAYHIKRCVDSGLWVPGGGEGEEDE--------------------------------
>EOG091F02L1|Biomphalaria_glabrata|HW07_Cuthona_caerulea|TRANSCRIPT
-------------ISDDEDDTHPNIDTPSLFRWRHQARVERMEEQRQKKDKLE-----SEKKSHNEKLAEMKRKLKEA--EESASA-D-FSKLKLEVSDLEKQEQEFRKKEEELK-----------------KEGTLINKAPPPPKELTDEEKIEKQQSFTKKYKNEIRKYGMLQKWDDSKEYLQSNNYLVCEETANYLVIWCIDLEVEEKHDLMNHVSHQCIVMQFILELAKNLKTDPRSCVGAFFSRIQLGEKQYTDAFNDELNSFRERIRGRAKVRIEEAVKEYEEEERQKRLGPGGLDPIEVMESLPEILKKCFESQDIAQLQSAVAEMDQKDAAYHIKRCIDSGLWVPGGGEGEEED--------------------------------
>EOG091F02L1|Biomphalaria_glabrata|JG07_Cuthona_albocrusta|TRANSCRIPT
-------------ISDDEDDTHPNIDTPSLFRWRHQARVERMDEQRKKKDQLE-----YEKKSHNERLAEMKKKLKEA--EESASA-D-MSKLKLEVSDLEKQEEKFRKKEEELK-----------------KEEKLINKAPPPPKELTDEEKIEKQQSFTKKYKAEIRKYGMLQKWDDSKEYLVANNYLVCEETANYLVIWCIDLEVEEKHDLMKHVSHQCIVMQFILELAKNLKTDPRSCVGAFFSRIKLGEKQYMDAFNDELKAFRERISGRAAARIEEAVKEYEEEERQKRIGPGGLDPIEVMESLPESLKKCFESQDIGLLQSAVAEMDQADAAYHIKRCIDSGLWVPGGNEGEEEEESQDGGGVA-----EGDEKDE-IYEEV-----
>EOG091F02L1|Biomphalaria_glabrata|JG08_Dendronotus_venustus|TRANSCRIPT
-------------ISDDEDDTHPNIDTPSLFRWRHQARVERMDEQKKKKDKLE-----TAKTSNNEKLAEMKRKLKEA--EESASS-D-FSALKIEVSELEKQEKNFLAKEEELK-----------------KEEKMINKAPPPPKELTEEEKIDKQQTFTKKYKKEIRKYGMLQKWDDSKEYLQAENYLVCEETANYLVIWCIDLEVEEKHGLMLHVSHQCIVMQFILELAKNLKTDPRSCVGAFFSRIQIGEKQYMDAFNDELNSFRSRIQGRAKARIEEAMKEYEEEERQKRLGPGGLDPVEVMESLPESLKKCFESQDVSLLQAAVSEMEQAEAAYHIKRCVDSGLWVPGAEEED-----------------------------------
>EOG091F02L1|Biomphalaria_glabrata|JG14_Eubranchus_rustyus|TRANSCRIPT
-------------ISDDEDDTHPNIDTPSLFRWRHQARVERMDEQRKKKEKLE-----SEKNSHNQKMAEIQRKVKEA--EESSST-D-MSKLKLELCDLEKQEEEFRKKEEELK-----------------KSRTMINKAPPPPKELTDEEKIEKQQSFTGKYKDEIRKYGLLQKWDDSKEFLQSHNYLVCEETANYLVIWCIDLEVEEKYDLMKHVSHQCIVMQFIIELAKSLKTDPRSCVGAFFSRIKLGEKQYMDAFNDELSSFRARIKGRAKARIDEAMKEYEEEERQKRLGPGGLDPIEVMESLPESLKKCFESQDISMLQDAVAEMDQKEAAYHIKRCVDSGLWVPGAGDQEEGDEDGH---ATEGQADKAGEEKEEVYEQV-----
>EOG091F02L1|Biomphalaria_glabrata|HW16_Hancockia_cfuncinata|TRANSCRIPT
-------------ISDDEDDTHPNIDTPSLFRWRHQARVERMDEQKKKKDKLE-----SEKKSHNEKLSEMRQKMKEA--EENASS-D-LSKLKIEVSELEKQEESFRAKEEELK-----------------KEETLINKLPPPPEELTEEEKIEKQQSFTKKHKEDIRKYGILQKWEDSKEFLQGKNYLVCEETANYLVIWCIDLEVEEKHELMKHVSHQCIVMQFILELAKNLKTDPRSCVGAFFSRIKLGEKQYMDAFNDELGAFRRRIEGRAKARIEEAMKEYEEEERQKRLGPGGLDPVEVMESLPEVLKKCFESQNIALLQETVAGMEPKEAAYHIKRCVDSGLWVPGAGEEPEEGSEEQGDS-------------------------
>EOG091F02L1|Biomphalaria_glabrata|JG17_Hancockia_uncinata|TRANSCRIPT
-------------ISDDEDDTHPNIDTPSLFRWRHQARVERMDEQKKKKDKLE-----SEKKSHNEKLSEMRQKMKEA--EENASS-D-LSKLKIEVSELEKQEESFRAKEEELK-----------------KEETLINKLPPPPEELTEEEKIEKQQSFTKKHKEDIRKYGMLQKWEDSKEFLQGKNYLVCEETANYLVIWCIDLEVEEKHDLMKHVSHQCIVMQFILELAKNLKTDPRSCVGAFFSRIKLGEKQYMDAFNDELGAFRRRIEGRAKARIEEAMKEYEEEERQKRLGPGGLDPVEVMESLPEVLKKCFESQNIALLQETVAGMEPKEAAYHIKRCVDSGLWVPGAGEEPEEGSEEQGDS-------------------------
>EOG091F02L1|Biomphalaria_glabrata|HW11_Eubranchus_exiguus|TRANSCRIPT
-------------ISDDEDDVHPNIDTPSLFRWRHQARVERMDEQKKKKEKFE-----NEKKSHNQKMAEMKNKLKEA--EESASA-D-MAKLKIELGDLEKQEQEFRNKEEELK-----------------KEEKLTPKAPPPPKELSEEEKIEKQQTFTNKYKSEIRKYGLLQKWDDSKEFLQSHTHLVCEETANYLVIWCIDLEVEEKHDLMKHVSHQCIVMQFILELAKSLKTDPRSCVGAFFSRISLGEKQYMDAFNDELSSFRARIEGRAKARIEEAMKEYEEEERQKRLGPGGLDPIEVMESLPESLKKCFESQDIGLLQAAVADMDQKDAAYHIKRCVDSGLWVPGAGEEEEGDGVGDQATADKA---DGEGKDE-IYEE------
>EOG091F02L1|Biomphalaria_glabrata|JG11_Dondice_occidentalis|TRANSCRIPT
------------------------------------------------------------------------------------------------------------------------------------KSRTLINKNPPPPKELTDEEKIEKQQSFTKKYKDDIRKYGMLQKWDDSKEFLQNNNHLVCEETANYLVIWCIDLEVEEKHDLMKHVSHQCIVMQFILELAKNLKTDPRSCVGAFFSRIKLGEKQYMDAFNDELTSFRERIKGRAKVRIEEAMKEYEEEERQKRLGPGGLDPIEVMESLPEVLRKCFESQDISQLQAAVAEMDQQEAAYHIKRCVDSGLWVPGGGEGDDKNAGAAEGE-------------------------
>EOG091F02L1|Biomphalaria_glabrata|JG12_Dondice_parguerensis|TRANSCRIPT
--------------------------------------------------------------SHNEKLAEMKRKLKEA--EESASA-D-FSKLKIQVSELEKQEEEFHMKEEELR-----------------REEKLINKNPPPPKELTDEEKIEKQQSFTKKYKDDIRKYGMLQKWDDSKEFLQNNNHLVCEETANYLVIWCIDLEVEEKHDLMKHVSHQCIVMQFILELAKNLKTDPRSCVGAFFSRIKLGEKQYMDAFNDELTSFRERIKGRAKVRIEEAMKEYEEEERQKRLGPGGLDPIEVMESLPEVLRKCFESQDISQLQAAVAEMDQQEAAYHIKRCVDSGLWVPGGGEGDDKNAGAAAE--------------------------
>EOG091F02L1|Biomphalaria_glabrata|HW10_Embletonia_pulchra|TRANSCRIPT
-------------ISDDEDDTHPNIDTPSLFRWRHQARVERMEEQKKKKDKLE-----SEKKSHNQKLAEMKQKLKEA--EEGATS-D-LSKLKLEVGELEKQEEEFRKKEDDLK-----------------KEERLINKAPPPPKELSEEEKIEKQQSFTKKYKKEIRQYGWFQKWDDSKEYLQANNYLVCEETANYLVIWCIDLEVEEKHEYMKHVSHQCIVMQFILELAKNLKTDPRSCVGAFFSRIKLGEKQYMDAFNDELSAFRGRIEGRAKARIEEAMKEYEEEERQKRIGPGGLDPMEVMESLPEKLKACFDSQDIALLQATVAEMDQAEAAYHIKRCVESGLWVPGEGDDEE----------------------------------
>EOG091F02L1|Biomphalaria_glabrata|JG02_Antaeolidiella_chromosoma|TRANSCRIPT
---------------------------------------------------------------------------------------------------------------------------------------------------LQMKKKIEKQQSFTKKYKDDIRKYGMLQKWDDSKEFLQANNHLVCEETANYLVIWCIDLEVEEKHDLMKHVSHQCIVMQFILELAKNLKTDPRSCVGAFFTRIKLGEKQYMDAFNDELNSFRERIQGRAKARIEEAMKEYEEEERQKRLGPGGLDPMEVMESLPEKLRNCFESQDIGQLQSVVAEMDQQEAAYHIKRCVDSGLWVPGGGEETAEEGTKEDSGATEG---KDE---------------
>EOG091F02L1|Biomphalaria_glabrata|HW04_Calmella_cavolinii|TRANSCRIPT
-------------ISDDEDDTHPNIDTPSLFRWRHQARVERMEEQKKKKDVLV-----SEKQSYQQKVAEMKKKLKEA--EEKSAS-DEFAKLKIQLSELEKQEEDFRKKEEELK-----------------KEERLTPLNTPPPKELTEDEKIEKQQAFTKKYKSEIRKFGMLQKWDDSKSYLTEHNYLVCEETANYLVIWCIDLEVEEKHDLMKHVSHQCIVMQFILELAKSLKTDPRSCVGAFFSRIRLGEKQYSDAFNDELDAFRARIQARAKARIEEAMKEYEEEERQKRLGPGGLDPVEVMETLPESLQKCFESQDISLLQQTVSEMPQDEAAYHIQRCIDSGLWVPGGTEDKPGEGKEGE---------------------------
>EOG091F02L1|Biomphalaria_glabrata|JG22_Lomanotus_vermiformis|TRANSCRIPT
---------------------------------------ERMEEQKKKKDNFE-----SEKKSHNEKLAEMKRKLKEA--EESASS-D-LSRLKIEVSELEKQEKEFRAKEEELK-----------------KEERLINKAPPPPKELTEEEKIEKQQSFTKKYKDEIRKFGLMQKWDDSKEYLQSHNYLVCEETANYLVIWCIDLEVEEKTDLMRHVSHQCIVMQFIIELAKNLKTDPRSCVGSFFSRIKLGEKQYMDAFNDELSAFRGRIQARAKARIEEAMKEYEEEEKQKRLGPGGLDPVEVMESLPEKMKACFEAQDIALLQATVAEMDQKEAAYHINRCIDSGLWVPGGGDDKEENEEGQGKT-GAA---DNKDDEE-VYEQ------
>EOG091F02L1|Biomphalaria_glabrata|JG05_Bornella_anguilla|TRANSCRIPT
------------------------------------------------------------------------------------------------------------------------------------------------------------------------------------------------------------------------------IVMQFILELAKNLKTDPRSCVGAFFSRIKLGEKQYMDAFNDELNAFRGRIEARAKARIEEAMKEYEEEERQKRLGPGGLDPVEVMESLPEKLQKCFESQDIAQLQAAVAEMDPKDAAYHIKRCVDSGLWVPGGGEDKEGGEEGQGNTATEE---TTKSSDE-LY--------
>EOG091F02L1|Biomphalaria_glabrata|HW18_Janolus_cristatus|TRANSCRIPT
-------------ISDDEDDTHPNIDTPSLFRWRHQARVEKMDKLKKDKESFQ-----STLESHKELLADTKRQLKEA--TEADSS-D-ATRLKTNVQLLEKEQEKLVARGEELK-----------------KEERMINKAPPPPKELTDEERIEKQQTFTKKYKNDIKKYGMLQKWDASKEFLQANNHLVCEETANYLVIWCIDLEVEEKHDLMNHVSHQCIVMQFILELAKNLKTDPRSCVGAFFSRIKLGEKQYMDAFNDELSSFRERIKGRAKVRIEDAMREYEEEERAKRLGPGGLDPAEVMETLPEKLKACFDSQDVGLLQATVADMDQAEAAYHIKRCVDSGLWVPGAEEEDASGTKKEDEATE-----AS----------------
>EOG091F02L1|Biomphalaria_glabrata|NC02_Bathydoris_clavigera|TRANSCRIPT
-------------ISDDEDDTHPNIDTPSLFRWRHQARVERMDDQKKRKDAFE-----SDKTFLNKKMAEMKQKLKEA--EESAST-D-LGKLKLEVGELEKQEEEFRNKEIELD-----------------KEETIINKALPPPKKLSEDEKIEKQQSFTIKYKSEIRKFGMLQKWEASKQHLTDHNYLVCEETANYLVIWCIDLEVEEKHDLMSHVSHQCIIMQFILELAKSLKTDPRSCVGAFFSRIKIGEKQYMDAFNDELESFRSRIKERAHVRIEEAMKEYEEEERQKRIGPGGLDPVEVMESLPEKLKNCFESQNIEALQGVVAEMPQEEAAYHIKRCVDSGLWVPGGGEEESKENEEDCQS-------------------------
>EOG091F02L1|Biomphalaria_glabrata|HW19_Polycera_quadrilineata|TRANSCRIPT
-------------VSDDEDDTHPNIDTPSLFRWRHQARVERMDEQKKKKDAFE-----SDKKLHNQRLTAMRSKLKEA--EESASA-D-FEKLKLEVGELEKQESDFRKKEDELK-----------------REEPVINKAPPPPKELTDDEKLEKQQSFTSKYKSEIRKFGMMQKWDDSKQYLTDHNYLVCEETANYLVIWCIDLQVEEKSDLMKHVSNQCIVMQFILELAKSLKTDPRSCVGAFFSRIKIGDKQYMDAFNDELYSFRDRIKERARVRIEEAMKEYEEEERQKRLGPGGLDPVEVMESLPEKLKECFESQSIENLQHVVSEMSQEDAAYHIKRCVDSGLWVPGGGDDGTGGQVETSEG-------KAGEEDE-----------
>EOG091F02L1|Lottia_gigantea|JG30_Tritonia_festiva|TRANSCRIPT
-------------------------------------------------------------------------------------------------------------------KEERLMPLNVDTLTKEGKSKTMINKAPPPPKELSEEDKIEKQQTFTKKY------------------------HLVCEETANYLVIWCIDLEVEEKHGLMKHVSHQCIVMQFILELAKNLKTDPRSCVGAFFSRIKIGEKQYMDAFNDELDAFRERIEGRAKVRIEEAMKEYEEEERLKRLGPGGLDPVEVMESLPAELKACFDSQDIGLLQDTVSKMEQADAAYHIKRCVDSGLWVPGGGEDGGETEGKEETEPED----------------------
>EOG091F02L1|Lottia_gigantea|NC03_Doris_kerguelenensis|TRANSCRIPT
---------------------------------------------KKKKEKLV-----SEKQSYEQKKAEIKKKIKDA--EGEASA-E-LSKLKLEMSELEKQEEDFRSKEEELKKEERLTPLNIDTICKEGKSRTVINKAPPPPEELTEEEKVNRQQEFTAKHKTNIRKYGMLRRYDDSQQFLQEHSELVCEETANYLVIWCIDLEVEEKHELMKHVSHQTIVMQFILELAKSLKTDPRSCVRAFFSRIKVGEKQYMDAFNDELDSFRQRIEDRAKARIEEAMKQYEEEERQKRLGPGGLDPVEVMETLPEKMKDCFEARDIGMLQKVVSEMDPKEAEYHIKRCVESGLWVPGGAEDADNEKVDGEGG------------KEK----------
>EOG091F02L1|Biomphalaria_glabrata|JG01_Aeolidiella_alba|TRANSCRIPT
----------------------------------------------------------------------------------------------------------------------------------------------------------------------------------------------------------------------------------------------------------------------------------------------------------------------------------IALLQATVGEMDQQEAAYHIKRCIDSGLWVPGAGDDGADEGTKEDKGA------------------------
>EOG091F02L1|Lottia_gigantea|LotgiG223843
MTTINYSKWDHIDISDDEDDTHPNIDTASLFKWKHEARLERMAKQKEKREEFE-----KGYTSHNKKMSEIKKKLKEVKDKEDLKS-D-FEKLNLELSELEKQEREWKKKEEELKQEEKLTPLNIDTICKEGMSKTVINKAPPKPEELTDEEKAERQKTFVDKHKAEIKKYGMMKKYQDSQQFLSDHPYLVCEETANYLVLWCIDLEIEEKHDLMDHVAHQVIVMQFILELAKTLERDPRSCVRAFFARIEVGEKQYQDAFNDELNGFKSRIKARAKTKIDEAMKEYEEQEKKKRLGPGGLDPVDVMETLPQRIRECFENQDLGMLKERILELSQEQAEYHIKRCVDSGLWVPNAAEKTSKKPTEEDGE------------EEEFYEAVE----
>EOG091F02L1|Crassostrea_gigas|CGI_10008523
-----------------------------------------MEQSKKEKEEFE-----KGYKEHQQKMNEIKQKLKAA--DLNNDQ-E-AQIAKTKLSELEEQERKWKEKEAELKKKDQLTPLNIDTICHDGKSKTVINK-PAPKKELTEEEKSKKHAEFVEKHKAEAKKFGMLRRYEDSQQFLLDHPELVCEETANVLVIWCIDLAMEEKNDLMNHVAHQTIVMNFIMELAKQMDVDPRSCVRPFFSRIKLGEKQYMEAFNSELDAFKERITKRAKEKLQKAMEEYEEEERQKRLGPGGLDPVEVFESLPEVSLL-----------------------YNLQS--------------------------------------------------
