# Supplementary material for: Transcriptomics provides a robust framework for the relationships of the major clades of cladobranch sea slugs (Mollusca, Gastropoda, Heterobranchia), but fails to resolve the position of the enigmatic genus Embletonia
Source: BMC Ecol Evol. 2021 Dec 28;21:226. doi: 10.1186/s12862-021-01944-0 (PMC8895541; doi:10.1186/s12862-021-01944-0)
Supplement: Supplementary file 6 — Additional file 6. Archive S4: Unmasked multiple sequence alignments on amino acid level including Doris kerguelenensis and Calmella cavolini prior to the removal of outliers. [file 12862_2021_1944_MOESM6_ESM.zip › Archive_S4/Alignments/EOG091F03U4.aa.fasta]

>EOG091F03U4|Biomphalaria_glabrata|BGLTMP002883
MADSENEEVGVECRLYTTPTVTTVYTLPTVPTNSEGESSHESSPARSPGSPAGSNQSGSPIGSPRSGSPGSHRSGSPAGSPRSPAGSESAPGSPVLMEVKEVGVQQVATEVGVEVQQEVRKVVVPFKVPEAEVGVLKLVKEVAALLVVSEVAALLVVTEVVALLVVSEVAALLIVTEVAALLVVSEVAALLVVTEVAALLVVTEVAALLVVTEVAALLVVTEVAALLVVTEVAALLVVMFREAEVEVLQQVTEVLVLQVAIEVQVLLVVLEVEVAALLVVIEAEVAVL---------------------------SRSGSPVGSHRSRSGSPAGSHRSRSGSHAADMDLTDLNAMELFGDAADISSDEEDKARR-KAE-AEKG-------G------------QGDEEEKEEEPPENRIEVEIPRIITDLGSALHYVKLPNFLSVETRPYDADTYEDEVDEDEVLDEEGRTRLKLRVENTIRWRKKLDEEGNEVKDANGHLVRESNARMVKWSDGSMSLHLGDEIFDVYSMPLQGDFNHLFVRQGTGLQGQSIFKTKLVFRPHSTDSFTHRKMTMSLADRTTKTQKVKILPITGLDPEANRSDMIKKEEEKLRASIRRESQQKRVRERAHSRGLTSSYLEGRDEEEEEDDE-S-FSISAIKNKYK------QNKDGKRANIYSSDESEE-EKESKK-----KVKRVLSDDESEED-E-D-ILSKKRKAKALESESEGEGHSKEEDKSGGGD-----NTGNESGGGGGNEKGSDSE------
>EOG091F03U4|Biomphalaria_glabrata|NC03_Doris_kerguelenensis|TRANSCRIPT
----------------------------------------------------------------------------------------------------------------------------------------------------------------------------------------------------------------------------------------------------------------------------------------------------------------------------------------------------------------------------------------------------------------------------------------------------------------------------------------------------------------------------IVRWSDGSMSLHLGEEIFDIYSMPLQGDFNHLFVRQGTGLQGQSVFKTKLTFRPHSTDSFTHRKMTMSLADRSNKSQKIKVLPVTGLDPEANRTEMIKKEEERLRASIRRENQQRRVRERAHT------------------------------------------------------------------------------------------------------------------------------------------------------
>EOG091F03U4|Biomphalaria_glabrata|HW19_Polycera_quadrilineata|TRANSCRIPT
--------------------------------------------------------------------------------------------------------------------------------------------------------------------------------------------------------------------------------------------------------------------------------------------------------------------------------------------------------AEMDLTDLNAMELFGDAGDISSDDDGDGQT-EGE-VRRM-------G------------DDDEDQVRREPPENRIEVEIPRIVTNLGQSLHYVKLPNFLSVETRPYDAETYEDEVDEDEVLDEEGRARLKLRVENTLRWRKKFDEEGNELKDAKGNAERESNARMVRWSDGSISMHLGDEIFDVYSMPLQGDFNHLFVRQGTGLQGQSVFKSKLVFRPHSTDSFTHRKMTMSLADRSTKAQKVKVLPITGLDPEANRSEMIKKEEEKLRASIRREGQQKRMREKAHSRGITSSYLEGRDDDDDDDE-----------------------------------------------------------------------------------------------------------------------------------
>EOG091F03U4|Biomphalaria_glabrata|NC02_Bathydoris_clavigera|TRANSCRIPT
--------------------------------------------------------------------------------------------------------------------------------------------------------------------------------------------------------------------------------------------------------------------------------------------------------------------------------------------------------AEMDLTDLNAMELFGDAEDISSDEEEEKEV-RRV-GDGE-------G------------KGEEENKVEEPPENLIEVEIPRIVTNLGQALHYVKLPNFLSVETRPYDAETYEDEVDEDDVLDEEGRARLKLRVENTLRWRKKLDDDGNEIRDENDQAVKESNSRMVRWSDGSISMHLGGEIFDVYSMPLQGDFNHLFVRQGTGLQGQSVFKTKLVFRPHSTDSFTHRKMTMSLADRSTKAQKVKVLPITGFDPEANRSEMIKREEEKLRASIRRESQQKRVREKAHSRGITTSYLEGREDDDDEDDE-S-ISINAIKKKYK------AKKEQKKTNIYSSDDESDEEIDSRK-----KTKKVLSDDSDD---DDDD-------------------------------------------------------------
>EOG091F03U4|Biomphalaria_glabrata|HW09_Doto_sp|TRANSCRIPT
--------------------------------------------------------------------------------------------------------------------------------------------------------------------------------------------------------------------------------------------------------------------------------------------------------------------------------------------------------AEMDLTDLNAMELFGDAGDISSDEDDKAQP-TQE-GEDG-------D------------EDNDENKVEEPPENRIEVEIPRIVTNLGQSLHYVKLPNFLSVETRPYDAETYEDEVDEDDVLDEEGRIRLKLKVENTIRWRKKVDEEGNEILDENGKPERESNGRIVRWSDGSMSLHLGDEIFDVHCMSLQGDFNHLFVRQGTGLQGQSVFKTKLAFRPYSTDSFTHRKMTMSLADRTTKTQKVKILPITGQDPEANRSEMIKKEEEKLRASIKRESHQKRIRERSHTRGLTSSYLDEEDDDDE-----G-ISINALKNKYK------NPKDTKRTNIYSSDESDE-DFDSKK-----KGKKVLSDDSDD---E--GPAVKKKKAKIVDSES-------EDENGS---------------------------------
>EOG091F03U4|Biomphalaria_glabrata|JG13_Doto_lancei|TRANSCRIPT
--------------------------------------------------------------------------------------------------------------------------------------------------------------------------------------------------------------------------------------------------------------------------------------------------------------------------------------------------------AEMDLTDLNAMELFGDAGDISSDEDDKAPP-TQE-GEDG-------D------------EDNDENKVEEPPENRIEVEIPRIVTNLGQSLHYVKLPNFLSVETRPYDAETYEDEVDEDDVLDEEGRIRLKLKVENTIRWRKKVDEEGNEVLDENGKPERESNGRIVRWSDGSMSLHLGDEIFDVHCMSLQGDFNHLFVRQGTGLQGQSVFKTKLAFRPYSTDSFTHRKMTMSLADRTTKTQKVKILPITGQDPEANRTEMIKKEEEKLRASIKRESHQKRIRERSHTRGLTSSYLDEEDDDDE-----G-ISINALKNKYK------NPKDTKRTNIYSSDESDE-DFDSKK-----KGKKVLSDDSDD---E--GPAVKKKKAKIVDSES-------EDENVS---------------------------------
>EOG091F03U4|Biomphalaria_glabrata|JG28_Scyllaea_fulva|TRANSCRIPT
--------------------------------------------------------------------------------------------------------------------------------------------------------------------------------------------------------------------------------------------------------------------------------------------------------------------------------------------------------AEMDLTDLNAMELFGDAGDISSDEDDKTQA-ENG-GDND-------D------------DENEENKVEEPPENRIEVEIPRIVTNLGQSLHYVKLPNFLSVDTRPYDAETYEDEVDEDDVLDEEGRIRLKLKVENTIRWRKKVDEEGNPVLDENGQPERESNARMVRWSDGSMSLHLGDEIFDVHSMSLQGDFNHLFVRQGTGLQGQSVFKTKLAFRPYSTDSFTHRKMTMSLADRSTKTQKVKILPITGQDPEANRSEMIKKEEEKLRASIKRESQQKRIRERSHTRGLTSSYLDEEEDDDD-----G-FSIKALKSKYK------QKGEQKRTNIYSSEESDE-DIDSRK-----KSKKVLSDDSDD---E--GPAVKKKKAKVVDSES-------EDDNASGGA-----PADDRSEDGN-AS-GGE--------
>EOG091F03U4|Biomphalaria_glabrata|JG05_Bornella_anguilla|TRANSCRIPT
--------------------------------------------------------------------------------------------------------------------------------------------------------------------------------------------------------------------------------------------------------------------------------------------------------------------------------------------------------AEMDLTDLNAMELFGDAGDISSDEEDKARA-EDG-GDDD-------E------------DENDENKVEEPPENRIEVEIPRIMTNLGNSLHYVKLPNFLSVETRPYDAETYEDEVDEDDVLDEEGRIRLKLKVENTIRWRKKIDEEGNEEKDENGQPVRESNARIVRWSDGSMSLHLGDEIFDVHCMSLQGDFNHLFVRQGTGLQGQSVFKTKLAFRPYSTDSFTHRKMTMSLADRTTKTQKVKILPITGQDPEANRNEMIKKEEEKLRASIKRESQQKRIRERSHTRGLTSSYLDEDEDDDE-----G-FSISAIKNKYK------QNKDIKRTNIYSSEESDD-DIDSRK-----KAKKILSDESDD---E--GPAVKRKKAKVVDSES-------EDDNASGGE-----PGQGSDDGNA-SG-GE---------
>EOG091F03U4|Biomphalaria_glabrata|JG23_Melibe_leonina|TRANSCRIPT
--------------------------------------------------------------------------------------------------------------------------------------------------------------------------------------------------------------------------------------------------------------------------------------------------------------------------------------------------------AEMDLTDLNAMELFGDAGDISSDEEDTARP-DDG-GDDD-------D------------DENEENKVEEPPENRIEVEIPRIVTNLGQSLHYVKLPNFLSVDTRPYDAETYEDEVDEDDVLDEEGRIRLKLKVENTIRWRKKLDEDGNEEKDENGLPVRESNGRIVRWSDGSMSLHLGDEIFDVHCMSLQGDFNHLFVRQGTGLQGQSVFKTKLAFRPYSTDSFTHRKMTMSLADRSTKTQKVKILPITGQDPEANRSEMIKKEEEKLRASIKRESQQKRIRERSHTRGLTSSYLDDEEDDDD-----G-FSIKALKNKYK------QTKDQKRTNIYSSEESDE-DIESRK-----KVKKILSDESDEDEDE--GPSVKKKKVKVMDSES-------EEDRGSGGE-----AARDGSEDGN-AS-AGG--------
>EOG091F03U4|Biomphalaria_glabrata|HW21_Tritonia_manicata|TRANSCRIPT
--------------------------------------------------------------------------------------------------------------------------------------------------------------------------------------------------------------------------------------------------------------------------------------------------------------------------------------------------------AEMDLNDLNAMELFGDAGDISSDEDDTTIQ-QVG-DGDD-------D------------DENENKAPEEPPENRIEVEIPRIVTDLGQSLHYVKLPNFLSVETRPYDAETYEDEVDEDDVLDEEGRIRLKLKVENTIRWRKKLDDEGNEIKDENDKPIRESNGRMVRWSDGSMSLHLGDEIFDVHCMSLQGDFNHLFVRQGTGLQGQSVFKTKLAFRPYSTDSFTHRKMTMSLADRSTKTQKVKILPITGLDPEANRSEMIKREEEKLRASIRRESQQKRVREKSHSRGITSSYLDEDDDDDE-----A-ISIHAIKNKYK------QNRDQKRTNIYSSEESDD-DIDSRK-----KTKKVLSDDSDD---E--GPAIKKRKAKIVDSES-------EGDDDDNAS-----GGAPEAGSDD-GG-NASGG------
>EOG091F03U4|Biomphalaria_glabrata|NC08_Tritonia_hamnerorum|TRANSCRIPT
--------------------------------------------------------------------------------------------------------------------------------------------------------------------------------------------------------------------------------------------------------------------------------------------------------------------------------------------------------AEMDLTDLNAMELFGDAADISSDEDDKDQQ-VGD-GGDG-------E------------DENENKAPEEPPENRIEVEIPRIVTNLGQSLHYVKLPNFLSVETRPYDAETYEDEVDEDDVLDEEGRIRLKLKVENTIRWRKKLDDEGNEEKDENDQPIRESNGRMVRWSDGSMSLHLGDEIFDVHCMSLQGDFNHLFVRQGTGLQGQSVFKTKLAFRPYSTDSFTHRKMTMSLADRSTKTQKVKILPITGLDPEANRSEMIKREEEKLRASIRRESQQKRVREKSHSRGITSSYLDEDDDDDE-----G-ISIRDIKNKYK------QNKEQRRTNIYSSEESDE-DIDSRR-----KTKKVLSDDSDD---E--GPAIKKKKAKIVDSES-------EGDDNDDNA-----SNASGG-------------------
>EOG091F03U4|Biomphalaria_glabrata|JG30_Tritonia_festiva|TRANSCRIPT
-----------------------------------------------------------------------------------------------------------------------------------------------------------------------------------------------------------------------------------------------------------------------------------------------------------------------------------------------------------------AMELFGDADDISSDEEDPNQQ-QVG-DGGD-------G------------EENENKAPEEPPENRIEVEIPRIVTNLGQSLHYVKLPNFLSVETRPYDAETYEDEVDEDDVLDEEGRIRLKLKVENTIRWRNKLDDEGNEVKDDNDQAIKESNGRMVRWSDGSMSLHLGDEIFDVHCMSLQGDFNHLFVRQGTGLQGQSVFKTKLAFRPYSTDSFTHRKMTMSLADRSTKTQKVKILPITGLDPEANRSEMIKREEEKLRASIRRESQQKRVREKSHTRGITSSYLDEDDDDDE-----A-ISIHAIKNRYK------QNKDQRRTNIYSSEESDD-DIDSRK-----KTKKVLSDDSDD---E--GPAIKKKKAKIVDSES-------EQEEQEEEEDDKASGGAPEAGSDD-GN-ASG--------
>EOG091F03U4|Biomphalaria_glabrata|NC07_Tritonia_diomedea|TRANSCRIPT
--------------------------------------------------------------------------------------------------------------------------------------------------------------------------------------------------------------------------------------------------------------------------------------------------------------------------------------------------------AEMDLTDLNAMELFGDADDISSDEEDPSQQ-QVG-DGGD-------G------------EENENKAPEEPPENRIEVEIPRIVTNLGQSLHYVKLPNFLSVETRPYDAETYEDEVDEDDVLDEEGRIRLKLKVENTIRWRNKLDDEGNEVKDDNDQAIRESNGRMVRWSDGSMSLHLGDEIFDVHCMSLQGDFNHLFVRQGTGLQGQSVFKTKLAFRPYSTDSFTHRKMTMSLADRSTKTQKVKILPITGLDPEANRSEMIKREEEKLRASIRRESQQKRVREKSHTRGITSSYLDEDDDDDE-----A-ISIHAIKNRYK------QNKDQRRTNIYSSEESDD-DIDSRK-----KTKKVLSDDSDD---E--GPAIKKKKAKIVDSES-------EQEEQEEEE------------------------------
>EOG091F03U4|Biomphalaria_glabrata|JG22_Lomanotus_vermiformis|TRANSCRIPT
--------------------------------------------------------------------------------------------------------------------------------------------------------------------------------------------------------------------------------------------------------------------------------------------------------------------------------------------------------AEMDLTDLNAMELFGDAADISSDEDDRPHP-GDG-GDAD-------D------------DENEENKVEEPPENRIEVEIPRIVTNLGQSLHYVKLPNFLSVETRPYDAETYEDEVDEDDVLDEEGRIRLKLKVENTIRWRKVLDEEGNDVLDFDGKPVRESNARMVRWSDGSMSLHLGDEIFDVHSMSLQGDFNHLFVRQGTGLQGQSVFKTKLAFRPYSTDSFTHRKMTMSLADRSTKTQKVKILPITGQDPEANRSEMIKREEEKLRASIRRESQQKRVRERSHTRGLTSSYLDDDEDEDE-----A-VSIRAIKNKYK------QNKDIKRTNIYSSEESDE-DIDSKK-----KSKKVLSDVSDSDD-E--GPAIKKKKAKVMDSDE-------SEDDNASVG-----GGGSASGSDQ-GN-ASG--------
>EOG091F03U4|Biomphalaria_glabrata|JG11_Dondice_occidentalis|TRANSCRIPT
--------------------------------------------------------------------------------------------------------------------------------------------------------------------------------------------------------------------------------------------------------------------------------------------------------------------------------------------------------AEMDLTDLNAIEMFGDTGDISSDEEDKAAR-EGG-DEEQ-------N------------DENEENKVEEPPENRIEVEIPRIVTNLGQSLHYVKLPNFLSVDTRPYDAETYEDEVDEDDVLDEEGRIRLKLKVENTIRWRKVLDDEGNEMLDENGKPMRESNARMVRWSDGSISMHLGDEIFDVHSMSIQGDFNHLFVRQGTGLQGQSVFKTKLAFRPYSTDSFTHRKMTMSLADRSTKTQKVKILPITGLDPEANRSEMIKREEEKLRASIRRESQQKRVRERSHTRGLTSSYLDEEEEDDD-----S-FSINAIKNKYK------QNKDQKRTNIYSSEESDE-DIDSRK-----KSKKVLSDDSDD---E--GPAVKKKKAKVVESES-------DDDNASERG-----GGDDGSD------------------
>EOG091F03U4|Biomphalaria_glabrata|JG12_Dondice_parguerensis|TRANSCRIPT
--------------------------------------------------------------------------------------------------------------------------------------------------------------------------------------------------------------------------------------------------------------------------------------------------------------------------------------------------------AEMDLTDLNAIEMFGDTGDISSDEEDRAAR-EGG-DEEQ-------N------------DENEENKVEEPPENRIEVEIPRIVTNLGQSLHYVKLPNFLSVDTRPYDAETYEDEVDEDDVLDEEGRIRLKLKVENTIRWRKVLDDEGNEMLDENGKPMRESNARMVRWSDGSISMHLGDEIFDVHSMSIQGDFNHLFVRQGTGLQGQSVFKTKLAFRPYSTDSFTHRKMTMSLADRSTKTQKVKILPITGLDPEANRSEMIKREEEKLRASIRRESQQKRVRERSHTRGLTSSYLDEEEEDDD-----S-FSINAIKNKYK------QNKDQKRTNIYSSEESDE-DIDSRK-----KSKKVLSDDSDD---E--GPAVKKKKAKVVESES-------DDDNASERG-----GGDDGSD------------------
>EOG091F03U4|Biomphalaria_glabrata|HW02_Berghia_verrucicornis|TRANSCRIPT
--------------------------------------------------------------------------------------------------------------------------------------------------------------------------------------------------------------------------------------------------------------------------------------------------------------------------------------------------------AEMDLTDLNAMELFGNTGDISSDEEEQTVR-RAG-VIDD-------D------------DENEENKVEEPPENRIEVEIPRIVTNLGHSLHYVKLPNFLSVETRPYDAETYEDEVDEDDVLDEEGRIRLKLKVENTVRWRKVLDDEGNEVLDENGKPKRESNARMVRWSDGSMSLHLGDEIFDVHSMSLQGDFNHLFVRQGTGLQGQSVFKTKLAFRPYSTDSFTHRKMTMSLADRSTKTQKVKILPITGLDPEANRSEMIKREEEKLRASIRRESQQKRVRERSHARGITSSYLDEDEEDDE-------FSIRAIKKKYK------ANKDQKRTNIYSSEESDE-DLDSRK-----KSKKALSDDSDD---E--GPAIKKKKAKVVDSES-------EDDNAS---------------------------------
>EOG091F03U4|Biomphalaria_glabrata|JG04_Berghia_stephanieae|TRANSCRIPT
--------------------------------------------------------------------------------------------------------------------------------------------------------------------------------------------------------------------------------------------------------------------------------------------------------------------------------------------------------AEMDLTDLNAMELFGNTGDISSDEEEQTVR-RAG-VIDD-------D------------DENEENKVEEPPENRIEVEIPRIVTNLGHSLHYVKLPNFLSVETRPYDAETYEDEVDEDDVLDEEGRIRLKLKVENTVRWRKVLDDEGNEVLDENGKPKRESNARMVRWSDGSMSLHLGDEIFDVHSMSLQGDFNHLFVRQGTGLQGQSVFKTKLAFRPYSTDSFTHRKMTMSLADRSTKTQKVKILPITGLDPEANRSEMIKREEEKLRASIRRESQQKRVRERSHARGITSSYLDEDEEDDE-------FSIRAIKKKYK------ANKDQKRTNIYSSEESDE-DLDSRK-----KSKKALSDDSDD---E--GPAIKKKKAKVVDSES-------EDDNAS---------------------------------
>EOG091F03U4|Biomphalaria_glabrata|HW06_Cratena_peregrina|TRANSCRIPT
--------------------------------------------------------------------------------------------------------------------------------------------------------------------------------------------------------------------------------------------------------------------------------------------------------------------------------------------------------AEMDLTDLNAMELFGDAGDISSDEDDKNNM-RAG-VIDD-------D------------DENEENKVEEPPENRIEVEIPRIVTNLGQALHYVKLPNFLSVDTRPYDEETYEDEVDEDDVLDEEGRIRLKLKVENTIRWRKVLDDEGNEVLDYDGKPKRESNARMVRWSDGSMSLHLGDEIFDVHSMSLQGDFNHLFVRQGTGLQGQSVFKTKLAFRPYSTDSFTHRKMTMSLADRSTKTQKVKILPITGLDPEANRSEMIKREEEKLRASIRRESQQKRVRERSHARGLTSSYLDEEEDDDE-----G-FSIKAIKNKYK------QNKDQKRTNIYSSEESDD-DIDSRK-----KSKKVLSDDSDD---E--GPAVKKRKAKVVDSES-------DDDGDGNES-----GGGGGGGGDS-GS-DD---------
>EOG091F03U4|Biomphalaria_glabrata|HW17_Hermissenda_crassicornis|TRANSCRIPT
--------------------------------------------------------------------------------------------------------------------------------------------------------------------------------------------------------------------------------------------------------------------------------------------------------------------------------------------------------AEMDLTDLNAIEMFGDTGDISSDEDDKAVR-RAG-VIDD-------D------------DENEENKVEEPPENRIEVEIPRIVTDLGQSLHYVKLPNFLSVETRPYDAETYEDEVDEDDVHDEEGRIRLKLKVENTIRWRKVLDDEGNEVLGFDGKPTRESNARMVRWSDGSMSMHLGDEIFDVHSMSLQGDFNHLFVRQGTGLQGQSVFKTKLAFRPYSTDSFTHRKMTMSLADRSTKTQKVKILPITGLDPEANRSEMIKREEEKLRASIRRESQQKRVRERSHARGLTSSYLDEEEDDDE-----S-FSISAIKNKYK------QNRDQKRTNIYSSEESDD-DIDSRK-----KSKKVLSDDSDD---E--GPAVKKKKAKVVESES-------D--------------------------------------
>EOG091F03U4|Biomphalaria_glabrata|JG18_Hermissenda_opalescens|TRANSCRIPT
--------------------------------------------------------------------------------------------------------------------------------------------------------------------------------------------------------------------------------------------------------------------------------------------------------------------------------------------------------AEMDLTDLNAIEMFGDTGDISSDEDDKTVR-RAG-VIDD-------D------------DENEENKVEEPPENRIEVEIPRIVTDLGQSLHYVKLPNFLSVETRPYDAETYEDEVDEDDVLDEEGRIRLKLKVENTIRWRKVLDDEGNEVLGFDGKPTRESNARMVRWSDGSMSMHLGDEIFDVHSMSLQGDFNHLFVRQGTGLQGQSVFKTKLAFRPYSTDSFTHRKMTMSLADRSTKTQKVKILPITGLDPEANRSEMIKREEEKLRASIRRESQQKRVRERSHARGLTSSYLDEEEDDDE-----S-FSINAIKNKYK------QNRDQKRTNIYSSEESDD-DIDSRK-----KSKKVLSDDSDD---E--GPAVKKKKAKVVESES-------DDD------------------------------------
>EOG091F03U4|Biomphalaria_glabrata|NC05_Hermissenda_crassicornis|TRANSCRIPT
--------------------------------------------------------------------------------------------------------------------------------------------------------------------------------------------------------------------------------------------------------------------------------------------------------------------------------------------------------AEMDLTDLNAIEMFGDTGDISSDEDDKTVR-RAG-VIDD-------D------------DENEENKVEEPPENRIEVEIPRIVTDLGQSLHYVKLPNFLSVETRPYDAETYEDEVDEDDVLDEEGRIRLKLKVENTIRWRKVLDDEGNEVLGFDGKPTRESNARMVRWSDGSMSMHLGDEIFDVHSMSLQGDFNHLFVRQGTGLQGQSVFKTKLAFRPYSTDSFTHRKMTMSLADRSTKTQKVKILPITGLDPEANRSEMIKREEEKLRASIRRESQQKRVRERSHARGLTSSYLDEEEDDDE-----S-FSINAIKNKYK------QNRDQKRTNIYSSEESDD-DIDSRK-----KSKKVLSDDSDD---E--GPAVKKKKAKVVESES-------DDDNASGGG-----GGGGGGGGGG-GG-GSDDG------
>EOG091F03U4|Biomphalaria_glabrata|JG24_Noumeaella_rubrofasciata|TRANSCRIPT
--------------------------------------------------------------------------------------------------------------------------------------------------------------------------------------------------------------------------------------------------------------------------------------------------------------------------------------------------------AEMDLTDLNAMELFGDAADISSDEDDKTVR-RAG-VIDD-------D------------DENEENKVEEPPENRIEVEIPRIVTDLGQSLHYVKLPNFLSVETRPYDAETYEDEVDEDDVLDEEGRIRLKLKVENTIRWRKVLDDEGNEVLDYNGKPKRESNARMVRWSDGSMSLHLGDEIFDVHSMSLQGDFNHLFVRQGTGLQGQSVFKTKLAFRPYSTDSFTHRKMTMSLADRSTKTQKVKILPITGLDPEANRSEMIKREEEKLRASIRRESQQKRVRERSHARGLTSSYLDEDEEDED-----S-FSIRAIKNKYK------QNKDIKRTNIYSSEESDD-DIDSRK-----KSKKVLSDDSDD---E--GPAVKKKKAKVVDSES-------DDDNASGGG-----GGGGADDGSE-SG------------
>EOG091F03U4|Biomphalaria_glabrata|JG02_Antaeolidiella_chromosoma|TRANSCRIPT
---------------------------------------------------------------------------------------------------------------------------------------------------------------------------------------------------------------------------------------------------------------------------------------------------------------------------------------------------------------------------------------------------------------------NEENKVEEPPENRIEVEIPRIVTNLGQSLHYVKLPNFLSVETRPYDAETYEDEVDEDDVLDEEGRIRLKLKVENTVRWRKVLDDEGNEVLDENGKPTRESNARMVRWSDGSMSLHLGDEIFDVHSMSLQGDFNHLFVRQGTGLQGQSVFKTKLAFRPYSTDSFTHRKMTMSLADRSTKTQKVKILPITGLDPEANRSEMIKREEESLRATIRRESQQKRVRERSHARGLNSNYLDEDEEEDD-----S-FSIRAIKNKYK------QNKDQKRSNIYSSEESDD-DIDCRK-----KSKKVLSDDSDD---E--GPAVKKKKAKVVDSES-------DDDNASGGG-----GGGDGSDD-----------------
>EOG091F03U4|Biomphalaria_glabrata|HW05_Caloria_elegans|TRANSCRIPT
--------------------------------------------------------------------------------------------------------------------------------------------------------------------------------------------------------------------------------------------------------------------------------------------------------------------------------------------------------AEMDLTDLNAMELFGDAGDISSDEDDKVVG-DGG-DEDD-------E------------NQNEENKVEEPPENRIEVEIPRIVTNLGQALHYVKLPNFLSVDTRPYDAETYEDEVDEDDVLDEEGRIRLKLKVENTIRWKKVLDDEGNEVLDDNGKPKRESNARMVRWSDGSMSLHLGDEIFDVHSMSLQGDFNHLFVRQGTGLQGQSVFKTKLAFRPYSTDSFTHRKMTMSLADRSTKTQKVKILPITGLDPEANRSEMIKREEEKLRASIRRESHQKRVRERSHARGITSSYLDDEEEDDE-----S-FSIRAIKNKYK------QNKDQKRTNIYSSEESDE-DIDSRK-----KSKKVLSDDSDD---E--GPAIKKKKAKVVDSES-------D--------------------------------------
>EOG091F03U4|Biomphalaria_glabrata|JG25_Palisa_papillata|TRANSCRIPT
--------------------------------------------------------------------------------------------------------------------------------------------------------------------------------------------------------------------------------------------------------------------------------------------------------------------------------------------------------AEMDLTDLNAMELFGDAGDISSDEDDKAMG-DGG-DEDD-------N------------DENEENRVEEPPENRIEVEIPRIVTNLGQALHYVKLPNFLSVDTRPYDAETYEDEVDEDDVLDEEGRIRLKLKVENTIRWKKVLDDEGNEVLDYNGKPKRESNARMVRWSDGSMSLHLGDEIFDVHSMSLQGDFNHLFVRQGTGLQGQSVFKTKLAFRPYSTDSFTHRKMTMSLADRSTKTQKVKILPITGLDPEANRSEMIKREEEKLRASIRRESHQKRVRERSHARGITSSYLDDEEEDDE-----A-FSIRAIKNKYK------QNKEQKRTNIYSSEESDE-DIDSRK-----KSKKVLSDDSDD---E--GPAVKKKKAKVVDSES-------DDGNASGEA-----GGGGGGDDGS-DD------------
>EOG091F03U4|Biomphalaria_glabrata|JG03_Austraeolis_stearnsi|TRANSCRIPT
--------------------------------------------------------------------------------------------------------------------------------------------------------------------------------------------------------------------------------------------------------------------------------------------------------------------------------------------------------AEMDLTDLNAMELFGDAGDISSDEDDKAMG-DGG-DEDD-------N------------DENEENKVEEPPENRIEVEIPRIVTNLGQALHYVKLPNFLSVDTRPYDAETYEDEVDEDDVLDEEGRIRLKLKVENTIRWKKVLDDEGNEVMDYNGKPKRESNARMVRWSDGSMSLHLGDEIFDVHSMSLQGDFNHLFVRQGTGLQGQSVFKTKLAFRPYSTDSFTHRKMTMSLADRSTKTQKVKILPITGLDPEANRSEMIKREEEKLRASIRRESHQKRVRERSHARGITSSYLDDEEEDDE-----A-FSIRAIKNKYK------QNKEQKRTNIYSSEESDE-DIDSRK-----KSKKVLSDDSDD---E--GPAVKKKKAKVVDSES-------DDGNASGGG-----GGGGGDDGSD-D-------------
>EOG091F03U4|Biomphalaria_glabrata|JG27_Phidiana_lynceus|TRANSCRIPT
--------------------------------------------------------------------------------------------------------------------------------------------------------------------------------------------------------------------------------------------------------------------------------------------------------------------------------------------------------AEMDLTDLNAMELFGDAGDISSDEDDKVVG-DGG-DEDD-------D------------DENEENKVEEPPENRIEVEIPRIVTNLGQALHYVKLPNFLSVDTRPYDAETYEDEVDEDDVLDEEGRIRLKLKVENTIRWKKVLDDEGNEVLDENGKPKRESNARMVRWSDGSMSLHLGDEIFDVHSMSLQGDFNHLFVRQGTGLQGQSVFKTKLAFRPYSTDSFTHRKMTMSLADRSTKTQKVKILPITGLDPEANRSEMIKREEEKLRASIRRESHQKRVRERSHARGLTSSYLDEEEEDED-----S-FSIRAIKNKYK------QNKDQKRTNIYSSEESDD-DIDSKK-----KSKKALSDVSDSDD-E--GPAIKKRKAKVVDSES-------DDGDASGGG-----GGGGDGSD-----------------
>EOG091F03U4|Biomphalaria_glabrata|JG20_Learchis_evelinae|TRANSCRIPT
--------------------------------------------------------------------------------------------------------------------------------------------------------------------------------------------------------------------------------------------------------------------------------------------------------------------------------------------------------AEMDLTDLNAMELFGDAGDISSDEDDKAVG-DGG-DEDD-------D------------DENEENKVEEPPENRIEVEIPRIVTNLGQALHYVKLPNFLSVDTRPYDAETYEDEVDEDDVLDEEGRIRLKLKVENTIRWKKVLDEEGNEVLDENGKPKRESNARMVRWSDGSMSLHLGDEIFDVHSMSLQGDFNHLFVRQGTGLQGQSVFKTKLAFRPYSTDSFTHRKMTMSLADRSTKTQKVKILPITGLDPEANRSEMIKREEEKLRATIRRESHQKRVRERSHARGLTSSYLDEDEEDDE-----A-FSIKAIKNKYK------QNKDQKRTNIYSSEESDD-DIDSRK-----KSKKVLSDDSDD---E--GPAIKKKKAKVVDSES-------E--------------------------------------
>EOG091F03U4|Biomphalaria_glabrata|HW12_Facelina_rubrovittata|TRANSCRIPT
--------------------------------------------------------------------------------------------------------------------------------------------------------------------------------------------------------------------------------------------------------------------------------------------------------------------------------------------------------AEMDLTDLNAMELFGDAADISSDEDDKGMG-QSG-EDDD-------D------------DENEESKVEEQPENRIEVEIPRIVTNLGQALHYVKLPNFLSVDTRPYDAETYEDEVDEDDVLDEEGRIRLKLKVENTIRWRKVLDNEGNEELDYDGKPKRESNARMVRWSDGSMSLHLGDEIFDVHSMSLQGDFNHLFVRQGTGLQGQSVFKTKLAFRPYSTDSFTHRKMTMSLADRSTKTQKVKILPITGLDPEANRSEMIKREEEKLRASIRRESQQKRVRERSHTRGLTSSYLDEDEEDDE-----A-FSIKAIKNKYK------QNRDQKRTNIYSSEESDD-DIDSRK-----KSKKVLSDDSDD---E--GPAVKKRKAKVVDSES-------DNDDNASGG-----EGGGRGGDDD-GS-DTG--------
>EOG091F03U4|Biomphalaria_glabrata|JG21_Limenandra_confusa|TRANSCRIPT
--------------------------------------------------------------------------------------------------------------------------------------------------------------------------------------------------------------------------------------------------------------------------------------------------------------------------------------------------------AEMDLTDLNAMELFGDAGDISSDEDDKAMG-NDE-DGEQ-------T------------DENEENKVEEPPENRIEVEIPRIVTNLGQSLHYVKLPNFLSVETRPYDAETYEDEVDEDDVLDEEGRIRLKLKVENTIRWRKVLDEEGNEVLDFNGKPKRESNARMVRWSDGSMSLHLGDEIFDVHSMSLQGDFNHLFVRQGTGLQGQSVFKTKLAFRPYSTDSFTHRKMTMSLADRSTKTQKVKILPITGLDPEANRSEMIKREEEKLRASIRRESHQKRVRERSHTRGLTSSYLDEEEDDDD-----G-FSIKALKNKYK------ANKDQKRTNIYSSEESDE-DIDSRK-----KSKKVLSDDSDD---E--GPAVKKKKAKIVDSES-------ENDNDDDAE-----GGGGGEGEGG-DE-GSDEG------
>EOG091F03U4|Biomphalaria_glabrata|JG01_Aeolidiella_alba|TRANSCRIPT
--------------------------------------------------------------------------------------------------------------------------------------------------------------------------------------------------------------------------------------------------------------------------------------------------------------------------------------------------------AEMDLTDLNTMELFGDTQDVSSDEEDNAMG-DGG-VIDD-------D------------DENEENKVEEPPENRIEVEIPRIVTNLGQSLHYVKLPNFLSVETRPYDAETYEDEVDEDDVLDEEGRIRLKLKVENTVRWRKVLDEEGNEVLDENGKPKRESNARMVRWSDGSMSLHLGDEIFDVHSMSLQGDFNHLFVRQGTGLQGQSVFKTKLAFRPYSTDSFTHRKMTMSLADRSTKTQKVKILPITGLDPEANRSEMIKREEEKLRASIRRESQQKRVRERSHARGLTSSYLDEEEEDDE-----G-FSIKAIKNKYK------QNKDIKRTNIYSSEESDE-DIDSRK-----KSKKVISDESDD---E--GPSVKKKKAKIVDSES-------DEDKGSGGE-----EEGGGGGGGGGDD-GSEEGN-----
>EOG091F03U4|Biomphalaria_glabrata|JG16_Flabellina_iodinea|TRANSCRIPT
--------------------------------------------------------------------------------------------------------------------------------------------------------------------------------------------------------------------------------------------------------------------------------------------------------------------------------------------------------AEMDLTDLNAMELFGDADDISSDEDDKVVG-DGG-DEET-------K------------DENEEPKAEEPPENRIEVEIPRITTNLGEALHYVKLPNFLSVETRPYDAETYEDEVDEDDVLDEEGRIRLKLKVENTVRWRKVVDEEGNEVLDYNGKPKRESNARMVRWSDGSMSLHLGDEIFDVHSMSLQGDFNHLFVRQGTGLQGQSVFKTKLAFRPYSTDSFTHRKMTMSLADRTTKAQKVKILPITGLDPEANRSEMIKREEEKLRASIRRESQQKRVRERSHARGLTSSYLDEEEEDDE-----G-FSIRAIKNKYK------QNKDIKRTNIYSSEESDD-DIDSRK-----KAKKMLSDDSDD---E--GPAIKKKKAKVVDSES-------DEDNASDKG-----GGDEGSVDGN-N-------------
>EOG091F03U4|Biomphalaria_glabrata|HW13_Favorinus_branchialis|TRANSCRIPT
--------------------------------------------------------------------------------------------------------------------------------------------------------------------------------------------------------------------------------------------------------------------------------------------------------------------------------------------------------AEMDLTDLNAMELFGDAADISSDEDDKKVR-RAG-VIED-------D------------DENEENKVEEPPENRIEVEIPRIVTDLGQALHYVKLPNFLSVDTRPYDAETYEDEVDEDDVLDEEGRIRLKLKVENTIRWRKVLDDEGNEVPDENGKPTRESNARMVRWSDGSLSMHLGDEIFDVHSMSLQGDFNHLFVRQGTGLQGQSVFKSKLAFRPHSTESSTHRKMTMSLADRSTKTQKVKILPITGLDPEANRSEMIKREEEKLRASIKRESQQKRVRERSHTRGLTSSYLDEEEDDDD-----G-FSIKAIKNKYK------QKQEQRRTNIYSSEESDE-DIDSRK-----KSKKALSDESDD---E--GPAVKKRKAKVVDSES-------DDD------------------------------------
>EOG091F03U4|Biomphalaria_glabrata|JG15_Favorinus_auritulus|TRANSCRIPT
--------------------------------------------------------------------------------------------------------------------------------------------------------------------------------------------------------------------------------------------------------------------------------------------------------------------------------------------------------AEMDLTDLNAMELFGDAADISSDEDDKAMG-DGG-DDDD-------D------------DENEENKVEEPPENRIEVEIPRIVTDLGQALHYVKLPNFLSVDTRPYDAETYEDEVDEDDVLDEEGRIRLKLKVENTIRWRKVLDDEGNEVLDENGKPKRESNARMVRWSDGSLSMHLGDEIFDVHSMSLQGDFNHLFVRQGTGLQGQSVFKSKLAFRPHSTESSTHRKMTMSLADRSTKTQKVKILPITGLDPEANRSEMIKREEEKLRASIKRESQQKRVRERSHTRGLTSSYLDEEEDDDD-----G-FSIRAIKNKYK------QKQEQRRTNIYSSEESDE-DIDSRK-----KSKKALSDESDD---D--GPAVKKRKAKVVDSES-------DDDNASGGG-----GDGGGEGGGD-DD-GSDEGN-----
>EOG091F03U4|Biomphalaria_glabrata|JG32_Unidentia_angelvaldesi|TRANSCRIPT
--------------------------------------------------------------------------------------------------------------------------------------------------------------------------------------------------------------------------------------------------------------------------------------------------------------------------------------------------------AEMDLTDLNAMELFGDAGDISSDEEDTAAV-GDG-GDDD-------D------------EENEENKVEEPPENRIEVEIPRIVTNLGQALHYVKLPNFLSVETRPYDAETYEDEIDEDDVLDEEGRIRLKLKVENTIRWRMAVDEEGNELKDENDKPVRESNARMVRWSDGSMSLHLGDEIFDVHSMSLQGDFNHLFVRQGTGLQGQSVFKTKLAFRPYSTDSFTHRKMTMSLADRSTKAQKVKILPITGLDPEANRSEMIKREEEKLRASIRRESQQKRMREKSHSRGLTSSYLDEEEDDDE-----A-ISIRAIKNKYK------QNKDQKRTNIYSSEESDE-DLDSRK-----KSKKALSDESDD---E--GPAIKKKKAKVVDSES-------DDDKGSGDG-----GGGGGSGSED-EN-AASGGDE----
>EOG091F03U4|Biomphalaria_glabrata|JG10_Dirona_picta|TRANSCRIPT
--------------------------------------------------------------------------------------------------------------------------------------------------------------------------------------------------------------------------------------------------------------------------------------------------------------------------------------------------------AEMDLTDLNAMELFGDAADISSDEDDKIQV-GDD-GDDD-------D------------DENEENKVEEPPENRIEVEIPRIVTNLGQSLHYVKLPNFLSVETRPYDAETYEDEVDEDDVLDEEGRIRLKLKVENTVRWRKQLDEDGNEIKDKNGQPLRESNARMVRWSDGSMSLHLGDEIFDVHSMSIQGDFNHLFVRQGTGLQGQSVFKTKLAFRPYSTDSFTHRKMTMSLADRSTKTQKVKILPITGLDPEANRSEMIKREEEKLRASIRRESQQKRVRERSHTRGITSSYLDEDEDEDE-----S-ISIRAIKNKYK------QTKDLKKTNIYSSEESDE-DIDSKK-----KSKKILSDDSDD---E--GPAIKKKKAKVVDSES-------EEDGSGSGG-----GADDNASED----------------
>EOG091F03U4|Biomphalaria_glabrata|HW14_Flabellina_affinis|TRANSCRIPT
--------------------------------------------------------------------------------------------------------------------------------------------------------------------------------------------------------------------------------------------------------------------------------------------------------------------------------------------------------ADMDLTDLNAMELFGDAGDISSDEEDKAIG-DGG-DGGD-------E------------DGEQKGKVEEQPENRIEVEIPRIVTDLGQALHYVKLPNFLSVETRPYDAETYEDEVDEDDVLDEEGRIRLKLKVENTIRWRKVLDEEGNEVLDYNGKPKRESNGRMVRWSDGSMSLHLGDEIFDVHSMSLQGDFNHLFVRQGTGLQGQSVFKTKLAFRPYSTDSFTHRKMTMSLADRSTKTQKVKILPITGLDPEANRSEMIKREEEKLRASIRRESQQKRVREKSHSRGLTSSYLDEDDDDDE-----G-FSIKAIKNKYK------QKGEQKRTNIYSSEESDD-DIDSRK-----KSKKVLSDDSDD---E--GPAIKKKRAKVVDSES-------DEDDNASGG-----GGGGGSED-----------------
>EOG091F03U4|Biomphalaria_glabrata|NC01_Armina_californica|TRANSCRIPT
--------------------------------------------------------------------------------------------------------------------------------------------------------------------------------------------------------------------------------------------------------------------------------------------------------------------------------------------------------AEMDLTDLNAMELFGDAEDISSDEDDKTAE-TGD-GGDQ-------D------------DENEENKVEEPPENRIEVEIPRIVTNLGQALHYVKLPNFLSVETRPYDAETYEDEVDEDDVLDEEGRIRLKLKVENTMRWRKKLDEDGNEMNDENGQIVRESNARMVRWSDGSMSLHLGDEIFDVHCMSLQGDFNHLFVRQGTGLQGQNVFKTKLAFRPYSTDSFTHRKMTLSLADRSTKTQKVKILPITGLDPEANRSEMIKREEEKLRASIRRESQQKRVRERSHTRGLTSSYLDEDEDDDE-----A-ISIRAIKNRYK------QNKDQRRTNIYSSEESDE-DIDSRK-----KAKKVLSDDSDD---E--GPSVKKKKAKIVDSES-------EDDNGSGGA-----ADIASDDGNA-SD-GG---------
>EOG091F03U4|Biomphalaria_glabrata|HW01_Armina_tigrina|TRANSCRIPT
--------------------------------------------------------------------------------------------------------------------------------------------------------------------------------------------------------------------------------------------------------------------------------------------------------------------------------------------------------AEMDLTDLNAMELFGDAGDISSDEDDKTAE-TGD-GGDG-------D------------QTDEENKVEEPPENRIEVEIPRIVTNLGQALHYVKLPNFLSVDTRPYDAETYEDEVDEDDVLDEEGRIRLKLKVENTIRWRKKLDEDGNEMKDESDQPIRESNARMVRWSDGSMSLHLGDEIFDVHCMSLQGDFNHLFVRQGTGLQGQNVFKTKLAFRPYSTDSFTHRKMTLSLADRSTKTQKVKILPITGLDPEANRSEMIKREEEKLRASIRRESQQKRVRERSHTRGLTSSYLDEDEDDDE-----T-ISIHAIKNKYK------QNKDQRRTNIYSSEESDD-DIDSRK-----KSKKVLSDDSDD---E--GPTVKKKKAKIVDSES-------EDDNASGGA-----ADNASDG------------------
>EOG091F03U4|Biomphalaria_glabrata|HW18_Janolus_cristatus|TRANSCRIPT
--------------------------------------------------------------------------------------------------------------------------------------------------------------------------------------------------------------------------------------------------------------------------------------------------------------------------------------------------------AEMNLADLNAMELFGDAGDISSDDDDNDQP-ATG-DGGD-------E------------DENEENKVEEPPENRIEVEIPRIVTNLGQSLHYVKLPNFLSVETRPYDAETYEDEVDEDDVHDEEGRIRLKLKVENTIRWRKKMDEDGNEVLDGKGQAVKESNARMVRWSDGSMSLHLGDEIFDVHSMSLQGDFNHLFVRQGTGLQGQSVFKTKLSFRPYSTDSVTHRKMTMSLADRSTKTQKVKILPITGLDPEANRSEMIKREEEKLRASIRRESQQKRVRERSHTRGLTSSYLGDEDDEDDE----G-FSIKAIKNKYKQNKQSKQNKEIKRTNIYSSEESDE-DIDNKR-----KSKKILSDDSDD---E--GPAVKKKKAKVVDSES-------EDGDASGGG-----SGSGGGSGSE-DG-GNASASHG---
>EOG091F03U4|Biomphalaria_glabrata|JG19_Janolus_barbarensis|TRANSCRIPT
--------------------------------------------------------------------------------------------------------------------------------------------------------------------------------------------------------------------------------------------------------------------------------------------------------------------------------------------------------AEMDLTDLNAMELFGDAGDISSDEDDNDQA-VTG-DGDD-------E------------DENEENKVEEPPENRIEVEIPRIVTNLGQSLHYVKLPNFLSVETRPYDAETYEDEVDEDDVLDEEGRIRLKLKVENTIRWRKKLDEDGNEELDEKGQPIRESNARMVRWSDGSMSLHLGDEIFDVHSMSLQGDFNHLFVRQGTGLQGQSVFKTKLSFRPYSTDSVTHRKMTMSLADRSTKTQKVKILPITGLDPEANRSEMIKREEEKLRASIRRESQQKRVRERSHTRGITSSYLDEDDEDDE-----G-FSIKAIKNKYK------QSKDIKRTNIYSSEESDE-DIDNKK-----KSKKILSDDSDD---E--GPAVKKKKAKVVDSES-------EDGNASGGG-----SGGGSGSEDG-GNA-----------
>EOG091F03U4|Biomphalaria_glabrata|JG06_Catriona_columbiana|TRANSCRIPT
--------------------------------------------------------------------------------------------------------------------------------------------------------------------------------------------------------------------------------------------------------------------------------------------------------------------------------------------------------ADMDLADLNAMELFGDADDISSDEDDAAPT-VED-DEEN-------Q------------NEDGEKKEEEPQENRIEVEIPRIITDLGQSLHFVKLPNFLSVETRPYDAETYEDEVDEDDVLDEEGRIRLKLKVENTVRWRKVLDDEGNEILDTDGKPERESNARMVKWSDGSMSLHLGDEIFDVHSMSLQGDFNHLFVRQGTGLQGQSVFKTKLAFRPYSTDSFTHRKMTMSLADRTTKAQKVKMLPITGLDPEANKREMIKREEEKLRASIKRESQQKRVRERSHTRGLTSSYLDEEEDDDG-----A-ISLRAIKNTYK------QAKDQKRTNIYSSEESDE-DLDSRK-----KTKKVLSDDSDD---E--GPAMKKKKAKVVDSES-------EDDKASQGG-----EEKEAEASGG-EE------------
>EOG091F03U4|Biomphalaria_glabrata|HW16_Hancockia_cfuncinata|TRANSCRIPT
--------------------------------------------------------------------------------------------------------------------------------------------------------------------------------------------------------------------------------------------------------------------------------------------------------------------------------------------------------ADMDLADLNAMELFGDAGDISSDEEDKARR-SGV-IDDD-------D------------EENEENKVEEPPENRIEVEIPRIVTNLGQSLHYVKLPNFLSVDTRPYDANTYEDEVDEDDVLDEEGRIRLKLKVENTIRWRKKFDEEGNEEMDFNGKPVRESNARMVRWSDGSMSLHLGDEIFDVHCMSLQGDFNHLFVRQGTGLQGQSVFKTKLAFRPYSTDSFTHRKMTMSLADRSTKTQKVKILPITGQDPEANRSEMIKKEEEKLRASIKRESQQKRIRERSHTRGITSSYLDEDDDDEE-----G-ISIKAIKNNYK------KNKDIKRTNIYSSEESDD-DIDSKK-----KSKKVLSDDSDD---E--GPAVKKKKARVVDSES-------DDGNASAGE-----GSDANASGGG-EG------------
>EOG091F03U4|Biomphalaria_glabrata|JG17_Hancockia_uncinata|TRANSCRIPT
--------------------------------------------------------------------------------------------------------------------------------------------------------------------------------------------------------------------------------------------------------------------------------------------------------------------------------------------------------ADMDLADLNAMELFGDAGDISSDEEDKARR-SGV-IDDD-------D------------EENEENKVEEPPENRIEVEIPRIVTNLGQSLHYVKLPNFLSVDTRPYDANTYEDEVDEDDVLDEEGRIRLKLKVENTIRWRKKFDEEGNEEMDFNGKPVRESNARMVRWSDGSMSLHLGDEIFDVHCMSLQGDFNHLFVRQGTGLQGQSVFKTKLAFRPYSTDSFTHRKMTMSLADRSTKTQKVKILPITGQDPEANRSEMIKKEEEKLRASIKRESQQKRIRERSHTRGITSSYLDEDDDDEE-----G-ISIKAIKNNYK------KNKDIKRTNIYSSEESDD-DIDSKK-----KSKKVLSDDSDD---E--GPAVKKKKARVVDSES-------DDGNASAGE-----GSDANASGGG-EG------------
>EOG091F03U4|Biomphalaria_glabrata|NC04_Fiona_pinnata|TRANSCRIPT
--------------------------------------------------------------------------------------------------------------------------------------------------------------------------------------------------------------------------------------------------------------------------------------------------------------------------------------------------------AEMDLTDLNAMELFGDADDISSDEEPTVKR-MGVIDDDD-------E------------NEEGEKKEEEPPENRIEVEIPRIITNLGQSLHFVKLPNFLSVETRPYDAETYEDEVDEDDVHDEEGRIRLKLKVENTVRWRKVLDDEGNEVIDFDGKPKRESNARMVKWSDGSMSLHLGDEIFDVHSMSLQGDFNHLFVRQGTGLQGQSVFKTKLAFRPYSTDSFTHRKMTMSLADRTTKAQKVKILPITGLDPEANRSEMIKREEEKLRASIRRESQQKRVRERSHTRGLTSSYXDEDDDDDE-----G-VSIRALKNSYK------QAKDIRRTNIYSSEESDD-DFDSRK-----KTKKVLSDDSDD---E--GPAVKKKKAKVVDSES-------DDDNASKGE-----E------------------------
>EOG091F03U4|Biomphalaria_glabrata|JG07_Cuthona_albocrusta|TRANSCRIPT
--------------------------------------------------------------------------------------------------------------------------------------------------------------------------------------------------------------------------------------------------------------------------------------------------------------------------------------------------------ADMDLQDLNAMELFGDADDISSDEDEAPTA-AAD-GEEG-------G------------DEEGEKKEEEPQENRIEVEIPRIITNLGQSLHFVKLPNFLSVETRPYDAETYEDEVDEDDVLDEEGRIRLKLKVENTIRWRKVLDDEGNEEIDFDGKPKRESNARMVKWSDGSMSLHLGEEIFDVHSNSLQGDFNHLFVRQGTGLQGQSVFKTKLAFRPYSTDSFTHRKMTMSLADRTTKAQKVKMLPITGLDPEANRSEMIKREEEKLRASIKRESQQKRVREKSHTRGLTSSYLDDDEDDEE-----S-VSIRAIKNKYK------QAKDIKRTNIYSSEESDE-DLDSRK-----KSKKVLSDDSDD---E--GPAVKKKKAKVVDSES-------EEEKASSPP-----KSGGDDNEEN-EA-SGGGEEENMSE
>EOG091F03U4|Biomphalaria_glabrata|HW07_Cuthona_caerulea|TRANSCRIPT
--------------------------------------------------------------------------------------------------------------------------------------------------------------------------------------------------------------------------------------------------------------------------------------------------------------------------------------------------------AEMDLTDLNAMQLFGDADDISSDEEVTAAV-GDG-GDEG-------G------------EGEGEKKDEEPPENRIEVEIPRIITNLGQSLHFVKLPNFLSVETRPYDAETYEDEVDEDDVLDEEGRIRLKLKVENTIRWRKVLDDEGNETIDFDGKPKRESNARMVKWSDGSMSLHLGDEIFDVHSMSLQGDFNHLFVRQGTGLQGQSVFKTKLAFRPYSTDSFTHRKMTMSLADRTTKAQKVKILPITGLDPEANRSEMIKREEEKLRASIKRESQQKRVRERSHTRGLTSSYLDEDEDDDE-----G-VSLRAIKNTYK------QTKDLKRTNIYSSEESDE-DLDSKK-----RSKKVLSDDSDD---E--GPAIKKKKAKVVDSES-------EEENASTSK-----GGD----------------------
>EOG091F03U4|Biomphalaria_glabrata|JG26_Phestilla_sp|TRANSCRIPT
--------------------------------------------------------------------------------------------------------------------------------------------------------------------------------------------------------------------------------------------------------------------------------------------------------------------------------------------------------AEMDLADLNAMELFGDADDISSDEEEATPA-VTD-DENE-------N------------EGEAEKKEEEPQENRIEVEIPRIITNLGQSLHFVKLPNFLSVETRPYDAETYEDEVDEDDVLDEEGRSRLKLKVENTIRWRKVLDEEGNEVLDENGKPKRESNARMVKWSDGSMSLHLGDEIFDVHSMSLQGDFNHLFVRQGTGLQGQSVFKTKLAFRPYSTDSFTHRKMTMSLADRTTKAQKVKILPITGLDPEANRSEMLKREEEKLRASIRRESQQKRVRERSHTRGLTSNYLDDEDDDEE-----G-ISIRAIKNTYK------QAKDQKRTNIYSSEESDE-DLDTRK-----KTKKVLSDDSDD---E--GPAIKKKKAKVVDSES-------EDDNASKGG-----EDNENAG------------------
>EOG091F03U4|Biomphalaria_glabrata|JG14_Eubranchus_rustyus|TRANSCRIPT
--------------------------------------------------------------------------------------------------------------------------------------------------------------------------------------------------------------------------------------------------------------------------------------------------------------------------------------------------------ADMDLADLNAMELFGDADDISSDDDDTPAIAIGD-GGDG-------G------------DGEEQKKEEEPPENRIEVEIPRIVTDLGQSLHFVKLPNFLSVETRPYDAETYEDEIDEDDVLDEEGRIRLKLKVENTIRWRKVLDDEGNEVHDFDGKVKRESNARMVRWSDGSMSLHLGDEIFDVHSMSLQGDFNHLFVRQGTGLQGQSVFKTKLAFRPYSTDSFTHRKMTMSLADRTTKAQKVKILPITGLDPEANRSEMIKREEEKLRASIRRESQQKRVREKSHTRGLTSSYLDEEEDDDD-----G-FSIGALKNKYK------QAKDQKRTNIYSSEESEE-EFDTRK-----KAKKVLSDDSDD---E--GPAVKKKKAKVVDSES-------DEDNASKGG-----SDNEDNDNNQ-GS-GG---------
>EOG091F03U4|Biomphalaria_glabrata|HW20_Spurilla_neapolitana|TRANSCRIPT
--------------------------------------------------------------------------------------------------------------------------------------------------------------------------------------------------------------------------------------------------------------------------------------------------------------------------------------------------------AEMDLTDLNAMELFGNTGDISSEEDDNAMG-DGG-VIED-------D------------DENEENKVEEPPENRIEVEIPRIVTNLGQSLHYVKLPNFLSVETRPYDAETYEDEVDEDDVLDEEGRIRLKLKVENTVRWRKVLDDEGNEELDENGKPKRESNARMVRWSDGSMSLHLGDEIFDVHSMSLQGDFNHLFVRQGTGLQGQSVFKTKLAFRPYSTDSFTHRKMTMSLADRSTKTQKVKILPITGLDPEANRSEMIKREEEKLRASIRRESQQKRVRERSHARGITSSYLDDLDEDGE-------VSILAIKNKYK------QSRDQKKASIYSSEESDD-DIESRK-----KSRKAL-DDSDD---E--GPAVKKRKAKVVDDES-------DDDNASGEG-----DGGGGDDDS----------------
>EOG091F03U4|Biomphalaria_glabrata|JG29_Spurilla_braziliana|TRANSCRIPT
--------------------------------------------------------------------------------------------------------------------------------------------------------------------------------------------------------------------------------------------------------------------------------------------------------------------------------------------------------AEMDLTDLNAMELFGNTGDISSEEDENAIR-AGV-IEDD-------D------------DENEENKVEEPPENRIEVEIPRIVTNLGQSLHYVKLPNFLSVETRPYDAETYEDEVDEDDVLDEEGRIRLKLKVENTVRWRKVFDEEGNEVLDENGKPKRESNARMVRWSDGSMSLHLGDEIFDVHSMSLQGDFNHLFVRQGTGLQGQSVFKTKLAFRPYSTDSFTHRKMTMSLADRSTKTQKVKILPITGLDPEANRSEMIKREEEKLRASIRRESQQKRVRERSHARGITSSYLDDLDEDGE-------VSILAIKNRYK------QNRDQKKASIYSSEESDD-DIESRK-----KSRKAL-DDSDD---E--GPAVKKRKAKVVDDES-------DDDNASREG-----DGGGGDDDS----------------
>EOG091F03U4|Biomphalaria_glabrata|HW10_Embletonia_pulchra|TRANSCRIPT
--------------------------------------------------------------------------------------------------------------------------------------------------------------------------------------------------------------------------------------------------------------------------------------------------------------------------------------------------------AEMDLTEMNAMTLFGDAADISSDEDDKAVK-RSG-VIDD-------D------------DENEENKVEEPPENRIEVEIPRIVTDLGQSLHYAKLPNFLSVETRPFDAETYEDEVDEDDVLDEEGRIRLKLKVENTIRWRRKFDEDGNEELGFDGKPVRESNARMVHWSDGSMSLHLGDEIFDVHTMSLKGDFNHLFVRQGTGLQGQSVFKSKLAFRPYSTDSFTHRKMTMSLADRSTKTQKVKILPITGLDPEANRSEMIKREEEKLRASIKRESQQKRVRERSHTRGITSSYLDDDDDEDE-----S-VSIKAIKNKYK------QNRDQKRTNIYSSEESDE-DFDSKK-----KGKKVLSDDSDD---E--GPAIKKRRAKVVDSES-------E--------------------------------------
>EOG091F03U4|Biomphalaria_glabrata|HW15_Flabellina_babai|TRANSCRIPT
--------------------------------------------------------------------------------------------------------------------------------------------------------------------------------------------------------------------------------------------------------------------------------------------------------------------------------------------------------AEMDLADLNAMELFGDAGDISSDGEAKVRR-AGV-IDDD-------D------------EENEEGKPEEPPENRIEVEIPRIVTNLGNSLHYAKLPNFLSVDTRPYDAETYEDEVDEDDVLDEEGRIRLKLKVENTIRWRKKVDEEGNEETDEKGQPIRESNARMVRWSDGSMSLHLGDEIFDVLCMPLQGDFNHLFVRQGTGLQGQSVFKTKLAFRPYSTDSFTHRKMTMSLADRSTKTQKVKILPITGLDPEANRSEMIKREEEKLRASIKRESQQKRVREKSHSRGLTSSYLDDDEDDDE-----A-FSIRAIKNKYK------QKKDQKRTNIYSSEESDE-DIDSKK-----KSKKVLSDDSDD---E--GPAIKKRKAKVVDSES-------DDNASGQGA-----DDGSGSEQGN-AS-GG---------
>EOG091F03U4|Biomphalaria_glabrata|HW11_Eubranchus_exiguus|TRANSCRIPT
--------------------------------------------------------------------------------------------------------------------------------------------------------------------------------------------------------------------------------------------------------------------------------------------------------------------------------------------------------ADMDLADLNAMELFGDADDISSDEDAGPPM-VGD-GDDE-------N------------DEDGKTKEEELPENRIEVEIPRIVTDLGESLHFVKLPNFLSVDTRPYDAENYDDEVDEDDVLDEEGRIRLKLKVENTIRWRKVLDDEGNEVLDENGKVKRESNARMVRWSDGSMSLHLGDEIFDVHSMSLQGDFNHLFVRQGTGLQGQSVFKTKLAFRPHSTDSFTHRKMTMSLADRSTKSQKVKMLPITGLDPEANKREMIKREEEKLKASIRRESQQKRVRERSHTRGLTSSYLDEEEDDDD-----G-FSIKALKNKYK------QTKDIKRTNIYSSEESDE-DLDTRK-----KPKKVLSDDSDD---D--GPALKKKKAKVVESES-------DEENASKGG-----GEEDDDDNDN-TH-GSGG-------
>EOG091F03U4|Biomphalaria_glabrata|JG08_Dendronotus_venustus|TRANSCRIPT
--------------------------------------------------------------------------------------------------------------------------------------------------------------------------------------------------------------------------------------------------------------------------------------------------------------------------------------------------------AEMDLTDLNAMELFGDAGDISSDDDDPPTT-TAQ--EGG-------R------------EGENEDKVEEPPENRIEVEIPRIVTNLGQSLHYVKLPNFLSVETRPYDAETYEDDMDEDDVHDEEGRIRLKLKVENTIRWRKKLDDDGNEVKDENDKTVKESNGRIVRWSDGSMSLHLGDEIFDVHCMSLQGDFNHLFVRQGTGLQGQSVFKTKLAFRPYSTDSFTHRKMTMSLADRSTKTQKVKILPITGQDPEANRSERIKKEEEMLRASIKRQSHQKRLRERSHTRGLTSSYLDDEDDDDE-----G-FSIKAIKNKYK------Q-------------------------------------------------------------------------------------------------------------
>EOG091F03U4|Biomphalaria_glabrata|HW04_Calmella_cavolinii|TRANSCRIPT
--------------------------------------------------------------------------------------------------------------------------------------------------------------------------------------------------------------------------------------------------------------------------------------------------------------------------------------------------------AEMDLADLNAQELFGDAADISSDEDDKAEK-VVG-GVID-------D------------DEDEEPKEEEPPENRIEVEIPRIVTDLGQALHYVKLPNFLSVETRPYDAETYEDEVDEDEVLDEEGRARLKLRVENTIRWRKKLDGDGNEMLDDEGKSIRESNARFVKWSDGSMSLHLGDEIFDVYTMPLQGDFSHLFVRQGTGLQGQSVFKTKLGFRPHSTDSFTHRKMTMSLADRSTKAQKVKILPITGQDPEANRSEMIKREEEKLRASIRRESQQRRVREKAYSRGITSSYLEGRDDDDDEEDE-A-FSINAIKNKYK------QNKDAKRSNIYSSDESEE-EREPQK-----KTKRVLSDESED---EDD-MSSKKRKPKALQSESEDE-------------------------------------------
>EOG091F03U4|Lottia_gigantea|LotgiG77324
-------------------------------------------------------------------------------------------------------------------------------------------------------------------------------------------------------------------------------------------------------------------------------------------------------------------------------------------------------------------------------------------------------------------------------------------------------------------------------------------------------------------------------------SLHLGEEVFDVYAMPLQGDFNHLFVRQGTGLQGQSVFKTKLAFRPHSTESFTHRKMTMSLADRSNKTQKVKMLPITGHDPEQNRSEMIKKEEERLRASIRRESQQRRMREKAHARGLNAGYLEGYEDEEDDDE----MSISAIKRKYK------EGV-----------------------------------------------------------------------------------------------------------
>EOG091F03U4|Biomphalaria_glabrata|NC06_Pleurobranchaea_californica|TRANSCRIPT
--------------------------------------------------------------------------------------------------------------------------------------------------------------------------------------------------------------------------------------------------------------------------------------------------------------------------------------------------------AEMDLADLNAMELFGD---MSSDEEDKASG-EEA-GEDRVKRAGVID------------DEDEETKEEEPPENRIEVEIPRIVTNLGQALHYVKLPNFLSVETRPYDAETYEDEVDEDEVLDEEGRARLKLKVENTIRWRKQMDEEGNEVKDDKGDFIRESNARMVRWSDGSMSLHLGDEIFDIYTMPLKGDFNHLFVRQGTGLQGQSIFRTKLAFRPHSTDSVTHRKMTMSLADRSTKAQKVKVLPITGADPEANRMQKIKKEEQMLRDSIRKESQQRRGKERAHSRGITSHYLEGRGEDEDDDDDVA-VSINAIKNKYK-------DQSQKKAQIYSSDEDEE-ELFVKK-----KVKRVYSDESDDDEEE--EEVSSKKKVKVVESDS-------DEE------------------------------------
>EOG091F03U4|Biomphalaria_glabrata|HW03_Berthella_plumula|TRANSCRIPT
---------------------------------------------------------------------------------------------------------------------------------------------------------------------------------------------------------------------------------------------------------------------------------------------------------------------------------------------------------------------------------------------------------------------DEENKEEEPPENRIEVEIPRIVTDLGQSLHYVKLPNFLSVETRPYDAETYEDEVDEDEVLDEEGRARLKLKVENTIRWRKKMDDEGNELKDENGDIIRESNARMVRWSDGSMSLHLGDEIFDIYTMPLKGDFNHLFVRQGTGLQGQSIFRTKLAFRPHSTDSVTHRKMTMSLADRSTKTQKVKVLPITGADPEANRTKRIKEEEQSLRDSIRKESHQRRGKERAHSRGITSHYLEGRGEDDDDDDE-G-FSIKAIKNKYK------QNKDLKKTQIYSSDDDDEIEIPHKK-----KVKRVYSDDEES---GNDDVSAKKKKARVVVSDS-------D--------------------------------------
>EOG091F03U4|Crassostrea_gigas|CGI_10016864
MADPGDIFGSGAESDE-----------------------------------------------------------------------------------------------------------------------------------------------------------------------------------------------------------------------------VMFPFRVTDPQQVEMEVIIQRVQLEVLLGQGVQPTVGLLQTAQGQGLDHPPVITLDLQKGPSQLLQLDLPHLTAQHSGSDSGSDIGKKKKK--------KKKEGSGSDSDNDVNATVGDLFGDADDISSDEEAKTRK-SDA-EDDE-------GGGSDRERQAPIIDDDEEQVEEEVPETRIEVEIPRIMTNLGKILHYVKLPNFLSVETRPYDNQTYEDEIDEDEVLDEEGRARLKLKVENTIRWRKKNNEDGTEATDELGKPIRESNARVVRWSDGSMSLHLGNEIFDVHTMPIQGDFNHLFVRQGTGLQGQSIFKTKLAFRPHSTESATHRKMTLSLADRSTKAQKVKVLPISGRDPDAHRSEMIKKEEEKLRASIRRESTRRRMKERSLHRGLNARYLEDGEDDDE-----GGVSLNDLKKEYK-------QKRADRLTIYSSDSDDS-YSDGEKSGRLMKAKRGGSDEDSE---E--EKGPKKKAARIVESDS-------EEEGGGASQ-----EGGGDHSEGS-NK-GSDMEDD----
