# Supplementary material for: Transcriptomics provides a robust framework for the relationships of the major clades of cladobranch sea slugs (Mollusca, Gastropoda, Heterobranchia), but fails to resolve the position of the enigmatic genus Embletonia
Source: BMC Ecol Evol. 2021 Dec 28;21:226. doi: 10.1186/s12862-021-01944-0 (PMC8895541; doi:10.1186/s12862-021-01944-0)
Supplement: Supplementary file 6 — Additional file 6. Archive S4: Unmasked multiple sequence alignments on amino acid level including Doris kerguelenensis and Calmella cavolini prior to the removal of outliers. [file 12862_2021_1944_MOESM6_ESM.zip › Archive_S4/Alignments/EOG091F01DT.aa.fasta]

>EOG091F01DT|Biomphalaria_glabrata|BGLTMP012544
MSRHRIVRTMN-YED-----------------------AAQFTWTREKNMNLAAYVGQ-----------EEVIN-EEEEETQ--E-DSHDSFN--DSSKSLHLGLS---DFDKAKLNSCLDEARNILGDSVSESVMTSVIIQNGYNLETSINQLLSQQD-LPKPQREPRQRKIR-------------------------------------------------TQGLLPATQ---------------------ELKP------KDPEVINLSSPLVTPSK-------------------------------SASKAKATIGFLQAEDQQSSQPNSPASSKKLSIQVGSRRNVSPAGPKKDKG-------------------------------------------------------KRELSNLEQRETESKASEMAATALSSEDITAGGNSI-------------------------------------DSNLRNAVEFMGLEGDKETIQS----------------------------------------------------------------------------------------------------------------------------------------------------------------S-V-------------------------------------------------------------------------------------------------------DSMKPVP-AT--PKS-KGKSSKIDVMAEFAKRHGNKELLNLVVIGHVDAGKSTLMGHLLYQLGNVNKKTMHKYEQESKKIGKSSFAFAWVLDETEEERERGVTMDVAQNRFETEKK-------------------CASQADVAILVINATRGEFETGFDAGGQTREHALLARSLGVGQIIVAVNKMDTVDWNYDRYESITKKIGQFLTKQAGFKESDICYVPCSGL---------------------------IENLKPPVRPIDKPFRLHVSDVFKGVGTGFNVAGRVGAGYVQSGDKILIMPLGNCATVKNIYIDDVADNLAFAGDHVNLTLSGVDMSNVSIGSCLCEPNTPARSATRV--------------R--------------AKIVVFHYQSINEPAIIKRLLSQLHRSTGEVIKKKPRCLVKNTSAVVEIELERPVCMELYSEFKDLGRFMLRSGGHTIAAGLVEEVIYNI----------------------------------------------
>EOG091F01DT|Crassostrea_gigas|HW09_Doto_sp|TRANSCRIPT
MSRHRIVRSMN-YEDECYDEDDDYSRSLEDNYCISPSTAAQFTWNRERNMN------FASYMGVDNVINE---E-EEEEEDD--P-SLHDSLN--DSSSHVRQN-------------SCLEDIHTILGDTVPESVIVEAILKNQFNIESTLNQLLTQQE-APKAQRESR--------------------------------------------------------------------------------------------------------------------------------------------------------------------------------------------------------------------------------------------------------------------------------------------------------------------------------------------------------------------------------------------------------------------------------------------------------------------------------------------------------------------------------------------------------------------------------------------------------------------------------QSSVEAMK-PSPAPKA-KSKASKMDVMAEYNSRHGDKDLLNLVVIGHVDAGKSTLMGHLLYQLGSVNQKTMHKYEQESKKLGKSSFAFAWVLDETEEERTRGVTMDVAQTRFETDKKVVTLLDAPGHKDFIPNMITGASQADVAILVINATRGEFETGFDAGGQTREHSLLARSLGVGQLIVAVNKMDTVDWSQERYELVTKKLGQFLTKQARFKESDVVFVPCSGLSGENLVKQPKEEKLTSWYQPAVTLLERINQLDPPARPIDKPFRLNVSDVFKGMGVGFSVSGRVGSGFVQPGDRVLILPAGHNVGIKNVTIDDVPVQVAFAGDHVNITLHGVDMATVNIGNALCDAASPCKMAKRI--------------RAKVVIFNIDIPITKGLPVVFHYQSVNEPAIIKRLISQLNKSTGEVVKNKPRCLVKNSSAVLELEFERTMCLELYSEFKDLGRFMLRQGGHTIAAGLVEEI--------------------------------------------------
>EOG091F01DT|Crassostrea_gigas|HW21_Tritonia_manicata|TRANSCRIPT
MSRHRIVRSMN-YEDEYYDEDDDYSRSLEDNYCISPSTAAQFTWNRERNMN------FASYM-------------EEDETAE--E-SSL--QNTLN-DSQARLQLN---DTDQARLNSCLDEIRTILGDSLSESVIADVVVKNNFNIESSLNELLTKQD-APKPQREPRNKRNR-------------------------------------------------SQ--------------------------------------------------------------------------------------------------------------------------------------------------------------------------------------------------------------------------------------------------------------------------------------------------------------------------------DKNLRSAVE-FMGLEGDNEVIHSSVE-----------------------------------------------------------------------------------------------------S-M-------------------------------------------------------------------------------------------------------KPSQSVP-ST--PKS-KSKSSKIDVMGEYNSRHGEKDLLNLVVIGHVDAGKSTLMGHLLYQLGSVNQKTMHKYEQESKKLGKSSFAFAWVLDETEEERTRGVTMDVAQTRFETEKKIVTLLDAPGHKDFIPNMITGASQADVAVLVINATTGEFETGFDAGGQTREHSLLARSLGVGQLIVAVNKMDTVGWSQERYQLITQKLGQFLTKQARFKESDVTFVPCSGLSGENLVRKPKEEKLVSWYKPAVTLLERIDQLEPPVRPIDKPFRLNISDVFKGVGVGFNVSGRVGSGYVQPGDKVLILPAATTVGIKNVMIDDVPVQVAFAGDHVNMTLHGVDMTTVNIGNALCDLACPSKVAKRI--------------RAKVVIFNIEVPITKGLPVVFHYQSVNEPAMIKRLISQLNKSTGEVVKNKPRCLVKNSSAVLELEFERTMCLELYSEFKDLGRFMLRQGGHTIAAGLVEEI--------------------------------------------------
>EOG091F01DT|Crassostrea_gigas|JG28_Scyllaea_fulva|TRANSCRIPT
---------------------------------------------------------------------------------------------------------------------------------------------------------------------------------------------------------------------------------------------------------------------------------------------------------------------------------------------------------------------------------------------------------------------------------------------------------------------------------------------------------------------------------------------------------------------------------------------------------------------------------------------------------------------------------------------------------------------------------------------------------------------------------------------------------QSSVESMK-PSPAPKS-KSKASKVDVMGEYNSRHGDKDLLNLVVIGHVDAGKSTLMGHLLYQLGSVNQKTMHKYEQESKKLGKSSFAFAWVLDETEEERSRGVTMDVAQTRFETEKKIVTLLDAPGHKDFIPNMITGASQADVAILVINATRGEFETGFDAGGQTREHSLLARSLGVGQLIVAINKMDTVEWSQERYQLITQKLGQFLTRQARFKESDVTFVPCSGLSGENLVRKPKEEKLTSWYKPAVTLLERIDQMEPPSRPIDKPFRMNVSDVFKGMGVGFSVSGRVGSGYVQPGDKVVIQPAGTPVSIKNVMIDEVPVQVAFAGDHVNMTLHGVDMATVNIGNALCDQLSLSKVAKRI--------------RAKVVIFNIEVPITRGLPVVFHYQSVNEPAVVKRLISQLNKSTGEVIKNKPRCLVKNSSAVLELEFERTMCLELYSEFKDLGRFMLRQGGHTIAAGLVEEI--------------------------------------------------
>EOG091F01DT|Crassostrea_gigas|NC07_Tritonia_diomedea|TRANSCRIPT
MSRHRIVRSMN-YEDECYDDDDDYSRSLEDNYCISPSTAAQFTWNRERNMN------FASYM-------------EDEAQEE--Q-SSL--QNSLNSDSQARLKLN---DTDQARLNSCLEEIHTILGKTVPESVIAEVIVKNQFNIESSLNELLTQQD-APKPQRDPRNRRHR-------------------------------------------------SQASAADVP---------------------------------------------------------------------------------------------------------------------------------------------------------------------------------------------------------------------------------------------------------------------LRSAVEFMGLEGDNEVIQS----------------------------------------------------------------------------------------------------------------------------------------------------------------S-V-------------------------------------------------------------------------------------------------------ESMKPLP-AT--PKS-KSKASKIDVMGEYNSRHGEKELLNLVVIGHVDAGKSTLMGHLLYQLGSVNQKTMHKYEQESKKLGKSSFAFAWVLDETEEERTRGVTMDVAQTRFETEKKIVTLLDAPGHKDFIPNMITGASQADVAVLVINATTGEFETGFDAGGQTREHSLLARSLGVGQLIVAVNKMDTVGWCQERYQLITKKLGQFLTKQARFKESDVTFVPCSGLSGENLVRKPKEEKLTSWYKPAITLLERIDKLEPPARPIDKPFRLNVSDVFKGVGVGFNIAGRVGSGYVQPGDKVLILPAGTSVGIKNVMIDDIPVHVAFAGDHVNMTLHGVDMATVNIGNALCDPACPSKVAKRI--------------RAKVVIFNIEVPITKGLPVVFHYQSVNEPAMIKRLISQLNKSTGEVVKNKPRCLVKNSSAVLELEFERTMCLELYSEFKDLGRFMLRQGGHTIAAGLVEEI--------------------------------------------------
>EOG091F01DT|Crassostrea_gigas|NC08_Tritonia_hamnerorum|TRANSCRIPT
MSRHRIVRSMN-YEDEYYDDDDDYSRSLEDNYCISPSTAAQFTWNRERNMN------FASYMGVEDVIDE---A-EEDEAQE--E-PSL--QDSLKSDIQAPVELN---DIDQARLNSCLVEIHTILGDTVPKSVVAEVIVKNQYHIESSLNELLTQQG-VPKPQREPRNRKNR-------------------------------------------------SQASTVEAP---------------------A---------------------------------------------------------------------------------------------------------------------------------------------------------------------------------------------------------------------------------------------------------------------------------------------------DKNLRSAVE-FMGLEGDNDVIQSSVE-----------------------------------------------------------------------------------------------------S-M-------------------------------------------------------------------------------------------------------KPSQSMPGAT--PKS-KSKASKIDVLGEYNSRHGDKDLLNLVVIGHVDAGKSTLMGHLLYQLGSVNQKTMHKYEQESKKLGKSSFAYAWVLDETEEERTRGVTMDVAQTRFETEKKIVTLLDAPGHKDFIPNMITGASQADVAVLVINATTGEFETGFDAGGQTREHSLLARSLGVGQLIVAVNKMDTVGWSQDRYQLITQKLGQFLTRQARFKESDVTFVPCSGLSGENLVRKPKEEALTSWYQPAVTLLERIDQLEPPARPIDKPFRLNVSDVFKGVGVGFNISARVGSGYVQPGDKVLILPTATSVTVKNVMIDDIPVQVAFAGDHVNMTLHGVDMGTVNIGNALCDPACPSKVAKRI--------------RAKVVIFNIEVPITKGLPVVFHYQSVNEPAMIKRLISQLNKSTGEVVKNKPRCLVKNSSAVLELEFDRTMCLELYSEFKDLGRFMLRQGGHTIAAGLVEEI--------------------------------------------------
>EOG091F01DT|Biomphalaria_glabrata|NC01_Armina_californica|TRANSCRIPT
------------------------------------------------------------------------------------------------------------------------------------------------------------------------------------------------------------------------------------------------------------------------------------------------------------------------------------------------------------------------------------------------------------------------------------------------------------------------------------------------------------GLRTAVEDMGLEGDSDLIQS----------------------------------------------------------------------------------------------------------------------------------------------------------------T-V-------------------------------------------------------------------------------------------------------ESMKSVP-AT--PKS-KSKASKIDVLKEYNSRHGDKHLLNLVVIGHVDAGKSTLMGHLLYQLGSVNQKTMHKYEQESKKLGKSSFAFAWVLDETEEERTRGVTMDVAQTRFETEKKMVTL-------------------ADVAILVINATTGEFETGFDAGGQTREHSLLARSLGVGQLIVAVNKMDTIEWSQERYTLITQKLGQFLTKQARFKESDVTFVPCSGL---------------------------IDKLEPPSRPIDKPFRLNVSDVFRGVGVGFNVSGRVGSGYVQPGDKVLILPAGTSVGIKSVIVDDVPAQVAFAGDHVNLTLHGVDMATVNIGNALCDPSFPSKVARRI--------------RAKVV--------------VFHYQAVNEPALIKRLISQLNKSTGEVVKNKPRCLVKNSSAVLELEFERAICLELYSEFKDLGRFMLRQGGHTIAAGLVEEIV-------------------------------------------------
>EOG091F01DT|Crassostrea_gigas|JG11_Dondice_occidentalis|TRANSCRIPT
MSRHRNVRSMN-YEDEYYDDEDDYSRSFEDNYCISPGTVAQFTWSRERNTN------LASYMGAEEVIDE---V-EDE-------------DD--QDDKNLRSAVE---DM--------------------------------------------------------------------------------------------------------------------------------------------------------------------------------------------------------------------------------------------------------------------------------------------------------------------------------------------------------------------------------------------------------------------------------------------------------------GLEGDNDVIRSTVK-----------------------------------------------------------------------------------------------------SMK-------------------------------------------------------------------------------------------------------SNQSATP-VT--PKS-KSKASKIDVMGEYNSRHGDKELLNLVVIGHVDAGKSTLMGHLLYQLGSVNQKTMHKYEQESKKLGKSSFAFAWVLDETEEERSRGVTMDVAQTRFETDKKMVTLLDAPGHKDFIPNMITGASQADVAILVINATRGEFETGFDTGGQTREHSLLARSLGVGQLIVAVNKMDTVDWSQERYETITRTLGQFLTKQARFKESDVTFVPCSGLSGENLVRKPKEEKLSSWYNPAYTLLERIDCLEPPSRPIDKPFRLNVSDVFKSVGVGFNISGRVGAGYVQPGDKVVILPTGSTVTIKGVMIDDIPVQVAFAGDHVNMTLQGVDMATVNIGYALCDPASPCKAAKRI--------------RAKVVIFNIEVPITKGLPVVFHYQSVNEPVIIKRLISQLNKSTGEVLKNKPRCLVKNTSAVLELEFERTMCLELYSEFKDLGRFMLRQGGHTIAAGLIEEV--------------------------------------------------
>EOG091F01DT|Crassostrea_gigas|JG12_Dondice_parguerensis|TRANSCRIPT
MSRHRNVRSMN-YEDEYYDDEDDYSRSFEDNYCISPGTAAQFTWSRERNTN------LASYMGAEEVIDE---V-EDE-------------DD--QDDKNLRSAVE---DM--------------------------------------------------------------------------------------------------------------------------------------------------------------------------------------------------------------------------------------------------------------------------------------------------------------------------------------------------------------------------------------------------------------------------------------------------------------GLEGDNDVIRSTVK-----------------------------------------------------------------------------------------------------SMK-------------------------------------------------------------------------------------------------------SNQSATP-VT--PKS-KSKASKIDVMGEYNSRHGDKELLNLVVIGHVDAGKSTLMGHLLYQLGSVNQKTMHKYEQESKKLGKSSFAFAWVLDETEEERSRGVTMDVAQTRFETDKKMVTLLDAPGHKDFIPNMITGASQADVAILVINATRGEFETGFDTGGQTREHSLLARSLGVGQLIVAVNKMDTVDWSQERYETITRTLGQFLSKQARFKESDVAFVPCSGLSGENLVRKPKEEKLSSWYNPAYTLLERIDCLEPPSRPIDKPFRLNVSDVFKSVGVGFNISGRLGAGYVQPGDKVVILPTGSTVTIKGVMIDDVPVQVAFAGDHVNMTLQGVDMATVNIGYALCDPASPCKVAKRI--------------RAKVVIFNIEVPITKGLPVVFHYQSVNEPVIIKRLISQLNKSTGEVLKNKPRCLVKNTSAVLELEFERTMCLELYSEFKDLGRFMLRQGGHTIAAGLIEEV--------------------------------------------------
>EOG091F01DT|Crassostrea_gigas|HW02_Berghia_verrucicornis|TRANSCRIPT
------------------------------------------------------------------------------------------------------------------------------------------------------------------------------------------------------------------------------------------------------------------------------------------------------------------------------------------------------------------------------------------------------------------------------------------------------------------------------------------------------------------------------------------------------------------------------------------------------------------------------------------------------------------------------------------------S-I-------------------------------------------------------------------------------------------------------KSSQSVP-VT--PKS-KSKASKVDVMSEYNSRHGDKELLNLVVIGHVDAGKSTLMGHLLYQLGSVNQKTMHKYEQESKKLGKSSFAFAWVLDETEEERSRGVTMDVAQTRFETEKKIVTLLDAPGHKDFIPNMITGASQADVAILVINATRGEFETGFEAGGQTREHSLLARSLGVGQLIVAVNKMDTVEWSQERYEAITRTLGQFLAKQARFKESDVTFVPCSGLSGENLVRKPKEEKLTSWYNPAFTLLERIDKLEPPSRPIDKPFRLNVSDVFKSVGVGFNISGRVGSGYVQPGDKVLILPTGSTVGIKSVMIDDVPVQLAFAGDHVNMTLHGVDMATVSIGYALCDPASPCKVGKRI--------------RAKVVIFSIEVPITKGLPVVFHYQSVNEPVIIKRLISQLSKSTGEVVKNKPRCLVKNTSAVLELEFERTMCLELYSEFKDLGRFMLRQGGHTIAAGLIEEV--------------------------------------------------
>EOG091F01DT|Lottia_gigantea|JG04_Berghia_stephanieae|TRANSCRIPT
----------------------------------------------------------------------------------------------------------------------------------------------------------------------------------------------------------------------------------------------------------------------------------------------------------------------------------------------------------------------------------------------------------------------------------------------------------------------------------------------------------------------------------------------------------------------------------------------------------------------------------------------------------------------------------------------------------------------------------------------------------------------------------------------------------------------------------------------------------------------------------------------------------------------------KKIVTLLDAPGHKDFIPNMITGASQADVAILVINATRGEFETGFEAGGQTREHSLLARSLGVGQLIVAVNKMDTVEWSQERYETITRTLGQFLAKQARFKESDVTFVPCSGLSGENLVRKPKEEKLTSWYNPAFTLLERIDKLEPPARPIDKPFRLNVSDVFKSVGVGFNISGRVGSGYVQPGDKVLILPTGSTVGIKSVMIDDVPVQLAFAGDHVNMTLQGVDMATVSIGYALCDPASPCKVGKRI--------------RAKVVIFSIEVPITKGLPVVFHYQSVNEPVIIKRLISQLSKSTGEVVKNKPRCLVKNTSAVLELEFERTMCLELYSEFKDLGRFMLRQGGHTIAAGLIEEV--------------------------------------------------
>EOG091F01DT|Crassostrea_gigas|JG24_Noumeaella_rubrofasciata|TRANSCRIPT
MSRHRNVRSMN-YEDEYYDDEDDYSRSFEDNYCISPGTVAQFTWSRERNTN------LASYM-------------EEDIDEE--D-SPL--QSSLN-ISQARANLS---DTDQARLNSCLEEIHNIMGEAVPESIMVEAILRNQFSVEKSLNELLSQQD-APKPQRQPRNRNR--------------------------------------------------------------------------------------------------------------------------------------------------------------------------------------------------------------------------------------------------------------------------------------------------------------------------------------------------SSLNTP-------RSKNQSDSEEKEENQS--SKIDKNLRSAVE-FMGLEGDNDVIQSTVK-----------------------------------------------------------------------------------------------------S-V-------------------------------------------------------------------------------------------------------KPSQSAP-AT--PKS-KSKASKVDVMSEYNSRHGDKELLNLVVIGHVDAGKSTLMGHLLYQLGSVNQKTMHKYEQESKKLGKSSFAFAWVLDETEEERSRGVTMDVAQTRFETDKKIVTLLDAPGHKDFIPNMITGASQADVAILVINATRGEFETGFDTGGQTREHSLLARSLGVGQLIVAVNKMDTIEWSQERYETITRTLGQFLTKQARFKESDVTFVPCSGLSGENLVRKPKEEKLTSWYNPAFTLLERIDKLEPPSRPIDKPFRLNVSDVFKTVGVGFNISGRVGSGYVQPGDKVVILPTGSTVGIKSVMIDDVPVQIAFAGDHVNMTLHGVDMATVNIGYALCDPASPCKVGKRI--------------RAKVVIFNIEVPITKGLPVVFHYQSVNEPVVIKRLISQLNKSTGEVLKNKPRCLVKNTSAVLELEFERTMCLELYSEFKDLGRFMLRQGGHTIAAGLIEEV--------------------------------------------------
>EOG091F01DT|Crassostrea_gigas|JG02_Antaeolidiella_chromosoma|TRANSCRIPT
------------------------------------------------------------------------------------------------------------------------------------------------------------------------------------------------------------------------------------------------------------------------------------------------------------------------------------------------------------------------------------------------------------------------------------------------------------------------------------------------------------------------------------------------------------------------------------------------------------------------------------------------------------------------------------------------S-L-------------------------------------------------------------------------------------------------------KPSQSAP-AT--PKS-KSKASKVDVMSEYNSRHGDKELLNLVVIGHVDAGKSTLMGHLLYQLGSVNQKTMHKYEQESKKLGKSSFAFAWVLDETEEERSRGVTMDVAQTRFETDKKIVTLLDAPGHKDFIPNMITGASQADVAILVINATRGEFETGFEAGGQTREHSLLARSLGVGQLIVAVNKMDTVEWSQERYETITKTLGQFLAKQARFKESDVTFVPCSGLSGENLVRKPKEEKLTSWYNPSFTLLERIDKLEPPTRPINKPFRLNVSDVFKTVGVGFNVSGRVGSGYVQPGDKVLILPTGGTVSIKSVTIDDVPVQLAFAGDHVNMTLHGVDMATVNIGYALCDPASPCKVGKRI--------------RAKVVIFNTDVPITKGFPVVFHYQSVNEPVIIKRLISQLNKSTGEVLKNKPRCLVKNTSAVLELEFERTMCLELYSEFKDLGRFMLRQGGHTIAAGLIEEV--------------------------------------------------
>EOG091F01DT|Crassostrea_gigas|HW06_Cratena_peregrina|TRANSCRIPT
MSRHRAVRSMN-YEDEYYDDDDDYSRSFEDNYCISPGTVAQFTWNRERNTN------LASYMG------------EEDQDEE--D-SSL--QNSLN-VSEVRAKLN---DTDQALLNSCLEEIHNIMGETVPESIMVDVILKNQFSVEKSLNELLSPQD-APKPQRQPRVRNR--------------------------------------------------------------------------------------------------------------------------------------------------------------------------------------------------------------------------------------------------------------------------------------------------------------------------------------------------SN------------------DTEKEPSGA--IQIDKNLRSAVE-SMGLEGDNDVIQSTVK-----------------------------------------------------------------------------------------------------S-I-------------------------------------------------------------------------------------------------------KSSQSAP-AT--PKS-KSKASKVDVMKEYNSRHGDKELLNLVVIGHVDAGKSTLMGHLLYQLGSVNQKTMHKYEQESKKLGKSSFAFAWVLDETEEERSRGVTMDVAQTRFETDKKIVTLLDAPGHKDFIPNMITGASQADVAILVINATRGEFETGFETGGQTREHSLLARSLGVGQLIVAVNKMDTVEWSQERYEKITQTLGQFLAKQARFKESDVTFVPCSGLSGENLVRKPKEEKLISWYNPAYTLLERIDKLEPPSRPIDKPFRLNVSDVFKTVGVGFNVAGRVGSGFVQPGDKVLILPTGNTVSVKSVMIDDVPVQVAFAGDHINMTLHGVDMATVNIGYALCDPASPCKVGKRI--------------RAKVVIFSIEVPITKGLPVVFHYQSVNEPVIIKRLISQLSKSTGEVVKNKPRCLVKNTSAVLELEFERTMCLELYSEFKDLGRFMLRQGGHTIAAGLIEEV--------------------------------------------------
>EOG091F01DT|Crassostrea_gigas|HW20_Spurilla_neapolitana|TRANSCRIPT
MSRHRNVRSMN-YEDEYYDDEDDYSRSFEDNYCISPGTAAQFTWNRERNMN------LASYM-------------EEDKDQE--D-SSL--QDSLN-ISQARSNLS---DTDQARLNSCLEEIHNIMGETVPESIMVDAILRNQFSVEKSLNELLSPQD-APKPQRQSRIRNR--------------------------------------------------------------------------------------------------------------------------------------------------------------------------------------------------------------------------------------------------------------------------------------------------------------------------------------------------S----------------------------------------------------------------------------------------------------------------------------------------------------------------S-M-------------------------------------------------------------------------------------------------------KSSQSAP-VT--PKS-KSKASKLDVMSEYNSRHGDKELLNLVVIGHVDAGKSTLMGHLLYQLGSVNQKTMHKYEQESKKLGKSSFAFAWVLDETEEERSRGVTMDVAQTRFETEKKIVTLLDAPGHKDFIPNMITGASQADVAILVINATRGEFETGFEAGGQTREHSLLARSLGVGQLIVAVNKMDTVEWNQERYEAITRTLGQFLTKQARFKESDVTFVPCSGLSGENLVRKPKEEKLTSWYNPAFTLLERIDKLEPPARPIDKPFRLNVSDVFKGVGTGFNVSGRVGSGYVQPGDKVLILPPGTTVGIKSVMIDDVPVQIAFAGDHVNMTLQGVDMATVNSGFALCDPASPCRVGKRV--------------RAKVVIFNIEVPITKGLPVVFHYQSVNEPVIIKRLISQLNKSTGDVLKNKPRCLVKNTSAVLELEFERTMCLELYSEFKDLGRFMLRQGGHTIAAGLIEEV--------------------------------------------------
>EOG091F01DT|Crassostrea_gigas|JG29_Spurilla_braziliana|TRANSCRIPT
MSRHRNVRSMN-YEDEYYDDEDDYSRSFEDNYCISPGTAAQFTWNRERNMN------LASYM-------------EEDKDQE--D-SSL--QDSLN-ISQARSNLS---DTDQARLNSCLEEIHNIMGETVPESIMVDAILRNQFSVEKSLNELLSPQD-APKPQRQPRIRNR--------------------------------------------------------------------------------------------------------------------------------------------------------------------------------------------------------------------------------------------------------------------------------------------------------------------------------------------------S---------------------------------DKNLRSAVE-FMGLEGDEEVIQSTMK-----------------------------------------------------------------------------------------------------S-M-------------------------------------------------------------------------------------------------------KSSQSAP-VT--PKS-KSKASKLDVMSEYNSRHGDKELLNLVVIGHVDAGKSTLMGHLLYQLGSVNQKTMHKYEQESKKLGKSSFAFAWVLDETEEERSRGVTMDVAQTRFETEKKIVTLLDAPGHKDFIPNMITGASQADVAILVINATRGEFETGFETGGQTREHSLLARSLGVGQLIVAVNKMDTVEWNQERYETITRTLGQFLTKQARFKESDVTFVPCSGLSGENLVRKPKEEKLTSWYNPAFTLLERIDKLEPPARPIDKPFRLNVSDVFKSVGVGFNVSGRVGSGYVQPGDKVLILPPGTTVGIKSVMIDDVPVQIAFAGDHVNMTLQGVDMATVNIGFALCDPATPCKVGKRI--------------RAKVVIFNIDVPITKGLPVVFHYQSVNEPVVIKRLISQLNKSTGDVLKNKPRCLVKNTSAVLELEFERTMCLELYSEFKDLGRFMLRQGGHTIAAGLIEEV--------------------------------------------------
>EOG091F01DT|Crassostrea_gigas|HW13_Favorinus_branchialis|TRANSCRIPT
MSRHRNVRSMN-YEDEYYDDDDDYSRSFEDNYCISPGTVAQFTWNRERNTN------LASYMGAGEVIDE---V-EVE-------------EDSLN-ASQVRSSLN---DTDQALLNSCLEEIHNIMGETVPESIMIDAILRNKFSVEKSLNELLSPQD-APKPQRQPR----------------------------------------------------------------------------------------------------------------------------------------------------------------------------------------------------------------------------------------------------------------------------------------------------------------------------------------------------------------------------------------DKSLRSAVE-GMGLEGDNEVIQSTVK-----------------------------------------------------------------------------------------------------S-I-------------------------------------------------------------------------------------------------------KPSQSTP-AT--PKS-KSKGSRVDVMSEYNSRHGDKELLNLVVIGHVDAGKSTLMGHLLYQLGAVNQKTMHKYEQESKKLGKSSFAFAWVLDETEEERSRGVTMDVAQTRFETDKKIVTLLDAPGHKDFIPNMITGASQADVAILVINATRGEFETGFETGGQTREHSLLARSLGVGQLIVAVNKMDTIDWSQERYEAITRTLGQFLAKQARFKESDVTFVPCSGLSGENLVRKPKEEKLTSWYDPAFTLLERIDKLEPPSRPIDKPFRLNVSDVFKSVGVGFNIAGRVGSGYVQPGDKVLILPTGSTVGVKSVMIDDVPVQVAFAGDHVNMTLHGVDMATVNIGYVLCDPASPSKVARRI--------------RAKVVIFNIEVPITKGFPVVFHYQSVNEPVIIKRLISQLNKSTGEVLKNKPRCLVKNTSAVLELEFERTMCLELYSEFKDLGRFMLRNGGHTIAAGLIEEV--------------------------------------------------
>EOG091F01DT|Crassostrea_gigas|JG15_Favorinus_auritulus|TRANSCRIPT
MSRHRNVRSMN-YEDEYYDDDDDYSRSFEDNYCISPGTVAQFTWNRERNTN------LASYMG------------EEDNDDE--D-SSL--QDSLN-ASQLRSSLN---DTDQALLNSCLEEIHNIMGETVPESIMIDAILRNKFSVEKSLNELLSPQD-APKPQRQPR----------------------------------------------------------------------------------------------------------------------------------------------------------------------------------------------------------------------------------------------------------------------------------------------------------------------------------------------------------------------------------------DKSLRSAVE-GMGLEGDNEVIQSTVK-----------------------------------------------------------------------------------------------------S-I-------------------------------------------------------------------------------------------------------KPSQPTP-AT--PKS-KSKSSRVDVMSEYNSRHGDKELLNLVVIGHVDAGKSTLMGHLLYQLGAVNQKTMHKYEQESKKLGKSSFAFAWVLDETEEERSRGVTMDVAQTRFETDKKIVTLLDAPGHKDFIPNMITGASQADVAILVINATRGEFETGFETGGQTREHSLLARSLGVGQLIVAVNKMDTVDWSQERYEAITRTLGQFLAKQARFKESDVTFVPCSGLSGENLVRKPKEEKLTSWYNPAFTLLERIDKLEPPSRPIDKPFRLNVSDVFKSVGVGFNIAGRVGSGYVQPGDKVLILPTGSTVGIKSVMIDDVPVQVAFAGDHVNMTLHGVDMATVNIGYALCDPASPSKVARRI--------------RAKVVIFNIEVPITKGFPVVFHYQSVNEPVIIKRLISQLNKSTGEVLKNKPRCLVKNTSAVLELEFERTMCLELYSEFKDLGRFMLRNGGHTIAAGLIEEV--------------------------------------------------
>EOG091F01DT|Crassostrea_gigas|JG25_Palisa_papillata|TRANSCRIPT
MSRHRNVRSMN-YEDEYYDDDDDYSRSFEDNYCISPGTVAQFTWNRDRNTN------LASYM-------------EEDKDHD--D-SSL--QDSFN-ASQARSKLN---DTDKARLNSCLEEIHNIMGDTVPESIMIDAILRNQFSVEKSLNDLLSPQD-APKPQRQPRNRIK--------------------------------------------------------------------------------------------------------------------------------------------------------------------------------------------------------------------------------------------------------------------------------------------------------------------------------------------------SQ------------------ASKTEPSDAANIRIDKNLRSAVE-FMGLEGDNEVIQSTVK-----------------------------------------------------------------------------------------------------S-I-------------------------------------------------------------------------------------------------------KSTHSAP-AT--PKS-KSKGSKVDVMSEYNSRHGDKELLNLVVIGHVDAGKSTLMGHLLYQLGSVNQKTMHKYEQESKKLGKSSFAFAWVLDETEEERSRGVTMDVAQTRFETDKKIVTLLDAPGHKDFIPNMITGTSQADVAILVINATRGEFETGFEAGGQTREHSLLARSLGVGQLIVAVNKMDTVEWSQERYEAVTRTLGQFLTKQARFRESDVTFVPCSGLSGENLVRKPTEEKLTSWYNPSYTLLERIDKLEPPARPIDKPFRLNVSDVFKSVGVGFNVAGRVGSGYVQPGDKVLIMPAGNTVGIKSVMIDDVPVQVAFAGDHVNMTLHGVDMATVNIGFSLCDPASPCKVAKRI--------------RAKVVIFNIEVPITKGFPVVFHYQSVNEPVIIKRLISQLSKSTGEVVKNKPRCLVKNTSAVLELEFERTMCLELYSEFKDLGRFMLRQGGHTIAAGLIEEV--------------------------------------------------
>EOG091F01DT|Lottia_gigantea|JG03_Austraeolis_stearnsi|TRANSCRIPT
---------------------------------------------------------------------------------------------------------------------------------------------------------------------------------------------------------------------------------------------------------------------------------------------------------------------------------------------------------------------------------------------------------------------------------------------------------------------------------------------------------------------------------------------------------------------------------------------------------------------------------------------------------------------------------------------------------------------------------------------------------------------------------------------------------------------------------------------------VVIGHVDAGKSTLMGHLLYQLGSVNQKTMHKYEQES---------FAWVLDETEEERSRGVTMDVAQTRFETDKKIVTLLDAPGHKDFIPNMITGTSQADVAILVINATRGEFETGFEAGGQTREHSLLARSLGVGQLIVAVNKMDTVEWSQERYEAVTRTLGQFLTKQARFRESDVTFVPCSGLSGENLVRKPTEEKLTSWYNPPYTLLERIDKLEPPARPIDKPFRLNVSDVFKSVGVGFNVAGRVGSGYVQPGDKVLIMPAGNTVGIKSVMIDDVPVQVAFAGDHVNMTLHGVDMATVNNGFALCDPASPCKVAKRI--------------RAKVVIFNIEVPITKGFPVVFHYQSVNEPVIIKRLISQLSKSTGEVVKNKPRCLVKNTSAVLELEFERTMCLELYSEFKDLGRFMLRQGGHTVAAGLIEEV--------------------------------------------------
>EOG091F01DT|Crassostrea_gigas|JG27_Phidiana_lynceus|TRANSCRIPT
MSRHRNVRSMN-YEDEYYDDDDDYSRSFEDNYCISPGTVAQFTWSRDRNTN------LASYMGVDEVINE---V-DVE-------------ED--KDQGDARSSLN---DIDKARLNSCLEEIHNIMGDTVPESMMVNAILRNQFSVEKSLNELLSSQD-APKPQRQPRIRNR--------------------------------------------------------------------------------------------------------------------------------------------------------------------------------------------------------------------------------------------------------------------------------------------------------------------------------------------------S----------------------------------------------------------------------------------------------------------------------------------------------------------------S-I-------------------------------------------------------------------------------------------------------KPTHSAP-AT--PKS-KSKGSKVDVMREYNSRHGDKELLNLVVIGHVDAGKSTLMGHLLYQLGSVNQKTMHKYEQESKKLGKSSFAYAWVLDETEEERSRGVTMDVAQTRFETDKKIVTLLDAPGHKDFIPNMITGTSQADVAILVINATRGEFETGFETGGQTREHSLLARSLGVGQLIVAVNKMDTVEWNQERYEAITRTLGQFLTKQARFKESDVTFVPCSGLSGENLVRKPKEEKLTSWYNPSYTLLERIDKLEPPSRPIDKPFRLNVSDVFKTVGVGFNVAGRVGSGYVQPGDKVLIMPAGNTVGIKSVMIDDVPVQVAFAGDHVNMTLHGVDMATVNIGYALCDPASPCKVAKRI--------------RAKVVIFNIDVPITKGFPVVFHYQSVNEPVIIKRLISQLNKNTGEVLKNKPRCLVKNTSAVLELEFERTMCLELYSEFKDLGRFMLRQGGHTIAAGLIEEV--------------------------------------------------
>EOG091F01DT|Crassostrea_gigas|HW05_Caloria_elegans|TRANSCRIPT
MSRHRNVRSMN-YEDECYDDDDDYSRSYEDNYCISPGTVAQFTWNRERNTN------LASYM-------------EEDIDDV--D-SPL--QDSFN-VSQARSNLN---DTDKARLNSCLEEIHNIMGETVPESIMVDAILRNQFSVEKSLNELLSQQD-APKPQRQPR-----------------------------------------------------------------------------------------------------------------------------------------------------------------------------------------------------------------------------------------------------------------------------------------------------------------------------------------------------------------------------------------------------------------------------------------------------------------------------------------------------------------------S-I-------------------------------------------------------------------------------------------------------KSTNSAP-AT--PKS-KSKGSKVDVMSEYNSRHGDKELLNLVVIGHVDAGKSTLMGHLLYQLGSVNQKTMHKYEQESKKLGKSSFAFAWVLDETEEERSRGVTMDVAQTRFETDKKIVTLLDAPGHKDFIPNMITGTSQADVAILVINATRGEFETGFETGGQTREHSLLARSLGVGQLIVAVNKMDTVEWSQERYEAITRTLGQFLTKQARFRESDVTFVPCSGLSGENLVRVPKEEKLTSWYNPSLTLLERIDKLEPPSRPIDKSFRLNVSDVFKSVGVGFNVAGRVGSGYVQPGDKVLIMPAGTIVGIKSVIIDDVPVQVAFAGDHVNVTLQGVDMATVNIGFALCDPASPCKVAKRI--------------RAKVVIFNIEVPITKGFPVVFHYQSVNEPVIIKRLISQLNKSTGEVLKNKPRCLVKNTSAVLELEFERTMCLELYSEFKDLGRFMLRQGGHTIAAGLIEEV--------------------------------------------------
>EOG091F01DT|Crassostrea_gigas|JG21_Limenandra_confusa|TRANSCRIPT
MSRHRNIRSMN-YEDEYYDEEDDYSRSFEDNYCISPGTVAQFTWNRERNVN------LASYMGVDEVINE---V-EVE-------------ED--KDQVD----------------------------------------------------------------------------------------------------------------------------------------------------------------------------------------------------------------------------------------------------------------------------------------------------------------------------------------------------------------------------------------------------------------------------------------------------SSFQ--DSVDKNLRSAVE-FMGLEGDDEVIQSTVK-----------------------------------------------------------------------------------------------------S-I-------------------------------------------------------------------------------------------------------KSSQSAP-PTPKSNS-KSKASKVDVLSEYNSRHGDKELLNLVVIGHVDAGKSTLMGHLLYQLGSVNQKTMHKYEQESKKLGKSSFAFAWVLDETEEERSRGVTMDVAQTRFETDKKIVTLLDAPGHKDFIPNMITGASQADVAILVINATRGEFETGFEAGGQTREHSLLARSLGVGQLIVAVNKMDTVEWSQERYENITRTLGQFLTKQARFKESDVTFVPCSGLSGENLVRKPKEEKLTSWYNPAFTLLERIDKLEPPSRPIDKPFRLNISDVFKTVGVGFNISGRVGSGYVQPGDKVLILPTGSSVGIKGVTIDDVPVQVAFAGDHVNMTLQGVDMATVNIGYALCEPSSPCKVGKRI--------------RAKVVIFNIEVPITKGLPVVFHYQSVNEPVIIKRLISQLNKSNGEVLKNKPRCLVKNTSAVLELEFERSMCLEIYSEFKDLGRFMLRQGGHTIAAGLIEEV--------------------------------------------------
>EOG091F01DT|Crassostrea_gigas|JG20_Learchis_evelinae|TRANSCRIPT
MSRHRNVRSMN-YEDEYYDDDDDYSRSFEDNYCISPGTVAQFTWNRDRNTN------LASYM-------------EEDRDQE--D-SSL--QYSLN-ASQARASLN---DTDKARLNSCLEEIHNIMGDTVPESIMVETVLRNQFSVEKSLNELLS-QD-APKPQRQPR-----------------------------------------------------------------------------------------------------------------------------------------------------------------------------------------------------------------------------------------------------------------------------------------------------------------------------------------------------------------------------------------------------------------------------------------------------------------------------------------------------------------------S-I-------------------------------------------------------------------------------------------------------KSTHSAP-AT--PKS-KSKGSKVDVMSEYNSRHGDKELLNLVVIGHVDAGKSTLMGHLLYQLGSVNQKTMHKYEQESKKLGKSSFAFAWVLDETEEERSRGVTMDVAQTRFETDKKIVTLLDAPGHKDFIPNMITGASQADVAILVINATRGEFETGFEAGGQTREHSLLARSLGVGQLIVAVNKMDTVEWSQERYEAITQTLGQFLTKQARFRESDVTFVPCSGLSGENLVQPSKEDKLTSWYNPPFTLLERIDTLEPPSRPIDKPFRLNVSDVFKTVGVGFNVAGRVGSGYVQPGDKVLIMPTGNTVGIKGVMIDDVPVQVAFAGDHVNMTLQGVDMATVNIGYTLCDAASPSKVAKRI--------------RAKVVIFNIEVPITKGFPVVFHYQSVNEPVIIKRLISQLNKSTGEVLKNKPRCLVKNTSAVLELEFERTMCLELYSEFKDLGRFMLRQGGHTIAAGLIEEV--------------------------------------------------
>EOG091F01DT|Crassostrea_gigas|HW17_Hermissenda_crassicornis|TRANSCRIPT
--------------------------------------------------------------------------------------------------------------------------------------------------------------------------------------------------------------------------------------------------------------------------------------------------------------------------------------------------------------------------------------------------------------------------------------------------------------------------------------------------------------------------------------------------------------------------------------------------------------------------------------------------------------------------------------------------K-------------------------------------------------------------------------------------------------------SSSQSAP-AT--PKS-KSKASKIDVMGEYNSRHGDKELLNLVVIGHVDAGKSTLMGHLLYQLGSVNQKTMHKYEQESKKLGKSSFAFAWVLDETDEERSRGVTMDVAQTRFETDKKIVTLLDAPGHKDFIPNMITGASQADVAILVINATRGEFETGFEAGGQTREHSLLARSLGVGQLIVAVNKMDTVDWSQERYTAITRTLGQFLTKQARFKEADVTFVPCSGLSGENLVRKPKEEKLSSWYSPAFTLLERIDRLEPPTRPIDKPFRLNVSDVFKSVGVGFNVAGRVGAGYVQPGDKVLILPTGNSVTVKSVLIDEVPVQVAFAGDHINMTLHGVDMATVTVGYALCDPVTPCKVAKRI--------------RAKVVIFSIDIPITKGLPVVFHYQSVNEPVIIKRLVSQLNKSTGEVIKNRPRCLVKNTSAILELEFERTMCLELYSEFKDLGRFMLRQGGHTIAAGLIEEV--------------------------------------------------
>EOG091F01DT|Crassostrea_gigas|JG18_Hermissenda_opalescens|TRANSCRIPT
MSRHRNVRSMN-YEDEYFDDEDDYSRSYEDNYCISPGTVAQFTWSREKNSN------LASYMGEDQVINE---E-AEE-------------ED--GDQ-DASSSLHDSFKVNQARLNSCLEEIHNIMGETVPESFMVDAVLRNQFSVEKSLNELLSQQD-APKPQRQPRNRN--------------------------------------------------------------------------------------------------------------------------------------------------------------------------------------------------------------------------------------------------------------------------------------------------------------------------------------------------------------------------------------------------------------R-----------------------------------------------------------------------------------------------------S-K-------------------------------------------------------------------------------------------------------SSSQSAP-AT--PKS-KSKASKIDVMGEYNSRHGDKELLNLVVIGHVDAGKSTLMGHLLYQLGSVNQKTMHKYEQESKKLGKSSFAFAWVLDETDEERSRGVTMDVAQTRFETDKKIVTLLDAPGHKDFIPNMITGASQADVAILVINATRGEFETGFEAGGQTREHSLLARSLGVGQLIVAVNKMDTVEWSQERYQAITRTLGQFLTKQARFKEADVTFVPCSGLSGENLVRKPKEEKLSSWYSPAFTLLERIDRLEPPTRPIDKPFRLNVSDVFKSVGVGFNVAGRVGAGYVQPGDKVLILPTGSSVTVKSVLIDEVPVQVAFAGDHINMTLHGVDMATVTVGYALCDPVTPCKVAKRI--------------RAKVVIFSIDIPITKGLPVVFHYQSVNEPVIIKRLVSQLNKSTGEVIKNRPRCLVKNTSAILELEFERTMCLELYSEFKDLGRFMLRQGGHTIAAGLIEEV--------------------------------------------------
>EOG091F01DT|Crassostrea_gigas|NC05_Hermissenda_crassicornis|TRANSCRIPT
MSRHRNVRSMN-YEDEYFDDEDDYSRSYEDNYCISPGTVAQFTWSREKNSN------LASYMGEDQVINE---E-AEE-------------ED--GDQ-DASSSLHDSFKVNQARLNSCLEEIHNIMGETVPESFMVDAVLRNQFSVEKSLNELLSQQD-APKPQRQPRNRN--------------------------------------------------------------------------------------------------------------------------------------------------------------------------------------------------------------------------------------------------------------------------------------------------------------------------------------------------------------------------------------------------------------R-----------------------------------------------------------------------------------------------------S-K-------------------------------------------------------------------------------------------------------SSSQSAP-AT--PKS-KSKASKIDVMGEYNSRHGDKELLNLVVIGHVDAGKSTLMGHLLYQLGSVNQKTMHKYEQESKKLGKSSFAFAWVLDETDEERSRGVTMDVAQTRFETDKKIVTLLDAPGHKDFIPNMITGASQADVAILVINATRGEFETGFEAGGQTREHSLLARSLGVGQLIVAVNKMDTVEWSQERYQAITRTLGQFLTKQARFKEADVTFVPCSGLSGENLVRKPKEEKLSSWYSPAFTLLERIDRLEPPTRPIDKPFRLNVSDVFKSVGVGFNVAGRVGAGYVQPGDKVLILPTGSSVTVKSVLIDEVPVQVAFAGDHINMTLHGVDMATVTVGYALCDPVTPCKVAKRI--------------RAKVVIFSIDIPITKGLPVVFHYQSVNEPVIIKRLVSQLNKSTGEVIKNRPRCLVKNTSAILELEFERTMCLELYSEFKDLGRFMLRQGGHTIAAGLIEEV--------------------------------------------------
>EOG091F01DT|Crassostrea_gigas|JG01_Aeolidiella_alba|TRANSCRIPT
MSRHRNVRSMN-YEDEYYDDDDDYSRSFEDNYCVSPGTVAQFTWNREHNTN------LASYM-----------V-EEDKDQE--D-SFL--QDSLN-ASQARAKLS---DTDQARLNSCLDEIHNIMGETVPESMMIEAVLRNQFSVEKSLNELLLPQD-APKPQRQPRNRNR--------------------------------------------------------------------------------------------------------------------------------------------------------------------------------------------------------------------------------------------------------------------------------------------------------------------------------------------------S---------------------------------DNNLRSAVE-FMGLEGDEDVIQSTVK-----------------------------------------------------------------------------------------------------S-I-------------------------------------------------------------------------------------------------------KSNQSAP-AT--PKS-KSKASKMDVMKEYNSRHGDKELLNLVVIGHVDAGKSTLMGHLLYQLGSVNQKTMHKYEQESKKLGKSSFAFAWVLDETEEERSRGVTMDVAQTRFETDKKIVTLLDAPGHKDFIPNMITGASQADVGILVINATRGEFETGFEAGGQTREHSLLARSLGVGQLIVAVNKMDTVDWSQERYETVTQTLRQFLTKQARFKESDVSFVPCSGLSGENLVRKPKEEKLTSWYNPSFTLLDRIDKLEPPARPIDKPFRMNVADVFKSVGVGFNVAGRVGSGYVQPGDKVLILPPGNTVTIKSVMIDDVPVQVAFAGDHINLTLQGVDMSTVNIGYALCDPASPCKVGKRI--------------RAKVVIFNIEVPITKGFPVVFHYQSVNEPVVIKRLISQLNKSTGEVLKNKPRCLVKNTSAVLELEFERSMCLELYSEFKDLGRFMLRQGGHTIAAGLIEEV--------------------------------------------------
>EOG091F01DT|Crassostrea_gigas|JG16_Flabellina_iodinea|TRANSCRIPT
MSRHRNVRSMN-YEDEYYDDEDDYSRSLEDNYCISPGTAAQFTWNRERNMN------FAAYMGVDEVINE---V-EEDEDQE--D-TSL--QDSLN-ASQVRLNLS---DTDQARLNSCLEEIHTILGDTVPESIIVDVIVRNQFNVESSLNELLTQKD-VPKPQREPRNRRNR-------------------------------------------------SEVSTAETP---------------------DISE------RSSTTQNPYIP------------------------------------------------------------------------------------------------------------------------------TVNEA---------------------------------------------------------------------VTTVPMAVPAESKSSSPKPSRN---------SSSAISSDAGSSSGL--SSKLVETNSSSKSEESQS--SQIDKNLRSAVE-FMGLEGDNEVIQSTVE-----------------------------------------------------------------------------------------------------S-I-------------------------------------------------------------------------------------------------------KPSQSLP-AT--PKS-KSKASKIDVMGEYNSRHGDKELLNLVVIGHVDAGKSTLMGHLLYQLGSVNQKTMHKYEQESKKLGKSSFAFAWVLDETEEERTRGVTMDVAQTRFETEKKIVTLLDAPGHKDFIPNMITGASQADVAILVINATTGEFETGFEAGGQTREHSLLARSLGVGQLIVAVNKMDTVEWSQERYELITKKLGQFLAKQARFKESDVTFVPCSGLSGENLVRKPKEEKLISWYNPAITLLERIDRLEPPSRPIDKPFRLNVSDVFKSVGVGFNVSGRVGSGYVQPGDKVLILPSGTSVGVKSVMIDDVPVQVAFAGDHVNMTLHGVDMATVNIGNALCDPASPCKVAKRI--------------RAKVVIFNIDIPITKGLPVVFHYQSVNEPVLIKRLISQLNKSTGEVVKNKPRCLVKNSSAVLELVFERSMCLELYSEFKDLGRFMLRQGGHTIAAGLIEEI--------------------------------------------------
>EOG091F01DT|Crassostrea_gigas|HW12_Facelina_rubrovittata|TRANSCRIPT
MSRHRNVRSMNYYEDEYYDDDDDYSRSFEDNYCISPGTVAQFTWNRERSTN------LASCMGADEVINE---V-EEE-------------EDSLN-TSQARSNLN---DMDKALLNSCLEEIHNIMGESIPEPTMVETILRNQFCVEKSLNELLSPQD-APKPQRQPR-------------------------------------------------------------------------------------------------------------------------------------------------------------------------------------------------------------------------------------------------------------------------------------------------------------------------------------------------------------------------------------------------------------------------------------------------------------------------------------------------------------------------I-------------------------------------------------------------------------------------------------------RNRSSAP-AT--PKS-KSKASKMDVISEYNTRHGNKELLNLVVIGHVDAGKSTLMGHLLYQLGSVNQKTMHKYEQESKKLGKSSFAFAWVLDETEEERSRGVTMDVAQTRFETEKKIVTLLDAPGHKDFIPNMITGASQADVAILVINATRGEFETGFETGGQTREHSLLARSLGVGQLIVAVNKMDTVEWSQERYEAITRTLGQFLTKQARFKDSDITFVPCSGLSGENLVRKPKEEKLNSWYNPAFTLLERIDKLEPPSRPIDKPFRLNVSDVFKSVGVGFNVAGRVGSGYVQPGDKVLILPAGNIVSIKSVMIDEVPVQVAFAGDHVNITLHGVDMATVNIGYALCDPASPCKVTKRI--------------RAKVVIFSIDVPITKGLSVVFHYQSVNEPVIIKRLVSQLSKSTGEVLKNKPRCLVKNTSAVLELEFERTMCLELYSEFKDLGRFMLRQGGHTIAAGLIEEV--------------------------------------------------
>EOG091F01DT|Biomphalaria_glabrata|HW01_Armina_tigrina|TRANSCRIPT
MSRHRIVRSMN-YED-----------------------AAQFTWNRERNMN------FASYMGVEDVINE---E-EEEEAED--D-SLHDSMN--DSACQAQLKLS---DTDQVRLNSCLDEIHTILGDTVPESVIIEAVLRNQFNVEKSLNELLTQQD-APKPQREPRNR---------------------------------------------------------------------------------------------------------------------------------------------------------------------------------------------------------------------------------------------------------------------------------------------------------------------------------------------------------------------------------------------------------------RNRSQG------------------------------------------------------------------------------------------------S-I-------------------------------------------------------------------------------------------------------KPSQSVP-AT--PKS-KSKASKLDVLKEYNSRHGDKDLLNLVVIGHVDAGKSTLMGHLLYQLGSVNQKTMHKYEQESKKLGKSSFAFAWVLDETEEERTRGVTMDVAQTRFETEKK-------------------SASQADVAILVINATTGEFETGFDAGGQTREHSLLARSLGVGQLIVAVNKMDTVEWSQERYTLITQKLGQFLTKQARFKESDVSFVPCSGL---------------------------IDKLEPPSRPIDKPFRLNVSDVFKGVGVGFNVSGRVGSGFVQPGEKVLILPAGTSVGIKSVIVDDVPAQVAFAGDHVNLTLQGVDMATVNIGNALCDPAFPSKVARRI--------------RAKVV--------------VFHYQSVNEPAVIKRLISQLNKSTGEVVKNKPRCLVKNSSAVLELEFERAICLELYSEFKDLGRFMLRQGGHTIAAGLVEEIVQN-----------------------------------------------
>EOG091F01DT|Crassostrea_gigas|HW14_Flabellina_affinis|TRANSCRIPT
MSRHRNVRSMN-YEDEYYDDEDDYSRSLEDNYCISPGTAAQFTWNRERNMN------FASYM-------------EEDDETE--D-SSL--QDSLN-VSQARRNLS---DTDQARLNSCLEEIHTILGETVPESVIIEVIIKNQFSVETSLNEILTQKE-TPKPQRQPR------------------------------------------------------------------------------------------------------------------------------------------------------------------------------------------------------------------------------------------------------------------------------------------------------------------------------------LRSAVEFMGLEGDNDVIQS----------------------------------------------------------------------------------------------------------------------------------------------------------------S-V-------------------------------------------------------------------------------------------------------ESIKSVP-VT--PKS-KSKASKIDVLAEYNSRHGDKELLNLVVIGHVDAGKSTLMGHLLYQLGSVHQKTMHKYEQESKKLGKSSFAFAWVLDETEEERTRGVTMDVAQTRFETAKKIVTLLDAPGHKDFIPNMITGASQADVAILVINATRGEFETGFEAGGQTREHSLLARSLGVGQLIVAVNKMDTIDWSQERYELITQKLGQFLTKQARFKESDVAFVPCSGLSGENLVRKPTEKVLTSWYSPSVTLLEMIDRLEPPSRPIDKPFRFNVSDVFKGVGVGFNVSGRVGSGYIQPGDKVLHLPAGNTVGVKNVMIDDVPVQVAFAGDHVNMTLHGVDMATVNIGNALCDATSPSKIAKRI--------------RAKVVIFNIDIPITKGLPVVFHYQSVNEPVLIKRLISQLNKSTGEVVKHKPRCLVKNTSAVLELEFERTMCLELYSEFKDLGRFMLRQGGHTIAAGLIEEI--------------------------------------------------
>EOG091F01DT|Crassostrea_gigas|HW10_Embletonia_pulchra|TRANSCRIPT
MSRHRNVRSMN-YEDEYYDDEDDYSRSLEDNYCISPSTAAQFTWNRERNMN------FASYMGVEDVINE---V-EEDEEQD--D-SLQDSLN--DSANQARLKLN---DTDRARLNSCLDEIRTILGDTIPESVVVDIILKNQFNVEKSLNELLTQQD-APKAQREPRNR---------------------------------------------------------------------------------------------------------------------------------------------------------------------------------------------------------------------------------------------------------------------------------------------------------------------------------------------------------------------------------------------------------------R-----------------------------------------------------------------------------------------------------S-V-------------------------------------------------------------------------------------------------------KPSQSVP-ST--PKS-KSKASKIDVIGLYNNRHGDKELLNLVVIGHVDAGKSTLMGHLLYQLGSVNQKTMHKYKQESQKQGKSSFAFAWVLDETEEERTRGVTMDVAQTRFETDKKIVTLLDAPGHRDFIPNMITGASQADVAVLVINATRGEFETGFDAGGQTREHSLLARSLGVGQLIVAVNKMDTVDWSQERYELITQKLGQFLAKQARFKESDVTFVPCSGLSGVNLVEKPKEEKLISWYNPAVTLLERINKLEPPARPIDKPFRLNVSDVFKGVGVGFNISGRVGSGYVQPGDKVLILPAGNTVGIKNVMIDDVPVQVAFAGDHVNMTLHGVDMASVNIGNALCDPASPSKVGKRI--------------RAKVVIFNIEVPITKGLPVVFHYQSVNEPALIKRLVSQLNKSTGEVLKNKPRCLVKNTSAVLELEFERTMCLELYSEFKDLGRFMLRQGGHTIAAGLIEEI--------------------------------------------------
>EOG091F01DT|Crassostrea_gigas|JG08_Dendronotus_venustus|TRANSCRIPT
MSRHRNVRSMN-YDDERYDDEDDYSRSLEDSYCISPSTAAQFTWNRERNIN------FASYMGVENVINE---V-EESEEQE--D-SSF--HDSLN---------D---SSSQARLKSCLDEIRTVIGENVSESVVVDVIIKNQFNIEKSLNEILTQQE-APKSQREPRAR---------------------------------------------------------------------------------------------------------------------------------------------------------------------------------------------------------------------------------------------------------------------------------------------------------------------------------------------------------------------------------------------------------------A-----------------------------------------------------------------------------------------------------T-VGFQQPPSKGTTTPQSSQTAATADVKKSGLKLKVVNDVKKRTSSPASSKQNSKNNTVASNFSSTLGNQQDDLQEDEGDSAVTMDKNLRSAVEFMGLEGDNSVIQSTVDSMK-PSPAPKS-KSKASKLDVMAEYNSRHGDKGLLNLVVIGHVDAGKSTLMGHLLYQLGSVNQKTMHKYEQESKKLGKSSFAFAWVLDETEEERTRGVTMDVAQTRFETEKKIVTLLDAPGHKDFIPNMITGASQADVAILVINATTGEFETGFDAGGQTREHSLLARSLGVGQLIVAVNKMDTVEWSEERYNLITQKLGQFLAKQARFKESDVTFVPCSGLSGENLVRKPKEEKLTSWYSPAVTLLERIDKLEAPPRPIDKPFRMNVSDVFKGLGTGFCVSGRVGSGYVQPGDKVLLLPAGNTVTVKNVMIDEVPVQVAFAGDHVNMTLHGVDMATVFIGNALCDPASPSKVAKRI--------------RAKVVIFNIDIPITKGVPVVFHYQSVNEPAVIKRLISQLNKSTGEVVKNRPRCLVKNTSAVLEVEFERSMCLELYSEFKDLGRFMLRQGGHTIAAGLVEEI--------------------------------------------------
>EOG091F01DT|Crassostrea_gigas|JG22_Lomanotus_vermiformis|TRANSCRIPT
MSRHRNVRSMN-YEDEYYDDEDDYSRSLEDHFCISPSTAAEFTWNRERNMN------FASYM-------------ETEVQQD--L-SLQDSLN--ESASQARLKLD---DHDQARLNSCLQEIHTILGQTVPESVIVNVIIKNQFNIEGSLNELLTQQD-VPKPQREPR--------------------------------------------------------------------------------------------------------------------------------------------------------------------------------------------------------------------------------------------------------------------------------------------------------------------------------------------------------------------------------------------------------------------------------------------------------------------------------------------------------------------------------------------------------------------------------------------------------------------------------------VP-VT--PKT-KSKASKIDVIGEYKSRHGDKDLLNLVVIGHVDAGKSTLMGHLLYQLGSVNQKTMHKYEQESKKLGKSSFAFAWVLDETEEERTRGVTMDVAQTRFETEKKIVTLLDAPGHKDFIPNMITGASQADVAILVINATRGEFETGFDAGGQTREHSLLARSLGVGQLIVAVNKMDTIDWSQDRYKLITQKLGQFLTKQARFKESDVTFVPCSGLSGENLVRKPKEEKLISWYTPTVTLLERIDQLDSPVRPIDKPFRLNVSDVYKGVGVGFNVSGRVGSGCIQPGDKVLIQPAGTTVGIKNVYIDEVPALVAFAGDHVSMTLHGVDMATVNIGNALCDLASPSKVAKRI--------------RAKVVIFNIDVPITKGLPVVFHYQSVNEPAVIKRLISQLNKSTGEVVKNKPRCLVKNSSAVLELEFERTMCLELYAEFKDLGRFMLRQGGHTIAAGLVEEI--------------------------------------------------
>EOG091F01DT|Biomphalaria_glabrata|JG13_Doto_lancei|TRANSCRIPT
MSRHRIIRSMN-YEA-----------------------AAQFTWNRERNMN------FASYMGVDNVINE---E-EEEEEED--P-SLHSSLN--DSSSNVRQNLS---DTDKAKLNSCLEDIHTILGDTVPESVIIEVILKNQFNIESSLNQLLTQQE-APKAQREPRNRDN--------------------------------------------------------------------------------------------------------------------------------------------------------------------------------------------------------------------------------------------------------------------------------------------------------------------------------------------------R---------------------------------TQVF----------------------------SGASDSTTPTITTYQASPRPVITPSKSVSKAKVGFKEEP----------------------------------------------------VSVST-P---------------SHSQSSSNVKKSGLKLQVTNNVKADTQSC-------------------------------DSGSQAANRNLRSAVEFMGLEGDNDVIQSSVEAMK-PSPAPKA-KSKASKMDVLAEYNSRHGDKELLNLVVIGHVDAGKSTLMGHLLYQLGSVNQKTMHKYEQESKKLGKSSFAFAWVLDETEEERTRGVTMDVAQTRFETDKK-------------------GASQADVAILVINATRGEFETGFDAGGQTREHSLLARSLGVGQLIVAVNKMDTVDWSQERYELVTKKLGQFLTKQARFKESDVTFVPCSGL---------------------------INQLNPPARPIDKPFRLNVSDVFKGMGVGFSVSGRVGSGFVQPGDRVLILPAGHTVSIKNVTIDDVPVQVAFAGDHVNMTLHGVDMATVNIGNALCDAAAPCKMAKKI--------------RAKVVI--------------FHYQSVNEPAIIKRLISQLNKSTGEVVKNKPRCLVKNSSAVLELEFERTMCLELYSEFKDLGRFMLRQGGHTIAAGLVEEIV-------------------------------------------------
>EOG091F01DT|Biomphalaria_glabrata|JG05_Bornella_anguilla|TRANSCRIPT
MARHRIVRSMN-YED-----------------------AAQFTWNRERNMN------FASYMGVDNVIN------EEEEDEE--P-PLHDSLN--DSSNQSQLKLN---DIDRARLNSCLEEIHNIMGETVPESNIIDVILKNQFNVERSLNQLLTQQD-APKAQREPRNRKN--------------------------------------------------------------------------------------------------------------------------------------------------------------------------------------------------------------------------------------------------------------------------------------------------------------------------------------------------R---------------------------------AQNLRSAVE-FMGLEGDNDVIQSSVE-----------------------------------------------------------------------------------------------------S-M-------------------------------------------------------------------------------------------------------KPN-----PA--PKV-KSKSSKVDVMGEYNSRHGDKDLLNLVVIGHVDAGKSTLMGHLLYQLGSVNQKTMHKYEQESKKLGKSSFAFAWVLDETEEERTRGVTMDVAQTRFETEKK-------------------SASQADVAILVINATRGEFETGFDAGGQTREHSLLARSLGVGQLIVAVNKMDTVEWSKERYQLITQKLGQFLTRQARFKESDVTFVPCSGLS---------------------------DQLEPPPRPIDKPFRLNVSDVFKGMGVGFTVSGRVGSGYIQPGDKVLILPAGNTVTIKNMMIDDVPVQVAFAGDHVNITLHGVDMATVNIGNALCDPASPSKVAKRI--------------RAKVV--------------VFHYQSVNEPAVIKRLISQLNKSTGEVVKNKPRCLVKNSSAVLELEFERTMCLELYSEFKDLGRFMLRQGGHTIAAGLVEEIV-------------------------------------------------
>EOG091F01DT|Biomphalaria_glabrata|JG32_Unidentia_angelvaldesi|TRANSCRIPT
MSRHRNVRSMN-YEA-----------------------AAQFTWNRERNMN------FASYMGVEGVINEVDVE-EDEDEGD--S-SLHDSLN--ESATQARLQLN---DTDKARLNSCLDEIRTVLGETMPESVIIDVIVRNQFNLEKSLNELLSQQD-APKPQREPRNR---------------------------------------------------------------------------------------------------------------------------------------------------------------------------------------------------------------------------------------------------------------------------------------------------------------------------------------------------------------------------------------------------------------KNRPQNNTGATAISKPAPTECQAFPKTVVTPSKSAGKATIGFQAAPEEESVQ----SQNVSSTKKSGLKL--------------------------------S-M-------------------------------------------------------------------------------------------------------KPSQSVP-AT--PKS-KSKASKIDVMGEYNSRHGDKELLNLVVIGHVDAGKSTLMGHLLYQLGSVNQKTMHKYEQESKKLGKSSFAFAWVLDETEEERTRGVTMDVAQTRFETEKKIVTL-------------------ADVAILVINATTGEFETGFEAGGQTREHSLLARSLGVGQLIVAVNKMDTIEWSQERYQLITQKLGQFLTKQARFKESDVTFVPCSG---------------------------LIDSLEPPSRPIDKPFRLNVSDVFKGVGVGFNVSGRVGSGYVQPGDKVLILPAGTLVTIKSVFIDDVPVQVAFAGDHVNMTLHGVDMATVNIGNALCDPTSPCKVSKRI--------------RAKVVI--------------FHYQSVNEPVLIKRLISQLNKSTGEVVKNKPRCLVKNSSAVLELEFERSMCLELYSEFKDLGRFMLRQGGHTIAAGLIEEVL-------------------------------------------------
>EOG091F01DT|Biomphalaria_glabrata|JG23_Melibe_leonina|TRANSCRIPT
MSRHRNVRSMN-YED-----------------------AAQFTWNRERNMN------FASYMGVDGVINEV-----EENEEQ--E-DSV--HNSFN-DFSSQTCLN---DTDQARLNSCLEEIRTILGDTVPESTMAEVIVKNKFNVESSLNQLLTQQG-SPKPQREPRNKRNR-------------------------------------------------SQA----------------------------------------------------------------------------------------------------------------------------------------------------------------------------------------------------------------------------------------------------------------------------------------------------------------------------------------------------------------------------------------------------------------------------------------------------------------------------------------------------------------------------------------------------------------------------SAP-ST--PKS-KSKASKIDVMAEYKSRHGDKDLLNLVVIGHVDAGKSTLMGHFLYQLGSVNQKTMHKYEQESKKLGKSSFAFAWVLDETEEERTRGVTMDVAQTRFETDKK-------------------IASQADVAILVINATRGEFETGFDAGGQTREHSLLARSLGVGQLIVAVNKMDTVDWSEERYQLITQKLGQFLTKQARFKESDVTFVPCSGL---------------------------IESLEPPPRPIEKPFRLNVSDVFKGVGVGFNVSGRVGSGFVQPGDKVLILPAGNIVTIKNVMIDDVPVQVAFAGDHVNITLHGVDMATVNIGNALCDPTSPSKVAKRI--------------RAKVV--------------VFHYQSVNEPAIVKRLLSQLNKSTGEVVKNKPRCLTKNSSAVLELEFERFMCLELYSEFKDLGRFMLRQGGHTIAAGLVEEIV-------------------------------------------------
>EOG091F01DT|Crassostrea_gigas|JG06_Catriona_columbiana|TRANSCRIPT
MSRHRNVRSMN-IEDEYYDDEDDYSRSLEDNYCISPSTAAQFTWNREHSMN------FASYMGVTE------------EVIN--E-VD-DSLN--ESVRQARLGLT---DTDQARLNSCLEEIHTVLGDTVPDSVIVDVVIRNQFNLETSLNELLLQQD-VPKPQREPRARRNTDKNND-TQK------------------------------YDVDEEDSAMAA--------------------------------------------------------------------------------------------------------------------------------------------------------------------------------------------------------------------------------------------------------------------------------------------------------------------------------NRNLRSAVE-GMGLEGDDQMIKSTVD-----------------------------------------------------------------------------------------------------S-M-------------------------------------------------------------------------------------------------------KPSQSVP-AT--PKS-KSKKSKIDVLGEYNSRHGDKELLNLVVIGHVDAGKSTLMGHLLYQLGAVNKKTMHKYEQESKKVGKSSFAFAWVLDETEEERSRGVTMDVAQTRFETEKKIVTLLDAPGHKDFIPNMITGASQADVAVLVINATTGEFETGFETGGQTREHSLLARSLGVGQLIVAVNKMDTINWSQERYELITSKLSQFLTKQARFKESDITFVPCSGLSGENLVTKTKEEKLLAWYDPAVTLLERIDNMEPPSRPIDKPFRLNVSDVYKAVGVGFNVAGRVGAGYVQPGDKVLILPPGNNVTIKNVLIDDSPVQIAFAGDHINLTLHGVDMAIVNIGNALCDIGSPSKVAKRI--------------RAKVVIFNIDIPITKGFPVIFHYQSVNEPAIVKRLVSQLNKSTGEVLKNKPRCLTKNSSAVIEVEFERTMCLELFSEFKDLGRFMLRQGGHTIAAGLIEEV--------------------------------------------------
>EOG091F01DT|Crassostrea_gigas|HW07_Cuthona_caerulea|TRANSCRIPT
--------------------------------------------------------------------------------------------T--SSKKSD--------------------------------------------------------------------------------ES------------------------------KDMDEEDGAKAA--------------------------------------------------------------------------------------------------------------------------------------------------------------------------------------------------------------------------------------------------------------------------------------------------------------------------------NRNLRSAVE-DMGLEGDDQLIQSTVD-----------------------------------------------------------------------------------------------------S-M-------------------------------------------------------------------------------------------------------KPSQPVP-AT--PKS-KSKASKIDVMGEYNSRHGDKELLNLVVIGHVDAGKSTLMGHLLYQLGAVNKKTMHKYEQESKKVGKSSFAFAWVLDETEEERSRGVTMDVAQTRFETEKKIVTLLDAPGHKDFIPNMITGASQADVAVLVINATTGEFETGFETGGQTREHSLLARSLGVGQLIVAVNKMDTINWSQDRYELITSKLGQFLAKQARFKESDISFVPCSGLSGENLVRKPQEEKLLAWYNPAITLLERIDNLEPPSRPIDKPFRLNVSDVFKSVGVGFNVAGRIGAGYVQPGDKVLILPAGNTVTIRNVLIDDSPVQIAFAGDHINLTLHGVDMATVNIGNALCDIVSPSKVAKRI--------------RAKVVIFNIDVPITRGFPVIFHYQSVNEPAIVKRLVSQLNKSTGEVLKNKPRCLTKNSSAVLELEFERTMCLELFSEFKDLGRFMLRNGGHTIAAGLIEEI--------------------------------------------------
>EOG091F01DT|Crassostrea_gigas|JG26_Phestilla_sp|TRANSCRIPT
MSRHRNVRSMN-YEEEYYDDEDDYSRSLEDNYCISPSTAAQFTWNRERNMN------FASYMGVAE------------DVIN--E-VDIEDMN--DSIRQARLGLT---DTDQARLNSCVEEIHTVLGDTVPDSVIVDVVIRHQFNL-----------------------------------------------------------------------EDGAVSA--------------------------------------------------------------------------------------------------------------------------------------------------------------------------------------------------------------------------------------------------------------------------------------------------------------------------------DRNLRSAVE-DMGLEGDDQLIQSSVD-----------------------------------------------------------------------------------------------------S-M-------------------------------------------------------------------------------------------------------KQSSSVP-AT--PKA-KSKASKINVMEEYNSRHGEKELLNLVVIGHVDAGKSTLMGHLLYQLGAVNKKTMHKYEQESKKVGKSSFAYAWVLDETEEERSRGVTMDVAQTRFETDKKIITLLDAPGHKDFIPNMITGASQADVAVLVINATTGEFETGFETGGQTREHSLLARSLGVGQLIVAVNKMDTVNWSQDRYELITNKLGQFLTKQARFKESDISFVPCSGLSGENLVQKASEEKLLSWYDPVITLLERIDKLEPPSRPIDKPFRMNVSDVFKSVGVGFNVAGRIGAGYVQPGDKVLILPAGNTVTIKNVLIDDSPVQIAFAGDHINLTLHGVDMATVNIGNALCDIGAPCKVAKRI--------------RAKVVIFNIDVPITKGFPVIFHYQSVNEPAIVKRLLSQLNKSTGEVLKNKPRCLTKNSSAVIELETERAMCVELFSEFKDLGRFMLRQGGHTIAAGLIEEV--------------------------------------------------
>EOG091F01DT|Crassostrea_gigas|HW11_Eubranchus_exiguus|TRANSCRIPT
------------------------------------------------------------------------------------Q-SQHQTPV--STKKSSGL-----------------------------------------------------------KLKVDNDVKRSSSPSNNNKTKSNSKSGHVQTASEKEKVRKEKEKSSKSTDNSEDEREDQRRVA--------------------------------------------------------------------------------------------------------------------------------------------------------------------------------------------------------------------------------------------------------------------------------------------------------------------------------DRNLRSAVE-DMGLEGDTGMIQSTVD-----------------------------------------------------------------------------------------------------S-M-------------------------------------------------------------------------------------------------------RTSQSVP-ST--PKS-KSKASKIDVMGEYNSRHGDKQLLNLVVIGHVDAGKSTLMGHVLYQLGSVNKKTMHKYEQESKKLGKSSFAFAWVLDETEEERSRGVTMDVAQTRFETDKKIVTLLDAPGHKDFIPNMITGASQADVGILVINATTGEFETGFETGGQTREHSLLARSLGVGQLIVAVNKMDTIGWSQERYELITQKLGQFLTKQARFKESDVSFVPCSGLSGENLVKKATEEKLLSWYNPPITLLERINNLEPPSRPIEKPFRINISDVFKGVGVGFNVSGRIGSGYVQPGDKVLILPMGNTVTIKGVTIDDVPVQIAFAGDHVNMTLHGVDMATVNIGNALCDPTQPSKVAKRI--------------RAKVVIFNIDIPITKGLPVIFHYQSVNEPAVIKRLVSQLNKSTGEVLKNKPRCLVKNTSALLELEFERSMCLELFSEFKDLGRFMMRQGGHTIAAGLIEEV--------------------------------------------------
>EOG091F01DT|Crassostrea_gigas|JG14_Eubranchus_rustyus|TRANSCRIPT
MSRHRNVRSMN-YEDEYYDEEDDYSRSFEDNYCISPSTAAQFTWNRERNMN------FASYMGVGGVINE---V-EEPDDEP--D------------DGQPRLQLD---DTDQARLNSCLEELKTVLGGSVPESVAVETVMRNQFNLEKSLNELLTQQD-VPKAQSEPRLKRSSSPSNN-SNKTNSKNSAVQSTPNKKREDKSLR-----VDDSDEEREDQRLVA--------------------------------------------------------------------------------------------------------------------------------------------------------------------------------------------------------------------------------------------------------------------------------------------------------------------------------DRNLRSAVE-DMGLEGDTGLIQSAVD-----------------------------------------------------------------------------------------------------S-M-------------------------------------------------------------------------------------------------------RPSQSVP-AT--PKS-KSKASKIDVMGEYNSRHGDKQLLNLVVIGHVDAGKSTLMGHLLYQLGSVNKKTMHKYEQESKKLGKSSFAFAWVLDETEEERSRGVTMDVAQTRFETDKKIVTLLDAPGHKDFIPNMITGTSQADVAILVINATTGEFETGFETGGQTREHSLLARSLGVGQLIVAVNKMDTVGWSEERYHVITQKLGQFLSKQARFKESDVWFVPCSGLSGDNLVKKATEEKLLSWYDPPTTLLERINTLEPPSRPIDKPFRVNISDVFKGVGVGLIVSGRIGAGYVQPGDKVVILPPGNTVTIKGVTIDDMPVQIAFAGDHVNISLHGVDMATVNIGNALCDPASPCKVAKRI--------------RAKVVIFNIDIPITKGLPVIFHYQSVNEPAVIKRLLSQLNKSTGEVQKHKPRCLVKNTSAVLELEFERSMCLELFSEFKDLGRFMLRQGGQTIAAGLIEEV--------------------------------------------------
>EOG091F01DT|Crassostrea_gigas|JG10_Dirona_picta|TRANSCRIPT
----------------------------------------------------------------------------------------------------------------------------------------------------------------------------------------------------------------------------------------------------------------------------------------------------------------------------------------------------KLKVA--------------------------------------------------------------------------------------------------------------------------------------------NEVKSSPSSKS---------DKSAISSQARSSSNSRRQASASSSNESKEDQESQS--VVADKNLRTAVE-FMGLEGDNEVIQSTVE-----------------------------------------------------------------------------------------------------S-M-------------------------------------------------------------------------------------------------------K--QSLP-AT--PKS-KSKASKIDVIGEYKSRHGDKELLNLVVIGHVDAGKSTLMGHLLYQLGSVNQKTMHKYEQESKKLGKSSFAFAWVLDETEEERTRGVTMDVAQTRFETKKKIVTLLDAPGHKDFIPNMITGAAQADVAILVINATRGEFETGFDAGGQTREHSLLARSLGVGQLIVAVNKMDTVGWSQERYQLITQKLGQFLAKQARFKESDVTFVPCSGLSGENLVRKPTDEKLTSWYDPAITLLEKIDKLEPPTRPIEKPFRLHVSDVFKGVGVGFNVSGRVGSGYVQPGDKVLILPAGTTVGIKGVMIDDIPVQVAFAGDHVNMTLHGVDMATVNIGNALCDQSSPSKVAKRI--------------RAKVVIFNIEVPITKGLPVVFHYQSVNEPALVRRLISQLNKSTGEVVKNKPRCLMKNTSAVLELEFERSMCLERYSEFKDLGRFMLRQGGHTIAAGLIEEV--------------------------------------------------
>EOG091F01DT|Crassostrea_gigas|HW16_Hancockia_cfuncinata|TRANSCRIPT
----------------------------------------------------------------------------------------------------SEL-----------------------------------------------------------KLHVGNNVVQSLSPSSKRKNNKNTAY-----------------------------------------------------------------------------------------------------------------------------------------------------------------------------------------------------------------------------------------------------------------------------------------------------------------------------SSSAI----------------------------------------------------------------------------------------------------------------------------------------------------------------------------------------------------------------------------LSGSSSSGSSNSQIEASADGESASLTANKNLRSAVEFMGLDGDNDVIQSSVDSMK-GSPAIKS-KSKASKIDVMREYNSRHGEKHLLNLVVIGHVDAGKSTLMGHLLYQLGSVNQKTMHKYEQESKKLGKSSFAFAWVLDETEEERSRGVTMDVAQTRFETEKKIVTLLDAPGHKDFIPNMITGASQADVAILVINATTGEFETGFDAGGQTREHSLLARSLGVGQLIVAVNKMDTVDWNQERYQLITSKLGQFLTKQARFRESDVSFVPCSGLSGQNLVKAATEDKLTSWYSPAVTLLEKIDKLEPPPRPIDKPFRLNVSDVFKGVGVGFNISGRVGAGFVQPGDKVLILPAGNTVSIKNVMIDDVPVPVAFAGDHVNMTLHGVDMATVNIGNALCDPASPSKVAKRI--------------RAKVVIFNIAVPITKGIPVVFHYQAVNEPAIIKRLISQLNRSSGEVVKNRPRCLVKNSSAVLELVFERTMCLELYSEFKDLGRFMLRQGGHTVAAGLVEEI--------------------------------------------------
>EOG091F01DT|Biomphalaria_glabrata|JG17_Hancockia_uncinata|TRANSCRIPT
----------------------------------------------------------------------------------------------------SEL-----------------------------------------------------------KLHVGNNVVQSLSPSSKRKNNKNTAY-----------------------------------------------------------------------------------------------------------------------------------------------------------------------------------------------------------------------------------------------------------------------------------------------------------------------------SSSAI----------------------------------------------------------------------------------------------------------------------------------------------------------------------------------------------------------------------------LSGSSSSGSSNSQLEASADGESASLTANKNLRSAVEFMGLDGDNDVIQSSVDSMK-ASPAIKS-KSKASKIDVMREYNSRHGEKHLLNLVVIGHVDAGKSTLMGHLLYQLGSVNQKTMHKYEQESKKLGKSSFAFAWVLDETEEERSRGVTMDVAQTRFETEKKIVTL-------------------ADVAILVINATTGEFETGFDAGGQTREHSLLARSLGVGQLIVAVNKMDTVDWNQERYQLITSKLGQFLTKQARFRESDVSFVPCSG---------------------------KIDKLEPPPRPIDKPFRLNVSDVFKGVGVGFNISGRVGAGFVQPGDKVLILPAGNTVSIKNVMIDDVPVQVAFAGDHVNMTLHGVDMATVNIGNALCDPASPSKVAKRI--------------RAKV--------------VVFHYQAVNEPAIIKRLISQLNRSSGEVVKNRPRCLVKNSSAVLELVFERTMCLELYSEFKDLGRFMLRQGGHTVAAGLVEEIL-------------------------------------------------
>EOG091F01DT|Crassostrea_gigas|NC02_Bathydoris_clavigera|TRANSCRIPT
------------------------------------------------------------------------------------------------------------------------------------------------------------------------------------------------------------------------------------------------------------------------------------------------------------------------------------------------------------------------------------------------------------------------------------------------------------------------------------------------------------------------------------------------------------------------------------------------------------------------------------------------------------------------------------------------------------------------------------------------------------------------------------------------------------------------S-KSRSSKLDVMAEYANRHGNKELLNLVVIGHVDAGKSTLMGHLLYQLGSVNKKTMHKYEQESKKMGKSSFAFAWVLDETEEERSRGVTMDVAQTRFETEKKIITLLDAPGHKDFIPNMITGASQADVAILVINATKGEFETGFDAGGQTREHALLARSLGVGQIIVAVNKMDTVGYSEERYQLISKKIGQFLSKQAGFKESDVTFVPCSGLSGENLTQNPIVEQLTSWYSPPVTLLQKIDNLWPPSRPIDKPFRLNVSDVFKGVGSGFNISGRVGSGYVQSGDKVLVLPAGVSVQIKSVFIDDCPSQVAFAGDHVNVTLSGVDMANVNIGNVLCDPASPSRSAMRI--------------RAKIVIFNIDVPITKGFPVVFHYQSVNEPAIIKRLTSHLNRNTGEVLKNKPRCLMKNSSAVVEIEFERALCLELYAEFKDLGRFMLRNGGHTIAAGLVEEI--------------------------------------------------
>EOG091F01DT|Crassostrea_gigas|NC06_Pleurobranchaea_californica|TRANSCRIPT
MSRHRIVRSMNLEEEIYDDDDELYSRSVEDSYCISPSTAAQFTWNRDRDRN------E-----------EDELE-EEEEEWQ--S-LGQGGLN--DSATQTRLKLN---DVDRAKLNSCLEEVRNIIGEHVPESIMEEVIVRNKFNLESSLNELLSQQE-KPKPKREPRQN---------------------------------------------------------------------------------------------------------------------------------------------------------------------------------------------------------------------------------------------------------------------------------------------------------------------------------------------------------------------------------------------------------------RREAA-----------------------------------------------------------------------------------------------------------------------------------------------------------------------------------------------------------RMASPAA-ST--PKA-KSKAAKIDVMAEYAKRNGNKELLNLVVIGHVDAGKSTLMGHLLYQLGSVNKKTMHKYEQESKKLGKSSFAFAWVLDETEEERSRGVTMDVAQTRFETAKKSVTLLDAPGHKDFIPNMITGASQADVAILVINSSTGEFETGFDAGGQTREHALLARSLGVGQIIVAVNKMDTVDWSQERYQVITKKIGQFLNKQAGFRDSDVSFVPCSGLSGQNLVSPPTAPLLTSWYSPAVTLLEKIDNLHPPQRPIDKPFRLSVSDVFKGIGTGFNVAGRLGSGYVQPGERVLILPAGINVNIKNVYINDCPVPVAFAGDHANLTLSGVDMANVNIGSTLCDPANPSKNATRI--------------RAKVVLFNLEVPMTKGFPVVFHYQSINEPAVIKRLVSQLNRSTGEVIKSKPRCLVKNSNAVVDIELERSVCLELYSEFKDLGRFMLRQGGQTIAAGLVEEI--------------------------------------------------
>EOG091F01DT|Crassostrea_gigas|HW03_Berthella_plumula|TRANSCRIPT
MSRHRIVRTMN-YEDEFYDDDDEYSRSVEDSYCISPSTAAQFTWNRERNVD------FAAYMGGEGVLHE---E-EELEEEE--D-DS---------QNLARLKLN---DTDKARLYSCLEEVHNILGDHVPETVIEEVIIRNQFNLDQSLNELLSQQD-KPKPQREPRQN---------------------------------------------------------------------------------------------------------------------------------------------------------------------------------------------------------------------------------------------------------------------------------------------------------------------------------------------------------------------------------------------------------------RRNRQQVSTA----------------------------------QP----------------------------------------------------SKASS-P-------------------------------------------------------------------------------------------------------AVASSAS-ST--PKA-KSKAAKIDVMAEYAKLHGTKELLNLVVIGHVDAGKSTLMGHLLYQLGSVNKKTMHKYEQESRKLGKSSFAFAWVLDETEEERSRGVTMDVAQTRFDTSKKAVTLLDAPGHKDFIPNMITGASQADVAILVINATTGEFETGFDAGGQTREHALLARSLGVGQIIVAVNKMDTMDWCEERYQVIVKKIGQFLSKQAGFREGDVSFVPCSGLSGENLVRPPTEPKLMSWYKPPVTLLEKIDNLHPPQRPIDKPFRLNVSDVFKAIGTGFNVSGRLGSGYIQPGERVLILPAGINVNIKNVYINDLPVPVAFAGDHVNLTLSGVDMANVNIGSTLCDPACPSKNATRI--------------RAKIVIFNLEVPMTKGFPVVFHYQSINEPAVIKRLISQLNRSTGEVLKSKPRCLTKNSNAVVEIEFERSVCLELYSEFKDLGRFMLRQGGHTIAAGLVEEV--------------------------------------------------
>EOG091F01DT|Crassostrea_gigas|HW15_Flabellina_babai|TRANSCRIPT
--------------------------------------------------------------------------------------------------------------------------------------------------------------------------------------------------------------------------------------------------------------------------------------------------------------------------------------------------------------------------------------------------------------------------------------------------------------------------------------------------------------------------------------------------------------------LRSAVE-LMGLEVDDEVVQSSVD-----------------------------------------------------------------------------------------------------S-M-------------------------------------------------------------------------------------------------------K--TLVS-AT--PKSLKSKASKVDVIAEYKNRHGNKELLNLVVIGHVDAGKSTLMGHLLYQQGAVNQKLIHKYEKESKKLGKSSFAFAWVLDETEEERTRGVTMDVAETRFETDKKVITLLDAPGHKDFIPNMITGASQADVAILVINATTGEFETGFEAGGQTREHSLLARSLGVGQLIVAVNKMDTVGWSEERYHFITHRLGQFLTKHARFREADVSFVPCSGLSGENLVRKSTEKKLTTWYTSGITLLERIDCLESPTRPIEKPFRLNVTDVFKGTGVGSTAAGRVGAGYIQAGDKVLLQPAGTVVTIKNIMIDEVPAQIAFAGDHVNLTLQGVDMATVNIGNCLCDASMPSRVGRRL--------------RAKVVVFNIDIPITKGMPVVFHYQSVNEPALIKRLVSQLNKSTGEVVKNRPRCLVKNSSAVLELELERTMCLEIYSEFKDLGRFMLRQGGHTIAAGLIEEI--------------------------------------------------
>EOG091F01DT|Biomphalaria_glabrata|HW18_Janolus_cristatus|TRANSCRIPT
MSRHRNVRSMN-YED-----------------------AAQFTWNRERNMN------FAAYMGVEDVINEVEE---EETQDELPT-QSHHAPN--DSVSQARLALT---DTDQARLNSCVDEIRAVLGKSLSESVIVEVVMKNQFSVERSLNELLTQQD-VPKPQREPTTRRIH-------------------------------------------------SQASTVKPP---------------------SSES------RTPESQAVPKTIVTPSK-------------------------------SA-----------------------------------------------------------------------------------------------------------------------------------------------------------------------------------------------------------------------------------------TKARSAVE-CMGLEGDEEVIQSSVD-----------------------------------------------------------------------------------------------------S-M-------------------------------------------------------------------------------------------------------R-SNPAS-GT--PKS-KSKPSKMDVMAEYHSRHGQKELLNLVVIGHVDAGKSTLMGHLLYQLGSVNQKTMHKYEQESKKLGKSSFAYAWVLDETEEERARGVTMDVAQTRFDTKKK-------------------STAQADVAILVINATRGEFETGFDAGGQTREHSLLARSLGVGQLIVAVNKMDTVGWSQERYELITQKLGQFLAKQARFKDSDVSFVPCSG---------------------------KIDQLDPPARPIDKPFRLNVSDVFKGVGVGFNVSGRIGSGYVQPGDKVVIMPAGTTVGVKGVTIDDMHAQVAFAGDHVNMTLHGIDMSTVNIGNALCDPAAPCKVAKRI--------------R--------------GYPVVFHYQSVNEPAVIKRLVSQLSKSTGEVVKKKPRCLMKNSSALLELEFERSMCLELYSEFKDLGRFMLRQGGHTIAAGLIEEIV-------------------------------------------------
>EOG091F01DT|Biomphalaria_glabrata|JG19_Janolus_barbarensis|TRANSCRIPT
--------------------------------------------------------------------------------------------------------MN---DTDQARLNSCVEEIRAVFGNTVSEPVIVEVVMRNQFSVERSLNELLTQQE-VPKPQREPRTHRNR-------------------------------------------------SQGATGADK---------------------N------------------------------------------------------------------------------------------------------------------------------------------------------------------------------------------------------------------------------------------------------------------------------------------------------LRSAVE-CMGLEGDEEVIQSSME-----------------------------------------------------------------------------------------------------S-M-------------------------------------------------------------------------------------------------------K--SSQS-AT--PKS-KSKASKIDVLKEYNSRHGEKELLNLVVIGHVDAGKSTLMGHLLYQLGSVNQKTMHKYEQESKKLGKSSFAYAWVLDETEEERTRGVTMDVAQTRFDTEKK-------------------STSQADVAILVINATRGEFETGFDAGGQTREHSLLARSLGVGQLIVAVNKMDTVGWSQERYKLITQKLGQFLTKQARFKDSDVSFVPCSG---------------------------KIDQLEPPARPIDKPFRLNVSDVFKGVGVGFTVSGRVGSGYVQPGDKVVIMPAGTSVGIKGVMIDDMPAQVAFAGDHVNMTLQGVDMGTLNIGNALCDPLAPCKIGKRI--------------R--------------AKVVVFHYQSVNEPAVIKRLVSQLSKSTGEVVKRKPRCLVKNTSALLELEFEHSMCLELYSEFKDLGRFMLRQGGHTIAAGLIEEIV-------------------------------------------------
>EOG091F01DT|Biomphalaria_glabrata|JG30_Tritonia_festiva|TRANSCRIPT
------------------------------------------SWNRERNMN------FASYMGVEDVIDE---VEEDEAQEE--Q-SSL--QNSLNSDSQARLKLN---DTDQARLNSCLEEIHTILGKTVPESVIAEVIVKNQFNIESSLNELLTQQD-APKPQRDPRNRRHR-------------------------------------------------SQASAADVP---------------------VSAP------ITIKPQAVPKTVVTPSK-------------------------------SAAKAIVGFQEVPEDTSAQSQTSSRKPGLKLNVL--------------------------------------------------------------------------------------------------------------------------------------------NDVKSSSTPSSAVEFMGLEGDNEVIQS----------------------------------------------------------------------------------------------------------------------------------------------------------------S-V-------------------------------------------------------------------------------------------------------ESMKPLP-AT--PKS-KSKASKIDVMGEYNSRHGEKELLNLVVIGHVDAGKSTLMGHLLYQLGSVNQKTMHKYEQESKKLGKSSFAFAWVLDETEEERTRGVTMDVAQTRFETEKK-------------------SASQADVAVLVINATTGEFETGFDAGGQTREHSLLARSLGVGQLIVAVNKMDTVGWCQERYQLITKKLGQFLTKQARFKESDVTFVPCSGL---------------------------IDKLEPPARPIDKPFRLNVSDVFKGVGVGFNIAGRVGSGYVQPGDKVLILPAGTSVGIKNVMIDDIPVHVAFAGDHVNMTLHGVDMATVNIGNALCDPACPSKVAKRI--------------RAKVV--------------VFHYQSVNEPAMIKRLISQLNKSTGEVVKNKPRCLVKNSSAVLELEFERTMCLELYSEFKDLGRFMLRQGGHTIAAGLVEEIV-------------------------------------------------
>EOG091F01DT|Biomphalaria_glabrata|JG07_Cuthona_albocrusta|TRANSCRIPT
MSRHRNVRSMN-YED-----------------------AAQFTWNRERNMN------FAAYMGVEEVINEVDV---EEDEPD--D-SLHDSMN--DSVRQARLGLT---DTDQARLNSCIEEIHTVLGDTVPESVIVDVVIRNQFNLETSLNELLLQQD-VPKPQRETRTS---------------------------------------------------------------------------------------------------------------------------------------------------------------------------------------------------------------------------------------------------------------------------------------------------------------------------------------------------------------------------------------------------------------KFRASLVTP--ASSSTTAPTPQITPKTVVTPSKSASKATVGFNAKPENKNSQPASNEVDEED----------GAIAANKNLRSAVEDMGLEGDDQLIQSTVDS-M-------------------------------------------------------------------------------------------------------KTSQPIP-AT--PKS-KSKASKIDVMGAYNSRHGDKELLNLVVIGHVDAGKSTLMGHLLYQLGAVNKKTMHKYEQESKKVGKSSFAFAWVLDETDEERSRGVTMDVAQTRFETEKK-------------------SASQADVAVLVINATTGEFETGFEAGGQTREHSLLARSLGVGQLIVAVNKMDTVNWSQERYELISSKLGQFLTKQARFKESDISFVPCSG---------------------------RIDSLEPPSRPIDKPFRLNVSDVFKTVGSGFNVAGRVGAGYVQPGDKVLILPAGNPVTIRNVIIDDIPVQIAFAGDHINLTLHGVDMATVNNGNALCDIASPSKAAKRI--------------RAKIVI--------------FHYQSVNEPAIVKRLVSQLNKSTGEVLKNKPRCLTKNSSAVIEIEFERTMCLELFSEFKDLGRFMLRQGGHTMAAGLIEEVL-------------------------------------------------
>EOG091F01DT|Biomphalaria_glabrata|NC04_Fiona_pinnata|TRANSCRIPT
MSRHRNVRSMN-YED-----------------------AAQFTWNRERNMN------FASYMGVEDVINEVDV---EEDEPE--D-SLQDSLN--ESMRQARLQLS---DTDQARLNSCLEEIHTVLGDTVPDAVMVEVVIRHQFNLESSLNELLMQQA-APKPQRDPRVRKNR-------------------------------------------------EQASLPQK------------------------------------------------------------------------------------------------------------------------------------------------------------------------------------------------------------------------------------------------------------------------------------------------------------------------------------------------------------AQASSSTAAQVSQIVPKTVVTPSKSVNKATVGFNAKLEENKSLPSTPQQTPRSAKKSGLKLQVGALTADRNLRSAVEDMGLQGDNDLIQSSVES-M-------------------------------------------------------------------------------------------------------RPSQSIP-AT--PKS-KSKASKIDVMGEYKSRHGDKELLNLVVIGHVDAGKSTLMGHLLYQLGAVNKKTMHKYEQESKKVGKSSFAFAWVLDETEEERSRGVTMDVAQTRFETEKK-------------------SASQADVAILVINATTGEFETGFETGGQTREHSLLARSLGVGQLIVAVNKMDTVNWSQERYELITSKLGQFLTKQARFKESDISFVPCSG---------------------------RINKLEPPSRPIDKPFRLNVSDVFKGVGVGFNVAGRIGAGYVQPGDKVLILPAGNTVSIKNVFIDDAPVPIAFAGDHINMTLHGVDMATVNIGNALCDITSPSKVAKRI--------------RAKVVI--------------FHYQSVNEPAVVKRLVSQLNKSTGEILKSKPRCLLKNSSAVLELEFERTMCLELFSEFKDLGRFMLRQGGHTIAAGLIEEV--------------------------------------------------
>EOG091F01DT|Biomphalaria_glabrata|HW04_Calmella_cavolinii|TRANSCRIPT
MSRHRIVRSMN-YED-----------------------AAQFTWNREKNVD------FASYMNSEEVIDEGD-E-DAEEDES--S-SQHNSLS--DSANSAKLRLS---EIDQAKLNSCLEEARNILGESTPESVLVEVIIQNQFNLETAVNQLLTQQQDIPKPQREPRQRRNR-------------------------------------------------SQQQQAGGRKAEGAVGGSDGADGEDGGRELA---------------------------------------------------------------------------------------------------------------------------------------------------------------------------------------------------------------------------------------------------------------------------------------------------GTNLRSAME-MMGLEGDETTIQSTVD-----------------------------------------------------------------------------------------------------S-M-------------------------------------------------------------------------------------------------------KPA-----AT--PKS-KSKKSRLDVMAEYSKRHGDKELLNLVVIGHVDAGKSTLMGHLLYQLGSVNKKTMHKYEQESKKLGKSSFAFAWVLDETEEERTRGVTMDVAQTRFETDKK-------------------STSQADVAVLVINATRGEFETGFDSGGQTREHALLARSLGVGQVIVAVNKMDTIDWSQERYQLIIKKLGQFLTRQAGFREADVTFVPCSGL---------------------------IDKLRPPARPIDKPFRLNVSDVFTRVGSGFNVAGRVGSGFVQPGDKVMIMPAAMTATVKNVYIDDAPESVAFAGDQVNITLSGVDMVNVNIGSCLCDPSNPTKSATRI--------------Q--------------AKIVIFHYQSINEPAVIKRLLSQLNRNTGEVVKRKPRCLVKNSSAVVEIELERSLCLELYTDFKDLGRFMLRSGGHTIAAGLVEEIV-------------------------------------------------
>EOG091F01DT|Biomphalaria_glabrata|HW19_Polycera_quadrilineata|TRANSCRIPT
MSRHRIVRSMN-YED-----------------------AAQFTWNKERNVN------FAAYMDHQHEEII-D-E-EGEDEES--S-SCQDSLN--DSSHLKSSNLS---EYDQGRLNSCLEEIRNILGESVAESIMKDIIIQNNFNLETSLNKLLSQQD-APKPQRERRNRRNQ-------------------------------------------------SQASSATTQ---------------------NVVP------IETKTVILSKPVVK--------------------------------------------------------------------------------------------------------------------------------------------------------------------------------------------------------------------------------------------------------------ASKSASKSS--NALDGSLRSAVE-DMGLEGDKDVIQSTVD-----------------------------------------------------------------------------------------------------S-M-------------------------------------------------------------------------------------------------------KSSQPPPSTP--KSS-KSRGSKIDVMAEYAKRHGDKELLNLVVIGHVDAGKSTLMGHLLYQLGSVNKRTMHKYEQESKKLGKSSFAFAWVLDETEEERTRGVTMDVAQTRFDTDKK-------------------RASQADVAVLVINAAKGEFETGFEAGGQTREHALLARSLGVGQIIVAVNKMDMIGWSQERYELITKKIGLFLTKQAGFKENDITFVPCSGK---------------------------IDNLKPPSRPIDKPFRLNVSDVFKGVGTGFGVSGRVGSGYVQPGDRLLVLPSNVTVNVKGITIDDFPAQVAFAGDHVIMTLGGIDMTSVNIGNVLCDPANPAKSATRI--------------R--------------AKIVVFHYQSVNEPAIIKRLVSQLSRSTGEVLKNKPRCLTKNSSAVVEIELERPLCVELYSDFKDLGRFMLRTGGHTIAAGLVEEIV-------------------------------------------------
>EOG091F01DT|Crassostrea_gigas|CGI_10021223
MSRHRNVRTMN-FEDEYFDEDEVYGHSYDDSYCVSPATAAQFTFNRERDVN------LSSYM-------------EEGIPEE--EDESD--PEPLSDSGRDNLKLD---DVEQAKLNSCKEEIVNVIGDTIPEHIVSQAVVKHQYNIQAALNELLNQSE-APKPQRQPRPDRRA-------------------------------------------------NRQAAKRKP---------------------SSLAQLALAKKGGSLAQITSEQQTPSVAQPAGQKVSVLDSGVKVLPLAQLATKHKVGTSVEEKKPSLALLAAKQKETSEGTMISKSSGVSLADLAAKETKNQSILGKKGASLTQLLNTSKELHLEKSPKTSLAQLAQKHKQTSNITATVNEKLSKEKSLAQLALKHKNESCTETDVEQKGKGISLAQLASKHKTPLKFAPVQPTVQLKTPVKKNTTSDLAQATSATSQIKLETSNQTVKSANN---------SETVFGTEKNTVKDL--RTKAGNLNANNEVDVTDS--AVLNDSKLQAVNSEIDLVGDLVGRDLDTP-----------------------------------------------------------------------------------------------------S-K-------------------------------------------------------------------------------------------------------SSSSSVP-ATPKSTS-KVKQDKAKLKEEYERRKTGKDLLNLVVIGHVDAGKSTLMGHLLYQMGVVNKRSMHKYEQESKKRGKGSFAFAWVLDETEEERTRGVTMDIAQTAFETPHKQITLLDAPGHKDFIPNMITGAAQADVAILVVNATRGEFETGFESGGQTREHALLARSLGVSQLLVAVNKMDTVDWSQSRYDDIVKKLGLFL-KQAGYKDIDLSYIPCSGLGGENLTKAVSEPKLASWYK-GSTLVEQIDKFKAVERPMDKPFRLIISDVFKGLGSGFSVVGRVSSGSVQAGDRVLVQPAGDLAVVKAVTMDDSDNTCGFAGDHVTVVLTGMDMAHVNVGSVLCDPQNPIKSAMRIRARIVIFNLELPITR--------------GFTVVFHYQSITEPAIIKRLNCQLNKNTGEVVKNKPKCLVKNSSAVVEIEFERPVCLEMYKDYKDLGRFMLRQGGHTIAAGLVEEIAIKQELLRYSTDFEDEYFVFLSNNSSTQQYDETYGNTQQEVTQLHSFPTQ
>EOG091F01DT|Lottia_gigantea|LotgiG142523
---------------------------------------------------------------------------------------------------------------------------------------------------------------------------------------------------------------------------------------------------------------------------------------------------------------------------------------------------------------------------------------------------------------------------------------------------------------------------------------------------------------------------------------------------------------------------------------------------------------------------------------------------------------------------------------------------------------------------------------------------------------------------------------------------------------------------------------------------IILGHVDAGKSTLMGHLLFQLGSVNKRTMHKYEQESKKIGKSSFVYAWVLDETEEERSRGVTMDVAQTRFETPKKLVTLLDAPGHKDFIPNMITGAAQADVAILVINATRGEFETGFDTGGQTREHALLARSLGVSQIIVAVNKMDTVEWSEERYKHIITTIGQFL-KQAGYRERDVSFIPCSGLVGVNLTDSIKDPALSVWYT-GPTLIKQIDEFKCLDRPIDKPFRLNVGDIFKSLMGGFTISGRIGAGCVQAGDKVLVLPHGSMASVKSVLIDEYSTNVGFAGDNVTLSIVGVEMAHINIGSMLCDPLSPSKCAMKI--------------LAKIVIFNLEVPITRGFPVVFHYLSVNEPAVIKRLVSQLNKSTGDIVKNKPKCLVKNTSAVVEIEFDRPTCLELYKDFKDLGRFMLRNNGHTIAAGLVEEVSNIL----------------------------------------------
>EOG091F01DT|Crassostrea_gigas|NC03_Doris_kerguelenensis|TRANSCRIPT
---------------------------------------------------------------------------------------------------------------------------------------------------------------------------------------------------------------------------------------------------------------------------------------------------------------------------------------------------------------------------------------------------------------------------------------------------------------------------------------------------------------------------------------------------------------------------------------------------------------------------------------------------------------------------------------------------------------------------------------------------------------------------------------------------------------------------------------------------------------------------------------------------------------------------------------------------------------------------------AVLARSLGVSQIIVAVNKMDTVGWDSGRYENIIQKMGQFL-KQAGFKESDLLYVPCSGLSGENLSRPASETALTDWYR-GPTLIQQIDKLRSLTRPIDKAFRLNVSDVFKGVGGGFTIAGRVGAGHVTPGDKVLVMPAGVTAVIRGVTIDEIPAQVAFAGDHVTVALSGTDMANVNIGSVLCHPDSPCRSATRF--------------RAKVVIFSIDVPVTRGLPVVFHYQNVNEPAVIKRLVSQLSKSTGEVVKNRPKCLTKNSSAVVE----------------------------------------------------------------------------------------
