# Supplementary material for: Transcriptomics provides a robust framework for the relationships of the major clades of cladobranch sea slugs (Mollusca, Gastropoda, Heterobranchia), but fails to resolve the position of the enigmatic genus Embletonia
Source: BMC Ecol Evol. 2021 Dec 28;21:226. doi: 10.1186/s12862-021-01944-0 (PMC8895541; doi:10.1186/s12862-021-01944-0)
Supplement: Supplementary file 6 — Additional file 6. Archive S4: Unmasked multiple sequence alignments on amino acid level including Doris kerguelenensis and Calmella cavolini prior to the removal of outliers. [file 12862_2021_1944_MOESM6_ESM.zip › Archive_S4/Alignments/EOG091F02PT.aa.fasta]

>EOG091F02PT|Biomphalaria_glabrata|BGLTMP011677
----------------------------------------------------------------------------------------------------------------MDAVLYLKVVDPYKASYGVEDPEYAITQLAQTTMRSEIGKIALDTVFRERESLNIAIVG--------------------DMKLPTKVQEAMQTQVEAERKKRAAILESEGIREAEINVAEGKKKSRILNSEAHRAEQINQAEGEAEAILAKARARAASIELISDALAKENGLNAVSMNIAEQYVKAFSNLAKESNTVVLPVNTNDVSGMVTQALTMYKALS-------------KENSQQL------
>EOG091F02PT|Crassostrea_gigas|HW09_Doto_sp|TRANSCRIPT
------------------------------------------SLPFNTVILFVPQQEAWVVERFGKYKQILEPGLNVIFPVIDTIKYVQSLKEIAIDVPHQAAITRDNVTLTLDAVLYLRVIDPYKASYGVEDPEYAVTQLAQTTMRSEIGKIALDTLFKERESLNIAIVEAINVAA-HAWGLKCLRYEIRDMTLPGKVQEAMQMQVEAERKKRAAVLESEGIREADINVAEGKKRARILNSEAFKAEQINQATGEAEALIAKAKARATAVEAISDAIGKENGMNAVSMAVAERYVDAFGNVAKEGNTIVLPMNSGDVAGMVTQAMTMYKTLT--------------------------
>EOG091F02PT|Crassostrea_gigas|JG13_Doto_lancei|TRANSCRIPT
------------------------------------------SLPFNTVILFVPQQEAWVIERFGKYKQILEPGLNVIFPVIDTIKYVQSLKEIAIDVPHQAAITRDNVTLTLDAVLYLRVIDPYKASYGVEDPEYAVTQLAQTTMRSEIGKIALDTLFKERESLNIAIVEAINNAA-HAWGLKCLRYEIRDMTLPSKVQEAMQMQVEAERKKRAAVLESEGIREADINVAEGKKRARILNSEAFQAEQINQATGEAEALIAKARARATAVEAISDAIGKENGMNAVSMAVAERYVDAFGNVAKEGNTIVLPMNSGDVAGMVTQAMTMYKTLS--------------------------
>EOG091F02PT|Crassostrea_gigas|HW01_Armina_tigrina|TRANSCRIPT
------------------------------------------GLPFNTVILFVPQQEAWVIERFGRYKQILEPGLNFLVPIIDSIKYVQSLKEIAIDVPHQAAVTLDNVTLTLDAVLYLRVVDPYKASYGVEDPEYAVTQLAQTTMRSEIGKIALDTVFRERELLNIAIVEAINNAA-SAWGLRCLRYEIRDMKLPGKVQEAMQMQVEAERKKRAAVLESEGIREAEINVAEGKKQARILNSEAFKAEQVNQATGEAEALIAKAKARATAVQNIAEAISKDNGMNAVSMAVAERYVDAFNNIAKEGNTIVLPMNSGDVASMVTQAMTMYKTLT--------------------------
>EOG091F02PT|Crassostrea_gigas|NC01_Armina_californica|TRANSCRIPT
------------------------------------------GLPFNTAILFVPQQEAWVIERFGRYKQILEPGLNFIIPIIDSIKYVQSLKEIAIDVPHQAAITLDNVTLTLDAVLYLRVIDPYKASYGVEDPEYAVTQLAQTTMRSEIGKIALDTVFRERELLNIAIVEAINNAA-TAWGLRCLRYEIRDMKLPAKVQEAMQMQVEAERKKRAAVLESEGIREAEINVAEGRKQARILNSEAFKSEQINQATGEAEALVAKAKARATAVENIAEAIGKDNGMNAVSMAVAERYVDAFNNLAKEGNTIVLPMNSGDVAGMVTQAMTMYKTLT--------------------------
>EOG091F02PT|Crassostrea_gigas|NC08_Tritonia_hamnerorum|TRANSCRIPT
------------------------------------------SLPFNTVILFVPQQEAWVVERFGKYKQILEPGLNIILPVIDTIKYVQSLKEIAIDVPHQAAVTLDNVTLTLDAVLYLRVIDPYKASYGVEDPEYAVTQLAQTTMRSEIGKIALDTVFRERELLNIAIVEAINNAA-NAWGLRCLRYEIRDMKLPAKVQESMQMQVEAERRKRAAVLESEGIREAEINVAEGKKKARILNSEAFKAEQINEATGEAEALVAKAQARATAIAKISTAMSEENGMNAVSMAVAERYVDAFSNLAKEGTTVVLPMNSGDVAGMVTQAMTMYKTLT--------------------------
>EOG091F02PT|Crassostrea_gigas|HW05_Caloria_elegans|TRANSCRIPT
----------------------------------QQNAREKSSLPFNTVILFVPQQEAWIIERFGRYKQILEPGLNLLLPVIDTIKYVQSLKEIAIDVPHQAAITLDNVTLTLDAVLYLRVIDPYKASYGVEDPEYAVTQLAQTTMRSEIGKIALDTVFRERELLNIAIVEAINNAA-TAWGLRCLRYEIRDMKLPAKVQEAMQMQVEAERRKRATVLESEGIREADINVAEGKKKARILNSEAFKSEQVNQATGEAEALIAKAKARAIAVEMISDAIGKENGMNAVSMAVAERYVDAFSNIAKEGNTIVLPMNSGDITGMVTQAMTMYKTLS--------------------------
>EOG091F02PT|Crassostrea_gigas|JG20_Learchis_evelinae|TRANSCRIPT
----------------------------------QQNAREKSSLPFNTVILFVPQQEAWVIERFGRYKQILEPGLNLIFPIIDTIKYVQSLKEIAIDVPHQAAITLDNVTLTLDAVLYLRVIDPYKASYGVEDPEYAVTQLAQTTMRSEIGKIALDTVFRERELLNIAIVEAINNAA-SAWGLKCLRYEIRDMKLPGKVQEAMQMQVEAERRKRAAVLESEGIREAEINVAEGKKKARILNSEAFKAEQVNQATGEAEALVAKAKARAVALEKISDAIGKDNGMNAVSMAVAERYVDAFSNIAKEGNTVVLPMNSGDITGMVTQAMTMYKTLS--------------------------
>EOG091F02PT|Crassostrea_gigas|HW15_Flabellina_babai|TRANSCRIPT
-------------------------------------AREKSSLPFNTAILFVPQQEAWVIERFGRYKQILEPGLNLIIPFIDTIKYVQSLKEIAIDVPHQAAITLDNVTLTLDAVLYLRVIDPYKASYGVEDPEYAVTQLAQTTMRSEIGKIALDTVFRERELLNIAIVEAINNAA-TAWGLRCLRYEIRDMKLPGKVQEAMQMQVEAERKKRAAVLESEGIREADINVAEGKKRARILNSEAFKAEQVNQATGEAEALVAKAKARAEAVQMLSDAIGQENGMNAVSMAVAERYVDAFSNIAKECNTIVLPMNSGDMSGMVTQALTMYKALS--------------------------
>EOG091F02PT|Crassostrea_gigas|HW02_Berghia_verrucicornis|TRANSCRIPT
----------------------------------QQNARERSSLPFNTVILFVPQQEAWVIERFGRYKTILEPGLNLILPVVDTIKYVQSLKEIAIDVPHQAAITLDNVTLTLDAVLYLRVIDPYKASYGVEDPEYAVTQLAQTTMRSEIGKIALDTVFRERELLNIAIVEAINNAS-NAWGLKCLRYEIRDMKLPGKVQEAMQMQVEAERRKRAAVLESEGIREADINVAEGKKKARILNSEAFKAEQVNQATGEAEALIAKARARATAVEMLSDAIGQENGMNAVSMAVAERYVDAFSNIAKEGNTVVLPMNSGDITGMVTQAMTMYKALS--------------------------
>EOG091F02PT|Crassostrea_gigas|JG04_Berghia_stephanieae|TRANSCRIPT
----------------------------------QQNARERSSLPFNTVILFVPQQEAWVIERFGRYKTILEPGLNLILPVIDTIKYVQSLKEIAIDVPHQAAITLDNVTLTLDAVLYLRVIDPYKASYGVEDPEYAVTQLAQTTMRSEIGKIALDTVFRERELLNIAIVEAINNAS-NAWGLKCLRYEIRDMKLPGKVQEAMQMQVEAERRKRAAVLESEGIREADINVAEGKKRARILNSEAFKAEQVNQATGEAEALIAKARARATAVEMLSDAIGQENGMNAVSMAVAERYVDAFSNIAKEGNTVVLPMNSGDITGMVTQAMTMYKALS--------------------------
>EOG091F02PT|Crassostrea_gigas|HW20_Spurilla_neapolitana|TRANSCRIPT
----------------------------------QQNARERSSLPFNTMILFVPQQEAWVIERFGRYKQILEPGLNLILPVIDTIKYVQSLKEIAIDVPHQAAITLDNVTLTLDAVLYLRVIDPYKASYGVEDPEYAVTQLAQTTMRSEIGKIALDTVFRERELLNIAIVEAINNAS-NAWGLKCLRYEIRDMKLPAKVQEAMQMQVEAERKKRAAVLESEGIREADINVAEGKKKARILNSEAFKAEQVNQATGEAEALIAKARARATAVEMLSDAIGQENGMNAVSMAVAERYVDAFSNIAKEGNTVVLPMNSGDISGMVTQAMTMYKTLS--------------------------
>EOG091F02PT|Crassostrea_gigas|JG29_Spurilla_braziliana|TRANSCRIPT
----------------------------------QQNARERSSLPFNTMILFVPQQEAWVIERFGRYKQILEPGLNLIIPVIDTIKYVQSLKEIAIDVPHQAAITLDNVTLTLDAVLYLRVIDPYKASYGVEDPEYAVTQLAQTTMRSEIGKIALDTVFRERELLNIAIVEAINNAA-NAWGLKCLRYEIRDMKLPAKVQEAMQMQVEAERRKRAAVLESEGIREADINVAEGKKRARILNSEAFKAEQVNQATGEAEALIAKAKARATAVEMLSDAIGQENGMNAVSMAVAERYVDAFSNIAKEGNTVVLPMNSGDISGMVTQAMTMYKTLS--------------------------
>EOG091F02PT|Crassostrea_gigas|HW06_Cratena_peregrina|TRANSCRIPT
----------------------------------QQNARERSSLPFNTVLLFVPQQEAWVVERFGRYKQILEPGLNLILPVIDTIKYVQSLKEIAIDVPHQAAITLDNVTLTLDAVLYLRVIDPYKASYGVEDPEYAVTQLAQTTMRSEIGKIALDTVFRERELLNVAIVEAINNAA-LAWGLKCLRYEIRDMKLPAKVQEAMQMQVEAERRKRAAVLESEGIREADINVAEGKKKARILNSEAFKAEQVNQATGEAEALIAKAKARATAVEMISDAIGQENGMNAVSMAVAERYVDAFSNIAKEGNTIVLPMNSGDITGMVTQAMTMYKSLS--------------------------
>EOG091F02PT|Crassostrea_gigas|JG01_Aeolidiella_alba|TRANSCRIPT
----------------------------------QQNARERSSLPFNTVILFVPQQEAWVIERFGRYKQILEPGLNLILPVIDSIKYVQSLKEIAIDVPHQAAITLDNVTLTLDAVLYLRVVDPYKASYGVEDPEYAVTQLAQTTMRSEIGKIALDTVFREREHLNIAIVEAINNAS-SAWGLKCLRYEIRDMKLPGKVQEAMQMQVEAERKKRAAVLESEGIREADINVAEGKKKARILNSEAFKAEQINQATGEAEALVAKARARATAVEMLSDAIGQENGMNAVSMAVAERYVDAFSNIAKEGNTVVLPMNSGDVTGMVTQAMTMYKTLSS-------------------------
>EOG091F02PT|Crassostrea_gigas|HW13_Favorinus_branchialis|TRANSCRIPT
------------------------------------------SLPFNTVILFVPQQEAWVIERFGRYKQILEPGLNLILPVIDSIKYVQSLKEIAIDVPHQAAITLDNVTLTLDAVLYLRVIDPYKASYGVEDPEYAVTQLAQTTMRSEIGKIALDTVFRERELLNVGIVEAINNAA-HAWGLKCLRYEIRDMKLPAKVQEAMQMMVEAERRKRATVLESEGIREADINVAEGKKKARILNSEAFKAEQVNEAVGEAEALIAKAKARATAVEVVSDAIGKENGMNAVSMAVAERYVDAFSNIAKEGNTVVLPMNSGDITGMVTQAMTMYKTLS--------------------------
>EOG091F02PT|Crassostrea_gigas|JG15_Favorinus_auritulus|TRANSCRIPT
------------------------------------------SLPFNTVILFVPQQEAWVIERFGRYKQILEPGLNLILPVIDTIKYVQSLKEIAIDVPHQAAITLDNVTLTLDAVLYLRVIDPYKASYGVEDPEYAVTQLAQTTMRSEIGKIALDTVFRERELLNVAIVEAINNAA-HAWGLKCLRYEIRDMKLPAKVQEAMQMQVEAERRKRAAVLESEGIREAEINVAEGKKKARILNSEAFKAEQVNQAVGEAEALIAKAKARATAVAVVSDAIGKENGMNAVSMAVAERYVDAFSNIAKEGNTVVLPMNSGDITGMVTQAMTMYKTLS--------------------------
>EOG091F02PT|Crassostrea_gigas|JG27_Phidiana_lynceus|TRANSCRIPT
-------------------------------------AREKSSMPFNTVILFVPQQEAWVIERFGRYKQILEPGLNLILPIVDTIKYVQSLKEIAIDVPHQAAITLDNVTLTLDAVLYLRVIDPYKASYGVEDPEYAVTQLAQTTMRSEIGKIALDTVFRERELLNIAIVEAINNAA-FAWGLKCLRYEIRDMKLPAKVQEAMQMQVEAERRKRAAVLESEGIREAEINVAEGKKKARILNSEAFKSEQVNQATGEAEALIAKAKARATAVEMISDAIGKENGMNAVSMAVAERYVDAFSNIAKEGNTVVLPMNSGDITGMVTQAMTMYKTLS--------------------------
>EOG091F02PT|Crassostrea_gigas|JG25_Palisa_papillata|TRANSCRIPT
----------------------------------QQNAREKSSLPFNTVVLFVPQQEAWVIERFGRYKQILEPGLNLIFPIIDTIKYVQSLKEIAIDVPHQAAITLDNVTLTLDAVLYLRVIDPYKASYGVEDPEYAVTQLAQTTMRSEIGKISLDTVFRERELLNIAIVESINNAA-YAWGLKCLRYEIRDMKLPGKVQEAMQMQVEAERKKRAAVLESEGIREAEINVAEGKKKSRILNSEAFKAEQVNQATGEAEALIAKAKARATAVEMISDAIGKENGMNAVSMTVAERYVDAFSNIAKEGNTVVLPMNSGDITGMVTQAMTMYKALS--------------------------
>EOG091F02PT|Crassostrea_gigas|JG03_Austraeolis_stearnsi|TRANSCRIPT
----------------------------------QQNAREKSSLPFNTVVLFVPQQEAWVIERFGRYKQILEPGLNLILPIIDTIKYVQSLKEIAIDVPHQAAITLDNVTLTLDAVLYLRVIDPYKASYGVEDPEYAVTQLAQTTMRSEIGKIALDTVFRERELLNIAIVESINNAA-YAWGLKCLRYEIRDMKLPGKVQEAMQMQVEAERKKRAAVLESEGIREAEINVAEGKKKSRILNSEAFKAEQVNQATGEAEALIAKAKARATAVEVISDAIGRENGMNAVSMTVAERYVDAFSNIAKEGNTVVLPMNSGDITGMVTQAMTMYKALS--------------------------
>EOG091F02PT|Crassostrea_gigas|JG02_Antaeolidiella_chromosoma|TRANSCRIPT
------------------------------------------SLPFNTVILFVPQQEAWVIERFGRYKQILEPGLNVILPVIDSIKYVQSLKEIAIDVPHQAAITLDNVTLTLDAVLYLRVIDPYKASYGVEDPEYAVTQLAQTTMRSEIGKIALDTVFRERELLNIAIVESINNAA-YAWGLRCLRYEIRDMKLPGKVQEAMQMQVEAERKKRAAVLESEGIREADINVAEGKKKARILNSEAFKAEQVNQATGEAEALVAKARARATAVEMLSDAIGQENGMNAVSMAMAERYVDAFSNIAKEGNTIVLPMNSGDVTGMVTQAMTMYKALS--------------------------
>EOG091F02PT|Crassostrea_gigas|HW14_Flabellina_affinis|TRANSCRIPT
---------------------------------SQQTARERSSLPFNTVILFVPQQEAWVIERFGKYKQILEPGLNLILPVIDTIKYVQSLKEIAIDVPHQAAITLDNVTLTLDAVLYLRVIDPYKASYGVEDPEYAVTQLAQTTMRSEIGKIALDTVFRERELLNIAIVEAINNAA-NAWGLKCLRYEIRDMKLPSKVQEAMQMQVEAERKKRAAVLESEGIREADINVAEGKKKARILNSEAFKAEQVNQATGEAEALIAKAKARARAVEMISDAIGQENGMNAVSMAVAERYVDAFGNIAKEGNTIVLPMNSGDVTGMVTQAMTMYKTLS--------------------------
>EOG091F02PT|Crassostrea_gigas|JG24_Noumeaella_rubrofasciata|TRANSCRIPT
----------------------------------QQTARERSSLPFNTVILFVPQQEAWVIERFGRYKQILEPGLNIILPVIDSIKYVQSLKEIAIDVPHQAAITLDNVTLTLDAVLYLRVIDPYKASYGVEDPEYAVTQLAQTTMRSEIGKIALDTLFRERELLNIAIVEAINNAA-NVWGLKCLRYEIRDMKLPGKVQEAMQMQVEAERKKRAAVLESEGIREADINVAEGKKKARILNSEAFKAEQVNQATGEAEALVAKARARAKSVEMLSNAIGQENGMNAVSMAIAERYVDAFSNIAKEGNTVVLPMNSGDVTGMVTQAMTMYKSLS--------------------------
>EOG091F02PT|Crassostrea_gigas|JG11_Dondice_occidentalis|TRANSCRIPT
------------------------------------------SLPFNTVILFVPQQEAWVIERFGRYKQILEPGLNLILPVIDQIKYVQSLKEIAIDVPHQAAITLDNVTLTLDAVLYLRVIDPYKASYGVEDPEYAVTQLAQTTMRSEIGKIALDTVFREREHLNIAIVEAINNAA-NAWGLKCLRYEIRDMKLPSKVQEAMQMQVEAERKKRAAVLESEGIREADINVAEGKKKARILNSEAFKAEQVNQASGEAEALIAKANARAKAVEMLSDAIGKENGMNAVSMAMAERYVDAFGNIAKEGNTIVLPMNSGDVTGMVTQAMTMYKTLT--------------------------
>EOG091F02PT|Crassostrea_gigas|JG12_Dondice_parguerensis|TRANSCRIPT
------------------------------------------SLPFNTVILFVPQQEAWVIERFGRYKQILEPGLNLILPVIDQIKYVQSLKEIAIDVPHQAAITLDNVTLTLDAVLYLRVIDPYKASYGVEDPEYAVTQLAQTTMRSEIGKIALDTVFREREHLNIAIVEAINNAA-NAWGLKCLRYEIRDMKLPSKVQEAMQMQVEAERKKRAAVLESEGIREADINVAEGKKKARILNSEAFKAEQVNQASGEAEALIAKANARAKAVEMLSDAIGKENGMNAVSMAMAERYVDAFGNIAKEGNTIVLPMNSGDVTGMVTQAMTMYKTLT--------------------------
>EOG091F02PT|Crassostrea_gigas|HW18_Janolus_cristatus|TRANSCRIPT
-------------------------------------------LPFNTVVLFVPQQEAWVVERFGKFKDILEPGLNVILPVIDSIKYVQSLKEIAIDVPHQAAITLDNVTLTLDAVLYLRVIDPYKASYGVEDPEYAVTQLAQTTMRSEIGKIALDTVFRERELLNIAIVEAINNAS-NAWGLKCLRYEIRDMKLPAKVQEAMQTQVEAERKKRAAVLESEGIREADINVAEGKKKARILNSEAFKAEQINQATGEAEALVARAQARATAISKVSNAIGQENGMNAVSMTVAEQYVEAFSNIAKEGNTVVLPMNSSDVSGMVTQAMTMYKTLS--------------------------
>EOG091F02PT|Crassostrea_gigas|JG19_Janolus_barbarensis|TRANSCRIPT
-------------------------------------------------------------------------------------------------------------------------------------------QLAQTTMRSEIGKISLDTVFRERELLNIAIVEAINNAS-NAWGLKCLRYEIRDMKLPLKVQEAMQTQVEAERKKRAAVLESEGIREADINVAEGKKKARILNSEAFKAEQINQATGEAEAL---------------------------------------------------------------------------------------------------
>EOG091F02PT|Crassostrea_gigas|JG16_Flabellina_iodinea|TRANSCRIPT
-------------------------------------------LPFNTVILFVPQQEAWVIERFGKYKQILEPGLNFILPVIDAIKYVQSLKEIAIDVPHQAAITLDNVTLTLDAVLYLRVIDPYKASYGVEDPEYAVTQLAQTTMRSEIGKIALDTVFRERELLNIAIVEAINNAS-NAWGLKCLRYEIRDMKLPGKVQEAMQTQVEAERKKRATVLESEGIREADINVAEGKKKARILNSEAFKAEQVNQATGEAEALVAKARARAKAVEMLSEAIGQENGMNAVSMAMAERYVDAFSNIAKEGNTVVLPMNSGDVTGMVTQAMTMYKALT--------------------------
>EOG091F02PT|Crassostrea_gigas|HW17_Hermissenda_crassicornis|TRANSCRIPT
------------------------------------------SLPMNTVVLFVPQQEAWIIERFGRYKQILEPGLNLLLPIVDQIKYVQSLKEIAIDVPHQAAITLDNVTLTLDAVLYLRVTDPYKASYGVEDPEYAVTQLAQTTMRSEIGKIALDTVFRERELLNIAIVEAINNAA-HAWGLKCLRYEIRDMKLPGKVQEAMQMQVEAERRKRAAVLESEGIREADINVAEGKKKARILNSEAFKAEQINQATGEAQALVAKANARAQAVEMLSDAIGKENGMNAVSMAMAERYVDAFGNIAKEGNTIVLPMNSGDVTGMVAQAMTMYKTLT--------------------------
>EOG091F02PT|Crassostrea_gigas|JG18_Hermissenda_opalescens|TRANSCRIPT
------------------------------------------SLPLNTVILFVPQQEAWIIERFGRYKQILEPGLNLLLPIVDQIKYVQSLKEIAIDVPHQAAITLDNVTLTLDAVLYLRVTDPYKASYGVEDPEYAVTQLAQTTMRSEIGKIALDTVFRERELLNIAIVEAINNAA-HAWGLKCLRYEIRDMKLPGKVQEAMQMQVEAERRKRAAVLESEGIREADINVAEGKKKARILNSEAFKAEQINQATGEAQALVAKANARAQAVEMLSDAIGKENGMNAVSMAMAERYVDAFGNIAKEGNTIVLPMNSGDVTGMVAQAMTMYKTLT--------------------------
>EOG091F02PT|Crassostrea_gigas|NC05_Hermissenda_crassicornis|TRANSCRIPT
------------------------------------------SLPLNTVILFVPQQEAWIIERFGRYKQILEPGLNLLLPIVDQIKYVQSLKEIAIDVPHQAAITLDNVTLTLDAVLYLRVTDPYKASYGVEDPEYAVTQLAQTTMRSEIGKIALDTVFRERELLNIAIVEAINNAA-HAWGLKCLRYEIRDMKLPGKVQEAMQMQVEAERRKRAAVLESEGIREADINVAEGKKKARILNSEAFKAEQINQATGEAQALVAKANARAQAVEMLSDAIGKENGMNAVSMAMAERYVDAFGNIAKEGNTIVLPMNSGDVTGMVAQAMTMYKTLT--------------------------
>EOG091F02PT|Crassostrea_gigas|JG32_Unidentia_angelvaldesi|TRANSCRIPT
----------------------------------QQNARQKSGLPFNTVILFVPQQEAWVIERFGKYKQILEPGLNLILPVIDTIRYVQSLKEIAIDVPHQAAITLDNVTLTLDAVLYLRVIDPYKASYGVEDPEYAVTQLAQTTMRSEIGKISLDTVFREREHLNIAIVEAINNAA-NAWGLKCLRYEIRDMKLPSKVQEAMQMQVEAERRKRAAVLESEGIREADINVAEGKKKARILNSEAFKAEQINQATGEAEALVAKAQARAKAVEMLSDAIGSENGMNAVSMAVAEQYVDAFSNIAKEGNTVVLPMNSGDVTGMVTQAMTMYKTLS--------------------------
>EOG091F02PT|Crassostrea_gigas|HW10_Embletonia_pulchra|TRANSCRIPT
-------------------------------------------LPFNTVILFVPQQEAWIIERFGKYRQILEPGLNIIIPVIDSIKYVQSLKEIAIDVPHQAAITLDNVTLTLDAVLYLRVTDPYKASYGVEDPEYAVTQLAQTTMRSEIGKIALDTVFRERELLNIAIVEAINNAA-MAWGLKCLRYEIRDMKLPGKVQEAMQTQVEAERRKRAAVLESEGIREADINVAEGKKKARILNSEAFKAEQINQATGEAEALVAKAQARATAVELVSDAIGKENGMNAVSMAVAERYVDAFGNIAKEGNTVVLPMNSGDVTGMVTQAMTMYKALS--------------------------
>EOG091F02PT|Crassostrea_gigas|HW21_Tritonia_manicata|TRANSCRIPT
------------------------------------------GLPFNTVILFVPQQEAWVIERFGKYKQILEPGLNVVLPIIDTIKYVQSLKEIAIDVPHQAAVTLDNVTLTLDAVLYLRVTDPYKASYGVEDPEYAVTQLAQTTMRSEIGKIALDTVFRERELLNIAIVEAINNAA-NAWGLRCLRYEIRDMKLPSKVQEAMQMQVEAERKKRAAVLESEGMREADINVAEGKKRARILNSEAFKAEQINQATGEAEALVAKAQARATAIETISQAISKENGMNAVSMAVAERYVDAFSNLAKEGNTVVLPMNSGDVAGMVTQAMTMYKTLT--------------------------
>EOG091F02PT|Crassostrea_gigas|NC07_Tritonia_diomedea|TRANSCRIPT
------------------------------------------GLPFNTVILFVPQQEAWVIERFGKYKQILEPGLNFVLPVIDTIKYVQSLKEIAIDVPHQAAVTLDNVTLTLDAVLYLRVTDPYKASYGVEDPEYAVTQLAQTTMRSEIGKIALDTVFKERELLNIAIVEAINNAA-NAWGLRCLRYEIRDMTLPSKVQEAMQMQVEAERKKRAAVLESEGIREADINVAEGKKRARILNSEAFKAEQINQATGEAEALVAKAQARATAIEKISTSISKENGMNAVSMAVAERYVDAFSNLAKEGNTIVLPMNSGDVAGMVTQAMTMYKTLT--------------------------
>EOG091F02PT|Crassostrea_gigas|JG30_Tritonia_festiva|TRANSCRIPT
-------------------------------------------------------------------------------------------------------------------------------------------------------------------------VEAINNAA-NAWGLRCLRYEIRDMTLPSKVQEAMQTQVEAERKKRAAVLESEGIREADINVAEGKKRARILNSEAFKAEQINEATGEAEALVARAQARATAIEKISASIGKENGMNAVSMAVAERYVDAFSNLAKEGNTIVLPMNSGDVAGMVTQAMTMYKTLT--------------------------
>EOG091F02PT|Crassostrea_gigas|JG21_Limenandra_confusa|TRANSCRIPT
----------------------------------QNNVRERSTLPFNTMILFVPQQEAWVIERFGRYKQILEPGLNLIIPVIDSIKYVQSLKEIAIDVPHQAAITLDNVTLTLDAVLYLRVIDPYKASYGVEDPEYAITQLAQTTMRSEIGKIALDTVFREREHLNIAIVEAINNAA-NAWGLKCLRYEIRDMKLPAKVQEAMQMQVEAERRKRAAVLESEGIREAEINVAEGKKKARILNSEAFKAEQINQATGEAEALIAKAKARANAVEMLSDAIGQENGMNAVSMAVAEQYVDAFSNIAKEGTTVVLPMNSGDVTGMVTQAMTMYKTLTS-------------------------
>EOG091F02PT|Crassostrea_gigas|JG28_Scyllaea_fulva|TRANSCRIPT
----------------------------------QQNARQRSSLPFNTVILFVPQQEAWVIERFGKYKQILEPGLNLILPVIDTIKYVQSLKEIAIDVPHQAAITRDNVTLTLDAVLYLRVIDPYKASYGVEDPEYAVTQLAQTTMRSEIGKIALDTVFRERELLNVAIVEAINVAA-AAWGLKCLRYEIRDMKLPVKVQEAMQMQVEAERKKRAAVLESEGIREADINVAEGKKKARILNSEATKAEQINQATGEAEALIAKAKARASAVEMISQAIGQENGMNAVSMSVAERYVDAFSNLAKETNTVVLPMNSGDVAGMVTQALTMYKTLT--------------------------
>EOG091F02PT|Lottia_gigantea|JG05_Bornella_anguilla|TRANSCRIPT
----------------------------------------------------------------------------------------------------------DNVTLTLDAVLYLRVVEPYKASYGVEDPEYAVTQLAQTTMRSEIGKIALDTVFRERESLNIAIVEAINVAA-TAWGLRCLRYEIRDMKLPSKVQEAMQMQVEAERKKRAAV----------------------------------------------------------------------------------------------------------------------------------------------
>EOG091F02PT|Crassostrea_gigas|JG10_Dirona_picta|TRANSCRIPT
----------------------------------QQNARQRSSLPFNTVILFVPQQEAWVIERFGKYRAILEPGLNIVLPVIDTIKYVQSLKEIAIDVPHQAAITLDNVTLTMDAVLYLRVIDPYKASYGVEDPEYAVTQLAQTTMRSEIGKIALDTVFRERESLNIAIVEAINNAA-TAWGLKCLRYEIRDMKLPGKVQEAMQMQVEAERKKRAAVLESEGIREADINVAEGKKKARILNSEAFKAEQINEATGEAEALVAKAQARATAIEKISQAIGEENGMNAVSMAIAEQYVSAFSNIAKEGNTIVLPMNSGDVTGMVTQAMTMYNTLS--------------------------
>EOG091F02PT|Crassostrea_gigas|JG23_Melibe_leonina|TRANSCRIPT
-------------------------------------------LPLNTVVLFVPQQEAWVIERFGRYKQILEPGLNFIFPVIDTIRYVQSLKEIAIDVPHQAAITRDNVTLTMDAVLYLRVIDPYKASYGVEDPEYAVTQLAQTTMRSEIGKIALDTVFRERELLNIAIVEAINVAA-TAWGLSCLRYEIRDMKLPNKVQEAMQMQVEAERKKRAAVLESEGIREADINVAEGKKRARILNSEAFKAEQVNQATGEAEALITKADAKATAVRKISEAIGQKNGMNAVSMAVAERYVDAFGNLAKEGTTVVLPCNSGDVSGMVTQAMTMYKTLA--------------------------
>EOG091F02PT|Crassostrea_gigas|HW12_Facelina_rubrovittata|TRANSCRIPT
----------------------------------QQNARERSSLPFNTVILFVPQQEAWIVERFGRYKQILEPGLNVILPVIDSIKYVQSLKEIAIDVPHQAAITLDNVTLTLDAVLYLRVIDPYKASYGVEDPEYAVTQLAQTTMRSEIGKIALDTVFREREHLNIAIVESINNAA-HAWGLKCMRYEIRDMKLPSKVQEAMQMQVEAERRKRAAVLESEGIREADINVAEGKKRARILNSEANKAEQINEATGEAEALVAKARARATSVEMISNAIGRENGMNAVSMTVAERYVDAFSNIAKEGNTVVLPMNSGDVTGMVTQALTMYKTLS--------------------------
>EOG091F02PT|Crassostrea_gigas|JG06_Catriona_columbiana|TRANSCRIPT
----------------------------------QQNARERSTLPFNTVILFVPQQEAWVIERFGKYKQILEPGLNLILPVVDTIKYVQSLKEIAIDVPHQAAVTLDNVTLTLDAVLYLRVIDPYKASYGVEDPEYAVTQLAQTTMRSEIGKIPLDTVFREREMLNIAIVEAINNAA-NAWGLKCLRYEIRDMKLPSKVQEAMQTQVEAERKKRAAILESEGIREADINVAEGKKRARILNSEANKTEQINMATGEAEALIAVAEAQASAVGLISDAIGKENGMNAVSMSIAERYVDAFSRIAKEGNTIVLPANPSDVSGMVTQAMTMYKALSN-------------------------
>EOG091F02PT|Crassostrea_gigas|JG26_Phestilla_sp|TRANSCRIPT
----------------------------------QQNARERSTLPFNTVILFVPQQEAWVIERFGKYKQILEPGLNLILPVIDTIKYVQSLKEIAIDVPHQAAVTLDNVTLTLDAVLYLRVIDPYKASYGVEDPEYAVTQLAQTTMRSEIGKIPLDTVFREREMLNIAIVEAINNAA-NAWGLKCLRYEIRDMELPSKVQEAMQMQVEAERKKRAAVLESEGIREAEINVAEGKKRARILNSEANKTEQINLATGEAEALIAVAKAQANAVGLISDAIGKENGMNAVSMSIAERYVDAFSRIAKEGNTIVLPANPSDVSGMVTQAMTMYKALSN-------------------------
>EOG091F02PT|Crassostrea_gigas|HW07_Cuthona_caerulea|TRANSCRIPT
----------------------------------QQNARERSSLPFNTVILFVPQQEAWVIERFGKYKQILEPGLNLILPVIDTIKYVQSLKEIAIDVPHQAAVTLDNVTLTLDAVLYLRVIDAYKASYGVEDPEYAVTQLAQTTMRSEIGKIPLDTVFREREMLNIAIVEAINNAA-NAWGLRCLRYEIRDMKLPTKVQEAMQMQVEAERKKRAAVLESEGIREADINVAEGKKRARILNSEANKTEQINMATGEAEALVAVAKAQASAVSLISDAIGKENGMNAVSMSIAERYVDAFSNIAKEGNTVVLPANPSDVSGMVTQAMTMYKALSN-------------------------
>EOG091F02PT|Crassostrea_gigas|JG07_Cuthona_albocrusta|TRANSCRIPT
------------------------------------------TLPFNTVILFVPQQEAWVIERFGKYKQILEPGLNLILPVIDTIKYVQSLKEIAIDVPHQAAVTLDNVTLTLDAVLYLRVTDAYKASYGVEDPEYAVTQLAQTTMRSEIGKIPLDTVFREREMLNIAIVEAINNAA-NAWGLRCLRYEIRDMKLPGKVQEAMQMQVEAERKKRAAVLESEGIREADINVAEGKKRARILNSEANKTEQINMATGEAEALVAVAQAQAAAVGLLSDAIGKENGMNAVSMSIAERYVDAFSRIAKEGNTIVLPANTSDVSGMVTQAMTMYKALSN-------------------------
>EOG091F02PT|Crassostrea_gigas|NC04_Fiona_pinnata|TRANSCRIPT
---------------------------------SQQNARQRSNLPLNTVILFVPQQEAWVIERFGKYKQILEPGLNFILPIIDTIKYVQSLKEIAIDVPHQAAVTLDNVTLTLDAVLYLRVVEPYKASYGVEDPEYAVTQLAQTTMRSEIGKIPLDTVFREREMLNIAIVEAINNAA-NAWGLKCLRYEIRDMKLPSKVQEAMQMQVEAERKKRAAVLESEGIREADINVAEGKKKARILNSEANKTEQINLATGEAEALVSVAKAQATAVKLLSDAIGQENGMNAVSMSIAERYVDAFSNIAKEGNTVVLPANTSDVSGMVTQAMTMYKALSN-------------------------
>EOG091F02PT|Crassostrea_gigas|HW16_Hancockia_cfuncinata|TRANSCRIPT
------------------------------------------SLPFNTVVLFVPQQEAWVIERFGKYKQILEPGLNVILPVIDSIKYVQSLKEIAIDVPHQAAITRDNVTLTMDAVLYLRVVDPYKASYGVEDPEYAVTQLAQTTMRSEIGKISLDTVFRERELLNVAIVEAINVAA-LAWGLKCLRYEIRDMKLPVKVQEAMQTQVEAERKKRAAVLESEGVREADINVAEGKKKARILNSEAFKAEQINQASGEAEALIAKAQARANAVCMISDAIGKENGMNAVSMAVAERYVEAFSNLAKESNTVVLPMNSGDVAGMVTQAMTMYKTLT--------------------------
>EOG091F02PT|Crassostrea_gigas|JG17_Hancockia_uncinata|TRANSCRIPT
------------------------------------------SLPFNTVVLFVPQQEAWVIERFGKYKQILEPGLNVILPVIDSIKYVQSLKEIAIDVPHQAAITRDNVTLTMDAVLYLRVVDPYKASYGVEDPEYAVTQLAQTTMRSEIGKISLDTVFRERELLNVAIVEAINVAA-LAWGLKCLRYEIRDMKLPVKVQEAMQTQVEAERKKRAAVLESEGVREADINVAEGKKKARILNSEAFKAEQINQASGEAEALIAKAQARANAVCMISDAIGKENGMNAVSMAVAERYVEAFSNLAKESNTVVLPMNSGDVAGMVTQAMTMYKTLT--------------------------
>EOG091F02PT|Crassostrea_gigas|JG14_Eubranchus_rustyus|TRANSCRIPT
------------------------------------------SLPFNTVVLFVPQQEAWVIERFGKYKQILEPGLNIILPVIDTIKYVQSLKEIAIDVPHQAAVTLDNVTLTLDAVLYLRVIEPYKASYGVEDPEYAVTQLAQTTMRSEIGKIPLDTVFREREMLNIAIVEAINNAA-NAWGLKCLRYEIRDMKLPGKVQEAMQMQVEAERKKRAAVLESEGIREADINVAEGKKRARILNSEANKTEQINQATGEAQALIAVAQAQAASVNLLSEAIGQENGMNAVSMYVAERYVDAFSHIAKEGNTVVLPANAGDVSGMVTQAMTMYKTLA--------------------------
>EOG091F02PT|Crassostrea_gigas|JG22_Lomanotus_vermiformis|TRANSCRIPT
----------------------------------QQTARQRSSLPFNTVILFVPQQEAWVIERFGKYKQILEPGLNFILPIIDTIKYVQSLKEIAIDVPHQAAVTLDNVTLTLDAVLYLRVIDPYKASYGVEDPEYAVTQLAQTTMRSEIGKISLDTVFRERELLNIAIVEAINIAA-AAWGLKCMRYEIRDMKLPSKVQEAMQMMVEAERRKRANVLESEGIREAEINVAEGKKKARILNSEAFKAEQVNQATGEAEALIAKARARATAVETIAEAIGKQNGMNAVSMAVAERYVDAFSNLAKEGNTIVLPMNSGDIAGMVTQAMTMYKTLS--------------------------
>EOG091F02PT|Crassostrea_gigas|HW11_Eubranchus_exiguus|TRANSCRIPT
---------------------------------SQQNARQRSNLPLNTVVLFVPQQEAWVIERFGKYKQILQPGLNIIIPIIDSIKYVQSLKEIAIDVPHQAAVTLDNVTLTLDAVLYLRVTDPYKASYGVEDPEYAVTQLAQTTMRSEIGKIPLDTVFREREMLNIAIVEAINNAA-NAWGLQCLRYEIRDMKLPEKVQEAMQTQVEAERKKRAAILESEGIREADINVAEGRKRARILNSEANQLEQINQAAGEADAMIAVAKAQALSVKLLSDAIGQENGMNAVSMHVAERYVDAFSHIAKEGNTVVLPTNAGDVSGMVTQALTMYKALS--------------------------
>EOG091F02PT|Crassostrea_gigas|JG08_Dendronotus_venustus|TRANSCRIPT
------------------------------------------SLPFNTVILFVPQQEAWVIERFGKYRSILEPGLNLILPVIDNIKYVQSLKEIAIDVPHQAAITRDNVTLTMDAVLYLRVVDPYKASYGVEDPEYAITQLAQTTMRSEIGKIALDTVFRERELLNVAIVEAINNAA-TAWGLKCLRYEIRDMKLPNKIQEAMQMQVEAERRKRATVLESEGIREADINVAEGRKKARVLNSEANMAEQINEANGEAEALVAMAKARATAVELVSNAIGQENGMNAVSMSVAERYVDAFSNLAKEGNTILLPMNSGDVTGMVTQAMTMYKTLA--------------------------
>EOG091F02PT|Crassostrea_gigas|HW19_Polycera_quadrilineata|TRANSCRIPT
------------------------------------------GLPFNTMILFVPQQEAWIVERFGKYRQILEPGFNVILPVIDSIKYVQSLKEIAIDVPHQAAITLDNVTLTMDAVLYLRVVDPYKASYGVEDPEYAITQLAQTTMRSEIGKIALDTVFRERESLNIAIVDSINHAA-NSWGIRCMRYEIRDMSLPSKVQEAMQTQVEAERKKRAAVLESEGMREAEINIAEGKKQSRILISEAFRTEQINQAKGEAEALVAKAEAKAKSVELIGEAMGQNNGLNAVSLSVAEKYVEAFGKLAKEGNTVVLPMNSGDISGMVTQAMTMYKALSN-------------------------
>EOG091F02PT|Lottia_gigantea|NC02_Bathydoris_clavigera|TRANSCRIPT
-----------------------------------QNARQRSSLPFNTVFLFVPQQEAWIVERFGKFKQILQPGFNIAIPVIDTIKYVQSLKEIAIDVPHQAAITLDNVTLTMDAVLYLRVMDAYKASYGVEDPEYAITQLAQTTMRSEIGKISLDTVFRERELLNVAIVDAINHAS-NSWGIDCMRYEIRDMRLPSKVQEAMQMQVEAERKKRAAILESEGIREAEINIAEGKKQS--------------------------------------------------------------------------------------------------------------------------
>EOG091F02PT|Crassostrea_gigas|NC06_Pleurobranchaea_californica|TRANSCRIPT
-------------------------------------------LPFNTVVLFVPQQEAWVIERFGKYKQILQPGLNIILPVIDTIKYVQSLKEIAIDVPHQAAITLDNVTLTMDAVLYLKVVDAYKASYGVEDPEYAITQLAQTTMRSEIGKIALDTVFRERESLNIAIVDAINQAS-HSWGIKCMRYEIRDMALPSKVQEAMQTQVEAERKKRAAILESEGIREADINVAEGQKQARILNSEASKTEQINHATGEAEAQIAIAKAKAEALLHVASAIGEQNGLNAVSLNVAEKYVAAFGNLAKEGNTVVLPMNSGDVTGAVTQALTMYKALS--------------------------
>EOG091F02PT|Crassostrea_gigas|HW03_Berthella_plumula|TRANSCRIPT
----------------------------------QQTARQRSSLPFNTVVLFVPQQEAWVIERFGKYKHILQPGFNLILPVIDSIKYVQSLKEIAIDVPHQAAITLDNVTLTMDAVLYLKVVDPYKASYGVEDPEYAITQLAQTTMRSEIGKIALDTVFRERESLNIAIVDAINHAS-HAWGIKCMRYEIRDMTLPKKVQEAMQMQVEAERKKRAAILESEGIREADINVAEGRKQARILNSEAFKTEQVNQATGEAEAQIAKAKAKAEALRHVSGAIGEQNGINAVSLNVAEKYVDAFGNLAKKGNTVVLPMNSGDVTGAVTQALTMYKALS--------------------------
>EOG091F02PT|Crassostrea_gigas|HW04_Calmella_cavolinii|TRANSCRIPT
-------------------------------------------LPLNTVILFVPQQEAWIIERFGKYRQILQPGLNIILPVVDSIKYVQSLKEIAIDVPHQAAITRDNVTLTIDAVLYLRVFDPYKASYGVEDPEYAITQLAQTTMRSEIGKIALDTVFRERELLNIAIVDSINHAS-NSWGIKCMRYEIRDMSLPPKVQEAMQMQVEAERKKRAFILESEGKREADINVAEGKKKARILNSEAFMAEQVNQAKGEAEAQIVNAQARATSIDLVAAALQKENGMNAVSMNVAEQYVKAFSNLAKESNTVILPANTGDVSGMVTQALTMYKTLS--------------------------
>EOG091F02PT|Lottia_gigantea|LotgiG102489
MTTFHNTFNSLYLIVLLAHFCLSLKLFQKLVFQSGQQVRLRSNLPVNTVIKFVPQQEAWIIERFGKFNKILEPGLNILLPIIDQIKYVQVLKELAIAVPHQSAITVDNVSLMMDAVLYLKIVNPYKASYGIEDPEYAITQLAQTTMRSEIGKITLDGVFRERESLNTNIVLSMNKASLDAWGIDCMRYEIRDVKIPDRVQDAMQMQVEAERKKRASILESEGIREAEINVAQGKKQSRILNSEANKTEQINTAMGEAEALIVKANGKAKSIDIISSSLSQQNGANAVAYNIAEQYVSAFGNVAKEGNTLILPSNAGDVPNMVGQVGYHQMI----------------------------
>EOG091F02PT|Crassostrea_gigas|CGI_10017205
ILTQW----------------------------GQNAAFSSRALPMNTVILFVPQQEAWVVERFGKFNRILDPGLNFIFPIVDKVKYVQSLKEVASEVPEQAAVTSDNVTLGLDGVLYTKVFDPYKCSYNVENAEFAIKKMAQTTMRSEIGKITLDTVFRERETLNVNIVDAINKAS-EPWGISCLRYEIRDMTLPLRIQEAMQMQVEAERKKRASILESEGIREADINVAEGKKRAKILNSEAFQTEQINIANGEARAIQLMAEAKAKAVTQVAEAIGQQNGMNAVGYSIAEQYVDAFGKLAKTNNTMILPANTGDVGGMVAQAMTVYKNLSNLDQIKSETAGSTKKNTQNITFNPES
