# Supplementary material for: Transcriptomics provides a robust framework for the relationships of the major clades of cladobranch sea slugs (Mollusca, Gastropoda, Heterobranchia), but fails to resolve the position of the enigmatic genus Embletonia
Source: BMC Ecol Evol. 2021 Dec 28;21:226. doi: 10.1186/s12862-021-01944-0 (PMC8895541; doi:10.1186/s12862-021-01944-0)
Supplement: Supplementary file 6 — Additional file 6. Archive S4: Unmasked multiple sequence alignments on amino acid level including Doris kerguelenensis and Calmella cavolini prior to the removal of outliers. [file 12862_2021_1944_MOESM6_ESM.zip › Archive_S4/Alignments/EOG091F037L.aa.fasta]

>EOG091F037L|Biomphalaria_glabrata|BGLTMP003167
--------------------------------------------------------------------------------------------------------------MRTQSPVFVVTGKEEAVLHVMEEIQNAAEHFTHIRASRNHHKALG-G--------------L---DANKPASREGDIMIQVTVPYRVVGLVVGLKGQTIKGIQQDTDTFIVTPNRDKAPIFEIRGQPDNVERAKRMILRHIETRTRHCRLQ------DTTNLPANWN------EDQ-KQ-N-GNDFSFFNNESLLQNGNS-SSNMSI-NSNFSSKRSV-PNGS---TSNGHGPGF---TF--S-STSPPTN---GNYN-WRGYNNMIDQ---NSQQNG-HITTWSNAVSDYPG-MLGSG----MSN----GSNHMTNRSGNNFPYSMSLG-S-IPSSSN-SSASISPPQDFLNDNPFSS-HNLSNPFGS--Q--LN--S----PHLRSLNDQDFSSF----------------SLLSTASSTPTKGSLVLGNLFQS-------------------------------SSNV-TSS-L---TNSLMSSNEGINGFQALMQ-DDHCS--RHNFS-SLGSFAGSLVESGLF------------SG-HMNGFPSGNSSPTSKSCSLSDASGSHGSPIP---------RLCKICEEAEVVAALVPCGHNLFCMECAEGIVNKSTDTDRRCPVCKDTASDVLRIRA-
>EOG091F037L|Biomphalaria_glabrata|HW04_Calmella_cavolinii|TRANSCRIPT
----------------------------------------------------------------------------------------------------------------------------------------------------------------------------------KPASREGDVMIQVTVPYRVVGLVVGLKGQTIKAIQQDTDTFIVTPNRDKAPIFEIRGQPENVERAKSLILRHIETRTRHCRLQ------DSTNLPGNW-------------------------------------------------------------------------------------------------------------------------------------------------------------------------------------------------------------------------------------------------------------------------------------------------------------------------------------------------------------------------------------------------------------------------------------------------------------------------------------------
>EOG091F037L|Biomphalaria_glabrata|HW09_Doto_sp|TRANSCRIPT
--------------------------------------------------------------------------------------------------------------MRTEPPVFVVTGKETAVNLVISEIDSAAEHFTQIRASRNQHKSTS-A---------G--GPG---EVVKPVTREGDVVLHVTVPYRVVGLVVGLKGQTIKQIQQDTDTFIVTPNRDKAPIFEIRGQPSNVERARVMIERHIEVRTRNCRLQ------DTTNLQNGSD------E-S-RF----NSDNYFYSE-NSSPPNG-NKNSNM-FNNF----IN-SNNS---YN-SHSPNY---N---MPSPQSTSS---NNYNTWRSYSGSLEPS--PPSVSNAPIQTWSNATSDF-N-SMGNG----HSS----SR-S----PGATHFGAMSVG----SLSSN-GSIGAPPPQDFMSNGPFAN-RHSPGGLTG--S--NNG-HRI-GPDHSTCDNSTFSPF-----------------LTSSST-TSGKGSLVLSNLIQQ-------------------------------S---NSTS-S---SGGSRDLTCG-NGFNGR-S-TSDVL--GF--S-SSGDFF-----KGGFSSDHALFGQM-TSG-DPLAFPSGESSPASKSCSLSESSGSQGSPTP---------RLCKVCEEADVVAALVPCGHNHFCMECADSIRKKAD-ADRKCPLCSVVITDVLRI---
>EOG091F037L|Biomphalaria_glabrata|JG06_Catriona_columbiana|TRANSCRIPT
--------------------------------------------------------------------------------------------------------------MRTEPPVFVVTGKETAVNLVISEINSAADHFTQIRASRNHQKN-G-L---------V----N---EIVKPVTREGDVVLHVTVPYRVVGLVVGLKGQTIKQIQQDTDTFIVTPNRDKAPIFEIRGQPSNVERARMMIERHIEVRTRNCRLQ------DTTNLQNI-D------D-T-RF-G-SNEYHYSYSE-LPSPSNSNNNNYIN-T----------VNSA---NS-IPSPNY----S--T-S------------------------------------------------------------------------------------------------------------------------------------------------------------------------------------------------------------------------------------------------------------------------------------------------------------------------------------------------------------------------------------------------------------
>EOG091F037L|Biomphalaria_glabrata|HW07_Cuthona_caerulea|TRANSCRIPT
--------------------------------------------------------------------------------------------------------------MRTEPPVFVVTGKETAVNLVISEINSAADHFTQIRASRNHQKN-G-L---------G----T---EIVKPVTREGDVVLHVTVPYRVVGLVVGLKGQTIKQIQQDTDTFIVTPNRDKAPIFEIRGQPSNVERARVMIERHIEVRTRNCRLQ------DTTNLQNV-D------D-T-RF-G-NNEYHYSYSE-LPSPTNG-NNNFIT-N----------VNSF---NS-LHSPNY----S--T-SSQPTPT---SNYNT----------------------------------------------------------------------------------------------------------------------------------------------------------------------------------------------------------------------------------------------------------------------------------------------------------------------------------------------------------------------------------------------
>EOG091F037L|Biomphalaria_glabrata|NC06_Pleurobranchaea_californica|TRANSCRIPT
--------------------------------------------------------------------------------------------------------------MRTEPPVFVVTGRETAVNVVIAEINSAAEHFTQIRASRNHHKN-G-----------G--GTG---EVSKPATREGDVVQHVTVPYRVVGLVVGLKGQTIKQIQQDTDTFIVTPNRDKAPIFEIRGQPANVERAKTMIVRHIEMRTRNSRLQ------DTTNLQTNWNGGPPSED-V-RF-SGNNDYHYYYSE-ASPVQNG-SNTSSN-TNNS----NG-PPSH---N------YGMNGF---SSSSSNSSP---GNYN-WKGYTGMMEP---SNTQAL-PISTWSNATSDYPA-M----------------------------------------------------------------------------------------------------------------------------------------------------------------------------------------------------------------------------------------------------------------------------------------------------------------------------------------------------------
>EOG091F037L|Biomphalaria_glabrata|HW03_Berthella_plumula|TRANSCRIPT
----------------------------------------------------------------------------------------------------------------------------------------------------------------------------------KPATREGDVVLHVTVPYRVVGLVVGLKGQTIKQIQQDTDTFIVTPNRDKAPIFEIRGQPVNVERAKTMIVRHIEMRTRNCRLQ------DTTNLQSNWN------------------------------------------------------------------------------------------------------------------------------------------------------------------------------------------------------------------------------------------------------------------------------------------------------------------------------------------------------------------------------------------------------------------------------------------------------------------------------------------
>EOG091F037L|Biomphalaria_glabrata|HW19_Polycera_quadrilineata|TRANSCRIPT
--------------------------------------------------------------------------------------------------------------MRTEAPIFVVTGKETAVNLVIAEINSAAEHFTQIRASRNHHKN----------------GGGGGGEVAKPVSREGDVVLHVTVPYRVVGLVVGLKGQTIKQIQQDTDTFIVTPNRDKAPIFEIRGQPSNVERARLMIERHIEMRTRNCRLQ------DTTNLQSSWNGSSNEDS-S-RF-G-ANDLHYYYSD-TSSPQNG-NNNNN---------------------------------------------------------------------------------------------------------------------------------------------------------------------------------------------------------------------------------------------------------------------------------------------------------------------------------------------------------------------------------------------------------------------------------------------------
>EOG091F037L|Biomphalaria_glabrata|HW20_Spurilla_neapolitana|TRANSCRIPT
--------------------------------------------------------------------------------------------------------------MRTEPPVFVVTGKETAVSLVISEINSAAEHFTQIRASRNHHKN-G-V---------G--GSG---EVIKPVTREGDVVLHVTVPYRVVGLVVGLKGQTIKQIQQDTDTFIVTPNRDKAPIFEIRGQPSNVERARIMIERHIEVRTRNCRLQ------DTTNLQNC-D------E-S-RF-G-SNDYHYSYTE-SSSPPNG-NVNHLS-NNYI----NN-GNSY---NS-LHSPNY---N---NSPPQSSTS---NNYNSWRSYSGLLENT--TSAQNN-PIQTWSSATSEYNN-I-GNG----QSTSSM--S-----NMRGMQYSNMSVG-S-MSSN-SNGSVSTSPPQDFLSSGSFSN-RHIQGHLGG--T--NGS-SRL-NDADPTNDGSSFSGF----------------PLFSTSSNTPTKGSLVLSNIIQQ-------------------------------SSST-SGT-SS--MGGCRDMTNGLNGF---------------------------------------------------------------------------------------------------------------------------------------------------
>EOG091F037L|Biomphalaria_glabrata|HW06_Cratena_peregrina|TRANSCRIPT
--------------------------------------------------------------------------------------------------------------MRTEPPVFVVTGKETAVNLVISEINSAAEHFTQIRASRNHHKN-V-------------VGTG---EVIKPVTREGDVVLHVTVPYRVVGLVVGLKGQTIKQIQQDTDTFIVTPNRDKAPIFEIRGQPSNVERARIMIERHIEVRTRNCRLQ------DTTNLQNNCD------E-S-RFGG-SNDYHYSYTDSSSSPPNG-NTNHLS-NNYI----NN-GNSY---NS-LNSPNS---YN--NTSPQSTTS---NNYNTWRSYSGLLENSNGSNSQNS-PIQTWSSATSEYNTVV-GNG----HSSTSM--S-----NGRPMQYSNMSMG-R-MSSN-SGGSVSASPPQDFLSSGSFSNTSRQMSSHMG--T--NG---RINDVDPANDGSSSFSGF----------------PLFSTSSTTPNKGSLVLTNIIQQ-------------------------------SSTQHNGT-NSSISSS-RDVTNGMNGFGSSRH----------------------------------------------------------------------------------------------------------------------------------------------
>EOG091F037L|Biomphalaria_glabrata|HW17_Hermissenda_crassicornis|TRANSCRIPT
-------------------------------------------------------------------------------------------------------------------------------------------------------------------------------------------------------------------------------NRDKAPIFEIRGQPSNVERARIMIQRHIEVRTRNCRLQ------DTTNLQNC-D------E-S-RF-GGSNDYHCSYTE-SSSPPDG-NSNHLS-NN-----------------------------------------------------------------------------------------------------------------------------------------------------------------------------------------------------------------------------------------------------------------------------------------------------------------------------------------------------------------------------------------------------------------------------------------------
>EOG091F037L|Biomphalaria_glabrata|HW12_Facelina_rubrovittata|TRANSCRIPT
----------------------------------------------------------------------------------------------------------------------------------------------------------------------------------KPVTREGDVVLHVTVPYRVVGLVVGLKGQTIKQIQQDTDTFIVTPNRDKAPIFEIRGQPSNVERARIMIERHIEVRTRNCRLQ------DTTNLQSNCD------E-S-RFGG-SNDYHYSYTE-SSSPPNG-NANHLS-NNYI----INDGNSY---NS-LHSPNNYNSN---TSPQSTTTS---NSYNTWRSYSGLLENT--STSQNN-PIQTWSSATSEYNN-M-GNG----HSSTSM--N-----GGRGMQYSNMSVG-R-MSSN-SGGSVSASPPQDFLSSGSFSNSRRQIQSQMGGGT--NG---RLNDADLAGDGPSSFSGF----------------PLFPTTSTTPAKGSLVLTNIIQQ-------------------------------SSTN-GTT-SS--MSGNRDVFNGMNGF---------------------------------------------------------------------------------------------------------------------------------------------------
>EOG091F037L|Biomphalaria_glabrata|JG12_Dondice_parguerensis|TRANSCRIPT
---------------------------------------------------------------------------------------------------------------------------------------------------------------------------------------------HVTVPYRVVGLVVGLKGQTIKQIQQDTDTFIVTPNRDKEPIFEIRGQPSNVERARVMIVRHIEVRTRNCRLQ------DTTNLQNC-D------E-S-RF-NNTSDYHYSYTE-SSSPPNG-NANNVS-NN-----------------------------------------------------------------------------------------------------------------------------------------------------------------------------------------------------------------------------------------------------------------------------------------------------------------------------------------------------------------------------------------------------------------------------------------------
>EOG091F037L|Biomphalaria_glabrata|HW13_Favorinus_branchialis|TRANSCRIPT
--------------------------------------------------------------------------------------------------------------MRTEPPVFVVTGKETAVNLVISEINSAAEHFTQIRASRNHHKN-A-L---------G--GGGGGGEVIKPVTREGDVVLHVTVPYRVVGLVVGLKGQTIKQIQQDTDTFIVTPNRDKAPIFEIRGQPSNVERARIMIERHIEVRTRNCRLQ------DTTNLQNNCD-----DQ-S-RFGG-SGDYHYSYTDSPSSPPNG-QSNHLS-SN-----------------------NY----------------------------------------------------------------------------------------------------------------------------------------------------------------------------------------------------------------------------------------------------------------------------------------------------------------------------------------------------------------------------------------------------------------------
>EOG091F037L|Biomphalaria_glabrata|JG32_Unidentia_angelvaldesi|TRANSCRIPT
--------------------------------------------------------------------------------------------------------------MRTEPPVFVVTGKETAVNLVISEINSAAEHFTQIRASRNHHKN-G-------------VGAG---EVIKPVTREGDVVLHVTVPYRVVGLVVGLKGQTIKQIQQDTDTFIVTPNRDKAPIFEIRGQPNNVERARVMIERHIEVRTRNCRLQ------DTTNLQNC-D------E-S-RF-S-SNDYHYSYSE-MSSPPNG-NSNHLT-NNYI----NT-TNGY---NS-LHSPNY----N--S-SSSQSTSAGNNSYNTWRSYSGLLESG--SSSQST-PIQTWSSATSDYNI-I-GNG----HSNGSSGRN-M----TSMQYSNNMSVG-S-MSSN-SNGSVSASPPQDFLNCGTFSN-RQVQSHMGG--S--QNG-SRL--DVDPTNDGSSFSSF----------------PLFSTSSNTPTKGSLVLSNIIQQ-------------------------------QSSN-NTT-SSSVMGS-RDLNNG-------------------------------------------------------------------------------------------------------------------------------------------------------
>EOG091F037L|Biomphalaria_glabrata|JG14_Eubranchus_rustyus|TRANSCRIPT
--------------------------------------------------------------------------------------------------------------MRTEPPVFVVTGKETAVNLVISEINSAADHFTQIRASRNQHKA-------------G--TGT---EVVKPVTREGDVVLHVTVPYRVVGLVVGLKGQTIKQIQQDTDTFIVTPNRDKAPIFEIRGQPSNVERARVMIERHIEVRTRNCRLQ------DTTNLQNC-D------D-S-RF-G-SNEYHYSYTE-TASPPNGHNPNTLT-NNYI----NN-VNSF---NS-LHSPTG----YNSPSQQSTTQS---NNCNSWQSYSGLLDTV--TSTHTN-SIQTWSNATSEFPS-NNPLG----MSS----SQPMR-NGGMPYSSNPMSVG-SMSSNS-N-GSVSASPPQDFLGNGSFSN-RQMSGPLSG--SN------RL-DVDPNVDGSSSFSSF----------------PLFSTSSNTQTKGSLVLGNLMNQ-------------------------------SNHC-NTS-S---VLAPRDMN------AGR-V-ANDIM--SF-SS-STTGDF-----YRGQFSGDNVFGQI-GSS-DTNGFPSGESSPTSKSCSLSESSGSQGSPTP---------RLCKVCEEADVVAALVPCGHNHFCMECAEGIIKSPE-AEKKCPICSTTASDVLRI---
>EOG091F037L|Biomphalaria_glabrata|JG26_Phestilla_sp|TRANSCRIPT
--------------------------------------------------------------------------------------------------------------MRTEPPVFVVTGKETAVSLVISEINSAADHFTQIRASRNNQKN-G-L---------G----T---EIIKPVTREGDVVLHVTVPYRVVGLVVGLKGQTIKQIQQDTDTFIVTPNRDKDPIFEIRGQPSNVERARLMIERHIEVRTRNCRLQ------DTTNLQNI-D------H-S-NR-F-EGEYHYSYSE-LPSPSGNGNNN--------------------------------------------------------------------------------------------------------------------------------------------------------------------------------------------------------------------------------------------------------------------------------------------------------------------------------------------------------------------------------------------------------------------------VN-------------------------
>EOG091F037L|Biomphalaria_glabrata|HW11_Eubranchus_exiguus|TRANSCRIPT
--------------------------------------------------------------------------------------------------------------MRTESPVFVVTGKETAVNLVISEINSAADHFTQIRASRNNQKL-------------N--AGT---EVVKPVTREGDVVLYVTVPYRVVGLVVGLKGQTIKQIQQDTDTFIVTPNRDKAPIFEIRGQPSNVERARVMIERHIEVRTRNCRLQ------DATNLPNS-E------E-S-RF-N-SNEYHYSYSE-SVSPPNGPNSNTIQQNNYI----NNVNSFN---NS-LHSPNYNT---NTSSQQSNTQS---SNFNSWHSYSGLLDPV--SSSQPT-SIQTWSNATSDYPS-NHNGM----SST----QS-M----RNVHHSTNMSVG-S-LSSNSN-GSVSASPPQDFMGSGSFSS-RQMGGVMNG--S--SRL------------------------------------------------------DIVES-------------------------------NNNN-NIN----------------------------------------------------------------------------------------------------------------------------------------------------------------------
>EOG091F037L|Biomphalaria_glabrata|JG21_Limenandra_confusa|TRANSCRIPT
----------------------------------------------------------------------------------------------------------------------------------------------------------------------------------KPVTREGDVVLHVTVPYRVVGLVVGLKGQTIKQIQQDTDTFIVTPNRDKAPIFEIRGQPSNVERARIMIERHIEVRTRNCRLQ------DTTNLQNC-D------E-S-RF-GGSNDYQYSYTE-SSSPPNG-NSNHIT-NNFM----SN-GQSY---SS-LHSPTY---N---NSSPQSSTS---NNYNSWRSYSGLLENA--APTQNN-PIQHWSSATSEYNN-I-GNG----QSTISM--N-----NTRGTQYGSMSVG-S-MSSN-SNGSASTSPPHDFLSSGSFSN-RQIQNHMGG--S--NCG-RQN--DADPSVDGSSFTGF----------------PLFSTSSNTPTKGSLVLSNIMHQ-------------------------------SATN-GTS-S---AAGNRDMSNGFNGF---------------------------------------------------------------------------------------------------------------------------------------------------
>EOG091F037L|Biomphalaria_glabrata|JG22_Lomanotus_vermiformis|TRANSCRIPT
--------------------------------------------------------------------------------------------------------------MRTEAPVFVVTGKETAVNLVISEINSAAEHFTQIRASRNNHKN-G-GSGS------G----T---EMAKPIVREGDVVLHVTVPYRVVGLVVGLKGQTIKQIQQDTDTFIVTPNRDKAPIFEIRGQPSNVERARIMIERHIEVRTRNCRLQ------DTTNLQNT-D------E-S-RF-G-NTDYHYSYTE-TSSSPNGHTNNYISNNNY---------------NS-LHSPNY---NN--ASPPH----------------------------------------------------------------------------------------------------------------------------------------------------------------------------------------------------------------------------------------------------------------------------------------------------------------------------------------------------------------------------------------------------------
>EOG091F037L|Biomphalaria_glabrata|JG10_Dirona_picta|TRANSCRIPT
-------------------------------------------------------------------------------------------------------------------------------------------------------------------------------------------------------------------IQQDTDTFIVTPNRDKAPIFEIRGQPSNVERARIMIERHIEVRTRNCRLQ------DTTNL-----------------------------------------------------------------------------------------------------------------------------------------------------------------------------------------------------------------------------------------------------------------------------------------------------------------------------------------------------------------------------------------------------------------------------------------------------------------------------------------------
>EOG091F037L|Biomphalaria_glabrata|JG01_Aeolidiella_alba|TRANSCRIPT
------------------------------------------------------------------------------------------------------------------------------------------------------------------------------------------------------------------------------------PIFEIRGQPSNVERARIMIERHIEVRTRNCRLQ------DTTNL-----------------------------------------------------------------------------------------------------------------------------------------------------------------------------------------------------------------------------------------------------------------------------------------------------------------------------------------------------------------------------------------------------------------------------------------------------------------------------------------------
>EOG091F037L|Biomphalaria_glabrata|JG28_Scyllaea_fulva|TRANSCRIPT
--------------------------------------------------------------------------------------------------------------MRTEPPVFVVTGKETAVNLVISEINSAAEHFTQIRASRNHHKN-S-GLGN------G--SGG---EMAKPVTRDGDVVLHVTVPYRVVGLVVGLKGQTIKQIQQDTDTFIVTPNRDKAPIFEIRGQPSNVERARIMIERHIEVRTRNCRLQ------DTTNLQNG-D------E-T-RY-G-SNDYHYNYTD-SPSPPNG-NSNHLS-NNYS---SNN-SNNY---NS-LHSPNY---N---LCSPHSSST---GNYSSWRSYSGLMEPA--TSSQTA-PIQTWSNATSDYNG-VIGNG----HST----STSMRSMGGSMPYSNAMSVG-S-MSSHSN-GSINASPPQDFMGSGSFSS-RQAQCPTSG--P--GN--NRLGGADPSCEGNSSFSSF----------------PLLTTSASTPTKGSLVLGNLIQQ-------------------------------SGPN-TSS-V---LGS-REMTSGMNGFGGSRS-GHESM--GYSTP-THRELF-----RGGFAGDHHMLGQTCTS--EGNGFPSGESSPASKSCSLSESSGSQGSPTP---------RMCKVCEEADVVAALVPCGHNHFCMECADSIVNKSSEMDRKCPICSAAVADVLRI---
>EOG091F037L|Biomphalaria_glabrata|JG27_Phidiana_lynceus|TRANSCRIPT
--------------------------------------------------------------------------------------------------------------MRTEPPVFVVTGKETAVNLVISEINSAAEHFTQIRASRNHHKN-G-V---------G--GGG---EVIKPVTREGDVVLHVTVPYRVVGLVVGLKGQTIKQIQQDTDTFIVTPNRDKAPIFEIRGQPSNVERARIMIERHIEVRTRNCRLQ------DTTNL------------------------------------------------------------------------------------------------------------------------------------------------------------------------------------------------------------------------------------------------------------------------------------------------------------------------------------------------------------------------------------------SS-DGNGFPSGESSPASKSCSLSESSGSQGSPTP---------RMCKVCEEADVVAALVPCGHNHFCMESAESIVNKSAEMDRKCPICSAAASDVLRI---
>EOG091F037L|Biomphalaria_glabrata|HW05_Caloria_elegans|TRANSCRIPT
--------------------------------------------------------------------------------------------------------------MRTEPPVFVVTGKETAVNLVISEINSAAEHFTQIRASRNHHKN-G-V---------G--GGG---EVIKPVTREGDVVLHVTVPYRVVGLVVGLKGQTIKQIQQDTDTFIVTPNRDKAPIFEIRGQPSNVERARIMIERHIEVRTRNCRLQ------DTTNLQNC-D------E-S-RF-GGSNDYHYSYTE-SSSPPNG-NSNHLS-NNYI----NN-GNSY---NS-LNSPNY----N--T-TSPQSTS---NNYNTWRSYSGLLENT--SSTQNN-PIQTWSSATSEYNT-I-GNG----HSSTSM--S-----NMKGIQYSNVSVG-R-MSSN-S-GSVNASPPQDFLSSGSFSN-RQIQGHTGG--T--NG---RLNDVDATGDGVSSFSGF----------------PLFSTSSNTPTKGSLVLTNIIQH-------------------------------SSST-NGT-SSTMATN-RDLSNGMNGFGGGRH-CHDIM--GFSTT-TSADYF-----QGGF------------SD-HSNGFPSGESSPASKSCSLSESSGSQGSPTP---------RMCKVCEEADVVAALVPCGHNHFCMECAESIVNKSPDMDRKCPICSTAASDVLRILA-
>EOG091F037L|Biomphalaria_glabrata|HW02_Berghia_verrucicornis|TRANSCRIPT
--------------------------------------------------------------------------------------------------------------MRTEPPVFVVTGKETAVNLVISEINSAADHFTQIRASRNHHKN-G-V---------G--GGG---EVIKPVTREGDVVLHVTVPYRVVGLVVGLKGQTIKQIQQDTDTFIVTPNRDKAPIFEIRGQPSNVERARIMIERHIEVRTRNCRLQ------DTTNLQSC-D------E-P-RF-G-SNDYHYSYTE-SSSPPNG-NANHLS-NNYI----NN---------------------------------------------------------------------------------------------------------------------------------------------------------------------------------------------------------------------------------------------------------------------------------------------------------------------------------------------------------------------------------------------------------------------------------------
>EOG091F037L|Biomphalaria_glabrata|JG18_Hermissenda_opalescens|TRANSCRIPT
--------------------------------------------------------------------------------------------------------------------------------------------------------------------------------------------------------------------------------------------------------------------------------------------------------------------------------------------------------------------------------------------------------------------------------------------------------------------------------------------------------------------------------------------------------------------------------------------------------------------------------------------------------------------------SS-DGNGFPSGESSPASKSCSLSESSGSQGSPTP---------RMCKVCEEADVVAALVPCGHNHFCMECAESIVNKSADMDRKCPICSAAASDVLRI---
>EOG091F037L|Biomphalaria_glabrata|NC05_Hermissenda_crassicornis|TRANSCRIPT
--------------------------------------------------------------------------------------------------------------MRTEPPVFVVTGKETAVNLVISEINSAAEHFTQIRASRNHHKN-GGV---------G--GGG---EVIKPVTREGDVVLHVTVPYRVVGLVVGLKGQTIKQIQQDTDTFIVTPNRDKAPIFEIRGQPSNVERARIMIQRHIEVRTRNCRLQ------DTTNLQNC-D------E-S-RF-GGSNDYHCSYTE-SSSPPDG-NANHLS-NNYI----NN-GNSY---NS-LHSPNY---SN--N-SSPPSTT---NNYNSWRSYSGLLENS--TSSQNA-PIQTWSSATSEYNN-V-GNG----HSSTSMGNN-----NMRGMQYSNMSVG-S-MS--SN-GSVSASQPQGFPSSGSFSNNRQLQGHMGG--S--NGSNSRL-NEVDANGDGSSFSGF----------------PLFSTSSNTPPKGSLVLSNIIQQ-------------------------------SSPT-NGSPV---VGS-RDMTNGGNGFGSVRN-GNDIM--GFSAT-TSADYY-----RGGFAGDYSMFGQMATSS-DGNGFPSGESSPASKSCSLSESSGSQGSPTP---------RMCKVCEEADVVAALVPCGHNHFCMECAESIVNKSADMDRKCPICSAAASDVLRI---
>EOG091F037L|Biomphalaria_glabrata|JG24_Noumeaella_rubrofasciata|TRANSCRIPT
--------------------------------------------------------------------------------------------------------------MRTEPPVFVVTGKETAVNLVISEINSAADHFTQIRASRNHHKN-G-V---------G--GTG---EVIKPVTREGDVVLHVTVPYRVVGLVVGLKGQTIKQIQQDTDTFIVTPNRDKAPIFEIRGQPSNVERARVMIERHIEVRTRNCRLQ------DTTNLQNC-E------E-SPRF-G-SNDYHYSYTESSSSPPNG-NVNHLS-NNYI---NNG-NSYN---SS-LHSPNY---N---HSPPQSTTS---NNYNSWRSYSGLLENSSSTSTQNN-PIQTWSSATSEYNS-I-GNG----HSSTSM--S-----NMRGIQYSNMSVG-S-SSNS-N-GSVSTSPPQDFLSSGSFSN-RQIQGHMNG--GTNGS--SRLNDVDPSCDGSSSFSGF----------------PLFSTSSNTPTKGSLVLSNIIQQ-------------------------------SSST-NGS-SS--VTGSRDMVNGMNGFGSVRN-GS--------------DFY-----RGGFAGDHSMFGQIATSS-DGNGFPSGESSPASKSCSLSESSGSQGSPTP---------RMCKVCEEADVVAALVPCGHNHFCMECAETIVNKSSDIDRKCPICSAAVSDVLRI---
>EOG091F037L|Biomphalaria_glabrata|HW21_Tritonia_manicata|TRANSCRIPT
--------------------------------------------------------------------------------------------------------------MRTEPPVFVVTGKETAVNLVISEINSAAEHFTQIRASRNHHKN-G-G---------G--GGS------TPVTREGDVVLHVTVPYRVVGLVVGLKGQTIKQIQQDTDTFIVTPNRDKAPIFEIRGQPSNVERARIMIERHIEVRTRNCRLQ------DTTNLQNS-D------E-P-RF-G-SNDYHYSYTE-SSSPPNG-NANHLS-NNYI----NN-SNSY---NS-LHSPNY---NN--LPSPHSSST---GNYNSWRSYSGLLESG--SSSQSN-PIQTWSSATSDYSN-TIGNG----QSS----RT-M----GGMQYSNNMSMG-S-ASSN-N-SSTSTSPPHDFMPNGTFSN-RQIQGHMNG--S--NS--NRL-AVDPACDGHSSFSSF----------------PILSSSS-TPTKGSLVLGNLIQQ-------------------------------S---TNTS-S---VLANREMVNGMNGFGGR-S-GNDVM--GFSSS-SSGDFF-----RGGFSGDHNIFGQM-GSS-DVNGFPSGESSPASKSCSLSESSGSQGSPTP---------RMCKVCEEADVVAALVPCGHNHFCMECAESIVNKPGEVDRKCPICSAGAADVLRILA-
>EOG091F037L|Biomphalaria_glabrata|JG30_Tritonia_festiva|TRANSCRIPT
-----------------------------------------------------------------------------------------------------------------------------------------------------------------------------------------------------------------------------------------------------------------------------------------------------------------------------------------------------------------------------------------------------------------------------------------------------------------------------------------------------------------------------------------------------------------------------------------------------------------------------------------------------------GSFSGDHSIFGQM-GSS-DVNGFPSGESSPASKSCSLSESSGSQGSPTP---------RMCKVCEEADVVAALVPCGHNHFCMECAESIVNK------------------------
>EOG091F037L|Biomphalaria_glabrata|NC07_Tritonia_diomedea|TRANSCRIPT
--------------------------------------------------------------------------------------------------------------MRTEPPVFVVTGKETAVNLVISEINSAAEHFTQIRASRNHHKN-G-G---------GSPG----------SSGSGEVAKPVTLPYRVVGLVVGLKGQTIKQIQQDTDTFIVTPNRDKAPIFEIRGQPSNVERARIMIERHIEVRTRNCRLQ------DTTNLQNC-D------E-P-RF-G-SNDYHYSYTE-SSSPPNG-NANHLS-NNYI----SN-SNSY---NS-LHSPNY---NN--LPSPHSAST---GNYNSWRSYSGLLESG--SSSQSN-PIQTWSSATSDYSN-TIGNG----HSS----RS-M----GGMQYSNNMSVG-S-VSSNSN-SSASTSPPQDFMSNGTFSN-RQIQGPLGG--S--SS--NRL-AVDPACDGHSSFSSF----------------PLLSSST-TPTKGSLVLGNLIQQ-------------------------------S---TNTS-S---VMGNREMVNGMNGYGGR-T-GNDAI--GFSTS-TSGDFF-----RGSFSGDHSIFGQM-GSS-DVNGFPSGESSPASKSCSLSESSGSQGSPTP---------RMCKVCEEADVVAALVPCGHNHFCMECAESIVNKPGEMDRKCPICSAAAAGVLRI---
>EOG091F037L|Biomphalaria_glabrata|JG03_Austraeolis_stearnsi|TRANSCRIPT
--------------------------------------------------------------------------------------------------------------------------------------------------------------------------------------------------------------QTIKQIQQDTDTFIVTPNRDKAPIFEIRGQPSNVERARVMIERHIEVRTRNCRLQ------DTTNLQNC-D------E-P-RF-GGSNDYHLSYTE-SSSPPNG-NSNHL-----------------------------------------------------------------------------------------------------------------------------------------------------------------------------------------------------------------------------------------------------------------------------------------------------------------------------------------------S-NNNGFPSGESSPASKSCSLSESSGSQGSPTP---------RMCKVCEEADVVAALVPCGHNHFCMECAETIVNKSAEMDRKCPICSAAASDVLRI---
>EOG091F037L|Biomphalaria_glabrata|NC08_Tritonia_hamnerorum|TRANSCRIPT
-------------------------------------------------------------------------------------------------------------------------------------------------------------------------GTG---EVAKPVTREGDVVLHVTVPYRVVGLVVGLKGQTIKQIQQDTDTFIVTPNRDKAPIFEIRGQPSNVERARVMIERHIEVRTRNCRLQ------DTTNLQNC-D------E-P-RF-G-SNDYHYSYTE-SSSPPNG-NASHNS-NNYT----NN-SNSY---NS-LHSPNY---NN--LPSPQSAST---GNYNSWRSYSGLLESG--SSS--N-PIQAWSSATSDYSN-TIGNG----HSS----RN-M----GGMQYSNNMFVG----SSNSN-SSASTSPPHDFMSNGTFSN-RQMQSHLNG--S--SN--NRL-AVDPACDGHSSFSSF----------------PILSSST-TPTKGSLVLGNIMQQ-------------------------------S---NITS-S---VMGNRDMV--MNGYGGR-T-GSDVI--GFSSS-TSGDFF-----RGGFSGDHSIFGQM-G-S-DVNGFPSGESSPASKSCSLSESSGSQGSPTP---------RMCKVCEEADVVAALVPCGHNHFCMECAETIVNKQDSMDRKCPICSVAAADVLRI---
>EOG091F037L|Biomphalaria_glabrata|JG08_Dendronotus_venustus|TRANSCRIPT
--------------------------------------------------------------------------------------------------------------MRTESPVFVVTGKETAVNLVISEINSAAEHFTQIRASRNHHKNAG-G---------G--GGG------TPATREGDVVLHVTVPYRVVGLVVGLKGQTIKQIQQDTDTFIVTPNRDKAPIFEIRGQPSNVERARVMIERHIEVRTRNCRLQ------DTTNLQNC-D------E-P-RF-G-TNDYHYNYTE-TSSPPNG-NSNHLS-NNYI----SN-SNSY---NS-LNSPNY---NL--C-SPHSSST---GNYNSWRSYSGLLEPG--STSQSA-PIQTWSSATSEYGN-VIGNS----HSN----CS-MRSNGGGMQYSTNMSVG-S-MSSNSN-GSVSASPPQDFLSSGTFSNNRQVQGSMPG--S--GN--NRS-GVDPSCDGPSSFSSF----------------SMMSTSSTTPTKGSLVLGNLGQQ-------------------------------SANM-NGS-S---VVGSREMT---NGFGGR-S-THDGM--GFSTS-SSVDFF-----RGGFSGDHAIFGQM-GSS-DVNGFPSGESSPASKSCSLSESSGSQGSPTP---------RMCKVCEEADVVAALVPCGHNHFCMECADSIIHKPTEMDRKCPICSALAVNVLRI---
>EOG091F037L|Crassostrea_gigas|JG29_Spurilla_braziliana|TRANSCRIPT
------------------------------------------------------------------------------------------------------------------------------------------------------------------------------------------------------------------------------------------------------------------------------------------------------------------------------------------------------------------------------------------------------------------------------------------------------------------------------------------------------------------------------------------------------------------------------------------------------------------------------------------------------------GFPGDHSMFGQMVTSS-DGNGFPSGESSPASKSCSLSESSGSQGSPTP---------RMCKVCEEADVVAALVPCGHNHFCMECA------------------------------
>EOG091F037L|Biomphalaria_glabrata|HW16_Hancockia_cfuncinata|TRANSCRIPT
--------------------------------------------------------------------------------------------------------------MRTEPPVFVVTGKETAVNVVITEINSAAEHFTQIRASRNHHKN-S-G---------G--GGG---EVAKPVTREGDVVLHVTVPYRVVGLVVGLKGQTIKQIQQDTDTFIVTPNRDKAPIFEIRGQPSNVERARIMIERHIEVRTRSCRLQ------DTTNLQNS-D------E-P-RF-G-TNDLHYSYTE-TPSPPNG-NVNNSS-NNYV----SN-SNNY---NS-LHSPNY---N---LSSPHSSST---NNYNSWRSYSGLLEPA--SSSQST-PIQTWSSATSDYNN-VIGSG----HSP----RS-A----GGMQYSTSMSIG-S-ISSNSN-GSVSASPPQDFTSSGTFSN-RQSQNHLAG--S--GN--NRL-AIDPSCEGRSTFSNF----------------ALMSSSATTPTKGSLVLSNLGQQ-------------------------------TSNG-NSS-V---VGG-RDSNAVMNGFNGRSS-NHDIM--SFSSS-QSGDFF-----RGGYSGDNGIFGQM-SCT-DVNGFPSGESSPASKSCSLSESSGSQGSPTP---------RMCKVCEEADVVAALVPCGHNHFCMECAEGIVSKPAEMDRKCPICNTAVADVLRI---
>EOG091F037L|Biomphalaria_glabrata|JG17_Hancockia_uncinata|TRANSCRIPT
--------------------------------------------------------------------------------------------------------------MRTEPPVFVVTGKETAVNVVITEINSAAEHFTQIRASRNHHKN-S-G---------G--GGG---EVAKPVTREGDVVLHVTVPYRVVGLVVGLKGQTIKQIQQDTDTFIVTPNRDKAPIFEIRGQPSNVERARIMIERHIEVRTRNCRLQ------DTTNLQNS-D------E-P-RF-G-TNDLHYSYTE-TPSPPNG-NANNSS-NNYV----SN-SNNY---NS-LHSPNY---N---LSSPHSSST---NNYNSWRSYSGLLEPA--SSSQST-PIQTWSSATSDYNN-VIGSG----HSP----RS-A----GGMQYSTSMSIG-S-ISSNSN-GSVSASPPQDFTSSGTFSH-RQSQNHLAG--S--GN--NRL-AIDPSCEGRSTFSNF----------------ALMSSSATTPTKGSLVLSNLGQQ-------------------------------TSNG-NSS-V---VGG-RDSNAGMNGFNGRSS-NHDIM--SFSSS-QSGDFF-----RGGYSGDNGIFGQM-SCT-DVNGFPSGESSPASKSCSLSESSGSQGSPTP---------RMCKVCEEADVVAALVPCGHNHFCMECAEGIVSKPAEMDRKCPICNTAVADVLRI---
>EOG091F037L|Biomphalaria_glabrata|HW10_Embletonia_pulchra|TRANSCRIPT
--------------------------------------------------------------------------------------------------------------MRTEPPIFVVTGKETAVNVVITEINSAAEHFTQIRASRNHHKN-G-G---------GSVGGG---EVAKPVTREGDVVLHVTVPYRVVGRVVGLKGQTIKQIQQDTDTFIVTPNRDKAPIFEIRGQPSNVERARVMIERHIEVRTRNCRLQ------DTTNLQNC-D------E-P-RF-G-NNEYHYSYSD-TSSPPNG-NSNHLS-NNYI----SN-SNNSHTNNA-LHSPNNYNNL---SSPHPSSSS---GNYNSWRSYSGLLGESVNSNQSNN-PIQTWSSATSEYSHVV-GNG----HASNSM--R-----NNGTMQYSNMSVG-SMSSNS-N-GSVSASPPQDFLGSGSFSN-RQLQCPMGG--TNGGS--NRLGGLDSIGDGHSSFSSY----------------PLFSTSSTTPTKSSLVLGNIMQQ-------------------------------SGVN-GSS-GSN-----RDMT---NGFGGR-NHASDVI--GF-SS-PSADIF-----RGGYAADHNIFGQM-GTP-DLSGFPSGESSPASKSCSLSESSGSQGSPTP---------RMCKVCEEADVVAALVPCGHNHFCMECAENIVNKPGDVERKCPICHHAVVDMLRI---
>EOG091F037L|Biomphalaria_glabrata|HW18_Janolus_cristatus|TRANSCRIPT
---------------------------------------------------------------------------------------------------------------------------------------------------------------------------------------------HVTVPYRVVGLVVGLKGQTIKQIQQDTDTFIVTPNRDKAPIFEIRGQPANVERARIMIERHIEVRTRNCRLQ------DTTNLQNC-D------E-S-RF-D-SNDYHYSYTE-TSSPSKG-NANHMS-NNYI----SN-GNNY---NS-LHSPNY----NNGMSSPQSTST---GNYNSWRSYSGLLESA--PSTQST-PIPTWSNATSDYNN-VIGNG----HSS----GP-MR-NTGGVQYSGNMSVG-S-MSSNSN-GSASTSPPQDFLSSGSFPS-RQMQGSLGG--G--SNG-SRQ-GVDQACDGSSSFSSF----------------PHFSTSSTTTTKGSLVLGNLIQQ-------------------------------SANQ-NIT-SST---------NGMNGFGGI-G-GNDVT--RF-ST-SSSDFF-----RAGFTGDNHIFGQM-GSS-DVNGFPSGESSPASKSCSLSESSGSQGSPTP---------RMCKMCEEADVVAALVPCGHNHFCMDCAESIVNKSAESDRKCPICSTTAADVLRILA-
>EOG091F037L|Biomphalaria_glabrata|JG19_Janolus_barbarensis|TRANSCRIPT
------------------------------------------------------------------------------------------------------------------------------------------------------------------------------------------------------------------------------------------------------------------------------------------------------------------------------------------------------------------------------------------------------------------------------------------------------------------------------------------------------------------------------------------------------------------------------------------------------------------------------------------------------------------------------------GESSPASKSCSLSESSGSQGSPTP---------RMCKMCEEADVVAALVPCGHNHFCMDCAESIVNKSAESDRKCPICSTTAADVLRI---
>EOG091F037L|Biomphalaria_glabrata|JG23_Melibe_leonina|TRANSCRIPT
-------------------------------------------------------------------------------------------------------------------------------------------------------------------------------EVAKPVTRDGDVVLHVTVPYRVVGLVVGLKGQTIKQIQQDTDTFIVTPNRDKAPIFEIRGQPSNVERARIMIERHIEVRTRNCRLQ------DTTNLQNC-D------E-P-RF-G-SNDFHYNYTESSSSPPNN-NSNHLS-NNYPGNNNNN-SNGY---NS-LHSPNY---N---LCSPHSSST---GNYSSWRSYSGLMEPA--SSSQTP-PIQTWSNATSDYNT-VIGNG----HSN-----------------------------------------------------------------------------------GSSSFSNF----------------SLMSTSSTTPSKGSLVLGNLVQQ-------------------------------STNN-SSS-MGG-----RDLT---NGFGGR-S-GHDSM--GFSSNPAPRDFF-----RGGFPGDSHVFSQA-GTP-DMNGFPSGESSPASKSCSLSESSGSQGSPTP---------RMCKLCEEADVVAALVPCGHNHFCMECAESLVNKPSEADRRCPICSVAAADVLRILA-
>EOG091F037L|Biomphalaria_glabrata|JG20_Learchis_evelinae|TRANSCRIPT
--------------------------------------------------------------------------------------------------------------MRTEPPVFVVTGKETAVNLVISEINSAAEHFTQIRASRNHHKN-G-V---------G--GGG---EVIKPVTREGDVVL------------------------------------------------------------------------------------------------------------------------------------------------------------------------------------------------------------------------------------------------------------------------------------------------------------------------SSFSGF----------------PLFSTSSNTPTKSSLVLTNIIQQ-------------------------------SSST-NGT-SSTMAGS-RDMSNGMNEFWSVRH-SHDIM--GFSSS-TSNDYF-----RGGF------------SDHNMNGFPSGESSPASKSCSLSESSGSQGSPTP---------RMCKVCEEADVVAALVPCGHNHFCMECAESIVNKSVEMDRKCPICSAAASDVLRILA-
>EOG091F037L|Biomphalaria_glabrata|NC01_Armina_californica|TRANSCRIPT
--------------------------------------------------------------------------------------------------------------------------------------------------------------------------------------------------------------------------------------------------------------------------------QNC-D------E-P-RF-G-SNDYHYSYTE-TSSPPNG-NANHLS-SNYI-----N-SNNY---NS-LHSPNY---N---ISSPQSTST---GNYNSWRSYSGLLESV--TSSQSN-PIQTWSSATSEYTN-GIGNG----HST-SSMRN-M----SGMQYNNNMSVG-S-MSSNSN-GSVSASPPQDFLSSGSFNS-RQGQGPLGG--S--NS--SRL-GVDPGCDGHSSFSSF----------------PLLTSSATTPTKGSLVLGNIIQQ-------------------------------SNNH-NIS-S---VVGSRDMANGMNGFGGR-A-GNDVM--GYSTS-SNGDFF-----RGGFSGDQNIFGQM-GPS-DVNAFPSGESSPASKSCSLSESSGSQGSPTP---------RMCKVCEEADVVAALVPCGHNHFCMECADSIVNKPTEMDRKCPICSVAAVDVLRI---
>EOG091F037L|Biomphalaria_glabrata|HW01_Armina_tigrina|TRANSCRIPT
--------------------------------------------------------------------------------------------------------------------------------------------------------------------------------------------------------------------------------------------------------------------------------------------------------------------------------------------------------Y---N---ISSPHSTST---GNYNSWRSYSGLLESV--PSSQSN-PIQTWSSATSEYTN-GNGNGIGNGHST-SSLRN-M----SGMQYNNNISVGSS-MSSNSN-GSVSASPPQEFLSSGSFNS-RQGQGPLGG--S--NS--SRL-GVDPACDGHSSFSSF----------------PLLSSSSTTPTKGSLVLGNLIQQ--------------------------------NNH-NTS-S---VVGSRDMTNGMNGFGGR-A-GSDVM--GFSTS---TGDF-----FRGFSGDHNIFGQM-GSS-DVNAFPSGESSPASKSCSLSESSGSQGSPTP---------RMCKVCEEADVVAALVPCGHNHFCMECADSIVKKPTEMERKCPICSVAASDVLRILA-
>EOG091F037L|Biomphalaria_glabrata|JG25_Palisa_papillata|TRANSCRIPT
---------------------------------------------------------------------------------------------------------------------------------------------------------------------------------------------------------------------------------------------------------------------------------------------------------------------------------------------------------------------------------------------------------------------------------------------------------------------------------------------------------------------SSFSGF----------------PLFPTSSNTPTKGSLVLTNIIQQ-------------------------------SSST-NGT-SSTMAGS-RDMSNGMNGFGGGRH-SHDIM--GFSTS-TPADYF-----RSGF------------SDHNGNGFPSGESSPASKSCSLSESSGSQGSPTP---------RM--------------------------------------------------------
>EOG091F037L|Biomphalaria_glabrata|HW15_Flabellina_babai|TRANSCRIPT
-----------------------------------------------------------------------------------------------------------------------------------------------------------------------------------------------------------------------------------------------------------------------------------------------------------------------------------------------------------------------------NYNNWRSYTGLLDPV--SSSHSN-PIQTWSSATSEYNT-I-GNS----H----SMRN-M----GNIQQSTNKSVG-S-MSTNSN-GSVSASPPQDFLNSGSFSN-RQIQGTLNG--S--NS--NRL-DVEPTGDGTSSFTGF----------------PLFSTSSSTATKGSLVLSNIIQQ-------------------------------SPNHTNSS-S---LVGSREMTNGVNGYNGR-T-NNDIM--GFCSS-NSRELF-----RGGFSVENNIFGQM-GSS-DGNGFPSGDSSPTSKSCSLSESSGSQGSPTP---------RMCKVCEEADVVAALVPCGHNHFCMECAENIANKPVEMDRKCPLCSATATDVLRI---
>EOG091F037L|Crassostrea_gigas|CGI_10010513
MLGIINQTTTKMPANMFSEVNANQIP-EDHRALQLAFELSVLRMNGDEEV---PNLASSTMDSETARKRSANMTECVPVPSSEHVAEIVGRQGCKIKALRAKTNTYIKTPVRGEEPVFVVTGRKEDVAMAKREILSAAEHFSQIRASRRNSSVSS-SSSVTTPGPNGPPS----------PSTPGQVTIQVRVPYRVVGLVVGPKGATIKRIQQQTHTYIVTPSRDKEPVFEVTGLPENVDKAKLEIESHIAIRTGGVIDGQNEDDFQTNGIETG-L------H-E-LH-G-SSDIFGF-----SKVHNG-LNALNN-FHNI----QN-GNGL---HN-GDTNIF---N---FPTV--------------------------------------------------------------------------------------------N-GSKI----------GDFSL-GNMIGTFNG--FG------SF-DNDEGLGGSPSFDPFLPSHSVWSDVDNSCQSCVFTTSSANHPRGPSSLGNSTPRQMSPSITDSPTSSSNGNSSSNPPSPPLNNLLEGIH-GNT-GLL-----KTSM---NGTQGF-PHTSVVMEMGLTTSF----------------------------------------SPAITTSSLEKSPGGVSIPVQVPMVNGRPRRQCLMCSDSEIVAALVPCGHNLFCMECANLIVEKPA-RERICPVCNQTISQAMRIIFS
>EOG091F037L|Biomphalaria_glabrata|JG11_Dondice_occidentalis|TRANSCRIPT
----------------------------------------------------------------------------------------------------------------------------------------------------------------------------------------------------------------------------------------------------------------------------------------------------------------------------------------------------------------------------------------------------------------------------------------------------------------------------------------------------------------------------------------------------------------------------------------------------------------------------------------------------------------------------------------------------------------------------------ALVPCGHNLFCMECAQQV---------------------------
>EOG091F037L|Lottia_gigantea|LotgiG193800
-----------MPASVYSEMTTTSSALEDQRALQLAFELSMLALNGEDDTSSSPPLPNSTFDEAHMRARSANTTECVPVPSSEHVAEIVGRQGCKIKALRAKTNTYIKTPVRGEEPVFVVTGRKEDVGLAKREIVSAAEHFSQIRASRRNSSVSS-VSSNGSNLTPGPPS----------PNAPGQITIQVRVPYRVVGLVVGPKGATIKRIQQQTHTYIVTPSRDKEPVFEVTGLPENVEKARHEIESHIALRTGDLVNG-----------------------------------------------------------------------------------------------------------------------------------------------------------------------------------------------------------------------ING--FS------SY-DNDEGI-SSPSYDPFVPP----------------TTSPSLPESGTQSQGSGSPSNISPVPGDHPTVRRIR-------SDPLSNGL--TN-GTCI-----------------TNGS-CMNGLPTTFGSTSNL----------------------------------------DRPSSTSPILDANGVV-----------RPRRHCLICSENEVVAALVPCGHNLFCMDCASSIVGKPM-AERSCPVCQQPPSQAIRILS-
>EOG091F037L|Biomphalaria_glabrata|JG07_Cuthona_albocrusta|TRANSCRIPT
---------------------------------------------------------------------------------------------------------------------------------------------------------------------------------------------------------------------------------------------------------------------------------------------------------------------------------------------------------------------------------------------------------------------------------------------------TMSVG-S-MSSNSN-GSINASPPQDYLGNASFAN-RQMQRPFIG--S--NG--PRL-EVEQNVDNNPQFTGF----------------PLFSTSSNTPTKGSLVLSNLINQ-------------------------------SSNT-CIT-S---SVHPERE---LNGVNGR-S-ANDVF-----SN---TADF-----YRGELSSDSMFGQM-GSS-DANGCPSGESSPTSKSCSLSESSGSQGSPTP---------RVCKVCEEADVVAALVPCGHNHFCLECAETILNKPTEADKK-----------------
>EOG091F037L|Crassostrea_gigas|JG13_Doto_lancei|TRANSCRIPT
-------------------------------------------------------------------SKEPNVSRTVRVPTSEHVAEIVGRQGCKIKDLRARTNTYI--------------------------------------------------------------------------------------------------------------------------------------------------------------------------------------------------------------------------------------------------------------------------------------------------------------------------------------------------------------------------------------------------------------------------------------------------------------------------------------------------------------------------------------------------------------------------------------------------------------------------------------------------------------------
>EOG091F037L|Crassostrea_gigas|JG16_Flabellina_iodinea|TRANSCRIPT
-----------------------------------------------------------------------NLSRTVRVPTSEHVAEIVGRQGCKIKDLRARTNTYIKTPMRTEPPVFVVTGKETAVNLVISEINSAAEHFTQIRASRNH---------------------------------------------------------------------------------------------------------------------------------------------------------------------------------------------------------------------------------------------------------------------------------------------------------------------------------------------------------------------------------------------------------------------------------------------------------------------------------------------------------------------------------------------------------------RMCKVCEEADVVAALVPCGHNHFCMECA------------------------------
>EOG091F037L|Crassostrea_gigas|NC04_Fiona_pinnata|TRANSCRIPT
X--------------------------------------------------------------------------------SEHVAEIVGRQGCKIKDLRARTNTYIKTPMRTEPPVFVVTGKETAVNLVISEINSAADHFTQIRASRNN------------------------------------------------------------------------------------------------------------------------------------------------------------------------------------------------------------------------------------------------------------------------------------------------------------------------------------------------------------------------------------------------------------------------------------------------------------------------------------------------------------------------------------------------------------------------------VPCGHNHFCMECAENIVNKQTETEKKCPVCNTSTTDVLRIL--
>EOG091F037L|Crassostrea_gigas|NC03_Doris_kerguelenensis|TRANSCRIPT
----------------------------------------------------------------------------------------------------------------------------------------------------------------------------------------------------------GTKGNNVKRIQQDFNVYIVTPSRDREPVFRITGLQEDVERAVQEIERHIARRT----------------------------------------------------------------------------------------------------------------------------------------------------------------------------------------------------------------------------------------------------------------------------------------------------------------------------------------------------------------------------------------------------------------------------------------------------------------------------------------------------------------
