# Supplementary material for: Transcriptomics provides a robust framework for the relationships of the major clades of cladobranch sea slugs (Mollusca, Gastropoda, Heterobranchia), but fails to resolve the position of the enigmatic genus Embletonia
Source: BMC Ecol Evol. 2021 Dec 28;21:226. doi: 10.1186/s12862-021-01944-0 (PMC8895541; doi:10.1186/s12862-021-01944-0)
Supplement: Supplementary file 6 — Additional file 6. Archive S4: Unmasked multiple sequence alignments on amino acid level including Doris kerguelenensis and Calmella cavolini prior to the removal of outliers. [file 12862_2021_1944_MOESM6_ESM.zip › Archive_S4/Alignments/EOG091F01A1.aa.fasta]

>EOG091F01A1|Biomphalaria_glabrata|BGLTMP000547
MARIRYASDFDKSVLLNNFENRGWIQVSPEEDWNFYWAGVHNIRNVFSVESGFRLQDNQVINHFPNHVELTRKDLMVKNIKRYRKDLEKDGNPLAEKDETGRFVHLDFIPLTFMLPADYNLFVEEF------------------------------------------SPPTAKETYVISKYIDNPLLIGGKKFDLRLYVLVTSFRPLKCYIYHLGFCRFCTVKYNASL-NELDNMFVHLTNVSIQKQGEDYNAIHGGKWTTQNLRLFLESTRSKEVSDKLFDEINWLIVHSLKAVAVSHHF------------------------------------------------IIN----------------------------------------------------------------------
>EOG091F01A1|Lottia_gigantea|LotgiG214949
MAKLRYACDQDKSVLMNNFEARGWIQVSPEDDFNFYWANVQNIRNIFSIEAGYRLSDDQFINHFPNHMELTRKDLMVKNIKRYRKELEKEGNPLAEKDENGRYIHLDFIPQTFMLPSDYNLFVEEFRKNPNTTYIMKPCGKARGIGIFLVNKLSQLKKWSRDGKTSVFTPPTAKETYVIAKYIDNPLLIGGKKFDLRLYVLVTSFKPLKCYMYKLGFCRFCTVKYNANI-NELDNMFVHLTNVSIQKQGDEYNSIHGGKWTVQNLRLFLESTRGKEVSDKLFDEIDWLTVHSLKAVSGCISNDRHCFECYGYDIIIDDNLKPWLIEVNASPSLSATTSSDRIMKYKLISDVINLVIPPGEPPE------------------YDEELATSDALSQEMKSRMGAA--AGFRGARDRRT---STWK
>EOG091F01A1|Lottia_gigantea|HW09_Doto_sp|TRANSCRIPT
MSRIRYVSDFDKSVLLNNFENRGWIQVGTEDDWNFYWAGVHNIRNVFSVDSGFRLQDDQVINHFPNHVELTRKDLMVKNIKRYRKDLEKENNPLAEKDEHGRFLHLDFIPQTFMLPADYNLFVEEFRKNPNTTWIMKPCGKARGIGIFLVNKLSQLKKWSRDGKGNSFTPPTAKETYVISKYIDNPLLIGGKKFDLRFYVLVTSFRPLKTYIYKLGFSRFCTVKYNANL-NELDNMFVHLTNVSIQKQGEEYNAIHGGKWTIQNLRLFIESTRGKEVSDKLFDEINWLTVHSLKAVSGVISNDRHCFECYGYDVIIDDTLKPWLIEVNASPSLSATTSSDRIMKYRLISDVINIVIPPGEMPD------------------YDEELASSDLLNQDKS-KPGMPNAAARTGIRDAR--------
>EOG091F01A1|Lottia_gigantea|JG05_Bornella_anguilla|TRANSCRIPT
-----------------------------------------------------------------------------------------------------------FIPQTFMLPADYNLFVEEFRKNPNTTWIMKPCGKARGIGIFLVNKLSQLKKWSRDGKGNSFTPPTAKETYVISKYIDNPLLIGGKKFDLRFYVLVTSFRPLKAYIYKLGFSRFCTVKYNANL-NELDNMFVHLTNVSIQKQGEEYNAIHGGKWTIQNLRLFIESTRGKEVSDKLFDEINWLTVHSLKAVSGVISNDRHCFECYGYDVIIDD---------------------------------------------------------------------------------------------------------
>EOG091F01A1|Lottia_gigantea|NC08_Tritonia_hamnerorum|TRANSCRIPT
MARIRYVSDFDKSVLLNNFENRGWIQVGTEDDWNFYWAGVHNIRNVFSVDSGFRLQDDQVINHFPNHVELTRKDLMVKNIKRYRKDLEKENSPLAEKDESGRFIHLDFIPQTFMLPADYNLFVEEFRKNPNTTWIMKPCGKARGIGIFLVNKLSQLKKWSRDGKGNSFIPPTAKETYVISKYIDNPLLIGGKKFDLRFYVLVTSFRPLKAYIYKLGFSRFCTVKYNANL-NELDNMFVHLTNVSIQKQGDDYNAIHGGKWTIQNLRLFIESTRGKEVSDKLFDEINWLTVHSLKAVSGVISNDRHCFECYGYDVIIDDTLKPWLIEVNASPSLSATTSSDRIMKYRLISDVINIVIPPGETPD------------------YDEELASADAAGQDSKTRPGMA--------------------
>EOG091F01A1|Lottia_gigantea|NC07_Tritonia_diomedea|TRANSCRIPT
-------------------------------------------------------------------------------------------------------------------------------KNPNTTWIMKPCGKARGIGIFLVNKLSQLKKWSRDGKGNSFIPPTAKETYVISKYIDNPLLIGGKKFDLRFYVLVTSFRPLKAYIYKLGFSRFCTVKYNANL-NELDNMFVHLTNVSIQKQGDDYNAIHGGKWTIQNLRLFIESTRGKEVSDKLFDEINWLTVHSLKAVSGVISNDRHCFECYGYDVIIDDTLKPWLIEVNASPSLSATTSSDRIMKYRLISDVINIVIPPGETPD------------------------------------------------------------
>EOG091F01A1|Lottia_gigantea|NC01_Armina_californica|TRANSCRIPT
-------------------------------------------------------------------------------------------------------------------------------------------------------------------------------------------------FDLRFYVLVTSFRPLKAYIYKLGFSRFCTVKYNANL-NELDNMFVHLTNVSIQKQGDDYNAIHGGKWTIQNLRLFIESTRGKEVSDKLFDEINWLTVHSLKAVSGVISNDRHCFECYGYDVIIDDCLKPWLIEVNASPSL------------------------------------------------------------------------------------------
>EOG091F01A1|Lottia_gigantea|HW01_Armina_tigrina|TRANSCRIPT
MARIKYVSDFDKSVLLNNFENRGWIQVGSEDDWNFYWAGVHNIRNIFSVDSGFRLQDDQVINHFPNHVELTRKDLMVKNIKRYRKDLEKENNPLAEKDETGRFFHLDFIPQTFMLPADYNLFVEEFRKNPNTTWIMKPCGKARGIGIFLVNKLSQLKKWSRDGKGNSFTPPTAKETYVISKYIDNPLLIGGKKFDLRFYVLVTSFRPLKTYIYKLGFSRFCTVKYNANL-NELDNMFVHLTNVSIQKQGDDYNAIHGGKWTIQNLRLFIESTRGKEVSDKLFDEINWLTVHSLKAVAGVISNDRHCFECYGYDVIIDDCLKPWLIEVNASPSLSATTSSDRIMKYRLISDVINIVIPPGETPD------------------YDEELANADASSQDSKSRPG----------------------
>EOG091F01A1|Lottia_gigantea|HW02_Berghia_verrucicornis|TRANSCRIPT
MSRIKYVSDFDKSVLLNNFENRGWIQVGSEDDWNFYWAGVHNIRNIFSVESGFRLQDDQVINHFPNHVELTRKDLMVKNIKRYRKDLEKESNPLADKDENGRFYHLDFIPQTFMLPADYNLFVEEFRKNPNTTWIMKPCGKARGIGIFLVNKLSQLKKWSRDGKGNSFTPPTAKETYVISKYIDNPLLIGGKKFDLRFYVLVTSFRPLKAYMYKLGFCRFCTVKYNANL-NELDNMFVHLTNVSIQKQGDDYNAIHGGKWTVQNLRLFIESTRGKEVSDKLFDEINWLTVHSLKAVSGVISNDRHCFECYGYDVIIDDTLKPWLIEVNASPSLSATTSSDRIMKYRLISDVINIVIPPGESPD------------------YDEELASADLAGQDSKARPGMA--------------------
>EOG091F01A1|Lottia_gigantea|JG01_Aeolidiella_alba|TRANSCRIPT
-----------------------------------------------------------------------------KNIKRYRKDLEKESNPLADKDENGRFYHLDFIPQTFMLPADYNLFVEEFRKNPNTTWIMKPCGKARGIGIFLVNKLSQLKKWSRDGKGNSFTPPTAKETYVISKYIDNPLLIGGKKFDLRFYVLVTSFRPLKAYMYKLGFCRFCTVKYNANL-NELDNMFVHLTNVSIQKQGDDYNAIHGGKWTVQ----------------------------------------------------------------------------------------------------------------------------------------------------------------
>EOG091F01A1|Lottia_gigantea|HW20_Spurilla_neapolitana|TRANSCRIPT
-----------------------------------------------------------------------------------------------------------------MLPADYNLFVEEFRKNPNTTWIMKPCGKARGIGIFLVNKLSQLKKWSRDGKGNSFTPPTAKETYVISKYIDNPLLIGGKKFDLRFYVLVTSFRPLKAYMYKLGFCRFCTVKYNANL-NELDNMFVHLTNVSIQKQGDDYNAIHGGKWTVQNLRLFIESTRGKEVSDKLFDEINWLTVHSLKAVSGVISNDRHCFECYGYDVIIDDTLKPWLIEVNASPSLSATTSSDRIMKYRLISDVINIVIPPGEAPD------------------YDEELASADAAGQDSKTRPGMA--------------------
>EOG091F01A1|Lottia_gigantea|JG27_Phidiana_lynceus|TRANSCRIPT
------------------------------------------------------------------------------------------------------------------------------------------------------------------------TPPTAKETYVISKYIDNPLLIGGKKFDLRFYVLVTSFRPLKAYMYKLGFCRFCTVKYNANL-NELDNMFVHLTNVSIQKQGDDYNAIHGGKWTVQNLRLFLESTRGKEVSDKLFDEINWLTVHSLKAVSGVISNDRHCFECYGYDVIIDDTLKPWLIEVNASPSLSATTSSDRIMKYRLISDVINIV--------------------------------------------------------------------
>EOG091F01A1|Lottia_gigantea|JG04_Berghia_stephanieae|TRANSCRIPT
MSRIKYVSDFDKSVLLNNFENRGWIQVGTEDDWNFYWAGVHNIRNIFSVESGFRLQDDQVINHFPNHVELTRKDLMVKNIKRYRKDLEKESSPLADKDENGRFYHLDFIPQTFMLPADYNLFVEEFRKNPNTTWIMKPCGKARGIGIFLVNKLSQLKKWSRDGKGNSFTPPTAKETYVISKYIDNPLLIGGKKFDLRFYVLVTSFRPLKAYMYKLGFCRFCTVKYNANL-NELDNMFVHLTNVSIQKQGDDYNAIHGGKWTVQNLRLFIESTRGKEVSDKLFDEINWLTVHSLKAVSGVISNDRHCFECYGYDVIIDDTLKPWLIEVNASPSLSATTSSDRIMKYRLISDVINIVIPPGESPD------------------YDEELASADLAGQDSKARPGMA--------------------
>EOG091F01A1|Lottia_gigantea|HW13_Favorinus_branchialis|TRANSCRIPT
MARIKYVSDFDKSVLLNNFENRGWIQVGTEDDWNFYWAGVHNIRNVFSVDSGFRLQDDQVINHFPNHVELTRKDLMVKNIKRYRKDLEKEGSPLADKDEHGRFFHLDFIPQTFMLPADYNLFVEEFRKNPNTTWIMKPCGKARGIGIFLVNKLSQLKKWSRDGKGNSFTPPTAKETYVISKYIDNPLLIGGKKFDLRFYVLVTSFRPLKAYMYKLGFCRFCTVKYNANL-NELDNMFVHLTNVSIQKQGDDYNAIHGGKWTVQNLRLFIESTRGKEVSDKLFDEINWLTVHSLKAVSGVISNDRHCFECYGYDVIIDDTLKPWLIEVNASPSLSATTSSDRIMKYRLISDVINIVIPPGEAPD------------------FDEELANAEATGQDPKSRPGMA--------------------
>EOG091F01A1|Lottia_gigantea|JG32_Unidentia_angelvaldesi|TRANSCRIPT
--------------------------------------------------------------------------------------------------------------------------------------------------------------WSRDGKGNSFTPPTAKETYVISKYIDNPLLIGGKKFDLRFYVLVTSFRPLKAYMYKLGFCRFCTVKYNANL-NELDNMFVHLTNVSIQKQGEDYNAIHGGKWTVQNLRLFLESTRGKEVSDKLFDEINWLTVHSLKAVSGVISNDRHCFECYGYDVIIDDTLKPWLIEVNASPSLSATTSSDRIMKYRLISDVINIVIPPGEAPD------------------------------------------------------------
>EOG091F01A1|Lottia_gigantea|JG02_Antaeolidiella_chromosoma|TRANSCRIPT
--------------------------------------------------------------------------------------------------------------------------------------------KARGIGIFLVNKLSQLKKWSRDGKGNSFTPPTAKETYVISKYIDNPLLIGGKKFDLRFYVLVTSFRPLKAYMYKLGFCRFCTVKYNANL-NELDNMFVHLTNVSIQKQGDDYNAIHGGKWTVQNLRLFIESTRGKEVSDKLFDEINWLTVHSLKAVSGVISNDRHCFECYGYDVIIDDMLKPWLIEVNASPSLSATTSSDRIMKYRLISDVINIVIPPGESPD------------------YDEELASADLSGQDSKTRPGMA--------------------
>EOG091F01A1|Lottia_gigantea|HW12_Facelina_rubrovittata|TRANSCRIPT
MARIKYVSDFDKSVLLNNFDNRGWIQVSTEDDWNFYWAGVHNIRNIFSVESGFRLQDDQVINHFPNHVELTRKDLMVKNIKRYRKDLEKESNPLAEKDDHGRFTHLDFIPQTFMLPADYNLFVEEFRKNPNTTWIMKPCGKARGIGIFLVNKLSQLKKWSRDGKGNSFTPPTAKETYVISKYIDNPLLIGGKKFDLRFYVLVTSFRPLKAYMYKLGFCRFCTVKYNANL-NELDNMFVHLTNVSIQKQGDDYNAIHGGKWTVQNLRLFIESTRGKEVSDKLFDEINWLTVHSLKAVSGVISNDRHCFECYGYDVIIDDQLKPWLIEVNASPSLSATTSSDRIMKYRLISDVINIVIPPGETPD------------------YDEELANAELAGTDSKSRPG----------------------
>EOG091F01A1|Lottia_gigantea|JG14_Eubranchus_rustyus|TRANSCRIPT
-------------------------------------------------------------------------------------------------------------------------------KNPNTTWIMKPCGKARGIGIFLVNKLSQLKKWSRDGKGNSFTPPTAKETYVISKYIDNPLLIGGKKFDLRFYVLVTSFRPLKAYMYKLGFCRFCTVKYNANL-NELDNMFVHLTNVSIQKQGDDYNAIHGGKWTVQNLRLYIESTRGKEVSDKLFDEINWLTVHSLKAVSGVISNDRHCFECYGYDVIIDDALKPWLIEVNASPSLSATTSSDRIMKYRLISDVINIVIPPGEAPD------------------YDEELASTDAAGPEKS-RPGMA--------------------
>EOG091F01A1|Lottia_gigantea|HW11_Eubranchus_exiguus|TRANSCRIPT
MARIKYVSDFDKSVLLNNFENRGWIQVSTEDDWHFYWAGVHNIRNVFSIDCGFRLQDDQVINHFPNHVELTRKDLMVKNIKRYRKDLEKEGNPLADKDELGRFVHMDFIPQTFMLPADYNLFVEEFRKNPNTTWIMKPCGKARGIGIFLVNKLSQLKKWSRDGKGNSFTPPTAKETYVISKYIDNPLLIGGKKFDLRFYVLVTSFRPLKAYMYKLGFCRFCTVKYNANL-NELDNMFVHLTNVSIQKQGDDYNAIHGGKWTVQNLRLYIESTRGKEVSDKLFDEINWLTVHSLKAVSGVISNDRHCFECYGYDVIIDDALKPWLIEVNASPSLSATTSSDRIMKYRLISDVINIVIPPGEAPD------------------------------------------------------------
>EOG091F01A1|Lottia_gigantea|HW16_Hancockia_cfuncinata|TRANSCRIPT
-----YVSDFDKSVLLNNFENRGWIQVGTEDDWNFYWAGVHNIRNVFSVDSGFRLQDDQVINHFPNHVELTRKDLMVKNIKRYRKDLEKENNALAEKDEAGRFLHLDFIPQTFMLPADYNLFVEEFRKNPNTTWIMKPCGKARGIGIFLVNKLSQLKKWSRDGKGNSFTPPTAKETYVISKYIDNPLLIGGKKFDLRYYVLVTSFRPLKAYVYKLGFSRFCTVKYNANL-NELDNMFVHLTNVSIQKQGDDYNAIHGGKWTIQNLRLFLESTRGKEISDKLFDEINWLTVHSLKAVAGVISNDRHCFECYGYDVIIDDTLKPWLIEVNASPSLSATTSSDRIMKYRLISDVINIIIPPGEMPD------------------YDEELASLDASGQDPKLRSG----------------------
>EOG091F01A1|Lottia_gigantea|JG17_Hancockia_uncinata|TRANSCRIPT
-----------------------------------------------------------------------------------------------------------------------------------------------------------------------FTPPTAKETYVISKYIDNPLLIGGKKFDLRYYVLVTSFRPLKAYVYKLGFSRFCTVKYNANL-NELDNMFVHLTNVSIQKQGDDYNAIHGGKWTIQNLRLFLESTRGKEISDKLFDEINWLTVHSLKAVAGVISNDRHCFECYGYDVIIDDTLK------------------------------------------------------------------------------------------------------
>EOG091F01A1|Lottia_gigantea|HW21_Tritonia_manicata|TRANSCRIPT
MARIRYVSDFDKSVLLNNFENRGWIQVGTEDDWNFYWAGVHNIRNIFSVDSGFRLQDDQVINHFPNHVELTRKDLMVKNIKRYRKDLEKENNPLAEKDEAGRFIHLDFIPQTFMLPADYNLFVEEFRKNPNTTWIMKPCGKARGIGIFLVNKLSQLKKWSRDGKGNSFIPPTAKETYVISKYIDNPLLIGGKKFDLRYYVLVTSFRPLKAYTYKLGFSRFCTVKYNANL-NELDNMFVHLTNVSIQKQGDDYNAIHGGKWTIQNLRLFIESTRGKEVSDKLFDEIKWLTVHSLKAVSGVISNDRHCFECYGYDVIIDDCLKPWLIEVNASPSLSATTSSDRIMKYRLISDVINIVIPPGDTPD------------------YDEELASADVSGQDSKSRAGMA--------------------
>EOG091F01A1|Lottia_gigantea|HW05_Caloria_elegans|TRANSCRIPT
MARIKYVSDFDKSVLLNNFENRGWIQVGTEDDWNFYWAGVHNIRNVFSVDSGFRLQDDQVINHFPNHVELTRKDLMVKNIKRYRKELEKENNPLAEKDEYGRFYHLDFIPQTFMLPADYNLFVEEFRKNPNTTWIMKPCGKARGIGIFLVNKLSQLKKWSRDGKGNSFTPPTAKETYVISKYIDNPLLIGGKKFDLRFYVLVTSFRPLKAYMYKLGFCRFCTVKYNANL-NELDNMFVHLTNVSIQKQGDDYNAIHGGKWTVQNLRLFIESTRGKEVSDKLFDEINWLTVHSLKAVSGVISNDRHCFECYG----------------------------------------------------------------------------------------------------------------
>EOG091F01A1|Lottia_gigantea|HW15_Flabellina_babai|TRANSCRIPT
MARIKYVSDFDKSVLLNNFENRGWIQVGTEDDWNFYWAGVHNIRNVFSVDCGFRLQDDQVINHFPNHVELTRKDLMVKNIKRYRKDLEKENNPLADKDEFGRFYHLDFIPQTFMLPADYNLFVEEFRKNPNTTWIMKPCGKARGIGIFLVNKLSQLKKWSRDGKGNSFTPPTAKETYVISKYIDNPLLIGGKKFDLRFYVLVTSFRPLKAYMYKLGFCRFCTVKYNANL-NELDNMFVHLTNVSIQKQGD-----------------------------------------------------------------------------------------------------------------------------------------------------------------------------
>EOG091F01A1|Lottia_gigantea|JG26_Phestilla_sp|TRANSCRIPT
MARIKYVSDFDKSVLLNNFENRGWIQVSTEDDWNFYWAGVHNIRNIFSVDSGFRLQDDQVINHFPNHVELTRKDLMVKNIKRYRKDLEKENNPLADKDEAGRFYHLDFIPQTFMLPADYNLFVEEFRKNPNTTWIMKPCGKARGIGIFLVNKLSQLKKWSRDGKGNSFTPPTAKETYVISKYIDNPLLI------------------------------------------------------------------------------------------------------------------------------------------------------------------------------------------------------------------------------------------
>EOG091F01A1|Lottia_gigantea|JG07_Cuthona_albocrusta|TRANSCRIPT
MARIKYVADFDKSVLLNNFENRGWIQVGTEDDWNFYWAGVHNIRNIFSVESGFRLQDDQVINHFPNHVELTRKDLMVKNIKRYRKDLEKESNPLADKDEGGRYYHLDFIPQTFMLPADYNLFVEEFRKNPNTTWIMKPCGKARGIGIFLVNKLSQLKKWSRDGKGNSFIPPTAKETYVISKYIDNPLLIGGKKFDLRFYVLVTSFRPLKAYMYKLGFCRFCTVKYNANL-NELDNMFVHLTNVSIQKQGDDYNAIHGGKWTVQNLRLYIESTRGKEVSDKLFDEINWLTVHSLKAVSGVISNDRHCFECYGYDVIIDDQLKPWLIEVNASPSLSATTSSDRIMKYRLISDVINIVIPPGEAPD------------------------------------------------------------
>EOG091F01A1|Lottia_gigantea|HW07_Cuthona_caerulea|TRANSCRIPT
MSRIKYVSDFDKSVLLNNFENRGWIQVGTEDDWNFYWAGVHNIRNIFSVDSGFRLQDDQVINHFPNHVELTRKDLMVKNIKRYRKDLEKENNPLADKDEFGRYFHLDFIPQTFMLPADYNLFVEEFRKNPNTTWIMKPCGKARGIGIFLVNKLSQLKKWSRDGKGNSFIPPTAKETYVISKYIDNPLLIGGKKFDLRFYVLVTSFRPLKAYMYKLGFCRFCTVKYNANL-NELDNMFVHLTNVSIQKQGDDYNAIHGGKWTVENLRLYIESTRGKEVSDKLFDEINWLTVHSLKAVSGVISNDRHCFECYGYDVIIDDQLKPWLIEVNASPSLSATTSSDRIMKYRLISDVINIVIPPGEAPD------------------YDEELASSDVAGPEKT-RPGMANTAVRTGVRDAR--------
>EOG091F01A1|Lottia_gigantea|JG29_Spurilla_braziliana|TRANSCRIPT
------------------------LQVGSEDDWNFYWAGVHNIRNIFSVESGFRLQDDQVINHFPNHVELTRKDLMVKNIKRYRKDLEKESNPLADKDEHGRFYHLDFIPQTFMLPADYNLFVEEFRKNPNTTWIMKPCGKARGIGIFLVNKLSQLKKWSRDGKGNSFTPPTAKETYVISKYIDNPLLIGGKKFDLRFYVLVTSFRPLKAYMYKLGFCRFCTVKYNANL-NELDNMFVHLTNVSIQKQGDDYNAIHGGKWTVQNLRLFI----------------------------------------------------------------------------------------------------------------------------------------------------------
>EOG091F01A1|Lottia_gigantea|JG15_Favorinus_auritulus|TRANSCRIPT
------------------------------------------------------LQDDQVINHFPNHVELTRKDLMVKNIKRYRKDLEKESNPLADKDEHGRFYHLDFIPQTFMLPADYNLFVEEFRKNPNTTWIMKPCGKARGIGIFLVNKLSQLKKWSRDGKGNSFTPPTAKETYVISKYIDNPLLIGGKKFDLRFYVLVTSFRPLKAYMYKLGFCRFCTVKYNANL-NELDNMFVHLTNVSIQK--------------------------------------------------------------------------------------------------------------------------------------------------------------------------------
>EOG091F01A1|Lottia_gigantea|JG06_Catriona_columbiana|TRANSCRIPT
---------------------------STEDDWNFYWAGVHNIRNIFSVDCGFRLQDDQVINHFPNHVELTRKDLMVKNIKRYRKDLEKENSPLAEKDEAGRYYHLDFIPQTFMLPADYNLFVEEFRKNPNTTWIMKPCGKARGIGIFLVNKLSQLKKWSRDGKGNSFTPPTAKETYVISKYIDNPLLIGGKKFDLRFYVLVTSFRPLKAYMYKLGFCRFCTVKYNANL-NELDNMFVHLTNVSIQKQGDDYNAIHGGKWTVQNLRLYIESTQGKEVSDKLFDEINWLTVHSLKAVSGVISNDRHCFECYGYDVIIDDQLKPWLIEVNASPSLSATTSSDRIMKYRLISDVINIVMPPGEAPD------------------------------------------------------------
>EOG091F01A1|Lottia_gigantea|JG23_Melibe_leonina|TRANSCRIPT
-------------------------------------------------------------------------------------------------------------------------------------------------------------------------------------------------FDLRFYVLVTSFRPLKAYIYKLGFSRFCTVKYNANL-NELDNMFVHLTNVSIQKQGDEYNAIHGGKWTIQNLRLFIESTRGKEVSDKLFDEINWLTVHSLKAVSGVISNDRHCFECYGYDVIIDDQLKPWLIEVNASPSLSATTSSDRIMKYRLISDVINIVLPPGDMPD------------------------------------------------------------
>EOG091F01A1|Lottia_gigantea|JG11_Dondice_occidentalis|TRANSCRIPT
--------------------------------------------------------------------------------------------------------------------------------------IMKPCGKARGIGIFLVNKLSQLKKWSRDGKGNSFIPPTAKETYVISKYIDNPLLIGGKKFDLRFYVLVTSFRPLKVYMYKLGFCRFCTVKYNANL-NELDNMFVHLTNVSIQKQGDDYNAIHGGKWTVQNLRLFIESTRGKEVSDKLFDEINWLTVHSLKAVSGVISNDRHCFECYGYDVIIDDTLKPWLIEVNASPSLSATTSSDRIMKYRLISDVINIVIPPGDTPD------------------YDEELASADMAGQDSKGRPG----------------------
>EOG091F01A1|Lottia_gigantea|HW19_Polycera_quadrilineata|TRANSCRIPT
MSRVKFASDFDKSVLLNNFENRGWIQVGTEDDWNFYWAGVHNIRNVFSVDSGFRLQDDQVINHFPNHVELTRKDLMVKNIKRYRKDLEKESNPLAEKDDMGRFGHLDFIPQTFMLPADYNLFVEEFRKNPNTTWIMKPCGKARGIGIFLVNKLSQLKKWSRDGKGNSFIPPTAKETYVISKYIDNPLLIGGKKFDLRLYVLVTSFRPLKTYIYKLGFCRFCTVKYNANL-NELDNMFVHLTNVSIQKQGDDYNAIHGGKWTTQNLRLFIESTRGKDVSDKLFDDINWLTVHSLKAVSGVISNDRHCFECYGYDIIIDDNLKPWLIEVNASPSLSATTSSDRIMKYRLISDVINIVIPPGDFPD------------------YDEELANSDPSAPDVKAKPG----------------------
>EOG091F01A1|Lottia_gigantea|NC02_Bathydoris_clavigera|TRANSCRIPT
-----------------------------EDDWNFYWAGVHNIRNIFSVDCGFRLQDDQVINHFPNHLELTRKDLMVKNIKRYRKDLEKESNPLAEKDESGHFTHLDFIPQTFMLPADYNLFVEEFRKNPNTTWIMKPCGKARGIGIFLVNKLSQLKKWSRDGKGNSFTPPTAKETYVISKYIDNPLLIGGKKFDLRLYVLVTSFRPLKAYMYKLGFSRFCTVKYNASL-NELDNMFVHLTNVSIQKQGEDYNAIHGGKWTVQNLRLFLESTRGKDVSDKLFDDINWLTVHSLKAVAGVISNDRHCFECYGYDIIIDDNLKAWLIEVNASPSMSATTSSDRIMKYRLISDVVNIVIPPGETPD------------------YDEELANMDQASQDMKAKAG----------------------
>EOG091F01A1|Lottia_gigantea|HW18_Janolus_cristatus|TRANSCRIPT
-----------------------WIPVSTEDDWNFYWAGVHNIRNVFSVDSGFRLQDDQVINHFPNHVELTRKDLMVKNIKRYRKDLEKENNPLGDKDEGGR--------QTFMLPADYNLFVEEFRKNPNTTWIMKPCGKARGIGIFLVNKLSQLKKWSRDGKGNSFTPPTAKETYVISKYIDNPLLIGGKKFDLRFYVLVTSFRPLKVYMYKLGFCRFCTVKYNANL-NELDNMFVHLTNVSIQKQGDDYNAIHGGKWTVQNLRLFIESTRGKEVSDKLFDEINWLTVHSL----------------------------------------------------------------------------------------------------------------------------------
>EOG091F01A1|Lottia_gigantea|HW04_Calmella_cavolinii|TRANSCRIPT
MARIKFASDFDKSVLLNNFENRGWIQVSPEDDWNFYWAGVHNIRNVFSVDSGFRLQDDQFINHFPNHVELTRKDLMVKNIKRYRKELEKEGNPVAEKDENGRFIHLDFIPQTFMLPADYNLFVEEFRKNPNTTWIMKPCGKARGIGIFLVNKLSQLKKWSRDGKGNSFTPPSAKETYVISKYIDNPLLIGGKKFDLRLYVLVTSFRPLKAYMYKLGFCRFCTVKYNASL-NELDNMFVHLTNVSIQKQGDDYNAIHGGKWTVQNLRLFLESTRGKEVSDKLFDDMNWQTIHSLKAVTGVVSNDRHCFECYGYDIIIDDNLKPWLIEVNASPSLAATTSSDRIMKYRLISDVVNIVIPPGEAPD------------------YDEELANAEQGAQDMR--------------------------
>EOG091F01A1|Lottia_gigantea|NC06_Pleurobranchaea_californica|TRANSCRIPT
----------------------------------------------------------------------------------------------------------------------YNLFVEEFRKCPNTTWIMKPCGKARGIGIFLVNKLSQLKKWSRDGKGNTFTPPTAKETYVISKYIDNPLLIGGKKFDLRLYVLVTSFRPLKVYMYKLGFARFCTVKYNASL-NELDNMFVHLTNVSIQKQGEDYNAIHGGKWTVQNLRLFIESTRGKEVSDKLFDDINWQTVHSLKAVSNVISNDRHCFECYGYDIIIDDNLKPWLIEVNASPSMSATTSSDRIMKYRLISDVINITIPPGETPD------------------YDEELAMADQTNQDLKARAG----------------------
>EOG091F01A1|Lottia_gigantea|HW03_Berthella_plumula|TRANSCRIPT
MSRIKFASDFDKSVLLNNFENRGWIQVGPEDDWNFYWAGVHNIRNVFSVDSGFRLQDDQVINHFPNHVELTRKDLMVKNIKRYRKDLEKEGNPLGEKDEFGRFVHLDFIPLTFMLPADYNLFVEEFRKSPNTTWIMKPCGKARGIGIFLVNKLSQLKKWSRDGKGNTFTPPTAKETYVISKYIDNPLLIGGKKFDLRLYVLVTSFRPLKVYMYKLGFARFCTVKYNASL-NELDNMFVHLTNVSIQKTGDDYNAIHGGKWTIQNLRLFIESTRGKEVSDKLFDDINWQTIHSLKAVSGVISNDRHCFECYGYDIIIDDNLKPWLIEVNASPSLSATTSSDRIMKYRLISDVINITIPPGETPD------------------YDEELAMSDQSNQDMKARAG----------------------
>EOG091F01A1|Lottia_gigantea|HW17_Hermissenda_crassicornis|TRANSCRIPT
MSRIKYVSDFDKSVLLNNFENRGWIQVGTEDDWNFYWAGVHNIRNVFSVDSGFRLQDDQVINHFPNHVELTRKDLMVKNIKRYRKDLEKEGSPLADKDEHGRFTHLDFIPQTFMLPADYNLFVEEFRKNPNTTWIMKPCGKARGIGIFLVNKLSQLKKWSRDGKGNSFVPPTAKETYVISKYIDNPLLIGGKKYDHRFYDLVTSFRP------------------------------------------------------------------------------------------------------------------------------------------------------------------------------------------------------------------------
>EOG091F01A1|Lottia_gigantea|JG22_Lomanotus_vermiformis|TRANSCRIPT
-----------------------------------------------------------------------------------------------------------------------------------------------------------------------------------------------------------------------GFSRFCTVKYNANL-NELDNMFVHLTNVSIQKQGEDYNAIHGGKWTIQNLRLFIESTRGKEVSDKLFDEINWLTVHSLKAVSGVISNDRHCFECYGYDVIIDDQLKPWLIEVNASPSLSATTSSDRIMKYRLISDVINIVIPPGEMPD------------------YDEDLASAETSSLDAKSRPG----------------------
>EOG091F01A1|Crassostrea_gigas|CGI_10006739
---------MDKSVLLNNFETRGWVPVGPDDDWNFYW----------------------VISHFPNHVELTRKDLMVKNIKRYRKDLDKEGNPLAEKDENGRYIHLDFIPQTFMLPADYNLFVEEFRKNPNTTWIMKPCGKARGVGIFLVNKLSQLKKWSRDSKTSNFTPPTSKDTYVISKYIDNPLLIGGKKFDLRLYVLVTSFRPLKCYLFRLGFARFCTVKYNASI-NELDNMFVHLTNVSIQKQGDDYNNVHGGKWTVQNLRLFLEGTRGKEVTDRLFDEMQWQIVHSLKAVAGGISNDRHCFECYGYDIIIDDNLKPWLIEVNASPSLTSTTSSDRIMKYKLINDVINIVIPPGQVPDVRWNKIPAKEHLGNFDVLYDEELAQQDVMGGDPR-KLGPGT---FRGKRDGSRPSPATWK
>EOG091F01A1|Lottia_gigantea|JG19_Janolus_barbarensis|TRANSCRIPT
-----------------------------------------------------------------------------KNLKRLRRKLENDAG----KKEA---VKCDFFPSTYELPSEYHIFVDEFRRNPGSIWIMKPIAKSQGKGIFLFKRLKDITEWKR----------------------------------------------------------------------------------------------------------------------------------------------------------------------------------------------------------------------------------------------------------------------
>EOG091F01A1|Lottia_gigantea|HW06_Cratena_peregrina|TRANSCRIPT
-----------------------------------------------------------------------------------------------------------------------------------------------------------------------------QEHYIIQEYLDRPLLLDGYKFDLRIYVLVTSCDPLRIFLFNDGLVRLATEKYLPPHESNISHLYMHLTNYSVNKHNEYY---------------------------------------------------------------------------------------------------------------------------------------------------------------------------
