# Supplementary material for: Transcriptomics provides a robust framework for the relationships of the major clades of cladobranch sea slugs (Mollusca, Gastropoda, Heterobranchia), but fails to resolve the position of the enigmatic genus Embletonia
Source: BMC Ecol Evol. 2021 Dec 28;21:226. doi: 10.1186/s12862-021-01944-0 (PMC8895541; doi:10.1186/s12862-021-01944-0)
Supplement: Supplementary file 6 — Additional file 6. Archive S4: Unmasked multiple sequence alignments on amino acid level including Doris kerguelenensis and Calmella cavolini prior to the removal of outliers. [file 12862_2021_1944_MOESM6_ESM.zip › Archive_S4/Alignments/EOG091F0057.aa.fasta]

>EOG091F0057|Biomphalaria_glabrata|BGLTMP008739
----------------MLQ-------------------------------------------------------------------------------------------------------------------------------------GPVGCGKTCLVEHLAHITGRTRAPYLLKIQLGD-------------------------------------------------QTDSKALLGTYCSTEVPGEFVWRAGVLTRALYEGSWLLLEDVDTAPMDVLSLLIALAETGKLSVPGHGDEIRASPGFQLFVTRRLHSTSDGLYESKSGHCSGLEKLCSVINLEPLSREELKEVITVMYPVLEPVVDKLLDIYFMLSSGRHHSIIAG--E-EEIHTLGKFITLDGRPISSRDLMTWCSRSAVDFNHMETSQGVKVFLEALDCFVSCLSKNTKRIALAAAIGEKLNVTEERSLQY----------------------------------------------------------------------------------------------------------------------------------------------------------------------------------AEWNKVKNRINELRLQIREAENVLAFSFIEVSNFKLFLIQGALVKALKNGDWVLLDEINLAAAETLECLSGLLESVSGSVVLTERGDVEPVIRHPDFRLFACMNPATDVGKKDLPVGIRNRLTEFYVEDLECPKDLSTLVRDYLTGLSLSSKQIAGIVNFYLNIKNDPSDKLTDGTGHKPHYSLRTLCRALRFCGRNPCQSVPRSLYEGFCLSFLTQLDRASHPTVCKLICKHLLPNDSSKAVLSQKLPK-PEGD---FINVADYWISKGQLKPIIP-QHYILTASVKLNLKDLARVVSAGKHPVLLQGETSVGKTSLIHYLAQLTGNVCVRVNNHEHTDIQEYIGSYVADELGKLVFKDGVLVEAMRKGYWIILDELNLAPTDVLEALNRLLDDNQELFIPETQEMVQAHPKFILFATQNPPGLYGGRKILSRAFRNRFIELHFDEIPPSELEIILHERCEIPLSYAKKLVSVMLDLQTHRRGSGIFFGKHG---FMTLRDLFRWATRYKCPDAGEGETFYDWDQHLAEHGRLYGYMLFQKLCMFFFIIITKQKNKLCFPGYLLLAGRVRKIEEETIIKEVLQKHFKRILDVNSLYSITPGTSGPIQRLLSGVMEQQLPGFQQIVWTYSMRRLAVLIGQAIKFKEPVLLVGSTGVGKTTICQLYAAMQGKKLYSINCHMHTESADFLGGLRPVRSREN-SE---KC--ENQKLFEWKDGPLILAMKEGSMFLVDEISLADDSVLERLNSVLEPERTLVLAEKGGTESTVT-TEIEILRADEQFQVFATMNPGGDFGKKELSPALRNRFTEIWCPQSLEHSDLVAIIEKSITSDAHLYASPDGTSGFGHAIMEFIEWFLATDLGRRTTVSIRDIINWAYFINTCTSSHED--------------SHV--------LDPITAYIHGACIIFIDSLGTDP----------------------------------------------------------------------V-KYTIDEPFTFDAPTTYMNAQKLLRALQLSRPILLEGSPGVGKTTLVAAVARMACKKFTRINLSEQTDVTDLFGADLPVEGGEAGMFAWRDGPFLQALKAGHWVILDELNLASQSVLEGLNACFDHRGEIYIPELGKMFYIQPDQTRIFACQNPLSQGGGRKGLPQSFLNRFTQVTEVRRIIE----------------------------------
>EOG091F0057|Crassostrea_gigas|HW09_Doto_sp|TRANSCRIPT
-------------------------------------------------------------------------------------------------------------------------------------------------------------------------------------------------------------------------------------------------------------------------------------------------------------------------------------------------------------------------------------------------------------------------------------------------------------------------------------------------------------------------------------------------------------------------------------------------------------------------------------------------------------------------------------------------------------------------------------------------------------------------------------------VGKKDLPVGIRNRFIEFYVEELSCPKELATLVRDYLPGLSLTSKQVSGIVQFYLGIKNDPSDKLKDGTGHKPHFSLRTLCRALRYSARNPCGSVPRSLLEGFSLSFLTQLDRSSHPAVEKLICKQILTGSSVKSVLGQKMPP-PGGDVHQFVHVGDYWISKGQLEPSVP-SHYIITPSVKMNLKDLCRVVAAGKHPVLLQGETSVGKTSLITYLAQLTGNLCVRVNNHEHTDLQEYIGCYAADEKGKLAFREGVLVEAMRKGHWIILDELNLAPSDVLEALNRLLDDNQELFIPETQEVVHAHPKFMLFATQNPPGLYGGRKVLSRAFRNRFIELHFDEIPPKELETILHERCGIPLSYAKKLVAVMLELQTRRSGSGIFFGKQG---FMTLRDLFRWAQRYNCPETGKGEKFYDWDQHLADHG------------------------------YMLLAGRVRKPEEEDVIKEVISKHMKRSVSEDNLFSLTSKTSATLTSLLTSVTAQTHQGFEHIVWTYSMRRLAVLIGQAMQFKEPVLLVGDTGVGKTTVCQLYAAMASQNLHVVNCHMHSESADFLGGLRPVRSHDN-EE---E---EG-KLFEWKDGPLVQAMKEGSMFLIDEISLADDSVLERLNSVLEPERTLLLAERGGVDEGFGETEVEKVVADEKFHVFATMNPGGDFGKKELSPALRNRFTEIWCPQLTDREELMGIIEKNIHTGLRLYNTQDGSCSFGKAILDFIQWFTATEFGRRATVSIRDILTWVNFINTCHAKL--------------------------------------------------------------------------------------------------------------------------------------------------------------------------------------------------------------------------------------------------------------------------------------------------------------------------------------------------
>EOG091F0057|Crassostrea_gigas|HW21_Tritonia_manicata|TRANSCRIPT
--------------------------------------------------------------------------------------------------------------------------------------------------------------------------------------------------------------------------------------------------------------------------------------------------------------------------------------------------------------------------------------------------------------------------------------------------------------------------------------------------------------------------------------------------------------------------------------------------------------------------------------------------------------------------------------------------------------------------------------------------------------------------------------------------------------------------------------------------------------------------------------------------------------------------------------------------------------------------------------------------------------------------------------------------------------------------------------------------------------------------------------FIELHFDEIPSVELETILHERCGIPLSYAKKLVAVMLELQTRRSGSGIFFGKQG---FMTLRDLFRWAQRFNCPETGKGEKFYDWDQHLADHG------------------------------YMLLAGRVRKP-----------------------------------------------------------------------------------------------------------------------------------------------------------------------------------------------------------------------------------------------------------------------------------------------------------------------------------------------------------------------------------------------------------------------------------------------------------------------------------------------------------------------------------------------------------------------------------------------------------------------------------------------------------------------------
>EOG091F0057|Biomphalaria_glabrata|HW02_Berghia_verrucicornis|TRANSCRIPT
----------------------------------------------------------------------------------------------------------------------------------------------------------------------------------------------------------------------------------------------------------------------------------------------------------------------------------------------------------------------------------------------------------------------------------------------------------------------------------------------------------------------------------------------------------------------------------------------------------------------------------------------------------------------------------------------------------------------------------------------------------------------------------------------------------------------------------------------------------------------------------KNPCGSVPRSLFEGFCLSFLTQLDRSSHPAVEKLICKHILTGSSVKSILGQKIPP-PEGDVHKYVHVADYWISKGQLEPSVP-AHYIITPSVKMNLKDLCRVVAAGNHPVLLQGETSVGKTSLITYLAQLTGNVCVRVNNHEHTDLQEYIGCYAADEQGKLAFREGVLVEAMRKGHWIILDELNLAPSDVLEALNRLLDDNQELFIPETQEVVHAHPKFQLFATQNPPGLYGGRKVLSRAFRNRFIELHFDEIPPNELETILHERCGIPLSYAKKLVAVMLELQTRRSGSGIFFGKQG---FMTQRDLLRWA----------------------------------------------------------------------------------------------------------------------------------------------------------------------------------------------------------------------------EGSMFLIDEISLADDSVLERLNSVLEPERTLLLAERGGVGEGYGETEVEKIVAQEKFHVFATMNPGGDFGKKELSPALRNRFTEIWCPQATDRSELMGIIDKNILPGLQLFNTQDGSSGFGTAILDFIEWFTATEFGRRVTVSIRDILSWVGFINT-------------------------------------------------------------------------------------------------------------------------------------------------------------------------------------------------------------------------------------------------------------------------------------------------------------------------------------------------------
>EOG091F0057|Crassostrea_gigas|NC05_Hermissenda_crassicornis|TRANSCRIPT
------------------------------------------------------------------------------------------------------------------------------------------------------------------------------------------------------------------------------------------------------------------------------------------------------------------------------------------------------------------------------------------------------------------------------------------------------------------------------------------------------------------------------------------------------------------------------------------------------------------------------------------------------------------------------------------------------------------------------------------------------------------------PINRHPNFRLFACMNPATDVGKKDLPVGIRNRFIEFFVEELECKKDLSTLVRDYLPGLSLSSKQVAGIVQFYLSIKNDPSDKLKDGTGHKPHFSLRTLCRSLRYSGKNPCGSVPRSLFEGFCLSFLTQLDRSSHPTVEKLICQHILAGSSVKAILGQKIPP-PEADVHKYVHVAEYWISKGQLDPSVP-AHYIITPSVKMNLKDLCRVVAAGNHPILLQGETSVGKTSLITYLAQLTGNVCVRVNNHEHTDLQEYIGCYAADEHGKLAFREGVLVEAMRKGHWIILDELNLAPSDVLEALNRLLDDNQELFIPETQEVVHAHPKFQLFATQNPPGLYGGRKVLSRAFRNRFIELHFDEIPPKELETILHERCGIPLSYAKKLVAVMLELQTRRSGSGIFFGKQG---FMTLRDLFRWAQRYNCPETGKGERFYDWDQHLADHG------------------------------YMLLAGRVRKPEEEEVIKEVIGKHLKRQVSHEHLFNVSSKTSVPLTDLLNSVMTQTLPGFEHIVWTYSMRRLAVLIGQAIRFREPVLLVGDTGVGKTTVCQLYAAMEGLHLHMVNCHMHSESADFLGGLRPTRSHEG-EE---DG--EN-KLFEWKDGPLVQAMREGSMFLIDEISLADDSVLERLNSVLEPERTLLLAERGGVGEGYGETEVEKIVAEEKFHVFATMNPGGDFGKKELSPALRNRFTEIWCPQATDRNELMGIIDKNILPGLQLFNTQDGSSGFGTAILDFIEWFTGTDFGHRVTVSIRDILSWVNFINTSHDKL--------------------------------------------------------------------------------------------------------------------------------------------------------------------------------------------------------------------------------------------------------------------------------------------------------------------------------------------------
>EOG091F0057|Biomphalaria_glabrata|HW16_Hancockia_cfuncinata|TRANSCRIPT
----------------LLQ-------------------------------------------------------------------------------------------------------------------------------------GPVGCGKSSLVEHLATLTGRTGAPNFFKIQLGD-------------------------------------------------QTDSKALLGTYCSTEVPGEFVWRAGVLTQAVLQGGWVLLEDIDMAPMDILSLLLALAETRTLTVPGHKDEVRAAPGFQLFTTVRLLNSSDGVYQQKGGNTAFLEKLCCIINVESLSREELNQVISTRFPTLAPISDKLLNIYFSLSASLHDHDWN-NQQ-EDAKRKNLLPSLGGRLISTRDLMSWCRRSAEEFDLDGPMQGLKVFIEALDCFVSCVAKPSKRQSLAVAIGSWLNI---------------------------------------------------------------------------------------------------------------------------------------------------------------------------------------------------------------------F----------IEGTLVRALKNGDWVLLDEINLAAAETLDCLSGLLESGSGSVVLTERGDTQPIKRHPDFRLFACMNPATDVGKKDLAVGIRNRFTEFYVDELVCPKELATLVRDYLPGLSLSSKQIFGIVQFFISIKNDPSDKLKDGTGHKPHFSLRTLCRALQYSAKNCCGSVPRSLFEGFCLSFLTQLDRSSHPIVEKLISKHVLIGSSIKSIRGQKIPP-PDGNVFSHVHVADYWISKGVLEPCVP-SHYIITPSVKMNLKDLCRIVAAGNHPVLLQGETSVGKTSLITYLAQLTGNLCVRVNNHEHTDLQEYVGCYAADERGKLSFREGVLVEAMRKGHWIILDELNLAPSDVLEALNRLLDDNQELFIPETQEVVHAHPKFMLFATQNPPGLYGGRKVLSRAFRNRFIELHFDEIPSGELETILHERCGIPLSYAKKLVAVMLELQTRRSGSGIFFGKQG---FMTLRDLFRWAQRYNCPETGKGEKFYDWDQHLADHG----------------------------------------------------------------------------------------------------------------------------------------------------------------------------------------------------------------------------------------------------------------------------------------------------------------------------------------------------------------------------------------------------------------------------------------------------------------------------------------------------------------------------------------------------------------------------------------------------------------------------------------------------------------------------------------------------------------------
>EOG091F0057|Biomphalaria_glabrata|NC08_Tritonia_hamnerorum|TRANSCRIPT
----------------VLQ-------------------------------------------------------------------------------------------------------------------------------------GPVGCGKTSLVEHLASLTGRTRAPHFLKIQLGD-------------------------------------------------QTDSKALLGTYCSTEVPGEFVWRAGVLTQAVLKGGWVLLEDIDTAPMDILSLLVALAETRTLTVPGHGDEVQAAPGFQLFTTVRLLSSSDGVYNQKGGNTALLEKLCSVINVEPLSREELTQVIKVRFPLLTPIADKLLNIYFSLSASYHDQGEMATRQ-EEVMRKNVLPSIGGRLISTRDLMSWCRRSHEDFDVDGPMQGLKVFQEALDCFVICISKLSKRQAVAVSIGSYLNI---------------------------------------------------------------------------------------------------------------------------------------------------------------------------------------------------------------------F----------IEGTLVRALKNGDWVLLDEINLAAAETLDCLSGLLESGSGSVVLTERGDTTPIKRHPDFRLFACMNPATDVGKKDLPVGIRNRFIEFYVEELECSKDLATLVRDYLPGLSLSSKQVSGIVHFYLGIKNDPSDKLKDGTGHKPHFSLRTFCRALRYASKNPCGSVPRSLLEGFCLSFLTQLDRSSHPAVEKLIFKHILCGSSVKSVLGQKMPP-PEGDVFKYVHVGEYWISKGHLEPSVP-SHYIITPSVKMNLKDLCRVVAAGKHPVLLQGETSVGKTSLITYLAQLTGNLCVRVNNHEHTDLQEYIGCYAADEQGKLAFREGCLVEAMRKGHWIILDELNLAPSDVLEALNRLLDDNQELFIPETQEVVQAHPKFMLFATQNPPGLYGGRKVLSRAFRNRFIELHFDEIPPSELETILHERCGIPLSYAKKLVAVMLELQTRRSGSGIFFGKQG---FMTLRDLFRWAQRYNCPETGKGEKFYDWDQHLADHG----------------------------------------------------------------------------------------------------------------------------------------------------------------------------------------------------------------------------------------------------------------------------------------------------------------------------------------------------------------------------------------------------------------------------------------------------------------------------------------------------------------------------------------------------------------------------------------------------------------------------------------------------------------------------------------------------------------------
>EOG091F0057|Crassostrea_gigas|HW01_Armina_tigrina|TRANSCRIPT
--------------------------------------------------------------------------------------------------------------------------------------------------------------------------------------------------------------------------------------------------------------------------------------------------------------------------------------------------------------------------------------------------------------------------------------------------------------------------------------------------------------------------------------------------------------------------------------------------------------------------------------------------------------------------------------------------------------------------------------------------------------------------------------------------------------------------------------------------------------------------------------------------------------------------------------------------------------------------------------------------------------------------------------YIGCYAADENGKLAFREGVLVEAMRKGHWIILDELNLAPSDVLEALNRLLDDNQELFIPETQEVVQAHPKFMLFATQNPPGLYGGRKVLSRAFRNRFIELHFDEIPPSELETILHERCGIPLSYAK-------------------------------------------------------------------------------------------------------------------------------------------------------------------------------------------------------------------------------------------------------------------------------------------------------------------------------------------------------------------------------------------------------------------------------------------------------------------------------------------------------------------------------------------------------------------------------------------------------------------------------------------------------------------------------------------------------------------------------------------------------------------------------------
>EOG091F0057|Biomphalaria_glabrata|NC07_Tritonia_diomedea|TRANSCRIPT
---------------------------------------------------------------------------------------------------------------------------------------------------------------------------------------------------------------------------------------------------------------------------------------------------------------------------------------------------------------------------------------------------------------------------------------------------------------------------------------------------------------------------------------------------------------------------------------------------------------------------------------------------------------------------------------------------------------------------RALKNGDWVLLDEINLAAAETLDCLSGLLESGSGSVVLTERGDTKPIKRHPEFRLFACMNPATDVGKKDLPVGIRNRFIEFYVEELECSKDLATLVRDYLPGLSLSSKQVSGIVNFYLGIKNDPSDKLKDGTGHKPHFSLRTLCRALRYSSKNPCGSVPRSLLEGFCLSFLTQLDRSSHPLVEKLVFKHILSGSSVKSVLGQKMPP-PDGDVHKYVHVGDYWISKGHLEPSVP-SHYIITPSVKLNLKDLCRVVAAGKLPVLLQGETSVGKTSLITYLAQLTGNLCVRVNNHEHTDLQEYIGCYAADEQGKLAFREGVLVEAMRKGHWIILDELNLAPSDVLEALNRLLDDNQELFIPETQEVVQAHPKFMLFATQNPPGLYGGRKVLSRAFRNRFIELHFDEIPPVELETILHERCGIPLSYAKKLVAVMLELQTRRSGSGIFFGKQG---FMTLRDLFRWAQRYNCPETGKGEKFYDWDQHLADHG----------------------------------------------------------------------------------------------------------------------------------------------------------------------------------------------------------------------------------------------------------------------------------------------------------------------------------------------------------------------------------------------------------------------------------------------------------------------------------------------------------------------------------------------------------------------------------------------------------------------------------------------------------------------------------------------------------------------
>EOG091F0057|Crassostrea_gigas|JG12_Dondice_parguerensis|TRANSCRIPT
-----------------------------------------------------------------------------------------------------------------------------------------------------------------------------------------------------------------------------------------------------------------------------WVLLEDIDTAPMDILSLLVALAETGSLTIPGHGDEVHAAPGFQLFTSIRLLSSADGVYNQKRGNTAILEKLCCVINVEPLTRDELKQVISIRFPPLTPISDKLLNIYFSLSASFHEQGDGDVECGQEEVKRAILPSLGGRLISTR------------------------------------------------------------------------------------------------------------------------------------------------------------------------------------------------------------------------------------------------------------------------------------------------------------------------------------------------------------------------------------------------------------------------------------------------------------------------------------------------------------------------------------------------------------------------------------------------------------------------------------------------------------------------------------------------LSRAFRNRFIELHFDEIPPKELETILHERCGIPLSYAKKLVAVMLELQTRRSGSGIFFGKQG---FMTLRDLFRWAQRYNCPETGKGEKFYDWDQHLADHG------------------------------YMLLAGRVRKPEEEEVIKEV--------------------------------------------------------------------------------------------------------------------------------------------------------------------------------------------------------------------------------------------------------------------------------------------------------------------------------------------------------------------------------------------------------------------------------------------------------------------------------------------------------------------------------------------------------------------------------------------------------------------------------------------------------------------
>EOG091F0057|Crassostrea_gigas|HW11_Eubranchus_exiguus|TRANSCRIPT
------------------------------------------------------------------------------------------------------------------------------------------------------------------------------------------------------------------------------------------------------------------------------------------------------------------------------------------------------------------------------------------------------------------------------------------------------------------------------------------------------------------------------------------------------------------------------------------------------------------------------------------------------------------------------------------------------------------------------------------------------------------------------------------------------NRFIEFYVEELDCSKDLATLVRDYLPGLSLSSKQISGIVQFYLNIKNNPSDKLKDGTGHKPHFSLRTLCRSLKYASKNPCASVPRSLFEGFCLSFLTQLDRTSHPVVEKLVCKHVLAGSSVKSVLGSKIPP-PERDVNSYVHVVDYWVYKGQLECRVP-ANYIITPSVKMNLKDLCRVVSAGKHPILIQGETSVGKTSLITYLAQLTGNMCVRVNNHEHTDLQEYIGCYAADEHGKLAFREGVLVNAMRKGHWIILDELNLAPSDVLEALNRLLDDNQELFIPETQEVIQAHPKFMLFATQNPPGLYGGRKVLSRAFRNRFIELHFDEIPPKELETILHERCDIPLSYAKKLVSVMLELQTRRSGSGIFFGKQG---FMTLRDLFRWAQRYNCPETGKGEKFHDWDQHLADHG------------------------------YMLLAGRVRKAEELEVIAEVISKHMKRQVSPKNLFNVTSNTPIPLRSLLDSVTNQTLPGFKHIVWTYSMRRLAVLIGQAIQFKEPVLLVGDTGIGKTTVCQLFAAMKGLNLHMVNCHMHTESADFVGGLRPSRSLENDDE---TG--EV-KLFEWKDGPLVQAMKEGSMFLIDEISLADDSVLERLNSVLETERTLLLAERGGIDEGFGETEVEKIVAKESFHVFATMNPGGDYGKKELSPALKNRFTEIWCPQDMAREDLMEIIDKNILAGLHLFNTKDGKSGFGEAIMNFIEWFTHTEFGRKATVSIRDILSWVNFINTSHDKLQFK--D-----------GDTNGMDYANWRAVMAYLHGASLVFIDSLGSGSSSFSSLSNVQTCRLECHGFLVQQIFQHTGISLTPQQTGLTQSSQLIVVLNDDHLI-----IPPFSIGRETAVGSSPKESFALQAPTTCVNAQRVLRGLQLHRPILLEG------------------------------------------------------------------------------------------------------------------------------------------------------------------------------------
>EOG091F0057|Crassostrea_gigas|HW07_Cuthona_caerulea|TRANSCRIPT
----------------------------------------------------------------------------------------------------------------------------------------------------------------------------------------------------------------------------------------------------------------------------------------------------------------------------------------------------------------------------------------------------------------------------------------------------------------------------------------------------------------------------------------------------------------------------------------------------------------------------------------------------------------------------------------------------------------------------------------------------------------------------------------------------------------------------------------------------------------------------------------------------------------------------------------------------------------------------------------------------------------------------------------------------------------------------------------------------------------------------------------------------------------------------------------------------------------------------QHLADHG------------------------------YMVLAGRVRKPEEVEVIQEVIRKHMKRPVSHEHLFSVTSNTSAPLANLLHSVMSQTVPGFEHIVWTYSMRRLAVLIGQAIQFKEPILLVGDTGVGKTTICQLYAAMKGLSLHMVNCHMHSESADFLGGLRPLRSHDS-EE---SG--EG-KLFEWKDGPLVQAMKEGSMFLIDEISLADDSVLERLNSVLEPERTLLLAERGGVREGNGETEVEKVIAADTFHVFATMNPGGDFGKKELSPALRNRFTEIWCPQIMDRDELLGIINKNILP------------------------------------------------------------------------------------------------------------------------------------------------------------------------------------------------------------------------------------------------------------------------------LQALKAGHWVVFDELNLASQSVLEGLNACFDHRGEVYVPELSKSFHIEFGSTRIFACQNPLAQGGGRKGLPRSFLNRFTQV------------------------------------------
>EOG091F0057|Biomphalaria_glabrata|JG26_Phestilla_sp|TRANSCRIPT
----------------------------------------------------------------------------------------------------------------------------------------------------------------------------------------------------------------------------------------------------------------------------------------------------------------------------------------------------------------------------------------------------------------------------------------------------------------------------------------------------------------------------------------------------------------------------------------------------------------------------------------------------------------------------------------------------------------------------------------------------------------------------------------------------------------------------------------------------------------------------------------------------------------------------------------------------------------------------------------------------------------------------------------------------------------------------------------------------------------------------------------------------------------------------------------------------------------------------------------------------------------------------------------------------------------------------------------------------------------KTTICQLYAAMKGLSLHMVNCHMHSESADFLGGLRPLRCHDE-DS---G---EN-KLFEWKDGPLVQAMKEGSMFLIDEISLADDSVLERLNSVLEPERTLLLAERGG-----------------------------------------------------------------------------------------------------------------------------------------------------------------------------------------------------------------------------------------------------------------------------------------------------------------------------------------------------------------------------------------------------------------------------------------------------------------------------
>EOG091F0057|Biomphalaria_glabrata|JG30_Tritonia_festiva|TRANSCRIPT
--------------------------------------------------------------------------------------------------------------------------------------------------------------------------------------------------------------------------------------------------------------------------------------------------------------------------------------------------------------------------------------------------------------------------------------------------------------------------------------------------------------------------------------------------------------------------------------------------------------------------------------------------------------------------------------------------------------------------------------------------------------------------------------------------------------------------------------------------------------------------------------------------------------------------------------------------------------------------------------------------------------------------------------------------------------------------------------------------------------------------------------------------------------------------------------------------------------------------------------------------------------------------------------------------------------------------------VWTYSMRRLAVLIGQAIAFKEPVLLVGDTGVGKTTVCQLYAAMEGLALHMVNCHMHSESADFLGGLR------------------------------------------------------------------------------------------------------------------------------------------------------------------------------------------------------------------------------------------------------------------------------------------------------------------------------------------------------------------------------------------------------------------------------------------------------------------------------------------------------------------------------------------------------
>EOG091F0057|Biomphalaria_glabrata|NC02_Bathydoris_clavigera|TRANSCRIPT
-------------------------------------------------------------------------------------------------------------------------------------------------------------------------------------------------------------------------------------------------------------------------------------------------------------------------------------------------------------------------------------------------------------------------------------------------------------------------------------------------------------------------------------------------------------------------------------------------------------------------------------------------------------------------------------------------------------------------------------------------------------------------------------------------------------------------------------------------------------------------------------------------------------------------------------------------------------------------------------------------------------------------------------------------------------------------------------------------------------------------------------------------------------------------------------------------------------------------------------------------------------------------------------------------------------------------MPGFQHIVWTYSMRRLAILIGQAICFKEPVLLVGDTGVGKTTVCQLFAALDSINLHMVNCHMHSEAADFLGGLRPVRSHED-SQ---AKNVDR-KLFEWKDGPLVLAMKEGSMFLIDEISLADDSVLERLNSVLEPERTLLLTERGGT----------------------------------------------------------------------------------------------------------------------------------------------------------------------------------------------------------------------------------------------------------------------------------------------------------------------------------------------------------------------------------------------------------------------------------------------------------------------------
>EOG091F0057|Biomphalaria_glabrata|JG22_Lomanotus_vermiformis|TRANSCRIPT
---------------------------------------------------------------------------------------------------------------------------------------------------------------------------------------------------------------------------------------------------------------------------------------------------------------------------------------------------------------------------------------------------------------------------------------------------------------------------------------------------------------------------------------------------------------------------------------------------------------------------------------------------------------------------------------------------------------------------------------------------------------------DTTPIKRHPDFRLFACMNPATDVGKKDLPVGIR------------------------------------------------------------------------------------------------------------------------------------------------------------------------------------------------------------------------------------------------------------------------------------------------------------------------------------------------------------------------------------------------------------------------------------------------------------------------------------------------------------------------------------------------------------------------------------------------------------------LFEWKDGPLVQAMKEGSMFLIDEISLADDSVLERLNSVLEPERTLLLAERGGIEERYGDTEVEKVIAEEKFHVFATMNPGGDFGKKE------------------------------------------------------------------------------------------------------------------------------------------------------------------------------------------------------------------------------------------------------------------------------------------------------------------------------------------------------------------------------------------------------------------------------------------
>EOG091F0057|Crassostrea_gigas|HW10_Embletonia_pulchra|TRANSCRIPT
----------------------------------------------------------------------------------------------------------------------------------------------------------------------------------------------------------------------------------------------------------------------------------------------------------------------------------------------------------------------------------------FSLSASYHDQGDMDGGT-EGTPRKNVLPSLGGR-----------------------------------------------------------------------------------------------------------------------------------------------------------------------------------------------------------------------------------------------------------------------------------------------------------------------------LISTRSGSDVLTERGDTRPIKRHPEFRLFACMNPATDVGKKELPVGIRNRFIEFFVEELECPKDLSTLVRDYLPGLSLSSKQVSGIVHFYLGIKNNPSDKLKDGTGQKPHFSLRTLCRALRYSSKNPCGSVPRSLLEGVCL------------------------------------------------------------------------------------------------------------------------------------------------------------------------------------------------------------------------------------------------------------------------------------------------------------------------------------------------------------------------------------------------------------------------GFEHIVWTYSMRRLAVLIGQAILFKEPILLVGDTGVGKTTVCQLFAAMEGLDLFMVNCHMHSESADFLGGRRPCRAHEG-EE---SG--EG-RLFEWKDGPLVSAMKEGSMFLIDEISLADDSVLERLNSVLEPERTLLLAERGAVGEGFEDTEVEKIVAEEKFHVFATMNPGGDFGKKELSPALRNRFTEIWCPQLTDRAELMGIIEKNISPGLQLFNTQDGSCGFGQAIMDFIQWFTQTEFGRRTTVSIRDILSWVNFINTSHARL--------------------------------------------------------------------------------------------------------------------------------------------------------------------------------------------------------------------------------------------------------------------------------------------------------------------------------------------------
>EOG091F0057|Lottia_gigantea|HW18_Janolus_cristatus|TRANSCRIPT
-------------------------------------------------------------------------------------------------------------------------------------------------------------------------------------------------------------------------------------------------------------------------------------------------------------------------------------------------------------------------------------------------------------------------------------------------------------------------------------------------------------------------------------------------------------------------------------------------------------------------------------------------------------------------------------------------------------------------------------------------------------------------------------------------------------------------------------------------------------------------------------------------------------------------------------------------------------------------------------------------------------------------------------------------------------------------------------------------------------------------------------------------------------------------------------------------------------------------------------------------------------------------------------------------------------------------------------------------------------------------------------------------------------------------FEWKDGPLVQAMKEGSMFLIDEISLADDSVLERLNSVLEPERTLLLAERGGVGDNYDDSEVEKIVAQEKFHVFATMNPGGDFGKKELSPALRNRFTEIWCPQLMDRAELLGIVEKNILPGLQLFNTQDGSSGFGNAIIDFIQWFTHTEFGRRATVSIRDILSWVNFIN--------------------------------------------------------------------------------------------------------------------------------------------------------------------------------------------------------------------------------------------------------------------------------------------------------------------------------------------------------
>EOG091F0057|Biomphalaria_glabrata|HW12_Facelina_rubrovittata|TRANSCRIPT
-----------------------------------------------------------------------------------------------------------------------------------------------------------------------------------------------------------------------------------------------------------------------------------------------------------------------------------------------------------------------------------------------------------------------------------------------------------------------------------------------------------------------------------------------------------------------------------------------------------------------------------------------------------------------------------------------------------------------------------------------------------------------------------------------------------------------------------------------------------------------------------------------------------------------------------------------------------------------------------------------------------------------------------------------------------------------------------------------------------------------------------------------------------------------------------------------------------------------------------------------------------------------------------------------------------------------------------------------------PVLLVGDTGVGKTTVCQLYAAMEGLRLHIVNCHMHSESADFLGGLRPLRSHEV-DD---EG--ES-KLFEWKDGPLVQAMRDGSMFLIDEISLADDSVLERLNSVLEPERTLLLAERGGVGEGYGETEVEKIIAEEKFHVFATMNPGGDFGKKELSPALRNRFTEIWCPQATDRRELMGIIDKNILPGLQLYNAQDGSSGFGNAILDFIEWFTNTEFGQRVTVSIRDILSWVSFINTSHDKLHLR--S-----------DD--------LRFVLAYLHGACLVFVDSLG---------------------------------------------------------------------------------------------------------------------------------------------------------------------------------------------------------------------------------------------------------------------------------------------------
>EOG091F0057|Biomphalaria_glabrata|HW19_Polycera_quadrilineata|TRANSCRIPT
----------------------------------------------------------------------------------------------------------------------------------------------------------------------------------------------------------------------------------------------------------------------------------------------------------------------------------------------------------------------------------------------------------------------------------------------------------------------------------------------------------------------------------------------------------------------------------------------------------------------------------------------------------------------------------------------------------------------------------------------------------------------------------------------------------------------------------------------------------------------------------------------------------------------------------------------------------------------------------------------------------------------------------------------------------------------------------------------------------------------------------------------------------------------------------------------------------------------------------------------------------------GYMLLAGRVRKPEEESVIGEVIAKHLKRKVSANSLFSVTPDTSAPLTQLLKSVMSQALPGFQHIVWTHSMRRLAVLIGQAIRFKEPILLVGDTGVGKTTICQLYAAMQDICLHIINCHMHTESADFLGGLRPVRVHDQ-DDMDHSG--DQ-KLFEWKDGPLVTAMKEGSMFLIDEISLADDSVLERLNSVLEPERTLLLAERGGIEDGNNDTDVEQIQAVENFHVFATMNPGGDFGKKELSPALRNRFTEIWCPQSMD-----------------------------------------------------------------------------------------------------------------------------------------------------------------------------------------------------------------------------------------------------------------------------------------------------------------------------------------------------------------------------------------------------------------------
>EOG091F0057|Crassostrea_gigas|CGI_10003733
MNGKLCVMGQLLTAPDQAERICQVCRRNILDLVYRAKDVVNEIRDEISRGRQKQVYCIALSRVLQLCPYVIGLPSIPFDLSALVSFVTEDSIKLDPEALWNIVSSVGELVRLSGKQKKCLLQLILSSRATETQSENGESQKKKKKSSKRDRGGGSGSRGTALVRHCWDKELARVYTPQVQVHNQSAMAARIGSLAPQEVMAAMQALDSEDELLHPGVVRVAGLLLPRLPRSSQRDSHSMALLGTYHCTEVPGEFVWRPGILTRAVTEGCWALLEDIDYAPMDVVSILLPLLERGVLSIPGHGENVTAHPDFRLFATQRLLGSSSGWYRQQSSSSVLLEKMWTKVNIQPLSKEELREVINTVYPPLCTVTDRLLDIYFLLSAGKHEISDE-GED-GQTSTAGKFLSNEGRLISTR-----------------------------------------------------------------------------------------------------------------------------------------------------------------------FKPMDLKIIVKPVKEEFENLFCTTFSAAENAKFLSHIQENYSRSTWNTLFTLMEHSIEPALKRGKAGKIQLELYDKWKTLKTRVKQLKLQVKRSENALTFSF----------IEGTLIRALKKGDWVLLDEINLAAAETLECLSGLLESTTGSIVLTERGDITPIERHKNFRIFACMNPATDVGKKDLPTGVRNRFTEFYVDELEEEQDLSTLVSDYLSPLSLTPPHIQGVVKFYLAVKRASTDRLTDGTGHKPHFSLRTLCRALRYAASNPCGQVSRSLYEGFCLSFLTQLDRASHPLVQNLVSQHIVGRSNIKSLLKQGIREPPEGG---CLQFEGYWVPQGRETPSVP-SNYILTPSVRANLRDLARVVSAGRHPVLLQGETSVGKTSLVTWLARCSGNTCVRVNNHEHTDLQEYVGCYSADQTGQLVFREGVLVEAMRKGHWIILDELNLAPTDVLEALNRLLDDNRELFIPETQQTVKAHPKFMLFATQNPPGLYGGRKILSRAFRNRFIELHFDEIPSAELETILHQRCDLPLSYAKRLVAAMLDLQTRRRGSGVFAGKQG---FMTLRDLFRWADRYKCKEVKLDKKFYDWDQHMADHG------------------------------YMLMAGRVRKPEEAAIVQEVIEKHLKRSVDPDRLFTLTSQTSPTTIAILKRVTQNLPAGFEHIVWTYSMRRLAVLIGHAAQFKEPVLLVGETGCGKTTICQLLASLQGSDLHSINCHLHTESADFLGGLRPCRSSQEEDP---DS--P-RKLFEWVDGPLVNAMRNGDMFLIDEISLADDSVLERLNSVLEPERTLLLAEKGGDGG----REVEAVVGKDGFQVFSTMNPGGDFGKKELSPALRNRFTEIWCPTTSERDDLIHIIEHNLSPGIHLGNQQDGTSGVGRVIMDFVDWFTNNELGRRCVVSIRDILSWVNFINTCSIKIDADTMETQPG--------------YNQLEPAVALIHGACLVFLDGLGAGTTSRGRDTEVATLRSAALQHLLHLINQMTHQSHDLESLGLLDK-SSGALEGVVKLTPEAFCIWPYSIGRGDL-ESSVDNNYSLQAPTTCVNAQRLLRGLQLPRPLLLEGSPGVGKTSLVAAIAKAAGRELVRINLSEQTDVTDLFGADLPVEGEEGGRFAWRDGPLLRALKLGHWVVLDELNLASQSVLEGLNACLDHRAEVFIPELAKTFHIQHQKTRLFACQNPLNQGGGRKGLPRSFLNRFTQVTCPQPIHSGNLSSTDSHR------------------------
>EOG091F0057|Crassostrea_gigas|NC04_Fiona_pinnata|TRANSCRIPT
------------------------------------------------------------------------------------------------------------------------------------------------------------------------------------------------------------------------------------------------------------------------------------------------------------------------------------------------------------------------------------------------------------------------------------------------------------------------------------------------------------------------------------------------------------------------------------------------------------------------------------------------------------------------------------------------------------------------------------------------------------------------------------------------------------------------------------------------------------------------------------------------------------------------------------------------------------------------------------------------------------------------------------------------------------------------------------------------------------------------------------------------------------------------------------------------------------------------------------------------------------------------------------------------------------------------------------------------------------------------------------------------------------------------------------------FLIDEISLADDSVLERLNSVLEPERTLLLAERGGVDEGLGETEVEKIIAKDTFHVFATMNPGGDFGKKELSPALRNRFTEIWCPQIMERDELLGIIDKNILPGLQLVNTQDGTSGFGTAMLDFIEWFTNTEFGRRTTISIRDILSWVNFINVSYDKLHLQ--DQYEKQSGIDCMED--------LRAVLAFLHGACLVFIDSLGAGSSSFSTSSSVHTSRRSCI-------------------------------------------------------------------------------------------------------------------------------------------------------------------------------------------------------------------------------------------------------------------------------
>EOG091F0057|Biomphalaria_glabrata|JG32_Unidentia_angelvaldesi|TRANSCRIPT
--------------------------------------------------------------------------------------------------------------------------------------------------------------------------------------------------------------------------------------------------------------------------------------------------------------------------------------------------------------------------------------------------------------------------------------------------------------------------------------------------------------------------------------------------------------------------------------------------------------------------------------------------------------------------------------------------------------------------------------------------------------------------------------------------------------------------------------------------------------------------------------------------------------------------------------------------------------------------------------------------------------------------------------------------------------------------------------------------------------------------------------------------------------------------------------------------------------------------------------------------------------------------------------------------------------------------------------------------------------------------------------------------------------------------------------------------------------------------------------------------------------------RNRFTEIWCPQVMDRSELMGIIDKNIQSGLQLFNTQDGSSGFGTAILDFIEWFTNTEFGRRTTVS--------------------------------------------------------------------------------------------------------------------------------------------------------------------------------------------------------------------------------------------------------------------------------------------------------------------------------------------------------------------
>EOG091F0057|Lottia_gigantea|LotgiG109875
ENLRSLALAVASGNPVLLQ-------------------------------------------------------------------------------------------------------------------------------------GAVGSGKTSIVEHLAHLTGRHASPQIMKIQLGD-------------------------------------------------QTDSKALLGIYRCTEIPGEFVWQPGILTQAVLEGYWVLLEDIDYAPMDVVIL-------------------------------------------------------------------------SKYPVLESIVNRILDVYFLLSAGKHDVD-IATDS-LEIDTSGKFLTLDGRLISTRDLMSWCSRISKDFDVKSTNIASRVYQEACDCFVSCLSKPDKRLAVAEAIGAKLNITKDQAEYYCNRYKPEINITSENITVGRVTLPKHHSSHTLLTRSYSTFSFTRQCVSLLEKVGVCIVRNEPVLLVGETGTGKTSSVQFLSRQLGHKLHVVNMNQQSDSTDLLGGFKPVDIKFLIMPFREEFEMLFCKSFSRKQNAKFLGHVQDCFSRRKWTDLLKLIEHTANRAVTKFENDN---DILSQWKVIERRQKQLKIQIKETENVLAFSF----------IEGTLVKAIKEGDWVLLDEINLASAETLECLCGLLESRNGSIILTERGDIEPIIRHENFRLFACMNPATDVGKKDLTPGIRNRFTEFYVEELTDKNDLRILTSDYLSGLALTANHISGIVKFYSTVRNTADRSLVDGTGHKPHYSLRTLCRALRYAASNPCGQSSRSLYEGFCLSFLTQLDRISHPIVEQLVCKHVIGNSNLKSMLNHSLQCPSGGR---YLQFEGYWISQGSLEPIVP-DGYILTPSVRANLKDLARIVSAGEHPVLLQGETSVGKTSLITWLAKSTGNVCVRVNNHEHTDLQEYVGCYAADESGKLIFKEGVLVEAMRKGHWIILDELNLAPSDVLEALNRLLDDNRELFIPETQVTVKAHPKFMLFATQNPAGQYGGRKILSRAFRNRFIELHFDEIPSGELETILHLRCSIPQSYSKRLVAVMLDLQTRRRSSGVFAGKQG---FMTLRDLFRWAERYNTPDDVPTNRYYDWDQHLADH------------------------------------------DECQVIQDVLSKHFKRKVNPDRLFNLNTETSSTTSSLLDTALNQSLTGFQHIVWTYSMRRLAVLIGQALKFKEPVLLVGETGCGKTTICQLYAELKDHPLYSVNCHLHTESADFLGGLRPVRTHSL-DD---DS--Q-DKLFEWVDGPLVQAMKKSAMFLIDEISLADDSVLERLNSVLEPERRLLLAEKGGGDGY--QNESEEITAGDDFRVFATMNPGGDFGKKELSPALRNRFTEIWCPPCIIRDDMISIIEHNLEHGIYLSNQQDNTSGIGPAIMDFIHWFSNNEIGKRCTVSIRDILSWVNFINICSIKDNDISDS-----------GY--------LPIPISYIHGASLVFLDSLGSGECSGGEFSPTVA-KETCIEYLIQQIKQLTNTVYTVDDLGFSHK-QLDIIQTDTTFT-----IPPFTIT-----KGSEYEKYALKAPTTSLNALRILRGLQLSRPLLLEGSPGVGKTSLVTAIARHTGRQLVRINLSEQTDVTDLFGADLPVEGEKGGTFAWRDGPLLQALKSGHWVVLDELNLASQSVLEGLNACLDHRGEVYIPELSKTFHIKQDETRIFGCQNPLHQGGGRKGLPRSFLNRFTQVYVEPLEREDLLFISQSMYPTISTVLLSQMVNFNMTVSRHSLY
>EOG091F0057|Lottia_gigantea|HW04_Calmella_cavolinii|TRANSCRIPT
----------------------------------------------------------------------------------------------------------------------------------------------------------------------------------------------------------------------------------------------------------------------------------------------------------------------------------------------------------------------------------------------------------------------------------------------------------------------------------------------------------------------------------------------------------------------------------------------------------------------------------------------------------------------------------------------------------------------------------------------------------------------------------------------------------------------------------------------------------------------------------------------------------------------------------------------------------------------------------------------------------------------------------------------------------------------------------------------------------------------------------------------------------------------------------------------------------------------------------------------------------------------------------------------------------------------------------------------------------------------------------------------------------------------------------------------------------------------------------------------------------------------------------------------------------------------------------------------------------------------------------------------------------------------------------------------------------------------------------------------------------------------------------------------------------------GEEGGRFAWRDGPFLQALRAGHWVVFDELNLASQSVLEGLNACFDHRAEVYIPELGKKFSINHTKMRIFACQNPFSQGGGRKGLPRSFLNRFSQVYVEALGREDLI-------------------------------
>EOG091F0057|Lottia_gigantea|HW13_Favorinus_branchialis|TRANSCRIPT
--------------------------------------------------------------------------------------------------------------------------------------------------------------------------------------------------------------------------------------------------------------------------------------------------------------------------------------------------------------------------------------------------------------------------------------------------------------------------------------------------------------------------------------------------------------------------------------------------------------------------------------------------------------------------------------------------------------------------------------------------------------------------------------------------------------------------------------------------------------------------------------------------------------------------------------------------------------------------TPS----------------------------------------------------------------------------------------------------------------------------------------------------------------------------------------------------------------------------------------------------------------------------------------------------------------------------------------------------------------------------------------------------------------------------------------------------------------------------------------------------------------------------------------------------------------------------------------------------------------------------------------------------------------------------------------------------------------------------------------------------SSSSVDTFALHAPTTCANAQRVIRGLQLHRPILLEGSPGVGKTSLVAAIARVARRTLVRINLSEQTDVTDLFGADLPVEGQEGGRFAWRDGPFLQALKAGHWVVFDELNLASQSVLEGLNACFDHRGEVYEPELGKTFQIEHASTRIFACQNPLAQGGGRKGLPRSFLNRFTQVFVDPLSEDDL--------------------------------
>EOG091F0057|Lottia_gigantea|JG01_Aeolidiella_alba|TRANSCRIPT
-------------------------------------------------------------------------------------------------------------------------------------------------------------------------------------------------------------------------------------------------------------------------------------------------------------------------------------------------------------------------------------------------------------------------------------------------------------------------------------------------------------------------------------------------------------------------------------------------------------------------------------------------------------------------------------------------------------------------------------------------------------------------------------------------------------------------------------------------------------------------------------------------------------------------------------------------------------------------------------------------------------------------------------------------------------------------------------------------------------------------------------------------------------------------------------------------------------------------------------------------------------------------------------------------------------------------------------------------------------------------------------------------------------------------------------------------------------------------------------------------------------------------------------------------------------------------------------------------------------------------------------------------------------------------------------------------------------------------------------------------------------------------------------------------------------------------------------------------------LNACFDHRGEVYVPELGKTFHIEHASTRIFACQNPLAQGGGRKGLPRSFLNRFTQVFVDPLSHDDL--------------------------------
>EOG091F0057|Biomphalaria_glabrata|JG17_Hancockia_uncinata|TRANSCRIPT
----------------------------------------------------------------------------------------------------------------------------------------------------------------------------------------------------------------------------------------------------------------------------------------------------------------------------------------------------------------------------------------------------------------------------------------------------------------------------------------------------------------------------------------------------------------------------------------------------------------------------------------------------------------------------------------------------------------------------------------------ETLDCLSGLLESGSGSVVLTERGDTQPIKRHPDFRLFACMNPATDVGKKDLPVGIRNRFTEFYVEE-------------------------------------------------------------------------------------------------------------------------------------------------------------------------------------------------------------------------------------------------------------------------------------------------------------------------------------------------------------------------------------------------------------------------------------------------------------------------------------------------------------EHIVWTYNMRRLAVLIGQAVQFKEPVLLVGDTGIGKTTICQLLAAMARLDLHTVNCHMHSESADFLGGLRPVRSHDN-----------------------------------------------------EPERTLLLAERGGVGEGYRDTEVEKVVAHDQFHVFATMNPGGDFGKKELSPALRNRFTEIWCPQ------------------------------FGQAIIDFIQWFTNTEFGQRVTISIRDILTWVTFINTSHNKMHF--------------LED--------MRIILAYLHGACLVFIDSLG---------------------------------------------------------------------------------------------------------------------------------------------------------------------------------------------------------------------------------------------------------------------------------------------------
>EOG091F0057|Crassostrea_gigas|NC03_Doris_kerguelenensis|TRANSCRIPT
----------------------------------------------------------------------------------------------------------------------------------------------------------------------------------------------------------------------------------------------------------------------------------------------------------------------------------------------------------------------------------------------------------------------------------------------------------------------------------------------------------------------------------------------------------------------------------------------------------------------------------------------------------------------------------------------------------------------------------------------------------------------------------------------------------------------------------------------------------------------------------------------------------------------------------------------------------------------------------------------------------------------------------------------------------------------------------------------------------------------------------------------------------------------------------------------------------------------------------------------------------------------------------------------------------------------------------------------------------------------------------------------------------------------------------------------------------------------------------------------------------------------RFTEIWCPQTSERSDLVAIVEHNVKPGLHLCNRQDGTSGFGAAIMDFIHWFVNNDIGRRCTVSVRDILSWVRFINTCA-----------------------------------------------------------------------------------------------------------------------------------------------------------------------------------------------------------------------------------------------------------------------------------------------------------------------------------------------------
>EOG091F0057|Biomphalaria_glabrata|HW15_Flabellina_babai|TRANSCRIPT
------------------------------------------------------------------------------------------------------------------------------------------------------------------------------------------------------------------------------------------------LLGTYCSTEVPGEFVWRAGVLTQAVMKGGWVLLEDIDTAPMDILSLLVALAETGTLTVPGHGDEVQAAPGFQLFTTVRLLSSSDGV-------------------------------------------------------------------------------------------------------------------------------------------------------------------------------------------------------------------------------------------------------------------------------------------------------------------------------------------------------------------------------------------------------------------------------------------------------------------------------------------------------------------------------------------------------------------------------------------------------------------------------------------------------------------------------------------------------------------------------------------------------------------------------------------------------------------------------------------------------------------------------------------------------------------------------------------------------------------------------------------------------------------------------------------------------------------------------------------------------------------------------------------------------------------------------------------------------------------------------------------------------------------------------------------------------------------------------------------------------------------------------------------------------------------------------------------------------------------------------------------------------------------------------------------------------------------------------------------------------------------
>EOG091F0057|Biomphalaria_glabrata|HW05_Caloria_elegans|TRANSCRIPT
--------------------------------------------------------------------------------------------------------------------------------------------------------------------------------------------------------------------------------------------------------------------------------------------------------------------------------------------------------------------------------------------------------------------------------------------------------------------------------------------------------------------------------------------------------------------------------------------------------------------------------------------------------------------------------------------------------------------------------------------------------------------------------------------------------------------------------------------------------------------------------------------------------------------------------------------------------------------------------------------------------------------------------------------------------------------------------------------------------------------------------------------------------------------------------------------------------------------------------------------------------------------------------------------------------------------------------------------------------------------------------------------------------------------------------------------------------------------------------------------------------------------------------------------------------------------------GTEFGHRVTVSIRDILSWVSFINTSHDKLHL--------------LKD--------LKSVLAFLHGASLVFVDSLGSGTSSFNTP-----------------------------------------------------------------------NSFAMHAPTTCTNAQRVVRGLQLHRPILLEGSPGVGKTSLVAAIARLARRTLVRINLSEQTDVTDLFGADLPVEGQEGGRFAWRDGPFLQALKAGHWVVFDELNLASQSVLEGLNACFDHRGEVYVPELGKTFHIEHASTRIFA-------------------------------------------------------------------
>EOG091F0057|Biomphalaria_glabrata|HW20_Spurilla_neapolitana|TRANSCRIPT
-------------------------------------------------------------------------------------------------------------------------------------------------------------------------------------------------------------------------------------------------------------------------------------------------------------------------------------------------------------------------------------------------------------------------------------------------------------------------------------------------------------------------------------------------------------------------------------------------------------------------------------------------------------------------------------------------------------------------------------------------------------------------------------------------------------------------------------------------------------------------------------------------------------------------------------------------------------------------------------------------------------------------------------------------------------------------------------------------------------------NPPGLYGGRKVLSRAFRNRFIELHFDEIPPSELETILHERCGIPLSYAKKLVAVMLELQTRRSGSGIFFGKQG---FMTLRDLFRWA---------------------------------------------------------------------------------------------------------------------------------------------------------------------------------------------------------------FEWVDSVLVKALQTGQWLLIDNVNFCSASVLDRLNALLEPGGVLTINERGTVNG----EIVS------------------------------------------------------------------------------------------------------------------------------------------------------------------------------------------------------------------------------------------------------------------------------------------------------------------------------------------------------------------------------------------------------------------------------------------------------------------
>EOG091F0057|Lottia_gigantea|HW03_Berthella_plumula|TRANSCRIPT
----------------------------------------------------------------------------------------------------------------------------------------------------------------------------------------------------------------------------------------------------------------------------------------------------------------------------------------------------------------------------------------------------------------------------------------------------------------------------------------------------------------------------------------------------------------------------------------------------------------------------------------------------------------------------------------------------------------------------------------------------------------------------------------------------------------------------------------------------------------------------------------------------------------------------------------------------------------------------------------------------------------------------------------------------------------------------------------------------------------------------------------------------------------------------------------------------------------------------------------------------------------------------------------------------------------------------------------------------------------------------------------------------------------------------------------------------------------------------------DSDVEQVKADDNFLFFATMNPGGDFGKKELSPALRNRFTEIWCPQSLDRSDLIEIVEQNIEQGVKLRRGKMGNRGFGCAIVDFIQWLSDKDFGKRVTISVRDILNWVNFINICCRRGND------------------------------------------------------------------------------------------------------------------------------------------------------------------------------------------------------------------------------------------------------------------------------------------------------------------------------------------------
>EOG091F0057|Biomphalaria_glabrata|NC01_Armina_californica|TRANSCRIPT
---------------------------------------------------------------------------------------------------------------------------------------------------------------------------------FFRIHLDD-------------------------------------------------EVDSKSLQGMFVCSDAPGEFVYRPGPLTVAAENGGWIIFENISRASFEIIASLIPYLKEDYIELMGRKIKINE--NFKIISTSLEENKNKKQFF--SRAERLLDGLFVKLRMKPIKDEEVKAICSCNFPALD-------------------------------------------------------------------------------------------------------------------------------------------------------------------------------------------------------------------------------------------------------------------------------------------------------------------------------------------------------------------------------------------------------------------------------------------------------------------------------------------------------------------------------------------------------------DGL---FVNVEGFLIKKGTANKTVEFDSYFLTPSIKKRLKKLARVISGSKTPILLEGPTSGGKTSLVNHIAFLTSNKCVRINNHEHTDIREYIGSYTSDENGVLKFTEGILVEAVRNGHWIILDELNLAPSDAMEALNRLLDENREIIVTETGKKIKAHPDFRIFATQNPSGLYQGRKRLSRAFKNRFTEIFIGEIPPKELKKIIELRSGLKAEVCGKMVEVMGEMRTRRSVDYLFGGVGSASTLITARNLFKWARRGDNP--------------------------------------------------------VRKI--------------------------------------------------------------------------------------------------------------------------------------------------------------------------------------------------------------------------------------------------------------------------------------------------------------------------------------------------------------------------------------------------------------------------------------------------------EEVDYFIDNPSTFENCFNIFRALTVRRAVLIEGSPGVGKTTLITTIAKLTGNTLTRINLSEHTDIMDLFGCDLPTKGE--SLFKWHDGPFLKALKKGDWVLLDELNLAPQTVLEGLNSVLDHRQSVYIPEIDDTIKCTEG-FRVFATQNPVSQGGGRKELPASFLNRFVKV------------------------------------------
>EOG091F0057|Biomphalaria_glabrata|NC06_Pleurobranchaea_californica|TRANSCRIPT
--------------------------------------------------------------------------------------------------------------------------------------------------------------------------------------------------------------------------------------------------------------------------------------------------------------------------------------------------------------------------------------------------------------------------------------------------------------------------------------------------------------------------------------------------------------------------------------------------------------------------------------------------------------------------------------------------------------------------------------------------------------------------------------------------------------------------------------------------------------------------------------------------------------------------------------------------------------------------------------------------------------------------------------------------------------------------------------------------------------------------------------------------------------------------------------------------------------------------------------------------------------------------------------------------------------------------------------------------------------------------------------------------------------------------------------------------------------------------------------------------------------------------------------------NIRKDLHLHASLDGTSGFGAAILDFLQWLSGKEFGKRITISIRDILNWVRFINTCTLHGNK--------------DKI--------LKPFVAYAQGACLVFIDGFGT--------------------------------------------------------------------------------------------------------------------------------------------------------------------------------------------------------------------------------------------------------------------------------------------------
>EOG091F0057|Lottia_gigantea|HW17_Hermissenda_crassicornis|TRANSCRIPT
-----------------------------------------------------------------------------------------------------------------------------------------------------------------------------------------------------------------------------------------------------------------------------------------------------------------------------------------------------------------------------------------------------------------------------------------------------------------------------------------------------------------------------------------------------------------------------------------------------FKPVDFRILIMPLREEFEGLFCNTFSRDQNEKFLSHIQTLFSQKRWHDLLSLMQ------------------------------------------------------------------------------------------------------------------------------------------------------------------------------------------------------------------------------------------------------------------------------------------------------------------------------------------------------------------------------------------------------------------APIQKAFNKFPDESQEL-----------------------------------------------------------------------------------------------------------------------------------------------------------------------------------------------------------------------------------------------------------------------------------------------------------------------------------------SKWSKVDNVNFCSASVLDRLNALLEPGGVLTINERGTVDG--------------------------------------------------------------------------------------------------------------------------------------------------------------------------------------------------------------------------------------------------------------------------------------------------------------------------------------------------------------------------------------------------------------------------------------------------------------------------
