# Supplementary material for: Transcriptomics provides a robust framework for the relationships of the major clades of cladobranch sea slugs (Mollusca, Gastropoda, Heterobranchia), but fails to resolve the position of the enigmatic genus Embletonia
Source: BMC Ecol Evol. 2021 Dec 28;21:226. doi: 10.1186/s12862-021-01944-0 (PMC8895541; doi:10.1186/s12862-021-01944-0)
Supplement: Supplementary file 6 — Additional file 6. Archive S4: Unmasked multiple sequence alignments on amino acid level including Doris kerguelenensis and Calmella cavolini prior to the removal of outliers. [file 12862_2021_1944_MOESM6_ESM.zip › Archive_S4/Alignments/EOG091F021Y.aa.fasta]

>EOG091F021Y|Biomphalaria_glabrata|BGLTMP005050
LQSLARGSSIVRPCASFHYCCHRASKNRTAHNFGNTLEILGTTYPTDNLTNVTP-----AVLEKIGKNLHNQFNHPLQLIFKRIESYF------------------HKTF-LKRGNPLFSSYDRLSPVVTHEQNFDSLLVPKNHISRSPSDTYYINSEYMLRAHTSAHQRDLILSG--LDAFIVVGDVYRRDAIDATHYPVFHQIEGVRVT----------------LFENGSRDEHKQEFHTLETSKLIELDLKNSLEGLMKHLFG---SEVTMRWVNAYFPFTHPSWELEIYYQDEWIEMLGCGVMEKKLVHSAGASDKA--GWAFGMGLERLAMKLYSIPDIRLFWSTDTGFLGQFEGKKFNENITYKSVSKYPQCVNDISFWIPDNYSSNDFYDIVRSIGGDLVEQVKLVDEFQHPKKKRFSHCYRIVYRHMEKTLTQEEVNQVHQQIELLSASQLGVEIR
>EOG091F021Y|Biomphalaria_glabrata|NC02_Bathydoris_clavigera|TRANSCRIPT
-------------------------------------------------------------------------------------------------------------------------------------------------------------------------------------------------------------------------------------------------------------------GLMKDLFG---KDLHMKWVDAYFPFTHPSWELEIFHQDEWVEMLGCGVMEQKLVKSAGAPDKA--GWAFGLGMERLAMKLYSIPDIRLFWSTDPGFLNQFKGKDIKESITYKAVSKYPPCANDISFWIPEDFTSNDFYDLVRSVCGDMVEQVSLIDEFDHPKSKRRSHCYHIVYRHMERTLMQAEVNKLHRQLETQASHDLKVEIR
>EOG091F021Y|Biomphalaria_glabrata|HW19_Polycera_quadrilineata|TRANSCRIPT
------------------------------------VDILGKSYAPDKLTNVTP-----SIISKVGRNLHQTPGHPLYLIYKRIESYF------------------HRTY-VKRGNPVFSSYNNLSPIVTHEQNFDSLLIPQGHVSRSPSDTYYINSEFMLRGHTSAHQRDLIRSG--LDAFIVTGDVYRRDAIDATHYPVFHQIEGLRVS----------------LFEKGSRDVSKQENHTMETSKLIEFDLKTCLEGLMRHLFG---KDLQMKWVDAYFPFTHPSWEMEIFHQGEWVEMLGCGVTEQKLVDSAGAPNKA--GWAFGLGLERLAMKLYSIPDIRLFWSKDPGFLHQFEGKAFDEDVTYKAVSKFPPCSNDISFWIPEGFTSNDFYDLVRSVCGDIVEQVTLVDEFQHPKTQRFSHCYRIVYRHMEKTLTQQEVNQFHRNVELLATTSLNVEIR
>EOG091F021Y|Biomphalaria_glabrata|HW04_Calmella_cavolinii|TRANSCRIPT
-------------------------------NLTNVIEILGKSYSGDQLTNITP-----AILAKVERNLHNTQEHPLHFIFKRIEAFF------------------HHTY-IKRGNPVFSVYSHLSPVVTHEQNFDSLLVPQEHVSRSPSDTYYINSTHMLRAHTSAHQRDLIRSG--LDAFLVVGDVYRRDTINATHYPVFHQMEGVRCS----------------LFERGQRDDNKQEGHSLETSKLLEYDLKSCVEGLMRALFG---QNLEMRWVDAYFPFTHPSWELEIFHQGEWIEMLGCGVMEQKLVDSAGASSKA--GWAFGLGLERLAMKLFSIPDIRLFWSTDSGFLHQFRDKSFNDEITYKAVSKYPQCTNDISFWVPEDFTPNDFYDLVRSVGEDLVEQVDLIDEFCHPKTKRLSHCYRLVYRHMEKTLTQPEVNRVHKDIEVLASKQLGVEIR
>EOG091F021Y|Biomphalaria_glabrata|NC06_Pleurobranchaea_californica|TRANSCRIPT
---------------------------------GDSLTLLGNSYNADSLTNISA-----SIASKTGRNLHNTPGHPLYLIYKRMESFF------------------HHTY-VQRGNPIFSAISTLSPVVTHEQNFDSLLVAKDHISRSPADTYYVNSEHMLRSHTSAHQRDLIRSG--LDAFVVAGDVYRRDTIDGTHYPVFHQMDGVRLY----------------LFESGHRDTNKQETHTMETSKLLEHDLKQCLEGLMRYLFG---QDLDMKWVDAYFPFTHPSWELEIFHGGDWVEMLGCGIMEQKLVDSAGPSSKA--GWAFGLGLERLAMKLYSIPDIRLFWSQDSGFLKQFEGKDINDNITYKEISKYPQCMNNVSFWISADYSSMDFYDLVRTVGGDVVEQVELIDEFTHPKTGKCSHCYRIVYRHMERTLTQAEANDIHKQIEQSATAELGVQIR
>EOG091F021Y|Biomphalaria_glabrata|HW03_Berthella_plumula|TRANSCRIPT
-----------------------------------------------------------------------------------------------------------------------------------------------------------------------------------------------------------------------------------------------------------------LEGLMRHLFG---QDLNMKWVDAYFPFTHPSWELEIFHGDDWVEMLGCGIMEQKLVDSAGATSKA--GWAFGLGLERLAMKLYSIPDIRLFWSKDSGFLQQFEGKDIHDKITFKEVSKYPQCVNDISFWISAEYSPTDFYDLVRTVGGDVVEQVKLIDEFTHPKSGRSSHCYRITYRHMERTLTQAEANVLHKQIEQTASTELGVQIR
>EOG091F021Y|Biomphalaria_glabrata|HW09_Doto_sp|TRANSCRIPT
------------------------------------VKIGNASYPVDSLSNVTP-----NIISKVGRNLHQKPGHPLHLMYKRIEHFL------------------HSSY-LRGGNPIFSVYNNISPIVTHQQNFDNLLVPAGHVSRSSSDTYYINSKHMLRSHTSAHEADMIRSG--LDAYAVAGDCYRRDAIDATHYPVFHQMGDTKLS----------------LFDNGSRDKFRQETHTLETAKLLEFELKSHIEGLMKYLFG---QDLQMKWVDAFFPFTHPSWELEIFHGGEWVEMLGCGILEQKIVNHAGATTKA--GWAAGLGLERLAMKLYAIPDIRLFWSQDSGFLHQFEGKHFEDPVTYKEVSKYPQCINDISFWISQTFTPNDFYDLVRSIAGDLVEQVSLIDEFQHPKTDRISHCYRLVYRHMERTLTQEEVNEIHKEVEKRVEQDLSGEI-
>EOG091F021Y|Biomphalaria_glabrata|JG13_Doto_lancei|TRANSCRIPT
-----------------------------------------------------------------------------------------------------------------------------------------------------------------------------------------------------------------------------------------------------------------IEGLMKYLFG---QDLEMKWVDAFFPFTHPSWELEIFHGGEWVEMLGCGILEQKIVDHAGATTKA--GWAAGLGLERLAMKLYAIPDIRLFWSEDSGFLHQFEGKHFEDPITYKEVSKFPQCINDISFWISRTFTPNDFYDLVRSIAGDLVEQVSLIDEFQHPKTERISHCYRLVYRHMERTLTQEEVNEIHKEVEKRVEQDLSGEIR
>EOG091F021Y|Biomphalaria_glabrata|HW18_Janolus_cristatus|TRANSCRIPT
-----------------------------AHKLGETVEIHGNTYTTDSLTNVTP-----ALLSKVGRNIHQKPGHPLNLIYKRIKHYL------------------HSTY-LKGGNPVFTVFNHLSPVVTHEQNFGSLLVPPDHVSRSASDTYYINSEYMLRSHTSAHERDLLRSG--LDAFAFVGDCYRRDEIDTTHYPVFHQLEIANMS----------------LFEDGQETDHKQAMHTLETVKLLEYELKTCIEGLMRSLFG---QDLKMQWVDAYFPWTHPSWELEIFHQGDWIEMLGCGIMNQKIADHAGATNKA--AWAAGLGMERLAMKLYDIPDIRLFWSEDTGFLHQFQNKRFDEKVTYKEVSKYPQCTNDISFWIREGFTSNDFYDLVRSTAGDLVEQVSLIDEFLHPKTDRVSHCYRLVYRHMERTLTQKEVSEIHQQVEMRAVNDLNVEI-
>EOG091F021Y|Biomphalaria_glabrata|JG19_Janolus_barbarensis|TRANSCRIPT
-------------------------------------------------------------------------------------------------------------------------------------------------------------------------------------------------------------------------------------------------------------------------------------------------------------------------------------------------------------------------------------------------------------------------QVSLIDEFLHPKTDRVSHCYRLVYRHMEKTLTQEEVNEIHQEVE------------
>EOG091F021Y|Biomphalaria_glabrata|JG28_Scyllaea_fulva|TRANSCRIPT
----------------------------AGHRLGKSIEIQRKSFPTDSLSNVTP-----AIISKVGKNIHQTPDHPLFLIFKRIEHFL------------------HSSY-VKRGNPIFSVYNNISPIVTHEQNFDSLLIPDGHISRSASDTYYINSEYMLRSHTSAHEQDMIRSG--LDAYAVAGDCYRRDTIDATHYPVFHQMEIVNVS----------------LFENGRRDDHKQERHSLETAKLLEFEMKSHIEGLMKYLFG---QDLQMKWVDAYFPFTHPSWELEIFHGGEWVEMLGCGILEQNIVDRAGATNKA--GWAGGMGLERLAMKLYGIPDIRLFWSEDSGFLHQFKGKHFEEPITYKEVSKYPQCINDISFWVHEMFTSNDFYDLVRSIAGDLVEQVSLIDEFHHPKTNRVSHCYRLVYRHMERTLTQEEVNEIHKEVEKRAAQDLEVEI-
>EOG091F021Y|Biomphalaria_glabrata|JG05_Bornella_anguilla|TRANSCRIPT
----------------------------TTSQFKKSVEIQGHSYPADFLSNVTP-----NIVAKVGRNLHQKQDHPLSLIYKRIKHFL------------------HSSY-VRRGNPVFSVYNNISPVVTHEQNFDSLLIPSNHVSRSASDTYYINSEYMLRSQTSAHDRDLIRSG--LDAYAVAGDCYRRDAIDATHYPVFHQMDDSDLS----------------LFEDGRRDNSKQERHTLETAKLLEFEMKSHIEGLMKYLFG---KDLQMKWVDAYFPFTHPSWELEIFHGGEWVEMLGCGILEQEIVNHAGATDKA--GWAAGMGLERLAMKLYSISDIRLFWSEDSGFLHQFEGKHFEEPITYKEVSRYPQCVNDISFWISNRFTSNDFYDLVRSIAGDLIEQVSLVDEFHHPKTDRISHCYRLVYRHMERTLTQEEVNKIHKEVERRAAEDLEVEI-
>EOG091F021Y|Biomphalaria_glabrata|NC08_Tritonia_hamnerorum|TRANSCRIPT
-----------------------------GHRYGNTVNIQGHSFETDSLTNVTP-----ALISKVGRNIHQKQDHPLYLIYKRIEHFL------------------HSSY-VKRGYPIFSVYNNINPVVTHEQNFDSLLIPADHVSRSASDTYYVNSEHMLRSHTSAHDRDLIRSG--LDAYAVAGDCYRRATIDATHYPVFHQMEIVKLS----------------MFENGRRDNSKQGRHSLETAKVLEFEMKSHIEGLMRCLFG---QDLKMKWVDAYFPFTHPSWELEIFHGGDWIEMLGCGILEQKIVDHAGATTKT--GWAAGLGLERLAMKLYSIPDIRLFWSEDSGFLHQFKGKHFNEHITYKEVSKYPQCTNDISFWVSQGFNSNDFYDLVRSIAGDLVEQVSLVDEFRHPKTNRVSHCYRLVYRHMERTLTQMEVNTIHKQVEERAAEELEVEIR
>EOG091F021Y|Biomphalaria_glabrata|JG22_Lomanotus_vermiformis|TRANSCRIPT
------------------------------------------------------------------------------------------------------------------------------------------LVPPDHVSRSASDTYYINSKYMLRSHTSAHERDLIRSG--LDAYAVAGDCYRRDTIDATHYPVFHQIGNSGLS----------------LFEEGYRDDSKQERHTLETAKLLEFEMKSHIEGLMKNLFG---QDLKMKWVDAYFPFTHPSWELEIFYNGEWVEMLGCGILEQKIVNHGGAIDKA--GWAAGMGLERLAMKLYSIPDIRLFWSEDSGFLHQFE---------YKEVSKYPQCINDISFWISETFTSNDFYDLVRSVAGDLVEQVSLVDEFQHPKTERISHCYRLVYRHMERTLTQNEVNDIHKEVEKRAAEDLEVEIR
>EOG091F021Y|Biomphalaria_glabrata|JG08_Dendronotus_venustus|TRANSCRIPT
----------------------------NVHSLRENVEIRGNSYPTDSLTNISP-----AIISKVGRNIHQQPEHPLSLIYKRIEHFL------------------HSSY-IQRGSPIFSVYNNINPVVTHEQNFDSLLVPAGHVSRSASDTYYVNSEYMLRSHTSAHERDMIRSG--LDAYAVAGDCYRRDTIDATHYPVFHQMDYPDLS----------------LFENGSRDDHKQEKHTLETSKLLEFEMKSHIEGLVKSLFG---QNLQMKWVDAYFPFTHPSWELEIFHEGEWVEMLGCGILEQKIVDNAGATEKA--GWACGMGLERLAMKLYSIPDIRLFWSRDSGFLHQFKGKHFEDPITYKEVSKYPQCINDISFWIGEKFTPNDFYDLVRTIAGDLVEQVSLIDEFHHPKTDRVSHCYRLVYRHMERTLTQEEVNDIHSELEKRAALDLAVEIR
>EOG091F021Y|Biomphalaria_glabrata|JG10_Dirona_picta|TRANSCRIPT
--------------------------------------------------------------------------------------------------------------------------------------------------------------------------------------------------------------------------------------------------------------------------------------------------------------------------------------------------------------------------------------------------------------LVRSTAGDLVEQVSLIDEFQHPKNERVSHCYRLVYRHMERTLTQKEVNEVHKEVETRAVKDLQVEI-
>EOG091F021Y|Biomphalaria_glabrata|JG11_Dondice_occidentalis|TRANSCRIPT
-----------------------------SHQLGDSIEIRGQAFKTDSLTNITP-----AIISKVNRNLHLKSNNPLNLIYKSIEHFL------------------HSSY-LKRGNPIFSVYNNISPIVTHEQNFDKLLVPVDHVSRSASDTYYINSEYMLRSHTSAHEVDFIRSG--LDAYAVAGDCYRRDEIDSTHYPVFHQMDKSGLS----------------LFEESKRCDAKQGRHTLETMKLLEFEMKNHLEALMKYLFG---QDLQMRWVDAYFPFTHPSWELEIFHKGEWVEILGCGILEQKIVDNGGATAKA--GWAAGMGLERLAMKLYGIPDIRLFWSNDSGFLHQFEGKHFKDQIKYKEVSKYPQCTNDLSFWIPDCFASNDFYDLVRSIAGDLVEQVSLVDEFQHPKNGRVSHCYRLVYRHMERTLTQEEVNVIHKEIEDKAACDLLVEI-
>EOG091F021Y|Biomphalaria_glabrata|JG12_Dondice_parguerensis|TRANSCRIPT
-----------------------------SHKLGDSIEIRGQAFKTDSLTNVTP-----AIISKVNKNLHHRSNNPLHLIYKSIEHFL------------------HSSY-SKRGNPIFSVYNNISPIVTHEQNFDKLLVPVDHVSRSASDTYYINSEYMLRSHTSAHEVDFIRSG--LDAYAVAGDCYRRDEIDSTHYPVFHQMDKAGLS----------------LFEDGKRCDAKQERHTLETMKLLEFEMKNHLEALMKYLFG---QDLQMRWVDAYFPFTHPSWELEIFHKGEWVEILGCGILEQKIVDNGGATAKA--GWAAGMGLERLAMKLYGIPDIRLFWSDDSGFLHQFEGKHFKDQITYKEVSKYPQCTNDLSFWIPDCFASNDFYDLVRSIAGDLVEQVSLVDEFQHPKNGRVSHCYRLVYRHMERTLTQEEVNVIHKEIEDRAACDLLVE--
>EOG091F021Y|Biomphalaria_glabrata|NC05_Hermissenda_crassicornis|TRANSCRIPT
-----------------------------------------------------------------------------------------------------------------------------------------------------------------------------------------------------------------LS----------------LFEESKRCDAKQERHTQETVKILEFELKSHLEALMKHLFG---QDLQMRWVDAYFPFTHPSWELEIFHKGEWVEILGCGILEQKIVDNGGATSKA--GWAAGMGLERLAMKLYSIPDIRLFWSEDSGFLHQFEGKHFKDQITYKEVSKYPQCTNDISFWITERYTPNDFYDLVRSIAGDLVEQVSLIDEFQHPKNGRVSHCYRLVYRHMERTLTQEEVNVIHKKVEDTAASELLVEI-
>EOG091F021Y|Biomphalaria_glabrata|HW05_Caloria_elegans|TRANSCRIPT
---------------------------------GDSVEIQGITFKTDSLTNVTP-----AVISKVSRNIHQKPNHPLHFIYKRIEHFL------------------HSSY-VKRGNPIFSVYNNISPIVTHKQNFDSLLVPVDHVSRSASDTYYINSEYMLRSHTSAHEVDLIRSG--LDSYAVAGDCYRRDEIDSTHYPVFHQMEVVRLY----------------FFENSQRCDTKQERHTLETVKLLEFELKNHLEALMKYLFG---QDLQMRWVGAYFPFTHPSWEMEIFHKGEWVEMLGCGLLEQKIVDNGGATAKV--GWAAGMGLERLAMKLYGIPDIRLFWSTDSGFLHQFEGKHFNDQITYKEVSKYPQCINDISFWITESFTPNDFYDLVRSTAGDLVEQVSLVDEFQHPKNGRVSHCYRLIYRHMERTLTQQEVNVIHKEVEERAAEYLQVEI-
>EOG091F021Y|Biomphalaria_glabrata|HW06_Cratena_peregrina|TRANSCRIPT
--------------------------QKPSHRFGESVEIRGTTFKTDSLTNVTP-----AVISKVNRNLHQRSNHPLHLIFKRIEHFL------------------HSYCLKSRGNPIFSVYDNINPVVTHQQNFDNLLVPPDHVSRSPSDTYYINSEYMLRSHTSAHEVDLIRSG--LDAYAVAGDCYRRDEIDATHYPVFHQMEIVSLY----------------LFEDSQRCDLKQERHTLETVKLLEYELKSHLEALMKSLFG---QDLQMRWVDAYFPFTHPSWEMEIFHKDEWVEMLGCGILEQKIVDNGGAVSKA--GWAAGMGLERLAMKLYGIPDIRLFWSEDSGFLHQFEGKHFNDPITYKEVSKYPQCINDISFWITESFTPNDFYDLVRSTAGDLIEQVSLIDEFQHPKNGRVSHCYRLVYRHMERTLTQQEVNVVHKEVEDRATDFLCVEI-
>EOG091F021Y|Biomphalaria_glabrata|JG25_Palisa_papillata|TRANSCRIPT
---------------------------------GDSVEIQGTSFKTDSLTNVTP-----AVISKVGKNIHQRPSHPLHLIYKSIEHFL------------------HSSY-LKRGNPIFSVYNNISPIVTHKQNFDNLLVPVDHVSRSGSDTYYINSKYMLRSHTSAHEVDLIKSG--LDAYAVAGDCYRRDEIDSTHYPVFHQMEIVRLS----------------LFEDSQRCDTKQEKHTLETVKLLEYELKSHLEALMKYLFG---EDLQMRWVGAYFPFTHPSWELEIFHKGEWVEMLGCGVLEQKIVDNGGATSKA--GWAAGMGLERLAMKLYGIPDIRLFWSNDSGFLHQFEGKHFTDPITYKEVSKYPQCINDISFWITESFTPNDFYDLVHSTAGDLIEQVTLVDEFQHPKNGRVSHCYRLVYRHMERTLTQQEVNVVHKEVEDRAANHLQVEI-
>EOG091F021Y|Biomphalaria_glabrata|JG03_Austraeolis_stearnsi|TRANSCRIPT
-------------------------------KLGDSVEIQGTSFKTDSLTNVTP-----AVISKVSKNIHQRSSHPLHLIYKSIEHFL------------------HSSY-LKRGNPIFSIYNNISPIVTHKQNFDNLLVPVDHVSRSASDTYYINSEYMLRSHTSAHEVDLIKSG--LDAYAVAGDCYRRDEIDSTHYPVFHQMEIVRLS----------------LFEDSQRCDTKQDRHTLETVKLLEYELKSHLEALMKHLFG---EDLQMRWVGAYFPFTHPSWELEIFHKGEWVEMLGCGVLEQKIVDNGGATSKA--GWAAGMGLERLAMKLYGIPDIRLFWSNDSGFLHQFEGKHFTDPITYKEVSKYPQCINDISFWITESFTPNDFYDLVRSTAGDLIEQVTLVDEFQHPKNGRVSHCYRLVYRHMERTLTQQEVNVIHKEVEDRASNHLQVEIR
>EOG091F021Y|Biomphalaria_glabrata|JG27_Phidiana_lynceus|TRANSCRIPT
---------------------------------------------------------------------------------------------------------------------------------------------------------------------------------------------------------------------------------------------------------------------------------------------------------EWVEMLGCGVLEQKVVDNGGAKSKA--GWAAGMGLERLAMKLYAIPDIRLFWSTDSGFFHQFEGKHFSDPITYKEV--------------------------------------------------------------------------------------------
>EOG091F021Y|Biomphalaria_glabrata|JG16_Flabellina_iodinea|TRANSCRIPT
-----------------------------SHRLGDSVKIRGESFKTDPLTNLTP-----AVISKVGNNIHQRSGHPLHLIYKRIEHFL------------------HSFY-LKRGNPIFSVYNNISPVVTHEQNFDNLLVPADHISRSASDTYYINSEYMLRSHTSAHEVDLIRSG--LDAYAVAGDCYRRDEIDSTHYPVFHQMDSFCLS----------------LFENGQRCDSKQERHTLETVKLLEFEMKSHIEALMKYLFG---QDLKMKWVDAYFPFTHPSWELEIYHKGEWVEILGCGILEQKIVDNGGATSKA--GWAAGMGLERLAMKLYSIPDIRLFWSQDSGFLHQFEGKHFNDPITYKEVSKYPQCINDISFWITENFTSNDFYDLVRSTAGDLVEQVSLIDEFQHPKNGRTSHCYRLVYRHMERTLTQEEVNDIHKEVE------------
>EOG091F021Y|Biomphalaria_glabrata|HW01_Armina_tigrina|TRANSCRIPT
------------------------------------------------------------------------------------------------------------------------------------------------------------------------------------------------------------------------------------------------------------------------------------------------WELEIFHEGEWVEMLGCGILEQKIVDNGGATDKA--GWAAGLGLERLAMKLYSIPDIRLFWSEDSGFLHQFQGKHFNDPVTYKEVSKYPQCTNDISFWVTEGFASN-----------------------------------------------------------------------
>EOG091F021Y|Biomphalaria_glabrata|JG32_Unidentia_angelvaldesi|TRANSCRIPT
------------------------------HKLGDTVEIRGRSYPTDFLTNVTP-----ALISKVGRNIHQQTDNPLHLIYKRIEHFL------------------HTSF-IKRGTPVFSVYNNISPVVTHKQNFDSLLVPTDHVSRSASDTYYINSEYMLRSHTSAHETDLIKSG--LDAYAVAGDCYRRDEIDATHYPVFHQLEIVRLS----------------LFENGQRRDDKQEKHTLETVKLLEYELKNHIEALMKFLFS---QDLEMKWVDAYFPFTHPSWELEIFHQGEWVEMLGCGILEQQIIDNGGATSKA--GWAAGLGLERLAMKLYGIPDIRLFWSKDSGFLHQFKGKHFNDTITYKEVSKYPQCINDISFWISEGFTSNDFYDLVRSIAGDLVEQVSLIDQFRHPKSGKISHCYRLVYRHMERTLTQKEVNDIHKEVETRAAIDLEVEI-
>EOG091F021Y|Biomphalaria_glabrata|HW02_Berghia_verrucicornis|TRANSCRIPT
-----------------------------SKRLGDSVEIQGKVFKTDSLTNITP-----AVLSKVNRNIHQQSNHPLHFIYKRIEHFL------------------HSSY-LKRGNPIFSVYNNISPIVTHEQNFDNLLVPIDHVSRSASDTYYINSEYMLRSHTSAHEVDLIRSG--LDAYAVAGDCYRRDEIDSTHYPIFHQIDKSGLS----------------LFEDNKRCETKQGRHTLETVKLLEFELKKHLEALMKYLFG---QDLQMRWVDAYFPFTHPSWELEIFHKGDWVEILGCGVLEQKIVDNGGAMLKA--GWAAGMGLERLAMKLYGIPDIRLFWSQDSGFLCQFEGKHFNDQITYKEVSKYPQCINDISFWISEGYTPNDFYDLVRSIAGDFVEQVSLIDEFQHPKKGRVSHCYRLVYRHMERTLTQQEVNIIHKKIE------------
>EOG091F021Y|Biomphalaria_glabrata|JG04_Berghia_stephanieae|TRANSCRIPT
-----------------------------SNRLGDSVEIQGKVFKTDSLTNITP-----AVLSKVNRNIHQQSNHPLHFIYKRIEHFL------------------HSSY-LKRSNPIFSVYNNISPIVTHEQNFDNLLVPIDHVSRSASDTYYINSEYMLRSHTSAHEVDLIRSG--LDAYAVAGDCYRRDEIDSTHYPIFHQMDKSGLS----------------LFEESKRCETKQGRHTLETVKLLEFELKKHLEALMKYLFG---QDVQIRWVDAYFPFTHPSWELEIFHKGDWVEILGCGVLEQNIVDNGGATSKA--GWAAGMGLERLAMKLYGIPDIRLFWSQDSGFLCQFEGKHFNDKIIYKEVSKYPQCINDISFWISEGYTPNDFYDLVRSIAGDFVEQVSLIDEFQHPKKGRVSHCYRLVYRHMERTLTQQEVNIIHKKIE------------
>EOG091F021Y|Biomphalaria_glabrata|JG02_Antaeolidiella_chromosoma|TRANSCRIPT
-----------------------------------------------------------------------------------------------------------------------------------------------------------------RSHTSAHEVDLIRSG--LDAYAVAGDCYRRDEIDSTHYPVFHQINKSDLS----------------LFEESNRCETKQGRHTLETVKLLEFELKKHLEALMKYLFG---QDLQMRWVGAYFPFTHPSWELEIFHKGDWVEILGCGVLEQQIVDNGGATLKA--GWAAGMGLERLAMKLYGIPDIRLFWSQDSGFLHQFEGKHFNDQITYKEVSRYPQCINDLSFWISEDFTPNDFYDLVRSVAGDLVEQVSLVDEFQHPKSGRVSHCYRLVYRHMERTLTQQEVNIIHKEIEDRAALDLEVEIR
>EOG091F021Y|Biomphalaria_glabrata|HW12_Facelina_rubrovittata|TRANSCRIPT
------------------------------HKLGDLVEIRGKNFKTDSITNVTP-----AVISKVNRNIHQGTNHPLHLIFKRIEHFL------------------HSSY-LKRGNPIFSVYNNISPIVTHKQNFDNLLVPINHVSRSASDTYYINSEYMLRSHTTAHEVDLIRSG--LDAYALAGDCYRRDEIDATHYPVFHQMDGSNLF----------------LFEDSQRCNIKQEKHTLETVKLLEFELKSHLEALMKCLFG---EELQMRWVDAYFPFTHPSWELEIFHKGEWVEMLGCGVLEQKIVDNGGAVSKA--GWAAGMGLERLAMKLYEIPDIRLFWSQDSGFLNQFDGKHFNDAITYKEVSKYPQCINDISFWITESFTPNDFYDLVRSIAGDLVEQVSLVDEFQHPKNGRVSHCYRLVYRHMERTLTQQEVNVIHKEVEDRASDYLHVEI-
>EOG091F021Y|Biomphalaria_glabrata|JG06_Catriona_columbiana|TRANSCRIPT
-----------------------------SHRLGDSVQIRNNTYTTDSLTNITP-----SLTSKIGRNIHHRHDNPLYLIYKRIEHFL------------------HSSY-KKGGNPIFSVYNNLNPVVTHEQNFDSLLVPADHVSRSASDTYYVNSEYMLRSHTSAHDRDLISTG--LDAYALAGDCYRRDEIDATHYPVFHQMDNTGLS----------------LFETSQRCEQKQGRHTIETVKLLEFEMKSHVEALMKYLFG---EDLQMRWVDAYFPFTHPSLELEIFHKGEWVEMLGCGILEQKIVDNGGAKTKV--GWAAGLGLERLAMKLFGIPDIRLFWSEDSGFLHQFKGKHFEEPITYQEVSKYPQCINDISFWISEGFASNDFYDLVRSIAGDLVEQASLVDEFQHPKTGRVSHCYRIVYRHMEKTLTQKEVNSLHKEVEDRAAEYLNVEI-
>EOG091F021Y|Biomphalaria_glabrata|JG07_Cuthona_albocrusta|TRANSCRIPT
----------------------------------------------------------------------------------------------------------------------------------------------------------------------------------------------------------------------------------------------QGRHTVETVKLLEFELKSHVEGLMKYLFG---EDLKMKWVDAYFPFTHPSWELEIFHQGEWVEMLGCGIFQQEIVDKGGAISKV--AWAAGLGLERLAMKLFGIPDIRLFWSEDSGFLHQFQGKHFEEAIKYQEISKYPQCINDISFWVSEGFTSNDFYDLVRSIAGDLVEQASLIDEFHHPKTGRVSHCYRLVYRHMERTLTQKEVNSIHQEVEDRATEYLNVEI-
>EOG091F021Y|Biomphalaria_glabrata|HW07_Cuthona_caerulea|TRANSCRIPT
----------------------------SSHRLGESVNIRNDTYVTDSLTNITP-----SLISKVGRNIHHKNDNPLYLIYKRIEHFL------------------HSTY-RKGGNPLFSVYNNINPVVTHEQNFDSLLVPVGHVSRSASDTYYVNSEYMLRSHTSAHDRDLIRTG--LDAYAVAGDCYRRDEIDATHYPVFHQMEIVRLS----------------LFENSQRCELKQERHTLETVKLLEFEMKSHVEGLMKYLFG---KDLKMKWVDAYFPFTHPSWELEIFYQGEWIEMLGCGILEQEIVNNGGAKSKV--GWAAGLGLERLAMKLFSIPDIRLFWSEDSGFLHQFKGKHFEEPITYQEVSKYPQCINDISFWINEGFASNDFYDLVRSIAGDLVEQASLVDEFCHPKTGRVSHCYRLVYRHMERTLTQKEVNSIHKEVEERASEYLNVEIR
>EOG091F021Y|Biomphalaria_glabrata|NC04_Fiona_pinnata|TRANSCRIPT
----------------------------------------------------------------------------------------------------------------------------------HEQNFDSLLVPSDHVSRSASDTYYVNSEYMLRSHTSAHDRDLISTG--LDAYAVAGDCYRRDEIDATHYPVFHQIDSTDLS----------------LFEEGKRFEQKQERHTIETVKLLEFQLKNHVESLMKYLFG---EDLQMKWVDAYFPFTHPSWELEIFHQGEWVEMLGCGILEQKIV--------------------------------------------------------------------------------------------------------------------------------------------------------
>EOG091F021Y|Biomphalaria_glabrata|JG26_Phestilla_sp|TRANSCRIPT
----------------------------TTHRLGPSLTIGSDTYTTDTLTNITP-----SLISKVGCNIHQKHDNPLYLIYKRIEHFL------------------HSSY-VKRGNPIFSVYNNINPVVTHEQNFDSLLVPKDHISRSASDTYYINSEYMLRSHTSAHDRDLISTG--LDAYAVAGDCYRRDEIDATHYPVFHQMEIVRLY----------------FFEISQRCEQKQERHTIETVKLLEFELKSHVEGLMKYLFG---KDLQMKWVNAYFPFTHPSWELEIFYQGEWVEMLGCGILEQKIVDNGGATSKV--GWAAGLGLERLAMKLYSIPDIRLFWSQDSGFLHQFAGKHFEDSITYQEVSKYPQCINDISFWVGEGFTSNDFYDLVRSVAGDLVEQASLIDEFHHPKTGRVSHCYRLVYRHMERTLTQTEVNSIHKQVEDKAAEFLNVVIR
>EOG091F021Y|Biomphalaria_glabrata|JG14_Eubranchus_rustyus|TRANSCRIPT
----------------------------------ESIQITNNSYTTDSLTNITP-----AVISKVGRNIHQRPDNPLHLIYKRIEHFL------------------HSSY-RQRGNPIFSVYNNISPVVTHQQNFDNLLIPVDHVSRSASDTYYINSEYMLRSHTSAHEKDLISSG--LDAYAVAGDCYRRDEIDATHYPVFHQMDDTGLS----------------LFENGQRFDNKQETHSMETVKLLEFEMKSHIEGLMKYLFG---QDLKMKWVDAYFPFTHPSWELEIFHQGEWVEMLGCGILEQKIVNNAGAITKA--GWAAGLGLERLAMKLFSIPDIRLFWSEDSGFLHQFQGKHFEESITYKEVSKFPQCINDISFWISEGFTPNDFYDLVRSVAGDLVEQVSLVDEFQHPKNGRISHCYRLIYRHMERTLTQKEVNLLHKEVEDRAAEYLQVEI-
>EOG091F021Y|Biomphalaria_glabrata|HW11_Eubranchus_exiguus|TRANSCRIPT
-------------------------------NKPETLQILNHTYPTDNLTNVTP-----ALVSKIGRNLHQRPENPLHLIYTRIKHFL------------------HSNY-RKGGNPIFSVYDNISPVVTHAQNFDNLLIPEDHVSRSASDTYYINNEHMLRSHTSAHEKDLISSG--LDAYAVAGDCYRRDEIDATHYPVFHQIDSSGLS----------------LFENGLRLEIKQEAHSMETVLLLETEMKSHIEALMKYLFG---QDLQMRWVDAYFPFTHPSWELEIFHQGEWVEMLGCGVLEQQIVNNAGAITKA--GWAAGLGLERLAMKLYSIPDIRLFWSEDSGFLHQFEGKHFEEPITYKEVSKFPQCINDISFWVGEGFTPNDFYDLVRSVAGDLVDQVSLVDEFSHPKSGKTSHCYRLVYRHMEKTLTQAEVNMLHKQVEEHAADHLNVEIR
>EOG091F021Y|Biomphalaria_glabrata|HW14_Flabellina_affinis|TRANSCRIPT
----------------------------------NVVEIGGTSFKVDSFTNVTP-----AILSKVGKNILHKPHHPLQQLYKRIQHFL------------------HSYY-LKRGNPIFSVYNNISPVVTHQQNFDNLLVPADHVSRSASDTYYINSEWMLRAHTSAHEVDMIRSG--LDAYALAGDCYRRDEIDSTHYPVFHQMDKSGLC----------------LFEDSRRCDSKQERHSLETVKLLEFELKSHLEALMKFLFG---QELEMRWVSAYFPFTHPSWELEIFHRGEWVEILGCGVLEQAIVDNGGATSKA--GWAAGMGLERLAMKLYSIPDIRLFWSQDSGFLHQFEGKHFNEAITYKEVSKYPQCINDISFWVPEDFTSNDFYDVVRSVAGDLIEQASLVDEFQHPKTNRVSHCYRLVYRHMERTLTQQEVNDIHQEVERKASQVLRVEIR
>EOG091F021Y|Biomphalaria_glabrata|JG01_Aeolidiella_alba|TRANSCRIPT
------------------------------------------------------------------------------------------------------------------GNPIFSVYNNISPVVTHQQNFDNLLVPIDHVSRSVSDTYYINHEYMLRSHTSAHEVDLIRSG--LDAYAVAGDCYRRDEIDSTHYPVFHQMDQTSLS----------------LFEDGRRCDIKQERHSLETVKLLEFELKSHLEALMQYLFG---PDLEMRWVDAYFPFTPPSWEIEIFHKGDWVEI-------------------------------------------------------------------------------------------------------------------------------------------------------------------
>EOG091F021Y|Biomphalaria_glabrata|JG23_Melibe_leonina|TRANSCRIPT
--------------------------------------------------------------------------------------------------------------------------------------------------------------------------DMIKSG--LDAYAVAGDCYRRDTIDATHYPVFHQMEIVRLY----------------LFENGKRDNLKQERHTMETAKLLEFEMKSHIEGLVKYLFG---QDLQMKWVDAYFPFTHPSWELEIFHEGEWVEMLGCGLLEQNIVDNAGATSKV--GWAGGMGLERLAMKLYKIPDIRLFWSQDSGFLQQFKGKHFEDAVTYKEVSKYPQCINDISFWISEQFTSNDFYDLVRSIAGDLVEQVSLIDEFRNPKTDRVSHCYRLVYRHMERTLTQDEVNGIHREVEKGASEHLDVEIR
>EOG091F021Y|Biomphalaria_glabrata|HW13_Favorinus_branchialis|TRANSCRIPT
-----------------------------SHRYGDTVKIRDRLFKTDSLTNVTP-----AIISKMGLNIHCNPDHPLHFVFKRIEHFL------------------HSNY-LRRGNPIFSVYNNIDPIVTHKQNFDDLLVPEDHISRSPSDSYYINSEYMLRAHTSAHEVDFIRSG--LDAYAIAGDCYRRDEIDSTHYPVFHQMEIVRLS----------------LFESSQRCDTKQEWHTMETVKLLEYELKSHLEALMKFLFG---QDLQMRWVDAYFPFTHPSWELEIFHKGEWVEMLGCGVLEQKIVNNGGATSKA--GWAAGMGLERLAMKLYGIPDIRIFWSEDSGFLNQFAGRHFTDPITFMDVSKYPQCINDISFWISEGFTPNDFYDLVRSTAGDRVEQVRLIDEFQHPKNGRISHCYRLVYRHMARTLTQQEVNIIHKEVEDKAAEILHVEI-
>EOG091F021Y|Biomphalaria_glabrata|JG15_Favorinus_auritulus|TRANSCRIPT
------------------------------HKYGDTIEVQGRLFKTDSFTNVTP-----AIISKMGLNIHCNPDHPLHFVFKRIQHFL------------------HSNY-LRRGNPIFSVYSNIDPIVTHKQNFDDLLVPEDHISRSPSDSYYINSEYMLRAHTSAHEVDYIRSG--LDAYAIAGDCYRRDEIDSTHYPVFHQMEIVRLS----------------LFESSQRCDIKQEWHTMETVKLLEYELKSHLEALMKSLFG---QDLQMRWVNAYFPFTHPSWELEIFHKGEWVEMLGCGILEQKIVNNGGATSKA--GWAAGMGLERLAMKLYGIPDIRIFWSKDSGVLNQFAGRHFTDPITFMDVSKYPQCINDISFWISEGFTPNDFYDLVRSTAGDRIEQVRLIDEFQHPKNGRISHCYRLVYRHMARTLTQREVNIIHKEVEDKAAEILNVEI-
>EOG091F021Y|Biomphalaria_glabrata|HW10_Embletonia_pulchra|TRANSCRIPT
-----------------------SSHRSPANQFGETVHIQGESYKTDSLTNVTP-----TIISKVGANIHQKPGHPLCHIYKRIEHFL------------------HSSY-KKRGSPVFSVYNNISPVVTLKQNFDSLLVPPDHVSRSVSDSYYINSEYMLRGHTSAYEVDLIRSG--LDAYALAGDCYRRDEIDATHYPVFHQMEIVRLY----------------LFESGRRDNFKQDRHTMETTRLLEFELKSCLEGLMKYLFG---QDLEMKWVDAYFPFTHPSWEMEIFYGGVWIEMLGCGILEQKIVDNGGATNKA--GWACGLGLERLAMKLYGIPDIRLFWSQDPGFLHQFDGKHFEAPITYQEVSQFPPCTNDISFWISEGFTSNDFYDLVRSTAGDLVEQVRLIDEFHHPKNGRVSHCYRLVYRHMERTLTQTEVNEIHNEVENRAAQDLLVEI-
>EOG091F021Y|Biomphalaria_glabrata|HW15_Flabellina_babai|TRANSCRIPT
-----------------------ATWHSFTRRFGETLEIQGTAYKTDSLTNITP-----AIVSKVGRNIHQKSHHPLHLIYKRIKHFL------------------HSSY-TKRGNPIFSVYNNISPIVTHEQNFDSLLVPKDHVSRSASDTYYINSDFMLRSHTSAHDRDLIRSG--LDAYAVAGDCYRRDTIDATHYPVFHQMEIVRLS----------------LFEDGQRRIDKQESHTLETVKLLEFEMKSCIEGLMKYLFG---QDLQMKWVDAYFPFTHPSFELEIFHKGEWVEMLGCGILEQNIVNHGGALSKA--GWAAGMGLERLAMKLYGIPDIRLFWSEDSGFLHQFEGMHFEDHITYKEVSKYPQCVNDISFWVGENFTPNDFFDLVRSTAGDLVEQVSLIDEFCHPKTGKVSHCYRLVYRHMERTLTQNEVNSLHKEVEERATQDLGVEI-
>EOG091F021Y|Biomphalaria_glabrata|NC01_Armina_californica|TRANSCRIPT
------------------------------HRFRDAVEMKGNSFKVDSLTNVTP-----TIISKVGRNIHQKPDHPLFLIYKRIEHFL------------------HSSY-VTRGNPIFSVYNNISPVVTHEQNFDSLLVPKDHVSRSASDTYYINSEYMLRAHTSAHERDMIRSG--LDAYAIAGDCYRRDTIDATHYPVFHQLEIVSVS----------------LFEDGSRVEDKQERHTLETAKLLEFELKSHIEGLLKSLFS---QD-------------------------------------------------------------------------------------------------------------------------------------------------------------------------------------------------
>EOG091F021Y|Biomphalaria_glabrata|HW16_Hancockia_cfuncinata|TRANSCRIPT
--------------------------------FGKSVEIQGKSYPTDSLSNVTP-----NIVSKIGRNLHQQPSHPLHLIYKRIEHFL------------------HSSY-LRRGNPVFSVYNNISPVVTHEQNFDSLLVPADHVSRSASDTYYINKQHMLRSHTSAHEQDLIRSG--LDAYAVAGDCYRRDAIDATHYSVFHQMGNSDVS----------------LFENGRRDNYKQEGHTLETAKLLEFEMKSHIEGLVRSLFG---KDVVMRWVGAYFPFTHPSWELEIFHGGDWVEMLGCGLLEQDILDNAGAVTKV--GWAGGMGLERLAMKLYSIPDIRLFWSGDSGFLHQFEGKRFDEPVTYKEVSKYPQCTNDIAFWISESYNSNDFYDLVRSIAGDLVEQVSLVDEFHHPKTGRVSHCYRLVYRHMERTLTQQEVNQVHKQVEETAAVSLQVEI-
>EOG091F021Y|Biomphalaria_glabrata|JG17_Hancockia_uncinata|TRANSCRIPT
-------------------------------------------------------------------------------------------------------------------------------------------------------------------------------------------------IDATHYSVFHQMGNSDVS----------------LFENGRRDNYKQEGHTLETAKLLEFEMKSHIEGLVRSLFG---KDVVMRWVGAYFPFTHPSWELEIFHGGAWVEMLGCGLLEQDILDNAGAVTKV--GWAGGMGLERLAMKLYSIPDIRLFWTGDSGFLHQFEGKRFDEPVTYKEVSKYPQCTNDIAFWISESYNSNDFYDLVRSIAGDLVEQVSLVDEFQHPK--------------------------------------------
>EOG091F021Y|Crassostrea_gigas|JG20_Learchis_evelinae|TRANSCRIPT
--------------------------------------------------------------------------------------------------------------------------------------------------RSASDTYYINSEYMLRSHTSAHEVDLIRSG--LDAYAVAGDCYRRDEIDSTHYPVFHQMEIVRLYSDFELFSHVEDRSGLSLFEDSQRCDTKQERHTLETVKILEYELKSHLEALMKYLFG---EDLQMRWVGAYFPFTHPSWELEIFHKGEWVEMLGCGVLEQKIVDNGGATSKA--GW-------------------------------------------------------------------------------------------------------------------------------------------
>EOG091F021Y|Lottia_gigantea|LotgiG138971
---------------------------------GDSIKILDEIYPTDMYTNVTP-----RILSKLDQKIHTRKGNPLNLIRKMLEAFF------------------YKNYVRRRGNPIFSVYPNISPVVTLEQNFDQLLVPKDHVSRSPSDSYYINNNYMLRAHTSAHQRDLIRSG--LDAFLVIGDVYRRDAIDATHYPVFHQAEGVRLFTHSELFAGTGDPSGFQMFEKGIRAWDKQETLTFDASQLVEINLQRTIQDLARFIFG---RDVEYRWVEAYFPFTHPSWELEVKFNGEWLELLGCGIIEQNILDRAGAGDKV--GWAFGIGLERLAMKLFSIPDIRLFWSTDPGFTCQFKVDDPSKQITYKPISQHPHCVNDISFWIPEHFHPNDFYDMVRDIGGDLVEQVKQLEEYENPKTKRKSHCYRIMYRHMERNLSQSEVNKIHSEIEEQSKKQLGVEVR
>EOG091F021Y|Crassostrea_gigas|CGI_10006103
MLYLV------------------------LERINESGPIARSERRTDWVLRIRVWTMLKSWYSTKHCTIHELQHGPCLLIRYG-EHYKKNSEMDFTWIEEAWKMKGHLET-IKKGMKEKGY------------NFDSLLVPSDHPSRALSESYYLNSEYMLRAHTSAHQSDLIKQG--LDAFLVLGDVYRRDTVDASHYPVFHQMEGVRLFSKQELFSHLGDTSRVTFFENGSRDATKQERHTIETSLCLEENLKNTLRNLANNLFG---DDVEMQWVDAYFPFTHPSWELEIKYQGEWLEVLGCGIVEQEILSSAGADSRV--GWAFGLGLERLAMRLYSIPDIRLFWSEDSRFLDQFNVVDPNTKITYKPFSKQSPVINDVSFWVPDDFSENDFYDIVRNIGGDIVENVELFDDFVHPKTKRKSKAYRITYRHMERSLTKSEANEIHSGIVAAGVQQLGIQER
>EOG091F021Y|Biomphalaria_glabrata|JG21_Limenandra_confusa|TRANSCRIPT
-------------------------------------------------------------------------------------------------------------------DPNCKFFDTEKPVVSTVECFDKLRVPPDHVSRSPSDTYYVNADYVLRTHTSAHQCQFLSQYPEISSFLCAGDVYRRDEIDASHYPAFHQCEGVRLD----------------L--------------------------KKTLEGLAAHLFNLKTGEDTMRWLDEYFPFTEPSVELEIFYQEDWMEVLGCGVIHHDVLRNAGLDPEKVHGWAFGLGLERLAMVLFGIPDIRLFWSDDERFAQQFTAQSFTEKTKFKPFSKYPPVLKDISMWIPEEFVDNDLFEMIRDEGGDQVEKVDLLDEFTHPKTGRTSKMFRVTWRDMSRTLTNEEVNSKHEKVLERVVEELKVELR
>EOG091F021Y|Lottia_gigantea|JG29_Spurilla_braziliana|TRANSCRIPT
-----------------------------------------------------------------------------------------------------------------------------KPVVSTVECFDKLRVPPDHVSRSPSDTYYVNADYVLRTHTSAHQCQFLSQYPEISSFLCAGDVYRRDEIDASHYPAFHQCEGVRLF---------------------------------------------------------------------------------------------------------------------------------------------------------------------------------------------------------------------------------------------------QSKKELG----
>EOG091F021Y|Biomphalaria_glabrata|HW21_Tritonia_manicata|TRANSCRIPT
--------------------------------------------------------------------------------------------------------------------------------------------------------------------TTAHERDMLRMG--LDAFVLTGDVYRRDEIDRTHYPVFHQMEGVRVL----------------VKHDNEKTEEKQAVHNLEAVKLAELSLKETLSSLVEYLCD---KNVEIRWVDAYFPFTHPSWEMEVRVEDEWMELIGCGILEHNILEHAGVGNKI--GWAFGIGLERLAMKLFGIPDIRLFWSQDERFLSQFRE---NKIVQFKPFSKYPPTYKDVSFWISEKYTANNFYELVRSTAGDIVEKVELIDEFVHPDSGRESHCYRITYRSMEKTFRDEEVNEIQDFLREELRLKLDVEL-
