# Supplementary material for: Transcriptomics provides a robust framework for the relationships of the major clades of cladobranch sea slugs (Mollusca, Gastropoda, Heterobranchia), but fails to resolve the position of the enigmatic genus Embletonia
Source: BMC Ecol Evol. 2021 Dec 28;21:226. doi: 10.1186/s12862-021-01944-0 (PMC8895541; doi:10.1186/s12862-021-01944-0)
Supplement: Supplementary file 6 — Additional file 6. Archive S4: Unmasked multiple sequence alignments on amino acid level including Doris kerguelenensis and Calmella cavolini prior to the removal of outliers. [file 12862_2021_1944_MOESM6_ESM.zip › Archive_S4/Alignments/EOG091F02BI.aa.fasta]

>EOG091F02BI|Biomphalaria_glabrata|BGLTMP013229
ILCV--------------------------------------------------------------------------------------AGQHIYLTAKIDGQLVIRPYTPVSSDDDKGYTDLVVKVYFKNVHPKFPEGGKMSQYLENMDIGDYIDVRGPNGLLQYAGKG----------------------------ITPMLQLVRQVFKDSEDKTDLWLLFANQTEKDILLRPELEEIQNAYPSRFHLWYTLDRPEAGWKYSSGFINEEMIKQHLPPPGLDTVILMCGPPPMINAACIPNLDKLGYKTESRFSY
>EOG091F02BI|Crassostrea_gigas|NC02_Bathydoris_clavigera|TRANSCRIPT
-----NVAAVTV---PVLVGVAVVALTAVLAK--VFLSGLFGGKKKGPPNTLKDPTLKYPLKLVDKEVISPDTRRFRFALPSPDHVLGLPVGQHIYLTARIDGQLVIRPYTPVSSNDDRGFMDLVVKVYFKDVHPKFPEGGKMSQQLENMAVGDYIDVRGPNGLLQYAGKGVFKVKADKKAEPETKIAKKVGMIAGGTGITPMLQLVRHVFKDPEDKTEIWLLFANQTEKDILLRPELEEVLSEHPGRFHLWYTLDKPEANWTYSSGFVSDEMIKAHLPSPGPDTLILMCGPPPMINFACIPNLEKLGYKLDTRFS-
>EOG091F02BI|Crassostrea_gigas|HW09_Doto_sp|TRANSCRIPT
-------TSMTL---PVLIGVGVAAVTAVLAK--VFLPGL-MGGKKKSPITLQDATIKYALKLVDKEVITHDTRKFKFALPSPDHILGLPVGQHIYLSARLDGSLVIRPYTPVTSDDDNGYMDLVVKIYFKNTHPKFPDGGKMSQHLESMDIGDYIDVRGPSGLLKYTGKGQFSVQADKKAEPVAKSAKKVGMIAGGTGITPMLQLVRQVIKDPKDDTELWLLFANQTEKDILLREELEEIASQHPTRFHLWFTLDRPEEGWRYSTGFINDEMIKSHLPAPSADTLIFMCGPPPMINFACIPNLDKLGYAPDSRFS-
>EOG091F02BI|Crassostrea_gigas|JG13_Doto_lancei|TRANSCRIPT
-------TSTTL---PVLIGVGVAAVTAVLAK--VFLPGL-LGGKKKSPITLQDATIKYPLKLVDKEVITHDTRKFKFALPSPDHILGLPVGQHIYLSARIDGSLVIRPYTPVTSDDDNGYMDLVVKIYFKNTHPKFPDGGKMSQHLESMDIGDYIDVRGPSGLLKYTGKGQFSVQADKKAEPVAKSAKKVGMIAGGTGITPMLQLVRQVIKDPKDDTELWLLFANQTEKDILLREELEEIASQHPTRFHLWFTLDRPEEGWKYSSGFINDEMIKSHLPPPSADTLVFMCGPPPMINFACIPNLDKLGYAPDSRFS-
>EOG091F02BI|Crassostrea_gigas|JG30_Tritonia_festiva|TRANSCRIPT
--------AMTV---PVLIGVGVVAVTAVLAK--VFLPGLFRSTKKGAPVTLKDSTLKYPLKLIDKEILSHDTRKFKFALPSQDHILGLPVGQHIYLTARIDGSLIIRPYTPVSSDDDKGYMDLVIKVYFKNVHPKFPEGGKMSQHLENMDVGDFIDVRGPNGLLQYTGKGSFSIQPDKKAAPETKTAKKIGMIAGGTGITPMLQLVRQVLKDPEDKTEMWLLFANQTENDILLREELEEVANDHSDRFHLWFTLDKPEKDWKYSSGFVNDEMIKEHLPSPDPDTIILMCGPPPMINFACIPNLDKLGYKPDSRFS-
>EOG091F02BI|Crassostrea_gigas|NC07_Tritonia_diomedea|TRANSCRIPT
--------AMTV---PVLIGVGVVAVTAVLAK--VFLPGLFRSTKKGAPVTLKDSTLKYPLKLIDKEILSHDTRKFKFALPSQDHILGLPVGQHIYLTARIDGSLIIRPYTPVSSDDDKGYMDLVIKVYFKNVHPKFPEGGKMSQHLENMDVGDFIDVRGPNGLLQYTGKGSFSIQPDKKAAPETKTAKKIGMIAGGTGITPMLQLVRQVLKDPEDKTEMWLLFANQTENDILLREELEEVANDNPDRFHLWFTLDKPEKEWKYSSGFVNDEMIKEHLPSPDPDTIILMCGPPPMINFACIPNLDKLGYKPDSRFS-
>EOG091F02BI|Crassostrea_gigas|NC08_Tritonia_hamnerorum|TRANSCRIPT
------SSAATV---PVLIGVGVVAVTAVLAK--VFLPGLFRSKKKGAPVTLKDSSLKYPLKLIDKEILSHDTRKFKFALPSPDHILGLPIGQHIYLTAKIDGSLVIRPYTPVSSDDDKGYMDLVIKVYFKNVHPKFPEGGKMSQHLENMDIGDFIDVRGPNGLLQYTGKGSFNIQPDKKAAAEPKTANKVGMIAGGTGITPMLQLIRQVFKDPEDKTELWLLFANQTENDILLREELEEVANEHPDRFHLWYTLDRPEKDWKYGSGFVNEEMIKGHLPAPDADTIILMCGPPPMINFACIPNLDKIGYKPESRFSY
>EOG091F02BI|Crassostrea_gigas|HW21_Tritonia_manicata|TRANSCRIPT
-----------V---PVLIGVGVVTVTAVLAK--VFLPGLFGSKKKGAPITLKDPTLKYPLKLIDKEILSHDTRKFKFALPSPDHILGLPVGQHIYLTAKIDGSLIIRPYTPVSSDDDKGYMDLVIKVYFKNVHPKFPEGGKMSQYLEKLEIGDYMDVRGPNGLLEYNGKGNFSIKPDKKSPPETKTAQKVGMIAGGTGITPMLQLVRQVFKDPEDKTELWLLFANQTENDILLREELEEVANEHPDRFHLWFTLDRPEKDWKYSSGFVNDEMIKERLPAPGEDTIILMCGPPPMINFACIPNLDKLGYKPDSRHSY
>EOG091F02BI|Crassostrea_gigas|HW10_Embletonia_pulchra|TRANSCRIPT
I-------TVPLLIGAGVVAATAVLAKLFLPG--L----LGGGKKKGPPITLQDPTLKYPLKLIDKENLSHDTRKFKFALPSEEHILGLPVGQHIYLTARIDGSLIIRPYTPVSSDDDKGYMDLVIKVYFKNVHPKFPEGGKMSQHLESMEIGDYIDVRGPNGLLQYTGNGSFQIKADKKAEPTTKTAKKIGMIAGGTGITPMLQVVRQIFKNPEDKTEMWMLFANQTVNDILLRDELEELANEHPSRFHLWFTLDRPDAGWTYSTGFVSDTMIKEHLPPPGDDTLVLMCGPPPMINFACVPNLDKLGYKPDSRFS-
>EOG091F02BI|Crassostrea_gigas|JG06_Catriona_columbiana|TRANSCRIPT
-------STMTF---PVLVGVSIAAVTAVLAKMF-----FFGSKKKGAPVTLQDSTLKYPLKLVDKEILSHDTRKFKFALPSEEHILGLPVGQHIYLTARIDGSLIIRPYTPVSSDDDKGFMDLVVKVYFKNVHPKFPEGGKMSQYLENMEIGDYIDVRGPNGLCQYAGHGNFNIKADKKSEAETKTVKKVGMIAGGTGITPMLQIVRQVFKDHSDKTELWLLFANQTEKDILLRTELEELASEHPSRFHLWFTLDRPETEWNYSTGFISDVMIKEHLPAPAEDTVILMCGPPPMINFACIPNLDKLGFSANQRFS-
>EOG091F02BI|Crassostrea_gigas|JG16_Flabellina_iodinea|TRANSCRIPT
--------SMTI---PVLVGVGVTVVTAVLAKLF-----VFGGKKKGPPITLEDSSLKYPLKLVDKEVISHDTRKFKFALPSMEHVLGLPVGQHIYLTARIDGALVIRPYTPVTSDDDKGYMDLVIKVYFKNVHPKFPEGGKMSQHLENMEIGDYIDVRGPNGLLQYTGKGSFSICADKNAAPKTKTAKKVGMIAGGTGITPMLQLIRQVLKDREDKTDLWLLFANQTEDDILLRTELEEVAIEHPSRFHLWYTLDRPQPGWKYSSGFVNDEMIKEHLPPPSDDTLILMCGPPPMINFACVPNLDKLGYKLETRFS-
>EOG091F02BI|Lottia_gigantea|HW14_Flabellina_affinis|TRANSCRIPT
--------------------------------------------------------------------ISHDTRKFKFALPSTEHILGLPVGQHIYLTARIDGALIIRPYTPVSSDDDXGYMDLVIKVYFKNVHPKFPEGGKMSQHLESMEIGDYIDVRGPNGLIQYTGKGAFSIKADKKSEASVKTAKKVGMIAGGTGITPMLQLVRQVLKDREDKTELWLLFANQ------------------------------------------------------------------------------------------
>EOG091F02BI|Crassostrea_gigas|HW07_Cuthona_caerulea|TRANSCRIPT
-------STMTI---PVLVGVGVAAVTAVLAKMF-----FFGSKKKGPPVTLQDSTLKYPLKLVDKEIISHDTRKFKFALPSSEHILGLPVGQHIYLTARIDGSLIIRPYTPVSSDDDKGYMDLVIKVYFKNVHPKFPEGGKMSQFLESMEIGDYIDVRGPNGLLQYEGQGSFNIKADKKSVAETKTAKKVGMIAGGTGITPMLQIVRQVFKDAQDKTELWLLFANQTEKDILLRTELEELASEHPGRFHLWFTLDRPEAEWKYSSGFINDTMIKEHLPPPADDTLILMCGPPPMINFACVPNLDKLGYSENQRFS-
>EOG091F02BI|Crassostrea_gigas|JG11_Dondice_occidentalis|TRANSCRIPT
-------SAMTI---PVLVGVGVAAVTAVLAKMFL----FGGSKKKGPPVTLEDPTLKYSLKLIDKEKVSHDTRKFKFALPSMEHILGLPVGQHIYLTARIGGSLIIRPYTPVSSDDDKGYMDLVVKIYFKGVHPKFPDGGKMSQYLESMEIGDYIDVRGPNGLIQYKGKGTLSVKADKKGEAETRTVKKIGMIAGGTGITPMLQLMRQVVKDKNDQTELFLLFANQTENDILLRDELESFAADHPSRFHLWFTLDRPEAGWKYSTGFINDTMIKEHLPAPGDDTVILMCGPPPMINFACIPNLDKLGYKPTSRLS-
>EOG091F02BI|Crassostrea_gigas|JG12_Dondice_parguerensis|TRANSCRIPT
------SSAMTI---PVLVGVGVAAVTAVLAKMFL----FGGSKKKGPPVTLEDPTLKYSLKLIDKEKVSHDTRKFKFALPSMDHILGLPVGQHIYLTARIGGSLIIRPYTPVSSDDDKGYMDLVVKIYFKGVHPKFPEGGKMSQYLESMEIGDYIDVRGPNGLIQYKGKGTLSVKADKKGEAETRTVKKIGMIAGGTGITPMLQLMRQVVKDKNDQTELFLLFANQTENDILLRDELESFAADHPSRFHLWFTLDRPEADWKYSTGFINDTMIKEHLPAPGDDTVILMCGPPPMINFACIPNLDKLGYKPTSRLS-
>EOG091F02BI|Crassostrea_gigas|HW17_Hermissenda_crassicornis|TRANSCRIPT
------SSAMTI---PILVGVGVAAVTAVLAKMFL----FGGSKKKGPPVTLEDPTLKYSLKLIDKEKLSHDTRKFKFALPSMDHILGLPVGQHIYLTARIDGSLIIRPYTPVSSDDDKGFMDLVVKVYFKNVHPKFPEGGKMSQHLESMEVGDYIDVRGPNGLIQYTGKGTLSVKADKKAAAETMKVKKIGMIAGGTGITPMLQLMRQVVKDTNDQTELFLLFANQTENDILLRDELESFATDHPGRFHLWFTLDRPEADWKYSTGFINDTMIKQHLPAPGDGTVILMCGPPPMINFACVPNLEKLGYKPNARLSF
>EOG091F02BI|Lottia_gigantea|JG18_Hermissenda_opalescens|TRANSCRIPT
-------------------------------------------KKKGPPVTLEDPTLKYSLKLIDKEKLSHDTRKFKFALPSMDHILGLPVGQHIYLTARIDGSLIIRPYTPVSSDDDKGFMDLVVKVYFKNVHPKFPEGGKMSQHLESMEVGDYIDVRGPNGLIQYTGKGTLSVKADKKA----------------------------------------------------------------------------------------------------------------------------------------
>EOG091F02BI|Crassostrea_gigas|NC05_Hermissenda_crassicornis|TRANSCRIPT
------SSAMTI---PILVGVGVAAVTAVLAKMFL----FGGSKKKGPPVTLEDPTLKYSLKLIDKEKLSHDTRKFKFALPSMDHILGLPVGQHIYLTARIDGSLIIRPYTPVSSDDDKGFMDLVVKVYFKNVHPKFPEGGKMSQHLESMEVGDYIDVRGPNGLIQYTGKGTLSVKADKKAAAETMKVKKIGMIAGGTGITPMLQLMRQVVKDRNDETELFLLFANQTENDILLRDELESFATDHPGRFHLWFTLDRPEADWKYSTGFINDTMIKEHLPAPGDGTVILMCGPPPMINFACVPNLEKLGYKPNARLS-
>EOG091F02BI|Crassostrea_gigas|HW13_Favorinus_branchialis|TRANSCRIPT
------STSMTI---TALVGAGVVAVTAVLAKMFL----FGGSKKKGPPITLEDPTLKYSLKLIDKEVLSHDTRKFKFALPSMDHILGLPVGQHIYLTARINGSLVVRPYTPVSSDDDKGYMDLVIKVYFKDVHPKFPEGGKMSQYLENMEIGDYMDVRGPNGLIQYTGNGSFNIKADKKAEPEQKTAKKIGMIAGGTGITPMLQLMRQVAKDPADKTELFLLFANQTENDILLRDELETFASENP-RFHLWFTLDRPEADWKYSNGFVSDTMIQEHLPPPGEDTVILMCGPPPMINFACVPNLDKLGYKPNARFS-
>EOG091F02BI|Crassostrea_gigas|JG15_Favorinus_auritulus|TRANSCRIPT
-------TSMTI---TALVGAGVVAVTAVLAKMFL----FGGSKKKGPPITLEDPTLKYSLKLIDKEKLSHDTRKFKFALPSMDHILGLPVGQHIYLTARINGSLVVRPYTPVSSDDDKGYMDLVIKVYFKDVHPKFPEGGKMSQYLENMEIGDYIDVRGPNGLIQYTGNGSFNIKADKKAEPEQKTAKKIGMIAGGTGITPMLQLMRQVAKDPADKTELFLLFANQTENDILLRDELETFASENPSRFHLWFTLDRPEAGWKYSTGFVSDTMIQEHLPPPGEDTIILMCGPPPMINFACIPNLDKLGYKPNTRFS-
>EOG091F02BI|Crassostrea_gigas|JG24_Noumeaella_rubrofasciata|TRANSCRIPT
-------SSLTI---PVLVGVGVAAVTGLLAKMFL----FGKGKKKGPPITLEDPSLKYPLKLIDKEIISHDTRKFKFALPSMEHVLGLPVGQHIYLTARIDGSLIIRPYTPVTSDDDKGYMDLVVKVYFKNVHPKFPEGGKMSQYLENMEIGDYIDVRGPNGLIQYTGPGTFSVKADKKAEAVTKTVKKVGMIAGGTGITPMLQLMRQVVKDSSDKTELFLLFANQTEKDILLRDELESFAADHPSRFHLWYTLDKPEDGWKYSSGFVNDTMIKEHLPAPGDDTLILMCGPPPMINFACVPNLDKLGYKPDSRLS-
>EOG091F02BI|Crassostrea_gigas|HW12_Facelina_rubrovittata|TRANSCRIPT
-------STLTI---PVLVGAGVVAVSAMLAKMFL----FGGSKKKGPPITLEDPTLKYALKLIDKEILSHDTRKFKFALPSMDHILGLPVGQHIYLTARINGSLVVRPYTPVSSDDDKGFMDLVVKVYFKDVHPKFPEGGKMSQYLDNMEIGDYMDVRGPNGLIQYKGNGTLSIKPDKKAESETKTAKKIGMIAGGTGITPMLQLMRQVAKDPSDKTEMFLLFANQTEKDILLRDELETFASENPSRFHLWFTLDKPEEGWKYSSGFVNDTMIQEHLPSPGDDTVILMCGPPPMINFACIPNLDKLGYKPTSRFSF
>EOG091F02BI|Crassostrea_gigas|HW06_Cratena_peregrina|TRANSCRIPT
-------TTLTI---PVIVGAGVVAVSALLAKMFL----FGGSKKKGPPTTLQDPTLKYSLKLIDKENLSHDTRKFKFALPSMEHILGLPVGQHIYLTARINGSLVVRPYTPVSSDDDKGYMDLVIKVYFKGVHPKFPEGGKMSQYLENMEIGDYIDVRGPNGLIQYTGDGKFDIKADKKAEAKEVTAKKIGMIAGGTGITPMLQLMRQVAKDPTDKTELFLLFANQTENDILLRDELETFASENPSRFHLWFTLDRPEEGWKYSSGFVNDTMIKEHLPAPGDDTVILMCGPPPMINFACTPNLDKLGYNPNSRFSF
>EOG091F02BI|Crassostrea_gigas|NC04_Fiona_pinnata|TRANSCRIPT
--------SMTV---PVLVGVGVAAVTAILAKMF-----LFGSKKKGSPVTLQDPTLKYPLKLVDKEIISHDTRKFKFALPSPDHILGLPVGQHIYLTARIDGSLIIRPYTPVSSDDDKGFMDLVIKVYFKNVHPKFPEGGKMTQYLENMAIGDYIDVRGPNGLCQYAGKGSFNVKADKKATAETKTAKKVGMIAGGTGITPMLQLVRQVFKDPHDKTELWLLFANQTEKDILLRDELEEVASEHPDRFHLWYTLDKPEGDWKYSSGFINDTMIKEQLPPPGDDTLILMCGPPPMINFACVPNLDKLGYSASNRFS-
>EOG091F02BI|Crassostrea_gigas|JG10_Dirona_picta|TRANSCRIPT
------SAAMTV---PVLIGVGVVAVTAVLAK--IFLPGLLGGKKKGAPITLEDATLKYSLKLVDKEIISHDTRKFKFALPSPEHILGLPVGQHIYLTARINGSLIIRPYTPVSSDDDKGYMDLVIKVYFKDVHPKFPEGGKMTQHLESLDIGDYIDVRGPNGLLKYTGKGTFSVQADKKAAPETKTASKVGMIAGGTGITPMLQLVRQVFKDPEDKTELWLLFANQTEKDILLRTELEEVANEHPNRFHLWYTLDRPEADWKYSSGFVNDEIIKAHLPPPGPDTIIVMCGPPPMINFACVPNLDKLGYKPETRFS-
>EOG091F02BI|Crassostrea_gigas|HW15_Flabellina_babai|TRANSCRIPT
-----------V---PVLVGAGVVAVTAVLAK--MFLPGLFGGKKKGPPITLEDPTLKYPLKLVDKEIISHDTRRFKFALPSPDHILGLPVGQHIYLTARIDGSLVIRPYTPVSSDDDKGYMDLVIKVYFKNVHPKFPEGGKMSQYLENMEIGDYIDVRGPNGLLKYTGKGTFSIQPDKKSDPETKTCKKVGMIAGGTGITPMLQLIRQILKDREDHTEMWLLFANQTEKDILLRTELEEIASSHPNRFHLWFTLDKPESGWKYSSGFVNDEMIKDHLPGPDSDTLILMCGPPPMINFACVPNLDKLGYNPGSRFS-
>EOG091F02BI|Crassostrea_gigas|JG22_Lomanotus_vermiformis|TRANSCRIPT
------SNSMTV---PVLIGAGVVAVTAVLAK--IFLPGLFGSKKKKEPVTLQDATIKYPLKLVDKEIISHDTRRFKFALPSPDHILGLPVGQHIYLSARINGALVIRPYTPVSSDDDKGYMDLVIKVYFKNVHPKFPEGGKMTQHLESLDIGDHIDVRGPSGLLQYKGNGTFAVRADKKSEPVIRTAKKIGMIAGGTGITPMLQLIRQVFKDPSDKSELWLLFANQTEKDILLRTELEEVANDHPNRFHLWYTLDKPEGDWKYSSGFVNDEMIKNHLPAPGPDTLIVMCGPPPMINFACIPNLNKLGYKPEARFS-
>EOG091F02BI|Crassostrea_gigas|JG28_Scyllaea_fulva|TRANSCRIPT
------SASMTV---PVLIGVGVVAVTAVLAK--V----FFGGKKKGPPITLKDPTLKYPLKLVDKEVISHDTRRFKFALPSPDHILGLPVGKHIYLTARIDGSLIIRPYTPVSSDDDKGFMDLVIKVYFKNVHPKFPEGGKMSQYLENMAIGDFIDVRGPNGLLEYKGQGSFDVQADKKADPETKTAKKVGMIAGGTGITPMLQLVRQVFKDPKDHTELWLLFANQTDNDILLREELEEVANEHPDRFHLWFTLDRPGQGWKYSTGFVNDTMIQEHLPPPGDDTVILMCGPPPMINFACIPNLDKLGYKPETRFSY
>EOG091F02BI|Crassostrea_gigas|JG05_Bornella_anguilla|TRANSCRIPT
-----------V---PVLIGAGVVAVTAVLAK--LILPSL-FGGKKKAPTTLKDPTLKYPLKLVDKEIISHDTRKFKFALPTPDHILGLPVGQHIYLTARIDGALIIRPYTPVTSDDDKGYMDLVIKVYFKNVHPKFPEGGKMSQYLENMEVGDYIDVRGPSGLLKYTDQGTFSVQADKKAEAVTKTAKKVGMIAGGTGITPMLQLVRQVFKDPKDKTELWLLFANQTEKDILLREELEEVANEHPDRFHLWYTLDRPEEGWKYSSGFVNDEMIKSHLPPPGDDTIILMCGPPPMINFACIPNLDKLGYKPDMRFS-
>EOG091F02BI|Crassostrea_gigas|JG08_Dendronotus_venustus|TRANSCRIPT
--------SMTL---PVLIGGGVIAMTAILAK--FLLPKVFGGGKKGPPTTLQDSTLKYPLKLVDKEILSHDTRKFKFALPSEDHILGLPVGQHIYLTARIDGALIIRPYTPVSSDDDKGFMDLVVKVYFKNVHPKFPEGGKMSQHLESLEVGDYIDVRGPNGLLKYTGQGSFSVQADKKAEPQTKIAKKVGMIAGGTGITPMLQLVRQVFKDPKDTTELWLLFANQTEEDILLREELEEVANEHPDRFHLWFTLDRPEEGWKYSSGFIKDDMIKEHLPAPGDDTIVLMCGPPPMINFACIPNLDKLGYKPESRFSY
>EOG091F02BI|Crassostrea_gigas|JG23_Melibe_leonina|TRANSCRIPT
------TSSMTV---PLLVGAGVVAVTAVLAK--FLLPGLFGGKKKGPPITLKDPTLKYPLKLVDKEVLSHDTRKFKFALPGPDHILGLPVGQHIYLTARIDGSLIIRPYTPVSSDDDKGYMDLVIKVYFKNVHPKFPDGGKMTQYLENLEIGDFVDVRGPSGLLEYKEQGSFSVRADKKSDAETKTAKKLGMIAGGTGITPMLQLVRQVFKDPKDTTELWLLFANQTEKDILLRTELEEIASAHPDRFHLWFTLDKPEDGWTYSTGFINDTMIKEHLPPPGEDTLVLMCGPPPMINFACIPNLDKLGYNPANRFS-
>EOG091F02BI|Crassostrea_gigas|NC01_Armina_californica|TRANSCRIPT
-------SSVTV---PVLIGVGVIAVTAVLAK--VFLPGLFRGKKKGAPITLKDPTLKYSLKLVDKEIISHDTRKFKFSLPSSEHILGLPVGQHIYLSARINGALVIRPYTPVTSDDDKGYMDLVIKVYFRNVHPKFPEGGKMSQHVESLEIGDYIDVRGPNGLCQYAGKGSFNIQADKKSAPETKAAKKLGMIAGGTGITPMLQLVRQVFKDPEDQTELWLLFANQTENDILLREELEEVANEHPDRFHLWFTLDKADDDWKYSSGFVNEEMIKDHLPGPGPETMVLMCGPPPMINFACVPNLDKLGFKPESHFS-
>EOG091F02BI|Crassostrea_gigas|HW01_Armina_tigrina|TRANSCRIPT
-----------V---PVLIGVGVVAVTAVLAK--VFLPGLFGGKKKGAPITLKDPTLRYPLKLVDKEIISHDTRKFKFALPSPEHILGLPVGQHIYLTAKINGALVIRPYTPVTSDDDKGYMDLVIKVYFKNVHPKFPEGGKMSQYLESLDVGDYIDVRGPNGLCQYAGKGAFNIQADKKSAAETKTANKVGLIAGGTGITPMLQLVRQVFKDPEDQTELWLLFANQTEKDILLREELEEVANENPDRFHLWFTLDKPEEGWNYSSGFVNEEMIKDHLPGPGDDTLILMCGPPPMINFACVPNLDKLGYKPESRFSF
>EOG091F02BI|Crassostrea_gigas|JG07_Cuthona_albocrusta|TRANSCRIPT
-------STLTI---PVLIGVGVAAVTAVLAKMF-----FFGSKKKGPPVTLQDPTIKYKLKLVDKEIISHDTRKFKFALPSSEHILGLPVGQHIYLTARIDGSLIIRPYTPVTSDDDKGYMDLVIKVYFKNVHPKFPDGGKMSQYLENMDIGDYIDVRGPNGLCQYAGQGSFNIQADKKSPAETKTAKKVGMIAGGTGITPMLQLVRQVFKDPHDKTELWLLYANQTEKDILLRTELEEVVNAHPDRFHLWYTLDRPETDWNYSSGFINDVMIKEHLPLPEDDTLILMCGPPPMINFACVPNLDKLGHNPKQRFSF
>EOG091F02BI|Crassostrea_gigas|JG26_Phestilla_sp|TRANSCRIPT
-------SSMTI---PVLLGAGVVAVTALIAKMF-----LFGSKKKGPPVTLQDPTLKYPLKLVDKEIISHDTRKFKFALPSEEHILGLPVGQHIYLTARIDGSLIIRPYTPVSSDDDKGFVDLVVKVYFKNVHPKFPEGGKMSQYLENMEIGDYMDVRGPNGLCQYVAPGKFNIQADKKSEAVSKMAKKVGMIAGGTGITPMLQIVRQVFKDPHDKTELWLLFANQTEKDILLRTELEEIANEHPSRFHLWYTLDRPENDWKYSTGFINDVMIKEHLPPPADDSLILMCGPPPMINFACVPNLEKLGYSPSQRFS-
>EOG091F02BI|Crassostrea_gigas|JG32_Unidentia_angelvaldesi|TRANSCRIPT
-------ASMTV---PVLIGLGVAAVGAVLAKVFV----FGDKKKKGPPITLEDPTLKYPLKLIDKEVISHDTRRFRFALPSTDHVLGLPVGQHIYLTARIDGSLIIRPYTPVSSDDDKGYMDLVIKVYFKNVHPKFPDGGKMSQHLESMDIGDYIDVRGPSGLLKYSGKGTFQVQSDKKAPAETKTAKKVGMIAGGTGITPMLQLVRQVLKDPSDHTEMWLLFANQTENDILLRTELEEVANENPNRFHLWYTLDRPEDGWKYSKGFVSDEMIKEHLPAPSPDTLILMCGPPPMINFACIPNLDKLGYKPDTRFS-
>EOG091F02BI|Lottia_gigantea|HW02_Berghia_verrucicornis|TRANSCRIPT
----------------------------------------------------------------------------------------------------------------------KGFMDLVVKIYFKNTHPKFPDGGKMSQYLEKMEIGDYIDVRGPNGLIQYTAPGTLSIKADKKAEPEIRKVKKLGMIAGGTGITPMLQLMRQVAKDPKDNTELFLLFANQTEKDILLRDELDSFAEDNPSRFHLWYTLDRPEADWKYSTGFVSDTMIKEHLPPPGDDTVILMCGPPPMINFACVPNLDKLGYKPDSRLSF
>EOG091F02BI|Crassostrea_gigas|JG02_Antaeolidiella_chromosoma|TRANSCRIPT
---------------------------------------------------------------------------------------------------------------------------------------------------------------------------------------ETRSVKKLGMIAGGTGITPMLQLMRQVAKDPSDSTELFLLFANQTENDILLREELDEFAAENPNRFHLWYTLDRPESDWKYSTGFVSDAMIKEHLPPPGDDTIILMCGPPPMINFACVPNLDKLGYKPNSRFS-
>EOG091F02BI|Crassostrea_gigas|JG01_Aeolidiella_alba|TRANSCRIPT
--------SMSL---PVLVGVGVAAVTAVLAKMFL----FGGKKKQGPPITLEDPSLKYSLKLVDKEIISHDTRKFRFALPSMEHILGLPVGQHIYLTARIDGALIIRPYTPVSSDDDKGFMDLVIKVYFKNVHPKFPEGGKMTQYLEKMEIGDYIDVRGPNGLIQYTAPGTFEIKADKKAQPETRKVKKLGMIAGGTGITPMLQLMRQVAKDPHDDTELYLLFANQTENDILLRDELDSFASDNPGRFHLWYTLDRPEPNWKYSSGFVSDTMIKEHLPAPGDDTTIMMCGPPPMINFACLPNLDKLGYKANSRYSF
>EOG091F02BI|Crassostrea_gigas|HW20_Spurilla_neapolitana|TRANSCRIPT
--------SMTL---PVLVGVGVAAVSALLAKMFL----FGGSKKKGAPITLEDPTLKYPLKLVDKEVISHDTRRFRFALPSMDHILGLPVGQHIYLTARIDGSLIIRPYTPVSSDDDKGFMDLVVKIYFKGVHPKFPEGGKMSQYLEKMEIGDFIDVRGPNGLIQYTAPGTFSIKADKKADAEARTVKKLGMIAGGTGITPMMQIMRQVAKDPSDDTELFLLYANQTENDILLRTELDEFAANNPGRFHLWYTLDRPEAGWKYSTGFVNDGMIKDHLPPNGDDTTILMCGPPPMINFACIPNLDKLGYKANSRLSF
>EOG091F02BI|Crassostrea_gigas|JG29_Spurilla_braziliana|TRANSCRIPT
--------SMSI---PVLVGVGVAAVSALLAKMFL----FGGSKKKGAPITLEDPTLKYPLKLVDKEIISHDTRRFRFALPSMDHILGLPVGQHIYLTARIDGSLIIRPYTPVSSDDDKGFMDLVVKIYFKDVHPKFPEGGKMTQYLEKMEIGDYIDVRGPNGLIQYTAPGTFSIKADKKSEAETRTVKKLGMIAGGTGITPMMQIMRQVAKDPNDNTELFLLYANQTENDILLRTELDEYAANNPGRFHLWYTLDRPEAGWKYSTGFVNDSMIKDHLPPTGDDTTILMCGPPPMINFACIPNLDKLGYKTNSR---
>EOG091F02BI|Crassostrea_gigas|HW05_Caloria_elegans|TRANSCRIPT
-------ASMTI---PALVGAGVVVMTALLAKIF-----VFGKKKQGPPITLEDPTRKYPLKLIDKEILSHDTRKFKFALPSMDHILGLPVGQHIYLTSKINGSLVIRPYTPVSSDDDKGYMDLVIKVYFKDVHPKFPEGGKMSQFLDNMEIGDFIDVRGPNGLIRYPEPGSLNIKKDKNAEAETRTAKKIGMIAGGTGITPMLQLMRQVAKDPKDKTELSLLFANQTEKDILLREELETFASENPSRFHLWFTLDKPEADWGYSSGFVSDTMIQEHLPPPGDDTIILMCGPPPMINFACIPNLDKLGYKETSRYSF
>EOG091F02BI|Crassostrea_gigas|JG25_Palisa_papillata|TRANSCRIPT
------ASSMAI---PALVGAGVVVMTAMLAKIF-----VFGKKKKGPPITLQDSTQKYSLKLVDKEKLSHDTRRFKFALPSMDHILGLPVGQHIFLTARINGSLVIRPYTPVSSDDDKGFMDLVIKVYFKDVHPKFPEGGKMSQYLENMEIGDFIDVRGPNGLIQYTGPGTLGVKKDKNAEAETRTAKKIGMIAGGTGITPMLQLMRQVAKDPKDNTEL-------------------------------------------------------------------------------------------------
>EOG091F02BI|Crassostrea_gigas|JG03_Austraeolis_stearnsi|TRANSCRIPT
-------SSIAI---PALVGAGVVVMTALLAKIF-----VFGKKKKGPPITLQDSTQKYSLKLVDKEKLSHDTRRFKFALPSMDHILGLPVGQHIFLTARINGSLVIRPYTPVSSDDDKGFMDLVIKVYFKDVHPKFPEGGKMSQYLENMEIGDFIDVRGPNGLIQYTGPGTFGVKKDKNAEAETRTAKKIGMIAGGTGITPMLQLMRQVAKDPKDNTELSLFFANQTEKDILLREELETYAAENPSRFHLWFTLDKPEADWKYSSGFVNDAMIQEHLPPPGDDTVILMCGPPPMINFACIPNLDKLGYKPTSRFS-
>EOG091F02BI|Crassostrea_gigas|JG27_Phidiana_lynceus|TRANSCRIPT
-------TSAAI---PALVGAGVIVMSALLAK--I----FFGKKKKGPPVTLEDSSRKYSLKLVDKEVLSHDTRKFKFALPSMDHILGLPVGQHIYLTAKINGSLVIRPYTPVSSDDDKGFMDLVIKVYFKNVHPKFPEGGKMSQYLDNMEIGDYIDVKGPNGLIQYTAPGHLSIKKDKNAKAEPKTAKKIGMIAGGTGITPMLQLMRQVAKDPKDNTELFLLFANQTEKDILLREELETFASENPSRFHLWFTLDKPEDDWKYSTGFVSDTMIKEHLPPPGDDTIILMCGPPPMINFACIPNLDKLGYDSKSRFSF
>EOG091F02BI|Crassostrea_gigas|JG20_Learchis_evelinae|TRANSCRIPT
----------AI---PAIVGAGVVIMSALLAKIF-----FFGNKKKGPPITLEDPTRKYSLKLVDKEIISHDTRKFKFALPSMEHVLGLPNGQHIFLTARINGSLVIRPYTPVSSDDDKGFMDLVIKVYFKNVHPKFPEGGKMSQFVDNMEIGDYIDVRGPNGLIQYTAPGTFSIKKDKNAQAETKTAKKIGMIAGGTGITPMLQLMRQVAKDPKDNTELSLLFANQTEKDILLREELENYAAENPSRFHLWFTLDKPEADWGYSTGFVSDAMIKDHLPPPGDDTIILMCGPPPMINFACVPNLDKLGYDPASRHSF
>EOG091F02BI|Crassostrea_gigas|NC03_Doris_kerguelenensis|TRANSCRIPT
---------FSL---AVVVGISVVAVTAILAKVF-----LFSSKKKSAPVTLKDSSLKYPLKLIDREIVSHDTRRFRFALPSPEHILGLPIGQHIYLTAKIDGQLVIRPYTPVSSDDDRGYMDLVIKVYFKNVHPKFPEGGKMSQYLDNMAIGDYIDVRGPNGLLQYQGKGSFAIKADKKSEAEIKSAKKVGMIAGGTGITPMLQLVRQVFKDPEDKTELWLLFANQTEKDILLRPELEEVVSQNPDRFHLWYTLDRPEEGWSYSSGFINDEMIRNRLPPPSPDTLILMCG--------------------------
>EOG091F02BI|Crassostrea_gigas|HW11_Eubranchus_exiguus|TRANSCRIPT
------STSVTV---PVLIGVGVAAVTAVLAKVF-----FFGSKKKGAPVTLEDSTLKYPLKLVDKEVISHDTRKFKFALPSEDHILGLPVGQHIYLTARIDGSLVIRPYTPVTSDDDKGFMDLVVKVYFKNVHPKFPDGGKMSQFLENMEIGDYIDVRGPNGLLKYVNKGTFDIQDDKKSEPKTVTAKKVGMIAGGTGITPMLQLIRQVMKDPQDKTELWLLYANQTANDILLRTELEEVASEYPNRFHLWYTLDRPEEGWQYSAGFINDSMIKDHLPAPAEDTTILMCGPPPMINFACIPNLDKLGYKPTSRHSY
>EOG091F02BI|Crassostrea_gigas|JG14_Eubranchus_rustyus|TRANSCRIPT
-------SSMTV---PVLIGVGVAAVTAVLAKVF-----LFGNKKKGAPVTLQDSTLKYPLRLVDKEIISHDTRKFKFALPSEEHILGLPVGQHIYLTARIDGSLVIRPYTPVTSDDDKGYMDLVIKVYFKNVHPKFPDGGKMSQYLENMEIGDYIDVRGPNGLVKYVDRGTLHVQEDKKAEPKTVKAKKIGMIAGGTGITPMLQLIRQVMKDPQDKTELWLLFANQTANDILLRSELEEVASSHPKRFHLWYTLDRPDEGWTYGSGFINDTMIKEHLPPPADDTIILMCGPPPMINFACHPNLDKLGYEKKSRFA-
>EOG091F02BI|Crassostrea_gigas|HW18_Janolus_cristatus|TRANSCRIPT
T-----STSISLLVGAGVVGVTAILAKFFLPG--L----FGGGKKKRGPITLEDATLKYKLKLVDKEIISHDTRKFRFALPSPDHILGLPVGQHIYLTARIDGSLVVRPYTPVSSDDDKGYMDLVIKVYFKDVHPKFPEGGKMTQYLEKLDIGDFIDVRGPNGLIQYTGPGTFSVKADKKTDPQTKMAKKVGMIAGGTGITPMLQLVRQVFKDPKDSTELWLLFANQTENDILLRTELEEVANEHPDRFHLWFTLDKPGEGWKYSSGFVSDTMIKQHLPAPGPDTVVLMCGPPPMINFACNPNLDKLGYNADTRFSF
>EOG091F02BI|Lottia_gigantea|JG19_Janolus_barbarensis|TRANSCRIPT
--------------------------------------------------------------------------------------------------------LVVRPYTPVSSDDDKGFMDLVVKIYFKGVHPKFPEGGKMTQYLEKLEIGDYIDVRGPNGLIQYTGPNTFSVKADKKSDPKIKTAKKVGMIAGGTGITPMLQLVRQVFKDPKDQTELWLLFANQTENDILLRTELEEVANDHPDRFHLWFTLDRPGDDWKYSSGFVSDKMIQERLPAPGPDTVVLMCGPPPMINFACNPNLDKLGYNADSRFS-
>EOG091F02BI|Crassostrea_gigas|HW04_Calmella_cavolinii|TRANSCRIPT
---------ITV---PVLAGVGVVAVTAILAK--IFLPGLFGGKKKGAPTTLKDATVKYPLKLIDKENLSHDTRRFRFALPTPEHILGLPVGQHIYLTARIDGQLVIRPYTPVSSDDDKGCMDLVIKVYFKNVHPKFPEGGKMSQYLENMDIGDYIDVRGPNGLLQYTGKGSFSIRADKKAEPEVKTATKVGMIAGGTGITPMLQMARQVFKDPQDHTELWLLFANQTEDDILLRQELEDLQAAHPTRFHLWYTLDRPGPDWKYSGGFVSDEMIRGHMPPPGADTLILMCGPPPMINFACTPNLEKLGYKPETRFA-
>EOG091F02BI|Crassostrea_gigas|NC06_Pleurobranchaea_californica|TRANSCRIPT
------ASSVTV---PILIGVGVVAVTAILAK--VFLSGVFGSKKKSAPHTLKDASVKYPLKLVDKEVVSHDTRRFKFALPSVEHILGLPVGQHIFLTVRMDGQLIIRPYTPVSSDDDKGFMDLVVKVYLKNVHPKFPEGGKMSQYLENMDIGDYIDVRGPNGLLVYNGKGSFSIRVDKKAEPVIKKYKKVGMIAGGTGITPMLQLIRQVFKDSDDHTELWLLFANQTEDDILLRDELEEVQSDHPNRFHLWFTLDKPGPDWKFSTGFINDEMIKSHLPPSSPDTVILMCGPPPMINFACIPNLDKLGHSPDNR---
>EOG091F02BI|Crassostrea_gigas|HW03_Berthella_plumula|TRANSCRIPT
------ASTTTV---PILIGVGVVAVTAILAK--VFMSGLFGSKKKSAPHTLKDSSVKYPLKLVDKEVVSHDTRRFKFALPSQEHILGLPVGQHIFLTVRMDGQLIIRPYTPVSSDDDHGFMDLVVKVYFKNVHPKFPEGGKMSQYLENMDIGDYIDVRGPNGLLQYEGKGTFSIKADKKSEAVIKKYKKVGMIAGGTGITPMLQLIRQVFKDHEDHCEMWLLFANQTEEDILLRNELEEVLGDHQSRFHLWYTLDRPPADWKYSSGFINDEMIKNHLPPPSPDTVILMCGPPPMINFACIPNLDKLGYSPDNRHSF
>EOG091F02BI|Crassostrea_gigas|HW19_Polycera_quadrilineata|TRANSCRIPT
---------LAV---PCLIGAGVVAVTAILAK--VFLQGL-FGGKKGPPPALKDATVKYPFKLIDKEKISHDTRRFRFALPSSDNILGLPIGQHIYLSARIDGSLVIRPYTPVSSDDDQGYMDLVVKIYFKNVHPKFPEGGKMSQHLEGLAIGDYIDVRGPSGLLKYRGKGIMEVKADKKSEAEVKTVKKFGLIAGGTGITPMLQLIRQVFKDPEDRSELWLLFANQTESDILLRPELEEVQNAHPDRFHLWYTLDRPEQDWKYSSGFINDEMIKGHLPPPSPDTMVLMCGPPPMINFACIPNLEKLGYKPDTR---
>EOG091F02BI|Crassostrea_gigas|HW16_Hancockia_cfuncinata|TRANSCRIPT
----------AV---PVMLGVGVVVGAALLTK--L----FLGGKKKGPPVTLQDPTIKYPLKLVDKEVISPDTRRFRFALPSSEHILGLPVGQHIYLTARIDGSLVIRPYTPVSSDDDKGYMDLVIKVYFKDVHPKFPDGGKMTQYLEKMDIGDYIDVKGPSGLLKYNGKGSFSVQADKKSAPTTKTARKVGMIAGGTGITPMLQLIRQVFKDSDDQTELWLIFANQTEKDILLRAELEEIASVEPNRFHLWYTLDKAEPGWKYSTGFVNEEMMKAHLPEPDSDPVIVMCGPPPMINFACVPNLDKLGYKPDTRFSF
>EOG091F02BI|Crassostrea_gigas|JG17_Hancockia_uncinata|TRANSCRIPT
----------AV---PVVVGVSVVVGAAILTK--L----FFGGKKKGPPVTLQDPTIKYPLKLVDKEVISPDTRRFRFALPSSEHILGLPVGQHIYLTARIDGSLVIRPYTPVSSDDDKGYMDLVIKVYFKDVHPKFPDGGKMTQYLEKMDIGDYIDVKGPSGLLKYNGKGSFSVQADKKSAPTTKTARKVGMIAGGTGITPMLQLIRQVFKDSDDQTELWLIFANQTEKDILLRAELEEIASVEPNRFHLWYTLDKAEPGWKYSTGFVNEEMMKAHLPEPDSDPVIVMCGPPPMINFACVPNLDKLGYKPDTRFS-
>EOG091F02BI|Lottia_gigantea|LotgiG214125
MTGFNRPAAIAV---PVVVGVAVVAVTAVLAK--I----FLFGKKKSAKITLKDPNVKVPLKLVDKEEISHDTRRFRFALPSPEHILGLPVGQHIYLTARIDGQLIIRPYTPVSSDDDKGFMDLVVKIYFKNVHPKFPDGGKMSQHLESMSINDYIDVRGPNGLLVYEGKGTMKIRADKKSEPETKVAKKLGMIAGGTGITPMLQLIRQVFKDPEDKTELWLLFANQTEKDILLRPELEDIQQSHPSRFHLSYTLDRPESTWTHFKGFVDGDMISKSLPPPGDDTIIVMCGPPPMINFACIPNLDKLGYSQSSRFSY
>EOG091F02BI|Crassostrea_gigas|CGI_10027360
---MSRATAIGL---PVLIGVGVVAVTAILAKIFL----FGNKKKTKSPITLQDPNTKYPLKLVDKEEVSHDTRKFRFALPSPEHILGLPVGQHIYLTARIDGQLVIRPYTPVTSDDDKGYMDL---VYFKNVHPKFPEGGKMSQYLENMSIGDFIDVRGPNGLLVYEGKGVFKVRPDKKSPPETVTARNVGMIAGGTGITPMLQLVREVLKDPEDKTNLFLLFANQTEDDILLRTELEDIQAIHPDRFQLWYTIDRPTEGWKYSKGFVSDEMIKHHLPPPSSDTVILMCGPPPMINFACQPNLDKLGYSQKSRFAY
>EOG091F02BI|Lottia_gigantea|JG21_Limenandra_confusa|TRANSCRIPT
-----------------------------------------------------NPRVSLQLYLSEKIAVNHDTRIFRFKLP-PSMRLGLPTGQHITLKAKIDGKPVMRAYTPMTDDSTLGHVDLLVKVYFRGVHPNFPEGGKMSQHLESMKIGDAIDVKGPIGEFEYKGKG--------------------------------------------------------------------------------------------------------------------------------------------------
>EOG091F02BI|Crassostrea_gigas|JG04_Berghia_stephanieae|TRANSCRIPT
------------------------------------------------------PRESQQLKLSEKIVVSHDTRIFRFKLPSPSMTLGLPTGMHMTLKAKVDGKPVMRAYTPMTDDNTKGHVDLLVKVYFKGVHPSFPEGGKMSQHLDSMKIGDSIDVKGPIGEFIYQGKG--------------------------------------------------------------------------------------------------------------------------------------------------
