# Supplementary material for: Transcriptomics provides a robust framework for the relationships of the major clades of cladobranch sea slugs (Mollusca, Gastropoda, Heterobranchia), but fails to resolve the position of the enigmatic genus Embletonia
Source: BMC Ecol Evol. 2021 Dec 28;21:226. doi: 10.1186/s12862-021-01944-0 (PMC8895541; doi:10.1186/s12862-021-01944-0)
Supplement: Supplementary file 6 — Additional file 6. Archive S4: Unmasked multiple sequence alignments on amino acid level including Doris kerguelenensis and Calmella cavolini prior to the removal of outliers. [file 12862_2021_1944_MOESM6_ESM.zip › Archive_S4/Alignments/EOG091F03KF.aa.fasta]

>EOG091F03KF|Biomphalaria_glabrata|BGLTMP000461
M--------------------------------------------------------------------------------------------------------------------------------------------------------------------------------------------------------------------------------------------------------------------------------------------------------------FNTP-V--A-EGVPAYPSSSL-SHRDWDKIAQQVTEEEKDEKLEGDAALNQFFQKIYADASDETKRAMMKSFTESGGTVLSTNWSEVGSKKVDVKPPDGMEFKKWEY
>EOG091F03KF|Crassostrea_gigas|HW11_Eubranchus_exiguus|TRANSCRIPT
-------------------------------------------------------------------------------------------------------------------------------------------------------------------------------------P---QVP-SLKYNWYQTQTHVIVTVMEKNVKKEELLLDVEDRMCKISIERDGQ-S-TD---LTIPLAHAIEADHTQPKIFSTKIEVKLKKAEGIQWSKLEGDEKE------EEKI-VLPA--CAAV-P--E-AEAPKYPSSSQ-HSKDWDKLAAEVTEEESNEKLEGDAALNQFFQKIYADATDETKKAMMKSFSESGGTVLSTNWSEVGNKTVEVKPPDGMEYKK---
>EOG091F03KF|Crassostrea_gigas|JG14_Eubranchus_rustyus|TRANSCRIPT
------------------------------------------------------------------------------------------------------------------------------------------------------------------------------------------AP-ALKYNWYQTQTHIIITVLVKNIKKEELLLDVEDRMCKVSIHQEGE-S-KD---LTIPLAHAIVPDQTQSKLFTTKIEVKLKKSEGIQWSKLEGDPKE------EESQ-ILPS--CAAI-P--D-VEAPKYPSSSH-HSRDWDKLAAEVTEEEKDEKLEGDAALNQFFQKIYADASDDTKRAMMKSFSESGGTVLSTNWNEVGSKTVDVKPPDGMEYKKWE-
>EOG091F03KF|Crassostrea_gigas|HW09_Doto_sp|TRANSCRIPT
-------------------------------------------------------------------------------------------------------------------------------------------------------------------------------------------P-KLKYNWYQTHTHVVLTVLVKNLKQEEIHVDVNAKSVLVSISRGGE-T-SQ---LSLTLAHPVASDQTQTKLFSTKAELKLKKLEGIQWAKLEGSPDE------VETS-ILPP--CAAP-E--S-VEPPRYPSSSQ-NSKDWDKLAAEVTEEEKNEKLEGDAALNQFFQKIYADASDDTKKAMMKSFSESGGTVLSTNWSEVGKDKVEVKPPDGMEYKKWE-
>EOG091F03KF|Crassostrea_gigas|JG13_Doto_lancei|TRANSCRIPT
-------------------------------------------------------------------------------------------------------------------------------------------------------------------------------------------P-KLKYNWYQTHTHVVVTVLVKNLKKEELHVDVNAKSVQVSISRGEE-S-SQ---LSLTLAHPVSPDQTQTKLFSTKVEFKLKKLEGVQWAKLEGSPDE------VETS-ILPP--CAAP-Q--S-VEAPRYPSSSH-HSRDWDKLAAEVTEEEKNEKLEGDAALNQFFQKIYADASDDTKKAMMKSFSESGGTVLSTNWSEVGKDKVEVKPPDGMEYKKWEM
>EOG091F03KF|Crassostrea_gigas|NC08_Tritonia_hamnerorum|TRANSCRIPT
-------------------------------------------------------------------------------------------------------------------------------------------------------------------------------------------P-TLKYNWYQTHTHVVVTVLMKNVKKEELTLNVEERLLGIVIRRGDH-T-SD---LNVILAHPIAVEQTQSKLLSTKIEIKLKKQEGIQWVKLEGDPEE------VETT-VLPP--CAAP-Q--N-IEAPRYPSSSH-YTRDWDKLAAEVTEEEKNEKLEGDAALNQFFQKIYADASDDTKKAMMKSFSESGGTVLSTNWSEVSSKEVEVKPPDGMEYKKW--
>EOG091F03KF|Crassostrea_gigas|JG10_Dirona_picta|TRANSCRIPT
------------------------------------------------------------------------------------------------------------------------------------------------------------------------------------------AP-TLKYNWYQTHTHVTVTVLVKNVKKEELTLDVEGRSLKLTIKRGDQ-D-SD---LDITLAHPIAQEQTQSKLFSTKIEIKLKKQEGIQWVKLEGSPDV------VEKS-VLPP--CAAP-E--D-AEAPRYPSSSH-YTRDWDKLAAEVTEEEKNEKLEGDAALNQFFQKIYADASDDTKKAMMKSFSESGGTVLSTNWSEVGTKKVEVKPPDGMEYKEW--
>EOG091F03KF|Crassostrea_gigas|HW01_Armina_tigrina|TRANSCRIPT
-------------------------------------------------------------------------------------------------------------------------------------------------------------------------------------------P-ALKYNWYQTQTHVVVTVLVKNVKKEELTLNVEDRFINMTICRGDH-K-SD---LNITLAHPIVQEQTQSKLLSTKIEIKLKKQEGIQWVKLEGSPDE------AEKQ-VLPA--CAAP-E--N-TEVPRYPSSSH-YTRDWDKLAAEVTEEEKNEKLEGDAALNQFFQKIYADASDDTKKAMMKSFSESGGTVLSTNWDEVGSKKVDVKPPDGMEYKQWE-
>EOG091F03KF|Crassostrea_gigas|JG32_Unidentia_angelvaldesi|TRANSCRIPT
-----------------------------------------------------------------------------------------------------------------------------------------------------------------------------------------------------------------------------------------------------------------------------------------------------------------------------RYPSSSH-YTRDWDKLAAEVTEEEKNEKLEGDAALNQFFQKIYADASDETKKAMMKSFSESGGTVLSTNWSEVGNKKVDVKPPDGMEYKKWE-
>EOG091F03KF|Crassostrea_gigas|JG30_Tritonia_festiva|TRANSCRIPT
-------------------------------------------------------------------------------------------------------------------------------------------------------------------------------------------P-TLKYNWYQTHTHVIVTVLMKNVKKEELTLNVEERSLGITLKRGDQ-T-SD---LNVILAHPIIAEQTQSKLLSTKIEIKLKKHEGIQWVKLEGDPDE------IETT-ILAP--CAAP-Q--D-TEAPRYPSSSH-YTRDWDKLAAEVTEEEKNEKLEGDAALNQFFQKIYSDASDDTKKAMMKSFSESGGTVLSTNWSEVGAKQVDVKPPDGMEYKKWE-
>EOG091F03KF|Crassostrea_gigas|NC07_Tritonia_diomedea|TRANSCRIPT
--ATELCNKANEEYVEENYQKAIDLYTEALALDEARDDIYSHRAQAHLSLGNTSAAIKDCDEAIRLNKNNQKAYIKKGSILLKIDDVLQAQNVFKEGQQLC-GDK---DFEDWLSKVE---------------------------------------------------------------------P-TLKYNWYQTHTHVIVTVLMKNVKKEELTLNVEERSLGITLKRGDQ-T-SD---LNVILAHPIIEEQTQSKLLSTKIEIKLKKHEGIQWVKLEGDPDE------IETT-ILAP--CAAP-Q--D-TEAPRYPSSSH-YTRDWDKLAAEVTEEEKNEKLEGDAALNQFFQKIYSDASDDTKKAMMKSFSESGGTVLSTNWSEVGAKQVEVKPPDGMEYKKW--
>EOG091F03KF|Crassostrea_gigas|NC01_Armina_californica|TRANSCRIPT
-------------------------------------------------------------------------------------------------------------------------------------------------------------------------------------------P-ALKYNWYQTHTHVVVTVLMKNVKKEELTLNVEDRFISITIDRGDQ-K-SD---LNITLAHPIVQEQTQSKLLSTKIEIKLKKMEGIQWVKLEGSPDE------VEKK-VLPP--CAAP-Q--N-TEAPRYPSSSH-YTKDWDKLAAEVTEEEKNEKLEGDAALNQFFQKIYADASDDTKKAMMKSFSESGGTVLSTNWDEVGSKKVDVKPPDGMEYKQW--
>EOG091F03KF|Crassostrea_gigas|JG28_Scyllaea_fulva|TRANSCRIPT
-----------------------------------------------------------------------------------------------------------------------------------------------------------------------------------------------KYNWYQTHTHVIVSVLVKNIKKEELTLDVDGKLVHITIQRDGQ-N-SD---LSIALAHPIVPEQTQSKLFSTKIEIKFKKQEGIQWVKLEGSPEE------MEQQTVLPT--CAAPEA--E-AEAPRYPSSSH-YTRDWDKLAAEVTEEEKNEKLEGDAALNQFFQKIYADASDDTKKAMMKSFTESGGTVLSTNWSEVGSKTTEIKPPDGMEYKKW--
>EOG091F03KF|Crassostrea_gigas|HW20_Spurilla_neapolitana|TRANSCRIPT
--ATEICNKANEEYVEENYQKAIDLYTKALTLESTRDDIYCFRAQAKLSLGNTTDAIEDYDEAIRLNKTNQKAYIKKGSILLKMGEVLQAQSVFKEGQKQC-GDK---DFEDWLGKVECRL------------------------------------------------------------------P-SIKHNWYQTHTHVIVTVMVKNVQKEELTLDVKERSLQVSIKREGQ-S-SD---LSLILAHLVVPEQTQSKIYSTKVEIKLKKSEGIQWAKLEGSAEE------VDAS-VLPA--CAAP-V--N-SDAPRYPSSSH-YSRDWDKLAAEVTEEEKNEKLEGDAALNQFFQKIYADASDDTKKAMMKSFSESGGTVLSTNWDEVGSKKVDVKPPDGMEYKKW--
>EOG091F03KF|Crassostrea_gigas|JG29_Spurilla_braziliana|TRANSCRIPT
--ATEICNKANEEYVEENYQKAIDLYTEALTLESTRDDIYCFRAQAKLSLGNTTGAIEDYDEAIRLNKTNQKAYIKKGSILLKMGEVLQAQSVFTEGQKHC-GDK---DFEDWLGKVECRLKE---------------------------------------------LGID--S-QAP--SKPTQVP-SIKHNWYQTHTHVIVTVMVKNVKKEELTLDVEDRSLQVGIKREGQ-S-SD---LSLILAHHVVPEQTQSKIYSTKIEIKLKKSEGIQWAKLEGSAEE------VDAS-VLPA--CAAP-V--N-SDAPRYPSSSH-YSRDWDKLAAEVTEEEKNEKLEGDAALNQFFQKIYADASDDTKKAMMKSFSESGGTVLSTNWDEVGSKKVDVKPPDGMEYKKWE-
>EOG091F03KF|Crassostrea_gigas|JG25_Palisa_papillata|TRANSCRIPT
-------------------------------------------------------------------------------------------------------------------------------------------------------------------------------------------P-SIKYNWYQTHTHVIVTALVKNVKKEELVLDVEDRSLRISIQRGDQ-S-SD---LNIILAHCVVPEQTQSKLFSTKIEIKLKKSEGIQWAKLEGSPNE------VDNS-VLPA--CAAP-V--N-AEAPRYPSSSH-HSRDWDKLAAEVTEEEKNEKLEGDAALNQFFQKIYADASDDTKKAMMKSFSESGGTVLSTNWDEVGSKKVEVKPPDGMEYKKWE-
>EOG091F03KF|Crassostrea_gigas|JG03_Austraeolis_stearnsi|TRANSCRIPT
-------------------------------------------------------------------------------------------------------------------------------------------------------------------------------------------P-SIKHNWYQTHTHVIVTALVKNVKKEELVLDVEDRSMRISIQRGDQ-S-SD---LNIILAHRVVPEQTQSKLFSTKIEIKLKKSEGIQWAKLEGSPNE------VDNS-VLPA--CAAP-V--N-AEAPRYPSSSH-HSRDWDKLAAEVTEEEKNEKLEGDAALNQFFQKIYADASDDTKKAMMKSFSESGGTVLSTNWDEVGNKKVDVKPPDGMEYKKW--
>EOG091F03KF|Crassostrea_gigas|JG27_Phidiana_lynceus|TRANSCRIPT
--ATELCNKANEEYVEENYQKAIDLYTEALALENTRDDIYCFRAQAKLSLGNTSDAIKDCDEAIRLNQNNQKAYIKKGSVLLKMGEVLQAHSVFKEGQKHC-GDK---DFEDWLGKVECRMKE---------------------------------------------LGLD--S-QVP--ASPALAP-SIKHNWYQTHTHVIVTALVKNVKKEELVLDVEDRSLRMSIQRGDR-S-SD---LNLILAHQIVPDQTQSKLFSTKIEIKLKKSEGIQWAKLEGSPDE------VDNS-VLPA--CAAP-V--N-AEAPRYPSSSH-YSRDWDKLAAEVTEEEKNEKLEGDAALNQFFQKIYADASDDTKKAMMKSFSESGGTVLSTNWDEVGSKKVEVKPPDGMEYKPWE-
>EOG091F03KF|Crassostrea_gigas|JG20_Learchis_evelinae|TRANSCRIPT
------------------------------------------------------------------------------------------------------------------------------------------------------------------------------------------AP-SIKHNWYQTHTHVIVTAMVKNVKKEELALDVEERSLRMSIQRGDQ-S-SD---LNLILAHHVVPDQTQSKLFSTKIEIKLKKSEGIQWAKLEGSPDE------VENN-VLPA--CAVP-V--N-AEAPRYPSSSH-YSRDWDKLAAEVTEEEKNEKLEGDAALNQFFQKIYADASDDTKKAMMKSFSESGGTVLSTNWDEVGSKKVEVKPPDGMEYKKWE-
>EOG091F03KF|Crassostrea_gigas|JG11_Dondice_occidentalis|TRANSCRIPT
-------------------------------------------------------------------------------------------------------------------------------------------------------------------------------------------P-SIKHNWYQTHTHVIVTVMVKNVKKEELTIDVEDRSLHISIKR-DV-S-SD---LNMILAHRVVPDQTQSKLFSTKIEVKLKKFEGIQWAKLEGSPDA------ADAN-VMPA--CAAP-A--N-AEAPRYPSSSH-HSRNWDKLAAEVTEEEKNEKLEGDAALNQFFQKIYADASDDTKKAMMKSFSESGGTVLSTNWDEVGSKKVDVKPPDGMEYKKW--
>EOG091F03KF|Crassostrea_gigas|JG12_Dondice_parguerensis|TRANSCRIPT
--ATELCNKANEEYVEENYQKAIDLYSEALTVEGTRDDIYCFRAQAKLSLGNASDAIKDYDEAIRLNAGNQKAYIKKGALLLKMGEVVQAQDVFREGQKNC-GNK---DFEDWLEKAELRMKE---------------------------------------------LG-----------------P-SIKHNWYQTHTHVIVTVMVKNVKKEELTIDVEDRSLHISIKR-DV-S-SD---LNMILAHRVVPEQTQSKLFSTKIEVKLKKFEGIQWAKLEGSPDA------ADTN-VMPA--CA---A--N-AEAPRYPSSSH-HSRDWDKLAAEVTEEEKNEKLEGDAALNQFFQKIYADASDDTKKAMMKSFSESGGTVLSTNWDEVGNKKVDVKPPDGMEYKKWE-
>EOG091F03KF|Crassostrea_gigas|HW05_Caloria_elegans|TRANSCRIPT
--ATELCNKANEEYVEENYQKAIDFYTEALVLENTRDDIYCFRAQAKISLGKTSDAIKDYDEAIRLNQINQKAYIKKGSILFKMGEVLQAHSVFKEGQKHC-GDG---DFEDWLGKVECRMKE---------------------------------------------LG----S-EVPTEP---AVP-SIKHNWYQTHTHVIVTVLVKNVKKEELNLDVEDRSLRMSIQRGDQ-S-SD---LSMILAHRVIPDQTQSKLFSTKIEIKLKKSEGIQWVKLEGSPDE------VENS-VLPA--CAAP-V--N-TEAPRYPSSSH-YSRDWDKLAAEVADEEKNEKLEGDAALNQFFQKIYSDASDDTKKAMMKSFSESGGTVLSTNWDEVGGKKVDVKPPDGMEYKKW--
>EOG091F03KF|Crassostrea_gigas|JG02_Antaeolidiella_chromosoma|TRANSCRIPT
--ATEICNKANEEYVEENYQKAIDLYTEALAIESTRDDIYCFRAQAKLSLGNNSDAIKDYDEAIKLNKNNQKAYIKKGSILLKMGEVLQAQGVFKEGQKHC-GDN---GFEDWLSKVECRMKE---------------------------------------------LG---------------------KHNWYQTHTHVIVTVMVKNVKKEELTLDVEEKSLRVSITRGEQ-S-SD---LNMILAHHIVPEQTQSKLFSTKIEIKLKKSEGIQWAKLEGSAEE------VDTN-VLPV--CAAP-V--N-TEAPRYPSSSH-HSRDWDKLAAEVTEEEKNEKLEGDAALNQFFQKIYADASDETKKAMMKSFSESGGTVLSTNWDEVGSKKVEVKPPDGMEYKKWE-
>EOG091F03KF|Crassostrea_gigas|HW02_Berghia_verrucicornis|TRANSCRIPT
--ATEICNKANEEYVGENYQKAIDLYTEALAVESTRDDIYCFRAQAKLSLGNSSDAIKDYDEAIKLNKNNQKAYIKKGSILFKMGEVLQAQCVFKEGQEHC-GDK---EFEDWLGKVEARLKE---------------------------------------------LG-----------------P-PIKHNWYQTHTHVIVTVMVKNVKKEELTLDAEDRSLQVRITREDQ-S-SS---LNLILAHRIVPDQTQSKLYSTKIEIKLKKSEGIQWAKLEGTADE------VDTS-VLPA--SAAP-V--N-AEAPRYPSSSH-YSRDWDKLAAEVTEEEKNEKLEGDAALNQFFQKIYADASDETKKAMMKSFSESGGTVLSTNWDEVGGAKVEVKPPDGMEYKKW--
>EOG091F03KF|Crassostrea_gigas|JG04_Berghia_stephanieae|TRANSCRIPT
-----------------------------------------------------------------------------------------------------------------------------------------------------------------------------------------------KHNWYQTHTHVIVTVMVKNVKKEELNLDAEDRSLQVSITRGEQ-S-SR---LNLILAHRIVPDQTQSKLYSTKIEIKLKKSEGIQWAKLEGAADE------VDTS-VLPA--SAAP-V--N-AEAPRYPSSSH-YSRDWDKLAAEVTEEEKNEKLEGDAALNQFFQKIYADASDETKKAMMKSFSESGGTVLSTNWDEVGSAKVEVKPPDGMEYKKWE-
>EOG091F03KF|Crassostrea_gigas|HW17_Hermissenda_crassicornis|TRANSCRIPT
--ATEICNKANEEYVEENYQKAIDLYTEALVVEDTRDDIYCFRAQAKLSLGNMSDAIKDYDEAIRLNMNNQKAYIKKGSVLLKMGEVLQAQSVFKEGQKHC-GEK---DFEDWLEKVECRMKE---------------------------------------------LGIS--Q-STE--TS-NVP----KHNWYQTHTHVIVTVMVKNVKKEELTLDVEDRSLRISINRGGE-S-SD---LNMTLAHPVVPDQTQSKLFSTKIEIKLKKFEGIQWAKLEGSADK------ADTS-VLPV--CAAP-V--NTSEAPRYPSSSH-FSRDWDKLAAEVTEEEKNEKLEGDAALNQFFQKIYADATDETKKAMMKSFSESGGTVLSTNWDEVGSKKVDVKPPDGMEYKKW--
>EOG091F03KF|Crassostrea_gigas|JG18_Hermissenda_opalescens|TRANSCRIPT
-----------------------------------------------------------------------------------------------------------------------------------------------------------------------------------------------KHNWYQTHTHVIVTVMVKNVKKEELTLDVEDRSLRISINRGGE-S-SD---LNMTLAHPVVPDQTQSKLFSTKIEIKLKKFEGIQWAKLEGSPDK------ADTS-VLPV--CAAP-V--NTSEAPRYPSSSH-FSRDWDKLAAEVTEEEKNEKLEGDAALNQFFQKIYADATDETKKAMMKSFSESGGTVLSTNWDEVGSKKVDVKPPDGMEYKKW--
>EOG091F03KF|Crassostrea_gigas|NC05_Hermissenda_crassicornis|TRANSCRIPT
-----------------------------------------------------------------------------------------------------------------------------------------------------------------------------------------------KHNWYQTHTHVIVTVMVKNVKKEELTLDVEDRSLRISINRGGE-S-SD---LNMTLAHPVVPDQTQSKLFSTKIEIKLKKFEGIQWAKLEGSPDK------ADTS-VLPV--CAAP-V--NTSEAPRYPSSSH-FSRDWDKLAAEVTEEEKNEKLEGDAALNQFFQKIYADATDETKKAMMKSFSESGGTVLSTNWDEVGSKKVDVKPPDGMEYKKW--
>EOG091F03KF|Crassostrea_gigas|HW13_Favorinus_branchialis|TRANSCRIPT
--ATEICNKANEEYVEENYQKAIDLYTEALALEGTRDDIYCFRAQAKLSLGNTTDAIKDYDEAIRLNPNNQKAYIKKGSILLKIGEVLQAQSVFKEGQKHC-GDK---DFEDWLSKVESRMKE---------------------------------------------LGIN--Q-SVE--AS-AE-PPSIKYNWYQTHTHVIVTVLVKNVQKEELSVDMEDRLLRVGINRGDQ-S-SD---LNIRLAHQVVPDQTQSKLFATKVEIKLKKSEGIQWVKLEGSPDD------VDNK-VLPA--CAAP-V--A-ADAPRYPSSSH-HSRDWDKLAAEVTEEEKNEKLEGDAALNQFFQKIYADASDDTKKAMMKSFSESGGTVLSTNWDEVGAKKVDVKPPDGMEYKKW--
>EOG091F03KF|Crassostrea_gigas|JG15_Favorinus_auritulus|TRANSCRIPT
MMATEICNKANEEYVEENYQKAIDLYTEALALEGTRDDIYCFRGQAKLSLGNTSDAIKDYDEAIRLNPINQKAYIKKGSILLKIGEVFQAQSVFKEGQKHC-GDK---DFEDWLSKVESRMKE---------------------------------------------LGIN--Q-SVK--AS-TE-P-SIKYNWYQTHTHVIVTVLVKNVQKEELSLDTEDRLLRVGINRGDQ-S-SD---LSIRLAHQVVPDQTQSKLFATKVEIKLKKSEGIQWVKLEGSPDD------VDNK-VLPA--CAAP-V--A-AEAPRYPSSSH-FSRDWDKLAAEVTEEEKNEKLEGDAALNQFFQKIYADASDDTKKAMMKSFSESGGTVLSTNWDEVGSKKVEVKPPDGMEYKKW--
>EOG091F03KF|Crassostrea_gigas|HW12_Facelina_rubrovittata|TRANSCRIPT
--ATEICNKANEEYVEENYQKAIDLYTEALAIDNTRDDIYCFRGQAKLSLGNASDAINDYNEAIKINPSNQKAYIKKGSIFLKMGEVLQAQTVFKEGQKHC-GDK---DFEDWLEKVECRMKE---------------------------------------------LG---------------N-P-SLKYNWYQTHTHVIITVLVKNLKKEELILDVEERSVRIGIQRGDQ-S-SD---LNITLSHCIVPDQSQSKLFSTKVEIKLKKSEGIQWGKLEGSPNE------KDNS-VLPA--CAAP-I--A-AEAPRYPSSSH-YSRDWDKLAAEVTEEEKNEKLEGDAALNQFFQKIYSDASDDTKKAMMKSFSESGGTVLSTNWDEVGSKEVEVKPPDGMEYKKWE-
>EOG091F03KF|Crassostrea_gigas|JG01_Aeolidiella_alba|TRANSCRIPT
-------------------------------------------------------------------------------------------------------------------------------------------------------------------------------------------P-PIKHNWYQTHTHVIVTLMVKNVKKEELTLDVEERSLHASIKREDQ-S-SN---LNMILAHQVVPEQTQSKLYSTKVEIKLKKSEGIQWAKLEGSAEQ------VDTK-VLPA--CAAP-V--V-NEAPRYPSSSH-HSRDWDKLAAEVTEEEKNEKLEGDAALNQFFQKIYADASDDTKKAMMKSFSESGGTVLSTNWDEVGAKKVDVKPPDGMEFKKWE-
>EOG091F03KF|Crassostrea_gigas|JG24_Noumeaella_rubrofasciata|TRANSCRIPT
-------------------------------------------------------------------------------------------------------------------KVECRMKE---------------------------------------------LGINQSS-SAP--SEPAPIP-AIKHNWYQTHTHVIVSVMVKNVQKEDLTLDVKDRSLGVSIKRGDE-S-SN---LNLILAHRVVPDQTQSKLFSTKIEIKLKKSEGIQWAKLEGSPDE------VDTS-VLPA--CAAP-V--N-TVAPRYPSSSH-HSRDWDKLAAEVTEEEKNEKLEGDAALNQFFQKIYADASDDTKKAMMKSFSESGGTVLSTNWDEVGTKKVEVKPPDGMEYKKWE-
>EOG091F03KF|Crassostrea_gigas|JG21_Limenandra_confusa|TRANSCRIPT
--ATEICNKANEEYVQENYQKAIDLYTEALALENTRDDIYCFRAQAKLSLGKTSDAIKDYDEALALNKNNQKAYVKKGSVLLSMGEILQAQSVFKEGKEHC-GDT---DFNDWLEKVECRIKE---------------------------------------------LGLD--P-STQ--AS-SQPP-SIKHNWYQTHTHVIVSVLVKNVKKEELDVHVEDRSLRVSIKRDDQ-S-SD---LDLILAHPIVPDQTQSKLFSTKIEIKLKKSEGIQWGKLEGTADK------VDTS-VLPA--CAAP-D--N-TKAPSYPSSSH-HTRDWDKLAAEVTEEEKNEKLEGDAALNQFFQKIYADASDDTKKAMMKSFSESGGTVLSTNWDEVGSKKVDVKPPDGMEYKQWE-
>EOG091F03KF|Crassostrea_gigas|HW06_Cratena_peregrina|TRANSCRIPT
MMATEICNKANEEYVEENYQKAIDLYTEALALESNRDDIYCFRAQAKVSLGKTPDAIKDYDEAIRLNQNNQKAYIKKGSILLKMGEVLQAQTVFKEGKKHC-GDT---DFDDWLEKVECRMKD---------------------------------------------LG---------------------KYNWYQTHTHVIVTVLVKNVKKEEFSLDVEERSLKIEIKREEQ-S-SD---LNLILAHCIVPDQTQPKLLSTKIEIKLKKSEGIQWVKLEGSPDE------VEKS-VLPA--CAAP-V--V-AEAPRYPSSSH-HSRDWDKLAAEVTEEEKNEKLEGDAALNQFFQKIYADATDDTKKAMMKSFSESGGTVLSTNWDEVGSKQVEVKPPDGMEYKKW--
>EOG091F03KF|Crassostrea_gigas|HW18_Janolus_cristatus|TRANSCRIPT
-----------------------------------------------------------------------------------------------------------------------------------------------------------------------------------------------KYNWYQTHTHVVVTVLVKNVKKDDLVVDVEERSLKLSVDNGDH-T-SD---LSVILAHPIAHEQTQSKLFSTKIEIKLKKQEGIQWVKLEGILEE------VKTN-VLPP--CNAP-V--D-TDAPRYPSSSH-HTRDWDKLAAEVVEEEKNEKLEGDAGLNQFFQKIYADASDDTKKAMMKSFSESGGTVLSTNWDEVGSKKVEVKPPDGMEYKKY--
>EOG091F03KF|Crassostrea_gigas|JG19_Janolus_barbarensis|TRANSCRIPT
-----------------------------------------------------------------------------------------------------------------------------------------------------------------------------------------------KYNWYQTHTHVVVTVLVKNAKKEDLVVDVEERSLKLNVKDGDH-T-SD---LSIILAHPIVQEQTQSKLFSTKIEIKLKKQEGIQWVKLEGTLEE------VKTD-VLPP--CNAP-V--D-ADAPRYPSSSH-HTRDWDKLAAEVTEEEKNEKLEGDAALNQFFQKIYADASDDTKKAMMKSFSESGGTVLSTNWDEVGSKKVEVKPPDGMEYKKW--
>EOG091F03KF|Crassostrea_gigas|JG05_Bornella_anguilla|TRANSCRIPT
-----------------------------------------------------------------------------------------------------------------------------------------------------------------------------------------------KYNWYQTHTHVVLTVLVKNVKKEELTLEVEDKSVKISVRRGEQ-L-SD---LNILLAHPVAPEQTQSKLFSTKIELKFKKIEGIQWAKLEGSPDK------TETN-VLPP--CAAP-E--A-AEPSRYPSSSH-YTRDWDKLAAEVTEEEKNEKLEGDAALNQFFQKIYSDASDETKKAMMKSFTESGGTVLSTNWSEVGSQKVDVKPPDGMEFKKWE-
>EOG091F03KF|Crassostrea_gigas|HW14_Flabellina_affinis|TRANSCRIPT
G----------------------------------------------------------------------------------------------------------------------------------------------------------------------------AQ-NSP--SQPTQAP-ALKHNWYQTHTHVIVTVLAKNVKKEELTLNVEKKSLKITINKDEV-S-ND---LAFILAHPVVPEQTQSKLFSTKIEIKLKKSEGIQWVKLEGAPDE------VETT-VLPT--CAAP-V--S-DEAPRYPSSSH-HSRDWDKLAAEVTEEEKNEKLEGDAALNQFFQKIYADASDDTKKAMMKSFSESGGTVLSTNWSEVGSKQVEVKPPDGMEYKKW--
>EOG091F03KF|Crassostrea_gigas|JG16_Flabellina_iodinea|TRANSCRIPT
-------NKANEEYVEENYQKAVDLYTEALALEDTRDDIYCFRAQAHLSLGNITGAINDCDEAIRLNRKNQKAYIKKGSILLKMDDVLHAQNVFKEGQEHC-GDK---TFEDWLGKVESRMQ--------------------------------------------------------P--TQQTQAP-NLKHNWYQTHTHVIVTVLIKNVKKEELTLDVEDRLLKIAIKMGDT-S-ND---LKFILAHPIVPEQTQSKLFSTKIEIKLKKSEGIQWIKLEGTLDE------VESS-ILPP--CAAP-A--D-TDLPRYPSSSH-YTRDWDKLAAEVTEEEKSEKLEGDAALNQFFQKIYADASDDTKKAMMKSFSESGGTVLSTNWSEVGSKKVDVKPPDGMEYKQW--
>EOG091F03KF|Crassostrea_gigas|JG23_Melibe_leonina|TRANSCRIPT
--ATELCNKANEEFVEENYQRAVDLYTEALELDGKRDDIFCFRAQAHLSLGDSTAAMKDYNEAIKLNSSNHKAYVKKGSLLLKMDDVLQAQNVFKEGQKNCENNQ---DFGDWLNKVE---------------------------------------------------------------------S-RMKHNWYQTHTHIVLTLLVKNVKKEELTLDVERKSVKIVVNRDEQ-K-CD---LNITLAHPIVPEQTQSKLFSSKIEIKLKKHEGIQWAKLEGSPDE------IDEQPVLPP--CAAP-I--A-AEPPRYPSSSH-HTRDWDKLAAEVTEEEKNEKLEGDAALNQFFQKIYADASDDTKKAMMKSFSESGGTVLSTNWSEVGAKKTEVKPPDGMEYKKW--
>EOG091F03KF|Biomphalaria_glabrata|NC03_Doris_kerguelenensis|TRANSCRIPT
-----------------------------------------------------------------------------------------------------------------------------------------------------------------------------------------------------------------------------------------------------------------------------------------------------------------------A-EEPPKYPSSSH-YTRDWDRLAAEVTEEEKNEKLEGDAALNKFFKQIYSDASDEARRAMIKSF-----------------------------------
>EOG091F03KF|Crassostrea_gigas|HW16_Hancockia_cfuncinata|TRANSCRIPT
-------------------------------------------------------------------------------------------------------------------------------------------------------------------------------------------P-VPKYNWYQTHTHVVLTVLVKNVKNEELTVDVKNKLVNIVIRRGEE-T-CN---LNLILAHPISPEQTQPKLFSSKVEFKLKKLEGIQWAKLEGAEDE------PVTN-VLPP--CAAP-E--S-TEPPKYPSSSH-YTKDWDKLAAEVTEEEKNEKLEGDAGLNQFFQKIYADASDETKKAMMKSFTESGGTVLSTNWSEVGAKKVDVKPPDGMEYKQWQ-
>EOG091F03KF|Crassostrea_gigas|JG17_Hancockia_uncinata|TRANSCRIPT
-------------------------------------------------------------------------------------------------------------------------------------------------------------------------------------------P-VPKYNWYQTHTHVVLTVLVKNVKNEELTVDVKNKLVNIVIRRGEE-T-CN---LNLILAHPISPEQTQPKLFSSKVEFKLKKLEGIQWAKLEGAEDE------PVTN-VLPP--CAAP-E--S-TEPPKYPSSSH-YTKDWDKLAAEVTEEEKNEKLEGDAGLNQFFQKIYADASDETKKAMMKSFTESGGTVLSTNWSEVGAKKVDVKPPDGMEYKQWQ-
>EOG091F03KF|Crassostrea_gigas|HW15_Flabellina_babai|TRANSCRIPT
--ATEICNKANEEYVQENYQKAVDLYTEALAVDGTRDDIYCFRAQAYLSLDRLTDAIKDYDEAIRLNRNNQKAYIKKGSTLLKMDDVLQAQDVFKAGQKQC-GDK---DFEDWLDKVEKRMKE---------------------------------------------LG-----------------P-TLKYNWYQTHTHVIVTVLVKNVKKEELSLVAESRWLKIVVTREDQ-A-SE---LSIPLAHPIVPEQTQSKLFSTKTEIKLKKLEGIQWVKLEGSPDQ------VETV-VLPQ--CAAP-E--E-NQTPSYPSSSH-HSRDWDKLAAEVTEEEKNEKLEGDAALNQFFQKIYSDASDDTKKAMMKSFSESGGTVLSTNWSEVGNKKVEVKPPDGMEYKKWE-
>EOG091F03KF|Crassostrea_gigas|JG22_Lomanotus_vermiformis|TRANSCRIPT
-------------------------------------------------------------------------------------------------------------------------------------------------------------------------------------------P-PLKHNWYQTHTHVVVTILAKNVKKEEFNLNVEERLLAVNITREGH-T-SD---LSIFLAHPIAVDQTQSKLFGTKIEIKLKKQEGIQWVKLEGNPEE------QETH-VLPS--CAAP-QSSD-SDAPRYPSSSH-YTRDWDKLAAEVSEEEKNEKLEGDAALNQFFQKIYADASDDTKKAMMKSFTESGGTVLSTNWSEVGSQKVEVKPPDGMEYKKW--
>EOG091F03KF|Crassostrea_gigas|HW10_Embletonia_pulchra|TRANSCRIPT
PVPEP--------------------------------------------------------------------------------------------------------------------Q--------------------------------------------------------S--TQPVLAP-TLKHNWYQTHTHVIVTVLVKNVKKEELTLDVEERSLRITVKRGED-T-SD---LGMTLAHQIVPEQTQSKLFSTKIEIKLKKLEGIQWVKLEGSLDE------ITTN-VLPSYAAAAP-D--H-TDAPKYPSSSH-HSRDWDKLAAEVTEEEKNEKLEGDAALNQFFQKIYADASDDTKKAMMKSFSESGGTVLSTNWNEVGSKKVDVKPPDGMEYKEW--
>EOG091F03KF|Crassostrea_gigas|JG06_Catriona_columbiana|TRANSCRIPT
--ATEICNKANEEYVQENYQKAVNLYTEALAVDAKRDDIYCFRAQAHLSLGNTTASIKDCDEAIKINPQNQKAYLKKGSILMKMDEVLQAESIFKEGQ---------------------------------------------------------------------------------------------KYNWYQTHTHVIINVMVKSVKKEELSLDVEQRSCNVTVLREVL-S-NH---LNIPLAHAIVPEQTQSKLFATKIEIKLKKSEGIQWVKLEGDPKV------EEDT-ILPP--CAAPVE--E-TEAPTYPSSSH-HTRDWDKLAAEVTEEEKNEKLEGDAALNQFFQKIYSDASDDTKRAMMKSFSESGGTVLSTNWSEVGTKPVDVKPPDGMEYKKW--
>EOG091F03KF|Crassostrea_gigas|JG07_Cuthona_albocrusta|TRANSCRIPT
----EICNKANEEYVQENYQKAVDLYTEALAVDGKRDDIYCFRAQAYLSLGNTTAAIKDCDDAIKINPQNQKAYLKKGSVLLKMDEVLQAESILKEGQKQC-SDSSEKDFLEWICKVE---------------------------------------------------------------------S-RMKYNWYQTHTHVIVNVMVKNVKKEELNLDVEERLCNVSIQRGDQ-C-SQ---VNIPLAHSIVPEQTQSKLFGTKIEVKLKKSEGIQWTKLEGDPKE------EEDT-ILPP--CAAP-V--E-VETPSYPSSSQ-QPRDWDKLAAEVTEEEKNEKLEGDAALNQFFQKIYADASDETKRAMMKSFSESGGTVLSTNWNEVGEKKVEVKPPDGMEYKKW--
>EOG091F03KF|Crassostrea_gigas|HW07_Cuthona_caerulea|TRANSCRIPT
----EICNKANEEYVEENYQKAVNLYTEALAVDVKRDDIYCFRAQAHLSLGKTADAINDYDAAIKLNPQNQKAYLKKGSILLKMDEVLQAENIFKEGQ---------------------------------------------------------------------------------------------KYNWYQTHTHVIVNVMVKNVKKEELDLDVEQRSCKVGILRGEQ-S-NN---LNITLAHSIVPEQTQSKLFGTKIEIKLKKSEGIQWTKLEGDPQV------EEDA-ILPP--CAAP-V--E-VEPPSYPSSSQ-HSRDWDKLAAEVTEEEKNEKLEGDAALNQFFQKIYADASDETKRAMMKSFSESGGTVLSTNWSEVGSKKVEVKPPDGMEYKKW--
>EOG091F03KF|Crassostrea_gigas|NC04_Fiona_pinnata|TRANSCRIPT
----EFCNNANEEYVKENYQKAVNLYTEALALDGKRDDIYCFRAQAYLSLDNSDAAIKDCDEAIKLNPQNQKAYLKKGSILLNMNEVLHAESVFKEGQ-----------------------------------------------------------------------------------------P-ILKHNWYQTHTHVIVNVMVKNVKKEDLLLDVEKRSCKVSIKRGEE-S-ND---LELTLAHSIVPEQTQSKIFSTKIEIKLKKSEGIQWTKLEGDPQE------EEKT-VLPP--CAAP-E--V-VEAPRYPSSSH-HSRDWDKLAAEVVEEEKNEKLEGDAGLNQFFQKIYADASDETKRAMMKSFSESGGTVLSTNWSEVGSQKVEVKPPDGMEFKKW--
>EOG091F03KF|Crassostrea_gigas|HW04_Calmella_cavolinii|TRANSCRIPT
--------------------------------------------------------------------------------------------------------------------------------------------------------------------------------SVP--AAQTTAP-SMKYDWYQTHTHVIVTILIKNVKKECLKVSAEDRSLHICIDDAS----GTSSSLDLTLAHKIDPQQASTKIFSTKIEVKLKKSEGVQWKKLEGVPEE------AAEI-LPI----AAAVP--A-QELPSYPSSSH-HSRDWDKLAAEVTEEEKNENLEGDAALNNFFQKIYADASDDTKRAMMKSFSESGGTVLSTNWNEVGKEKVEVKPPDGMEFKKWE-
>EOG091F03KF|Crassostrea_gigas|JG26_Phestilla_sp|TRANSCRIPT
--ANEWKEKGNVEFRQGNYEKALEFYDKAMSEQKDSVAIYTNRAQTRIKLGKFQDALTDCDWALRLWPNCLKALVHQGHAYLGLKEYDKAR--------------------------D---------------------------------------------------------------------S-YRKYNWYQTHTHVIVNVMVKNVKKEELSLDVEGRSCLVIIKRGEQ-T-SN---LNIPLAHSIVPEQTQSKLFATKIEIKLKKFEGIQWTKLEGDPAE------AEDI-VLPS--CAAP-A--E-AETPSYPSSSH-YTRDWDKLAKEVTEEEKNEKLEGDAALNQFFQKIYADASDDTKKAMMKSFSESGGTVLSTNWSEVGSKKVEVKPPDGMEFKKW--
>EOG091F03KF|Crassostrea_gigas|NC06_Pleurobranchaea_californica|TRANSCRIPT
---------------------------------------------------------------------------------------------------------------------------------------------------------------------PTAASAPAATEASI--P---EIA-KVRYDWYQTHTHVIVTVLLKNVKKENLDVDTKNRKMTVSVKNPE----ST---LSLDLLHDISPDQTQIKLYASKIEVKLKKQEGIQWSKLEGDPQE------SAPT-VCPS--SAAP-V--E-EQAPQYPSSSH-HTRDWDKLAAEVKEEEKNEKLEGDAALNQFFQKIYSDATDETKKAMMKSFTESGGTVLSTNWDEVGSKKVDVKPPDGMEYKKWE-
>EOG091F03KF|Crassostrea_gigas|HW03_Berthella_plumula|TRANSCRIPT
-------------------------------------------------------------------------------------------------------------------------------------------------------------------PPPASAGATSVAAATS--PS-RSVP-KIRHDWYQTHTHVIVTVLLKNVKKDNLEVDTKSRNLTVTVANAD----STSATLALNLSHEIDPDQTQTKLYTSKIEIKLKKREGIQWSKLEGDPQE------SAPS-VLPS--FSAP-V--V-EERPRYPTSSH-HSRDWDKLAAEVTEEEKNEKLEGDAALNQFFQKIYSDASDDTKKAMMKSFSESGGTVLSTNWDEVGSKTVEVKPPDGMEYRKY--
>EOG091F03KF|Crassostrea_gigas|NC02_Bathydoris_clavigera|TRANSCRIPT
A------------------------------------------------------------------------------------------------------------------------------------------------------------------------------------------PVKLKYDWYQTHSDVVVTVLVKNVQKENLTVDVDQRALNIALKNNT----ETPNTLSLTLSNDVVVEKTLTKIFSTKIEIKLRKMENIQWSKLEGSPGE------GSVFA------V---QA--P-SEVPKYPTSSH-VSRDWDKLAAEVTEEEKNEKLEGDAALNQFFQKIYADASDETKKAMMKSFSESGGTVLSTNWSEVGANKVDVKPPDGMEYKKWE-
>EOG091F03KF|Crassostrea_gigas|HW19_Polycera_quadrilineata|TRANSCRIPT
------------------------------------------------------------DKAIELNENNVKAVIKKGSILFQLGEF--------------------------------------------------------------------------------------------------QRS-KLKYDWYQTHSQVIVTVLMKNVNKDDLTVKADNRRLHISIKNNT----DTPSTLDLTLAHEVDGDQAVTKVFGTKVEIKLKKVDGIQWSKLEGSLED------VITV-LP-S--CAAP-A--P-VDKPKYPTSSS-ASRDWDKIAAEVSEEEKNEKLEGDAALNQFFQKIYADASDETKRAMMKSFSESGGTVLSTNWDEVGAKKVDVKPPDGMEYKKW--
>EOG091F03KF|Lottia_gigantea|LotgiG104930
-----------------------------------------------------------------------------------------------------------------------------------------------------------------------------------------------RYDWYQTHTHVVVTILIKKVKAEDTKIDITEKNLSVLIKLPSTSSEFT---LDLDLAHPISPEQSSYKIMSTKVEIKLKKGEGIQWTKLEDDGQK------DSIKQ------FQ-P---------PSYPSSSVAHKKDWDKVSREVAEEEKNEKPEGDAALNALFQQIYADGSDEVKKAMMKSFSESGGTVLSTNWNEIGAKKTDVKPPDGMEYKQW--
>EOG091F03KF|Crassostrea_gigas|CGI_10016471
MEAKEFFQKANEEFVNENFEKALEFYSKAIELDGTNAEYYNNRAQVKINQGQYEEAITDTNTACEINPKSVKAYVRKGTALFNLEKYKEAYTTFKAAEILDPDDK---AIKTWVRKCEAELDILGKDTGEDKSMEPIVGTSKGEIEAPKPKEGPKAPAAAPSQPPPMPAG-----------------P-KTRYDWYQTQTTVVVNVMLKNVKKEDCTINIEPKAVSVTVKLPGG-SDYS---LELDLAHEIIPEKSVSKIMSTKIEIKLRKSEERQWKKLEDDGLQ------DKVKQ------FN-P-QGSD-PTVSKYPTSSH-YTRNWDKLVSDIKQEEKDEKLDGDAALNQLFQKIYADAGEDTKKAMMKSFYESGGTVLSTNWNEVGKEKVDVKPPDGMEYKKWEV
>EOG091F03KF|Crassostrea_gigas|JG08_Dendronotus_venustus|TRANSCRIPT
--------------------------------------------------------------------------------------------------------------------------------------------------------GSSSGSDKKSNPPPMPLG-----------------P-KTRYDWYQTETHVIVNIMLKNVKQEDCDINIQARTLSATVKLPSG-SEYT---LELDLAHAIDPEKSSTHVLKPKIEIKLKKVDGIRWTALEGEPEN------IKQF-MP---------GSTT-TTASPTKYPSA-SKKDWDKIAAEVD----EDKPEGDAALNELFQKIYADGGDDVKKAMQKSFFESGGTVLSTNWNEIGKKKVEVKPPDGMEFKKW--
>EOG091F03KF|Crassostrea_gigas|HW21_Tritonia_manicata|TRANSCRIPT
--------------------------------------------------------------------------------------------------------------------------------------------------------------------------------SEP--VLPKTQP-KPRHDWYQTDSRVVITILVKNRTSDDVRCDIQDSCISTSIRLED----GSDFSLTLNLANTIIPAQSKYKVSIPKVEIQLKKAESIRWSSLEKKGDVHFNKFPTESN-KA---------E--P-ATSHAYPTSSH-VHRNWDKMAADLEKEEKEEKLEGDAALNQLFQKIYGEGSDEVKRAMNKSFVESGGTVLSTNWGEVGNKKVECKPPDGMEYKK---
