# Supplementary material for: Transcriptomics provides a robust framework for the relationships of the major clades of cladobranch sea slugs (Mollusca, Gastropoda, Heterobranchia), but fails to resolve the position of the enigmatic genus Embletonia
Source: BMC Ecol Evol. 2021 Dec 28;21:226. doi: 10.1186/s12862-021-01944-0 (PMC8895541; doi:10.1186/s12862-021-01944-0)
Supplement: Supplementary file 6 — Additional file 6. Archive S4: Unmasked multiple sequence alignments on amino acid level including Doris kerguelenensis and Calmella cavolini prior to the removal of outliers. [file 12862_2021_1944_MOESM6_ESM.zip › Archive_S4/Alignments/EOG091F04DN.aa.fasta]

>EOG091F04DN|Biomphalaria_glabrata|BGLTMP001085
MDSSGTGASRSRFKKSHNDNPSIIINDHDGNRGREDRNTSSSNRKRLKVNDSSLSKDSPIFKAFNIFREELDNRNNRHERIVKISRDITIESKRIIFLLQRVT--G--S-EE--SEKVFAEAKDKILDLNRTKFLELAHELHGQDPYQFVRAYSPGMLVVI----------------------------------------------------------------------------------------------------------------------------------------------------------CYNLYCKM------------------------------
>EOG091F04DN|Crassostrea_gigas|CGI_10016518
MLA-----------------------------------------------EDVDQQKSHISQCFQEYQKELDCRHDKHERLVKLSRDVTIESKRAIFLMQRSS--G--S-NK--SDEVLDQAWQKIKGIQQQKFLPMAKELHGEDPHQFLRAYSAGLQEYIEAVSFYHYLKSKTLVSLEQVQSDL---------------TFTVQSDDTEPPQE-KT-------------------I-IVHVPPSEYMLGLADLTGELMRFAINSVGSGNLDCPNDVCAYLRRMLGGFESLGQVSREMNRKVYTLRQSLQKVEAACYTLQIRGSEIPKHMLKDVFRSVPGAESSYMEERDLDE
>EOG091F04DN|Crassostrea_gigas|HW09_Doto_sp|TRANSCRIPT
------------------------------------------------------DESSEVTKVFREFQKELDQRNDRHERIVKLSRDITIESKRIIFMLHRVTGAG--A-DN--KEEILKDAESKMEELHKSKFLPLATELKGQDPHQFLRAFSPGLQEYIEAVTFYYYLKDQQLIGVETIQSDIQSSFQ-------------------------------------------------------------------------------------------------------------------------------------------------------------------
>EOG091F04DN|Crassostrea_gigas|HW10_Embletonia_pulchra|TRANSCRIPT
------------------------------------------------------DESSEVAKLFLGFQKELDQKNDKHERIVKLSRDITIESKRLIFMLHRIT--G--S-DN--REDVLKDAENKMQELHRSKFMPLAAELKGQDSYQFLRAFSPGLQEYIEAVTFYYFLKDQELVDVEKIQSEVEALPTAEIDASDD-AK---------------S-------------------L-VVPIPLTEYMLGIADFTGELMRMAINSVGAGDLDTPKQVTDLMRVIHNAFASFSNSPRELRRKATVLRQSLQKVENACYNLRVRGSEIPKHMLADVF------------------
>EOG091F04DN|Crassostrea_gigas|JG13_Doto_lancei|TRANSCRIPT
------------------------------------------------------------------------------------------------------------------------------------KFLPLATELKGQDPHQFLRAFSPGLQEYIEAVTFYYYLKDQQLIGVEKIQSDIQSTFQ-DAKQNRTGMS---------------N-------------------L-EVPIPLTEYMLGVADFTGELMRMAITCVGTGDLDAPKEVTDLMRNIHNAFSTFNNAPRELRRKATVLRQSLGKVENACYNLRVRGSEIPKHMLADVFRT----------------
>EOG091F04DN|Crassostrea_gigas|JG08_Dendronotus_venustus|TRANSCRIPT
------------------------------------------------------DESSEVTKVFRQYQKELDLKNDRHERLVKLSRDITIESKRIIFFLHRVT--G--S-DN--KSEILKEADNKLQELHQTKFLPLTNELKGQDPYQFLRAYSPGLQEYIEAVTFYYYLKEQKLVGVEKIQTEI---------------C---------------SSFK----NMSKE-SSSTESTTTASVPATEYMLGIADFTGELMRMAINCVGAGDLDTPKEVTDLMRVIHNAFASFNNMPRELRRKATVLRQSLHKVENACYNLRVRGSEIPKHMLADVF------------------
>EOG091F04DN|Crassostrea_gigas|JG11_Dondice_occidentalis|TRANSCRIPT
------------------------------------------------------DESSEVIKVFREFQKELDLKNDKHERIVKLSRDITIESKRLIFLLHRMN--G--S-AS--SDDVLKDAENKLQELYVSKFLPLANELQGQDSYQFLRAFSPGIQEYIEAVTFYYYLKDNKLVGVEKIQGDI------------------------------------------------------VPIPLTEYMLGIADFTGELMRMAINSVGAGDLDTPKEVTGLMRTIHNAFSSFSNTPRELRRKATVLRQSLQKVENACYNLRVRGSEIPKHMLTDVF------------------
>EOG091F04DN|Crassostrea_gigas|JG12_Dondice_parguerensis|TRANSCRIPT
-------------------------------------------------------ESSEVIKVFREFQKELDLKNDKHERIVKLSRDITIESKRLIFLLHRMN--G--S-AS--SDDVLKDAENKLQELYISKFLPLANELHGQDSYQFLRAFSPGLQEYIEAVTFYYFLKDNKLVGVGKIQGDI---------------Q---------------SAIN----KSDKD-KSNVKSQ-EVPIPLTEYMLGIADFTGELMRMAINSVGAGDLDTPKEVTDLMRTIHNAFSSFSNTPRELRRKATVLRQSLQKVENACYNLRVRGSEIPKHMLTDVF------------------
>EOG091F04DN|Crassostrea_gigas|HW17_Hermissenda_crassicornis|TRANSCRIPT
------------------------------------------------------DESSEVIKVFREFQKELDQKNDKHERIVKLSRDITIESKRIIFLLHRMT--G--S-TS--SNEVLKDAENKLQELYIAKFLPLANELQGQDSYQFLRAFSPGLQEYIEAVTFYYFLKDNELVGVEKIQEDI---------------K---------------S-------------------C-EVPIPLTEYMLGIADFTGELMRMAINSVGAGDLDTPKEVTNLMRVIHNAFASFSNTPRELRRKATVLRQSLQKVENACYNLRVRGSEIPKHMLADVF------------------
>EOG091F04DN|Crassostrea_gigas|NC05_Hermissenda_crassicornis|TRANSCRIPT
------------------------------------------------------DESSEVIKVFREFQKELDQKNDKHERIVKLSRDITIESKRIIFLLHRMT--G--S-TS--SNEVLKDAENKLQELYISKFLPLANELQGQDSYQFLRAFSPGLQEYIEAVTFYYFLKDNELVGVEKIQEDI---------------K---------------S-------------------C-EVPIPLTEYMLGIADFTGELMRMAINSVGAGDLDTPKEVTNLMRVIHNAFASFSNTPRELRRKATVLRQSLQKVENACYNLRVRGSEIPKHMLADVF------------------
>EOG091F04DN|Crassostrea_gigas|JG18_Hermissenda_opalescens|TRANSCRIPT
------------------------------------------------------DESSEVIKVFREFQKELDQKNDKHERIVKLSRDITIESKRIIFLLHRMT--G--S-TS--SNEVLKDAENKLQELYMSKFLPLANELQGQDSYQFLRAFSPGLQEYIEAVTFYYFLKDNELVGVEKIQEDI---------------K---------------S-------------------C-EVPIPLTEYMLGIADFTGELMRMAINSVGAGDLDTPKEVTNLMRVIHNAFASFSNTPRELRRKATVLRQSLQKVENACYNLRVRGSEIPKHMLADVF------------------
>EOG091F04DN|Crassostrea_gigas|JG24_Noumeaella_rubrofasciata|TRANSCRIPT
-------------------------------------------------------ESSEVIKVFREFQKELDQKNDKHERIVKLSRDITIESKRLIFLLHRMT--G--S-SS--KTEVLTDAENKLRELHCSKFLPLANELKGQDSYQFLRAFSPGLQEYIEAVTFYYFLKDNELVGVEKIQEDI--------------------------------------------------------IPLTEYMLGIADFTGELMRMAINSVGAGDLDTPKEVTDLMRTIHNAFASFSNSPRELRRKATVLRQSLQKVENACYNLRVRGSEIPKHMLADVFTS----------------
>EOG091F04DN|Crassostrea_gigas|HW02_Berghia_verrucicornis|TRANSCRIPT
------------------------------------------------------DESSEVIKVFRGFQKELDLKNDKHERIVKLSRDITIESKRLIFLLHRIN--G--S-SS--KDEVLKDAENKIQELHCSKFLPLAAELQGQDSYQFLRAFSPGLQEYIEAITFYYFLKDNELIGVDVIQDDI------------------------------------------------------VPIPLTEYMLGIADFTGELMRMAINSVGAGDLDTPKEVTDLMRTIHNAFASFSNAPRELRRKATVLRQSLQKVENACYNLRVRGSEIPKHMLADVF------------------
>EOG091F04DN|Crassostrea_gigas|JG04_Berghia_stephanieae|TRANSCRIPT
------------------------------------------------------DESSEVIKVFRGFQKELDLKNDKHERIVKLSRDITIESKRLIFLLHRIN--G--S-SS--KDEVLKDAENKIQELHCSKFLPLAAELQGQDSYQFLRAFSPGLQEYIEAITFYYFLKDNELIGVDVIQDDI------------------------------------------------------------------------------------------------------------------------------------------------------------------------
>EOG091F04DN|Crassostrea_gigas|HW05_Caloria_elegans|TRANSCRIPT
-------------------------------------------------------ESSDVIKVFREFQKELDLKNDKHERIVKLSRDITIESKRLIFLLHRIN--G--S-SC--KNEILKDAENKFKELHQSKFLPLADELKGQDSYQFLRAFSPGLQEYIEAVTFYYFLKDNELVGVEKIHEDI---------------Y---------------STIN----NCDAG-PAENRAH-EVPIPLTEYMLGIADFTGELMRMAINSVGAGDLDTPKEVTDLMRIIHNAFASFSNAPRELRRKATVLRQSLQKVENACYNLRVRGSEIPKHMLADVF------------------
>EOG091F04DN|Crassostrea_gigas|JG25_Palisa_papillata|TRANSCRIPT
------------------------------------------------------DESSNVIKVFREFQKELDLKNDKHERIVKLSRDITIESKRLIFLLHRIN--G--S-SC--KNEILKDAENKFHELYHSKFLPLAGELKGQDSYQFLRAFSPGLQEYIEAVTFYYFLKDNELVGVEKIQNDI------------------------------------------------------------------------------------------------------------------------------------------------------------------------
>EOG091F04DN|Crassostrea_gigas|JG03_Austraeolis_stearnsi|TRANSCRIPT
------------------------------------------------------DESSDVIKVFREFQKELDLKNDKHERIVKLSRDITIESKRLIFLLHRIN--G--S-SC--KNEILKDAENKFHELYHSKFLPLADELKGQDSYQFLRAFSPGLQEYIEAVTFYYFLKDNELVGVEKIQNDI------------------------------------------------------------------------------------------------------------------------------------------------------------------------
>EOG091F04DN|Crassostrea_gigas|JG02_Antaeolidiella_chromosoma|TRANSCRIPT
------------------------------------------------------DESSEMIKTFREFQKELDLKNDKHERIVKLSRDITIESKRLIFLLHRIN--G--SNSS--KEEVLKDAENKLQELHQAKFLPLADELKGQDSYQFLRAFSPGLQEYIEAVTFYYFLKDNELVGVEKIQEDI------------------------------------------------------VPIPLTEYMLGIADFTGELMRMAINSVGAGDLDTPKEVTDLMRTIHNAFSSFNNVPRELRRKATVLRQSLQKVENACYNLRVRGSEIPKHMLADVF------------------
>EOG091F04DN|Crassostrea_gigas|HW13_Favorinus_branchialis|TRANSCRIPT
-------------------------------------------------------ESSAVIQVFREFQKELDLKNDKHERIVKLSRDITIESKRLIFLLHRIN--G--S-SN--QSEILKDAENKLQEIHCSKFLPLADELKGQDSYQFLRAFSPGLQEYIEAVTFYYFLKDNELVGVDKIQADI------------------------------------------------------------------------------------------------------------------------------------------------------------------------
>EOG091F04DN|Crassostrea_gigas|JG15_Favorinus_auritulus|TRANSCRIPT
------------------------------------------------------DESSAVIKVFREFQKELDLKNDKHERIVKLSRDITIESKRLIFLLHRIN--G--S-CN--QSEILKDAENKLEELHSSKFLPLAEELKGQDSYQFLRAFSPGLQEYIEAVTFYYFLKDNELVGVDKIQSEI---------------H---------------AEPQ----TSDTDTPDESKPR-EVPIPLTEYMLGIADFTGELMRMAINSVGAGDLDTPKEVTDLMRTIHNAFSSFSNAPRELRRKATVLRQSLQKVENACYNLRVRGSEIPKHMLADVF------------------
>EOG091F04DN|Crassostrea_gigas|HW06_Cratena_peregrina|TRANSCRIPT
------------------------------------------------------DESSEIIKVFREFQKELDLKNDKHERIVKLSRDITIESKRLIFLLHRIK--G--S-SS--QNEILQDAENKFQELYRSKFLPLAEELKGQDSYQYLRAFSPGLQEYIEAVTFYYFLKGNELVGVEKIQDDI---------------H---------------SAVT----KSGTAEI-KTCQC-QVPIPLTEYMLGIADFTGELMRMAINSVGAGDLDTPKQVTDLMRIIHNAFASFSNAPRELRRKATVLRQSLQKVENACYNLRVRGSEIPKHMLADVF------------------
>EOG091F04DN|Crassostrea_gigas|JG01_Aeolidiella_alba|TRANSCRIPT
-------------------------------------------------------ESSNVIKVFREFQKELDLKNDKHERIVKLSRDITIESKRLIFLLHRIT--G--S-SS--KNEVLKDAQDKLQELYQSKFIPLEEELKGQDSYQFLRAFSPGLQEYIEAVTFYYFLKDNELVGVDKIQDDI---------------C---------------SAIK----SADPG-TADDKAS-KVPIPLTEYMLGIADFTGELMRMAINSVGAGDLDTPKEVTDLMRTIHNAFASFSNAPRELRRKAAVLRQSLQKVENACYNLRVRGSEIPKHMLADVF------------------
>EOG091F04DN|Crassostrea_gigas|HW20_Spurilla_neapolitana|TRANSCRIPT
------------------------------------------------------DESSEVIKVFREFQKELDIKNDKHERIVKLSRDITIESKRLIFLLHRIN--G--S-GS--KNEVLEDAENKLEELHRSKFLPLADELKGHDSYQFLRAFSPGLQEYIEAVTFYYFLKDNELVGVEKIQEDI---------------R---------------SAV--------------------------------------------------------------------------------------------------------------------------------------
>EOG091F04DN|Crassostrea_gigas|JG29_Spurilla_braziliana|TRANSCRIPT
------------------------------------------------------DESSEVIKVFREFQRELDIKNDKHERIVKLSRDITIESKRLIFLLHRIN--G--S-GS--KNEVLEDAENKLEELHRSKFLPLADELKGHDSYQFLRAFSPGLQEYIEAVTFYYFLKDNELVGVEKIQEDI---------------R---------------SAIS----KVSEE----------------------------------------------------------------------------------------------------------------------------
>EOG091F04DN|Crassostrea_gigas|JG16_Flabellina_iodinea|TRANSCRIPT
------------------------------------------------------DENSNIIKVFREFQKELDLKNDKHERIVKLSRDITIESKRLIFLLHR-I--N--G-ST--KDEVLSDAEKKLQELHRSKFLPLAAELKGQDSYQFLRAFSPGLQEYIEAVTFYYFLKDHEVVGVEKIQADI---------------Q---------------SSLN----DHSTT-AEHGIVD-KVPIPLTEYMLGLADFTGELMRMAINSVGAGDLDTPKQVTDLMRTIHNAFSSFSNAPRELRRKATVLRQSLQKVENACYNLRVRGSEIPKHMLADVF------------------
>EOG091F04DN|Crassostrea_gigas|JG10_Dirona_picta|TRANSCRIPT
------------------------------------------------------DESSSVIKVFREFQKELDQKNDKHERIVKLSRDITIESKRLIFLLHRIN--G--S-NS--KSEILSDAENKLKEIHHSKFLPLAAELQGQDSYQFLRAFSPGLQEYIEAVTFYYFLKDQELVGVNKIKTDI---------------KAAFQDASPGPEKN-SS-------------------L-DVPIPLTEYMLGIADFTGELMRMAINSVGAGDLDTPKQVTDLMRIIHNAFASFSNAPRELRRKATVLRQSLQKVENACYNLRVRGSEIPKHMLADVF------------------
>EOG091F04DN|Crassostrea_gigas|HW12_Facelina_rubrovittata|TRANSCRIPT
------------------------------------------------------DESSEIIKVFRGFQKELDLKNDKHERIVKLSRDITIESKRLIFLLHRIK--G--S-SC--QDDILKDAETRLQELHCSKFIPLANELQGQDSYQFLRAFSPGLQEYIEAVTFYYFLKDNELVGVEKIQEDI------------------------------------------------------------------------------------------------------------------------------------------------------------------------
>EOG091F04DN|Crassostrea_gigas|JG21_Limenandra_confusa|TRANSCRIPT
------------------------------------------------------DESSDVIKAFRGFQKELDLKNDKHERIVKLSRDITIESKRLIFLLHRIN--G--G-SN--KNEVLTDAENKLQELHNSKFQPLADELKGQDSYQFLRAFSPGLQEYIEAVTFYYFLKDNELVGVQKIKEDI---------------S---------------SAI--------------------------------------------------------------------------------------------------------------------------------------
>EOG091F04DN|Crassostrea_gigas|JG20_Learchis_evelinae|TRANSCRIPT
------------------------------------------------------DESSEVIKVFREFQKELDLKNDKHERIVKLSRDITIESKRLIFLLHRIN--G--S-DC--KDAILKDAESKFQELYLSKFLPLADELKGQDSYQFLRAFSPGIQEYIEAVTFYYFLKDDELVGVEKIQDVI---------------Q---------------TTI--------------------------------------------------------------------------------------------------------------------------------------
>EOG091F04DN|Crassostrea_gigas|JG27_Phidiana_lynceus|TRANSCRIPT
------------------------------------------------------DESSEVIKVFREFQVELDLKNDKQERIVKLSRDITIESKRLIFLLHRMN--G--S-IC--KNEILKEAEDKLQGLYHSKFLPLADELKGQDSYQFLKAFSPGLQEYIEAVTFYYFLKENELVGVEKIQEDI------------------------------------------------------------------------------------------------------------------------------------------------------------------------
>EOG091F04DN|Crassostrea_gigas|HW14_Flabellina_affinis|TRANSCRIPT
------------------------------------------------------DESSEIIKVFREFQKELDLRNDKHERIVKLSRDITIESKRIIFLLHRIN--G--S-SN--KDDILKDAESKLQDLYLSKFLPLSDELKGQDSYRFLKAFSPGLQEYIEAVTFYYYLKDNELVGVEKIQADI---------------H---------------STLS----NASTE----------------------------------------------------------------------------------------------------------------------------
>EOG091F04DN|Crassostrea_gigas|JG23_Melibe_leonina|TRANSCRIPT
------------------------------------------------------DESSEVIINFRKFQKELDQRNDRHERLVKLSRDITIESKRLIFFLHRVTG-G--P-DV--KKEILKEADTKMQELYRSKFLPLAAELKDQDSYQFLRAFSPGLQEYIEAVTFYYYLKDQELVGVEKIQRDI---------------NLSSSSPEDEGDDA-RN-------------------L-EVPLPLIEYMLGIADFTGELMRMAINCVGSGDLDTPKQITDLMRNIHNAFASFSNAPRELRRKANVLRQSLHKVENACYNLRVRGSEIPKHMLADVF------------------
>EOG091F04DN|Crassostrea_gigas|JG28_Scyllaea_fulva|TRANSCRIPT
------------------------------------------------------DESSEVTKLFREFQKELDLKNDRHERLVKLSRDITIESKRLIFLLHRAT--G--T-DSEKRTEILKDADDKLQELHQTKFLPLAAELEGQDSYQFLRAFSPGLQEYIEAVTFYYYLKDQELVGVDKIQADNDSAVPGDSPEPSNGSK---------------T-------------------L-EVPIPLTEYMLGLADFTGELMRMAINCVGAGDLDTPKQVTDLMRNIHNAFASFSNAPRELRRKANVLRQSLHKVENACYNLRVRGSEIPKHMLADVFSS----------------
>EOG091F04DN|Crassostrea_gigas|JG22_Lomanotus_vermiformis|TRANSCRIPT
-------------------------------------------------------ESSEITKLFREFQKELDERNDKHERIVKLSRDITIESKRLIFLLHRVT--G--S-DD--RNEILKDAEIKMQDLYCTKFLPLATELKGHDSYQFLRAFSPGLQEYIEAVTFYYYLKNEELVGVEKIQSDL---------------SKSSTSVSVQPSDEGET-------------------L-VMPIPLTEYMLGIADFTGELMRMAINCVGSGDLDTPKEVAELMRDIHNAFSSFNNAPRELRRKATVLKQSLQKVENACYALRVRGSEIPKHMLADIFTS----------------
>EOG091F04DN|Crassostrea_gigas|NC08_Tritonia_hamnerorum|TRANSCRIPT
------------------------------------------------------DESSSITKAFREFQKELDVKNDRHERIVKLSRDITIESKRLIFLLHRVT--G--S-DKNKSTEILQDAEKKLQALHCSKFLPLASELKDQDPYQFLRAFSPGLQEYIEAVTFYYFLKDQELVGVETIKKDL---------------TFSEASDETDVTQDGNT-------------------L-VVPIPLTEYMLGIADFTGELMRMAINSVGAGDLDTPKQVTDLMRIIHNAFASFNNTPRELRRKATVLRQSLQKVENACYNLRVRGSEIPKHMLADVF------------------
>EOG091F04DN|Crassostrea_gigas|JG30_Tritonia_festiva|TRANSCRIPT
------------------------------------------------------DESSSITKVFREFQKELDGKNDRHERIVKLSRDITIESKRLIFLLHRVT--G--S-DK--STEILQDAEKRLQDIHCSKFLPLAAELKDQDPYQFLRAFSPGLQEYIEAVTFYYFLKDQELVGAERIQKDL---------------TFNASSSETETTDV-QT-------------------L-VVPIPLTEYMLGIADFTGELMRMAINSVGVGDLDAPKQVTDLMRIIHNAFASFNNAPRELRRKATVLRQSLQKVENACYNLRVRGSEIPKHMLADVF------------------
>EOG091F04DN|Crassostrea_gigas|NC07_Tritonia_diomedea|TRANSCRIPT
-------------------------------------------------------ESSSITKVFREFQKELDGKNDRHERIVKLSRDITIESKRLIFLLHRVT--G--S-DK--STEILQDAEKRLQDIHCSKFLPLAAELKDQDPYQFLRAFSPGLQEYIEAVTFYYFLKDQELVGAERIQKDL---------------TFNASSSETETTDV-QT-------------------L-VVPIPLTEYMLGIADFTGELMRMAINSVGVGDLDAPKQVTDLMRIIHNAFASFNNAPRELRRKATVLRQSLQKVENACYNLRVRGSEIPKHMLADVF------------------
>EOG091F04DN|Crassostrea_gigas|HW15_Flabellina_babai|TRANSCRIPT
------------------------------------------------------DESSHVISVFREFQKELDLRNDKNERIVKLSRDITIESKRLIFFLHR-I--E--G-SN--KEDLLKDAELKLQELYCSKFKPLADELKGQDSYQFLRAFSPGLQEYIEAVTFFYYLKDHELVGVDKIQADI---------------N---------------TTIM----EANER-NESDKFT-GVPIPLTEYMLGIADFTGELMRMAINSVGAGDLDTPKEVTALMRIIHNAFSSFSNSPRELRRKATVLRQSLQKVENACYNLRVRGSEIPKHMLADVF------------------
>EOG091F04DN|Crassostrea_gigas|NC01_Armina_californica|TRANSCRIPT
------------------------------------------------------DESSHVVQIFREFQKELDMKNDRHERLVKLSRDITIESKRLIFLLHRVC--G--S-DN--KSDILKDAENRMQELHRTKFLPLAAELRGQDPFQFLRAYSPGLQEYIEAVTFYYFLKNQELADVDKIQSDL---------------T---------------FDSS----SSMSETDGDKK-F-AVPIPLTEYMLGIADFTGELMRMAINSVAAGDLDTPREVTDFMRSIGNAFASFNNAPRELRRKATVLRQSLQKVENACYNLRVRGSEIPKHMLVDVFSS----------------
>EOG091F04DN|Crassostrea_gigas|HW01_Armina_tigrina|TRANSCRIPT
------------------------------------------------------DESSHVVQVFREFQKELDLKNDKHERLVKLSRDITIESKRLIFLLHRVS--G--S-DN--KSDVLKDAENKMQELHRTKFLPLAAELKGQDPFQFLKAYSPGLQEYIEAVTFYYYLKSQELVDVDKIQSDL---------------T---------------FDDA----STQNKTDGDKK-F-VVPIPLTEYMLGIADFTGEMMRMAINSVAAGDLDTPREVTDFMRGIGNAFASFNNAPRELRRKATVLRQSLQKVENACYNLRVRGSEIPKHMLVDVFTS----------------
>EOG091F04DN|Crassostrea_gigas|HW18_Janolus_cristatus|TRANSCRIPT
------------------------------------------------------DESSDVFKIFKEFQKELDHKNDKNEKIVKLSRDITIESKRLIFLLHR-V--N--G-NN--KAEVLKDAESKLHELHCSKFFPLASELQGQDSYQFLRAFSPGLQEYIEAVTFYYFLKDRELVDAEKIHEGL---------------TESGQTEQPESEAD-QA-------------------L-VVPMPFTEYMLGVADFTGELMRMAINSVGAGNLNTPKEVTDLMRIIHDAFASFSNAPRELRRKAVVLRQSLQKVENACYNLRVRGSEIPKHMLADVFTS----------------
>EOG091F04DN|Crassostrea_gigas|JG19_Janolus_barbarensis|TRANSCRIPT
------------------------------------------------------DESSDIFKIFKEFQKELDQKNDKHEKIVKLSRDITIESKRLIFLLHR-V--N--G-NN--KTEVLKDAETKLHELHHSKFLPLALELKGQDSYQFLRAFSPGLQEYIEAVTFYYFLKNQELVDAEKIHEDM---------------KTTKQLAEPESDSD-ET-------------------L-VVPIPFTEYMLGVADFTGELMRMAINSVGAGNLDTPKEVTDLMRIIHDAFASFSNAPRELRRKAVVLRQSLQKVENACYNLRVRGSEIPKHMLADVF------------------
>EOG091F04DN|Crassostrea_gigas|JG05_Bornella_anguilla|TRANSCRIPT
-------------------------------------------------------ETSEITKVFRGFQTELDLRNDKHERLVKLSRDITIESKRLIFLLHRAI--G--S-DN--RGEILEDAENKMKELHATKFLPLAAELKDEDPYQFLRAYSPGLQEYIEAVTFYYYLKDQELVGVGKIKADI---------------NSSFED------------IN----KQDVT-KQTTMTE----TSEKEYMLGIADFTGELMRMAINCVGSGDLDTPKKVTDLMRDIHNAFSSFNDTPRELRRKANVLRQSLNKVENACYNLRVRGSEIPKHMLADVF------------------
>EOG091F04DN|Crassostrea_gigas|JG06_Catriona_columbiana|TRANSCRIPT
-------------------------------------------------------ESSSLIQMFRGFQQELDTRNDRNERIVKLSRDITIESKRLIFMLHRIN--G--A-AN--RDDVLKDADEKFKELYRSKFAPLAAELKGQDSYQFLRAFSPGLQEYIEALTFYYFLKQNELVGVDKIKSDI---------------N---------------SVLN----ETKSS-TVISGTS-EVPMALTEYMLGIADFTGELMRMAINSVGAGDLEKPKEVTELMRVIHNAFASFNNAPRELRRKATVLRQSLQKVENACYNLRVRGSEIPKHMLADVFSS----------------
>EOG091F04DN|Crassostrea_gigas|HW07_Cuthona_caerulea|TRANSCRIPT
-------------------------------------------------------ESSSLIQMFRGFQQELDTRNDRNERIVKLSRDITIESKRLIFMLHRIK--G--A-AK--REDVLKDAEEKFKELYRSKFAPLAVELQGQDSYQFLRAFSPGLQEYIEAVTFYYFLKQNELVGADKIKCDI---------------N---------------SVLS----ESKSS-GVFSGAS-EVSIPLTEYMLGIADFTGELMRMAINSVGAGDLDTPKEVTELMRVIHNAFASFSNAPRELRRKATVLRQSLQKVENACYNLRVRGSEIPKHMLADVF------------------
>EOG091F04DN|Crassostrea_gigas|JG07_Cuthona_albocrusta|TRANSCRIPT
------------------------------------------------------DESSSLIQMFRGFQQELDTRNDRNERIVKLSRDITIESKRLIFMLHRIN--G--S-AN--REDVMKDAEEKFKELYRSKFAPLVAELKGQDSYQFLRAFSPGLQEYIEAVTFYYFLKQNELVGVDKIKSDI---------------N---------------SDEN----EDSHI-GSNTGTS-EISIPLTEYMLGIADFTGELMRMAINSVGAGDLDAPKEVTELMRVIHNAFSSFSNAPRELRRKATVLRQSLQKVENACYNLRVRGSEIPKHMLADMFTS----------------
>EOG091F04DN|Crassostrea_gigas|NC04_Fiona_pinnata|TRANSCRIPT
-------------------------------------------------------ESSSLIQMFRGFQKELDIRNDRNERIVKLSRDITIESKRLIFMLHRIN--G--S-AN--REDVLNEAEEKFKELYRTKFAQLAAELKDQDSYQFLKAFSPGLQEYIEAVTFFYFLKENALVGAERIKSDI---------------D---------------SEMN----AVNSV-SDDSTVS-EVPIPLTEYMLGIADFTGELMRMAINSVGAGDLDTPKEVTELMRVIHNAFSSFNNAPRELRRKATVLRQSLQKVENACYNLRVRGSEIPKHMLADVFTS----------------
>EOG091F04DN|Crassostrea_gigas|JG26_Phestilla_sp|TRANSCRIPT
-------------------------------------------------------ESSSLIQMFRGFQQELDARNDKNERIVKLSRDITIESKRLIFMLHRIS--G--S-AS--REDVLKDADEKFQELYRSKFVQLAVELQGEDSYQFLKAFSPGLQEYIEAVTFYYFLKQSELIGAEKIKSDIDIVLK-KSKNDTTTS---------------NS-------------------L-TVNVPLTEYMLGIADFTGELMRMAINSVGAGDLETPKEVTELMRIIHNAFASFNNAPRELRRKGTVLRQSLQKVENACYNLRVRGSEIPKHMLVDVFSS----------------
>EOG091F04DN|Crassostrea_gigas|JG14_Eubranchus_rustyus|TRANSCRIPT
------------------------------------------------------DESSVVIQMFREFQKELDTRNDRHERIVKLSRDITIESKRLIFMLHRIS--G--S-VT--KEELLQEADDKFKELYRSKFAPLATELEGQDSYQFLRAFSPGLQEYIEAVTVYYFLKQNELVGVNKIQMDI---------------S---------------TTDD----TTATN-DATSTGR-EVPMPLLEYMLGIADFTGELMRMAINAVGAGDLDTPKEVTELMRVIHNAFSSFSNAPRELRRKATVLRQSLQKVENACYNLRVRGSEIPKHMLADIFHS----------------
>EOG091F04DN|Crassostrea_gigas|HW11_Eubranchus_exiguus|TRANSCRIPT
--A-----------------------------------------------ESNVDESSAVIQMFREFQKELDTRNDRHERIVKLSRDITIESKRLIFMLHRIS--G--S-GK--KEEVLQDADDKFKELYCSKFKPLADELKGQDSYQFLRAFSPGLQEYIEAVTFYYYLKQRELIGVDKIQSDI--------------------------------------------------------L------------------------------------------------------------TAIK-----------------------------------------------
>EOG091F04DN|Crassostrea_gigas|HW16_Hancockia_cfuncinata|TRANSCRIPT
------------------------------------------------------DESSEIVQVFKTFQQELDQRNDKHERIVKLSRDITIESKRLIFLLHRGT--G--S-DN--KDEIFKQAEEKLQELYQTKFLPLSSELKGQDAYQFLRAFSPGLQEFVEAVTFYYFLKNQELVGVDRILADI---------------H---------------SAFA----RVNEE-NKSSAST-EMPIPLTEYMLGIADFTGELMRVAINSVGAGDLNTPKEVTDLMRTIHNAFISFSNIPRELRRKSNVLRQSLHKVENACYNLRVRGSEIPKHMLTDVFSS----------------
>EOG091F04DN|Crassostrea_gigas|JG17_Hancockia_uncinata|TRANSCRIPT
------------------------------------------------------DESSEIVQVFKTFQQELDQRNDKHERIVKLSRDITIESKRLIFLLHRGT--G--S-DN--KDEIFKQAEEKLQELYQTKFLPLSSELKGQDAYQFLRAFSPGLQEFVEAVTFYYFLKNQELVGVDRILTDI---------------H---------------SAFA----RVNEE-NKTSAST-EMPIPLTEYMLGIADFTGELMRVAINSVGAGDLNTPKEVTDLMRTIHNAFISFSNTPRELRRKSNVLRQSLHKVENACYNLRVRGSEIPKHMLTDVFSS----------------
>EOG091F04DN|Crassostrea_gigas|JG32_Unidentia_angelvaldesi|TRANSCRIPT
------------------------------------------------------DESSSVIKAFRGFQRELDERNDRHERIVKLSRDITIESKRLIFMLHRIN--G--A-AS--RDDVLKDANNKFQELYRSKFLALATELKDQDSYQFLKAFSPGLQEYIEAVTFYYFLKDQEVVGVERIQSDIHSLFH-EVDKNNEGV-----------------------------------KTDTSVTPTSEYMLGLADFTGELMRMAINSVGVGDLETPKHVTELMRTIHNAFASFNNAPRELRRKATVLRQSLQKVENACYNLRVRGSEIPKHMLADVFIS----------------
>EOG091F04DN|Crassostrea_gigas|NC06_Pleurobranchaea_californica|TRANSCRIPT
------------------------------------------------------DENSPIIKSFRLYQKELDSRNDRHERLVKLSRDITIESKRIIFLLQRVP--G--S-ED--KQALLVEAADKLKELHLSKFLPLAKELKGQDPYQFLRAFSPGLQEYIEAVTFYHYLLGEELIGVEKVQADL---------------I---------------F-------------------V-QVFVPPVEYMLGVADFTGELMRMAINSVGSGNLETPKEVAEIMRVIQTAFVSFNHVPRELRRKTSTLRQSLQKVENACYALRVRGSEIPKHMLADVFSSAP--------------
>EOG091F04DN|Crassostrea_gigas|HW03_Berthella_plumula|TRANSCRIPT
------------------------------------------------------DESSPIIKAFRIYQEELDSRNDRHERLVKLSRDITIESKRIIFLLQRVT--G--A-ED--RRALLSEAAEKIKELHSSKFLHVAKELIGQDPYQFLRAISPGLQEYIEAVTFYNYLLHQELVGVDIIQADL---------------M---------------FSSA----TAD------------------------------------------------------------------------------------------------------------------------------
>EOG091F04DN|Crassostrea_gigas|HW19_Polycera_quadrilineata|TRANSCRIPT
--------------------------------------------------HDNVDESSPVIKAFREFQKELDDRNDRHERIVKLSRDITIESKRLIFLLHRVN--G--C-DD--KDSILKEAAAKLEELHRVKFLPLAKELQGQDPYQFLRAFTAGLQEYIEAMTFYHYLAGEKLVGVNKIQTDI---------------T---------------FPSEECVISEEPE-SLKPEVF-KVTVPFSDYMLGIADFTGELMRLAINSVGSGDLETPKQVAGLMREIYNAFVSFNNPSRELRRKTTVLRQSLQKVENACYNLRVRGSEIPKHMLVDVFSS----------------
>EOG091F04DN|Crassostrea_gigas|HW04_Calmella_cavolinii|TRANSCRIPT
------------------------------------------------------DESSHVIQAFRIFQKELDNRNDRNERIVKLSRDITIESKRIIFLLQRC--AG--L-ED--KEDVLSEARTKFEELYKSKFYPLALELEGQDPYQYLRAFSPGLQEYIEAVTFYHYLLGENLIGVDKVQSDL---------------T---------------F----------------------------------------------------------------------------------------------------------------------------------------
>EOG091F04DN|Crassostrea_gigas|NC02_Bathydoris_clavigera|TRANSCRIPT
------------------------------------------------------DESSPIIQAFREFQNELDHRNDRHERIVKLNRDITIESKRLIFLLHRLN--A--S-DD--KAAVMAEALAKMEELHCFKFLPLAKELDGLDPYQYLKAFTGGLQEYIEAVTFYYYLTSQQLVGVGKIENDL---------------T---------------FTYE------------DD-----------------------------------------------------------------------------------------------------------------------
>EOG091F04DN|Crassostrea_gigas|NC03_Doris_kerguelenensis|TRANSCRIPT
----------------------------------------------------------------------------------------------------------------------------------RTKFLLMAHELDGQDIYQFARAISTGMQEYIEAVTFYHYLLSGELVSADFIQKDL---------------I---------------F----------------------------------------------------------------------------------------------------------------------------------------
>EOG091F04DN|Lottia_gigantea|LotgiG187846
M------------------------------------STSTSIEPEV---DHGNSKKTEVVNKFREFQSDLDGKHDKHERLVKISRDVTIESKRIIFLLHRYR--EGMSDTE--KNKILEEGNQKMKLIQENKFHLMAIELKNEDPNQFMRAVSPGLQEYLEALSFYHYLEKGLLISLNEVQNQF---------------VFN---------------------------SSEKLESATFKVPAEEYLLGIADLSGELMRLAINNITAGKFDLSFKVCEFLQVLLSSFSLFGNTIKELNRKMTTLQQSLRKVENACYTLRVRGCEIPTHILADVIAGSGKISEQIE-------
>EOG091F04DN|Crassostrea_gigas|HW21_Tritonia_manicata|TRANSCRIPT
-------------------------------------------------------------------------------------------SKRVIFLLHRVI--N--E-QS--RAETLQEAGGKFAAVKKL-FKKIAIELLDEDYYQFIKAYSPGLQEFIEAYSFWHYLKHRQLVSYEHVCSEL---------------AFENNTEI--------------------I-GTTLSNT-RVPIPPAEFIFGICDLTGELMRLAINSVGQGNLTTPLEICKVLRQVHDEFVVFGNRQRGLPKKLEVLKNSLTKVENTCYMIHIRGSEVPENMLATLIAS----------------
