# Supplementary material for: Transcriptomics provides a robust framework for the relationships of the major clades of cladobranch sea slugs (Mollusca, Gastropoda, Heterobranchia), but fails to resolve the position of the enigmatic genus Embletonia
Source: BMC Ecol Evol. 2021 Dec 28;21:226. doi: 10.1186/s12862-021-01944-0 (PMC8895541; doi:10.1186/s12862-021-01944-0)
Supplement: Supplementary file 6 — Additional file 6. Archive S4: Unmasked multiple sequence alignments on amino acid level including Doris kerguelenensis and Calmella cavolini prior to the removal of outliers. [file 12862_2021_1944_MOESM6_ESM.zip › Archive_S4/Alignments/EOG091F03FA.aa.fasta]

>EOG091F03FA|Biomphalaria_glabrata|BGLTMP002566
--------NVVALVTGGASGLGKATVERFVKQGAKVVLCDLANSKGQEVAQALGSNCIFTPTDVTSEEDVSKALQLAKDKFGGLQVAVNCAGIGVAFKTYNFNKQRPHELTDFNKVLMVNTGGTFNVIRLAAGLIGSNEPNSDGQRGVIVNTASVAAFDGQMGQAAYSASKGAIVSMTLPIARDLASQGIRVVTVAPGLFDTPLLQQLPEKVRKFLSSTIPFPSRLGHPEEYAHLVQSIVENPLLNGE-----------
>EOG091F03FA|Biomphalaria_glabrata|HW09_Doto_sp|TRANSCRIPT
--------NTVGLVTGGASGLGRATVERFVREGAKVVLCDLPTSDGAKVAESLGPSCAFSPTDVTSEEDVKKALDVAKGQFGRLDSVVNCAGIGVAFKTYNFNKNLPHKLDDFMRCLTVNTGGSFNVIRLAAGLMGENEPNSDGQRGVVINTASVA----------------------------LASHGIRVCTIAPGLFDTPLLAGLPEKVRKFLASTVPFPQRLGVTDEYAHLVQAIIENPLMNGE-----------
>EOG091F03FA|Biomphalaria_glabrata|JG13_Doto_lancei|TRANSCRIPT
--------NTVGLVTGGASGLGRATVERFVREGAKVVLCDLPTSDGAKVAESLGPSCAFSPTDVTSEEDVKKALDVAKGQFGRLDSVVNCAGIGVAFKTYNFNKNLPHKLDDFMRCLTVNTGGSFNVIRLAAGLMGENEPNADGQRGVVINTASVAAYDGQMGQAAYSASKGAIVGMTLPIARDLASHGIRVCTIAPGLFDTPLLAGLPEKVRKFLASTIPFPQRLGATDEYAHLVQSIIENPLMNGE-----------
>EOG091F03FA|Biomphalaria_glabrata|HW21_Tritonia_manicata|TRANSCRIPT
--------NTVGLVTGGASGLGRATVERFVREGAKVVLCDLPSSNGKEVAESLGPNCAFAPTDVISESDVGKALEIAKSQFGRLDSVVNCAGIGVAFKTYNFNKNLPHKLDDFLKVLNVNTGGTFNVIRLAAGLMGENEPNVDGQRGVIVNTASVAAFDGQMGQAAYSASKGAIVGMTLPIARDLASQGIRVCTIAPGLFDTPLLAGLPEKVRKFLASTIPFPQRLAYPDEYAHLAQSIIENPLMNGE-----------
>EOG091F03FA|Biomphalaria_glabrata|JG30_Tritonia_festiva|TRANSCRIPT
--------NTVGLITGGASGLGRATVERFVREGAKVVLCDLPSSSGNEVAESLGPNCTFAPTDVTSEDDVKKALDIAKSQFGRLDSVVNCAGIGVAFKTYNFNKNLPHQLDNFLKVLNVNAGGTFNVIRLAAGVMGENEPNTDGQRGVIVNTASVAAFDGQIGQAAYSASKGAIVGMTLPIARDLASHGIRVCTIAPGLFDTPLLAGLPEKVRKFLASTVPFPQRLGYPDEYAHLAQSIIENPLMNGE-----------
>EOG091F03FA|Biomphalaria_glabrata|NC07_Tritonia_diomedea|TRANSCRIPT
--------NTVGLITGGASGLGRATVERFVREGAKVVLCDLPSSSGNEVAESLGPNCTFAPTDVTSEDDVKKALDIAKSQFGRLDSVVNCAGIGVAFKTYNFNKNLPHQLDNFLKVLNVNAGGTFNVIRLAAGVMGENEPNTDGQRGVIVNTASVAAFDGQIGQAAYSASKGAIVGMTLPIARDLASHGIRVCTIAPGLFDTPLLAGLPEKVRKFLASTVPFPQRLGYPDEYAHLAQSIIENPLMNGE-----------
>EOG091F03FA|Biomphalaria_glabrata|JG24_Noumeaella_rubrofasciata|TRANSCRIPT
--------NTVGLVTGGASGLGRATVERFVREGAKVVLCDLPSSNGDEVAKLLGPSCVFSPTDVTSEDDVKKALETAKSQFGRLDSVVNCAGIGVAFKTYNFNKNLPHKFEDFMKVVNVNTGGTFNVIRLAAGLMGENKPNADGQRGVVVNTASVAAYDGQMGQAAYSASKGAIVGMTLPIARDLASQGIRVCTIAPGLFDTPLLASLPEKVRKFLASTIPFPQRLAYPDEYAHLAQAIVENPLMNGE-----------
>EOG091F03FA|Biomphalaria_glabrata|JG10_Dirona_picta|TRANSCRIPT
--------NTVGLVTGGASGLGRATVERFVREGAKVVLCDLPSSKGGEVAEALGPNCAFAPTDVTSEDDVTKALDLAKSRFGRLDSVVNCAGIGVAFKTYNFNKKLPHKLDDFLKVLNVNTGGSFNVIRLAAGIIGENEPNVDGQRGVIVNTASVAAYDGQMGQAAYSASKGAIVGMTLPIARDLASQGIRVCTIAPGLFDTPLLASLPEKVRKFLASTVPFPQRLAYPDEYAHLVQSIVENPMMNGE-----------
>EOG091F03FA|Biomphalaria_glabrata|JG08_Dendronotus_venustus|TRANSCRIPT
--------NTVGLVTGGASGLGRATVERFVREGAKVVLCDLQSSNGAEVAKALGPNCSFAPTDVTSEADVKKALDVAKSQFGRLDSVVNCAGIGVAFKTHNFNKNLPHSLEDFIRVLNVNAGGSFNVIRLAAGVFGENEPNMNGQRGVIINTASVAAFDGQMGQAAYSASKGAIVGMTLPIARDLASHGIRVCTIAPGLFDTPLLAGLPEKVRKFLSSTIPFPQRLGYPDEYAHLVQSIIENPLMNGE-----------
>EOG091F03FA|Biomphalaria_glabrata|JG11_Dondice_occidentalis|TRANSCRIPT
--------NTVGLVTGGASGLGRATVERFVREGAKVVLCDLPSSNGGEVAESLGPSCVFSPTDVTSEEDVKKALDTAKTNFGRLDSVVNCAGIGVAFKTYNFNKNLPHKLNDFMKVLNVNTGGTFNVIRLAAGVMGENEPNADGQRGVVVNTASVAAFDGQMGQAAYSASKGAIVGMTLPIARDLSSQGIRVCTIAPGLFDTPLLASLPEKVRKFLASTIPFPQRLGYPDEYAHLVQSIIQNPLMNGE-----------
>EOG091F03FA|Biomphalaria_glabrata|JG12_Dondice_parguerensis|TRANSCRIPT
--------NTVGLVTGGASGLGRATVERFVREGAKVVLCDLPSSNGGEVAESLGPSCVFSPTDVTSEEDVKKALDTAKTNFGRLDSVVNCAGIGVAFKTYNFNKNLPHKLNDFMKVLNVNTGGTFNVIRLAAGVMGENEPNADGQRGVVVNTASVAAFDGQMGQAAYSASKGAIVGMTLPIARDLSSQGIRVCTVAPGLFDTPLLASLPEKVRKFLASTIPFPQRLGYPDEYAHLVQSIIENPLMNGE-----------
>EOG091F03FA|Biomphalaria_glabrata|JG03_Austraeolis_stearnsi|TRANSCRIPT
--------NTVGLVTGGASGLGRATVERFVREGAKVVLCDLPSSNGGEVAESLGSNCVFSPTDVTSEDDVKKALETAKSQFGRLDSVVNCAGIGVAFKTYNFNKNLPHSQSHFLKVLNVNTGGTFNVIRLAAGVMGQNEPNADGQRGVVVNTASVAAFDGQMGQAAYSASKGAIVGMTLPIARDLSSQGIRVCTIAPGLFDTPLLASLPEKVRKFLASTIPFPQRLGYPDEYAHLVQSIVENPLMNGE-----------
>EOG091F03FA|Biomphalaria_glabrata|JG19_Janolus_barbarensis|TRANSCRIPT
--------------------------------------------------------------------------------------------------------------TXFLKVLNVNTGGTFNVIRLSSGLMGENEPNADGQRGVIVNTASVAAFDGQMGQAAYSASKGAIVGMTLPIARDLASQGIRVCTIAPGLFNTPLLASLPEKVRKFLASTIPFPQRLGYPDEYAHLVQSIVENPLMNGE-----------
>EOG091F03FA|Biomphalaria_glabrata|HW15_Flabellina_babai|TRANSCRIPT
--------NTVGLITGGASGLGRATVERFVREGAKVVLCDLPTSDGGEVAKSLGPNCVFAPTNVTSEEDVKKALDIAKSQFGRLDSVVNCAGIGVAFKTYNFNKKLPHSLDDFLKVLNVNTGGTFNVIRLAAGVMGENEPNADGQRGVVVNTASVAAFDGQMGQAAYSASKGAIVGMTLPIARDLASHGIRVCTIAPGLFDTPLLASLPEKVRKFLASTIPFPQRLGYPDEYAHLVQSIVQNPLMNGE-----------
>EOG091F03FA|Biomphalaria_glabrata|HW14_Flabellina_affinis|TRANSCRIPT
--------NTVGLVTGGASGLGRATVERFVREGAKVVLCDLPSSNGGEVAESLGSNCVFSPTDVTSEADVKKALETAKDKFGRLDSVVNCAGIGVAFKTYNFNKSLPHKQEDFLKVLTVNTGGTFNVIRLAAGVMGENEPNADGQRGVVVNTASVAAYDGQMGQAAYSASKGAIVGMTLPIARDLASQGIRVCTIAPGLFDTPLLASLPEKVRKFLASTIPFPQRLGYPDEYAHLVQSIVENPLMNGE-----------
>EOG091F03FA|Biomphalaria_glabrata|HW06_Cratena_peregrina|TRANSCRIPT
--------NTVGLVTGGASGLGRATVERFVRGGAKVVLCDLPSSDGSEVAKSLGSNCVFAPTDVTSENDVTKALNTAKDKFGRLDSVVNCAGIGVAFKTYNFNKGLAHSQDDFLKVLNVNTGGTFNVIRLAAGVMGQNEPNADGQRGVIVNTASVAAFDGQMGQAAYSASKGAIVGMTLPIARDLASQGIRVCTIAPGLFDTPLLAALPEKVRKFLASTIPFPQRLGYPDEYAHLVESIVENPLMNGE-----------
>EOG091F03FA|Biomphalaria_glabrata|HW17_Hermissenda_crassicornis|TRANSCRIPT
--------NTVGLVTGGASGLGRATVERFVREGAKVVLCDLPSSNGGEVAGSLGPNCVFSPTDVTSEDDVKKALDTAKSQFGRLDSVVNCAGIGVAYKTYNFNKNLPHKLDDFLRVLNVNAGGTFNVIRLAAGMMGENEPNVDGQRGVIVNTASVAAFDGQMGQAAYSASKGAIVGMTLPIARDLASQGIRVCTIAPGLFDTPLLASLPEKVRKFLASTVPFPQRLGYPDEYAHLVESIVQNPLMNGE-----------
>EOG091F03FA|Biomphalaria_glabrata|JG18_Hermissenda_opalescens|TRANSCRIPT
--------NTVGLVTGGASGLGRATVERFVREGAKVVLCDLPSSNGGEVAGSLGPNCVFSPTDVTSEDDVKKALDTAKSQFGRLDSVVNCAGIGVAYKTYNFNKNLPHKQDDFLKVLNVNAGGTFNVIRLAAGMMGENEPNVDGQRGVIVNTASVAAFDGQMGQAAYSASKGAIVGMTLPIARDLASQGIRVCTIAPGLFDTPLLASLPEKVRKFLASTVPFPQRLGYPDEYAHLVESIVQNPLMNGE-----------
>EOG091F03FA|Biomphalaria_glabrata|NC05_Hermissenda_crassicornis|TRANSCRIPT
--------NTVGLVTGGASGLGRATVERFVREGAKVVLCDLPSSNGGEVAGSLGPNCVFSPTDVTSEDDVKKALDTAKSQFGRLDSVVNCAGIGVAYKTYNFNKNLPHKQDDFLKVLNVNAGGTFNVIRLAAGMMGENEPNVDGQRGVIVNTASVAAFDGQMGQAAYSASKGAIVGMTLPIARDLASQGIRVCTIAPGLFDTPLLASLPEKVRKFLASTVPFPQRLGYPDEYAHLVESIVQNPLMNGE-----------
>EOG091F03FA|Biomphalaria_glabrata|HW20_Spurilla_neapolitana|TRANSCRIPT
--------NTVGLVTGGASGLGRATVERFIREGAKVVLCDLPSSNGNEVAESLGPNCVFSPTDVTSEDDVKKALDTAKGQFGRLDSVVNCAGIGVAFKTYNFNKNLPHNQNDFLKVLNVNAGGSFNVIRLAASLMGQNEPNEDGQRGVVVNTASVAAFDGQMGQAAYSASKGAIVGMTLPIARDLASQGIRVCTIAPGLFDTPLLASLPEKVRKFLASTIPFPQRLGYPDEYAHLVQSIIQNPLMNGE-----------
>EOG091F03FA|Biomphalaria_glabrata|JG29_Spurilla_braziliana|TRANSCRIPT
--------NTVGLVTGGASGLGRATVERFVREGAKVVLCDLPSSNGNEVAESLGPNCVFSPTDVTSEDDVKKALDTAKGQFGRLDSVVNCAGIGVAFKTYNFNKNLPHNQNDFLKVLNVNAGGSFNVIRLAVGLMGQNEPNEDGQRGVVVNTASVAAFDGQMGQAAYSASKGAIVGMTLPIARDLASRGIRVCTIAPGLFDTPLLASLPEKVRKFLASTIPFPQRLGYPDEYAHLVQSIIQNPLLNGE-----------
>EOG091F03FA|Biomphalaria_glabrata|JG02_Antaeolidiella_chromosoma|TRANSCRIPT
--------NTVGLVTGGASGLGRATVERFVREGAKVVLCDLSTSNGHEVAESLGPNCVFSPTDVTSEGDVKKALETAKGQFGRLDSVVNCAGVGVAFKTYNFNKKLPHNQNDFLKVLNVNAGGTFNVIRLAVALMGENEPNEDGQRGVVVNTASVAAFDGQMGQAAYSASKGAIVGMTLPIARDLASQGIRVCTIAPGLFDTPLLAGLPEKVRKFLSSTIPFPQRLGYPDEYAHLVQSIIQNPLMNGE-----------
>EOG091F03FA|Biomphalaria_glabrata|HW13_Favorinus_branchialis|TRANSCRIPT
--------NTVGLVTGGASGLGRATVERFVREGAKVVLCDLPSSSGNEVAESLGSNCVFSPTDVTSEEDVKKALDTAKTQFGRLDSVVNCAGVGVAYKTYNFNKNLPHSQADFLKVLNVNAGGSFNVIRLAVGLMGQNEPNADGQRGVVVNTASVAAFDGQMGQAAYSASKGAIVGMTLPIARDLASQGIRVCTIAPGLFDTPLLAALPEKVRKFLASTIPFPQRLGYPDEYAHMVQSIVENPLMNGE-----------
>EOG091F03FA|Biomphalaria_glabrata|JG15_Favorinus_auritulus|TRANSCRIPT
--------NTVGLVTGGASGLGRATVERFVREGAKVILCDLPSSSGNEVAESLGSNCVFSPTDVTSEEDVKKALDTAKTQFGRLDSVVNCAGVGVAYKTYNFNKNLPHSQADFLRVLNVNAGGSFNVIRLAVGLMGQNEPNADGQRGVVVNTASVAAFDGQMGQAAYSASKGAIVGMTLPIARDLASQGIRVCTIAPGLFDTPLLASLPEKVRKFLASTIPFPQRLGYPDEYAHLVQSIVENPLMNGE-----------
>EOG091F03FA|Biomphalaria_glabrata|HW12_Facelina_rubrovittata|TRANSCRIPT
--------NTVGLVTGGASGLGRATVERFVREGAKVVLCDLPSSNGSEVAESLGSNCVFSPTDVTSENDVLKALDTAKSQFGRLDSVVNCAGIGVAFKTYNFNKSLPHSQADFLKVLNVNTGGTFNVIRLAAGMMGQNEPNADGQRGVVVNTASVAAFDGQMGQAAYSASKGAIVGMTLPIARDLASHGIRVCTIAPGLFDTPLLASLPEKVRKFLASTIPFPQRLAYPDEYAHLAQSIIENPLMNGE-----------
>EOG091F03FA|Biomphalaria_glabrata|HW05_Caloria_elegans|TRANSCRIPT
--------NTVGLVTGGASGLGRATVERFVREGAKVILCDLPSSNGGEVAESLGSNCVFSPTDVTSEDDVIQALETAKDKFGRLDSVVNCAGIGVAFKTYNFNKNLPHSHSDFLKVLNVNAGGTFNVIRLAAGVMGQNEPNTDGQRGVVVNTASVAAFDGQMGQAAYSASKGAIVGMTLPIARDLASQGIRVCTIAPGLFDTPLLAALPEKVRKFLSSTIPFPQRLGYPDEYAHLVQSIVQNPLLNGE-----------
>EOG091F03FA|Biomphalaria_glabrata|JG27_Phidiana_lynceus|TRANSCRIPT
--------NTVGLVTGGASGLGRATVERFVREGAKVVLCDLSSSKGGEVAETLGANCVFSPTDVTSEDDVNKALETAKSKFGRLDSVVNCAGIGVAYKTYNFNKNLPHSQSDFLKVLNVNTGGTFNVIRLAAAVMGQNEPNQDGQRGVVVNTASVAAFDGQMGQAAYSASKGAIVGMTLPIARDLASQGIRVCTIAPGLFDTPLLASLPEKVRKFLASTIPFPQRLGYPEEYAHLVQTIVENPLMNGE-----------
>EOG091F03FA|Biomphalaria_glabrata|HW18_Janolus_cristatus|TRANSCRIPT
--------NTVGLVTGGASGLGRATVERFVREGAKVVLCDLPSSSGKEVAESLGSNCAFAPTDVTSEEDVNRALDVAKSQFGRLDAVVNCAGIGVAYKTYNFNKKLPHQLDDFLKVLNVNTGGTFNVIRLASGLMGENEQNVDGQRGVIVNTASVAAFDGQMGQAAYSASKGAIVGMTLPIARDLSSQGIRVCTIAPGLFDTPLLASLPEKVRKFLASTIPFPQRLGYPDEYAHLVQSIIENPLMNGE-----------
>EOG091F03FA|Biomphalaria_glabrata|JG21_Limenandra_confusa|TRANSCRIPT
--------NSVGLVTGGASGLGRATVERFVREGAKVVLCDLPSSNGKEVAESLGPSCVFSPTDVTSEADVNNALDMAKSKFGRLDSVVNCAGIGVAFKTYNFNKSRPHSLEDFMKVLNVNTGGTFNVIRLAAGLMGENEPNGDGQRGVVVNTASVAAFDGQMGQAAYSASKGGIVGMTLPIARDLASQGIRVCTIAPGLFDTPLLASLPEKVRKFLASTIPFPQRLGYPDEYAHLVQTIVENPLMNGE-----------
>EOG091F03FA|Biomphalaria_glabrata|HW02_Berghia_verrucicornis|TRANSCRIPT
--------NTVGLVTGGASGLGRATVERFVREGAKVVLCDLPSSNGSQVAESLGSSCVFVPSDVTSEEDVKKALDTAKSQFGRLDSVVNCAGIGVAFKTYNFNKNLPHNQNDFLKVLNVNAGGTFNVIRLAVALIGQNVPNEDGQRGVVVNTASVAAFDGQIGQAAYSASKGAIVGMTLPIARDLASQGIRVCTIAPGLFDTPLLAGLPEKVRKFLSSTIPFPQRLGYPDEYAHLVQSIIENPLLNGE-----------
>EOG091F03FA|Biomphalaria_glabrata|JG04_Berghia_stephanieae|TRANSCRIPT
--------NTVGLVTGGASGLGRATVERFVRQGAKVVLCDLPSSNGSEIAESLGSSCVFVPSDVTSEEDVKKALDTAKSQFGRLDSVVNCAGIGVAFKTYNFNKNLPHNQNDFLKVLNVNVGGTFNVIRLAAGLIGQNEPNEDGQRGVVVNTASVAAFDGQIGQAAYSASKGAIVGMTLPIARDLASQGIRVCTIAPGLLDTPLLAGLPEKVRKFLSSTIPFPQRLGYPDEYAHLVQSIIENPLLNGE-----------
>EOG091F03FA|Biomphalaria_glabrata|JG22_Lomanotus_vermiformis|TRANSCRIPT
--------NTVGLVTGGASGLGRATVERFVREGAKVVLCDLPTSNGKEVADSLGPNCSFAPTDVTSEADVKNALDIAKTQYGQLDSVVNCAGIGVAFKTYNFNKNLAHKQEDFMKVLNVNTGGTFNVIRLAVGMMGENKPNADGQRGVVINTASVAAYDGQMGQAAYSASKGAIVGMTLPIARDLASQGIRVCTIAPGLFETPLLASLPEKVRKFLASTIPFPQRLGNPEEYAHLVQSIIENPLMNGE-----------
>EOG091F03FA|Biomphalaria_glabrata|JG32_Unidentia_angelvaldesi|TRANSCRIPT
--------NTVGLVTGGASGLGRATVERFIREGAKVVLCDLPSSNGKEVAESLGPNCAFAPTDVTSEEDVKSALDIAKGQYGRLDSVVNCAGIGVAFKTYNFNKKLPHKQDDFLKVLNVNAGGTFNVIRLAVGMMGENEPNADGLRGVVVNTASVAAYDGQMGQAAYSASKGAIVGMTLPIARDLASQGIRVCTIAPGLFDTPLLASLPEKVRKFLASTVPFPQRLGNPDEYAHMVQSIIENPLMNGE-----------
>EOG091F03FA|Biomphalaria_glabrata|JG28_Scyllaea_fulva|TRANSCRIPT
--------NTVGLVTGGASGLGRATVERFVREGAKVVLCDLPSSNGAEVAEALGANCAFAPTDVTSEEDVKNALDVAKNQFGRLDSVVNCAGIGVAFKTYNFNKNLPHKQDDFLKVLNVNAGGSFNVIRLAAGLMGVNEPNVDGQRGVVVNTASVAAYDGQMGQAAYSASKGAIVGMTLPIARDLASQGIRVCTIAPGLFDTPLLASLPEKVRKFLASTIPFPQRLAYPDEYAHLVQSIIENPLMNGE-----------
>EOG091F03FA|Biomphalaria_glabrata|JG16_Flabellina_iodinea|TRANSCRIPT
--------NTVGLVTGGASGLGRATVERFVREGAKVVLCDLPSSNGGEVAESLGPNCVFTPTDVTSEDDVKKALGVAKGQFGRLDSVVNCAGIGVAFKTYNFNKNLPHQLGEFLKVLNVNTGGTFNVIRLAAGVIGENEPNVDGQRGVIVNTASVAAYDGQMGQAAYSASKGAIVGMTLPIARDLASHGIRVCTIAPGLFDTPLLASLPEKIRKFLASTIPFPQRLGYPDEYAHLVQSIVQNPLMNGE-----------
>EOG091F03FA|Biomphalaria_glabrata|NC08_Tritonia_hamnerorum|TRANSCRIPT
--------NTVGLITGGASGLGRATVERFIREGAKVVMCDLPSSNGKEVADSLGPNCTFAPIDVTSEEDVKGALDVAKTQFGRLDSVVNCAGIGVAFKTYNFNKNLPHQLNDFLRVLNVNAGGSFNVIRLAAGLMGENEPNTDGQRGVIINTASVAAFDGQIGQAAYSASKGAIVGMTLPIARDLSSHGIRVCTIAPGLFDTPLLASLPEKVRKFLASTIPFPQRLAYPDEYAHLVQSIIENPMMNGE-----------
>EOG091F03FA|Biomphalaria_glabrata|JG01_Aeolidiella_alba|TRANSCRIPT
--------NAVGLVTGGASGLGRATVERFVREGAKVVLCDLSSSNGGEVAKSLGPNCVFSPTDVTSEDDVMKALDVAKENFGRLDSVVNCAGVGVAYKTYNFNKKLPHNQNDFLRVLNVNAGGTFNVIRLAAGLIGENEPNKDGQRGVIVNTASVAAFDGQMGQAAYSASKGAIVGMTLPIARDLASQGIRVCTIAPGLFDTPLLASLPEKVRKFLASTIPFPQRLGYPDEYAHLVESIVTNPLMNGE-----------
>EOG091F03FA|Biomphalaria_glabrata|JG06_Catriona_columbiana|TRANSCRIPT
--------NTVGLITGGASGLGRATVERFVREGAKVVMCDLPSSDGSQVAKSLGPNCVFSPTDVTSEEDVKKALDVAKSQFGRLDSVVNCAGIGVAFKTYNFNKNLPHKQEDFLKVLTVNTGGSFNVIRLAAGLMGENEPNADGQRGVIVNTASVAAYDGQMGQAAYSASKGAIVGMTLPIARDLASQGIRVCTVAPGLFNTPLLASLPEKVRKFLASTIPFPQRLGDPDEYAHIVQSIIENPLMNGE-----------
>EOG091F03FA|Biomphalaria_glabrata|JG26_Phestilla_sp|TRANSCRIPT
--------NSVGLITGGASGLGRATVERFLREGAKVVMCDLPSSDGSEVAKSLGPNCVFSPTDVTSEEDVKRALDVANSEFGRLDSVVNCAGIGVAFKTYNFNKNLPHSQEDFLKVLNVNTGGSFNVIRLAVGLMGQNEPNSDGQRGVIVNTASVAAFDGQMGQAAYSASKGAIVGMTLPIARDLASQGIRVCTVAPGLFNTPLLASLPEKVRKFLASTIPFPQRLGDPEEYAHIVQSIIENPLMNGE-----------
>EOG091F03FA|Biomphalaria_glabrata|HW07_Cuthona_caerulea|TRANSCRIPT
--------NSVGLITGGASGLGRATVERFLREGAKVVMCDLPSSDGSEVAKSLGPNCVFSPTDVTSEEDVKQALDVAKTKFGRLDSVVNCAGIGVAFKTYNFNKNLAHKQEDFMKVLIVNTGGSFNVIRLAAGMMGENEPNADGQRGVIVNTASVAAFDGQMGQAAYSASKGAIVGMTLPIARDLASRGIRVCTIAPGLFNTPLLASLPEKVKKFLASTIPFPQRLGDPDEYAHLVQSIIENPLMNGE-----------
>EOG091F03FA|Biomphalaria_glabrata|NC04_Fiona_pinnata|TRANSCRIPT
--------NTVGLVTGGASGLGRATVERFLQQGAKVVMCDLPSSDGSEVAKSLGPDCVFSPTDVTSEEDVKKALDVAKSKFGRLDSVVNCAGIGVAYKTYNFNKNLPHSQADFMKVLTVNTGGSFNVIRLAVGLMGQNEPNADGQRGVIVNTASVAAFDGQMGQAAYSASKGAIVGMTLPIARDLASQGIRVCTIAPGLFNTPLLASLPEKVRKFLASTIPFPQRLGNPDEYAHLVQSVVENPLMNGE-----------
>EOG091F03FA|Biomphalaria_glabrata|JG07_Cuthona_albocrusta|TRANSCRIPT
--------NSVGLITGGASGLGRATVERFLKQGAKVVMCDLPTSDGNEIAKSLGPNCVFSPTDVTSEEDVKKALDVAKSQFGRLDSVVNCAGIGCAYKTYNFKKNLPHSYEDFMKVLTVNAGGSFNVIRLAAGLMGENEPNADGQRGVVVNTASVAAFDGQMGQAAYSASKGAIVGMTLPIARDLASQGIRVCTVAPGLFHTPLLASLPEKVRKFLASTIPFPQRLGDPDEYAHIVQSIIENPLMNGE-----------
>EOG091F03FA|Biomphalaria_glabrata|HW11_Eubranchus_exiguus|TRANSCRIPT
--------NTVGLVTGGASGLGRATVERFVKQGAKVVLCDLPSSDGNEVAKALGPNCVFSPTDVTSEADVKQALAVAKEKFGRLDSVVNCAGIGVAYKTYNFNKKMPHSYEDFMKVLTVNTGGSFNVIRLAVGLMGENEPNVDGQRGVVVNTASVAAYDGQMGQAAYSASKGGIVGMTLPLAR----------------------------------------------------------------------------
>EOG091F03FA|Biomphalaria_glabrata|JG14_Eubranchus_rustyus|TRANSCRIPT
--------NTVGLVTGGASGLGRATVERFVKQGAKVVLCDLPSSDGNEVAKSLGPNCVFSPTDVTSEADVKLALDTAKEKFGRLDSVVNCAGIGVAFKTYNFNKNLPHKYEDFMKVLTVNTGGSFNVIRLAAGLMGENEPNADGQRGVVVNTASVAAYDGQMGQAAYSASKGAIVGMTLPIARDLASHGIRVCTIAPGLFDTPLLASLPEKVRKFLASTIPFPSRLGYPDEYAHLVQSIVENPLMNGE-----------
>EOG091F03FA|Biomphalaria_glabrata|JG23_Melibe_leonina|TRANSCRIPT
--------NTVGLVTGGASGLGRATVERFVREGAKVVLCDLSSSNGAEVAESLGPNCAFAPTDVTSEDDVKNALGIAKDKFGRLDSVVNCAGIGVAFKTYNFNKNLPHKLEDFVKVLNVNAGGSFNVIRLAVGLMGENEPNADGQRGVVVNTASVAAYDGQMGQAAYSASKGAIVGMTLPIARDLASHGIRVCTIAPGLFDTPLLASLPEKVRKFLASTIPFPSRLGDPDEYAHMVQSIIENPLMNGE-----------
>EOG091F03FA|Biomphalaria_glabrata|JG05_Bornella_anguilla|TRANSCRIPT
--------NTIGLVTGGASGLGRATVERFVREGAKVVLCDLPSSSGAELADALGPNCAFAPTDVTSEDDVKKALDIAKSQFGRLDAVVNCAGIGVAFKTYNFNKKLPHQMDDFMKVLKVNTGGSFNVIRLAAGLMGENEPNADGQRGVVVNTASVAAFDGQMGQAAYSASKGAIVGMTLPIARDLASHGIRVCTIAPGLFDTPLLASLPEKVRKFLASTIPFPQRLGNPNEYAHLVQSIIENPLMNGE-----------
>EOG091F03FA|Biomphalaria_glabrata|HW16_Hancockia_cfuncinata|TRANSCRIPT
--------NTVGLVTGGASGLGRATVERFVREGAKVVLCDLPSSDGAQVAEALGSSCAFSPTDVTSEGDVKNALEVAKTKFGRLDTVVNCAGIGVAFKTYNFNKNLPHKLDDFIRVLNVNTGGTFNVIRLAAGVMGENEPNVDGQRGVVINTASVAAFDGQMGQAAYSASKGAIVGMTLPVARDLASHGIRVCTIAPGLFDTPLLASLPEKVRKFLASTIPFPQRLGYPEEYAHLVQSIVENPLLNGE-----------
>EOG091F03FA|Biomphalaria_glabrata|JG17_Hancockia_uncinata|TRANSCRIPT
--------NTVGLVTGGASGLGRATVERFVREGAKVVLCDLPSSDGAQVAEALGSSCEFSPTDVTSEGDVKNALEVAKTKFGRLDAVVNCAGIGVAFKTYNFNKNLPHKLDDFIKVLNVNTGGTFNVIRLAAGVMGENEPNVDGQRGVVINTASVAAFDGQMGQAAYSASKGAIVGMTLPVARDLASHGIRVCTIAPGLFDTPLLASLPEKVRKFLASTIPFPQRLGYPEEYAHLVQSIVENPLLNGE-----------
>EOG091F03FA|Biomphalaria_glabrata|JG25_Palisa_papillata|TRANSCRIPT
--------NTVGLVTGGASGLGRATVERFVREGAKVVLCDLPSSNGGEVAESLGSNCVFSPTDVTSEDDVKKALETAKSQFGRLDSVVNCAGIGVAFKTYNFNKNLPHSHSDFLRVLNVNTGGTFNVIRLAAGVMGQNEPNADCQRGVIVNTASVAAFDGQM-------------------------------------------------------------------------------------------------
>EOG091F03FA|Biomphalaria_glabrata|NC01_Armina_californica|TRANSCRIPT
--------NTVGLVTGGASGLGRATVERFVQEGAKVVLCDLPSSEGDEVAKALGPNCAFAPVDVTSEDDVKKALEITKKHFGRLDSVVNCAGIGVAFKTYNFNKNLPHQLGDFLKVLNVNAGGTFNVIRLAAGMMGENEPNADGQRGVVVNTASVAAFDGQIGQAAYSASKGAVVGMTLPIARDLASQGIRVCTIAPGLMETPMLASLPEKVRKFLASTIPFPQRLGYPDEYAHLAQSIIENPLMNGE-----------
>EOG091F03FA|Biomphalaria_glabrata|HW01_Armina_tigrina|TRANSCRIPT
--------NTVGLVTGGASGLGRATVERFIREGAKVVLCDLPSSKGDEVAKALGPNCAFAPVDVTSEDDVKRALDITKNNFGRLDSVVNCAGIGVAFKTYNFKKNLPHQQGDFLKVLNVNAGGTFNVIRLAVGMMGENEPNADGQRGVVVNTASVAAFDGQIGQAAYSASKGAVVGMTLPIARDLSTQGIRVCTIAPGLMETPMLASLPEKVRKFLASTIPFPQRLGYPDEYAHLVQSIIENPLMNGE-----------
>EOG091F03FA|Biomphalaria_glabrata|NC02_Bathydoris_clavigera|TRANSCRIPT
--------NVVGLVTGGASGLGRATVERFVREGAKVVLCDLESSKGKEVADSLGPNCVFAPTDVTSEEDVTKALELAKSRYGRLDATINCAGIGVAYKTYNFNKGLAHKLEDFQRVLNVNTVGTFNVIRLSAGLMGQNDPNVDGQRGVVVNTASVAAYDGQMGQAAYSASKGAIVGMTLPIARDLASQGIRVNTIAPGLFDTPLLASLPEKVRKFLASTVPFPQRLGDPDEYAHLVQSIVENPLLNGE-----------
>EOG091F03FA|Biomphalaria_glabrata|HW19_Polycera_quadrilineata|TRANSCRIPT
--------NVVGLVTGGASGLGRATVERFVREGAKVVLCDLSSSNGNEIASSLGPNCVFAPTNVTSEEDVTKALEVAKEKFGRLDAAVNCAGIGVAFKTYNFNKNLPHKLDDFQRVLTVNTVGSFNVIRLAAGMMGQNEPNADGQRGVVVNTASVAAYDGQMGQAAYSASKGAIVGMTLPIARDLASQGIRCNTIAPGLFDTPLLASLPEKVRKFLASTIPFPSRLGNPDEYAHMVQSIIENPLMNGE-----------
>EOG091F03FA|Biomphalaria_glabrata|NC06_Pleurobranchaea_californica|TRANSCRIPT
--------NAVCLVTGGASGLGKATVERFVREGAKVVLCDLSSSSGNDVASSLGSNCVFSPTDVTSAEDVTKALDIAKNQFGRLDVTVNCAGIGVAYKTYNFNKKLPHKLEDFQKVLMVNTVGSFNVIRLAAGLMGENEPNEDNQRGVVVNTASVAAFDGQMGQAAYSASKGAIVGMTLPIARDLASQGIRVNTIAPGLFDTPLLASLPEKVRKFLASTVPFPSRLGAPDEYAHLVQSIVENPLMNAE-----------
>EOG091F03FA|Biomphalaria_glabrata|HW03_Berthella_plumula|TRANSCRIPT
--------NAVCLVSGGASGLGKATVERFVREGAKVVLCDLPTSDGKDVAASLGSNCVFSPTNVTSEEDVTKAVDTAKTQFGRLDVAVNCAGIGVAYKTYNFNKKLPHKLEDFQKVLMVNALGTFNVIRLAAGLMGENDPNKDNQRGVVINTASVAAFDGQMGQAAYSASKGAIVGMTLPIARDLASQGIRVNTIAPGLFDTPLLASLPEKVRKFLASTIPFPSRLGNPDEYAHLAQSIVENPLMNGE-----------
>EOG091F03FA|Biomphalaria_glabrata|JG20_Learchis_evelinae|TRANSCRIPT
--------NTVGLITGGAAGLGRGTVERFVREGAKVVLCDLPSSNGGEVAESXXXXXXFSPTDVTSEDDVMKALETAKSKFGRLDSVVNCAGIGLAYKTYNFNKNRPHSQSDFLKVLNVNIGGTFNVIRLAAGLMGENEPNVDGQRGVIVNTSSVAAYDGQMGQAAYSASKGAIVGMTLPIARDLASQGIRVCSIAPGLFDTQLLASLPDKVKKFLASTIPFPKRLGNPDEYAHLVQFIVENPKMNGE-----------
>EOG091F03FA|Biomphalaria_glabrata|HW10_Embletonia_pulchra|TRANSCRIPT
--------NTVGLVTGGASGLGRATVERFIQQGAKVVICDLPKSDGKAVAESLGPNCVFSPTDVTSEADVNKALGVAKSKFGRLDSVVNCAGIGVAFKTYNFNKGKSHTWEDFMRVLTVNTGGSFNVIRLAAALLGENEPNADGQRGVVINTASVAAFDGQMGQAAYAASKGAIASMTLPIARDLSSHGIRVCTIAPGLFDTPLLAALPEKVRKFLSSTVPFPQRLGDPSEFAHLVQAIVENPLMNGE-----------
>EOG091F03FA|Biomphalaria_glabrata|HW04_Calmella_cavolinii|TRANSCRIPT
--------NAVGLVTGGASGLGRATVERFVREGARVVLCDLPTSSGKEVADSLGDNCVFAPTDVTSEADVTQALEMAKSNFGRLDMAVNCAGIGVAFKTYNFHKKRAHELADFQKVLMVNAAGSFNVIRLAAGVMGEQEPNADGQRGVMVNTASVAAYDGQMGQAAYSASKGAIVGMTLPIARDLASHGIRVVTIAPGLFDTPLLASLPEKVRKFLASTIPFPPRLAYPDEYAHLVQAVYENPMLNGE-----------
>EOG091F03FA|Lottia_gigantea|LotgiG130874
-------QGLVGLVTGGASGLGKATAERFVKQGAKVVLCDLESSEGKQVASGLGDDCVFAATDVTSENDVVNALEIAKSKFGGLDTVVNCAGIGIAKTVYDFKRNKPHSLEDFKRILEVNVGGTFNVTRLAVGLINANEPNSNGQKGVIINTASVAAFDGQRGQAAYAASKGAITSMALPLARDLGRQGIRVMTIAPGLFKTPLLESLPEAAIQQLCSYIPFPSRLGHPDEYAHLVQTIIENPMLNGEVIRLDGALRMQ
>EOG091F03FA|Crassostrea_gigas|CGI_10013459
MSKFTSLKGLVSLVSGGASGLGRATVERFTKQGARVVLCDLPSSDGEKVAKQM-DNCMFLPADITSEKEVKEVLRATMENYKCLDVLVNCAGIGVARKTYSIQKNLPHPLDEFERVLKVNTLGTFNMIRQAVILMAQNEPNEDKARGVIINTSSVAAFDGQMGQVAYAASKAAITGMTLPLARDIGEFGIRVCTICPGVFDTPLLAALPQKAIDALTKTVVFPQRLGKPDEFAQMCQTIVENPYLNGETIRLDGALRMV
