# Supplementary material for: Transcriptomics provides a robust framework for the relationships of the major clades of cladobranch sea slugs (Mollusca, Gastropoda, Heterobranchia), but fails to resolve the position of the enigmatic genus Embletonia
Source: BMC Ecol Evol. 2021 Dec 28;21:226. doi: 10.1186/s12862-021-01944-0 (PMC8895541; doi:10.1186/s12862-021-01944-0)
Supplement: Supplementary file 6 — Additional file 6. Archive S4: Unmasked multiple sequence alignments on amino acid level including Doris kerguelenensis and Calmella cavolini prior to the removal of outliers. [file 12862_2021_1944_MOESM6_ESM.zip › Archive_S4/Alignments/EOG091F014P.aa.fasta]

>EOG091F014P|Biomphalaria_glabrata|BGLTMP006235
M-----------------------------------------------------DDEWGPVRSKIKDGVTLLMMGTAEELPQAPADKPVFVEDMNEQQLASAMDVPSGLTNLGNTCYMNATVQCLRAVPELKDALKRFTGSLTVTGAISPADSITAALRDLYVSMDRTSAPIPPIIFLQILHMAYPRFAEKGENGGYQQQDANECWTEIIRSLQQKLKPVTEPSPSASFSEASAGIGFIDQYFGGEFETSMKCNEAPEEGEVRGIEKFLQLSCFIEKEVKYMHTGLQSRLEETLTKNSPTLGRDAVYTKSSKISRLPGYLTIQFVRFFYKEKQSTNAKILKDIKFPLSLDVFDLCTPSLQQKLIPIRERFKALEDKKVQEAQS---GKGK-TLT-SK-DVQKVIKTEPYWFPDDVGSNNSGYYELSAVLTHKGRSSSSGHYVAWVRRRGDEWLMFDDDRVSPVMSEDILKLSGGGDWHCAYVLLYSPRLMEVEENSQS-------
>EOG091F014P|Lottia_gigantea|HW09_Doto_sp|TRANSCRIPT
MPSFKVTVKWGKEKFTDVECDTNEPPEVFKAQLFALSGVQPARQKVMVTGSILKDDDWGPAKNKIKEGSMLLMMGSAEALPEAPKEKTVFMEDLTDQQLASARDMPPGLSNLGNTCYMNATVQCLRAVPELKEALKKYSGSMTVGGAIAPSDSITAALRDLYQTMEKTSSSIPPIIFLQVLHIVFPRFAEKGENGGYQQQDANECWTEIVRSLQQKLPAIASPTS-SSVGASPSSKGFIDQYFGVEFKTLMKCTEAPEEGEVVGSEKLYQLSCFIEKDVKYMHTGLMNRMVETITKNSPTLGRDAAYTKSSKINRLPAYLTIQFVRFFYKEKESINAKILKDVKFPLSLDVFDLCTPDLQKKLVPMRDRFKEAEDKKVEEASKL-KTG---K-P-AI-KDDKDVKTEPYWLEGDTGSNNCGYYELQAVLTHKGRSSSSGHYVAWVRRKGDDWLMFDDDNVTAITSEDILRLSGGGDWHSAYVLLYGPKLLEVTE-----------
>EOG091F014P|Lottia_gigantea|JG13_Doto_lancei|TRANSCRIPT
MPSFKVTVKWGKEKFTDVECDTSEPPEVFKAQLFALSGVQPARQKVMVTGSILKDDDWGPAKNKIKEGSMLLMMGSAEALPEAPKEKTVFMEDLTDQQLASARDMPPGLSNLGNTCYMNATVQCLRAVPELKEALKKYSGSMTVGGAIAPSDSITAALRDLYQTMEKNSSSIPPIIFLQVLHIVFPRFAEKGENGGYQQQDANECWTEIVRSLQQKLPAIASA-S-KEVGASSSTKGFIDQYFGVEFKTLMKCTEAPEEGEVVGSEKLYQLSCFIEKDVKYMHTGLVNRLVETITKNSPTLGRDAAYTKSSKINRLPAYLTIQFVRFFYKEKESINAKILKDVKFPLSLDVFDLCTPDLQKKLVPMRDRFKEAEDKKVEEASRQ-KSG---K-P-AT-KDDKDVKTEPYWLEGDTGSNNCGYYELQAVLTHKGRSSSSGHYVAWVRRKGDDWLMFDDDNVTPITSEDILRLSGGGDWHSAYVLLYGPKLLEVTE-----------
>EOG091F014P|Lottia_gigantea|NC08_Tritonia_hamnerorum|TRANSCRIPT
MPTFKVNVKWGKEKFTDVECNTDEPPEVFKAQLFALSGVQPSRQKVMVTGSILKDDDWGPVKNKLKEGSMLLMMGSADALPEAPKEKVVFVEDLTEQQLASALDVPSGLTNLGNTCYMNATIQCLRAVPELKDALKKYSGGMTVGGAITPADSITAALRDLYITMEKTSSSIPPIIFLQVLHMVFPRFAEKGENGGYQQQDANECWTEIVRSLQQKLSPLPNPD---SKGANSFTKGFIDQYFGGEFQTTMKCAEASEEGETLGTEKFLQLSCFIEKDVKYMHTGLVNRMVESITKNSPTLGRDALYSKSSKINRLPAYLTIQFVRFFYKEKQSTNAKILKDVKFPLTLDVFDLCTADLQKKLIPMRDRFKEQEDKKVEEASNN-TGK---QPV-KK-EEEKDVKTEPYWLEGDIGSNNSGYYELQAVLTHKGRSSSSGHYVAWVQKKGDDWLMFDDDNVTPISSEDILRLSGGGDWHCAYVLLYGPKLMKIREES---------
>EOG091F014P|Lottia_gigantea|NC07_Tritonia_diomedea|TRANSCRIPT
MPTFKVNVKWGKEKFTDIECNTDEPPEVFKAQLFALSGVQPSRQKVMVTGAILKDDDWGPVKNKLKEGSMLLMMGSADALPEAPKEKVVFVEDLTEQQLASALDVPSGLTNLGNTCYMNATIQCLRAVPELRDALKKYSGGMTVGGAITPADSITAALRDLYVTMEKTSSSIPPIIFLQVLHMVFPRFAEKGENGGYQQQDANECWTEIVRSLQQKLTPLPNPDK-ASTGATPFTKGFIDQYFGGEFQTTMKCTEASEEGEITGTEKFLQLSCFIEKEVKYMHTGLVNRLVESITKNSPTLGRDALYTKSSKINRLPAYLTIQFVRFFYKEKQSTNAKILKDVKFPLTLDVFDLCAPDLQKKLIPMRDRFKEQEDKKVEQANNT-PGK---QLV-KK-EEEKDVKTEPYWLDGDIGSNNSGYYELQAVLTHKGRSSSSGHYVAWVQKKGDDWLMFDDDNVTPITSEDILRLSGGGDWHCAYVLLYGPKLMTIE------------
>EOG091F014P|Lottia_gigantea|HW01_Armina_tigrina|TRANSCRIPT
MPTFKVNVKWGKEKFTDVECNTDEPPEVFKAQLFALSGVQPSRQKVMITGAILKDDDWGPVKSKIKEGSMLLMMGSADALPEAPKEKVVFVEDLTEQQLASALDVPSGLTNLGNTCYMNATIQCLRAVPELKEALKKYSGGMTVGGAITPADSITAALRDLYITMEKTSSAIPPIIFLQVLHMVFPRFAEKGENGGYQQQDANECWTEIVRSLQQKLTPVSEPNK-ASSGASAFTNGFIDQYFGGDFQTTMKCTEAPEEGDVVGTEKFLQLSCFIEKDVKYMHTGLVNRMVETITKNSPTLGRDAGYTKSSKINRLPAYLTIQFVRFFYKEKQSTNAKILKDVKFPLSLDVFDLCTPELQKKLVPMRDRFKEQEDKKVEQASAN-VGK---QPV-KK-EEEKDVKTEPYWLEGDIGSNNSGYYELQAVLTHKGRSSSSGHYVAWVQKKGDDWLMFDDDNVTPITSEDILRLSGGGDWHCAYVLLYGPKLLKITE-----------
>EOG091F014P|Lottia_gigantea|HW21_Tritonia_manicata|TRANSCRIPT
MPTFKVSVKWGKEKFTDVECNTDEPPEVFKAQLFALSGVQPSRQKVMITGAILKDDDWGAVKNKLKEGSLLMMMGSADALPEAPKEKVVFVEDLTEQQLASALDVPSGLTNLGNTCYMNATIQCLRAVPELRDSLKKYSGGMTVGGAITPADSITAALRDLYITMEKTSSSIPPIIFLQVLHMVFPRFAEKGENGGYQQQDANECWTEIVRSLQQKLTPLPNPDKVSSSGAASFTKGFIDQYFGGEFQTTMKCTEAPEEGETTGTEKFLQLSCFIEKEVKYMHTGLVNRMVESITKNSPTLGRDALYTKSSKINRLPAYLTIQFVRFFYKEKQSTNAKILKDVKFPLTLDVFDLCTADLQKKLIPMRDRFKEQEDKKVEEASKI-VGK---QLV-KK-EEEKDVKTEPYWLEGDLGSNNSGYYELQAVLTHKGRSSSSGHYVAWVQKKGDDWLMFDDDNVTPITSEDILRLSGGGDWHCAYVLLYGPKRMKIE------------
>EOG091F014P|Biomphalaria_glabrata|JG30_Tritonia_festiva|TRANSCRIPT
---------------------------------------------------------------------------------------------------------------------------------------------------------------------------IPPIIFLQVLHMVFPRFAEKGENGGYQQQDANECWTEIVRSLQQKLTPLPNPDKASSTGATPFTKGFIDQYFGGEFQTTMKCTEASEEGEITGTEKFLQLSCFIEKEVKYMHTGLVNRLVESITKNSPTLGRDALYTKSSKINRLPAYLTIQFVRFFYKEKQSTNAKILKDVKFPLTLDVFDLCAPDLQKKLIPMRDRFKEQEDKKVEQANNT-PGQ---QLV-KK-EEEKDVKTEPYWLDGDIGSNNSGYYELQAVLTHKGRSSSSGHYVAWVQKKGDDWLMFDDDNVTPITSEDILRLSGGGDWHCAYVLLYGPKLMTIEEPS---------
>EOG091F014P|Lottia_gigantea|NC01_Armina_californica|TRANSCRIPT
MPTFKVNVKWGKEKFTDVECNTDEPPEVFKAQLFALSGVQPSRQKVMVTGAILKDDDWGPVKNKLKEGSMLLMMGSADALPEAPKDKVVFVEDLTEQQLASALDVPSGLTNLGNTCYMNATIQCLRAVPELKDALKKYSGGMTVGGAIAPSDSITAALRDLYITMEKTSSAIPPIIFLQVLHMVFPRFAEKGENGGYQQQDANECWTEIVRSLQQKLLPVAEPNK-ASSGASAFTCGFIDQYFGGDFQTTMKCTEAPEEGDVVGTEKFLQLSCFIEKDVKYMHTGLVNRMVETITKNSPTLGRDAAYTKSSKINRLPAYLTIQFVRFFYKEKQSTNAKILKDVKFPLSLDVFDLCTPELQKKLIPMRDRFKEQEDKKVEQASAN-VSK---QPV-KKEEEEKDLKTEPYWLEGDIGSNNSGYYELQAVLTHKGRSSSSGHYVAWVQKKGDDWLMFDDDNVTPIKSEDILRLSGGGDWHCAYVLLYGPKLMKMTE-----------
>EOG091F014P|Lottia_gigantea|JG23_Melibe_leonina|TRANSCRIPT
MPSFKVNVKWGKEKFTDVECNTDEPPEVFKAQLFALSGVQPSRQKVMITGGILKDDEWGQAKNKIKEGAMLLMMGSADALPEAPKEKIVFVEDLTEQQLASALDVPPGLSNLGNTCYMNATVQCLRVVPELKDALKKYSGSMTVGGAINPADSITAALRDLYVTMDRTSSSIPPIIFLQVLHMVFPRFAEKGENGVYQQQDANECWTEIVRSLQQKLSPVTNTAK-ASASASSFNKGFIDQYFGIDFQTVMKCTEAPEEGDVVGSEKLYQLSCFIEKEVKYMHTGLMNRMVESITKNSPTLGRDAVYTKASKINRLPAYLTIQFVRFFYKEKEAINAKILKDVKFPLSLDVFDLCTPDLQKKLMPIRDRFKENDDKQLEEAREP--GS---K-Q-LK-KDDKDVKTEPFWLEGDLGSNNSGFYELQAVLTHKGRSSSSGHYVAWVKKKGDDWLMFDDDNVTPITSEDILRLSGGGDWHSAYVLLYGPRLLELSEDSK--------
>EOG091F014P|Lottia_gigantea|JG28_Scyllaea_fulva|TRANSCRIPT
MPSFKVNVKWGKEKFTDVECDTDEPPEVFKAQLFALSGVQPSRQKVMVTGSILKDDDWGPAKNKIKEGSMLLMMGSADALPEAPKEKIVFVEDLTDQQLASALDVPPGLSNLGNTCYMNATVQCLRAVPELRDVLKKYSGSMTVGGAINPADSITAALRDLYITMDKTSASIPPIIFLQVLHMVFPRFAEKGENGVYQQQDANECWTEIIRSLQQKLAPISNPD-TGAASASSSNKGFIDQYFGIEFQTVMKCTEAPEEGEVVGSEKLYQLSCFIEKEVKYMHTGLMNRMVESITKNSPTLGRDASYTKTSKINRLPAYLTIQFVRFFYKEKESINAKILKDVKFPVSLDVFDICAPELQKKLIPMRDRFKELEDKKLEEARQN-VSK---Q-A-LK-KEEKDVKTEPFWLEGDLGSNNSGFYELQAVLTHKGRSSSSGHYVAWVRKKGDDWLMFDDDNVTPMKTEDILRLSGGGDWHCAYVLLYGPKLLEITEDS---------
>EOG091F014P|Lottia_gigantea|HW10_Embletonia_pulchra|TRANSCRIPT
MPTFKVNVKWGKEKFTDVMCDTDEPPEVFKAQLFALSGVQPSRQKVMITGAILKDDDWGPVKGKIKEGSMLLMMGSADALPEAPKEKVVFVEDLSDQQLASALDVPPGLNNLGNTCYMNATVQCLRAVPELRDALKKHSGGMTVGGSIAPADSITAALRDLYLTMEKTSSSIPPIIFLQVLHMVFPRFAEKGENGVFQQQDANECWTEIVRSLQQKLVAAPKPSI-GGAGASSFSKGFIDQYFGIEFETAMKCTEAPEEGEVKSKEVLYQLSCFIEKEVKYMHTGLVNRMVETITKNSPTLERDAAYTKSSKINRLPAYLTIQFVRFFYKEKESVNAKILKDVKFPLTLDVFDLCTPDLQKKLVPMRDRFKDREDKKLEEARTI-VSK---Q-P-AK-KEEKELKTEPFWLDGDIGSNNSGFYELQAVLTHKGRSSSSGHYVSWVRKKGDDWLMFDDDNVTPITSEDILRLSGGGDWHCAYVLLYGPKLMEIEE-----------
>EOG091F014P|Lottia_gigantea|JG11_Dondice_occidentalis|TRANSCRIPT
---FKVNIKWGKEKFTDVICDTDEPPEVFKAQLFALSGVQPSRQKVMITGAILKDDDWGNVKNKIKEGATLLMMGSADALPEAPKEKTVFVEDLTDQQLASTLDVPPGLTNLGNTCYMNATVQCLRSVPELREALKRHSGGMTIGGAINPADSITAALRDLYLTMEKTSSSIPPIIFLQVLHMVFPRFAEKGENGGYQQQDANECWTEIVRSLQQKLLPAASPIK-HAMGASAFTSGFIDQYFGGEFRTTMKCTEAPEEGEVVGTEKFLQLSCFIEKEVKYMHTGLVNRLVESITKNSPTLDRDATYTKSSKIDRLPAYLTIQFVRFFYKEKQSTNAKILKDVKFPLSLDVFDLCTPDLQKKLIPIRDQFKELEDKRVEEASQN-TGK---Q-A-AK-KDEKDVKHAPYWLEGDIGSNNSGYYELQGVLTHKGRSSSSGHYVAWVRKKGDDWLMFDDDNVTPITSEDILRLSGGGDWHCAYVLLYGPKLLEIAE-----------
>EOG091F014P|Lottia_gigantea|JG12_Dondice_parguerensis|TRANSCRIPT
---FKVNIKWGKEKFTDVICDTDEPPEVFKAQLFALSGVQPSRQKVMITGAILKDDDWGNAKNKIKEGATLLMMGSADALPEAPKEKTVFVEDLTDQQLASTLDVPPGLTNLGNTCYMNATVQCLRSVPELREALKRHSGGMTIGGAINPADSITAALRDLYLTMEKTSSSIPPIIFLQVLHMVFPRFAEKGENGGYQQQDANECWTEIVRSLQQKLLPAASPIKHGEPRASAFTSGFIDQYFGGEFQTTMKCNEAPEEGEVVGTEKFLQLSCFIEKEVKYMHTGLVNRLVESITKNSPTLDRDATYTKSSKINRLPAYLTIQFVRFFYKEKQSTNAKILKDVKFPLSLDVFDLCTPDLQKKLIPIRDQFKELEDKRVEEASQN-TGK---Q-A-AK-KDEKDVKHAPYWLEGDIGSNNSGYYELQGVLTHKGRSSSSGHYVAWVRKKGDDWLMFDDDNVTPITSEDILRLSGGGDWHCAYVLLYGPKLLEITE-----------
>EOG091F014P|Lottia_gigantea|JG21_Limenandra_confusa|TRANSCRIPT
MPSFKVNVKWGKEKFSDVMCDTDEPPEVFKAQLFALSGVQPSRQKVMITGAILKDDDWGAVKNKLKEGATLLMMGSADALPEAPKEKTVFVEDLTDQQLASTLDVPPGLTNLGNTCYMNATVQCLRSVPELREALKKHSGGMTIGGAINPADSITAALRDLYLTMEKTSSSIPPIIFLQVLHMVFPRFAEKGENGGYQQQDANECWTEIVRSLQQKLLPAASPIKPSSTGASAFTNGFIDQYFGGEFQTTMKCTEAPDEGEVVGTEKFLQLSCFIEKEVKYMHTGLVNRMVESITKNSPTLDRDATYTKSSKINRLPAYLTIQFVRFFYKEKQSTNAKILKDVKFPMSLDVFDLCTPELQKKLIPIRDQFKELEDAKVEEARQN-IGK---Q-A-VK-KDDKDLKHAPYWLEGDIGSNNSGYYELQAVLTHKGRSSSSGHYVAWVRKKGDNWLMFDDDNVTPITSEDVLRLSGGGDWHCAYVLLYGPKLLEITEDSK--------
>EOG091F014P|Lottia_gigantea|JG24_Noumeaella_rubrofasciata|TRANSCRIPT
MPSFKVNVKWGKEKFSDVMCDTDEPPEVFKAQLFALSGVQPSRQKVMITGAILKDDDWGPAKNKIKEGATLLMMGSADALPEAPKEKTVFVEDLTDQQLASSLDVPPGLTNLGNTCYMNATVQCLRAVPELREALKKHSGGMTIGGAVNPADSITAALRDLYLTMEKTSSSIPPIIFLQVLHMVFPRFAEKGENGGYQQQDANECWTEIVRSLQQKLLPAASPASASTTGASAFTHGFIDQYFGGEFQTNMKCTEAPEEGELVGTEKFLQLSCFIEKEVKYMHTGLVNRLVETITKNSPTLDRDATYTKSSKINRLPAYLTIQFVRFFYKEKQSTNAKILKDVKFPMSLDVFDLCTPELQKKLIPIRDQFKELEDARVEEASKN-IGK---Q-A-AK-KDEKEVKHAPYWLEGDIGSNNSGYYELQAVLTHKGRSSSSGHYVAWVRKKGDDWLMFDDDNVTPITSEDILRLSGGGDWHCAYVLLYGPKLLEITE-----------
>EOG091F014P|Lottia_gigantea|JG02_Antaeolidiella_chromosoma|TRANSCRIPT
MPSFKVNVKWGKEKFSDVMCDTDESPEVFKAQLFALSGVQPSRQKVMITGAILKDEDWGPVKNKIKEGATLLMMGSADALPEAPKEKTVFVEDLTEQQLASTLDVPPGLTNLGNTCYMNATVQCLRSVPELREALKKHSGGMTVGGAINPADSITAALRDLYLTMEKTSSSIPPIIFLQVLHMVFPRFAEKGENGGYQQQDANECWTEIVRSLQQKLLPAANPIREASTGASAFTRGFIDQYFGGEFQTNMKCTEAPEEGELISTEKFLQLSCFIEKEVKYMHTGLVNRMVESITKNSPTLDRDATYTKSSKISRLPAYLTIQFVRFFYKEKQSTNAKILKDVKFPMSLDVFDLCSPDLQKKLVPIRDQFKELEDAKVEEASKN-IGK---Q-A-AK-KDEKDVKHAPYWIEGDIGSNNSGYYELQAVLTHKGRSSSSGHYVAWVRKKGDDWLMFDDDNVTPITSEDIMRLSGGGDWHCAYVLLYGPKLLEITE-----------
>EOG091F014P|Lottia_gigantea|HW02_Berghia_verrucicornis|TRANSCRIPT
MPTFKVNVKWGKEKFSDVMCDTDEPPEVFKAQLFALSGVQPSRQKVMITGAILKDDDWGPVKNKIKEGSTLLMMGSADALPEAPKEKTVFVEDLTDQQLASTLDVPPGLTNLGNTCYMNATVQCLRSVPELREALKKHSGGMALGGAINPADSITAALRDLYLTMEKTSSSIPPVIFLQVLHIVFPRFAEKGENGGYQQQDANECWTEIVRSLQQKLLPAASPIKQGEPRASAFTQGFIDQYFGGEFQTTMKCTEAPEEGDVVGKEKFLQLSCFIEKEVKYMHTGLVNRMVENITKNSPTLDRDATYTKSSKISRLPAYLTIQFVRFFYKEKQSTNAKILKDVKFPLSLDVFDLCTPDLQKKLIPIRDKFKELEDAKVEEARQN-IGK---Q-V-VK-KDDKDVKHAPYWLEGDIGSNNSGYYELQAVLTHKGRSSSSGHYVAWVRKRGDDWLMFDDDNVTPITSEDILRLSGGGDWHCAYVLLYGPKLLEITE-----------
>EOG091F014P|Lottia_gigantea|JG04_Berghia_stephanieae|TRANSCRIPT
MPTFKVNVKWGKEKFSDVMCDTDEPPEVFKAQLFALSGVQPSRQKVMITGAILKDDDWGPVKNKIKEGSTLLMMGSADALPEAPKEKTVFVEDLTDQQLASTLDVPPGLTNLGNTCYMNATVQCLRSVPELREALKKHSGGMTLGGAINPADSITAALRDLYLTMEKTSSSIPPVIFLQVLHIVFPRFAEKGENGSYQQQDANECWTEIVRSLQQKLLPAASPIKQGEPRASAFTQGFIDQYFGGEFQTTMKCTEAPEEGDVVGKEKFLQLSCFIEKEVKYMHTGLVNRMVENITKNSPTLDRDATYTKSSKISRLPAYLTIQFVRFFYKEKQSTNAKILKDVKFPMSLDVFDLCTPDLQKKLIPIRDKFKEQEDAKVEEARQN-IGK---Q-V-AK-KDDKDVKHAPYWLEGDIGSNNSGYYELQAVLTHKGRSSSSGHYVAWVRKRGDDWLMFDDDNVTPITSEDILRLSGGGDWHCAYVLLYGPKLLEITE-----------
>EOG091F014P|Lottia_gigantea|JG01_Aeolidiella_alba|TRANSCRIPT
MPSFKVNVKWGKEKFSDVMCDTDEPPEVFKAQLFALSGVQPSRQKVMITGAILKDDDWGPAKNKIKEGATLLMMGSADALPEAPKEKTVFVEDLTDQQLASTLDVPPGLTNLGNTCYMNATVQCLRSVPELREALKKHSGGMTIGGAINPADSITAALRDLYLTMEKTSSSIPPIIFLQVLHMVFPRFAEKGENGGYQQQDANECWTEIVRSLQQKLLPAASPVKQGEPRASAFTNGFIDQYFGGEFQTTMKCTEAPEEGDVVGTEKFLQLSCFIEKEVKYMHTGLVNRMVESITKNSPTLDRDATYTKSSKISRLPAYLTIQFVRFFYKEKQSTNAKILKDVKFPMSLDVFDLCTPELQKKLIPIRDRFKEQEDAKVEEARQN-IGK---Q-V-TK-KDEKDKKYEQYWLEGDIGSNNSGYYELQAVLTHKGRSSSSGHYVAWVRKTGDDWLMFDDDNVTPITSEDILRLSGGGDWHCAYVLLYGPKRLEITEES---------
>EOG091F014P|Lottia_gigantea|HW06_Cratena_peregrina|TRANSCRIPT
MPTFKVNVKWGKEKFTDVMCDTDEPPEVFKAQLFALSGVQPTRQKVMITGAILKDDEWGPIKNKLKEGATLLMMGSADALPEAPKEKTVFVEDLTDQQLASTLDVPPGLSNLGNTCYMNATVQCLRAVPELREALKKHSGGMTMAGAINPADSITAALRDLYLTMEKTSSSIPPIIFLQVLHMVFPRFAEKGENGGYQQQDANECWTEIVRSLQQKLPPAASPVK-HATAASGFIKGFIDQYFGGEFQTTMKCTEAPEEGDVVGTEKFLQLSCFIEKEVKYMHTGLVNRMVESITKNSPTLDRDATYTKSSKISRLPAYLTIQFVRFFYKEKQSTNAKILKDVKFPLSLDVFDLCTPELQKELIPIRDRFKDLEDKRVEEASKN-VGK---Q-D-AK-KDEKEVKHEPYWLEGDIGSNNSGYYELQAVLTHKGRSSSSGHYVAWVRKKGDDWLMFDDDNVTPITSEDILRLSGGGDWHCAYVLLYGPKLLEVTE-----------
>EOG091F014P|Lottia_gigantea|HW12_Facelina_rubrovittata|TRANSCRIPT
MPTFKVNVKWGKEKFTDVMCDTDEPPEVFKAQLFALSGVQPSRQKVMITGAILKDDDWGTTKNKIKEGATLLMMGSADALPEAPKEKTVFVEDLSDQQLASTLDVPPGLSNLGNTCYMNATVQCLRAVPELREALKKHSGGMTIAGAINPADSVTAALRDLYLTMEKTSSSIPPIIFLQVLHMVFPRFAEKGENGGYQQQDANECWTEIVRSLQQKLLPAASPVKHGEPSASGFTNGFIDQYFGGEFQTTMKCTEAPEEGDVVGTEKFLQLSCFIEKEVKYMHTGLVNRLVETITKNSPTLDRDATYTKSSKINRLPAYLTIQFVRFFYKEKQSTNAKILKDVKFPLSLDVFDLCTPELQKKLIPIRDRFKDLEDKKVEEARQN-ISK---Q-A-AK-KDEKEAKHEPYWLEGDIGSNNSGYYELQAVLTHKGRSSSSGHYVAWVRKKGDDWLMFDDDNVTPITSEDILKLSGGGDWHCAYVLLYGPRLLEITEES---------
>EOG091F014P|Lottia_gigantea|HW17_Hermissenda_crassicornis|TRANSCRIPT
---FKVNIKWGKEKFTDVVCDTDEPPEVFKAQLFALSGVQPSRQKVMITGAILKDDDWGTAKNKIKEGATLLMMGSADALPEAPKEKTVFVEDLTDQQLASTLDVPPGLTNLGNTCYMNATVQCLRAVPELREALKKHSGGMTIGGAINPADSITAALRDLYLTMEKTSSSIPPIIFLQVLHMVFPRFAEKGENGGYQQQDANECWTEIVRSLQQKLPMEVD-ASASSTGASAFTSGFIDQYFGGDFQTTMKCTEAPEEGDVVGTEKFLQLSCFIEKEVKYMHTGLVNRLVETVTKNSPTLDRDATYTKSSKINRLPAYLTIQFVRFFYKEKQSTNAKILKDVKFPLSLDVFDLCTPDLQKKLLPIRDQFKELEDKRVEEASKN-VGK---Q-A-VK-KDEKDVKHAPYWLEGDIGSNNSGYYELQAVLTHKGRSSSSGHYVAWVRKKGDDWLMFDDDNVTPITSEDIMRLSGGGDWHCAYVLLYGPKLLDITEES---------
>EOG091F014P|Lottia_gigantea|JG18_Hermissenda_opalescens|TRANSCRIPT
---FKVNIKWGKEKFTDVVCDTDEPPEVFKAQLFALSGVQPSRQKVMITGAILKDDDWGTAKNKIKEGATLLMMGSADALPEAPKEKTVFVEDLTDQQLASTLDVPPGLTNLGNTCYMNATVQCLRAVPELREALKKHSGGMTIGGAINPADSITAALRDLYLTMEKTSSSIPPIIFLQVLHMVFPRFAEKGENGGYQQQDANECWTEIVRSLQQKLPMEVD-ASASSTGASAFTSGFIDQYFGGDFQTTMKCTEAPEEGDVVGTEKFLQLSCFIEKEVKYMHTGLVNRLVETVTKNSPTLDRDATYTKSSKINRLPAYLTIQFVRFFYKEKQSTNAKILKDVKFPLSLDVFDLCTPDLQKKLLPIRDQFKELEDKRVEEASKN-VGK---Q-A-VK-KDEKDVKHAPYWLEGDIGSNNSGYYELQAVLTHKGRSSSSGHYVAWVRKKGDDWLMFDDDNVTPITSEDIMRLSGGGDWHCAYVLLYGPKLLDITEESK--------
>EOG091F014P|Lottia_gigantea|NC05_Hermissenda_crassicornis|TRANSCRIPT
---FKVNIKWGKEKFTDVVCDTDEPPEVFKAQLFALSGVQPSRQKVMITGAILKDDDWGTAKNKIKEGATLLMMGSADALPEAPKEKTVFVEDLTDQQLASTLDVPPGLTNLGNTCYMNATVQCLRAVPELREALKKHSGGMTIGGAINPADSITAALRDLYLTMEKTSSSIPPIIFLQVLHMVFPRFAEKGENGGYQQQDANECWTEIVRSLQQKLPMEVD-ASASSTGASAFTSGFIDQYFGGDFQTTMKCTEAPEEGDVVGTEKFLQLSCFIEKEVKYMHTGLVNRLVETVTKNSPTLDRDATYTKSSKINRLPAYLTIQFVRFFYKEKQSTNAKILKDVKFPLSLDVFDLCTPDLQKKLLPIRDQFKELEDKRVEEASKN-VGK---Q-A-VK-KDEKDVKHAPYWLEGDIGSNNSGYYELQAVLTHKGRSSSSGHYVAWVRKKGDDWLMFDDDNVTPITSEDIMRLSGGGDWHCAYVLLYGPKLLDITEES---------
>EOG091F014P|Lottia_gigantea|JG32_Unidentia_angelvaldesi|TRANSCRIPT
MPSFKVNVKWGKEKFTDVVCDTDEPPEVFKAQLFALSGVQPSRQKVMMTGSILKDDDWGPVKNKIKEGALLLMMGSADALPEAPKEKTVFVEDLSDSQLASTLDVPPGLTNLGNTCYMNATVQCLRSVPELREALKKHSGGMTIGGAINPADSITAALRDLYLTMEKTSSSIPPIIFLQVLHMVFPRFAEKGENGGYQQQDANECWTEIVRSLQQKLSPAASPAPSSSAGASAFTRGFIDQYFGGEFQTTMKCTEAPEEGEVVGTEKFLQLSCFIEKEVKYMHTGLVNRMVESITKNSPTLDRDATYTKSSKINRLPAYLTIQFVRFFYKEKQSTNAKILKDVKFPMSLDVFDLCTPELQKKLIPLRDRFKEQEDNKVEEARQN-IGK---Q-P-VK-KDDKDVKHEPYWLEGDIGSNNSGYYELQAVLTHKGRSSSSGHYVAWVRKKGDDWLMFDDDNVTPITSEDVLRLSGGGDWHCAYVLLYGPRLMEITEDS---------
>EOG091F014P|Lottia_gigantea|HW05_Caloria_elegans|TRANSCRIPT
-------------------------------------------------------------------------------------------------------------------------------------------------------------------------------------------------------------------------------D-ASATGASAFTNGFIDQYFGGEFHTTMKCTEAPEEGDVFGTEKFLQLSCFIEKEVKYMHTGLVNRMVESITKNSPTLDRDATYTKSSKINRLPAHLTIQFVRFFYKEKQSTNAKILKDVKFPLSLDVFDLCTPELQKKLVPIRDRFKELEDKKVEEASQN-IGK---Q-A-AK-KDDKDVKHEPYWLEGDIGSNNSGYYELQAVLTHKGRSSSSGHYVAWVRKKGDDWLMFDDDNVTPITSEDILRLSGGGDWHCAYVLLYSPKLLEITEES---------
>EOG091F014P|Biomphalaria_glabrata|JG25_Palisa_papillata|TRANSCRIPT
--------------------------------------------------------------------------------------------------------------------------------------------------------------------------------------------------------------------------------------------GFIDQYFGGEFHTTMKCTEAPEEGDVVGTEKFLQLSCFIEKEVKYMHTGLVNRMVESITKYSPTLDRDATYTKSSKINRLPAYLTIQFVRFFYKEKQSTNAKILKDVKFPLSLDVFDLCTPELQKKLLPIRDRFKELEDNKVEEARQN-IGK---Q-A-VK-KDEKDVKHEPYWLDGDIGSNNSGYYELQAVLTHKGRSSSSGHYVAWVRKTGDDWLMFDDDNVTPITSEDILRLSGGGDWHCAYVLLYGPKLLEITEESK--------
>EOG091F014P|Lottia_gigantea|JG03_Austraeolis_stearnsi|TRANSCRIPT
-------------------------------------------------------------------------------------------------------------------------------------------------------------------------------------------------------------------------------D-ASATGASAFTNGFIDQYFGGEFHTTMKCTEAPEEGDVVGTEKFLQLSCFIEKDVKYMHTGLVNRMVESITKNSPTLDRDATYTKSSKINRLPAYLTIQFVRFFYKEKQSTNAKILKDVKFPLSLDVFDLCTPELQKKLLPIRDRFKELEDNKVEEARQN-IGK---Q-A-AK-KDEKDVKHEPYWLDGDIGSNNSGYYELQGVLTHKGRSSSSGHYVAWVRKKGDDWLMFDDDNVTPITSEDILRLSGGGDWHCAYVLLYGPKLLEITEES---------
>EOG091F014P|Lottia_gigantea|JG20_Learchis_evelinae|TRANSCRIPT
-------------------------------------------------------------------------------------------------------------------------------------------------------------------------------------------------------------------------------D-SSTGGASAFTNGFIDQYFGGEFQTSMKCTEAPEEGEVVGTEKFLQLSCFIEKEVKYMHTGLVNRMVESITKNSPTLDRDATYTKSSKINRLPAYLTIQFVRFFYKEKQSTNAKILKDVKFPLSLDVFDLCTPELQKKLIPIRDRFKDLEDQRVEEARQN-ISK---Q-A-VK-KEEKDVKHEPYWLDGDIGSNNSGYYELQAVLTHKGRSSSSGHYVAWVRKKGDDWLMFDDDNVTPITSEDILRLSGGGDWHCAYVLLYGPKLLEITEESK--------
>EOG091F014P|Lottia_gigantea|JG27_Phidiana_lynceus|TRANSCRIPT
---------------------------------------------------------------------------------------------------------------------------------------------------------------------------------------------------------------------------------DTSAGASALTSGFIDQYFGGEFQTTMKCTEAPEEGEVFGTEKFLQLSCFIEKEVKYMHTGLVNRMVESITKNSPTLDRDATYTKSSKINRLPAYLSIQFVRFFYKEKQSTNAKILKDVKFPLSLDVFDLCTPELQKKLVPIRDRFKELEDKRVEEATQN-IGK----PV-VK-KDDKDVKHESYWLEGDIGSNNSGYYELQAVLTHKGRSSSSGHYVAWVRKKGDDWLMFDDDNVTPITSEDILRLSGGGDWHCAYVLLYGPKLLEITE-----------
>EOG091F014P|Lottia_gigantea|JG16_Flabellina_iodinea|TRANSCRIPT
MPSFKVNIKWGKEKFTDVICDTDEPPEVFKAQLFALSGVQPSRQKVMITGAILKDDDWGPIKNKLKEGSVLLMMGSADALPEAPKEKTVFVEDLTDQQLASTLDVPPGLTNLGNTCYMNATVQCLRAVPELKEALKKHSGGMTIGGAIAPADSITAALRDLYQTMEKTSSSIPPIIFLQVLHMVFPRFAEKGENGGYQQQDANECWTEIVRSLQQKLPPAASPVK-HATGASALTNGFIDQYFGGEFQTTMKCTEAPEEGEVTGTEKFLQLSCFIEKEVKYMHTGLVNRMVESITKNSPTLDRDATYTKSSKINRLPAYLTIQFVRFFYKEKQSTNAKILKDVKFPLSLDVFDLCTPDLQKKLIPVRDRFKELEDKRVEEASKN-VGK---K-P-IK-KDEKDVKHAQYWLEGDIGSNNSGYYELQAVLTHKGRSSSSGHYVAWVRKKGDDWLMFDDDNVTPITSEDVLRLSGGGDWHCAYVLLYGPKLLEVTE-----------
>EOG091F014P|Lottia_gigantea|HW13_Favorinus_branchialis|TRANSCRIPT
MPSFKVNVKWGKEKFSDVMCDTDEPPEVFKAQLFALSGVQPSRQKVMVTGAILKDDDWGTVKNKLKEGATLLMMGSADALPEAPKEKTVFVEDLTDQQLASTLDVPPGLTNLGNTCYMNATVQCLRAVPELREALKKHSGGMTIAGGMNPADSITAALRDLYLTMEKTSSSIPPIIFLQVLHMVFPRFAEKGENGVYQQQDANECWTEIVRSLQQKLPPAASPVK-QAASSSSVTSGFIDQYFGGQFQTTMKCTEAPEEGELTGTEKFLQLSCFIEKEVKYMHTGLVNRMVETITKNSPTLERDATYQKSSKINRLPAYLTIQFVRFFYKEKQSTNAKILKDVKFPMSLDVFDLCTPELQKKLLPIRDRFKELEDKRVEEASKN-TSK---Q-P-AK-KDEKDVKHEPYWLEGDIGSNNSGYYELQAVLTHKGRSSSSGHYVAWVRKKGDDWLMFDDDNVTPITSEDVLRLSGGGDWHCAYVLLYGPKLLEI-------------
>EOG091F014P|Lottia_gigantea|JG15_Favorinus_auritulus|TRANSCRIPT
MPSFKVNVKWGKEKFTDVMCDTDEPPEVFKAQLFALSGVQPSRQKVMITGAILKDDDWGTVKNKLKEGATLLMMGSADALPEAPKEKTVFVEDLTDQQLASTLDVPPGLTNLGNTCYMNATVQCLRAVPELREALKRHSGGMTIAGGVNPADSITAALRDLYLTMEKTSSSIPPIIFLQVLHMVFPRFAEKGENGVYQQQDANECWTEIVRSLQQKLPPAASPVK-QGASSSSVTKGFIDQYFGGQFQTTMKCTEAPEEGEVTGTEKFLQLSCFIEKEVKYMHTGLVNRMVETITKNSPTLERDATYQKSSKINRLPAYLTIQFVRFFYKEKQSTNAKILKDVKFPMSLDVFDLCTPELQKKLLPIRDRFKELEDKRVEEASKN-TSK---Q-A-AK-KDEKEVKHEPYWLEGDIGSNNSGYYELQAVLTHKGRSSSSGHYVAWVRKKGDDWLMFDDDNVTPITSEDILRLSGGGDWHCAYVLLYGPKLLEI-------------
>EOG091F014P|Lottia_gigantea|HW15_Flabellina_babai|TRANSCRIPT
MPTFKVNVKWGKEKFTDVVCDTDESPELFKAQLFALSGVQPSRQKVMITGAILKDDDWGTVKNKIKEGALLLMMGSADALPEAPKEKVVFVEDLTDQQLASTLDVPPGLANLGNTCYMNATVQCLRSVPELREALKKHSGGMTVGGAIAPADSITAALRDLYLTMEKTSSSIPPIIFLQVLHMVFPRFAEKGENGGYQQQDANECWTEIVRSLQQKLPPAASPIR-TGEQASAFSKGFIDQYFGGEFQTAMKCTEAPEEGEVIGKEKFLQLSCFIEKEVKYMHTGLVNRMVESITKNSPTLDRDAVYSKSSKISRLPAYLTIQFVRFFYKEKQSTNAKILKDVKFPMNLDVFDLCTPDLQKKLLPIRDRFKEQEDKRVEEARQN-IGK---Q-P-VK-KEEKDVKHEPYWLEGDIGSNNSGYYELQAVLTHKGRSSASGHYVAWVRRKGDDWLMFDDDNVTPITSEDVLKLSGGGDWHCAYVLLYGPKLFEITEDS---------
>EOG091F014P|Lottia_gigantea|HW20_Spurilla_neapolitana|TRANSCRIPT
MPTFKVNVKWGKEKFSDVMCDTDEPPEVFKAQLFALSGVQPSRQKVMITGAILKDDDWGPAKNKIKEGATLLMMGSADALPEAPKEKTVFVEDLTDQQLASTLDVPPGLTNMGNTCYMNATVQCLRSVPELREAIKKHSGGFTVGAERDHAGSLTAALRELYSTMESTSTSVPPILFIQVLHMVFPRFAERGENGGYQQQDANECWTEIVRSLQQKLLPAASPIKHGEPRASAFTNGFIDQYFGGEFQTTMKCIEAPEEGDVLGTEKFLQLSCFIEKEVKYMHTGLVNRMVESITKNSPTLDRDATYTKTSKIKRLPAYLTIQFVRFFYKEKQSTNAKILKDVKFPLSLDVFDLCTPDLQKKLIPIRDQFKELEDAKVEEARQN-IGK---Q-A-AK-KDEKDVKHAPYWLEGDIGSNNSGYYELQAVLTHKGRSSSSGHYVAWVRKKGDDWLMFDDDNVTPITSEDILRLSGGGDWHCAYVLLYGPKLLEITE-----------
>EOG091F014P|Lottia_gigantea|JG29_Spurilla_braziliana|TRANSCRIPT
MPTFKVNVKWGKEKFSDVMCDTDEPPEVFKAQLFALSGVQPSRQKVMITGAILKDDDWGPAKNKIKEGATLLMMGSADALPEAPKEKTVFVEDLTDQQLASTLDVPPGLTNLGNTCYMNATVQCLRSVPELREAIKKHSGGITIGAERDHAGSLTSALRELYSTMESTSTSVPPILFIQVLHMVFPRFAERGENGGYQQQDANECWTEIVRSLQQKLLPAASPIKHGEPRASAFTNGFIDQYFGGEFQTTMKCIEAPEEGDVVGTEKFLQLSCFIEKEVKYMHTGLVNRMVESITKNSPTLDRDATYTKTSKIKRLPAYLTIQFVRFFYKEKQSTNAKILKDVKFPLSLDVFDLCTPDLQKKLIPIRDQFKELEDAKVEEARQN-IGK---Q-A-AK-KDEKDVKYAPYWLEGDIGSNNSGYYELQAVLTHKGRSSSSGHYVAWVRKKGDDWLMFDDDNVTPITSEDILRLSGGGDWHCAYVLLYGPKLLEITE-----------
>EOG091F014P|Lottia_gigantea|HW14_Flabellina_affinis|TRANSCRIPT
MPTFKVNIKWGKEKFTDVVCDTDESPEVFKAQLFALSGVQPSRQKVMITGSILKDDDWGAAKNKLKEGATLLMMGSADALPEAPKEKPIFVEDLTDQQLASTLDVPPGLTNLGNTCYMNATVQCLRAVPELREALRKHTGAISSGGVINPANSITAALRDLYLTMEKTSSSIPPIIFLQVLHMVFPRFAEKGENGGYQQQDANECWAEIVRSLQQKLPPAASPIK-SATGASAMTNGFIDQYFGGEFQTTMKCTEAPEEGEVVGTEKFLQLSCFIEKEVKYMHTGLVNRLVETITKNSPTLDRDATYTKSSKINRLPAYLTIQFVRFFYKEKQSTNAKILKDVKFPLSLDVFDLCTPDLQKKLIPVRDQFKELEDRRVEEASKI-VGK---K-P-VK-EDKKDVKHAPYWLDGDIGSNNSGYYELQAVLTHKGRSSSSGHYVAWVRKTGDDWLMFDDDNVTPITSEDILRLSGGGDWHCAYVLLYSPKRLEISEESK--------
>EOG091F014P|Lottia_gigantea|HW18_Janolus_cristatus|TRANSCRIPT
MPSFKVNVKWGKEKFTDIVCDTDEPPEVFKAQLFALSGVQPSRQKVMITGAILKDDNWGPAKNKIKEGAMLLMMGSADALPEAPKEKIKFVEDLTDQELASAMDVPPGLNNLGNTCYMNATVQCLKVVPELKEALKKHSGRMAVGGAIAPADSITAALRDLYMTMEKTSSSIPPIIFLQVLHMVFPRFAEKGENGGYQQQDANECWTEIVRSLQQKLGPVPNPDKGEPMGASAFTQGFIDQYFGGDFQTIMKCTEAPEEGEVVGTEKFLQLSCFISQEVKYMHTGLVNRLVESITKNSPTLDRDATYTKSSKISRLPAYLTIQFVRFFYKEKVSTNAKILKDVKFPLNLDVFDLCTPELQQKLVPVRDRFKEQEDKRVEEASKV-IGK---Q-P-AK-KEDKDVKTEPYWLEGDIGSNNSGYYDLQAVLTHKGRSSSSGHYVAWVRRKGDEWLMFDDDNVSPVKSEDILRLSGGGDWHCAYVLLYGPKLMEITEESK--------
>EOG091F014P|Lottia_gigantea|JG19_Janolus_barbarensis|TRANSCRIPT
MPSFKVNVKWGKEKFTDIVCDTDEPPEVFKAQLFALSGVQPSRQKVMITGAILKDDDWGPAKNKIKEGSMLLMMGSADALPEAPKEKMVFVEDLTDQELASAMDVPPGLNNLGNTCYMNATVQCLKVVPELREALKKHSGGMTVGGAIAPADSITAALRDLYLTMEKTSSSIPPIIFLQVLHMVFPRFAEKGENGGYQQQDANECWTEIVRSLQQKLGAVPNPAKASSTGASAFTQGFIDQYFGGDFHTVMKCTEAPEEGEVVGTEKFLQLSCFISQEVKYMHTGLVNRMVETITKNSPTLERDATYTKSSKISRLPAYLTIQFVRFFYKEKVSTNAKILKDVKFPLNLDVFDLCTPELQQKLVPMRDRFKEQEDKRVEEASKN-MGK---K-L-EK-KEEKDVKTEPYWLDGDIGSNNSGYYELQAVLTHKGRSSSSGHYVAWVRRKGDEWLMFDDDNVSPVTSEDILRLSGGGDWHCAYVLLYGPKLMEITEES---------
>EOG091F014P|Lottia_gigantea|JG10_Dirona_picta|TRANSCRIPT
MPTFKVNVKWGKEKFTDVVCDTDEPPEVFKAQLFALSGVQPSRQKVMMTGAILKDEDWGPIKNKLKEGAMLLMMGSADALPEAPKEKIVFVEDLTDTQLASAMDVPPGLTNLGNTCYMNATVQCLKAVPELRDALKKHSGGMTVGGTIAPADSITAALRDLYITMEKTSSSIPPIIFLQVLHMVFPRFAEKGENGGYQQQDANECWTEIVRSLQQKLTPVADAEP-MEVEASASSSGFIDQYFGGEFQTIMKCTEAPEEGDVIGTEKFLQLSCFIEKEVKYMHTGLVNRMVENITKNSPTLDRDASYTKSSKINRLPAYLTIQFVRFFYKEKQSTNAKILKDIKFPLNLDVFDLCTPDLQKKLLPVRDRFKEQEDKRVEEASKV-MGK---Q-P-AK-KEDKDVKTEPYWIEGDIGSNNSGYYELQAVLTHKGRSSSSGHYVAWVRKKGDDWLMFDDDNVTPITSEDILRLSGGGDWHCAYVLLYGPKLMEITE-----------
>EOG091F014P|Lottia_gigantea|JG08_Dendronotus_venustus|TRANSCRIPT
MPSFKVNVKWGKEKFTDVECDTDESPEVFKAQLFALSGVQPSRQKVMVTGSILKDDDWGTAKNKLKEGSMLLMMGSADALPEAPKEKTMFVEDMTDQQLASALDVPAGLTNLGNTCYMNATVQCLRAVPELKDALKKYSGSMTVGGAIAPADSITAALRDLYLTMDKTSSSIPPIIFLQVLHMVFPRFAEKGEHGVYQQQDANECWTEIVRSLQQKLAPIAGPSSTSSAGASSFNKGFIDQYFGIDSQTIMKCTEAPEEGDVVGSEKLYQLSCFIEKEVKYMHTGLMNRMVESVTKNSPTLGRDAVYTKTSKINRLPAYLTIQFVRFFYKEKESINAKILKDVKFPLSLDVFDLCTPDLQKKIIPMRDRFKEREDKKLEAAREN-VSK---Q-L-VK-KDEEDLKTEPFWLEGDLGSNNSGFYELQAVLTHKGRSSSSGHYVAWVRKKGDDWLMFDDDNVTPITSEDVLKLSGGGDWHSAYVLLYGPRLMEITEES---------
>EOG091F014P|Lottia_gigantea|HW16_Hancockia_cfuncinata|TRANSCRIPT
MPTFKVNIKWGKEKFTDVECDTDESPEVFKAQLFALSGVQPARQKVMITGSILKDEDWGPVKNKIKEGSLMLMMGSAEALPEAPKEKVVFMEDMTDQQLASALDVPPGLTNLGNTCYMNATVQCLRAVPELKEVLKKYSGGITVGGTITPADSITAALRDLYQTMDKTSSSIPPIIFLQVLHMVFPRFAEKGENGVYQQQDANECWTEIVRSLQQKLPHIANPTSSSSTGASSFNKGFIDQYFGIELQTIMKCTEAPEEGEVISSEKLYQLSCFIEKEVKYMHTGLMNRMVESITKNSPTLDRDASYTKSSKIKRLPAYLTIQFVRFFFKEKESINAKILKDVKFPLTLDVYDLCTPELQKELMPMRDRFKEQEEKKLEEARLN-VSK---Q-L-AK-KEDKDVKTEPFWLEGDSGSNNSGFYELQAVLTHKGRSSSSGHYVSWVRKKGDDWLMFDDDNVTPIKSEDILKLSGGGDWHCAYVLLYGPKLMEVTE-----------
>EOG091F014P|Lottia_gigantea|JG17_Hancockia_uncinata|TRANSCRIPT
MPTFKVNIKWGKEKFTDVECDTDESPEVFKAQLFALSGVQPARQKVMITGSILKDEDWGPVKNKIKEGSLMLMMGSAEALPEAPKEKVVFMEDMTDQQLASALDVPPGLTNLGNTCYMNATVQCLRAVPELKEVLKKYSGGITVGGTITPADSITAALRDLYQTMDKTSSSIPPIIFLQVLHMVFPRFAEKGENGVYQQQDANECWTEIVRSLQQKLPHIANPTSSSSTGASSFNKGFIDQYFGIELQTIMKCTEAPEEGEVISSEKLYQLSCFIEKEVKYMHTGLMNRMVESITKNSPTLDRDASYTKSSKIKRLPAYLTIQFVRFFFKEKESINAKILKDVKFPLTLDVYDLCTPELQKELMPMRDRFKEQEEKKLEEARLN-VSK---Q-L-AK-KEDKDVKTEPFWLEGDSGSNNSGFYELQAVLTHKGRSSSSGHYVSWVRKKGDDWLMFDDDNVTPIKSEDILKLSGGGDWHCAYVLLYGPKLMEVTENKQ--------
>EOG091F014P|Lottia_gigantea|JG22_Lomanotus_vermiformis|TRANSCRIPT
MPSFKVNVKWGKEKFTDIECNTDEPPEVFKAQLFALSGVQPSRQKVMITGSILKDDDWGPAKNKLKEGSLLLMMGSADALPEAPKEKTVFVEDLNEQQLASALDVPPGLTNLGNTCYMNATVQCLRVVPELNEALKKYSGSITVGGAITPSDSITAALRDLYSTMEQTSSSIPPIIFLQVLHMVYPRFAEKGENGGYQQQDANECWTEIVRSLQQKLSPVANPD-SKASSASALTRGFIDQYFGGEFQSTMKCTEAPEEGDVVSSEKFLQLSCFIEKEVKYMHTGLMNRMVESVTKKSPTLGRDAVY------------------------------------------------------------------------------------------------------------------------------------------------------------------------------------------------------
>EOG091F014P|Lottia_gigantea|HW11_Eubranchus_exiguus|TRANSCRIPT
MPQFKVNVKWGKEKFTDVLCDTDEPPEVFKAQLFALSGVQPSRQKVMMTGAILKDEEWGPVKNKVKEGALILMMGSADALPEVPKEKIVFVEDMTDQQLASSMDVPPGLVNLGNTCYMNATIQCLRSVPELKDALKKHAGGMTVGGSINSADSITAALRDLYLTMEKTASSIPPIIFLQVLHMVFPRFAEKGENGGYQQQDANECWTEIVRSLQQKLPLMAS-ASSSSASASMSASGFIDQYFGGEFRTSMKCVEAPEEGEVVGTEKFLQLSCFIDKEVKYMHTGLINRMAENITKNSPTLDRDAIYTKSSKINRLPAYLTIQFVRFFYKEKQSTNAKILKDVKFPLNLDVFDLCTPELQKKLLPLRDRFKEQEDKRVEEASKVNASK---Q-L-VK-KDEKDKKFEPFSLEGDIGSNNSGYYELQAVLTHKGRSSSSGHYVAWVKKKGEEWLMFDDDNVTPITSEDVLRLSGGGDWHSAYVLLYGPKRFEITEDS---------
>EOG091F014P|Lottia_gigantea|JG14_Eubranchus_rustyus|TRANSCRIPT
MPQFKVNVKWGKEKFTDVVCDTDEPPEVFKAQLFALSGVQPSRQKVMMTGAILKDEEWGPVKNKIKAGAMLLMMGSADALPEAPKEKTVFVEDLSDQQLASTMDVPPGLVNLGNTCYMNATIQCLRSVPELKDALKKHSGGMTVGGSINSADSITAALRDLYLTMEKTASSIPPIIFLQVLHMVFPRFAEKGENGGYQQQDANECWTEIVRSLQQKLPLAASPAKSGEPTSSMSASGFIDQYFGGEFQTTMKCIEAPEEGELLGTDKFLQLSCFIEKEVKYMHTGLVNRLTEIITKNSPTLDRDASYTKTSKINRLPAYLTIQFVRFFYKEKQSTNAKILKDVKFPMNLDVFDLCTPELQKKLLPIRDRFKEQEDKRVEQASLN-VSK---Q-P-AK-KDETDKKYEPYWLEGDTGSNNSGYYELQAVLTHKGRSSSSGHYVAWVRKKGDEWLMFDDDNVTPITSEDILRLSGGGDWHSAYVLLYGPKKFEITEDS---------
>EOG091F014P|Lottia_gigantea|JG06_Catriona_columbiana|TRANSCRIPT
MPQFKVNVKWGKEKFTDVECDTDEPPEVFKAQLFALSGVQPSRQKVMMTGAILKDDDWGPIKGKVKEGAMILMMGSADALPEAPKEKMVFVEDLTDQQLASSLDVPPGLVNLGNTCYMNATIQCLRSVPELREALKKHSGQMTIGGAINSADSITAALRDLYVTMDKTSASIPPLIFLQVLHLVFPRFAEKGENGGYQQQDANECWTEIVRSLQQKLPLTASPSK-EGSQASALPSGFIDQYFGGEFLTTMKCTEAPDEGEVVGTDKFLQLSCFIEKEVKYMHTGLVNRLVETITKNSPTLGRDASYTKSSKISRLPAYLTIQFVRFFYKEKQSTNAKILKDVKFPLSADVFDLCTPELQKKLLPMRDRFKELEDNRVEESRMN-TSK---K-P-LK-KDDKVVKYEQYWLDGDIGSNNSGYYELQAVLTHKGRSSSSGHYVAWVRKKGDDWLMFDDDNVTHITSEDVLRLSGGGDWHSAYVLLYGPKLLELPEDSK--------
>EOG091F014P|Lottia_gigantea|JG07_Cuthona_albocrusta|TRANSCRIPT
MPQFKVNVKWGKEKFTDVECDTDEPPEVFKAQLFALSGVQPSRQKVMMTGAILKDDDWGPIKNKVKEGAMILMMGSADALPEAPKEKIVFVEDLTDQQLASQLDVPPGLVNLGNTCYMNATIQCLRSVPELRDALKKHSGQMAIGGEIIPADSITAALRDLYVTMDKTSSSIPPLIFLQVLHLVFPRFAEKAENGGYQQQDANECWTEIVRSLQQKLPSAPNPSK-EEQMEAALPSGFIDQYFGGEFKTTMKCTEAPDEGEVVGTDKFLQLSCFIEKEVKYMHTGLVNRLVETITKNSPTLGRDASYTKSSKIDRLPAYLTIQFVRFFYKEKQSTNAKILKDVKFPVALDVFDLCTPELQKKLVPVRDRFKALEDKRVEEAANN-VSK---Q-P-VK-KDDKVVKYEQYWLDGDIGSNNSGYYELQAVLTHKGRSSSSGHYVAWVRKKGDDWLMFDDDNVTHITSEDILRLSGGGDWHSAYVLLYGPKLLELTEDS---------
>EOG091F014P|Lottia_gigantea|HW07_Cuthona_caerulea|TRANSCRIPT
MPQFKVNVKWGKEKFKDVECDTDEPPEVFKAQLFALSGVQPSRQKVMMTGAILKDDDWGPIKNKIKEGAMILMMGSADALPEAPTEKTVFVEDLTDQQLASTLDVPPGLVNLGNTCYMNATIQCLRSVPELRDALKKHSGHMTIGGAINPADSITAALRDLYVTMDKTSSSIPPLIFLQVLHLVYPRFAEKGENGGYQQQDANECWTEIVRSLQQKLPLTNAPKE-GIGATAAAASGFIDQYFGGEFRTTMKCTEAPDEGEVVSTDKFLQLSCFIEKEVKYMHTGLVNRLVETITKNSPTLGRDASYTKSSKINRLPAYLTIQFVRFFYKEKQSTNAKILKDVKFPLSLDVFDLCTPELQKKLVPVRDRFKELEDKRVEEARTS-VSK---Q-P-LK-KDDKVVKYEQYWLDGDVGSNNSGYYELQAVLTHKGRSSSSGHYVAWVRKKGDDWLMFDDDNVTHITSEDILRLSGGGDWHSAYVLLYGPKMLEQTEDS---------
>EOG091F014P|Lottia_gigantea|JG26_Phestilla_sp|TRANSCRIPT
MPQYKVNVKWGKEKFTDVECDTDESPEVFKAQLFALSGVQPSRQKVMMTGCILKDDDWGPIKGKIKEGAMILMMGSADALPEAPKEKTVFVEDLTDQQLASQLDVPPGLVNLGNTCYMNATIQCLRSVPELREALKKHSGQMTIGGVINSADSITAALRDLYITMDKTSSSIPPLIFLQVLHLVYPRFAEKGENGGYQQQDANECWTEIVRSLQQKLPATAKSVK-EGLGASASSNGFIDQYFGGEFRTTMKCTEAPDEGEVVGTDKFLQLSCFIEKEVKYMHTGLVNRLVETITKNSPTLGRDASYTKSSKIDRLPAYLTIQFVRFFYKEKQSTNAKILKDVKFPLSLDVFDLCTPELQKKLVPMRDRFKELEDKRVEEASKN-VGK---Q-P-VK-KDDKDIKYEQYWLDGDVGSNNSGYYELQAVLTHKGRSSSSGHYVAWVRKKGDDWLMFDDDNVTHITSEDILRLSGGGDWHSAYVLLYGPKLLELTD-----------
>EOG091F014P|Lottia_gigantea|NC04_Fiona_pinnata|TRANSCRIPT
MPQFKVNVKWGKEKFTDVVCDTDEPPEVFKAQLFALSGVQPTRQKVMMTGAILKDDDWGPIKNKVKEGAMILMMGSADALPEAPKEKTVFVEDLTDQQLASTLDMPPGLVNLGNTCYMNATIQCLRSVPELREALKKHSGQMTIGGAIAQADSITAALRDLYVTMDKTSSSIPPLIFLQVMHLVYPRFAEKGENGGYQQQDANECWTEIMRSLQQKLPSQAV-LGNSLAGASAISSGFIDQYFGGELKSTMTCKEAPEEGEVVNSELFLQLSCFIEKEVKYMHTGLVNRMVETIIKNSPTLGRDASYSKSSKLNRIPAYLTIQFVRFFYKEKQSTNAKILKDVKFPLTLDVFDLCTPELQQKLAPMRDRFKQLEDARVEEASKN-ISK---Q-P-AK-KDDKEIKYEQYWLDGDIGSNNCGYYELQAVLTHKGRSSSSGHYVAWVRKKADEWLMFDDDNVTPITSEDVLKLSGGGDWHSAYVLLYGPKRLELTE-----------
>EOG091F014P|Lottia_gigantea|NC02_Bathydoris_clavigera|TRANSCRIPT
MPVFKVNVKWGKEKFTDVECNTDETPEVLKAQLFALSGVQPSRQKVMISGAILKDDDWGPVKTKIKQGSMLLMMGTADALPQEPTEKPVFVEDMTEQQIASALDVPSGLTNLGNTCYMNATIQCLRAVPELKETLKKFSGGLTVAGAIAPADSITAALRDLYMTMDRTSSPIPPIIFLQVLHMVFPRFAEKGENGGYQQQDANECWTEIVRSLQQKLAPVSGPSSSASSSSAASANGFINQYFGGEFHSSMKCSEAPDEGEVVSTEKFLQLSCFIEKEVKYMHTGLVNRLEENITKNSPTLGRDAVYTKSSKINRLPGYLTIQFVRFFYKEKQSMNAKILKDIKFPLSLDVFDLCTPDFQQKLIPMRNRFKAREDKKLEEAQA---GK---A-L-TK-KEEKEAKTEPYWFDGDLGSNNSGYYELQAVLTHKGRSSSSGHYVAWVKKKGDNWLMFDDDNVTPISSEDILRLSGGGDWHCAYVLLYGPRYLEVEE-----------
>EOG091F014P|Lottia_gigantea|HW03_Berthella_plumula|TRANSCRIPT
MPVFKVNVKWGKEKFTDVECNTDETPEVFKAQLFALSGVQPSRQKVMITGSILKDDDWGPAKNKLKEGSMLLMMGTADELPKEPAEKPMFVEDMSEQQLASAMDVPAGLTNLGNTCYMNATVQCLRAVPELKDALKRFSGGLTVAGAIAPADSITAALRDLYTSMEKTSAPIPPIIFLQVLHMVFPRFAEKGENGGYQQQDANECWTEIIRSLQQKLASVPNAIK-GAEPIASSSKGFIDQYFGGEFQTSMKCAEAAEEGEVVSKEKFLQLSCFIEKEVKYMHTGLKNRLEESVTKNSPTLGRDAVYTKSSKISRLPAYLTIQFVRFFYKEKQSMNAKILKDIKFPMSLDVFDLCSSELQQKLIPMRERFQEIEDKKVEEARE---AKVATSVT-KK-DETEEKKTEPYWFEDDLGSNNSGYYELKAVLTHKGRSSSSGHYVAWVHKKGSEWLMFDDDNVTAITADDILRLSGGGDWHCAYVLLYGPRLLEVE------------
>EOG091F014P|Lottia_gigantea|HW04_Calmella_cavolinii|TRANSCRIPT
MPVHKVNVKWGKEKFADVECNTDEPPELFKAQLFALSGVQPSRQKVMVTGAILKDDDWGPVKNKLKDGITLLMMGTADALPTEPAEKPVFVEDMSEQQLASALDVPAGLTNLGNTCYMNATVQCLKAVPELKDALKQFTGGLTVAGAIAPADSITAALRDLYATMDKTSNPIPPIIFLQILHMVFPRFAEKGENGGYQQQDANECWTEIVRSLQQKLKPIGSSAS-STSEGAAASSGFIDQYFGGEFETVMKCNEAPDEGDVHGSEKFLQLSCFIEKEVKYMHTGLQSRLSETITKNSPTLGRDAIYTKSSKISRLPGYLTIQFVRFFYKEKQSTNAKILKDIKFPLSLDVFDLCSSRLQQKLLPMREKFKALEDKKVELAQG---GK---A-LVTK-KDDKDVKYEPYCFPEDVGSNNSGYYELSAVLTHKGRSSSSGHYVGWVRKTGDEWLMFDDDRVTAVPAEDILKLSGGGDWHCAYVLLYSPRRLEVD------------
>EOG091F014P|Lottia_gigantea|NC06_Pleurobranchaea_californica|TRANSCRIPT
--------------------------------------------------------------------------------------------------------------------------------------------------------------------------------------------------------------------------------SASTSSGAAAAQGFIDQYFGGEFRSSMKCAEAADEGEIVSSEKFLQLSCFIEKEVKYMHTGLKNRLEETIRKNSPSLGRDADYTKSSKINRLPGYLTIQFVRFFFKEKQSMNAKILKDIKFPMSLDVFDLCTPDLQQKLIPMRERFQELEDKKVEAAQV---SKVAAAWNGA---KEEDKKAAPYWFGNDIGSNNSGYYELKAVLTHKGRSSSSGHYVAWVQRKGTEWLMFDDDNVTAVTAEDILRLSGGGDWHCAYVLLYGPRLLELEEDKE--------
>EOG091F014P|Lottia_gigantea|HW19_Polycera_quadrilineata|TRANSCRIPT
-------------------------------------------------------------------------------------------------------------------------------------------------------------------------------------------------------------------------------------SVAVANKHFIDQYFGGEFKSCMKCAEAPEEGEMVSTEKFLQLSCFIEKEVKYLHTGLKNRLEETVMKNSPTLGRDAGYSKNSKINRLPAYLTIQLVRFFYKEKQSMNAKILKDVKFQLSLDVFDLCTPELQQKLIPMRDRFKEREDKKLEETQAI-KGK---EAT-AK-KEVEDVETEPYWFEDDPGSNNSGYYELQAVLTHKGRSSSSGHYVAWVRKKGDEWLMFDDDNVTAISSEDILRLSGGGDWHCAYVLLYGPRRLE--------------
>EOG091F014P|Biomphalaria_glabrata|JG05_Bornella_anguilla|TRANSCRIPT
------------------------------------------------------------------------------------------------------------------------------------------------------------------------------------------------ENGVYQQQDANECWTEIVRSLQQKLPPIVSPSKGAMGASSSFNEGFIDQYFGIDFKTIMKCSEAPEEGEVVGSEKSYQLSCFIEKEVKYMHTGLMNRMVESITKNSPTLGRDATYTKSSKINRLPAY------------------------------------------------------------------------------------------------------------------------------------------------------------------------------------------
>EOG091F014P|Lottia_gigantea|LotgiG227857
MPTYKVSVKWGKEKFNDVECNTDELPEVFKAQLFALSGVQPDRQKVMMKGAVLKDDSWGNL--KLKDGATLLMMGTADALPEAPKEKTVFMEDMSEAQLANALEMPSGLTNLGNTCYMNATVQCLKSIPELNDALKRYSGGLTVGGAIAPADSITAALRDLYQSLDRSGTAIPPIIFLQILHMAFPRFAEKGEEGGYQQQDANECWTEIVRSLQQKLPAIGPSNS-NTVNTASSSQGFIDQFMGGEFETVMKCNEADDEIETKGSEKFYQLSCFIEKEVKYMHTGLRSRLQETITKLSPTLGRDALYTKSSKINRLPAYLAIQFVRFYYKEKESINAKILKDVKFTMSLDVYDLCTPELQAKLVPMRNRFKEQEDKYLEQAQQL-KQKG--S-G-EK-PVEKKKKAEPYSFPDDIGSNNSGYYELSAVLTHKGRSSSSGHYVGWVRKKGDEWLMFDDDRVSPVMSDDILKLSGGGDWHCAYVLLYGPRILEVDEGSEATPEPMTS
>EOG091F014P|Lottia_gigantea|NC03_Doris_kerguelenensis|TRANSCRIPT
-------------------------------------------------------------------------------------------------ELASALDMPPGLTNLGNTCYMNATVQCLRSVSELRETLKKFNGGLTLGGAIAPADSITAALRDLYSSMDKSSTAIHPMLFLQVLHIAFPRFAEKGEGGVYQQ------------------------------------------------------------------------------------------------------------------------------------------------------------------------------------------------------------------------------------------------------------------------------------------------------------------
>EOG091F014P|Crassostrea_gigas|CGI_10024151
MPVYKVNVKWGKEKFSDVECNTDEPPMVFKAQLFALSGVQPDRQKIMVKGAVVKDDDWGNI--KMKDGAMLMMMGSADALPQAPVEKTMFVEDMTDQQLAKALEMPPGLMNLGNTCYMNATVQCLRAIPELREALRKYSGNLSVAGGISTADSITAALRDLYNSMDKSGAAIPPMIFIQVLHMAYPQFAEKSEHGGFAQQDANECWTEVVRCLQQEVDVPQELSK-EG---AKPSNRFIDQYLGGEFEVTMKCEEAEEEPESKSVEKFYQLSCFIEKDVKYMQTGLKNRLEEHITKNSPSLSRDAIYKKSSKIKRLPGYLAIQFVRFYYKEKEAINAKILKDVKFTMSLDVYDLCTPELQAKLQPARDKFKELEDKKAEEMIQN-KAQG--K-T-ED-QPAKPTKEEPYGFPDDLGSNNSGFYELQAVLTHKGRSSSSGHYVAWVKKKGDEWYMFDDDNVSCVTAEDVLKLSGGGDWHSAYVLLYGPRVLEVPVEVPMEQGS---
