# Supplementary material for: Transcriptomics provides a robust framework for the relationships of the major clades of cladobranch sea slugs (Mollusca, Gastropoda, Heterobranchia), but fails to resolve the position of the enigmatic genus Embletonia
Source: BMC Ecol Evol. 2021 Dec 28;21:226. doi: 10.1186/s12862-021-01944-0 (PMC8895541; doi:10.1186/s12862-021-01944-0)
Supplement: Supplementary file 6 — Additional file 6. Archive S4: Unmasked multiple sequence alignments on amino acid level including Doris kerguelenensis and Calmella cavolini prior to the removal of outliers. [file 12862_2021_1944_MOESM6_ESM.zip › Archive_S4/Alignments/EOG091F03B2.aa.fasta]

>EOG091F03B2|Biomphalaria_glabrata|BGLTMP008949
MSFKEYKSTVEYGDTVLLYIGYNNILPLIVKKGQTHQTKFGALPHDTLIGKQYGSKIHCPKGWIIILHPTPEFWTMCLPHRTQILYSTDISMIVFQLDLKPGSTVAEA----------------------------ERYMKASEEFIQHQIGDYVTVTHRDVCGEGFQLTNLVDAVFLDLPRPWECIQSAKEAMKKE-------------VQKTCEELTKLGFTDITTMECLVRNINVQNATLQNITLE--EQTAPS-FTGDANAETDEFKSK------------------KLKTE-NADVKT-------SKKS-TDNYCFPAAVPALTMPGHTGFLTFASIYMH
>EOG091F03B2|Crassostrea_gigas|CGI_10004293
MSLAKYHDKVKENDTVILYLGYDNMHAIKIKKGSVFQTRYGALRHNDIIGTTYGSRVHCPKGYLYILYPTPELWTSNLPHRTQILYTTDISVVSFQLDLKPGAVVVESGTGSASLSHSIIRSILPDGHLYTFEFHKERAQKAEEEFKDHGLSDYVTVTHKDVCQFGFDLEDVADAVFLDLPVPWDAIPSAKKALKKQGGRICSFSPCIEQVQKSCACFAELGFEEISTKECLVRNFDVRTINLPNPEFFSRDKTKSQ-PQKKGSRFDRDDMDAYSEETAENSAQCDIVESSDTKENTTSEVLDTPAWDYIGRKT-AANFSFKAGISLGRMPGHTGYLTFATLYPL
>EOG091F03B2|Crassostrea_gigas|HW09_Doto_sp|TRANSCRIPT
MSFDTFKNLVEYGDTALLYIGYDNMLPVVVTKGKTHQTKFGAIKHDKLVGQKYGSRQQCANGWIYIVHPTPELWTLSLPHRTQILYSTDISMIIFQLDLKPGSVVVEAGTGSGSLSHAFLRTIKPMGHLHTFEFHEERSIKAREEFSKHGLGPYVTVKHRDVCRDGFQHEHIADAVFLDLPKPWECIPSAKVVLKKEGGRLCSFSPCIEQVQRSHEAFVKEGFEDIVTMECVNRNFSVQYAKMLNINF-------------------------------------------------------------------------------------------------
>EOG091F03B2|Crassostrea_gigas|JG13_Doto_lancei|TRANSCRIPT
MSFDTLKSLVEYGDTALLYIGYDNMHPIVVTKGKTFQTKFGAVWHDKLVGQKYGSRQQCANGWIYVVHPSPELWTLSLPHRTQILYSTDISMIIFQLDLKPGSIVVEAGTGSGSLSHAFLRTIKPLGHLHTFEFHEERSIKAREEFSKHGLGPYVTVKHRDVCGDGFQHEHIADAVFLDLPKPWECIPSAKAALKKEGGRICSFSPCIEQVQRSHEAFVKEGFEEIVTMECVNRNFSVQHAKMLNIDFDS-----------------------------------------------------------------------------------------------
>EOG091F03B2|Crassostrea_gigas|NC07_Tritonia_diomedea|TRANSCRIPT
MSFDKIKDLIEYGDTVLLYIGYDNMLPVVVTKGKTHQTKFGALKHDKLVGRKYGSRLQCPNGWIYVIYPTPELWTLSLPHRTQILYSTDISMIIFQLDLRPGSVVVEAGTGSGSLSHGILRTIQPTGHLHTFEFHEERSIKARDEFTQHGLGPFVTVTHRDVCGDGFQCNHIADAVFLDLPKPWECISSAKAAIKKEGGRICSFSPCIEQVQRSHEALIKEGFEEIITLECVNRNFSVQHAKLQNVNFD--EELVEQ-PSNDSVALDDSKQEISNEETPSAIPQFRITEKT------------------------------------------------------
>EOG091F03B2|Crassostrea_gigas|JG22_Lomanotus_vermiformis|TRANSCRIPT
MSFDRFKDTIDYGDTALLYIGYDNMLPIVVSKGKTHQTKFGALKHDALIGRKYGSRLQCPNGWIYVVHPTPELWTLSLPHRTQILYSTDISMIIFQLDLKPGSVVIESGTGSGSLSHGILRTIQPAGHLYTFEFHEERSIKARNEFCTHGLGPFVTVIHRDVCGDGFQMEHVADAVFLDLPKPWECIPSAKAAIKKEGGRICSFSPCIEQVQRSHEALVKEGFEEIVTMECVNRNFNIQYAKMQNISF-------------------------------------------------------------------------------------------------
>EOG091F03B2|Crassostrea_gigas|JG05_Bornella_anguilla|TRANSCRIPT
------------------------------------------------------------------------------------------------------------------------------------------------------------------------------------PKPWECIPSAKVALKKEGGRICSFSPCIEQVQRSHEALVKTGFEEIVTMECVNRNFNVQYAKMQNISF-------------------------------------------------------------------------------------------------
>EOG091F03B2|Crassostrea_gigas|NC01_Armina_californica|TRANSCRIPT
MSFDKIKDLIEYGDTALLYIGYDNMLPIVVTKGKTHQTKFGALKHDRLVGQKFGSKLQCPNGWIYVIHPTPELWTLSLPHRTQILYSTDISMIIFQLDLKPGSVVVEAGTGSGSLSHGILRTIQPTGHLHTFEFHEERSIKARDEFSQHGLGPFVTVTHRDVCGDGFQCDHVADAVFLDLPKPWECIPSAKAAIKKEGGRICSFSPCIEQVQRTHEALVKEGFEEIITMECVNRNFNVQYAKMQNVSF-------------------------------------------------------------------------------------------------
>EOG091F03B2|Crassostrea_gigas|HW01_Armina_tigrina|TRANSCRIPT
MSFDKIKDIIEYGDTALLYIGYDNMLPIVVTKGKTHQTKFGALKHDRLVGQKFGSKLQCPNGWIYVIHPTPELWTLSLPHRTQILYSTDISMIIFQLDLKPGSVVVEAGTGSGSLSHGILRTIQPTGHLHTFEFHEERSIKARDEFSQHGLGPFVTVTHRDVCGDGFQCDHIADAVFLDLPKPWECIPSAKAAIKSEGGRICSFSPCIEQVQRTHEALVKEGFEEIVTVECVNRNFNVQYAKMQNVSF-------------------------------------------------------------------------------------------------
>EOG091F03B2|Crassostrea_gigas|NC08_Tritonia_hamnerorum|TRANSCRIPT
MSFDKIKDIIEYGDTALLYVGYDNMLPIIVTKGKTHQTKFGALKHDKLVGQKYGSRLQCPNGWIYVIYPTPEHWTLSLPHRTQILYSTDISMIIFQLDLRPGSVVVEAGTGSGSLSHGFLRTIQPTGHLHTFEFHEERSIKARDEFIQHGLGPFVTVTHRDVCGDGFQCDHIADAVFLDLPKPWECVSSAKSAIKKEGGRICSFSPCIEQVQRTHEALVKEGFEEITTMECVNRNFNIQNAKLQNVSF-------------------------------------------------------------------------------------------------
>EOG091F03B2|Crassostrea_gigas|JG16_Flabellina_iodinea|TRANSCRIPT
MSFDKIKNVIDYGDTALLYIGYDNMLPIVVTKGKTHQTKFGALKHDKLVGQKFGSRLQCPNGWIYVVHPNPELWTLCLPHRTQILYSTDISMIIFQLDLKPGSVVVESGTGSGSLSHAILRTIQPTGHLHTFEFHEERSIKARNEFTQHGLGPFVTVIHRDVCGEGFQCKHIADAVFLDLPKPWECIASAKAAIKKEGGRICSFSPCIEQVQRSHEALVKEGFEEITTMECVNRNFNIQYAKMQNVTF-------------------------------------------------------------------------------------------------
>EOG091F03B2|Crassostrea_gigas|JG10_Dirona_picta|TRANSCRIPT
MSFDKIKDIIDYGDTALLYVGFDNMLPIVVTRGKVHQTKFGALKHDKLVGQKYGSRFQCPNGWIYVIHPTPELWTLSLPHRTQILYSTDISMIIFQLDLKPGSVVVEAGTGSGSLSHSLLRAIQPTGHLHTFEFHEERSVKARDEFSKHGLGPFVTVTHRDVCGAGFQCDHIADAVFLDLPKPWECIPSAKAALKKEGGRICSFSPCIEQVQRSHEALAKEGFEEIVTMECVNRNFNIQHAKLQNVSF-------------------------------------------------------------------------------------------------
>EOG091F03B2|Crassostrea_gigas|HW21_Tritonia_manicata|TRANSCRIPT
MSFDKIKDAIEYGDTVLLYIGFDNMLPIVVTKGKIHQTRFGALKHDKLIGRKYGSRLQCPNGWIYVIYPTPELWTLSLPHRTQILYSTDISMIIFQLDLRPGSVVVEAGTGSGSLSHGILRTIQPTGHLHTFEFHEERSIKARDEFAQHGLGPFVTVTHRDVCGDGFQCDHIADAVFLDLPKPWECIASAKAAMKVEGGRICSFSPCIEQVQRTHEALVKGGFEEIITLECVNRSFNIQYAKLHNVSF-------------------------------------------------------------------------------------------------
>EOG091F03B2|Crassostrea_gigas|HW18_Janolus_cristatus|TRANSCRIPT
MSFDGIKDEIEIGDTVLLYIGYDNMLPIVVTKGKTHQTKYGALKHDKLVGRKYGSRLKCPNGWIYAIHPTPELWTLSLPHRTQILYSTDISMIIFQLDLKPGSVVVEAGTGSGSLSHSILRTIQPNGHLHTFEFHEERSIKARNEFAQHGLGPFVSVTHRDVCGEGFQCDHIADAVFLDLPKPWECIPSAKAAIKKEGGRICSFSPCIEQVQRSHETLVKEGFEEIVTMECVNRNFNIQHAKLQN----------------------------------------------------------------------------------------------------
>EOG091F03B2|Crassostrea_gigas|JG28_Scyllaea_fulva|TRANSCRIPT
MSFDRVKDDIEYGDTALLYIGYDNMLPIVVTEGKIHQTKFGALKHDKLVGRKYGSRIHCPNGWIHVIHPTPELWTLSLPHRTQILYSTDISMIIFQLDLKPGSVVVEAGTGSGSLSHAFLRTIQPQGHLHTFEFHEERSIKAREEFLQHGLGPFVTVTHRDVCGDGFQCDHIADAVFLDLPKPWECIPSAKAALKREGGRICSFSPCIEQVQRTHESLAKEGFEEIVTMECVNRNFNVQHAKMQNIAF-------------------------------------------------------------------------------------------------
>EOG091F03B2|Crassostrea_gigas|JG08_Dendronotus_venustus|TRANSCRIPT
MSFDKVKDVIEYGDTALLYIGFDNMLPIIVTKGKVHQTKFGALKHDKLVGRKYGNRLQCANGWIYVIHPTPELWTLSLPHRTQILYSTDISMIIFQLDVKPGSVVVEAGTGSGSLSHAFLRVLQPSGHLYTFEFHEERSIKARDEFSQHGLGPFVTVTHRDVCGEGFQCDHIADAVFLDLPKPWECIPSAKAAIKKNGGRLCSFSPCIEQVQRTHESLAKEGFEDLVTMECVNRNFNIQYAKLQNLSF-------------------------------------------------------------------------------------------------
>EOG091F03B2|Crassostrea_gigas|HW16_Hancockia_cfuncinata|TRANSCRIPT
MSFDKVKDNIEYGDTALLYIGYDNMLPIIVTQGKTHQTKFGALKHDKLVGRKYGSKLQCVNGWIYVLHPTPELWTLSLPHRTQILYSTDISMIIFQLDLKPGSVVVEAGTGSGSLSHAFLRTIQPKGHLHTFEFHEERSIKAREEFSQHGLGPFVTVTHRDVCGDGFQCEHIADAVFLDLPKPWECIPSAKAAIKKEGGRICSFSPCIEQVQRSYQALVAQGFVDIVTMECVNRNFNIQNAKMQNMAF-------------------------------------------------------------------------------------------------
>EOG091F03B2|Crassostrea_gigas|JG17_Hancockia_uncinata|TRANSCRIPT
MSFDKVKDNIEYGDTALLYIGYDNMLPIIVTQGKTHQTKFGALKHDKLVGRKYGSKLQCVNGWIYVLHPTPELWTLSLPHRTQILYSTDISMIIFQLDLKPGSVVVEAGTGSGSLSHAFLRTIQPKGHLHTFEFHEERSIKAREEFSQHGLGPFVTVTHRDVCGDGFQCEHIADAVFLDLPKPWECIPSAKAAIKKEGGRICSFSPCIEQVQRSYQALVAQGFVDIVTMECVNRNFNIQNAKMQNIAF-------------------------------------------------------------------------------------------------
>EOG091F03B2|Crassostrea_gigas|HW15_Flabellina_babai|TRANSCRIPT
MSFDKIKEIIDYGDTALLYIGYDNMLPIIVTKGKTHQTKFGALKHDSLVGRKYGSRLQCPNGWIYVVHPTPELWTLSLPHRTQILYSTDISMIIFQLDLKPGSVVVESGTGSGSLSHAILRTIQPSGHLHTFEFHEERSIKARDEFSQHGLAPFVTVTHRDVCGDGFQCDHIADAVFLDLPKPWECIKSAKTAIKKEGGRICSFSPCIEQVQRSHEVLEKEGFDDITTIECVNRSLNIQYAKLQNISF-------------------------------------------------------------------------------------------------
>EOG091F03B2|Crassostrea_gigas|JG11_Dondice_occidentalis|TRANSCRIPT
MSFDRVKDVIDYGDTALLYVGYDNMLPIVVTESKVHQTKFGAIKHDKLVGQKYGSRLQCPNGWIYVIHPTPELWTLSLPHRTQILYSTDISMIIFQLDLKPGSVVMEAGTGSGSLSHAILRTIQPTGHLHTFEFHEERSIKARDEFTQHGLGPFVTVTHRDVCGDGFHCDHIADAVFLDLPKPWECINSAKAGLKKEGGRVCTFSPCIEQVQCTHEALAKEGFEDITTLECLNRNFSLQYAKLQNISFDS-----------------------------------------------------------------------------------------------
>EOG091F03B2|Lottia_gigantea|JG12_Dondice_parguerensis|TRANSCRIPT
---------------------------------------------------------------------------------------------------------MEAGTGSGSLSHAILRTIQPTGHLHTFEFHEERSIKARDEFTQHGLGPFVTVTHRDVCGDGFHCDHIADAVFLDLPKPWECINSAKAGLKKEG---------------------------------------------------------------------------------------------------------------------------------------------------
>EOG091F03B2|Crassostrea_gigas|HW20_Spurilla_neapolitana|TRANSCRIPT
MSFDRGKDVIEYGDTALLYVGYDNMLPIVVTEGKIHQTKFGTLKHDSLVGQNYGSRLQCPNGWIYVIHPTPELWTLSLPHRTQILYSTDISMIIFQLDLKPGSTVVEAGTGSGSLSHAILRTIKPNGHLHTFEFHEERSIKARDEFIQHGLGPFVTVTHRDVCGDGFQRDHIADAVFLDLPKPWECIASAKKAMKKEGGRICTFSPCIEQVQCTHEALVKEGFDDISTIECLNRNFNVQYAKLQNVSF-------------------------------------------------------------------------------------------------
>EOG091F03B2|Crassostrea_gigas|JG29_Spurilla_braziliana|TRANSCRIPT
----------------------------------------------------------------------PELWTLSLPHRTQILYSTDISMIIFQLDLKPGSIVVEAGTGSGSLSHAILRTIQPNGHLHTFEFHEERSIKARDEFIQHGLGPFVTVTHRDVCGDGFQHDHIADAVFLDLPKPWECVPSAKKAIKKEGGRICTFSPCIEQVQCTHEALVKEGFDDISTIECLNRNFNIQHVKLQNVSF-------------------------------------------------------------------------------------------------
>EOG091F03B2|Crassostrea_gigas|JG24_Noumeaella_rubrofasciata|TRANSCRIPT
MSFDGVKDLIDYGDTALLYVGYDNMLPIVVAKGKVHQTKFGALKHDDLVGKKYGSRLQCPNGWIYVIHPTPELWTLSLPHRTQILYSTDISMIIFQLDLKPGSVVVEAGTGSGSLSHAILRTIQPTGHLHTYEFHEERSIKARDEFTQHGLGPFVTVTHRDVCGDGFQSEHIADAVFLDLPKPWECIASAKKAIKKEGGRICTFSPCIEQVQCTHEALVKEGFEDISTMECLNRNFNIQYAKLQNVSF-------------------------------------------------------------------------------------------------
>EOG091F03B2|Crassostrea_gigas|JG01_Aeolidiella_alba|TRANSCRIPT
MSFDGIKDVIDYGDTALLYVGYDNMLPIVITKGKVHQTKFGALKHDGLVGKKYGSRLQCPNGWIYVIHPTPELWTLSLPHRTQILYSTDISMIIFQLDLKPSSIVVEAGTGSGSLSHAILRTIQPTGHLHTFEFHEERSIKAREEFTTHGLGQFVTVTHRDVCGDGFQLNHIADAVFLDLPKPWECIASAKAAIKKEGGRICTFSPCIEQVQCTHEALVKKGFEDISTMECLNRNFNIQFAKLQNVSF-------------------------------------------------------------------------------------------------
>EOG091F03B2|Crassostrea_gigas|JG27_Phidiana_lynceus|TRANSCRIPT
MSFNRSKDVIEYGDTALLYIGYDNMLPIIVTESKVHQTKFGALKHDKLVGQKYGSRLQCPNGWIYVIHPTPELWTLSLPHRTQILYSTDISMIIFQLDLKPGSIVVEAGTGSGSLSHAILRTIQPTGHLHTFEFHEERSIKARNEFTQHGLGQFVTVTHRDVCGDGFQRDHLADAVFLDLPKPWECIASAKTAIKKEGGRICTFSPCIEQVQCTHEALVKEGFEDISTLECLNRNFNIQYAKLQNVSF-------------------------------------------------------------------------------------------------
>EOG091F03B2|Crassostrea_gigas|HW17_Hermissenda_crassicornis|TRANSCRIPT
MSFDRMKDVIDYGDTALLYIGYDNMLPVVVTKGKVHQTKFGALKHDRLVGQKYGSRLECPNGWLYVIHPTPELWTLSLPHRTQILYSTDISMIIFQLDLRPGSVVVEAGTGSGSLSHAILRTVQPTGHLHTFEFHEERSVKAREEFIQHGLGPFVTVTHRDVCGDGFQGDHIADAVFLDLPKPWECIASAKSAIKKEGGRICSFSPCIEQVQCTHEALIKEGFEDISTLECLNRNFSIQYAKLQNISF-------------------------------------------------------------------------------------------------
>EOG091F03B2|Crassostrea_gigas|JG18_Hermissenda_opalescens|TRANSCRIPT
MSFDRMKEVIDYGDTALLYIGYDNMLPVVVTKGKVHQTKFGALKHDRLVGQKYGSRLECPNGWLYVIHPTPELWTLSLPHRTQILYSTDISMIIFQLDLRPGSVVVEAGTGSGSLSHAILRTVQPTGHLHTFEFHEERSMKAREEFIQHGLGPFVTVTHRDVCGDGFQGDHIADAVFLDLPKPWECIASAKAAIKKEGGRICSFSPCIEQVQCTHEALIKEGFEDISTLECLNRNLSIQYAKLQNISF-------------------------------------------------------------------------------------------------
>EOG091F03B2|Crassostrea_gigas|NC05_Hermissenda_crassicornis|TRANSCRIPT
MSFDRMKEVIDYGDTALLYIGYDNMLPVVVTKGKVHQTKFGALKHDRLVGQKYGSRLECPNGWLYVIHPTPELWTLSLPHRTQILYSTDISMIIFQLDLRPGSVVVEAGTGSGSLSHAILRTVQPTGHLHTFEFHEERSIKAREEFIQHGLGPFVTVTHRDVCGDGFQGDHIADAVFLDLPKPWECIASAKAAIKKEGGRICSFSPCIEQVQCTHEALIKEGFEDISTLECLNRNLSIQYAKLQNISF-------------------------------------------------------------------------------------------------
>EOG091F03B2|Crassostrea_gigas|HW13_Favorinus_branchialis|TRANSCRIPT
MSFNKIKDVVDYGDTALLYVGYDNMLPIVVTKGKVHQTKFGALKHDTLVGQKYGSRQQCPNGWIYVIHPTPELWTLSLPHRTQILYSTDISMIIFQLDLKPGSVVVEAGTGSGSLSHAILRTIQPNGHLHTFEFHEERSIKAREEFTQHGLGQFVTVTHRDVCGNGFQCDHLADAVFLDLPKPWECIASAKAALKKEGGRICTFSPCIEQVQCTHEALIKEGFDDISTVECLNRSFNIQYAKLQNVSF-------------------------------------------------------------------------------------------------
>EOG091F03B2|Crassostrea_gigas|JG15_Favorinus_auritulus|TRANSCRIPT
MSFNKIKDVVDYGDTALLYVGYDNMLPIVVTKGKVHQTKFGALKHDTLVGQKYGSRQQCPNGWIYVIHPTPELWTLSLPHRTQILYSTDISMIILQLDLKPGSVVVEAGTGSGSLSHAILRTIQPNGHLHTFEFHEERSIKAREEFTEHGLGPFVTVTHRDVCGNGFQCDHLADAVFLDLPKPWECIASAKAALKKEGGRICTFSPCIEQVQCTHEALIKEGFEDVSTIECLNRSFNIQYAKLQNVSF-------------------------------------------------------------------------------------------------
>EOG091F03B2|Crassostrea_gigas|JG25_Palisa_papillata|TRANSCRIPT
MSFDKTKDVIDYGDNALLYVGYDNMLPIVVTEGKVHQTKFGALKHDKLVGKKYGSRFQCPNGWLYVIHPTPELWTLCLPHRTQILYSTDISMIIFQLDLKPGSVVVEAGTGSGSLSYAILRTIQPTGHLHTFEFHEERSIKARDEFSQHGLGQFVTVTHRDVCGDGFQCDHLADAVFLDLPKPWECITSAKAAIKKEGGRICTFSPCIEQVQCTHEALAKEGFNDISTIECLNRNFNIQYAKLQNVSF-------------------------------------------------------------------------------------------------
>EOG091F03B2|Crassostrea_gigas|JG03_Austraeolis_stearnsi|TRANSCRIPT
MSFDKTKDVIDYGDNALLYVGYDNMLPIVVTEGKVHQTKFGALKHDKLVGQKYGSRFQCPNGWLYVIHPTPELWTLCLPHRTQILYSTDISMIIFQLDLKPGSVVVEAGTGSGSLSHAILRTIQPTGHLHTFEFHEERSIKARDEFSQHGLGQFVTVTHRDVCGDGFQCDHLADAVFLDLPKPWECITSAK----------------------------------------------------------------------------------------------------------------------------------------------------------
>EOG091F03B2|Crassostrea_gigas|JG02_Antaeolidiella_chromosoma|TRANSCRIPT
MSFDRVKDVIDYGDTVLLYVGYDNMLPIVVTKGKVHQTKFGALKHDQLVGQNYGSRFQCPNGWIYVVHPTPELWTLCLPHRTQILYSTDISMIIFQLDLKPGSVVVEAGTGSGSLSHAILRTIQPKGHLHTFEFHEERSIKAREEFVEHGLGPFVTVTHRDVCGDGFHCDHIADAVFLDLPKPWECITSAKAAIKKEGGRICSFSPCIEQVQCTHEALVKEGFEDISTVECLNRNFNIQYAKLQNVNF-------------------------------------------------------------------------------------------------
>EOG091F03B2|Crassostrea_gigas|HW05_Caloria_elegans|TRANSCRIPT
MSFDRSKDVIDYGDTALLYIGYDNMLPIVVTEGKIHQTKFGALKHDKLVGLKYGSRLHCPNGWIYVIHPTPELWTLSLPHRTQILYSTDISMIIFQLDLKPGSVVVEAGTGSGSLSHAILRTIQPMGHLHTFEFHEERSIKAREEFIEHGLGQFVTVTHRDVCGDGFQHNHIADAVFLDLPKPWECITSAKAAIKKKGGRICSFSPCIEQVQCTHEALAREGFEDISTLECLNRNFNIQYAKLQNVNF-------------------------------------------------------------------------------------------------
>EOG091F03B2|Crassostrea_gigas|HW02_Berghia_verrucicornis|TRANSCRIPT
MSFGRIKDVVEYGDTALLYVGYDNMLPIVVTEGKIHQTKFGTLKHDELVGQNYGSRLQCPYGWIYVIHPTPELWTLSLPHRTQILYSTDISMIIFQLDLKPGSVVVEAGTGSGSLSHAILRTIQPKGHLHTFEFHEERSIKAQDEFTQHGLGQFVTVTHRDVCGEGFKCNHIADAVFLDLPKPWECIASAKNAIKKEGGRICTFSPCIEQVQCTHEALVKEGFEDISTIECLNRNFNIQYAKMQNVSF-------------------------------------------------------------------------------------------------
>EOG091F03B2|Crassostrea_gigas|JG04_Berghia_stephanieae|TRANSCRIPT
MSFDRIKDVVEYGDTALLYVGYDNMLPIVVTEGKIHQTKFGTLKHDELVGQNYGSRLQCPYGWIYVIHPTPELWTLSLPHRTQILYSTDISMIIFQLDLKPGSVVVEAGTGSGSLSHAILRTIQPKGHLHTFEFHEERSIKAQDEFTQHGLGQFVTVTHRDVCGEGFKCNHIADAVFLDLPKPWECIASAKNAIKKEGGRICTFSPCIEQVQCTHEALVKEGFEDISTIECLNRNFNIQYAKMQNVSF-------------------------------------------------------------------------------------------------
>EOG091F03B2|Crassostrea_gigas|HW12_Facelina_rubrovittata|TRANSCRIPT
MSFNGVKEVIDYGDTALLYVGYDNMLPIVVTRGKIHQTKFGSLKHDKLVGQKYGSRLQCPNGWIYVVHPTPELWTLSLPHRTQILYSTDISMIIFQLDLKPGSLVVEAGTGSGSLSHAILRTIKPTGHLQTFEFHEERSIKAREEFAEHGIGQFVTVTHRDVCGDGFQCKNTADAVFLDLPKPWECIASAKSAMKKEGGRICTFSPCIEQVQCTHEALVKEGFEDISTIECLNRNFNIQYAKLQNVSF-------------------------------------------------------------------------------------------------
>EOG091F03B2|Crassostrea_gigas|JG23_Melibe_leonina|TRANSCRIPT
MSFDKIKDLIDYGDTVLLYIGYDNMLPIVVTKGKTHQTKFGALKHDKLIGRKYGSRLQCPNGWIYIIHPTPELWTLSLPHRTQILYSTDISMIIFQLDLKPGSVVVEAGTGSGSLSHAFLRTIQPDGHLYTFEFHEERSIKARDEFLQHGLRPFVTVTHRDVCGEGFQVDHVADAVFLDLPKPWECIPSAKAAIKKEGGRICSFSPCIEQVQRTYEAFAKEGFEEIVTMECVNRGYNVQYAKMQNIAFD--GELVEQ-TSP----LENSNERNSIEDDSSS----------------------------------------------------------------
>EOG091F03B2|Crassostrea_gigas|HW06_Cratena_peregrina|TRANSCRIPT
MSFNKVKDIIDYGDTALLYVGYDNMLPIIVTEGKVHQTKFGSLKHDKLVGLKYGSRLQCPNGWINVVHPNPELWTLSLPHRTQILYSTDISMIIFQLDLKPGSVVVEAGTGSGSLSHAILRTIQPSGHLHTFEFHKERSIKAQEEFIQHGLGSFVTVTHRDVCVEGFPCDHLADAVFLDLPKPWECIASAKSALKKEGGRICTFSPCIEQVQCTHEALGKEGFEDISTLECLNRNFNLQYAKMQNVSF-------------------------------------------------------------------------------------------------
>EOG091F03B2|Crassostrea_gigas|JG21_Limenandra_confusa|TRANSCRIPT
MSFDNLRDDINYGDTALLYVGYDNMLPIVVTKGKIHQTKFGALKHDRLVGLKYGSRLQCPNGWIHVLHPTPELWTLSLPHRTQILYSTDISMIIFQLDLKPGSVVVEAGTGSGSLSHAILRTIKPSGHLHTFEFHEERSIKARNEFTEHGLGSYVTVTHRDVCGNGFQYNHIADAVFLDLPKPWECITSAKAAIKKEGGRICTFSPCIEQVQCTHEALLKEGFEDISTIECLNRSYSIQYAKLQNVNF-------------------------------------------------------------------------------------------------
>EOG091F03B2|Crassostrea_gigas|JG32_Unidentia_angelvaldesi|TRANSCRIPT
MSFDKIRDVIEYGDTALLYVGYDNMLPIVVTKEKIHQTKFGALKHDKLVGLKYGTRLQCPMGWIYLLHPTPELWTLSLPHRTQILYSTDISMIVFQLDLKPGSVVVEAGTGSGSLSHAILRTVQPTGHLHTFEFHEERSVKAREEFAEHGLGPFVTVTHRDVCGDGFQVTNIADAVFLDLPKPWECIPSAKAAIKKEGGRICSFSPCIEQVQRSHEALIKAGFEEITTMECVNRNFNIQYAKMLN----------------------------------------------------------------------------------------------------
>EOG091F03B2|Crassostrea_gigas|HW10_Embletonia_pulchra|TRANSCRIPT
MSFDKVKNLIEYGDTALLHIGFDNMLPIVVTKGKTHQTKFGALKHDRLVGQRFGSRLQCPNGWIYVIHPTPELWTLSLPHRTQILYSTDISMIIFQLDLKPGSIVIESGTGSGSLSHAILRTIQPMGHLHTFEFHEERSNKAREEFTQHSLGPFVTVTHRDVCREGFQCDHIADAVFLDLPMPWECIPSAKAALKKEGGRICSFSPCIEQVQRSHEALSKAGFEEIVTMECVNRNFNIQYAKMQNICFD--GEFVEEVPNNPHKVNVPNDQISQNESSQKQETHFRITKKASQPPD-TSDGQDTPKTDPTKSKTDHTTKSFATAVPVINIQGHTGFLTFATL---
>EOG091F03B2|Lottia_gigantea|JG19_Janolus_barbarensis|TRANSCRIPT
----------------------------------------------------------------------------------------------------------------------------------------------------------VTVTHRDVCGEGFQCDHIADAVFLDLPKPWECIPSAKTAIKIAGGRICSFSPCIEQVQRSHEMLVKEGFEEIVTMECINRNYTIQH---------------------------------------------------------------------------------------------------------
>EOG091F03B2|Crassostrea_gigas|JG06_Catriona_columbiana|TRANSCRIPT
MSFDTIKSTISYGDSVLLYIGFDNMLPIVVTEGKIHQTKFGALKHDQLVGKKFGNKLQCPNGWIYAIHPTPELWTLSLPHRTQILYSTDISMIIFQLDLKPGSVVVESGTGSGSLSHAILRTIKPTGHLHTFEFHEERSKVAREEFTQHDLGPFVTVTRRDVCGVGFLLDHIADAVFLDLPKPWECISSAKTALKKRGGRICSFSPCIEQVQRTQESLAREGFEDVTTLECVNRSYNIQHAKLQNISF-------------------------------------------------------------------------------------------------
>EOG091F03B2|Lottia_gigantea|NC04_Fiona_pinnata|TRANSCRIPT
----------------------------------------------------------------------------------------------------------------------ILRTIQPTGHLHTFEFHEERSKKAREEFIQHGLGPFVTVTHRDVCGDGFQXXXXX----LDLPKPWECISSAKAAIKKSGGRICSFSPCIEQVQRTHESLEKEGFEEIATIECVNRSYNIQH---------------------------------------------------------------------------------------------------------
>EOG091F03B2|Crassostrea_gigas|JG26_Phestilla_sp|TRANSCRIPT
MSFNCRKDVIDYGDTVLLYVGFDNMLPIVVTEGKIHQTKFGALKHDHLVGKKIGNKLQCPNGWIYALHPTPELWTLSLPHRTQILYSTDISMIIFQLDLKPGSVVVESGTGSASLSHAILRTIKPTGHLHTFEFHEERSNKAREEFKQHDLGPFVTVTHRDVCGDGFQLDHIADAVFLDLPKPWECITSAKAAIKKTGGRICSFSPCIEQVQRTHESLAKAGFDDITTMECVNRSYNIQHAKLQNINF-------------------------------------------------------------------------------------------------
>EOG091F03B2|Crassostrea_gigas|HW07_Cuthona_caerulea|TRANSCRIPT
MSFNGIKDIIEYGDTVLLYIGFDNMLPIVVTNGKTHQTKFGALKHDELVGKKFGNKLQCPNGWLYAIHPTPELWTLSLPHRTQILYSTDISMIIFQLDLKPGSVVVESGTGSGSLSHAILRTIQPFGHLHTFEFHEERSKKAREEFTEHGVGQFVTVIHRDVCGDGFQCDHIADAVFLDLPKPWECISSAKAAIKKSGGRICSFSPCIEQVQRTHESLGKEGFEDITTMECVNRSYSIQHAKLQNIGF-------------------------------------------------------------------------------------------------
>EOG091F03B2|Crassostrea_gigas|HW11_Eubranchus_exiguus|TRANSCRIPT
MSFDRIKDTIEYGDTALLYIGFDNMLPIIVTKDKVHQTKFGALKHNELVGQKFGNRFHCANGWIYAVHPTPELWTLSLPHRTQILYSTDISMIIFQLDLKPGSIVVESGTGSASLSHGFLRTIQPTGHLHTFEFHEERSMKAREEFQQHGLGPFVTVTHRDVCGDGFQLQHVADAVFLDLPKPWECITSAKRAIKTSGGRLCSFSPCIEQVQRTHEALLKEGFEDLVTLECVNRNFNIQHAKLQNVTF-------------------------------------------------------------------------------------------------
>EOG091F03B2|Crassostrea_gigas|JG14_Eubranchus_rustyus|TRANSCRIPT
MSFDKNKKVIEYGDTVLLYIGFDNMLPIVVTERSVHQTKFGALKHAQLVGKRYGSRLQCPNGWIYAIHPTPELWTLSLPHRTQILYSTDISMITFQLDLKPGSIVVESGTGSGSLSHAILRTIQPTGHLHTFEFHEERSMKAREEFIQHGLGPFATVTHRDVCGDGFQLDHIADAVFLDLPKPWECIPSAKAAIKTTGGRLCSFSPCIEQVQRTHEALLKGGFEDLVTMECVIRNFNIQHAKIQNINF-------------------------------------------------------------------------------------------------
>EOG091F03B2|Crassostrea_gigas|HW14_Flabellina_affinis|TRANSCRIPT
MSFDGVKDVIDYGDTALLHVGFDNMLPIVVTKGRTNQTKFGALKHDNIVGLKYGSKLQIANGWIYVVHPTPELWTLSLPHRTQILYSTDISMIIFQLDLKPGSVVVESGTGSASLSHAILRTIQPTGHLHTFEFHEERSIKAREEFTQHGLKPFVTVVHRDVCGEGFQSERIADAVFLDLPRPWECIASAKAAIKKEGGRICSFSPCIEQVQRSHEALAMGGFEEIITMECVNRNFNIQHTKLQNIDF-------------------------------------------------------------------------------------------------
>EOG091F03B2|Lottia_gigantea|JG07_Cuthona_albocrusta|TRANSCRIPT
---------------------------------------------------KFGIKLQCPNGWIYAIHPTPELWTLSLPHRTQILYSTDISMIIFQLDLKPGSVVVESGTGSGSLSHAILRTIKPTGHLHTFEFHEERSNIARKEFKQHELGPFVTVTHRDVCGDGFQCEHIADAVFLDLPRPWECIASAKAAIKLSGGRICSFSPCIEQVQRTHESLAKEGFEDITTMECVNRSYTIQHAKLQNVYFD--EEKVEQ----------DEQQKVV-------------------------DNGD-------SISKPETTKCFSAAVPVMNMQGHTGFLTFATLSS-
>EOG091F03B2|Crassostrea_gigas|JG30_Tritonia_festiva|TRANSCRIPT
---------------------------------------------------------------------------------------------------------------------------------------------------------------------------------LDLPKPWECISSAKAAIKKEGGRICSFSPCIEQVQRSHEALIKEGFEEIITLECVNRNFSVQHAKLQNVNFNS-----------------------------------------------------------------TSNSSFAAAVPVMNIQGHTGFLTFATL---
>EOG091F03B2|Lottia_gigantea|JG20_Learchis_evelinae|TRANSCRIPT
---------------------------------------------------RYGSRLQCPNGWIYVIHPTPELWTLSLPHRTQILYSTDISMIIFQLDLKPGSVVVEAGTGSGSLSHAILRTVQPTGHLHTFEFHEERSIKARDEFTNHGLGQFVTVTHRDVCGDGFQCDHIADAVFLDLPKPWECITSAKAAIKKEGGRICTFSPCIEQVQCTHEALVKEGFEDISTVECLNRNFNIQYAKIQNISFG--E--------------------------------FRIIP--KQPTN-GCDGED-------KAKSDSKCKSFATAVPIMNMQGHTGFLTFATLSS-
>EOG091F03B2|Crassostrea_gigas|NC06_Pleurobranchaea_californica|TRANSCRIPT
----KIKDEIEYGNTVMLFVGYDNMLPIIVQKNKVHQTKFGSLKHDHLVGKRFGTRFQCSKGWVYLLHPNPELWTISLPHRTQILYSTDISLIIFNLDLRPGSVVVEAGTGSGSLSHSILRTIQPSGFLYTFEFHEERSEKARQEFVDHGLSEFVKVTHQDVCGDGFQLSHVADAVFLDLPRPWECIQSAKGALKIEGGRISSFSPCIEQVQRTCEQLTDCGFQEVTTVECLSRSFNIKNAKLQNLKF-------------------------------------------------------------------------------------------------
>EOG091F03B2|Crassostrea_gigas|HW03_Berthella_plumula|TRANSCRIPT
MSFNKIKSLIEYEDTVLLYIGYDNLLPIIVTKGKTHQTKFGALKHDSLIGKKFGVRVQCPKGWVYVLHPSPELWTISLPHRTQILYSTDISMTIFNLDLKPGSVVVEAGTGSGSLSHGILRTIQPTGHLHTFEFHEERSDKARKEFSDHGLSQFVTVTHRDVCGEGFQLSHVADAVFLDLPRPWECVLSAKAALKQEGGRISTFSPCIEQVQRTCEKLAECGFQDVTTVECLNRNFSIQYAKLQNLKF-------------------------------------------------------------------------------------------------
>EOG091F03B2|Crassostrea_gigas|HW04_Calmella_cavolinii|TRANSCRIPT
MSFNFIKHNIDYGDTVLLYIGYDNMLPLVVVEGKTHQTKFGAVKHDELIGKQFGTRLQCPRGWIYILRPTPELWTLSLPHRTQILYTTDISMVIFQLDLKPGSIVAEAGTGSGSLSHAILRTIVPTGHLHTFEFHKERSEKAREEFHQHGHAECVTVTHRDVCGEGFQLDHIVDAVFLDLPKPWECIPSAKKALKKRGGRICSFSPCIEQVQRTCEELSARNFTDIVTMECLARHFNLQYAKLQNVSF-------------------------------------------------------------------------------------------------
>EOG091F03B2|Crassostrea_gigas|HW19_Polycera_quadrilineata|TRANSCRIPT
MSFSDIKDKIEYGDTVLLYIGYDNMLPIVVTTETTYQTKFGAVKHDDLIGRKYGTRMQCSRGWIYLVHPTPELWTQSLPHRTQILYSTDISMVIFQLDLKPGSIIVEAGTGSGSLSHGFLRTIQPSGHLHTFEFHEERSQKAREEFETHGLSPFVTVTHRDVCEDGFPCEHIADAVFLDLPRPWDCITSAKNALKKDGGRICSFSPCIEQVQKSCEKLSGEGFMDIVTMECLNRKYNIQYAKLPNVSF-------------------------------------------------------------------------------------------------
>EOG091F03B2|Crassostrea_gigas|NC02_Bathydoris_clavigera|TRANSCRIPT
----------------------------------------------------------------------------------------------------------------------------------------------------------------------------------------------------------------EQVQRSCEELAKEGFRDIITMECLNRSFNVQYAKMLNVNFSN---------------------------------------------------GD------------------------------------------
>EOG091F03B2|Lottia_gigantea|LotgiG215674
MSFSSYKPNIENGDVAILYFSPLNITQLKIRHGQTLQTSYGAVKHADLIGVKYGSKVNCPKGFFHILHPTSELWTQAVPHRTQILYSTDISMITFQLELTAGSVVIEAGTGSGSLSHALIRSVLPTGHLYTFEFHKERYEKAAKEFEDHGLTENVTITHRDVLNDGFQLEHVADAVFLDLPSPWSCIDSAKQALKLKGGRICSFSPCIEQVSQTCATLAEKGFQDIKTLECLLRKFHVKHTGMPKACLG--ELTEVE-KAHQAKVEAR---------------------------------KS-------QATS-QESYEYVTAGPVHDMQGHTGFLTFASLYSH
