# Supplementary material for: Transcriptomics provides a robust framework for the relationships of the major clades of cladobranch sea slugs (Mollusca, Gastropoda, Heterobranchia), but fails to resolve the position of the enigmatic genus Embletonia
Source: BMC Ecol Evol. 2021 Dec 28;21:226. doi: 10.1186/s12862-021-01944-0 (PMC8895541; doi:10.1186/s12862-021-01944-0)
Supplement: Supplementary file 6 — Additional file 6. Archive S4: Unmasked multiple sequence alignments on amino acid level including Doris kerguelenensis and Calmella cavolini prior to the removal of outliers. [file 12862_2021_1944_MOESM6_ESM.zip › Archive_S4/Alignments/EOG091F00K1.aa.fasta]

>EOG091F00K1|Biomphalaria_glabrata|BGLTMP009876
------------------------------------------------------------------------------------------------------------------------------------------------------------------------------------------------MNIKIADYGFSNEFTPGNKLDTFCGSPPYAAPELFQGKKYDGPEVDVWSLGVILYTLVSGSLPFDGQNLKELRERVLRGKYRIPFYMSTDCENLLKKFLVLNPLKRASLETIMKDRWINMGYEDRELKPFKEPSKDELDSQRI-----------------------------------------EVMINMGYARKDIEESLKMQKYDDIHATYLLLGRRTTDVSIL-------------------------------------------------------------------------------------------------------------------------------------------------------------------------------------------------------------------------------------------------------------------------------------------------------------------------------------------------------------------------------------------------------------------------------------------------------------------------------------------------------------------------------------------------------------------------------------------------------------------------------------
>EOG091F00K1|Lottia_gigantea|HW09_Doto_sp|TRANSCRIPT
------APLHTVHESV--QSDR-----QVG-DENTGTSSSRIQSSRSRTTNDEPHIGKYRLIKTIGKGNFAKVKLAKHVPTGREVAIKIIDKTQLNQSSLYKLFREVRIMKMLDHPNIVKLFEVIETEKTLYLVMEYASGGEVFDYLVAHGRMKEKEARAKFRQIVSSVQYCHQKHIVHRDLKAENLLLDSDMNIKIADYGFSNEFVPGNKLDTFCGSPPYAAPELFQGKKYDGPEVDVWSLGVILYTLVSGSLPFDGQNLKELRERVLRGKYRIPFYMSTDCENLLKKFLVLNPLKRASLETIMKDRWINMGYEDRELKPFKEPSKDDLDPDRI-----------------------------------------ELMLNMGCGKKEIEESLKLQKYDELHATYLLLGRRTSD----L----EGSDRSGSNLSLQ--R--M-PNRQHENNS-TVQSPNK-VT-RSQSATSSSTNQKARRHSQGGENNGNG----TGSATASSHAPSSSSRRTP-DT--TKQSTLEERMGKISVGGGGSSTAGGTATSSDSPKMNARKNSNHSTSSSSKENA--------T------------------------------------------------------------------------------------------------------------------------------------------------------------------------------------------------------------------------------------------------------------------------------------------------------------------------------GET----------------------RD-PEGIKPRSLRFTWSMKTTSAMDPNDMMKEIRKVLDANNCDYEQRERFLLLCVHGDPNTDSLVQWEMEVCKLPRLSLNGVRFKRISGTSIGFKNIASKIANELK-
>EOG091F00K1|Lottia_gigantea|JG22_Lomanotus_vermiformis|TRANSCRIPT
------APLHTVHESV--LSDR-----QTADENTGTTTSSRIQSSRSR-TSDEPHIGKYRLIKTIGKGNFAKVKLAKHVPTGREVAIKIIDKTQLNQSSLYKLFREVRIMKMLDHPNIVKLFEVIETEKTLYLVMEYASGGEVFDYLVAHGRMKEKEARSKFRQIVSSVQYCHQKHIVHRDLKAENLLLDGDMNIKIADYGFSNEFVPGNKLDTFCGSPPYAAPELFQGKKYDGPEVDVWSLGVILYTLVSGSLPFDGQNLKELRERVLRGKYRIPFYMSTDCENLLKKFLVLNPLKRASLETIMKDRWINMGYEDKELKPFKEPSKDDLDPVRI-----------------------------------------DLMLNMGCNKKEIEESLKLQKYDEIHATYLLLGRRTSDVSNVL----EGSDRSGSNLSLQQIR--M-SNRPHENNA-SVQSPNK-VI-RSQSATSSSTNQKTRRHSQSGENNGNG------------HSQSSSSRRPA-DTPTTKQSTLEERMGKMSVG---------------------------------------------T----------------------------------------------------------------------------------GGSA-SSGGTHAAVSTDS--PKMNPRKNS--------------------------------------------------------------------------------------------------------------------------------------------------------------------------------------------------NHSTS-----SSSGET----------------------RD-PEGIKPRSLRFTWSMKTTSAMDPNDMMKEIRKVLDANNCDYEQRERFLLLCVHGDPNTDSLVQWEMEVCKLPRLSLNGVRFKRISGTSIGFKNIASKIANELKL
>EOG091F00K1|Lottia_gigantea|HW17_Hermissenda_crassicornis|TRANSCRIPT
--------------------------------------SSRIQSSRSR-TSDEPHIGKYRLIKTIGKGNFAKVKLAKHVPTGREVAIKIIDKTQLNQSSLYKLFREVRIMKMLDHPNIVKLFEVIETEKTLYLVMEYASGGEVFDYLVAHGRMKEKEARSKFRQIVSSVQYCHQKHIVHRDLKAENLLLDSDMNIKIADYGFSNEFVPGNKLDTFCGSPPYAAPELFQGKKYDGPEVDVWSLGVILYTLVSGSLPFDGQNLKELRERVLRGKYRIPFYMSTDCENLLKKFLVLNPLKRASLETIMKDRWINMGYEDRELKPFKEPSKDELDIQRI-----------------------------------------EVMLNMGCNKKEIEESLKLQKYDEIHATYLLLGRRTSD----L----EGSDRSGSNLSLQQIR--M-SNRPHENNTSSVQSPNK-VT-RSQSATSSSTTQKTRRHSQGGENNG-----------TEAHSQSSSSRRPT-DSGVTKQSTLEERMGKMSVG---------------------------------------------T------------------------------------------------------------------------------------------------------------------------------------------------------------------------------------------------------------------------------------------------------------------------------------------------------------------------------GET----------------------RD-PEGIKPRSLRFTWSMKTTSAMDPNDMMKEIRKVLDANNCDYEQRERFLLLCVHGDPNTDSLVQWEMEVCKLPRLSLNGVRFKRISGTSIGFKNIASKIANELK-
>EOG091F00K1|Lottia_gigantea|HW21_Tritonia_manicata|TRANSCRIPT
------APLHTVHESV--PADR-----QIADENAATTPSSRLQSSRSR-TGDEPHIGKYRLIKTIGKGNFAKVKLAKHVPTGREVAIKIIDKTQLNQSSLYKLFREVRIMKMLDHPNIVKLFEVIETEKTLYLVMEYASGGEVFDYLVAHGRMKEKEARSKFRQIVSSVQYCHQKHIVHRDLKAENLLLDGDMNIKIADYGFSNEFVPGNKLDTFCGSPPYAAPELFQGKKYDGPEVDVWSLGVILYTLVSGSLPFDGQNLKELRERVLRGKYRIPFYMSTDCENLLKKFLVLNPLKRASLETIMKDRWINMGYEDKELKPFKEPSKDDFDPVRI-----------------------------------------ELMLNMGCNKKEIEESLKLQKYDEIHATYLLLGRRTSD----L----EGSDRSGSNLSLQQIR--I-PNRPHENNA-SVQSPNK-VT-RSQSATSSSTNQKARRHSQGGENNGN----------ASSHSQSSSSRRPP-DSAATKQSTLEERMGKMSVG---------------------------------------------SGGSSSAGGTH---------------------------------------------AAVTA-------------TMPARKSPHSGSA-SSSSSSTPKNNIM--SHSQSSSVSRRSTFSPGDN-RGQSAPA---DKPRPTNGQESRSTTGNTSPSESGGTGTSSTPSTTRLKGHVKSASMTQS--ARVTNDGPTSADPEHRPTTAPLKGPAISPGMKP--NLTRGTQARNTFHG---RVTHKP--NTYNGPGGVSSHHADTNALGPGQRPSFFNRITSKFSRSPGMRPEGGFQTAST--HAYASGRASALSP-----SMSGET----------------------RD-PEGIKPRSLRFTWSMKTTSAMDPNDMMKEIRKVLDVNNCDYEQRERFLLLCVHGDPNTDSLVQWEMEVCKLPRLSLNGVRFKRISGTSIGFKNIASKIANELKL
>EOG091F00K1|Lottia_gigantea|HW02_Berghia_verrucicornis|TRANSCRIPT
------APLHTVHESV--PSDR-----QIA--DENATTTTRIQSSRSR-TSDEPHIGKYRLIKTIGKGNFAKVKLAKHVPTGREVAIKIIDKTQLNQSSLYKLFREVRIMKMLDHPNIVKLFEVIETEKTLYLVMEYASGGEVFDYLVAHGRMKEKEARSKFRQIVSSVQYCHQKHIVHRDLKAENLLLDSDMNIKIADYGFSNEFVPGNKLDTFCGSPPYAAPELFQGKKYDGPEVDVWSLGVILYTLVSGSLPFDGQNLKELRERVLRGKYRIPFYMSTDCENLLKKFLVLNPLKRASLETIMKDRWINMGYEDRELKPFKEPSKDDLDVLRI-----------------------------------------DVMLNMGWNKKEIEESLKLQKYDEIHATYLLLGRRTSD----L----EGSDRSGSNLSLQQIR--M-SNRPHENNTSSVQSPNK-VT-RSQSATSSSTTQKSRRHSQGR----------TGSVTSSSHSQSSSSRRPT-DSGVTKQSTLEERMGKMSVG---------------------------------------------S----------------------------------------------------------------------------------GGSS-STGGTHAAVSSDS--PKINPRKNS--------------------------------------------------------------------------------------------------------------------------------------------------------------------------------------------------NHSTS-----SSS------------------------------------------------------------------------------------------------------------------------------------
>EOG091F00K1|Lottia_gigantea|JG15_Favorinus_auritulus|TRANSCRIPT
--------------------------------------------------------------------------------------------------------------------NLVKLFEVIETEKTLYLVMEYASGGEVFDYLVAHGRMKEKEARSKFRQIVSSVQYCHQKHIVHRDLKAENLLLDSDMNIKIADYGFSNEFVPGNKLDTFCGSPPYAAPELFQGKKYDGPEVDVWSLGVILYTLVSGSLPFDGQNLKEL-----------------------------------------------------------------------------------------------------------------------------------------------------------------------------------------------------------------------------------------------------------------------------------------------------------------------------------------------------------------------------------------------------------------------------------------------------------------------------------------------------------------------------------------------------------------------------------------------------------------------------------------------------------------------------------------------------------------------------------------------------------------------------------------------
>EOG091F00K1|Lottia_gigantea|JG25_Palisa_papillata|TRANSCRIPT
------APLHTVHESV--PSDR-----QIA--DENATTATRIQSSRSR-TNDEPHIGKYRLIKTIGKGNFAKVKLAKHVPTGREVAIKIIDKTQLNQSSLYKLFREVRIMKMLDHPNIVKLFEVIETEKTLYLVMEYASGGEVFDYLVAHGRMKEKEARSKFRQIVSSVQYCHQKHIVHRDLKAENLLLDSDMNIKIADYGFSNEFVPGNKLDTFCGSPPYAAPELFQGKKYDGPEVDVWSLGVILYTLVSGSLPFDGQNLKELRERVLRGKYRIPFYMSTDCENLLKKFLVLNPLKRASLETIMKDRWINMGYEDRELKPFKEPSKDDLDTVRI-----------------------------------------EVMLNMGCNRKEIEESLKMQKYDEIHATYLLLGRRTSD----L----EGSDRSGSNLSLQQIR--M-SNRPHENNASSVQSPNK-VT-RSQSATSSSTTQKPRRHSQGGENNG-----------TEAHSQSSSSRRPA-DNAVTKQSTLEERMGKMSVG---------------------------------------------S------------------------------------------------------------------------------------------------------------------------------------------------------------------------------------------------------------------------------------------------------------------------------------------------------------------------------------------------------------------------------------------------------------------------------------------------------------------
>EOG091F00K1|Lottia_gigantea|HW18_Janolus_cristatus|TRANSCRIPT
---------------------------------TTTTTSSRIQTSRSR-SGDEPHIGKYRLIKTIGKGNFAKVKLAKHVPTGREVAIKIIDKTQLNQSSLYKLFREVRIMKMLDHPNIVKLFEVIETEKTLYLVMEYASGGEVFDYLVAHGRMKEKEARSKFRQIVSSVQYCHQKHIVHRDLKAENLLLDGDMNIKIADYGFSNEFVPGNKLDTFCGSPPYAAPELFQGKKYDGPEVDVWSLGVILYTLVSGSLPFDGQNLKELRERVLRGKYRIPFYMSTDCENLLKKFLVLNPLKRASLETIMKDRWINMGYEDRELKPFKEPSKDDLDTDRI-----------------------------------------DLMLNMGCNKKEIEESLKLQKYDEIHATYLLLGRRTSD----L----EGSDRSGSNLSLQQIR--M-SNRTHENSS-SVQSPNK-VT-RSQSATSSSTNQKARRHSQGTGSVT-----------ASSHSQSSSSRRPA-DSTATKQSTLEERMGKMSIG---------------------------------------------G----------------------------------------------------------------------------------GGSS-SAGGTHTTVSSDS--PKTNPRKNS--------------------------------------------------------------------------------------------------------------------------------------------------------------------------------------------------NHSTS-----SSS------------------------------------------------------------------------------------------------------------------------------------
>EOG091F00K1|Lottia_gigantea|JG28_Scyllaea_fulva|TRANSCRIPT
--------------------------------------------------------------------------------------------------------------------------------------------------------------------------------IVHRDLKAENLLLDGDMNIKIADYGFSNEFVPGNKLDTFCGSPPYAAPELFQGKKYDGPEVDVWSLGVILYTLVSGSLPFDGQNLKELRERVLRGKYRIPFYMSTDCENLLKKFLVLNPLKRASLETIMKDRWINMGYEDRELKP--------------------------------------------------------------------------------------------------------------------------------------------------------------------------------------------------------------------------------------------------------------------------------------------------------------------------------------------------------------------------------------------------------------------------------------------------------------------------------------------------------------------------------------------------------------------------------------------------------------------------------------------------------------------------------------------------------------------------------------
>EOG091F00K1|Lottia_gigantea|JG08_Dendronotus_venustus|TRANSCRIPT
------AALHTVHESV--PSDR-----QIPDENASTTTTTRIQSSRSR-TNDEPHIGKYRLIKTIGKGNFAKVKLAKHVPTGREVAIKIIDKTQLNQSSLYKLFREVRIMKMLDHPNIVKLFEVIETEKTLYLVMEYASGGEVFDYLVAHGRMKEKEARSKFRQIVSSVQYCHQKHIVHRDLKAENLLLDGDMNIKIADYGFSNEFVPGNKLDTFCGSPPYAAPELFQGKKYDGPEVDVWSLGVILYTLVSGSLPFDGQNLKELRERVLRGKYRIPFYMSTDCENLLKKFLVLNPLKRASLETIMKDRWINMGYEDRELKPFKAPSKDELDQVRI-----------------------------------------ELMLNMGCNKKEIEDSLKLQKYDEIHATYLLLGRRTSD----L----EGSDRSGSNLSLQQIR--M-SNRPHENNTSSVQSPNK-VT-RSQSATSSSTNQKARRHSQGGENNGNG----TGSVTTSSHSQSSSSRRTP-DTTATKQSALEERMGKISVG---------------------------------------------S----------------------------------------------------------------------------------GGSA-SAGGTHTAASSDS--PKMNPRKNS--------------------------------------------------------------------------------------------------------------------------------------------------------------------------------------------------NHSTS-----SSS------------------------------------------------------------------------------------------------------------------------------------
>EOG091F00K1|Lottia_gigantea|HW01_Armina_tigrina|TRANSCRIPT
------APLHTVHESV--PSDR-----QIA-DDNATTTTSRIQSSRSR-TSDEPHIGKYRLIKTIGKGNFAKVKLAKHVPTGREVAIKIIDKTQLNQSSLYKLFREVRIMKMLDHPNIVKLFEVIETEKTLYLVMEYASGGEVFDYLVAHGRMKEKEARSKFRQIVSSVQYCHQKHIVHRDLKAENLLLDGDMNIKIADYGFSNEFVPGNKLDTFCGSPPYAAPELFQGKKYDGPEVDVWSLGVILYTLVSGSLPFDGQNLKELRERVLRGKYRIPFYMSTDCENLLKKFLVLNPLKRASLETIMKDRWINMGYEDRELKPFKEPSKDDLDPVRI-----------------------------------------EIMLNMGCNKKEIEESLKFQKYDDIHATYLLLGRRTSD----L----EGSDRSGSNLSLQQIR--L-SNRPHENNT-SVQSPNK-VT-RSQSATSSSTNQKARRHSQGGENNGN----------ASSHSQSSSSRRPT-DNTATKQSTLEERMGKMSVG---------------------------------------------TGGSAASG-----------------------------------------------------------------------------------------------------------------------------------------------------------------------------------------------------------------------------------------------------------------------------------------------------------------------------------------------------------------------------------------------------------------------------------------------------------
>EOG091F00K1|Lottia_gigantea|HW13_Favorinus_branchialis|TRANSCRIPT
------APLHTVHESV--PADR-----QIS--DDNATPTTRIQPSRSR-TSDEPHIGKYRLIKTIGKGNFAKVKLAKHVPTGREVAIKIIDKTQLNQSSLYKLFREVRIMKMLDHPNIVKLFEVIETEKTLYLVMEYASGGEVFDYLVAHGRMKEKEARSKFRQIVSSVQYCHQKHIVHRDLKAENLLLDSDMNIKIADYGFSNEFVPGNKLDTFCGSPPYAAPELFQGKKYDGPEVDVWSLGVILYTLVSGSLPFDGQNLKELRERVLRGKYRIPFYMSTDCENLLKKFLVLNPLKRASLETIMKDRWINMGYEDRELKPFKEPSKDDLDTARI-----------------------------------------DLMLNMGCNKKEIEESLKLQKYDEIHATYLLLGRRTSD----L----EGSDRSGSNLSLQQIR--M-PNRPHENNTSSVQSPNK-VT-RSQSATSGSTTQKTRRHSQGGENNG-----------TEAHSQSSTSRRAP-DSSVTKQSTLEERMGKMSVS---------------------------------------------G----------------------------------------------------------------------------------GGSS-SAGGTHTAVSSDS--PKMNPRKNS--------------------------------------------------------------------------------------------------------------------------------------------------------------------------------------------------NHSTS-----SSS------------------------------------------------------------------------------------------------------------------------------------
>EOG091F00K1|Lottia_gigantea|HW05_Caloria_elegans|TRANSCRIPT
------APLHTVHESV--PSDR-----QIA--DENATTATRIQSSRSR-TNDEPHIGKYRLIKTIGKGNFAKVKLAKHVPTGREVAIKIIDKTQLNQSSLYKLFREVRIMKMLDHPNIVKLFEVIETEKTLYLVMEYASGGEVFDYLVAHGRMKEKEARSKFRQIVSSVQYCHQKHIVHRDLKAENLLLDSDMNIKIADYGFSNEFVPGNKLDTFCGSPPYAAPELFQGKKYDGPEVDVWSLGVILYTLVSGSLPFDGQNLKELRERVLRGKYRIPFYMSTDCENLLKKFLVLNPLKRASLENIMKDKWMNVGYEDEELKPFVEPAPDINDPMRI-----------------------------------------EQMLNMGCNRKEIEESLKMQKYDEIHATYLLLGRRTSD----L----EGSDRSGSNLSLQQIR--M-SNRPHENNASSVQSPNKVVT-RSQSATSSSTTQKPRRHSQGGENNG-----------TEAHSQSSSSRRPA-DNAVTKQSTLEERMGKMSVG---------------------------------------------S----------------------------------------------------------------------------------GGSS-SAGGTHAAVSSDS--PKMNPRKNS--------------------------------------------------------------------------------------------------------------------------------------------------------------------------------------------------NHSTS-----SS------------------------------------------------------------QVLDANNCDYEQRERFLLLCVHGDPNTDSLVQWEMEVCKLPRLSLNGVRFKRISGTSIGFKNIASKIANELK-
>EOG091F00K1|Lottia_gigantea|HW12_Facelina_rubrovittata|TRANSCRIPT
------AQLHTVHESV--PSDR-----QIS-DENAPTTTRIQSSSRSR-TSDEPHIGKYRLIKTIGKGNFAKVKLAKHVPTGREVAIKIIDKTQLNQSSLYKLFREVRIMKMLDHPNIVKLFEVIETEKTLYLVMEYASGGEVFDYLVAHGRMKEKEARSKFRQIVSSVQYCHQKHIVHRDLKAENLLLDSDMNIKIADYGFSNEFVPGNKLDTFCGSPPYAAPELFQGKKYDGPEVDVWSLGVILYTLVSGSLPFDGQNLKELRERVLRGKYRIPFYMSTDCENLLKKFLVLNPLKRASLENIMKDKWMNVGYEDEELKPFVEPAPDINDPLRI-----------------------------------------EVMLNMGCNKKEIEESLKLQKYDEIHATYLLLGRRTSD----L----EGSDRSGSNLSLQQIR--M-SNRPHENNTSSVQSPNK-VT-RSQSATSGSTTQKTRRHSQGGENNG-----------TEAHSQSSSSRRPA-DSSVTKQSTLEERMGKISVG---------------------------------------------S----------------------------------------------------------------------------------GGSS-SAGGTHAAVSSDS--PKMNPRKNS--------------------------------------------------------------------------------------------------------------------------------------------------------------------------------------------------NHSTP-----SSS------------------------------------------------------------------------------------------------------------------------------------
>EOG091F00K1|Lottia_gigantea|JG24_Noumeaella_rubrofasciata|TRANSCRIPT
------------------------------------------------------------------------------------------------------------------------------------------------------------------------------------------LLLDSDMNIKIADYGFSNEFVPGNKLDTFCGSPPYAAPELFQGKKYDGPEVDVWSLGVILYTLVSGSLPFDGQNLKELRERVLRGKYRIPFYMSTDCENLLKKFLVLNPLKRASLENIMKDKWMNVGYEDEELKPFVEPAPDINDPVRI-----------------------------------------EVMLNMGCNKKEIEESLKLQKYDEIHATYLLLGRRTSD----L----EGSDRSGSNLSLQQIR--M-SNRPHENNTSSVQSPNK-VT-RSQSATSSSTTQKTRRHSQGGENNG-----------SEAHSQSSSSRRPA-DSAVTKQSTLEERMGKMSVG---------------------------------------------S----------------------------------------------------------------------------------GGSS-SAGGTHAAVSSDS--PKINPRKNS--------------------------------------------------------------------------------------------------------------------------------------------------------------------------------------------------NHSTS-----SSS------------------------------------------------------------------------------------------------------------------------------------
>EOG091F00K1|Lottia_gigantea|JG18_Hermissenda_opalescens|TRANSCRIPT
--------------------------------------SSRIQSSRSR-TSDEPHIGKYRLIKTIGKGNFAKVKLAKHVPTGREVAIKIIDKTQLNQSSLYKLFREVRIMKMLDHPNIVKLFEVIETEKTLYLVMEYASGGEVFDYLVAHGRMKEKEARSKFRQIVSSVQYCHQKHIVHRDLKAENLLLDSDMNIKIADYGFSNEFVPGNKLDTFCGSPPYAAPELFQGKKYDGPEVDVWSLGVILYTLVSGSLPFDGQNLKELRERVLRGKYRIPFYMSTDCENLLKKFLVLNPLKRASLENIMKDKWMNVGYEDEELKPFVEPAPDINDPMRI-----------------------------------------EVMLNMGCNKKEIEESLKLQKYDEIHATYLLLGRRTSD----L----EGSDRSGSNLSLQQIR--M-SNRPHENNTSSVQSPNK-VT-RSQSATSSSTTQKTRRHSQGGENNG-----------TEAHSQSSSSRRPT-DSGVTKQSTLEERMGKMSVG---------------------------------------------T----------------------------------------------------------------------------------GGSS-SAGGTHSAVSSDS--PKINPRKNS--------------------------------------------------------------------------------------------------------------------------------------------------------------------------------------------------NHSTS-----SSS------------------------------------------------------------------------------------------------------------------------------------
>EOG091F00K1|Lottia_gigantea|HW16_Hancockia_cfuncinata|TRANSCRIPT
---------------------------------TTTTTSSRIQSSRSR-TNDEPHIGKYRLIKTIGKGNFAKVKLAKHVPTGREVAIKIIDKTQLNQSSLYKLFREVRIMKMLDHPNIVKLFEVIETEKTLYLVMEYASGGEVFDYLVAHGRMKEKEARSKFRQIVSSVQYCHQKHIVHRDLKAENLLLDSDMNIKIADYGFSNEFVPGNKLDTFCGSPPYAAPELFQGKKYDGPEVDVWSLGVILYTLVSGSLPFDGQNLKELRERVLRGKYRIPFYMSTDCENLLKKFLVLNPLKRASLETIMKDKWMNVGYEEEELKPFVEPAPDINDPLRI-----------------------------------------DVMLNMGCNKKDIEESLKLQKYDELHATYLLLGRRTSD----L----EGSDRSGSNLSLQQIR--M-SGRPHENNASSVQSPNK-VT-RSQSATSSSTNQKARRHSQGG----------TGSVTTSSHSQSSSSRRTP-DTTATKQSTLEERMGKISVG---------------------------------------------S----------------------------------------------------------------------------------GGSS-SAGGTHSAGSSDS--PKMNLRKNS--------------------------------------------------------------------------------------------------------------------------------------------------------------------------------------------------NHSTS-----SSS------------------------------------------------------------------------------------------------------------------------------------
>EOG091F00K1|Lottia_gigantea|JG17_Hancockia_uncinata|TRANSCRIPT
---------------------------------TTTTTSSRIQSSRSR-TNDEPHIGKYRLIKTIGKGNFAKVKLAKHVPTGREVAIKIIDKTQLNQSSLYKLFREVRIMKMLDHPNIVKLFEVIETEKTLYLVMEYASGGEVFDYLVAHGRMKEKEARSKFRQIVSSVQYCHQKHIVHRDLKAENLLLDSDMNIKIADYGFSNEFVPGNKLDTFCGSPPYAAPELFQGKKYDGPEVDVWSLGVILYTLVSGSLPFDGQNLKELRERVLRGKYRIPFYMSTDCENLLKKFLVLNPLKRASLETIMKDKWMNVGYEEEELKPFVEPAPDINDPLRI-----------------------------------------DVMLNMGCNKKDIEESLKLQKYDELHATYLLLGRRTSD----L----EGSDRSGSNLSLQQIR--M-SGRPHENNASSVQSPNK-VT-RSQSATSSSTNQKARRHSQGG----------TGSVTTSSHSQSSSSRRTP-DTTATKQSTLEERMGKISVG---------------------------------------------S----------------------------------------------------------------------------------GGSS-SAGGTHSAGSSDS--PKIP--------------------------------------------------------------------------------------------------------------------------------------------------------------------------------------------------------------------------------------------------------------------------------------------------------------------------------------------------------
>EOG091F00K1|Lottia_gigantea|HW20_Spurilla_neapolitana|TRANSCRIPT
---------------------------------TTTTTTTRIQSSRSR-TNDEPHIGKYRLIKTIGKGNFAKVKLAKHVPTGREVAIKIIDKTQLNQSSLYKLFREVRIMKMLDHPNIVKLFEVIETEKTLYLVMEYASGGEVFDYLVAHGRMKEKEARSKFRQIVSSVQYCHQKHIVHRDLKAENLLLDSDMNIKIADYGFSNEFVPGNKLDTFCGSPPYAAPELFQGKKYDGPEVDVWSLGVILYTLVSGSLPFDGQNLKELRERVLRGKYRIPFYMSTDCENLLKKFLVLNPLKRASLETIMKDRWINMGYEDRELKPFKEPSKDDLDLLRI-----------------------------------------EVMLNMGWSKKEIEESLKLQKYDEIHATYLLLGRRTSD----L----EGSDRSGSNLSLQQIR--M-SNRPHENNTSSVQSPNK-VT-RSQSATSSSTTQKSRRHSQGG----------TGSVTSSSHSQSSSSRRPT-DSGVTKQSTLEERMGKMSVG---------------------------------------------S----------------------------------------------------------------------------------GGSS-STGGTHAAVSSDS--PKINPRKNS--------------------------------------------------------------------------------------------------------------------------------------------------------------------------------------------------NHSTS-----SSS------------------------------------------------------------------------------------------------------------------------------------
>EOG091F00K1|Lottia_gigantea|JG29_Spurilla_braziliana|TRANSCRIPT
----------------------------------------------------------------------------------------------------------------------------------------------------------------------------------------------------------SNEFVPGNKLDTFCGSPPYAAPELFQGKKYDGPEVDVWSLGVILYTLVSGSLPFDGQNLKELRERVLRGKYRIPFYMSTDCENLLKKFLVLNPLKRASLETIMKDRWINMGYEDRELKPFKEPSKDDLDLLRI-----------------------------------------EVMLNMGWSKKEIEESLKLQKYDEIHATYLLLGRRTSD----L----EGSDRSGSNLSLQQIR--M-SNRPHENNTSSVQSPNK-VT-RSQSATSSSTTQKSRRHSQGG----------TGSVTSSSHSQSSSSRRPT-DSGVTKQSTLEERMGKMSVG---------------------------------------------S----------------------------------------------------------------------------------GGSS-STGGTHAAVSSDS--PKINPRKNS--------------------------------------------------------------------------------------------------------------------------------------------------------------------------------------------------NHSTS-----SSS------------------------------------------------------------------------------------------------------------------------------------
>EOG091F00K1|Lottia_gigantea|JG04_Berghia_stephanieae|TRANSCRIPT
--------------------------------------------------------------------------------------------------------------------------------------------------------MKEKEARSKFRQIVSSVQYCHQKHIVHRDLKAENLLLDSDMNIKIADYGFSNEFVPGNKLDTFCGSPPYAAPELFQGKKYDGPEVDVWSLGVILYTLVSGSLPFDGQNLKELRERVLRGKYRIPFYMSTDCENLLKKFLVLNPLKRASLETIMKDRWINMGYEDRELKPFKEPSKDDLDVLRI-----------------------------------------DVMLNMGWNKKEIEESLKLQKYDEIHATYLLLGRRTSD----L----EGSDRSGSNLSLQQIR--M-SNRSHENNTSSVQSPNK-VT-RSQSATSSSTTQKSRRHSQGR----------TGSVTSSSHSQSSSSRRPT-ESGVTKQSTLEERMGKMSVG---------------------------------------------S----------------------------------------------------------------------------------GGSS-STGGTHAAVSSDS--PKINPRKNS--------------------------------------------------------------------------------------------------------------------------------------------------------------------------------------------------NHSTS-----SSS------------------------------------------------------------------------------------------------------------------------------------
>EOG091F00K1|Lottia_gigantea|JG26_Phestilla_sp|TRANSCRIPT
------AQLHTVHESI--SADR-----QAP--DDNPSTNTRIQSSRPR-TSDEPHIGKYRLIKTIGKGNFAKVKLAKHVPTGREVAIKIIDKTQLNQSSLYKLFREVRIMKMLDHPNIVKLFEVIETEKTLYLVMEYASGGEVFDYLVAHGRMKEKEARAKFRQIVSSVQYCHQKHIVHRDLKAENLLLDSDMNIKIADYGFSNEFVPGNKLDTFCGSPPYAAPELFQGKKYDGPEVDVWSLGVILYTLVSGSLPFDGQNLKELRERVLRGKYRIPFYMSTDCENLLKKFLVLNPLKRASLETIMKDRWINMGYEDRELKPFKEPSKDDLDTVRI-----------------------------------------EVMLSMGCNKKEIEESLKMQKYDEIHATYLLLGRRTSD----L----EGSDRSGSSISLQPIR--N-SNRPHENNT-SVQSPNK-VT-RSQSATNSSTTQKTRRHSQGGENGG-----------TSSHSQSSSSRRPP-DNTTTKQSTLEERMGKMNVG---------------------------------------------G----------------------------------------------------------------------------------GNSS-SSTT-HAAVSSDS--PKINPRKNS--------------------------------------------------------------------------------------------------------------------------------------------------------------------------------------------------NHSTS-----SSKENATPSS-----------------------------------------------------------------------------------------------------------------------------
>EOG091F00K1|Lottia_gigantea|HW07_Cuthona_caerulea|TRANSCRIPT
------AQLHTVHESI--SADR-----QNP--DENPSTTTRIQSSRPR-TSDEPHIGKYRLIKTIGKGNFAKVKLAKHVPTGREVAIKIIDKTQLNQSSLYKLFREVRIMKMLDHPNIVKLFEVIETEKTLYLVMEYASGGEVFDYLVAHGRMKEKEARAKFRQIVSSVQYCHQKHIVHRDLKAENLLLDGDMNIKIADYGFSNEFVPGNKLDTFCGSPPYAAPELFQGKKYDGPEVDVWSLGVILYTLVSGSLPFDGQNLKELRERVLRGKYRIPFYMSTDCENLLKKFLVLNPLKRASLENIMKDKWMNVGYEDEELKPFVEPAPDINDPMRI-----------------------------------------DVMLSMGCNKKEIEESLKLQKYDEIHATYLLLGRRTSD----L----EGSDRSGSSISLQPMR--N-SNRPHENST-SVQSPNK-VT-RSQSATNSSTTQKTRRHSQGGENGASS------------HSQSSSSRRPP-DNATTKQSTLEERMGKMNVG---------------------------------------------S----------------------------------------------------------------------------------GGSS-SAATTHSAVSSDS--PKINPRKNS--------------------------------------------------------------------------------------------------------------------------------------------------------------------------------------------------NHSTS-----SS-------------------------------------------------------------------------------------------------------------------------------------
>EOG091F00K1|Lottia_gigantea|HW11_Eubranchus_exiguus|TRANSCRIPT
------AQLHTVHESV--PSDR-----QIP-TDDTPSSQPRIQSSRSR-GSEEPHIGKYRLIKTIGKGNFAKVKLGKHVPTGREVAIKIIDKTQLNQSSLYKLFREVRIMKMLDHPNIVKLFEVIETDKTLYLVMEYASGGEVFDYLVAHGRMKEKEARAKFRQIVSSVQYCHQKHIVHRDLKAENLLLDSDMNIKIADYGFSNEFVPGNKLDTFCGSPPYAAPELFQGKKYDGPEVDVWSLGVILYTLVSGSLPFDGQNLKELRERVLRGKYRIPFYMSTDCENLLKKFLVLNPLKRASLETIMKDRWINMGYEDSELKPFKEASKDELDLMRI-----------------------------------------EKMLSYSFTKKEIEESLKLQKYDDVHATYLLLGRRTSD----L----EGSDRSGSSVSLQPTR--N-SNRTHENNT-SVQSPNK-VT-RSQSATNSSTTQKTRRHSQGGENGGN-DTKRTGSVAASPHSQSSSSRRPT-ESSATKHSALEERMGKVSIN---------------------------------------------SPKSSS----------------------------------------------------VRA-------------TMSTRKSPHSGSA-SSSSST-PKNSSMSHSHSHNTSIPRRSTFSPGDG-RGMSASASAEKTSRTTNGQEPRSTSGNTSPSDP-GANVSTTPSSTRVKGHIKSASMTQS--ARATSTDTSTVDSEHRPITAPAKGPSISPGMKP--NLTRGTQARNTFHG---RVQHKPLPH-YNGPGGVS-HPSDTSAFGPGQRPSFFNRITSKFSR----RPEGGFQPATN--HAYASGRAPLNSSHVFRRSMSGET----------------------RD-PEGIKPRSLRFTWSMKTTSSMDPNDMMKEIRKVLDANNCDYEQRERFLLLCVHGDPNTDSLVQWEMEVCKLPRLSLNGVRFKRISGTSIGFKNIASKIANELKL
>EOG091F00K1|Lottia_gigantea|JG14_Eubranchus_rustyus|TRANSCRIPT
---------------------------------------------------------------------------AKHVPTGREVAIKIIDKTQLNQSSLYKLFREVRIMKMLDHPNIVKLFEVIETEKTLYLVMEYASGGEVFDYLVAHGRMKEKEARAKFRQIVSSVQYCHQKHIVHRDLKAENLLLDSDMNIKIADYGFSNEFVPGNKLDTFCGSPPYAAPELFQGKKYDGPEVDV---------------------------------------------------------------------------------------------------------------------------------------------------------------------------------------------------------------------------------------------------------------------------------------------------------------------------------------------------------------------------------------------------------------------------------------------------------------------------------------------------------------------------------------------------------------------------------------------------------------------------------------------------------------------------SHVFRRSMSGET----------------------RD-PEGIKPRSLRFTWSMKTTSAMDPNDMMKEIRKVLDANNCDYEQRERFLLLCVHGDPNTDSLVQWEMEVCKLPRLSLNGVRFKRISGTSIGFKNIASKIANELKL
>EOG091F00K1|Lottia_gigantea|JG03_Austraeolis_stearnsi|TRANSCRIPT
------------------------------------------------------------------------------------------------------------------------------------------------------------------------------------------------------------------------------------------------------------------------------------------------------------------------------------------------------------------------------------------------------------------------------------------------------------------------------------------------------------------------------------------------------------------------------------------------------------------------------------------------------------ASVRA-------------TMPSRKSPHSGSA-SSSSSSTPKNSMM--THSHSTGIPRRSTFSPGDN-RGGSASA---EKTRSTNGQEPRSTSGNTSPSEPVGT-TSSSTSSARVKGHVKSASMTQS--ARVSNDGTSTSDPEHRPITAPVKGPSISPGMKP--NLTRGTQARNTFHG---RVTHKPVANTYNGPGGVSSHPVDTSALGPGQRPSFFNRITSKFSR--------------------------------------GET----------------------RD-PEGIKPRSLRFTWSMKTTSAMDPNDMMKEIRKVLDANNCDYEQRERFLLLCVHGDPNTDSLVQWEMEVCKLPRLSLNGVRFKRISGTSIGFKNIASKIANELK-
>EOG091F00K1|Lottia_gigantea|JG27_Phidiana_lynceus|TRANSCRIPT
------APLHTVHESV--PSDR-----QIS--DENATTATRIQSSRSR-TNDEPHIGKYRLIKTIGKGNFAKVKLAKHVPTGREVAIKIIDKTQLNQSSLYKLFREVRIMKMLDHPNIVKLFEVIETEKTLYLVMEYASGGEVFDYLVAHGRMKEKEARSKFRQIVSSVQYCHQKHIVHRDLKAENLLLDSDMNIKIADYGFSNEFVPGNKLDTFCGSPPYAAPELFQGKKYDGPEVDVWSLGVILYTLVSGSLPFDGQNLKELRERVLRGKYRIPFYMSTDCENLLKKFLVLNPLKRASLE----------------------------------------------------------------------------------------------------------------------------------------------------------------------------------------------------------------------------------------------------------------------------------------------------------------------------------------------ASVRA-------------SMPSRKSPHSGSA-SSSSSSTPKNSMM--THSHSTGIPRRSTFSPGDNHRGGSASA---EKTRSTNGQEPRSTSGNTSPSEP-VGTTSSSTSSARVKGHVKSASMTQS--ARVNNDGTSTSDPEHRPITAPVKGPSISPGMKP--NLTRGTQARNTFHG---RVTHKPAANAYNGPGGVSSHPVDTSALGPGQRPSFFNRITSKFSRXX---XXXXXX-AST--HAYASGRASALSP-----SMSGET----------------------RD-PEGVKPRSLRFTWSMKTTSAMDPNDMMKEIRKVLDANNCDYEQRERFLLLCVHGDPNTDSLVQWEMEVCKLPRLSLNGVRFKRISGTSIGFKNIASKIANELK-
>EOG091F00K1|Lottia_gigantea|JG20_Learchis_evelinae|TRANSCRIPT
------APLHTVHESV--PSDR-----QIP--DENATTATRIQSSRSR-TNDEPHIGKYRLIKTIGKGNFAKVKLAKHVPTGREVAIKIIDKTQLNQSSLYKLFREVRIMKMLDHPNIVKLFEVIETEKTLYLVMEYASGGEVFDYLVAHGRMKEKEARSKFRQIVSSVQYCHQKHIVHRDLKAENLLLDSDMNIKIADYGFSNEFVPGNKLDTFCGSPPYAAPELFQGKKYDGPEVDVWSLGVILYTLVSGSLPFDGQNLKELRERVLRGKYRIPFYMSTDCENLLKKFLVLNPLKRASLE----------------------------------------------------------------------------------------------------------------------------------------------------------------------------------------------------------------------------------------------------------------------------------------------------------------------------------------------ASVRA-------------TMPSRKSPHSGSA-SSSSSSTPKNSMM--THSHSTGIPRRSTFSPGDN-KGGSATA---EKTRSTNGQEPRSSSGNTSPSDPVGTTSSSSSS--ARKGHVKSASMTQS--ARVSNDGTSTSDPEHRPITAPPKGPSISPGQKP--NLTRGTQARNTFHG---RVTHKPAANTYNGPGGVSSHPVDTSALGPGQRPSFFNRITSKFSR----RPEGGFQTAST--HAYASGRASALSP-----SMSGET----------------------RXXPEGIKPRSLRFTWSMKTTSAMDPNDMMKEIRKVLDANNCDYEQRERFLLLCVHGDPNTDSLVQWEMEVCKLPRLSLNGVRFKRISGTSIGFKNIASKIANELKL
>EOG091F00K1|Lottia_gigantea|NC05_Hermissenda_crassicornis|TRANSCRIPT
--------------------------------------SSRIQSSRSR-TSDEPHIGKYRLIKTIGKGNFAKVKLAKHVPTGREVAIKIIDKTQLNQSSLYKLFREVRIMKMLDHPNIVKLFEVIETEKTLYLVMEYASGGEVFDYLVAHGRMKEKEARSKFRQIVSSVQYCHQKHIVHRDLKAENLLLDSDMNIKIADYGFSNEFVPGNKLDTFCGSPPYAAPELFQGKKYDGPEVDVWSLGVILYTLVSGSLPFDGQNLKELRERVLRGKYRIPFYMSTDCENLLKKFLVLNPLKRASLENIMKDKWMNVGYEDEELKPFVEPAPDINDPMRI-----------------------------------------EVMLNMGCNKKEIEESLKLQKYDEIHATYLLLGRRTSD----VSNVLEGSDRSGSNLSLQQIR--M-SNRPHENNTSSVQSPNK-VT-RSQSATSSSTTQKTRRHSQGGENNG-----------TEAHSQSSSSRRPT-DSGVTKQSTLEERMGKMSVG---------------------------------------------T----------------------------------------------------------------------------------SGSA-SSSSSSTPKNSMM--THSHSTGIPRRSTFSPGDG-RGGSASA---EKTRPTNGQEPRSTSGNTSPSEPVGTSSSSTSSSARVKGHTKSASMTQS--ARVSNDGTATSDTEHRPITAPVKGPSISPGNKP--NLTRGTQARNTFHG---RVSHKPVANTYNGPGGVSSHPVDTSALGPGQRPSFFNRITSKFSRSPGMRPEGGFQPAST--HAYASGRASALSP-----SMSGET----------------------RD-PEGIKPRSLRFTWSMKTTSAMDPNDMMKEIRKVLDANNCDYEQRERFLLLCVHGDPNTDSLVQWEMEVCKLPRLSLNGVRFKRISGTSIGFKNIASKIANELK-
>EOG091F00K1|Lottia_gigantea|NC08_Tritonia_hamnerorum|TRANSCRIPT
------APLHTVHESV--PADR-----QIA-DENASTTTSRIQSSRSR-TGDEPHIGKYRLIKTIGKGNFAKVKLAKHVPTGREVAIKIIDKTQLNQSSLYKLFREVRIMKMLDHPNIVKLFEVIETEKTLYLVMEYASGGEVFDYLVAHGRMKEKEARSKFRQIVSSVQYCHQKHIVHRDLKAENLLLDGDMNIKIADYGFSNEFVPGNKLDTFCGSPPYAAPELFQGKKYDGPEVDVWSLGVILYTLVSGSLPFDGQNLKELRERVLRGKYRIPFYMSTDCENLLKKFLVLNPLKRASLENIMKDKWMNVGYEEEELKPFVEPAPDINDPVRI-----------------------------------------DLMLNMGCNKKEIEESLKLQKYDEIHATYLLLGRRTSD----L----EGSDRSGSNLSLQQIR--M-PNRPHENNA-SVQSPNK-VT-RSQSATSSSTNQKARRHSQGGENNGNG----TGSVAASSHSQSSSSRRPT-DSATTKQR---------------------------------------------------------SGGSSSAGGTHAAV-----------------------------------SSDSPKSSSVRA-------------TMPPRKSTHSGSA-TSSSSSTPKNNIM--SHSHSTSIPRRSTFSPGDN-RGQSAVA---DKARPTNGQETRSTTGNTSPSEPSGTGTSSTPSTTRVKGHVKSASMTQS--ARVSNDGPASVDPEHRPITAPVKGPSISPGMKP--NLTRGTQARNTFHG---RVTHKP--NTYNGPGGVSSHPVDTSALGPGQRPSFFNRITSKFSRSPGMRPEGGFQSAST--HAYASGRASALSP-----SMSGET----------------------RD-PEGIKPRSLRFTWSMKTTSAMDPNDMMKEIRKVLDANNCDYEQRERFLLLCVHGDPNTDSLVQWEMEVCKLPRLSLNGVRFKRISGTSIGFKNIASKIANELKL
>EOG091F00K1|Lottia_gigantea|JG30_Tritonia_festiva|TRANSCRIPT
---------------------------------------------------------------------------------------------------------------------------------------------------------------------------------------------------------------------------------------------------------------------------------------------------------------------------------------------------------------------------------------------------------------------------------------------------------------------------------------------------------------------------------------------------------------------------------------------------------------------------------------------------------TKSSSVRA-------------TMPTRKSPHSGSA-SSSSSTTPKNNIM--SHSQSTSIPRRSTFSPGDN-RGQSAVA---DKARPTNGQESRSTTGNTSPSEPGGTGTSSTPSTTRVKGHVKSASMTQS--ARVSNDGPASAE-DHRPTTAPVKGPSISPGMKP--NLTRGTQARNTFHG---RVTHKP--NTYNGPGGVSSYPVDTSVLGPGQRPSFFNRITSKFSR----RPEGGFQSAST--HAYASGRAPALSP-----SLSGET----------------------RD-PEGIKPRSLRFTWSMKTTSAMDPNDMMKEIRKVLDANNCDYEQRERFLLLCVHGDPNTDSLVQWEMEVCKLPRLSLNGVRFKRISGTSIGFKNIASKIANELK-
>EOG091F00K1|Lottia_gigantea|NC07_Tritonia_diomedea|TRANSCRIPT
------APLHTVHESV--PADR-----QIA-DENASTTTSRIQSSRSR-TGDEPHIGKYRLIKTIGKGNFAKVKLAKHVPTGREVAIKIIDKTQLNQSSLYKLFREVRIMKMLDHPNIVKLFEVIETEKTLYLVMEYASGGEVFDYLVAHGRMKEKEARSKFRQIVSSVQYCHQKHIVHRDLKAENLLLDGDMNIKIADYGFSNEFVPGNKLDTFCGSPPYAAPELFQGKKYDGPEVDVWSLGVILYTLVSGSLPFDGQNLKELRERVLRGKYRIPFYMSTDCENLLKKFLVLNPLKRASLENIMKDKWMNVGYEEEELKPFVEPAPDINDPMRI-----------------------------------------ELMLNMGCNKKEIEESLKLQKYDEIHATYLLLGRRTSD----L----EGSDRSGSNLSLQQIR--I-PNRPHENNA-SVQSPNK-VT-RSQSATSSSTNQKTRRHSQGGENNGN----------ASSHSQSSSSRRPA-DSAATKQSALEERMGKMSVG---------------------------------------------SGGSSSAGGTH---------------------------------------------AAVTS-------------TMPTRKSPHSGSA-SSSSSTTPKNNIM--SHSQSTSIPRRSTFSPGDN-RGQSAVA---DKARPTNGQESRSTTGNTSPSEPGGTGTSSTPSTTRVKGHVKSASMTQS--ARVSNDGPASAE-DHRPTTAPVKGPSISPGMKP--NLTRGTQARNTFHG---RVTHKP--NTYNGPGGVSSYPVDTSVLGPGQRPSFFNRITSKFSRSPGMRPEGGFQSAST--HAYASGRAPALSP-----SLSGET----------------------RD-PEGIKPRSLRFTWSMKTTSAMDPNDMMKEIRKVLDANNCDYEQRERFLLLCVHGDPNTDSLVQWEMEVCKLPRLSLNGVRFKRISGTSIGFKNIASKIANELKL
>EOG091F00K1|Lottia_gigantea|JG23_Melibe_leonina|TRANSCRIPT
------APLHTVHESV--PSDR-----QIADENTSTTTTSRIQSSRSR-TNDEPHIGKYRLIKTIGKGNFAKVKLAKHVPTGREVAIKIIDKTQLNQSSLYKLFREVRIMKMLDHPNIVKLFEVIETEKTLYLVMEYASGGEVFDYLVAHGRMKEKEARSKFRQIVSSVQYCHQKHIVHRDLKAENLLLDGDMNIKIADYGFSNEFVPGNKLDTFCGSPPYAAPELFQGKKYDGPEVDVWSLGVILYTLVSGSLPFDGQNLKELRERVLRGKYRIPFYMSTDCENLLKKFLVLNPLKRASLENIMKDKWMNVGYEDEELKPFVEPAPDINDPLRI-----------------------------------------ELMLNMGCNKKEIEDSLKLQKYDEIHATYLLLGRRTSD----L----EGSDRSGSNLSLQQIR--M-SNRPHENNASSVQSPNK-VT-RSQSATSSSTNQKPRRHSQGGT----------GSVTTSSHSQSSSSRRAQ-DSAATKQSTLEERM---------------------------------------------------------------------------------------------------------------------------------------------------------------------------------------------------------------------------------------------------------------------------------------------------------------------------------------------------------------------------------------------------------------------------------------MMKEIRKVLDANNCDYEQRERFLLLCVHGDPNTDSLVQWEMEVCKLPRLSLNGVRFKRISGTSIGFKNIASKIANELK-
>EOG091F00K1|Lottia_gigantea|NC01_Armina_californica|TRANSCRIPT
------APLHTVHESV--PSDR-----QIA-DENATTTTSRIQSSRSR-TSDEPHIGKYRLIKTIGKGNFAKVKLAKHVPTGREVAIKIIDKTQLNQSSLYKLFREVRIMKMLDHPNIVKLFEVIETEKTLYLVMEYASGGEVFDYLVAHGRMKEKEARSKFRQIVSSVQYCHQKHIVHRDLKAENLLLDGDMNIKIADYGFSNEFVPGNKLDTFCGSPPYAAPELFQGKKYDGPEVDVWSLGVILYTLVSGSLPFDGQNLKELRERVLRGKYRIPFYMSTDCENLLKKFLVLNPLKRASLENIMKDKWMNVGYEDDELKPFVEPAPDINDPVRI-----------------------------------------EIMLNMGCNKKEIEDSLKLQKYDDIHATYLLLGRRTSD----L----EGSDRSGSNLSLQQIR--M-SNRPHENNA-SVQSPNK-VT-RSQSATSSSTNQKARRHSQGGENNGNG----TGSVTASSHSQSSSSRRPT-DSAATKQSTLEERMGKMSVG---------------------------------------------T--------------------------------------------------DSPKSSSVRA-------------TMPARKSPH--SG-SASSSSTPKNSIM--THSHSTGIPRRSTFSPGDN-RGQSAVA---DKGRTTNGQEPRSTTGNTSPSDSGGTGTSSTPSSTRVKGHVKSASMTQS--ARVTNDGPASTDPEHRPITAPGKGPTISPGMKP--NLTRGTQARNTFHG---RVTHKPVGN-YNGPGGVSPHPVDTSALGPNQRPSFFNRITSKFSRS-------------------------------------------------------------------------------------------------------------------------------------------------------------------------
>EOG091F00K1|Lottia_gigantea|HW14_Flabellina_affinis|TRANSCRIPT
--------------------------------------------------------------------------------------------------------------------------------KTLYLVMEYASGGEVFDYLVAHGRMKEKEARSKFRQIVSSVQYCHQKHIVHRDLKAENLLLDSDMNIKIADYGFSNEFVPGNKLDTFCGSPPYAAPELFQGKKYDGPEVDVWSLGVILYTLVSGSL------LKELRERVLRGKYRIPFYMSTDCENLLKKFLVLNPVKRASLENIMKDKWMNVGYEDEELKPFVEPAPDINDPVRI-----------------------------------------DVMLNMGCNKKEIEESLKLQKYDEIHATYLLLGRRTSD----VSSVLEGSDRSGSNLSLQQIR--M-SNRPHENNASSVQSPNK-VT-RSQSATSSSTSQKTRRHSQGGSVSSSS------------HSQSSSSRRPT-DNAVTKQSTLEERM-----------------------------------------------------------GTHSAV-----------------------------------SSDSPKSSSVRA-------------TMPARKSPHSGSA-SSSSSSTPKNSMM--THSHSTGIPRRSTFSPGDS-R---------------------------------------------------------------------------------------------------------------------------------------------------------------------------------------------------------------------------------------------------------------------------------------------------------------------------------------
>EOG091F00K1|Lottia_gigantea|HW19_Polycera_quadrilineata|TRANSCRIPT
------APLHTVHESVTIPGDR-----HGT-DDSSGTPTARMPSSRSR-PNDEPHIGKYRLIKTIGKGNFAKVKLAKHVPTGREVAIKIIDKTQLNPQSLQKLFREVRIMKMLDHPNIVKLFEVIETEKTLYLVMEYASGGEVFDYLVAHGRMKEKEARAKFRQIVSSVQYCHQKHIVHRDLKAENLLLDSDMNIKIADYGFSNEFVPGNKLDTFCGSPPYAAPELFQGKKYDGPEVDVWSLGVILYTLVSGSLPFDGQNLKELRERVLRGKYRIPFYMSTDCENLLKKFLVLNPVKRASLEGIMKDRWINMGFEDKELKPFKEPSKDELDPMRI-----------------------------------------ELMTNMGYNRKEIEESLKLQKYDDIHATYLLLGRRTTD----L----EGSDRSGSNLSLQQIR--M-PNRPHDNNA-SVQSPNK-VT-RSQSATSSS-NQKSRRHSQGGENNGNGSSKRSGSVTSSSHSQSSSSRR-P-TDGTTKQSTLEERMGKVSVT---------------------------------------------G----------------------------------------------------------------------------------GAVS-SSSGAHSSATSDS--PKISTSKES--------------------------------------------------------------------------------------------------------------------------------------------------------------------------------------------------ST-----------------------------------------------------------------------------------------------------------------------------------------------
>EOG091F00K1|Lottia_gigantea|NC02_Bathydoris_clavigera|TRANSCRIPT
--------FRTVHESV--PMDR-----HETDDSSSAPSSRVQPSSRSR-GNDEPHIGKYRLIKTIGKGNFAKVKLAKHVRTGREVAIKIIDKTQLNPQSLQKLFREVRIMKMLDHPNIVKLFEVIETEKTLYLVMEYASGGEVFDYLVAHGRMKEKEARSKFRQIVSSVQYCHQKHIVHRDLKAENLLLDRDMNIKIADYGFSNEFVPGNKLDTFCGSPPYAAPELFQGKKYDGPEVDVWSLGVILYTLVSGSLPFDGQNLKELRERVLRGKYRIPFYMSTDCENLLKKFLVLNPVKRANLETIMKDKWMNVGYEEEELKPYVEPTPDINDPLRI-----------------------------------------ELMTNMGYNRKEIEESLKLQKYDDIHATYLLLGRRTTD----L----EGSDRSGSNLSLQQIR--I-PNQPHDNNS-SVPSPNK-VT-RSQSATSSSTNQKTRRHSQGGENNGN----------ASSHSQSNSSRRPATESATTKQSTLEERMGKVSVG----------------------------------------------------------------------------------------------------------------------------------------------------------------------------------------------------------------------------------------------------------------------------------------------------------------------------------------------------------------------------------------------------------------------------------------------------------------------------------------------------------------
>EOG091F00K1|Lottia_gigantea|NC06_Pleurobranchaea_californica|TRANSCRIPT
--------LHTVHESV--PVDR-----HGTEESSGTPTSSRIQSTRTR-ANDEPHIGKYRLIKTIGKGNFAKVKLAKHVPTGREVAIKIIDKTQLNSSSLLKLFREVRIMKMLDHPNIVKLFEVIETEKTLYLVMEYASGGEVFDYLVAHGRMKEKEARAKFRQIVSSVQYCHQKHIVHRDLKAENLLLDGDMNIKIADYGFSNEFVPGNKLDTFCGSPPYAAPELFQGKKYDGPEVDVWSLGVILYTLVSGSLPFDGQNLKELRERVLRGKYRIPFYMSTDCENLLKKFLVLNPLKRASLETIMKDQWMNIGYADEELKPHVEPPPDINDPVRI-----------------------------------------DMMINMGYNKKEIEESLKLQKYDDILATYLLLGRRTPD----L----EGSDRSGSNLSLQQIR--V-PNRPHENNA-PGPSPNK-VT-RSQSATSSSTNQKNRRSSHGGENNA-----------SSQSQSSSSRRPNT-ESGATKQSTLEERM----------------------------------------------------------------------------------------------------------------------------------------------------------------------------------------------------------------------------------------------------------------------------------------------------------------------------------------------------------------------------------------------------------------------------------------------------------------------------------------------------------------------
>EOG091F00K1|Lottia_gigantea|HW03_Berthella_plumula|TRANSCRIPT
-------------------------------------------------------------------GNFAKVKLAKHVPTGREVAIKIIDKTQLNSSSLLKLFREVRIMKMLDHPNIVKLFEVIETEKTLYLVMEYASGGEVFDYLVAHGRMKEKEARAKFRQIVSSVQYCHQKHIVHRDLK---------------DYGFSNEFVPGNKLDTFCGSPPYAAPELFQGKKYDGPEVDVWSLGVILYTLVSGSLPFDGQNLKELRERVLRGKYRIPFYMSTDCENLLKKFLVLNPLKRASLETIMKDQWMNVGYADDELKPYVEPAPDINDPVRI-----------------------------------------DLMINMGYNRKEIEESLKIQKYDDILATYLLLGRRTTD----L----EGSDRSGSNLSLR-----M-PNRPHENNAPGGPSPNK-VI-RSQSATSQGGENNGNGSNKRSGSVA-----------TSQSSSSSSRRTNA-ESGATKQSTL--------------------------------------------------------------------------------------------------------------------------------------------------------------------------------------------------------------------------------------------------------------------------------------------------------------------------------------------------------------------------------------------------------------------------------------------------------------------------------------------------------------------------
>EOG091F00K1|Lottia_gigantea|NC03_Doris_kerguelenensis|TRANSCRIPT
----ARGPLHTVHESV--P-VE-----RHG--TEDSSSAARVPSTRTR-TGDEPHIGKYRLIKTIGKGNFAKVKLAKHVPTGREVAIKIIDKTQLNPSSLQKLFREVRIMKMLDHPNIVKLFEVIETEKTLYLVMEYASGGEVFDYLVAHGRMKEKEARAKFRQIVSAVQYLHQKHIVHRDLKAENLLLDSDMNIKIADYGFSNEFVFGNKLDTFCGSPPYAAPELFQGKKYDGPEVDVWSLGVILYTLVSGSLPFDGQNLKELRERVLRGKYRIPFYMSTDCENLLKKFLVLNPLKRASLESIMKDRWINMGYEDRELKPYKEPSKDELDPVRI-----------------------------------------EIMINMGYSRKEIEDSLKLQRYDDIHAAYLLLGRRTND----L----EGSDRSGSNLSLQQIR--M-PARPHDNTN-AVQSPNK-VT-RSQSATSSHGNDA---NGNGS----------GSATTAQSQSGSTRRQNTV-DTATTKESALAERMAKTSIS---------------------------------------------A----------------------------------------------------------------------------------SASS-DSPKIQTDAKSVT--NHSNSHANK--------------------------------------------------------------------------------------------------------------------------------------------------------------------------------------------------GAGSS-----SSSSKS----------------------KT-PS------------------------------------------------------------------------------------------------------
>EOG091F00K1|Lottia_gigantea|NC04_Fiona_pinnata|TRANSCRIPT
------AQLHTVHESV--P-DR-----QIA--DDIPSTATRIQSSRPR-GSDEPHIGKYRLIKTIGKGNFAKVKLAKHVPTGREVAIKIIDKTQLNQSSLHKLFREVRIMKMLDHPNIVKLFEVIETEKTLYLVMEYASGGEVFDYLVAHGRMKEKEARAKFRQIVSSVQYCHQKHIVHRDLKAENLLLDSELNIKIADYGFSNEFVPGNKLDTFCGSPPYAAPELFQGKKYDGPEVDVWSLGVILYTLVSGSLPFDGQNLKELRERVLRGKYRIPFYMSTDCENLLKKFLVLNPLKRASLETIMKDRWINMGYEDRELKPFKEPSKDDLDPVRI-----------------------------------------DLMLSMGCNKKEIEESLKLQKYDEIHATYLLLGRRTSD----L----EGSDRSGSSISLQPAR--N-SNRPHENNP-SVQSPNK-VVTRSQSATNSSTSQKTRRHSQGGENG---------------------------------------------------------------------------------------------------------------------------------------------------------------------------------------------------------------------------------------------------------------------------------------------------------------------------------------------------------------------------------------------------------------------------------------------------------------------------------------VLDANNCDYEQRERFLLLCVHGDPNTDSLVQWEMEVCKLPRLSLNGVRFKRISGTSIGFKNIASKIANELK-
>EOG091F00K1|Lottia_gigantea|HW04_Calmella_cavolinii|TRANSCRIPT
-----RPPLHTVHESV--PVDR-----PHV----SSSKTSRLSSSRSR-ANDEPHIGKYRLIKTIGKGNFAKVKLAKHVPTGKEVAIKIIDKTQLNPSGLQKLFREVRIMKMLDHPNIVKLFEVIETEKTLYLVMEYASGGEVFDYLVAHGRMKEKEARAKFRQIVSSVQYCHQKHIVHRDLKAENLLLDSDMNIKIADYGFSNEFVPGNKLDTFCGSPPYAAPELFQGKKYDGPEVDVWSLGVILYTLVSGSLPFDGQNLKELRERVLRGKYRIPFYMSTDCETLLKKFLVLNPMKRASLEVIMKDKWMNITYEDDELKPYVEPAPDINDPMRI-----------------------------------------ERMITMGYNRKEIEESLKLQKYDDIHATYLLLGRHTTD----L----EGSDRSGSNLSLQQIR--V-PSRGAHDSSGSSQSPNK-VT-RSQSATSGTSNQKSRRYSQGGTEN--------------------NGNRPN-PEAPTKQSTLEERMGKVSVS---------------------------------------------GGGVVSGSSAT---------------------------------------------SAVSSDSPKITGPMSVRATMPTRKSGQSGSATSSSTSSTPKNSIM--SHSHSTSIPRRSTFSPGDN-RSQT-PA---DKTRPTNGQDSRSNPSSTGSDGPGSSSSTPTSASVRPKGHAKSASLSQS--ARASDMPSSVSDGDHRPTTAPGKAPAISPGMKP--NLTRGTQARNTFHG---RDARKQLVNPYNGPGGGGMQHPVDSTNMAGQRPSFFNRITSKFSRS-------------------------------------------------------------------------------------------------------------------------------------------------------------------------
>EOG091F00K1|Lottia_gigantea|LotgiG218210
MSANARAALQTVHESV--TVDP-----RPT-DDNGN---PRIQTSTRG-RTDEPHIGKYRLVKTIGKGNFAKVKLAKHVPTGREVAIKIIDKTQLNPSSLQKLFREVRIMKMLDHPNIVKLFEVIETEKTLYLVMEYASGGEVFDYLVAHGRMKEKEARAKFRQIVSSVQYCHQKHIVHRDLKAENLLLDGDMNIKIADFGFSNEFVPGNKLDTFCGSPPYAAPELFQGKKYDGPEVDVWSLGVILYTLVSGSLPFDGQNLKELRERVLRGKYRIPFYMSTDCENLLKKFLILNPLKRASLETIMRDKWMNVGYDDDELKPHVEPQPDYNDPVRI-----------------------------------------DTMVNMGYNRKDIEESLKLQKYDDIQATYLLLGRRTTD----L----EGSN-SGSNLSLRHLP--LTPSRPHSENNANSQSPNK-VT-RSQSATSGS-GRSQRRSSHG--------------------STGPGGTQPH-GPSSRRQHTVDG--------------------------------------TSTKESTLTARMKTPSGGSVDSP----KV-----------------------------------GKKLTAPSPARS-------------TMPRKTGSGHSSS-TSSTPK--NNSVITHGHNHNTSIPRRSTFSPGDN-RNQA-PG---EKTRPTNGQDIK----NHLPNSSSATSDTGPSARPKGAGHVKSASISQS--ARYGESPHLTDDAGFRPTTAPGKSVAV--PARP--NLSRGTRERNTFHG---KERQQRINSPYNGPGGVPGHTQDSSAIGRDGRPSFFNRITSKFSRSTSRNACETVA-ASP--NSACQNRFEHHFV-----RSVNET----------------------KD-GEAVKPRALRFTWSMKTTSSMDPHDMMKEIRKVLDANNCDYEQREKFLLLCVHGDPNTDSLVQWEMEVCKLPRLSLNGVRFKRISGTSIGFKNIASKIANELKL
>EOG091F00K1|Crassostrea_gigas|CGI_10019329
M--STRTPLQTVHESV--TSESRSSNRRQT-DDNAN---PRI-SSSGR-RTDEPHIGKYRLIKTIGKGNFAKVKLAKHVPTGREVAIKIIDKTQLNPSSLNKLFREVRIMKNLDHPNIVKLFEVIETEKTLYLVMEYASGGEVFDYLVAHGRMKEKEARAKFRQIVSAVQYCHQKHIVHRDLKAENLLLDADMNIKIADFGFSNEFVPGNKLDTFCGSPPYAAPELFQGKKYDGPEVDVWSLGVILYTLVSGSLPFDGQNLKELRERVLRGKYRIPFYMSTDCENLLKKFLVLNPTKRVCLENIMKDKWMNIGCEDDELKPYVEPPADVLDPLRIGKTPSHKLNIMRDRWINMGYEERDLKPYKEPPKDLLENKRIELMLNMGYTRQAVEDSITHQKYDDVQATYLLLGRRTSD----L----EGSDRSGSSQSLRHLAQMS-SNRPHSENTASSQSPNK-VT-RSQSATSSGTNQGRRRYSQGTENNG-----------SIKRTTGPSSSQSS-SHTPRRQNTIDP--------------------------------------SSTKENALSGR-KTPSGG----P----VM-----------------------------------ESPKISSTPTRS-------------TMPKKLSSSQTSS-SSSSSSTAKNSSI--HSSIPRRTGRSETFSPGDT-RVPPTQE---KPARTSNGQDLRGPMSNSTGG--------TENPSVRPKSHVKSASLTQSQVARVTDLPPLSDGDNFRPTTAPGKTLPV--SPVPPKSYLNRTVLRNTFHGGPVRDRRQP--RTYNG----PDQTQDTSAMNAAGRMSFFNKLSQKFSR----RD----------------------NT-----TLSGEKVEHRSLSRELYVSTHKSVAEGQSD-NPMVKPRSLRFTWSMKTTSSMDPNDMMKEIRKVLDANNCDYEQREKFLLLCVHGDPNTDSLVQWEMEVCKLPRLSLNGVRFKRISGTSIGFKNIASKIANELKL
>EOG091F00K1|Lottia_gigantea|JG12_Dondice_parguerensis|TRANSCRIPT
-------------------------------------------------------------------------------------------------------------------------------------------------------------------------------------------------------------------------------------------------------------------------ERVLRGKYRIPFYMSTDCENLLKKFLVLNPLKRASLETIMKDRWINMGYEDRELKPFKEPSKDELDTQRI-----------------------------------------ELMLNMGCNKKEIEESLKLQKYDEIHATYLLLGRRTSD----L----EGSDRSGSNLSLQQIR--M-SNRPHENNTSSVQSPNK-VT-RSQSATSSSTTQKTRRHSQGGENNG-----------TEAHSQSSSSRRPT-DSGVTKQSTLEERMGKMSVG---------------------------------------------S----------------------------------------------------------------------------------GSSS-NAGATHSAVSSDS--PKINPRKNS--------------------------------------------------------------------------------------------------------------------------------------------------------------------------------------------------NHSTS-----SSS------------------------------------------------------------------------------------------------------------------------------------
>EOG091F00K1|Lottia_gigantea|HW10_Embletonia_pulchra|TRANSCRIPT
-------------------------------------------------------------------------------------------------------------------------------------------------------------------------------------------------------------------------------------------------------------------------ERVLRGKYRIPFYMSTDCENLLKKFLVLNPIKRASLENIMKDKWMNVGYEEEELKPFVEPGPDINDPVRI-----------------------------------------DVMLNMGCNKKEIEESLKLQKYDEIHATYLLLGRRTSD----L----EGSDRSGSNLSLQQIR--M-SNRPHENSA-SVQSPNK-VT-RSQSATSSSTNQKARRHSQGGDNNG-----------TSSHSQSSSSRRPT-DNATTKQSTLEERMGKMSVG---------------------------------------------SGGSSSAGGTHSAV-----------------------------------SSDSPKSSSVRA-------------TMPARKSPHSGSA--SSSSTPKNNSIM--THSHSTGIPRRSTFSPGDN-RGGSASA---DKTRSTNGQESRSATGNTSPSETGGTGTSSTPSTTRVKGHVKSASMTQS--ARVSNDGPASSDPEHRPITAPVKGPTISPGMKP--NLTRGTQARNTFHG---RVTHKPVANTYNGPGGLSSHPVDTSALGPGQRPSFFNRITSKFSR----RPEGGFQPTST--HAYASGRGSALSP-----SMSGET----------------------RD-PEGIKPRSLRFTWSMKTTSAMDPNDMMKEIRKVLDANNCDYEQRERFLLLCVHGDPNTDSLVQWEMEVCKLPRLSLNGVRFKRISGTSIGFKNIASKIANELK-
>EOG091F00K1|Lottia_gigantea|JG05_Bornella_anguilla|TRANSCRIPT
---------------------------------------------------------------------------------------------------------------------------------------------------------------------------------------------------------------------------------------------------------------------------------------------------------------------------------------------------------------------------------------------------------------------------------------------------------------------------------------------------------------------------------------------------------------------------------------------------------------------------------------------------------TKSSSVRA-------------TMPVRKSPH--SG-SASSSSTPKNSIM--SHSHSTGIPRRSTFSPGDN-RGQSATT---DKARPTNGQEPRSPSGNTSPSEPGGTGTSSTPSSTRVKGHVKSASMTQS--ARVNSDGPTSTDPEHRPITAPVKGPTISTGMKP--NLTRGTQARNTFHG---RVSHKPVANTYNGPGGVSPHPVDT-PLAPGQRPSFFNRITSKFSRS------------------------------------------------------------------EGVKPRSLRFIWSMKTTSAMDPNDMMKEIRKVLDANNCDYEQRERFLLLCVHGDPNTDSLVQWEMEVCKLPRLSLNGVRFKRITGTSIGFKNIASKIANELK-
>EOG091F00K1|Lottia_gigantea|HW06_Cratena_peregrina|TRANSCRIPT
------------------------------------------------------------------------------------------------------------------------------------------------------------------------------------------------------------------------------------------------------------------------------------------------------------------------------------------------------------------------------------------------------------------------------------------------------------------------------------------------------------------------------------------------------------------------------------------------------------------------------------------------------------ASVRA-------------TMPSRKSPHSGSA-SSSSSSTPKNSMM--THSQSTGIPRRSTFSPGDN-RGGSASA---EKTRSTNGQEPRSTSGNTSPSDPVGTGSSSSSSSARVKGHVKSASMTQS--ARVSNDTTSTSDAEHRPITAPAKGPAISPGMKP--NLTRGTQARNTFHG---RV-NKPVANTYNGPGGV-SHPVDTSALGPGQRPSFFNRITSKFSR----RPEGGFQTAST--HAYASGRASALSPHVFRRSMSGET----------------------RD-PEGIKPRSLRFTWSMKTTSAMDPNDMMKEIRKVLDANNCDYEQRERFLLLCVHGDPNTDSLVQWEMEVCKLPRLSLNGVRFKRISGTSIGFKNIASKIANELK-
>EOG091F00K1|Crassostrea_gigas|JG16_Flabellina_iodinea|TRANSCRIPT
TH--------------------------------------------------------------------------------------------------------------------------------------------------------------------------------------------------------------------------------------------------------------------------------------------------------------------------------------------------------------------------------------------------------------------------------------------------------------------------------------------------------------------------------------------------------------------------------------------------------------AVSSESPKMNPRKNSNHSTSSSSKENATPSSRPKTPRSADGVKSSSVRA-------------TMPARKSPHSGSA-SSSSSSTPKNSMM--THSHSTGIPRRSTFSPGDN-RGGSASA---EKTRSTNGQEPRNTSGNTSPSEPGGTSTSSTSSSARVKGHVKSASMTQS--ARVSNDGTTPVDTDHRPITAPVKGPSISPGMKP--NLTRGTQARNTFHG---RVTHKPVANTYNGPGGVSSHPVDTSALGPGQRPSFFNRITSKFSR----RPEGGFQTAST--HAYASGRASALSP-----SMSGET----------------------RD-PEGIKPRSLRFTWSMKTTSAMDPNDMMKEIRKVLDANNCDYEQRERFLLLCVHGDPSTDSMVQWEMEVCKLPRLSLNGVRFKRISGTSIGFKNIASKIANELK-
>EOG091F00K1|Lottia_gigantea|HW15_Flabellina_babai|TRANSCRIPT
--------------------------------------------------------------------------------------------------------------------------------------------------------------------------------------------------------------------------------------------------------------------------------------------------------------------------------------------------------------------------------------------------------------------------------------------------------------------------------------------------------------------------------------------------------------------------------------------------------SSAGGTHTAVSSDSPKMNVRKNSNHSTSSSSKENATPSSRPKTPRSAEGTKSSSVRA-------------TMPSRKNPHSGSA--SSSSSTPKNSMM--THSHSTGIPRRSTFSPGDS-RGQSASA---DKPRPTNGQESRSTTGNTSPSESGGAITSS--SSARVKGHVKSASMTQS--ARVSNDGNASIEQDHRPITAPVKGPTISPGMKP--NLTRGTQARNTFHG---RVTHKPVVNTYNGPGGVSTHPADTSALAPGQRPSFFNRITSKFSR----RPEGGFQTASAHAHAYASGRASVLTP-----SMSGET----------------------RD-PEGIKPRSLRFTWSMKTTSAMDPSDMMKEIRKVLDANNCDYEQRERFLLLCVHGDPNTDSLVQWEMEVCKLPRLSLNGVRFKRISGTSIGFKNIASKIANELK-
