# Supplementary material for: Transcriptomics provides a robust framework for the relationships of the major clades of cladobranch sea slugs (Mollusca, Gastropoda, Heterobranchia), but fails to resolve the position of the enigmatic genus Embletonia
Source: BMC Ecol Evol. 2021 Dec 28;21:226. doi: 10.1186/s12862-021-01944-0 (PMC8895541; doi:10.1186/s12862-021-01944-0)
Supplement: Supplementary file 7 — Additional file 7. Archive S5: 1,767 multiple sequence alignments (FASTA format) on amino acid level, from which sequences belonging to Doris kerguelenensis and Calmella cavolini as well as ambiguously aligned sections and gap-only sites were removed. These served as the basis for compiling the final unreduced supermatrix. [file 12862_2021_1944_MOESM7_ESM.zip]

Archive with 1,770 entries (1,768 files):
- Archive_S5/
- Archive_S5/Alignments/
- Archive_S5/Alignments/EOG091F0000.exDoCa.linsi.aa.fas
- Archive_S5/Alignments/EOG091F0002.exDoCa.linsi.aa.fas
- Archive_S5/Alignments/EOG091F0009.exDoCa.linsi.aa.fas
- Archive_S5/Alignments/EOG091F000F.exDoCa.linsi.aa.fas
- Archive_S5/Alignments/EOG091F000G.exDoCa.linsi.aa.fas
- Archive_S5/Alignments/EOG091F000I.exDoCa.linsi.aa.fas
- Archive_S5/Alignments/EOG091F000J.exDoCa.linsi.aa.fas
- Archive_S5/Alignments/EOG091F000K.exDoCa.linsi.aa.fas
- Archive_S5/Alignments/EOG091F000M.exDoCa.linsi.aa.fas
- Archive_S5/Alignments/EOG091F000X.exDoCa.linsi.aa.fas
- Archive_S5/Alignments/EOG091F0013.exDoCa.linsi.aa.fas
- Archive_S5/Alignments/EOG091F0014.exDoCa.linsi.aa.fas
- Archive_S5/Alignments/EOG091F0015.exDoCa.linsi.aa.fas
- Archive_S5/Alignments/EOG091F0016.exDoCa.linsi.aa.fas
- Archive_S5/Alignments/EOG091F0019.exDoCa.linsi.aa.fas
- Archive_S5/Alignments/EOG091F001E.exDoCa.linsi.aa.fas
- Archive_S5/Alignments/EOG091F001H.exDoCa.linsi.aa.fas
- Archive_S5/Alignments/EOG091F001I.exDoCa.linsi.aa.fas
- Archive_S5/Alignments/EOG091F001K.exDoCa.linsi.aa.fas
- Archive_S5/Alignments/EOG091F001V.exDoCa.linsi.aa.fas
- Archive_S5/Alignments/EOG091F001X.exDoCa.linsi.aa.fas
- Archive_S5/Alignments/EOG091F001Y.exDoCa.linsi.aa.fas
- Archive_S5/Alignments/EOG091F0025.exDoCa.linsi.aa.fas
- Archive_S5/Alignments/EOG091F0029.exDoCa.linsi.aa.fas
- Archive_S5/Alignments/EOG091F002C.exDoCa.linsi.aa.fas
- Archive_S5/Alignments/EOG091F002D.exDoCa.linsi.aa.fas
- Archive_S5/Alignments/EOG091F002E.exDoCa.linsi.aa.fas
- Archive_S5/Alignments/EOG091F002H.exDoCa.linsi.aa.fas
- Archive_S5/Alignments/EOG091F002J.exDoCa.linsi.aa.fas
- Archive_S5/Alignments/EOG091F002R.exDoCa.linsi.aa.fas
- Archive_S5/Alignments/EOG091F002S.exDoCa.linsi.aa.fas
- Archive_S5/Alignments/EOG091F002V.exDoCa.linsi.aa.fas
- Archive_S5/Alignments/EOG091F002X.exDoCa.linsi.aa.fas
- Archive_S5/Alignments/EOG091F002Y.exDoCa.linsi.aa.fas
- Archive_S5/Alignments/EOG091F0030.exDoCa.linsi.aa.fas
- Archive_S5/Alignments/EOG091F0034.exDoCa.linsi.aa.fas
- Archive_S5/Alignments/EOG091F0035.exDoCa.linsi.aa.fas
- Archive_S5/Alignments/EOG091F003A.exDoCa.linsi.aa.fas
- Archive_S5/Alignments/EOG091F003C.exDoCa.linsi.aa.fas
- Archive_S5/Alignments/EOG091F003D.exDoCa.linsi.aa.fas
- Archive_S5/Alignments/EOG091F003E.exDoCa.linsi.aa.fas
- Archive_S5/Alignments/EOG091F003G.exDoCa.linsi.aa.fas
- Archive_S5/Alignments/EOG091F003H.exDoCa.linsi.aa.fas
- Archive_S5/Alignments/EOG091F003M.exDoCa.linsi.aa.fas
- Archive_S5/Alignments/EOG091F003N.exDoCa.linsi.aa.fas
- Archive_S5/Alignments/EOG091F003O.exDoCa.linsi.aa.fas
- Archive_S5/Alignments/EOG091F003P.exDoCa.linsi.aa.fas
- Archive_S5/Alignments/EOG091F003Q.exDoCa.linsi.aa.fas
- Archive_S5/Alignments/EOG091F003U.exDoCa.linsi.aa.fas
- Archive_S5/Alignments/EOG091F003W.exDoCa.linsi.aa.fas
- Archive_S5/Alignments/EOG091F003X.exDoCa.linsi.aa.fas
- Archive_S5/Alignments/EOG091F003Y.exDoCa.linsi.aa.fas
- Archive_S5/Alignments/EOG091F003Z.exDoCa.linsi.aa.fas
- Archive_S5/Alignments/EOG091F0041.exDoCa.linsi.aa.fas
- Archive_S5/Alignments/EOG091F0046.exDoCa.linsi.aa.fas
- Archive_S5/Alignments/EOG091F0047.exDoCa.linsi.aa.fas
- Archive_S5/Alignments/EOG091F004A.exDoCa.linsi.aa.fas
- Archive_S5/Alignments/EOG091F004B.exDoCa.linsi.aa.fas
- Archive_S5/Alignments/EOG091F004C.exDoCa.linsi.aa.fas
- Archive_S5/Alignments/EOG091F004E.exDoCa.linsi.aa.fas
- Archive_S5/Alignments/EOG091F004H.exDoCa.linsi.aa.fas
- Archive_S5/Alignments/EOG091F004M.exDoCa.linsi.aa.fas
- Archive_S5/Alignments/EOG091F004P.exDoCa.linsi.aa.fas
- Archive_S5/Alignments/EOG091F004Q.exDoCa.linsi.aa.fas
- Archive_S5/Alignments/EOG091F004S.exDoCa.linsi.aa.fas
- Archive_S5/Alignments/EOG091F004X.exDoCa.linsi.aa.fas
- Archive_S5/Alignments/EOG091F004Y.exDoCa.linsi.aa.fas
- Archive_S5/Alignments/EOG091F0050.exDoCa.linsi.aa.fas
- Archive_S5/Alignments/EOG091F0052.exDoCa.linsi.aa.fas
- Archive_S5/Alignments/EOG091F0057.exDoCa.linsi.aa.fas
- Archive_S5/Alignments/EOG091F005F.exDoCa.linsi.aa.fas
- Archive_S5/Alignments/EOG091F005M.exDoCa.linsi.aa.fas
- Archive_S5/Alignments/EOG091F005Q.exDoCa.linsi.aa.fas
- Archive_S5/Alignments/EOG091F005T.exDoCa.linsi.aa.fas
- Archive_S5/Alignments/EOG091F005Y.exDoCa.linsi.aa.fas
- Archive_S5/Alignments/EOG091F0060.exDoCa.linsi.aa.fas
- Archive_S5/Alignments/EOG091F0061.exDoCa.linsi.aa.fas
- Archive_S5/Alignments/EOG091F0063.exDoCa.linsi.aa.fas
- Archive_S5/Alignments/EOG091F006A.exDoCa.linsi.aa.fas
- Archive_S5/Alignments/EOG091F006D.exDoCa.linsi.aa.fas
- Archive_S5/Alignments/EOG091F006E.exDoCa.linsi.aa.fas
- Archive_S5/Alignments/EOG091F006F.exDoCa.linsi.aa.fas
- Archive_S5/Alignments/EOG091F006H.exDoCa.linsi.aa.fas
- Archive_S5/Alignments/EOG091F006I.exDoCa.linsi.aa.fas
- Archive_S5/Alignments/EOG091F006K.exDoCa.linsi.aa.fas
- Archive_S5/Alignments/EOG091F006L.exDoCa.linsi.aa.fas
- Archive_S5/Alignments/EOG091F006N.exDoCa.linsi.aa.fas
- Archive_S5/Alignments/EOG091F006P.exDoCa.linsi.aa.fas
- Archive_S5/Alignments/EOG091F006U.exDoCa.linsi.aa.fas
- Archive_S5/Alignments/EOG091F006V.exDoCa.linsi.aa.fas
- Archive_S5/Alignments/EOG091F006W.exDoCa.linsi.aa.fas
- Archive_S5/Alignments/EOG091F006X.exDoCa.linsi.aa.fas
- Archive_S5/Alignments/EOG091F006Y.exDoCa.linsi.aa.fas
- Archive_S5/Alignments/EOG091F006Z.exDoCa.linsi.aa.fas
- Archive_S5/Alignments/EOG091F0070.exDoCa.linsi.aa.fas
- Archive_S5/Alignments/EOG091F0071.exDoCa.linsi.aa.fas
- Archive_S5/Alignments/EOG091F0077.exDoCa.linsi.aa.fas
- Archive_S5/Alignments/EOG091F007C.exDoCa.linsi.aa.fas
- Archive_S5/Alignments/EOG091F007G.exDoCa.linsi.aa.fas
- Archive_S5/Alignments/EOG091F007J.exDoCa.linsi.aa.fas
- Archive_S5/Alignments/EOG091F007L.exDoCa.linsi.aa.fas
- Archive_S5/Alignments/EOG091F007M.exDoCa.linsi.aa.fas
- Archive_S5/Alignments/EOG091F007N.exDoCa.linsi.aa.fas
- Archive_S5/Alignments/EOG091F007Q.exDoCa.linsi.aa.fas
- Archive_S5/Alignments/EOG091F007R.exDoCa.linsi.aa.fas
- Archive_S5/Alignments/EOG091F007T.exDoCa.linsi.aa.fas
- Archive_S5/Alignments/EOG091F007W.exDoCa.linsi.aa.fas
- Archive_S5/Alignments/EOG091F007X.exDoCa.linsi.aa.fas
- Archive_S5/Alignments/EOG091F0082.exDoCa.linsi.aa.fas
- Archive_S5/Alignments/EOG091F0085.exDoCa.linsi.aa.fas
- Archive_S5/Alignments/EOG091F0086.exDoCa.linsi.aa.fas
- Archive_S5/Alignments/EOG091F0088.exDoCa.linsi.aa.fas
- Archive_S5/Alignments/EOG091F008A.exDoCa.linsi.aa.fas
- Archive_S5/Alignments/EOG091F008D.exDoCa.linsi.aa.fas
- Archive_S5/Alignments/EOG091F008G.exDoCa.linsi.aa.fas
- Archive_S5/Alignments/EOG091F008I.exDoCa.linsi.aa.fas
- Archive_S5/Alignments/EOG091F008K.exDoCa.linsi.aa.fas
- Archive_S5/Alignments/EOG091F008L.exDoCa.linsi.aa.fas
- Archive_S5/Alignments/EOG091F008M.exDoCa.linsi.aa.fas
- Archive_S5/Alignments/EOG091F008O.exDoCa.linsi.aa.fas
- Archive_S5/Alignments/EOG091F008P.exDoCa.linsi.aa.fas
- Archive_S5/Alignments/EOG091F008S.exDoCa.linsi.aa.fas
- Archive_S5/Alignments/EOG091F008W.exDoCa.linsi.aa.fas
- Archive_S5/Alignments/EOG091F008X.exDoCa.linsi.aa.fas
- Archive_S5/Alignments/EOG091F008Z.exDoCa.linsi.aa.fas
- Archive_S5/Alignments/EOG091F0091.exDoCa.linsi.aa.fas
- Archive_S5/Alignments/EOG091F0093.exDoCa.linsi.aa.fas
- Archive_S5/Alignments/EOG091F009A.exDoCa.linsi.aa.fas
- Archive_S5/Alignments/EOG091F009C.exDoCa.linsi.aa.fas
- Archive_S5/Alignments/EOG091F009D.exDoCa.linsi.aa.fas
- Archive_S5/Alignments/EOG091F009E.exDoCa.linsi.aa.fas
- Archive_S5/Alignments/EOG091F009F.exDoCa.linsi.aa.fas
- Archive_S5/Alignments/EOG091F009H.exDoCa.linsi.aa.fas
- Archive_S5/Alignments/EOG091F009I.exDoCa.linsi.aa.fas
- Archive_S5/Alignments/EOG091F009J.exDoCa.linsi.aa.fas
- Archive_S5/Alignments/EOG091F009K.exDoCa.linsi.aa.fas
- Archive_S5/Alignments/EOG091F009M.exDoCa.linsi.aa.fas
- Archive_S5/Alignments/EOG091F009O.exDoCa.linsi.aa.fas
- Archive_S5/Alignments/EOG091F009Q.exDoCa.linsi.aa.fas
- Archive_S5/Alignments/EOG091F009X.exDoCa.linsi.aa.fas
- Archive_S5/Alignments/EOG091F00A1.exDoCa.linsi.aa.fas
- Archive_S5/Alignments/EOG091F00A2.exDoCa.linsi.aa.fas
- Archive_S5/Alignments/EOG091F00A3.exDoCa.linsi.aa.fas
- Archive_S5/Alignments/EOG091F00A6.exDoCa.linsi.aa.fas
- Archive_S5/Alignments/EOG091F00AA.exDoCa.linsi.aa.fas
- Archive_S5/Alignments/EOG091F00AB.exDoCa.linsi.aa.fas
- Archive_S5/Alignments/EOG091F00AE.exDoCa.linsi.aa.fas
- Archive_S5/Alignments/EOG091F00AH.exDoCa.linsi.aa.fas
- Archive_S5/Alignments/EOG091F00AJ.exDoCa.linsi.aa.fas
- Archive_S5/Alignments/EOG091F00AL.exDoCa.linsi.aa.fas
- Archive_S5/Alignments/EOG091F00AM.exDoCa.linsi.aa.fas
- Archive_S5/Alignments/EOG091F00AN.exDoCa.linsi.aa.fas
- Archive_S5/Alignments/EOG091F00AQ.exDoCa.linsi.aa.fas
- Archive_S5/Alignments/EOG091F00AS.exDoCa.linsi.aa.fas
- Archive_S5/Alignments/EOG091F00AV.exDoCa.linsi.aa.fas
- Archive_S5/Alignments/EOG091F00AX.exDoCa.linsi.aa.fas
- Archive_S5/Alignments/EOG091F00AZ.exDoCa.linsi.aa.fas
- Archive_S5/Alignments/EOG091F00B1.exDoCa.linsi.aa.fas
- Archive_S5/Alignments/EOG091F00B2.exDoCa.linsi.aa.fas
- Archive_S5/Alignments/EOG091F00B5.exDoCa.linsi.aa.fas
- Archive_S5/Alignments/EOG091F00B6.exDoCa.linsi.aa.fas
- Archive_S5/Alignments/EOG091F00B8.exDoCa.linsi.aa.fas
- Archive_S5/Alignments/EOG091F00B9.exDoCa.linsi.aa.fas
- Archive_S5/Alignments/EOG091F00BA.exDoCa.linsi.aa.fas
- Archive_S5/Alignments/EOG091F00BE.exDoCa.linsi.aa.fas
- Archive_S5/Alignments/EOG091F00BG.exDoCa.linsi.aa.fas
- Archive_S5/Alignments/EOG091F00BJ.exDoCa.linsi.aa.fas
- Archive_S5/Alignments/EOG091F00BL.exDoCa.linsi.aa.fas
- Archive_S5/Alignments/EOG091F00BN.exDoCa.linsi.aa.fas
- Archive_S5/Alignments/EOG091F00BR.exDoCa.linsi.aa.fas
- Archive_S5/Alignments/EOG091F00BT.exDoCa.linsi.aa.fas
- Archive_S5/Alignments/EOG091F00BU.exDoCa.linsi.aa.fas
- Archive_S5/Alignments/EOG091F00BV.exDoCa.linsi.aa.fas
- Archive_S5/Alignments/EOG091F00BW.exDoCa.linsi.aa.fas
- Archive_S5/Alignments/EOG091F00BY.exDoCa.linsi.aa.fas
- Archive_S5/Alignments/EOG091F00BZ.exDoCa.linsi.aa.fas
- Archive_S5/Alignments/EOG091F00C5.exDoCa.linsi.aa.fas
- Archive_S5/Alignments/EOG091F00C8.exDoCa.linsi.aa.fas
- Archive_S5/Alignments/EOG091F00CG.exDoCa.linsi.aa.fas
- Archive_S5/Alignments/EOG091F00CI.exDoCa.linsi.aa.fas
- Archive_S5/Alignments/EOG091F00CN.exDoCa.linsi.aa.fas
- Archive_S5/Alignments/EOG091F00CO.exDoCa.linsi.aa.fas
- Archive_S5/Alignments/EOG091F00CP.exDoCa.linsi.aa.fas
- Archive_S5/Alignments/EOG091F00CR.exDoCa.linsi.aa.fas
- Archive_S5/Alignments/EOG091F00CW.exDoCa.linsi.aa.fas
- Archive_S5/Alignments/EOG091F00CX.exDoCa.linsi.aa.fas
- Archive_S5/Alignments/EOG091F00D1.exDoCa.linsi.aa.fas
- Archive_S5/Alignments/EOG091F00D3.exDoCa.linsi.aa.fas
- Archive_S5/Alignments/EOG091F00D4.exDoCa.linsi.aa.fas
- Archive_S5/Alignments/EOG091F00D5.exDoCa.linsi.aa.fas
- Archive_S5/Alignments/EOG091F00D6.exDoCa.linsi.aa.fas
- Archive_S5/Alignments/EOG091F00DB.exDoCa.linsi.aa.fas
- Archive_S5/Alignments/EOG091F00DD.exDoCa.linsi.aa.fas
- Archive_S5/Alignments/EOG091F00DE.exDoCa.linsi.aa.fas
- Archive_S5/Alignments/EOG091F00DF.exDoCa.linsi.aa.fas
- Archive_S5/Alignments/EOG091F00DI.exDoCa.linsi.aa.fas
- Archive_S5/Alignments/EOG091F00DL.exDoCa.linsi.aa.fas
- Archive_S5/Alignments/EOG091F00DM.exDoCa.linsi.aa.fas
- Archive_S5/Alignments/EOG091F00DN.exDoCa.linsi.aa.fas
- Archive_S5/Alignments/EOG091F00DP.exDoCa.linsi.aa.fas
- Archive_S5/Alignments/EOG091F00DQ.exDoCa.linsi.aa.fas
- Archive_S5/Alignments/EOG091F00DS.exDoCa.linsi.aa.fas
- Archive_S5/Alignments/EOG091F00DV.exDoCa.linsi.aa.fas
- Archive_S5/Alignments/EOG091F00DZ.exDoCa.linsi.aa.fas
- Archive_S5/Alignments/EOG091F00E0.exDoCa.linsi.aa.fas
- Archive_S5/Alignments/EOG091F00E3.exDoCa.linsi.aa.fas
- Archive_S5/Alignments/EOG091F00E5.exDoCa.linsi.aa.fas
- Archive_S5/Alignments/EOG091F00E8.exDoCa.linsi.aa.fas
- Archive_S5/Alignments/EOG091F00EC.exDoCa.linsi.aa.fas
- Archive_S5/Alignments/EOG091F00EE.exDoCa.linsi.aa.fas
- Archive_S5/Alignments/EOG091F00EF.exDoCa.linsi.aa.fas
- Archive_S5/Alignments/EOG091F00EJ.exDoCa.linsi.aa.fas
- Archive_S5/Alignments/EOG091F00EM.exDoCa.linsi.aa.fas
- Archive_S5/Alignments/EOG091F00EP.exDoCa.linsi.aa.fas
- Archive_S5/Alignments/EOG091F00ES.exDoCa.linsi.aa.fas
- Archive_S5/Alignments/EOG091F00EU.exDoCa.linsi.aa.fas
- Archive_S5/Alignments/EOG091F00EV.exDoCa.linsi.aa.fas
- Archive_S5/Alignments/EOG091F00F0.exDoCa.linsi.aa.fas
- Archive_S5/Alignments/EOG091F00F1.exDoCa.linsi.aa.fas
- Archive_S5/Alignments/EOG091F00FC.exDoCa.linsi.aa.fas
- Archive_S5/Alignments/EOG091F00FF.exDoCa.linsi.aa.fas
- Archive_S5/Alignments/EOG091F00FH.exDoCa.linsi.aa.fas
- Archive_S5/Alignments/EOG091F00FJ.exDoCa.linsi.aa.fas
- Archive_S5/Alignments/EOG091F00FO.exDoCa.linsi.aa.fas
- Archive_S5/Alignments/EOG091F00FP.exDoCa.linsi.aa.fas
- Archive_S5/Alignments/EOG091F00FQ.exDoCa.linsi.aa.fas
- Archive_S5/Alignments/EOG091F00FT.exDoCa.linsi.aa.fas
- Archive_S5/Alignments/EOG091F00FU.exDoCa.linsi.aa.fas
- Archive_S5/Alignments/EOG091F00FW.exDoCa.linsi.aa.fas
- Archive_S5/Alignments/EOG091F00FX.exDoCa.linsi.aa.fas
- Archive_S5/Alignments/EOG091F00G0.exDoCa.linsi.aa.fas
- Archive_S5/Alignments/EOG091F00G4.exDoCa.linsi.aa.fas
- Archive_S5/Alignments/EOG091F00G8.exDoCa.linsi.aa.fas
- Archive_S5/Alignments/EOG091F00G9.exDoCa.linsi.aa.fas
- Archive_S5/Alignments/EOG091F00GB.exDoCa.linsi.aa.fas
- Archive_S5/Alignments/EOG091F00GD.exDoCa.linsi.aa.fas
- Archive_S5/Alignments/EOG091F00GF.exDoCa.linsi.aa.fas
- Archive_S5/Alignments/EOG091F00GJ.exDoCa.linsi.aa.fas
- Archive_S5/Alignments/EOG091F00GP.exDoCa.linsi.aa.fas
- Archive_S5/Alignments/EOG091F00GQ.exDoCa.linsi.aa.fas
- Archive_S5/Alignments/EOG091F00GR.exDoCa.linsi.aa.fas
- Archive_S5/Alignments/EOG091F00GT.exDoCa.linsi.aa.fas
- Archive_S5/Alignments/EOG091F00GX.exDoCa.linsi.aa.fas
- Archive_S5/Alignments/EOG091F00GY.exDoCa.linsi.aa.fas
- Archive_S5/Alignments/EOG091F00H0.exDoCa.linsi.aa.fas
- Archive_S5/Alignments/EOG091F00H2.exDoCa.linsi.aa.fas
- Archive_S5/Alignments/EOG091F00H5.exDoCa.linsi.aa.fas
- Archive_S5/Alignments/EOG091F00H9.exDoCa.linsi.aa.fas
- Archive_S5/Alignments/EOG091F00HA.exDoCa.linsi.aa.fas
- Archive_S5/Alignments/EOG091F00HI.exDoCa.linsi.aa.fas
- Archive_S5/Alignments/EOG091F00HJ.exDoCa.linsi.aa.fas
- Archive_S5/Alignments/EOG091F00HK.exDoCa.linsi.aa.fas
- Archive_S5/Alignments/EOG091F00HL.exDoCa.linsi.aa.fas
- Archive_S5/Alignments/EOG091F00HM.exDoCa.linsi.aa.fas
- Archive_S5/Alignments/EOG091F00HP.exDoCa.linsi.aa.fas
- Archive_S5/Alignments/EOG091F00HS.exDoCa.linsi.aa.fas
- Archive_S5/Alignments/EOG091F00HT.exDoCa.linsi.aa.fas
- Archive_S5/Alignments/EOG091F00HX.exDoCa.linsi.aa.fas
- Archive_S5/Alignments/EOG091F00HY.exDoCa.linsi.aa.fas
- Archive_S5/Alignments/EOG091F00I7.exDoCa.linsi.aa.fas
- Archive_S5/Alignments/EOG091F00I8.exDoCa.linsi.aa.fas
- Archive_S5/Alignments/EOG091F00IA.exDoCa.linsi.aa.fas
- Archive_S5/Alignments/EOG091F00IE.exDoCa.linsi.aa.fas
- Archive_S5/Alignments/EOG091F00IF.exDoCa.linsi.aa.fas
- Archive_S5/Alignments/EOG091F00IJ.exDoCa.linsi.aa.fas
- Archive_S5/Alignments/EOG091F00IL.exDoCa.linsi.aa.fas
- Archive_S5/Alignments/EOG091F00IM.exDoCa.linsi.aa.fas
- Archive_S5/Alignments/EOG091F00IQ.exDoCa.linsi.aa.fas
- Archive_S5/Alignments/EOG091F00IR.exDoCa.linsi.aa.fas
- Archive_S5/Alignments/EOG091F00IT.exDoCa.linsi.aa.fas
- Archive_S5/Alignments/EOG091F00IW.exDoCa.linsi.aa.fas
- Archive_S5/Alignments/EOG091F00IX.exDoCa.linsi.aa.fas
- Archive_S5/Alignments/EOG091F00J2.exDoCa.linsi.aa.fas
- Archive_S5/Alignments/EOG091F00J7.exDoCa.linsi.aa.fas
- Archive_S5/Alignments/EOG091F00JC.exDoCa.linsi.aa.fas
- Archive_S5/Alignments/EOG091F00JG.exDoCa.linsi.aa.fas
- Archive_S5/Alignments/EOG091F00JJ.exDoCa.linsi.aa.fas
- Archive_S5/Alignments/EOG091F00JM.exDoCa.linsi.aa.fas
- Archive_S5/Alignments/EOG091F00JP.exDoCa.linsi.aa.fas
- Archive_S5/Alignments/EOG091F00JR.exDoCa.linsi.aa.fas
- Archive_S5/Alignments/EOG091F00JS.exDoCa.linsi.aa.fas
- Archive_S5/Alignments/EOG091F00JU.exDoCa.linsi.aa.fas
- Archive_S5/Alignments/EOG091F00JW.exDoCa.linsi.aa.fas
- Archive_S5/Alignments/EOG091F00JX.exDoCa.linsi.aa.fas
- Archive_S5/Alignments/EOG091F00K1.exDoCa.linsi.aa.fas
- Archive_S5/Alignments/EOG091F00K2.exDoCa.linsi.aa.fas
- Archive_S5/Alignments/EOG091F00K3.exDoCa.linsi.aa.fas
- Archive_S5/Alignments/EOG091F00K4.exDoCa.linsi.aa.fas
- Archive_S5/Alignments/EOG091F00K6.exDoCa.linsi.aa.fas
- Archive_S5/Alignments/EOG091F00K7.exDoCa.linsi.aa.fas
- Archive_S5/Alignments/EOG091F00K8.exDoCa.linsi.aa.fas
- Archive_S5/Alignments/EOG091F00K9.exDoCa.linsi.aa.fas
- Archive_S5/Alignments/EOG091F00KA.exDoCa.linsi.aa.fas
- Archive_S5/Alignments/EOG091F00KN.exDoCa.linsi.aa.fas
- Archive_S5/Alignments/EOG091F00KO.exDoCa.linsi.aa.fas
- Archive_S5/Alignments/EOG091F00KT.exDoCa.linsi.aa.fas
- Archive_S5/Alignments/EOG091F00KW.exDoCa.linsi.aa.fas
- Archive_S5/Alignments/EOG091F00KX.exDoCa.linsi.aa.fas
[truncated: 1,470 more entries]
