# Supplementary material for: Transcriptomics provides a robust framework for the relationships of the major clades of cladobranch sea slugs (Mollusca, Gastropoda, Heterobranchia), but fails to resolve the position of the enigmatic genus Embletonia
Source: BMC Ecol Evol. 2021 Dec 28;21:226. doi: 10.1186/s12862-021-01944-0 (PMC8895541; doi:10.1186/s12862-021-01944-0)
Supplement: Supplementary file 7 — Additional file 7. Archive S5: 1,767 multiple sequence alignments (FASTA format) on amino acid level, from which sequences belonging to Doris kerguelenensis and Calmella cavolini as well as ambiguously aligned sections and gap-only sites were removed. These served as the basis for compiling the final unreduced supermatrix. [file 12862_2021_1944_MOESM7_ESM.zip › Archive_S5/Alignments/EOG091F008A.exDoCa.linsi.aa.fas]

>JG24_Noumeaella_rubrofasciata
MDNKKNIRNMSVIAHVDHGKSTLTDSLVSKAGIIAGAKAGETRFTDTRKDEQERCITIKSTAISLYYELAKEDMKYIKQEYD-PENPNFLINLIDSPGHVDFSSEVTAALRVTDGALVVVDCVSGVCVQTETVLRQAITERIHPVLFMNKMDLALLTLQLEPEDMYQTFQRIIENVNVIICTYGEDGGPMGEIQVDPRNGTVGFGSGLHGWAFTLKDFAKMYAGKFGIPEEKLMKRLWGDQFYDAKNKKWLTNGSDGAERGFTKYILKAIYGIFNTCMNRP-KEEGMKMAETVGV--KLAIEEKQFEGKVLLKTIMRKWLPAGDAMLQMIVIHLPSPVTAQKYRAELLYEGPTDDECCQAVAKCDPKGPLMMYVSKMVPTTDKGRFYAFGRVFSGVIATGLKVRLMGPNYVPGKKEDLYEKNIQRTILMMGRYVESIEDVPCGNICGLVGVDQFLVKTGTISTHKDAHNMRVMKFSVSPVVRVAVECKNPSDLPKLVEGLKRLAKSDPMVQCIIEESGEHIIAGAGELHLEICLKDLEEDHAAIPLKKTEPVVSYRETVQEESSITCLSKSPNKHNRLFMKAGPLPDGVAEAIDKGDITPRQEVKERARFLADNYEFDVGEARKIWCFGPEGTGPNLLVDCTKAVQCLNEIKDSVVVGFQWACKEGVLCEENMRGARYNILDVTLHADAIHRGGGQIISTARRVCYASALTASPGILEPVYLVEIQCPEVAVGGIFGVLTRRRGVVFENSQVGSTPQYVVKAHLPVMESFGFTADLRSNTGGQAFPQCVFDHWQLLPGDAHDSTSKPGTVVASTRKRKGLKEGIPSLDNYLDKX
>JG17_Hancockia_uncinata
MDNKRNIRNMSVIAHVDHGKSTLTDSLVSKAGIIAGAKAGETRFTDTRKDEQERCITIKSTAISLYYELAKEDMQYIKQEYD-PENTHFLINLIDSPGHVDFSSEVTAALRVTDGALVVVDCVSGVCVQTETVLRQAITERIRPVLFMNKMDLALLTLQLEPEAMYQTFQRIIENVNVIISTYGDEDGPMGNIQVDPKNGTVGFGSGLHGWAFTLKDFAKLYSGKFKIEESKLMKKLWGDQFYDPETKKWSKVQTGQSERGFTKYILSAIYGIFKTCMNKP-KEEGLKLAESVGV--KLTGEEKLLEGKPLLKVIMRKWLPAGDAMLQMIVIHLPSPVTAQKYRAELLYEGPTDDECCQAIANCDPKGPLMMYVSKMVPTSDKGRFYAFGRVFSGVIATGLKVRLMGPNYVVGKRDDLFEKSIQRTILMMGRYVESIEDVPCGNICGLVGVDQFLVKTGTISTHKEAHNLRVMKFSVSPVVRVAVECKNPSDLPKLVEGLKRLSKSDPMVQCIIEESGEHIVAGAGELHLEICLKDLEEDHAGIPLKKTDPVVSYRETVTEESYMTCLSKSPNKHNRIFMRAAPLPEGVAEAIDKGDVTPRQEFKERGRFLSDNFEFDVGEARKIWSFGPEGTGPNLLIDCTKAVQYLNEIKDSVIAGFQWASKEGVLCEENMRGVRFNVLDVTLHADAIHRGGGQIIPTARRVMYASALTAVPAILEPIYLVEIQCPENAVGGIFGVLNKRRGEVLENMQIGSTPQYSVKANLPVLESFGFTADLRSNTGGQAFPQCVFDHWSVLPGDVNKPATKSGDVVVKARARKGLKEGIPSLDNYYDKX
>JG04_Berghia_stephanieae
MDNKRNIRNMSVIAHVDHGKSTLTDSLVSKAGIIAGAKAGETRFTDTRKDEQERCITIKSTAISLYYELAKEDMKYIKQEYD-PDNNSFLINLIDSPGHVDFSSEVTAALRVTDGALVVVDCVSGVCVQTETVLRQAITERIRPVLFMNKMDLALLTLQLEPEDMYLTFQKIIENVNVIIATYGEDEGPMGDIQVDPRNGTVGFGSGLHGWAFTLKDFAKMYSGKFGIGEEKLMKRLWGDQFYEAKTKKWLKMASDTAERGFTKYILKAIYGIFNTCMNKP-KEEGMKMAESIGV--KLQMEEKQLEGKPLLKTIMRKWLPAGDAMLQMIVIHLPSPVTAQKYRAELLYEGPTDDECCQAVAKCDPKGPLMMYVSKMVPTTDKGRFYAFGRVFSGIIATGLKVRLMGPNYVPGKREDLYEKNIQRTILMMGRYVESIEDVPCGNICGLVGVDQFLVKTGTISTHKDAHNMRVMKFSVSPVVRVAVECKNPSDLPKLVEGLKRLAKSDPMVQCIIEESGEHIIAGAGELHLEICLKDLEEDHAGIPLKKTEPVVSYRETVQEESTITCLSKSPNKHNRLFMRAAPLPVGVAEAIDNGDITPRQEVKERARFLADKFEFDVGEARKIWCFGPEGTGPNLLIDCTKAVQYLNEIKDSVVVGFQWACKEGVLCEENMRGARYNILDVTLHADAIHRGGGQIISTARRVCYASALTASPGILEPIYSVEIQVPESAVGGIFGVLNKRRGVIQENLTIGNTPQRIVKASLPVMESFGFTADLRSNTGGQAFPQCVFDHWELLPGDAMEPTSKPGGVVTSTRKRKGLKEGIPALDNYLDKL
>JG28_Scyllaea_fulva
MDNKRNIRNMSVIAHVDHGKSTLTDSLVSKAGIIAGAKAGETRFTDTRKDEQERCITIKSTAISLYYELAKEDMQYIKQEYD-PENPHFLINLIDSPGHVDFSSEVTAALRVTDGALVVVDCVSGVCVQTETVLRQAITERIRPVLFMNKMDLALLTLQLEPEDMYQTFQRIIENVNVIVCTYGEDEGPMGNIQVDPTNGTVGFGSGLHGWAFTLKDFAKMYSGKFNIPENKLMKRLWGDQFYDPKTKKWMKTQSGDAERGFTKYILKAIYGIFNTCMNRP-KEDGIKMAESVGV--KLSTEEKLLEGKPLLKVIMRKWLPAGDAMLQMIVIHLPSPVTAQKYRAELLYEGPVDDECCLAVKNCDPKGPLMMYVSKMVPTSDKGRFYAFGRVFSGIIATGLKVRLMGPNYVPGKKEDLYEKNIQRTILMMGRYVESIEDVPCGNICGLVGVDQFLVKTGTISTHKDAHNMRVMKFSVSPVVRVAVECKNPADLPKLVEGLKRLSKSDPMVQCIIEESGEHIIAGAGELHLEICLKDLEEDHAGIPLKQTEPVVSYRETVTEESSITCLSKSPNKHNRLYMRAAPLPEGVAELVDKGDIAPRQDFKERARFLSDKYDFDVGEARKIWSFGPEGTGPNFLVDCTKSVQYLNEIKDSVVAGFQWACKEGVLCEENMRGVRFNILDVTLHADAIHRGGGQIISTARRVVYASALTASPTILEPIYLVEIQCPENAVGGIFGVLNKRRGVVNENCQIGTTPQYVVKAHLPVMESFGFTADLRSDTGGQAFPQCVFDHWQVLPGDVTESGSKPAVVVATTRARKGLKEGIPALDNYLDKX
>JG32_Unidentia_angelvaldesi
MDNKRNIRNMSVIAHVDHGKSTLTDSLVSKAGIIAGAKAGETRFTDTRKDEQERCITIKSTAISLYYELAKEDMQYIKQEYD-PDNPCFLINLIDSPGHVDFSSEVTAALRVTDGALVVVDCVSGVCVQTETVLRQAITERIRPVLFMNKMDLALLTLQLEEEDMYQTFQRIIENVNVIISTYGEDEGPMGNIQVDPRNGTVGFGSGLHGWAFTLKDFAKMYSGKFDIEESKLMKRLWGDQFYEPKAKKWHTKQIANAERGFTKYILKAIYAIFKTCMNKP-KEDGVKMAETIGV--KLTTEDKALEGKALLKVIMRKWLPAGDAMLQMIVIHLPSPVTAQKYRAELLYEGPTDDECCQAVAKCDPKGPLMMYVSKMVPTSDKGRFYAFGRVFSGVIATGLKVRLMGPNYVPGKKEDLFEKNIQRTILMMGRYVESIEDVPCGNICGLVGVDQFLVKTGTISTHKEAHNMRVMKFSVSPVVRVAVECKNPSELPKLVEGLKRLAKSDPMVQCIIEESGEHIVAGAGELHLEICLKDLEEDHAGIPLKKTDPVVSYRETVQEESSITCLSKSPNKHNRLYMRAAPLPDGTAEAIDKGDIAPRQEIKERARFMAENFGFDVGEARKIWSFGPEGTGPNLLMDCTKSVQYLNEIKDSVVVGFQWACKEGVLCEENMRGARYNITDVTLHADAIHRGGGQIISTARRVVYASTLTASPGILEPVYLVEIQCPEAAVGGIFGVLNKRRGVVFENNQIGTTPQYIVKAHLPVMESFGFTADLRSNTGGQAFPQCVFDHWQLLPGDVFVAESKPGGVVLATRKRKGLKENIPALDNYLDKL
>JG06_Catriona_columbiana
MDNKRNIRNMSVIAHVDHGKSTLTDSLVSKAGIIAGAKAGETRFTDTRKDEQERCITIKSTAISLYYELAKDDMQYIKQEYD-PENPHFLINLIDSPGHVDFSSEVTAALRVTDGALVVVDCVSGVCVQTETVLRQAITERIHPVLLMNKMDLALLTLQLEPEDMYQTFQRIIENVNVIIGTYGEDEGPMGDIHVDPTNGTVGFGSGLHGWAFTLKDFAKMYSGKFGIEEKKLMKRLWGDQFYDPKTKKWNKTQVQGSERGFTKYILTAIYGVFNSCMNKP-KEEAVKMAEALGV--KLTAEEKLKEGKPLLKDIMRKWLPAGSAMLQMIVIHLPSPVTAQKYRAELLYEGPIDDECGQAMIKCDPKGPLMMYVSKMVPTSDKGRFYAFGRVFSGVIATGLKVRLMGPNYLPGKKEDLFEKNIQRTILMMGRYIESIEDVPCGNICGLVGVDQFLVKTGTISTHKEAHNLRVMKFSVSPVVRVAVECKNPSDLPKLVEGLKRLAKSDPMVQCIIEESGEHIIAGAGELHLEICLKDLEEDHACIPLKKTEPVVSYRETVQEESSVTCLSKSPNKHNRLYMRAAPLPAGTAEAIDKGDIAPRQDFKERARFLTDNFGFDVGEARKIWSFGPEGTGPNLLMDCTKSVQYLNEIKDSVVVGFQWACKEGVLCEENMRGARYNILDVTLHADAIHRGGGQIISTARRVVYASTLTADPGILEPVYLVEIQCPENAVGGIFGVLTRRRGVVFENNQIGATPQYLVKAHLPVMESFGFTADLRSNTAGQAFPQCVFDHWQLLPGDVNNTESKPGQVVVKTRKRKGLKEGIPGLDNYLDKX
>HW02_Berghia_verrucicornis
MDNKRNIRNMSVIAHVDHGKSTLTDSLVSKAGIIAGAKAGETRFTDTRKDEQERCITIKSTAISLYYELAKEDMKYIKQEYD-PDNNSFLINLIDSPGHVDFSSEVTAALRVTDGALVVVDCVSGVCVQTETVLRQAITERIRPVLFMNKMDLALLTLQLEPEDMYLTFQKIIENVNVIIATYGEDEGPMGDIQVDPRNGTVGFGSGLHGWAFTLKDFAKMYSGKFGIGEEKLMKRLWGDQFYEAKTKKWLKTPSGEAERGFTKYILKAIYGIFNTCMNKP-KEEGMKMAESIGV--KLQGEEKQFEGKPLLKTIMRKWLPAGDAMLQMIVIHLPSPVTAQKYRAELLYEGPTDDECCQAVAKCDPKGPLMMYVSKMVPTTDKGRFYAFGRVFSGVIATGLKVRLMGPNYVPGKREDLYEKNIQRTILMMGRYVESIEDVPCGNICGLVGVDQFLVKTGTISTHKDAHNMRVMKFSVSPVVRVAVECKNPSDLPKLVEGLKRLAKSDPMVQCIIEESGEHIIAGAGELHLEICLKDLEEDHAGIPLKKTEPVVSYRETVQEESTITCLSKSPNKHNRLFMRAAPLPSGVAEAIDNGDITPRQEVKERARFLADKFEFDVGEARKIWCFGPEGTGPNLLIDCTKAVQYLNEIKDSVVVGFQWACKEGVLCEENMRGARYNILDVTLHADAIHRGGGQIISTARRVCYASTLTASPGILEPIYSVEIQVPESAVGGIFGVLNKRRGVIQENLTIGNTPQRIVKATLPVMESFGFTADLRSNTGGQAFPQCVFDHWELLPGDAMEPTSKPGGVVTSTRKRKGLKEGIPALDNYLDKX
>HW03_Berthella_plumula
MDHKYNIRNMSVIAHVDHGKSTLTDSLVSKAGIIASAKAGETRFTDTRKDEQERCITIKSTAISLFHQLEEDDMKYIKQDHD-KENRHFLINLIDSPGHVDFSSEVTAALRVTDGALVVVDCVSGVCVQTETVLRQAIGERIKPVLFMNKMDLALLTLQLEAEDLYQTFQRIIENVNVIVSTYGEDEGPMGNIMVDPKNGTVGFGSGLHGWAFTLKDFAKMYVGKFKIDEASMMKRLWGDQFYSQEKGKWYKEMTDGAVRGFTNYILKPIYEVFHCCMNKP-KDQAMKLIEKMKV--KLATEEKDLEGKQLLKTVMRKWLPAGNAMLQMIVIHLPSPVTAQRYRAELLYEGPKDDACCVAVKNCDPKGPLMMYISKMVPTTDKGRFYAFGRVFSGVVGTGQKVKLMGPNYVPGKKDDWCEKSIQRTILMMGRYIESIDDVPCGNICGLVGVDQFLVKTGTISTHAQAHNMRVMKFSVSPVVRVAVECKNPSELPKLVEGLKRLAKSDPMVQCITEESGEHIIAGAGELHLEICLKDLEEDHAGIPLKTSDPVVSYRETVSEESTIICLSKSPNKHNRLYMKAAPLPQGCAEAIDNGDVTPRGEVKERARYLSDKFEFDVGEARKIWTFGPEGTGPNLLIDCTKGVQYLNEIKDSVVAGFQWASKEGVLCEENMRGTRFNIQDVTLHADAIHRGGGQIIPTARRVLYASALTASPRLLEPVYLVEIQCPEAAVGGIFGVLNKRRGNVFENNQIGTTPQYCVKAHLPVNESFGFTADLRSGTGGQAFPQCVFDHWQILPGDPFDPTTKPGTVVTVTRKRKGLKEGIPTLESFLDKX
>HW06_Cratena_peregrina
MDNKRNIRNMSVIAHVDHGKSTLTDSLVSKAGIIAGAKAGETRFTDTRKDEQERCITIKSTAISLFYELAKEDMKYIKQEYD-PENNSFLINLIDSPGHVDFSSEVTAALRVTDGALVVVDCVSGVCVQTETVLRQAITERIHPVLFMNKMDLALLTLQLDPEDMYQTFQRIIENVNVIVCTYGEDGGPMGDIQVDPRNGTVGFGSGLHGWAFTLKDFAKMFSGKFGIAEDKLMKRLWGDHFYEPSTKKWLSKGTATAERGFTKYILKAIYNIFNTCMNKP-KEEGIKLAETIGV--KLQGEEKQFEGKVLLKTIMRKWLPAGDAMLQMIVIHLPSPVTAQKYRAELLYEGPTDDECCQAVAKCDPKGPLMMYVSKMVPTTDKGRFYAFGRVFSGIIATGLKVRLMGPNYVPGKREDLYEKNIQRTILMMGRYVESIEDVPCGNICGLVGVDQFLVKTGTISTHKEAHNMRVMKFSVSPVVRVAVECKNPSDLPKLVEGLKRLAKSDPMVQCIIEESGEHIVAGAGELHLEICLKDLEEDHAGIPLKKTDPVVSYRETVQEESTITCLSKSPNKHNRLFMKAAPLPDGVAEAIDKGDITPRQEVKERARFLADGFGFDVGEARKIWCFGPEGTGPNLLIDCTKAVQYLQEIKDSVVVGFQWACKEGVLCEENMRGARYNILDVTLHADAIHRGGGQIISTARRVCYASTLTASPTILEPVYLVEIQCPEVAVGGIFGVLNRRRGVVYENAQIASTPQYMVKAHLPVMESFGFTADLRSHTGGQAFPQCVFDHWQTLLGDPFLPDSKPGQVVTATRKRKGLKEGVPSLDNYLDKM
>HW16_Hancockia_cfuncinata
MDNKRNIRNMSVIAHVDHGKSTLTDSLVSKAGIIAGAKAGETRFTDTRKDEQERCITIKSTAISLYYELAKEDMQYIKQEYD-PENTHFLINLIDSPGHVDFSSEVTAALRVTDGALVVVDCVSGVCVQTETVLRQAITERIRPVLFMNKMDLALLTLQLEPEAMYQTFQRIIENVNVIISTYGDEDGPMGNIQVDPKNGTVGFGSGLHGWAFTLKDFAKLYSGKFKIEESKLMKKLWGDQFYDPETKKWSKVQTGQSERGFTKYILSAIYGIFKTCMNKP-KEEGLKLAESVGV--KLTGEEKLLEGKPLLKVIMRKWLPAGDAMLQMIVIHLPSPVTAQKYRAELLYEGPTDDECCQAIANCDPKGPLMMYVSKMVPTSDKGRFYAFGRVFSGIIATGLKVRLMGPNYVVGKRDDLFEKSIQRTILMMGRYVESIEDVPCGNICGLVGVDQFLVKTGTISTHKEAHNLRVMKFSVSPVVRVAVECKNPSDLPKLVEGLKRLSKSDPMVQCIIEESGEHIVAGAGELHLEICLKDLEEDHAGIPLKKTDPVVSYRETVTEESSMTCLSKSPNKHNRIFMRAAPLPEGVAEAIDKGDVTPRQEFKERGRFLSDNFEFDVGEARKIWSFGPEGTGPNLLIDCTKAVQYLNEIKDSVIAGFQWASKEGVLCEENMRGVRFNVLDVTLHADAIHRGGGQIIPTARRVMYASALTAVPSILEPIYLVEIQCPENAVGGIFGVLNKRRGEVLENMQIGSTPQYSVKANLPVLESFGFTADLRSNTGGQAFPQCVFDHWSILPGDVNKPATKAGDVVVRARARKGLKEGIPSLDNYYDKX
>HW01_Armina_tigrina
MDKKLNIRNMSVIAHVDHGKSTLTDSLVSKAGIIAGCKAGEARFTDTRKDEQERCITIKSTAISLYYEVSQEDLASIAQEKD-ATNKNFLINLIDSPGHVDFSSEVTAALRVTDGALVVVDCVSGVCVQTETVLRQAITERIRPVLFMNKMDLALLTLQLEPEDMYQTFQRIIESVNVIVSTYGEDDGPMGNIQVDPKNGTVGFGSGLHGWAFTLKDFAKQYSGKFGISEDKLMKKLWGDQFYHPKTKKWTKIGGDGGERGFTKFILKPIFEMFAACMTKKTNEEAMKLCESLNV--KLTTEDKLLEGKPLLKVIMRSWLPAGDAMLQMIVIHLPSPVTAQKYRAELLYEGPFDDQCCVAVKNCDPEGPLMMYVSKMVPTSDKGRFYAFGRVFSGKIATGQKVRLMGPNYVVGKKEDLYEKNIQRTILMMGRYVESIEDVPCGNICGLVGVDQYLVKTGTISTCAQAHNMRVMKFSVSPVVRVAVECKNPSDLPKLVEGLKRLSKSDPMVQCLIEESGEHIVAGAGELHLEICLKDLEEDHACIPLKKTDPVVSYRETVTEESSITCLSKSPNKHNRLYFRAAPLPAGVAEDIDKGHIAPRQDFKERARYMVDNFDFDVGEARKIWCFGPEGTGPNLLMDCTKSVQYLNEIKDSVIGGFQWATKEGVLCEENMRGVRYNILDVTLHADAIHRGGGQIVPTARRVVYAATLTAVPGILEPIYKVEIQCPEVAQGGIYGVLNKRRGQVLEAKQVGNSPQTIVMAYLPVMESFGFTADLRSHTGGQAFPQCVFDHWLILAGDAQDPTSKPGGVVFSTRKRKGLKDTIPALDNYLDKX
>JG19_Janolus_barbarensis
MDNKRNIRNMSVIAHVDHGKSTLTDSLVSKAGIIAGAKAGETRFTDTRKDEQERCITIKSTAISLYYELAKEDMQYIKQEYD-PENRNFLINLIDSPGHVDFSSEVTAALRVTDGALVVVDCVSGVCVQTETVLRQAITERIRPVLFMNKMDLALLTLQLEPEDMYQTFQRIIENVNVIISTYGEDEGPMGVIQVDPRNGTVGFGSGLHGWAFTLKDFAKMYCAKFGLPEEKLMKRLWGDQFYEPKAKKWLSKCADGAERGFTKYILKAIYGIFKTCMNKP-REEGIKMAESVGV--KLTADEKALEGKPLLKTIMRHWLPAGDAMLQMIVIHLPSPVTAQKYRAELLYEGPTDDECCQAVAKCDPKGPLMMYVSKMVPTSDKGRFYAFGRVFSGIIATGLKVRLMGPNYVPGKKDDLFEKNIQRTILMMGRYVESIEDVPCGNICGLVGVDQFLVKTGTISTHKEAHNMKVMKFSVSPVVRVAVECKNPSELPKLVEGLKRLAKSDPMVQCIIEESGEHIIAGAGELHLEICLKDLEEDHAGIPLKKTDPVVSYRETVQEESTITCLSKSPNKHNRLYMRAAPMPDGVAEDIDKGDIAPRQDFKERGRYLADTHGFDIGEARKIWCFGPEGTGPNLLIDCTKSVQYLNEIKDSVVVGFQWACKEGVLCEENMRGTRYNIMDVTLHADAIHRGGGQIISTARRVVYASTLTANPGILEPVYLVEIQCPENAVGGIFGVLNKRRGVVFENNQVGTTPQYVVKAYLPVMESFGFTADLRSNTGGQAFPQCVFDHWQLLPGDVHDSASKPGAVVASTRKRKGLKDTIPALDNYLDKX
>NC04_Fiona_pinnata
MDNKRNIRNMSVIAHVDHGKSTLTDSLVSKAGIIAGAKAGETRFTDTRKDEQERCITIKSTAISLYYELAKEDMQYIKQEYD-PENPHFLINLIDSPGHVDFSSEVTAALRVTDGALVVVDCVSGVCVQTETVLRQAITERIHPVLFMNKMDLALLTLQLEPEDMYQTFQRIIENVNVIISTYGEDEGPMGDIHVDPRNGTVGFGSGLHGWAFTLKDFAKMYSGKFGIEESKLMKRLWGDQFYDPKNKKWLSKQSADAERGFTKYILKAIYGIFNTCMNKP-KEEGFKMAETINV--KLTAEEKLLEGKPLLKTIMRKWLPAGNAMLQMIVIHLPSPVTAQKYRSELLYEGPVDDECCQAMIKCDPKGPLMMYVSKMVPTSDKGRFYAFGRVFSGVISTGLKVRLMGPNYVPGKKDDLFEKNIQRTILMMGRYIESIDDVPCGNICGLVGVDQFLVKTGTISTHKEAHNLRVMKFSVSPVVRVAVECKNPSDLPKLVEGLKRLAKSDPMVQCIIEESGEHIIAGAGELHLEICLKDLEEDHAGIPLKKTEPVVSYRETVQEESSITCLSKSPNKHNRLYMRAAPLPEGVAEAIDKGDIAPRQDFKERGRFMADNFGFDVGEARKIWSFGPEGTGPNLLLDCTKSVQYLNEIKDSVVVGFQWACKEGVLCEENMRGARYNILDVTLHADAIHRGGGQIISTARRVVYASTLTASPSLLEPVYLVEIQCPEAVVGGIFGVLNKRRGEVFENSQVGSTPQYVVKAYLPVMESFGFTADLRSNTGGQAFPQCVFDHWQLLPGDVTNPDTKPGQVVTKTRARKGLKEGIPALDNYLDKX
>JG11_Dondice_occidentalis
MDNKRNIRNMSVIAHVDHGKSTLTDSLVSKAGIIAGAKAGETRFTDTRKDEQERCITIKSTAISLYYELAKEDMKYIKQEYD-PENPNFLINLIDSPGHVDFSSEVTAALRVTDGALVVVDCVSGVCVQTETVLRQAITERIHPVLFMNKMDLALLTLQLEPEDMYQTFQRIIENVNVIICTYGEDDGPMGDIQVDPRNGTVGFGSGLHGWAFTLKDFAKMYSSKFGLPEEKLMKRLWGDQFYDAKNKKWLSSHVEGADRGFTKYILKAIYGIFETCMNRP-KEEGIKMAESVGV--KLVGDEKQMEGKVLLKTIMRKWLPAGDTMLQMIVIHLPSPVTAQKYRAELLYEGPNDDECCQAVKKCDPKGPLMMYVSKMVPTTDKGRFYAFGRVFSGVIATGLKVRLMGPNYVPGKKEDLYEKNIQRTILMMGRYVESIEDVPCGNICGLVGVDQFLVKTGTISTHKDAHNMRVMKFSVSPVVRVAVECKNPSELPKLVEGLKRLAKSDPMVQCIIEESGEHIIAGAGELHLEICLKDLEEDHAGIPLKKTDPVVSYRETVQAESSITCLSKSPNKHNRLFMKAAPLGDGVAEAIDKGDITPRQEVKERARFMADNYGFDVGEARKIWCFGPEGTGPNLLMDCTKAVQYLNEIKDSVVVGFQWACKEGVLCEENMRGARYNILDVTLHADAIHRGGGQIISTARRVCYASTLTADPGILEPVYLVEIQCPENAVGGIFGVLNKRRGVVFENAQVGSTPQYVVKAHLPVMESFGFTADLRSNTGGQAFPQCVFDHWQLLPGDPQDPASKPGTVVFSTRKRKGLKEGIPSLDNYLDKX
>JG20_Learchis_evelinae
MDNKRNIRNMSVIAHVDHGKSTLTDSLVSKAGIIAGAKAGETRFTDTRKDEQERCITIKSTAISLYYELAKEDMKYIKQEYD-PDNPSFLINLIDSPGHVDFSSEVTAALRVTDGALVVVDCVSGVCVQTETVLRQAITERIHPVLFMNKMDLALLTLQLEPEDMYQTFQRIIENVNVIVSTYGEEGGPMGDIQVDPRNGTVGFGSGLHGWAFTLKDFAKMYSGKFGISEEKLMKRLWGDQFYEPSTKKWLSKASATAERGFTKYILKAIYGIFNTCMNKP-REEGMKMAESVGV--KLQGDEKQYEGKVLLKTIMRKWLPAGDAMLQMIVIHLPSPVTAQKYRAELLYEGPNDDECCQAVAKCDPKGPLMMYVSKMVPTTDKGRFYAFGRVFSGIIATGLKVRLMGPNYVPGKKEDLYEKNIQRTILMMGRYVESIEDVPCGNICGLVGVDQFLVKTGTISTHKEAHNMRVMKFSVSPVVRVAVECKNPSDLPKLVEGLKRLAKSDPMVQCIIEESGEHIIAGAGELHLEICLKDLEEDHAGIPLKKTDPVVSYRETVQEESSITCLSKSPNKHNRLFMRAQPLPEGVAEAIDKGDITPRQEVKERARFLCDKYGFDVGEARKIWCFGPEGTGPNLLLDCTKAVQYLNEIKDSVVVGFQWACKEGVLCEENMRGARYNILDVTLHADAIHRGGGQIISTARRVCYASTLTASPGLLEPVYLVEIQCPEVAVGGIFGVLNKRRGVVFENCQIGSTPQYVVKAHLPVMESFGFTADLRSNTGGQAFPQCVFDHWQLLLGDPTDPASKPGNVVFTTRKRKGLKEGIPALDNYLDKL
>HW20_Spurilla_neapolitana
MDKKHNIRNMSVIAHVDHGKSTLTDSLLAKAGIIAGSKAGETRATDTRKDEQERCITIKSTAISMYFEMSEKDMAFIKQEKE-KNCNGFLVNLIDSPGHVDFSSEVTAALRVTDGALVVVDCVSGVCVQTETVLRQAIAERIRPVLFMNKMDRALLELQLDMEALYQTFQRVVENVNVIIATYADDDGPMGVVRVDPTNGSVGFGSGLHGWAFTLKQFSEMYASKFGVDVDKLMKKLWGENFFNPKTKKWSKTKAEDNKRSFCMYILDPIYKVFDAIMNFK-KDETDKLLDKLEIKSKMKADDLQQEGKPLMKVVMRTWLPAGEALFLMICIHLPSPVTAQRYRTEMLYEGPNDDEAAVAMKNCNPDGPLMMYISKMVPTSDKGRFYAFGRVFSGKIATGLKCRIMGPNYLPGKKEDLNEKSIQRTILMMGRYIEAIEDVPCGNICGLVGVDQFLVKTGTISTFKEAHNMKVMKFSVSPVVRVAVEPKNASDLPKLVEGLKRLAKSDPMVQCLIEESGEHIIAGAGELHLEICLKDLEEDHAQIPLKKSDPVVSYRETVSEESSQMCLSKSPNKHNRLFMRAVPMPDGLADDIDNGEVTNRQDFKTRGRYLADKYDYDITEARKIWCFGPDTNGPNLLVDCTKGVQYLNEIKDSVVAGFQWASKEGVMCDENLRAVRFNIYDVTLHTDAIHRGGGQIIPTARRVLYASALTAEPRLMEPVYLVEIQCPEVAVGGIYGVLNRRRGHVFEEAQVAGTPMFVVKAYLPVNESFGFTADLRSNTGGQAFPQCVFDHWQIMPGDPLTPGAKPHDIVVETKKRKGLKPDMPDLSNYLDKX
>HW12_Facelina_rubrovittata
MDNKRNIRNMSVIAHVDHGKSTLTDSLVSKAGIIAGAKAGETRFTDTRKDEQERCITIKSTAISLYYELAKEDMKYIKQEYD-PENNSFLINLIDSPGHVDFSSEVTAALRVTDGALVVVDCVSGVCVQTETVLRQAITERIHPVLFMNKMDLALLTLQLEPEDMYQTFQRIIENVNVIVCTYGEEGGPMGEIQVDPRNGTVGFGSGLHGWAFTLKDFAKMYSGKFGIGEDKLMKRLWGDQFYEPTTKKWMSKGSATAERGFTKYILKAIYGIFNTCMNKP-KEDGMKMAESVGV--KLQGEEKQMEGKVLLKTIMRKWLPAGDAMLQMIVIHLPSPVTAQKYRAELLYEGPIDDECCQAVIKCDPKGPLMMYVSKMVPTTDKGRFYAFGRVFSGIIATGLKVRLMGPNYVPGKKEDLYEKNIQRTILMMGRYVESIEDVPCGNICGLVGVDQFLVKTGTISTHKEAHNMRVMKFSVSPVVRVAVECKNPSDLPKLVEGLKRLAKSDPMVQCIIEESGEHIIAGAGELHLEICLKDLEEDHAGIPLKKTDPVVSYRETVQEESSITCLSKSPNKHNRLFMKAAPLPEGVAEAIDKGDITPRQEVKERARFLSDNFGFDVGEARKIWCFGPEGTGPNLLVDCTKAVQYLNEIKDSVVVGFQWACKEGVLCEENMRGARYNILDVTLHADAIHRGGGQIISTARRVCYASTLTASPSLLEPVYLVEIQCPEVAVGGIFGVLNRRRGVVFENAQVGNTPQYVVKAHLPVMESFGFTADLRSNTGGQAFPQCVFDHWQLLLGDPQDSTSKPGSVVFNTRKRKGLKEGIPSLDNYLDKX
>NC07_Tritonia_diomedea
MDKKQNIRNMSVIAHVDHGKSTLTDSLVSKAGIIAGAKAGEARFTDTRKDEQERCITIKSTAISLFYELAPEDMQYIQQEYD-PENREFLINLIDSPGHVDFSSEVTAALRVTDGALVVVDCVSGVCVQTETVLRQAIAERIRPVLLMNKMDLALLTLQLGCEDMYQTFQRIIENVNVIVSTYGEEDGPMGNIHVDPRNGTVGFGSGLHGWAFTLKDFAKIYSGKFGIEESKLMKRLWGDQFYDTKNKKWLKTSEAGSERGFTKYVLNAIYGVFNTCMNKK-KEEGVAMAETLGI--KLSQEDKNLEGKALLKVIMRMWLPAGSAMLQMIVIHLPSPVTAQKYRAELLYEGPIDDECCKAVISCDPKGPLMMYVSKMVPTTDKGRFYAFGRVFSGVIATGLKVRLMGPNYEPGKKKDLFEKNIQRTILMMGRYVESIEDVPCGNICGLVGVDQFLVKTGTISTHKEAHNFRVMKFSVSPVVRVAVECKNPSELPKLVEGLKRLAKSDPMVQCIIEESGEHIVAGAGELHLEICLKDLEEDHAGIELKKTDPVVSYRETVQEESAITCLSKSPNKHNRLYMKAAPLPEGTAEAIDKGDIAPRQDFKERARYMVDKFNFDVGEARKIWCFGPDSTGPNLLMDCTKSVQYLNEIKDSVVAGFDWATREGVLCEENMRGVRYNILDVTLHADAIHRGGGQIIPTARRVMYAATLTALPSIMEPIYLVEIQCPESVVGGIFGVLNKRRGNVEEHGNIGSTPQVIVKAYLPVMESFGFTADLRQNTGGQAFPQCVFDHWKLLAGDVSDPTSKPGSVVATTRKRKGLKEGIPALDNYMDKX
>JG10_Dirona_picta
MDKKDNIRNMSVIAHVDHGKSTLTDSLVSKAGIIAGSKAGETRFTDTRKDEQERCITIKSTAISLYYQLAEEDMQYIKQAKD-TSNTHFLINLIDSPGHVDFSSEVTAALRVTDGALVVVDCVSGVCVQTETVLRQAITERIHPVLFMNKMDLALLTLQLEPEDMYQTFQRIIESVNVIVSTYGEEDGPMGDIQVDPRNGTVGFGSGLHGWAFTLKDFAKMYAGKFNIPENKLMKRLWGDQFYCPETKKWITTCKGSAERGFTKYILKAIYGIFKTCMNKP-KEDGIKMAESIGV--KLTSEDKCLEGKPLLKTIMRKWLPAGDAMLQMIVIHLPSPVTAQRYRSELLYEGPSDDVCCQAMTKCDPTGPLMMYVSKMVPTSDKGRFYAFGRVFSGVIATGLKVRLMGPNYVPGKKEDLFEKNIQRTILMMGRYVESIEDVPCGNICGLVGVDQFLVKTGTISTCKEAHNLRVMKFSVSPVVRVAVECKNPSELPKLVEGVKRLAKSDLMVQCIIEESGEHIIAGAGELHLEICLKDLEEDHACIPLKKTDPVVSYRETVTEESSITCLSKSPNKHNRLYMRAAPMPQGTAEAIDKGDIAPRQDFKERGRFMADTFGFDIGEARKIWSFGPEGTGPNLLIDCTKSVQYLNEIKDSVVVGFQWACKEGVLCEENMRGTRFNILDVTLHADAIHRAGGQIISTARRVVYASTLTASPSILEPVYLVEIQCPEAVVGGIFGVLNKRRGVVFENNQIGTTPQYMVKSYLPVMESFGFTADLRSHTGGQAFPQCVFDHWQVLPGDVFDGTTRPGTVVLQTRKRKGLKENIPGLDNYLDKX
>HW13_Favorinus_branchialis
MDNKSNIRNMSVIAHVDHGKSTLTDSLVSKAGIIAGSKAGETRFTDTRKDEQERCITIKSTAISLYYELAKEDMKYIKQEYD-PNNQSFLINLIDSPGHVDFSSEVTAALRVTDGALVVVDCVSGVCVQTETVLRQAITERIHPVLFMNKMDLALLTLQLEPEDMYQTFQRIIENVNVIVCTYGEEGGPMGEIQVDPRNGTVGFGSGLHGWAFTLKDFAKMYSGKFGIEESKLMKRLWGDQFYEPTTKKWLTKQSATAERGFTKYILKAIYGIFNTCMNKP-KEEGQKMCETLGV--KLALEEKSFEGKQLLKTIMRKWLPAGDAMLQMIVIHLPSPVTAQKYRAELLYEGPTDDECCVAVAKCDPKGPLMMYVSKMVPTTDKGRFYAFGRVFSGIIATGLKVRLMGPNYVPGKKEDLYEKNIQRTILMMGRYVESIEDVPCGNICGLVGVDQFLVKTGTISTHKDAHNMRVMKFSVSPVVRVAVECKNPSDLPKLVEGLKRLAKSDPMVQCIIEESGEHIIAGAGELHLEICLKDLEEDHAGIPLKKTEPVVSYRETVQEESTVTCLSKSPNKHNRIFMRAAPLPEGAAEAIDKGDIAPRQEVKERARFMADTFGFDVGEARKIWCFGPEGTGPNLLMDCTKAVQYLNEIKDSVVAGFQWATKEGVLCEENMRGTRYNILDVTLHADAIHRGGGQIIPTARRVCYAATLTASPGLLEPVYLVEIQCPEVAVGGIFGVLNRRRGVVFENAQIGATPQYIVKAHLPVMESFGFTADLRSNTGGQAFPQCVFDHWQVLLGDPNDPSSKPGVVVTTTRKRKGLKEGIPALDNYLDKX
>JG12_Dondice_parguerensis
MDNKRNIRNMSVIAHVDHGKSTLTDSLVSKAGIIAGAKAGETRFTDTRKDEQERCITIKSTAISLYYELAKEDMKYIKQEYD-PENPNFLINLIDSPGHVDFSSEVTAALRVTDGALVVVDCVSGVCVQTETVLRQAITERIHPVLFMNKMDLALLTLQLEPEDMYQTFQRIIENVNVIICTYGEHDGPMGDIQVDPRNGTVGFGSGLHGWAFTLKDFAKMYSSKFGLPEEKLMKRLWGDQFYDAKNKKWLGSHVEGADRGFTKYILKAIYGIFETCMNRP-KEEGIKMAESVGV--KLAGDEKQMEGKVLLKTIMRKWLPAGDTMLQMIVIHLPSPVTAQKYRTELLYEGPNDDECSQGMKKCDPKGPLMMYVSKMVPTTDKGRFYAFGRVFSGVIATGLKVRLMGPNYVPGKKEDLYEKNIQRTILMMGRYVESIEDVPCGNICGLVGVDQFLVKTGTISTHKDAHNMRVMKFSVSPVVRVAVECKNPSELPKLVEGLKRLAKSDPMVQCIIEESGEHIIAGAGELHLEICLKDLEEDHAGIPLKKTDPVVSYRETVQEESSITCLSKSPNKHNRLFMKAAPLGDGVAEAIDKGDITPRQEVKERARFMADNFGFDVGEARKIWCFGPEGTGPNLLMDCTKAVQYLNEIKDSVVVGFQWACKEGVLCEENMRGARYNILDVTLHADAIHRGGGQIISTARRVCYASTLTADPGLLEPVYLVEIQCPEVSIGGIFGVLNRRRGVVFENAQVGSTPQYVVKAYLPVMESFGFTADLRSHTGGQAFPRCVFDHWQFLAGDPKDPTTKPGTVVFATRKRKGLKEGIPSLDNYLDKX
>JG07_Cuthona_albocrusta
MDNKRNIRNMSVIAHVDHGKSTLTDSLVSKAGIIAGAKAGETRFTDTRKDEQERCITIKSTAISLYYELAKEDMQYIKQEYD-PENPHFLINLIDSPGHVDFSSEVTAALRVTDGALVVVDCVSGVCVQTETVLRQAITERIHPVLLMNKMDLALLTLQLEPEAMYQTFQRIIEDVNVIIGTYGEDEGPMGDIHVDPRDGTVGFGSGLHGWAFTLKDFAKMYSGKFGIEENKLMKRLWGDQFYNPTTKKWATTPADNAERGFTKYILKAIYGIFNACMNKP-REEGIKLAESLNV--KLTSEDKQLEQKPLLKVIMRKWLPAGDAMLQMIVIHLPSPVTAQKYRAELLYEGPIDDECGQAMTKCDPKGPLMMYVSKMVPTSDKGRFYAFGRVFSGIIATGLKVRLMGPNYLPGKKEDLFEKNIQRTILMMGRYIESIDDVPCGNICGLVGVDQFLVKTGTISTHKEAHNLRVMKFSVSPVVRVAVECKNPSDLPKLVEGLKRLAKSDPMVQCIIEESGEHIIAGAGELHLEICLKDLEEDHAGIPLKKTEPVVSYRETVQEESSITCLSKSPNKHNRLYMRAAPLPEGVAEAIDRGDVAPRQDFKERGRLLADTYGFDVGEARKIWSFGPEGTGPNLLMDCTKSVQYLNEIKDSVVVGFQWAMKEGVLCEENMRGARYNILDVTLHADAIHRGGGQIISTARRVVYASTLTATPGILEPVYVVEIQCPEGAIGGIFGVLTKRRGVVFENNQIGTTPQYLVRAYLPVMESFGFTADLRSNTAGQAFPQCVFDHWQALPGDVMDPISKPGAVVVKARARKGLKEGIPALDNYLDKL
>JG21_Limenandra_confusa
MDNKRNIRNMSVIAHVDHGKSTLTDSLVSKAGIIAGAKAGETRFTDTRKDEQERCITIKSTAISLYYELAKEDMKYIKQEYD-PENPSFLINLIDSPGHVDFSSEVTAALRVTDGALVVVDCVSGVCVQTETVLRQAITERIHPVLFMNKMDLALLTLQLEAEDMYLTFQKIIENVNVIIATYGEDEGPMGDIQVDPRNGTVGFGSGLHGWAFTLKDFAKMYSGKFGIEESKLMKRLWGDQFYEAKTKKWLKSATSGAERGFTKYILKAIYGIFETCMNKP-KEEGMKMAESIGV--KLQGDEKQFEGKVLLKTIMRKWLPAGDAMLQMIVIHLPSPVTAQKYRAELLYEGPTDDECCQAVAKCDPKGPLMMYVSKMVPTTDKGRFYAFGRVFSGIIATGLKVRLMGPNYVPGKKEDLYEKNIQRTILMMGRYVESIEDVPCGNICGLVGVDQFLVKTGTISTHKDAHNMRVMKFSVSPVVRVAVECKNPSDLPKLVEGLKRLAKSDPMVQCIIEESGEHIIAGAGELHLEICLKDLEEDHAGIPLKKTDPVVSYRETVQEESSVTCLSKSPNKHNRLFMRAAPLPSGCAEAIDNGDITPRQEVKERARFLADKFEFDVGEARKIWCFGPEGTGPNLLMDCTKAVQYLNEIKDSVVVGFQWACKEGVLCEENMRGARYNILDVTLHADAIHRGGGQIISTARRVCYASALTASPGILEPIYSVEIQVPDSAVGGIFGVLNKRRGMIQENIQIGTTPQRIVKATLPVMESFGFTADLRSNTGGQAFPQCVFDHWELLSGDPFDPASKPGSVVFNTRKRKGLKEGVPALDNYLDKX
>JG05_Bornella_anguilla
MDNKRNIRNMSVIAHVDHGKSTLTDSLVSKAGIIAGAKAGETRFTDTRKDEQERCITIKSTAISLYYELAKEDMKYIKQEYD-PDNPNFLINLIDSPGHVDFSSEVTAALRVTDGALVVVDCVSGVCVQTETVLRQAITERIRPVLFMNKMDLALLTLQLEPEDLYQTFQRIIENVNVIISTYGDDEGPMGCISVDPRNGTVGFGSGLHGWAFTLKDFAKMYAGKFGVEEDKMIKRLWGDQFYDPKTKKWLKTGSASIERGFTKYILKAIYGIFNACMNKP-REEAIKMAEAVGV--KLTSEDKLLEGKPLLKVIMRKWLPAGDAMLQMIVIHLPSPVTAQKYRAELLYEGPCDDECCQAVAKCDPKGPLMMYVSKMVPTSDKGRFYAFGRVFSGVIATGLKVRLMGPNYVPGKKDDLFEKNIQRTILMMGRYVESIEDVPCGNICGLVGVDQFLVKTGTITTHKEAHNMRVMKFSVSPVVRVAVECKNPSDLPKLVEGLKRLSKSDPMVQCVIEESGEHIVAGAGELHLEICLKDLEEDHAGIPLKKTDPVVSYRETVQEESCMTCLSKSPNKHNRLYMKAAPLPEGVAEAIDKGDVAPRQDFKERARFLSENFEFDVGEARKIWSFGPEGTGPNFLVDCTKSVQYLNEIKDSVVAGFQWACKEGVLCEENMRGVRFNILDVTLHADAIHRGGGQIISTARRVVYASTLTADPTVLEPIYMVEIQCPEVAVGGIFGVLNRRRGEVLENQQIGTTPQYIVKAHLPVMESFGFTADLRSNTGGQAFPQCVFDHWSILPGNVADPTSKPGGVVTATRARKGLKEGIPALDNYLDKX
>NC01_Armina_californica
MDKKLNIRNMSVIAHVDHGKSTLTDSLVSKAGIIAGSKAGEARFTDTRKDEQERCITIKSTAISLYYTLAVEDLASIHQEKD-ATNTNFLINLIDSPGHVDFSSEVTAALRVTDGALVVVDCVSGVCVQTETVLRQAITERIRPVLFMNKMDLALLTLQLEPEDMYQTFQRIIENVNVIVSTYGEEDGPMGNIQVDPKNGTVGFGSGLHGWAFTLKDFAKLYSGKFGISEDKLMKKLWGDQFFNPKTKRWSKLCTDGGERGFTKFILKPIFEMFAACMTKPTNEEALKMCDALKV--KLSSEEKLLESKQLLKTIMRTWLPAGDAMLQMIVIHLPSPVTAQKYRAELLYEGPFDDQCCVAVKNCDPEGPLMMYVSKMVPTSDKGRFYAFGRVFSGKIATGQKVRLMGPNYVSGKKEDLYEKSIQRTVLMMGRYVESIEDVPCGNICGLVGVDQYLVKTGTISTCAQAHNMRVMKFSVSPVVRVAVECKNPSDLPKLVEGLKRLSKSDPMVQCLIEESGEHIVAGAGELHLEICLKDLEEDHACIPLKKTDPVVSYRETVTDESYVTCLSKSPNKHNRLYFRAAPLPAGVAEDIDKGNIAPRQDFKERARYMVDNFGFDVGEARKIWCFGPEGTGPNLLMDCTKSVQYLNEIKDSVIGGFQWATKEGVLCEENMRGVRYNILDVTLHADAIHRGGGQIVPTARRVVYAATLTASPGILEPVYLVEIQCPESAQGGIYGVLTRRRGQVLEAKQIGNSPQTIVTAHLPVMESFGFTADLRSNTGGQAFPQCVFDHWAILSGDATDSTSKPGGVVSAARKRKGLKETIPALENYLDKX
>HW10_Embletonia_pulchra
MDNKRNIRNMSVIAHVDHGKSTLTDSLVSKAGIIAGSKAGEARFTDTRKDEQERCITIKSTAISLYYELAKEDMQYIKQEYD-PENPNFLINLIDSPGHVDFSSEVTAALRVTDGALVVVDCVSGVCVQTETVLRQAITERIHPVLFMNKMDLALLTLQLEPEDMYQTFQRIIENVNVIVSTYGEEDGPMGNIQVDPRNGTVGFGSGLHGWAFTLKDFAKMYTGKFGIEENKLMKRLWGDQFYNPSTKKWTTTQAAGSERGFTKYILKAIYGIFNTCMNKP-KEEGVKMAESVGV--KLSNEEKLTEGKVLLKTIMRHWLPAGDAMLQMIVIHLPSPVTAQKYRAELLYEGPLDDECCQAVVKCDPKGPLMMYISKMVPTTDKGRFYAFGRVFSGVIATGLKVRLMGPNYVPGKKEDLYEKSIQRTILMMGRYVESIEDVPCGNICGLVGVDQFLVKTGTISTHKEAHNMRVMKFSVSPVVRVAVECKNPQDLPKLVEGLKRLAKSDPMVQCIIEESGEHIIAGAGELHLEICLKDLEEDHACIPLKKTDPVVSYRETLTEESSITCLSKSPNKHNRIYMRGCPMPDGVAESIDKGDIAPRQDPKERARFLSDKFQFDVGEARKIWCFGPEGTGPNLLIDCTKSVQYLNEIKDSVVVGFQWAMKEGVLCEENMRGARYNITDVTLHADAIHRGGGQIISTARRVVYASTLTASPGLLEPVYLVEIQCPEAAVGGIFGVLNKRRGVVFENNQVGTTPQYVVKAHLPVMESFGFTADLRSNTGGQAFPQCVFDHWQALPGDATDPTSKPGDVVVKARKRKGLKENIPALDNFLDKL
>JG15_Favorinus_auritulus
MDNKANIRNMSVIAHVDHGKSTLTDSLVSKAGIIAGAKAGETRFTDTRKDEQERCITIKSTAISLYYELAKEDMKYIKQEYD-PNNPSFLINLIDSPGHVDFSSEVTAALRVTDGALVVVDCVSGVCVQTETVLRQAITERIHPVLFMNKMDLALLTLQLEPEDMYQTFQRIIENVNVIVCTYGEEGGPMGEIQVDPRNGTVGFGSGLHGWAFTLKDFAKMYSGKFGIEESKLMKRLWGDQFYEPTTKKWLTKQSGSAERGFTKYILKAIYGVFNTCMNKP-KEEGQKMCETLGV--KLALEEKSFEGKQLLKTIMRKWLPAGDAMLQMIVIHLPSPVTAQKYRAELLYEGPTDDECCQAVAKCDPKGPLMMYVSKMVPTTDKGRFYAFGRVFSGIIATGLKVRLMGPNYVPGKKEDLYEKNIQRTILMMGRYVESIEDVPCGNICGLVGVDQFLVKTGTISTHKDAHNMRVMKFSVSPVVRVAVECKNPSDLPKLVEGLKRLAKSDPMVQCIIEESGEHIIAGAGELHLEICLKDLEEDHAGIPLKKTEPVVSYRETVQEESSITCLSKSPNKHNRIFMRAAPLPEGAAEAIDKGDIAPRQEVKERARFMADNFGFDVGEARKIWCFGPEGTGPNLLMDCTKAVQYLNEIKDSVVAGFQWATKEGVLCEENMRGTRYNILDVTLHADAIHRGGGQIIPTARRVCYAATLTASPGLLEPVYLVEIQCPEVAVGGIFGVLNRRRGVVFENAQIGATPQYIVKAHLPVMESFGFTADLRSNTGGQAFPQCVFDHWQVLLGDPNDPASKPGVVVTTTRKRKGLKEGIPALDNYLDKX
>JG23_Melibe_leonina
MDNKRNIRNISVIAHVDHGKSTLTDSLVSKAGIIAGSKAGETRFTDTRKDEQERCITIKSTAISLYYELAKEDMQYIKQEYD-PENPNFLINLIDSPGHVDFSSEVTAALRVTDGALVVVDCVSGVCVQTETVLRQAIAERIRPVLFMNKMDLALLTLQLEPEDMYQTFQRIIENVNVIVATFGDDDGPMGNITVDPRNGTVGFGSGLHGWAFTLKDFAKMYSGKFKIEESKLMKRLWGDQFYDATTKKWMTFPDGTAERGFTKYIMKAIHGIFHACMNKP-KEEAIKMAEAIGV--KLTHDDKQLQDKPLLKVIMRKWLPAGDAMLQMIVIHLPSPVTAQRYRAELLYEGPIDDECGQAVIKCDPKGPLMMYISKMVPTSDKGRFYAFGRVFSGVIATGLKVRLMGPNYVCGKKEDLFEKSIQRTILMMGRYVESIEDVPCGNICGLVGVDQFLVKTGTISTHKEAHNMRVMKFSVSPVVRVAVEAKNPSDLPKLVEGLKRLAKSDPMVQCIIEESGEHIIAGAGELHLEICLKDLEEDHAGIPLKKTDPVVSYRETVTEESDITCLSKSPNKHNRLYMRAAPLPDGCAEAIDKGDIAPRQEFKERARFLVEKFEFDVGEARKIWSFGPEGTGPNFLVDCTKSVQYLNEIKDSVVAGFQWASKEGVLCEENMRGVRFNVLDVTLHADAIHRGGGQIISTARRVIYASALTAKPTILEPVYLVEIQCPENAVGGIFGVLNKRRGNVEENTKIGTTPLVSVKAFLPVLESFGFSADLRSATSGQAFPQCVFDHWQVLPGNVFEPQSKPGDVVVKTRARKGLKEGIPALDNYLDKX
>NC08_Tritonia_hamnerorum
MDHKTNIRNMSVIAHVDHGKSTLTDSLVSKAGIIAGAKAGETRFTDTRKDEQERCITIKSTAISLYYELAEEDMQYVKQEMDDRTNRAFLINLIDSPGHVDFSSEVTAALRVTDGALVVVDCVSGVCVQTETVLRQAITERIKPVLLMNKMDLALLTLQLGCEDMYQTFQRIIENVNVIVSTYGEDEGPMGDIHVDPTNGTVGFGSGLHGWAFTLKDFAKMYSGKFGIEESKLMKRLWGDQFYDPNTKKWLKSQSKDAERGFTKYILKAIYGIFDSCMNKK-PEAGIKMAETLGV--KLSTEDKNLEGKPLLKTIMRLWLPAGDAMLQMIVIHLPSPVTAQKYRAELLYDGPVDDECCKAIAKCDPKGPLMMYVSKMVPTTDKGRFYAFGRVFSGVIATGLKVRLMGPNYVAGKKTDLFEKNIQRTILMMGRYVESIEDVPCGNICGLVGVDQFLVKTGTISTHKEAHNMRVMKFSVSPVVRVAVECKNPSELPKLVEGLKRLAKSDPMVQCIIEESGEHIVAGAGELHLEICLKDLEEDHAGIELKKTDPVVTYRETVTEESAV-ALSKSPNKHNRLFMTAGPLPEDCAEAIDNGDIAPRQDFKERARIMSDKFGFDVGEARKIWCFGPESTGPNLLMDCTKAVQYLNEIKDSVVAGFEWATKEGVLCEENMRGVRYNIKDVTLHADAIHRGGGQIIPTARRVMYASSLMASPGILEPVYLVEIQCPEAVVGGIYGVLSKRRGNVLTNFQIGTTPTYVVKAHLPVMESFGFTADLRSHTGGQAFPQCVFDHWKLLSGNVEDPNTKPGAVVAKTRARKGLKEGIPALDNYLDKX
>HW19_Polycera_quadrilineata
MDNKKNIRNMSVIAHVDHGKSTLTDSLVSKAGIIANSKAGEARFTDTRKDEQERCITIKSTAISLYYELSKEDMKYIKQDYD-PENTAFLINLIDSPGHVDFSSEVTAALRVTDGALVVVDCVSGVCVQTETVLRQAIGERIHPVLFMNKMDLALITLQLEMEDLYQTFQRIIENVNVIVGTYGEDDGPMGNISVDPKNGTVGFGSGLHGWAFTLKDFAKMYVNKFKIDEGQLMKKLWGDQFYHLKEKKWSKTEKEGSVRGFTNYILKPIYEIFNSCLKKP-KADALALIEKLGV--KLTFEEKELEQKPLLKVIMRKWLPAGDAMLQMIVIHLPSPVTAQRYRAELLYEGPIDDECGDAIKTCNAKGPLMMYISKMVPTSDKGRFFAFGRVFAGVVGTGQKVRLMGPNYTPGKKEDLCEKNIQRTILMMGRYTESIEDVPCGNICGLVGVDQFLVKTGTISTHKEAHNLRVMKFSVSPVVRVAVECKNPSELPKLVEGLKRLAKSDPMVQCIFDESGEHIIAGAGELHLEICLKDLEEDHAGIPIKVSDPVVSYRETVREESSQTALSKSPNKHNRLFVRAAPLPTGCAEAIDNGDIAPRQDLKERARFMTDKFNFDVGEARKIWCFGPEGTGPNLLIDCTKAVQYLNEIKDSVVAGFQWASKEGVLCEENMRGVRYNILDVTLHADAIHRGGGQIIPTARRVFYASTLLADPGLLEPVYLVEIQCPEVAVGGIFGVLNKRRGVVFENQQIGTTPQYLVKAHLPVNESFGFTADLRSGTGGQAFPQCVFDHWQTLPSGALEVDSKTFNIVASTRKRKGLKEGVPNLENFMDKM
>JG03_Austraeolis_stearnsi
MDNKRNIRNMSVIAHVDHGKSTLTDSLVSKAGIIAGAKAGETRFTDTRKDEQERCITIKSTAISLYYELAKEDMKYIKQEYD-PENQSFLINLIDSPGHVDFSSEVTAALRVTDGALVVVDCVSGVCVQTETVLRQAITERIHPVLFMNKMDLALLTLQLEPEDMYQTFQRIIENVNVIVCTYGEEDGPMGDIQVDPRNGTVGFGSGLHGWAFTLKDFAKMYSGKFNIGEDKLMKRLWGDQFYEPTTKKWLSKGTATAERGFTKYILKAIYGIFNTCMNKP-KEEGMKMAESIGV--KLQGEEKQFEGKVLLKTIMRKWLPAGDAMLQMIVIHLPSPVTAQKYRAELLYEGPNDDECCQAVVKCDPKGPLMMYVSKMVPTTDKGRFYAFGRVFSGIIATGLKVRLMGPNYVPGKKEDLFEKNIQRTILMMGRYVESIEDVPCGNICGLVGVDQFLVKTGTISTHKEAHNMRVMKFSVSPVVRVAVECKNPSDLPKLVEGLKRLAKSDPMVQCIIEESGEHIIAGAGELHLEICLKDLEEDHAGIPLKKTDPVVSYRETVQEESAITCLSKSPNKHNRLFMRAQPLPEGVAEAIDKGDVTPRQEVKERARFLADKFGFDVGEARKIWCFGPEGTGPNLLMDCTKAVQYLNEIKDSVVVGFQWACKEGVLCEENMRGARYNILDVTLHADAIHRGGGQIISTSRRVCYASTLTASPGLLEPVYLVEIQCSEVAVGGIFGVLNKRRGVVLENGQVGSTPQYIVKAELPVMESFGFTADLRSNTGGQAFPQCVFDHWQLLPGDPQDPASKPGGVVFSTRKRKGLKEGIPSLDNYLDKL
>JG29_Spurilla_braziliana
MDKKQNIRNMSVIAHVDHGKSTLTDSLVSKAGIIAGAKAGETRFTDTRKDEQERCITIKSTAISLYYQLAKEDMQYIKQEHD-PDNNNFLINLIDSPGHVDFSSEVTAALRVTDGALVVVDCVSGVCVQTETVLRQAITERIRPVLFMNKMDLALLTLQLEPEPMYTTFQRIIESVNVIIATYGEDEGPMGDIQVDPRNGTVGFGSGLHGWAFTLKDFAKMYSGKFNVSEDKLMKRLWGDQFYEPKSKKWLKSAAPGADRGFTKFILAPIYDIFQTCMNKP-KEEGMKMAEAIKV--KLQGDEKQYEGKVLLKTIMRKWLPAGDAMLQMIVIHLPSPVTAQKYRAELLYEGPTDDECCQAVAKCDPKGPLMMYVSKMVPTTDKGRFYAFGRVFSGIIATGLKVRLMGPNYVPGKKDDLFEKNIQRTILMMGRYVESIEDVPCGNICGLVGVDQFLVKTGTISTHKDAHNMRVMKFSVSPVVRVAVECKNPSELPKLVEGLKRLAKSDPMVQCFIEESGEHIIAGAGELHLEICLKDLEEDHAGIPLKKTEPVVSYRETVQEESSITCLSKSPNKHNRLFMRAQPLPVGVAEAIDSGDITPRQEVKERARFLADKFEFDVGEARKIWCFGPEGTGPNLLIDCTKAVQYLNEIKDSVVVGFQWACKEGVLCEENMRGARYNILDVTLHADAIHRGGGQIISTARRVCYASTLTASPGILEPIYSVEIQVPEIAVGGIFGVLNKRRGIIQENLTIGNTPQRIVKATLPVMESFGFTADLRSNTGGQAFPQCVFDHWELLPGDATDFTSKPGTVVSNTRKRKGLKEGIPALDNYLDKM
>HW05_Caloria_elegans
MDNKRNIRNMSVIAHVDHGKSTLTDSLVSKAGIIAGSKAGETRFTDTRKDEQERCITIKSTAISLYYELAKEDMKYIKQEYD-PDNPSFLINLIDSPGHVDFSSEVTAALRVTDGALVVVDCVSGVCVQTETVLRQAITERIRPVLFMNKMDLALLTLQLEPEDMYQTFQRIIENVNVIVCTYGEEGGPMGDIQVDPRNGTVGFGSGLHGWAFTLKDFAKMYSGKFGIGEDKLMKRLWGDQFYEPATKKWLSKGSATAERGFTKYILKAIYGIFNTCMNKP-KEEGMKMAESVGV--KLQGEEKHMEGKVLLKTIMRKWLPAGDAMLQMIVIHLPSPVTAQRYRAELLYEGPVDDECCQAVIKCDPKGPLMMYVSKMVPTTDKGRFYAFGRVFSGIIATGLKVRLMGPNYVPGKKEDLYEKNIQRTILMMGRYVESIEDVPCGNICGLVGVDQFLVKTGTISTHKEAHNMRVMKFSVSPFVRVAVECKNPSDLPKLVEGLKRLAKSDPMVQCIIEESGEHIIAGAGELHLEICLKDLEEDHAGIPLKKTDPVVSYRETVQEESTITCLSKSPNKHNRLFMKAAPLPEGVAESIDKGDITPRQEVKERARFLSDTFGFDVGEARKIWCFGPEGTGPNLLVDCTKAVQYLNEIKDSVVVGFQWACKEGVLCEENMRGARYNILDVTLHADAIHRGGGQIISTARRVCYASALTASPGILEPVYLVEIQCPEVAVGGIFGVLNKRRGVVFENCQIGNTPQYVVKAHLPVMESFGFTADLRSHTGGQAFPQCVFDHWQLLLGDPHDPTSKPGTVVFTTRKRKGLKEGIPSLDNYLDKL
>HW21_Tritonia_manicata
MDKKDNIRNMSVIAHVDHGKSTLTDSLVSKAGIIAGAKAGETRFTDTRKDEQERCITIKSTAISLFYELAEEDMKYIKQKYD-PENREFLINLIDSPGHVDFSSEVTAALRVTDGALVVVDCVSGVCVQTETVLRQAISERIRPVLLMNKMDLALLTLQLECEDMYQTFQRIIENVNVIVSTYGEDDGPMGNIHVDPTNGTVGFGSGLHGWAFTLKDFAKMYSGKFGIEESKLMKRLWGDQFYEPKTKKWLKTHQAGAERGFTKYILSAIYGVFNTCMNKK-KEEGLALAETIGV--KLSTEDKHLEGKALLKTIMRMWLPAGDAMLQMIVIHLPSPVTAQRYRAELLYEGPVEDECCTAVANCDPKGPLMMYVSKMVPTTDKGRFYAFGRVFSGIIATGLKVRLMGPNFEPGKKTDLFEKNIQRTILMMGRYVESIEDVPCGNICGLVGVDQFLVKTGTISTHKEAHNMRVMKFSVSPVVRVAVECKNPSELPKLVEGLKRLAKSDPMVQCIIEESGEHIVAGAGELHLEICLKDLEEDHAGIELKKTDPVVSYRETVLEESSVTCLSKSPNKHNRLFMRAAPLPDGVAEAIDKGDIAPRQDFKDRARYMVDKFGFDVGEARKIWCFGPESTGPNLLMDCTKSVQYLNEIKDSVIAGFEWATKEGVLCEENMRGVRYNILDVTLHADAIHRGGGQIIPTARRVMYASTLTAGPGLLEPVYLVEIQCPESVVGGIFGVLNKRRGNVEEHGNIGSTPQVMVKAYLPVMESFGFTADLRSNTAGQAFPQCVFHHWQTLAGDVSDPSSKPGSVVDKTRKRKGLKEGIPALDNYMDKX
>JG22_Lomanotus_vermiformis
MDNKRNIRNMSVIAHVDHGKSTLTDSLVSKAGIIAGAKAGETRFTDTRKDEQERCITIKSTAISLYYELAKADMQYIKQEYD-PDNPYFLINLIDSPGHVDFSSEVTAALRVTDGALVVVDCVSGVCVQTETVLRQAITERIRPVLFMNKMDLALLTLQLEPEDMYQTFQRIVESVNVIISMYGEDEGPMGNIAVDPTNGTVGFGSGLHGWAFTLKDFAKMYSGKFGIEESKLMKRLWGDQFYDPKTKKWASKQSADAERGFTKYILKAIYAVFNTCMNKP-KEDGIKMSESVGV--KLTADEKLLEGKQLLKTIMRKWLPAGDAMLQMIVIHLPSPVTAQKYRAELLYEGPNDDECCQAVCKCDPKGPLMMYVSKMVPTSDKGRFYAFGRVFSGTIATGQKVRLMGPNYVPGKKEDLYEKNIQRTILMMGRYVESIEDVPCGNICGLVGVDQFLVKTGTISTSKEAHNMRVMKFSVSPVVRVAVECKNPADLPKLVEGLKRLAKSDPMVQCIIEESGEHIVAGAGELHLEICLKDLEEDHACIPLKKTDPVVSYRETVQEESSITCLSKSPNKHNRLYMRAAPLPSGVAEAIDKGDIAPRQDFKERARFMVEKFEFDVGEARKIWSFGPEGTGPNLLMDCTKAVQYLNEIKDSVVAGFQWATKEGVLCEENMRGVRFNILDVTLHADAIHRGGGQIISTARRVVYASTLTASPTLLEPVYMVEIQCPQQAAGGIFGVMNKRRGVILENNQIGNTPQCVVTAYLPVMESFGFTADLRSNTGGQAFPQCVFDHWQLLTGNIADPASKPGSVIVKTRARKGLKEGLPALDNYLDKX
>HW11_Eubranchus_exiguus
MDNKRNIRNMSVIAHVDHGKSTLTDSLVSKAGIIAGAKAGETRFTDTRKDEQERCITIKSTAISLYYELAKEDMCYIKQEYD-PENCNFLINLIDSPGHVDFSSEVTAALRVTDGALVVVDCVSGVCVQTETVLRQAITERIHPVLFMNKMDLALLTLQLEPEDMYQTFQRIIENVNVIVSTYGEEDGPMGNIMVDPRNGTVGFGAGLHGWAFTLKDFAKMYSGKFGIPEAKLMKRLWGDQFYDAKNKKWLSSQSGDAERGFTKYILKAIYGIFNTCMNKP-KEDGAKMAESIGV--KLTTEEKTNEGKSLLKIIMRKWLPAGDAMLQMIVIHLPSPVTAQKYRAELLYEGPLDDECCQAMVKCDPKGPLMMYVSKMVPTSDKGRFYAFGRVFSGTIATGLKVRLMGPNYVPGSKNDLFEKNIQRTILMMGRYVESIEDVPCGNICGLVGVDQFLVKTGTISTHKEAHNLKVMKFSVSPVVRVAVECKNPSDLPKLVEGLKRLAKSDPMVQCIIEESGEHIVAGAGELHLEICLKDLEEDHAGIPLKKTDPVVSYRETVQEESSITCLSKSPNKHNRIYMRAAPLPDGVAEAIDKGDVAPRQDFKERGRFLADNFGFDIGEARKIWCFGPEGTGPNLLMDCTKAVQYLNEIKDSVVVGFQWACKEGVLCEENMRGTRFNIMDVTLHADAIHRGGGQIISTARRVVYASALTASPGLLEPMYLVEIQCPEVAIGGIFGVLNKRRGIVFENAQVGNTPQYVVKAHLPVMESFGFTADLRSNTGGQAFPQCVFDHWQLLPGDVFNPETKPGVVVTQTRKRKGLKEGIPALDNYFDKX
>JG01_Aeolidiella_alba
MDNKRNIRNMSVIAHVDHGKSTLTDSLVSKAGIIAGAKAGETRFTDTRKDEQERCITIKSTAISLYYELAKEDMQYIKQEYD-SENNAFLINLIDSPGHVDFSSEVTAALRVTDGALVVVDCVSGVCVQTETVLRQAITERIRPVLFMNKMDLALLTLQLDPEDMYMTFQKIIESVNVIVATYGEEEGPMGDIQVNPQDGTVGFGSGLHGWAFTLKDFAKMYAAKFKISQDKMMKRLWGDNFYEPKSKKWLKKPGEGAERGFTKYILQAIYGIFNTCMNKP-REEGLKIADNAGI--KLLTEEKQFEGKVLLKTIMRKWLPAGDAMLQMIVIHLPSPVTAQKYRAELLYEGPTDDECCQAVAKCDPKGPLMMYVSKMVPTTDKGRFYAFGRVFSGIIATGLKVRLMGPNYIPGKKEDLYEKNIQRTILMMGRYVESIEDVPCGNICGLVGVDQFLVKTGTISTHKDAHNMRVMKFSVSPVVRVAVECKNPSDLPKLVEGLKRLAKSDPMVQCAIEESGEHIIAGAGELHLEICLKDLEEDHAGIPLKKTDPVVSYRETVQEESSITCLSKSPNKHNRLFMRAAPLPSGVAEAIDNGDITPRQEVKERARFLADKFEFDVGEARKIWCFGPEGTGPNLLIDCTKAVQYLNEIKDSVVVGFQWACKEGVLCEENMRGARYNILDVTLHADAIHRGGGQIISTARRVCYASALTASPGILEPIYSVEIQVPEAAVGGIFGVLNKRRGCIQENIMIGNTPQRIVKASLPVMESFGFTADLRSNTGGQAFPQCVFDHWELMPGDAFDPSTKPGGVVAATRKRKGLKEGIPALDNYLDKX
>JG13_Doto_lancei
MDNKRNIRNMSVIAHVDHGKSTLTDSLVSKAGIIAGAKAGETRFTDTRKDEQERCITIKSTAISLYYELAKEDMQYIKQEYD-PENPHFLINLIDSPGHVDFSSEVTAALRVTDGALVVVDCVSGVCVQTETVLRQAITERIRPVLFMNKMDLALLTLQLEPEDMYQTFQRIIENVNVIIGTYGDDEGPMGNISVDPCNGTVGFGSGLHGWAFTLKDFAKMYSGKFKIEEGKLMKRLWGDQFYDPETKKWSKNQGGKSERGFTKYILVAIYGIFKACMEQP-KEAGIKMAETLGV--ALTSEDKNLEGKPLLKVIMRKWLPAGDAMLQMIVIHLPSPVTAQKYRAELLYEGPIDDDCCQAIAKCDPTGPLMMYVSKMVPTSDKGRFYAFGRVFSGVIATGLKVRLMGPNYVPGKKEDLFEKNIQRTILMMGRYVESIEDVPCGNICGLVGVDQFLVKTGTISTHKDAHNLRVMKFSVSPVVRVAVECKNPSDLPKLVEGLKRLSKSDPMVQCIIEESGEHIVAGAGELHLEICLKDLEEDHACIPLKKTDPVVSFRETVTEESAITCLSKSPNKHNRLFMKAAPLPEELPAAIDKGDVAPRQDFKERARFLSDKFDFDVGEARKIWSFGPEGTGPNLLIDCTKSVQYLNEIKDSVVAXFQWATKEGVLCEENMRGVRFNILDVTLHADAIHRGGGQIISTARRVVYASTLTASPTLMEPIYLVEIQCPEVAVGGIFGVLNRRRGEVMENQQIGTTPQYMVKANLPVMESFGFTADLRSNTQ--------------------DPASKPGGVVFSTRKRKGLKEGIPSLDNYLDKX
>JG25_Palisa_papillata
MDNKRNIRNMSVIAHVDHGKSTLTDSLVSKAGIIAGAKAGETRFTDTRKDEQERCITIKSTAISLYYELAKEDMKYIKQEYD-PENQSFLINLIDSPGHVDFSSEVTAALRVTDGALVVVDCVSGVCVQTETVLRQAITERIHPVLFMNKMDLALLTLQLEPEDMYQTFQRIIENVNVIVCTYGEDGGPMGDIQVDPRNGTVGFGSGLHGWAFTLKDFAKMYAGKFNIGEDKLMKRLWGDQFYEPTTKKWLTKGTATAERGFTKYILKAIYGIFNTCMNKP-KEEGMKMAESIGV--KLQGDEKQSEGKVLLKTIMRKWLPAGDAMLQMIVIHLPSPVTAQKYRAELLYEGPNDDECCQAVARCDPKGPLMMYVSKMVPTTDKGRFYAFGRVFSGIIATGLKVRLMGPNYVPGKKEDLYEKNIQRTILMMGRYVESIEDVPCGNICGLVGVDQFLVKTGTISTHKEAHNMRVMKFSVSPVVRVAVECKNPSDLPKLVEGLKRLAKSDPMVQCIIEESGEHIIAGAGELHLEICLKDLEEDHAGIPLKKTDPVVSYRETVQEESSITCLSKSPNKHNRLFMKAQPLPEGVAEAIDKGDITPRQEFKERARFLTDKFGFDVGEARKIWCFGPEGTGPNLLMDCTKAVQYLNEIKDSVVVGFQWACKEGVLCEENMRGARYNILDVTLHADAIHRGGGQIISTARRVCYASTLTASPGLLEPVYLVEIQCSEVAVGGIFGVLNKRRGVVFENGQIGNTPQYIVKAHLPVMESFGFTADLRSHTGGQAFPQCVFDHWQLLLGDPQDPASKPGGVVFNTRKRKGLKEGIPSLDNYLDKX
>HW17_Hermissenda_crassicornis
MDNKRNIRNMSVIAHVDHGKSTLTDSLVSKAGIIAGSKAGETRFTDTRKDEQERCITIKSTAISLYYELAKDDMKYIKQEYD-PENCNFLINLIDSPGHVDFSSEVTAALRVTDGALVVVDCVSGVCVQTETVLRQAITERIHPVLFMNKMDLALLTLQLEPEDMYQTFQRIIENVNVIICTYGEDGGPMGDIQVDPRNGTVGFGSGLHGWAFTLKDFAKMYSTKFGLPEEKLMKRLWGDQFYDAKNKKWLTRAADGADRGFTKYILKAIYGIFETCMNRP-KEEGAKMAETIGV--KLAAEEKHFEGKVLLKTIMRKWLPAGATMLQMIVIHLPSPVTAQKYRAELLYEGPNDDECCTAVAKCDPKGPLMMYISKMVPTTDKGRFYAFGRVFSGIIATGLKVRLMGPNYVPGKKEDLFEKNIQRTILMMGRYVESIEDVPCGNICGLVGVDQFLVKTGTISTHKDAHNMRVMKFSVSPVVRVAVECKNPSELPKLVEGLKRLAKSDPMVQCIIEESGEHIIAGAGELHLEICLKDLEEDHAGIPLKKTDPVVSYRETVQEESTITCLSKSPNKHNRLFMKAGPLADGIAEAIDKGDITPRQEVKERARFLADNFGFDVGEARKIWCFGPEGTGPNLLVDCTKAVQYLNEIKDSVVVGFQWACKEGVLCEENMRGARYNILDVTLHADAIHRGGGQIISTARRVCYASALTASPGILEPVYLVEIQCPEQAVGGIFGVLNKRRGVVFENAQIGSTPQYVVKAHLPVMESFGFTADLRSNTGGQAFPQCVFDHWQLLLGDPHDAASKPGTVVFATRKRKGLKDVIPGLDNYLDKX
>JG16_Flabellina_iodinea
MDNKRNIRNMSVIAHVDHGKSTLTDSLVSKAGIIAGAKAGETRFTDTRKDEQERCITIKSTAISLYYELQKEDMKYIKQEYD-PENPNFLINLIDSPGHVDFSSEVTAALRVTDGALVVVDCVSGVCVQTETVLRQAITERIHPVLFMNKMDLALLTLQLEPEDMYQTFQRIIENVNVIVSTYGEDDGPMGSIQVDPRNGTVGFGSGLHGWAFTLKDFAKMYSGKFGIEESKLMKRLWGDQFYDPTTKKWHSKQTSDAERGFTKYILKAIYGIFNTCMTKP-KEDGIKMAETVGV--KLATEEKALEGKALLKTIMRKWLPAGDAMLQMIVIHLPSPVTAQKYRAELLYEGPIDDECCQAVIKCDPKGPLMMYVSKMVPTSDKGRFYAFGRVFSGVIATGLKVRLMGPNYVPGKKEDLFEKNIQRTILMMGRYVESIEDVPCGNICGLVGVDQFLVKTGTISTHKEAHNMRVMKFSVSPVVRVAVECKNPSELPKLVEGLKRLAKSDPMVQCIIEESGEHIIAGAGELHLEICLKDLEEDHAGIPLKKTDPVVSYRETVQEESGITCLSKSPNKHNRLYMRACPLPDGVAEAIDKGDIAPRQDYKERARFLVDNFGFDVGEARKIWCFGPEGTGPNLLMDCTKSVQYLNEIKDSVVVGFQWACKEGVLCEENMRGARYNILDVTLHADAIHRGGGQIISTARRVVYASTLTAVPGILEPVYLVEIQCPEVAVGGIFGVLNKRRGLVFENNQVGTTPQYVVKAHLPVMESFGFTADLRSNTGGQAFPQCVFDHWQLLPGDPQDPASKPGGVVFSTRKRKGLKEGIPSLDNYLDKX
>NC02_Bathydoris_clavigera
MDNKRNIRNMSVIAHVDHGKSTLTDSLVSKAGIIASSKAGETRFTDTRKDEQERCITIKSTAISLYYELAKEDLKYIRQEYD-PENTNFLINLIDSPGHVDFSSEVTAALRVTDGALVVVDCVSGVCVQTETVLRQAISERIRPILFMNKMDLALLTLQLEPEDLYQTFQRIIENVNVIVGTYAEDDGPMGDISVDPKNGTVGFGSGLHGWAFTLKDFAKMYVKKFGIEEPAMVKKLWGNQFYHPKDKKWYKVETVGAVRGFTNYILQPIYNIFDACMTKP-KGDALNLVEKLNV--KLTHEDKELETKQLLKVIMRKWLPAGDAMLQMIVIHLPSPVTAQRYRAELLYEGPLDDECCVAVINCNPKGPLMMYISKMVPTSDKGRFYAFGRVFSGTVATGQKVRLMGPNYVPGKKDDLCEKSIQRTILMMGRYTETIEDVPCGNICGLVGVDQFLVKTGTISTHKEAHNMRVMKFSVSPVVRIAVECKNPSELPKLVEGLKRLAKSDPMVQCIIEESGEHIVAGAGELHLEICLKDLEEDHAGIPIKKSDPVVSYRETVNEESSICALSKSPNKHNRLFMKAAPLPDGCAVAIDNGDIAPRQDLKERARFMSDKFEFDVGEARKIWSFGPEGTGPNLLIDCTKAVQYLNEIKDSVVGGFQWASKEGVLCEENMRGCRFNIHDVTLHADAIHRGGGQIIPTARRVIYAAALTASPGLLEPVYLVEIQCPEQAVGGIFGVLNKRRGVVFENNQIGNTPQYIVKAYLPVNESFGFTADLRSGTGGQAFPQCVFDHWQNLPGDPFDPTSKPGEVVAQTRKRKGLTEGIPALDKFLDKM
>HW18_Janolus_cristatus
MDNKKNIRNMSVIAHVDHGKSTLTDSLVSKAGIIAGAKAGETRFTDTRKDEQERCITIKSTAISLYYELAKEDMQYIKQEYD-PENCNFLINLIDSPGHVDFSSEVTAALRVTDGALVVVDCVSGVCVQTETVLRQAITERIHPVLFMNKMDLALLTLQLEPEDMYQTFQRIIENVNVIVSTYGEEDGPMGNIQVDPRNGTVGFGSGLHGWAFTLKDFAKMYSSKFGLPEAKLMKRLWGDQFYEPKAKKWMSKCAEGAERGFTKYILKAIYGIFKTCMNKP-REDGIKMAESVGV--KLSAEDRALEGKPLLKTIMRHWLPAGDAMLQMIVIHLPSPVTAQKYRAELLYEGPNDDECCQAMSKCDPKGPLMMYVSKMVPTSDKGRFYAFGRVFSGVIATGLKVRLMGPNYVPGKKDDLFEKNIQRTILMMGRYVESIEDVPCGNICGLVGVDQFLVKTGTISTHKEAHNLKVMKFSVSPVVRVAVECKNPSELPKLVEGLKRLAKSDPMVQCFIEESGEHIIAGAGELHLEICLKDLEEDHAGIALKKTDPVVSYRETVQEESSITCLSKSPNKHNRLYMRAAPMPDGVAEDIDKGEIAPRQDFKDRGRYLAQTYSFDPTEARKIWCFGPEGTGPNLLIDCTKSVQYLNEIKDSVVVGFQWACKEGVLCEENMRGTRYNILDVTLHADAIHRGGGQIISTARRVVYASTLTASPGLLEPVYLVEIQCPEVAVGGIFGVLNKRRGVVFENSQVGSTPQYVVKAHLPVMESFGFTADLRSHTGGQAFPQCVFDHWQLLPGDVFDPASKPGVVVAATRKRKGLKDNIPAVDNYLDKX
>JG14_Eubranchus_rustyus
MDNKRNIRNMSVIAHVDHGKSTLTDSLVSKAGIIAGSKAGETRFTDTRKDEQERCITIKSTAISLYYELAKEDMQYIKQEYD-PENSNFLINLIDSPGHVDFSSEVTAALRVTDGALVVVDCVSGVCVQTETVLRQAISERIHPVLFMNKMDLALLTLQLEPEDMYQTFQRIIENVNVIVSTYGEEEGPMGNIQVDPRNGTVGFGSGLHGWAFTLKDFAKMYSGKFGIEESKLMKRLWGDQFYDAKNKKWLSVQRDGAERGFTKYILKAIYGIFNTCMNKP-KEEGVKMAESIGV--KLTHEEKSLEGKALLKVIMRKWLPAGDAMLQMIVIHLPSPVTAQKYRAELLYEGPHDDECCMAVKKCDPKGPLMMYVSKMVPTSDKGRFYAFGRVFSGIIATGLKVRLMGPNYVPGSKNDLFEKSIQRTILMMGRYVESIEDVPCGNICGLVGVDQFLVKTGTISTHKEAHNMKVMKFSVSPVVRVAVECKNPSELPKLVEGLKRLAKSDPMVQCIIEESGEHIIAGAGELHLEICLKDLEEDHAGIPLKKTDPVVSYRETVQEESSITCLSKSPNKHNRLYMRAAPLPDGVAEAIDKGDIAPRQDFKERGRFLADNFGFDVGEARKIWCFGPEGTGPNLLMDCTKSVQYLNEIKDSVIVGFQWACKEGVLCEENMRGARYNILDVTLHADAIHRGGGQIISTARRVVYASTLTASPGLLEPVYLVEIQCPEVAVGGIFGVLNRRRGVVFENSQVGSTPQYVVKAYLPVMESFGFTADLRSNTGGQAFPQCVFDHWQLLPGDPFTAETKPGVVVTSTRKRKGLKEGIPALENYLDKX
>JG27_Phidiana_lynceus
MDNKRNIRNMSVIAHVDHGKSTLTDSLVSKAGIIAGAKAGETRFTDTRKDEQERCITIKSTAISLYYELAKEDMKYIKQEYD-PDNPSFLINLIDSPGHVDFSSEVTAALRVTDGALVVVDCVSGVCVQTETVLRQAITERIRPVLFMNKMDLALLTLQLEPEDMYQTFQRIIENVNVIVCTYGEEGGPMGDIQVDPRNGTVGFGSGLHGWAFTLKDFAKMYSGKFNIEEHKLMKRLWGDQFYEPSTKKWLSKGTATAERGFTKYILKAIYGIFNTCMNKP-KEEGMKMAESIGV--KLQGEEKQYEGKVLLKTIMRKWLPAGDAMLQMIVIHLPSPVTAQKYRAELLYEGPNDDECCQAVAKCDPKGPLMMYVSKMVPTTDKGRFYAFGRVFSGIIATGLKVRLMGPNYMPGKKEDLYEKNIQRTILMMGRYVESIEDVPCGNICGLVGVDQFLVKTGTISTHKEAHNMRVMKFSVSPVVRVAVECKNPSDLPKLVEGLKRLSKSDPMVQCFNEESGEHIIAGAGELHLEICLKDLEEDHAGIPLKKTDPVVSYRETVQEESSITCLSKSPNKHNRLFMKAQPLPEGVAEAIDKGDITPRQEVKERARFLADNFGFDVGEARKVWCFGPEGTGPNLLIDCTKAVQYLNEIKDSVVVGFQWACKEGVLCEENMRGARYNILDVTLHADAIHRGGGQIISTARRVCYASTLTASPGLLEPVYLVEIQCPEVAVGGIFGVLNKRRGVVFENNQIGSTPQYVVKAHLPVMESFGFTADLRSNTGGQAFPQCVFDHWQLLLGDPQDPNSKPGSVVFSTRKRKGLKEGIPALDNYLDKX
>JG18_Hermissenda_opalescens
MDNKRNIRNMSVIAHVDHGKSTLTDSLVSKAGIIAGAKAGETRFTDTRKDEQERCITIKSTAISLYYELAKDDMKYIKQEYD-PENCNFLINLIDSPGHVDFSSEVTAALRVTDGALVVVDCVSGVCVQTETVLRQAITERIHPVLFMNKMDLALLTLQLEPEDMYQTFQRIIENVNVIICTYGEDGGPMGDIQVDPRNGTVGFGSGLHGWAFTLKDFAKMYSTKFGLPEEKLMKRLWGDQFYDAKNKKWLTRAADGADRGFTKYILKAIYGIFETCMNRP-KEEGAKMAETIGV--KLAAEEKHFEGKVLLKTIMRKWLPAGATMLQMIVIHLPSPVTAQKYRAELLYEGPNDDECCTAVAKCDPKGPLMMYISKMVPTTDKGRFYAFGRVFSGIIATGLKVRLMGPNYVPGKKEDLYEKNIQRTILMMGRYVESIEDVPCGNICGLVGVDQFLVKTGTISTHKDAHNMRVMKFSVSPVVRVAVECKNPSELPKLVEGLKRLAKSDPMVQCIIEESGEHIIAGAGELHLEICLKDLEEDHAGIPLKKTDPVVSYRETVQEESTITCLSKSPNKHNRLFMKAGPLAEGIAEAIDKGDITPRQEVKERARFLADNFGFDVGEARKIWCFGPEGTGPNLLVDCTKAVQYLNEIKDSVVVGFQWACKEGVLCEENMRGARYNILDVTLHADAIHRGGGQIISTARRVCYASALTASPGILEPVYLVEIQCPEQAVGGIFGVLNKRRGVVFENAQIGSTPQYVVKAHLPVMESFGFTADLRSNTGGQAFPQCVFDHWQLLLGDPHDTASKPGAVVFATRKRKGLKDVIPGLDNYLDKX
>HW14_Flabellina_affinis
MDNKRNIRNMSVIAHVDHGKSTLTDSLVSKAGIIAGAKAGETRFTDTRKDEQERCITIKSTAISLYYELAKDDMQYIKQEYD-PDNPNFLINLIDSPGHVDFSSEVTAALRVTDGALVVVDCVSGVCVQTETVLRQAITERIHPVLLMNKMDLALLTLQLEPEAMYQTFQRIIESVNVIVSTYMEEDGPMGNIQVDPRQGTVGFGSGLHGWAFTLKDFAKMYAGKFGIPESKMMNKLWGDHFYDPKDKKWRKVQSGTSERGFTKYILKAIYGVFDTCMTKP-REDGIKMAENVGV--KLTSEERQLEGKPLLKTIMRKWLPAGDAMLQMIVIHLPSPVTAQKYRAECLYEGPDDDECCQAVKKCDPKGPLMMYVSKMVPTSDKGRFYAFGRVFSGIIATGLKVRLMGPNYVPGKKEDLCEKNIQRTILMMGRYVESIEDVPCGNICGLVGVDQFLVKTGTISTCKEAHNMRVMKFSVSPVVRVAVECKNPADLPKLVEGLKRLSKSDPMVQCIIEESGEHIIAGAGELHLEICLKDLEEDHACIPLKKTEPVVSYRETVQEESSITCLSKSPNKHNRLYMRAAPLPEGVAEAIDKGEIAPRQDFKERARFMTDKFGFDVGEARKIWCFGPEGTGPNLLMDCTKSVQYLNEIKDSVVVGFQWACKEGVLCEENMRGARYNIMDVTLHADAIHRGGGQIISTARRVVYASTLTANPGILEPMYLVEIQCPEAVVGGIFGVLNRRRGEIIENAPIGNTPQYSVKAYLPVNESFGFTEDLRSNTGGQAFPQCVFDHWKLLAGDAMDPSTKPGGVVAKARKRKGLKENIPALDNYLDKX
>JG26_Phestilla_sp
MDNKRNIRNMSVIAHVDHGKSTLTDSLVSKAGIIAGAKAGETRFTDTRKDEQERCITIKSTAISLYYELAKEDMQYIKQEYD-PENPHFLINLIDSPGHVDFSSEVTAALRVTDGALVVVDCVSGVCVQTETVLRQAITERIRPVLLMNKMDLALLTLQLEPEDMYQTFQRIIENVNVIIGTYGEDEGPMGDIQVDPRNGTVGFGSGLHGWAFTLKDFAKMYSGKFGIEESKLMKRLWGDQFYDPKTKKWSTKEQADSERGFTKYILKAIYNIFNTCMNKP-KDEAIKLAEQIGV--KLTADEKLKEGKPMLKDIMRKWLPAGDAMLQMIVIHLPSPVTAQKYRTELLYEGPADDECGQAMAKCDPKGPLMMYVSKMVPTSDKGRFYAFGRVFSGVIATGLKVRLMGPNFVPGKKEDLFEKNIQRTILMMGRYIESIEDVPCGNICGLVGVDQFLVKTGTISTHKEAHNMRVMKFSVSPVVRVAVECKNPSDLPKLVEGLKRLAKSDPMVQCLIEESGEHIIAGAGELHLEICLKDLEEDHAGIPLKKTDPVVSFRETVQEESTITCLSKSPNKHNRLYMRACPLPTGVAEAIDKGDITPRQEFKERARFLSDNFEFDVGEARKIWCFGPEGTGPNLLVDCTKSVQYLNEIKDSVVVGFQWACKEGVLCEENMRGARFNILDVTLHADAIHRGGGQIISTARRVVYASALTASPGILEPVYLVEIQCPENAIGGIFGTVTQRRGNVFENNQIGTTPQYICKAYLPVMESFGFTAELRKNTGGQAFPQCVFDHWQLLPGDVFKPESKPGDVVTKTRARKGLKEGIPALDNYLDKL
>JG02_Antaeolidiella_chromosoma
MDNKRNIRNMSVIAHVDHGKSTLTDSLVSKAGIIAGAKAGETRFTDTRKDEQERCITIKSTAISLYYELAKEDMKYIKQEYD-PENNSFLINLIDSPGHVDFSSEVTAALRVTDGALVVVDCVSGVCVQTETVLRQAITERIHPVLFMNKMDLALLTLQLDPEDMYTTFQKIIENVNVIIATYGEDEGPMGDIQVDPKNGTVGFGSGLHGWAFTLKDFAKMYSGKFNVSEEKLMKRLWGDHFYDAEKKKWHPQSSATAERGFTKWILKPIYNIFNTCMNKP-KEEGMKLAETIGV--KLQGDEKQMEGKPLLKTIMRKWLPAGDAMLQMIVIHLPSPVTAQKYRAELLYEGPTDDECCQAVAKCDPKGPLMMYVSKMVPTTDKGRFYAFGRVFSGVIATGLKVRLMGPNYVPGKREDLYEKNIQRTILMMGRYVESIEDVPCGNICGLVGVDQFLVKTGTISTHKDAHNMRVMKFSVSPVVRVAVECKNPSDLPKLVEGLKRLAKSDPMVQCIIEESGEHIVAGAGELHLEICLKDLEEDHAGIPIKKTDPVVSYRETVQEESSVTCLSKSPNKHNRLFMRAQPLPSGVAEAIDSGEITPRQEVKERARFLADKYEFDVGEARKIWCFGPEGTGPNLLIDCTKAVQYLNEIKDSVVVGFQWACKEGVLCEENMRGARYNILDVTLHADAIHRGGGQIISTARRVCYASTLTASPGILEPIYSVEIQVPESAVGGIFGVLNKRRGVIQENLTIGNTPQRIVKATLPVMESFGFTADLRSNTGGQAFPQCVFDHWELLPGNAMEPSSKPGTVVANTRKRKGLKEGIPALDNYLDKL
>HW09_Doto_sp
MDNKRNIRNMSVIAHVDHGKSTLTDSLVSKAGIIAGAKAGETRFTDTRKDEQERCITIKSTAISLYYELAKEDMQYIKQEYD-PENPNFLINLIDSPGHVDFSSEVTAALRVTDGALVVVDCVSGVCVQTETVLRQAITERIRPVLFMNKMDLALLTLQLEPEDMYQTFQRIIENVNVIIGTYGDDEGPMGNISVDPCNGTVGFGSGLHGWAFTLKDFAKMYSGKFNIEESKLMKRLWGDQFYDPETKKWSKSQTGKSERGFTKYILTAIYGIFKTCMEKP-KEAGIKMAESIGV--TLTSEEKNLEGKPLLKVIMRKWLPAGDAMLQMIVIHLPSPVTAQKYRAELLYEGPLDDDCCQAIAKCDPSGPLMMYVSKMVPTSDKGRFYAFGRVFSGVIATGLKVRLMGPNYVPGKKDDLFEKNIQRTILMMGRYVESIEDVPCGNICGLVGVDQFLVKTGTISTHKDAHNLRVMKFSVSPVVRVAVECKNPSDLPKLVEGLKRLSKSDPMVQCIIEESGEHIVAGAGELHLEICLKDLEEDHACIPLKKTDPVVSFRETVTEESAITCLSKSPNKHNRLFMKAAPLPDELPAAIDKGDVAPRQDFKERARFMSDKFGFDVGEARKIWSFGPEGTGPNLLIDCTKSVQYLNEIKDSVVAGFQWATKEGVLCEENMRGVRFNILDVTLHADAIHRGGGQIISTARRVVYASTLTASPTLMEPIYLVEIQCPENAVGGIFGVLNRRRGEVMENQQIGTTPQYMVKANLPVMESFGFTADLRSNTGGQAFPQCVFDHWATLPGDVTDPNSKPGGVVVKTRARKGLKEGIPALDNYLDKM
>HW07_Cuthona_caerulea
MDNKRNIRNMSVIAHVDHGKSTLTDSLVSKAGIIAGTKAGETRFTDTRKDEQERCITIKSTAISLYYELAKDDMQYIKQEYD-PENPHFLINLIDSPGHVDFSSEVTAALRVTDGALVVVDCVSGVCVQTETVLRQAITERIHPVLFMNKMDLALLTLQLEPEDMYQTFQRIIESVNVIIGTYGEDDGPMGDIHVDPRNGTVGFGAGLHGWAFTLKDFAKMYCGKFGIEEKKLMKRLWGDQFYCAKSKKWIKQQVDGAERGFTKYILKAIYGIFNTCMNKP-KEDGIKMAESIGV--KLTSEEKLLECKPLLKTIMRKWLPAGDAMLQMIVIHLPSPVTAQKYRAELLYEGPIDDECGQAMMKCDPKGPLMMYVSKMVPTSDKGRFYAFGRVFSGIIATGLKVRLMGPNYIPGKKDDLCEKNIQRTILMMGRYIESIDDVPCGNICGLVGVDQFLVKTGTISTHKEAHNLKVMKFSVSPVVRVAVECKNPSDLPKLVEGLKRLAKSDPMVQCLMEESGEHIIAGAGELHLEICLKDLEEDHACIPLKKTDPVVSYRETVQDESAVTCLSKSPNKHNRLYMKAAPLPTGVAEAIDKGDIAPRQDFKERGRFLADNFDFDVGEARKIWCFGPEGTGPNLLIDCTKSVQYLNEIKDSVVVGFQWACKEGVLCEENMRGTRYNILDVTLHADAIHRGGGQIISTARRVVYASTLTANPGILEPVYVVEIQCPECAIGGIFGVLTKRRGVVFENSQIGSTPQYLVRAYLPVMESFGFTADLRCGTGGQAFPQCVFDHWQLLPGDVTNPESKPGSVVAKTRARKGLKEGIPALDNYLDKL
>NC05_Hermissenda_crassicornis
MDNKRNIRNMSVIAHVDHGKSTLTDSLVSKAGIIAGAKAGETRFTDTRKDEQERCITIKSTAISLYYELAKDDMKYIKQEYD-PENCNFLINLIDSPGHVDFSSEVTAALRVTDGALVVVDCVSGVCVQTETVLRQAITERIHPVLFMNKMDLALLTLQLEPEDMYQTFQRIIENVNVIICTYGEDGGPMGDIQVDPRNGTVGFGSGLHGWAFTLKDFAKMYSTKFGLPEEKLMKRLWGDQFYDAKNKKWLTRAADGADRGFTKYILKAIYGIFETCMNRP-KEEGAKMAETIGV--KLAAEEKHFEGKVLLKTIMRKWLPAGATMLQMIVIHLPSPVTAQKYRAELLYEGPNDDECCTAVAKCDPKGPLMMYISKMVPTTDKGRFYAFGRVFSGIIATGLKVRLMGPNYVPGKKEDLYEKNIQRTILMMGRYVESIEDVPCGNICGLVGVDQFLVKTGTISTHKDAHNMRVMKFSVSPVVRVAVECKNPSELPKLVEGLKRLAKSDPMVQCIIEESGEHIIAGAGELHLEICLKDLEEDHAGIPLKKTDPVVSYRETVQEESTITCLSKSPNKHNRLFMKAGPLAEGIAEAIDKGDITPRQEVKERARFLADNFGFDVGEARKIWCFGPEGTGPNLLVDCTKAVQYLNEIKDSVVVGFQWACKEGVLCEENMRGARYNILDVTLHADAIHRGGGQIISTARRVCYASALTASPGILEPVYLVEIQCPEQAVGGIFGVLNKRRGVVFENAQIGSTPQYVVKAHLPVMESFGFTADLRSNTGGQAFPQCVFDHWQLLLGDPHDTASKPGAVVFATRKRKGLKDVIPGLDNYLDKX
>JG30_Tritonia_festiva
MDKKQNIRNMSVIAHVDHGKSTLTDSLVSKAGIIAGAKAGEARFTDTRKDEQERCITIKSTAISLYYELAPEDMQYIQQEYD-PENREFLINLIDSPGHVDFSSEVTAALRVTDGALVVVDCVSGVCVQTETVLRQAIAERIRPVLLMNKMDLALLTLQLGCEDMYQTFQRIIENVNVIVSTYGEDDGPMGNIHVDPRNGTVGFGSGLHGWAFTLKDFAKIYSGKFGIEESKLMKRLWGDQFYDTTKKKWLKTADAGCERGFTKYVLNAIYGVFNTCMTKK-KEEGVAMAETLGI--KLSPDDKNLEGKALLKVIMRMWLPAGSAMLQMIVIHLPSPVTAQKYRAELLYEGPIDDECCKAVISCDPKGPLMMYVSKMVPTTDKGRFYAFGRVFSGVIATGLKVRLMGPNYEPGKKKDLFEKNIQRTILMMGRYVESIEDVPCGNICGLVGVDQFLVKTGTISTHKEAHNFRVMKFSVSPVVRVAVECKNPSELPKLVEGLKRLAKSDPMVQCIIEESGEHIVAGAGELHLEICLKDLEEDHAGIELKKTDPVVSYRETVQEESAITCLSKSPNKHNRLYMKAAPLPEGTAEAIDKGDIAPRQDFKERARYMVDKFNFDVGEARKIWCFGPESTGPNLLMDCTKSVQYLNEIKDSVVAGFEWATKEGVLCEENMRGVRYNILDVTLHADAIHRGGGQIIPTARRVMYASTLTAMPSLMEPIYLVEIQCPESVVGGIFGVLNKRRGNVEEHGNIGSTPQVIVKAYLPVMESFGFTADLRQNTGGQAFPQCVFDHWKLLAGDVTDPTSKPGTVITTTRKRKGLKEGIPALDNYMDKX
>JG08_Dendronotus_venustus
MDNKRNIRNMSVIAHVDHGKSTLTDSLVSKAGIIAGSKAGETRFTDTRKDEQERCITIKSTAISLYYELAKEDMQYIKQEYD-PENCNFLINLIDSPGHVDFSSEVTAALRVTDGALVVVDCVSGVCVQTETVLRQAIAERIRPVLFMNKMDLALLTLQLEPEDMYQTFQRIIENVNVIISTYGDDDGPMGAIQVDPRNGTVGFGSGLHGWAFTLKDFAKMYAGKFDIEEGKLMKRLWGDQFYDPTTKKWLKIQSGKAERGFTKYILKAIYGIFNTCMNKP-KEDGIKMAETIGV--KLTAEEKFLEGKPLLKVIMRKWLPAGDAMLQMIVIHLPSPVTAQKYRAELLYEGPFDDECCQAVVKCDPKGPLMMYVSKMVPTSDKGRFYAFGRVFSGVVATGLKVRLMGPNYVPGSKTDLFEKNIQRTILMMGRYVESIEDVPCGNICGLVGVDQFLVKTGTISTHKEAHNMRVMKFSVSPVVRVAVECKNPSDLPKLVEGLKRLSKSDPMVQCIIEESGEHIVAGAGELHLEICLKDLEEDHAGIPLKKTDPVVSYRETVTEESHMTCLSKSPNKHNRLFMRAAPLPEGVAEAIDNGDVAPRQDFKERARLLSDEYKFDVGEARKIWSFGPEGTGPNLLVDCTKSVQYLNEIKDSVIAGFQWASKEGVLCEENMRGVRFNVLDVTLHADAIHRGGGQIISTARRVMYASSLTAVPSIMEPIYLVEIQCPETAVGGIFSVLNKRRGEVLENNQIGSTPQSMVKAYLPVMESFGFTADLRSHTQGQAFPQCVFNHWALLNGDASDPTSKPGGVVTLTRKRKGLKEGIPPLDNYFDKX
