# Supplementary material for: Transcriptomics provides a robust framework for the relationships of the major clades of cladobranch sea slugs (Mollusca, Gastropoda, Heterobranchia), but fails to resolve the position of the enigmatic genus Embletonia
Source: BMC Ecol Evol. 2021 Dec 28;21:226. doi: 10.1186/s12862-021-01944-0 (PMC8895541; doi:10.1186/s12862-021-01944-0)
Supplement: Supplementary file 8 — Additional file 8. Archive S6: The unreduced, intermediate, strict, and strict SOS supermatrix (FASTA format) plus respective gene partition information including the selected substitution model used in the phylogenetic analyses. [file 12862_2021_1944_MOESM8_ESM.zip]

Archive with 11 entries (9 files):
- Archive_S6/
- Archive_S6/data/
- Archive_S6/data/intermediate.fas
- Archive_S6/data/intermediate_partitions.nex
- Archive_S6/data/strict.fas
- Archive_S6/data/strict_partitions.nex
- Archive_S6/data/strict_SOS.fas
- Archive_S6/data/strict_SOS_partitions.nex
- Archive_S6/data/unreduced.fas
- Archive_S6/data/unreduced_partitions.nex
- Archive_S6/README.txt
