# Supplementary material for: Transcriptomics provides a robust framework for the relationships of the major clades of cladobranch sea slugs (Mollusca, Gastropoda, Heterobranchia), but fails to resolve the position of the enigmatic genus Embletonia
Source: BMC Ecol Evol. 2021 Dec 28;21:226. doi: 10.1186/s12862-021-01944-0 (PMC8895541; doi:10.1186/s12862-021-01944-0)
Supplement: Supplementary file 8 — Additional file 8. Archive S6: The unreduced, intermediate, strict, and strict SOS supermatrix (FASTA format) plus respective gene partition information including the selected substitution model used in the phylogenetic analyses. [file 12862_2021_1944_MOESM8_ESM.zip › Archive_S6/data/intermediate_partitions.nex]

#nexus
begin sets;
  charset EOG091F03CS = 1 - 280;
  charset EOG091F00LC = 281 - 776;
  charset EOG091F00G4 = 777 - 1380;
  charset EOG091F044D = 1381 - 1576;
  charset EOG091F048X = 1577 - 1752;
  charset EOG091F00G9 = 1753 - 2416;
  charset EOG091F045A = 2417 - 2565;
  charset EOG091F03CQ = 2566 - 2802;
  charset EOG091F02SJ = 2803 - 3112;
  charset EOG091F01OF = 3113 - 3529;
  charset EOG091F030S = 3530 - 3802;
  charset EOG091F04P3 = 3803 - 3914;
  charset EOG091F02BJ = 3915 - 4195;
  charset EOG091F00RL = 4196 - 4879;
  charset EOG091F05MS = 4880 - 5026;
  charset EOG091F00NV = 5027 - 5583;
  charset EOG091F02PJ = 5584 - 5757;
  charset EOG091F00C8 = 5758 - 6557;
  charset EOG091F01Q4 = 6558 - 7036;
  charset EOG091F00NS = 7037 - 7580;
  charset EOG091F00T6 = 7581 - 8152;
  charset EOG091F031V = 8153 - 8401;
  charset EOG091F03CP = 8402 - 8675;
  charset EOG091F044K = 8676 - 8843;
  charset EOG091F02K1 = 8844 - 9084;
  charset EOG091F04XI = 9085 - 9201;
  charset EOG091F0138 = 9202 - 9586;
  charset EOG091F0366 = 9587 - 9862;
  charset EOG091F04C2 = 9863 - 10055;
  charset EOG091F00FC = 10056 - 10756;
  charset EOG091F02OP = 10757 - 11027;
  charset EOG091F02NK = 11028 - 11270;
  charset EOG091F0327 = 11271 - 11436;
  charset EOG091F030Q = 11437 - 11688;
  charset EOG091F01WR = 11689 - 12162;
  charset EOG091F016Q = 12163 - 12568;
  charset EOG091F03QJ = 12569 - 12736;
  charset EOG091F01FO = 12737 - 13274;
  charset EOG091F003Z = 13275 - 14514;
  charset EOG091F00VI = 14515 - 15059;
  charset EOG091F0118 = 15060 - 15697;
  charset EOG091F00XH = 15698 - 16139;
  charset EOG091F01QS = 16140 - 16468;
  charset EOG091F00EE = 16469 - 17160;
  charset EOG091F01R8 = 17161 - 17607;
  charset EOG091F0063 = 17608 - 18781;
  charset EOG091F009H = 18782 - 19654;
  charset EOG091F00EP = 19655 - 20366;
  charset EOG091F02EK = 20367 - 20819;
  charset EOG091F005F = 20820 - 21874;
  charset EOG091F05DM = 21875 - 21979;
  charset EOG091F01CW = 21980 - 22350;
  charset EOG091F00V8 = 22351 - 22793;
  charset EOG091F0385 = 22794 - 23167;
  charset EOG091F03N1 = 23168 - 23350;
  charset EOG091F04RM = 23351 - 23457;
  charset EOG091F0509 = 23458 - 23615;
  charset EOG091F029R = 23616 - 23942;
  charset EOG091F03N5 = 23943 - 24100;
  charset EOG091F01RV = 24101 - 24501;
  charset EOG091F04TW = 24502 - 24627;
  charset EOG091F02AP = 24628 - 24943;
  charset EOG091F01T8 = 24944 - 25358;
  charset EOG091F05VC = 25359 - 25436;
  charset EOG091F032E = 25437 - 25591;
  charset EOG091F02HG = 25592 - 26001;
  charset EOG091F05Q3 = 26002 - 26079;
  charset EOG091F00AB = 26080 - 26510;
  charset EOG091F00O5 = 26511 - 27021;
  charset EOG091F00EV = 27022 - 27694;
  charset EOG091F02YG = 27695 - 28125;
  charset EOG091F01RJ = 28126 - 28572;
  charset EOG091F054X = 28573 - 28702;
  charset EOG091F03SL = 28703 - 29079;
  charset EOG091F03FK = 29080 - 29266;
  charset EOG091F00XN = 29267 - 29878;
  charset EOG091F014Z = 29879 - 30480;
  charset EOG091F00AS = 30481 - 31138;
  charset EOG091F04AO = 31139 - 31296;
  charset EOG091F00VC = 31297 - 31959;
  charset EOG091F04M3 = 31960 - 32115;
  charset EOG091F02HA = 32116 - 32567;
  charset EOG091F00H9 = 32568 - 33774;
  charset EOG091F00K9 = 33775 - 34177;
  charset EOG091F02DP = 34178 - 34458;
  charset EOG091F04IL = 34459 - 34602;
  charset EOG091F03GW = 34603 - 34789;
  charset EOG091F013F = 34790 - 35246;
  charset EOG091F038O = 35247 - 35535;
  charset EOG091F0481 = 35536 - 35706;
  charset EOG091F026X = 35707 - 36228;
  charset EOG091F00T2 = 36229 - 36687;
  charset EOG091F02JI = 36688 - 37107;
  charset EOG091F02GU = 37108 - 37477;
  charset EOG091F026W = 37478 - 37817;
  charset EOG091F02UJ = 37818 - 38093;
  charset EOG091F00L6 = 38094 - 38818;
  charset EOG091F01O0 = 38819 - 39336;
  charset EOG091F0425 = 39337 - 39519;
  charset EOG091F03X4 = 39520 - 39706;
  charset EOG091F00H2 = 39707 - 40397;
  charset EOG091F04A8 = 40398 - 40524;
  charset EOG091F01X5 = 40525 - 40863;
  charset EOG091F005Q = 40864 - 41661;
  charset EOG091F00AE = 41662 - 42334;
  charset EOG091F04B6 = 42335 - 42451;
  charset EOG091F01MJ = 42452 - 42749;
  charset EOG091F02LT = 42750 - 43020;
  charset EOG091F00HY = 43021 - 43817;
  charset EOG091F00IW = 43818 - 44384;
  charset EOG091F01UH = 44385 - 44868;
  charset EOG091F035F = 44869 - 45120;
  charset EOG091F01RF = 45121 - 45498;
  charset EOG091F01D1 = 45499 - 45972;
  charset EOG091F00PU = 45973 - 46449;
  charset EOG091F05ZR = 46450 - 46524;
  charset EOG091F00AL = 46525 - 46979;
  charset EOG091F008K = 46980 - 47758;
  charset EOG091F01R5 = 47759 - 48115;
  charset EOG091F05EE = 48116 - 48219;
  charset EOG091F02PW = 48220 - 48676;
  charset EOG091F01DT = 48677 - 49284;
  charset EOG091F03XR = 49285 - 49445;
  charset EOG091F026E = 49446 - 49767;
  charset EOG091F04WU = 49768 - 49863;
  charset EOG091F03GD = 49864 - 50041;
  charset EOG091F00GQ = 50042 - 50637;
  charset EOG091F05WG = 50638 - 50772;
  charset EOG091F00OJ = 50773 - 51304;
  charset EOG091F0034 = 51305 - 52681;
  charset EOG091F01LI = 52682 - 52980;
  charset EOG091F00OF = 52981 - 53787;
  charset EOG091F03OM = 53788 - 53989;
  charset EOG091F023N = 53990 - 54422;
  charset EOG091F02MR = 54423 - 54955;
  charset EOG091F04OA = 54956 - 55147;
  charset EOG091F03F7 = 55148 - 55364;
  charset EOG091F00O6 = 55365 - 56139;
  charset EOG091F05TP = 56140 - 56243;
  charset EOG091F02AY = 56244 - 56570;
  charset EOG091F00P2 = 56571 - 57108;
  charset EOG091F02OK = 57109 - 57534;
  charset EOG091F01SB = 57535 - 57894;
  charset EOG091F04TS = 57895 - 58087;
  charset EOG091F00AN = 58088 - 58719;
  charset EOG091F02Y7 = 58720 - 58974;
  charset EOG091F0085 = 58975 - 60007;
  charset EOG091F004M = 60008 - 61086;
  charset EOG091F02A5 = 61087 - 61476;
  charset EOG091F03XC = 61477 - 61697;
  charset EOG091F02CG = 61698 - 62154;
  charset EOG091F02PT = 62155 - 62453;
  charset EOG091F03NL = 62454 - 62655;
  charset EOG091F02H2 = 62656 - 62929;
  charset EOG091F00TF = 62930 - 63295;
  charset EOG091F048B = 63296 - 63537;
  charset EOG091F00B9 = 63538 - 64458;
  charset EOG091F017Q = 64459 - 64852;
  charset EOG091F04M4 = 64853 - 65084;
  charset EOG091F0117 = 65085 - 65548;
  charset EOG091F013Z = 65549 - 66183;
  charset EOG091F025N = 66184 - 66451;
  charset EOG091F022Z = 66452 - 66814;
  charset EOG091F02QL = 66815 - 67102;
  charset EOG091F04AQ = 67103 - 67332;
  charset EOG091F00TT = 67333 - 67844;
  charset EOG091F02XI = 67845 - 68063;
  charset EOG091F03UX = 68064 - 68233;
  charset EOG091F053J = 68234 - 68376;
  charset EOG091F02IT = 68377 - 68705;
  charset EOG091F04QF = 68706 - 68826;
  charset EOG091F01YZ = 68827 - 69335;
  charset EOG091F05IB = 69336 - 69478;
  charset EOG091F02NS = 69479 - 69804;
  charset EOG091F00MI = 69805 - 70352;
  charset EOG091F01KZ = 70353 - 70761;
  charset EOG091F03CB = 70762 - 71363;
  charset EOG091F03MT = 71364 - 71586;
  charset EOG091F02WZ = 71587 - 71876;
  charset EOG091F03L7 = 71877 - 72081;
  charset EOG091F00IM = 72082 - 72720;
  charset EOG091F048J = 72721 - 72839;
  charset EOG091F01S7 = 72840 - 73124;
  charset EOG091F00H0 = 73125 - 73940;
  charset EOG091F00XI = 73941 - 74358;
  charset EOG091F04IC = 74359 - 74473;
  charset EOG091F02BS = 74474 - 74827;
  charset EOG091F02H4 = 74828 - 75132;
  charset EOG091F00XC = 75133 - 75485;
  charset EOG091F03UH = 75486 - 75685;
  charset EOG091F02IA = 75686 - 75975;
  charset EOG091F01NH = 75976 - 76323;
  charset EOG091F03UG = 76324 - 76486;
  charset EOG091F00NP = 76487 - 77273;
  charset EOG091F00V1 = 77274 - 77986;
  charset EOG091F01C4 = 77987 - 78391;
  charset EOG091F02OE = 78392 - 78667;
  charset EOG091F00E8 = 78668 - 79480;
  charset EOG091F02Q3 = 79481 - 79886;
  charset EOG091F00FT = 79887 - 80726;
  charset EOG091F01BJ = 80727 - 81132;
  charset EOG091F02X9 = 81133 - 81324;
  charset EOG091F020V = 81325 - 81793;
  charset EOG091F02VN = 81794 - 81986;
  charset EOG091F00ZL = 81987 - 82491;
  charset EOG091F035V = 82492 - 82706;
  charset EOG091F02L1 = 82707 - 83036;
  charset EOG091F03GX = 83037 - 83172;
  charset EOG091F02WT = 83173 - 83581;
  charset EOG091F008L = 83582 - 84458;
  charset EOG091F03AG = 84459 - 84641;
  charset EOG091F00RG = 84642 - 85102;
  charset EOG091F03H7 = 85103 - 85330;
  charset EOG091F02L5 = 85331 - 85746;
  charset EOG091F00L5 = 85747 - 86472;
  charset EOG091F05NS = 86473 - 86622;
  charset EOG091F029X = 86623 - 86955;
  charset EOG091F00V0 = 86956 - 87439;
  charset EOG091F02HD = 87440 - 87853;
  charset EOG091F049F = 87854 - 88047;
  charset EOG091F04D3 = 88048 - 88232;
  charset EOG091F04OO = 88233 - 88377;
  charset EOG091F05GJ = 88378 - 88498;
  charset EOG091F04JU = 88499 - 88683;
  charset EOG091F00D1 = 88684 - 89397;
  charset EOG091F02QY = 89398 - 89654;
  charset EOG091F04Z0 = 89655 - 89899;
  charset EOG091F05AV = 89900 - 89995;
  charset EOG091F04LH = 89996 - 90231;
  charset EOG091F02UQ = 90232 - 90522;
  charset EOG091F016B = 90523 - 91176;
  charset EOG091F04BZ = 91177 - 91508;
  charset EOG091F01N3 = 91509 - 91870;
  charset EOG091F02SV = 91871 - 92119;
  charset EOG091F019F = 92120 - 92646;
  charset EOG091F026C = 92647 - 93059;
  charset EOG091F020T = 93060 - 93573;
  charset EOG091F03VL = 93574 - 93715;
  charset EOG091F022L = 93716 - 94180;
  charset EOG091F009M = 94181 - 95054;
  charset EOG091F014P = 95055 - 95541;
  charset EOG091F00DI = 95542 - 96262;
  charset EOG091F0478 = 96263 - 96488;
  charset EOG091F01MF = 96489 - 96936;
  charset EOG091F027S = 96937 - 97219;
  charset EOG091F05VV = 97220 - 97296;
  charset EOG091F00XP = 97297 - 97696;
  charset EOG091F05WP = 97697 - 97819;
  charset EOG091F04YI = 97820 - 97948;
  charset EOG091F05L7 = 97949 - 98092;
  charset EOG091F00FJ = 98093 - 98832;
  charset EOG091F04UG = 98833 - 98945;
  charset EOG091F03XP = 98946 - 99152;
  charset EOG091F04S0 = 99153 - 99320;
  charset EOG091F03YH = 99321 - 99598;
  charset EOG091F00BN = 99599 - 100531;
  charset EOG091F02O6 = 100532 - 100751;
  charset EOG091F03TD = 100752 - 100996;
  charset EOG091F01S1 = 100997 - 101360;
  charset EOG091F0294 = 101361 - 101869;
  charset EOG091F03XJ = 101870 - 102086;
  charset EOG091F008D = 102087 - 102717;
  charset EOG091F03S6 = 102718 - 103017;
  charset EOG091F00NH = 103018 - 103807;
  charset EOG091F02JS = 103808 - 104292;
  charset EOG091F013G = 104293 - 104772;
  charset EOG091F02XA = 104773 - 105032;
  charset EOG091F01ND = 105033 - 105349;
  charset EOG091F02M3 = 105350 - 105608;
  charset EOG091F04UJ = 105609 - 105766;
  charset EOG091F001K = 105767 - 107402;
  charset EOG091F03TQ = 107403 - 107637;
  charset EOG091F00AZ = 107638 - 108686;
  charset EOG091F00P5 = 108687 - 109297;
  charset EOG091F033L = 109298 - 109515;
  charset EOG091F03Q4 = 109516 - 109872;
  charset EOG091F00FH = 109873 - 110533;
  charset EOG091F018E = 110534 - 110871;
  charset EOG091F0511 = 110872 - 111046;
  charset EOG091F00ZF = 111047 - 111474;
  charset EOG091F00Z0 = 111475 - 111896;
  charset EOG091F02S8 = 111897 - 112338;
  charset EOG091F02UP = 112339 - 112542;
  charset EOG091F01UT = 112543 - 112873;
  charset EOG091F003Q = 112874 - 113828;
  charset EOG091F02ND = 113829 - 114115;
  charset EOG091F0088 = 114116 - 114715;
  charset EOG091F03TV = 114716 - 114863;
  charset EOG091F01DR = 114864 - 115398;
  charset EOG091F03I0 = 115399 - 115596;
  charset EOG091F021P = 115597 - 115969;
  charset EOG091F03CF = 115970 - 116210;
  charset EOG091F003A = 116211 - 117853;
  charset EOG091F01E8 = 117854 - 118257;
  charset EOG091F01E9 = 118258 - 118678;
  charset EOG091F00NQ = 118679 - 119119;
  charset EOG091F016X = 119120 - 119568;
  charset EOG091F01EW = 119569 - 120094;
  charset EOG091F00KW = 120095 - 121149;
  charset EOG091F00LL = 121150 - 122315;
  charset EOG091F00KO = 122316 - 123118;
  charset EOG091F04ED = 123119 - 123230;
  charset EOG091F00E3 = 123231 - 124020;
  charset EOG091F026P = 124021 - 124330;
  charset EOG091F03ES = 124331 - 124488;
  charset EOG091F02KH = 124489 - 124761;
  charset EOG091F00NC = 124762 - 125280;
  charset EOG091F00HT = 125281 - 126177;
  charset EOG091F00GY = 126178 - 126939;
  charset EOG091F01CL = 126940 - 127472;
  charset EOG091F006W = 127473 - 128688;
  charset EOG091F00DM = 128689 - 129542;
  charset EOG091F006N = 129543 - 130486;
  charset EOG091F006L = 130487 - 131437;
  charset EOG091F00FO = 131438 - 132078;
  charset EOG091F00IL = 132079 - 132621;
  charset EOG091F01HE = 132622 - 133082;
  charset EOG091F041M = 133083 - 133244;
  charset EOG091F01CU = 133245 - 133823;
  charset EOG091F0086 = 133824 - 134601;
  charset EOG091F03FB = 134602 - 134858;
  charset EOG091F01WJ = 134859 - 135209;
  charset EOG091F02SU = 135210 - 135422;
  charset EOG091F003U = 135423 - 136101;
  charset EOG091F011T = 136102 - 136688;
  charset EOG091F011I = 136689 - 137123;
  charset EOG091F02LU = 137124 - 137413;
  charset EOG091F03B0 = 137414 - 137628;
  charset EOG091F00GF = 137629 - 138476;
  charset EOG091F03PH = 138477 - 138635;
  charset EOG091F03KF = 138636 - 138936;
  charset EOG091F02RM = 138937 - 139157;
  charset EOG091F00U6 = 139158 - 139721;
  charset EOG091F00CG = 139722 - 140548;
  charset EOG091F0177 = 140549 - 140977;
  charset EOG091F047C = 140978 - 141259;
  charset EOG091F00N7 = 141260 - 141862;
  charset EOG091F0429 = 141863 - 142112;
  charset EOG091F03CN = 142113 - 142393;
  charset EOG091F048W = 142394 - 142572;
  charset EOG091F02GO = 142573 - 142888;
  charset EOG091F000J = 142889 - 145179;
  charset EOG091F01JC = 145180 - 145670;
  charset EOG091F0351 = 145671 - 145921;
  charset EOG091F019W = 145922 - 146332;
  charset EOG091F03RF = 146333 - 146580;
  charset EOG091F02ZG = 146581 - 146852;
  charset EOG091F00DE = 146853 - 147578;
  charset EOG091F02X1 = 147579 - 148034;
  charset EOG091F0611 = 148035 - 148137;
  charset EOG091F03TE = 148138 - 148341;
  charset EOG091F01W2 = 148342 - 148790;
  charset EOG091F04UX = 148791 - 148970;
  charset EOG091F03JG = 148971 - 149152;
  charset EOG091F03PN = 149153 - 149318;
  charset EOG091F03OI = 149319 - 149544;
  charset EOG091F01YG = 149545 - 149752;
  charset EOG091F054K = 149753 - 149893;
  charset EOG091F04EN = 149894 - 150063;
  charset EOG091F036B = 150064 - 150273;
  charset EOG091F015Z = 150274 - 150683;
  charset EOG091F03SV = 150684 - 150868;
  charset EOG091F03WS = 150869 - 151030;
  charset EOG091F021M = 151031 - 151372;
  charset EOG091F00E0 = 151373 - 151986;
  charset EOG091F02SX = 151987 - 152282;
  charset EOG091F03RU = 152283 - 152554;
  charset EOG091F00EM = 152555 - 153624;
  charset EOG091F03B2 = 153625 - 153873;
  charset EOG091F01VQ = 153874 - 154255;
  charset EOG091F00L3 = 154256 - 154960;
  charset EOG091F0141 = 154961 - 155461;
  charset EOG091F035C = 155462 - 155745;
  charset EOG091F01KI = 155746 - 156198;
  charset EOG091F007G = 156199 - 157199;
  charset EOG091F058I = 157200 - 157370;
  charset EOG091F02QI = 157371 - 157632;
  charset EOG091F01CD = 157633 - 158021;
  charset EOG091F03ZN = 158022 - 158173;
  charset EOG091F051O = 158174 - 158289;
  charset EOG091F00H5 = 158290 - 159086;
  charset EOG091F042H = 159087 - 159317;
  charset EOG091F03MJ = 159318 - 159573;
  charset EOG091F03RC = 159574 - 159748;
  charset EOG091F03B3 = 159749 - 160024;
  charset EOG091F02Z5 = 160025 - 160321;
  charset EOG091F00FQ = 160322 - 161099;
  charset EOG091F01NV = 161100 - 161453;
  charset EOG091F01QO = 161454 - 161918;
  charset EOG091F01LK = 161919 - 162310;
  charset EOG091F02U1 = 162311 - 162633;
  charset EOG091F02N3 = 162634 - 162985;
  charset EOG091F00ZX = 162986 - 163446;
  charset EOG091F00QA = 163447 - 163973;
  charset EOG091F0538 = 163974 - 164241;
  charset EOG091F0091 = 164242 - 165205;
  charset EOG091F01JV = 165206 - 165557;
  charset EOG091F00MS = 165558 - 166061;
  charset EOG091F01MC = 166062 - 166555;
  charset EOG091F01RX = 166556 - 167061;
  charset EOG091F00GD = 167062 - 167673;
  charset EOG091F04JO = 167674 - 167818;
  charset EOG091F01LV = 167819 - 168446;
  charset EOG091F02N8 = 168447 - 168737;
  charset EOG091F0421 = 168738 - 169028;
  charset EOG091F01YW = 169029 - 169429;
  charset EOG091F00JM = 169430 - 170131;
  charset EOG091F02QZ = 170132 - 170361;
  charset EOG091F05CH = 170362 - 170623;
  charset EOG091F02LO = 170624 - 170862;
  charset EOG091F023A = 170863 - 171256;
  charset EOG091F02BV = 171257 - 171746;
  charset EOG091F02EL = 171747 - 172082;
  charset EOG091F027N = 172083 - 172372;
  charset EOG091F02RJ = 172373 - 172603;
  charset EOG091F05TH = 172604 - 172755;
  charset EOG091F022P = 172756 - 173212;
  charset EOG091F01KA = 173213 - 173802;
  charset EOG091F031Z = 173803 - 173982;
  charset EOG091F006X = 173983 - 174966;
  charset EOG091F04BI = 174967 - 175107;
  charset EOG091F033W = 175108 - 175350;
  charset EOG091F00G0 = 175351 - 176102;
  charset EOG091F016Y = 176103 - 176714;
  charset EOG091F03TX = 176715 - 176953;
  charset EOG091F0347 = 176954 - 177200;
  charset EOG091F029J = 177201 - 177494;
  charset EOG091F0170 = 177495 - 177823;
  charset EOG091F01MT = 177824 - 178256;
  charset EOG091F03XY = 178257 - 178575;
  charset EOG091F04CY = 178576 - 178817;
  charset EOG091F03QL = 178818 - 179064;
  charset EOG091F00JJ = 179065 - 179631;
  charset EOG091F056Z = 179632 - 179808;
  charset EOG091F03YZ = 179809 - 180025;
  charset EOG091F0306 = 180026 - 180278;
  charset EOG091F028W = 180279 - 180538;
  charset EOG091F02LE = 180539 - 180861;
  charset EOG091F028L = 180862 - 181230;
  charset EOG091F02OR = 181231 - 181556;
  charset EOG091F03FX = 181557 - 181797;
  charset EOG091F029T = 181798 - 182153;
  charset EOG091F00HI = 182154 - 182898;
  charset EOG091F02R1 = 182899 - 183280;
  charset EOG091F019S = 183281 - 183830;
  charset EOG091F00E5 = 183831 - 184552;
  charset EOG091F03W9 = 184553 - 184739;
  charset EOG091F00SN = 184740 - 185329;
  charset EOG091F04WW = 185330 - 185523;
  charset EOG091F02F5 = 185524 - 185827;
  charset EOG091F01OK = 185828 - 186299;
  charset EOG091F01KC = 186300 - 186728;
  charset EOG091F056X = 186729 - 186860;
  charset EOG091F03K8 = 186861 - 187027;
  charset EOG091F00XJ = 187028 - 187675;
  charset EOG091F00P4 = 187676 - 188353;
  charset EOG091F05GU = 188354 - 188470;
  charset EOG091F01CZ = 188471 - 188863;
  charset EOG091F00TR = 188864 - 189169;
  charset EOG091F02JN = 189170 - 189504;
  charset EOG091F02I4 = 189505 - 190207;
  charset EOG091F04A0 = 190208 - 190343;
  charset EOG091F00KX = 190344 - 191001;
  charset EOG091F01ID = 191002 - 191385;
  charset EOG091F02TP = 191386 - 191681;
  charset EOG091F03CM = 191682 - 191933;
  charset EOG091F02GI = 191934 - 192450;
  charset EOG091F030C = 192451 - 192700;
  charset EOG091F00DP = 192701 - 193719;
  charset EOG091F01NE = 193720 - 194054;
  charset EOG091F013R = 194055 - 194520;
  charset EOG091F00TN = 194521 - 195052;
  charset EOG091F02UZ = 195053 - 195300;
  charset EOG091F0473 = 195301 - 195630;
  charset EOG091F015V = 195631 - 196094;
  charset EOG091F02F6 = 196095 - 196387;
  charset EOG091F02RV = 196388 - 196766;
  charset EOG091F01I6 = 196767 - 197214;
  charset EOG091F04CC = 197215 - 197376;
  charset EOG091F046Y = 197377 - 197667;
  charset EOG091F04A1 = 197668 - 197813;
  charset EOG091F04XD = 197814 - 197925;
  charset EOG091F00M8 = 197926 - 198456;
  charset EOG091F0507 = 198457 - 198573;
  charset EOG091F03MK = 198574 - 198869;
  charset EOG091F00J2 = 198870 - 199585;
  charset EOG091F00VZ = 199586 - 200045;
  charset EOG091F00I8 = 200046 - 200959;
  charset EOG091F03UJ = 200960 - 201142;
  charset EOG091F027I = 201143 - 201430;
  charset EOG091F02C1 = 201431 - 201752;
  charset EOG091F03R0 = 201753 - 202017;
  charset EOG091F01Y7 = 202018 - 202411;
  charset EOG091F032G = 202412 - 202662;
  charset EOG091F04ZY = 202663 - 202917;
  charset EOG091F00JR = 202918 - 203430;
  charset EOG091F051V = 203431 - 203539;
  charset EOG091F05YN = 203540 - 203672;
  charset EOG091F04WR = 203673 - 204441;
  charset EOG091F00N3 = 204442 - 205014;
  charset EOG091F00B1 = 205015 - 205786;
  charset EOG091F024R = 205787 - 206216;
  charset EOG091F01Q3 = 206217 - 206747;
  charset EOG091F03FZ = 206748 - 207045;
  charset EOG091F05EO = 207046 - 207127;
  charset EOG091F02RW = 207128 - 207623;
  charset EOG091F007J = 207624 - 208521;
  charset EOG091F00CP = 208522 - 209275;
  charset EOG091F003C = 209276 - 210155;
  charset EOG091F00NF = 210156 - 210848;
  charset EOG091F01BW = 210849 - 211158;
  charset EOG091F05RN = 211159 - 211228;
  charset EOG091F01XO = 211229 - 211544;
  charset EOG091F00B2 = 211545 - 212345;
  charset EOG091F00GP = 212346 - 212951;
  charset EOG091F03ML = 212952 - 213129;
  charset EOG091F04C3 = 213130 - 213318;
  charset EOG091F020B = 213319 - 213650;
  charset EOG091F03EU = 213651 - 213779;
  charset EOG091F033C = 213780 - 214028;
  charset EOG091F03MX = 214029 - 214309;
  charset EOG091F03U4 = 214310 - 214657;
  charset EOG091F00X6 = 214658 - 215289;
  charset EOG091F02W8 = 215290 - 215705;
  charset EOG091F01KN = 215706 - 216065;
  charset EOG091F02BI = 216066 - 216367;
  charset EOG091F01ZE = 216368 - 216696;
  charset EOG091F01TQ = 216697 - 217056;
  charset EOG091F0019 = 217057 - 219109;
  charset EOG091F00J7 = 219110 - 219916;
  charset EOG091F03LV = 219917 - 220341;
  charset EOG091F02C4 = 220342 - 220797;
  charset EOG091F044V = 220798 - 221121;
  charset EOG091F04YY = 221122 - 221255;
  charset EOG091F001I = 221256 - 223278;
  charset EOG091F03EJ = 223279 - 223566;
  charset EOG091F01ZC = 223567 - 223941;
  charset EOG091F00MY = 223942 - 224517;
  charset EOG091F00ZJ = 224518 - 224976;
  charset EOG091F04B4 = 224977 - 225145;
  charset EOG091F01FW = 225146 - 225862;
  charset EOG091F00NU = 225863 - 226367;
  charset EOG091F03JT = 226368 - 226564;
  charset EOG091F03YI = 226565 - 226808;
  charset EOG091F01EN = 226809 - 227173;
  charset EOG091F02QR = 227174 - 227475;
  charset EOG091F01PK = 227476 - 228054;
  charset EOG091F00EF = 228055 - 228742;
  charset EOG091F00KT = 228743 - 229444;
  charset EOG091F00OU = 229445 - 230025;
  charset EOG091F00DQ = 230026 - 230774;
  charset EOG091F044M = 230775 - 230930;
  charset EOG091F02LS = 230931 - 231144;
  charset EOG091F017C = 231145 - 231548;
  charset EOG091F055P = 231549 - 231757;
  charset EOG091F00O4 = 231758 - 232255;
  charset EOG091F04UC = 232256 - 232436;
  charset EOG091F03Y3 = 232437 - 232705;
  charset EOG091F052Q = 232706 - 232887;
  charset EOG091F00RZ = 232888 - 233417;
  charset EOG091F00W8 = 233418 - 233985;
  charset EOG091F00XL = 233986 - 234265;
  charset EOG091F00UJ = 234266 - 234856;
  charset EOG091F01QT = 234857 - 235293;
  charset EOG091F00TS = 235294 - 235859;
  charset EOG091F0182 = 235860 - 236519;
  charset EOG091F011V = 236520 - 237031;
  charset EOG091F0386 = 237032 - 237302;
  charset EOG091F03VW = 237303 - 237493;
  charset EOG091F010C = 237494 - 237998;
  charset EOG091F01DF = 237999 - 238521;
  charset EOG091F03D2 = 238522 - 238786;
  charset EOG091F00R0 = 238787 - 239282;
  charset EOG091F018Z = 239283 - 239657;
  charset EOG091F03EF = 239658 - 239823;
  charset EOG091F03AH = 239824 - 240017;
  charset EOG091F04WG = 240018 - 240126;
  charset EOG091F062Q = 240127 - 240218;
  charset EOG091F01UV = 240219 - 240624;
  charset EOG091F00NX = 240625 - 241250;
  charset EOG091F03AN = 241251 - 241481;
  charset EOG091F01YQ = 241482 - 241873;
  charset EOG091F01M5 = 241874 - 242212;
  charset EOG091F04C9 = 242213 - 242435;
  charset EOG091F04F1 = 242436 - 242585;
  charset EOG091F00ON = 242586 - 243082;
  charset EOG091F03VZ = 243083 - 243299;
  charset EOG091F01JJ = 243300 - 243727;
  charset EOG091F0267 = 243728 - 244111;
  charset EOG091F006P = 244112 - 244930;
  charset EOG091F05NA = 244931 - 245173;
  charset EOG091F0109 = 245174 - 245602;
  charset EOG091F03W2 = 245603 - 245872;
  charset EOG091F0104 = 245873 - 246371;
  charset EOG091F04DN = 246372 - 246587;
  charset EOG091F012R = 246588 - 247039;
  charset EOG091F03W8 = 247040 - 247255;
  charset EOG091F004E = 247256 - 248597;
  charset EOG091F04D1 = 248598 - 248732;
  charset EOG091F029V = 248733 - 249092;
  charset EOG091F03PR = 249093 - 249259;
  charset EOG091F01XZ = 249260 - 249711;
  charset EOG091F04EP = 249712 - 249898;
  charset EOG091F00WU = 249899 - 250134;
  charset EOG091F00ZT = 250135 - 250661;
  charset EOG091F01X1 = 250662 - 251074;
  charset EOG091F05S0 = 251075 - 251270;
  charset EOG091F04QG = 251271 - 251426;
  charset EOG091F04MM = 251427 - 251632;
  charset EOG091F00YX = 251633 - 252104;
  charset EOG091F05HE = 252105 - 252254;
  charset EOG091F04EE = 252255 - 252550;
  charset EOG091F05DN = 252551 - 252668;
  charset EOG091F00Y2 = 252669 - 253111;
  charset EOG091F03RK = 253112 - 253315;
  charset EOG091F020Z = 253316 - 253782;
  charset EOG091F010N = 253783 - 254348;
  charset EOG091F011F = 254349 - 254929;
  charset EOG091F00IT = 254930 - 255594;
  charset EOG091F0279 = 255595 - 256003;
  charset EOG091F01VP = 256004 - 256291;
  charset EOG091F0373 = 256292 - 256758;
  charset EOG091F02JH = 256759 - 257099;
  charset EOG091F00QW = 257100 - 257609;
  charset EOG091F01DL = 257610 - 258135;
  charset EOG091F01EL = 258136 - 258625;
  charset EOG091F02FR = 258626 - 259153;
  charset EOG091F02O2 = 259154 - 259407;
  charset EOG091F02RO = 259408 - 259697;
  charset EOG091F02S0 = 259698 - 259995;
  charset EOG091F05LC = 259996 - 260126;
  charset EOG091F034I = 260127 - 260316;
  charset EOG091F03TH = 260317 - 260618;
  charset EOG091F02A6 = 260619 - 260952;
  charset EOG091F03MH = 260953 - 261188;
  charset EOG091F01WY = 261189 - 261547;
  charset EOG091F04WH = 261548 - 261689;
  charset EOG091F029Y = 261690 - 262415;
  charset EOG091F01PE = 262416 - 262734;
  charset EOG091F03FA = 262735 - 262974;
  charset EOG091F01TG = 262975 - 263317;
  charset EOG091F02WW = 263318 - 263527;
  charset EOG091F0488 = 263528 - 263739;
  charset EOG091F007W = 263740 - 264970;
  charset EOG091F03R8 = 264971 - 265302;
  charset EOG091F04QI = 265303 - 265403;
  charset EOG091F052T = 265404 - 265508;
  charset EOG091F03KI = 265509 - 265703;
  charset EOG091F02BK = 265704 - 266030;
  charset EOG091F04EH = 266031 - 266210;
  charset EOG091F01C9 = 266211 - 266604;
  charset EOG091F05U9 = 266605 - 266678;
  charset EOG091F04J4 = 266679 - 266822;
  charset EOG091F02IJ = 266823 - 267151;
  charset EOG091F03OG = 267152 - 267342;
  charset EOG091F03YU = 267343 - 267492;
  charset EOG091F0035 = 267493 - 268714;
  charset EOG091F00Q8 = 268715 - 269471;
  charset EOG091F02US = 269472 - 270005;
  charset EOG091F055K = 270006 - 270089;
  charset EOG091F02WX = 270090 - 270278;
  charset EOG091F0584 = 270279 - 270396;
  charset EOG091F04DQ = 270397 - 270554;
  charset EOG091F01B9 = 270555 - 270888;
  charset EOG091F02VQ = 270889 - 271177;
  charset EOG091F02X5 = 271178 - 271527;
  charset EOG091F045T = 271528 - 271732;
  charpartition mymodels =
    JTT+F+R4: EOG091F03CS,
    LG+R3: EOG091F00LC,
    LG4X: EOG091F00G4,
    LG+I+G4: EOG091F044D,
    LG4X: EOG091F048X,
    LG4X: EOG091F00G9,
    LG+R3: EOG091F045A,
    LG4X: EOG091F03CQ,
    LG4X: EOG091F02SJ,
    LG4X: EOG091F01OF,
    LG4X: EOG091F030S,
    LG+R3: EOG091F04P3,
    LG4X: EOG091F02BJ,
    LG4X: EOG091F00RL,
    LG4X: EOG091F05MS,
    LG4X: EOG091F00NV,
    LG4X: EOG091F02PJ,
    LG+F+R3: EOG091F00C8,
    JTTDCMut+F+R3: EOG091F01Q4,
    LG4X: EOG091F00NS,
    LG+F+R4: EOG091F00T6,
    LG4X: EOG091F031V,
    LG4X: EOG091F03CP,
    LG+R3: EOG091F044K,
    LG+I+G4: EOG091F02K1,
    LG4X: EOG091F04XI,
    LG+R4: EOG091F0138,
    JTT+R4: EOG091F0366,
    JTT+R4: EOG091F04C2,
    JTT+F+R4: EOG091F00FC,
    LG4X: EOG091F02OP,
    LG4X: EOG091F02NK,
    JTTDCMut+G4: EOG091F0327,
    LG+F+R3: EOG091F030Q,
    LG4X: EOG091F01WR,
    VT+F+R4: EOG091F016Q,
    LG+R3: EOG091F03QJ,
    JTT+R4: EOG091F01FO,
    JTTDCMut+F+R5: EOG091F003Z,
    JTTDCMut+F+R4: EOG091F00VI,
    JTT+F+R4: EOG091F0118,
    JTT+F+R3: EOG091F00XH,
    JTTDCMut+R4: EOG091F01QS,
    LG4X: EOG091F00EE,
    VT+F+R3: EOG091F01R8,
    LG4X: EOG091F0063,
    JTT+F+R4: EOG091F009H,
    LG4X: EOG091F00EP,
    JTTDCMut+F+R4: EOG091F02EK,
    JTTDCMut+F+R4: EOG091F005F,
    JTTDCMut+R3: EOG091F05DM,
    JTTDCMut+R4: EOG091F01CW,
    JTTDCMut+R3: EOG091F00V8,
    Dayhoff+F+R3: EOG091F0385,
    JTT+R2: EOG091F03N1,
    LG+I: EOG091F04RM,
    LG4X: EOG091F0509,
    JTTDCMut+F+R3: EOG091F029R,
    LG+R3: EOG091F03N5,
    LG4X: EOG091F01RV,
    LG4X: EOG091F04TW,
    LG4X: EOG091F02AP,
    JTT+R3: EOG091F01T8,
    LG4X: EOG091F05VC,
    LG4X: EOG091F032E,
    JTT+F+R4: EOG091F02HG,
    LG+R2: EOG091F05Q3,
    LG4X: EOG091F00AB,
    JTT+R3: EOG091F00O5,
    LG4X: EOG091F00EV,
    JTT+F+R4: EOG091F02YG,
    JTT+R4: EOG091F01RJ,
    LG+I+G4: EOG091F054X,
    LG4X: EOG091F03SL,
    LG4X: EOG091F03FK,
    LG4X: EOG091F00XN,
    LG+F+R4: EOG091F014Z,
    JTT+F+R3: EOG091F00AS,
    LG4X: EOG091F04AO,
    LG4X: EOG091F00VC,
    LG4X: EOG091F04M3,
    JTT+F+R4: EOG091F02HA,
    JTTDCMut+F+R4: EOG091F00H9,
    Dayhoff+F+R4: EOG091F00K9,
    LG4X: EOG091F02DP,
    LG4X: EOG091F04IL,
    LG4X: EOG091F03GW,
    LG4X: EOG091F013F,
    LG+R4: EOG091F038O,
    LG4X: EOG091F0481,
    JTT+F+R5: EOG091F026X,
    JTT+R4: EOG091F00T2,
    LG4X: EOG091F02JI,
    LG4X: EOG091F02GU,
    JTT+R4: EOG091F026W,
    JTT+R3: EOG091F02UJ,
    LG+R4: EOG091F00L6,
    LG4X: EOG091F01O0,
    LG4X: EOG091F0425,
    LG4X: EOG091F03X4,
    JTT+F+R4: EOG091F00H2,
    JTTDCMut+R3: EOG091F04A8,
    LG4X: EOG091F01X5,
    JTT+R3: EOG091F005Q,
    JTT+R4: EOG091F00AE,
    LG4X: EOG091F04B6,
    JTTDCMut+R4: EOG091F01MJ,
    LG4X: EOG091F02LT,
    JTTDCMut+R4: EOG091F00HY,
    JTT+R4: EOG091F00IW,
    JTT+R4: EOG091F01UH,
    JTT+R4: EOG091F035F,
    LG4X: EOG091F01RF,
    LG+F+R5: EOG091F01D1,
    JTTDCMut+F+R3: EOG091F00PU,
    LG+I+G4: EOG091F05ZR,
    LG+R4: EOG091F00AL,
    JTT+R3: EOG091F008K,
    LG4X: EOG091F01R5,
    LG+R4: EOG091F05EE,
    JTT+F+R5: EOG091F02PW,
    JTTDCMut+F+R4: EOG091F01DT,
    LG4X: EOG091F03XR,
    LG4X: EOG091F026E,
    LG+R2: EOG091F04WU,
    LG4X: EOG091F03GD,
    LG+R3: EOG091F00GQ,
    LG4X: EOG091F05WG,
    LG+R3: EOG091F00OJ,
    JTTDCMut+R4: EOG091F0034,
    LG4X: EOG091F01LI,
    JTT+F+R3: EOG091F00OF,
    JTTDCMut+R3: EOG091F03OM,
    LG4X: EOG091F023N,
    JTT+F+R5: EOG091F02MR,
    LG4X: EOG091F04OA,
    LG4X: EOG091F03F7,
    JTT+F+R4: EOG091F00O6,
    LG4X: EOG091F05TP,
    JTT+R3: EOG091F02AY,
    LG4X: EOG091F00P2,
    JTT+R4: EOG091F02OK,
    LG+R4: EOG091F01SB,
    JTT+R4: EOG091F04TS,
    LG4X: EOG091F00AN,
    LG4X: EOG091F02Y7,
    JTT+F+R5: EOG091F0085,
    LG+R4: EOG091F004M,
    JTT+I+G4: EOG091F02A5,
    LG4X: EOG091F03XC,
    JTTDCMut+F+R5: EOG091F02CG,
    LG4X: EOG091F02PT,
    LG4X: EOG091F03NL,
    LG4X: EOG091F02H2,
    JTTDCMut+F+R3: EOG091F00TF,
    LG+F+R3: EOG091F048B,
    LG4X: EOG091F00B9,
    LG4X: EOG091F017Q,
    JTT+F+R4: EOG091F04M4,
    LG4X: EOG091F0117,
    LG4X: EOG091F013Z,
    LG4X: EOG091F025N,
    LG4X: EOG091F022Z,
    LG4X: EOG091F02QL,
    LG+R3: EOG091F04AQ,
    LG4X: EOG091F00TT,
    JTTDCMut+R3: EOG091F02XI,
    LG+R3: EOG091F03UX,
    LG4X: EOG091F053J,
    JTTDCMut+R4: EOG091F02IT,
    LG+R3: EOG091F04QF,
    LG4X: EOG091F01YZ,
    LG4X: EOG091F05IB,
    LG+F+R3: EOG091F02NS,
    LG4X: EOG091F00MI,
    JTT+R3: EOG091F01KZ,
    JTT+F+R4: EOG091F03CB,
    LG4X: EOG091F03MT,
    LG4X: EOG091F02WZ,
    WAG+F+I+G4: EOG091F03L7,
    LG4X: EOG091F00IM,
    LG4X: EOG091F048J,
    VT+F+R4: EOG091F01S7,
    JTT+R3: EOG091F00H0,
    LG+R4: EOG091F00XI,
    JTTDCMut+G4: EOG091F04IC,
    LG4X: EOG091F02BS,
    LG4X: EOG091F02H4,
    JTT+R4: EOG091F00XC,
    LG4X: EOG091F03UH,
    LG4X: EOG091F02IA,
    LG4X: EOG091F01NH,
    JTT+R2: EOG091F03UG,
    JTT+R4: EOG091F00NP,
    LG4X: EOG091F00V1,
    JTT+R3: EOG091F01C4,
    LG4X: EOG091F02OE,
    JTTDCMut+F+R4: EOG091F00E8,
    JTT+F+R4: EOG091F02Q3,
    JTT+F+R4: EOG091F00FT,
    LG+R4: EOG091F01BJ,
    VT+I+G4: EOG091F02X9,
    LG4X: EOG091F020V,
    JTT+R3: EOG091F02VN,
    JTTDCMut+F+R3: EOG091F00ZL,
    LG4X: EOG091F035V,
    JTTDCMut+R4: EOG091F02L1,
    JTT+I+G4: EOG091F03GX,
    LG4X: EOG091F02WT,
    LG+R4: EOG091F008L,
    JTTDCMut+G4: EOG091F03AG,
    JTTDCMut+R3: EOG091F00RG,
    LG4X: EOG091F03H7,
    JTT+F+R3: EOG091F02L5,
    JTTDCMut+F+R4: EOG091F00L5,
    LG4X: EOG091F05NS,
    JTTDCMut+F+R5: EOG091F029X,
    LG4X: EOG091F00V0,
    JTT+F+R5: EOG091F02HD,
    LG4X: EOG091F049F,
    LG4X: EOG091F04D3,
    LG4X: EOG091F04OO,
    LG4X: EOG091F05GJ,
    LG4X: EOG091F04JU,
    LG+R4: EOG091F00D1,
    LG+F+I+G4: EOG091F02QY,
    LG4X: EOG091F04Z0,
    LG4X: EOG091F05AV,
    LG4X: EOG091F04LH,
    LG4X: EOG091F02UQ,
    LG4X: EOG091F016B,
    JTT+R3: EOG091F04BZ,
    LG4X: EOG091F01N3,
    LG4X: EOG091F02SV,
    LG4X: EOG091F019F,
    LG4X: EOG091F026C,
    JTT+R3: EOG091F020T,
    LG+I: EOG091F03VL,
    LG4X: EOG091F022L,
    JTTDCMut+F+R4: EOG091F009M,
    JTTDCMut+F+R5: EOG091F014P,
    LG4X: EOG091F00DI,
    JTTDCMut+F+I+G4: EOG091F0478,
    LG4X: EOG091F01MF,
    JTT+R3: EOG091F027S,
    JTT+I+G4: EOG091F05VV,
    JTT+F+I+G4: EOG091F00XP,
    LG4X: EOG091F05WP,
    JTTDCMut+R2: EOG091F04YI,
    JTTDCMut+R4: EOG091F05L7,
    JTTDCMut+R4: EOG091F00FJ,
    JTTDCMut+R3: EOG091F04UG,
    LG4X: EOG091F03XP,
    LG4X: EOG091F04S0,
    JTT+R4: EOG091F03YH,
    JTT+F+R4: EOG091F00BN,
    JTT+R3: EOG091F02O6,
    JTT+R4: EOG091F03TD,
    JTT+F+R4: EOG091F01S1,
    LG4X: EOG091F0294,
    LG+F+R4: EOG091F03XJ,
    JTT+R3: EOG091F008D,
    LG4X: EOG091F03S6,
    LG4X: EOG091F00NH,
    JTT+F+R4: EOG091F02JS,
    JTT+R4: EOG091F013G,
    LG4X: EOG091F02XA,
    LG+R3: EOG091F01ND,
    Dayhoff+R4: EOG091F02M3,
    JTT+I+G4: EOG091F04UJ,
    JTT+R3: EOG091F001K,
    JTT+R4: EOG091F03TQ,
    JTT+F+R3: EOG091F00AZ,
    LG+F+R4: EOG091F00P5,
    JTTDCMut+R4: EOG091F033L,
    LG+F+R5: EOG091F03Q4,
    JTT+R5: EOG091F00FH,
    JTT+R2: EOG091F018E,
    LG4X: EOG091F0511,
    LG4X: EOG091F00ZF,
    LG+R3: EOG091F00Z0,
    LG4X: EOG091F02S8,
    JTT+R2: EOG091F02UP,
    JTTDCMut+R3: EOG091F01UT,
    JTTDCMut+F+R4: EOG091F003Q,
    LG4X: EOG091F02ND,
    JTT+R4: EOG091F0088,
    LG+R3: EOG091F03TV,
    LG4X: EOG091F01DR,
    LG+R4: EOG091F03I0,
    JTTDCMut+R4: EOG091F021P,
    LG4X: EOG091F03CF,
    JTT+F+R3: EOG091F003A,
    JTT+F+R3: EOG091F01E8,
    LG4X: EOG091F01E9,
    JTTDCMut+F+R4: EOG091F00NQ,
    JTTDCMut+F+R4: EOG091F016X,
    JTT+R4: EOG091F01EW,
    JTT+F+R4: EOG091F00KW,
    JTT+F+R3: EOG091F00LL,
    LG4X: EOG091F00KO,
    LG4X: EOG091F04ED,
    JTTDCMut+F+R5: EOG091F00E3,
    JTT+F+R3: EOG091F026P,
    JTT+I+G4: EOG091F03ES,
    LG4X: EOG091F02KH,
    LG4X: EOG091F00NC,
    JTT+R4: EOG091F00HT,
    JTT+R4: EOG091F00GY,
    LG4X: EOG091F01CL,
    JTT+F+R3: EOG091F006W,
    LG4X: EOG091F00DM,
    LG+R4: EOG091F006N,
    JTT+F+R3: EOG091F006L,
    LG4X: EOG091F00FO,
    JTT+R3: EOG091F00IL,
    LG4X: EOG091F01HE,
    JTTDCMut+F+I+G4: EOG091F041M,
    LG4X: EOG091F01CU,
    JTT+R4: EOG091F0086,
    LG4X: EOG091F03FB,
    JTTDCMut+R3: EOG091F01WJ,
    JTT+R3: EOG091F02SU,
    JTT+R4: EOG091F003U,
    JTTDCMut+F+R5: EOG091F011T,
    LG+R3: EOG091F011I,
    LG4X: EOG091F02LU,
    LG4X: EOG091F03B0,
    LG4X: EOG091F00GF,
    LG4X: EOG091F03PH,
    JTT+F+I+G4: EOG091F03KF,
    JTT+I: EOG091F02RM,
    LG4X: EOG091F00U6,
    JTT+R4: EOG091F00CG,
    JTT+R4: EOG091F0177,
    JTT+F+I+G4: EOG091F047C,
    LG4X: EOG091F00N7,
    JTTDCMut+I+G4: EOG091F0429,
    LG4X: EOG091F03CN,
    LG4X: EOG091F048W,
    JTT+R4: EOG091F02GO,
    JTT+F+R3: EOG091F000J,
    JTTDCMut+F+R4: EOG091F01JC,
    JTT+R4: EOG091F0351,
    LG+F+R4: EOG091F019W,
    JTT+R4: EOG091F03RF,
    JTT+F+R4: EOG091F02ZG,
    JTTDCMut+R4: EOG091F00DE,
    JTT+F+R4: EOG091F02X1,
    LG4X: EOG091F0611,
    LG4X: EOG091F03TE,
    JTT+R4: EOG091F01W2,
    LG4X: EOG091F04UX,
    LG4X: EOG091F03JG,
    LG4X: EOG091F03PN,
    LG4X: EOG091F03OI,
    LG4X: EOG091F01YG,
    LG4X: EOG091F054K,
    LG4X: EOG091F04EN,
    LG4X: EOG091F036B,
    JTT+R4: EOG091F015Z,
    LG+R3: EOG091F03SV,
    JTTDCMut+R3: EOG091F03WS,
    LG4X: EOG091F021M,
    LG4X: EOG091F00E0,
    JTT+I+G4: EOG091F02SX,
    LG4X: EOG091F03RU,
    JTT+F+R3: EOG091F00EM,
    LG4X: EOG091F03B2,
    LG4X: EOG091F01VQ,
    JTT+F+R4: EOG091F00L3,
    LG4X: EOG091F0141,
    LG4X: EOG091F035C,
    LG4X: EOG091F01KI,
    LG+F+R4: EOG091F007G,
    JTT+R4: EOG091F058I,
    LG+F+R2: EOG091F02QI,
    JTTDCMut+F+R5: EOG091F01CD,
    LG4X: EOG091F03ZN,
    JTTDCMut+F+I+G4: EOG091F051O,
    JTT+F+R4: EOG091F00H5,
    LG4X: EOG091F042H,
    LG4X: EOG091F03MJ,
    JTTDCMut+R3: EOG091F03RC,
    JTTDCMut+R4: EOG091F03B3,
    LG4X: EOG091F02Z5,
    JTT+R4: EOG091F00FQ,
    JTTDCMut+R4: EOG091F01NV,
    LG4X: EOG091F01QO,
    LG4X: EOG091F01LK,
    LG4X: EOG091F02U1,
    LG+F+R4: EOG091F02N3,
    LG+R4: EOG091F00ZX,
    LG+F+R3: EOG091F00QA,
    JTTDCMut+F+R4: EOG091F0538,
    LG4X: EOG091F0091,
    LG4X: EOG091F01JV,
    JTTDCMut+F+R3: EOG091F00MS,
    LG4X: EOG091F01MC,
    LG4X: EOG091F01RX,
    LG4X: EOG091F00GD,
    JTTDCMut+I+G4: EOG091F04JO,
    JTT+F+R4: EOG091F01LV,
    JTTDCMut+R3: EOG091F02N8,
    LG4X: EOG091F0421,
    LG4X: EOG091F01YW,
    JTT+F+R4: EOG091F00JM,
    LG+R3: EOG091F02QZ,
    LG+R3: EOG091F05CH,
    LG4X: EOG091F02LO,
    LG+F+R4: EOG091F023A,
    LG4X: EOG091F02BV,
    JTT+F+R4: EOG091F02EL,
    LG4X: EOG091F027N,
    LG4X: EOG091F02RJ,
    JTT+R4: EOG091F05TH,
    JTTDCMut+R4: EOG091F022P,
    VT+F+R4: EOG091F01KA,
    JTT+R3: EOG091F031Z,
    LG+R3: EOG091F006X,
    JTTDCMut+R3: EOG091F04BI,
    JTTDCMut+R4: EOG091F033W,
    LG4X: EOG091F00G0,
    LG4X: EOG091F016Y,
    JTT+I+G4: EOG091F03TX,
    LG+R4: EOG091F0347,
    LG+R4: EOG091F029J,
    JTTDCMut+R2: EOG091F0170,
    JTT+F+R4: EOG091F01MT,
    JTTDCMut+R4: EOG091F03XY,
    LG4X: EOG091F04CY,
    LG4X: EOG091F03QL,
    LG+R4: EOG091F00JJ,
    LG4X: EOG091F056Z,
    JTT+R5: EOG091F03YZ,
    JTT+F+I+G4: EOG091F0306,
    LG4X: EOG091F028W,
    LG4X: EOG091F02LE,
    LG+F+R5: EOG091F028L,
    LG4X: EOG091F02OR,
    JTTDCMut+R3: EOG091F03FX,
    JTT+F+R4: EOG091F029T,
    JTTDCMut+F+R5: EOG091F00HI,
    LG4X: EOG091F02R1,
    JTT+R4: EOG091F019S,
    LG4X: EOG091F00E5,
    LG4X: EOG091F03W9,
    LG4X: EOG091F00SN,
    JTTDCMut+F+R4: EOG091F04WW,
    LG4X: EOG091F02F5,
    JTTDCMut+R5: EOG091F01OK,
    LG+R4: EOG091F01KC,
    LG4X: EOG091F056X,
    JTTDCMut+R2: EOG091F03K8,
    LG+F+R4: EOG091F00XJ,
    JTT+R4: EOG091F00P4,
    LG4X: EOG091F05GU,
    LG4X: EOG091F01CZ,
    LG+F+R3: EOG091F00TR,
    LG4X: EOG091F02JN,
    JTT+F+R4: EOG091F02I4,
    JTTDCMut+I+G4: EOG091F04A0,
    LG4X: EOG091F00KX,
    LG4X: EOG091F01ID,
    LG4X: EOG091F02TP,
    LG4X: EOG091F03CM,
    JTT+F+R4: EOG091F02GI,
    JTT+F+R3: EOG091F030C,
    JTT+F+R4: EOG091F00DP,
    JTTDCMut+I+G4: EOG091F01NE,
    LG4X: EOG091F013R,
    LG4X: EOG091F00TN,
    LG+R3: EOG091F02UZ,
    LG4X: EOG091F0473,
    LG4X: EOG091F015V,
    LG4X: EOG091F02F6,
    LG+R4: EOG091F02RV,
    Dayhoff+F+R3: EOG091F01I6,
    LG4X: EOG091F04CC,
    JTT+F+I+G4: EOG091F046Y,
    LG4X: EOG091F04A1,
    LG4X: EOG091F04XD,
    JTTDCMut+R4: EOG091F00M8,
    LG4X: EOG091F0507,
    LG4X: EOG091F03MK,
    JTT+F+R3: EOG091F00J2,
    LG4X: EOG091F00VZ,
    JTT+F+R5: EOG091F00I8,
    JTT+I+G4: EOG091F03UJ,
    JTT+R3: EOG091F027I,
    LG4X: EOG091F02C1,
    JTT+F+R4: EOG091F03R0,
    JTT+F+R4: EOG091F01Y7,
    LG+R4: EOG091F032G,
    LG4X: EOG091F04ZY,
    JTT+R3: EOG091F00JR,
    LG4X: EOG091F051V,
    LG4X: EOG091F05YN,
    JTT+F+R3: EOG091F04WR,
    JTTDCMut+F+R4: EOG091F00N3,
    LG+F+I+G4: EOG091F00B1,
    LG4X: EOG091F024R,
    JTT+F+R3: EOG091F01Q3,
    JTT+R3: EOG091F03FZ,
    JTT+R2: EOG091F05EO,
    JTT+F+R4: EOG091F02RW,
    JTT+R3: EOG091F007J,
    JTT+F+R3: EOG091F00CP,
    JTT+F+R4: EOG091F003C,
    JTTDCMut+R5: EOG091F00NF,
    LG+R2: EOG091F01BW,
    LG+R2: EOG091F05RN,
    LG4X: EOG091F01XO,
    JTTDCMut+R3: EOG091F00B2,
    LG+R4: EOG091F00GP,
    LG+F+R4: EOG091F03ML,
    JTT+R4: EOG091F04C3,
    JTT+F+R3: EOG091F020B,
    LG4X: EOG091F03EU,
    LG+F+R4: EOG091F033C,
    LG4X: EOG091F03MX,
    JTT+F+R5: EOG091F03U4,
    JTT+F+R4: EOG091F00X6,
    LG4X: EOG091F02W8,
    LG4X: EOG091F01KN,
    LG4X: EOG091F02BI,
    LG+F+R4: EOG091F01ZE,
    LG4X: EOG091F01TQ,
    JTT+F+R4: EOG091F0019,
    JTT+R4: EOG091F00J7,
    JTT+F+R4: EOG091F03LV,
    JTT+R5: EOG091F02C4,
    LG+F+R4: EOG091F044V,
    LG4X: EOG091F04YY,
    LG+F+R4: EOG091F001I,
    JTT+R3: EOG091F03EJ,
    JTTDCMut+R4: EOG091F01ZC,
    VT+F+R2: EOG091F00MY,
    LG+F+R3: EOG091F00ZJ,
    LG4X: EOG091F04B4,
    JTT+F+R5: EOG091F01FW,
    LG+R3: EOG091F00NU,
    JTT+F+R4: EOG091F03JT,
    JTTDCMut+R4: EOG091F03YI,
    LG4X: EOG091F01EN,
    LG4X: EOG091F02QR,
    JTT+R4: EOG091F01PK,
    LG4X: EOG091F00EF,
    JTTDCMut+F+R3: EOG091F00KT,
    VT+R4: EOG091F00OU,
    JTTDCMut+F+R4: EOG091F00DQ,
    LG4X: EOG091F044M,
    LG+R3: EOG091F02LS,
    LG4X: EOG091F017C,
    JTT+F+R4: EOG091F055P,
    LG4X: EOG091F00O4,
    JTTDCMut+F+I+G4: EOG091F04UC,
    LG4X: EOG091F03Y3,
    JTTDCMut+R4: EOG091F052Q,
    LG+R4: EOG091F00RZ,
    LG4X: EOG091F00W8,
    LG4X: EOG091F00XL,
    JTTDCMut+F+R4: EOG091F00UJ,
    WAG+F+R4: EOG091F01QT,
    JTT+R4: EOG091F00TS,
    JTTDCMut+F+R5: EOG091F0182,
    LG4X: EOG091F011V,
    LG4X: EOG091F0386,
    LG4X: EOG091F03VW,
    JTTDCMut+R4: EOG091F010C,
    LG4X: EOG091F01DF,
    LG4X: EOG091F03D2,
    LG4X: EOG091F00R0,
    LG+R4: EOG091F018Z,
    LG+R3: EOG091F03EF,
    LG+R3: EOG091F03AH,
    Dayhoff+R3: EOG091F04WG,
    LG+I+G4: EOG091F062Q,
    JTTDCMut+R3: EOG091F01UV,
    JTTDCMut+F+R4: EOG091F00NX,
    LG4X: EOG091F03AN,
    JTT+R3: EOG091F01YQ,
    LG4X: EOG091F01M5,
    LG+R4: EOG091F04C9,
    LG4X: EOG091F04F1,
    LG4X: EOG091F00ON,
    LG4X: EOG091F03VZ,
    JTTDCMut+F+I+G4: EOG091F01JJ,
    JTTDCMut+F+R4: EOG091F0267,
    JTTDCMut+F+R4: EOG091F006P,
    LG4X: EOG091F05NA,
    LG4X: EOG091F0109,
    JTTDCMut+I+G4: EOG091F03W2,
    JTTDCMut+F+R3: EOG091F0104,
    LG4X: EOG091F04DN,
    JTTDCMut+F+R4: EOG091F012R,
    LG+R3: EOG091F03W8,
    JTT+R3: EOG091F004E,
    LG4X: EOG091F04D1,
    JTT+F+R4: EOG091F029V,
    LG4X: EOG091F03PR,
    JTT+F+R3: EOG091F01XZ,
    JTT+F+G4: EOG091F04EP,
    LG+R3: EOG091F00WU,
    JTT+R3: EOG091F00ZT,
    JTT+R4: EOG091F01X1,
    JTT+F+R4: EOG091F05S0,
    JTT+I+G4: EOG091F04QG,
    JTTDCMut+R3: EOG091F04MM,
    LG4X: EOG091F00YX,
    JTT+I+G4: EOG091F05HE,
    JTT+F+R5: EOG091F04EE,
    LG4X: EOG091F05DN,
    JTT+R4: EOG091F00Y2,
    LG4X: EOG091F03RK,
    JTT+F+R3: EOG091F020Z,
    LG4X: EOG091F010N,
    LG4X: EOG091F011F,
    JTT+F+R5: EOG091F00IT,
    LG4X: EOG091F0279,
    LG4X: EOG091F01VP,
    JTT+I+G4: EOG091F0373,
    JTTDCMut+I+G4: EOG091F02JH,
    LG+R4: EOG091F00QW,
    LG4X: EOG091F01DL,
    LG4X: EOG091F01EL,
    JTT+F+I+G4: EOG091F02FR,
    JTT+R3: EOG091F02O2,
    LG4X: EOG091F02RO,
    LG4X: EOG091F02S0,
    LG4X: EOG091F05LC,
    LG+F+I+G4: EOG091F034I,
    LG4X: EOG091F03TH,
    LG4X: EOG091F02A6,
    LG4X: EOG091F03MH,
    LG+R4: EOG091F01WY,
    LG4X: EOG091F04WH,
    JTT+F+R5: EOG091F029Y,
    LG4X: EOG091F01PE,
    LG4X: EOG091F03FA,
    JTT+R4: EOG091F01TG,
    JTT+R2: EOG091F02WW,
    LG4X: EOG091F0488,
    JTT+F+R4: EOG091F007W,
    LG4X: EOG091F03R8,
    LG4X: EOG091F04QI,
    LG+I+G4: EOG091F052T,
    JTTDCMut+I+G4: EOG091F03KI,
    LG4X: EOG091F02BK,
    JTTDCMut+R4: EOG091F04EH,
    LG4X: EOG091F01C9,
    JTT+G4: EOG091F05U9,
    JTT+F+R3: EOG091F04J4,
    JTTDCMut+F+I+G4: EOG091F02IJ,
    LG4X: EOG091F03OG,
    JTTDCMut+G4: EOG091F03YU,
    LG+F+R3: EOG091F0035,
    JTT+R4: EOG091F00Q8,
    JTT+F+R4: EOG091F02US,
    JTT+I+G4: EOG091F055K,
    LG4X: EOG091F02WX,
    LG4X: EOG091F0584,
    LG4X: EOG091F04DQ,
    JTTDCMut+R3: EOG091F01B9,
    LG4X: EOG091F02VQ,
    LG4X: EOG091F02X5,
    LG4X: EOG091F045T;
end;
