# Supplementary material for: Transcriptomics provides a robust framework for the relationships of the major clades of cladobranch sea slugs (Mollusca, Gastropoda, Heterobranchia), but fails to resolve the position of the enigmatic genus Embletonia
Source: BMC Ecol Evol. 2021 Dec 28;21:226. doi: 10.1186/s12862-021-01944-0 (PMC8895541; doi:10.1186/s12862-021-01944-0)
Supplement: Supplementary file 8 — Additional file 8. Archive S6: The unreduced, intermediate, strict, and strict SOS supermatrix (FASTA format) plus respective gene partition information including the selected substitution model used in the phylogenetic analyses. [file 12862_2021_1944_MOESM8_ESM.zip › Archive_S6/data/strict_partitions.nex]

#nexus
begin sets;
  charset EOG091F03CS = 1 - 280;
  charset EOG091F00LC = 281 - 776;
  charset EOG091F00G4 = 777 - 1380;
  charset EOG091F00G9 = 1381 - 2044;
  charset EOG091F045A = 2045 - 2193;
  charset EOG091F02SJ = 2194 - 2503;
  charset EOG091F01OF = 2504 - 2920;
  charset EOG091F04P3 = 2921 - 3032;
  charset EOG091F02BJ = 3033 - 3313;
  charset EOG091F05MS = 3314 - 3460;
  charset EOG091F02PJ = 3461 - 3634;
  charset EOG091F00C8 = 3635 - 4434;
  charset EOG091F00NS = 4435 - 4978;
  charset EOG091F00T6 = 4979 - 5550;
  charset EOG091F031V = 5551 - 5799;
  charset EOG091F044K = 5800 - 5967;
  charset EOG091F02K1 = 5968 - 6208;
  charset EOG091F04XI = 6209 - 6325;
  charset EOG091F0138 = 6326 - 6710;
  charset EOG091F0366 = 6711 - 6986;
  charset EOG091F04C2 = 6987 - 7179;
  charset EOG091F02NK = 7180 - 7422;
  charset EOG091F0327 = 7423 - 7588;
  charset EOG091F03QJ = 7589 - 7756;
  charset EOG091F00VI = 7757 - 8301;
  charset EOG091F00XH = 8302 - 8743;
  charset EOG091F00EE = 8744 - 9435;
  charset EOG091F01R8 = 9436 - 9882;
  charset EOG091F0063 = 9883 - 11056;
  charset EOG091F009H = 11057 - 11929;
  charset EOG091F00EP = 11930 - 12641;
  charset EOG091F02EK = 12642 - 13094;
  charset EOG091F005F = 13095 - 14149;
  charset EOG091F05DM = 14150 - 14254;
  charset EOG091F01CW = 14255 - 14625;
  charset EOG091F00V8 = 14626 - 15068;
  charset EOG091F0385 = 15069 - 15442;
  charset EOG091F03N1 = 15443 - 15625;
  charset EOG091F04RM = 15626 - 15732;
  charset EOG091F0509 = 15733 - 15890;
  charset EOG091F029R = 15891 - 16217;
  charset EOG091F03N5 = 16218 - 16375;
  charset EOG091F01RV = 16376 - 16776;
  charset EOG091F04TW = 16777 - 16902;
  charset EOG091F02AP = 16903 - 17218;
  charset EOG091F05VC = 17219 - 17296;
  charset EOG091F02HG = 17297 - 17706;
  charset EOG091F00O5 = 17707 - 18217;
  charset EOG091F02YG = 18218 - 18648;
  charset EOG091F054X = 18649 - 18778;
  charset EOG091F03SL = 18779 - 19155;
  charset EOG091F03FK = 19156 - 19342;
  charset EOG091F014Z = 19343 - 19944;
  charset EOG091F00AS = 19945 - 20602;
  charset EOG091F04IL = 20603 - 20746;
  charset EOG091F03GW = 20747 - 20933;
  charset EOG091F013F = 20934 - 21390;
  charset EOG091F0481 = 21391 - 21561;
  charset EOG091F00T2 = 21562 - 22020;
  charset EOG091F00L6 = 22021 - 22745;
  charset EOG091F01O0 = 22746 - 23263;
  charset EOG091F03X4 = 23264 - 23450;
  charset EOG091F04A8 = 23451 - 23577;
  charset EOG091F01X5 = 23578 - 23916;
  charset EOG091F005Q = 23917 - 24714;
  charset EOG091F01MJ = 24715 - 25012;
  charset EOG091F02LT = 25013 - 25283;
  charset EOG091F00HY = 25284 - 26080;
  charset EOG091F00IW = 26081 - 26647;
  charset EOG091F01UH = 26648 - 27131;
  charset EOG091F01RF = 27132 - 27509;
  charset EOG091F00PU = 27510 - 27986;
  charset EOG091F05ZR = 27987 - 28061;
  charset EOG091F00AL = 28062 - 28516;
  charset EOG091F01R5 = 28517 - 28873;
  charset EOG091F05EE = 28874 - 28977;
  charset EOG091F01DT = 28978 - 29585;
  charset EOG091F04WU = 29586 - 29681;
  charset EOG091F03GD = 29682 - 29859;
  charset EOG091F00GQ = 29860 - 30455;
  charset EOG091F00OJ = 30456 - 30987;
  charset EOG091F0034 = 30988 - 32364;
  charset EOG091F01LI = 32365 - 32663;
  charset EOG091F03OM = 32664 - 32865;
  charset EOG091F04OA = 32866 - 33057;
  charset EOG091F03F7 = 33058 - 33274;
  charset EOG091F05TP = 33275 - 33378;
  charset EOG091F00P2 = 33379 - 33916;
  charset EOG091F01SB = 33917 - 34276;
  charset EOG091F04TS = 34277 - 34469;
  charset EOG091F02Y7 = 34470 - 34724;
  charset EOG091F0085 = 34725 - 35757;
  charset EOG091F03XC = 35758 - 35978;
  charset EOG091F02PT = 35979 - 36277;
  charset EOG091F03NL = 36278 - 36479;
  charset EOG091F00TF = 36480 - 36845;
  charset EOG091F048B = 36846 - 37087;
  charset EOG091F00B9 = 37088 - 38008;
  charset EOG091F017Q = 38009 - 38402;
  charset EOG091F04M4 = 38403 - 38634;
  charset EOG091F04AQ = 38635 - 38864;
  charset EOG091F02XI = 38865 - 39083;
  charset EOG091F03UX = 39084 - 39253;
  charset EOG091F04QF = 39254 - 39374;
  charset EOG091F05IB = 39375 - 39517;
  charset EOG091F02NS = 39518 - 39843;
  charset EOG091F00MI = 39844 - 40391;
  charset EOG091F01KZ = 40392 - 40800;
  charset EOG091F03MT = 40801 - 41023;
  charset EOG091F03L7 = 41024 - 41228;
  charset EOG091F048J = 41229 - 41347;
  charset EOG091F00H0 = 41348 - 42163;
  charset EOG091F00XI = 42164 - 42581;
  charset EOG091F04IC = 42582 - 42696;
  charset EOG091F02BS = 42697 - 43050;
  charset EOG091F00XC = 43051 - 43403;
  charset EOG091F03UH = 43404 - 43603;
  charset EOG091F02IA = 43604 - 43893;
  charset EOG091F00NP = 43894 - 44680;
  charset EOG091F01C4 = 44681 - 45085;
  charset EOG091F00E8 = 45086 - 45898;
  charset EOG091F02Q3 = 45899 - 46304;
  charset EOG091F01BJ = 46305 - 46710;
  charset EOG091F02X9 = 46711 - 46902;
  charset EOG091F02VN = 46903 - 47095;
  charset EOG091F00ZL = 47096 - 47600;
  charset EOG091F035V = 47601 - 47815;
  charset EOG091F02L1 = 47816 - 48145;
  charset EOG091F03GX = 48146 - 48281;
  charset EOG091F02WT = 48282 - 48690;
  charset EOG091F03AG = 48691 - 48873;
  charset EOG091F00RG = 48874 - 49334;
  charset EOG091F03H7 = 49335 - 49562;
  charset EOG091F02L5 = 49563 - 49978;
  charset EOG091F00L5 = 49979 - 50704;
  charset EOG091F05NS = 50705 - 50854;
  charset EOG091F029X = 50855 - 51187;
  charset EOG091F00V0 = 51188 - 51671;
  charset EOG091F04D3 = 51672 - 51856;
  charset EOG091F00D1 = 51857 - 52570;
  charset EOG091F02QY = 52571 - 52827;
  charset EOG091F05AV = 52828 - 52923;
  charset EOG091F04LH = 52924 - 53159;
  charset EOG091F02UQ = 53160 - 53450;
  charset EOG091F01N3 = 53451 - 53812;
  charset EOG091F02SV = 53813 - 54061;
  charset EOG091F019F = 54062 - 54588;
  charset EOG091F026C = 54589 - 55001;
  charset EOG091F03VL = 55002 - 55143;
  charset EOG091F022L = 55144 - 55608;
  charset EOG091F009M = 55609 - 56482;
  charset EOG091F014P = 56483 - 56969;
  charset EOG091F00DI = 56970 - 57690;
  charset EOG091F0478 = 57691 - 57916;
  charset EOG091F00XP = 57917 - 58316;
  charset EOG091F05WP = 58317 - 58439;
  charset EOG091F04YI = 58440 - 58568;
  charset EOG091F05L7 = 58569 - 58712;
  charset EOG091F04UG = 58713 - 58825;
  charset EOG091F03XP = 58826 - 59032;
  charset EOG091F03YH = 59033 - 59310;
  charset EOG091F02O6 = 59311 - 59530;
  charset EOG091F01S1 = 59531 - 59894;
  charset EOG091F0294 = 59895 - 60403;
  charset EOG091F03XJ = 60404 - 60620;
  charset EOG091F008D = 60621 - 61251;
  charset EOG091F03S6 = 61252 - 61551;
  charset EOG091F00NH = 61552 - 62341;
  charset EOG091F02JS = 62342 - 62826;
  charset EOG091F013G = 62827 - 63306;
  charset EOG091F02XA = 63307 - 63566;
  charset EOG091F01ND = 63567 - 63883;
  charset EOG091F02M3 = 63884 - 64142;
  charset EOG091F00AZ = 64143 - 65191;
  charset EOG091F033L = 65192 - 65409;
  charset EOG091F03Q4 = 65410 - 65766;
  charset EOG091F00FH = 65767 - 66427;
  charset EOG091F018E = 66428 - 66765;
  charset EOG091F00ZF = 66766 - 67193;
  charset EOG091F00Z0 = 67194 - 67615;
  charset EOG091F02S8 = 67616 - 68057;
  charset EOG091F02UP = 68058 - 68261;
  charset EOG091F01UT = 68262 - 68592;
  charset EOG091F003Q = 68593 - 69547;
  charset EOG091F03TV = 69548 - 69695;
  charset EOG091F01DR = 69696 - 70230;
  charset EOG091F03I0 = 70231 - 70428;
  charset EOG091F021P = 70429 - 70801;
  charset EOG091F03CF = 70802 - 71042;
  charset EOG091F003A = 71043 - 72685;
  charset EOG091F01E8 = 72686 - 73089;
  charset EOG091F01E9 = 73090 - 73510;
  charset EOG091F01EW = 73511 - 74036;
  charset EOG091F00KW = 74037 - 75091;
  charset EOG091F00LL = 75092 - 76257;
  charset EOG091F00KO = 76258 - 77060;
  charset EOG091F04ED = 77061 - 77172;
  charset EOG091F00E3 = 77173 - 77962;
  charset EOG091F026P = 77963 - 78272;
  charset EOG091F03ES = 78273 - 78430;
  charset EOG091F00NC = 78431 - 78949;
  charset EOG091F00HT = 78950 - 79846;
  charset EOG091F00DM = 79847 - 80700;
  charset EOG091F006N = 80701 - 81644;
  charset EOG091F006L = 81645 - 82595;
  charset EOG091F01HE = 82596 - 83056;
  charset EOG091F041M = 83057 - 83218;
  charset EOG091F03FB = 83219 - 83475;
  charset EOG091F01WJ = 83476 - 83826;
  charset EOG091F02SU = 83827 - 84039;
  charset EOG091F011I = 84040 - 84474;
  charset EOG091F02LU = 84475 - 84764;
  charset EOG091F03B0 = 84765 - 84979;
  charset EOG091F00GF = 84980 - 85827;
  charset EOG091F03KF = 85828 - 86128;
  charset EOG091F02RM = 86129 - 86349;
  charset EOG091F0177 = 86350 - 86778;
  charset EOG091F00N7 = 86779 - 87381;
  charset EOG091F0429 = 87382 - 87631;
  charset EOG091F03CN = 87632 - 87912;
  charset EOG091F048W = 87913 - 88091;
  charset EOG091F01JC = 88092 - 88582;
  charset EOG091F02ZG = 88583 - 88854;
  charset EOG091F00DE = 88855 - 89580;
  charset EOG091F0611 = 89581 - 89683;
  charset EOG091F03TE = 89684 - 89887;
  charset EOG091F01W2 = 89888 - 90336;
  charset EOG091F04UX = 90337 - 90516;
  charset EOG091F03OI = 90517 - 90742;
  charset EOG091F054K = 90743 - 90883;
  charset EOG091F036B = 90884 - 91093;
  charset EOG091F03SV = 91094 - 91278;
  charset EOG091F03WS = 91279 - 91440;
  charset EOG091F021M = 91441 - 91782;
  charset EOG091F00E0 = 91783 - 92396;
  charset EOG091F03RU = 92397 - 92668;
  charset EOG091F00EM = 92669 - 93738;
  charset EOG091F03B2 = 93739 - 93987;
  charset EOG091F0141 = 93988 - 94488;
  charset EOG091F035C = 94489 - 94772;
  charset EOG091F01KI = 94773 - 95225;
  charset EOG091F058I = 95226 - 95396;
  charset EOG091F02QI = 95397 - 95658;
  charset EOG091F01CD = 95659 - 96047;
  charset EOG091F03ZN = 96048 - 96199;
  charset EOG091F00H5 = 96200 - 96996;
  charset EOG091F03RC = 96997 - 97171;
  charset EOG091F03B3 = 97172 - 97447;
  charset EOG091F00FQ = 97448 - 98225;
  charset EOG091F01NV = 98226 - 98579;
  charset EOG091F01QO = 98580 - 99044;
  charset EOG091F01LK = 99045 - 99436;
  charset EOG091F02U1 = 99437 - 99759;
  charset EOG091F02N3 = 99760 - 100111;
  charset EOG091F00ZX = 100112 - 100572;
  charset EOG091F00QA = 100573 - 101099;
  charset EOG091F0538 = 101100 - 101367;
  charset EOG091F01RX = 101368 - 101873;
  charset EOG091F00GD = 101874 - 102485;
  charset EOG091F0421 = 102486 - 102776;
  charset EOG091F01YW = 102777 - 103177;
  charset EOG091F02LO = 103178 - 103416;
  charset EOG091F023A = 103417 - 103810;
  charset EOG091F02BV = 103811 - 104300;
  charset EOG091F02EL = 104301 - 104636;
  charset EOG091F02RJ = 104637 - 104867;
  charset EOG091F05TH = 104868 - 105019;
  charset EOG091F01KA = 105020 - 105609;
  charset EOG091F031Z = 105610 - 105789;
  charset EOG091F04BI = 105790 - 105930;
  charset EOG091F00G0 = 105931 - 106682;
  charset EOG091F016Y = 106683 - 107294;
  charset EOG091F03TX = 107295 - 107533;
  charset EOG091F029J = 107534 - 107827;
  charset EOG091F0170 = 107828 - 108156;
  charset EOG091F01MT = 108157 - 108589;
  charset EOG091F03XY = 108590 - 108908;
  charset EOG091F03QL = 108909 - 109155;
  charset EOG091F00JJ = 109156 - 109722;
  charset EOG091F03YZ = 109723 - 109939;
  charset EOG091F028W = 109940 - 110199;
  charset EOG091F02LE = 110200 - 110522;
  charset EOG091F028L = 110523 - 110891;
  charset EOG091F02OR = 110892 - 111217;
  charset EOG091F029T = 111218 - 111573;
  charset EOG091F00HI = 111574 - 112318;
  charset EOG091F019S = 112319 - 112868;
  charset EOG091F00E5 = 112869 - 113590;
  charset EOG091F01OK = 113591 - 114062;
  charset EOG091F01KC = 114063 - 114491;
  charset EOG091F056X = 114492 - 114623;
  charset EOG091F00XJ = 114624 - 115271;
  charset EOG091F05GU = 115272 - 115388;
  charset EOG091F00TR = 115389 - 115694;
  charset EOG091F02JN = 115695 - 116029;
  charset EOG091F04A0 = 116030 - 116165;
  charset EOG091F03CM = 116166 - 116417;
  charset EOG091F030C = 116418 - 116667;
  charset EOG091F00DP = 116668 - 117686;
  charset EOG091F01NE = 117687 - 118021;
  charset EOG091F013R = 118022 - 118487;
  charset EOG091F00TN = 118488 - 119019;
  charset EOG091F02UZ = 119020 - 119267;
  charset EOG091F0473 = 119268 - 119597;
  charset EOG091F02F6 = 119598 - 119890;
  charset EOG091F02RV = 119891 - 120269;
  charset EOG091F04CC = 120270 - 120431;
  charset EOG091F046Y = 120432 - 120722;
  charset EOG091F04A1 = 120723 - 120868;
  charset EOG091F04XD = 120869 - 120980;
  charset EOG091F0507 = 120981 - 121097;
  charset EOG091F03MK = 121098 - 121393;
  charset EOG091F00J2 = 121394 - 122109;
  charset EOG091F00VZ = 122110 - 122569;
  charset EOG091F00I8 = 122570 - 123483;
  charset EOG091F03UJ = 123484 - 123666;
  charset EOG091F02C1 = 123667 - 123988;
  charset EOG091F01Y7 = 123989 - 124382;
  charset EOG091F032G = 124383 - 124633;
  charset EOG091F04ZY = 124634 - 124888;
  charset EOG091F00JR = 124889 - 125401;
  charset EOG091F051V = 125402 - 125510;
  charset EOG091F05YN = 125511 - 125643;
  charset EOG091F04WR = 125644 - 126412;
  charset EOG091F00N3 = 126413 - 126985;
  charset EOG091F00B1 = 126986 - 127757;
  charset EOG091F01Q3 = 127758 - 128288;
  charset EOG091F05EO = 128289 - 128370;
  charset EOG091F007J = 128371 - 129268;
  charset EOG091F00CP = 129269 - 130022;
  charset EOG091F00NF = 130023 - 130715;
  charset EOG091F01BW = 130716 - 131025;
  charset EOG091F05RN = 131026 - 131095;
  charset EOG091F01XO = 131096 - 131411;
  charset EOG091F00B2 = 131412 - 132212;
  charset EOG091F00GP = 132213 - 132818;
  charset EOG091F03ML = 132819 - 132996;
  charset EOG091F04C3 = 132997 - 133185;
  charset EOG091F020B = 133186 - 133517;
  charset EOG091F03EU = 133518 - 133646;
  charset EOG091F033C = 133647 - 133895;
  charset EOG091F03MX = 133896 - 134176;
  charset EOG091F03U4 = 134177 - 134524;
  charset EOG091F00X6 = 134525 - 135156;
  charset EOG091F02W8 = 135157 - 135572;
  charset EOG091F01KN = 135573 - 135932;
  charset EOG091F02BI = 135933 - 136234;
  charset EOG091F01ZE = 136235 - 136563;
  charset EOG091F00J7 = 136564 - 137370;
  charset EOG091F03LV = 137371 - 137795;
  charset EOG091F04YY = 137796 - 137929;
  charset EOG091F01ZC = 137930 - 138304;
  charset EOG091F00ZJ = 138305 - 138763;
  charset EOG091F04B4 = 138764 - 138932;
  charset EOG091F01FW = 138933 - 139649;
  charset EOG091F00NU = 139650 - 140154;
  charset EOG091F03JT = 140155 - 140351;
  charset EOG091F03YI = 140352 - 140595;
  charset EOG091F02QR = 140596 - 140897;
  charset EOG091F00EF = 140898 - 141585;
  charset EOG091F00KT = 141586 - 142287;
  charset EOG091F00DQ = 142288 - 143036;
  charset EOG091F044M = 143037 - 143192;
  charset EOG091F02LS = 143193 - 143406;
  charset EOG091F00O4 = 143407 - 143904;
  charset EOG091F04UC = 143905 - 144085;
  charset EOG091F03Y3 = 144086 - 144354;
  charset EOG091F00RZ = 144355 - 144884;
  charset EOG091F00UJ = 144885 - 145475;
  charset EOG091F01QT = 145476 - 145912;
  charset EOG091F00TS = 145913 - 146478;
  charset EOG091F0182 = 146479 - 147138;
  charset EOG091F0386 = 147139 - 147409;
  charset EOG091F03VW = 147410 - 147600;
  charset EOG091F010C = 147601 - 148105;
  charset EOG091F03D2 = 148106 - 148370;
  charset EOG091F00R0 = 148371 - 148866;
  charset EOG091F018Z = 148867 - 149241;
  charset EOG091F03EF = 149242 - 149407;
  charset EOG091F03AH = 149408 - 149601;
  charset EOG091F04WG = 149602 - 149710;
  charset EOG091F00NX = 149711 - 150336;
  charset EOG091F03AN = 150337 - 150567;
  charset EOG091F01M5 = 150568 - 150906;
  charset EOG091F04C9 = 150907 - 151129;
  charset EOG091F04F1 = 151130 - 151279;
  charset EOG091F00ON = 151280 - 151776;
  charset EOG091F03VZ = 151777 - 151993;
  charset EOG091F01JJ = 151994 - 152421;
  charset EOG091F05NA = 152422 - 152664;
  charset EOG091F0109 = 152665 - 153093;
  charset EOG091F03W2 = 153094 - 153363;
  charset EOG091F04DN = 153364 - 153579;
  charset EOG091F012R = 153580 - 154031;
  charset EOG091F03W8 = 154032 - 154247;
  charset EOG091F04D1 = 154248 - 154382;
  charset EOG091F01XZ = 154383 - 154834;
  charset EOG091F04EP = 154835 - 155021;
  charset EOG091F00WU = 155022 - 155257;
  charset EOG091F01X1 = 155258 - 155670;
  charset EOG091F05S0 = 155671 - 155866;
  charset EOG091F04QG = 155867 - 156022;
  charset EOG091F04MM = 156023 - 156228;
  charset EOG091F05HE = 156229 - 156378;
  charset EOG091F05DN = 156379 - 156496;
  charset EOG091F00Y2 = 156497 - 156939;
  charset EOG091F03RK = 156940 - 157143;
  charset EOG091F011F = 157144 - 157724;
  charset EOG091F00IT = 157725 - 158389;
  charset EOG091F0279 = 158390 - 158798;
  charset EOG091F0373 = 158799 - 159265;
  charset EOG091F00QW = 159266 - 159775;
  charset EOG091F01DL = 159776 - 160301;
  charset EOG091F01EL = 160302 - 160791;
  charset EOG091F02FR = 160792 - 161319;
  charset EOG091F02O2 = 161320 - 161573;
  charset EOG091F02RO = 161574 - 161863;
  charset EOG091F02S0 = 161864 - 162161;
  charset EOG091F05LC = 162162 - 162292;
  charset EOG091F034I = 162293 - 162482;
  charset EOG091F01WY = 162483 - 162841;
  charset EOG091F04WH = 162842 - 162983;
  charset EOG091F029Y = 162984 - 163709;
  charset EOG091F01PE = 163710 - 164028;
  charset EOG091F03FA = 164029 - 164268;
  charset EOG091F01TG = 164269 - 164611;
  charset EOG091F02WW = 164612 - 164821;
  charset EOG091F0488 = 164822 - 165033;
  charset EOG091F04QI = 165034 - 165134;
  charset EOG091F052T = 165135 - 165239;
  charset EOG091F03KI = 165240 - 165434;
  charset EOG091F02BK = 165435 - 165761;
  charset EOG091F04EH = 165762 - 165941;
  charset EOG091F01C9 = 165942 - 166335;
  charset EOG091F04J4 = 166336 - 166479;
  charset EOG091F02IJ = 166480 - 166808;
  charset EOG091F03OG = 166809 - 166999;
  charset EOG091F03YU = 167000 - 167149;
  charset EOG091F0035 = 167150 - 168371;
  charset EOG091F02US = 168372 - 168905;
  charset EOG091F055K = 168906 - 168989;
  charset EOG091F02WX = 168990 - 169178;
  charset EOG091F0584 = 169179 - 169296;
  charset EOG091F02VQ = 169297 - 169585;
  charset EOG091F02X5 = 169586 - 169935;
  charset EOG091F045T = 169936 - 170140;
  charpartition mymodels =
    JTT+F+R4: EOG091F03CS,
    LG+R3: EOG091F00LC,
    LG4X: EOG091F00G4,
    LG4X: EOG091F00G9,
    LG+R3: EOG091F045A,
    LG4X: EOG091F02SJ,
    LG4X: EOG091F01OF,
    LG+R3: EOG091F04P3,
    LG4X: EOG091F02BJ,
    LG4X: EOG091F05MS,
    LG4X: EOG091F02PJ,
    LG+F+R3: EOG091F00C8,
    LG4X: EOG091F00NS,
    LG+F+R4: EOG091F00T6,
    LG4X: EOG091F031V,
    LG+R3: EOG091F044K,
    LG+I+G4: EOG091F02K1,
    LG4X: EOG091F04XI,
    LG+R4: EOG091F0138,
    JTT+R4: EOG091F0366,
    JTT+R4: EOG091F04C2,
    LG4X: EOG091F02NK,
    JTTDCMut+G4: EOG091F0327,
    LG+R3: EOG091F03QJ,
    JTTDCMut+F+R4: EOG091F00VI,
    JTT+F+R3: EOG091F00XH,
    LG4X: EOG091F00EE,
    VT+F+R3: EOG091F01R8,
    LG4X: EOG091F0063,
    JTT+F+R4: EOG091F009H,
    LG4X: EOG091F00EP,
    JTTDCMut+F+R4: EOG091F02EK,
    JTTDCMut+F+R4: EOG091F005F,
    JTTDCMut+R3: EOG091F05DM,
    JTT+R3: EOG091F01CW,
    JTTDCMut+R3: EOG091F00V8,
    Dayhoff+F+R3: EOG091F0385,
    JTT+R2: EOG091F03N1,
    LG+I: EOG091F04RM,
    LG4X: EOG091F0509,
    JTTDCMut+F+R3: EOG091F029R,
    LG+R3: EOG091F03N5,
    LG4X: EOG091F01RV,
    LG4X: EOG091F04TW,
    LG4X: EOG091F02AP,
    LG4X: EOG091F05VC,
    JTT+F+R4: EOG091F02HG,
    JTT+R3: EOG091F00O5,
    JTT+F+R4: EOG091F02YG,
    LG+I+G4: EOG091F054X,
    LG4X: EOG091F03SL,
    LG4X: EOG091F03FK,
    LG+F+R4: EOG091F014Z,
    JTT+F+R3: EOG091F00AS,
    LG4X: EOG091F04IL,
    LG4X: EOG091F03GW,
    LG4X: EOG091F013F,
    LG4X: EOG091F0481,
    JTT+R4: EOG091F00T2,
    LG+R4: EOG091F00L6,
    LG4X: EOG091F01O0,
    LG4X: EOG091F03X4,
    JTTDCMut+R3: EOG091F04A8,
    LG4X: EOG091F01X5,
    JTT+R3: EOG091F005Q,
    JTTDCMut+R4: EOG091F01MJ,
    LG4X: EOG091F02LT,
    JTT+R3: EOG091F00HY,
    JTT+R3: EOG091F00IW,
    JTT+R4: EOG091F01UH,
    LG4X: EOG091F01RF,
    JTTDCMut+F+R3: EOG091F00PU,
    LG+I+G4: EOG091F05ZR,
    LG+R4: EOG091F00AL,
    LG4X: EOG091F01R5,
    LG+R4: EOG091F05EE,
    JTTDCMut+F+R4: EOG091F01DT,
    LG+R2: EOG091F04WU,
    LG4X: EOG091F03GD,
    LG+R3: EOG091F00GQ,
    LG+R3: EOG091F00OJ,
    JTTDCMut+R4: EOG091F0034,
    LG4X: EOG091F01LI,
    JTTDCMut+R3: EOG091F03OM,
    LG4X: EOG091F04OA,
    LG4X: EOG091F03F7,
    LG4X: EOG091F05TP,
    LG4X: EOG091F00P2,
    LG+R4: EOG091F01SB,
    JTT+R4: EOG091F04TS,
    LG4X: EOG091F02Y7,
    JTT+F+R5: EOG091F0085,
    LG4X: EOG091F03XC,
    LG4X: EOG091F02PT,
    LG4X: EOG091F03NL,
    JTTDCMut+F+R3: EOG091F00TF,
    LG+F+R3: EOG091F048B,
    LG4X: EOG091F00B9,
    LG4X: EOG091F017Q,
    JTT+F+R4: EOG091F04M4,
    LG+R3: EOG091F04AQ,
    JTTDCMut+R3: EOG091F02XI,
    LG+R3: EOG091F03UX,
    LG+R3: EOG091F04QF,
    LG4X: EOG091F05IB,
    LG+F+R3: EOG091F02NS,
    LG4X: EOG091F00MI,
    JTT+R3: EOG091F01KZ,
    LG4X: EOG091F03MT,
    WAG+F+I+G4: EOG091F03L7,
    LG4X: EOG091F048J,
    JTT+R3: EOG091F00H0,
    LG+R4: EOG091F00XI,
    JTTDCMut+G4: EOG091F04IC,
    LG4X: EOG091F02BS,
    JTT+R4: EOG091F00XC,
    LG4X: EOG091F03UH,
    LG4X: EOG091F02IA,
    JTT+R4: EOG091F00NP,
    JTT+R3: EOG091F01C4,
    JTTDCMut+F+R4: EOG091F00E8,
    JTT+F+R4: EOG091F02Q3,
    LG+R4: EOG091F01BJ,
    VT+I+G4: EOG091F02X9,
    JTT+R3: EOG091F02VN,
    JTTDCMut+F+R3: EOG091F00ZL,
    LG4X: EOG091F035V,
    JTTDCMut+R4: EOG091F02L1,
    JTT+I+G4: EOG091F03GX,
    LG4X: EOG091F02WT,
    JTTDCMut+G4: EOG091F03AG,
    JTTDCMut+R3: EOG091F00RG,
    LG4X: EOG091F03H7,
    JTT+F+R3: EOG091F02L5,
    JTTDCMut+F+R4: EOG091F00L5,
    LG4X: EOG091F05NS,
    JTTDCMut+F+R5: EOG091F029X,
    LG4X: EOG091F00V0,
    LG4X: EOG091F04D3,
    LG+R4: EOG091F00D1,
    LG+F+I+G4: EOG091F02QY,
    LG4X: EOG091F05AV,
    LG4X: EOG091F04LH,
    LG4X: EOG091F02UQ,
    LG4X: EOG091F01N3,
    LG4X: EOG091F02SV,
    LG4X: EOG091F019F,
    LG4X: EOG091F026C,
    LG+I: EOG091F03VL,
    LG4X: EOG091F022L,
    JTTDCMut+F+R4: EOG091F009M,
    JTTDCMut+F+R5: EOG091F014P,
    LG4X: EOG091F00DI,
    JTTDCMut+F+I+G4: EOG091F0478,
    JTT+F+I+G4: EOG091F00XP,
    LG4X: EOG091F05WP,
    JTTDCMut+R2: EOG091F04YI,
    JTTDCMut+R4: EOG091F05L7,
    JTTDCMut+R3: EOG091F04UG,
    LG4X: EOG091F03XP,
    JTT+R4: EOG091F03YH,
    JTT+R3: EOG091F02O6,
    JTT+F+R4: EOG091F01S1,
    LG4X: EOG091F0294,
    LG+F+R4: EOG091F03XJ,
    JTTDCMut+R3: EOG091F008D,
    LG4X: EOG091F03S6,
    LG4X: EOG091F00NH,
    JTT+F+R4: EOG091F02JS,
    JTT+R4: EOG091F013G,
    LG4X: EOG091F02XA,
    LG+R3: EOG091F01ND,
    DCMut+R4: EOG091F02M3,
    JTT+F+R3: EOG091F00AZ,
    JTTDCMut+R4: EOG091F033L,
    LG+F+R5: EOG091F03Q4,
    JTT+R5: EOG091F00FH,
    JTT+R2: EOG091F018E,
    LG4X: EOG091F00ZF,
    LG+R3: EOG091F00Z0,
    LG4X: EOG091F02S8,
    JTT+R2: EOG091F02UP,
    JTTDCMut+R3: EOG091F01UT,
    JTTDCMut+F+R4: EOG091F003Q,
    LG+R3: EOG091F03TV,
    LG4X: EOG091F01DR,
    LG+R4: EOG091F03I0,
    JTTDCMut+R4: EOG091F021P,
    LG4X: EOG091F03CF,
    JTT+F+R3: EOG091F003A,
    JTT+F+R3: EOG091F01E8,
    LG4X: EOG091F01E9,
    JTT+R4: EOG091F01EW,
    JTT+F+R4: EOG091F00KW,
    JTT+F+R3: EOG091F00LL,
    LG+R4: EOG091F00KO,
    LG4X: EOG091F04ED,
    JTTDCMut+F+R5: EOG091F00E3,
    JTT+F+R3: EOG091F026P,
    JTT+I+G4: EOG091F03ES,
    LG4X: EOG091F00NC,
    JTT+R4: EOG091F00HT,
    LG4X: EOG091F00DM,
    LG+R4: EOG091F006N,
    JTT+F+R3: EOG091F006L,
    LG4X: EOG091F01HE,
    JTTDCMut+F+I+G4: EOG091F041M,
    LG4X: EOG091F03FB,
    JTTDCMut+R3: EOG091F01WJ,
    JTT+R3: EOG091F02SU,
    LG+R3: EOG091F011I,
    LG4X: EOG091F02LU,
    LG4X: EOG091F03B0,
    LG4X: EOG091F00GF,
    JTT+F+I+G4: EOG091F03KF,
    JTT+I: EOG091F02RM,
    JTTDCMut+R4: EOG091F0177,
    LG4X: EOG091F00N7,
    JTTDCMut+I+G4: EOG091F0429,
    LG4X: EOG091F03CN,
    LG4X: EOG091F048W,
    JTTDCMut+F+R4: EOG091F01JC,
    JTT+F+R4: EOG091F02ZG,
    JTTDCMut+R4: EOG091F00DE,
    LG4X: EOG091F0611,
    LG4X: EOG091F03TE,
    JTT+R4: EOG091F01W2,
    LG4X: EOG091F04UX,
    LG4X: EOG091F03OI,
    LG4X: EOG091F054K,
    LG4X: EOG091F036B,
    LG+R3: EOG091F03SV,
    JTTDCMut+R3: EOG091F03WS,
    LG4X: EOG091F021M,
    LG4X: EOG091F00E0,
    LG4X: EOG091F03RU,
    JTT+F+R3: EOG091F00EM,
    LG4X: EOG091F03B2,
    LG4X: EOG091F0141,
    LG4X: EOG091F035C,
    LG4X: EOG091F01KI,
    JTT+R4: EOG091F058I,
    LG+F+R2: EOG091F02QI,
    JTTDCMut+F+R5: EOG091F01CD,
    LG4X: EOG091F03ZN,
    JTT+F+R4: EOG091F00H5,
    JTTDCMut+R3: EOG091F03RC,
    JTTDCMut+R4: EOG091F03B3,
    JTT+R4: EOG091F00FQ,
    JTTDCMut+R4: EOG091F01NV,
    LG4X: EOG091F01QO,
    LG4X: EOG091F01LK,
    LG4X: EOG091F02U1,
    LG+F+R4: EOG091F02N3,
    LG+R3: EOG091F00ZX,
    LG+F+R3: EOG091F00QA,
    JTTDCMut+F+R4: EOG091F0538,
    LG4X: EOG091F01RX,
    LG4X: EOG091F00GD,
    JTT+F+I+G4: EOG091F0421,
    LG4X: EOG091F01YW,
    LG4X: EOG091F02LO,
    LG+F+R4: EOG091F023A,
    LG4X: EOG091F02BV,
    JTT+F+R4: EOG091F02EL,
    LG4X: EOG091F02RJ,
    JTT+R4: EOG091F05TH,
    VT+F+R4: EOG091F01KA,
    JTT+R3: EOG091F031Z,
    JTTDCMut+R3: EOG091F04BI,
    LG4X: EOG091F00G0,
    LG4X: EOG091F016Y,
    JTT+I+G4: EOG091F03TX,
    LG+R4: EOG091F029J,
    JTTDCMut+R2: EOG091F0170,
    JTT+F+R4: EOG091F01MT,
    JTTDCMut+R4: EOG091F03XY,
    LG4X: EOG091F03QL,
    LG+R4: EOG091F00JJ,
    JTT+R5: EOG091F03YZ,
    LG4X: EOG091F028W,
    LG4X: EOG091F02LE,
    LG+F+R5: EOG091F028L,
    LG4X: EOG091F02OR,
    JTT+F+R4: EOG091F029T,
    LG+F+R4: EOG091F00HI,
    JTT+R4: EOG091F019S,
    LG4X: EOG091F00E5,
    JTTDCMut+R5: EOG091F01OK,
    LG+R4: EOG091F01KC,
    LG4X: EOG091F056X,
    LG+F+R4: EOG091F00XJ,
    LG4X: EOG091F05GU,
    LG+F+R3: EOG091F00TR,
    LG4X: EOG091F02JN,
    JTTDCMut+I+G4: EOG091F04A0,
    LG4X: EOG091F03CM,
    JTT+F+R3: EOG091F030C,
    JTT+F+R4: EOG091F00DP,
    JTTDCMut+I+G4: EOG091F01NE,
    LG4X: EOG091F013R,
    LG4X: EOG091F00TN,
    LG+R3: EOG091F02UZ,
    LG4X: EOG091F0473,
    LG4X: EOG091F02F6,
    LG+R4: EOG091F02RV,
    LG4X: EOG091F04CC,
    JTT+F+I+G4: EOG091F046Y,
    LG4X: EOG091F04A1,
    LG4X: EOG091F04XD,
    LG4X: EOG091F0507,
    LG4X: EOG091F03MK,
    JTT+F+R3: EOG091F00J2,
    LG4X: EOG091F00VZ,
    JTT+F+R5: EOG091F00I8,
    JTT+I+G4: EOG091F03UJ,
    LG4X: EOG091F02C1,
    JTT+F+R4: EOG091F01Y7,
    LG+R4: EOG091F032G,
    LG4X: EOG091F04ZY,
    JTT+R3: EOG091F00JR,
    LG4X: EOG091F051V,
    LG4X: EOG091F05YN,
    JTT+F+R3: EOG091F04WR,
    JTTDCMut+F+R4: EOG091F00N3,
    LG+F+I+G4: EOG091F00B1,
    JTT+F+R3: EOG091F01Q3,
    JTT+R2: EOG091F05EO,
    JTTDCMut+R4: EOG091F007J,
    JTT+F+R3: EOG091F00CP,
    JTTDCMut+R4: EOG091F00NF,
    LG+R2: EOG091F01BW,
    LG+R2: EOG091F05RN,
    LG4X: EOG091F01XO,
    JTTDCMut+R3: EOG091F00B2,
    LG4X: EOG091F00GP,
    LG+F+R4: EOG091F03ML,
    JTT+R4: EOG091F04C3,
    JTT+F+R3: EOG091F020B,
    LG4X: EOG091F03EU,
    LG+F+R4: EOG091F033C,
    LG4X: EOG091F03MX,
    JTT+F+R5: EOG091F03U4,
    JTT+F+R4: EOG091F00X6,
    LG4X: EOG091F02W8,
    LG4X: EOG091F01KN,
    LG4X: EOG091F02BI,
    LG+F+R4: EOG091F01ZE,
    JTT+R4: EOG091F00J7,
    JTT+F+R4: EOG091F03LV,
    LG4X: EOG091F04YY,
    JTTDCMut+R4: EOG091F01ZC,
    LG+F+R3: EOG091F00ZJ,
    LG4X: EOG091F04B4,
    JTT+F+R5: EOG091F01FW,
    LG+R3: EOG091F00NU,
    JTT+F+R4: EOG091F03JT,
    JTTDCMut+R4: EOG091F03YI,
    LG4X: EOG091F02QR,
    LG4X: EOG091F00EF,
    JTTDCMut+F+R3: EOG091F00KT,
    JTTDCMut+F+R4: EOG091F00DQ,
    LG4X: EOG091F044M,
    LG+R3: EOG091F02LS,
    LG4X: EOG091F00O4,
    JTTDCMut+F+I+G4: EOG091F04UC,
    JTT+I+G4: EOG091F03Y3,
    LG+R4: EOG091F00RZ,
    JTTDCMut+F+R4: EOG091F00UJ,
    WAG+F+R4: EOG091F01QT,
    JTT+R4: EOG091F00TS,
    JTTDCMut+F+R5: EOG091F0182,
    LG4X: EOG091F0386,
    LG4X: EOG091F03VW,
    JTTDCMut+R4: EOG091F010C,
    LG4X: EOG091F03D2,
    LG4X: EOG091F00R0,
    LG+R4: EOG091F018Z,
    LG+R3: EOG091F03EF,
    LG+R3: EOG091F03AH,
    Dayhoff+R3: EOG091F04WG,
    JTTDCMut+F+R4: EOG091F00NX,
    LG4X: EOG091F03AN,
    LG4X: EOG091F01M5,
    LG+R4: EOG091F04C9,
    LG4X: EOG091F04F1,
    LG4X: EOG091F00ON,
    LG4X: EOG091F03VZ,
    JTTDCMut+F+I+G4: EOG091F01JJ,
    LG4X: EOG091F05NA,
    LG4X: EOG091F0109,
    JTTDCMut+I+G4: EOG091F03W2,
    LG4X: EOG091F04DN,
    JTTDCMut+F+R3: EOG091F012R,
    LG+R3: EOG091F03W8,
    LG4X: EOG091F04D1,
    JTT+F+R3: EOG091F01XZ,
    JTT+F+G4: EOG091F04EP,
    LG+R3: EOG091F00WU,
    JTT+R4: EOG091F01X1,
    JTT+F+R4: EOG091F05S0,
    JTT+I+G4: EOG091F04QG,
    JTTDCMut+R3: EOG091F04MM,
    JTT+I+G4: EOG091F05HE,
    LG4X: EOG091F05DN,
    JTTDCMut+R4: EOG091F00Y2,
    LG4X: EOG091F03RK,
    LG4X: EOG091F011F,
    JTT+F+R5: EOG091F00IT,
    LG4X: EOG091F0279,
    JTT+I+G4: EOG091F0373,
    LG+R4: EOG091F00QW,
    LG4X: EOG091F01DL,
    LG4X: EOG091F01EL,
    JTT+F+I+G4: EOG091F02FR,
    JTT+R3: EOG091F02O2,
    LG4X: EOG091F02RO,
    LG4X: EOG091F02S0,
    LG4X: EOG091F05LC,
    LG+F+I+G4: EOG091F034I,
    LG+R4: EOG091F01WY,
    LG4X: EOG091F04WH,
    JTT+F+R5: EOG091F029Y,
    LG4X: EOG091F01PE,
    LG4X: EOG091F03FA,
    JTT+R4: EOG091F01TG,
    JTT+R2: EOG091F02WW,
    LG4X: EOG091F0488,
    LG4X: EOG091F04QI,
    LG+I+G4: EOG091F052T,
    JTTDCMut+I+G4: EOG091F03KI,
    LG4X: EOG091F02BK,
    JTTDCMut+R4: EOG091F04EH,
    LG4X: EOG091F01C9,
    JTT+F+R3: EOG091F04J4,
    JTTDCMut+F+I+G4: EOG091F02IJ,
    LG4X: EOG091F03OG,
    JTTDCMut+G4: EOG091F03YU,
    LG+F+R3: EOG091F0035,
    JTT+F+R4: EOG091F02US,
    JTT+I+G4: EOG091F055K,
    LG4X: EOG091F02WX,
    LG4X: EOG091F0584,
    LG4X: EOG091F02VQ,
    LG4X: EOG091F02X5,
    LG4X: EOG091F045T;
end;
