# Supplementary material for: Transcriptomics provides a robust framework for the relationships of the major clades of cladobranch sea slugs (Mollusca, Gastropoda, Heterobranchia), but fails to resolve the position of the enigmatic genus Embletonia
Source: BMC Ecol Evol. 2021 Dec 28;21:226. doi: 10.1186/s12862-021-01944-0 (PMC8895541; doi:10.1186/s12862-021-01944-0)
Supplement: Supplementary file 8 — Additional file 8. Archive S6: The unreduced, intermediate, strict, and strict SOS supermatrix (FASTA format) plus respective gene partition information including the selected substitution model used in the phylogenetic analyses. [file 12862_2021_1944_MOESM8_ESM.zip › Archive_S6/data/strict_SOS_partitions.nex]

#nexus
begin sets;
  charset EOG091F00V8 = 1 - 443;
  charset EOG091F02QI = 444 - 705;
  charset EOG091F00R0 = 706 - 1201;
  charset EOG091F01M5 = 1202 - 1540;
  charset EOG091F00O5 = 1541 - 2051;
  charset EOG091F02O2 = 2052 - 2305;
  charset EOG091F03L7 = 2306 - 2510;
  charset EOG091F04WR = 2511 - 3279;
  charset EOG091F02UP = 3280 - 3483;
  charset EOG091F03Y3 = 3484 - 3752;
  charset EOG091F02YG = 3753 - 4183;
  charset EOG091F003A = 4184 - 5826;
  charset EOG091F03N5 = 5827 - 5984;
  charset EOG091F00HY = 5985 - 6781;
  charset EOG091F04A8 = 6782 - 6908;
  charset EOG091F0327 = 6909 - 7074;
  charset EOG091F018E = 7075 - 7412;
  charset EOG091F008D = 7413 - 8043;
  charset EOG091F00N3 = 8044 - 8616;
  charset EOG091F00EM = 8617 - 9686;
  charset EOG091F04D1 = 9687 - 9821;
  charset EOG091F00LL = 9822 - 10987;
  charset EOG091F03SV = 10988 - 11172;
  charset EOG091F03GX = 11173 - 11308;
  charset EOG091F0373 = 11309 - 11775;
  charset EOG091F02WX = 11776 - 11964;
  charset EOG091F03N1 = 11965 - 12147;
  charset EOG091F0481 = 12148 - 12318;
  charset EOG091F04BI = 12319 - 12459;
  charset EOG091F03UX = 12460 - 12629;
  charset EOG091F01ND = 12630 - 12946;
  charset EOG091F00UJ = 12947 - 13537;
  charset EOG091F02WW = 13538 - 13747;
  charset EOG091F052T = 13748 - 13852;
  charset EOG091F03AG = 13853 - 14035;
  charset EOG091F03YU = 14036 - 14185;
  charset EOG091F03AH = 14186 - 14379;
  charset EOG091F054K = 14380 - 14520;
  charset EOG091F04UG = 14521 - 14633;
  charset EOG091F048J = 14634 - 14752;
  charset EOG091F00G4 = 14753 - 15356;
  charset EOG091F04P3 = 15357 - 15468;
  charset EOG091F00ZF = 15469 - 15896;
  charset EOG091F02VN = 15897 - 16089;
  charset EOG091F01BW = 16090 - 16399;
  charset EOG091F00XH = 16400 - 16841;
  charset EOG091F005F = 16842 - 17896;
  charset EOG091F051V = 17897 - 18005;
  charset EOG091F00AS = 18006 - 18663;
  charset EOG091F02O6 = 18664 - 18883;
  charset EOG091F01UT = 18884 - 19214;
  charset EOG091F01KA = 19215 - 19804;
  charset EOG091F045A = 19805 - 19953;
  charset EOG091F00PU = 19954 - 20430;
  charset EOG091F019S = 20431 - 20980;
  charset EOG091F04XI = 20981 - 21097;
  charset EOG091F0538 = 21098 - 21365;
  charset EOG091F007J = 21366 - 22263;
  charset EOG091F04QG = 22264 - 22419;
  charset EOG091F00GQ = 22420 - 23015;
  charset EOG091F05DM = 23016 - 23120;
  charset EOG091F017Q = 23121 - 23514;
  charset EOG091F05LC = 23515 - 23645;
  charset EOG091F03EF = 23646 - 23811;
  charset EOG091F00AZ = 23812 - 24860;
  charset EOG091F00NP = 24861 - 25647;
  charset EOG091F00KO = 25648 - 26450;
  charset EOG091F00ZJ = 26451 - 26909;
  charset EOG091F034I = 26910 - 27099;
  charset EOG091F04UX = 27100 - 27279;
  charset EOG091F00Z0 = 27280 - 27701;
  charset EOG091F05AV = 27702 - 27797;
  charset EOG091F02VQ = 27798 - 28086;
  charset EOG091F00H5 = 28087 - 28883;
  charset EOG091F05S0 = 28884 - 29079;
  charset EOG091F0034 = 29080 - 30456;
  charset EOG091F04A1 = 30457 - 30602;
  charset EOG091F00C8 = 30603 - 31402;
  charset EOG091F013R = 31403 - 31868;
  charset EOG091F05EE = 31869 - 31972;
  charset EOG091F03QJ = 31973 - 32140;
  charset EOG091F00J2 = 32141 - 32856;
  charset EOG091F01KN = 32857 - 33216;
  charset EOG091F031Z = 33217 - 33396;
  charset EOG091F04WG = 33397 - 33505;
  charset EOG091F01EW = 33506 - 34031;
  charset EOG091F03RK = 34032 - 34235;
  charset EOG091F020B = 34236 - 34567;
  charset EOG091F03ES = 34568 - 34725;
  charset EOG091F00GD = 34726 - 35337;
  charset EOG091F00EE = 35338 - 36029;
  charset EOG091F03GW = 36030 - 36216;
  charset EOG091F055K = 36217 - 36300;
  charset EOG091F01WJ = 36301 - 36651;
  charset EOG091F02RJ = 36652 - 36882;
  charset EOG091F00G0 = 36883 - 37634;
  charset EOG091F01JJ = 37635 - 38062;
  charset EOG091F00O4 = 38063 - 38560;
  charset EOG091F04J4 = 38561 - 38704;
  charset EOG091F02L5 = 38705 - 39120;
  charset EOG091F00I8 = 39121 - 40034;
  charset EOG091F0584 = 40035 - 40152;
  charset EOG091F03RC = 40153 - 40327;
  charset EOG091F00TF = 40328 - 40693;
  charset EOG091F028W = 40694 - 40953;
  charset EOG091F02K1 = 40954 - 41194;
  charset EOG091F00L6 = 41195 - 41919;
  charset EOG091F003Q = 41920 - 42874;
  charset EOG091F00B9 = 42875 - 43795;
  charset EOG091F02LO = 43796 - 44034;
  charset EOG091F00JR = 44035 - 44547;
  charset EOG091F03W8 = 44548 - 44763;
  charset EOG091F01E8 = 44764 - 45167;
  charset EOG091F03FK = 45168 - 45354;
  charset EOG091F00CP = 45355 - 46108;
  charset EOG091F00H0 = 46109 - 46924;
  charset EOG091F04XD = 46925 - 47036;
  charset EOG091F041M = 47037 - 47198;
  charset EOG091F00GF = 47199 - 48046;
  charset EOG091F04MM = 48047 - 48252;
  charset EOG091F02LS = 48253 - 48466;
  charset EOG091F00WU = 48467 - 48702;
  charset EOG091F005Q = 48703 - 49500;
  charset EOG091F01R8 = 49501 - 49947;
  charset EOG091F03X4 = 49948 - 50134;
  charset EOG091F00OJ = 50135 - 50666;
  charset EOG091F04AQ = 50667 - 50896;
  charset EOG091F029T = 50897 - 51252;
  charset EOG091F00KW = 51253 - 52307;
  charset EOG091F00RG = 52308 - 52768;
  charset EOG091F02NK = 52769 - 53011;
  charset EOG091F02XI = 53012 - 53230;
  charset EOG091F016Y = 53231 - 53842;
  charset EOG091F03OG = 53843 - 54033;
  charset EOG091F030C = 54034 - 54283;
  charset EOG091F01FW = 54284 - 55000;
  charset EOG091F01MJ = 55001 - 55298;
  charset EOG091F00HT = 55299 - 56195;
  charset EOG091F04C3 = 56196 - 56384;
  charset EOG091F02QY = 56385 - 56641;
  charset EOG091F00MI = 56642 - 57189;
  charset EOG091F04ZY = 57190 - 57444;
  charset EOG091F022L = 57445 - 57909;
  charset EOG091F02UZ = 57910 - 58157;
  charset EOG091F02SV = 58158 - 58406;
  charset EOG091F036B = 58407 - 58616;
  charset EOG091F04YI = 58617 - 58745;
  charset EOG091F02SU = 58746 - 58958;
  charset EOG091F05TP = 58959 - 59062;
  charset EOG091F01X1 = 59063 - 59475;
  charset EOG091F02BV = 59476 - 59965;
  charset EOG091F03B3 = 59966 - 60241;
  charset EOG091F05GU = 60242 - 60358;
  charset EOG091F014Z = 60359 - 60960;
  charset EOG091F03TV = 60961 - 61108;
  charset EOG091F0366 = 61109 - 61384;
  charset EOG091F02S8 = 61385 - 61826;
  charset EOG091F02OR = 61827 - 62152;
  charset EOG091F029R = 62153 - 62479;
  charset EOG091F048B = 62480 - 62721;
  charset EOG091F00E0 = 62722 - 63335;
  charset EOG091F04F1 = 63336 - 63485;
  charset EOG091F01CW = 63486 - 63856;
  charset EOG091F04ED = 63857 - 63968;
  charset EOG091F03B0 = 63969 - 64183;
  charset EOG091F0421 = 64184 - 64474;
  charset EOG091F04QF = 64475 - 64595;
  charset EOG091F01KC = 64596 - 65024;
  charset EOG091F02FR = 65025 - 65552;
  charset EOG091F03OM = 65553 - 65754;
  charset EOG091F01PE = 65755 - 66073;
  charset EOG091F00NU = 66074 - 66578;
  charset EOG091F012R = 66579 - 67030;
  charset EOG091F00LC = 67031 - 67526;
  charset EOG091F04IL = 67527 - 67670;
  charset EOG091F033L = 67671 - 67888;
  charset EOG091F01KZ = 67889 - 68297;
  charset EOG091F032G = 68298 - 68548;
  charset EOG091F03UJ = 68549 - 68731;
  charset EOG091F01XO = 68732 - 69047;
  charset EOG091F04A0 = 69048 - 69183;
  charset EOG091F01C4 = 69184 - 69588;
  charset EOG091F02Q3 = 69589 - 69994;
  charset EOG091F00IT = 69995 - 70659;
  charset EOG091F04CC = 70660 - 70821;
  charset EOG091F03XP = 70822 - 71028;
  charset EOG091F04TS = 71029 - 71221;
  charset EOG091F01TG = 71222 - 71564;
  charset EOG091F00XI = 71565 - 71982;
  charset EOG091F021M = 71983 - 72324;
  charset EOG091F03NL = 72325 - 72526;
  charset EOG091F02JN = 72527 - 72861;
  charset EOG091F03WS = 72862 - 73023;
  charset EOG091F04TW = 73024 - 73149;
  charset EOG091F05HE = 73150 - 73299;
  charset EOG091F03CM = 73300 - 73551;
  charset EOG091F00E8 = 73552 - 74364;
  charset EOG091F01S1 = 74365 - 74728;
  charset EOG091F03UH = 74729 - 74928;
  charset EOG091F02ZG = 74929 - 75200;
  charset EOG091F00NC = 75201 - 75719;
  charset EOG091F00TR = 75720 - 76025;
  charset EOG091F029Y = 76026 - 76751;
  charset EOG091F0509 = 76752 - 76909;
  charset EOG091F00Y2 = 76910 - 77352;
  charset EOG091F03KI = 77353 - 77547;
  charset EOG091F026P = 77548 - 77857;
  charset EOG091F00P2 = 77858 - 78395;
  charset EOG091F03GD = 78396 - 78573;
  charset EOG091F00DQ = 78574 - 79322;
  charset EOG091F00B2 = 79323 - 80123;
  charset EOG091F02S0 = 80124 - 80421;
  charset EOG091F054X = 80422 - 80551;
  charset EOG091F01NV = 80552 - 80905;
  charset EOG091F03I0 = 80906 - 81103;
  charset EOG091F05VC = 81104 - 81181;
  charset EOG091F05TH = 81182 - 81333;
  charset EOG091F029J = 81334 - 81627;
  charset EOG091F02M3 = 81628 - 81886;
  charset EOG091F00IW = 81887 - 82453;
  charset EOG091F01LK = 82454 - 82845;
  charset EOG091F03YZ = 82846 - 83062;
  charset EOG091F03XC = 83063 - 83283;
  charset EOG091F011I = 83284 - 83718;
  charset EOG091F05ZR = 83719 - 83793;
  charset EOG091F03XJ = 83794 - 84010;
  charset EOG091F02US = 84011 - 84544;
  charset EOG091F04WH = 84545 - 84686;
  charset EOG091F0385 = 84687 - 85060;
  charset EOG091F05RN = 85061 - 85130;
  charset EOG091F0507 = 85131 - 85247;
  charset EOG091F02IA = 85248 - 85537;
  charset EOG091F02PJ = 85538 - 85711;
  charset EOG091F0035 = 85712 - 86933;
  charset EOG091F02UQ = 86934 - 87224;
  charset EOG091F01BJ = 87225 - 87630;
  charset EOG091F04M4 = 87631 - 87862;
  charset EOG091F00TN = 87863 - 88394;
  charset EOG091F01QT = 88395 - 88831;
  charset EOG091F01RV = 88832 - 89232;
  charset EOG091F02RM = 89233 - 89453;
  charset EOG091F03ML = 89454 - 89631;
  charset EOG091F02U1 = 89632 - 89954;
  charset EOG091F03ZN = 89955 - 90106;
  charset EOG091F03YH = 90107 - 90384;
  charset EOG091F00E3 = 90385 - 91174;
  charset EOG091F03JT = 91175 - 91371;
  charset EOG091F00XC = 91372 - 91724;
  charset EOG091F00RZ = 91725 - 92254;
  charset EOG091F0085 = 92255 - 93287;
  charset EOG091F02JS = 93288 - 93772;
  charset EOG091F04EH = 93773 - 93952;
  charset EOG091F00QA = 93953 - 94479;
  charset EOG091F04B4 = 94480 - 94648;
  charset EOG091F03SL = 94649 - 95025;
  charset EOG091F00ZL = 95026 - 95530;
  charset EOG091F02AP = 95531 - 95846;
  charset EOG091F00ZX = 95847 - 96307;
  charset EOG091F02BK = 96308 - 96634;
  charset EOG091F033C = 96635 - 96883;
  charset EOG091F0177 = 96884 - 97312;
  charset EOG091F00TS = 97313 - 97878;
  charset EOG091F04YY = 97879 - 98012;
  charset EOG091F02W8 = 98013 - 98428;
  charset EOG091F02NS = 98429 - 98754;
  charset EOG091F03OI = 98755 - 98980;
  charset EOG091F02PT = 98981 - 99279;
  charset EOG091F0473 = 99280 - 99609;
  charset EOG091F03KF = 99610 - 99910;
  charset EOG091F044K = 99911 - 100078;
  charset EOG091F01DT = 100079 - 100686;
  charset EOG091F00FH = 100687 - 101347;
  charset EOG091F011F = 101348 - 101928;
  charset EOG091F02C1 = 101929 - 102250;
  charset EOG091F02F6 = 102251 - 102543;
  charset EOG091F01RX = 102544 - 103049;
  charset EOG091F03VW = 103050 - 103240;
  charset EOG091F013G = 103241 - 103720;
  charset EOG091F00J7 = 103721 - 104527;
  charset EOG091F013F = 104528 - 104984;
  charset EOG091F006N = 104985 - 105928;
  charset EOG091F04EP = 105929 - 106115;
  charset EOG091F02X5 = 106116 - 106465;
  charset EOG091F03TX = 106466 - 106704;
  charset EOG091F056X = 106705 - 106836;
  charset EOG091F03W2 = 106837 - 107106;
  charset EOG091F04LH = 107107 - 107342;
  charset EOG091F044M = 107343 - 107498;
  charset EOG091F01N3 = 107499 - 107860;
  charset EOG091F02EL = 107861 - 108196;
  charset EOG091F0170 = 108197 - 108525;
  charset EOG091F00ON = 108526 - 109022;
  charset EOG091F05DN = 109023 - 109140;
  charset EOG091F021P = 109141 - 109513;
  charset EOG091F01XZ = 109514 - 109965;
  charset EOG091F035V = 109966 - 110180;
  charset EOG091F045T = 110181 - 110385;
  charset EOG091F03LV = 110386 - 110810;
  charset EOG091F00KT = 110811 - 111512;
  charset EOG091F01E9 = 111513 - 111933;
  charset EOG091F006L = 111934 - 112884;
  charset EOG091F01DR = 112885 - 113419;
  charset EOG091F01CD = 113420 - 113808;
  charset EOG091F05YN = 113809 - 113941;
  charset EOG091F00DP = 113942 - 114960;
  charset EOG091F03YI = 114961 - 115204;
  charset EOG091F04C2 = 115205 - 115397;
  charset EOG091F00NX = 115398 - 116023;
  charset EOG091F018Z = 116024 - 116398;
  charset EOG091F01JC = 116399 - 116889;
  charset EOG091F02N3 = 116890 - 117241;
  charset EOG091F00XP = 117242 - 117641;
  charset EOG091F05IB = 117642 - 117784;
  charset EOG091F01KI = 117785 - 118237;
  charset EOG091F03MK = 118238 - 118533;
  charset EOG091F0611 = 118534 - 118636;
  charset EOG091F04D3 = 118637 - 118821;
  charset EOG091F01C9 = 118822 - 119215;
  charset EOG091F009M = 119216 - 120089;
  charset EOG091F04DN = 120090 - 120305;
  charset EOG091F01Q3 = 120306 - 120836;
  charset EOG091F04C9 = 120837 - 121059;
  charset EOG091F01OK = 121060 - 121531;
  charset EOG091F02LT = 121532 - 121802;
  charset EOG091F0138 = 121803 - 122187;
  charset EOG091F0182 = 122188 - 122847;
  charset EOG091F00EP = 122848 - 123559;
  charset EOG091F00JJ = 123560 - 124126;
  charset EOG091F05NA = 124127 - 124369;
  charset EOG091F05EO = 124370 - 124451;
  charset EOG091F02HG = 124452 - 124861;
  charset EOG091F00T2 = 124862 - 125320;
  charset EOG091F0488 = 125321 - 125532;
  charset EOG091F03MX = 125533 - 125813;
  charset EOG091F03CN = 125814 - 126094;

charpartition mymodels =
	JTTDCMut+R3: EOG091F00V8,
	LG+F+R2: EOG091F02QI,
	LG4X: EOG091F00R0,
	LG4X: EOG091F01M5,
	JTT+R3: EOG091F00O5,
	JTT+R3: EOG091F02O2,
	WAG+F+I+G4: EOG091F03L7,
	JTT+F+R3: EOG091F04WR,
	JTT+R2: EOG091F02UP,
	JTT+I+G4: EOG091F03Y3,
	JTT+F+R4: EOG091F02YG,
	JTT+F+R3: EOG091F003A,
	LG+R3: EOG091F03N5,
	JTT+R3: EOG091F00HY,
	JTTDCMut+R3: EOG091F04A8,
	JTTDCMut+G4: EOG091F0327,
	JTT+R2: EOG091F018E,
	JTTDCMut+R3: EOG091F008D,
	JTTDCMut+F+R4: EOG091F00N3,
	JTT+F+R3: EOG091F00EM,
	LG4X: EOG091F04D1,
	JTT+F+R3: EOG091F00LL,
	LG+R3: EOG091F03SV,
	JTT+I+G4: EOG091F03GX,
	JTT+I+G4: EOG091F0373,
	LG4X: EOG091F02WX,
	JTT+R2: EOG091F03N1,
	LG4X: EOG091F0481,
	JTTDCMut+R3: EOG091F04BI,
	LG+R3: EOG091F03UX,
	LG+R3: EOG091F01ND,
	JTTDCMut+F+R4: EOG091F00UJ,
	JTT+R2: EOG091F02WW,
	LG+I+G4: EOG091F052T,
	JTTDCMut+G4: EOG091F03AG,
	JTTDCMut+G4: EOG091F03YU,
	LG+R3: EOG091F03AH,
	LG4X: EOG091F054K,
	JTTDCMut+R3: EOG091F04UG,
	LG4X: EOG091F048J,
	LG4X: EOG091F00G4,
	LG+R3: EOG091F04P3,
	LG4X: EOG091F00ZF,
	JTT+R3: EOG091F02VN,
	LG+R2: EOG091F01BW,
	JTT+F+R3: EOG091F00XH,
	JTTDCMut+F+R4: EOG091F005F,
	LG4X: EOG091F051V,
	JTT+F+R3: EOG091F00AS,
	JTT+R3: EOG091F02O6,
	JTTDCMut+R3: EOG091F01UT,
	VT+F+R4: EOG091F01KA,
	LG+R3: EOG091F045A,
	JTTDCMut+F+R3: EOG091F00PU,
	JTT+R4: EOG091F019S,
	LG4X: EOG091F04XI,
	JTTDCMut+F+R4: EOG091F0538,
	JTTDCMut+R4: EOG091F007J,
	JTT+I+G4: EOG091F04QG,
	LG+R3: EOG091F00GQ,
	JTTDCMut+R3: EOG091F05DM,
	LG4X: EOG091F017Q,
	LG4X: EOG091F05LC,
	LG+R3: EOG091F03EF,
	JTT+F+R3: EOG091F00AZ,
	JTT+R4: EOG091F00NP,
	LG+R4: EOG091F00KO,
	LG+F+R3: EOG091F00ZJ,
	LG+F+I+G4: EOG091F034I,
	LG4X: EOG091F04UX,
	LG+R3: EOG091F00Z0,
	LG4X: EOG091F05AV,
	LG4X: EOG091F02VQ,
	JTT+F+R4: EOG091F00H5,
	JTT+F+R4: EOG091F05S0,
	JTTDCMut+R4: EOG091F0034,
	LG4X: EOG091F04A1,
	LG+F+R3: EOG091F00C8,
	LG4X: EOG091F013R,
	LG+R4: EOG091F05EE,
	LG+R3: EOG091F03QJ,
	JTT+F+R3: EOG091F00J2,
	LG4X: EOG091F01KN,
	JTT+R3: EOG091F031Z,
	Dayhoff+R3: EOG091F04WG,
	JTT+R4: EOG091F01EW,
	LG4X: EOG091F03RK,
	JTT+F+R3: EOG091F020B,
	JTT+I+G4: EOG091F03ES,
	LG4X: EOG091F00GD,
	LG4X: EOG091F00EE,
	LG4X: EOG091F03GW,
	JTT+I+G4: EOG091F055K,
	JTTDCMut+R3: EOG091F01WJ,
	LG4X: EOG091F02RJ,
	LG4X: EOG091F00G0,
	JTTDCMut+F+I+G4: EOG091F01JJ,
	LG4X: EOG091F00O4,
	JTT+F+R3: EOG091F04J4,
	JTT+F+R3: EOG091F02L5,
	JTT+F+R5: EOG091F00I8,
	LG4X: EOG091F0584,
	JTTDCMut+R3: EOG091F03RC,
	JTTDCMut+F+R3: EOG091F00TF,
	LG4X: EOG091F028W,
	LG+I+G4: EOG091F02K1,
	LG+R4: EOG091F00L6,
	JTTDCMut+F+R4: EOG091F003Q,
	LG4X: EOG091F00B9,
	LG4X: EOG091F02LO,
	JTT+R3: EOG091F00JR,
	LG+R3: EOG091F03W8,
	JTT+F+R3: EOG091F01E8,
	LG4X: EOG091F03FK,
	JTT+F+R3: EOG091F00CP,
	JTT+R3: EOG091F00H0,
	LG4X: EOG091F04XD,
	JTTDCMut+F+I+G4: EOG091F041M,
	LG4X: EOG091F00GF,
	JTTDCMut+R3: EOG091F04MM,
	LG+R3: EOG091F02LS,
	LG+R3: EOG091F00WU,
	JTT+R3: EOG091F005Q,
	VT+F+R3: EOG091F01R8,
	LG4X: EOG091F03X4,
	LG+R3: EOG091F00OJ,
	LG+R3: EOG091F04AQ,
	JTT+F+R4: EOG091F029T,
	JTT+F+R4: EOG091F00KW,
	JTTDCMut+R3: EOG091F00RG,
	LG4X: EOG091F02NK,
	JTTDCMut+R3: EOG091F02XI,
	LG4X: EOG091F016Y,
	LG4X: EOG091F03OG,
	JTT+F+R3: EOG091F030C,
	JTT+F+R5: EOG091F01FW,
	JTTDCMut+R4: EOG091F01MJ,
	JTT+R4: EOG091F00HT,
	JTT+R4: EOG091F04C3,
	LG+F+I+G4: EOG091F02QY,
	LG4X: EOG091F00MI,
	LG4X: EOG091F04ZY,
	LG4X: EOG091F022L,
	LG+R3: EOG091F02UZ,
	LG4X: EOG091F02SV,
	LG4X: EOG091F036B,
	JTTDCMut+R2: EOG091F04YI,
	JTT+R3: EOG091F02SU,
	LG4X: EOG091F05TP,
	JTT+R4: EOG091F01X1,
	LG4X: EOG091F02BV,
	JTTDCMut+R4: EOG091F03B3,
	LG4X: EOG091F05GU,
	LG+F+R4: EOG091F014Z,
	LG+R3: EOG091F03TV,
	JTT+R4: EOG091F0366,
	LG4X: EOG091F02S8,
	LG4X: EOG091F02OR,
	JTTDCMut+F+R3: EOG091F029R,
	LG+F+R3: EOG091F048B,
	LG4X: EOG091F00E0,
	LG4X: EOG091F04F1,
	JTT+R3: EOG091F01CW,
	LG4X: EOG091F04ED,
	LG4X: EOG091F03B0,
	JTT+F+I+G4: EOG091F0421,
	LG+R3: EOG091F04QF,
	LG+R4: EOG091F01KC,
	JTT+F+I+G4: EOG091F02FR,
	JTTDCMut+R3: EOG091F03OM,
	LG4X: EOG091F01PE,
	LG+R3: EOG091F00NU,
	JTTDCMut+F+R3: EOG091F012R,
	LG+R3: EOG091F00LC,
	LG4X: EOG091F04IL,
	JTTDCMut+R4: EOG091F033L,
	JTT+R3: EOG091F01KZ,
	LG+R4: EOG091F032G,
	JTT+I+G4: EOG091F03UJ,
	LG4X: EOG091F01XO,
	JTTDCMut+I+G4: EOG091F04A0,
	JTT+R3: EOG091F01C4,
	JTT+F+R4: EOG091F02Q3,
	JTT+F+R5: EOG091F00IT,
	LG4X: EOG091F04CC,
	LG4X: EOG091F03XP,
	JTT+R4: EOG091F04TS,
	JTT+R4: EOG091F01TG,
	LG+R4: EOG091F00XI,
	LG4X: EOG091F021M,
	LG4X: EOG091F03NL,
	LG4X: EOG091F02JN,
	JTTDCMut+R3: EOG091F03WS,
	LG4X: EOG091F04TW,
	JTT+I+G4: EOG091F05HE,
	LG4X: EOG091F03CM,
	JTTDCMut+F+R4: EOG091F00E8,
	JTT+F+R4: EOG091F01S1,
	LG4X: EOG091F03UH,
	JTT+F+R4: EOG091F02ZG,
	LG4X: EOG091F00NC,
	LG+F+R3: EOG091F00TR,
	JTT+F+R5: EOG091F029Y,
	LG4X: EOG091F0509,
	JTTDCMut+R4: EOG091F00Y2,
	JTTDCMut+I+G4: EOG091F03KI,
	JTT+F+R3: EOG091F026P,
	LG4X: EOG091F00P2,
	LG4X: EOG091F03GD,
	JTTDCMut+F+R4: EOG091F00DQ,
	JTTDCMut+R3: EOG091F00B2,
	LG4X: EOG091F02S0,
	LG+I+G4: EOG091F054X,
	JTTDCMut+R4: EOG091F01NV,
	LG+R4: EOG091F03I0,
	LG4X: EOG091F05VC,
	JTT+R4: EOG091F05TH,
	LG+R4: EOG091F029J,
	DCMut+R4: EOG091F02M3,
	JTT+R3: EOG091F00IW,
	LG4X: EOG091F01LK,
	JTT+R5: EOG091F03YZ,
	LG4X: EOG091F03XC,
	LG+R3: EOG091F011I,
	LG+I+G4: EOG091F05ZR,
	LG+F+R4: EOG091F03XJ,
	JTT+F+R4: EOG091F02US,
	LG4X: EOG091F04WH,
	Dayhoff+F+R3: EOG091F0385,
	LG+R2: EOG091F05RN,
	LG4X: EOG091F0507,
	LG4X: EOG091F02IA,
	LG4X: EOG091F02PJ,
	LG+F+R3: EOG091F0035,
	LG4X: EOG091F02UQ,
	LG+R4: EOG091F01BJ,
	JTT+F+R4: EOG091F04M4,
	LG4X: EOG091F00TN,
	WAG+F+R4: EOG091F01QT,
	LG4X: EOG091F01RV,
	JTT+I: EOG091F02RM,
	LG+F+R4: EOG091F03ML,
	LG4X: EOG091F02U1,
	LG4X: EOG091F03ZN,
	JTT+R4: EOG091F03YH,
	JTTDCMut+F+R5: EOG091F00E3,
	JTT+F+R4: EOG091F03JT,
	JTT+R4: EOG091F00XC,
	LG+R4: EOG091F00RZ,
	JTT+F+R5: EOG091F0085,
	JTT+F+R4: EOG091F02JS,
	JTTDCMut+R4: EOG091F04EH,
	LG+F+R3: EOG091F00QA,
	LG4X: EOG091F04B4,
	LG4X: EOG091F03SL,
	JTTDCMut+F+R3: EOG091F00ZL,
	LG4X: EOG091F02AP,
	LG+R3: EOG091F00ZX,
	LG4X: EOG091F02BK,
	LG+F+R4: EOG091F033C,
	JTTDCMut+R4: EOG091F0177,
	JTT+R4: EOG091F00TS,
	LG4X: EOG091F04YY,
	LG4X: EOG091F02W8,
	LG+F+R3: EOG091F02NS,
	LG4X: EOG091F03OI,
	LG4X: EOG091F02PT,
	LG4X: EOG091F0473,
	JTT+F+I+G4: EOG091F03KF,
	LG+R3: EOG091F044K,
	JTTDCMut+F+R4: EOG091F01DT,
	JTT+R5: EOG091F00FH,
	LG4X: EOG091F011F,
	LG4X: EOG091F02C1,
	LG4X: EOG091F02F6,
	LG4X: EOG091F01RX,
	LG4X: EOG091F03VW,
	JTT+R4: EOG091F013G,
	JTT+R4: EOG091F00J7,
	LG4X: EOG091F013F,
	LG+R4: EOG091F006N,
	JTT+F+G4: EOG091F04EP,
	LG4X: EOG091F02X5,
	JTT+I+G4: EOG091F03TX,
	LG4X: EOG091F056X,
	JTTDCMut+I+G4: EOG091F03W2,
	LG4X: EOG091F04LH,
	LG4X: EOG091F044M,
	LG4X: EOG091F01N3,
	JTT+F+R4: EOG091F02EL,
	JTTDCMut+R2: EOG091F0170,
	LG4X: EOG091F00ON,
	LG4X: EOG091F05DN,
	JTTDCMut+R4: EOG091F021P,
	JTT+F+R3: EOG091F01XZ,
	LG4X: EOG091F035V,
	LG4X: EOG091F045T,
	JTT+F+R4: EOG091F03LV,
	JTTDCMut+F+R3: EOG091F00KT,
	LG4X: EOG091F01E9,
	JTT+F+R3: EOG091F006L,
	LG4X: EOG091F01DR,
	JTTDCMut+F+R5: EOG091F01CD,
	LG4X: EOG091F05YN,
	JTT+F+R4: EOG091F00DP,
	JTTDCMut+R4: EOG091F03YI,
	JTT+R4: EOG091F04C2,
	JTTDCMut+F+R4: EOG091F00NX,
	LG+R4: EOG091F018Z,
	JTTDCMut+F+R4: EOG091F01JC,
	LG+F+R4: EOG091F02N3,
	JTT+F+I+G4: EOG091F00XP,
	LG4X: EOG091F05IB,
	LG4X: EOG091F01KI,
	LG4X: EOG091F03MK,
	LG4X: EOG091F0611,
	LG4X: EOG091F04D3,
	LG4X: EOG091F01C9,
	JTTDCMut+F+R4: EOG091F009M,
	LG4X: EOG091F04DN,
	JTT+F+R3: EOG091F01Q3,
	LG+R4: EOG091F04C9,
	JTTDCMut+R5: EOG091F01OK,
	LG4X: EOG091F02LT,
	LG+R4: EOG091F0138,
	JTTDCMut+F+R5: EOG091F0182,
	LG4X: EOG091F00EP,
	LG+R4: EOG091F00JJ,
	LG4X: EOG091F05NA,
	JTT+R2: EOG091F05EO,
	JTT+F+R4: EOG091F02HG,
	JTT+R4: EOG091F00T2,
	LG4X: EOG091F0488,
	LG4X: EOG091F03MX,
	LG4X: EOG091F03CN;	
end;
