# Supplementary material for: Transcriptomics provides a robust framework for the relationships of the major clades of cladobranch sea slugs (Mollusca, Gastropoda, Heterobranchia), but fails to resolve the position of the enigmatic genus Embletonia
Source: BMC Ecol Evol. 2021 Dec 28;21:226. doi: 10.1186/s12862-021-01944-0 (PMC8895541; doi:10.1186/s12862-021-01944-0)
Supplement: Supplementary file 8 — Additional file 8. Archive S6: The unreduced, intermediate, strict, and strict SOS supermatrix (FASTA format) plus respective gene partition information including the selected substitution model used in the phylogenetic analyses. [file 12862_2021_1944_MOESM8_ESM.zip › Archive_S6/data/unreduced_partitions.nex]

#nexus
begin sets;
  charset EOG091F01Z8 = 1 - 402;
  charset EOG091F03CS = 403 - 682;
  charset EOG091F00LC = 683 - 1178;
  charset EOG091F011M = 1179 - 1506;
  charset EOG091F02P7 = 1507 - 1925;
  charset EOG091F04EX = 1926 - 2049;
  charset EOG091F00G4 = 2050 - 2653;
  charset EOG091F02U2 = 2654 - 2995;
  charset EOG091F04S6 = 2996 - 3153;
  charset EOG091F022K = 3154 - 3561;
  charset EOG091F022U = 3562 - 3844;
  charset EOG091F0263 = 3845 - 4179;
  charset EOG091F015M = 4180 - 4640;
  charset EOG091F044D = 4641 - 4836;
  charset EOG091F048X = 4837 - 5012;
  charset EOG091F047G = 5013 - 5777;
  charset EOG091F018T = 5778 - 6223;
  charset EOG091F03MV = 6224 - 6430;
  charset EOG091F00LB = 6431 - 7073;
  charset EOG091F008X = 7074 - 7799;
  charset EOG091F00G9 = 7800 - 8463;
  charset EOG091F045A = 8464 - 8612;
  charset EOG091F03CQ = 8613 - 8849;
  charset EOG091F02SJ = 8850 - 9159;
  charset EOG091F04S1 = 9160 - 9324;
  charset EOG091F01RR = 9325 - 9672;
  charset EOG091F0249 = 9673 - 10043;
  charset EOG091F054B = 10044 - 10666;
  charset EOG091F03JW = 10667 - 10908;
  charset EOG091F01OF = 10909 - 11325;
  charset EOG091F030S = 11326 - 11598;
  charset EOG091F03IX = 11599 - 11757;
  charset EOG091F010O = 11758 - 12168;
  charset EOG091F00NZ = 12169 - 12638;
  charset EOG091F04P3 = 12639 - 12750;
  charset EOG091F02BJ = 12751 - 13031;
  charset EOG091F00AM = 13032 - 13632;
  charset EOG091F00RL = 13633 - 14316;
  charset EOG091F01D5 = 14317 - 14801;
  charset EOG091F02EX = 14802 - 15074;
  charset EOG091F01E1 = 15075 - 15567;
  charset EOG091F05MS = 15568 - 15714;
  charset EOG091F00NV = 15715 - 16271;
  charset EOG091F001V = 16272 - 18007;
  charset EOG091F02PJ = 18008 - 18181;
  charset EOG091F00C8 = 18182 - 18981;
  charset EOG091F03FC = 18982 - 19221;
  charset EOG091F02RX = 19222 - 19545;
  charset EOG091F01XG = 19546 - 19898;
  charset EOG091F01Q4 = 19899 - 20377;
  charset EOG091F01WL = 20378 - 20821;
  charset EOG091F03T2 = 20822 - 20945;
  charset EOG091F007C = 20946 - 21831;
  charset EOG091F0014 = 21832 - 23634;
  charset EOG091F0575 = 23635 - 23809;
  charset EOG091F00NS = 23810 - 24353;
  charset EOG091F00T6 = 24354 - 24925;
  charset EOG091F02BF = 24926 - 25338;
  charset EOG091F0015 = 25339 - 26966;
  charset EOG091F03NZ = 26967 - 27220;
  charset EOG091F031V = 27221 - 27469;
  charset EOG091F01XB = 27470 - 27694;
  charset EOG091F03CP = 27695 - 27968;
  charset EOG091F044K = 27969 - 28136;
  charset EOG091F00OC = 28137 - 28659;
  charset EOG091F02K1 = 28660 - 28900;
  charset EOG091F01M4 = 28901 - 29266;
  charset EOG091F00KA = 29267 - 29716;
  charset EOG091F04XI = 29717 - 29833;
  charset EOG091F01IR = 29834 - 30157;
  charset EOG091F0138 = 30158 - 30542;
  charset EOG091F00K4 = 30543 - 31075;
  charset EOG091F00WS = 31076 - 31584;
  charset EOG091F0366 = 31585 - 31860;
  charset EOG091F01LE = 31861 - 32205;
  charset EOG091F01FU = 32206 - 32626;
  charset EOG091F021H = 32627 - 33063;
  charset EOG091F04C2 = 33064 - 33256;
  charset EOG091F03ZV = 33257 - 33538;
  charset EOG091F00HP = 33539 - 34203;
  charset EOG091F0296 = 34204 - 34504;
  charset EOG091F03XH = 34505 - 34666;
  charset EOG091F00HA = 34667 - 35389;
  charset EOG091F00FC = 35390 - 36090;
  charset EOG091F0246 = 36091 - 36416;
  charset EOG091F02OP = 36417 - 36687;
  charset EOG091F03WX = 36688 - 36854;
  charset EOG091F02KR = 36855 - 37282;
  charset EOG091F02NK = 37283 - 37525;
  charset EOG091F03B6 = 37526 - 37742;
  charset EOG091F039M = 37743 - 38067;
  charset EOG091F01OW = 38068 - 38323;
  charset EOG091F03MS = 38324 - 38692;
  charset EOG091F02R3 = 38693 - 39024;
  charset EOG091F0327 = 39025 - 39190;
  charset EOG091F030Q = 39191 - 39442;
  charset EOG091F02S3 = 39443 - 39732;
  charset EOG091F04K5 = 39733 - 40176;
  charset EOG091F01WR = 40177 - 40650;
  charset EOG091F016Q = 40651 - 41056;
  charset EOG091F044R = 41057 - 41234;
  charset EOG091F01O7 = 41235 - 41655;
  charset EOG091F03QJ = 41656 - 41823;
  charset EOG091F03G7 = 41824 - 42118;
  charset EOG091F00Z4 = 42119 - 42679;
  charset EOG091F03YY = 42680 - 42821;
  charset EOG091F05VW = 42822 - 42917;
  charset EOG091F03KY = 42918 - 43162;
  charset EOG091F001H = 43163 - 44568;
  charset EOG091F01FO = 44569 - 45106;
  charset EOG091F04UA = 45107 - 45397;
  charset EOG091F003Z = 45398 - 46637;
  charset EOG091F02VO = 46638 - 46896;
  charset EOG091F00VI = 46897 - 47441;
  charset EOG091F0118 = 47442 - 48079;
  charset EOG091F00XU = 48080 - 48633;
  charset EOG091F0029 = 48634 - 50022;
  charset EOG091F00XH = 50023 - 50464;
  charset EOG091F01QS = 50465 - 50793;
  charset EOG091F01IV = 50794 - 51274;
  charset EOG091F00EE = 51275 - 51966;
  charset EOG091F025Z = 51967 - 52341;
  charset EOG091F00Y7 = 52342 - 52849;
  charset EOG091F01R8 = 52850 - 53296;
  charset EOG091F0063 = 53297 - 54470;
  charset EOG091F00WV = 54471 - 55059;
  charset EOG091F02N7 = 55060 - 55309;
  charset EOG091F0406 = 55310 - 55485;
  charset EOG091F035Y = 55486 - 55724;
  charset EOG091F0198 = 55725 - 56047;
  charset EOG091F009H = 56048 - 56920;
  charset EOG091F02FK = 56921 - 57273;
  charset EOG091F00EP = 57274 - 57985;
  charset EOG091F0000 = 57986 - 61345;
  charset EOG091F03UI = 61346 - 61532;
  charset EOG091F02EK = 61533 - 61985;
  charset EOG091F005F = 61986 - 63040;
  charset EOG091F05DM = 63041 - 63145;
  charset EOG091F03Q2 = 63146 - 63313;
  charset EOG091F00TH = 63314 - 63756;
  charset EOG091F043L = 63757 - 64016;
  charset EOG091F01CW = 64017 - 64387;
  charset EOG091F00V8 = 64388 - 64830;
  charset EOG091F0385 = 64831 - 65204;
  charset EOG091F02AN = 65205 - 65611;
  charset EOG091F01WT = 65612 - 66061;
  charset EOG091F003W = 66062 - 66886;
  charset EOG091F00SQ = 66887 - 67314;
  charset EOG091F0467 = 67315 - 67561;
  charset EOG091F00YN = 67562 - 68119;
  charset EOG091F01OM = 68120 - 68384;
  charset EOG091F02OI = 68385 - 68676;
  charset EOG091F02MT = 68677 - 69022;
  charset EOG091F00OX = 69023 - 69843;
  charset EOG091F03N1 = 69844 - 70026;
  charset EOG091F01I2 = 70027 - 70364;
  charset EOG091F01HH = 70365 - 70827;
  charset EOG091F009O = 70828 - 71633;
  charset EOG091F04RM = 71634 - 71740;
  charset EOG091F01V1 = 71741 - 72020;
  charset EOG091F0509 = 72021 - 72178;
  charset EOG091F029R = 72179 - 72505;
  charset EOG091F03N5 = 72506 - 72663;
  charset EOG091F01RV = 72664 - 73064;
  charset EOG091F01WV = 73065 - 73283;
  charset EOG091F04TW = 73284 - 73409;
  charset EOG091F0251 = 73410 - 73714;
  charset EOG091F008A = 73715 - 74548;
  charset EOG091F02LH = 74549 - 74873;
  charset EOG091F02AP = 74874 - 75189;
  charset EOG091F0580 = 75190 - 75379;
  charset EOG091F01EX = 75380 - 75773;
  charset EOG091F00BL = 75774 - 76516;
  charset EOG091F02SF = 76517 - 76828;
  charset EOG091F01T8 = 76829 - 77243;
  charset EOG091F00DN = 77244 - 77937;
  charset EOG091F025X = 77938 - 78208;
  charset EOG091F014D = 78209 - 78613;
  charset EOG091F05VC = 78614 - 78691;
  charset EOG091F00HM = 78692 - 79329;
  charset EOG091F032E = 79330 - 79484;
  charset EOG091F01B7 = 79485 - 80071;
  charset EOG091F02V4 = 80072 - 80250;
  charset EOG091F02GW = 80251 - 80607;
  charset EOG091F01B4 = 80608 - 80984;
  charset EOG091F02HG = 80985 - 81394;
  charset EOG091F05FI = 81395 - 81605;
  charset EOG091F05Q3 = 81606 - 81683;
  charset EOG091F0016 = 81684 - 83402;
  charset EOG091F04XA = 83403 - 83574;
  charset EOG091F00BW = 83575 - 84559;
  charset EOG091F00AB = 84560 - 84990;
  charset EOG091F00O5 = 84991 - 85501;
  charset EOG091F00EV = 85502 - 86174;
  charset EOG091F00D3 = 86175 - 86952;
  charset EOG091F02YG = 86953 - 87383;
  charset EOG091F00CO = 87384 - 87906;
  charset EOG091F01LH = 87907 - 88225;
  charset EOG091F01RJ = 88226 - 88672;
  charset EOG091F01NK = 88673 - 89113;
  charset EOG091F02GS = 89114 - 89332;
  charset EOG091F054X = 89333 - 89462;
  charset EOG091F011R = 89463 - 89915;
  charset EOG091F03SL = 89916 - 90292;
  charset EOG091F024D = 90293 - 90493;
  charset EOG091F04HU = 90494 - 90736;
  charset EOG091F03FK = 90737 - 90923;
  charset EOG091F03CT = 90924 - 91114;
  charset EOG091F04JA = 91115 - 91352;
  charset EOG091F032J = 91353 - 91908;
  charset EOG091F00XN = 91909 - 92520;
  charset EOG091F014Z = 92521 - 93122;
  charset EOG091F012T = 93123 - 93617;
  charset EOG091F022V = 93618 - 93925;
  charset EOG091F00AS = 93926 - 94583;
  charset EOG091F04AO = 94584 - 94741;
  charset EOG091F00VC = 94742 - 95404;
  charset EOG091F04M3 = 95405 - 95560;
  charset EOG091F031Y = 95561 - 95848;
  charset EOG091F02QM = 95849 - 96223;
  charset EOG091F011Z = 96224 - 96700;
  charset EOG091F00M2 = 96701 - 97191;
  charset EOG091F03IS = 97192 - 97492;
  charset EOG091F02HA = 97493 - 97944;
  charset EOG091F00H9 = 97945 - 99151;
  charset EOG091F010F = 99152 - 99596;
  charset EOG091F03L2 = 99597 - 99940;
  charset EOG091F0132 = 99941 - 100712;
  charset EOG091F04DW = 100713 - 100996;
  charset EOG091F03YV = 100997 - 101451;
  charset EOG091F00OA = 101452 - 101861;
  charset EOG091F00K9 = 101862 - 102264;
  charset EOG091F02DP = 102265 - 102545;
  charset EOG091F04QV = 102546 - 102711;
  charset EOG091F04IL = 102712 - 102855;
  charset EOG091F0061 = 102856 - 103699;
  charset EOG091F00GJ = 103700 - 104228;
  charset EOG091F03GW = 104229 - 104415;
  charset EOG091F01PX = 104416 - 104813;
  charset EOG091F013F = 104814 - 105270;
  charset EOG091F01ET = 105271 - 105761;
  charset EOG091F038O = 105762 - 106050;
  charset EOG091F0481 = 106051 - 106221;
  charset EOG091F01LG = 106222 - 106539;
  charset EOG091F04HD = 106540 - 106692;
  charset EOG091F003G = 106693 - 108065;
  charset EOG091F026X = 108066 - 108587;
  charset EOG091F00T2 = 108588 - 109046;
  charset EOG091F03D9 = 109047 - 109383;
  charset EOG091F014W = 109384 - 109974;
  charset EOG091F02JI = 109975 - 110394;
  charset EOG091F0250 = 110395 - 110802;
  charset EOG091F02GU = 110803 - 111172;
  charset EOG091F0432 = 111173 - 111384;
  charset EOG091F026W = 111385 - 111724;
  charset EOG091F03G6 = 111725 - 111955;
  charset EOG091F028O = 111956 - 112370;
  charset EOG091F02UJ = 112371 - 112646;
  charset EOG091F00L6 = 112647 - 113371;
  charset EOG091F00MT = 113372 - 113944;
  charset EOG091F01O0 = 113945 - 114462;
  charset EOG091F00JU = 114463 - 115009;
  charset EOG091F019V = 115010 - 115520;
  charset EOG091F02BX = 115521 - 115732;
  charset EOG091F00DS = 115733 - 116173;
  charset EOG091F037M = 116174 - 116486;
  charset EOG091F033Y = 116487 - 116834;
  charset EOG091F0425 = 116835 - 117017;
  charset EOG091F01W1 = 117018 - 117618;
  charset EOG091F03X4 = 117619 - 117805;
  charset EOG091F00XD = 117806 - 118321;
  charset EOG091F026S = 118322 - 118837;
  charset EOG091F0531 = 118838 - 119067;
  charset EOG091F00H2 = 119068 - 119758;
  charset EOG091F01OS = 119759 - 120149;
  charset EOG091F04A8 = 120150 - 120276;
  charset EOG091F01JW = 120277 - 120697;
  charset EOG091F01X5 = 120698 - 121036;
  charset EOG091F029D = 121037 - 121362;
  charset EOG091F005Q = 121363 - 122160;
  charset EOG091F00AE = 122161 - 122833;
  charset EOG091F002C = 122834 - 123014;
  charset EOG091F03AJ = 123015 - 123222;
  charset EOG091F04B6 = 123223 - 123339;
  charset EOG091F0291 = 123340 - 123677;
  charset EOG091F00CX = 123678 - 124559;
  charset EOG091F02WP = 124560 - 124877;
  charset EOG091F01MJ = 124878 - 125175;
  charset EOG091F00V5 = 125176 - 125848;
  charset EOG091F04FF = 125849 - 126034;
  charset EOG091F02LT = 126035 - 126305;
  charset EOG091F01AT = 126306 - 126707;
  charset EOG091F00HK = 126708 - 127007;
  charset EOG091F00HY = 127008 - 127804;
  charset EOG091F00IW = 127805 - 128371;
  charset EOG091F05B9 = 128372 - 128536;
  charset EOG091F007Q = 128537 - 128897;
  charset EOG091F008W = 128898 - 129454;
  charset EOG091F01LT = 129455 - 129924;
  charset EOG091F00AJ = 129925 - 130668;
  charset EOG091F016K = 130669 - 131207;
  charset EOG091F04ZK = 131208 - 131591;
  charset EOG091F00C5 = 131592 - 132500;
  charset EOG091F01UH = 132501 - 132984;
  charset EOG091F02A3 = 132985 - 133299;
  charset EOG091F013O = 133300 - 133839;
  charset EOG091F0222 = 133840 - 134142;
  charset EOG091F03DA = 134143 - 134334;
  charset EOG091F0354 = 134335 - 134592;
  charset EOG091F00BJ = 134593 - 135328;
  charset EOG091F02WC = 135329 - 135581;
  charset EOG091F035F = 135582 - 135833;
  charset EOG091F01TN = 135834 - 136261;
  charset EOG091F01RF = 136262 - 136639;
  charset EOG091F006D = 136640 - 137551;
  charset EOG091F01D1 = 137552 - 138025;
  charset EOG091F04EU = 138026 - 138220;
  charset EOG091F038V = 138221 - 138470;
  charset EOG091F00T0 = 138471 - 139159;
  charset EOG091F00PU = 139160 - 139636;
  charset EOG091F05ZR = 139637 - 139711;
  charset EOG091F00ML = 139712 - 140341;
  charset EOG091F00G8 = 140342 - 140821;
  charset EOG091F00AL = 140822 - 141276;
  charset EOG091F00PP = 141277 - 141641;
  charset EOG091F01D4 = 141642 - 141999;
  charset EOG091F002S = 142000 - 143557;
  charset EOG091F008K = 143558 - 144336;
  charset EOG091F01R5 = 144337 - 144693;
  charset EOG091F05EE = 144694 - 144797;
  charset EOG091F02PW = 144798 - 145254;
  charset EOG091F01DT = 145255 - 145862;
  charset EOG091F01UR = 145863 - 146226;
  charset EOG091F03XR = 146227 - 146387;
  charset EOG091F04LV = 146388 - 146611;
  charset EOG091F04WS = 146612 - 146885;
  charset EOG091F0437 = 146886 - 147098;
  charset EOG091F0060 = 147099 - 148132;
  charset EOG091F0243 = 148133 - 148459;
  charset EOG091F05K6 = 148460 - 148623;
  charset EOG091F026E = 148624 - 148945;
  charset EOG091F01N7 = 148946 - 149248;
  charset EOG091F00LR = 149249 - 149615;
  charset EOG091F005M = 149616 - 150653;
  charset EOG091F00UF = 150654 - 151249;
  charset EOG091F007R = 151250 - 152253;
  charset EOG091F04MT = 152254 - 152370;
  charset EOG091F00EJ = 152371 - 153471;
  charset EOG091F04WU = 153472 - 153567;
  charset EOG091F03GD = 153568 - 153745;
  charset EOG091F02ZP = 153746 - 154086;
  charset EOG091F00GQ = 154087 - 154682;
  charset EOG091F00NJ = 154683 - 155403;
  charset EOG091F04IA = 155404 - 155580;
  charset EOG091F05WG = 155581 - 155715;
  charset EOG091F0125 = 155716 - 156190;
  charset EOG091F07UP = 156191 - 156322;
  charset EOG091F00OJ = 156323 - 156854;
  charset EOG091F02PC = 156855 - 157086;
  charset EOG091F0034 = 157087 - 158463;
  charset EOG091F04E8 = 158464 - 158634;
  charset EOG091F01LI = 158635 - 158933;
  charset EOG091F00OF = 158934 - 159740;
  charset EOG091F02MD = 159741 - 159927;
  charset EOG091F03OM = 159928 - 160129;
  charset EOG091F023N = 160130 - 160562;
  charset EOG091F02MR = 160563 - 161095;
  charset EOG091F00AV = 161096 - 161983;
  charset EOG091F034O = 161984 - 162234;
  charset EOG091F03TO = 162235 - 162396;
  charset EOG091F03Y8 = 162397 - 162728;
  charset EOG091F00M9 = 162729 - 163215;
  charset EOG091F04OA = 163216 - 163407;
  charset EOG091F03F7 = 163408 - 163624;
  charset EOG091F0325 = 163625 - 163879;
  charset EOG091F02N6 = 163880 - 164231;
  charset EOG091F02FT = 164232 - 164632;
  charset EOG091F022G = 164633 - 164929;
  charset EOG091F0052 = 164930 - 166052;
  charset EOG091F00O6 = 166053 - 166827;
  charset EOG091F05TP = 166828 - 166931;
  charset EOG091F02AY = 166932 - 167258;
  charset EOG091F004X = 167259 - 167574;
  charset EOG091F00P2 = 167575 - 168112;
  charset EOG091F03D6 = 168113 - 168528;
  charset EOG091F00GT = 168529 - 169078;
  charset EOG091F02OK = 169079 - 169504;
  charset EOG091F04BA = 169505 - 169716;
  charset EOG091F01SB = 169717 - 170076;
  charset EOG091F00LT = 170077 - 170703;
  charset EOG091F04TS = 170704 - 170896;
  charset EOG091F03BH = 170897 - 171235;
  charset EOG091F0124 = 171236 - 171778;
  charset EOG091F03OD = 171779 - 171994;
  charset EOG091F00T1 = 171995 - 172525;
  charset EOG091F00PE = 172526 - 173190;
  charset EOG091F00AN = 173191 - 173822;
  charset EOG091F03PU = 173823 - 174026;
  charset EOG091F00JP = 174027 - 174661;
  charset EOG091F02LA = 174662 - 175079;
  charset EOG091F00ME = 175080 - 175660;
  charset EOG091F03AW = 175661 - 175992;
  charset EOG091F02Y7 = 175993 - 176247;
  charset EOG091F03WY = 176248 - 176416;
  charset EOG091F038E = 176417 - 176695;
  charset EOG091F0085 = 176696 - 177728;
  charset EOG091F004M = 177729 - 178807;
  charset EOG091F012F = 178808 - 179365;
  charset EOG091F0192 = 179366 - 179999;
  charset EOG091F00D5 = 180000 - 180844;
  charset EOG091F04GO = 180845 - 180964;
  charset EOG091F02A5 = 180965 - 181354;
  charset EOG091F03XC = 181355 - 181575;
  charset EOG091F040S = 181576 - 181725;
  charset EOG091F02CG = 181726 - 182182;
  charset EOG091F021Y = 182183 - 182569;
  charset EOG091F01I9 = 182570 - 183044;
  charset EOG091F00UC = 183045 - 183671;
  charset EOG091F02PT = 183672 - 183970;
  charset EOG091F03NL = 183971 - 184172;
  charset EOG091F02H2 = 184173 - 184446;
  charset EOG091F01ZH = 184447 - 184829;
  charset EOG091F00TF = 184830 - 185195;
  charset EOG091F03M1 = 185196 - 185403;
  charset EOG091F04PE = 185404 - 185519;
  charset EOG091F01X9 = 185520 - 185811;
  charset EOG091F00VL = 185812 - 186338;
  charset EOG091F02MX = 186339 - 186831;
  charset EOG091F003N = 186832 - 187855;
  charset EOG091F03KN = 187856 - 188063;
  charset EOG091F0528 = 188064 - 188343;
  charset EOG091F0391 = 188344 - 188691;
  charset EOG091F048B = 188692 - 188933;
  charset EOG091F00B9 = 188934 - 189854;
  charset EOG091F02J8 = 189855 - 190036;
  charset EOG091F017Q = 190037 - 190430;
  charset EOG091F04M4 = 190431 - 190662;
  charset EOG091F00QQ = 190663 - 190991;
  charset EOG091F0117 = 190992 - 191455;
  charset EOG091F013Z = 191456 - 192090;
  charset EOG091F025N = 192091 - 192358;
  charset EOG091F022Z = 192359 - 192721;
  charset EOG091F04YA = 192722 - 192807;
  charset EOG091F038T = 192808 - 193080;
  charset EOG091F0329 = 193081 - 193304;
  charset EOG091F02QL = 193305 - 193592;
  charset EOG091F04AQ = 193593 - 193822;
  charset EOG091F01LQ = 193823 - 194263;
  charset EOG091F00TT = 194264 - 194775;
  charset EOG091F01TX = 194776 - 195200;
  charset EOG091F02XI = 195201 - 195419;
  charset EOG091F005Y = 195420 - 196454;
  charset EOG091F017J = 196455 - 196912;
  charset EOG091F03UX = 196913 - 197082;
  charset EOG091F053J = 197083 - 197225;
  charset EOG091F02IT = 197226 - 197554;
  charset EOG091F036Z = 197555 - 197764;
  charset EOG091F04QF = 197765 - 197885;
  charset EOG091F01YZ = 197886 - 198394;
  charset EOG091F00AX = 198395 - 199197;
  charset EOG091F047Q = 199198 - 199430;
  charset EOG091F05IB = 199431 - 199573;
  charset EOG091F02NS = 199574 - 199899;
  charset EOG091F00MI = 199900 - 200447;
  charset EOG091F01KZ = 200448 - 200856;
  charset EOG091F00OT = 200857 - 201295;
  charset EOG091F00X3 = 201296 - 201862;
  charset EOG091F03CB = 201863 - 202464;
  charset EOG091F00VE = 202465 - 203258;
  charset EOG091F02II = 203259 - 203513;
  charset EOG091F03MT = 203514 - 203736;
  charset EOG091F00SR = 203737 - 204321;
  charset EOG091F01MM = 204322 - 204570;
  charset EOG091F02WZ = 204571 - 204860;
  charset EOG091F0057 = 204861 - 205621;
  charset EOG091F03L7 = 205622 - 205826;
  charset EOG091F03L0 = 205827 - 206064;
  charset EOG091F003Y = 206065 - 207105;
  charset EOG091F00IM = 207106 - 207744;
  charset EOG091F01EH = 207745 - 208149;
  charset EOG091F048J = 208150 - 208268;
  charset EOG091F03GC = 208269 - 208548;
  charset EOG091F009Q = 208549 - 209325;
  charset EOG091F0274 = 209326 - 209744;
  charset EOG091F013M = 209745 - 210086;
  charset EOG091F01ZF = 210087 - 210510;
  charset EOG091F01S7 = 210511 - 210795;
  charset EOG091F046S = 210796 - 210934;
  charset EOG091F00H0 = 210935 - 211750;
  charset EOG091F02MG = 211751 - 212050;
  charset EOG091F00XI = 212051 - 212468;
  charset EOG091F011X = 212469 - 212737;
  charset EOG091F04IC = 212738 - 212852;
  charset EOG091F01N9 = 212853 - 213222;
  charset EOG091F001X = 213223 - 213962;
  charset EOG091F0218 = 213963 - 214491;
  charset EOG091F002H = 214492 - 215584;
  charset EOG091F04HC = 215585 - 215796;
  charset EOG091F02BS = 215797 - 216150;
  charset EOG091F02H4 = 216151 - 216455;
  charset EOG091F00XC = 216456 - 216808;
  charset EOG091F03UH = 216809 - 217008;
  charset EOG091F0186 = 217009 - 217378;
  charset EOG091F01S4 = 217379 - 217755;
  charset EOG091F02IA = 217756 - 218045;
  charset EOG091F01NH = 218046 - 218393;
  charset EOG091F0839 = 218394 - 218539;
  charset EOG091F0207 = 218540 - 218934;
  charset EOG091F01ZZ = 218935 - 219354;
  charset EOG091F03UG = 219355 - 219517;
  charset EOG091F00NP = 219518 - 220304;
  charset EOG091F032Z = 220305 - 220638;
  charset EOG091F00V1 = 220639 - 221351;
  charset EOG091F01HI = 221352 - 221810;
  charset EOG091F01GL = 221811 - 222539;
  charset EOG091F0047 = 222540 - 223737;
  charset EOG091F01C4 = 223738 - 224142;
  charset EOG091F024P = 224143 - 224457;
  charset EOG091F02UG = 224458 - 224836;
  charset EOG091F02OE = 224837 - 225112;
  charset EOG091F00OP = 225113 - 225763;
  charset EOG091F037P = 225764 - 225996;
  charset EOG091F00E8 = 225997 - 226809;
  charset EOG091F0323 = 226810 - 227045;
  charset EOG091F031F = 227046 - 227315;
  charset EOG091F01XR = 227316 - 227687;
  charset EOG091F02Q3 = 227688 - 228093;
  charset EOG091F058B = 228094 - 228189;
  charset EOG091F00FW = 228190 - 228832;
  charset EOG091F00FT = 228833 - 229672;
  charset EOG091F0382 = 229673 - 229812;
  charset EOG091F01BJ = 229813 - 230218;
  charset EOG091F02X9 = 230219 - 230410;
  charset EOG091F06YV = 230411 - 230502;
  charset EOG091F02V7 = 230503 - 230710;
  charset EOG091F03QC = 230711 - 230872;
  charset EOG091F020V = 230873 - 231341;
  charset EOG091F03YA = 231342 - 232113;
  charset EOG091F00EU = 232114 - 232876;
  charset EOG091F01BA = 232877 - 233295;
  charset EOG091F02VN = 233296 - 233488;
  charset EOG091F00ZL = 233489 - 233993;
  charset EOG091F00S6 = 233994 - 234553;
  charset EOG091F035V = 234554 - 234768;
  charset EOG091F018C = 234769 - 235052;
  charset EOG091F035A = 235053 - 235260;
  charset EOG091F02L1 = 235261 - 235590;
  charset EOG091F01EJ = 235591 - 236095;
  charset EOG091F05PE = 236096 - 236195;
  charset EOG091F01F1 = 236196 - 236422;
  charset EOG091F03KJ = 236423 - 236647;
  charset EOG091F03GX = 236648 - 236783;
  charset EOG091F00PY = 236784 - 237391;
  charset EOG091F017R = 237392 - 237813;
  charset EOG091F02WT = 237814 - 238222;
  charset EOG091F02I6 = 238223 - 238555;
  charset EOG091F03JK = 238556 - 238801;
  charset EOG091F008L = 238802 - 239678;
  charset EOG091F03AG = 239679 - 239861;
  charset EOG091F00RG = 239862 - 240322;
  charset EOG091F03H7 = 240323 - 240550;
  charset EOG091F02L5 = 240551 - 240966;
  charset EOG091F00L5 = 240967 - 241692;
  charset EOG091F05NS = 241693 - 241842;
  charset EOG091F03ZH = 241843 - 242029;
  charset EOG091F029X = 242030 - 242362;
  charset EOG091F05T8 = 242363 - 242449;
  charset EOG091F00V0 = 242450 - 242933;
  charset EOG091F04W2 = 242934 - 243121;
  charset EOG091F02HD = 243122 - 243535;
  charset EOG091F049F = 243536 - 243729;
  charset EOG091F01KL = 243730 - 244090;
  charset EOG091F04D3 = 244091 - 244275;
  charset EOG091F04OO = 244276 - 244420;
  charset EOG091F00A6 = 244421 - 245295;
  charset EOG091F01H7 = 245296 - 245687;
  charset EOG091F00NA = 245688 - 246167;
  charset EOG091F05GJ = 246168 - 246288;
  charset EOG091F00YY = 246289 - 246778;
  charset EOG091F03V5 = 246779 - 246974;
  charset EOG091F020P = 246975 - 247357;
  charset EOG091F04JU = 247358 - 247542;
  charset EOG091F02KP = 247543 - 247805;
  charset EOG091F00D1 = 247806 - 248519;
  charset EOG091F02IX = 248520 - 248836;
  charset EOG091F01SF = 248837 - 249213;
  charset EOG091F00IJ = 249214 - 249918;
  charset EOG091F021T = 249919 - 250297;
  charset EOG091F03JD = 250298 - 250590;
  charset EOG091F02QY = 250591 - 250847;
  charset EOG091F02KV = 250848 - 251060;
  charset EOG091F04Z0 = 251061 - 251305;
  charset EOG091F05AV = 251306 - 251401;
  charset EOG091F04LH = 251402 - 251637;
  charset EOG091F02UQ = 251638 - 251928;
  charset EOG091F016B = 251929 - 252582;
  charset EOG091F04BZ = 252583 - 252914;
  charset EOG091F02YU = 252915 - 253426;
  charset EOG091F03FH = 253427 - 253660;
  charset EOG091F01N3 = 253661 - 254022;
  charset EOG091F05NU = 254023 - 254154;
  charset EOG091F02SV = 254155 - 254403;
  charset EOG091F02IZ = 254404 - 254693;
  charset EOG091F03LL = 254694 - 254921;
  charset EOG091F019F = 254922 - 255448;
  charset EOG091F03VO = 255449 - 255719;
  charset EOG091F003P = 255720 - 256791;
  charset EOG091F01S8 = 256792 - 257026;
  charset EOG091F045B = 257027 - 257194;
  charset EOG091F03DI = 257195 - 257410;
  charset EOG091F00VT = 257411 - 257867;
  charset EOG091F04IB = 257868 - 258050;
  charset EOG091F026C = 258051 - 258463;
  charset EOG091F020T = 258464 - 258977;
  charset EOG091F03VL = 258978 - 259119;
  charset EOG091F022L = 259120 - 259584;
  charset EOG091F009M = 259585 - 260458;
  charset EOG091F014P = 260459 - 260945;
  charset EOG091F044X = 260946 - 261052;
  charset EOG091F00DI = 261053 - 261773;
  charset EOG091F00QT = 261774 - 262418;
  charset EOG091F007L = 262419 - 262977;
  charset EOG091F0478 = 262978 - 263203;
  charset EOG091F01KW = 263204 - 263521;
  charset EOG091F01MF = 263522 - 263969;
  charset EOG091F00HJ = 263970 - 264552;
  charset EOG091F027S = 264553 - 264835;
  charset EOG091F033M = 264836 - 265309;
  charset EOG091F03AL = 265310 - 265580;
  charset EOG091F04JZ = 265581 - 265730;
  charset EOG091F05VV = 265731 - 265807;
  charset EOG091F00XP = 265808 - 266207;
  charset EOG091F05WP = 266208 - 266330;
  charset EOG091F009A = 266331 - 266582;
  charset EOG091F04YI = 266583 - 266711;
  charset EOG091F05L7 = 266712 - 266855;
  charset EOG091F0264 = 266856 - 267276;
  charset EOG091F00FJ = 267277 - 268016;
  charset EOG091F04UG = 268017 - 268129;
  charset EOG091F017H = 268130 - 268915;
  charset EOG091F03XP = 268916 - 269122;
  charset EOG091F04S0 = 269123 - 269290;
  charset EOG091F03YH = 269291 - 269568;
  charset EOG091F00DD = 269569 - 270406;
  charset EOG091F012K = 270407 - 270990;
  charset EOG091F00BN = 270991 - 271923;
  charset EOG091F01JD = 271924 - 272372;
  charset EOG091F02O6 = 272373 - 272592;
  charset EOG091F0013 = 272593 - 274549;
  charset EOG091F03TD = 274550 - 274794;
  charset EOG091F01S1 = 274795 - 275158;
  charset EOG091F00YW = 275159 - 275649;
  charset EOG091F0294 = 275650 - 276158;
  charset EOG091F00K1 = 276159 - 276868;
  charset EOG091F012X = 276869 - 277540;
  charset EOG091F02NG = 277541 - 277905;
  charset EOG091F03XB = 277906 - 278179;
  charset EOG091F03XJ = 278180 - 278396;
  charset EOG091F008D = 278397 - 279027;
  charset EOG091F03S6 = 279028 - 279327;
  charset EOG091F05N1 = 279328 - 279439;
  charset EOG091F00NH = 279440 - 280229;
  charset EOG091F02JS = 280230 - 280714;
  charset EOG091F013G = 280715 - 281194;
  charset EOG091F03D3 = 281195 - 281524;
  charset EOG091F02XA = 281525 - 281784;
  charset EOG091F01ND = 281785 - 282101;
  charset EOG091F02M3 = 282102 - 282360;
  charset EOG091F0449 = 282361 - 282554;
  charset EOG091F0288 = 282555 - 282883;
  charset EOG091F019A = 282884 - 283286;
  charset EOG091F05J4 = 283287 - 283802;
  charset EOG091F03C2 = 283803 - 283992;
  charset EOG091F04UJ = 283993 - 284150;
  charset EOG091F001K = 284151 - 285786;
  charset EOG091F03TQ = 285787 - 286021;
  charset EOG091F03LK = 286022 - 286260;
  charset EOG091F05E4 = 286261 - 286372;
  charset EOG091F00AZ = 286373 - 287421;
  charset EOG091F00P5 = 287422 - 288032;
  charset EOG091F03ZS = 288033 - 288190;
  charset EOG091F02FD = 288191 - 288477;
  charset EOG091F033L = 288478 - 288695;
  charset EOG091F03YQ = 288696 - 288972;
  charset EOG091F00WZ = 288973 - 289792;
  charset EOG091F02L0 = 289793 - 290069;
  charset EOG091F03Q4 = 290070 - 290426;
  charset EOG091F01MY = 290427 - 290838;
  charset EOG091F00FH = 290839 - 291499;
  charset EOG091F018E = 291500 - 291837;
  charset EOG091F0511 = 291838 - 292012;
  charset EOG091F00DL = 292013 - 292479;
  charset EOG091F00SU = 292480 - 293190;
  charset EOG091F020N = 293191 - 293600;
  charset EOG091F000G = 293601 - 296536;
  charset EOG091F00ZF = 296537 - 296964;
  charset EOG091F00Z0 = 296965 - 297386;
  charset EOG091F00HX = 297387 - 297963;
  charset EOG091F02S8 = 297964 - 298405;
  charset EOG091F02UP = 298406 - 298609;
  charset EOG091F01UT = 298610 - 298940;
  charset EOG091F04EA = 298941 - 299191;
  charset EOG091F003Q = 299192 - 300146;
  charset EOG091F035U = 300147 - 300355;
  charset EOG091F04J1 = 300356 - 300544;
  charset EOG091F018I = 300545 - 301028;
  charset EOG091F02ND = 301029 - 301315;
  charset EOG091F00IF = 301316 - 302023;
  charset EOG091F0088 = 302024 - 302623;
  charset EOG091F03I3 = 302624 - 302822;
  charset EOG091F043V = 302823 - 303143;
  charset EOG091F01F9 = 303144 - 303812;
  charset EOG091F03TV = 303813 - 303960;
  charset EOG091F021K = 303961 - 304260;
  charset EOG091F01DR = 304261 - 304795;
  charset EOG091F01JU = 304796 - 305300;
  charset EOG091F01O1 = 305301 - 305759;
  charset EOG091F00BV = 305760 - 306469;
  charset EOG091F00O1 = 306470 - 306938;
  charset EOG091F03I0 = 306939 - 307136;
  charset EOG091F00BG = 307137 - 307843;
  charset EOG091F021P = 307844 - 308216;
  charset EOG091F01DX = 308217 - 308804;
  charset EOG091F03T0 = 308805 - 308926;
  charset EOG091F0540 = 308927 - 309113;
  charset EOG091F00IR = 309114 - 309640;
  charset EOG091F037N = 309641 - 309870;
  charset EOG091F0093 = 309871 - 310852;
  charset EOG091F02CQ = 310853 - 311042;
  charset EOG091F03CF = 311043 - 311283;
  charset EOG091F003A = 311284 - 312926;
  charset EOG091F01E8 = 312927 - 313330;
  charset EOG091F01QG = 313331 - 313671;
  charset EOG091F0041 = 313672 - 314739;
  charset EOG091F01E9 = 314740 - 315160;
  charset EOG091F036L = 315161 - 315567;
  charset EOG091F01EC = 315568 - 316073;
  charset EOG091F00NQ = 316074 - 316514;
  charset EOG091F01GQ = 316515 - 316973;
  charset EOG091F00DF = 316974 - 317554;
  charset EOG091F016X = 317555 - 318003;
  charset EOG091F01EW = 318004 - 318529;
  charset EOG091F008S = 318530 - 319258;
  charset EOG091F00KW = 319259 - 320313;
  charset EOG091F035K = 320314 - 320537;
  charset EOG091F00LL = 320538 - 321703;
  charset EOG091F000I = 321704 - 323450;
  charset EOG091F00KO = 323451 - 324253;
  charset EOG091F00UR = 324254 - 324715;
  charset EOG091F04ED = 324716 - 324827;
  charset EOG091F01NR = 324828 - 325119;
  charset EOG091F004Y = 325120 - 325789;
  charset EOG091F00E3 = 325790 - 326579;
  charset EOG091F0358 = 326580 - 326834;
  charset EOG091F01SK = 326835 - 327254;
  charset EOG091F026P = 327255 - 327564;
  charset EOG091F03ES = 327565 - 327722;
  charset EOG091F00AH = 327723 - 328549;
  charset EOG091F02KH = 328550 - 328822;
  charset EOG091F00NC = 328823 - 329341;
  charset EOG091F008Z = 329342 - 330184;
  charset EOG091F017O = 330185 - 330540;
  charset EOG091F007M = 330541 - 331155;
  charset EOG091F00HT = 331156 - 332052;
  charset EOG091F00GY = 332053 - 332814;
  charset EOG091F04HP = 332815 - 332957;
  charset EOG091F01CL = 332958 - 333490;
  charset EOG091F02B4 = 333491 - 333779;
  charset EOG091F00D4 = 333780 - 334334;
  charset EOG091F006W = 334335 - 335550;
  charset EOG091F03DE = 335551 - 335958;
  charset EOG091F017T = 335959 - 336444;
  charset EOG091F00DM = 336445 - 337298;
  charset EOG091F006N = 337299 - 338242;
  charset EOG091F04J5 = 338243 - 338420;
  charset EOG091F006L = 338421 - 339371;
  charset EOG091F0566 = 339372 - 339503;
  charset EOG091F003O = 339504 - 340769;
  charset EOG091F00FO = 340770 - 341410;
  charset EOG091F00GR = 341411 - 342219;
  charset EOG091F03UF = 342220 - 342407;
  charset EOG091F00L2 = 342408 - 342586;
  charset EOG091F05UI = 342587 - 342658;
  charset EOG091F00IL = 342659 - 343201;
  charset EOG091F01HE = 343202 - 343662;
  charset EOG091F01U9 = 343663 - 343963;
  charset EOG091F028B = 343964 - 344662;
  charset EOG091F00MN = 344663 - 345087;
  charset EOG091F041M = 345088 - 345249;
  charset EOG091F01CU = 345250 - 345828;
  charset EOG091F04DS = 345829 - 346166;
  charset EOG091F01SW = 346167 - 346503;
  charset EOG091F0086 = 346504 - 347281;
  charset EOG091F01DI = 347282 - 347622;
  charset EOG091F03FB = 347623 - 347879;
  charset EOG091F01WJ = 347880 - 348230;
  charset EOG091F00K3 = 348231 - 348878;
  charset EOG091F02ZY = 348879 - 349074;
  charset EOG091F01GA = 349075 - 349563;
  charset EOG091F00AQ = 349564 - 350371;
  charset EOG091F04II = 350372 - 351292;
  charset EOG091F028X = 351293 - 351664;
  charset EOG091F02SU = 351665 - 351877;
  charset EOG091F0535 = 351878 - 352080;
  charset EOG091F01O5 = 352081 - 352344;
  charset EOG091F031W = 352345 - 352635;
  charset EOG091F02GX = 352636 - 352947;
  charset EOG091F03MD = 352948 - 353286;
  charset EOG091F003U = 353287 - 353965;
  charset EOG091F011T = 353966 - 354552;
  charset EOG091F00A3 = 354553 - 355383;
  charset EOG091F026B = 355384 - 355654;
  charset EOG091F011I = 355655 - 356089;
  charset EOG091F02LU = 356090 - 356379;
  charset EOG091F04MX = 356380 - 356564;
  charset EOG091F04HO = 356565 - 356761;
  charset EOG091F006V = 356762 - 357388;
  charset EOG091F02IK = 357389 - 357706;
  charset EOG091F03B0 = 357707 - 357921;
  charset EOG091F00GF = 357922 - 358769;
  charset EOG091F03PH = 358770 - 358928;
  charset EOG091F00DV = 358929 - 359637;
  charset EOG091F03KF = 359638 - 359938;
  charset EOG091F02RM = 359939 - 360159;
  charset EOG091F00U6 = 360160 - 360723;
  charset EOG091F041D = 360724 - 360879;
  charset EOG091F00SK = 360880 - 361505;
  charset EOG091F03QG = 361506 - 361745;
  charset EOG091F00CG = 361746 - 362572;
  charset EOG091F03CE = 362573 - 362802;
  charset EOG091F02RZ = 362803 - 363282;
  charset EOG091F00RV = 363283 - 364185;
  charset EOG091F0177 = 364186 - 364614;
  charset EOG091F047C = 364615 - 364896;
  charset EOG091F026A = 364897 - 365483;
  charset EOG091F00JG = 365484 - 366169;
  charset EOG091F028F = 366170 - 366490;
  charset EOG091F02EQ = 366491 - 366787;
  charset EOG091F03G9 = 366788 - 367126;
  charset EOG091F012A = 367127 - 367570;
  charset EOG091F0216 = 367571 - 367995;
  charset EOG091F00N7 = 367996 - 368598;
  charset EOG091F01KF = 368599 - 369068;
  charset EOG091F0429 = 369069 - 369318;
  charset EOG091F00K8 = 369319 - 369959;
  charset EOG091F01XC = 369960 - 370318;
  charset EOG091F00F1 = 370319 - 371270;
  charset EOG091F03CN = 371271 - 371551;
  charset EOG091F007T = 371552 - 372610;
  charset EOG091F048W = 372611 - 372789;
  charset EOG091F02GO = 372790 - 373105;
  charset EOG091F02OL = 373106 - 373525;
  charset EOG091F04O9 = 373526 - 373704;
  charset EOG091F000J = 373705 - 375995;
  charset EOG091F01WZ = 375996 - 376579;
  charset EOG091F0046 = 376580 - 377991;
  charset EOG091F051R = 377992 - 378062;
  charset EOG091F00CR = 378063 - 378951;
  charset EOG091F05E6 = 378952 - 379259;
  charset EOG091F01JC = 379260 - 379750;
  charset EOG091F03K4 = 379751 - 380032;
  charset EOG091F0596 = 380033 - 380173;
  charset EOG091F0351 = 380174 - 380424;
  charset EOG091F019W = 380425 - 380835;
  charset EOG091F03RF = 380836 - 381083;
  charset EOG091F00KN = 381084 - 381760;
  charset EOG091F02ZG = 381761 - 382032;
  charset EOG091F00TQ = 382033 - 382924;
  charset EOG091F02ZW = 382925 - 383165;
  charset EOG091F00DE = 383166 - 383891;
  charset EOG091F02X1 = 383892 - 384347;
  charset EOG091F00PJ = 384348 - 384890;
  charset EOG091F004B = 384891 - 385969;
  charset EOG091F0611 = 385970 - 386072;
  charset EOG091F03TE = 386073 - 386276;
  charset EOG091F01W2 = 386277 - 386725;
  charset EOG091F06NM = 386726 - 387457;
  charset EOG091F04UX = 387458 - 387637;
  charset EOG091F03JG = 387638 - 387819;
  charset EOG091F01QC = 387820 - 388181;
  charset EOG091F03PN = 388182 - 388347;
  charset EOG091F063N = 388348 - 388455;
  charset EOG091F02TE = 388456 - 388720;
  charset EOG091F0082 = 388721 - 389658;
  charset EOG091F02J9 = 389659 - 390037;
  charset EOG091F02J2 = 390038 - 390356;
  charset EOG091F00P3 = 390357 - 391033;
  charset EOG091F03QE = 391034 - 391244;
  charset EOG091F03OI = 391245 - 391470;
  charset EOG091F01YG = 391471 - 391678;
  charset EOG091F01JZ = 391679 - 391955;
  charset EOG091F054K = 391956 - 392096;
  charset EOG091F03K9 = 392097 - 392264;
  charset EOG091F02ZB = 392265 - 392532;
  charset EOG091F04EN = 392533 - 392702;
  charset EOG091F02U8 = 392703 - 392985;
  charset EOG091F036B = 392986 - 393195;
  charset EOG091F0161 = 393196 - 393887;
  charset EOG091F015Z = 393888 - 394297;
  charset EOG091F04TL = 394298 - 394566;
  charset EOG091F03SV = 394567 - 394751;
  charset EOG091F039N = 394752 - 395092;
  charset EOG091F015T = 395093 - 395565;
  charset EOG091F03WS = 395566 - 395727;
  charset EOG091F03JU = 395728 - 396064;
  charset EOG091F019U = 396065 - 396355;
  charset EOG091F04DK = 396356 - 396519;
  charset EOG091F04DP = 396520 - 396665;
  charset EOG091F01AB = 396666 - 397047;
  charset EOG091F011J = 397048 - 397507;
  charset EOG091F021M = 397508 - 397849;
  charset EOG091F00E0 = 397850 - 398463;
  charset EOG091F02AJ = 398464 - 398709;
  charset EOG091F02SX = 398710 - 399005;
  charset EOG091F03RU = 399006 - 399277;
  charset EOG091F036N = 399278 - 399532;
  charset EOG091F037L = 399533 - 399929;
  charset EOG091F01CC = 399930 - 400468;
  charset EOG091F00EM = 400469 - 401538;
  charset EOG091F03B2 = 401539 - 401787;
  charset EOG091F01VQ = 401788 - 402169;
  charset EOG091F039H = 402170 - 402484;
  charset EOG091F006E = 402485 - 403511;
  charset EOG091F00WC = 403512 - 403950;
  charset EOG091F02CC = 403951 - 404241;
  charset EOG091F028J = 404242 - 404572;
  charset EOG091F00L3 = 404573 - 405277;
  charset EOG091F0141 = 405278 - 405778;
  charset EOG091F035C = 405779 - 406062;
  charset EOG091F03TI = 406063 - 406242;
  charset EOG091F01KI = 406243 - 406695;
  charset EOG091F038F = 406696 - 406993;
  charset EOG091F03RN = 406994 - 407301;
  charset EOG091F00U0 = 407302 - 407927;
  charset EOG091F04VM = 407928 - 408126;
  charset EOG091F00U4 = 408127 - 408653;
  charset EOG091F007G = 408654 - 409654;
  charset EOG091F058I = 409655 - 409825;
  charset EOG091F0002 = 409826 - 412370;
  charset EOG091F04DL = 412371 - 413671;
  charset EOG091F0050 = 413672 - 414681;
  charset EOG091F004P = 414682 - 415557;
  charset EOG091F02QI = 415558 - 415819;
  charset EOG091F01CD = 415820 - 416208;
  charset EOG091F02KQ = 416209 - 416585;
  charset EOG091F03ZN = 416586 - 416737;
  charset EOG091F051O = 416738 - 416853;
  charset EOG091F03EQ = 416854 - 417039;
  charset EOG091F00H5 = 417040 - 417836;
  charset EOG091F02VL = 417837 - 418018;
  charset EOG091F042H = 418019 - 418249;
  charset EOG091F03U3 = 418250 - 418425;
  charset EOG091F04BS = 418426 - 418602;
  charset EOG091F03MJ = 418603 - 418858;
  charset EOG091F010M = 418859 - 419495;
  charset EOG091F03RC = 419496 - 419670;
  charset EOG091F04CT = 419671 - 419860;
  charset EOG091F006Z = 419861 - 421093;
  charset EOG091F02KY = 421094 - 421314;
  charset EOG091F00S0 = 421315 - 421812;
  charset EOG091F006U = 421813 - 423089;
  charset EOG091F021B = 423090 - 423439;
  charset EOG091F0176 = 423440 - 423849;
  charset EOG091F03LC = 423850 - 424032;
  charset EOG091F03B3 = 424033 - 424308;
  charset EOG091F00F0 = 424309 - 425022;
  charset EOG091F02Z5 = 425023 - 425319;
  charset EOG091F02NH = 425320 - 425685;
  charset EOG091F037C = 425686 - 425945;
  charset EOG091F01JQ = 425946 - 426313;
  charset EOG091F00RU = 426314 - 426620;
  charset EOG091F00FQ = 426621 - 427398;
  charset EOG091F02CU = 427399 - 427922;
  charset EOG091F01NV = 427923 - 428276;
  charset EOG091F00QM = 428277 - 428838;
  charset EOG091F01QO = 428839 - 429303;
  charset EOG091F03FY = 429304 - 429566;
  charset EOG091F00QE = 429567 - 430358;
  charset EOG091F01LK = 430359 - 430750;
  charset EOG091F02U1 = 430751 - 431073;
  charset EOG091F00ZK = 431074 - 431492;
  charset EOG091F02N3 = 431493 - 431844;
  charset EOG091F00ZX = 431845 - 432305;
  charset EOG091F01PD = 432306 - 432721;
  charset EOG091F012Q = 432722 - 433301;
  charset EOG091F035G = 433302 - 433501;
  charset EOG091F00QA = 433502 - 434028;
  charset EOG091F0538 = 434029 - 434296;
  charset EOG091F0091 = 434297 - 435260;
  charset EOG091F01JV = 435261 - 435612;
  charset EOG091F02W6 = 435613 - 435886;
  charset EOG091F037V = 435887 - 436225;
  charset EOG091F025B = 436226 - 436613;
  charset EOG091F02EU = 436614 - 436935;
  charset EOG091F0459 = 436936 - 437078;
  charset EOG091F00MS = 437079 - 437582;
  charset EOG091F01O2 = 437583 - 437979;
  charset EOG091F02IF = 437980 - 438540;
  charset EOG091F00FU = 438541 - 438990;
  charset EOG091F058W = 438991 - 439074;
  charset EOG091F034Q = 439075 - 439378;
  charset EOG091F03PI = 439379 - 440176;
  charset EOG091F01MC = 440177 - 440670;
  charset EOG091F00K7 = 440671 - 441401;
  charset EOG091F0071 = 441402 - 442267;
  charset EOG091F04RZ = 442268 - 442387;
  charset EOG091F00VH = 442388 - 442832;
  charset EOG091F01RX = 442833 - 443338;
  charset EOG091F00GD = 443339 - 443950;
  charset EOG091F04JO = 443951 - 444095;
  charset EOG091F00OQ = 444096 - 444483;
  charset EOG091F00XX = 444484 - 445096;
  charset EOG091F04V0 = 445097 - 445254;
  charset EOG091F007X = 445255 - 446139;
  charset EOG091F04CQ = 446140 - 446365;
  charset EOG091F00O9 = 446366 - 446988;
  charset EOG091F01LV = 446989 - 447616;
  charset EOG091F02QX = 447617 - 448159;
  charset EOG091F002Y = 448160 - 449388;
  charset EOG091F02N8 = 449389 - 449679;
  charset EOG091F00ES = 449680 - 450382;
  charset EOG091F00P1 = 450383 - 451039;
  charset EOG091F0421 = 451040 - 451330;
  charset EOG091F02ZH = 451331 - 451651;
  charset EOG091F01YW = 451652 - 452052;
  charset EOG091F009K = 452053 - 452953;
  charset EOG091F00JM = 452954 - 453655;
  charset EOG091F02B7 = 453656 - 453995;
  charset EOG091F022N = 453996 - 454288;
  charset EOG091F02QZ = 454289 - 454518;
  charset EOG091F00VN = 454519 - 455016;
  charset EOG091F05CH = 455017 - 455278;
  charset EOG091F018Y = 455279 - 455725;
  charset EOG091F00BZ = 455726 - 456614;
  charset EOG091F043F = 456615 - 456761;
  charset EOG091F003X = 456762 - 457996;
  charset EOG091F04MF = 457997 - 458162;
  charset EOG091F00O0 = 458163 - 458856;
  charset EOG091F02LO = 458857 - 459095;
  charset EOG091F004C = 459096 - 460429;
  charset EOG091F023A = 460430 - 460823;
  charset EOG091F02BV = 460824 - 461313;
  charset EOG091F002J = 461314 - 462439;
  charset EOG091F027L = 462440 - 462870;
  charset EOG091F02EL = 462871 - 463206;
  charset EOG091F004A = 463207 - 464277;
  charset EOG091F01FR = 464278 - 464860;
  charset EOG091F017B = 464861 - 465396;
  charset EOG091F04O4 = 465397 - 465613;
  charset EOG091F00VJ = 465614 - 466404;
  charset EOG091F00LG = 466405 - 467575;
  charset EOG091F03M6 = 467576 - 467828;
  charset EOG091F00SG = 467829 - 468274;
  charset EOG091F027N = 468275 - 468564;
  charset EOG091F02RJ = 468565 - 468795;
  charset EOG091F03DV = 468796 - 468983;
  charset EOG091F05TH = 468984 - 469135;
  charset EOG091F01K0 = 469136 - 469608;
  charset EOG091F022P = 469609 - 470065;
  charset EOG091F03HP = 470066 - 470546;
  charset EOG091F02DG = 470547 - 470830;
  charset EOG091F035T = 470831 - 471046;
  charset EOG091F057C = 471047 - 471264;
  charset EOG091F00IX = 471265 - 472140;
  charset EOG091F05RA = 472141 - 472287;
  charset EOG091F02DZ = 472288 - 472709;
  charset EOG091F01KA = 472710 - 473299;
  charset EOG091F031Z = 473300 - 473479;
  charset EOG091F04MU = 473480 - 473653;
  charset EOG091F03BN = 473654 - 474058;
  charset EOG091F00R6 = 474059 - 474715;
  charset EOG091F00WK = 474716 - 475368;
  charset EOG091F006X = 475369 - 476352;
  charset EOG091F04BI = 476353 - 476493;
  charset EOG091F02UR = 476494 - 476787;
  charset EOG091F0415 = 476788 - 477038;
  charset EOG091F00DB = 477039 - 477717;
  charset EOG091F01WD = 477718 - 478035;
  charset EOG091F00FP = 478036 - 478736;
  charset EOG091F033W = 478737 - 478979;
  charset EOG091F00G0 = 478980 - 479731;
  charset EOG091F03Y5 = 479732 - 479904;
  charset EOG091F00Y4 = 479905 - 480413;
  charset EOG091F00ZP = 480414 - 480911;
  charset EOG091F009D = 480912 - 481359;
  charset EOG091F005T = 481360 - 482442;
  charset EOG091F016Y = 482443 - 483054;
  charset EOG091F03TX = 483055 - 483293;
  charset EOG091F04YW = 483294 - 483452;
  charset EOG091F01HG = 483453 - 484100;
  charset EOG091F019X = 484101 - 484517;
  charset EOG091F042F = 484518 - 484782;
  charset EOG091F00Q2 = 484783 - 485271;
  charset EOG091F0347 = 485272 - 485518;
  charset EOG091F03H0 = 485519 - 485781;
  charset EOG091F029J = 485782 - 486075;
  charset EOG091F01PM = 486076 - 486505;
  charset EOG091F0170 = 486506 - 486834;
  charset EOG091F01MT = 486835 - 487267;
  charset EOG091F008I = 487268 - 488235;
  charset EOG091F025J = 488236 - 488565;
  charset EOG091F009J = 488566 - 489615;
  charset EOG091F006Y = 489616 - 490022;
  charset EOG091F01ZS = 490023 - 490487;
  charset EOG091F03XZ = 490488 - 490722;
  charset EOG091F03XY = 490723 - 491041;
  charset EOG091F0410 = 491042 - 491251;
  charset EOG091F04CY = 491252 - 491493;
  charset EOG091F01K2 = 491494 - 491876;
  charset EOG091F03QL = 491877 - 492123;
  charset EOG091F002D = 492124 - 492955;
  charset EOG091F00JJ = 492956 - 493522;
  charset EOG091F01AK = 493523 - 493998;
  charset EOG091F01JR = 493999 - 494294;
  charset EOG091F01CS = 494295 - 494677;
  charset EOG091F00UU = 494678 - 495202;
  charset EOG091F0224 = 495203 - 495565;
  charset EOG091F056Z = 495566 - 495742;
  charset EOG091F03YZ = 495743 - 495959;
  charset EOG091F0306 = 495960 - 496212;
  charset EOG091F028W = 496213 - 496472;
  charset EOG091F03V1 = 496473 - 496726;
  charset EOG091F01OJ = 496727 - 497167;
  charset EOG091F04WF = 497168 - 497305;
  charset EOG091F02LE = 497306 - 497628;
  charset EOG091F01LR = 497629 - 498056;
  charset EOG091F002E = 498057 - 498381;
  charset EOG091F002V = 498382 - 499510;
  charset EOG091F028L = 499511 - 499879;
  charset EOG091F00A2 = 499880 - 500787;
  charset EOG091F02G8 = 500788 - 501002;
  charset EOG091F02OR = 501003 - 501328;
  charset EOG091F00B6 = 501329 - 502087;
  charset EOG091F02DH = 502088 - 502389;
  charset EOG091F017P = 502390 - 502767;
  charset EOG091F03FX = 502768 - 503008;
  charset EOG091F02KJ = 503009 - 503296;
  charset EOG091F0025 = 503297 - 504503;
  charset EOG091F009C = 504504 - 505022;
  charset EOG091F01Y0 = 505023 - 505355;
  charset EOG091F029T = 505356 - 505711;
  charset EOG091F030O = 505712 - 505921;
  charset EOG091F00HI = 505922 - 506666;
  charset EOG091F02R1 = 506667 - 507048;
  charset EOG091F019S = 507049 - 507598;
  charset EOG091F00BE = 507599 - 508615;
  charset EOG091F00E5 = 508616 - 509337;
  charset EOG091F03W9 = 509338 - 509524;
  charset EOG091F00SN = 509525 - 510114;
  charset EOG091F04WW = 510115 - 510308;
  charset EOG091F02LX = 510309 - 510525;
  charset EOG091F01C2 = 510526 - 510940;
  charset EOG091F048M = 510941 - 511142;
  charset EOG091F03EM = 511143 - 511458;
  charset EOG091F02F5 = 511459 - 511762;
  charset EOG091F02UI = 511763 - 512095;
  charset EOG091F00XA = 512096 - 512538;
  charset EOG091F01OK = 512539 - 513010;
  charset EOG091F01KJ = 513011 - 513200;
  charset EOG091F01KC = 513201 - 513629;
  charset EOG091F00B5 = 513630 - 514453;
  charset EOG091F03PP = 514454 - 514642;
  charset EOG091F01RG = 514643 - 515065;
  charset EOG091F03V7 = 515066 - 515287;
  charset EOG091F00CI = 515288 - 516051;
  charset EOG091F0307 = 516052 - 516431;
  charset EOG091F01GN = 516432 - 516891;
  charset EOG091F056X = 516892 - 517023;
  charset EOG091F0009 = 517024 - 519948;
  charset EOG091F0272 = 519949 - 520338;
  charset EOG091F02W4 = 520339 - 520632;
  charset EOG091F03K8 = 520633 - 520799;
  charset EOG091F00N6 = 520800 - 521466;
  charset EOG091F00BA = 521467 - 522132;
  charset EOG091F00XJ = 522133 - 522780;
  charset EOG091F00P4 = 522781 - 523458;
  charset EOG091F05GU = 523459 - 523575;
  charset EOG091F01CZ = 523576 - 523968;
  charset EOG091F00TR = 523969 - 524274;
  charset EOG091F02JN = 524275 - 524609;
  charset EOG091F01XX = 524610 - 524822;
  charset EOG091F03RT = 524823 - 525062;
  charset EOG091F02FW = 525063 - 525271;
  charset EOG091F02I4 = 525272 - 525974;
  charset EOG091F01HC = 525975 - 526449;
  charset EOG091F04A0 = 526450 - 526585;
  charset EOG091F00KX = 526586 - 527243;
  charset EOG091F00B8 = 527244 - 527533;
  charset EOG091F013K = 527534 - 528075;
  charset EOG091F00HL = 528076 - 528825;
  charset EOG091F02M0 = 528826 - 529285;
  charset EOG091F01ID = 529286 - 529669;
  charset EOG091F02TP = 529670 - 529965;
  charset EOG091F02EP = 529966 - 530328;
  charset EOG091F009I = 530329 - 531275;
  charset EOG091F0304 = 531276 - 531504;
  charset EOG091F014J = 531505 - 532017;
  charset EOG091F03CM = 532018 - 532269;
  charset EOG091F02AA = 532270 - 532689;
  charset EOG091F029K = 532690 - 533110;
  charset EOG091F02GI = 533111 - 533627;
  charset EOG091F0220 = 533628 - 534034;
  charset EOG091F00Z6 = 534035 - 534449;
  charset EOG091F030C = 534450 - 534699;
  charset EOG091F003H = 534700 - 536049;
  charset EOG091F01QE = 536050 - 536406;
  charset EOG091F00DP = 536407 - 537425;
  charset EOG091F0333 = 537426 - 537717;
  charset EOG091F00MC = 537718 - 538316;
  charset EOG091F038W = 538317 - 538615;
  charset EOG091F00HS = 538616 - 539257;
  charset EOG091F00VF = 539258 - 539721;
  charset EOG091F01E4 = 539722 - 540119;
  charset EOG091F00W4 = 540120 - 540789;
  charset EOG091F01Q0 = 540790 - 541191;
  charset EOG091F01CV = 541192 - 541612;
  charset EOG091F03E9 = 541613 - 541850;
  charset EOG091F01NE = 541851 - 542185;
  charset EOG091F013R = 542186 - 542651;
  charset EOG091F01F6 = 542652 - 542942;
  charset EOG091F00TN = 542943 - 543474;
  charset EOG091F02UZ = 543475 - 543722;
  charset EOG091F00LW = 543723 - 544353;
  charset EOG091F01AC = 544354 - 544854;
  charset EOG091F00QK = 544855 - 545334;
  charset EOG091F0473 = 545335 - 545664;
  charset EOG091F015V = 545665 - 546128;
  charset EOG091F02X8 = 546129 - 546638;
  charset EOG091F020X = 546639 - 547056;
  charset EOG091F02OD = 547057 - 547378;
  charset EOG091F016P = 547379 - 547811;
  charset EOG091F02F6 = 547812 - 548104;
  charset EOG091F032I = 548105 - 548468;
  charset EOG091F00D6 = 548469 - 549239;
  charset EOG091F02RV = 549240 - 549618;
  charset EOG091F014F = 549619 - 550079;
  charset EOG091F00K6 = 550080 - 550713;
  charset EOG091F01I6 = 550714 - 551161;
  charset EOG091F04CC = 551162 - 551323;
  charset EOG091F046Y = 551324 - 551614;
  charset EOG091F04A1 = 551615 - 551760;
  charset EOG091F016S = 551761 - 551997;
  charset EOG091F04XD = 551998 - 552109;
  charset EOG091F01J4 = 552110 - 552500;
  charset EOG091F00M8 = 552501 - 553031;
  charset EOG091F03I5 = 553032 - 553245;
  charset EOG091F03B1 = 553246 - 553487;
  charset EOG091F0507 = 553488 - 553604;
  charset EOG091F009E = 553605 - 554719;
  charset EOG091F03MK = 554720 - 555015;
  charset EOG091F00J2 = 555016 - 555731;
  charset EOG091F00VZ = 555732 - 556191;
  charset EOG091F00I8 = 556192 - 557105;
  charset EOG091F04T8 = 557106 - 557273;
  charset EOG091F03UJ = 557274 - 557456;
  charset EOG091F052X = 557457 - 557611;
  charset EOG091F03D4 = 557612 - 557932;
  charset EOG091F04H3 = 557933 - 558133;
  charset EOG091F01A6 = 558134 - 558646;
  charset EOG091F04HR = 558647 - 558934;
  charset EOG091F02IS = 558935 - 559213;
  charset EOG091F004H = 559214 - 559984;
  charset EOG091F027I = 559985 - 560272;
  charset EOG091F027J = 560273 - 560538;
  charset EOG091F00V3 = 560539 - 561051;
  charset EOG091F02C1 = 561052 - 561373;
  charset EOG091F00A1 = 561374 - 562153;
  charset EOG091F01WC = 562154 - 562474;
  charset EOG091F01EZ = 562475 - 562936;
  charset EOG091F03R0 = 562937 - 563201;
  charset EOG091F02O3 = 563202 - 563505;
  charset EOG091F000X = 563506 - 564910;
  charset EOG091F007N = 564911 - 565619;
  charset EOG091F05KA = 565620 - 565767;
  charset EOG091F00LE = 565768 - 566335;
  charset EOG091F01Y7 = 566336 - 566729;
  charset EOG091F00O2 = 566730 - 567242;
  charset EOG091F032G = 567243 - 567493;
  charset EOG091F05LR = 567494 - 567619;
  charset EOG091F036T = 567620 - 567782;
  charset EOG091F04ZY = 567783 - 568037;
  charset EOG091F02AT = 568038 - 568628;
  charset EOG091F00JR = 568629 - 569141;
  charset EOG091F051V = 569142 - 569250;
  charset EOG091F05YN = 569251 - 569383;
  charset EOG091F03OQ = 569384 - 569606;
  charset EOG091F04WR = 569607 - 570375;
  charset EOG091F00ZV = 570376 - 570897;
  charset EOG091F00N3 = 570898 - 571470;
  charset EOG091F03XX = 571471 - 571669;
  charset EOG091F03IG = 571670 - 571871;
  charset EOG091F01P1 = 571872 - 572281;
  charset EOG091F01HV = 572282 - 572673;
  charset EOG091F02FG = 572674 - 573115;
  charset EOG091F00B1 = 573116 - 573887;
  charset EOG091F004Q = 573888 - 575085;
  charset EOG091F049H = 575086 - 575448;
  charset EOG091F00NN = 575449 - 575962;
  charset EOG091F010R = 575963 - 576432;
  charset EOG091F036O = 576433 - 576778;
  charset EOG091F00SO = 576779 - 577215;
  charset EOG091F03L8 = 577216 - 577460;
  charset EOG091F01LA = 577461 - 577785;
  charset EOG091F024R = 577786 - 578215;
  charset EOG091F002X = 578216 - 579542;
  charset EOG091F01Q3 = 579543 - 580073;
  charset EOG091F02FJ = 580074 - 580415;
  charset EOG091F00JS = 580416 - 580939;
  charset EOG091F01MH = 580940 - 581312;
  charset EOG091F042O = 581313 - 581652;
  charset EOG091F00L9 = 581653 - 582448;
  charset EOG091F03FZ = 582449 - 582746;
  charset EOG091F05EO = 582747 - 582828;
  charset EOG091F02RW = 582829 - 583324;
  charset EOG091F007J = 583325 - 584222;
  charset EOG091F00CP = 584223 - 584976;
  charset EOG091F0240 = 584977 - 585318;
  charset EOG091F04T9 = 585319 - 585469;
  charset EOG091F0364 = 585470 - 585777;
  charset EOG091F018H = 585778 - 586212;
  charset EOG091F003C = 586213 - 587092;
  charset EOG091F03VR = 587093 - 587362;
  charset EOG091F006I = 587363 - 588578;
  charset EOG091F039F = 588579 - 588821;
  charset EOG091F00TK = 588822 - 589201;
  charset EOG091F03Q6 = 589202 - 589506;
  charset EOG091F00NF = 589507 - 590199;
  charset EOG091F01J5 = 590200 - 590673;
  charset EOG091F01BW = 590674 - 590983;
  charset EOG091F01EG = 590984 - 591406;
  charset EOG091F05RN = 591407 - 591476;
  charset EOG091F00BY = 591477 - 591956;
  charset EOG091F03OL = 591957 - 592138;
  charset EOG091F01XO = 592139 - 592454;
  charset EOG091F046N = 592455 - 592611;
  charset EOG091F00B2 = 592612 - 593412;
  charset EOG091F00GP = 593413 - 594018;
  charset EOG091F02RR = 594019 - 594325;
  charset EOG091F04L0 = 594326 - 594524;
  charset EOG091F00X9 = 594525 - 594925;
  charset EOG091F03ML = 594926 - 595103;
  charset EOG091F04IO = 595104 - 595296;
  charset EOG091F008P = 595297 - 596388;
  charset EOG091F038I = 596389 - 596565;
  charset EOG091F04C3 = 596566 - 596754;
  charset EOG091F020B = 596755 - 597086;
  charset EOG091F03EU = 597087 - 597215;
  charset EOG091F00VD = 597216 - 597770;
  charset EOG091F04RR = 597771 - 597965;
  charset EOG091F02KI = 597966 - 598235;
  charset EOG091F01AW = 598236 - 598746;
  charset EOG091F033C = 598747 - 598995;
  charset EOG091F0150 = 598996 - 599403;
  charset EOG091F03MX = 599404 - 599684;
  charset EOG091F03U4 = 599685 - 600032;
  charset EOG091F001E = 600033 - 600554;
  charset EOG091F00X6 = 600555 - 601186;
  charset EOG091F02YW = 601187 - 601405;
  charset EOG091F0077 = 601406 - 602627;
  charset EOG091F026U = 602628 - 603086;
  charset EOG091F020R = 603087 - 603434;
  charset EOG091F002R = 603435 - 605028;
  charset EOG091F01VK = 605029 - 605413;
  charset EOG091F03Y6 = 605414 - 605714;
  charset EOG091F02W8 = 605715 - 606130;
  charset EOG091F01KN = 606131 - 606490;
  charset EOG091F03PC = 606491 - 606775;
  charset EOG091F00FF = 606776 - 607390;
  charset EOG091F01G2 = 607391 - 607788;
  charset EOG091F033H = 607789 - 608059;
  charset EOG091F030J = 608060 - 608289;
  charset EOG091F00QR = 608290 - 608818;
  charset EOG091F02BI = 608819 - 609120;
  charset EOG091F01PY = 609121 - 609555;
  charset EOG091F01A1 = 609556 - 609937;
  charset EOG091F04S8 = 609938 - 610134;
  charset EOG091F00BU = 610135 - 610943;
  charset EOG091F03HR = 610944 - 611311;
  charset EOG091F023R = 611312 - 611706;
  charset EOG091F01ZE = 611707 - 612035;
  charset EOG091F003E = 612036 - 613705;
  charset EOG091F00EC = 613706 - 614406;
  charset EOG091F0201 = 614407 - 614754;
  charset EOG091F01TT = 614755 - 615219;
  charset EOG091F01TQ = 615220 - 615579;
  charset EOG091F0019 = 615580 - 617632;
  charset EOG091F01CJ = 617633 - 618127;
  charset EOG091F00GX = 618128 - 618809;
  charset EOG091F00J7 = 618810 - 619616;
  charset EOG091F01SG = 619617 - 619928;
  charset EOG091F020I = 619929 - 620617;
  charset EOG091F00UV = 620618 - 621118;
  charset EOG091F04E5 = 621119 - 621350;
  charset EOG091F00PB = 621351 - 621860;
  charset EOG091F023D = 621861 - 622265;
  charset EOG091F00YL = 622266 - 622677;
  charset EOG091F03JN = 622678 - 623025;
  charset EOG091F03LV = 623026 - 623450;
  charset EOG091F02C4 = 623451 - 623906;
  charset EOG091F01JO = 623907 - 624470;
  charset EOG091F044V = 624471 - 624794;
  charset EOG091F020S = 624795 - 625144;
  charset EOG091F00XF = 625145 - 625606;
  charset EOG091F03P4 = 625607 - 625765;
  charset EOG091F04YY = 625766 - 625899;
  charset EOG091F01TR = 625900 - 626243;
  charset EOG091F029E = 626244 - 626548;
  charset EOG091F001I = 626549 - 628571;
  charset EOG091F03EJ = 628572 - 628859;
  charset EOG091F02ZZ = 628860 - 629171;
  charset EOG091F01ZC = 629172 - 629546;
  charset EOG091F00MY = 629547 - 630122;
  charset EOG091F02HH = 630123 - 630518;
  charset EOG091F01IW = 630519 - 631352;
  charset EOG091F00I7 = 631353 - 631934;
  charset EOG091F01XY = 631935 - 632317;
  charset EOG091F03FM = 632318 - 632579;
  charset EOG091F00TJ = 632580 - 633046;
  charset EOG091F00ZJ = 633047 - 633505;
  charset EOG091F01DH = 633506 - 633878;
  charset EOG091F03SM = 633879 - 634152;
  charset EOG091F00SM = 634153 - 634818;
  charset EOG091F056B = 634819 - 634966;
  charset EOG091F00IQ = 634967 - 635466;
  charset EOG091F01CE = 635467 - 635921;
  charset EOG091F04B4 = 635922 - 636090;
  charset EOG091F01FW = 636091 - 636807;
  charset EOG091F00WE = 636808 - 637504;
  charset EOG091F032A = 637505 - 637713;
  charset EOG091F01P4 = 637714 - 638094;
  charset EOG091F0199 = 638095 - 638491;
  charset EOG091F00K2 = 638492 - 639155;
  charset EOG091F0309 = 639156 - 639468;
  charset EOG091F00NU = 639469 - 639973;
  charset EOG091F01VO = 639974 - 640343;
  charset EOG091F01RP = 640344 - 640717;
  charset EOG091F03JT = 640718 - 640914;
  charset EOG091F03YI = 640915 - 641158;
  charset EOG091F01IN = 641159 - 641705;
  charset EOG091F00SH = 641706 - 641990;
  charset EOG091F04FD = 641991 - 642163;
  charset EOG091F01EN = 642164 - 642528;
  charset EOG091F01PW = 642529 - 643018;
  charset EOG091F02QR = 643019 - 643320;
  charset EOG091F01PK = 643321 - 643899;
  charset EOG091F00EF = 643900 - 644587;
  charset EOG091F0070 = 644588 - 645031;
  charset EOG091F02NN = 645032 - 645321;
  charset EOG091F00KT = 645322 - 646023;
  charset EOG091F025H = 646024 - 646277;
  charset EOG091F058Z = 646278 - 646403;
  charset EOG091F006F = 646404 - 646554;
  charset EOG091F02N2 = 646555 - 646890;
  charset EOG091F017K = 646891 - 647415;
  charset EOG091F03Z1 = 647416 - 647735;
  charset EOG091F00OU = 647736 - 648316;
  charset EOG091F03ZG = 648317 - 648477;
  charset EOG091F05WX = 648478 - 648587;
  charset EOG091F00DQ = 648588 - 649336;
  charset EOG091F0167 = 649337 - 649843;
  charset EOG091F01N1 = 649844 - 650226;
  charset EOG091F044M = 650227 - 650382;
  charset EOG091F02LS = 650383 - 650596;
  charset EOG091F017C = 650597 - 651000;
  charset EOG091F055P = 651001 - 651209;
  charset EOG091F01I1 = 651210 - 651646;
  charset EOG091F01XD = 651647 - 652293;
  charset EOG091F03N9 = 652294 - 652542;
  charset EOG091F00O4 = 652543 - 653040;
  charset EOG091F01YY = 653041 - 653480;
  charset EOG091F009F = 653481 - 654338;
  charset EOG091F04UC = 654339 - 654519;
  charset EOG091F03Y3 = 654520 - 654788;
  charset EOG091F03DM = 654789 - 654995;
  charset EOG091F016U = 654996 - 655436;
  charset EOG091F018A = 655437 - 656075;
  charset EOG091F052Q = 656076 - 656257;
  charset EOG091F00RZ = 656258 - 656787;
  charset EOG091F016I = 656788 - 657273;
  charset EOG091F004S = 657274 - 657809;
  charset EOG091F00W8 = 657810 - 658377;
  charset EOG091F00XL = 658378 - 658657;
  charset EOG091F014K = 658658 - 659179;
  charset EOG091F003D = 659180 - 660337;
  charset EOG091F00UJ = 660338 - 660928;
  charset EOG091F008G = 660929 - 661843;
  charset EOG091F01QT = 661844 - 662280;
  charset EOG091F01VW = 662281 - 662674;
  charset EOG091F00TS = 662675 - 663240;
  charset EOG091F0182 = 663241 - 663900;
  charset EOG091F041B = 663901 - 664114;
  charset EOG091F01F3 = 664115 - 664572;
  charset EOG091F011V = 664573 - 665084;
  charset EOG091F0460 = 665085 - 665351;
  charset EOG091F003M = 665352 - 666180;
  charset EOG091F01RS = 666181 - 666656;
  charset EOG091F0146 = 666657 - 667071;
  charset EOG091F006H = 667072 - 668160;
  charset EOG091F0386 = 668161 - 668431;
  charset EOG091F03VW = 668432 - 668622;
  charset EOG091F010C = 668623 - 669127;
  charset EOG091F000M = 669128 - 670593;
  charset EOG091F024B = 670594 - 670901;
  charset EOG091F01DF = 670902 - 671424;
  charset EOG091F03M9 = 671425 - 671686;
  charset EOG091F0113 = 671687 - 672198;
  charset EOG091F03D2 = 672199 - 672463;
  charset EOG091F00R0 = 672464 - 672959;
  charset EOG091F018Z = 672960 - 673334;
  charset EOG091F03EF = 673335 - 673500;
  charset EOG091F01IY = 673501 - 673920;
  charset EOG091F01DN = 673921 - 674219;
  charset EOG091F03AH = 674220 - 674413;
  charset EOG091F04AS = 674414 - 674648;
  charset EOG091F04WG = 674649 - 674757;
  charset EOG091F0162 = 674758 - 675216;
  charset EOG091F062Q = 675217 - 675308;
  charset EOG091F00DZ = 675309 - 675831;
  charset EOG091F00PM = 675832 - 676364;
  charset EOG091F01UV = 676365 - 676770;
  charset EOG091F00NX = 676771 - 677396;
  charset EOG091F01AI = 677397 - 677874;
  charset EOG091F03AN = 677875 - 678105;
  charset EOG091F01YQ = 678106 - 678497;
  charset EOG091F02OQ = 678498 - 678741;
  charset EOG091F02EH = 678742 - 679145;
  charset EOG091F03IQ = 679146 - 679393;
  charset EOG091F02OX = 679394 - 679664;
  charset EOG091F05EQ = 679665 - 679857;
  charset EOG091F01DZ = 679858 - 680231;
  charset EOG091F01M5 = 680232 - 680570;
  charset EOG091F00MW = 680571 - 681426;
  charset EOG091F01GJ = 681427 - 681833;
  charset EOG091F008O = 681834 - 682887;
  charset EOG091F021F = 682888 - 683280;
  charset EOG091F019D = 683281 - 683865;
  charset EOG091F04C9 = 683866 - 684088;
  charset EOG091F02J5 = 684089 - 684323;
  charset EOG091F01YK = 684324 - 684718;
  charset EOG091F04F1 = 684719 - 684868;
  charset EOG091F03XK = 684869 - 685082;
  charset EOG091F01QB = 685083 - 685501;
  charset EOG091F030D = 685502 - 685681;
  charset EOG091F00ON = 685682 - 686178;
  charset EOG091F03VZ = 686179 - 686395;
  charset EOG091F029L = 686396 - 686712;
  charset EOG091F01JJ = 686713 - 687140;
  charset EOG091F02WO = 687141 - 687422;
  charset EOG091F0267 = 687423 - 687806;
  charset EOG091F006P = 687807 - 688625;
  charset EOG091F039U = 688626 - 688882;
  charset EOG091F02HV = 688883 - 689197;
  charset EOG091F02BH = 689198 - 689815;
  charset EOG091F013P = 689816 - 690357;
  charset EOG091F00YM = 690358 - 690674;
  charset EOG091F05NA = 690675 - 690917;
  charset EOG091F01AH = 690918 - 691457;
  charset EOG091F0109 = 691458 - 691886;
  charset EOG091F02WB = 691887 - 692144;
  charset EOG091F03W2 = 692145 - 692414;
  charset EOG091F01R6 = 692415 - 692867;
  charset EOG091F016J = 692868 - 693383;
  charset EOG091F02CK = 693384 - 693624;
  charset EOG091F01YT = 693625 - 693977;
  charset EOG091F042R = 693978 - 694190;
  charset EOG091F0104 = 694191 - 694689;
  charset EOG091F027M = 694690 - 695304;
  charset EOG091F009X = 695305 - 695888;
  charset EOG091F04DN = 695889 - 696104;
  charset EOG091F042M = 696105 - 696682;
  charset EOG091F03Q5 = 696683 - 696986;
  charset EOG091F012R = 696987 - 697438;
  charset EOG091F03W8 = 697439 - 697654;
  charset EOG091F001Y = 697655 - 698606;
  charset EOG091F00CN = 698607 - 699292;
  charset EOG091F02R6 = 699293 - 699631;
  charset EOG091F004E = 699632 - 700973;
  charset EOG091F05AS = 700974 - 701217;
  charset EOG091F04D1 = 701218 - 701352;
  charset EOG091F03FE = 701353 - 701993;
  charset EOG091F04AY = 701994 - 702125;
  charset EOG091F05RB = 702126 - 702260;
  charset EOG091F029V = 702261 - 702620;
  charset EOG091F01V3 = 702621 - 703054;
  charset EOG091F03PR = 703055 - 703221;
  charset EOG091F01XZ = 703222 - 703673;
  charset EOG091F02ML = 703674 - 703879;
  charset EOG091F01Q2 = 703880 - 704100;
  charset EOG091F00WM = 704101 - 704664;
  charset EOG091F04EP = 704665 - 704851;
  charset EOG091F044I = 704852 - 705075;
  charset EOG091F00JW = 705076 - 705716;
  charset EOG091F048V = 705717 - 706031;
  charset EOG091F00WU = 706032 - 706267;
  charset EOG091F057Q = 706268 - 706427;
  charset EOG091F01XT = 706428 - 706874;
  charset EOG091F04FR = 706875 - 707019;
  charset EOG091F02KM = 707020 - 707279;
  charset EOG091F00ZT = 707280 - 707806;
  charset EOG091F045R = 707807 - 708215;
  charset EOG091F0191 = 708216 - 708916;
  charset EOG091F00JX = 708917 - 709374;
  charset EOG091F01X1 = 709375 - 709787;
  charset EOG091F05S0 = 709788 - 709983;
  charset EOG091F030U = 709984 - 710301;
  charset EOG091F01X0 = 710302 - 711035;
  charset EOG091F04QG = 711036 - 711191;
  charset EOG091F04MM = 711192 - 711397;
  charset EOG091F00YX = 711398 - 711869;
  charset EOG091F02UV = 711870 - 712283;
  charset EOG091F01UC = 712284 - 712688;
  charset EOG091F02SA = 712689 - 713061;
  charset EOG091F05HE = 713062 - 713211;
  charset EOG091F00CW = 713212 - 713906;
  charset EOG091F02JD = 713907 - 714170;
  charset EOG091F02NR = 714171 - 714458;
  charset EOG091F04EE = 714459 - 714754;
  charset EOG091F04RB = 714755 - 715018;
  charset EOG091F03HD = 715019 - 715208;
  charset EOG091F04RT = 715209 - 715478;
  charset EOG091F02BY = 715479 - 715908;
  charset EOG091F035R = 715909 - 716223;
  charset EOG091F00UI = 716224 - 716802;
  charset EOG091F013H = 716803 - 717273;
  charset EOG091F01Z9 = 717274 - 717588;
  charset EOG091F02B0 = 717589 - 717910;
  charset EOG091F05DN = 717911 - 718028;
  charset EOG091F00Y2 = 718029 - 718471;
  charset EOG091F04Q4 = 718472 - 718610;
  charset EOG091F03RK = 718611 - 718814;
  charset EOG091F006K = 718815 - 719695;
  charset EOG091F0292 = 719696 - 720401;
  charset EOG091F020Z = 720402 - 720868;
  charset EOG091F024K = 720869 - 721240;
  charset EOG091F010N = 721241 - 721806;
  charset EOG091F00FX = 721807 - 722442;
  charset EOG091F011F = 722443 - 723023;
  charset EOG091F00PO = 723024 - 723532;
  charset EOG091F04NT = 723533 - 723643;
  charset EOG091F00IT = 723644 - 724308;
  charset EOG091F00W0 = 724309 - 724825;
  charset EOG091F0279 = 724826 - 725234;
  charset EOG091F00L8 = 725235 - 725943;
  charset EOG091F02L8 = 725944 - 726224;
  charset EOG091F00JC = 726225 - 726914;
  charset EOG091F028N = 726915 - 727291;
  charset EOG091F01VP = 727292 - 727579;
  charset EOG091F0373 = 727580 - 728046;
  charset EOG091F02G9 = 728047 - 728313;
  charset EOG091F02JH = 728314 - 728654;
  charset EOG091F00QW = 728655 - 729164;
  charset EOG091F03PZ = 729165 - 729366;
  charset EOG091F02NQ = 729367 - 729813;
  charset EOG091F03JV = 729814 - 730119;
  charset EOG091F032Y = 730120 - 730404;
  charset EOG091F01DL = 730405 - 730930;
  charset EOG091F04TF = 730931 - 731070;
  charset EOG091F04I3 = 731071 - 731329;
  charset EOG091F04EY = 731330 - 731473;
  charset EOG091F00MZ = 731474 - 732020;
  charset EOG091F01EL = 732021 - 732510;
  charset EOG091F02Q4 = 732511 - 732817;
  charset EOG091F02FR = 732818 - 733345;
  charset EOG091F02O2 = 733346 - 733599;
  charset EOG091F043U = 733600 - 733905;
  charset EOG091F00AA = 733906 - 735070;
  charset EOG091F01Q9 = 735071 - 735652;
  charset EOG091F02RO = 735653 - 735942;
  charset EOG091F02S0 = 735943 - 736240;
  charset EOG091F03RA = 736241 - 736545;
  charset EOG091F05LC = 736546 - 736676;
  charset EOG091F034I = 736677 - 736866;
  charset EOG091F03TH = 736867 - 737168;
  charset EOG091F00PV = 737169 - 737701;
  charset EOG091F04KI = 737702 - 737848;
  charset EOG091F00IA = 737849 - 738484;
  charset EOG091F01I4 = 738485 - 738810;
  charset EOG091F0412 = 738811 - 738955;
  charset EOG091F05SM = 738956 - 739092;
  charset EOG091F048H = 739093 - 739251;
  charset EOG091F02A6 = 739252 - 739585;
  charset EOG091F03MH = 739586 - 739821;
  charset EOG091F01WY = 739822 - 740180;
  charset EOG091F04WH = 740181 - 740322;
  charset EOG091F029Y = 740323 - 741048;
  charset EOG091F01PE = 741049 - 741367;
  charset EOG091F00XS = 741368 - 741903;
  charset EOG091F02BO = 741904 - 742410;
  charset EOG091F03N3 = 742411 - 742614;
  charset EOG091F03FA = 742615 - 742854;
  charset EOG091F00GB = 742855 - 743429;
  charset EOG091F01TG = 743430 - 743772;
  charset EOG091F02WW = 743773 - 743982;
  charset EOG091F04Z6 = 743983 - 744162;
  charset EOG091F01FC = 744163 - 744445;
  charset EOG091F050X = 744446 - 744799;
  charset EOG091F02A2 = 744800 - 745204;
  charset EOG091F0488 = 745205 - 745416;
  charset EOG091F007W = 745417 - 746647;
  charset EOG091F03R8 = 746648 - 746979;
  charset EOG091F01V9 = 746980 - 747391;
  charset EOG091F04QI = 747392 - 747492;
  charset EOG091F04V2 = 747493 - 747704;
  charset EOG091F006A = 747705 - 748633;
  charset EOG091F01Q5 = 748634 - 749080;
  charset EOG091F052T = 749081 - 749185;
  charset EOG091F000K = 749186 - 749430;
  charset EOG091F02EZ = 749431 - 749668;
  charset EOG091F03KI = 749669 - 749863;
  charset EOG091F00SC = 749864 - 750379;
  charset EOG091F00UA = 750380 - 750865;
  charset EOG091F01XH = 750866 - 751297;
  charset EOG091F00IE = 751298 - 751980;
  charset EOG091F02BK = 751981 - 752307;
  charset EOG091F04EH = 752308 - 752487;
  charset EOG091F01C9 = 752488 - 752881;
  charset EOG091F05U9 = 752882 - 752955;
  charset EOG091F00BT = 752956 - 753715;
  charset EOG091F0126 = 753716 - 754264;
  charset EOG091F04J4 = 754265 - 754408;
  charset EOG091F02IJ = 754409 - 754737;
  charset EOG091F03DL = 754738 - 755067;
  charset EOG091F02AR = 755068 - 755370;
  charset EOG091F03C6 = 755371 - 756402;
  charset EOG091F024V = 756403 - 756951;
  charset EOG091F05W7 = 756952 - 757034;
  charset EOG091F03SD = 757035 - 757248;
  charset EOG091F017W = 757249 - 757483;
  charset EOG091F01KK = 757484 - 757828;
  charset EOG091F03OG = 757829 - 758019;
  charset EOG091F01T6 = 758020 - 758417;
  charset EOG091F04LL = 758418 - 758645;
  charset EOG091F01JB = 758646 - 759004;
  charset EOG091F03YU = 759005 - 759154;
  charset EOG091F0035 = 759155 - 760376;
  charset EOG091F037G = 760377 - 760501;
  charset EOG091F02RU = 760502 - 760777;
  charset EOG091F01Q8 = 760778 - 761151;
  charset EOG091F00Q8 = 761152 - 761908;
  charset EOG091F03BS = 761909 - 762052;
  charset EOG091F0030 = 762053 - 762749;
  charset EOG091F01UP = 762750 - 763072;
  charset EOG091F02US = 763073 - 763606;
  charset EOG091F008M = 763607 - 764658;
  charset EOG091F000F = 764659 - 765447;
  charset EOG091F03U1 = 765448 - 765723;
  charset EOG091F0140 = 765724 - 766104;
  charset EOG091F01QF = 766105 - 766507;
  charset EOG091F02I3 = 766508 - 766840;
  charset EOG091F055K = 766841 - 766924;
  charset EOG091F02CX = 766925 - 767250;
  charset EOG091F02WX = 767251 - 767439;
  charset EOG091F0584 = 767440 - 767557;
  charset EOG091F00BR = 767558 - 768313;
  charset EOG091F023Z = 768314 - 768626;
  charset EOG091F03QY = 768627 - 768856;
  charset EOG091F00YV = 768857 - 769319;
  charset EOG091F04DQ = 769320 - 769477;
  charset EOG091F01B9 = 769478 - 769811;
  charset EOG091F02V5 = 769812 - 770071;
  charset EOG091F02VQ = 770072 - 770360;
  charset EOG091F02X5 = 770361 - 770710;
  charset EOG091F063V = 770711 - 770788;
  charset EOG091F045T = 770789 - 770993;
  charset EOG091F016D = 770994 - 771305;
  charset EOG091F0301 = 771306 - 771544;
  charset EOG091F040Y = 771545 - 771707;
  charpartition mymodels =
    LG4X: EOG091F01Z8,
    JTT+F+R4: EOG091F03CS,
    LG+R3: EOG091F00LC,
    LG4X: EOG091F011M,
    LG4X: EOG091F02P7,
    JTT+R2: EOG091F04EX,
    LG+F+I+G4: EOG091F00G4,
    JTT+F+R4: EOG091F02U2,
    JTT+R4: EOG091F04S6,
    LG4X: EOG091F022K,
    LG4X: EOG091F022U,
    LG+R3: EOG091F0263,
    LG4X: EOG091F015M,
    LG+I+G4: EOG091F044D,
    LG4X: EOG091F048X,
    JTT+F+R4: EOG091F047G,
    JTTDCMut+R3: EOG091F018T,
    JTT+R2: EOG091F03MV,
    LG4X: EOG091F00LB,
    LG4X: EOG091F008X,
    LG4X: EOG091F00G9,
    LG+R3: EOG091F045A,
    LG4X: EOG091F03CQ,
    LG4X: EOG091F02SJ,
    JTTDCMut+R3: EOG091F04S1,
    LG4X: EOG091F01RR,
    JTT+R3: EOG091F0249,
    JTT+F+G4: EOG091F054B,
    JTT+R4: EOG091F03JW,
    LG4X: EOG091F01OF,
    LG4X: EOG091F030S,
    LG+G4: EOG091F03IX,
    LG4X: EOG091F010O,
    LG4X: EOG091F00NZ,
    LG+R3: EOG091F04P3,
    LG4X: EOG091F02BJ,
    PMB+F+R3: EOG091F00AM,
    LG4X: EOG091F00RL,
    Dayhoff+F+R4: EOG091F01D5,
    LG4X: EOG091F02EX,
    LG4X: EOG091F01E1,
    LG4X: EOG091F05MS,
    LG4X: EOG091F00NV,
    JTT+F+R3: EOG091F001V,
    LG4X: EOG091F02PJ,
    LG+F+R3: EOG091F00C8,
    LG4X: EOG091F03FC,
    LG4X: EOG091F02RX,
    LG4X: EOG091F01XG,
    JTTDCMut+F+R3: EOG091F01Q4,
    LG+F+R3: EOG091F01WL,
    LG4M: EOG091F03T2,
    JTT+R3: EOG091F007C,
    JTTDCMut+R3: EOG091F0014,
    JTT+F+I+G4: EOG091F0575,
    LG4X: EOG091F00NS,
    JTT+R4: EOG091F00T6,
    JTT+R3: EOG091F02BF,
    LG+R3: EOG091F0015,
    LG4X: EOG091F03NZ,
    LG4X: EOG091F031V,
    LG4X: EOG091F01XB,
    LG4X: EOG091F03CP,
    LG+R3: EOG091F044K,
    JTT+F+I+G4: EOG091F00OC,
    LG+I+G4: EOG091F02K1,
    JTT+R3: EOG091F01M4,
    LG4X: EOG091F00KA,
    LG4X: EOG091F04XI,
    JTT+R3: EOG091F01IR,
    LG+R4: EOG091F0138,
    JTT+R4: EOG091F00K4,
    LG4X: EOG091F00WS,
    JTT+R4: EOG091F0366,
    JTT+R4: EOG091F01LE,
    LG4X: EOG091F01FU,
    LG4X: EOG091F021H,
    JTT+R4: EOG091F04C2,
    LG4X: EOG091F03ZV,
    LG4X: EOG091F00HP,
    JTTDCMut+R4: EOG091F0296,
    JTT+R4: EOG091F03XH,
    LG+R3: EOG091F00HA,
    JTT+F+R4: EOG091F00FC,
    LG4X: EOG091F0246,
    LG4X: EOG091F02OP,
    LG4X: EOG091F03WX,
    JTT+F+R2: EOG091F02KR,
    LG4X: EOG091F02NK,
    Dayhoff+I+G4: EOG091F03B6,
    JTT+R3: EOG091F039M,
    JTT+R3: EOG091F01OW,
    LG4X: EOG091F03MS,
    LG4X: EOG091F02R3,
    JTTDCMut+G4: EOG091F0327,
    LG+F+R3: EOG091F030Q,
    LG4X: EOG091F02S3,
    JTT+F+I+G4: EOG091F04K5,
    LG4X: EOG091F01WR,
    VT+F+R4: EOG091F016Q,
    LG4X: EOG091F044R,
    LG+R3: EOG091F01O7,
    LG+R3: EOG091F03QJ,
    JTT+R3: EOG091F03G7,
    VT+I: EOG091F00Z4,
    LG4X: EOG091F03YY,
    JTT+R2: EOG091F05VW,
    JTTDCMut+F+R3: EOG091F03KY,
    JTT+F+R4: EOG091F001H,
    JTTDCMut+R4: EOG091F01FO,
    JTT+F+R4: EOG091F04UA,
    JTTDCMut+F+R5: EOG091F003Z,
    LG4X: EOG091F02VO,
    JTTDCMut+F+R4: EOG091F00VI,
    JTT+F+R4: EOG091F0118,
    LG4X: EOG091F00XU,
    WAG+F+R4: EOG091F0029,
    JTT+F+R3: EOG091F00XH,
    JTTDCMut+R4: EOG091F01QS,
    JTT+F+R3: EOG091F01IV,
    LG4X: EOG091F00EE,
    JTT+R3: EOG091F025Z,
    JTTDCMut+F+R3: EOG091F00Y7,
    VT+F+R3: EOG091F01R8,
    LG4X: EOG091F0063,
    LG4X: EOG091F00WV,
    LG4X: EOG091F02N7,
    LG4X: EOG091F0406,
    Dayhoff+R3: EOG091F035Y,
    JTT+R2: EOG091F0198,
    JTT+F+R4: EOG091F009H,
    LG4X: EOG091F02FK,
    LG4X: EOG091F00EP,
    LG+R4: EOG091F0000,
    LG4X: EOG091F03UI,
    JTTDCMut+F+R4: EOG091F02EK,
    JTTDCMut+F+R4: EOG091F005F,
    JTT+R3: EOG091F05DM,
    LG4X: EOG091F03Q2,
    JTTDCMut+R3: EOG091F00TH,
    LG4X: EOG091F043L,
    JTTDCMut+R4: EOG091F01CW,
    JTTDCMut+R3: EOG091F00V8,
    Dayhoff+F+R3: EOG091F0385,
    LG4X: EOG091F02AN,
    LG+F+R5: EOG091F01WT,
    JTTDCMut+F+R3: EOG091F003W,
    JTT+I+G4: EOG091F00SQ,
    LG4X: EOG091F0467,
    LG4X: EOG091F00YN,
    LG+R3: EOG091F01OM,
    JTT+R4: EOG091F02OI,
    JTT+F+R4: EOG091F02MT,
    LG4X: EOG091F00OX,
    JTT+R2: EOG091F03N1,
    JTT+R3: EOG091F01I2,
    LG4X: EOG091F01HH,
    JTTDCMut+F+I+G4: EOG091F009O,
    LG+I: EOG091F04RM,
    LG4X: EOG091F01V1,
    LG4X: EOG091F0509,
    JTTDCMut+F+R3: EOG091F029R,
    LG+R3: EOG091F03N5,
    LG4X: EOG091F01RV,
    LG+R4: EOG091F01WV,
    LG4X: EOG091F04TW,
    LG+R3: EOG091F0251,
    LG+F+R5: EOG091F008A,
    LG4X: EOG091F02LH,
    LG4X: EOG091F02AP,
    JTT+F+R4: EOG091F0580,
    JTTDCMut+F+R4: EOG091F01EX,
    JTT+R3: EOG091F00BL,
    LG+F+R5: EOG091F02SF,
    JTT+R3: EOG091F01T8,
    VT+R3: EOG091F00DN,
    LG4X: EOG091F025X,
    JTT+R3: EOG091F014D,
    LG4X: EOG091F05VC,
    LG4X: EOG091F00HM,
    LG4X: EOG091F032E,
    LG4X: EOG091F01B7,
    LG4X: EOG091F02V4,
    LG+R3: EOG091F02GW,
    JTTDCMut+R3: EOG091F01B4,
    JTT+F+R4: EOG091F02HG,
    JTTDCMut+R4: EOG091F05FI,
    LG+R2: EOG091F05Q3,
    JTTDCMut+F+R3: EOG091F0016,
    JTT+I+G4: EOG091F04XA,
    LG4X: EOG091F00BW,
    LG4X: EOG091F00AB,
    JTT+R3: EOG091F00O5,
    LG4X: EOG091F00EV,
    LG+R3: EOG091F00D3,
    JTT+F+R4: EOG091F02YG,
    JTT+F+R4: EOG091F00CO,
    LG4X: EOG091F01LH,
    JTT+R4: EOG091F01RJ,
    JTT+F+R3: EOG091F01NK,
    LG4X: EOG091F02GS,
    LG+I+G4: EOG091F054X,
    LG4X: EOG091F011R,
    LG4X: EOG091F03SL,
    JTT+G4: EOG091F024D,
    JTT+R3: EOG091F04HU,
    LG4X: EOG091F03FK,
    JTTDCMut+G4: EOG091F03CT,
    LG4X: EOG091F04JA,
    JTT+F+R4: EOG091F032J,
    LG4X: EOG091F00XN,
    LG+F+R4: EOG091F014Z,
    LG4X: EOG091F012T,
    LG+G4: EOG091F022V,
    JTT+F+R3: EOG091F00AS,
    LG4X: EOG091F04AO,
    LG4X: EOG091F00VC,
    LG4X: EOG091F04M3,
    LG4X: EOG091F031Y,
    LG4X: EOG091F02QM,
    VT+R2: EOG091F011Z,
    JTT+F+R4: EOG091F00M2,
    LG+R4: EOG091F03IS,
    JTT+F+R4: EOG091F02HA,
    JTTDCMut+F+R4: EOG091F00H9,
    LG4X: EOG091F010F,
    JTT+F+G4: EOG091F03L2,
    LG4X: EOG091F0132,
    JTT+F+R3: EOG091F04DW,
    JTT+R4: EOG091F03YV,
    JTT+R3: EOG091F00OA,
    Dayhoff+F+R5: EOG091F00K9,
    LG4X: EOG091F02DP,
    LG+R4: EOG091F04QV,
    LG4X: EOG091F04IL,
    LG+R2: EOG091F0061,
    JTT+R3: EOG091F00GJ,
    LG4X: EOG091F03GW,
    JTTDCMut+G4: EOG091F01PX,
    LG4X: EOG091F013F,
    VT+F+R3: EOG091F01ET,
    LG+R4: EOG091F038O,
    LG4X: EOG091F0481,
    LG4X: EOG091F01LG,
    LG4X: EOG091F04HD,
    JTT+R3: EOG091F003G,
    JTT+F+R5: EOG091F026X,
    JTT+R4: EOG091F00T2,
    LG4X: EOG091F03D9,
    LG4X: EOG091F014W,
    LG4X: EOG091F02JI,
    JTT+R3: EOG091F0250,
    LG4X: EOG091F02GU,
    LG4X: EOG091F0432,
    JTT+R4: EOG091F026W,
    LG4X: EOG091F03G6,
    VT+G4: EOG091F028O,
    JTT+R3: EOG091F02UJ,
    LG+R4: EOG091F00L6,
    JTTDCMut+F+R3: EOG091F00MT,
    LG4X: EOG091F01O0,
    LG4X: EOG091F00JU,
    JTT+R3: EOG091F019V,
    PMB+R3: EOG091F02BX,
    JTT+R3: EOG091F00DS,
    JTT+R4: EOG091F037M,
    LG4X: EOG091F033Y,
    LG4X: EOG091F0425,
    JTT+F+R4: EOG091F01W1,
    LG4X: EOG091F03X4,
    LG4X: EOG091F00XD,
    LG4X: EOG091F026S,
    JTT+R4: EOG091F0531,
    JTT+F+R4: EOG091F00H2,
    LG4M: EOG091F01OS,
    JTTDCMut+R3: EOG091F04A8,
    LG4X: EOG091F01JW,
    LG4X: EOG091F01X5,
    LG4X: EOG091F029D,
    JTT+R3: EOG091F005Q,
    JTT+R4: EOG091F00AE,
    LG4X: EOG091F002C,
    LG4X: EOG091F03AJ,
    LG4X: EOG091F04B6,
    JTTDCMut+F+R3: EOG091F0291,
    JTT+F+R4: EOG091F00CX,
    JTTDCMut+R4: EOG091F02WP,
    JTT+R4: EOG091F01MJ,
    JTT+F+R4: EOG091F00V5,
    LG4X: EOG091F04FF,
    LG4X: EOG091F02LT,
    LG4X: EOG091F01AT,
    VT+R3: EOG091F00HK,
    JTTDCMut+R4: EOG091F00HY,
    JTT+R4: EOG091F00IW,
    LG4X: EOG091F05B9,
    VT+F+R2: EOG091F007Q,
    JTT+R4: EOG091F008W,
    JTT+R2: EOG091F01LT,
    LG+F+R3: EOG091F00AJ,
    LG4X: EOG091F016K,
    JTT+F+G4: EOG091F04ZK,
    LG+R4: EOG091F00C5,
    JTT+R4: EOG091F01UH,
    LG4X: EOG091F02A3,
    JTT+F+G4: EOG091F013O,
    LG+R3: EOG091F0222,
    JTT+R3: EOG091F03DA,
    LG4X: EOG091F0354,
    LG+R4: EOG091F00BJ,
    LG4X: EOG091F02WC,
    JTT+R4: EOG091F035F,
    LG4X: EOG091F01TN,
    LG4X: EOG091F01RF,
    JTT+F+R4: EOG091F006D,
    LG+F+R5: EOG091F01D1,
    JTT+R4: EOG091F04EU,
    VT+I+G4: EOG091F038V,
    JTT+F+R3: EOG091F00T0,
    JTTDCMut+F+R3: EOG091F00PU,
    LG+I+G4: EOG091F05ZR,
    LG4X: EOG091F00ML,
    LG4X: EOG091F00G8,
    LG+R4: EOG091F00AL,
    LG4X: EOG091F00PP,
    VT+R3: EOG091F01D4,
    JTT+F+R4: EOG091F002S,
    JTT+R3: EOG091F008K,
    LG4X: EOG091F01R5,
    LG+R4: EOG091F05EE,
    JTT+F+R5: EOG091F02PW,
    JTTDCMut+F+R4: EOG091F01DT,
    JTTDCMut+R3: EOG091F01UR,
    LG4X: EOG091F03XR,
    LG4X: EOG091F04LV,
    LG4X: EOG091F04WS,
    JTTDCMut+G4: EOG091F0437,
    LG+R5: EOG091F0060,
    JTT+I+G4: EOG091F0243,
    LG4X: EOG091F05K6,
    LG4X: EOG091F026E,
    LG+I+G4: EOG091F01N7,
    LG4M: EOG091F00LR,
    LG+F+R5: EOG091F005M,
    JTT+F+R3: EOG091F00UF,
    LG+F+R4: EOG091F007R,
    LG4X: EOG091F04MT,
    JTTDCMut+F+R3: EOG091F00EJ,
    LG+R2: EOG091F04WU,
    LG4X: EOG091F03GD,
    JTT+F+R4: EOG091F02ZP,
    LG+R3: EOG091F00GQ,
    VT+R4: EOG091F00NJ,
    LG4X: EOG091F04IA,
    LG4X: EOG091F05WG,
    LG4X: EOG091F0125,
    PMB+G4: EOG091F07UP,
    LG+R3: EOG091F00OJ,
    JTT+F+R2: EOG091F02PC,
    JTTDCMut+R4: EOG091F0034,
    JTTDCMut+R2: EOG091F04E8,
    LG4X: EOG091F01LI,
    JTT+F+R3: EOG091F00OF,
    JTTDCMut+R4: EOG091F02MD,
    JTTDCMut+R3: EOG091F03OM,
    LG4X: EOG091F023N,
    JTT+F+R5: EOG091F02MR,
    JTT+F+R4: EOG091F00AV,
    LG4X: EOG091F034O,
    JTT+R3: EOG091F03TO,
    VT+F+G4: EOG091F03Y8,
    JTT+R4: EOG091F00M9,
    LG4X: EOG091F04OA,
    LG4X: EOG091F03F7,
    LG4X: EOG091F0325,
    LG4X: EOG091F02N6,
    LG4X: EOG091F02FT,
    JTT+I+G4: EOG091F022G,
    JTT+R4: EOG091F0052,
    JTT+F+R4: EOG091F00O6,
    LG4X: EOG091F05TP,
    JTT+R3: EOG091F02AY,
    LG+R2: EOG091F004X,
    LG4X: EOG091F00P2,
    LG4X: EOG091F03D6,
    LG+F+R3: EOG091F00GT,
    JTT+R4: EOG091F02OK,
    JTT+I+G4: EOG091F04BA,
    LG+R4: EOG091F01SB,
    JTT+R3: EOG091F00LT,
    JTTDCMut+R4: EOG091F04TS,
    JTT+F+R4: EOG091F03BH,
    JTTDCMut+F+R4: EOG091F0124,
    LG4X: EOG091F03OD,
    JTT+F+I+G4: EOG091F00T1,
    LG4X: EOG091F00PE,
    LG4X: EOG091F00AN,
    JTTDCMut+R3: EOG091F03PU,
    JTT+R4: EOG091F00JP,
    LG4X: EOG091F02LA,
    LG+R3: EOG091F00ME,
    LG+F+R4: EOG091F03AW,
    LG4X: EOG091F02Y7,
    LG4X: EOG091F03WY,
    LG4X: EOG091F038E,
    JTT+F+R5: EOG091F0085,
    LG+R4: EOG091F004M,
    LG4X: EOG091F012F,
    LG4X: EOG091F0192,
    VT+R4: EOG091F00D5,
    JTTDCMut+R2: EOG091F04GO,
    JTT+I+G4: EOG091F02A5,
    LG4X: EOG091F03XC,
    LG+R2: EOG091F040S,
    JTTDCMut+F+R5: EOG091F02CG,
    LG4X: EOG091F021Y,
    JTTDCMut+F+R4: EOG091F01I9,
    JTTDCMut+F+R3: EOG091F00UC,
    LG4X: EOG091F02PT,
    LG4X: EOG091F03NL,
    LG4X: EOG091F02H2,
    LG4X: EOG091F01ZH,
    JTTDCMut+F+R3: EOG091F00TF,
    LG4X: EOG091F03M1,
    LG4X: EOG091F04PE,
    LG4X: EOG091F01X9,
    LG4X: EOG091F00VL,
    LG4M: EOG091F02MX,
    JTTDCMut+R3: EOG091F003N,
    LG4X: EOG091F03KN,
    LG4X: EOG091F0528,
    JTT+F+R3: EOG091F0391,
    LG+F+R3: EOG091F048B,
    LG4X: EOG091F00B9,
    LG4X: EOG091F02J8,
    LG4X: EOG091F017Q,
    JTT+F+R4: EOG091F04M4,
    Blosum62+F+R3: EOG091F00QQ,
    LG4X: EOG091F0117,
    LG4X: EOG091F013Z,
    LG4X: EOG091F025N,
    LG4X: EOG091F022Z,
    Dayhoff+I+G4: EOG091F04YA,
    JTT+R3: EOG091F038T,
    LG4X: EOG091F0329,
    LG4X: EOG091F02QL,
    JTT+F+R3: EOG091F04AQ,
    JTT+R3: EOG091F01LQ,
    LG4X: EOG091F00TT,
    LG4X: EOG091F01TX,
    JTTDCMut+R3: EOG091F02XI,
    JTT+F+R3: EOG091F005Y,
    LG4X: EOG091F017J,
    LG+R3: EOG091F03UX,
    LG4X: EOG091F053J,
    JTTDCMut+R4: EOG091F02IT,
    DCMut+R3: EOG091F036Z,
    LG+R3: EOG091F04QF,
    LG4X: EOG091F01YZ,
    JTTDCMut+R3: EOG091F00AX,
    LG4X: EOG091F047Q,
    LG4X: EOG091F05IB,
    LG+F+R3: EOG091F02NS,
    LG4X: EOG091F00MI,
    JTT+R3: EOG091F01KZ,
    JTT+R4: EOG091F00OT,
    LG+F+R3: EOG091F00X3,
    JTT+F+R4: EOG091F03CB,
    LG4X: EOG091F00VE,
    VT+I+G4: EOG091F02II,
    LG4X: EOG091F03MT,
    LG4X: EOG091F00SR,
    Dayhoff+R2: EOG091F01MM,
    LG4X: EOG091F02WZ,
    JTTDCMut+R3: EOG091F0057,
    WAG+F+I+G4: EOG091F03L7,
    LG4X: EOG091F03L0,
    LG+R4: EOG091F003Y,
    LG4X: EOG091F00IM,
    LG4X: EOG091F01EH,
    LG4X: EOG091F048J,
    LG4X: EOG091F03GC,
    JTTDCMut+F+R4: EOG091F009Q,
    LG4X: EOG091F0274,
    JTT+I+G4: EOG091F013M,
    LG4X: EOG091F01ZF,
    VT+F+R4: EOG091F01S7,
    LG4X: EOG091F046S,
    JTT+R3: EOG091F00H0,
    LG4X: EOG091F02MG,
    LG+R4: EOG091F00XI,
    LG4X: EOG091F011X,
    JTTDCMut+G4: EOG091F04IC,
    LG+R3: EOG091F01N9,
    LG+R3: EOG091F001X,
    JTT+F+R2: EOG091F0218,
    JTT+F+R3: EOG091F002H,
    LG4X: EOG091F04HC,
    LG4X: EOG091F02BS,
    LG4X: EOG091F02H4,
    LG4X: EOG091F00XC,
    LG4X: EOG091F03UH,
    JTT+F+R4: EOG091F0186,
    LG4X: EOG091F01S4,
    LG4X: EOG091F02IA,
    LG4X: EOG091F01NH,
    LG4X: EOG091F0839,
    JTT+R2: EOG091F0207,
    LG4X: EOG091F01ZZ,
    JTT+R2: EOG091F03UG,
    JTT+R4: EOG091F00NP,
    LG4X: EOG091F032Z,
    LG4X: EOG091F00V1,
    LG4X: EOG091F01HI,
    JTT+F+R3: EOG091F01GL,
    JTT+R3: EOG091F0047,
    JTT+R3: EOG091F01C4,
    LG4X: EOG091F024P,
    LG4X: EOG091F02UG,
    JTTDCMut+I+G4: EOG091F02OE,
    JTT+F+R4: EOG091F00OP,
    LG4X: EOG091F037P,
    JTTDCMut+F+R4: EOG091F00E8,
    WAG+F+R2: EOG091F0323,
    JTT+R2: EOG091F031F,
    JTTDCMut+G4: EOG091F01XR,
    JTT+F+R4: EOG091F02Q3,
    LG+R4: EOG091F058B,
    JTT+F+R4: EOG091F00FW,
    JTT+F+R4: EOG091F00FT,
    LG4X: EOG091F0382,
    LG+R4: EOG091F01BJ,
    VT+I+G4: EOG091F02X9,
    LG4X: EOG091F06YV,
    VT: EOG091F02V7,
    LG+F+I+G4: EOG091F03QC,
    LG4X: EOG091F020V,
    JTT+F+R3: EOG091F03YA,
    LG4X: EOG091F00EU,
    JTT+R2: EOG091F01BA,
    JTT+R3: EOG091F02VN,
    JTTDCMut+F+R3: EOG091F00ZL,
    JTT+R4: EOG091F00S6,
    LG4X: EOG091F035V,
    LG4X: EOG091F018C,
    LG+R3: EOG091F035A,
    JTTDCMut+R4: EOG091F02L1,
    LG4X: EOG091F01EJ,
    LG+G4: EOG091F05PE,
    JTTDCMut+I+G4: EOG091F01F1,
    LG4X: EOG091F03KJ,
    JTT+I+G4: EOG091F03GX,
    JTTDCMut+R3: EOG091F00PY,
    JTT+R4: EOG091F017R,
    LG4X: EOG091F02WT,
    JTT+F+R4: EOG091F02I6,
    LG4M: EOG091F03JK,
    LG+R4: EOG091F008L,
    JTTDCMut+G4: EOG091F03AG,
    JTTDCMut+R3: EOG091F00RG,
    LG4X: EOG091F03H7,
    JTT+F+R3: EOG091F02L5,
    JTTDCMut+F+R4: EOG091F00L5,
    LG4X: EOG091F05NS,
    JTTDCMut+I+G4: EOG091F03ZH,
    JTTDCMut+F+R5: EOG091F029X,
    LG4X: EOG091F05T8,
    LG4X: EOG091F00V0,
    JTT+G4: EOG091F04W2,
    JTT+F+R5: EOG091F02HD,
    LG4X: EOG091F049F,
    LG+F+R3: EOG091F01KL,
    LG4X: EOG091F04D3,
    LG4X: EOG091F04OO,
    VT+F+R3: EOG091F00A6,
    VT+R2: EOG091F01H7,
    JTT+R3: EOG091F00NA,
    LG4X: EOG091F05GJ,
    LG4X: EOG091F00YY,
    WAG+F+G4: EOG091F03V5,
    JTTDCMut+R2: EOG091F020P,
    LG4X: EOG091F04JU,
    LG4X: EOG091F02KP,
    LG+R4: EOG091F00D1,
    JTTDCMut+R4: EOG091F02IX,
    LG4X: EOG091F01SF,
    LG4X: EOG091F00IJ,
    JTT+F+R2: EOG091F021T,
    JTTDCMut+F+I+G4: EOG091F03JD,
    LG+F+I+G4: EOG091F02QY,
    JTTDCMut+F+R3: EOG091F02KV,
    LG4X: EOG091F04Z0,
    LG4X: EOG091F05AV,
    LG4X: EOG091F04LH,
    LG4X: EOG091F02UQ,
    LG4X: EOG091F016B,
    JTT+R3: EOG091F04BZ,
    LG4X: EOG091F02YU,
    LG4X: EOG091F03FH,
    LG4X: EOG091F01N3,
    LG4X: EOG091F05NU,
    LG4X: EOG091F02SV,
    LG4X: EOG091F02IZ,
    JTTDCMut+R3: EOG091F03LL,
    LG4X: EOG091F019F,
    LG4X: EOG091F03VO,
    JTTDCMut+F+R3: EOG091F003P,
    LG+R4: EOG091F01S8,
    LG4X: EOG091F045B,
    LG+R3: EOG091F03DI,
    JTT+R3: EOG091F00VT,
    JTTDCMut+R4: EOG091F04IB,
    LG4X: EOG091F026C,
    JTT+R4: EOG091F020T,
    LG+I: EOG091F03VL,
    LG4X: EOG091F022L,
    JTTDCMut+F+R4: EOG091F009M,
    JTTDCMut+F+R5: EOG091F014P,
    JTT+G4: EOG091F044X,
    LG4X: EOG091F00DI,
    JTTDCMut+F+R4: EOG091F00QT,
    JTT+F+I+G4: EOG091F007L,
    JTTDCMut+F+I+G4: EOG091F0478,
    JTTDCMut+R3: EOG091F01KW,
    LG4X: EOG091F01MF,
    LG4X: EOG091F00HJ,
    JTT+R3: EOG091F027S,
    JTT+F+R4: EOG091F033M,
    LG4X: EOG091F03AL,
    LG4X: EOG091F04JZ,
    JTT+I+G4: EOG091F05VV,
    JTT+F+I+G4: EOG091F00XP,
    LG4X: EOG091F05WP,
    JTT+R3: EOG091F009A,
    JTTDCMut+R2: EOG091F04YI,
    JTTDCMut+R4: EOG091F05L7,
    LG4X: EOG091F0264,
    JTTDCMut+R4: EOG091F00FJ,
    JTTDCMut+R3: EOG091F04UG,
    JTT+F+R2: EOG091F017H,
    LG4X: EOG091F03XP,
    LG4X: EOG091F04S0,
    JTT+R4: EOG091F03YH,
    JTT+F+R4: EOG091F00DD,
    JTT+F+R3: EOG091F012K,
    JTT+F+R4: EOG091F00BN,
    JTT+G4: EOG091F01JD,
    JTT+R3: EOG091F02O6,
    JTT+F+R4: EOG091F0013,
    JTT+R4: EOG091F03TD,
    JTT+F+R4: EOG091F01S1,
    LG+F+R4: EOG091F00YW,
    LG4X: EOG091F0294,
    JTT+F+R4: EOG091F00K1,
    JTTDCMut+R3: EOG091F012X,
    LG4X: EOG091F02NG,
    LG4X: EOG091F03XB,
    LG+F+R4: EOG091F03XJ,
    JTT+R3: EOG091F008D,
    LG4X: EOG091F03S6,
    JTT+G4: EOG091F05N1,
    LG4X: EOG091F00NH,
    JTT+F+R4: EOG091F02JS,
    JTT+R4: EOG091F013G,
    LG+F+R4: EOG091F03D3,
    LG4X: EOG091F02XA,
    LG+R3: EOG091F01ND,
    Dayhoff+R4: EOG091F02M3,
    LG4X: EOG091F0449,
    LG4X: EOG091F0288,
    LG+F+R2: EOG091F019A,
    JTT+R4: EOG091F05J4,
    JTT+R2: EOG091F03C2,
    JTT+I+G4: EOG091F04UJ,
    JTT+R3: EOG091F001K,
    JTT+R4: EOG091F03TQ,
    JTT+R3: EOG091F03LK,
    LG4X: EOG091F05E4,
    JTT+F+R3: EOG091F00AZ,
    LG+F+R4: EOG091F00P5,
    JTTDCMut+R2: EOG091F03ZS,
    LG+R4: EOG091F02FD,
    JTTDCMut+R4: EOG091F033L,
    LG4X: EOG091F03YQ,
    JTT+F+R3: EOG091F00WZ,
    LG4X: EOG091F02L0,
    LG+F+R5: EOG091F03Q4,
    LG4X: EOG091F01MY,
    JTT+R5: EOG091F00FH,
    JTT+R2: EOG091F018E,
    LG4X: EOG091F0511,
    JTT+R4: EOG091F00DL,
    JTTDCMut+R4: EOG091F00SU,
    LG+F+R2: EOG091F020N,
    JTTDCMut+F+R3: EOG091F000G,
    LG4X: EOG091F00ZF,
    LG+R3: EOG091F00Z0,
    JTTDCMut+R3: EOG091F00HX,
    LG4X: EOG091F02S8,
    JTT+R2: EOG091F02UP,
    JTTDCMut+R3: EOG091F01UT,
    LG+F+G4: EOG091F04EA,
    JTTDCMut+F+R4: EOG091F003Q,
    LG4X: EOG091F035U,
    JTTDCMut+I+G4: EOG091F04J1,
    LG+F+R5: EOG091F018I,
    LG4X: EOG091F02ND,
    JTT+F+G4: EOG091F00IF,
    JTT+R4: EOG091F0088,
    WAG+R3: EOG091F03I3,
    LG4X: EOG091F043V,
    JTT+F+G4: EOG091F01F9,
    LG+R3: EOG091F03TV,
    LG4X: EOG091F021K,
    LG4X: EOG091F01DR,
    LG4X: EOG091F01JU,
    LG4X: EOG091F01O1,
    LG+F+R3: EOG091F00BV,
    LG4X: EOG091F00O1,
    LG+R4: EOG091F03I0,
    JTT+F+R3: EOG091F00BG,
    JTTDCMut+R4: EOG091F021P,
    LG4X: EOG091F01DX,
    LG4X: EOG091F03T0,
    LG4X: EOG091F0540,
    JTT+F+R3: EOG091F00IR,
    JTTDCMut+R3: EOG091F037N,
    JTTDCMut+R4: EOG091F0093,
    LG4X: EOG091F02CQ,
    LG4X: EOG091F03CF,
    JTT+F+R3: EOG091F003A,
    JTT+F+R3: EOG091F01E8,
    LG+R2: EOG091F01QG,
    JTTDCMut+F+R3: EOG091F0041,
    LG4X: EOG091F01E9,
    JTT+I+G4: EOG091F036L,
    LG4X: EOG091F01EC,
    JTT+F+R3: EOG091F00NQ,
    LG4X: EOG091F01GQ,
    WAG+F+R3: EOG091F00DF,
    JTTDCMut+F+R4: EOG091F016X,
    JTT+R4: EOG091F01EW,
    JTTDCMut+F+R4: EOG091F008S,
    JTT+F+R4: EOG091F00KW,
    LG+R2: EOG091F035K,
    JTT+F+R3: EOG091F00LL,
    JTT+F+R4: EOG091F000I,
    LG4X: EOG091F00KO,
    JTT+R3: EOG091F00UR,
    LG4X: EOG091F04ED,
    WAG+F+R2: EOG091F01NR,
    LG4X: EOG091F004Y,
    JTTDCMut+F+R5: EOG091F00E3,
    JTT+R3: EOG091F0358,
    LG4X: EOG091F01SK,
    JTT+F+R3: EOG091F026P,
    JTT+I+G4: EOG091F03ES,
    JTTDCMut+R4: EOG091F00AH,
    LG4X: EOG091F02KH,
    LG4X: EOG091F00NC,
    LG+R4: EOG091F008Z,
    JTTDCMut+R3: EOG091F017O,
    LG+I+G4: EOG091F007M,
    JTT+R4: EOG091F00HT,
    JTT+R4: EOG091F00GY,
    JTTDCMut+R2: EOG091F04HP,
    LG4X: EOG091F01CL,
    LG4X: EOG091F02B4,
    VT+R2: EOG091F00D4,
    JTT+F+R3: EOG091F006W,
    JTTDCMut+R3: EOG091F03DE,
    VT+R3: EOG091F017T,
    LG4X: EOG091F00DM,
    LG+R4: EOG091F006N,
    LG4X: EOG091F04J5,
    JTT+F+R3: EOG091F006L,
    JTTDCMut+I+G4: EOG091F0566,
    JTT+F+R4: EOG091F003O,
    LG4X: EOG091F00FO,
    LG4X: EOG091F00GR,
    LG4X: EOG091F03UF,
    VT+I+G4: EOG091F00L2,
    JTT+I+G4: EOG091F05UI,
    JTT+R3: EOG091F00IL,
    LG4X: EOG091F01HE,
    LG+R4: EOG091F01U9,
    Dayhoff+F+R3: EOG091F028B,
    JTTDCMut+R3: EOG091F00MN,
    JTTDCMut+F+I+G4: EOG091F041M,
    LG4X: EOG091F01CU,
    JTT+G4: EOG091F04DS,
    VT+F+I+G4: EOG091F01SW,
    JTT+R4: EOG091F0086,
    JTTDCMut+F+R2: EOG091F01DI,
    LG4X: EOG091F03FB,
    JTTDCMut+R3: EOG091F01WJ,
    LG4X: EOG091F00K3,
    JTTDCMut+R3: EOG091F02ZY,
    LG4X: EOG091F01GA,
    JTT+F+R3: EOG091F00AQ,
    JTT+F+G4: EOG091F04II,
    JTTDCMut+R4: EOG091F028X,
    JTT+R3: EOG091F02SU,
    LG4X: EOG091F0535,
    Dayhoff+F+R3: EOG091F01O5,
    LG4X: EOG091F031W,
    LG4X: EOG091F02GX,
    LG4X: EOG091F03MD,
    JTT+R4: EOG091F003U,
    JTTDCMut+F+R5: EOG091F011T,
    LG+R3: EOG091F00A3,
    LG4X: EOG091F026B,
    LG+R3: EOG091F011I,
    LG4X: EOG091F02LU,
    LG4X: EOG091F04MX,
    JTTDCMut+R3: EOG091F04HO,
    JTTDCMut+R3: EOG091F006V,
    LG4X: EOG091F02IK,
    LG4X: EOG091F03B0,
    LG4X: EOG091F00GF,
    LG4X: EOG091F03PH,
    LG4X: EOG091F00DV,
    JTT+F+I+G4: EOG091F03KF,
    JTT+I: EOG091F02RM,
    LG4X: EOG091F00U6,
    JTT+R2: EOG091F041D,
    VT+F+I+G4: EOG091F00SK,
    LG4X: EOG091F03QG,
    JTT+R4: EOG091F00CG,
    JTT+R3: EOG091F03CE,
    JTT+F+R3: EOG091F02RZ,
    JTT+F+R3: EOG091F00RV,
    JTT+R4: EOG091F0177,
    JTT+F+I+G4: EOG091F047C,
    WAG+F+R5: EOG091F026A,
    LG+F+R3: EOG091F00JG,
    VT+R4: EOG091F028F,
    LG4X: EOG091F02EQ,
    JTT+R3: EOG091F03G9,
    VT+R4: EOG091F012A,
    LG+F+R3: EOG091F0216,
    LG4X: EOG091F00N7,
    LG+F+G4: EOG091F01KF,
    JTTDCMut+I+G4: EOG091F0429,
    LG4X: EOG091F00K8,
    LG4X: EOG091F01XC,
    LG+F+R4: EOG091F00F1,
    LG4X: EOG091F03CN,
    JTT+F+R3: EOG091F007T,
    LG4X: EOG091F048W,
    JTT+R4: EOG091F02GO,
    JTT+F+R4: EOG091F02OL,
    JTT+R3: EOG091F04O9,
    Dayhoff+F+R3: EOG091F000J,
    JTT+F+R5: EOG091F01WZ,
    JTT+F+R4: EOG091F0046,
    LG4X: EOG091F051R,
    JTT+F+R3: EOG091F00CR,
    VT+F+R3: EOG091F05E6,
    JTTDCMut+F+R4: EOG091F01JC,
    LG4X: EOG091F03K4,
    LG4X: EOG091F0596,
    JTT+R4: EOG091F0351,
    LG+F+R4: EOG091F019W,
    JTT+R4: EOG091F03RF,
    JTTDCMut+F+R3: EOG091F00KN,
    JTT+F+R4: EOG091F02ZG,
    JTT+F+R3: EOG091F00TQ,
    LG+F+R3: EOG091F02ZW,
    JTTDCMut+R4: EOG091F00DE,
    JTT+F+R4: EOG091F02X1,
    LG4X: EOG091F00PJ,
    LG4X: EOG091F004B,
    LG4X: EOG091F0611,
    LG4X: EOG091F03TE,
    JTT+R4: EOG091F01W2,
    JTTDCMut+R3: EOG091F06NM,
    LG4X: EOG091F04UX,
    LG4X: EOG091F03JG,
    LG+R4: EOG091F01QC,
    LG4X: EOG091F03PN,
    LG+F+R4: EOG091F063N,
    LG4X: EOG091F02TE,
    JTT+F+R3: EOG091F0082,
    JTTDCMut+F+R3: EOG091F02J9,
    LG4X: EOG091F02J2,
    LG4X: EOG091F00P3,
    LG+R3: EOG091F03QE,
    LG4X: EOG091F03OI,
    LG4X: EOG091F01YG,
    LG4X: EOG091F01JZ,
    LG4X: EOG091F054K,
    JTTDCMut+R2: EOG091F03K9,
    Blosum62+R2: EOG091F02ZB,
    LG4X: EOG091F04EN,
    LG+F+R3: EOG091F02U8,
    LG4X: EOG091F036B,
    JTTDCMut+F+I+G4: EOG091F0161,
    JTT+R4: EOG091F015Z,
    LG4X: EOG091F04TL,
    LG+R3: EOG091F03SV,
    JTT+F+R4: EOG091F039N,
    JTT+R3: EOG091F015T,
    JTTDCMut+R3: EOG091F03WS,
    JTT+R2: EOG091F03JU,
    VT+R2: EOG091F019U,
    Dayhoff+I+G4: EOG091F04DK,
    JTTDCMut+R2: EOG091F04DP,
    JTT+R3: EOG091F01AB,
    JTTDCMut+F+R2: EOG091F011J,
    LG4X: EOG091F021M,
    LG4X: EOG091F00E0,
    VT+I: EOG091F02AJ,
    JTT+I+G4: EOG091F02SX,
    LG4X: EOG091F03RU,
    JTT+R2: EOG091F036N,
    JTT+F+I+G4: EOG091F037L,
    LG4X: EOG091F01CC,
    JTT+F+R3: EOG091F00EM,
    LG4X: EOG091F03B2,
    LG4X: EOG091F01VQ,
    JTT+F+I+G4: EOG091F039H,
    JTT+R3: EOG091F006E,
    JTTDCMut+R3: EOG091F00WC,
    LG4X: EOG091F02CC,
    JTT+F+R2: EOG091F028J,
    JTT+F+R4: EOG091F00L3,
    LG4X: EOG091F0141,
    LG4X: EOG091F035C,
    LG4X: EOG091F03TI,
    LG4X: EOG091F01KI,
    VT+F+R4: EOG091F038F,
    LG4X: EOG091F03RN,
    LG4X: EOG091F00U0,
    LG4X: EOG091F04VM,
    JTT+F+R3: EOG091F00U4,
    LG+F+R4: EOG091F007G,
    JTT+R4: EOG091F058I,
    LG+R3: EOG091F0002,
    JTT+F+I+G4: EOG091F04DL,
    JTTDCMut+F+R3: EOG091F0050,
    JTT+F+R3: EOG091F004P,
    LG+F+R2: EOG091F02QI,
    JTTDCMut+F+R4: EOG091F01CD,
    JTT+R3: EOG091F02KQ,
    LG4X: EOG091F03ZN,
    JTTDCMut+F+I+G4: EOG091F051O,
    LG4X: EOG091F03EQ,
    JTT+F+R4: EOG091F00H5,
    JTT+R3: EOG091F02VL,
    LG4X: EOG091F042H,
    LG+R3: EOG091F03U3,
    LG4X: EOG091F04BS,
    LG4X: EOG091F03MJ,
    JTTDCMut+F+R4: EOG091F010M,
    JTTDCMut+R3: EOG091F03RC,
    JTT+F+R3: EOG091F04CT,
    JTT+F+R4: EOG091F006Z,
    VT+R2: EOG091F02KY,
    JTT+R3: EOG091F00S0,
    LG4X: EOG091F006U,
    LG4X: EOG091F021B,
    JTT+R2: EOG091F0176,
    LG4X: EOG091F03LC,
    LG4X: EOG091F03B3,
    JTT+F+R4: EOG091F00F0,
    LG4X: EOG091F02Z5,
    LG4X: EOG091F02NH,
    LG4X: EOG091F037C,
    JTT+R2: EOG091F01JQ,
    JTT+G4: EOG091F00RU,
    JTT+R4: EOG091F00FQ,
    VT+F+R2: EOG091F02CU,
    JTTDCMut+R4: EOG091F01NV,
    Dayhoff+F+R3: EOG091F00QM,
    LG4X: EOG091F01QO,
    LG4X: EOG091F03FY,
    JTTDCMut+R4: EOG091F00QE,
    LG4X: EOG091F01LK,
    LG4X: EOG091F02U1,
    LG4X: EOG091F00ZK,
    LG+F+R4: EOG091F02N3,
    LG+R4: EOG091F00ZX,
    Dayhoff+F+R4: EOG091F01PD,
    LG+F+R4: EOG091F012Q,
    LG+R3: EOG091F035G,
    LG+F+R3: EOG091F00QA,
    JTTDCMut+F+R4: EOG091F0538,
    LG4X: EOG091F0091,
    LG4X: EOG091F01JV,
    LG4X: EOG091F02W6,
    JTTDCMut+R3: EOG091F037V,
    LG4X: EOG091F025B,
    LG4X: EOG091F02EU,
    LG4X: EOG091F0459,
    JTTDCMut+F+R3: EOG091F00MS,
    JTT+F+R2: EOG091F01O2,
    JTT+F+R3: EOG091F02IF,
    VT+F+I+G4: EOG091F00FU,
    LG4M: EOG091F058W,
    LG+F+R3: EOG091F034Q,
    JTT+F+R3: EOG091F03PI,
    LG4X: EOG091F01MC,
    LG+F+R2: EOG091F00K7,
    LG+F+R2: EOG091F0071,
    LG+R2: EOG091F04RZ,
    LG+F+R3: EOG091F00VH,
    LG4X: EOG091F01RX,
    LG4X: EOG091F00GD,
    JTTDCMut+I+G4: EOG091F04JO,
    LG+R3: EOG091F00OQ,
    JTT+R3: EOG091F00XX,
    DCMut+F+R3: EOG091F04V0,
    LG4X: EOG091F007X,
    JTT+R4: EOG091F04CQ,
    LG4X: EOG091F00O9,
    JTT+F+R4: EOG091F01LV,
    LG4X: EOG091F02QX,
    JTT+F+R2: EOG091F002Y,
    JTTDCMut+R3: EOG091F02N8,
    LG4X: EOG091F00ES,
    JTT+F+R4: EOG091F00P1,
    LG4X: EOG091F0421,
    JTT+R4: EOG091F02ZH,
    LG4X: EOG091F01YW,
    LG4X: EOG091F009K,
    JTT+F+R4: EOG091F00JM,
    LG4X: EOG091F02B7,
    LG4X: EOG091F022N,
    LG+R3: EOG091F02QZ,
    JTT+R4: EOG091F00VN,
    JTT+R3: EOG091F05CH,
    JTT+R3: EOG091F018Y,
    VT+F+G4: EOG091F00BZ,
    LG+R3: EOG091F043F,
    LG4X: EOG091F003X,
    JTT+I+G4: EOG091F04MF,
    LG+F+R3: EOG091F00O0,
    LG4X: EOG091F02LO,
    LG4X: EOG091F004C,
    LG+F+R4: EOG091F023A,
    LG4X: EOG091F02BV,
    JTT+F+R3: EOG091F002J,
    LG4X: EOG091F027L,
    JTT+F+R4: EOG091F02EL,
    LG4X: EOG091F004A,
    WAG+F+R4: EOG091F01FR,
    LG+R2: EOG091F017B,
    LG4X: EOG091F04O4,
    JTT+F+R3: EOG091F00VJ,
    WAG+F+R4: EOG091F00LG,
    LG4X: EOG091F03M6,
    JTT+R3: EOG091F00SG,
    LG4X: EOG091F027N,
    LG4X: EOG091F02RJ,
    VT+R2: EOG091F03DV,
    JTT+R4: EOG091F05TH,
    LG4X: EOG091F01K0,
    JTTDCMut+R4: EOG091F022P,
    JTTDCMut+F+R4: EOG091F03HP,
    PMB+R2: EOG091F02DG,
    JTT+R4: EOG091F035T,
    JTT+G4: EOG091F057C,
    JTT+R4: EOG091F00IX,
    JTT+R5: EOG091F05RA,
    LG4X: EOG091F02DZ,
    VT+F+R4: EOG091F01KA,
    JTT+R3: EOG091F031Z,
    JTT+R2: EOG091F04MU,
    JTT+F+R3: EOG091F03BN,
    JTTDCMut+R5: EOG091F00R6,
    LG+R4: EOG091F00WK,
    LG+R3: EOG091F006X,
    JTTDCMut+R3: EOG091F04BI,
    LG4X: EOG091F02UR,
    Dayhoff+F+R3: EOG091F0415,
    LG4X: EOG091F00DB,
    LG4X: EOG091F01WD,
    LG+F+R4: EOG091F00FP,
    JTTDCMut+R4: EOG091F033W,
    LG4X: EOG091F00G0,
    LG4X: EOG091F03Y5,
    LG4X: EOG091F00Y4,
    LG4X: EOG091F00ZP,
    LG4X: EOG091F009D,
    JTT+R4: EOG091F005T,
    LG4X: EOG091F016Y,
    JTT+I+G4: EOG091F03TX,
    JTT+R3: EOG091F04YW,
    WAG+R4: EOG091F01HG,
    LG4X: EOG091F019X,
    LG4X: EOG091F042F,
    JTT+F+R3: EOG091F00Q2,
    LG+R4: EOG091F0347,
    JTT+R2: EOG091F03H0,
    LG+R4: EOG091F029J,
    LG4X: EOG091F01PM,
    JTTDCMut+R2: EOG091F0170,
    JTT+F+R4: EOG091F01MT,
    JTT+F+R4: EOG091F008I,
    LG4X: EOG091F025J,
    JTT+F+R4: EOG091F009J,
    JTT+F+I+G4: EOG091F006Y,
    LG4X: EOG091F01ZS,
    LG4X: EOG091F03XZ,
    JTTDCMut+R4: EOG091F03XY,
    JTT+G4: EOG091F0410,
    LG4X: EOG091F04CY,
    LG4X: EOG091F01K2,
    LG4X: EOG091F03QL,
    JTT+F+R4: EOG091F002D,
    LG+R4: EOG091F00JJ,
    LG4X: EOG091F01AK,
    JTT+R3: EOG091F01JR,
    JTTDCMut+R2: EOG091F01CS,
    LG4X: EOG091F00UU,
    LG4X: EOG091F0224,
    LG4X: EOG091F056Z,
    JTT+R5: EOG091F03YZ,
    JTT+F+I+G4: EOG091F0306,
    LG4X: EOG091F028W,
    LG+R3: EOG091F03V1,
    LG4X: EOG091F01OJ,
    LG4X: EOG091F04WF,
    LG4X: EOG091F02LE,
    VT+G4: EOG091F01LR,
    LG4X: EOG091F002E,
    LG4X: EOG091F002V,
    LG+F+R5: EOG091F028L,
    LG4X: EOG091F00A2,
    LG4X: EOG091F02G8,
    LG4X: EOG091F02OR,
    JTTDCMut+F+R3: EOG091F00B6,
    JTT+I+G4: EOG091F02DH,
    LG4X: EOG091F017P,
    JTTDCMut+R3: EOG091F03FX,
    LG+F+R3: EOG091F02KJ,
    JTT+F+R3: EOG091F0025,
    JTT+F+I+G4: EOG091F009C,
    LG4X: EOG091F01Y0,
    JTT+F+R4: EOG091F029T,
    LG4X: EOG091F030O,
    JTTDCMut+F+R5: EOG091F00HI,
    LG4X: EOG091F02R1,
    JTT+R4: EOG091F019S,
    JTT+F+R5: EOG091F00BE,
    LG4X: EOG091F00E5,
    LG+R3: EOG091F03W9,
    LG4X: EOG091F00SN,
    JTTDCMut+F+R4: EOG091F04WW,
    VT+R2: EOG091F02LX,
    JTT+F+R3: EOG091F01C2,
    LG4X: EOG091F048M,
    JTT+R4: EOG091F03EM,
    LG4X: EOG091F02F5,
    LG4X: EOG091F02UI,
    JTTDCMut+R3: EOG091F00XA,
    JTTDCMut+R5: EOG091F01OK,
    VT+R3: EOG091F01KJ,
    LG+R4: EOG091F01KC,
    JTTDCMut+F+R4: EOG091F00B5,
    JTTDCMut+I+G4: EOG091F03PP,
    JTT+F+R4: EOG091F01RG,
    JTTDCMut+R4: EOG091F03V7,
    JTTDCMut+F+R4: EOG091F00CI,
    JTTDCMut+F+R4: EOG091F0307,
    VT+R3: EOG091F01GN,
    LG4X: EOG091F056X,
    JTT+F+R4: EOG091F0009,
    LG4X: EOG091F0272,
    LG4X: EOG091F02W4,
    JTTDCMut+R2: EOG091F03K8,
    Dayhoff+F+R2: EOG091F00N6,
    LG4X: EOG091F00BA,
    LG+F+R4: EOG091F00XJ,
    JTT+F+R4: EOG091F00P4,
    LG4X: EOG091F05GU,
    LG4X: EOG091F01CZ,
    LG+F+R3: EOG091F00TR,
    LG4X: EOG091F02JN,
    VT+R2: EOG091F01XX,
    JTT+R3: EOG091F03RT,
    VT+G4: EOG091F02FW,
    JTT+F+R4: EOG091F02I4,
    JTTDCMut+R3: EOG091F01HC,
    JTTDCMut+I+G4: EOG091F04A0,
    LG4X: EOG091F00KX,
    LG4X: EOG091F00B8,
    JTT+F+R2: EOG091F013K,
    JTT+F+R4: EOG091F00HL,
    LG4X: EOG091F02M0,
    LG4X: EOG091F01ID,
    LG4X: EOG091F02TP,
    LG+F+R4: EOG091F02EP,
    LG4X: EOG091F009I,
    JTT+R3: EOG091F0304,
    JTT+R3: EOG091F014J,
    LG4X: EOG091F03CM,
    LG4X: EOG091F02AA,
    JTT+I+G4: EOG091F029K,
    JTT+F+R4: EOG091F02GI,
    JTT+F+R4: EOG091F0220,
    LG4X: EOG091F00Z6,
    JTT+F+R3: EOG091F030C,
    JTT+F+R4: EOG091F003H,
    JTTDCMut+R3: EOG091F01QE,
    JTT+F+R4: EOG091F00DP,
    VT+F+R2: EOG091F0333,
    LG+R5: EOG091F00MC,
    LG+F+R4: EOG091F038W,
    JTT+F+R3: EOG091F00HS,
    VT+R3: EOG091F00VF,
    LG4X: EOG091F01E4,
    LG4X: EOG091F00W4,
    LG4X: EOG091F01Q0,
    LG4X: EOG091F01CV,
    LG4X: EOG091F03E9,
    LG+R4: EOG091F01NE,
    LG4X: EOG091F013R,
    VT+R3: EOG091F01F6,
    LG4X: EOG091F00TN,
    LG+R3: EOG091F02UZ,
    LG4X: EOG091F00LW,
    VT+F+R2: EOG091F01AC,
    JTT+R3: EOG091F00QK,
    LG4X: EOG091F0473,
    LG4X: EOG091F015V,
    JTT+F+R5: EOG091F02X8,
    JTT+R2: EOG091F020X,
    JTTDCMut+R2: EOG091F02OD,
    VT+R2: EOG091F016P,
    LG4X: EOG091F02F6,
    LG4X: EOG091F032I,
    JTTDCMut+R4: EOG091F00D6,
    LG+R4: EOG091F02RV,
    JTTDCMut+F+R3: EOG091F014F,
    JTTDCMut+R4: EOG091F00K6,
    Dayhoff+F+R3: EOG091F01I6,
    LG4X: EOG091F04CC,
    JTT+F+I+G4: EOG091F046Y,
    LG4X: EOG091F04A1,
    JTT+R2: EOG091F016S,
    LG4X: EOG091F04XD,
    LG4X: EOG091F01J4,
    JTTDCMut+R4: EOG091F00M8,
    LG4X: EOG091F03I5,
    LG4X: EOG091F03B1,
    LG4X: EOG091F0507,
    JTT+F+R3: EOG091F009E,
    LG4X: EOG091F03MK,
    JTT+F+R3: EOG091F00J2,
    LG4X: EOG091F00VZ,
    JTTDCMut+F+R5: EOG091F00I8,
    LG4X: EOG091F04T8,
    JTT+I+G4: EOG091F03UJ,
    LG4X: EOG091F052X,
    JTT+G4: EOG091F03D4,
    LG4X: EOG091F04H3,
    LG+R4: EOG091F01A6,
    JTTDCMut+F+R4: EOG091F04HR,
    JTT+F+R4: EOG091F02IS,
    JTT+R3: EOG091F004H,
    JTT+R3: EOG091F027I,
    JTTDCMut+R4: EOG091F027J,
    VT+F+R3: EOG091F00V3,
    LG4X: EOG091F02C1,
    JTTDCMut+F+R2: EOG091F00A1,
    LG4X: EOG091F01WC,
    LG4X: EOG091F01EZ,
    JTT+F+R4: EOG091F03R0,
    LG4X: EOG091F02O3,
    JTT+F+R3: EOG091F000X,
    LG+F+I+G4: EOG091F007N,
    LG+I+G4: EOG091F05KA,
    JTTDCMut+R3: EOG091F00LE,
    JTT+F+R4: EOG091F01Y7,
    LG+R4: EOG091F00O2,
    JTT+R4: EOG091F032G,
    LG4X: EOG091F05LR,
    JTT+R3: EOG091F036T,
    LG4X: EOG091F04ZY,
    LG+F+I+G4: EOG091F02AT,
    JTT+R3: EOG091F00JR,
    LG4X: EOG091F051V,
    LG4X: EOG091F05YN,
    JTTDCMut+R3: EOG091F03OQ,
    JTT+F+R3: EOG091F04WR,
    LG+R4: EOG091F00ZV,
    JTTDCMut+F+R4: EOG091F00N3,
    LG4X: EOG091F03XX,
    JTT+R3: EOG091F03IG,
    LG4X: EOG091F01P1,
    JTTDCMut+R3: EOG091F01HV,
    JTT+F+G4: EOG091F02FG,
    LG+F+I+G4: EOG091F00B1,
    LG4X: EOG091F004Q,
    LG4X: EOG091F049H,
    LG4X: EOG091F00NN,
    LG4X: EOG091F010R,
    LG4X: EOG091F036O,
    JTT+G4: EOG091F00SO,
    LG+R4: EOG091F03L8,
    LG4X: EOG091F01LA,
    LG4X: EOG091F024R,
    JTTDCMut+F+R3: EOG091F002X,
    JTTDCMut+F+R3: EOG091F01Q3,
    JTT+R2: EOG091F02FJ,
    VT+F+R3: EOG091F00JS,
    LG4X: EOG091F01MH,
    LG4X: EOG091F042O,
    JTTDCMut+R3: EOG091F00L9,
    JTT+R3: EOG091F03FZ,
    JTT+R2: EOG091F05EO,
    LG+R4: EOG091F02RW,
    JTT+R3: EOG091F007J,
    JTT+F+R3: EOG091F00CP,
    JTT+F+R3: EOG091F0240,
    LG4X: EOG091F04T9,
    LG+F+R4: EOG091F0364,
    LG4X: EOG091F018H,
    JTT+F+R4: EOG091F003C,
    LG4X: EOG091F03VR,
    JTT+F+R3: EOG091F006I,
    JTT+R3: EOG091F039F,
    LG4X: EOG091F00TK,
    LG4X: EOG091F03Q6,
    JTTDCMut+R5: EOG091F00NF,
    LG4X: EOG091F01J5,
    LG+R2: EOG091F01BW,
    LG+R4: EOG091F01EG,
    LG+R2: EOG091F05RN,
    JTTDCMut+F+R4: EOG091F00BY,
    JTTDCMut+G4: EOG091F03OL,
    LG4X: EOG091F01XO,
    LG4X: EOG091F046N,
    JTTDCMut+R3: EOG091F00B2,
    LG+R4: EOG091F00GP,
    LG4X: EOG091F02RR,
    LG+I+G4: EOG091F04L0,
    JTT+F+G4: EOG091F00X9,
    LG+F+R4: EOG091F03ML,
    LG4X: EOG091F04IO,
    JTTDCMut+F+R4: EOG091F008P,
    LG4X: EOG091F038I,
    JTT+R4: EOG091F04C3,
    JTT+F+R3: EOG091F020B,
    LG4X: EOG091F03EU,
    VT+F+R2: EOG091F00VD,
    LG4X: EOG091F04RR,
    JTT+R3: EOG091F02KI,
    LG4X: EOG091F01AW,
    LG+F+R4: EOG091F033C,
    LG4X: EOG091F0150,
    LG4X: EOG091F03MX,
    JTT+F+R5: EOG091F03U4,
    JTT+F+R3: EOG091F001E,
    JTT+F+R4: EOG091F00X6,
    JTT+F+R3: EOG091F02YW,
    JTT+F+R4: EOG091F0077,
    WAG+R4: EOG091F026U,
    LG4X: EOG091F020R,
    JTTDCMut+F+R4: EOG091F002R,
    LG4X: EOG091F01VK,
    JTT+F+R4: EOG091F03Y6,
    LG4X: EOG091F02W8,
    LG4X: EOG091F01KN,
    JTT+F+I+G4: EOG091F03PC,
    LG+F+R3: EOG091F00FF,
    JTT+R3: EOG091F01G2,
    LG4X: EOG091F033H,
    LG4X: EOG091F030J,
    JTT+F+R3: EOG091F00QR,
    LG4X: EOG091F02BI,
    LG4X: EOG091F01PY,
    LG+R2: EOG091F01A1,
    LG4X: EOG091F04S8,
    LG4X: EOG091F00BU,
    LG4X: EOG091F03HR,
    LG4X: EOG091F023R,
    LG+F+R4: EOG091F01ZE,
    LG+F+R3: EOG091F003E,
    LG+F+R4: EOG091F00EC,
    VT+R2: EOG091F0201,
    LG4X: EOG091F01TT,
    LG4X: EOG091F01TQ,
    JTT+F+R4: EOG091F0019,
    LG4X: EOG091F01CJ,
    LG4X: EOG091F00GX,
    JTT+R4: EOG091F00J7,
    LG4X: EOG091F01SG,
    JTT+F+R3: EOG091F020I,
    VT+R2: EOG091F00UV,
    LG4X: EOG091F04E5,
    JTTDCMut+I+G4: EOG091F00PB,
    JTTDCMut+R4: EOG091F023D,
    JTT+R3: EOG091F00YL,
    JTTDCMut+R3: EOG091F03JN,
    JTT+F+R4: EOG091F03LV,
    JTT+R5: EOG091F02C4,
    JTT+F+R3: EOG091F01JO,
    LG+F+R4: EOG091F044V,
    LG4X: EOG091F020S,
    WAG+F+R4: EOG091F00XF,
    LG4X: EOG091F03P4,
    LG4X: EOG091F04YY,
    LG4X: EOG091F01TR,
    JTT+R4: EOG091F029E,
    LG+F+R4: EOG091F001I,
    JTT+R3: EOG091F03EJ,
    LG4X: EOG091F02ZZ,
    JTTDCMut+R4: EOG091F01ZC,
    VT+F+R2: EOG091F00MY,
    LG4X: EOG091F02HH,
    JTT+F+R4: EOG091F01IW,
    LG4X: EOG091F00I7,
    LG4X: EOG091F01XY,
    LG4X: EOG091F03FM,
    JTTDCMut+R2: EOG091F00TJ,
    LG+F+R3: EOG091F00ZJ,
    JTTDCMut+F+R4: EOG091F01DH,
    LG4X: EOG091F03SM,
    LG4X: EOG091F00SM,
    LG4X: EOG091F056B,
    VT+R3: EOG091F00IQ,
    LG4X: EOG091F01CE,
    LG4X: EOG091F04B4,
    JTT+F+R5: EOG091F01FW,
    JTT+F+R3: EOG091F00WE,
    LG4X: EOG091F032A,
    JTTDCMut+R4: EOG091F01P4,
    LG4X: EOG091F0199,
    LG+R4: EOG091F00K2,
    VT+R3: EOG091F0309,
    LG+R3: EOG091F00NU,
    WAG+R4: EOG091F01VO,
    JTT+F+R3: EOG091F01RP,
    JTT+F+R4: EOG091F03JT,
    JTTDCMut+R4: EOG091F03YI,
    VT+F+R2: EOG091F01IN,
    JTTDCMut+R3: EOG091F00SH,
    LG4X: EOG091F04FD,
    LG4X: EOG091F01EN,
    LG4X: EOG091F01PW,
    LG4X: EOG091F02QR,
    JTT+R4: EOG091F01PK,
    LG4X: EOG091F00EF,
    VT+R2: EOG091F0070,
    JTTDCMut+F+R4: EOG091F02NN,
    JTTDCMut+F+R3: EOG091F00KT,
    JTT+G4: EOG091F025H,
    LG+G4: EOG091F058Z,
    LG4X: EOG091F006F,
    LG4X: EOG091F02N2,
    JTTDCMut+R4: EOG091F017K,
    LG4X: EOG091F03Z1,
    VT+R4: EOG091F00OU,
    LG4X: EOG091F03ZG,
    LG4M: EOG091F05WX,
    JTTDCMut+F+R4: EOG091F00DQ,
    JTT+F+R4: EOG091F0167,
    LG4X: EOG091F01N1,
    LG4X: EOG091F044M,
    LG+R3: EOG091F02LS,
    LG4X: EOG091F017C,
    JTT+F+R4: EOG091F055P,
    LG4X: EOG091F01I1,
    JTT+F+R3: EOG091F01XD,
    LG4X: EOG091F03N9,
    LG4X: EOG091F00O4,
    LG4X: EOG091F01YY,
    JTT+F+R4: EOG091F009F,
    JTTDCMut+F+I+G4: EOG091F04UC,
    LG4X: EOG091F03Y3,
    LG4X: EOG091F03DM,
    VT+R2: EOG091F016U,
    LG4X: EOG091F018A,
    LG4X: EOG091F052Q,
    LG+R4: EOG091F00RZ,
    JTT+F+R3: EOG091F016I,
    LG4X: EOG091F004S,
    LG4X: EOG091F00W8,
    LG4X: EOG091F00XL,
    JTTDCMut+R4: EOG091F014K,
    LG+R4: EOG091F003D,
    LG4X: EOG091F00UJ,
    JTT+R3: EOG091F008G,
    WAG+F+R4: EOG091F01QT,
    JTT+R3: EOG091F01VW,
    JTT+R4: EOG091F00TS,
    JTTDCMut+F+R5: EOG091F0182,
    JTT+I+G4: EOG091F041B,
    LG4X: EOG091F01F3,
    LG4X: EOG091F011V,
    JTTDCMut+R3: EOG091F0460,
    JTT+F+R3: EOG091F003M,
    JTT+F+R3: EOG091F01RS,
    JTT+R3: EOG091F0146,
    JTT+F+R4: EOG091F006H,
    LG4X: EOG091F0386,
    LG4X: EOG091F03VW,
    JTTDCMut+R4: EOG091F010C,
    JTTDCMut+F+I: EOG091F000M,
    VT+F+R2: EOG091F024B,
    LG4X: EOG091F01DF,
    JTT+F+R3: EOG091F03M9,
    JTTDCMut+F+R3: EOG091F0113,
    LG4X: EOG091F03D2,
    JTTDCMut+R3: EOG091F00R0,
    LG+R4: EOG091F018Z,
    LG+R3: EOG091F03EF,
    LG4X: EOG091F01IY,
    LG4X: EOG091F01DN,
    LG+R3: EOG091F03AH,
    JTT+G4: EOG091F04AS,
    Dayhoff+R3: EOG091F04WG,
    JTTDCMut+R3: EOG091F0162,
    LG+I+G4: EOG091F062Q,
    LG4X: EOG091F00DZ,
    LG4X: EOG091F00PM,
    JTT+R3: EOG091F01UV,
    JTTDCMut+F+R4: EOG091F00NX,
    LG4X: EOG091F01AI,
    LG4X: EOG091F03AN,
    JTT+R3: EOG091F01YQ,
    LG4X: EOG091F02OQ,
    JTTDCMut+R3: EOG091F02EH,
    LG+I+G4: EOG091F03IQ,
    LG+F+R4: EOG091F02OX,
    JTT+R4: EOG091F05EQ,
    LG4X: EOG091F01DZ,
    LG4X: EOG091F01M5,
    LG4X: EOG091F00MW,
    LG4X: EOG091F01GJ,
    LG4X: EOG091F008O,
    JTT+R3: EOG091F021F,
    VT+F+R2: EOG091F019D,
    LG+R4: EOG091F04C9,
    JTTDCMut+R3: EOG091F02J5,
    LG4X: EOG091F01YK,
    LG4X: EOG091F04F1,
    LG4X: EOG091F03XK,
    JTT+R3: EOG091F01QB,
    JTT+R3: EOG091F030D,
    LG4X: EOG091F00ON,
    LG4X: EOG091F03VZ,
    LG+F+R3: EOG091F029L,
    JTTDCMut+F+I+G4: EOG091F01JJ,
    LG4X: EOG091F02WO,
    JTTDCMut+F+R4: EOG091F0267,
    JTTDCMut+F+R4: EOG091F006P,
    LG4X: EOG091F039U,
    LG4X: EOG091F02HV,
    JTT+F+R3: EOG091F02BH,
    LG4X: EOG091F013P,
    JTTDCMut+F+R4: EOG091F00YM,
    LG4X: EOG091F05NA,
    VT+G4: EOG091F01AH,
    LG4X: EOG091F0109,
    LG4X: EOG091F02WB,
    JTTDCMut+I+G4: EOG091F03W2,
    LG4X: EOG091F01R6,
    LG+R3: EOG091F016J,
    WAG+F+R4: EOG091F02CK,
    JTT+R4: EOG091F01YT,
    LG4X: EOG091F042R,
    JTTDCMut+F+R3: EOG091F0104,
    JTT+R3: EOG091F027M,
    LG4X: EOG091F009X,
    LG4X: EOG091F04DN,
    JTT+R3: EOG091F042M,
    LG4X: EOG091F03Q5,
    JTTDCMut+F+R4: EOG091F012R,
    LG+R3: EOG091F03W8,
    JTTDCMut+F+R3: EOG091F001Y,
    JTT+F+R3: EOG091F00CN,
    LG4X: EOG091F02R6,
    JTT+R3: EOG091F004E,
    JTT+F+R4: EOG091F05AS,
    JTTDCMut+I+G4: EOG091F04D1,
    JTT+F+G4: EOG091F03FE,
    LG4X: EOG091F04AY,
    JTT+R3: EOG091F05RB,
    JTT+F+R4: EOG091F029V,
    LG4X: EOG091F01V3,
    LG4X: EOG091F03PR,
    JTT+F+R3: EOG091F01XZ,
    LG4X: EOG091F02ML,
    LG4X: EOG091F01Q2,
    LG+R4: EOG091F00WM,
    JTT+F+R5: EOG091F04EP,
    Dayhoff+G4: EOG091F044I,
    JTT+F+R3: EOG091F00JW,
    JTT+R3: EOG091F048V,
    LG+R3: EOG091F00WU,
    LG4X: EOG091F057Q,
    LG4X: EOG091F01XT,
    LG4X: EOG091F04FR,
    JTTDCMut+R3: EOG091F02KM,
    JTT+R3: EOG091F00ZT,
    JTT+F+R4: EOG091F045R,
    LG+R5: EOG091F0191,
    JTT+F+R2: EOG091F00JX,
    JTT+R4: EOG091F01X1,
    JTT+F+R4: EOG091F05S0,
    JTTDCMut+I+G4: EOG091F030U,
    JTT+F+R2: EOG091F01X0,
    JTT+I+G4: EOG091F04QG,
    JTTDCMut+R3: EOG091F04MM,
    LG4X: EOG091F00YX,
    LG4X: EOG091F02UV,
    LG+F+R4: EOG091F01UC,
    LG+F+R4: EOG091F02SA,
    JTT+I+G4: EOG091F05HE,
    JTT+R3: EOG091F00CW,
    LG4X: EOG091F02JD,
    LG4X: EOG091F02NR,
    JTT+F+R5: EOG091F04EE,
    JTT+F+I+G4: EOG091F04RB,
    JTT+R3: EOG091F03HD,
    LG4X: EOG091F04RT,
    JTTDCMut+R3: EOG091F02BY,
    JTT+R4: EOG091F035R,
    LG4X: EOG091F00UI,
    LG4X: EOG091F013H,
    JTT+R4: EOG091F01Z9,
    LG4X: EOG091F02B0,
    LG4X: EOG091F05DN,
    JTT+R4: EOG091F00Y2,
    LG4X: EOG091F04Q4,
    LG4X: EOG091F03RK,
    LG+R4: EOG091F006K,
    LG4X: EOG091F0292,
    JTT+F+R3: EOG091F020Z,
    JTTDCMut+F+R4: EOG091F024K,
    LG4X: EOG091F010N,
    JTTDCMut+R3: EOG091F00FX,
    LG4X: EOG091F011F,
    LG4X: EOG091F00PO,
    WAG+R3: EOG091F04NT,
    JTT+F+R5: EOG091F00IT,
    JTT+R3: EOG091F00W0,
    LG4X: EOG091F0279,
    LG+F+R4: EOG091F00L8,
    LG4X: EOG091F02L8,
    LG4X: EOG091F00JC,
    LG4X: EOG091F028N,
    LG4X: EOG091F01VP,
    JTT+I+G4: EOG091F0373,
    JTT+R3: EOG091F02G9,
    JTTDCMut+I+G4: EOG091F02JH,
    LG+R4: EOG091F00QW,
    JTT+R4: EOG091F03PZ,
    LG4X: EOG091F02NQ,
    LG+F+R4: EOG091F03JV,
    LG4X: EOG091F032Y,
    LG4X: EOG091F01DL,
    LG4X: EOG091F04TF,
    JTT+F+G4: EOG091F04I3,
    WAG+R3: EOG091F04EY,
    VT+R3: EOG091F00MZ,
    LG4X: EOG091F01EL,
    JTT+F+I+G4: EOG091F02Q4,
    JTT+F+R3: EOG091F02FR,
    JTT+R3: EOG091F02O2,
    LG4X: EOG091F043U,
    JTT+F+R3: EOG091F00AA,
    LG4X: EOG091F01Q9,
    LG4X: EOG091F02RO,
    LG4X: EOG091F02S0,
    WAG+R3: EOG091F03RA,
    LG4X: EOG091F05LC,
    LG+F+I+G4: EOG091F034I,
    LG4X: EOG091F03TH,
    LG+R4: EOG091F00PV,
    LG4X: EOG091F04KI,
    VT+R3: EOG091F00IA,
    JTTDCMut+R4: EOG091F01I4,
    JTT+R3: EOG091F0412,
    JTT+I+G4: EOG091F05SM,
    LG4X: EOG091F048H,
    LG4X: EOG091F02A6,
    LG4X: EOG091F03MH,
    LG+R4: EOG091F01WY,
    LG4X: EOG091F04WH,
    JTT+F+R5: EOG091F029Y,
    LG4X: EOG091F01PE,
    LG4X: EOG091F00XS,
    LG4X: EOG091F02BO,
    LG+R3: EOG091F03N3,
    LG4X: EOG091F03FA,
    JTTDCMut+R2: EOG091F00GB,
    JTT+R4: EOG091F01TG,
    JTT+R2: EOG091F02WW,
    LG4X: EOG091F04Z6,
    LG4X: EOG091F01FC,
    LG+R4: EOG091F050X,
    LG4X: EOG091F02A2,
    LG4X: EOG091F0488,
    JTT+F+R4: EOG091F007W,
    LG4X: EOG091F03R8,
    LG4X: EOG091F01V9,
    LG4X: EOG091F04QI,
    JTT+F+G4: EOG091F04V2,
    LG+R4: EOG091F006A,
    LG4X: EOG091F01Q5,
    LG+I+G4: EOG091F052T,
    JTT+G4: EOG091F000K,
    LG4X: EOG091F02EZ,
    JTTDCMut+I+G4: EOG091F03KI,
    JTTDCMut+F+R3: EOG091F00SC,
    JTT+F+R2: EOG091F00UA,
    LG4X: EOG091F01XH,
    JTTDCMut+R4: EOG091F00IE,
    LG4X: EOG091F02BK,
    JTTDCMut+R4: EOG091F04EH,
    LG4X: EOG091F01C9,
    JTT+G4: EOG091F05U9,
    JTT+F+R3: EOG091F00BT,
    JTTDCMut+F+R3: EOG091F0126,
    JTT+F+R3: EOG091F04J4,
    JTTDCMut+F+I+G4: EOG091F02IJ,
    LG4X: EOG091F03DL,
    JTTDCMut+F+I+G4: EOG091F02AR,
    VT+F+R4: EOG091F03C6,
    JTT+F+R4: EOG091F024V,
    LG4X: EOG091F05W7,
    LG+G4: EOG091F03SD,
    JTTDCMut+R3: EOG091F017W,
    LG4X: EOG091F01KK,
    LG4X: EOG091F03OG,
    LG4X: EOG091F01T6,
    Dayhoff+F+R3: EOG091F04LL,
    LG4X: EOG091F01JB,
    JTTDCMut+G4: EOG091F03YU,
    LG+F+R3: EOG091F0035,
    LG4X: EOG091F037G,
    LG4X: EOG091F02RU,
    Blosum62+F+I+G4: EOG091F01Q8,
    JTT+R4: EOG091F00Q8,
    LG+R2: EOG091F03BS,
    JTTDCMut+F+R2: EOG091F0030,
    JTTDCMut+F+R3: EOG091F01UP,
    JTT+F+R4: EOG091F02US,
    JTT+F+R3: EOG091F008M,
    JTTDCMut+R3: EOG091F000F,
    JTT+F+R4: EOG091F03U1,
    LG+R4: EOG091F0140,
    VT+G4: EOG091F01QF,
    JTT+R2: EOG091F02I3,
    JTT+I+G4: EOG091F055K,
    JTT+F+R3: EOG091F02CX,
    LG4X: EOG091F02WX,
    LG4X: EOG091F0584,
    JTT+F+R3: EOG091F00BR,
    JTTDCMut+R3: EOG091F023Z,
    JTTDCMut+F+I+G4: EOG091F03QY,
    LG4X: EOG091F00YV,
    LG4X: EOG091F04DQ,
    LG4X: EOG091F01B9,
    LG4X: EOG091F02V5,
    LG4X: EOG091F02VQ,
    LG4X: EOG091F02X5,
    JTTDCMut+F+G4: EOG091F063V,
    LG4X: EOG091F045T,
    LG4X: EOG091F016D,
    LG4X: EOG091F0301,
    LG+R3: EOG091F040Y;
end;
