# Supplementary material for: Transcriptomics provides a robust framework for the relationships of the major clades of cladobranch sea slugs (Mollusca, Gastropoda, Heterobranchia), but fails to resolve the position of the enigmatic genus Embletonia
Source: BMC Ecol Evol. 2021 Dec 28;21:226. doi: 10.1186/s12862-021-01944-0 (PMC8895541; doi:10.1186/s12862-021-01944-0)
Supplement: Supplementary file 9 — Additional file 9. Archive S7: The tree with QS identifiers and quartet fidelity (qf) score resulting from the quartet sampling method (NEWICK format). [file 12862_2021_1944_MOESM9_ESM.zip]

Archive with 4 entries (2 files):
- Archive_S7/
- Archive_S7/quartet_sampling/
- Archive_S7/quartet_sampling/RESULT.labeled.tre
- Archive_S7/README.txt
