# Supplementary material for: Transcriptomics provides a robust framework for the relationships of the major clades of cladobranch sea slugs (Mollusca, Gastropoda, Heterobranchia), but fails to resolve the position of the enigmatic genus Embletonia
Source: BMC Ecol Evol. 2021 Dec 28;21:226. doi: 10.1186/s12862-021-01944-0 (PMC8895541; doi:10.1186/s12862-021-01944-0)
Supplement: Supplementary file 9 — Additional file 9. Archive S7: The tree with QS identifiers and quartet fidelity (qf) score resulting from the quartet sampling method (NEWICK format). [file 12862_2021_1944_MOESM9_ESM.zip › Archive_S7/quartet_sampling/RESULT.labeled.tre]

(NC07_Tritonia_diomedea[&qf=0.821656050955414]:0.0031361588,(((((((((((((((NC05_Hermissenda_crassicornis[&qf=0.8707865168539326]:0.0023147823,JG18_Hermissenda_opalescens[&qf=0.8931750741839762]:0.0005491803)QS15:0.0012594729,HW17_Hermissenda_crassicornis[&qf=0.9015544041450777]:0.0028177041)QS14:0.0303985942,(JG12_Dondice_parguerensis[&qf=0.9008264462809917]:0.003565789,JG11_Dondice_occidentalis[&qf=0.8699186991869918]:0.0166602446)QS16:0.0288746136)QS13:0.0161109888,JG24_Noumeaella_rubrofasciata[&qf=0.7478991596638656]:0.0342956487)QS12:0.0039536213,((((JG29_Spurilla_braziliana[&qf=0.7742718446601942]:0.0084438182,HW20_Spurilla_neapolitana[&qf=0.7783375314861462]:0.0191480306)QS20:0.0176836451,(JG04_Berghia_stephanieae[&qf=0.7279596977329975]:0.0122046104,HW02_Berghia_verrucicornis[&qf=0.78]:0.005327954)QS21:0.023769214)QS19:0.0039091388,(JG21_Limenandra_confusa[&qf=0.5397727272727273]:0.0577465372,JG01_Aeolidiella_alba[&qf=0.5988538681948424]:0.038495105)QS22:0.0075906576)QS18:0.0030287753,JG02_Antaeolidiella_chromosoma[&qf=0.7245179063360881]:0.0376664838)QS17:0.006443894)QS11:0.0048116248,((((JG20_Learchis_evelinae[&qf=0.6263440860215054]:0.0282402258,JG27_Phidiana_lynceus[&qf=0.6256410256410256]:0.0269799728)QS26:0.0032694278,(JG03_Austraeolis_stearnsi[&qf=0.7592592592592593]:0.0101094336,JG25_Palisa_papillata[&qf=0.7197943444730077]:0.0065833533)QS27:0.0160187201)QS25:0.0037416535,HW05_Caloria_elegans[&qf=0.8145161290322581]:0.0296714344)QS24:0.0094804743,((HW06_Cratena_peregrina[&qf=0.918848167539267]:0.0369333483,HW12_Facelina_rubrovittata[&qf=0.9035812672176309]:0.0344071515)QS29:0.007594131,(JG15_Favorinus_auritulus[&qf=0.9282051282051282]:0.0075898544,HW13_Favorinus_branchialis[&qf=0.9310344827586207]:0.0108520416)QS30:0.0346982351)QS28:0.006732817)QS23:0.0086860528)QS10:0.0268832666,HW14_Flabellina_affinis[&qf=0.8076923076923077]:0.0620043682)QS9:0.0079750462,JG16_Flabellina_iodinea[&qf=0.7875]:0.0542936319)QS8:0.008837853,(((NC04_Fiona_pinnata[&qf=0.9086161879895561]:0.0465302842,(((JG26_Phestilla_sp[&qf=0.5779816513761468]:0.05303513,JG06_Catriona_columbiana[&qf=0.7272727272727273]:0.0444765709)QS36:0.0073250491,JG07_Cuthona_albocrusta[&qf=0.648989898989899]:0.0402460146)QS35:0.006021796,HW07_Cuthona_caerulea[&qf=0.8091603053435115]:0.0353422461)QS34:0.0157257868)QS33:0.0279595627,(HW11_Eubranchus_exiguus[&qf=0.865546218487395]:0.064912468,JG14_Eubranchus_rustyus[&qf=0.9064516129032258]:0.0359404786)QS37:0.0364248045)QS32:0.033979421,JG32_Unidentia_angelvaldesi[&qf=0.7725856697819314]:0.0657273825)QS31:0.0100511042)QS7:0.0050395989,HW15_Flabellina_babai[&qf=0.7702265372168284]:0.0836383508)QS6:0.0121320932,(((HW18_Janolus_cristatus[&qf=0.8141891891891891]:0.0353432145,JG19_Janolus_barbarensis[&qf=0.8020833333333334]:0.0295457196)QS40:0.0459630285,JG10_Dirona_picta[&qf=0.8404907975460123]:0.0525217914)QS39:0.0131219118,HW10_Embletonia_pulchra[&qf=0.7377049180327869]:0.0797589744)QS38:0.0048971709)QS5:0.0075451833,((JG22_Lomanotus_vermiformis[&qf=0.8085714285714286]:0.0861405877,(((JG17_Hancockia_uncinata[&qf=0.8480662983425414]:0.0060193356,HW16_Hancockia_cfuncinata[&qf=0.8144329896907216]:0.0081345558)QS45:0.0805938457,((HW09_Doto_sp[&qf=0.797752808988764]:0.0130253677,JG13_Doto_lancei[&qf=0.8123167155425219]:0.0122615321)QS47:0.080661418,JG05_Bornella_anguilla[&qf=0.8004587155963303]:0.0596765382)QS46:0.0126371553)QS44:0.0080463421,(JG08_Dendronotus_venustus[&qf=0.7445652173913043]:0.0965694306,(JG23_Melibe_leonina[&qf=0.7545454545454545]:0.0673628931,JG28_Scyllaea_fulva[&qf=0.7055214723926381]:0.0469210874)QS49:0.0104073715)QS48:0.0079978534)QS43:0.0109044282)QS42:0.008234732,((NC06_Pleurobranchaea_californica[&qf=0.8260869565217391]:0.0905444067,HW03_Berthella_plumula[&qf=0.8695652173913043]:0.0634852303)QS51:0.0888995281,(HW19_Polycera_quadrilineata[&qf=0.8873626373626373]:0.1152791819,NC02_Bathydoris_clavigera[&qf=0.8719346049046321]:0.1053316927)QS52:0.0278684815)QS50:0.0864280326)QS41:0.005716719)QS4:0.0107045153,(HW01_Armina_tigrina[&qf=0.8869047619047619]:0.0329375619,NC01_Armina_californica[&qf=0.8972809667673716]:0.0322557399)QS53:0.0372729156)QS3:0.033403778,HW21_Tritonia_manicata[&qf=0.7654639175257731]:0.0529367095)QS2:0.0050094331,NC08_Tritonia_hamnerorum[&qf=0.7418478260869565]:0.0388111959)QS1:0.0254349879,JG30_Tritonia_festiva[&qf=0.7692307692307693]:0.0097937786):0.0;
