# Supplementary material for: Transcriptomics provides a robust framework for the relationships of the major clades of cladobranch sea slugs (Mollusca, Gastropoda, Heterobranchia), but fails to resolve the position of the enigmatic genus Embletonia
Source: BMC Ecol Evol. 2021 Dec 28;21:226. doi: 10.1186/s12862-021-01944-0 (PMC8895541; doi:10.1186/s12862-021-01944-0)
Supplement: Supplementary file 10 — Additional file 10. Archive S8: The tree topologies displaying the different positions of Embletonia pulchra that were tested using the approximately unbiased (AU) test with IQ-TREE. This archive contains four directories: intermediate, strict partitioned, strict unpartitioned, and strict SOS. Each directory contains the tree topologies that were tested for this specific data set (see Additional file 2: Table S15). [file 12862_2021_1944_MOESM10_ESM.zip]

Archive with 23 entries (17 files):
- Archive_S8/
- Archive_S8/data/
- Archive_S8/data/intermediate/
- Archive_S8/data/intermediate/AUtest_tree_I.tre
- Archive_S8/data/intermediate/AUtest_tree_II.tre
- Archive_S8/data/intermediate/AUtest_tree_III.tre
- Archive_S8/data/strict_partitioned/
- Archive_S8/data/strict_partitioned/AUtest_tree_I.tre
- Archive_S8/data/strict_partitioned/AUtest_tree_II.tre
- Archive_S8/data/strict_partitioned/AUtest_tree_III.tre
- Archive_S8/data/strict_partitioned/AUtest_tree_IV.tre
- Archive_S8/data/strict_partitioned/AUtest_tree_V.tre
- Archive_S8/data/strict_partitioned/AUtest_tree_VI.tre
- Archive_S8/data/strict_partitioned/AUtest_tree_VII.tre
- Archive_S8/data/strict_SOS/
- Archive_S8/data/strict_SOS/AUtest_tree_I.tre
- Archive_S8/data/strict_SOS/AUtest_tree_II.tre
- Archive_S8/data/strict_SOS/AUtest_tree_III.tre
- Archive_S8/data/strict_unpartitioned/
- Archive_S8/data/strict_unpartitioned/AUtest_tree_I.tre
- Archive_S8/data/strict_unpartitioned/AUtest_tree_II.tre
- Archive_S8/data/strict_unpartitioned/AUtest_tree_III.tre
- Archive_S8/README.txt
