# Supplementary material for: Transcriptomics provides a robust framework for the relationships of the major clades of cladobranch sea slugs (Mollusca, Gastropoda, Heterobranchia), but fails to resolve the position of the enigmatic genus Embletonia
Source: BMC Ecol Evol. 2021 Dec 28;21:226. doi: 10.1186/s12862-021-01944-0 (PMC8895541; doi:10.1186/s12862-021-01944-0)
Supplement: Supplementary file 10 — Additional file 10. Archive S8: The tree topologies displaying the different positions of Embletonia pulchra that were tested using the approximately unbiased (AU) test with IQ-TREE. This archive contains four directories: intermediate, strict partitioned, strict unpartitioned, and strict SOS. Each directory contains the tree topologies that were tested for this specific data set (see Additional file 2: Table S15). [file 12862_2021_1944_MOESM10_ESM.zip › Archive_S8/data/intermediate/AUtest_tree_III.tre]

((NC02_Bathydoris_clavigera:0.1103,HW19_Polycera_quadrilineata:0.12432):0.0288,((HW03_Berthella_plumula:0.06742,NC06_Pleurobranchaea_californica:0.09451):0.09567,((((JG08_Dendronotus_venustus:0.10028,(JG28_Scyllaea_fulva:0.05098,JG23_Melibe_leonina:0.07204):0.01017):0.00837,(((JG13_Doto_lancei:0.0144,HW09_Doto_sp:0.01329):0.08588,JG05_Bornella_anguilla:0.06568):0.01231,(HW16_Hancockia_cfuncinata:0.00576,JG17_Hancockia_uncinata:0.005):0.08387):0.00877):0.01125,JG22_Lomanotus_vermiformis:0.0915):0.00836,((((NC08_Tritonia_hamnerorum:0.0392,(NC07_Tritonia_diomedea:0.00305,JG30_Tritonia_festiva:0.01048):0.02623):0.00526,HW21_Tritonia_manicata:0.05167):0.03501,(HW01_Armina_tigrina:0.03388,NC01_Armina_californica:0.03297):0.03995):0.01102,(HW10_Embletonia_pulchra:0.08632,(((JG19_Janolus_barbarensis:0.03178,HW18_Janolus_cristatus:0.03732):0.05049,JG10_Dirona_picta:0.05557):0.01543,(HW15_Flabellina_babai:0.08756,((((JG14_Eubranchus_rustyus:0.03933,HW11_Eubranchus_exiguus:0.0699):0.0386,(NC04_Fiona_pinnata:0.05116,(HW07_Cuthona_caerulea:0.03745,((JG26_Phestilla_sp:0.05495,JG06_Catriona_columbiana:0.04599):0.00741,JG07_Cuthona_albocrusta:0.04348):0.00557):0.01752):0.0302):0.03606,JG32_Unidentia_angelvaldesi:0.06997):0.01026,(JG16_Flabellina_iodinea:0.05811,(HW14_Flabellina_affinis:0.06757,((((((JG04_Berghia_stephanieae:0.01517,HW02_Berghia_verrucicornis:0.00659):0.02675,(HW20_Spurilla_neapolitana:0.0179,JG29_Spurilla_braziliana:0.00981):0.0198):0.00344,JG02_Antaeolidiella_chromosoma:0.04531):0.00266,(JG01_Aeolidiella_alba:0.04281,JG21_Limenandra_confusa:0.07201):0.00885):0.00745,((((NC05_Hermissenda_crassicornis:0.00229,JG18_Hermissenda_opalescens:0.00115):0.00137,HW17_Hermissenda_crassicornis:0.00297):0.03211,(JG12_Dondice_parguerensis:0.0043,JG11_Dondice_occidentalis:0.01922):0.03348):0.01718,JG24_Noumeaella_rubrofasciata:0.03735):0.00404):0.00454,(((HW06_Cratena_peregrina:0.04207,HW12_Facelina_rubrovittata:0.0369):0.00804,(JG15_Favorinus_auritulus:0.00968,HW13_Favorinus_branchialis:0.01118):0.03785):0.00744,((JG20_Learchis_evelinae:0.03186,JG27_Phidiana_lynceus:0.02984):0.00355,(HW05_Caloria_elegans:0.03053,(JG03_Austraeolis_stearnsi:0.00966,JG25_Palisa_papillata:0.0072):0.01706):0.00353):0.01039):0.00936):0.02602):0.00813):0.00974):0.00554):0.01563):0.00386):0.00386):0.00622):0.09004):0.00152);
