# Supplementary material for: Transcriptomics provides a robust framework for the relationships of the major clades of cladobranch sea slugs (Mollusca, Gastropoda, Heterobranchia), but fails to resolve the position of the enigmatic genus Embletonia
Source: BMC Ecol Evol. 2021 Dec 28;21:226. doi: 10.1186/s12862-021-01944-0 (PMC8895541; doi:10.1186/s12862-021-01944-0)
Supplement: Supplementary file 10 — Additional file 10. Archive S8: The tree topologies displaying the different positions of Embletonia pulchra that were tested using the approximately unbiased (AU) test with IQ-TREE. This archive contains four directories: intermediate, strict partitioned, strict unpartitioned, and strict SOS. Each directory contains the tree topologies that were tested for this specific data set (see Additional file 2: Table S15). [file 12862_2021_1944_MOESM10_ESM.zip › Archive_S8/data/strict_partitioned/AUtest_tree_II.tre]

((HW19_Polycera_quadrilineata:0.11528,NC02_Bathydoris_clavigera:0.10533):0.02648,((NC06_Pleurobranchaea_californica:0.09054,HW03_Berthella_plumula:0.06349):0.0889,((JG22_Lomanotus_vermiformis:0.08614,(((JG17_Hancockia_uncinata:0.00602,HW16_Hancockia_cfuncinata:0.00813):0.08059,((HW09_Doto_sp:0.01303,JG13_Doto_lancei:0.01226):0.08066,JG05_Bornella_anguilla:0.05968):0.01264):0.00805,(JG08_Dendronotus_venustus:0.09657,(JG23_Melibe_leonina:0.06736,JG28_Scyllaea_fulva:0.04692):0.01041):0.008):0.0109):0.00823,(((((((((((((NC05_Hermissenda_crassicornis:0.00231,JG18_Hermissenda_opalescens:0.00055):0.00126,HW17_Hermissenda_crassicornis:0.00282):0.0304,(JG12_Dondice_parguerensis:0.00357,JG11_Dondice_occidentalis:0.01666):0.02887):0.01611,JG24_Noumeaella_rubrofasciata:0.0343):0.00395,((((JG29_Spurilla_braziliana:0.00844,HW20_Spurilla_neapolitana:0.01915):0.01768,(JG04_Berghia_stephanieae:0.0122,HW02_Berghia_verrucicornis:0.00533):0.02377):0.00391,(JG21_Limenandra_confusa:0.05775,JG01_Aeolidiella_alba:0.0385):0.00759):0.00303,JG02_Antaeolidiella_chromosoma:0.03767):0.00644):0.00481,((((JG20_Learchis_evelinae:0.02824,JG27_Phidiana_lynceus:0.02698):0.00327,(JG03_Austraeolis_stearnsi:0.01011,JG25_Palisa_papillata:0.00658):0.01602):0.00374,HW05_Caloria_elegans:0.02967):0.00948,((HW06_Cratena_peregrina:0.03693,HW12_Facelina_rubrovittata:0.03441):0.00759,(JG15_Favorinus_auritulus:0.00759,HW13_Favorinus_branchialis:0.01085):0.0347):0.00673):0.00869):0.02688,HW14_Flabellina_affinis:0.062):0.00798,JG16_Flabellina_iodinea:0.05429):0.00884,(((NC04_Fiona_pinnata:0.04653,(((JG26_Phestilla_sp:0.05304,JG06_Catriona_columbiana:0.04448):0.00733,JG07_Cuthona_albocrusta:0.04025):0.00602,HW07_Cuthona_caerulea:0.03534):0.01573):0.02796,(HW11_Eubranchus_exiguus:0.06491,JG14_Eubranchus_rustyus:0.03594):0.03642):0.03398,JG32_Unidentia_angelvaldesi:0.06573):0.01005):0.00504,HW15_Flabellina_babai:0.08364):0.006065,HW10_Embletonia_pulchra:0.07976):0.006065,((HW18_Janolus_cristatus:0.03534,JG19_Janolus_barbarensis:0.02955):0.04596,JG10_Dirona_picta:0.05252):0.01802):0.00755,((HW01_Armina_tigrina:0.03294,NC01_Armina_californica:0.03226):0.03727,(HW21_Tritonia_manicata:0.05294,(NC08_Tritonia_hamnerorum:0.03881,(NC07_Tritonia_diomedea:0.00314,JG30_Tritonia_festiva:0.00979):0.02543):0.00501):0.0334):0.0107):0.00572):0.08643):0.00139);
