# Supplementary material for: Transcriptomics provides a robust framework for the relationships of the major clades of cladobranch sea slugs (Mollusca, Gastropoda, Heterobranchia), but fails to resolve the position of the enigmatic genus Embletonia
Source: BMC Ecol Evol. 2021 Dec 28;21:226. doi: 10.1186/s12862-021-01944-0 (PMC8895541; doi:10.1186/s12862-021-01944-0)
Supplement: Supplementary file 10 — Additional file 10. Archive S8: The tree topologies displaying the different positions of Embletonia pulchra that were tested using the approximately unbiased (AU) test with IQ-TREE. This archive contains four directories: intermediate, strict partitioned, strict unpartitioned, and strict SOS. Each directory contains the tree topologies that were tested for this specific data set (see Additional file 2: Table S15). [file 12862_2021_1944_MOESM10_ESM.zip › Archive_S8/data/strict_SOS/AUtest_tree_I.tre]

((HW03_Berthella_plumula:0.0541133,NC06_Pleurobranchaea_californica:0.079901):0.0743779,((NC02_Bathydoris_clavigera:0.0924217,HW19_Polycera_quadrilineata:0.100673):0.0258329,(((((JG28_Scyllaea_fulva:0.0420144,JG23_Melibe_leonina:0.057797):0.00925663,JG08_Dendronotus_venustus:0.0886353):0.00744064,((HW16_Hancockia_cfuncinata:0.00767539,JG17_Hancockia_uncinata:0.00577698):0.0688077,(JG05_Bornella_anguilla:0.0512755,(JG13_Doto_lancei:0.00903232,HW09_Doto_sp:0.0110402):0.0751254):0.0116013):0.00751662):0.0105608,JG22_Lomanotus_vermiformis:0.0748639):0.00743267,(((HW21_Tritonia_manicata:0.0518459,((JG30_Tritonia_festiva:0.0103299,NC07_Tritonia_diomedea:0.00286534):0.0216,NC08_Tritonia_hamnerorum:0.0343872):0.00394457):0.0286802,(NC01_Armina_californica:0.0277741,HW01_Armina_tigrina:0.0296138):0.0309724):0.00897355,(((JG10_Dirona_picta:0.0447502,(JG19_Janolus_barbarensis:0.0262793,HW18_Janolus_cristatus:0.0301025):0.0409462):0.0066318,HW10_Embletonia_pulchra:0.068772):0.0066318,(HW15_Flabellina_babai:0.0760681,((((((JG07_Cuthona_albocrusta:0.0351163,HW07_Cuthona_caerulea:0.029524):0.00461958,(JG06_Catriona_columbiana:0.0426905,JG26_Phestilla_sp:0.0482538):0.0065595):0.0135444,NC04_Fiona_pinnata:0.0411542):0.0256648,(JG14_Eubranchus_rustyus:0.0317708,HW11_Eubranchus_exiguus:0.0584868):0.0331743):0.03152,JG32_Unidentia_angelvaldesi:0.0572024):0.00982067,(JG16_Flabellina_iodinea:0.0440265,(HW14_Flabellina_affinis:0.054641,(((((JG11_Dondice_occidentalis:0.0154743,JG12_Dondice_parguerensis:0.0031295):0.0240019,((JG18_Hermissenda_opalescens:0.000563115,NC05_Hermissenda_crassicornis:0.00280388):0.00106492,HW17_Hermissenda_crassicornis:0.00262591):0.025455):0.0132552,JG24_Noumeaella_rubrofasciata:0.0297835):0.00339926,(((JG01_Aeolidiella_alba:0.032032,JG21_Limenandra_confusa:0.0591966):0.00708011,((HW02_Berghia_verrucicornis:0.00475234,JG04_Berghia_stephanieae:0.0131677):0.0193628,(HW20_Spurilla_neapolitana:0.0197167,JG29_Spurilla_braziliana:0.00787536):0.0146698):0.00272666):0.00298172,JG02_Antaeolidiella_chromosoma:0.0305024):0.00495005):0.00448271,(((HW13_Favorinus_branchialis:0.00979104,JG15_Favorinus_auritulus:0.00691207):0.0289272,(HW12_Facelina_rubrovittata:0.0291728,HW06_Cratena_peregrina:0.0313936):0.0061549):0.00612594,(HW05_Caloria_elegans:0.0251693,(JG20_Learchis_evelinae:0.0237829,(JG27_Phidiana_lynceus:0.0236557,(JG25_Palisa_papillata:0.0051768,JG03_Austraeolis_stearnsi:0.00983735):0.0124522):0.00223462):0.0035126):0.00763791):0.00717885):0.0257893):0.00683325):0.00780549):0.00399915):0.013161019999999999):0.00621212):0.00521534):0.0802961):0.00391462);
