# Supplementary material for: Transcriptomics provides a robust framework for the relationships of the major clades of cladobranch sea slugs (Mollusca, Gastropoda, Heterobranchia), but fails to resolve the position of the enigmatic genus Embletonia
Source: BMC Ecol Evol. 2021 Dec 28;21:226. doi: 10.1186/s12862-021-01944-0 (PMC8895541; doi:10.1186/s12862-021-01944-0)
Supplement: Supplementary file 10 — Additional file 10. Archive S8: The tree topologies displaying the different positions of Embletonia pulchra that were tested using the approximately unbiased (AU) test with IQ-TREE. This archive contains four directories: intermediate, strict partitioned, strict unpartitioned, and strict SOS. Each directory contains the tree topologies that were tested for this specific data set (see Additional file 2: Table S15). [file 12862_2021_1944_MOESM10_ESM.zip › Archive_S8/data/strict_unpartitioned/AUtest_tree_III.tre]

((NC06_Pleurobranchaea_californica:0.124257,HW03_Berthella_plumula:0.0808023):0.130354,((HW19_Polycera_quadrilineata:0.16774,NC02_Bathydoris_clavigera:0.147078):0.0368393,((JG22_Lomanotus_vermiformis:0.112339,(((JG17_Hancockia_uncinata:0.0062928,HW16_Hancockia_cfuncinata:0.00877513):0.106016,((HW09_Doto_sp:0.0141377,JG13_Doto_lancei:0.0133577):0.108635,JG05_Bornella_anguilla:0.0762632):0.0125885):0.00780236,(JG08_Dendronotus_venustus:0.12748,(JG23_Melibe_leonina:0.0858488,JG28_Scyllaea_fulva:0.0575978):0.00984195):0.00847313):0.0118975):0.00922819,(((((((((((((NC05_Hermissenda_crassicornis:0.00243149,JG18_Hermissenda_opalescens:0.000565857):0.00125587,HW17_Hermissenda_crassicornis:0.00302702):0.0354873,(JG12_Dondice_parguerensis:0.00352538,JG11_Dondice_occidentalis:0.018404):0.0343474):0.0180124,JG24_Noumeaella_rubrofasciata:0.040956):0.00376447,((((JG29_Spurilla_braziliana:0.00888984,HW20_Spurilla_neapolitana:0.0215331):0.0203771,(JG04_Berghia_stephanieae:0.0128828,HW02_Berghia_verrucicornis:0.00595705):0.0281691):0.00329194,JG02_Antaeolidiella_chromosoma:0.0432859):0.00257352,(JG21_Limenandra_confusa:0.0713425,JG01_Aeolidiella_alba:0.0462901):0.00764619):0.00699946):0.00433506,((JG20_Learchis_evelinae:0.0339333,(HW05_Caloria_elegans:0.0353448,((JG03_Austraeolis_stearnsi:0.0109821,JG25_Palisa_papillata:0.006973):0.0173682,JG27_Phidiana_lynceus:0.0317824):0.00285595):0.00217246):0.0100209,((HW06_Cratena_peregrina:0.0437895,HW12_Facelina_rubrovittata:0.0405475):0.00758566,(JG15_Favorinus_auritulus:0.00800182,HW13_Favorinus_branchialis:0.011782):0.0417925):0.00798913):0.00931597):0.0324473,HW14_Flabellina_affinis:0.0784162):0.00768719,JG16_Flabellina_iodinea:0.0669699):0.00885512,(((NC04_Fiona_pinnata:0.0571612,(((JG26_Phestilla_sp:0.0638727,JG06_Catriona_columbiana:0.054015):0.00723638,JG07_Cuthona_albocrusta:0.0475013):0.0061185,HW07_Cuthona_caerulea:0.0418573):0.0181736):0.0356714,(HW11_Eubranchus_exiguus:0.0823084,JG14_Eubranchus_rustyus:0.0427965):0.0475557):0.0442337,JG32_Unidentia_angelvaldesi:0.0839108):0.00794957):0.00436389,HW15_Flabellina_babai:0.10855):0.0149122,((HW18_Janolus_cristatus:0.0418565,JG19_Janolus_barbarensis:0.0341079):0.0604134,JG10_Dirona_picta:0.0658088):0.0158039):0.003539555,HW10_Embletonia_pulchra:0.104239):0.003539555,((HW01_Armina_tigrina:0.0370788,NC01_Armina_californica:0.0393524):0.0470005,(HW21_Tritonia_manicata:0.0665122,(NC08_Tritonia_hamnerorum:0.0463218,(NC07_Tritonia_diomedea:0.00430141,JG30_Tritonia_festiva:0.0094753):0.0293638):0.00396275):0.0422549):0.0112165):0.0043745):0.119444):0.00686071);
