# Supplementary material for: Transcriptomics provides a robust framework for the relationships of the major clades of cladobranch sea slugs (Mollusca, Gastropoda, Heterobranchia), but fails to resolve the position of the enigmatic genus Embletonia
Source: BMC Ecol Evol. 2021 Dec 28;21:226. doi: 10.1186/s12862-021-01944-0 (PMC8895541; doi:10.1186/s12862-021-01944-0)
Supplement: Supplementary file 11 — Additional file 11. Archive S9: Data used for Four-cluster Likelihood Mapping (FcLM). This archive includes two directories [one per approach, with (a) 19 species included in Group 4 and (b) 15 species included in Group 4; see Additional file 1]. Each directory includes four subdirectories: original, permutationI, permutationII, and permutationIII. In each subdirectory, the following files that served as input for the FcLM with IQ-TREE are provided: superalignment (FASTA format) of the strict data set, partition file with gene boundaries and respective models, and the group file (NEXUS format) listing the species included in the defined groups (see Additional file 2: Table S13). [file 12862_2021_1944_MOESM11_ESM.zip]

Archive with 36 entries (25 files):
- Archive_S9/
- Archive_S9/a_outgroup_with_non-cladobranchs/
- Archive_S9/a_outgroup_with_non-cladobranchs/original/
- Archive_S9/a_outgroup_with_non-cladobranchs/original/groupfile_out19species.nex
- Archive_S9/a_outgroup_with_non-cladobranchs/original/strict_original.fas
- Archive_S9/a_outgroup_with_non-cladobranchs/original/strict_original_partitions.nex
- Archive_S9/a_outgroup_with_non-cladobranchs/permutationI/
- Archive_S9/a_outgroup_with_non-cladobranchs/permutationII/
- Archive_S9/a_outgroup_with_non-cladobranchs/permutationIII/
- Archive_S9/a_outgroup_with_non-cladobranchs/permutationIII/groupfile_out19species.nex
- Archive_S9/a_outgroup_with_non-cladobranchs/permutationIII/strict_permutationIII.fas
- Archive_S9/a_outgroup_with_non-cladobranchs/permutationIII/strict_permutation_partitions.nex
- Archive_S9/a_outgroup_with_non-cladobranchs/permutationII/groupfile_out19species.nex
- Archive_S9/a_outgroup_with_non-cladobranchs/permutationII/strict_permutationII.fas
- Archive_S9/a_outgroup_with_non-cladobranchs/permutationII/strict_permutation_partitions.nex
- Archive_S9/a_outgroup_with_non-cladobranchs/permutationI/groupfile_out19species.nex
- Archive_S9/a_outgroup_with_non-cladobranchs/permutationI/strict_permutationI.fas
- Archive_S9/a_outgroup_with_non-cladobranchs/permutationI/strict_permutation_partitions.nex
- Archive_S9/b_outgroup_without_non-cladobranchs/
- Archive_S9/b_outgroup_without_non-cladobranchs/original/
- Archive_S9/b_outgroup_without_non-cladobranchs/original/groupfile_out15species.nex
- Archive_S9/b_outgroup_without_non-cladobranchs/original/strict_original.fas
- Archive_S9/b_outgroup_without_non-cladobranchs/original/strict_original_partitions.nex
- Archive_S9/b_outgroup_without_non-cladobranchs/permutationI/
- Archive_S9/b_outgroup_without_non-cladobranchs/permutationII/
- Archive_S9/b_outgroup_without_non-cladobranchs/permutationIII/
- Archive_S9/b_outgroup_without_non-cladobranchs/permutationIII/groupfile_out15species.nex
- Archive_S9/b_outgroup_without_non-cladobranchs/permutationIII/strict_permutationIII.fas
- Archive_S9/b_outgroup_without_non-cladobranchs/permutationIII/strict_permutation_partitions.nex
- Archive_S9/b_outgroup_without_non-cladobranchs/permutationII/groupfile_out15species.nex
- Archive_S9/b_outgroup_without_non-cladobranchs/permutationII/strict_permutationII.fas
- Archive_S9/b_outgroup_without_non-cladobranchs/permutationII/strict_permutation_partitions.nex
- Archive_S9/b_outgroup_without_non-cladobranchs/permutationI/groupfile_out15species.nex
- Archive_S9/b_outgroup_without_non-cladobranchs/permutationI/strict_permutationI.fas
- Archive_S9/b_outgroup_without_non-cladobranchs/permutationI/strict_permutation_partitions.nex
- Archive_S9/README.txt
