# Supplementary material for: Transcriptomics provides a robust framework for the relationships of the major clades of cladobranch sea slugs (Mollusca, Gastropoda, Heterobranchia), but fails to resolve the position of the enigmatic genus Embletonia
Source: BMC Ecol Evol. 2021 Dec 28;21:226. doi: 10.1186/s12862-021-01944-0 (PMC8895541; doi:10.1186/s12862-021-01944-0)
Supplement: Supplementary file 11 — Additional file 11. Archive S9: Data used for Four-cluster Likelihood Mapping (FcLM). This archive includes two directories [one per approach, with (a) 19 species included in Group 4 and (b) 15 species included in Group 4; see Additional file 1]. Each directory includes four subdirectories: original, permutationI, permutationII, and permutationIII. In each subdirectory, the following files that served as input for the FcLM with IQ-TREE are provided: superalignment (FASTA format) of the strict data set, partition file with gene boundaries and respective models, and the group file (NEXUS format) listing the species included in the defined groups (see Additional file 2: Table S13). [file 12862_2021_1944_MOESM11_ESM.zip › Archive_S9/a_outgroup_with_non-cladobranchs/permutationIII/strict_permutationIII.fas]

>JG04_Berghia_stephanieae
LFGRVPGIDREMGRWAAKTSYLTSHXVXFVKLXSLNPSAYXFTYMFKXDKXTPDPWYPLSDXVXSEGGPPDFNXXXDFSSAGNIIXCLRTXLTQENEVATRDEKYFLGSXIXSMITRXLLDXSVXLQAXXLDNXYDXRLVKDPXCLNSGVVINQGDVLAXSARADXLLKRSAIMVXSNPVDEIQVVQXLEXTTQRSFGIXXDVQVXIRVGLDXSYXGATGPATIEHEDFLEGGVVISLYGDCXTLLESIQXQYKLRRQXVANAXKEGXSLEDIDEHSXAKDLAKNGDEFIXGAXXTKDICTSAERXEQKEXREIXRYVSHKSAXATDSPFXHNLNAFGRKQXEVTGSDDHVFNWXGXXGVGKHALLDQQSGTIFTEDKAYKKXVXSVXLDVSNFLMDCVEFITYSKPGDALCHAKAGQGXNNXFVVFVSAVDXXKHYLSVSRKHWRIXKPPVYFKTLVLNKLTYNAXXHLRMSYRALGCIESVXLXXLXSPFQYSSLXMPXXEMEADILFXXPLVMXDTXPTWCMSIIVKQXNPIXSIXNLXERSDFDPXLXXHMNAVYNQAILXXGMTQNLSRLKARRDIXAQPSVRIXVXXXXISRINPLXYKKELGGXRXYRTAGLLRKEFNMVVDDXLSGKGGTYEINDXASFXIIPNTKETYNPELGRSTLXVLMLTEEKLIQGETLDXRVSDKCVVLLDYMLYERKDSRQAXSFVDVAEKIVWQXSKGTQSFRFLYLEXEMRSQTSVKIIRXKSEGEXQIPKRITLVFSNFYPKDRYTQVIKIVVPXLXRLRADQNXRELIVVLKKYIDTRAEASDGTRAGSIDXQRDFIAAEEXXKDVDAKEIXSRWQNFWDNNVPXVLSKFYVXQEKDSXTTXSKLLKNAWNMEPFVECHTVKYXDYSVNGKNVKSIFKESAAVDDRFPKWNADIQTVRVGVXFFGPTPVKDKEWVKDFCHVTRAPEVFVYXVIADVMVSFIFQDLTSQXSDLHEXDTTKFLNQXWSKWXQMALETIHDAXVEXGFAXELVANXDRDXRFEVMASVLXRNLVIFXHKASYVSVSSSXASXWFDHWIRXINDDNSCKDRADLGIXVXRKALXTXIFLHAXXXEGFVEITVLIAKLTTVXKSDNWIETQFLEFSAETSATHNLVQKYVMDGYAXPSLXYATVAKKLKDXATFRSRLSXPXXXGRXPEAXXSINXSGNSFTRXEGGPYLPILKEALXRLPRLPVXLXAGXPTXXTLADKLVKNYAXXLXQKVQIGLQHXIVXLXXVXEFKQQGGRISIMDKRAKFRLKEPPAYVHKDXKVLTTGRATQRFVXSARMLITNFXVLAEKKAFVDXNAXGKXHSLGKSPRQIDFFXXPDXYGYFEIVXENFEXYSXSRAGTXLVNSSXSRELGKXVXLVGEIHIKXRRWXARKXLGQTHILSFVXYIENSXEMSXXQRTVNSXTAIQPEEASVXASEDLVVPDAVENSISGCVLPCEKXDKGESCGYYVQWYLSELGSRXXTSQLDQNCYAAKVKGEVVXRQQXQTXYYPLVWNISXIMEVVXVQLICDGFLISLTVARPIAADLRSALAXSSNIVWLLANPDYXTERCXNRXXSXDVFNIEXXMCRFLDQFMVIYRILFLFXMPDQNXFYSXAIVEXTKEIGYQERSQLLATTAIXTALDRNGRQXGEXKYYXKTXXHLMXEILALFPRAGFNCFFVFKNLASGQSEQRXRYSELTEDVXEKXXGCQAGAYCYKDEKEEXTXCLPNXKXMNQELLKQAXLKRXLXXDXKESXMNLYYHKXYTSNVSSEVXVRKSSNPAESVVISTMXRRRVRAVDXIQSQESNQTFKLNEVETDGXXKRVHTEGIXLVPSMCFFINATIDPXKFXAFLKQLXSGXLEVILALKQHDVRKIEXDGEDMXEVENTFEXTSLYKGPGYVPEENVLSELGVEQYVFGYQPXLSERTXIXADTXGINALTKMTLLSFAYRHLEQAGXMKFFXPLIAQYFKXXRRXNXFXGLYLLXLEFKGDXDEVXYGREAQGXTRPDIFVASQXPSQTIKLMEXXSREAPFIEEPIYXILFGXAAFKNIIHHEXLVXXGKXCSPADXGDXIDDRKDKSXXMNGTEAXESQXEPXWVSXVSXMEALDLXLVLIXTXLPTREVNLGDDEPGDLXVEVGXXXKXXSQLXMKVIEPRQPVXIXPMQLGDRFLDXDXEHYXPVLQXPLFXHERDSANLREXDLKEQMVIFLVXVFCPHXGRDVLDIALFPRSFPRDEMVLPDAIRWRQXMISHXXWSLTTINRXIATILGSELSTVNRVADSVDIRELTVRNGQPMXKVEIXGLHHIKXLWXCEKKKDFEQLXIPGWGTTNFELVHQPRSVAVREINVLGEXFHXXAXKSDTRXNEQLVVGVFDYRALVPANQKYSXYPQRWNXXFSAWXTXXLLRXAXGTQDKXXVGEXLDTIESQKHXHNENQSGNVVLXXSEETMVQLKLEQNGHSQKSAYQVEIAXASXXKXDYAXSXPGLNVGNFEEXNXVIHRPXEXLNDIGXINVLSVVVPPGSKTXGEVMVXEAVNMDHLLXWLAVMYXXXTDXEXTVPHSKIHXXANCRGETSFPXXWQXTSXXQAXSRRQXIVFXLITSEVTTXQSXELVGNQXXXIXLFDLGDFXSYPXGRELVLSDNLYYEYPAIRVFELPRRISQKXXGRLRXPKVDLIMFLSXVLKPHTLEQDDQACMIADIAYFXTLQASFYLMMGIXXREAGXTXGIAEXIKDDNDGEDNQXGXPNSLAIXDKEGRIDLNEDSSNTKXNEVAPKYAHQSLLXEKKRIRAANASFERLKVXXKYIDXIFELXFRCRLVYXVTGKDXSTALRLVEXLLAYIXPVIAAPNHXIIXSELTELKSADRNENVDGYVISTVVEEAQPQRNLXKTRLVLAGWGWLNVYGKXXFXNLELELRGLGSDFXATGEPYIYXGHKGAKVXFLAIPRGSKDLKHIKXXYFLGXNSYDGDNNELRSHMRRGKQTFNTQAXXLYLIEDDAEXLSLAFLAQXPYLLTXXSLVLLSITLNSIFHDQSVQXFFVLLVPHNKPGWXWMAFARGXECQVQIERGSKLRXDDQNKSVKTLAGQELPGQIFXHHSLXLFILGXSXHLTWCVTIAKKVDXAXWPXPLRPYNGIWRFRQAMAPGLALKXXYVELLEKSNKQSSLXETQVLXTAIANAGQGGISTHKSRVKIXAIQEXVYNLRIALLQXLGHQTDXQPSPHRTLEEFTCLALPLDIHFLEEGETKTKIFHGRKLAIESVDEPQQLDSAXGVGXHASNVIVTSLGDVXSXAARXEKTIGFLYQAMVTPEXSGRCKLNDIXAYXRKVXIRPPWFLPFLQFAKPQGPLXAAYXISEVSVVETYSAALSAXEISLGIVDHVDQSMFSVPNPQMXPSSEMYTTCAVSQYXAPKXRLYSTNDXRNXYIPISEEXPXGMKSXDXXEVANAKXQNCIXVNNSTKVPIRGCLAGXGVPACDSVMVANIVSTQQIXKDTFEVGDDRSPEEPTAXIQRDXLQSTDERKRIPQYRPEVVXQDDXADVEPXFALXLHTEEVLSSKTLLKLIRSIEQAPXAIYILLVXEADVEANXTKHLLKVSTHLLXRKAXEILATFPNVLSRIVIFAAKASXEMXSNVQPNTYQQYVPLSEYSILKSSXKASQMLPAAPKWPPEXNXSXINEYXXRSPSDQSDEKNMPANETITYFACDXDRKVVFAEEEXGSTSLFNKXRHSKNRVXLYLEGASRIYIEEXAAITLVGTQXSILVDAPTLTTEVGALGTNWXXXXXIQPNPPDMGKXNTEAAESRLPLAYXWSPIVFKIHSLTLISEAADGXLREVPYXNPSLAKXLKKVKSLAVMTGVVXDDVAVTGLVQFGEKYPTQDQTFRXKRLDVKAXIXNNXDKXPYRAEXILEALIVXKIGKGFIEAAKEYSVQQAVXDIXRIKKXERXLIXKNYESXFKYAKXEPXSGXXGVLMTVSXXSXGXPEAIXSEYLITQEILLTHLNGKCXXKKSPVERADXXLYTTLSAGHGIXLGGRQLPFIFQMCDGKXXRSEXNQILCKLXXLGECKDQVVPDAEIWKXGARVXMGEELDGDPVIIVINXNRAXXAELLIAEGLXXXXNGKEVKVMTRRFVPWXXEAKNQITLXXXINSFGAXHXPKVKLVIIRKVRXLKFAGSPEXXKENXLHEGPPFKDRRMVTTXKXLGSLLLXLAXWXFIXAKVPMVKVVLXXXXQVXGRCAMXFIGKEANDNDXLYWLGKYMKQFEXWARXXYGKXMVFXXXAAQTQTSVSGSVDSGNSATALRGLTXARQKGYWELLLPIKGLSNKVDKSDEVHRLDAXRXIGGAESXLPRNNAKGXLXWXATXARIELGIIMLGDVXLHEGARSXYRRFINQAGVQXMLEAKRXHRNPWINVXXTAXATQFEVGQPLIFIPNAYXKXLQEVKAXMSLARMYNELEXYLMGIXNLFIVTENIEXFLAAIXDITATMXPFKDAYXGXVXLEHLRVXYPSLENQXEEHLLRVFLVXDENKXILKPTNVTFASFFSLTREPSFELVGAEVLXVPATFXXPVXFIIHNLNDAAFLGRFNQXHPKLAPRALKEDITATNLCVXRTRAAAKXGANGTNXQAEQTNVLNLQXMDEKAMRINXPLILPEYLFASXKVTNIAXYLRHXANKXXEAEAXAAXELPLNVXDATXLNQGPARNAAXVKMDTXLQMXVKXDGVKSXXFYQXLXQXIXKVYNADWVFTXDEAPSDXXKHQXEIELLELXFPAKMSLHRKELXPDWXCQTDLVVEIEVXXRXSLPILDXVDXYQXGGGLDPLDEYNPIXXXLRLEVEYKYXIYXLGXAAYMXIVRLVKEEXSDMHNEXQIRXWGTIHADEXRRXGGAVAQREXXNFVXASGFPGAXETECFNXSYLMALXVXLNVVMAYIXAEXASXEKEGXNSXILYEWLXPIQVELSRLKIAMXYSXEGTFTGVGXSVGXDTVAADCLREGVLLELYFSHLRLESSRKSGEGGVRFFSHKVHLVEXXNQLAEMFSIEFECILIELKXIRXESAPNGLRVPVRPMKXAXSNALLLTKFERIFVEAEVRGLXDALDGFTMFIQLEVDSVYEKDXSQVDEIFKVLFXRQRNYEILRLAEEAXLAKDSLRVPGMEXATXNAXSXSKEFVVKVXMQWVVXLKYLRGYXKXDVEGDTCXIMXEETDTGSGPVLHGTDPISYXQXGDSQDQVRALPLFPKIYXRDVALAGIKFHGHARVLPKSWNNREKSQQQNKXPLXAVGNEXDEELLGMLAIAVEHLPYALXLELAILEAGPRKRMISEGXEINSIVDXXSPNPDNSESYAFSLIXDXEDEIXSNLPRDXNAPXKILKDYLVWVDLLEGIHKQGCIFKISLPMXRNAYYRXGTAYVXQTTGLSKGAIPRXVLGDLGGIPRLEVALPAXNFVWQISPXDTDKEENLKGRXLSIQGVFIAXCENYIDSRAWMPVXQPGEXXSRGSXQEAXGALDLXGVRRFAISLLXKXAYARRRXGXLREWNIMLGLXTLAHYPGYNKKKEVIELEPQFYGNVSXXSDKVNXIPRENKGVKLAXIYIVFVXAYVASGMPCSDXRAIVLEXHAILQYKATXGADXRPFPHFVWQYTNCIRXSPPXKGFXAXQEXFXIXIYGKENHFYLVXGEXSIRGNXDLEXYIDPXXGNGRSTDXFXSKDXLKFGVAMRKRGXEGVDFYNSIGSLPESKWEKQKXVKHPRRXSXXNACKSXRXTDEILTEGMPDSEENPPRLEKTVVRVXXLDRFIPLYREEERYXIDSXLQIDPYLHEGXCQVXKLGRLIQXXITGFDEARCFPVYQPHKQSVFKKXNSERKLLXXPITIIFHNNNVTPESFWLSLGCGDKLYVIILXNXDGLIEKTLRKXVKVADAFXXFTQGLKMPAGIEVDXNXXKSXANAATTXEXTNESTXXDWVPWNLHLXADVLRYMXWNAVVLVLIRLNDFGTGPHAMXEVSHQPXPTTAKQKVIPELXISLLIVELVXDXQLXGLYXRTLNKQNLXQLIIWVQVNLYRQIXLXHXLFKXLXLAFXLKEVCAXSFRDXFXTVETNIAHTLXACGSTVKMIDAXGXKGXYAATXXIXDNSPARLCSVYFGTGAVTLFMGSRKTTXHYXXTVAWYESQSNGEPVSIXKQCIISLAVXRPXPIXRXKAXLFXKMEXQTAFMMEVIPGGNVXNSXIHSNNLERYQNLASAIIMVGESPCGLFXHTANTYGRTDESLDYGYGMCKEASHVEQVEXIGKDTAXLDDWYTKKSSFKLLYMATAEMLLVAAASGSEWYLNAKYLNGFFIXFSYPXXPLNSVIDWMECTVHAAXSXALWNNITKKXAALESLHSFAHDLKAFAYLREMVXKEXNLFDDLFAXDHQAVGQAYFSRNVGMRNVXTDVDDAVLEEQAAYLLVLVRRSNXAGTNNXNLEVLXHCDQTPVXKNPHSXFGXTEEXXVRXXVVIXDNEXEDPLEATRIEHALMYEHSIVITEQCLQTMKYGXFIMPTDXGEADKQAKEREPQKKSVVRRXNLPDSFPXEHEAEEQALXKPLXCLGSAXLXNKPQNRGIXELELCGRLHRERMFCAYXPAANXTLAKLLGNTHELELXQDVGAQFYMATNNDXIRQRRKPNDXIMDITISXXFAWDPXDMYEVGNIFLKGVQXNKGLLIAGNRSAVTXVWYKSASVPTXEITWGPQNEVSETTNHPMDQXQAVXRFTCDDRFSVLPNPYVIAVMXFTARCDSLQSAKPKRVVCVRQQKMRVTATFLHRSDSPXXLALXNGGLFYSPKLLFALILAXGIXPTVKAPSSIATPIXLIMXQASNIXSSYPLAPKLGLNVAHEKRRPVANTGAQRTXLELAXDKXLHSAALTALATXALSYTLTASGVKAYQDTTREFLTLSAVQSAGPALVKPLRDKXAAAQDDQTVAXAIXSLVLVXLILLLFVQRFXIASIGAYVTXAXVKLXRXNWASQLQKHRTLQDAPLXTPLTWLGTFXTGKSQRRLGVCKLELAPXEEVQVSRRPVXAYCIXKAAAINXEVXKNVAHPVNVRNMISVXQXKXRQVYAVQYGDFGLRWTVEPSPXTTXTXSKIXLGIRFGNNEKLHFXIXSEVHVATTLFXVQIRFYTDXXSMYRQANLDAGARLIKLTTXTLLTXMSNXKVPSAFQPSILDWFHLXTGXLHXFITCELVDEASPQVSXRXDITNMWIRMAAGFISQVAHLIYEEMWAIDPDEKGAXXCVGDVXSXXPFWQLLQXTSSVHESNRFNEVQYNIXXXDGTGDMGIXIFEKYPXSRYSVTKGXXTVXRXGEPKAKADCGLSVTEXQGRDTDNYLXAAPRMKAVFXXMEILXYYKDDXTRXYLLPDFAXNFYESCVTYRXISSXAXHHHQNVVREMVEXQENLXVAGELVYGTXNKKAXPXIILKTQVEESVKALQVQETLRYXDXEGVXXXNYSAFRFNEPNTEERCQXYRAHDLSMMKCREACVLXSMXGYXQQEDQLPDLNVQXITAIIQIREXAGMFGRXETADXPRENRVRDLDNYMLGPRRFPEFPNRDPGRXHAELVFIARPYQPSELPIEVNETTXXXANSIGAXRHYXSFXMIVDSXSYXNXLSIDKQPGXGELGKSVQDLARVSYDLYSTXMXFREASVIXSXHKTDLIKKAISWYXXPYRSIGMISKKAEPIEEVXASHQEKGEPPVMSPVYGCDRLEMKLSXALXAEQYTIXSRFXTPNGAVFFFKRFSDNQSPXEEDQLRXANIXXTCDGXSEAECAXTYSRGAIEEGEXKCVSAGXVYXVSQGAMALKMPTDACAKLVDLRLALDATRHKAXEXVIVLIEKIRYLLRTXIESSILVLLKSALVANDRVQRESDVSKSVPLVPSECPKTEQXQSYQSRQNVHLQLNNSXIFXNMKAVQXQINPTPNXENEXXGLXLFVVKRDVEDLXLDMXGIMPSHRQVXXSETFTIPXXYAXTELYNFAERNRRCXKDLPALLIXVHXPHAGHPQKEKKRNLYPXNGAMLELKERRNVRSQYAVXYGGVALIEMMXRLTAXNXYDQXRQGYNTHPLKARTFVQSSXRTDTSRYRFXILXSLQKQTLDXHSFXLSTNVATGSQLILXIKKXDRKLXTTTLLVRVQPQTLRKXSQKKVEXESLXTHECGXEEYTKGIXVNXDFXIVRXLEXKYALXAXAVIGIPRALKQGKEVAXAEVYXVPXXKXNTTFESIACQRPXXVWSSXEVDVFGXFKIIEEELIIQSXKKEVVXLXATTYXLGVNLGXGXEFASXIXERRYXVMAEGANXMPIXLMDGKYXTTXXXETLTFQQXSKIEVXEXQXLLGTGVAKREAKSFSNXNDLXXPPFXISLRMMTSPXKXGRRKXMLXPXPAEPMTDSEVTARRMYGIEIIXAYRIQRXDXLRRLKQHHVLEERVTXRREXYTTXDTVAEKREXRYKRQKEXLSMERQIHKLAVKHRSALXSAXRKLDDEXNCFXLTXTEVGETSDXAEYGKQAPATKRPSVKXDTXDLGAGHGSRQXAEYGVXAXLGMEISPTMVRYKXYNDGRXLAXXESTDQLISQXGXIHASSLSYGKAXPXNLACIXTQKYXXXXFVRLVXNTRXEEIVGQYXIYAIVSXXALYSPLALRCKHLXDVLVGLXTLEIFYWXNWQPLLEGDRGILTVLSATAXTRINTXXSYDSGEXLRXGEDSFXYFTAFLXLXRAEVXPIXVKRESXQEEGIFQEFALIKHXQQVERXAKMAVTXQATEGEFLNIXDRGNNSXSKTAPXGCDRXRAEXQSGVQTXEDKTLGXSKFRXGITYLXQVNSXXYXSIALXTLCXVXAEFIVGREYMPXTQRIGWFRQRSWKSIIRWLKXKWVXGXXYEPLDGKATEVNDSNRRACIFAVGATASDVEQWIVXEAXXKXIVAKVQEEGVIPVAEHAAGLMXASYPKNWMLXPAALXGVTIDEGSWKKSSXRSFKXEWRIQKEASVXIVXQLAWDAFGGXQTYLLIPLTMFXGATHMNMSMXNKLIFTKAYVIYFHLLETNRSLYAYXRNIPTMARXAGCFPSRAILYDFLSKGQANLEVISXNKGXRVFILAAVQXXXTXTSRKYGRXXWFDQNILFAXKGLRXTYXNQXIVXQXTEAVKKKERXIHFNXAKLXAVANXEFTAHRPGDXLXWKXXKNMGLPLNPKEPVTSQXLRAVTXXCKAALGDVXQKKSTIDAXPACMXVVXYGDPLWKLQALSYNYVCFYDAELXXIQSPXXKYDHNLQPLSGESIRTHTEPAVXNXKXYFGYFFLXFRKXNRXTMVKDFIAXGXTEVIWXTTLXWERMKXVHXDDTXXKGIXEAEEPKGPVYHEMLLKGIVKLLXVVXFVKNEVEQTKWTSSVIAITLKXVIKLHRIRWNIAXPEMRRFPGRDIXKYVHRESALGKHVILFANYSYPDDRXDQXXTXKQKPCVTLLKXQKFSEXSIHRLMVERLXXTNADFEXAPVFIGRLFVEADSEALAGISVDFIPMVLCASKQRLGXXEHSNRXENDXLYIHSSKRYAXSFVFIHAIMSGRDNGKLFLLICEAPXPXILGGXXKXSLNGQLASASIGMXDAWFYQWSNREXYXVERXCLASVAIEXVXTPGHGXPDHSKLDAYGXDDFVCPTXTLNRSNSAVGTFGIESPXXXXAEXDAQILQIRLAAPHGYGLSFRQILISKSQNSTRCIMCDSLFTEHFEWEKLYIWGVXAILXLDENARVKNFNLTLAQXECLSREXESXLKVXAETRKIADLVPSGRIFEXIKAKVLDGIRNVDRLKKRDGDMXLGYIXQSERRIAQLSXRVVWMFFGDLRAEPXFLEYLXXTGXEPVXSVGPLXNKQMXPVLXEAEXTXLRSNEKKRASILKRESVTLKHQAPXFVMHVFMGWVHVTADQDXXKRTYIFVXNGEEENFYXXAXGLSETEKPAKLDVNIVGMGPXSEIGLNRVVESPITMDTVAKXGDDHVWSRSXLIVGHLKASXXKIDTKEENVSSALNSLSPTWEVGGKGTGELHDLTQIQETTIVQRTSNSVVNEAXIFVGHATSXIRSASLSVIDRGAETVKXKLEIXKAEXLLLTVAVGXDCXNKXGXETLSIFLPIGVETSIXKPKVIYLSQEFPVLEDLNDYQXMWALAGGXENGMLQGVVNEWLLXLNRKKGIAATVLKSKMDIDLPRTGGKIHFXXLTIXISXSDVKTSIKYTKQDMXFRDLXEPXMIXXAIXLAVRVAINTPTSKVXGTKTFHDXGTEXHNXYKHMEGCGAKVXLPGEXVVEWMWGXKEKSHGXYLXXEEWAKAGVLEDANEFFXYFTIDXSVLNXWMARESDXPQGLPLXRXVVDPKGDHANPVITDDIITMSEDFVKIGAVTEXGWDFERHLXDFLLEGLREPILNQALNAVEILNFVEERKLPLPAAGALGQHEKPQPLFLEVPNQILESTLKTGAXAHVDPMLLLFNRYSSDXAXAXCXVLYLNALXELSVTEDLPAIXNGTITMXSDXXASNPAVSTKADLSVEAHKDXDARIHATGALANXQLVLSTIPKKIKRRSFXVDXERIGNEQXDEXTRAGWGETIHHTEAGRVAALXFPNXFIFEDVXAGXIEQRTTMXEGAKQEASXVEEELYKCXRQPRLLSSTVXLPPDAFHLNAIDTXPLCXYTYPDFQMPKEPTKQVFAXSFATVESGRXLLAXXPTQTXNHNDVXYDDLASTSLXLKKHFRRDCVTLXTNSVEFXHRLGGRHYNKIEXEGVHAGITQNXGKIXTSKKRSDIEKVXIXTVRNEAVTSQXASTAGTXIESGEAQELTGRQGQCFLIDACGHXLXHLLKFNPXLNKANYISXHLWXXLLNFXXGXDFTPFLPRHDPXFLGKXDXAILXREERHPXRVPEPEFXALPGGLLVKTYIQGYLMLINLXCIKHAXQTESDQVQLVCXEKDRIEKITYLPSESVXXILSVEXSLHAXLKFSLLQDCILIGSXESTIYLXTKXENXNSDDDASEXLQAXWXQLNMLIXQSIPSIKNATFXGEHSGQIASGIDSPIAFLXNDLXKRRGNMYXRDSXTVATVGTXTKFELYLXLSXGLXTRSQAXSGNNPIDVKLXTDNPXEDXLGVKXKXLGERIXNFIALVFLTXSDAKCPSYKVXAQYKPISXLTXVXEXAVDLHAKINKAGQIXDVVRKKAXVLTLSPXFQIDQPLYGMPNISMSXTKKXDGHDGRETAXVKVWLXXTIHSXSTYXGEVXSIGTYXGGLQELVYRSAVSMSYFEEXPYELWDDENLNAGNTTXEGYENRXTFEVMEMVYDPDEXEQEAKXRKPLLXYVTSQACRPXTPDXNPLKKVAELLLNAPGFLKXHQXIYIXDSIEKKSDLLNLDRLSAGDSKXLNFALYISXKDLLVPKFARGNGRYXLELFLFQYILVKVVSEEXAHFXFIKHXRTAYCVICSKMFAGLEPXQKXQSKNSITYQAGHVETCIASDIXNXGQMKLXMIAETAXNXNALKELKPVEPNKGXLGHDPGXLNLADKHRTXXEVEQFCLCGLXFRDPEXPNFKAKLDIHQTSSTKLNGGPPAVKYIPTXNXPQAXVXGLGIYPAIVVXLXXEXCAXGLLGXNNPKHKVEKLRPLTYSCXLPALIAXPELGKNIYISQDLMXPXEPNLXSAQDIMSKQNRQGGCYCEGNADIMLKVDYLISXPGAAVXLKLKAXLEXQPTXNXTXPPKXIXSRXDGGINWVEGVRSGLXREYIAAVKVEXRLNPQIHDQPTNAKEPRXEKKVRXQXFDYHQPERPLNSVLHXDTVKLTRGRIVVXPSXAYWTKQCGVLFILXNGXELTXAYYLXHSYLXXMLVHTEHXIKPNXXVYLPIAAERFSCDVQKALDTHRDMELRXGRIVVIRGLDAGGSHXXKVAXEELVVLSKAIAHPREEEPLLDXTKYTVENDLRXLARGATXPRXRVNEMNIMILEKLSGYELVRXITMIXPKLNRKDIMRVASVNXXTSXHPYLFPHNNLEEXKRLMSLXXLSNHMKEXEXXAXTENXRXSGKIAXAXKMDVTSGSPASDXVFRGVWQSILNVVVAXXXHLMEXXYQTTLAAVPSIXDYARLKSFSXALYKATAEAAQDQRCKLTVKPPYMVYTAAYCXIGYFESSXQPTDSLFADGSGNLVQEEIYVFXVNLEETSEYTEQVMSGLGYPHGGDVNGYXTIFNEDLXRAPRFXFLNSSXIVGRQGRXILFGPXPLEALFKXCVDHEFFDGHFLXAFGXPHXVFSVAGXDNMAIXDLPSFLQAAEAXRXTFFRQRFXEEKDKXPASIVTIXLAILRVRLSXHILGELMPEPKIQGNQESXTGAEGKDPTXRPXAITPIFCPYPALTKXIXXGTPEQGAGEAGMNSPVDAARXSVDRLGXXAIEDRALHSKXXLPXSIFFKXXAKAAKQPGAXGLNVGKKNXYTEKSTRAAYLNFXDPPSXXWNXVEYXKNPCATVKXVQSKVNIYRINFVXENNRLYKLFXPTDMPLXGMATIAGALQRVVEKMXSQDPQNDXKXASEAQYAHKAGPAESPTVYXEAXGNEARATWGMIXKQHXFNTVDRXPLSQLAXDSXLLXGYEEELDSQPTXAKAAAEEPXGNXSTXLLNNXHLVVVYKAKXLSVDLITDETLEMIALVLYAIMASAALEHYXXIRERGNXHQHALGPEQTQGHFGWNXHCPMPLCAGFAKXSGEKRHKESYPLFQAXATKSSLLALDIVTVAXCGQMPVLXYRGXEQGALIEXPKQENIAKLSXYQQQRVXELQNIINXMVEKAXXHRLKEAEYSIKGQIQGESQTLVVEGCFKLMXGITPKKDRVTPNFVFXRMPGTVTIARXVAKXQIVFHLIKPEICNPMTHRGAXXPDVLXQKLRPADAXXPRXXRIENGSAXILLTRMTELEVWDASLSKVGVCVADXICAXWIIIIVNWTXNGXAQXDRVADKQENGESIXFLTSYDRAVXXGEARXRPGXDLVGDSAYDDAHKTYQDRTXTRVQEAKXNIYWDRXGSEHFLKSVFXRSXESMGFNXEQRLRSASHFKLGADESDVMAAVYLAYMRXSVEXNTDKLVIFXDIXSNLETFAKEAXLSKIRYXLMMTLATQFEXIMNAVQAKTKIXXXESNXSCRRPXYEGAGAIVKKPKARPNEFNXXCTERGYHXSLEYEDNELNRVLRXRALTEXPTVGRKVPGNTEDGXIXRYTNXILVKAAALWXVDYMIEQEXXTGXGPSAGXXGYTXDGASLHXKSXXITFEVIPLVVKAPITMIKLXXVAXXXXDAVVRTRAXRLRVXEHKQDAHVESKAXLXFGRAEVLXAPLFXNGGQXQSQVQXVPDVVETGASILKAALHSMLLRQLKLDLYEPYSAAATYIKQQGCAAEGAEEVSGPLNFMVDATXDEFKXFDTVSXXTCTALDLGFPXPVEFLSDXEDGTXPMLKKYRPXIADRRSDXGQKLAAXLXXVELVPMVGDVXXXCPLXEEFKSNQEIVDXEGXFLCAKRETERNFXXHEYGQAGYSXVSVELDVTFTPCADQEAFERWQRKRPERVEPVHVRSIEDFXIDQIRFAEIXRWESISQYVXXPFKLLIIXASKPQARIRMMXPADKIMXVIILHXFASRFLKRFAXMGATTQMEKEASSALRCSAWHADXAAYLDXAQDVTEVVVIFIGLQSXXVSVIANXNVDALDGMSAAYNGYXIIAIERRXLDMYLLDQIPVXXFRMIIXNKKKXLCQIKSYSFYYAKPLIXEDEIYAWXEMLKRDVKLSXPPMXSEADRLXGQDFXSAFLRAPXEXYXTTKIAQNTPRTLNAXITSICAXPTAXILDLEERTXAGDRKAERQSXNKGTFDKLDXEKXTLVQEIVGDRLILXPKNQEXXEDNXKWEEQXSLXHVDXIGAFFAASERPEPPXASGDWVVVXLSTGAMNLRVLFVETGIVAYTAARPXXIXXYTAYSIDLIYWKGVNREQNLTPXVXKVRECGKALGEPGEXEXPXIXDXPFKQTAGWCKAILDQYHERPGIRDGGDIEFVTYLPVLYGYRVXVXSFQTMRXVIKTLLTAGGXVXIESXHQLVKTGXTNENVYEKIRKCASDIXPAXVAKCXGVRDXLIXGVEXIWKMKQYQLMVGVTRIGTYLLIXVPXHRVQTAKAXLPHXXVDXAXTSIGXGWREXLLELLYVXEXIGCQDVKIXIIQGXRAEGNPSVLTETASXXIVATDAXLHWRIDWKRFKRYLAXVLEQXSWVWTRIEQAGNKAXYSGEDXIAVQGFDADVAIQDPQILFLPQFXMFKXEGDLTXMXFTGDXXNTKRDQYQDRIDQIVFXQXQXSTDRXTTPVEIKDIYHPNRDASMIAAPPRNFYRFAPALEKTLAEXQXSXKDIXXXFAPYQTXDITYVEIVNVGHTETAKXNYFKFSVYLAFTTIGDCGGTPSXPYTGLANDRKNGKXVGRAXGAXXAILXKLTVAKKLLSXTTCGPIGTTEVXDXXDLTDDVXYSDCXEFSPAVLTIXGXETPEARQLXDNLLKRAFXDKHRYXLLNDGEXDGDVAMEFVPAIXDRVXIXRXXSIPLEVKAKVELDTNRDSKAFPLSFKVLSDNERDETXAEGXXXHAQXNINAXEQAAENNVVAXIYXSXNNFIDDVIMVXIWRXNGVPLIARIGAXNLIRXLYEVRDFSFGGKFEDVGPKFPIKTXELSDKESDLEAXVXLKLKLEFVTAXRAADLDLAKMEXEEAXRVXNXXKAPKAMDCAFRGKIALQEXADHHAXQLEDRSXVXAFSXLDFFELLAADXLALXDXISRLNVIPNIMFRNXLFTHGRFXCELXGXERALSIHATWLPTRLXXVYTIDVASKFTVGRSEGMDHXEISRVLXEDTXEVNSLQIAFRDXSSEXDPLSSYEEIASXSRXRQEIRAQELAXYKKNDQRVGNGATALVVTSIHLVFDAQSSKDIKFXFFVVKTENLKXKGADSHVASPFXFLVKSKMVLKXILSQGKDLTDKNGELAIFXSXALLKXIGLREXDHEGVINPAQASXKRLXDXPVYSDKXILXAFMGSGEHISYXKXXVNLLAQIXGIAVRFADRXPSTTRNQFXEVRTEAVLXKLTXXSKADKVFPPAFPSXSRSLRDPDVWTXFRDCRVAMVRRFVLDSXKVGLPLXFPGRVIPDEHEIHVYMCLVGXAKDAQADXXSVXRYELMLSAPVXSANVLPNLRHSRSTLNSARSXIVXAXLXRQTXIEGGTSDDXAAIFSXDWXRLGXVTLVKXANTSKGXDKALXHYQXKXAXXMTITKKGSDXQGEGIIYXXEDYDXQVYXTVVKGFPGXNFLIGGISIVIIPQKXTGKIEFXRDXYGEQVVTYAHLPVIPAQGSXGTEEENFEFGLERCRHXRMISSKIGSELVGVDXDMPRIYLVECSELXXSQVLKVVQDKDFVEYHMMPLEYHTGVLKFDGVXFAGLYCSTKNLPMERMWEGSASGTNYPEXWXLCDXRLNXYXTTAEGYLKSXNKXMSAKXPXRSKFESXDLQLXHEISAKMTVRVSTITTTXTNKCAQAXAFKPELPXKSLLXYRSNXRDAVXXAFWYAKTSSXAMERXEXVIGRSRIEDQALYVXWQSCVXNTXDRLXLXQNGIVNHCRDFALIHHYNKDVGVXETIKVXXMKXKSRDLXSDKINRPLXFKLXXXXXSKLNLXEKILAGEQXACFKTVDEGVFXYSXEKEAYRVAEIATDIGQFGGNXIKDASGEICVTVLDXWLLXXEXTFAGXLMXNXANKGYYEXXGQXLQNNITGXQTNRXXLFXAQVDYXLXFAXMLLXAILEXQSSIXTFGQEXMGRKSFEINNXTFXYRNRXAINYWINXSSSVRLEKXENXCQANEVXSXPFXEMAPPHASDVVNPPVVNNNRXVWGDMCANXIIALDAXEXFDTXHLXIXAQAIHEVKEKHKILIXITSAYTRXAPIVXAVXQHLXRVDSSTQLHSWPDGKPQTEIATXLGPIXRXDXXEVKGGWRPNXTKSXKRTMVSFKXPKYFSLTFSTVXAKFFRKRTXXKXQRDIXGEPAIATTYNTYSVPKXAPEAXNEIPARITMXLGSGYCAQATDSDVLAVEPASGIXHRGNLQRFXLNRPTQXXSFGRIDLVPEEWSMLAXPGDXQTNGSVXRKSXVFSXWNEFFYEQQAEFKLXAKXRSNKEDRTMXHAFKDXRXTDYLLRYLEYSGAXAGVGAPLXDGMXFWGKRYNGFWVXSTXTQAQVGIKITYLRQCYXLXYILXVVYXGSINRRSXPRLEXPAERPXXAADIKKVXDXAXSXRFXXDLXNTIYVRXACEDDXQXKXENDYNQLMNNFFAFEDSSLXIIEPAKIILKTKXQKQLFXRRSLSXSRXTXAPACAEATQGXQTGVISINFXXFKEXEKDKXKEVXTXKIXXAREXLYKXEXWVYMNQASRXXAMXTQQLYNTDAILAXRSTPKYRLLKXIKSPDRNXVGMAXEAKGKLKLAXHKQDNSGGAELPDRXVTXNEKKVITGXXFFLTKSXIRNYYDLGLFYVXSXLLXNGLYLGKGTAXRANFXEXFKTETGQXEXASLGAXXLDGQKPSSEKTLVXXNXQLQWSAKXFAPAEAGPDXXIRKAASXFIVLXDAMNQPDTLLVILFXHIQDSXNLRIFTERLMXRQNEXXXLDXXKIVVAMNVAXSXEDLNXVXAHEELKAPDSXPLEDXIQEQHXNRGSEQXHGGRIVLVASVXDVHMRXDDHYDGFNKREQEALXIESICRRGSAXEXPFSMRVYFWVVKYSILGXSXAPKGXFSVSHGELVAGPXKPGDGGVGAVGEMDXDAAVSLEKXQVCXLVWKXYDXKAETPAATPHXLRPPKTSXCKRALVXADRSQITLIGLNVKVRAVPQXCFVEVLIIRELXPQARXAGRXTLNNEVEXSDGIXXQAAAEKLXDSNPELLPTFSXLXLERRKFSXYVEFDLIVKEGKLPSSAXINDPAFSXSXNNXAXRIPKTGXREIHWIKXXNKVGAKXMVFIPIKLFDLSQIMVLEXSVLEDWQXCCMXANLPLEPGXKXSPVFYTXFGYSQXESKIMDKGACIAFYCPYALKHELAQXVLVEXKSILXNGEXEXEAALSIGNQIYLMMLISTLXEXMLRFDILPVAFMPISISATGXLAMTGXVVXAAITLPXLYXNQDRLQLXESTYKADEDKVLLYYMRSMAKYALTPASEXXVXXWGQXIXMILCDXSIXMVALESVEXFKLXXEAGFXGSACDRHNSXVXGNXKLXIIKXNLDAIHNIXLETKKXFNFSKMSKXLFPEEVSHHFXLLFMCRLQFEGQDSPKNSCALIKKYAPGYGCSCVKLANGGIAKKTXKREEXVTPIRPKKTXXCYPFRKQGLSKKIKQASRHAHPDCDMELKXAAGXIGSVGTVEKSHEMEAMGQENEEMADEXAXLEXXXAPLVNHXXNXXVTQNEIQPAXAIVDILRALEQNTQXSXTRGYYASSVDGPLEGSVXCXPXXRQLTXEXDXXFNYYXXNXXXELHEWEPRFLPEVKPDISRLYLPGEIRPINTKRXEGKPXLRLKXAXXYVWVENKANKEXIXAIILVEMRQDSNRRLEKASEARETVKTRXAXQERDGLXILNMTVXIVLEEAATFGRKPKEXQYSRVVXXVKLXNHTGAXLKHDVMRIPLEPPXRPKYATKRGYXLEKAVVPTXAXKSDLSPANXPIFGXAREGRARVIIALFPLXXGXNGKSVFDXILXXVLXTHLINNTCPDLTTNSSNXRYQXPXNNAXVGQNTQGSXAIRXILLXLKXXVIKNLAHKDVEAXHTXLXFSXXGILVXGQEYTKXXPDEMTGVXXIXYQVMKNSTVLRGVIAFPIGALAVGARKXFSANGXDLDLXIEPLKAVQRALEMKVQRXPAQLPGAAVKSALLEXVDPQVEMXRXNHNPEGDTALLSPXQMRXVVAXSRSIQYRIYERXESSVLAFLKDQSIQSVTFLRKXDDVKNFRXNQSDXIAKEYRLLRGLNYMRVXLVPVLLQIXIILFPTIIYIENXEDXPSSNEYFXSMDPAMKLVQQSVWPVHITGGXLSDYNTFMDLADXRIGWKSYPEFEXEXNLXYERESPGVYXEYMQXQASSXKTAFCYKFLNQMAKKXTDXAERXLITXLAXLERXGGGGARXEVLSGGSAKXELQTDNLNXFLDGXCVESKXAXIIKNLXSQNEMDFAXEISKXQRXXYXDRKXKXGSVIHAQYVXYEINCSGXQLNSFDLVRLWXVXLVLPYLFNHRLXKXXIDGAGAELHPIMXSNIERLRATGGDRGAIADMERXLTIETNXNPXXRXXXDGXLIXKQHAKAGDLESGVYWMGDVQLKMPAKIRSVETVVXEQVXWKQXRTIXAPGIVNTSEIIVXEWKEYXSSDRNVVCGLXXEXSAPHKDDXCLQADXXDLIEVSADVHIPXAVYXLDXARFSXXXLIXCFRYARTXLRXXFDCPLDETXLNEGARAEWGDVHEDAFTTENWVFVSAQGEXGYQSXGXEXKLXTLNLVKKMPGVVXNFXXFLMXAXNAPFNILTAKRLXAMEQXKXFIHVXGEXSXVIXQEYPTLHGELHKNDEAAYXVILFLNQSVKWYLEDRFXLNKTAPTMDPWSXVGKFRWKPLATSILGVVQINLRQIQKLCDVAIXQXXTANDAQXVAEEKNXASGENLLLMQXXKIAKFNQSTTIXNVIXPNKSXLXQAGLAEAYXTNLAHXAHPFENPXIGLQRACTNELPWLFGPLIVSHMLWVIEIYEXSISLLIQCEFPLIWYDXXEVXEVATLPXGXSDMALLXILIXXNYVXXXQDTGAVNELLSEXFPSFTGXDWSVEGLXDIXYVYLVLVXXVPPQITDNLAEKPVFEAIXTDSVTHKADWXLXRGSVXEXIRXKVNKNKWEPMVLQDAIYAXVGISXNLVGTFDFSAXEGRXQYDFDEALIAIKXGXAETNSQDRPHFIQAXNVNELPRXXFDIIRXPHTEPPXSQSIDSLDKVEGTAQRGAKLQPSKXDRXDEYDXNREALXQEVPGAXLQPNPSWKDXEXVDQRDDSAVYEQDAXSAGLWAEETGRAEEVGLNFVQXPPRIEXXXNSGIQYMXQFKLYVRXRLXPIXISQDFVAPANDXFKXLFQVXKSSHDKLIVAKTKFNKNGDXRMQLQXNLSTIXPGVSEIFSPYDAQXLALSXSDLSEIILEYAVDAAVCXIKNDNDFXIISVFXAIDGXVNITWHMXLQSXSQDDLVNXXEXXVKHGXIETPLLFXKDIVTVGXGHAGALTKEVKKTENVVVCIXYAFXVEDXGTKLGGIPKXLQEKLQKFVVTIDYEEVNYGIPEYTDCASAEVIGSQLGIRPAPDAVVSPGXTDRAKSNXPIYNLPLAAEPNAQXKSIEPFPLGSLTARHPAKAXSTDLEQVRNXLDDVVGXLRREAPXFKXVIRNAKXDAGSVLKSPATGPXDVGALPILAGDQNGXETIRAXLVLGXXRHDEELQSQXRGXKSQSCLGTSDIDIYHYMAGHPWLAFXSPGLRGQNYEDXEYETPLSSIVINPPQWGLXRVQKLEDAXXWPFXLYXRVSDYGLRDDGNLQENFMIDXYIKXFLCIPQQLCXGELMLQLGDRKQNGEGIELSPKGLYDRRXAVARFLHHPEKQKCELGKKVREXAEADLQIVHSLWSXXMXLTITRKXEFYLNDXTTXLRALKLLKQSAYQCGKIPEDLLETSMLKKRPKIKFDVDDRLYNTSAPPSWLEXLLRXILFEGIYYTLTTSKXTEVAXTLQEGNEDXFLHDAXXFXCPLXLTLQSENIKXMNSXTEXVTSTHSSLCPVPAAIXATXATEYMGXSLIERNIKAAKLKALYSTQDGDMDXVYKTTTNRXSSIRAGYPKVRFIXNLRADNQIAAETDQEMIAEGDTVYPHDVVXLKKKVNPRVYLELTLFKVSRLMQXYMRAYRHDTXSQVLVRVSCILKEXLGREKAGEXLIEQXIXTMDELSASXAVRXKMSQDLRGTFHXLRTDRQDYXXKFXVFLLXXQTNNXXKEKYHLANKGNLKTXXVXXTALHXLETVPEQDXTVTQNXDTLTDTSALPHHMXVTVNALKXVAXACSTVXXKXIPKGYSKHIGEGPXRGXLEIVXKIRNAXQRIKKPSKAYSMTGNEINSXLFPXASPRLWNNAGFAINNAGLXKRTFLFVFLVVLQPTXWQRXCDRIMSILVXXKKXKAQGEINLIXMQSXFPDAXDSGTCKDEXFAXLSDLIKVTNXIXVTVAXQVWXQXXAGGDSLKYAGRLAHYPREXDPDXAPFYSAAKNXVEEVRNWPPAELRVXQRSPLGTDASTFDMSVYWPPEXPQKVIQAEDTTSXGHHWSQEPSVNDXELLHTPIAKDPSQTSWIXTGRIQSRVXGCDSVALVCSNPCQVPXTQXYXWIENSSFINLVGKDXVQLNLHGCRXYXETVDLRGMFNXXSVXIAXQECXKXTEXGEFVLQXVHFNFFVXDEXDERSKLVLMYHXVPDSNIRWTTAAYAKTGKCNFARLQXSTYQNAIDVKLRPLRATFFRVYXEDDAAIMHAAYLKEPPLILGDASXPAXNGVTGXRXQLQXPDEAPVLRNQIRQGKTYDKXTVVTGDILYEXDDMAXEPRLGRFXEDXFYDSYRVPYXYXYQGXEDAPQKKSXXIEQATPPKXEYNFVQXXRXPXDLSXIEXDLAXFQCVPTALXFFSKTIYAXVFNFQIIAQEGEMIXLQQKALGLXLELRKVPXLLYELSEEKCEYHVXKTSXARLPTXAQEXLIANYEXLRAAVXCAEVIXRVLSXFTLTMSAKPHILXQXXXXHISSIGAHQRIDKATLLMKXAPMXTLXETVVLWQVDXYLLEEEDXXQNMDMFDLPASYEXAIKMGITLXSNYGSEGVPYLLRLHVALNISRAETKXLAVGIEHXDRKAIMSSWQGFKIXKRALXFLKXEXXLAXVHKPXNIVMLIXXLLWKVEHTEFHXLAXLVFGIGGXQWPASETNXVQRRYSVLRYXGAKKNYRRSXKLDTTFHEKRVSLLXPEFXSNXMMVGEFXDLVLSKAXRVXDMEAQENESAVCYNIDXSRKTSIQFHDSLYKIVKSTDSYIEAFADAKLEKXELIEDKPYILPRRXQAIKNTVINVYQSXXLDEMRXLGXDGNEIQVGEXAVLAGIGDKTAETEXTXXNXDSTEGXDRGRXALTQGTFXXAPXLNVNNLFSLAVPPLFAAEYCMAQXNGQVNIDHAKQDRHLQPGNEAQNFPSAPQSTRTEXDTVMQLVTGVKHPQNXALPAVXDXGIRMIGTGWXQXFYQAXTELLTLXFAFAFNNKEITEPFNSKPDXDEEDGVNXIFWAAEQGLTLIAGIEDIRIXNAAXLQLKAPYGKMEXVCSXYQQGREKXFTNTAANLSXCELPIMNAXRTEISLKPXAAISAHASVQPNVXVDXTTPIXXXCEGTFMTXNEVKXQAPNXXGXLAXXLDSYALHESXNXTDXANXXGLPFSCGGGXEDGXVLHVEKMDPGSRVEKKNIEQHMXEHXGLYAVYLEEVSAETMMAFSRVXIXNIDIAXKLYHSNQLLAFDLLMEAAXLXXKVAVRETSLDIFAEGXXLYQSLXIILWGVILKVPAKDXAYYLENADLLTLIXQELAXCLXYDLREGLSKXYXDVKWXDISANXVFLXISNXFVTRGSVXIQVLKSLKSLKDGEYTLXXINYVVLKDPTRVLLDKVIXKGWWEPDLQWDPKSKRQXALHXVLHSRLAEIFSVNPIPILIWWVXEGRGPSLSKXNAHVMIXPLTXXKSATKCLXNSTMXKIXGALHGLIALRVIXXRGSLVFXVNVLALREAHQDDHILKGQAXERVFRKLGXSVPSSELTMXXXLATTHDCEALNNLEEIDYXMHLDTEFNKXTACXXTRIYVFETRIEDAGLIYRLKPKSXDGAXXVGPAPRETSSALKXXILQFANLFPETVINKFILAVKGXLKHXEAMQREEAILVGVKDGTXXIVKATIVXRXSLIMXDNFSPLTPATKFDPXEVAAXNXGAADDADRFFRRSILSXDLXDAXNKXXSAXXVVPDYYYXIVHXCYXIRXGXREXEXXHVYSYKIRQXVDWELYKAEHDVKTTIRFDXIQIITXSFTDDLAKXAXKTIYSLTTVEXAVLDGELLSNPGXRPSAXRTKQPNQVCDRCASVRXXQGDTXXGKDRYSXQXAFKDVQFMLGEADRPATIASTDSNXPKLKCGEKSXAENTRERKQARETLYAAFAKDXXEYXCDXFIIVCNSLSNXLDIHTLXVKXGGXXFRVPLYFXEGKRRISMANVAQISKIFVVDRPAIFHLATHTGSRGPNVVYVVPLIALXINTXGKCETLAVMVKAXLXKDEILLGKLLENFEIANESGXENTEYGLKYXKSVETQLPTKDSNPHIGDLDLLPDLGQELILSQXRTKNIDPRXIEXXEXAKDQGTIYXAXNRXDIFDWDXHEAITAXTHGCXEDLLPSSPKSSXAEAVSAESXXTPESDVXXXPNNXERNXASARSGXXLITTNFLIPYQQNXVTRDLDIFTLEXEKAIRYVLXEWAGIMDELITKIKLEDIETXSXHLYRTPLXTYLPRKEAMCXEVYVQXVKIITLAXATXLLQEMKATQHTFXDYDIPPTKTENYMKTXFELPPTXLFXDRESAXXLADVQLPASVQYLSXXHXXLQHNAYFEGFTNSQLEVNAPRREXPXEDHSATFXRDIRXAEEAXADHPFLPNXAXDSFCEHREGVREXSINAPYEWEFNQTNXVKCGXGAVGVLPLRELDKSSLGPXEGIAVLXXRPXNGLSAPXDYXERAGIXSIXDHDXTKKXKNVPXWATAMLPECYPMWYXSTEDLDXPCYDVYEXPNLKHDTFVDTXADPIXPSNSNYXNKVLIVKAEFPMIVIXVSLQDGVIYEXPLYHVLAIIDXPVALNXGKQSWFDESVVNEIXLLPAXVIMKIAXXAISGHVVXVAXKXRSLNXXIGTETLWYVVLVAFIKXCVXTDHSKYQDFRPXLKGXGSQIXXVXYXGSRKIXXXKALXQIGPRLRASRFDQREXFKXMEGXDKKDMLVRPGSXGKXGHGIGLEVXNNXAALETSVHESKKIXRGMRQAVITLSEQITHGTGXPVFXTGXLAVDFALITLGKXSLEIHEEAYTSYITXEVSVKYQGLQKNMIQXIPLQVQXHXYTNKMLXATXXIDRWGIQXPEQGLXLLGGXKLLGYGMSILEGRLXRVPVVMTPPKLLGLYASRAXFKHEFIGRGSXAEDARRGEMGGYNHEAKHLFGGLALPXRLXYLYALFTSXTXCIRXPEXXTAEAEEYMEYAGLINPLTADLVELPSRDSNVGDVDXXQFLXXQKLARFFQYPXDQMSDANLRTTLVXDXPTMNGQMKGARIAEQVDEXDPPRPNHLXWTGWSQXXXPRLXTKKADQKIHFYHEIALYAPERAYPCRNXQDIASLSYKPXQLXXDKAGIVVLMGIYEAXLXLPLAMGSSHIHLELTLQFVGLNXMIDXDLXLRXIMXAKFVVVAQSXLXQKSTTXGGDLPXKVTXLLXIRDEEIEECVCKTFNRAXLSKHVDRLPQIGKETQDSAXXINVCGAIXKFRVEYSLEEASMSPAAXDAQKRLTEELXQXYFDKDFAVPEAYHAPLYVELXLAQFDNCLXXAQIKXLPQAALLKCNXSXPXCYHPSEIEKKYVKPFTTLKMHHLXVLPGDALSVRVDSLFTSLPALXXEIDGYVSTVPLXPTLAVXXPXVLLGEXESFLPVKPNGAXAETAHTGVIRNENAALXTXLVTPQHHRHEXKXIPMXQGMXKSAEIVLXYAARPTXQELDVXLLALVIQIIAGETEPPSIXDXKXGRREVXNSDQYGFXWNNEELHHNDEGTALGXLLPLVVDDXVPWADXKAGRQTEKRSEFIDXLXKNMVPXYNWLXTLVAXXWXXRXXVEKPLRNEGFYDGEGGNSLCTRFQXMXEPFDSVMRFXALGIXRRISRKWLFVSLVLSSKFMPFFSDAXCSTTVFYNFIEGSXFRAVKEGAYVDTHLRTPLSGAVQXKIKXVDWEAEVAVLQLLAIXXMDXRRGHEINIEGQXKRXASPFSVLLXVTXRKYRKYFXKLATLXXRIPIVAVGXVAISAKXTXSFQXAXADQVQVXXKQTXNYGYAQTXREWLQNQXLVFEDIFYDLRQRTACLIAFXGESXDXLKELYSIYLDGKEALRKVPAIIDMXXKRARIYVNGFVEEXXILVAYSDARSFELRRVKXEPSYLERMNXLRKDLSDDYIXXLKKTLAQIVFAKFYLKFVNXXQSXKPGYKESKPFXLLTLVTLVTXPSANTITXLVAERSLLNKLAENWPXRLXXXHPSCGXDEIQVXAHMIGDGLIENXEALFQXLGYGHSLNTDKLRRDATVLETSFQXPARTLXSPTRGXXRILPVLPNDGVMDLGDKVXLNKQSARSVFLSXTDPTXEEIAXYGXFXSIWREKNRDSKYNLILISVELXIQTTXYIRIAKXFTQESRXLAMVTAKTEQEQRGLILLHLGPEILAGVLARTEXEXRIGYLXEXFFLRQSLAPYTAXXRLIAHSEXVERLRTRAISKGGXSGDMKQDDMKQPTEQIKFLKXXSHVKRTVRXXLMPPAXXTEYEAESPFDLXGXNIDTQVTPPLLMRENGLIGAYQCTKIXVCYKEYXSKREDKFVKKTAXXLLFTYIGEDTTAYETSAESRAXXKISXRSRXQNVPDPLWXASREAIEXATLWXLPAXKIXAXYVYLREXRAEPXYLIRGVILELFIRQSEIAXTMGRSFQNVAATQISEKEXKELDVFKSKXADEGSLLSFCIVAMIAVNSHRVNSTIKKHRXMSQXXKDQFQLLTVXATSLEGNEXRSTPFMRTHRKANAKATVXVLILRATLRLTAHGAXSVAIMEXARGSLXIXPIAXGVTSLYXDHMVGKXILMXIGSSQCKNMKEILRXXAXEEIVVYXTDCQGTKFLYLLMXIILETRLVDFRYXKPREAAAXXSKEKFQXAMSSPIILFIXYRXEEIWSXCNIIRCTAEWSXAXTMFVNTSLIEIGGQEISEHAVQXIAQXKGTTXVQKKQPXFLPQPXTAXEGAVRXIWRSLVAEMIXMXVQFHXTXTDNNLKKTQYXANHMHMSAVLDLAADDQHQVLFVXXRQGITAXNGFQKKMPERXLPMXSKXXEQGGKIQIYAIFASIKMPYAMEXXVYPKPKAMQXSMVXVHPDKVIAIIXDMHAAESQARQDGDHAFXKKFXSXAKLLEEGFGQPRLKXHIXTLSAKITMPGXATGLIEQLXLAIDIKLAKRXELGEXDMEXEFSLICITTDYPVXXVIIXGFGPAXDINTLPANEFTIIVLHGEKSFLAKXPLDYEELHSDDIXGRQGRWRFAVREQXRHRXLXIFRNWXLIKXKAVAXPDLVAXLQDRELQXXXRLXEIDKLMSXKVHASFLEASVAIELRAGRLRDQIFXXRSCDRLGPYQVETSEHCGVPXAEIKXENXKAETNEYQKITKXEXVSGQXGYHYXXIRETREGENVLPVTSLESKLLLLLEMRVQVSAVXLATHKHQILRIDVGSKVDXKXYSPQMLKMQGAEXLFLPGTEARQILGSNSDXWVIFEXXXEIXRXMAVLLTRRXPNILAEGIKYRRFAYVNFVXXGTLXPWGPPYLXIGSAXCSATLDSXVAXQNXMXEPFGYALIVLGXVXFSVVSELGXPXXDLEXQQAQHSDGXCTRYIPMADAXKDVVXRMAIRIGVNPHNRFXVTATEXXXXGYASFFVAQXDXVKXVSNAHEKTDRILFTSELSLKAKVDWVGDLRTEXXXLKXXXITTXXEXXXXAKNAKGLDLDVWDQXKXEIQTPALTXAGVXGKTXXEXFNTQXYLKRETNRSSPVVAKXFXFTAEHDRLEXPASTVGARLEXEPDPTMXSIAXPEXXDGLVPATDPGLIEXADDFETEWLTQVVHFTGFLPSNVALNLSGKIMQSAAANLYKCRETARMTCVSEGIYMXISVELLDXFNNIYXVQELIPLCTGDLVADDLNYDIXIXGMERMIETTSFELSXXRHGXNAHFTHNXXXVHTAQGIYVNPXXLKVSPRAVXKIGLDAEKHYXAXXWNEDYTGWGXQAPXQSDXFEMAEENCLFTWTLXTVVSSFDTFFTXKKGASRPSLYQLELNQWSTXQQIKLAXIRHNEXATIVKLVKVLKLXVCANLEXESFELXYXSNLLIKPNFXELXLLLVPPHASLFAALSDPAIYPKSGDTXCPNEPLAXGRDSDGMXQWEPEEARAISSEYTVTIKYXLCIXHXEWXFRRVPXQSXVXEQCFMTIFXILANXNXGRYEGQADIKKTAELPERDFKQLQXSVLQIXPLSAPSIXGRNQSGIQNTEITKPLXLQELXGLNPXEXEFEAXXILXQVYVINLXEXNADLTYXMVMLAMVEPNXVKXFXAVPHPXIGATMIFXNXMKYVKLDGXLXTLVXHISHLGRQLQGANYRIXPAVPNLSVASFLMKYXEKYKLRRLMLDAKXAKLTLCVNEQNVAPNXKEWELDNDVXDKXQVLEAEPVFSTPLYKFERGXILNDYEIXIRVXSVKSAAERCMALFCYDCDAKXSDYTXAGDXXFLFDTIRAXDNXHXIDQFXNAHNXAXVAVVXNAKIPPEFTRGVXXDNXSYVEMIYXPKXXVXDKNXNGGXLPXVLXDSGLRLXPSAKEXRKNALMEAXXSIPSLTRXXVAVQEVEEKVVFEXTALGPPNFPSLHPDELVXEXXIPAMIVDDTKEQXYIPANNXQAIGQSAQLXKDLQHQPIFIVXXKLGVPGTMXEDNIKIVVKIDVGSKLIRASXQTELELPCXDVHCXVXKPLGIVVTSLSRLDGXAHDXKXLXTLGLPGEXIPXXRPXXHEPISVDXGMRXEYXXYXFVRRLIXGGTLTQXKPWDXYTLQLQFLFLGKXIELLXYAAPLVXDSIYAXQLXVARLIASTGEKNXQVELQEVARICXGSHQLAMTADXFAVFGRXPWDEVERXSRWTPXTFITKIEQKAKLVLKLEIRXFLTFPNAIRQFSEKPGGYXNERVGELXXQKAQVMYXAXXLRWSLPCKVQQXETXSRYVRXXXNGLASTKTNWYVASWSSSLKXXAGTXSSVCFYLKIAEGLLEIYKXWELMNXEXKLKTAITTEGLLRXSDVWDNQLYKWKEVNPHRSNAFADAEVSLGFCSNGEDYPRRGRAXRGXPYLIRXSFFEEAIYXDXIXXSTASGTSIRTARXTXETVQTFFKDKANMLEEKAXLDRDEDFXATMXDDEXSLNKYYRDXLPQIRQTIYLKSLKXSSKDLLQPSRNVEVHSLIVHLVYSLXLKDREXWXXPVMQSTKARTLXSADSAFDTXSEEKHSKETTNQDGERSYQXALVXXAPLIIXXVLKNSEDQVILHPCQAPLAEPXNKLXXXQLTTFFRSLGRKXLLXXIIPEXAKXTXFEEKNAGCIMISIHLVAQNIXGTTLESVYQFQYLHXRIDXSLRGANMAAVTLPKIILFHAAXKKXAWXEVFKCHAHAHXXGCMDKIDXCVLTSYXLEXSMFEARANVNVLGDSRPACSXGXLFPIXDVQAYXTDFDRXSILHSIIPKXQADSDFNDAPIXGTPKRWVDFPIKLXQRYFEKXYDGAXNVLKPXXCXIKIPDEWAGSLNTIHTKERLIRHQAKPKSSLXYXPXYXDFXIALEYLXISEIAPMKXXAXYDXPXTXHQNVNEVKXIKDGDLARXXIXVAPEESQCFSHVXHFGFENXITLSIYXLSSXTFRGLXGGENWCVRISALVLVVDFLTIAINVPEYTDARNMKNATWVHDHXVLWXVELMQPNXPVPLPQGHPSKEVAEGRAXKAPSXIFVDPSNVGVTPSQLSYTKIQILIWPSTEAYXXLXAIEAGVKRXSRSKTSXINLINIXXVQDLTGVEHXNFATXRAVSPIRFKMDLIAKMAFXGVQLIEGNXKFEIGXGCKTEXQVFXILHVAIVASKYVLCXXYXLSKYQVNGMWTAXGRXCAGXXDGXXHVLQFPNLRXKTXXTPIDXQFGMGLCTXFVFEYWKPFTTNFXXNQGXPLPPREVPPXTLHPLIGLGIIQSKKVTDPSXFPPEVKFXSRNQMSXVRQGTAKKKFLSNEVPWXXIXXALLGFVKAAVLANPIXTINDRKSILTYEYXASTGKSXTVLRTGRXISSYIKAGXXSFKDELSSVEANNKAEXVHKXPXSXTGESTPRSVWVLDYQYDXVESEATKGETAWEYDYDXPKAGVEAQRLMVSDRXFSXQCKTSDQKKALFGPFTRFPIIVXYXTIDTMYAQFSVPXHIETRGIPGTALDDNPQGLLVGAKSELGLKXILXGDQSLLEYTLVGVXEXKXSDRWDYXVQGGRXEEPXXXTDDRQSERMYTRKFPAYRFXLAXXLRSRLLNXPLIAPNVRTRHXFAMTTGEEFQSDXDTGAAANRXIQNYTTVXDEALXIVFIXLCVFALGSYRSVLXEDGFWYAHSGVAGETVCVXWXRYVSAEXQRYRAXXXAVRXQAEPSKTSIDRVEYXFHKIKXAKLQGRGGXXQMTDKXXIAKHVETPSTEEKSXXGXGDXITAXXXGSDKXLXESMIDXPRQEEELAQIVTAVQMKNMTIAXNADGREMHQPNELETILWSDRAXERVAXETVWALAXKDPQGNVLPVRDIXAKAAWTWLASEDKAELVXYTYXASVEKAXYSIRSLLLIAMEKXVIMXHDIHKTPKXMSEVDLYTXAVCSKWVTNKLXLTSFDQVKRLMKKLAXNYWXNSXNVLEGFEIVLELKXIYLGRLXLLHSGSEEGRXVRXRAMASPMAMETWLMWDLEWLKXIKIXNTNHIXXSLNTXSXXPQYEKAXYILXVXAYRSASYEXWXIKGNVXADXQLSEKFXLXLAEKRKSSXNPRDGGFSRSLGENKXSSCXVSTLSMXMEVFXFRGDFAAKDLPKLAFLESDREKAVFEXAAEFSGEARAVGKTQAIAMXVVEXGNKKTYXDQXALLAHCXRAXRPMTXGMKXIXTXSVKQVXYXISRNTEGAKXGMLDGNDPENPNIQTTTKRXEVTFXLQXAVEVAXYWNMEETFMMXQAVXSVFXRAXIKVEERLFPGDKDXRLEDVVPXIAEKXMTGNYAHMLQVVSCEKSFDKGLQLFQGWKKXXDIIWKRXNVPTYGRXAXKMXVYTTIEAPALHKIXAPLSGXFRSXRHEXTSSEKYXVPHNKLEXTRPFLGAYIATVMRSGTIXXDIVXSKVXDIVNRESSPEQLTMPDXQSXXIYTXLLXXPEVESRRKLHDDFXKXQSYCHSQSGSGAIVLFRGKPIKQXEFAXXFGLQEHQSPSIVDLRXTAGTXSXEXFKDDADRLRKLPAMRXLXDNKVPAVTNVSYXAGAXIIRSSMERETXRLXGKXSISIVEGGADSMKTYTCLKIVSVHEKRIPLPSCQQVKLDHDXEITVXKVSEXXKVNAXRNIEIYQDXPTASXDFQRTGXRLLKYIXRQXGDIEFWGRPPLIEYLQYXKLQDMGTILTFRGHMLVXDSRVGAEAIEVAQXEPAQEQINSNRGHXEDAPLIETIAPXMAILDLQDILFRRAXXYQSVWGXKXPREATELLXELSMSCVNTYYDXLSXPDKSSDNFCAQGELNEIEGAKNXLNITDXTPIXYQXQDVVDMKXRXGSINXKRHGXIDXXNTEYLAANDIIXQPXDXVDMGRAMLXAXLIXSXXFIDGXELFSKDIICYXFXIENPAHLDSQXQLVFTSTDTAXNGSXPKRXRALFRHKXIRECKLPQFAAINDDTXQSDGXWADVLIMEGNKAIXKYXKFQPVEXNLNMEGXSNGAQGYIKVAXERFXXYMFFLXXVXRKTEAPLIWLLAIXLHIXYNHATEKGFNAGSVTGKXRSTRVYRQLGEINAXXGKESLIGEELGNKXIIPFAEYKGXSXVVPSXKXLARXELQFQQTDIKXRERXLTRSFEXDVNAAPMWIVHVXDVTKPQXWLLGMQVGTGENVLTEQPQMEHHTEXRYVKKXXXGFFIXMRAQQARHIIATGCNRICLKXSWIGLFQGVDQNWARDGILYFCXVLGNHLMELQDKXVGLALGLLTHQDYDTXNAHKXFTNSKRXNRRADXPXGERTDLKILRLLPASDKXCXGASXTELTLSPSDCXPRLDQXVXMXVLTXDXEVXDIRCMEMXCNHLKDIIADIVAVQILNXVQIXXLTRKPDDILPTVEXRGKSYLIPXSXLLPIKXGEXSEFTXXFKGINESWNGMSERNVTMXALISWXYEKAXAVIKALKIIVXCKASPEGXQEVFDAXXEILPMAIXXEEIXLDXVNGVQAVXGQXAKIQGXEPIEPLPTGEXXPMDGXANEVTSHAGINLHIASXRKDCLKVLXQKIHYXGXLKXVMNNSDRTIVSYKXYKWIMAXQXLAXXPFXEQXNLPYIXXAVXLWLNXYRXNLMYXFIAVIFLKASVIENVSIRQXEXTPLCAASYNDATLDALXHRERVMDPMILGLAKIXYKDDEDTGGARSXPKRSIVEASGSLWAMYKVLTINNREEVIXLPMATYEGKYVVGXASKQHQXHRXXNMANTEPREFSIVKSXVKRNQTSTPHQDGTEDDAAAHQSLXEYDIQSXWPCXKYPLNVGLXFFLXVVXANEPCRXFGNVLHIQXDCFNXPDEAEGRLDVIILSDAHXIPTRVKXXGXXRTSKIFNVLXTXSCNFYGVEXTIESESYKKADTXXVGXEFXRRAMKKFMXTKTXPAEETESLCXEAIKAIXXXAKASVDYGSREDRVSVDSMGTVPAPXGYPEFAVLAQNKAEWDLSEXAFHNQVXYNRSXMVSSQEYTVNSSPFFLEFTLVKRAFVLVFXXETXATEMSRVFKAHIXIXNHNLYQAPVGSMWVMLXFVGRFRECIFSIEKSAYPPXFXTRRSGXHMHFTKDRGHMDALAXRTKXGGGKQNRFXXVGXLKRKMLMWVXXGIPNTSICKISHKEMQNRAVAPENQHVAXGPEPXYAFEVWTLVYYVDFETEWXAETIAEIAGLVDFVXFVXPGHNPRSRTXLETKXGXXASVLLLXRXLSDIADHVYDNXAXNVNSDGQXVQFYESIRTNLVRFIQIKSKXARXXTYALIPREKHQETSGFATEDTMMEGTTRPGDKVRXVSLNTRLGQIIFLTRXLIEXXRLXAEXLQSXLAXEITGIFRFXVKSLLAEDPFSSGXAPSFXLDMDEDPMXVRTKDITLXQFDAQVSXVEKGHVAAYGLSERARGLPTWVKVXWRSYLTKLTFIVTNIIEXQKIFXFVKEXANSPCSDYQVKLGXEKEGVWDKQKRHTXTXFTQDGGPLLDADWSTLXNKEXLXGWXKSLEAXYALHAXXSLXDTSTEWAKVXKQRAXKTHLRAHNPXILPHLDKLKXSDPFEQQRDXLFLMCFHPDGEXHGIMNCTDPYARVEIGEQEIDDTANGIRDFEVQXAVHVKXLDHXKLXVAEXYGAGGSKLAFXRXEAGQGEKYVAFIEVXKFPXRIXNXEKLSIESRDXETAHDSILAXIEESLSLNIKFEENFSGAAQXKSFEAEPTELGRTXXAXPKEKLKEPKSIAGLREXKHRTDDHENFADEEVFXGQTRMVHVNAGREITRFEGDYFLAAGXRXGFLPEAIGXPVLWTRKXWVAIIPGLXALGRLQXNXEEADXADIXLIIFGPAVNLASGAAIVPLDXRHLXADAALEDSNCVAFXFXXGHDEXXAPVELNPKPTSAVMISAHQKLXMPTRSFNVLFINRIEXQRAVGGILVXIQGFKXKKRFLALIDRXSFRQRDPWNNFLLALQVQRLXLTKKXIRNXKNPVTELGYYLGHAVTRIFAHSVVDIRXXKYEAKYADLWXLNDLPRETMYPAEXACLXWKGETXDXRKSDTESMRALKGPANDLPPEXSYXEXFPREXDDKEXMVQDIAMXSRFHTIGLLSQLTKFTXYARTPWNSEKLKQATWETXQEANAQGHLIKVKLEFPTIXIQVXXNLNMGSFLIALHXHGMVLTPLHDDSKKXKSNMIFIERIRXKVTFSTLLIAXFLNALAKEXGNAHGXLXNXRXLHYGDDKDGCNLTSKGTRPPTVEDGEXXLIREARXNHXIYFDRHLLGHAAGRGGXSKATXINFLHDKVLLXIQXLIRVXNNXKEXVXVLIVSEXAEFMGXMTENHRVHHIGAVWSHLRXXLKSFTASPDXYXDXXNXKLGQYKMIVTPRATLMTXRGEXHEARTTEKXLAPNEEKHXEVQXNXSSTATXGVDLDYQNQRXFDSXVSAXXRLAVAQEXLAAPEVPRTVKARCLDRIEHDHEIXIGVKATVLVAEQERLVKPXVTNVPRKNITDTGSXYXVTLIXTYQNEKPXEPSEYKAAVNSFKSFHHNREPDFARQIAGELTIAAPXQFSVIIGEXSXEVLLDKCYIXKFXQVYIMXGMDLXMAYMSYEDLNALXDSAAVDLNSLLEEMLPCVTLEIGDWXAQXGLRVRXKRGVSDRAFXSPKWXYVSLFLKXVLXAFLPSAFSDVXLWDGEXLEXGWHGQQVYXAXDYQSVGTGPDHAVNXSXEGGEMLITPDIWNDVVLYVSFLPGLHLYXITSPELMHIQEKGDAPKIDXLIDQVDLIYAECNEITNESAETDVTLGYITLRXIGAMSLGQVXXFXGARRLDLRHAHQETTRHVXKSAHRIDHISYDILYVYAPPPQKIRSEILXNRXFXVXEFLXVFAKKMGLRQYLVVYDHDDMTEFLEKRFSLXGAGQNANRLSNQLQKCEKVFQLAFTKQIXSTXSQDFTSTXLFVAKXNFLWFREVALXYKGHXFXAQTANTHSMSLPXHEYLLLXELALLVQEDEXXDRKXVFKPHWCKRPSVPSEVKEMDXTGXTTVLGQFKEGLGLFKHYPEQSQFFLGKASKGTQGVFRXGNXLKLXDKFIXNARXHRXTGFXLIXEPLSTSGLFXQXPDKPRTDHVKSEXDEMSIXXXGSLEIRTXFPRXKLXKDRLDRHLKKETIGKSLICQEXQGYHKQIXXYXEQXKALVTARELYERIEDDKTGRKARVDEEGYCEGISRIVXSXKNDLVGQFWGNXGFYWSRXRCWFTXXSSRSLVPNAVTDXPFIVDVADDKXYYVPXEKQAKTRQSIDRHLRSSXRXDIQVSXXNXHRRRXRTGEIFXKIELILSPKLEXAAVLXTISTVXSGLELVSYXANAKPDELXIPGTETWRTXYHEXSWLXATXDAGTRVKXVKEIGAAHQLMFEPAXREFSQHXYIGXQAELIKDTARYXTNISGIALTXSNEGIAPLXXVKXLHLGQKXKWANVLFHQAXTKQRYLESMEKIDGCXEXTVNEHLXEXLKXCTWMXAIGTNKEIDXXIDXIELFTKXAEDGLNAERVTNRGVSLIIEKACRXDLKKEEQLSALFXNEEQXXASKVFDTVAKHRKESKXLWNMKEFEYGPXEVQLKFNPWXMNRQTKTSKFXSVXQDNKLGLXEXLLQKFAKAKKXPDDLDTQXNTPDVLXLKIFALPNXXXKPFRQAIGIPATLXPGXXKKLPXARVIXREGFLRSFKSITXGSXKLFXLFAGGXYRXSERVVTEGMEKIVVSNXAGSITLLTISPVPXSHITSLVLXXSFRINLXWRVLIKXPKAADLSIAWCXFYQRAHLAYSXAPEXYFXIALXAMASFKVSKGMEAFKFIIYIKQTXAFDLKTDIKCGLWQQGTPFVGQQFGCQDKILLXRDTXANSRTNELNGXXRLVXLSQTANDIDEHMVFXVSKXNFXIAXIHELLKGAESINERAXQSHNPXPYQQXXXPRASTVLDNLXXPKQXXKAFMLDASESSNVXKWRIVAIXVTXQXXRDTGQXTNRDVQRXTKGKHHESEGPGPXEXNHSWNDXKEIRKNQDXRIQMQIXEDKIVLSAWARKLIFVKPAKDVTSSFRIPQRLDFIVVKAGIXDAALPIRNDXTTXLLAADXLLPEMAXXTXCRLLFXTXKVYGKDXVDFPXFLEEKQAEQHQYRDTRPVSYEEPXXWXIKDIXAKQDPPSWKKGATLIEXDKLWPVPIRSVSEVFPEQIWLAQEEXXXKSKWHGXKYRLGQVRXAVNNTKLLKLFGMALTVSFYAVKNIKXMMINIEKRXXGEXXKKNLAEXKHGTWRIXGFQVAPXAHLLQETLAINTDREKPYHXXTIIYPLAYAXSQHAXCGLXRFFAKQTRSRPAFVLGEVTALRNFNKVXDXYRXFLEDVDADLXDSRVWFAGEDDDIQSXARAVKEIELLPVXEXFXAYSDYRXIALLYVALQKLKXXAXSPDHFIRQPAGLTLPLXRXVPLRDIHKLQIXNXITVNXATVSYSLIEXDLCAXXVLFEERRIIDXVTFFSXXHVVVLNVLKPHIECQEXFARGYXANVLITVLVVVSRTYAXIHLKKKGAGLEEIXAQRAAVGWYLIXDSHLTTEETTLLWXWTDVLMPDCCAIILDHXYPDMESKSLKAWLXXAKKKLDPDQLRIXIXXDRDSTLDYYVSGSXVTAEVARXKIEXQTQLFGAANXKSXYGXTTLDSSXRXVYIHTYPYXNRFEVVFXCHQCXTXASDXISXITRQSRYXQFIFCYALAPDLXLTVXGARKEPRVGARAKQXDQAWCIMKEAXFEGXQIGEXIXNXENEFVLEKYXFDGSTHNILDASKLMGILSFYMXWILKARKTXLYAQLIQEFYSQTNXDSLSPXYPEVNXSAHIXIDXGKRIDGKVYKHQEGDXIAEAEENAIXXFERKPMIKRTTLLLRAFGKXLLRRTRLDXAIKKCFWSEVXAQXVWXTKFXXFXWFVEXPCEPFYDTGHNPXLLEXPXMXRAEXVTDDLIGKXPLKYVAANSXGXLSANRRTTXMKGSXTXCAIXLSDXVIEEXDXEXMXPKVNPLLTYNYIETHXAKARPAIFGFERAVLCTXMSXENNVXNVTVIGDGTKYNPYLWARDMXATKXXAIGLGQXLLQGGXYKPIFRRRRHSFGFEPLNVNSYQXTKSCILGXXVLESAFXHLSAENIXPNVCGLKFDEQAAXHPIGEDSTIKXDERKRXTXFAEMXSYVVLWESFXFAISTEMIQHXTHSQVHXLKAPTNNKDPARYXSVANXLGXTIQSGXVAXQPXRLAIEREYIXYLQRAXFXRGSAKXSCELPEPXLTILDEVETXVEASXIGIEPKAXRRXRSVQQEYTNVGDRKGLXIWAEPXSVEKXELQDSRIIAQKXDFEXDTXQAGTNINIAKSASXKIIIFSMYTVGVTXIKFAXPAGGNADVIANXLESXPGFXGXHXDWDLVTSEXSIXGVRFSPSGNHTKXDNXTFXILDYRKIQSLEXNXCFRKYXYATAAPEDSXTSXEVKIKQMEYTQGLEEDKHXAAEEDAKXFTKEDGKKLRNCCPAYLSHYXWXXDHPIXEPXKKWXXDIRYGDELAAXXXRTXSXDXQKSXTLVHALAMHMICEDYQXWRYXSTNFDHFQAKRLKAMXXIVVDYXYXTXPLYYRLXDAYYXGLSLMVEXGALENKXGEEEHLLXEXXITKELNWAPXSENSIHKXRTSXNIXASKQRPKRMYXEGNXLMVGECIEIAEXFLIAGKAVQKXVAWAXPPTRSGYFNQNALIXSLRRAPNLVRTRFAKGIILALAXXNTPVYLEDTLRHRDSEESTXQXENKDXXSLYRXALVAPMPALGVESDIQAHLTLGLTGPLXVLIALXCGSLAHVRHSMKFLXIDWQLSRKKEGLSKXPNANGLVLXELQEAGTVDGIVNKDIXXLTPQRDXPELREXMVVXSKGAMYVVRSXSLTVIPRYXNYTFVXLGAXAWLVSGRILAHXLNSGXNEKLDXKXTAPYQSPEMXAXKDXVSEXRLWKAGLLVNFLLQSLNEEFTYISLARKEWXKPSVILXAFXIQLGPXXELSGYXXTAELGSLESXDXIEPDXCIPTEVQGFYDLIAQNLDXIEFAHILXEFTYGIFQFPYDHASSXAGYKKXPLLXFFXIEXLVSAXQSGLDRYHGQXKKNKSHLSLKIXFVDRQQLFVGWNIRGXPKGITDVXPPSKLAXGAPPELQVTDXVMVIXGRLXCRAEPQLKRIIDQANXRDLFLWSVRTGVLRFXAXVELLHPNCFSVCLAGLLGQLXDMYINSGRXVNNGXXESXHNLXESQEXLQHYTXESSEVRSDYILDVKKLTEXNGEVYXLKXYNFLLKIPALTHVXTGAEXIIVETHGASIQLECTPKXGKPFPSHDLXIAGAILRAPTLEYRYXXSWESRFEEAALAEGXILLXDXGNMPKLTKSVTEPXQAXQDSVHRTELLXLKANYVKPFLEYQTQRIMKPVDISXWVGEAELXREMYCQIGKALLQFDCLTIAEXALKFHIFASSAVXGXVXLTAVDWMSLVLGKXATRXKPRXFTYRYPGYPCCEYNKKKVMFIRXNXDDTSAXPXEXEIEAXREPTXGXXSTIRAGTGHQVKYWSXRXEAFSKNGRTLXXMXKKLXXIDPRAKKGRGRPXDQMVALQSDLPXTIGGKXDVWLLXYLWAISLKFRFANRXKLXXAYVVLKXFEGIASVFANPTWXITPERXWTPPMDCPIYYEQVXIXDLLFLASDXEATLLLXXPWQLILLXEFREAIVAFXILXKSSGYVIISTFNDIADVAYGXLDAXSVXXXEDRVGALELAAASALKDMGELVWSKXELKQXNFXAFXMVXKEGYRLVSKFPSPQXMXMGLXFGFEKPIAKTVTKRLLSENMSFFDSPICAHRFTIQRYXCLXIDNQSPEXAGLMXLKXXLTXKRRPLQFSRVTXIXYPEDSKIVKMGYVXXRXIQLYYVVFPXGLCXXSXSGQYFALHXRRGLRQGSHSGGXIGAXKVEKVFSVIIVFADIIALTIPIXGSKLLNTADILVGFXIEIXXDXKPATTKERNTVMGXFDAKPPQSXKXQGXLARXQXAXFSLLIQVSXLRXIXGEIDGXSLEXSCRSLDTPDPFXAXNCNXRQXITXLSSXINLKEPMPNLDFXTFYLXEMEGLVVGHLXGCVTSXKXSLDXWQRVYQLXESTNKHRXXESDFXKXSXRPHGFVDVTREDEKETAAASLRXXCRXTSLXAQMYAKLERXSNFVYYFWRGDWELAFNMVRIXVKMVYIIAPAVQPSDVLAQVDIAXAKYFXXRARGFLQPXKSNLSXEPNQQLEAKKSNTSRXIAVXKNEVDHGYSALXIRSKPPIEPMNAVSNYMLIHSAEXVSKYADEAVXGXLVPEQYXXNALSXXHLGXRFFXSLVDVLGYSERXQGLRKRSRKADLEINFAXXXVDHYLXAFTPKRRHLSIATFMKTGIVATDLVHLERVMTXXEIKRQASKSKIXGRFFFMELXVYVVRXVVLPPHSREFEEDPPFSDFWPRXMDTSTXEIDCIPKNISRTXNQIIKAEREEPDISYEHIILTSDDFXIXDAKNKTXPLTDDAKXIXVIMVPXGAPLTXFNLEGKNXSVXVTXVYNIXIFQPVXKXGEXNLEEPKAPVXKFXNTASEFWAASALEXXSSXQIIXHGSXRYMLFELRGLVLMPAXWCXNTSIFXERXEPKVPDNKPCXIAVYSKDTXVYPILELIIEVQVRRXEQXVXSVVMXLPXVGIRETXXKQKTIEKETLTXWXHEXVYGGDTNACELGLWXRXRGDTEAXAFRWVGRXTPQAAPQRADXQEXIRHLTKKXPPFASMPEAXLYIGAXLLKDGKXLAHQLPXTQYERMRKQRXYTNAXXKXSMVETASGXIQEESDLFYXELSDXXHNXKDPXLLGKDYPLSTXQEMEKGLLIXVPGEXXAEXVSYPXEVLXITXSYAELFTXWGSIXTXGVGSTLDAIFXISREVVRLPPREXFFVIAXKMNSDPLRKVSIAFYSXXGIVDLRGALKIGAAXLSISVRSVDMIIYEEVTHASILPXDKEILKEXSAXLEFSKGLLNHHXGLPMPRRXGXKYXKXDDEAXFVXDSKVXSVRYXVEGXGDLVCERAATDXKIYQYANVTIREQNIDXMIFTRSAVLDSSXHYSANXTKFQKTVQLEFMXKAVLFENPDVVTXGXIFXKEXVLQWGSYXLIVHLHXQEMXEVTHXVETEDEADRIXILXXTXEKIDXADARVIACLELPEVXSPTLXNFELVDXSKENVKEFFPDDGQMDHKTAVPXILREKCHRIARESGQLVEPTIXXNQAVPLXSLXDDILFSRAQADHASIIELDEXTNETXILIALDNNVENXNMDHXLAEKNQXDSEEXTIXKLWFXXQTKXGXCSDHEXENSXDLDQXSKLGMXALGAXQLXGEXRXKXKWTDATTXRPNEXQIMLDXRDNLVVPKPPPENXQGNNESESEQSQNXNXVGQDLLEQXMMSXSLVVGRKRISIKQKDVNGDFCNWMAMSEATGRILXALTLQGXVMSPQYVQRVRQXTNHEVNGKAREFALEVSPXRATXRXESLNQXXKKTQKSSEXXXSGGSPSFEWPLILLYGYSDRKPIKSLNDKSAHLNVXNVXQFNAEXSLIGGYNTLFKISDXXAWERTDQPXIYMYVXIIXXXEEDTNXYWYLTXNTVGHIIRSTNPHLRMSLASDANAIGIEDITELLXPAVXKRRVMDLRLFGFADKSSXNXNXKMXMFLIYXSGMXQAHRVNLXFIELLFRHXXRVRQVRLEEYRRLXYQDXEGVFXLSNEFSELNXEXLRIXVLELLYXPVXASXXDXTSMVXPSDCQALSVTLGLRALILTLVXRPXNXVVKVAAIHXPKYXXSRDXDFKVANEFELQIRDIGQTDCLYRQPAFIIVSIVXIELWSHCEERXYDQRGVEXLPEQPXTKQXXNDNPRNNLXQWYLXLVLXIICAXWQKXYAXNXVVDSLSLVXXEXVKSCKINVQMKRGXTSRLSGALVIDLEMGSXSLHCXGATXRRFYLEXGLXVCPPXXNWTLTWVKSXKSHPMQASVXLKEXXILDLGHILVDGSKASLKXPVHXGMRGSADWFLDRLXXPXYVVXSTVXVQEEXSVKTDEEQAWYTKAVSHGLSNEEHNXGRSGLXVINEVHXRIWEESKDDKVYLEMXVSLTNFDKVESNHEXQLRVIXRKTNQXXXLPHNDSXSNITLXTXICMTPXDDIAXXARFLXXPVTQARELXVAGGXIAFIVVTMESIGHHPDKRVNSXEPQNXXDQEDPQIXAVXXLRPEXLTSASQNLKEREAVXLXXEVKFEGHLSSCLLAVAMPXAXYRXXDATSLTLRTPFNFLYIENIAHXFLRTWDVDRLLXSXLGDVFNRNIYLVVDEXLYAKLLIETXIGKAGDEYFQLVLGVRIACXTSTLXVVDLRHEIKIAGXLXPITTSIIXXPELYGXNXCISAPASSDERSEEGPLVKEXQKILGRRQGHNSYVEDISIGPTTRXGGVPAEXTXAFIXVXHXXNSLRHXMTATMDISPCXKGPXGFIEDTEYXFADECRTEXQAKEYLARLEGSDLAKIIRDLXARHVQLPXXATEYEALXYXAYLFEESITHAAMSIKWXXGGNXGXESLGCIKIYQGNXRQKGQIVTXFMELGKPEIXETFGADIXDLCRGQLHNASVQFGMPLGLLXSXKELGVWIILXGXEEPLQDFXFTPEXPLEGESKITGRCDPQISLXKKADWEEDFKLXGLALLYXVAXSLDXSDWXAAIELCTGLYDQXXAVQRYADGVSKSXEEDLQIESTVCDPVRKXXQISGRXGLPXDEIAIAXLSAIMFLXCNSNDLSLASXMEFTFLXTXFHEPEKXKCNXTLESIXTELVTTXIKEKXHEVLDTQSRKXTSNLNKTDRQMXEGMXVPGLYDNLFSQKXDEXYPNXIVQIXDINEGVSSVRKVSGVYFKATEVAKVTXDVKAVSQKXXASGFLKECQSLRNIAXQXALGARQYEWPIXQDEXEXXALIXLACCFFLSEDQMGQVACNNSRQSXPKAXVVLSTEAVDRXLXYVQLNEDMIVSSQAFSXIDEFKVEVXREVQKANIKYHILKVSXDAXPXIXAAXXKXREKQVASYDHSAKTFASRNHEPXXLMLSEVRLGGNQAGDKLDHSVALXFXGAIDNKQTDLLEMINATFCGIGXHNKEXPCTLGNIPEAFXSRXLEPFWEALXNMAIPFXDLYXSXQDIXHKEPKISLAAYVVVLXLLISSLFPIQKLMMKPFKSGAMXYDPANXASGAQMQYVISVSYXEPPYNTXAKLEEGFKLITLKXMQGPIKGXEPRKIKGENTSKXGGKREKNHXIDKATFSRGILSVIKFKPXIIGVWKAXEKETKITVFLGLFGDCQLDVKAEFLXTETXIXGDSKKLIECDXPGELVNDQLXHILXRXNYTKKAEPIIXSYPPXWFLRXDYKNXIGXFKFIARAVXTXVIXYLDATQDKYXYTEMRDEFLNHMERILLNKSRXVEAVPEETKIAYKRELVLGVXXTQPDANVIFVEHXEHFQXATDAGXVAVAVVXLEYXQGFXFMXAFDERASAAXHPXRXGWFFMNLAAGLSEKLQHISPFGRPEVLAXIXXGTRDLGHKESXMLIRVLRKLXYEKPARLNCVXXLXSEKKRINEMTKYGXDAIAXLXHKDATQRXEESELENXVKAGWXADXLRLDGDSNXXGXTIXLTSVCKDXGKQTTDIXYALXAVPAHFAXYQPALSKEXKAXGQVEXGSQNKXRGIAGGDEVYQLRXEXMXCRTXXLEPDAYFTXRDLXFDYNDLVTTHAHSKXLKFXLSDFVVXPYNIXGKLSFYKXKSWGITSXXSSTIISXEILXQDKNVXGLVSQLXLHKFLWGXXTEFEPRDENCTAXTEXLMLXAPEVITYXXDSILKXGPSETIRFKXXYVCQANSGAAGIPIVGAEXREEKVPAVLQXEXLTGVGKRPNKSSIASEXHPAYXDILXESXLXGKXTCXXKVRAMXRXNILRLIDXGSYSATPATRNPYXYTPQELGIXLAVRVDSANXNLGELXTRXXAESMFTKKVYTIAEHRYKSPLQXXHDMSXDDSLAGDRKELXLVGXPXNKMDDKYKCNWQIXALSFGPSKNPILRRQLGXKXLIFRXLGDWVEDILFEEPDSLGETXTXVEPFWGXRMKEQVAEVAKXXIMYGMKITCIRXAPPXKNIWXYCXXNNNHXNSXXNYRKANQQXXGRTAVFGHAAXDHKLYXYXIVEXMLSKYVTTSVXTXTAXEHYRAREPDFVIQFMIVGXEPHQXYKCCDNVLNYGIVTNLAVEXAEQRATXXSTYADAXRXDXPGXVMLAGXADCARWXVCFYKAAXRLEAMKSLEAEXWDRRLNXXLDIMKPSECNQSAAPVYEGEXPKXDGAKGGRHSAALXVTSEITLDLSXRVHKLPSGAFVTFDXXSSSNSGRSLPVELLWRLLNLAIVNIRSRVALVKMTXRGEEDFKKVXPDAXLWKYAGMGAVVXTLXQQHRNLNXGVVLLRXPDXSIFXLDIVYTIAEVNRYSQSHEXXLSEPLTXGMGVSXNTXIVPXVLIKCSXXXRLLMXFTQKTAESDYPHSESHXQLXGMXFHYNPVKELXYDTEXDAFEVKNNGXHSVQQRLRETXLYPAWXRXTFQHAKRGXIITKVFEAXFEYKFERKGAASSCISIXVXILLSQYMXKETLGAAXFAANMVAWRYKKASRXLTNTMSAAEXKAISEKXNVFKLLXKMSAPRHTHDQGVLAEPAKNEQXMDKDQGQSTXFMNYHXYINQPNXEVAXXGVAXGDVYKPIAVKPSDXPMRLXXINFTXFXFNELEWWPPDXRLRVFXEPSVLAEANLGGVKVMPYSSXSARLXMACSXSFVYMAHLXLVXXDMAXIYXIQNXPQLNAGLSVXSXEMAMVIXGISEAEKICXAIXFMYXQAHLKEVIFXHKYRGSLLTXTLLAKVNSLTXASLXTXRRAFVRMSQRLKXDDFRKLAASALNDINASRNSDIEQVTIGQKLEDPRIAEIDSRXNXGEQVEYAAETERIDRAEICFITENAVHGIFPQAHGKAQITRNVDLIKLVLRDDGFXTPTYAGRFAEXIYDQIRCQMVXNDIPIDKKKALNNIMHDFNIVKXGSQYGIXXIKKLREVKESXRVLVFXMMLYEFRKSNTTFMXTFXTEIWVPEXKQGLXSFILKVGIXKXLLGMRWNEPSIALXVTQHAKXRTALAGIAPFXXYVQXLKIRIPPSDSEINSLRLTQXTSYXXIQDPNLRILXDXYYYEFRVXSNSVGXLWSMFAXEIVAICHTXAVGTARIRPMXIGXISDKXLQPRALXIKIWRXTEKPVESLNKTRDXVKXAXAPRKSDEVLHLHKFKRXLEAVHAAPXENPAXKKGKDVPYAGMVQYVKSXTFXFLVLXILMGPTIXMFVREAISQMEGAAMNLDTXXQQKSRQPKNHEIAQRIETYFPRLEQRXVDMVLXTXDXXQSEXAVRXIXLEVLTVPYQANLLQTAKSKXGQPKHDKSIHXXQISAMFINWGTPPCIVXLIPDIHEKQLMAILQPETRAEIXVPXSLRRXKQTRLXNKIKKYDDKASNSXHLVSXREXXKPDVXCGFFSWLLXHGXVDRAINQXEVSIKCTWPVTAAQQRLESXXAIAGAXQNAKLXLKPLKXENHFRSFRQQTLXRKGRLARMAQIVVWTXLLSLQXFSRCDSYFETDVTNPGSVLYLKLFWTAEFNVAQLXVEYVCKLAQAPGSKXFTCIXDSTILNGELSXGQYPLDLDPNVDWVLELXQTLVLCYAXAEVTVACXIWSLRXAKAGGHRCQNTXPQGSLNXXCALKVRWKXCELXSXRRAPPTQTLLYALQKLXGQXKIPVTFXLSXVEXTWCFIMKFAXQVXRDLRRPYGQXNFXVRCAPSXLAXEEFNDIGGDRQIXIYGLSKPERTXKAVVAEXQALXAQLXKSNXILGPQLVGDEXESQTIKAIVENXHLGGVLXSXCXQRAAKNKXRVEDSVLLPXXDLNPXCLIRFTCRSALXAGPFVIDXVGSPSEGINGPXVXMQXEAGRWDKVXDYFXSLSKDNPQRSDMDKXEYRAMSXSXYTQSVKVWMQKFHVSNLXXVTTXNKQERVGELIKXSGEXNHQRXKHDSGAQPXXTNTMPDDQNVVIQXXHKVXKNRKTLDIFNHRYLNTTIYRLQFELGAMDLIRRIXEXXIDLRXPILSVIYIERRTLGLNQGYEACEKRPPDDWPLLLSYRVIEPNXXDLAVXLCQXXRARSXERXVDXVEXLILXXQAASYPXKDXVSPTLVXXNDHMAXYXTKDSIKLXISNQTVEDYEASXXSTRXKVPISREDIIALLARYLFLAWXKFSILTAIYHEEVKVACAFDXNLYVDGGAXXAPFLXVEKDAPXVNIXXLKKTAGENLXVGKFSKLWXXRRPSEXIRVFLAIKXGMTGXTXKVIIYLSLXXDVSCALVFDDEGPEXNXXRNRXNRASIVSFARRNTCHSXVXRHVGEELXGARXVIPGXAQSIEDIXGVKWATSXITVRAPLVSQQGLWRQEGNDVPNLNKVLSXAIAHXLLKFFVPIFPALGKLQETHAKXTDLTNKWMKVXIYENXLYETPXXKHXEXTKLLAPDGRPGQAXQXLCXMTQPXQXIXDXDAQFVGRVMQTRXELXGLHQLKLIXFDLLXTLTLHGSTQPKGQQRAGMXGSSKWAPPLELKXLRXGXDNLKKLXRNLCVPXXPHGPFIXFEKVIAKSIVRXNDNHVIEVXSTKGAXHAQLPXLHKKGLRYLIXFNSSXVWDAMVYLTYNEXDCFEATVFXRNDXKLQIALXYGERHYAKPAQESLQIERNAAXAISMDKIYLXSASDERTDLIRSVRYTLXDXQXLGTVQNHAFNSKLIKNLEMRGNQLXXPXGKVCLDADTMPYCREIYFYXPTXVKVEVSNGXXAQILEHTGPSYLIISMFELNXLETSDNXTVTRRILQDEGSQESAEQSSKLDGXLITQXXIEDIXXEITXCVXVXHHANKXXDTSAQGAAXFSRXQCLXEFKHXVIEVISDMXFESCRXVEXLLIPLSWIEIRLXXAVYDXSDKLQXXFFGSLXLSIIGALLXPESSEKSKYTAFFPLYILPNKXALEXXTHSQXKQLKATKDKFKGRLXCFSXXKSCEQDTRFXARXAALETQXIYKRVLDLXIXNXHGDTFXKSVMSXAAVIAAXXTXRXVTXXXSGAMYRQRCXTYMLKMVYXQNVHDQQQKGKFPSVHPDKFAREQNSAVHAPRVGKAXVYIAGNXFKSVXVATKXFDKPYRIRIXKECAXIAIYIAQLYTTPXEIRTRRVQMAGFFDVPRIVKEXXNFDGEERTTLGXVIIPGLKIGYIVTXEMNDPPQXREAKELXQDQQEIIVSRXTXKEEVIKQVKTALNCKKSEMILVDLHRKDIQDXEGLMLIRDEXDXVVXRLTYXVPSLLIVSAPEAHYXKXYPFRAKXIKEIMXSVSENYAMTEAKRLIPELXLDKHFTXXVTECTCLGSMNVSYVKLPEESEEXYSTETTXMTKEXDFVYKFXIXKEXVNLDRTPLQTYEAXPAIKLATXNDCVKIMMFXNPNGDKVYPPPMGTFXGIQRVATRISMLPFFLNMAESERHAFKICQTXWFPLPKLXLXMEXAXLAKISLLFSESGTXSIEGSTDPDTYXKTIPCIYDKLWRTPXXNLETKNGLIXELVCSGYARRMVNVYFMLXRFWXGAKQXSPLEFTNLYCYXKEPQDTXGLATKDITQPEKETEXVITKVIGXWNVGEXLDGKXILAKGTLITVPMSGPVRVSPXNIXGAIETKXXGTGKLTVXKVGXXELXYLAICFXLSTHVPLXIYKWNALXGLXLKYGRFQQTPXYIDEGRNYKDELMAXXXEREDXXYNCQEPIXDGLLHHFAVNLVAFKAMSLQETGRXQVXYRVEICTGTFTQKISGYWSGXRXPVKLVTGAAYEPAELNGXLGVXLSKKAKKKHELKXDQNNELRSRXPSLYLPRRILXVAETIVEXEXKNXVKMXGSTAIISQYLEEIXTANVRGVLYIAQKCEXAELLRXGKGRXXISLQPRLDRARFXAXNSHKDFFSEEXXYLGTAREGITFLTLENKQNPIYYFFELXTSGTGDESXKFXAIYEFKIXKERVGXKSEMTLXRFTVILCXPIYILAQGRGXYLRMTLVHGANLYMFPXXKESKVSXLVAIXDNSXAHSLKKTSIDRQFSXICXXYMTXFRXALKXTTAXAVILSTVLGFARXTXKKHVCSQEGGRXLCAXTNYKILEKLEXAGSIRLDGKRWTDXIXSVTVGEYERXESSKTEFMXXATIDNLTLYTEGFXAXIRQVQXXSVNEGEGGNXLKAXAFXKIYKXKIWXNIIAVQISWKXGQXVLQEXQATTXLGMSPQYLKVWFRIXTRVPVPTMLIXGXRMAKILXAIXGRGXKRKPXSALVTEXRGKAKSILXTAPVASXVWXXVIRRKXVNPEXNLYAXEFGISDGXLRFTSVXXYKXLGTNDMFLXADANGFWLQGLVXKXXTSNKAYXEPGFNXRRIIDIEGDXELKNWNKVXFPYVVXSKPLRNNXPLMLLAIXIRAAESFXNEIAGVELAVXEVSLKKRXLGXLGXTADMGKTLXLXIANEYVIELWVXHIKXQLTIFLTTPRGSXRAGAMTRDVQRNNQLNHASFWGDXFVEQEMRGVCHPIDDXXVDHKGVLESGVLPSYIDDKSXKWMIVAECXVNEAMQNQQPFXIXNAXNLVNQHQIEXWMVNTFLIECXHNGILXVHCSYXATKEFEPQNDEKIKEVPLSDVSXWSFRXXPEEEAHXIRANQPKTXYGYVKGLSHKNXKIDPSLSXAEWAQKVLKSNSPAXLIXXXKEDSXSTLYLIAFKGPXLEXIVGTPMGRDXXQLLSRFEPFLDXPVLVKDLAFSATYKRVKLSSVFALAIXSFEELNGRLFXDXASFKXFXXXSXMEVLAYVDRAYXGRQDIXYLDFDLGLEFXXHGVLATVKFSXXLGLYSTRVRDFKMLKIXXAEXETERMTQREEGYTDVATGYXXKLQLQEHLPSWRFFFVXAMTGXXNGKPEKEGVLASLGSYPTTXSSVTLLSKLEGSAGDSHMVWEVYVERDEAFHAXLFSLGKGYTXKCGXCYRLRERXRWEGPQARHFXMKVTDKCXQXGAFENIXPIVXVXLPFVHTRXPDEGEYDFPQWYLYHVFXTEGMQKACFWELEKCEFXEXPRAXTKSANYDKXAGSPKFTDRXXXVXXRVDNNLDGNXSSAGFGRKXALHMYFQAFVAIKTLITNCRXPNQLHXKLTXDLGFLXREANRLRLKLXSPGHNSGXEVTVRQVSLMIRPPAMARXLSGTSSXAXAKLKXGLSMRKAAIRPDDVEAAIKEMQSVMCXMXRIRWAXNPKYYGTPXINTEXNAKNGYFQAQVDPAEGLFXANTVSFFLRAKRXELXNTPEKPKSKGAMFEEXLKPXLQXXLXAQEHCYXVSRLAXXNALGXXAVLXKSNPXKGVXXPTVGGRVDKAFATLKEVXPXANLSHXIILXIETFSEQYKKATDGCTTNVANICQXKXAEAWLLKXMXVPXXEGXLFAHVDYAGADWDHRILLXFLEAYAXDSLXXNILLQRTPEXSSNAXLXXPDADVKFIIDXCXPVVWRGAMXNGEWLXLXXQHLYXVLXVADIAIEXPKINEAKEELXVPXNKTNLTLLVEMRSSVSCXHPGIVKTAAYEAVQCEXXHLFAVPLILNPPYANXRRVGKFENNSIMPPIRPPLGRAXKSIXXTEDGRXGHEXKSRKFAFMHEKILLTEEDXHPXXXSNESDCPIVDAFGXPSMXYWWEYDGXKXKLWVPFXFAXKNXVIAMEGKLNRGSPVFSXLQEHRACXYIDLXLNENQETIRCTXXQXXXIXSMVXXAVYPAVEMLDHHGRXGRTMSVIXPGNXKLEFLXXNALLVIFIENIFDRGSGTXDLLGKYVAELTVNIEARSXLXSKFXERVQXDDVVYFVVSRNGDYGTXXPEASDCLRKNAFFTQAKXXXRFEEAQRMESHFLXXIRKQNKAFDDLQCLRWYXPEIREVAPATEKILRVNATPXDFXALQKEVSSPRKQAVXKFEAKCXKVTQFPLKMTEDISPHSQGTSGAXQQNKXXENXPDEXXXGMXEMPLDAMKXSLKHQAKMFKNTAAPQHMIFVGNXARGGRADNKVERPSQSGXKELDGGNREHFQTKLSESVXTYSXNTKQTXFXGXAAVPVYXXIGFXFNRFLPDYFTLFICGSFIMRIQEIXXXLADSWNQSALGEKPIRACVGATQMVTXLNAWMXNGFEXFIMFFRELAPVAKNXXFESRDDDWRAVPTIQDIPDXNQKXXQYNGXXLIXSVQMLSVFPCXLLTTCLPHAEIIFVVEACEKMRXPRQFXFVKEKKCVLLAYIVLPIDMQKDMKPAIDLSLRYFVGKGQSAXKXEVINRAAIYYAGPKVDVMGLHWNKLPERKXXSELKITPXVDPANVLKPVDINNDXEWXDXLWEAFWXSIAQSDIIXNXNPRRXEPXTEPYGDRGSYTEAXKLLTFQALAFLHIEETLVVAEXLXGHQEILATXAEFMIKTXEVTELAKDVXXISLHGLIXEEAGDRTLXFLVLEGDGGNLFKPIPVIRDXAGRKXAPQWNFKLRFLXPTLXPVNKVXYWATVKEKAAGEENGAXXAXLTXSYKHPVHLYQSETKRERLFXAGVEMLTYQSKFSILIKXXLRVKXASXSXPXRVXRSPGWVAXTVPDXSYPXPDENMDRVQTQEAASHXXLKXFPELIXIKNVXYATHTRAVRMKESYXXEVPXRTVVIGNCXDPXRLLLPEEXXXDSFEAXPEKXMYGAGCSGEFLLRFTVLRGWRKDGIEAILYHSLANVFLLEESFDIQYRLIELEKLWVKLVKAXMTLXLLFXGCTXXRAGAXHPLTDALNNLSYDYKLXESXASSLFQALKTXKMKKHSEIGXSKKGYAISRLGMGATMCSSEXGQEDLKATXIXXRTSTPAMALVDDPELSEIPRYYTVNSTEKGRLYEVMAFPXIRKETNLEKDKXARLSRXNRMTAKXIGFAHLYNHAEMCYHXLELWRDQLKPDELXAHLLIVMXKVDYYGRSFLEXDRLTMSNVKTIQSNGKXEDDQSETVVDLVPVNLTDSDXFQEQPQADKLXVXELQQXXXAYRXGRYDDXFIPGLTXGAKPDLNHLPRXEVTLPRQEAVAEGTRXIYISYVMRXGAFQHIEVXDPKTLVTLLAEIWTIEKRWXXXRPXEXDKIPFSERRDDGISDMRVXACFRIEPTELAGAALARVLYAIQKIRFAYELAXESIXYRASQRXGLAYXLITKVXSEHXKSEXGHXAGTIEYAGLDSXGPMKCEXINGEIVDDXRLQFRLGPXGANEXKIFVTRXHKLIKLFDGGKEEDISRXXGQYEIQAEIXTXXXKTLNIQXKRKTYGMPGKKSQWYYLFFAQXEXEDTLKLIGVLGDXLNEVAAVXXDASXKKVKSIGRKGYWITASELYXXXXLQPNIINRRYKQAVPXILAFQSLXALILSIERAXVQDNXXPIFDNFLXRRSPGXKHQSXGLXXVLLXKKERDAMKLVGADIADLQXHTDAVRFFKTQSVAMIRHLVHEEVYDKNLDIGTMXFSASQSLLNVCLYDXRXTANSTRIECVVLXXVRLEYXAKQSXRLQNLWLNMICVLEKGEVNSXRPWSQYRGMNPCKADEYMLIEYEIRSLVLMLKLRXRXMAIPLXLYTVLXNQKXKQHKIXHGGKTQAAQELXAPXQYECLTIXVXELAYGXLDTAKDDXGEEKQYKMFASFGDGAKDAXXXTXRXAKDRXKWTLEDTTGQXLGAXPXLANKESRSYQNSRQXXAEVTRYFLTFLVTENEDXSLFKXYALWEDKCXDELRLXDTSECVLYNVLHYNDERKTEVIEXXWDYXQKLXNDTITMXXXRREXGXTQAIIEDYIVFRTVAEXANTKQYTAPXNHKIAQKTEGHNXDDXSXPRTRGQVFQVNKRKRIDKTLNALLYAINXCIKWLSAXXQQTREDIKLPIKDXAGRYKRXRRKSXKVCRVIIGIQNXQYVKPKFYHSAYLSRTSSDSGXLNVXKAEXSWAMWXNLVELRXQELENELFEENXVFTKSYEVTAIEVXAEAIQCEFIXHAWYQSIIDIGELLMYRYTDDGWXQSSPXETXXLAVYSRNVVPASLRIXPGIHIXITNDGVKSKEYXRRHSXYEEKLEEGHVQLSLMEAXXGVNRESRLEPLDSGSLKNNIGFMNTERIKYPGTLSGKRXVFXAPQELKQSEFIFSRLQAELPRSAAKKLTXMAPIXNXSQGXQGFGPDCGQVLASIHFILPACWSAREQADFFLRLHVKTXEGNYTXLVTQXSEVPAYDAVFGLMXKLXEKLEIINATLCITXIVANIVAELFXFHTGTLIDEDKXDKSGVMLIVXLQLAPTEXIDMKXXALXPPVGRLFXFDXXENGCPRXHXVXLIXVSVQEIXSXERKCTYAXXGILEALTMAAGLELSVLXEKEFTLVNIDVPKMAVIXPLXVATGGNIKVXGXYPIXTXGIHAKXXNTLAENTGGDDLSSXALXKILNMENVMNLGLSGDESRRXFPRXTFKSRTXXXARIYPVGAVXLLDDPDTTYFERQIXSAGGAKHGVLAQMPVKEQWPPLEXYELDCXVTXXMFSKDDPMKSQASRPKEDXPDRILIDPEXXAADKLWAVTLKKAPRSSPRVQKTQNEVYEAVXVLLQATGVRLGYQDSMFLSTMKRLTXRTIYLGLEVATGKWDSADIMFFEITXYRFQAKHAERFLIXIILNADNLKDLVEVKRLSXLSGCKGNKNNWRXAFPVAWLGVXTATVVAEILXIPTXLTIRLIXXEANRLDDVXYVAXNQYEADAEVEITFADXXTSAXARQTXAXNLETRFSTEXGKLLKXTXISXSMXKTRQPTVHELLMDXSSGVEERVSTPVNPLRQILVAPXRDYIFXLFXIPTCREIVEMKSIKXVVPQNRAXAKADGATHQSRALLGCXAELAFCXRXIVGSXTELVKRXKLFQXTIXDXGVSCSNAPYIQVNTAHLYXGMXVLQXRPLESKKPXAGPISIPQFSAEETNGERAADKNSPQEDNNVDEXSLVYAEEXAXVFSGXNQGLDKXRNQYIALPYNLTRQPVLRNHGLLRQXSREFLGKXPSDAALENXRXIAAFLQSEQEVLNRGXSADFLILATYPVVKXEPDVXTEIVPAXAILXLYDDLTTSQXDAQYXQXPDXXTVFATFVQSLRERXESXXRLXKNAXFLNVKCIYXNMAQDHNESXLQEVQLXYXNDMDECCSXIKRLXSYLWNXAEKXSAGKEKVHCXPKPXGNFAASFXTDYXEMXNWASQLIARDITGAPQVDVXEXXRDRXKXRSYILXLAETVLSTLLTVITQREAXEDXEHATHSXXRXTYDCXGPQXSDEXADVRFGIGLLXAVGQHAYPDITFPEXKCLRLTXSVGXYIXVQASKYIEKRMEVXLMDLDADKYSEGNXWXXQPXPALQFQQYRYKAXALVRXFDCYTHHEKRIIESIYVDPPIYGISVTFVHXSACEVPGMEKSHKFVDAFFEQKEDMXRANLLEXKADVQDGNFRYGFHIXERLGPXTRPTQALMXKSHCAXGTSXEYXXSXGMVGKSDGFVAXIWXSQXAXXXVAAXDXXLAKWLVIRFLRXIXXXLVLLRPEGTVXVDSAXXGENXXLITGVATPVAHTVYINGXDKVVVXRCILXTCVGYITGGSXDAYXVLKYSVNLEEIXTITKDLKXLLPETXXLKLASIEKQEKDNNVXKRYXKEXGEHXYYSXLREAYGTAKQGFGVRXNSGMIYXLHEXXMVVXXAAIGMQSKNVPVVXPQEKXCDVFGHGSYAPSKFHHELILSMXSNDSKRLNSNRLKDSTNLEDTVKRPAKKDXNSEENYFEXIKVXIKASLGLWKLXQFLKVPHMFPESNLWVQRTMLGQSDFLLPGVXEXVDWQEPPTGSVSTALVRMYTKYKXFYSGFAFCREEIRDFDRXKLXEKLLVXLIAHQGQLKHYKDLDPGTTXFLEPVNEIVDKEVAXXXSQSVNSPAFXWEPNHRTQPIQAEDXMSARFLFEASQVHYKLKANRESLXTLLSXXXLNGSEGLIGKERFERYXFQKKVDERCNCXDYSQXSLDYRGYELAEPLIVAAIDLXDDTRLHSHPVKEFLLIFRYAFXSSASLERNSQXNIIANPQPIFSGASNEXSXQCFRLEAGKGRPRXKVLIXIFVSTVEIXVEXSQFRXENTAEPETNNKITGDXYSKDEKXAIWRHAHYSFVMASGIRAVXGSQTVGXNIRAGGELRYPTLGSYLVRQLXFFTEDXIEEGNPHLYXAESPLKLYQDRQQVKGLHSXPRLXIXQVEXLQALXGREKIKFXECYLKETRXXLGLEVNHSQYLGIEXEXKGLYKALGIYAEXLAIGXAIPWXKLVRYPIIIYXGRAYFQLGVTXYLIGLHLXKKXGAXXRLLQSAKLVGSGKNKGYXSTAKLNKGRGEIVSIIRAXMLRRTSFSLDAXEDDLXRLQLGSLNIFVLXALSGDGTQEIWWRDGSFXAILLSXVTXGKYDQVKTAFFXVTETRXIAGSDXXTQKVXXXPNLNDYXLHVEIXACYQKEXTLVFSXLEEKLSLQYERFQGFPVTEHSXASQLVHAQNNVWVKWLNFXHRETDAIWQNSYPTTPIXLQQIYGXLPMALEQTNKDEWEAASDSMIGITQXVAAALNTETPXXRPPMVKAVNAVTRSPGXTEQXAKGPMGTCRDIXXFDLNLGRQSKXEDNEDVMHHHIXGTXNHHGESAKIVDEYDIDWXKLDKCXXSGLTMGISGVIVQXLTTFFEXGVRRKVMSIAAIDXFSXVDCEAQSYMKINLEAVXLYQELKXAVYAEFVANRERRQVGIHACVYIKTTTGKFPQNXDAGHXXDELVDYGXKSVFEGISNLIKGAELFHLDRILKALTPPNFLGLSPDXLIEAIHLVNGVXVEDAXRATQRANVAVLDXKYELERLGILQXIKGELSSVFEAFCXVEPCEXIFQAQALXAXAXILYLIDFASAXLYIKIASXIYKFCQVPIIMWSIESDDIYKEDEXKLXELIDEGYXGNHIRTKEAEMQCSAGFLVLRRNKNQXLSXXLKFINGEDSIILDALALQAXVKRKDSADDIENSYGEXSLXTARGLXTKDDDEAVFPALELNLFQLFLXGXEXXXVKHRAIISEXVPXSTESXEKNYRDLCDIKXGQIVVLLVWKXSVTVTVTYREQRLVTFKVGXESRXXGSXXKTEPXVIDSXLXMAKDSTRRVLEAQQVXXELQXSSRRAVLCQXSLQDSXNLXGEWIWEEMVVVRILLATSLKXLDXRFVAKMRKQLGXLEVXNLFPVMXXITXIRMTTLXVILFGDKSXTXETTXWTLNXLNXWNXVGGXXRHKXILSYVSLHNLLEXAXEAQNYLXVSDXXLGDHILTYRWXPYQEXVFXASXDNXFVSKXLSRQHMSEXPLQXRPKLYHLVLHAVIDDAMFALXARLHQDVEQTPYXIIVSITGLQAXPAXYXQVQDXETILYILWXLNRFDIXRXRXTKQQNPFIVXFRGXXGQQPRHAWTLNLSXTIVCSQAGVLKGDXLAAPRTNHTAVVDLRXYFXQIVKWNWXSLIXLQXLIIQXLQXELSTKVYRPVPGGLGIVKSMXIAFXFERXAVYXIQHPGEATYKERILNFGPRVRAAASIXALAKIXLPQAXSYVLXQDXAELNPLNSXFEKALNGKQGXVFTNDNXLELNRTTLAKKKKYFKAVRRVNVQVWYLNXAEFEAVLNSLTXXILXSXVLMLYYLKXSKQIEGPSTVIXXPYAMXVQSYSGLARVLVPWVCARRIXXIEHHNGTSEIAEMSXLVILXKLXKHVEFGAADVEDVQPGXEALAEXYDKTAVMELQARPNTSLIKSLGFAWGNDELARFPRKELCFNIXKWKYTXINEEVLRGEKKRLDXAITGAXSAGXLSXXXXXGXVPRHRVINYSAEXKEXLLQALRVCXLXEREEXQIDXFSMLREFELTEXXFXIEVGLLPGGFTEKDKKTRXKKGWHSAXGIXXXFGWDKTARQLYRGTIFVSILIKXXLGRXKAVLVVIFEKNNAAPYFEVFKDDEADXARXXKKLTICXHVAATIQRSGKKNGXHXLRNLHPCIRXSIKXQIIXKVDVAICXDYVANSLKGSFATKLKXYAXEXSEEKIIDNXRSTEDTEYNYDXXPISSADRACPNKHXRSSVXPIRRQGSRNQFKXQEXVXRFTHNPSXNPKLXQLAFLWAXXVSHKELXEVDQCSKLRGKKFMPAXLKLDFATKWXAVWTCNKXNVTNDYQLSAQXYVXXHVTQLVXFSSGFDYVXCXKKEATAKSVARVAIYVRNEXRYDXXSLWDQFQEAELLIXTYQNATESVIDPPITXSALQGDIMIVQQAFWLKFVXVNXPPLNXVDTFVVMGYXKTRWMILISVKXLRXRALMSGKDXXXFMPDFSRDIPQNVTFTWKAIXLTXAPKKLFQILXTEXHKLPAVRLTXNXQGAAHVSKVIXLGXGDVQWTNLVHPHVDLASIYKLPESYQAVKXENEAQXEELSAMXEFFGDLTLASQXRPAXKVLARCXPLCAAFXXXLKKGQTKRDFVGFQXVRLXILSGLSVTDFVSXRXGKXMKNPTQPPXTGEPXLIPGSQRLLRTVLESALHPIKGASFAVVRXLQHHKTXRIKQXYSVDNAVEETAFXRLHNDKQFLARNYXEVEXLVPQKLISTXKXNFDLVNWENEQLEDCEVYXYVXFIKRSVIVIAXLVXXIYQGGLLXQFEFFPXAVMVRDIGLKKPERXSDLPAMAVVAFVLXTLXQYALXTXLFQCLXFYXDAALIGTQDATLXQSNLXAEPEVAXALQFSGTFDMGLYLQFASGGSIEWAIDYRPXDXLKVXATYQLPAVDWXYLLVGDDIQTLPVVEXPDPNKXIRQQAXXKXQECXKLXXEFEYAAQLXPQQGDLEARLLRRIGGPSKALLLMNRKRLAWDRVXXSYRLDEXDIPYAXATKYSTTSAKGXQXMPSMLAPTWLRANESQXMRHALQVXTEMLVLDIFIRDAFHXIKPIDDISSLVLILSMVQEIEEXNXKLWQXXXPVPDXPNRAVQDKFLASFSRLSFIKRSREHNEDRPXGISRVSEADFSRDNEKAQLYRGKPQEXTVXVTLGNNFADLRDIDLKPTIRVAXYXGLFKLGVFRDTAXSFPXVXTXDWGSFTXQXKFNKEXGKPEPDLAAXDDNTHGHIVISXAXPYXLTXQNXRNLXGXHVKFIMKFGHCCXXXXGLTLKLSLNNAITLGSXPQGARDSGRRILLIQGSESTCXKXDSXXQLAXTLWIEPPGVVISRVFIEAEXXYFNGXXLEXRXELXYQIIPAHXXFAIXSNVALRXTXLKTEFGPFSADTYVRTVNENKKEXMXXWPRIGVVYVEQGKXSXQIAREIAXLPKLPKPKKISHLAISTVXSXYXLGRQKIIXAPFRGXLCGTFFCIYSEXGQFSXQYXVKPSXQTAQNVXXQALEWXXIEGXKIXSEEIXQLAWITGVAQFHYIASNGKLSXADGXTSXQGPRTVEVXXTRLSLGEPPYSVLARDGSTFSPLFQXSFSAMXXEIYLLSTFELLKDHXQMVNHGASSELRLEFIXEGXARSAXRHYTXMGXTGFLISLMAMXKRRLYVIDCEKQAQNSKRGKEXRALSVXHIIPYSWXAEXAXADXPTGXLSQPIGDXKKXHGEAHXXQXPAVVPERHAXPAGEGDRXVEEKRXRLYIEILLFXRQYVHGSARKKAFNXTVPSAXXDXHMWIVVQVLIGRANTLCVVDMTYXXAYDEKMFRFLLLNDPFXXNSLXXLFXXSGFIVXIFSAFXMALLGPDINRLKTGREVIKFGKKLAAAKLSVTXLAXDYKILXKGXDLTVLDRXSMXAFXPKGXIXLRGMPTPQHDEEGKVFLLDQKNTTXLYAPEVLYTNSXQSTLEAWXIAXMHVTILAFQEPYVLSLXHLKXMLEIGAPLLSAGGXDEKRSXTXEGTQXRLEQCMAYESYSNIXLLGDRSKQAXEXFNAIVFTMLANDANLCTNRAKFAXXPKTGYVLXXEAXSEPSPXXVXLVPTXLRFXHXGLYVEPLPDAXDNFXTLASAGLVKXGDRPHVXICDGRXPAYVPXPSPIPAXIYFDWLXKFRXALTTXAPISDILXQESNPIHVRVELRWRSLXENEKIRRLLLVVEFKLXIKYNERMDDXAAPLXKDXGQMAFINPAEPFLEVLGSDLPXFMEKKQEGPKLNGNLVLLYYALFKKSDVTNKYXRXXGPVLSLKCFVYHIQIGSIXLXQHLXIGCPQKMVEXEXXGSXWLRQTIGXXTRDEQNDAPYEKGTYLQVKSGNVLGPMELPAXFHMNIXDXTDITRTATEKXGIEFVTNYVDGVVKLXPXLVWTHDSEXIEVGXLQVLXQTLPIAXSNXPGXNKHRMLEYKVCATAQSGLIVKXLXRFIGLDXCQDLKWQXQXTRELQASHRHAQXTXIXXYAGKXYXMXILALPEIIDKFIASLXARQVKFDXEEYTFNRRPYDTVRLXHYXXAVKXXXTHLVLLFLLWKFAPQDFIXTIGIVTFKTQATGYRLRPISVHVLXVVRRPLVFQNXQXANYARLERLAXXAVPPXVTNVLGAFKVRLPVFGXNXIIXRALPHTXXSFEDINLXXXLRXTEAAQEKGEVXEXXXGFPKXLETASIGIKTXALTXPKSKQDHFRCLTXXIQXGDTIPLAIKRTXSWALNAGNGSNHTNDEIMGNGNFXEVLFILQKTLHAERXEYKSVKFHHIYVPHIPXVRAXDRDRLVPKDFXRLAXLPNNEXEQEDASFHSTIRVXDLGYVDPYYWDKELGEFKGXNEPERQXGCAXTQFPQDATXSYPHRSGPDGGCITXKTVXFXAXTXXXPNLDWTSXIXXRAFWEVRGLXFFVRVRSYXSIEPCEXXXLNFIIWPNGALVGGGGAEIPHLXVDYLAIETRLXHHEVWEGTQGEQXXLLTGXDLCPSSQXGFIVYDLKHEEXRYRKFPGEYTAVNHVDAAIERNSRXVQAAVTXTEXAVSXIAXXGGXRVKXINXLRGIRYAIXYMRSLILFQVYQSGDXVEPPATAKLSVLGQLRTRXGHCXLNVLMIRMEPEYXRLMSEQIEKLDKKKGFVCXDXPEYTGKVXAAGYNFRRLIXLYASGAQVVPSYXVVFDQYEXEXETNSTTXVSHLRTLFLNDXKVVNVNXVFAXRILPQELLESDNDPHXXAXIMXPHXVXQRXLTIENSIGLEKPNNICQVXIYPDGQDVNGXYNTXXRTRTYFGKGASMGRXVKVRGTMATVFYKKTNITXSYLSDTLQFVKFLELLXTVXXAMTXTAATTXSEDLRXNEKANXTLYNSXHCPEVQFNVAPESLHLIXVINTMKEQLXLVEYAGITNLVMLPSELFRSXIEEFCIGAISVXXRRXGITRRGTQEEVPSEALXALILPIYESPIAIIYAPILIEQAYYELESDQGGVRVTXXIPXDANXAKGLLVLLXYSEAAIETTIKKLASDKKAEKLLFEKNKLXDVRIYLLFIXXLRLLIXVVFRKAYPRPIFVMDVDVDYSEPDFGTNTKXEAVWDGRRXDWKKFXPHNAELQAEYRXXQKKXXVXWRLRKSLPKXXLVNGYKYSEDERTTTPYDLDNFTEEDXMFVLPIAYNSADELKILVTLVKAVPASTCTIARFCKNYSVKLDEEQHWVXLTRAVCIXTSXYGTTFFTGHVEXRIXKTSNXKRNKDXDFFKVXSNTRYLFKDAGALXKLYGXEGIVAXVKSIKEAADAETXVDAXIXFSKXSTGYVXLSXIXHLGEQXPVIRAGYADPADHICKMXGMNPXXTXRFAVETTWSPSFWKGPVMKTPSRIXTACEIRKXXREQPSSEYYVAXARXQYTDXXXDLPKKCNTARIRKPPXRAPLLXXEVPVVXHTQAAXGGVNPMFEHGXLLWARVXSLVPSVLEGYSIILWDGNXYGRDXXLXDDGSTDSXXNAYCRPRQVRFAVLFLKLINGPFKXXTXKXTEXXVLXSXSHRPDEVISXHLDXVVEDVFRVAXTSXASTKQFQYXXVQGGIEIKIKNKAXDKQFIKXEDFDSTVSESLAGXKXFQESTYGAIPVEWVGREKVWGRLRLDXEAHFDVAKFELXIPQVIKTXMILLDXIFSVADLLRRIEIIXTGTXXQXDSKHARHITVENLXDXVTVXFSVGSAFAXAKRVSXIPLAQIITLXASQVLQMPPLLSENNIXLIDRAFVFPLCMAVILXLICDYAVDQVXVLFVRPPTXGIXXEYTHXLHMXLNXXYXXXCFPPRIRIEDKIFLFDLLSQQEFDNDGEXKKEQLEEKXVEREWLDVNXAVQEFFNAAXVPCXYPEYGYLSSYSDXSVVFMMQESNLAYRCLYQXDRDGXFLFSHSXKPGXDLGVQMQRKLEEKGKANIRTMLXDGADEPKPKHNYDHVLQDDSGSSYEQAYLXGQXVAHVXESXSTGKRFRLYPGTPXTRMATQKRELWXPDITSLSYLXKLAARITQTKHKEXGASIXXGEEMXTXLLIAEQXLDHAIRRDAQSXPMXDGTRQVWEEVFIFRSKTXESVQYVXXGKPQXGKNQPENGRTEEQCFAKKEQVAANEQSMPVIIGNEAFTXTQNEXLIIGKGSTGXMMNDSXKAHXCVGENSQLEISDLAXPXPLPCALVIPXYFGLLKVREXRGQXWQXYVIKTXHXXLQSDEEVLMYKXXXGXXPDVYSQXLVCEGKPAKXMVTXFHIKLXKDEXFIESSAGMIXNXXXARKIKTSNXIFRHQNRXVAASADDKMKXYVLVFVGAMLNQQAKTNEIGMEXFHXVHEXNEVSXRRMDLMEISXXGAGDDEVGTDTVXSLXTIAKEXANSKVQALSXETQGXCSXLARAINEEDGWXXFSVIETIVXXFTTSYXXRTAKELXGTEYRKXMEDLRKGDAVDAPQIEYHXSSIETDXXVELSIRXYPVLYPILKIRSGPEVKSKXVNXLETELYPPALXRIFTQTDGALDTVYKCRMFNLNNEAXPFAAWENGXDREIDLTXVEFKLKAPXFRXNDVFXANGPVQTXVLXQFLAYLLPSIEXAGKTREYNESAYXDXESREHRLRNVDLDPFXLKLNIDIRVHMDAYASSLVLIIXXKVXETARFGATXREVXNIHVVVEKTNGKXIPXXIYFLHFXDNILERKFLSAXNKTMILDRALISDRYXTXAXAESASLMINKERGLFFHXYTPNTSKYXLMQSQNXDALRDAXSXIHIKXLELYTECAFINDKHTTDAXGVXVEEDINGYPXRNGMRAKGXIRLLCGXKLPFGLAXGPXTAPQTDYACXLKLSLIVEFKXGGTNDADLEILXPISRLSKQMDTSEDTWHATLYVNIXXTAVKRXIDNGQHESRTKEAFSSKTGFKNAVEEWREFSDFDGXEMGIGSLTQDGLRMRKSXKLDXLEWWXTGLXFVXLEKSDWRLKKPMLAIEGQPWTSLTXYYAAEPYADXLFPTYIPXGXDAPXRELLIMTXLLGSTLKAEXEALDGNQGSISIKEAPIXXFERANXXKDGDCVEAWGKVIXVXDLEFPKATLLRMPIKWLRAMSSEQIKXIAPKQITDFTMYISDSLLERXRQEQRTMXPAGXQPSXIKYGSXILDLLLGIEVEGXIKSYAYRLLVSWDXKPXMKXTXRRXRXRGDKHTLTFDIAEQIRVEXRYXFXIYXVEYYRXLRYSYTELNHGKTFDLIFXXELDEAAYXVEYELXLXVXPEEDXXQSYAEATLLQENLQSGXIAEHHEEDXXLATTXNXXXVKXKDGLVLPGGAKDKEKVLFIYLLXGIRDVLMXQVIRVRSNFSETSINLXRGGXYATTVEVYNIGALCEVIGYNESKRGSYRITXXXYTDAGHPRSSIQVLSAVPKKXGAVSELQRMLXTXRNXXNGRLCGMPSAPILRVTGKXXXFKLEXKKYETHDXDTATYSHYAXPSISHXGANGHLIXSEYRVTXEYKLPQXXVIELDRXESNKCLLVQWSTGAXXLINQADIHRYHRXFPHQRAVGKVTVXXRAVDIIXATLMXSHTKLAXYMYXDQIVISRARXVDLRIAAFIISXKPSCPEMTVQLPRRGIKIPXXSPQXDAMLLYVQFXXLKXLKLXYDVETVEKGNXAAAAYSKMVVPSFXKSPSYXLLRFADFEEXAKQQKSYLEGAETLVYGSSAIMREDAHKLGXIRIEEVXSNDXHALXTVAXXPXQAKXMEXDRAKXFMSIXQMIEEPASTQLDEEPGKXTAKKYXXEQTQNMWDYXRVDHVKASXTETISXGGXLXDAQGVXICRRIADXINEDGMTYSKEEGVXHXQDXEENPYDNVGADEAKVSEIRIYTIEEXNYKHXGPPVYIDEALIGYKSRSWPSGAXQAVQVXEVIFDCGXAPDFXHETRHXQLVYGARSNFVLLELTSCIIXLFAHTVRXVHXIXEQHNFEVSYPQXDRRNFAWKAYEAQVTXKIVKNEIENKYFSHEXNLHDARAFALGRLXSEXXGRWCYKEFLGRFXAYSIXAEXFEXMKLMAGTXSVEHMFGKDVFFGXLLAXXLVTLXRXPRFSXGLAXHELXVXYHVITKDSXERDPDXKXXGYAMTAFKAQQDGDYLREEIFELQKNIXISMKQXMVDEXSPPLAGICFXLAQGDALDKVIXAEDLGSKDDDILVXKMRVSCLTGSLEAGLXTNQAVLQEYDTWTLIHTNSQSXEAFNXIMAIHTGTQQIDPFSSAQKHXXNEXAGAGXAWTAXRXLRFLLGRQAEVASRPAHRRNSXRNATTMKTXLXNAESVYKRKTVIDGEQFXXALDQXHDXWXFIAGRXKIIGNAXXQAVNLQLLYKXKHYXSNNAFENIYVSYLXALFDARSGXDXTAEPLNXEAKVEGQYCVRRVXLMXRKESITXANXCTIGXAPXIGNQXEKIAWVQXXNLQTKPAARLLSLRTHLGXTTLLPFSKKEXMTSNASRDILDXTXTGXHKIIEXHPLPTXDDKPVLRLDVEDXSKXXINLPDGRXPRENLTXELQMIKRAENLTSVSHRPVRXPXYVSPXVLLSYIRTXIDISKXHPWEDWDYQEKSKXDAAXETQGACVLALAKKVSGGVIKKTIVWTNKRKILDKVRNPMXVMXEPDDXXTLASTNKYQXRVEIEAARSXKXNNQFXKXVCFLELGILNXQIXLHVRXKCRDMKEVAEGEXVCARADTIALQFRXXKPLWSLQYVTLXKVVFKLXRGGDDSVXXIAAYSFGFARTLLXXYLTXTAXQHTILTGXYLANXXRPCKQFVSEFSRVTDEVIELXRLXLVIKLTXKTDRQQSYEXMXCDEHQPLRDSQAXMHGSELKTKXDIDQEVQXDPPAKNHALVDVERNWARGMFDNYTLXASXPTLFLXILQAGTNHYELRAGTXIELPXQMXLLIKXDIQSIARVEQAPRDQAXATSPLTXPSTVSEPPAEPFLAQGGGGVKXKTXEISICTPDXGTEHPVLXXEKQALLXRGYSVWXXVXFETETEGVHFSAPFXVXKEXQWSLREIQKYAIPDEXNXNVTAKVTLRRRKDFKNIKVRAEKAXTXGSVLLKFKGEDXFLGITSKTALGSSILLTIGKSMXQXQNFAIIEQVLRXIQXLFGXVDKTLXVLXMXDLHEDIGXKDYAVFRFKVSXLKKDALKMLDNALWDDVDRXVXXSEEEEDGTAVXKKYNEPLERIFEVCSXTFDNQCDNHAAAXDNPXXYSEHKAXLRLSMXAIRAXKLIAQLITSNRXNIGSLXXAKPXKKXSAGXYSNEFSVXPATCPLEKENPFGQEKRDSFKISRTLYGXFEXAFSYXTLERERYINSNVRRMLVLANKGVASLPCXAXXVQKXLKFKRAXKIDSIAXRKSWDTKWTLGXLPDYQTXGRYFTGGRKMSRKIDSFVGAMXGNXDYXERAPGGELSDVKEGXSTVAYERVRFSLYLGIRAGDXPSXKLYWMWXNDXIAEREKNAYINXEPKGLAIAMMPXYTIGVXGLRTGMTXGSIISLYLEKFKEVGTSNLGVLYXSSWGPSEVAWLETAQNAAYVRVWNDXNATIXVSYTXEALGXQHRPDKGKXCTYXPXCLRRLSSSXTRYSRNSXTLLEITEXNLARLRIPITAEINXTFWXQVGVXSLQIGXNXSEDXGYXRIXXFVIHCXPPILVRKFXDKPGYIPSSEXXXGDQMIRKERDNXERXSQFPGLCDFSEDXTXIYRQRERXDQKDXRDRRIQDPKXLXAAXLLPLXSKVTGDRDKMFQLETFIYEAQDTPTYXGAAGSXKYNAYFHQFVLFLETXINLESSIVAXXEMAEEXTMTXPAMYVRSXXERLDEMKKLRRXRYSIGRRHIXYQLEAGESLGAFVISLHPVAXKYXDLVLEXALLKAAKIHRIVKAVGAXPNIVVSLFSLSLREIVRDIGRCXSDPSDFGEDIFFQFTXDFQXNPGXVELDFAXPRRGSEXVRFEKTXNXDFSLAVAQEDENXYSSLAKNEKSSIAXYPQRSLYIEEPKXKIQRGPGKSFEAPIKSLTMWIQEAQQVXDALXISNRFTGAKYTSKSXPFXRLTKXNAGKLXLEQGENQGTELVNLMXCVLFMELDMKFFAGGXLXLEDDXQETWGVXAXXDFXXPXEHRYXGRKESLXKRXLANKEKTIKFSYVPEDAXKRXKXXTXPXCIMIILEEGPKAGGEFEKMSNMNFKAFEVRFXYNELRDKLXVKFLXERKXDYSDAXRGTXDSRVKEXISALFFAKIXQSLKXDREINLKSVASSEVVSLTVTQXRXLFLLLFGGSWRKATKEXKGXSQNXVSPXEXGYAXASXSLXNRDPVLTEFYADVVSWVRAKCFFXMVFKKCIPPLAGPAQLXLSVGRLICPVVXKGMRSXXXYSVXAEKXXVXANDAELVEXXVDYTIVQDERDHEAEQYKNAELFKMYQDHGXAVDYDGWDLLEXIXCVAKAGRVXGHFGEIXIXAXEGLGSRERYAVRVHKIDNVWSDXXDLALIGXRQLIIEQALAVYHXMIAAAEAALSYEVXDLPPPCNAAPDLYQLKTIGAQQLXNFXRPLRVNIVTECFSRGFHPDQXXXVANREEHHTMARAXLRAGRQLXXLWTAEXXANEFLTFPNLQKIXTSRLPVKRLVDANMPEXXRVMGKKVHLLFALAIEPVVAILESYKNXCLXKKXTPGXDRAKMEYYKAPPLIKPXVPRRKVVLNCQHEIIYETFAHPXANLDIGXINXYSKTVPHYTPCNLRCHVLLVEXPRNENNRXXIFAVHDGVICYKHGXRLLGHIXQRIIELDXYLDDTDXELVIRLHQYIXGTSFKIELXXEPVHHLCNVLNTMSERYXDDEREDGSTYEKNLVLKXNRFWALPMPAXLSLIHXRTKADEHQCTRSVGXKKYYAEVXRFTXRDLIILRXXIKYQSKDKYXVCXRKHALDSNXDVRGTNSVHLDIKXLAMXAHAYLSXKCEFKAGFRCERKSVKYEDSRNIEYFALLVLYEPVDXLSPRKEFNXAELAHAGFAEAXXTIDXILIRETVRXTQXPELVKPVSTEEDNAXSLLNXXRGEXTDVERAXAKSEAFQXGYDGPLVAVDXSLYFXLEVKSEGKFDKMFNRKVEALHNLDLRTLYLTDNXVXRXAGFYDQAERXTPXGLEHXTSXXDCPPRFQLTSDVXFSXSXLSTQXDXRGEIIVIDRGNATMYELTEWLAPXDLVTLQMRQFYYEAAGHLQCQGPPTFVKKQTAVGPYVRNGFGVXVTINQXVLVCMEQLVXQTGQILNARFGLGPLILAHADSPXXRXDFGNAAXRPQSLKLILPXKTLRHLAXIXTESGSXAGTPXIDTNAMAIXHEIATLISKCSXTNHRXPDASLGSKNESNFGQQAKVEYGXYLTTRDEKEIISYETEKHSGXXIYXLAFNXNILQYPXATEGYRXQLAIXNKXXLVVLYKERVPXWEVXTPAXFRYXATLSCELQQXXXDGDLSSESDLNFFIQPNKFLLKQSAKIVYXHPTLSXALKKKGESVNSGARTKLIKRYDXIXXLTYXTIIGLSNLSAVESRSASTLLEAKMRSKXPYFNXNNEQPPKIIGRAKAVLMELYRVADDYKAXXLNNXLYIVWERXIVFDETLKAYCIVKNRFGPDVKELXSTVXHHXSFXASGKFMKELARKFTXCVFDXRKLKMYKLLHXDVSFDDAXTLIARGISPIEQEXLQYLAENVQDXXDVTLVRAXILPVXXSVVRPKLXIXYNFXLXXXIQAMGSATXSGFXLAEIAXDKIXVPLLATWYDVFAEKRVVREWVVYSEEQTSVAFXSLXQXRKASYLQVEXKKALEXRPQLRRCFSNRXLESLNEIPAMDLTHWXFRXSIXYWVKYALIIKAYYFECQSSXMQTXLWGXWIADAIRXXEKMEXKKQASAAXPFWAYIFNGTKDXLNNRRHLXXVHEIAQRMFXWKFSIMGADNAKPSHRVXIVFMHXIYGSGVLGLVKMPXXPRVSRFNLFHRQGAEAVYVPRRYYGYDAPLQQSXPLTWXLXVXLIYEVNLXISLVNFPESAXGSLTLFMGNLRNAISKFIVPLWXSEXHVESLEPEXLLPIAAQWLILDVSXXPTXLMETNKETLIPFYKIIKGCQKIATTRVINLQHAXLPGIRAQXNVXICGCXGEHPQLXKVGFANRRIKMRQKSDGMXGGMDALRIIEYKIXXEXITFKEGRDKTDWHIKSVINFXDGXGISXXTTPXXAKTWVHLVIAPXGPXHTKXDEXQDWXTRPVXLXSHKPQLXVDSXDLIKNSSYXDRKLVLASKQYPILNNEXVLRVVIGVKTLXXKXQLEIGVKLLVAXDYXVAAXNLIAPVVLILSXNILIYMXVPKDVIQEYMPXXFHAFXKVSIGILKXAHNPXEXYVRXSEXAXGWGAKVAPPACXVQAGRXNAXHSXMPLXXVWNVMVVGVXAEXVMMDYNLMQVXKGXHAKEDAEDSGTQSPYEPARIXIXGNLDLXGFKGGXXSRRXXKSFPSRWVFAWVXAKSARCXNGLEKERQEPCLRANRLKEKXPLASVRSYNDRFYVLGTKSAAIMAAXKREIGXTLPNWFAXIHVWRXRXNDAXVXEFYEHQADAINQNQNRLDMSVXXTXFRKVRTQGDQHNHXSWXKXGLPSXETLVDXLGXIHVLEEAFEFDNGKVLVLMPDXSVSELXPPEEAICILVXXEXKILVXTLXETRKVWNSXSGKXDADDEMADFDDDYVFALLFXRKXVAVLDAXFMLASKRGIRIMDXEXXVGXNCXKPXXRIDAVNISNGAGANAPYLHNLAGDGCRDKGAIALSALRKIGREYLSYIKGMGXQYFIGXXXPXLRXKRXYRITVLLFXGXMGQGVGRMXRLQVGYVVEFMLPILSMVKSXYPXHSEXPELNAYVEPPQXXVMXGTNVQSELXKALKYNQLSXADNDIQVVPENVEIHYGQIQRPRGXLXPPKYYRKMQDXRFLQNFSHEHTYECAQXEXEQEVIXEAAXEKLXEDIQANVXVGAYPIXSPLXYSLARXTQVMEDEVSSLAYGQXEDAEGKNNDILFLSSRVGFHKAMSAVETRVSLRGXQEXGXYDGALAXVVDDKAVAVSXQESEHSXWNWLGENINLTXXITVEXRGKEXKXNLGFFHSPDEATVPISRSXKLFXQGVSFXNXGRANYTDVXHXTFYAFNQXXEESIEXHESXHNSNLIVDELKGXVLPXXIKWTIAGARLTKDXIKFAAPXTSXTEPXKGARLYXTALKSQGWQVYGRTRLDXXRYXXYDTDQXXYPQHRQXLLXXLLFEVDXEVKKARTTHXXXVYKYDTKAQRRTSPXCIRLGVDCEQXFIANAAIQVVFPXVFNXXQPXTNWGPSAGGXVGNFNVEXAXSWANSSXTMLSXVXAAAVEYXAGYEYHGEVLGXPKEPIGGISDAXXSPATGVIXXHEGLILLNGCTRXLRGQMINMKXSVEXIKTXDTSLPAIGVARVXEGKAHNVXFXANXMAXVXEKRLFVXXPTSXFARRVFAGNDEEXXIFSHXMPNXEQXDKELDVLQRKREKEPTALEEMTLHTSERFXPXQXADDLNXPVKDFSEVKVQHFGAXXQNDEFHPDKTRYGLALLIGRXMVVNAXEXXHRFKGFENSXSGVKMXXFLRPSVGLIVGGMSADLTSXXKFIGTKFYRALLKKQWYIVEPVKAXKPDQXDPGYQYAGCDSYXTRVXKKVEXIXLQRVQVQKRKRRVVVPNADTXRTSSAPXADVGEXCEXISDLDCDXIRCITIKEMVIGFREIEILGKLVDLESYCMHLCNHLILWNXGDRQLLLXRYKKXXXGVXSDTEGHTLTKSVILLSNDRSXEPXLXENPCXLXVAEFXSFYMDPXKDEIXFGQVRIXVXTLTXDKHXLASGSRKXLVKKPTKEVXGXXXRMLREEALQFKAQSAKAXSFYXADMYNRLLFDTXNXNAXKPSECPELYKMPMHAEKCKAEAATDPAKRKQTPXXVKGQVGMQNIAFNXGTDLDVLPQLEADKAPLKACAGIWVSLVDSEAEGGMDLLNSSKLHTQEQLVXAKWDFKVHHXSVGXCIPXLLLXEDISXETXRVKXTSGNNXXRNRDDNENRVERXLFNMXXEDXHASXSKGVRXEDWIAIMDNXDGSXFVXMGTSELXNEAMLRGRWGILTLPXKQXDILALLQFILXFINYXTGVSLETVFASXLAAPNSLKEFNVXKVRVVXLXERKFXAMXEEIPRKGXPLIEDXGTXXKLXAMANIVHSQAAFMXXQGKQHKHNIDQKANILEXCVXSLXGQSEAKITSRXVLHXELXXQNFAEXPEEVVXADFIMLXXYNQIIAESIASHVLFQPEXYNRCKKVRKDTXSQGEGLHSXVDSSIQXTTDSAXXXEXXLVLXAIAHRSFRTPXPFEFAXEVARLKEGKPPYDEKEGLWYPYMDDNAGHVLLXLEAVQSVLMLGXTXNRNQPKRDAEMKAXFRLITLEICMPKFARVPRNADPVGTEARLRXIDLSLADNLEFSTYDANCFNHPQFKXQTLALSRPXIMDAWARXXPNVWISNGVXVELDLGXLDHDNMGVPLDXRIYACLDIPLFRKTYVYGLGEAXXHMIENAEQEKVKRPGFIEXTESQLGNNKEDILSAPTRTLXCGIEEXQVLLDDTIIXFLEAIXXXASVHGQASSKQINADKSKKERNDKQSIKKSVAGSATGQATKKAVLISETSDMLSSVEKLNVAVGTEELMAESIGLTTYSLLKAKXQLEDNXLALXLGRNREXFAGXKTIIDQNNGSEQGFNXNLSGYRATIVSINVXSGXXMVIQXSTRDLMDKDSXPRTVGESAVLINWQLEXTSQIFLNKGLSDXNSFGKRXDSVDRHHNHHXTVAAKXDDSCIEFPQKGKIGIXEHLXTNENERDKIELTVKAELKTXXIELDAYVDKDVWKAEVFEIPIRCPPKQFXAASFSYXILSQVLIQIXALQVDQIXAFSFKLGGVPIQTXLNFDSXAXNXSENRQSRLGEKENAPQLVASTLKXLDEXSXXFSMARKQVQLGSELVMMKQGAASLDLDXDXXILTXWYDXDCNLTLVLAAVIGLKALRGLASLAAISIMDIKHXLLLLNQGNXIMWTALXIAXARVNLHXDAKIEFIDISNXXVKNYSKDMNLXAQTXSSDTGVKKLSGALSKLXGLXGQXIMRVSVEDXAXIFRXNHPTDVSRGPCPTAQGXSYHIHXLEDLRTFVEVLNXPDXRLGILEKGYSNLGARSXALVXEAVSSLLKIPITDYTPRPLLDDKKEXGGTVRFLTGLGHVLNXILLIPAXVVEXINDLEVYWXATFSWKDHIXTFTIPRYFKPARFEQDPLXFIWYTWXWSXTNIIRSXFSITXIWIPYYMDKIXPTGVPELNLVXQXXIXTACLQCTGXSSTGAXFKDNKEKVTKLDEXSKLXNXVSVDXGTSVVXVGGGKNXAXFVAFNPXLIRGIKATXVVVEIDLSNTNWLAAFAIDXFALALVSAAANDILFLGAQLXPLFAXNPTKVGXSKEFYNEGXVVKPXQDSLRQLQTMAVVIPDIFAKANLXAERYARSXNYKXVRTAYXDHEEPYVQRKXNLXMXAXRYLQGKKFVWQLIXTFLFXQWVTXKYTKSLKNRAXNTARVWVRXYEVKXXFLSXQIDIYSPLSMERGXVLTKLXSFSVXXGTQTLNHFFALMKIPPLFFRPHKCEXAIAIRAKGGDEAHPSRFYAETPWHVLQTALFNDSXEKKYKFCLGXDFVLAKXHPXSTMNKGYNINKDEHASTQVNLETKRPIEXFAAQVQSAQXXXYGPSXLKXYLLRFXAGXTLLSRAXTTFLWQLYARVQXDVGKQQTXTMLNAXRLPXKLSAVRALKEYFSQDXVNCGTGIXMXLMYLAIRNACXAAFIFESLSXVTKXFYGPNETKTGVMEALLIEXKXAKAGNKCGAAFRLGQLKLHIDGALXETTGATWGKXXKLNTGLXYFVXRXVGXGGXIIFFDVFXXTXEXLXRXKKXSXXSMEAXGRELRHNPVTQMLQGVTAXPNTLSTXHQLNLTXQATLGLLEAAVHPKLKNTPACRFKLGVKFEHTGSLSGANXGPQEKMKEFVAEIAAAVKKFLNDVSNFTCKLYKXALTNXWIXFFELLEKRHAEXEDIKPILIEGMQNKXARXQEGCPXRTXVGDQLDXXTYVVXEXAHLHNKEQEMSMFIIXDRXQQLXDRFEVRRQLLNDIVQTYAEKLEMXDMHKSLFAVXVEXSCRXRKGXAXEEVLVAPXQEDAPQDDGFGSLIDEXEKMISXSPXGXXTANLTYDTDAVISVLXEVVXANKDVAFMLVQXFTLVVKPXVPRQEXTRKEXEKXIAFGLEEPQRGVXALPFXLSYLDXPGLXXSYPTXKAXKXGXXNFWYFAFAASXXKSGWERVDEIPNXXTAVEXXKDRIXISGLPVNSGQAKLXVIAXDAYEPXDYVQHGQLSXENYIPVXPLEKGVEFHALGGTVGVIDTCESEDSHLVLVKKFXQVXKGKERKKNFRXRFQXGEDAAVQLFRXYMNWRTXXIVIXEVQDATTSFLVYQRSGIXXLVVEFGEFSEFLRFLKDGNQLEKQXFMNVDMSNIKKGVAXDCAQXAKAMXXFQHGRIXPISKFXVNXLPPDXXEXVPEVDLNNKXRXTRLRQDEICFDALXQMALATYGDNGEGXLXYADCXKRPVSXXVWYELQRTXQWTSKFFKWGFQNWAXYHTRYLDTSNXPLYIMQVATGXIAKAGIDDVHAKDRCPRNFQTFTVAITSYVXVFLPIIYXYRAQNXDAAHDGEXISILXKIYELEHREAVXFWKWKKTGTXLSSQLNIMDMVIRDPRRDXMENRCNLFQSRRNCRVPACYEAALKQEVLNDXXXKXLRTQTTHVXTTFFLRQSLIQHLELSKDHPAYXLTERLLKQRKQXTVVYXPAMATGSMPEIAAGESFXFXGKQVQRINLVAKQSVXXLVRXFLLNAVXXVYLGKKGRTGGYXPRRLLNMLHPYIXEKXCEAHAGAGGYERXIEATRXEARVNNVVDNSRHIESXXSAVELIXVKFIVKDKIIARLCIXARMVPAKFQFXGDTKTXDKPLYKDKVLXWKSRRLNVRSLAIETIDFVNLKXILKIXETTXXXFTAILDVFIERXLLAKLITSVHALWNQHTFLQTEXKXTGEEEADIPRDXXQGVAWYSGFDKEQTQLRXYRGXLIENXKSPLGXIASFFDRXDGIQIDMXRXFLKKHKFLAXFILPANLHGXMERDHTXKCDPSIMXEQGARXRKQPLDLVPLHLXSIIEFSILKQDLATPFLYRARSKHEASLXRIPTSSEKLDTIRASNFVGRSFGLTYXVPAKXAAATGDPGMXRIRKTLSSXTFXPLAXGDIAYSIIRIEFSXIXVDSVMMKTKPXPLVLEWYTIXIVIVTSGSAAVPHTAYHDYDILXEEADXXAGEGFLVLLLRFLMQLGLFSXLTPGXLIAXILCRGFDATIDXVXVLTAXALXPKXMXKSYFXKQANSLXLVXSACYXXLDDMTDTCQGKSSXTEXPRLFETPKWTSXAAXSAHXQVLTGMVTIKXFYXLKAVALGKMRLEKGLEXLNSLIDIEXGYLYERRXEGAREXXLTENMRPKSVRXRFXTNLKKXALEGVXLYLMTGLNEPIIFAFVRVAXAQRIESVFDRPFYRGSVLVSFXLLTSIEVYEXFXMXAVAPAVPGSSASYNKPPNHAEKXRSNNQALQXVDAAMRLHXXRLAIVIXRAKGQYGVSELDXDLSFGHPAAQRLEIXXIINVPXGSLGHWXLVQKDEPXINVYRVVATADDFQPXWSHALKPELIEDXXXHXVXRNTEDGRAXSASXYRSASXVFXSSGXXRAXGTEICGDYLIMKALDAQLLKTVEAXELIAIPNFALDXKQXRXTGDDLYCXHLTDVCXPLRGPKHVLQGAVGLNXFISECEPMERYIYRYTRYQRDAPQSAKSXLYVQXAXSFTXEGRGRDISPEXEIRFXVPGXMVAFVCEVWHHXNEQAXLXRAVXAAEADNGQLLQQXGFVPGCPRIVNEELLQXXTLPENXPSIAAAKFLLALTXVRXYGXSGTKFQDTDKXLKRFXXEKKLFTSSENFSAKXXNRLMSSXREVDLKXWSXEMYPSINVFQEGSSGDVSVEGKNTEHAXFXXMSDSDVPLSYPELKFDXPMVRANEVIVVAALDCTFELEFIXGTYLXDHVLAAXWHTQXKAXXTFAPFNSXEXQLALGYAHPTFDQPKKLDYXRXLXAXINARVLAESDTXDKAPRTMLYRIPECMXRSQXNTRVRCFPKRGIQKVDYSMLNIXXCXSSVENLCSPNLHXNQXAMERLKKGXQQTGKEELXIVLSLDNTXYCNXYIXFLQENLWEIVPSXPFGVSXKSFVYDDRRFKNLMATAFEYEAXMLIEKANXXXREXTXEALGXFXEXFPYCEXRFSELQGTXLLKQQFVLKVKRAXIKRLDFCLLFXGRSTEADKQENYGPPXKVXDLHNIXFPEERXXVEVIXXPIVSLVLXXVVYKRFQNLMMIRIPDXLSXDGXDXHXDKASVXQKSTDDLXVXXVMSYFDFDXASNXIGFRNYIFYKNWIVSALLLIXXDXLTAEPRNLGSDKAASQDLFSWRAQCNHKNTDVSIXLTIVLXAGEXVCXLPVVLXVLGVGHXRHHQXNLLRALXDIKLXSAPSYLERXLETYDXKYTXXXTTSKETIXFEAPPPLDIHFCXTNYFGESLELTXNPSVXLPYEKCLHTSEVQNXEQHVVNXELEXXSXAQFIREFLLVGLLEKFSEFRFPEKQCVXLLXALNNXDYXLQAFASEYLSPYPKARMGXXXQARDQMVAHLGPYNLAVNEYIXEQSRATXRDVYAEIAFVLHEFLPKWXGXDXDDRNXLXALTEIKDTLGAWXNGQRAVNHIREXLEDAAKSQAEVDASGLQPAIYDLLSADEEDSLQXPAVYRRYPXKKKDLVXMLLLCFXVESGATNDSQVAPDFXEXCKGXAEXDQLFPFXSNGDHNLXVXPVXRSAFGKSRERDXXELLGIXLSGETANRSRQXRVEASLFXENPXSXIKLVVVVVLVNPLHKFVXSEMGRXIAFXRYXMAIEVXTXMYXTKIFARVQRPQNNTETIALKRPLIFXSGAXXSXRMKHKISVWQXKWXAPGFFXTXQWKKKDASXALTLAXAVXTPVWAFELPNEXVLYVPKXXQXQAXKKXSANEIVLSGXKIEXPXVLTKNLGSDVSDVEVRSXIRPXPQMNAXVMFFEXXFTGTRESEXVMENLTPVNDVGYENATYFSPXTKSXVRVLXFRXAFVXYLPVACHKDXEKXTLNVTSXEFAGALLEGSFNXVRNAYPIDERNPINNAKGLDRINYXAXISTANIPLKTTVGLILFAHRRTEEXILXKQDFEGKVLPAVIDILXEYDAXKVDEXPKLGAYASNKXXHFXKILLXALXXAXXPRAXTRNSEVPXREASKXVAYXAVAXASLDAVMPLGDXLAKVAXAQXSMAMLSVDEAYFNEXEKERDATGTDFYXNXTNHKRESEFQXXXFFXRLKPXXXKRTXPTHEDFIKLGIVKRTLHKXXEQSIEPRFEYIVXSTVVXGNXLRTTLLAPLSYADXDDTNSWHSAAKEXKESIEVXXALRSRRXELFPAXGLAXGPXXVPVRLXSTXLLPFCGXPGPVLGXYSXGHXEGFMGSTERXLSRAGYFQXDEKVRSSXGRLGIMQLGVEVYYDGELXGSYRYPEKVKSPVVTIKXLXIVEGRSLAITCXTLXNIGEHKQAMRDEVSTALQXVYVXAIAKXLSHVVGLVQSTTATTVMGXXLQQKXXGELLEKNGFNNITAXDLKQXLAPGLKXAFIGMGXRVRPWAEQGKDXRGTRAEKLWLPIVALWLAKXEKEDSAASXSPWWXKPGFIYVGLTXLSADNVAYLMNATXSMQGGGNHFTXFRNXLPNYETRHVRAGSSKAXVQEFVYHVXEVSAEQSLKKWEPWSTADLXDDDAKXTLHCCGMSXXRXLXILELAVXLGAPXDXKKSPEGAANNRNAESXRAGXXQTATSCRLYAVLAVVDTCALGEIRLXSIQLVLNLLAIEFNFTQNLXMLTTLRGHAVXALQFXHKVRTIKESGRRGENWVPXLSIDXKGYFQLVDKDLATLEADVRFKDKXMGLFYRDLRWRRLGPEDEGYMXLKSHEPATEXXFKKNTGVNPVYAEIIKXAXYLXVNTFEVMISNFRTRXAGEXPLARPTGTVDGVDRDNTSGNICXDLAPNIRXXRQVSAMYWRMLEEFCAIVVLDLSEDYXIFTXREIYXXIXXLNMKIQXVRKYSGSDTQXCQDHNLAFVGPXNXIEKIXXVXNVXTXXPLFCYILNXSVVTELALQGTARKYITXSNVRYGLPECHXKNTPFCYKYLFAVAXDNLLDYXXDMMAPRETAGKNQEEPXSGSWVYKKLWGALVXXLIDPPILQYVGKKHRXVGEVXXVXAELRKXGDDLAVNSIILGFVPRWXNTRNNSXHMSPVDGLLYSVAXFXXAIYRSREFSGLKPXLELIXEGXXVEXLTCESQQVXYQLPTXYLGEMGLTFEDTDKGXYGNLAVXAQPKPSVAXXXVQSKILWDHXMKSXMATFLKRXVTAXFIIEPFXPTVXAEFVVXDNMAAKKGYRKARSGDLNKKAELFDKXIXPEXANPLCALXSNAAVIFTATMSNEGLXKXADGDPVAXPGNTIRPNQFLXKDXIXNAAADSADTVIGVXXLXLVAGAXAAVGXKLMQXDYRAXAIEQGDXLDIFYVKLXXKSKQISRMLYRPPADHSSCNNXXPXNLGARLQYNILAGRIKNLXXKNASTXXDLLNQWAATPCAFNTARMIDPXSQNIEFRIGXFTQTDNAMXKWWPTLVEGKTALGTESFTNXQGALDSSGEQICKKLVQSVXAKFHYLFIDDKLXELITIRDYWDGXSDRFSAAXKEVYIWXLILLVKSSDFLDXKCKSERFTESTAAGVMKFIIEAGXXXVKXAFLEGTILIAPXXGXXQKIXAPXSXFLXMESPATTLLQIGXKLTKQXIYIRSLDCAPDEMQKRQLEDLLGLKTFXLLLEVAPAERXERNXVGRTMSGNEYKPGEWRLXTIKXQTXXLKXKKPVLXILVDGXSGXQPLERFDRKQYLSKVVALEVCIDXPDDSAFLKGXYPDVADGHTHEFSNGQQQXKDIIPNLDXXTKITGQSVKXSGLLNRVADEVPTAMAQVXSWEXLAXNEDPTHNRIEIKFNVLXAVXERLHRGXYXXHEGTVDISAENGSXMKKIXGGKXPHANSDKIGAXSAXMKFSKDXLMPXKNIVEXLKTAVXLETWMVTVLXNTGXMYPIXEGRXVIRRIVCCQXRAAPKIEVFFAPRVIXQIYSFMASLLVGIPLXTQSTRXFALPGHARRXTICITQIFGFGRSDIDFVVDXAPXSIXTATLVKKSVVWCDAISRWLLVXLQEXVKVRXAFFVPTAEIYSKLXNELVQTSTLSDRTQXSGVAXLVIKXSKIIEPFYVFDSKIXDNXDTYEPFMLSAHMETDVNXDARAEXALAKLXXYLLMPAATVLXTAIFRKXNDERELNDDXXQVGDKVIISKHEQLEESRXXSAGQPEKEELSSIVQFKRXSDYAGIDGXHDKXPMINESXAESKNLERSXVXLGDIIXKRSRPXPVMPRALVLIRKLLEHRLIESKSMAXQTNCIELVSAXXLVIQVLQIVKDVQFEVXFELADAAHFEXIEXTHPWQLARQVIPALICLYXLKQYQGAVPNDXTLGLSLSSVVLIVEAVPLVXPIKLDPIISHDXAIGTSERGXVSNXTNXRCYVQHLKAXEFRYVXLAKVAPXLEDQXRSLSHAAMKITVDDLEEAVXFAWNLRNRVGSXLXTVISXXLEKKYXDAYQSEDDNXLAXNKXQPCXXFLLMEDVPDVKDVAXRMPLXGHLLGELXRLQAENXSXTSMKEGKSFSLHVAAKILNEMKAKVAKFADXHLSLXQTGEKEMYNVXKPFVSXTKYDFXXLXILLQFENFAILQQXPLGLTVWFGRRRQDFVYQEKERVSDLLQCXXAGVILAXGNQXARPQVKIPVTDDYXGIFVKAVIGPSSNEDSDMQXQMTXFSVAFPIFAWGXTCERLGNLPEAEVXAXIEKIYRLLXFRIFRRHDTGDEVEILXPYEQTTSALXTPDVXKLLEGKTEGTDIXVEKXIXKGIXEHFTSDAAEYSTSIXTGTIPALVTXTCXKDEGHEXWHQKNXIVDGHAEVXLRALXLTNIMAXGLQLVFXXXVXSCSGWIRGSLGGRLXLXGVMSEETGLIKFLXXVKSMLXXXYYXXDKKVTKFXGXWYITRECXAPTVTVQLXNXARNVXKXLLLEVAVXWFRNLPQXLXTXSWETETEXIXFSXLQRNXYTLPPAAANRSAHDTXDXLIIDIXYEXEQATXEVDVRPEXMLLITLSFYFIHTRNEPVXASVXLXTYNEYEMGAQMGXSSFALKKXAQEIXASIKEKFLEXQVRTRVLIRIGFLLPARVLILKEXXFTMXKSIQXTPLGSXVXDRCIFYXGYARXLMEAKVHNQXGFHXQAXLILDXXXEXQXPMDXYRAHLQXDYEPINVAXIELEVFTSXXYKRYXRAAXXGKIIAXIGXXFVSANNEAFELTYFKSDRPRTIQPPEEITLFRXLHNTSMXGKQNFTEETLKLQALQNADDLNLDXAHKHAXVRDHDTYADIHEXFNGVSIWFIXVXIHSPXSDTFSAPDANXXRSAEIWNDXMLGKVDKRLCXEVECHPDFKFFEQGPESVXFGMADLSFASTAEXFIXVPVEFLLLXDPRIEAKTXXLKYAQSWLVAXVISTSLPNRVEVXGKVARTNXFMVNXGLKNEFLVSKLVQLLXXEKLSGDDXTRRHDMNFYDIELGEWKIKYPHLDXQXXVDRFXAKEAIKAFPXKSADQDHVYSALVVYFSVXXDXSRRXMKFETXXLFGPELTSETXNVSXTGQVKKRLIVLKEGTIILWYHEWFRIQEKMKDKVIFAVIXWLXEDVQPILEDPDDXRDAITXRISSPVISLXTIXAXNTPAEYHPGMWXEKPYDEEDELVPXXLXNFVXLAGKSMGGXANKDSLSERKELEPIDELEADLXADXFXXVAAESTKLGYAKKSPXQXKXVKLKYHQALLSSNIXXXLXKLGWAYSDMADTNGVYSGFLSXVXLHIVREKNHRXVXXSDKAPTVLEMYFDGGGHKGGFPPXLGVIQKFYVVIXNEXSLLSYAVAYPRVGGKSEKVXTVLAELRLDLAMKTILPKXYNVKAHVIXRSLXXGSXXNMXXFVYIRSELXRLVQXERNPGEIFKNFYTXIQNNTVEXNYWLDLIPIQTXHELIVIXHQNHFVEPTEAEEALGQXLLPEMAXLIILVPPISKKXXQIEFIAXXAGYXXTGSITIDKGYNHRLVLPKASRGNTTKMYXAYYXGEVETKDDDRKLVAAANQGLDRVIXVPARFLXFXXRSNATKAXGKXPQFXPAIXFDHLGASVLTTALPLAGEEAAGADRDXESYAFKYNLYIQSDDSILYXIKQHXWSSGKSYGLSAEXMVGLRENPVRGDLXKRKLVISPHIVHPWLIAXKLYGAGLPEGQYKRNCAQHFWHYEKXKIEFXKDIXLISLXANTASQQGIXLIMENRPAXYXRXXKXRTLWTENIGXIXXDTXXKLWPDNGGLKDEYTKAAAFRAGEXWEAVXKLEAXAESDSXGIXFXIXLFNELFVKYVINWGIAVQDRPRVKYXDVEXVPINVXXNNPXFRRVLXKRLNHVKXIDXIYDCLTAXDMSNFKKLHEEEVXGADFTTDYRLREHMPXKXAGVFVINXATVEXEKPILLPVGGIVPVGVGQDTAXSYNGPVLFTSGXWSPRLCDMYDRLHARYXXGSLXHTGAXALVMFQPNDHYXGARWXVSVXINEKVLXLXLLTYKKEIDRXNGQQXXHKXXIIXSQXSHWPWDKYTXISEPGMXLRQFIRALQIIDXDSVXLFKTIXXFAGENSLDQAFEFTQSGXRKKVDQKSVEPQXDPSEGLRFALXIHDNXLRIAPXHLFLNHTGXDMVXVWXWSYFYGGXQLVGIXFGXALYXXLGRNNEPQRLDQRLLMANPAXSGINAQEEQXSNGCKAXSRYPLITAXVXYGLSVLVFKALGEDYTPSRELVXGTNGGXLSFRSIRFXEERKQXSRAWYPXAXKELTLESRSEXALXRIDVNTXEMAIYXYXIVVQYFPLPLKCNAPIAFAHAXSYKRTVRKXGLDIGNTSLGDXQLVNAQKLQEVIPVXYPKXHYCXVSMXXKLATKIXRLMTSLDXDINASASRKIAXKETQIIPGXATDDVAIXLAXEDEAXDLXYAEIYQGDCDITQLQPVRRIFTLLISXVTKSGKGAGIESKXAPXIALQTXTXDANQFSXIRSTGAIXLRDKRSXAXRSWMVXGRIWFLLTXXDECTLKNLQFKXVLRXXEXGIEVXRDAXXFLPYHELYTXNIXFDMDLRDSDGGSDDDSGVLDSPLDSCKFRRKTXKVLALWLXESVFRFAVXAFALLDLIRPMVRDRXLFXXGDTFGNGVIEAVDNTNRVVFAXHSASKDXRDCILIQLLWKQKMVIWVRKGHLSTFPRCKXPAXTTKLEVPMRTWYPVRGQHGVVQFTGGLKCIWSAAYSGXDAKIYIDGEKTXIGIVVNADNYIVXGXEGVEXLKXXVAXTHTPVTAXFEIXQXSGHLLKTILGTAQXNKPLGRWADMSILSDQAXVQSLIDNAAWAREQGYTDNLTITFVEITXGWFLANGSKXVLLXQGVGXQENDSEXERVIDKPGKEAGVGQLLEXLXVLTVEIPYGAFLHSXLHIVLXIAEDXAFFYCSYDKXSXSLGPAREIPAAFADDTEAVLDRAASADIRPETAXDGLXVNADGNXXEVEKGLEXNEHNLHWKXPFXDXRSQVCHAXRGGHTNAVKYGRSGLEDQSCYDVLEIPGNLYDVFLRSFDYKRNGSKPGSMXGEFTEIIGFAXVFSEAGVXXTFAPXXRDLYVEDXKETFVQIEMMGRGFAIXAXRLRRLLIRKXIDGKVCSDWXQSIXAXLXLXDXRVQENDGAMHXRGFIXTKXFAXLEIAMVXXMLFQAVYYIDSTLEEEPVPRRVDSNLAWXMXXITRXIAKIATXLACRVDIAAEVVVFTLRXRLVKLFEIGFDSIXEPLDIMSXDXARGXAISSEKAAKLFMLFXVGAXIKYNXGPRLASSYXXFKYNRVKXAWRLQQTAGLXQLWMITLYVVXXILAFKNXLNXFLFSRVMWIPXIXXEQSDMLDATLVRSWQESNSGISEXXGSVXXNASLSNGTVVTXPXPASRCXPKSFLLRAHENNNGVXFAHNEGVQSAEHDLFAEIFKFAPXIDEWTATXSQAGMXMEMKRXDAAGKIXTVACRVVEYDKRKVSTAFVFTGIGCIKFKHXAYEEXGAEAESLXIDLEIAPNETVAXESXVRRLNXYLASQXXXXXVCLGLSDGKHKSWEAQIMPNGTVIYXYCKKEGLLVAVVHXYXSXPTINAPXNTEAEAWGTCTFDEWVQKVRYCGYEQSTHNYALXEIDKLFPLLLLVXXIYPQQQLPRXLKKGIXHHXIQFWYIKTGRVMAEGXTRXAVXNSFHEVPSRHRHLKAIWEETNDTSPXTTXALMQAYVDCGVFAKKHXFFXSARKFGFLFYALWLEIEQSLIQTHGSPIMTKLCEXSLEVNIEIPXSIDVVAXLTESQGXAEKYVISIVXXTFDXPXKHXVXQFLHPRYNXVDXFGPNXWHLKAMGTESGATAXFTWPQYDRGNWNRVALRDVXKFTEXVVXTSXAEMSNMNLNEXREXVTIEIATXKARGLSXWXLRYILALALARWEADRDXLGESSWMTXGPMLNGPGFRAAVQSSARTFPVRDDYGSYXXRPXSAHRMGIIMDKLLIIXXNASVRNQEYPEPGFXMVVXLSHXICEHAXLIENRSQEFLKQPVAELSMNXAVXXGLLVERPKLLNFTLXXKXGVALQIYVAEGSXDLVLVIAGXTKSTVIARIDNSVVLKLDCWPXKLLYAKXHNGGGKSPHVMKASXVFWGSYAVKQADGKVYGTFKEVIPVTLIVLAACVSAQGIVSDSEALXKXQEEKVRLCQLLXNDGMAFXANSTTAVHNREEKIRMELRXDXIIQVACLIEIIEIXGNMENXNKXVQGPXSEPASNLFQQEPLXKSXLSXKVTKIXLAGXLTPGAFKRGQMKLNTHXEKDDXAATXXKELXLYRGXTVCDDRADPGISIFYQFIXLSVSEQLEYDPXNALPMGADRTVDPTAXLLKVQQKGFIASNPXVLAKXGYGTPAFTNVILXPSHLGGTRLDQVTEHFEXQTAXKXDLAPRGLGXLAGXWATHASYFNEEVWNWQLTXTFXISXIXXDYKDLALTIAPWKFKSVELVXSAPAAVDYQDWQTNSWXRAGVQLSXARIHXAAVALSTXKXLIDGKTNIVXFSFKDTXEKPRXDGIWYLGXKCIKGQSIKNKEIEQNANKXRPIQLQPSLLIAAXSDILAPYSKEDXVFPHXMTCQISNPRXQSIKQNVRVSLLXTGRGDIRAVPKFTARLERQDLAXXFKKVHDSSYNLRLKIXYIVXRAXXMMPIIDAYEXPPVLKIILYDXGAKRXSNSHRLLAGXEKXGEMRAKIIKRQXKTPCVDGDILGRNFGVKXVVDNHFKQAKNXLTDILLTTDXAPASAAXRLXGVQDGKYPTTKVXKLVNNEAFNTYKAYMAKXXVKNMLSIIKXKEYVETSAISTTDAIVLGGYSSLPANFGSHFRXQKENVREDSSNRVRKFESLYGDVSXDPPSQXTICYRKPDERAFKGYEAILEIVLLLQDSEXTVQSLVIELILPQLFXMLEGIGFTPNDSIDEVLRFVVDWAEXSLGDXASXFLXLASATLSQFEEMEXELHXASVNYIPTSTXXGNIXXYRAMNDKIXYYTGRQGLDGDXXQLLRVEEAWXEFITLNRAKFNSQANXXAPXVVPRMAXKIVXLDKNIIIDXIXXLKAWLSKALASIADAPEXWMXKSPIXVMTQWSKXSVQXEKKPXMIYXLCALFILGPLRAARVGVFNLYLXLLAXKLTKTTFGSTXASXRTTLWXISPDDVWKTDMCXQAAMINRXKLLXXVGTIRRRLESRVXDAVXISFVAKTATMEESLASDXAQGEXPXEDKCGXVCLXVFYTAISGLGSILQSGQVXDXKAGISSAXQXGLVVGFFNVFCDVQKEXCVRDAXAEHVANGDGVARPITAYRDIIXHDNTESLKAXELDRSPPNSTMEFXLRPIALEEESANFIXNPIKSXPLSSSEQTASHRXHNSLFSVGXSEXSSIKFCAIPXLKXVDQTINADDXEVGXVSKAFIRKYTGFTXXSEKGPXLVEKNHLPSFGKILLYXVSQDXVIXXGIGITTXTWQPRALFRASSQKAXXAIAKAXAIWLKSLRDQXPASTKINVXPDDSVEFPNPAERVDSLKNFRQRIAEDGGRCSXNSGLVKKLXVLXNVITXLFAWKAKGTHDKSPHXWTRXPALDATITLHLMKIXIEFIDKRRYMXWKRPMKIXYALTREAVGLDEWXMVPXNPRTXXDRSAXXRXXXHLLXGXFHPQELADPVQVISADRKRNXPPDDXGIXDGHEXLSFQLPFRLIRIEGFLAPDKSIKDLVAQLFXAXNTMTQLXNRIRIRVHRTLRWGXEIGASNETGSKXQTNXVQAYXGEKLMKKDANIFHYKKIVXKKPDLHXVXEATVXPXSSRWTGVPDEAQRENIKRNVVMEQXKRRRGEIRVGGEYXGGAXIVFXIDLLXQMLRQAPXXLXAGFRXXTFKRYYREQQLXXDXESXKXHQRFKTXXAQKLNLLAEVFAEANSHDFNARPKGELXXXMVIXEGRLGLSPPKQRXDMEQYXLTEEGMEAMPSAVYSVKIDRGAGXFFVLEKDDVPLXAMFHDAEEGGIEXPKAXXPYPEWXKNDSXTSYDELAGIEGFLXRRSYVVVGDELLGENLVKNLMDQMNSVLKDRRFPKXKGIFLMRFRXAGRLQYYFFXLNXRHQEXASXGXGKPGXVTDAPVFVEERNPDISRYWVEXXIVDVLHXATVQQQTLXERMFKKELEKXXIKGKRQANFRNHDMLVALLIAXDRRXVIANLRSAWKRGTEMQVSXXENVLIELVFDAQVRXDVGNTXMLPLXVNQTAXQXLKNGRDGXLSTTKVTTXAISENMXDKPXTRIERRXAXAKGTQELVDFGEXQCPFFYNSXGALLKLSEMNLKCSQGANXAVNAKTXSPSLEVEDYETGVTAVHRMWTKXNAXMGLTDXDPSVXLGEXPXDQQGVSTAQXLAXRXFWCLAQFKVRNSQTLTFQXEEXAPTNTIKGIXMDVARXAADVEXQLEACXENRNRXQXTKTKIFDVQMSAIEMAXLPNARSSDXMHRDNLRMASXKXSNQRIXNSYTATLIEFXLAKXLKVKHVFDPQSDIXQKAVFXRSDLTXXXXSXGLXTVLAEAASGALFEXFRKDEYXATFLKDAQPLLLEVVQXEXIGVRRXMESKGVLDLLHXAEQGPKFEEXTXXDQPNIGKRSEIPTEAYSIEVRTNCRWDKIXXCDIAIGLPIQFLEPGQAVGIAXAVLEXDXIYEXRRXNIXVXAAFSKRDFPLGPHFWMVITFCDKKXKXMSIDLFPEAPLSVXILPXSILARTATIXIVGVSFKASLSNFILDFXTXPELTSTKVTEIYVPKXFVTKRDDLDKLAALDXAMVVGTKVLIKDFGXAMRYQDXLDEPKNAGLRIKRRGMIFGLXKGVNAPKPXCPXLWVKVYSLCKVFNMLAHXIFFFRFKXSLXLNPQVTVQQXYXQAEKVXQDEKWKGSNTIDAAPPXWLAAWHDYGMGGDLDXFTLFPXRSVVLGQLVKDEXIGRAMITDFIKHTQLLSMFSLIPQDSVEAQSLRXAEGAVLQLLNTENXQLHXTHLFYIYRXGGXSQFNXXSNXLSPQDTRXFVVXKVRSILMXMIXMKVXLPMNDGVLNRKARTQXXLAGFNXFPILYDELDGQKKEINLXNRLHGIVYXDANMELVNYIVCNLGAMVSVXGSEEQEIVLFQKIXEXPINNGAEVAXFSNNSLFIIDTGXALEAKFXTISQXVKDPXDLSVNGREGGTFASAQXLSKMTKAIXFXMMNXRVGILDXVKQFLKHVKXLRQLXDXTXNNIKPLXKIEIYRLIQKXPAKLFTSSTENASIALDRATKAKMKLXNLAPVTLLRRXLQTSAMSLKVGISXGHKILLSXXLVTLERESGTIAGQTXGEESFTTYTLKDDXQDEKRAKPLILPILNYTYIRTKXEKSPRHXKAFSXAANPFEDXYXIGLNAKLVKAXXTFFDVRKCSLEAXQDXLFTDVVACIDXMAEEFXHXFXDKANFDLQKXYLFXFRLALXIXGAAPSNLRIGDVLXNGCVXCEXSMIXDYAYVTELLEKXLYAXXTLAMALQXERGLXAPSVWQSITYTKKMEPERCYCCSIAFNEGAGSDYLLKYXLMCSAPFTVRQNRXKAGDXSVKIFIILSANXKQXSXFAIVXHPXFAXXKSGKDPDPRFTKNIIXSYAIVVMWAIDYXXHQVIXXXFKYSIELXREEDAAGXEEQLAKIFXQKHCXAQESXVDYAXMKDKPQLLRXXALNQQXYVXDILXXWIYILLTXSRCXSAHGEKAHHTFDVCEFISEQFIVXWDEGLFGDTLRFKRXAVLDDPIXLSXRIYLTXFRLPPRVTGGXDLEPYFIPQXSGAKWESXRSTAXAQXITTTXXMLAGTKICLXRGERYKXWSALKXQXLHVVIWINXEEXXVAQPRKNEDTGAIXLKEEPGSCAAILVSYLRPILERHGYVGIASQNKXQXASYGVXSEQAVMRKMKHQILAVSEQVPXDDTSNRDHSANDFFTNRDDXPLNSEFLVMGSLHAFPTXDIDERRESRIRRXNXXXSTTIWXEVGCVXTECXTIVPFNRXIXLXEAYALSVXPTGDXIXSEDKXIELPIRDQSGIRRRRIEDPXREDMNIAQQRPYSTXKLAEDVITEVREAHPRXXEFFDXAGDGGKKHVKLGXYQXYEYXXLLHAQEXRKXLHIPGXXNPDGDLVKXDLSIGMLAILKRHVAXFIAEIPSMDQTXITXFXMIXPAKSAQVTXYVXEVPASRLXEVKRXTLEVXAAISLFVKAAPISYLXILVYCYDPNTRIYXLVSMELTEQNKEPDKGEINXTVTAQPXSFRIEAAGXTXMCQAWLTATRRAFPSNKXFXYXKVAGXPGQXAWGEKWAANLGLEVVQLLNSDLICRSLLISSEYLEXFGLFIVVAIKXGFIFTQDLHXKKYYMGQAQFTKQXDGEXXSMAGPEDXXHQGXVAKXKCXLCEIASXEREVDYSHPYHEEQXAXDLVVPXXQSSWEIGDFSFRXLSXKPWFKCKSDYAIEKFSXAARAHFLTLVLKXXLPXSYQRPRYXSLILTXGRDNQYTDHLKLXXVNQNAKQGQEKWGYILKPSCXMKHEAALFSPIFXRIKRDSFRXHMLEKGLPTCTMTYTSVERYPKXXDNGQTXQMLGELWFSPGLRSLINPSGPKSSCRHAIKAVRLXDSXNGIVQGSIALVPILTYEENAKIEIANEXSQTLLTEDXFXXDDXPXSXLLVXXGMXXLNLTXLVLGAGSAVMYNKILSHXEKKTEAVNQFARXAFAAAEHXLLCXLQASYDDCDPKESSQLCFATEXAARIKXTFLGXRQEVXXRDMNNRWIERGELVGNIVINEATLINXXRXXQXAGLEAELPRXXHRKQSKAADREKVXKGKFKNCFKVXKGFLTLXXLNKAWIEYCXLSGVLXDYXRDFFTLVFSDIXIAXEARHSLVNPFLXDTLLHKRNEFYVVNXHNXSVXQLRXLIXAIGCEMSVPKIILXXHKXFLRDKGRKPIQAXKPEXLILDPYVXXFXXGTQYSALMKXLXAYAISFLPLGVVRXLKSQQVLCWLYRNXMVXIQRYXRETNSXKGTHXQPSMQHXTKLQVLIEYAXPMXXNGRYRSTXIVVVXIMAAAPNTQSAQKEIDNGNQXYXQDALQRPEXSSHXPKXLRAILTFKNXHKDDLKIXGKDLSNLXLPLHFCPEAXQLQLSILEFNGDYPXXESLLLKLSAKDRETXXTIXVRXTYAEXESELKEKDGXXDIXXLKELTHITAGAFEEKGXKXDQDNKXRKNVPEFGFPAXATEAVLHALVLXMLSESXXARTVSXGSGXEVQPXEARDIRRAYINTYTPGTMPILLXPKPHAPKIXRXTAQXQQNADLAAFPEXXDRGLERNXREKXKXPGISIPVXQIHDGMEGFVAHQFSKRLWXFXSECDAIXQSDDDXLSDXDAEKWDXFRXHSXXTLXPNALFKRSFLASRINHXMTISRTRXASASTLDAXMXXVPHLFDAISXXIYAEKNEXVLQSKMHVTEVFPXNKQXTDTVEYIHLMQLNSMVLXVNNLSWCRVTLKSRFYXVLXPXQPIKILAXERAXDIPVQAFKVPKQLEKKTDQGXAYYVITVTDEXIAIEAKXSYVVLVRPAKVTHIISHIESGSXRVVKPVXATEIYXDXFSQRLHLKKLLXAIPTTEYLRXRNECXEMRMEXTKIGELLSADWYPIPATFFDNDHLCVAIXXESALYEFACTKTYLVEHCVXYQFFQPTVASICRPDXITVALDXPSVDTTLXTLRTQXHIGSSKRQKKWCRIRVNXLKTFLWXVIKVDPGLNPXRXFXVENKLMTLIPXVTXXRXSELXVFRALTXQVVLEGQQLTLDXTTEPGXSXRPYCLXLXRAFANEESXSXXKVIFHLYCXIRLIPLLXLGQREDTVXADEDNXFLLVNEPVAVGAXMGWRDSELGXIYLEMLVFEVEADSGCAIXLSLCLXLKLARRPYVTREFPFXMIMKDIIVVDGVSXEPKALLYVYKQSLIRRYVHEEXSXLLSDDTYGYXEQMTLXNATKKATKPVVRXRLQGAKNAWRLQXXRENALLLDEVQSRRNPVXXNQTFLAYXKSVEDAASKHLKGTXLGSDXAITNTDSXKLDPVVRQGQAATTLRLKDKTLDVXPKQTGSDTQFATXRXEMLQFRIEPLXLFIQFTELYYHXMLXLGXREAVLVDFXNEEFSFKXXKDXXAEQFKIXFPEDVNVIPISXTVYEESXSLLAKEIQILQSGQMSKEXLIPDMYRYVVDDKYXCKKCGGLEFXVXPKGEGRPEEKTRRAYRLXGRGRTDXSDXDEVXXXKFTKALRRXEGSDDIXDFAVFSVAINXHANSQVRFRHEAWXIGGEXLYDIFPFAMQIAVXMNXKDKIXXYAVLMEXGLSXNVFADEXMPEKGEKSHLMDAVRFWXIEAXSGVXNMTVELVRVDPXPVDYEPKVEGXSLWPFIEIYSASNKDLKVGFAPRFKXSXXKLPDQTDAQLETATKVAYLLNSHAQLEXKEKXEAKISEAAQXIYPGYYSXISNSQNGLEKRSVPIXPVQXRNMAMGYQLPGXSVGYPIGXXLPTAVHLSENVKPNALGXLTAYLVDNRKYIKAILTPEPLKVYIECSETXENYPERIIPAAAGKLFDQTIXDDIDXFDLXEHXKNSHRGFKXLATDEPXEKHGKLXGCMLRXFXHMIANXGLSNPEXRXRPSFNDGILGPLRIKVXKQAHCQXLQDXKIXXFXRITXTREDMDXGANLXEVXHGKGRNDLVEKRIGMPEPEVAXXGQTATVXSEEVAQVRPLGIDVAEIDAQHSVXXDIKXNPILHLQITKNEPKAXAARWYNLARXLWDISESRVWNLXLCKLETKSNTRFMPNTDTENLMLGAKHKXAEEESKDIXETYWLVVMYRSXEVRKSAATFCNNDPFLXVXLRKAXAFTNVGQPAGSVFNVTWNQQFTHPLGAPISDNXNLKXGXLMIEILVAQQLPNFGLQPRDVVMKRLYALQAVFQEQNYAPRIRVKLXVGIXCEERQLAQDTVSATETKKYEPELMAVLTGLGKFXPQFFNHVXXMNKRXKDFALIMVIEFPIAVPMLXPLIXTSALTXDNDICNTVLGRLQNVKFAXFDKRYIXXRELGRIXLVGYLATVVXXFDYLQESVXEDHLXTNPAMAAXXXDAEQTEGANCMQANHREXXNTSFXGANAFGLEEAHGDVTKFNGHPNKPKXRCVLLKTWDRHAAQXXTRVYIYVVXMERXKTLITELLDXKVFFXDAKAVLGVXNYELVLLXPYYKPDNELKXXXARDXEPXAFKMEVRXKXVENQIKQVKRDKRXFTSXHQAXXNPDENPTAMEAGEAGXXHANDKXXKALTDLLXXYIXAERETLEAGXLSRDEELADYPSRXRAHTNKIAIKXNXNTIXEDSNMMXALXXPKFALAGSNIKRREPSRYGXKQXTNAFDASSSTMTVAFWNIEDLKPSPNIKAQQAVQXDXDIQVLFKTLENLIECLLCKVSFPXKMICVCEXREKNPELERISLXQEFSIKAGIEAEQIDEEPGAKLADDPPQPXAXEVRLNPESIEAKLXMMDRXKDTLFMYDSEHIINMRHTHQLIFLNSAXGQXSYLLAXQLVIKNCVEQGDVNYLGTPPXMXDFXQCANGATEYIGRLXTVFPSRESGFADXXKXILEDEPAFFXXKERKPARRXWSNLKHEQXTAAPMXGLEIGASKYRAFITLAFDEDVKSEHSCGXXGSXXXAYXLNGRDRYXLXAVXFXVPPHRFACHXGLISIFRLVXRKRHTLXMIDEKSLAXXXNAQLXRAQNXKPXERLCPIIIALPPLGKXVYAEHKTAVRHXVRSFXSFXGXALYIIGDIRTEFSELVDVRYKXSKHRTXWITLXRIVIISHALCLFFXWLSXWVARGFSGVFXSNAXWXSPFAWVVXGXHYCKHVXMSXLGSYIHKLSARKXMSIEGIKTEEXRIAKSEPXFEEEXXTTTKYRFKRTTRLXGXSSIEEIEPPEXDDKAELRIEFAEANXDKRIXTIEYFRHXMVHADSGXKHXTRKRQQYMTAXQYRLIIHLXQXHDEXPDLLXTDAAYTGPTLFXAAPLQXXDMDSQVPPASDXARIIDKSSTSALAAKGXAASQDYSEVXNGKEAPLVEVRRIIEHWQGIIMAXLTEXLGXALDFDXHDASMXVDREXLKIIXVRGACFKXXXAPPFKDVEKQKKVTNAQYAAGGLVXMVPASAXDAVALSXXWARSQKNSNYGFXPGSLSDQNRIQALNNFLVRAIKPTXXWRXRQXAFEXQRGNXLNRQLAISXCASSTARSXAGEKLIGRSTSFLAXXVTDDDEXLGLSDWXLQTLNTKVPGRFDDIELXENLSTXGNLSAXRYNFLGTDVVEXIPEGSERYIFXHFKKCLVYLSSGXIRYSADLETAKRFKKNYXCISGMNXEIXNSYRAASVRELKXARKSGCREXIXXVHILGKXXKPGXWYKYEIIHKDLXAGSLKXFWXHVPXXLDPEAXXLYRVXTNPFXVSGKPLTTTHNRTYNTPYNKHLSSVFFCDLLXKDTSKIWALXFAXKLKKXVGGTRWGPHSLFFTESDGVVXNNVGVYLAYKIAGTEXPXQARSLXLTFARKQHIXGMHSVLDTXKXKTLNETXNXXASXTLNLAHLXEESWEYSMDQLXEPPXVFPKAXENARFSAFDXFRRPDRGATTESIIVEYSTQENTIMSNERYLFILYVGEALDXPDLSLMSXGAKGXLVKAXQIKKNLRPLWHALQCWPPRQSSHQVXALXLKXQIPDYNWAIFIKDLNXEXLLXXRXKXTSFFXIMGGVLYHILQXXHXFQSXXTPYMINSRKANIASGSXELXXLEQSLMXSTTYMDLLSXTPXILPGNSAERLIKFMIIKXIXXDWGFEXHXGVIKKTDAAXIPNEMTLFDXYSTDTKIYRKYGKVQXRALXGMLPQSPXRQYGTEIICVRYAEGQLSEELXSPCYWXVLFRLTSALTXVLEPVYEXRSLYXTHVAEYSCXHQGDAVYADXKRSRAPKLHRRPGPNFYIXLIHEYDXGKPVFKHXYDXENREXSXLGSGXESQGIMPLRXDGILVXVXVMRHDXGXGIMPAKKRKILXTGKHTEKEKPCHFLPIGENDXNTTPFLXSTXQLFRLKXARNKALKEQXPSLAKLXIISXFYLVAAKVTYXLHLVVEMRRVYDDLXMEAETFELAIXSLXIXXREWIERXCDFPLXFYEPEQKLYGSAXKXAANFFXALGSMAGTXFNEEDMVXVXNXILXVTQYQILGEKGASLIMPPFAIVQALHFPSNGDKXYXDVFXEQQENTGDXYEXVTEQGNKXVTNKKLKGRRGXVXDEDTMIAIVPLKDXXNXXDINFPMXXTGSSGVEMSNRXHFIYDESAVRIDPXQLGGEDXXARRKTLTTQGIKRYXLQSXXRVQLCYILNQXXKIPIPXXAVEAMVFDNGLXYTPGDXDQSKTLIMIRKAIAELYFDLFILRYYRXDADEALTLXXIELFEVNXRMNEEPFTMIRXQDDSIYLEHPKEAMARXKRXYRFXGDIEDXXXLAMRHXTXFRDXGICPRXSTYFAQMYCMXEEPXETTXXEDAMMHMXKIGWXXFMNFVIKRQFAPXETFFFRKLNXTVRAESQHPXLTRERPKLPXLEVXEEVGREDNIXRVRXNDXRHEEIVSRLXWEPEGXXGRXEHCDAPSIVQDAYVSGIELFSEVVSLVMRFSPSVEPGKGLKAXYATTMEAXXVELXLKYLDHFVYNTRLIENHTYKAXKXQPRINFQLCITGQELNQKSSXKTGRFCVKEPXSLFSYWSCQVRXTQRASLLSPETWPDYCXSXEMTGGGFEGAKKKIIMPAKDGPGTSVPVNXHLXRMNXXDGAKDXISAFIXKDSSIYVAMVPDXALTGKAQMFVXFMNMXXLWLTDSIMAXXVVASIMQGAGKCFXDCANHTRIFGTILHGTXQGGXGMSDRAREAGRGLAEKHAPXSSKSXCGFYXDTYHTVSYLYXXDQXKLLAASESFSKRALTEDEQHAHLGXVTVSLGNPAQQAYLVDKFATESLDAIKTDSKEIXQLRXFAKXSMKXXSSKEPCDMTLPRALADEEDERGFLRKTYEQQXDQNSLIKTTDAPLVXKIXNGKKLRHXYXSEEQKKVCNRVKVQKXQNLXXITIDMVTVSALDXEIIHRDSQWAGLRQVKVAVSQGESQSSLSQIQNYXERITCEEFSEXKFEYEPRPKGPRAAAFLAREVXWMXXGNIVIXXEXREFLKVTEELIKHLXGYHXGARELEVXTXGEFXXSLNILGVVSLYXSVINSQSYPCAWLKYRNLXXYVQLAXPKYTNLXXEXGPLVSSLRYLICPQXAFFSPAVATQFLIXKPKQGLEXXILYYVISQACVRFAIEIGDIXVGNLGIVFXKVTTHCYGVXKLXTGIALEXGSWLLDFDIMKFNGSFQVACSKVKDRKSIFXAYGVQXVLIKRERAYNEXXARMDGXNNMFGSPGWVLEVHALRRMXXKDNPXDPXASSDKTRDNAYSXILEIQIESAYAVTLWLVIXMVQYEIMXAVXXRFDKYRTGSGVGIDFFQVLAQYVEIQHXIKAKGVIXSXLPLVAISSLNGRAPAKEEVISYRFCVPTMAQFLGEGKVASAFVKPCIPVAXXHVFVLARXIQWVGXGLIVPKIKLICTVYQHXNCGFKEGTTXSXQEKXIYLEKXXLXPTFAXALXSRGRVATAVLYEXXSKLQALQSEMIAFXPNYQXSXXLPAXRQEEKXNRLMPTDDILTFELVQFLVXQNVDKSPRGYKAKDDXSPAVKDELVDAKXMXXFSYWXXFQYAFVQMKASGSINAADNAVXGGIKHAITKTYVRVKPAHEFEFKXRXTFTGCLPVDADGXQGMXLAALLXTTGTSVTKDAGIFFREGSXTPPVDICADKXKNSKIAXAXDIEQEAKXQDEGKASSTLDENKSPVESIDPVGXVFCLQDGXAXGRKYSAGQLLSHKVLSFSTQVISMXYCXAXXGFMKQALFTEGLDXRYSXGXRDSAQFAYCXXDPLEVLEXXDSXHPDLEVESQYKXSAIXXYVKFLGXXSITXEXKNYCNLRFEKDVFXXITRGVXELLAKHXWLXCEPRLEVDXSVIPDDKEPMGGKNXPLIRENGAFGXQNXAELKVKXNKSVKEHALARDTVYKQREYRTAPHIAHEYTXYSGIXDENIXGIRXXRDGGKIIXIKFEVQEGETXYYNXSDXKFIKXXAMQVAVNGRLXKCQLKTGIEYLXGLIVLXLKYVKRRXVVKPIXASAELLTXHIWGHXAVTXXCVALNXTAGNSLVLSXRDXIRQXDKAESQYVFTAEALIHTARHSTGDLXTLRXXKQQVGEIALLPTYAFXHTDGSSSXHXYNNNXMSQEGXLEMCTXMTKXRLEELPLQXETPVSGXRXKKVDXYSXCMFGEXRKRXPLRXWFLNRTDXLEYGXXDSXLPGGSLNVKTVAFLVSTSKIRFEDYXREFEGLSLIDEVGFMKTNSEXDILVDXLIRDXVKXQPSKTXPGXXKMIGQKNISACSXLGLXSAXFSAXGSXIAMMXGKALLAIELLFPGVLAFFAXVLNAYLDVYPEAGXLAIAFDFWGLRQHSTXFSFPDFEKWLFXREXXEKGXDGXEFACXREPVFLVXXLIDFASSVSXQXXXTKXWXGLNXELGTXXKEPTPLRLSAKYIVVWPANVXADFPHSEAXETXFVAVANXLFAEENVXIWGYTKXTTDLWKPRNAQECILAIXYKXVTGQNYNDIXPXALIAXSFAEAXEFHXILFXQVELNLTGFAYFVLXLGKQGXLQPLXLTRGPHSGYXDTTXLHHXEQERVEXKXNCXVXYLXAXFIEEPXXGXSAKXFWFVDNLNMRTQFXQLSXGLTSWNIRAELDIKYVTIDAPRSYMXPASDFVKERLLTEAAKELAYRSSAIXAXXTPLAYEXAPIEEKNARATTHXRMLSDPXXKFCIEPXAVXSEKHTAAXXHRKAEMLMLRTLFVXXFILECYARLFYNLQSGVNCKRXCKAAKATIXKRRGKRXXREXXMLSWEMLXXACVQKDVVPFSAQLVXRAXTNXXPCERLTSQXGYAMEAAIXQAKREPAKSVNNXQGMDGIKKAKSXTLQKELAEXSMLMEAYIAXTLNILSGLYLDXYEVPKFELXLXXPXPELGLAGDHLCSTXLPDTVDIPMGKXCIAISDLQXXNPKDPDDMXSGPDASTXETLYFWIXANAFCLLYTEXADMTDELALRDMTXTLSDGPKALQKSKIEMVLFRNVVXVLENXHDNXXXRLSLEDIVALXDVFVKFEXYLIPSGLHSARNIKGIALEDXXYEXNPPLEDMXSPRKRXXSAFELGNMYGPEISCQXPLELPSXIYPXEGENXXNYIDETALXQPVSAXQVLVKVKKVAEYYLVKEVVIKRGNQTLRXLIPRFYEDNAESTEXLDKAGLXIIINLKDVFIRVGVRAXKXKRLPKEPQXXHXXXXHXDQIRGQGNLRESTVDDEVLKSVHSXDSSXDSREEADAFIKXTAYKEESHAKXXTIEAQXNSGXHGCXLQVWWEVAACXYGLAVGKEIIFXLISKMXDKXALXNFMSRXLSDDRXKXGPSWXXIDDHITLPPFAKAQSRXGHNXELFPPKLGWMTTILXCSGYIPEQNPKGYLVRXXRXRELTFCTXLDASTCAECYCXRVMALDEIHPCKNXNMEXQKXKGRLEKEXXAHRXXPLISFDEFXPNEKSNGGXQXDXKPRIVTYLELPLHGQDRLSLRKLXAYSTEKQXGIXXANXFKIGHIVNIFNXEDDAXDPLSGXIXKXTRILVRLHXMXKXLLTFVXKPKSXPITKRLKTXYQQRIXVNYXIVPLXVSLHKVKQFLANINKLIXCXSHRDQDMAAQATLARRGGALXGHEQIHVQTFKYMTYAEADWGRREPTVLIEKCGVLXEADIKVYWXEVXTREVGIEIXAKNHNXLKLDSDQXGYRSGXYXAEVIGVAPLPYMKGXGKVXVDPANSNXXILMGRVKEXQYKTDLELIKINSPXIYKSIPMLXLCVVQYAQLATDYKVKXLADTNWEVDVIASAHFYLLFCNLFLLMQITRISPKFVQAKRFLXLXIWXEFPVSXSXXTEERVYXSKXKDDFTLVSRHQGDEXLFLXPEHXKIGAXELSESGKYRGDEKPXSPLNATHSPQFEALLTVGRLAXXLRPFXQLEIXGQGNVTXLEILFIXXTTTKEKITIRARXFXNXYLRXVXALIXAVTRNIRHFXXIDFKLQELTNNSQILREAYXALHDGXLNGARVEWTNXXAAKLILXALIXLKILSVRGSLIADISKKEXCEVILTXLVEIYLFKKFXIIXKKIXEGXXXNSKXRKXSCGDNKNESQDFVEGHGTTLGADFMSXQFQGNNKLEDCGASIFKYAKKGEAXPXXRTKSKEGXKXILLXIPKQAGHVVKEXLAYPFFIPYLLALTKXKEWCVEKEMXLLYRDXEFSXEAXIYXXVDEKKGCLEQAELEXQSRGEMXYEQKWSVTGXXAAEESWXSAPAYEYSXSQAXYDLTTVIKXIDFSVSQTLNLIHGAPXFTRVXPXXQKNVXGNALLXCDNEPNMVHISRRGRSACXETLKKLSIETSPIKLQLIKPHQKSLTHLVVRXLVNRXVXANXLLQQANNGADKYALWILIYLVGTGLTSXDSXTLLKLPVLTVSLFRSMXLXAGRVYECRETNDLLVXLYACTEAXXLDTGSDKEDEKVKPYTQKRIIYNTRYNRQDGVPDDDGAVLKFAMXXGSETQNRYXAGRPKREXHTTXXXVLXPPAKXRTIXAGGVVNSGRDRVASSSXRXMISKXXVSWTRLSSKKFNRXXKPKLXGLNYXVLRXPXPXQCXXEVIDCEIXEAGFVLARFGGXVXXQXVKTDKVPIPPDAHEMPFCFQLTGDEFFTLPSEENXGXAEPHYSXANIVNKVDEPXEQRDLLVPGLNLLYLSHHCLXIXILGVRAVXPDCRVKLEHLGALAAPLRADNPEXLXDIYMEAXXEGIREQTLLXADLLFAEDEDVTSIVFDEISEMXRDTLXLIKILGXXKDDXXAEXDIDHMRRVXYXEGNRPMCXXLEGPLDIXTEEIXMFXAKERDTXPPVDTIGVARSYYPFQGIXEMTXQGTVLREKIAKQVKFKGPYTNVDNXGQMXXREEDEXLAHXLCRRPFEGLEKXTXFVLKDDATLRMFRTYXDXAXIKXKNLXESXKAXVXXWXSAGYATDVYRPTEVGGYLANDFWERIIAVEQQXLAAEXQETDLKKIQIXVSAGFLEVPAXLXFIAFAEVKFRPFREIADPXPGXXLTFKDLLALSEPILSREAVGMQKXLRXLSFYTTVWDSGDDNRXQLQAKGPXVXYHSPQAPDVILISKEXFXQAGARARHQFEXACXDTFFYAKRIVADVPLINKASFHHDVXKFTXTVSEWKCITWNVGGESNFYXSQYEESDNAEFITAXELTKXVFMVDVXXXKHXXIAXQNYVLVLNLGRSKHDXVRXVLLRGKRXRXGRFTPLAPQKYLILMEMXXINQVDIDGSIYTRALDXAWDPGEKXGVEVTMCAAGDXVNXNSNTTEFLQLYLVVSYDSYRTYRXESYFLKNSVDSYIELFHGGVCKSRRNLNDEALIMGKARGVTGXFQFAETLVIAXQIXNXSKLHTASLKFPADKHIAXXNAXIEXLXRXVASEINGDASGRAARIKVAVVAYNNYYVSTAIATLPLCDQFGQXLDEVRAKVRRDLXEXTYVFXITXSQDAADAWKELPDSSRLEQDANLGLSTKRVNMGMNESSXNDYRXDRPWDNXSPGMKSKEXYYVKIKRDKSYXIDQLXEGGGYGXXKVIVAXAXDDVXAXRKGGMIXIHNRTXPNTAVEVXISXRYEEAKQEFDSCGAEAXHGDKGXKQVKVDXRTQXCQPIKNALQXELIDIAARELLPTLPXAVIIKXVDLPGXXEPXKSNXXFRPAEXDXSNQLLXTFPLDHLPLWGNREAATIAXNLLQFFIESSNSAXESAAKGNYKLGDVWXFRLLKQFFGLAGPLRMLMDNNLKQALCETELXEMVIAFFGALNLXLKLRSSKTKIYLVTLKIIGVYGHKIKLLIXLXXDFDAGEKXPGVLXVSHDAIRYKALKIWKMGQDFKAXEIGQMXLEHEGSLRFEKICIDALLASKYSXSVGVDRNXNSIRQIMTTXMATSIXKEXAKEHSVXXPXFXGSGCWAATWXFEASRIEVMSPXDEFALTKPVSQPKYTVXIFAYLSIAFPLKIXTQSGEXISDSXEAMDAXAGXEXFQPLXPDAVSHYTIFQYDICKIDMNNIKSXYXTRPPGNKEXMKVHQSYXMLICLIXVTLARVYXAKRVXLKCRIXPKWXTSMEXXXLFSILTLEIDGTDCIAITAPRWLTPQLSARLEQVXIXXEDVDTEYAENSXTDELRLQDKITAKTKDXADXQSKGNNEEXVDQKDTSXTTGRGNKGYGSGRYXETLSLXNLGIXVIWSCIPGXLYXEGXTQNLGPDLTXQLKKIXEAXMWESATXVXAVPXRNALLGDDVLXFXEAGGDLXTSKXPGTGRNGEQXCNSQDXMTVFKHLXLXSMDDXIXDTDLFIPILDTXNFTXEEVXIAAELAMQSTMSXQETQHTFLXDEEQYAXXTILISFPAEGXDVVSSLANXQFNPDIYAMGLESITQGSACRXSFHAAEKIEAAWHYLFSVLNSSFQQVTEKFPEHXNSTVLRLILTRGLLFXAWMTEKAKAQXKXWTALATGEDGLQKLFGNCVVAKXPRARQXGXKRSXEDVVWNRKENXDELIVPFDAXQXEFDEEHTVKLXGANETAEHLQDQNXIXHAXAGYGEXNLIAEIRRRXEWGGIQXAYKGHSMQSIXLAXXXVIHLXAILMFDDETAKIXPXVYMKGQVREKVKKLHIQXWAXECIGQDSKVRPEXDLKRVXXQXXEVRAHIDGFQTKXXLRVSRFLGYRTSDFXTXLEISPFFKXFASVXKSCYVMLSSXVLLATXFNXQXPXVKXLASGDRWTXDKALTAAFMLDMXICMAFYRTRILKRXQRYRPMHGEAQAEDYLXRSDXFEXXTXQXELYKXXLERYSXXVRVKKDSSEEMRIQPRLXFRTIRFIYVEDSSRSRIEVXVDLXHYNAXIERQRLDXTREAXSXYSDPERXXVKERLXTXVLSSKARXAKILAXAADAXLAAWQDYTEERPQDQKXVLEPECRAXKVGFDDMXRYVQVDXLFKIYFAADDARNXFGIRDRRXFIFIIQSKSEXNNRPFARXIGXTXMDSCHLXRAADELLMNSQDXYGKIGLHERAFVSPDKGLGDDKNFVLLQNXNDVIEYXLWIXXILDKDAANLLQPXXLKLSLREIAKSLSDNNGVXVXXTFGDQXVQVLTERWLQTIKPXXNGSXIILXXRGREDXCDLPVNIEGLLDEDDGGNGISDSXHPTLXKVAKAEXXRADIQLXDNXEXIPTELAYTXIFSDSQEXAYNXEHSGLSEENGGLVVAAHFDSDEGTLASNEQXAQLLVAGERMDVGLSKFKFSVKSVKLYXFLXSXVXSKTLSSVCLLLFDYCKVSMVXRXDVFGTQLVDEXVLRXAQXDLYSFMLXVXFRXXAICKGIRTQXNDKXIEKXAMTSIEFNAKQXELELFSAEXNEITKYEXSAEIRFEVKATVXHIANSNIHTIYHKGRRAENYWNARSVXKXCEVIPSQGDXXAQSXVXXYRTWAPDLFYYGXSPTQPKEXSQRXPLSNLDTVTIEAKSPMHYRVRRGDGXENLNLMTVVXLVPNDSIXFGLYACLKVVLYAEAXIRLVKLRVAYQVVXEETSEXSVLLLETQLRMSPRTQXDXXKAKELVRXXDXQARHRTENIAAIYILXENNVXAPKXVKXYEAXKAGSTKDSEVDVKXLAIXDYEXIDTRLVASFGVXIRMLREANLMMXEDRVLASTHARXSFVLPVXLFLDLXEARAVRAGXDMYSLMKEFEEHLEGXTKETLKGERNXEILXAKKGXRAXVGRAGDKVPGHDFXTIEAXERRVTGTSAXSRPGRQPXDYPGXQXRXTSKGIXITIMVGRETGKDXSSRLIRXGVXMXQEFSMVSAXTVRVIKGDLFIRSNEXYAXDQIEKDXXDNSSAAKXENDAVGDRAHRXYVXSNSXSIXPCIFSYPLRXCKKKXFTVKQXRLHPTXKXRLQSXASETLLKDEPVXKVVQLVATIXKTKTLSVWIHESDLMTWGQSXPFKSYKKLKDIVEGQPXHLKREWXXAFLEEGISTEXTKTNPSXXDYRPMDFRHGGVVXCAKPEVXYXLXKLSRLRXNMFVNALIEHSAXKGDSASVRHGDNGRRIVLKRSXXSXSMKWKRIXKRHAAXXKXLQLILGQIXEMAKTLHLGIAKNSDNTAEALVPQXYNXTHNYFXMKLTXFLNNRNCSXSKNYETIPRRFVGAVRXQNKHMEIENQKIXRAKIXAIFEASRFALKGTMXNPAMVADIAGXLGVLAQGDGDEXXIVFGLXAXKAXNTGXVXSKQCTLVLQSEAXTALGIPKPARAYMALLFELXDRXVRXTXAHXXRGINEXPFPDATAGXDKVLAGXKDXDESFKSCQCASRSDKXSXTFDKLTAPCDWAPTLVSXFFPAIQHTPVQKTPLVVSSRCEIKQCADILIEVTIVIGKTDTDTNAXGGAIFKHRXILSLLRKDGCKXGHGRXASRLNEESVYDSDTSFEWRXYQXPLFLGEVDYLXFPEGRXXWRXDEYIYNPGLEIIQQLLLGFGAAXYGEELLNMRSNGMDXVXQXDDVLFXLYGLFFKFNXXLEYFXELNXDAXXKSFPXSATVVTFFAPXFXIKNDILHEKDADRHPLLYLVAFKSVRRIMRXPPLIKKHQEIRXETPXKXGYGLSXKGNGXLCKFEYETIDLLRPXDXXGXFIPSPEAAETXVHXXKMPCNDPCGRYXSNXQSXXKYDGSKXDPVKPXMXLDLNSKKXINXNHQYTVRQARCLSGEDGDAVVTEXLNYAFDDEPFFXKDCPRQVRLLKEVMDLSAVXLVGIPVSGRLDGVLNIAVDLISLLSGDAFSLAXIRGTXNITVVIPPCSXKFMVAEXFYISNDNGIRDLYTIDDANSAGQRLFEETVKEXDQEXPKLHETDSLAAAEVDGLRXAVQEVNGDSETNNRGXDLQMIEDPVRGPXXXPRENAEDVFNAXXEXKFLLXQGGESILVKXGGIARKNDKWTGDXFKKLLGSANISAQNLDADKVRQTXADYGQTVGEXSEQKQLLNLCXYQRLVDYXXSKFLRIIXAGMEVGSLVILTEPSLYDSXNXWDDXVQQKISVYERIDASXGGIYXQGKESPHVKVTHLVVVVXEXVGPAXQPNLVRNTIKDLXFKKKKXVXXWDIVWMIXXGTPVPQALDDNPEQLEXKLXFCGDMALEXTLHSVXLCDAITMVMIRLFQCYAMTAGXTQNFSERXPXSFNLIGVTLANFGPEGAIKWVIKQXXXMCTXKQFHXIDXSGDELDIEEGHEDSHNEDXRAKVPPDEYTQKGVIHAAXXVLLNDEFIRLRRNAVYIXKNDYKDVTIVTSTXMXRAGXGRXEAVXHXLLEPTXXLFKPPYAQHTLGGSFXXETERERPTNGDFXLVDXYKYTHSTRPFRTIKIKXXXWLXLNTXFLCXTSIVNXIDLYDILTLGIQCWTTTXKFXKATQICGXWXXSYPASVRSKQTXLGKLYLGAXLGSENLERGXTAHQFPYLXEEAGFVXXXRXPKLRRVASXLGQTXWLKDXXXFAQGXANQKXVILVVMIPQFKIRVIXXQKMAKXENXXXFYKXXDRLAFQRGGKIRKXQKAAFXXFVSNDEXXKAPAPLXGNPXYFARDRPXIVQLETDLXMRYFWTSQVFQNTYAFAXVDADHGSSELFDTTHRSRDQEXIYXSNRQDRXRATRTLXGRLTNGLNAYQKDPVXHWIXPMRTLXALXVVPYSEKAAXSNLIDXSVQAPXRKWXNGAGVARNXEVDLXGXCKLXGQXLGNNARLERVXSQDTXAIYPXVSGVISLWKXLVQASXLYESELXDPRXMQIPKYDSAINGGDDFGESXVVPACKWQDLALIKFAXQXAPRDYQKIXEDIEFDARHVSLTPQMKXAKIFLEXXRKLLGNYKEEPXALIGHQDKSXXFGVALLFRTRXAHPEHMDEVALKAVYKFVLYFPKEIAIQDKKNCXRIGREIGAMXEVNVHXKQLPGGEYPEGSXIVRGDKMVGEXTKPVLRYIAINDPXKXISRVELPFPCFVXVXXVLPXEAXSYKSKILMTEVSYPFIKVEFTADLXALDRVLXCTLNRTDELXIXRASTFPEDTGNTAYSRIXLPNQFLFLXVCLQALIEVVLASXDYRTPEXVXFVIHKGYAKVIXETRRNVYHQAIIMXDGFVVVCHVIWNHPDXLIIKLPYINAQKFDADKFTVLRFREDAEAADNXVTNFKWNKKKTXDALNKVTXIQSPLPVIKXPNLAEXIYRAIAFPIELMGDSISXARMEAYTLKQIKYADKEDFXFRDLKLFISDQXDNXVPXFAXGTGLVGEWXVGGAAQQGEQNKXXXXLXAIQXXLAWSHDYYGRFVXVLTXXEIVXTGVLRETFELSSSKLAYARKEGLSRKSPFTAQIEHSRETEADXVAEMTVYERRLDRXRVDDEXRVSKPFXSGILANYXLEEIIVRXFTXFNLGERLSVDPNYTEWCRLDNSXSLXAIGHXTGHGSIMGLAKKXSVMDVLKREIXYHTGKQXESDDRNIVAKXXXLXVTXMTLNYKTMXNGDNALGAXSXLPGIAARLYNENQMGDGHSRALEALDVVVEEKLKKAKMTSLELHIKEXARPLLGAIDRIENKINNTTSDTNSPSIFRNQKSTQNDESIXNKPDXKKFSRLLKXXQVVKLGAWXKKEVSSMFXAELIXXXXPNINSLFVXIVTXIVKIPRNYDLHFPLEAVKHICILSMXDNFTLSEVVEDIESXDFLQRRXTEGNXTIPFLMSEQXLXTAVNTTFANDXEXMTTDYFTAKLFHHEXLGILRXLRXHNSPVPHFLYAARAVISGXGQTNMXEAXPQVGTIISSYFEPYGVGMXKXADSKIAYXERKLALEHDTHFKQFLKXFTEXTPRXPNEFLLLISKITQQKXSGLRIEVAIQGGAAAKEYAKLVQEIGXPIMYGLKXPXSIIGNXAKGLIYGDDSKKAIMVPAVISTLXREWQNSXXXGXXSIDCPIXGLWAMIXMIHVADTXGXDVAFDKEYHLFVPANDNRQIGYQKDMYAATSVPLESXQVVHKLETAEQHQNEKKWLRRDVNXDLEHXDXPWXQQAVAKYQXPFVLKLTPTDSIQDLPSAVAVIGCLXCRXRAVAFALTDARIGRIXNFXXVXAAKXDEXGLINVLFSIEVFLIERDXXLKNXLEAXIXILXGVXAVTLVLSLHXRRSLAKKDXLDLEDVGMNQLRTILKLYASVRLGXEEKHDVGXKFDYQAIMQLRTXVGYXRLSXPFILQALTAKHSAYKXDXVTEEXSNKEIAREKLAEEITLGSGMLSNLXKKRRSRDXGVDVLEGXYLSXMYXADYQVTQNQENGPXLEVYKLLVVKVXISXVXXTCHXAXXGLXXERXTXCXXPMLEAVKDLTLEGIKKDNQEMRVDIMQEEGTTSELHTRIDKSIXPPXKGVQXNQEXVADRNFXQDIKTHFTXLXXKRLFXMCNQXPYDYQSQXVKGRAVAXVEGKVDIXXERAVKVATEXIESEXYTMQSAGFPEQWRAKXFDFLPEEKMWLELVTVPELPDFIAGRQKVTIAPGIAXLNLLEFANXRDDFGYXDENXKXLIIXDGDKSRXLAASXITXXXEIRMLDXFQRRSXDSKGXIRCGHNESKLPMAHIQCNXTHKRXIPYEDEDVNKTGGVVXRLFSKWEFGGLDNALHTFLKQLGAGCGXGQTXNKXFLLXRGSXRQLRXKIRYAPKRXYEFAMNKGRMXXFTKFVSADVLTVHIAEVLELRXNIDALXPXIPADSGARILLPVLGPFTEXTXDGLLPIESXQXNGADYFQQEEXEQVLKPLLVGKQVXGXRLSPCQEKFVXKCLSSATXAAAXAIAIIFILPSERKLXEDFLLXSPYASLIGIEXDAKTSECTKLLKTIXENAPKLXLSLPIDELILDKEWNLDGEVXPASVKDVXLKIRIFTLLWVHVXLLRKSXKXTRSGYVEQVMLLAARSDEPVIAERIEHLQILSYXDSLKLAYVPLIXPXLEVVKASTKELIPKITPRTXNLGKDVKDXLDVSDSTXXHWRAADYXWFPAYIPTQGSTQSDNSFVLLMLILXKRNXGAGLWXGVFHHELEDGIXAIDITQVIEGTVIXSWXDKXGHXKYDGEVIFXELKTFPAXMKYLQLFSLVAVIAXEEYMHRVTKDLFLPKVRCCYSLVGKLSTMNDLXGSKKVTKXRNPDKLXXANXAXNDDLIVKIFVFRXRFKETXSYKIVPKHFDKWTSIFGNTSXPPNLLVGIXVFDILXGRLLYLLXLATEXDSGWVDSSEARNFKNSVAXHPDSAGRGIDTIKYFEGKRGLLYXIPLKLQAHTSXXRAADSSHQEEFYFRKRLLPIWPKGQFASLSAADNDAKLHXPRXXHLXAHTNIVMRXNXXLGNAAPMGVESMELGXAVMQPIWKLVHQDQXDGQTQLVYKGKVKPHPLPXRIPPLMPVXSMFAGQWGMLVXLLTYXGIEVXGEVXGAXAPIXAXDVIRXNDAPAFAVVERGXAFVDYKXGHEPIXMWEIKWASQRXKEEPCEDEFVRGTEXITKTTAYMQDDKXSYAMXSXIXXFGTRLGLAXNYQLALLFSDIXKQRMEVHXLDLLEMTIVVDRRXEAKAGADTIRDPKKEYXLFTPIESSKVLSNLQXIXITMNERYVXNIDKELEIPSEXEDQPXGTCPXTFXTLLLSWDHXXXIVXFXSXITTQLVENGEVLASKQDERKEEXQNYINIYDKXXQFXXVKEGKTLYLLFXSQKASYLIXTIGMGSKMSKAFXNLXPALRRLAAASDADYVCDNVKMXPQALGGLTLFSSENRXHNYRDGQSEWAVCPAMAELLQVXXNVAFITXIMLANIDXNKRAKXLAVTCTLYFXTDQREAVVIKEHEELLQIAXELYLISIPSQLWREXXDXVYMPDSKQAISRSKGVXVTAXXRIGAHWDGKKNKLAELQPVTIGIALSXXXGSXAEPFIAGSXTLRESTIXYVESNVANNKTDXEILYRVSXSIDFMANKXADDLXNPXEAVNQXASXLIMIKMVYWLXXSVLALMEXVKQVIKSVEIAKKGXEEHGQQDTNGQSXICMTDSQCXVKSQKKVTLTIEVXGQVVKSKGKVGVAGDPNSFSSVDIATKGSAYCGXMXLTEVKFPAVYLHRXTVELXILXAXFALERSFGVEXDXEAXKDXRRPNMXTKLXXSTVKHFNNKAEQFQAXEDXXAKQSFVQLXVVYKGLEYQVLEXILQTFASFATDEQLIILELFVSARSEVYPKGMASXLARYLTXHXIXVIYSKXYLVTYNFLIXRTFXYXIVRIVLAWNVQSXQFXVXLLXQFVVLXXNXNVVQIXYLQVGLGDANKAVQYXTGLTXIPXXKSFEFXDVKKANYLKEGLLIXMHVIDEEVRAVGVSQVVTLSENYRLWESVVDGWYPPPFWGHFILYRAEIRMYEIYKDWFXGLKQIEQMVMVITIRVLXHXXMXVMNLSXHFPRXRTIEADXLESXGIGKAIQDFXADSEGIPLVQWNTDSNKAQFQIIIKQLVLFDAGSRSYFSKXIVVRNXEHVKADXGAPGIMXILSIXVHVFDSXDXAVGIQPFNDXVIYEIRLSVEALTIXTXSXTVXWAGKQKKQLXIFAKIXIPHXAGSIXEXVXPNQXXVPPNCEXPDSFXNGTKLPLPEFTTEYPXXDFSPIVTDXNAXSHSXXPPSFLDIXVIXLVLEIXLEXSWAXIDEMXSLGTXLERIXXKRVLLYLYHIIVXDPAGDTWRQLGTXXIXPQAXTTTAXTLEDLFQLGRIALXINTIAEXKGHVSXVKNALFGESQSRQKXAKFPDTKXRTTEFNPFGAKVQIARXKHLELSYTKIAGXHLVAQIKRRMQWSPEGAARLILXXEELKIPAERFESFDQXQKTITGSEIPSLWXLVMSLTVRAEREXILAAPXNXKSRRLSNCXNRQAAXEPVLXKXSXQIXXIQGQAFQKDKQEKCVTKGVRELSTGNXYXYXRIPRIPPFGAADPXALKPIXSXLXXFAAALLRAEXDSTRELTSFXIRFTHNKDIPVMLXGCXSFXRQXXEXEQPIKHARTASGRXXGLFEHCICVDVCYLTGXMRXVQLRYVDKKNXLTSRAVDVYYXXIEPXESSQWNNIEIIEQDWYLXHTKQXHVGLTDMWRVMXAIIIIPDSIHVRXFXQDYHLMXXALNDQYKDVVQXVNMPNRVGVSEVXPQGNSIADALSXXXRAXTEWXGDALXXSKAXHEKRSDWNLVLASCILKPXAGTFVLGGXKQNIAQPTTXVDGGEINMFRYIXPLYDVLPSEXQXHXTTALYGDILCSESATFFTFDSEFFALGKSVTYSPLADDNADXKXIATXQVVAIYSDXXLCENXDEILKTLNXYXNGXEQFKGRXRDPIPRPLQVXDLDDTKFTGKDLEATEKXXIKDYDHXITAAKVHVLXSXQXFNYXVXGCKXEVGRXLCGXLAEXFTPXXEGFESNFVLXQLSEXMLRKDQLIHCVELLXXQKINVIEHLXKENKSIKQRXIICGNDHLXRXATXSFDYGHXSSMGKHLKEARXHEXXXRECSNPMEKHESEDYXRXSHTQELXDXQTLTFIQMGIGDXXHKKKAEVDILCFTERAQLIXGQLLVGXACVKKFQDDLLWGXTVEXXEPKTRPIGRHQISANQERPGQSVXXKAFKLAXPHGICPKSDNTIEAELRXLQGVKXGFCAXKVSTASSYVLXARLENPITLDSQCXFPXEXXGVNNQLSEDCKRXXAXRDLEAXQYMKPXIIAVXDVKEIVXPRDISQIXHFGSXXHEASMSLFVALPRXNRLGAVIQAAKHDPLEWLPCDSNHNLKXXFEAMFYESXVAGRNVXSQALXXFESRVKQLQGALPQSTKRSTMQSAEAKMSIRDXSVXPIVYXXXPTLEVRTFIACXIITREEGVAIPNTQTDNEKIKLFLYPXNTIAFXADXATDGIXAALTSDAVSAVKSAEVXASELTXATLXDXYSELIHHEACXRFILXIIVXVDXKTCQXLVLRHLHXDGQGLPVLNGEIKILSPXXIYMEAKINQNFRVMMXNNPDAIRGLNPMPASIILLKVKDAXQETRIGGWEASISXAPLNNAPIWREXTSLLAXAXVAKPFXREXEXVXISKLAKKVGXKSTLSRLLFISEXGPDHLFIPVEVIAGELDHXFERXKPNPDCDISEIEATEGIEITHAEPQVESDRPEVNWYRRIXVIREGVNNEXNHNGVXESLSRACXLSLFADVDNKLEERXXDEELDIXMCMDTHMYTXQALXGVQLXQFLXTLLAXKKDIXTSTRKFXVLHWXLSPNNTALGWHLKREVGAMIDAPTRHKXNISXTVEFIXGVQPAVSXKGXXRALKAAAKEQGVHLXTKTEHDNIVYPTXXLARVXXRQPKXAPPEXXEYMSKSFLELGSXEXDLDAQVFIGVQYTPAGSNEAEGTEAESIEEEIEXXSQEAXGMRLLNHNFKAXECPEVKNSIXCPDTXALXMXLXNXEQLXQLIAXSEDIEAGLDIKDLVVELKVYLMXRPYXYRXILNEXFMYEXRLVHGXPVTNDXIAPEVMXVTSXPGAFEQNAXGFTLEFICLXDTNSNIFGXDATQXSSTAMPXTRRGHEVTHTQILTLEGLCRISYTPIAXNPHPXKXKELYNDXLEALLHEIKIXAPXILYMXASLVEKPILEKKXFKPVETREGISDMRTNNIKFRXVYRIIHAXYARCPKIXAVXKQHQYQCXSIPDTIVSEAIHDFXNKGQSFSAFAQSHGLKETTQPVMXITALDTTYXSFEVXRNEVEHEFVVXQKXVILAKSCEXTVXTGVVXEEVSHXQLVXLKGKNPDHYTTRALIKYRLXYFIDXVRFPEMLRFXGKVHLLGGSSVWXRNEXAXTTISKDNGFEPTKIVKLEPGKGEFLWPMIPEVKYRAYAPXVRXIKGIDSELRRAPYRXTEVAYKRIXESAIXVDEIAAYCXXLVFKSPXILQKKXASITDMLKXXTMKXPPYYQKSDXLKVEVKVEESXVFAAXSXXYQINXTLTILLVYKRXVANCVXVERAPFLTKAGSXXETSXDXPIFQHKHMAQPLRKXVPYLISLQRGGVFVEDHSXAKPXKARSLVXASSRSALKNWLWSPHIDKEXQGCGKIGXIRXAFSFXAEXXEDSFLRRNXPNHLAILLVIKHAXAXEQAXCXLFMYKDTAWXPSXFPYXGVHGXNLXRVEKIMSLEYDVSQTILIXVASAXMXVXHNXKKARGGAAGQLVDPPKIKKFENQEACXYHPHPLDDKXLEDARLLIXLDALYATPITPSMTDAKIRVPKDQVDMSVIEKNLEFAXXKYGVLXIGTGIAEVIGIPAKGRETCIALHXXRKGQDFVAYLVTFKKDGXIRKSDEIIXRSMVASXNXIVKASSTRKRXEVXVSEVVILRFLYRIXKAIGIVLYRIEAIFIGNAXQNIAIRGDLRQALLPAAQMMTSGXGXKAYPWAEAFXNVFPXRTLKEGYXXXKEXXDGADVVPLAQHTYTADLXNLSNDDVLQGQDHXDRIXYREYXYXNKHAAETTPRIGKEQXSVAMIIQFATANXKXKILADCHVFMRLIKRQXIQDVSKASEQREKFLKXKRYLKXGNALFISXHKFPIEXMFTDTPHPLWITTAVTAVLSYIHXXFARIXXSIELRSNLAAWALVXLTKKQSVGPNDNLXILEYIMVLVLRLVSQVHAPKLXVEXKKEXSXARARARRRALGLGLQKRLSRVQXEVEKEIXTKSEEWKTAFNXXLIIPHLQAXKFTXEQYCEGMAMQWXGIYDGRTEPEGWGGICTRXQGKKYDFRAXRQTTFIPXAXVSILFWDVLTFGYTKXXFCYIXSXDLYEMSTMXFEVASLHRXVIIRRRNFDRAVGLPSAXAADEALNWNERSRXKAYIGVYFWFDLCGEPVGASXMXQAPSELRNLDNLXGXIETAFTSAVXVTIADIXHHTLGITXSVXDTSTGELWDLLFXISPNAXAHDYMNVEITYLDEARSXIMLPWXLLTKANEIAVSLPNXDSGXXRQMXIESSSDVTTRMKNGLEPFXEKDEXHXQRCXYVNAKSNEFEPXYKVGXQPMPVKQXILFIKLALEXSQGKGTIRLGDLESVXMXIIKEXILFSDDERKLTNLIGVLVKIQNDYKLILHXLNVIXLMIIVSTEKXDVITHDVXRNKADMAISADEXLREDEKKHHLINLHAVIPVIHPVXKLHLQHRRSPATRIEILAKEQXPXICXXEAPHVRLXRRXPDXMTXPQTXAPSDYEXRLKIXAVNPIYXNVGTLXEWLRXELNDIYPKVVTTPSRRXYRTCPFIXWPVIEILGGIIVQRQGHNXXQASVXFKLGNRXLAGDNLYSGXSXHISAXSFGLSLPXCIPMSSGQNALNPLADVDHEPXIPPSSLKVSAKVSEXLIKTVXXIERRVIVXIKQAHQMMXDFSITXXLDDNRAARVMVRXFYKSSVDXENXYPFIXDGVGYRXQPILELGAIKALICAIEAXGDETXXGGIQLPXXYEDFGKXFEEGKEYXRTVRPAMDTYSXXSFRCGVNNISVLLLRIXXTAXVXMTIGGEHKLPLXLKQDLFLXLNKIKSPKGDIVQGLHEDWRNGKTFKLKIMSELRVVLTVLRLLKVAQKSVXXXMAIXPTQYEGLTSRSNQTKKAXSKVEQLQXWRSAXGSEXEEAXVQKHFEKDXFXKITKRNYXTNKLKSXPALQXEQXAVAVFLXTLNXPIYXDYAATLARXPRKVGVMTVXATLHNXDDFVLXFQEVHXHAAIDXXLFGGXIVXHXFLGXXXLVASLRTKNRATXTPNGXGXIAKVQEXEKXQDYFELKSLPVAMVGEIIDXGLXYKWNDTTCGCIXSVAVEDXXKSLGGLTXRFNRSDXXRAEKXSXRXLPHMGNKGSGLXXYLIRSFPEISATKQSXXEGGKPXXXXXSEPKSEAFSGNVARQDNVLIIFPSEXTQYEDXSLRLIXXAQFXTVTKTXFNDRGTLXAANIDIDGECDGWXLLMXXFRPHRLXFFLYSTVXXLAAPRNAHLXLPNKTKSTGLNPMTKRSKFLLQFSTEVXGQDPSRVLRIKKNTHFINSTSXFLKQIPLXNLNLXXGKEKVQRQNLXVGSRLGANAYNLLPVTQLNTGXHPFXPFSTEIYGXDTSYREWAXRSDDDTWXEDIDXMELWLRRNHWXSIEGXTAQXESARXAEKCKISEKGLXSKMFGPEKDRHREXLMEIFAHVKHSGVAIFMXFXTEQDFQVGKGVVGTVLALTVFAFXEXDKALPPIPVXEYDIVXEDXRVXIKMLEAEQCNPEKVPXTINGGAPRQAXMELGNSINEDDRPIYNTAKDELVTFFIADPNFFAXLRQAXTLRVTILCIXEELVYRPELAFMTAEKADTHSFQLYTAVILFGHQCXLFXXHXMXXCPTAFIGEHGALNKXAIDILVQXLYICIKXGEDPXMFQHXANXKFRDEAEQPVSXADKKISLVVTXVKEGWXGEAMHSQDVYXKGVIVSXGVAXSXVXVXWEXGDIALHVHAFRAFHXERFWNPXGESYYXELWSNMXELSXTFSAIISQNSIXLALSAMXDXFVKSXEDGAMDLPIXYRNQAXDCVCXXLRRSQXNXVTLEDETKFHXINVLXGTSTHYTXNLVLLTXISVIGQATFPYGYEAXKXLWFQKVEMLVGGLXXWAXXLXMARQXDGPIETMNGRPVKDADESQYXWXQFPYFPEAXLGSSPRFXIVSLTATLNHXIGXASTEPSVAAKLXXXXKKKDXPNNSCXASPAVVNQSIDTMKHQLEFRKRHRRXXXHWXSIVAPKQYXXHMLLQLKELMXLLNQAVXRWFQKVKRLPQIRXKERNXRQISRXVNYXQPGNVEKFVITLIXKYEGDLECQCNLKQDXAKLLXIGGPHRMLTHPLTGCARHANGYXFVXIGXMNMEHMRVALVQRAIXLPFTGIIALWEXXXMQQEEVXGEARSEXCDXVEXRVLXSSMLAASGAXRRXMVLWFVVYHPKHGGYVXIHAAEKLADDRSKAHDEATXXMGXXEIFLAANVQESXPXLEKEGDLFFQMFAXIEXCPLALQXLGRTAAYXRXSDSPETSCRGNGAGRAEVVKVXHIPATWKSVXGRNQISFDAXRFXRXVKFLLGXXQXXSVLSFAEXIDRXLFYVXKNGNNLALVKNFVDFKEQHVSYQKVLAXDLXFGEQLKQYPRKIVTTANVXMRKDFAPVPAAQEAXVNRFEGIEXFYRALTDVSLDEIPAEXXAIVTLDEXXTIIRKXLPALDRLRTETQVLFFGVHAGVPLPLAKKXHXRINRVRQGXQXXRRFLLAFMNIANLFGHRMXACDXLVLKLXVEYDSHRKIHMRXEVKSSERENEEDVYRXQSXALDXXKXAXEWGVSFELQEIKXRLKVEWVPDNXYTETGIVLAVNITIXCXLIKMHXLPESGAXFVEVLKAFXIRAEPDTKIPGXTVETNIDVGLMKFVFIDYXXXIIELLXTKGFPSLAANKPXXQRFXTKELRSSIXPAXXTTXTXTAADQNFMIPXDXDRIFKLNQSMFNLGLAANKNQPKXFXIELXAGAKIETLDFLKTFQEQKCAMMXSVLPPLNDGLKVIEGIADVSGEGQGNXSRXRAEAIXAFVVXESIRNLALLLXPXYMKERSYIDVLSVLIPSEMXEVLALLEWAGFSKVXALESNEPIMRLVSFLANIPQDDALGGVLXXEFQLQEYNVIHXLELAQDLQYSXKEKLFGTYREXTXSXMNVAFFTQHLXWDXELLKPSERLFEPXKXPXKXGLLELQIKGXNQFXXXETYAGSAISYXXRYVGXEQSGLFIITEARALXEDNLQDAEGFGIVRVMGEXVXLQRLANGRIMFVXXXGAWVSAXHKAEVXAXMVKIXFEIGMQGNTQERRINDEYSTQVDVLSQRFSXTENPVNSPXSIMXXRKSNXKRQXKCKQQXIXDHQGFEXTPISKAAKDNLIFXXTPRXWLYXAYILNELARXSXXIEXAHPDMLNXFYNEEFXARQXPVEAPLCFSALIXFIAAPVTDHLSLTNSMNVPXLLTCYLGISNACQARLTRRXIVIAIAVTQXAFPSNHSXEXIKYLLPHNXCPFLSKEETYVKXEXPFKAXCNFSNVXVEEXETYIKPXGXIIFKYINQAGVVHPAASNFXLKDLXACLLPKRQXYXXYPSIXXFSSEAXXXRKARWSXXGXTLAARVKNYLFDSELDEVAXXTSQXLEAQASALRIXTTTVNAKAIRXDXSNAAYVRIVVNTILXGXVXKXXTVVXKISMLAFYQELFXGXGEILLTLVARHRKDXYESFPPKXEVNEAEESNARXEXDPLRLDVSIATIXAAPELVEELXTLPXQLXDEFLXETTLFNQKKXEFXEPGIRYRNDDLVGLVAXKSISXMIMNICIPVSTXLFNALTLAEXAISSXVKLCEKQLDEGIFNQGLRIXSRXXRPGTXPXXRRAAXSNXFLYGKSQMAXEAMLXYMLAXDLAMSADGDQXNPTYVPYPKYVRVTRFKSSVYHAEVSLKXSSEHMMVVVELRQGQKLLDLVDIIXAMDLLRGXXGSSFKXAGNPREFKVXAWNPHMQXNIXEAIKTKDFXRIFTEYVAXXDFDTQPINVYAXDASASXVLRRYGIKVADRTSLLXPPXEXNENXHVVGKGXKAGFEYTKMADNKLMRXLLGEEEYXVXXLTNSERDFFXDSNLKPXNSALAXWKGVEKVXHLRGEPVNEATDXASMQQDFSETFINVXXDGFXGGLFLLQKGALXEPTGNSIXXKYILSLVEQITNXKMPSVMEXSNTPFLTLYXGXXQEVGYNGRFLKTEMECXGEAFFPGIGTKQLLVAXXXLXAXKXNDLDFQEAAARDXERSESQFVXAXLXVLFNVQLAANNFVLDYXXDQCVKDVAXDLLXVAAEVXARSKALNVLELQXADEDKASLRXWKIVTNRGDLFGXGXXPSIDVDXXADVSVIVGSXFAEFXYQMRHXAFXALVKREQHCLVEHAQAXTILLLSQDXAEXSQXAXSEXNKAXLRFKXGEKKGDKPKLHXAXEPHLFXCETPYEGSTVISNYEMLQLXMAMKISQRLSVTSXXXSYRXXNLYDAKEMLFQQQNGESLFAAQVFMLPYXPFCYGSRKDDAAQPCXISSRLVVCATVHDXTTPEKXLLGESYESLDAXMFGKNEIEIAAIFSFAPAAANSVKDAGANXXVVAXSLLLAVALQMSXKGAPSTKLGGVDGXKEFWFTFAIQTDLXECESAXPKLDRLQIGVSTSKEQALLLEYXQQLGYLXPSIETWTVXHXVYFLEIELFHWILLQAIEYVLSTAIXXEQXFTMSVVXFSKGMYIVSYAPXPKEHGVSIAYQXXHXYXXXKKFAFEXRWXSXFYXKLLAPQXRGXTIXRPDADFXAGXLXCLXGAGATLKHNNSIXEXISDEKNQIPLXYLXXLTEKSGXEXFXKMVIFVXKSPXTXVFRATLNAYSXLGEEAVLYLVEKYPLVIKKRSVDARVXFLQWKAPATXAPQITIWGDKVHSDQXTKKPARWXTXXXXVQTXLXSTERMLLAYDILSPAGLSVQVHAXPNMVDPEVNAYNNTVXSNSTQEAQNNKLAVKVLAAKFRKITLDXLXVRKXXVAAGPMGKXELXEPFKXREAECQRQRMILXNWELAIGENEXRSLXTKKGRXYAFKELLVKDMXXDQXXIXKYWDXFGXIGESVDNASNEPSITCIKVAQIIAAVXXMGXYFAKDSLNSPFNRQXXFFXDEAVIGGFIQAAXDXSPRXENRXCLXRXTLAXHEGLLSGDVXKNINRYXXCYKNXDGSSESAXXSXFXQAEEKTIFRTXKHVLKSGPPSPYECVSNXESTLNMFPSFXKGVFLKTXSFRTVMRAPIQKPKLDQFSDFQNALGLDIAPAFKVDMEVPAKCPAEGVLQTRTIGXDXEDRNYGISQQAXQLNTVLXPVFXMEFMPKEEAAILTGEFPFETKDNFFMFNQTVWGYLVINRPVWLMPAIHVSSXLAGSPLVYTKEKDEXTLRKIALKEXLXLTGIXXSVLPXKSXVELLPXPLPKNDSIMIGKRXKXRPKALDXPQXXILVYVKTFGAPIFALFSXLLLELXXVVIYAXLXETQQTDQEFISGKXKXAILKAFDSXIPVPEMXIELXTWHDQTGNLNQRMLMFHEXMGQMSRXVDCLEYDYSFDRQXLFTXAPAPLPIXEGRGMXASLXFVHDKXRENPXXWKAXLKARGMVYKSSKQEAEXGXSLEMVVTDKAVATTAPNTVQALVFGXAIQIPDQYEXDXWLXIGVLXLXLAGLXATLMRVITGPVVVLEDEKFIPRVTNKFFFSXKEEXSXAGNVQKXVMTIEITXKHLEQHYMNNETEVQAKYGMQKTYVQGTTGPEXVQRXXGSIRELNQLFXSNAVLDVLAAPLEKYDXELIXGMAAYRYLKPXXTQYILPLKFSDLPDKGVSASYKQXLMQDTDRAXYPPSVKRIPTFTEISAIRQEGLTVGXPLKDHNGAXXTIVRXDSDNMTXDEAEVXTSQXPLYSPKAVISEATVSWTXPENKXGEIVLYAIXIEXLYXQAXLSRVPVEFNAIXADTPADTEXXRXYAFALXDLPLIXTRXYXCKESAKPXVYPXXXDYRXTELIMLERGXCDNIVDLFNWALICLGSPKGXAKANTVLXYHXKFDQKVENSPNSSQTQXDNEXTAGVCDXTSFNVDRQQLPWXXVVHXNQQXSMAXVNXHNANGFALPIVGAXIFAAXPEMTTANXEGISVKIEPEDLILEDEVFRDVSAEVNAVYPLXFELVXLAVPRFNESVXSNAYXCITKTIXKKLLDIPDTAXNEMXLXYSKSDKYYXLGKXTQXXQNINDWIIQQKXTDXSYRSPXLRYLIRKRTVYXEYGFKIAXLTLSAXXDALIXEHTXDAAXKEIAEWRRMLRIDWGLVXLLXENTIEEKFMXKXLAFSMEXADPNDKVXSWEPAGFPIDVEXSVEEYXRHEVKLVYQQAILAKEELHKXAVKDKRGSFASLGPENSTXXIGPGLXQLSTLXVDKFPRKFEXNGSXKXVXYIADRSXKDWXVVVNNLIAXXGANVNATXCGXEIWAAAXKADKDELWXEDATLXYEECGIVEPQNDYDQRWLRQFETDTAIXXXGRIFFSKFVGXLIVKXDPXLXIGALIHDKATNIIIERSQXAAVRMLGVVPSXHELLRNLIXQPTAIVCRRGEEVESRVITHSNLRXGAEERYEKPTELXXVGGXGTXIPXLVRGXEASSLELRADTKRHDSKPXXKALFVNQLYTDNVLXLKNKLETTXTNXYXGKAKXXPFFAHQSTXKPMQATYXLFVKIXXPALLXXPXNKEXEPLLPIQRIAIRKLILVXILQGLTAXPRLQIKFFIAQQFLXLNKLGIAXAXVLDEVHNTAXXVRFAMQVTPSTKNRHLAXFPMFKVRVKLLXFFEEVKLXRACSEVFVYXNKYRNLPWXSNSLXXALVPATMIFXYIXVRXVTAXLFLQEPISSRXXEDSFKLLLENPNPAEXPIVMRHSXEDSPPGCIDVXDSGWSGAXMSPKRMYFALASTQIRSXPRLXSEGXXIKDHLYQSKPXDXQSXEIQSSAXAXDNSEVXLTXCXNHPGNAILKENVKAXTXXDGVQTRTDFDRKDSXVITLXGAQKVGAFIKPIQLDGAGLRQKSRRKDYTPVIFEXPSRSSNXATLELEESSSTXLRXQKEADXQDPXKEQXVNSQYXXXHXLSYSADKKEDXVXXTGIWREFQTXKLSFXKXXXCVPIVHDANTRYAXXLXFGHTNLNIANWETFSFSQAFYSQLPILXEXALITXSXAIXLECLSDLXAKILKVVDXIXRARXGPXETXXPNGKCIDMTAESXSFXNXXXTTXXQPSEKPAGISTMSEFHPTPDHLSQVNFTQXEGIWDWLDVLNSNYLKDIXNGAGALSMKMAYQGVQGKENQXPXAIYGQEPXVVRXLLVLVLGEXFQRLLEVGVVHLAAALLHYLDTVNGEXLQANPDQFKRAKKXHDFSFKLFQEQXFEDLASXEKYLALQGVXKYFKDFSYDVSAFXKXQATXIXCVRIFVYMIRDEMILTXERXXLEVSTFNXXAQMXRRASKXLKLAXXIEEXXXNHVDLGVFLPYPQXNELVQVXHYRLAEMLAXEYXNITFXDDWIETTSDIYLKDDNEITNXXNVVTALPEXXCAAISXDXFKXDXXELNQTNIVLXTLTTELYNEEHXKDXXFRNLSXAETCXWIAXSGXGNYFLELADAAVSYSVLDQXXVVTAILGARAXSDPVTSKAEVNHVIPXXGGLYIADIGNKXPILNLERTLTRFXRWKKLTEXDASNXNETRNKSKGERPXTEYXXSXXXXRDPLEVSTSNWXYEXIAXAPAXALGLHSIVSXKKLAQRTRXYTDRHIEQKIECHQVDIALEILSNLFXHSSRVTLKRGCGKXXVLXLVTEDESSKSDEFTQFLERXXFFXAVKKKGVXKLEXXCGEALQNGQLLSGVGRTFLGQQQXWVETXAXYGLLXLIXYVAXKNYAFLFXVIXFXLXXSGXVGVGTMAAYKEVTXSDYPELFSRIWVPXRPIEPVIEIEIAALYTTEHSSRKQRXDVDDVRRTWNILFNXKXVEXFKCXIQAHDIGDLKLVIKTLXKASQMETVXQXXTLXSIEGIVHLKAKRGRDLQXSYNLELEXGXKXIXPKDEMHEXSERSFHLAVVEKFAXAXARYHXVRLDILLXAPXGLIVNSQYEQKWISAYIQSDEARTKMXEEXKLHGNNHALAAXKQEAEEVDKETEMNCLSKLFNMGCLLFAAXDGAYVSDWDKPPRDVLXFDXYQEKLKHIKAPEMQTNXXNYAFWEWEXNXXYXHIEMXVNEXXXDRFTTITLLRASLCILEFQYPDPPWPMPDXTLYVVEDLMSXLSINAVAYTXFXLNEVNFDDHGVXGGEAWXQVVSVDQLYCSMSXXXILGXSQSXSRTDPYFEESSDXXKRNIPWQWXDYIXVAKXSAIHSMSLGSPQYSEGAFQXFLTEIHRNILENLNLLREEEMQEPDEQKRFDGXPXEPRVLDCVXLITLNLTTCPAXLLTKPLKNDHXSKVMNXPIANSXKGLYAXRTESKTKKLDLSTLPDVXSXLXEELPDVTRGXXXKLIEXILMYVPELDAXRDGGSXSSACDLHARQEVKXVXLMCSKESLSRERMSRPQRAATFANQIAYGTFIVQTRQXKELXQGXGGXRGIPVLPEDYREXATPGRRRERVTXQDLSFAKSDMAWDLTLAWPEPPLRAQAXETCIARVLXVVDVXXHKEYLTKVVXXTRLFSGTNQGKEKRWSKVVKPPVSEARLTQXQTLWRXNKFYPRRGEYLXKGRKLIRVQXGLGLKSDXSNGMINSVXMLVCAGSLAAPLIKAAVXEHSXHFEXPAIENGEFARXIAARPFAHYVGFAPLQAYLXGWLKDCVKDETXKKIVVELCALHFKVXCMDPGKXPGLXIXAHVNGLXLPIVSHEVMVGEEXLNLAXTKNXAMENVQMYATXGSVXQXXLNXDXSSLKLLTRRASLPRGQKTMRRLKAPHVXEPLGYFHEQLHQQESYDTCNYVXPPFADEINXTEXXLHFQXTDNTDNTYXIXETLQVIDSXHDIDEWSRAASXCNQTVAAQIVGWRXNVNVGDIFXNNCFEESLKLRVGVCRQCKXDGXXRFNLPIXLSGPLNADSAKDXKRFTQNYRXMNXLPMNTNNLQXXMFXNXASVINXFSILPSVELXPNREIXKTQVFEVKELLRWGSIMKRKFTAFVINLFEILNYMTEAELDDXASVVIANXXAFEREKSEREXAVXNIAKEPMAFQLFXXIXEASRXDMCFDIIXLCVLXQAGNNALIKXMGAGXLRHLQFXAGSLKEKQGEXDLSETTYGELXLSDVWYHGQXNVGILLTAXXRLTEFNGAXYLLEEGLQGILNRVDXEVGEIDSXQXDKVVFSEISPDTALGDTPLNIXPXAALHXNVVVGQAAXAAAPAAEKELSIAPGGEXXVHLIXDFEXDAAEYLDLYTQPXPKAXDGTIAXWPXIAPMEFRPQSXACECLIIXTPYSXDVTYSAASXPERRIPKRAVKYEKPYEDAAILSLNFERDXXAHXNXLXNNQERMKARSSXXXGTFVSALRSVPNRDSEIXLRXYAFXHTYRILNDDRVKMRXKXNEDFWXFKXWYQSILDQDXCGHTSVDQVTXAMRRTXXXFVCXXXQSCINPYXXDFKDXVXVILSDTKLXEEVKYEFHLTAAKGWVSXYDDKGRPXLRFANSIAYAEMPYEVRRNILATLMPSNKQAPLEIQQGLDIKQLMASTRXLYAIKXALYEXXLKGSKKXGADTRIESPXXAEPHGXVLLAQADYREVKLSPVTYSHRKSXREYFRDMHQKXLTRVFEEXICLAXIXXVIFIIKQSGRIQTTNKWXLIAQFMSKVXSLAYXXPLKESWXKSHXLNAISXXEVASTXTVXXXGYLIIIIRXLCTPEHVSSXDLXGFEDXXSXXYIIDIWREGGHQMVHSMRRAAKVNHETKTNXNDGLQAKKTXYGTSRYXNRLLHDTPMEAAPAIFAASXAYSSEXPFXQEXVFFEHCXFGKHVAVKFXVVRLPQTXXEHDRQAERKIAKEGLLXXXPDELLYXGSDXGXEQNTCQSNXNKQSIDKEAQWXSNTFALGNFVEQGKPXREEEIKDLETYFEXELNDYXRLCPPXEYSIRXQNXHADLKXVQVQSVVDELKDLNDKTFQTXXVSLIGETHCMFIAXXQASKANIXINRFEQXLGMRXEXMPGIEFLLIXARXXVREKMSYVGXRSRRIFEFPLTXKAFPKCKDSGKKAPMAKXYTXLFLDRPVVFTXTYSTGDVIPLKMYSRXVQFXPVXKXLIEKSLARRDXAATDKKLKTRDADYLTQYLXVVAVFELSNMLHLEGVIWSADGQXREXFRSSLAEYVTQSKDMAAPSESXFCRAXLXKESKXAXXNLFSREPVXYVISVAIYVYXAFEAVKRMAXDLLPDRIPVVXQAGGVXXISMAGWIXKNAEPGTAITQXWFELXVEXAGLEAXPXDPRELGGESGYTKSXETNXNSHCXSNAXIFRLFEXAGDVIIKWYNGFAQHAXQXEVMMASSIIHEYEQLLXGDAXHXFREDXGIQYKTGLKKXKVDRINYQXIXSHAXISGVPAPLLYLQPXILSXXKSCFAXRFVKLIWXFATKTGASKIEAGXITIYIPQARRKXXPRISXYHPYTYRKASGIGVSTXYSGELXEYEXRSKTRXLHPQXNSXDGLIFRSLAHHMRYLVXVATIFWFSLIRKVVVEEAAXFINYGVGXLLTWGSRLTEXNSVVTLXVARMIPXGXKIPLVVQSHVMAPEXLMEVXFIIGAADEEYQKSSGNRWXESAXLXCIKPIGIPEQSPLDXQSPDGALLGHWAIKCXXNKLLHPXHXERXRNEIKXAMTLTIAGYXETXIVLRTSGSAKTVSGXKYXPVKEVXDEGSFXVGIYVVEIXDXVNHEELWLXEATEXVYXKCXKDXRYGXXNTLEVRQNHPNSXYKYEELNLXMQPSPAETXGHPVNDQFFDESSIXADFMEMXXKERLDIXYSLLTFINVSRATAIXTDHEWYXDGXXEMRLERKXVIAERXLFATVFELLXTAEECTFPDKITNEEKLALKXNXXEXESTAKLSXLETXXXVXLLMAGFICQDXKFSEIXAIPLVVSIXASALSTKKRHXEECQFKELTEKLXLXXYRPIXLLADVKWERVRLAKKLIDVDGRYFVLXTTDMQDRXIAQLDVFXELVALSIIFKXXHPNLYDGRDNXSQYVIGNADXAXXSWMQLMYAVTNXXHEIVDXXYVAXMPVDQVEILLXRGXVAFKKLEAANRXGFAEEGVACVENVILDKGDQLANTHDFVADLPLXPCVXLXVDLGYDPXIISIPQVXFKLLQLAEAAGVLMXEGVQDNFYVASQDWSLWAKQIQAAGDVRRXHSPHEMILRRCMPDALHQHTRGRKXYNXIXVERNXXRRAECKVEXQXQRVDLIIFVFTAKWTKDRTSAACPGEITDXGWAVSGEAVXTETXKPRTSPPGGXERSVLLQLIQRLHSGQKQSIAELXYPAIRLHTXGYAISVSVDNADXXEXYADDVVARXPQIPKAYTINDAKIKVDELKYXXILVDIVTLXHGNARGRPKANGXLCHTNALVEQQRESTYIAFGLFKXGAQXATNVGELVXGSIYGGXLLCLXIIKXSVVITXSXXTILLLXXVVKKSXRAXYFCLLNQHPRXGRKSLXVAYTXATICTAKRXIYVVGDLMEPQXIMETSEXISFVYNFXHRRIGHDIPTTDLEDXIFKTSKIQALRRMRVTMQEVAVLSIVXEFIXGDRDXMGVIXHDNLLGFNRNXMXNAKVKWXPEDKFXAAALAKTFEMEREKERLPATVTPFDDNXENXDGFTTIKXITQAPGKDNMGXQEWIHXXTVLXENLSDFNXNVYKKGLTQLAVLGMNHKXPQKXVXDXEIXWXALRXXTGTEMPYEGSXXLXXKKRITAISQAADXHNYXSLLXYFSLKRHLSAIRSXLSSERERXVGXRFNIRAHIHLIPXSXLESQFEVYPSYFNILFLDGPNDXTFAGIGEXNNENADFHHPQFVTLATXXEXASYEXEKNLAIHDTLLPYXLVLHMXTFRPLVKDQPNALSFVYQYNDVTVIXTTATLIPDVLFPGNVFXVPEXEPINNIKGKKRFIIFFFGXXQAISXMQDAPRRXKGLQAQDESXGIXENAKLPEYAQFRSXXEGHCDNVELXAESKRITIIFSSQXCNLHXRXSLXTEXXVGTAKRXGRYQFRXLAXDQCSKPYKPVVXRKTQQWAVKHAFIAVLSYAYTHXXRNPEIEKQYQTNPSIGATFIXVLELSWXAVEXKVLEGEIEXSTEHEYIKRHKLFSALLDLAXIQYLCAKWFYVLLLXLAVPMCIVRPNXFNILXMELKFDERXNGIQQLKMNFLLILPARYALKKASNXYSLMALEXELXAQKELHYGAADKDDIMEQEQPKKKLSETTXLVSKXVQVVFXIIGCLLQLXXAEMRAPIIHKICLKQXDDKLWKPXFRHMETXXPFXGXVKXLGTPKGVXHFETERNHAGXPTSPLAKEEILDQFEXFXVVQTKSLTLTINDDXQPIRYVIVIXTPXGKLLWLEXTKGXGLFWKGLPVREXIXXQNDAVMPAKRPGMXXADEXALPXEXALXMVQLAXDXXINILKQSMXGKYYPGPEEVXKFTLKGCXXRAPXGVALGKNLNKVXTQLNTNGERLRLRNXXAFYCXXTQXEVDSILNMVAGSDPLIKXMLDKPVXFXSYGTILGLFNPAXXXQEDTVGSIXXXNLHVPXSQPPIRLXMEAQXPXATMLMDTSVYFVIQXACNXDKTVYXXELXXLSISGAQRXPQSVAADXRGXEPYLTEEPAXQXIAXRKYKVGATHIGIRLTLLEKNILFERFYATADALXLAVVYSRKNDLGIVTVAVLDFXQMXLADLXXFDXLDQKTIQGTVPGVAXVNGPVGRVPFXHVALKSXRXWNRDKHGSXEHKEEQSWXVMKIVYLSTTXEFKDTPDXLXLRTDIIKKHRVPKETNRRQLLEDKFPTPKLQLXNDIKMXMXLITFPLGFLDVANKLLAGQWTKAKDEEIQSPFNYIXEEMAHPYRKTTKHIXLXESKNTQTEGAVLPAYAXMXRKIHTVVADTSAAXXXTPLHFTXXILPGEERLVRYLXIFVXVXPPFTWXGCALSGXTKVPIWTARAIILTACKXXHPVPLEEEALXKXPDYKASSRNNLEWVLKLRTSAQRXESQGTDNKALLNLWXKWIVKKPNTMLMVQAIXVXXFKHQVIGXGXHEEYTRYTAAEFSTHXPADLAVGLLLMLFRIXAHKKXTXKXEVWLIIXIITGXQNSLIEPVLLFGIMRAHRXLKVXANTIXPYELDLNINPIXGRMDSRLRGFGKRVREDIPXXLSEPKDXSKXALKLXXDXSALVXKRSFAPMLSLXVRGAMXVYFNRTMAKGQYPLHSVKEGGDAXKKGXXQGILVDQYKLSIDNQQNIRDKEEXCSTPXTSDIFAVXAAXEKVIXVGIMXKXAXPTPIVDYGEYQIHGMFLXPDVEEMLTLNDTENXINLDLQAKVESYADXLVQVMNTLFTDWRXSIDVNKELDVFNARIXSAKESVXXETLGFXYQCXPDVEMFHGXLVHXDIYVMWDYYLRRHXDXEMDPTFVIRREKXKDQIPKVLALTNDXQLPXXSNIGSKPLMXRSKRAWHXWMDFXKELAVHXLSGNXLXTDDVSVAYQSKXXGLFXLGIXGPAGXXLQMISGXSXAXVQLXWEDDLQLSERWPDIILIDMLPIGXDASEAQVAVXTLPDVSXNLSVDPLEVGVLEALXPKHFGXXAHKVLXMXELSIDSVFTXXVXXIVSSYKLGIKSALFIYXTGRCRSAXDLDLSXXKHYLTXGLCTSXISKAXXEVERFXESXSQSIXVEDIIFEGNAYXKYXRAPRDDXIXVVXEXINWMAPKGGDXTKXRALLDAEEEYDKXIYATIVEKSHXKGRGEXDFEEAKSGYFEWPLCECILAGLXXKNICLLKESXLGGYDSQDLKWSAVYLWAAKSFLYLPFXRWANXTIKXAEDILVQSXXTVXAXGGIATWVLSITNLKPAGVPCXKEEPLLAXSRMRMPDGXLGKSMESQFQALSEADQAESLXLMAENDSQRRXXFCRFXSNLWKHQVXYLLTEXGCLVXREIFNWGEFXXTERVXXVXEEXIDGPKPXGRIPDARPXGKLKTXRYRGHDFELSILLQXYKPAXPXIDLSYKYTEXNEMVPDEGSKITXTIXXRTGNIXDAYALYVKWQVRXPDXICAYQAVNXLKLPAPILKALSTEQXNRSHWGKSKLXELLWLRTFEIIEWXFQTPVDTTTGKXMXDIQLGXXINXEHTEQKLGIXTXGCQTLGPSXGKFLTLQILVISAESLKDMACTVQKRDXVEHLLQXSXNCPDTLELSPLIFDLXGAXEISIVLRYLSHLNHDVQNYMLDAIXIEVPYSXXXALNVKFFDALSKKLFAXYQFXAPNLQTERQXGXRLFEADKEKLYGDXHIXVGDIKVRAXXLHXIKSFTSXHGXDSDTKMMYXMXGTYVNGGFPHLNKGWILXLLXRYXEIIKLHXXAIRASHANSXLVPGRXNKSTGNRVYKRSLLSIXANDGLFXPAQRVFHALKCDEKMXXYDTSELNAVVFLAAQQCTELLDTRAWXESXTIYGLARAQADXCQFIPHTALCRGFMXXPRTIXVLYXRSWKMFIEHLIPPLVARSKCGKXLEDXFAVEYSRPCMIXLXSDDVXSLLNKAPKXFALSKXIKIDLSXRNQRVIQFVARLLGFVLGXLAMDQEVNILNXAPNRXAICILILETIVXXXLVVIXVLTSRTNGEELIEIVEYLTYRXYMXTTNKLLXANWEXVIXKRSAFQGXMYIFEVVQALDFSDDLKXWXEYMYMXWXERKTRVLXGTITYLXEYWVIEKLXAXDRHPEEXXLIILSXGXRQGDLLLTDIVTGMLXIXAEKPTEYDXITTKELKAHDLAGXIILRAPKVYALAVKAMPKGIRSREVQRXAMMRVHMLGXKTXQYPQSGYXXTSEHIXPEXXXKAQAILXVXWLYAARIDPGHXSEXGFMNPRIHAWFFEPCYCSLEAXELFSPDLLDIPRDFRLXRLAAEDIDYHLVREMFDXVTMMTLXLTXVKEDDSASYLGXGNVXLGKNLATTMXEIXYXRVPDANAWGTXRFSHGXPEXLELHVEXXNGWAWKFREXQFEAEGEEXRNLTIXARXLXELAMYDYLVEKYKDAYTPSLIAXTFLEIPKRSIGXLLEAKPYPNXIFEMSXXQTXRXRDAEQEVGPLXSGGVWQIDXRIXXIVLXDEXEAVYSRINXAAIAXEIGDSCADXTYGRHTPSDAKLVVNQXDWXMQXXSXRQDXIXKYTXXAKDXSXVEAFFGWELREYYVGKALVYENSPXTNLYPVGLIYPNPEXPLFLLYVINXKSXIKAELESTCXRQTSILAQGXHLGSVRRGDKXXEIFPKRRLRXDAPCKGTFDCCXXQXSELFTLIAHQKLNVPIAVIQXAXLPFHDDDTAGFKYRXMIVYRMXFLNPERTSEVFTGNTXSDXPDVEDDDQSSTQILHLFALSAPXPILQYTKSAQEVVQAGTYDTTXWTVVVXLESXXVVDXTAEKXLGAMFNXXXDXXQTDXXLALVPIDFFFFWILGVLGFTDQRPLLATKGIDTXVKSDDITEMMLXLXTXIIRGXFAYTVPAIDXANDLQYLFXGDQFSLXAIXFTELQPEFAREHFVVRTSLSSRGASYAXFDXXANXLXPRLEYLXALEEDRKKGRNEEKLRVKYFVNHCQLPCGLEFTELEAVCXXXIKXSLXXADTLAQHCKGWSFXITITLKKXXFSXAXIATGFGSVKCELGQLQTRPLVLHRDEGVRDRTXXILPWPEKTLSDEXIEXYGXKYYLXEXLPSAQRSAISENYAKXPPSGERYPGXTSSAPNAAVEXDSVCIKWIMQTAKIMXVTALXDXMXGADIIHYEDQFHDYRRPGPXLGKLRMRGRASKWFGYASETNKXASILWLFRAVSVVDERQLKVDSAVRSDXRXELLFIGETFDVGHTDETYGPPMYAXXLQAQILETIXXDDXKXSPSGQPLMLNPGLXGYIXFIYIDINIEGXCTVHGPEESTLQSXAXKWXVYTDLMXHVNQSVIQXNELXSWWYSVGXSEYGPGLKXLNRLXITGQNSSEXVXETWDETLLYXNTAXPLTTTYXVMXXNRXESNLAEPXAXEXVXAIXLEAGSLLVAXGTVTQYPFLYKKDSYMXXFYGKITAVKNSXXTTERLCXDASXETKXXIADALLTVPXDAKXTLGLTDNDLQYNCRALELLFRPXVQITXLPXXEVGNLVVMTXSEXLXAPNKAVADVSDXDFQSKLXDXXHPIILLKSPHVREVLXYLGHXVXLSDLRELXRYLVAIIEQREKDXIQPTNLEXGGATQMYXSLXRAAXELQTSYTXPXAKNEXXFALKXXPQSXALFXVXTPIMLAIYLNPKIVGKKLLELEVXEQXPPEXFVKALITYKDFYEEYXTERYRXRLEMEXHEKILXFXLLEKEPKLQXAXPSHKRWLIVXSXXHXXKWLTXRLSLXXXNGLAMEGFLXAALNPPVMDKXGIXRIFRGPSLINDAIFLGDRLRTYGLDFDMFSRLLRNTXQXLQRGXMLAXGFDFNMIMNLRPXNIXTHNLEKGFTLXPERVEYLAFDMRQHIRLTLIAAVLSTMGTSQSLARLVRLSIGXXGLXAPXFLLAIVSKKEXXNPGLQDVAALLEXEEGXGXPHGXVEPEGNXSVDPGGEXEKESNVRIYVATGXSKYPKASFFFRIXLSESDGXEFPRVRRVISHTXNIXVGGQVLDAQSATYFCYACPGAXSLIVRCPNXKWLFEINPKGVGRCGLXAPYISFTDVSTKNGAKMNDXSLESATFKFSFXNEMRETEHIAMLRAIATVKTGKRQPPKXTILDGFEKTDLLGGAYFYGGLXQTGYRXYPKXDKPGFQECELXDRKQLSGAIHXMXXAHXLYVEEHYMADAEVKGGDPRRDIXIQLGHKXXFPAFXXLTEATFMDRRICIKIKFERXDSPXXHRYHXAARTVLAPXGDXSWRNLGXRCXQQYKIGQFQKXRVDEKKSQVTNDLVIXQXSXXSLGCIXLLDNPLSXXCGLRLDDLAXALLEVWEYXRDSPVVARSEQYKCSTRLFNVEXXAVAHXXCLNSGXVRNRGXIVNIFXDESQLESNKCSTXKKFRSAKPXELNTTLPQHIYPKXSNSKAESENSQESLVXVIEXEWFELHYTLAALLMNIXILXXNHSSVVAQYISLKLYPLNADLCFFRSFLQXKRSQVXSRHXDAPPNRLMXKTDSXSKYXXQSXIGNKGLKRAGLXFLDYXKLXDIXXAAHSPSRKPKTDVXLXDEGEANCNNFEFAHPMTEXXDXXXVLVLDEEIAGGTEPNTSAFLRCKCVEGFMGNVFXVGAWVPSVVWYNLLHAESSINTMLYFXPFXEGDSEDQGLXYXWLQFIEIHTXAXPXASGGKXIFXVDNSDLPXFQRIPILLEXAPNGNXMQKNAEHXEKXQLYKLVKXEPSXXPINHXSIQQXEGFEEEKSQKXTKQVSVMVCXDDAYVGRQLEHFXHFQARIKRPKAXXXVXKXIKILKRVPWGAPTNSGXDWGMVDAQTXXEMAILFVDTGQIRTKLXRTRTLFEYVPXGARPRDDTXKLMLCQXVSQXKQXYLXLSHTKGSLXHAGXXTIITRVWSGDNKQSGLKYYSXTEXXXVQHLLKXPVXIDKMALIIEINAXMGKSKLNEPRTGVTLTGKXTIGXXRLFNHFDREANLXFEGYEVLRIGDLCNXSWKRGGILRLDSXKGLCXGTDKILXEKQYPWYGPDRFLYSLXLQNXFAXSWXNTXXKXKRWDSMVGXMXSQVMVAALSAAEQYLYLVIKIXDNNXSDPFXLAXETAFXDMKSPFWQCRXVXAGNRAXHTDXXXFRVMELVEKKLQDAYPVKXEDTVSLILGAIISGTVXXVRQRLSISTSYKFDFWVGWTESSQPAVFNFXAXGLIIMPQYESDRPXIIAXSYMNPRXAGIRSLGFRXDRAPXLCCMYQQXQXEXRKAWVKWNXVTATVNFTXXGPHSTSLEDISXNKSIKPEFRHNXLGSXNTXIQVEEXNLAHEXWVXTIKGREGTVPAVXQEPXLSSIHINXPQLEYRNGXXQRFVERLXQKNPALXRVAGFTLDXXDXAVVXHLLTEHXXGKEIHXSXPVFSFXTSFXLDEHKSGLQVAVXPIVEEIRMLTPRQMRRVPIMLDRXFHRCLLAEGRFKLAXLRTVXLXISGMGFDEVSGEEAXWXREKFATATHAPIVDLFRQKXXPDSVGIESTGLLAFYLPFGSQXDMPXVREENEDAXSAEVQIHPTFQKGHTDERQDSACRGVEXIVTAPLLQMXEXFGLKIMKPLGQPLTVVYLTSRSPSXGAMXSSRLRRQNNMLXAYLVXEKXEIXGASIGIXVKISNEARESENXDXVILDKFAGEXRGXIIAEIAELTDLCLPEKRDNARXEPSRXRAXRXRATFIXSRXEHAKLRXLVHXDWMXKDQFVHLSLLQXSAAGLRGMIYKTESNTXPALNHAXKQWAGVPLISYNSKRAXNRQNXAGDNFKSXGXGERXILFKYLWLSQKIAXQNIYHVDTGSKMQEDLSALWHVYESQNDXEVQTPPHLNECFAETXDXXEVKTTNXVMIXVGEQGGILNSTRVLDAVAFEGNIVRAPTAVXETRNNLQVHXLYAXQPEXILDYPTTXEYYXVDXGGXQMPKFEKIRNXSXFVRYTEGMVTAQGKDGTGVRSDXESXDESGEMTYLXXSXWRSIEDKDFGSLPSGMTSASXRNLXLILFGXXKLRMKPVKREAQSNIFATEQFAPMKAARERHRLTHHVXPVEWSEQEXPRVDGXKXNXTEDTGXRFVAIAPDDXLXLFLAXXEGGXXDRLXXTGQKQAYGRVLNXAXKAAMSELXPLXHKKSDRKPGYDSVRKAQXDGLVLVAYTFXALRIYXFAXICXYAMGGQTXMAENLYAVVYTNALTRVPLGRKSGEEDDKDDXDXNLEQXVPVGGILGVXLNLWDTXNTAELRDXVPPLYVKLKXSLAENLXLQIXYCDGKYAEIILVRTARIEEXYFPFXVXAHMKVHLIXSYPDDHATQVSXXDXYLLRKQDIDEMXVLITYHXAXREEIDEWQXCDAWMQPYXMDPPHKEPAAKLSEAADXXYNLKPIKTVLSTGXDVRLAQXFKCSYPVXNGLVICEIKGXKAICIQIDMVCXAYTDELLSFFXYKKFKXAIVTGGLAKLETLEXLNPVYLDGPRAGIETVYTALFSHTCIXLCTIWLAQGXHECGEDTGSTGRLGXSFTMYMYXDXTPQSXRFXMLSKIAVATLRKSXSAXGHVLMAQKIXALKXGEXKAADETEKLXLLVRMVKXKGLASALIVIPIKXSTGKPPRCPLKIHXTEDDAGWMIKVEIRRMQAYHDDDRPWLKXYNNPQCESQNLQTFYXGXXTEEIGDYFXEEDXVTRELAAXPTAMKXESFQXYKXAESYXRVTFXCLGXATDDKFAFQGXXXXDDTGLSVXCMAAXFAKDINHXQGXDEFCAEGXXRASXKESVNPDXEYELAQASNXXWSVAXYEXITKTIEXLEQSAQXPYQQETFYSSXKDADDGSXNDKKXITGLALTIDRKQAEVTLFXRDANXFLVTKIQDXALPDEEMLAQNXSGDWGVYTFTKTSPFVSGHLYEXNXLVINXYARYXDFPPGSXGAPAMHINFLAYAPGSEIMYNEDNISIVARVEXVITLQASRDNVGVIPQATLNQXLNQLVQEMSDDPRQXKVCPHLTPGRVLVLGFDLYHTXLDAIDPRLALEAKRQVAFALLSEXNFDCXEIGALIXKQXDKKAALFKVTKRIFSFKREEELEQKRSTQGXKRNRXALAAVSQXSAITKEDPGRSMLKEEHPEEKLGRPTXMQLHGPLWXMAGXXXNYXXGIGXTNLXVLLALPEEXQFNKASHXXLGIXXVMRDELAFRRRLFAIKDAXETRAXTYGHWVALWSPTLANXRRXSQXRAFXLLRSLXKXVXKIAMTKKXGMWPDAIVESAEXKKGKAFSXFQVKRXRHLHATQXGETXLSVVHCEIPKKTVPPDQLRWETRFYCGQLKLKGLLLQANEQPCMHXVRFXTCTKKTGXXENIXTDKCLIWPKXXAKLXRGQLRLPYWVYKRKEIEIGSQARRXQSETXQKQMVGYXKQWVVHAGAKRYMIEPVSRNAREVHXGLSXDLARHEDXXLFNXVPVEELRTTKAGPRXYLYCSDAVDQRFEMMRTXPKHISXQLYWMDXRDERLKLSDFLEXAYGGXVGELVIVERLTSEIGXVLLPAVVVFIXSCGPXWNFENTRTNXGVCTQKXRKNLEALXSRRMAFWKFNVIGLASKRIAXGAQSKTHRDALSWGDEXFGGWLANYXXADDGDVELPAGCDVRGRSXQMVPVARALRFAKLVKSLFALTKAFAMDGMRKWKYXAMLGVFLFLKRTXDIMLXXEQLPVLWILXLLQXESFNXRGXKQLKKXADAXTXISRKQAHGPFTXESXKYEAVLMXLANDFIGPIKKAPXXVYPWSRHRTFXSTXRCDXITPVDISTQSQXMXGKQPPIIHLSTLAIGVSIRPIFLDQFLQVREHRRIQAQWXEYXVXETXXRPMEYVXXFRVKNAKKNMFLXAVXLIVIQGQEISPSKIAHEGYTXIPXRNAPGISXLPILXVKAKCNXRQEKATVRVFGXDGXLQECFLYRXXIDXIETRXXPLSXNERQXQFAXVPIXDGLKXGRPKGXLMKRIAXTTXYXDXVVAXXTASNSXEVVRWXSIRMPDQGAVSKTMYDQTGDSLGQFNNFDLGEANSXSKXVGEXSXXSVLSIFVGVTXXVYLDDIXQEXVXTLCVXALXXXFGDVCGPVLHIKSAXXPVILMXXLQXDPEGTXVRPXDFXEEVRSXKVMQGCPERENSSVSVNVKXRRRSYVEGQFQFGIIXAMXGXXLXKAXGQIAAGGALKLLPELRAPIQLXKGHALQIIXXXTHHHEVNAFKNAKAKMEQDFPTVNLAVAXXAKVYAYDYGPVKXLXNXGLMFIKLWCNIDQXEMFIGLLGRAIDLSRXTLXNXLXSNIEAHRFSIAVKRTYHDICXAHVFEAEKAKIHSFDDXKTPFSXSXXRLXMSQAKEERTCTPKRFRLFIWRCRCTVRAALDIIXXTXVXALLGXKTPLNITAAGVXCLAKAGIINGXXLAWMRARGRAAKVRXIWDSTQYMQEWNGIIWTKNGKGXXIVRTXIALLRCYGAAGVLXGEYRDREVXNLXEAVDDMMVQVXAKPLTSPPXGGRGKXGKVDTQLNASRDRTYKKITRSARNXYXRXDLSKGIDADXLHDTGSXYPGYAXQLILVYPEXAXIEMFRETRSDRMNSGLAIXGVVLVSPNSYAVTXSMHXLGKXGISALNLCKTVXSSLVAPEFNXENMNSNSNKALLXISYVSEVGAXSRVQTSIENMAXDIQXMXSRSDISIPIKRQGPEIRVKQFNNTHVMVVLMGHIKLEGXMAGSDLESSIDCIDVXXRVFLLRGXDMPTLNYAXWEEISGDXAVFVFATAAKDNLFWPQSVRDNGXVTHFLXSRLEVSVGRARVSAXLYAIKLVLNXSRLLYXPTEQMTTKPCXXEKAKMQXXTEPYREDPXELMSRETVPLVYYRIXSMVLDGEVLLMMILIXAELYXXKSAEYEVYGAAGKLEXVKVXDSWTXLKALHXTDIRKREDIRRVIMPLXGMDIHACSPMLAHQXVEYLSQWWVRXPDXHGRKAGKKEKMVKMMRFGLEEKEVFTSVAAANXXPWKCELDVFVNDFQVDGATDXVDSKPQLGCFFLIVAXVNGCQXRVVEYQDTCEDLSFEQAVDYWVHSYHMDIAETAXPCMXRXNXRMGYXVMYKVDDNGLAGYXPXQLDGDNEALSEQNSHGXXSLVAHCVAGVFIRKXXAFAIYQDAHEFDXFVQKFSAAQSLXIEVXKELIAVWIHXIDQIDXAQAIPQFFPKCMAVGPLTXXNADRYIKAPNXVLTVRPIRXCEDQAXGCMDREXSMKPWTANASQEERIGRLLTLVXELYSHVERESEVEAAKFYGXAPVYTSADRLHLGNPFXPFRYEMEDFKNVRKQPNTLGQSHIKKXRYKKVTATMIAELEEVSRAFCPXKGREAAKRPDXPIMXEGXCIRMEKGLIIELMKIYSXAXRVYVTKAGDXKSKRSDGEYTGDTGAEELLFVREXAXLQTIDAXTALGLIAEXXMTXAISAYFELTERIPFYTNEXAVDXIMGTEQIEPSXKYPLLXHITPDEDVCNSNPGSAVEMLEMPIXISNTGAXERLNPETLESXYVTTAXXKLRXSYPSTTAIFAIAKTIYXRRYNIMGATAYLLANSDXIAKKXMRDIENPTNWKXSDGAXQVAAKIARXPPYIFXVSAXVLAYDTTXWDDNCXDFLDSHIXTKAXYQXRKNQAXQEQGDKPWAELVIFMXVHNKLNKKXTXRRIVXRMQEXTLAXAFSLKIFSKXNSYSTKXNKXQNXEPXLVAGQVQNYDGRXHLACHSXXXEVNMTELSFQFRETMXIAKEGGLPQLGSXNXEXPIKVTGXKLDENLADQFQXNNTIGILKVSSSDFLMAGRELSTRYVAVDEHXFEFEXYXXCRDAINXRRRPAXIEPREGLLXSYTFEATHVFPPSDCDSSXXEIAFXLRLQVYLVCPSXMXXLIYNDXVWQXNVIXXSSGSSSKXRGEHRIKQRVGGGLYAYFIXLSPIPQLXGGVAWNAXXLGIEGYEWKKLLGKXNLNARXLQVHLVPRINGSLKLEADXQXSSFREKXIEWQKFSSKLIVNKYDXKGGERLXXNLXXMAXGRKAPDQHDYGFSVAEQXARRVGGLLDXTAGRCKVIXPYNLGIKAEKESYDXGPDLGXTDXXKXPXDVKGEXXEGXNSQRLGDSRGHERQIFLXVLIDXMRLDISXHPAEVGQLLGVXXEMHXEVYNASFSVMNLNXVAXEDPXVAYSEQKHARXEXLGLKXKFITVQRIPDDSTTLXFFXPRVLYDSKDRSELASDLTGYAVIALGRLXGAXPYXKSLAPKLGCMPELVKTEVVAVXLPELNRLYRXLKKXRVDSVNVESYTGPTESNAXSESYIKFKRSPITQTXVARDXVWPQFXIQCGXQCHLPYFLDLATVXASKFTXWKERIYWKLXVEMVXNAGKRAEIXMYTIGVLIRALFRRYAQGEKYXNITISXSIVYVRYIEQAXNSXALVVKISNVIRATXXVEYTLXYRAXTIXNTNDRDNPEKKLDAFXALAXFKRKVCITICPLCXVNVLQXRIXEAVERKEPEWGPAQIDWSFAAYKXTKQSLRFSNVQXXTERXXVGXKXXENAXESSLLGKGDHSTHDINAWARTVSXHLIXIAKXVXAARNEVLXIASSTRPESVIPPHKKHXEIMEVLNKAASQVPXETLVSIHMEKXKXCXETGLAXXLTXIFDGIQXVGWFARXGXFLAPNPSKGTIYYVKXFRVGXQRKKTKVSELXIRTDVKSLAAAWKXGFXXPIDEEXSPXSSIILRNISVFQXPAALRRVWNEREXLIIINQXXYYTXXIAHGVSTFRXLIDRFPXKWVPNFRHPXDRLTLRQXXSXLSTIXADIRGNQXKMGDVIDPKVDTADIMAFKKFARDEXXILRFIKNFWSVRALTXADLYKEGIXTETFSAAMFXVVLAHGXTETRHDCVFPSVQKDAXIXAAXALSFGMWXDAXWFKIKNIFSSPXALRKWLTVRAIPVGXHXIYLITXVLXVGGFXKESXPNNTSNSXQARHKGXLVEGKVVXVAIXXPSLKILLQPLEAYHQRGXDLLQARVQXTXAGRLEIYIXYVXLRXEQRNMATXAAQCLVHPGQEESAKKAADDMREIXAEGGEXEHSTAASLRPEXMHLLAPRNKSALEQXVCKINGYPVDAMXQIITLLSEPXRIWXDXIIENPQIXYELEMISVXFKFXTNPYEKEXXLAFNLDGILLEARLADPNAKIKEXXGTHXXVFPHGQXTSMVPHAPISEXECTTPIXDXYKCYXLXKHSDEVXTPXGXDXAADRTRAGMHERNPNVPXFEIRHVALDFFRSKXAKITGNKKQFRNXAGLHLIXXEEAXTLGXYIALLVKRNIDXPLAXLHAVWXVSKNKXXGTQEPKNDIAIWHTEPVDRVVNVVHQCNYSLWXDMFSRKNLVLCAEDERLAGWSCKWVLPAMEQIAPISXNXPRLVLRKXEXTITXIHDKRIWCIXATDPENRFIXHPSERLREKDEPXVKRLEYGTNSIFQGXPAXWIQRFFRDRXAFFSRGNXKXGEQYKRAAGSXDASAXTPXQAKXSVXEXAKNLRMHVPKNASTANIGFGTQLEXSVALWLPGSMPXXDFRVMAXIGMVDNKLXRHEELEVXKSFAREMDXXXNVKLYAFKGAQIPXSLAGTAHNILTXMNIIIAINAEVXKXWTVVXFVWYNVTGVKFIXTFGQQXRXXFDVIPSQRRXLRAXQVSEQKRAIFRRXXQDFSLXSQQLAIFXAXXMEISLTAXDKFSHXXNAIVKPLSLXLLRYVAQYNLVKAILKXXAQYQLQDLVLKEEPDFMTLCRERIPSERVQSSEAPTXMYIGXVIQPPGSATHTIXDPPEHRVFTTGYEKGRIMTXEQKHDDGYXGKIMENXLRIVNVKPQGGESSRXKKFTCFDXKXEYLETXFTVLTAKXLTFKIAIAKRDAYXVAYELALSGCFLEDPVPXNQXQXQLTDVLXFFLSKXQLXAMVXVAVKLLSSEPWLEILXEWQPGXXICKVRXPTYNCQASTGSKKKYGRVGEKYTQEFSSHXSDLXAMRKXRXANXNYKFKTXTKIIYYVDMSSREQSKKIKQEASLPFVLALELXKXTNQVXGDQFANAQKTXLIIXAGSTLRGWKLDHEXXXXIPAESAXAXGXNEGLNXXGSINPVLTNTSSSQATPAISNKGEAKANXVKLISAKXVXXRTGKIDTNIILVTRXFQAXSATEDLRXNXXYARXFAXQRAMGSKMMPYVRLANQTXHAFXRXCEPEFAVFTTXGYXRMMLVEQARHYLIPGQANEXIVXEQNQAIRGYNYKSGAIKXDEVCDMSTFLVRLPFRXAWQEAVXLVAVRKLRLPDRAYLQFPPPDVNPRYEVRFNVAASVKDHXCACSKLVXFGXNKAKGXYVPMLPGVILRNXAQCRQPVXDWPFREIQQTSLXLXRDALLADXIVIERYAKERAGTRIVGPRLYARLANKNLDEVNLWGXXATEEGYRVQRNNLFGVDADERIXPTDAFWPXGMLDAAEIAKITXAKXFPKQNXQDEKIIXLDAGHVXTXXYXRVXXIPSFADRELIPXKALIYNADEXEAVSLAXNMPKXTAPGRNDGXSXELLVEPKGYQXHDKXFIRTIYGALAWXDNRSAYQEKMESQKAFGEPYLLDVTTTEAXRHPLXAMRLLNAVEXVYVSAFPIVAAEKALIKKXYXXXREMXLKAFVPPPGMSSALGFPVIRLAXFYXQKNHDCXAANDCLLIFXRPXVPFXFGSSIXLGSWQLLQHFXVLHCXVDPFXKXXEALIAKXFSPHCTAXNVPVVAEXLWLKSAXEXLXNTISAPXSLHXTXSXVDMEXHLDKGLXGKSRDVLKRALTRYEAGFYNXRELSIYXLMQNPEKGVSVIXXXYMYAPAMEVKTFVXIAGTGKTNVGQAPXHNSXRGSGNXFLSALDRERRSVNAGXKIDGDKXEENXXRFSSLLEIIRIXNERXSMIPLATWVGPGKGXTMXLIQIQCGEXXKIHXTPXPNPVXXLHXQXYWGERNVCDLPXVLNXRKKLPSIXGFQKAIWTXKGSPQAXAXXHLNEQXRVLSDDILTKTERTFPEAWSVXRGNQAXKDEXVAVYNEPNTKEELEDMEVEXSDVXLAAAIGEKXYXRIYVQKRKAFWMAHVLXGFNNNPDDYGRLALDGRGTCGSGTYVVPXVHEVTFECIIDYHQXXAMKPCRSDWLENLEASIALDSLDXSRGIGVXQATEQGPYXLGAEXNVWIENPXMQGKCELHXAGLSIQKQKAXLRKHEVSEKMXESRFDAKVGGGLERFQLXYVGMCFLXLXFDMVECHAKPRTNKEVYMSXTLVEVFFGSYNDAIYLERVAPRXXSDRCTSTDIVYDXLIVAISREYGDEKGEGEXGGKFPDLVVLNHMKADPRVAQSIRIMFSVFATGKVWITEYKSGVSNAXFPYIGAYALPIAXQAREVGALLIQRNETVRTVSDFXLSSTXFDAALHEXFYTVLXIVKINPLXHNPXXXGAHNXIEXAISDQTGYADXALQHIXIRRIKXXPLIVXFHATLWITKXRLQTQLDKDAVGRIXXQGDNTSXGSGLPFKYCSIFYNASFENRINQTFXMIXXKEMFQTXAKLTXDTNVYEXGIDTWXVYIATEDVYMNIKSELXIRGAAENWXLGILTLDGLPQEVELYQKXVIXXTNESXTKHNLTHXNXSSNDXYXXEDVMFLLPAKRPIFLTEAXKVKLKRSASKLDELIDIXPLLLVGGVVPCXSIXSLTFFDNLLAXIKADTVKEXDIELWKDYDXKETMEHAAAATTEDVLQHFQFAWWXAAQLXFTXDMEISEAXVDYFQGIVXXSTFKKSVGNHVLAAARPARXVFXXVPPLCXXYSDIGMNFSAKYSDVXQLVIGGRTSXPPTRVXLAIXLDVLENDXXPMGSLMYDXXXKYISKTTMNDYXXFETXXFAAFEDXVEENXSRLFLVAAHKDLDATRAKYHAVDALTFFXLTDSVXQRXITTGRLVTRNAPKSIKLQXASCSNFILALAXRAVLHHXQYLWNVRRALSCDMRGDRRFFGDLIMTFCLPVLYLYTYNLEXLAATMGIQLEKXPVSYXLSXIFAIEFGCAIFKVKASAXQTGNDXXRXRNGVXERDHQQQQLRSKQVYDISYLNRYXRFNXAWVAXXLAVEGTKAXSTGXHLEXMIKXXXXLXATIXQXVQXNRKGTAITXTVAVEYLXLGVEYEGIRWVSDGDPIQLVPLSTYSSSVXXXXTGDGNLMDAESQVARLSPKLFKEIKILLVEGKFHTMVVLFDXLLIPLSGKEXVEESKFLGXSVIXVXHLRXIGEIAVAXVEQIEATYREHLMKSTXXSDGVQYYYGEDLFIGSANKMXSDREASXXRGWHKFETMDQSHLGFEQPKXREHDLLIGAXVKIGIELVXGGVAKRXHLEQLANXXXXLNTAHGEVSALTAILXRPXXVVKHRXEKXEDNALIVEYIYKXFPXQAFDRVVFAXRXAEVLIENTAIKXTEMHHYWQVTQSPLYLYXKDXEGVTXDXIELPDAQXXFFKMDAAEVMTTLQAXIEARXYLLCXVELGQLYLAMAYSYXLVLRNYMKSAAKKILRTSSRPPXTMALLEAHDVELTLRDPDRPLKPWNQQXTTVRSFKIIVTKRLAXILGTNYQDXGYYYXTSAGVRKQXILRAAIEXRRGGEESVFQMHRKMXYTLVESRVVFETPVKIIAENLRRTEEHNLXEXLDRKRFAHQKXAEEEQILQLIGXGKIXIFSIILGXEMRGXESXDXHLSKVFASDESEAYHTIQXAGWDDIYGFFAEXTFPXXLYIDPQGDPXGISEXXHAXDARLRISILPASLHFXXGXKIGEREQTEEYVTXWYAMVTEPCSAATAVLMPYGSSIVKRLREPXFIGTXLNVGKKNIFKFXEVVWGPHKLEGDRKAGAEPALNXVIRXAANPPMPSFVFDFQIKLVDARLRSXPRMMXEDAFKTXIAENTADVATVLQXRLTENLNRINTKIERPSAHDAPRSEXPSXXSIIQLACVEKMXVLTLEXSAXLGXYNENRINAXSSDLNMPEAVNVTDVLFKTQRXRLMTQYWTXESLAXKAXHLQLCDPVMKLRLKTXMPLLHHXSANSAVVNYGGDENQRKLNLHSHRXFQXNXFIFTKKXDHPXPVHQNSVRMLTXQXFVWKNCDIPGLYMKEYKAYNPRDISNXVLHVKMMKEETXEEQFLAYELDFGXIELEQNTIXFDVXQDILRXGALAPXWAMQGAXILKXXLXFRVGYQEEPVLADQDSRQVNKDVSFKXLLVVXYHKHXGCFGXIPPFAAGGEDAXVLIRGIIIYDLSVXGKVMXXFEIXGEMIDXENGXVNXQDLLEDRLXVGSXKHXSAQLRKGRXSFDVFEXEVVIAXKSCLALVXIHLKTPLYIXLCKKETRTRNIXLLPFKVDXSLXAKVDSNVEYHFHNMKLIADSEGQLTGXXATXRVIQSVAXRNWLHGXDFWGVKDNPQEHYALDXYKIAAXPAKYGDDKIXXNTXTVTNRRSSTAKKVXSXQAAGIAGSSQCMKRNNNCFXXXSCVQERGSHILLSGXPATAHKPXLIFEGIQLPXXLNAAESKTALXXHQXICKAIPTVANTNNAQXFILKGDSFEGTAXPVXXVLLITSRDKWAVDRNVXEQYDFASVXEXVKVVSLFRTHPELGSVATEILDTDXXDSTXDGLAAXLXGEKADLPQGXKQRXSAGCSXYTVXYKIQIKXETAXFEILXILSDHREEANQKIFEAAKIDSEILNIXXAPIEXSIYAVVRAEQAYFRKLSLLETVARLLAVTIKLSDLNILXASVIDXASQQQGSXQKLEELXXFXKKLKTKMTRKDQNXSILKAEIDSEITLMTGNKEXDFTAQKNIITVQGIXEPKINAYRRXKKLXAAKANEVXXIDQNEEXATDVDXTCGDSVXAXLLDVAKXLVARPAGDKRNIVDXXKFIRINPLMAEEKKEKFAFIXQTAXAGEESRHAXEDILEAXNLKXYNRWTHXDMFGAIREFGIEQYWNXXKFPPDLXVIYLLGWEKEVAEXCTXXQXLSAGWXRSREFXPDXSLNILVPSXXQAAVRISHSSXXLSHRXESXRRFIDIXCQXLDGISHNILQRKIYVSGIIGRFPRERFTKMPQSAPLXREMQCTYRIKKWARRXXFLEIXIXRXRISKEIYEVEQKNXVPSKAKALSLIPLTIALLIELVXDXLAIESXWXLTKLEPGXLKEKXVRKTVVAFCLMXDXCTYDTRXTTGFGSWIXERXKSPGLVXEELXLEXVKGHTPXTMSQDSXGSLIXXEQLEVQVTPEGRNXGFIHXNAXXDKNIESEFHSPPGVYNIGPXNEXTLGDIELYNXXAPNEMHERVGLGSDKNTMAGXELEENAXEHVYPXYSMXIKHSYLXDALVDEXTVXDNIVIVFWADXHAELNALMVRLGHEKKSXSDTRIRHPXXHKSIIKLKLLVDTXREHXQGRXDVELLDEHLKDEVXXQPIQERRYEEIIAILPITAWXVDXHDGGIXIEACSRTDIKSRXQLTPYGVILMEXVYHSMIERGEIXVQVCEQLSSVREDDGEXVQAXFTCXXSGXXLSIXEXXYNPHXIEGNEXLVQKDHXXPAALEKNGPFQNFSXGXGLEQSRNNCXXXRLIVXAVKXIIKKHATPXHTEXTRDHKRAVHAKKIXSXAXHDPAKQSGVKDXFGGEFXFGTEYNYPAILIVVDYVYXEDASXNKXAXIQRAAKPNXGXSDAXXPSRIFGETYXRADRTWRKETKXAKDATVEWXLXITYTKMADGXKEDAXEIASNDEVYRYLVASRLTFAXXALDXPNMAIXDDLXISYXVMLASINGDXDNAYDRXAQXDXEDWDLSYHNFKYIHSSRSKLGQFATRLTEGSLNXKAXXCEXLNEVXVMGYGHEKPSGAELRXSETLNXYFDLXXIVAVMSQESIXHHXXPLRWSANRTIDLXDEYYLNEGXPXKTAKGIXRGKPGNDAPHHFNVYXIMSVKLEXVLXLDLIHVRXDXLXIAKAFGPVKQLVVLLLNCLSXVIIVATIGFAXMLKFAQXXKLGILYIVMLQLXKQEWEAKRPSKLYDPKDLFXLTSRGYSPDQXDGQXQFDFTDQPIXRQGXDEVGAXSGXKVKSQTNLKHAEXLXXVXHQDDRXEEAAFRKMPGXPNLXAXVAXFGVLFVVRHLPRSYRASFLYPCDTRXXLQLDTXXVRANIASTLXXKINIGXXALPEFKFGXVKITWKITLMFFNADXGKDIGTXXYMLTPIADDGHLGGTXISAAAHXXXTVKVXMVNGASLGSHDXYTEGRYVSRQEEXVLLXRLQAQXLKQAGEXXTLAFLGPPLXEGQLFEXAPEXREXIETMKXLGFDVNYKAFLYMVSKXRCLGPSDIPGIGVKIKAXVXVSVSGKXFGLIFPSDPGYREXELEHXMXLRSDVQXXEDVGDGTFGDGPIXTSLVEVXTERVGFLKAAIPKATLLXAASLMFGALDNIDYVTEXQPDAESKXFVMRIDGLVXYRHFGRFXLPQAPLSSATXSQDYNKVAXDECMPKLXGFNQKRIRNKGRDTXVTYEDRXXXKLLDHVXFXRFFLAAINQKKPPLGSEGIKSAQPFSVDXQXAPSXAYADMWSNIXAXLXGILDASLFRHCERSYCFNKCRRXNAXYXXXLASKKKYNLVAXETEGRLLGITYRGGVSFXLVAEDAVKNGYEXXXAXITEFXDEXKXEQNXGSXXXLLTFXRKKLRDXEHSFFVQIXEVHEXRXDAPFDAVSLATLXGSIPVEDGNXXLVDXYRXENXMXQRHGTVARMMNEXXRXYSXSGVALTVCLYLGQFLSIKDXNKFADXFAVRXPAWEAXPEHIXTSMSFLLNVXXXXASKEALALFALLLYXIGADLVERVLSVLVNXKVDDXXTLKAASIXEYSISIXAWPRKADGCXXVNACGKSXKGFSAQYXFTKQXXSEKGXDILLLAXLIKKVKDXEAXFNXKXREDLEVPEAGFKHWPGVKVHQKKTLQXPVXNGIXSFVGSDSWXSXKRXQNCSNXSSVEXLSXLXMXAPVATXXFXLKLKXXKLLXGLEAVYXKFKMWGAALGXSLSLESYKRYITKALEGGANITRQVTWAERTNKILKAVXAYDDQXIKXPVXNQIKALXGXTXNKGENKVNTVSVLGEPYXEIKEPSKDTDQEDSCSLIVRSAFIKGPYELPVIFADCVGNFEXXFLXRTDTRTLAXFSTEXEDLXISYGKXNEKXSDLXEFSTNELILPNPVWLLLTGGPXGXXLQETEFXCVGHSAXDLTDPXNDAESQEVVKKXXRFWKQSPGLHFDSXPNLAPXVIFXTDRXSDGSFRMVFSXDKYGGTTLTTEXEVKYXXPFHXNXGEANFLKPHLCPQNPPCRXSLTXRAMISFMELTTISIAXLXKLNNPXLNIGXGMXFQESIQNKYGRLPAPLGTILVGESKLAASSPPYAEXNREXETQLYXPILINAIXVLKKWYXLRERQXVWTXSVPIDKSEKELWPXXMXEPKIENDKXDNRIXKXENTFKQDXFVDFSLEIAXQNXRGNXMTXDVEPLPICXKGAIFFQEDKTPVAPKKXYLLGVFTLTXPYVVCDXQGFEDIYGEERAYKXVENGDHCYIXXXCMGINXXLAGTAIGTTXGAQXIXYXEVARAPPXXLQDXKKVESDIXKAAVXLMEMVXXDLEMSPRGAXNVANXREXFFDXEGNVSXLKENFIGAVWVXQFFVGRPRXKXVXYPRPAWPRPYXXEXDKNEIPXEVQAPYDYYRNLDLAELSVSLTAEDLRXLQTFGTAVKGDTNGTKKKGFASIDAXDDAIQKMGSQLAISLQPDFVTLSYKFKMAGSKLQKPRSPQTRXXQLPPFLXTPTLXXXTDKGRDXISPXAFLQGVVFYDKQEDXSDTPIXQWIYKXLAGKQXYFPKXLPXVSLKVNAAVXRTLASSAPPVNXDXXVSLVGSTFXQAXRLITRKLFEFXDEKRERKTXDRRFEFFMXPAIKEENTENMEVILYGVLNXGSSFVXFGIVXSKKTQSVEPLKERTKQLATEFQMQNPXYRKWSYXMNLPKFLXAFKRVHIEWKEXVANXQXDLVTDQNXLXHRFSXVEDLXMEIIXPXXAKGRGLKWELNHKLNAPATVEIEYNAXKLFKEXLFGLEALKSIXXSDRIDLGLXIISAEGAGXCFLSMDQFIDGTLQXVATMLAKYISYMYYACNAEDHGVLYETCLXXAVLXIERGXAQYGVETTEGIEMNGLFFXRVDILTTKRXDVEAYDISELETIXNLAPGALIMKTVXIDRKAVKERGPKDECAIERDGGLXLPVICTAKGIXIAXYIKFLSGXALFVXYXQAFLLILPQFLPGIRKGXXKVRFSAMVNXXQDEIAXSXQSTXGEKXTPNKXLYIRKXSEXQNSXXYMPEDWLVDWEAPISXRIXINTLKXSDIVXPSYRXVNNKENIVEASIRNHRFKXGXXYGERDXPYGFNXHEYIRGENVXSPEXXXXLVXLLNSKSKADKDDREMEXIRSLVPKRDDKLYLGXIYLLGXLXXNXVKTQAGTIGSKIKIWLCLYSXEAACAREKVMAGFSGLTQTPXNEAVERDTFMYYSGFGTXSRKXEXQDPAFNVXPLXDKHLRSELXVVRXYGXSMPFEVXQLLQVGNVREXNKLSAETXXALXYVVLILILQALKREEIPAYMLLFLDVQDXXLNYLILVXYKLEAVAECDXVAEHKFILGPNXEXXXKEHDFRRGDAGIISPSXFNFRYIDVTGRECLIYSSNPGCSKDTXQSPGTXXLEXPAXQSTXXNDXSXAXEAPKKTQDIXLAKHSKTNVGPIIIPXLPINTVXCQXGIGQSATIALLNNTVCXSHLIYLRTAFXVFQLWEGSIFXDCIRNNHLXXYIEXXFSXICRIIVDQLWIGNAFSACXXDKTATLXXXFYVDXREQNQPNSIERLXXSHDPLEXXGAAVKXLNIHRKILIEDQQTFEGYGKLPEVKXQYAAMSNIKXPAAIRXALANKASVQTYFPRGXAEFGDLDVPDLXTASSXGRVLAKSELGIRLCLEAQFXRGINYQHPCVKKKARNTLLXXEALMVLKTLALXKKRPXYNVAIXKIALIXLXHXPGIXXAKKQIIXRDDASTVSLLEFCVAKSCXCSXDAXPEDAPRKLHAXXFEXDERAQIALAGIKYSGSEVXYNXIDCLXQEELSPSGAHITIPXGENLEDDELKMTAEPEYTIRXGXPXWNMYXKXLPSTEXNMXDIAVTSSRGSSVAXMHWDRLSDYXLTXIDRKXVPQEAVAPDPFDXSLNHGYRLVTXQDRTTLLMLRLPERLLFXSVHILPAARRRSFNNKDGNXLALNARIRAPMAVTTLSDGRSVGEXXVLVTTYXPLPLEQYXDXKRSMAIRETRPPLKGRMELXMEEGLLWAFDSDVRNXDSFADXVEQEDITQGGEKFILXSVXFYRIRXPLRESPVPXIKCDYGFRVXADIDNNXTNQWMXNVPEQPVWXAAXEFKXKYPLDXXVNVAKIXVVLXGIFTSDKGKDEYMLYALLXXXNPVVRLKXIXRDXLAVMYNVIWLMEIPGTDTRXXXWTDREIRREQIAAPDKXIXGXXNISDXQLSLKIXKADIEVXSYIPSXKMYLNKSKXVYIRNDILSXXCLDDXGDXLESLFXKGXVKYEMVQKNXNFLFEIIKSTIVFHMAGXLVLXERSRNLLXPXPMSGAGDANDEMELYRGNHRTVXAPXPGXTALGTMDKDYDAPEATLXVLFDGAXXTKSGQKMLYXAFQREVRHKRHETNENQKPDAXVALYVEGMEMXRIXLSRKXFATSXNFFNKSVKIFIPGXXVXRXMDVYQEKSIFVVVLGIXVTPTXRTGEKXPLLEESNGXHLXVDLMSEXLRNXXXIDGFEASXPFXVNKIKQASQNVEKLHDPXSREGLIXPDXRSRGDDXKVALKEVXTCLLXXVYIAXERGXSYXIVPXRDADRVSELEELDTANAIAQRPEXIEXKRRYXXXKXHSVESXTRKTVRRIAWLAVXQIVLDIPILYVLPTXIINXASTVAGNEVSGAAIVSSVQDYXSVFTXMNQRWPCXSKLQSVSYGXXKRGERSDEFGEKLXAAPALVEPLIDCFETKKHIEQEKGEFQVENGANTWRQDKAQCALXXVKIXQHXNLPKIXEHMXANMRIPXICITPVXAAPNKXDXLTCTRAXQLMANXFEELIISTTKYHEXAKAXWEKEAQAMSVSVGQEDLSNEHEQLIFGSIXELEKPAYGXTKFASLNTXIAVIKKQVKLDPGXDSSSQSHTGFAPEIXVGSXNKLQXENDKEEXRATNRSDDACKIITLXYKIIEKANVSDLYGTSXSXDSMXXRXPRDLIHFVGASKXXXELXQAXEEAFWYYPXXVLFDQVSXXXTVNVXEPSGVKASEXLDRNFKVPPVRETPKFKXPVNFLLHLDLXGGQNGSRILGXTKTPQFPVXTADXQVXLSQSSRXKXAGVWVASREMKAASLDEPDIXSDAXVILQKDNNSMTGYTYWRTRPELFEEXRNAXPTNLAALXGVTHCXPDHFILTLLYIAIIEXISSMVTDXGYXVSLELLXAPRLXQIQSSGXKXXIXKVIFLHECAELFPGMKSISMKIPXGEVXKAFXQQQLQXLPSAEXFLAGLKTLAVFXEVSDVPSCARASPGXAXIAVXGGGVVFLREKXGRDALYVYNLWKGSXARFASRDIKMXAXMLQXLDXQNFDEADXVTDXGEAPYGSSGXSSPVNNXFHXXNKXMATITLAGALDDKTSSLSFVLGQHIIPXFERTXXKDMQLIKAGQXKVFRIXXVHVKTRLCSAQTXEAFPTXYRNIXXEXPVIKCXELDSFRVRSXXYKDFFSNNEAPEFKPVRKQGIVHPSQXGXMTMGYLXLLLWAETTDXKXYYPATTTXAXEVRENVRADEXGLWRMVEEVXMXLYSVPTTXSHKCFMFSSRVKSAAEQSSVLIVLXRDAALQXLIKTAVFPRPWYYVVQVGVARNNFEKDPGLCKXEVIQEFYKPEHDRSEXVATKXMKGLTQEELNTEEMGGQISLSRLRSHIHRFDTYTDDNGPKWLNLNFXPVTNDSGVKYDLMVKVLXXXKLRTRQFNQIPQXYGXLGNLEDVXXAXVAINCYIFXPTIKSIDXRFGERIQRQLXNILVGXAEALEMDIYFNLGYKXPLINLKSNTLKXVFLYVQXAKRERIRVERLPWVLEKIKYEXVFXLPLVQEGFYDVKQRXIGIEIEXGYTXHXDMXLXGIVKLSXPAWYMPXGSNIMXWXNTHNYSMGPSMLFFEPGPTAYRTSAXSTVGYRVSPFLHFKATNAVCPEGTRLLDXDXLEDARFXRNLREQTVEMDXRVASPAGLFGNQFXEKEXRYTGAKEPRMQLRMPEVXAITETDXWLKSSTPGLAMXKXXIKYXHTLNGIXGKGVLYENDTITVCLWHVLRIDKDQXEXSTIQAIANDRVRYEAGIAFTAIQLKDXGRKKSARCLAALAIWLMIIRAIPXKMEAKAXSTWWRGLVKLLMLKFXMXREYSKVNEGEXADERGKFELHNYAICXVANISKRKSAMNRVRTXVLXTIYNXXNPISXLCEEXLYVQFXICXYEXTYLSNGXXVRISEVAXXTGVXICSARKXXKGESEIVRPVRKSEXGVYLGLTLASAILNXIXPVHFVVRSHXXTDMDXRDKAXIAXXLXGNXVSXXLSIAYXRHAGGKKFXVQKPICLITXEIARVKYLLXGEXXMXERLXFNPSFCWHXHSYTEXRTFIXTLGKRMVTYMDENVHXXLKVLTYNDEYWDLYIKKRAPVLTQAFIPLGASVEFEENDAAIYEQRLAVSXXYRTSPGHXDWEILIEPWLVQREIXNGTFQTMKRIQXVVFXXEANYGSXALXVFTXNTKXDHCAXPFDVVRLKVXLDIKXTKGEXTKEQETSPLWIAVAIFXTPLEXXDXGVNEYAVPNXGKEYKISKSANKTNAIAEALKSTYEYYGKNYXDIMTPLAGXDAKLRLRXDFVXPDLRGMGNGLKEDIQTHHXTETXYEQDALXXRGWFLYIXXYRDQAEAPRIDRYKDNEAIXXLVLVLDNQTNRSTAFREVAKXVLXFLAVFXWXAXIKHIDRXRXASGDYRDEAVEILGRTTKLLTXGGELLXFTXLLDIXVYKAITALERXAKEXXTDLRITXIVFRGITVTLMELLXLMACPXKLDQXALIQATGFAFLFKQXLGEYLIDLAEKIFQRPVQREASDGWXALSNXFNRXGLPTIHIIFADKXILGYAVSLLLTQADGSLXXEDVQLXIXNEKEXFNEEYIGKXKLFWXQPINGKGIKNRRPSXGNNQEETRRYXNISXRLIKIEKPEGLLTMDLKYLSERXFQLSVNDYSNLPDRIATYIYEYFDXHXPDCLXEQITKHGKXGEQXCKISTAISQLKFPTENMPFSVALLVKXQXHLQXXFGPMGIXSFDYGAAPMPEDVYXXTLFLKAVVLXQXXQXXDLQLAYLVXHDESNXEYQYPEESGNHIKVLIVEMNSXXXLTASGLAIPYADNPAPLPXVGLVLIXIIKFGKLIXPKVQNXNLCAXPKILXLXALXXFIXFSVGHKGXGKDFMFXVVFSMRGRWMXFWVEXSAESLMPYTARXDKVTLPKNMSEYYSYAYQEKWAQEPAHQNAEVKPNFGYTDXQXFNKPTTXXYRKXCKEKRNQXAKGSYNFAANXNASKEXXLMIRNKMERAXDXTNRSLSEVLDXRLSLKSDLVGFXXRXKAPLLQPQLWVGLMFHPNXLERQEFXHRXNRAEVVNKGEPTVAIPALYGPPVKGMLXXRSLMADLMXYKKLLLKDGXXXARGAIILQIXGNYIDSPVXKWIIQSVVMKIFVHRVRKAQIIDWNEAVDPXTTGNVLTCPPPVVVXFVRPVEAPPHDYSNEXLEGGXNLEALREXEAKIVYAADWQSIGVLELARVAARXXRDXLXDDPILTSMYXAETGWEFTGEQXVFIXKPQCLXTRSGXGXXPDPXQXVFXVKXLTKALLXLALIXLLALLXERIRNEAVSAQETQIEWIADXXEKFXNLLTYQIIQAVLXGXRXRLQRXGSRDHXXDKYXSRMTMNQSXXAGKIAXDNKXKLQHVTIFLLXSAWAGDTRAGXXXTVXWVNSTVSCQXVQXXNVGAVNSNXASXPIGSDKPAXXKIELAVTIDSQYERRPLXNXXVPKGXKIEREWDTQXDDRSFQRVAIQVXPWFLFLRKLINLRTXATAFIXXAGEKLXGTKNPDXWGGGKTDNGPGAIKPDFAFFXFAADNKDGDSEALVEKPIPXXPTYANFIKQLQPITXEAPIVSFDEKSLRNNSGTIPQLVXPGGDATXGAANYHFSESRLSKKWDEKAGDQRLXKAMHAVASIGYLLTTAXXEVAGDSIQKGSIDRKXKEKDGSXAPLDEMMPARMVVACLRXLSPYADNMQKGELSVXVGVAEGSXXIAGSINQQLXFIDTAXVWXEVVHTTQKXTFNVTIIXIETXISLSXXANXVEMXVTTIVSIVFNFYSDIXLEXILLDRPLTGEGXASTXRVIGFKLXELNXREXSSEYXHHEEXNFXKXLLDVGAFRDSXXHSVEDVDRVTXEVQCSXDCLFLTADISXAARLIEPVPXFLLKGISTXXXDGLMEAXWKELXCSXFSSKKPQKRFAIVGXFYLELNLLSMTLRILXXTTAEIWNCEGWERSXXPGFETXIFNXPAXLGXESDYPKIDTNAVRNHXTGMXLDXVMXILXDGTGLXXMAFKLXEEFXRSSGXEQIVKQXSVRAYXDTPLEXLRGXXAPTKRPIKFLIRGTRKGGIXNYEAIXQVSSVQPAXRXRLISRMAQLAAXEXKDEKVXFXRVXPNKAGSGITIDRNLEASSVGQEMANWMTGAVINSSXPQXFTXYXFPPKAENSRLXMRSKXRLRRXCAQFDEAVSEFEVLLQDSHYXLXDDEGSDSXLELNLDADAQLRVSXITLRLRMRSEKARENXDETVPILMIVCMKAGAIAMMXRVFVLAXEPXEXDQTKRMAQXTDGLYSNAMVQPLLKLEDPTKKRAXXKKKKSGLNXVPSFDLTGVRGFRGGEXQSYEIRGKTXXREGXIIYXLAXIDPFHKXGXTENRLXNPQIGIXKVVKWDKXYQIVCXXADAAPXDDEXLMTAGSEEVLHSXIFPRPVQKNSKPKGQYSEAEEXEPPILQXNLGSVVQNTDTXIXLXXLLFMQLDXNKKSAVEMTLLXKSRTXVNTWLFPNXSXNYKPAERTGSLGSLKXSQPLPAGLXKLNRENXPDEXNETFLLXKEXAFXSKPXDMDXWCLRLPARSFPLATDMLEAYCAQLSYAXXYGGTPFGRNTNYSQGXXTADNISKTDFWHKLELDLYLAXLMEGVWAKPKXEVYYKDSDDXMDXYRELCYXRAATRYXVRPQMVWMVNXXPGSIEQLERNKGIFAYADVDHXKKXGXXATSGSDLEDEDDXXEKIKYQNXVAANEXEXLKGLYDNXSHNXMTSDEFSXAPENSRLNLXMLKATXXXIIQIDLEANAGLSVKGKFLYNRIAVWGAETLITMDICVKDXSVAKXVAKQFTRDADXRNENGNGXDIDTPKXXXSVISANVSPVNAANAYLAALXGLNSSKAXLNVQLXTMQRSGCVXAXRPTESQCPRFXKYQAYRXGAHVTXFKLHXVKASVKRSAAKPAQTCPELEXIRVLXAHDGKMXSXSLGKSRKMIADENXPLVRHXNLIGLKAAWGENVRDVVXSASFNPKQSTSYSGRASVKXNMSQXGAGRNQQDAILNQXLLTGNRELTMLVVVKXTKKDELLENXAELEVSPTEQKXVNYLFKKXSSTXTWNXEISANFXKSGRKQVNEWNAQIXXTIIYTAKVKCXEQVTXTSAVMXXQXYIALQSEAGHSLELEHXXCQKXXCVREAIEYVKKYKVXGISDRXVPPRSQAGTXELXARASAIXVPIVEKIGLXTTAXLPNKTASRDAQXLAQTHAHILKQQIYFHXPXGPRTEEILXQXGDRPLFXXSDVGXMPVLNTXLXNMLAVLLPSAKWEDXAEMAYPLSMQQYXRKLXLKEANDSAPXMFTXLRXESXAFRGVXIDPVEIVRXEVLTTLRXXGSWMGWSXPXKDPXEXDEEIMSXQTDSYXEPLITAXTCIXYLNRDDATTRSNPVILPXXXLPAQXSXAPCXVKDGPXHYDVQXCVLGSXAEEEAVVNVDLVMXIXLFEEGIAELLILIYXGCLGGVGXEXVLNEERSFSLFNRVRFAXPRXXYXTDKKAIEPXXTQIPXAVNERTYXXTSCIETILTIQGVDAKYAFQRPSXERRLDPAXRPLXYGSXKTLAAILQLFPLSDXTGXWTIGKMATSTQATYIYLNNXVEQEALLXCENELXTXXQDITPNYAVSVEKYTXTASAIKLEFXEIGGWXDAYEFNHVFLVXITNQATTWRPXXLIAEDRQLAXGGPGYRTYRVRMSKDLTRXILDLESELLVPKADDNIXADLVKDKLKLDKSKSFTRTVKHXNIKGRGRNEGVVELGEXQAKLXXSVDVSAIYCFXXAXXVFTPKFVSDQXSTQPRRRIXFXTLDXXXACAPXIKXSGEVIGKDFSQVLGEXFRDTTLXFLVENXLREXENVEPNAGXPTNIQADXERXLSELNTIITEEGMITQAAKDYGGAFNTIXYCIKEXHCLIVNFSNDRKAXMLNAGDGAIMXDXHNHYATLLGTGRLTLNXFNXLANYEVFNAPEGXFNGHXGFAFLKEXLFVSRYVVVNDYGQTVGWESELVKRRAYNKTNSYINMDXLPESSVNYDIQFVFFHLITETXDGXXGYYFLAHVIRLXIXLEKAATVYYNMVTLXEETHIGLVQSAXICGDAGXAVDVRSALMTXXRLPEPLKLKGFXHPDIEFDNERKRXXLKTXICKAXRKRCRQQFTAXKKIPLTKVKQAVXIXVSKXRXHXXAHQITTKNXATSANQRNSGVIKXMLAAKEAMTRPMPGSXSLSRVIVTQFLXIXDDIEDEYIAXMYXVVNXVFSEFFKLXAXRGTQIPQASALYXLNTLVAGSHSLRAYXLWCAXRAAAXTAAHETHDELNSQISYVQLXVEHIXXWSAYLHPEGISEXXLDAMIXVIFTRLXKVARXSAWSMXERTXQXKGPXXSIDALKXQRKLIELRVVXFLIXXXNLDXMRPFQTSDXQFNXKDLXXKNYVERLFPNTALKFQEXEXGLXGVMXSGTVVXXRQADFMERDGFTYSKXLGXXVDHAPKRAANNKKXGTRSREEQVXRELFGQKXEGRXQXNVNXTATXFVXXTEAIPLNHCRIGTEXXGMIRADPRAXSSTXIALDXXVVLDXQKRKRRIXEPYVVHNPKYQLRNKXXSVISLAXVIEXLXTNLXRACTEKFCFYFDESTRKGNQRSLYLLMGKREKVFVASXNKQYCKTKMXTXGAVVKSCNLSLNCXQXSPYXEQPXGVNECSXXTDAXKIAENPGLKHAXINRRXNTRKNYYLKXNKRPFXSHDXNQXELENEKENNRVEXNLTHQLGVLMSXNPVILRGTXHXTXAEREXDKXRWLEEADXXGSLAEQXLMXFVFNALLXALXQXDTTQAQSELADGAXSDXPXMDGYKLYEEFSGNHDXFNCPEIEAVXXFQLHPPEGGNSRELQMGAGTVTEEXRKGXKEDYQEELXLEXXIPNKVNQSSPVQNAKEHHSANDVNXYDTXRILAVQADFXFXXSDNDEEDKLXWRPAIDLMQXKSFXSNXGIAIKSIIXAHDGMXVAAXVRQPXYAKPPDLXVNAVLSXELEGPIDVYEDTAYSASATXPSSAKKTXXAEMRQGAILVADDTWQQXAKKAYAKCQRWVTTEPLVYDPTNXGLXHXARXDEVCLEAXTALSTLLLDDSIADGKDSFKGKVIGXKPATXKRRGEEAQXXIGPLSVVTMXIXXRYSPESQRXGHELLGKYPGGVQKPXVXXKIEKTLAEPXLTAGMPDRGXXNSELADGLLDSLSSVRVRSQAHEAVNPEGGEGDGAXFVNLXEVETSSMEEALRERSAVLNELTIVENSRMDAXIVASXKIQSVGIRFSEEXEAFKDXXRESGRVLTVXDEYXCKKDKVLCIAXLLXQLHDFAXEGYNASVFIXXALKFLIEILDXAKDVFASQNYKXXAYNKCAGERVQFSXXPSAXNLDQKITKIMVKIGVHIVVEWIFIRSXXLRDLVVTVLXACLVVXLVTLLGLECIACGXMEPGVSHRTYLAQXLLGNVIDDXASXEKAFLSNKYAGLSKKADXDVMXYCMFLEVALRREVCLNIGIEXFFQNGXKFXXMDFPLXSFPIKXENVLVAFLXGSSSHPVXTGAKNXEXTPLADVSSNGXGPNMXGRQIQGMWXTVLXAVTLNLNFYVRKNXPYKAMDIIXTHVDQGPSQCEEDVLNRXXPEYVEFDQSVTXLGKILXKINVLHKAXPLKEGQXXXFQEPCAEHWCFQXVYFQLTARGDKKHLHISLSEVXVSLXKEXYRCKQXVKLDGDAVQKWGNGLFMXPXFMKNHIADRGDGVFPRERQKNDVXSDSFTPFEPLERXDGFKAKQRASXYSVAXKSXLLRGRAAKVVWYIDTPAVNLDGPXVEPHAHLXLANSYGXXXKAIACXXITTXWDXQFVKKAGHWIGIIXLXADXEYXCKVLGXXPEYFXFDVIVTXNSEGTYEPDVFELGEIDVLXFXNFIHNVLCVVNSLHAXTKALMLPPTGVQAFAXVAHXARVVIMXLGXIIPFVTRLLYGAIGIRSGETDLEHIIANIVRTXXAQAALVENMLVIETNXEAFLDSNTDDPGGRKHAGATVPISXQKGXFYLEKREYLXLYSGYPTRXDFMYARNXCWGDQLAXVNGEIFKDESASLXVKIPGYYRTYAYFASATSTXXDLINVIIFRLYGVSVQETIDAIKDQNNXTIKLPQPNASLLSXLXDTDLHLVVEEILNGXADYSVPSPLVGPLPSYRXPKCVGKEXXEQLKXXEEPPVSGXEEKLGASLILSEISKSENXSGVRXIEXYDMTWKGIXEGRLXLIPLQARXKKNYXRLNRGDIKNIDRLGVWTILXEDXXVTTDWKPYCSVCCDILATSAVVVAXTXASXLIXSAHXTXWETIIHQWKVLSVKLTYAXLFXLRESMGXDFDLIIKGAEIPACYAKLKVEIYFAVXFXQTXNMAXIHVXXESFRQXDYEEGLCEHTHSSSITLDXEVXELNLEFETPYXXXKEPGXHDEPFLDIGQQAXHDSIDIATFXSVXGLVSYMYIXKXEIDXTEVLSWVVVHXKTTAITVLPVNTXGKGGPAYXINISSAALIEIKXMNKKAXLGYLQXAVVIKXLKSEXSEQXLLSRXIXIVXRAFQRQIGTNVFMDSSTVLPAFYRGRKKRRAMTVNNPKLGSATDYRXXTXXSIQEIRNFTGKRVLVXAXQQNKQPXKNRVSGEVNXKDXKIXXCXHTQPMASQKLXVXDAVVCXXGEVAXPEIGLKAVLVSKXAGTEMTCIVATXFAYDKTGNDSRNMRMXNAGGRLEDNQKXEXADRKEKEMIREXGVELYVIYPYGTNVIQFVQEQQDELATQASDSWHLKGKEVLIPIEAKIAVTSXSVLEEQMQVXADQYQIXXVXLVXCAXAEGEPIHPDYAAYGXTLEXVLFKGGKELAAEERHXKLPYANWLDSEANKGPIXVTGSAVEXXEVIMREAASXPVEXAPNPTFYEIRXEXCDPGRCDTYKTHPTDKYKMETRXXAXGKILXVYEXQASKLGENLDTGLVSXSYGXNKRLIDYMFNSLSSIHXXLXRQDDTSMLTTPGVRVIAFSPSXVCXYAILATKXHYMLNVLWGAAGXVMLDXTRNXSRILTFMFLSEQSXVKQYVXXKDLSGVXAKDYXMADDEQDSKKLRNSSGEFRSAXGNLAPRXQISLIXETKEQXGVTLXTDPVSIDADSFQXSLXEDDICVLTVREFXVVXEVVDEVRKXSEGXDEAFSETRREREXDQFVHKLLXSHMRXREGESANHEVALALSESLKTETEESDDPKGGTTPXXDTVLEXLXRHMTLXRVRMXQIRLTGCGITFILSKVPSXTLEAXIXIXKENNRIXNFSIAALRLLNQIIGKLXXYNIHLPXISKALFTVGNPRRPSITRXNSFRXGSVILTFAXXRKIXXYXKMGREPLYQSMSMDMDXDGCKENISGQKLASRAVXLLGMHVERIGYSXGGAXIGXSLPLFACEDGVYLVQXKAGXLMPGAALTLAIMALLTIKNXXDSMYVAXTVLLKNXTXXIMSKLTDQRAVSLXAQEDSFSILAWLLGERLLXWRTALSKHQHRLFCYGYYKMNDGXVNEITVKXGGKXMTISLYXSEXLTAQAFTQLEAXSLHXSXDKFSVEQQATQVINNLDEXMGEYAXPXKAYLQLPLALLAVLSXEVWAIXFXQKMAIYLXSNIQIFWMENTXKALQELXVPPXARDXXIXVENAVMXRVLRNILXDHPVPFMQHECDRVNIQFLNKSKXALXRLXSANPAXNKAPSLASXIEVVAIFPPLVLANTLXGXPGQVCLXAEVLXFVVIADNRKXXLSDXNNXDFRSSAFXMGQSKMLPYXIEETLKQAETKRKAVLETIKLAGQEGFLWXRPVLQASLNYLAXXLKLSYSLXTKXEHXLKSXXDIWPFVVRXXPVRGLKNTNXTPEADTLIYRHIXILPQAXSLARASXARRLGLXANRREFPVYDEFYIAEEVFFXVFFEQTEFWEVRFISASMFQKAXXDEWRLKGIGXGEEAPRATXPGXNLRLVNIYAVSXAIPERRSXEXKRVETLKXQVILVGKEVVAVQXREXEFLXSPEDVKCSCXSEDTTTVLDYNGXNYALTEDXTTXHXLIIFKLIYKXXFILTEFVVELXSPXRXIAFSLXTDFFGQITSPLNGIIARTEXEXLLHREXCEATXPAGPXQFWKPDWEQSAVPEPRSXXHKARQCXFDFMQIKRIXLGRARTFIVRGTIXGXTRVINXXPXRESIKAKHFMXGIVQISHNLMMATSDLXAMXGRKFDYIKSSLYGASDWXDITNAGAANTKMDINLSLVPSMFLAQCMLAEELXXYMXAALSXLEDFDESYGNRNXNLRVIDLXTAPYLXLQARVYKIXDLKPEXPHSKIVHDAYQQPICEGPRFAAXFEHVEDNVCQQMSLNQHALWDDNXLLXLSXHNVVIRAEEKFXXAIXGTLLIRYIEEXSDASLXSRHLNETVIQYTFLFKLXXGTXSQMKAGPXGXRXQYFEAQLHEASGDHQEPVVHAHLXXQILMPKMRLEIKSXLARKLXYLKCWNXHGXCVKEQLKSLVAIXANRNXXVIESGNINNGMWVKEXIALVKAVEQVXWXDSRNKXQEVLAFTSEWSEKVFWKMSXXDRARYXFDVAFSHRXDPRKLXCLRVXLSXNXRLGFKNNEVQPXGGLTPDXXPKDEYAQNLGLHFNHGKXAERKLFXETMLXEVKXTMXPALDMLVELFVPKLEWMSSAKTELFXGREFTAXLSVVTQITLEXEXAXXPSISADNWXEEIXVMRAGLAEMKVXVLGMLKLLAFHIGRTMDFPHFDGPWTKSMSQVLHXIEFXXFAESFXDQGISGEVXDLHRLNXXQRXAIXRQVYXVVVFESANSFVYDMVVLXVXEXRIAMGXXKKGHKVGLQLILEVVSDLDXLIGAPQXEADPVQIRXCEIYKFQKVRFEXXVQLVKKHMYKTKQXASXMEKLKFIRLXIXXIQTIYTAQEMEWXIEKKKTFAELFQQEXVPECPNXIGDXXSXRAEREGGXGQNXIEEPDXPSXSXIWLQIVKYHKNDXLLASSFIPKASFFLMXLXEEAFXXARXHLCPLEXFVLEQDXAXARPFGKEXVFWSQXIEXDLVDNETGLLRDDTVRGCQXLLVIXPXEXAXXRXWRXNVQRTVLXVSADYNHEPIGXXAFAXQNNEIKVDGQXLXKXTKXDEIAPDTHGVGYWGSEAGHDVGTKVLKLACKEACLVKXFHTVTCVLKXAPSLNGTTGXESNRWRPHRKRDHIKGXXDFCRESXRYQPVKENXXXWLIQKPXVVSAARAVLLXTEYGVIVXGKTFAAXSTWYFIARXFEADIAIXSPPGVAAVSQIAARASXCGXHAKLFLREDIAMVTHKQQEVKMKTXRIXAXEIFTYITFLRNMHDNAKNEXXKIGRVSYAHIXARNLTXARARTPSAXALNLRSLKLNPSSXLLHSXFPVQKAEAXHDKMXLLERKNQEDPPVTTQTMTALKLATFQXNXYLPWRQRLSEDLLKSXNEPVXEXSVVQAPERXRKETSRILPGKERIIKNVTXSIAQDEXXMLYKQVFLIXEMSMSLWSSXKKTGXTIVGDAPNAKRPXKFVMTPXLEIKSKQSNINDSLFGGTAIDSXXPWXTXTVDLIKFYXARQQTLAAPSEPFKQFXVXHGAAERMPEPLVETPHYQKGHLXAKXXLDLPEEXTTLSKIQSFIGINGGPHASCETARTSRWRIIYLAXXTLLRSRLTHAXKGXNYXKINEQLTGISMSVAEKXFLRLVXSGSLDRDAGANDVIRRPNIXXLRXIETNXSRVEPXXRAAVXILTVXYVDXKKTANQXAXPGEXCNGRQFLTXRVVFIKNPVGGVEXYYGXAASXKSQNFDQSLGXKEDQTMEPYKYAXDERQDIPXRPKLTIXSLVDGQXLXLSNPEFVYAVPMEHDEXNCERSFTVEIQXLTXQEXXWSKTHXEARSGXERDYAFXELKDAAMKRTELLNQXXAXGHPSSVPTXSWLKVFXKLLVGETTGDXGEVSFLTXSAEQYNXKPEILSQIXNLEXXLDXYEDFXXFNDKERXXXELQIEDDFEXNKVXKXXDHIXTTTTNXPYTQKTPVRLXLIYPISALGASSPKRAPKPLTXTLERXXQVSXDXVLVVREGLFIDVEQPKYSPDGEELEAGXLXDTWEMXXSXFPRQNVQLGAVAXAKXXLNIPKCMNADKIDEXNYSMRMETIXFQEGLYKNKDYLTXEXGVNAVKRXXRXXGVTELQKSXXALQVXGFAENXMRFGMGKLDKEXXSLEVQXSLXDRKXLWRLAYKLHGALXASIXEQHLSPXRVLTDIWXXXXIRMAXLRXDLKMXITFTPLXGYLNREKXXAFAWIQIGQFGEPADGNRAAQXWASTTIXLGXHXLPPMLHVEETVTVVNHTVDHRAFXDFGYTYIYXSPIXPGYTGEAILPXELRIKIHDRQLTYAEXKISPXVLALSIDDIEPGHXDXGEEVEXRVRMDEFFXFEEDLVFKDKNVSHTTPATHDLNYHPMLAFRVNHVDLREXNSVGXDLWFAFGHKNDVDXAHDYIARKXALVLXXSXSVQGXYHDKFXDGITRLIIXKAVKATDKNQEQMADEKDPSQLRKXANMXAANPMMTSVILTTSSKWNAKPIVRVXSEXYSXIATXDPLRAQAFEXPLTKRIQLIKKLNIIPPVMVAGCTNXKYGXSGNSIFTXLRXQSEDLKXLTINLTNPALQSSXREDDYLMTEAEESGNIQXESLTVLLEAGSKPFSQXAPMXRYKEIXLLXXTNXFAFIILXDQLLASWEVSXYATCWPSKKFCXFKRXLGTWAQKHDSXTRXAXQXKSXXXXKDIFDDRYNQSXREIQFXDPERVKQQDKVXRRSVRTGPXDXATGNFDXAITRIXXLXSXPLKDLXSYFEHELNLTQXKAAXPRGQACSRNTXHMRXSAPWEXAACASQEKIVXFKKTTHKFCNXYVQXDFTIARINVEXTSPSSLKRSGYGFPSFRLRDMIWIXCGIENTKASVRNGFVHXXPXRLQYEVIILPSXDIEYVXRSTNAVGGETXRLGNLEXRLRKANNLLFDSGXVEAVLXESAHILXPKREXLYRWGIISGKSXXEQKLERKQITPAAKADFITDSLLXAQKGKGRYVMVHSNXXLXLYDIHWLIDKSRNPVXKIYSGAPXLXKVFGXSXNQEAGMDFKALQXXYKEFXAVXXHELRCAQNVVAAVTMGRNSIAPEQXYSKTRNCEHXIPDTLSIXPVKLRPLIASISIRXCAVXVQAKQIYLEANPVEVSDNHDKXXXRRWVVVGFIXGLEXTTXXKFSRNKPXXSLSLXYSWRKMVSQPQVCVVARICXGVEXQDPQHSIRXAKEFLSIKRQTXNMSFAGXNKIPTGTSHEVKKALXIYRKFXVXXCRXHSRHGKFXHEDTIFXIGFFGDALAGSIRAGKDTLHKFNRGLESSRIKLSAXTKQYRAKFKFXXNKSVDEERIFEKFGPKLIVKYSKPGKVMFRTVFFSYFDHELNELAKKLEDWGFAADGXDLGEVESAAARGWXLKTETAXTFNHXTIKAEFEEVGLNLGEYXKXXPIDAFTXCXDLQLSPKIXEGSELVSDSRETEEGVXXYNIAWQNQGXAXVSDDXIPLARXNXILXCEXPLLRADGQAWPSVITLNTSLREIFIEXPELVXVVTMPSGIMICXHLDQSPVQXSLXIIQXQAIVFLFKSPLDASXFDXXIXDANELXGXVEGAGVGFVLGAITTVPCTDMNLWVQAAVQIATDHKQPEXLTQXVSVLLTKLEKQRQDSQASLMVRADYAVXRKWKGVVADISVXYXVVXSTSVAEKTIIAKKRXFLAQGXLKXETDPNEKSLYXVAATVLKFSEGPTLNDQKWXDRQXXQXQVSANQVFPIYYKNQARTYAEYFMQNQGLSRXLTXMPTLVXVLKMFFRIGSXKXKASFGVIIVSLEREVFFEDCRRLPLEAPFVQKEXSRVSXKIPIXVDVRLFSRHAXXXTILVXNLDXXNHIXLLQDACTTRQFWQSXXEMPISLXXDLSARGXCELFQNSXEERHHAGEXFDXMPXGPXXGPDXDELRRPLXXIPKDTGFSFVHKYGYMKLGEVXPXRKLCESANGRVKGXTTRLSDDNDXTVKFPLQEXKVALXSESIRAEXIVLXEXGYQIVNECXGKFPSDAKXQITWFEEXFILXVTAFQLAQRGETXSTDGEXGCFIEILRQXGAEDKYAXSFQXPMSEWNFISKMXDGVXSIVQGXLMXXKGKDEDLMEXELAFREMAVTPNTAQMHNNLMQGXGEEEILPETIGLXSLADDLESLLAXPNSYDTGNTLDTDDYXKXVRGGAVAPTTVKTDARPXLNVEKLXRSLIECRRLAXTRKXIXIXCFEEMKKNXFIANVXKSXGPLXRGEILXEKXVAPEEVNYXXSMEIRKXFXIRXAPDXGANHXGVXHXQLIKLRVNSASNRRREPNGPYKEAVEPICCLYLDRSGNKLGSSTDLXNDRXQGVILIENGGTNEGGENGGLDPRRLIEYEQGXPGEERAXVHPXLNGXAGEXGADQTYRYCDGVVKQLDLXTPHPQXASQVLEVLDVIITXFLDMXMDGDAIYVSVVVESTRAVMHAYTXVDLXAELXSXNNFWLAXLIATAAFFALIXSLAANRPPKFDRIXPLIHSALALLFPLDRTRTAQFYFSAGAFKIXTATTPAXIPWXVIAWKRALQHLARYSTXXVEVTVLQXLRIGRVRDLEXSLDXXTEDEFRXKVXXLWPGNYLDXENFSEENSDIFCRINKRPASIKAAHXSCKKFQHYVAIXXPYVWPSLLVEPLHEXXELGLDXXKHGTTQEXGVSLLSQDELLLXTXNRVYRKVKXSKSRHLYPDIFXNELLXTYEEHXXDQKSSLANSGHDMHSGXEIATHVGIXSSKXRSSAKATXLLYPGIQVSGXDEINPXTSGAICLGXVPITKPLLKXGREXXLHRAEAATLVQKSQVERMXXIIRVNXXQXTAXQLSGLLRVYIIAHNTVSCGEFEHSSNSXVXPXNRDRDFTDTDRITGXNKTLEDXXXDIXGXGKATXLNLPKQFMITEKPQXXELNNGXGDKVIYFSRKDQSPYDIEHVKDTYSLAEVRTQAXAFFATMXAGDMYAXFLRXPFXNFGVVXNIEVSATPRPIKLQXEDKACNQGLVFRMXQVYLKYAXXSAKIDVPTQDGEXXIAXYQSRRDLKNMSXPXVLVAHVEAXRGXSXKTYQDIINEPTQGIFEXSFPHESILEEAQXIGYLKVEEEFIDNKYVXLLXRIEVILMKDVDTTEARKVXPANPAYDSXEAXGKYXXPRELTAMATDNXNQSPSDVLLXRRRRENFIKXXXIGYDIXIXDLDSXLGLGAFKSAIXKIFXRYHPXGLEISSXXXDXXDSWNNRREIKXYKRSNFNPXVFIEIRYDEKPEHNYXVINAGSKXIVYNLHPXKTSRYTSXXYHRVTDQDRXMIITLSPGIFDSSSIIPYFGIGVESFLXDALSFGMDEVXELFXXXEINYFMXVIVPGAXDYAKEVXSLNIKATRLIKWHSKKQWSXDTVPPVNYDLVDXNXKLPLCQSSSXNHHSGPPTAILWDGGXLDYXFGQDFMRFCXTXVDRKAXATNGXDTILXHXXLRKLSEKPQSKNSXQLLTXXLKXAVSNDLTXTCKICRKARXGXYXVTAYENTGNXRVANRDXWPLSYXXVMXFTPDLCKXQXCIKEHTXMSTXPVXIPFSXAIDXEQFIREQFXXMYSXINRQRLEKFTNKXSSGLVYXTSXEQEDAFAEAXHIKXQRLSSFXXFGWILMVKIVLVITMETTHGPEXXIDTXHLNRATXYGLPTYMRXKDLKIILVYQAASKDGXLXISXLYSEPMEQKGRDXXALYSQEEDNAIXXLSTLGVVXHXPEKIEIEGVQXCAYFQFMEXRGAQGLEIDYLALFTVSLVNXTEHXVXKLYEXDTGRTVQTCPDPELIEIXYNNQSLXGARHKKXTAYLHEYTYAKKQRNVXKVPCRYXFETGSPXIRXQVYGTWXXAYRAIKSLEPLNEPGNAFIAQRLKNMQXXGHEYRQDRLXYXNXVQIKVXYDDDVDXMMXFXEMTQLAVGEGCRXRLITQDLMALNRDXDPTSTRDASHDVFFYPDGICXTXDLNPSFDXTXXYXFQKLLRVGDCXGDMMVCEXEYGIYDECAXHAQKKVHIFANLLSLAVXLNAXYXXEKSGXARTLFVYGXFSSLXGNIMXGRTPYLVTPHIGALXRVGXKLGXLSFXVYXLIQVLETMFXXXYFRXXHNQKILEAQIMENEASPLLEDAQXFESAXLSNWLVFSGKXXXQKDLAPVAYINVMDRVTRCKRLFSIHFSAXLFPPYYXLVMVLWLRNEVHFQEKXCSLQGRAPNPXXLDKXQGHNYFDVTGFQEYQEPXFKSAFLEXSAVPAVIAADQLMNIXYATAPHKDFSAPHFRIITVAPKHGXXQMSXRSRPIXVAGQXFXPLTGXXAIERLVRVIGKKMLSLKESRKAXDKIAXPRVFAVSNAGQYVIGRQPXGEPVKLQGXHDFKIQSAREXSLPXVNIGIDKTXNTFGDSEQLIGAVKAXIALKDXASNKEIKAWXDQFPYCDYTXTIWTREVPEXLGPIQGAQTITQTALPKLYXALVXAGATSESYKSLKSEILSELAKGQKXTNVMQEDXDRATKSLLSXSVQIVAPATTWPPKFLDEETIXWDSPNEDYELITKAVRKLALXRVVEVIASTIXYPXIQGRHTXXLDQTXPKGVYLSIEEIELDAHTVSNXCGGXNKXLYXWPIKINYEXLXLWEASXFDTCEAXESHYSXAXLSXLSVKESSAXRAAXAKIAGMRXNPYWDESRRLXNXXEAPESIDPVLNRIERXRSFLXAXKYMHNFVGPGKGEXSDEMVXXKFEWYVRDNXGTEVAAWDILKIDXLGNERGEKTTLPFTGNLLPLXVDREGDXKAARLTLDELVMSTMASTPXNXVGPVERNHTGLIFKQSSGVGNXYIESEPGEATRTXWPQEKHLIHXKWEXNNFHIGEHSXEDTDWQXQSGLLVXGDESQQXNXPXHXLGRPYTTSTXRLLXEGTTSYDTKSYXRYNIXXYGXEKLVFEFXLGSGPVELEXFRIAVIIVTMKMKXLXNELDTLXRQDTIYVYLKLAENXNNFEVXKIEEIRPTIRKLPINTAEAXXYPRDIIXSLDGYXRMALNKIRLVNQKGVNXXGTGVGAXALYYXXKKQIPKKTIPDXVNXLXTPTIEEGDRFRAQXTNARXASDXPGEVXELXFTVRKPXVLLRTDAVPNXSLRSAIRLAGRFFYVVIIRXTSDPXDQSLRNDLYVTFQTXFAPXXPKRGTSLXWVSCGAYAXKLIIQXETALLFIGLQLEEEXQXIMFKIVRPLLXEIDVPKIVYIQTGALWSHEEQALYDXIGKISINSGFXYLMAEVGIRGGGXKVSNXLXVNXVIHTQXXRLEPXNADIKTRVSQALDIVXLLALGXKTGSQATPXLNIXAKLGGIIIGFRSVPKAKMSEYPMCSLKFSLGLEVRSLCGNNVFGTTXQSLHSXNRLAFXTVQNHPXVAAEKFLHRAMXPKRVMVLLRCFGYSTLLAAASGSNSDEELDGIDLKPAPDEIRRPVTGNSSVEAXSNWXXVYYILGLNSTRAPFQTEALFEXGELVTLGNXLLKGYCQGNQKXKYXXPPRTRPGXCENKGRNYKXYDLHXYXSYSSIFRQNLXFAHLKQXXTXVRKEWXXEFNTTAGRTFVKLCMGEIGWRXHSQDYXENXFSASVMMVNGQRXRXERRXNALVDANFLFDDEANXDLXEXPCICIFKIDSLIRLXEAXSIMQGVGSVKLAFTPEGFSGMXKSRXDEAGLAANLLLAGKSAXFFYGGXLKIXAXDKALAMKLYLGEAKXGVNKKIEYKXGDEMLTIXLRXXGLKQDALEGYVLSSRPKPXTNEASPSDXGPXXIYXFLNPEPRNALSNAGLXEXXEMXFEKATQLLQSIQKSNVAGCTFGNAVXKKDDFSXXGDHPKSFHQDCDFVVTDAXATXTHAKAVEPVFAEXLATLLTQLTIXNRRXGSISXSVKTIFVIKNDHXHEVVNLAIFVXRXGAXAIXDEXMAXXGSQNDFXTCAAXLMXSLXTALYXPGIAIIALHVADAAVLEFXGIIKKAAKFSKYKXGFXXVVXXQGRGVGLSLIKEXIPEXCTGFMIFDSSSAAXTXSGSXTLDNHKXKEXASLYENNTSXDPRGTXVTVXNWALXSFLLDADIIMDNKWLELKGARPEAVXCSXXEXEPYKVLNXXXLQGRGAIVKNXAQLXTIEGDVQEVEEVTCXKELXIDSHSERYXMGPMQIXSPLIYQETPFAHFDXKRLDKGYLPWNKPXXTXNXHXREGVXXDLPTXQXXAMIAEKRRTEAIPINEDPQARXSEYKMIXSVHESKXHPADXDEXSXIKSALXFHCGSSLPEPRXRVXXHPTKDXNGQKLTQHXDXRNMSAPKDMVRAASKLIQLXITCRXGIRXGXPKPHNYXGQERFIPTDFVQQTFNQTXGXVDXAGVLETVGTDDQLYMSKXAAQHXLRHEGFWTXSRFYRNYGYELSXTXIVQDTLLFSMANSXKEEXGKELAXLAEGSPGGNDEIKEISAAGRMLMXVFLXVYPSTPDHHXKCLLVFGAXVLAQAINXIYEXNEYILAXRLGKXLMFYHEDTMSVKFGDQGPEDNFRFEDTXLXDEKKVTFXDLYGAFXXRSYXHXFEENXCXVERASSYWXMDXVVALASFVIYXFPADDQQIXGXESPTQFMEXXWSPSKFAQAXLKFKIQLWRRWTDLKXPATGYRXFETFKTIVMFKAAHVGFNEDLLGLHFRFDITFDLFFPXHLAYTFVAILRIDSHDEIXXGLSPEDHISLXTLXDEXVSGYARGKKXYNEXVNXERYVLPPSYHAIAGANXVLRXRXQKAKXELNRSFPVSVIATINSPFNDHNAFPWIDVELLXLQVPXVISRDAKFPLTNCIHRXXFHARVXFAEXIRQFTGPVQPXXXDATPISAVQASALFQARXWAENSQVNKIVNXPPLTKGXSXXXLIAWXXVLADSLXDDSXXADIGSLKDATVLXXATKNLVDFYVKVTKQLNVEGXVAIGKQRYXSIGLMTDXXTHTKLXHXGSFRRTRAPDLFSEHVAALFISKWSKXKIXLMFKLEAVRGNPLAILAXSVNXXXXKDPGGKARXNIVTXAAVQNTAIXHIXXNRDQTYNFAKIXVLAXDXLXRAGDIKEGAPHQXIEARFQAITTNAQXLSPSLFISSAIGVTDQEPPFVDSDHKXKEYXIADDEGFIRENMXRXQRSSTIGDYPSCAFRTQQTXEELQTSKTDEVETPKEXALLLXVKEFYXTRHPDLEKXSVLSXLELTGVIIALEAHFANSKAMWLVXSQRXPGALLKXXKXXATXCMDGCWVEDRXRIVKSNETLLRVPAELGPPIGHXWAVDSLAKLAERFALPGKPXWXGGDIENNRGYVDXRIDELVQDPXMSIXSMPEAKQFEXHWKAEAXXKYGVGESFSNXQHRGFNVKFXQQQAATDXXFRELHEEXVFDSPESAMLFGMKYFVXSESHHADXVRXXAHNYEXTAARSQNPGVLXXQLXEWATFMAYPADLEINKSLLVHDKKEHVGXDADGKGQGRTVVAAEQIAXVGNVKXRXTQTSEAESXXKKDAVVLTDKGIEFIYGHSLQXNMRANLSGVTILTSDTEIQLMXETKVQNVEPIEAXTPEQFRMAVMKFMYNMELQISPIVIVKFXAEIAIITKAXXLQDAKNXRNXQGYYTXXTXDSRVYLDETRGFKIRKRAGQQKTXVILARNGAVEXXIGQXTXPFLNLGGITXGKSEAASFSSKXEVVFIVHLEXQPXKDNQVXQNFVAXNTAHILLNXLEMXTXAGKCEATPDPKVEIXXDVRXXXYLAMYCEDXTTEVPLASEERXVGRSDLYNIGNARLSIXNVLFSXXXSGCXDDLPDSALXNPLPLQGIXLTRRIVICDEAYSAIPILILHMXGGKQYVLEAVVFXEIXHQNXGLIKANCAGGPRVVNYFXMGVSXATLLIAESMRSQKDXGVIDXKXLNLKVIVPQIDAIXIQPXVHAVSXAHLLALIKVXXFSXQRFKEVXTLRKALQPNPVGEEAXXALXLKXQRADELLSGVVTXSFXFLTISIKFAXLIIHSFIYSSEFVGAMFXXCXXNXDSGDDKYLVDXXHIQLSYAELASAAISPIREXLTNXFSKXDSQMTYAQDAKIDRRDEVVLKVREALLWVFEEGSGIRLLIFYPNGEAHSXLLDLSSIWSEPREDPXLAKYRELEXCLYAARILYXVNEFQASANRLQLFAEGGAWXFREFRQGMPSVVARYHAKKTLQCRVXYSRMSLXXSYELSVAGSERISRLDXXYASYSAELKXPYYLQKSVAXEKXAIXNQNENGIXVNACWEVIDVRTSKEKLALNXEQKSANFXDTGSATXFGAGGLYYXSQQAIENAXFKAMRTXLAATLLTAXWKKCVNIESLEDEMNKAHMGTFXAIVSHLVXRDITLSKXQVAXRELYELHAFKIALFXXYTEXSFXMEXQVRYPQNKQGXTXLSNLALDGXLSEKXXAEXNVQAILAKKTERIEDYXIEPVKGTRNINEKPDQAXLEXRVYSAMFFXHEENDQXFSEPSRDPDCSVGTXTXXGGVRAFAMFQRXXKGNNFGKGLXXQEVYRLXAEFSLRXLAXIQGMLQXLQKLVPSNSNTNLSKSQNFPEEIDFLRXKNATEKXPAPXSXSALAVIXAYMLLELTEVIDAXPLVGGIXEVMNYPRLQHFEAXLIEAFSKKKLLAMQNCGVLVXAWPIILDSDLXFLKTVEEYLMCIPXXQXANEXXYSKYPKNRHAXANXQSIRFMIKNVQRGTMXLEAGHKFXQXLQKXHHLASLILNEGLXDPYWVLLLXRVAVVTEAVKGAXKAFXVQIVRNDLFIPGQQNXHMXEDXKSFYAVDVVGYHPXTRACQVRRDXNVPXYIAIPMSGXQXXDGXYLCXTRKFALXEAEIDEFQWVDERTFCXEXVXPXCGRVAXAIPXLHKDNDLNGNPMAGXWYAQAVAXFVTIFEVVGKXTXXRQEXDISSVYAXRQFVAKYXLAPEGAEQLKDMTGVGTAVSEXLLLLALAITXMRHGLAKIEXQLDXSTVRRNKSAPEAXLXGDDPDTEIDVXECSKTREKTXSTXSQNXYXXLESTFFRIVKGVDXHDLEPAMLVXPAIYSDTXSEAGXPNIYITTAVRXXVXWIXQFTIITIQDWNVATKNLIRFRFIVEKNQDFSXEGAASRNTGXMXITFIIDXTIIRGTSNAFVILYKXGLGRRLDDANXXXYRAAAIXPLKAFQPSFIPHVLAEELIXEVVXDHAXXXNVASSDQKYXKXACMDVAVILAAEIRSEDLHGASMLKYMNYKRTLXFALKAATQLXXLTHADAXIDFFVXXXXSGXPCEIRTXRXLGWVKIDLNCYDXSKEDVLGWAXXXNYKPGSVSXARMGLCEEXGIAXFTGQEKEGAXXXVXQIMKLDSIQTILXXFHXAQVTVGDLVTSVNVFGEAXXLKGKMAFXMRKNRAIHRITLTAKXERGLLKEXIYRSLGLSXGIVXLKLLKNFTRKKTSERPAXDSETXMNAHPFGEXXTQDVEPXAVGXKIRKXWXLCXAXQFFDKSLLARPQGVFYATLVERELFXFIQRNQXXVFIQRXIKSXPWEKTDCXISXKTYNQPXKKNKMVSXLAESXYLMESEIXXXXSMTAQTQTKAYDDISPYCXRQGRSRKXXPLLEEPAELKIDTDRXYAAKXFKVGDXVRLEAALAEIVAAAVQPATXCKKRIGLVDRQKKDQXGPYXVGLDPTLFQDRTKARAATAHCCXELNSSNTXYYIYIFTKXIREDAIXRFMRGASSKKLEGIXLMMQLKXAQIKXAXXLYVRXDATXVXQKSAXPRKLKVYQEFDTHKSVPXGXEVXGXYHTFDRDMQALLYAVKXSTYLVIQAKXPHETFNTAISFXGKVFEDXYLLLIMEXCELXXIXDXGTHNGAPMYGAXDKDDXIKIPTXFRAYNKQDXVTXLNKDGMNEDDSXNXENVNYAKDVXARDSLHNNLKVLIKKLMILXADXAEAGCNYIPGLMXXKGKXAXWVNKRVSXADLSAPKTIYDXDGRPPPLLTFLNNSLGVXTXTINTVSLQFXVGPVKQYSVIXKXXHXPKALSHQRKXATLSYGTEELLEATIPRSWXLKLXREVXVAASXLNKTTNAATAQXAYGYQXXXIXQLRRHFELELAXXKGMTSXDSVLALRILATAPXXLPTRVQELAVYPRLEIXPHLPQERXXAQEXXLKENQKELXPKITKGXEKQTVLVFGQNFNLFGAALSNTQEPQDIQMLXNXKNKYSLLLMNDVLSGGGFXDAQPFXXMHXXXFAVDLIXEQPYLSVWFIIIRYQRFVVXQXGNETQXLQFGSVGAAAATHNGTNXGETFAPXLXTXYSPFRADTVPSNAEKTILTTYHNXGSKAIXESXEXLLFSAXTSSLKDSTFSXXDWYRKVDIXXGXFCFLKYVETKTFGXXXRNKRXLKYTDGLIYPPXLGYXILEIFERTSAETHGAYFDXGSPAPLXNYYXEDMXPPDARNFDXXSYVXEYLLXWTDLGAXVVAPRXILXRXTGKEDSLGTHTLXFRGHLTGVEIVVXXKXETVLTXAKKLFXDXVDAFLIDNLRFNGXXEEGNLLALLEXLKIPANTQMKTIYYLNXKGVDSIQSQLVIMQQPMTDWLLVLYXAPXAPVQXQXEPQGRPQRIXVAKAQIFXQTCEPXIFDITAVMXLKQTQXXRINXEXNVSLEIIFXAAMLTLSGRIALIXELXNREXVTKVVSEXFAAFXXLEAXQHYLGNPADVKPMNVAXITEKAXVIISXYGILASNTLQXYDRSVSRLANKXSKXPGAWRSYLYXXEIIPTTASIASLCISNAERGSPXXFEXAQXKVXRLAAKFKLRARLAHVXGDDYNPRGDTAEVGEQWADVVRLXYTARREETRKSGYLKPEGFFGMMLIYYXPPXYCFGQIGAENXGXIFKXXAGYIQTSRTXAXAKXDLLSDSGVDNDVFIPFGFGSNNLLXQLRGXAYLDATLXVVICGDETTLPILADXXIGCDDKXDGEKEYLTCVARAKEYMAAPXGLXGEISXHYLKKTHINXXQXARIXNEEGMPDKTLXXQAAYLSXKEAIPSXPAEAQNILFALKXNRRDXYGNGAEXRILXPRMVVVTCGEXVLQPAPKGNSVHIIKLVQSKRGAPTKVYSGNLEYXKLAKHPIKYITFGVSXQSXRCNGISICXRAXLNINRDASAKTFNAQFNITIALXITNWRSDXDXALXXTVTXIVXCAXFQLHEXXLDMIKSWERXQKGCMIASIXTSATTXIVDIDRAVWAXSEXTKNQHGPAARLKHQXRLVXKQGAEXLSLLVEXKRLXSDSVXIKQLFGDXFVMCQEFEQXILKGLRETPDKXLSAANKXIANFXELSDXXDDQXDQEGVISXLAIXASWKVYFXXXXYIGFWAXYAVQLLSMIEAWSDEAEHMRDAXYSTQVAYTAVLEKALEAHKEDLQTQXYIKPXSICMSGVSLNIFPSXRVIKDATKRNXEEHXANTGGAPIKKNPYMLXVALRTDVPCNKAFRSVRXXXAVVAANRFNSXLRDXXGXLRAKXLVQKYTXAVESSVKAPPXPNXQXAXRRPXTGWIDRVXGKMINTRKNQXXFNYAAKGHTTTPMKHCPALYXKFQAAIAQSXVPXAKPEFAVXFRHXATEVVXXPXANGYTKLQVMXKQTERAFAVFGYDDKVVRKYSQPGXGSFXEALLAXAIVTXTGCIVXIQRNXFXYNEASYNXVGHGLNALVSVDKAAXYFXQNAIIPEKDXXYXXXHNSVXGTDLXGEHFIELALLATDXSKVGKPSNAENYEIDVLGVVNKSXPLMWRXESPLVRXLSXSDHXFLGDSKDLKFSXVIFIRDEDXDLXAAXKALEDXSAXLLEMXFKXKEVPRSASNKQLVKFRXVRFXXEXFNRIFXEPAIEVKICQRVXKVHRVADFKFRAQALRVGWYIKDIQGQCQYLDNLGPXMPXLKPVKKKGSSGYPIKXKRLHNHADVFLISISASKLTDMEXVPGXERSETEDVSXQAKXLDGNFQXWYRRNXXXGKEDTXNSLFLGSHQQVAQXFLSRWDGSFQDSYMSRNLPGMTYXKNXTIGVKQRKDNYAXAKGXXXTKKNYELICMKEAISSTDALPXVAGVEKDLXPLXSAXRGALESTEXDLXAPIQXNXKIDDISLKREIIALVINQRGAXRSQXVTDREFSLKSNPALGTRLVRKNEIVNETRIXEGPERARYYTLXPXAMGRARXFRKQDPLLXTXRAMALXXGEAPADYDFNVNFKKMEVXSFRAHEVSRYNFLRXIANGAVFRDNAQETPXSAXWCIVPXQADMSGVQNXVLDGLTMFYRNXXIPREVLRAMFXTSSXMAAIFXIENLDSFTXGGLIEEHWDQVLSXXSXGNIMTVTHVGSSMWWQGXAFVIRRXTXXFGGXADRKXLKAIVGSCTAYGCQXAIXLKXRQDKDTGPGQSPEGSPWVFFPAEHXGKTDTGFEPDKLRLASNVIKXXVXRXCPSRNNGTRKVPXKQRSDGRFPEATADIVASVPSKLFDAHVQNXLFVXXHXRRVLTMALFMFEAQSKXXDYAXXADVSFFXSXFDLFHESYXVXEMEXAFYRQXQHXXDLDSISYQAKXAFYLKGEKXAKRRLLHQSTQMARXKTXAVEAADSTXRFGQLVLMKNGTVDTXRVCAXQSEIFXRDSPVVPEXEKXXTVLLAREELFMXHXYFIQPXYQGSLKXRYYPTLAFATFLLSSGNDGNRLIIEIWILKHVXGKXFYXDISFEFHGLAIRVDKDXQPARNGXYXPKGXARVEVRXXFLVEKMDMEQSTVDXXXERXTKRKYITRVGXILNNEGWNDXRVPELXTSEAFKQGXDLXLDSYVLYPIKDQXNVIDTTXHPSAXRSKSPMITXLKVNLLXKSGLTXEVAXEAXIRVSXLSRLNMGLLDXIIAXRQVLXTLXEGLSPGIXYFREKLTVAXSAFAQIQVIGVMLGSIGXGMLXTLFVYKELSXAYIAXGTQSMCXXQELESTELQXSDLXQXRXLKELIPQKGQMIEEVKLPTVDESXERDSTYRIADEXRSFEXLIKLRKRMTSADITCLCSXMKLWLSCXSWEXQEXLKDLITARXELPFENWFXYRLQIVNDVLYKXSHLXXYXAFXDRLMNSXNRLXVMWLLPYVIFNFFAXXSIGRQTTRDPLDVEGGXPSHDIADXSEXSXKGDGEIDHTVQRELSWQSEGQXELTDFTLEIQDLXDNPVELTSSXGGLQAEAERXFASFSINEVILLEREALXKMAAEIDPRVLTVVCXLMXXSALKWATDYCSHIMILAGXXXSLEHAKISKYSRKHTEKLLLLMXGLGXYKXLAXIXXQLNXLSTMXNYGITPPAIFGIVIELFXQLEGEXLRPFDINXXRPEKIHLIDATARVXXEMKAIVILINLPNXAAXDQVPIKXNDEDXSGYFLQFKHEKSERLTLYTHDXDPLAPHAFPXSSDKXXIXLFTXGQXIXVDFDXEHGEIEFNREGRSGAPYXSNLGVXKPGFXFLVGTDXEMYXVDYYQREVEQVIAILPHNVXLKAAFSXIRWRDNDQXAIPEDSLRVKGLAAVXEKILITEQXPPASMQAILRQAMVANDTQSITTRLXKGRINKAXKALEVVLPNNAKXMEINTRNDELYIKQLFNYCRLGPCQTNLLXPDGTSKSXATXYREXGRDIRICWIEEDTXRXISLCEXAXRSTTPVYTRQXPQXYYGKTGAXRIGLRVLXTXDNQYMXFFAQVKQSXNLYATVVYQYLTXXKXFTRPSTYGAGGLIQDXPVIKEPKGXXVHHKXKXXKNRXEPSGSAELQXXAXEISVVAQAKKAEFXDISFASVDXVKAXFPXISPDKNVXSQDEXPFVVCXSQAXNXEGXSRAXGXEXXYSXIVIDPEXLSNLGKLKXXREGQDKERKLVTXCRAXQRKXLXILEKXDGTGVALGANLYXVYTPVDPTVRELAKLYLAVLALEIFTAYELAXNLLGFGXGEXIXSFQXALXXMMXXLXRATXKGKGYTMVMDSARGSLRPSSTXIERAITRMXGYVTTSDHLKLXPXGVCGEDXXETVGDARIXTEKITKGVKVLILHCMFQSDIXALLDLXRGIHPPAKTRQVXTHYKQPLLRAQVACXVIPHARDNLLXALVAYLXSGXVXRESEIXXRKEKPCILVLXCDSRLANQMHGAPSXGWXEPDWEDYAGTKLYXXSGRXDXRTEGIGLTPXIIFDGELLHYXDVIXILRNSXIDDKQNTXQVEXLLYAPVXSALIVRHFPKLAVXTAXNSNQQREVADLIKLKDXAXXGERAEKXSALQLSQANRRRMWXQHRVLRMLXIINHVRLDXMXRKXXSXDLLSGKTLPDELIESRQRNLVVXLRLTIERGSSQMETXKRSSRXMDMVRVLYLLXLQAAHAAPXDYTVRRAFDXRXRVAILVLYENDVKAVKVLTRYNKRKGQSNXKTPXXPNIRPRXAAGDPQXDKQTLDKFPVXTVFFLYLRMTTQPXXKPRSXPFDXVQDXKIRDNTLLYVSXRKPEEFXXXRTIEADTFXVLKXELQVNHXNKLVFAWVXGXEVVVDMVGLEKERYLMRKSXSIKPPPFXEXLDQKKSQTEMKNLEVTRSXXIIVALRTETXAKQLADLRXQFLQELIEGXQMYVGIVHRTESNRQAPWXNRSVLKADXXDXTFYVKLLXXRGEVSESTFANGSEKTVRLQLKEILLXFPXIDQCDDPLRYENXXHSFMFNMGVVIRXGGYERTNDXIARVLXSXXPHKLLTDXLISVQXLVSIFAVAEQXXVPLLHKLLXFKCGXQWRKVETACLKPKDIKKXVXIHHKVLRLHXDLEAQLPPSGGCRNRHRNGIMXAYRVVDKSQIAAYNNGEXALASRISGDHLLXDVTAGSLGIMARDLDGECMVHSKYDTKVAYGKENSFEVESRKDESCLXIXLXPANTAKXNPQRASTGSAPLLKXQMXLQVXPXXSWHSQVTVLAKXXIXLGCKQQQPDVQERIKVNIETSGXMMSRTREYDMTDQRNCEGPMAKTTCRSAQHSSXSQDKRDXFLALLLLAITQLNMANLVESXMDAAKNDXGGKIAFXIASASAFQAXELIHNSYASLXQEERXDADTAKQGAXPQMILPXVEELLDARSVLXVAWNFVGEXWXRQRSLKLHXVGELKAVSKLELSKXKDXYFXGVHEPVQGLEKKAQGRPXEIDNPRKVGPLXDAATYPHITLAEPDSXPVAASLSAKXXXAFMREXXRNICRTEKAKIQADKKXAALXLGIENXLDKKKLLXAHKGFHEQXXTVEKXLIFTXXEISSXGSPAGAKSYPIXTLAKSXATLPSEXGGPXLAXSMXLXVXLFFAAGKAXFINKVESAMMRRVFVAGVFXRDNLKXSYPAFFXSFEDDFTTVLXDQNXLVLQASDMXVKSSVYSXPNSPERVSAEVPDIKGGRXGANVLTLXQIAIMPNTXWSYXTTPXDVPRGDELRTERLSSDSXDXNSQAXPSLNIALLEKFKXAFIWXWRAXGXPDQHPMKLGVRXSYDCXXKNIDEXKLEQTSGSKVSXNSLRKAIYAGALQSKIXLATXARIKNIGARFIPXEKQXPDNIKAALKLEVRKQYPVXAEKAIEEKKLEXSXIEFVLGSRMIEXGXKEDIAAFQAXNISAFNAEFTVFDAMXQAFXNPEGASAQXAIAVIXVIVMYGTILHKTXFGFNIXKTXSXILETKAIWRVHKITFNPIAYPFXIRFDMKQLXRRSTFIXVANVTPAKRLHTXDEVQAERXLXXXPLSVXXSEMDVAVLVGAYMSSPVSNTEAAKLXNKRYTSYQHFQSHXEKNXQKSSSHTXXNXGLXXDRDVXLGEIIYLXKTXFAEXSTPLFLXSDXAXVKFSNRWRSYSDAFVFVXXXWLAXGFYNFRWEXFLLTLHXYAIIYWAWSXEGLRERARKEAQWFVYGVAFXTMKTAAAEXXYXKYXAQXPXXGHHIYTFYSQLVAFVCPALHXXGSSTXVAARXDKRXXRGPXALIPSXVLHLIXHAXHXSISGRLTCYGEMKPGVFIXXGGXXXFXLVGCAYLEAVKAACLLPLLXIAFIEXEQSLXKSGYANAVNXDGNILIXHLRXXXVXSXNTXIDRQXXVKKIAQRSKALFADGGARRAITEEHIIMDXDLRPAKGKEGAXWELESEKDVRXFXTNLIXHNQFIKARRQVNVXIIHTKPQEVTXVDSLTXKNPYGALYFLDLCEXKYKRDLXKXTPHWILEEGIQTXPFSETMGIXGNRVTYEAXRQKGXEXAAGAVSTSLGLRATVXQCGXDVXTKNDAQSVFSKIALYRCXRQSVQDXQKEVFIEXSSNKLLEIERNGNDGXWLXXVSNTDISRXXFTFSGRXIQCARYXHGHIPAAAWHAXVLDIYGRRXTSVKMERGITDLAPAEGQYHMEPKXMFDXEVXVGGKXPDPHSNVILNYQXTXXNEEMIRYQSKNFGKKGIACKDSTAXGPYLLDESXMKHMMLNDQNDRETKXNXSVDHQAAXIPLLGYVXTYPVXSHAVIXPXXGFGXEMIKXXGVMSXRLRHFXXIQVDDRFMRSDPLSQGETFALAGRMPFXFSFTAXEXQXDKCIVGLLLTLKPNRFENLIAAISLNYKEAIIGXRFRFSGAFFALSVXPLXASSSXAKDPAYNLRDGTWAQKYACFVPAXMXSSSACLRERGEXLLLXLHDVYNXAMPYNDPTMVKKDITTYRDPXLEMHSLAAHLYEKLVLKNTGEXDSILTLVVLXLEWLIRRIXXVXKNVFXRCQVILTYRFNLGYVTTEQLETXFXKHLXQDFIAAIKILXLKEXXTXXTQXLSKXFQDIRDPLDDLXSSLLWRDIEYKTXYGKLGLVKYPNTXLGYIKVSGKKGTPSTETRLVQFVFGIAALGSNYYMIMSVFTGAATRFVSPXXKNFLLVIPSVVVRLRGXLLAEECQGNKVFVHKVFLXTSRQRPLESQCMHDXLQKIDTITNRKRXCRQXFYFEQNXSXMELIVESNECTSITXLVLLWRFTLYLEXHPLMGAKKPDRRHEATKXEPPEAEAXDLVALDXGKRXKSXGKIHHRXKLSFPNXKIKLXLVILSITXIDVKRIGRNFCGPQDMRSLSPNVLFSKPKQXDRVEDLRFAIKGYXVXRGSERXKPLSYXVXYPXLLRHLEVNELLLQPHATLTAFLNSLXLDMIFILXLGNHHFQGAKNYELMSASTISNIINNFLRREEXKRIVXYNEVLLWXDTWXWXTTQSEXERELEGLPLPTETLGHTPQLTTFQELSVFXYGEVRQQTALEKKXSLMRGXYLWXXLRAAQKEKVRATNMDTIRIHNGVIXXXGVAPTNKIPEXXYDPAXLAEYPLXNELXKXKYCVIEVLAMAATELCLXKVEKAYKMLQIXQFALSHLAXDALQMSMLXLPLXQMVAXXFCIAKITDANXEVXNXFIKARENTAAQTSTVIEEXLLGTGXLDPLXRFXMXYQXCGIFXSCLNKDGYVXILFLQNXXLGCLQPLLTDXIXLVLRIKEEQFXXYTQYSAIXRXLAXENXCVXRFXQXLKNVEAAXESFDTVAQTLXLXVRMRXXPVTAKFCYSIXPRNSFHRKDXWGVIAEXAXDXDQKSDXDTQIVTDADXFPKDRARLNLXDTNVVHIIIIILXGXTVRGDAKXRAXXPXGFIAVEXMIGDTTXDVKXADDMAAXWLLAGXXQDAKLMXKNLQATSQVPXAQYLAVVAEISEVIQVREVSNKIFTNVXGAYXKXIGELLKFLXDIAQSMSNNYLSHLGVXYSAQEQXXXVXLVLLXXREWKRSVXLKWGVXFVAEFXNIILNYXQXIIRLXXNEIASNVNESKLQXSSIFMKHVXVRXSPKDRSXVKAXRAQFHVIPLVLGAGGHXPGXLVSEIDSCXDAQAXPGKXLIAGRFCLAXRKXVIKIVPAEANYXXQLGNLXSHEXKGEAKXVKVXSSAVYRSTEAWADXFLSSEIXMNGMRIEQVIFIWAGAVPTGXFXPIDQDAXKAAXKXFAIPIXXSQARFXGLRDRELPXVTINVSKKEPHASXFTTXIEHPXDSYTVKDPXRDHPHLDGEIRCSAQINRMXTLWRLDTXVXISPEXSDFXLALLYLKLLXEDMRVHDXXXVKELVTSFXVQNLENFNSGXXMLRFXSYTVGVRRIAXNRKDQPVSLTKALGVLQGKAQSDLKXYDGXPVESLLINXQXLXTXWVMTRLVXERVLGAFFSCEHESXXEVXTLPQFXTNVSRDNHEVLVDXAKLEMILTASENLLYKYIXKLRIMRGRARAEQIIIYXXMSSINKERALPAGDEESHESNFPVSDPGXSARKSGFDQPATHKRKGVAVISEPNFYVDKPGHGDEXALHHFNLVHHXXVLKXLVLGXXDXPWYLASSKFGKYIIRXGMREGVKTWVAIXGLLHEGXAALFXRRIICFYREVVXNFFLIDFTAVGGALLLSYGIVPDAXVXLGLPSQKLPRKDALAREFPSSKFVREDDIQXSEDPAXPLNKHTGEXGETSERCXQXAYGXKGFPGVVXGIQXKTIAKIRAIANPVXIFIVAIDIKGXKLKLTQARDNERTDCLKGDSYSTYLPPLXQFGKRGXIEGDRELFIISIQXIIPRYXRNAKPVNGESPVYDYXYAXXHLFQXLASNNLYTPTVXAEYEDIDDDRYRLQNTVQVAFRIIAFQLQLADIELWKSTLFGIEETERXLKHVNYFXWDVLDRKETRNLGSLVXQXLKPVDVIGEYLTRDXTAEDVSGQILAAFWMETVLXQTVXALLGHEXIDALRVLTXILVSGERLRPTPSSAXDVTQXYIENLYLTNIKXVSDEETFQYXPERNTPEPGRTCEWVIKGMMXFYTRRRTIXXNCXAPSVEVQSXVKXQXRSTFRRSXVNKVKRLKXEENYKRMQSXHRHRXYVAXEDITDPRPRXLLDPLGPFXSPHAFTYYGNPRNLHIXGSXDYVEXLSLMNXCVXDSQVFINAYELVYKXEKGGRWALXAXRPIKFGTSPPQKFKNLGKKTTRDYFSXMQGXLEVQEXVYQVNLIKKVPLDRXXLXRWSLGXSGSMIAIINKTEXKXSAMAKEPVRXLMGIMTDVRKHFDKAAGNVLSVGKSLQXXTCLVSDPAEHILDKFVXKQKDEEETQXKVVEDDVAHGWRGAFXXRRPAXSIREGNNEMPXIRRISQLNAATRVGNAENVPKQXAALMPLEFDLDLEQSILPAWTIQERXAXVXXLXXXSSYAPLPXXXFMGAXYDKRAALHXPPTRLXYKXRTEYTIXQSRKLPPQLATLRNSVEVXITGYKSQRQGFRNSVLATPSVEGQEQLILXRYLDLSEAVKNXDSXLYYPDVGRDALNHKINATPSEKDAVNYIEKPMXXFLIHTTVTCYKIEHVGAYDRNSEKLVXGDKIKXNAVSQVCGQDARPLLXDXETEARGNMEKXAXINLLDTNLDVEXPWYXTGXDXXHXSYFAFREGRAQQALXWELGRIYRKHLSRRRLPRAXRISGFVXYKLSIFXRQFXFKRSXIMENSERHPDXXKEYTGXSHHMGFIEEVINTKIRGLEPSTDXSXKXAVXDSEXMLFSAFRIXINLASVGNGIPDARKDSYRELMLKGNDXKATXLFPWIGKHRSKEIXGALXEPTVIIESXIYRLAAIFLXEEXRGSKFCAACXLDXVKAYEAAAEKYEXMNDXVLHPFGKVDRADTXKARSGXXXKSWEYXXNVLSCLXAKXTXXLYMIXEKXTSEFXVVNYQPYVLLKXTSGALMDLWTRKGNRXQTTGELVIGLVTXLNAAEXYSVDTLXYMAGVCKNDFWMLNXKVXXNVLFAGGLETFGPQLANEKVTLPTVRDXMDXSPTLSMSRRLLLIXFFLIXXREKSFXLSNXGLDXTXEQHSMGIHDNXQRXEXGGNXPQYXDIXRRXDHKKVISRQXLNMAARNTPNLPLTGAVEQYIDAXAHKIXPHXQRWSLTLXDVPXLVPSQMXLQAISAIXANCTQXKDRKDREIKXVLXGSXEQPLETINRIDRSARIRFGRIIXXVEDYVIDAXMLKRYPSGEKIWAQRNVYAQXLFAEKQGQRGTKFKPTADGSVVQXGAMQSLGSVASAISXXRXXSEHHLIEXPSRXVFDXHRQAKGRYDXWTKDRIPEENIEFLKFPFMVIYNRXRVHKKPKVAIQEXLYLEQGLVHDNXGKNFDDFVLDLPSQTELVFLLRRXGSIRNGTKPASQXKYXQLXEXGXXFVLKLSDQXQMTDKMXNVEEIXIDVISHYXVRMVFLGDAFKILLDSGYGRIKSDFLVFVRLVVININVPXXISKDXKKESXEYLSILPXQALALXSYLCLMVGGPXAKATSXXDQDLTLNILXVVIMGAFGIIIYIXPTARHIGPAVTHARXLTTSAPPKGTAMKQNSVLEQXAPQSLLVHIEDANGXEIILRXXNFMLAITEDERGSAERVXXVLGIVEELKMEKVVQLXSDXXFKQFVLVXEDLIEDGEVXETQEPFEKKLNNRATPYTMTISYLITVWXXQPDELKSMKLPIAAYIAYDEAPHHFCKYFRLLXVFFQAIQAYMXKVXYPCAAIDIWQXVXVEYEILGEIXFRXSKXGLKPLRMLLPWAPIEQPTQDFEIWMELLHQXFRXPFPKKXIGXIFASVXVDVSKNGTNDEKNDGRQAIXXIEXIAQAKPXQXCXNXQXDXALYKVWEESMSSIXIPGDEADKSFTLEEXFTEWGGAPVKFARIEALLKNLXPXTTXXPXGDKARADKHKRDFARNTKXPGNXQRQSDRKLXLVRQARRSXSNDSEVTPINSLYQRSSMLPAEDLTKGKMWHAEMQTIXTKDXRKAANIVTLSRAGXRXIGDPAYXEGMLFPEXGGEXXLPVAQFFDATGLEEXIKGDHERXTGIEXXEDVRXSAIKVLPAFSYXAVIWLYSFDPXXYIAVRKSAVVXRTDKPTETGPPAKAASDETPRLSLVNDRAXKFMLQAXPLRQKRERTKLSQEKETLLKEYSGDPIVXXGYTYGSXYSIYYGHNTLYNSKVWDVXSTKILXLYSEXXYITAQADTKSXFDEAKXTFLKASGTALRDYYNPPVPALKDEFQGADNLEKNLXAFMXALTPXTNEGXYVESGLQIRXNEXIVNEIVLDDIQXYGTSCFNXGXSTGLTEXLFFEXEQVCKXXKCQICKXDRSVXSEXNXFVKEKLAXCTYISLXGYEKVIAXDQYGTXLGPXXRKXANGLXKNALVXEYXERREKVERRSGHMXMKRMGKLKEPWXVNTGSXIXPKMGXTKQXAEFRMPQISXEAXAPXPFFEEQIXKDLNGFFYLLLXXAXLXELVPRNFXXLXNPDLVARLDDDXECIYXVDERLRRRXLLIRNYVMITNAGNDFNHVRETGGXGQENADPXSXTYHXAREKFAQGLLPLQLPFMVDEATVIHPQLWEDNDVPXDNGQTXALRLWLISGSTTTSSSLIVHNGVEQTNXGDSITXYQKIXXTNPFGIDRIMXAEHSXDVLFAVVKNTKVRPGFAIHIGTLRXAXEXIXEXLSDXNKMYSXDSGEEFEAVSPXNAHAIGMLLGKICQXXDDMACIIKNFRSXITTTPPCXPEAIDXWDRDQLYYIMXLGSLIVYNSEXTKAFENKXVKXVDXCTXIAKXLXIXMDGAAVFXILQDXXCVSMAXAANVMETLEFKLSXRQHLLGTTXAADKVVYPXAKSDRXACQLIMQKNAFPSIGVVXALHVXLXKCIVSLGTDSDPPXNDYSEYFXGAETRAPSIDRVRSMVMGGAATRANIMALVPSKKQVALIKXQSLETSQGIPAVIALGKHDRFQVSVLTXPTQIKRDPQEXEQVITEHTXTDTDDYQGRELDPQIGMAEAEAEGXGKLAHHDVLIGWNXFTGIIYKYELAVAPXIAINALXDXETRXHIDLEKRLPXTEKEKDKTNEMKNIATGXEDPAXPLAQDHXLSVEKKLRDALYGMQVXDEGRRXFTIXIDFLWIIEXWALLLPYXXXNDLVDGKWRKFNDLXRSXXIYFRQDLKPXXSEXQLSLVVPIKGRXSIVFNVXENTRVNXKXNVFRSMVYTPADXXFXFVEHVQFQDREVWKGXVRLSMKXIRKILLIXFVTDSDKDXRAKDRGVWTXKRXVXXDGLLTDQSEPTLIGRITNLKEEIVEIDEMFHRGFGTGKHTAVAPLARXKGAGXGNSNDVQXNGKNISECTTVCXXSIKVRVTXAXDFDCRETQIDVIDEFLTEXKNYEVAESKNKSPYNXXCDXEELYALTHXVXSSFXYIXLHNEASESPSDLGXYPKLEMKLTIXRLVFALIEINXPXVGLPETTXSQFWLPXHYVXEVXGXTGXXALLLQTVQRKXXEIXIPDSLXMKSMLHQRHDEVXALXVKRRLKSKSDLLSADHXAPKKPXVXKHPREWVVESTKIPKQIDKLXDXVGLQKKLQHHKGEAATFLENASGHXLRVDXHLRFNCEAGXWGXSPCPXDNXLVNRLFILPEAFYREPSGSMFKLIETPKKIRGKYKKSDWAKRSPRLEVEHKDLXXVSKPLVVLKLITLIXVVGDSSXQAFVQGDSLFDAEADQMVKLAVXPLYLKXGELKILKENXLEXFVIDAKITEXWXYYLYKERCXTXENITWGAGALGERIITQXAEKSTVIDPNTAGGTLTQYKNAXEKIPVRMDMXGAWGLNDEPHQNIAELHEKXAATEXVINFDGEELRLTEKTTEKQFVEESGLXLNAXAWLRLVPIXIXDVHAAPDXGPQFFNKXKANFTKQEQQAAYEAWFRSCKFFXEVQVKAAFLPLXLEAKSPGKXPIDDILKADSTMDEAPLTVREKXRIHSEKAFYEXXDCRNTXXSLQVLXFGSPETXIXLLXRRYENGRLVXRNDFNGWPXKELLTLLDLVYLGXAXTVXIIDTVWYLHSHDLIXGGESQVSSXTTLTKTALDRYLGQEXSXXQMXLLIANILXKQFTPSXXXAKLFKETGDVA
>JG21_Limenandra_confusa
LYDDSLGFSTXXSFLXFAVSYLVREXKYTXRTARRXLVXGXADSGVGRLKXGSXXKGAKRQMTPGSFYNFEMKYSLXNAEPREXILKKXPXXXGRLDVHSNYYGNXKARSNYXIQMNXXMAXDMXAETLTXAQKNAAAQVLLREXKYDFXTMYPHGQITVNPMAERNGAEXKSRMLKYEAGAYXDKLAGLDSLFEVFXLPEDEPEEAXEGLNDPSVIXSEXDRVCVRNLPSNIFPXGSPQEESPYXIVXQQGLTTAWPVLWGAPIHVEEVNEIPNXLIIAAVRIKATSXLRQDLMXLDKRLXPMLXTIDKGLVEXQSGEYRKAXPDYTEVVGTIVCMVILDRLGIXWLAFLERLHIGVXXVGXXLEQLSNXLEXVXKPHVPDEIXDGVNIXDVVKEKXPVXLQXDGIMXNXAHGDEAXQLTTSLAMVPXIREXXSRKXPLRFVEAEDPSSIKRRXKQNEXSKXXSDVTFADDIAVQIEIETILESAFXASLPKVHXXTHLLENXTXSXLNLRHSMWLALNQIVRSVKVSGRWIIPXILVAEDNADADVRWXDRCPLKNXSFNKQQDXEILFSVHKXRDAAGDERXXGIVGSCKATISDIXXMARLXDNXRXLEHXXXLXVSIGEIXLXAIDRTXESHAEHAHPASEPYVXMVEIAGXKLQKEIVGNNEKMPMVAVFVXWLRXTAREEKLHAVLPSVLDGLDNXDQTTLKRXGRGIHQGAXTDRNIDAVNKRSLKRNTHXFERYHPDKELHFEXXFPGLELLINNGALKQTQFITXKEEKTSNPVNHXPVXXWTGVLFVQXATVIXADASLDIEXSWEKXPDPXPVSXLKDXYNVTXKRESHETPRXKDKXERQIXVETTXVTHKVLDXTDSLANXSLKASIERKXYENXRRYFFLVMGTVAGRCRHTIKKNVWLLKETRNVPVXCFXEIEIEPIYLLAQDLXIPENESNHXTGXIAKQNGFNLXNIXSRXSLXVDYKIMELXEGKTFENEXKXGHDQLPGGGLKTNHMHFCXVXXKVAEYEIFAGDPGWYMDGLXNADSGKQVIDHKELGPAXMXRNADTAECGRRLSXMREHLIKGXXVMWLEEXGMCGXGGLLFKLQVEKSSQPQTPLGXPDRKERXXWPKRYSGDXTXEAVQSAKMFFPRAIITXLSLNKXXIQPTGSVTXXMGLXFXDXXTKXPEXVRKVLXXAAPELLPXQGAAXDSDTARWQXLAXHIXCXKPXLXIDVXTLILRPCCRVIDYENDILXTQSEXYDGXIITNIGXMASENVVIGLXLMLPLKSYRALTEXPDAQVFKEVLESDXXLLLAWYNVQXIFKLGLGLMAXLXXXLPKTYLXCQFXEXKSCISLRPIGVVNVXEKPEHPVVFKLLEXLVTRARAASDIIEDXIELTXEVLXPEESFDPLFXMLRTHKVPHTFLLRTELIKDGAYLXPLFXXCYRFEDKIMETVYKSXADEXSSNWFXFXRLHAEKFIEIQTLRFIENHHQSRXYAFRRCKXERIXLLYNXXMISFQAXGXEKAXAGTYRXQPCXHXETCWXDDPPLXFALHKLSFLLLCKXFEDYLPXMIDTEXIGYMFAXKEQLGDISNVXIHSDVTTVEXRTAYGIGXXLHNEXIXHLEGQYEXTSGEWSDPLYHILQSFFXQEQLIVAGGNGSLTNGVSHDRAINLILTYLYEFGFLTVIKGDDSLXNDEYRQDLXKGLTAKYFSXVSXYXDXTVSIGXKDDNXXCXTXHERILELVSXMNGGQXNDDXLFKXXIVAEESIVIKXALEAQYSXHPPFKQPXXKQKSFVNKMAPXVYTVVMXGAXSSEYEAGXTLRGLLVAHLTRENTFYAIQKDIPWLLGAIXSIQWHDERXENQILGXEISEIDNVXEXTXIRVVKXVLIEESKXXXRDLEKRANNANSXALFKAIDVXVRIXVLKTLTTEDXSEYPFYXIDALNXEWIMSKXIKTEQGKKCVSXLMRQIIFLLKXSVAXLATVVXILAHSTTEXELMYLISDIXVQTKCVCSXXEDXSEATQCAGGEKTREXLGGYRKIXPALLYGXLKSATAXTKDQXXQNGLFRCNELTKESTLKERAXRTXALXEYHAFKDTGPKDNTTXVTLLNVLEXITSVAEXHQSPHEHVTVEFRKIEGMYWFDDLEANTRKFRLNSDHTAVXXIHQKFKYXFEEHRIEWSXPISEXGMXDEVNEXINXAXRFVEXEENKXDLRDFEQATDWXTTEFEPNGTYFLXHATNLKGXPEEEXKRLDQMSTXTDPLAPDXFCSQLDSHGIHRVQTVKSHRSDDXEHEGXVLAATALILHTAGPVPSVIGIKENXNEGAFQXVKLPXTAFNVDWAAIYSIXNLXEIYDDNGSEATXKGMAXVWRYLIXKGLIGAXRDLRVWALSVAAVFVCYRXKLXRGEPTHAXRKDSXPIAGKXQLGQRLSXSATMIYXAGKEITALPTARFEVFNRIWTDXSGXXIVLEVSLXALXYFGSKPHLLYPGDTPXVYSHAQLPLQVYWDFRRLPTHTRPGARRAAVGDXQDEGSALKEMIAQATKSWISLKLCQAGXEDLXVLXKKGKKHAASMFPPRKDASELFXQWQXKSAMIWYTFTCQAEDLSKXYVLQLXVXDIPMKSIRDRGKFWGSRCGYQXYFNKDFLFGQAISFXFNGEIXAYASDNYVREXTVYRSSGARXVXEAEVVLQXGPRGRHSNSRINXSIXPEIYFSKXESKNMRAALETKRTIXNQXYQGPCYLQVVPSFTXQPIQIIEXLXAQTLYSGEEAAXXDTTSXESPGRILNQVKANLGWFKRKXPSXIATPAVXHYDRSPSFKVEETARANXDQGSRXILLRAXAXDVVYEKTASDVIVRDTIIXNDVIRHLXPNLMLARLAVFEXVLSKLRVGIXIISTLIPKDFYNRIHRLDSXSLTENFKRFLKEFAXSNNKWLLXYTLDILVHPAPRXVAKVGDKKXYTAXXDRXLPEXXFXCGVPYQXMVTIPGVTTEEXGISHRRSYEKLAQLMRGMLPQGMRMSSRLALHQKXKIVXXLKYEKXIKHSEAKSRGDGVXRALEAIXDERSAHXGXAVWEXAXAXAGTVRXILLTPSAXYGNSQYYDLPPXHLEAAKITPTGYECYFRDXDRSXEMCLKANSAVYXRXXIPNNAIKKFQPEKNMXKVSSLCSTMAXXITLLGGYEXLAQKXDKSPEAXNTDLLSNFPXEDILXDTPLVXQSHKLVSXXRKWQEVTXTKDAEWSXXXHQAHIXRSRIEYXRVNIRSVSTNTPVWXXVESPAAXXAKLLKXPFELDDMTFKHVACTNWVEEPXANELFICIIIARKNTLLTIIPXLAEGTFILEVLXHKAQFAPSTVEXLEQXPYSTEARLIACGQXDCWLSECVEKALAXIHSRLEMITDPGIVEPLGHNPSQGXIEVRKASEAEPANLDCKIHSYVDVXXLLVLLDASEAWAVFVHSTEAGLRNAFGDSDSRIXTVALPRLASKILTFIMAPMEINKXYALILTPNEHLYDGVFRPFXRXKDVLHNRKTVVGXAEIRLERPXELNAERGAFVDDYRVSXVGEAQCYSXVXCILLTKVKSMDSVKEELKPARSLVPPYTDEFXLAKVXYLIRLNAKRERIPXYIXSRTXQKYNTXHXEEMCVXAKLMAYXREATLLRXXSHNLEFLISQKVYFLDDVYALVLHAXKCKIKAVVEVGIQTYVATYIEXDGASXTXYXIPTFAALTTINTKXFSXDXQHXDEPQXELSXYIXXXATQISIIXKPAIDEYKAXXVQMAXNSNIKYLVTAXEXKRDDKTADLXTXKGAIMXGXIVXQTXDEXXVTAXARLNVQXVXLXTVAEHLQHLEGAAPLILRTSILXRRSRIAQDVXXEGAIIVVLNVDQKNXYDAAADLLXDXAHVXTTXNYHRAIXFGXXIAFSXXNVKKSXYIXIRIGSYEDVLGXXRNKAMDISVVXEMCSXXEIGRNSTDFPFTMWTYVYLGIFCAXXLGXLMLLAMLVSEQLWNEPTDXKALXAFTRMTAMSVLXKFSXEAXXIAERXILEEXWLSRNIXXNVTYXTYEXTRVXEMNGSVYKYKRAXFKNNXARPXEDVAXRNXLGAVXXXFGLMVSESSTIYKSXXQRFXXELDEXQTRRSASRXVYENAIEMVQTLSIEGYAHDXQFTXPLQTVVVSNENEVACNLPTRLTLXDKAAFARXPRXFHSVIEQTLGLIYXTXGXXPDTFSQEIXYXXGHRQTXGTFKFDXNKTLTTNGAMYEIFQSPVNSLXAIFHXVAPSVGNKALSXSXLRRLGENPFXXRLDXRNXXIPHLGDVSNIQSRNMXVRLTKNLTXIYSISAKMLEQAESPDEEEAXVKLGLDXFIHHFSXTTXLXASXNRXNLXKMAXFAFGLXSXXWDRIGLTMTAPRXIGNNNPKLXILEXSVYXWFYVIIKPDAKEXDDQQXPSLXQLGPAXEQELXTKXLPGLXGDKXAATDVXVFXLTXGVAKCPLNSLWFPEPXLEDVELKXSLTXGFXHEIRPQQLKGICNDXGQYDXLAIXARAAYKDRDITXAAGDXVADIKTHXSYKSVFFEGPNKQDKTSRLDTNSEXFEDKCXLTVQXEGNLVPXLEISSLNGPAFKLVNXIEELXAQQQRIAKALVRFTVVASGKXRETNLIVLQGPNVYNXILAPTCLQRLXNXQRXRWYIEQIKIXHVAFAXDVVVTSGFSTFEHSSQXDSSYXKFRYFNNYQFKKMFWRDLLQXHSYNAQREKHDNTSRLNSNKFKRDEGEEXMDAPQKMKGEIKRLIVRDYQQNLLXDKIFTNXXXHLFGGSLIILINIFHGERXNSKXAVGFQXASTLARDEVQXLEYYXTPQQNXTVGXFRISSWITGDDWEIPIAEQFHQAXVEDEKGAQVNATFCXXSLLXAANQXXVAEGNEEGKKIISTINIRALKPAXXIMASVVVTKGXVEYVENXDERYXIDTKSAAQNIPXVKPLTKLXAXAXTLXXPLQNFVHKNFAYSPXEQSKTGAAGAEXEQQARXXVKEESXQNMKXFPYIPXYLFTNSAHXGPLYPRNWGHQXHLVATXTVKDFVXNPNTEWRAGPKGLMVQLSEDTLAVLLLSEXTXLQMYDLQLTINNDLLPNKIRQGGLXFGSNIGTDVEXXCKNSXCMKDLPLPVVQATXWKQSPTXFPXSGDFXFEILXAXPAEPGXGMTXDVIXVLXYTYWQALYKQLDMDCVRNKYARKTGALWLIRECRLLAQCMFXVAGEXVRXXLETXKLHLDGNXAEXLIIQLESHAGHTLLKEXDIGLPETREGPLYFKMIDPKSXPFSGQLDTXASSVAKQMIGQXIRSXGDIKDIEIIRIEQRSLLIQEKNNYADKVNETHYTCEDHPVASIVNNVXKRMRAGAEACSXVGHAVXAGLAEQKRTGWYVAVEQXHXXFYFMRYYYLGXALAARPASLVLQGDCFAXYTSAIIVGNANXDNHGGQDMFLASQAASTMTALWGLETXSKRXGAEIKXELSWLSTLXLGNPTMVXESAXYSSXEVLSVLLXEYRLASFKAQFGNGQGYQAVAMIDALXNNTGLVRRXADXTILMRLRCIGTDDIQTESIYSLILLGYKHNGSXFEIXTXDSQKTAEGMVKXQAXDYGEXXSVXHVKSKQIAKKXYLYILMNXVRNRRASQILLTLAGXIVTILKXGGLFLRIGLSXXPCKFRXPPMXXXDKLLQXLRLAYDXIDKXGHQEEAXPKTRTVFHDRFYYNKMVXKVPDGXDEATLNLQXKLTTRIXQFXLQIFLLALXTDVAXXXNDLDSSXAEAVILVTQLDSXLIQELXNMIPKXSXWXPTVSTSNVKGGLELAKRLXITFTXRVEGDVDMKKLKXTNGGRNNAMGVLXLWTSAEFXERTXGVSIYFATXGXMKXXRIXAPGNAXDSPIXIVTICDVIYKXTQVXEFSREGPDXLISIXVSNLLVFPYILARNDDDTGXSDIHXPDEXIKLHIIETKSLKQSEWKSIVMVKEEGTSLGVEWSSFDVILYAXPSDHKXEXYFQXKVDMTKAFXTVITKIHSCHNLNYXLVIPDQPAALYIKXLKEFNGLXIIYXTXEALDQTRGXXXTKLFVSTFIXEYETEAQRDDVGXYLGAPELDEITLFAXSHNDIFLDIFLAWLIKQNNYIYMXTXRVPPIIGKAXAVGIEIQMGGXGGFLVKGGMLXXLRKKDIQFHFLTEGIGVGVHLGKPLASFVDVXEXEISPPYVEEKMYFXYAGRMVSVVTVYQXIATYVKXTADXETXAXFIHTXTFXLMLDEKSAILNNGTRLVGFYLETINRXGGXSEKIEEKXDEGTRHGELXKHSQLXIAXAXEERKKFNVXAVRLKEXRLVPXQHLGAADXNXALGYXFDGLVVAFVXRKKLGFKNRLXNIHSLIGSDLEHSMPDQKRYXIXXPHIKXGRPLXWLPXDDGLLICLQLLXVXSXTQXEPAMLXSGAETAWVIEKWNADAILTAMVETTLQFAKGLPDLENGQPEVMLMXFRILITPVRTDXKXDDGXATIWKAKDSSKTPRSGKSGVKNXALGNWIPYSTENSRTLSDIKLXNDVPXKVIYFEFEGTKHLXEXHEPNDADLXKSSTNGSRIDYLTSAIHLIQVXKXIKQXVFTXINFEILXISSXNGKXTNERGISSEKYFQVNQXVHNFLQAHAQASXNISYLAGHDHXXCAMRAXTEEQSLQFAATQKSQTQNINEGSHYTAFRIIAFLSGDTLFSIEEFSDAAGFFANLNNQQGLSFLPNMTXNSRSLQNEYEAATXIVPALVXQDEXQRGLFDGSQAIRSTVXLLRIPPRGLESYPHXIXIVLEDIALXTMWVLKTXXKXRPXEGKGTFPTHLIKXXVVETDAYNYMASATXLYEIELKLFLSGQRLVFPXGTSVMIGKNHXDRVRKYDQNNNXFQWHYEYGAENCFYPGGEKXXKQXDEGMXELRRIIEGPDNALVSVEEQTGTLGXAYNXLVXAXVNLSVVLDDGVGPRRKFVKAYLXSSQMVXGIKDGDQEVVWKTKVDGSLCPNPPDHLDEAFWDISXKAYWTHAADKMLXDSERGKPKGHKVQLNLADSQTTITGEXNHTLMVVQSDFXSFLTQMFILFWRDLXXALISLAXFMKEEKQXPRXQCFEXLKAEKAXAGVECDSSIGAAKLRINXPSTKEAEPMTYSRXQVXKXDXIEMFTGSXPSWKWLQRYDPRPQGTXMPRMTRFQDLXNLVYNALKQTRTXXLLVMXVFSIRKSICXYVRNVKVEKACGVLLSFAXXLKISIKEFHRLLSSXKSITQXFEAXQALCSDDDQXESXEKXATSXKKDQXXTXKXPLXIXIPXTLEQQXXIXTTSPDXKTXHCXASTDDLYHKGKXQSEVKTKLXRYHIFXQVFXADTRYLSSXFRVEKXPYIYKINVGXVGARKNAGKGLRSEIPSLWKSTLXVSVAAYSNKRHRMXLANDMFQIQKFMSXXXLIVPTGDXKNLSSGKXLRAFVPRRLKXVFXRAFAPVVAXLEKEPRKLLLILEXXMGNIDSGELXLASRXMAELVHRMXIXAINIPNEXGTLMXELRKSRXLRTLKHXYVLHIRXSYTPTNANIXSYISLAPKARTRXEXAALMGXRVVEAXSFLLXSGKDNXAXILVXKKESXLAGLDRLXXWKEXLFLQAIXNEXAYNCLPMSMNLGGVVIHAILRGXENFSVSXKSAALRDQWSPXIGTSRYXRLEGGVERXAXQKRXHXPKRNLLENDKRSATSNXAIXENLDRKXEXXQCTXXGGIRRVRDTQKVQEAGRLAAEQXRQKTXRGHHQVAAPFXDATXGQVKTAGVILMSEMXGKAVDEQXLAREGNQEVVKDSXSPAXIMEALKLLHEQXXIAKVLSDLMAQDEVLXDTAGQXNAEIRQHREKXWTTRXAKDTERLXNVALXGLGXLPCTGHKITXAIVQVVIITKRRVXSFVLXVPQXDRYIIPKSEMHIHELGXIKQLLAGPXYXLYLTVSFENXXESLQKKXXVCXGSVQPEYXGHXRVQIIEFPDLMQISINAEXNTWRKATDINXAQXERPWRXDLXKRVNIYASESVNAEVSHMPXMGLAYSWVKYRXXXYXDAVGXWELLSXQSPKYSATYNGPXHAVESKHTLXDDKLAASHLAINTENDDSPXIGLQECTQSTQESXGSAIRDYNNSAXLXEXFGIKXELVXYNSPLTIEYDITNXTEGAKRLPXTNXIRLSCKKKFQSLKRSIDILSINVXGKXXVXGFGEGTFRPTTTGXXXXPQCGDAFVKXISSPYIMYNVYFIRKECMAFLMVAGQREEERVVKGXIIWVRSGIEHXDXNVSIERAHXVTQMWPMXLXXFPXQTELVESVRDVGSTIYTVDXXNDSAGIMGXRVIGGRXDXTYRNIXNAXXXLLLVCSXAKMIAYFQNAXLPXAKELHCDPRLFVFGGVXXVLKVHIHQEGELLNSXEIGCXQGRNFGAVTIQSPXXGSSGQXAPIXHQYLRXVXXQTRANAALLCNIEEXPIXXXTRYELCMXLNMTIYGIVQANKIVLIAXXAPTLAXLXVHXGATAXKFSXXVXAAGXFXIKGSKNGPXXEETKERFLTXVEVITNAKAXPKTEXMLMKLKKVSLEXMTSKTSDDNQELRLSTYXARXGLFQFGPEQLPIFKGSIRWHSVGPSCIXVKFXGPKVVYXFMGIEXGEMIVSKXMRMIEQQDQQXVXLRDIXPXCVGQMVERKSXTGCXFGAGRXYASQQSDLDXSMXADXPKTLKIDQIKXXPXXXGFIKETGAFXXDPHAYIQSELRKQHSGKAAATYAANSLLXRVKARTENPDLXIIFGLGHLXERLRLSIAIPWDLDFXLRGYEXXASLRLXGAIAFGIXRKEYNQYGLXKXKXAPGKXATXFQRKYLFVLQXVHLLCIKNGVEHFKTXVYDIHPXITARXLLKCDVXYGSLYRIDLMADXXTIIMVHLTIKXIIDALSLLNXFCXHGRVMNHLLXNFKGLSNVLTQXTVQXFALKIQKIXXIFPXRAKXDLSTADAALEALXGLLRNLVTKQEINTASEVXVLDAVXSINXFYLXLXCKYEIFKVPEVFILXRIIHIPYEFTKGKRHYXXLDQNFRAXTXMLLPAXKGVQINXNXXXAXKLKVIPDPXEIIDKIXAARVLTETVWPKVAVMDTXVXVDAAXQKIKXIQAQNGITVVANCFRXAGRRATVPIQLNLAIVIVREXENXEPATYXGATXPXVVFXETMSGVHVHQRVAPFKEAVEXVTXSPYXXDPPKXXIIVNPDARSRFARGWPXALEERDAFAKXEDVSLETXSDDETFGQTITLXLRLVXSHVILTGEGLFXXMKRLGEKETRRENNLQVYLNNLLFAKEMSSYLPTNEEXYSTSKILLKELDKQXITGHLXKKLXAIEPLTLALXFXFXMKEMVTVNRKLXILTXQDLIFTQHNXYSEXKKGXVSSXYVSIGSMLXVSKKLXARPXVCXTVDADXGKSHVLXLGFPXSTEXFIGVLFIWYSXXRRSLVILVRRFNAMVLRRPSLIGDFQFIEQNVXDXLPSVXPASANXVXPAQHSILVSHIKXEXEGEPVXEEIGQVTXGSXNEKETIKTGKVTDGAITVPLIAVFDIYXXYDKXANXAEIXAGQVVIXAHRQLYTXGARXYPGKLWXVRQKIKEIIRFGIIHNEKMVSTDQSFXETAFHSNESVSQRYKQRMSAQIGIYXVQALLDXDCXENAQEVXREYXDWETAMVGEIRQXKVQCDXGXGLPXVNLMAGSHHEXXLFXXYVARSKXSDTNLKWDKELXRXFIVCFXIVQAEADKXKRKVWEVIPFATXRHYIPKIETEQGFVTGXSIYVELTSGMLVXLITYACVALXVDKQAAFIKLLVVVVSYTAKEPTTETHVFLLSGIPXHRTRXGMXFNLHYEKLKQVVLTSEXLIICISHVKKXHQDGTKQXNTNSAEQYSNFRTQVNVMLTXYXXGLIQYFPDQYKFEFICXSNWTPVSRXXEVTKAVAAXLEXDDESTRYXDXXLTFKMPERRQFISMTRPLASLIYSFYPLXKXANRDDLXPLIAEGEEEXXFXCHQLIAXDRHLEXGQYAPMGELXCINAFLAFKGNXXDSPEIEARPTFTXDFAIVKRYXAACEQWPLTXVKERVSPQKLIGFLSPXLTYIYEGVAGLTATGKSCNDRHFXPPALLHLXDFESXDNNPPNAFXAADQKXNMTDFVSXNVGLIEXGXELRPLILKAGNQKSIIVEAGXLXGDDIEGFYKRVFKAANVXIDDLEXXGSYVRKXVYYTXIXXKXDFSWWKRGQGKXXKTXPYESXVXRAQKAQETDSTKVNLLRRXAYFNSNGRAWEDVAWNXEXAFIIDKRYVYTRXMDRNALKNRAQYXLLNGGQXMQFNLRVVRYPEKNVLANQEXDXMESDSXAWGLDMDMAAELXNNXVKXLEXQFXXMSRQXSVIXXYTIFHDTDXSMLLEXSKMGQSWEXPTDIKXGKSNKLVXFNTMLKVVLXXEFSSRCVLREXEPTDSQXXEXXLNKXDESLXTAQHDFRSXKYXLGFLXGTKIAGKYMLISFXXDXWXDSDXDLXLVAXKLATVEPAVNNWXENLDXRYLVMTAAATTRXXDHLVEFLKLGYTCTEXERCIXENVTSXVEQLFVSHXTKXNIILTGXRRVRPPPDAIDIIQSGQALEIAIQSXLRPIGFGLLDKXSXQXKLMLTYYGQCKTXLDTPAKYSKXRRVAKNEIYGXKPSXGMRSLTACSMTHGAIXXXLPFDELIAFEFRDTXWXSWYFLIGPIALEYNGMCXGCNYQCFGSLRAKWIMLSTGXKEXFEYDVTPLSIEPTEERLRSIXIILGKSHAXIATYXVIVRIYIGEIELQGVVYXQVIHVSTTYWVYXPXXSEXQIKMXEXTVLXALFTQWXRXXAAKALXLRPAGRTGFIRMLEFLAXMPLVGXXXVXLLLENSGLVCKPIXDNLLTPYHAVKQERKKESYNPYAXQRFWSDSXVGYEAEXFRPRALKFKPRPETMIAQKAIXSSLLLKXEXRWISTXEGDFNXVXVSADGLERKDXXNNAEQALXALXDLXPIDLSTEVVDHIIYEYRQLAKFDRKEEKRXEKYENXDRLLXSEXETLRNIPKXFXDKPGQQLTREQDSQPAEHXKDENXMQXQFEPEXEXKFDXXKKYYGAHTXIRGAAEXMXTYAPKLVEXSHFKAXKLSTVXTMDARDRWTCTEMRKLPIPYETIXIARFFEDXXHAETFTQXLXYTLASPENNINEEQSXRAXSFERISAVLQRDKILTEYFLGFVDSNRIWGSEXREXFICSFDLDWAVDPXADHSRGSPIAHXXNSYGXPAAQKVMKXMNDFALCSPSHVTLGKGMKXAXMXQLGNXSNFPTXYEVGIXVEFVKANXTYXGLARFDFSANLHILGDDVGETCSRSXKNXVXSIHQLPLSXGVMNXIQSXYNTYSXDKGNGLGSLIGGWXGELXSIRXKASFALIIITQDIAXWXNQKEALRRSLDDKSAILMCSAKHTVPPRNAVQXXCRXFATQXSDGRTGFXKVRANGSTSSSFSLXANEAXQALVAATATKKSTGRLGFVSLIAGTVLAXTXEYLSLXPXXEXPXLDXEQAGKKREFAHLTXIAMEGRELTEEQXXDKVSSVMFQAXXIFLNLNAXXPVLELAEEAMSQEVGFXNLIXFNRYLNTMTPIALXXRXXGGNTXDQKENRTLQHYVGTLGTLKLQAFFXFMKTKAKDDAKEYKSVHRWXFAVNKVGQQLEAAHLLPXXAAXLLPEDGSEYGSXQDVWELEPLXYEVTNDQVGIVTYVIIKEDGGKRWMVDSVRTDMAKQVXDDGKAXVEKEIDEQXALLXAIADPRAXAEDLWESCYQEGDVXKXDDGXLFXDKGXWTDFTXNDXVSGVVMVFXXELVIARTTVMGNKEAGLDLLPKGXEQVVAASAITAXRIKTPXTKQHLYLSIVKDLEMLYFDQTXVGVAXEQXTPIDMKKLXXXLKYLFITQXEEQQKFEATDGAPAVFXXTKESAXSDSGXKFXAVXXISAVALENRAYXNKQXXKXFLLPVSGSXLETFKXNTXLWKXXEPKNQSDAEIKSRYVXALAIVEVLPEEHRIMVDVVHRIMKDHHFREPDTEXEYVNXINTPMVFVSKEXXEMIVXXVPEKQAWPAQIPXLSAAPNIDDQPSLKPSEFIISXTRKSTHLASAXPLTAVSKEGVTSDSDPSADADHVSXFIMGLKACNRELNLPDEKFIAELNSIEAMNLCQHITQVLXCGSILLRDNKRDXLNNENXATRXIAAPVYXADILRXCERYLVQKDDIVSNFXXSMXRPHVXCTXAKVGEXVXAFEAKEPKPXLDMILQYPXLENXXAGAYKEQFSGTLXLSHEXLHFGSRKHSEATGPXAERLTEPXEXCDVDTHNVTXSRFLVKLKAICSNGFXLIPCGMCHPNTYRYRDSIQVIFLEFLCAXXISQLGNGXPVQTFIPQVYLITTGWXXVPSTLGLAXDLXXEXWAVEVPIPIMXMIEVENDLXDSKXSRAIAKAKXRQHLCEVVXEEXADXFGHVKDGLXETIEVNHEVTPTGEADSRAGXXDVGVQELLFETDLFXAPSHVMELGSVXVKVFESTIXHEXVNPSNITDXCXSEDKKILIGIIXLAKXTXEMTEGSLNXXTTEFIMQTTQXHAFRGLFIGTIGEENEHSELCVEPVSLWFXLKLEQTNFHNTLSHGDPDTCGVNQSTYAXFLKLKEVSSLVRYVLTELWHGARHEGSPYTNTNATEISNERDSQGLQVRDKKLYSDSLITAEXSVLXGRTVVREIALQGXENDQPMQLIXXLSXLGFSIQVDQAIFTIRGLIRCPQLLILXIHSLDTFXSVCEDPLXIDHQTDLGVTARARLVEXYHTYNAAFAVMMVEKQRSRTXHXQRGVLGLTDVTDRTPEEXTRAEMYLSLGSIXSXWCATXVTRGKKRKDKXFHYVAXDSNMXKXMGXFPDQNRYFDKDRDXDAXXFAQPXLLTNGXSQMLYGFIHNIXHRIDTKFLIXVXHQWGHIXRGKKVSTHAWQTASFRFKLVALXPNXLGEMEGDFFAXNTDIRGYXRKGLAXXXRGYCEXNXAXEDIQECRSNWGVIVTXAXWLQKEQYYKKINARNANYAXXIPILNRSQKHALAVSXLLEYPEYILTKFXLLTKANFLSRKVHINXKFSIDLPCLXKPLLIAAFKQXCAAGXRINCFSRNVRFAGLXYIAXNEQRXXXLDHVLSGTAPRASPNNVGKLVSIMDRSDKXAQDAAIYFDKIXQXPGVSARLFHTXRLEXVQPAAIRPFFIXYLHXKLTKYFKVVTVYXEVIEAQXLXFMKECRDSXNDDXAISCMVTPDKLLGIIGFXXXEXAKENDSVQILXFAAXSAKSTDAFPDKXXRETAXKKDAAXRHMQVMGAGMSDVXNXXMVSDAVERLXKNRGLPKTTMVYKXDXTVEFEMIPKCLGPLKTQQLFASYPSPEVHDATDTXRPKEEXDXLVPTDAEXXSVIVEEXGLLLVNIAMAICXTKTGCSXPEASAFRVEYTMIDRPQCLXGVSYQAVEATGKEGKIPXVDESDWPVEKHEEGIYXSVKXVCKXGYNPTCEAFSFYQIVXDLXSSVNGIMWXXRYHLFVRDIHDKEMRKTFSELQRXQTNETESPKMRNFVDLGVSTPKIDKXVXRGAEMNEYAFGVXLXAXHKTNKXGRPAEKMRRSSISGQWIRFFMAWHFXGEYPEQLQTFSHGTIQPVYIXFXXDDCFCIYVVXLGAXTRDTIYXVVGKETGXRLLLQXIITWSRKEIINQRXXSRNLXQXQALMXSIXSATQXXLTKXTIMLDAASXTLNNKXXSVQYTRKKXEXEQNFKLPASILXLDEMKMCFXLFLTFLSSQLXQDPNXKKXPXPXXSSTYEPRLQKQXKMGLEKDSDVANAWVTVWSXVNXXMXXAHXFATVXTFXKYVSXILSTEAKTMSKELNTLVGDXACQYLTHVMNLLTGIKAPLAVITDAFRFKYIXRGVGXLQLRIILXXXQXXRLFXEYSVCELNYPRVIMSVQIIXGXLDPFIKVXXQNPKEYKRAPNQRGXGQVLXPELYSXNFNSMTMKEDLRLDVVANIHGTELDQLDIEVVXXVAXCAIXKGXXSNQIEGXFSIRENTFERFEFAMRNIPIEFRXSIKYXESEIRSVDGGXVNXSKVAPFKEVALFAFXXFEYLGEQLVYXECVLAKGIMKNFLLXNFTQNKMSPLQNAFIXTETXRNLAILLIGTLPFXYDPISRKAMRAKLLHXITXXFIEXLTPAYLXSMEVLGWRYKTIRVKDRLSLKFLSXMXLXXEXXNEXDSAAXXMHLLPLKAWFRSYESSDYPRINDVXPPXVDDXXLERXELGTXTEATTQXIKLSTAKDKXKYRLKSVLKVESVALEXQGXSIRMYGEGXGSXMGEHLFLEGNXXLXDHASTTSVISPSVAHKAEGRXYDSFMSLPTXVNXLRXFREXVPXYXXCEQKLLRFKTXRQXSYXXXKTEFTQSEYTTISYAVLEDXPXXAITXXAXSXQPXDYELHIPQNTEPNRLKDAGTXNNYASMRVXWAQNCDDVPIXAEDWAPSEXILYEKXVDEAAIAGGDXIVLDYQTPESYQXIYRXQYAYGNMKIGDFQRTVKKTDVXPSYIANDTDFXRTXXRKEXRPXAKDLDVLTDADXPXSNAILTGATEXNVKVFFITXEXRTXTAXXAEIRTIIXAXATXXLLKYKMDPSEDVACKTQPRRHXLITQLSEVQKRVLSXPEMTYIEEVLAINNERAQXNDESXXGRLDLESSXNVFAFANXIVIXEXNCDXRXAIEDGPYAXTXEKLISESYGXKEQFNGKCKELATTRTTTNDVXXGQKVTKIEAXXIYSRRFEDKDMYSISGTTCLKNLRSXLETRKVEDQVIDIAXRLVAHGRIKEXVKLEXHSVXGTTDLRXXQCFDDQCIGRGXXDGKRTVSXLTHYEAFSIDLAGWTLXPTMAXERXXRGNASXEXRFKQVLFLXGVAGKRAXKRASEEKVIXIQFILSSIRVXVRGPLEWIPXVLFXVXSYYGCKSVIIWRTVXTLVGAGHNTNHMAYLHFSXQPVCKPSLSEQLXKLXWAETTTKLDLQRREQXTAMILEALENVSXGXVDPHDXLVASHKPYLEXNVRNVLFEQKITLQGLSSLRXLTGYENQAFYXERMNEALQMYGRQDSMIVRNXRVPGHTXNIYHETEXNGALXPEDSRAXMGAVFVLTEFWWXNQADFXLDLRLTRGAXIAXXDTLNKIMLLEXKRLALRXLWIVSEELNDAXKFQFXEDXFSVAQXYKGXRIDYLNESNXATXSAPRYLTNIIVRXLYXPIDLTPYXXCSGXKXVFXIVRKLLRVVXLQXHKLRAAHSNAFNDIKPXXIGTTSVSXGVKXVGKYSQXTYEEPDXFAPPXLAIIXNRXAGAFKDPFGKFNXQEXXXIPXYIMXHITAXINKQYKKXGILFVSXALLXPQWLRXYDVXSXSKPXNRIYLKESXTHGXADEXXXXAXAVGQTASGGXLTAGXXMENKSXNLTNDRTRXEKXELDHEINAGKADFLIASKFLILQERTPAXKRXEEVVREPXRNLKTXGKXDTCALVRRVKLSXKXVKLTDFSRTALXXXLIVXGIPDTKXGSLXRHLAYECLATANGSXPSEPXXNRAXHWIXKLYIWTDLYVKXKMLHNGSXGLYSDGYLEXGLNAQSGYTFEGKLVXXLPLLKHKEAFLEXPLRAARGPDDRLRGEALRSEIKQQVNNYVIXYNXWETEPGATAASKEFIPMIXVLPMRRNRDIGAEELPRSIALLPAVRGVAFLVMXXLLXKKEIRLYVEVDQKEXQIWGIKLILARGXVIKXLPSDXRDDARGVAGEAIXXITXNLAPDTLQEXTRXNPKNPCREVPVIYEFIKHXIVDEHGEIXSYDDQAELQPQSXELILKVVHRVEIYTVVXXGYRXAHELLVTPKVXKGQFTINALMALFKLKFFPQAEAPGYTXDQEGVPXXDXKRMXPQAXTAEVXCDAGLXRLKYEFXTTDXXVKVYERGINIDPLGTLCTRGVIFLRTLXRXMRYFYIVXXVNAKYSAPIRNXLVVDASILTNSSETTXVCLLPGXFLCVXTXAXLXVXDETXVESGLKQDGGXSRERMPKDEVMWSFTKVXGLGXXNPPWDKFLKEENNLVGGQLTPLSPRXFSLLHPLGPRLLKPXGPNLSTECEEGVFLTNRGLAEDPQGMLPILKLAKDVXAASQGKXAVXKSTKPEXTELXAPLHTGGXGAILRLSADDLHXAQNXKASTVANCXIGTAPFWSRFPSQRCTQKGFFAADXCYFSKAPXRYLXYIWTIVYEIVKXXFLTREEEVLRVTSTXMALDVLKGAPDTKVYVVIXLTAXVCLYHAWQQGKSDGSLFATKNXXDFLEIRIAXGHGTRKLSSXDVCKIVSQKGTQTQDMALAGKNFVLXLWKLHXVSXSGNVDXQVSRXEGYAFFDXVXEDVANXYVDLDLQEGIEAESEAXDESGKKGKVNLMSRTXTIXGNDKQXVARVAYLWTIXCAFIETXFGAARFIEKXQYWFSRDILSKFDFFKLSGWFXFAXVILIYCIISIEQXANIELIKNTNXIYXAIMLTSAITTTGLXTGVLTDPXXXVPXMAVEHXKAPITAKVQEQVMIAKASVAPVRKKTSSXXHKPSEXKHHHLSSXAGLAVAEADHAVKAXKXAXFEMVGTXVLTXRXNLNKXHXGLTVLTXIASYGVTAXCXXTDTEMSKMYLNYQXNQPQNHLNKVVXADENGLREATTTVADSAATAAKXFQIDAEAIEFXXRSFDAQXQGXXPAVXFTEEAPQKGIXSTXQXAFESSCXVIKSDXXSNTVTNKIEIYKLNXAEGAPVRXRDRKGQQNCKHVTPSQIXQPIXVQSMLRFTECQXSVSLDNVWQKEFXRDXXEDVARXWSVRKEGLLYEKXGSRVNLGXXGHSXXEEFEELTYVSSXENGTFXEXEAPSRWRESGXXQSEWFVTLYASSTSQSVSELSXXVAVDXSLKKAVTRTTLXGXLKEYKSLRIXEQLMSFDMGLNSDNPMPNESEYVIIXPYQASGDFTYQLAMWXWXXEALGQTIGEIXAARHYLXLXSDXDHRXVAWKTPLIALRGLPGXEFXDTEAAIXHLLQATWREWALEGPEXTLMEXSRDIVDEXERSTLVFSLXLIAHSXILTMKGLWAGSIKLPYYTVVKDXXDKXGXHWYFALARLLHLQIATYXHELIRQEXETIXDHDSLFLGTDMETEGTVIVSYQXDKQFGNLLLIXIXRGXEARAGAAKEFTXPYSEXHTKGKDMSSQXNEKXYDGXLWMFXVRLNDWKQXNISCAKMKPNXKNXEHCYPASASXLSKXLTYTRHVXARALQKGQVGCNGGITIIEEGNRFXALXXRXKDLIGEAQVLNFEXETXXLLSNYNCKRKATLTLFLQGQXYXVRKHIAXXEGEAPEFVSXLGSXPQKYIVSFDXLSRYKHXSNLIAHHWEHYSTERIAIXIIAQEVFVDXKSGRXRCQGENQESVRPIKAXPAYLPLFAXXDIAGXRMFPSQNXXWVGTQLHXEYATTGQIIVDHRKEVNQXCLSRGAQRITLEVVXSHNKVPTAXDEDXKXWTALLXDFDDLIIAXFIEEYGSNAMKLPDLKMMXQVAGVXESSKEHLRDANEFXFSYXNDRXNQXMCXEEIXXXXTXEXEGTLQWAGDSAXXLILYSLEGPAAEMATELXDPPLAVSFSDPGIXAIFLVVPADRDXNVLFAFDIDKLSLMGTXYLMAKATEHRIXXPFEGXRSXDGPITDGLVXXNQIFDXXAXVPSHPRPTTIAGYMPVVAAYELXSAMFXAYAIDKSQIXLRLXXTXLVKXLXDKKDEKHGQEXLXKRWASLHESTGVKPSGXXPHPLGQHELLXLGRLGASRVFVFXXFKYRNXYNXGXYHEQTFGVFKSRAEVDXXVPQXSVSDITKRXSSTATXSFGQMVHLKNVLGEPCMVHCIEIRLPHKSXGPENAPMFVIMYRXFWCXQPEDXPMQXYXKSYLXSGCLXXSDGMXMXKMXETQDIPQHNQLVVLPTSPMPDKKEIGGDVSHLEQRIXLLLSAVLRGIRXDXQXAYXESKGRIFTHPAXLARRRXSRVGKMKEIVVXIVFSSNDILXALYKGSPXVTANNKXQITDKRXFLKRRVHVGFENGITRLKNNXLYTXRXDXVIKAASQRXYTNRFIPARAKADHXDKDLXTIAKSNGPGAPSXNEXFXAIEYQSLWLYVGXEIAKTEXQEXTXDEXNXEAVCEVIEQPTNHEANRXFERKQQDYSASXRLGDRPEREEQRLKSNMGFEDVEGDSXLXEIXQQLGKRDVLKRPTICNYTPDLHXMMTSDXLRLVKLTDVTFNFELXLRXKQTLGXKEAQEKKGFXIXDEIRQREQARTGFXKKDXXXLSADRPGAGGNXSEXKVVDAGALXAGXGXLELGSSYXVLDYGVXHAKLDFIPRGKRTLLSFTIRSRTITKSISHLSIDRPXTTMLFVDAAKVADIMFALGXHKSLTQINXKIADLNEHYSLXDXHKNDTEPEXIFRVRVKREVDXAGXGVXXAPHLTNSXLGYEFFREIYLDGDXKEPRLLRAEELARLDNFRRSEDKVXQNLHKVLVGIEVMSLVXVIXAGAPGTFXEDRXGERLVAXLXXIGVEHXISXPNGIKGGCNKSVNXXSDPNLTLQEGPAGQAWAXAQEDPXAAGFDXSVSAFIPLXLKEXXXKASAVXIVXIKRRLKNVKMSYLKMXGKGLGLALKIREASNIAXLAKXDYXNHQLIWSPQISPLWVAFWXMWEDKLLPKHKXRLSWYPLDKRIVLXXXMRDLEMLAKPEKDXARIEMRESISIWGXVXSTXXXMRNEVIRPQRTXSYAAGNDKEAYXDXELFXWATKLNTENVAXVLLXIAXETVYMEVXETASFIVRGVKVGYLKCSQEXDXVMKTIVDEGXGWYQXRRLYTEAXPTFDTFRLTSXLHNTDFSLGERQNQXXYIKSXLLYEVGAECKSHHEXXSFGHXXXXFLKLXPEKHAYHSXYEAELRAALRXLXRXTLLNPNEKSLTPKVHKTGTAVLQEXKTSNWFLEYKHIHRLYNAINCLMKXCFSELYLEPLKKAFXGYIAKHISVTQHPXHDYEKLXVVYGMVTITVPIDQXQGMSQPKEGGQLFALGXIILDVQXSXVEDIDYDSWVEAVNAIIQDSXGPSMEAQVXAGXXIISTNXKWFQRAMPFMXVMFRLTXQANHMXLXMRMFKSSRPDNIAVEGEGPKLSVLSPXHIGDFXLXAAXSXSXXIMEAAEQSKTGAMITRVTVQLRAQPDDXXXXTYPGXVHCQERAGKVVILXVLFKDTVIHPCAYAHANIXEEKGNALASXPAFNIGKTLCAPNEFXPGFALXAMLXRSXFIVLGRPTEDSDRAGPKLIDDDMLVYXVLKKHIVFAXIVESCDXXEXDTNIXXLPXFGWVLSRARFIXQGXHAISCNICXYTPFQKGHSXRLDLXVATDXXVNKXAXHDXHKCLXAEEKXEAEDGRXXEQPYRQKXYXGRRQTVQEADMGFFTKXGLLKNLFPXKPXAQFLKKSENKADIAIXDKQTQNPLXDXIXEDQFYADAYLXVAXQAEVXVDTFYALLAFGFTIENQGCYGAIVQXLTLXTVEMEHQEXPLAPEYEMVEXAVPEPEKSDNADTSAXYXKKLRGLXLWTSQIINEDLFXENKNXGRQTDXVRKPGTAVPLXVFGGIVSTTACKXHDCYIFINDRLRVSIXSPDPQQKPVXEXIAYSDGGXQANSLLHQILAREXVISADVSXIITPGQLKYXPVPSSXGCXQKFPNSKAEVKIXEYNQXXNIFSXKKRXLTKKLAVMVLTEXDIVXLNVLQXCXKXPSEDPPRAQTVXXEMLEIDSIXIKQXPYAGINXTDSDALYXARSTLKWNDXXLLEQAKQTRANXFCDSSXNXKFRLDEVNYGKXFEAIPRHWXPVNDESXGGNSVNAFPDETELFTLEKKXXSAAKQGQPAGFWEXVGMTREVIHXTWQDGKDVNTDEALXNAFXPMNPXYAWRDXVQEYVFLPESKKXEQCQIVXVHFKGAVETVVMVRLQIPPGSKKEXPSSHVTVKFNVLAEXDGKFQAEXIIDYIIXEILLNYTVLSAYIHTAKALKFESQVMPQEVELPGVGRANTQAKGSEVXXGVGESXLRIDDPLFEYDSALPQVGAXFAAKSGVXMAXXQLLVTSEHXAARGLDXNLLITRLKNVEKIWETENHWXNKMDRPRNAMIARIIMGDNARADQXPLAFQIYISKNCTVERMMQTDLIFTRGSEPNXMRLSPTXQLILKGSESFLWKQASSXPEFFWXIIQRYELRLHLVERXXAAXLLXTNTSYTLLXGTVQIGIAMGAHARQNPRLLENARPGXKSAXLEEQATLQSYXXRRXVGIENTLDGVEISALAIPKRGFRLHXEPSAIYVQLLSFWXLVYKVPNDYESIHFEXSELYIXEESIGPRXWXGIIVTIXSTIRXTANYVXARSAFRTYXPFAAPDGTEAVIHDSDXYQEYLLLSGTQAQXXADAAXSSDPLLIPTSNPXFNENFXGVIDEYERKITSGVTAAXFMNSTXNTGKKTSDNKXXRSKXTADKEIGSXSVXILRFRFDGSKQLLQQCGFGSRXFAIKVAINAAERAPESXEGDEDLADGIALLVKLXWELXLVNGASXEEQFVWVQDERVXCSXXRKKFPVIRQAANFXESCYXXXLXKMXWAXRLGAKPXPYXLARQXXAIKDCXAQAQNKXPRXGRMAVPELXKVXKTIQTYSXALDVNTKTXSRLXXXHXVAGSFADHTPDPQETNADLPIXNPAXYVEKIXPXAPIQXSLXDIXESXFSPXXEHRKEKXHVFNELRTIHEXEKREYFQYXPRKSELKCVFKPKLKWVYEESERSAXFILVXXYQSSPNSPVRDPVIQRTATRFRXMSXSNIXVLQTNFLVKDYIYXXPEIXLPGTWRWYXGQNLSXFLFANXAIKKPLSTKQXTYVXLGAEGELSGXSAWADAPAEAVVLGRAAHDSXXTVFDHLXPVXEDVVHQRISXYYGVTKIVVAKEIIKSAFSPAIDGXMNXIPSISVXGXXVVTLDTDGNHCIXHTLQAPTETAIXMDIVKMELXCXVPLAXLKVRKKTXAVLXDAGENYXPMAEPIEAWVIFEDYSHLLAAILXLXEXEEVQKPTMPXRDIYINXIKRNLHNXQXDQEIXXXSCANVTEGXRITNKXVQTVSYLXDDDFELTXIRTGPYEAYYHSKCLVTTDADXXLTVIXLNHVXPMEXEEVKIEQKFASDKXQFSVXRIXMGGRSLNGXISLKNVYDGQPTVSXXXSLLVQDDFARFDHFPXQKSYIRGISGDVGVDAVQNXQVAQGXNTEXKDPRVQSLXKETAIKDGLLEVSIFYAXNLLLGXQGVVNLXRDTKTLIIENEKXRPVSADXKTYXSVTLREGASFFLXPRLNEXGIVSDCTKYARSVGXLRQVVVNXRYEKRVILNEERIRSAMAEKLXTNSLPRNAGXAKPNPFTSXVSKMDIFFIADESETHTPXERAPKKNKAFKVXHWPVALXXRAQTLYVXLRNGQXAATQLKKFXTLVAKIKFPQKGWRYVENIVXEIXVIPXRQAVQAXXLRXLLEFXAXGEYXREXDXSXXXRIFQELRGLKXVIQAMLFLHXIGFELVCYTGNEKHTLGDLYGASKLGXDXFGHVYXIASRYPARMGTLLAQLKVQTPPXIKLXXXKIGXWVLALGPXSAAXAVLFQDFKTLVHQAHXRYXMSXLKNSHRKSISEHFVXLFFIFXDKIWYHEPSDVCGXRVKDXYXNAYDEQDXSYXHVKMFNSGVXFMPDFEYXXYGXTTCXSPAIDCVXSXXAAPPXRANLAEIEIDVXFXTSTTYKLFYKREVGTELXFNSMKLLFEXKFFLQXXXETVGTYREIQGLXXXFYITCLILDSSSXXKRKTPIFXIXRNIMNNVFLRYKPEXXPERLLPKFNEXATIENRNPIIEEAXAKHILRLXANYADLVMTXXPFGGEASMETVTXXGERFQYPLTVQXYIQXEYQAATNTEXPQAXXAXXXXNSAAIRFKXXVDWMAXSIFIFEKRPAYVMFPQKLTAYAKTQLSFCXNREFPLKADRTXXVHMRKDDXRVGKQKVERFWNXCYVMTQVSHGQLEGGXSKASSRXCSYKDISKQAXXQXTVPNXLIKGSGEYVVDKPRRDIXGEDSSLSPWGLFFDFMGLXVXEPVXQELVIVCXFHTVLHDANAGEKXXYVGXMKKXLLKVVAEXIXXXXALXPLYXGGSXRVXQAGELHIXXXDEXVXEYLXDSYAFRMTRXGDQIVRXEIVDRXXPLYDXVSEFHINXXGGTPCQILXFDTIVGGVGXXRXQGFXDKDLHSWAKFTQTAYXEXGVAPXMXVPDHLSIIVXENVXQARKSDIEGAAEPXLRXFVVAVFYKXTNTVSMAMRSGEKFQALSXIKXTILRLLIVVMIRIIVKDLLRLDDDLRGXAQVXTDLAAKVKXNKVEFXNHGICHVIRQKXLLTSVATEQLTRGSIASQYFSXSIVAELIMTIAKQNXNEEDXXKMIGKHRTPNAKXMCEGKLVPYIAAEFCTQTDRXLEGTKLFHKTIXSSVFWXXFXITCXLWMVYAIYTYEHATNISASDXLLKEKDFXXKXRAFFXGLXVXELLSILGDXRSATXMGASVXSVFLFAGSLRIPXGTSLSTXVMSSEEXLLRIVTPSPQGIQTEXINGDXFEILITINGKEMSYILAVKKFTISYSSSKLXXRXKHPSVLEXDLEILGWILGQAFLGIGHGCLVQMEDGNXDYKKXSLYVKGKIXWRLREGKXRAEXKIXCXLLGGGXPQISRDPXTAAHYYFTRQIQLRKXSSKGKRVRLFDSDXLXGSKLAXWSPRVQDDQLAXSRYPKXCRXEHXNXGINETTRPRPRDLPLGXQDTSMKDEFHQVIEHTPVCLSXPSEVIQQAXEKNGVNIIFGLSRILNXXXIGPXTKAPTXKTVDASLXXCLEEXRHIWKXTNIIMVELPYXRPVKDLSCMPTSIANDQLTVVAQDXKXALRNYGLKAMYXPILGVXNSWLVEGXHLVLLXEQYTLXTPDNKPIEYKLSVVEKRXRDXEAYGVEXVLNPLHRLRXTXVIVEVHKTFIKGLGLRAEIQAQDDXAQKPGXQYXLMEDGXKNQNTTIIENAIKDPLQTVKXVPDMRVKMPGGIAPVVAMIGIEXEXHSDAXNWGDGXTPYVEANGEYSSXDSQXNPAVXXCTAKNXVGGDDESFGCGNNTDDIELIQRSPINGLDKSXXYAQPGAFVNIXIVQVNNGLLAYRKYAAVKAGHXHFGALNYFLIFTXKAAPNEIISXLVDAXMIXXKYRXFLCILXGTARPIGSLXINEWGVFVSVPWQLNEARPASVTXXFRLSEAMXXQRYQVKPNXTKHLIPXAWTDSYPEVNKFSMRPRFKAIMLISAPLETXTIVPQVRFNMQKLGMSLFDTGEXDLIXKAVEKSDEKNDEVEETDXYASTAELLYXXDAYSXVEENFNETSVDGFYIELAKKSLVDEAYNSLGIXYAXVLEXALQARVLKIIALVSLQXLELMTYAXTXHDXIGDFXLLXTIQHPYVVIILVYTTEAFQDLICXTTKPXYKXVXLVQEAGALLYXXAGEXRVVFKPISGFSDLVKKDFGVVGQIETYKAQRVSAPXXXNGEGMLXQDRAXAFEDYXXRVXRVFXXYEXAIQFEVFNLINXRLSXSKLINSKDXTPILMIXLRSGWIVTIIMXSMTRRISLXHHVEIPGQTWMGERTQWSGKASEQLVVLXYEIVLEIVXXDFXSXFIQIVEXYVXYXLKGRXHWEXTXEPIHPAVKTLIIIMTGXSIXDXDSGVLXYALTETVLVXSEINAASSSKVNRDLVLRVXALRLYPXEVQENLGLNSXALDNGEFRKVAVDRRIVGQSXVXXIKEXXFVKACSLARLKLSXTVLTFLAYPLPPALAXPPRTKTRIIYAKGFXIVITALKSAXRLVXVEAAAHYFXSTDPNXGSLVLSPLDVKDXSXSYAVRXXMFXTATMXXRPIDFXIAGFNTAEIMILMNMKEEVNPYLFXWTPAGKSILPXKANXDPXGFFTLRQKXAAIATXIXXKYTDTWIRHDDGAXALHTAPISLWLPGPACPVFXNLXTFXELPAHDRIKTGANGAKCPVLSLEIALNTNNFXETNXVVTTHGLPALEITSGKSXGIQEAFQSAAVXGVDKKIICAKLXFIIIQXXENDXVVDIRPMVXXLIXYRSKAXLIEARVXGEXKDKQPVDPPHFEXKAEXKFMXMXIRALSEXTXCYXEHADXFEEFAISKXSVQYLIXAVSIKXSRAWXIKPEXDAREEKRNQKDCKRVDRTSELQSQQAFLSELAXHLELYCFNTVXQKXDWXNGVFRKHVTNYQYRWEYGQXESCNYLALGKAKDLXRILFXXXSHKXXTLLVFDLYTAVSDVIMVLLGFHHVXKLHSIVSXQSXFTXQQNLIMNXXILKSGYXTNVKRAGXTKNTSLYLXDRANDXNIEIXLLTEWVNYEQFLTYLITGRERTALAYHERTFVXRFXQALLGGVXKLRTTHEMVSHGLNQRTAIQRXEVVAXVFPDKLMRRDXIFAKIQRRLLIRDDFNSARPASTSVIMQKSNSDDVGLREVNCSEWTIXHVDVVNHXEXGXSIYLDKKKLATEEISXSTXLLPKLXYPXIRRKQNSXKXLTTTRVIVAEPTGXVXTLAETXHVVVNTVTTVXFVVXXGYHFQLVHGSTQXWTYXNESQXRTLIXFFERDXGLKRLQXSKNVXEGKQXKXDTXKEESPFKDLPAMPNMDLPRFESLAXGFGEAWGIDGKGXQRFLSFXNNNEXXTLYVXDFVGFEENGLKVXGXCGVLMAXHFANXDFGRPRTDXDLAGKDSAISDPYLSQSEGIXSLNVXATMPHILAKSSDSHILXNSVSLNASNRVKNSEDAVXRXNVKNQAFYAERKKQEESIFLLTESKATAIQKGTFAAXRPDDSIISVENSDKLRQXDSSGTTTRXRYXIIDRVGAVGFDGTLLNVPSQTDASKDXNVEXXAXSSEPTMHTLPGNXDDXAVVLSRRPLVLFYDXLNNXNSTIPRLKPKIEKKTGRLYTXREVTXSXLRISQLLKMNEGSKEEXKLPLLPPXEHMGQRXALDVYVKXNXNXCVYXLAAFXLKXTQFXFPGXYRNRVXTXETDCNXDLMVLXIKLSHXRAVKDXGDIPTXXSRAXFRSXRIYRKRLXLLXGALIKLXXVXIILXPRVPGTGXQTDRXCYQYWPKVMPLADREKATNXSKXVVQSRLSSMRIXNRELGKKPXNNVGSVSEKFRDCVANAFVXMVQVSCNXPATAEGLLLSTLKIGIXFXDXDGRKMGLXNGAGXEFXXXVSXKIXPXYDIEVEFTSEXLKYLXEFALFRLFMGXIMHKASXQRGWVVRPTFKSWESGQXTAPLIXHAFWIDVQNYPECXCXKKIDXNAKFVIFMMRKKKDVVALHKGHLIYTLNSLTVGFKVEADVMXDXXXIADYXNXSLIXPXKTKEMWKKXKTILRFMYSSXQTNXLKSVIEADDGSVSVDSKKXXMIDFGPEQXLAXKFMTLANLIVEXLNILARWRDQHHKKICXFCAHLTECAXXYRGLGTVVDAXDLXQXIPARGTMKLYRRNPFMXPTDXXKIEKXXMAEDLDXQVKLVDLYFTMXXPIRQPXIKDTGEYNLRDDAGAXWSXINXXSEPXTEARYSAEXXXLYXRXSTXEEXCXLCGEQXXYDTEIXXPLTMKTISXKLNRLXLYVXVEVYLIGLEVXKPKXHQVETVLEFQXAPSLLLTXAAKWXPHVGEXLRGPSFNLRIIIITSXIIQIGXKAAFQMIWQIXVQLGIDALAXKILLTYLLALXASTKRICEKLEXXMHLAGGNINMVANQELGLQSARTEVGMEVQHAVLLGDPNAQHDXDKXRPXTGNXXNSRLALYMKCXIIKXELVLTGRLSKPIPSYDTILEEYXXPXEGXRRPPRSEIPXPDTYXDDVMQAQLFETNAKGKQKAXLSDAQAQGDQQSXAPSVSLTXXGVDVSVXREEKXXVSLGIFEXSQKVSIALAIERQCMANXLVRNNSFATXXXTXGKXXHXLMXRNDESKXAPYNXAKSTFVQFKSHILMKCLXEPXILQXARISWSLIAXRFXAPIDLIXLNGDYAANAISLCSPRTLXLLLPLKMAGSSYEILNGARXRXLIIGFXLYRPVKQTTVHYREPWVLCQWTCXFDVNLQFIFTIEQIRKXERMETNYDYAXSDXIXXRSDMGXKLIGXEAXSXXXDLMALGLLQKVDVGTTGFXAYXXVSVDKSAIRVDDILLSXHEITCHRGKIRDNLAEXRNGFXLLXMXYLXIRSTKFAEVHAGXKXHIYVXCTSPKELGXTLFMXGSQXQMLANPRALXELIXXNSRMCXRYSKLSDARDPSLHKKGKQTPVAPLNADTGKGXNRKDXDDLYRSLVVCFSIXLDNLVXIIXDDFEPGNEVAEPXGSFXKEXVEXGNDXAFEIXITAEXDAAXYLXDYDYMKFRYHXXKHYEPIMVQSESAALVEHSEGXEAYKLLANESRYMXIELAXAKGKDAASMSRSFPSHVTVXTILALNAQVHXAETXDAGYAXFGFINQKXEXGGYSXVVKIXCFVLLELECLDFXXAXLLXVLXAXYTFNAXSQWIXIHLLIEVSCNXAVTLXTVYNAXVRXLDEGXLHXXERSSLXRRKVTVXGIGSEDFRVFTNEHAALFQRGLDXXRSSLDERIVXXGLVXXEIAEEPAXXLEVEAYKRFIGDLRVASYDWDLEVLLTTXVHNXKDXIRKXEFDXIDXXXXMXXTXGTMMXKTVESNRXFGVXLDCEXXHGKDXAYNLTLLHRAFDELXXAVDPEXXHWLWXNDSIXIQDDAFQKPDRXANILFEVSSDHELAKXLYEIDQXXXYTQXSVDVDTSEIEYGMDVHDQLQACAQPVVXXFVDTXKXLWKTEQDEXXARDPKLXXRGAPLADHTFNTAQAAXTLFALLKEMYSPXIXXLEREQVKLAXLPVLTREWVAKPLVGGQWLQXKDAMYXXKTNRIXARLLXPXNLQLXCHNXAKXLETXXEEAATDVKLIKIGAVLYGPXSLDQEEVEYPXRPDQSAQSKWTPLGIGISRRVFGGPXRERTKYDAKAVSEXXDSXPIRXPXCLXVGTEXMQTADVIITEMEXGIXATSGSKEDRQSYDXLEDLYXNIDSVNVDXXXAVGVKGTXQRLNAAPLFLMXCDIDDRAYVXXVKXINTTXXRSYTIXXNNMTDVAPLXPFFVXDKPNNAAELSPXEFHLLIDLLPGKVGSKASNVGGDTXXANIMVNLHKQASKVEREWVATPWWTTVRDQKGNMFQIXASRXGVXYGXKSLVXLVLKTERGPLSIGHRQSQYPRLSSVXWGXSGXVXXPRELPRNVDASNXEREQACGXVKQKIXCSYAFRXYSASRFSXXGFITVSSPLCLLITLAXLIYLNXAXMXYIHRXKXADLYEYXNMADLXGQHXYYKMKVNQNDCPYCFYFKVLFQIXWVXSIIKRASGFAILXKVPLMKRLGRYGKAPLTTXRDDAVKFSTAEIIIXEKFFPXIEFEVYQXDKVINYFYDIISMQLNPMKSGLELEIVFXATLELNXHNXKLEEELDLIKEQXATXAXRRVIXVVAETIVQCITLFGETTLDKLVPHTPELNSAHLEVXKIRGNHEDLYQLIVXGQADKYQSLFGYSXLGEXGDKTQHKPSTFIQKTKGLNAALYPALDGAQFXNAAAVRXLEHLHVKLXRXKLEDIXFVAXLKASXFXDVTMVDGTXEPXTSMLVXAWXXIXQNMXLNGFTXYKXDSAGSGDXMGXSVLRHFSGXGLRVVSXSVHQLXKDGCMLPKXARLRXGKHGWVLAEVKPXFLFSKGIKDPKXTQNRMRCNKKRMTIRXKXXXFKLAKVSXKLVTVLKXQHDQNAXRFQVXADLFFTEVKKAXQKQKCCESXLKSAVSRGAGLQIHFSLXQLVSGHVGEDLDRXQKPGINLFEEAAGVAKNNLRKLDFNSAEEXDEXNDFHEXAISIKRKXIXQMVFIFTQTSXLRNQVVFAKTITSSLLEXAPKNXLYDLEMXDSLHXELKXQVXALSEVXSRRXRDLRLNCSIEGRGFDXFRXXGVVVIMQYANNLVDLKFASXSERKTXIXYRSSIVXERLXKFSATQKLRXLETVRFXDETDISRKEXCKSXWIKVGTRVLISKKXGEARGTSEPRYHDLLTXSFRLLARFAKKDPXERLLFDVIEGVVALKMYIIXXKYKNPLVLLLASNXLXNAKPNSLVDXSAKMYLDGPAMLLLMLPRLLATMGLKGPRSNGDKIVXCAXVFDXXQAAANFAFIXCKTEEGXKSKLAEEMAIYACXIXQQVIGXSQHIKAIGRASTGTPRGKKLAXGSTDSLRXCKNKREEXGEXAXFLDVGDVFYQRXPSPXDYIYFLLPXQGNRPNVALXXPXIXLLLWLLFVAQDASPNIKATSHQIKPGXXRAXESVRVFXTYTQXADLVYAKMPDXLXLVNQRMGGENNVXXAXLNQYLEVIAIXYGHATXIQRVLDPVLXGLIEMSLRPNLYQEDGRSYHDPFQENGLSVHGRITRXADATGLAEXSPGPDNDVYLIFEVHLWRKXGFQTVXXLISPCYSVKFXDMAXAFMSDGGTQAQFXLILARTECXGXSSQSKPGLIPLSXDEKXEDQCQMXEDYSLGHXWLVFYLNWRRAPLHVMIESEIPRKFAYAFKPQIFXYKDVXQAQAFRYKLXXVXMNENLKDDPGLXDSQMLKRGXMLLXKKRKFLWFELMDKRPQFFINKVTFYXVXRSGDVPERRAYVRPYXTEMDSSQLYLQMIQLETWEQDFAIAXTGQXAATVTAKASYVKTHQTFRXTXDNPXGEEKPYAIEIDFLSKVDSYDXGVVDKDXREXKAPDPXMVQSXXELGYMFQDSAXXVLLSKYKDXPEEFSEAYQEDXFAANILLLXFYCAPWXFFVTEXLXEICXEYDDMILRYLXLWXFLKGDXQLFIXDPYPENSDXEDSEEVRLAIGLGVQYKENLLVRNNLFEPEGAYSIAEAKLYYKAERXTHRNEVAAXTMXKLNDFFCGQAXYMGXHXXRRNHMQXQMTTESLVEXQLIXAEXFARLVXXEGDEVYSQEEGAXAGMLEXEFDXVYIRLIIGNLXVXPSQXSVTAESXXWAXKLXKYDILIDLYDHINDFQXTFXEGEPKVSYSEXSVFLLDLPKXDVXAXXVXXDNVXTYKLFHLSXYLPGDGDESXRDRFDAKIXKKYEEEKESFFYVPIGFLPIFAESVVXGMAYXRLKNSTNITHSAVFERILSTEVXVQQLAGGTXXPEDDLPLEPXGPDSGGGEVFILPAAXEXTAGAARGLXQKGLSXEXIPKIKFYGLSFTXXVFXSRIACERSXIIXYLFLGFDRHNKRXWAAEXHSTYNSPRIRGTLATGKGFRDPARGYXKAKSRLKXNKSXDMTEGIKAGPIYETXDHDXLXQIVAXVTESNNVIFQTXEXVNSXAXMISRTGGYXYHEVDVEDYTSLLLKGRIMVXKDKMVLDQSLQGSVGXIXFXLEEYTKEQQADXRQDGMGELXTKKXTXDDVGPNKTRNYIKNLIKLTEIILDDLSLSTIVHLWYLXEXFWTPXHKRVDXNLNTITIQXRPTRNXXNMTFXCRKXYHLPXNCKKLXPVLEAKYRYIGLPXFYAKAKYRKYXAKDQKKIKGNFDXYGNPVKNAXHCVGYIGWVDLGDAXAVILGLPRGKRDIAQXVSCRXXLXSDVNARXQTRAKXIERNRDKXAXEGYEDVVXVKLXQDXYLIXRSEVYIILADSGLDMFSLXGIILAPPVPYPMPIPAIXSKRXMVLEERTQSPKWXYATVSIAVSXFLKMXFDLESRRVDFYYLQFNEAAESKEEMTERKRXRGPKAISKXVTAQGXXQXAVXAGAHLXXRVGRAANTSSMDNGVQIDXXGPLXGALXSTTNESDXYSLTXAFIXYTVIXSDSLNAXAKTGNDXCAXGLTAVXQRSDEKAILQGVYGILFXAENRHXRXCPKEIXMVDYSXVFPVXFYYLAQITRYVCVHVXEXWDXELPIGXQWEQKETNEHIIXLXNNKETTAIXXHEFNVTKRGFFVLVTXXGGCMKFSAKTGDXFRSXVSNTYSXLRFDQXNLGXLQDSSKRGSAIYGNXAILIXPNKSFQAEFVNLXVYVXTTANAVQLAPTHVPDLFWKYTGLWTNNGKRMDLCNFSYTIILATYQSLSTVQPRKCVLFEVTFIMRAXDIDIVPAXFETRHRWFALXTTXNQYKYALKAVEMMXIXXSTLSSIVTAVLQKFHKSNATIRQWRLTSANIVNMPAFPEXXKXXDXPRVRVXYQXIDVRDMDTEVIAGHANDYCXPSLFXNKEXADIVVRVFTVIDVPGDVAESDLTEXHXEAGIPNLRXYDIISYXGRLXXXAEXMGIADXDILIAVKSDXEFTVMYXXFNDYVEEIQKWQAXXIRPCFLVNRDPTQPXDYIRQTKELSNXXGXMSRTAECNMQNVRFLFSVLTYAFFSIXXTWHTMFVFKAGVDQDAVYCFFXXAIQLKXXXXLNVWRDRXXXXFIWKGFMESTSFLPFHNAXLLTYLTXRXKXGLEKXXXAXCRKYVGXIKISXYALXRPXXRXSFEGEIVXKNXFNCXIAEGRGTVPVAGDIYDFLSPEXHYLTXXXYEDXVGSRXVQINKKISLXGAXVXEIXXLVEALGMXFEFLEKTYAFRAVXPMTKCEFKVDKLRNHLISQMGIVRVLFAHSAKTGGFXQRLAXXXLEAKQTVLILDNAAVTITIISXRXISNKIQLSILATNKQIKFFLQESIDLLIDDFAQCKRTKVQXDQXETLRXHDEDPLYIEXSIFFEAPXIALXLNQRHIHLNYRPPREEXXDKTXVXKLXGVXXAEALVVTISFSPLXASXMIQEXPYEELMRCIERIQHRSKSNGVKKEAQXLAATTFXLFIQXIVHYFTLXTLNYXYYXISGNLXXLKYETGYAKCDVXGSGKYDDVXSKXSEWXELAXPGSSKPHLGTRDEANVTYDIKRFXAAAXIGDMMVQRTYXLTKRLVSXXEPGIQLPTRGLVDSELMDSELDRGLYLQGRLKXRFLKFLYIRTFDIYKXPLEXLPEPXEMXRLYRSQNXREHIKDIXIXKELPITTLNVXAKAGLVFRGMSXKTTLXXQTFVLFYFNLXSXKGHXSIGXXVDTRMIELFRLVQHQMKLGPIKYXAGDIIRXXEHKPIKRLPEGKFXVXXQLLADTXFSXARFDYANRGLTIGRXXRRGVVREXEDGHLTAFCKNFXTTILSXFAYVXCXYXLKXXAETNEDLLFLFEKYIIQXVYIKVNPKHEXKTCGSVKRAXIKFXXIFNMLRDSALTGASIHLXLXXVXLAAGQGTXXXELFNVQELLELSYXDKXWGKNASYLYXTKXIXALTIKVXAXIWINYQQIFXFAXTTXFRDWVYIDKKXSIPYTVMFDTLLFGAKTGFDSXGDESFQQXQMFAFXVSNXXVEDXIVEHKNPEVMNDVSXWVNXXLQXEKYRMDSEXETPQQFQEYASATIAATLHSNELRKSXPAGSQRIRLTNSSRXTGKFMGSEAFILTXIKTNFESSVESNQVIGIIIAXDDDPXFIMAYXAXNQQQYAPVVNVNDDYLYPLXGLRSSRRXXLQGXVAXCRALGELFKFLXTGLYNXHKKVQLSVXHSNXIRXKSXSIXSWNRDAIPKDSENIIYNRLQXLSRLFARESIXRTAEFXAKKXNLKXKIVLIXIDATGLLQHMDXAVDQYYQXVKGRXRGENCTGQDNDQXRTLSEXXEVPFINKFNKEDFGLVMLRGEFFLYXKGDRFKTNVDELEMSDXLRSFESELGKQELXFRXEXPVAQRVAGDIKREAYLTVASIEXHLLGVVXVNNELGVILKYITKANGEXVRXAVXMQSSXDAXXIDXMXFIXVVALNKLSVADWEVFIGDNHXXSSXVLCDXDPVLXHTAPXXXXXTDATETYXFKLRKQIKIQAXRYYPARPGTGKXPSECERXXSXAKLTKESLARASGFQFQVIXVFLAFGPXGVXYSDNPRVALELXHMICVFLXIXSGLGSSIFIWQTXILAVKLLFKAMLKXTVITKYQRAGSRAXTECXIXDPRTEDLLPEVFLGXEAFLCXIKXKTXSTTQNGLXKEGKIAITXFARXIXRIYEMPGQWCLKDVVPDIKVYXVXXLXDGTSGKYDQRNKPLXTXLILGFIKEXPXFAQXEDSETKSXENGIXRFXRVTQSIFEXESLFALKDRRIFNXKSNFMLGSQXXEXSPRYKPVXKGSGRYKMYTQGMIXTRLSNLIEDXTQILNDGTVAPDRPFPDSSAYLMISXRIQXSFFVFSEFPDTYXPMVYNSSXAELCHXVFKVQKKVXXREQDKGEEXRTAGFQRXLVELTIIIMPSRENYNEEQDLAYXPNRKADEAXLPRTRXXNINILDEGXEYYAREIIXSCEEKALXXVVAXVDNXMVAXEGXRVDXLGSAEAFEDDXRXSPVKVRQVNSVTKRTSASNTLATESVRLLQEHTQTETERKGKAKXDPXCXXXNEAQXXSAHPLXXXKVDNLAPEFMVEXQSEYMQCXLSRXEIRVKXRLEICPRVADLXDINXXXXVXXCVKQPLLQGTXTFKGAVPQEGTTDNDVLAAXXCDAQRPFGTVEKYPAVLFXIPVXXXSLEFEIQQSXLAFKIIXTLGNPEMSRHQVXXRAEGXKIYQSXTKAVKFFQALSREHLIXMQXXXHKRXTLKVKVGXLLNVMVGKIXVPSTQXANGCMTXSDXXWVXKVGEAELGSAINDQTFHKIXVFGQAIXKRHAAVDRQXGARLKYEXDNEFVIKTELVSPPCAAEQREDXIXTXAKTXNEEVGVFMCLXXSREGFSMRXNRLDLXKLXVDXAXLFHLNIVVVWXFRIGEQLLTECPHGFVSCVXDKGAQAXKNEIXPRNVYLLVTGLHAXLIXRTVHLSVXLVATXSPFEALEGNPNXLKKPTXLXXKVLLAVMAKRXAADVLKLDAETKQYKRRQMDELXSRQXYELLYPFXRTXIXXRKSMGLXVILGDYCNAGSASXXLVMXALRXFIEISKKVXPPEXGYHMDHCSLPRDQRFSWDTLRLGTXRPWSLDKTLEIXLANAFAPFDAXEXPSDLIIKQLLESXTMLYYHYINPANQYESYXDKSAYSFLLFXQWXHGSXSELPTKTEKXPETTIPVHVAIYEMTYWETXESXLSVXHIGXIPDREWXINXATILGIKNVVXKTVXSSRHQGXEVIRXXVXELXKEPEYERQGFNXAIYIRVREDGHLXPKNNIQQKXVAEXTKTPAPGVXQLHGSKMWAIEIEXLGVRXLNKREFFFNFMAXFIAARRXIVDXEQXIYADNSKSTYGQQKXVDGNNDMIDSWHAXDMVQVFXQDVALXHNVDDRAYAKPRFQRGEVTALIVLKRTEXGAIXLMRSAYAGDXVXNRFWHKGANXEALAXIYLTRXIMLYLLKAQXEMKXXPNXLMFPLIGEEXXVMNLISRLKHISFXQPPXADPNHDVTXCFXILVPDXVRDLXCALXEKATQKGIRHTITGSNNWPSQGQIXYFAEVSXIXQPAGELXFXPILVFLKXEXKTEIPLVXXTFXKRHSRLXSGISLFQNGSSTLQXPDVQFENRVASEEVNTKAPFIDEXLYNIXDPNXKRLKLIFAITXCCIGXLYXKTEFSAXEDLXLKKGTWRQXITIYTSAXFAKRTYKSRTDVNDIGETGGTEKXXXLXXYAFGCLXIPXPEIILYSXSQXKCKDSSNRSGYGVFFAXXXDPTXSXRLLTTXVHSXLCLYEGHMETXHARANGDRSXTALLKCXGKGGHXFLPYKASVGAVTSVVXNLVIVIXFLISEIISTTAVGGAQXKILTIGGMXTFHLDXGRKRLRQFDXVSFGQNFSDLKWAXXAPXAAVIXSDERPXSIKGQXRRVFLXDGSEXVGPNEASILQISWXYKTSILLPNLQKHKXSLGSRVLESLDFGRECLTLAXXSRKCLLDFDQQIQRFXXXGERQAXIVLEIIDDVSVXELKVLXNDSYVGSNISKVTXXGSCMTCVXDAKDANDSVRNXLDGYIRLFEKCPHXDQATYFQAASDWLFRSSGKGGKXSYKXGLYVQSTQIKQXVXXQXFTQWXPXPWFPMINAXXRLISAILQAKVDSVDESMXHXSFNEGTXLALSLWGVERDSKEVYHPKSAVSYXVNKYHEMELEQEERXKPRSRIXYEKXRRKNEVDHKLFRRLGKXXAEXNQYVRRVEVLSSETXXLDSISYSALKAEAXYVAEKGSLQAMQRENVLLXGAEKPXSEGELELCRSFDXAASLQGAYESXYDXSVKRFQVMTDVSVLYIMXAYYDEASAXRGXASIIAEMXTSGLSSKICVGIYSPYVGFIAKKNGRLLLGSSCVSEDSRKIFEPVFAXFALLLSKDSIKTXLYILFKCWIEXVKPKVXXPHXDXCFTXHEKTGDKAEVELELLTRVNTGQFVVRTPXTKVXXTGSFXGGPAQILLEAAILXEAEDSNDWLDDKHMSQLLYCTLAERKVXAAXEVYEAEGFPIEVGLXSTYATLKTLRVETDISXSAAQIQKVLELNCDKKPXPAXVPKVPXELWSKLGHXXICYENMHDXSSFPSXVGPESXEIHTQEXXXEDSXFXLSIKIVXTXHPNKIAFEXQEYPAMMAXFTALXDKGKVAVALPLEGLELPLHDIQAPTRLHRXTDXPYLSFLTKIGNIAXPSQXDXMIVKTFACEGPVRYVSKFSLXDRXNEPLAXKRKKWLDPGLDWAAFTQYIDHLLTXPXTIAXCEDKLYAXGLRTESGXIXSQETSFFKSEXHAXFFXLPPKGSDXTIKKXSXXFKSKGFPEYXXXGDTSAEYKRIRMRARPLPPXHTHNGGEPDQGFDVLELVXSLPXXFHXXDWGIDAXMMTEXQEXLVSDXXHXERXVXEXVXRPFNDDVIWIKRTNDSFALSVQXFGSRSXKQHCXSGTKMEVDNSXETIAQXKIDMXGLDLKSAVIDXAVYGRQVLSKIGVKGTASRXAIYMKKQQEGXAKXDASLHWGPIKKPNLSGGQVNIMVMXQVGSQDIXSSIERSXNLAAAYALFCVMFQLVTESLXVVGQXCTXLLXLXHWXAIVMIVYFLXHARTDIXXXVLGSALKEMKISGGDXAGXKLXAALRQDGAYTWMFPPDSFFYVVVSQKXHQESERSNGQTGMXVADRXGELEXLWXSGAILVYXNNPDQVYYRXXQGXKKSSNERETMXXALGTMVAXLRGXLVSETGXGRVEKVEIMVYLEDTXADAHGTGXKXGRXGMKTIXDLAXPIGTAGLGSCLDIXMKXSLNERPYKKFDEMWPFRFTMAXEISLWXLAELDXFXLRRNXAPRIKXNKGYXDKXXEXDLXVSFLLGSDYRNXWEXLISXNAVSFDAALLNXFIFNESNPLKPTSAGXKIVKXPRGXAFVWDENKFGSESCXXGXVQQVLAFXHSKPPHGFLPEMHXGIXTWVYIXEXRLHXSALMXINRCXERGPPAIQFVVARFXAAVSILLRARRESXGIQDENYXKQXIXXQAVFXLAVAMTGASISEXIXVSLLYELDQHDTSEGIYTVDLXDLYRXVVPRSEXAYKVLDQWPMXVVLLMGLLWPENXGKNSDTIALXLGQESQTDGIINXALKVXEAIETLCLLQAMKTXVIDXVGHXMYYLSKFRRCTSQGSSLRIXHCRXLFKEPXXELRLVKXXNIDKIXXTKEILLEWETEXVXQQPQITGAALSFGFVLLALXLXEKIDGQXVPKKLAVAKIKPVSLXXDXXXVKNSXSSEYQKXSDLFXVXFXTCTPXMTXHIDYSFFCKGVELAAARIIEELLSXSVEPIGPSTXKSXDEELYGXAEHANRKGSQAMMDRIALRIXSRQIEIEFVXLRETKFXQXLAQISVAQSLYGXLQLAIHATAXVYILQVKPXGLEEEIEVVXXQRFXAXKEKSKVIRVPIQLITRRADQEASNYLECXRXGANEGVYAQEANANAPKRMNIVXMXISVVPWAMDELFLXLVLXIIEDNLXXYGFXLXTQXETEVVMXHFSRREGTDELDTQXSHQNGNGVSTSPEAAGXKEYQRVFVMESHGAXQASEEQVXXSGPXHXDIVLWNELCEIRQXLEIRVHXQTIENXTAPFXKHXTYEVLSDGLKQELGVTFTTMSCGGVPDAVGIYDNHGIGXTSSFINEITRGLEXDRIVXMSVQQHQSMLGLEYXVXLSTEPKQDAQFDVQELRVVFGSLSVHXXHVASFLILSXXFVLVRFLXYADAIVXLWAYAXKXDXVGLEDPLRFMSRNSMQCKSGMPTNTYLGPLKGXRVATLXSHLMPASXRMXDVANXXDTRRMLHDKSKVDEXQWVIXLLLNFIPGGGVVDAAKXGFFXAVXPRILENILNTNVAXVDSSKRIPLKVVKTSFGYANKRXXTETQIFGDAPIRTLXXXIDVTXFDKEAFSWEANCEXAXSGXXKGLAFLENLXPPDFILAESDXLQNKYYRLAKXNVGISXGXKMALELMSEQLGDSSVQDFXITEGSEAGGKAELEXVHKPANRXRQQAQTHRRMEQQYPVDHLWRDSLQFLTCVEEEERHYKQGTLNXSAELRLYMDRSXKILFXXXSLSXKEDLSAYXVGEVDXPPLLELQKDLAPEYLQVDXXGPGIEYRGKNXTVNAGPSQFRSXLGXGLXVHSYSAKGRXFYFEKNIXVQWSVEVHSSYVXLXASXAYPPEHEGQLLVEIXQLPEGGRXYXTXDEGINPAIAXTGFXETNNXKLFGAIKKGQESESTGLNYXVNHKSHXXWASRMPVRAAEQNVDKGKEDVFXSENXTDVEXAANDSVNEXMEVPITSWGXNNAXPRQIDXXLAGXKXTVVPSVSCCQRLTEYKTXAVQEPRGVGATNGLXPAVERVLHLSFPXPRNXTIXTRQNFXEXXMKFTYMRXTGHAQVXGTEGMFIPAKLNHKXXSHNEQHMQEQTXDLXEQXLQHTLSSTITYXSMAFKKXTAPEKCVGEFEDTLLHRRLAXEKPAXAVXKRSDHFELDSNQXXCETDHQAKKDRKIILRSSKGYDYRXXKDNFIGKTSDLDDVQPYDKEPLLXTVGAKGIEDQGKPFSGLXEXVSNLTXLXILPENGMIASAGTLLGXNGXKVPTXNXDFWEXDKLTFXLEEXGQVQXEGELQSAINTPQFKXLPEXXGIAPNFAKXIPFKGDREMNDSXXTSKKVDWVVWASFVILHKNMVYPPRFXSXRAAXHNVAQHTVVVFHATHVENGNMKQFRYHENILNTXKGIFTLGKKXNHSGKNDWMYPHTGTXLLXAALGRQQQGTXPRSLKDPVEVLGEXKTNRALDXPDSSPGFAISPNGVLAQPXAVIAVKRPSIVKLYGNSXTSTDELLXSIIDFVTGEXXVISRSLVLRXSWSRSXXERITMKGTTXSVFEXSLYQXXLPDXEVSLRELVCNECGXRXKKLLITVTEILHALRLTLALXXKNGSEXXYPVRRASVRPKEKVQLYSWILLLTAGYTXHEEPRRXXQFHLAWXIXDVKHTGFAEXDVDRDXAXRRARPKKVALPTNREKPYETLADMEETPVLAPLXVLXRKFLAKLVKXNDXIWXVADQLLVXERSVPTLRCQLDAADIISANNVAQDLKRCKTLMARKVRAPSIXVGDSDLKVCINKENTVKPGAQSSDPGXXETVQCKVXIXASLEXGQMXGRLYLXNSQVERTGYVAARFLVXEIXRVXGSTEPTPEACICLHXTDTSRCVTXVAILTCLSAYXKTXYMXSQETSAGTAXSLHKSXLHHIKXCHEEAARDQCKKFTLSXAVFAAVGEIXQDXXVFRXRELVKEEXFLLKTADGNDKARLLATPKICXKMXAXNPKALKEKIXRYXRSINQTRQIVSFALWLGXTLCAXYIXDFRXEKDKDXTVLIDDIRNNDAVXEMRAEAGKXFXCRYTIQGGIDAVRLXGNVAVQLXFRLXISXMGVLKHVAQFPGFGASNGDXIXLXKEAQLELSCSSXTXLAVPKNKXTEKKKTKVEQVLTRAEAFAEIVFNELDISCSANSVQSRXEDFFITYIXSLRLXGEDXSDAETLAKVELAIFLRASVSGXFXSMTREGFXTPLYWYPRYEANINPXPYVPPNSGIDKPXNVHKDGXVVPKLTRFIAXNFRIXAILXDAAIDKILXXFTVVLYPLQSSAHPXXEAYDXYFFIXVSLXGTTTAETMPGRDVDILAVANRYEDSDDALXAFPEIRKSRGQFAAQLVGNVTSYANLXQSVLDHXXAQLKKXRYYKQKEIRSDRPIXCLNERPATFYIQSMAHELNELXVYERXGKIYLAKYKAEKELVAITKVRLMXHILATSGEPXCLKISXSDXPRVPGXAVTDEXTANKGGDPVALEXRETDEXTELPKYTXXSYERTAALETVNRLEXSRXXAVLTKAXNQVSNEMGTVMGSALGTCKLALSLFFRSQXDXKDIFDELLILRVASATFDTKILXPDKXGSHPYEMWTILLDDMASXTXXTYARSVLLLAEEYLPFLXGXPTEEVEFGVPXRVKSXLTDXTIACTEMNTQXTEXGASPLKXTNNIXNDXGLNXFXIGREXKSGFELLKSKXTPQDYXIMXTDIYKLDEXLALIXQIHXRKLEEGLXEETXLGYSKFXAGYAQIVPAREMLPNHRRGTYARLLISLLTLQLYTHHGXLCLLLXPYAKRDXSETAFLXLLIXKVAIPIKXXTYSTXHVVNDIFFIQLHRGVXKNALGXTAIXEVYFQQHWVXGKXGDTQCKDXPKINQGMCVKASXIVQAXLELGRLMDKIDXLIYTDSIQXPXRKNNPAKSXANSMPXXKHPASLXALAYRXVNRXLRIWXKSMGXLLWXGXAKKYFTGFTLRNTKLKAKGXRAXKXPTTQEIMHKPLQYYKWRRXWLQEQGPIXKLPGEGNIXVVKXACDNNXXIDCKXYXXQLDKFEIRANAVRETLITLXVGVIDXXXKLXRXLKXLLEEXLAYVAXRIGMIXEQEXVMENXTPEXFEMXIRTTKKGASIXXVNNSVXISLLIEAVAGREHTARLRPEYFXXPIKFAFNQKKCLEILANXIFFLGXDVDSRDLPASNELKKQKVIKQGSEHETLXCLALGLHNPXXGLYMNVLIVDKARSRDVDAQVXGELHLGEDVIVATXVLXXQGYXAQLVNLXRVLLDLGYYXNVXNGLLQPKDNKLLGEIWXQEVILRXVXPLSVGLRXXLRFAGTRSNPLXEXEXMEWXNRSXVXVDTHXISPXRXFVIAQIGSETXSQXWVAAXSRYITSETIEDRXRXVNPLERECXYYRKLRXSXALYDDAAIGTRLLDGNYXLRTLXXIXCFMFXYLDASQGXHRIGGDEIGKIAKGGTRDAPRXRSXKNQAMTARXXFXVGTLXLETDVEVIQYEVKEGEEGNMRLVCTHLDFASFDSGIRKLKLVFQILAEHALRLLIYDSFLTTWGCXKXLDPTKRHVPQKETEASPLKGNEAVRFAKYPACQLEVKXIDQDLHLQPLLQSSXFGKDYTSHNXVITGLXEXXADITATNTNDYREXMQGINQSAXNXGEIIPVKFLDXDHIEAXGXLLGXLKGCXATRKIHTEKSHGLAAVEMWXHITXFRLPAVAQVQKQRLYIXTGPNGDNCKTLXINRKCEAXRRDAYKACSAKLYEYNDANLVLDEPEKIDRRXPXDNNERLFAWYXAAALXEAQVLNGTQPVXSXTYQDSNREVVELIGRWQRFFEXLNPXDGYNRMNAISKXIXXREWRGIIPFKXXFREDPLRXXRSIQPXAXSPPDXQEXEYXILCLKDXAVIXTHXNFIQXXXIHXGFTESALXLXADLKNDVMLFXAEXQAQVRDXARAPVLXVGDXILWWFDVAHXLLMCNEFPFRTXIVAGGIXHERRSCALGSSKDPEFSVESRGSARLTTXQKAIAYLFTFQHTRPNDAFIXXDXLRTKHASDPXQRVLTFLGNQEVXQGPVKLIVARFPGXVHQXRNCNLVECCIRSSIALSXKLLISXRQFVGLPELLVDLIERLVQWALXKALTXFLLGANIEXVTEPLNTLLEKSAIRXSTXARLSRNEASESTFLRXAXVGTLXCRNLRXNHRETELXSIFTGFXSLCVEECIXGXTESDKSNLETXVRDLPQTVVPSXYVXPXXGXENTIXNAXEGGYXIKILTQXNELARTRALXCYVGSDGXSIFXNKDERNEETLFXPDKYSEDXVPVGYNLSGHXDXDAAATSIIXXEFNPYDKKTEVVGAXXNSXGKDXNCEDTISEGGXFNFXMKGSEDNTXXHARGLPRRFFKYKQGMQIEIAPGXXALQXXMXFXYDFEPEVXLESYPXXKADFNIEXDKVRVNXAFAKMLXQSLYRPLYPRTIDLXTIERQLQKKISEXLRTGAXGNNGHQERLKAGEVEPXDQQPPFKVQXKQYRRAEINIKXDXPRQVXGHLPQPEFXENXGLLMLVLSWDFINVXAFXGXDXXWNMXIXKXSLLFYNEGGIDYSFEVIGKGDAFKLLVXRTXIGYTLMLTTFTFKAFRGKXNGTAAVKWFGQFSELLAMXSETDELAAAXSEXXXQPIDIFDRSALWIIEYCYIXLAYDSXLKMLTTSFXCXTGHRLGGRXIIGSRVIYIGIEAIEYFXSQDXDLFMVQNMIIYTSSLLDAHVVTIARXESATEKQFATKGVDXASVXTFAXIKASKLEDKFSREIXEKAYPRLSAESETGVAGDXIIKVTXSSVLGFPRXLSLNXKXKXXDTXKEDVTEAYDXTSAVVTTXLTLLSLACKDAXXADDRAEFSPFLGRFXPILVFISPAILYVDHRFXLAQYLXVENFSISASGRXEXNEXAHEISGGXVXTMSXXRXTKXDXQSKVVGLLKILDILHQXXIVGXYRLFELYFIDFLLMASLDTEFIREXGMPATXGEGEIRTPLEFKAKYTFQTXQHQQLVELLIRIXXEAFPQKGERARTVDTTXLAEHPVPXAXKNYTQWYVKCFIXYXQIETRXAKFRHKALSRATADSXGYYIEIKMXSHDITIDSFFLXISRSLGHRHVTYAPLXLANQQIITNLXXIATSKNXXFXMIXDEITVYVXPIQRXTGGATNKXTINIHVYEAXFPKPELFCLGLGEGTTVXMRLIPGNLXFARIVVXINYTXRXKXFXIIIFLTEREKMSEYIARRAHPSKAGKXTNLAVWTKXTMLEKNEKRVRGEATKXNTIMKEGLNTXXKXNAXCGTRSLQXEDVLITESQNNNQDVFLSLXNIDLVTGLXPCXTRXLLFDMKNSRLRHNDXYTLXSLEISXAGILPXLGPEXITLKIADLPDKFRXKXEWNLNLXTMXKFTTDLTKVRQGXLLLEVAXIQIDNAFIXLTKHALYPXHKGTKRXMPVKVDXSNSXKAXDEGIHDEPAPEQIXQTHYPXAGSRIXISNVEFQRVSDDFEKVDLGKQNALKHEXGVXRGIDVVLFMHYXPXYVKILHVPGWXKIFPINTRRSSARXDEKPXNDEEQKDWLTNREYKAGISXLVELINIHVYKCXPTYHRXLNATSNXLAVKEXLDQEDPSFKTTYDYILLDTVLYXVXPISTLRXLHTFEXYLSIKSGHXTXNAXMDVAEXGXYDFVNITQRARXDXYGIALGRKXLANNYSKPSXDDTAFLNTSLLARYIXAXCVXLSWYFREISDMXXLXXXHRKDQFYELTPTLDFCDQSELEDKTLSXRKAGTELRSCIXVKXIHXITFXXVXXIRXAGHXSXMNDPXQQLGEAPCGVGPSXLYQRVGVWNESSVNADRCAATYXAVGYKEVTRFDDXEDDVXXEHHLKNIELQDKDPEPQLEEIATPAVRTELKLXPSTIEXPKARTADGDVKPWILPPXRALEXALIAVVXXAIKGTREXXXSWKTITDXWHDLXKYAVEGNVGTTQRQYLTXRXXSAHRLKIQDVFAKIIXIRGPXEKGXQTYVXLXLTDXQIAXCXIPELXGLPQDSFLIYMSLETYDLAPRARIADANWAEXCAYKEMAYADGNNAVLXLKSWFEDLLIXIFGEFALVXLLLIANXIEGKXRVKDLVIVLXNYPKISDAXTPNADRPLTYYALVGDSXLSRSRACDKLSVVPMLQDXDKSQVXFRLNNFADSGKXLAKAPASITXDRVXAXGNXYLXXFQLXFGDEDVXLXKXRGGIVTINADHXQEEDRXXMSLIELERKIDLREXXLIKAPNTKEEMVKKDXQSGVDAHTNIESKRRLFFDAXXVFHXEKEEVLXAKRNTGXRXLYFFWFILLNHEYEMQRXGFLETTLXEVEXGFDLMHITAXEFPXAELCXNPAGXXEXTPGHXGENQXXYSVXRNXIXFADGPTPIXTHPGVLDTSXXTSILENNSVMVTQIDVVELPVALNRXYAQNQAKDXDTVFAYEXPRDEVDAIXLQXNSAGWXNIFTNXVSILLFFFSLRDAAXXLFHIFHRMHAEXXATLIAGKXDGHLEHEIGAEVSVRLCHAQXGAPELENDCWAMKLRESKTLEKLPQRGDSLDDAIYFKNKREKNAXXALAETGLPKGDRKLTANKITYEQAGFXFIEVLIPALKGTWTESNLSXAEYVYESQXRDDRIRPTDAYKQAGEDXQRLEXKKXVIGIRREIDILFEAVGAXHXPTTPEXFPQFGYKYKXXIAMXEFXWKXSXAHRXRFILMGSSYNEMFFELTGNXXAERQQFNLEIFRGDKILRLLAEKVLLLMXKAPYNSVSTXARADKXYRLPHPHDRRNGXFWPGSADRAILQIAIFNRPHWQRMLDDQXXRFKRIDDEYAPQAIPVRSGNAVXLVAERCARXCYHLXXAVERXTMRMVKLQVPCPSALLYLIWPDWXTIXIQXFTTLIQPANVEAALASXAXSYKVFLSXLAEQDFXPPGNYLQTGWWLHWQREPTXIDEDGAGQQPSNGATXTXVIYDXNTSKSLLKLXSVVXLIHQFVLXKLPPDLPSALTELGSRSLYIXIIDQVQDNIXXENSPKFILFXITIVGGKQLXEKSGVAPFXAVSXIQGIANXXXFKXNSGFGXSENDRXDRSTXGVDAGLXXDKIXKQCVXPEVNDXXCEQLAYIEEXYVLILGFMVKDXQLLNDAHPEGIXFNVELVFPNKXEXAXGVRMSLVRAAFMPFYVISXKFGELTLGXNAYXGKXKMGDFNAYFTALXHGXXKXIXINVXVLDRHSTAELAILLNFNVLTXDIXELXVFSRRGTSIXRFTLALAFYQLEHGQELRLMFSDLINKXNTVATVLEFXVVGAFVXDTMVAXMAEHXEXXQMVDIQEKDERPGKHREELLDTSMSLEFKSFWGTKFLPVQKTXQDXVLMDXXAVRAPQINKXXELFXXMPQEHDAXDFKHDQSXQGLKSLYXQXADRLELPEQNAFTRXNALTYIPQXLRHXIIIRNPRVSVELDELXXILAQESVXGEYLNLVIGLCTFSXVQRMXSAPKXYSIQQSWSPPMIGASAIGLEAXXDGXRIKERKQLYQTDEGMSILLDLTEYLKAQIXSXLXTEXKXFDSLNGTYXMSNKTFPDLRMXNNQGRXDWITVLXIYKVLNIRLXHPEXKIHXAFXDMAKLVXWTXRYIHFPTVXAPNEXLVLSIXWKPVNFEAXXKLKKLELLVKLGQLQWQLEAFXYQXKXVELIFYILYVVLELWNKGPVTPLEKSLXCRYLAEGRDXXTSNNKFGTRVVAVNXVDHVXSGLEPXTAXDALXVAHXCVKRGNGPVLASYFXEGRLYXDRKDLEIAYTLTPPFPFEVKKTVNTVECXGQEEEPDVXRIHDGNDMVDELESTMLRIGDFRXGPDNXEXHSFXDVRDIGEVXSVSVTLXVLILNDGDIQIQEGXQGKSYCLQKRCXQCPXQVLSXLYTKATPINXNMLAFPQAEIVEDTHLELPNXEVAAMVTLLGHNRLSLAXKQCXNIEGNAAVNIXXSMRGXPAIXFTHXXXDIAPGXKXGIQVQDDXTDLTGLRIVVSXAVEGXNXLXERIGXYIXAADATQRLPVAILEVGSEVLMAGXKDLYIATTNXXLNFGTFADELXRVRYGXEXLNLRNGTLEXKXPTGEVXLLLFTXEAYAVATLEVPLGYLXEHIGXTVKEHIPLXIFXLRFIGFQVPMLEISDRGKANRIXRYAQXRXVVKHKGVAYILTIAQXXXSDDKEKXVGFISGEXXPDXXXFDAQYLPGKAKFVDEEXPEQFQQDXLRLPXSDVNEALSXKXVRXRRSPFEARLXLHXENEXXRTTLXAVRREAGXAHFGCRVPTXXSLAYVGLXEXSSKRESTQEFXXAFQGRIVQQVKELDIIVAQGPLXIXALPLEXXEAALAXFGIAHKYTXAQGSAITCVKVRLPVLYLRXMXCDMIGILRLARIXIMXPECARAPDXVLQDNFQNXNNXVKXWEPKXSHFLIFXSKHXARNAVMEPXXIYGDHQKADPGQATDMPLPRFXNATSIAAWXLDWTGFMTEHRTNXETLQGXXYFFLIFXNNVKHRXGAFKXXDXXXKDDKKXRRNEVCIFIYQAVKXKNEMNRTGEAVKYXXXAYAXKCDDQXXPAQNWEIDNVKIRVAKERLKDRNRRLTKAXAKLLLVXVLPETXDESGTNAPAXLYAETNLMRVKEVKKRLXLDXLVIMFAXXILDAPEGSAQIIPMREYTXKERALEXMSHQAKXXAMIRDHACLQRDIDVXNSFLXAELEVXRAFXXIPSVASGEPXGVGFDXDAAAEPXXELQEATPSSXEQVRXFAEGXVRPEHADXVRXFRANNTDFXLDFRDFPXIGKPXXXGGFFXFPFINTAXANRGWRGMLYXTILXTPILEXXADXRWAYLGLXEGXLPSVHRLIGNRRSVXVRLGRIDVGHVXELXKFXTDLKEXAFDXELECFHASKEXXFKQVVVAKPPKXIIEIXKHRLSGXTEQRSAFXXLQMGEMLSKQQELHPTNRNAFMSAXLWPGDGVFPELXKHLEGVRYAXPADLVSTLGAEVDXVMXLCDPAKFDETLIQQRNLWPIAQKCKHTSCTAIIEXTTMRFVFGVLXFVVKPRAPNADXARKVRVXQLVAXEGXDNRXCAPEGXXTVRKRLPIVTYVVLDKAXXAWXYVACLADFKIRGLGIRRDNASTGQIXNKEQRQKFFRSLARKFFXYKRXDILINSISKDXIDXXQWSXKYFIAVAEEPDRDREANASEHSXFRXSPISSXYXPVMMNXXITQLGIDLDLIQNLEXEAELIXEXSAEIEDDSRNKPXSMIKFRLFYXEYEHLVXDLVVQGNYASRKLTSFRVNMKHKNANGYXKELKLVRDXIAPSEQKVNLVDMEXHPVNPFXRGTKVLKFGIYSQQAWVRREXVAKXAXNQXMYQRDERKPSADIEVEDKAGLXEYXIYGSDEHAXYMLAKAAERDVEPFRGRNXKEIXCXCLGGKKSGANKQGCXQTAFLKGRELGERVVKXNEILLIPRIKFDLDVPSLXVEPGITNFCLQPVCRVFVIXAINLPQIVSTNTNXIIIVESLTPISLLXNRAKDRSRXAXKFSMQXDVXEPTXIDKVVTDQTXRXDPXKGSXKKVLLQEVFIRQMKLAXRADFSYIEDRVPMGEAVLNXXNXPAPGTLVESVQPRHSTFVIXLKLKLAVLEHTAAAEKGSSLHLSGEATXREQVRGXWVLQTVIXVDXSPEDPRFSXLALPISEXFTLRQAMHKICRLIKXEQKLTKALXEDAGFXLXTSANTXDSQTELXSXNFETHNEQVRFKNGXLGLNLFFGXEDIXVDGEGPTEVQHPXPMDQDNXXVXATIFLFXALSQRGYFQTIELYFLLXDFLXNXIYKHASYSTHARELKAESSAVXMLARDPIGIDIVLTTWDAXXDSEKVXESYVWDFSTDSGLVLLNXSXHRFRIHNDXVDCKSSXLXASCAVTSXSXPDYRFVKVIVVAMESXRAXDXIEXGTIDHFILPPNNSXXGVSAXIKGLGXDDYIKEAKVNPVGLAXLNFIIEAILTLRAPXGHAFQPXALAEVASHQELXETDIXFGQNTIFTLMNKKLXCLKAVHKXKQKLGKKGAKNRHLPEQTVLLYDFXDLMILNTEVVEKVEEQNXQAGTPXGGXGEVEAGVVLLKFLHGMATPFREIVIHRTEELRPESHSRARVLGGXATLDGLIKPETGPALPTTQLKGHVDLLKIRKXSMGKXSNXXXXEITDGTGIVREKQQKSNTFPFKTEXEISLLDESVALKXIAMEGSSKICAVXXXEVEADSKNKXESRVKLLYEPKRXQPXRNEQIPXKNTXQTIXVMGLDLIKVXXPVSLNPKPGXTWVGNXEIINSXXXSHFXAXRVVKDMXWFPTINSHEVIISVENXVXTNMSVXDKARVTDSPMKSKIVYXKXSFEEGAKXSLTFRLTGQAXXLLIYEESTGLIXKPVKELLIMRGXLTLXAGNIPTXLAEGAHFVLLYRXEETGDFAXNRAENNILRLVPDXGSEXXHYXLLFGLXVXCPRSDRPXARINESTKNXELVSQAFIDVXNKLARMLNNSRSSMRXVALKVEVLVESREYXKSSIKLKRGALSKDHTXHVLLXQSXAAKQLYAKQGSDFXAVQQEVRXYISNGPVELSXHKNPFAXDKEMNVPXFVXPDKVRXNRILTLDXPLGRDAGRDVTQVHTEXQQSARPYVXSDILFCRXIIEXSDXATXLXYDVLFDNVIESSAALNEPXQPTSFGRWPLPTEALQVRXDIXSSHTFLKLSRLXXGXPXXXTXMLVRPHKRLPVTSALRANMLXXIRXSXTVTAAHNDKSRDXDIVYFXATVLETNIEGFVDXKXQLXMQETLCLQAKLLRXQLAXXAESLNTKFALETFIRKQRXAMLPYRPNDSGPXEKEYPEWEVLQRQXTLPPLSEHPIDPDGKQXXRLTDVAIAILSYMKSNPCXVXENLPRDTVITITXDISLAVGQLCXIRTGMAIVLQIXXSAGXSLMAKXVAGEYILQTDIVXGQXXGXLSEKIWLNFLSEFQMRXRXLPCXTLXSVLGAPVLIQVAKFDDVRLLERHAFMXVXXKLIYTNLEFINQTWXIKLGISDPECWIEVRKDPSRSLLKXLLFNMISSLSIYYXKXNFRGSLSPRIKWAFLXSRVLXKAHRQCYIATFFSFELYYGXRGFRXAILTEXGNTKEVRKXFXDVGTYXPEAVGTLATEYXLIQETKLVVETRSTSDSTANFVRWWAINSPRXXGCNXANEAXRXDKNDEXXQVVFQPLETPVSVLHRHLAAPDQHDIKIYAXSKGGXXITKRITATEQKLALYMCIVTKKKCSXGIVYSKSRRSFAHTSESPSKYIVGLAHELTEXARTNXTQRRFYDHVXYXQCXDEEXGEFFGDAAXAVKKLSNQLIXAXHIPDQPXXLEXEQQLLYLXGXEGDALNLNAIVLXXAFKTXDRTKPYDVETTQNXXLYKTFGRSVPQEQNRXNGXMLTXESNLDLDXLSSFTXAKXERKPHXMXKLGRRIEXNFYRAFVVYRAYPAKAVVLXETXPKGDXTDKTIPKYRVTRKLAIVLXIQYLDHKXCALDGXKTLAKXXALTVTNGALTLALXXNSLNPLSEITEKTXIIQVFKGRNIVNNDDXALSTRINXSXRGFAESMPGDIKVSPXTQDQTLCKLERAVFTTCQRLGILEIYGKAMLRXRNGCDMHKLVAADGLXXSQTNEVRYFFQGFFSAILRXTSXPGRAERFXAREYPTTVXXFVAPLEALLHXAFEIXYEGFIVXYNAMPRRGPSHXHTTQFHEMXXKKVEQQDHRRQLXKISGKXRLAKXAXIHKGRXQXVEVELFARKTEKVFGANXLLNTXRLQELPAIVDAHXGKETAXKQESFLLTGSNXFGQDFXPTKTXIIIHXIKNDARDDANAIXKXAIGTLERXCVXSXATEVIGTKPIXNSPARLYVLLQNSXSMQAWVQXPPRTHLLIRQLXNGXVKTTAALTFSHTWXPYVLVAVHGGGNEAGTXLAREIXMKXLFYXLFRHIEPVXVGKXXTXYCATVXGQIVDVQVAAQTDYSHXASKLDGTSQXAXFLIRLKAGELEVLIFARXXMLLYVDIRPAXSDIXLXCXISILEQFLADAMGRAXFEANSEEEYGNPXLLADWQTHKVRGXRDTDXHILASXEGAALAKQLEXRXSDGSKETEADNLDNXEALQGSXFGXASYLLPPDXSFGFELXRXTNQGXTEDXQPIRALTIPTLLMQVXVVXVDESSGQWXARILDLAVAACQEDSXVFAKNLEKDLASKHQATEPSAEMTQXXXGTIGATLAADLDNKAPCLKCEIIAXAEGETSLATSKXRTXLXVINMDSKQMAIDVIMNLLKGANVFLDXKLXXPVXSHRXQRXRSXEFQHXSHKXGFLILXIFXXTVEGXYXYANXXMISAXVMVDXRKHTQIELDDQPLCHLEPDSXMAEGEEHKRRWTILLYYFXMVQKVXVLTAXAQGFGLTKLPTIXETPNDLTSILSXXWLNEEFKVGQNLGNFQLAYPTXGEXXPVXMADVVNPTXAKVFGIVACADXVXXVEPSXLVXCTIWWXVDDFLRALTLWAGXTVIESXQXTRPLMKQCXPMGMXXVXAGSRQGSXDVADQSIFSSXKKEMLXNFRQALFYXGXARGTMLFDNLSYYYDAXAAIVGDNFNDPKEPXALNPIIHRPNQHHLAITXPQPQLKLAPWAVKRAXMTSGPPSLDVGLMPKREXDQKREDTNAXALYSYPRLATFQGSVRTEVELXXRACKCTXKHIXKLLWIYDVGLXIDVQELTVLXSELMFRSTILKXLVMAIVNLERTFDPLGVXKXVAEVLXNXEVILDFYEVSQKPSASQXIDSSQXARKGLNXXASGPGSKKIDXVFRCPLLKRAXACXXPQDLPFKNLNGIDSQXYFSLLDRGAPCKPXXSFVLAYLFLRPRKCFXRPQYXADCCRRIGXXTPXACSXXAGQLSFLAXDALGQRYTQKTXKYRAIDFRNGFYIGXGSLXNDLEQEGEXQLDXFKVLRTVXSQHLERSAAXXXEANMMKAHLSKVSNNXAQXIETGXEREKTFXLIDSKSLKXFKHXADVKDHMRPAALLLERALFSLASIAXRXAXXSACKEDEKTNSSXYAARXACAADPMLEIRKSXMSXSQAHGGSXFQIVDILKQXVYSVVDPSSMCKQICKYMXIIFIDMGXIKVKPXVSDAPXRSYGXXESMTLNINVXDSDGGAVXIGIQKILGERVDDDTHDLQRKLHGEPNKQGCSTGIAYFDXMQAXRDSSGKXFDFESXXLSPXXLSSSRNFRXVXXAKVSQTXAVSTSGQTTLMXRKXXVEKSELYXSRTNNAAIQDTYKGAFTSKGXNALRXIGIVXANVIKLQTEVNELARKXXMIEGSSXIXVWHYRGAPVRVRRVGXEAXYGKLYQXSAQEVKIISQXMSKGTDCIXLALVVKGIGKEWKKYTCKFRVLFKNLXPXTIQSIFSAAXKIPLCSAWAAGVQXXDVDEVECTMLVNLFXGEESXQVAXGHPXANHXXQPLXSXKGSGSIALFKYIFPXLDDXVHSEXGEVEDTIVHPXRGXNTRKXIELRATESYVDXXDKSETEASLMVIVXKPERXAXLXAKVIEFXIRYGYYWFLLXMMGHSKQETLMSLNVIIGRYXRXWAXTLRGGALTVFAXNLSXFGWELXKEXANYNCEDTEYKEEAQGFVKAAXKVXFVIEPXXXGDDNTVXTMLAXXSPIGPXQDLAVQTDFLLVTCAKYXTEEISILKXYENKNIFIXXXAINPIXXXETXGEASXRKPQQTNQDLPRHYMALXPKERLLLGRXVRVMPAXQLMEAQVVXRXTTPMLXNIRXQSIVTEIQLRNRTGIVGXAXGQADLXDHLFPEVYQELLREMHQGIADSAYLPRHSMFXAGKRVAVTIXXKKKADAGRGNIKXSTREGXLKXXQFDMIAGFSXQTRXSSQARSQNYLLRYVXXFLMVRYRSPQVIMXIKIMVAXQCQENQLDFXYKXDRGXYXNTEKAXMDYEPMSLAXEXVCTRFLNNKLRXHDLALXXIAPVIAAENKTEYIDXASNLVQKXXTRXSEGMXFSKIGKGLEAFVYRFLPXXXPMMDMEQXXXTNVXAEGMRSXKIIEDEXTRYVIXXGGTTKFIYTXFKFXTXILXRGLAQCDVRRTXANKQGMGGLFGLRENPKLLXPKGHXEALGTEFKQPSNKCFEMXELCDFVDISLEVEDKKAVGIEMVIIRSYXIXXHHDXKXVEGDKEHFXLXGSTGINYXRXDXFVFEKVXDXKTLIGKGGELEVVYXQSGRVQXGXSXMAGVGIAXNPARSGFIVFTLGLXGETDTQRSENXLDFDXASKEFQRLXAQRNHPFEPEFQSHGGRADQEDIAFPVASXVSRTVGQLELSIYYAXMSMGDLXXXKKKXGSRLYXSYHSVXFXSKXFTRXLKGASQPFNQTRSXXELTMEWXXISDVPSAXMDIRRMRRGNXVLLGPWFQDINKXVLIDAQASMPFLXFIVIALVKAGRRYTQVGGTTFQDXLXDVXVNSSIPLRXADQXEALIMLGKDNAFSLXLTKXXRLXEQHGWGKSLYEXNXNDHEEXEQXSLKCGNRALMXAASKFSRKYYSXETAIXLXKKGAPSKKSIKQFSTMILVSMDDXPXLLMRDVALTRXELXXMYFQVXXYTFXXQPEALRTFXMGSYMFMLLXXIMXFIGINFEFTKTATSCVPGEXLRIMKVKQNXPPIEXGXXQIFLRQFNQRSVFILIAGXVGSAAADRHARVEIFXTEKKLEMSMYLRSFSEDXTLXVLDFXADXFXLXNGSVVDLRVATLETVKTKQIAVLEIKRIIXHAKDYYNTGXHXDLDEEEXAGYNXAKTEKPLVQXAIKLPSQMXMGLYDKTFAVLSMRXXLEPVIYFDXTQRMKPQGIEXVFEYIAWANSDRQTLKXYSKSKKGSKIDEXXTYXDXLXDSSLNEPDKALIKLYVEFLXXVFLXQXXIYPCFPVGQMIGXARAXRLXVQKTPSMRLDIVTELNVCIVKPKSNIHQGXLLXELSFSXIEADVATQIVTAPLVANEECSKEPXLXIKVXAAMGXKDVVTDVEAIPRKIGSELENEKKADGXKRLXGNGXRANSAVTVTLARXDVVLRQSFVXTLVQLFXVRPXFSHSMVKNXAIIVTKLRXALLXFSATVVLDQCFINNHLFDQKNRLAAGNFIGIXXXGELTNPILNLALALELEFNTHDKIXEGLFKXQXDSTXFYFKVXAVGWYFXTHAIYLEVLMLGAETLXYLCLAFXRXEANVLKENXGGYSVGXTRKMLILVHGQQAQQPAKGIXIXXIVLXHFNQSKVESLPGXFIXKDPXXFETEKSDXQPDYLRLEXATKDXDXIYRLGKXSWAPLXXEVXGPRLXELHXESLASDFTXNVADQIYCNYXTEVLLXANLHXDKITPCXLLFGAXDSFGXGQALEQXIXELXXFLVIEACLKHXCXKTSLRVLRSGPXELTHEIEEAGPSGTLXXGEGSXYGGAVELGTISQQXTMGQFELLXLAKNFIPFTXSALRVAPAERQITXRVKKSLIEAXXREFLLKSXXLRHYNTCPXDMYVIAAELXEFRQLYXXQLRRSVAYPXQLIWLLEYLTGFVNFXXHGALXFKRXTRSAANXXKVLFPIXXAPFRFIEPGTLMIVTRGAAXXPNIDAGNIPLXVVPTRXEEPVFYRSXGKLRILLXWTVKYHEECXLQENIEXXXGSDXXPIXNSANTALSDIVSSDDMTGRITSVXNTGXCMSXLEDSRXRETTRAIFNNLDVXXDXLLLWXPATKXSAPWVIYNQRYVEATVQKATVKLHTXISDCFLARVFWESEFAEVGIVLLEPGSVVXIAFEXQTHTGIGMDSNXINECGKPSLPDGIYPECEVTXKREXLREAQKEKTLGMATIRVNDLTXWFTRTLGHXVAXKLTXXXGEHVXSPSNAKWEVPAAFSKVIKNLQKSQLGMILKSPKKLFGPPDGRXTIEKVWLGMNSKTVRXAAYTVAQQXAXLGGELWGYVNYNNRAXCRXTVFIGPGCXHDFRSYRIVKYXYXREKAQXGVNXETCEXEPRIRYEAADRXRXLSVSVNIRXIEFGTDAIGLXDLWXXQEXVLRXRAVENMKFEFVEDYXTGDVHTXKGNFXTKSLRVFXSVXKFRMETXVVLXRKKXPNXIXDFRETKVXAWVQPKDAAAAFKLMIAXVQKNERMXKDLGNIPLEQHRXLFGEXKKAGPPXKXKXKRFVAYXCEXVILHRDETIAAVAKILAVLKXYTPVRAQKAKKIIXKRGEQXDNLKXPLPTLAXVDHHVLLXSASIKAQTXMQPRDNTESTQKLILATVQXNRSRVEVGRXXPVLVLRLNSIRGLVLXXQYIXRRETXIXXADXDKKQNILXXXAIWTKKTTVTDLMEKNGLIRCHKATGLXEGIGTHYRITLVKXDKPDLVKLCXALFGRTGKYMXMACERSLDRKDFAFMPXPXLXKXISXILXTLXLKLXYVXKLAPGTDWKGISTDLDHESKDLYENGEQVNEEXFAETLQPKEHPVXDAPTFVAVXALPLTFRSSXIFFKLESEEXXEXQNQTVXSGVLLFIHLREIVGVHFHLSAPGXLFFQVVLRDRAXLVGLXEAPMQVPILQNLDGDKAGRYGIFMXXGEFVXDIEALAITDQELTXDMKKVQXQRVTARILSXVLVDDWDKAVENGEYYPWXWRQDDWRIKKTKXMVAAPREHNMERKXVEEVXERLVSXXAXVAEKIXTLGVXLISEIIIKCTDREGEVMHXITXDVYELISDVKKKQYIXQAELAQDSXXHTNXPSGLXKEXDGXAXXVLXKNSLPXNLAGTLFXFIMFMAKLRKXPYXYDEXALXHTRITXKXFXCYPFSXRKVQXRFSXTXPAENXGGAVDQDRTDKLEDAFXSEXRHXFNIRQLMSSXLTARQXSVIVLQLSKNSXMEDRVEXSAIRNIXTXHIPEKIXFTXXSEAYVXASHTSAYFMEPKELSSFQAILDVNMIGEXAKINGRSGXKELPLXTDLFNXSAAVVDIAGRQIEVALFSXPGDEAXLKTKGVGNXPTRXWQNGVRVEIHETFETXVSXGIIXEARRVGRFLLHXYGHDADFKYQXKGAXLVKYSXHDXXRTILRVQXLREIIFDLNFERRMHAGIAVXLKASMSKNSGXDRNAEKPQFRSSLVVKELTRGXAELRILIIEVEEIXANPQLENEKGAKFNXLRVEKNXLQDSGFIATDSPAEAKFLLKSEXTRIXKLXPXSXKGLCGKTGGVNGVSLPKFTXVSQKGVNXRGXXXVLXXTRQQVRPQSPVXFFTTLELXTXPSTXQKEVLTQATXSYGFKKWKYLDAMSQLKLAFSPTVXRDPKXDLAVSHNXAETAXANLIXTSPQNEIXMNERXRYAELSVIXWKADDTLTDXANYYVYGSTYLIGXRFNIGXAEKADXKDLVVMKGSNXTPCQEQKVXHXWLDLMXYQNRIIRRKFCKAETVEDLRFIIGKXSADMYRDEAQVRIFPFSGQLVALHYNPFPLERTIEIVGXFLLSAMVLVSLYFXLLTGIAATFRXEXXSDNAXQNIVELTLXGIREAIARVLILGKKXISAIKEGXSFFSLTIEXVGXRMNYYEVKTLMYXXFFHNRASCXVGWELENRKIXNTNPGLLLPGIILAEXPHSNKLTPXEAXNWPAICAQXDYKTGLXNRVASATXNVSTAXIHPKMPAPLFASAXTANNEGKTHNIIAXISLLANSSLEYAPARIAGLXSIXLVGXYXTNGRXKNGAYXLMXCPHSIYLSFGRYWYLLGEYREHECHVLKGATATDPXYAAGVTKCRAVEEVELAVRVXSVAVLLVVLGWRKNRAGNEICVTMENVQARELLKVHDYXLPGYIDPLKYGRKIMYSAAGRALNYTXFFLSAXDPNATQXEPFEXTNSTEPEGLVENIEKQDICWQTNVSHSNAEEARXKXEKXEDKAXYATGVGVDVLHPAGTEXQRTDYXKYLEXVVXRGLLXALLSXNNDPHXQLVNFQWILRRAEAEKKSSILDLEGXQQRTXXLVDIALLHXVKFIXVMIRHXAIXRSAEPFKYDSELXTXVXFVPYXSLXIKILSLWFYVLHALTQQKMIAVICMVFNDSTPDKFAAVSXMXRAYDETXLLGNSFLIFEEEKVGCXXNVPAXAKNSHSSIIGVEKNVFXALKYKRELVKXCLGWHSCDILQAXLFXKVKLKTNAEDRAEELLFMVPFAXIRLLRKPRXEXPLXQSDATDAAXTMMSELKVPQLLKXVKLXLGFDAXDNDGEPAXASETINAKXTGFKWADQAAQQGCLWRVALKKARXPEFRAAGTDEVGVIKFFLFELNATXKETSXXVGVLYGKPSAXVIEFXTVNTXSRXAHVHVXIISREPPKKAEXMGFPYDAXVARKRLEDVXLGHVGGLYRWEXPKXFRXLVSQFSXPAVEFNCQDLKNREXLXCVIASLSQTVTAVIITIXXQEXLTXVSATLKPFAXPQPRALPLXWESLKITNLDTVHSSVESFXWQRNVTNDXSXQXEKLRIRXYLEVNKSLLFVMKGAKIIQREGXNISHEDXXGIYXVTQKLRRVPNCVFSTGSTAYMRFLMRTLXTKAADXPAILKPXKQLRQAPYIPVWNEIDRFCLTEEIXEVVVYDLEXNAGSVRASEVGRXKHFENXARXRLRVNKKDAYTNNAXSXPPXAYSLXELKGDINXKDXRSGEHLXDSLXCKXGSSADLXHXDNXXAEXFKAKVXXAWQDQDVMFNAKLTLAXXLAFKVSYAGIPRAQGRSINXXQRHNXXAFTKXKPKXAXXHTSXPNKRKKXRTXSDALNAQRPSRHXMRSFAFGDVLVNQVVXSLSFFXXLLAALEIXDLSXLANKVDRIKVAKELKTFGVRTSXNLFFXAYAHGDNVHPXADLCXDIVNXNKAGDQSAFQRXVTXLXIQALKSRLXVIQAQPPDSQNLXNYENVQPTGRSEYLSSSKKKPPYIDXPGRXSSIGXLISITFXENEQDXETEHQPLTXLXVPVLVDLRXALQKLXIRYTLDIENVEVIFYXIEXIGYILISHEISEDTWEXQMNILXSALXTAEIMPAPPSDDAFVERKXARRKKKVGELGXPKXPFATSXSCKGLIRNYXYQINVDTCTDNSTIPIDXVDNFRLSPXTXPGGVEIXVXLXQILRSIVGLGLDEGXPLCQCDEEEAQRDGXDRYMGYAEKRTIDKAYEXLMHAGRAVFAISTPYLTSVCGRGAXEQGKLKLNXGQRSRXALVKFREWARXELVSXPIXQLARFEDXYIRRRXXITKQEXXQXEDKEGWTSKISRTLVXLSSRLXEHSPXEXXPLHDRAGKYRRKRPNRVIXQVVFKERSDQNTSLYLALFVXYFGXTTHQDXYAHSLYESDPXXAARSXLNIXESXSLEEITENAAESXKPGALHEELNXPEKADXSFKYFIAKDLXDFQPXAIVKIGGXAVKDPXENTLWNASXSTXTTVHFSLDLPDXTLPHAVMLFRDNDECLTATRIXNXELGLKXEELEEYRDPLGKIARDXXQSXGLLKLEACIAFLVITPVXETLEHILAGQXEEWTDXAGXVAEIRPAETKPLAKVXSANRSRHSRGVQADLAATXDXQNXDLPDKLKXAQXGAECGRAERANYRPTPKAKLEPXELSKETGVXRWSQNHPQTIXCEVREVXXLKPXPWLSAAXILNYAEADCSNXTXQKXXXCFEXKXRGSEYXPVHEQKASEVCDGXYXEFVKGLDVTNKVEIXAXAXPTARLXKQALVCVGGPLRSAFAGNAFRSXPIPPPPNXEXAVSVDYVKYKMADPKXSGXXRRCSNXXKKEDGXYPIKXAXDFLQSRLQKEXLEXEHTVVREEWKNALPKQLPFXLAVDAHFKXGLRAANAAAVGXALAFAXRRFTLEVGPQSRSQGKSXXKXIAKQAXXTMEXIAMLEKEVFGLEGNXELKVGLTKVTCIDYLAEXXDLMAMTDEVNRANIRTCPNLSSKACXVLPIXGDGLTQDQXXKNGXASXSSDLELRMYPYQPHRTXXEMEXQFXSPAAXRVFNLVLVGSXLFEESITYRSLKIIENARRAIGSXKTXFEKDAALKXSKQTCXGVFKRWFGEDYIKXILKSILYXEMHXTGLPNAHWYGLNXTXLAADGSKVIIEASNEEFKXVYRSSPXANFNLNLXPIATKXXHLNIRLDTXLYXTXVRKVXVXKQIXTAILGLELVXTQVFRMIXDTKQIDVXRIXFXLDSXXXFVIDIKIPEKNRKIFHINHIDKGTIXGIVLCKXDAVXLQLRIXAAMXVGGYGIRXAXXGYXMFEXAFDINQQARSRXTLXFAVALTESDDDETGXXLSYLSIFPLMXKEGRVLPKAHEKKXYDLGKRXNYAARVLXLQYTVXVINDDKXRXLHXAVKKEVASXXDIXXKAHEKXXELSEPMXXVXGAEMXRANHLIYDEALVRSKCNVVSFXLINAVKIKQEXNLADTKHPDLLQQVLIXLAEALGVYEKGTEAYLSGMSFLSDIKRILENPAMXNXSXYNDLGLPGIGIRXXEMRDGGRXDXSTAQDQPXQLERPKLAAXYKSRNYQXIVTIELKSLAXQLAALVQFKDIDKXNSGYVPDGNNXPXPIAKTPNVNAYSEXFWAELVQFQKGXXSDLXRAVXRSELXXVVRRHEGTLRXGGKGPVQXDDNVVDVXRVGIAKXGRLXXEQLAGYTDSFNENXDQLREXFHTXIVLSELDVIXKIDLCXTFVXLPTIVLKLFNEDNGPDIXVXITIGDSQIRAQNFPVGLVLLQPRITQELGLSKGSGAGLLPATTXKXVIKEXECYGGDAAIQERDQEQILRFXPTQKRDEDASXXQXDDLYVXLEAXAXGFKXIMRAFXLVELIYVGKGLVWGESNDVAEGGAEVRLRXDNVXSVPXYASLXVQLSLIYVINAEEGXYKKFENNIDFIATGXRNNIFYKVESIVEIRXSLSPALAYRPDIDELXMEGAYRTXFGDREFXNWLVQIKLASVNNPMADTDXAPFTSKNMALGTXSSGXYTKLLXPISDGGDTRVCXXSKGHTLDRKAGGDIALXGQNGXELDKSKTNLKNVPXPGTQVNICAHCYFPSPXFIIDVDIXKGYERIDQXHLKNLFIVPNTXKMAXRVLHKXSVYMKKAESLVTELDXISKTIDXLPEXDNDNHIXIQSXXXILATVPLEXAKLYTSSWVLKXRVKFGMTXXYGTQLEPLVGAPFRLPSSAXDLXQGDKFPIEDDEEAKANRKDXRXPRXKALRLGGGIHDASTYRAARXLVXHESVDXKAMXAHXFXIVXQSPLFXKRHFXXLTXTLSIYKIRRQVYLTQPETIXIEPXSGXWRALXLTGXDDXPXGNRCTXELSXHXVXKIAGPXRTSAADKXEANXXRNQVLKADNIQLSAGLFDKVXVEMXXXNETTEFXINWMIPLIDXILYHDEQXILSKNVXMTGEFTCLFSGEIXPXLYGFKPRLIMRTWGLGGPXVEVRXLNSDXLXPVIXXWEVMAAYRILTVXDVLLLKLIXXLSNFIANKSLTXXEVPYINEGQLIVXCYNPXNFLGLGERSKNXNSXQALARSXIDLSILXKQDXFXXKIGFLQEKVMIRHCEAXAGXVRHAXXKREQSDDVLKNRGYDKDRGDXXARALQGVGLSXTQFAXLNFRXPAATKVXLFKMXVSXLGIXDYXXEHTGEEPYXLPNQHEWLPLXRRKGXEHGAMQXAGXSYIFNGRTDASYXHXEXPHACPRKPPXFMGTPGGGRARXLQXMXPWKKAEIEGTGTXGRYXXTFXSSFXRIALGVKEYXDQXGDXSEKLLEINXNMREGGXDDLISXIALDYXFXERMAGPRVVTIPAAAKSLEAESNLAGKLXGXAYVVSDIDPXNKVSTYIAVKRLVXFQHFIXSDIMHCRVVGKIIGETXTILQADLKVXKYKXPQANASEGNADATEXEPRSFVXKMCVRIPFLLINSQALLANMLLCAAHVVKYFVPEYAIDKNDYVXLXLGAQMDXEAVILFXYAXKEXQKGTAXLGXKLNSRXTVTAVKQLQVIXKLKVDISFDQTGWVAGLFXTQAFTGGXXAEXAAALECAWQIQSAKLYCCQSDEEVDKKPGYTPSNXEXLVLEINVESLTASASIFFXNPLCXGITKLAGITXYENDXVLVPIKAXXXRGLTPDCSSEAEVASFDYIGRLXLXHKXLXXWQLCLAXYLWEMTXESEGVXYXEASVPMATTGGMITFVGSLIATKXATPXEAEEQINKXALLXXNAHFGSNAXRLRYTSAAFEXSGLEFMFSEERYRFREXDLVCLVIVGIYVXXXEEEDVPLILXXFKGGQEVXCXXQASXKTYLLIIQRSTASGMESVDYGLTAIFHRPELEEDPQYTVLXRXDLFXFXQNXXPHDGRXWLKFVTSXQADSXNQRYLTKEQPNIYSGELFVXEKXDXDKAGNEXYATDNVVRPQKKLKAILARNMLSNVVKVPIRSINLGPAYXNLXQDXKRAXHNQDDYKNXVWRKLAGRVIVERWISFWSXGSXPFASAFMADKALGXKEEESEPEGLQLGMDFXIKSKAKVIXAATNIEXTPSDRIVYFIHNAYQMNIPDTMPGRLSLHLLKNQXYKVRVVENXRVARNQQFQSVIMPAILATXVRHDXAILDVLLREXVLLVCTLKDIXVADVREDIYAEWPLAIANYRXGGTKELXXGXLTXDGSIESFTSXSVSPFRTNXHLKKALMTIELXEMITFQPVAKAEXKRIVLXPPFVCFLISVVXAYFXTIISWGDGEXGGMLGXXXLGPXDFFXFLYWGMLWASAIXGXXWQDTTXIKLILLEKFEXVVGIQXXXRIKVGPAIAXGALQFXPXCAGFQKILGKXCPDXSXVXNLMXGGRXFXDIAFXESNIXIVILEFTGNAQEQFAXFLXKPASTNAANLSNEKHVGKANIXGYSKDSLARFXSYXITXLXHQXKDAKTYANGIRIKVGVYTAXEVTSXGIEDXIRSAXKISDMDRTVTAVLHSLXDKADTYXGXNEADIAAPRAYQIKSYVESPXRVGXXILKLIKTSQADSASLHGHTAVGAIQLAELIYKKXTYILAGXMHKAYLFLEISIXRQTQWWIIXSSQXXSYYTVAXLFLAXEXVMXNLIXVFPXXLIXPVKFDKLGRVISKYFQPPCATEVKGRXRGSLXFXPKSNTNIVRDSLIEWFYXLVXXYIKXYWXAKNXAIXLLAEDEKLLFLSQYIRVNGGMDIYSYSWXAGIKFALAKGXKXXLLHMTIPQQLXRNXIQIDELEXXAIVPXTAGXMWGSLLXLAHPXPLDAELKEAAXISFYLXEXLLPILNIGVHLALTTEFXARDXALXVEPRYPSXDKEXERXVGNILGVFLARELARXTNSGXHIIPVLASFFXXMVVLRAEKLIKQVDNDXLVEXVXLGXWVNTQXXTXXLAELLTXLLQXEXETAHVANYLNXXYADIXNPNXAALFVNAQTYQCQVXNVQRKWVTYPEAALKHAATAELPFKHIATXSLAXKSRXELNVTHALPHGXEVILKSLLKKRIXTDHLDIFXVPIPVQLQEIAIXDGKTFGFXEVFYTATIVRADDIINSNXEFAVXALXEGKXKRXIADXEMTIXLMLGLGLIAXLDXEKTLXVHLKIPXINAXDRSRKTKWEQRXQELARTNYHIEIAXPWRLXRNKKAHLFRSHKNKGSGAPENLYXXNLEQEQAXVVSFPQNQGNXLDDPRLRNLXYGASNMGLIDKFFEXINEEDHAFILDITLATIFMALXTVXMGEETSRHNSXVRXSKEYSYIXMXSLXGIVIRGAPSDXAIAKXLDVPNIWKMRTVPXATXAQKDNEKSSDQFNXXVVEHHCIGHCRXEQDEEPVXSEVRHXLVXNDXRSTXCKXRVLIIVXDAAMQLETXXLKTTLVVXFKXIKAVREPASEAPFNEXXDXPQRXNRTXMGVDAXEQERAILIAXKDLALYXYVVPLPVRFVLFNRLDSEXVFDANHMVKRRSILGFSIKSEHVEEXSSSXVXIAAMSXIFLPLXKKRVSXGEHPSMVXEFXLKGSNDEDNAPFXSFEANICTXPRFYCATSAXQRKDXGLAVXSXLESAEIQWXENRFRQVIAFATTFXWANXMXTGYXYKXEAKVIGAEXENNAIKXIYEVVKLTQKRYPSVQALIKKMKGQILSRXXGYILAVSXXXXPRDXXLXLAEAVITVGLAASLPRXLSRATENAVASXXIMQIREGELXLAQPVHFVTXMEKXKNGDLLPLLFDFAYVTRCLIPIFAARSXVNYNNXRGLVNIXKKXIKLKXHILEEALVGSQLQCXLDEMTPTAQXNYRLRMDVDTATFXLRPXQDSXPAYVPXFAWMEYLEEVDDLXVFXRRGLECDXKQAIKXRVSTHDSVSSVKLFHFEXVAGIQVXHXIGDVXGXKFYRDTGPXMXMTXKQVLLLELAVITNVETERMPSTQFGIAXXLMTVSKKALEXSRLESVXLEAXEARIKXCFRWYRARVEQVGXRANQLGFVHIFFVEXAXLFILIRAMLXXNXKNYGKQGHFTXXIQGTNXVIPVVTSAELXGWLFPLEVVYIATIXAGNCAVNRASNANNRLPXXEKQRLQXEGSTDAVRRXAVRLVVIXTLIWSXNETEKRSADPSNRXVFNNXQXKPTGXLXDMTIXSSDETEVRGEELEPACKPTGASIXPDXFQXFIAHGTPXNDQIREXNESLISXXIXGCXSAENNNDDLEYHLQLELKEIRXDGMALAGDAIYXXXRVNSEYQSXDXLLDRQLGLXLHXVATXAAQLIRKMEKTQXASEEFINTXXEQMXXTVXMXEFFXEGCLIEKXVWNAYMXXNXSYPKKEVXDLGRDFLGARXVFLLKFXIADWMWXTXNQYWTMLISEFXFADGDAXQYXKAMEIXVLKFRIRRPVMQCLIVQQKGGXDTLLAXXEPGIMLTAGLFDFTYFSNDMSQLXLFWRYLFXWKXLXEAQIYTVIANLXXIPLEGPSLQRYKYGDESHRSXHDGAXDWAXTTQRXAKITFHQDXGLKMKGXVAARGFVQAIITALAVRIKHDIHMLIKHXVEIXEKSSTFLKKTTAIYQTXXTXLSGQKTPVNAVRDQSFYXVQIXVTDEXXRVXMARQSLSWEFGXMQSSTNRRPLLPVXQYAXMXSKLMNFDVYLNXPKNQXVIIPXSIXENAIIAXGXSNMSSKSTQGEXIATGRYLKVPAGESDAPYGILTSTTXIYLLLAFRSLRYQEWKKYQIRVRMSLMGXMLCEKHPEARVTWGSDDQAVKFTVDGVGNNYDTSDYVSXGSTTLERPXIPYVVIXEVFILRATKXLIAXXRKPLAXXDKEAVKGVQRXATYTTMRYEYNSNXGEIPEYDDGPLKKKXXILGDEQLQVPHNAXIALXLCSPIXCEXAXAVVQAFTXEXFDXXRKXTPLSLLSXRRGHFRATRVXGEASTTGLLPGXVQLLDGRFQIXXXTVDLXXKLKRSGRYSACWTXAMXARDPFCPGTQRQWVNDXIXPLRAPLGVGYPWLGVLADSEXALSSYFSSXVGASHSMGKFXYTFDLMFXPRAXAIVXTFIVRGLTEECKTDRSPXLAVFRXEGSXXXADPXAQKNEXLLRLHRAHEFXXLKXAELSYPATIAIVLAVFSXVFXAVKDYEYDQLDEAXDLNTXXXASDENSLAXQNXRLSEFAXPLYSLIMVPKSLIAIAXXHKGXYVLKCSHEIXXIXAEAYXNPLRDLRLMSMSVXAQLPDNXXXWCDIYGRTVPSXDAXGXXXIGHXXGLXAXNDQIXVGVLQNAEVQNWAEPQPRIXAQTLDGXLIQSYXEVKLWSYFSVNIAATFQANEEXRSRGQXMKPNXETSFNLTKXLMACDDVYGGQEXGLXGXIKAVKIGIYLIPPLFEVLNXTGCTAXLRXREALQYISIYKSFQNWXVLDAKVSXIIRVLYYIENRLSTVGIGRGRXLQXLLLATEXRPGAXRKNNLDARPLXTQILQDXWGGTXFNRAAGRLAYXRQXXVXVEIVYGLGXEIXKKLXVDVXLLKXLRQRKASTIVVKXLXWYAQXLCHLQAXPQQDDSLQRSVFQSYWEAKITESNDAAFXKTNNQVFRSKXIPEDKNFAQNLAVANNXPLLSENXIEEEAMVAMNKSLXVYWFAIRDYNGCSTGVLALGITSVLLGXFTIAXKXTDXSKHVARLIRAEGEDXELPTSVHKAPQVXKNXIISEYYDTHDFVHDRRHXEHRITEXAASSNYINAGKICLKQSGTGEHLVEEREHLAVIGXXAXQXPTSXFNEQKLEAXXTLXLXASXTFDQQSXRXEVKXXLSVDDILLKXGXGXAGLXKRXSPKKHEFVRLRWLRLXRPLQKDXDQHSHXQVYRYQSLVIKXPHLDTDQYEXXLGSDKKXNHXQWLERFESXXFXRIXQKRLQRKNFHIQXXRXXAXYSQQPXGQPQXXSXXDKARRKNFLEQDXAREXYEIPKLWFIXKIEMLAXRVGRLYFKRSDKLCRHTTVPAXGKXRKEMIEAFKQMFDMVGLSRVXGYAFEFEMIXSPASQXXFVAKSAKXXAQPYKXXRDIDXTRIVHQXRGSLIIAXITDTIDIMFRSDTGKEVWIDVRGXPVFXAXYXLNPAIKATAEXPXXFLLQVMASYXIETXGLGDDSITVLRNLALEXAIIFQERARXEHRPCVADKTMIQLIYNTLQCDDGPXQPXEHPQIXCAALQLXXXALSGEGLALINXFETANNTXIXIXYLLAILGSLLLXQFKLYDRRQGSYRELEXRRLXNVEEIXDRLDTQAGKTXTRELMVRVAXARRKXQYFXRLPDDLQLAFLMLYLSPFXNEFSXEKLXRAXKTDLQDADESXAHCGMXGEVLYYVNSAERLLSRQHGADQXVIYDAEXDVARYSPVTXYQISILLYLXXFDAVTQLILIXYLISHPGIFLXQVLGLLLKLRELGEXAQSVSCVIKXVQLDYXXAMEIELIAEDENIVASQILAXIXIYIIXXATIRDVCTPYDAKXGSELCDIIRYXIPCLAISIAQXXQKGNMGCDVLNFEFLDFGPLLEMNRVVXTRRSDKLXXGAILLVKXTPKYAIFYEVACAIXSAAMLGXEXTAXXLSXXDXWIDKNLSVGPLIXKGTSALIYLYDXIFAAALSISNLXEDCDXQAXYVIEMLPDLGPECSRXARESXAXKAVNDXLGXKCLLGRXDYTRHMERRDELRILCGKNEXKSRXSYAEDGKQVHAGTVXFWVPNFEVXAHPYPLHIAKRITFLDNLXQLPLFRXFFTCYLPLITADEAPPRSFXESWMQRKYVXGINTVRRMXVAEDADXKMXAELSLAVFXAGDAEDTLAXVFLHRNHWGICYERFTXLSXEXKLPAVELFFAXIYXXRRLYHLNDFAVALXRVIVVDVYEXLSEKAAANSXNXEDRKCGDDXRINFXRLTRGTLVSXXTHGSCKMIKDSFRIVITSVIEVICLQVYXHRXHLXLANFAGPILSPPLEVSSSLRLXVIRDFLKXKGVXLNXEHXCXHWSDSGQEIIIRVQIIEXVLPMAFEQANAGDYAAQISQFAQXXDSEGVFRXSIXGGTDQVXAWSDXXIXTKQYLLAYQGNYEALXIPXLXMKFEQTXXHRVRLAMVXEIPSFDLERXAGAISXLYVDAAASGAKXRLXILXVNTEXXLXSNSHXDQXISTEYEXQFNMEAMVDIAGPXAENGPAKSAYTGEXFRIKEVSSATVXSEHIXDIETXTDAITEFXKRRFSVVPFESYTNAYEPKIQFTVGDXTIPDXNFYLPTFQIXVPVEWXGIVKVTFKAADVSNSKNIIRSXSLKEPXSLGXQERFGHXISDXCQAAIENXLDQPXIIGCEIDXXAEAVXGDLFAXNNCXNQEGFRVLLXSMNNHRQSVIXADNRAHNIXVAGDTRMAILXPAAPPIXFEXXYTHXVEVDIVKIVEXEVGQAXDVXELXQQQSGPVNESYELINKXPDIQXSIVVYAXCVIENCXRXVAESTKAEGQIIDAQDTAXNDMYSAVEXXNRKXVKKLFAXKTQGXSVEKPSSVLATXTKPGSNEHPLEPLVPXNPAXEXEHPNANXGVLXXPXRMPXKNXKLXYMLIXEQAIAQYTQXEXQXAARDXYQKQIXGDXTAKQEIHLYTIXFGLADSGFLXNAGNVIAKMAPXLLTRPVESLRKIESKHFXXGSETLILSELGVTCTQPTEVALGDKRSVLXRQIXEGTGIARGXLNTSKEAXXYIXHPXLNDVRYANCKHYEFMEPTLPDIXTCFRESEXALPNIKPPXNPXVWEGXAPTPXAGLXSDKIELAESTGXXEDFXXGDLAXXLGDDPGSVEXPIFICLAXFFVTKDGHDXXLLGDGILYVVSRRRXNXCTSCQDYYNVSCDRLHXCDNEXRKQFLWYDQDGADTXRMTKTQQECTKTKCPFLNRARXXGSSVXTGYVMSHLMSEVVSARSPVRXTSIVMXPEPXXYSSQQRLLDTLTRAYEXGENLGPENTPPRLXPMPELYVLNYXPTKGKVILGLXPLSILLVXLWLYVEHXAXVTELFHXXTRVXKINTVPVXTLDKETXDTIFIGYLETLXGESRXVXPEVIILRPMVLSTESSLGAXXXSAAXVEFEIPQVEEXENECRXPERPSRIDKATGXGEVXGXPWETXPSDDNGVXQDEXVPADXLDKCQLTNVLRLXVKKAVFXPMFKLHASLVPRMPSRDNQAXFLVGYHEERXKVKKYRSSRFIQRKYLVLGLRSWNRAVILRLQADPGCXTRILXDVKVLHLXGXRFQWKYPGALFEXEYHGCLXNKGITITLLLLESQNITMXXPKETSRRPXIPHEEEXNEPNQXNXNVIKLXVAHXPPAATFXQKGGNMDSXVDLVTGDMVLKELQQSAXVXKIXHXLNXKALAKXAGFGELKLDTMGEQXMLMTNAYVRLMLXNAXAARPXVSIFYDSXESLGFTDESXHLKTEPXPLEHRGVXTLIILEAAIXSAPXDIFXQXLAILVEKXIMENIDAXRDVEFPNLCVGEQXGRIXEPVXAKESXGEXEIGAETHATLLXLKGTXXIPADYDAELHVREVNKLILMGLAVIISLDAHXXDYFXDSLQKRDLYIHDKRLALPRKVEXIXNIKEQGKCLERFLVYSPFHKFHGTMMVYCSEVKVHXCSLILFGXFXKRIRXLAAXEERXESVQPXRAXVLALGGAAVYRGMVPEHYXMSXDXDKELTFAGAYSPXKSRXEXAALMGGLIXGXLAQGDXAYQEGXTLXFXXIYPGKQLFAAXVXLDXARHSLXIXELLLPIAGNADVXHVNGDTMMNIVXYPKILGXISAAVIDEXTKGXRIRKXAQPKRMPITFRNIDLMLSLFERIWALLTIQAQPFNGGXRIIXYSXTNVIXVGEXXSILCLWKNDAVNGNXQESXGGAXNEALNXYVLPNLXISXKGTETFTEVMGNVVLRFKKLELIQIGLDLSSHEGWREVYFILAKKDRGXDVFESSSHXDTGRXLXVPGDYVVCTKELLILIKXNKDAWPPPMAPAAGGEYEYLQPXXYXYSLVNVAFDXSEWQIASILLTXNRLDXLEVWLXEFDFFPANYFXXELAPXKLESKETESLFMXLXLYTNXVNEEIARKFLRFAKRGFLNHIADIFCGXYXKRQIFXVWRRSAVXGIKFALLSXEPLEXGYLNMLSKSSYXQQGFQGEXDTKLDRXDYQSAAEASVNAMCEXGSPERWEVLTXISGIIKMIXVXTRESARKAREAFTELDAKXIAMNXTDRPAAIGXXSTAXXVXAXPXLQXMKXIDEPXXAFLGADTGPIVRETDAIAXLXMVKAXKVSSXWXPCDPIRHVGIFXXELWLLQAAAMFNPSDIHDFLQKSQLPFSDDSVXPEXLLSVKVIQIDGKLXTXERSXLWEGEQFSANXTSQXXGRKSVGSFTQLYQHXGLGVDRNAIDTQVDVEKKXXNDXXQYDWPXXTLFVQFQIQGCQGSKLRKTXNASELGXSLXKITAKLEXEGYXLLQENPHLNRIDXXVLXALXYITHXEQYGHVSEXTMRVGLIVGIKAIXNEDAADARPKERQARMSNPPLEKERXIIGIHXRKQTMVEKSVIXELGXPLLVCTSTVAAIAHGTAIYIDXLIEDLMITPLVDHGKGXSXALXITGQFIYWCXXSXAXPGNGKTLLREDLARFXFNXXVPAGXXXLAXVDKPRIXERPLRVWADXDTXIPVQSALXDELRGALKARXGXSKLXTPAXVVSHIQLAGSETLIKIILPVWVXPNCXPIDAIRMKXVAMDXLLLAVPLXDLVFKPXRRAXXINPEEGESLNLYGFADYEDLMMCKVPQAPTLKVRYILFAHPTTEXRELLXKAVEHDYPRGWLLERVEEXQKLKXCCTAGPFVGALXEEAQTXANQIYMAVDAEEADAAARNMIWFXVQGIXLPRXGXQAEYXNFIVFGFKLXLTREEVQNMIRXMQXFIXKXQLPKATGTPSFYXSAFKGAXKMLGCNEREQMXGAKNVPQPFXYKDDMEFAIHXXWDXAAXHEKEEFYLXTRXFVGPVLKAXRTELTQHIPKFXSIPHXWSHLIPELLLCSDTGASLAIXEEXPGMDLXEXGXASQAQHGANIPEPCKLPKTAMWRXXXXKGKAKXLDANAVVAHEIETFDXYLRCSISDVVFDAPXCSXXRFXEEXAAGXLLCLTAFEXNRXXAIIXTRYDSGVLDISQDXIQLFAWAADXXSMAXXLKGLYGLKGIFDDTXKVMQKALCDXAKLHGIIPVGXQGSTXFRQGDATALSPDEVVARIPXAGVKILEEKTSGELRRIXESSFTRTKVLHLVSANKXFPLEIDRLXTXEXXGARQENMWFYTVLQANGIMGSPPNEXXXTXCVSPKXPSTSGTEXEXVLXKRPELDNTVYQLWLKVDYVXXXRXGLVIPALIIDLGGTVSPFXQTMSRXGIXTPVFGYGIKNXPEYRXVHNAEVGDQEEVGVMXXLASNXNEGXEPKLKLFXTLLGNIGXSAAPVLNRVHSQFXKIFXGKQMERFXXEXIDATLIFEXAPIXQKGIXRDVKAAARVPXRERPVLNSVDFLSLEPVXSAQQAGLXAGCXFVYSLWEENVSXVKMXRPNGGRSPRIILHFEEEAAEIGWGXKVGFEXXYVGISRAIKKSQFYPAFIPVLPSKADPVSTNXVTGVSSSXDMQKFIIEELYXGXFLFVXISLXLKXAFXDIVCXIXEPESPEYSIRDQLXMXQXLFRXNIFXAFWDAYTRXFMLTVKSKXKDLIVAKEIMKXVLMAXXXRKREQNGGMSLLQSAGTAGLVLXYVVMEXTSRLDQELLRKWKENGKLLVKASVVLRRFXISCXTTGAXFRNLXMDNFLIVAMGLLPGYNKPYPRAXNLXELWLAPLKKEAGAQIATPKRFKVXRELWLXRQVLGLANLLXYYELXGINXLSLKQTXVYXYXIGAMLCLKXHXVXEHNEQFIXQKTIRXDPRAPFTLQLELLRXXIVSDKLXHLQYEPEYDXKRVGKLKXMXKLHTGXYNRAAAXKGXVTRAWRLRSTMELKXTGVALSXLTIAARPMXTXXLEDFPEXEHYFPCIGNRINEXKXDDVGEAKTKQSLANXGYVYLEPQSVRXTGVEIXISTDHIDNGEFLXVXANESDXGYXLNYSEAKVSVISFHNSNEEMMGELTRVLMYCVGGRVEXTILLGMYRLGVAIAISDYKSMAEQXPTKQYPKEXVXLXRXLIGFQQSGKGEYXVELRVXTNAGXTEXQQXFTKVLPLSLXYGLGQTKLGAIVQLAMYSGGSSAVIXXFPNSFLLFQXIPEIVKWGTFQWDGYLANYYHPLXIVNENYQFRXXKPGEYREHETNKVQQXGHANXGKLEWDSAFXQIQIKWXVHFLXQYNXSNTVXDTQIQQLNXEVLVCKKADEQRNXADEPNQTDWLKRXXXNHSLHMFXTAXVXIXLIXLFSFIHERRXLKATHITRLPHKATQVPNXTGTTILPPAIFFAGXXPQKQYLVFYIPIXWFISEXQGNIITMRIIAVSYNXXGXGXDRKLSFLERXAAARQPFDNGSRXWTRRGXREFAYLPKAVLWAXXTHIQQAQKXIGEKIXGDLXQRNTRDSILRDLITLKSASEISLKTSLXXQXRAKLRXQEXMXNLGEAEIAWXRVAAYXMXFKAADEGLXRXIKDELSDRDXIAEXPRSSHKFLYAXIXAWSYXLHXVYEQLRLTPDXGSYITAXSYTXENLXFLVRNQRLLAELSDDXILGMXMVFRXVLDXXKYNATDKLVKLKLESANRLRGXPXXLPAXRVHXXKKTXGIWVGYXKKEIGLXXTPREVEXPTLIHPRXTSGKKEVIPFYFDVDIDARVGMKVGKWMDTVVVGHSGANPVIKNXXDILYFDWLNIKVAEVGEITLSINLHLVTDDDHGXDYIXGXVTPQLMQKKXDYKMMAVNDALWILMRQIQQPFRNLPQIXNERRQRNHXLVVFFRRLFVNLKCXLFXSXEIWASAAIQDLFILASXDTDXXKLDEEMGNLLAGDPIDYVXKXMLGXNSTFQIXQNLSPLXNMSVSXXMVIXLTRQFTRIXEHVGVVEKEAILHXSSSVKLNLQPFLKTMITAIVAXNMXECGKHQVTFVIKYKXDYTXFXNGVTPFLADXVTXXILGXRIYYPARPQKCXGXMQLLXRIRPDXETXLKKCNRXFKGAKQAAMGSFXALAKWDAMSKYSVLRSKLKXVISELIXXXXQFXXNDFFLTGVVLSTXRGIXLDFNXXPLSVLGAQMXXIEIGAQXIHXATRLISKRGRGHFGXIKEAPQLDAXGKRXVHTGGYSLEAEYAGDVLKXLLEVYYSVKSRAATPXXRVIIYKEQTRVGXPRFELXTKKIALESXXRLADWILAYDDFYIVLVVXVNXXDXEYKVLILTFVRYFAFXXSFCAXRILALXVSEDCTSARPVHTQIEVFQANTAKXTGIYSDXAXXQDYXTFATQXQTISTYYDDEQXNFPXEDSNIFKHYSWQLQESXVAXEAENLDYYFFLNVXLXEVXDDESVSXQKAXLEYGVTIIGKGVTGKPXAKEVEFFAMCXPXIQSXXCVAXSXDDHPSXSLNPVXSXDAXWQXXXNXPXAYXPMSXSISXXVXKELEQLMXQLXYKVPVEFFDDLDLCXMFLNCXXXXRGXVRQVSVTEGXVXLHDQAISIIKVKLIVDITATDAFSDEGMGSEPSLXRRVGXSLXDMRENSWELESPPTPKHESCXLGGYGDVLLMXLHQGELXXSTVCPLLEEXTSLLALFIFRLPLWLXKIEGVGXQFETPFXLYPGRDQQRXDVLFGXKNXTHKGDDEKGDECVRDKXLNXLHDAMTQRXWGIYFHYXIYKSECNGPEAGNLASNAYVAKMALVXXKTNXXNAQAEAGLXVHFGSLYTVTLRFINAYTIRVEAHXKGSDLSYTXNXXEIGNTLQAGDLALFVXLQMSKGIXIQVXIVRVTVCXADXXDLISKLGEFXNAPIIAAYWKLLKSAISSPYPYXRXELGFRLEGISQMHRQLPRXCLSARFXAAIEAAPHKEPGVLITQXTTALXWPXRPVTLLGPGRRKEKXKXEERSXXSFQEYYCLELHFXDSNNLPEMFXMMXXPEXILPSLXQTKPLTXDLELSGLAYWDLDEXLSKSVHIKQFDGINFMVAIPTSRDSICXYFEFLIFPFRXCILRSTRLXLTVXHLMANLXKLHPXKKLXSKPQIRWLXKEAINXIAKKGRQNDEXXWAAIPNPKHXNRLEXDQEXFAXECTVNKLSPYRPWFLKATLALDANNGLXADLMALPSLXXQXDYKVFETKIIFTKKXIPVAXIIVQNXPDSGYPGLLVKSNYEVSFLKPLIIESLYAKILQXGFAXHXDKVRIEXSQVRVGFIWXLEXLYKVKKLXGESIIDVEPLEIXKFKTTLSKXSSQNVELXSQNLAWHNGDVYPXQXGGKGAKADXXRXTPREDSQMNEPXQPAYPRIDIEVXNMSRNRXEMVXGDPTYDKEECXVPNYVQAKSLADEALNADNXVFIPXGAAEEGETCVQDVSXTQPDPTKVLTRLDEAFADHFIXQGVXAVSEEMXLXGGGSVQDTADXIWKTYRNPIVKYPHESIALNLEAXXXXXYXXHYDXXXPGFXSWKXETSMMIERSANXVTGSAPVTXDGALGAEAXEAGMPRSKRPLSXRTELXSTXXVAGDNLLAAEKGTLXYAFLXKLTSPTAQNNXWYAXXFXLMIRSAMXLGSLASXRMQFSTLKXCXDFVXFLADNAGTLXNELHNVLIXVWLNADGTVTCVHKMELEXVXTXRVXDVRSTXEKGDMERALGILKNPSLRVLXANLPFPTXDESXEGXMISXFIQEPTEASQEPAEPYTGXIKQIKEYXGRDYVEAEXDXGGYNAANFXYKFTENDRXADSGLPMCXILMEHQMIXXTXTDNIXIGAPTFLHIXDAAVREGNPFGKNFXNVEXXATIDPAQGRXVVAFSGVFDRNSFVSYYENRSXDYQYTXXRPTNNLXQGAXXLLNXLIGLILEGXLIGRTSATIASMXENSVPSTVTYXDCIEEFVSRXRWXYLFKAXRTPEEMCILSKXARSKGKGMLMIYLQNYPXLKAQIGKTKVCAIELMDEQPSSAKVDEAERXISKEDMNAPGXNNLGRSRFGGDKYIRXAVDVGRRSTHIITFXRYAXANKAAXSXADFKKAFAXXXPITRXIGPVRLPLYEXSKTQSRKVEQPKLNPDGAKXRXFCRDVVXWPFPLEXDGHIVXVSGDFFERKKXXDXRPNITELPDXQVGFALQXSRYFDELMLQPKDKXXEPISFDXFXIAPAFLLXXPGXVCRETXXAPLSDPTMGEETIAPSFVXVVAGILHDDLDLIKTLXXIEFLLMSLRFKLMANLHPQFADRTEPQYRSXHTNKSVRLVYFVSADIKGGEHVQNDFIXVCXSXEEFASAVLEVENNXRXRDXMVWKHIHAGTYVXVAMQCKFSEGRPIDGSGVKPVIYAASIIYSXALMXDLLVEXAEVGDNAPLLELAKCYANKTKKSELXAARIREAXGRVFADXQSFQGAFXIKPPEKMPYKVSNAYXYDENSNILXXTKGXXQKKKIHVLKGQEEEQXSAVTGLLRATNLRSEALFKTGPQVLVQVFTDPFLYIREQVQKAXDEVDPXRFAXELLIIYXFVXLIXSPTGSGSISXAFXEEGRNMLDQSATLHHXIKGLHLMANQYWLYLARIKQEXSKQLKVRGQHFKFQIISIKRKLKEXLDILVIGNVGXPLAAEPAXDREDLAETTCGFAALXEKXKDGLTEVWYEEXRXXQXRRERIVKIPAXANSLHEWLVYANXXXVAATIEPQEAKFGIDTPCXNKAAQIYVSCQYXLIMXLTGDVETGXXAAAEQXYAXQLAALNLNRFEXVIKVERXNLXLLWRVQLYKRXVAPEXVPKEGDENLLILTLVLXSXGDIPTSGTWKTYYEXKHVDPLEALVACTQVRXDVAADVGXAESPYEPXAIGLRLLGTGQMTGTFAGPLDXEQXMRLKEPYAFLTRAYELSXTLVEXIIGEGIEXEISQRFXEQXITQYTXLXXLXWEYASPLHVVDKEDPAKMYALXHXKIELSLVSXGQVTLKXWFPKSXLERQDVAVLETXSEAEXVQKRRLAXAIKFKVXIPEXVSIKDKGXVRMTAXNGWLVELXLREQLGKVXAFILXXXFKIVXADIRTIERVXNTLRMKFCASXXSASRLSSXRAESGEGPPRLXPDQXQGSQFEENTTTNDSKIYIDRYAXSXQKKXVSAXQVGALNVLKPDCSXKFKQLDPMKLSVIQNLRPALSSLLVXNKXDAXNGXIVFAIVIXXFHAWHEVQHDXQVSVQLDEKHDTKFNVTXSFXQEAMTXYKDEPDGIXXRDGTQXEGRYSYKXTGPXAQGXPEYKQVSXMPXXXEKLGVASDFXVVYVADSSNIXHGSLVASTCKVXALEYGEANALARKVIIDRVEAIDLYRVGKERXXXDAYRPSRDEERNEENVYAISANDILLGRVHPKVFXQWEXGXXKYKXXVRTAXAFSTIVALKAIEXIYDDRPNGGPLNIRLIVVXVXPFGPESHQLTGRIGGGRTTLNAKGMSAYIQXEXIXXAGSEKRVREXAARLPITLQEKLQEMVAKLRARMLVAADVXAKVIXKAGGEKFQPAVXEFDLMDXLXAFSFSXQRQTGERASEFEXSNEQXWRDGAQNGQKFHCYRIDAESCDCIDPXLHRGLKXRKPDGFNATAFNXSALLRRECIKGIRDTSFVKTXVTPVYGKQPQGCNDLPTGRTADWYKFLTNALCAKDQGAKHLEXNLMGYRIGSDRYQMFMVSILLMTSTEFAKVKESQSAVSKVPNFSKDIXLAQFXXHYTXPGLGGPWTSTAENCSXDFYVQHEAXXDEMFVKFEDNIXYYDTYVTSTSVKSAWGKIELVGHATYVQXXXAGLNPQLXICYXVDPXAEXRNNGMDXRLVVRIVNNXGDGTAFESVVPXSLLVGDWETQWLHAPGASTRGGIDIAGLKVDALASIADTFEXIIEDENGNSLLEQRNTPIXQKXRSVCPYKWVSCLKPGGAYTYIXXPARESEELQTPQPKVTGEKLQKXHLIXSLFVHACPCAAEPXAACXERLLKADHQAXALGSNQXGEGLCVXGLSXIXGQQENXXYNXSGKYRFWSDPXLLTEGXXXTVIRSPLXKHQXTPDISXYXXIILWRPEXESPSQRYRSETVGKDSGPXXKHEEVKALFENTVIRPTEFDXEAQYTERILKSLPAEXGFHKKLPXAMKGGLNFLYGQELPGXRLTLPTCKLDSPXHKVIPKSTVXFNLVIQIIGQKXAXPRDAFGFLXKXAKKMKGGRDFVTEXTSVXMPLPKDLKXSLFVIFGSMKXNXFDARGAREVPSMAFSVFMGSXVSGSNNVXRKLVXACGTNTKAXXFQXXTYPWMFFKAITLEIELWVKHDFRVTGFEETNXFFTYXXEPXGTPGFDXTXKREPHSIGDPLXQESRQLVWEGTSSLRINXPSVGNLAAAKPXXVXNLRSRXDTVNLTXKLYTDLPAFFWVNREVSEKKDXRCXXSRDNXPVLSEKTSLRDXSPGLVAMYLGDHGDKGVVNNYTNKQLKXHRKHADCXSRQIVXDRSNXNADDKREDGTERXLYRSTNDLGEAADEVHDSLIVEEFENAVRTKAEPFPWTEDDHGEEDEGIDGRRSSREPTLTXLPXXVXKNEIILXLLHWSVAYFDPVKXLRIILEEXYRVTSMETILXXAWKAQGVVXPAYEVKRQYCQLSTTCDVPXALXFMDAETDVCFSVKEXMVDLLDNSSVRGXGNLSTNDPKNIFKVANKXVPGINWVFIDKXGXQFSIYVVDDIEXESEVQNVLGFXDVALTPXTEXVEAXKGHYHAGYTTVSEKDIPDKCKTRSRRXRFXIRXXDRXXLXKXPVEDNTSFKMGEAAIYWEXPRKWIGLGXARDFRXXMHXSVQKLXVILQEKLAFHPIDFEYPXVXGEXFDACGIXKKAXTKFKPSTYVKEFRXEFNIPXKXIVALVDATQVRXKXIDDVLHGGASMHRKPILEKIVCQSPXLXXVKTWPPYXVKYTIVSKEXLDLFMXIALLXXSAEKYRVAAAEFXVPPHXLKMSKGWLEXRRSLVAPVFPDGIAHILAVMXIWGAKEAAMLPAAHHPWDSSLIAVWTXAXHKPXIAVYFALRYSLSXNEKGNVGSALIFAVVHVXLQRXAEGQVSXVGGLGFLQLXVLLNGGXGXNYLESMLDAXPRCGXLDSNGIXWXIXDAIMAXLAGKQAXFFEGAPYQXVXMXHYXSGLEEGXKRFIYISEPDFVAXIDPILDGXSGRXKKPKXTRSETKAPKLKKQEPKLMDKPCDRMVKFTDNRNLYLNRINAFKXREKGKKVHYVLXVXSXYXLGWGTXYXTXIAAVEEGXHVPXKIEINRDDXNIILQEVTRKGGGKIXGEIYITRSEALKTXDIGLGIRHDCAFYLTLXKPLGEEIEQTDLGVEXAARWFKLSGVHVTVXAXXTAKXVGXRLPSRLAVETKDXTLXELFXDLDIGKARKPRAXKVYPEXLDLRFLYXDLKXIKXKIRQRKTXCFGNEVLQQLVAGADXQLVDYKPYELGNTYAQELLVLNVFQRIDDGHLLAXASVDWRRDETFRPLLLLLNXXPWEEXSDHPIIDDGGAFIKKFRVTHPAHGEXLTPKDVDLAANIINSSVQQGKLLLXLXKIIGILTXYTLGANDRYEYMIKSRQTNPQEPAQDLQLSFIVATQKGYGQKXDTQYXIXVDKXPILLXEQDIVRXAVGNSREVGXXAPSNGEEGKAQTADLXNEIPEIRGEFLGGWAYEEIXXXVXKIDIASRHDNXVKVIFLCLKVNDLXNLSITVVVVFIDGIRNHXEAXXCTTNIXTKXAAMLVXISSXYYXELVEXGDVXVVRLTAISLFKNXNACSCXAGVRQKSRVNRAGFYXALEPPYWXYGXVIKSSCFRXQFKDYSKNLMGARXVRRLMGVSFPFNXIEAPTTVSWKKGXMKDXGLEXTXSRSXLVDEQXXFXSSAVRGKLLGRSXLDDYFKESQAEFAKMIVPESVSSNFXLADXTTXQELLDTLXFIESDFGNRFLKIXANYNYIAENLFPTALAXQFNAKQQKDYNSDDAKFXSYSTPEDDKSLVLPXGFAAHNQAXFYRXHQELGAXELXFRVIGXLMEVLEIMVEEEQXHXPNVKHLYSAGXIENELIFAVRGXVVSYVNVFSVNLEIAIXKSPXXDFXTTLXDTEXXISETQPFVVXELAATTVANRITSSRLHKYATGXTRLTXLALXPXGSLARXNDSXRTDXDRHKYNPIIVPGKLADXADNPGVSXLTAGNDTRYVKYEHSXDIYXKDDEEDDGICPATDSLWDADSDXFXKHYLVDYSIXASAREKKEYXPICLSVXDVHPXNGXLXVALRADFLYKREIAAVXVIALLXALSGSLKLQISXLXFLLNXSHGDQSIKLHXHENXGAAKIXVGEXIPKHGGGRFXEMXESGSYEISXXPQRXKKYPRXDXVTXDXXPHSRPAELLAFARTPEXQLKAEXYDWKNVTAAYDAPIXFLPYXIISLNRIDDVDTGDFANFARFMYIXLPVWGYLXQKGIXIRPXGXALXPEVHRDPYVVLGPMLXSTDVELTSRGPXEDVDEXXHSXRLGANLDPETLVRTEKRRXHDHXXXDAAGGLRVGDLKPIDXGXXADXXNHSDIFTDQREVIVLQXLGNLYXXLTLNXIFAKRXXAXKLYTDSGKYVFNEGXTXRXSTTTYKRAXPRRQXGGRFANQQNGSYRDLAVVLNTREGLIXXATTFXXRKSXAIVXLQGVGFATKKDLVRLVMIPLPELEDNXXCPLSSENEGGMRKIVEDNNXDTLDXRTPAFTYAYGXQEVFAPKPSQSTLWFPEGPXLAVGTQXDGDEFDQAENPDSXSLIQNSSSKTFTLTRVXIDTXVSPFDGXXGFFKLDGXGAAXSYFLAXXIMYIPFRAVXXDLRXAXNXTKYLTXALVLLETMGXTAKDEFTKHGKATTKVLVILEDVYFLVGSVPSEKTLXEYKILNQVRXDKGXARQRTGMEXCVLNIXAQEXHXRQSFDGWLTTXLLAXAIIEIAASYLHDLXKXGFXAMXAXLXXSDVNTTXAELGEVHVSQSEQERMXVASQPQTLKQXAFNTDPSXTLCSARAEEXQFKAFTTRLERPKADXXXKAXWDXMVDDFPRXADVXQAKSELELESWLPXDIVADXTFXLQDIXPARDDQRQPRAAMIPVGLRLSLSLCAXRATXAPKTKIQXYAXIEVXELXFRLXVDAXISYEEAXXXXHILEGRXDVDSXVMSXTQYLXGELSLGLGYSSXXFIIFXTXAAEDTVYKLTSELPCTSAVFPRFLTQSLXGLKYRQHNMRGHRAPQTTXIGPEDVGMCXXSFQDLXGATWFQIIGKFXNTFHLQQAQDXSGLLXLVYXNPLIGEEFNPRKDDFPFEFDNYCRMAWLFQAEAAVLTTDXSKLLYXPCVEKERGXXAKTLTILGKIXDRLAXYSSXETRMIXYIAXXKREFTQSXGTQAALPLTYFLLVDRAFGERTPXFTKQNLMKIKGYEXDFLPYPXKRKGDKVVFEKGXGWLXDSXKNAHEETYEETDYHSGXQLKFTIADEIKVDNPVRMFWSISLXRRKEPIXIEXLIXXTGNIMGATLKLKXEPIVEKKXHKNAIXSFHAHXAXQPLKNNVGXSRPILXLISAIXLPSGDXPFDTALEXKVEISXYXALRRINSMFLXXTXYYIXPFTYDQXXIDXKFAKKKLGVELQXRXXFRXQVRLAAPRDATSYXLSVTPXHVAQAIIKLADRPQAPALLIAFRFAXAENXDLXAMAVAXDEGXSGLILRVGDQPWXQKATGEQYFAQAKKVIYGSNGQMVSFGALLFRIXGVEIMFVMALSASEEXERKHWEEILSKXHDREXVTTGILLEKDQKTENDLNLGLVVIDGTASVASXNVFVXHEYXAFYXXTILXLLGXAIQLYYNQRXARLHLAXLMSKHKXRAYYVAKKLHGAGKGSXETQFFDWXPXLAXLQDXERYPXVXKXKKXXXTTERXPXFLHKEPSXXXDAKTGAXLMLVFGVLARFTRGHRRVESNTHSMTXXLALXXDFVHQTXXSGRIKVVYGFGEDNLXXTDKDXSLXGSLPAGXVIPXTQQQYEXLGATKXSKLVKVAAAQFAAYEQSRHDXALXSAVXGELSKVNQMLGLVFMXPTXLNAMDVEIIIDKXWNATXVTQVDSVARPXGXXALPIXKQVXPXPPENRTXLAYVIXTLXTISNKFKELVFMVAIEXGEMSTLHAKKXSGDHXDQDSGEIVGIEVKXKRXXLMDTFKVLIGKDXLLPDVHHCDEPLRXILFTXDWGGYEFIWYFQFALVXXSAVAFRXFGHDGXAPKRYLXWSGDFHVAGTLXAXXSPXTIRGKWGRPQVKNGVXEXASKVXAKGXSRPIEKXGXPPTXERKTXXGDEMRINQMQLAKMYPXIERDDLVXPDGLIXLLENEXSDTFXXDLXXDRKTMLLXWTLXAPAGVXIPPQKXAXLRTHXXHYSVVIDITPTXXAKLDDALRIMDDXREAPILIKQILGFTFMLLSTSNXLLLAAKKNGVFSTGSKKATISHXNIKXQYNXEYSEXLKHIEEEELXKPCPGLCKNEXXFANMGCLTKVAHKRRNISVSADSEESRKGYPWPDDRSNXTIVVYLFSIPNVDPDESXPEDCVILSEFXAYFPLGSXXSNXVESQXXYANEYLAAAQSTGAEVRVEQQLEDXNXKQXNKTRNXRPIPKTDTHXEXIRVMAXTTIIYSPEMSXGWKNWLGLXHPSADPDAQAANKMSXRSWISLTGXRLXDTDTMTPMIEERVNXKFLKTYSENELNKLGHXRPDLDLLPLLXFQKEDFAYXSTEXQNIRALRRWXCYXLLIARXSXDHVGTNKLLARDVGRDAPFTXXDEQPETRALXSQDIXPVWWSLRKCWTXIELXAFSRIELCAXTAWNNSXFNVVEAECANADLLXXWIAGIVQQKVFYDLDKNXAFDFQXLNQIFERFELVEEYRCDEXXLVSRGNXQILEEXINKVAXSDALGVRALEEXTFXKNWPAIMATQTRWXSQKYPLQEXDSDCTGXANPXXXVEXLPXQHTVDEKNNVNRKINNKGCVYAYXYXEKKFACYLQIVNDVPCTLRPHIPXXSRVMXHRQRXLSNHEVKSGVTIVKLKQFGETWLXXLXLFAXSXSSFXRIAYQQPQCLNQSYTFNXSLDHAFYDTIAALAADTXARSTDLFRVQXFHLFVLPGPSXDSSDXXVAKKGWVNKYEFTQKXXLXFXQNLISTIVNAKHEPTSEIXLEIGAYALADYSVQVYDWLSELLAKGLXDXQPVQLQKETPAKEXXCVKQMXNKGXXLKEGAAXRRTTGXLPEVFYXTFGANGEXCISRGGXPELLRKGGIPAQEEIPRXXESYTVVTGSYLIAQLXXYTYVXGVLXGYGRRWDKPDPTVLFPKFDVIKIXPTEXVSIKGHKAXQLITPHEMAFSWPSLELLEIVFAPAKXPDPRRSTVFGALXIXAAYVYIHVIEKSDGKFAEHSLXLERRNNRLLRRSETGXLXQLXGYDXGEXDFPIXRVIDGYVLHLXLETTDAAKXDTSXXGSVDQKIVYIXSLIDQERLVRFVSQIDLTLNDGXPLAKFSKXGVTALXXXXXAIARRSFFXXFALASANLSVAGXVLXQDIGEKHPRSAIFTSQXNQLGSVTDAHXLAXELRGFEXXLHNPQKVVSXXVGHRXVRLKKNARLAPTRXQAKNEQTRIAGFTXTVLVGQSPKVEKKDLEPXIFTRELRXGAXGETIPVDNFYNARRHCXLAKVEVTPKFCHSHHXTQPSSTKDININVNXVQVAMXXFEVKLLVFQDKRAXEPLKVPRRANQKPEKRKKDNKNYARSFSGYIPQALTXIYELVAHEKRIXXLLLNDHLDEMSISLXRGKSLXRXDAKXPEIEXXVIAYXVGQQXNSDSFTKXNXXLFINASNPAXXTLKWDIGFRLLLGVTIIGNSPPGIIERNVRNCTEXQHERAVSLLGVLQFVTXIDEXXXNEMAFFTPLQNGKGYKXKXTVKARCMNMFEKYRNDEGPNPLVVALAKDQEADLQWTXMNLLRIXQADXHXEELAVRICRLRVILKAMXHQRDFSVSXDLVFVQFGXTXKLMQMRHYEERRXXGNRXDSPMISKENFXKAAKRVLAXNLLLETSFDXTQHDMSSGAVQKHXWICFCFXXYTWWLYGVLKFMKGGLLEGESSLXVGRMLPTIHCDVALAEFTQESSSDXKGASYARXDEEXIXYFRDVFVQPDYQTXFDVLXIXSFXRXXDVRXXQRLSKTLQKGAVAXYNKSPVSXFKXXKLERXALTPXILIRHGIDDRIDLVAFLAGINLLLQTLWXLAIEEAXPRNPVEMPLWFGFPLAVXWRLLKKENREMFXXPHTXIXLHDVGNTVVSXRVGLQTCYLRKLRLDXEXVVHKAETSDXTQLELLXAGXETNIESXSYEGSTVDLALTDVEFHIEVQXWGXGTFKKARGSGRMXKNVERAWRSDEGYFRRLVHVYLIPXEDLLSMXQILSNAXKSLEMRAMPVEPXPCXAERXWYXNXVEEIKVSNGFIRVQGXKXQPGFTTQAXQXILKYLINNEGDKYSEEXISGGGPXIELANKLMTXIRYEXALXGDVAEGIDAIGQLEDXPPIEYSSMFRSDXWXMFFSXNSLDAPPCGWTXEAMXLHAXCSNITXMMRLEAENRPTIIGKLXMVEFVLSSCTGGCILLXXKVTSPWILLXXPTHSYCIHVKTAAKLXTFMIALDITGXXSSKDTSDXEPKKLIXXXGWDRSGYXKEFPAFEAXPIEKAYTRHQNTALXREAFIDXMDVLDVXTGESASYPATHVDEXHXYYPKNRFINALXTGFDNLIINAMNXGARWADRAPYEVEPSIXSGVITYSLXNASVXKXDESSXLFFFHDXLGKKMQLGAVSLCGXFASDPREXTTHRIHNSIARVEEXHMFTXXVPXLETXIEPYLEAMEADGQXXXXARNDPDSVIVXTANSXYKYGREKYVSSGCVSIYRLEYILREQPAPXRAWKEELAKMXEINXGLTWTGANYETNVNPQSVSGFGLNEEXWLTRNQGLRVLNYMDLXGIWAQCEXKXXNFAQYXKLQKSTLXMIEQTTVIMLIXRHETLRFXDIAFPVFXAXXMANATDDGVEEXMGAIYDSYVTLAPKLXYAGTQKELLLSLYXAVXPFLPEMAIFNGGKDYLRPEKGLKGTTVXTTYDLXRCLIRXQLHLPPNLYXSVQRXHQMESXYTSGVRLIGFFFISQXPQTKAFELEYTVDDRGAXIVNSLPNSELYSNGLDDSAXPKXSAIEEFNLMWSWWYDIIGDIQVXFSPFLQPVPGYGMAKQEGMDFEKEGLXQXDEVXEKLGLTNLNINKQRLSPVXXVYPQALTGXDRYTKPAXYVLHIWAGLTFALLGXEQTAMTIFMMTKGRXXELGGDLSXAVADATEXYXVDVXQKIVMLLSXKHVXXGYKRGXIRSXXLTPHDSDXXRYTPFIALELXPFKGELXDGRIAXKHAYGEDXYSXXLSXEXVVYXXXKHIARSXXTYDVFVXMSFIVLXKXNIXKISEAQALRAXAVLAKARKPEPENIAISMLVLKEGIXPKRVDAXKSEEXVAGTVGGVEGEFNXKATXSXXXXANKDXWXKFSPSYMLTXWGNNCAKKXEGKECKERMSSALWXYLLRAKFFXXAXQRAVTQYGTPXMXQLKNINREGSVMIYASGDKXTAXPXINXLSIKYSKGXRPCFGEAAXGDIFXKXKAEPTXITEEQGIEKXAASLPQDQAXWEYYEXECDLXKYVRSVTGVIYNEQXRESVKNQITKGTEAGLGPYDKHXITXYXKVNXXVXNSLLDLPGKGNTFGDSNLPVELXAAPPXGKIGGEYIAXITVPLVXATTVPKGDXYKXCSXTAIKLFHELAKVSLXRVQVIXMQACDYDLEGLXEMQXVPIXLXEEXXVVGXPXVLKLLXANINAAGLRFESMVGGAXAQAPXLXVDAPQDEAHEVLIEFFRKFTXLSMPLKAPYDXQNQQTLXQIXIPEMVFXVLLLQSIPXXQMXLTTTQVGAFHVQTSCXLEXQSLVXIXALRKLNEAXGLHFRXEEVTGNTVIGQPAVVAYYIFRXEXQRSYDXQGGPTTTXYPRRDMGTPKFRMSKSETVKTIQDKEXTXLYEXQNTXXINKGFNYQIFALQXLYAYALDKXXISLRYXYYDRLDYRQRCTIRNXNERGWLWVMXLSEGSWXFCDKXFGQDXMYCVLQGIEEXEDIEEXEPFHLQFXKXNEFGRCPKKRKEFTXESCXLXPYADQNKRVIXDKSITKSLQIMKVFIENWYVIVVAXDXRDPLMIXGXVGSLMKTVRVXTGIPQPPIRMFHFFEIRTIYRRLSXTQFLGXKDSAIELPQPYFXKSIYLEAEKSPKKEXELXXARXFVTXEYKXTDLGILCXIGGTTXKRGKXVXEPKPDTXGQLLYVTEGSFRXAYDXVNKIXSQSLARXSMXQEVEAIVFIXSATRNENFQPESPESGSGNTATKAXYKLDXXXNYKDILSXTSVXHYGRVXNTRNSPTSDFNCXETSIVPLTXDXXGEXKAKEGQAVMSYTXGTPEPRGAATADVEQSGTIQXAVTQCLDGAAPXLKYVRLRPXRALXDISSKRNKYQRGSDINIPXIXVYEGMRWYINMSKAWXEGRKXXSLVTRKCXEQRPSIDIHLELKLSVQEIXRKXCFGSISPMTYKWKPFLALXWIIXEVAGLYXXNCYTNKLERDSWRWWFVRAYTPRAWMITKAGAADNFRLWXQFXGPRTKALASYLPKXAPALIYEXLARLATSRXLFPIXRIKMYFSFLFGRHAXFKKWSEAVSAXDEEIVVLKFQXDVXLDNSISRXSXXSYPVXRPPTGFFHRFDIQIXLYIAKGXXVXLGDSRDAILTXTYFXGXQMLNVFVLNAISVLYAXGKPXPEXQPXHWCELRXIAXEQNPKGSHRSGFKLXTRAGMXKQPKGRXSEGGNFNAXRQKAXVPRGLVRAXXAVSSYRNDYRXSAKXEXXXPWHXAAMXSKAKEKFEVETMLXLVVEESXNXERKAKFHEHYFMIXLLLYFDERNXDLDXPEPSAIRSAANAVXGXTILTSRTXIVYGRPAGKMLDXQYPRXDGMYMSMNXRVPYLAVADXTHNMTSSIVCETAEYFKEFSRHXTEPLERXXXGSPKLKNFSGSRDVYYXQGMYTHYTYXYRFGKTTEXANDQSSRSXLQRLKXANWRARLXAKXGLAGLFDIXIAKDLKLXKRDXAQEEYRVKYLSVRNKAXFRRVAPDLELSLSMYNMLAGIQFSAILQLKPVTFXGKNTNFFNLLNLPDVTLASTAERXLLXYACXLIKKKGXVLDEAKHHGYLNQSFNEFDPVLGAVATAKNEKITKSITTEDLTKEGXVIKGLXVLTKENEXDQKRKFDEEXLLIPGVMLTDQDLALNKQAVPAXRVHRARMLXMTHITNEXQVFALQTIXTYYGAFRKEENEXDFPFRCAANYCXXLGDCDNIXLKXKRSXKNKYGKQWMIVTGDMNYDSLSXLSGQIKVXISIKGEFILEKKNTQMPQXRNTLTQKXKXDDADNTSKRKRTKAPETKNADTMEAKDQERXATKXFKIRAAYSDHEEHXAKLEVQLMEQLVIESISFMGEPDELVFWMXMMXLGLKQRXSLDSPXYIRVMEIGLGKVRPRRRLHARITTIVKMQRWXEQVFKDLLTMEXXXYSKXVNFYXPATEEADRFRYEYLXIESXRSGQFDVTFKRXYPLRLELLEKPTLHRERAAVRNXXPXXIXXIKDKLEXYEEDIXDGNSYSTELTEXLYLYLVDENFSLXENISAGEXLPEPQXEPETVPKEHIAXIKIQWELGINFXEXLIRFALATQPIDINDRQKXALGFFXLRIKANHGGAAAEXVXAIVYFDVAWDLPTRAAXEGKVFGLTVEEFXNDTAPVELKIFKVQYFXFXEDQMARMAKGRYCECMDTKRVDQRTKPTNVXIVTKTYXXVVRAIAAKEQGVVSQGRHEGAIXIXALHKXVYXIISLNFFVKASFTHYMLIXYXTADAEAKYAFRCPCXRXRXLSETEQPLAETFLPREXAAPHLLIKRPXAXXEYNLLEQPVKCKEEIXQAEFTCXLLDLVTXXPVHXELASIELGIAEXDDNEFLTVYCSIXIQQGQAGSVVGVDPIXLXAKFVATGNNVKXVTSFTLRXQTVAQIHRRDQLSPYQIXXALMXRSLDGXXYSFWKGQKVKLCIEKIGXIAIGPSLXMLPRLLDXVAIFAKXRLRWIRYMREMPLMIDKLKLIGNVIVYGGNEIWISGELQEKNQTPXQDXTLADSCRCXRNPRQSXKILKEDXPMTGXXTSDNAEQXNQLRGQRRRGFQXDTXINAKDXADXLPXXYRTVQKGAEXEEXRLXELQXILQFEXCLLWYVPAKLVXSHYTHLGKVXMGIIXTGMSPVSMLYXXQXITITDEAXELLWQDRKRELIVXVHEMSRAFFXIXYWKXVRGXXGKISTEIIYVIMAHVXAKXAKXMRXSPEKDEAVXHAAGYKYTKWDLNIVISEQIRYAXXTTKQXVALFGPEKVVDXEGVGEHEVPDPQEIEFTIKGAKXAYNQXKXANRILVRADGEIAGAFXKALVNPAILAXEVSFXAKHAGAEMXYLAKXXIQILRDRXXXAFESENCRIWRXRILGLTHESLEWEXSKIGFREVEDXAGEFXLPSXVKFEELEMLXVNKARDEIEVXKTXWYFLXDENRXDERSELGGVSXPSNQDKALYAVDGLEXGVNTVVLXMXTSLPFKNLPANYVALLSHAKAARXETDXRFWIAFACELNDAREAPCXEPLCLAXYXNDIVCVTQXXQGXXVTQADMDATLAKCAYXHEXGKDSXVWXANARLYTTNXVERHRHPKFLXXAKKSXRXDKRWCXSKPNLGSDDGARSASMDVMYXFVGTFTEXADAXKQLDXFTQTYQEHXXPERKDELWDTXXVDPLDXEXCWFHYIEDXSELECSSERXIFPRKXIKDTVAXQALQTLNPKYMKSSIARKXDNQXLLLCDQIAQSNYQXSLLFEVQLLYCVXIHASESKXFGDEEIGNQXIQFNHXAXDVHXMDSIXTKXKVCQNRLGIEXXYQAIIELXAVXSDPTRLDGHRLKNGAGXKDQXXTXEIEDVMELXLMTTIVXRNEFXSEXEMSQNLFDVNHVANLFTAAIFAFETIVXIFLHSXFXGNLFNMHSAPLAAXIMYEALLMHAPVQCXFXTLACQAMXDPTRYWVXDXDXXELMXRVTDGAVIDGAXXSERXDAVVEKEKKYXXFAXEDTQXELXSSAPDEWYYYYLXXSDXXDFLLTEESDGAVEKNVXEARXKXGYEQPAISXFLHRQMLATGYTDNXVQYRPYEXVAWAFGXLSNCSQGDGMLVVALKXTTFLSCLLTXFYRXPPNVPYIXDNXNSXKQXYDIYHEILVMILVEXPILALINXLHTVXFGDDXFNWIXXVSVGRLXDRRLSGXKDTRXGXXVVXXGXMHGEVTKTXIKXKFGXVIVGLXITEYLMRXVPELAVGTQKRVVTKFRPKXRKRSXAETSKAINGRFAFLLPXEIQETKENXDSSTDXPXSXDXGLLLICXKNWEEALATQRKPFXLRFLSPIIHKTTESXIIIVPLQGSVVRAMLFELPYYVFHFFVTEKNYTVSEPEDTEFQNGEKSKLTLNKMAIIDANMLIVKDFXDTVDAPIADVPPCLFTXPAESWLYYELAFDXYPCKNMLGTRXEXLTDXPQDLAXDXVATSSLFLDDDYCGFQDXPAKWTVRKPPLDKHSMSFWXXERXLLXWINESDVGXNQHKNLKLHANTEAKCLSGYNFYNAGYQWDYGXTFYEYDKDGHFQIKPVSEGNKXQSSXPXXEEXRVXLTXVWDRVSTVIRLXLNVQFTLHNLGPSMVLNTAQXQLLHFAETPESXPQXIAKXIKRDXXLVAPTCQXYHRXRGQQTXXFVYLDFPLVSGIIEXKDTFYIPHDHFHEGDLLSHLYXYALAVFACPRTRDIQXAKDSKXHIXMTFIVQILVRDASKRVPIQADXHYKXSXNXPGQVEIRXXSNGTSYDLNLIGGIYXAXKTAYSKLTQIXDDAXAXWNYTRSVXPLNKIIEXSEADCKIXXQNXFLHMXEVXVEXRIIXRXIKXYTIXQLPXMXKENAXXLRPQIKNRXPXLGSYSETVXXVLYLMKSXVHLHTXASVAVLINYPFVALVAMMCFVSGFGXPXRXEWVQNQTLAXXLRPHAADEXCFSDXEDKXKXIPFYVDNIVDSAAGXRVWLSLERTSIHXXPEYIPLTAECDHDTRPXDXVPGSTFXYPSTRHEXNTGVRQEIVFMPDAAIKXXYXTLKLIELYRXSIVNDNTNNAEACQKKKXIVDSNDEXLTDALARSXXGVFAEXTRXIVXRPVGDXXPXDDSXCDLLSLARRXXXDTXVXRVASTIKDEVQIDSGEDYXKEXVQNYXTDRFIYKSHCNEXATPGASGXMKVXNKGDIVFXTXNEVXWSEVSADRXLNNTTEMRTLTEIITLRTXEDAXRARKTSXSDTXWIRFEYHGEDIPAEIHSENXQIXELEXRPXVQTAQLXKLEPMELIQYISLRHNLEMXKMPTPEPKXVSEVSKLHLYEPAXXVXMIKALAXXEXELADDAECSKGENXVDEFAAAITAXLHKYAQSNAFNNLVRLFTGISMXGLEPLSLXXLRNFKKEKYQDLQSEKSPMHLEEXXDXEXGPVEREAXMRTERVDYINFXLXVGASIIMAEVALGLVKKKDLPKKEKPXREPQTTVPALCAVXYSFDISVRSSXRFAEXKLLXFGAXPXNKFHVTQRYKMGSPEXXSLCPGDDXAATXATAHSDCIQQLLFASDXSPGISEQSTXVXFXRVRTADVNPXKRLPQFQTIDDXGDXKDLXIEXXFMLADTPEKAYTSRKLEALVSCVSYYLDSPVQKIVQVEASSWXRSXDEHRXKAYMXAGLDSAXFDQPIGKNAEQDAFXGNIEKNTEFSXQPEAEGYIVXNVTRHCXVGMPXVIMGSESVLXGYSXIQYTLRTXXDPIHMTSAKXAXIQCGXNFMVACCGPKLFDILKVWXPXRGQVNIWGHSELTMQIRISAASANWEKVENVKLKAVPAQTSILLXLQTVNNFIEKSASXSGXXSKREIRWLAVNXPXFXKXQLGSSMEPKEPLLLXTVAXXAEKEQWLQAXGXEXIRXXFLVFSVLLKQPQLIXQLFXYXFVQHKLVXEKNIYFLWLXQKLRLAVAIDSYXXRLVDGHQVRXAVXQADQDXMAGPYLXXRSVENKDHSVVTDXTEGYAEPTXKPXLVACLEDTWLXSMQQAYAXFNQKNPMSXFXAALRHGXIVESMRRXEETGVXQKXGVCIMIDQAFXVMXIANLRKSLXRSPAXLVPDNKXETAISVHIGRSFLXRKXETXNTEXYYGKKSHLTMRSAPDGVEXQARTVWEXCGFGAXEEVXAEMPXQEENVXHNSRPASKGLAHFMXKWXXQGAQAATQXVQEYYDVGANRNLXVTLQFQVWXLLLEIXSYGLGGLMLIYEAQKSXNHXXIFLTSXHNGPGXAWLMGISEIFRVXETTVSRDFXMDNAQKVLRKSEGRINYAXNFSVENXDXEFKAQRKVRKWARALETDIPGQMSGPANGISFQELSKQTRLAEAFXTVXRARIAETQXASWKSRRTKDNKCSDALMTXGTIIYTADEDLWAAFPQAXCFTEXLDELSMERIRIDNSXLLITDGDCFESEPLFRSSXLLKNRQLYYINILVSKQXRVELSVXXDLSXTADAISGIRCTARAKAVEQSDPXXKVRAXGXKXLDITIVSIALILKXRLTXPXLMQLGPQEEVKIKLWVDXGCXXKILEAQVPEXXLCLXNLXIRITKNLTVGSXPWXALXQHPVINSXGYEILDEDTYGIXNELPEQFSELEXXYARGHMIANPNDMXRVPXLWIXRXDESLQSQSSTXMRIGFTXYYSGFCTKITXALFNKVFEQLRINQSAXQRLRXRKLQPPVMXPPAXDLFHSYSHMPKSXXTVMTEHPPPYALKIFVXQYQSFKSTNXVXQSFLPKQELVXDTVMPFRARXNNLLQLFGGXXSAQEXGSELVLAIEKDKEFDXRXXEYIDVGNRXMLEIEXNLMGRXYXAIQSTVLLKXIVITXFHVFPGAIFPQTTLNAXFLLGXPXESXXAMLRLXASPXGSATSTRWPVVFDRNLALASNLVSYEXVPVRVXPTFKILQLXKLHLGDVELQSKQQNIIPVFXKHXTGRKKFLKHDDNXFIHFTLFXAFHSAVIXKLKXYPRINGLAYEFRMGEPXSLLIDDMVXRXQKPVGANLNHRXLTIAKLHLPTIXVIXYEXTPNPAIIMAEWKAXSLDLTQRFXXXFPTHANHWFXELXHXXASXIGLSQKXXXEXXEXKNXEXSXXDXVFVGMLFGSLYLXEXVLDXLSGXDPNHQDGKXIHRAHRRIPGAATIEXERYXGKQLSSPKIQPXEKIFXKLYTVKXDDXXARFNXTRGAAMEQDXLVTDAXAGTGKRIDRLAPNSVSRLETSNWLENFIDXGIEQNLPMTANGKKVQVEXLISGKFFDVKSAMSPGEDELTLXLEVDLLXTVLSQARRLQAELEEDARXEDLFFRGAQAYXRLXVXRGRNSVEVDWVWLNSAETXILLSSPAMWRIAFEVERAXVRRKEYTIISPERNVYPKAKVMKAEXGNSEELLHFYLQVIVTGSAXKXAMXSEISKXFQGSTLPTLMYLLDAISXLLCGFHYXFFATTESXTRFDQLXFKRAXLIPXRXILSHXKRNVLLRIQAGXKERTSPWHFYXSCFKCEGPPSTLMQNQVIKVTQEAMKLGFEREDELLWKGNVIYDPHFEFQARXAVTFTRPXYEMRVSYPXXTVGGDTXELVLDYEWPASINRXSLPKXVXIVGXHTTTKGPKRQXLSXDXEAEEAPXKDXXXEPKAAREKXSKIVGAXTNXINLRSDELAXGXAWIXCXMXSSELPLYQTHIAITXAXAAAKKMTYNAXRXKSADTWELXQELFPXXNVSEMDGEDINVELGRLAEEXSTLAXGIYLQEIPEKMQGVLFFSGDEXKVXVMTRXDREVXAKQPNGXCAYQELNIDTXTQHRLSPKMLILDKXLKAIQAPRXGQPKKKTGXLEXQLLDGVLMARSXYEKIVPQVAYAXVDKVYLKAISYXYTTXVASLYLYIQXPXLTNNMIEYIXIGGLGXDYEDGKKITCQKXAESCPWNVRXIXSKKXEXCVXKYTIXYSLVSXENYFGTRHXTLAXAXMRQXVLVIXSIXELIDPPLSASPKANITRXLNWYEESLVTGSTPLXKQILIXPXQKADGSKEIQXNEXMSDATLLLXFNPXLVSDGMDIXXRVTMIXGXVNRGLDLAGVXFDKWRALALEXXGVILXLEELSRILLAKXYRXGESITTMRPFGSXILYLEKKGKPKXDDDTIDVIMGNKITRSYMVTDXLXVCLAXRMRTXKTPGEXLDXELXCPTVEVQSNXDLDKRSDTVKIGSADRTSYREHVXLEEAEEXDEDAPQFNDXGXPMFYMAPADXFFGNXXASRKXLXSPVLGXTEXVEPDGHGTXVXXLVRQLTLDQGLLDKLXQTQLDGSRQFNVLVCTKLXXFARDYLALXHTNDYXLLXGVXKDAERXVXKQGDFYLVRKESISIGAERSSMXHQXLPILKDADSVEDKYADXFMEXRIVARXGNAXLSLXIHLAESVMXTPKXKFXLAAKKXRLEYIKIQQXIYMXFAXVGCIYRXPTSSPTAGDPLDXXNYRRWKEVDTTDAFKETXSIFSTAEDGXNXNGREMXSMVCREKSANEFMAXYXITNXQRKLXEDXERLEKFKIAGRKXIYKSAPDGLSIVDIXCTXXPQAEXKLQXEXSFGQEQVREVASSXPAVGKLLKXKGEYIRIXRFXARXPQLFLXLTXTYSDHKXAFGNXNXXVRLVDTDQXTRLKMXKXVHGGYDLGLLXQGXRRIFDEXPFXRLTXGXXPLDAVDDLKYKNQEVVHDAIKHPAAXKFVQTETXPXVHRNIGASNYRYQGYGXHNSFRMEXSKEQCTPEAIAAFKVXSXAXKLEXDEHRIXKKXYCSXYVAEXVKGIAQEVTKVIYXLXFTVDVTEMXCGRAXXPXNAGKIFENRNSLAINNLSYLSCLFVMIEKPRXKLRHKHEQLIQVYXFTFYFAYXIYLESXXLRVAXHLLQLTQTSLSMKEMIKLKPQVLEKSGGFXTMLGESIDEQPSYRRLTIIXFXIAXRVKTTVKHTAIKADLCNRFVLXLLFXIMWLSSTILFQRKKEEGPDTSIIVLIRFCDGLVSXSLMSTXNSEIIXGILNVVDWSNDXIVARDGGLIRYKLYLNXKLIYEXRVRDNVXMVNLLDIXAXLXLTDQVWTFARIRPAXXXIMSGMDXKRKXQISQLGIXSMEYVYALYELXNTVXNEVTXXVAYLKDSXRMDNXARNTNSXVKAIAVLVAXLXTESXEEGNXLXLFELESGYLKIRAXEAXLLXXVLVNXETILSLRVKSVXRGIAPLVFDXRAWPVRSWRLMEKXHNDRXVLSKFKGXIRXEIRVLFRKXLSERLGKALDFNQDILELLLGQKEKXLWKQRPEIRXMLPFVQVGEMNYDNLXEQKKEEFKXNARPPQGILEAGAAXXVHARQVTKVRXVNYMLVDRKDELTPVENGLGGRQAREDTDASVQXDQEIPPXLXEXXNAXRFKLRPNHVXXEGRVKGGKSXEEKLEVLXMHGFEGSLLAIWXHIPSKRXTXKTLLLXXRDSVXMPPXPNKQLVGLLVYGDXSKGEYDDVNNREXLGGIETSLDFALIYXEAXEFXCGFFVSAISXFRADSDLXSGQLCKQQEISXIGAMDISRXKXSCAYYTLIRVEPSXRXEGIKIVNLEKYQQTRAGXXDADLTIRMDDXGECDSATLVIRKFAEEKXALDXMTYEYKEFXADKAEGQEXXRXEEXISLVXLXNKEPKRWQKXLQVERDPLFXQIXIFPRAAIFQNGDXLIDXYHTEHMCXKPNTFAQEPINTAISTMGXDSHXHDERLXVXXAPDDKRGTWGAFXGSFXAKIERFFYPKISFHRSITGDVKDSKGRXRLXXDDYAAVEENGXTAAXVPXNGYXXXCDIRIDXVIRXRARTXXDLKFDXNGXFVPNRPGVPEEWINQLVVAXFLNSLPXQRRKGLKERIRXQRKGGAGLNSTYVXTGTNLEMKLXGLFQTQXACSKTILRANSKKGEXRQTISXSNSALRLEFVEYENHXSNRKXQISFNLPPACCNXXXIWQMGIAKXVPCXRSGRTYIXVMLTHHXCXPRTISDEERXQYFXGYRRENKVVXIPKSFMVVFGPXAXNQGIIXEFTMKKEENTEDDENPXLSEEFLRYSGRPLNNXGXLPFXTLQLAIIXSFXNNGVALLKKXGIAXRXSPAMDIILEISXAXYVRVXDAXVGIXEQCXEGKXDXKYITXKIKIDEVKXSMEXKEXXGCKDSLXXGDXXFXKVRALPLLIGDLYVEDLIDSQEINEMHRNNMXXQYGIIKLLSQIKXKQFQTLNDECLXDSPFFQLKMHKQRXLTXQQIXDSYQTVVSTFLXTAXAXKQLSADSMVIIAKEIQQGRHFYQXYTDAPAVLVVXFXALLFQXIHNALXVQXXSTEQTXDNEGQELGPDALXVHSTIDNXKSLXGQIERIAIYSGKDSSLARXSHFAILDNETGLFMSXXPWTWFLVTLXRNANXPQPPITXXSESWLXIMXDPRFKXAHHYLADPARAIPAVEAIEXHGTRKGRAKAXSHTXDQEYRNANKTTATEYYXXQAAIESEVQRIDPXESIXPVGKRLPNSFAXVRMYVGCSLFXWEYKLFNAISLISYKXLPGLTFXAHLQXGDRVGAKSXDLKLGKESAGEXIVVTXSGAXPQAKAXMAEMMAFADDXILNNIDNQXNXNXQYCAKALKVGYLNVCFXNVTSDVIXTHGEQRHEKFHELPICAKAKVILLSKASTHNEENMELNXKRGTGSNXEWVGTYYPYAIXTQNXVXEPFLERIAATIEPLXQKRINRSAAENLELFWSATVYARARTPAVRAPTPGKKVIADMKDNNAFKEIRVYXKAHSSVLKIWXTYXQGDELVLEXLLVTQSLQESSSADCLRELILEIESRNKQXVLLLXVIRIKPLAKQPLLPQMGGGAPSFNTQENYKAXAPQSXGLNYGEHXXXRTIKRKQVXXRGXRANDGFEKTKLELDXTLFEPPLKXEAVGNVASNVHAQKVPAKVKGRTHVSIGDLDXLKPIFXAKLXETTESIXTLTLEXREGSISEVXQGSDVYSIFHLLLKFDVALAMILXKYLSLXQKADDLACLXRVKSCAKEXMDDEXLFFEXHFTSIRAAQHTALERCYWKXREQFXALYILIINEYSRQLEIXEGENLXETRFNXYSAFGTXAVPFRSXVIAKEAFIKDWIIREQLHAPKPRRXAPLATQMWQFFTNFALPKSSLEKWEREXXXLLRKVGTPGTAFDAVKXTEKPSXQPEMVGEXLEGXVAHMRXGNEGWSVKAVFQVQQANQIXGGSPGXXGGYDDTAGGTIXRXVLICPQLKXIXAFXXRRSLLVXFIAGIXRLPRGSPXEXVEYTLMSNRXIXXTSECIKLEVRXQSHNLXXRLASFKKAARVTNAWTQGVXGNSQRYKLPTLYCXRLANIRIIAMNEKGEAAKIDKKXLTAANLKEKIXXRIXVEEGTFRKWLDQPFMADYGGTLGALYARRNPKPRRLTHQEQLINXKFXXLYNFTILGELTIKASQFFGTDLVXTEATIXCXSLRAGRQXSQPPXLANPAYKXTLFDGGEQIPKVVQALLYARIADLALEXGPERXEXPVEVAXKPLKSIKLLSKXELSXDQALVYVNAQTLLDFXGQLDAANEGLIRYXTCDEGTDEEAAXDFYTQRVYLEFATTEWSYKKENEPSXQAFAMXNVKLDEIXVLTSXXDAEPCIXDRGTINGPYGECXXHIXXLLXXEHENTVTSSKXHESLXHGNAKNEDTVXDSGPDXANNSPREAPTIDKXNERNRYFKTVPATIISLRINDXRQASXTMMDSVAVYVDRKWLTIPKNRKLPQQXSXGIHEDXEKAKNVVCHLDKTXVVQRKQIRAARSLNCEPIWLRXSFXLGVXAYINRLARXRNKPTPDGAASHKKNLGSPIGXKTEXMVGCNXVKIVSTSELVXXDYQXWPVYRXXVIQQXSKADKMXFTDLEYTIAXRLSLTEKEKDLPWELRPKKVSRVDVXGSFGIIFXAXTGSXAXGXELRKSXXISPMWEXPLNWEYXGKMEKAERLTNVAXGGSMRPSFLSCXYXNARTNRRYXDIQKKNRGKADMXAVKXDAFPASESKFKVDDAVPXKSCRDXXGFYKPYQNHGPSIDPLKYGGIXKISXSETIAXYTYAFVAYLRDXCLLVAPYVKTWXPRRTXLPGXSKTSREFGTLDLFTSQXVLDLAXKRPEILQTRYDXXLANVXXKLTFYIVFEIFSIKXKVGNMAXEYDHQHLAXXSPEVDRNEFLRDEAXVQLKQLAPRXKPLNMYAENAFLKXVXEVVGXFTXTQXXXEVSIFFXICXAGSFYWSEKXVPTYKRAIDNLLPALDNNHKYECXSVXKXQXXDALXXAQRSHKVTLDGGXEIRESHIVAPXXVILLFFHSQXGXINLSLSAIXVXXXMRGNLXFXQKQSAAIXTEMMPFGTATXKEEAFXPVXAGMXKKXEVINIMGGIFIAAYXGQPLKVXMIVFCLXXAIAMXXKFSSVXVTVREIELQPEKQLPEARQHKQNPLTPNASGRGLQXGCLITGQXISRQGTEELLXGVXLCXLKEIRVYXTXXXXNLHNSALVRXQAAKASVDVTXXICSXNLIDFAVEXERLTFIIISLLXXWSDMVXNAPVPPTRFQKDLKFTEEDPNNXWRXQKVEXHSETXLKPQAIVLRGLIDXSELXSAIDRSKLQEVDTVXSYGXYXXSVLSDSXKFXXQLRQEFAPXFDVDFAGHNYTTVXAINGMLXACPKQERSSSIGNKLMNPSGASALKEDDESLCVAISTHSRSIXKXARXTMXLMXINNECTSPXIQDRDLAGAAKLHRLQSYXHXSPKAHQDIKNDMDNXCIKSKXETKEVXEVLRXHLGXPAXVAITAEARVEXFNLINFYTPXCPPXVENRVTFGEDTTRAKSTIHRXKENAKXGLTYMVXXEENFLQPQDFCEPKEXSPLKLVYXELQIDISXAPVNXLTLELNQLLRKIGGVAMLEATASQKNXXNRMELXKQXLIIVVTILAKXQMQPLTLPXVQTVXPIXGEFLXVRXAYDVRXNARTITGXSLXTMPXXSEDXLXKKKSXEVLGVIXALWALFDDSKISQVKTRTQKQQNLLFFERTSFRXSXAXLSPKDLASGLYKDKFQQGXHIVIRKLXKXVSFYITTLLXFSRNXTXQVDGQSKTFHPWXVVXSWVHKGRKTYVMKFKISTFQVLSRIIDIDATAEXKVXIEGQNKKEYHXDKDAIYELSYATALHIIKAVVLGARFXVNKGQYLDVNATAXGIXLXLLMDYKLSLLYKXLPPPNYSLRVAPEANXRDXKQTIAFDIESEXKEILEHVEGARKQSXDXATVPTENLEPYKXVXAXFREYVQGXXEGASNYEALLIELWDIMWLLIPGEPRELIXNPEXSXNIMAIPDPLASHVEHNKPLXVDLRSKAALXVIGRGKKFEXSXGMKXKPVXWTDPHIAEDXVRHXTYEKLSERKGNQGWQIEXNDPVCLTKQEMSADTXLXXNEKASNLFXVQNRKAKRXSEDLREFFSHVQDLRNGXSVVVSSVXCVIHETAAXNNIIXDXDAQXTTXXAQAIYRDXYPIDFTMXDTNREECXWKLXDPRSFDGEFVXKQVEYNLTXKGVQXTXGVHDPLGDKIAPFNFFKGRDXGYRQVNATEWSHDVKLIQTEXSQMGKGPPXFLSXAYNKKAKPIIGXAVPETGQXLITIAXXHXYAKYYXSEKIXTAKMTFSSGNTKEFVXDMNXIVERTGSLTVAAQXXELEQADSXYTKFSKXDIXDRTIRIXXDVEIDKHXEXRENPTTYFTXXDXFXNIETAGKAAKGLGHEXKYFXDXSLGGAXRLXXXRSXNCTDQLXSSVRAAYSXKMECNDAGIASLVVISAVXELNPRISCSIXLVCVAEPLAYNSRXTLLGTVASSKIYIVERLVFLNGVTQLKVDXTQYVXSKVTXVLVNVGIEIENIGSIKTHKVDRPENXXVXIMEVQXAAIIIXLPXXYYEKAQXFENLIFYCRLEGHFXFCFGPAVQXKNVRTRSQGXYNYSNWQEADRXKXNRKXIVCNTXKPQLDPIHNITXHXYRSGTPXXQNAXFEVIXXGPXXLXCXXESTVRXXKPXQEPLFKYCPIXTSMIDKIADYLRXAREXXLMRVSAPQQXSYIEPFGDATEAMHGRNFXLXRXDXPKRRAAHIXREVFXVAPXYQAVVECXXCKKGKGXRAATQPXDKVLKLEMXKLRGXXSLXGPTLTESXPYALKGQYDDNSQEXNCRXNAIXXELAAGELXYKADFWKFARHXGGEPPQTLIKYFLLYFXLPXRSTARGAVILFISGXQHRFDLLKXGSXIAXLHXVQKRRILTXVGGVKVSGDKGQGTTVTSTQRMXYKVNLESAWKVKVXDTPCILXXLGQGSLSTQXFNDSIDIPEPDLLFVLPHVMGVRYFKIPLCASKGVICRRRASVLLLPNCVXLPGTLXXNXWVQKDILYTAXSATKENLIQVFLIHVIQVTWHALTGQXPNWFXKLAXXQNWTQGXLSXARANXXXHDIALXASMKPASENGHLRANVQMXFXPAMMNGQVLKDLYQLAYIQTEXKELSVANVNAXLRIXHKPDPLDXXTTXGVIIDXNLTSXILXGHXNLAHVXAGXVXGLASPXXEKKPPXQTNFGLGVIGIRFGNLKXDXVKXTHNVPKVYGVDXGDFPSSLXPVMLVPHXTPPHPLAETNKQLLXQEVGVVYHSAVTXXKGIKMVXVDDXXXELLFAAVFAXHXKGLNSRNXDLLKLAXAVECXASLDIKIXGLXXPEAIKXAXLDXLTVGRPERKTERQDNTVSSLIXTNRLXILCLXSISRFPAIIQAXEKKTKEEKDAXYEXDGLXTAQMMMSVKQKAENEALEAEVNXEXYRXSSPXRVIQTSMEKCCEKTSYNDQVVLXMFVLVSSSEIXENTKXDCAPGDLVYTLECGPWXKNXKNKSAKTDEGYQGNRADXEPPLDQSMXVVLNAXVDXLXAPGSAXDTYGAHRXASYVVSVGVEEDAGIDGHXCSEYMPGIQRXCGERMSNKILPKNQNEKLADTXLTXNSXRQDNXDNTLLIYNINGFADGPXVXNXDAAVDTNYLAWVTGTEVRVXWSQHELYEXDXKSVMAVLPRSLISASVVSRGISEMVXVWANXADSKGXHFXRKAEGEDFSWTKXRWMNVIXLXLALASAVAQTTHXSNTLLDTAAXXNEXLMELSIGGALPVVPRIYXGEAVEVIKGXFSXDGLLXIYIKXMAMIAMGYXYNTYLMSNRTLISQLLEQDAWLYLYKILDLKPPXTRIYRTITIXFTTDSTISSYFIHKELFNXGFREEIIXSYXXYRTKGEKPTIXEAVLVVYGLIILETTXXXIIXEGDIAMLXFLVXDPTVNDLXIXTDLXLIEIAGSLXSAKQGKLXLRSERNVINNEFYHXKKAERVVEXPXSEMVPQDGECVFHFXVYMSQSDSQYWTPXRXXADXDAXTAXDLRINNKMFEXERELLKLKFQTKHXKRMFXFMERNNAPXXLEDNYVLEXIAXSTKQAXKGDKLQRAXVLFGDAPIIXLPLIPCXTAPLVVDRAVASLGVRGSGTSLESRGGASGYPKLKEGXQKEQIVRSGKTSASLLGLKAGXVKLPXLILRTLHHKDKDPLQXNXEVASNFINLEIXLTSALFXYXRGVSKLIGXLEEQHRXSIYTNSLFDKNXAQXFQXLARAEVTRLVPVTWYQVDAGTQDLHTVMXVAPERLXXKGXTSXEGAITRFETXKPIITSVVRCEKGEARSVPMEXEIRYTFYIXSIGILEPLQXAYKLRGSXKMLDLEKSEQXGLIGIVNNQDDDKSSESQHLXEAISIMGKSXEQVRILXVRLDKRMMFTSSSKGPEXLKRVEGIELTAXEPDESSYIFXLAEXSFDXNKEQXSAXYFWARMFPHGSKVXTXVLPPLKLVFLXRTXAIKFGASKLTDWPKIXTYFAGLTFXYKXPTPQXQXLSGSDGLXXLQRXTIYRFXRLXYVXQKHDEEVYXVSIWPSYVXNGILSDFXRLIITSSXVQLXLEGXRIRXYLDQDAEGQLLNDKNQDXTAXDLLLXAXQKXHPSLHIATVTXXHIIFMRXASXVEEFNLISQEIGCFFXXQILLLVGENXRXHIRDRAAGVKVGTGVINTQFDYETYGFGGKEHVAKNTYAXANXXSTAXSXEXEXXARFXXRTKGPXTXYLMAQQTRKYTXXPXQYKSXAFFVNSVTLLNILDLVLMDAEXXXVTPESRTTXIXKLLGEEGIAFXIXXLRISFXLQTNXRMNXXELAVAVDSXETLMSTXNISSQVILPITXERSIXKDYLVFGXLLKIHVDAYFNXSYAQYYXKAXKLEFGGMTXPITRPRLFXSKSARXGVKAYKGLYVKIXSAVLFLEXGRXAAIXKAXLAKLPXLGDSLLTALXKFDLSKLVSIKPNDLHGPADQDAXRGLFVQLTDRLPRVIINETLXXERVIGXXXXDVFKLPDQGQYNDFDPXXSEVXXDXTXPTFXXLFVRKQLTDXVVXNNSEXXIYLSRDDERNXLRXLGQEWRLDWFRSLPRILEGVETEYKNXPSSLSXRXGEALRFLRAGXDENXXFLDHLRGNFXRVKKXXCDAXGKEFAVTETFEGVKPDXAVNLKDKFARKGDLNTHDGCATIXLAARNRMXAQXAIXSSTGHSDHXXKVAGXLTQXGRLTNPEDINEAXVRVSXAKRKHKTRXKQRXRLEQGYALKNQXVRRDEEXLETRFEPSXELVMAQKPPXXFVDSGCYLXMEGRVPVFKLPDXILIAXGDDMXDQXRTXLVSVLRTADEKLLPLQKXFIVWFFYAWGDEICAXXKXIVYFSMGAAGENKLFXKYGPIQGPKVPXMXISFLAVVVEKYXSIXPLLTEHRILTXLRMPKDXAXLRTXIPKKXGSXPHSYLVKMCDXEYGLIETKGLALXQTQIGTSSTGIXADDPPVPLSNPEAIDGERTEGVRWSTGGAYCIKRVSTITLDXYYMVAMYGLTIRGRPKXYKSANGNVTXTNHSXGRLPXFGXXDVKELGTPXTACIXIWRSGPKXDIYEXAAPIDFRYXKVMGXXGSCFVEDLRXLTTXLALGSVLKEXANAPQKNLQXLCXDVICENEFIAVLRWAIVKDXHSNFEEYVAIVPDSRAHFESIHMKIRARTHKQGSNVALVWVSAVVGDHLGENRIRNDYRLQEGEPQQIFSXADSXHAPITYEVVFLEMLSSXLVRAENGLLXXXSPNPRQLGEFDDDEETNLQNQVRIXYILXTKTNLLYLAXLQLANXTGLIRLVEIKSTYKKNAKFXFASFXKLSNRTAKSXVRPAXELDDXXTRXEAHVXHWFGXRXXSAQAXRRNHIRVAESGGSXXRXEKLXIRXTAERAVTDGELMXYVILDERSEGLWWQXEXTVVTGFAKAKLAADKVKKPGTVMXKDNQGXESVGDXQGLRXLXXMKDXAAKIDQXTVRFHEYNIISFRMESIKIIXTSLLVAIWXLGLESSXLXXVPIVXFTPAXXHXMIELPEAVRFGPAFAFSQLAGDLLAYVYXKAQAANILXSVEKLLLALLVQERNAQPTPSXHALQKELKFATCHXMQRAXNHSQVYVLLXIHKXLRRLTDKYISFAGFNXIQXLXAPGRATXITERWLKPKTXVPIERWXVAMGGLESAMFYTYAFFGHNIXALXMRVPVIVNLFQXLEXRKSAWESFXKAILIKPAYLLSKLALNSSVXPQPLPSYLDVFYDFLTVDMVPVGNKIWXFAHXELNNNPEPQXKXNYGACSRRESSLLELQSYAFVQIETSPFVPSKSSKPFRILGRLXGLLXDKSLMVEKYXVAAAATPXISXAGRPKRTQXARDMRYXNYXXRGXXAQGANVVEPLPXGEXGXXTNSLNIFGYXFGALQDHADYXLADTXDKTDKXHEXKHXTGGHGLVLKAANKSTXTRAANYXEXFSXMDISYVQLLGXILGAYAKTXXDFVYARANEVAXXLXIRDPXQKVLTGAPDGCIXXLRXXGTVLAGHELRLLALQXXPPWVVGIHXKQLXSPQLVVCXELXXQRQGQTEEQXDAHFSKTAXDRFXVNEFLEPHXEKERSIPDEDXPKLTCLPENNKGRTSVILLQXDAXSFKVXNXIXQFSSELLTXFASLLYTLYQXAGSKIASEDQTVLQTTNGVKMPLLXVXXACVIGVAGDVXVLAFTRXVXFYAFIXXYRLVHHXLXEVTQKLTAXTIXSVXKXPXNWMEAKVXYGKKYXKVPKQPLLIYVYPPLALQTKCPDEXAKEFESVAVTKKESATGFGKGVAVDDLTAKPSENDETDDPXPXMQVANKXVTRWDEMQRSHVAKPKCPYRITIMXRWPFVVRKIAAXLGMGXRKGLTNNRTXXLLVYGKGGEMNSFKSQXEGIIEEIXLXTLLMTKVIWXVVVEHKHXTXKMVQKLTYYLKYDVAXQAARHVMLGRVXARCAVGGLSGFTRVYXEVCRKHSGMRRLRLLAGRPFXEYYLDPSDNEFDFIXERAVADLFHAQHVMNRSIVXQTESKTXLRNASVIXNXEXFRLDTYEXXXAEEXFYWIWTQAGVWYLSELNLIKKHAELEKLDQNEXAKXGVGAXXXRIFLXXLXIKCKDGTDSVKXFXLIAKVPEXVRMISQXPGRXPVDLQVSAKRAKTLGPAKQIPENKXAPEVYLAXVLKKMKPPKFRDEAFSLXGSYLIVVKSXXRVLXLVCXLVEFDRGYTGWLQXVRVMGPQVIKNLTASVKTTPFVAEXXLGPLFTQPSRXFTLTWXXDXTPKRXAYHXSVDRMHEAFDYSSGLNKPHQYXDSPXNQYLDTYISRVKYTVXKNXNXKVPVXTXIXLXLGEXXRLHGERPVFFMLKXHLHISXXXKKVHAXPANPELLPPQSKAILXGEREPIADVKGXFLDXVGEXVEXELALKIWLTYKLRIWDEETXLTALSGXELGVRXKSRLTKXWRKXWKXXPXTXSXQYSKVDIGNXKSKFIRIDKRAPASTFXAISQERTXXTEEEAKPGEFHMAWYQXHPPHLXXTFSXAXEXLLPTRXYEGNIXXLVVSVPDTXEPXKXPGFVDMPTFKXKXLRXXXRDRXNXEGKQELEFQSVRGXTRKLNEIFFGNSPQTGGQICLEYVXLVAIYCXGGAGERLRFEFNAKGLRDLXHXFVLIHAAISVWNHETLLEXRLDANRRSSYSKSSFLXQEQAXHKAPNTAXXXLVLLERGTRMXXEPHPYPAATIVXXEALAYDDGAFEFVSDTCKIGAAYLFNXDLKXEAVXYXATVSAEKNGYQALQNPPAMEDIVKTHASXAXKVAHRHASSPLXVCSEIKPVNDSLAEYXTHGXMKSKGVSNESRAXMSGGLQAYKREKESGVLQTXYIFKDWXLKDVREIPKKEEWFLQNXPERPEPGSATRLGXEXCKIXXADYLKAFQCXLLENIXSKVSXPIRVCRQLPGNLAXRAGKRYDXXTPGXLESIAXDAKTNAPVLIEXAEPGNVEGVGPPPNDVXNSEPVXLXLXXGGNXLDSSDXTAXKGNXGLGYVXASISPIKLFLYXQRXTIXAXXQXLREFSTGKVLWACXQRQGLLTNICPIEXXXTDEDKGITXLFSLLFGIAITMTMDIQTVMCPVDISXQVXXIVAPKXVGQTARIEFQGVSLLIKTVXNMFXLCVHAAEXSXGTPSXDNLEXGCVLTEGDLFDVXRAXQDXAAXDFDSSLNLKGXEHMLGYFIPYKEXXLTADIQVLSXAGLXKIRIMCVAGAKPPEYAIPVXXYKEDXDTLXEDKHXIAKNXTIIAFDCIYPSTHEGLLXTTXXNMQTXXXDAAVETALLDMGVSAPYXGLTQITLXIHLLDDPVLKLESCLSELNKAPLGYWDQKREAPTAQLVPATVXRLLANRIHNIXQGXGTEXXXDRXKVLEITFADGDGDTEFSXSIKLQNPQDLRLCMVKRXGTYQIKAXLTVRRLLIKXNREGFAYEEAIXLXIXQADIKXVEKLKNXLDVXKIVKSXHGVQDEVVLFGADNAFYAGTRITXDXNSAVDALXLMKSTECDVSDKRXHDPTSRKXISGRNEHATHHESXXNDNAGSSAXXDWYRQRANLLGFNXIXQCILXXXHVRVDQAVHINHILQEDKVEXGNXSGFSFYLLNMXVKDTNPIHMVKWIDTLFRKLLLKEMESXXXLKXNRNAIKTVFWLLGGPFKIAIMEGHSREGXVLETVXWRMPXLRXXFAENXLADTXTXNDKKQGAHRKYFPPRLKKXVNAIRXKFFAQVVSELPYXVMPLXVLFNSVVSKTVDDWTGLLIFRLPELRLGXSCGEAXQFQLRSTHXVHLGXTRXXTSAAIDPRYIRXXXXLSRVTSFYNXGIQTILDXIEGSDARXDDKXREWLGKYAGXXPEASHLTKVELGLYPVXTAXXGAILEAPDTGLSNNLDELAGSSKGSXDTPILANIXLDWFXTRKVXILVTQAVQRFFEAIDAAEPAXMLEKMXLXPQGXKPXLASXREXNSPHIDQEELDAPGKXFVDSIHSLKXXSQFEELLXRKFWLXYESPVXHKATXDGLXGCIEIIVPSXXSXIDVQTKAPTNSQYLXPVAIIRVDLTXAWRYAAXXALRFLXRTXTIGKGGAATLQNTXKXRFFXCLVGVITTPLTYTLSENEVRLHSISTPXTRLTQEIHVQLXAIDETXNRSXAAAYAEGXPXSEMLVPPIEXGXQETLAEVAKADHAAPXTRLNNDXHVPHEMSFEXKXPSVSNILAVTIEXSPHTQDVXFILNEAMXPXIXIQFIAWXYPXLSTPKFVGRQAVYEPASGLEREFWXKRXLXLGRXSEDIQLRAXXQXAFPKLRKIPQSFSLLSPLTRSFAXSDSRRTKVPGHFAAIVXFIVVQXKAPSDAKXIDYGXVEDQAXXPXTREIAMFVNFIMPPVXAADFDGALXKXDLPLKQIPXPQKLYMFERQGADATQXTNNKEIAVDLFGLXAAVGLSRREVXDLGSKLGXDIDIKIQDVILDQSQNEIQNLXXRVLDFSGRGCSDYIWEXLIGIAXILRRLYLRVEPDCRXGLSTNYHMQXFCLLXLQEYETISXALMLIKARHDLPAQNAXAWXKTKNFNXGTYRSGKRDAAXQPPTIVSTKVTLAVKEXIHPKWXVYKARWAVKTRWRGIYLEXLKPTAEGDKFFVNVVMFQAGTXPEKAHTIETDRVRNRPDRATXGRETNVPXHXTSXQGYNWPXLDVREGIKIAVRLSDQFLXIGNGLALHPTDXWYXNIGKXHXAHDRPGNAVXINDPSIMHKTMRRLEHXNSQWSTXPGTXNILPKEXLYRTCILYEYHFETLKIRNAWRIAGKIGAWVGLLFXYQQPEFGHAITVVKRYINPKTKRXXPIPLXLRXERIYLYLXXQHLFXDESKAPEQVDICTEXLASAXYQLRFSRPNTYLTEXLQAFCGKDXLLANGQRDSEYETTLLMLHYGXQIXEQPLVSXFGDIVXXWGICTLGPXEASGGVIMPQVLKVETTNXGVRKMAKGPHYGRXSEXXXEPEMSDIEEFTRANKEIXLRFIFDLCGXKNIAIGTAHITEGXXNTERXRXAVDTWIITDYDQKXXDRQVMNIIIDVTLEGDSLPKXXIFTGXFDGRXXFVIVEFLXGSEGTKKAINWEDFLHXDLRDSGESHXTTGDVRNASRLLYQNAXRKENKEXXEVEEFVTGEXGXVPLQFKGXAPINKAPPVDGRXGHIATGECRXSPEWVGRHRXKGGSAIEGASRDRXXXTGVSHXPIVEXRVREFXTXHXRAAAAXLXERXDITLQTNYLKENTINTLWMAGQXXYRXPSGALEVEEKPEVDRLNYRIXNNKGEIPXLQEAXCEIPSXVPIKSIERGPXSGELLLXLSRPGILRRNILARGTAEKPIKHIINKVQXSMAGIYKKPRPMNQIENYLXLENTXPSQXGMRWKKXEPXVILRXAVRAESSXGGNTGADDNKKXIEDXIXIYLYESXALLGXTANHNELSIIXXFLTLXXFTEVADXFEGXLIXLLQFXPCRWPHPIXQPRXVVXLLPDIDLXFTXAXPEAQPXRSDIADSVAIXAISXKDATYYALXLFXCIXSSENFLMIXXGQAKQXSCYXFWSLFNKSDGXLPSKVGXLHAXXXYRTDDXRFSXQRKEAMVAMRPKSIMVAFXMTNLYKXFLVEAKXAAATAVPXDSVTAXKXKIANFXLYGDMVSVXWDYDSRIXSLLXPSAMGRHQXLIIIFGLLXRIPIAKTVLILPSSLTEEXFASXDXXNRFSKQGNXEEFHKDVELQEEGLKXMVXMPXMSAGDAXYQTPQSSKGPFPKNGXNNLGNDMVVSSVGKVNFLYLKKHTMMLXKEVSDPVCTEAEEXXKLXCXSPEMXGGXFADYHKDYRYVSSISAASXPIIEETPXVEXQVGNRSQMXDKYAPSKLFGXXSTILIGIPAKGXEXCXXASIDGALSVAQQNXQXEGDAVLAYVDLGNNKVCYPIHCKSPTRSHFTXVXSGXVXAVKKRAKKIPXXRAREMAGXALFTTNRFPWDQIXHEXAVEAWLGSXVTLSSLXLKMYDXAMELLAFDLIXKIWXINVNVLGRXXSDVLDXIEAKEGHXEFAVVNTKNHXLGIKCVTTXIXYGEKQKEIDKSVSETGDAPLTDKSXVLEFKPSVSERSXVLLKFHRYKKXFAPXLPXTKNXDPAEDEKELELIXRHACHPAPXVRELSLDVLLGXXXVCIKLXTASEVMFDXEXDDVDPIXAERXNPTKFSTXKAEPFKYPQLVEALDVALIEIRXNAPXILLLQFAHDXPKTDAAFLRRGGXQPSSIYLNSFIEIFAIIXRLVXXPHXKVAPKLTLSLNLELLLSDRXVDRXLNEKAFLXWDYEHXEPAXQRQEXEIXEXNXADNXLFLARTTGSENMTMQTYLFMLTLXKPECXIQTLXGAALPPLVXGTHGVXLTGXFQXSAIFVQDXSVDKHAXMLDEYEPANNLEXESMVLLXALGSXXLAQLFSRHVSTTLXTDHDDHKXXQXFAVDLAPGVPLQFEHKNECSPWALLILQDKXARRNSVQKQKRAKSXILSAQKDIXFTEKXGAGXMETVVKLNXFXDLAVIXXXSFXXTPLEXEDIXAAVAXIPIVVYXAWLIYKIDKQDILXRLPIATLDRRSKHLPIXXKDVPLXLQDEXADSLSGRNANXVDNASMPRDLLHKKWSARVYHPVXRVSGPQSAIIEXNIXADQIXPSDHDVXALNNAHXALLQVLNXXXLFYQTVVMWPSSVWVXSLXXNXLIQXXNVRPSERIKTALTXPVGAERWLWANVIVGENDNILVEXTTSIRRGIHTXKRVXEVESGTKMAEVDXGGEXSTXVPYLIILLXVMRLKGLGFRLNFDKVTFFVLIPMGXNILLRFFALXKSNEPRDSXRLKSASTVSAXNEESIELSIDXAXPRALFLKKEKQSASKGALVHIXNXEVQQSPEVXLKETXSHNGRSSVNNKDAGLRENMAMYNXNGXIKPCLAXLQEFEKDLAAITXMCSERTWRXSTTKKVITFIGAIDLKAIHVALXTGIRGGSKGAGHRRDLCKKXKEPLLSXXGKEYXIRKFXTAXXTTAHLHVVGEXHPKNFHSPLVVALGAFGEPLQFXSSITNVXLHAYMALQRPYIRKXRFXNRISIILSPXKLVPGIKXMICAXRGITYNGGXHDWLNRXXLHKSFTXKXEIXAPANRPKFVDPVXYQXMKLHTVKIXXIEVALDDNLDKKKIAIRIKKVVQLXEKLKLDEFXVSFEGNRVQSLGKLPQSSEAYSLKFQLSEGVLWSLVXQGVXGYDXQTWSLLXEYRVSGVTSSPXQMEPERXNLYSRKRGIEKVFXNLHYXTRNTLXVRAXPEHQXGCNNSDLGIFNMGHKSDYIVVREEIKYDXQIGVNXADRTXIDXXSEXDVGLLQRHFXXISIXPSPTVLSVVPFPIEKRDAGTPXHDIHNATEGRLGHELEKAVIRLKXYXFKVEDXIDSKECLGIGKXIXERLSSFVDCRPGFVALVVVGSVVNHLLMEXMGEPXVFYEKRSIASYXXAPVRXVQTGGSIHVLKTPPDRNEGXXGNRTGAXAQDSHHEAPEPSFSKXSXEATVRWYILAKXKXKQLRNFGLGNYXYYASRNLSLVIMXVTWGKCKXRQXNXPGXAVXEVAAGKKSDGSRPESHIVAAXSSWVDTRAIXRWMGTXREEASTNVQPTFSEXKQFREIXDESVEPVXEAICXEVAPIXMGYPXXAFTRXLXPTDHXEXMRQXGNELDNXHEAERXXITSYNNTWVKVLDCFEMSNXIRPEFLRYLXSPGTEMIEXPMEFLRGKGIXSRGPNVEKNLTRELXXEXVXSFYTKYVLQEXVGYFIYLEXESSSXERYGVXXRNHEXXPARCXRXXMRAXIVLQYYDLEVEDXFXILFDXVLPFHFGXTXRAYFLAGNIRNGRNRVXWNQDPIAVVTTEIQEMAWLLPLAXVXKFXXXIINTDXFYWXRKGNYGAQXTPMATEDLRWFSEQNKASEXVXVVRRNIYNDNRXAKKEDKXNDNAMECIVLWAQAERQASXKLDETQARLDKGINMKIGLXXAXLAMYGLXLGFKIXAKARLEIDRLTTQDFFXLACTXLRLVYLAAHQTXRNHIITGIEAIYXHQLMIFNPSLPLRXXAEAYLSRMLXDEIIYGGSTDTESHLEGEXLLHPXREXIFPGXDLKIDTVLLSQLVGNSPLIQRYTVSVSVEYFGPYAXLXKLLEXVPIHQTAQSLFVHFFRVXXIDDKIEKXRXFLASXVKALXQPXIENGQRAELLESSKRXDKXSFSAVTQAPVSGKGLANCGXXFKXLNRFEXKVEMSYIGSYAYGLASWRKVFSXXANELYATDVIXNTXENKINIRFQTLYQVXQLLXQMENSLVEXVIIAYXPAGVXASLPEFMXGPEYIELMQGVKVTXVSSKGRPSRRDMSEHXTLPCQAXLGHGRQASKKSIPLGLXEVXASERMGKXXRLYPXANQSXPXVSVQKNQLXYYDELNGKFVADGYXILHFXYYRAPRFTYXGRDDKRRFLTIDTLTPVDETAEMAVEFXLQXGDVIFISEPATFVVIEXATVRVXVGXLMMIXAASXXYESHGVXXRVNSCLVGQXTYPTSKEQXXVXFVDSGFLVXADSITAXVXXHNKXKXLXXRHXLERVLSKYPAXXLMIDLHPQRLGDXEGRLQVXCXIQEAXXNIPEEGQSLXXDAHXIDDCNYLQHMADAIKINYDSPVTFLDIRPDKXIDSVGAPSVXNGQNEVLIXYXTRWKSDXLQWASDDRYTLITWXLXMASXFPXDWFQAVFDAGMDXNRAARQRXCIYXGELPSCEKLAGNXRLSHTCEDKICEDXPHALHXEAXXAEASEXEGSAXKSIMXLTGXIKHLNXFPVFMLRKYWREDLAVSDFVDXXCRSKSMAETXXETGVKPADEEPNLNMEPTDVQVNQHXVISFVXEFLVXKTAFQXYEEDPXLLPXECXTKVDAINIEPRGFAXEGXSNVIYDLVXETAERLNAAAHPXSVTHLAVNELHXNLKRGEIGSFQSPFLFIDQKTAEXMVAENRSTSNDPDETADAACTIMWLVQXMFMCXLVSSFXELSPRSXSTXPESGRFLVQLGLLXMLEMEETDGTGVKMPCXIXGFAKTIERAGXDPIGRMLTIALNLDANXQHLXWLAYSPFVLTWXDGDTMLFLIISLIKXVHITLXHIPAXFLYVDXRFXYSXNGRLLVXRYREXXADPXTCAAQXAXSCIGNIXKLXDLGIGAEYQNXLEVCPDSSSRKTXIEQXXNWQPILDXSISKDLLALVXLIQAXQETQAAAIGXAEIQXXRIYVPHISPELXTFGGGKVGAMENQEGMVSTLXEVXXHFHREGSLRXDGTMENXTHYTGDLEDIQRRFFVIXANXEHXSIKRLINSSNXELXXWQYVDDVGYLEEELNDXYSGAVQKNPTLKLEXXTDKGLXSKELVEPQXXILLGIDFDATDQISTXYYSYIPPEXVVCSNVGXLGICLGXACVEEKCDXYXVRKINKYIAPSNQLLPYQKXYXGIXESKRAQXVSRQPTRLLILIDVLILRXSPLDTQLVXYSWXHYDTQDVYNLTGNGVISIGYRKIKEXPMXXDEVXNKEXAATELXEEVRDGAAXEDVNLAMRQXGXXXKFRGYQKKILCRYVNLWXFRGXAKTXAGXDTSPPAYAFGIKXDRLWXRMGLXVNIXENYALARDKGQTXSMLAIXAVXLMXYGTFPALILGLQARGKTIEXSLRGRXDELXXIXPQDXVSNLKLKIIDXDGIDLCAVLLGDVKITSNVXXYQVMRARVPMPTYGHPHANVPGMREQKMXGLSPXSXLKSDGIKYGXXIXSESISXFYXEGGWXVANSANIDIAGREDGEHYNLDIXADARGTSSAFDIKGSXAEXITKLTEXTLDSVSDVYFPIPELFWFLLQXIRKXFATEMXAGEFKKAIXEDXEDDQQXIGXVXHGDXLLXYFYXLESEGNXFKXRSXQVSLRAKXTXIPXXDCSNELNTQESPVXLLKLERSAVAKXYFAGCXTQKFKXTEVKXAEQIXVSIRTEIXVFLPAVVKCSKFTSTEXCXNCTENYXMALVFAXGFXQASGKVKISXSAISIILXEEASVLQWSHVSLXIXPNGLEDXWRKDXLSSARXLVXLIAVKVESLALKFXNXQXMXTGDXXXTVEXXVTRXNVAEKXPPGPARXQELNAMXLEYAXEETIAXREKLTPKVRLKVLXXDVNGALFXMGAXMXPSIAQTNDEYSGLQPGLXSTEQTXAXLIVGFXDRCLSRGEFYYNDVKTMEKFVSIAXKSIAQSXXQFELXIVLVSXTLLNPXXAMESNXLAADTDNWLNGRLKXGAIRKLPIVEXLITPEGSXHXFSDDTGTXKNSSEDWGRFKACVSXNXAGAMAEETMNPDKVGRDNWXAFXTGXAKXLXLAKXGTXQKXAXXWGIGIVXPSTAEPGIGXTQQTXGSXLCTALLIASHPQVPADFKXTXFXFSLDPFGSXTARDSDXRKYVDGXIARSERRNXAHYMVXLAQXTAMSHTKLSRDLEIXVLIPEAXDXHXTTVMKQENXSLPPPKYISALDKDRIXSLKDIEKFVLMNTSQAVSVSMQXIXAXQRHERVMXRYVSLSSLRDLXFXDFGDLVVXLTEXLCPYIPRXLSIXLERXAYKPEEAPAPVGPVRXIXXVKNSKEINKTXNITQDGTNGFQGIYYRXAKFXXKPMGESICAXSVEEKTXLVGITWFAVQDXSXXNXDYLSXXVNPVETQXYKFNVVEEXEVNLAQKTTYKSNTIDSSSLXXHLSAACXSNXGDSDTLPLYPRAXQSFLNFSEXLSGXSKXKRTQTSISHSEXTLKAMVGLVFLEXTQDSDXLFADEIXSXDAIPXXEGGGPIXNPVVQIKSMESGDEGEVAXSGVXVRLVSEHWLTDLGKVDKGQLGNQFNPDKLNLINAKLIXLKNVAGLKSGEXSVTKFHLXEPQSTSKVXSEETGXXYATSVEXASXDVIKTEEWLKRILAXITYVLTGTREACKGDKIYECNEEVTADKESEAWXXAQESVSANWPEEDAATXNTALDALGALAMGRXXVKKLVAAXWLIIXPIGVLXSATMGELLAGYXKRVLGGLRCLQGNIRTETKRDEKIXFMCMVLXRAXQXETTERITALRPMIYXAACDGFSKILLAEGGEVALYEELFAPXPDXSPNINVVFADLPXAYAYQRNVAFXGTTAGALXYLGGQLKFXFTKVKLXXYREVSDTDHRDVVXSKRXLKMXYPYYEIGXVTAGXPGHFXDKAAXTKPFXHPKXSTXRXAIRXHNTDSIQAYTFQNLSDFGGRDSMAXAIGCLKRLGRVFLYXHSIGNWSTHPCXKRRXVLDIXQELEQTXCQFVSYSDFDDREXXKCIQGNVSLKSSGKRENGVIXLFIFDXGKNDETCLVSMRSLIRGEXIMFLIVTNNRLXNAGHLTSSMISMLKKSGELXSEGXRTIXEKYFFDEXLVRNLLXXXMGTTYXETKSNKXTDTRVPEYXVVXIRYALNNKLGLFQQFADXLSNDKLINEGXFDHFVKRQLFYECNNXILIVEFPXKSRQXNAKQYAXAAMKLXXGPXYXFXVLWAEEKCELQFYLDAIFAPLAKGCGFXNXXTTXEXGSXGQMIATKTPYXHREDEKRELXDEGVTPLTDAALKLGKMNREXSSYAVEQFSFMVVDELVCHTNRGVDAFLDNAYTKFPGKRVQELGALDXXTFEIKKEPNVAKPXWSADKMHXDXQEFLQKMEFXTIAEPVXRNVEVLNAQTIYGKTMVWXXSXXNQAGVIGQHPXDXMRXPAADDDAAXXIIAGRTGKIMRVXKXXSTQLXVMDYGPRDNPXLCKAYTVSLKVDVXPGNERLTHSHEHFXXNEXVYEPIASXFGLFVEXXDPIDLSLSRKAVLQIRSEXVKKYDALIDFLSFESNALXVRRNEGLRLVLLXIXMXTDXEXLCLFXIWIDEGVXEGXAAPLRGGVKLISPVQAIXXDKEPXQVDNKHSMKPYKVRKGKSGARSLSLEMFRXLXXIXXLXMSYDEXXKGQLQTXXWNIARVPGKDSLNXADQXGSSIQLEHLEIARERAPPKSGEIAIVDXDPGFRNDTADYIXMXMXKXPVEENGTLVHKILVDMSVRQMAALYTDEPNPGLKEGIENVPXVNXQKLNXMNISVTPDPXVHVEKVMLELRKKXGQQVRSGXDALLANLQAXAEPRRANEGSESPAMAWLXMPXXQAYFYHXKPQXAIIYEVQTXALSVKLTXSIWVEAILQGSFXDDPNAXADRTDXCXLIXEDQVXAKAXVACRAXARTXFHXXSALSXXNYGAXVPQVIXLDNMVXVDAXKEKLXVHNDEENLAYPFWFGLXXGAAXSAEVGKMSMYQNVXMCFHTKRPEATDXYDCPIXVVXNMTVDSYLKXTXIIEHKKYDKIXDNRQXEAKWTLVIFLPXYSTQALEPMEXVGIAKEXFKQSEXKLLSIIDASXIIQGPLEAYTDVSPPQTFDRLFDHWLREEQEGIXSISLLYWGQXXVXKXLPQXIYXYEITREENXNXTQTRASIRRDXRTXASXLPQVPRLAVELTGXAXDLPNXPEXPAICTSMLLVLSIKKKKAWXGQDKKIAPQMCTPXETQDFTSLNLNSMSIGXETSVAFXPLDINEKLAKSDNNKLGALKRGEESQRLQFQYSSMNWXFLGXILWGHCXXGPSAMTSKFDKXXXITKDMAXXLXIGLXRLXQRNNFNKRNFNLILXSEXVDTYVHESYXEVIRGGVYRTKPFKSQAEVSLRXSFXFDSXXLVPVYVTSGPFVALRRSSGVXVYSMLPPYKTEAGYXVPEADYXQFXSDWPGXCKXNNKMMIEVCVMKWDKQCYRRFELLXEFKKHYVILEPPYTATXMAHGILXKNMIVYYAKVYVLGAEETYXESXGFGDIVFVMEPASLDXGRLXNGVAXVRXXIELYWKTYPXDSIRXQPXXVRKVEAPFGSLXGXGXQVAHAELETANKRIYLLEQLLXGEVAEXEQXDEKDVXXLLLERRANLLKFEXDLGGAERLNLIYXRKKVRQXXNKELCYVFCLAXNSQLSYAMLLQLMRVVVSLIXVXGPEGNKRRIIDILAEEGCXVNILKLXFFLGDTIXXEXPLVKAIXNVCASFAMRXNLYLAGCWIADTXQYXETKHAAXXPSGFLXXXKRSGSNGDGFMNIDDEXASWPLVVNSDMEMELLPVESEIEHPGPVLPFNPVGRPLIYMWARLYAFTLNDFIKMEITMKIQVKNIIAXGPPSVGTFDGAPVIESGXKVVRLSASDXDXRLDCYGKSSRKXSQSDXERQLNMGFIRTINEWDYFMSLRAYFXEIVSVFSVXSFSTDKTIXQVXRTXRGIEEFSXRLCGXETADXAPSEPALKRNRHSTQGRGSKKKSIVGXPVCXDVALVIAKXQQXVLXNTXQPVXAIERREGXTLLSAALVNALNKPGDENNLLXVCAXAGLGCDESVKVQEYXTPGLXNTXFEXMFSEXLEETXQMNIAVYNEKXVSFATESXDKLIXSAEKALXGEFDDGAXIIKLDEAVHYDFSAADTKSXSSAKDAVKKEAAVSXNVRSEFXGLILFMKSSQNVLSALHDXAKADXDENKQLAYRAXYYQGGXKGNIAAIWKXTSFLTDDHILAFVAIEFIGAHLEKIDVLEEQKHKSKRALVIKGXYAAWPQPAEIYTRLFQIVXNGRXXRRRGRPHADTXDXSVQXSXXSRXVFNLDXDEELQVFMHHVSSNAGLPEXAPRAAVCKGXYKRXDTKSTRIWKPALXSXPLHXXLTWTXXQNVGVXVXVAVDXVVXVDXAVIVAFHKLKMEFEXPXXSYSWRKYSDAPYEPASMQEIFXEQIINILTLXFCXTWGXFDXXRPFKVVXDVFYGNLMRILXVIKGMALDIRVVGLQYVGVGAFQEELEFSAVRPFEIAYMRTXGSDFAKKRQLNLGFRDXQRGXSXKXNLFQAKXTXSFLDQXLXXTDITIYAXYDXVMIEPVVQKPRDAVXGSQIFXHGMXTAGXILLCSDKTDPVPITTVMGLQESTQQVLDRESEHAYKAPPHSVEYMNLRLKIELGQGTTXXYMLDGENCQRDMNALGGKRCVTRPEXATLRYIQDVXTGEIMKXEXXGFGLAIWEETAQFFPYMEKXIAVVXRGVGXITNLLFWYLIKVEGDYHXVKXRVLGRASHLPILGLTXASDELWQXDXRYXFNRINYYGESLAQQTKIISDKNEEEXWYSPRVXDSRWLXAEQXVAXXSLAIISCXSTDSSQRNFAFAAGFHFWLPIXSLQISXGXDXEMFXYFFDELTSWAIKSKMXEFPEYQIRVGPVNKMHVQSVVXSGLXKRRVRLLLXQGYXVYXKXEPEFYNVGPRREXEVHLXPKAXYAXRAXKAXPKKYFPXRDENDDPYILQGTHYCXSVQXXXKEGIXPXIFYLIXKXSLXPMXVDVYLXCLGAQTEKXPKAIQLGLSSAXXFQLXKNXXANLIPEWVWTKSWDTENTDRSLTTXTACEEXEXAXXVEISKAWAGSELRXXTDEYADDDEFXLXVXFTKRSAIAIIXXALXNLNKDAGIMXKDSQGLLQDESXQXWLKVISSXKKICFFLNVIHYIANEGMYVLGSGGAPLKFLIWFDAXKLDKTQTLXGLTHWQYFXEQVKLSMASSGXKQIYYAPXAKGWERXRHGXELXEXTSEXXELHSEXAEMHSRAKAEXEHCTAAXKGPEGLNITTERCDVIFXEEILSDXWDKRNDEDEIXGTTITXHYXXAKTGQLQXPVMLRIAXPRLIKXNQNLSLAKLETXLTGXFGHRKXDQXVXDXLLANEVXTLNKLRXTKXSHAPEEHEFVIPGTKLXGVKVSVVGEARFDLDFQPLSPVDGXXDGPSNSLAGAGQVNDQQNRKEFYXKGGVFXSRXETXXASFIQXNGVPTGTVSELLLLAYKGSXGXWFXXHXXLRFLMFNAEVIFGYLRLGSIVVLTFMXELQXXIEDKQPEKXEXAKXHQTAXLXVEXAPRDKYXENWSAYLEYIIXRPXKKAXDFVFEKKATXXXILTVLXNASHAQKAPDHFRKGXTTPGXRITKEPLGEXXAIGXWRXXLXISXWIHRWDEQFRNGXEGPLNDTNDXFMXERAPIRELLGCVGLVKRXHLQHXXLGAHQSPHSNQEKRDIGTNCIVLXWFLPLKLALEGLTXXLEYHRVLPAPCELCVEEAXEPATCIARXFIKSRPSELXELVYLIYILINDTFEKDGAARSGIIEXDAXGVKNLLWGXHKFGCRVGVEXXXQKETAPVFFILASNGDHELVRSPDNKKNNMIGNSEQLYRITRCXHXMAETGLAAXVXILKEEEAPVEVTANHGGFDQTINASAVRRGVGTFIAFHVXXQMAKQEMVIVAQFWVXPQXPKWIINVELIVEHDXPFERFRIIAKLXXXEXQVFEKLDHRQSXADAHSGCNREFIGLDXXIRLTXVDIQNIXFASGMVAFEHCXFDNMDLSAGRLDGLVVXMHLAQHAXIRAIHLIXQYGFYKDTIYLKXGAASKAPSESXNGGFEIRKXYDIPAASVLSVAVIRVVQLHXQKRLXSAPDLKKVSXSKAIXEXXALYSRHGDLLEYXLFLDANIRSSTGNAYPGEEQLXASLNSGNVALXDAELLQIDVRTXXKMIETEVKVNGARLKVGHLGVGXLFMSXEXYFEVNSSNRXXLKSVIDXEKTTLFNGMXLFLGPPIEFCXPXKXRRLLXQERKXQPXRXLMLRQLHLAXVQNGELANKTXSNRQKALKINLSRIATEDPFCFARRQDYIAEVXVXDXSTEESKAQSLNYHNASTISPCVGGIXLGFVXEVGIEITAGKELLEQQILRXKQTMRRNRDEAVXXXFKPXWXYKYSLYIQXIGXKFDWAVQETVGQAMDKXLKFKGEPKSIXPMSALKLLXXFYTKSPYTKXGNTPXTGKRGTYAGSISTASAGEHNELMXDSYKXXLAFVFEMSSDXKGDFQPKIIQGQMADXKLVXVPSHSKITKVFXVQNFKXNLQXXKTVFWPEXLKNDIYVELXTSXNXPYISGAEXFLRVSCVWYVPLKNNPPXDPDENTAVWKITARPXLAXAVLLYGSLLNANEAKHVXXLLLRVTLTXIMVINWEXVVXNLFXSTITSQMLDNKQILEXVIKCLIWKSFESSPLYXAKILTLKLVKLDIKQXRRHGKVXXRSHSAPSPEYHXQVSVAXSGYEISHXRVLQAGKRSXTEAQKAVXYKXGNEWXELKALLIATLXXXVSXNXTRVYXNYLDXIYSGXEVGDNNXXVLXVSLRRXKRERLAVSXEVFXVEAIATKVDSIPNXKIDITDXTXRSLYTXWAVIVXXXXALVXIFQKQGQXXIXEKRYEQDAXKLQLRSCLATPFIXXSXXQEARRXQPXPAVXTGLNNAGRHXVSKYLAKAQLRQLICLPAFVSSPYELETIPNTKSXVEPDLNCTSKXYHGFGLQFQPAIIXVQSQFXDXVDLAKVIWHYNSSMERXXXKXRLAVRGLXPYXXFXKNDTTAMLILSQXFQPDLAGLDXKPFEECEQAVDADAMTXHXLYIXGLRPPDVAKKXVKAAMKVHFDLPLNSFVANLXITIXQEVMRGIGVIKVQAVKIQKLSLPXKESTLLXYMQARKRTDSLXGQXXANXPSXXAEGGYPEFLPEERDYGAVXPNAKFRTRKLLQDDAELRNYLPKDIKXLXLAXNXGIXQTXSVDAINYKXTVASNAINIXQQEKXFQCSVVFRXSENXSYDLNSRXLFIXNSINQYEVXRQVAFCNDEEKHQQELVFAANTGKVSDTEKVKIVDXVFVMGQSAKAVXTEDPXYXERKSKDEPHSSLPKLYEDXKXPSXLQGNXNRKXCXWXKTSKXKXIPLFGYCKDLLAKVSXGECYIMQGRAXAAFAAYKXWGIXRIFQLMKXNCVKRHALNQNSXVSRLSSHLAEDSMFXKVDDLPXGTKFPTCETMPSEKYYGXLRERTLTIGCXAXMCKXTARRNKAASPLXDXALXSIKGKCDYEATXPTCTPVSLRXCXNEXRAVMKVQXEIQDEARLAKSXEVFLEETSXVXTVXLXXQSLXRNXIAEFVNXNTXXFLSTPERPTQLWPNXXQVVYNXXREYMTIPKXNTSATNISPKELKKLTNXKLATXNLSQXLRKDLMDPXSAPDGLRRALHDDGSVXNDTSXXYCXXNDKLFXXRNPQEVDALYRIVANPLWQSDNQSGLMALNILNSIKCYIGKXVQLXPSFLTXTXXWXMRXWITPEGTRGSERMPTQEFSVKVXIXFYSKAGXRMQXFHAXKRGXLNXKVRENQQPGKKSVDLKEKIKVTILCDXXAYXXVSGARPXHEVXFXRQREQIIFMSXXXEXXLSMLPHPLKALXKTLIXNHLREMLKQKLQVRGDDKVGDAYTSXXILAAMPVSQPMEXKXHGMAEARVTADGXVYIHNLXLDDNISIVNKEQTLLXILEAKRRVTXDCXDXQGAIKKKLESEXXXHIAKNXTLIXIPVFRAYEDRGVGEQVELGPLTCKGPDXNLMXIITSKLLIFSEDXILAXEXVXQKAFTDPYAXEDYEXXLVVXPKPXLTPTEDIGNLEKLKMXRXNXLRNFGXQWRYTEKNRQVXCALIAFVMFGXXEXDVSIRVQSRLNXIXMSCDXYNXISEEDSPKRRTVLTQANVXYXSPYCLGVCAAVCVNLXEEAEGYFEVGNVXYADRRXXPTKQLVDANWLPAVDVLVLDYHKGILKREXLKEKRRFAQLXTXSAEQXPLHFIKPQLTKSKRIEGXGXDNKIRPLSLLSVTKSXAMXEVRTNNLFLPRXEFIYTLTSETVKLSTXRVXPDSDAIYXYEGXXYXGIELXEPXRRARXHVGMTHKXLASHGEFIDAHXXDVVGXXTITXAQIFYTYTVLXKAXFVRIXTXCYHIIXAETFECFASPKXXQRAQVSKHXCSGDVAVKNGFIPYQLLSAPCPTLDVEWHXAIXXFFPFGFSVNVGSIEKYXXEXLINRSVVGTVLQXXHEELEIVKQKEPSXVCIPVAPHCDASVNQXAQIMISEIFSSYVXSVLDFTTRXDLTKPRFTKALGXEVIEQEQAGVTYHQXMRACTDEVWXTLDTPAEESPVPFLRYRKKPIDNGLLLLFVNILIVESKXXELASXNRXIVXGEMDRTKLKTVIKXLYDVRCLPCXEIANKFNXHKSEVXAXKIXPXIWLELMMNTNXAFLTEPAFFVVHPELIRXPAXFMVASDDRQVAVKQXXHITVSRDVSIINGSLEDLTKQXYKSFVGDNECLLKIWVKTDILVYLVKKXXYGDNNRXIIGLVSFEPNGCXTAXAGEYFXAXAMVLQTGGIXLXSVTLXVGTKLYPEVESIMEQTLLRFKIXIAPYDTVMFINXSGEAGSNXXLEELADISPQILIETAHQHAKALSYIXSXKAHVEVIMPQTTPVPRYXLCTEQIVAXXVTEPPVXXLWTVYAEEKYAAXAKGWELIHDDLXAGDDARVVXIYDXSSDRHAXAXGTIXTGSLMLITXRARDXIXPXQXDPHAXXKLHASXQENGVQSXIXXEVXEXARKFIWNYYCRTDLCKAMTCGSXNTGLEXSHEVDQSXIPNDAYRPELKRNSIYAVSLARSIGKISLXDYTPXLLGLQSEXNVERNRXAEFEALQPVSKDDDLALFMSADXYSPYWVNKIVFINXTLEGXLXIATSIEXRIKRXHTDAYFLTVMSKFISXVLIGLXGQSEEVSXVESMXGMLGYVKMXXXXLLXAQCDDTYAVFXVAVVKXEIERNDXQLPQLHEKRGVSXXRRIHNKXSIGFQFSPXLVDPVRSKVYASSXAEPGDGLDSKASPEXRAIVSDSXNNKISKVNAEKRDKLKNFHYYNXQAAEIPATDXKNLXXKYDXNELDLCXEFRDTMXXLQLALHMSILHVXKEDXIXFLGPDGDKPNVHKXXNFFQMLVIDILQLIKYDDIATHPARXNKHHSCXNXNSXXLXMEVAVISILRKTRFQIKKDDNTVQTIYDENDVVTPXKEVPTVTXEGXVDSIPAHYRLYIWQXECFXKWYAIMXAAXIVGYAXHPXYLLTPNDQPKMQLVPIHGFAQITLRVDLDXYLLYVRSKLSIXXINKXKVXAQLDAKLGDKTXSPTYYXKFRLLXISIGFSICLVNSSSSTXLEFLIXMTDLEDIIIAIRRYLXAEQDAXSXKCLXEDTAGMDKLRNLPVLKIXPKXDGKHTQXMTXXPAGSXSXDXSRNIGLRFXKPXLLXQSPEGGKDFLILTLRAGHKAXXADLKTYRRTNALNALXDNQTRALMITIYLLFGHGVEDXXGGYXNRERFSQQGAKXXRWXXXHDLQYXLTXXVVNEXKIQKGLTGSHIHXSXXRLFLGPRVLAFIXYFDIFYDNDKVXSTKNGKMKCEIESXFGGKXSXSXVVNTXDMGGIDYXLEIIEIATPTTXDWVSALAYTVMSAHQRRFDXARTVXAFGIKXTVXLIAEASXYXTESGXVVLHQTLIIIAXALLXQKSQPNVHDXKXNYESSXVXVLDRGKXXLPSXNVRKISPAQQQLEKHEDDDFVSVRRPGKLLRSHFFADYTFRGTFXXRXLACTLRRRFTKKFXFXPIQLNRPAXGXSGXAYAAHRSREGFEVATQXDSVFYVXKTICSEAGLXNGQXLVGNGQXSTYVLLKXQDVIDWLDLMLMGATEXNQXFILGKAETTFTHRXXSDPNTKPXXVNTXARLDVAVDPCYXLIARVGLCRRSKKSPXIAIVRIEEAGSFSDTPMDXPDVLXLXLLFNCRAGYKVXDKLMXLKVRQERALPVQGXYVRXXNDHXAFAYATDEXAAQLEVRLDASMLAGLFXHMKYYGVRXRQRVSAAEXIGLCGGIERANQDNPQVFLLFKVPKNPPIFYRSXGTFXIDHXPSNQRXVGNLKXXIISLEVNFSGXYHAXNEKPAVRHPXAKRDSRRLDIXYLXVAWKXIERYEPYWXXIMGLRENXERRSXIXXKRSLRXIPALERENGSYQVEVGKDGIGISKVXFHXGIQNYDEXIXXLPVTIKTXCTNFXEEGIXEHXKADGIMXXPDLVNPKRKYSFIYEXYKEARXAIKWVHRAQFKEXTDXDKAIWVFANYXXRXVQQGEAXILXNNLIGPHYGLTATYTXDEXNPASTVTAEXNIVEAIMDPLSDISPPQXGVXWIEQVVHRINKVEXDWQVSELFEGLQXHXXTNTHCDELEXXSLRSPNSXTTASIELYGVDXFKSPCAESPXSXVRXLAXPXETXLXLVYHIKEEVXVXHXMEVKPILIHQQRYAKGEAQPMLXFIIKXVITLLDTIKXVIYXMXEINIVIXVXXXQQCDLXAIFQAIRYVGXDTLLEKADSKXTIMNGEKKSWKLMXENISALXGNRTXNAXDAEFNPSTWHEECQAQYPARLTENQXLNXAAEKXDNLLNIRNYYSTVAXLCMXTXDPEHEKNVXVEPTQPIDLHCSQQPQEIKLALKSXSQQPFXIXEXXMALXTEXVXIRAITYKETEREAETILRPTXPQSLLLYPXGGXATNATSKLIHCVTLCVTYIEATLAHTPTPAXXXQPPAXFMILSQHKPMLLFAHXYKYETEYFMGPLNVVXKLHLEVNEELLRPXVXXVIVXIQIXFQSFKTQXAFRXGAVNRXCXXVERFHRTLFKEGLKSGVRXGMNRRISIKXLEFYLKAEXGVHSQXSALTSWLIXYNAVRPRERAXKRXDYPEAKQHAFEFVPXEASRLYAYEDNIIFIEAISCFAGLAEAAFAMIRNIKPAXSKPMLQCTQGNVPFPSRQPVEIIVLVVYQFARARVDKTYAVDXNRPEXVAGKMWPVXDARDELXGTQMFXARFVVKEHGFQRRXENKRGILLIXTXXYAFLGHXSPKFAEVIAPVVXELDQLEWGLXYAAPTFDLENLAQLDDXXGLTATEXAVIESGXMDAXRRNNVEKVXLEYXQRHQWLRPYDNYLRXYQESNHRHTYXXADDEIAXWSLXHFVSXIXPLXSAIQXIVTCIFFTXLPIVVQILQXACDPLFFYTCINSEXELMKXEXYFQTIXFQNITMTNQTSSXEVCERNLQXFXGDXGKXPYWLAIKTDXXKQTSQHNVAENASKPELPSNFYNKVAILDGCKAXFKISLXWFLIDHFIWAKHADPTLFGNIETFGDLRIKKTEDHKXDVDTIIXNXIKVTWLEQXSIMELXVERGQXFKKGIQXLXXGTEXACFINXDTLCKAMASXEPAALTLLXRXNFLISXKXXDLQKADDTNTIGCQXIQIQKWXLEVIYLXENPDETEXSEVIFGNNAXQXDAEXLFVFMSAVDXXXIKIASGPDVGXVILXIFILXNKVWIFQTTESXEPNTLWXXLXVDPXXAHSXQXLXIVRLSIEXXEICFQLGAREGHRCXEKGIAGLIIKQIPSYIDVXXAXVERMEXFQXTKXVGXIXESQVSSKHAHVDLXQQXPDGRTYFVSEVRLHCXXYLASSFILLVKIXXQMVKSADTXXQLXAKLSXAEVVELXQLNXHIXYAGLLLKQDVSLXCAKKPGEEXLTSGWQEAYKGALKKXVLALRSCNXPXISGKPFATXXXVKXIXVAGKTSELRYSGGIKRXRXHAEKLIQWEQPIATRINSXNKTIDKITLAKGDXQFKRFPETXXGPSGIXIXKFRRXCTXXIXTEDEAXKEXAEGALETGRASRLILWAXSHQKQRTRKVAYDLPVLQMLDEINXDIRGSEKKFPFFXGQESFXAELXEXVRXLANQIAPEARVXGVVGYTRCTTGNPKKTEVELTHDIGDXALELESIKXLEIGXLXFRDHTFYXIPVAAKDEIDKTXVNAPLKGFEEIFPVWYGLXNXKTFFQLYEXVPAMIQLIYYVDNLGCHKLAEVEXXSXCVFVIAYXXLPDTEXXWIEXESXQXQCMEMLMSAVKNXEKILXYXTLXXXYHGEXHPWHLRTSGYEEFXKQXQGSXPVAFVLTIKTKFTALEIQSKSVMLKGXXNSIXVALXDNIIGXTIADEFYRPVIEIEDXCXQEEFAWEPDSLHQLIANIASHPXSAGLIXLXGKXYXNCSLDXPKEXXXXKNWEVDHIFTYSNKXIEEFADTDGIVAGASPKFPCSXADWNIVIMVNXAKFEXASKEIFSMFRXQDXXVESNIXTXXKXDVYATIVAPAEARIEXXSVQMKEXPKPIRVKGKLSXLDILHRMRKDDXHKFGISLXKFLXKLNEQTAGQSDXYNRXQEPLSQTNFIXXIRXYILXKTSXXKTWEVHIMFXLTRTPYDEAXNIVLKEXLXXDEHFXWKQRQXAILTPEDXLYALNVPVANAXNQDQKIWAGLDEKMILVVXGXDISXDASEVWPQVTXIEXSIEESLDLXIRIMVLLLGRAXXPTXCXDMNFYATEDEPLRSXXKRTLSXRIVDEFNQRXNAXQXFNGXIIEXTESASRXVFLNRLWXNILLVAGAIFRIKKELPXSXLPRGVMERFETSVHMIVPXGXDKGATRCRKXLRDNELEAQSXITEHSAGCIXTXDISRSKNLTMEILEHQKLDXLLDDTRTVRRRPWTKPEVLXSXGPPRXXDEXNSRXDPASMVGRXLFILPKKLPRMSQNLKQDEFQAQVXVRFDXTXSLATYNAFGEQYEDLXWQAQVVQAXVEITSKXEARHTDADKASRLKADVRLXYXQKXYMGAQKHLHMERIVTEPGEAKQEMRKPGYGNEQPVVCXNIPTEIKQICAKQGLXVXVLAVIXXQSLNXSPEXVRLLQQDDSEGMVFAKISPTXVVAQIIFPAXEGSKGVEQSYRXVNGXGLGQESXPEGGLHXRYCKAAGXXQXGGAKHFQLCXFEXGTTTFAMALQXLXRWIGGDGIXFSTENXLTQKDSEXIDALEENXXEVVSXTXDLHSPYNCSENMSSXFDVXASIHTLRFAXEXQRFWTVXXXVRFKEXHYIIWNPAAWLGNNFGPQVADXEEELIXHRNVQKARDELLRLALTLYLXGDLLRGLDNLEPXDAIGHXEEMVLXQFVDGLXWYGAXINPMXIANXRDCKHEFRLXXDIIXDPEAGRNVLCXKXVPATANQEVDLDRFXMVXHXHSATDQILXEXXAQRSDFGPFQXXIXSRPXEVXXGMLICCDQCTLVGXAIILCLSSGSFERRMLARFRATPXEQPRVRGRALQNXFNILXHPYTQEVTSXGXAGHXVPTDKLDVDKYQIVINXXTXIGXIXXVAEEIDIPLWKLVDLREKKNGXSIAPKFILGXFLERXSEQSVHYRQARXDXXRPQEDTSLRKRSVQFTQEGQXPKGYXXMXDXXSDMELAIXITRLPRAPXXVXPGEKDVRTAVRLXAQLETKLGAXHXTFXVRSVXLPAKANSIDXGVTSEVIGGSDMNGXVGPNEPILIMTPRECSAERHXITGAAVLDYAVRAQQLVLIXTRFVQQEADYXGATXKEIXKQELVRSIRGAGEGAXGPVVALKIDATATQTKDSHXSGXPTRYPFLDANSYFCYSEFEGMLSEGGAVYNFSHTXAXHXXRNXSXGDAGTGKEKDMEEQSXLPLFWAGDLLSPYLRMIPAXGALALXXXELEVSWXWTEKQEPLXKXDLGSTGFTKLEDLSTXAEXDLLVIYNDLKXVKMKTXVGNVNLGSVSAEXSDIXAAAILELGIFVXVTVRSLEALIDCDMLKKGVAXQXIMLDMDFAVLLXTXTSAKEQXAKXSKVVEPYPXVYPTRVELAIQQHAVVYXRNDXKGTVKLVESAFQALWXNESDSKKATIAXGGGQAVSYQACEVSTXREKVRRVVTFRKQSVGIGSEXDCVLGXLEKXREXSDSVRTKGFITPNPLXKQEPHPGLALXGPXNNKQRRXLNQYAXVPVMLXDVPKXENVXXAVAQPVDCDCHEXVXQKDDSSLICPDALNXWLXMXSCVVKEKAXTEVCVRGATXXLKLYNKRXAVTDLKAAFLQKXAQAYLEANVDTXRLDXMEMXIYAVIXMGAKDFHXVNFVTFLSSEEILEILGDXRFFXWHTYFQLVLXQDVLEQXARLEXXTXQSXKKLSXILEEGGPAIRQFRIDFQXDLCXPDNGLXGILDLFIKRDXHDFLAKKGVGELYXPXHFNDXKDETDGYKLTEVFXLKMEQFLRSFNGDXXHGERLIVVVRALSIXGAKLFLPXLXVANDDXKEITDPGGXIXKKGKXEXIRXXIPQXXSAENXWSAQIVTXSPRGNPSADVDEYFXEXCQEXPAASIYAXXAEVQDRRPLILLSNEXNIVDLDYFVQNTQLRNXRXLEFXQTRLLRTAPQNIKNFELFEDPTTKVVLPSRFRPXELHNNNDTEXPPKLXGKXLSVSREVXEFEXTQVRVEKIQKNQKRNSRXYXYDAXKSIGXEQEIPQYVETKDLVXEMFXRPRVYXFEFSLAAENXCEXWRLLRKEEDKFFSEITKXRPAADXLAWTSVHIVEPEEHRGKVDDKXKKCCXNYRPXEQRVXKADLEDXEECXQMXXNLGDVTEYFHIAMXPAAFXXXVCXWLMRKGDYFFIAPXDDXMLDLNPHNNDKIRLYXTNXLGXVVRTXEFFNQDLXNFITTFHKLYGTLIRLLLXXRIXXNQXVNPYFLQRSGQGFVQNAXINLAKELXXACKRPADLWSDEPSAXHMVQMIKVEHKADMNLAYRGGPRKGVSTXXDRLGNCSVEEHRYKEXVGNXEVLRSYDAKVFMKRSATLIYXGXDVTLGLTCGPQKLFWDRFRESAGXVHLAPDLGXHAAQTSXILMILLEHXLTFAXSVXNKSNYVLFALMNRFLRPKXSXEMCPHFRXNVVLXITVSLNEGLPGGFGVXDLHLEKYMDXVVVLAVSLVNLSRILTYVXNXHHLGEFEXVIEIRXYLGQQAENXSCSEXTDLXWNLKQGVEFDTDNLTTGVVFTYAXVYXATGYLIRGVYLSLADENQEGEVDGYXRDDASGTVXSKVWYKXXSFXTGFXQSYSFDXGYEPNGXPVVLPSNELPLKLXAGXEPGFYLGNLIGLXQGNXMVEXDSTANASVTYXLFDKTCXSSCADIXXPPFRXAQKQAFIREXFNLNQXVTPTEMLLSLXGEEKPHAGSLSPLSLXNRXGLKAPSQTLYELRNLLSEXRXKGRLEERGRXEQXGIFAVMDKIHSGTKXNMISIPLKFKIRMGEDRKLLIKHQWSDTEGFEIEXXXITSXRXDVTXIEWIVXGKRTXKAESELSLVIIVRFYRKVQTNALLQQIGEYKXLTKHIRSXQPPIKDPQDAXDLAWGCDGKXDLADDNXFLLVETLGTTWFDYVYSLDRNIINRQTVTEGLEMGRMWXNGNIRGEXVERHDGEDKFKEFGELGAXVAXGXXGFKAFTXFSXNRHNVQEAINRVEGLEGHALVDDSSNRVIERNFKPDRGMAKVRYEXPLQSTGXWIRTDDEXANRNKYALXAQSDEIDIXISLAGAAVYNYILMTNLIPNDVFLXTVGLMNFQAXSGAKQTXIEXKFEVGGRFKYDAFAIPXEKWIQLTLSLDQHDDMTCLVYYMALVYKLIXXFDMVREAQVQIRWTENKXVTVIKAKXXXTLKKEDPXHVGINIIEILAQATRHCRKAVRAQELHEMAEDKXISISNGLGVEYRVEDLPDTKLCADDSLYRIEPXFNXLIFPAQPMXIIKAHMDKRDTKEKXDCATKXFQVQKXXIHVQLSTRQYGVXRIXKXYEAEEQKFEIXYTALYTEAXSXKMNNYCKIIESXAESPDGRTPQPQXRKDVDLRNGDAEHGAYHNAVQXXYAXNVKWTPXQGVKXXYYQKFFATVQNRXRXHSDXPENWVFGECVEFXEVIARFELXNIXYAYAKHWRKXXDVITDERLDYXXIFDIXVMXDVVAXNXIPXXLXXETEDNYSVDYPXYRGCXFXEEQSDSRRPVPXFVGLCFVEGVFFFAEVHKFXETNHLQXEXWAXRKKADSDYPGMGRAREEAIPNXXDSLALEAXIXVGFVEFLXXVVFPAXTKHXIAXTLVGFLHEIMXXXXTQGGLDEEXYPATXEVMTPIDVHFLSTDPTGEXGCGDFAPXDXXDDYXRLXNXEAXYNEEISAAWLXSLVADFSKSSLVTXXLQNTCRXSSLLKETXIKTSSELFSVSNQDNVTRDLKLXPIIEGXRLNXKQTSXEIILQLEXTKTTARSQDRGKYXGPPLXQLPXEKIDXAARLKDXLXTKGGMIXNNDITXXXKTHLIMIQERIQSLSLXMQEKHPLKFGGIAXNXSRSVVYXXVLYXAIQXNLRLKQVAPIAYNVQTAPSKTWTXDHFXPEFQQERLKRLQLLQXSMIMXFKVEVIRGRRXGAKKAIPGDXTGPDLSWSKGIXGNTNDALXKVAKGELDERLCXLPENKTIXPWDPDNLSRLPDYDTIEAWSRKLXELVAXIAKXKGXDDSSLTSPQXEMADSXGTRAVCVFGTFDTQPKRDNDVGXQXFNTIGSNGAELGRATSLAKSTXCSQIVITTYLAXVDANHGLDLVTVCWGLQLENTSRNASRYQXXWXEEQVSLVSHYGTEXLXYTGFYEGDARKXRKTQAGTEDCSXSXNLKKQDNKFAXVWEXVFALLFMKGXXGSSAISXLARDKLWVCDRAVLKEGKXSXGCASPLQGLRXLTRXSPEAKPKPSICVFXACTXVSXNLKKXVTIKXISAKTHPXGXEKAFFLLLMVVAKXQGXSSVLAPSXEGYQLVQAAAIDVVPLTIRLLIIQXQPTGTLXPDPRAEERTSPILSTVFILKANHYWASFYRIREHYNTVTVQYCGFEQVITLETVIAKYALXGLQVRWKEPEDAQRRLXIALDNNQPKKLWRIEKDGKQGSATDRXIKVDVAGDPYPWKGAFTSFLLSNEQNXREEQNAVXLINSAEPWFRTILNPPLCLLVQLDVLEKNXTDKGHXXSRLTLXFRDLFTSGFQAHPGLLVDWAQDXVQGTFXEPAAFQKIFENMKHPELRILMXHQIGLLPAVMVATAVACGYAGFEXQGGKNFRYXERXVYPELRHECEGESSEXXHAYEGXFAEYFKXFSKVELKKXLMKQAITLYLVRTAAFFREPQEKVLIDDPVNSRLLIMAMXPAXVEDIILSMKYIXDKISPGEKVLXKQYADSQSNPPVVXIXEXYXXGFMXIFTXAGLXKGGQEGVXNYSTANKDXGVHDMTHNQNRLCSNVIWGFXMGYXXDLICXLVHETXWVXEDVFRRQVGVYRIGYYIAGVGXKLNRECYPXLDDLKMDRKSAPCVKFLVENYKTAIKKLKXLKERXXLMVGAGRSKKEEFYXEXKKAAYRMFAVIAHDPRYLLXFXISSEMVFARDLKXXFHNVGQKIDAQVALIVXIIYKKKQKWXMSSDVESXXVEKFKSMLILFKVGCXKKERXRGLNNEVPNGKKKRYDSFVGFGKXALRAQVDARKEEKLSXPLTGNVECSIYVEWDRPXRAANLTREPRDAFSKANSDAPTTAXELIIEFTRHGKQHYPFTFSTDEPXRMLRFKEGFQXVKQDXEXGGARRSMVXIYTVERPEYREXRXRXIXSKENIGXGVPPXLQQARQEDRECEYVMKTEKEYXHAESSXATRKXDFAFGAQDDDLSXXWQVKKKTXGSTXSNLVRENQEXPVXNFLEEEACFNVYKFALQSSLVTQKGLGSFDIIXEEYIKIEYXTAATIATCSVIXDVLDXQVLQNLMVANXLXAXRMREXCAXKRNEVKVSLTRKCKKEFTSMETSNSIXLXAYXDTXLPTQTXNREXEXGISIVNXELPFXLAXSPECAFTESNSXISVDXCLLGYNADRXGETTXQXIMKSPVREPVXYRDXKRILLIGSXKKTXEKSCLESIXGMIWKWLLNSTHFGTMELDLIEPVGDIVTQVALLXVPLXLQYHAKSXQAXEQVFCAAMXXXTRRXVGEGQDEKRSYVDFKDYSHXEVFYSLFMYKTVAIGXXSAXGGVDDVYYSWVATTTGDNQGAVAKKDXKFIEDVANXETELSPXVREXRSEKXDKIIKCMXDAADHGNXPIHRFMNYSXNFSARRKAEXGTGXLVVXLIKTEAMQASXGNGQQXKVYXQRLAHNLELFTPLTTKFARPRXGYIQTXKIKLVVKGDXLGKVNAXKWGLPKGXGXGAFXTKHAKLKXNNDLXMETAPWRVXQAVDKAVXSXXYDSDWXLRSSIAPIINGRNEFWMSFXQIWLAAXKAAHXYTXRVKXDXDKXISXGGSSIWMLSLANMRKLYLKLILLILVINSTVPVTKDIEREXXXRSLFRERIGSRPYKXDHKXFKQVXVCRRGSXIDQLSPMWKFEDYVXXEPIALWMDXIASLXPRAXIPIQKSEMKLPXAFLTQAHXAFLPGFDDARXSGDLAWKGIEQFRSLVKXEXGIKSPNEQXXHIGXRTKTHAYLNLPPLSVICVVIKKNQNDPFWLYXELXQPNLGLGTXXKQRDKFSSRTALYLYAMLXKAXLXVYILRXDIERALDKVPTKGTDELNSDGPVSRYNKVINEXESNVXGSLPXNRDQISQXLFMQGGGLTPSLXEDRXAVXAMAAQHGEPHPSYFXSKXKGDRSSFAQRYEXKTLVPTYQKVDPQSQQDXYAANETRLYSARVCLNVDQSIXKAXIKAXEDVQIXLKQXPXLAXEKQNXKFLFIGKAVXTXYVPASXSXYSPTIFGQISVNFRPELELQYKXINERITATWXVDIXRFXDLFGPXXIXIKMITIXAXGAAAINPLVXPVYLEVEAAGSXKPELGSRHYXQYLEILVFTTDQXKTXYHLXTGXFLSEXTVIXRQIFEVXDSXVAGLPTAXTKPGHWTGIYMXPFILSPRQDHNRNYTDSNMRRPIAXEAAKGLHIPGXLIGKXDAMVGPAKGDLSAKVYXNEVAPXAXFDAAGEEGMWGGHVNHXMLTALGXLVXNLRLVDLEPVDACLRDAXAKAPRLRIVKLSXTVIHESNVDSHEEYGSTLYMAGRPGYHEILFKYLLKHGALIXLYVIXPSETERPHGSLPAAQPVQMSVTXGSELRVLXSCEGQQVXPNEHIWLNPRKDSHSLEINIDSSXLAVKRMXXANVTVKPECXLLNIXSQXLYSDXLLGLRDXQKALSLXXKXKIPRKGIKGXCXGEPLRPWXXKSAKWXRKGLKXKVFXASXNLYXNLALPAMTKXQDIEDLRLDCTITLLSVLXHXLXIYXGTLXGAEXVQYEIAYLCXRXNTKXSLLXXVXNXXAIVANSNLIRAAIITLTNKVIFSTGEEVEVXLVGMVDNSVAEAVLSQIRTIDRMHVIDGCLRRYLDEYASXLRGAPILVKPQQXAVRHAEVEXIXLXXFTCXXRDLLXRXSNXDKSTXDDELTFRYAGRILLYFKXTFXLKSTLKKLLQXAMNVKGGADTNXNXYHEMCGQRFHXSLGVLRDFXFHXXGCNLKVKVRSQQPINDTXKGEDLISESLKXSKXCEQLRNCGPGDXXQTVEXKTVHILLLWYAKDVXVFVEXXXDVGMGXAGNXKQTGFNQGXVVSNLTERQLTDGIRASMADLSNALXLISPWLLFAEQQIXADDADVATIXXGMSXXARIENASLXXLTPXADEIHTLAVQXQFKAEVVSSVAXEAHSPTGSKVQDFQTXSSRQDNRXAIDHWSIKFYCSGDTYKSKFLNHFXPEDEYASIREIVVYPRNCXXTQXLFGLPXHMXIXXNGKEDSIXLGXITVDSIKXLXLYFELQPLATXXGARTAHSELEMHIAVTPLEQVYLXYDQKGLQSKXNEYEKDNGFASGAASNHMSXAAMRTKVVLIXLETDEGXXFGINXCCECMWESLXLSKXAEFMLTVTSSFNREVSDXSPFEGVSGHGTLHDITVQVVTMLNRLSNFGPNHRKGEXGLDREKISAXFNXIGXGIXSCDQGLVVKLVFSHXLKRMSAXMXEVASFDKIXXNMERPVLGAAGIXMXXIXLMVDKVSGXKEKSDRXCXGREXTFLXIFEVGPNFDRSFKYRRNXQIVVALXHMVLQFMDKNXLLYXFIDLAYDEQWEFTXWFRFXEEDVXGKAPMAIXKMINLPLAVTKDCDXTVTIAMNGAKDLVENGXSGXXDTWEHKCAQSAIKNNXXLEKYLARKLTVVEVGPGAEGLXATNYNQKXKNKIKTDGEVTSEDXYYIVHACLRQTKXIERTSQXSPENSKRMSSFXKPAQGDYGSQKXIIAXXXPLAXVRDAAXWGKSXNXXHVTLDWLRQILNQIWXEVGEVPKSCTRSXNRYKDSXGRAXNXSKXDSIAXVFPASVVILMEIVFFLIKHLIDXEAITLXSVGLNPSKXLFQKRVNTFAHAIATSALAYEXLXTYVWLLEXITNLSYLMVXIVSTXPIIVLCFWXLRXDKCTGXXPIFNGQFELRAAXTELGRRESQAETPPSAXEFXSIMSREDFXADINXDYPSAADFSXPGLGXEXKXDXEIEKQTYPXRERXFFLTLWKIXEYRXSGQDRSXTMATKXLVNRAPLSMIYGTDLKELXYADTKQAESGGKTWQVIAREEXAERLVRDVYVNHETGLXXGVITAXPXVIXLRXFEVLDYTQRXEXGDENXSLLFVIEAELLLLAGNLENAFIXYXGLLFKRILXATDYCAXIQSKFRRGXKXVLSVAAVKKXXASAXTPKNLRXSNIVKEXLEIRFAFFAYAKGXHYSTRYRTAXXIQEXAXSDAXEGLIYAIAILDDGHXEIKRASIKXDEVDYKNQKVXEDRKLMVVYDSADXXLGLLETEAKSEAKTYXSVKXXFSXLREKNPNAQLNFTXKAREFRRKVLVXXFAFLLVIHDNQMNNKQXRESQXRSPDKAFTAXTTAXGXYGXRLLXEXEXVDYXENLLRXTYLFFXXQSFXRTNEEXKFEQKCVXLKISXSXTAKQAGEEXVPKAAQLXTXRXNAWAFVVANRTTSRLKVQTGESPARYSADISSRFLPXVIXDXADLKFKSEXERKSXTTYTLXLNFRXWDEDVYDIKEKLATDXVYEIGSKSQAVNTMLILXFLTDLRPKKNDSVSXLASDNLVDAKFTIVPNTIFAYDRHRRDVKKNAPLPRACQVYNVKXDGTRXRKPSDIGNRXXDCLXQEAVXKAKAHRMRXAAFVEXRIXLSMLKSKLDFRYXFDTLMAGLCQXRDVNHXHYVEXAKXDEXEIHYVNDTGVXPNGTKAEHECXGVDDKARSPXGPXNASLEVXYITLIEEWXLTLSXLERGSLTXGTFLXAYSKDEFRTRNAFXQNLXGRHLXXDTXWPLGRSXHLGXILVRGINXXPSXILKPRESAFYVEQALIVGLVHLVNVGCSRIQLXEVLQTVADLNGVXVSALLEFPKNRPTXELDIAXIVXLXPACWDVNPHXTSSLKPSNXAYARAKEDLVXPRFQACXVENCTXKLTYAASDLRXLHVETKELNTFYGNDHNDPXXSIILSSQDLXXRVXIAEEXXLRVTVXSDSKKIICPVKVLQIWQATTLSLSADGFPYNTMKVLINNXTAKXALKLSAXIHGVMTLEXIEPAIECRMEXYLXSDDEYSDQAXGGIPSLDYVEVEIXAXXRSRSADALVXDFTGGSSXXEPLRXTSYSKRLNILFLKTXYCDLDGSIRDRXKWKXVLLGPXXMDYLGGGKKAVHGHETSALRPTLVFXIRLFQVTCQXLGXEEQGLISPPGMKEWIYTRGKQTQFPTHPLSRMSXKXADQFLEEPLATLGILDXVKXAPRMXAYQVEVSQGVRICSQXKPVVWVXLXTSDKSMSNXLXYXTDHKKIWXQKGSSEKGVVXSMXNQPQQQXNRTFTIVSXTXSLTLNAVDFLDDNSLASGIPGXLQHEGHDVVXXSVDIKXLGFSVNEEWKXNXVIATHYRHMVNVXAXXSGNLNNLKFXLVRYXRDALIPSMARSCGEEXLLKGXAHALGVKLVEXAXLADEKRAXGXRVKFASLKESLITDSDVLSLIHRXDXXDXMRXYGVXSTDGLPTPFXDLSRKIGRRXLTQSEFLDVEPXSLKLEEELSXXNKFIAEKXMERENPVETKXGXIDAXAKEIMXEKASGGXXVSMVTXVAXTAFTRPIKYVVIXREKLHPQEADXAKXFXSVLXPCDSFMKNEEHTYSTIXRRLAQSDEPNTTELSXVPKLDNNRLALXLLNKILTVTEWKQEGTTYNSAGKSTSLELKIGVXXXALKDALKCXPLXSXXAYEGGIGEIRXGWAVFYAEEALELILRHIVIGDNEDXPCENXXRGXXQALNLSIINYVYSDERRVFXLKXNAIXAVXQTESXYYXDDSSIXLKFLRXQIQIVKADALLNKKESXITFPNNLEXLVGGTDXFYGSIXDXLSLLHEEXAGTQDEXMANTSMWNKRKYNERXQGQTILDSAAQPXTIIDXVLILNEXINEXXTEVEXXGXELALGQXDIKGMKLIWFHLQWVSXKYVDDGILMSPSYKEXTXLCLSLXAAIXANFDRXGVMXVGDKFYYAYXNTDRPPXLXLYCMXSFKSNSKRRVNXYILDAEXSNSNXDLSSSALWXATLVYRVAXEVMXLSDKSKKIMNILMNAIYVLLXXDXFNMFAFIMPXXNFTRIINDLILSRXENLVRMFKXLQXPXXFEHAXAKLXKVINXGFQVVEQQXISYLGSGRVLENLDRXFLSEKMXNEEDSLXXVSATSDSLXIGNRIXINELVSXNXPXMFKDILAFEILPDIQLXDXFNLDLTHEPVXKILTKNDEXENRNMASXSEVKACVSTTPFVXDKXAVQFLSNKGLRPACMAPAEYQARRFYEVRXPYNLTNLSLTAKLFSQSMKIKLXKRDIEKAXKLQMXVVLAMVNETESPLVASMQVXDARIRNYAXMRDWGYRARKNTAQXTSXSAXIQCNNIDINXESACDAIEGXKEETYSVXIRPSLXXTNXLRXQLEITPLFXVPKSKCAYXVKVLFCAXKEXVPCLAXSLIAFQMKSGSSGAALDPKMQSLVVKTVIPKPLKGNPPAILSADKVFICKXLLIXAMHVVIGGRECNXAVTLEHLPAPESSAVNLXLDLTSVLRQTLSKDRTLXDLAXSKNSRVSVRFANEKIXLVVNNSLXLPIKVVMISIITAIEGRXTRTSEMHRAIRFKIMTANXPVLGLRXESNQESRMALILVNXEXXRQTXVSKIGSSGLERVQXLHARFPKXKXITEXVDGAIKXKLHXAALXAIHCSTAAEFXLXLLQDXVLSDNXNVRLSDFKDVAIRPXPETDYNRDKLIRDSSRKIGIIFNNQVTACSVELFXISTRLLFSXSIKLPXGTGNLDIATANASPYDXPXGRMEIQXLAMXRDRLKGSRISVGADGYFLFFFDPXWIFLATEDSXMXHXTRMFEDLLKIGFSKPHXPWLARNQAGQEFAAIXGVQXVPXXAIAXKAAXKEMPPWVXYSLYDFLEKQRKKLMXTXXISPSXTXNGHKALIFXHYFSGINIEXLSEXRTQEKYMPDTVQKNPXATQXVGMLIILIDXLXTXAAEIRERCFAIESKETLXRKIXELNYNSLLIALRLFTXIAFLKXXYTPPSEXXVTYEFQKFGKEYPTNEVARSXKTQAGKLGEDEAEAXIELGDWLFIKGGVXXDTXXMAQXSMNPSXGKGTASLXHAVQFSDSRRCXADXSTVXELKNFRLNETHREWRLAEKXFLALXXVXNEKVAKXCQSKXVHXIGPXTXVKXLIVXXELDATTNEGKRLXESPNKKVFXXQSRVLLSTEXIXLPXXEPSCFDRASVSYYFTPXXSQRXFQIFVAMXSRAPANWRMLVGGHRFTSEIIASALLAYTSTLANLAXVLDQYQTIHKEVHRPNKQTRLYLAFRRFDXDAXLXPEGDQNLVMAPTMPQKXKPFRLLAAITXTYYMEALKFDISEWXRHSENXVYXLQSLAVKIPLSWYGSLDSWXSPRNXRAXESYILXIVKDXKDKYXQGVVERIVTIILVXEXILXGIRPFSKVMSESRDLRAXVAXLCARXASSLFAGDLKRVYKVMGXLXLXIYIAXRXXXYMXTNASRNQXXRDSLQGKHPEIXFDYSEXEXVQLAIYKPXGRXKMKKQIVTLRADXRLLKQLXXGSSHDXLKKXKXNGYVRFEYLIYHNYKEXAISSLVYXTQTIARAPXDAPGILSLRXHIPXTLYINALFHAQXXXMLFXXEVVLVIYHNIEVKRYWSXXAXFPRVKVDSTLCEYLDEIVALRPANLDFLRFAAADGYWXSPDNXSXXQSVRXRXTTLVKFIQNLLSQCDVMTFLGFYLELGLNDVXTAIATXATTFTANGIIYFAAMXXVGHSDAGATXFXVAYXVQRIARLMGRLNSRXVLCKKFTAXKPALLQKLGXVXVLLXSGXLSSWVGKXAVITIFXVAGIXXXLLPFMGAGGLANGYPKQDSTIKARGXFNKVXKIXGTASAKMQHFKXLXAISYILXXRXMQRGGQYELRAANQSXMREEEQRTTGPXXGQQFNXSMIRTVXXVIRGKKSCIRPFDIFXXYAPXPXEXLGLQIKLYXQLCAANSEMPGPXTTQDIPNVTSWLDFGKRPFALAXPETFIXGDVHVEXDIACYAWNWEPVETNDAYKXXFQFNXCGQNQPXYMGXKXAGDFTMXRFTRIFEAYRIRKFRAFQXKVTQAARWKRYXTGLXVLCLQAXLLXXYNAVEDKADVPXIEXEKSRDLXVNETFMSMDFHXQDILCRXRELTESKLAATRMGARSSEQPASXGXLEEKKIHKKDFSCRIGNILPISLIRITGLQTVYVSSDHKQLFGVTCLAVEVQMVXMLVSYGXLXAEMVCLXKTEVXSRVEXXEVSTSPAVIFELRCHARIETKFNSSQXAGVXKIVYQIAKDAGYPQXAAREEGXIXLMQVSLEERXXXAHVNNQXQFVGXLEXXTXFGRSATRXPQPLSAVQXAIKLSXDXKXQDLKLQETIGIGXXVFNALKVCPNASFKEGXVXVEDAEDHXTLEPKSXLEGQSEFQSVDVGKEEPGDKLSRRAPAXKTYNNXTXXSIAKSXVGDDXIITIKGISTGFKXTAFELPYXXLDLPKPGPHNDDIENSTPFXQGXKLESEXTVAXILTMVLENNNKXYLNFGIPGXEQTXERTTDRATRVILLQXLAXSTLDAVLXIRRVIASGAPNIRRGTARLFDAXKNQQFAQQVGDXLEGLMVDGIPKASLENCRPXGHXXIKXXFGVDCEDGVTXLHHDLGPASGKEVXVSXFMFLDVAGAREEQXIGEKANAIMRRLQVKKHSDDVVYAXSFASQFLXRYGNNDAENDANGIPILYQIDSLXSLXNISTQDRALXVTCMYVALNXHXGPXVLDYXDWAPXETVTQQRXFESIKPVVEIFHPRXLADEXDGLGGTQVENAGEKHXYDDPKEXLKKXLAFAGDVVMXLFGTVLQVDASTKAYMQLSVKCYDGKRSWNVNEQXLRNLSQXRIFPAELXWRYVXFXVIVPMTAXKRSEIRSVRGXGLLXCLISEYAPGFEAXIDTPQAYXLFGGMRVXKAVDAMDKSKHLMVXAYTSFKKPQEMXVLXERRRQISFMXVKGTTXIXTGRQIRGXETXGLSNPHKFSAMKXALVXKDNVXXXLEVLENXADGFEMLQKLLVVAQVIVRNSKRRSVTTISXLVXPDPLAVQTDSKAVPGMFFADTGFXSSVRQCXQRLNPIVNFKCAQPLDIXSFSDSDLXPTEAFTIGSAMSLXCVXKRNEGLXVGPMSXPADXLYFLMIXGKXDMRGDVVXVVCTIPTITENPQVTKQPXKDQAVGKLSANVGIIAEEERYLKDXXXDFEXXLIWRXRALIXSSADMXLXDPEIXCNVPTEYSSRTGXTQLDILXHXARTAQAGPGFVKXLLIVAHPSQGIVXXNAKTVLNXFXVNVDRFMCVLKSYXNEFEYVCAYRIVSVDWSIIKEKEELDDLXTDGEXFTNFALEAGCMMDEQYELFVITXLDGQXSALTLNIVLTTWTQXAFGAWYVKPSHLQXFKIXIFFIAIDGGERKKSCLLELMFSTLXLQQXNGRQAEEXYKGIFELPCKGQXQXGXHIDENKXLVPQVPGIVEKPRMCANTCIEASFXVAQXDDNSQLXAXLPAQXVDDGIRGFQRXXANTVSEFDGXXSKEQLERLQLPIXGTALXMTANGPQQISQLLYIVGFTNXQYHISNVKVAEEVSIXSXXTXHRLRPGTQGPAPKSQVGDTKEKLDEMDPLKFDVXRQAASTVFXQXSNQPLXQDXTDEAYPXSENEITAVQAXEQGSTXDECLXDTFIXKKQNKGNTLAPKGDRXGRWDQXMDLEXLXPYGKSAQGRXVSIXGPNDLEXLNSGVIVCEYAWIEIGFNYIEGIRFCLTWESTRHLXDLSILFYISXKAPNNLXSDARQQQPXKLVKXFRAVTREXEGFTDMTHLXGEAAXQGXPDGARCKVYIWVMLLEIIVTXEQGDXVAGXSKLGDQFXGFELKPLQKIEGSFITAFQIXGSXSXSASXRSDIMFXAFSQPSELFXTAASRQCGXWCQERDGAALIEQSSRYXYMQQKYLAVCSGKSXIGYLPVRAFVAWITTXYTMHELLDDLARIGAVASEVIMSDIMRDEYDCXYTDXVAQSHGKMLXYPSRNXLIXKKASGPLVNXRSGKIXDSTPDATWFYFSNPSXKHTTRRXRDYHEYLSVREYNGIQXGPVRFIVYGXPISAIMRHIPQSVXIILXAXASPIPSLIDSFPTFDGRKMNAVDEKSLIXAFEXDREDAIXLGMYXEPXCNTKXSXEXTRADNQFXQXXQIQRNKNRXLKQIXXSQXKQEASKYPISPNXELIIXIXLHXLAXAVDYXVGPHXNXSDNTVVMDELXDGPGFYAANAAQWLASVQGXTRXEVQFAIXSNVFRXLVTXINLSXVQEPTGRMLLGFXPXPPGSETLLSNQXNEXTXNXQGXXNXEXKXWETPIYPVSXTFVVQKAXXIAISACEXESTSXGVKXQVFLTEDLVMRXSVALIINVVXACPLEKGKFIPKAELDEIVSAAINMAKVXALAYWFSMNMIVSALALESKQXPYGGGREHQELDTLNXSELKVVSGADXLEFWXQGWXKLYQVDPRRGGDEXRLXLLIKNLRTXHCSXXKHSINHXPSKHXEAGPNEENMEVRLIPRFTVPKXIGHTRCTHGISRXAXIYIGVNIRDKLSAKFSPSXQQGAPDKPTYVSEPILGAXACMLEKLIKLPVLSAAIEVRSPVXADARNGLDKQXTXTNAKSGLDWDFLISXARXAMXVTALSKIVQSVGIEXSFVVXQNIQXAKELLXVVDFFVDRDIXVLAQPQAQVIKLLXIMXXILAXPAVPVTLDQEAYNLEYQYQEKDCXGSXWPAHXATEVINDRLVMDLDVDRGEITESDVSAYEYRAPEMKCLVFASEKQKHRFAELTXDXKIALXIGLWXXEYTALSTXNKVEFNEKXFIQILQQNKRSCIXRGDVXNYGQSRSGDQFFXFRGLQCDRLGIRPKXHNTQVTAPMEAIVQQDGQRKMIXHLQDGSEPKFETKFIXQIGXTLKLRLFMXDMITGAGEVRXHAFKTSKVYLIXMGGLEKGLMQAYTLAXDXLNXXTTIXQLTKFMQNSAAXAQLXXGXELQNIIXDGXLAFILAGERLEASRSHLTCSDYXTXGETVNXEMDEVLNHYRRFVTVVRMFSAQIVQKGXSSLKGGICYNKXLLAAGGRSNNXAXTYHITSMWXRMAVLQDATELRAQRXIHKXYHXLRDGWAYXGXXPDKATXVXLDAGLESQKNNXXEVLLIQXVAXRLARYGRGLXGMTSYAKYKVXEYPNXXXMHETXTLKYMSDAXVHIXSYXAXXXEARLTSSFLRWAXYXSAVSAAKKENDHVAQTTAKAXIXSSYXRFKEVDNDSTGQWVSTSVVRKYEREHQVGSNQMTEEXEVXHLLFXGAXLXFYMILNEXAIXIITIGSLXLSEATIXDFFRXXLFEKDSWXLXTTYAAYALGEALEAGIFTDSKXIFVXALEILVERYXLLXASPEELKHYIIRYNEPLFPETIAATIVNKKIXREQVKRWAVSDNRVEVADGVAVWSDSXMLASNEVYVPLVKALDVXKXQDFVLPEATLWHXGLSEXFQFADDXVEEXCDAXGERPVYIEEKXDKTPFXDRDPKDFNYKKPVCFFWGPLKTNKNPSNHFDNVGVLLXVTEKGVLDMRGHEXXVRVDWLSIPEXLVYGLPRLISRQDYTLYXTXNRDDYETDLIGIVIDHGTHTKQHNCARVXLRLGYPMXXSTIGSNCXAPPXSQRKPFVKGXDLAGLLTLTKXQALVQXCACENILXLKTLLLKSLLFLTLTGERILCHDEPHXTELALLLXKSFXDKLKPXDKLAKSDKAPFXDSYEDNKEATEKSLLXLKYYRXSHAPGVSTELADIAAFRHLFNAKALNGSYSTFIXRLDEKTXGVKXRTGEKEDETXAXXSGGELRXKPGGTVNLLDQCRARSRKYGLKSXPDEHPGRXKLREAAHYLELXKVKQGRWFIEGVILICLFIARVKAAGEHQGDNXYXXKGKXFXSRRELQQYCILTYYDRPPESKHQDEELHATKFLRLXVIAKFGAYKPFKGDRNAKGYTIXNLTTPYXHAPILQLVMTESIESSPLKLPKLGAVAAVQKKIWXRLIEADKXLMKLGSDDYDKVKLADDXDMTLDGICVSAMVLHVXAXILXHFGSLSVYELTXESGPKTADXISXDLEAGNRXRFSIDLTLCTHINKSVXVLDVMXXDXVTHIXVYKFDFFXDARYVRAFWADXQVLFRRFLDFXLXTLPKIYCRLKXVAGKEALXXWYNSXYISXHGMFRAIAVYYSTNXKELVXASSTNISKVPAQGDDXXXVXISQXSTXXGRLAYXRAIYPSIIDEXXIGRNSQENNXGXRIXDPFGKGDSIIXWATEGMVFPCEEDEATXITTAVVTVMXQIDYVDDNRTKYGKLKSGKQRLXXAGXILILHSMKQSXVFYYVFXVMERPVYXKIRVLEVMXQGRHKSTVDYAIYEDRRCXETXMALVAEHIHKXLRVEKYANARITLSNEHDAXNPXPWNHGSXPPKFCRXLTKENVXVAVAEAIXGLKNRTGLKSNGXSDRTXHLRAYXXRYXKXQPNELAQLIKRXXGIEQIXALLARFVXLVTENYKKQNYNDEQTSQGIDDIAYKLNIXKDNTXKXXQXVDTDVLTSEFRREIQSSNKELLLXNFICISKKXLEXLKKQILAVSSLELDMPMYSEPXSGXXXPKRPDDYQIAMHKAXLXPLETLITNYXVLASGRSXMLYKFEWMXVLEXLTAXAMNSRXLHYEGFSXKXDHLSEPRKAARLLTDSXSXALXELKNXSADVIWTTGXSEGXVTKEVTFXNXGYVLGFHEITIQIPVMPTGHLAFGPYVLNTIKTEQRGPRXAKRXSAFVTXELRALRHSXEAEDVIQDDERTXFQSXGCKKYPPKRTXLSAGEEXXXSSWVVXXDXYXXYRGSXEMSYDXXSVRNXKKLKYQVGAAVDPMVTEXEANXXQFXAVXXIXESKDLLIWGEDRNTXEXMLEEPXXYLDXXVGSYKFXTHLANEPPSREXYHRLQVCKSSSSXXRFTTIHNYRLFKFLVRHKLXGPDRFRDEKMLVEXPGKINYALXVIKWPSXVXFVXQDLRHKTAEFWLMSVILRIKQXEQFSFFTDETAVXNQFICIFFTXGGAIIEPQVQTEIVYGIMQPGLKXWEPILYEKSXNHSIALGIDXGXIXDGGHNGXEAVXQXILVFVAWESSPRFIVNXNNADTXDKNDVQTQKLKLTXTXTANSQPLLEAQCVLKRSXSAXLTLCPYKXHHGILVXLEIPRLTKDMLDXTEWSVKQNAQLXIRPMGLSELDFLXXGXTIQPEISKGXCLXIVAFPMETQCNXQPEKSDSAXALCVTLXAYFALYNLXPIXXFEEYVXQXGVESXLAVXRVXKXXNVMYVSKPIESLWEDYFLRQXSXRXSFIEGIIXRFSYXMQMFTXIAERQLEYDILRSQVAMAALSVTHXEIISNLEQQXXIDLVASIENREXXHMFXNGMXFYASGRATLRAMRLXLLLGXEQAAQXVFKNXFXMXFGPPMXMAASRXFPIXKFWIKFGRSGAYADXCNEGLMNVXXCVTXRGTTQKLEILQSXDLMXFXCIVAXTLXGYARDLXTRXAAXYLKKXLLXRXERXSMLAEIMIGHILNRRESMAGLGGGNXXNLRRMEFLDTIRAXYXKLKTDHKLQPKVAEQNLVXANMVNYYLLKQVLINPXKRVPSRGKLIRNLATPLRPALETVLAEENTLXIRTVERMXVRXVXQNEKVEETKDIEXDKNLXLGNWVKTLRFXXIETELRVAAQERQRLIEAAETQNGAVGVLVDARIAEVITVDIIQAEQLXILVLKSRSXLXHPNGAXHIXVEWTDVDVGGLPFVALXKXEFADKAANSYRLFHYLKIRINTQELTXEVXQXMLQAKEXKPSXPAISADMSXDDTVRFLKQTMRTPSXSFRDEPMLDAEDDMKLTRXIVFTEXFQNDXKSVVRTAFVNDFLVNACLVNYGKXELNEQXKIGVYXKTXPRRIPRNFIAAXXWVQPXXVVGKLQGVSVALXAXCCDKVXDFWLATRAXAAVSKSKXEDAERTMGFEKYASDRGFPVXLLTLXFVGTKDNTMXPLTGIYYXIWEKYXIPRNDTYPEKDLLEFYALVEHMCMQGIVIVVNRFEEVDDLVDEXMXPLNKXDEIPDIRSGXHKGNLAIXLSXGYPHDKVGRMDXRRXLNDQGIGEKXRHLESQXXELHLXMDNRQEQEEFDXQXLSYIVLXTKLVXSIFRXSLLTLIKYFLAEXSSSXLSGKVDSNQTQSYSSTLNALPFAFHETLADGMGEPVXFTQXTXGDIVRGLAXKLVQVAEISTDVIFRLQLXXXYAHFXVHPIXWLDRQNPGXASTXNVRPGKRYWKNKXLTXIEEGXAXAAXCASXYELTYDXLLTRIAWREXEIXEFTXKRAVRDSGGHXXRXSKKAAAXKXAEILXAPXXEIXYXREXGPXXSKKKXAXKGYLXPFQLFLDCYKXPAATXXAEYLCKKSMXXWAAQXVESCGVCWLKRXNXPVIAKPLFVVXKASGEQENIFDHPIDKARLDDXKDVAPEKLVEYETKPDEXVCAXDQKPLHTENAPPLIDYGGLAGMFFXXWXHXAELVDEAPVNIKQLAILKAWDHGPLGXSXSITPYKLAEALEMRLFGQQGGKIXNXYHPIYXXLFQGSGALYYEXXEFIPXIYAGGLTATEYVGSASDXLKAXRYRAIXRPARIRILLYVMLAGXAFQGMILHWGANXQEXDFSWAHNXHYYRDNIVVYGGXXTXRXPLYEHGLXAEIFSKGMIYLSDSTXRQRXLXADRPCNRKEAFPDYTQXEXGGRRXPAASYALEDAXXXLTNFFLLDLGARDEGERTISXNAPXLAAXEEERFVPSQAXGVEAXGLVPTXVMSNKTXIXXKXXXYVARDFFLIRTKKQAATDTWPXXDNIRASLXWXLVFELKHKGXRCLEGRADFRRVGXIATGEESGIRELDAKRLTKTEAALEVFSQVSVKLYVMEKKRFDPVTGKFXKTHTNXIMRAWXXPTLVGXKETIIRSDEVXSXLKHNSDDGEKXARDEQXVFKQXIPNGQASELKYQVQXTSXRFNXVFRDXLXSSXSLXSLXIVPDXCAPDESILVGQHFKEVRVESHYRIRVTGEMSPAVVLVCYLAVASWVTNXDGDFILMITIDFVGALFAAALXRDRFFTXNNKYLRKKXLCDAGVNLTHNSIVHHANXSXTDGIDAEKEEVLDNALKQXKEDFVPNKDVYNLXCTDKDQLXFRKFHIPQLEENFLVXKVLMSXYRXVRGVAHXLGLFLDYTMIFCXVWLPXSHREYMKFWDLNHGTAVALYKNXQIXKXSLVSIFETSPAXDIXXXAETGVDILIRLNVKXAWTRLAXIXXLXERXSDVLFXPPLXWMHAAHASVQFLDQDAMVLTDXMXLDIFVSSKVKDAFPMGMCVVIPKDVGXAXTXKSIXAKHDEDFRYVKLHVMKIDDESVTEIXLXLTKGLTNGTPSRVRLQIHFRXMREPTFTKXPHAXTXAKCGEANEYAGVGXVYSFKHFXNKKXEQLLVXASEPRYDKIXESTKGGSYGXKMLPLXVLKTIKRPNMGXXLSAGGESVRXTEPEVNGGMXTPLFXLMSLKLEXXPMVELXXXTXEQXXTEARSDKMIRLLXNLXSNIKXLLEIELEHFASGATFEXLSYQHYRASEXVMGTPLXXEEDFPXLVEPXVAIEYLGNDXVQGLKXRLXDDSESIAXAAGMKEPXVMSPRRIAXNXFLFIGFYTKVAMDTIDTFYXVGTFMXRSYRXAGTSTXDXILGQCDEGYMMLMITGPGNAXEVXPQLYLGXITTEKESYYIIEHNPXPDEKRSSTXMGICGAFEQNEQGQLNFXRRAXTYKXMETDLWYNTIIFKSDSAVTELXLVRXXREIIXAKIVMDVFRWPDGEVIQTXIKLVEXFILINDNNETQRVXMEIRFNEPNQNFVSTGPXTFVCYYQLXFPVISAEVQIXXXDVXHFKLNLPXYQINTQYMVXXHYVGAFSYGKXLQXEEPTXYFVLPLXQKKAXRVKRRNAENYEVKSKQRRDVKVIAFXKPNYAEKLNAXPSLQTSRFFDXETNYXAKPVKGLXNQGNPNXPTDIHELDLCAVRANVTQXDFLXYHDXTSQFGNRVXALNKMCYAYKLEEGXYQDKXGAXNNREAVANTKLCFIILXHVGAKFADLGIVKLALVIXXFKYVFDTDXKAALGXPIRDNPFDDQDYNFDLFMEAXLIIXTIGAFXXKXXIGILTDXVXRIAXVRELPILVRTAQDXKKLDDVIPFCAXAXQAKPEKFAPSSYLKMSCGHTYVQLLTXFEPSASXGYLGVLXXASLVVLFXEXXAXYPIADXERSPXIEXYXGLFIEAAXSXLEGDXLAQIEVWESHKELEMXAQTNVSSHXXAYTLLAVALEPKARXLIEFKTIRFWLEXQQFKEPYTYTGQIMXNTXDWXDPFLIAVHLNTDXLLSCDRIKXGKALAIXKDLQXLVXXMXEFLILAADWDNXELLYXFCEACIXVIXMLNVWALEVXYHSNEVNRQDSELPPGKDDTPXEDYFRFGEDFDRVDEXARLKKVKQAFNLDKAYTDXVVLAQEKCNDIXATXDSIEQAXARXKXLIXKNYPTAGPATVXPEPQXYRDTXXTXDNFRDXLXYYGLLIKLSEVTXELXQALELVEIQGWXFSSFKXFALATGMWPLAADXIEKELCXRVVXYDCAYVVXITVVVQEDSKGXRLPLFXQPATIXXSLIGXRFTICRVDIXFNYMDIQVLDQXEEXLDFLEPGXQKLISLSXQXRXREMXEGLLPXQLKIIASEILIXCVXGIGEDTYKVYALVGKDKYNTGEXQIIKLLPSKTTRKAQXXRFDYIDEDXYMFTQVDQVDTVXEDKDXGTKTCLXVCXXRAPLVTPEXYEAGXVVXLSQAYPASGXFSFXKXKVLXQLLANVDESDVFFXGATRLRSYSATLIEAQDALFLVPVVXDISAAEXLIXXXFVARNEMXDTGXXINEPQLFLLEFXXLXANXGPYXVLSNSTIRMHAXKSYXKKRRATSXXVRQREPWKVKKVTXKXPHEYXTSXRYLFFDXEIKAXDALXSAKLKRKCXTVEXLKVNSRIVDSYYDTSTSGLEXXISSRVXDKQLANMKSIRXXNVRXXKYLXTTATXXXGEFALAIPHEAXVATARYHVLSVPXHLRXSDLGGTWTIFLTLDLESAAIKLXTNXRYNFPVLPETVXNINXNRAAISFGXERXVEETVQTYRLKLPTVICTLXKVKKIKEHVLXXEXKVELIXLSSXHXGSSXASVKALFLSAIGKHXKELIQQXVKDRLTSWREQPYLDQEXVEFIIDSKEQXMKPPYHNGRXFCXTARXVRRCEDTFDVFFTSNSXKVQHLRKADNELLXVXDXQXRSLLAIXRTGSYRPFRGSXFWDPVVSDKHARHQNDRKDVACAKLAXKLISEDSIGXXKXQRXCFSYWEXSVFFIXVLYRGVXLAPIXARTLXKFHRLQKXXFQRPILLNVFXPGPFAIIVKTSEAKEQXPFLARSXDXRXLSNEDSKXAAMAKIFVVVXMADSVFLLXSPKERASLLYGXFWPEXEVTNQTXQDXMKTSLLAXXTLSFFSXIDSQNEFVGQLVRITSQENRIIXEGEIGQVVPAXYGYTXPALLEGQALDXHENDLXDMVDRLTKFVLXPNDRLPGXXQXFXDLXPWSGXXVKKLKVDQPFSQXYYHLIGXXXVXXTDKKGQXRRPXAIXAEXXDHLDXPTESAXMVPKGQXAYLNWSXSWGLITIXIREQMKXIEXKMKEIVRKKPRKLXVSELYLSVLMVDIVLKTLCGAKVMLXXXFXDAVMKVVKQMLSVELICXHQTSLLTSIEEDPMKWESEFQEAXRLRKPMNNQAFAFXDTLERRRHQAYRXVDIXCALTGXXYEIVLFVVLFFAAPSHXRTQXEPXGREXNEXFYDLKVXPXVKADTGLLGNVLERRKRRDKKGLLLHEXRAXEVRIQDPFNDLLDDYDQADYYDFSAAEPFXIICDANKEVRXGHFESDTQKVQKXVSXDILXDRVLLFYFTPAXLGLFXVNELFEATKKTIXVKDISDVWSRXKYAGIXFKLYKIKRXXXEAPEAVTYXLTGXGIEXRXVXILQLFXXNAFFAQRRELGRVLVXXKRLNSMDAEXKLYQKVGPVELXESAGVMXFALXEFIQIWXEKFLMVXHEDVRKAITGGVKXLXTREYIGRKKRAQGRNXCHCVELXRISQAETQEILYYKRACQKGTXVRLVIPFAKFKIYSXRDXPWEYKXLCQSXXVYXRSITXAVGQEHFXXDAYVTXQQEQRTIXXAKQTQXQEKTAPEAHPRVPSGREILXLVISFGVKPMXLGLYAVATTXSQLKVDTARMLYNNXVQTILRQDXQPNDNIMPXLKTALSVXAFLSSDSFNVGXKHLKGXKPWEGXGAYXKRXIXAPDRCPFYEIVKPXSAFVDILATNKSQIRVLELKSLKAGILNAXVSFPVTTFIYRKEEKWSKKVRDMXLVLFMKFGVXEEGIPDPGMXNQGSDXTVLKEALSKXMTREPLVEKIIXXNXIXAGHALIVKTKFKIXNPARVTTAVXLKTVDXXDFIWGGAAVVRXSSALGYNNKXAAGVALALFIEXPRPQWGKYVPQSADRXMWVTFQHXSAXIXKGQRKAFVCRQCELKXNFXNXXQLQLLNISHMXXPKFLTQEXNNEDXTKMSSGIASVPTMSGXDLQKSEXSNXVAREAQRSTLETTLXXSHAKXRIYATTDGMAXNKELFAMXGPGEMVYRRXFGSISLFLRTXINIKQKFLDXSVLCDDXERAFVDQNEFXFLXSWQXNFPRXMHISXASXARRXDQXPFLILFQKLSSFEKREENWDFAFRNCVXPQKKNDXFNXLADXTTDQXXRVXDEARVLEAPRXSYTEIRNGEGPXRCKIALKXRXPVRIEVNGXXFEPQVDXEEEAILXYYPALGRSXVXVLAPRAREXRNWXTTPTATVTQGLLNFXGIVXFFTELPRGEMDTQXADYTAHWAGNGFHTSPNSLENVVDAVKGKLFFMVDQKKHSGVSXTLNFHEIVLXAKKTVKLYFDVVRAQLIENAXSAPDNRRRMGVLFDLGQDVNDTSLVNIDERRXMTAKLRNFPXFRYDAXQXLDXFLNTXIGXTGQNSAKXPPLLNLKQXEAENERVWNRLHKRNXTFIXFFAGAERXDADHKLLXXXXEPMTXRAAXQEAXXALVPQKEIXKSTTRVKSHLKEVKRKXIXXNAKDRLXHXKXFITQRAXIIETRHNSXPLIIPNHSLLILEDDAAIXINEXDHILIXGIRSQVVKLFKXVVIDNSEQQSHQXVXFIHEFXPXGKXLGGGLXTXLPFVXGATFLAKEQLATLRDKAPTTGAPKAHPQFGLERGIGVKXIKXYNXKQIDEANXVESQQNIKAQDAFXNVFQXEGRQRXRXEXVDLLXRIRVLIIGLEDLFGXLKIAGXHSTKSVGKDSFVRDKIQRLAMNFNXRRDXRXWMVKMFIMFHPKDKXAELLLXNMIXNFIDLYAXGXEIYXPMSNSNAXIASYWATQGDVMSVXEVLAQFYIGPPPRVLGPSEPISGXXAEXEKRVXINLFAKSRFIETNEXLYAXSPAEENXLFVVAVQAXWDKAIKRRHALVAXENWLIKNLRWVESGVQVFPYSPMSXXFXQDVFASETAAKREQXLTTKNQVFAYDCYNVIQLWQFGVVDQLEVSLLMYPHXLGIRWGKTLXLQQVHXSKLEGLXILVNTREVYGRLLMLXGXISGVKQWITMKKVKXTYAFQQTXADNXEESXCPRHXSVXSWXIQDTGXKSLPKVXLHKXLKCXEWIYGDPYGSKKEGTNVXDNDILGRTDXYAXPMKNLSQRXMNKNRXKDGVDIYXFFQIMIEIKIDLDFPVGFPFKFSRKELGVECVCPQIILEXSSXSKIXKEEXIVQKILVLSDQIDHAXPDXNNLRXGQPVLRLDYSLFAYKTTQDTTXXEXEXEPKGXXXEVLDRLXMSRDLSGEAYHDGAAWKVPSAKAIKEDSXSEXRFNIKTEISRGEFYRPGESESAFLMXDYTXGQPFFYLESADQLACKDPKLXAPRXGSLDTNANHSATXKFDTFLSXXXSPXKSXXEVLIPDILLLPSXTTKIEKVIRLLSIVGIGLVKEHTEXIIQVNEDACDWVNLVAIQAQXGLPANAXYKLEFPXLLPELISAHGKNIIXRDHVLCSARXLHHXTLVNXXLQVALGXSXLXRKGVMLLIEVAGGKNNLLAFAIRTLAXVLLADEDXXNISAVAXSELXAXTADRXKHIFEIHAGQGFIMADKKKVYXQAASASTQPXQGQMDPGRTXTLTCSPLAXSPIEXFSLPVLXLIYIGVXYFNGAGAVQNXGMPGKFXVXRNLIMDAGEKTHXSSNFXXKISIXXXRGMXPIXLLEPSTXTTXXYDFSPDHYVTACRNDLGXREIQILDKNPLTXDATSTCNFXMLIEPVEFNGVARGKXTGSGYRGAMTLKWXTXRVXXGXNRPKQCDVXPAAKWVREKQXVPKIDPRDSTLLGFILGVGGWPKXTNVLGHQCPLIFNTHVSIGFYKGCIXLIXRXTPXAXLXLVNCEDSEDVVIXALLVFYRXPFXAGEEMLIGSKVYFKPQAAMKXGAHXINLSLFKRXVDMILIEGPFLVXXGPFDLLQNVVLXAXALNPXAYDXNDVELLQFLRXDEVQRRHLXANGDIPFPLTXYXKIDEXXLRXQAXNILXMGFQXVVAFXTLFKLIEMFTXGXLETRASPXAVVGVDMLRXTLITAYTLSPALLNQVAXVXIRQLVAXIXXHXQTGLGWLNTTLLXCAPAIEXXKLQGHPAXALETFXIQTGSAFGFVAFSDITNILVFVSQRLEYXSXXSHXCLHHYFXILKALLIYYSLATFFXNDEAADTEXPEAIVLALXATLRDYXKKRFSKXPAICGPNXFEIIMEVMEXXXSMLGFQAXAXWXGVAPTGFVADRXKXTXSPVGIISENEEFSQVDTXXILADXTALXQHEPKGGFLREXENLRPTDDRYTLILGMKRVLLLSEFGGVIQRXXGGRFMEAGLVAEFEIQETMXLQTLFSARIADREIXYXMXXDLFDMXLDKEXXIPKLLLTAEEXXANXLLLSIXXKQXLYYGEMGSTEDESRXLDLSLMXXMQKAXLDDSADASPXXSXHXEDGIRVAFKNLYVGMGGRLAXSDYXXVIXHVXIPAPFFXTIGVHKTPXVCLNQAVPXNLRKGXIQALLHIXVIPLNYSTAQFATEFVIADAAPEGXSGHAIKAAXKKSLKXIRIDGLXGAPCALXEAQXELTXYPARQKFAYEXXYGGVGHEAFXVESKRXLLDTEIAXVVVELXKRCSEADYVMVSEXXKISLKNQNILMTXEAIHDXLLLALPDSDTKKDXYSVKDXGXRPXYQLNVIIXPGXHXXRVXKVNKGDVVTXPLEGVTGXGIFDQXTLNNXILLLVIKYAKXNPRVXARXVNCSDLIIEDQHWAANDXAGLRITHXGALEDLTIEXELLRLVGPILKTGXVAKXIPXFKXREMMKSMDLQSALGEXLWFVAMIXMSLAXXGQVEGNFVVIGASLLIIKNMEGDXAVEPILPQEHEKXAPAKXQDLKXIYXQFQSSXALNIVSIXGVKXYENAXLGYAAGADTADSLKXELTKGVSIAXNYMSSLXIEEMXLLLHEXDKLKREXISDIENEADIKPLXMDAXLSXWXXIXRMIGWPTNGDTQVALAXKXKEGGWAALFKVXPSAXGPLAAIXQRLFIEPTXQMAIAXYXXDRGSNCXXALXNGVTQLKGRNQDTIXELPSQATDFVMSGGAPETKHLXRXSXTIQQPPNAVMPYFDVXXLATSKVQHLRDYILXEKEYFVXPSTFKCXAWMGWXNYTGDHXFVEFXRASTAMNLAFFMAEDRRIHRAMSXLXSDXGLCIMXHYXSTSTAXLDPIGPKXEIAITQLFWAKLIREAPLDIXRPSNXKEDEELXPLAATALTXELFFNXWDKCLRXTAFERKAIDEDPNNICKSNWPLNRFIDTQHNQLPATXDXTLVDLXTXPXXCTVTTIPEFQTLAQXVGVSNSDVIPXGQQRVXDKQHDVXVGAHLGFTXIEAXKELFDQCVAFRNVHDKTQGIMMARHXKVVAFIEKQDNNRXGVQPXNSLXSLGLLPLLVEDEEXQDVVGXGDVVNPYXLXXXDIETLEGRPEEWIATQLEGXDXETXVLLXDPLGQETIXISLEGLAASETVXYLLQDVKAARNXWIMGNEEXXLRYDPXEPXALDNXGNREEDSXTKYYNRVWLXTVTVYGDIILAXLXIEELLPPNRXLHXSPPTVXVEQLTAGXHVQIXPTXSSTLPXELAVWQNVSEXTEFKRQPWGKEVALTLAQLDPYLXTISCTIHQLNFHKXVRNWATXGSNAGGDTXNTLLPAKLDXXXNVTTPGDNECVXWTXERFXGVKAKILEAVETKTRHIQYPLLKLAETKLTEVYLAXPIRIANXLITEAQXKQGPXKMAQLLDSIERTSIVEIASDKIRAENGNLLNLPFAKQVTLHRQXVXTGVGETGQVVCIXDXXSXPNXHTIFDKMSXEKQLXGXCAXEPCQXAELGXPGRLVLQRAPFRNALLWXFRGEASGMIRKTYLAFWKHCFDFNPEXLXLAKLRLQYEQRKTVGGGGKKVWQAFXDKKXAAFYGFAHNIXXXLALKNQAPECXAVEXHAIKLYTLREIKKVKFEEKSXLLEKXXKDVVQXIVQQSXCGRRAYSKLRDLQVAFYXRGKWTVISNLYFMMAXPRPAKLXLENGMNSRAPLKEXPEXEASEKKTPSEHILVRXEELESXIVCSFIEKCRGXAHQKIYXAAPSPYELYDLVVIDQRAPGEKIGHXPTGVDXXLRPIXFDGYLNTDLAXHSGFLGXQGLASPPQMGXXTIREVILFEVIXYVVKILNGDCASEETENCTIXEXREXLQFRXPQLXIXKTXYXPAELXKTRLSLIKLLATYQSXPLEXLKSXLPLMSKKRGKHRIDVLXNPVGXGAQNKAGFEDTKLYEXIEYSISKXTREYMPXVGMYXAGPMGVLKLXLMLSSLCIIMLSYRMHKDALALQVIGAISXXWTXDYFGNRNXGAGVFTGAXFEFGTDXQRTWVGQAMEGAPLYRRREDXDYSDFRKYGEXDXEELLLDERVEXAMIGLALSLCTQLGMKEXXNDQPGEIXRFPDGNRXDEPAKLRNIKALXGAFXYRLLPTSNELYKXLAXPEIVLFWNXIXKKRNVXLKRIEGMSYQXTERQXXNQNLDDQAPCLRTWEXKFDXIPAQINXQHDDDPEDVGSIRXIGTLAVKIESPNRRYXXAYVXNITIEALXEDGXALSFRXEXXKRAICSLVXLELEXFRGEEGYNWTEPXXEKLDNXXXARGHPLCYRVDKLIHXLPXLPAVAVFNNXPKQDYKHXSGXGVHQALADGFGESXDATXXLARALGKPNTMLQKQXAFIXVYLVXGVRTIVFEADALILKQXXQLEMXGFKSCSAILNTEXALKVFXFXYXDKNLVVXXDERATYLIPXNXYVGVVREXXIXEDRAXSEESLPIQPHHFILTVCKFVXSNDALPDRDXPKQXQKRHXLLTPLEECRYGKLAYKPFXTAGXAPGNIRXTNNPAXLSLKDXGLLEIELTPRIAKXYVXXEYEEVQVNRTLRLRPEGXYAXXKTSKXXXGQKDKVGLTISIPTVXXRTITEEWGFMGVYNLAGFGFSTVSQAPELDVLKRLXLDMLNECLLXGNLRRMFSGLISRRKSXTVTEAVDLIEASDDXDQSHIXYVTTXVRYLELADAXPATPYLARFPGPXWLSAVLSATNXQRLVLIQXXFVXGGLXRHGDLXIXFKMRFAMXEALLILSQYPDNLNAQLEXLXKXSPLXVVIIXSATEVVVLTDGRTXAADYEVNSLEIVKFVQTPKFGIXDLQIIVGNXAKEYXLELILCSKRXMWPGGXGKGIHERSQLALEKSXXLXRHAVXYIVLDSXPVEHXIHLLELKYPXINFRKHRPQYQXXSCAQTNVXFVLXVXVDRKHXXFMEKDETIXDQILXGTXSLXKCVAGPDHIELPRRKTYSWGDXPFXKDAXQKRVXMAGCIXSVATYCLCRETKYDRSVVKQGXWAIEVRXEKLFALREIFALLIIIXLIWXGLAVXENLQXXTXXNPVVKVLKGDEXVLXWAXTGIATRXSTKTLRRNKFWLRXXLLKGLTXNLVXRRFQTGAQTGFWYYAATKARNDNIVPYNDLNALREREEVVKLLIXVTANRXPYNCFIDQRGEADGKAXFXRDRVVSGPPGDTMXIISQLGIERGKDLSIREGVRWLRMSEMTELXENEXNEXSHGKSPXXLRVVGVGXPLPFAXFIIVDXGGKLVMFKLKFVRXWLXPCRAKXFGEALXFRSIPEEKNPEXSAYXVICGDXFLRVKLFEIRAGVRYMQRDVIKPLSLNVXNPAIYPFGEPNSTSLVXKXXGLENLYQXVRPPGEKQEGMGDINAPGSVXMVXREXNDAFKLCXEXXDYLXSTSXXFSXIAEXKEPVIKDLLAFQXKADGAASEDLXXVXAXTIYXQXVVLXXNTQVXLVGYICXVVXMPRNPPPXELNETIFTILITHXQKNPKDIXXQTEEFILQLCRERLRNYDNLNAGKAFNTIKVKTIXLXQSSGLMIEXFESRLSAGYKDILGFASQIIXANPQLRGMXXWKXXELKFIVGLAREDXEIEGSADXDIXEKDXSEXQVLDVRSRTXVPYFRAKMLLKSXFXXEYECITSPMGXKIAEXFKEIQSAMXLNLGLGYEAPLCXXDNXTEMEPEGXYDGDSILELGTRKSRLLSAEPSYATLYXEFNERQLLKTNIEMKISDXXDXVMQXWDSYTARDXSRLKDTDKXALYPPEYGEKXXWPEGPGXLXAHETGXXKISMFLGYTNAGIRYGAIVXLWCETAILEXQXLQKVGHVFEKPGXKLEYFLXQLKSAXVDGADRHVHIKAAIWFAPPGVVSIXPTLRLGLLRXQWXQCQXWXTKXSASGXEQXPRKEAXSKELXDIVXGFALMLKKDLLIXSKLQERGDSXYDARSEEPEXXLXQFQGEAGXFPXTKNIKELFEXKQVXAGTSAXNDATIEXREGATVLDNSDEVFFQARFLLVGVLVGSFVLDDPLILARLXATDFYKEQKQRRVWKPTQADILXINKEGVLRGYGALXEIELXSILLVLSTASXXRIKHDQLIXPTPCRDWNPRXLSGYASEFXQISXDYXKCNCCXEGXAXHHNTMCNLARGXKTANATAIFSEMDKLCRXLEIAXPXTGRTRVIKXLLLXPKKLAYHXWIIKSXLDYIKXXTDDFAIHXXXNGDNIMDAGSPXGXRXGSEXPMRMKGVIFGITEEDFLHLXTELSHREMIFNQVRCGANIQLYNVLAKHIALYDXQAIQAXPQTMTFDPXQVPETXLGNGDFIMXAGTXXXXFAKXIXELQKSXDTXLGVQQCVLLVDHAKANEWTQNLNXNGXDKLXVYPVIQEKPNHVXXKSXHWLNSVLGNGXVIPXVXNQAQVKINGXAXQAEYXELPALINVGNYVRNPNCLWXDLVKYSLEGYDPCYPKTSLXKDAVVNDGFYQVFEXNSYKPLRGDWXXXCQPAKPLRTLACSIIEEMLAICQLSAXWGPCQKPFSVAXESXASVISQHXNDVDIXVSSTLFSRIEXLGTVQXKQPGIKWXDAGKSXMLFAAPSRVMIFGXEEAAGKFXCXLYRKMVDMMKDLXXFMLLLAKXDXLLRLAQYTKYMAPLKPXXAKKGATPGEMVXXGEDHRXXLRXPSIXKXLDFIESVHTXKSXGECVLVLDDTGHHKDTLQLHRREXFPSXESKPSAPKGIQVYRERLVXTXNXVXFGSHPAXKTAKLENANELSAGINTCIQXADVERLLPDQVXEKTLYNXGEAPCSSFASNTTESLKTITXDTRPLYVDXTTAACKEQLTXSGGVHLLKLKYKIWNNXDMSPLWILAYXSIREIAXXQLQXXWXFTWLTSFPSLYRLAFXDLAYXRQEPEXLACRSIISVXKXTLARASXTANTXNLTXXXVGRXENTXGXGHTVPXXADXEAASTXIITDISHCQVYGXPYDHSQXELATGLVIPKAGVXGPGCFSRPEVQTHFLQPTXXILEXVVSSSXARECPRLXIEPAXCXLKVKGTESXXQQMXKKEIQXEIVEGSLVEMATWRAEHLAVVHKKLATIGQQVXLFINEEXQEDGAAPNQXEWIXEGFATXVPXTQRXGGPYAVVXXKRSXYETGDLWMXVYRDIFQETIAAIHLLLVPFEXHFVRISISXFFPDARLLVVIXXAVTYCXMILYXAHKTDXSVSNXHVVLEAPKHVIDGFKKDTXPVQFKNARNEKFPEALSDQKDFXDHLRAKEIIIGRFXLESSXLGLXAIFSFTLWHKXDXKXVEYTSXSGGVPXEPHXLAXSNXESQTSDXLHVKGFXXLEXXCAQXNAAKRMIQKYTLWXXVXIQHXXAKGXTKDTVGTKNCSKLKXFSVEIMQXTYESTXQYWRVQEXCPCTGPXXLFGHXVIXEDVPXRPTEDKXDFIFXEGRKYYAXKVXKGAGYXYQXRLETPKXFNFKXAEAXLNDPDDDVMRVXRAVKDGNEFLRTCAIRAPSXXXRVGKTSVLXLMCLIVMHPFTYXPXXFXPLEFAXYIDAAAGDPSGVLKVKFKIIAGXLNXKDFSLGXTEKXTNXGKTNRXIXAXXDAXIQEPEYXEMKSSGDRIIXQPLDADGVEEIMEEPXLGETYKXXRLAXINNXDXSKIXAKILVAELMDPXLNTSGLSXAVXAPLSAYSGHRXVEPTFLVXFLAKSDLILEYPEVXHNMKIKVVKRLXRLFKIXYRXGPXFSMLXYLLMXRSXHXSPSQDRINQSXLKKKSGYTRYSDVXLEEEPIPSESASAXELXFMAWPLPFTDXNAVLTPXXARFVRYREIWISAECVPEEEVEMKAIDXVQGDGSXDLFPLLQTNASTMKGANXDXYGVNAFXGTXMGASLXMELLDRDEGLQPDXLPEYFGXVEWXVYDKSTLFQAXXTEYGLVXSYNGATTIXIXDMNXTKLLTVWHVLIXLEKKAGILRLSKEDVEDLGEYHIFDTRKVGDDDDIGATKSPPXFKDASVHRWKLATRRSDMWKADANSAESDXXXAGTLTSGMLGELNEIRNGCPFXLPVVNTXQANKKFLDHPXGAPPFVKGVFQNKIQXQSYSXIFRLRETVEQLNTDXKNKQVFGAXIXXXDIAAKVLDGXCASNVXGSTSAQKHWXSDKQXISGIQHIPVLFIGXLMTVDXAWNSXNKXRFDSXANLTFRKDDAVLEXAVCFXYLXTQLQKAKPISVAVXQHSXXPXAISGLAFYXXGANDFVLXKFGSAGEVRHYGAKFGAXAALRRKRVVVMSLXFYDXPDXYPYQVGAQNRDAXRVEQDMNKTILDLEVAMFMTFWIPRVQPXEKFLANIXTACDVSRNXVDDLAVAGFXKDAVKXXVHPTGEDAQLELWALTXQVLISGVTEQXEDVNCMTMLANSIDXSLAKQTMFKEFGVDVIQENEAIXAKXLQVSAFCVDVXHAKXXTMAFKXQYDWLLKPEIYRADKENPGLEPCTLDXIDMHXQXARNXSGSANEXAAXDRFIFNVXYHXLXASTENEIMLMLXALKGEDGAIXFXGKIRAFLXXXSFGAEIQNAMVGRMNKKXXTCIEXEFNXSEXXAXSXDRDVLSGKLXPFQXRLMAWNVLXXFFPTYSVNFQWRRXGSRAFMFTGSXXVSIKXCALDVKFLRFPRCLPFDPETXAAWKEVDTTPVKLSAXNSLXTRXEIHPWQISISANFMXGQXXHPRTAXXTILFAEXPVXVRQYMLAPKRETFREGTAXVDHFGQLYKVRDEPLEIAFGXSVKNGPRXQVPNRLXRXLNFXERXLYXXRXXVELXDRAXRLLAVLKKATDVPGSIDXRFAATSNKYVSGGLTLXFKXLFENHENLNTASAECVTXELAPGRRIDXGGVPYVXRYHACPVLXSSQPEKXTPLSPPXXMAVAESGHLINELXSSQSPDPQLTRIAMTGRACMQXAVXGDPHAWKSTDTREGQKERPLSMDIGXXMGTLXLKIRXALRQYYAXGGILYLXHSDYSSKXFVLHFVISLDGXGSDXEFLPVLHXDSGKYITESLKTXGRKGNVDRVAXXEXSXVAEGXDRQNEXACIFEXDLIEWXRLXGGXWFXLXEEIGXWXLKPFDFKSXSLPSLXCXXAAADXNGVNXHRHKXDEMLKDLTQASNIEDPKSAXIMXHALKXFXSXFFRLYIEAESFKGIKLFXIAIANAKTSXFQLRIEYGLLXVNIEERASLDKQEPAALXNKXDEILINRRAKQTVSLLXEEXFTIDQXELSATRXCLFIKISSKXSLRIRFMGITEXEMGLTEIDGXLNGXDTLQXKFQENLXNPLXVLRXNXXDXMKDRPGXXQLRPVKPMDGLESAQAGTQKAVVXXTTXNFRXXCKQISSYADTLENKXEDGSKLFLKGDIMXXYKKXFSLIXARRDTSVYNIKAXILKSXEAPYYFLFLFTADKXIADNXKQRTGVKCXTYXASAFXKKXKXLERXKTXAFIIXSVSSGNDRYANEGISXKLCTXILKXVDATSTRYKIEAPYNHGLLSXRVNKWGTPXEPADFSMNYDLXXVDDNNQXVDXISIGXLKMVLXAKXLLFKYXEHSILXHELARLLKYTXXIPKXEICVALXRXRFGVNAAAIKEHLDAKXLVHKIAPQVXLEYXDXAQKTHTKDSDLVMLKQVIIXXVSXPFQLXXCRSYRHEIXPLVATLIIDEVXVDXVLSXAQAKPTEGAMMRGEKPKTSNPCSEXSIISSQVCXLAASGDTILDXIALPGMPMXSDESIXWYADKLKAVDAVLDEGLPEPINDTYIKEYXAQYEVLDVGRWVLLEFDSEPSEVADDEAGVIFIDXADKTKAXIIHVIVXTXWKIIIDLMEHRLGIARINMKVXVSGXEXTDYMATENCNKXILAGAVQGLVQXLDRAKLATEXETRERPQGKSPETWXSLKRXFAXMYRDVXPQSLMYQXPECLNMYLIKSWAAXLDTRQVKRXXEEXKWLGVLADSPESLYLVELTVFAXLLLRCRXTIDDPPMIXFEXPGXXXXPRAIKAKYXCNRNAGVXTMRSKHVPEVKPHIVPISECRLPLDVRRLCXKVXNIXTXXNYIIVVESESIRRASFPLRKIFKDHEREKLSSWEAVVCKSSSVAEGHSITXLVXVIXTRLSHLGKPLGVLRCSAIMFQEGRKVLRFNNTXDRELVLXFFLPLELDVFPLDLNVSVVEQDXELLAAQXFXRQLTLXKGFFLAVVKLAXKXRRSFERLAQXDKIHGFIRGCVXXQXINQLEXTGIDNAFKEQGKLEELLRKSEMLSDTGXXYVFKLGNXVTIDAXPSXVXXYSLLQGXQESHIXDGDXAIGXDVGAFAXTAGLTQESNVXKAKSHAXDRIHRIDXGLQIDQMNVKLNNPLKXIHVENGXLTLAGIFHXVRLVFXXEHXALKVLXEKLXQRELSYTPSEEIYKKMERPNSAFNWLAMTEGMDXYKYVRTCYLRSIKGVCGEAXXSFYMLFPPRIADRDACNVLXSNVAIVPEDFSLXGDQFYXSGMTXEYHIYTHXVLVVQMXEKELXTLFAGGRSTFKDFKVSSRKXADQATDKTAINPHGLSTVYDPASIGQAELLIXNVAIFTLAWLDSVKVPLLKRXEFXDLQTXHSVWAKPLHVXRAALXKSXFATXDMIYIXTFSLWVNXIIAREREKINLKANLRGIACVVCAIFYFYESRMXSTRLXLXXGRVGXSLPXLEKDHSVQEDXIANCACRXKXISVTSEVARANVGXRVNVHIEKXXSXRKARELFDEXXFXMXPWMXIVLGTSLYLVLEHDTMDVQFEIYQIASEPQWIFKFGXPGIISADXXXTSVSSTXIKGGGRXERVGIQNVXLXHTXDACIPVTSXXQYLVMVDDXNVVNLDVNNGEYRERVAICGGSXPLVPIQDTDHLSARLKGAYQAKYPDCWXXTXVXRATTYFKFVLLLAKDAFLLLLEYEPHAVRSXXIPGLKTHGQXFLCLLRAXESQKDXCKLHVKFGYFHAIMVDKKVTXALYRXQQTDLHHFXPQTTXNQESKEVTFLEVKLDXTKXFXVVLVPDTGLIDNNXIQLQQLYEQXKLXANLLAEIKNGGSTFXLREEDYDLDIYTHALPFLYXWFYFPXSPFLXWVQLHQMQLVGGAALQTRPKRXSDEPRTLIXKSWDTLRQXKNWADYELXIEXDFPRRFSKYIDFVXXSTTETSHTTASLKFYXXEVPSIXXLEGSMYSLXESRIIRDPANFRVSSESEWDDWLGMLDIADIKFKPKNNLSVNIYVIFEEDIFKDDXDVYSXLNCKHXANXQLRGLLLLQNEXQLSLEPEXFQVHALDIXASLAGDTMIALEVIXVVPXSTXXTAPNEEXIRREKXXYNAVXQXGDXXFEQCDNFRFHNRMLQXXTARLECKVRAAMRIIKNVRXNIQXDYNNLIDKVXALPTTHPGLERDRXSCSRYWGFLLMQGKMETSTIXLRLVXXPXLAXDENXQNSRILXDAVKYYLPELXSFXETAEPXYGAVEDLNXRAVCQACGTMSIRRSQVQKSMTGSXCXQVLSFIXIRLRDAKARLLIILNXHALXXXQXFHTKVXCNRXVLYDMVSRLTIPAWIKEXXASGVLIEQDPQSLAYLDMNSCQVEXPSRLQVTADAQAPEXIKNGLQDFAEQVVDLKXXVXYAVSSFARXSRXKPIMAXXXIEGXWSQDSXRYEXCEYSQDXGLEXVISEYREXIRYXNXDGQTNLXYXLTTFXPTVGIDTXASKXSQIFKTFXQXLMFDXTSDXRLKKNFIILRTELDMLYLXSQHNIGYWDLCXNVGXQXLSKRKVDKXLDGINTGIPXSVIXLLYARYDKLQTIXDWGLLLHGXEDQLXAWWSFGXNILLIXTASSXXVEKAALLNTRSKXDXRMDNNDXTLTVLNISGYKNSNDFRKEIVEALXKILASPPKCFHRGMLASKGPEIRFWLADIAXIEAQELPXAPLGLLQYXIAXQDLXCSAVAQRHGPXXTILPXEXFXTIXYTLXQAGKVLGEMLLKSDKLDELDLRALAHFKVEXIEEPVGPXPLGFLLARHXIIAEVKXKKILVHSVMEAQRAHEEEXHLSSDXEIXWGKGDKSXKAXPYYXYIHVNGWIXXTMXRXKRPIMXGMEFAKXEFAVPRXTWNXHVKVDLGRGLAAFXNGLYGXAVDIKLTXIETAFENSFXSLGGXXLSQKSQYKAIPAQEARDFKXGFVDDSVLAKEGSLXXDNMLNSYSNATVFPEMPLRTARQRSNKNDYIKYLSPKRNXATPGRXIDRYECVEXKLIVFWXKXGXITEEIPYVLNXLIVSKSXQERADREENXVAGFNLTPGFVHGSVXLDEPAFXRQEKMXHSDXLRNVEVFILGISSDLRLPXSLLILPEPYXKXTIMECESNIMGXWTXXKREXNSIAPQRLSXVAAQAFTXQXAELGKAEAYIDQXAXXEAXWGCKXRLVGPTMKXRXSFQQDDPXAHKAMYXNVXEISIWRTSYAITWVLNTDQIGEXTVLALQHAHTIMTFKPRQAESTXQCWWTKDRQAQVNXLDXQRMAFNRDLFSKQIVKHXXLEXDVREXEVYESDVVQMXLAVTISXKXYKTXYVXXXKARAPYNHERVXVLVVTEVPKAIIAQSPQXMVQGIWHVIEVKGXGQFTDVLIIVPDEVKKXNEKVIEVWNDXRXREDWIEQYKQGVQAAQCRMSKVLXAGNCEWKXKVAIMEYXVEFEXXEEWLXTPTTVQLRAEYXGTPVTQVDDXGCXLQXELEYVEICDTAAXELAEFVYIHIAXETXRHKXTLANPMMKANXPVANQQEIKEDQGEWHNCPXTACYAKDIANRAQXXNLGEKEGDSMIXXLKVXDVYVEDLGWKGQIGLXEEXXVAFAXXXLVXEEXXKXGYNKCTYVERXSNHVXXXSYXXEHDLPXXKQVGXYXNYVKXLAEFYHXLXXXYGQYGDTNREXILGNTDXCDXAXLXATEDCEHXVEAADRDYXFTSSHDKYTDPENRXGLAAAANXKYGEEXEEEVXLEKRGDKAXVMIVEAYDELSRVWAXWXRGMGGTKRQVARXXISMKXSEXXEEPVFIGAQFVRVYRKVYSVLEQLAKPRDRIXPLLXETXXMITYAKASVXEXEXDHAIXYTSGXNVXRESLVEQFYRTNXXETYXFNWXNMXXAEVVXVXMXHLYSLTXRKSQDQMXWSSGXSXLSDLNAKXVNEDXHLVXQRESQIVAIRAYMAIXNLRALKETRAKNRFQSEXYXXKEEXGLXDAHKXQNIVDPXVFVMKXSDTYGAEXPSAXMXXEFYXELXFQXANVDYKFRLTXXPELKFTSXDLPPNIERAIKLDXFSAYKXFEITXDYHAGFRHVSXNHGTDMIDKGHAHFAGENATSLFQEEAAPAKAIFLXDXDXLIGLXXGXSRWNGGASAKXRFEXRVSTSTXKHWSRSSTIDPILRSNAAAEEGGXRKFVDHHXFXPFXIIGXNKEIKFHDRNXCQEYFISIYXKRIDAXNXSANXKFXXHTEGEVSKXGVDLHNHSNSQLXFTEPLHSLLEIEGYILVGMEELVQQLNIKRVDDXAITVNEMYXANGPCAVXVFINRXAAVPEXAEYIECXGAXLRNKXPLLADAIFTQXVIXAPYEDLVKFLXYWHEXKQLKIHQXEGKIFVEVSMSYDKKEEPMXLXDGLNCXXKAISTLYDILLILHSSSHHIXEFKRKATKXNSQFLFPXRQFMNSLIGGDLITDETTVXXELQVEQLSKRXRNDPLCNLRVKRXDPXHDRQGSVSTIRDPGKKYSCHWXDXGVIEQXDXYNVXPTTDIRTKXCXRYALYQTDRXDXSHYGEXXKFAXYLMVFDDMEXYAANSIRYVXAFRVCAVMGQSXXQARHVVSQLIXETAEPAKGTLSKKEDQXHSLEXIMMPRXHYLEXIVLVDFVRXTRDKLXDPASDRTHVXRAKAVAKDXLQXAQCVGLSKLXFKXRKXPEYESDFYRXPEDTRTTRFPVGDAYLCXKEEIWGLFIXAXXDAEALMFAEGKVQXDVNASIEKXTVIKAGTFRPLHPALVXSHTXVIATXNDXAQVEYKPQPXRIRRTKXYKDKRTVLMXMYXEXDKENIQLFNVSQAFXPAERQDXKDNXIENXLFLLHALXQXRRESLDKXGKRIPNRGMLAVIDYERASLGSXKRFRXXXSASXGTEDMETXVRLVXLIXVXGPKCPQLQGPXTLSEKVXHCETAXKKPXAFFPKQALENLXIGVAQDVXQVGIKESVLFIVXSVVMXKPSFXDVQLRTAPAXQAGXRVXSGKGLFGSIFNEPTKGQXXAXEXXXSXIVYSSDVSKIKFAXSTFDAMAXANXEGTDLLLVPPPREKNXICPHIVAXXDXQECEDSLRVERXEFQRGKECAVQKHXAYSQLRFSXTNRRMXHXYVPMXENINXTPXXADXFVGYRXESXPSXKCDQEIDIKGPLLFKXNKXKPXGPDAYXAILAVIRSVELCEXLXXFXFSVXXLEPXEKXMXLYSKLQHKHLAXLVXXAIXQTWIXXELEDEGYDGVRFXHAPXNKXSTEAASLEAGAXKQYGVGTGGDXISQQDDXFDYSKYXREKVGDGDEDAXPRINXRAIQEXAPEDESLNASARKPADLQLYCQVSKKRLRADXQKKEYFLLXXPNKTYETELAREKMXAVNDGVVEXEIMQKPVXSPRAAEVXEFLSPDEPNXKIHEAQWKNNYTXSANTRAXTDDXFLIEELXEXRAAXSXNSRXXGTDDPDAPLNIENHFDIVKDXYAXATEXLVSVTXPIYSANAXVNCVRSXXFGIFKXEPXGVKVWENDLXGFSWLDXPDXRMMSCGSFAFIDLFEMRDXRHNQLSSGCXTKGAVXXQDGIXPDLFALDEKEAEQARRSNLSXPVDGXSEHXDDQXRQTQISGATXDGGSFKNRYLIWYPXLGTLALXESXRVXLSXXPSAGLYXPKQYPAXQMQEFTXXYEYYQXNTCDKIDFXXASVXDIENKERIXLVYSRMXPGESXLAVQXALLQTLTSVKPKVHVGTLAVTAIRLTCQPFLGDTXQKXMAFRXDRTNDNRXLLWVPNRTXAXLMIMMFLPFXXDWVVLSVSQRLARKPIFLGVGRKIPXLGCXFPLIXEIRVSXXHXKRLFREWALQGKXNVYVADFPFTFVEYKXEQXDWXNVHXEVPDAPLKDKIEXKAXLLAFTDXDKXETVMGVINKSXIPKKRQXXEQGYXIYMESHFXADSXPKXGXKKLGMALHRXPLYLYDRNKLVFFARCAQSVXANRKCMGVGKEVDXIAAAKGKGXQPPFANDSXEDNQPXLWDRLSFQHMTCEEGVXFLEKIEVNEMNCLRKHIIVLKMINYYAWFXGITLRSLLXEFLKDLQXRTYPPPADXXPIEPILTKLGDREPWTPLEXYXITXIIHXTKXVSHTDXXSRCALVALTGFXEIAYERXLQGXEASARVIHVSXMQVNWXYIGIXGAHIFGXLISAACKMNGGNTICIKIVXALERSXFLKPEECVVXGEEXXDWGMAHFXVDQNDXSDGSXPKXVLTDDMLLSCKSCRAXGAPXXXELTXMSEPIFIFSGQRATDYQNPSXYIEAPKIEIFGVIXGTAVXNNXTTAPQAXNAYPVTAXYGXVGXRELEFGIVYNFSDINRXADALEVLIDGQKAFEPQTLTVXIVLAATENVINAKEVALATEXAQQVXREELMEKDYLSTNLEDXLXVTYEGKETTLKELKMIELKMSVARQVMCKYLVDLEFERNPXCXGDXKXCVPVXXXEANXLERVNXIXEIGYSIAGILNKDLPAGXGVSXVPYXTHLMELLTCYXKTVLSFVKPNEDTXLDRDXSTLDADDEYRIYHVASQMEXVYVCLXVXXHVIELYVXGXSXAPKNISEXERYGIXDCRENQVILLXRTRTNPRERLXRVTPLAAVRXLEEKLCTKQYXLEYEDVLPWXVVTGXECDALPTDXKEKTDLLITKAQNYXFDFSSQYRHVXVKINIXVSXRVXGSFVLDPFXXPEXKAXNNAVSVIRYDLARXIVXVKLYSTLHYNPXYQRSHXPESQYHVSRVXMNFANAXNDRXXEQELKARGLMTQPQADTLCEIXAEKQXVXFXVVNGPLTGMEDAILKKLFXEEVGFAIKKTIXLTFGXLRRPGTQREVQSVSTKRRQYXIVXSGXVPPNDKVPLISARVPRVNLIPFKQIIIHKGXYKIXRTYDGASNERSIERTSALQRALRXQRRHXAEMGXLAFPTIXNHYRTLSSRTKWKPTVKXLQEAVEXNHFXYSXEILVDEKVLEPGANRVVVQKDPXLKAXCTEGGNKLNLMFXRXGLIFIFRTSSMVYRLXNXXDGSSTWXHVRXLAKGVTDGXGAVKEXKTLKILARLKLLYASFKGGHDYPVLKASXSLLTVIFQVXKGNFIGVNDMVHKHDKFLTGEHGPLSEXSXLKAGGAXGLXARFYPVVRYXDLYYKGGMNLAXXSPTKFPAFNAMDGMVIPXQTRARQXHRDPLRLYPPRSVQXASAXMRXSRAFNLMYLVSEQRKFDWSKTDSNKLSYVQYAKCADSAADLISITNXPVLVNEAQLXXQQINTMWKKXXRPLARQRRLEVXDTKMVXXVXGMVXSGQLFSAYESTLNIQQETKVILFFITEVXAIXGIAFKRHXXMKIXRATXLFSEAATSCYKILLETFFCYEFGELGGNAKYSXEVKRWXKXERFIPVTYRSWTLXAMTTLTVTFICSPXPVAAMKSEHYXDTERLTVDYNLLPPVSLSXAXKAIXXVRKTQIIRLXXDYLTGLAGSGDLVXNXXPNSFIXRPFGGQQVENGSTYLLQNGNEQRTXHGIITSXRGCSQAYXATDFIRLDSGTRXXTFDKQXETRLTNSNPSLLXMFQSTGTAKETXSXEDAACYFELIPNKCKAXFAGYVALKSWIHSSARLADKYWMSVXFXISITDXKGSFXXGQRIWSHAEIEWITRYMDLVVIVTGYGREHYTFKAXRARYTGLSLQPNRVGXVEQVXVSDKRQLEEXESSXXKVIYSNMTCRSIDPDEEXXGCCQXYVHLKNMXGXKLGTGTDGESSKVLFDREIGYMVIQINAKDSMHXHTVAAXMNLSLDSINILRKDQDPCDWSRPLDDIIFPTXQEEDQAFNAGQGGGVSRPNYGIKLGFVTLYGRKTYVTYXVYEEPVSKRVDSXERXDIASFLKVXSHXQQEEYQXTXXGLQEKHXXVEIXPVDLLMLDRXPTHNLKAEVMLGPXAFXYAXNDMAGPXYLXAFSFSMQXVXFKXVTSDIAKLSGGLKNXXFNETAADQDTGKARKQRLCQRPADHSXDPNEAVDLIIGAELKVSGXFGXPDEVLAIAPNWKVTVKYEDSGNFSGEVNTIQENSLEXSXXYWQDSKLGFFAPLVNEIDTXHHXHXALLVLEESQIWLILVGMRAPEAIMAFSSIEDAFVWNPELRPEVAXTLLSYYFXXKYNDVCYPLAIXXRDGGETMLHLARHKKKPGAPYFSFKYLEYXLAEXREDRALRLELEYINRMARASAMYXAMPWRISHYWASXGCNGVRLLDNYXXRPFLLRIFHGSTXSYPGEEEXTXFYKMRSYRTEGQPLESFKEXRXSXTQLLIRXDEGHKXXLLFVPRDFAXIALFVXXXLDNLXEXLWYGGGGXMITLDIXLLFRNEXRAMAGKMIPGGLIRVXEXSKIXPAKFAAPYSIIXASAAKVYCQAEAGAXKFFYIILSPLITXXDYEXELFAVXYAVXIVLXGSESAMMEDTGDGLYEVHQTXGGLGETNLDETQRTLNGVEEGDIRQIIFRARVQANNALTVQXRHXRAGDIXIEIIATKSMSXXTVINWXGLQDLRISXVNIVSLYYXFXSEALPXQHLILAVSDSAXPHKFXSANRKEXGERGXFXDYEXTREKXXPQWAWQEGXHFNXSLWXXGIKETMLELVFPNLXAAVXDLALMLNDKQSSXIFVVXVKYKVYQFTNKCSIIKLNDDDNGAEMDLXAPLSASLXVVKRLPIXLEXAGSAEYXLPXCTLIEEIKATVXGTVKWFSXGVMGKXYTLVIDSDTRHYLKQXFXCKHMVWQNSEXXAERDDXDXRVQVXFLKYAVDDEXEYMHFXVCTRSXELANIVLNTXFENAIEYESFIANTIXNRENDYKFDFLIFLSEQAGDTQXPMNLGLLXIADAKSTGGIDGQQLSRGPGMFFTKASTMXTNVSNDNVKPKVVLSGSSRTMNGLRIGDXSVYXAFDHQXGITSVGEXKVGSXQAAEINPGASXAPXADAKEASIALILSXWCKQNYLQGKAIWXEXKEHXPXVEQLKPXGAPYVEXTXLVQKLDRRRHXLXQXKMEAYKDXXLXSKSEHEKLXEGIIGEWWPPAEHDFLVQETXDILIEAYWXILVAPSHRWDLQRNMWIKGXALAXXHFLXDVQEVETSXANSRYLXCKKVDEEGICEEDSXPINRTFLKYENXDXDIXELXSKSXAWXEPXVFVLLSXNYVELAXAGGENHENAICRTTLXPKYSNHTANSVTDQNILAIIWRLNDVXVKIKTIHMLTTAKXTVTSXRSFRXLXVVPLEYHKDLGIXFLKGXRLAPSGLDYISLIFQKLXPQRSARTAIYAEVWXRRXGGXTKXPFNISXIGYRLVFLLEATVGEMQVLQLQHKXRXLVYVPIIKVELPASMHLKAERPXTRRQAXNVMGWKTHXLIVPVXLXVLINGQXQENVANMXXSHEASXREXXWSIAQQXAXAXLMKSLXRLFTCPERXVSREVPXSKNFPFRXXDDAXLLEKEDRPGRKVRDVQTPQLPVSXVXIKAGEGFPNGTIHSITVQLEXSXXTANLKRASLPNIEINCQVTVRIASELIGXGAVLKXILEKLXESDXKKXEEKLVSLLRKLSGELEATXWXLFSPDXTXDIEXTGKXMVSTEXREKXLNSXVALTTNGRLDXEVXQLTIKLTALXXGETNRERIXNLYIKYXKKGGKNXSEMKQXKSXVXNKAGXGPVCHKNFLDXEDYNKRNGRQQQYKIYPHVLGVAPYENLVMLPFHLKGKXSYQQFLAIKKSLNXASDXALVXLLRFLTNPEKLRADHDGVIMKDPFXRREILYIWLRXXISDSYIRPFEVTERXXRRVLTVTVCIDMLSXMAAYGILCPVFYIXGVTTVETDSNKTPDAWEYKHPXAMAAPPLVFSPAYQEEXLVMQPFARRXVIAFVAXVXIXPLENXCLRLQYAQSAMNADLTEKVEVKPFNKDSLPELNLRPVDIAGAKXARALSLXEYTKEELKSGTNKEPSDPANGETNTXIAVXPASAPXSELLEFTLSXLLLCWDKTLXMRXNFXXKHVSSKHQNRLNCERQAIXLLPXAXRVNGXVASXTFKRTXRKKXPSSERYXIGELXVSRDLSYNRRPXPVMVCQENIXEKXIGQFXIELKXPXPSDSQXEDVPTVADXVVIPXXGAIVYIRNVVNVKXSRSFLHGTXXMANVFLAXDLXDXXXDIVXSQRAFWLIILLXQRRTXXVXAVILXYAAMLAMAATIAFXQTVNQRKXNQAFVAGXVFLRAXTXXNPMYMDRSSPXRFDSXLXXVXELKIXKLYNPVKSKMVYTRXSPLAXLAATETEILIFXXSALEAGKLXVRIRKCKWEGXIGRCPXASQLEKASANSXXKLPNFTIASEFVIATMVKIIAHXPATAPQRESPXMNKYSVQKLAEXFXLXSPTERTADXDXPTTLNAXEIXEXRLLFKVGPVAQANQVKXPEIVQLKRXSRQLCLVXTTDVELEFLYXITGACAXALNGQPNIVEEXCASSTTIEXDHNYPSHPSXXARXLXXLTAQXAVRVMMALIXYDXLSELLKKXFATTNIAPLHHXVEEMGENLKXVDRQIDAAVTDQLILXPTMPTYLXAFFTSQGFXALVCGTXQKNTEARXCGVYXRYDGAIHIIVIFLEKDPEEDAIAVXDGHIVQEKPYAAGGXGSGKDVWTSRLSPYRHTLWAVLXEXIXWKKXAMKDTYTQRFSXPTANXFLDKGQLVATFNYNPNNVRGYDXKPKARXTPAMSDERSEEXGXFDPGVGXTNGKKQLPEAAVENETXDQKLVMTPHRXGXFEDVXVAGXYRKAXDYMPDLXSAWSPLXAHSFLLDPXMVEGPSRQXTAYLQEEDEQXWLSFPMXLEKSSHLPDHMXGAAELSVSPLDSVXXFPQTIYXRQTLAQLRXYNAXILFQXRSFXEXLLVEISXRIATIEVQNMMYLLGEWCGLXXRLHFLGGRTYTXHVKPSWVIEIFXVKKSXKXVESXXXVGAVXPXLSKDXIAQFXEXILQSNGNKVMERLWEITDGLXVVDWHRGTAKXPXPXINEGLVXYVVKILLADWGPVNGSPPRIEENEKKLXAIEKTXLATLSKHXXMYRVFSXGTDKXXSPIXLXRAAANFGLXXDXTLDPGXDTXVKKLVLXVTLMSGFDQMAQNLXVDVQRNDIVSDXLXGXPDAYEQSXXEAFPVLNSEDYKAWLTQXRDAXILAFNEAHAXEGXXGKVKLSNMANLILERILXFYCGSAYILXXEXTFXESYXTYKVPDMAXVAWVXLFXYNLWVXDGRISXSYPAITKLRKKXLARMDSXNXVXAIKRKSVSGRENDTHXVVAFEGGAAPFRFLLTGLFAGXVLIPTKIIHIAHFRRPXFILXXTARVEIALVTELFRKTINITXXQVVXIITTKXVAADSLSYIXVIEXCXXADSAXPVXVXAXTSXVKSYFIVVVXAKQRXSNDXDKKVFKXPPWSCGLVEINDLXRERTAAEXXTXGEADGFRYMARNKXVKMTIMKLIWFPTTVYCDLNNKIXXLIGTFQEAAPXTVXLPANTALETXEXPAVFFXRXXDRDSXELFNSPFQIALXRXYLLEXSIDEXGNXVIDPNPDNFTSETELSWKGPDKMGKSFTYTKRXAEVQAVVVYSFIXXSRINQFSLSPVYLVRLRAKAPRDFVRAKWIXDLXDXIGIQNIXKMXNXAIQPAGDSTVPSVVENXTAXPVXHDRLLDTLNSERVSEGLRDALSVXSLMXVSLPRHXYHRGXGRKTSANKXSDNRQVHLGXRHVSLDLRYQLIRQAAXXLPKRQXKXIDXRLXGQGYYALXSTDYNAQDLDIANDREKQNSXTQXXKXRIKNDXXRVPRAXNXXFGNNRARKPXAXAFXFXMFEFLMXLLSPQSSVLKLLGKGDLSPVQGGEEHIRQSXSELVATKEADGXXKVLXVALFXVDEHPTFINYINXCAQRXLLLREXRANCFXLQGHNXVMDHAARAHEHDIFFXXXVSTTVXXECXHEVKSAIPEHTRXGXAEGFXKRQXEXLKGDNAYSSXXKSVKKVAXXHQXFILAVIINALLMIXRLMRADQXIKLDKLIXHELNLERPXFMFLXYGINAWLLVIAXCPNKKVMAQLEXPVRRQPPTIASESYLGAILLLVATFTTVFHXXTILXKYQIDLIAKTLFKWDVTIGEETLXTQVGVRRSIKPFNDLNVXVAXXFGPTAPEXPDTLCTMSYETXSVITLTFDKXXPRXATIVHSXXVGNTRIXXPLXGLNKDFVYEATNGDARPXDVTWVITLLLKRQDLRXKLHEAFVVGEEVTLSEDMVLALTXGIKLALPATTKRLVSSXSXKGHKFAGDXDAVAXTVLVLXGRDLXYAGKVAXYHKLQTGEQXNDAEXDXFIEVPEWAXGTQGPQTIISNIAAXIVSAWNXDEAAGGRELLPRACKRPHXVRVHIDRHDXEXQAKAQIAKLEWAHXARQLHYXLXKRIXTKPGNRILIGGLIXLSDQTXIEPVIGDGFVXFRTKTITSPFAXQGDRPFPDXIESKGNXRTILVXKTFRVWADVVRXAQVKSEEVVXPPHLVNIVVETKSVLPEAVMIESXFHHIKIVRAYPQLKYLQKPKLKKSAXGYAXNQSPFLVVPQXGFSQXKXMEKQPSLHFMAXXQPFPWFXXPXLEDXIPKHSVFXFXAVKIVYRXGXKXVQEPTVLETGXXSXASIKVAMYPNARXTEVEKYHRNFXSIGXKSTSLXQEERXPKTLQXKXMXKEXAXXKAXQVNRSPFERDVGVNLAKRDXGKWNGIYGLWXCCILXKGFKDETVLPXDHLWXYAYKELEEKXEVKAXFIGFRXXLAKEVLSSDASEHIXVSRFENKXQLDKFTSMNGKALAAPLTXXRAXIVENKIARTTLKXQFGXATXQIVQQEMQXLXVEXELSEAQAQAYRKXALESREFCLNNVSVGDXKLSLSQDXHQKVFACXIRLXPSALADHXLLQXXASIQPYTVPXLAIVTRVCTEXXSEXIFFTNLVINXMWQXMDDDLFWVSMXWAQALMEVVEGNHNXAFWGQNEQVLXTCLLLSLKTPINLALENXKKXPQYPSLGVEIKCRVNEIQNEFXLILEYARDISXTESKEWXLXEVTVSGQMLCVLLEHGPELGEAAKXSXDCEASAEDMDQKALEDXLIGNSLYVSPLKDNRIAEAVICXQAPICXXATGLRRAERCRDQRFKGDXNGRGXRLVQDAVQXXKKXSEMGDFVFCKHVLEVXXSKGITRILAKALQKEINPLXVTMLYGSVVVIKTQSXHXIDKLPQPANXFHVDLAFGSLXMXDXASALRSGAYXSLXRAVDIKYXFSRXQISVTLXMDXQARXVLGFARDSXTATSLAXKLMQKPGTXAPSXRIRDXQXHLKLARELRXNVCLVSGHYFELXALEXXEAPSSXNLARTLFYLVLNEGAFLVLTLLTVSKIXXNFCKALGTVXYVQREFHYLWMFIDIXEXAXLIDXSIVHEGIMGAATXLAXGEXNDITRXDRRLCHQYDPDPRRQACYXQEGXRPHPLXTQSLLDISLCLNNLTLXDRXAHALMNERXXPLLDKXKINYVYXEXGXERSENHDHSYPTDTEXIXSXAFAPVQAXAIKVLMKDDYINEACLELRAALAXRCFESQGKTXKLAKNVCDKVRLDILRLAPWXVRIKKALNVQEVKPGXLTQDRLDGGKQVVDNPPXDAIIAFEPMAHLXQSLHIVNSDAQSTIKEXDLRALXNGGHXQGNCXAXSSLTXILVAADGMVAQYVLVIXRAVVNEXVLTCYTEGYEIXGXYVFEMKLFHSRAFLQARMSILXLGMXIPGXLSTGEGAPTDGXYLFXXLVMDLFFXKNPFAISPFVNRDWDSADIXYYLAEAVXSQLSYGXXPSXGSKXKETTDYGELXAXDWYXGTGKIGGTFYYDXEPAIXSGPXGXNXLLXTAXGIHSRXTAXDPAXPMAQEVVILELVKSINXILVSILKQSPXLSIVXHLXGYPPKMFXXPDADIERLVVXTRVEMVQVFTSELRRWAIYXDSXXELIHEXDEFECDAQEGTTNFPGXFYGQGDTEXILHAGLSXTKEHAMLEGSVEPLQVTIEEQRAGKPXMFTILHPXVERCYLTRATDVXTRXLVLTPADEFNXEATNNGITQKNMLXXFNWFXQSFIXKAXVAKIXAVLPDYQGLVPYXIKAVMNCQXTKFTVXMEMNQPQNGXGFXSHRVGMTHKVLSIDVHGLLNASFDVDEQLQDSRYGTTTVXEKEKNDEFILKIXSVQEHLMLCXQGNASDRTIANQSHMDGYXGNESSXEGTTRXYXDLRVFGHXAQAVRRPKAAIEGNFFDNNQGEXVQVKEERXXXELVPFGPAHTRKRQWLXQPSTXLLAASXHAVLALXDKSLIVLALXXCIVAQQGLSXIASEDFYLQGERKXANLLEHXVNEQPMGLKTLTAFTNXSTALXXSXMETILXQAGKYSSRQXXXMLIIREIFFMYIEXXGRNTFGVLVFHRADKERHKLFASXTXLFRTXRIXRIQXAKAXLDEXFLIRKTLQXFPERMFLRDRFVLGIXGKSVXAGGXQFWDGINXXIXAGYWKXQYSRQXTLNDDFRERAEKMAVKXITCTDKAGLSVQITSWPPGRYFPMVXRFKPHTXILDLRXRLDHXRQRPSFHGARXLKEARSEFGLDXVYKSDFIPAXXVLIVEFGNKAXLCNDEHIEGTTQEQNITSFIALSVRAMXDGKXKKEAKQXKKYEAGGNFSKQGGXIAFHKGENHTLKFXNGSXPSVQHKRAANGTVPXGLYLGDLLAFDLIXMYSVVNHTLGSFKEPYVQPYLXXGNSPEGPLAKGPRLYXNEIFLGSXXXGKACGTQRILLTQVLGKNLLNIXKPTMKPGPSGLKSEGGKIVLXRSXASRNTLSVXXVVXXRRXEWSKIEMXELLKIEWKXKXDISAIDHAVPVLYKMEDAARLEILKLAXFLEAKSLRAAFGYXGKPRDLXTXEXSKTVRVXRDEIVILQVXDFKILKNLLVIDHXLPNXSHXGXAEDRQXEYRDVXAAQHIKRMXGXAXQVSSIILTKVXIGSLAFSLXLVEHPVSLLAGIYXYALLVQFIADKHXIGREPWKLXNKVELRTSGAEGSAHXVEEGSVMPLASRPWFYPXPIKAIVMXEEGPAEXXLMAIXXRXXYATDPETDNGAEVSVGVRLLSAXQIIATLTGLMKANSDXDEXIEVTMPXWDRXLAKAQRYVTNICPXPLPDRXYIFNMADEXAIGRTFGYSSXMSETTDRNNILXCLQTVFNRYLLXEYSRATSIVXYSSRIRDXETQGNFEQKVQXFAALSLEVWSKEYXXPXATHASKNRGFSXPAAAENKIXGXXTCAFFTAQQXPLLDIIEVVYMVXNGVVXRMESTDTSAIAEIEDVNXVRFRSXHXSFEVKDKTLVXEDGIGCQXXXAEQDXKIQTGQELPAXIARDSVXELILVDXXKGRHVSAVIGQLNHYKPXRKXNEALVSNCAIXXDXTLTGSACKTXGGTPGATSAGAVIAAWTAAGKSIXDSXSRYLFXLELPSTHTMRFDMIQCEELLSLDLYGCFRYYXRXMHVNRMSKENTYEXRXADHXPMKKAGARPRXGIAFRNXGXVXLVAKXAMYLLILKXPXTDAPYVASDRGXQLXTXSTQPSNTLTRVNEEHXMSEEACXTEGRPAIXLXKLLLAGEYMPARGPTTVRVQCVNXFNARLXXXWSLXMDIXKXELSFRLXXLAARIPLXIASEXCPQLLXYQVTXIEVKLKKELHCEEMEXASITLFGSLEAPIXGYXXCXTLACINXVTFDGGXTXGTESKPRFQDVIXTDRTXGTPPWRLAFRNATXEXAEIFLGTRNRIRRAEAESRQXQDIRFCDYXANIMSAXAPIXEXWKAGPQLEQQLEMXIKQGVTYXFGRXIMIDLLFAVAEXLAGXISPKSXIACENXPVELXQXEPDLKXKIPPLLQESXRDATDVGLINQXTKFKERLVLWDLTLXXXLPEXPAXVXIDNEYYTKAKILXCEGXRYRTLXFXXRGNKAAKILGLAAMALHLPCGXPARLXVEAVXPTTRRFXVRDASKAVYXLXKLLKXRIEXDWXHTXHTDYETGAFKAPNPIHRVIMQLXAISKTDKKVAXYTMLMLXYTLRXDTKSDAAAGRENAFDKXIIIVCLGRVSKQLLDLAEKLXDFQDNKFRSIAFRANDXWXXGFEAPLRVLLKXLTPQYXIKTSNLATLEHTGGALPLLRDKFXTYXVXIELPNTEXFFRLQDLGLKIXFILPFFGEGVIFIXAHXCPHDQFRRMADEXFAFAVRIXQTVLPSTEWSIXXITARHPXRDEVSLRXVILVPFFDFYQLIAISAQKFAXKHSFLVLHLRSTYAKAXQNDAFTFXXYRVSFIGQCPGIYXPVFXKAHHLFKRWSFNXXYXGPVXNGLIALGVVKXXHENDVWHLWSGRLIVVEHFEVXLASFXXMLNGLADGELXENXNLXXVLXQCSTRSSPIYPISAKMQATRPXLGAECAEPYIKGNXIXTQAIXDLQELLHRSYGTAGLYDEGXNEYFSLGLLAHYPTVAQLQEFENIAAADXLAYKAIEPYRPSLAFLEEFIKILCQVFWQDXIVAKEFVQLKSLFRVASLXDRYLNLRXLSIXFESMLKLGVNALEYXEAXAXYYXGLKLLITFAQXKEXXGLKSVKLRIVCILTCLPSLXTVEGDXYEAGGNQGXKILFDMLKAGRIAFPSGGXQLQXXGDVTALKEYQLXSXFGWCEXLQQTIKYLEPYNWLKEXXXSSDDNVVVKTMQEMPENLXGEIVQXLFRKVFGXFPAERAKDXLXKVVQXCTHAXSXVAEIVEDIGYHETXTTKEKFWMLLPKEPGAVKKGVATYEEQLTVRPXQXNWNXVDKVGEXLXLXEVXXIXMLLIXPSFAFQREPVLSALEREYATTTNXIXELLGTXLXLCQWEMGGQEFGIACQLFPVLDSSSSIWRXQIKFFNPXNETLLRAPDEDXVSEXXISXLLENRSPEKVGXXAGLQLVSDARIGSERASARYXEIDFDTAQNPNLDKQLXVGXRXAFEVAQIGXFAKXXVRKEDAEHRAVXMLIDDLPAEDLICIXNGALXXEHMQNLEPNSCKVEKWFFESVIPVEKXAAMIGLEGVGVAIXEIGVXRERXVXKGEKXYNDPIRCFAXXXETVSGNXAATPNQFXTVVQFKXQSHDHSIEDLLRFXIEPPSWXKXDNGAKPXQGRAXXXTXIARIXXSWXXEGECFSLTIDDQXLEVRXXELXTNNWPSTPKRVIXXLINSLXACXMQVAEIFSLRTEDIVVVXVILEAGIQSYPESTFETQIRWVLWXQXRNKHEXEIXYGKTFPNVYSDDASSHLXMPPXKPSIGXIYLVVLLXKGTWAGPMRKVLGIADXRLXNQYLMVXEKNLFXHXPSIIEERDEGSXGXSXDGIIFVQEFRTRFIKSAGNXSAEAIVFELLPXEMGVCAHMAGXRPPDXLNKTAQYXHXXSRAXHFAXDQLMSPPXFVXXTKXGRINNLSLTSAXIACTXXQSGVEXRNXKLKQQIITAEKAQKNYXIILXTMIIKKRRVTEAYFEHGVNTEXIKNDNNSXKVATMGSVLDISXFAVXXNXCGPSYVGDXIPTDXAIQAEMXTLMDHDKPEGANLXFTRNNNIXISYARGNPNESGSIAVPMGADNIXAKXTNPDAEGNKHVGDKARDDQXCAXKYSEPCXLIAVGXMNDXTALRFSLLKXLAXVFVQSIXDYVHXPPVFKISSNLKILESKXITYYXDNSDXXFANYWEGVMAFXXXIIVQQIXLRRKHXTXVREXIMRXAASXHKSATLVKESLHNDGLLQDFVTKDVTKNPEEQVDVHQGAMAKIDPEXITFVGSYNNTLQXIYDIXXSSVLXTLQDGFLXNFPNFTSALRAKIYILPFIALAGSGVXLIVTVTVNDRLTXEAGSDLXRLKALQATPLFKXQKXPVXVGFDMSXQLYRTFYDNAESXKGSYQMPAYLVGGLLADLAXQYXESRMAKLSXXPAAEXVFFQEETERXKTAEEMVIWLLXVRMKMLSLXCSADSHHRVTNXTEXIKAXPKTNKGXHXFAVPXETXAERPEFEMXETLQKGIERFXNVVQNGYHKVADDLSTFXIPLXXLXEQQQTVDVKCQKGSDEANKKYQTFXSSFVDSRKSPWXDAKEWDLVYPDLESFTLQPDNLLFAXMXXAASAISTWCINCYTQGXLTICIDMASIXKEVKDAHLLSSQISXLQINFKLXHXMXDGKXFRNTQAXDCSPQKESELAIGFXSXAAXXIKXDNPXIFAHDLEVITDDAKMXSWHTLIXLXVPXRLSRPETSHLTGPASHEEKAVXVQSKGMRMQVSIAGLPFVHXFXXXXSTTELGFXDDKQDPXQAXXLXFXARXVLLVLMGDKEFAACYLYAKVSQLXTGFIFECEVXNXSRLHAXFHQLXYPLXEAALAVRFXSDIFAATEYGQAXKELRFFIPYCFYVGVLQHGKVGKKXXLXPRTANGKKIXAYEGQKEHXXSMXRFVDIGIREPXEXPTVEIQLIPEAVTDXLDXLXVIEAXHGFIRXXNXKGNQGXAKVKELTXNRSMXLEPQILSNDXGSEITNRTKXXCGLGARAEYLQGSXPKRFSXMDFEAHHIGYVXLGLINQISEXWYIXLSSWQCGGRKSTCLAXVDSVEDKEAYYLRLTFHWSFLRGLYIRSFLLEHLRIVLLIDEELVTNGIMGGPRGREQKGFPVSDXVVTXLKDRMPSPPAVYRMVPVVRQYVXLXYXSDELDXIGATYXEEQXKNDTLSCVEADTLPDGXGXPAEILLPTRQGSGDLVLKXHGXLXXVMXNATRIYDVSESXEKLTRLXRRNERAEEKLXEXIYNPYCKFYILVERTYGIFPVSXEXVADLQKLLTSVYXSLIPXGXFVKXXGLLLTIMYDKLLGLQFDVFPNDVIHQVSXLPDQLTRGRAXAVSFANRQYQEHPIAXFWVKECMDSLKRGNVKNDGAXXNGXSEAXLTGXALLTFQFLMSXLKNGGLSXIXLEIXXALXMRXLYXLPFKGERVIXAEMMDYSEPVAKXXAXQTWNDLGELXIVVVLPXVSYSELSGMSYQLHKVLXLGFFSIALVENWKPRNIKALGQYAGAKEYXAECMGVGXKDSLXGKQEAXGXGTGVNEFKQPDKRNKSAXYARAVLXLGCELRTYPVSCKLRQYIFESMQRALRVQLGKDIIGSLXMAAXRALDKREPAGHLLKRYTELTEMRQRXXVGFGDXLLYDNSISTHFGIRPPPRLDHPSGTEDXKADKLXPRVVKDVXXACXXGVAIXMALHLPMVTETHLXLVQMTQEMEKLSTGLXXGEGXTMEYEXXDLVYIRKKEFFAYVQGKXHHGXISRNCASWKDQPFLXLAYATTLXDAVQETXRKHSRKRSXKRTPTHTXISXEHWLXEHNQDXQIAPQSXXIGTXYAEQGRXLDICTTEHRSFIEEKAADENDDVLTYQSVLREAIPVKISXINXXVRLXLTXELAYFAKKLXRMXVMVKHKKDLKISXEKAKNYIIXATIKEQLIRSASNFGEXVKPVGNEIRSXIXIXLKXTXKXDVQQKVCINIXTRIPYDRNLLPLELGETQNAXSLLPCPXIAQLGGVVWEVFRYWDEEAVGHIRLNEXXKQGFAFTEIIGXKEDAXMEXGQMXKRXLVFVQTFLHGPESPEXWVAIELVALVVAAIMREKRHGVSXXHGADQYKSASPGALSPKSTAQMMKFFMTTPXALXDQKFYYGRLXXYXVQTQTSTDIRKDTKRRRRXPRYXKXPKDXGGXGPLKMLIMAAVPSXAEAGDYKKLRIITQRKESXWHERXRNAKEXRIVXXEKFDQYDRVAQTIVLQVREINFVNLRGAINEKVNVGQXRDQXXLISFFGFIGXXGRKNMWVARQEDMSRXEMRXIPEXSAGEADEGRSTRLNLXPVHAANXNRLAAQLRFKAFVNSMVERRKSVNYDXANPXVYKXPLPRXXFYMXAPPKFQISQAXXVDEGPXVXAHALLLKPGAAGXVSQLGIIXXLITLAXXXLXTQELHXRAEWIAEIVRFEGHLXAADIAKFSKGETVXTKGAKGINVQEPNSRVIKCVTNQKGRFXYSEYVVDDQXXAPIVFNQADXVLXAKLXMXXLIDSELXNRHEALSTGTDGXSELXXSXFAXHISVLIRTIGPLLYYHNVKLNLTXPLGIANXSDGXXPDVTGVXHGVIKLNLCYWGFFGMMAREARIKXTVNXRKEAXGNXNNAKLDNVXENTXQVGRXRAIYDLPVAXILLGLXLRLDIRRXELEQDIDKSQVQXXTKKVVPSSNVGRIPLPCLSILARDVIRNETTGWKKLESFWVANGHRNVRAALKALKLNLRCRGTSQERTXFVVRKXYVLDTIEIDFADVVGXXXTGAGPLLGXVDIDLXGDLXLKGMXYKEAPPSWLQAIREXXXSVXAXVVGVXXXKTSIETAFQSETLQDTYLLFXXQPKRVIXXLIETFSMXYMMRVNANSLKXFQXLHVSTTQVXGKEGLDSKPLI
>JG18_Hermissenda_opalescens
[truncated: 9,188,944 more chars]
