# Supplementary material for: Transcriptomics provides a robust framework for the relationships of the major clades of cladobranch sea slugs (Mollusca, Gastropoda, Heterobranchia), but fails to resolve the position of the enigmatic genus Embletonia
Source: BMC Ecol Evol. 2021 Dec 28;21:226. doi: 10.1186/s12862-021-01944-0 (PMC8895541; doi:10.1186/s12862-021-01944-0)
Supplement: Supplementary file 11 — Additional file 11. Archive S9: Data used for Four-cluster Likelihood Mapping (FcLM). This archive includes two directories [one per approach, with (a) 19 species included in Group 4 and (b) 15 species included in Group 4; see Additional file 1]. Each directory includes four subdirectories: original, permutationI, permutationII, and permutationIII. In each subdirectory, the following files that served as input for the FcLM with IQ-TREE are provided: superalignment (FASTA format) of the strict data set, partition file with gene boundaries and respective models, and the group file (NEXUS format) listing the species included in the defined groups (see Additional file 2: Table S13). [file 12862_2021_1944_MOESM11_ESM.zip › Archive_S9/a_outgroup_with_non-cladobranchs/permutationIII/strict_permutation_partitions.nex]

#nexus
begin sets;
  charset EOG091F03CS = 1 - 280;
  charset EOG091F00LC = 281 - 776;
  charset EOG091F00G4 = 777 - 1380;
  charset EOG091F00G9 = 1381 - 2044;
  charset EOG091F045A = 2045 - 2193;
  charset EOG091F02SJ = 2194 - 2503;
  charset EOG091F01OF = 2504 - 2920;
  charset EOG091F04P3 = 2921 - 3032;
  charset EOG091F02BJ = 3033 - 3313;
  charset EOG091F05MS = 3314 - 3460;
  charset EOG091F02PJ = 3461 - 3634;
  charset EOG091F00C8 = 3635 - 4434;
  charset EOG091F00NS = 4435 - 4978;
  charset EOG091F00T6 = 4979 - 5550;
  charset EOG091F031V = 5551 - 5799;
  charset EOG091F044K = 5800 - 5967;
  charset EOG091F02K1 = 5968 - 6208;
  charset EOG091F04XI = 6209 - 6325;
  charset EOG091F0138 = 6326 - 6710;
  charset EOG091F0366 = 6711 - 6986;
  charset EOG091F04C2 = 6987 - 7179;
  charset EOG091F02NK = 7180 - 7422;
  charset EOG091F0327 = 7423 - 7588;
  charset EOG091F03QJ = 7589 - 7756;
  charset EOG091F00VI = 7757 - 8301;
  charset EOG091F00XH = 8302 - 8743;
  charset EOG091F00EE = 8744 - 9435;
  charset EOG091F01R8 = 9436 - 9882;
  charset EOG091F0063 = 9883 - 11056;
  charset EOG091F009H = 11057 - 11929;
  charset EOG091F00EP = 11930 - 12641;
  charset EOG091F02EK = 12642 - 13094;
  charset EOG091F005F = 13095 - 14149;
  charset EOG091F05DM = 14150 - 14254;
  charset EOG091F01CW = 14255 - 14625;
  charset EOG091F00V8 = 14626 - 15068;
  charset EOG091F0385 = 15069 - 15442;
  charset EOG091F03N1 = 15443 - 15625;
  charset EOG091F04RM = 15626 - 15732;
  charset EOG091F0509 = 15733 - 15890;
  charset EOG091F029R = 15891 - 16217;
  charset EOG091F03N5 = 16218 - 16375;
  charset EOG091F01RV = 16376 - 16776;
  charset EOG091F04TW = 16777 - 16902;
  charset EOG091F02AP = 16903 - 17218;
  charset EOG091F05VC = 17219 - 17296;
  charset EOG091F02HG = 17297 - 17706;
  charset EOG091F00O5 = 17707 - 18217;
  charset EOG091F02YG = 18218 - 18648;
  charset EOG091F054X = 18649 - 18778;
  charset EOG091F03SL = 18779 - 19155;
  charset EOG091F03FK = 19156 - 19342;
  charset EOG091F014Z = 19343 - 19944;
  charset EOG091F00AS = 19945 - 20602;
  charset EOG091F04IL = 20603 - 20746;
  charset EOG091F03GW = 20747 - 20933;
  charset EOG091F013F = 20934 - 21390;
  charset EOG091F0481 = 21391 - 21561;
  charset EOG091F00T2 = 21562 - 22020;
  charset EOG091F00L6 = 22021 - 22745;
  charset EOG091F01O0 = 22746 - 23263;
  charset EOG091F03X4 = 23264 - 23450;
  charset EOG091F04A8 = 23451 - 23577;
  charset EOG091F01X5 = 23578 - 23916;
  charset EOG091F005Q = 23917 - 24714;
  charset EOG091F01MJ = 24715 - 25012;
  charset EOG091F02LT = 25013 - 25283;
  charset EOG091F00HY = 25284 - 26080;
  charset EOG091F00IW = 26081 - 26647;
  charset EOG091F01UH = 26648 - 27131;
  charset EOG091F01RF = 27132 - 27509;
  charset EOG091F00PU = 27510 - 27986;
  charset EOG091F05ZR = 27987 - 28061;
  charset EOG091F00AL = 28062 - 28516;
  charset EOG091F01R5 = 28517 - 28873;
  charset EOG091F05EE = 28874 - 28977;
  charset EOG091F01DT = 28978 - 29585;
  charset EOG091F04WU = 29586 - 29681;
  charset EOG091F03GD = 29682 - 29859;
  charset EOG091F00GQ = 29860 - 30455;
  charset EOG091F00OJ = 30456 - 30987;
  charset EOG091F0034 = 30988 - 32364;
  charset EOG091F01LI = 32365 - 32663;
  charset EOG091F03OM = 32664 - 32865;
  charset EOG091F04OA = 32866 - 33057;
  charset EOG091F03F7 = 33058 - 33274;
  charset EOG091F05TP = 33275 - 33378;
  charset EOG091F00P2 = 33379 - 33916;
  charset EOG091F01SB = 33917 - 34276;
  charset EOG091F04TS = 34277 - 34469;
  charset EOG091F02Y7 = 34470 - 34724;
  charset EOG091F0085 = 34725 - 35757;
  charset EOG091F03XC = 35758 - 35978;
  charset EOG091F02PT = 35979 - 36277;
  charset EOG091F03NL = 36278 - 36479;
  charset EOG091F00TF = 36480 - 36845;
  charset EOG091F048B = 36846 - 37087;
  charset EOG091F00B9 = 37088 - 38008;
  charset EOG091F017Q = 38009 - 38402;
  charset EOG091F04M4 = 38403 - 38634;
  charset EOG091F04AQ = 38635 - 38864;
  charset EOG091F02XI = 38865 - 39083;
  charset EOG091F03UX = 39084 - 39253;
  charset EOG091F04QF = 39254 - 39374;
  charset EOG091F05IB = 39375 - 39517;
  charset EOG091F02NS = 39518 - 39843;
  charset EOG091F00MI = 39844 - 40391;
  charset EOG091F01KZ = 40392 - 40800;
  charset EOG091F03MT = 40801 - 41023;
  charset EOG091F03L7 = 41024 - 41228;
  charset EOG091F048J = 41229 - 41347;
  charset EOG091F00H0 = 41348 - 42163;
  charset EOG091F00XI = 42164 - 42581;
  charset EOG091F04IC = 42582 - 42696;
  charset EOG091F02BS = 42697 - 43050;
  charset EOG091F00XC = 43051 - 43403;
  charset EOG091F03UH = 43404 - 43603;
  charset EOG091F02IA = 43604 - 43893;
  charset EOG091F00NP = 43894 - 44680;
  charset EOG091F01C4 = 44681 - 45085;
  charset EOG091F00E8 = 45086 - 45898;
  charset EOG091F02Q3 = 45899 - 46304;
  charset EOG091F01BJ = 46305 - 46710;
  charset EOG091F02X9 = 46711 - 46902;
  charset EOG091F02VN = 46903 - 47095;
  charset EOG091F00ZL = 47096 - 47600;
  charset EOG091F035V = 47601 - 47815;
  charset EOG091F02L1 = 47816 - 48145;
  charset EOG091F03GX = 48146 - 48281;
  charset EOG091F02WT = 48282 - 48690;
  charset EOG091F03AG = 48691 - 48873;
  charset EOG091F00RG = 48874 - 49334;
  charset EOG091F03H7 = 49335 - 49562;
  charset EOG091F02L5 = 49563 - 49978;
  charset EOG091F00L5 = 49979 - 50704;
  charset EOG091F05NS = 50705 - 50854;
  charset EOG091F029X = 50855 - 51187;
  charset EOG091F00V0 = 51188 - 51671;
  charset EOG091F04D3 = 51672 - 51856;
  charset EOG091F00D1 = 51857 - 52570;
  charset EOG091F02QY = 52571 - 52827;
  charset EOG091F05AV = 52828 - 52923;
  charset EOG091F04LH = 52924 - 53159;
  charset EOG091F02UQ = 53160 - 53450;
  charset EOG091F01N3 = 53451 - 53812;
  charset EOG091F02SV = 53813 - 54061;
  charset EOG091F019F = 54062 - 54588;
  charset EOG091F026C = 54589 - 55001;
  charset EOG091F03VL = 55002 - 55143;
  charset EOG091F022L = 55144 - 55608;
  charset EOG091F009M = 55609 - 56482;
  charset EOG091F014P = 56483 - 56969;
  charset EOG091F00DI = 56970 - 57690;
  charset EOG091F0478 = 57691 - 57916;
  charset EOG091F00XP = 57917 - 58316;
  charset EOG091F05WP = 58317 - 58439;
  charset EOG091F04YI = 58440 - 58568;
  charset EOG091F05L7 = 58569 - 58712;
  charset EOG091F04UG = 58713 - 58825;
  charset EOG091F03XP = 58826 - 59032;
  charset EOG091F03YH = 59033 - 59310;
  charset EOG091F02O6 = 59311 - 59530;
  charset EOG091F01S1 = 59531 - 59894;
  charset EOG091F0294 = 59895 - 60403;
  charset EOG091F03XJ = 60404 - 60620;
  charset EOG091F008D = 60621 - 61251;
  charset EOG091F03S6 = 61252 - 61551;
  charset EOG091F00NH = 61552 - 62341;
  charset EOG091F02JS = 62342 - 62826;
  charset EOG091F013G = 62827 - 63306;
  charset EOG091F02XA = 63307 - 63566;
  charset EOG091F01ND = 63567 - 63883;
  charset EOG091F02M3 = 63884 - 64142;
  charset EOG091F00AZ = 64143 - 65191;
  charset EOG091F033L = 65192 - 65409;
  charset EOG091F03Q4 = 65410 - 65766;
  charset EOG091F00FH = 65767 - 66427;
  charset EOG091F018E = 66428 - 66765;
  charset EOG091F00ZF = 66766 - 67193;
  charset EOG091F00Z0 = 67194 - 67615;
  charset EOG091F02S8 = 67616 - 68057;
  charset EOG091F02UP = 68058 - 68261;
  charset EOG091F01UT = 68262 - 68592;
  charset EOG091F003Q = 68593 - 69547;
  charset EOG091F03TV = 69548 - 69695;
  charset EOG091F01DR = 69696 - 70230;
  charset EOG091F03I0 = 70231 - 70428;
  charset EOG091F021P = 70429 - 70801;
  charset EOG091F03CF = 70802 - 71042;
  charset EOG091F003A = 71043 - 72685;
  charset EOG091F01E8 = 72686 - 73089;
  charset EOG091F01E9 = 73090 - 73510;
  charset EOG091F01EW = 73511 - 74036;
  charset EOG091F00KW = 74037 - 75091;
  charset EOG091F00LL = 75092 - 76257;
  charset EOG091F00KO = 76258 - 77060;
  charset EOG091F04ED = 77061 - 77172;
  charset EOG091F00E3 = 77173 - 77962;
  charset EOG091F026P = 77963 - 78272;
  charset EOG091F03ES = 78273 - 78430;
  charset EOG091F00NC = 78431 - 78949;
  charset EOG091F00HT = 78950 - 79846;
  charset EOG091F00DM = 79847 - 80700;
  charset EOG091F006N = 80701 - 81644;
  charset EOG091F006L = 81645 - 82595;
  charset EOG091F01HE = 82596 - 83056;
  charset EOG091F041M = 83057 - 83218;
  charset EOG091F03FB = 83219 - 83475;
  charset EOG091F01WJ = 83476 - 83826;
  charset EOG091F02SU = 83827 - 84039;
  charset EOG091F011I = 84040 - 84474;
  charset EOG091F02LU = 84475 - 84764;
  charset EOG091F03B0 = 84765 - 84979;
  charset EOG091F00GF = 84980 - 85827;
  charset EOG091F03KF = 85828 - 86128;
  charset EOG091F02RM = 86129 - 86349;
  charset EOG091F0177 = 86350 - 86778;
  charset EOG091F00N7 = 86779 - 87381;
  charset EOG091F0429 = 87382 - 87631;
  charset EOG091F03CN = 87632 - 87912;
  charset EOG091F048W = 87913 - 88091;
  charset EOG091F01JC = 88092 - 88582;
  charset EOG091F02ZG = 88583 - 88854;
  charset EOG091F00DE = 88855 - 89580;
  charset EOG091F0611 = 89581 - 89683;
  charset EOG091F03TE = 89684 - 89887;
  charset EOG091F01W2 = 89888 - 90336;
  charset EOG091F04UX = 90337 - 90516;
  charset EOG091F03OI = 90517 - 90742;
  charset EOG091F054K = 90743 - 90883;
  charset EOG091F036B = 90884 - 91093;
  charset EOG091F03SV = 91094 - 91278;
  charset EOG091F03WS = 91279 - 91440;
  charset EOG091F021M = 91441 - 91782;
  charset EOG091F00E0 = 91783 - 92396;
  charset EOG091F03RU = 92397 - 92668;
  charset EOG091F00EM = 92669 - 93738;
  charset EOG091F03B2 = 93739 - 93987;
  charset EOG091F0141 = 93988 - 94488;
  charset EOG091F035C = 94489 - 94772;
  charset EOG091F01KI = 94773 - 95225;
  charset EOG091F058I = 95226 - 95396;
  charset EOG091F02QI = 95397 - 95658;
  charset EOG091F01CD = 95659 - 96047;
  charset EOG091F03ZN = 96048 - 96199;
  charset EOG091F00H5 = 96200 - 96996;
  charset EOG091F03RC = 96997 - 97171;
  charset EOG091F03B3 = 97172 - 97447;
  charset EOG091F00FQ = 97448 - 98225;
  charset EOG091F01NV = 98226 - 98579;
  charset EOG091F01QO = 98580 - 99044;
  charset EOG091F01LK = 99045 - 99436;
  charset EOG091F02U1 = 99437 - 99759;
  charset EOG091F02N3 = 99760 - 100111;
  charset EOG091F00ZX = 100112 - 100572;
  charset EOG091F00QA = 100573 - 101099;
  charset EOG091F0538 = 101100 - 101367;
  charset EOG091F01RX = 101368 - 101873;
  charset EOG091F00GD = 101874 - 102485;
  charset EOG091F0421 = 102486 - 102776;
  charset EOG091F01YW = 102777 - 103177;
  charset EOG091F02LO = 103178 - 103416;
  charset EOG091F023A = 103417 - 103810;
  charset EOG091F02BV = 103811 - 104300;
  charset EOG091F02EL = 104301 - 104636;
  charset EOG091F02RJ = 104637 - 104867;
  charset EOG091F05TH = 104868 - 105019;
  charset EOG091F01KA = 105020 - 105609;
  charset EOG091F031Z = 105610 - 105789;
  charset EOG091F04BI = 105790 - 105930;
  charset EOG091F00G0 = 105931 - 106682;
  charset EOG091F016Y = 106683 - 107294;
  charset EOG091F03TX = 107295 - 107533;
  charset EOG091F029J = 107534 - 107827;
  charset EOG091F0170 = 107828 - 108156;
  charset EOG091F01MT = 108157 - 108589;
  charset EOG091F03XY = 108590 - 108908;
  charset EOG091F03QL = 108909 - 109155;
  charset EOG091F00JJ = 109156 - 109722;
  charset EOG091F03YZ = 109723 - 109939;
  charset EOG091F028W = 109940 - 110199;
  charset EOG091F02LE = 110200 - 110522;
  charset EOG091F028L = 110523 - 110891;
  charset EOG091F02OR = 110892 - 111217;
  charset EOG091F029T = 111218 - 111573;
  charset EOG091F00HI = 111574 - 112318;
  charset EOG091F019S = 112319 - 112868;
  charset EOG091F00E5 = 112869 - 113590;
  charset EOG091F01OK = 113591 - 114062;
  charset EOG091F01KC = 114063 - 114491;
  charset EOG091F056X = 114492 - 114623;
  charset EOG091F00XJ = 114624 - 115271;
  charset EOG091F05GU = 115272 - 115388;
  charset EOG091F00TR = 115389 - 115694;
  charset EOG091F02JN = 115695 - 116029;
  charset EOG091F04A0 = 116030 - 116165;
  charset EOG091F03CM = 116166 - 116417;
  charset EOG091F030C = 116418 - 116667;
  charset EOG091F00DP = 116668 - 117686;
  charset EOG091F01NE = 117687 - 118021;
  charset EOG091F013R = 118022 - 118487;
  charset EOG091F00TN = 118488 - 119019;
  charset EOG091F02UZ = 119020 - 119267;
  charset EOG091F0473 = 119268 - 119597;
  charset EOG091F02F6 = 119598 - 119890;
  charset EOG091F02RV = 119891 - 120269;
  charset EOG091F04CC = 120270 - 120431;
  charset EOG091F046Y = 120432 - 120722;
  charset EOG091F04A1 = 120723 - 120868;
  charset EOG091F04XD = 120869 - 120980;
  charset EOG091F0507 = 120981 - 121097;
  charset EOG091F03MK = 121098 - 121393;
  charset EOG091F00J2 = 121394 - 122109;
  charset EOG091F00VZ = 122110 - 122569;
  charset EOG091F00I8 = 122570 - 123483;
  charset EOG091F03UJ = 123484 - 123666;
  charset EOG091F02C1 = 123667 - 123988;
  charset EOG091F01Y7 = 123989 - 124382;
  charset EOG091F032G = 124383 - 124633;
  charset EOG091F04ZY = 124634 - 124888;
  charset EOG091F00JR = 124889 - 125401;
  charset EOG091F051V = 125402 - 125510;
  charset EOG091F05YN = 125511 - 125643;
  charset EOG091F04WR = 125644 - 126412;
  charset EOG091F00N3 = 126413 - 126985;
  charset EOG091F00B1 = 126986 - 127757;
  charset EOG091F01Q3 = 127758 - 128288;
  charset EOG091F05EO = 128289 - 128370;
  charset EOG091F007J = 128371 - 129268;
  charset EOG091F00CP = 129269 - 130022;
  charset EOG091F00NF = 130023 - 130715;
  charset EOG091F01BW = 130716 - 131025;
  charset EOG091F05RN = 131026 - 131095;
  charset EOG091F01XO = 131096 - 131411;
  charset EOG091F00B2 = 131412 - 132212;
  charset EOG091F00GP = 132213 - 132818;
  charset EOG091F03ML = 132819 - 132996;
  charset EOG091F04C3 = 132997 - 133185;
  charset EOG091F020B = 133186 - 133517;
  charset EOG091F03EU = 133518 - 133646;
  charset EOG091F033C = 133647 - 133895;
  charset EOG091F03MX = 133896 - 134176;
  charset EOG091F03U4 = 134177 - 134524;
  charset EOG091F00X6 = 134525 - 135156;
  charset EOG091F02W8 = 135157 - 135572;
  charset EOG091F01KN = 135573 - 135932;
  charset EOG091F02BI = 135933 - 136234;
  charset EOG091F01ZE = 136235 - 136563;
  charset EOG091F00J7 = 136564 - 137370;
  charset EOG091F03LV = 137371 - 137795;
  charset EOG091F04YY = 137796 - 137929;
  charset EOG091F01ZC = 137930 - 138304;
  charset EOG091F00ZJ = 138305 - 138763;
  charset EOG091F04B4 = 138764 - 138932;
  charset EOG091F01FW = 138933 - 139649;
  charset EOG091F00NU = 139650 - 140154;
  charset EOG091F03JT = 140155 - 140351;
  charset EOG091F03YI = 140352 - 140595;
  charset EOG091F02QR = 140596 - 140897;
  charset EOG091F00EF = 140898 - 141585;
  charset EOG091F00KT = 141586 - 142287;
  charset EOG091F00DQ = 142288 - 143036;
  charset EOG091F044M = 143037 - 143192;
  charset EOG091F02LS = 143193 - 143406;
  charset EOG091F00O4 = 143407 - 143904;
  charset EOG091F04UC = 143905 - 144085;
  charset EOG091F03Y3 = 144086 - 144354;
  charset EOG091F00RZ = 144355 - 144884;
  charset EOG091F00UJ = 144885 - 145475;
  charset EOG091F01QT = 145476 - 145912;
  charset EOG091F00TS = 145913 - 146478;
  charset EOG091F0182 = 146479 - 147138;
  charset EOG091F0386 = 147139 - 147409;
  charset EOG091F03VW = 147410 - 147600;
  charset EOG091F010C = 147601 - 148105;
  charset EOG091F03D2 = 148106 - 148370;
  charset EOG091F00R0 = 148371 - 148866;
  charset EOG091F018Z = 148867 - 149241;
  charset EOG091F03EF = 149242 - 149407;
  charset EOG091F03AH = 149408 - 149601;
  charset EOG091F04WG = 149602 - 149710;
  charset EOG091F00NX = 149711 - 150336;
  charset EOG091F03AN = 150337 - 150567;
  charset EOG091F01M5 = 150568 - 150906;
  charset EOG091F04C9 = 150907 - 151129;
  charset EOG091F04F1 = 151130 - 151279;
  charset EOG091F00ON = 151280 - 151776;
  charset EOG091F03VZ = 151777 - 151993;
  charset EOG091F01JJ = 151994 - 152421;
  charset EOG091F05NA = 152422 - 152664;
  charset EOG091F0109 = 152665 - 153093;
  charset EOG091F03W2 = 153094 - 153363;
  charset EOG091F04DN = 153364 - 153579;
  charset EOG091F012R = 153580 - 154031;
  charset EOG091F03W8 = 154032 - 154247;
  charset EOG091F04D1 = 154248 - 154382;
  charset EOG091F01XZ = 154383 - 154834;
  charset EOG091F04EP = 154835 - 155021;
  charset EOG091F00WU = 155022 - 155257;
  charset EOG091F01X1 = 155258 - 155670;
  charset EOG091F05S0 = 155671 - 155866;
  charset EOG091F04QG = 155867 - 156022;
  charset EOG091F04MM = 156023 - 156228;
  charset EOG091F05HE = 156229 - 156378;
  charset EOG091F05DN = 156379 - 156496;
  charset EOG091F00Y2 = 156497 - 156939;
  charset EOG091F03RK = 156940 - 157143;
  charset EOG091F011F = 157144 - 157724;
  charset EOG091F00IT = 157725 - 158389;
  charset EOG091F0279 = 158390 - 158798;
  charset EOG091F0373 = 158799 - 159265;
  charset EOG091F00QW = 159266 - 159775;
  charset EOG091F01DL = 159776 - 160301;
  charset EOG091F01EL = 160302 - 160791;
  charset EOG091F02FR = 160792 - 161319;
  charset EOG091F02O2 = 161320 - 161573;
  charset EOG091F02RO = 161574 - 161863;
  charset EOG091F02S0 = 161864 - 162161;
  charset EOG091F05LC = 162162 - 162292;
  charset EOG091F034I = 162293 - 162482;
  charset EOG091F01WY = 162483 - 162841;
  charset EOG091F04WH = 162842 - 162983;
  charset EOG091F029Y = 162984 - 163709;
  charset EOG091F01PE = 163710 - 164028;
  charset EOG091F03FA = 164029 - 164268;
  charset EOG091F01TG = 164269 - 164611;
  charset EOG091F02WW = 164612 - 164821;
  charset EOG091F0488 = 164822 - 165033;
  charset EOG091F04QI = 165034 - 165134;
  charset EOG091F052T = 165135 - 165239;
  charset EOG091F03KI = 165240 - 165434;
  charset EOG091F02BK = 165435 - 165761;
  charset EOG091F04EH = 165762 - 165941;
  charset EOG091F01C9 = 165942 - 166335;
  charset EOG091F04J4 = 166336 - 166479;
  charset EOG091F02IJ = 166480 - 166808;
  charset EOG091F03OG = 166809 - 166999;
  charset EOG091F03YU = 167000 - 167149;
  charset EOG091F0035 = 167150 - 168371;
  charset EOG091F02US = 168372 - 168905;
  charset EOG091F055K = 168906 - 168989;
  charset EOG091F02WX = 168990 - 169178;
  charset EOG091F0584 = 169179 - 169296;
  charset EOG091F02VQ = 169297 - 169585;
  charset EOG091F02X5 = 169586 - 169935;
  charset EOG091F045T = 169936 - 170140;
  charpartition mymodels =
    LG: EOG091F03CS,
    LG: EOG091F00LC,
    LG: EOG091F00G4,
    LG: EOG091F00G9,
    LG: EOG091F045A,
    LG: EOG091F02SJ,
    LG: EOG091F01OF,
    LG: EOG091F04P3,
    LG: EOG091F02BJ,
    LG: EOG091F05MS,
    LG: EOG091F02PJ,
    LG: EOG091F00C8,
    LG: EOG091F00NS,
    LG: EOG091F00T6,
    LG: EOG091F031V,
    LG: EOG091F044K,
    LG: EOG091F02K1,
    LG: EOG091F04XI,
    LG: EOG091F0138,
    LG: EOG091F0366,
    LG: EOG091F04C2,
    LG: EOG091F02NK,
    LG: EOG091F0327,
    LG: EOG091F03QJ,
    LG: EOG091F00VI,
    LG: EOG091F00XH,
    LG: EOG091F00EE,
    LG: EOG091F01R8,
    LG: EOG091F0063,
    LG: EOG091F009H,
    LG: EOG091F00EP,
    LG: EOG091F02EK,
    LG: EOG091F005F,
    LG: EOG091F05DM,
    LG: EOG091F01CW,
    LG: EOG091F00V8,
    LG: EOG091F0385,
    LG: EOG091F03N1,
    LG: EOG091F04RM,
    LG: EOG091F0509,
    LG: EOG091F029R,
    LG: EOG091F03N5,
    LG: EOG091F01RV,
    LG: EOG091F04TW,
    LG: EOG091F02AP,
    LG: EOG091F05VC,
    LG: EOG091F02HG,
    LG: EOG091F00O5,
    LG: EOG091F02YG,
    LG: EOG091F054X,
    LG: EOG091F03SL,
    LG: EOG091F03FK,
    LG: EOG091F014Z,
    LG: EOG091F00AS,
    LG: EOG091F04IL,
    LG: EOG091F03GW,
    LG: EOG091F013F,
    LG: EOG091F0481,
    LG: EOG091F00T2,
    LG: EOG091F00L6,
    LG: EOG091F01O0,
    LG: EOG091F03X4,
    LG: EOG091F04A8,
    LG: EOG091F01X5,
    LG: EOG091F005Q,
    LG: EOG091F01MJ,
    LG: EOG091F02LT,
    LG: EOG091F00HY,
    LG: EOG091F00IW,
    LG: EOG091F01UH,
    LG: EOG091F01RF,
    LG: EOG091F00PU,
    LG: EOG091F05ZR,
    LG: EOG091F00AL,
    LG: EOG091F01R5,
    LG: EOG091F05EE,
    LG: EOG091F01DT,
    LG: EOG091F04WU,
    LG: EOG091F03GD,
    LG: EOG091F00GQ,
    LG: EOG091F00OJ,
    LG: EOG091F0034,
    LG: EOG091F01LI,
    LG: EOG091F03OM,
    LG: EOG091F04OA,
    LG: EOG091F03F7,
    LG: EOG091F05TP,
    LG: EOG091F00P2,
    LG: EOG091F01SB,
    LG: EOG091F04TS,
    LG: EOG091F02Y7,
    LG: EOG091F0085,
    LG: EOG091F03XC,
    LG: EOG091F02PT,
    LG: EOG091F03NL,
    LG: EOG091F00TF,
    LG: EOG091F048B,
    LG: EOG091F00B9,
    LG: EOG091F017Q,
    LG: EOG091F04M4,
    LG: EOG091F04AQ,
    LG: EOG091F02XI,
    LG: EOG091F03UX,
    LG: EOG091F04QF,
    LG: EOG091F05IB,
    LG: EOG091F02NS,
    LG: EOG091F00MI,
    LG: EOG091F01KZ,
    LG: EOG091F03MT,
    LG: EOG091F03L7,
    LG: EOG091F048J,
    LG: EOG091F00H0,
    LG: EOG091F00XI,
    LG: EOG091F04IC,
    LG: EOG091F02BS,
    LG: EOG091F00XC,
    LG: EOG091F03UH,
    LG: EOG091F02IA,
    LG: EOG091F00NP,
    LG: EOG091F01C4,
    LG: EOG091F00E8,
    LG: EOG091F02Q3,
    LG: EOG091F01BJ,
    LG: EOG091F02X9,
    LG: EOG091F02VN,
    LG: EOG091F00ZL,
    LG: EOG091F035V,
    LG: EOG091F02L1,
    LG: EOG091F03GX,
    LG: EOG091F02WT,
    LG: EOG091F03AG,
    LG: EOG091F00RG,
    LG: EOG091F03H7,
    LG: EOG091F02L5,
    LG: EOG091F00L5,
    LG: EOG091F05NS,
    LG: EOG091F029X,
    LG: EOG091F00V0,
    LG: EOG091F04D3,
    LG: EOG091F00D1,
    LG: EOG091F02QY,
    LG: EOG091F05AV,
    LG: EOG091F04LH,
    LG: EOG091F02UQ,
    LG: EOG091F01N3,
    LG: EOG091F02SV,
    LG: EOG091F019F,
    LG: EOG091F026C,
    LG: EOG091F03VL,
    LG: EOG091F022L,
    LG: EOG091F009M,
    LG: EOG091F014P,
    LG: EOG091F00DI,
    LG: EOG091F0478,
    LG: EOG091F00XP,
    LG: EOG091F05WP,
    LG: EOG091F04YI,
    LG: EOG091F05L7,
    LG: EOG091F04UG,
    LG: EOG091F03XP,
    LG: EOG091F03YH,
    LG: EOG091F02O6,
    LG: EOG091F01S1,
    LG: EOG091F0294,
    LG: EOG091F03XJ,
    LG: EOG091F008D,
    LG: EOG091F03S6,
    LG: EOG091F00NH,
    LG: EOG091F02JS,
    LG: EOG091F013G,
    LG: EOG091F02XA,
    LG: EOG091F01ND,
    LG: EOG091F02M3,
    LG: EOG091F00AZ,
    LG: EOG091F033L,
    LG: EOG091F03Q4,
    LG: EOG091F00FH,
    LG: EOG091F018E,
    LG: EOG091F00ZF,
    LG: EOG091F00Z0,
    LG: EOG091F02S8,
    LG: EOG091F02UP,
    LG: EOG091F01UT,
    LG: EOG091F003Q,
    LG: EOG091F03TV,
    LG: EOG091F01DR,
    LG: EOG091F03I0,
    LG: EOG091F021P,
    LG: EOG091F03CF,
    LG: EOG091F003A,
    LG: EOG091F01E8,
    LG: EOG091F01E9,
    LG: EOG091F01EW,
    LG: EOG091F00KW,
    LG: EOG091F00LL,
    LG: EOG091F00KO,
    LG: EOG091F04ED,
    LG: EOG091F00E3,
    LG: EOG091F026P,
    LG: EOG091F03ES,
    LG: EOG091F00NC,
    LG: EOG091F00HT,
    LG: EOG091F00DM,
    LG: EOG091F006N,
    LG: EOG091F006L,
    LG: EOG091F01HE,
    LG: EOG091F041M,
    LG: EOG091F03FB,
    LG: EOG091F01WJ,
    LG: EOG091F02SU,
    LG: EOG091F011I,
    LG: EOG091F02LU,
    LG: EOG091F03B0,
    LG: EOG091F00GF,
    LG: EOG091F03KF,
    LG: EOG091F02RM,
    LG: EOG091F0177,
    LG: EOG091F00N7,
    LG: EOG091F0429,
    LG: EOG091F03CN,
    LG: EOG091F048W,
    LG: EOG091F01JC,
    LG: EOG091F02ZG,
    LG: EOG091F00DE,
    LG: EOG091F0611,
    LG: EOG091F03TE,
    LG: EOG091F01W2,
    LG: EOG091F04UX,
    LG: EOG091F03OI,
    LG: EOG091F054K,
    LG: EOG091F036B,
    LG: EOG091F03SV,
    LG: EOG091F03WS,
    LG: EOG091F021M,
    LG: EOG091F00E0,
    LG: EOG091F03RU,
    LG: EOG091F00EM,
    LG: EOG091F03B2,
    LG: EOG091F0141,
    LG: EOG091F035C,
    LG: EOG091F01KI,
    LG: EOG091F058I,
    LG: EOG091F02QI,
    LG: EOG091F01CD,
    LG: EOG091F03ZN,
    LG: EOG091F00H5,
    LG: EOG091F03RC,
    LG: EOG091F03B3,
    LG: EOG091F00FQ,
    LG: EOG091F01NV,
    LG: EOG091F01QO,
    LG: EOG091F01LK,
    LG: EOG091F02U1,
    LG: EOG091F02N3,
    LG: EOG091F00ZX,
    LG: EOG091F00QA,
    LG: EOG091F0538,
    LG: EOG091F01RX,
    LG: EOG091F00GD,
    LG: EOG091F0421,
    LG: EOG091F01YW,
    LG: EOG091F02LO,
    LG: EOG091F023A,
    LG: EOG091F02BV,
    LG: EOG091F02EL,
    LG: EOG091F02RJ,
    LG: EOG091F05TH,
    LG: EOG091F01KA,
    LG: EOG091F031Z,
    LG: EOG091F04BI,
    LG: EOG091F00G0,
    LG: EOG091F016Y,
    LG: EOG091F03TX,
    LG: EOG091F029J,
    LG: EOG091F0170,
    LG: EOG091F01MT,
    LG: EOG091F03XY,
    LG: EOG091F03QL,
    LG: EOG091F00JJ,
    LG: EOG091F03YZ,
    LG: EOG091F028W,
    LG: EOG091F02LE,
    LG: EOG091F028L,
    LG: EOG091F02OR,
    LG: EOG091F029T,
    LG: EOG091F00HI,
    LG: EOG091F019S,
    LG: EOG091F00E5,
    LG: EOG091F01OK,
    LG: EOG091F01KC,
    LG: EOG091F056X,
    LG: EOG091F00XJ,
    LG: EOG091F05GU,
    LG: EOG091F00TR,
    LG: EOG091F02JN,
    LG: EOG091F04A0,
    LG: EOG091F03CM,
    LG: EOG091F030C,
    LG: EOG091F00DP,
    LG: EOG091F01NE,
    LG: EOG091F013R,
    LG: EOG091F00TN,
    LG: EOG091F02UZ,
    LG: EOG091F0473,
    LG: EOG091F02F6,
    LG: EOG091F02RV,
    LG: EOG091F04CC,
    LG: EOG091F046Y,
    LG: EOG091F04A1,
    LG: EOG091F04XD,
    LG: EOG091F0507,
    LG: EOG091F03MK,
    LG: EOG091F00J2,
    LG: EOG091F00VZ,
    LG: EOG091F00I8,
    LG: EOG091F03UJ,
    LG: EOG091F02C1,
    LG: EOG091F01Y7,
    LG: EOG091F032G,
    LG: EOG091F04ZY,
    LG: EOG091F00JR,
    LG: EOG091F051V,
    LG: EOG091F05YN,
    LG: EOG091F04WR,
    LG: EOG091F00N3,
    LG: EOG091F00B1,
    LG: EOG091F01Q3,
    LG: EOG091F05EO,
    LG: EOG091F007J,
    LG: EOG091F00CP,
    LG: EOG091F00NF,
    LG: EOG091F01BW,
    LG: EOG091F05RN,
    LG: EOG091F01XO,
    LG: EOG091F00B2,
    LG: EOG091F00GP,
    LG: EOG091F03ML,
    LG: EOG091F04C3,
    LG: EOG091F020B,
    LG: EOG091F03EU,
    LG: EOG091F033C,
    LG: EOG091F03MX,
    LG: EOG091F03U4,
    LG: EOG091F00X6,
    LG: EOG091F02W8,
    LG: EOG091F01KN,
    LG: EOG091F02BI,
    LG: EOG091F01ZE,
    LG: EOG091F00J7,
    LG: EOG091F03LV,
    LG: EOG091F04YY,
    LG: EOG091F01ZC,
    LG: EOG091F00ZJ,
    LG: EOG091F04B4,
    LG: EOG091F01FW,
    LG: EOG091F00NU,
    LG: EOG091F03JT,
    LG: EOG091F03YI,
    LG: EOG091F02QR,
    LG: EOG091F00EF,
    LG: EOG091F00KT,
    LG: EOG091F00DQ,
    LG: EOG091F044M,
    LG: EOG091F02LS,
    LG: EOG091F00O4,
    LG: EOG091F04UC,
    LG: EOG091F03Y3,
    LG: EOG091F00RZ,
    LG: EOG091F00UJ,
    LG: EOG091F01QT,
    LG: EOG091F00TS,
    LG: EOG091F0182,
    LG: EOG091F0386,
    LG: EOG091F03VW,
    LG: EOG091F010C,
    LG: EOG091F03D2,
    LG: EOG091F00R0,
    LG: EOG091F018Z,
    LG: EOG091F03EF,
    LG: EOG091F03AH,
    LG: EOG091F04WG,
    LG: EOG091F00NX,
    LG: EOG091F03AN,
    LG: EOG091F01M5,
    LG: EOG091F04C9,
    LG: EOG091F04F1,
    LG: EOG091F00ON,
    LG: EOG091F03VZ,
    LG: EOG091F01JJ,
    LG: EOG091F05NA,
    LG: EOG091F0109,
    LG: EOG091F03W2,
    LG: EOG091F04DN,
    LG: EOG091F012R,
    LG: EOG091F03W8,
    LG: EOG091F04D1,
    LG: EOG091F01XZ,
    LG: EOG091F04EP,
    LG: EOG091F00WU,
    LG: EOG091F01X1,
    LG: EOG091F05S0,
    LG: EOG091F04QG,
    LG: EOG091F04MM,
    LG: EOG091F05HE,
    LG: EOG091F05DN,
    LG: EOG091F00Y2,
    LG: EOG091F03RK,
    LG: EOG091F011F,
    LG: EOG091F00IT,
    LG: EOG091F0279,
    LG: EOG091F0373,
    LG: EOG091F00QW,
    LG: EOG091F01DL,
    LG: EOG091F01EL,
    LG: EOG091F02FR,
    LG: EOG091F02O2,
    LG: EOG091F02RO,
    LG: EOG091F02S0,
    LG: EOG091F05LC,
    LG: EOG091F034I,
    LG: EOG091F01WY,
    LG: EOG091F04WH,
    LG: EOG091F029Y,
    LG: EOG091F01PE,
    LG: EOG091F03FA,
    LG: EOG091F01TG,
    LG: EOG091F02WW,
    LG: EOG091F0488,
    LG: EOG091F04QI,
    LG: EOG091F052T,
    LG: EOG091F03KI,
    LG: EOG091F02BK,
    LG: EOG091F04EH,
    LG: EOG091F01C9,
    LG: EOG091F04J4,
    LG: EOG091F02IJ,
    LG: EOG091F03OG,
    LG: EOG091F03YU,
    LG: EOG091F0035,
    LG: EOG091F02US,
    LG: EOG091F055K,
    LG: EOG091F02WX,
    LG: EOG091F0584,
    LG: EOG091F02VQ,
    LG: EOG091F02X5,
    LG: EOG091F045T;
end;
