# Supplementary material for: Transcriptomics provides a robust framework for the relationships of the major clades of cladobranch sea slugs (Mollusca, Gastropoda, Heterobranchia), but fails to resolve the position of the enigmatic genus Embletonia
Source: BMC Ecol Evol. 2021 Dec 28;21:226. doi: 10.1186/s12862-021-01944-0 (PMC8895541; doi:10.1186/s12862-021-01944-0)
Supplement: Supplementary file 11 — Additional file 11. Archive S9: Data used for Four-cluster Likelihood Mapping (FcLM). This archive includes two directories [one per approach, with (a) 19 species included in Group 4 and (b) 15 species included in Group 4; see Additional file 1]. Each directory includes four subdirectories: original, permutationI, permutationII, and permutationIII. In each subdirectory, the following files that served as input for the FcLM with IQ-TREE are provided: superalignment (FASTA format) of the strict data set, partition file with gene boundaries and respective models, and the group file (NEXUS format) listing the species included in the defined groups (see Additional file 2: Table S13). [file 12862_2021_1944_MOESM11_ESM.zip › Archive_S9/b_outgroup_without_non-cladobranchs/original/groupfile_out15species.nex]

#NEXUS
begin sets;
taxset Group1_Embletonia = HW10_Embletonia_pulchra;
taxset Group2_Diro_Jano = JG10_Dirona_picta JG19_Janolus_barbarensis HW18_Janolus_cristatus;
taxset Group3 = NC05_Hermissenda_crassicornis JG18_Hermissenda_opalescens HW17_Hermissenda_crassicornis JG12_Dondice_parguerensis JG11_Dondice_occidentalis JG24_Noumeaella_rubrofasciata JG29_Spurilla_braziliana HW20_Spurilla_neapolitana JG04_Berghia_stephanieae HW02_Berghia_verrucicornis JG21_Limenandra_confusa JG01_Aeolidiella_alba JG02_Antaeolidiella_chromosoma JG20_Learchis_evelinae JG27_Phidiana_lynceus JG03_Austraeolis_stearnsi JG25_Palisa_papillata HW05_Caloria_elegans HW06_Cratena_peregrina HW12_Facelina_rubrovittata JG15_Favorinus_auritulus HW13_Favorinus_branchialis HW14_Flabellina_affinis JG16_Flabellina_iodinea JG26_Phestilla_sp JG06_Catriona_columbiana JG07_Cuthona_albocrusta HW07_Cuthona_caerulea NC04_Fiona_pinnata HW11_Eubranchus_exiguus JG14_Eubranchus_rustyus JG32_Unidentia_angelvaldesi HW15_Flabellina_babai;
taxset Group4_out = NC07_Tritonia_diomedea JG30_Tritonia_festiva NC08_Tritonia_hamnerorum HW21_Tritonia_manicata HW01_Armina_tigrina NC01_Armina_californica HW09_Doto_sp JG13_Doto_lancei JG05_Bornella_anguilla JG17_Hancockia_uncinata HW16_Hancockia_cfuncinata JG23_Melibe_leonina JG28_Scyllaea_fulva JG08_Dendronotus_venustus JG22_Lomanotus_vermiformis;
taxset IGNORED = NC06_Pleurobranchaea_californica HW03_Berthella_plumula HW19_Polycera_quadrilineata NC02_Bathydoris_clavigera;
end;
